# Supplementary material for: Dataset for the simulated biomass pyrolysis in rotary kilns with varying particle residence time distributions
Source: Data Brief. 2021 Nov 23;39:107603. doi: 10.1016/j.dib.2021.107603 (PMC8633881; doi:10.1016/j.dib.2021.107603)
Supplement: Supplementary Data S1 — Supplementary Raw Research Data. This is open data under the CC BY license http://creativecommons.org/licenses/by/4.0/ [file mmc1.zip]

Archive with 11,750 entries (8,675 files):
- supplementary/
- supplementary/0/
- supplementary/0/conditionsFile
- supplementary/0/logFiles/
- supplementary/0/logFiles/log_Pe10
- supplementary/0/logFiles/log_Pe100
- supplementary/0/logFiles/log_Pe12
- supplementary/0/logFiles/log_Pe14
- supplementary/0/logFiles/log_Pe16
- supplementary/0/logFiles/log_Pe18
- supplementary/0/logFiles/log_Pe20
- supplementary/0/logFiles/log_Pe30
- supplementary/0/logFiles/log_Pe40
- supplementary/0/logFiles/log_Pe5
- supplementary/0/logFiles/log_Pe50
- supplementary/0/logFiles/log_Pe6
- supplementary/0/logFiles/log_Pe60
- supplementary/0/logFiles/log_Pe7
- supplementary/0/logFiles/log_Pe70
- supplementary/0/logFiles/log_Pe8
- supplementary/0/logFiles/log_Pe80
- supplementary/0/logFiles/log_Pe9
- supplementary/0/logFiles/log_Pe90
- supplementary/1/
- supplementary/10/
- supplementary/100/
- supplementary/100/conditionsFile
- supplementary/100/logFiles/
- supplementary/100/logFiles/log_Pe10
- supplementary/100/logFiles/log_Pe100
- supplementary/100/logFiles/log_Pe12
- supplementary/100/logFiles/log_Pe14
- supplementary/100/logFiles/log_Pe16
- supplementary/100/logFiles/log_Pe18
- supplementary/100/logFiles/log_Pe20
- supplementary/100/logFiles/log_Pe30
- supplementary/100/logFiles/log_Pe40
- supplementary/100/logFiles/log_Pe5
- supplementary/100/logFiles/log_Pe50
- supplementary/100/logFiles/log_Pe6
- supplementary/100/logFiles/log_Pe60
- supplementary/100/logFiles/log_Pe7
- supplementary/100/logFiles/log_Pe70
- supplementary/100/logFiles/log_Pe8
- supplementary/100/logFiles/log_Pe80
- supplementary/100/logFiles/log_Pe9
- supplementary/100/logFiles/log_Pe90
- supplementary/101/
- supplementary/101/conditionsFile
- supplementary/101/logFiles/
- supplementary/101/logFiles/log_Pe10
- supplementary/101/logFiles/log_Pe100
- supplementary/101/logFiles/log_Pe12
- supplementary/101/logFiles/log_Pe14
- supplementary/101/logFiles/log_Pe16
- supplementary/101/logFiles/log_Pe18
- supplementary/101/logFiles/log_Pe20
- supplementary/101/logFiles/log_Pe30
- supplementary/101/logFiles/log_Pe40
- supplementary/101/logFiles/log_Pe5
- supplementary/101/logFiles/log_Pe50
- supplementary/101/logFiles/log_Pe6
- supplementary/101/logFiles/log_Pe60
- supplementary/101/logFiles/log_Pe7
- supplementary/101/logFiles/log_Pe70
- supplementary/101/logFiles/log_Pe8
- supplementary/101/logFiles/log_Pe80
- supplementary/101/logFiles/log_Pe9
- supplementary/101/logFiles/log_Pe90
- supplementary/102/
- supplementary/102/conditionsFile
- supplementary/102/logFiles/
- supplementary/103/
- supplementary/103/conditionsFile
- supplementary/103/logFiles/
- supplementary/104/
- supplementary/104/conditionsFile
- supplementary/104/logFiles/
- supplementary/105/
- supplementary/105/conditionsFile
- supplementary/105/logFiles/
- supplementary/106/
- supplementary/106/conditionsFile
- supplementary/106/logFiles/
- supplementary/107/
- supplementary/107/conditionsFile
- supplementary/107/logFiles/
- supplementary/108/
- supplementary/108/conditionsFile
- supplementary/108/logFiles/
- supplementary/108/logFiles/log_Pe10
- supplementary/108/logFiles/log_Pe100
- supplementary/108/logFiles/log_Pe12
- supplementary/108/logFiles/log_Pe14
- supplementary/108/logFiles/log_Pe16
- supplementary/108/logFiles/log_Pe18
- supplementary/108/logFiles/log_Pe20
- supplementary/108/logFiles/log_Pe30
- supplementary/108/logFiles/log_Pe40
- supplementary/108/logFiles/log_Pe5
- supplementary/108/logFiles/log_Pe50
- supplementary/108/logFiles/log_Pe6
- supplementary/108/logFiles/log_Pe60
- supplementary/108/logFiles/log_Pe7
- supplementary/108/logFiles/log_Pe70
- supplementary/108/logFiles/log_Pe8
- supplementary/108/logFiles/log_Pe80
- supplementary/108/logFiles/log_Pe9
- supplementary/108/logFiles/log_Pe90
- supplementary/109/
- supplementary/109/conditionsFile
- supplementary/109/logFiles/
- supplementary/109/logFiles/log_Pe10
- supplementary/109/logFiles/log_Pe100
- supplementary/109/logFiles/log_Pe12
- supplementary/109/logFiles/log_Pe14
- supplementary/109/logFiles/log_Pe16
- supplementary/109/logFiles/log_Pe18
- supplementary/109/logFiles/log_Pe20
- supplementary/109/logFiles/log_Pe30
- supplementary/109/logFiles/log_Pe40
- supplementary/109/logFiles/log_Pe5
- supplementary/109/logFiles/log_Pe50
- supplementary/109/logFiles/log_Pe6
- supplementary/109/logFiles/log_Pe60
- supplementary/109/logFiles/log_Pe7
- supplementary/109/logFiles/log_Pe70
- supplementary/109/logFiles/log_Pe8
- supplementary/109/logFiles/log_Pe80
- supplementary/109/logFiles/log_Pe9
- supplementary/109/logFiles/log_Pe90
- supplementary/10/conditionsFile
- supplementary/10/logFiles/
- supplementary/10/logFiles/log_Pe10
- supplementary/10/logFiles/log_Pe100
- supplementary/10/logFiles/log_Pe12
- supplementary/10/logFiles/log_Pe14
- supplementary/10/logFiles/log_Pe16
- supplementary/10/logFiles/log_Pe18
- supplementary/10/logFiles/log_Pe20
- supplementary/10/logFiles/log_Pe30
- supplementary/10/logFiles/log_Pe40
- supplementary/10/logFiles/log_Pe5
- supplementary/10/logFiles/log_Pe50
- supplementary/10/logFiles/log_Pe6
- supplementary/10/logFiles/log_Pe60
- supplementary/10/logFiles/log_Pe7
- supplementary/10/logFiles/log_Pe70
- supplementary/10/logFiles/log_Pe8
- supplementary/10/logFiles/log_Pe80
- supplementary/10/logFiles/log_Pe9
- supplementary/10/logFiles/log_Pe90
- supplementary/11/
- supplementary/110/
- supplementary/110/conditionsFile
- supplementary/110/logFiles/
- supplementary/111/
- supplementary/111/conditionsFile
- supplementary/111/logFiles/
- supplementary/111/logFiles/log_Pe10
- supplementary/111/logFiles/log_Pe100
- supplementary/111/logFiles/log_Pe12
- supplementary/111/logFiles/log_Pe14
- supplementary/111/logFiles/log_Pe16
- supplementary/111/logFiles/log_Pe18
- supplementary/111/logFiles/log_Pe20
- supplementary/111/logFiles/log_Pe30
- supplementary/111/logFiles/log_Pe40
- supplementary/111/logFiles/log_Pe5
- supplementary/111/logFiles/log_Pe50
- supplementary/111/logFiles/log_Pe6
- supplementary/111/logFiles/log_Pe60
- supplementary/111/logFiles/log_Pe7
- supplementary/111/logFiles/log_Pe70
- supplementary/111/logFiles/log_Pe8
- supplementary/111/logFiles/log_Pe80
- supplementary/111/logFiles/log_Pe9
- supplementary/111/logFiles/log_Pe90
- supplementary/112/
- supplementary/112/conditionsFile
- supplementary/112/logFiles/
- supplementary/112/logFiles/log_Pe10
- supplementary/112/logFiles/log_Pe100
- supplementary/112/logFiles/log_Pe12
- supplementary/112/logFiles/log_Pe14
- supplementary/112/logFiles/log_Pe16
- supplementary/112/logFiles/log_Pe18
- supplementary/112/logFiles/log_Pe20
- supplementary/112/logFiles/log_Pe30
- supplementary/112/logFiles/log_Pe40
- supplementary/112/logFiles/log_Pe5
- supplementary/112/logFiles/log_Pe50
- supplementary/112/logFiles/log_Pe6
- supplementary/112/logFiles/log_Pe60
- supplementary/112/logFiles/log_Pe7
- supplementary/112/logFiles/log_Pe70
- supplementary/112/logFiles/log_Pe8
- supplementary/112/logFiles/log_Pe80
- supplementary/112/logFiles/log_Pe9
- supplementary/112/logFiles/log_Pe90
- supplementary/113/
- supplementary/113/conditionsFile
- supplementary/113/logFiles/
- supplementary/113/logFiles/log_Pe10
- supplementary/113/logFiles/log_Pe100
- supplementary/113/logFiles/log_Pe12
- supplementary/113/logFiles/log_Pe14
- supplementary/113/logFiles/log_Pe16
- supplementary/113/logFiles/log_Pe18
- supplementary/113/logFiles/log_Pe20
- supplementary/113/logFiles/log_Pe30
- supplementary/113/logFiles/log_Pe40
- supplementary/113/logFiles/log_Pe5
- supplementary/113/logFiles/log_Pe50
- supplementary/113/logFiles/log_Pe6
- supplementary/113/logFiles/log_Pe60
- supplementary/113/logFiles/log_Pe7
- supplementary/113/logFiles/log_Pe70
- supplementary/113/logFiles/log_Pe8
- supplementary/113/logFiles/log_Pe80
- supplementary/113/logFiles/log_Pe9
- supplementary/113/logFiles/log_Pe90
- supplementary/114/
- supplementary/114/conditionsFile
- supplementary/114/logFiles/
- supplementary/114/logFiles/log_Pe10
- supplementary/114/logFiles/log_Pe100
- supplementary/114/logFiles/log_Pe12
- supplementary/114/logFiles/log_Pe14
- supplementary/114/logFiles/log_Pe16
- supplementary/114/logFiles/log_Pe18
- supplementary/114/logFiles/log_Pe20
- supplementary/114/logFiles/log_Pe30
- supplementary/114/logFiles/log_Pe40
- supplementary/114/logFiles/log_Pe5
- supplementary/114/logFiles/log_Pe50
- supplementary/114/logFiles/log_Pe6
- supplementary/114/logFiles/log_Pe60
- supplementary/114/logFiles/log_Pe7
- supplementary/114/logFiles/log_Pe70
- supplementary/114/logFiles/log_Pe8
- supplementary/114/logFiles/log_Pe80
- supplementary/114/logFiles/log_Pe9
- supplementary/114/logFiles/log_Pe90
- supplementary/115/
- supplementary/115/conditionsFile
- supplementary/115/logFiles/
- supplementary/115/logFiles/log_Pe10
- supplementary/115/logFiles/log_Pe100
- supplementary/115/logFiles/log_Pe12
- supplementary/115/logFiles/log_Pe14
- supplementary/115/logFiles/log_Pe16
- supplementary/115/logFiles/log_Pe18
- supplementary/115/logFiles/log_Pe20
- supplementary/115/logFiles/log_Pe30
- supplementary/115/logFiles/log_Pe40
- supplementary/115/logFiles/log_Pe5
- supplementary/115/logFiles/log_Pe50
- supplementary/115/logFiles/log_Pe6
- supplementary/115/logFiles/log_Pe60
- supplementary/115/logFiles/log_Pe7
- supplementary/115/logFiles/log_Pe70
- supplementary/115/logFiles/log_Pe8
- supplementary/115/logFiles/log_Pe80
- supplementary/115/logFiles/log_Pe9
- supplementary/115/logFiles/log_Pe90
- supplementary/116/
- supplementary/116/conditionsFile
- supplementary/116/logFiles/
- supplementary/116/logFiles/log_Pe10
- supplementary/116/logFiles/log_Pe100
- supplementary/116/logFiles/log_Pe12
- supplementary/116/logFiles/log_Pe14
- supplementary/116/logFiles/log_Pe16
- supplementary/116/logFiles/log_Pe18
- supplementary/116/logFiles/log_Pe20
- supplementary/116/logFiles/log_Pe30
- supplementary/116/logFiles/log_Pe40
- supplementary/116/logFiles/log_Pe5
- supplementary/116/logFiles/log_Pe50
- supplementary/116/logFiles/log_Pe6
- supplementary/116/logFiles/log_Pe60
- supplementary/116/logFiles/log_Pe7
- supplementary/116/logFiles/log_Pe70
- supplementary/116/logFiles/log_Pe8
- supplementary/116/logFiles/log_Pe80
- supplementary/116/logFiles/log_Pe9
- supplementary/116/logFiles/log_Pe90
- supplementary/117/
- supplementary/117/conditionsFile
- supplementary/117/logFiles/
- supplementary/117/logFiles/log_Pe10
- supplementary/117/logFiles/log_Pe100
- supplementary/117/logFiles/log_Pe12
- supplementary/117/logFiles/log_Pe14
- supplementary/117/logFiles/log_Pe16
- supplementary/117/logFiles/log_Pe18
- supplementary/117/logFiles/log_Pe20
- supplementary/117/logFiles/log_Pe30
- supplementary/117/logFiles/log_Pe40
[truncated: 9,700 more entries]
