# Supplementary material for: Dataset for the simulated biomass pyrolysis in rotary kilns with varying particle residence time distributions
Source: Data Brief. 2021 Nov 23;39:107603. doi: 10.1016/j.dib.2021.107603 (PMC8633881; doi:10.1016/j.dib.2021.107603)
Supplement: Supplementary Data S1 — Supplementary Raw Research Data. This is open data under the CC BY license http://creativecommons.org/licenses/by/4.0/ [file mmc1.zip › supplementary/0/logFiles/log_Pe10]

l,m	Tau,s	F_w,kg/s	F_is,kg/s	F_c,kg/s	F_rt,kg/s	F_w_wet,kg/s	F_it,kg/s	F_g,kg/s	F_H2O_g,kg/s	T_b,K	T_g,K	T_w,K	q_bed,kW/m	q_gas,kW/m	q_loss,kW/m
1e-05	0.00276	0.0	0.0	0.0	0.0	0.00087527	0.0	0.0	0.0	298.3562098	299.27003734	833.09215875	32.4886694	3.31870785	-0.42011989
0.0001	0.05239	0.0	0.0	0.0	0.0	0.00087527	0.0	0.0	0.0	300.20698208	309.31199804	832.57275482	32.36080678	3.30059997	-0.41971204
0.0002	0.10749	0.0	0.0	0.0	0.0	0.00087527	0.0	0.0	0.0	302.2526479	320.38644612	831.99810838	32.21942794	3.27930698	-0.41926082
0.0003	0.16257	0.0	0.0	0.0	0.0	0.00087527	0.0	0.0	0.0	304.28708165	331.36959318	831.42606894	32.07877274	3.25677848	-0.41881164
0.0004	0.2176	0.0	0.0	0.0	0.0	0.00087527	0.0	0.0	0.0	306.31036662	342.25763705	830.85664512	31.93883965	3.23294766	-0.41836452
0.0005	0.2726	0.0	0.0	0.0	0.0	0.00087527	0.0	0.0	0.0	308.32258556	353.04670038	830.28984601	31.79962662	3.20780532	-0.41791946
0.0006	0.32757	0.0	0.0	0.0	0.0	0.00087527	0.0	0.0	0.0	310.32382021	363.73279711	829.72568142	31.66112947	3.18129884	-0.41747648
0.0007	0.38249	0.0	0.0	0.0	0.0	0.00087527	0.0	0.0	0.0	312.31415129	374.31185054	829.16416178	31.52335008	3.153449	-0.41703557
0.0008	0.43739	0.0	0.0	0.0	0.0	0.00087527	0.0	0.0	0.0	314.29366049	384.77987677	828.60529687	31.38628901	3.12426345	-0.41659673
0.0009	0.49224	0.0	0.0	0.0	0.0	0.00087527	0.0	0.0	0.0	316.26242645	395.1326912	828.04909805	31.24992644	3.09358863	-0.41616002
0.001	0.54706	0.0	0.0	0.0	0.0	0.00087527	0.0	0.0	0.0	318.22052913	405.36620756	827.49557594	31.11428204	3.06158438	-0.41572538
0.0011	0.60185	0.0	0.0	0.0	0.0	0.00087527	0.0	0.0	0.0	320.16804809	415.47634387	826.94474122	30.97933549	3.02815968	-0.41529287
0.0012	0.6566	0.0	0.0	0.0	0.0	0.00087527	0.0	0.0	0.0	322.10505936	425.45894415	826.39660562	30.8450924	2.99333046	-0.41486246
0.0013	0.71131	0.0	0.0	0.0	0.0	0.00087527	0.0	0.0	0.0	324.03164118	435.30989083	825.85118023	30.71154816	2.95708375	-0.41443418
0.0014	0.76599	0.0	0.0	0.0	0.0	0.00087527	0.0	0.0	0.0	325.94786954	445.02516072	825.30847616	30.57868586	2.91948911	-0.41400805
0.0015	0.82063	0.0	0.0	0.0	0.0	0.00087527	0.0	0.0	0.0	327.85381931	454.60079197	824.7685044	30.44651384	2.8804783	-0.41358406
0.0016	0.87523	0.0	0.0	0.0	0.0	0.00087527	0.0	0.0	0.0	329.74956532	464.03273217	824.2312764	30.31502031	2.84012151	-0.41316223
0.0017	0.9298	0.0	0.0	0.0	0.0	0.00087527	0.0	0.0	0.0	331.63518093	473.31738618	823.69680166	30.18419611	2.79848285	-0.41274256
0.0018	0.98433	0.0	0.0	0.0	0.0	0.00087527	0.0	0.0	0.0	333.51073891	482.45092629	823.16509092	30.05404152	2.75550417	-0.41232507
0.0019	1.03883	0.0	0.0	0.0	0.0	0.00087527	0.0	0.0	0.0	335.37631109	491.42976412	822.63615394	29.92454078	2.71135664	-0.41190975
0.002	1.09329	0.0	0.0	0.0	0.0	0.00087527	0.0	0.0	0.0	337.23196836	500.25069942	822.10999871	29.79569336	2.66598001	-0.41149662
0.0021	1.14771	0.0	0.0	0.0	0.0	0.00087527	0.0	0.0	0.0	339.07778081	508.91034824	821.58663429	29.6674911	2.6194326	-0.41108569
0.0022	1.2021	0.0	0.0	0.0	0.0	0.00087527	0.0	0.0	0.0	340.91381744	517.40579122	821.06606764	29.5399155	2.57192061	-0.41067694
0.0023	1.25646	0.0	0.0	0.0	0.0	0.00087527	0.0	0.0	0.0	342.74014638	525.73425623	820.54830513	29.41297002	2.52333222	-0.4102704
0.0024	1.31077	0.0	0.0	0.0	0.0	0.00087527	0.0	0.0	0.0	344.5568349	533.89304452	820.03335294	29.28663566	2.47387409	-0.40986606
0.0025	1.36505	0.0	0.0	0.0	0.0	0.00087527	0.0	0.0	0.0	346.36394881	541.88012557	819.52121405	29.16090805	2.42355076	-0.40946393
0.0026	1.4193	0.0	0.0	0.0	0.0	0.00087527	0.0	0.0	0.0	348.16155342	549.69327202	819.01189265	29.0357781	2.37243126	-0.40906402
0.0027	1.4735	0.0	0.0	0.0	0.0	0.00087527	0.0	0.0	0.0	349.94971301	557.33056903	818.50539152	28.91123757	2.32057266	-0.40866632
0.0028	1.52768	0.0	0.0	0.0	0.0	0.00087527	0.0	0.0	0.0	351.72849088	564.79028916	818.00171266	28.78727845	2.26802929	-0.40827086
0.0029	1.58181	0.0	0.0	0.0	0.0	0.00087527	0.0	0.0	0.0	353.49794874	572.07154479	817.50085393	28.66386384	2.2152627	-0.40787756
0.003	1.63591	0.0	0.0	0.0	0.0	0.00087527	0.0	0.0	0.0	355.25814781	579.17323611	817.0028145	28.54101845	2.16186573	-0.4074865
0.0031	1.68998	0.0	0.0	0.0	0.0	0.00087527	0.0	0.0	0.0	357.00914836	586.09443344	816.50759287	28.41872086	2.10808222	-0.40709768
0.0032	1.744	0.0	0.0	0.0	0.0	0.00087527	0.0	0.0	0.0	358.75100963	592.8345474	816.01518596	28.29696172	2.05398538	-0.40671107
0.0033	1.79799	0.0	0.0	0.0	0.0	0.00087527	0.0	0.0	0.0	360.48378968	599.39351097	815.52558809	28.17571581	1.99991257	-0.40632662
0.0034	1.85195	0.0	0.0	0.0	0.0	0.00087527	0.0	0.0	0.0	362.20754558	605.77162086	815.03879183	28.05499051	1.9456601	-0.4059444
0.0035	1.90587	0.0	0.0	0.0	0.0	0.00087527	0.0	0.0	0.0	363.92233356	611.96909093	814.55479049	27.93476922	1.89142255	-0.40556439
0.0036	1.95975	0.0	0.0	0.0	0.0	0.00087527	0.0	0.0	0.0	365.62820878	617.98658978	814.07357517	27.81504133	1.8372955	-0.40518657
0.0037	2.0136	1e-08	0.0	0.0	0.0	0.00087527	0.0	0.0	0.0	367.32522556	623.82504548	813.59513567	27.69580296	1.78333444	-0.4048109
0.0038	2.06741	1e-08	0.0	0.0	0.0	0.00087527	0.0	0.0	0.0	369.01343775	629.48554291	813.1194609	27.57703702	1.72967671	-0.40443742
0.0039	2.12118	1e-08	0.0	0.0	0.0	0.00087527	0.0	0.0	0.0	370.69289758	634.96964123	812.64653778	27.45873558	1.6764046	-0.4040661
0.004	2.17492	1e-08	0.0	0.0	0.0	0.00087527	0.0	0.0	0.0	372.36365658	640.27911927	812.1763521	27.34088855	1.62361499	-0.40369693
0.0041	2.22862	1e-08	0.0	0.0	0.0	0.00087526	0.0	0.0	0.0	374.02576541	645.41604565	811.70888823	27.22349512	1.5712926	-0.4033299
0.0042	2.28228	1e-08	0.0	0.0	0.0	0.00087526	0.0	0.0	0.0	375.67927498	650.38203227	811.24413279	27.10654807	1.51950145	-0.402965
0.0043	2.33591	1e-08	0.0	0.0	0.0	0.00087526	0.0	0.0	0.0	377.32423417	655.17971003	810.78206744	26.99002894	1.46844279	-0.4026022
0.0044	2.3895	1e-08	0.0	0.0	0.0	0.00087526	0.0	0.0	0.0	378.96069146	659.81170305	810.32267386	26.87393422	1.41813766	-0.4022415
0.0045	2.44306	2e-08	0.0	0.0	0.0	0.00087526	0.0	0.0	0.0	380.58869457	664.28083744	809.86593274	26.75825605	1.36866092	-0.40188288
0.0046	2.49658	2e-08	0.0	0.0	0.0	0.00087526	0.0	0.0	0.0	382.20829116	668.58968451	809.41182607	26.64301167	1.31977007	-0.40152634
0.0047	2.55006	2e-08	0.0	0.0	0.0	0.00087525	0.0	0.0	0.0	383.81952799	672.74116225	808.96033409	26.52816628	1.27188433	-0.40117184
0.0048	2.60351	2e-08	0.0	0.0	0.0	0.00087525	0.0	0.0	0.0	385.42245089	676.738533	808.5114353	26.41372478	1.22492006	-0.40081938
0.0049	2.65692	3e-08	0.0	0.0	0.0	0.00087525	0.0	0.0	0.0	387.01710533	680.58504812	808.06510826	26.29968231	1.17891913	-0.40046893
0.005	2.7103	3e-08	0.0	0.0	0.0	0.00087524	0.0	0.0	0.0	388.6035363	684.28399237	807.62133137	26.1860398	1.13383278	-0.40012049
0.0051	2.76363	3e-08	0.0	0.0	0.0	0.00087524	0.0	0.0	0.0	390.18178836	687.83865175	807.18008308	26.07278776	1.08978178	-0.39977403
0.0052	2.81693	4e-08	0.0	0.0	0.0	0.00087524	0.0	0.0	0.0	391.75190546	691.25253632	806.74134056	25.95992497	1.04675675	-0.39942954
0.0053	2.8702	4e-08	0.0	0.0	0.0	0.00087523	0.0	0.0	0.0	393.31393119	694.52913799	806.30508108	25.84744876	1.00477474	-0.39908699
0.0054	2.92343	5e-08	0.0	0.0	0.0	0.00087523	0.0	0.0	0.0	394.86790869	697.67200101	805.87128163	25.73535162	0.96389616	-0.39874638
0.0055	2.97662	5e-08	0.0	0.0	0.0	0.00087522	0.0	0.0	0.0	396.41388033	700.6848792	805.43991833	25.62363636	0.92408641	-0.39840769
0.0056	3.02978	6e-08	0.0	0.0	0.0	0.00087521	0.0	0.0	0.0	397.95188859	703.57131452	805.01096805	25.5122995	0.88536807	-0.39807089
0.0057	3.08289	7e-08	0.0	0.0	0.0	0.00087521	0.0	0.0	0.0	399.48197543	706.33493684	804.58440729	25.40133948	0.8477452	-0.39773596
0.0058	3.13598	7e-08	0.0	0.0	0.0	0.0008752	0.0	0.0	0.0	401.00418252	708.97936985	804.16021251	25.29075517	0.81121769	-0.39740289
0.0059	3.18902	8e-08	0.0	0.0	0.0	0.00087519	0.0	0.0	0.0	402.51855104	711.50827473	803.73836006	25.18054247	0.77580496	-0.39707167
0.006	3.24203	9e-08	0.0	0.0	0.0	0.00087518	0.0	0.0	0.0	404.02512205	713.9252376	803.31882651	25.07070485	0.74147124	-0.39674226
0.0061	3.29501	1e-07	0.0	0.0	0.0	0.00087517	0.0	0.0	0.0	405.52393635	716.2338094	802.90158859	24.96124064	0.70821585	-0.39641465
0.0062	3.34794	1.1e-07	0.0	0.0	0.0	0.00087516	0.0	0.0	0.0	407.01503449	718.43749573	802.4866232	24.85215002	0.67602375	-0.39608882
0.0063	3.40084	1.3e-07	0.0	0.0	0.0	0.00087515	0.0	0.0	0.0	408.49845652	720.53987414	802.07390692	24.74342406	0.64496814	-0.39576477
0.0064	3.45371	1.4e-07	0.0	0.0	0.0	0.00087513	0.0	0.0	0.0	409.97424229	722.54446482	801.66341659	24.6350737	0.61492784	-0.39544246
0.0065	3.50653	1.5e-07	0.0	0.0	0.0	0.00087512	0.0	0.0	0.0	411.44243171	724.45459659	801.25512984	24.52709572	0.58591966	-0.39512188
0.0066	3.55933	1.7e-07	0.0	0.0	0.0	0.0008751	0.0	0.0	0.0	412.90306438	726.27358514	800.84902439	24.41949086	0.55792106	-0.39480301
0.0067	3.61208	1.9e-07	0.0	0.0	0.0	0.00087508	0.0	0.0	0.0	414.35617962	728.00471457	800.44507809	24.31225396	0.53096924	-0.39448584
0.0068	3.6648	2.1e-07	0.0	0.0	0.0	0.00087506	0.0	0.0	0.0	415.80181634	729.65131243	800.0432686	24.20539228	0.50497509	-0.39417034
0.0069	3.71748	2.3e-07	0.0	0.0	0.0	0.00087504	0.0	0.0	0.0	417.24001367	731.21643021	799.64357481	24.0989047	0.47993408	-0.3938565
0.007	3.77012	2.5e-07	0.0	0.0	0.0	0.00087502	0.0	0.0	0.0	418.67081045	732.70310066	799.2459757	23.99279242	0.45581794	-0.39354431
0.0071	3.82273	2.8e-07	0.0	0.0	0.0	0.00087499	0.0	0.0	0.0	420.09424538	734.11426373	798.85045068	23.88705033	0.43266631	-0.39323375
0.0072	3.8753	3.1e-07	0.0	0.0	0.0	0.00087497	0.0	0.0	0.0	421.51035643	735.45306616	798.45697819	23.78168536	0.41038857	-0.39292479
0.0073	3.92783	3.4e-07	0.0	0.0	0.0	0.00087494	0.0	0.0	0.0	422.91918209	736.72221737	798.06553872	23.6766968	0.38897661	-0.39261744
0.0074	3.98033	3.7e-07	0.0	0.0	0.0	0.0008749	0.0	0.0	0.0	424.32076049	737.92445447	797.67611259	23.5720858	0.36840191	-0.39231166
0.0075	4.03279	4.1e-07	0.0	0.0	0.0	0.00087487	0.0	0.0	0.0	425.71512962	739.06241885	797.28868062	23.46785364	0.34863441	-0.39200745
0.0076	4.08522	4.4e-07	0.0	0.0	0.0	0.00087483	0.0	0.0	0.0	427.10232705	740.13880526	796.90322331	23.36399348	0.32973574	-0.39170479
0.0077	4.1376	4.9e-07	0.0	0.0	0.0	0.00087479	0.0	0.0	0.0	428.48239039	741.15612982	796.51972205	23.26051607	0.31156857	-0.39140366
0.0078	4.18995	5.3e-07	0.0	0.0	0.0	0.00087474	0.0	0.0	0.0	429.85535716	742.11678269	796.1381588	23.157419	0.29414428	-0.39110406
0.0079	4.24227	5.8e-07	0.0	0.0	0.0	0.00087469	0.0	0.0	0.0	431.22126469	743.02309527	795.75851581	23.05470337	0.27743439	-0.39080596
0.008	4.29455	6.3e-07	0.0	0.0	0.0	0.00087464	0.0	0.0	0.0	432.58015003	743.87737966	795.38077541	22.95236461	0.26147548	-0.39050936
0.0081	4.34679	6.9e-07	0.0	0.0	0.0	0.00087458	0.0	0.0	0.0	433.93205003	744.68190942	795.00492011	22.85040984	0.24616985	-0.39021423
0.0082	4.39899	7.5e-07	0.0	0.0	0.0	0.00087452	0.0	0.0	0.0	435.27700157	745.43875553	794.63093339	22.74883769	0.23151699	-0.38992058
0.0083	4.45116	8.2e-07	0.0	0.0	0.0	0.00087445	0.0	0.0	0.0	436.61504131	746.14995856	794.2587989	22.64764895	0.21749166	-0.38962838
0.0084	4.50329	8.9e-07	0.0	0.0	0.0	0.00087438	0.0	0.0	0.0	437.94620573	746.81749115	793.88850056	22.54684212	0.2040957	-0.38933761
0.0085	4.55538	9.7e-07	0.0	0.0	0.0	0.00087431	0.0	0.0	0.0	439.27053103	747.44331967	793.52002237	22.4464201	0.19127876	-0.38904828
0.0086	4.60744	1.05e-06	0.0	0.0	0.0	0.00087422	0.0	0.0	0.0	440.58805341	748.02924174	793.15334911	22.34638272	0.17902652	-0.38876037
0.0087	4.65946	1.14e-06	0.0	0.0	0.0	0.00087414	0.0	0.0	0.0	441.89880886	748.57701544	792.78846577	22.24673053	0.16731622	-0.38847386
0.0088	4.71144	1.23e-06	0.0	0.0	0.0	0.00087404	0.0	0.0	0.0	443.20283322	749.08832607	792.4253577	22.14746382	0.15612802	-0.38818874
0.0089	4.76339	1.33e-06	0.0	0.0	0.0	0.00087394	0.0	0.0	0.0	444.50016202	749.5648538	792.06401025	22.04858083	0.14546703	-0.38790501
0.009	4.8153	1.44e-06	0.0	0.0	0.0	0.00087383	0.0	0.0	0.0	445.79083076	750.00814831	791.70440942	21.95008483	0.13527732	-0.38762265
0.0091	4.86717	1.56e-06	0.0	0.0	0.0	0.00087371	0.0	0.0	0.0	447.07487473	750.41970884	791.34654146	21.85197499	0.12555222	-0.38734164
0.0092	4.919	1.68e-06	0.0	0.0	0.0	0.00087359	0.0	0.0	0.0	448.35232905	750.80097561	790.99039292	21.75425155	0.11627226	-0.38706199
0.0093	4.9708	1.81e-06	0.0	0.0	0.0	0.00087346	0.0	0.0	0.0	449.62322865	751.15334396	790.63595054	21.65691377	0.10743119	-0.38678368
0.0094	5.02256	1.96e-06	0.0	0.0	0.0	0.00087332	0.0	0.0	0.0	450.88760825	751.47814695	790.28320138	21.55996283	0.09899634	-0.3865067
0.0095	5.07429	2.11e-06	0.0	0.0	0.0	0.00087316	0.0	0.0	0.0	452.14550244	751.77665044	789.93213286	21.4633984	0.09095551	-0.38623103
0.0096	5.12598	2.27e-06	0.0	0.0	0.0	0.000873	0.0	0.0	0.0	453.39694562	752.05007143	789.58273261	21.36722048	0.08329183	-0.38595668
0.0097	5.17763	2.44e-06	0.0	0.0	0.0	0.00087283	0.0	0.0	0.0	454.64197197	752.29958026	789.23498852	21.27142847	0.07599701	-0.38568363
0.0098	5.22924	2.62e-06	0.0	0.0	0.0	0.00087265	0.0	0.0	0.0	455.8806155	752.52630733	788.88888864	21.17602283	0.06904712	-0.38541186
0.0099	5.28082	2.82e-06	0.0	0.0	0.0	0.00087245	0.0	0.0	0.0	457.11291002	752.73131709	788.5444214	21.08100317	0.06243033	-0.38514138
0.01	5.33236	3.02e-06	0.0	0.0	0.0	0.00087225	0.0	0.0	0.0	458.33888917	752.91563481	788.20157539	20.98636925	0.0561325	-0.38487218
0.0101	5.38386	3.24e-06	0.0	0.0	0.0	0.00087203	0.0	0.0	0.0	459.55858638	753.08024113	787.86033946	20.89212104	0.05014003	-0.38460423
0.0102	5.43533	3.48e-06	0.0	0.0	0.0	0.00087179	0.0	0.0	0.0	460.77203491	753.22606901	787.52070265	20.79825792	0.04443989	-0.38433754
0.0103	5.48676	3.72e-06	0.0	0.0	0.0	0.00087154	0.0	0.0	0.0	461.97926779	753.35401758	787.18265423	20.70477959	0.03901959	-0.3840721
0.0104	5.53815	3.99e-06	0.0	0.0	0.0	0.00087128	0.0	0.0	0.0	463.18031788	753.46494457	786.84618365	20.6116856	0.03386718	-0.3838079
0.0105	5.5895	4.27e-06	0.0	0.0	0.0	0.000871	0.0	0.0	0.0	464.37521781	753.55967064	786.51128057	20.51897547	0.02897129	-0.38354493
0.0106	5.64082	4.56e-06	0.0	0.0	0.0	0.00087071	0.0	0.0	0.0	465.56400002	753.63898117	786.17793484	20.42664865	0.02432108	-0.38328318
0.0107	5.6921	4.87e-06	0.0	0.0	0.0	0.0008704	0.0	0.0	0.0	466.74669675	753.70362815	785.84613648	20.33470454	0.01990624	-0.38302265
0.0108	5.74335	5.2e-06	0.0	0.0	0.0	0.00087007	0.0	0.0	1e-08	467.92334005	753.75432635	785.5158757	20.24314459	0.01570563	-0.38276331
0.0109	5.79455	5.55e-06	0.0	0.0	0.0	0.00086972	0.0	0.0	1e-08	469.09396186	753.79171081	785.18714301	20.15196534	0.01172507	-0.38250518
0.011	5.84572	5.92e-06	0.0	0.0	0.0	0.00086935	0.0	0.0	1e-08	470.25859376	753.81646543	784.85992885	20.06116714	0.00794998	-0.38224824
0.0111	5.89686	6.31e-06	0.0	0.0	0.0	0.00086896	0.0	0.0	1e-08	471.41726715	753.82921562	784.53422392	19.97074922	0.00437195	-0.38199249
0.0112	5.94795	6.72e-06	0.0	0.0	0.0	0.00086855	0.0	0.0	1e-08	472.57001324	753.83056106	784.21001905	19.88071081	0.00098309	-0.38173792
0.0113	5.99901	7.15e-06	0.0	0.0	0.0	0.00086811	0.0	0.0	1e-08	473.71686305	753.82107747	783.8873052	19.79105105	-0.00222393	-0.38148453
0.0114	6.05003	7.61e-06	0.0	0.0	0.0	0.00086766	0.0	0.0	1e-08	474.85784734	753.80131835	783.56607346	19.70176905	-0.00525594	-0.3812323
0.0115	6.10101	8.09e-06	0.0	0.0	0.0	0.00086718	0.0	0.0	1e-08	475.99299671	753.77180641	783.24631508	19.61286663	-0.00813977	-0.38098121
0.0116	6.15196	8.59e-06	0.0	0.0	0.0	0.00086667	0.0	0.0	1e-08	477.12234171	753.73296903	782.92802171	19.52433984	-0.01085911	-0.38073129
0.0117	6.20287	9.13e-06	0.0	0.0	0.0	0.00086614	0.0	0.0	1e-08	478.24591244	753.6853158	782.61118473	19.43618893	-0.01342881	-0.3804825
0.0118	6.25374	9.69e-06	0.0	0.0	0.0	0.00086558	0.0	0.0	1e-08	479.36373889	753.62929535	782.29579579	19.34841304	-0.01585532	-0.38023486
0.0119	6.30458	1.028e-05	0.0	0.0	0.0	0.00086499	0.0	0.0	1e-08	480.47585082	753.565336	781.98184665	19.2610113	-0.01814472	-0.37998834
0.012	6.35537	1.089e-05	0.0	0.0	0.0	0.00086437	0.0	0.0	1e-08	481.58227783	753.49384187	781.6693292	19.17398347	-0.0203101	-0.37974295
0.0121	6.40613	1.154e-05	0.0	0.0	0.0	0.00086372	0.0	0.0	1e-08	482.68304933	753.41518317	781.35823553	19.08732788	-0.02234882	-0.37949868
0.0122	6.45686	1.222e-05	0.0	0.0	0.0	0.00086304	0.0	0.0	1e-08	483.77819446	753.32973582	781.04855768	19.00104389	-0.02426923	-0.37925551
0.0123	6.50754	1.294e-05	0.0	0.0	0.0	0.00086232	0.0	0.0	1e-08	484.86774219	753.23784908	780.74028788	18.91513056	-0.02607651	-0.37901345
0.0124	6.55819	1.369e-05	0.0	0.0	0.0	0.00086157	0.0	0.0	1e-08	485.95172129	753.13985577	780.43341842	18.82958692	-0.02777552	-0.37877249
0.0125	6.6088	1.447e-05	0.0	0.0	0.0	0.00086078	0.0	0.0	1e-08	487.03016033	753.03607284	780.12794171	18.74441189	-0.02937313	-0.37853263
0.0126	6.65938	1.53e-05	0.0	0.0	0.0	0.00085996	0.0	0.0	2e-08	488.10308766	752.92680213	779.82385027	18.65960457	-0.03087096	-0.37829385
0.0127	6.70991	1.616e-05	0.0	0.0	0.0	0.0008591	0.0	0.0	2e-08	489.17053144	752.81233328	779.52113665	18.5751639	-0.03227401	-0.37805615
0.0128	6.76041	1.706e-05	0.0	0.0	0.0	0.0008582	0.0	0.0	2e-08	490.23251962	752.69294287	779.2197935	18.4910888	-0.03358602	-0.37781953
0.0129	6.81088	1.8e-05	0.0	0.0	0.0	0.00085726	0.0	0.0	2e-08	491.28907996	752.56889598	778.91981356	18.4073782	-0.03481043	-0.37758398
0.013	6.8613	1.898e-05	0.0	0.0	0.0	0.00085627	0.0	0.0	2e-08	492.34024003	752.44043788	778.62118968	18.32403169	-0.03595839	-0.37734949
0.0131	6.91169	2.001e-05	0.0	0.0	0.0	0.00085524	0.0	0.0	2e-08	493.38602724	752.30779932	778.32391477	18.24104733	-0.03702354	-0.37711606
0.0132	6.96204	2.108e-05	0.0	0.0	0.0	0.00085417	0.0	0.0	2e-08	494.42646873	752.17121614	778.02798177	18.15842431	-0.03801228	-0.37688369
0.0133	7.01235	2.22e-05	0.0	0.0	0.0	0.00085305	0.0	0.0	2e-08	495.46159147	752.03090836	777.73338372	18.0761615	-0.0389274	-0.37665237
0.0134	7.06262	2.337e-05	0.0	0.0	0.0	0.00085188	0.0	0.0	2e-08	496.49142225	751.88708766	777.44011368	17.99425775	-0.03977139	-0.37642209
0.0135	7.11286	2.459e-05	0.0	0.0	0.0	0.00085066	0.0	0.0	2e-08	497.51598771	751.73993868	777.1481649	17.91271329	-0.04055921	-0.37619284
0.0136	7.16306	2.586e-05	0.0	0.0	0.0	0.00084939	0.0	0.0	3e-08	498.53531431	751.58964042	776.85753063	17.83152528	-0.04127789	-0.37596463
0.0137	7.21322	2.718e-05	0.0	0.0	0.0	0.00084807	0.0	0.0	3e-08	499.54942825	751.43638177	776.56820415	17.75069321	-0.04193548	-0.37573744
0.0138	7.26335	2.856e-05	0.0	0.0	0.0	0.00084669	0.0	0.0	3e-08	500.5583556	751.28033475	776.2801788	17.67021594	-0.04253429	-0.37551128
0.0139	7.31344	2.999e-05	0.0	0.0	0.0	0.00084526	0.0	0.0	3e-08	501.56212222	751.12166448	775.993448	17.59009233	-0.04307641	-0.37528613
0.014	7.36349	3.148e-05	0.0	0.0	0.0	0.00084376	0.0	0.0	3e-08	502.56075388	750.96051255	775.70800526	17.51032223	-0.04357356	-0.375062
0.0141	7.4135	3.303e-05	0.0	0.0	0.0	0.00084221	0.0	0.0	3e-08	503.55427614	750.7970228	775.42384415	17.43090324	-0.04401562	-0.37483887
0.0142	7.46348	3.463e-05	0.0	0.0	0.0	0.0008406	0.0	0.0	3e-08	504.54271434	750.63133949	775.14095821	17.3518347	-0.04440914	-0.37461674
0.0143	7.51341	3.631e-05	0.0	0.0	0.0	0.00083893	0.0	0.0	4e-08	505.5260937	750.4635954	774.8593411	17.27311546	-0.04475604	-0.37439561
0.0144	7.56331	3.804e-05	0.0	0.0	0.0	0.00083719	0.0	0.0	4e-08	506.50443926	750.29391743	774.5789865	17.19474439	-0.04505811	-0.37417547
0.0145	7.61318	3.984e-05	0.0	0.0	0.0	0.00083539	0.0	0.0	4e-08	507.47777595	750.12241902	774.29988818	17.11672065	-0.04532171	-0.37395631
0.0146	7.663	4.171e-05	0.0	0.0	0.0	0.00083352	0.0	0.0	4e-08	508.44612852	749.94921472	774.02203993	17.03904269	-0.04554255	-0.37373814
0.0147	7.71279	4.365e-05	0.0	0.0	0.0	0.00083158	0.0	0.0	4e-08	509.40952153	749.77441435	773.74543558	16.96170952	-0.04572444	-0.37352095
0.0148	7.76254	4.565e-05	0.0	0.0	0.0	0.00082957	0.0	0.0	5e-08	510.36797943	749.59812153	773.47006901	16.88471999	-0.04586889	-0.37330472
0.0149	7.81225	4.773e-05	0.0	0.0	0.0	0.00082749	0.0	0.0	5e-08	511.32152651	749.42043546	773.19593414	16.80807294	-0.04597735	-0.37308946
0.015	7.86192	4.988e-05	0.0	0.0	0.0	0.00082534	0.0	0.0	5e-08	512.27018697	749.24144494	772.92302497	16.73176732	-0.04605447	-0.37287517
0.0151	7.91156	5.211e-05	0.0	0.0	0.0	0.00082311	0.0	0.0	5e-08	513.21398484	749.06124144	772.65133549	16.65580183	-0.04609706	-0.37266183
0.0152	7.96116	5.441e-05	0.0	0.0	0.0	0.00082081	0.0	0.0	5e-08	514.15294398	748.87991126	772.38085976	16.58017533	-0.04610799	-0.37244945
0.0153	8.01072	5.679e-05	0.0	0.0	0.0	0.00081842	0.0	0.0	6e-08	515.08708816	748.69753691	772.11159186	16.50488668	-0.04608835	-0.37223801
0.0154	8.06024	5.926e-05	0.0	0.0	0.0	0.00081596	0.0	0.0	6e-08	516.01644102	748.51419776	771.8435259	16.42993485	-0.0460419	-0.37202752
0.0155	8.10973	6.18e-05	0.0	0.0	0.0	0.00081341	0.0	0.0	6e-08	516.94102616	748.32995847	771.57665611	16.3553185	-0.04596682	-0.37181797
0.0156	8.15918	6.442e-05	0.0	0.0	0.0	0.00081078	0.0	0.0	6e-08	517.86086695	748.14489531	771.31097667	16.28103651	-0.04586505	-0.37160935
0.0157	8.20859	6.713e-05	0.0	0.0	0.0	0.00080807	0.0	0.0	7e-08	518.7759867	747.95907663	771.0464818	16.20708772	-0.04573752	-0.37140167
0.0158	8.25796	6.993e-05	0.0	0.0	0.0	0.00080527	0.0	0.0	7e-08	519.6864086	747.77256833	770.78316579	16.13347093	-0.0455851	-0.3711949
0.0159	8.3073	7.281e-05	0.0	0.0	0.0	0.00080239	0.0	0.0	7e-08	520.59215575	747.58543293	770.52102294	16.06018516	-0.04541158	-0.37098906
0.016	8.35659	7.578e-05	0.0	0.0	0.0	0.00079942	0.0	0.0	8e-08	521.49325123	747.39772005	770.26004764	15.98722902	-0.04521457	-0.37078414
0.0161	8.40585	7.884e-05	0.0	0.0	0.0	0.00079635	0.0	0.0	8e-08	522.38971791	747.20949129	770.00023424	15.91460142	-0.044996	-0.37058013
0.0162	8.45508	8.199e-05	0.0	0.0	0.0	0.0007932	0.0	0.0	8e-08	523.28157865	747.02080077	769.74157717	15.84230117	-0.04475667	-0.37037702
0.0163	8.50426	8.523e-05	0.0	0.0	0.0	0.00078995	0.0	0.0	9e-08	524.16885619	746.83170059	769.48407086	15.7703271	-0.04449733	-0.37017483
0.0164	8.55341	8.857e-05	0.0	0.0	0.0	0.00078661	0.0	0.0	9e-08	525.05157321	746.64223955	769.22770979	15.69867808	-0.04422069	-0.36997352
0.0165	8.60251	9.2e-05	0.0	0.0	0.0	0.00078318	0.0	0.0	9e-08	525.92975238	746.45245912	768.9724885	15.62735287	-0.04392522	-0.36977312
0.0166	8.65158	9.553e-05	0.0	0.0	0.0	0.00077964	0.0	0.0	1e-07	526.80341623	746.26240715	768.71840152	15.55635032	-0.0436124	-0.3695736
0.0167	8.70062	9.915e-05	0.0	0.0	0.0	0.00077602	0.0	0.0	1e-07	527.67258724	746.07212654	768.46544343	15.48566924	-0.04328292	-0.36937498
0.0168	8.74961	0.00010288	0.0	0.0	0.0	0.00077229	0.0	0.0	1e-07	528.53728786	745.88165854	768.21360881	15.41530845	-0.0429374	-0.36917723
0.0169	8.79857	0.0001067	0.0	0.0	0.0	0.00076847	0.0	0.0	1.1e-07	529.39754048	745.69104167	767.96289232	15.34526667	-0.04257752	-0.36898036
0.017	8.84749	0.00011062	0.0	0.0	0.0	0.00076454	0.0	0.0	1.1e-07	530.25336746	745.50031088	767.71328862	15.27554283	-0.04220263	-0.36878437
0.0171	8.89637	0.00011464	0.0	0.0	0.0	0.00076052	0.0	0.0	1.1e-07	531.10479111	745.30950351	767.46479241	15.20613569	-0.04181375	-0.36858924
0.0172	8.94521	0.00011876	0.0	0.0	0.0	0.00075639	0.0	0.0	1.2e-07	531.9518337	745.11865398	767.2173984	15.13704405	-0.0414114	-0.36839498
0.0173	8.99401	0.00012298	0.0	0.0	0.0	0.00075217	0.0	0.0	1.2e-07	532.79451747	744.92779545	766.97110134	15.06826672	-0.04099611	-0.36820158
0.0174	9.04278	0.0001273	0.0	0.0	0.0	0.00074784	0.0	0.0	1.3e-07	533.63286464	744.73695835	766.72589601	14.99980236	-0.04056932	-0.36800904
0.0175	9.09151	0.00013173	0.0	0.0	0.0	0.00074341	0.0	0.0	1.3e-07	534.46689741	744.54617098	766.48177723	14.93164992	-0.04013034	-0.36781735
0.0176	9.1402	0.00013626	0.0	0.0	0.0	0.00073887	0.0	0.0	1.4e-07	535.29663797	744.35546339	766.23873982	14.86380814	-0.03968004	-0.36762652
0.0177	9.18885	0.00014089	0.0	0.0	0.0	0.00073423	0.0	0.0	1.4e-07	536.12210849	744.16486331	765.99677865	14.7962758	-0.03921886	-0.36743652
0.0178	9.23747	0.00014563	1e-08	0.0	0.0	0.00072949	0.0	0.0	1.5e-07	536.94333113	743.97439748	765.7558886	14.72905168	-0.03874719	-0.36724737
0.0179	9.28605	0.00015046	1e-08	0.0	0.0	0.00072465	0.0	0.0	1.5e-07	537.76032804	743.78408929	765.5160646	14.66213443	-0.03826659	-0.36705905
0.018	9.33458	0.00015541	1e-08	0.0	0.0	0.0007197	0.0	0.0	1.6e-07	538.57312137	743.59396119	765.27730158	14.59552298	-0.03777601	-0.36687157
0.0181	9.38308	0.00016045	1e-08	0.0	0.0	0.00071465	0.0	0.0	1.6e-07	539.38173329	743.40403721	765.03959451	14.52921603	-0.03727634	-0.36668492
0.0182	9.43155	0.0001656	1e-08	0.0	0.0	0.0007095	0.0	0.0	1.7e-07	540.18618598	743.21433914	764.80293839	14.46321235	-0.03676793	-0.36649909
0.0183	9.47997	0.00017085	1e-08	0.0	0.0	0.00070424	0.0	0.0	1.7e-07	540.98650163	743.0248879	764.56732824	14.39751069	-0.03625112	-0.36631408
0.0184	9.52836	0.0001762	1e-08	0.0	0.0	0.00069888	0.0	0.0	1.8e-07	541.78270238	742.83570077	764.3327591	14.33210967	-0.03572718	-0.36612989
0.0185	9.57671	0.00018165	1e-08	0.0	0.0	0.00069342	1e-08	0.0	1.8e-07	542.57481043	742.64679532	764.09922606	14.2670082	-0.03519523	-0.36594652
0.0186	9.62502	0.00018721	1e-08	0.0	0.0	0.00068786	1e-08	0.0	1.9e-07	543.36284801	742.45818958	763.8667242	14.20220496	-0.03465602	-0.36576395
0.0187	9.67329	0.00019286	1e-08	0.0	0.0	0.0006822	1e-08	0.0	1.9e-07	544.14683739	742.26989967	763.63524865	14.13769869	-0.03410985	-0.36558219
0.0188	9.72152	0.00019861	1e-08	0.0	0.0	0.00067644	1e-08	0.0	2e-07	544.92680085	742.08194079	763.40479457	14.07348811	-0.03355699	-0.36540123
0.0189	9.76972	0.00020446	1e-08	0.0	0.0	0.00067058	1e-08	0.0	2e-07	545.70276058	741.89432502	763.17535711	14.00957176	-0.03299811	-0.36522107
0.019	9.81787	0.00021041	1e-08	0.0	0.0	0.00066463	1e-08	0.0	2.1e-07	546.4747389	741.70706513	762.9469315	13.94594859	-0.03243295	-0.36504171
0.0191	9.86599	0.00021645	1e-08	0.0	0.0	0.00065858	1e-08	0.0	2.2e-07	547.24275816	741.52017317	762.71951294	13.88261723	-0.03186192	-0.36486313
0.0192	9.91407	0.00022259	1e-08	0.0	0.0	0.00065244	1e-08	0.0	2.2e-07	548.00684074	741.33365972	762.49309668	13.81957636	-0.03128527	-0.36468534
0.0193	9.96212	0.00022881	2e-08	0.0	0.0	0.0006462	1e-08	0.0	2.3e-07	548.76700904	741.14753439	762.267678	13.7568247	-0.03070319	-0.36450834
0.0194	10.01012	0.00023513	2e-08	0.0	0.0	0.00063987	1e-08	0.0	2.4e-07	549.52328533	740.96180419	762.0432522	13.69436074	-0.03011591	-0.36433212
0.0195	10.05809	0.00024154	2e-08	0.0	0.0	0.00063346	1e-08	0.0	2.4e-07	550.27569206	740.7764767	761.8198146	13.6321834	-0.02952355	-0.36415667
0.0196	10.10601	0.00024803	2e-08	0.0	0.0	0.00062695	1e-08	0.0	2.5e-07	551.02425173	740.59155816	761.59736054	13.57029126	-0.0289263	-0.36398199
0.0197	10.1539	0.00025461	2e-08	0.0	0.0	0.00062036	1e-08	0.0	2.5e-07	551.76898682	740.40705361	761.37588538	13.50868299	-0.02832428	-0.36380808
0.0198	10.20175	0.00026127	2e-08	0.0	1e-08	0.00061369	2e-08	0.0	2.6e-07	552.50991986	740.22296702	761.15538453	13.4473572	-0.02771763	-0.36363494
0.0199	10.24957	0.00026802	2e-08	0.0	1e-08	0.00060694	2e-08	0.0	2.7e-07	553.24707313	740.03929992	760.9358534	13.38631257	-0.02710645	-0.36346256
0.02	10.29734	0.00027484	3e-08	0.0	1e-08	0.00060011	2e-08	0.0	2.8e-07	553.98046925	739.85605439	760.71728743	13.32554775	-0.02649082	-0.36329094
0.0201	10.34508	0.00028173	3e-08	0.0	1e-08	0.0005932	2e-08	0.0	2.8e-07	554.71013079	739.67323079	760.49968208	13.26506137	-0.02587083	-0.36312007
0.0202	10.39278	0.0002887	3e-08	0.0	1e-08	0.00058622	2e-08	0.0	2.9e-07	555.43608029	739.49082834	760.28303283	13.20485205	-0.02524653	-0.36294995
0.0203	10.44043	0.00029574	3e-08	0.0	1e-08	0.00057917	2e-08	0.0	3e-07	556.15834033	739.30884509	760.06733519	13.14491842	-0.02461796	-0.36278058
0.0204	10.48806	0.00030285	3e-08	0.0	1e-08	0.00057206	2e-08	0.0	3e-07	556.87693321	739.12727711	759.85258469	13.0852591	-0.02398515	-0.36261195
0.0205	10.53564	0.00031002	3e-08	0.0	1e-08	0.00056487	3e-08	0.0	3.1e-07	557.59188161	738.9461203	759.63877689	13.02587268	-0.0233481	-0.36244406
0.0206	10.58318	0.00031725	4e-08	0.0	1e-08	0.00055763	3e-08	1e-08	3.2e-07	558.30320806	738.76536901	759.42590736	12.96675779	-0.02270679	-0.36227691
0.0207	10.63069	0.00032454	4e-08	0.0	1e-08	0.00055033	3e-08	1e-08	3.2e-07	559.0109351	738.58501633	759.2139717	12.907913	-0.02206121	-0.36211049
0.0208	10.67815	0.00033188	4e-08	0.0	1e-08	0.00054297	3e-08	1e-08	3.3e-07	559.71508524	738.40505415	759.00296553	12.849337	-0.0214113	-0.36194481
0.0209	10.72558	0.00033928	4e-08	0.0	1e-08	0.00053556	3e-08	1e-08	3.4e-07	560.41568073	738.2254731	758.79288448	12.79102827	-0.020757	-0.36177984
0.021	10.77297	0.00034673	5e-08	0.0	1e-08	0.0005281	4e-08	1e-08	3.5e-07	561.11274414	738.04626259	758.58372422	12.73298544	-0.02009825	-0.36161561
0.0211	10.82032	0.00035422	5e-08	0.0	1e-08	0.00052059	4e-08	1e-08	3.5e-07	561.80629789	737.86741075	758.37548043	12.67520707	-0.01943493	-0.36145209
0.0212	10.86764	0.00036175	5e-08	0.0	1e-08	0.00051305	4e-08	1e-08	3.6e-07	562.49636434	737.68890444	758.16814882	12.61769174	-0.01876695	-0.36128929
0.0213	10.91491	0.00036932	6e-08	0.0	1e-08	0.00050546	4e-08	1e-08	3.7e-07	563.18296579	737.51072952	757.96172511	12.56043818	-0.01809413	-0.3611272
0.0214	10.96215	0.00037692	6e-08	0.0	2e-08	0.00049785	5e-08	1e-08	3.8e-07	563.86612434	737.33287105	757.75620505	12.50344477	-0.01741637	-0.36096582
0.0215	11.00934	0.00038455	6e-08	0.0	2e-08	0.0004902	5e-08	1e-08	3.9e-07	564.54586226	737.15531202	757.5515844	12.44671013	-0.01673349	-0.36080514
0.0216	11.0565	0.00039221	7e-08	0.0	2e-08	0.00048252	5e-08	1e-08	3.9e-07	565.22220167	736.97803449	757.34785895	12.39023283	-0.01604531	-0.36064517
0.0217	11.10362	0.00039989	7e-08	0.0	2e-08	0.00047482	6e-08	1e-08	4e-07	565.89516463	736.80101932	757.1450245	12.33401142	-0.01535164	-0.3604859
0.0218	11.1507	0.00040759	7e-08	0.0	2e-08	0.00046711	6e-08	1e-08	4.1e-07	566.56477305	736.62424667	756.94307689	12.27804472	-0.01465228	-0.36032733
0.0219	11.19775	0.00041531	8e-08	0.0	2e-08	0.00045937	7e-08	1e-08	4.2e-07	567.23104866	736.44769605	756.74201195	12.22233096	-0.01394697	-0.36016945
0.022	11.24475	0.00042303	8e-08	0.0	2e-08	0.00045163	7e-08	1e-08	4.2e-07	567.8940133	736.27134454	756.54182555	12.16686883	-0.01323548	-0.36001225
0.0221	11.29172	0.00043077	9e-08	0.0	2e-08	0.00044388	7e-08	1e-08	4.3e-07	568.5536886	736.09516863	756.34251357	12.11165687	-0.01251754	-0.35985575
0.0222	11.33864	0.0004385	9e-08	0.0	3e-08	0.00043612	8e-08	2e-08	4.4e-07	569.21009608	735.91914368	756.14407191	12.05669363	-0.01179286	-0.35969993
0.0223	11.38553	0.00044624	1e-07	0.0	3e-08	0.00042837	8e-08	2e-08	4.5e-07	569.8632571	735.74324487	755.9464965	12.00197806	-0.01106136	-0.35954479
0.0224	11.43238	0.00045396	1e-07	0.0	3e-08	0.00042062	9e-08	2e-08	4.5e-07	570.51319286	735.56744644	755.74978328	11.94750824	-0.01032249	-0.35939032
0.0225	11.47919	0.00046168	1.1e-07	0.0	3e-08	0.00041288	9e-08	2e-08	4.6e-07	571.1599245	735.39172051	755.55392819	11.89328291	-0.009576	-0.35923653
0.0226	11.52596	0.00046939	1.1e-07	0.0	3e-08	0.00040515	1e-07	2e-08	4.7e-07	571.80347299	735.21603878	755.35892721	11.83930063	-0.00882157	-0.35908341
0.0227	11.57269	0.00047708	1.2e-07	0.0	4e-08	0.00039743	1.1e-07	2e-08	4.8e-07	572.44385914	735.04037201	755.16477633	11.78555997	-0.00805885	-0.35893096
0.0228	11.61939	0.00048475	1.2e-07	0.0	4e-08	0.00038974	1.1e-07	2e-08	4.9e-07	573.08110354	734.86469132	754.97147157	11.73205998	-0.00728788	-0.35877917
0.0229	11.66604	0.00049239	1.3e-07	0.0	4e-08	0.00038208	1.2e-07	2e-08	4.9e-07	573.71522666	734.68896659	754.77900895	11.67879864	-0.00650779	-0.35862804
0.023	11.71266	0.00050001	1.4e-07	0.0	4e-08	0.00037444	1.3e-07	3e-08	5e-07	574.34624877	734.5131661	754.5873845	11.62577476	-0.00571838	-0.35847758
0.0231	11.75924	0.00050759	1.4e-07	0.0	4e-08	0.00036683	1.3e-07	3e-08	5.1e-07	574.97418996	734.33725794	754.3965943	11.57298692	-0.00491927	-0.35832776
0.0232	11.80578	0.00051513	1.5e-07	0.0	5e-08	0.00035926	1.4e-07	3e-08	5.2e-07	575.59907012	734.16120951	754.2066344	11.52043372	-0.00411006	-0.3581786
0.0233	11.85228	0.00052264	1.6e-07	0.0	5e-08	0.00035172	1.5e-07	3e-08	5.2e-07	576.22090897	733.98498913	754.01750092	11.46811434	-0.00329095	-0.35803009
0.0234	11.89874	0.0005301	1.6e-07	0.0	5e-08	0.00034424	1.6e-07	3e-08	5.3e-07	576.83972597	733.80856356	753.82918994	11.41602666	-0.00246075	-0.35788222
0.0235	11.94516	0.00053751	1.7e-07	0.0	6e-08	0.00033679	1.7e-07	3e-08	5.4e-07	577.4555404	733.63189875	753.6416976	11.36416957	-0.00161935	-0.357735
0.0236	11.99154	0.00054488	1.8e-07	0.0	6e-08	0.0003294	1.8e-07	4e-08	5.5e-07	578.06837128	733.45496066	753.45502002	11.31254172	-0.00076632	-0.35758841
0.0237	12.03789	0.00055218	1.9e-07	0.0	6e-08	0.00032206	1.8e-07	4e-08	5.5e-07	578.67823743	733.27771487	753.26915338	11.26114174	9.877e-05	-0.35744247
0.0238	12.08419	0.00055943	2e-07	0.0	7e-08	0.00031478	1.9e-07	4e-08	5.6e-07	579.28515747	733.1001278	753.08409382	11.20996871	0.00097582	-0.35729715
0.0239	12.13046	0.00056662	2.1e-07	0.0	7e-08	0.00030756	2.1e-07	4e-08	5.7e-07	579.88914976	732.92216499	752.89983754	11.15902083	0.00186583	-0.35715247
0.024	12.17669	0.00057375	2.2e-07	0.0	7e-08	0.0003004	2.2e-07	4e-08	5.7e-07	580.49023239	732.74379202	752.71638073	11.10829698	0.00276898	-0.35700841
0.0241	12.22287	0.0005808	2.3e-07	0.0	8e-08	0.00029331	2.3e-07	5e-08	5.8e-07	581.08842326	732.56497464	752.5337196	11.0577959	0.00368557	-0.35686498
0.0242	12.26902	0.00058779	2.4e-07	0.0	8e-08	0.00028629	2.4e-07	5e-08	5.9e-07	581.68374001	732.38567869	752.35185039	11.00751628	0.00461609	-0.35672217
0.0243	12.31513	0.0005947	2.5e-07	0.0	8e-08	0.00027934	2.5e-07	5e-08	6e-07	582.2762	732.20587029	752.17076932	10.95745688	0.00556089	-0.35657998
0.0244	12.3612	0.00060154	2.6e-07	0.0	9e-08	0.00027247	2.6e-07	5e-08	6e-07	582.86582035	732.0255158	751.99047266	10.90761645	0.00652038	-0.35643841
0.0245	12.40724	0.0006083	2.7e-07	0.0	9e-08	0.00026567	2.8e-07	6e-08	6.1e-07	583.45261795	731.84458182	751.81095667	10.85799375	0.00749483	-0.35629745
0.0246	12.45323	0.00061498	2.8e-07	0.0	1e-07	0.00025895	2.9e-07	6e-08	6.2e-07	584.03660942	731.66303534	751.63221763	10.80858755	0.00848473	-0.3561571
0.0247	12.49918	0.00062157	2.9e-07	0.0	1e-07	0.00025232	3.1e-07	6e-08	6.2e-07	584.61781108	731.48084392	751.45425184	10.75939663	0.00949044	-0.35601735
0.0248	12.5451	0.00062808	3e-07	0.0	1.1e-07	0.00024577	3.2e-07	6e-08	6.3e-07	585.19623902	731.29797559	751.27705561	10.71041984	0.01051222	-0.35587821
0.0249	12.59097	0.0006345	3.2e-07	0.0	1.1e-07	0.00023931	3.4e-07	7e-08	6.4e-07	585.7719091	731.11439914	751.10062526	10.66165596	0.01155052	-0.35573968
0.025	12.63681	0.00064083	3.3e-07	0.0	1.2e-07	0.00023294	3.5e-07	7e-08	6.4e-07	586.34483685	730.93008388	750.92495712	10.61310382	0.01260566	-0.35560174
0.0251	12.68261	0.00064706	3.4e-07	0.0	1.2e-07	0.00022665	3.7e-07	7e-08	6.5e-07	586.91503756	730.74499993	750.75004755	10.56476227	0.01367801	-0.35546439
0.0252	12.72837	0.0006532	3.6e-07	0.0	1.3e-07	0.00022047	3.9e-07	8e-08	6.5e-07	587.48252627	730.55911825	750.5758929	10.5166303	0.01476763	-0.35532764
0.0253	12.77409	0.00065925	3.7e-07	0.0	1.4e-07	0.00021437	4e-07	8e-08	6.6e-07	588.04731779	730.37241073	750.40248955	10.46870665	0.01587511	-0.35519148
0.0254	12.81977	0.0006652	3.8e-07	0.0	1.4e-07	0.00020837	4.2e-07	9e-08	6.7e-07	588.6094266	730.18485016	750.22983389	10.42099027	0.01700067	-0.35505591
0.0255	12.86541	0.00067105	4e-07	0.0	1.5e-07	0.00020247	4.4e-07	9e-08	6.7e-07	589.16886695	729.99641042	750.05792232	10.37340214	0.01814449	-0.35492092
0.0256	12.91101	0.0006768	4.1e-07	0.0	1.5e-07	0.00019667	4.6e-07	9e-08	6.8e-07	589.72564569	729.80706645	749.88675334	10.3259701	0.0193069	-0.35478651
0.0257	12.95657	0.00068245	4.3e-07	0.0	1.6e-07	0.00019097	4.8e-07	1e-07	6.8e-07	590.27977529	729.6167944	749.71632377	10.27867341	0.02048815	-0.35465269
0.0258	13.00209	0.00068799	4.5e-07	0.0	1.7e-07	0.00018537	5.1e-07	1e-07	6.9e-07	590.83126479	729.42557168	749.54663132	10.23148639	0.02168847	-0.35451944
0.0259	13.04758	0.00069343	4.6e-07	0.0	1.8e-07	0.00017987	5.3e-07	1.1e-07	7e-07	591.38012602	729.23337682	749.37767287	10.18462066	0.02290795	-0.35438677
0.026	13.09302	0.00069877	4.8e-07	0.0	1.8e-07	0.00017447	5.5e-07	1.1e-07	7e-07	591.9263758	729.04018951	749.20944379	10.13786014	0.02414693	-0.35425467
0.0261	13.13842	0.00070401	5e-07	0.0	1.9e-07	0.00016918	5.7e-07	1.2e-07	7.1e-07	592.4700224	728.84599115	749.04194186	10.09128061	0.02540554	-0.35412314
0.0262	13.18379	0.00070913	5.2e-07	0.0	2e-07	0.00016399	6e-07	1.2e-07	7.1e-07	593.01107753	728.65076446	748.87516381	10.04489123	0.02668396	-0.35399218
0.0263	13.22912	0.00071416	5.3e-07	0.0	2.1e-07	0.00015891	6.2e-07	1.3e-07	7.2e-07	593.549554	728.45449314	748.709106	9.99872471	0.02798218	-0.35386178
0.0264	13.2744	0.00071907	5.5e-07	0.0	2.2e-07	0.00015393	6.5e-07	1.3e-07	7.2e-07	594.08546471	728.2571627	748.5437647	9.95277297	0.02930051	-0.35373195
0.0265	13.31965	0.00072388	5.7e-07	0.0	2.3e-07	0.00014905	6.8e-07	1.4e-07	7.3e-07	594.6188233	728.05876023	748.37913593	9.90706186	0.03063898	-0.35360268
0.0266	13.36486	0.00072858	5.9e-07	0.0	2.4e-07	0.00014428	7.1e-07	1.5e-07	7.3e-07	595.14964339	727.85927409	748.21521563	9.86153827	0.03199755	-0.35347397
0.0267	13.41003	0.00073318	6.1e-07	0.0	2.5e-07	0.00013962	7.3e-07	1.5e-07	7.4e-07	595.67793628	727.65869353	748.05200041	9.81627722	0.03337639	-0.35334581
0.0268	13.45516	0.00073767	6.3e-07	0.0	2.5e-07	0.00013506	7.6e-07	1.6e-07	7.4e-07	596.20371747	727.45701016	747.88948558	9.77127231	0.03477551	-0.3532182
0.0269	13.50025	0.00074205	6.5e-07	0.0	2.7e-07	0.0001306	7.9e-07	1.6e-07	7.4e-07	596.7270017	727.25421685	747.72766663	9.72653649	0.03619491	-0.35309113
0.027	13.5453	0.00074633	6.8e-07	0.0	2.8e-07	0.00012625	8.3e-07	1.7e-07	7.5e-07	597.24779599	727.05030777	747.56654125	9.68177754	0.03763453	-0.35296462
0.0271	13.59031	0.0007505	7e-07	0.0	2.9e-07	0.000122	8.6e-07	1.8e-07	7.5e-07	597.76610888	726.84527873	747.40610667	9.63729748	0.03909441	-0.35283864
0.0272	13.63528	0.00075457	7.2e-07	0.0	3e-07	0.00011785	8.9e-07	1.8e-07	7.6e-07	598.28195114	726.63912722	747.24635941	9.59296635	0.04057446	-0.3527132
0.0273	13.68021	0.00075853	7.5e-07	0.0	3.1e-07	0.00011381	9.3e-07	1.9e-07	7.6e-07	598.79533117	726.43185224	747.08729663	9.54891884	0.04207463	-0.3525883
0.0274	13.7251	0.00076239	7.7e-07	0.0	3.2e-07	0.00010987	9.6e-07	2e-07	7.7e-07	599.30626638	726.22345416	746.92891286	9.50502592	0.04359482	-0.35246393
0.0275	13.76995	0.00076614	7.9e-07	0.0	3.3e-07	0.00010603	1e-06	2.1e-07	7.7e-07	599.81476305	726.01393518	746.77120581	9.46131935	0.04513491	-0.35234009
0.0276	13.81477	0.0007698	8.2e-07	0.0	3.5e-07	0.00010229	1.04e-06	2.1e-07	7.7e-07	600.32083079	725.80329904	746.61417219	9.41779732	0.04669478	-0.35221679
0.0277	13.85954	0.00077335	8.4e-07	0.0	3.6e-07	9.865e-05	1.07e-06	2.2e-07	7.8e-07	600.82447824	725.59155101	746.45780899	9.37442388	0.04827437	-0.352094
0.0278	13.90427	0.0007768	8.7e-07	0.0	3.7e-07	9.51e-05	1.11e-06	2.3e-07	7.8e-07	601.32571348	725.37869796	746.3021133	9.33122803	0.04987342	-0.35197175
0.0279	13.94897	0.00078016	9e-07	0.0	3.9e-07	9.166e-05	1.15e-06	2.4e-07	7.8e-07	601.82454494	725.16474847	746.1470821	9.28819304	0.05149178	-0.35185001
0.028	13.99362	0.00078341	9.2e-07	0.0	4e-07	8.831e-05	1.2e-06	2.5e-07	7.9e-07	602.32098035	724.94971272	745.99271255	9.24538608	0.05312921	-0.35172879
0.0281	14.03823	0.00078657	9.5e-07	0.0	4.1e-07	8.505e-05	1.24e-06	2.6e-07	7.9e-07	602.81503388	724.73360142	745.83899989	9.20277887	0.05478551	-0.35160809
0.0282	14.08281	0.00078963	9.8e-07	0.0	4.3e-07	8.189e-05	1.28e-06	2.7e-07	7.9e-07	603.30671364	724.51642788	745.68594112	9.16037841	0.05646043	-0.35148791
0.0283	14.12734	0.0007926	1.01e-06	0.0	4.4e-07	7.882e-05	1.33e-06	2.8e-07	8e-07	603.79603031	724.29820657	745.53353247	9.11820356	0.05815371	-0.35136823
0.0284	14.17184	0.00079548	1.04e-06	0.0	4.6e-07	7.584e-05	1.37e-06	2.9e-07	8e-07	604.28299325	724.07895318	745.38177053	9.07615372	0.05986507	-0.35124906
0.0285	14.2163	0.00079826	1.07e-06	0.0	4.7e-07	7.295e-05	1.42e-06	3e-07	8e-07	604.76760938	723.8586845	745.23065261	9.03433929	0.06159419	-0.3511304
0.0286	14.26071	0.00080096	1.1e-06	0.0	4.9e-07	7.014e-05	1.47e-06	3.1e-07	8.1e-07	605.24988993	723.63741921	745.08017471	8.99272821	0.06334075	-0.35101224
0.0287	14.30509	0.00080356	1.13e-06	0.0	5.1e-07	6.743e-05	1.52e-06	3.2e-07	8.1e-07	605.72984458	723.41517714	744.93033329	8.95132197	0.06510441	-0.35089458
0.0288	14.34942	0.00080608	1.16e-06	0.0	5.2e-07	6.479e-05	1.57e-06	3.3e-07	8.1e-07	606.20747796	723.19197916	744.78112629	8.90995899	0.06688493	-0.35077742
0.0289	14.39372	0.00080851	1.2e-06	0.0	5.4e-07	6.224e-05	1.62e-06	3.4e-07	8.1e-07	606.68279735	722.96784757	744.63255084	8.8688025	0.0686818	-0.35066076
0.029	14.43798	0.00081086	1.23e-06	0.0	5.6e-07	5.978e-05	1.68e-06	3.5e-07	8.2e-07	607.15580918	722.7428059	744.48460433	8.82777404	0.07049468	-0.35054458
0.0291	14.48219	0.00081313	1.26e-06	0.0	5.8e-07	5.739e-05	1.73e-06	3.6e-07	8.2e-07	607.62652054	722.51687882	744.33728394	8.78703038	0.07232329	-0.3504289
0.0292	14.52637	0.00081531	1.3e-06	0.0	6e-07	5.508e-05	1.79e-06	3.8e-07	8.2e-07	608.09494541	722.29009208	744.19058484	8.7464235	0.0741671	-0.35031371
0.0293	14.57051	0.00081742	1.33e-06	0.0	6.2e-07	5.285e-05	1.85e-06	3.9e-07	8.2e-07	608.56108902	722.06247263	744.04450475	8.70600443	0.07602573	-0.350199
0.0294	14.61461	0.00081945	1.37e-06	0.0	6.4e-07	5.069e-05	1.91e-06	4e-07	8.2e-07	609.02496008	721.83404847	743.89904037	8.6657811	0.07789873	-0.35008478
0.0295	14.65866	0.0008214	1.4e-06	0.0	6.6e-07	4.86e-05	1.97e-06	4.1e-07	8.3e-07	609.4865662	721.60484854	743.75418873	8.62570676	0.07978585	-0.34997103
0.0296	14.70268	0.00082328	1.44e-06	0.0	6.8e-07	4.659e-05	2.03e-06	4.3e-07	8.3e-07	609.94591568	721.3749028	743.60994664	8.58584513	0.08168644	-0.34985777
0.0297	14.74666	0.00082509	1.48e-06	0.0	7e-07	4.465e-05	2.09e-06	4.4e-07	8.3e-07	610.40301777	721.14424223	743.46631066	8.54618208	0.0836001	-0.34974498
0.0298	14.79059	0.00082682	1.52e-06	0.0	7.2e-07	4.277e-05	2.16e-06	4.5e-07	8.3e-07	610.85788104	720.91289865	743.32327754	8.5066298	0.08552638	-0.34963267
0.0299	14.83449	0.00082849	1.56e-06	0.0	7.4e-07	4.096e-05	2.22e-06	4.7e-07	8.3e-07	611.31050818	720.68090436	743.18084576	8.46725314	0.08746478	-0.34952083
0.03	14.87835	0.00083008	1.59e-06	0.0	7.6e-07	3.922e-05	2.29e-06	4.8e-07	8.4e-07	611.76090774	720.44829285	743.03901209	8.42802162	0.08941482	-0.34940946
0.0301	14.92217	0.00083162	1.63e-06	0.0	7.9e-07	3.754e-05	2.36e-06	5e-07	8.4e-07	612.20908551	720.21509823	742.89777412	8.38892283	0.09137598	-0.34929855
0.0302	14.96594	0.00083308	1.68e-06	0.0	8.1e-07	3.592e-05	2.43e-06	5.1e-07	8.4e-07	612.65505048	719.98135522	742.7571285	8.35011521	0.09334784	-0.34918811
0.0303	15.00968	0.00083449	1.72e-06	0.0	8.3e-07	3.436e-05	2.5e-06	5.3e-07	8.4e-07	613.09881288	719.7470991	742.61707153	8.31143212	0.09532979	-0.34907813
0.0304	15.05338	0.00083583	1.76e-06	0.0	8.6e-07	3.286e-05	2.58e-06	5.5e-07	8.4e-07	613.54037921	719.51236586	742.47760063	8.27293546	0.09732134	-0.34896862
0.0305	15.09703	0.00083711	1.8e-06	0.0	8.8e-07	3.142e-05	2.65e-06	5.6e-07	8.4e-07	613.97975801	719.27719197	742.3387126	8.23460417	0.09932206	-0.34885956
0.0306	15.14065	0.00083834	1.85e-06	0.0	9.1e-07	3.003e-05	2.73e-06	5.8e-07	8.5e-07	614.41695551	719.04161455	742.20040496	8.19645354	0.10133136	-0.34875095
0.0307	15.18423	0.00083951	1.89e-06	0.0	9.4e-07	2.869e-05	2.81e-06	6e-07	8.5e-07	614.85198075	718.80567103	742.06267441	8.15849032	0.10334872	-0.3486428
0.0308	15.22776	0.00084062	1.93e-06	0.0	9.6e-07	2.741e-05	2.89e-06	6.1e-07	8.5e-07	615.28484211	718.56939927	741.92551783	8.12071461	0.10537359	-0.3485351
0.0309	15.27126	0.00084168	1.98e-06	0.0	9.9e-07	2.617e-05	2.97e-06	6.3e-07	8.5e-07	615.71554727	718.33283748	741.78893237	8.08307828	0.10740553	-0.34842785
0.031	15.31472	0.00084269	2.03e-06	0.0	1.02e-06	2.499e-05	3.05e-06	6.5e-07	8.5e-07	616.14410263	718.0960242	741.65291553	8.04562627	0.10944391	-0.34832105
0.0311	15.35813	0.00084365	2.07e-06	0.0	1.04e-06	2.385e-05	3.14e-06	6.7e-07	8.5e-07	616.57051637	717.85899823	741.51746432	8.00833969	0.11148822	-0.34821469
0.0312	15.40151	0.00084456	2.12e-06	0.0	1.07e-06	2.276e-05	3.22e-06	6.9e-07	8.5e-07	616.99479573	717.62179859	741.38257602	7.97121389	0.11353791	-0.34810877
0.0313	15.44484	0.00084542	2.17e-06	0.0	1.1e-06	2.171e-05	3.31e-06	7.1e-07	8.5e-07	617.4169484	717.3844646	741.24824784	7.93426568	0.11559258	-0.34800329
0.0314	15.48814	0.00084624	2.22e-06	0.0	1.13e-06	2.07e-05	3.4e-06	7.3e-07	8.5e-07	617.83698144	717.14703562	741.11447714	7.89746705	0.11765152	-0.34789825
0.0315	15.53139	0.00084701	2.27e-06	0.0	1.16e-06	1.974e-05	3.49e-06	7.5e-07	8.6e-07	618.25490171	716.90955116	740.98126138	7.8608221	0.11971424	-0.34779364
0.0316	15.57461	0.00084774	2.32e-06	0.0	1.19e-06	1.882e-05	3.59e-06	7.7e-07	8.6e-07	618.67071629	716.67205079	740.84859798	7.82435569	0.12178031	-0.34768947
0.0317	15.61778	0.00084842	2.37e-06	0.0	1.23e-06	1.793e-05	3.68e-06	7.9e-07	8.6e-07	619.08443338	716.4345743	740.71648403	7.78804171	0.12384908	-0.34758573
0.0318	15.66091	0.00084907	2.42e-06	0.0	1.26e-06	1.708e-05	3.78e-06	8.1e-07	8.6e-07	619.49605968	716.19716128	740.58491708	7.75188728	0.12592006	-0.34748242
0.0319	15.70401	0.00084967	2.47e-06	0.0	1.29e-06	1.627e-05	3.88e-06	8.3e-07	8.6e-07	619.90560243	715.95985137	740.45389457	7.71589231	0.1279927	-0.34737953
0.032	15.74706	0.00085024	2.53e-06	0.0	1.32e-06	1.549e-05	3.98e-06	8.5e-07	8.6e-07	620.3130691	715.72268419	740.32341384	7.68006393	0.13006659	-0.34727707
0.0321	15.79007	0.00085077	2.58e-06	0.0	1.36e-06	1.475e-05	4.08e-06	8.7e-07	8.6e-07	620.71846716	715.48569922	740.19347229	7.64439601	0.13214109	-0.34717504
0.0322	15.83304	0.00085127	2.64e-06	0.0	1.39e-06	1.403e-05	4.19e-06	9e-07	8.6e-07	621.12180412	715.24893582	740.06406729	7.60889248	0.1342157	-0.34707343
0.0323	15.87598	0.00085173	2.69e-06	0.0	1.43e-06	1.335e-05	4.29e-06	9.2e-07	8.6e-07	621.52308761	715.01243316	739.93519624	7.57354326	0.13628996	-0.34697223
0.0324	15.91887	0.00085215	2.75e-06	0.0	1.46e-06	1.27e-05	4.4e-06	9.4e-07	8.6e-07	621.92232455	714.77623027	739.80685673	7.53835784	0.13836332	-0.34687145
0.0325	15.96172	0.00085254	2.8e-06	0.0	1.5e-06	1.208e-05	4.51e-06	9.7e-07	8.6e-07	622.31952276	714.54036586	739.6790461	7.50333393	0.14043527	-0.34677109
0.0326	16.00453	0.00085291	2.86e-06	0.0	1.54e-06	1.149e-05	4.62e-06	9.9e-07	8.6e-07	622.71468982	714.30487843	739.5517618	7.46847175	0.14250532	-0.34667115
0.0327	16.0473	0.00085324	2.92e-06	0.0	1.58e-06	1.092e-05	4.74e-06	1.02e-06	8.6e-07	623.10783311	714.0698062	739.42500134	7.43376019	0.14457303	-0.34657161
0.0328	16.09003	0.00085354	2.98e-06	0.0	1.61e-06	1.038e-05	4.85e-06	1.04e-06	8.6e-07	623.49895992	713.8351871	739.2987623	7.39920951	0.14663784	-0.34647248
0.0329	16.13271	0.00085382	3.04e-06	0.0	1.65e-06	9.86e-06	4.97e-06	1.07e-06	8.7e-07	623.88807778	713.60105862	739.17304219	7.36481486	0.14869928	-0.34637376
0.033	16.17536	0.00085406	3.1e-06	0.0	1.69e-06	9.36e-06	5.09e-06	1.1e-06	8.7e-07	624.27519408	713.3674579	739.04783856	7.33057686	0.15075691	-0.34627545
0.0331	16.21797	0.00085428	3.16e-06	0.0	1.73e-06	8.89e-06	5.21e-06	1.12e-06	8.7e-07	624.66031634	713.13442192	738.92314896	7.29649372	0.15281024	-0.34617754
0.0332	16.26054	0.00085448	3.22e-06	0.0	1.77e-06	8.44e-06	5.34e-06	1.15e-06	8.7e-07	625.04345191	712.90198698	738.79897103	7.26256386	0.15485881	-0.34608003
0.0333	16.30306	0.00085465	3.29e-06	0.0	1.82e-06	8.01e-06	5.46e-06	1.18e-06	8.7e-07	625.42460813	712.670189	738.67530237	7.22878635	0.15690215	-0.34598292
0.0334	16.34555	0.00085479	3.35e-06	0.0	1.86e-06	7.61e-06	5.59e-06	1.21e-06	8.7e-07	625.80379244	712.43906353	738.55214063	7.19516627	0.15893988	-0.34588621
0.0335	16.38799	0.00085491	3.41e-06	0.0	1.9e-06	7.22e-06	5.72e-06	1.24e-06	8.7e-07	626.18101241	712.20864573	738.4294834	7.16169716	0.16097149	-0.34578989
0.0336	16.4304	0.00085501	3.48e-06	0.0	1.95e-06	6.85e-06	5.85e-06	1.27e-06	8.7e-07	626.55627537	711.97897011	738.30732837	7.12838039	0.16299657	-0.34569397
0.0337	16.47276	0.00085509	3.54e-06	0.0	1.99e-06	6.49e-06	5.99e-06	1.3e-06	8.7e-07	626.92958876	711.7500707	738.18567321	7.09521554	0.16501469	-0.34559844
0.0338	16.51508	0.00085515	3.61e-06	0.0	2.04e-06	6.16e-06	6.12e-06	1.33e-06	8.7e-07	627.30096152	711.52198102	738.06451516	7.06227731	0.16702546	-0.34550331
0.0339	16.55736	0.00085518	3.68e-06	0.0	2.08e-06	5.84e-06	6.26e-06	1.36e-06	8.7e-07	627.67040429	711.29473402	737.943851	7.0294662	0.16902844	-0.34540855
0.034	16.5996	0.0008552	3.75e-06	0.0	2.13e-06	5.53e-06	6.4e-06	1.39e-06	8.7e-07	628.03791637	711.06836214	737.82368082	6.99661124	0.17102327	-0.34531419
0.0341	16.6418	0.0008552	3.82e-06	0.0	2.18e-06	5.24e-06	6.55e-06	1.42e-06	8.7e-07	628.4035047	710.8428976	737.70400253	6.96404292	0.17300954	-0.34522022
0.0342	16.68396	0.00085518	3.89e-06	0.0	2.22e-06	4.97e-06	6.69e-06	1.45e-06	8.7e-07	628.76718256	710.61837142	737.58481215	6.93165703	0.17498688	-0.34512663
0.0343	16.72608	0.00085514	3.96e-06	0.0	2.27e-06	4.7e-06	6.84e-06	1.49e-06	8.7e-07	629.12895849	710.39481459	737.46610711	6.89957923	0.17695483	-0.34503341
0.0344	16.76816	0.00085509	4.03e-06	0.0	2.32e-06	4.46e-06	6.99e-06	1.52e-06	8.7e-07	629.48883724	710.17225712	737.34788599	6.86731614	0.17891318	-0.34494059
0.0345	16.8102	0.00085501	4.1e-06	0.0	2.37e-06	4.22e-06	7.14e-06	1.55e-06	8.7e-07	629.84682496	709.95072805	737.23014696	6.8353677	0.18086143	-0.34484813
0.0346	16.85219	0.00085493	4.17e-06	0.0	2.42e-06	3.99e-06	7.29e-06	1.59e-06	8.7e-07	630.20293304	709.73025635	737.11288666	6.80364994	0.18279925	-0.34475605
0.0347	16.89415	0.00085482	4.25e-06	0.0	2.47e-06	3.78e-06	7.45e-06	1.62e-06	8.7e-07	630.55717039	709.51086996	736.99610248	6.77204215	0.18472635	-0.34466435
0.0348	16.93606	0.0008547	4.32e-06	0.0	2.53e-06	3.58e-06	7.61e-06	1.66e-06	8.7e-07	630.90954459	709.29259639	736.8797922	6.74053545	0.18664238	-0.34457301
0.0349	16.97793	0.00085457	4.4e-06	0.0	2.58e-06	3.38e-06	7.77e-06	1.7e-06	8.7e-07	631.26005647	709.0754627	736.76395563	6.70905732	0.18854703	-0.34448205
0.035	17.01976	0.00085442	4.47e-06	0.0	2.63e-06	3.2e-06	7.93e-06	1.73e-06	8.7e-07	631.60871521	708.85949533	736.64859011	6.67789883	0.19044003	-0.34439146
0.0351	17.06155	0.00085426	4.55e-06	0.0	2.69e-06	3.03e-06	8.1e-06	1.77e-06	8.7e-07	631.95553104	708.64472005	736.53369269	6.64685432	0.19232103	-0.34430124
0.0352	17.1033	0.00085409	4.63e-06	0.0	2.74e-06	2.86e-06	8.27e-06	1.81e-06	8.7e-07	632.3005127	708.4311616	736.41926086	6.61600808	0.19418971	-0.34421139
0.0353	17.14501	0.0008539	4.7e-06	0.0	2.8e-06	2.71e-06	8.44e-06	1.85e-06	8.7e-07	632.64366491	708.21884419	736.30529334	6.58512665	0.19604583	-0.34412189
0.0354	17.18668	0.0008537	4.78e-06	0.0	2.86e-06	2.56e-06	8.61e-06	1.89e-06	8.7e-07	632.98499234	708.00779131	736.19178883	6.55453187	0.19788911	-0.34403277
0.0355	17.22831	0.00085349	4.86e-06	1e-08	2.92e-06	2.42e-06	8.79e-06	1.92e-06	8.7e-07	633.32450943	707.79802608	736.07874319	6.52406881	0.19971926	-0.343944
0.0356	17.26989	0.00085326	4.94e-06	1e-08	2.97e-06	2.28e-06	8.96e-06	1.97e-06	8.7e-07	633.66222047	707.58957063	735.96615529	6.49371852	0.201536	-0.34385559
0.0357	17.31144	0.00085303	5.03e-06	1e-08	3.03e-06	2.16e-06	9.14e-06	2.01e-06	8.7e-07	633.99813324	707.38244653	735.85402295	6.46351084	0.20333919	-0.34376754
0.0358	17.35294	0.00085278	5.11e-06	1e-08	3.09e-06	2.04e-06	9.33e-06	2.05e-06	8.7e-07	634.33225144	707.17667458	735.74234523	6.43334588	0.20512841	-0.34367985
0.0359	17.3944	0.00085252	5.19e-06	1e-08	3.15e-06	1.93e-06	9.51e-06	2.09e-06	8.7e-07	634.66458263	706.97227494	735.63112005	6.4034678	0.20690361	-0.34359251
0.036	17.43582	0.00085225	5.28e-06	1e-08	3.22e-06	1.82e-06	9.7e-06	2.13e-06	8.7e-07	634.99513874	706.76926709	735.52034407	6.37368353	0.20866441	-0.34350552
0.0361	17.4772	0.00085197	5.36e-06	1e-08	3.28e-06	1.72e-06	9.89e-06	2.17e-06	8.7e-07	635.32392569	706.56766979	735.4100157	6.34405503	0.21041071	-0.34341889
0.0362	17.51854	0.00085169	5.45e-06	1e-08	3.34e-06	1.62e-06	1.008e-05	2.22e-06	8.7e-07	635.65095193	706.36750118	735.30013263	6.31458566	0.21214224	-0.34333261
0.0363	17.55984	0.00085139	5.53e-06	1e-08	3.41e-06	1.53e-06	1.028e-05	2.26e-06	8.7e-07	635.97622602	706.16877868	735.19069255	6.28528008	0.21385878	-0.34324667
0.0364	17.60109	0.00085108	5.62e-06	1e-08	3.47e-06	1.44e-06	1.047e-05	2.31e-06	8.7e-07	636.29975328	705.97151905	735.08169407	6.25600558	0.21556029	-0.34316108
0.0365	17.64231	0.00085076	5.71e-06	1e-08	3.54e-06	1.36e-06	1.067e-05	2.35e-06	8.7e-07	636.62153867	705.77573839	734.97313594	6.22687224	0.21724641	-0.34307584
0.0366	17.68348	0.00085043	5.8e-06	1e-08	3.6e-06	1.28e-06	1.087e-05	2.4e-06	8.7e-07	636.94158944	705.5814521	734.86501623	6.19793154	0.21891708	-0.34299093
0.0367	17.72461	0.0008501	5.89e-06	1e-08	3.67e-06	1.21e-06	1.108e-05	2.45e-06	8.7e-07	637.2599165	705.38867492	734.75733197	6.1691284	0.22057207	-0.34290638
0.0368	17.7657	0.00084975	5.98e-06	1e-08	3.74e-06	1.14e-06	1.129e-05	2.49e-06	8.7e-07	637.57652692	705.19742092	734.6500813	6.14048033	0.22221121	-0.34282216
0.0369	17.80675	0.0008494	6.07e-06	1e-08	3.81e-06	1.08e-06	1.15e-05	2.54e-06	8.7e-07	637.89142526	705.0077036	734.5432631	6.11186769	0.22383452	-0.34273828
0.037	17.84776	0.00084904	6.16e-06	1e-08	3.88e-06	1.02e-06	1.171e-05	2.59e-06	8.7e-07	638.20461805	704.81953575	734.4368757	6.08340597	0.22544165	-0.34265474
0.0371	17.88872	0.00084867	6.25e-06	1e-08	3.95e-06	9.6e-07	1.192e-05	2.64e-06	8.7e-07	638.51611328	704.63292948	734.33091701	6.05514686	0.2270326	-0.34257154
0.0372	17.92965	0.00084829	6.35e-06	1e-08	4.02e-06	9e-07	1.214e-05	2.69e-06	8.7e-07	638.82592104	704.44789628	734.2253843	6.02702403	0.22860715	-0.34248867
0.0373	17.97053	0.0008479	6.44e-06	1e-08	4.09e-06	8.5e-07	1.236e-05	2.74e-06	8.7e-07	639.13404903	704.26444698	734.12027558	5.99903978	0.23016527	-0.34240613
0.0374	18.01137	0.00084751	6.54e-06	1e-08	4.17e-06	8e-07	1.259e-05	2.79e-06	8.7e-07	639.44050421	704.08259176	734.01558908	5.97120556	0.23170678	-0.34232393
0.0375	18.05217	0.00084711	6.63e-06	1e-08	4.24e-06	7.5e-07	1.281e-05	2.84e-06	8.7e-07	639.74529521	703.90234016	733.91132253	5.94352195	0.23323158	-0.34224206
0.0376	18.09293	0.0008467	6.73e-06	1e-08	4.32e-06	7.1e-07	1.304e-05	2.89e-06	8.7e-07	640.04842478	703.72370109	733.80747541	5.91572844	0.23473962	-0.34216051
0.0377	18.13365	0.00084628	6.83e-06	1e-08	4.39e-06	6.7e-07	1.327e-05	2.95e-06	8.7e-07	640.3498948	703.54668314	733.70404743	5.88825524	0.23623083	-0.3420793
0.0378	18.17432	0.00084586	6.92e-06	1e-08	4.47e-06	6.3e-07	1.35e-05	3e-06	8.7e-07	640.64972212	703.37129398	733.60103395	5.86096343	0.2377051	-0.34199841
0.0379	18.21496	0.00084543	7.02e-06	1e-08	4.55e-06	5.9e-07	1.374e-05	3.06e-06	8.7e-07	640.94791437	703.19754081	733.49843303	5.83378489	0.23916235	-0.34191784
0.038	18.25555	0.00084499	7.12e-06	1e-08	4.62e-06	5.6e-07	1.398e-05	3.11e-06	8.7e-07	641.24447786	703.02543014	733.39624312	5.80673262	0.2406025	-0.3418376
0.0381	18.2961	0.00084455	7.22e-06	1e-08	4.7e-06	5.3e-07	1.422e-05	3.17e-06	8.7e-07	641.53941984	702.85496792	733.29446239	5.77981318	0.2420255	-0.34175767
0.0382	18.33661	0.00084409	7.33e-06	1e-08	4.78e-06	5e-07	1.446e-05	3.22e-06	8.7e-07	641.83274316	702.68615956	733.19309031	5.75288864	0.2434313	-0.34167807
0.0383	18.37708	0.00084364	7.43e-06	1e-08	4.86e-06	4.7e-07	1.471e-05	3.28e-06	8.7e-07	642.12445376	702.51901	733.09212546	5.72614797	0.24481987	-0.34159879
0.0384	18.4175	0.00084317	7.53e-06	1e-08	4.95e-06	4.4e-07	1.496e-05	3.34e-06	8.7e-07	642.41456168	702.35352365	732.99156522	5.69957714	0.24619116	-0.34151983
0.0385	18.45789	0.0008427	7.64e-06	1e-08	5.03e-06	4.1e-07	1.521e-05	3.4e-06	8.7e-07	642.70307571	702.18970423	732.89140734	5.67316123	0.24754512	-0.34144118
0.0386	18.49823	0.00084222	7.74e-06	1e-08	5.11e-06	3.9e-07	1.547e-05	3.45e-06	8.7e-07	642.9900038	702.02755496	732.7916498	5.64688051	0.24888172	-0.34136284
0.0387	18.53853	0.00084174	7.85e-06	2e-08	5.2e-06	3.6e-07	1.573e-05	3.51e-06	8.7e-07	643.27535322	701.86707856	732.69229081	5.620726	0.25020095	-0.34128482
0.0388	18.57879	0.00084124	7.95e-06	2e-08	5.28e-06	3.4e-07	1.599e-05	3.57e-06	8.7e-07	643.55913102	701.70827723	732.59332865	5.59469554	0.25150278	-0.34120711
0.0389	18.619	0.00084075	8.06e-06	2e-08	5.37e-06	3.2e-07	1.625e-05	3.64e-06	8.7e-07	643.84134066	701.55115265	732.49476263	5.56860778	0.2527872	-0.34112972
0.039	18.65918	0.00084024	8.17e-06	2e-08	5.45e-06	3e-07	1.652e-05	3.7e-06	8.7e-07	644.12198476	701.39570608	732.39659234	5.54277101	0.25405424	-0.34105263
0.0391	18.69931	0.00083973	8.28e-06	2e-08	5.54e-06	2.9e-07	1.678e-05	3.76e-06	8.7e-07	644.40107637	701.24193837	732.29881429	5.51710611	0.25530385	-0.34097585
0.0392	18.7394	0.00083922	8.39e-06	2e-08	5.63e-06	2.7e-07	1.706e-05	3.82e-06	8.8e-07	644.67862337	701.08984946	732.20142654	5.49155156	0.25653605	-0.34089937
0.0393	18.77945	0.0008387	8.5e-06	2e-08	5.72e-06	2.5e-07	1.733e-05	3.89e-06	8.8e-07	644.95463413	700.93943932	732.10442699	5.46614004	0.25775085	-0.34082321
0.0394	18.81946	0.00083817	8.61e-06	2e-08	5.81e-06	2.4e-07	1.761e-05	3.95e-06	8.8e-07	645.22911529	700.79070714	732.00781405	5.44086784	0.25894825	-0.34074734
0.0395	18.85942	0.00083763	8.72e-06	2e-08	5.9e-06	2.2e-07	1.789e-05	4.02e-06	8.8e-07	645.50207431	700.643652	731.9115859	5.41570032	0.26012834	-0.34067178
0.0396	18.89934	0.00083709	8.83e-06	2e-08	5.99e-06	2.1e-07	1.817e-05	4.08e-06	8.8e-07	645.77351759	700.49827248	731.81574103	5.39060179	0.26129105	-0.34059652
0.0397	18.93923	0.00083655	8.94e-06	2e-08	6.09e-06	2e-07	1.845e-05	4.15e-06	8.8e-07	646.04344681	700.35456621	731.7202793	5.36556456	0.26243641	-0.34052156
0.0398	18.97906	0.000836	9.06e-06	2e-08	6.18e-06	1.8e-07	1.874e-05	4.22e-06	8.8e-07	646.31186942	700.21253117	731.62519892	5.34073069	0.26356456	-0.3404469
0.0399	19.01886	0.00083544	9.17e-06	2e-08	6.28e-06	1.7e-07	1.903e-05	4.28e-06	8.8e-07	646.57879585	700.07216464	731.53049721	5.31601766	0.26467543	-0.34037253
0.04	19.05862	0.00083487	9.29e-06	2e-08	6.37e-06	1.6e-07	1.933e-05	4.35e-06	8.8e-07	646.84423329	699.93346319	731.43617244	5.29144756	0.2657691	-0.34029847
0.0401	19.09833	0.0008343	9.41e-06	2e-08	6.47e-06	1.5e-07	1.962e-05	4.42e-06	8.8e-07	647.10818969	699.7964237	731.34222265	5.26700861	0.26684557	-0.34022469
0.0402	19.138	0.00083373	9.52e-06	2e-08	6.57e-06	1.4e-07	1.992e-05	4.49e-06	8.8e-07	647.37067204	699.66104209	731.2486462	5.24268288	0.26790497	-0.34015121
0.0403	19.17763	0.00083315	9.64e-06	2e-08	6.66e-06	1.4e-07	2.022e-05	4.56e-06	8.8e-07	647.63168699	699.52731379	731.15544151	5.21847393	0.26894729	-0.34007803
0.0404	19.21721	0.00083256	9.76e-06	3e-08	6.76e-06	1.3e-07	2.053e-05	4.63e-06	8.8e-07	647.89124001	699.39523412	731.06260737	5.19427119	0.26997261	-0.34000513
0.0405	19.25676	0.00083197	9.88e-06	3e-08	6.86e-06	1.2e-07	2.083e-05	4.71e-06	8.8e-07	648.14933109	699.26479817	730.97014418	5.17019993	0.27098101	-0.33993252
0.0406	19.29626	0.00083137	1e-05	3e-08	6.96e-06	1.1e-07	2.114e-05	4.78e-06	8.8e-07	648.40597256	699.13600067	730.87804871	5.1463214	0.27197252	-0.33986021
0.0407	19.33572	0.00083077	1.012e-05	3e-08	7.07e-06	1e-07	2.146e-05	4.85e-06	8.8e-07	648.66117356	699.00883589	730.78631869	5.12258357	0.27294721	-0.33978818
0.0408	19.37514	0.00083016	1.024e-05	3e-08	7.17e-06	1e-07	2.177e-05	4.93e-06	8.8e-07	648.91494148	698.8832979	730.69495237	5.0989632	0.27390515	-0.33971643
0.0409	19.41451	0.00082955	1.036e-05	3e-08	7.27e-06	9e-08	2.209e-05	5e-06	8.8e-07	649.16728307	698.75938042	730.60394815	5.07545564	0.27484644	-0.33964497
0.041	19.45384	0.00082893	1.049e-05	3e-08	7.38e-06	9e-08	2.241e-05	5.08e-06	8.8e-07	649.41820498	698.63707688	730.51330451	5.05206194	0.27577116	-0.33957379
0.0411	19.49313	0.0008283	1.061e-05	3e-08	7.48e-06	8e-08	2.274e-05	5.15e-06	8.8e-07	649.66771392	698.51638024	730.42301988	5.02878194	0.27667933	-0.3395029
0.0412	19.53238	0.00082767	1.073e-05	3e-08	7.59e-06	8e-08	2.306e-05	5.23e-06	8.8e-07	649.9158153	698.39728353	730.33309308	5.00553727	0.27757112	-0.33943228
0.0413	19.57159	0.00082704	1.086e-05	3e-08	7.69e-06	7e-08	2.339e-05	5.31e-06	8.8e-07	650.16251133	698.27977934	730.24352386	4.98236574	0.27844644	-0.33936195
0.0414	19.61075	0.0008264	1.099e-05	3e-08	7.8e-06	7e-08	2.372e-05	5.39e-06	8.8e-07	650.40781136	698.16386007	730.15430991	4.95942609	0.27930565	-0.3392919
0.0415	19.64987	0.00082575	1.111e-05	3e-08	7.91e-06	6e-08	2.406e-05	5.47e-06	8.8e-07	650.65172396	698.04951807	730.06544913	4.93657932	0.28014851	-0.33922212
0.0416	19.68895	0.0008251	1.124e-05	4e-08	8.02e-06	6e-08	2.44e-05	5.55e-06	8.8e-07	650.89425657	697.93674509	729.97693976	4.91386506	0.28097536	-0.33915262
0.0417	19.72799	0.00082444	1.137e-05	4e-08	8.13e-06	6e-08	2.474e-05	5.63e-06	8.8e-07	651.13541646	697.82553261	729.88878009	4.89126381	0.28178625	-0.33908339
0.0418	19.76698	0.00082378	1.15e-05	4e-08	8.24e-06	5e-08	2.508e-05	5.71e-06	8.8e-07	651.37521023	697.71587205	729.8009686	4.86877142	0.28258123	-0.33901444
0.0419	19.80593	0.00082311	1.163e-05	4e-08	8.35e-06	5e-08	2.543e-05	5.79e-06	8.8e-07	651.61364445	697.60775463	729.7135038	4.84638961	0.28336042	-0.33894576
0.042	19.84484	0.00082244	1.176e-05	4e-08	8.47e-06	5e-08	2.578e-05	5.87e-06	8.8e-07	651.85072573	697.50117134	729.62638417	4.82411832	0.28412391	-0.33887735
0.0421	19.8837	0.00082176	1.189e-05	4e-08	8.58e-06	4e-08	2.613e-05	5.96e-06	8.8e-07	652.08646026	697.39611294	729.53960832	4.8018965	0.28487183	-0.33880921
0.0422	19.92253	0.00082108	1.202e-05	4e-08	8.7e-06	4e-08	2.648e-05	6.04e-06	8.8e-07	652.32084858	697.29257003	729.45317649	4.77974483	0.2856043	-0.33874133
0.0423	19.96131	0.00082039	1.215e-05	4e-08	8.81e-06	4e-08	2.684e-05	6.13e-06	8.8e-07	652.55390221	697.19053293	729.36708577	4.75779047	0.28632143	-0.33867373
0.0424	20.00004	0.0008197	1.228e-05	4e-08	8.93e-06	4e-08	2.72e-05	6.21e-06	8.8e-07	652.78562743	697.08999219	729.28133473	4.73592015	0.28702303	-0.3386064
0.0425	20.03874	0.000819	1.242e-05	4e-08	9.04e-06	3e-08	2.756e-05	6.3e-06	8.8e-07	653.01603149	696.99093808	729.19592169	4.7141918	0.2877096	-0.33853933
0.0426	20.07739	0.00081829	1.255e-05	5e-08	9.16e-06	3e-08	2.793e-05	6.39e-06	8.8e-07	653.24512286	696.89335903	729.11084466	4.69261066	0.2883758	-0.33847262
0.0427	20.116	0.00081759	1.269e-05	5e-08	9.28e-06	3e-08	2.829e-05	6.47e-06	8.8e-07	653.47290842	696.79724439	729.02610207	4.67112158	0.28902925	-0.33840613
0.0428	20.15457	0.00081687	1.282e-05	5e-08	9.4e-06	3e-08	2.866e-05	6.56e-06	8.8e-07	653.69939402	696.70258477	728.9416926	4.6497221	0.28967016	-0.33833986
0.0429	20.19309	0.00081615	1.296e-05	5e-08	9.52e-06	3e-08	2.904e-05	6.65e-06	8.8e-07	653.92458658	696.60936888	728.8576147	4.62837248	0.29030411	-0.33827372
0.043	20.23157	0.00081543	1.31e-05	5e-08	9.64e-06	2e-08	2.941e-05	6.74e-06	8.8e-07	654.14848879	696.5175877	728.77386793	4.60711624	0.29091125	-0.33820805
0.0431	20.27001	0.0008147	1.323e-05	5e-08	9.76e-06	2e-08	2.979e-05	6.83e-06	8.8e-07	654.37110344	696.42723276	728.69045182	4.58591501	0.29151181	-0.3381425
0.0432	20.30841	0.00081397	1.337e-05	5e-08	9.89e-06	2e-08	3.017e-05	6.92e-06	8.8e-07	654.59243831	696.33829083	728.60736462	4.56481021	0.29209728	-0.33807723
0.0433	20.34676	0.00081323	1.351e-05	5e-08	1.001e-05	2e-08	3.056e-05	7.02e-06	8.8e-07	654.8124979	696.25075336	728.52460537	4.54386266	0.2926681	-0.33801221
0.0434	20.38507	0.00081248	1.365e-05	6e-08	1.014e-05	2e-08	3.094e-05	7.11e-06	8.8e-07	655.03129397	696.16460766	728.44217114	4.52304858	0.29322447	-0.33794746
0.0435	20.42334	0.00081174	1.379e-05	6e-08	1.026e-05	2e-08	3.133e-05	7.2e-06	8.8e-07	655.24883329	696.0798432	728.36006038	4.5023681	0.29376614	-0.33788297
0.0436	20.46156	0.00081098	1.393e-05	6e-08	1.039e-05	2e-08	3.173e-05	7.3e-06	8.8e-07	655.46512361	695.99644801	728.27827129	4.4817598	0.29429012	-0.33781881
0.0437	20.49974	0.00081022	1.407e-05	6e-08	1.051e-05	2e-08	3.212e-05	7.39e-06	8.8e-07	655.68016608	695.91440798	728.19680406	4.46116889	0.29480501	-0.33775481
0.0438	20.53788	0.00080946	1.421e-05	6e-08	1.064e-05	1e-08	3.252e-05	7.49e-06	8.8e-07	655.89397063	695.83371309	728.11565621	4.4407932	0.29530544	-0.33769108
0.0439	20.57597	0.00080869	1.436e-05	6e-08	1.077e-05	1e-08	3.292e-05	7.58e-06	8.8e-07	656.10654495	695.75435271	728.03482589	4.42053952	0.29579067	-0.33762763
0.044	20.61403	0.00080792	1.45e-05	6e-08	1.09e-05	1e-08	3.332e-05	7.68e-06	8.8e-07	656.31789382	695.67631901	727.95431202	4.40035985	0.29626413	-0.33756439
0.0441	20.65203	0.00080714	1.464e-05	7e-08	1.103e-05	1e-08	3.373e-05	7.78e-06	8.8e-07	656.52802173	695.59959386	727.87411395	4.38016038	0.29672235	-0.33750144
0.0442	20.69	0.00080636	1.479e-05	7e-08	1.116e-05	1e-08	3.413e-05	7.88e-06	8.8e-07	656.73694024	695.52416238	727.79422889	4.36032625	0.29715521	-0.33743897
0.0443	20.72792	0.00080557	1.493e-05	7e-08	1.129e-05	1e-08	3.454e-05	7.98e-06	8.8e-07	656.94465312	695.45002035	727.71465591	4.34034206	0.29760073	-0.33737626
0.0444	20.7658	0.00080478	1.508e-05	7e-08	1.142e-05	1e-08	3.496e-05	8.08e-06	8.8e-07	657.15116945	695.37715136	727.635393	4.32070763	0.29800611	-0.3373143
0.0445	20.80364	0.00080399	1.523e-05	7e-08	1.156e-05	1e-08	3.537e-05	8.18e-06	8.8e-07	657.35649227	695.30555029	727.55643944	4.30092156	0.2984289	-0.33725202
0.0446	20.84143	0.00080318	1.537e-05	7e-08	1.169e-05	1e-08	3.579e-05	8.28e-06	8.8e-07	657.56062343	695.23521342	727.47779485	4.28132582	0.29882811	-0.33719018
0.0447	20.87918	0.00080238	1.552e-05	7e-08	1.183e-05	1e-08	3.621e-05	8.38e-06	8.8e-07	657.76357396	695.16612064	727.39945677	4.26185726	0.29921134	-0.33712865
0.0448	20.91689	0.00080157	1.567e-05	8e-08	1.196e-05	1e-08	3.663e-05	8.48e-06	8.8e-07	657.96535129	695.09825804	727.32142355	4.24249687	0.29958082	-0.33706738
0.0449	20.95455	0.00080075	1.582e-05	8e-08	1.21e-05	1e-08	3.706e-05	8.59e-06	8.8e-07	658.16596178	695.03161344	727.2436938	4.22322968	0.2999385	-0.33700634
0.045	20.99217	0.00079993	1.596e-05	8e-08	1.223e-05	1e-08	3.749e-05	8.69e-06	8.8e-07	658.36541151	694.9661752	727.16626619	4.20406221	0.30028352	-0.33694555
0.0451	21.02975	0.00079911	1.611e-05	8e-08	1.237e-05	1e-08	3.792e-05	8.8e-06	8.8e-07	658.56370669	694.90193139	727.08913935	4.1849875	0.30061703	-0.33688498
0.0452	21.06728	0.00079828	1.626e-05	8e-08	1.251e-05	1e-08	3.835e-05	8.9e-06	8.8e-07	658.76085345	694.83887021	727.01231194	4.16601183	0.30093802	-0.33682466
0.0453	21.10477	0.00079745	1.642e-05	9e-08	1.265e-05	1e-08	3.879e-05	9.01e-06	8.8e-07	658.95685797	694.77697978	726.9357826	4.14712977	0.30124751	-0.33676457
0.0454	21.14222	0.00079661	1.657e-05	9e-08	1.279e-05	0.0	3.922e-05	9.12e-06	8.8e-07	659.15172723	694.71624657	726.85954982	4.12835599	0.3015437	-0.33670474
0.0455	21.17962	0.00079577	1.672e-05	9e-08	1.293e-05	0.0	3.966e-05	9.22e-06	8.8e-07	659.34546705	694.65665931	726.78361233	4.10966655	0.30182959	-0.33664512
0.0456	21.21698	0.00079492	1.687e-05	9e-08	1.307e-05	0.0	4.011e-05	9.33e-06	8.8e-07	659.53808306	694.59820704	726.70796888	4.09106844	0.30210432	-0.33658572
0.0457	21.25429	0.00079407	1.702e-05	9e-08	1.321e-05	0.0	4.055e-05	9.44e-06	8.8e-07	659.72957989	694.5408808	726.63261849	4.07255035	0.30236949	-0.33652652
0.0458	21.29157	0.00079322	1.718e-05	1e-07	1.335e-05	0.0	4.1e-05	9.55e-06	8.8e-07	659.91996626	694.48466366	726.55755924	4.05415549	0.30261974	-0.33646762
0.0459	21.32879	0.00079236	1.733e-05	1e-07	1.35e-05	0.0	4.145e-05	9.66e-06	8.8e-07	660.10925033	694.42953976	726.48278937	4.03593402	0.30284956	-0.33640915
0.046	21.36598	0.0007915	1.748e-05	1e-07	1.364e-05	0.0	4.19e-05	9.77e-06	8.8e-07	660.29743462	694.37550429	726.40830833	4.01762598	0.30308963	-0.33635046
0.0461	21.40312	0.00079063	1.764e-05	1e-07	1.379e-05	0.0	4.236e-05	9.88e-06	8.8e-07	660.48452041	694.32255465	726.33411583	3.99946692	0.303312	-0.33629214
0.0462	21.44022	0.00078976	1.779e-05	1e-07	1.393e-05	0.0	4.281e-05	1e-05	8.8e-07	660.67051819	694.27067042	726.26020961	3.98141632	0.30352162	-0.33623409
0.0463	21.47727	0.00078888	1.795e-05	1.1e-07	1.408e-05	0.0	4.327e-05	1.011e-05	8.8e-07	660.85543583	694.21983632	726.18658797	3.96348781	0.30371713	-0.33617633
0.0464	21.51428	0.000788	1.811e-05	1.1e-07	1.422e-05	0.0	4.373e-05	1.022e-05	8.8e-07	661.03927563	694.17004786	726.1132504	3.94561265	0.30390643	-0.33611871
0.0465	21.55125	0.00078712	1.826e-05	1.1e-07	1.437e-05	0.0	4.42e-05	1.034e-05	8.8e-07	661.22204584	694.12128902	726.04019513	3.92784662	0.30408318	-0.33606135
0.0466	21.58817	0.00078623	1.842e-05	1.1e-07	1.452e-05	0.0	4.467e-05	1.045e-05	8.8e-07	661.40375439	694.07354442	725.96742045	3.91021842	0.30424438	-0.33600433
0.0467	21.62505	0.00078533	1.858e-05	1.1e-07	1.467e-05	0.0	4.513e-05	1.057e-05	8.8e-07	661.5844042	694.02680848	725.89492571	3.89265945	0.30439779	-0.33594748
0.0468	21.66189	0.00078444	1.873e-05	1.2e-07	1.482e-05	0.0	4.56e-05	1.069e-05	8.8e-07	661.76400405	693.98106415	725.82270904	3.87510559	0.30455062	-0.33589065
0.0469	21.69868	0.00078354	1.889e-05	1.2e-07	1.497e-05	0.0	4.608e-05	1.08e-05	8.8e-07	661.94255343	693.93631242	725.75077054	3.85765239	0.3046921	-0.33583406
0.047	21.73543	0.00078263	1.905e-05	1.2e-07	1.512e-05	0.0	4.655e-05	1.092e-05	8.8e-07	662.1200609	693.89253677	725.67910837	3.84032071	0.30482012	-0.33577777
0.0471	21.77213	0.00078172	1.921e-05	1.2e-07	1.527e-05	0.0	4.703e-05	1.104e-05	8.8e-07	662.29653346	693.84972366	725.60772103	3.82308284	0.30493779	-0.33572171
0.0472	21.80879	0.00078081	1.937e-05	1.3e-07	1.542e-05	0.0	4.751e-05	1.116e-05	8.8e-07	662.47197723	693.8078614	725.5366072	3.8059362	0.30504548	-0.33566587
0.0473	21.84541	0.0007799	1.953e-05	1.3e-07	1.557e-05	0.0	4.799e-05	1.128e-05	8.8e-07	662.64639803	693.76693878	725.46576564	3.78887516	0.30514391	-0.33561024
0.0474	21.88198	0.00077898	1.969e-05	1.3e-07	1.573e-05	0.0	4.848e-05	1.14e-05	8.8e-07	662.81980159	693.72694487	725.39519513	3.7719012	0.30523296	-0.33555483
0.0475	21.91851	0.00077805	1.985e-05	1.3e-07	1.588e-05	0.0	4.896e-05	1.152e-05	8.8e-07	662.99219415	693.68786778	725.32489431	3.75501554	0.3053126	-0.33549963
0.0476	21.95499	0.00077712	2.001e-05	1.4e-07	1.603e-05	0.0	4.945e-05	1.164e-05	8.8e-07	663.16358213	693.64969531	725.25486183	3.73822068	0.3053826	-0.33544466
0.0477	21.99143	0.00077619	2.017e-05	1.4e-07	1.619e-05	0.0	4.994e-05	1.176e-05	8.8e-07	663.33397048	693.61241806	725.18509663	3.72150979	0.30544382	-0.33538989
0.0478	22.02783	0.00077526	2.034e-05	1.4e-07	1.634e-05	0.0	5.043e-05	1.188e-05	8.8e-07	663.50336466	693.57602582	725.11559753	3.70488228	0.30549645	-0.33533533
0.0479	22.06418	0.00077432	2.05e-05	1.4e-07	1.65e-05	0.0	5.093e-05	1.201e-05	8.8e-07	663.67177027	693.54050799	725.04636334	3.68833914	0.3055402	-0.33528098
0.048	22.10049	0.00077338	2.066e-05	1.5e-07	1.666e-05	0.0	5.142e-05	1.213e-05	8.8e-07	663.83919298	693.50585392	724.97739286	3.67187903	0.30557557	-0.33522683
0.0481	22.13675	0.00077243	2.082e-05	1.5e-07	1.681e-05	0.0	5.192e-05	1.226e-05	8.8e-07	664.00563844	693.47205309	724.90868487	3.65550276	0.30560228	-0.33517288
0.0482	22.17297	0.00077148	2.099e-05	1.5e-07	1.697e-05	0.0	5.242e-05	1.238e-05	8.8e-07	664.17111233	693.43909489	724.84023818	3.63920899	0.30562075	-0.33511914
0.0483	22.20915	0.00077053	2.115e-05	1.6e-07	1.713e-05	0.0	5.293e-05	1.251e-05	8.8e-07	664.33562024	693.40696896	724.77205159	3.62299822	0.30563081	-0.3350656
0.0484	22.24528	0.00076957	2.132e-05	1.6e-07	1.729e-05	0.0	5.343e-05	1.263e-05	8.8e-07	664.49916783	693.3756648	724.70412391	3.60686932	0.30563279	-0.33501227
0.0485	22.28136	0.00076861	2.148e-05	1.6e-07	1.745e-05	0.0	5.394e-05	1.276e-05	8.8e-07	664.66176066	693.34517223	724.63645394	3.59082253	0.30562661	-0.33495914
0.0486	22.31741	0.00076765	2.165e-05	1.7e-07	1.761e-05	0.0	5.445e-05	1.289e-05	8.8e-07	664.82340436	693.31548086	724.5690405	3.57485694	0.30561252	-0.3349062
0.0487	22.3534	0.00076668	2.181e-05	1.7e-07	1.777e-05	0.0	5.496e-05	1.302e-05	8.8e-07	664.98410443	693.28658071	724.50188241	3.55897238	0.30559056	-0.33485347
0.0488	22.38936	0.00076571	2.198e-05	1.7e-07	1.793e-05	0.0	5.547e-05	1.315e-05	8.8e-07	665.14386646	693.25846161	724.4349785	3.54320708	0.30555702	-0.33480103
0.0489	22.42527	0.00076473	2.214e-05	1.7e-07	1.809e-05	0.0	5.598e-05	1.328e-05	8.8e-07	665.3026993	693.23110745	724.3683269	3.52745482	0.30552223	-0.33474862
0.049	22.46113	0.00076376	2.231e-05	1.8e-07	1.825e-05	0.0	5.65e-05	1.341e-05	8.8e-07	665.46060368	693.204517	724.30192744	3.51185177	0.30547337	-0.33469658
0.0491	22.49695	0.00076278	2.248e-05	1.8e-07	1.841e-05	0.0	5.702e-05	1.354e-05	8.8e-07	665.61758759	693.17867596	724.23577845	3.49622083	0.30542714	-0.33464447
0.0492	22.53273	0.00076179	2.264e-05	1.8e-07	1.857e-05	0.0	5.754e-05	1.367e-05	8.8e-07	665.77365573	693.15357597	724.16987892	3.48079195	0.30536206	-0.33459285
0.0493	22.56846	0.00076081	2.281e-05	1.9e-07	1.874e-05	0.0	5.806e-05	1.38e-05	8.8e-07	665.92881127	693.12921141	724.10422818	3.46531929	0.30530126	-0.33454114
0.0494	22.60415	0.00075982	2.298e-05	1.9e-07	1.89e-05	0.0	5.858e-05	1.393e-05	8.8e-07	666.0830591	693.10557377	724.03882519	3.44999548	0.30522662	-0.33448978
0.0495	22.63979	0.00075882	2.314e-05	1.9e-07	1.906e-05	0.0	5.911e-05	1.407e-05	8.8e-07	666.23640858	693.08264642	723.97366799	3.4347823	0.30514187	-0.3344387
0.0496	22.67539	0.00075783	2.331e-05	2e-07	1.923e-05	0.0	5.963e-05	1.42e-05	8.8e-07	666.38886378	693.06042223	723.90875572	3.41958101	0.30505604	-0.33438765
0.0497	22.71094	0.00075683	2.348e-05	2e-07	1.939e-05	0.0	6.016e-05	1.433e-05	8.8e-07	666.54042865	693.03889432	723.84408755	3.40447214	0.30496189	-0.33433683
0.0498	22.74645	0.00075583	2.365e-05	2e-07	1.956e-05	0.0	6.069e-05	1.447e-05	8.8e-07	666.69111012	693.01805069	723.77966202	3.38947384	0.30485791	-0.33428628
0.0499	22.78191	0.00075482	2.382e-05	2.1e-07	1.972e-05	0.0	6.122e-05	1.46e-05	8.8e-07	666.84091357	692.99788208	723.715478	3.37454303	0.30474807	-0.3342359
0.05	22.81733	0.00075381	2.399e-05	2.1e-07	1.989e-05	0.0	6.176e-05	1.474e-05	8.8e-07	666.98984413	692.97837976	723.65153441	3.35967957	0.30463234	-0.33418568
0.05009	22.8527	0.0007528	2.416e-05	2.2e-07	2.006e-05	0.0	6.229e-05	1.487e-05	8.8e-07	667.13790651	692.95953564	723.58783025	3.34487095	0.3045119	-0.3341356
0.05019	22.88803	0.00075179	2.433e-05	2.2e-07	2.022e-05	0.0	6.283e-05	1.501e-05	8.8e-07	667.28510644	692.94134011	723.52436434	3.33016614	0.30438252	-0.33408578
0.05029	22.92332	0.00075077	2.45e-05	2.2e-07	2.039e-05	0.0	6.337e-05	1.515e-05	8.8e-07	667.43145203	692.92377951	723.46113495	3.31558347	0.3042429	-0.33403626
0.05039	22.95856	0.00074975	2.467e-05	2.3e-07	2.056e-05	0.0	6.391e-05	1.529e-05	8.8e-07	667.57694464	692.9068516	723.39814181	3.30097488	0.30410544	-0.33398668
0.05049	22.99375	0.00074873	2.484e-05	2.3e-07	2.073e-05	0.0	6.445e-05	1.542e-05	8.8e-07	667.72158864	692.89054909	723.335384	3.28649005	0.3039576	-0.3339374
0.05059	23.0289	0.0007477	2.501e-05	2.3e-07	2.09e-05	0.0	6.499e-05	1.556e-05	8.8e-07	667.86539218	692.8748585	723.27285982	3.27209912	0.303802	-0.33388835
0.05069	23.06401	0.00074668	2.518e-05	2.4e-07	2.107e-05	0.0	6.554e-05	1.57e-05	8.8e-07	668.00835983	692.85977232	723.2105683	3.25777281	0.30364123	-0.33383947
0.05079	23.09907	0.00074564	2.535e-05	2.4e-07	2.123e-05	0.0	6.609e-05	1.584e-05	8.8e-07	668.15049645	692.84528265	723.14850843	3.24351312	0.30347506	-0.33379075
0.05089	23.13408	0.00074461	2.552e-05	2.5e-07	2.14e-05	0.0	6.663e-05	1.598e-05	8.8e-07	668.29180782	692.83138014	723.08667899	3.22928153	0.30330662	-0.3337421
0.05099	23.16905	0.00074358	2.569e-05	2.5e-07	2.157e-05	0.0	6.718e-05	1.612e-05	8.8e-07	668.43230095	692.81805347	723.02507852	3.21523484	0.30312325	-0.33369391
0.05109	23.20398	0.00074254	2.586e-05	2.5e-07	2.175e-05	0.0	6.773e-05	1.627e-05	8.8e-07	668.57197673	692.80530118	722.96370685	3.20111109	0.30294614	-0.33364552
0.05119	23.23886	0.0007415	2.603e-05	2.6e-07	2.192e-05	0.0	6.829e-05	1.641e-05	8.8e-07	668.71083858	692.793118	722.90256323	3.18714685	0.30275683	-0.33359754
0.05129	23.27369	0.00074045	2.62e-05	2.6e-07	2.209e-05	0.0	6.884e-05	1.655e-05	8.8e-07	668.84889543	692.78148968	722.84164581	3.17328047	0.30255974	-0.33354979
0.05139	23.30848	0.00073941	2.638e-05	2.7e-07	2.226e-05	0.0	6.94e-05	1.669e-05	8.8e-07	668.98615397	692.77040572	722.7809532	3.15942144	0.30236211	-0.33350207
0.05149	23.34322	0.00073836	2.655e-05	2.7e-07	2.243e-05	0.0	6.995e-05	1.684e-05	8.8e-07	669.12261418	692.75986617	722.72048538	3.14563314	0.30215905	-0.33345452
0.05159	23.37792	0.00073731	2.672e-05	2.8e-07	2.26e-05	0.0	7.051e-05	1.698e-05	8.8e-07	669.25828376	692.74985903	722.66024078	3.13197087	0.30194647	-0.33340729
0.05169	23.41258	0.00073626	2.689e-05	2.8e-07	2.277e-05	0.0	7.107e-05	1.712e-05	8.8e-07	669.39316863	692.74037517	722.60021813	3.11835089	0.3017308	-0.33336016
0.05179	23.44719	0.0007352	2.706e-05	2.8e-07	2.295e-05	0.0	7.163e-05	1.727e-05	8.8e-07	669.52727354	692.73140739	722.54041646	3.10477396	0.30151199	-0.33331313
0.05189	23.48175	0.00073415	2.724e-05	2.9e-07	2.312e-05	0.0	7.219e-05	1.741e-05	8.8e-07	669.66060095	692.72295194	722.48083524	3.09128568	0.30128663	-0.33326633
0.05199	23.51627	0.00073309	2.741e-05	2.9e-07	2.329e-05	0.0	7.275e-05	1.756e-05	8.8e-07	669.79315806	692.7149979	722.42147299	3.07789963	0.3010539	-0.33321979
0.05209	23.55074	0.00073203	2.758e-05	3e-07	2.347e-05	0.0	7.332e-05	1.771e-05	8.8e-07	669.92494973	692.70753804	722.36232868	3.06453341	0.30081976	-0.33317329
0.05219	23.58517	0.00073096	2.776e-05	3e-07	2.364e-05	0.0	7.388e-05	1.785e-05	8.8e-07	670.05597953	692.700567	722.30340156	3.05126311	0.3005788	-0.33312704
0.05229	23.61955	0.0007299	2.793e-05	3.1e-07	2.381e-05	0.0	7.445e-05	1.8e-05	8.8e-07	670.18625414	692.69407494	722.24469026	3.03807685	0.30033199	-0.33308099
0.05239	23.65388	0.00072883	2.81e-05	3.1e-07	2.399e-05	0.0	7.502e-05	1.815e-05	8.8e-07	670.31577771	692.68805577	722.1861939	3.02491102	0.30008375	-0.333035
0.05249	23.68818	0.00072776	2.827e-05	3.2e-07	2.416e-05	0.0	7.559e-05	1.83e-05	8.8e-07	670.44455366	692.68250451	722.12791177	3.01182485	0.29983	-0.3329892
0.05259	23.72242	0.00072669	2.845e-05	3.2e-07	2.434e-05	0.0	7.616e-05	1.844e-05	8.8e-07	670.57258806	692.67741234	722.06984261	2.99883059	0.29956998	-0.33294363
0.05269	23.75662	0.00072561	2.862e-05	3.3e-07	2.451e-05	0.0	7.673e-05	1.859e-05	8.8e-07	670.69988588	692.67277216	722.01198538	2.98588852	0.29930649	-0.3328982
0.05279	23.79077	0.00072454	2.879e-05	3.3e-07	2.469e-05	0.0	7.73e-05	1.874e-05	8.8e-07	670.82645156	692.66857761	721.95433916	2.97301025	0.2990387	-0.33285293
0.05289	23.82488	0.00072346	2.897e-05	3.4e-07	2.486e-05	0.0	7.788e-05	1.889e-05	8.8e-07	670.95228899	692.66482319	721.89690314	2.96018832	0.29876723	-0.33280779
0.05299	23.85894	0.00072238	2.914e-05	3.4e-07	2.504e-05	0.0	7.845e-05	1.904e-05	8.8e-07	671.07740416	692.66150048	721.83967607	2.94744672	0.29849046	-0.33276286
0.05309	23.89296	0.0007213	2.932e-05	3.5e-07	2.521e-05	0.0	7.903e-05	1.919e-05	8.8e-07	671.20180077	692.6586043	721.78265717	2.93478403	0.29820861	-0.33271813
0.05319	23.92693	0.00072022	2.949e-05	3.5e-07	2.539e-05	0.0	7.96e-05	1.934e-05	8.8e-07	671.3254851	692.65612597	721.72584516	2.92221565	0.29792081	-0.33267363
0.05329	23.96086	0.00071913	2.966e-05	3.6e-07	2.557e-05	0.0	8.018e-05	1.95e-05	8.8e-07	671.44846351	692.65405677	721.66923869	2.9096409	0.29763341	-0.33262912
0.05339	23.99474	0.00071805	2.984e-05	3.6e-07	2.574e-05	0.0	8.076e-05	1.965e-05	8.8e-07	671.57073472	692.65239847	721.61283803	2.8971144	0.29734294	-0.33258473
0.05349	24.02857	0.00071696	3.001e-05	3.7e-07	2.592e-05	0.0	8.134e-05	1.98e-05	8.8e-07	671.69230556	692.65114177	721.55664178	2.88469402	0.29704585	-0.33254061
0.05359	24.06236	0.00071587	3.019e-05	3.7e-07	2.61e-05	0.0	8.192e-05	1.995e-05	8.8e-07	671.81318221	692.65027833	721.50064863	2.87234013	0.2967447	-0.33249666
0.05369	24.0961	0.00071478	3.036e-05	3.8e-07	2.627e-05	0.0	8.25e-05	2.011e-05	8.8e-07	671.93336753	692.64980434	721.44485799	2.86003423	0.29644062	-0.33245282
0.05379	24.1298	0.00071369	3.053e-05	3.8e-07	2.645e-05	0.0	8.309e-05	2.026e-05	8.8e-07	672.0528673	692.64971213	721.38926867	2.84783349	0.29613025	-0.33240926
0.05389	24.16345	0.00071259	3.071e-05	3.9e-07	2.663e-05	0.0	8.367e-05	2.041e-05	8.8e-07	672.17168704	692.64999446	721.33387951	2.83563509	0.29581976	-0.3323657
0.05399	24.19705	0.0007115	3.088e-05	3.9e-07	2.68e-05	0.0	8.425e-05	2.057e-05	8.8e-07	672.28982846	692.65064911	721.27869017	2.82352369	0.29550412	-0.33232235
0.05409	24.23061	0.0007104	3.106e-05	4e-07	2.698e-05	0.0	8.484e-05	2.072e-05	8.8e-07	672.40729735	692.65166854	721.22369942	2.81148563	0.29518423	-0.3322792
0.05419	24.26412	0.0007093	3.123e-05	4e-07	2.716e-05	0.0	8.543e-05	2.088e-05	8.8e-07	672.52409909	692.65304585	721.16890616	2.79952098	0.29486016	-0.33223623
0.05429	24.29759	0.0007082	3.14e-05	4.1e-07	2.734e-05	0.0	8.601e-05	2.103e-05	8.8e-07	672.64023821	692.65477526	721.11430944	2.78756	0.29453588	-0.33219327
0.05439	24.33101	0.0007071	3.158e-05	4.2e-07	2.751e-05	0.0	8.66e-05	2.119e-05	8.8e-07	672.75571671	692.65685427	721.05990885	2.77569654	0.29420606	-0.33215056
0.05449	24.36438	0.000706	3.175e-05	4.2e-07	2.769e-05	0.0	8.719e-05	2.134e-05	8.8e-07	672.87054024	692.65927573	721.00570321	2.76389209	0.29387299	-0.332108
0.05459	24.39771	0.0007049	3.193e-05	4.3e-07	2.787e-05	0.0	8.778e-05	2.15e-05	8.8e-07	672.98471347	692.66203382	720.95169154	2.75213938	0.29353707	-0.33206557
0.05469	24.43099	0.00070379	3.21e-05	4.3e-07	2.805e-05	0.0	8.837e-05	2.166e-05	8.8e-07	673.09824061	692.66512334	720.89787298	2.74045766	0.29319729	-0.33202332
0.05479	24.46422	0.00070269	3.227e-05	4.4e-07	2.823e-05	0.0	8.896e-05	2.181e-05	8.8e-07	673.21112599	692.66853896	720.84424662	2.72883256	0.29285448	-0.33198121
0.05489	24.49741	0.00070158	3.245e-05	4.4e-07	2.84e-05	0.0	8.955e-05	2.197e-05	8.8e-07	673.32337406	692.67227527	720.79081153	2.71725825	0.29250897	-0.33193923
0.05499	24.53055	0.00070047	3.262e-05	4.5e-07	2.858e-05	0.0	9.014e-05	2.213e-05	8.8e-07	673.43498892	692.67632731	720.73756687	2.70575288	0.29215984	-0.33189743
0.05509	24.56365	0.00069937	3.28e-05	4.6e-07	2.876e-05	0.0	9.073e-05	2.229e-05	8.8e-07	673.54597487	692.68068992	720.68451173	2.69430257	0.29180787	-0.33185578
0.05519	24.5967	0.00069826	3.297e-05	4.6e-07	2.894e-05	0.0	9.133e-05	2.244e-05	8.8e-07	673.65633626	692.68535792	720.63164521	2.68290412	0.29145323	-0.33181425
0.05529	24.6297	0.00069714	3.314e-05	4.7e-07	2.912e-05	0.0	9.192e-05	2.26e-05	8.8e-07	673.76607713	692.69032654	720.57896646	2.67157218	0.29109523	-0.33177289
0.05539	24.66266	0.00069603	3.332e-05	4.7e-07	2.93e-05	0.0	9.252e-05	2.276e-05	8.8e-07	673.87520174	692.69559081	720.5264746	2.66029253	0.29073461	-0.33173167
0.05549	24.69557	0.00069492	3.349e-05	4.8e-07	2.947e-05	0.0	9.311e-05	2.292e-05	8.8e-07	673.98371433	692.70114577	720.47416875	2.64906821	0.29037126	-0.33169059
0.05559	24.72843	0.00069381	3.366e-05	4.9e-07	2.965e-05	0.0	9.371e-05	2.308e-05	8.8e-07	674.09161891	692.70698682	720.42204807	2.63790682	0.29000484	-0.33164967
0.05569	24.76125	0.00069269	3.384e-05	4.9e-07	2.983e-05	0.0	9.43e-05	2.324e-05	8.8e-07	674.19891967	692.71310916	720.37011168	2.62679514	0.28963602	-0.33160888
0.05579	24.79402	0.00069158	3.401e-05	5e-07	3.001e-05	0.0	9.49e-05	2.34e-05	8.8e-07	674.30562077	692.71950807	720.31835872	2.6157419	0.28926442	-0.33156824
0.05589	24.82674	0.00069046	3.418e-05	5.1e-07	3.019e-05	0.0	9.55e-05	2.356e-05	8.8e-07	674.41172616	692.72617908	720.26678837	2.60474818	0.28889001	-0.33152775
0.05599	24.85942	0.00068934	3.436e-05	5.1e-07	3.037e-05	0.0	9.61e-05	2.372e-05	8.8e-07	674.51723999	692.7331176	720.21539975	2.59380181	0.28851341	-0.33148739
0.05609	24.89205	0.00068823	3.453e-05	5.2e-07	3.055e-05	0.0	9.669e-05	2.388e-05	8.8e-07	674.6221663	692.7403191	720.16419202	2.58291662	0.288134	-0.33144718
0.05619	24.92463	0.00068711	3.47e-05	5.3e-07	3.073e-05	0.0	9.729e-05	2.404e-05	8.8e-07	674.72650903	692.7477793	720.11316436	2.57208778	0.28775204	-0.33140712
0.05629	24.95717	0.00068599	3.488e-05	5.3e-07	3.09e-05	0.0	9.789e-05	2.42e-05	8.8e-07	674.83027224	692.75549373	720.06231593	2.56130407	0.28736806	-0.33136717
0.05639	24.98966	0.00068487	3.505e-05	5.4e-07	3.108e-05	0.0	9.849e-05	2.437e-05	8.8e-07	674.93345991	692.76345812	720.01164588	2.55058394	0.28698126	-0.33132739
0.05649	25.0221	0.00068375	3.522e-05	5.5e-07	3.126e-05	0.0	9.909e-05	2.453e-05	8.8e-07	675.0360759	692.7716683	719.96115342	2.53991719	0.28659215	-0.33128775
0.05659	25.0545	0.00068263	3.54e-05	5.5e-07	3.144e-05	0.0	9.969e-05	2.469e-05	8.8e-07	675.13812424	692.78012	719.91083769	2.52929354	0.28620118	-0.33124822
0.05669	25.08684	0.00068151	3.557e-05	5.6e-07	3.162e-05	0.0	0.00010029	2.485e-05	8.8e-07	675.23960879	692.78880912	719.8606979	2.51873553	0.28580742	-0.33120886
0.05679	25.11915	0.00068039	3.574e-05	5.7e-07	3.18e-05	0.0	0.00010089	2.501e-05	8.8e-07	675.34053339	692.79773167	719.81073323	2.50822813	0.28541155	-0.33116963
0.05689	25.1514	0.00067926	3.591e-05	5.7e-07	3.198e-05	0.0	0.00010149	2.518e-05	8.8e-07	675.44090201	692.80688351	719.76094286	2.49776366	0.2850139	-0.33113051
0.05699	25.18361	0.00067814	3.609e-05	5.8e-07	3.215e-05	0.0	0.0001021	2.534e-05	8.8e-07	675.54071841	692.81626076	719.711326	2.48736318	0.28461364	-0.33109156
0.05709	25.21577	0.00067702	3.626e-05	5.9e-07	3.233e-05	0.0	0.0001027	2.55e-05	8.8e-07	675.63998638	692.82585955	719.66188184	2.47701242	0.28421138	-0.33105274
0.05719	25.24788	0.00067589	3.643e-05	5.9e-07	3.251e-05	0.0	0.0001033	2.567e-05	8.8e-07	675.73870983	692.83567592	719.61260958	2.46670443	0.28380743	-0.33101403
0.05729	25.27995	0.00067477	3.66e-05	6e-07	3.269e-05	0.0	0.0001039	2.583e-05	8.8e-07	675.83689245	692.84570615	719.56350844	2.45645877	0.28340103	-0.33097549
0.05739	25.31197	0.00067365	3.677e-05	6.1e-07	3.287e-05	0.0	0.00010451	2.6e-05	8.8e-07	675.93453797	692.85594653	719.51457763	2.44626197	0.28299275	-0.33093707
0.05749	25.34394	0.00067252	3.694e-05	6.2e-07	3.304e-05	0.0	0.00010511	2.616e-05	8.8e-07	676.03165024	692.86639325	719.46581635	2.43610779	0.28258286	-0.33089876
0.05759	25.37586	0.0006714	3.712e-05	6.2e-07	3.322e-05	0.0	0.00010571	2.632e-05	8.8e-07	676.12823287	692.87704276	719.41722383	2.4260143	0.28217068	-0.33086062
0.05769	25.40774	0.00067027	3.729e-05	6.3e-07	3.34e-05	0.0	0.00010632	2.649e-05	8.8e-07	676.22428954	692.88789148	719.36879931	2.41596882	0.28175673	-0.3308226
0.05779	25.43957	0.00066915	3.746e-05	6.4e-07	3.358e-05	0.0	0.00010692	2.665e-05	8.8e-07	676.31982404	692.89893577	719.32054198	2.4059658	0.28134124	-0.33078469
0.05789	25.47135	0.00066802	3.763e-05	6.5e-07	3.376e-05	-0.0	0.00010752	2.682e-05	8.8e-07	676.41483988	692.91017224	719.2724511	2.39602185	0.28092362	-0.33074693
0.05799	25.50308	0.0006669	3.78e-05	6.5e-07	3.393e-05	0.0	0.00010813	2.698e-05	8.8e-07	676.50934061	692.92159754	719.22452593	2.3861188	0.28050456	-0.33070929
0.05809	25.53477	0.00066577	3.797e-05	6.6e-07	3.411e-05	-0.0	0.00010873	2.715e-05	8.8e-07	676.60333103	692.93320715	719.17676546	2.3762831	0.28008313	-0.33067182
0.05819	25.56641	0.00066465	3.814e-05	6.7e-07	3.429e-05	-0.0	0.00010933	2.732e-05	8.8e-07	676.69681287	692.94499944	719.12916931	2.36647273	0.27966089	-0.33063442
0.05829	25.598	0.00066352	3.831e-05	6.8e-07	3.447e-05	0.0	0.00010994	2.748e-05	8.8e-07	676.78979062	692.95697027	719.08173654	2.35672337	0.27923655	-0.33059718
0.05839	25.62955	0.0006624	3.848e-05	6.8e-07	3.464e-05	0.0	0.00011054	2.765e-05	8.8e-07	676.88226787	692.96911634	719.0344664	2.34701807	0.27881075	-0.33056005
0.05849	25.66104	0.00066127	3.865e-05	6.9e-07	3.482e-05	-0.0	0.00011115	2.781e-05	8.8e-07	676.97424798	692.98143459	718.98735817	2.33735919	0.27838345	-0.33052305
0.05859	25.69249	0.00066015	3.882e-05	7e-07	3.5e-05	-0.0	0.00011175	2.798e-05	8.8e-07	677.06573558	692.99392084	718.94041086	2.32777041	0.27795388	-0.33048624
0.05869	25.72389	0.00065903	3.899e-05	7.1e-07	3.517e-05	-0.0	0.00011235	2.815e-05	8.8e-07	677.15673194	693.00657396	718.89362422	2.31819343	0.27752393	-0.33044946
0.05879	25.75525	0.0006579	3.916e-05	7.2e-07	3.535e-05	-0.0	0.00011296	2.831e-05	8.8e-07	677.24724111	693.01939034	718.84699739	2.30868362	0.27709188	-0.33041285
0.05889	25.78655	0.00065678	3.933e-05	7.2e-07	3.553e-05	0.0	0.00011356	2.848e-05	8.8e-07	677.33726704	693.03236648	718.80052952	2.29921287	0.27665864	-0.33037635
0.05899	25.81781	0.00065565	3.95e-05	7.3e-07	3.57e-05	0.0	0.00011417	2.865e-05	8.8e-07	677.42681297	693.04549957	718.75421993	2.28978698	0.27622403	-0.33033997
0.05909	25.84902	0.00065453	3.967e-05	7.4e-07	3.588e-05	0.0	0.00011477	2.882e-05	8.8e-07	677.51588227	693.05878668	718.70806791	2.280424	0.27578755	-0.33030376
0.05919	25.88018	0.0006534	3.983e-05	7.5e-07	3.605e-05	0.0	0.00011538	2.898e-05	8.8e-07	677.60447864	693.07222462	718.66207266	2.27108443	0.2753504	-0.33026761
0.05929	25.9113	0.00065228	4e-05	7.6e-07	3.623e-05	0.0	0.00011598	2.915e-05	8.8e-07	677.69260527	693.08581067	718.61623351	2.2618126	0.27491129	-0.33023164
0.05939	25.94236	0.00065116	4.017e-05	7.6e-07	3.641e-05	0.0	0.00011658	2.932e-05	8.8e-07	677.78026531	693.09954217	718.57054978	2.25256796	0.27447143	-0.33019575
0.05949	25.97338	0.00065003	4.034e-05	7.7e-07	3.658e-05	0.0	0.00011719	2.949e-05	8.8e-07	677.86746249	693.11341601	718.52502069	2.24338001	0.27402998	-0.33016001
0.05959	26.00435	0.00064891	4.051e-05	7.8e-07	3.676e-05	0.0	0.00011779	2.965e-05	8.8e-07	677.95419947	693.12742996	718.47964566	2.23422734	0.27358759	-0.33012436
0.05969	26.03527	0.00064779	4.067e-05	7.9e-07	3.693e-05	-0.0	0.00011839	2.982e-05	8.8e-07	678.04048031	693.14158068	718.43442384	2.22512585	0.2731438	-0.33008885
0.05979	26.06615	0.00064667	4.084e-05	8e-07	3.711e-05	-0.0	0.000119	2.999e-05	8.8e-07	678.1263074	693.15586622	718.3893547	2.21608027	0.27269857	-0.33005349
0.05989	26.09697	0.00064555	4.101e-05	8.1e-07	3.728e-05	0.0	0.0001196	3.016e-05	8.8e-07	678.21168482	693.17028326	718.34443737	2.20705796	0.27225274	-0.33001819
0.05999	26.12775	0.00064443	4.117e-05	8.1e-07	3.746e-05	0.0	0.0001202	3.033e-05	8.8e-07	678.2966151	693.18482978	718.29967132	2.19809692	0.27180536	-0.32998306
0.06009	26.15848	0.00064331	4.134e-05	8.2e-07	3.763e-05	-0.0	0.00012081	3.049e-05	8.8e-07	678.38110181	693.19950292	718.25505577	2.18915925	0.2713574	-0.32994799
0.06019	26.18916	0.00064219	4.151e-05	8.3e-07	3.78e-05	0.0	0.00012141	3.066e-05	8.8e-07	678.46514802	693.21430027	718.21059008	2.18028638	0.27090786	-0.3299131
0.06029	26.21979	0.00064107	4.167e-05	8.4e-07	3.798e-05	0.0	0.00012201	3.083e-05	8.8e-07	678.54875669	693.2292195	718.1662736	2.17144012	0.27045769	-0.32987828
0.06039	26.25037	0.00063995	4.184e-05	8.5e-07	3.815e-05	0.0	0.00012261	3.1e-05	8.8e-07	678.63193141	693.24425782	718.12210556	2.16264668	0.27000628	-0.32984361
0.06049	26.28091	0.00063883	4.2e-05	8.6e-07	3.832e-05	-0.0	0.00012321	3.117e-05	8.8e-07	678.7146746	693.25941336	718.07808545	2.15388744	0.26955409	-0.32980902
0.06059	26.31139	0.00063771	4.217e-05	8.7e-07	3.85e-05	0.0	0.00012382	3.134e-05	8.8e-07	678.79699016	693.27468315	718.03421242	2.14517794	0.26910078	-0.32977458
0.06069	26.34183	0.0006366	4.233e-05	8.8e-07	3.867e-05	0.0	0.00012442	3.151e-05	8.8e-07	678.87888037	693.29006547	717.99048597	2.13651898	0.26864637	-0.32974027
0.06079	26.37222	0.00063548	4.25e-05	8.8e-07	3.884e-05	-0.0	0.00012502	3.168e-05	8.8e-07	678.96034896	693.30555749	717.94690532	2.12788239	0.26819148	-0.32970602
0.06089	26.40256	0.00063436	4.266e-05	8.9e-07	3.901e-05	-0.0	0.00012562	3.185e-05	8.8e-07	679.04139848	693.32115733	717.9034699	2.11930492	0.26773534	-0.32967193
0.06099	26.43285	0.00063325	4.282e-05	9e-07	3.919e-05	0.0	0.00012622	3.201e-05	8.8e-07	679.12203212	693.33686263	717.86017902	2.11075113	0.26727873	-0.32963791
0.06109	26.4631	0.00063214	4.299e-05	9.1e-07	3.936e-05	0.0	0.00012682	3.218e-05	8.8e-07	679.20225297	693.35267113	717.81703203	2.10225459	0.26682095	-0.32960405
0.06119	26.49329	0.00063102	4.315e-05	9.2e-07	3.953e-05	-0.0	0.00012742	3.235e-05	8.8e-07	679.28206365	693.36858091	717.77402834	2.09378594	0.26636263	-0.32957026
0.06129	26.52344	0.00062991	4.331e-05	9.3e-07	3.97e-05	0.0	0.00012802	3.252e-05	8.8e-07	679.36146764	693.38458948	717.7311672	2.08536593	0.26590337	-0.32953661
0.06139	26.55353	0.0006288	4.348e-05	9.4e-07	3.987e-05	0.0	0.00012862	3.269e-05	8.8e-07	679.44046719	693.40069524	717.68844813	2.07698848	0.26544333	-0.32950308
0.06149	26.58358	0.00062769	4.364e-05	9.5e-07	4.004e-05	-0.0	0.00012922	3.286e-05	8.8e-07	679.51906599	693.41689555	717.64587032	2.06864412	0.26498267	-0.32946963
0.06159	26.61358	0.00062658	4.38e-05	9.6e-07	4.021e-05	-0.0	0.00012981	3.303e-05	8.8e-07	679.59726626	693.43318888	717.60343329	2.06035014	0.26452112	-0.32943633
0.06169	26.64353	0.00062547	4.396e-05	9.7e-07	4.038e-05	0.0	0.00013041	3.32e-05	8.8e-07	679.67507133	693.4495729	717.56113631	2.05207882	0.26405918	-0.32940308
0.06179	26.67343	0.00062436	4.413e-05	9.8e-07	4.055e-05	0.0	0.00013101	3.337e-05	8.8e-07	679.7524838	693.46604581	717.51897883	2.04386501	0.26359626	-0.32937
0.06189	26.70328	0.00062325	4.429e-05	9.9e-07	4.072e-05	-0.0	0.00013161	3.354e-05	8.8e-07	679.8295065	693.48260569	717.4769602	2.03567526	0.26313296	-0.32933699
0.06199	26.73308	0.00062215	4.445e-05	1e-06	4.089e-05	0.0	0.0001322	3.371e-05	8.8e-07	679.90614252	693.49925043	717.43507978	2.0275349	0.26266885	-0.32930411
0.06209	26.76284	0.00062104	4.461e-05	1.01e-06	4.106e-05	0.0	0.0001328	3.388e-05	8.8e-07	679.98239415	693.51597849	717.39333704	2.01942429	0.26220428	-0.32927132
0.06219	26.79254	0.00061994	4.477e-05	1.01e-06	4.123e-05	-0.0	0.00013339	3.405e-05	8.8e-07	680.05826481	693.53278759	717.35173124	2.01135793	0.26173904	-0.32923864
0.06229	26.8222	0.00061883	4.493e-05	1.02e-06	4.14e-05	-0.0	0.00013399	3.422e-05	8.8e-07	680.13375656	693.54967638	717.31026193	2.00333948	0.2612731	-0.32920611
0.06239	26.8518	0.00061773	4.509e-05	1.03e-06	4.157e-05	0.0	0.00013458	3.439e-05	8.8e-07	680.20887285	693.56664258	717.26892835	1.99534151	0.26080687	-0.32917363
0.06249	26.88136	0.00061663	4.525e-05	1.04e-06	4.174e-05	0.0	0.00013518	3.456e-05	8.8e-07	680.28361584	693.5836848	717.22773002	1.98739635	0.26033991	-0.3291413
0.06259	26.91087	0.00061553	4.541e-05	1.05e-06	4.19e-05	-0.0	0.00013577	3.473e-05	8.8e-07	680.35798852	693.6008011	717.18666629	1.97947131	0.25987268	-0.32910902
0.06269	26.94032	0.00061443	4.557e-05	1.06e-06	4.207e-05	-0.0	0.00013636	3.49e-05	8.8e-07	680.43199354	693.61798981	717.14573657	1.97160185	0.25940472	-0.3290769
0.06279	26.96973	0.00061334	4.573e-05	1.07e-06	4.224e-05	0.0	0.00013696	3.507e-05	8.8e-07	680.50563335	693.63524935	717.10494032	1.96375556	0.25893649	-0.32904485
0.06289	26.99909	0.00061224	4.589e-05	1.08e-06	4.24e-05	-0.0	0.00013755	3.524e-05	8.8e-07	680.57891102	693.65257781	717.06427685	1.9559542	0.25846769	-0.32901292
0.06299	27.0284	0.00061114	4.604e-05	1.09e-06	4.257e-05	-0.0	0.00013814	3.541e-05	8.8e-07	680.6518286	693.66997391	717.02374573	1.94818645	0.25799852	-0.32898109
0.06309	27.05766	0.00061005	4.62e-05	1.1e-06	4.274e-05	0.0	0.00013873	3.558e-05	8.8e-07	680.72438939	693.68743562	716.98334621	1.9404563	0.25752892	-0.32894937
0.06319	27.08687	0.00060896	4.636e-05	1.11e-06	4.29e-05	0.0	0.00013932	3.575e-05	8.8e-07	680.79659533	693.70496174	716.94307786	1.93276995	0.25705885	-0.32891777
0.06329	27.11603	0.00060786	4.652e-05	1.12e-06	4.307e-05	-0.0	0.00013991	3.592e-05	8.8e-07	680.86844951	693.72255041	716.90293999	1.92510373	0.25658857	-0.32888622
0.06339	27.14514	0.00060677	4.667e-05	1.13e-06	4.323e-05	-0.0	0.0001405	3.609e-05	8.8e-07	680.93995415	693.74020028	716.86293211	1.91748902	0.25611778	-0.32885483
0.06349	27.1742	0.00060568	4.683e-05	1.14e-06	4.34e-05	0.0	0.00014108	3.626e-05	8.8e-07	681.01111188	693.75790979	716.82305364	1.90989609	0.25564678	-0.32882349
0.06359	27.20321	0.0006046	4.698e-05	1.15e-06	4.356e-05	-0.0	0.00014167	3.643e-05	8.8e-07	681.08192538	693.77567736	716.78330397	1.90234891	0.25517536	-0.32879229
0.06369	27.23217	0.00060351	4.714e-05	1.16e-06	4.373e-05	-0.0	0.00014226	3.66e-05	8.8e-07	681.15239679	693.79350174	716.74368263	1.89482806	0.25470372	-0.32876116
0.06379	27.26108	0.00060242	4.73e-05	1.17e-06	4.389e-05	0.0	0.00014284	3.677e-05	8.8e-07	681.2225291	693.81138117	716.70418894	1.88734811	0.25423172	-0.32873015
0.06389	27.28994	0.00060134	4.745e-05	1.18e-06	4.405e-05	0.0	0.00014343	3.694e-05	8.8e-07	681.29232417	693.82931461	716.66482249	1.8799101	0.25375941	-0.32869926
0.06399	27.31875	0.00060026	4.76e-05	1.2e-06	4.422e-05	-0.0	0.00014401	3.711e-05	8.8e-07	681.36178513	693.84730026	716.62558257	1.87249218	0.25328695	-0.32866843
0.06409	27.34751	0.00059918	4.776e-05	1.21e-06	4.438e-05	-0.0	0.0001446	3.728e-05	8.8e-07	681.43091383	693.86533707	716.58646877	1.86512158	0.25281416	-0.32863773
0.06419	27.37622	0.0005981	4.791e-05	1.22e-06	4.454e-05	0.0	0.00014518	3.745e-05	8.8e-07	681.49971305	693.88342348	716.54748046	1.85776976	0.25234124	-0.32860709
0.06429	27.40488	0.00059702	4.807e-05	1.23e-06	4.47e-05	0.0	0.00014576	3.762e-05	8.8e-07	681.56818504	693.90155825	716.50861714	1.85046809	0.251868	-0.32857659
0.06439	27.43349	0.00059594	4.822e-05	1.24e-06	4.487e-05	-0.0	0.00014635	3.779e-05	8.8e-07	681.63633211	693.91974011	716.46987828	1.84318731	0.25139466	-0.32854615
0.06449	27.46205	0.00059487	4.837e-05	1.25e-06	4.503e-05	0.0	0.00014693	3.796e-05	8.8e-07	681.70415691	693.93796759	716.43126327	1.83594816	0.25092107	-0.32851584
0.06459	27.49056	0.00059379	4.853e-05	1.26e-06	4.519e-05	0.0	0.00014751	3.813e-05	8.8e-07	681.77166132	693.9562397	716.3927717	1.82873548	0.25044737	-0.3284856
0.06469	27.51901	0.00059272	4.868e-05	1.27e-06	4.535e-05	-0.0	0.00014809	3.83e-05	8.8e-07	681.83884825	693.97455485	716.35440291	1.82156134	0.24997348	-0.32845547
0.06479	27.54742	0.00059165	4.883e-05	1.28e-06	4.551e-05	-0.0	0.00014867	3.846e-05	8.8e-07	681.90571943	693.99291215	716.31615649	1.81442756	0.24949943	-0.32842546
0.06489	27.57578	0.00059058	4.898e-05	1.29e-06	4.567e-05	0.0	0.00014924	3.863e-05	8.8e-07	681.97227771	694.01131008	716.2780318	1.80731109	0.24902531	-0.3283955
0.06499	27.60409	0.00058951	4.913e-05	1.3e-06	4.583e-05	0.0	0.00014982	3.88e-05	8.8e-07	682.03852494	694.02974768	716.24002842	1.80024062	0.24855104	-0.32836568
0.06509	27.63234	0.00058845	4.928e-05	1.31e-06	4.599e-05	-0.0	0.0001504	3.897e-05	8.8e-07	682.10446359	694.04822366	716.20214578	1.79318821	0.24807672	-0.32833591
0.06519	27.66055	0.00058738	4.943e-05	1.32e-06	4.614e-05	-0.0	0.00015097	3.914e-05	8.8e-07	682.17009594	694.06673687	716.16438337	1.78618175	0.24760227	-0.32830627
0.06529	27.6887	0.00058632	4.958e-05	1.33e-06	4.63e-05	0.0	0.00015155	3.931e-05	8.8e-07	682.23542398	694.08528628	716.12674071	1.77919637	0.24712779	-0.3282767
0.06539	27.71681	0.00058526	4.973e-05	1.35e-06	4.646e-05	-0.0	0.00015212	3.948e-05	8.8e-07	682.30045032	694.10387058	716.08921722	1.77224935	0.24665323	-0.32824723
0.06549	27.74486	0.0005842	4.988e-05	1.36e-06	4.662e-05	-0.0	0.0001527	3.965e-05	8.8e-07	682.36517665	694.12248893	716.0518125	1.76533279	0.24617863	-0.32821786
0.06559	27.77286	0.00058314	5.003e-05	1.37e-06	4.678e-05	0.0	0.00015327	3.982e-05	8.8e-07	682.42960575	694.14113994	716.01452592	1.75844638	0.245704	-0.32818858
0.06569	27.80082	0.00058208	5.018e-05	1.38e-06	4.693e-05	0.0	0.00015384	3.999e-05	8.8e-07	682.49373923	694.15982284	715.9773571	1.75159818	0.24522936	-0.32815941
0.06579	27.82872	0.00058103	5.033e-05	1.39e-06	4.709e-05	-0.0	0.00015441	4.015e-05	8.8e-07	682.55757968	694.17853635	715.94030544	1.74476752	0.24475471	-0.32813029
0.06589	27.85657	0.00057997	5.048e-05	1.4e-06	4.724e-05	-0.0	0.00015498	4.032e-05	8.8e-07	682.62112896	694.19727959	715.90337052	1.73798136	0.24428007	-0.32810131
0.06599	27.88436	0.00057892	5.062e-05	1.41e-06	4.74e-05	0.0	0.00015555	4.049e-05	8.8e-07	682.68438926	694.21605151	715.86655181	1.73121336	0.24380544	-0.32807238
0.06609	27.91211	0.00057787	5.077e-05	1.42e-06	4.755e-05	-0.0	0.00015612	4.066e-05	8.8e-07	682.74736281	694.23485104	715.82984881	1.7244858	0.24333085	-0.32804357
0.06619	27.93981	0.00057682	5.092e-05	1.43e-06	4.771e-05	-0.0	0.00015669	4.083e-05	8.8e-07	682.81005141	694.25367736	715.7932611	1.71778014	0.24285629	-0.32801482
0.06629	27.96745	0.00057578	5.106e-05	1.45e-06	4.786e-05	0.0	0.00015725	4.1e-05	8.8e-07	682.87245755	694.27252929	715.75678809	1.71111019	0.24238179	-0.32798618
0.06639	27.99505	0.00057473	5.121e-05	1.46e-06	4.802e-05	0.0	0.00015782	4.116e-05	8.8e-07	682.93458276	694.29140614	715.72042942	1.7044733	0.24190737	-0.32795764
0.06649	28.02259	0.00057369	5.136e-05	1.47e-06	4.817e-05	-0.0	0.00015838	4.133e-05	8.8e-07	682.99642969	694.3103067	715.68418449	1.69785851	0.241433	-0.32792917
0.06659	28.05008	0.00057265	5.15e-05	1.48e-06	4.832e-05	-0.0	0.00015895	4.15e-05	8.8e-07	683.05799985	694.32923028	715.64805292	1.69128216	0.24095875	-0.32790082
0.06669	28.07752	0.00057161	5.165e-05	1.49e-06	4.848e-05	0.0	0.00015951	4.167e-05	8.8e-07	683.1192956	694.34817583	715.61203417	1.68472251	0.24048456	-0.32787251
0.06679	28.10491	0.00057057	5.179e-05	1.5e-06	4.863e-05	0.0	0.00016007	4.183e-05	8.8e-07	683.18031874	694.36714254	715.57612781	1.67820545	0.24001051	-0.32784433
0.06689	28.13224	0.00056953	5.193e-05	1.52e-06	4.878e-05	-0.0	0.00016063	4.2e-05	8.8e-07	683.24107128	694.38612954	715.54033337	1.67170599	0.23953655	-0.32781621
0.06699	28.15953	0.0005685	5.208e-05	1.53e-06	4.893e-05	0.0	0.00016119	4.217e-05	8.8e-07	683.30155535	694.40513589	715.50465034	1.66524379	0.23906275	-0.3277882
0.06709	28.18676	0.00056747	5.222e-05	1.54e-06	4.908e-05	0.0	0.00016175	4.234e-05	8.8e-07	683.36177259	694.42416089	715.46907834	1.65880289	0.23858905	-0.32776025
0.06719	28.21394	0.00056644	5.236e-05	1.55e-06	4.923e-05	-0.0	0.00016231	4.25e-05	8.8e-07	683.42172534	694.44320353	715.43361681	1.65239577	0.23811553	-0.3277324
0.06729	28.24107	0.00056541	5.251e-05	1.56e-06	4.938e-05	-0.0	0.00016286	4.267e-05	8.8e-07	683.48141505	694.4622632	715.39826541	1.64602002	0.23764219	-0.32770466
0.06739	28.26815	0.00056438	5.265e-05	1.57e-06	4.953e-05	0.0	0.00016342	4.284e-05	8.8e-07	683.54084419	694.48133887	715.36302355	1.63966526	0.23716897	-0.32767697
0.06749	28.29518	0.00056336	5.279e-05	1.59e-06	4.968e-05	0.0	0.00016397	4.3e-05	8.8e-07	683.60001414	694.50042995	715.32789089	1.63334679	0.23669599	-0.3276494
0.06759	28.32215	0.00056234	5.293e-05	1.6e-06	4.983e-05	-0.0	0.00016453	4.317e-05	8.8e-07	683.65892715	694.51953553	715.2928669	1.62704428	0.23622311	-0.32762188
0.06769	28.34907	0.00056132	5.307e-05	1.61e-06	4.998e-05	-0.0	0.00016508	4.334e-05	8.8e-07	683.71758487	694.53865493	715.25795119	1.62078205	0.23575052	-0.32759447
0.06779	28.37594	0.0005603	5.321e-05	1.62e-06	5.013e-05	0.0	0.00016563	4.35e-05	8.8e-07	683.77598922	694.55778737	715.2231433	1.61453559	0.23527805	-0.32756712
0.06789	28.40276	0.00055928	5.335e-05	1.63e-06	5.028e-05	-0.0	0.00016618	4.367e-05	8.8e-07	683.83414212	694.57693208	715.18844276	1.60832629	0.23480587	-0.32753989
0.06799	28.42952	0.00055827	5.349e-05	1.65e-06	5.042e-05	-0.0	0.00016673	4.384e-05	8.8e-07	683.89204517	694.59608843	715.15384918	1.60213603	0.23433386	-0.32751271
0.06809	28.45624	0.00055725	5.363e-05	1.66e-06	5.057e-05	0.0	0.00016728	4.4e-05	8.8e-07	683.94970054	694.61525558	715.11936205	1.59597839	0.23386211	-0.32748563
0.06819	28.4829	0.00055624	5.377e-05	1.67e-06	5.072e-05	0.0	0.00016783	4.417e-05	8.8e-07	684.00710957	694.63443298	715.08498104	1.58984541	0.2333906	-0.32745863
0.06829	28.50951	0.00055523	5.391e-05	1.68e-06	5.086e-05	-0.0	0.00016838	4.433e-05	8.8e-07	684.06427455	694.65361976	715.0507056	1.58373947	0.23291934	-0.32743171
0.06839	28.53606	0.00055423	5.405e-05	1.69e-06	5.101e-05	-0.0	0.00016892	4.45e-05	8.8e-07	684.12119678	694.67281543	715.0165354	1.57766663	0.2324484	-0.3274049
0.06849	28.56257	0.00055322	5.419e-05	1.71e-06	5.115e-05	0.0	0.00016947	4.466e-05	8.8e-07	684.17787843	694.69201917	714.98246992	1.57160805	0.23197761	-0.32737813
0.06859	28.58902	0.00055222	5.432e-05	1.72e-06	5.13e-05	0.0	0.00017001	4.483e-05	8.8e-07	684.23432092	694.71123043	714.94850882	1.56558699	0.23150721	-0.32735148
0.06869	28.61542	0.00055122	5.446e-05	1.73e-06	5.144e-05	-0.0	0.00017055	4.499e-05	8.8e-07	684.29052616	694.73044852	714.91465163	1.55957922	0.23103696	-0.32732487
0.06879	28.64176	0.00055022	5.46e-05	1.74e-06	5.159e-05	-0.0	0.0001711	4.516e-05	8.8e-07	684.34649584	694.74967282	714.88089793	1.55361082	0.23056714	-0.32729838
0.06889	28.66806	0.00054922	5.473e-05	1.75e-06	5.173e-05	0.0	0.00017164	4.532e-05	8.8e-07	684.40223156	694.76890274	714.84724733	1.54765768	0.23009751	-0.32727194
0.06899	28.6943	0.00054823	5.487e-05	1.77e-06	5.187e-05	-0.0	0.00017218	4.549e-05	8.8e-07	684.45773523	694.78813759	714.81369937	1.54173678	0.22962826	-0.3272456
0.06909	28.72049	0.00054724	5.5e-05	1.78e-06	5.202e-05	-0.0	0.00017271	4.565e-05	8.8e-07	684.51300821	694.80737689	714.7802537	1.53583559	0.22915926	-0.32721933
0.06919	28.74662	0.00054624	5.514e-05	1.79e-06	5.216e-05	0.0	0.00017325	4.581e-05	8.8e-07	684.56805256	694.82661991	714.74690982	1.52996385	0.22869063	-0.32719315
0.06929	28.7727	0.00054526	5.527e-05	1.8e-06	5.23e-05	0.0	0.00017379	4.598e-05	8.8e-07	684.62286948	694.84586624	714.71366744	1.52412255	0.2282224	-0.32716706
0.06939	28.79873	0.00054427	5.541e-05	1.82e-06	5.244e-05	-0.0	0.00017432	4.614e-05	8.8e-07	684.67746111	694.86511513	714.68052601	1.51829553	0.22775436	-0.32714102
0.06949	28.82471	0.00054329	5.554e-05	1.83e-06	5.258e-05	-0.0	0.00017486	4.63e-05	8.8e-07	684.73182863	694.88436618	714.64748526	1.5125028	0.2272868	-0.32711509
0.06959	28.85063	0.0005423	5.568e-05	1.84e-06	5.272e-05	0.0	0.00017539	4.647e-05	8.8e-07	684.78597399	694.90361873	714.61454469	1.50672399	0.22681944	-0.3270892
0.06969	28.8765	0.00054132	5.581e-05	1.85e-06	5.286e-05	0.0	0.00017592	4.663e-05	8.8e-07	684.83989856	694.92287231	714.58170396	1.50098104	0.22635259	-0.32706343
0.06979	28.90232	0.00054035	5.594e-05	1.87e-06	5.3e-05	-0.0	0.00017645	4.679e-05	8.8e-07	684.89360404	694.94212636	714.54896264	1.49525071	0.22588594	-0.3270377
0.06989	28.92808	0.00053937	5.607e-05	1.88e-06	5.314e-05	-0.0	0.00017698	4.696e-05	8.8e-07	684.94709204	694.96138036	714.51632035	1.48955627	0.22541983	-0.32701208
0.06999	28.95379	0.0005384	5.62e-05	1.89e-06	5.328e-05	0.0	0.00017751	4.712e-05	8.8e-07	685.00036397	694.98063385	714.48377671	1.48387667	0.22495396	-0.32698651
0.07009	28.97944	0.00053743	5.634e-05	1.9e-06	5.342e-05	-0.0	0.00017803	4.728e-05	8.8e-07	685.05342163	694.99988623	714.45133128	1.47822727	0.22448857	-0.32696104
0.07019	29.00505	0.00053646	5.647e-05	1.92e-06	5.355e-05	-0.0	0.00017856	4.744e-05	8.8e-07	685.10626624	695.01913713	714.41898375	1.47259627	0.22402349	-0.32693563
0.07029	29.0306	0.00053549	5.66e-05	1.93e-06	5.369e-05	0.0	0.00017909	4.761e-05	8.8e-07	685.15889972	695.03838594	714.38673363	1.46699306	0.22355886	-0.32691031
0.07039	29.05609	0.00053453	5.673e-05	1.94e-06	5.383e-05	0.0	0.00017961	4.777e-05	8.8e-07	685.21132315	695.05763233	714.35458066	1.46141594	0.22309469	-0.32688507
0.07049	29.08153	0.00053356	5.686e-05	1.96e-06	5.396e-05	-0.0	0.00018013	4.793e-05	8.8e-07	685.2635385	695.07687567	714.32252432	1.45585595	0.22263081	-0.32685989
0.07059	29.10692	0.0005326	5.699e-05	1.97e-06	5.41e-05	-0.0	0.00018065	4.809e-05	8.8e-07	685.31554685	695.09611565	714.29056436	1.45032691	0.22216749	-0.32683481
0.07069	29.13226	0.00053165	5.711e-05	1.98e-06	5.423e-05	0.0	0.00018117	4.825e-05	8.8e-07	685.36735002	695.11535172	714.2587003	1.44481076	0.2217044	-0.32680977
0.07079	29.15754	0.00053069	5.724e-05	1.99e-06	5.437e-05	0.0	0.00018169	4.841e-05	8.8e-07	685.41894921	695.1345835	714.22693183	1.43932784	0.22124193	-0.32678484
0.07089	29.18276	0.00052974	5.737e-05	2.01e-06	5.45e-05	-0.0	0.00018221	4.857e-05	8.8e-07	685.47034607	695.15381053	714.19525854	1.43385652	0.22077968	-0.32675994
0.07099	29.20794	0.00052879	5.75e-05	2.02e-06	5.464e-05	-0.0	0.00018273	4.873e-05	8.8e-07	685.52154195	695.17303239	714.16368008	1.42841971	0.22031809	-0.32673516
0.07109	29.23305	0.00052784	5.763e-05	2.03e-06	5.477e-05	0.0	0.00018324	4.889e-05	8.8e-07	685.57253828	695.19224867	714.13219608	1.42299554	0.21985676	-0.32671043
0.07119	29.25812	0.00052689	5.775e-05	2.05e-06	5.49e-05	-0.0	0.00018375	4.905e-05	8.8e-07	685.62333662	695.21145894	714.10080614	1.41760135	0.21939602	-0.32668579
0.07129	29.28313	0.00052594	5.788e-05	2.06e-06	5.504e-05	-0.0	0.00018427	4.921e-05	8.8e-07	685.67393815	695.23066286	714.06950996	1.41222282	0.2189356	-0.3266612
0.07139	29.30808	0.000525	5.801e-05	2.07e-06	5.517e-05	0.0	0.00018478	4.937e-05	8.8e-07	685.72434457	695.24985994	714.03830709	1.40687188	0.21847575	-0.3266367
0.07149	29.33298	0.00052406	5.813e-05	2.08e-06	5.53e-05	0.0	0.00018529	4.953e-05	8.8e-07	685.77455694	695.26904989	714.00719726	1.4015382	0.21801627	-0.32661226
0.07159	29.35783	0.00052313	5.826e-05	2.1e-06	5.543e-05	-0.0	0.0001858	4.969e-05	8.8e-07	685.82457701	695.28823225	713.97618002	1.39623016	0.21755734	-0.32658791
0.07169	29.38262	0.00052219	5.838e-05	2.11e-06	5.556e-05	-0.0	0.00018631	4.985e-05	8.8e-07	685.87440574	695.30740673	713.94525511	1.39094588	0.21709892	-0.32656363
0.07179	29.40736	0.00052126	5.85e-05	2.12e-06	5.569e-05	0.0	0.00018681	5.001e-05	8.8e-07	685.92404495	695.32657287	713.91442207	1.38567763	0.21664087	-0.32653941
0.07189	29.43204	0.00052033	5.863e-05	2.14e-06	5.582e-05	0.0	0.00018732	5.017e-05	8.8e-07	685.97349555	695.34573041	713.88368064	1.38043882	0.21618347	-0.32651529
0.07199	29.45667	0.0005194	5.875e-05	2.15e-06	5.595e-05	-0.0	0.00018782	5.032e-05	8.8e-07	686.02275925	695.36487891	713.85303039	1.3752115	0.21572634	-0.3264912
0.07209	29.48125	0.00051847	5.888e-05	2.16e-06	5.608e-05	-0.0	0.00018833	5.048e-05	8.8e-07	686.07183709	695.38401811	713.82247105	1.37001471	0.21526992	-0.32646722
0.07219	29.50576	0.00051755	5.9e-05	2.18e-06	5.621e-05	0.0	0.00018883	5.064e-05	8.8e-07	686.12073061	695.4031476	713.7920022	1.36482901	0.21481377	-0.32644328
0.07229	29.53023	0.00051663	5.912e-05	2.19e-06	5.634e-05	0.0	0.00018933	5.08e-05	8.8e-07	686.16944096	695.4222671	713.76162354	1.35967478	0.21435836	-0.32641944
0.07239	29.55464	0.00051571	5.924e-05	2.2e-06	5.646e-05	-0.0	0.00018983	5.095e-05	8.8e-07	686.21796952	695.44137626	713.73133471	1.35453029	0.2139032	-0.32639563
0.07249	29.57899	0.00051479	5.936e-05	2.22e-06	5.659e-05	-0.0	0.00019033	5.111e-05	8.8e-07	686.26631758	695.46047476	713.70113536	1.34941817	0.21344883	-0.32637194
0.07259	29.60329	0.00051388	5.948e-05	2.23e-06	5.672e-05	0.0	0.00019082	5.127e-05	8.8e-07	686.31448634	695.47956232	713.67102519	1.34431736	0.21299475	-0.32634828
0.07269	29.62753	0.00051296	5.96e-05	2.24e-06	5.684e-05	0.0	0.00019132	5.142e-05	8.8e-07	686.36247722	695.49863859	713.6410038	1.33924382	0.21254136	-0.32632471
0.07279	29.65172	0.00051205	5.973e-05	2.26e-06	5.697e-05	-0.0	0.00019181	5.158e-05	8.8e-07	686.41029127	695.51770331	713.61107092	1.33418449	0.21208834	-0.3263012
0.07289	29.67586	0.00051115	5.984e-05	2.27e-06	5.709e-05	0.0	0.00019231	5.174e-05	8.8e-07	686.45793	695.53675615	713.58122614	1.32915091	0.21163599	-0.32627777
0.07299	29.69993	0.00051024	5.996e-05	2.28e-06	5.722e-05	0.0	0.0001928	5.189e-05	8.8e-07	686.50539435	695.55579687	713.55146922	1.3241325	0.21118404	-0.32625439
0.07309	29.72395	0.00050934	6.008e-05	2.3e-06	5.734e-05	-0.0	0.00019329	5.205e-05	8.8e-07	686.55268587	695.57482512	713.52179974	1.31913839	0.21073275	-0.3262311
0.07319	29.74792	0.00050844	6.02e-05	2.31e-06	5.747e-05	-0.0	0.00019378	5.22e-05	8.8e-07	686.59980543	695.59384071	713.49221745	1.31416046	0.2102819	-0.32620786
0.07329	29.77183	0.00050754	6.032e-05	2.32e-06	5.759e-05	0.0	0.00019427	5.236e-05	8.8e-07	686.64675463	695.61284328	713.46272194	1.30920546	0.20983167	-0.3261847
0.07339	29.79569	0.00050665	6.044e-05	2.34e-06	5.771e-05	0.0	0.00019475	5.251e-05	8.8e-07	686.69353426	695.63183266	713.43331299	1.30427195	0.20938205	-0.32616161
0.07349	29.81949	0.00050575	6.055e-05	2.35e-06	5.783e-05	-0.0	0.00019524	5.267e-05	8.8e-07	686.74014592	695.65080849	713.40399016	1.29935248	0.20893283	-0.32613858
0.07359	29.84323	0.00050486	6.067e-05	2.36e-06	5.796e-05	-0.0	0.00019572	5.282e-05	8.8e-07	686.78659041	695.66977061	713.37475323	1.29446058	0.2084844	-0.32611564
0.07369	29.86692	0.00050398	6.079e-05	2.38e-06	5.808e-05	0.0	0.00019621	5.297e-05	8.8e-07	686.83286926	695.68871869	713.3456018	1.28957857	0.20803626	-0.32609273
0.07379	29.89055	0.00050309	6.09e-05	2.39e-06	5.82e-05	0.0	0.00019669	5.313e-05	8.8e-07	686.87898331	695.70765256	713.31653562	1.28472394	0.20758892	-0.32606992
0.07389	29.91412	0.00050221	6.102e-05	2.4e-06	5.832e-05	-0.0	0.00019717	5.328e-05	8.8e-07	686.924934	695.72657192	713.28755431	1.27987984	0.2071419	-0.32604714
0.07399	29.93764	0.00050133	6.113e-05	2.42e-06	5.844e-05	-0.0	0.00019765	5.343e-05	8.8e-07	686.97072223	695.74547658	713.25865763	1.27506362	0.20669572	-0.32602447
0.07409	29.96111	0.00050045	6.125e-05	2.43e-06	5.856e-05	0.0	0.00019813	5.359e-05	8.8e-07	687.01634934	695.76436629	713.22984519	1.27025698	0.20624983	-0.32600183
0.07419	29.98451	0.00049957	6.136e-05	2.44e-06	5.868e-05	0.0	0.0001986	5.374e-05	8.8e-07	687.0618163	695.78324084	713.20111674	1.26547864	0.20580481	-0.32597928
0.07429	30.00786	0.0004987	6.148e-05	2.46e-06	5.88e-05	-0.0	0.00019908	5.389e-05	8.8e-07	687.10712434	695.8021	713.17247194	1.26070908	0.20536007	-0.32595677
0.07439	30.03116	0.00049783	6.159e-05	2.47e-06	5.892e-05	-0.0	0.00019955	5.404e-05	8.8e-07	687.15227451	695.82094357	713.14391049	1.25596823	0.20491623	-0.32593436
0.07449	30.0544	0.00049696	6.17e-05	2.48e-06	5.903e-05	0.0	0.00020002	5.42e-05	8.8e-07	687.19726793	695.83977133	713.11543208	1.25123533	0.20447265	-0.32591197
0.07459	30.07758	0.00049609	6.182e-05	2.5e-06	5.915e-05	0.0	0.00020049	5.435e-05	8.8e-07	687.24210571	695.85858308	713.08703642	1.24653144	0.20403	-0.32588969
0.07469	30.1007	0.00049523	6.193e-05	2.51e-06	5.927e-05	-0.0	0.00020096	5.45e-05	8.8e-07	687.28678889	695.87737862	713.0587232	1.24183558	0.20358762	-0.32586744
0.07479	30.12377	0.00049437	6.204e-05	2.52e-06	5.938e-05	-0.0	0.00020143	5.465e-05	8.8e-07	687.33131863	695.89615776	713.0304921	1.2371675	0.20314616	-0.32584529
0.07489	30.14678	0.00049351	6.215e-05	2.54e-06	5.95e-05	0.0	0.0002019	5.48e-05	8.8e-07	687.37569588	695.91492031	713.00234287	1.23250896	0.20270502	-0.32582317
0.07499	30.16973	0.00049265	6.226e-05	2.55e-06	5.962e-05	0.0	0.00020237	5.495e-05	8.8e-07	687.41992184	695.93366607	712.97427515	1.22787548	0.20226472	-0.32580114
0.07509	30.19263	0.0004918	6.237e-05	2.57e-06	5.973e-05	-0.0	0.00020283	5.51e-05	8.8e-07	687.4639974	695.95239489	712.94628871	1.22325324	0.20182481	-0.32577915
0.07519	30.21547	0.00049095	6.248e-05	2.58e-06	5.984e-05	-0.0	0.00020329	5.525e-05	8.8e-07	687.5079238	695.97110654	712.91838319	1.21865464	0.20138571	-0.32575725
0.07529	30.23825	0.0004901	6.259e-05	2.59e-06	5.996e-05	0.0	0.00020376	5.54e-05	8.8e-07	687.55170186	695.98980091	712.89055836	1.21406786	0.20094703	-0.32573539
0.07539	30.26097	0.00048925	6.27e-05	2.61e-06	6.007e-05	-0.0	0.00020422	5.555e-05	8.8e-07	687.59533282	696.00847778	712.86281388	1.20950405	0.20050915	-0.32571361
0.07549	30.28364	0.00048841	6.281e-05	2.62e-06	6.019e-05	-0.0	0.00020468	5.57e-05	8.8e-07	687.63881749	696.02713702	712.83514951	1.20495234	0.20007172	-0.32569188
0.07559	30.30625	0.00048757	6.292e-05	2.63e-06	6.03e-05	0.0	0.00020513	5.584e-05	8.8e-07	687.68215711	696.04577843	712.80756489	1.200423	0.19963508	-0.32567022
0.07569	30.3288	0.00048673	6.303e-05	2.65e-06	6.041e-05	0.0	0.00020559	5.599e-05	8.8e-07	687.72535244	696.06440191	712.78005983	1.19590587	0.19919889	-0.32564862
0.07579	30.3513	0.00048589	6.314e-05	2.66e-06	6.052e-05	-0.0	0.00020605	5.614e-05	8.8e-07	687.76840473	696.08300725	712.75263395	1.19141056	0.1987635	-0.32562709
0.07589	30.37374	0.00048506	6.324e-05	2.68e-06	6.063e-05	-0.0	0.0002065	5.629e-05	8.8e-07	687.8113147	696.10159434	712.72528705	1.18692762	0.19832857	-0.3256056
0.07599	30.39611	0.00048423	6.335e-05	2.69e-06	6.074e-05	0.0	0.00020695	5.643e-05	8.8e-07	687.85408362	696.120163	712.69801878	1.18246605	0.19789445	-0.3255842
0.07609	30.41844	0.0004834	6.346e-05	2.7e-06	6.085e-05	0.0	0.0002074	5.658e-05	8.8e-07	687.89671217	696.13871314	712.67082893	1.17801681	0.19746079	-0.32556284
0.07619	30.4407	0.00048257	6.356e-05	2.72e-06	6.096e-05	-0.0	0.00020785	5.673e-05	8.8e-07	687.93920161	696.15724456	712.64371714	1.17358854	0.19702793	-0.32554155
0.07629	30.4629	0.00048175	6.367e-05	2.73e-06	6.107e-05	-0.0	0.0002083	5.687e-05	8.8e-07	687.9815526	696.17575718	712.61668322	1.16917263	0.19659556	-0.32552032
0.07639	30.48505	0.00048093	6.377e-05	2.74e-06	6.118e-05	0.0	0.00020875	5.702e-05	8.8e-07	688.02376639	696.19425083	712.58972682	1.16477736	0.19616398	-0.32549916
0.07649	30.50714	0.00048011	6.388e-05	2.76e-06	6.129e-05	0.0	0.0002092	5.717e-05	8.8e-07	688.06584364	696.21272542	712.56284774	1.1603943	0.1957329	-0.32547804
0.07659	30.52917	0.00047929	6.398e-05	2.77e-06	6.14e-05	-0.0	0.00020964	5.731e-05	8.8e-07	688.10778557	696.23118078	712.53604562	1.15603161	0.19530262	-0.325457
0.07669	30.55114	0.00047848	6.409e-05	2.79e-06	6.151e-05	-0.0	0.00021008	5.746e-05	8.8e-07	688.14959282	696.24961684	712.50932029	1.15168103	0.19487283	-0.32543601
0.07679	30.57306	0.00047767	6.419e-05	2.8e-06	6.161e-05	0.0	0.00021053	5.76e-05	8.8e-07	688.1912666	696.26803343	712.48267138	1.14735063	0.19444386	-0.32541509
0.07689	30.59491	0.00047686	6.429e-05	2.81e-06	6.172e-05	0.0	0.00021097	5.775e-05	8.8e-07	688.23280755	696.28643049	712.45609872	1.14303205	0.19401537	-0.32539421
0.07699	30.61671	0.00047605	6.44e-05	2.83e-06	6.183e-05	-0.0	0.0002114	5.789e-05	8.8e-07	688.27421686	696.30480787	712.42960196	1.13873353	0.19358771	-0.32537341
0.07709	30.63845	0.00047525	6.45e-05	2.84e-06	6.193e-05	-0.0	0.00021184	5.803e-05	8.8e-07	688.31549515	696.3231655	712.40318091	1.13444658	0.19316054	-0.32535266
0.07719	30.66013	0.00047445	6.46e-05	2.86e-06	6.204e-05	0.0	0.00021228	5.818e-05	8.8e-07	688.35664359	696.34150323	712.37683523	1.13017965	0.19273421	-0.32533198
0.07729	30.68175	0.00047365	6.47e-05	2.87e-06	6.214e-05	0.0	0.00021271	5.832e-05	8.8e-07	688.3976628	696.359821	712.35056475	1.12592388	0.19230836	-0.32531134
0.07739	30.70331	0.00047285	6.48e-05	2.88e-06	6.225e-05	-0.0	0.00021315	5.846e-05	8.8e-07	688.43855392	696.37811869	712.32436911	1.12168813	0.19188336	-0.32529078
0.07749	30.72481	0.00047206	6.49e-05	2.9e-06	6.235e-05	-0.0	0.00021358	5.86e-05	8.8e-07	688.47931758	696.39639622	712.29824815	1.11746316	0.19145883	-0.32527026
0.07759	30.74625	0.00047127	6.501e-05	2.91e-06	6.246e-05	0.0	0.00021401	5.875e-05	8.8e-07	688.5199549	696.41465348	712.27220152	1.11325831	0.19103518	-0.32524981
0.07769	30.76763	0.00047048	6.511e-05	2.92e-06	6.256e-05	0.0	0.00021444	5.889e-05	8.8e-07	688.5604665	696.43289041	712.24622905	1.10906369	0.19061199	-0.32522941
0.07779	30.78896	0.00046969	6.52e-05	2.94e-06	6.266e-05	0.0	0.00021487	5.903e-05	8.8e-07	688.60085345	696.45110689	712.22033041	1.10488933	0.1901897	-0.32520908
0.07789	30.81022	0.00046891	6.53e-05	2.95e-06	6.276e-05	-0.0	0.00021529	5.917e-05	8.8e-07	688.64111641	696.46930287	712.19450542	1.1007247	0.18976784	-0.32518879
0.07799	30.83143	0.00046813	6.54e-05	2.97e-06	6.287e-05	-0.0	0.00021572	5.931e-05	8.8e-07	688.68125641	696.48747824	712.16875376	1.09658056	0.18934692	-0.32516858
0.07809	30.85257	0.00046735	6.55e-05	2.98e-06	6.297e-05	0.0	0.00021614	5.945e-05	8.8e-07	688.7212741	696.50563295	712.14307524	1.09244517	0.18892639	-0.3251484
0.07819	30.87366	0.00046658	6.56e-05	2.99e-06	6.307e-05	0.0	0.00021657	5.959e-05	8.8e-07	688.76117048	696.52376692	712.11746957	1.08833115	0.18850685	-0.32512831
0.07829	30.89468	0.0004658	6.57e-05	3.01e-06	6.317e-05	-0.0	0.00021699	5.973e-05	8.8e-07	688.80094625	696.54188007	712.09193653	1.08422395	0.18808764	-0.32510824
0.07839	30.91565	0.00046503	6.579e-05	3.02e-06	6.327e-05	-0.0	0.00021741	5.987e-05	8.8e-07	688.84060232	696.55997233	712.06647585	1.08014047	0.18766953	-0.32508826
0.07849	30.93655	0.00046427	6.589e-05	3.04e-06	6.337e-05	0.0	0.00021783	6.001e-05	8.8e-07	688.88013944	696.57804364	712.04108731	1.0760621	0.18725167	-0.32506831
0.07859	30.9574	0.0004635	6.599e-05	3.05e-06	6.347e-05	0.0	0.00021824	6.015e-05	8.8e-07	688.91955844	696.59609394	712.01577065	1.07200767	0.18683495	-0.32504845
0.07869	30.97818	0.00046274	6.608e-05	3.06e-06	6.357e-05	-0.0	0.00021866	6.029e-05	8.8e-07	688.95886014	696.61412317	711.99052564	1.06795834	0.18641848	-0.3250286
0.07879	30.9989	0.00046198	6.618e-05	3.08e-06	6.366e-05	-0.0	0.00021907	6.043e-05	8.8e-07	688.99804528	696.63213127	711.96535204	1.06393214	0.18600313	-0.32500885
0.07889	31.01957	0.00046122	6.627e-05	3.09e-06	6.376e-05	0.0	0.00021949	6.056e-05	8.8e-07	689.03711475	696.65011817	711.94024959	1.05991148	0.18558806	-0.32498913
0.07899	31.04017	0.00046047	6.637e-05	3.11e-06	6.386e-05	0.0	0.0002199	6.07e-05	8.8e-07	689.0760692	696.66808385	711.9152181	1.05591304	0.18517409	-0.32496948
0.07909	31.06071	0.00045972	6.646e-05	3.12e-06	6.396e-05	-0.0	0.00022031	6.084e-05	8.8e-07	689.11490957	696.68602822	711.89025727	1.05192075	0.18476043	-0.32494987
0.07919	31.08119	0.00045897	6.656e-05	3.13e-06	6.405e-05	-0.0	0.00022072	6.097e-05	8.8e-07	689.15363643	696.70395127	711.86536694	1.04794976	0.18434784	-0.32493034
0.07929	31.10161	0.00045822	6.665e-05	3.15e-06	6.415e-05	0.0	0.00022112	6.111e-05	8.8e-07	689.19225081	696.72185292	711.84054679	1.04398477	0.18393555	-0.32491083
0.07939	31.12197	0.00045747	6.674e-05	3.16e-06	6.424e-05	0.0	0.00022153	6.125e-05	8.8e-07	689.23075316	696.73973316	711.81579668	1.04004104	0.18352436	-0.32489141
0.07949	31.14227	0.00045673	6.683e-05	3.17e-06	6.434e-05	-0.0	0.00022193	6.138e-05	8.8e-07	689.26914459	696.75759192	711.79111629	1.03610324	0.18311347	-0.32487201
0.07959	31.16251	0.00045599	6.693e-05	3.19e-06	6.443e-05	-0.0	0.00022234	6.152e-05	8.8e-07	689.30742548	696.77542919	711.76650548	1.03218262	0.18270348	-0.32485268
0.07969	31.18268	0.00045526	6.702e-05	3.2e-06	6.453e-05	0.0	0.00022274	6.165e-05	8.8e-07	689.34559694	696.7932449	711.74196393	1.028278	0.18229432	-0.32483342
0.07979	31.2028	0.00045452	6.711e-05	3.22e-06	6.462e-05	0.0	0.00022314	6.179e-05	8.8e-07	689.38365937	696.81103905	711.71749151	1.02438359	0.18188572	-0.32481419
0.07989	31.22285	0.00045379	6.72e-05	3.23e-06	6.472e-05	-0.0	0.00022354	6.192e-05	8.8e-07	689.4216138	696.82881158	711.69308791	1.02050608	0.18147801	-0.32479504
0.07999	31.24284	0.00045306	6.729e-05	3.24e-06	6.481e-05	-0.0	0.00022394	6.206e-05	8.8e-07	689.45946071	696.84656249	711.66875297	1.01663755	0.1810708	-0.32477592
0.08009	31.26277	0.00045234	6.738e-05	3.26e-06	6.49e-05	-0.0	0.00022433	6.219e-05	8.8e-07	689.49720105	696.86429173	711.64448642	1.01278688	0.18066455	-0.32475688
0.08019	31.28263	0.00045161	6.747e-05	3.27e-06	6.499e-05	0.0	0.00022473	6.232e-05	8.8e-07	689.53483536	696.88199928	711.62028808	1.00894305	0.18025869	-0.32473786
0.08029	31.30244	0.00045089	6.756e-05	3.29e-06	6.508e-05	0.0	0.00022512	6.245e-05	8.8e-07	689.57236447	696.89968512	711.59615769	1.00511958	0.17985394	-0.32471893
0.08039	31.32218	0.00045018	6.765e-05	3.3e-06	6.518e-05	-0.0	0.00022551	6.259e-05	8.8e-07	689.60978905	696.91734923	711.57209506	1.00130076	0.17944947	-0.32470002
0.08049	31.34186	0.00044946	6.774e-05	3.31e-06	6.527e-05	-0.0	0.0002259	6.272e-05	8.8e-07	689.64710978	696.93499159	711.54809996	0.99750358	0.1790462	-0.32468119
0.08059	31.36148	0.00044875	6.783e-05	3.33e-06	6.536e-05	0.0	0.00022629	6.285e-05	8.8e-07	689.68432745	696.95261219	711.52417217	0.99371072	0.17864319	-0.32466239
0.08069	31.38103	0.00044804	6.792e-05	3.34e-06	6.545e-05	0.0	0.00022668	6.298e-05	8.8e-07	689.7214426	696.970211	711.50031151	0.98993807	0.17824134	-0.32464366
0.08079	31.40053	0.00044733	6.8e-05	3.35e-06	6.554e-05	-0.0	0.00022706	6.311e-05	8.8e-07	689.75845616	696.98778802	711.47651769	0.98617007	0.17783975	-0.32462496
0.08089	31.41996	0.00044662	6.809e-05	3.37e-06	6.562e-05	-0.0	0.00022745	6.324e-05	8.8e-07	689.79536852	697.00534325	711.4527906	0.98241986	0.1774392	-0.32460633
0.08099	31.43932	0.00044592	6.818e-05	3.38e-06	6.571e-05	0.0	0.00022783	6.337e-05	8.8e-07	689.8321807	697.02287665	711.42912992	0.97867976	0.17703925	-0.32458775
0.08109	31.45863	0.00044522	6.826e-05	3.4e-06	6.58e-05	0.0	0.00022821	6.35e-05	8.8e-07	689.86889303	697.04038825	711.40553555	0.9749522	0.17664004	-0.32456922
0.08119	31.47787	0.00044452	6.835e-05	3.41e-06	6.589e-05	-0.0	0.00022859	6.363e-05	8.8e-07	689.9055065	697.05787802	711.38200718	0.9712402	0.17624176	-0.32455075
0.08129	31.49705	0.00044383	6.843e-05	3.42e-06	6.598e-05	-0.0	0.00022897	6.376e-05	8.8e-07	689.9420215	697.07534596	711.35854469	0.96753605	0.17584396	-0.32453232
0.08139	31.51616	0.00044314	6.852e-05	3.44e-06	6.606e-05	-0.0	0.00022935	6.389e-05	8.8e-07	689.97843893	697.09279208	711.3351478	0.9638489	0.17544719	-0.32451396
0.08149	31.53521	0.00044245	6.86e-05	3.45e-06	6.615e-05	0.0	0.00022973	6.402e-05	8.8e-07	690.0147593	697.11021638	711.31181636	0.96016653	0.17505072	-0.32449562
0.08159	31.5542	0.00044176	6.869e-05	3.46e-06	6.624e-05	0.0	0.0002301	6.415e-05	8.8e-07	690.05098332	697.12761886	711.28855015	0.95650504	0.17465554	-0.32447737
0.08169	31.57312	0.00044108	6.877e-05	3.48e-06	6.632e-05	-0.0	0.00023048	6.427e-05	8.8e-07	690.08711168	697.14499953	711.26534894	0.95284696	0.17426057	-0.32445914
0.08179	31.59198	0.0004404	6.886e-05	3.49e-06	6.641e-05	-0.0	0.00023085	6.44e-05	8.8e-07	690.12314489	697.16235838	711.24221258	0.94920803	0.17386682	-0.32444098
0.08189	31.61078	0.00043972	6.894e-05	3.51e-06	6.649e-05	0.0	0.00023122	6.453e-05	8.8e-07	690.15908385	697.17969544	711.2191408	0.94557196	0.17347324	-0.32442284
0.08199	31.62951	0.00043904	6.902e-05	3.52e-06	6.658e-05	0.0	0.00023159	6.465e-05	8.8e-07	690.19492889	697.19701071	711.1961335	0.94195235	0.17308072	-0.32440477
0.08209	31.64817	0.00043837	6.91e-05	3.53e-06	6.666e-05	-0.0	0.00023196	6.478e-05	8.8e-07	690.23068095	697.21430421	711.17319037	0.93834682	0.17268911	-0.32438677
0.08219	31.66678	0.0004377	6.919e-05	3.55e-06	6.674e-05	-0.0	0.00023232	6.49e-05	8.8e-07	690.26634038	697.23157595	711.15031131	0.9347491	0.17229802	-0.3243688
0.08229	31.68532	0.00043703	6.927e-05	3.56e-06	6.683e-05	-0.0	0.00023269	6.503e-05	8.8e-07	690.30190805	697.24882594	711.12749606	0.93116706	0.17190795	-0.32435089
0.08239	31.70379	0.00043636	6.935e-05	3.57e-06	6.691e-05	0.0	0.00023305	6.515e-05	8.8e-07	690.33738441	697.2660542	711.10474447	0.92758932	0.17151818	-0.32433301
0.08249	31.7222	0.0004357	6.943e-05	3.59e-06	6.699e-05	0.0	0.00023341	6.528e-05	8.8e-07	690.37277016	697.28326076	711.08205632	0.92403171	0.17112975	-0.32431521
0.08259	31.74054	0.00043504	6.951e-05	3.6e-06	6.707e-05	-0.0	0.00023377	6.54e-05	8.8e-07	690.40806595	697.30044563	711.05943141	0.92047687	0.17074152	-0.32429743
0.08269	31.75882	0.00043438	6.959e-05	3.61e-06	6.715e-05	-0.0	0.00023413	6.553e-05	8.8e-07	690.44327225	697.31760883	711.03686961	0.91694014	0.17035452	-0.32427973
0.08279	31.77703	0.00043373	6.967e-05	3.63e-06	6.723e-05	0.0	0.00023449	6.565e-05	8.8e-07	690.47838994	697.3347504	711.01437063	0.91340651	0.16996774	-0.32426204
0.08289	31.79518	0.00043308	6.975e-05	3.64e-06	6.731e-05	0.0	0.00023484	6.577e-05	8.8e-07	690.5134193	697.35187036	710.99193439	0.90988781	0.16958199	-0.32424442
0.08299	31.81326	0.00043243	6.983e-05	3.66e-06	6.739e-05	-0.0	0.0002352	6.589e-05	8.8e-07	690.54836123	697.36896874	710.96956061	0.90638298	0.16919722	-0.32422686
0.08309	31.83128	0.00043178	6.991e-05	3.67e-06	6.747e-05	-0.0	0.00023555	6.602e-05	8.8e-07	690.58321608	697.38604555	710.94724919	0.90288402	0.16881287	-0.32420933
0.08319	31.84923	0.00043114	6.998e-05	3.68e-06	6.755e-05	-0.0	0.0002359	6.614e-05	8.8e-07	690.61798463	697.40310085	710.92499988	0.89940157	0.1684297	-0.32419188
0.08329	31.86712	0.00043049	7.006e-05	3.7e-06	6.763e-05	0.0	0.00023626	6.626e-05	8.8e-07	690.6526674	697.42013466	710.90281252	0.89592256	0.16804678	-0.32417444
0.08339	31.88494	0.00042985	7.014e-05	3.71e-06	6.771e-05	0.0	0.0002366	6.638e-05	8.8e-07	690.68726491	697.43714702	710.88068696	0.89246147	0.16766516	-0.32415708
0.08349	31.90269	0.00042922	7.022e-05	3.72e-06	6.779e-05	-0.0	0.00023695	6.65e-05	8.8e-07	690.72177797	697.45413796	710.85862293	0.88900228	0.16728369	-0.32413973
0.08359	31.92038	0.00042858	7.029e-05	3.74e-06	6.787e-05	-0.0	0.0002373	6.662e-05	8.8e-07	690.75620686	697.47110752	710.83662037	0.88555818	0.16690334	-0.32412246
0.08369	31.938	0.00042795	7.037e-05	3.75e-06	6.794e-05	0.0	0.00023764	6.674e-05	8.8e-07	690.79055247	697.48805574	710.81467898	0.8821272	0.16652396	-0.32410524
0.08379	31.95555	0.00042733	7.045e-05	3.76e-06	6.802e-05	0.0	0.00023799	6.686e-05	8.8e-07	690.8248151	697.50498266	710.79279869	0.87870105	0.16614497	-0.32408804
0.08389	31.97304	0.0004267	7.052e-05	3.78e-06	6.81e-05	0.0	0.00023833	6.698e-05	8.8e-07	690.85899551	697.52188833	710.77097926	0.87529174	0.16576725	-0.32407093
0.08399	31.99046	0.00042608	7.06e-05	3.79e-06	6.817e-05	-0.0	0.00023867	6.709e-05	8.8e-07	690.89309422	697.53877279	710.74922053	0.87188507	0.16538975	-0.32405383
0.08409	32.00781	0.00042546	7.067e-05	3.8e-06	6.825e-05	-0.0	0.00023901	6.721e-05	8.8e-07	690.92711169	697.55563608	710.72752236	0.86849527	0.16501356	-0.3240368
0.08419	32.0251	0.00042484	7.074e-05	3.82e-06	6.832e-05	0.0	0.00023934	6.733e-05	8.8e-07	690.96104878	697.57247826	710.70588448	0.86510829	0.1646376	-0.32401979
0.08429	32.04232	0.00042423	7.082e-05	3.83e-06	6.84e-05	0.0	0.00023968	6.745e-05	8.8e-07	690.99490568	697.58929937	710.68430685	0.86173421	0.16426266	-0.32400285
0.08439	32.05947	0.00042361	7.089e-05	3.84e-06	6.847e-05	0.0	0.00024001	6.756e-05	8.8e-07	691.02868326	697.60609947	710.6627892	0.85837354	0.1638888	-0.32398596
0.08449	32.07655	0.000423	7.097e-05	3.86e-06	6.855e-05	-0.0	0.00024035	6.768e-05	8.8e-07	691.06238188	697.6228786	710.64133141	0.85501598	0.16351521	-0.3239691
0.08459	32.09357	0.0004224	7.104e-05	3.87e-06	6.862e-05	-0.0	0.00024068	6.78e-05	8.8e-07	691.09600214	697.63963683	710.61993331	0.85167605	0.16314305	-0.32395232
0.08469	32.11051	0.00042179	7.111e-05	3.88e-06	6.869e-05	0.0	0.00024101	6.791e-05	8.8e-07	691.12954472	697.65637421	710.59859469	0.84833649	0.16277093	-0.32393554
0.08479	32.12739	0.00042119	7.118e-05	3.9e-06	6.877e-05	0.0	0.00024134	6.803e-05	8.8e-07	691.16300993	697.67309078	710.57731546	0.84501098	0.16239999	-0.32391883
0.08489	32.1442	0.00042059	7.125e-05	3.91e-06	6.884e-05	-0.0	0.00024166	6.814e-05	8.8e-07	691.19639862	697.68978663	710.55609537	0.84169789	0.1620301	-0.32390218
0.08499	32.16094	0.00042	7.133e-05	3.92e-06	6.891e-05	-0.0	0.00024199	6.825e-05	8.8e-07	691.22971103	697.7064618	710.53493433	0.83838787	0.16166048	-0.32388554
0.08509	32.17762	0.0004194	7.14e-05	3.93e-06	6.898e-05	-0.0	0.00024231	6.837e-05	8.8e-07	691.26294789	697.72311635	710.51383214	0.83509534	0.16129237	-0.323869
0.08519	32.19422	0.00041881	7.147e-05	3.95e-06	6.905e-05	0.0	0.00024264	6.848e-05	8.8e-07	691.29610974	697.73975037	710.49278864	0.83180395	0.16092437	-0.32385246
0.08529	32.21076	0.00041823	7.154e-05	3.96e-06	6.912e-05	0.0	0.00024296	6.859e-05	8.8e-07	691.32919695	697.75636388	710.47180371	0.82852286	0.16055729	-0.32383597
0.08539	32.22722	0.00041764	7.161e-05	3.97e-06	6.919e-05	-0.0	0.00024328	6.871e-05	8.8e-07	691.36221036	697.77295701	710.45087711	0.82525559	0.16019143	-0.32381955
0.08549	32.24362	0.00041706	7.168e-05	3.99e-06	6.926e-05	-0.0	0.0002436	6.882e-05	8.8e-07	691.39515017	697.78952976	710.43000877	0.82199194	0.15982592	-0.32380315
0.08559	32.25995	0.00041648	7.174e-05	4e-06	6.933e-05	-0.0	0.00024391	6.893e-05	8.8e-07	691.42801711	697.80608225	710.40919849	0.81874384	0.15946183	-0.32378683
0.08569	32.27621	0.0004159	7.181e-05	4.01e-06	6.94e-05	0.0	0.00024423	6.904e-05	8.8e-07	691.46081171	697.82261453	710.38844611	0.81549717	0.15909788	-0.32377052
0.08579	32.29239	0.00041533	7.188e-05	4.03e-06	6.947e-05	0.0	0.00024454	6.915e-05	8.8e-07	691.49353433	697.83912667	710.36775153	0.81226045	0.15873486	-0.32375426
0.08589	32.30851	0.00041476	7.195e-05	4.04e-06	6.954e-05	-0.0	0.00024486	6.926e-05	8.8e-07	691.5261858	697.85561878	710.3471145	0.80903717	0.15837312	-0.32373807
0.08599	32.32456	0.00041419	7.202e-05	4.05e-06	6.961e-05	-0.0	0.00024517	6.937e-05	8.8e-07	691.5587663	697.87209089	710.32653498	0.80581626	0.15801162	-0.32372189
0.08609	32.34053	0.00041362	7.208e-05	4.06e-06	6.967e-05	-0.0	0.00024548	6.948e-05	8.8e-07	691.59127655	697.8885431	710.30601275	0.80261194	0.15765173	-0.3237058
0.08619	32.35644	0.00041306	7.215e-05	4.08e-06	6.974e-05	0.0	0.00024578	6.959e-05	8.8e-07	691.62371711	697.90497551	710.28554765	0.79940685	0.15729177	-0.32368971
0.08629	32.37228	0.0004125	7.222e-05	4.09e-06	6.981e-05	0.0	0.00024609	6.97e-05	8.8e-07	691.65608828	697.92138815	710.26513961	0.79621398	0.15693304	-0.32367368
0.08639	32.38804	0.00041194	7.228e-05	4.1e-06	6.987e-05	0.0	0.00024639	6.98e-05	8.8e-07	691.68839087	697.93778117	710.24478839	0.79303279	0.15657548	-0.32365771
0.08649	32.40373	0.00041139	7.235e-05	4.12e-06	6.994e-05	-0.0	0.0002467	6.991e-05	8.8e-07	691.72062514	697.95415459	710.22449392	0.7898535	0.15621814	-0.32364176
0.08659	32.41935	0.00041083	7.241e-05	4.13e-06	7e-05	-0.0	0.000247	7.002e-05	8.8e-07	691.75279167	697.97050853	710.20425604	0.78668966	0.1558624	-0.32362589
0.08669	32.4349	0.00041028	7.248e-05	4.14e-06	7.007e-05	0.0	0.0002473	7.012e-05	8.8e-07	691.78489117	697.9868431	710.18407454	0.78352577	0.15550666	-0.32361002
0.08679	32.45038	0.00040974	7.254e-05	4.15e-06	7.013e-05	0.0	0.0002476	7.023e-05	8.8e-07	691.8169238	698.00315833	710.16394939	0.78037333	0.15515216	-0.32359422
0.08689	32.46579	0.00040919	7.261e-05	4.17e-06	7.02e-05	0.0	0.0002479	7.034e-05	8.8e-07	691.84889037	698.01945438	710.14388036	0.77723223	0.15479887	-0.32357848
0.08699	32.48112	0.00040865	7.267e-05	4.18e-06	7.026e-05	-0.0	0.00024819	7.044e-05	8.8e-07	691.88079125	698.03573129	710.12386736	0.77409264	0.15444577	-0.32356275
0.08709	32.49638	0.00040811	7.273e-05	4.19e-06	7.033e-05	-0.0	0.00024849	7.055e-05	8.8e-07	691.91262686	698.05198917	710.10391026	0.77096217	0.15409369	-0.32354707
0.08719	32.51157	0.00040758	7.28e-05	4.2e-06	7.039e-05	0.0	0.00024878	7.065e-05	8.8e-07	691.94439802	698.06822816	710.08400884	0.76784358	0.15374294	-0.32353145
0.08729	32.52669	0.00040705	7.286e-05	4.22e-06	7.045e-05	0.0	0.00024907	7.075e-05	8.8e-07	691.97610486	698.08444829	710.06416308	0.7647267	0.15339242	-0.32351585
0.08739	32.54173	0.00040651	7.292e-05	4.23e-06	7.051e-05	0.0	0.00024936	7.086e-05	8.8e-07	692.00774805	698.1006497	710.04437279	0.76162481	0.15304364	-0.32350034
0.08749	32.5567	0.00040599	7.298e-05	4.24e-06	7.058e-05	-0.0	0.00024965	7.096e-05	8.8e-07	692.03932823	698.11683251	710.02463781	0.75852167	0.15269472	-0.32348482
0.08759	32.57159	0.00040546	7.305e-05	4.25e-06	7.064e-05	-0.0	0.00024994	7.106e-05	8.8e-07	692.07084557	698.13299676	710.00495808	0.75542972	0.15234717	-0.32346936
0.08769	32.58641	0.00040494	7.311e-05	4.27e-06	7.07e-05	-0.0	0.00025022	7.116e-05	8.8e-07	692.10230089	698.14914263	709.9853334	0.75234823	0.15200089	-0.32345397
0.08779	32.60116	0.00040442	7.317e-05	4.28e-06	7.076e-05	0.0	0.00025051	7.126e-05	8.8e-07	692.13369453	698.16527019	709.96576368	0.74926765	0.15165474	-0.32343859
0.08789	32.61584	0.00040391	7.323e-05	4.29e-06	7.082e-05	0.0	0.00025079	7.137e-05	8.8e-07	692.16502691	698.18137953	709.94624882	0.74619534	0.15130965	-0.32342326
0.08799	32.63044	0.00040339	7.329e-05	4.3e-06	7.088e-05	0.0	0.00025107	7.147e-05	8.8e-07	692.19629881	698.19747083	709.9267886	0.74313467	0.15096604	-0.32340799
0.08809	32.64496	0.00040288	7.335e-05	4.31e-06	7.094e-05	-0.0	0.00025135	7.157e-05	8.8e-07	692.22751041	698.21354413	709.907383	0.74007483	0.15062258	-0.32339274
0.08819	32.65941	0.00040237	7.341e-05	4.33e-06	7.1e-05	-0.0	0.00025163	7.166e-05	8.8e-07	692.25866226	698.22959957	709.88803187	0.73702808	0.15028087	-0.32337757
0.08829	32.67379	0.00040187	7.347e-05	4.34e-06	7.106e-05	0.0	0.0002519	7.176e-05	8.8e-07	692.28975519	698.24563733	709.868735	0.73398207	0.14993927	-0.3233624
0.08839	32.68809	0.00040137	7.352e-05	4.35e-06	7.112e-05	0.0	0.00025218	7.186e-05	8.8e-07	692.3207892	698.26165742	709.84949241	0.73094216	0.14959853	-0.32334727
0.08849	32.70231	0.00040087	7.358e-05	4.36e-06	7.117e-05	0.0	0.00025245	7.196e-05	8.8e-07	692.35176505	698.27766002	709.8303039	0.72791594	0.14925973	-0.32333224
0.08859	32.71646	0.00040037	7.364e-05	4.37e-06	7.123e-05	-0.0	0.00025272	7.206e-05	8.8e-07	692.38268335	698.2936453	709.81116933	0.72488803	0.14892069	-0.32331719
0.08869	32.73053	0.00039988	7.37e-05	4.39e-06	7.129e-05	-0.0	0.00025299	7.215e-05	8.8e-07	692.41354423	698.30961329	709.79208867	0.72186949	0.14858307	-0.3233022
0.08879	32.74453	0.00039939	7.375e-05	4.4e-06	7.134e-05	-0.0	0.00025326	7.225e-05	8.8e-07	692.4443485	698.32556418	709.77306173	0.71886059	0.14824689	-0.32328728
0.08889	32.75844	0.0003989	7.381e-05	4.41e-06	7.14e-05	0.0	0.00025353	7.235e-05	8.8e-07	692.4750966	698.34149812	709.7540884	0.71585027	0.14791049	-0.32327236
0.08899	32.77229	0.00039841	7.387e-05	4.42e-06	7.146e-05	0.0	0.0002538	7.244e-05	8.8e-07	692.50578878	698.35741515	709.73516864	0.71285058	0.14757581	-0.3232575
0.08909	32.78605	0.00039793	7.392e-05	4.43e-06	7.151e-05	0.0	0.00025406	7.254e-05	8.8e-07	692.53642585	698.37331552	709.71630227	0.70985945	0.1472425	-0.32324271
0.08919	32.79974	0.00039745	7.398e-05	4.44e-06	7.157e-05	-0.0	0.00025432	7.263e-05	8.8e-07	692.56700815	698.3891993	709.69748919	0.70686788	0.14690914	-0.32322792
0.08929	32.81335	0.00039697	7.403e-05	4.46e-06	7.162e-05	-0.0	0.00025458	7.273e-05	8.8e-07	692.59753605	698.40506661	709.67872934	0.70388422	0.14657714	-0.32321318
0.08939	32.82688	0.0003965	7.409e-05	4.47e-06	7.168e-05	-0.0	0.00025484	7.282e-05	8.8e-07	692.62801033	698.42091768	709.66002255	0.70091	0.14624676	-0.32319851
0.08949	32.84034	0.00039603	7.414e-05	4.48e-06	7.173e-05	0.0	0.0002551	7.291e-05	8.8e-07	692.65843127	698.43675258	709.64136875	0.69793554	0.14591638	-0.32318385
0.08959	32.85371	0.00039556	7.42e-05	4.49e-06	7.179e-05	0.0	0.00025536	7.3e-05	8.8e-07	692.68879928	698.45257145	709.62276787	0.69496769	0.14558723	-0.32316923
0.08969	32.86701	0.0003951	7.425e-05	4.5e-06	7.184e-05	0.0	0.00025561	7.31e-05	8.8e-07	692.71911515	698.46837452	709.60421973	0.69200936	0.14525984	-0.32315469
0.08979	32.88023	0.00039463	7.43e-05	4.51e-06	7.189e-05	-0.0	0.00025586	7.319e-05	8.8e-07	692.74937919	698.48416188	709.58572428	0.68906135	0.14493466	-0.32314024
0.08989	32.89337	0.00039417	7.436e-05	4.53e-06	7.195e-05	-0.0	0.00025612	7.328e-05	8.8e-07	692.77959286	698.49993403	709.56728124	0.68610895	0.14460857	-0.32312575
0.08999	32.90642	0.00039372	7.441e-05	4.54e-06	7.2e-05	-0.0	0.00025637	7.337e-05	8.8e-07	692.80975541	698.5156907	709.54889074	0.68315656	0.14428248	-0.32311127
0.09009	32.9194	0.00039326	7.446e-05	4.55e-06	7.205e-05	-0.0	0.00025661	7.346e-05	8.8e-07	692.83986695	698.53143194	709.53055278	0.68021013	0.14395761	-0.32309683
0.09019	32.9323	0.00039281	7.451e-05	4.56e-06	7.21e-05	-0.0	0.00025686	7.355e-05	8.8e-07	692.86992841	698.54715806	709.51226716	0.67727157	0.14363444	-0.32308246
0.09029	32.94512	0.00039237	7.457e-05	4.57e-06	7.215e-05	-0.0	0.00025711	7.364e-05	8.8e-07	692.89994055	698.56286929	709.49403375	0.67433891	0.14331259	-0.32306814
0.09039	32.95786	0.00039192	7.462e-05	4.58e-06	7.22e-05	0.0	0.00025735	7.373e-05	8.8e-07	692.92990404	698.57856589	709.47585243	0.67141356	0.14299256	-0.32305389
0.09049	32.97052	0.00039148	7.467e-05	4.59e-06	7.225e-05	0.0	0.00025759	7.381e-05	8.8e-07	692.95981912	698.59424793	709.45772316	0.66849601	0.14267459	-0.32303972
0.09059	32.98309	0.00039104	7.472e-05	4.6e-06	7.23e-05	0.0	0.00025783	7.39e-05	8.8e-07	692.98968707	698.60991588	709.43964572	0.66557443	0.14235559	-0.32302551
0.09069	32.99558	0.0003906	7.477e-05	4.61e-06	7.235e-05	0.0	0.00025807	7.399e-05	8.8e-07	693.01950724	698.6255695	709.42162021	0.66265285	0.14203658	-0.3230113
0.09079	33.00799	0.00039017	7.482e-05	4.63e-06	7.24e-05	0.0	0.00025831	7.407e-05	8.8e-07	693.04927988	698.64120888	709.40364661	0.65973773	0.14171928	-0.32299716
0.09089	33.02032	0.00038974	7.487e-05	4.64e-06	7.245e-05	0.0	0.00025854	7.416e-05	8.8e-07	693.07900601	698.65683441	709.38572473	0.65683086	0.14140434	-0.3229831
0.09099	33.03257	0.00038931	7.492e-05	4.65e-06	7.25e-05	0.0	0.00025878	7.424e-05	8.8e-07	693.1086863	698.67244633	709.36785448	0.65392869	0.14109089	-0.3229691
0.09109	33.04473	0.00038889	7.496e-05	4.66e-06	7.255e-05	0.0	0.00025901	7.433e-05	8.8e-07	693.13832146	698.68804491	709.35003574	0.65102588	0.14077724	-0.32295509
0.09119	33.05681	0.00038847	7.501e-05	4.67e-06	7.259e-05	0.0	0.00025924	7.441e-05	8.8e-07	693.16791152	698.70363019	709.33226851	0.64812974	0.14046607	-0.32294116
0.09129	33.06881	0.00038805	7.506e-05	4.68e-06	7.264e-05	0.0	0.00025947	7.45e-05	8.8e-07	693.19745736	698.71920251	709.31455269	0.64523206	0.14015433	-0.32292722
0.09139	33.08072	0.00038764	7.511e-05	4.69e-06	7.269e-05	0.0	0.0002597	7.458e-05	8.8e-07	693.22695913	698.73476193	709.29688823	0.64234271	0.13984556	-0.32291338
0.09149	33.09255	0.00038722	7.515e-05	4.7e-06	7.274e-05	0.0	0.00025992	7.466e-05	8.8e-07	693.25641749	698.75030873	709.27927505	0.63945075	0.13953585	-0.32289951
0.09159	33.10429	0.00038682	7.52e-05	4.71e-06	7.278e-05	-0.0	0.00026015	7.474e-05	8.8e-07	693.28583292	698.76584311	709.2617131	0.63656624	0.1392297	-0.32288575
0.09169	33.11594	0.00038641	7.525e-05	4.72e-06	7.283e-05	-0.0	0.00026037	7.482e-05	8.8e-07	693.31520584	698.78136527	709.24420232	0.6336789	0.13892219	-0.32287196
0.09179	33.12751	0.00038601	7.529e-05	4.73e-06	7.287e-05	-0.0	0.00026059	7.49e-05	8.8e-07	693.34453698	698.79687551	709.22674263	0.63079976	0.1386186	-0.32285829
0.09189	33.139	0.00038561	7.534e-05	4.74e-06	7.292e-05	-0.0	0.00026081	7.498e-05	8.8e-07	693.37382642	698.81237387	709.20933403	0.62791944	0.13831456	-0.3228446
0.09199	33.1504	0.00038521	7.538e-05	4.75e-06	7.296e-05	-0.0	0.00026103	7.506e-05	8.8e-07	693.40307522	698.82786084	709.19197637	0.62504261	0.13801235	-0.32283098
0.09209	33.16171	0.00038482	7.543e-05	4.76e-06	7.301e-05	-0.0	0.00026124	7.514e-05	8.8e-07	693.43228323	698.84333634	709.1746697	0.62216727	0.1377119	-0.32281741
0.09219	33.17293	0.00038443	7.547e-05	4.77e-06	7.305e-05	-0.0	0.00026146	7.522e-05	8.8e-07	693.46145167	698.85880096	709.15741389	0.61929169	0.13741124	-0.32280383
0.09229	33.18407	0.00038404	7.552e-05	4.78e-06	7.309e-05	0.0	0.00026167	7.53e-05	8.8e-07	693.49058041	698.87425463	709.14020897	0.61641961	0.13711355	-0.32279035
0.09239	33.19512	0.00038365	7.556e-05	4.79e-06	7.314e-05	0.0	0.00026188	7.538e-05	8.8e-07	693.51967046	698.88969785	709.12305483	0.61354685	0.13681528	-0.32277684
0.09249	33.20608	0.00038327	7.56e-05	4.8e-06	7.318e-05	0.0	0.00026209	7.545e-05	8.8e-07	693.54872217	698.90513081	709.10595147	0.6106774	0.13652244	-0.3227635
0.09259	33.21695	0.00038289	7.565e-05	4.81e-06	7.322e-05	0.0	0.0002623	7.553e-05	8.8e-07	693.57773688	698.92055419	709.08889878	0.60780729	0.1362285	-0.32275012
0.09269	33.22773	0.00038252	7.569e-05	4.82e-06	7.326e-05	0.0	0.0002625	7.56e-05	8.8e-07	693.60671424	698.93596781	709.0718968	0.6049374	0.13593493	-0.32273675
0.09279	33.23842	0.00038215	7.573e-05	4.83e-06	7.331e-05	0.0	0.0002627	7.568e-05	8.8e-07	693.63565438	698.95137174	709.05494552	0.60206773	0.13564171	-0.3227234
0.09289	33.24902	0.00038178	7.577e-05	4.84e-06	7.335e-05	0.0	0.00026291	7.575e-05	8.8e-07	693.66455743	698.96676605	709.03804492	0.59919769	0.13535166	-0.32271013
0.09299	33.25953	0.00038141	7.581e-05	4.85e-06	7.339e-05	0.0	0.00026311	7.583e-05	8.8e-07	693.69342561	698.982152	709.02119492	0.59632735	0.1350645	-0.32269694
0.09309	33.26995	0.00038105	7.585e-05	4.86e-06	7.343e-05	-0.0	0.00026331	7.59e-05	8.8e-07	693.72225837	698.99752925	709.00439553	0.59345747	0.13477652	-0.32268372
0.09319	33.28027	0.00038069	7.589e-05	4.87e-06	7.347e-05	-0.0	0.0002635	7.597e-05	8.8e-07	693.751056	699.01289797	708.98764674	0.59058767	0.13448961	-0.32267054
0.09329	33.29051	0.00038034	7.593e-05	4.88e-06	7.351e-05	-0.0	0.0002637	7.604e-05	8.8e-07	693.77981889	699.02825837	708.97094853	0.58771794	0.13420374	-0.32265739
0.09339	33.30065	0.00037998	7.597e-05	4.89e-06	7.355e-05	-0.0	0.00026389	7.611e-05	8.8e-07	693.80854754	699.04361075	708.95430088	0.58484664	0.13392029	-0.32264429
0.09349	33.3107	0.00037963	7.601e-05	4.9e-06	7.359e-05	-0.0	0.00026408	7.619e-05	8.8e-07	693.8372428	699.05895561	708.93770379	0.58197346	0.13363897	-0.32263126
0.09359	33.32065	0.00037929	7.605e-05	4.91e-06	7.362e-05	-0.0	0.00026427	7.626e-05	8.8e-07	693.86590529	699.07429337	708.92115724	0.57909836	0.13335948	-0.32261826
0.09369	33.33051	0.00037895	7.609e-05	4.92e-06	7.366e-05	-0.0	0.00026446	7.632e-05	8.8e-07	693.89453556	699.08962436	708.90466125	0.57622113	0.1330817	-0.32260531
0.09379	33.34027	0.00037861	7.613e-05	4.92e-06	7.37e-05	-0.0	0.00026465	7.639e-05	8.8e-07	693.92313412	699.10494893	708.88821582	0.57334147	0.13280562	-0.3225924
0.09389	33.34994	0.00037827	7.617e-05	4.93e-06	7.374e-05	-0.0	0.00026483	7.646e-05	8.8e-07	693.9517015	699.12026745	708.87182097	0.57045918	0.13253125	-0.32257952
0.09399	33.35951	0.00037794	7.62e-05	4.94e-06	7.377e-05	-0.0	0.00026501	7.653e-05	8.8e-07	693.98023822	699.13558026	708.85547671	0.56757355	0.13225867	-0.32256669
0.09409	33.36899	0.00037761	7.624e-05	4.95e-06	7.381e-05	-0.0	0.00026519	7.659e-05	8.8e-07	694.0087448	699.15088776	708.83918308	0.56468381	0.13198797	-0.32255389
0.09419	33.37837	0.00037728	7.628e-05	4.96e-06	7.385e-05	-0.0	0.00026537	7.666e-05	8.8e-07	694.03722176	699.16619033	708.82294009	0.56179116	0.13171902	-0.32254114
0.09429	33.38764	0.00037696	7.631e-05	4.97e-06	7.388e-05	-0.0	0.00026555	7.673e-05	8.8e-07	694.06566963	699.18148835	708.80674778	0.55889289	0.13145212	-0.32252842
0.09439	33.39683	0.00037664	7.635e-05	4.98e-06	7.392e-05	-0.0	0.00026572	7.679e-05	8.8e-07	694.09408893	699.19678225	708.7906062	0.55599135	0.13118701	-0.32251575
0.09449	33.40591	0.00037632	7.638e-05	4.99e-06	7.395e-05	-0.0	0.0002659	7.685e-05	8.8e-07	694.12248018	699.21207243	708.7745154	0.553083	0.1309241	-0.32250311
0.09459	33.41489	0.00037601	7.642e-05	4.99e-06	7.399e-05	0.0	0.00026607	7.692e-05	8.8e-07	694.15084392	699.22735935	708.75847542	0.55017042	0.13066308	-0.32249051
0.09469	33.42377	0.0003757	7.645e-05	5e-06	7.402e-05	0.0	0.00026624	7.698e-05	8.8e-07	694.17918065	699.24264343	708.74248632	0.54725039	0.13040432	-0.32247796
0.09479	33.43255	0.0003754	7.649e-05	5.01e-06	7.405e-05	0.0	0.00026641	7.704e-05	8.8e-07	694.20749088	699.25792514	708.72654817	0.54432497	0.13014758	-0.32246544
0.09489	33.44122	0.0003751	7.652e-05	5.02e-06	7.409e-05	0.0	0.00026657	7.71e-05	8.8e-07	694.23577514	699.27320494	708.71066105	0.54139085	0.12989326	-0.32245297
0.09499	33.4498	0.0003748	7.655e-05	5.03e-06	7.412e-05	-0.0	0.00026673	7.716e-05	8.8e-07	694.26403395	699.28848336	708.69482506	0.53845003	0.12964112	-0.32244053
0.09509	33.45826	0.0003745	7.659e-05	5.03e-06	7.415e-05	-0.0	0.0002669	7.722e-05	8.8e-07	694.29226782	699.30376087	708.67904025	0.53549975	0.12939147	-0.32242814
0.09519	33.46663	0.00037421	7.662e-05	5.04e-06	7.418e-05	-0.0	0.00026706	7.728e-05	8.8e-07	694.32047724	699.31903802	708.66330676	0.5325414	0.12914416	-0.32241578
0.09529	33.47489	0.00037392	7.665e-05	5.05e-06	7.422e-05	-0.0	0.00026721	7.734e-05	8.8e-07	694.34866271	699.33431532	708.64762467	0.52957212	0.12889951	-0.32240347
0.09539	33.48304	0.00037364	7.668e-05	5.06e-06	7.425e-05	-0.0	0.00026737	7.74e-05	8.8e-07	694.37682474	699.34959337	708.63199414	0.52659309	0.1286574	-0.32239119
0.09549	33.49109	0.00037336	7.671e-05	5.07e-06	7.428e-05	0.0	0.00026752	7.746e-05	8.8e-07	694.40496384	699.36487272	708.61641525	0.5236031	0.12841796	-0.32237896
0.09559	33.49902	0.00037308	7.675e-05	5.07e-06	7.431e-05	0.0	0.00026767	7.751e-05	8.8e-07	694.43308044	699.38015402	708.60088819	0.52059963	0.12818149	-0.32236677
0.09569	33.50685	0.00037281	7.678e-05	5.08e-06	7.434e-05	0.0	0.00026782	7.757e-05	8.8e-07	694.46117502	699.39543782	708.58541308	0.51758594	0.1279476	-0.32235461
0.09579	33.51457	0.00037254	7.681e-05	5.09e-06	7.437e-05	0.0	0.00026797	7.762e-05	8.8e-07	694.48924806	699.41072485	708.56999011	0.51455362	0.12771731	-0.3223425
0.09589	33.52218	0.00037228	7.683e-05	5.09e-06	7.44e-05	-0.0	0.00026812	7.768e-05	8.8e-07	694.51730004	699.42601575	708.55461944	0.51151056	0.12748966	-0.32233043
0.09599	33.52968	0.00037202	7.686e-05	5.1e-06	7.443e-05	-0.0	0.00026826	7.773e-05	8.8e-07	694.54533135	699.44131124	708.53930128	0.50844778	0.12726571	-0.3223184
0.09609	33.53706	0.00037176	7.689e-05	5.11e-06	7.445e-05	-0.0	0.0002684	7.778e-05	8.8e-07	694.5733424	699.45661203	708.52403583	0.50537185	0.1270447	-0.32230642
0.09619	33.54433	0.00037151	7.692e-05	5.12e-06	7.448e-05	-0.0	0.00026854	7.783e-05	8.8e-07	694.60133363	699.47191891	708.50882333	0.50227273	0.12682784	-0.32229447
0.09629	33.55148	0.00037126	7.695e-05	5.12e-06	7.451e-05	0.0	0.00026868	7.789e-05	8.8e-07	694.62930543	699.48723269	708.49366402	0.49915801	0.1266142	-0.32228257
0.09639	33.55851	0.00037101	7.697e-05	5.13e-06	7.453e-05	0.0	0.00026881	7.794e-05	8.8e-07	694.65725816	699.50255418	708.47855816	0.49601851	0.12640487	-0.3222707
0.09649	33.56543	0.00037077	7.7e-05	5.14e-06	7.456e-05	0.0	0.00026894	7.799e-05	8.8e-07	694.68519208	699.51788428	708.46350604	0.49286027	0.12619915	-0.32225888
0.09659	33.57223	0.00037053	7.703e-05	5.14e-06	7.459e-05	0.0	0.00026907	7.803e-05	8.8e-07	694.71310757	699.53322386	708.44850795	0.48967287	0.1259983	-0.32224711
0.09669	33.57891	0.0003703	7.705e-05	5.15e-06	7.461e-05	0.0	0.0002692	7.808e-05	8.8e-07	694.74100487	699.548574	708.43356427	0.4864631	0.1258015	-0.32223537
0.09679	33.58547	0.00037007	7.708e-05	5.16e-06	7.464e-05	-0.0	0.00026933	7.813e-05	8.8e-07	694.76888428	699.56393559	708.41867531	0.48322128	0.1256099	-0.32222368
0.09689	33.5919	0.00036985	7.71e-05	5.16e-06	7.466e-05	-0.0	0.00026945	7.817e-05	8.8e-07	694.79674588	699.57930983	708.40384151	0.47995273	0.12542288	-0.32221203
0.09699	33.59821	0.00036963	7.713e-05	5.17e-06	7.469e-05	-0.0	0.00026957	7.822e-05	8.8e-07	694.82458991	699.59469771	708.38906322	0.47664763	0.12524161	-0.32220043
0.09709	33.6044	0.00036941	7.715e-05	5.17e-06	7.471e-05	-0.0	0.00026969	7.826e-05	8.8e-07	694.8524163	699.61010057	708.37434099	0.47331058	0.12506555	-0.32218887
0.09719	33.61045	0.0003692	7.717e-05	5.18e-06	7.473e-05	-0.0	0.0002698	7.831e-05	8.8e-07	694.88022522	699.62551949	708.3596752	0.46993175	0.12489588	-0.32217735
0.09729	33.61638	0.00036899	7.72e-05	5.19e-06	7.475e-05	-0.0	0.00026992	7.835e-05	8.8e-07	694.90801638	699.64095603	708.34506651	0.46651443	0.12473221	-0.32216588
0.09739	33.62217	0.00036879	7.722e-05	5.19e-06	7.478e-05	-0.0	0.00027003	7.839e-05	8.8e-07	694.93578984	699.65641139	708.33051538	0.46305894	0.12457451	-0.32215445
0.09749	33.62783	0.00036859	7.724e-05	5.2e-06	7.48e-05	-0.0	0.00027014	7.843e-05	8.8e-07	694.96354511	699.67188729	708.31602256	0.45953706	0.12442619	-0.32214307
0.09759	33.63336	0.0003684	7.726e-05	5.2e-06	7.482e-05	0.0	0.00027024	7.847e-05	8.8e-07	694.99128198	699.68738518	708.30158865	0.4559797	0.12428351	-0.32213174
0.09769	33.63874	0.00036821	7.728e-05	5.21e-06	7.484e-05	0.0	0.00027035	7.851e-05	8.8e-07	695.01899973	699.70290694	708.28721448	0.45234465	0.1241516	-0.32212045
0.09779	33.64399	0.00036803	7.73e-05	5.21e-06	7.486e-05	0.0	0.00027045	7.855e-05	8.8e-07	695.04669779	699.71845434	708.27290083	0.4486655	0.12402637	-0.32210921
0.09789	33.6491	0.00036785	7.732e-05	5.22e-06	7.488e-05	0.0	0.00027055	7.858e-05	8.8e-07	695.07437514	699.73402945	708.25864865	0.44489432	0.12391365	-0.32209802
0.09799	33.65406	0.00036767	7.734e-05	5.22e-06	7.49e-05	-0.0	0.00027064	7.862e-05	8.8e-07	695.10203066	699.74963445	708.24445895	0.44106779	0.12380898	-0.32208688
0.09809	33.65887	0.0003675	7.736e-05	5.23e-06	7.492e-05	-0.0	0.00027074	7.865e-05	8.8e-07	695.12966298	699.76527164	708.23033282	0.43713057	0.12371906	-0.32207579
0.09819	33.66353	0.00036734	7.738e-05	5.23e-06	7.493e-05	-0.0	0.00027082	7.869e-05	8.8e-07	695.15727013	699.78094376	708.21627159	0.43312288	0.12363903	-0.32206475
0.09829	33.66804	0.00036718	7.74e-05	5.24e-06	7.495e-05	-0.0	0.00027091	7.872e-05	8.8e-07	695.18485061	699.79665319	708.2022764	0.4290021	0.12357403	-0.32205376
0.09839	33.67239	0.00036703	7.741e-05	5.24e-06	7.497e-05	-0.0	0.000271	7.875e-05	8.8e-07	695.21240144	699.81240322	708.18834892	0.42475995	0.12352504	-0.32204282
0.09849	33.67658	0.00036688	7.743e-05	5.24e-06	7.498e-05	-0.0	0.00027108	7.878e-05	8.8e-07	695.23991927	699.82819734	708.17449095	0.42038924	0.12349294	-0.32203194
0.09859	33.6806	0.00036674	7.744e-05	5.25e-06	7.5e-05	-0.0	0.00027115	7.881e-05	8.8e-07	695.26740003	699.8440394	708.1607045	0.41584981	0.12348252	-0.32202111
0.09869	33.68445	0.00036661	7.746e-05	5.25e-06	7.501e-05	-0.0	0.00027123	7.884e-05	8.8e-07	695.29483888	699.85993367	708.14699184	0.41113211	0.12349491	-0.32201035
0.09879	33.68813	0.00036648	7.747e-05	5.26e-06	7.503e-05	-0.0	0.0002713	7.886e-05	8.8e-07	695.32222973	699.87588501	708.13335565	0.40620817	0.12353341	-0.32199964
0.09889	33.69163	0.00036635	7.749e-05	5.26e-06	7.504e-05	-0.0	0.00027137	7.889e-05	8.8e-07	695.34956506	699.89189898	708.11979899	0.40105762	0.12360043	-0.321989
0.09899	33.69495	0.00036624	7.75e-05	5.26e-06	7.505e-05	-0.0	0.00027143	7.891e-05	8.8e-07	695.37683571	699.9079818	708.1063254	0.39561609	0.12370351	-0.32197842
0.09909	33.69807	0.00036613	7.751e-05	5.27e-06	7.507e-05	-0.0	0.00027149	7.894e-05	8.8e-07	695.40402933	699.92414106	708.09293931	0.38982642	0.12384933	-0.32196791
0.09919	33.70099	0.00036602	7.752e-05	5.27e-06	7.508e-05	-0.0	0.00027155	7.896e-05	8.8e-07	695.43113019	699.94038572	708.07964607	0.38361464	0.12404643	-0.32195747
0.09929	33.7037	0.00036593	7.753e-05	5.27e-06	7.509e-05	-0.0	0.0002716	7.898e-05	8.8e-07	695.45811762	699.95672661	708.06645228	0.3768596	0.12430872	-0.32194711
0.09939	33.70618	0.00036584	7.754e-05	5.27e-06	7.51e-05	-0.0	0.00027165	7.9e-05	8.8e-07	695.48496415	699.97317699	708.05336628	0.36942065	0.12465216	-0.32193684
0.09949	33.70843	0.00036576	7.755e-05	5.28e-06	7.511e-05	-0.0	0.00027169	7.901e-05	8.8e-07	695.51163022	699.98975422	708.04039932	0.36104196	0.12510556	-0.32192666
0.09959	33.71043	0.00036569	7.756e-05	5.28e-06	7.511e-05	-0.0	0.00027173	7.903e-05	8.8e-07	695.53805838	700.00648138	708.02756687	0.35133578	0.12571195	-0.32191659
0.09969	33.71215	0.00036563	7.757e-05	5.28e-06	7.512e-05	-0.0	0.00027176	7.904e-05	8.8e-07	695.56415838	700.02339128	708.01489176	0.33955934	0.12655242	-0.32190664
0.09979	33.71356	0.00036558	7.757e-05	5.28e-06	7.512e-05	-0.0	0.00027179	7.905e-05	8.8e-07	695.58977193	700.04053543	708.00241167	0.32415802	0.12779299	-0.32189685
0.09989	33.71461	0.00036554	7.758e-05	5.28e-06	7.513e-05	-0.0	0.00027181	7.906e-05	8.8e-07	695.61456137	700.05800995	707.99020147	0.30038556	0.12992396	-0.32188727
0.09999	33.71516	0.00036552	7.758e-05	5.28e-06	7.513e-05	-0.0	0.00027182	7.906e-05	8.8e-07	695.63721416	700.07611405	707.97852565	0.18959301	0.13969131	-0.32187815
0.10001	33.71517	0.00036552	7.758e-05	5.28e-06	7.513e-05	-0.0	0.00027182	7.906e-05	8.8e-07	695.63984973	700.08004435	707.97655068	720.81987515	29.00200813	34.44551143
