# Supplementary material for: Dataset for the simulated biomass pyrolysis in rotary kilns with varying particle residence time distributions
Source: Data Brief. 2021 Nov 23;39:107603. doi: 10.1016/j.dib.2021.107603 (PMC8633881; doi:10.1016/j.dib.2021.107603)
Supplement: Supplementary Data S1 — Supplementary Raw Research Data. This is open data under the CC BY license http://creativecommons.org/licenses/by/4.0/ [file mmc1.zip › supplementary/0/logFiles/log_Pe100]

l,m	Tau,s	F_w,kg/s	F_is,kg/s	F_c,kg/s	F_rt,kg/s	F_w_wet,kg/s	F_it,kg/s	F_g,kg/s	F_H2O_g,kg/s	T_b,K	T_g,K	T_w,K	q_bed,kW/m	q_gas,kW/m	q_loss,kW/m
1e-05	0.00276	0.0	0.0	0.0	0.0	0.00087523	0.0	0.0	0.0	298.35682532	299.27003697	833.09200651	32.58398435	3.31870456	-0.42011971
0.0001	0.05239	0.0	0.0	0.0	0.0	0.00087523	0.0	0.0	0.0	300.2131068	309.31196145	832.57123856	32.45536748	3.30057721	-0.41971079
0.0002	0.10749	0.0	0.0	0.0	0.0	0.00087523	0.0	0.0	0.0	302.26483009	320.38630065	831.99508956	32.31315535	3.27926292	-0.41925839
0.0003	0.16257	0.0	0.0	0.0	0.0	0.00087523	0.0	0.0	0.0	304.3052547	331.36926864	831.42156119	32.17167178	3.25671373	-0.41880804
0.0004	0.2176	0.0	0.0	0.0	0.0	0.00087523	0.0	0.0	0.0	306.33446457	342.25706504	830.85066196	32.03091527	3.23286262	-0.41835976
0.0005	0.2726	0.0	0.0	0.0	0.0	0.00087523	0.0	0.0	0.0	308.3525431	353.04581455	830.2824009	31.89088372	3.20770049	-0.41791355
0.0006	0.32757	0.0	0.0	0.0	0.0	0.00087523	0.0	0.0	0.0	310.35957265	363.73153311	829.7167877	31.75157293	3.18117477	-0.41746943
0.0007	0.38249	0.0	0.0	0.0	0.0	0.00087523	0.0	0.0	0.0	312.35563457	374.31014654	829.15383272	31.61298479	3.15330642	-0.4170274
0.0008	0.43739	0.0	0.0	0.0	0.0	0.00087523	0.0	0.0	0.0	314.3408112	384.77767319	828.59354565	31.4751199	3.12410297	-0.41658744
0.0009	0.49224	0.0	0.0	0.0	0.0	0.00087523	0.0	0.0	0.0	316.31518172	395.12992954	828.03593778	31.33795823	3.09341064	-0.41614963
0.001	0.54706	0.0	0.0	0.0	0.0	0.00087523	0.0	0.0	0.0	318.27882677	405.36283333	827.48101962	31.20151967	3.06138967	-0.41571389
0.0011	0.60185	0.0	0.0	0.0	0.0	0.00087523	0.0	0.0	0.0	320.23182648	415.47230378	826.92880178	31.06578367	3.02794869	-0.41528029
0.0012	0.6566	0.0	0.0	0.0	0.0	0.00087523	0.0	0.0	0.0	322.17425747	425.45418752	826.37929588	30.93075599	2.9931039	-0.41484881
0.0013	0.71131	0.0	0.0	0.0	0.0	0.00087523	0.0	0.0	0.0	324.10619858	435.30436899	825.83251295	30.79643196	2.9568422	-0.41441946
0.0014	0.76599	0.0	0.0	0.0	0.0	0.00087523	0.0	0.0	0.0	326.02772636	445.01882963	825.28846399	30.66279451	2.91923369	-0.41399228
0.0015	0.82063	0.0	0.0	0.0	0.0	0.00087523	0.0	0.0	0.0	327.93891626	454.59360686	824.74715991	30.52985217	2.88020924	-0.41356725
0.0016	0.87523	0.0	0.0	0.0	0.0	0.00087523	0.0	0.0	0.0	329.83984369	464.02465131	824.20861209	30.39759221	2.83985023	-0.41314438
0.0017	0.9298	0.0	0.0	0.0	0.0	0.00087523	0.0	0.0	0.0	331.73058254	473.30837697	823.67282989	30.26600786	2.79818981	-0.41272369
0.0018	0.98433	0.0	0.0	0.0	0.0	0.00087523	0.0	0.0	0.0	333.61120615	482.44094961	823.13982403	30.13509706	2.75519972	-0.41230518
0.0019	1.03883	0.0	0.0	0.0	0.0	0.00087523	0.0	0.0	0.0	335.48178691	491.4187916	822.60960412	30.00484469	2.71104312	-0.41188885
0.002	1.09329	0.0	0.0	0.0	0.0	0.00087523	0.0	0.0	0.0	337.34239624	500.23869961	822.08217811	29.87525038	2.66565696	-0.41147472
0.0021	1.14771	0.0	0.0	0.0	0.0	0.00087523	0.0	0.0	0.0	339.19310476	508.89729322	821.55755496	29.74630588	2.61910055	-0.4110628
0.0022	1.2021	0.0	0.0	0.0	0.0	0.00087523	0.0	0.0	0.0	341.03398201	517.39166351	821.0357415	29.61799253	2.57158246	-0.41065307
0.0023	1.25646	0.0	0.0	0.0	0.0	0.00087523	0.0	0.0	0.0	342.86509665	525.7190313	820.51674407	29.49031404	2.52298705	-0.41024556
0.0024	1.31077	0.0	0.0	0.0	0.0	0.00087523	0.0	0.0	0.0	344.68651645	533.87670911	820.00056871	29.36325107	2.47352501	-0.40984026
0.0025	1.36505	0.0	0.0	0.0	0.0	0.00087523	0.0	0.0	0.0	346.49830775	541.86266457	819.48721835	29.23679956	2.42319693	-0.40943718
0.0026	1.4193	0.0	0.0	0.0	0.0	0.00087523	0.0	0.0	0.0	348.30053639	549.67467274	818.97669708	29.1109503	2.37207303	-0.40903633
0.0027	1.4735	0.0	0.0	0.0	0.0	0.00087523	0.0	0.0	0.0	350.09326711	557.31081983	818.46900761	28.98569505	2.3202102	-0.4086377
0.0028	1.52768	0.0	0.0	0.0	0.0	0.00087523	0.0	0.0	0.0	351.87656375	564.7693788	817.96415187	28.8610258	2.26766254	-0.40824131
0.0029	1.58181	0.0	0.0	0.0	0.0	0.00087523	0.0	0.0	0.0	353.65048849	572.04948852	817.46212751	28.73690509	2.21489888	-0.4078471
0.003	1.63591	0.0	0.0	0.0	0.0	0.00087523	0.0	0.0	0.0	355.41510304	579.15002119	816.96293377	28.61335846	2.16150061	-0.40745514
0.0031	1.68998	0.0	0.0	0.0	0.0	0.00087523	0.0	0.0	0.0	357.17046818	586.07005802	816.46656902	28.49036415	2.10771593	-0.40706541
0.0032	1.744	0.0	0.0	0.0	0.0	0.00087523	0.0	0.0	0.0	358.9166436	592.80900995	815.97303011	28.36791282	2.05361786	-0.40667792
0.0033	1.79799	0.0	0.0	0.0	0.0	0.00087523	0.0	0.0	0.0	360.65368785	599.36682707	815.4823112	28.24597879	1.99954986	-0.40629259
0.0034	1.85195	0.0	0.0	0.0	0.0	0.00087523	0.0	0.0	0.0	362.38165846	605.74379274	814.99440485	28.12457004	1.94529929	-0.4059095
0.0035	1.90587	0.0	0.0	0.0	0.0	0.00087523	0.0	0.0	0.0	364.10061213	611.94012699	814.50930428	28.00366972	1.89106417	-0.40552862
0.0036	1.95975	0.0	0.0	0.0	0.0	0.00087523	0.0	0.0	0.0	365.81060449	617.95650002	814.0270005	27.88326721	1.83694001	-0.40514995
0.0037	2.0136	1e-08	0.0	0.0	0.0	0.00087522	0.0	0.0	0.0	367.51169031	623.79383852	813.54748326	27.76335864	1.78298266	-0.40477344
0.0038	2.06741	1e-08	0.0	0.0	0.0	0.00087522	0.0	0.0	0.0	369.2039239	629.45323539	813.07074134	27.6439268	1.72932946	-0.40439912
0.0039	2.12118	1e-08	0.0	0.0	0.0	0.00087522	0.0	0.0	0.0	370.88735792	634.93624965	812.59676162	27.5249638	1.67606267	-0.40402697
0.004	2.17492	1e-08	0.0	0.0	0.0	0.00087522	0.0	0.0	0.0	372.56204435	640.24466262	812.12552977	27.40645949	1.62327925	-0.40365698
0.0041	2.22862	1e-08	0.0	0.0	0.0	0.00087522	0.0	0.0	0.0	374.22803429	645.38054562	811.6570301	27.28841621	1.57092591	-0.40328913
0.0042	2.28228	1e-08	0.0	0.0	0.0	0.00087522	0.0	0.0	0.0	375.88537912	650.34548932	811.19124927	27.17081774	1.51917531	-0.40292342
0.0043	2.33591	1e-08	0.0	0.0	0.0	0.00087522	0.0	0.0	0.0	377.5341281	655.14215518	810.7281687	27.05365431	1.46812331	-0.40255983
0.0044	2.3895	1e-08	0.0	0.0	0.0	0.00087522	0.0	0.0	0.0	379.17433014	659.77315865	810.26777005	26.93691952	1.41782545	-0.40219834
0.0045	2.44306	2e-08	0.0	0.0	0.0	0.00087521	0.0	0.0	0.0	380.80603341	664.24132763	809.81003394	26.8206055	1.36835665	-0.40183893
0.0046	2.49658	2e-08	0.0	0.0	0.0	0.00087521	0.0	0.0	0.0	382.429286	668.54921618	809.35494238	26.70472989	1.31946927	-0.40148162
0.0047	2.55006	2e-08	0.0	0.0	0.0	0.00087521	0.0	0.0	0.0	384.04413504	672.69976447	808.90247542	26.58925722	1.27159043	-0.40112636
0.0048	2.60351	2e-08	0.0	0.0	0.0	0.00087521	0.0	0.0	0.0	385.6506268	676.696228	808.45261154	26.47419264	1.22463329	-0.40077314
0.0049	2.65692	3e-08	0.0	0.0	0.0	0.0008752	0.0	0.0	0.0	387.24880714	680.54185876	808.00532921	26.35953126	1.17863975	-0.40042194
0.005	2.7103	3e-08	0.0	0.0	0.0	0.0008752	0.0	0.0	0.0	388.83872148	684.23993709	807.5606068	26.24527413	1.13355908	-0.40007276
0.0051	2.76363	3e-08	0.0	0.0	0.0	0.0008752	0.0	0.0	0.0	390.42041475	687.79375294	807.11842267	26.13141154	1.08951481	-0.39972557
0.0052	2.81693	4e-08	0.0	0.0	0.0	0.00087519	0.0	0.0	0.0	391.99393132	691.20681501	806.67875393	26.01794235	1.04649643	-0.39938035
0.0053	2.8702	4e-08	0.0	0.0	0.0	0.00087519	0.0	0.0	0.0	393.55931515	694.48261484	806.24157778	25.90486385	1.004521	-0.39903707
0.0054	2.92343	5e-08	0.0	0.0	0.0	0.00087518	0.0	0.0	0.0	395.11660976	697.62469965	805.80687114	25.79216843	0.96364964	-0.39869576
0.0055	2.97662	5e-08	0.0	0.0	0.0	0.00087518	0.0	0.0	0.0	396.66585792	700.63681932	805.37461007	25.67985902	0.92384654	-0.39835636
0.0056	3.02978	6e-08	0.0	0.0	0.0	0.00087517	0.0	0.0	0.0	398.20710249	703.52251664	804.94477138	25.56793206	0.88513476	-0.39801886
0.0057	3.08289	7e-08	0.0	0.0	0.0	0.00087516	0.0	0.0	0.0	399.7403858	706.28542106	804.51733151	25.45638598	0.84751834	-0.39768324
0.0058	3.13598	7e-08	0.0	0.0	0.0	0.00087515	0.0	0.0	0.0	401.26574988	708.92915575	804.09226685	25.34521962	0.81099713	-0.39734949
0.0059	3.18902	8e-08	0.0	0.0	0.0	0.00087515	0.0	0.0	0.0	402.7832363	711.45738267	803.66955369	25.23442884	0.77559061	-0.39701759
0.006	3.24203	9e-08	0.0	0.0	0.0	0.00087514	0.0	0.0	0.0	404.29288647	713.8736851	803.24916855	25.12401714	0.74126279	-0.39668751
0.0061	3.29501	1e-07	0.0	0.0	0.0	0.00087513	0.0	0.0	0.0	405.79474155	716.181614	802.83108808	25.01398282	0.70801305	-0.39635924
0.0062	3.34794	1.2e-07	0.0	0.0	0.0	0.00087511	0.0	0.0	0.0	407.28884244	718.38467404	802.41528914	24.90432602	0.67582631	-0.39603276
0.0063	3.40084	1.3e-07	0.0	0.0	0.0	0.0008751	0.0	0.0	0.0	408.77522956	720.48644753	802.00174822	24.79503768	0.64477709	-0.39570806
0.0064	3.45371	1.4e-07	0.0	0.0	0.0	0.00087509	0.0	0.0	0.0	410.25394309	722.49044728	801.59044212	24.68612892	0.61474209	-0.39538511
0.0065	3.50653	1.6e-07	0.0	0.0	0.0	0.00087507	0.0	0.0	0.0	411.7250233	724.40000353	801.18134841	24.57759642	0.58573896	-0.3950639
0.0066	3.55933	1.7e-07	0.0	0.0	0.0	0.00087505	0.0	0.0	0.0	413.18851013	726.21843105	800.77444477	24.4694409	0.55774513	-0.3947444
0.0067	3.61208	1.9e-07	0.0	0.0	0.0	0.00087504	0.0	0.0	0.0	414.64444323	727.94901669	800.36970895	24.36165709	0.53079874	-0.39442661
0.0068	3.6648	2.1e-07	0.0	0.0	0.0	0.00087502	0.0	0.0	0.0	416.09286185	729.59508319	799.96711858	24.25425237	0.50480916	-0.3941105
0.0069	3.71748	2.4e-07	0.0	0.0	0.0	0.00087499	0.0	0.0	0.0	417.53380544	731.1596824	799.56665248	24.14722555	0.47977245	-0.39379606
0.007	3.77012	2.6e-07	0.0	0.0	0.0	0.00087497	0.0	0.0	0.0	418.96731319	732.64584612	799.16828959	24.04057781	0.45566029	-0.39348326
0.0071	3.82273	2.9e-07	0.0	0.0	0.0	0.00087494	0.0	0.0	0.0	420.39342409	734.05651723	798.77200923	23.9343039	0.4325136	-0.39317211
0.0072	3.8753	3.1e-07	0.0	0.0	0.0	0.00087491	0.0	0.0	0.0	421.81217646	735.39483818	798.37778982	23.82841092	0.41023984	-0.39286257
0.0073	3.92783	3.5e-07	0.0	0.0	0.0	0.00087488	0.0	0.0	0.0	423.2236091	736.66351865	797.98561177	23.72289806	0.38883163	-0.39255463
0.0074	3.98033	3.8e-07	0.0	0.0	0.0	0.00087485	0.0	0.0	0.0	424.62776045	737.8652949	797.59545536	23.61776646	0.36826044	-0.39224828
0.0075	4.03279	4.2e-07	0.0	0.0	0.0	0.00087481	0.0	0.0	0.0	426.02466881	739.00280745	797.20730134	23.51301738	0.34849617	-0.3919435
0.0076	4.08522	4.6e-07	0.0	0.0	0.0	0.00087477	0.0	0.0	0.0	427.41437205	740.07875535	796.82113014	23.40864383	0.32960176	-0.39164028
0.0077	4.1376	5e-07	0.0	0.0	0.0	0.00087473	0.0	0.0	0.0	428.79690809	741.09564799	796.43692311	23.30465675	0.31143783	-0.3913386
0.0078	4.18995	5.4e-07	0.0	0.0	0.0	0.00087468	0.0	0.0	0.0	430.17231475	742.05587694	796.05466217	23.20105361	0.2940166	-0.39103845
0.0079	4.24227	5.9e-07	0.0	0.0	0.0	0.00087463	0.0	0.0	0.0	431.54062965	742.96177286	795.6743295	23.09783552	0.27730953	-0.39073981
0.008	4.29455	6.5e-07	0.0	0.0	0.0	0.00087458	0.0	0.0	0.0	432.90189014	743.8156507	795.29590736	22.99499779	0.26135425	-0.39044267
0.0081	4.34679	7.1e-07	0.0	0.0	0.0	0.00087452	0.0	0.0	0.0	434.25613335	744.61977971	794.91937822	22.89254764	0.2460515	-0.39014702
0.0082	4.39899	7.7e-07	0.0	0.0	0.0	0.00087446	0.0	0.0	0.0	435.60339646	745.37623156	794.54472551	22.79048365	0.23140138	-0.38985284
0.0083	4.45116	8.4e-07	0.0	0.0	0.0	0.00087439	0.0	0.0	0.0	436.94371641	746.08704628	794.17193281	22.68880659	0.21737865	-0.38956013
0.0084	4.50329	9.1e-07	0.0	0.0	0.0	0.00087432	0.0	0.0	0.0	438.27712995	746.75419735	793.800984	22.58751491	0.20398563	-0.38926885
0.0085	4.55538	9.9e-07	0.0	0.0	0.0	0.00087424	0.0	0.0	0.0	439.60367355	747.37964947	793.43186301	22.48661152	0.19117125	-0.38897902
0.0086	4.60744	1.07e-06	0.0	0.0	0.0	0.00087416	0.0	0.0	0.0	440.92338371	747.96520015	793.06455458	22.38609623	0.17892146	-0.3886906
0.0087	4.65946	1.16e-06	0.0	0.0	0.0	0.00087406	0.0	0.0	0.0	442.23629668	748.51260702	792.69904365	22.28596957	0.16721352	-0.3884036
0.0088	4.71144	1.26e-06	0.0	0.0	0.0	0.00087397	0.0	0.0	0.0	443.54244854	749.02355494	792.3353155	22.18623157	0.15603062	-0.388118
0.0089	4.76339	1.36e-06	0.0	0.0	0.0	0.00087386	0.0	0.0	0.0	444.84187512	749.49972556	791.97335542	22.08688115	0.14536923	-0.38783378
0.009	4.8153	1.48e-06	0.0	0.0	0.0	0.00087375	0.0	0.0	0.0	446.13461216	749.94266594	791.61314938	21.98792088	0.1351818	-0.38755095
0.0091	4.86717	1.6e-06	0.0	0.0	0.0	0.00087363	0.0	0.0	0.0	447.42069521	750.35387576	791.25468357	21.88935013	0.12545892	-0.38726948
0.0092	4.919	1.72e-06	0.0	0.0	0.0	0.00087351	0.0	0.0	0.0	448.70015966	750.73479492	790.89794448	21.79116914	0.11618112	-0.38698936
0.0093	4.9708	1.86e-06	0.0	0.0	0.0	0.00087337	0.0	0.0	0.0	449.97304066	751.08681901	790.54291879	21.69337713	0.10734237	-0.38671059
0.0094	5.02256	2e-06	0.0	0.0	0.0	0.00087322	0.0	0.0	0.0	451.23937321	751.41128017	790.18959354	21.59597528	0.09890967	-0.38643315
0.0095	5.07429	2.16e-06	0.0	0.0	0.0	0.00087307	0.0	0.0	0.0	452.49919213	751.70944418	789.83795606	21.49896324	0.09087097	-0.38615705
0.0096	5.12598	2.32e-06	0.0	0.0	0.0	0.0008729	0.0	0.0	0.0	453.75253205	751.98252774	789.48799395	21.40234099	0.08320939	-0.38588225
0.0097	5.17763	2.5e-06	0.0	0.0	0.0	0.00087273	0.0	0.0	0.0	454.99942741	752.23170129	789.13969503	21.3061079	0.07591678	-0.38560876
0.0098	5.22924	2.69e-06	0.0	0.0	0.0	0.00087254	0.0	0.0	0.0	456.23991244	752.45809464	788.79304731	21.21026443	0.06896902	-0.38533657
0.0099	5.28082	2.89e-06	0.0	0.0	0.0	0.00087234	0.0	0.0	0.0	457.47402119	752.66277212	788.44803917	21.11481018	0.06235436	-0.38506567
0.01	5.33236	3.1e-06	0.0	0.0	0.0	0.00087213	0.0	0.0	0.0	458.70178753	752.84675876	788.10465915	21.01974488	0.05605865	-0.38479604
0.0101	5.38386	3.32e-06	0.0	0.0	0.0	0.0008719	0.0	0.0	0.0	459.92324511	753.01103483	787.76289604	20.92506855	0.05006822	-0.38452768
0.0102	5.43533	3.56e-06	0.0	0.0	0.0	0.00087166	0.0	0.0	0.0	461.13842742	753.15653205	787.42273883	20.83078047	0.04437013	-0.38426058
0.0103	5.48676	3.82e-06	0.0	0.0	0.0	0.00087141	0.0	0.0	0.0	462.34736772	753.28414965	787.08417675	20.73688035	0.03895187	-0.38399473
0.0104	5.53815	4.09e-06	0.0	0.0	0.0	0.00087114	0.0	0.0	0.0	463.55009906	753.39474498	786.74719919	20.64336774	0.0338015	-0.38373013
0.0105	5.5895	4.37e-06	0.0	0.0	0.0	0.00087085	0.0	0.0	0.0	464.74665431	753.48913834	786.41179576	20.55024213	0.02890763	-0.38346677
0.0106	5.64082	4.67e-06	0.0	0.0	0.0	0.00087055	0.0	0.0	0.0	465.93706611	753.56811482	786.07795627	20.45750296	0.02425943	-0.38320463
0.0107	5.6921	4.99e-06	0.0	0.0	0.0	0.00087023	0.0	0.0	0.0	467.12136691	753.63242614	785.74567067	20.3651496	0.0198466	-0.38294372
0.0108	5.74335	5.33e-06	0.0	0.0	0.0	0.00086989	0.0	0.0	1e-08	468.29958894	753.68279247	785.41492912	20.2731814	0.01565941	-0.38268402
0.0109	5.79455	5.69e-06	0.0	0.0	0.0	0.00086953	0.0	0.0	1e-08	469.47176432	753.71986608	785.08572203	20.18160127	0.01166893	-0.3824255
0.011	5.84572	6.07e-06	0.0	0.0	0.0	0.00086916	0.0	0.0	1e-08	470.63792493	753.744274	784.75803995	20.09040323	0.0078948	-0.38216819
0.0111	5.89686	6.47e-06	0.0	0.0	0.0	0.00086876	0.0	0.0	1e-08	471.79810234	753.75666973	784.43187346	19.99958858	0.00431746	-0.38191208
0.0112	5.94795	6.89e-06	0.0	0.0	0.0	0.00086833	0.0	0.0	1e-08	472.95232794	753.75765164	784.10721332	19.90915649	0.00092901	-0.38165715
0.0113	5.99901	7.33e-06	0.0	0.0	0.0	0.00086789	0.0	0.0	1e-08	474.10063292	753.74779418	783.78405047	19.8191061	-0.00227789	-0.3814034
0.0114	6.05003	7.8e-06	0.0	0.0	0.0	0.00086742	0.0	0.0	1e-08	475.24304825	753.72764964	783.46237594	19.72943652	-0.00531006	-0.38115082
0.0115	6.10101	8.29e-06	0.0	0.0	0.0	0.00086693	0.0	0.0	1e-08	476.37960468	753.69774992	783.14218092	19.64014676	-0.0081738	-0.38089941
0.0116	6.15196	8.81e-06	0.0	0.0	0.0	0.00086641	0.0	0.0	1e-08	477.51033274	753.65860833	782.82345668	19.55123583	-0.01087483	-0.38064916
0.0117	6.20287	9.36e-06	0.0	0.0	0.0	0.00086586	0.0	0.0	1e-08	478.63526299	753.61061136	782.506195	19.46270876	-0.013463	-0.38040002
0.0118	6.25374	9.93e-06	0.0	0.0	0.0	0.00086529	0.0	0.0	1e-08	479.75442552	753.55423784	782.19038738	19.37455671	-0.01588647	-0.38015205
0.0119	6.30458	1.054e-05	0.0	0.0	0.0	0.00086468	0.0	0.0	1e-08	480.86785024	753.48992367	781.8760255	19.28678182	-0.01817349	-0.37990521
0.012	6.35537	1.117e-05	0.0	0.0	0.0	0.00086405	0.0	0.0	1e-08	481.97556691	753.41807502	781.56310119	19.1993832	-0.02033004	-0.3796595
0.0121	6.40613	1.184e-05	0.0	0.0	0.0	0.00086338	0.0	0.0	1e-08	483.07760506	753.33907891	781.25160641	19.11236009	-0.0223639	-0.37941491
0.0122	6.45686	1.254e-05	0.0	0.0	0.0	0.00086268	0.0	0.0	1e-08	484.17399404	753.25328935	780.94153328	19.02571169	-0.02428249	-0.37917144
0.0123	6.50754	1.327e-05	0.0	0.0	0.0	0.00086195	0.0	0.0	1e-08	485.26476297	753.16105938	780.63287393	18.93943676	-0.02608636	-0.37892908
0.0124	6.55819	1.404e-05	0.0	0.0	0.0	0.00086118	0.0	0.0	1e-08	486.34994076	753.06272013	780.32562064	18.85353448	-0.0277826	-0.37868782
0.0125	6.6088	1.485e-05	0.0	0.0	0.0	0.00086037	0.0	0.0	1e-08	487.42955613	752.95858612	780.01976575	18.76800388	-0.02937592	-0.37844765
0.0126	6.65938	1.569e-05	0.0	0.0	0.0	0.00085952	0.0	0.0	2e-08	488.50363758	752.84895685	779.71530172	18.68284358	-0.03087065	-0.37820858
0.0127	6.70991	1.657e-05	0.0	0.0	0.0	0.00085864	0.0	0.0	2e-08	489.57221341	752.73412701	779.41222108	18.59805294	-0.03227101	-0.3779706
0.0128	6.76041	1.75e-05	0.0	0.0	0.0	0.00085771	0.0	0.0	2e-08	490.63531171	752.61436714	779.11051645	18.51363078	-0.03358077	-0.37773369
0.0129	6.81088	1.846e-05	0.0	0.0	0.0	0.00085675	0.0	0.0	2e-08	491.69296038	752.48994012	778.81018052	18.429576	-0.03480343	-0.37749786
0.013	6.8613	1.947e-05	0.0	0.0	0.0	0.00085574	0.0	0.0	2e-08	492.74518709	752.36109812	778.51120604	18.34588748	-0.03594219	-0.3772631
0.0131	6.91169	2.053e-05	0.0	0.0	0.0	0.00085468	0.0	0.0	2e-08	493.79201933	752.22808209	778.21358586	18.26256472	-0.0370069	-0.3770294
0.0132	6.96204	2.163e-05	0.0	0.0	0.0	0.00085358	0.0	0.0	2e-08	494.83348446	752.0910988	777.91731298	18.17960591	-0.03799306	-0.37679676
0.0133	7.01235	2.278e-05	0.0	0.0	0.0	0.00085242	0.0	0.0	2e-08	495.86960953	751.95037811	777.62238035	18.09701014	-0.03890594	-0.37656517
0.0134	7.06262	2.398e-05	0.0	0.0	0.0	0.00085122	0.0	0.0	2e-08	496.90042144	751.80612974	777.328781	18.01477625	-0.03974813	-0.37633463
0.0135	7.11286	2.523e-05	0.0	0.0	0.0	0.00084997	0.0	0.0	3e-08	497.92594689	751.65855577	777.03650805	17.93290306	-0.04052196	-0.37610513
0.0136	7.16306	2.654e-05	0.0	0.0	0.0	0.00084866	0.0	0.0	3e-08	498.94621238	751.5078466	776.74555467	17.85139064	-0.04124046	-0.37587667
0.0137	7.21322	2.79e-05	0.0	0.0	0.0	0.0008473	0.0	0.0	3e-08	499.96124437	751.35414802	776.45591426	17.77023645	-0.04189402	-0.37564923
0.0138	7.26335	2.931e-05	0.0	0.0	0.0	0.00084589	0.0	0.0	3e-08	500.97106893	751.19764969	776.16758004	17.68943983	-0.04248904	-0.37542283
0.0139	7.31344	3.079e-05	0.0	0.0	0.0	0.00084441	0.0	0.0	3e-08	501.97571204	751.03851495	775.88054538	17.60899963	-0.04302776	-0.37519744
0.014	7.36349	3.232e-05	0.0	0.0	0.0	0.00084288	0.0	0.0	3e-08	502.97519948	750.87690037	775.59480371	17.52891468	-0.04351225	-0.37497308
0.0141	7.4135	3.391e-05	0.0	0.0	0.0	0.00084128	0.0	0.0	3e-08	503.96955686	750.71295207	775.31034851	17.44918458	-0.04395132	-0.37474972
0.0142	7.46348	3.557e-05	0.0	0.0	0.0	0.00083963	0.0	0.0	4e-08	504.95880971	750.54679052	775.0271734	17.36980733	-0.04433927	-0.37452736
0.0143	7.51341	3.729e-05	0.0	0.0	0.0	0.0008379	0.0	0.0	4e-08	505.94298325	750.37855803	774.74527194	17.29078209	-0.04468078	-0.37430601
0.0144	7.56331	3.907e-05	0.0	0.0	0.0	0.00083612	0.0	0.0	4e-08	506.9221026	750.20837992	774.46463778	17.21210773	-0.04497777	-0.37408565
0.0145	7.61318	4.093e-05	0.0	0.0	0.0	0.00083426	0.0	0.0	4e-08	507.89619268	750.03637557	774.1852646	17.13378309	-0.04523203	-0.37386628
0.0146	7.663	4.285e-05	0.0	0.0	0.0	0.00083233	0.0	0.0	4e-08	508.8652783	749.86265766	773.90714615	17.0558071	-0.04544731	-0.37364789
0.0147	7.71279	4.485e-05	0.0	0.0	0.0	0.00083034	0.0	0.0	4e-08	509.82938412	749.68733022	773.63027626	16.97817853	-0.04562287	-0.37343049
0.0148	7.76254	4.692e-05	0.0	0.0	0.0	0.00082827	0.0	0.0	5e-08	510.78853461	749.51049776	773.35464875	16.90089626	-0.04576111	-0.37321406
0.0149	7.81225	4.906e-05	0.0	0.0	0.0	0.00082612	0.0	0.0	5e-08	511.74275407	749.33225796	773.08025749	16.82395911	-0.04586346	-0.3729986
0.015	7.86192	5.128e-05	0.0	0.0	0.0	0.0008239	0.0	0.0	5e-08	512.69206669	749.15270422	772.80709642	16.74736594	-0.04593126	-0.37278411
0.0151	7.91156	5.357e-05	0.0	0.0	0.0	0.0008216	0.0	0.0	5e-08	513.63649651	748.97192469	772.53515949	16.67111556	-0.0459677	-0.37257058
0.0152	7.96116	5.595e-05	0.0	0.0	0.0	0.00081922	0.0	0.0	6e-08	514.57606748	748.7900016	772.26444074	16.59520682	-0.04597172	-0.37235801
0.0153	8.01072	5.841e-05	0.0	0.0	0.0	0.00081676	0.0	0.0	6e-08	515.51080335	748.60701779	771.9949342	16.51963852	-0.04594523	-0.37214638
0.0154	8.06024	6.095e-05	0.0	0.0	0.0	0.00081422	0.0	0.0	6e-08	516.44072775	748.42305131	771.72663395	16.4444095	-0.04588926	-0.37193571
0.0155	8.10973	6.358e-05	0.0	0.0	0.0	0.00081159	0.0	0.0	6e-08	517.36586419	748.23817737	771.4595341	16.36951855	-0.04580475	-0.37172597
0.0156	8.15918	6.629e-05	0.0	0.0	0.0	0.00080887	0.0	0.0	7e-08	518.28623608	748.05246439	771.19362882	16.29496475	-0.04569669	-0.37151718
0.0157	8.20859	6.909e-05	0.0	0.0	0.0	0.00080607	0.0	0.0	7e-08	519.20186675	747.86597371	770.92891234	16.22074662	-0.0455611	-0.37130932
0.0158	8.25796	7.198e-05	0.0	0.0	0.0	0.00080318	0.0	0.0	7e-08	520.11277935	747.67877432	770.66537886	16.14686306	-0.0454006	-0.37110239
0.0159	8.3073	7.496e-05	0.0	0.0	0.0	0.00080019	0.0	0.0	8e-08	521.01899694	747.49092859	770.40302266	16.0733129	-0.04521602	-0.37089638
0.016	8.35659	7.803e-05	0.0	0.0	0.0	0.00079712	0.0	0.0	8e-08	521.92054247	747.3024968	770.14183802	16.00009495	-0.04500811	-0.37069129
0.0161	8.40585	8.12e-05	0.0	0.0	0.0	0.00079395	0.0	0.0	8e-08	522.81743884	747.11353187	769.88181929	15.9272083	-0.0447818	-0.37048712
0.0162	8.45508	8.446e-05	0.0	0.0	0.0	0.00079068	0.0	0.0	8e-08	523.70970888	746.92408176	769.62296087	15.85465142	-0.04453279	-0.37028386
0.0163	8.50426	8.783e-05	0.0	0.0	0.0	0.00078731	0.0	0.0	9e-08	524.59737526	746.73420186	769.36525713	15.78242326	-0.04426368	-0.3700815
0.0164	8.55341	9.128e-05	0.0	0.0	0.0	0.00078385	0.0	0.0	9e-08	525.48046058	746.54394131	769.10870252	15.71052263	-0.0439752	-0.36988005
0.0165	8.60251	9.484e-05	0.0	0.0	0.0	0.00078029	0.0	0.0	9e-08	526.3589874	746.35334745	768.85329149	15.63894834	-0.04366804	-0.36967949
0.0166	8.65158	9.85e-05	0.0	0.0	0.0	0.00077663	0.0	0.0	1e-07	527.2329782	746.16246246	768.59901855	15.56769926	-0.04334511	-0.36947983
0.0167	8.70062	0.00010226	0.0	0.0	0.0	0.00077286	0.0	0.0	1e-07	528.10245544	745.97132626	768.34587824	15.49677414	-0.04300434	-0.36928106
0.0168	8.74961	0.00010613	0.0	0.0	0.0	0.00076899	0.0	0.0	1.1e-07	528.96744143	745.77998144	768.09386512	15.42617182	-0.04264738	-0.36908318
0.0169	8.79857	0.0001101	0.0	0.0	0.0	0.00076502	0.0	0.0	1.1e-07	529.82795849	745.58846685	767.84297376	15.35589111	-0.04227487	-0.36888617
0.017	8.84749	0.00011417	0.0	0.0	0.0	0.00076094	0.0	0.0	1.1e-07	530.68402887	745.39681982	767.59319879	15.28593083	-0.04188741	-0.36869004
0.0171	8.89637	0.00011836	0.0	0.0	0.0	0.00075675	0.0	0.0	1.2e-07	531.5356748	745.20507464	767.34453487	15.2162896	-0.04148641	-0.36849478
0.0172	8.94521	0.00012264	0.0	0.0	0.0	0.00075246	0.0	0.0	1.2e-07	532.38291846	745.01326448	767.09697667	15.14696644	-0.04107135	-0.3683004
0.0173	8.99401	0.00012704	0.0	0.0	0.0	0.00074806	0.0	0.0	1.3e-07	533.22578198	744.8214227	766.8505189	15.07796008	-0.04064317	-0.36810687
0.0174	9.04278	0.00013155	0.0	0.0	0.0	0.00074354	0.0	0.0	1.3e-07	534.0642875	744.62958067	766.60515629	15.00926931	-0.04020234	-0.36791421
0.0175	9.09151	0.00013616	0.0	0.0	0.0	0.00073892	0.0	0.0	1.4e-07	534.8984571	744.43776867	766.36088359	14.94089292	-0.03974933	-0.3677224
0.0176	9.1402	0.00014089	0.0	0.0	0.0	0.00073419	0.0	0.0	1.4e-07	535.72831287	744.24601345	766.11769562	14.87282952	-0.03928575	-0.36753144
0.0177	9.18885	0.00014572	0.0	0.0	0.0	0.00072935	0.0	0.0	1.5e-07	536.55387688	744.05434176	765.87558718	14.80507812	-0.03881057	-0.36734133
0.0178	9.23747	0.00015067	0.0	0.0	0.0	0.0007244	0.0	0.0	1.5e-07	537.3751712	743.86278079	765.63455311	14.73763742	-0.03832475	-0.36715207
0.0179	9.28605	0.00015572	1e-08	0.0	0.0	0.00071934	0.0	0.0	1.6e-07	538.19221789	743.6713559	765.3945883	14.67050619	-0.03782869	-0.36696364
0.018	9.33458	0.00016089	1e-08	0.0	0.0	0.00071417	0.0	0.0	1.6e-07	539.00503902	743.48009157	765.15568762	14.60368319	-0.03732274	-0.36677605
0.0181	9.38308	0.00016617	1e-08	0.0	0.0	0.00070888	0.0	0.0	1.7e-07	539.81365665	743.28900867	764.91784602	14.53716699	-0.03680825	-0.36658929
0.0182	9.43155	0.00017156	1e-08	0.0	0.0	0.00070348	0.0	0.0	1.7e-07	540.61809285	743.09812897	764.68105844	14.4709566	-0.03628431	-0.36640336
0.0183	9.47997	0.00017706	1e-08	0.0	0.0	0.00069798	0.0	0.0	1.8e-07	541.41836975	742.90747426	764.44531987	14.40505069	-0.03575173	-0.36621825
0.0184	9.52836	0.00018267	1e-08	0.0	0.0	0.00069236	0.0	0.0	1.8e-07	542.21450946	742.71706481	764.21062529	14.33944799	-0.03521081	-0.36603396
0.0185	9.57671	0.0001884	1e-08	0.0	0.0	0.00068663	1e-08	0.0	1.9e-07	543.00653413	742.52692014	763.97696974	14.27414726	-0.03466185	-0.36585049
0.0186	9.62502	0.00019423	1e-08	0.0	0.0	0.00068079	1e-08	0.0	1.9e-07	543.7944659	742.33705524	763.74434827	14.20914707	-0.03410634	-0.36566783
0.0187	9.67329	0.00020017	1e-08	0.0	0.0	0.00067484	1e-08	0.0	2e-07	544.57832696	742.14748726	763.51275598	14.14444635	-0.03354301	-0.36548598
0.0188	9.72152	0.00020622	1e-08	0.0	0.0	0.00066879	1e-08	0.0	2.1e-07	545.35813957	741.9582329	763.28218795	14.08004375	-0.03297273	-0.36530493
0.0189	9.76972	0.00021237	1e-08	0.0	0.0	0.00066262	1e-08	0.0	2.1e-07	546.13392602	741.76930725	763.05263932	14.01593799	-0.03239575	-0.36512469
0.019	9.81787	0.00021863	1e-08	0.0	0.0	0.00065635	1e-08	0.0	2.2e-07	546.90570862	741.5807246	762.82410525	13.95212778	-0.03181233	-0.36494524
0.0191	9.86599	0.000225	1e-08	0.0	0.0	0.00064998	1e-08	0.0	2.3e-07	547.67350963	741.39249458	762.59658092	13.88861163	-0.03122377	-0.36476658
0.0192	9.91407	0.00023147	1e-08	0.0	0.0	0.0006435	1e-08	0.0	2.3e-07	548.43735147	741.20462941	762.37006154	13.82538849	-0.03062895	-0.36458871
0.0193	9.96212	0.00023804	1e-08	0.0	0.0	0.00063692	1e-08	0.0	2.4e-07	549.19725659	741.01714002	762.14454234	13.76245696	-0.03002863	-0.36441163
0.0194	10.01012	0.00024472	2e-08	0.0	0.0	0.00063024	1e-08	0.0	2.4e-07	549.95324749	740.83003582	761.92001857	13.69981572	-0.02942304	-0.36423532
0.0195	10.05809	0.00025149	2e-08	0.0	0.0	0.00062346	1e-08	0.0	2.5e-07	550.70534672	740.6433252	761.69648553	13.63746345	-0.0288124	-0.3640598
0.0196	10.10601	0.00025836	2e-08	0.0	0.0	0.00061658	1e-08	0.0	2.6e-07	551.4535767	740.45701503	761.47393851	13.57539854	-0.02819635	-0.36388505
0.0197	10.1539	0.00026532	2e-08	0.0	0.0	0.0006096	1e-08	0.0	2.7e-07	552.1979601	740.27111168	761.25237284	13.51362001	-0.02757582	-0.36371107
0.0198	10.20175	0.00027238	2e-08	0.0	0.0	0.00060254	1e-08	0.0	2.7e-07	552.9385196	740.08562033	761.03178388	13.45212637	-0.02695067	-0.36353786
0.0199	10.24957	0.00027952	2e-08	0.0	1e-08	0.00059538	2e-08	0.0	2.8e-07	553.67527794	739.90054512	760.81216701	13.39091626	-0.02632106	-0.36336541
0.02	10.29734	0.00028676	2e-08	0.0	1e-08	0.00058814	2e-08	0.0	2.9e-07	554.40825789	739.7158891	760.59351762	13.32998826	-0.0256869	-0.36319372
0.0201	10.34508	0.00029407	3e-08	0.0	1e-08	0.00058081	2e-08	0.0	2.9e-07	555.13748203	739.53165397	760.37583115	13.26934099	-0.02504833	-0.36302279
0.0202	10.39278	0.00030148	3e-08	0.0	1e-08	0.00057339	2e-08	0.0	3e-07	555.86297329	739.34784073	760.15910304	13.20897312	-0.02440558	-0.36285261
0.0203	10.44043	0.00030896	3e-08	0.0	1e-08	0.0005659	2e-08	0.0	3.1e-07	556.58475455	739.16444921	759.94332876	13.14888323	-0.02375862	-0.36268318
0.0204	10.48806	0.00031652	3e-08	0.0	1e-08	0.00055833	2e-08	0.0	3.2e-07	557.30284874	738.98147814	759.72850381	13.08906991	-0.02310748	-0.36251449
0.0205	10.53564	0.00032415	3e-08	0.0	1e-08	0.00055069	2e-08	0.0	3.2e-07	558.01727882	738.79892514	759.5146237	13.02953176	-0.02245228	-0.36234655
0.0206	10.58318	0.00033185	3e-08	0.0	1e-08	0.00054297	3e-08	1e-08	3.3e-07	558.72806749	738.61678529	759.30168398	12.97026735	-0.02179292	-0.36217934
0.0207	10.63069	0.00033962	4e-08	0.0	1e-08	0.00053519	3e-08	1e-08	3.4e-07	559.43523787	738.43505431	759.08968022	12.91127526	-0.02112941	-0.36201287
0.0208	10.67815	0.00034745	4e-08	0.0	1e-08	0.00052734	3e-08	1e-08	3.5e-07	560.13881297	738.25372612	758.87860799	12.85255406	-0.02046174	-0.36184713
0.0209	10.72558	0.00035534	4e-08	0.0	1e-08	0.00051944	3e-08	1e-08	3.6e-07	560.83881581	738.07279342	758.66846291	12.7941023	-0.01978986	-0.36168212
0.021	10.77297	0.00036329	4e-08	0.0	1e-08	0.00051148	3e-08	1e-08	3.6e-07	561.53526945	737.89224765	758.45924061	12.73591861	-0.01911385	-0.36151784
0.0211	10.82032	0.00037129	5e-08	0.0	1e-08	0.00050346	4e-08	1e-08	3.7e-07	562.22819663	737.71207823	758.25093673	12.67800147	-0.01843349	-0.36135427
0.0212	10.86764	0.00037934	5e-08	0.0	1e-08	0.0004954	4e-08	1e-08	3.8e-07	562.91762051	737.53227435	758.04354697	12.62034943	-0.01774874	-0.36119142
0.0213	10.91491	0.00038744	5e-08	0.0	1e-08	0.00048729	4e-08	1e-08	3.9e-07	563.6035641	737.35282352	757.83706701	12.56296104	-0.01705951	-0.36102929
0.0214	10.96215	0.00039557	6e-08	0.0	2e-08	0.00047914	5e-08	1e-08	4e-07	564.28605042	737.17371195	757.63149258	12.50583481	-0.01636567	-0.36086787
0.0215	11.00934	0.00040374	6e-08	0.0	2e-08	0.00047095	5e-08	1e-08	4e-07	564.96510242	736.99492463	757.42681941	12.44896944	-0.01566701	-0.36070715
0.0216	11.0565	0.00041194	6e-08	0.0	2e-08	0.00046274	5e-08	1e-08	4.1e-07	565.64074277	736.81644596	757.22304327	12.39236326	-0.01496348	-0.36054714
0.0217	11.10362	0.00042017	7e-08	0.0	2e-08	0.00045449	6e-08	1e-08	4.2e-07	566.31299449	736.638258	757.02015993	12.33601485	-0.01425487	-0.36038783
0.0218	11.1507	0.00042842	7e-08	0.0	2e-08	0.00044622	6e-08	1e-08	4.3e-07	566.98188042	736.46034189	756.8181652	12.27992273	-0.013541	-0.36022922
0.0219	11.19775	0.00043668	7e-08	0.0	2e-08	0.00043794	6e-08	1e-08	4.4e-07	567.64742335	736.28267743	756.61705491	12.2240854	-0.01282166	-0.3600713
0.022	11.24475	0.00044497	8e-08	0.0	2e-08	0.00042964	7e-08	1e-08	4.5e-07	568.30964597	736.10524345	756.4168249	12.16850162	-0.01209649	-0.35991408
0.0221	11.29172	0.00045326	8e-08	0.0	2e-08	0.00042133	7e-08	1e-08	4.5e-07	568.96857068	735.92801904	756.21747102	12.1131696	-0.01136542	-0.35975754
0.0222	11.33864	0.00046155	9e-08	0.0	3e-08	0.00041301	8e-08	2e-08	4.6e-07	569.62422014	735.75097975	756.01898917	12.05808796	-0.01062812	-0.35960169
0.0223	11.38553	0.00046984	9e-08	0.0	3e-08	0.0004047	8e-08	2e-08	4.7e-07	570.27661679	735.57410076	755.82137524	12.00325519	-0.00988431	-0.35944652
0.0224	11.43238	0.00047813	1e-07	0.0	3e-08	0.00039639	9e-08	2e-08	4.8e-07	570.92578297	735.39735606	755.62462516	11.94866979	-0.0091337	-0.35929202
0.0225	11.47919	0.00048641	1e-07	0.0	3e-08	0.00038809	9e-08	2e-08	4.9e-07	571.57174088	735.22071896	755.42873487	11.89433063	-0.00837605	-0.3591382
0.0226	11.52596	0.00049467	1.1e-07	0.0	3e-08	0.0003798	1e-07	2e-08	5e-07	572.21451243	735.04416303	755.23370032	11.84023579	-0.00761095	-0.35898506
0.0227	11.57269	0.00050292	1.1e-07	0.0	3e-08	0.00037153	1e-07	2e-08	5e-07	572.85411967	734.86765844	755.0395175	11.78638393	-0.00683808	-0.35883258
0.0228	11.61939	0.00051114	1.2e-07	0.0	4e-08	0.00036329	1.1e-07	2e-08	5.1e-07	573.49058438	734.6911752	754.8461824	11.73277356	-0.00605708	-0.35868077
0.0229	11.66604	0.00051933	1.3e-07	0.0	4e-08	0.00035508	1.2e-07	2e-08	5.2e-07	574.12392821	734.5146823	754.65369103	11.67940318	-0.00526757	-0.35852962
0.023	11.71266	0.00052748	1.3e-07	0.0	4e-08	0.0003469	1.2e-07	2e-08	5.3e-07	574.75417262	734.33814845	754.46203943	11.6262718	-0.00446953	-0.35837913
0.0231	11.75924	0.0005356	1.4e-07	0.0	4e-08	0.00033875	1.3e-07	3e-08	5.4e-07	575.3813388	734.16154248	754.27122364	11.57337736	-0.00366214	-0.3582293
0.0232	11.80578	0.00054367	1.5e-07	0.0	5e-08	0.00033065	1.4e-07	3e-08	5.4e-07	576.00544789	733.9848303	754.08123972	11.52071861	-0.00284514	-0.35808011
0.0233	11.85228	0.0005517	1.5e-07	0.0	5e-08	0.0003226	1.5e-07	3e-08	5.5e-07	576.6265208	733.80797788	753.89208377	11.46829407	-0.00201811	-0.35793158
0.0234	11.89874	0.00055967	1.6e-07	0.0	5e-08	0.0003146	1.5e-07	3e-08	5.6e-07	577.24457822	733.63095041	753.70375188	11.41610229	-0.00118063	-0.3577837
0.0235	11.94516	0.00056759	1.7e-07	0.0	5e-08	0.00030666	1.6e-07	3e-08	5.7e-07	577.8596406	733.45371328	753.51624017	11.3641424	-0.0003328	-0.35763646
0.0236	11.99154	0.00057544	1.8e-07	0.0	6e-08	0.00029877	1.7e-07	3e-08	5.8e-07	578.47172818	733.27623205	753.32954476	11.31241225	0.00052648	-0.35748986
0.0237	12.03789	0.00058323	1.8e-07	0.0	6e-08	0.00029095	1.8e-07	4e-08	5.8e-07	579.08086095	733.09846979	753.14366181	11.26091069	0.00139741	-0.3573439
0.0238	12.08419	0.00059094	1.9e-07	0.0	6e-08	0.0002832	1.9e-07	4e-08	5.9e-07	579.68705869	732.92038996	752.95858747	11.20963628	0.00228044	-0.35719858
0.0239	12.13046	0.00059859	2e-07	0.0	7e-08	0.00027553	2e-07	4e-08	6e-07	580.29034087	732.74195558	752.77431793	11.15858762	0.00317604	-0.35705388
0.024	12.17669	0.00060615	2.1e-07	0.0	7e-08	0.00026793	2.1e-07	4e-08	6.1e-07	580.89072676	732.56313042	752.59084938	11.10776395	0.004084	-0.35690982
0.0241	12.22287	0.00061363	2.2e-07	0.0	8e-08	0.00026041	2.3e-07	5e-08	6.1e-07	581.48823537	732.38387847	752.40817803	11.05716311	0.00500559	-0.35676638
0.0242	12.26902	0.00062103	2.3e-07	0.0	8e-08	0.00025298	2.4e-07	5e-08	6.2e-07	582.08288535	732.20416186	752.2263001	11.00678402	0.00594098	-0.35662357
0.0243	12.31513	0.00062833	2.4e-07	0.0	8e-08	0.00024564	2.5e-07	5e-08	6.3e-07	582.67469509	732.02394347	752.04521183	10.95662533	0.00689062	-0.35648137
0.0244	12.3612	0.00063554	2.5e-07	0.0	9e-08	0.00023839	2.6e-07	5e-08	6.4e-07	583.26368269	731.8431862	751.86490947	10.90668571	0.007855	-0.35633979
0.0245	12.40724	0.00064266	2.6e-07	0.0	9e-08	0.00023124	2.8e-07	6e-08	6.4e-07	583.84986604	731.66185406	751.68538928	10.85696446	0.00883372	-0.35619883
0.0246	12.45323	0.00064967	2.8e-07	0.0	1e-07	0.00022418	2.9e-07	6e-08	6.5e-07	584.43326271	731.47991136	751.50664756	10.80745951	0.00982829	-0.35605848
0.0247	12.49918	0.00065658	2.9e-07	0.0	1e-07	0.00021723	3e-07	6e-08	6.6e-07	585.01388984	731.29732154	751.32868058	10.75816984	0.01083876	-0.35591873
0.0248	12.5451	0.00066339	3e-07	0.0	1.1e-07	0.00021039	3.2e-07	6e-08	6.6e-07	585.59176431	731.11404906	751.15148466	10.7090942	0.01186559	-0.35577959
0.0249	12.59097	0.00067008	3.1e-07	0.0	1.1e-07	0.00020365	3.4e-07	7e-08	6.7e-07	586.16690266	730.93005887	750.97505611	10.66023133	0.01290921	-0.35564106
0.025	12.63681	0.00067666	3.3e-07	0.0	1.2e-07	0.00019702	3.5e-07	7e-08	6.8e-07	586.73932127	730.74531716	750.79939127	10.61158061	0.01396903	-0.35550312
0.0251	12.68261	0.00068313	3.4e-07	0.0	1.2e-07	0.00019051	3.7e-07	8e-08	6.8e-07	587.30903616	730.55979066	750.6244865	10.56314007	0.01504676	-0.35536578
0.0252	12.72837	0.00068948	3.5e-07	0.0	1.3e-07	0.00018411	3.9e-07	8e-08	6.9e-07	587.87606285	730.37344639	750.45033814	10.5149088	0.01614231	-0.35522903
0.0253	12.77409	0.00069571	3.7e-07	0.0	1.4e-07	0.00017783	4.1e-07	8e-08	7e-07	588.44041659	730.18625253	750.27694257	10.46688563	0.01725609	-0.35509288
0.0254	12.81977	0.00070182	3.8e-07	0.0	1.4e-07	0.00017167	4.3e-07	9e-08	7e-07	589.00211231	729.99817824	750.10429617	10.41906941	0.01838849	-0.35495731
0.0255	12.86541	0.0007078	4e-07	0.0	1.5e-07	0.00016563	4.5e-07	9e-08	7.1e-07	589.56116483	729.80919377	749.93239535	10.37145952	0.01953873	-0.35482233
0.0256	12.91101	0.00071367	4.1e-07	0.0	1.6e-07	0.00015972	4.7e-07	9e-08	7.2e-07	590.11758852	729.61927049	749.76123651	10.3240542	0.02070859	-0.35468793
0.0257	12.95657	0.0007194	4.3e-07	0.0	1.6e-07	0.00015393	4.9e-07	1e-07	7.2e-07	590.67139725	729.42838099	749.59081608	10.27685261	0.02189788	-0.35455411
0.0258	13.00209	0.00072501	4.5e-07	0.0	1.7e-07	0.00014827	5.1e-07	1e-07	7.3e-07	591.22260467	729.23649916	749.42113049	10.2298537	0.0231069	-0.35442087
0.0259	13.04758	0.00073049	4.6e-07	0.0	1.8e-07	0.00014273	5.3e-07	1.1e-07	7.3e-07	591.77122406	729.0436003	749.25217619	10.18305641	0.02433595	-0.3542882
0.026	13.09302	0.00073584	4.8e-07	0.0	1.9e-07	0.00013732	5.6e-07	1.1e-07	7.4e-07	592.31726856	728.84966075	749.08394964	10.13645999	0.02558458	-0.3541561
0.0261	13.13842	0.00074106	5e-07	0.0	1.9e-07	0.00013204	5.8e-07	1.2e-07	7.4e-07	592.86075094	728.65465852	748.91644732	10.09006316	0.02685378	-0.35402458
0.0262	13.18379	0.00074615	5.2e-07	0.0	2e-07	0.00012689	6.1e-07	1.2e-07	7.5e-07	593.40168357	728.45857329	748.7496657	10.04386508	0.02814348	-0.35389362
0.0263	13.22912	0.0007511	5.4e-07	0.0	2.1e-07	0.00012186	6.3e-07	1.3e-07	7.5e-07	593.94007856	728.26138621	748.5836013	9.99786475	0.0294538	-0.35376322
0.0264	13.2744	0.00075593	5.5e-07	0.0	2.2e-07	0.00011697	6.6e-07	1.4e-07	7.6e-07	594.47594778	728.0630796	748.41825061	9.9520613	0.03078489	-0.35363338
0.0265	13.31965	0.00076062	5.7e-07	0.0	2.3e-07	0.00011221	6.9e-07	1.4e-07	7.6e-07	595.00930275	727.86363799	748.25361016	9.9064538	0.03213689	-0.3535041
0.0266	13.36486	0.00076519	6e-07	0.0	2.4e-07	0.00010758	7.2e-07	1.5e-07	7.7e-07	595.54015471	727.66304749	748.0896765	9.86104138	0.03350987	-0.35337537
0.0267	13.41003	0.00076962	6.2e-07	0.0	2.5e-07	0.00010307	7.5e-07	1.5e-07	7.7e-07	596.06851463	727.46129579	747.92644616	9.81582307	0.03490403	-0.3532472
0.0268	13.45516	0.00077392	6.4e-07	0.0	2.6e-07	9.87e-05	7.8e-07	1.6e-07	7.8e-07	596.59439318	727.25837234	747.7639157	9.77079812	0.03631933	-0.35311958
0.0269	13.50025	0.00077809	6.6e-07	0.0	2.7e-07	9.445e-05	8.1e-07	1.7e-07	7.8e-07	597.11780076	727.05426866	747.60208171	9.72596567	0.03775585	-0.3529925
0.027	13.5453	0.00078213	6.8e-07	0.0	2.8e-07	9.033e-05	8.4e-07	1.7e-07	7.8e-07	597.63874749	726.84897808	747.44094077	9.6813249	0.03921353	-0.35286597
0.0271	13.59031	0.00078605	7.1e-07	0.0	2.9e-07	8.634e-05	8.7e-07	1.8e-07	7.9e-07	598.15724336	726.64249504	747.28048948	9.63687502	0.04069244	-0.35273998
0.0272	13.63528	0.00078983	7.3e-07	0.0	3e-07	8.247e-05	9.1e-07	1.9e-07	7.9e-07	598.67329796	726.43481671	747.12072445	9.59261525	0.04219252	-0.35261452
0.0273	13.68021	0.00079349	7.5e-07	0.0	3.2e-07	7.873e-05	9.4e-07	2e-07	8e-07	599.1869207	726.22594192	746.9616423	9.54854484	0.04371374	-0.35248961
0.0274	13.7251	0.00079703	7.8e-07	0.0	3.3e-07	7.511e-05	9.8e-07	2e-07	8e-07	599.69812078	726.01587112	746.80323968	9.50466303	0.04525583	-0.35236522
0.0275	13.76995	0.00080044	8e-07	0.0	3.4e-07	7.161e-05	1.02e-06	2.1e-07	8e-07	600.20690723	725.80460626	746.64551323	9.46096912	0.04681887	-0.35224137
0.0276	13.81477	0.00080373	8.3e-07	0.0	3.5e-07	6.823e-05	1.06e-06	2.2e-07	8.1e-07	600.7132888	725.59215186	746.48845963	9.4174624	0.04840264	-0.35211805
0.0277	13.85954	0.0008069	8.6e-07	0.0	3.7e-07	6.497e-05	1.1e-06	2.3e-07	8.1e-07	601.21727406	725.37851411	746.33207555	9.37414219	0.05000699	-0.35199525
0.0278	13.90427	0.00080995	8.8e-07	0.0	3.8e-07	6.183e-05	1.14e-06	2.4e-07	8.1e-07	601.71887143	725.16370037	746.17635769	9.33100769	0.05163171	-0.35187298
0.0279	13.94897	0.00081288	9.1e-07	0.0	3.9e-07	5.88e-05	1.18e-06	2.5e-07	8.2e-07	602.21808915	724.94772039	746.02130276	9.28805839	0.0532766	-0.35175122
0.028	13.99362	0.0008157	9.4e-07	0.0	4.1e-07	5.588e-05	1.22e-06	2.5e-07	8.2e-07	602.71493525	724.73058568	745.86690747	9.24529361	0.05494141	-0.35162999
0.0281	14.03823	0.00081841	9.7e-07	0.0	4.2e-07	5.307e-05	1.27e-06	2.6e-07	8.2e-07	603.20941697	724.51230939	745.71316876	9.20266204	0.05662598	-0.35150927
0.0282	14.08281	0.00082101	1e-06	0.0	4.4e-07	5.038e-05	1.31e-06	2.7e-07	8.2e-07	603.70153925	724.29290603	745.56008421	9.16020039	0.05832994	-0.35138906
0.0283	14.12734	0.00082349	1.03e-06	0.0	4.5e-07	4.778e-05	1.36e-06	2.8e-07	8.3e-07	604.19130893	724.07239237	745.40765081	9.1178863	0.06005302	-0.35126937
0.0284	14.17184	0.00082587	1.06e-06	0.0	4.7e-07	4.529e-05	1.41e-06	2.9e-07	8.3e-07	604.67873137	723.85078672	745.25586597	9.07570962	0.06179488	-0.35115018
0.0285	14.2163	0.00082815	1.09e-06	0.0	4.9e-07	4.291e-05	1.46e-06	3e-07	8.3e-07	605.16381511	723.62810858	745.10472614	9.03379696	0.06355532	-0.3510315
0.0286	14.26071	0.00083033	1.12e-06	0.0	5e-07	4.062e-05	1.51e-06	3.2e-07	8.3e-07	605.64656719	723.40437926	744.9542282	8.99200489	0.06533383	-0.35091332
0.0287	14.30509	0.0008324	1.15e-06	0.0	5.2e-07	3.843e-05	1.56e-06	3.3e-07	8.4e-07	606.12699352	723.17962178	744.80436936	8.95038593	0.06713009	-0.35079565
0.0288	14.34942	0.00083438	1.19e-06	0.0	5.4e-07	3.633e-05	1.61e-06	3.4e-07	8.4e-07	606.60510094	722.95386054	744.65514651	8.90894936	0.06894377	-0.35067847
0.0289	14.39372	0.00083627	1.22e-06	0.0	5.6e-07	3.432e-05	1.67e-06	3.5e-07	8.4e-07	607.08089682	722.72712079	744.50655641	8.86769711	0.0707744	-0.3505618
0.029	14.43798	0.00083807	1.25e-06	0.0	5.8e-07	3.241e-05	1.72e-06	3.6e-07	8.4e-07	607.55438853	722.49942983	744.3585958	8.82663735	0.07262156	-0.35044561
0.0291	14.48219	0.00083977	1.29e-06	0.0	5.9e-07	3.058e-05	1.78e-06	3.7e-07	8.4e-07	608.02558391	722.27081611	744.2112613	8.78577816	0.07448482	-0.35032992
0.0292	14.52637	0.00084139	1.32e-06	0.0	6.1e-07	2.883e-05	1.84e-06	3.9e-07	8.5e-07	608.49448947	722.04130897	744.06454988	8.74505358	0.07636379	-0.35021472
0.0293	14.57051	0.00084292	1.36e-06	0.0	6.3e-07	2.716e-05	1.9e-06	4e-07	8.5e-07	608.96111159	721.81093891	743.91845859	8.70454073	0.0782579	-0.3501
0.0294	14.61461	0.00084438	1.4e-06	0.0	6.5e-07	2.558e-05	1.96e-06	4.1e-07	8.5e-07	609.4254583	721.57973786	743.77298398	8.66421603	0.08016669	-0.34998577
0.0295	14.65866	0.00084575	1.43e-06	0.0	6.8e-07	2.407e-05	2.02e-06	4.3e-07	8.5e-07	609.88753696	721.34773867	743.62812282	8.62406072	0.08208976	-0.34987202
0.0296	14.70268	0.00084705	1.47e-06	0.0	7e-07	2.263e-05	2.09e-06	4.4e-07	8.5e-07	610.34735331	721.11497486	743.48387234	8.58408607	0.08402651	-0.34975875
0.0297	14.74666	0.00084827	1.51e-06	0.0	7.2e-07	2.127e-05	2.15e-06	4.5e-07	8.5e-07	610.8049146	720.88148119	743.34022936	8.54428508	0.08597643	-0.34964596
0.0298	14.79059	0.00084942	1.55e-06	0.0	7.4e-07	1.997e-05	2.22e-06	4.7e-07	8.6e-07	611.26022734	720.64729316	743.19719092	8.50465343	0.08793899	-0.34953364
0.0299	14.83449	0.0008505	1.59e-06	0.0	7.6e-07	1.874e-05	2.29e-06	4.8e-07	8.6e-07	611.71329823	720.41244708	743.05475403	8.46520967	0.08991384	-0.3494218
0.03	14.87835	0.00085152	1.63e-06	0.0	7.9e-07	1.757e-05	2.36e-06	5e-07	8.6e-07	612.1641343	720.17698005	742.9129156	8.42592866	0.09190023	-0.34931042
0.0301	14.92217	0.00085247	1.67e-06	0.0	8.1e-07	1.647e-05	2.43e-06	5.1e-07	8.6e-07	612.61274166	719.94092976	742.77167285	8.38681446	0.09389768	-0.34919951
0.0302	14.96594	0.00085336	1.71e-06	0.0	8.4e-07	1.542e-05	2.51e-06	5.3e-07	8.6e-07	613.05912661	719.70433458	742.63102295	8.34786382	0.09590561	-0.34908907
0.0303	15.00968	0.00085419	1.76e-06	0.0	8.6e-07	1.443e-05	2.58e-06	5.5e-07	8.6e-07	613.50329653	719.4672335	742.49096278	8.30911268	0.09792372	-0.34897909
0.0304	15.05338	0.00085496	1.8e-06	0.0	8.9e-07	1.35e-05	2.66e-06	5.6e-07	8.6e-07	613.9452579	719.22966598	742.35148951	8.27051738	0.09995114	-0.34886957
0.0305	15.09703	0.00085568	1.85e-06	0.0	9.1e-07	1.261e-05	2.73e-06	5.8e-07	8.6e-07	614.38501738	718.99167191	742.21260027	8.23209318	0.10198741	-0.34876051
0.0306	15.14065	0.00085635	1.89e-06	0.0	9.4e-07	1.178e-05	2.81e-06	6e-07	8.6e-07	614.82258176	718.75329163	742.07429218	8.19384106	0.10403206	-0.3486519
0.0307	15.18423	0.00085696	1.94e-06	0.0	9.7e-07	1.099e-05	2.9e-06	6.1e-07	8.6e-07	615.25795792	718.51456578	741.93656237	8.15576115	0.10608441	-0.34854375
0.0308	15.22776	0.00085753	1.98e-06	0.0	9.9e-07	1.025e-05	2.98e-06	6.3e-07	8.6e-07	615.69115285	718.27553532	741.79940794	8.1178545	0.10814393	-0.34843606
0.0309	15.27126	0.00085805	2.03e-06	0.0	1.02e-06	9.55e-06	3.06e-06	6.5e-07	8.7e-07	616.12217369	718.03624141	741.66282602	8.08012223	0.11021003	-0.34832881
0.031	15.31472	0.00085852	2.08e-06	0.0	1.05e-06	8.9e-06	3.15e-06	6.7e-07	8.7e-07	616.55102716	717.79672544	741.52681383	8.04254883	0.11228228	-0.34822201
0.0311	15.35813	0.00085895	2.12e-06	0.0	1.08e-06	8.28e-06	3.24e-06	6.9e-07	8.7e-07	616.97772027	717.55702891	741.39136857	8.00515195	0.11435994	-0.34811565
0.0312	15.40151	0.00085934	2.17e-06	0.0	1.11e-06	7.7e-06	3.33e-06	7.1e-07	8.7e-07	617.40226024	717.31719336	741.25648741	7.96792531	0.11644247	-0.34800974
0.0313	15.44484	0.0008597	2.22e-06	0.0	1.14e-06	7.16e-06	3.42e-06	7.3e-07	8.7e-07	617.82465422	717.07726038	741.12216755	7.93086432	0.11852942	-0.34790426
0.0314	15.48814	0.00086001	2.27e-06	0.0	1.17e-06	6.65e-06	3.51e-06	7.5e-07	8.7e-07	618.2449091	716.83727179	740.98840631	7.89397152	0.12062012	-0.34779923
0.0315	15.53139	0.00086029	2.32e-06	0.0	1.2e-06	6.17e-06	3.61e-06	7.7e-07	8.7e-07	618.6630321	716.59726906	740.85520092	7.85724483	0.12271402	-0.34769463
0.0316	15.57461	0.00086054	2.38e-06	0.0	1.23e-06	5.72e-06	3.7e-06	7.9e-07	8.7e-07	619.07903037	716.35729365	740.7225487	7.82068303	0.12481057	-0.34759047
0.0317	15.61778	0.00086075	2.43e-06	0.0	1.27e-06	5.3e-06	3.8e-06	8.1e-07	8.7e-07	619.49291113	716.11738705	740.59044694	7.7842896	0.12690933	-0.34748674
0.0318	15.66091	0.00086093	2.48e-06	0.0	1.3e-06	4.91e-06	3.9e-06	8.3e-07	8.7e-07	619.90468163	715.87759062	740.45889296	7.74805875	0.12900961	-0.34738344
0.0319	15.70401	0.00086108	2.54e-06	0.0	1.33e-06	4.54e-06	4e-06	8.6e-07	8.7e-07	620.3143491	715.63794533	740.32788414	7.71199115	0.1311109	-0.34728056
0.032	15.74706	0.00086121	2.59e-06	0.0	1.37e-06	4.2e-06	4.11e-06	8.8e-07	8.7e-07	620.72192078	715.39849198	740.19741784	7.67608883	0.13321272	-0.34717812
0.0321	15.79007	0.00086131	2.65e-06	0.0	1.4e-06	3.88e-06	4.21e-06	9e-07	8.7e-07	621.12740416	715.15927143	740.06749142	7.64034915	0.13531448	-0.3470761
0.0322	15.83304	0.00086138	2.7e-06	0.0	1.44e-06	3.59e-06	4.32e-06	9.3e-07	8.7e-07	621.53080657	714.92032391	739.93810227	7.60477222	0.13741567	-0.34697449
0.0323	15.87598	0.00086143	2.76e-06	0.0	1.48e-06	3.31e-06	4.43e-06	9.5e-07	8.7e-07	621.93213546	714.68168943	739.80924783	7.56935765	0.13951575	-0.34687331
0.0324	15.91887	0.00086146	2.82e-06	0.0	1.51e-06	3.05e-06	4.54e-06	9.8e-07	8.7e-07	622.3313983	714.44340775	739.68092551	7.53410491	0.14161428	-0.34677255
0.0325	15.96172	0.00086146	2.88e-06	0.0	1.55e-06	2.81e-06	4.66e-06	1e-06	8.7e-07	622.72860259	714.20551831	739.55313275	7.49901386	0.14371068	-0.3466722
0.0326	16.00453	0.00086144	2.94e-06	0.0	1.59e-06	2.59e-06	4.77e-06	1.03e-06	8.7e-07	623.12375592	713.96806001	739.42586701	7.46408416	0.14580445	-0.34657227
0.0327	16.0473	0.00086141	3e-06	0.0	1.63e-06	2.38e-06	4.89e-06	1.05e-06	8.7e-07	623.51686589	713.73107139	739.29912576	7.42931557	0.1478951	-0.34647275
0.0328	16.09003	0.00086135	3.06e-06	0.0	1.67e-06	2.19e-06	5.01e-06	1.08e-06	8.7e-07	623.90793787	713.49459079	739.17290714	7.39463658	0.14998223	-0.34637364
0.0329	16.13271	0.00086128	3.12e-06	0.0	1.71e-06	2.01e-06	5.13e-06	1.11e-06	8.7e-07	624.29697869	713.25865591	739.0472089	7.36011901	0.15206524	-0.34627493
0.033	16.17536	0.00086119	3.18e-06	0.0	1.75e-06	1.85e-06	5.25e-06	1.13e-06	8.7e-07	624.68399465	713.02330399	738.92202897	7.32572768	0.1541437	-0.34617664
0.0331	16.21797	0.00086108	3.24e-06	0.0	1.79e-06	1.7e-06	5.38e-06	1.16e-06	8.7e-07	625.06899255	712.78857182	738.79736515	7.29152969	0.15621718	-0.34607875
0.0332	16.26054	0.00086096	3.31e-06	0.0	1.83e-06	1.56e-06	5.51e-06	1.19e-06	8.7e-07	625.45198177	712.55449586	738.6732145	7.25745903	0.15828518	-0.34598126
0.0333	16.30306	0.00086082	3.37e-06	0.0	1.88e-06	1.43e-06	5.64e-06	1.22e-06	8.7e-07	625.83296832	712.32111186	738.5495751	7.22353797	0.16034726	-0.34588417
0.0334	16.34555	0.00086067	3.44e-06	0.0	1.92e-06	1.31e-06	5.77e-06	1.25e-06	8.7e-07	626.21195963	712.08845508	738.42644464	7.18976936	0.16240297	-0.34578749
0.0335	16.38799	0.00086051	3.5e-06	0.0	1.96e-06	1.2e-06	5.9e-06	1.28e-06	8.7e-07	626.58896523	711.85656029	738.30382021	7.1562235	0.16445194	-0.3456912
0.0336	16.4304	0.00086033	3.57e-06	0.0	2.01e-06	1.09e-06	6.04e-06	1.31e-06	8.7e-07	626.96399444	711.62546166	738.18169897	7.12284084	0.16649368	-0.3455953
0.0337	16.47276	0.00086014	3.64e-06	0.0	2.06e-06	1e-06	6.18e-06	1.34e-06	8.7e-07	627.33705673	711.39519276	738.06007806	7.08965832	0.1685278	-0.3454998
0.0338	16.51508	0.00085994	3.71e-06	0.0	2.1e-06	9.1e-07	6.32e-06	1.37e-06	8.7e-07	627.70816187	711.16578656	737.93895456	7.05658604	0.17055388	-0.34540469
0.0339	16.55736	0.00085973	3.77e-06	0.0	2.15e-06	8.3e-07	6.46e-06	1.4e-06	8.7e-07	628.0773143	710.93727543	737.81832713	7.02370816	0.17257154	-0.34530997
0.034	16.5996	0.00085951	3.84e-06	0.0	2.2e-06	7.6e-07	6.61e-06	1.43e-06	8.7e-07	628.44452489	710.70969107	737.69819255	6.9909995	0.17458037	-0.34521564
0.0341	16.6418	0.00085928	3.91e-06	0.0	2.25e-06	6.9e-07	6.75e-06	1.47e-06	8.7e-07	628.8098023	710.48306452	737.57854827	6.95845749	0.17657999	-0.34512169
0.0342	16.68396	0.00085903	3.99e-06	0.0	2.3e-06	6.3e-07	6.9e-06	1.5e-06	8.7e-07	629.17315304	710.25742635	737.4593924	6.92599422	0.17857005	-0.34502812
0.0343	16.72608	0.00085878	4.06e-06	0.0	2.35e-06	5.8e-07	7.06e-06	1.53e-06	8.7e-07	629.53458285	710.03280645	737.34072329	6.89368121	0.18055016	-0.34493494
0.0344	16.76816	0.00085852	4.13e-06	0.0	2.4e-06	5.2e-07	7.21e-06	1.57e-06	8.7e-07	629.89409832	709.80923391	737.22253903	6.86147411	0.18251997	-0.34484214
0.0345	16.8102	0.00085825	4.21e-06	0.0	2.45e-06	4.8e-07	7.37e-06	1.6e-06	8.7e-07	630.25170464	709.58673723	737.10483816	6.82945488	0.18447919	-0.34474972
0.0346	16.85219	0.00085797	4.28e-06	0.0	2.5e-06	4.3e-07	7.53e-06	1.64e-06	8.7e-07	630.60741407	709.36534504	736.98761717	6.79754904	0.18642746	-0.34465767
0.0347	16.89415	0.00085769	4.36e-06	0.0	2.56e-06	3.9e-07	7.69e-06	1.67e-06	8.7e-07	630.96123087	709.14508457	736.87087488	6.76577301	0.18836447	-0.34456601
0.0348	16.93606	0.00085739	4.43e-06	0.0	2.61e-06	3.6e-07	7.85e-06	1.71e-06	8.7e-07	631.31316183	708.92598273	736.75460941	6.73412613	0.1902899	-0.34447472
0.0349	16.97793	0.00085709	4.51e-06	0.0	2.66e-06	3.2e-07	8.02e-06	1.75e-06	8.7e-07	631.66321464	708.70806539	736.6388186	6.70265612	0.19220328	-0.34438379
0.035	17.01976	0.00085678	4.59e-06	0.0	2.72e-06	2.9e-07	8.18e-06	1.79e-06	8.7e-07	632.01139809	708.49135735	736.5235	6.67132395	0.19410448	-0.34429324
0.0351	17.06155	0.00085647	4.67e-06	0.0	2.78e-06	2.6e-07	8.35e-06	1.82e-06	8.7e-07	632.35771988	708.27588339	736.40865147	6.64015224	0.19599313	-0.34420305
0.0352	17.1033	0.00085614	4.75e-06	0.0	2.83e-06	2.4e-07	8.53e-06	1.86e-06	8.7e-07	632.70218877	708.06166723	736.29427059	6.60915062	0.19786894	-0.34411323
0.0353	17.14501	0.00085581	4.83e-06	0.0	2.89e-06	2.2e-07	8.7e-06	1.9e-06	8.8e-07	633.04481113	707.84873283	736.18035565	6.57823702	0.19973193	-0.34402378
0.0354	17.18668	0.00085547	4.91e-06	0.0	2.95e-06	2e-07	8.88e-06	1.94e-06	8.8e-07	633.38559587	707.6371027	736.0669042	6.54751833	0.20158151	-0.34393469
0.0355	17.22831	0.00085513	4.99e-06	0.0	3.01e-06	1.8e-07	9.06e-06	1.98e-06	8.8e-07	633.7245518	707.42679881	735.95391382	6.51696271	0.20341756	-0.34384596
0.0356	17.26989	0.00085478	5.07e-06	0.0	3.07e-06	1.6e-07	9.24e-06	2.02e-06	8.8e-07	634.06168713	707.21784252	735.8413823	6.48652681	0.20523973	-0.3437576
0.0357	17.31144	0.00085442	5.16e-06	0.0	3.13e-06	1.4e-07	9.43e-06	2.07e-06	8.8e-07	634.39700844	707.01025449	735.72930788	6.45625081	0.20704789	-0.34366959
0.0358	17.35294	0.00085406	5.24e-06	1e-08	3.19e-06	1.3e-07	9.62e-06	2.11e-06	8.8e-07	634.73052436	706.80405479	735.61768825	6.42611899	0.20884178	-0.34358194
0.0359	17.3944	0.00085369	5.33e-06	1e-08	3.26e-06	1.2e-07	9.81e-06	2.15e-06	8.8e-07	635.06224261	706.59926281	735.50652135	6.39612765	0.21062119	-0.34349465
0.036	17.43582	0.00085332	5.41e-06	1e-08	3.32e-06	1.1e-07	1e-05	2.2e-06	8.8e-07	635.39217109	706.39589708	735.39580508	6.36628632	0.21238582	-0.34340771
0.0361	17.4772	0.00085294	5.5e-06	1e-08	3.38e-06	9e-08	1.019e-05	2.24e-06	8.8e-07	635.72031735	706.19397554	735.28553745	6.33657655	0.21413556	-0.34332113
0.0362	17.51854	0.00085255	5.59e-06	1e-08	3.45e-06	9e-08	1.039e-05	2.28e-06	8.8e-07	636.04668865	705.99351547	735.17571656	6.30699925	0.21587017	-0.34323489
0.0363	17.55984	0.00085216	5.67e-06	1e-08	3.52e-06	8e-08	1.059e-05	2.33e-06	8.8e-07	636.37129205	705.79453346	735.06634059	6.27754467	0.21758951	-0.34314901
0.0364	17.60109	0.00085176	5.76e-06	1e-08	3.58e-06	7e-08	1.079e-05	2.38e-06	8.8e-07	636.69413407	705.59704557	734.95740786	6.24821109	0.21929337	-0.34306347
0.0365	17.64231	0.00085136	5.85e-06	1e-08	3.65e-06	6e-08	1.1e-05	2.42e-06	8.8e-07	637.01522119	705.40106698	734.84891673	6.21899077	0.22098158	-0.34297828
0.0366	17.68348	0.00085095	5.94e-06	1e-08	3.72e-06	6e-08	1.121e-05	2.47e-06	8.8e-07	637.33455946	705.20661227	734.74086567	6.18987655	0.22265398	-0.34289343
0.0367	17.72461	0.00085054	6.04e-06	1e-08	3.79e-06	5e-08	1.142e-05	2.52e-06	8.8e-07	637.65215685	705.01369547	734.63325263	6.16095719	0.22431042	-0.34280893
0.0368	17.7657	0.00085012	6.13e-06	1e-08	3.86e-06	4e-08	1.163e-05	2.57e-06	8.8e-07	637.96802156	704.82233002	734.52607546	6.13213744	0.22595076	-0.34272477
0.0369	17.80675	0.00084969	6.22e-06	1e-08	3.93e-06	4e-08	1.185e-05	2.62e-06	8.8e-07	638.28216008	704.63252854	734.41933254	6.10345322	0.22757486	-0.34264095
0.037	17.84776	0.00084926	6.32e-06	1e-08	4e-06	4e-08	1.207e-05	2.67e-06	8.8e-07	638.59457985	704.44430313	734.31302196	6.07485292	0.2291826	-0.34255747
0.0371	17.88872	0.00084882	6.41e-06	1e-08	4.07e-06	3e-08	1.229e-05	2.72e-06	8.8e-07	638.90528414	704.25766536	734.20714306	6.04637252	0.23077385	-0.34247433
0.0372	17.92965	0.00084838	6.51e-06	1e-08	4.15e-06	3e-08	1.251e-05	2.77e-06	8.8e-07	639.2142803	704.07262607	734.10169397	6.01799642	0.23234852	-0.34239153
0.0373	17.97053	0.00084794	6.6e-06	1e-08	4.22e-06	3e-08	1.274e-05	2.82e-06	8.8e-07	639.52157399	703.88919557	733.99667332	5.98971845	0.23390649	-0.34230906
0.0374	18.01137	0.00084748	6.7e-06	1e-08	4.3e-06	2e-08	1.297e-05	2.87e-06	8.8e-07	639.82717153	703.70738352	733.89207958	5.96158272	0.23544762	-0.34222693
0.0375	18.05217	0.00084703	6.8e-06	1e-08	4.37e-06	2e-08	1.32e-05	2.92e-06	8.8e-07	640.13107995	703.52719902	733.78791098	5.93353944	0.23697187	-0.34214513
0.0376	18.09293	0.00084656	6.9e-06	1e-08	4.45e-06	2e-08	1.343e-05	2.98e-06	8.8e-07	640.43330467	703.34865059	733.68416625	5.90560343	0.23847915	-0.34206367
0.0377	18.13365	0.0008461	7e-06	1e-08	4.53e-06	2e-08	1.367e-05	3.03e-06	8.8e-07	640.73385167	703.17174617	733.58084394	5.87778097	0.23996937	-0.34198254
0.0378	18.17432	0.00084562	7.1e-06	1e-08	4.61e-06	1e-08	1.391e-05	3.09e-06	8.8e-07	641.03274038	702.99649254	733.47793868	5.85046475	0.24144233	-0.34190173
0.0379	18.21496	0.00084514	7.2e-06	1e-08	4.69e-06	1e-08	1.415e-05	3.14e-06	8.8e-07	641.32998157	702.82289629	733.37544765	5.82325641	0.24289811	-0.34182125
0.038	18.25555	0.00084466	7.3e-06	1e-08	4.77e-06	1e-08	1.44e-05	3.2e-06	8.8e-07	641.62558983	702.6509633	733.27336687	5.79635315	0.24433658	-0.34174109
0.0381	18.2961	0.00084417	7.41e-06	1e-08	4.85e-06	1e-08	1.465e-05	3.26e-06	8.8e-07	641.919577	702.48069885	733.17169321	5.76938317	0.24575774	-0.34166126
0.0382	18.33661	0.00084368	7.51e-06	1e-08	4.93e-06	1e-08	1.49e-05	3.31e-06	8.8e-07	642.21194156	702.31210775	733.07042745	5.74271948	0.2471615	-0.34158174
0.0383	18.37708	0.00084318	7.62e-06	1e-08	5.02e-06	1e-08	1.515e-05	3.37e-06	8.8e-07	642.50270075	702.14519396	732.96956487	5.71624052	0.24854781	-0.34150254
0.0384	18.4175	0.00084267	7.72e-06	1e-08	5.1e-06	1e-08	1.541e-05	3.43e-06	8.8e-07	642.79186458	701.97996089	732.86910286	5.68993479	0.24991665	-0.34142365
0.0385	18.45789	0.00084216	7.83e-06	1e-08	5.19e-06	1e-08	1.567e-05	3.49e-06	8.8e-07	643.07943901	701.8164116	732.76904002	5.66367112	0.25126794	-0.34134508
0.0386	18.49823	0.00084164	7.94e-06	1e-08	5.27e-06	1e-08	1.593e-05	3.55e-06	8.8e-07	643.36543012	701.65454848	732.66937492	5.63754364	0.2526017	-0.34126682
0.0387	18.53853	0.00084112	8.04e-06	1e-08	5.36e-06	0.0	1.62e-05	3.61e-06	8.8e-07	643.649843	701.49437328	732.5701064	5.61147534	0.2539179	-0.34118887
0.0388	18.57879	0.0008406	8.15e-06	1e-08	5.45e-06	0.0	1.646e-05	3.67e-06	8.8e-07	643.93268201	701.33588738	732.47123353	5.58563138	0.25521663	-0.34111123
0.0389	18.619	0.00084007	8.26e-06	1e-08	5.54e-06	0.0	1.673e-05	3.74e-06	8.8e-07	644.21396106	701.17909249	732.3727526	5.55983225	0.25649781	-0.34103391
0.039	18.65918	0.00083953	8.37e-06	2e-08	5.63e-06	0.0	1.701e-05	3.8e-06	8.8e-07	644.49368097	701.02398902	732.27466372	5.53411341	0.25776148	-0.34095689
0.0391	18.69931	0.00083899	8.48e-06	2e-08	5.72e-06	0.0	1.728e-05	3.86e-06	8.8e-07	644.77184615	700.87057731	732.17696596	5.5084635	0.25900768	-0.34088018
0.0392	18.7394	0.00083844	8.6e-06	2e-08	5.81e-06	0.0	1.756e-05	3.93e-06	8.8e-07	645.04846718	700.71885613	732.07965657	5.48313938	0.26023595	-0.34080376
0.0393	18.77945	0.00083789	8.71e-06	2e-08	5.9e-06	0.0	1.784e-05	3.99e-06	8.8e-07	645.32355336	700.56882406	731.98273316	5.45782437	0.26144688	-0.34072764
0.0394	18.81946	0.00083733	8.82e-06	2e-08	5.99e-06	0.0	1.813e-05	4.06e-06	8.8e-07	645.59710862	700.42048029	731.88619497	5.4326201	0.26264034	-0.34065183
0.0395	18.85942	0.00083677	8.94e-06	2e-08	6.09e-06	0.0	1.842e-05	4.13e-06	8.8e-07	645.86913918	700.27382321	731.79004054	5.40752111	0.26381636	-0.34057632
0.0396	18.89934	0.0008362	9.05e-06	2e-08	6.18e-06	0.0	1.871e-05	4.19e-06	8.8e-07	646.13965093	700.12885096	731.6942685	5.38252081	0.26497501	-0.34050112
0.0397	18.93923	0.00083562	9.17e-06	2e-08	6.28e-06	0.0	1.9e-05	4.26e-06	8.8e-07	646.40864979	699.9855613	731.5988775	5.35774328	0.26611597	-0.34042619
0.0398	18.97906	0.00083504	9.29e-06	2e-08	6.37e-06	0.0	1.93e-05	4.33e-06	8.8e-07	646.6761499	699.8439495	731.50386374	5.33303391	0.26723976	-0.34035157
0.0399	19.01886	0.00083446	9.4e-06	2e-08	6.47e-06	0.0	1.96e-05	4.4e-06	8.8e-07	646.94215387	699.70401363	731.40922687	5.30844082	0.26834629	-0.34027726
0.04	19.05862	0.00083387	9.52e-06	2e-08	6.57e-06	0.0	1.99e-05	4.47e-06	8.8e-07	647.20666832	699.5657504	731.3149653	5.28396049	0.26943565	-0.34020324
0.0401	19.09833	0.00083328	9.64e-06	2e-08	6.67e-06	0.0	2.02e-05	4.54e-06	8.8e-07	647.46969968	699.42915633	731.22107755	5.25958867	0.27050793	-0.34012952
0.0402	19.138	0.00083268	9.76e-06	2e-08	6.77e-06	0.0	2.051e-05	4.61e-06	8.8e-07	647.73125417	699.29422777	731.12756218	5.23532043	0.27156323	-0.34005611
0.0403	19.17763	0.00083207	9.88e-06	2e-08	6.87e-06	0.0	2.082e-05	4.69e-06	8.8e-07	647.99133813	699.16096061	731.03441772	5.21118284	0.27260132	-0.33998298
0.0404	19.21721	0.00083146	1e-05	2e-08	6.97e-06	0.0	2.113e-05	4.76e-06	8.8e-07	648.24996013	699.02934843	730.94164205	5.18719144	0.2736221	-0.33991013
0.0405	19.25676	0.00083084	1.013e-05	2e-08	7.08e-06	0.0	2.145e-05	4.83e-06	8.8e-07	648.50712756	698.89938546	730.84923339	5.16332218	0.27462588	-0.33983756
0.0406	19.29626	0.00083022	1.025e-05	2e-08	7.18e-06	0.0	2.177e-05	4.91e-06	8.8e-07	648.76284742	698.77106582	730.75719007	5.13956957	0.27561274	-0.33976528
0.0407	19.33572	0.00082959	1.037e-05	2e-08	7.29e-06	0.0	2.209e-05	4.98e-06	8.8e-07	649.01712636	698.64438352	730.66551053	5.11593117	0.27658276	-0.33969329
0.0408	19.37514	0.00082896	1.05e-05	3e-08	7.39e-06	0.0	2.241e-05	5.06e-06	8.8e-07	649.2699711	698.51933227	730.5741932	5.09240557	0.27753604	-0.33962159
0.0409	19.41451	0.00082833	1.062e-05	3e-08	7.5e-06	0.0	2.274e-05	5.14e-06	8.8e-07	649.52138831	698.39590548	730.48323653	5.06899699	0.27847261	-0.33955017
0.041	19.45384	0.00082768	1.075e-05	3e-08	7.61e-06	0.0	2.307e-05	5.21e-06	8.8e-07	649.77138471	698.27409624	730.39263893	5.04570094	0.27939258	-0.33947903
0.0411	19.49313	0.00082703	1.088e-05	3e-08	7.72e-06	0.0	2.341e-05	5.29e-06	8.8e-07	650.01996702	698.15389738	730.30239884	5.02252254	0.280296	-0.33940817
0.0412	19.53238	0.00082638	1.1e-05	3e-08	7.83e-06	0.0	2.374e-05	5.37e-06	8.8e-07	650.26714212	698.03530129	730.21251465	4.99945643	0.281183	-0.33933759
0.0413	19.57159	0.00082572	1.113e-05	3e-08	7.94e-06	0.0	2.408e-05	5.45e-06	8.8e-07	650.51291649	697.91830044	730.12298485	4.97650632	0.28205362	-0.33926728
0.0414	19.61075	0.00082506	1.126e-05	3e-08	8.05e-06	0.0	2.442e-05	5.53e-06	8.8e-07	650.75729706	697.80288666	730.03380783	4.95367271	0.28290794	-0.33919725
0.0415	19.64987	0.00082439	1.139e-05	3e-08	8.16e-06	0.0	2.477e-05	5.61e-06	8.8e-07	651.00029044	697.68905182	729.94498204	4.93094595	0.28374613	-0.33912751
0.0416	19.68895	0.00082372	1.152e-05	3e-08	8.27e-06	0.0	2.511e-05	5.7e-06	8.8e-07	651.24190328	697.57678743	729.85650594	4.90833513	0.2845682	-0.33905803
0.0417	19.72799	0.00082304	1.165e-05	3e-08	8.39e-06	0.0	2.546e-05	5.78e-06	8.8e-07	651.48214226	697.4660848	729.768378	4.8858349	0.2853743	-0.33898883
0.0418	19.76698	0.00082235	1.179e-05	3e-08	8.5e-06	0.0	2.582e-05	5.86e-06	8.8e-07	651.72101394	697.35693513	729.68059669	4.86344595	0.28616449	-0.3389199
0.0419	19.80593	0.00082166	1.192e-05	3e-08	8.62e-06	0.0	2.617e-05	5.95e-06	8.8e-07	651.95852493	697.2493293	729.5931605	4.84116763	0.28693891	-0.33885124
0.042	19.84484	0.00082097	1.205e-05	4e-08	8.73e-06	0.0	2.653e-05	6.03e-06	8.8e-07	652.1946818	697.1432581	729.5060679	4.81899926	0.28769764	-0.33878285
0.0421	19.8837	0.00082027	1.219e-05	4e-08	8.85e-06	0.0	2.689e-05	6.12e-06	8.8e-07	652.4294911	697.03871206	729.41931739	4.79694023	0.2884408	-0.33871473
0.0422	19.92253	0.00081956	1.232e-05	4e-08	8.97e-06	0.0	2.726e-05	6.2e-06	8.8e-07	652.66295936	696.93568103	729.33290748	4.77498906	0.2891691	-0.33864687
0.0423	19.96131	0.00081885	1.246e-05	4e-08	9.09e-06	0.0	2.763e-05	6.29e-06	8.8e-07	652.89509312	696.83415519	729.24683666	4.75314809	0.28988154	-0.33857928
0.0424	20.00004	0.00081814	1.26e-05	4e-08	9.21e-06	0.0	2.8e-05	6.38e-06	8.8e-07	653.12589893	696.73412512	729.16110344	4.73141656	0.29057844	-0.33851196
0.0425	20.03874	0.00081741	1.273e-05	4e-08	9.33e-06	0.0	2.837e-05	6.47e-06	8.8e-07	653.35538333	696.63558124	729.07570631	4.70979154	0.2912606	-0.3384449
0.0426	20.07739	0.00081669	1.287e-05	4e-08	9.45e-06	0.0	2.875e-05	6.56e-06	8.8e-07	653.58355269	696.53851129	728.99064384	4.68827252	0.29192818	-0.3383781
0.0427	20.116	0.00081596	1.301e-05	4e-08	9.58e-06	0.0	2.913e-05	6.65e-06	8.8e-07	653.81041359	696.44290626	728.90591451	4.66686378	0.29257997	-0.33831157
0.0428	20.15457	0.00081522	1.315e-05	4e-08	9.7e-06	0.0	2.951e-05	6.74e-06	8.8e-07	654.03597256	696.34875617	728.82151683	4.64556342	0.29321652	-0.3382453
0.0429	20.19309	0.00081448	1.329e-05	4e-08	9.82e-06	0.0	2.989e-05	6.83e-06	8.8e-07	654.26023603	696.25605029	728.73744934	4.62436239	0.29384013	-0.33817928
0.043	20.23157	0.00081373	1.343e-05	5e-08	9.95e-06	0.0	3.028e-05	6.92e-06	8.8e-07	654.48321028	696.16477617	728.65371064	4.60327173	0.29444799	-0.33811352
0.0431	20.27001	0.00081298	1.357e-05	5e-08	1.008e-05	0.0	3.067e-05	7.01e-06	8.8e-07	654.70490188	696.07492444	728.5702992	4.58228788	0.29504099	-0.33804803
0.0432	20.30841	0.00081222	1.371e-05	5e-08	1.02e-05	0.0	3.106e-05	7.11e-06	8.8e-07	654.9253173	695.98648457	728.48721357	4.56141084	0.29561914	-0.3379828
0.0433	20.34676	0.00081146	1.386e-05	5e-08	1.033e-05	0.0	3.146e-05	7.2e-06	8.8e-07	655.14446296	695.89944558	728.40445228	4.54063599	0.2961836	-0.33791781
0.0434	20.38507	0.00081069	1.4e-05	5e-08	1.046e-05	0.0	3.186e-05	7.3e-06	8.8e-07	655.36234517	695.81379553	728.32201393	4.51996376	0.29673428	-0.33785308
0.0435	20.42334	0.00080992	1.414e-05	5e-08	1.059e-05	0.0	3.226e-05	7.39e-06	8.8e-07	655.57897026	695.72952297	728.23989709	4.49939472	0.29727103	-0.3377886
0.0436	20.46156	0.00080915	1.429e-05	5e-08	1.072e-05	0.0	3.266e-05	7.49e-06	8.8e-07	655.79435114	695.64660473	728.15809886	4.47905566	0.29777699	-0.33772468
0.0437	20.49974	0.00080836	1.443e-05	5e-08	1.085e-05	0.0	3.307e-05	7.59e-06	8.8e-07	656.00848719	695.56504188	728.07661936	4.45861419	0.29829665	-0.33766051
0.0438	20.53788	0.00080758	1.458e-05	5e-08	1.098e-05	0.0	3.348e-05	7.69e-06	8.8e-07	656.22138737	695.48481807	727.9954566	4.43850181	0.29877249	-0.33759714
0.0439	20.57597	0.00080678	1.473e-05	6e-08	1.112e-05	0.0	3.389e-05	7.78e-06	8.8e-07	656.43305734	695.40592297	727.9146093	4.4182452	0.29926753	-0.33753342
0.044	20.61403	0.00080599	1.487e-05	6e-08	1.125e-05	0.0	3.43e-05	7.88e-06	8.8e-07	656.64349923	695.32835257	727.83407698	4.39831518	0.29971942	-0.3374705
0.0441	20.65203	0.00080519	1.502e-05	6e-08	1.138e-05	0.0	3.472e-05	7.98e-06	8.8e-07	656.85272668	695.25208156	727.7538566	4.37827116	0.30018636	-0.3374073
0.0442	20.69	0.00080438	1.517e-05	6e-08	1.152e-05	0.0	3.514e-05	8.08e-06	8.8e-07	657.06073493	695.17711877	727.67394921	4.35851192	0.30061603	-0.33734479
0.0443	20.72792	0.00080357	1.532e-05	6e-08	1.166e-05	0.0	3.556e-05	8.19e-06	8.8e-07	657.26754397	695.10342667	727.59435036	4.33868828	0.30105413	-0.33728213
0.0444	20.7658	0.00080275	1.547e-05	6e-08	1.179e-05	0.0	3.599e-05	8.29e-06	8.8e-07	657.47314557	695.03102071	727.51506189	4.31886464	0.30149223	-0.33721946
0.0445	20.80364	0.00080193	1.562e-05	6e-08	1.193e-05	0.0	3.642e-05	8.39e-06	8.8e-07	657.67755868	694.95986494	727.43607957	4.29949467	0.30187157	-0.33715791
0.0446	20.84143	0.0008011	1.577e-05	7e-08	1.207e-05	0.0	3.685e-05	8.5e-06	8.8e-07	657.88078002	694.88996558	727.35740413	4.27989252	0.30228099	-0.33709578
0.0447	20.87918	0.00080027	1.592e-05	7e-08	1.221e-05	0.0	3.728e-05	8.6e-06	8.8e-07	658.08282471	694.82129363	727.27903222	4.26083541	0.30262117	-0.33703499
0.0448	20.91689	0.00079944	1.607e-05	7e-08	1.235e-05	0.0	3.772e-05	8.71e-06	8.8e-07	658.28370293	694.75382953	727.20096158	4.24158323	0.30298612	-0.33697372
0.0449	20.95455	0.0007986	1.623e-05	7e-08	1.249e-05	0.0	3.816e-05	8.81e-06	8.8e-07	658.4834105	694.68758136	727.12319314	4.22236259	0.30334708	-0.33691253
0.045	20.99217	0.00079775	1.638e-05	7e-08	1.263e-05	0.0	3.86e-05	8.92e-06	8.8e-07	658.68194938	694.6225453	727.04572645	4.20317349	0.30370402	-0.33685141
0.0451	21.02975	0.0007969	1.653e-05	7e-08	1.278e-05	-0.0	3.904e-05	9.03e-06	8.8e-07	658.87932157	694.55871756	726.96856109	4.18401595	0.30405696	-0.33679037
0.0452	21.06728	0.00079605	1.669e-05	8e-08	1.292e-05	-0.0	3.949e-05	9.14e-06	8.8e-07	659.07555012	694.49605292	726.89169197	4.1654118	0.30434146	-0.33673068
0.0453	21.10477	0.00079519	1.684e-05	8e-08	1.306e-05	-0.0	3.994e-05	9.24e-06	8.8e-07	659.27063552	694.43455052	726.81511899	4.14658111	0.30465382	-0.33667044
0.0454	21.14222	0.00079433	1.7e-05	8e-08	1.321e-05	-0.0	4.039e-05	9.35e-06	8.8e-07	659.46457824	694.37420954	726.73884203	4.12782462	0.3049569	-0.33661038
0.0455	21.17962	0.00079346	1.715e-05	8e-08	1.335e-05	-0.0	4.084e-05	9.46e-06	8.8e-07	659.65738297	694.31502083	726.66286006	4.10914234	0.30525071	-0.3365505
0.0456	21.21698	0.00079258	1.731e-05	8e-08	1.35e-05	-0.0	4.13e-05	9.58e-06	8.8e-07	659.84905443	694.25697523	726.58717204	4.09059511	0.30552842	-0.33649095
0.0457	21.25429	0.00079171	1.747e-05	8e-08	1.365e-05	-0.0	4.176e-05	9.69e-06	8.8e-07	660.03960909	694.20003986	726.51177439	4.07224303	0.30578331	-0.33643188
0.0458	21.29157	0.00079082	1.763e-05	9e-08	1.379e-05	-0.0	4.222e-05	9.8e-06	8.8e-07	660.22904749	694.14421397	726.43666698	4.05390054	0.30603616	-0.33637283
0.0459	21.32879	0.00078994	1.778e-05	9e-08	1.394e-05	-0.0	4.269e-05	9.91e-06	8.8e-07	660.41737502	694.08948704	726.36184861	4.03565075	0.30627767	-0.336314
0.046	21.36598	0.00078905	1.794e-05	9e-08	1.409e-05	-0.0	4.315e-05	1.003e-05	8.8e-07	660.60459758	694.03584748	726.28731799	4.01749365	0.30650783	-0.3362554
0.0461	21.40312	0.00078815	1.81e-05	9e-08	1.424e-05	-0.0	4.362e-05	1.014e-05	8.8e-07	660.7907213	693.98328328	726.21307378	3.9994535	0.30672642	-0.33619709
0.0462	21.44022	0.00078725	1.826e-05	9e-08	1.439e-05	-0.0	4.41e-05	1.026e-05	8.8e-07	660.97575431	693.9317782	726.13911425	3.98149738	0.30693375	-0.33613898
0.0463	21.47727	0.00078635	1.842e-05	1e-07	1.455e-05	0.0	4.457e-05	1.037e-05	8.8e-07	661.15970154	693.88132271	726.0654383	3.9636368	0.3071297	-0.33608111
0.0464	21.51428	0.00078544	1.858e-05	1e-07	1.47e-05	0.0	4.505e-05	1.049e-05	8.8e-07	661.34256916	693.8319047	725.99204458	3.94587176	0.30731428	-0.33602347
0.0465	21.55125	0.00078453	1.875e-05	1e-07	1.485e-05	0.0	4.553e-05	1.061e-05	8.8e-07	661.52436332	693.78351208	725.91893173	3.92820224	0.30748748	-0.33596606
0.0466	21.58817	0.00078361	1.891e-05	1e-07	1.5e-05	0.0	4.601e-05	1.072e-05	8.8e-07	661.70508994	693.7361333	725.84609849	3.91060276	0.30765577	-0.33590882
0.0467	21.62505	0.00078269	1.907e-05	1e-07	1.516e-05	0.0	4.649e-05	1.084e-05	8.8e-07	661.88475429	693.68975833	725.77354375	3.89310888	0.30781014	-0.33585184
0.0468	21.66189	0.00078176	1.923e-05	1.1e-07	1.531e-05	0.0	4.698e-05	1.096e-05	8.8e-07	662.06336296	693.64437407	725.70126605	3.8757078	0.30795383	-0.33579509
0.0469	21.69868	0.00078083	1.94e-05	1.1e-07	1.547e-05	0.0	4.747e-05	1.108e-05	8.8e-07	662.24092198	693.59996871	725.62926407	3.85839952	0.30808684	-0.33573856
0.047	21.73543	0.0007799	1.956e-05	1.1e-07	1.563e-05	-0.0	4.796e-05	1.12e-05	8.8e-07	662.4174374	693.55653041	725.5575365	3.84118404	0.30820917	-0.33568226
0.0471	21.77213	0.00077896	1.972e-05	1.1e-07	1.578e-05	-0.0	4.845e-05	1.132e-05	8.8e-07	662.59291515	693.51404754	725.48608206	3.82405236	0.30832277	-0.33562617
0.0472	21.80879	0.00077802	1.989e-05	1.1e-07	1.594e-05	-0.0	4.895e-05	1.145e-05	8.8e-07	662.76736072	693.47250936	725.41489957	3.80700448	0.3084277	-0.33557028
0.0473	21.84541	0.00077707	2.005e-05	1.2e-07	1.61e-05	-0.0	4.944e-05	1.157e-05	8.8e-07	662.94077976	693.43190512	725.34398783	3.79004196	0.30852363	-0.3355146
0.0474	21.88198	0.00077612	2.022e-05	1.2e-07	1.626e-05	-0.0	4.994e-05	1.169e-05	8.8e-07	663.11317803	693.39222385	725.27334559	3.77316533	0.30861045	-0.33545912
0.0475	21.91851	0.00077516	2.039e-05	1.2e-07	1.642e-05	0.0	5.045e-05	1.182e-05	8.8e-07	663.2845612	693.35345467	725.20297163	3.75637447	0.30868821	-0.33540386
0.0476	21.95499	0.00077421	2.055e-05	1.2e-07	1.658e-05	0.0	5.095e-05	1.194e-05	8.8e-07	663.45493501	693.31558662	725.13286472	3.73966936	0.30875691	-0.33534881
0.0477	21.99143	0.00077324	2.072e-05	1.3e-07	1.674e-05	0.0	5.146e-05	1.207e-05	8.8e-07	663.62430515	693.27860883	725.06302364	3.72304938	0.30881674	-0.33529397
0.0478	22.02783	0.00077228	2.089e-05	1.3e-07	1.69e-05	-0.0	5.197e-05	1.219e-05	8.8e-07	663.79267733	693.2425105	724.99344717	3.70651484	0.30886761	-0.33523933
0.0479	22.06418	0.00077131	2.105e-05	1.3e-07	1.706e-05	-0.0	5.248e-05	1.232e-05	8.8e-07	663.96005722	693.20728082	724.92413409	3.69006428	0.30890991	-0.3351849
0.048	22.10049	0.00077033	2.122e-05	1.3e-07	1.723e-05	-0.0	5.299e-05	1.245e-05	8.8e-07	664.12645048	693.17290915	724.85508319	3.67369862	0.3089434	-0.33513068
0.0481	22.13675	0.00076935	2.139e-05	1.4e-07	1.739e-05	-0.0	5.351e-05	1.257e-05	8.8e-07	664.29186272	693.13938495	724.78629327	3.65741426	0.30896901	-0.33507666
0.0482	22.17297	0.00076837	2.156e-05	1.4e-07	1.755e-05	-0.0	5.403e-05	1.27e-05	8.8e-07	664.45629954	693.1066978	724.71776314	3.64121508	0.30898575	-0.33502285
0.0483	22.20915	0.00076739	2.173e-05	1.4e-07	1.772e-05	-0.0	5.455e-05	1.283e-05	8.8e-07	664.61976662	693.07483694	724.64949158	3.6251001	0.30899385	-0.33496924
0.0484	22.24528	0.0007664	2.19e-05	1.4e-07	1.788e-05	-0.0	5.507e-05	1.296e-05	8.8e-07	664.78226953	693.04379203	724.5814774	3.6090637	0.30899479	-0.33491582
0.0485	22.28136	0.0007654	2.207e-05	1.5e-07	1.805e-05	-0.0	5.559e-05	1.309e-05	8.8e-07	664.94381375	693.01355315	724.51371943	3.59311233	0.30898689	-0.33486262
0.0486	22.31741	0.00076441	2.224e-05	1.5e-07	1.822e-05	-0.0	5.612e-05	1.322e-05	8.8e-07	665.10440497	692.98410955	724.44621648	3.57724398	0.30897067	-0.33480962
0.0487	22.3534	0.00076341	2.241e-05	1.5e-07	1.838e-05	-0.0	5.665e-05	1.336e-05	8.8e-07	665.26404871	692.95545105	724.37896735	3.56145286	0.30894763	-0.3347568
0.0488	22.38936	0.0007624	2.258e-05	1.6e-07	1.855e-05	-0.0	5.718e-05	1.349e-05	8.8e-07	665.42275035	692.92756822	724.31197091	3.54574528	0.30891614	-0.33470419
0.0489	22.42527	0.00076139	2.275e-05	1.6e-07	1.872e-05	-0.0	5.771e-05	1.362e-05	8.8e-07	665.58051553	692.90045048	724.24522596	3.53011938	0.30887668	-0.33465179
0.049	22.46113	0.00076038	2.293e-05	1.6e-07	1.889e-05	-0.0	5.824e-05	1.375e-05	8.8e-07	665.73734976	692.87408775	724.17873132	3.51457012	0.30883051	-0.33459957
0.0491	22.49695	0.00075937	2.31e-05	1.6e-07	1.906e-05	-0.0	5.878e-05	1.389e-05	8.8e-07	665.89325832	692.84847099	724.1124859	3.49910263	0.30877635	-0.33454755
0.0492	22.53273	0.00075835	2.327e-05	1.7e-07	1.923e-05	-0.0	5.932e-05	1.402e-05	8.8e-07	666.04824681	692.82358981	724.04648848	3.48371553	0.30871454	-0.33449573
0.0493	22.56846	0.00075733	2.344e-05	1.7e-07	1.94e-05	-0.0	5.986e-05	1.416e-05	8.8e-07	666.20232071	692.79943429	723.98073793	3.46840441	0.3086462	-0.33444409
0.0494	22.60415	0.0007563	2.362e-05	1.7e-07	1.957e-05	-0.0	6.04e-05	1.429e-05	8.8e-07	666.35548521	692.77599578	723.91523313	3.45317339	0.30857027	-0.33439266
0.0495	22.63979	0.00075527	2.379e-05	1.8e-07	1.974e-05	-0.0	6.094e-05	1.443e-05	8.8e-07	666.50774586	692.75326412	723.84997292	3.4380215	0.30848702	-0.33434141
0.0496	22.67539	0.00075424	2.396e-05	1.8e-07	1.991e-05	-0.0	6.149e-05	1.457e-05	8.8e-07	666.65910809	692.73122963	723.78495615	3.42294873	0.30839643	-0.33429036
0.0497	22.71094	0.00075321	2.414e-05	1.8e-07	2.008e-05	-0.0	6.204e-05	1.47e-05	8.8e-07	666.80957707	692.70988373	723.72018174	3.40794687	0.30830051	-0.33423949
0.0498	22.74645	0.00075217	2.431e-05	1.9e-07	2.025e-05	-0.0	6.259e-05	1.484e-05	8.8e-07	666.95915824	692.68921676	723.65564852	3.3930267	0.30819664	-0.33418882
0.0499	22.78191	0.00075113	2.449e-05	1.9e-07	2.043e-05	-0.0	6.314e-05	1.498e-05	8.8e-07	667.10785698	692.66921922	723.59135538	3.37818442	0.30808573	-0.33413834
0.05	22.81733	0.00075008	2.466e-05	1.9e-07	2.06e-05	-0.0	6.369e-05	1.512e-05	8.8e-07	667.25567847	692.64988262	723.52730122	3.36341242	0.30796966	-0.33408803
0.05009	22.8527	0.00074904	2.484e-05	2e-07	2.078e-05	-0.0	6.425e-05	1.526e-05	8.8e-07	667.40262801	692.63119786	723.46348492	3.34872041	0.30784604	-0.33403792
0.05019	22.88803	0.00074799	2.501e-05	2e-07	2.095e-05	-0.0	6.48e-05	1.54e-05	8.8e-07	667.54871095	692.61315559	723.39990537	3.33410505	0.30771569	-0.333988
0.05029	22.92332	0.00074693	2.519e-05	2e-07	2.112e-05	-0.0	6.536e-05	1.554e-05	8.8e-07	667.69393246	692.59574742	723.33656148	3.31955944	0.30758026	-0.33393825
0.05039	22.95856	0.00074588	2.537e-05	2.1e-07	2.13e-05	-0.0	6.592e-05	1.568e-05	8.8e-07	667.83829771	692.57896474	723.27345215	3.3050921	0.30743772	-0.3338887
0.05049	22.99375	0.00074482	2.554e-05	2.1e-07	2.148e-05	-0.0	6.648e-05	1.583e-05	8.8e-07	667.98181204	692.56279841	723.21057628	3.29070019	0.30728874	-0.33383933
0.05059	23.0289	0.00074375	2.572e-05	2.1e-07	2.165e-05	-0.0	6.705e-05	1.597e-05	8.8e-07	668.12448056	692.54724008	723.14793279	3.27637758	0.30713471	-0.33379013
0.05069	23.06401	0.00074269	2.59e-05	2.2e-07	2.183e-05	-0.0	6.761e-05	1.611e-05	8.8e-07	668.26630837	692.53228159	723.08552062	3.26213154	0.30697397	-0.33374112
0.05079	23.09907	0.00074162	2.607e-05	2.2e-07	2.201e-05	-0.0	6.818e-05	1.626e-05	8.8e-07	668.40730074	692.517914	723.02333865	3.24795975	0.30680708	-0.3336923
0.05089	23.13408	0.00074055	2.625e-05	2.2e-07	2.218e-05	-0.0	6.875e-05	1.64e-05	8.8e-07	668.54746279	692.50412908	722.96138583	3.23385664	0.30663524	-0.33364365
0.05099	23.16905	0.00073948	2.643e-05	2.3e-07	2.236e-05	-0.0	6.932e-05	1.654e-05	8.8e-07	668.68679949	692.49091912	722.8996611	3.21982853	0.30645707	-0.33359518
0.05109	23.20398	0.0007384	2.661e-05	2.3e-07	2.254e-05	-0.0	6.989e-05	1.669e-05	8.8e-07	668.82531607	692.47827536	722.83816339	3.20587347	0.30627299	-0.33354689
0.05119	23.23886	0.00073732	2.678e-05	2.3e-07	2.272e-05	-0.0	7.046e-05	1.684e-05	8.8e-07	668.96301761	692.46618971	722.77689162	3.19198639	0.30608416	-0.33349877
0.05129	23.27369	0.00073624	2.696e-05	2.4e-07	2.29e-05	-0.0	7.104e-05	1.698e-05	8.8e-07	669.09990901	692.45465493	722.71584479	3.17817275	0.30588932	-0.33345083
0.05139	23.30848	0.00073515	2.714e-05	2.4e-07	2.308e-05	-0.0	7.161e-05	1.713e-05	8.8e-07	669.23599542	692.44366248	722.65502181	3.16443096	0.30568886	-0.33340308
0.05149	23.34322	0.00073407	2.732e-05	2.5e-07	2.326e-05	-0.0	7.219e-05	1.728e-05	8.8e-07	669.37128192	692.4332044	722.59442162	3.15075654	0.30548374	-0.33335549
0.05159	23.37792	0.00073298	2.75e-05	2.5e-07	2.344e-05	-0.0	7.277e-05	1.742e-05	8.8e-07	669.50577327	692.42327383	722.53404323	3.13715399	0.30527299	-0.33330807
0.05169	23.41258	0.00073188	2.768e-05	2.5e-07	2.362e-05	-0.0	7.335e-05	1.757e-05	8.8e-07	669.63947462	692.4138625	722.47388558	3.12362212	0.30505685	-0.33326084
0.05179	23.44719	0.00073079	2.786e-05	2.6e-07	2.38e-05	0.0	7.393e-05	1.772e-05	8.8e-07	669.77239097	692.40496258	722.41394761	3.11015724	0.3048361	-0.33321377
0.05189	23.48175	0.00072969	2.803e-05	2.6e-07	2.398e-05	-0.0	7.452e-05	1.787e-05	8.8e-07	669.90452703	692.3965675	722.35422836	3.09676232	0.30461011	-0.33316687
0.05199	23.51627	0.00072859	2.821e-05	2.7e-07	2.416e-05	-0.0	7.51e-05	1.802e-05	8.8e-07	670.03588786	692.38866925	722.29472676	3.08343714	0.30437894	-0.33312015
0.05209	23.55074	0.00072749	2.839e-05	2.7e-07	2.434e-05	-0.0	7.569e-05	1.817e-05	8.8e-07	670.16647843	692.38126025	722.2354418	3.07018149	0.30414263	-0.3330736
0.05219	23.58517	0.00072639	2.857e-05	2.8e-07	2.453e-05	-0.0	7.627e-05	1.832e-05	8.8e-07	670.29630343	692.37433399	722.17637249	3.05698792	0.30390268	-0.33302721
0.05229	23.61955	0.00072528	2.875e-05	2.8e-07	2.471e-05	-0.0	7.686e-05	1.847e-05	8.8e-07	670.4253678	692.36788297	722.11751781	3.04386617	0.30365713	-0.332981
0.05239	23.65388	0.00072417	2.893e-05	2.8e-07	2.489e-05	-0.0	7.745e-05	1.862e-05	8.8e-07	670.55367645	692.36189977	722.05887674	3.03081282	0.30340666	-0.33293495
0.05249	23.68817	0.00072306	2.911e-05	2.9e-07	2.507e-05	-0.0	7.804e-05	1.878e-05	8.8e-07	670.68123406	692.35637798	722.00044831	3.01782087	0.30315274	-0.33288907
0.05259	23.72242	0.00072195	2.929e-05	2.9e-07	2.526e-05	-0.0	7.864e-05	1.893e-05	8.8e-07	670.80804543	692.35131063	721.94223152	3.0048992	0.30289352	-0.33284335
0.05269	23.75662	0.00072083	2.947e-05	3e-07	2.544e-05	-0.0	7.923e-05	1.908e-05	8.8e-07	670.93411546	692.34669049	721.88422537	2.99204477	0.30262963	-0.33279781
0.05279	23.79077	0.00071971	2.965e-05	3e-07	2.562e-05	-0.0	7.983e-05	1.924e-05	8.8e-07	671.05944879	692.34251112	721.82642889	2.97925144	0.30236222	-0.33275242
0.05289	23.82488	0.00071859	2.983e-05	3.1e-07	2.581e-05	-0.0	8.042e-05	1.939e-05	8.8e-07	671.18405012	692.33876601	721.7688411	2.96652675	0.30208987	-0.3327072
0.05299	23.85894	0.00071747	3.002e-05	3.1e-07	2.599e-05	-0.0	8.102e-05	1.954e-05	8.8e-07	671.30792428	692.33544811	721.71146101	2.95386819	0.30181306	-0.33266214
0.05309	23.89296	0.00071635	3.02e-05	3.2e-07	2.618e-05	-0.0	8.162e-05	1.97e-05	8.8e-07	671.43107599	692.33255074	721.65428764	2.94127363	0.30153222	-0.33261725
0.05319	23.92693	0.00071522	3.038e-05	3.2e-07	2.636e-05	-0.0	8.222e-05	1.985e-05	8.8e-07	671.55350987	692.33006777	721.59732004	2.9287423	0.30124748	-0.33257251
0.05329	23.96086	0.0007141	3.056e-05	3.2e-07	2.655e-05	-0.0	8.282e-05	2.001e-05	8.8e-07	671.67523106	692.32799225	721.54055714	2.91633284	0.30095514	-0.33252809
0.05339	23.99474	0.00071297	3.074e-05	3.3e-07	2.673e-05	-0.0	8.342e-05	2.017e-05	8.8e-07	671.79624745	692.32631352	721.48399731	2.90392154	0.30066291	-0.33248366
0.05349	24.02857	0.00071184	3.092e-05	3.3e-07	2.692e-05	-0.0	8.403e-05	2.032e-05	8.8e-07	671.91655843	692.32503242	721.42764068	2.89163064	0.3003633	-0.33243953
0.05359	24.06236	0.0007107	3.11e-05	3.4e-07	2.71e-05	0.0	8.463e-05	2.048e-05	8.8e-07	672.03617367	692.32413606	721.37148525	2.87932019	0.30006488	-0.33239535
0.05369	24.0961	0.00070957	3.128e-05	3.4e-07	2.729e-05	0.0	8.523e-05	2.064e-05	8.8e-07	672.15509117	692.32362711	721.31553144	2.86715085	0.29975777	-0.33235153
0.05379	24.1298	0.00070843	3.146e-05	3.5e-07	2.748e-05	0.0	8.584e-05	2.079e-05	8.8e-07	672.27332201	692.32349088	721.25977696	2.85495709	0.29945216	-0.33230765
0.05389	24.16345	0.00070729	3.165e-05	3.5e-07	2.766e-05	0.0	8.645e-05	2.095e-05	8.8e-07	672.39086367	692.32373078	721.20422233	2.84289948	0.29913869	-0.33226411
0.05399	24.19705	0.00070615	3.183e-05	3.6e-07	2.785e-05	0.0	8.706e-05	2.111e-05	8.8e-07	672.50772765	692.32433197	721.14886517	2.83085636	0.29882438	-0.33222061
0.05409	24.23061	0.00070501	3.201e-05	3.6e-07	2.803e-05	-0.0	8.767e-05	2.127e-05	8.8e-07	672.62391287	692.32529585	721.0937057	2.81884493	0.29850824	-0.33217718
0.05419	24.26412	0.00070387	3.219e-05	3.7e-07	2.822e-05	-0.0	8.828e-05	2.143e-05	8.8e-07	672.73942255	692.32661829	721.03874326	2.80694834	0.29818533	-0.33213405
0.05429	24.29759	0.00070273	3.237e-05	3.7e-07	2.841e-05	-0.0	8.889e-05	2.159e-05	8.8e-07	672.85426598	692.32828747	720.98397595	2.79508397	0.29786056	-0.332091
0.05439	24.33101	0.00070158	3.255e-05	3.8e-07	2.86e-05	-0.0	8.95e-05	2.175e-05	8.8e-07	672.96844451	692.33030164	720.92940349	2.78327371	0.29753262	-0.33204809
0.05449	24.36438	0.00070043	3.273e-05	3.8e-07	2.878e-05	-0.0	9.011e-05	2.191e-05	8.8e-07	673.08196235	692.33265548	720.875025	2.77154215	0.2972007	-0.33200538
0.05459	24.39771	0.00069928	3.292e-05	3.9e-07	2.897e-05	-0.0	9.072e-05	2.207e-05	8.8e-07	673.19482553	692.33534187	720.82083924	2.7598651	0.29686561	-0.33196281
0.05469	24.43099	0.00069813	3.31e-05	4e-07	2.916e-05	-0.0	9.134e-05	2.223e-05	8.8e-07	673.30703773	692.33835603	720.76684544	2.74824889	0.29652713	-0.33192039
0.05479	24.46422	0.00069698	3.328e-05	4e-07	2.935e-05	-0.0	9.195e-05	2.239e-05	8.8e-07	673.4186034	692.34169239	720.71304269	2.73669448	0.29618525	-0.33187813
0.05489	24.49741	0.00069583	3.346e-05	4.1e-07	2.953e-05	-0.0	9.257e-05	2.255e-05	8.8e-07	673.52952721	692.34534538	720.65943004	2.72520261	0.29584007	-0.33183603
0.05499	24.53055	0.00069468	3.364e-05	4.1e-07	2.972e-05	-0.0	9.319e-05	2.272e-05	8.8e-07	673.63981363	692.3493097	720.60600656	2.71376968	0.29549181	-0.33179408
0.05509	24.56365	0.00069352	3.382e-05	4.2e-07	2.991e-05	-0.0	9.381e-05	2.288e-05	8.8e-07	673.7494701	692.35357658	720.55277071	2.70244142	0.2951382	-0.33175239
0.05519	24.5967	0.00069236	3.4e-05	4.2e-07	3.01e-05	-0.0	9.442e-05	2.304e-05	8.8e-07	673.85849669	692.35814592	720.4997225	2.69114967	0.29478275	-0.33171081
0.05529	24.6297	0.00069121	3.419e-05	4.3e-07	3.029e-05	-0.0	9.504e-05	2.32e-05	8.8e-07	673.96690213	692.36300759	720.44686011	2.67987674	0.29442636	-0.33166926
0.05539	24.66266	0.00069005	3.437e-05	4.3e-07	3.047e-05	-0.0	9.566e-05	2.337e-05	8.8e-07	674.07468457	692.36816373	720.39418394	2.66870563	0.29406479	-0.33162798
0.05549	24.69557	0.00068889	3.455e-05	4.4e-07	3.066e-05	-0.0	9.628e-05	2.353e-05	8.8e-07	674.18185389	692.37360293	720.34169195	2.65752468	0.29370371	-0.33158668
0.05559	24.72843	0.00068773	3.473e-05	4.5e-07	3.085e-05	0.0	9.69e-05	2.37e-05	8.8e-07	674.28840848	692.37932711	720.28938447	2.64646345	0.29333696	-0.33154568
0.05569	24.76125	0.00068657	3.491e-05	4.5e-07	3.104e-05	0.0	9.753e-05	2.386e-05	8.8e-07	674.39435806	692.38532532	720.23725949	2.63541573	0.29296956	-0.33150472
0.05579	24.79402	0.0006854	3.509e-05	4.6e-07	3.123e-05	0.0	9.815e-05	2.402e-05	8.8e-07	674.49970199	692.39159829	720.18531715	2.62439621	0.29260082	-0.33146383
0.05589	24.82674	0.00068424	3.527e-05	4.6e-07	3.142e-05	0.0	9.877e-05	2.419e-05	8.8e-07	674.60444392	692.39814193	720.13355668	2.61348622	0.29222677	-0.33142322
0.05599	24.85942	0.00068308	3.546e-05	4.7e-07	3.16e-05	0.0	9.939e-05	2.436e-05	8.8e-07	674.70859135	692.40494795	720.08197657	2.60260091	0.29185156	-0.33138268
0.05609	24.89205	0.00068191	3.564e-05	4.8e-07	3.179e-05	0.0	0.00010002	2.452e-05	8.8e-07	674.81214589	692.41201453	720.03057647	2.59176443	0.291474	-0.33134226
0.05619	24.92463	0.00068074	3.582e-05	4.8e-07	3.198e-05	-0.0	0.00010064	2.469e-05	8.8e-07	674.91511178	692.41933708	719.97935552	2.58100378	0.29109337	-0.33130204
0.05629	24.95717	0.00067958	3.6e-05	4.9e-07	3.217e-05	0.0	0.00010127	2.485e-05	8.8e-07	675.01749411	692.42691027	719.92831265	2.57028955	0.29071045	-0.33126193
0.05639	24.98966	0.00067841	3.618e-05	4.9e-07	3.236e-05	0.0	0.00010189	2.502e-05	8.8e-07	675.11929641	692.43473016	719.87744713	2.55963052	0.29032502	-0.33122198
0.05649	25.0221	0.00067724	3.636e-05	5e-07	3.255e-05	0.0	0.00010252	2.519e-05	8.8e-07	675.2205228	692.44279229	719.82675813	2.5490288	0.28993706	-0.33118216
0.05659	25.05449	0.00067607	3.654e-05	5.1e-07	3.274e-05	0.0	0.00010315	2.535e-05	8.8e-07	675.32117757	692.45109223	719.77624475	2.53848239	0.28954673	-0.3311425
0.05669	25.08684	0.0006749	3.672e-05	5.1e-07	3.293e-05	0.0	0.00010377	2.552e-05	8.8e-07	675.42126558	692.45962497	719.72590601	2.52802857	0.28915252	-0.33110307
0.05679	25.11914	0.00067373	3.69e-05	5.2e-07	3.311e-05	0.0	0.0001044	2.569e-05	8.8e-07	675.52079169	692.46838552	719.67574089	2.51756893	0.28875854	-0.33106363
0.05689	25.1514	0.00067256	3.708e-05	5.3e-07	3.33e-05	-0.0	0.00010503	2.586e-05	8.8e-07	675.61975843	692.47737132	719.62574888	2.5072179	0.2883601	-0.33102447
0.05699	25.18361	0.00067139	3.726e-05	5.3e-07	3.349e-05	-0.0	0.00010566	2.602e-05	8.8e-07	675.71816919	692.48657893	719.57592927	2.49683127	0.28796313	-0.33098522
0.05709	25.21577	0.00067021	3.744e-05	5.4e-07	3.368e-05	-0.0	0.00010629	2.619e-05	8.8e-07	675.81602919	692.49600309	719.526281	2.48659251	0.28756004	-0.33094636
0.05719	25.24788	0.00066904	3.762e-05	5.4e-07	3.387e-05	-0.0	0.00010691	2.636e-05	8.8e-07	675.91333939	692.50564286	719.47680387	2.47637839	0.28715613	-0.33090756
0.05729	25.27995	0.00066787	3.78e-05	5.5e-07	3.406e-05	-0.0	0.00010754	2.653e-05	8.8e-07	676.01010725	692.51549086	719.42749633	2.46616294	0.28675228	-0.33086875
0.05739	25.31197	0.0006667	3.798e-05	5.6e-07	3.425e-05	-0.0	0.00010817	2.67e-05	8.8e-07	676.10633283	692.52554708	719.37835837	2.45605925	0.28634411	-0.33083024
0.05749	25.34394	0.00066552	3.816e-05	5.6e-07	3.443e-05	-0.0	0.0001088	2.687e-05	8.8e-07	676.20202245	692.53580536	719.32938869	2.44593117	0.28593689	-0.33079167
0.05759	25.37586	0.00066435	3.834e-05	5.7e-07	3.462e-05	0.0	0.00010943	2.704e-05	8.8e-07	676.29717856	692.54626337	719.28058678	2.4359366	0.28552473	-0.33075345
0.05769	25.40774	0.00066317	3.852e-05	5.8e-07	3.481e-05	0.0	0.00011006	2.721e-05	8.8e-07	676.39180449	692.55691791	719.23195193	2.42589505	0.28511431	-0.3307151
0.05779	25.43957	0.000662	3.87e-05	5.9e-07	3.5e-05	0.0	0.00011069	2.738e-05	8.8e-07	676.48590622	692.56776328	719.18348294	2.41601081	0.28469785	-0.33067717
0.05789	25.47135	0.00066082	3.888e-05	5.9e-07	3.519e-05	0.0	0.00011132	2.755e-05	8.8e-07	676.5794842	692.57879908	719.13517971	2.40615291	0.28428071	-0.3306393
0.05799	25.50308	0.00065965	3.906e-05	6e-07	3.538e-05	-0.0	0.00011196	2.772e-05	8.8e-07	676.67254687	692.59001749	719.08704048	2.39631382	0.28386291	-0.33060149
0.05809	25.53477	0.00065847	3.924e-05	6.1e-07	3.556e-05	-0.0	0.00011259	2.789e-05	8.8e-07	676.76509356	692.60141913	719.03906539	2.38649657	0.28344435	-0.33056373
0.05819	25.56641	0.00065729	3.942e-05	6.1e-07	3.575e-05	-0.0	0.00011322	2.806e-05	8.8e-07	676.85712662	692.61300185	718.99125397	2.37677027	0.28302264	-0.33052622
0.05829	25.598	0.00065612	3.959e-05	6.2e-07	3.594e-05	-0.0	0.00011385	2.823e-05	8.8e-07	676.9486537	692.6247587	718.94360462	2.36706721	0.28260011	-0.33048877
0.05839	25.62955	0.00065494	3.977e-05	6.3e-07	3.613e-05	-0.0	0.00011448	2.84e-05	8.8e-07	677.03967563	692.63668891	718.89611717	2.35740504	0.28217617	-0.33045142
0.05849	25.66104	0.00065377	3.995e-05	6.3e-07	3.631e-05	-0.0	0.00011511	2.857e-05	8.8e-07	677.13019571	692.64878948	718.84879095	2.34780929	0.2817501	-0.33041426
0.05859	25.69249	0.00065259	4.013e-05	6.4e-07	3.65e-05	-0.0	0.00011575	2.874e-05	8.8e-07	677.22021924	692.66105584	718.80162486	2.33825492	0.2813226	-0.3303772
0.05869	25.72389	0.00065141	4.031e-05	6.5e-07	3.669e-05	-0.0	0.00011638	2.892e-05	8.8e-07	677.30974898	692.67348543	718.75461832	2.32874847	0.28089349	-0.33034027
0.05879	25.75525	0.00065024	4.048e-05	6.6e-07	3.688e-05	-0.0	0.00011701	2.909e-05	8.8e-07	677.39878851	692.68607505	718.7077706	2.31929106	0.28046286	-0.33030347
0.05889	25.78655	0.00064906	4.066e-05	6.6e-07	3.706e-05	-0.0	0.00011764	2.926e-05	8.8e-07	677.48734155	692.69882157	718.66108092	2.30988291	0.28003079	-0.3302668
0.05899	25.81781	0.00064789	4.084e-05	6.7e-07	3.725e-05	-0.0	0.00011827	2.943e-05	8.8e-07	677.57541168	692.71172195	718.61454853	2.30052252	0.27959725	-0.33023026
0.05909	25.84902	0.00064671	4.102e-05	6.8e-07	3.744e-05	-0.0	0.00011891	2.96e-05	8.8e-07	677.66300225	692.7247734	718.56817274	2.29120387	0.27916256	-0.33019383
0.05919	25.88018	0.00064553	4.119e-05	6.9e-07	3.763e-05	-0.0	0.00011954	2.978e-05	8.8e-07	677.75011673	692.73797302	718.52195283	2.28193484	0.27872633	-0.33015754
0.05929	25.9113	0.00064436	4.137e-05	6.9e-07	3.781e-05	-0.0	0.00012017	2.995e-05	8.8e-07	677.83675872	692.75131773	718.47588805	2.27271357	0.27828865	-0.33012137
0.05939	25.94236	0.00064318	4.155e-05	7e-07	3.8e-05	-0.0	0.0001208	3.012e-05	8.8e-07	677.92293146	692.76480495	718.42997773	2.26353057	0.27785013	-0.33008531
0.05949	25.97338	0.00064201	4.172e-05	7.1e-07	3.818e-05	0.0	0.00012143	3.03e-05	8.8e-07	678.00863824	692.778432	718.38422119	2.25439759	0.27741002	-0.33004938
0.05959	26.00435	0.00064083	4.19e-05	7.2e-07	3.837e-05	0.0	0.00012207	3.047e-05	8.8e-07	678.09388264	692.79219585	718.33861766	2.2453107	0.27696856	-0.33001358
0.05969	26.03527	0.00063966	4.207e-05	7.2e-07	3.856e-05	0.0	0.0001227	3.064e-05	8.8e-07	678.17866793	692.80609391	718.29316649	2.23626305	0.2765263	-0.32997788
0.05979	26.06614	0.00063848	4.225e-05	7.3e-07	3.874e-05	0.0	0.00012333	3.082e-05	8.8e-07	678.26299722	692.82012383	718.24786701	2.22726267	0.2760826	-0.32994231
0.05989	26.09697	0.00063731	4.243e-05	7.4e-07	3.893e-05	0.0	0.00012396	3.099e-05	8.8e-07	678.346874	692.83428268	718.20271851	2.21830703	0.27563767	-0.32990686
0.05999	26.12775	0.00063614	4.26e-05	7.5e-07	3.911e-05	0.0	0.00012459	3.116e-05	8.8e-07	678.43030158	692.84856778	718.15772028	2.20939436	0.27519168	-0.32987153
0.06009	26.15848	0.00063496	4.278e-05	7.6e-07	3.93e-05	0.0	0.00012522	3.134e-05	8.8e-07	678.51328309	692.86297682	718.11287168	2.20052404	0.27474469	-0.32983631
0.06019	26.18916	0.00063379	4.295e-05	7.6e-07	3.948e-05	0.0	0.00012586	3.151e-05	8.8e-07	678.59582172	692.87750737	718.06817204	2.19169628	0.27429668	-0.32980121
0.06029	26.21979	0.00063262	4.313e-05	7.7e-07	3.967e-05	0.0	0.00012649	3.168e-05	8.8e-07	678.67792064	692.89215701	718.02362069	2.18291107	0.27384767	-0.32976622
0.06039	26.25037	0.00063144	4.33e-05	7.8e-07	3.985e-05	0.0	0.00012712	3.186e-05	8.8e-07	678.75958303	692.90692337	717.97921697	2.17416826	0.27339767	-0.32973136
0.06049	26.28091	0.00063027	4.347e-05	7.9e-07	4.004e-05	0.0	0.00012775	3.203e-05	8.8e-07	678.84081204	692.92180408	717.93496021	2.16546764	0.27294669	-0.3296966
0.06059	26.31139	0.0006291	4.365e-05	8e-07	4.022e-05	-0.0	0.00012838	3.221e-05	8.8e-07	678.92161082	692.9367968	717.89084976	2.15680897	0.27249477	-0.32966196
0.06069	26.34183	0.00062793	4.382e-05	8.1e-07	4.041e-05	0.0	0.00012901	3.238e-05	8.8e-07	679.00198247	692.95189925	717.84688497	2.14819201	0.27204193	-0.32962744
0.06079	26.37222	0.00062676	4.399e-05	8.1e-07	4.059e-05	0.0	0.00012964	3.256e-05	8.8e-07	679.0819301	692.96710915	717.80306518	2.13961659	0.27158818	-0.32959303
0.06089	26.40256	0.00062559	4.417e-05	8.2e-07	4.077e-05	0.0	0.00013027	3.273e-05	8.8e-07	679.16145904	692.98242268	717.75938928	2.13111719	0.27113282	-0.32955883
0.06099	26.43285	0.00062442	4.434e-05	8.3e-07	4.096e-05	0.0	0.0001309	3.291e-05	8.8e-07	679.24056951	692.99783966	717.71585722	2.12268004	0.2706763	-0.3295248
0.06109	26.4631	0.00062326	4.451e-05	8.4e-07	4.114e-05	0.0	0.00013153	3.308e-05	8.8e-07	679.31927224	693.01335255	717.67246672	2.11425369	0.27021958	-0.3294908
0.06119	26.49329	0.00062209	4.468e-05	8.5e-07	4.132e-05	0.0	0.00013216	3.325e-05	8.8e-07	679.397562	693.02896504	717.62921889	2.10580132	0.26976336	-0.32945673
0.06129	26.52344	0.00062092	4.486e-05	8.6e-07	4.15e-05	0.0	0.00013278	3.343e-05	8.8e-07	679.47543859	693.04467727	717.58611378	2.09736886	0.26930674	-0.32942271
0.06139	26.55353	0.00061976	4.503e-05	8.6e-07	4.169e-05	0.0	0.00013341	3.36e-05	8.8e-07	679.55290709	693.06048568	717.54315032	2.08903206	0.26884822	-0.32938896
0.06149	26.58358	0.00061859	4.52e-05	8.7e-07	4.187e-05	-0.0	0.00013404	3.378e-05	8.8e-07	679.62997294	693.07638651	717.50032735	2.08075535	0.2683886	-0.32935538
0.06159	26.61358	0.00061743	4.537e-05	8.8e-07	4.205e-05	0.0	0.00013467	3.395e-05	8.8e-07	679.70663897	693.09237784	717.45764429	2.07255944	0.26792762	-0.32932202
0.06169	26.64353	0.00061627	4.554e-05	8.9e-07	4.223e-05	0.0	0.00013529	3.413e-05	8.8e-07	679.78291291	693.1084545	717.41509949	2.06433947	0.26746705	-0.3292886
0.06179	26.67343	0.0006151	4.571e-05	9e-07	4.241e-05	0.0	0.00013592	3.43e-05	8.8e-07	679.85879096	693.12461904	717.37269376	2.05611949	0.26700647	-0.32925517
0.06189	26.70328	0.00061394	4.588e-05	9.1e-07	4.259e-05	0.0	0.00013655	3.448e-05	8.8e-07	679.93427776	693.1408684	717.3304261	2.0480583	0.26654326	-0.32922219
0.06199	26.73308	0.00061278	4.605e-05	9.2e-07	4.278e-05	0.0	0.00013717	3.466e-05	8.8e-07	680.00937876	693.15719898	717.28829538	2.03992662	0.26608122	-0.32918901
0.06209	26.76284	0.00061162	4.622e-05	9.3e-07	4.296e-05	0.0	0.0001378	3.483e-05	8.8e-07	680.08409042	693.17361312	717.24630233	2.03179862	0.26561912	-0.32915584
0.06219	26.79254	0.00061046	4.639e-05	9.3e-07	4.314e-05	0.0	0.00013842	3.501e-05	8.8e-07	680.15842679	693.19010181	717.20444396	2.02394206	0.26515292	-0.32912344
0.06229	26.8222	0.00060931	4.656e-05	9.4e-07	4.332e-05	0.0	0.00013905	3.518e-05	8.8e-07	680.23238525	693.20666675	717.16272084	2.01595785	0.26468864	-0.32909067
0.06239	26.8518	0.00060815	4.673e-05	9.5e-07	4.35e-05	0.0	0.00013967	3.536e-05	8.8e-07	680.30596571	693.22330797	717.12113298	2.00798668	0.26422417	-0.32905795
0.06249	26.88136	0.00060699	4.69e-05	9.6e-07	4.368e-05	0.0	0.00014029	3.553e-05	8.8e-07	680.37916916	693.24002485	717.07968017	2.00002857	0.26375951	-0.32902525
0.06259	26.91087	0.00060584	4.706e-05	9.7e-07	4.385e-05	0.0	0.00014092	3.571e-05	8.8e-07	680.45199654	693.25681679	717.03836221	1.99208351	0.26329464	-0.3289926
0.06269	26.94032	0.00060469	4.723e-05	9.8e-07	4.403e-05	0.0	0.00014154	3.588e-05	8.8e-07	680.52445127	693.27368165	716.99717837	1.98423303	0.26282838	-0.32896021
0.06279	26.96973	0.00060353	4.74e-05	9.9e-07	4.421e-05	0.0	0.00014216	3.606e-05	8.8e-07	680.59653902	693.29061588	716.95612746	1.97642618	0.26236159	-0.32892795
0.06289	26.99909	0.00060238	4.757e-05	1e-06	4.439e-05	0.0	0.00014278	3.623e-05	8.8e-07	680.66826309	693.30761751	716.91520875	1.96866327	0.26189425	-0.32889581
0.06299	27.0284	0.00060123	4.773e-05	1.01e-06	4.457e-05	0.0	0.0001434	3.641e-05	8.8e-07	680.73962638	693.32468479	716.87442163	1.96094123	0.26142641	-0.32886379
0.06309	27.05766	0.00060008	4.79e-05	1.02e-06	4.474e-05	0.0	0.00014402	3.659e-05	8.8e-07	680.81063176	693.34181601	716.83376549	1.95325266	0.2609582	-0.32883186
0.06319	27.08687	0.00059893	4.807e-05	1.03e-06	4.492e-05	-0.0	0.00014464	3.676e-05	8.8e-07	680.88128185	693.35900962	716.79323976	1.94560074	0.26048959	-0.32880004
0.06329	27.11603	0.00059779	4.823e-05	1.04e-06	4.51e-05	-0.0	0.00014526	3.694e-05	8.8e-07	680.95157959	693.37626392	716.75284381	1.93801967	0.26002023	-0.32876842
0.06339	27.14514	0.00059664	4.84e-05	1.05e-06	4.528e-05	-0.0	0.00014588	3.711e-05	8.8e-07	681.02152951	693.39357629	716.71257666	1.9304322	0.25955094	-0.32873679
0.06349	27.1742	0.0005955	4.856e-05	1.06e-06	4.545e-05	-0.0	0.0001465	3.729e-05	8.8e-07	681.09113066	693.41094728	716.67243852	1.9228777	0.25908137	-0.32870524
0.06359	27.20321	0.00059435	4.873e-05	1.06e-06	4.563e-05	-0.0	0.00014712	3.746e-05	8.8e-07	681.16038653	693.42837493	716.63242863	1.91536341	0.25861142	-0.32867382
0.06369	27.23217	0.00059321	4.889e-05	1.07e-06	4.58e-05	-0.0	0.00014773	3.764e-05	8.8e-07	681.22930066	693.44585723	716.59254622	1.90795895	0.25814047	-0.32864271
0.06379	27.26108	0.00059207	4.906e-05	1.08e-06	4.598e-05	-0.0	0.00014835	3.781e-05	8.8e-07	681.29788007	693.46339028	716.55278979	1.90051454	0.25766989	-0.32861148
0.06389	27.28994	0.00059093	4.922e-05	1.09e-06	4.615e-05	-0.0	0.00014896	3.799e-05	8.8e-07	681.36612087	693.48097626	716.51316018	1.89307014	0.25719931	-0.32858026
0.06399	27.31875	0.0005898	4.939e-05	1.1e-06	4.633e-05	-0.0	0.00014958	3.816e-05	8.8e-07	681.43402492	693.49861415	716.47365697	1.88577294	0.25672778	-0.32854946
0.06409	27.34751	0.00058866	4.955e-05	1.11e-06	4.65e-05	-0.0	0.00015019	3.834e-05	8.8e-07	681.50160198	693.51629869	716.43427802	1.87841411	0.25625665	-0.32851848
0.06419	27.37622	0.00058752	4.971e-05	1.12e-06	4.667e-05	-0.0	0.00015081	3.851e-05	8.8e-07	681.56884665	693.5340328	716.39502454	1.87105527	0.25578552	-0.3284875
0.06429	27.40488	0.00058639	4.987e-05	1.13e-06	4.685e-05	-0.0	0.00015142	3.869e-05	8.8e-07	681.6357615	693.5518151	716.35589594	1.86386357	0.25531327	-0.32845701
0.06439	27.43349	0.00058526	5.004e-05	1.14e-06	4.702e-05	-0.0	0.00015203	3.887e-05	8.8e-07	681.70235671	693.56964018	716.31689002	1.85659959	0.2548415	-0.32842631
0.06449	27.46205	0.00058413	5.02e-05	1.15e-06	4.719e-05	-0.0	0.00015264	3.904e-05	8.8e-07	681.76862646	693.58751113	716.27800804	1.84933561	0.25436973	-0.32839561
0.06459	27.49056	0.000583	5.036e-05	1.16e-06	4.737e-05	-0.0	0.00015325	3.922e-05	8.8e-07	681.83457158	693.60542752	716.23924983	1.84212701	0.25389761	-0.32836507
0.06469	27.51901	0.00058187	5.052e-05	1.17e-06	4.754e-05	-0.0	0.00015386	3.939e-05	8.8e-07	681.90019761	693.62338645	716.20061418	1.83496643	0.25342517	-0.32833468
0.06479	27.54742	0.00058074	5.068e-05	1.18e-06	4.771e-05	-0.0	0.00015447	3.957e-05	8.8e-07	681.96550729	693.64138651	716.16210049	1.82785344	0.2529526	-0.32830442
0.06489	27.57578	0.00057962	5.084e-05	1.19e-06	4.788e-05	-0.0	0.00015508	3.974e-05	8.8e-07	682.0305038	693.65942609	716.12370806	1.82077572	0.25247985	-0.32827426
0.06499	27.60409	0.00057849	5.1e-05	1.2e-06	4.805e-05	-0.0	0.00015569	3.992e-05	8.8e-07	682.09518961	693.67750395	716.08543635	1.81373551	0.25200694	-0.32824422
0.06509	27.63234	0.00057737	5.116e-05	1.21e-06	4.822e-05	0.0	0.00015629	4.009e-05	8.8e-07	682.15956713	693.69561889	716.04728483	1.80672422	0.25153395	-0.32821426
0.06519	27.66055	0.00057625	5.132e-05	1.22e-06	4.839e-05	0.0	0.0001569	4.027e-05	8.8e-07	682.22363871	693.71376977	716.00925298	1.79974501	0.25106087	-0.3281844
0.06529	27.6887	0.00057513	5.148e-05	1.23e-06	4.856e-05	0.0	0.0001575	4.044e-05	8.8e-07	682.28740658	693.7319555	715.97134031	1.79279698	0.25058775	-0.32815463
0.06539	27.71681	0.00057402	5.164e-05	1.24e-06	4.873e-05	0.0	0.00015811	4.061e-05	8.8e-07	682.35087295	693.75017504	715.93354633	1.78588016	0.25011455	-0.32812495
0.06549	27.74486	0.0005729	5.18e-05	1.25e-06	4.89e-05	0.0	0.00015871	4.079e-05	8.8e-07	682.4140401	693.76842729	715.89587054	1.77899471	0.24964128	-0.32809536
0.06559	27.77286	0.00057179	5.196e-05	1.26e-06	4.907e-05	-0.0	0.00015931	4.096e-05	8.8e-07	682.47691026	693.78671121	715.85831243	1.7721394	0.24916804	-0.32806587
0.06569	27.80081	0.00057068	5.211e-05	1.28e-06	4.924e-05	-0.0	0.00015992	4.114e-05	8.8e-07	682.53948564	693.80502576	715.82087153	1.76531552	0.24869472	-0.32803647
0.06579	27.82871	0.00056956	5.227e-05	1.29e-06	4.941e-05	-0.0	0.00016052	4.131e-05	8.8e-07	682.60176849	693.82336988	715.78354733	1.75852172	0.24822144	-0.32800716
0.06589	27.85656	0.00056846	5.243e-05	1.3e-06	4.957e-05	-0.0	0.00016112	4.149e-05	8.8e-07	682.66376093	693.84174264	715.74633936	1.7517587	0.24774813	-0.32797794
0.06599	27.88436	0.00056735	5.258e-05	1.31e-06	4.974e-05	-0.0	0.00016172	4.166e-05	8.8e-07	682.72546521	693.86014299	715.70924712	1.74502633	0.2472748	-0.32794881
0.06609	27.91211	0.00056624	5.274e-05	1.32e-06	4.991e-05	-0.0	0.00016231	4.184e-05	8.8e-07	682.78688349	693.87856992	715.67227012	1.73832374	0.24680152	-0.32791977
0.06619	27.93981	0.00056514	5.289e-05	1.33e-06	5.007e-05	-0.0	0.00016291	4.201e-05	8.8e-07	682.84801791	693.89702251	715.63540789	1.7316509	0.24632828	-0.32789083
0.06629	27.96745	0.00056404	5.305e-05	1.34e-06	5.024e-05	-0.0	0.00016351	4.218e-05	8.8e-07	682.90887058	693.91549984	715.59865995	1.72500759	0.24585511	-0.32786197
0.06639	27.99504	0.00056294	5.32e-05	1.35e-06	5.04e-05	-0.0	0.0001641	4.236e-05	8.8e-07	682.96944361	693.93400098	715.56202584	1.71839371	0.245382	-0.3278332
0.06649	28.02259	0.00056184	5.336e-05	1.36e-06	5.057e-05	-0.0	0.0001647	4.253e-05	8.8e-07	683.0297391	693.95252504	715.52550507	1.71180919	0.24490896	-0.32780452
0.06659	28.05008	0.00056074	5.351e-05	1.37e-06	5.073e-05	-0.0	0.00016529	4.27e-05	8.8e-07	683.08975914	693.97107111	715.48909717	1.70525381	0.24443601	-0.32777593
0.06669	28.07752	0.00055965	5.367e-05	1.38e-06	5.09e-05	0.0	0.00016588	4.288e-05	8.8e-07	683.14950579	693.98963832	715.45280169	1.69872736	0.24396315	-0.32774743
0.06679	28.10491	0.00055855	5.382e-05	1.39e-06	5.106e-05	0.0	0.00016647	4.305e-05	8.8e-07	683.20898111	694.0082258	715.41661816	1.69222954	0.24349041	-0.32771902
0.06689	28.13224	0.00055746	5.397e-05	1.4e-06	5.122e-05	0.0	0.00016707	4.322e-05	8.8e-07	683.26818708	694.02683275	715.38054613	1.68575983	0.2430178	-0.32769069
0.06699	28.15953	0.00055637	5.413e-05	1.41e-06	5.139e-05	0.0	0.00016766	4.34e-05	8.8e-07	683.32712576	694.04545832	715.34458512	1.67931921	0.24254529	-0.32766245
0.06709	28.18676	0.00055529	5.428e-05	1.43e-06	5.155e-05	0.0	0.00016824	4.357e-05	8.8e-07	683.38579919	694.06410164	715.30873469	1.67290736	0.24207288	-0.3276343
0.06719	28.21394	0.0005542	5.443e-05	1.44e-06	5.171e-05	-0.0	0.00016883	4.374e-05	8.8e-07	683.4442094	694.08276188	715.27299436	1.66652342	0.24160063	-0.32760623
0.06729	28.24107	0.00055312	5.458e-05	1.45e-06	5.187e-05	-0.0	0.00016942	4.392e-05	8.8e-07	683.50235834	694.10143827	715.23736371	1.66016714	0.24112854	-0.32757825
0.06739	28.26815	0.00055204	5.473e-05	1.46e-06	5.203e-05	-0.0	0.00017	4.409e-05	8.8e-07	683.56024796	694.12013006	715.20184227	1.6538496	0.2406567	-0.32755039
0.06749	28.29517	0.00055096	5.488e-05	1.47e-06	5.219e-05	0.0	0.00017059	4.426e-05	8.8e-07	683.61788133	694.13883603	715.16642935	1.64755016	0.24018498	-0.32752259
0.06759	28.32215	0.00054988	5.503e-05	1.48e-06	5.236e-05	0.0	0.00017117	4.443e-05	8.8e-07	683.67525924	694.15755589	715.13112476	1.64128988	0.23971351	-0.32749491
0.06769	28.34907	0.0005488	5.518e-05	1.49e-06	5.251e-05	-0.0	0.00017176	4.46e-05	8.8e-07	683.73238382	694.17628881	715.09592802	1.63502111	0.23924199	-0.3274672
0.06779	28.37594	0.00054773	5.533e-05	1.5e-06	5.267e-05	-0.0	0.00017234	4.478e-05	8.8e-07	683.78925722	694.19503398	715.06083864	1.62881882	0.23877099	-0.3274397
0.06789	28.40276	0.00054666	5.548e-05	1.51e-06	5.283e-05	-0.0	0.00017292	4.495e-05	8.8e-07	683.84588044	694.21379103	715.02585638	1.62263613	0.23830012	-0.32741226
0.06799	28.42952	0.00054559	5.563e-05	1.53e-06	5.299e-05	-0.0	0.0001735	4.512e-05	8.8e-07	683.90225615	694.23255895	714.99098063	1.61644809	0.23782921	-0.3273848
0.06809	28.45624	0.00054452	5.578e-05	1.54e-06	5.315e-05	-0.0	0.00017408	4.529e-05	8.8e-07	683.95838476	694.25133759	714.95621129	1.61030906	0.23735874	-0.3273575
0.06819	28.4829	0.00054345	5.593e-05	1.55e-06	5.331e-05	-0.0	0.00017466	4.546e-05	8.8e-07	684.01426975	694.27012569	714.92154756	1.60422168	0.23688871	-0.32733035
0.06829	28.50951	0.00054239	5.607e-05	1.56e-06	5.346e-05	-0.0	0.00017523	4.563e-05	8.8e-07	684.06991359	694.28892233	714.88698887	1.59812292	0.23641858	-0.32730318
0.06839	28.53606	0.00054133	5.622e-05	1.57e-06	5.362e-05	-0.0	0.00017581	4.581e-05	8.8e-07	684.12531791	694.30772696	714.85253483	1.59215177	0.23594979	-0.3272764
0.06849	28.56257	0.00054027	5.637e-05	1.58e-06	5.378e-05	-0.0	0.00017638	4.598e-05	8.8e-07	684.18048813	694.32653767	714.81818418	1.58611149	0.23548027	-0.32724941
0.06859	28.58902	0.00053921	5.651e-05	1.59e-06	5.393e-05	-0.0	0.00017695	4.615e-05	8.8e-07	684.23542025	694.34535586	714.78393785	1.58007122	0.23501075	-0.32722242
0.06869	28.61542	0.00053815	5.666e-05	1.61e-06	5.409e-05	-0.0	0.00017753	4.632e-05	8.8e-07	684.29011429	694.36418153	714.74979584	1.57403094	0.23454124	-0.32719543
0.06879	28.64176	0.0005371	5.68e-05	1.62e-06	5.424e-05	-0.0	0.0001781	4.649e-05	8.8e-07	684.34457262	694.38301384	714.71575759	1.56806221	0.23407244	-0.32716866
0.06889	28.66806	0.00053605	5.695e-05	1.63e-06	5.44e-05	-0.0	0.00017867	4.666e-05	8.8e-07	684.39879897	694.40185152	714.68182225	1.56213088	0.23360409	-0.32714202
0.06899	28.6943	0.000535	5.709e-05	1.64e-06	5.455e-05	-0.0	0.00017924	4.683e-05	8.8e-07	684.45279622	694.42069357	714.64798912	1.55623203	0.23313612	-0.32711547
0.06909	28.72048	0.00053395	5.724e-05	1.65e-06	5.471e-05	-0.0	0.00017981	4.7e-05	8.8e-07	684.50656592	694.43953948	714.61425785	1.55038538	0.23266884	-0.3270891
0.06919	28.74662	0.00053291	5.738e-05	1.66e-06	5.486e-05	0.0	0.00018037	4.717e-05	8.8e-07	684.56011038	694.45838851	714.58062789	1.54451102	0.2322012	-0.32706263
0.06929	28.7727	0.00053187	5.753e-05	1.67e-06	5.501e-05	0.0	0.00018094	4.734e-05	8.8e-07	684.61342844	694.47724103	714.54709951	1.53866368	0.2317339	-0.32703626
0.06939	28.79873	0.00053083	5.767e-05	1.69e-06	5.516e-05	0.0	0.0001815	4.751e-05	8.8e-07	684.66652303	694.49609608	714.51367203	1.53285104	0.23126705	-0.32700999
0.06949	28.8247	0.00052979	5.781e-05	1.7e-06	5.532e-05	0.0	0.00018207	4.768e-05	8.8e-07	684.71939647	694.51495293	714.48034489	1.52708258	0.23080082	-0.32698387
0.06959	28.85063	0.00052875	5.795e-05	1.71e-06	5.547e-05	0.0	0.00018263	4.785e-05	8.8e-07	684.77205095	694.53381085	714.44711757	1.52130889	0.23033451	-0.32695773
0.06969	28.8765	0.00052772	5.809e-05	1.72e-06	5.562e-05	-0.0	0.00018319	4.801e-05	8.8e-07	684.82448871	694.55266919	714.41398954	1.51562764	0.22986959	-0.32693189
0.06979	28.90231	0.00052668	5.824e-05	1.73e-06	5.577e-05	-0.0	0.00018375	4.818e-05	8.8e-07	684.87671147	694.5715274	714.38096039	1.50989988	0.22940398	-0.3269059
0.06989	28.92808	0.00052565	5.838e-05	1.75e-06	5.592e-05	-0.0	0.00018431	4.835e-05	8.8e-07	684.92871764	694.59038597	714.34803049	1.50417212	0.22893836	-0.32687991
0.06999	28.95379	0.00052463	5.852e-05	1.76e-06	5.607e-05	-0.0	0.00018486	4.852e-05	8.8e-07	684.98050964	694.60924417	714.31519928	1.49850972	0.22847371	-0.32685413
0.07009	28.97944	0.0005236	5.866e-05	1.77e-06	5.622e-05	-0.0	0.00018542	4.869e-05	8.8e-07	685.03208987	694.62810125	714.28246617	1.49287066	0.22800946	-0.32682843
0.07019	29.00504	0.00052258	5.88e-05	1.78e-06	5.637e-05	-0.0	0.00018598	4.886e-05	8.8e-07	685.08346008	694.64695671	714.24983074	1.48725535	0.2275456	-0.3268028
0.07029	29.03059	0.00052156	5.894e-05	1.79e-06	5.651e-05	-0.0	0.00018653	4.902e-05	8.8e-07	685.13462246	694.6658099	714.21729247	1.48168339	0.22708246	-0.32677732
0.07039	29.05609	0.00052054	5.907e-05	1.81e-06	5.666e-05	-0.0	0.00018708	4.919e-05	8.8e-07	685.18557874	694.68466031	714.18485095	1.47609706	0.22661908	-0.32675179
0.07049	29.08153	0.00051952	5.921e-05	1.82e-06	5.681e-05	-0.0	0.00018763	4.936e-05	8.8e-07	685.23632959	694.70350777	714.152506	1.47057103	0.22615679	-0.32672646
0.07059	29.10692	0.00051851	5.935e-05	1.83e-06	5.695e-05	-0.0	0.00018818	4.953e-05	8.8e-07	685.28687717	694.72235165	714.12025711	1.46502512	0.22569414	-0.32670106
0.07069	29.13225	0.0005175	5.949e-05	1.84e-06	5.71e-05	-0.0	0.00018873	4.969e-05	8.8e-07	685.33722363	694.74119136	714.08810375	1.45958281	0.22523331	-0.32667601
0.07079	29.15753	0.00051649	5.963e-05	1.85e-06	5.725e-05	-0.0	0.00018928	4.986e-05	8.8e-07	685.3873712	694.76002626	714.05604538	1.45408757	0.22477156	-0.32665078
0.07089	29.18276	0.00051548	5.976e-05	1.87e-06	5.739e-05	-0.0	0.00018983	5.003e-05	8.8e-07	685.43731791	694.77885691	714.02408249	1.44859233	0.2243098	-0.32662555
0.07099	29.20793	0.00051448	5.99e-05	1.88e-06	5.754e-05	-0.0	0.00019037	5.019e-05	8.8e-07	685.487068	694.79768218	713.99221402	1.44322306	0.22385057	-0.32660075
0.07109	29.23305	0.00051347	6.003e-05	1.89e-06	5.768e-05	0.0	0.00019092	5.036e-05	8.8e-07	685.53662315	694.81650162	713.96043957	1.43778726	0.22339	-0.32657572
0.07119	29.25811	0.00051247	6.017e-05	1.9e-06	5.782e-05	0.0	0.00019146	5.052e-05	8.8e-07	685.58598138	694.83531576	713.92875963	1.43235147	0.22292944	-0.32655069
0.07129	29.28312	0.00051148	6.03e-05	1.91e-06	5.797e-05	0.0	0.000192	5.069e-05	8.8e-07	685.63514475	694.85412405	713.89717368	1.42698007	0.22247011	-0.32652587
0.07139	29.30808	0.00051048	6.044e-05	1.93e-06	5.811e-05	0.0	0.00019254	5.085e-05	8.8e-07	685.68411603	694.87292574	713.86568105	1.42163262	0.22201129	-0.32650114
0.07149	29.33298	0.00050949	6.057e-05	1.94e-06	5.825e-05	0.0	0.00019308	5.102e-05	8.8e-07	685.73289687	694.89172041	713.83428134	1.41630807	0.22155295	-0.32647648
0.07159	29.35783	0.0005085	6.071e-05	1.95e-06	5.839e-05	0.0	0.00019362	5.118e-05	8.8e-07	685.7814891	694.9105076	713.8029741	1.41101954	0.22109539	-0.32645194
0.07169	29.38262	0.00050751	6.084e-05	1.96e-06	5.854e-05	0.0	0.00019416	5.135e-05	8.8e-07	685.82989437	694.92928689	713.77175891	1.40572275	0.22063765	-0.32642738
0.07179	29.40736	0.00050652	6.097e-05	1.98e-06	5.868e-05	0.0	0.00019469	5.151e-05	8.8e-07	685.87811356	694.94805807	713.74063555	1.40047837	0.22018109	-0.32640299
0.07189	29.43204	0.00050554	6.11e-05	1.99e-06	5.882e-05	0.0	0.00019523	5.168e-05	8.8e-07	685.92614798	694.96682083	713.70960371	1.39521606	0.21972413	-0.32637855
0.07199	29.45667	0.00050456	6.124e-05	2e-06	5.896e-05	0.0	0.00019576	5.184e-05	8.8e-07	685.97399959	694.98557469	713.67866288	1.39001788	0.2192686	-0.32635432
0.07209	29.48124	0.00050358	6.137e-05	2.01e-06	5.91e-05	0.0	0.00019629	5.2e-05	8.8e-07	686.02166861	695.00431959	713.64781303	1.38481	0.21881289	-0.32633006
0.07219	29.50576	0.0005026	6.15e-05	2.03e-06	5.924e-05	0.0	0.00019682	5.217e-05	8.8e-07	686.06915674	695.02305513	713.61705371	1.37962976	0.21835783	-0.32630589
0.07229	29.53023	0.00050163	6.163e-05	2.04e-06	5.937e-05	0.0	0.00019735	5.233e-05	8.8e-07	686.11646597	695.04178086	713.58638444	1.37450491	0.21790409	-0.32628191
0.07239	29.55463	0.00050066	6.176e-05	2.05e-06	5.951e-05	0.0	0.00019788	5.249e-05	8.8e-07	686.16359922	695.0604961	713.55580447	1.36936437	0.21744998	-0.32625788
0.07249	29.57899	0.00049969	6.189e-05	2.06e-06	5.965e-05	0.0	0.00019841	5.266e-05	8.8e-07	686.21055506	695.07920117	713.52531418	1.36422384	0.21699587	-0.32623385
0.07259	29.60329	0.00049872	6.202e-05	2.08e-06	5.979e-05	0.0	0.00019893	5.282e-05	8.8e-07	686.25733471	695.09789582	713.49491324	1.35912461	0.21654283	-0.32620996
0.07269	29.62753	0.00049776	6.215e-05	2.09e-06	5.992e-05	0.0	0.00019945	5.298e-05	8.8e-07	686.30394029	695.11657957	713.46460112	1.35404847	0.21609036	-0.32618616
0.07279	29.65172	0.0004968	6.228e-05	2.1e-06	6.006e-05	0.0	0.00019998	5.314e-05	8.8e-07	686.35037425	695.13525188	713.4343772	1.34902015	0.2156391	-0.32616251
0.07289	29.67585	0.00049584	6.24e-05	2.11e-06	6.02e-05	-0.0	0.0002005	5.33e-05	8.8e-07	686.39663716	695.15391262	713.40424135	1.3439682	0.21518725	-0.32613879
0.07299	29.69993	0.00049488	6.253e-05	2.13e-06	6.033e-05	-0.0	0.00020102	5.347e-05	8.8e-07	686.44272901	695.17256181	713.37419355	1.33894485	0.21473618	-0.32611517
0.07309	29.72395	0.00049393	6.266e-05	2.14e-06	6.047e-05	-0.0	0.00020154	5.363e-05	8.8e-07	686.4886519	695.19119901	713.34423327	1.3339461	0.21428575	-0.32609163
0.07319	29.74792	0.00049297	6.279e-05	2.15e-06	6.06e-05	-0.0	0.00020205	5.379e-05	8.8e-07	686.53440824	695.2098237	713.3143599	1.32899206	0.21383654	-0.32606825
0.07329	29.77183	0.00049203	6.291e-05	2.16e-06	6.073e-05	0.0	0.00020257	5.395e-05	8.8e-07	686.5799983	695.22843584	713.28457337	1.32401748	0.21338677	-0.32604479
0.07339	29.79568	0.00049108	6.304e-05	2.18e-06	6.087e-05	0.0	0.00020309	5.411e-05	8.8e-07	686.62542623	695.24703462	713.25487261	1.3191624	0.21294043	-0.32602176
0.07349	29.81948	0.00049013	6.316e-05	2.19e-06	6.1e-05	0.0	0.0002036	5.427e-05	8.8e-07	686.67069185	695.26562007	713.22525766	1.3142332	0.21249196	-0.32599846
0.07359	29.84323	0.00048919	6.329e-05	2.2e-06	6.113e-05	0.0	0.00020411	5.443e-05	8.8e-07	686.71579369	695.28419248	713.1957289	1.309304	0.21204349	-0.32597517
0.07369	29.86691	0.00048825	6.341e-05	2.22e-06	6.126e-05	0.0	0.00020462	5.459e-05	8.8e-07	686.76073174	695.30275185	713.16628634	1.30439069	0.21159548	-0.32595193
0.07379	29.89054	0.00048732	6.354e-05	2.23e-06	6.139e-05	0.0	0.00020513	5.475e-05	8.8e-07	686.80550943	695.3212975	713.13692908	1.29952752	0.2111489	-0.32592887
0.07389	29.91412	0.00048638	6.366e-05	2.24e-06	6.152e-05	0.0	0.00020564	5.491e-05	8.8e-07	686.85012764	695.33982928	713.10765691	1.29468954	0.2107031	-0.3259059
0.07399	29.93764	0.00048545	6.378e-05	2.25e-06	6.165e-05	0.0	0.00020615	5.506e-05	8.8e-07	686.8945879	695.35834691	713.07846943	1.28986704	0.21025777	-0.32588298
0.07409	29.9611	0.00048452	6.391e-05	2.27e-06	6.178e-05	0.0	0.00020665	5.522e-05	8.8e-07	686.9388918	695.37685008	713.04936621	1.28504798	0.20981255	-0.32586008
0.07419	29.98451	0.0004836	6.403e-05	2.28e-06	6.191e-05	0.0	0.00020716	5.538e-05	8.8e-07	686.98304022	695.39533865	713.02034703	1.28026832	0.20936854	-0.32583732
0.07429	30.00786	0.00048267	6.415e-05	2.29e-06	6.204e-05	0.0	0.00020766	5.554e-05	8.8e-07	687.02703425	695.41381242	712.99141161	1.27550368	0.20892502	-0.32581461
0.07439	30.03115	0.00048175	6.427e-05	2.31e-06	6.217e-05	0.0	0.00020816	5.57e-05	8.8e-07	687.07087525	695.43227115	712.96255958	1.2707375	0.20848145	-0.3257919
0.07449	30.05439	0.00048083	6.439e-05	2.32e-06	6.23e-05	0.0	0.00020866	5.585e-05	8.8e-07	687.11456448	695.45071463	712.93379062	1.26601366	0.20803923	-0.32576934
0.07459	30.07757	0.00047991	6.452e-05	2.33e-06	6.243e-05	0.0	0.00020916	5.601e-05	8.8e-07	687.15810271	695.46914273	712.90510452	1.2613046	0.20759751	-0.32574683
0.07469	30.1007	0.000479	6.464e-05	2.34e-06	6.255e-05	-0.0	0.00020965	5.617e-05	8.8e-07	687.20149117	695.48755524	712.87650096	1.25661033	0.20715628	-0.32572438
0.07479	30.12376	0.00047809	6.476e-05	2.36e-06	6.268e-05	0.0	0.00021015	5.632e-05	8.8e-07	687.24473132	695.50595193	712.84797956	1.2519204	0.20671519	-0.32570194
0.07489	30.14677	0.00047718	6.487e-05	2.37e-06	6.281e-05	0.0	0.00021064	5.648e-05	8.8e-07	687.28782388	695.52433268	712.81954011	1.24726582	0.20627529	-0.32567963
0.07499	30.16973	0.00047627	6.499e-05	2.38e-06	6.293e-05	-0.0	0.00021114	5.664e-05	8.8e-07	687.33076993	695.54269731	712.79118233	1.24262574	0.20583589	-0.32565737
0.07509	30.19262	0.00047537	6.511e-05	2.4e-06	6.306e-05	0.0	0.00021163	5.679e-05	8.8e-07	687.3735708	695.56104564	712.76290587	1.23798549	0.20539649	-0.32563512
0.07519	30.21546	0.00047447	6.523e-05	2.41e-06	6.318e-05	0.0	0.00021212	5.695e-05	8.8e-07	687.41622754	695.57937748	712.73471045	1.23338438	0.20495845	-0.325613
0.07529	30.23824	0.00047357	6.535e-05	2.42e-06	6.33e-05	-0.0	0.00021261	5.71e-05	8.8e-07	687.45874099	695.59769273	712.70659585	1.22879749	0.20452091	-0.32559094
0.07539	30.26097	0.00047268	6.547e-05	2.43e-06	6.343e-05	0.0	0.0002131	5.726e-05	8.8e-07	687.50111228	695.6159912	712.67856175	1.22422477	0.20408389	-0.32556894
0.07549	30.28364	0.00047178	6.558e-05	2.45e-06	6.355e-05	-0.0	0.00021358	5.741e-05	8.8e-07	687.54334284	695.6342727	712.65060778	1.21965747	0.20364706	-0.32554695
0.07559	30.30625	0.00047089	6.57e-05	2.46e-06	6.367e-05	-0.0	0.00021407	5.756e-05	8.8e-07	687.58543325	695.65253714	712.62273377	1.21512281	0.20321142	-0.32552508
0.07569	30.3288	0.00047	6.581e-05	2.47e-06	6.379e-05	0.0	0.00021455	5.772e-05	8.8e-07	687.62738461	695.67078437	712.59493944	1.21060204	0.20277629	-0.32550327
0.07579	30.35129	0.00046912	6.593e-05	2.49e-06	6.392e-05	-0.0	0.00021503	5.787e-05	8.8e-07	687.6691982	695.68901422	712.56722444	1.20608235	0.2023412	-0.32548145
0.07589	30.37373	0.00046824	6.605e-05	2.5e-06	6.404e-05	-0.0	0.00021551	5.802e-05	8.8e-07	687.71087492	695.70722655	712.53958852	1.20159896	0.20190747	-0.32545978
0.07599	30.39611	0.00046736	6.616e-05	2.51e-06	6.416e-05	0.0	0.00021599	5.818e-05	8.8e-07	687.75241562	695.72542127	712.51203144	1.1971292	0.20147427	-0.32543815
0.07609	30.41843	0.00046648	6.627e-05	2.53e-06	6.428e-05	-0.0	0.00021647	5.833e-05	8.8e-07	687.79382142	695.74359822	712.48455292	1.19266793	0.20104139	-0.32541656
0.07619	30.44069	0.0004656	6.639e-05	2.54e-06	6.44e-05	-0.0	0.00021695	5.848e-05	8.8e-07	687.83509358	695.76175725	712.45715259	1.18822326	0.20060916	-0.32539503
0.07629	30.4629	0.00046473	6.65e-05	2.55e-06	6.452e-05	0.0	0.00021742	5.863e-05	8.8e-07	687.87623269	695.77989828	712.42983031	1.18380358	0.2001779	-0.3253736
0.07639	30.48505	0.00046386	6.661e-05	2.57e-06	6.463e-05	-0.0	0.00021789	5.878e-05	8.8e-07	687.91723981	695.79802118	712.40258578	1.17939722	0.19974718	-0.32535221
0.07649	30.50713	0.000463	6.673e-05	2.58e-06	6.475e-05	0.0	0.00021837	5.893e-05	8.8e-07	687.95811618	695.81612581	712.37541866	1.17499308	0.19931654	-0.32533084
0.07659	30.52917	0.00046213	6.684e-05	2.59e-06	6.487e-05	0.0	0.00021884	5.909e-05	8.8e-07	687.99886256	695.83421209	712.34832874	1.17062255	0.19888726	-0.32530959
0.07669	30.55114	0.00046127	6.695e-05	2.6e-06	6.499e-05	-0.0	0.00021931	5.924e-05	8.8e-07	688.03947981	695.8522799	712.32131578	1.16626509	0.19845851	-0.32528839
0.07679	30.57305	0.00046041	6.706e-05	2.62e-06	6.51e-05	0.0	0.00021977	5.939e-05	8.8e-07	688.07996905	695.87032912	712.29437948	1.16190832	0.19802979	-0.32526719
0.07689	30.59491	0.00045955	6.717e-05	2.63e-06	6.522e-05	0.0	0.00022024	5.954e-05	8.8e-07	688.12033135	695.88835965	712.26751954	1.15758355	0.1976024	-0.32524612
0.07699	30.6167	0.0004587	6.728e-05	2.64e-06	6.534e-05	-0.0	0.0002207	5.969e-05	8.8e-07	688.16056733	695.90637141	712.24073579	1.15327409	0.19717565	-0.3252251
0.07709	30.63844	0.00045785	6.739e-05	2.66e-06	6.545e-05	0.0	0.00022117	5.983e-05	8.8e-07	688.20067801	695.9243643	712.21402794	1.14897743	0.19674945	-0.32520414
0.07719	30.66012	0.000457	6.75e-05	2.67e-06	6.557e-05	-0.0	0.00022163	5.998e-05	8.8e-07	688.24066459	695.94233819	712.18739566	1.14468402	0.19632338	-0.32518319
0.07729	30.68174	0.00045616	6.761e-05	2.68e-06	6.568e-05	-0.0	0.00022209	6.013e-05	8.8e-07	688.2805277	695.96029303	712.16083877	1.14042169	0.19589866	-0.32516235
0.07739	30.7033	0.00045531	6.772e-05	2.7e-06	6.579e-05	0.0	0.00022255	6.028e-05	8.8e-07	688.32026823	695.97822873	712.13435703	1.13617189	0.19547448	-0.32514157
0.07749	30.7248	0.00045447	6.783e-05	2.71e-06	6.591e-05	-0.0	0.00022301	6.043e-05	8.8e-07	688.35988725	695.99614518	712.10795013	1.13192147	0.19505028	-0.32512079
0.07759	30.74624	0.00045364	6.794e-05	2.72e-06	6.602e-05	-0.0	0.00022346	6.058e-05	8.8e-07	688.39938569	696.01404232	712.08161782	1.1277054	0.1946276	-0.32510013
0.07769	30.76763	0.0004528	6.804e-05	2.74e-06	6.613e-05	0.0	0.00022392	6.072e-05	8.8e-07	688.43876421	696.03192007	712.05535991	1.12350161	0.19420547	-0.32507953
0.07779	30.78895	0.00045197	6.815e-05	2.75e-06	6.624e-05	-0.0	0.00022437	6.087e-05	8.8e-07	688.47802376	696.04977835	712.02917614	1.11931009	0.1937839	-0.32505898
0.07789	30.81021	0.00045114	6.826e-05	2.76e-06	6.635e-05	0.0	0.00022482	6.102e-05	8.8e-07	688.51716551	696.06761707	712.00306616	1.11512277	0.19336252	-0.32503844
0.07799	30.83142	0.00045031	6.836e-05	2.78e-06	6.647e-05	-0.0	0.00022527	6.116e-05	8.8e-07	688.55619047	696.08543614	711.97702971	1.11097816	0.1929431	-0.32501807
0.07809	30.85256	0.00044949	6.847e-05	2.79e-06	6.658e-05	-0.0	0.00022572	6.131e-05	8.8e-07	688.59509926	696.10323553	711.95106659	1.10681515	0.19252284	-0.32499763
0.07819	30.87365	0.00044867	6.857e-05	2.8e-06	6.669e-05	-0.0	0.00022617	6.145e-05	8.8e-07	688.63389251	696.12101517	711.92517663	1.10269797	0.19210474	-0.32497737
0.07829	30.89467	0.00044785	6.868e-05	2.82e-06	6.679e-05	-0.0	0.00022662	6.16e-05	8.8e-07	688.67257152	696.13877499	711.89935947	1.09856345	0.19168582	-0.32495704
0.07839	30.91564	0.00044703	6.878e-05	2.83e-06	6.69e-05	-0.0	0.00022706	6.174e-05	8.8e-07	688.71113633	696.15651498	711.87361509	1.094473	0.19126899	-0.32493688
0.07849	30.93654	0.00044622	6.889e-05	2.84e-06	6.701e-05	-0.0	0.0002275	6.189e-05	8.8e-07	688.74958886	696.17423499	711.84794295	1.09036868	0.19085149	-0.32491668
0.07859	30.95739	0.00044541	6.899e-05	2.86e-06	6.712e-05	-0.0	0.00022795	6.203e-05	8.8e-07	688.78792837	696.19193509	711.82234325	1.08628089	0.19043482	-0.32489653
0.07869	30.97817	0.0004446	6.909e-05	2.87e-06	6.723e-05	-0.0	0.00022839	6.218e-05	8.8e-07	688.82615635	696.20961518	711.79681557	1.08221359	0.19001914	-0.32487647
0.07879	30.9989	0.0004438	6.92e-05	2.88e-06	6.733e-05	-0.0	0.00022883	6.232e-05	8.8e-07	688.86427416	696.22727518	711.77135952	1.07818007	0.18960511	-0.32485655
0.07889	31.01956	0.00044299	6.93e-05	2.9e-06	6.744e-05	-0.0	0.00022926	6.246e-05	8.8e-07	688.90228296	696.24491501	711.74597477	1.0741364	0.18919059	-0.32483659
0.07899	31.04016	0.00044219	6.94e-05	2.91e-06	6.755e-05	-0.0	0.0002297	6.26e-05	8.8e-07	688.94018288	696.26253467	711.72066129	1.07016518	0.18877977	-0.32481692
0.07909	31.0607	0.0004414	6.95e-05	2.92e-06	6.765e-05	-0.0	0.00023013	6.275e-05	8.8e-07	688.97797761	696.28013399	711.695418	1.06615526	0.18836698	-0.32479709
0.07919	31.08118	0.0004406	6.96e-05	2.94e-06	6.776e-05	-0.0	0.00023057	6.289e-05	8.8e-07	689.01566472	696.29771308	711.6702456	1.06214534	0.18795418	-0.32477726
0.07929	31.1016	0.00043981	6.97e-05	2.95e-06	6.786e-05	-0.0	0.000231	6.303e-05	8.8e-07	689.0532442	696.31527194	711.64514411	1.05813542	0.18754138	-0.32475744
0.07939	31.12196	0.00043902	6.98e-05	2.96e-06	6.797e-05	-0.0	0.00023143	6.317e-05	8.8e-07	689.0907165	696.33281055	711.62011339	1.05415441	0.18713007	-0.32473773
0.07949	31.14226	0.00043824	6.99e-05	2.98e-06	6.807e-05	-0.0	0.00023186	6.331e-05	8.8e-07	689.12808359	696.35032882	711.59515287	1.05019527	0.18671989	-0.32471811
0.07959	31.1625	0.00043745	7e-05	2.99e-06	6.817e-05	-0.0	0.00023228	6.345e-05	8.8e-07	689.16534669	696.36782669	711.5702622	1.04626067	0.18631101	-0.3246986
0.07969	31.18267	0.00043667	7.01e-05	3e-06	6.828e-05	-0.0	0.00023271	6.359e-05	8.8e-07	689.20250658	696.38530413	711.54544115	1.04232097	0.18590186	-0.32467906
0.07979	31.20279	0.0004359	7.02e-05	3.02e-06	6.838e-05	-0.0	0.00023313	6.373e-05	8.8e-07	689.23956505	696.40276108	711.52068921	1.03843726	0.18549572	-0.32465975
0.07989	31.22284	0.00043512	7.03e-05	3.03e-06	6.848e-05	-0.0	0.00023356	6.387e-05	8.8e-07	689.27652178	696.42019755	711.49600646	1.03452253	0.18508791	-0.32464032
0.07999	31.24283	0.00043435	7.039e-05	3.04e-06	6.858e-05	-0.0	0.00023398	6.401e-05	8.8e-07	689.31337661	696.43761355	711.47139296	1.03065476	0.18468273	-0.32462108
0.08009	31.26276	0.00043358	7.049e-05	3.05e-06	6.868e-05	-0.0	0.0002344	6.415e-05	8.8e-07	689.35013274	696.455009	711.44684776	1.02677157	0.18427668	-0.32460178
0.08019	31.28262	0.00043281	7.059e-05	3.07e-06	6.878e-05	-0.0	0.00023481	6.429e-05	8.8e-07	689.38678863	696.47238395	711.42237132	1.02288837	0.18387063	-0.32458248
0.08029	31.30243	0.00043205	7.068e-05	3.08e-06	6.888e-05	-0.0	0.00023523	6.443e-05	8.8e-07	689.42334522	696.48973837	711.39796337	1.01906448	0.18346788	-0.32456343
0.08039	31.32217	0.00043129	7.078e-05	3.09e-06	6.898e-05	-0.0	0.00023565	6.456e-05	8.8e-07	689.45980494	696.50707218	711.37362319	1.01521543	0.18306373	-0.32454427
0.08049	31.34185	0.00043053	7.088e-05	3.11e-06	6.908e-05	-0.0	0.00023606	6.47e-05	8.8e-07	689.4961664	696.52438543	711.34935119	1.01136638	0.18265958	-0.32452512
0.08059	31.36147	0.00042977	7.097e-05	3.12e-06	6.918e-05	0.0	0.00023647	6.484e-05	8.8e-07	689.53243138	696.54167811	711.32514685	1.00758397	0.18225932	-0.32450624
0.08069	31.38102	0.00042902	7.107e-05	3.13e-06	6.928e-05	0.0	0.00023688	6.497e-05	8.8e-07	689.56860104	696.5589502	711.30100983	1.00376851	0.18185714	-0.32448723
0.08079	31.40052	0.00042827	7.116e-05	3.15e-06	6.937e-05	0.0	0.00023729	6.511e-05	8.8e-07	689.60467438	696.57620172	711.27694042	0.99995305	0.18145495	-0.32446822
0.08089	31.41995	0.00042752	7.125e-05	3.16e-06	6.947e-05	0.0	0.0002377	6.524e-05	8.8e-07	689.64065419	696.59343263	711.2529378	0.99621307	0.18105719	-0.32444953
0.08099	31.43931	0.00042678	7.135e-05	3.17e-06	6.957e-05	0.0	0.00023811	6.538e-05	8.8e-07	689.67654013	696.61064293	711.22900208	0.99243144	0.18065699	-0.32443066
0.08109	31.45862	0.00042604	7.144e-05	3.19e-06	6.966e-05	0.0	0.00023851	6.551e-05	8.8e-07	689.71233184	696.62783264	711.20513336	0.98869936	0.18025974	-0.32441201
0.08119	31.47786	0.0004253	7.153e-05	3.2e-06	6.976e-05	0.0	0.00023891	6.565e-05	8.8e-07	689.74803276	696.64500173	711.18133061	0.98495124	0.17986154	-0.32439328
0.08129	31.49703	0.00042456	7.162e-05	3.21e-06	6.986e-05	0.0	0.00023932	6.578e-05	8.8e-07	689.78364126	696.66215021	711.15759434	0.98120312	0.17946333	-0.32437456
0.08139	31.51615	0.00042383	7.172e-05	3.23e-06	6.995e-05	0.0	0.00023972	6.592e-05	8.8e-07	689.81915752	696.67927808	711.13392448	0.97747182	0.1790662	-0.32435591
0.08149	31.5352	0.0004231	7.181e-05	3.24e-06	7.004e-05	0.0	0.00024012	6.605e-05	8.8e-07	689.85458299	696.69638538	711.11032061	0.97376041	0.1786703	-0.32433735
0.08159	31.55419	0.00042237	7.19e-05	3.25e-06	7.014e-05	0.0	0.00024051	6.618e-05	8.8e-07	689.88991862	696.7134721	711.08678244	0.97006557	0.17827543	-0.32431886
0.08169	31.57311	0.00042164	7.199e-05	3.27e-06	7.023e-05	0.0	0.00024091	6.632e-05	8.8e-07	689.92516511	696.73053824	711.06330978	0.96638119	0.17788122	-0.32430042
0.08179	31.59197	0.00042092	7.208e-05	3.28e-06	7.032e-05	0.0	0.0002413	6.645e-05	8.8e-07	689.96032335	696.74758383	711.03990235	0.96271057	0.17748789	-0.32428204
0.08189	31.61076	0.0004202	7.217e-05	3.29e-06	7.042e-05	0.0	0.0002417	6.658e-05	8.8e-07	689.99539386	696.76460886	711.01656001	0.95905225	0.17709534	-0.32426371
0.08199	31.62949	0.00041949	7.226e-05	3.31e-06	7.051e-05	0.0	0.00024209	6.671e-05	8.8e-07	690.03037747	696.78161336	710.9932825	0.95540494	0.17670352	-0.32424544
0.08209	31.64816	0.00041877	7.235e-05	3.32e-06	7.06e-05	0.0	0.00024248	6.684e-05	8.8e-07	690.06527474	696.79859733	710.97006967	0.95176905	0.17631245	-0.32422721
0.08219	31.66676	0.00041806	7.244e-05	3.33e-06	7.069e-05	0.0	0.00024286	6.697e-05	8.8e-07	690.10008635	696.81556081	710.94692131	0.94814394	0.17592211	-0.32420903
0.08229	31.6853	0.00041735	7.252e-05	3.34e-06	7.078e-05	0.0	0.00024325	6.71e-05	8.8e-07	690.13481292	696.8325038	710.92383724	0.94452986	0.1755325	-0.32419091
0.08239	31.70378	0.00041665	7.261e-05	3.36e-06	7.087e-05	0.0	0.00024364	6.723e-05	8.8e-07	690.1694551	696.84942633	710.90081728	0.9409266	0.17514365	-0.32417283
0.08249	31.72218	0.00041594	7.27e-05	3.37e-06	7.096e-05	0.0	0.00024402	6.736e-05	8.8e-07	690.2040135	696.86632843	710.87786122	0.93733427	0.17475553	-0.3241548
0.08259	31.74053	0.00041524	7.278e-05	3.38e-06	7.105e-05	0.0	0.0002444	6.749e-05	8.8e-07	690.23848877	696.88321012	710.8549689	0.93375253	0.17436819	-0.32413683
0.08269	31.75881	0.00041455	7.287e-05	3.4e-06	7.114e-05	0.0	0.00024478	6.762e-05	8.8e-07	690.27288152	696.90007144	710.83214012	0.93018171	0.1739816	-0.3241189
0.08279	31.77702	0.00041385	7.296e-05	3.41e-06	7.123e-05	0.0	0.00024516	6.775e-05	8.8e-07	690.30719239	696.9169124	710.8093747	0.92662175	0.17359575	-0.32410102
0.08289	31.79517	0.00041316	7.304e-05	3.42e-06	7.132e-05	-0.0	0.00024554	6.787e-05	8.8e-07	690.34142201	696.93373304	710.78667245	0.92307265	0.17321065	-0.32408319
0.08299	31.81325	0.00041247	7.313e-05	3.44e-06	7.14e-05	-0.0	0.00024592	6.8e-05	8.8e-07	690.37557098	696.95053339	710.7640332	0.91953317	0.17282635	-0.32406542
0.08309	31.83127	0.00041179	7.321e-05	3.45e-06	7.149e-05	-0.0	0.00024629	6.813e-05	8.8e-07	690.40963991	696.96731349	710.74145676	0.91600497	0.17244279	-0.32404769
0.08319	31.84922	0.0004111	7.33e-05	3.46e-06	7.158e-05	-0.0	0.00024666	6.825e-05	8.8e-07	690.44362945	696.98407337	710.71894295	0.91248745	0.17205998	-0.32403001
0.08329	31.8671	0.00041042	7.338e-05	3.47e-06	7.166e-05	-0.0	0.00024704	6.838e-05	8.8e-07	690.4775402	697.00081305	710.69649159	0.90897937	0.17167798	-0.32401237
0.08339	31.88492	0.00040974	7.346e-05	3.49e-06	7.175e-05	-0.0	0.00024741	6.85e-05	8.8e-07	690.51137274	697.0175326	710.67410252	0.90548219	0.17129672	-0.32399479
0.08349	31.90268	0.00040907	7.355e-05	3.5e-06	7.183e-05	-0.0	0.00024777	6.863e-05	8.8e-07	690.54512769	697.03423203	710.65177554	0.90199545	0.17091622	-0.32397726
0.08359	31.92036	0.0004084	7.363e-05	3.51e-06	7.192e-05	-0.0	0.00024814	6.875e-05	8.8e-07	690.57880567	697.05091139	710.62951047	0.89851916	0.17053649	-0.32395978
0.08369	31.93798	0.00040773	7.371e-05	3.53e-06	7.2e-05	-0.0	0.00024851	6.888e-05	8.8e-07	690.61240725	697.06757074	710.60730716	0.89505139	0.17015758	-0.32394234
0.08379	31.95554	0.00040706	7.379e-05	3.54e-06	7.209e-05	-0.0	0.00024887	6.9e-05	8.8e-07	690.64593301	697.0842101	710.58516543	0.89159471	0.16977941	-0.32392495
0.08389	31.97302	0.0004064	7.388e-05	3.55e-06	7.217e-05	-0.0	0.00024923	6.913e-05	8.8e-07	690.67938358	697.10082953	710.5630851	0.88814822	0.16940202	-0.32390761
0.08399	31.99044	0.00040574	7.396e-05	3.56e-06	7.225e-05	-0.0	0.00024959	6.925e-05	8.8e-07	690.71275953	697.11742906	710.54106599	0.88471049	0.16902543	-0.32389032
0.08409	32.0078	0.00040508	7.404e-05	3.58e-06	7.234e-05	-0.0	0.00024995	6.937e-05	8.8e-07	690.74606143	697.13400877	710.51910795	0.8812832	0.16864961	-0.32387308
0.08419	32.02508	0.00040443	7.412e-05	3.59e-06	7.242e-05	-0.0	0.00025031	6.949e-05	8.8e-07	690.77928987	697.15056869	710.49721081	0.87786582	0.16827457	-0.32385588
0.08429	32.0423	0.00040378	7.42e-05	3.6e-06	7.25e-05	-0.0	0.00025067	6.961e-05	8.8e-07	690.81244546	697.16710886	710.47537439	0.87445835	0.1679003	-0.32383874
0.08439	32.05945	0.00040313	7.428e-05	3.62e-06	7.258e-05	-0.0	0.00025102	6.974e-05	8.8e-07	690.84552873	697.18362936	710.45359854	0.87105883	0.16752687	-0.32382163
0.08449	32.07653	0.00040248	7.435e-05	3.63e-06	7.266e-05	0.0	0.00025137	6.986e-05	8.8e-07	690.87854027	697.20013023	710.43188308	0.8676699	0.1671542	-0.32380458
0.08459	32.09355	0.00040184	7.443e-05	3.64e-06	7.274e-05	0.0	0.00025173	6.998e-05	8.8e-07	690.91148066	697.21661153	710.41022785	0.86429062	0.16678232	-0.32378758
0.08469	32.1105	0.0004012	7.451e-05	3.65e-06	7.282e-05	0.0	0.00025208	7.01e-05	8.8e-07	690.94435047	697.23307332	710.38863269	0.86091958	0.16641126	-0.32377062
0.08479	32.12737	0.00040056	7.459e-05	3.67e-06	7.29e-05	0.0	0.00025242	7.022e-05	8.8e-07	690.97715023	697.24951565	710.36709745	0.85755845	0.16604097	-0.3237537
0.08489	32.14419	0.00039992	7.467e-05	3.68e-06	7.298e-05	0.0	0.00025277	7.034e-05	8.8e-07	691.00988053	697.2659386	710.34562195	0.85420672	0.16567148	-0.32373684
0.08499	32.16093	0.00039929	7.474e-05	3.69e-06	7.306e-05	0.0	0.00025312	7.045e-05	8.8e-07	691.04254194	697.2823422	710.32420603	0.85086437	0.16530279	-0.32372002
0.08509	32.1776	0.00039866	7.482e-05	3.7e-06	7.314e-05	0.0	0.00025346	7.057e-05	8.8e-07	691.07513499	697.29872655	710.30284955	0.84752941	0.16493495	-0.32370325
0.08519	32.1942	0.00039804	7.49e-05	3.72e-06	7.321e-05	0.0	0.0002538	7.069e-05	8.8e-07	691.10766025	697.31509169	710.28155235	0.84420454	0.16456788	-0.32368653
0.08529	32.21074	0.00039741	7.497e-05	3.73e-06	7.329e-05	0.0	0.00025414	7.081e-05	8.8e-07	691.14011828	697.3314377	710.26031427	0.84088879	0.16420161	-0.32366985
0.08539	32.22721	0.00039679	7.505e-05	3.74e-06	7.337e-05	0.0	0.00025448	7.092e-05	8.8e-07	691.17250964	697.34776464	710.23913515	0.8375807	0.16383619	-0.32365322
0.08549	32.2436	0.00039617	7.512e-05	3.75e-06	7.344e-05	0.0	0.00025482	7.104e-05	8.8e-07	691.20483484	697.36407259	710.21801484	0.83428204	0.16347155	-0.32363663
0.08559	32.25993	0.00039556	7.52e-05	3.77e-06	7.352e-05	0.0	0.00025516	7.116e-05	8.8e-07	691.23709445	697.38036162	710.1969532	0.83099224	0.16310773	-0.32362009
0.08569	32.27619	0.00039495	7.527e-05	3.78e-06	7.36e-05	-0.0	0.00025549	7.127e-05	8.8e-07	691.26928902	697.39663179	710.17595005	0.8277113	0.16274472	-0.3236036
0.08579	32.29237	0.00039434	7.534e-05	3.79e-06	7.367e-05	-0.0	0.00025582	7.139e-05	8.8e-07	691.30141907	697.41288319	710.15500528	0.82443716	0.16238259	-0.32358715
0.08589	32.30849	0.00039373	7.542e-05	3.8e-06	7.375e-05	-0.0	0.00025615	7.15e-05	8.8e-07	691.33348517	697.42911588	710.13411871	0.82117263	0.16202124	-0.32357075
0.08599	32.32454	0.00039313	7.549e-05	3.82e-06	7.382e-05	0.0	0.00025648	7.161e-05	8.8e-07	691.36548784	697.44532995	710.11329021	0.81791668	0.16166071	-0.32355439
0.08609	32.34051	0.00039253	7.556e-05	3.83e-06	7.389e-05	0.0	0.00025681	7.173e-05	8.8e-07	691.39742763	697.46152547	710.09251962	0.8146678	0.16130105	-0.32353808
0.08619	32.35642	0.00039193	7.564e-05	3.84e-06	7.397e-05	0.0	0.00025714	7.184e-05	8.8e-07	691.42930505	697.47770254	710.07180681	0.81142785	0.1609422	-0.32352182
0.08629	32.37225	0.00039134	7.571e-05	3.85e-06	7.404e-05	0.0	0.00025746	7.195e-05	8.8e-07	691.46112065	697.49386122	710.05115163	0.80819621	0.16058418	-0.3235056
0.08639	32.38802	0.00039075	7.578e-05	3.87e-06	7.411e-05	-0.0	0.00025779	7.207e-05	8.8e-07	691.49287497	697.5100016	710.03055393	0.80497286	0.16022698	-0.32348942
0.08649	32.40371	0.00039016	7.585e-05	3.88e-06	7.418e-05	-0.0	0.00025811	7.218e-05	8.8e-07	691.52456852	697.52612377	710.01001358	0.80175577	0.1598707	-0.32347329
0.08659	32.41933	0.00038957	7.592e-05	3.89e-06	7.426e-05	-0.0	0.00025843	7.229e-05	8.8e-07	691.55620183	697.54222782	709.98953044	0.79854775	0.15951521	-0.32345721
0.08669	32.43488	0.00038899	7.599e-05	3.9e-06	7.433e-05	-0.0	0.00025875	7.24e-05	8.8e-07	691.58777546	697.55831382	709.96910437	0.79534778	0.15916056	-0.32344117
0.08679	32.45036	0.00038841	7.606e-05	3.91e-06	7.44e-05	0.0	0.00025906	7.251e-05	8.8e-07	691.6192899	697.57438187	709.94873522	0.79215424	0.15880682	-0.32342517
0.08689	32.46577	0.00038783	7.613e-05	3.93e-06	7.447e-05	0.0	0.00025938	7.262e-05	8.8e-07	691.65074568	697.59043208	709.92842287	0.78896912	0.15845389	-0.32340922
0.08699	32.4811	0.00038726	7.62e-05	3.94e-06	7.454e-05	0.0	0.00025969	7.273e-05	8.8e-07	691.68214333	697.60646452	709.90816718	0.78579177	0.15810182	-0.32339331
0.08709	32.49636	0.00038669	7.627e-05	3.95e-06	7.461e-05	-0.0	0.00026001	7.284e-05	8.8e-07	691.71348338	697.62247928	709.88796801	0.78262176	0.15775062	-0.32337745
0.08719	32.51155	0.00038612	7.633e-05	3.96e-06	7.468e-05	-0.0	0.00026032	7.295e-05	8.8e-07	691.74476632	697.63847648	709.86782524	0.77945812	0.15740032	-0.32336163
0.08729	32.52666	0.00038555	7.64e-05	3.97e-06	7.474e-05	-0.0	0.00026063	7.305e-05	8.8e-07	691.7759927	697.65445622	709.84773873	0.77630267	0.15705086	-0.32334586
0.08739	32.54171	0.00038499	7.647e-05	3.99e-06	7.481e-05	-0.0	0.00026093	7.316e-05	8.8e-07	691.80716303	697.67041857	709.82770835	0.7731547	0.15670226	-0.32333013
0.08749	32.55667	0.00038443	7.654e-05	4e-06	7.488e-05	0.0	0.00026124	7.327e-05	8.8e-07	691.83827784	697.68636365	709.80773397	0.7700125	0.1563546	-0.32331444
0.08759	32.57157	0.00038387	7.66e-05	4.01e-06	7.495e-05	0.0	0.00026154	7.337e-05	8.8e-07	691.86933761	697.70229157	709.78781547	0.7668782	0.15600778	-0.3232988
0.08769	32.58639	0.00038332	7.667e-05	4.02e-06	7.501e-05	0.0	0.00026185	7.348e-05	8.8e-07	691.90034289	697.71820242	709.76795272	0.76375109	0.15566184	-0.3232832
0.08779	32.60114	0.00038277	7.673e-05	4.03e-06	7.508e-05	0.0	0.00026215	7.359e-05	8.8e-07	691.93129418	697.73409631	709.74814559	0.76063031	0.15531682	-0.32326765
0.08789	32.61581	0.00038222	7.68e-05	4.05e-06	7.515e-05	0.0	0.00026245	7.369e-05	8.8e-07	691.96219199	697.74997337	709.72839397	0.75751604	0.1549727	-0.32325214
0.08799	32.63041	0.00038168	7.687e-05	4.06e-06	7.521e-05	0.0	0.00026275	7.38e-05	8.8e-07	691.99303684	697.76583369	709.70869772	0.75440903	0.15462946	-0.32323667
0.08809	32.64494	0.00038114	7.693e-05	4.07e-06	7.528e-05	0.0	0.00026304	7.39e-05	8.8e-07	692.02382925	697.78167738	709.68905673	0.75130891	0.15428711	-0.32322125
0.08819	32.65939	0.0003806	7.699e-05	4.08e-06	7.534e-05	0.0	0.00026334	7.4e-05	8.8e-07	692.05456972	697.79750456	709.66947089	0.74821382	0.15394574	-0.32320587
0.08829	32.67376	0.00038006	7.706e-05	4.09e-06	7.541e-05	0.0	0.00026363	7.411e-05	8.8e-07	692.08525876	697.81331536	709.64994007	0.7451261	0.15360524	-0.32319053
0.08839	32.68806	0.00037953	7.712e-05	4.1e-06	7.547e-05	0.0	0.00026392	7.421e-05	8.8e-07	692.11589689	697.82910988	709.63046415	0.74204497	0.15326564	-0.32317524
0.08849	32.70229	0.000379	7.718e-05	4.12e-06	7.553e-05	0.0	0.00026421	7.431e-05	8.8e-07	692.14648462	697.84488823	709.61104301	0.73896908	0.15292702	-0.32315998
0.08859	32.71643	0.00037847	7.725e-05	4.13e-06	7.56e-05	0.0	0.0002645	7.441e-05	8.8e-07	692.17702246	697.86065057	709.59167656	0.73589984	0.15258931	-0.32314478
0.08869	32.73051	0.00037795	7.731e-05	4.14e-06	7.566e-05	0.0	0.00026479	7.451e-05	8.8e-07	692.20751091	697.876397	709.57236468	0.73283687	0.15225252	-0.32312961
0.08879	32.7445	0.00037743	7.737e-05	4.15e-06	7.572e-05	-0.0	0.00026507	7.461e-05	8.8e-07	692.2379505	697.89212764	709.55310724	0.72978017	0.15191665	-0.32311449
0.08889	32.75842	0.00037691	7.743e-05	4.16e-06	7.578e-05	-0.0	0.00026535	7.471e-05	8.8e-07	692.26834172	697.90784262	709.53390414	0.72672773	0.15158182	-0.32309941
0.08899	32.77226	0.00037639	7.749e-05	4.17e-06	7.585e-05	-0.0	0.00026564	7.481e-05	8.8e-07	692.29868509	697.92354209	709.51475529	0.72368209	0.15124788	-0.32308437
0.08909	32.78603	0.00037588	7.755e-05	4.18e-06	7.591e-05	-0.0	0.00026592	7.491e-05	8.8e-07	692.32898112	697.93922616	709.49566056	0.7206424	0.15091489	-0.32306938
0.08919	32.79971	0.00037537	7.761e-05	4.2e-06	7.597e-05	-0.0	0.00026619	7.501e-05	8.8e-07	692.35923031	697.95489496	709.47661985	0.71760708	0.15058293	-0.32305442
0.08929	32.81332	0.00037487	7.767e-05	4.21e-06	7.603e-05	-0.0	0.00026647	7.511e-05	8.8e-07	692.38943319	697.97054867	709.45763307	0.71457781	0.15025192	-0.32303951
0.08939	32.82686	0.00037437	7.773e-05	4.22e-06	7.609e-05	-0.0	0.00026675	7.52e-05	8.8e-07	692.41959026	697.98618739	709.43870012	0.71155412	0.14992187	-0.32302465
0.08949	32.84031	0.00037387	7.779e-05	4.23e-06	7.615e-05	0.0	0.00026702	7.53e-05	8.8e-07	692.44970204	698.00181127	709.41982087	0.70853601	0.14959278	-0.32300982
0.08959	32.85369	0.00037337	7.785e-05	4.24e-06	7.62e-05	0.0	0.00026729	7.54e-05	8.8e-07	692.47976904	698.01742046	709.40099524	0.70552125	0.1492648	-0.32299504
0.08969	32.86698	0.00037288	7.791e-05	4.25e-06	7.626e-05	0.0	0.00026756	7.549e-05	8.8e-07	692.50979176	698.03301511	709.38222315	0.70251268	0.14893775	-0.3229803
0.08979	32.8802	0.00037239	7.797e-05	4.26e-06	7.632e-05	0.0	0.00026783	7.559e-05	8.8e-07	692.53977072	698.04859535	709.36350448	0.69950935	0.14861168	-0.3229656
0.08989	32.89334	0.0003719	7.802e-05	4.27e-06	7.638e-05	0.0	0.0002681	7.568e-05	8.8e-07	692.56970643	698.06416134	709.34483913	0.69650958	0.14828672	-0.32295094
0.08999	32.9064	0.00037141	7.808e-05	4.28e-06	7.644e-05	0.0	0.00026836	7.578e-05	8.8e-07	692.5995994	698.07971326	709.32622704	0.69351518	0.14796273	-0.32293632
0.09009	32.91938	0.00037093	7.814e-05	4.29e-06	7.649e-05	0.0	0.00026863	7.587e-05	8.8e-07	692.62945014	698.09525123	709.3076681	0.69052564	0.14763975	-0.32292175
0.09019	32.93228	0.00037045	7.819e-05	4.31e-06	7.655e-05	0.0	0.00026889	7.596e-05	8.8e-07	692.65925917	698.11077541	709.28916222	0.68754096	0.14731779	-0.32290722
0.09029	32.94509	0.00036998	7.825e-05	4.32e-06	7.661e-05	0.0	0.00026915	7.606e-05	8.8e-07	692.689027	698.12628598	709.27070931	0.68455843	0.14699704	-0.32289273
0.09039	32.95783	0.00036951	7.83e-05	4.33e-06	7.666e-05	0.0	0.00026941	7.615e-05	8.8e-07	692.71875416	698.14178311	709.2523093	0.68158154	0.14667725	-0.32287828
0.09049	32.97049	0.00036904	7.836e-05	4.34e-06	7.672e-05	0.0	0.00026966	7.624e-05	8.8e-07	692.74844115	698.15726695	709.23396209	0.67860909	0.14635849	-0.32286387
0.09059	32.98306	0.00036857	7.841e-05	4.35e-06	7.677e-05	0.0	0.00026992	7.633e-05	8.8e-07	692.7780885	698.17273766	709.2156676	0.67564035	0.14604085	-0.3228495
0.09069	32.99556	0.00036811	7.847e-05	4.36e-06	7.683e-05	0.0	0.00027017	7.642e-05	8.8e-07	692.80769675	698.18819544	709.19742576	0.67267517	0.14572431	-0.32283518
0.09079	33.00797	0.00036765	7.852e-05	4.37e-06	7.688e-05	0.0	0.00027042	7.651e-05	8.8e-07	692.8372664	698.20364046	709.17923648	0.6697134	0.1454089	-0.32282089
0.09089	33.0203	0.00036719	7.857e-05	4.38e-06	7.693e-05	0.0	0.00027067	7.66e-05	8.8e-07	692.86679799	698.2190729	709.1610997	0.66675496	0.14509462	-0.32280665
0.09099	33.03254	0.00036674	7.863e-05	4.39e-06	7.699e-05	0.0	0.00027092	7.669e-05	8.8e-07	692.89629203	698.23449294	709.14301534	0.66379996	0.14478145	-0.32279245
0.09109	33.0447	0.00036629	7.868e-05	4.4e-06	7.704e-05	0.0	0.00027117	7.678e-05	8.8e-07	692.92574904	698.24990078	709.12498334	0.66084845	0.14446941	-0.32277829
0.09119	33.05678	0.00036584	7.873e-05	4.41e-06	7.709e-05	0.0	0.00027141	7.686e-05	8.8e-07	692.95516955	698.26529661	709.10700362	0.65789851	0.14415864	-0.32276417
0.09129	33.06878	0.0003654	7.878e-05	4.42e-06	7.714e-05	0.0	0.00027165	7.695e-05	8.8e-07	692.9845541	698.28068064	709.08907612	0.65495261	0.14384895	-0.32275009
0.09139	33.08069	0.00036496	7.883e-05	4.43e-06	7.719e-05	0.0	0.0002719	7.704e-05	8.8e-07	693.01390321	698.29605303	709.07120078	0.65200998	0.14354039	-0.32273605
0.09149	33.09252	0.00036452	7.889e-05	4.44e-06	7.724e-05	-0.0	0.00027214	7.712e-05	8.8e-07	693.04321738	698.31141399	709.05337751	0.64907061	0.14323296	-0.32272206
0.09159	33.10426	0.00036409	7.894e-05	4.45e-06	7.73e-05	-0.0	0.00027237	7.721e-05	8.8e-07	693.0724972	698.32676374	709.03560628	0.64613013	0.14292707	-0.3227081
0.09169	33.11592	0.00036366	7.899e-05	4.46e-06	7.735e-05	-0.0	0.00027261	7.729e-05	8.8e-07	693.1017432	698.34210252	709.01788704	0.64319451	0.14262217	-0.32269419
0.09179	33.12749	0.00036323	7.904e-05	4.47e-06	7.739e-05	-0.0	0.00027284	7.738e-05	8.8e-07	693.1309559	698.35743049	709.00021971	0.64026161	0.14231846	-0.32268031
0.09189	33.13897	0.00036281	7.908e-05	4.48e-06	7.744e-05	-0.0	0.00027308	7.746e-05	8.8e-07	693.16013584	698.37274786	708.98260422	0.63733142	0.14201593	-0.32266648
0.09199	33.15037	0.00036239	7.913e-05	4.49e-06	7.749e-05	-0.0	0.00027331	7.754e-05	8.8e-07	693.18928355	698.3880549	708.96504056	0.63439873	0.14171504	-0.32265269
0.09209	33.16168	0.00036197	7.918e-05	4.5e-06	7.754e-05	-0.0	0.00027354	7.763e-05	8.8e-07	693.21839957	698.40335183	708.94752867	0.63147074	0.14141516	-0.32263894
0.09219	33.1729	0.00036155	7.923e-05	4.51e-06	7.759e-05	-0.0	0.00027376	7.771e-05	8.8e-07	693.24748445	698.41863883	708.93006849	0.62854485	0.14111652	-0.32262523
0.09229	33.18404	0.00036114	7.928e-05	4.52e-06	7.764e-05	-0.0	0.00027399	7.779e-05	8.8e-07	693.2765387	698.43391614	708.91265997	0.62562106	0.14081912	-0.32261156
0.09239	33.19509	0.00036073	7.932e-05	4.53e-06	7.768e-05	-0.0	0.00027421	7.787e-05	8.8e-07	693.30556296	698.44918407	708.8953031	0.62269233	0.14052365	-0.32259793
0.09249	33.20605	0.00036033	7.937e-05	4.54e-06	7.773e-05	-0.0	0.00027443	7.795e-05	8.8e-07	693.33455776	698.46444286	708.87799785	0.61976849	0.14022915	-0.32258434
0.09259	33.21692	0.00035993	7.942e-05	4.55e-06	7.778e-05	-0.0	0.00027465	7.803e-05	8.8e-07	693.36352365	698.47969271	708.86074417	0.61684593	0.13993597	-0.32257079
0.09269	33.2277	0.00035953	7.946e-05	4.56e-06	7.782e-05	0.0	0.00027487	7.811e-05	8.8e-07	693.39246117	698.49493388	708.84354199	0.61392466	0.1396441	-0.32255728
0.09279	33.23839	0.00035914	7.951e-05	4.57e-06	7.787e-05	0.0	0.00027509	7.818e-05	8.8e-07	693.42137087	698.51016669	708.82639136	0.61099781	0.13935419	-0.32254381
0.09289	33.24899	0.00035874	7.955e-05	4.58e-06	7.791e-05	0.0	0.0002753	7.826e-05	8.8e-07	693.4502533	698.52539137	708.80929222	0.60807508	0.13906533	-0.32253038
0.09299	33.2595	0.00035836	7.96e-05	4.59e-06	7.796e-05	0.0	0.00027551	7.834e-05	8.8e-07	693.47910903	698.54060816	708.79224453	0.60515288	0.13877787	-0.322517
0.09309	33.26992	0.00035797	7.964e-05	4.6e-06	7.8e-05	0.0	0.00027572	7.841e-05	8.8e-07	693.50793859	698.55581733	708.77524827	0.60223012	0.1384919	-0.32250365
0.09319	33.28025	0.00035759	7.969e-05	4.61e-06	7.805e-05	0.0	0.00027593	7.849e-05	8.8e-07	693.53674267	698.57101931	708.75830349	0.5993005	0.13820811	-0.32249034
0.09329	33.29048	0.00035721	7.973e-05	4.62e-06	7.809e-05	-0.0	0.00027614	7.856e-05	8.8e-07	693.5655218	698.58621431	708.74141015	0.5963744	0.13792539	-0.32247708
0.09339	33.30062	0.00035684	7.977e-05	4.62e-06	7.813e-05	-0.0	0.00027635	7.864e-05	8.8e-07	693.59427654	698.60140261	708.72456822	0.59344782	0.13764417	-0.32246385
0.09349	33.31067	0.00035647	7.982e-05	4.63e-06	7.818e-05	-0.0	0.00027655	7.871e-05	8.8e-07	693.62300746	698.6165845	708.70777769	0.59051586	0.13736493	-0.32245067
0.09359	33.32062	0.0003561	7.986e-05	4.64e-06	7.822e-05	-0.0	0.00027675	7.878e-05	8.8e-07	693.65171512	698.6317604	708.69103864	0.58758372	0.13708715	-0.32243752
0.09369	33.33048	0.00035574	7.99e-05	4.65e-06	7.826e-05	-0.0	0.00027695	7.886e-05	8.8e-07	693.68040009	698.64693057	708.67435102	0.58465038	0.13681095	-0.32242442
0.09379	33.34025	0.00035538	7.994e-05	4.66e-06	7.83e-05	-0.0	0.00027715	7.893e-05	8.8e-07	693.70906295	698.66209529	708.65771483	0.58171559	0.13653634	-0.32241135
0.09389	33.34992	0.00035502	7.998e-05	4.67e-06	7.834e-05	-0.0	0.00027734	7.9e-05	8.8e-07	693.73770426	698.67725488	708.64113007	0.57877166	0.13626418	-0.32239833
0.09399	33.35949	0.00035467	8.002e-05	4.68e-06	7.838e-05	-0.0	0.00027754	7.907e-05	8.8e-07	693.76632477	698.69240993	708.62459688	0.57582774	0.13599345	-0.32238535
0.09409	33.36896	0.00035432	8.006e-05	4.69e-06	7.842e-05	0.0	0.00027773	7.914e-05	8.8e-07	693.79492499	698.70756064	708.6081152	0.572881	0.13572447	-0.3223724
0.09419	33.37834	0.00035397	8.01e-05	4.69e-06	7.846e-05	0.0	0.00027792	7.921e-05	8.8e-07	693.82350552	698.72270736	708.59168506	0.56993143	0.13545723	-0.3223595
0.09429	33.38762	0.00035363	8.014e-05	4.7e-06	7.85e-05	0.0	0.0002781	7.928e-05	8.8e-07	693.85206694	698.73785047	708.57530648	0.56697075	0.13519264	-0.32234664
0.09439	33.3968	0.00035329	8.018e-05	4.71e-06	7.854e-05	0.0	0.00027829	7.934e-05	8.8e-07	693.88060986	698.75299051	708.55897961	0.56400906	0.13492961	-0.32233382
0.09449	33.40588	0.00035296	8.022e-05	4.72e-06	7.858e-05	0.0	0.00027847	7.941e-05	8.8e-07	693.90913487	698.76812777	708.54270443	0.56104314	0.13466847	-0.32232104
0.09459	33.41486	0.00035262	8.026e-05	4.73e-06	7.861e-05	0.0	0.00027866	7.948e-05	8.8e-07	693.93764256	698.78326263	708.52648096	0.558073	0.13440923	-0.3223083
0.09469	33.42374	0.0003523	8.029e-05	4.73e-06	7.865e-05	0.0	0.00027884	7.954e-05	8.8e-07	693.96613352	698.79839551	708.51030929	0.55508774	0.13415312	-0.3222956
0.09479	33.43252	0.00035197	8.033e-05	4.74e-06	7.869e-05	0.0	0.00027901	7.961e-05	8.8e-07	693.99460839	698.81352706	708.49418958	0.55210094	0.13389862	-0.32228294
0.09489	33.4412	0.00035165	8.037e-05	4.75e-06	7.872e-05	0.0	0.00027919	7.967e-05	8.8e-07	694.02306775	698.82865757	708.47812183	0.54910817	0.1336462	-0.32227032
0.09499	33.44977	0.00035134	8.04e-05	4.76e-06	7.876e-05	0.0	0.00027936	7.973e-05	8.8e-07	694.05151219	698.84378747	708.4621061	0.54610941	0.13339589	-0.32225775
0.09509	33.45824	0.00035102	8.044e-05	4.77e-06	7.88e-05	0.0	0.00027953	7.98e-05	8.8e-07	694.07994232	698.85891726	708.44614249	0.54309064	0.1331493	-0.32224521
0.09519	33.46661	0.00035071	8.047e-05	4.77e-06	7.883e-05	0.0	0.0002797	7.986e-05	8.8e-07	694.10835875	698.87404768	708.43023124	0.5400697	0.13290437	-0.32223272
0.09529	33.47487	0.00035041	8.051e-05	4.78e-06	7.887e-05	0.0	0.00027987	7.992e-05	8.8e-07	694.13676207	698.88917904	708.41437235	0.53704063	0.13266179	-0.32222026
0.09539	33.48302	0.00035011	8.054e-05	4.79e-06	7.89e-05	0.0	0.00028004	7.998e-05	8.8e-07	694.16515288	698.90431182	708.39856592	0.53400344	0.13242155	-0.32220785
0.09549	33.49106	0.00034981	8.058e-05	4.8e-06	7.893e-05	0.0	0.0002802	8.004e-05	8.8e-07	694.19353178	698.91944666	708.3828121	0.53093986	0.13218582	-0.32219548
0.09559	33.499	0.00034952	8.061e-05	4.8e-06	7.897e-05	-0.0	0.00028036	8.01e-05	8.8e-07	694.22189934	698.93458436	708.36711118	0.52787352	0.1319518	-0.32218315
0.09569	33.50683	0.00034923	8.064e-05	4.81e-06	7.9e-05	-0.0	0.00028052	8.015e-05	8.8e-07	694.25025617	698.94972528	708.35146318	0.52479639	0.13172043	-0.32217086
0.09579	33.51455	0.00034894	8.068e-05	4.82e-06	7.903e-05	-0.0	0.00028067	8.021e-05	8.8e-07	694.27860285	698.96486999	708.33586824	0.52170848	0.13149174	-0.32215862
0.09589	33.52216	0.00034866	8.071e-05	4.83e-06	7.906e-05	-0.0	0.00028083	8.027e-05	8.8e-07	694.30693995	698.98001925	708.3203266	0.51858555	0.13126859	-0.32214641
0.09599	33.52965	0.00034839	8.074e-05	4.83e-06	7.909e-05	-0.0	0.00028098	8.032e-05	8.8e-07	694.33526797	698.99517397	708.3048386	0.51545947	0.1310472	-0.32213425
0.09609	33.53703	0.00034811	8.077e-05	4.84e-06	7.913e-05	-0.0	0.00028113	8.038e-05	8.8e-07	694.36358753	699.01033458	708.28940429	0.51231923	0.13082887	-0.32212213
0.09619	33.5443	0.00034784	8.08e-05	4.85e-06	7.916e-05	-0.0	0.00028128	8.043e-05	8.8e-07	694.39189922	699.02550172	708.27402385	0.50916484	0.1306136	-0.32211005
0.09629	33.55145	0.00034758	8.083e-05	4.85e-06	7.919e-05	-0.0	0.00028142	8.049e-05	8.8e-07	694.42020347	699.04067638	708.25869765	0.50596334	0.13040537	-0.32209802
0.09639	33.55849	0.00034732	8.086e-05	4.86e-06	7.921e-05	-0.0	0.00028157	8.054e-05	8.8e-07	694.44850072	699.05585956	708.24342608	0.50275874	0.13019888	-0.32208603
0.09649	33.56541	0.00034706	8.089e-05	4.87e-06	7.924e-05	0.0	0.00028171	8.059e-05	8.8e-07	694.47679159	699.07105179	708.22820925	0.4995356	0.12999597	-0.32207408
0.09659	33.57221	0.00034681	8.092e-05	4.87e-06	7.927e-05	0.0	0.00028184	8.064e-05	8.8e-07	694.50507662	699.08625381	708.21304739	0.49629391	0.12979666	-0.32206217
0.09669	33.57889	0.00034656	8.095e-05	4.88e-06	7.93e-05	0.0	0.00028198	8.069e-05	8.8e-07	694.53335617	699.10146666	708.1979409	0.49300718	0.12960416	-0.32205031
0.09679	33.58544	0.00034632	8.097e-05	4.88e-06	7.933e-05	0.0	0.00028211	8.074e-05	8.8e-07	694.56163056	699.11669144	708.18289022	0.4897033	0.12941508	-0.32203849
0.09689	33.59188	0.00034608	8.1e-05	4.89e-06	7.935e-05	0.0	0.00028224	8.079e-05	8.8e-07	694.58990027	699.131929	708.16789565	0.48636066	0.12923205	-0.32202672
0.09699	33.59819	0.00034585	8.103e-05	4.9e-06	7.938e-05	0.0	0.00028237	8.083e-05	8.8e-07	694.61816542	699.14718069	708.15295777	0.48298878	0.12905392	-0.32201499
0.09709	33.60437	0.00034562	8.105e-05	4.9e-06	7.941e-05	0.0	0.0002825	8.088e-05	8.8e-07	694.64642643	699.16244744	708.13807691	0.47958587	0.12888091	-0.3220033
0.09719	33.61042	0.00034539	8.108e-05	4.91e-06	7.943e-05	0.0	0.00028262	8.092e-05	8.8e-07	694.67468338	699.17773061	708.12325365	0.47612813	0.12871592	-0.32199166
0.09729	33.61635	0.00034517	8.11e-05	4.91e-06	7.946e-05	0.0	0.00028274	8.097e-05	8.8e-07	694.70293643	699.19303149	708.10848855	0.47264171	0.12855576	-0.32198007
0.09739	33.62214	0.00034496	8.113e-05	4.92e-06	7.948e-05	0.0	0.00028286	8.101e-05	8.8e-07	694.73118572	699.2083513	708.0937821	0.46909746	0.12840401	-0.32196852
0.09749	33.6278	0.00034475	8.115e-05	4.92e-06	7.95e-05	0.0	0.00028297	8.105e-05	8.8e-07	694.75943095	699.22369181	708.07913514	0.46551278	0.12825851	-0.32195702
0.09759	33.63333	0.00034454	8.117e-05	4.93e-06	7.953e-05	0.0	0.00028309	8.11e-05	8.8e-07	694.7876723	699.23905423	708.06454816	0.4618837	0.12811978	-0.32194556
0.09769	33.63871	0.00034434	8.119e-05	4.93e-06	7.955e-05	0.0	0.0002832	8.114e-05	8.8e-07	694.81590913	699.25444056	708.05002211	0.45816532	0.12799329	-0.32193416
0.09779	33.64396	0.00034415	8.122e-05	4.94e-06	7.957e-05	0.0	0.0002833	8.118e-05	8.8e-07	694.84414117	699.26985243	708.03555775	0.45440906	0.12787276	-0.3219228
0.09789	33.64906	0.00034396	8.124e-05	4.94e-06	7.959e-05	0.0	0.00028341	8.121e-05	8.8e-07	694.87236807	699.28529156	708.02115587	0.45057364	0.12776323	-0.32191149
0.09799	33.65402	0.00034377	8.126e-05	4.95e-06	7.961e-05	0.0	0.00028351	8.125e-05	8.8e-07	694.90058873	699.30076022	708.0068176	0.44666862	0.12766353	-0.32190023
0.09809	33.65883	0.0003436	8.128e-05	4.95e-06	7.963e-05	0.0	0.00028361	8.129e-05	8.8e-07	694.928802	699.31626068	707.99254408	0.4426616	0.1275776	-0.32188902
0.09819	33.6635	0.00034342	8.13e-05	4.96e-06	7.965e-05	0.0	0.0002837	8.132e-05	8.8e-07	694.95700648	699.3317954	707.97833654	0.43856008	0.12750454	-0.32187787
0.09829	33.668	0.00034325	8.132e-05	4.96e-06	7.967e-05	0.0	0.0002838	8.136e-05	8.8e-07	694.98520016	699.34736719	707.96419645	0.43436059	0.12744475	-0.32186676
0.09839	33.67235	0.00034309	8.134e-05	4.97e-06	7.969e-05	0.0	0.00028388	8.139e-05	8.8e-07	695.01338083	699.36297901	707.95012538	0.43002348	0.12740304	-0.32185572
0.09849	33.67654	0.00034294	8.135e-05	4.97e-06	7.971e-05	0.0	0.00028397	8.142e-05	8.8e-07	695.04154571	699.3786341	707.93612505	0.42555215	0.12737899	-0.32184472
0.09859	33.68056	0.00034278	8.137e-05	4.97e-06	7.972e-05	0.0	0.00028405	8.145e-05	8.8e-07	695.06969083	699.39433637	707.92219763	0.42093842	0.12737357	-0.32183379
0.09869	33.68442	0.00034264	8.139e-05	4.98e-06	7.974e-05	0.0	0.00028413	8.148e-05	8.8e-07	695.09781245	699.41008956	707.90834517	0.41614122	0.12739171	-0.32182291
0.09879	33.6881	0.0003425	8.14e-05	4.98e-06	7.975e-05	0.0	0.00028421	8.151e-05	8.8e-07	695.12590462	699.4258985	707.89457046	0.41113258	0.12743671	-0.32181209
0.09889	33.6916	0.00034237	8.142e-05	4.98e-06	7.977e-05	0.0	0.00028428	8.153e-05	8.8e-07	695.15396011	699.44176859	707.88087664	0.40587782	0.12751269	-0.32180134
0.09899	33.69491	0.00034225	8.143e-05	4.99e-06	7.978e-05	0.0	0.00028435	8.156e-05	8.8e-07	695.18196981	699.45770604	707.86726742	0.40033212	0.12762492	-0.32179066
0.09909	33.69803	0.00034213	8.144e-05	4.99e-06	7.98e-05	0.0	0.00028441	8.158e-05	8.8e-07	695.20992205	699.47371811	707.85374721	0.39443568	0.12778039	-0.32178004
0.09919	33.70095	0.00034202	8.145e-05	4.99e-06	7.981e-05	0.0	0.00028447	8.16e-05	8.8e-07	695.23780216	699.48981324	707.84032127	0.38811826	0.12798725	-0.3217695
0.09929	33.70365	0.00034192	8.147e-05	5e-06	7.982e-05	0.0	0.00028453	8.162e-05	8.8e-07	695.26558967	699.50600195	707.82699633	0.38125763	0.12825957	-0.32175904
0.09939	33.70614	0.00034183	8.148e-05	5e-06	7.983e-05	0.0	0.00028458	8.164e-05	8.8e-07	695.29325691	699.52229727	707.81378096	0.37368307	0.12861685	-0.32174867
0.09949	33.70839	0.00034174	8.149e-05	5e-06	7.984e-05	0.0	0.00028462	8.166e-05	8.8e-07	695.32076509	699.53871587	707.80068643	0.36518386	0.12908282	-0.32173839
0.09959	33.71038	0.00034167	8.149e-05	5e-06	7.985e-05	0.0	0.00028467	8.168e-05	8.8e-07	695.34805687	699.55528	707.78772833	0.35532843	0.12970557	-0.32172821
0.09969	33.7121	0.0003416	8.15e-05	5e-06	7.985e-05	0.0	0.0002847	8.169e-05	8.8e-07	695.37504094	699.57202156	707.77492987	0.34338632	0.13056504	-0.32171817
0.09979	33.71351	0.00034155	8.151e-05	5.01e-06	7.986e-05	0.0	0.00028473	8.17e-05	8.8e-07	695.40155675	699.58899044	707.76232913	0.32775942	0.13183228	-0.32170828
0.09989	33.71456	0.00034151	8.151e-05	5.01e-06	7.987e-05	0.0	0.00028475	8.171e-05	8.8e-07	695.42725897	699.60627991	707.75000202	0.30362983	0.1340057	-0.32169861
0.09999	33.71511	0.00034149	8.151e-05	5.01e-06	7.987e-05	0.0	0.00028476	8.171e-05	8.8e-07	695.4507828	699.62418226	707.73821849	0.1870819	0.14421927	-0.32168938
0.10001	33.71512	0.00034149	8.151e-05	5.01e-06	7.987e-05	0.0	0.00028476	8.171e-05	8.8e-07	695.4534904	699.62806556	707.73623205	722.0752342	29.26377786	34.43408587
