# Supplementary material for: Dataset for the simulated biomass pyrolysis in rotary kilns with varying particle residence time distributions
Source: Data Brief. 2021 Nov 23;39:107603. doi: 10.1016/j.dib.2021.107603 (PMC8633881; doi:10.1016/j.dib.2021.107603)
Supplement: Supplementary Data S1 — Supplementary Raw Research Data. This is open data under the CC BY license http://creativecommons.org/licenses/by/4.0/ [file mmc1.zip › supplementary/0/logFiles/log_Pe12]

l,m	Tau,s	F_w,kg/s	F_is,kg/s	F_c,kg/s	F_rt,kg/s	F_w_wet,kg/s	F_it,kg/s	F_g,kg/s	F_H2O_g,kg/s	T_b,K	T_g,K	T_w,K	q_bed,kW/m	q_gas,kW/m	q_loss,kW/m
1e-05	0.00276	0.0	0.0	0.0	0.0	0.00087533	0.0	0.0	0.0	298.35619959	299.27003734	833.09215778	32.48927988	3.31870784	-0.42011989
0.0001	0.05239	0.0	0.0	0.0	0.0	0.00087533	0.0	0.0	0.0	300.20688043	309.31199733	832.57274507	32.36141891	3.30059966	-0.41971203
0.0002	0.10749	0.0	0.0	0.0	0.0	0.00087533	0.0	0.0	0.0	302.25244555	320.38644462	831.99808885	32.22004177	3.2793066	-0.4192608
0.0003	0.16257	0.0	0.0	0.0	0.0	0.00087533	0.0	0.0	0.0	304.28677954	331.36958942	831.42603961	32.0793883	3.25677727	-0.41881161
0.0004	0.2176	0.0	0.0	0.0	0.0	0.00087533	0.0	0.0	0.0	306.30996568	342.25763088	830.85660597	31.93945688	3.23294611	-0.41836449
0.0005	0.2726	0.0	0.0	0.0	0.0	0.00087533	0.0	0.0	0.0	308.32208672	353.04669114	830.28979702	31.80024553	3.20780368	-0.41791942
0.0006	0.32757	0.0	0.0	0.0	0.0	0.00087533	0.0	0.0	0.0	310.3232244	363.73278581	829.72562255	31.6617501	3.18129802	-0.41747643
0.0007	0.38249	0.0	0.0	0.0	0.0	0.00087533	0.0	0.0	0.0	312.31345941	374.31183503	829.164093	31.52397222	3.15344689	-0.41703551
0.0008	0.43739	0.0	0.0	0.0	0.0	0.00087533	0.0	0.0	0.0	314.29287338	384.77985266	828.60521821	31.38691256	3.12425905	-0.41659667
0.0009	0.49224	0.0	0.0	0.0	0.0	0.00087533	0.0	0.0	0.0	316.26154511	395.13266605	828.04900941	31.25055175	3.09358629	-0.41615995
0.001	0.54706	0.0	0.0	0.0	0.0	0.00087533	0.0	0.0	0.0	318.21955433	405.36617438	827.49547736	31.11490869	3.0615807	-0.4157253
0.0011	0.60185	0.0	0.0	0.0	0.0	0.00087533	0.0	0.0	0.0	320.16698075	415.47630214	826.94463267	30.97996394	3.02815694	-0.41529278
0.0012	0.6566	0.0	0.0	0.0	0.0	0.00087533	0.0	0.0	0.0	322.10390031	425.45889488	826.39648707	30.84572224	2.99332805	-0.41486237
0.0013	0.71131	0.0	0.0	0.0	0.0	0.00087533	0.0	0.0	0.0	324.03039125	435.30983651	825.85105166	30.71217929	2.9570823	-0.41443408
0.0014	0.76599	0.0	0.0	0.0	0.0	0.00087533	0.0	0.0	0.0	325.94652963	445.02509216	825.30833757	30.57931878	2.91948671	-0.41400794
0.0015	0.82063	0.0	0.0	0.0	0.0	0.00087533	0.0	0.0	0.0	327.85239024	454.60071883	824.76835572	30.44714809	2.88047802	-0.41358395
0.0016	0.87523	0.0	0.0	0.0	0.0	0.00087533	0.0	0.0	0.0	329.74804792	464.03266286	824.23111757	30.31565955	2.84007567	-0.41316211
0.0017	0.9298	0.0	0.0	0.0	0.0	0.00087533	0.0	0.0	0.0	331.63357604	473.31729475	823.69663278	30.18483337	2.79848186	-0.41274243
0.0018	0.98433	0.0	0.0	0.0	0.0	0.00087533	0.0	0.0	0.0	333.50904734	482.45083557	823.16491186	30.05467998	2.75550658	-0.41232493
0.0019	1.03883	0.0	0.0	0.0	0.0	0.00087533	0.0	0.0	0.0	335.37453366	491.42965827	822.63596476	29.92518094	2.71135453	-0.4119096
0.002	1.09329	0.0	0.0	0.0	0.0	0.00087533	0.0	0.0	0.0	337.23010586	500.25058926	822.10979932	29.79633473	2.66598024	-0.41149646
0.0021	1.14771	0.0	0.0	0.0	0.0	0.00087533	0.0	0.0	0.0	339.07583403	508.91024311	821.58642464	29.66813351	2.61943701	-0.41108552
0.0022	1.2021	0.0	0.0	0.0	0.0	0.00087533	0.0	0.0	0.0	340.91178718	517.40566459	821.06584782	29.54055965	2.57191881	-0.41067677
0.0023	1.25646	0.0	0.0	0.0	0.0	0.00087533	0.0	0.0	0.0	342.7380334	525.73412666	820.54807504	29.41361525	2.52333322	-0.41027022
0.0024	1.31077	0.0	0.0	0.0	0.0	0.00087533	0.0	0.0	0.0	344.55463997	533.89290233	820.0331126	29.28728475	2.47383989	-0.40986588
0.0025	1.36505	0.0	0.0	0.0	0.0	0.00087533	0.0	0.0	0.0	346.3616727	541.87995422	819.52096353	29.16155637	2.42354401	-0.40946374
0.0026	1.4193	0.0	0.0	0.0	0.0	0.00087533	0.0	0.0	0.0	348.15919688	549.69308231	819.01163188	29.03642747	2.37242688	-0.40906381
0.0027	1.4735	0.0	0.0	0.0	0.0	0.00087533	0.0	0.0	0.0	349.94727676	557.33037171	818.50512041	28.91188774	2.3205739	-0.40866611
0.0028	1.52768	0.0	0.0	0.0	0.0	0.00087533	0.0	0.0	0.0	351.72597564	564.79010569	818.00143109	28.78792908	2.26804041	-0.40827063
0.0029	1.58181	0.0	0.0	0.0	0.0	0.00087533	0.0	0.0	0.0	353.49535534	572.07128838	817.50056233	28.66451712	2.21525359	-0.40787733
0.003	1.63591	0.0	0.0	0.0	0.0	0.00087533	0.0	0.0	0.0	355.25547692	579.17295511	817.0025126	28.54167269	2.1618596	-0.40748627
0.0031	1.68998	0.0	0.0	0.0	0.0	0.00087533	0.0	0.0	0.0	357.0064007	586.09413944	816.50728058	28.41937584	2.10808189	-0.40709743
0.0032	1.744	0.0	0.0	0.0	0.0	0.00087533	0.0	0.0	0.0	358.74818588	592.83426091	816.01486317	28.2976172	2.05399444	-0.40671081
0.0033	1.79799	0.0	0.0	0.0	0.0	0.00087533	0.0	0.0	0.0	360.48089057	599.39318642	815.52525503	28.17637335	1.9999066	-0.40632636
0.0034	1.85195	0.0	0.0	0.0	0.0	0.00087533	0.0	0.0	0.0	362.2045718	605.77127886	815.03844836	28.05564909	1.94565508	-0.40594413
0.0035	1.90587	0.0	0.0	0.0	0.0	0.00087533	0.0	0.0	0.0	363.91928581	611.96873394	814.55443658	27.93542883	1.89141873	-0.40556411
0.0036	1.95975	0.0	0.0	0.0	0.0	0.00087533	0.0	0.0	0.0	365.62508776	617.9862205	814.07321078	27.81570197	1.83729308	-0.40518628
0.0037	2.0136	1e-08	0.0	0.0	0.0	0.00087533	0.0	0.0	0.0	367.32203189	623.82468214	813.59476072	27.69646437	1.78333293	-0.40481061
0.0038	2.06741	1e-08	0.0	0.0	0.0	0.00087533	0.0	0.0	0.0	369.01017214	629.48517283	813.11907542	27.57769954	1.72967393	-0.40443712
0.0039	2.12118	1e-08	0.0	0.0	0.0	0.00087533	0.0	0.0	0.0	370.6895607	634.96925812	812.64614179	27.45939936	1.67639874	-0.40406579
0.004	2.17492	1e-08	0.0	0.0	0.0	0.00087533	0.0	0.0	0.0	372.36024913	640.27871048	812.17594564	27.34155375	1.62360366	-0.40369661
0.0041	2.22862	1e-08	0.0	0.0	0.0	0.00087532	0.0	0.0	0.0	374.02228807	645.4155903	811.70847139	27.22415266	1.57138597	-0.40332957
0.0042	2.28228	1e-08	0.0	0.0	0.0	0.00087532	0.0	0.0	0.0	375.67572826	650.38161579	811.24370513	27.10721454	1.51949757	-0.40296466
0.0043	2.33591	1e-08	0.0	0.0	0.0	0.00087532	0.0	0.0	0.0	377.32061882	655.17927685	810.78162923	26.99069658	1.46843565	-0.40260185
0.0044	2.3895	1e-08	0.0	0.0	0.0	0.00087532	0.0	0.0	0.0	378.95700812	659.81124117	810.32222514	26.87460317	1.41812528	-0.40224115
0.0045	2.44306	2e-08	0.0	0.0	0.0	0.00087532	0.0	0.0	0.0	380.58494391	664.28032843	809.86547358	26.75892649	1.36864079	-0.40188252
0.0046	2.49658	2e-08	0.0	0.0	0.0	0.00087532	0.0	0.0	0.0	382.20447372	668.58919579	809.41135612	26.64368173	1.3197654	-0.40152597
0.0047	2.55006	2e-08	0.0	0.0	0.0	0.00087531	0.0	0.0	0.0	383.81564443	672.74065768	808.95985353	26.52883724	1.27187872	-0.40117146
0.0048	2.60351	2e-08	0.0	0.0	0.0	0.00087531	0.0	0.0	0.0	385.41850184	676.73800933	808.51094414	26.41439668	1.22491276	-0.40081899
0.0049	2.65692	3e-08	0.0	0.0	0.0	0.00087531	0.0	0.0	0.0	387.01309141	680.58449981	808.06460651	26.30035519	1.17890913	-0.40046853
0.005	2.7103	3e-08	0.0	0.0	0.0	0.0008753	0.0	0.0	0.0	388.5994581	684.28343487	807.62081893	26.18671306	1.13382877	-0.40012009
0.0051	2.76363	3e-08	0.0	0.0	0.0	0.0008753	0.0	0.0	0.0	390.17764649	687.83808309	807.17955995	26.0734617	1.08977865	-0.39977362
0.0052	2.81693	4e-08	0.0	0.0	0.0	0.0008753	0.0	0.0	0.0	391.74770051	691.25195989	806.74080672	25.96059956	1.04675469	-0.39942912
0.0053	2.8702	4e-08	0.0	0.0	0.0	0.00087529	0.0	0.0	0.0	393.30966375	694.52855804	806.3045365	25.84812395	1.00477396	-0.39908656
0.0054	2.92343	5e-08	0.0	0.0	0.0	0.00087529	0.0	0.0	0.0	394.86357937	697.67140557	805.87072635	25.73602779	0.96389309	-0.39874595
0.0055	2.97662	5e-08	0.0	0.0	0.0	0.00087528	0.0	0.0	0.0	396.4094897	700.68427443	805.43935231	25.62431323	0.92408342	-0.39840724
0.0056	3.02978	6e-08	0.0	0.0	0.0	0.00087527	0.0	0.0	0.0	397.94743724	703.57070065	805.01039128	25.51297705	0.8853651	-0.39807043
0.0057	3.08289	7e-08	0.0	0.0	0.0	0.00087527	0.0	0.0	0.0	399.47746394	706.33431404	804.58381975	25.4020177	0.84774221	-0.3977355
0.0058	3.13598	7e-08	0.0	0.0	0.0	0.00087526	0.0	0.0	0.0	400.99961145	708.9787383	804.1596142	25.29143402	0.81121464	-0.39740242
0.0059	3.18902	8e-08	0.0	0.0	0.0	0.00087525	0.0	0.0	0.0	402.51392097	711.50762824	803.73775099	25.18122203	0.77580183	-0.39707119
0.006	3.24203	9e-08	0.0	0.0	0.0	0.00087524	0.0	0.0	0.0	404.02043354	713.92458218	803.31820664	25.07138496	0.74146878	-0.39674177
0.0061	3.29501	1e-07	0.0	0.0	0.0	0.00087523	0.0	0.0	0.0	405.51918995	716.23314799	802.9009579	24.96192125	0.70821455	-0.39641415
0.0062	3.34794	1.1e-07	0.0	0.0	0.0	0.00087522	0.0	0.0	0.0	407.01023074	718.43683319	802.48598167	24.85283103	0.67602426	-0.39608831
0.0063	3.40084	1.3e-07	0.0	0.0	0.0	0.00087521	0.0	0.0	0.0	408.49359602	720.53918758	802.07325463	24.7441061	0.64496418	-0.39576426
0.0064	3.45371	1.4e-07	0.0	0.0	0.0	0.00087519	0.0	0.0	0.0	409.96932556	722.5437662	801.66275347	24.63575628	0.61492419	-0.39544194
0.0065	3.50653	1.5e-07	0.0	0.0	0.0	0.00087518	0.0	0.0	0.0	411.43745929	724.45388761	801.25445589	24.52777876	0.5859168	-0.39512135
0.0066	3.55933	1.7e-07	0.0	0.0	0.0	0.00087516	0.0	0.0	0.0	412.8980368	726.27286934	800.84833959	24.42017429	0.55791964	-0.39480247
0.0067	3.61208	1.9e-07	0.0	0.0	0.0	0.00087514	0.0	0.0	0.0	414.35109745	728.00397779	800.44438248	24.31293821	0.53096473	-0.39448529
0.0068	3.6648	2.1e-07	0.0	0.0	0.0	0.00087512	0.0	0.0	0.0	415.79668008	729.65056234	800.04256215	24.20607698	0.5049712	-0.39416979
0.0069	3.71748	2.3e-07	0.0	0.0	0.0	0.0008751	0.0	0.0	0.0	417.23482385	731.21566969	799.64285749	24.09958976	0.47993148	-0.39385594
0.007	3.77012	2.5e-07	0.0	0.0	0.0	0.00087508	0.0	0.0	0.0	418.66556757	732.70233492	799.24524748	23.99347775	0.45581747	-0.39354374
0.0071	3.82273	2.8e-07	0.0	0.0	0.0	0.00087505	0.0	0.0	0.0	420.08894995	734.11349565	798.84971154	23.88774129	0.43260979	-0.39323316
0.0072	3.8753	3.1e-07	0.0	0.0	0.0	0.00087503	0.0	0.0	0.0	421.50500902	735.45226855	798.45622825	23.78237193	0.41038451	-0.3929242
0.0073	3.92783	3.4e-07	0.0	0.0	0.0	0.000875	0.0	0.0	0.0	422.91378318	736.72140828	798.06477789	23.67738372	0.38897339	-0.39261684
0.0074	3.98033	3.7e-07	0.0	0.0	0.0	0.00087496	0.0	0.0	0.0	424.31531057	737.92363726	797.67534085	23.57277301	0.36840014	-0.39231105
0.0075	4.03279	4.1e-07	0.0	0.0	0.0	0.00087493	0.0	0.0	0.0	425.70962919	739.06159896	797.28789793	23.46854105	0.34863487	-0.39200683
0.0076	4.08522	4.4e-07	0.0	0.0	0.0	0.00087489	0.0	0.0	0.0	427.09677664	740.13796179	796.90242977	23.36468166	0.32973192	-0.39170416
0.0077	4.1376	4.9e-07	0.0	0.0	0.0	0.00087485	0.0	0.0	0.0	428.47679047	741.15527546	796.51891759	23.26120456	0.31156542	-0.39140303
0.0078	4.18995	5.3e-07	0.0	0.0	0.0	0.0008748	0.0	0.0	0.0	429.84970822	742.11592009	796.1373434	23.15810776	0.29414229	-0.39110342
0.0079	4.24227	5.8e-07	0.0	0.0	0.0	0.00087475	0.0	0.0	0.0	431.2155672	743.02222872	795.75768945	23.05539232	0.27743416	-0.39080531
0.008	4.29455	6.3e-07	0.0	0.0	0.0	0.0008747	0.0	0.0	0.0	432.57440451	743.8764952	795.37993815	22.9530542	0.2614718	-0.3905087
0.0081	4.34679	6.9e-07	0.0	0.0	0.0	0.00087464	0.0	0.0	0.0	433.92625694	744.68101403	795.00407191	22.85109972	0.24616641	-0.39021357
0.0082	4.39899	7.5e-07	0.0	0.0	0.0	0.00087458	0.0	0.0	0.0	435.27116138	745.43785022	794.63007425	22.74952784	0.23151404	-0.3899199
0.0083	4.45116	8.2e-07	0.0	0.0	0.0	0.00087451	0.0	0.0	0.0	436.6091545	746.1490452	794.25792878	22.64833933	0.21748953	-0.38962769
0.0084	4.50329	8.9e-07	0.0	0.0	0.0	0.00087444	0.0	0.0	0.0	437.94027277	746.81656469	793.88761951	22.54753293	0.20409201	-0.38933692
0.0085	4.55538	9.7e-07	0.0	0.0	0.0	0.00087437	0.0	0.0	0.0	439.26455238	747.44238216	793.51913036	22.44711117	0.1912752	-0.38904758
0.0086	4.60744	1.05e-06	0.0	0.0	0.0	0.00087428	0.0	0.0	0.0	440.58202953	748.02829378	793.15244613	22.34707402	0.17902326	-0.38875966
0.0087	4.65946	1.14e-06	0.0	0.0	0.0	0.0008742	0.0	0.0	0.0	441.89274022	748.57605823	792.78755182	22.24742204	0.1673135	-0.38847314
0.0088	4.71144	1.23e-06	0.0	0.0	0.0	0.0008741	0.0	0.0	0.0	443.19672025	749.0873616	792.42443276	22.14815573	0.15612337	-0.38818801
0.0089	4.76339	1.33e-06	0.0	0.0	0.0	0.000874	0.0	0.0	0.0	444.4940052	749.56387352	792.06307436	22.0492729	0.14546326	-0.38790427
0.009	4.8153	1.44e-06	0.0	0.0	0.0	0.00087389	0.0	0.0	0.0	445.78463052	750.00715678	791.70346256	21.95077711	0.13527364	-0.3876219
0.0091	4.86717	1.56e-06	0.0	0.0	0.0	0.00087377	0.0	0.0	0.0	447.06863152	750.41870645	791.34558362	21.85266746	0.12554874	-0.38734089
0.0092	4.919	1.68e-06	0.0	0.0	0.0	0.00087365	0.0	0.0	0.0	448.34604332	750.79996312	790.98942409	21.75494419	0.11626913	-0.38706123
0.0093	4.9708	1.81e-06	0.0	0.0	0.0	0.00087352	0.0	0.0	0.0	449.61690082	751.15231879	790.63497073	21.65760666	0.10742736	-0.38678291
0.0094	5.02256	1.96e-06	0.0	0.0	0.0	0.00087338	0.0	0.0	0.0	450.88123877	751.47711043	790.28221059	21.5606559	0.09899258	-0.38650592
0.0095	5.07429	2.11e-06	0.0	0.0	0.0	0.00087322	0.0	0.0	0.0	452.13909174	751.77560291	789.93113108	21.46409163	0.09095191	-0.38623025
0.0096	5.12598	2.27e-06	0.0	0.0	0.0	0.00087306	0.0	0.0	0.0	453.39049412	752.04901345	789.58171984	21.36791385	0.08328849	-0.38595588
0.0097	5.17763	2.44e-06	0.0	0.0	0.0	0.00087289	0.0	0.0	0.0	454.63548011	752.2985104	789.23396475	21.27212203	0.07599318	-0.38568282
0.0098	5.22924	2.62e-06	0.0	0.0	0.0	0.00087271	0.0	0.0	0.0	455.87408369	752.52522613	788.88785388	21.17671653	0.0690433	-0.38541105
0.0099	5.28082	2.82e-06	0.0	0.0	0.0	0.00087251	0.0	0.0	0.0	457.10633868	752.73022455	788.54337564	21.08169701	0.06242652	-0.38514056
0.01	5.33236	3.02e-06	0.0	0.0	0.0	0.00087231	0.0	0.0	0.0	458.33227872	752.91453096	788.20051863	20.98706322	0.05612871	-0.38487135
0.0101	5.38386	3.24e-06	0.0	0.0	0.0	0.00087209	0.0	0.0	0.0	459.55193723	753.07912637	787.8592717	20.89281507	0.05013618	-0.38460339
0.0102	5.43533	3.48e-06	0.0	0.0	0.0	0.00087185	0.0	0.0	0.0	460.76534747	753.22494291	787.51962389	20.79895214	0.04443594	-0.38433669
0.0103	5.48676	3.72e-06	0.0	0.0	0.0	0.00087161	0.0	0.0	0.0	461.97254247	753.35287975	787.18156446	20.70547393	0.03901556	-0.38407124
0.0104	5.53815	3.99e-06	0.0	0.0	0.0	0.00087134	0.0	0.0	0.0	463.17355508	753.46379465	786.84508288	20.61238006	0.03386308	-0.38380703
0.0105	5.5895	4.26e-06	0.0	0.0	0.0	0.00087106	0.0	0.0	0.0	464.36841794	753.55850818	786.5101688	20.51967005	0.0289671	-0.38354405
0.0106	5.64082	4.56e-06	0.0	0.0	0.0	0.00087077	0.0	0.0	0.0	465.55716347	753.63780566	786.17681207	20.42734335	0.02431679	-0.3832823
0.0107	5.6921	4.87e-06	0.0	0.0	0.0	0.00087046	0.0	0.0	0.0	466.73982393	753.70243902	785.8450027	20.33539936	0.01990188	-0.38302176
0.0108	5.74335	5.2e-06	0.0	0.0	0.0	0.00087013	0.0	0.0	1e-08	467.91643132	753.75312863	785.5147309	20.24383768	0.01571123	-0.38276242
0.0109	5.79455	5.55e-06	0.0	0.0	0.0	0.00086978	0.0	0.0	1e-08	469.08701762	753.79050429	785.18598718	20.15266029	0.01172061	-0.38250427
0.011	5.84572	5.92e-06	0.0	0.0	0.0	0.00086941	0.0	0.0	1e-08	470.25161439	753.81524444	784.85876203	20.06186222	0.00794516	-0.38224733
0.0111	5.89686	6.31e-06	0.0	0.0	0.0	0.00086902	0.0	0.0	1e-08	471.41025305	753.82797852	784.5330461	19.97144444	0.00436668	-0.38199157
0.0112	5.94795	6.72e-06	0.0	0.0	0.0	0.00086861	0.0	0.0	1e-08	472.5629648	753.82930586	784.20883023	19.88140617	0.00097729	-0.38173699
0.0113	5.99901	7.15e-06	0.0	0.0	0.0	0.00086818	0.0	0.0	1e-08	473.70978063	753.8198018	783.88610539	19.79174657	-0.00223035	-0.38148358
0.0114	6.05003	7.61e-06	0.0	0.0	0.0	0.00086772	0.0	0.0	1e-08	474.85073133	753.80001948	783.56486267	19.70246473	-0.00526307	-0.38123134
0.0115	6.10101	8.09e-06	0.0	0.0	0.0	0.00086724	0.0	0.0	1e-08	475.98584745	753.77049161	783.24509329	19.61355973	-0.00812713	-0.38098027
0.0116	6.15196	8.59e-06	0.0	0.0	0.0	0.00086673	0.0	0.0	1e-08	477.11515955	753.73164873	782.92678888	19.5250353	-0.01086368	-0.38073032
0.0117	6.20287	9.13e-06	0.0	0.0	0.0	0.0008662	0.0	0.0	1e-08	478.23869775	753.68398017	782.60994089	19.43688443	-0.01343334	-0.38048153
0.0118	6.25374	9.69e-06	0.0	0.0	0.0	0.00086564	0.0	0.0	1e-08	479.35649203	753.62794435	782.29454093	19.3491086	-0.01585993	-0.38023387
0.0119	6.30458	1.027e-05	0.0	0.0	0.0	0.00086505	0.0	0.0	1e-08	480.46857214	753.56396914	781.98058078	19.26170693	-0.01814957	-0.37998735
0.012	6.35537	1.089e-05	0.0	0.0	0.0	0.00086443	0.0	0.0	1e-08	481.57496767	753.49246301	781.6680523	19.17467874	-0.02031051	-0.37974195
0.0121	6.40613	1.154e-05	0.0	0.0	0.0	0.00086378	0.0	0.0	1e-08	482.67570802	753.4137934	781.35694759	19.08802344	-0.02235211	-0.37949766
0.0122	6.45686	1.222e-05	0.0	0.0	0.0	0.0008631	0.0	0.0	1e-08	483.77082234	753.3283348	781.04725872	19.00173948	-0.02427241	-0.37925449
0.0123	6.50754	1.294e-05	0.0	0.0	0.0	0.00086238	0.0	0.0	1e-08	484.86033959	753.23643699	780.73897788	18.91582619	-0.02607972	-0.37901242
0.0124	6.55819	1.369e-05	0.0	0.0	0.0	0.00086163	0.0	0.0	1e-08	485.94428854	753.1384323	780.43209739	18.83028261	-0.02777895	-0.37877145
0.0125	6.6088	1.447e-05	0.0	0.0	0.0	0.00086085	0.0	0.0	1e-08	487.02269773	753.03463748	780.12660964	18.74510763	-0.02937609	-0.37853158
0.0126	6.65938	1.53e-05	0.0	0.0	0.0	0.00086002	0.0	0.0	2e-08	488.09559554	752.92535518	779.82250716	18.66030038	-0.03087402	-0.37829279
0.0127	6.70991	1.616e-05	0.0	0.0	0.0	0.00085916	0.0	0.0	2e-08	489.16301011	752.81087388	779.5197825	18.57585979	-0.03227729	-0.37805509
0.0128	6.76041	1.706e-05	0.0	0.0	0.0	0.00085826	0.0	0.0	2e-08	490.22496938	752.69146966	779.21842832	18.4917848	-0.03358967	-0.37781846
0.0129	6.81088	1.8e-05	0.0	0.0	0.0	0.00085732	0.0	0.0	2e-08	491.28150111	752.56740703	778.91843735	18.40807432	-0.03481463	-0.3775829
0.013	6.8613	1.898e-05	0.0	0.0	0.0	0.00085633	0.0	0.0	2e-08	492.33263285	752.43893759	778.61980241	18.32472782	-0.03596166	-0.3773484
0.0131	6.91169	2.001e-05	0.0	0.0	0.0	0.0008553	0.0	0.0	2e-08	493.37839201	752.30628333	778.32251646	18.24174358	-0.03702707	-0.37711496
0.0132	6.96204	2.108e-05	0.0	0.0	0.0	0.00085423	0.0	0.0	2e-08	494.41880572	752.16968261	778.02657243	18.1591207	-0.03801619	-0.37688258
0.0133	7.01235	2.22e-05	0.0	0.0	0.0	0.00085311	0.0	0.0	2e-08	495.45390096	752.02935496	777.73196334	18.07685805	-0.03893181	-0.37665125
0.0134	7.06262	2.337e-05	0.0	0.0	0.0	0.00085194	0.0	0.0	2e-08	496.48370449	751.88551155	777.43868228	17.99495448	-0.03977646	-0.37642096
0.0135	7.11286	2.459e-05	0.0	0.0	0.0	0.00085072	0.0	0.0	2e-08	497.50824291	751.73834917	777.14672243	17.91340995	-0.04056262	-0.3761917
0.0136	7.16306	2.586e-05	0.0	0.0	0.0	0.00084945	0.0	0.0	3e-08	498.52754273	751.58803031	776.85607712	17.83222208	-0.04128138	-0.37596348
0.0137	7.21322	2.718e-05	0.0	0.0	0.0	0.00084812	0.0	0.0	3e-08	499.54163012	751.43474948	776.56673959	17.75139016	-0.04193914	-0.37573629
0.0138	7.26335	2.856e-05	0.0	0.0	0.0	0.00084674	0.0	0.0	3e-08	500.55053113	751.27867832	776.2787032	17.67091306	-0.0425382	-0.37551012
0.0139	7.31344	2.999e-05	0.0	0.0	0.0	0.00084531	0.0	0.0	3e-08	501.55427162	751.1199815	775.99196135	17.59078964	-0.04308071	-0.37528496
0.014	7.36349	3.148e-05	0.0	0.0	0.0	0.00084382	0.0	0.0	3e-08	502.55287729	750.95881032	775.70650753	17.51101954	-0.04357627	-0.37506082
0.0141	7.4135	3.303e-05	0.0	0.0	0.0	0.00084227	0.0	0.0	3e-08	503.54637376	750.79529586	775.42233535	17.43160071	-0.04401818	-0.37483768
0.0142	7.46348	3.464e-05	0.0	0.0	0.0	0.00084065	0.0	0.0	3e-08	504.53478633	750.62958665	775.13943834	17.35253233	-0.0444116	-0.37461554
0.0143	7.51341	3.632e-05	0.0	0.0	0.0	0.00083898	0.0	0.0	4e-08	505.51814021	750.46181519	774.85781015	17.27381328	-0.04475848	-0.3743944
0.0144	7.56331	3.805e-05	0.0	0.0	0.0	0.00083724	0.0	0.0	4e-08	506.49646041	750.29210797	774.57744447	17.19544242	-0.04506064	-0.37417426
0.0145	7.61318	3.985e-05	0.0	0.0	0.0	0.00083544	0.0	0.0	4e-08	507.46977182	750.12058265	774.29833505	17.11741882	-0.04532319	-0.37395509
0.0146	7.663	4.172e-05	0.0	0.0	0.0	0.00083357	0.0	0.0	4e-08	508.43809923	749.94734844	774.0204757	17.03974107	-0.04554379	-0.37373691
0.0147	7.71279	4.366e-05	0.0	0.0	0.0	0.00083163	0.0	0.0	4e-08	509.40146715	749.77251662	773.74386024	16.96240813	-0.0457255	-0.37351971
0.0148	7.76254	4.567e-05	0.0	0.0	0.0	0.00082962	0.0	0.0	5e-08	510.35990001	749.59619049	773.46848255	16.88541885	-0.04586983	-0.37330348
0.0149	7.81225	4.775e-05	0.0	0.0	0.0	0.00082753	0.0	0.0	5e-08	511.31342209	749.41846888	773.19433656	16.80877207	-0.04597818	-0.37308821
0.015	7.86192	4.991e-05	0.0	0.0	0.0	0.00082538	0.0	0.0	5e-08	512.26205754	749.23944367	772.92141625	16.73246671	-0.0460545	-0.37287391
0.0151	7.91156	5.214e-05	0.0	0.0	0.0	0.00082314	0.0	0.0	5e-08	513.20583039	749.05920204	772.64971563	16.65650151	-0.04609685	-0.37266056
0.0152	7.96116	5.444e-05	0.0	0.0	0.0	0.00082083	0.0	0.0	5e-08	514.14476449	748.87783139	772.37922874	16.58087535	-0.04610758	-0.37244817
0.0153	8.01072	5.683e-05	0.0	0.0	0.0	0.00081845	0.0	0.0	6e-08	515.07888357	748.69541389	772.10994968	16.50558704	-0.0460878	-0.37223672
0.0154	8.06024	5.929e-05	0.0	0.0	0.0	0.00081598	0.0	0.0	6e-08	516.00821125	748.51202863	771.84187255	16.43063541	-0.04603852	-0.37202622
0.0155	8.10973	6.184e-05	0.0	0.0	0.0	0.00081343	0.0	0.0	6e-08	516.93277105	748.32774557	771.57499156	16.35601956	-0.04596499	-0.37181666
0.0156	8.15918	6.447e-05	0.0	0.0	0.0	0.0008108	0.0	0.0	6e-08	517.85258638	748.14263318	771.30930091	16.28173798	-0.04586286	-0.37160804
0.0157	8.20859	6.718e-05	0.0	0.0	0.0	0.00080808	0.0	0.0	7e-08	518.7676805	747.95676236	771.04479483	16.20778961	-0.04573499	-0.37140034
0.0158	8.25796	6.998e-05	0.0	0.0	0.0	0.00080528	0.0	0.0	7e-08	519.67807657	747.77019867	770.78146759	16.13417328	-0.04558227	-0.37119357
0.0159	8.3073	7.287e-05	0.0	0.0	0.0	0.00080239	0.0	0.0	7e-08	520.58379765	747.58300545	770.5193135	16.0608878	-0.04540549	-0.37098772
0.016	8.35659	7.585e-05	0.0	0.0	0.0	0.00079941	0.0	0.0	8e-08	521.48486676	747.39523568	770.25832692	15.9879323	-0.04521001	-0.37078279
0.0161	8.40585	7.891e-05	0.0	0.0	0.0	0.00079634	0.0	0.0	8e-08	522.3813068	747.20694464	769.99850225	15.91530522	-0.04499084	-0.37057877
0.0162	8.45508	8.207e-05	0.0	0.0	0.0	0.00079318	0.0	0.0	8e-08	523.27314055	747.01818868	769.73983387	15.84300552	-0.04475092	-0.37037565
0.0163	8.50426	8.532e-05	0.0	0.0	0.0	0.00078992	0.0	0.0	9e-08	524.16039072	746.82901965	769.48231624	15.77103204	-0.044491	-0.37017345
0.0164	8.55341	8.867e-05	0.0	0.0	0.0	0.00078657	0.0	0.0	9e-08	525.04307995	746.63948753	769.22594383	15.69938358	-0.04421178	-0.36997214
0.0165	8.60251	9.211e-05	0.0	0.0	0.0	0.00078313	0.0	0.0	9e-08	525.92123087	746.44963437	768.97071117	15.62805905	-0.04391687	-0.36977172
0.0166	8.65158	9.564e-05	0.0	0.0	0.0	0.00077959	0.0	0.0	1e-07	526.79486597	746.25950533	768.7166128	15.55705717	-0.0436032	-0.3695722
0.0167	8.70062	9.928e-05	0.0	0.0	0.0	0.00077595	0.0	0.0	1e-07	527.6640077	746.06914427	768.46364328	15.4863768	-0.04327286	-0.36937356
0.0168	8.74961	0.00010301	0.0	0.0	0.0	0.00077222	0.0	0.0	1e-07	528.52867845	745.87859224	768.21179723	15.41601676	-0.04292648	-0.36917581
0.0169	8.79857	0.00010684	0.0	0.0	0.0	0.00076838	0.0	0.0	1.1e-07	529.38890058	745.68788872	767.96106927	15.34597586	-0.04256467	-0.36897893
0.017	8.84749	0.00011077	0.0	0.0	0.0	0.00076444	0.0	0.0	1.1e-07	530.2446964	745.49706809	767.71145407	15.27625278	-0.04218944	-0.36878292
0.0171	8.89637	0.00011481	0.0	0.0	0.0	0.00076041	0.0	0.0	1.1e-07	531.09608818	745.30616696	767.46294632	15.20684651	-0.0417995	-0.36858779
0.0172	8.94521	0.00011894	0.0	0.0	0.0	0.00075627	0.0	0.0	1.2e-07	531.94309813	745.11521995	767.21554074	15.13775579	-0.04139607	-0.36839352
0.0173	8.99401	0.00012318	0.0	0.0	0.0	0.00075203	0.0	0.0	1.2e-07	532.78574845	744.92426005	766.96923209	15.06897943	-0.04097969	-0.36820011
0.0174	9.04278	0.00012752	0.0	0.0	0.0	0.00074768	0.0	0.0	1.3e-07	533.62406133	744.7333191	766.72401513	15.00051614	-0.04055132	-0.36800756
0.0175	9.09151	0.00013196	0.0	0.0	0.0	0.00074323	0.0	0.0	1.3e-07	534.4580589	744.54242372	766.47988468	14.93236475	-0.04011126	-0.36781587
0.0176	9.1402	0.00013651	0.0	0.0	0.0	0.00073868	0.0	0.0	1.4e-07	535.28776331	744.35160426	766.23683557	14.8645241	-0.0396597	-0.36762502
0.0177	9.18885	0.00014116	0.0	0.0	0.0	0.00073403	0.0	0.0	1.4e-07	536.11319667	744.1608884	765.99486265	14.79699294	-0.03919723	-0.36743502
0.0178	9.23747	0.00014591	1e-08	0.0	0.0	0.00072927	0.0	0.0	1.5e-07	536.93438111	743.97030277	765.75396082	14.72977005	-0.03872425	-0.36724585
0.0179	9.28605	0.00015077	1e-08	0.0	0.0	0.0007244	0.0	0.0	1.5e-07	537.75133875	743.77987285	765.51412498	14.66285413	-0.03824198	-0.36705753
0.018	9.33458	0.00015573	1e-08	0.0	0.0	0.00071943	0.0	0.0	1.6e-07	538.56409165	743.58961846	765.27535009	14.59624404	-0.03774992	-0.36687004
0.0181	9.38308	0.0001608	1e-08	0.0	0.0	0.00071436	0.0	0.0	1.6e-07	539.37266194	743.39956453	765.0376311	14.52993852	-0.03724874	-0.36668337
0.0182	9.43155	0.00016597	1e-08	0.0	0.0	0.00070918	0.0	0.0	1.7e-07	540.17707177	743.20973282	764.80096302	14.46393633	-0.0367388	-0.36649754
0.0183	9.47997	0.00017125	1e-08	0.0	0.0	0.0007039	0.0	0.0	1.7e-07	540.97734326	743.02014421	764.56534085	14.39823623	-0.03622044	-0.36631252
0.0184	9.52836	0.00017662	1e-08	0.0	0.0	0.00069852	0.0	0.0	1.8e-07	541.77349857	742.83081817	764.33075964	14.33283687	-0.03569464	-0.36612832
0.0185	9.57671	0.0001821	1e-08	0.0	0.0	0.00069303	1e-08	0.0	1.8e-07	542.56555977	742.64176969	764.09721447	14.26773711	-0.03516099	-0.36594494
0.0186	9.62502	0.00018769	1e-08	0.0	0.0	0.00068744	1e-08	0.0	1.9e-07	543.3535491	742.45301779	763.86470043	14.20293566	-0.03462005	-0.36576236
0.0187	9.67329	0.00019337	1e-08	0.0	0.0	0.00068175	1e-08	0.0	1.9e-07	544.13748877	742.26457869	763.63321265	14.13843124	-0.03407212	-0.36558059
0.0188	9.72152	0.00019915	1e-08	0.0	0.0	0.00067596	1e-08	0.0	2e-07	544.917401	742.07646767	763.40274627	14.0742226	-0.03351748	-0.36539962
0.0189	9.76972	0.00020504	1e-08	0.0	0.0	0.00067007	1e-08	0.0	2.1e-07	545.69330804	741.8886985	763.17329646	14.01030832	-0.03295667	-0.36521945
0.019	9.81787	0.00021102	1e-08	0.0	0.0	0.00066408	1e-08	0.0	2.1e-07	546.46523206	741.70128218	762.94485842	13.94668727	-0.03238963	-0.36504008
0.0191	9.86599	0.0002171	1e-08	0.0	0.0	0.00065799	1e-08	0.0	2.2e-07	547.23319543	741.51423161	762.71742738	13.8833581	-0.03181671	-0.36486149
0.0192	9.91407	0.00022327	1e-08	0.0	0.0	0.00065181	1e-08	0.0	2.2e-07	547.99722048	741.32755756	762.49099857	13.82031953	-0.03123815	-0.3646837
0.0193	9.96212	0.00022954	2e-08	0.0	0.0	0.00064553	1e-08	0.0	2.3e-07	548.75732958	741.14126981	762.26556728	13.75757024	-0.03065415	-0.36450668
0.0194	10.01012	0.0002359	2e-08	0.0	0.0	0.00063917	1e-08	0.0	2.4e-07	549.51354509	740.95537668	762.04112879	13.6951088	-0.03006491	-0.36433045
0.0195	10.05809	0.00024235	2e-08	0.0	0.0	0.00063271	1e-08	0.0	2.4e-07	550.2658893	740.76988466	761.81767843	13.63293404	-0.02947061	-0.36415499
0.0196	10.10601	0.00024888	2e-08	0.0	0.0	0.00062616	1e-08	0.0	2.5e-07	551.01438472	740.58480073	761.59521154	13.57104458	-0.0288714	-0.3639803
0.0197	10.1539	0.00025551	2e-08	0.0	0.0	0.00061953	1e-08	0.0	2.6e-07	551.75905382	740.4001302	761.37372348	13.50943908	-0.02826743	-0.36380638
0.0198	10.20175	0.00026222	2e-08	0.0	1e-08	0.00061281	2e-08	0.0	2.6e-07	552.49991912	740.21587732	761.15320965	13.44811621	-0.02765884	-0.36363323
0.0199	10.24957	0.00026901	2e-08	0.0	1e-08	0.00060601	2e-08	0.0	2.7e-07	553.23700306	740.03204481	760.93366546	13.38707454	-0.02704571	-0.36346084
0.02	10.29734	0.00027588	2e-08	0.0	1e-08	0.00059912	2e-08	0.0	2.8e-07	553.97032804	739.84863395	760.71508635	13.3263128	-0.02642817	-0.36328921
0.0201	10.34508	0.00028283	3e-08	0.0	1e-08	0.00059217	2e-08	0.0	2.8e-07	554.6999167	739.66564587	760.49746777	13.26582961	-0.02580627	-0.36311833
0.0202	10.39278	0.00028985	3e-08	0.0	1e-08	0.00058513	2e-08	0.0	2.9e-07	555.4257916	739.48308015	760.28080522	13.20562359	-0.02518009	-0.3629482
0.0203	10.44043	0.00029695	3e-08	0.0	1e-08	0.00057803	2e-08	0.0	3e-07	556.14797534	739.30093525	760.0650942	13.14569336	-0.02454966	-0.36277882
0.0204	10.48806	0.00030411	3e-08	0.0	1e-08	0.00057085	2e-08	0.0	3e-07	556.86649038	739.11920806	759.85033024	13.08603755	-0.02391504	-0.36261018
0.0205	10.53564	0.00031134	3e-08	0.0	1e-08	0.00056361	3e-08	0.0	3.1e-07	557.58135921	738.93789427	759.63650889	13.02665475	-0.02327621	-0.36244228
0.0206	10.58318	0.00031863	4e-08	0.0	1e-08	0.00055631	3e-08	1e-08	3.2e-07	558.29260447	738.75698886	759.42362572	12.96754358	-0.02263317	-0.36227512
0.0207	10.63069	0.00032598	4e-08	0.0	1e-08	0.00054894	3e-08	1e-08	3.3e-07	559.00024875	738.57648537	759.21167633	12.90870262	-0.02198591	-0.36210869
0.0208	10.67815	0.00033339	4e-08	0.0	1e-08	0.00054152	3e-08	1e-08	3.3e-07	559.70431461	738.39637609	759.00065634	12.85013048	-0.02133438	-0.36194299
0.0209	10.72558	0.00034085	4e-08	0.0	1e-08	0.00053404	3e-08	1e-08	3.4e-07	560.40482446	738.21665212	758.79056139	12.79182584	-0.02067851	-0.36177802
0.021	10.77297	0.00034837	5e-08	0.0	1e-08	0.00052652	4e-08	1e-08	3.5e-07	561.10180075	738.03730328	758.58138714	12.73378715	-0.02001826	-0.36161377
0.0211	10.82032	0.00035592	5e-08	0.0	1e-08	0.00051895	4e-08	1e-08	3.6e-07	561.79526601	737.85831815	758.37312927	12.67601303	-0.01935352	-0.36145024
0.0212	10.86764	0.00036352	5e-08	0.0	1e-08	0.00051133	4e-08	1e-08	3.6e-07	562.4852427	737.67968405	758.16578349	12.61850206	-0.01868419	-0.36128743
0.0213	10.91491	0.00037116	5e-08	0.0	1e-08	0.00050368	4e-08	1e-08	3.7e-07	563.17175324	737.50138703	757.95934552	12.56125279	-0.01801015	-0.36112533
0.0214	10.96215	0.00037884	6e-08	0.0	2e-08	0.00049598	5e-08	1e-08	3.8e-07	563.85481981	737.32341255	757.7538111	12.50426401	-0.01733119	-0.36096394
0.0215	11.00934	0.00038655	6e-08	0.0	2e-08	0.00048826	5e-08	1e-08	3.9e-07	564.53446469	737.14574435	757.54917601	12.44753401	-0.01664724	-0.36080325
0.0216	11.0565	0.00039428	7e-08	0.0	2e-08	0.00048051	5e-08	1e-08	3.9e-07	565.21071013	736.96836478	757.34543602	12.39106143	-0.0159581	-0.36064327
0.0217	11.10362	0.00040204	7e-08	0.0	2e-08	0.00047274	6e-08	1e-08	4e-07	565.88357828	736.7912551	757.14258695	12.33484484	-0.01526356	-0.36048399
0.0218	11.1507	0.00040981	7e-08	0.0	2e-08	0.00046494	6e-08	1e-08	4.1e-07	566.55309124	736.6143953	756.94062462	12.27888278	-0.01456342	-0.3603254
0.0219	11.19775	0.00041761	8e-08	0.0	2e-08	0.00045713	6e-08	1e-08	4.2e-07	567.21927082	736.43776555	756.73954488	12.22317416	-0.01385748	-0.36016751
0.022	11.24475	0.00042541	8e-08	0.0	2e-08	0.00044931	7e-08	1e-08	4.3e-07	567.88213891	736.2613436	756.53934358	12.16771707	-0.01314547	-0.3600103
0.0221	11.29172	0.00043322	9e-08	0.0	2e-08	0.00044148	7e-08	1e-08	4.3e-07	568.5417173	736.08510609	756.34001662	12.11251022	-0.01242714	-0.35985379
0.0222	11.33864	0.00044104	9e-08	0.0	3e-08	0.00043365	8e-08	2e-08	4.4e-07	569.19802766	735.90902871	756.1415599	12.05755218	-0.0117022	-0.35969795
0.0223	11.38553	0.00044885	9e-08	0.0	3e-08	0.00042581	8e-08	2e-08	4.5e-07	569.85109152	735.73308602	755.94396933	12.00284152	-0.01097039	-0.3595428
0.0224	11.43238	0.00045666	1e-07	0.0	3e-08	0.00041798	9e-08	2e-08	4.6e-07	570.50093017	735.5572534	755.74724086	11.94837719	-0.01023161	-0.35938832
0.0225	11.47919	0.00046446	1.1e-07	0.0	3e-08	0.00041016	9e-08	2e-08	4.7e-07	571.14756489	735.38150317	755.55137045	11.89415719	-0.00948526	-0.35923452
0.0226	11.52596	0.00047225	1.1e-07	0.0	3e-08	0.00040235	1e-07	2e-08	4.7e-07	571.79101682	735.20580712	755.35635407	11.8401803	-0.0087311	-0.35908139
0.0227	11.57269	0.00048002	1.2e-07	0.0	4e-08	0.00039455	1e-07	2e-08	4.8e-07	572.43130689	735.03013622	755.16218771	11.78644507	-0.0079688	-0.35892893
0.0228	11.61939	0.00048777	1.2e-07	0.0	4e-08	0.00038678	1.1e-07	2e-08	4.9e-07	573.06845592	734.85446052	754.96886738	11.73295038	-0.00719825	-0.35877713
0.0229	11.66604	0.00049549	1.3e-07	0.0	4e-08	0.00037903	1.2e-07	2e-08	5e-07	573.70248445	734.67875152	754.77638911	11.67969449	-0.00641882	-0.35862599
0.023	11.71266	0.00050319	1.3e-07	0.0	4e-08	0.00037131	1.2e-07	2e-08	5e-07	574.33341296	734.50297708	754.58474895	11.62667607	-0.00563023	-0.35847551
0.0231	11.75924	0.00051085	1.4e-07	0.0	4e-08	0.00036363	1.3e-07	3e-08	5.1e-07	574.9612617	734.32710533	754.39394296	11.57389372	-0.00483208	-0.35832568
0.0232	11.80578	0.00051848	1.5e-07	0.0	5e-08	0.00035597	1.4e-07	3e-08	5.2e-07	575.58605071	734.15110374	754.2039672	11.52134602	-0.004024	-0.35817651
0.0233	11.85228	0.00052606	1.6e-07	0.0	5e-08	0.00034836	1.5e-07	3e-08	5.3e-07	576.20779985	733.97493924	754.01481778	11.46903194	-0.00320594	-0.35802798
0.0234	11.89874	0.0005336	1.6e-07	0.0	5e-08	0.0003408	1.6e-07	3e-08	5.3e-07	576.8265288	733.79858025	753.82649081	11.41694969	-0.00237709	-0.3578801
0.0235	11.94516	0.00054109	1.7e-07	0.0	5e-08	0.00033328	1.6e-07	3e-08	5.4e-07	577.44225697	733.62199202	753.63898241	11.36509803	-0.00153718	-0.35773286
0.0236	11.99154	0.00054853	1.8e-07	0.0	6e-08	0.00032581	1.7e-07	3e-08	5.5e-07	578.05500356	733.44514039	753.45228871	11.31347558	-0.00068579	-0.35758627
0.0237	12.03789	0.00055591	1.9e-07	0.0	6e-08	0.00031839	1.8e-07	4e-08	5.6e-07	578.66478756	733.26799081	753.26640588	11.26208097	0.00017751	-0.35744031
0.0238	12.08419	0.00056324	2e-07	0.0	6e-08	0.00031104	1.9e-07	4e-08	5.6e-07	579.27162769	733.09050861	753.08133009	11.2109131	0.00105285	-0.35729498
0.0239	12.13046	0.0005705	2e-07	0.0	7e-08	0.00030374	2e-07	4e-08	5.7e-07	579.87554253	732.91266001	752.89705752	11.15997043	0.0019409	-0.35715028
0.024	12.17669	0.0005777	2.1e-07	0.0	7e-08	0.00029651	2.1e-07	4e-08	5.8e-07	580.47655033	732.73440994	752.71358437	11.10925172	0.00284198	-0.35700622
0.0241	12.22287	0.00058482	2.2e-07	0.0	8e-08	0.00028935	2.3e-07	5e-08	5.9e-07	581.0746691	732.5557238	752.53090686	11.05875567	0.0037565	-0.35686277
0.0242	12.26902	0.00059188	2.3e-07	0.0	8e-08	0.00028226	2.4e-07	5e-08	5.9e-07	581.66991663	732.37656707	752.34902121	11.00848106	0.00468469	-0.35671995
0.0243	12.31513	0.00059886	2.4e-07	0.0	8e-08	0.00027525	2.5e-07	5e-08	6e-07	582.26231047	732.19690543	752.16792367	10.95842655	0.00562714	-0.35657775
0.0244	12.3612	0.00060576	2.5e-07	0.0	9e-08	0.00026831	2.6e-07	5e-08	6.1e-07	582.85186785	732.01670485	751.98761049	10.90859091	0.00658417	-0.35643616
0.0245	12.40724	0.00061258	2.7e-07	0.0	9e-08	0.00026145	2.8e-07	6e-08	6.1e-07	583.43860578	731.83593157	751.80807795	10.8589729	0.00755617	-0.35629519
0.0246	12.45323	0.00061931	2.8e-07	0.0	1e-07	0.00025468	2.9e-07	6e-08	6.2e-07	584.02254102	731.65455206	751.62932233	10.80957128	0.00854343	-0.35615482
0.0247	12.49918	0.00062596	2.9e-07	0.0	1e-07	0.00024799	3e-07	6e-08	6.3e-07	584.60369004	731.4725334	751.45133993	10.76038484	0.00954645	-0.35601507
0.0248	12.5451	0.00063253	3e-07	0.0	1.1e-07	0.00024138	3.2e-07	6e-08	6.3e-07	585.18206903	731.28984315	751.27412706	10.71141237	0.01056558	-0.35587591
0.0249	12.59097	0.000639	3.1e-07	0.0	1.1e-07	0.00023487	3.3e-07	7e-08	6.4e-07	585.75769391	731.10644945	751.09768004	10.66265274	0.01160103	-0.35573736
0.025	12.63681	0.00064537	3.3e-07	0.0	1.2e-07	0.00022845	3.5e-07	7e-08	6.5e-07	586.3305804	730.92232119	750.92199522	10.61410471	0.0126533	-0.35559941
0.0251	12.68261	0.00065166	3.4e-07	0.0	1.2e-07	0.00022212	3.7e-07	7e-08	6.5e-07	586.90074387	730.73742787	750.74706894	10.56576715	0.01372271	-0.35546205
0.0252	12.72837	0.00065784	3.5e-07	0.0	1.3e-07	0.00021589	3.8e-07	8e-08	6.6e-07	587.4681994	730.55173985	750.57289758	10.5176389	0.0148096	-0.35532529
0.0253	12.77409	0.00066393	3.7e-07	0.0	1.3e-07	0.00020975	4e-07	8e-08	6.7e-07	588.03296191	730.36522842	750.39947749	10.46971897	0.01591402	-0.35518911
0.0254	12.81977	0.00066992	3.8e-07	0.0	1.4e-07	0.00020372	4.2e-07	9e-08	6.7e-07	588.59504597	730.17786583	750.22680509	10.42200612	0.01703658	-0.35505353
0.0255	12.86541	0.0006758	4e-07	0.0	1.5e-07	0.00019778	4.4e-07	9e-08	6.8e-07	589.15446588	729.98962529	750.05487676	10.37449929	0.0181775	-0.35491852
0.0256	12.91101	0.00068158	4.1e-07	0.0	1.5e-07	0.00019195	4.6e-07	9e-08	6.8e-07	589.71123548	729.80048115	749.883689	10.32711279	0.01933691	-0.3547841
0.0257	12.95657	0.00068726	4.3e-07	0.0	1.6e-07	0.00018622	4.8e-07	1e-07	6.9e-07	590.26536171	729.61040888	749.71324023	10.27989404	0.02051518	-0.35465026
0.0258	13.00209	0.00069283	4.4e-07	0.0	1.7e-07	0.00018059	5e-07	1e-07	6.9e-07	590.81685695	729.41938523	749.54352724	10.2328089	0.02171254	-0.354517
0.0259	13.04758	0.0006983	4.6e-07	0.0	1.8e-07	0.00017507	5.2e-07	1.1e-07	7e-07	591.36573023	729.22738825	749.3745477	10.18583698	0.02292921	-0.35438431
0.026	13.09302	0.00070365	4.8e-07	0.0	1.8e-07	0.00016966	5.5e-07	1.1e-07	7.1e-07	591.91199327	729.03439718	749.20629848	10.13918347	0.02416524	-0.3542522
0.0261	13.13842	0.0007089	4.9e-07	0.0	1.9e-07	0.00016435	5.7e-07	1.2e-07	7.1e-07	592.45566265	728.84039241	749.03877496	10.09263657	0.02542099	-0.35412065
0.0262	13.18379	0.00071404	5.1e-07	0.0	2e-07	0.00015915	6e-07	1.2e-07	7.2e-07	592.99674649	728.64535618	748.87197489	10.04627041	0.02669657	-0.35398968
0.0263	13.22912	0.00071907	5.3e-07	0.0	2.1e-07	0.00015405	6.2e-07	1.3e-07	7.2e-07	593.53525632	728.44927209	748.70589503	10.00009339	0.02799215	-0.35385927
0.0264	13.2744	0.00072399	5.5e-07	0.0	2.2e-07	0.00014907	6.5e-07	1.3e-07	7.3e-07	594.07120457	728.25212472	748.54053177	9.95413548	0.02930771	-0.35372941
0.0265	13.31965	0.00072881	5.7e-07	0.0	2.3e-07	0.00014419	6.7e-07	1.4e-07	7.3e-07	594.60460387	728.05390051	748.37588142	9.90838948	0.03064353	-0.35360013
0.0266	13.36486	0.00073351	5.9e-07	0.0	2.3e-07	0.00013942	7e-07	1.4e-07	7.4e-07	595.13546739	727.85458755	748.21194005	9.86287898	0.03199964	-0.3534714
0.0267	13.41003	0.0007381	6.1e-07	0.0	2.4e-07	0.00013476	7.3e-07	1.5e-07	7.4e-07	595.66380868	727.65417538	748.04870359	9.81755917	0.033376	-0.35334322
0.0268	13.45516	0.00074258	6.3e-07	0.0	2.5e-07	0.0001302	7.6e-07	1.6e-07	7.5e-07	596.18963831	727.45265419	747.88616878	9.77249245	0.03477274	-0.35321559
0.0269	13.50025	0.00074696	6.5e-07	0.0	2.6e-07	0.00012576	7.9e-07	1.6e-07	7.5e-07	596.71297132	727.25001681	747.72433101	9.72767568	0.03618986	-0.35308851
0.027	13.5453	0.00075122	6.7e-07	0.0	2.7e-07	0.00012142	8.2e-07	1.7e-07	7.5e-07	597.23382189	727.0462573	747.56318587	9.68312074	0.03762736	-0.35296198
0.0271	13.59031	0.00075537	7e-07	0.0	2.9e-07	0.00011719	8.6e-07	1.8e-07	7.6e-07	597.75220055	726.84137107	747.40272996	9.63864929	0.03908514	-0.35283598
0.0272	13.63528	0.00075942	7.2e-07	0.0	3e-07	0.00011306	8.9e-07	1.8e-07	7.6e-07	598.26811561	726.63535501	747.24296052	9.59444239	0.04056323	-0.35271053
0.0273	13.68021	0.00076336	7.4e-07	0.0	3.1e-07	0.00010904	9.2e-07	1.9e-07	7.7e-07	598.7815797	726.42820794	747.08387345	9.55042683	0.04206153	-0.35258561
0.0274	13.7251	0.00076719	7.7e-07	0.0	3.2e-07	0.00010512	9.6e-07	2e-07	7.7e-07	599.29260257	726.21993015	746.92546546	9.50658824	0.04357995	-0.35246122
0.0275	13.76995	0.00077092	7.9e-07	0.0	3.3e-07	0.00010131	9.9e-07	2.1e-07	7.7e-07	599.80119241	726.01052343	746.7677337	9.4628914	0.04511844	-0.35233737
0.0276	13.81477	0.00077454	8.2e-07	0.0	3.4e-07	9.76e-05	1.03e-06	2.1e-07	7.8e-07	600.30735673	725.79999131	746.61067547	9.41933685	0.04667681	-0.35221404
0.0277	13.85954	0.00077806	8.4e-07	0.0	3.6e-07	9.4e-05	1.07e-06	2.2e-07	7.8e-07	600.81110163	725.58833893	746.45428844	9.37589397	0.04825492	-0.35209124
0.0278	13.90427	0.00078148	8.7e-07	0.0	3.7e-07	9.049e-05	1.11e-06	2.3e-07	7.8e-07	601.31243483	725.37557301	746.29856979	9.33278513	0.04985265	-0.35196896
0.0279	13.94897	0.00078479	8.9e-07	0.0	3.8e-07	8.708e-05	1.15e-06	2.4e-07	7.9e-07	601.8113738	725.16170161	746.14351382	9.28979883	0.05146979	-0.35184721
0.028	13.99362	0.00078801	9.2e-07	0.0	4e-07	8.377e-05	1.19e-06	2.5e-07	7.9e-07	602.30792349	724.94673479	745.98911846	9.2470095	0.05310613	-0.35172597
0.0281	14.03823	0.00079112	9.5e-07	0.0	4.1e-07	8.056e-05	1.24e-06	2.6e-07	7.9e-07	602.80209379	724.73068411	745.83538017	9.20442956	0.05476146	-0.35160525
0.0282	14.08281	0.00079414	9.8e-07	0.0	4.3e-07	7.745e-05	1.28e-06	2.7e-07	8e-07	603.29389158	724.51356229	745.68229627	9.16192873	0.05643556	-0.35148504
0.0283	14.12734	0.00079706	1.01e-06	0.0	4.4e-07	7.442e-05	1.32e-06	2.8e-07	8e-07	603.78332416	724.29538367	745.52986394	9.11965935	0.05812814	-0.35136535
0.0284	14.17184	0.00079988	1.04e-06	0.0	4.6e-07	7.149e-05	1.37e-06	2.9e-07	8e-07	604.27040121	724.07616441	745.37807963	9.07757316	0.05983894	-0.35124616
0.0285	14.2163	0.00080261	1.07e-06	0.0	4.7e-07	6.866e-05	1.42e-06	3e-07	8.1e-07	604.75513137	723.85592204	745.22694011	9.03569435	0.0615676	-0.35112748
0.0286	14.26071	0.00080525	1.1e-06	0.0	4.9e-07	6.591e-05	1.47e-06	3.1e-07	8.1e-07	605.23752512	723.63467431	745.07644156	8.99401348	0.06331385	-0.35100931
0.0287	14.30509	0.0008078	1.13e-06	0.0	5.1e-07	6.325e-05	1.52e-06	3.2e-07	8.1e-07	605.7175915	723.4124416	744.92658059	8.95254194	0.06507731	-0.35089163
0.0288	14.34942	0.00081026	1.16e-06	0.0	5.2e-07	6.067e-05	1.57e-06	3.3e-07	8.1e-07	606.19534047	723.18924517	744.77735352	8.91128814	0.06685764	-0.35077446
0.0289	14.39372	0.00081264	1.19e-06	0.0	5.4e-07	5.818e-05	1.62e-06	3.4e-07	8.2e-07	606.67078084	722.96510749	744.62875701	8.87016496	0.06865457	-0.35065777
0.029	14.43798	0.00081492	1.23e-06	0.0	5.6e-07	5.578e-05	1.68e-06	3.5e-07	8.2e-07	607.14391887	722.74005205	744.48078844	8.82926028	0.07046758	-0.35054158
0.0291	14.48219	0.00081713	1.26e-06	0.0	5.8e-07	5.345e-05	1.73e-06	3.6e-07	8.2e-07	607.6147645	722.51410379	744.33344412	8.78854288	0.07229632	-0.35042589
0.0292	14.52637	0.00081925	1.29e-06	0.0	6e-07	5.121e-05	1.79e-06	3.8e-07	8.2e-07	608.08332603	722.28728869	744.18672083	8.74800861	0.07414036	-0.35031067
0.0293	14.57051	0.00082129	1.33e-06	0.0	6.2e-07	4.904e-05	1.84e-06	3.9e-07	8.3e-07	608.54960919	722.05963388	744.04061612	8.70757213	0.07599949	-0.35019595
0.0294	14.61461	0.00082326	1.37e-06	0.0	6.3e-07	4.694e-05	1.9e-06	4e-07	8.3e-07	609.01362005	721.83116753	743.89512741	8.667306	0.07787301	-0.35008171
0.0295	14.65866	0.00082514	1.4e-06	0.0	6.6e-07	4.493e-05	1.96e-06	4.1e-07	8.3e-07	609.47536446	721.60191885	743.7502522	8.62716496	0.07976056	-0.34996795
0.0296	14.70268	0.00082695	1.44e-06	0.0	6.8e-07	4.298e-05	2.03e-06	4.3e-07	8.3e-07	609.93484789	721.37191802	743.6059881	8.58728712	0.08166179	-0.34985466
0.0297	14.74666	0.00082869	1.48e-06	0.0	7e-07	4.111e-05	2.09e-06	4.4e-07	8.3e-07	610.39208504	721.14119611	743.46233003	8.5475534	0.08357613	-0.34974186
0.0298	14.79059	0.00083036	1.51e-06	0.0	7.2e-07	3.93e-05	2.15e-06	4.5e-07	8.4e-07	610.84708038	720.9097852	743.3192759	8.50800523	0.08550313	-0.34962953
0.0299	14.83449	0.00083195	1.55e-06	0.0	7.4e-07	3.756e-05	2.22e-06	4.7e-07	8.4e-07	611.29984231	720.67771819	743.17682248	8.46865208	0.08744231	-0.34951767
0.03	14.87835	0.00083348	1.59e-06	0.0	7.6e-07	3.589e-05	2.29e-06	4.8e-07	8.4e-07	611.75037848	720.44502869	743.03496676	8.42944192	0.0893933	-0.34940628
0.0301	14.92217	0.00083494	1.63e-06	0.0	7.9e-07	3.428e-05	2.36e-06	5e-07	8.4e-07	612.19869605	720.21175099	742.89370588	8.3904424	0.09135545	-0.34929535
0.0302	14.96594	0.00083634	1.67e-06	0.0	8.1e-07	3.273e-05	2.43e-06	5.1e-07	8.4e-07	612.64480438	719.97792029	742.75303637	8.35163966	0.09332831	-0.34918489
0.0303	15.00968	0.00083767	1.72e-06	0.0	8.3e-07	3.124e-05	2.5e-06	5.3e-07	8.4e-07	613.08871244	719.74357238	742.61295486	8.31304052	0.09531136	-0.3490749
0.0304	15.05338	0.00083894	1.76e-06	0.0	8.6e-07	2.981e-05	2.57e-06	5.5e-07	8.5e-07	613.53042566	719.50874323	742.47345903	8.27452944	0.09730414	-0.34896536
0.0305	15.09703	0.00084016	1.8e-06	0.0	8.8e-07	2.843e-05	2.65e-06	5.6e-07	8.5e-07	613.96995226	719.27346966	742.33454575	8.23623991	0.09930603	-0.34885628
0.0306	15.14065	0.00084131	1.84e-06	0.0	9.1e-07	2.711e-05	2.73e-06	5.8e-07	8.5e-07	614.40730011	719.03778894	742.19621204	8.19812052	0.10131652	-0.34874766
0.0307	15.18423	0.00084241	1.89e-06	0.0	9.3e-07	2.585e-05	2.8e-06	6e-07	8.5e-07	614.84247612	718.80173875	742.05845518	8.16013101	0.1033352	-0.34863949
0.0308	15.22776	0.00084346	1.93e-06	0.0	9.6e-07	2.463e-05	2.88e-06	6.1e-07	8.5e-07	615.27548515	718.56535734	741.92127307	8.1222913	0.1053614	-0.34853177
0.0309	15.27126	0.00084445	1.98e-06	0.0	9.9e-07	2.347e-05	2.97e-06	6.3e-07	8.5e-07	615.70633346	718.32868308	741.78466324	8.08458016	0.10739461	-0.3484245
0.031	15.31472	0.00084539	2.02e-06	0.0	1.02e-06	2.235e-05	3.05e-06	6.5e-07	8.5e-07	616.13502596	718.09175469	741.6486236	8.04698374	0.10943429	-0.34831768
0.0311	15.35813	0.00084628	2.07e-06	0.0	1.04e-06	2.128e-05	3.13e-06	6.7e-07	8.5e-07	616.56157206	717.85461134	741.51315077	8.00970556	0.11148007	-0.3482113
0.0312	15.40151	0.00084712	2.12e-06	0.0	1.07e-06	2.026e-05	3.22e-06	6.9e-07	8.6e-07	616.98598165	717.61729243	741.37824126	7.97252821	0.11353121	-0.34810536
0.0313	15.44484	0.00084791	2.17e-06	0.0	1.1e-06	1.928e-05	3.31e-06	7.1e-07	8.6e-07	617.40826087	717.3798374	741.24389266	7.93553517	0.11558722	-0.34799986
0.0314	15.48814	0.00084866	2.22e-06	0.0	1.13e-06	1.834e-05	3.4e-06	7.3e-07	8.6e-07	617.82841838	717.14228594	741.11010188	7.89869965	0.11764763	-0.34789481
0.0315	15.53139	0.00084937	2.27e-06	0.0	1.16e-06	1.744e-05	3.49e-06	7.5e-07	8.6e-07	618.24645966	716.90467788	740.97686675	7.8620393	0.11971188	-0.34779019
0.0316	15.57461	0.00085003	2.32e-06	0.0	1.19e-06	1.658e-05	3.59e-06	7.7e-07	8.6e-07	618.66239416	716.6670531	740.84418398	7.82556985	0.12177941	-0.347686
0.0317	15.61778	0.00085065	2.37e-06	0.0	1.23e-06	1.576e-05	3.68e-06	7.9e-07	8.6e-07	619.07623053	716.42945151	740.7120505	7.78929105	0.1238497	-0.34758224
0.0318	15.66091	0.00085124	2.42e-06	0.0	1.26e-06	1.497e-05	3.78e-06	8.1e-07	8.6e-07	619.48797664	716.19191297	740.58046353	7.75313468	0.12592222	-0.34747892
0.0319	15.70401	0.00085178	2.47e-06	0.0	1.29e-06	1.422e-05	3.88e-06	8.3e-07	8.6e-07	619.89763808	715.95447715	740.44942093	7.71716611	0.12799643	-0.34737602
0.032	15.74706	0.00085228	2.53e-06	0.0	1.32e-06	1.351e-05	3.98e-06	8.5e-07	8.6e-07	620.30522354	715.71718378	740.31891971	7.68136026	0.13007178	-0.34727354
0.0321	15.79007	0.00085275	2.58e-06	0.0	1.36e-06	1.282e-05	4.08e-06	8.7e-07	8.6e-07	620.71074035	715.48007236	740.18895728	7.64571214	0.13214774	-0.34717149
0.0322	15.83304	0.00085319	2.63e-06	0.0	1.39e-06	1.217e-05	4.18e-06	9e-07	8.6e-07	621.11419603	715.24318241	740.05953101	7.61023293	0.13422393	-0.34706986
0.0323	15.87598	0.00085359	2.69e-06	0.0	1.43e-06	1.155e-05	4.29e-06	9.2e-07	8.6e-07	621.5155977	715.00655315	739.9306384	7.57489954	0.13629965	-0.34696865
0.0324	15.91887	0.00085396	2.75e-06	0.0	1.46e-06	1.095e-05	4.4e-06	9.4e-07	8.6e-07	621.91495212	714.77022347	739.80227712	7.53971255	0.13837444	-0.34686786
0.0325	15.96172	0.0008543	2.8e-06	0.0	1.5e-06	1.039e-05	4.51e-06	9.7e-07	8.6e-07	622.31226598	714.53423207	739.67444482	7.50470003	0.14044789	-0.34676748
0.0326	16.00453	0.0008546	2.86e-06	0.0	1.54e-06	9.85e-06	4.62e-06	9.9e-07	8.7e-07	622.70754809	714.2986178	739.54713858	7.46983416	0.14251942	-0.34666751
0.0327	16.0473	0.00085488	2.92e-06	0.0	1.58e-06	9.33e-06	4.74e-06	1.02e-06	8.7e-07	623.10080482	714.06341873	739.42035622	7.4351212	0.14458854	-0.34656796
0.0328	16.09003	0.00085513	2.98e-06	0.0	1.61e-06	8.85e-06	4.85e-06	1.04e-06	8.7e-07	623.49204329	713.82867275	739.29409532	7.40056058	0.14665476	-0.34646882
0.0329	16.13271	0.00085535	3.04e-06	0.0	1.65e-06	8.38e-06	4.97e-06	1.07e-06	8.7e-07	623.88127093	713.59441749	739.16835344	7.36616484	0.14871768	-0.34637008
0.033	16.17536	0.00085555	3.1e-06	0.0	1.69e-06	7.94e-06	5.09e-06	1.1e-06	8.7e-07	624.26849543	713.36069027	739.04312804	7.33192289	0.15077675	-0.34627175
0.0331	16.21797	0.00085572	3.16e-06	0.0	1.73e-06	7.51e-06	5.21e-06	1.12e-06	8.7e-07	624.65372423	713.12752788	738.91841671	7.29784062	0.15283152	-0.34617382
0.0332	16.26054	0.00085587	3.22e-06	0.0	1.78e-06	7.11e-06	5.34e-06	1.15e-06	8.7e-07	625.03696505	712.89496679	738.79421693	7.26392037	0.15488152	-0.34607629
0.0333	16.30306	0.00085599	3.28e-06	0.0	1.82e-06	6.73e-06	5.46e-06	1.18e-06	8.7e-07	625.41822493	712.66304297	738.67052643	7.23013707	0.15692633	-0.34597916
0.0334	16.34555	0.00085609	3.35e-06	0.0	1.86e-06	6.37e-06	5.59e-06	1.21e-06	8.7e-07	625.79751157	712.43179196	738.54734276	7.19652194	0.15896547	-0.34588244
0.0335	16.38799	0.00085616	3.41e-06	0.0	1.9e-06	6.02e-06	5.72e-06	1.24e-06	8.7e-07	626.17483274	712.2012488	738.42466345	7.16306505	0.1609985	-0.3457861
0.0336	16.4304	0.00085622	3.48e-06	0.0	1.95e-06	5.7e-06	5.85e-06	1.27e-06	8.7e-07	626.55019608	711.97144803	738.30248612	7.12975491	0.16302501	-0.34569017
0.0337	16.47276	0.00085626	3.54e-06	0.0	1.99e-06	5.39e-06	5.99e-06	1.3e-06	8.7e-07	626.92360864	711.74242374	738.18080854	7.09660087	0.16504455	-0.34559462
0.0338	16.51508	0.00085627	3.61e-06	0.0	2.04e-06	5.09e-06	6.12e-06	1.33e-06	8.7e-07	627.29507815	711.51420936	738.05962832	7.06359875	0.16705671	-0.34549947
0.0339	16.55736	0.00085627	3.68e-06	0.0	2.08e-06	4.81e-06	6.26e-06	1.36e-06	8.7e-07	627.6646121	711.28683778	737.93894315	7.03074718	0.16906107	-0.3454047
0.034	16.5996	0.00085625	3.75e-06	0.0	2.13e-06	4.54e-06	6.4e-06	1.39e-06	8.7e-07	628.03221797	711.06034143	737.81875074	6.9980484	0.1710573	-0.34531032
0.0341	16.6418	0.00085621	3.82e-06	0.0	2.18e-06	4.29e-06	6.55e-06	1.42e-06	8.7e-07	628.39790324	710.83475222	737.69904881	6.96549723	0.17304493	-0.34521633
0.0342	16.68396	0.00085615	3.89e-06	0.0	2.22e-06	4.05e-06	6.69e-06	1.45e-06	8.7e-07	628.76167528	710.61010126	737.57983515	6.93309353	0.1750236	-0.34512271
0.0343	16.72608	0.00085608	3.96e-06	0.0	2.27e-06	3.83e-06	6.84e-06	1.49e-06	8.7e-07	629.12354142	710.38641912	737.46110755	6.9008388	0.17699294	-0.34502948
0.0344	16.76816	0.00085599	4.03e-06	0.0	2.32e-06	3.61e-06	6.99e-06	1.52e-06	8.7e-07	629.48350941	710.16373602	737.34286369	6.868736	0.17895262	-0.34493664
0.0345	16.8102	0.00085588	4.1e-06	0.0	2.37e-06	3.41e-06	7.14e-06	1.55e-06	8.7e-07	629.84158659	709.94208128	737.22510142	6.83677814	0.18090224	-0.34484416
0.0346	16.85219	0.00085576	4.17e-06	0.0	2.42e-06	3.22e-06	7.3e-06	1.59e-06	8.7e-07	630.19778037	709.72148368	737.10781854	6.80496713	0.18284146	-0.34475207
0.0347	16.89415	0.00085562	4.25e-06	0.0	2.48e-06	3.03e-06	7.45e-06	1.62e-06	8.7e-07	630.55209878	709.50197136	736.99101271	6.77334122	0.18476996	-0.34466035
0.0348	16.93606	0.00085548	4.32e-06	0.0	2.53e-06	2.86e-06	7.61e-06	1.66e-06	8.7e-07	630.9045513	709.28357182	736.87468116	6.74187024	0.18668739	-0.344569
0.0349	16.97793	0.00085531	4.4e-06	0.0	2.58e-06	2.7e-06	7.77e-06	1.7e-06	8.7e-07	631.25514599	709.06631187	736.75882157	6.71057052	0.18859344	-0.34447802
0.035	17.01976	0.00085514	4.47e-06	0.0	2.64e-06	2.54e-06	7.94e-06	1.73e-06	8.7e-07	631.60389185	708.85021766	736.64343134	6.67944861	0.1904878	-0.34438741
0.0351	17.06155	0.00085495	4.55e-06	0.0	2.69e-06	2.4e-06	8.1e-06	1.77e-06	8.7e-07	631.95079408	708.63531464	736.528509	6.64824385	0.19237016	-0.34429717
0.0352	17.1033	0.00085475	4.63e-06	0.0	2.75e-06	2.26e-06	8.27e-06	1.81e-06	8.7e-07	632.29585057	708.4216278	736.41405526	6.61730832	0.19424028	-0.3442073
0.0353	17.14501	0.00085453	4.71e-06	0.0	2.8e-06	2.13e-06	8.44e-06	1.85e-06	8.7e-07	632.63907826	708.20918155	736.30006521	6.58659524	0.19609778	-0.34411779
0.0354	17.18668	0.00085431	4.78e-06	0.0	2.86e-06	2e-06	8.61e-06	1.89e-06	8.7e-07	632.98048857	707.99799908	736.18653561	6.55605896	0.19794242	-0.34402864
0.0355	17.22831	0.00085407	4.86e-06	0.0	2.92e-06	1.89e-06	8.79e-06	1.93e-06	8.7e-07	633.32008781	707.78810316	736.07346469	6.52561176	0.19977394	-0.34393985
0.0356	17.26989	0.00085382	4.95e-06	1e-08	2.98e-06	1.78e-06	8.97e-06	1.97e-06	8.7e-07	633.65787878	707.57951579	735.96085177	6.49515554	0.2015921	-0.34385142
0.0357	17.31144	0.00085357	5.03e-06	1e-08	3.04e-06	1.67e-06	9.15e-06	2.01e-06	8.7e-07	633.99386521	707.37225862	735.84869587	6.46496795	0.20339664	-0.34376335
0.0358	17.35294	0.0008533	5.11e-06	1e-08	3.1e-06	1.57e-06	9.33e-06	2.05e-06	8.7e-07	634.32805917	707.16635258	735.7369936	6.43489911	0.20518734	-0.34367564
0.0359	17.3944	0.00085302	5.19e-06	1e-08	3.16e-06	1.48e-06	9.51e-06	2.09e-06	8.7e-07	634.66046875	706.9618178	735.62574273	6.40501446	0.20696394	-0.34358828
0.036	17.43582	0.00085273	5.28e-06	1e-08	3.22e-06	1.39e-06	9.7e-06	2.13e-06	8.7e-07	634.99110134	706.75867384	735.51494124	6.37519385	0.20872626	-0.34350128
0.0361	17.4772	0.00085243	5.36e-06	1e-08	3.28e-06	1.31e-06	9.89e-06	2.17e-06	8.7e-07	635.3199609	706.55693933	735.40458815	6.34551595	0.21047402	-0.34341463
0.0362	17.51854	0.00085213	5.45e-06	1e-08	3.34e-06	1.23e-06	1.008e-05	2.22e-06	8.7e-07	635.64705552	706.35663243	735.29468125	6.31600361	0.21220708	-0.34332832
0.0363	17.55984	0.00085181	5.53e-06	1e-08	3.41e-06	1.16e-06	1.028e-05	2.26e-06	8.7e-07	635.97239506	706.15777047	735.18521784	6.28666131	0.21392517	-0.34324237
0.0364	17.60109	0.00085148	5.62e-06	1e-08	3.47e-06	1.09e-06	1.048e-05	2.31e-06	8.7e-07	636.29598861	705.96037019	735.07619544	6.25750531	0.21562808	-0.34315676
0.0365	17.64231	0.00085115	5.71e-06	1e-08	3.54e-06	1.02e-06	1.068e-05	2.35e-06	8.7e-07	636.61784119	705.76444768	734.96761279	6.22835186	0.21731582	-0.3430715
0.0366	17.68348	0.00085081	5.8e-06	1e-08	3.61e-06	9.6e-07	1.088e-05	2.4e-06	8.7e-07	636.93795851	705.57001832	734.85946842	6.19937173	0.21898798	-0.34298658
0.0367	17.72461	0.00085045	5.89e-06	1e-08	3.67e-06	9e-07	1.108e-05	2.45e-06	8.7e-07	637.25634881	705.37709682	734.75176013	6.17058091	0.22064456	-0.342902
0.0368	17.7657	0.0008501	5.98e-06	1e-08	3.74e-06	8.5e-07	1.129e-05	2.49e-06	8.7e-07	637.57302212	705.18569722	734.6444852	6.14193173	0.2222853	-0.34281776
0.0369	17.80675	0.00084973	6.07e-06	1e-08	3.81e-06	8e-07	1.15e-05	2.54e-06	8.7e-07	637.88798601	704.99583288	734.53764165	6.11338817	0.22391012	-0.34273387
0.037	17.84776	0.00084935	6.16e-06	1e-08	3.88e-06	7.5e-07	1.171e-05	2.59e-06	8.7e-07	638.20124426	704.80751652	734.43122861	6.08495879	0.22551885	-0.3426503
0.0371	17.88872	0.00084897	6.25e-06	1e-08	3.95e-06	7e-07	1.193e-05	2.64e-06	8.7e-07	638.51280384	704.62076017	734.32524428	6.05663461	0.22711132	-0.34256708
0.0372	17.92965	0.00084858	6.35e-06	1e-08	4.02e-06	6.6e-07	1.215e-05	2.69e-06	8.7e-07	638.82267349	704.43557539	734.21968635	6.02853653	0.22868757	-0.34248419
0.0373	17.97053	0.00084818	6.44e-06	1e-08	4.1e-06	6.2e-07	1.237e-05	2.74e-06	8.7e-07	639.13086256	704.25197317	734.11455235	6.00056104	0.23024731	-0.34240164
0.0374	18.01137	0.00084778	6.54e-06	1e-08	4.17e-06	5.8e-07	1.259e-05	2.79e-06	8.7e-07	639.43737797	704.06996373	734.00984051	5.97266795	0.23179052	-0.34231941
0.0375	18.05217	0.00084736	6.63e-06	1e-08	4.24e-06	5.5e-07	1.282e-05	2.84e-06	8.7e-07	639.74222381	703.88955659	733.9055499	5.94489897	0.23331704	-0.34223752
0.0376	18.09293	0.00084694	6.73e-06	1e-08	4.32e-06	5.1e-07	1.305e-05	2.89e-06	8.7e-07	640.04540709	703.71076075	733.80167876	5.91727086	0.2348268	-0.34215596
0.0377	18.13365	0.00084652	6.83e-06	1e-08	4.39e-06	4.8e-07	1.328e-05	2.95e-06	8.7e-07	640.34693823	703.53358456	733.6982243	5.88982007	0.23631973	-0.34207472
0.0378	18.17432	0.00084609	6.93e-06	1e-08	4.47e-06	4.5e-07	1.351e-05	3e-06	8.7e-07	640.64682481	703.35803573	733.59518459	5.86251179	0.23779567	-0.34199381
0.0379	18.21496	0.00084565	7.03e-06	1e-08	4.55e-06	4.2e-07	1.375e-05	3.06e-06	8.7e-07	640.94507457	703.1841214	733.49255767	5.83532514	0.23925469	-0.34191322
0.038	18.25555	0.0008452	7.13e-06	1e-08	4.63e-06	4e-07	1.399e-05	3.11e-06	8.7e-07	641.24169505	703.01184815	733.39034162	5.80829435	0.24069658	-0.34183296
0.0381	18.2961	0.00084475	7.23e-06	1e-08	4.71e-06	3.7e-07	1.423e-05	3.17e-06	8.7e-07	641.53669391	702.8412219	733.2885345	5.78134275	0.24212138	-0.34175302
0.0382	18.33661	0.00084429	7.33e-06	1e-08	4.79e-06	3.5e-07	1.447e-05	3.22e-06	8.7e-07	641.8300746	702.67224817	733.18713561	5.75449465	0.24352897	-0.34167339
0.0383	18.37708	0.00084382	7.43e-06	1e-08	4.87e-06	3.3e-07	1.472e-05	3.28e-06	8.8e-07	642.12184316	702.50493176	733.0861435	5.72773047	0.24491929	-0.34159409
0.0384	18.4175	0.00084335	7.54e-06	1e-08	4.95e-06	3.1e-07	1.497e-05	3.34e-06	8.8e-07	642.41200958	702.33927706	732.98555556	5.70122298	0.24629243	-0.34151511
0.0385	18.45789	0.00084287	7.64e-06	1e-08	5.03e-06	2.9e-07	1.522e-05	3.4e-06	8.8e-07	642.70058142	702.17528785	732.8853699	5.67480291	0.2476482	-0.34143644
0.0386	18.49823	0.00084238	7.74e-06	1e-08	5.12e-06	2.7e-07	1.548e-05	3.45e-06	8.8e-07	642.98756487	702.0129674	732.78558504	5.6484508	0.24898668	-0.34135808
0.0387	18.53853	0.00084189	7.85e-06	1e-08	5.2e-06	2.5e-07	1.574e-05	3.51e-06	8.8e-07	643.27296477	701.85231851	732.68619988	5.62222351	0.25030778	-0.34128004
0.0388	18.57879	0.00084139	7.96e-06	2e-08	5.29e-06	2.4e-07	1.6e-05	3.57e-06	8.8e-07	643.55678818	701.6933434	732.58721269	5.59615648	0.25161151	-0.34120231
0.0389	18.619	0.00084089	8.06e-06	2e-08	5.37e-06	2.2e-07	1.626e-05	3.64e-06	8.8e-07	643.83904534	701.53604383	732.48862083	5.57023092	0.25289784	-0.34112489
0.039	18.65918	0.00084038	8.17e-06	2e-08	5.46e-06	2.1e-07	1.653e-05	3.7e-06	8.8e-07	644.11974367	701.38042099	732.39042245	5.54445818	0.25416675	-0.34104778
0.0391	18.69931	0.00083987	8.28e-06	2e-08	5.55e-06	1.9e-07	1.679e-05	3.76e-06	8.8e-07	644.3988904	701.22647563	732.2926158	5.51879	0.25541832	-0.34097098
0.0392	18.7394	0.00083934	8.39e-06	2e-08	5.64e-06	1.8e-07	1.707e-05	3.82e-06	8.8e-07	644.67649327	701.07420798	732.19519895	5.49327856	0.25665244	-0.34089448
0.0393	18.77945	0.00083882	8.5e-06	2e-08	5.73e-06	1.7e-07	1.734e-05	3.89e-06	8.8e-07	644.95255899	700.92361782	732.0981703	5.46782585	0.25786923	-0.34081829
0.0394	18.81946	0.00083828	8.61e-06	2e-08	5.82e-06	1.6e-07	1.762e-05	3.95e-06	8.8e-07	645.2270913	700.77470466	732.0015291	5.44247822	0.25906861	-0.34074241
0.0395	18.85942	0.00083774	8.72e-06	2e-08	5.91e-06	1.5e-07	1.79e-05	4.02e-06	8.8e-07	645.50009598	700.62746734	731.90527402	5.41722898	0.26025063	-0.34066682
0.0396	18.89934	0.0008372	8.84e-06	2e-08	6e-06	1.4e-07	1.818e-05	4.08e-06	8.8e-07	645.77158201	700.48190437	731.80940281	5.39219358	0.26141534	-0.34059154
0.0397	18.93923	0.00083665	8.95e-06	2e-08	6.09e-06	1.3e-07	1.847e-05	4.15e-06	8.8e-07	646.04155933	700.3380138	731.71391291	5.36728442	0.26256275	-0.34051656
0.0398	18.97906	0.00083609	9.06e-06	2e-08	6.19e-06	1.2e-07	1.875e-05	4.22e-06	8.8e-07	646.31003477	700.19579326	731.61880271	5.34249186	0.26369289	-0.34044187
0.0399	19.01886	0.00083553	9.18e-06	2e-08	6.28e-06	1.1e-07	1.905e-05	4.28e-06	8.8e-07	646.57701511	700.05523998	731.52407059	5.31781952	0.26480579	-0.34036749
0.04	19.05862	0.00083496	9.29e-06	2e-08	6.38e-06	1.1e-07	1.934e-05	4.35e-06	8.8e-07	646.84250719	699.91635075	731.42971492	5.2932137	0.26590151	-0.34029339
0.0401	19.09833	0.00083439	9.41e-06	2e-08	6.47e-06	1e-07	1.964e-05	4.42e-06	8.8e-07	647.10651082	699.77912202	731.33573613	5.26865066	0.26698008	-0.3402196
0.0402	19.138	0.00083381	9.53e-06	2e-08	6.57e-06	9e-08	1.993e-05	4.49e-06	8.8e-07	647.36903587	699.64355009	731.24213172	5.24429161	0.26804157	-0.3401461
0.0403	19.17763	0.00083323	9.65e-06	2e-08	6.67e-06	9e-08	2.024e-05	4.56e-06	8.8e-07	647.63009225	699.50963061	731.14889918	5.22009144	0.26908599	-0.34007289
0.0404	19.21721	0.00083264	9.77e-06	2e-08	6.77e-06	8e-08	2.054e-05	4.63e-06	8.8e-07	647.88968665	699.37735894	731.05603692	5.19591109	0.27011342	-0.33999997
0.0405	19.25676	0.00083204	9.89e-06	3e-08	6.87e-06	8e-08	2.085e-05	4.71e-06	8.8e-07	648.14781948	699.24673015	730.96354522	5.17185927	0.27112394	-0.33992734
0.0406	19.29626	0.00083144	1.001e-05	3e-08	6.97e-06	7e-08	2.116e-05	4.78e-06	8.8e-07	648.40450271	699.11773906	730.87142097	5.14799291	0.27211759	-0.339855
0.0407	19.33572	0.00083084	1.013e-05	3e-08	7.07e-06	7e-08	2.147e-05	4.85e-06	8.8e-07	648.65974273	698.99037989	730.77966269	5.12414919	0.27309447	-0.33978294
0.0408	19.37514	0.00083023	1.025e-05	3e-08	7.18e-06	6e-08	2.179e-05	4.93e-06	8.8e-07	648.91354308	698.86464673	730.68826973	5.10046058	0.27405459	-0.33971118
0.0409	19.41451	0.00082961	1.037e-05	3e-08	7.28e-06	6e-08	2.211e-05	5e-06	8.8e-07	649.16591462	698.74053337	730.59723934	5.07694746	0.27499808	-0.3396397
0.041	19.45384	0.00082899	1.049e-05	3e-08	7.38e-06	5e-08	2.243e-05	5.08e-06	8.8e-07	649.41686557	698.61803359	730.5065695	5.0535544	0.275925	-0.3395685
0.0411	19.49313	0.00082836	1.062e-05	3e-08	7.49e-06	5e-08	2.275e-05	5.15e-06	8.8e-07	649.66640311	698.49714028	730.41625851	5.03029993	0.2768353	-0.33949759
0.0412	19.53238	0.00082773	1.074e-05	3e-08	7.6e-06	5e-08	2.308e-05	5.23e-06	8.8e-07	649.91453452	698.37784643	730.32630466	5.00714448	0.27772928	-0.33942695
0.0413	19.57159	0.00082709	1.087e-05	3e-08	7.7e-06	4e-08	2.341e-05	5.31e-06	8.8e-07	650.16126654	698.26014471	730.23670636	4.98411622	0.27860677	-0.33935659
0.0414	19.61075	0.00082645	1.099e-05	3e-08	7.81e-06	4e-08	2.374e-05	5.39e-06	8.8e-07	650.40660596	698.14402765	730.14746205	4.96119266	0.2794681	-0.33928652
0.0415	19.64987	0.0008258	1.112e-05	3e-08	7.92e-06	4e-08	2.408e-05	5.47e-06	8.8e-07	650.65055487	698.02948714	730.05857151	4.93820542	0.28031327	-0.33921672
0.0416	19.68895	0.00082514	1.125e-05	3e-08	8.03e-06	4e-08	2.442e-05	5.55e-06	8.8e-07	650.89311685	697.91651514	729.9700341	4.91544929	0.28114237	-0.33914719
0.0417	19.72799	0.00082448	1.138e-05	4e-08	8.14e-06	3e-08	2.476e-05	5.63e-06	8.8e-07	651.13430529	697.80510327	729.88184634	4.8928787	0.28195548	-0.33907794
0.0418	19.76698	0.00082382	1.151e-05	4e-08	8.25e-06	3e-08	2.51e-05	5.71e-06	8.8e-07	651.37412826	697.69524299	729.79400627	4.87040814	0.2827527	-0.33900897
0.0419	19.80593	0.00082315	1.164e-05	4e-08	8.36e-06	3e-08	2.545e-05	5.79e-06	8.8e-07	651.61259162	697.58692553	729.70651261	4.84804163	0.28353417	-0.33894026
0.042	19.84484	0.00082247	1.177e-05	4e-08	8.48e-06	3e-08	2.58e-05	5.88e-06	8.8e-07	651.84970212	697.48014176	729.61936379	4.82578611	0.28429996	-0.33887183
0.0421	19.8837	0.00082179	1.19e-05	4e-08	8.59e-06	3e-08	2.615e-05	5.96e-06	8.8e-07	652.08546608	697.37488263	729.53255838	4.80362843	0.28505001	-0.33880367
0.0422	19.92253	0.00082111	1.203e-05	4e-08	8.71e-06	2e-08	2.651e-05	6.04e-06	8.8e-07	652.3198828	697.27113889	729.44609699	4.78139482	0.28578468	-0.33873577
0.0423	19.96131	0.00082042	1.216e-05	4e-08	8.82e-06	2e-08	2.686e-05	6.13e-06	8.8e-07	652.55296263	697.16889987	729.35997707	4.7594958	0.28649875	-0.33866824
0.0424	20.00004	0.00081972	1.23e-05	4e-08	8.94e-06	2e-08	2.722e-05	6.21e-06	8.8e-07	652.78471704	697.06815527	729.27419573	4.73770093	0.28719979	-0.33860093
0.0425	20.03874	0.00081902	1.243e-05	4e-08	9.06e-06	2e-08	2.759e-05	6.3e-06	8.8e-07	653.01515186	696.96889619	729.18875165	4.71599995	0.28788734	-0.33853386
0.0426	20.07739	0.00081832	1.256e-05	4e-08	9.17e-06	2e-08	2.795e-05	6.39e-06	8.8e-07	653.2442738	696.8711121	729.1036433	4.69433821	0.2885693	-0.33846689
0.0427	20.116	0.00081761	1.27e-05	5e-08	9.29e-06	2e-08	2.832e-05	6.48e-06	8.8e-07	653.47208304	696.77479385	729.018871	4.67268446	0.2892258	-0.33840036
0.0428	20.15457	0.00081689	1.283e-05	5e-08	9.41e-06	2e-08	2.869e-05	6.56e-06	8.8e-07	653.6985834	696.67993152	728.93443404	4.6511438	0.28986789	-0.3383341
0.0429	20.19309	0.00081617	1.297e-05	5e-08	9.53e-06	1e-08	2.907e-05	6.65e-06	8.8e-07	653.92378357	696.58651476	728.85033031	4.62984113	0.29049569	-0.33826808
0.043	20.23157	0.00081544	1.311e-05	5e-08	9.66e-06	1e-08	2.944e-05	6.74e-06	8.8e-07	654.14769288	696.49453303	728.76655753	4.60854057	0.29110939	-0.33820232
0.0431	20.27001	0.00081471	1.325e-05	5e-08	9.78e-06	1e-08	2.982e-05	6.83e-06	8.8e-07	654.37031384	696.40397567	728.68311539	4.58742102	0.29170883	-0.33813681
0.0432	20.30841	0.00081398	1.339e-05	5e-08	9.9e-06	1e-08	3.02e-05	6.93e-06	8.8e-07	654.59165863	696.31483166	728.60000078	4.56643582	0.29229428	-0.33807156
0.0433	20.34676	0.00081324	1.352e-05	5e-08	1.003e-05	1e-08	3.059e-05	7.02e-06	8.8e-07	654.81173498	696.2270895	728.5172119	4.54550573	0.29287347	-0.33800641
0.0434	20.38507	0.00081249	1.366e-05	5e-08	1.015e-05	1e-08	3.098e-05	7.11e-06	8.8e-07	655.03054944	696.14073847	728.43474727	4.52475547	0.29342994	-0.33794167
0.0435	20.42334	0.00081174	1.38e-05	6e-08	1.028e-05	1e-08	3.137e-05	7.21e-06	8.8e-07	655.24810826	696.05576812	728.35260547	4.50411493	0.2939716	-0.33787721
0.0436	20.46156	0.00081098	1.395e-05	6e-08	1.04e-05	1e-08	3.176e-05	7.3e-06	8.8e-07	655.46441793	695.97216713	728.27078505	4.48357556	0.29449946	-0.33781299
0.0437	20.49974	0.00081022	1.409e-05	6e-08	1.053e-05	1e-08	3.215e-05	7.4e-06	8.8e-07	655.67948647	695.88992127	728.1892842	4.46320019	0.29500545	-0.33774917
0.0438	20.53788	0.00080946	1.423e-05	6e-08	1.066e-05	1e-08	3.255e-05	7.49e-06	8.8e-07	655.89332018	695.80901941	728.10810153	4.44277294	0.29551836	-0.33768523
0.0439	20.57597	0.00080869	1.437e-05	6e-08	1.079e-05	1e-08	3.295e-05	7.59e-06	8.8e-07	656.10591919	695.72946119	728.027237	4.42249404	0.29601136	-0.33762164
0.044	20.61403	0.00080791	1.452e-05	6e-08	1.092e-05	1e-08	3.336e-05	7.68e-06	8.8e-07	656.31729441	695.65122678	727.94668819	4.40240421	0.29647919	-0.33755853
0.0441	20.65203	0.00080713	1.466e-05	6e-08	1.105e-05	1e-08	3.376e-05	7.78e-06	8.8e-07	656.52745609	695.57429738	727.86645282	4.38235389	0.2969418	-0.33749551
0.0442	20.69	0.00080635	1.48e-05	7e-08	1.118e-05	1e-08	3.417e-05	7.88e-06	8.8e-07	656.73640591	695.49866991	727.78653051	4.3624568	0.29738445	-0.33743286
0.0443	20.72792	0.00080556	1.495e-05	7e-08	1.131e-05	1e-08	3.458e-05	7.98e-06	8.8e-07	656.94415149	695.4243304	727.70691957	4.34252673	0.29783141	-0.33737014
0.0444	20.7658	0.00080477	1.51e-05	7e-08	1.144e-05	1e-08	3.5e-05	8.08e-06	8.8e-07	657.15069968	695.35126597	727.62761849	4.32284722	0.2982456	-0.33730803
0.0445	20.80364	0.00080397	1.524e-05	7e-08	1.158e-05	0.0	3.541e-05	8.18e-06	8.8e-07	657.35605394	695.27947007	727.5486265	4.30323564	0.29865093	-0.33724609
0.0446	20.84143	0.00080317	1.539e-05	7e-08	1.171e-05	0.0	3.583e-05	8.28e-06	8.8e-07	657.5602237	695.20892479	727.46994153	4.28361085	0.299058	-0.33718411
0.0447	20.87918	0.00080236	1.554e-05	7e-08	1.185e-05	0.0	3.625e-05	8.39e-06	8.8e-07	657.76320952	695.13962916	727.39156345	4.26413323	0.29944633	-0.3371225
0.0448	20.91689	0.00080155	1.569e-05	7e-08	1.198e-05	0.0	3.668e-05	8.49e-06	8.8e-07	657.96502017	695.07156671	727.31349031	4.24476744	0.29982033	-0.33706115
0.0449	20.95455	0.00080073	1.583e-05	8e-08	1.212e-05	0.0	3.71e-05	8.59e-06	8.8e-07	658.16566288	695.00472362	727.23572053	4.22550988	0.30018053	-0.33700008
0.045	20.99217	0.00079991	1.598e-05	8e-08	1.226e-05	0.0	3.753e-05	8.7e-06	8.8e-07	658.36514425	694.93908722	727.15825266	4.2063531	0.30052796	-0.33693925
0.0451	21.02975	0.00079908	1.613e-05	8e-08	1.239e-05	0.0	3.796e-05	8.8e-06	8.8e-07	658.56347215	694.87464229	727.08108497	4.18736039	0.30085479	-0.33687883
0.0452	21.06728	0.00079825	1.628e-05	8e-08	1.253e-05	0.0	3.84e-05	8.91e-06	8.8e-07	658.76065279	694.81137688	727.00421611	4.1683452	0.30118443	-0.33681834
0.0453	21.10477	0.00079742	1.644e-05	8e-08	1.267e-05	0.0	3.883e-05	9.01e-06	8.8e-07	658.95669217	694.74927951	726.92764474	4.14953598	0.30148879	-0.33675837
0.0454	21.14222	0.00079658	1.659e-05	9e-08	1.281e-05	0.0	3.927e-05	9.12e-06	8.8e-07	659.15159338	694.6883442	726.8513702	4.13079472	0.30178475	-0.33669856
0.0455	21.17962	0.00079573	1.674e-05	9e-08	1.295e-05	0.0	3.972e-05	9.23e-06	8.8e-07	659.34536597	694.62855244	726.7753904	4.11204844	0.30208132	-0.33663874
0.0456	21.21698	0.00079488	1.689e-05	9e-08	1.309e-05	0.0	4.016e-05	9.34e-06	8.8e-07	659.53800915	694.56990574	726.69970552	4.09341982	0.30236347	-0.3365792
0.0457	21.25429	0.00079403	1.704e-05	9e-08	1.324e-05	0.0	4.061e-05	9.45e-06	8.8e-07	659.72953338	694.51238371	726.62431327	4.07497792	0.30262294	-0.33652013
0.0458	21.29157	0.00079317	1.72e-05	9e-08	1.338e-05	0.0	4.105e-05	9.56e-06	8.8e-07	659.91994739	694.45596936	726.54921175	4.05654315	0.30288157	-0.33646107
0.0459	21.32879	0.00079231	1.735e-05	9e-08	1.352e-05	0.0	4.151e-05	9.67e-06	8.8e-07	660.10925506	694.40065521	726.47440011	4.03826836	0.30312126	-0.33640241
0.046	21.36598	0.00079145	1.751e-05	1e-07	1.367e-05	0.0	4.196e-05	9.78e-06	8.8e-07	660.2974618	694.34643079	726.39987718	4.02007497	0.30335114	-0.33634394
0.0461	21.40312	0.00079058	1.766e-05	1e-07	1.381e-05	0.0	4.241e-05	9.89e-06	8.8e-07	660.48457408	694.29328331	726.32564156	4.00191795	0.30357681	-0.33628556
0.0462	21.44022	0.0007897	1.782e-05	1e-07	1.396e-05	0.0	4.287e-05	1e-05	8.8e-07	660.67059888	694.24119942	726.25169173	3.98388235	0.30378839	-0.33622748
0.0463	21.47727	0.00078882	1.797e-05	1e-07	1.411e-05	0.0	4.333e-05	1.012e-05	8.8e-07	660.85554023	694.19017122	726.1780268	3.96596959	0.30398555	-0.33616971
0.0464	21.51428	0.00078794	1.813e-05	1.1e-07	1.425e-05	0.0	4.38e-05	1.023e-05	8.8e-07	661.0394044	694.14018647	726.10464544	3.94813522	0.30417359	-0.33611212
0.0465	21.55125	0.00078705	1.829e-05	1.1e-07	1.44e-05	0.0	4.426e-05	1.034e-05	8.8e-07	661.2221985	694.09123124	726.0315461	3.93030823	0.30436077	-0.33605455
0.0466	21.58817	0.00078616	1.844e-05	1.1e-07	1.455e-05	0.0	4.473e-05	1.046e-05	8.8e-07	661.40392481	694.04330121	725.95872828	3.91262606	0.30453156	-0.33599734
0.0467	21.62505	0.00078527	1.86e-05	1.1e-07	1.47e-05	0.0	4.52e-05	1.058e-05	8.8e-07	661.58459121	693.99638115	725.8861903	3.89504294	0.30469104	-0.33594037
0.0468	21.66189	0.00078437	1.876e-05	1.1e-07	1.485e-05	0.0	4.567e-05	1.069e-05	8.8e-07	661.76420433	693.95045813	725.8139307	3.87755193	0.30484011	-0.33588363
0.0469	21.69868	0.00078347	1.892e-05	1.2e-07	1.5e-05	0.0	4.615e-05	1.081e-05	8.8e-07	661.94277057	693.90551979	725.74194812	3.86019805	0.30497383	-0.33582722
0.047	21.73543	0.00078256	1.908e-05	1.2e-07	1.515e-05	0.0	4.662e-05	1.093e-05	8.8e-07	662.12029809	693.86155031	725.6702408	3.84286206	0.30510556	-0.33577086
0.0471	21.77213	0.00078165	1.924e-05	1.2e-07	1.53e-05	0.0	4.71e-05	1.105e-05	8.8e-07	662.29678824	693.81854716	725.59880846	3.82563103	0.30522586	-0.33571475
0.0472	21.80879	0.00078073	1.94e-05	1.2e-07	1.545e-05	0.0	4.758e-05	1.116e-05	8.8e-07	662.47224953	693.77649396	725.52764926	3.80851865	0.30533311	-0.33565894
0.0473	21.84541	0.00077981	1.956e-05	1.3e-07	1.561e-05	0.0	4.807e-05	1.128e-05	8.8e-07	662.64668733	693.7353804	725.45676205	3.7914825	0.30543214	-0.33560331
0.0474	21.88198	0.00077889	1.972e-05	1.3e-07	1.576e-05	0.0	4.855e-05	1.14e-05	8.8e-07	662.8201072	693.69519588	725.38614563	3.77451758	0.30552359	-0.33554786
0.0475	21.91851	0.00077796	1.988e-05	1.3e-07	1.591e-05	0.0	4.904e-05	1.153e-05	8.8e-07	662.99251553	693.65592828	725.31579864	3.75760038	0.30560996	-0.33549252
0.0476	21.95499	0.00077703	2.004e-05	1.3e-07	1.607e-05	0.0	4.953e-05	1.165e-05	8.8e-07	663.16391694	693.61756873	725.24572009	3.74082717	0.30568082	-0.33543754
0.0477	21.99143	0.0007761	2.021e-05	1.4e-07	1.623e-05	0.0	5.002e-05	1.177e-05	8.8e-07	663.33431719	693.58010628	725.17590875	3.72413338	0.30574357	-0.33538276
0.0478	22.02783	0.00077516	2.037e-05	1.4e-07	1.638e-05	0.0	5.051e-05	1.189e-05	8.8e-07	663.50372204	693.54353018	725.10636338	3.70751983	0.30579788	-0.33532817
0.0479	22.06418	0.00077422	2.053e-05	1.4e-07	1.654e-05	0.0	5.101e-05	1.202e-05	8.8e-07	663.67213726	693.50782942	725.03708275	3.69098624	0.30584384	-0.33527377
0.048	22.10049	0.00077327	2.07e-05	1.4e-07	1.669e-05	0.0	5.151e-05	1.214e-05	8.8e-07	663.83956942	693.47299163	724.96806546	3.67448385	0.30588653	-0.33521946
0.0481	22.13675	0.00077232	2.086e-05	1.5e-07	1.685e-05	0.0	5.201e-05	1.227e-05	8.8e-07	664.00602367	693.43900725	724.89931042	3.65815812	0.30591133	-0.33516558
0.0482	22.17297	0.00077137	2.102e-05	1.5e-07	1.701e-05	0.0	5.251e-05	1.239e-05	8.8e-07	664.17150466	693.40586761	724.83081663	3.64182677	0.30593669	-0.33511168
0.0483	22.20915	0.00077042	2.119e-05	1.5e-07	1.717e-05	0.0	5.302e-05	1.252e-05	8.8e-07	664.33601608	693.37356584	724.76258331	3.62560802	0.3059506	-0.33505806
0.0484	22.24528	0.00076946	2.135e-05	1.6e-07	1.733e-05	0.0	5.352e-05	1.264e-05	8.8e-07	664.49956616	693.34208664	724.6946087	3.60950788	0.30595265	-0.33500474
0.0485	22.28136	0.00076849	2.152e-05	1.6e-07	1.749e-05	0.0	5.403e-05	1.277e-05	8.8e-07	664.66216154	693.31141776	724.6268914	3.59348009	0.30594757	-0.33495159
0.0486	22.31741	0.00076752	2.168e-05	1.6e-07	1.765e-05	0.0	5.454e-05	1.29e-05	8.8e-07	664.82380716	693.28155014	724.55943036	3.57752644	0.30593519	-0.33489862
0.0487	22.3534	0.00076655	2.185e-05	1.6e-07	1.781e-05	0.0	5.505e-05	1.303e-05	8.8e-07	664.98450787	693.25247487	724.49222455	3.5616261	0.30591766	-0.33484579
0.0488	22.38936	0.00076558	2.202e-05	1.7e-07	1.797e-05	0.0	5.557e-05	1.316e-05	8.8e-07	665.14426953	693.22418137	724.42527272	3.54587499	0.30588567	-0.33479332
0.0489	22.42527	0.0007646	2.218e-05	1.7e-07	1.813e-05	0.0	5.608e-05	1.329e-05	8.8e-07	665.30309903	693.19665709	724.35857342	3.53011859	0.30585419	-0.33474084
0.049	22.46113	0.00076362	2.235e-05	1.7e-07	1.83e-05	0.0	5.66e-05	1.342e-05	8.8e-07	665.46100159	693.16989264	724.29212555	3.51451985	0.30580774	-0.33468875
0.0491	22.49695	0.00076264	2.252e-05	1.8e-07	1.846e-05	0.0	5.712e-05	1.355e-05	8.8e-07	665.61798106	693.14388118	724.22592828	3.49898973	0.30575503	-0.33463682
0.0492	22.53273	0.00076165	2.268e-05	1.8e-07	1.862e-05	0.0	5.764e-05	1.368e-05	8.8e-07	665.77404304	693.11861276	724.15998042	3.48352547	0.30569613	-0.33458506
0.0493	22.56846	0.00076066	2.285e-05	1.8e-07	1.879e-05	0.0	5.816e-05	1.381e-05	8.8e-07	665.92919481	693.09407439	724.09428045	3.46808412	0.30563509	-0.33453336
0.0494	22.60415	0.00075967	2.302e-05	1.9e-07	1.895e-05	0.0	5.869e-05	1.394e-05	8.8e-07	666.08343964	693.07026026	724.02882768	3.45279627	0.30555972	-0.33448203
0.0495	22.63979	0.00075867	2.319e-05	1.9e-07	1.911e-05	0.0	5.922e-05	1.408e-05	8.8e-07	666.23678209	693.04716228	723.96362114	3.43750344	0.30548501	-0.3344307
0.0496	22.67539	0.00075767	2.336e-05	1.9e-07	1.928e-05	0.0	5.975e-05	1.421e-05	8.8e-07	666.38922701	693.02477209	723.89865981	3.42233211	0.30539931	-0.33437966
0.0497	22.71094	0.00075667	2.352e-05	2e-07	1.945e-05	0.0	6.028e-05	1.434e-05	8.8e-07	666.54078157	693.00307712	723.83394217	3.40725015	0.30530548	-0.33432884
0.0498	22.74645	0.00075566	2.369e-05	2e-07	1.961e-05	0.0	6.081e-05	1.448e-05	8.8e-07	666.69145153	692.98206732	723.76946701	3.39224682	0.30520462	-0.33427822
0.0499	22.78191	0.00075465	2.386e-05	2e-07	1.978e-05	0.0	6.134e-05	1.462e-05	8.8e-07	666.84124221	692.96173352	723.70523322	3.37731871	0.30509715	-0.33422778
0.05	22.81733	0.00075364	2.403e-05	2.1e-07	1.995e-05	0.0	6.188e-05	1.475e-05	8.8e-07	666.99015885	692.94206676	723.6412397	3.36246598	0.30498311	-0.33417753
0.05009	22.8527	0.00075263	2.42e-05	2.1e-07	2.011e-05	0.0	6.242e-05	1.489e-05	8.8e-07	667.13820671	692.9230581	723.57748533	3.34769693	0.30486185	-0.33412749
0.05019	22.88803	0.00075161	2.437e-05	2.1e-07	2.028e-05	0.0	6.295e-05	1.502e-05	8.8e-07	667.28539157	692.90469773	723.5139689	3.33299121	0.30473516	-0.3340776
0.05029	22.92332	0.00075059	2.454e-05	2.2e-07	2.045e-05	0.0	6.35e-05	1.516e-05	8.8e-07	667.43171928	692.88697583	723.4506892	3.31837335	0.30460098	-0.33402793
0.05039	22.95856	0.00074956	2.471e-05	2.2e-07	2.062e-05	0.0	6.404e-05	1.53e-05	8.8e-07	667.5771943	692.86988495	723.38764527	3.30382929	0.30446064	-0.33397844
0.05049	22.99375	0.00074854	2.489e-05	2.3e-07	2.079e-05	0.0	6.458e-05	1.544e-05	8.8e-07	667.72182158	692.85341689	723.32483608	3.28935787	0.30431433	-0.33392914
0.05059	23.0289	0.00074751	2.506e-05	2.3e-07	2.096e-05	0.0	6.513e-05	1.558e-05	8.8e-07	667.86560622	692.8375632	723.26226055	3.27495983	0.30416183	-0.33388001
0.05069	23.06401	0.00074648	2.523e-05	2.3e-07	2.113e-05	0.0	6.567e-05	1.572e-05	8.8e-07	668.00855339	692.82231537	723.19991762	3.26063401	0.30400354	-0.33383107
0.05079	23.09907	0.00074544	2.54e-05	2.4e-07	2.13e-05	0.0	6.622e-05	1.586e-05	8.8e-07	668.15066822	692.80766505	723.13780619	3.24638105	0.30383924	-0.3337823
0.05089	23.13408	0.00074441	2.557e-05	2.4e-07	2.147e-05	0.0	6.677e-05	1.6e-05	8.8e-07	668.29195588	692.79360381	723.0759252	3.2321999	0.30366925	-0.33373372
0.05099	23.16905	0.00074337	2.574e-05	2.4e-07	2.164e-05	0.0	6.732e-05	1.614e-05	8.8e-07	668.43242145	692.78012351	723.01427357	3.21809059	0.30349352	-0.33368531
0.05109	23.20398	0.00074232	2.591e-05	2.5e-07	2.181e-05	0.0	6.788e-05	1.628e-05	8.8e-07	668.57207021	692.76721564	722.9528502	3.20408808	0.30330927	-0.33363717
0.05119	23.23886	0.00074128	2.609e-05	2.5e-07	2.198e-05	0.0	6.843e-05	1.642e-05	8.8e-07	668.7109099	692.75486782	722.89165347	3.19008986	0.30312469	-0.33358903
0.05129	23.27369	0.00074023	2.626e-05	2.6e-07	2.215e-05	0.0	6.899e-05	1.657e-05	8.8e-07	668.84894165	692.74307836	722.83068316	3.17623318	0.30292921	-0.33354125
0.05139	23.30848	0.00073918	2.643e-05	2.6e-07	2.233e-05	0.0	6.955e-05	1.671e-05	8.8e-07	668.98617222	692.73183659	722.76993785	3.1623442	0.30273622	-0.33349339
0.05149	23.34322	0.00073813	2.66e-05	2.7e-07	2.25e-05	0.0	7.01e-05	1.685e-05	8.8e-07	669.12260658	692.72113489	722.70941648	3.14864162	0.30252923	-0.333446
0.05159	23.37792	0.00073708	2.678e-05	2.7e-07	2.267e-05	0.0	7.066e-05	1.7e-05	8.8e-07	669.25824747	692.71096896	722.64911849	3.13497992	0.30231908	-0.3333987
0.05169	23.41258	0.00073602	2.695e-05	2.7e-07	2.285e-05	0.0	7.123e-05	1.714e-05	8.8e-07	669.39310385	692.70132496	722.58904202	3.12132062	0.30210875	-0.33335141
0.05179	23.44719	0.00073496	2.712e-05	2.8e-07	2.302e-05	0.0	7.179e-05	1.729e-05	8.8e-07	669.5271767	692.69220141	722.52918685	3.10781366	0.30188709	-0.33330451
0.05189	23.48175	0.0007339	2.73e-05	2.8e-07	2.319e-05	0.0	7.235e-05	1.743e-05	8.8e-07	669.66047292	692.68358775	722.46955155	3.09426967	0.30166819	-0.3332575
0.05199	23.51627	0.00073283	2.747e-05	2.9e-07	2.337e-05	0.0	7.292e-05	1.758e-05	8.8e-07	669.79299609	692.67547861	722.41013538	3.08089151	0.30143699	-0.33321092
0.05209	23.55074	0.00073177	2.764e-05	2.9e-07	2.354e-05	0.0	7.349e-05	1.773e-05	8.8e-07	669.92475098	692.66786669	722.35093734	3.06751521	0.30120565	-0.33316434
0.05219	23.58517	0.0007307	2.782e-05	3e-07	2.372e-05	0.0	7.405e-05	1.787e-05	8.8e-07	670.0557416	692.66074614	722.2919566	3.05423801	0.30096771	-0.333118
0.05229	23.61955	0.00072963	2.799e-05	3e-07	2.389e-05	0.0	7.462e-05	1.802e-05	8.8e-07	670.1859751	692.65410636	722.23319166	3.04105452	0.30072285	-0.3330719
0.05239	23.65388	0.00072856	2.817e-05	3.1e-07	2.407e-05	0.0	7.519e-05	1.817e-05	8.8e-07	670.31545685	692.64793938	722.17464141	3.02792962	0.30047392	-0.33302595
0.05249	23.68818	0.00072748	2.834e-05	3.1e-07	2.424e-05	0.0	7.577e-05	1.832e-05	8.8e-07	670.44419116	692.64223895	722.11630495	3.0148664	0.30022071	-0.33298015
0.05259	23.72242	0.00072641	2.851e-05	3.1e-07	2.442e-05	0.0	7.634e-05	1.847e-05	8.8e-07	670.57218219	692.63699901	722.05818141	3.00184153	0.2999649	-0.33293445
0.05269	23.75662	0.00072533	2.869e-05	3.2e-07	2.459e-05	0.0	7.691e-05	1.861e-05	8.8e-07	670.69943393	692.63221385	722.00026997	2.98890026	0.29970346	-0.33288895
0.05279	23.79077	0.00072425	2.886e-05	3.2e-07	2.477e-05	0.0	7.749e-05	1.876e-05	8.8e-07	670.82595204	692.62787538	721.94256945	2.97603137	0.29943713	-0.33284364
0.05289	23.82488	0.00072317	2.904e-05	3.3e-07	2.495e-05	0.0	7.806e-05	1.891e-05	8.8e-07	670.95174207	692.6239757	721.88507869	2.96325007	0.29916499	-0.33279855
0.05299	23.85894	0.00072208	2.921e-05	3.3e-07	2.512e-05	0.0	7.864e-05	1.907e-05	8.8e-07	671.07680853	692.62050848	721.82779676	2.95050547	0.29889046	-0.33275355
0.05309	23.89296	0.000721	2.939e-05	3.4e-07	2.53e-05	0.0	7.922e-05	1.922e-05	8.8e-07	671.20115542	692.61746812	721.77072282	2.93782291	0.29861192	-0.33270871
0.05319	23.92693	0.00071991	2.956e-05	3.4e-07	2.548e-05	0.0	7.98e-05	1.937e-05	8.8e-07	671.32479061	692.61484379	721.71385524	2.92526119	0.29832567	-0.33266417
0.05329	23.96086	0.00071882	2.974e-05	3.5e-07	2.565e-05	0.0	8.038e-05	1.952e-05	8.8e-07	671.44771401	692.61263559	721.65719403	2.91268725	0.29804018	-0.3326196
0.05339	23.99474	0.00071773	2.991e-05	3.5e-07	2.583e-05	0.0	8.096e-05	1.967e-05	8.8e-07	671.56993088	692.6108363	721.6007381	2.90019269	0.29774967	-0.33257523
0.05349	24.02857	0.00071663	3.009e-05	3.6e-07	2.601e-05	0.0	8.154e-05	1.982e-05	8.8e-07	671.69144675	692.60943843	721.54448631	2.88778443	0.29745378	-0.33253108
0.05359	24.06236	0.00071554	3.026e-05	3.6e-07	2.619e-05	0.0	8.213e-05	1.998e-05	8.8e-07	671.81226637	692.60843555	721.48843767	2.87542238	0.29715505	-0.33248704
0.05369	24.0961	0.00071444	3.044e-05	3.7e-07	2.637e-05	0.0	8.271e-05	2.013e-05	8.8e-07	671.93239429	692.60782159	721.43259122	2.86314057	0.29685142	-0.33244321
0.05379	24.1298	0.00071335	3.061e-05	3.7e-07	2.654e-05	0.0	8.33e-05	2.028e-05	8.8e-07	672.05183508	692.60759049	721.37694603	2.85090391	0.29654508	-0.33239949
0.05389	24.16345	0.00071225	3.079e-05	3.8e-07	2.672e-05	0.0	8.388e-05	2.044e-05	8.8e-07	672.17059324	692.60773633	721.32150115	2.83874693	0.29623398	-0.33235598
0.05399	24.19705	0.00071115	3.096e-05	3.9e-07	2.69e-05	0.0	8.447e-05	2.059e-05	8.8e-07	672.28867325	692.60825324	721.26625566	2.8266341	0.29592029	-0.33231257
0.05409	24.23061	0.00071004	3.114e-05	3.9e-07	2.708e-05	0.0	8.506e-05	2.075e-05	8.8e-07	672.40607961	692.60913539	721.21120862	2.81460057	0.29560196	-0.33226937
0.05419	24.26412	0.00070894	3.131e-05	4e-07	2.726e-05	0.0	8.565e-05	2.09e-05	8.8e-07	672.52281674	692.61037712	721.15635911	2.8026105	0.29528114	-0.33222627
0.05429	24.29759	0.00070784	3.149e-05	4e-07	2.744e-05	0.0	8.624e-05	2.106e-05	8.8e-07	672.63888911	692.6119727	721.10170621	2.79069877	0.29495584	-0.33218338
0.05439	24.33101	0.00070673	3.166e-05	4.1e-07	2.762e-05	0.0	8.683e-05	2.121e-05	8.8e-07	672.75430105	692.61391662	721.04724901	2.77883152	0.29462804	-0.3321406
0.05449	24.36438	0.00070562	3.184e-05	4.1e-07	2.78e-05	0.0	8.742e-05	2.137e-05	8.8e-07	672.86905705	692.61620328	720.99298658	2.76703886	0.29429607	-0.332098
0.05459	24.39771	0.00070451	3.201e-05	4.2e-07	2.797e-05	0.0	8.801e-05	2.153e-05	8.8e-07	672.98316136	692.61882736	720.93891804	2.75529311	0.29396153	-0.33205553
0.05469	24.43099	0.0007034	3.219e-05	4.2e-07	2.815e-05	0.0	8.861e-05	2.168e-05	8.8e-07	673.09661845	692.62178332	720.88504246	2.74361819	0.29362312	-0.33201324
0.05479	24.46422	0.00070229	3.236e-05	4.3e-07	2.833e-05	0.0	8.92e-05	2.184e-05	8.8e-07	673.20943249	692.62506603	720.83135897	2.73199265	0.29328205	-0.33197107
0.05489	24.49741	0.00070118	3.254e-05	4.4e-07	2.851e-05	0.0	8.979e-05	2.2e-05	8.8e-07	673.32160793	692.62867008	720.77786665	2.7204341	0.29293741	-0.33192908
0.05499	24.53055	0.00070007	3.271e-05	4.4e-07	2.869e-05	0.0	9.039e-05	2.216e-05	8.8e-07	673.4331489	692.63259047	720.72456464	2.70892749	0.29259004	-0.33188722
0.05509	24.56365	0.00069895	3.289e-05	4.5e-07	2.887e-05	0.0	9.098e-05	2.232e-05	8.8e-07	673.54405983	692.63682189	720.67145202	2.69748399	0.29223938	-0.33184551
0.05519	24.5967	0.00069784	3.306e-05	4.5e-07	2.905e-05	0.0	9.158e-05	2.247e-05	8.8e-07	673.65434475	692.64135954	720.61852794	2.68609502	0.29188591	-0.33180395
0.05529	24.6297	0.00069672	3.324e-05	4.6e-07	2.923e-05	0.0	9.218e-05	2.263e-05	8.8e-07	673.76400808	692.64619818	720.5657915	2.67476525	0.29152944	-0.33176254
0.05539	24.66266	0.0006956	3.341e-05	4.7e-07	2.941e-05	0.0	9.278e-05	2.279e-05	8.8e-07	673.8730538	692.65133318	720.51324186	2.66349262	0.29117011	-0.33172128
0.05549	24.69557	0.00069448	3.359e-05	4.7e-07	2.959e-05	0.0	9.337e-05	2.295e-05	8.8e-07	673.98148617	692.65675955	720.46087814	2.65226859	0.29080835	-0.33168014
0.05559	24.72843	0.00069336	3.376e-05	4.8e-07	2.977e-05	0.0	9.397e-05	2.311e-05	8.8e-07	674.08931	692.66247177	720.40869933	2.64113875	0.29044196	-0.33163924
0.05569	24.76125	0.00069224	3.393e-05	4.8e-07	2.995e-05	0.0	9.457e-05	2.327e-05	8.8e-07	674.19652908	692.66846549	720.35670465	2.63001512	0.29007531	-0.33159836
0.05579	24.79402	0.00069112	3.411e-05	4.9e-07	3.013e-05	0.0	9.517e-05	2.343e-05	8.8e-07	674.30314622	692.67473755	720.30489351	2.61897662	0.28970458	-0.3315577
0.05589	24.82674	0.00069	3.428e-05	5e-07	3.031e-05	0.0	9.577e-05	2.359e-05	8.8e-07	674.40916712	692.6812815	720.25326473	2.60800463	0.28933073	-0.33151721
0.05599	24.85942	0.00068888	3.446e-05	5e-07	3.049e-05	0.0	9.637e-05	2.375e-05	8.8e-07	674.51459718	692.68809134	720.20181717	2.59705525	0.28895584	-0.33147678
0.05609	24.89205	0.00068775	3.463e-05	5.1e-07	3.067e-05	0.0	9.698e-05	2.392e-05	8.8e-07	674.61943622	692.69516729	720.15055089	2.58614981	0.28857889	-0.33143646
0.05619	24.92463	0.00068663	3.481e-05	5.2e-07	3.085e-05	0.0	9.758e-05	2.408e-05	8.8e-07	674.72369013	692.70250282	720.09946464	2.57534265	0.28819744	-0.3313964
0.05629	24.95717	0.0006855	3.498e-05	5.2e-07	3.103e-05	0.0	9.818e-05	2.424e-05	8.8e-07	674.82736421	692.71009215	720.04855733	2.56455175	0.28781526	-0.33135637
0.05639	24.98966	0.00068438	3.515e-05	5.3e-07	3.121e-05	0.0	9.878e-05	2.44e-05	8.8e-07	674.93046182	692.71793167	719.99782825	2.55383572	0.2874298	-0.33131655
0.05649	25.0221	0.00068325	3.533e-05	5.4e-07	3.139e-05	0.0	9.939e-05	2.456e-05	8.8e-07	675.03298531	692.72601887	719.94727692	2.54316352	0.28704238	-0.33127683
0.05659	25.0545	0.00068212	3.55e-05	5.4e-07	3.157e-05	0.0	9.999e-05	2.473e-05	8.8e-07	675.13494028	692.73434774	719.89690216	2.53257702	0.28665124	-0.33123734
0.05669	25.08684	0.000681	3.568e-05	5.5e-07	3.175e-05	0.0	0.00010059	2.489e-05	8.8e-07	675.23633081	692.742914	719.84670313	2.52202527	0.28625867	-0.33119794
0.05679	25.11915	0.00067987	3.585e-05	5.6e-07	3.193e-05	0.0	0.0001012	2.505e-05	8.8e-07	675.33716082	692.75171355	719.796679	2.51149356	0.28586526	-0.33115859
0.05689	25.1514	0.00067874	3.602e-05	5.6e-07	3.211e-05	0.0	0.0001018	2.522e-05	8.8e-07	675.43743357	692.76074302	719.7468291	2.50104983	0.28546817	-0.33111946
0.05699	25.18361	0.00067761	3.62e-05	5.7e-07	3.229e-05	0.0	0.00010241	2.538e-05	8.8e-07	675.53715454	692.76999676	719.69715227	2.49069722	0.28506727	-0.33108058
0.05709	25.21577	0.00067648	3.637e-05	5.8e-07	3.247e-05	0.0	0.00010301	2.554e-05	8.8e-07	675.63632592	692.7794725	719.64764807	2.48029915	0.28466827	-0.33104158
0.05719	25.24788	0.00067535	3.654e-05	5.8e-07	3.265e-05	0.0	0.00010362	2.571e-05	8.8e-07	675.73494872	692.7891693	719.59831627	2.46998962	0.28426591	-0.33100281
0.05729	25.27995	0.00067422	3.672e-05	5.9e-07	3.283e-05	0.0	0.00010422	2.587e-05	8.8e-07	675.8330299	692.79908011	719.54915542	2.45974554	0.28386079	-0.33096421
0.05739	25.31197	0.00067309	3.689e-05	6e-07	3.301e-05	0.0	0.00010483	2.604e-05	8.8e-07	675.93057216	692.80920222	719.50016496	2.44956097	0.28345339	-0.33092577
0.05749	25.34394	0.00067196	3.706e-05	6.1e-07	3.319e-05	0.0	0.00010544	2.62e-05	8.8e-07	676.02758068	692.8195305	719.4513438	2.43944903	0.28304319	-0.33088751
0.05759	25.37586	0.00067083	3.723e-05	6.1e-07	3.337e-05	0.0	0.00010604	2.637e-05	8.8e-07	676.12406065	692.83005986	719.40269086	2.42933869	0.28263293	-0.33084926
0.05769	25.40774	0.0006697	3.741e-05	6.2e-07	3.355e-05	0.0	0.00010665	2.653e-05	8.8e-07	676.22001131	692.84079106	719.35420629	2.41927062	0.2822212	-0.33081113
0.05779	25.43957	0.00066857	3.758e-05	6.3e-07	3.373e-05	0.0	0.00010726	2.67e-05	8.8e-07	676.31543808	692.85171888	719.30588896	2.40927386	0.28180676	-0.33077317
0.05789	25.47135	0.00066744	3.775e-05	6.3e-07	3.391e-05	0.0	0.00010786	2.686e-05	8.8e-07	676.410346	692.86283846	719.2577378	2.39933804	0.2813901	-0.33073538
0.05799	25.50308	0.00066631	3.792e-05	6.4e-07	3.409e-05	0.0	0.00010847	2.703e-05	8.8e-07	676.50473799	692.87414705	719.2097522	2.38945068	0.28097177	-0.33069772
0.05809	25.53477	0.00066517	3.809e-05	6.5e-07	3.426e-05	0.0	0.00010908	2.72e-05	8.8e-07	676.5986175	692.88564141	719.16193145	2.37961082	0.28055177	-0.33066019
0.05819	25.56641	0.00066404	3.827e-05	6.6e-07	3.444e-05	0.0	0.00010969	2.736e-05	8.8e-07	676.69198905	692.89731731	719.11427458	2.36985527	0.2801288	-0.33062287
0.05829	25.598	0.00066291	3.844e-05	6.6e-07	3.462e-05	0.0	0.00011029	2.753e-05	8.8e-07	676.78485678	692.90917092	719.06678073	2.3600738	0.27970675	-0.33058549
0.05839	25.62955	0.00066178	3.861e-05	6.7e-07	3.48e-05	0.0	0.0001109	2.769e-05	8.8e-07	676.8772201	692.92120281	719.01945003	2.35034956	0.2792829	-0.33054826
0.05849	25.66104	0.00066065	3.878e-05	6.8e-07	3.498e-05	0.0	0.00011151	2.786e-05	8.8e-07	676.96908459	692.93340789	718.97228128	2.34073448	0.27885533	-0.33051132
0.05859	25.69249	0.00065952	3.895e-05	6.9e-07	3.516e-05	0.0	0.00011212	2.803e-05	8.8e-07	677.06045666	692.94578036	718.92527315	2.33111438	0.27842794	-0.33047436
0.05869	25.72389	0.00065838	3.912e-05	6.9e-07	3.534e-05	0.0	0.00011273	2.82e-05	8.8e-07	677.15133533	692.9583211	718.87842584	2.32153116	0.27799944	-0.33043751
0.05879	25.75525	0.00065725	3.929e-05	7e-07	3.551e-05	0.0	0.00011333	2.836e-05	8.8e-07	677.24172568	692.9710256	718.83173827	2.31202048	0.27756858	-0.33040085
0.05889	25.78655	0.00065612	3.946e-05	7.1e-07	3.569e-05	0.0	0.00011394	2.853e-05	8.8e-07	677.33163262	692.98388952	718.78520942	2.30256801	0.27713589	-0.33036434
0.05899	25.81781	0.00065499	3.963e-05	7.2e-07	3.587e-05	0.0	0.00011455	2.87e-05	8.8e-07	677.42105876	692.99691058	718.73883872	2.29316016	0.2767019	-0.33032795
0.05909	25.84902	0.00065386	3.98e-05	7.3e-07	3.605e-05	0.0	0.00011516	2.887e-05	8.8e-07	677.51000669	693.01008655	718.69262563	2.28376722	0.27626745	-0.3302916
0.05919	25.88018	0.00065273	3.997e-05	7.3e-07	3.623e-05	0.0	0.00011576	2.903e-05	8.8e-07	677.59847988	693.02341444	718.64656942	2.27444551	0.27583088	-0.33025544
0.05929	25.9113	0.0006516	4.014e-05	7.4e-07	3.64e-05	0.0	0.00011637	2.92e-05	8.8e-07	677.68648262	693.03689058	718.60066917	2.26517431	0.27539285	-0.33021942
0.05939	25.94236	0.00065047	4.031e-05	7.5e-07	3.658e-05	-0.0	0.00011698	2.937e-05	8.8e-07	677.77401806	693.05051232	718.55492423	2.25593886	0.27495381	-0.33018349
0.05949	25.97338	0.00064934	4.048e-05	7.6e-07	3.676e-05	-0.0	0.00011759	2.954e-05	8.8e-07	677.86108935	693.06427702	718.50933391	2.24674649	0.27451356	-0.33014768
0.05959	26.00435	0.00064821	4.065e-05	7.7e-07	3.693e-05	-0.0	0.0001182	2.971e-05	8.8e-07	677.94769933	693.07818233	718.46389762	2.2376064	0.27407189	-0.33011201
0.05969	26.03527	0.00064708	4.082e-05	7.7e-07	3.711e-05	-0.0	0.0001188	2.988e-05	8.8e-07	678.03385217	693.0922248	718.41861447	2.22850124	0.27362927	-0.33007644
0.05979	26.06615	0.00064595	4.098e-05	7.8e-07	3.729e-05	-0.0	0.00011941	3.004e-05	8.8e-07	678.11955053	693.10640227	718.37348389	2.21945786	0.27318501	-0.33004103
0.05989	26.09697	0.00064482	4.115e-05	7.9e-07	3.746e-05	0.0	0.00012002	3.021e-05	8.8e-07	678.20479813	693.12071173	718.3285051	2.21043652	0.27274019	-0.33000568
0.05999	26.12775	0.00064369	4.132e-05	8e-07	3.764e-05	0.0	0.00012062	3.038e-05	8.8e-07	678.28959766	693.13515102	718.28367752	2.20148298	0.27229364	-0.32997051
0.06009	26.15848	0.00064257	4.149e-05	8.1e-07	3.781e-05	-0.0	0.00012123	3.055e-05	8.8e-07	678.37395292	693.1497171	718.23900033	2.19254783	0.27184663	-0.3299354
0.06019	26.18916	0.00064144	4.165e-05	8.2e-07	3.799e-05	-0.0	0.00012184	3.072e-05	8.8e-07	678.45786628	693.16440813	718.19447303	2.18367722	0.27139804	-0.32990045
0.06029	26.21979	0.00064031	4.182e-05	8.3e-07	3.817e-05	0.0	0.00012244	3.089e-05	8.8e-07	678.54134163	693.17922104	718.1500948	2.17482931	0.2709489	-0.32986558
0.06039	26.25037	0.00063919	4.199e-05	8.3e-07	3.834e-05	0.0	0.00012305	3.106e-05	8.8e-07	678.62438154	693.19415385	718.10586507	2.16604377	0.27049829	-0.32983087
0.06049	26.28091	0.00063806	4.216e-05	8.4e-07	3.852e-05	-0.0	0.00012365	3.123e-05	8.8e-07	678.70698946	693.20920389	718.06178311	2.15728162	0.27004715	-0.32979622
0.06059	26.31139	0.00063694	4.232e-05	8.5e-07	3.869e-05	0.0	0.00012426	3.14e-05	8.8e-07	678.78916857	693.22436875	718.01784825	2.14858375	0.26959453	-0.32976175
0.06069	26.34183	0.00063581	4.249e-05	8.6e-07	3.886e-05	0.0	0.00012487	3.157e-05	8.8e-07	678.87092165	693.23964632	717.97405987	2.13990824	0.26914144	-0.32972734
0.06079	26.37222	0.00063469	4.265e-05	8.7e-07	3.904e-05	0.0	0.00012547	3.174e-05	8.8e-07	678.95225216	693.25503399	717.93041725	2.1312932	0.26868702	-0.3296931
0.06089	26.40256	0.00063357	4.282e-05	8.8e-07	3.921e-05	-0.0	0.00012608	3.191e-05	8.8e-07	679.03316269	693.27052986	717.88691982	2.12269849	0.26823219	-0.32965891
0.06099	26.43285	0.00063244	4.298e-05	8.9e-07	3.939e-05	-0.0	0.00012668	3.208e-05	8.8e-07	679.11365656	693.28613147	717.84356687	2.11416487	0.26777607	-0.32962489
0.06109	26.4631	0.00063132	4.315e-05	9e-07	3.956e-05	0.0	0.00012728	3.225e-05	8.8e-07	679.19373645	693.30183686	717.80035782	2.10565608	0.26731946	-0.32959094
0.06119	26.49329	0.0006302	4.331e-05	9e-07	3.973e-05	0.0	0.00012789	3.242e-05	8.8e-07	679.27340579	693.31764355	717.75729193	2.09719944	0.2668618	-0.32955713
0.06129	26.52344	0.00062908	4.348e-05	9.1e-07	3.991e-05	-0.0	0.00012849	3.259e-05	8.8e-07	679.35266697	693.33354981	717.71436868	2.08877458	0.26640354	-0.32952341
0.06139	26.55353	0.00062796	4.364e-05	9.2e-07	4.008e-05	0.0	0.00012909	3.276e-05	8.8e-07	679.43152375	693.34955297	717.67158727	2.08039897	0.26594433	-0.32948982
0.06149	26.58358	0.00062684	4.381e-05	9.3e-07	4.025e-05	0.0	0.0001297	3.293e-05	8.8e-07	679.50997809	693.36565164	717.62894726	2.07205591	0.26548454	-0.32945633
0.06159	26.61358	0.00062573	4.397e-05	9.4e-07	4.042e-05	-0.0	0.0001303	3.31e-05	8.8e-07	679.58803389	693.38184309	717.58644782	2.06376067	0.26502387	-0.32942297
0.06169	26.64353	0.00062461	4.413e-05	9.5e-07	4.06e-05	-0.0	0.0001309	3.327e-05	8.8e-07	679.66569298	693.39812605	717.54408855	2.05549636	0.26456268	-0.32938969
0.06179	26.67343	0.0006235	4.43e-05	9.6e-07	4.077e-05	0.0	0.0001315	3.344e-05	8.8e-07	679.74295917	693.41449789	717.50186861	2.04727755	0.26410068	-0.32935654
0.06189	26.70328	0.00062238	4.446e-05	9.7e-07	4.094e-05	0.0	0.0001321	3.361e-05	8.8e-07	679.8198344	693.4309573	717.4597876	2.03910467	0.26363794	-0.32932352
0.06199	26.73308	0.00062127	4.462e-05	9.8e-07	4.111e-05	-0.0	0.0001327	3.378e-05	8.8e-07	679.89632244	693.44750171	717.41784468	2.03095637	0.2631748	-0.32929057
0.06209	26.76284	0.00062015	4.478e-05	9.9e-07	4.128e-05	-0.0	0.0001333	3.395e-05	8.8e-07	679.97242529	693.4641298	717.37603942	2.02286153	0.26271081	-0.32925776
0.06219	26.79254	0.00061904	4.495e-05	1e-06	4.145e-05	0.0	0.0001339	3.412e-05	8.8e-07	680.04814645	693.48083921	717.33437106	2.01478767	0.26224651	-0.32922502
0.06229	26.8222	0.00061793	4.511e-05	1.01e-06	4.162e-05	0.0	0.0001345	3.429e-05	8.8e-07	680.123488	693.49762861	717.29283915	2.00676988	0.26178136	-0.32919243
0.06239	26.8518	0.00061682	4.527e-05	1.02e-06	4.179e-05	-0.0	0.0001351	3.446e-05	8.8e-07	680.19845333	693.51449574	717.25144293	1.99877149	0.26131594	-0.32915989
0.06249	26.88136	0.00061571	4.543e-05	1.03e-06	4.196e-05	-0.0	0.0001357	3.463e-05	8.8e-07	680.27304454	693.53143927	717.21018196	1.99082834	0.26084974	-0.32912752
0.06259	26.91087	0.00061461	4.559e-05	1.04e-06	4.213e-05	0.0	0.00013629	3.48e-05	8.8e-07	680.34726486	693.54845711	717.16905553	1.98290506	0.26038328	-0.32909519
0.06269	26.94032	0.0006135	4.575e-05	1.05e-06	4.23e-05	0.0	0.00013689	3.497e-05	8.8e-07	680.42111664	693.56554776	717.12806311	1.97503746	0.25991608	-0.32906303
0.06279	26.96973	0.00061239	4.591e-05	1.05e-06	4.247e-05	-0.0	0.00013749	3.514e-05	8.8e-07	680.49460273	693.58270943	717.08720409	1.96718773	0.25944865	-0.32903091
0.06289	26.99909	0.00061129	4.607e-05	1.06e-06	4.264e-05	-0.0	0.00013808	3.531e-05	8.8e-07	680.56772585	693.59994042	717.04647786	1.95939621	0.2589805	-0.32899896
0.06299	27.0284	0.00061019	4.623e-05	1.07e-06	4.28e-05	0.0	0.00013868	3.548e-05	8.8e-07	680.64048843	693.61723921	717.00588389	1.9516216	0.25851217	-0.32896706
0.06309	27.05766	0.00060908	4.639e-05	1.08e-06	4.297e-05	0.0	0.00013927	3.565e-05	8.8e-07	680.71289335	693.63460403	716.96542154	1.94390106	0.2580432	-0.32893531
0.06319	27.08687	0.00060798	4.655e-05	1.09e-06	4.314e-05	-0.0	0.00013987	3.583e-05	8.8e-07	680.78494289	693.65203349	716.92509032	1.93620112	0.25757402	-0.32890362
0.06329	27.11603	0.00060688	4.67e-05	1.1e-06	4.331e-05	-0.0	0.00014046	3.6e-05	8.8e-07	680.85663999	693.66952581	716.88488956	1.92854908	0.25710432	-0.32887206
0.06339	27.14514	0.00060579	4.686e-05	1.11e-06	4.347e-05	0.0	0.00014105	3.617e-05	8.8e-07	680.92798679	693.68707971	716.8448188	1.92092221	0.25663438	-0.32884058
0.06349	27.1742	0.00060469	4.702e-05	1.12e-06	4.364e-05	-0.0	0.00014165	3.634e-05	8.8e-07	680.99898639	693.70469336	716.80487734	1.91334009	0.25616399	-0.32880922
0.06359	27.20321	0.00060359	4.718e-05	1.13e-06	4.381e-05	-0.0	0.00014224	3.651e-05	8.8e-07	681.06964068	693.72236562	716.76506478	1.90578563	0.25569335	-0.32877795
0.06369	27.23217	0.0006025	4.733e-05	1.14e-06	4.397e-05	0.0	0.00014283	3.668e-05	8.8e-07	681.13995294	693.7400946	716.72538037	1.89827383	0.25522232	-0.32874679
0.06379	27.26108	0.00060141	4.749e-05	1.15e-06	4.414e-05	0.0	0.00014342	3.685e-05	8.8e-07	681.20992483	693.75787933	716.68582375	1.89079009	0.25475107	-0.32871572
0.06389	27.28994	0.00060031	4.765e-05	1.16e-06	4.43e-05	-0.0	0.00014401	3.702e-05	8.8e-07	681.27955965	693.7757179	716.64639418	1.88334719	0.25427948	-0.32868477
0.06399	27.31875	0.00059922	4.78e-05	1.18e-06	4.447e-05	-0.0	0.0001446	3.719e-05	8.8e-07	681.34885902	693.79360941	716.6070913	1.8759348	0.25380767	-0.3286539
0.06409	27.34751	0.00059813	4.796e-05	1.19e-06	4.463e-05	0.0	0.00014519	3.736e-05	8.8e-07	681.41782622	693.81155201	716.56791438	1.86855755	0.25333558	-0.32862313
0.06419	27.37622	0.00059705	4.812e-05	1.2e-06	4.48e-05	0.0	0.00014577	3.753e-05	8.8e-07	681.48646288	693.82954478	716.52886305	1.86122522	0.25286321	-0.32859249
0.06429	27.40488	0.00059596	4.827e-05	1.21e-06	4.496e-05	-0.0	0.00014636	3.77e-05	8.8e-07	681.55477219	693.84758596	716.4899366	1.85390994	0.25239073	-0.32856191
0.06439	27.43349	0.00059488	4.842e-05	1.22e-06	4.512e-05	-0.0	0.00014695	3.787e-05	8.8e-07	681.62275586	693.8656746	716.45113463	1.84664269	0.25191796	-0.32853146
0.06449	27.46205	0.00059379	4.858e-05	1.23e-06	4.529e-05	0.0	0.00014753	3.804e-05	8.8e-07	681.69041687	693.8838091	716.41245649	1.83939356	0.25144508	-0.32850106
0.06459	27.49056	0.00059271	4.873e-05	1.24e-06	4.545e-05	0.0	0.00014812	3.821e-05	8.8e-07	681.757757	693.90198848	716.37390177	1.83219312	0.25097196	-0.32847081
0.06469	27.51901	0.00059163	4.889e-05	1.25e-06	4.561e-05	-0.0	0.0001487	3.838e-05	8.8e-07	681.8247791	693.92021122	716.33546982	1.82500986	0.25049876	-0.3284406
0.06479	27.54742	0.00059055	4.904e-05	1.26e-06	4.577e-05	-0.0	0.00014928	3.855e-05	8.8e-07	681.89148506	693.93847632	716.29716022	1.81787534	0.25002534	-0.32841054
0.06489	27.57578	0.00058947	4.919e-05	1.27e-06	4.593e-05	0.0	0.00014987	3.872e-05	8.8e-07	681.95787752	693.95678239	716.25897237	1.81075714	0.24955186	-0.32838053
0.06499	27.60409	0.0005884	4.935e-05	1.28e-06	4.61e-05	0.0	0.00015045	3.889e-05	8.8e-07	682.02395859	693.97512835	716.22090579	1.80368864	0.2490782	-0.32835066
0.06509	27.63234	0.00058732	4.95e-05	1.29e-06	4.626e-05	-0.0	0.00015103	3.906e-05	8.8e-07	682.0897306	693.99351298	716.18295996	1.79663458	0.2486045	-0.32832083
0.06519	27.66055	0.00058625	4.965e-05	1.3e-06	4.642e-05	-0.0	0.00015161	3.923e-05	8.8e-07	682.15519588	694.0119351	716.14513433	1.78963153	0.24813065	-0.32829116
0.06529	27.6887	0.00058518	4.98e-05	1.31e-06	4.658e-05	0.0	0.00015219	3.94e-05	8.8e-07	682.22035651	694.03039364	716.10742845	1.78264322	0.24765678	-0.32826153
0.06539	27.71681	0.00058411	4.995e-05	1.32e-06	4.674e-05	0.0	0.00015277	3.957e-05	8.8e-07	682.28521494	694.04888739	716.06984175	1.77570143	0.2471828	-0.32823203
0.06549	27.74486	0.00058304	5.01e-05	1.33e-06	4.69e-05	-0.0	0.00015334	3.974e-05	8.8e-07	682.34977308	694.06741538	716.03237378	1.76877845	0.24670881	-0.32820259
0.06559	27.77286	0.00058197	5.025e-05	1.35e-06	4.705e-05	0.0	0.00015392	3.991e-05	8.8e-07	682.41403349	694.08597636	715.99502397	1.76189686	0.24623476	-0.32817327
0.06569	27.80082	0.00058091	5.04e-05	1.36e-06	4.721e-05	0.0	0.0001545	4.008e-05	8.8e-07	682.47799793	694.10456947	715.95779192	1.75503734	0.24576071	-0.32814402
0.06579	27.82872	0.00057985	5.055e-05	1.37e-06	4.737e-05	-0.0	0.00015507	4.025e-05	8.8e-07	682.54166906	694.12319342	715.92067701	1.74821707	0.24528663	-0.32811489
0.06589	27.85657	0.00057879	5.07e-05	1.38e-06	4.753e-05	-0.0	0.00015565	4.042e-05	8.8e-07	682.60504847	694.14184744	715.88367887	1.74142017	0.24481256	-0.32808582
0.06599	27.88436	0.00057773	5.085e-05	1.39e-06	4.769e-05	0.0	0.00015622	4.059e-05	8.8e-07	682.6681389	694.16053024	715.84679687	1.73466092	0.24433849	-0.32805687
0.06609	27.91211	0.00057667	5.1e-05	1.4e-06	4.784e-05	0.0	0.00015679	4.076e-05	8.8e-07	682.73094182	694.17924111	715.81003068	1.72792542	0.24386446	-0.32802798
0.06619	27.93981	0.00057561	5.115e-05	1.41e-06	4.8e-05	-0.0	0.00015736	4.092e-05	8.8e-07	682.79345998	694.19797878	715.77337966	1.72122595	0.24339046	-0.32799921
0.06629	27.96745	0.00057456	5.129e-05	1.42e-06	4.816e-05	-0.0	0.00015793	4.109e-05	8.8e-07	682.8556948	694.2167426	715.73684347	1.71455116	0.24291651	-0.32797051
0.06639	27.99505	0.0005735	5.144e-05	1.43e-06	4.831e-05	0.0	0.0001585	4.126e-05	8.8e-07	682.91764904	694.23553128	715.70042148	1.70791058	0.24244262	-0.32794191
0.06649	28.02259	0.00057245	5.159e-05	1.45e-06	4.847e-05	0.0	0.00015907	4.143e-05	8.8e-07	682.97932403	694.25434423	715.66411338	1.70130537	0.24196882	-0.32791342
0.06659	28.05008	0.0005714	5.174e-05	1.46e-06	4.862e-05	-0.0	0.00015964	4.16e-05	8.8e-07	683.04072258	694.27318018	715.62791852	1.69471678	0.24149507	-0.32788498
0.06669	28.07752	0.00057036	5.188e-05	1.47e-06	4.878e-05	-0.0	0.00016021	4.177e-05	8.8e-07	683.10184597	694.29203857	715.59183658	1.68817166	0.24102145	-0.32785667
0.06679	28.10491	0.00056931	5.203e-05	1.48e-06	4.893e-05	0.0	0.00016077	4.194e-05	8.8e-07	683.1626969	694.3109182	715.55586696	1.68164139	0.24054789	-0.3278284
0.06689	28.13224	0.00056827	5.217e-05	1.49e-06	4.908e-05	0.0	0.00016134	4.21e-05	8.8e-07	683.22327673	694.32981848	715.52000931	1.67515234	0.24007449	-0.32780027
0.06699	28.15953	0.00056723	5.232e-05	1.5e-06	4.924e-05	-0.0	0.0001619	4.227e-05	8.8e-07	683.28358799	694.3487383	715.48426306	1.66867953	0.23960116	-0.32777217
0.06709	28.18676	0.00056619	5.246e-05	1.51e-06	4.939e-05	-0.0	0.00016247	4.244e-05	8.8e-07	683.34363216	694.36767704	715.44862785	1.66224822	0.23912802	-0.32774421
0.06719	28.21394	0.00056515	5.261e-05	1.53e-06	4.954e-05	0.0	0.00016303	4.261e-05	8.8e-07	683.40341162	694.38663367	715.41310313	1.65583208	0.23865497	-0.32771629
0.06729	28.24107	0.00056411	5.275e-05	1.54e-06	4.969e-05	0.0	0.00016359	4.278e-05	8.8e-07	683.46292794	694.40560754	715.37768851	1.64945812	0.23818214	-0.3276885
0.06739	28.26815	0.00056308	5.289e-05	1.55e-06	4.985e-05	-0.0	0.00016415	4.294e-05	8.8e-07	683.52218334	694.42459771	715.34238349	1.64309788	0.23770939	-0.32766076
0.06749	28.29518	0.00056204	5.304e-05	1.56e-06	5e-05	-0.0	0.00016471	4.311e-05	8.8e-07	683.5811795	694.44360351	715.30718765	1.63678048	0.23723691	-0.32763314
0.06759	28.32215	0.00056101	5.318e-05	1.57e-06	5.015e-05	0.0	0.00016527	4.328e-05	8.8e-07	683.63991849	694.46262406	715.27210051	1.63047556	0.23676451	-0.32760556
0.06769	28.34907	0.00055998	5.332e-05	1.58e-06	5.03e-05	0.0	0.00016583	4.344e-05	8.8e-07	683.69840204	694.48165868	715.23712166	1.62421356	0.23629241	-0.32757812
0.06779	28.37594	0.00055896	5.346e-05	1.6e-06	5.045e-05	-0.0	0.00016638	4.361e-05	8.8e-07	683.75663211	694.50070657	715.20225063	1.61796343	0.2358204	-0.32755071
0.06789	28.40276	0.00055793	5.361e-05	1.61e-06	5.06e-05	-0.0	0.00016694	4.378e-05	8.8e-07	683.81461052	694.51976701	715.16748698	1.61175641	0.23534872	-0.32752343
0.06799	28.42952	0.00055691	5.375e-05	1.62e-06	5.075e-05	0.0	0.00016749	4.395e-05	8.8e-07	683.87233907	694.53883929	715.13283029	1.60556148	0.23487714	-0.32749619
0.06809	28.45624	0.00055589	5.389e-05	1.63e-06	5.089e-05	0.0	0.00016804	4.411e-05	8.8e-07	683.9298197	694.55792264	715.09828009	1.59940791	0.23440591	-0.32746908
0.06819	28.4829	0.00055487	5.403e-05	1.64e-06	5.104e-05	-0.0	0.0001686	4.428e-05	8.8e-07	683.98705404	694.57701645	715.06383599	1.5932685	0.23393481	-0.32744202
0.06829	28.50951	0.00055385	5.417e-05	1.65e-06	5.119e-05	-0.0	0.00016915	4.444e-05	8.8e-07	684.04404411	694.59611993	715.0294975	1.58716669	0.23346404	-0.32741507
0.06839	28.53606	0.00055284	5.431e-05	1.67e-06	5.134e-05	0.0	0.0001697	4.461e-05	8.8e-07	684.10079143	694.61523251	714.99526426	1.58108121	0.23299345	-0.32738817
0.06849	28.56257	0.00055182	5.445e-05	1.68e-06	5.148e-05	0.0	0.00017025	4.478e-05	8.8e-07	684.15729805	694.63435341	714.96113577	1.57503105	0.2325232	-0.32736139
0.06859	28.58902	0.00055081	5.459e-05	1.69e-06	5.163e-05	-0.0	0.00017079	4.494e-05	8.8e-07	684.21356541	694.65348211	714.92711169	1.56899852	0.23205314	-0.32733465
0.06869	28.61542	0.0005498	5.472e-05	1.7e-06	5.178e-05	0.0	0.00017134	4.511e-05	8.8e-07	684.26959561	694.67261782	714.8931915	1.56300006	0.23158343	-0.32730803
0.06879	28.64176	0.0005488	5.486e-05	1.72e-06	5.192e-05	0.0	0.00017189	4.527e-05	8.8e-07	684.32538998	694.69176006	714.85937488	1.55701986	0.23111394	-0.32728146
0.06889	28.66806	0.00054779	5.5e-05	1.73e-06	5.207e-05	-0.0	0.00017243	4.544e-05	8.8e-07	684.38095067	694.71090805	714.82566132	1.55107264	0.23064482	-0.327255
0.06899	28.6943	0.00054679	5.514e-05	1.74e-06	5.221e-05	-0.0	0.00017298	4.56e-05	8.8e-07	684.43627893	694.73006135	714.79205049	1.54514404	0.23017592	-0.32722859
0.06909	28.72049	0.00054579	5.527e-05	1.75e-06	5.236e-05	0.0	0.00017352	4.577e-05	8.8e-07	684.49137691	694.74921919	714.75854189	1.53924752	0.22970741	-0.32720229
0.06919	28.74662	0.00054479	5.541e-05	1.76e-06	5.25e-05	0.0	0.00017406	4.593e-05	8.8e-07	684.54624581	694.76838116	714.72513521	1.53336974	0.22923915	-0.32717604
0.06929	28.7727	0.00054379	5.555e-05	1.78e-06	5.264e-05	-0.0	0.0001746	4.61e-05	8.8e-07	684.60088778	694.7875465	714.69182993	1.52752309	0.22877128	-0.3271499
0.06939	28.79873	0.0005428	5.568e-05	1.79e-06	5.279e-05	-0.0	0.00017514	4.626e-05	8.8e-07	684.65530396	694.80671482	714.65862576	1.52169566	0.22830367	-0.32712381
0.06949	28.82471	0.00054181	5.582e-05	1.8e-06	5.293e-05	0.0	0.00017568	4.643e-05	8.8e-07	684.70949653	694.82588538	714.62552217	1.51589844	0.22783647	-0.32709783
0.06959	28.85063	0.00054082	5.595e-05	1.81e-06	5.307e-05	0.0	0.00017621	4.659e-05	8.8e-07	684.76346656	694.84505782	714.5925189	1.51012079	0.22736955	-0.3270719
0.06969	28.8765	0.00053983	5.609e-05	1.83e-06	5.321e-05	-0.0	0.00017675	4.675e-05	8.8e-07	684.81721622	694.86423142	714.55961541	1.50437252	0.22690304	-0.32704607
0.06979	28.90232	0.00053884	5.622e-05	1.84e-06	5.335e-05	-0.0	0.00017729	4.692e-05	8.8e-07	684.87074656	694.88340583	714.52681144	1.49864399	0.22643684	-0.3270203
0.06989	28.92808	0.00053786	5.635e-05	1.85e-06	5.349e-05	0.0	0.00017782	4.708e-05	8.8e-07	684.92405972	694.90258035	714.49410645	1.49294414	0.22597106	-0.32699462
0.06999	28.95379	0.00053688	5.649e-05	1.86e-06	5.363e-05	0.0	0.00017835	4.724e-05	8.8e-07	684.97715671	694.92175465	714.46150021	1.48726397	0.2255056	-0.32696901
0.07009	28.97944	0.0005359	5.662e-05	1.88e-06	5.377e-05	-0.0	0.00017888	4.741e-05	8.8e-07	685.03003966	694.94092806	714.42899216	1.48161177	0.22504057	-0.32694349
0.07019	29.00505	0.00053492	5.675e-05	1.89e-06	5.391e-05	-0.0	0.00017941	4.757e-05	8.8e-07	685.08270956	694.96010025	714.39658207	1.47597952	0.22457587	-0.32691803
0.07029	29.0306	0.00053395	5.688e-05	1.9e-06	5.405e-05	0.0	0.00017994	4.773e-05	8.8e-07	685.13516852	694.97927057	714.36426941	1.47037457	0.22411162	-0.32689266
0.07039	29.05609	0.00053298	5.701e-05	1.91e-06	5.419e-05	0.0	0.00018047	4.79e-05	8.8e-07	685.18741749	694.99843872	714.33205394	1.46479135	0.22364775	-0.32686736
0.07049	29.08153	0.00053201	5.714e-05	1.93e-06	5.433e-05	-0.0	0.000181	4.806e-05	8.8e-07	685.23945857	695.01760406	714.29993514	1.45923148	0.22318427	-0.32684214
0.07059	29.10692	0.00053104	5.728e-05	1.94e-06	5.446e-05	-0.0	0.00018152	4.822e-05	8.8e-07	685.29129268	695.0367663	714.26791276	1.45369587	0.22272124	-0.326817
0.07069	29.13226	0.00053007	5.741e-05	1.95e-06	5.46e-05	0.0	0.00018205	4.838e-05	8.8e-07	685.3429219	695.05592483	714.23598629	1.44818137	0.22225857	-0.32679192
0.07079	29.15754	0.00052911	5.754e-05	1.96e-06	5.474e-05	0.0	0.00018257	4.854e-05	8.8e-07	685.39434711	695.07507938	714.20415549	1.44269261	0.22179639	-0.32676693
0.07089	29.18276	0.00052815	5.766e-05	1.98e-06	5.487e-05	-0.0	0.00018309	4.87e-05	8.8e-07	685.44557038	695.09422934	714.17241986	1.43722282	0.22133456	-0.32674201
0.07099	29.20793	0.00052719	5.779e-05	1.99e-06	5.501e-05	-0.0	0.00018361	4.887e-05	8.8e-07	685.49659259	695.11337446	714.14077916	1.43178092	0.22087327	-0.32671717
0.07109	29.23305	0.00052623	5.792e-05	2e-06	5.515e-05	0.0	0.00018413	4.903e-05	8.8e-07	685.54741576	695.13251416	714.10923287	1.42635503	0.22041228	-0.32669239
0.07119	29.25812	0.00052527	5.805e-05	2.01e-06	5.528e-05	0.0	0.00018465	4.919e-05	8.8e-07	685.59804074	695.15164819	714.07778079	1.42095851	0.21995189	-0.3266677
0.07129	29.28313	0.00052432	5.818e-05	2.03e-06	5.541e-05	-0.0	0.00018517	4.935e-05	8.8e-07	685.64846955	695.17077598	714.04642239	1.41557695	0.21949179	-0.32664306
0.07139	29.30808	0.00052337	5.831e-05	2.04e-06	5.555e-05	-0.0	0.00018568	4.951e-05	8.8e-07	685.69870301	695.18989731	714.01515746	1.41022441	0.2190323	-0.32661852
0.07149	29.33298	0.00052242	5.843e-05	2.05e-06	5.568e-05	0.0	0.0001862	4.967e-05	8.8e-07	685.74874311	695.20901164	713.9839855	1.4048875	0.21857313	-0.32659403
0.07159	29.35783	0.00052148	5.856e-05	2.07e-06	5.581e-05	0.0	0.00018671	4.983e-05	8.8e-07	685.79859067	695.22811873	713.95290628	1.39957818	0.21811455	-0.32656963
0.07169	29.38262	0.00052054	5.868e-05	2.08e-06	5.595e-05	-0.0	0.00018722	4.999e-05	8.8e-07	685.84824762	695.24721806	713.92191932	1.39428535	0.21765633	-0.32654529
0.07179	29.40736	0.00051959	5.881e-05	2.09e-06	5.608e-05	-0.0	0.00018774	5.015e-05	8.8e-07	685.89771479	695.26630943	713.8910244	1.38901909	0.2171987	-0.32652104
0.07189	29.43204	0.00051866	5.894e-05	2.1e-06	5.621e-05	0.0	0.00018825	5.031e-05	8.8e-07	685.94699409	695.28539232	713.86022102	1.38376976	0.21674144	-0.32649684
0.07199	29.45667	0.00051772	5.906e-05	2.12e-06	5.634e-05	0.0	0.00018875	5.046e-05	8.8e-07	685.99608631	695.30446653	713.82950897	1.37854507	0.21628475	-0.32647273
0.07209	29.48125	0.00051679	5.918e-05	2.13e-06	5.647e-05	-0.0	0.00018926	5.062e-05	8.8e-07	686.04499335	695.32353158	713.79888777	1.37333966	0.21582849	-0.32644868
0.07219	29.50576	0.00051585	5.931e-05	2.14e-06	5.66e-05	-0.0	0.00018977	5.078e-05	8.8e-07	686.09371598	695.34258726	713.76835721	1.36815544	0.21537275	-0.3264247
0.07229	29.53023	0.00051492	5.943e-05	2.16e-06	5.673e-05	0.0	0.00019027	5.094e-05	8.8e-07	686.14225607	695.3616331	713.7379168	1.36299402	0.21491754	-0.3264008
0.07239	29.55464	0.000514	5.956e-05	2.17e-06	5.686e-05	0.0	0.00019078	5.11e-05	8.8e-07	686.19061438	695.38066893	713.70756635	1.35785074	0.21446278	-0.32637696
0.07249	29.57899	0.00051307	5.968e-05	2.18e-06	5.699e-05	-0.0	0.00019128	5.126e-05	8.8e-07	686.23879275	695.39969429	713.67730537	1.35273164	0.2140086	-0.3263532
0.07259	29.60329	0.00051215	5.98e-05	2.2e-06	5.712e-05	-0.0	0.00019178	5.141e-05	8.8e-07	686.28679193	695.41870899	713.64713365	1.34762959	0.21355486	-0.32632951
0.07269	29.62753	0.00051123	5.992e-05	2.21e-06	5.724e-05	0.0	0.00019228	5.157e-05	8.8e-07	686.33461373	695.43771262	713.61705073	1.34255179	0.21310172	-0.32630589
0.07279	29.65172	0.00051031	6.004e-05	2.22e-06	5.737e-05	0.0	0.00019278	5.173e-05	8.8e-07	686.3822589	695.45670498	713.58705641	1.3374904	0.21264901	-0.32628233
0.07289	29.67585	0.0005094	6.016e-05	2.24e-06	5.75e-05	-0.0	0.00019328	5.188e-05	8.8e-07	686.42972919	695.47568567	713.55715022	1.33245338	0.21219694	-0.32625885
0.07299	29.69993	0.00050849	6.029e-05	2.25e-06	5.763e-05	-0.0	0.00019377	5.204e-05	8.8e-07	686.47702537	695.49465451	713.52733196	1.32743214	0.21174528	-0.32623543
0.07309	29.72395	0.00050758	6.041e-05	2.26e-06	5.775e-05	0.0	0.00019427	5.22e-05	8.8e-07	686.52414915	695.51361112	713.49760117	1.32243547	0.21129428	-0.32621209
0.07319	29.74792	0.00050667	6.053e-05	2.27e-06	5.788e-05	0.0	0.00019476	5.235e-05	8.8e-07	686.57110131	695.53255533	713.46795764	1.3174538	0.21084369	-0.3261888
0.07329	29.77183	0.00050576	6.064e-05	2.29e-06	5.8e-05	-0.0	0.00019525	5.251e-05	8.8e-07	686.61788348	695.55148676	713.43840094	1.31249693	0.21039377	-0.3261656
0.07339	29.79569	0.00050486	6.076e-05	2.3e-06	5.813e-05	-0.0	0.00019574	5.266e-05	8.8e-07	686.66449647	695.57040524	713.40893085	1.30755445	0.20994426	-0.32614245
0.07349	29.81949	0.00050396	6.088e-05	2.31e-06	5.825e-05	0.0	0.00019623	5.282e-05	8.8e-07	686.71094189	695.58931043	713.37954695	1.30263705	0.20949546	-0.32611939
0.07359	29.84323	0.00050306	6.1e-05	2.33e-06	5.837e-05	0.0	0.00019672	5.297e-05	8.8e-07	686.75722053	695.60820216	713.350249	1.29773318	0.20904705	-0.32609637
0.07369	29.86692	0.00050216	6.112e-05	2.34e-06	5.85e-05	-0.0	0.00019721	5.313e-05	8.8e-07	686.80333394	695.6270801	713.32103661	1.29285474	0.20859936	-0.32607344
0.07379	29.89055	0.00050127	6.124e-05	2.35e-06	5.862e-05	-0.0	0.0001977	5.328e-05	8.8e-07	686.84928295	695.64594408	713.29190954	1.287989	0.20815206	-0.32605056
0.07389	29.91412	0.00050038	6.135e-05	2.37e-06	5.874e-05	-0.0	0.00019818	5.344e-05	8.8e-07	686.89506904	695.66479379	713.26286739	1.28314913	0.20770552	-0.32602777
0.07399	29.93764	0.00049949	6.147e-05	2.38e-06	5.886e-05	0.0	0.00019866	5.359e-05	8.8e-07	686.94069309	695.68362907	713.23390992	1.27832099	0.20725933	-0.32600501
0.07409	29.96111	0.00049861	6.158e-05	2.39e-06	5.898e-05	0.0	0.00019914	5.374e-05	8.8e-07	686.98615647	695.70244964	713.20503676	1.27351916	0.20681395	-0.32598235
0.07419	29.98451	0.00049772	6.17e-05	2.41e-06	5.911e-05	-0.0	0.00019963	5.39e-05	8.8e-07	687.03146013	695.7212553	713.17624766	1.26872684	0.20636886	-0.32595973
0.07429	30.00786	0.00049684	6.182e-05	2.42e-06	5.923e-05	-0.0	0.0002001	5.405e-05	8.8e-07	687.07660535	695.74004583	713.14754226	1.26396413	0.20592468	-0.32593721
0.07439	30.03116	0.00049596	6.193e-05	2.44e-06	5.935e-05	0.0	0.00020058	5.42e-05	8.8e-07	687.12159314	695.75882101	713.11892028	1.2592082	0.20548073	-0.32591471
0.07449	30.0544	0.00049509	6.204e-05	2.45e-06	5.946e-05	0.0	0.00020106	5.435e-05	8.8e-07	687.16642465	695.77758064	713.0903814	1.25448297	0.20503774	-0.32589232
0.07459	30.07758	0.00049421	6.216e-05	2.46e-06	5.958e-05	-0.0	0.00020153	5.451e-05	8.8e-07	687.21110101	695.79632451	713.06192533	1.24976411	0.20459497	-0.32586995
0.07469	30.1007	0.00049334	6.227e-05	2.48e-06	5.97e-05	-0.0	0.00020201	5.466e-05	8.8e-07	687.25562324	695.81505244	713.03355177	1.24507485	0.20415316	-0.32584769
0.07479	30.12377	0.00049247	6.239e-05	2.49e-06	5.982e-05	0.0	0.00020248	5.481e-05	8.8e-07	687.29999254	695.8337642	713.0052604	1.24039261	0.20371159	-0.32582546
0.07489	30.14678	0.00049161	6.25e-05	2.5e-06	5.994e-05	0.0	0.00020295	5.496e-05	8.8e-07	687.34420981	695.85245964	712.97705096	1.2357388	0.20327096	-0.32580333
0.07499	30.16973	0.00049074	6.261e-05	2.52e-06	6.005e-05	-0.0	0.00020342	5.511e-05	8.8e-07	687.38827635	695.87113853	712.9489231	1.2310928	0.2028306	-0.32578122
0.07509	30.19263	0.00048988	6.272e-05	2.53e-06	6.017e-05	-0.0	0.00020389	5.526e-05	8.8e-07	687.43219294	695.88980075	712.92087659	1.22647409	0.20239116	-0.32575921
0.07519	30.21547	0.00048902	6.283e-05	2.54e-06	6.029e-05	0.0	0.00020436	5.541e-05	8.8e-07	687.47596097	695.90844605	712.89291105	1.22186347	0.20195201	-0.32573723
0.07529	30.23825	0.00048816	6.294e-05	2.56e-06	6.04e-05	0.0	0.00020483	5.556e-05	8.8e-07	687.51958108	695.92707433	712.8650263	1.21727968	0.20151379	-0.32571535
0.07539	30.26097	0.00048731	6.306e-05	2.57e-06	6.052e-05	-0.0	0.00020529	5.571e-05	8.8e-07	687.56305477	695.94568534	712.83722193	1.21270246	0.2010758	-0.3256935
0.07549	30.28364	0.00048646	6.317e-05	2.58e-06	6.063e-05	-0.0	0.00020575	5.586e-05	8.8e-07	687.60638257	695.964279	712.80949777	1.20814833	0.20063863	-0.32567172
0.07559	30.30625	0.00048561	6.328e-05	2.6e-06	6.075e-05	0.0	0.00020622	5.601e-05	8.8e-07	687.64956598	695.98285508	712.78185342	1.20361411	0.20020217	-0.32565002
0.07569	30.3288	0.00048476	6.338e-05	2.61e-06	6.086e-05	0.0	0.00020668	5.616e-05	8.8e-07	687.69260556	696.00141349	712.75428871	1.19909348	0.19976622	-0.32562837
0.07579	30.3513	0.00048392	6.349e-05	2.62e-06	6.097e-05	-0.0	0.00020714	5.631e-05	8.8e-07	687.73550274	696.01995401	712.72680324	1.19459399	0.19933103	-0.3256068
0.07589	30.37373	0.00048308	6.36e-05	2.64e-06	6.109e-05	-0.0	0.00020759	5.646e-05	8.8e-07	687.77825811	696.03847655	712.69939683	1.1901066	0.1988963	-0.32558527
0.07599	30.39611	0.00048224	6.371e-05	2.65e-06	6.12e-05	0.0	0.00020805	5.661e-05	8.8e-07	687.82087303	696.05698092	712.67206912	1.18564144	0.1984624	-0.32556382
0.07609	30.41844	0.0004814	6.382e-05	2.67e-06	6.131e-05	0.0	0.00020851	5.675e-05	8.8e-07	687.86334816	696.07546701	712.6448199	1.18118676	0.1980289	-0.32554241
0.07619	30.4407	0.00048057	6.393e-05	2.68e-06	6.142e-05	0.0	0.00020896	5.69e-05	8.8e-07	687.90568473	696.09393465	712.61764883	1.17675544	0.19759629	-0.32552109
0.07629	30.4629	0.00047974	6.403e-05	2.69e-06	6.153e-05	-0.0	0.00020941	5.705e-05	8.8e-07	687.94788353	696.11238375	712.59055569	1.17233119	0.19716395	-0.32549979
0.07639	30.48505	0.00047891	6.414e-05	2.71e-06	6.164e-05	-0.0	0.00020986	5.719e-05	8.8e-07	687.98994561	696.13081414	712.56354016	1.16793527	0.19673272	-0.3254786
0.07649	30.50714	0.00047808	6.424e-05	2.72e-06	6.175e-05	0.0	0.00021031	5.734e-05	8.8e-07	688.03187191	696.14922571	712.53660199	1.16354428	0.19630168	-0.32545743
0.07659	30.52917	0.00047726	6.435e-05	2.73e-06	6.186e-05	0.0	0.00021076	5.749e-05	8.8e-07	688.07366329	696.16761835	712.50974093	1.15918001	0.19587171	-0.32543635
0.07669	30.55114	0.00047644	6.446e-05	2.75e-06	6.197e-05	-0.0	0.00021121	5.763e-05	8.8e-07	688.11532086	696.1859919	712.48295665	1.15482191	0.19544198	-0.3254153
0.07679	30.57306	0.00047562	6.456e-05	2.76e-06	6.208e-05	-0.0	0.00021165	5.778e-05	8.8e-07	688.15684531	696.2043463	712.45624896	1.15048897	0.19501327	-0.32539435
0.07689	30.59491	0.00047481	6.466e-05	2.77e-06	6.219e-05	0.0	0.0002121	5.792e-05	8.8e-07	688.19823788	696.22268138	712.4296175	1.14616165	0.1945848	-0.32537341
0.07699	30.61671	0.00047399	6.477e-05	2.79e-06	6.23e-05	0.0	0.00021254	5.807e-05	8.8e-07	688.2394991	696.24099708	712.40306212	1.14185696	0.19415726	-0.32535256
0.07709	30.63845	0.00047318	6.487e-05	2.8e-06	6.241e-05	-0.0	0.00021298	5.821e-05	8.8e-07	688.28063031	696.25929324	712.37658243	1.13756671	0.19373031	-0.32533177
0.07719	30.66013	0.00047237	6.498e-05	2.82e-06	6.251e-05	-0.0	0.00021342	5.836e-05	8.8e-07	688.32163197	696.27756982	712.35017829	1.13329122	0.193304	-0.32531103
0.07729	30.68175	0.00047157	6.508e-05	2.83e-06	6.262e-05	0.0	0.00021386	5.85e-05	8.8e-07	688.36250538	696.29582666	712.32384932	1.12903538	0.19287851	-0.32529036
0.07739	30.70331	0.00047076	6.518e-05	2.84e-06	6.273e-05	0.0	0.0002143	5.864e-05	8.8e-07	688.40325107	696.31406371	712.29759538	1.12478979	0.19245347	-0.32526974
0.07749	30.72481	0.00046996	6.528e-05	2.86e-06	6.283e-05	0.0	0.00021474	5.879e-05	8.8e-07	688.44387022	696.33228084	712.27141612	1.1205654	0.19202934	-0.3252492
0.07759	30.74625	0.00046917	6.538e-05	2.87e-06	6.294e-05	-0.0	0.00021517	5.893e-05	8.8e-07	688.48436348	696.35047799	712.24531134	1.1163476	0.19160551	-0.32522868
0.07769	30.76763	0.00046837	6.549e-05	2.88e-06	6.304e-05	-0.0	0.0002156	5.907e-05	8.8e-07	688.52473186	696.36865505	712.21928076	1.11215611	0.19118283	-0.32520826
0.07779	30.78896	0.00046758	6.559e-05	2.9e-06	6.314e-05	0.0	0.00021604	5.921e-05	8.8e-07	688.56497618	696.38681193	712.19332412	1.10796889	0.19076035	-0.32518786
0.07789	30.81022	0.00046679	6.569e-05	2.91e-06	6.325e-05	0.0	0.00021647	5.936e-05	8.8e-07	688.60509723	696.40494858	712.1674412	1.10380655	0.19033898	-0.32516755
0.07799	30.83143	0.000466	6.579e-05	2.93e-06	6.335e-05	-0.0	0.0002169	5.95e-05	8.8e-07	688.64509604	696.42306488	712.14163169	1.09964986	0.18991787	-0.32514727
0.07809	30.85257	0.00046522	6.589e-05	2.94e-06	6.345e-05	-0.0	0.00021732	5.964e-05	8.8e-07	688.68497316	696.4411608	712.11589544	1.09551607	0.18949781	-0.32512707
0.07819	30.87366	0.00046443	6.598e-05	2.95e-06	6.356e-05	0.0	0.00021775	5.978e-05	8.8e-07	688.72472984	696.45923621	712.09023207	1.09138804	0.18907801	-0.3251069
0.07829	30.89468	0.00046365	6.608e-05	2.97e-06	6.366e-05	0.0	0.00021818	5.992e-05	8.8e-07	688.76436645	696.4772911	712.06464147	1.08727897	0.18865909	-0.3250868
0.07839	30.91565	0.00046288	6.618e-05	2.98e-06	6.376e-05	-0.0	0.0002186	6.006e-05	8.8e-07	688.80388422	696.49532534	712.03912327	1.08318814	0.18824103	-0.32506677
0.07849	30.93655	0.0004621	6.628e-05	2.99e-06	6.386e-05	-0.0	0.00021902	6.02e-05	8.8e-07	688.84328362	696.51333892	712.01367735	1.07910672	0.18782342	-0.32504678
0.07859	30.95739	0.00046133	6.638e-05	3.01e-06	6.396e-05	-0.0	0.00021944	6.034e-05	8.8e-07	688.88256576	696.53133174	711.98830336	1.07504549	0.18740677	-0.32502687
0.07869	30.97818	0.00046056	6.647e-05	3.02e-06	6.406e-05	0.0	0.00021986	6.048e-05	8.8e-07	688.92173125	696.54930376	711.96300113	1.07098986	0.18699039	-0.32500698
0.07879	30.9989	0.00045979	6.657e-05	3.04e-06	6.416e-05	0.0	0.00022028	6.062e-05	8.8e-07	688.96078095	696.56725492	711.93777039	1.06695918	0.18657523	-0.32498719
0.07889	31.01957	0.00045903	6.667e-05	3.05e-06	6.426e-05	-0.0	0.0002207	6.076e-05	8.8e-07	688.99971572	696.58518515	711.9126109	1.0629325	0.18616027	-0.32496742
0.07899	31.04017	0.00045827	6.676e-05	3.06e-06	6.436e-05	-0.0	0.00022111	6.089e-05	8.8e-07	689.03853617	696.60309442	711.88752246	1.05892856	0.18574643	-0.32494773
0.07909	31.06071	0.00045751	6.686e-05	3.08e-06	6.446e-05	0.0	0.00022152	6.103e-05	8.8e-07	689.0772434	696.62098265	711.86250475	1.05492827	0.18533277	-0.32492806
0.07919	31.08119	0.00045675	6.695e-05	3.09e-06	6.455e-05	0.0	0.00022194	6.117e-05	8.8e-07	689.11583779	696.63884983	711.83755766	1.05094751	0.1849201	-0.32490847
0.07929	31.10161	0.000456	6.705e-05	3.1e-06	6.465e-05	-0.0	0.00022235	6.131e-05	8.8e-07	689.15432052	696.65669588	711.81268082	1.04698367	0.18450828	-0.32488895
0.07939	31.12197	0.00045525	6.714e-05	3.12e-06	6.475e-05	-0.0	0.00022276	6.144e-05	8.8e-07	689.19269197	696.67452078	711.78787413	1.04302873	0.18409692	-0.32486946
0.07949	31.14227	0.0004545	6.724e-05	3.13e-06	6.485e-05	-0.0	0.00022317	6.158e-05	8.8e-07	689.23095322	696.69232447	711.76313726	1.03909297	0.18368656	-0.32485005
0.07959	31.16251	0.00045375	6.733e-05	3.15e-06	6.494e-05	0.0	0.00022357	6.172e-05	8.8e-07	689.26910483	696.71010693	711.73847004	1.03516228	0.18327646	-0.32483066
0.07969	31.18268	0.00045301	6.742e-05	3.16e-06	6.504e-05	0.0	0.00022398	6.185e-05	8.8e-07	689.30714759	696.72786813	711.71387223	1.03125527	0.18286761	-0.32481137
0.07979	31.20279	0.00045227	6.751e-05	3.17e-06	6.513e-05	-0.0	0.00022438	6.199e-05	8.8e-07	689.34508235	696.74560801	711.68934357	1.02735199	0.18245896	-0.32479209
0.07989	31.22285	0.00045153	6.761e-05	3.19e-06	6.523e-05	-0.0	0.00022478	6.212e-05	8.8e-07	689.38290963	696.76332656	711.66488391	1.02346964	0.18205142	-0.3247729
0.07999	31.24284	0.0004508	6.77e-05	3.2e-06	6.532e-05	0.0	0.00022519	6.226e-05	8.8e-07	689.42063053	696.78102373	711.64049291	1.01959279	0.18164419	-0.32475373
0.08009	31.26277	0.00045006	6.779e-05	3.21e-06	6.542e-05	0.0	0.00022559	6.239e-05	8.8e-07	689.45824534	696.79869952	711.61617048	1.0157323	0.18123784	-0.32473462
0.08019	31.28263	0.00044933	6.788e-05	3.23e-06	6.551e-05	-0.0	0.00022598	6.252e-05	8.8e-07	689.49575517	696.81635389	711.59191629	1.01188903	0.18083244	-0.32471559
0.08029	31.30244	0.00044861	6.797e-05	3.24e-06	6.56e-05	-0.0	0.00022638	6.266e-05	8.8e-07	689.53316045	696.83398682	711.56773021	1.00805105	0.18042734	-0.32469658
0.08039	31.32218	0.00044788	6.806e-05	3.26e-06	6.569e-05	-0.0	0.00022678	6.279e-05	8.8e-07	689.57046207	696.85159829	711.54361196	1.00423588	0.1800235	-0.32467766
0.08049	31.34186	0.00044716	6.815e-05	3.27e-06	6.579e-05	0.0	0.00022717	6.292e-05	8.8e-07	689.60766072	696.86918828	711.51956133	1.00042362	0.17961984	-0.32465876
0.08059	31.36148	0.00044644	6.824e-05	3.28e-06	6.588e-05	0.0	0.00022756	6.306e-05	8.8e-07	689.64475695	696.88675678	711.49557816	0.99663243	0.17921737	-0.32463995
0.08069	31.38103	0.00044572	6.833e-05	3.3e-06	6.597e-05	-0.0	0.00022795	6.319e-05	8.8e-07	689.6817518	696.90430376	711.47166213	0.99284469	0.1788151	-0.32462114
0.08079	31.40053	0.00044501	6.842e-05	3.31e-06	6.606e-05	-0.0	0.00022834	6.332e-05	8.8e-07	689.71864554	696.92182922	711.44781315	0.98907399	0.17841382	-0.32460241
0.08089	31.41995	0.0004443	6.851e-05	3.32e-06	6.615e-05	0.0	0.00022873	6.345e-05	8.8e-07	689.75543925	696.93933316	711.42403089	0.98531958	0.17801349	-0.32458375
0.08099	31.43932	0.00044359	6.859e-05	3.34e-06	6.624e-05	0.0	0.00022912	6.358e-05	8.8e-07	689.79213332	696.95681555	711.40031525	0.98156986	0.17761343	-0.32456511
0.08109	31.45863	0.00044288	6.868e-05	3.35e-06	6.633e-05	0.0	0.0002295	6.371e-05	8.8e-07	689.82872859	696.9742764	711.37666594	0.97784243	0.1772147	-0.32454656
0.08119	31.47787	0.00044218	6.877e-05	3.36e-06	6.642e-05	-0.0	0.00022989	6.384e-05	8.8e-07	689.86522575	696.99171569	711.35308278	0.97411747	0.17681612	-0.32452803
0.08129	31.49704	0.00044148	6.885e-05	3.38e-06	6.651e-05	-0.0	0.00023027	6.397e-05	8.8e-07	689.90162529	697.00913344	711.3295656	0.9704126	0.17641875	-0.32450958
0.08139	31.51616	0.00044078	6.894e-05	3.39e-06	6.659e-05	0.0	0.00023065	6.41e-05	8.8e-07	689.93792826	697.02652963	711.30611409	0.96671176	0.17602163	-0.32449114
0.08149	31.53521	0.00044008	6.903e-05	3.41e-06	6.668e-05	0.0	0.00023103	6.423e-05	8.8e-07	689.97413485	697.04390427	711.28272818	0.96302609	0.17562544	-0.32447278
0.08159	31.5542	0.00043939	6.911e-05	3.42e-06	6.677e-05	0.0	0.00023141	6.436e-05	8.8e-07	690.01024611	697.06125737	711.25940756	0.95935681	0.17523026	-0.32445448
0.08169	31.57312	0.0004387	6.92e-05	3.43e-06	6.686e-05	-0.0	0.00023179	6.449e-05	8.8e-07	690.04626246	697.07858892	711.23615208	0.95569143	0.17483533	-0.3244362
0.08179	31.59198	0.00043801	6.928e-05	3.45e-06	6.694e-05	-0.0	0.00023216	6.461e-05	8.8e-07	690.08218461	697.09589893	711.21296155	0.95204741	0.17444175	-0.32441801
0.08189	31.61077	0.00043733	6.937e-05	3.46e-06	6.703e-05	0.0	0.00023254	6.474e-05	8.8e-07	690.11801335	697.11318743	711.18983571	0.94840454	0.17404824	-0.32439983
0.08199	31.62951	0.00043664	6.945e-05	3.47e-06	6.711e-05	0.0	0.00023291	6.487e-05	8.8e-07	690.15374905	697.1304544	711.16677444	0.94477761	0.17365576	-0.32438172
0.08209	31.64817	0.00043596	6.953e-05	3.49e-06	6.72e-05	-0.0	0.00023328	6.499e-05	8.8e-07	690.18939269	697.14769988	711.14377746	0.9411663	0.17326429	-0.32436367
0.08219	31.66678	0.00043529	6.962e-05	3.5e-06	6.728e-05	-0.0	0.00023365	6.512e-05	8.8e-07	690.22494457	697.16492386	711.12084466	0.93756037	0.17287317	-0.32434565
0.08229	31.68531	0.00043461	6.97e-05	3.51e-06	6.737e-05	-0.0	0.00023402	6.525e-05	8.8e-07	690.26040554	697.18212637	711.09797578	0.93397325	0.17248329	-0.32432771
0.08239	31.70379	0.00043394	6.978e-05	3.53e-06	6.745e-05	0.0	0.00023438	6.537e-05	8.8e-07	690.2957762	697.19930743	711.07517065	0.9303888	0.1720936	-0.32430979
0.08249	31.7222	0.00043327	6.986e-05	3.54e-06	6.754e-05	0.0	0.00023475	6.55e-05	8.8e-07	690.33105701	697.21646705	711.05242911	0.92682093	0.17170502	-0.32429194
0.08259	31.74054	0.0004326	6.994e-05	3.55e-06	6.762e-05	-0.0	0.00023511	6.562e-05	8.8e-07	690.36624894	697.23360527	711.02975088	0.92326163	0.17131701	-0.32427412
0.08269	31.75882	0.00043194	7.003e-05	3.57e-06	6.77e-05	-0.0	0.00023548	6.575e-05	8.8e-07	690.4013522	697.25072208	711.00713588	0.91971318	0.17092976	-0.32425636
0.08279	31.77703	0.00043128	7.011e-05	3.58e-06	6.778e-05	-0.0	0.00023584	6.587e-05	8.8e-07	690.4363677	697.26781754	710.98458384	0.91618082	0.17054361	-0.32423867
0.08289	31.79518	0.00043062	7.019e-05	3.6e-06	6.787e-05	0.0	0.0002362	6.599e-05	8.8e-07	690.47129593	697.28489166	710.9620946	0.91265155	0.17015768	-0.32422099
0.08299	31.81326	0.00042997	7.027e-05	3.61e-06	6.795e-05	0.0	0.00023655	6.612e-05	8.8e-07	690.50613741	697.30194446	710.93966802	0.90914115	0.16977307	-0.3242034
0.08309	31.83128	0.00042931	7.035e-05	3.62e-06	6.803e-05	-0.0	0.00023691	6.624e-05	8.8e-07	690.54089307	697.31897599	710.9173038	0.90563346	0.16938866	-0.32418582
0.08319	31.84923	0.00042866	7.042e-05	3.64e-06	6.811e-05	-0.0	0.00023727	6.636e-05	8.8e-07	690.57556307	697.33598627	710.89500189	0.90213948	0.16900524	-0.3241683
0.08329	31.86712	0.00042802	7.05e-05	3.65e-06	6.819e-05	-0.0	0.00023762	6.648e-05	8.8e-07	690.61014836	697.35297533	710.872762	0.89866077	0.16862291	-0.32415085
0.08339	31.88494	0.00042737	7.058e-05	3.66e-06	6.827e-05	0.0	0.00023797	6.66e-05	8.8e-07	690.64464937	697.36994321	710.85058401	0.89518485	0.1682408	-0.32413342
0.08349	31.90269	0.00042673	7.066e-05	3.68e-06	6.835e-05	0.0	0.00023832	6.673e-05	8.8e-07	690.67906661	697.38688994	710.82846775	0.8917274	0.16786004	-0.32411607
0.08359	31.92038	0.00042609	7.074e-05	3.69e-06	6.843e-05	-0.0	0.00023867	6.685e-05	8.8e-07	690.713401	697.40381558	710.80641295	0.88827239	0.16747947	-0.32409874
0.08369	31.938	0.00042545	7.081e-05	3.7e-06	6.85e-05	-0.0	0.00023902	6.697e-05	8.8e-07	690.7476527	697.42072014	710.78441956	0.88483051	0.16709989	-0.32408146
0.08379	31.95555	0.00042482	7.089e-05	3.72e-06	6.858e-05	-0.0	0.00023937	6.709e-05	8.8e-07	690.78182261	697.43760368	710.7624873	0.88140363	0.16672144	-0.32406426
0.08389	31.97304	0.00042419	7.097e-05	3.73e-06	6.866e-05	0.0	0.00023971	6.72e-05	8.8e-07	690.81591117	697.45446624	710.74061605	0.87797922	0.16634319	-0.32404707
0.08399	31.99046	0.00042356	7.104e-05	3.74e-06	6.874e-05	0.0	0.00024005	6.732e-05	8.8e-07	690.84991886	697.47130786	710.71880565	0.87457037	0.16596614	-0.32402995
0.08409	32.00781	0.00042293	7.112e-05	3.75e-06	6.881e-05	-0.0	0.0002404	6.744e-05	8.8e-07	690.88384661	697.4881286	710.69705582	0.8711689	0.16558966	-0.32401286
0.08419	32.0251	0.00042231	7.119e-05	3.77e-06	6.889e-05	-0.0	0.00024074	6.756e-05	8.8e-07	690.91769453	697.50492848	710.67536653	0.86777667	0.16521393	-0.32399582
0.08429	32.04232	0.00042169	7.127e-05	3.78e-06	6.896e-05	-0.0	0.00024108	6.768e-05	8.8e-07	690.9514635	697.52170757	710.65373753	0.86439983	0.16483941	-0.32397886
0.08439	32.05947	0.00042107	7.134e-05	3.79e-06	6.904e-05	0.0	0.00024141	6.78e-05	8.8e-07	690.98515402	697.53846593	710.63216864	0.86102506	0.16446507	-0.32396191
0.08449	32.07655	0.00042046	7.142e-05	3.81e-06	6.911e-05	0.0	0.00024175	6.791e-05	8.8e-07	691.0187665	697.55520358	710.61065976	0.85766154	0.16409165	-0.32394501
0.08459	32.09356	0.00041984	7.149e-05	3.82e-06	6.919e-05	-0.0	0.00024208	6.803e-05	8.8e-07	691.0523018	697.57192062	710.58921063	0.8543133	0.16371947	-0.32392818
0.08469	32.11051	0.00041923	7.156e-05	3.83e-06	6.926e-05	-0.0	0.00024242	6.814e-05	8.8e-07	691.08576016	697.58861706	710.56782117	0.85096722	0.16334749	-0.32391137
0.08479	32.12739	0.00041863	7.164e-05	3.85e-06	6.934e-05	-0.0	0.00024275	6.826e-05	8.8e-07	691.11914225	697.60529298	710.54649118	0.84763961	0.16297706	-0.32389464
0.08489	32.1442	0.00041802	7.171e-05	3.86e-06	6.941e-05	0.0	0.00024308	6.837e-05	8.8e-07	691.15244881	697.62194845	710.52522045	0.8443112	0.16260656	-0.32387791
0.08499	32.16094	0.00041742	7.178e-05	3.87e-06	6.948e-05	0.0	0.00024341	6.849e-05	8.8e-07	691.18568001	697.6385835	710.50400892	0.84099688	0.16223728	-0.32386126
0.08509	32.17762	0.00041682	7.185e-05	3.89e-06	6.956e-05	0.0	0.00024374	6.86e-05	8.8e-07	691.21883675	697.65519822	710.48285633	0.83769571	0.16186913	-0.32384467
0.08519	32.19422	0.00041623	7.193e-05	3.9e-06	6.963e-05	-0.0	0.00024406	6.872e-05	8.8e-07	691.25191939	697.67179267	710.46176257	0.83439626	0.16150115	-0.32382809
0.08529	32.21076	0.00041563	7.2e-05	3.91e-06	6.97e-05	-0.0	0.00024439	6.883e-05	8.8e-07	691.2849284	697.68836689	710.44072751	0.83110832	0.16113418	-0.32381156
0.08539	32.22722	0.00041504	7.207e-05	3.92e-06	6.977e-05	0.0	0.00024471	6.894e-05	8.8e-07	691.31786467	697.70492099	710.41975088	0.82783308	0.16076835	-0.3237951
0.08549	32.24362	0.00041445	7.214e-05	3.94e-06	6.984e-05	0.0	0.00024503	6.906e-05	8.8e-07	691.3507283	697.72145499	710.39883266	0.82456058	0.16040279	-0.32377866
0.08559	32.25995	0.00041387	7.221e-05	3.95e-06	6.991e-05	0.0	0.00024535	6.917e-05	8.8e-07	691.38352003	697.73796899	710.37797262	0.82130598	0.16003887	-0.32376231
0.08569	32.2762	0.00041329	7.228e-05	3.96e-06	6.998e-05	-0.0	0.00024567	6.928e-05	8.8e-07	691.41624053	697.75446308	710.35717059	0.81804982	0.1596748	-0.32374595
0.08579	32.29239	0.00041271	7.235e-05	3.98e-06	7.005e-05	-0.0	0.00024598	6.939e-05	8.8e-07	691.44889	697.77093728	710.33642649	0.81480714	0.15931202	-0.32372966
0.08589	32.30851	0.00041213	7.241e-05	3.99e-06	7.012e-05	-0.0	0.0002463	6.95e-05	8.8e-07	691.48146928	697.78739171	710.31574009	0.81157698	0.15895042	-0.32371343
0.08599	32.32456	0.00041156	7.248e-05	4e-06	7.019e-05	0.0	0.00024661	6.961e-05	8.8e-07	691.51397876	697.80382644	710.29511128	0.80834797	0.15858894	-0.32369722
0.08609	32.34053	0.00041099	7.255e-05	4.01e-06	7.026e-05	0.0	0.00024693	6.972e-05	8.8e-07	691.54641885	697.82024151	710.27453993	0.80512896	0.15822844	-0.32368105
0.08619	32.35644	0.00041042	7.262e-05	4.03e-06	7.033e-05	0.0	0.00024724	6.983e-05	8.8e-07	691.5787904	697.83663707	710.25402582	0.80192402	0.15786933	-0.32366497
0.08629	32.37227	0.00040985	7.269e-05	4.04e-06	7.039e-05	-0.0	0.00024755	6.994e-05	8.8e-07	691.61109359	697.85301313	710.23356888	0.79872017	0.15751035	-0.32364888
0.08639	32.38804	0.00040929	7.275e-05	4.05e-06	7.046e-05	-0.0	0.00024785	7.005e-05	8.8e-07	691.64332901	697.8693698	710.21316896	0.79553227	0.15715298	-0.32363289
0.08649	32.40373	0.00040873	7.282e-05	4.06e-06	7.053e-05	0.0	0.00024816	7.016e-05	8.8e-07	691.67549751	697.88570721	710.19282582	0.79234529	0.15679571	-0.3236169
0.08659	32.41935	0.00040817	7.289e-05	4.08e-06	7.06e-05	0.0	0.00024847	7.026e-05	8.8e-07	691.70759911	697.90202537	710.17253944	0.78916591	0.15643924	-0.32360095
0.08669	32.4349	0.00040762	7.295e-05	4.09e-06	7.066e-05	0.0	0.00024877	7.037e-05	8.8e-07	691.73963459	697.91832441	710.15230963	0.7860034	0.15608455	-0.3235851
0.08679	32.45038	0.00040706	7.302e-05	4.1e-06	7.073e-05	-0.0	0.00024907	7.048e-05	8.8e-07	691.77160459	697.93460444	710.13213619	0.78283873	0.15572964	-0.32356923
0.08689	32.46578	0.00040651	7.308e-05	4.11e-06	7.079e-05	-0.0	0.00024937	7.058e-05	8.8e-07	691.80350925	697.95086549	710.11201909	0.77968602	0.15537604	-0.32355343
0.08699	32.48112	0.00040597	7.315e-05	4.13e-06	7.086e-05	-0.0	0.00024967	7.069e-05	8.8e-07	691.83534941	697.96710771	710.09195811	0.77654517	0.15502375	-0.3235377
0.08709	32.49638	0.00040542	7.321e-05	4.14e-06	7.092e-05	0.0	0.00024997	7.079e-05	8.8e-07	691.86712552	697.98333119	710.07195313	0.77340259	0.15467126	-0.32352196
0.08719	32.51157	0.00040488	7.327e-05	4.15e-06	7.099e-05	0.0	0.00025026	7.09e-05	8.8e-07	691.89883785	697.99953597	710.05200407	0.77027364	0.15432035	-0.3235063
0.08729	32.52668	0.00040435	7.334e-05	4.16e-06	7.105e-05	0.0	0.00025056	7.1e-05	8.8e-07	691.93048726	698.01572223	710.0321107	0.7671554	0.15397066	-0.32349071
0.08739	32.54173	0.00040381	7.34e-05	4.18e-06	7.111e-05	-0.0	0.00025085	7.111e-05	8.8e-07	691.96207404	698.03189002	710.01227295	0.76403742	0.15362102	-0.32347511
0.08749	32.5567	0.00040328	7.346e-05	4.19e-06	7.118e-05	-0.0	0.00025114	7.121e-05	8.8e-07	691.99359862	698.04803943	709.9924907	0.76092837	0.15327244	-0.32345957
0.08759	32.57159	0.00040275	7.353e-05	4.2e-06	7.124e-05	-0.0	0.00025143	7.131e-05	8.8e-07	692.0250618	698.06417063	709.97276375	0.75783206	0.1529254	-0.3234441
0.08769	32.58641	0.00040222	7.359e-05	4.21e-06	7.13e-05	0.0	0.00025172	7.142e-05	8.8e-07	692.05646382	698.08028366	709.95309204	0.75473577	0.15257839	-0.32342863
0.08779	32.60116	0.0004017	7.365e-05	4.23e-06	7.136e-05	0.0	0.00025201	7.152e-05	8.8e-07	692.08780516	698.09637863	709.93347545	0.75164801	0.15223245	-0.32341322
0.08789	32.61583	0.00040118	7.371e-05	4.24e-06	7.142e-05	0.0	0.00025229	7.162e-05	8.8e-07	692.11908664	698.11245572	709.91391376	0.74857277	0.15188809	-0.32339788
0.08799	32.63043	0.00040066	7.377e-05	4.25e-06	7.148e-05	-0.0	0.00025257	7.172e-05	8.8e-07	692.15030841	698.12851497	709.89440694	0.74549744	0.15154376	-0.32338255
0.08809	32.64496	0.00040014	7.383e-05	4.26e-06	7.154e-05	-0.0	0.00025286	7.182e-05	8.8e-07	692.18147101	698.14455649	709.87495485	0.74243024	0.15120049	-0.32336726
0.08819	32.65941	0.00039963	7.389e-05	4.27e-06	7.16e-05	-0.0	0.00025314	7.192e-05	8.8e-07	692.21257527	698.16058048	709.8555573	0.73937535	0.15085887	-0.32335206
0.08829	32.67378	0.00039912	7.395e-05	4.29e-06	7.166e-05	0.0	0.00025342	7.202e-05	8.8e-07	692.2436213	698.17658696	709.83621425	0.73632011	0.15051724	-0.32333685
0.08839	32.68808	0.00039861	7.401e-05	4.3e-06	7.172e-05	0.0	0.00025369	7.212e-05	8.8e-07	692.27460964	698.19257608	709.81692557	0.73327269	0.1501767	-0.32332169
0.08849	32.70231	0.00039811	7.407e-05	4.31e-06	7.178e-05	0.0	0.00025397	7.222e-05	8.8e-07	692.30554115	698.20854802	709.79769107	0.73023724	0.14983785	-0.32330662
0.08859	32.71646	0.00039761	7.413e-05	4.32e-06	7.184e-05	-0.0	0.00025424	7.232e-05	8.8e-07	692.3364159	698.22450282	709.77851071	0.72720126	0.14949897	-0.32329154
0.08869	32.73053	0.00039711	7.419e-05	4.33e-06	7.19e-05	-0.0	0.00025452	7.241e-05	8.8e-07	692.36723445	698.24044062	709.75938438	0.72417284	0.14916121	-0.32327651
0.08879	32.74452	0.00039661	7.424e-05	4.34e-06	7.196e-05	-0.0	0.00025479	7.251e-05	8.8e-07	692.39799765	698.25636164	709.74031188	0.72115601	0.1488252	-0.32326156
0.08889	32.75844	0.00039612	7.43e-05	4.36e-06	7.201e-05	0.0	0.00025506	7.261e-05	8.8e-07	692.4287056	698.27226589	709.72129318	0.71813838	0.1484891	-0.32324661
0.08899	32.77228	0.00039563	7.436e-05	4.37e-06	7.207e-05	0.0	0.00025533	7.27e-05	8.8e-07	692.45935882	698.28815354	709.70232817	0.71512809	0.14815418	-0.32323171
0.08909	32.78605	0.00039514	7.442e-05	4.38e-06	7.213e-05	0.0	0.00025559	7.28e-05	8.8e-07	692.48995814	698.30402479	709.68341666	0.71212888	0.14782103	-0.32321688
0.08919	32.79974	0.00039466	7.447e-05	4.39e-06	7.218e-05	-0.0	0.00025586	7.289e-05	8.8e-07	692.52050372	698.3198797	709.66455861	0.7091287	0.14748778	-0.32320206
0.08929	32.81335	0.00039418	7.453e-05	4.4e-06	7.224e-05	-0.0	0.00025612	7.299e-05	8.8e-07	692.55099605	698.3357184	709.64575393	0.70613566	0.14715575	-0.32318728
0.08939	32.82688	0.0003937	7.458e-05	4.41e-06	7.23e-05	-0.0	0.00025638	7.308e-05	8.8e-07	692.58143592	698.35154112	709.62700245	0.70315318	0.14682554	-0.32317259
0.08949	32.84033	0.00039323	7.464e-05	4.43e-06	7.235e-05	0.0	0.00025664	7.318e-05	8.8e-07	692.61182363	698.36734794	709.6083041	0.7001676	0.1464948	-0.32315787
0.08959	32.85371	0.00039275	7.469e-05	4.44e-06	7.24e-05	0.0	0.0002569	7.327e-05	8.8e-07	692.64216064	698.38313933	709.58965858	0.69720572	0.14616861	-0.32314334
0.08969	32.86701	0.00039228	7.475e-05	4.45e-06	7.246e-05	0.0	0.00025716	7.336e-05	8.8e-07	692.67244646	698.39891512	709.57106601	0.69423003	0.14583977	-0.3231287
0.08979	32.88022	0.00039182	7.48e-05	4.46e-06	7.251e-05	0.0	0.00025741	7.345e-05	8.8e-07	692.70268092	698.41467526	709.5525264	0.69125705	0.14551145	-0.32311408
0.08989	32.89336	0.00039135	7.485e-05	4.47e-06	7.257e-05	0.0	0.00025767	7.354e-05	8.8e-07	692.73286484	698.43042001	709.53403961	0.68829561	0.14518537	-0.32309956
0.08999	32.90642	0.00039089	7.491e-05	4.48e-06	7.262e-05	0.0	0.00025792	7.364e-05	8.8e-07	692.76299908	698.44614963	709.51560545	0.68534055	0.14486061	-0.32308509
0.09009	32.9194	0.00039043	7.496e-05	4.49e-06	7.267e-05	0.0	0.00025817	7.373e-05	8.8e-07	692.79308423	698.46186432	709.49722381	0.68239278	0.14453751	-0.32307068
0.09019	32.9323	0.00038998	7.501e-05	4.5e-06	7.272e-05	-0.0	0.00025842	7.382e-05	8.8e-07	692.82312086	698.47756426	709.4788946	0.6794431	0.14421398	-0.32305626
0.09029	32.94512	0.00038953	7.507e-05	4.52e-06	7.278e-05	-0.0	0.00025867	7.39e-05	8.8e-07	692.85310969	698.49324971	709.46061769	0.67651098	0.14389461	-0.323042
0.09039	32.95786	0.00038908	7.512e-05	4.53e-06	7.283e-05	-0.0	0.00025891	7.399e-05	8.8e-07	692.88305122	698.50892083	709.44239298	0.67356998	0.14357313	-0.32302766
0.09049	32.97051	0.00038863	7.517e-05	4.54e-06	7.288e-05	-0.0	0.00025916	7.408e-05	8.8e-07	692.91294495	698.52457745	709.42422058	0.67062897	0.14325165	-0.32301332
0.09059	32.98309	0.00038819	7.522e-05	4.55e-06	7.293e-05	-0.0	0.0002594	7.417e-05	8.8e-07	692.94279146	698.54021978	709.40610036	0.66769961	0.14293303	-0.32299909
0.09069	32.99558	0.00038775	7.527e-05	4.56e-06	7.298e-05	-0.0	0.00025964	7.426e-05	8.8e-07	692.97259174	698.55584815	709.38803217	0.66477487	0.14261568	-0.32298491
0.09079	33.00799	0.00038731	7.532e-05	4.57e-06	7.303e-05	-0.0	0.00025988	7.434e-05	8.8e-07	693.00234641	698.57146281	709.37001591	0.66185664	0.14230019	-0.32297079
0.09089	33.02032	0.00038688	7.537e-05	4.58e-06	7.308e-05	-0.0	0.00026012	7.443e-05	8.8e-07	693.03205615	698.58706399	709.35205146	0.65893695	0.14198428	-0.32295666
0.09099	33.03257	0.00038645	7.542e-05	4.59e-06	7.313e-05	-0.0	0.00026035	7.452e-05	8.8e-07	693.06172101	698.60265172	709.33413883	0.65602517	0.14167104	-0.32294263
0.09109	33.04473	0.00038602	7.547e-05	4.6e-06	7.318e-05	-0.0	0.00026059	7.46e-05	8.8e-07	693.0913419	698.61822636	709.31627788	0.65311131	0.1413571	-0.32292857
0.09119	33.05681	0.00038559	7.552e-05	4.61e-06	7.323e-05	-0.0	0.00026082	7.468e-05	8.8e-07	693.1209189	698.63378794	709.2984686	0.65020671	0.14104614	-0.32291462
0.09129	33.0688	0.00038517	7.557e-05	4.62e-06	7.327e-05	-0.0	0.00026105	7.477e-05	8.8e-07	693.15045284	698.64933676	709.28071086	0.64729933	0.14073429	-0.32290064
0.09139	33.08072	0.00038475	7.561e-05	4.63e-06	7.332e-05	0.0	0.00026128	7.485e-05	8.8e-07	693.17994393	698.66487295	709.26300465	0.64439994	0.14042582	-0.32288677
0.09149	33.09254	0.00038434	7.566e-05	4.64e-06	7.337e-05	0.0	0.00026151	7.493e-05	8.8e-07	693.20939294	698.6803968	709.24534987	0.6414979	0.14011622	-0.32287287
0.09159	33.10428	0.00038392	7.571e-05	4.66e-06	7.342e-05	0.0	0.00026174	7.502e-05	8.8e-07	693.23880018	698.69590846	709.22774649	0.63860424	0.13981018	-0.32285908
0.09169	33.11594	0.00038351	7.576e-05	4.67e-06	7.346e-05	0.0	0.00026196	7.51e-05	8.8e-07	693.26816627	698.71140817	709.21019441	0.63570756	0.13950286	-0.32284526
0.09179	33.12751	0.00038311	7.58e-05	4.68e-06	7.351e-05	0.0	0.00026218	7.518e-05	8.8e-07	693.29749164	698.72689613	709.1926936	0.63281904	0.13919931	-0.32283156
0.09189	33.139	0.0003827	7.585e-05	4.69e-06	7.355e-05	0.0	0.00026241	7.526e-05	8.8e-07	693.32677676	698.74237254	709.17524399	0.62992735	0.1388943	-0.32281781
0.09199	33.15039	0.0003823	7.589e-05	4.7e-06	7.36e-05	0.0	0.00026263	7.534e-05	8.8e-07	693.35602229	698.7578377	709.15784553	0.62704157	0.13859347	-0.32280419
0.09209	33.16171	0.0003819	7.594e-05	4.71e-06	7.364e-05	0.0	0.00026284	7.542e-05	8.8e-07	693.38522857	698.77329177	709.14049818	0.62415335	0.13829091	-0.32279052
0.09219	33.17293	0.00038151	7.598e-05	4.72e-06	7.369e-05	-0.0	0.00026306	7.55e-05	8.8e-07	693.41439635	698.7887351	709.12320187	0.62127125	0.1379927	-0.32277698
0.09229	33.18407	0.00038112	7.603e-05	4.73e-06	7.373e-05	-0.0	0.00026327	7.558e-05	8.8e-07	693.44352582	698.80416778	709.10595659	0.61838648	0.1376926	-0.32276339
0.09239	33.19511	0.00038073	7.607e-05	4.74e-06	7.378e-05	-0.0	0.00026349	7.565e-05	8.8e-07	693.47261853	698.81959057	709.08876223	0.6155078	0.13740003	-0.32275002
0.09249	33.20607	0.00038035	7.612e-05	4.75e-06	7.382e-05	-0.0	0.0002637	7.573e-05	8.8e-07	693.50167467	698.83500356	709.07161875	0.61262676	0.13710453	-0.32273656
0.09259	33.21694	0.00037996	7.616e-05	4.76e-06	7.386e-05	-0.0	0.00026391	7.581e-05	8.8e-07	693.53069413	698.85040671	709.05452618	0.609746	0.13680938	-0.32272311
0.09269	33.22772	0.00037959	7.62e-05	4.77e-06	7.391e-05	-0.0	0.00026411	7.588e-05	8.8e-07	693.55967705	698.86580008	709.03748451	0.60686552	0.13651459	-0.32270968
0.09279	33.23841	0.00037921	7.625e-05	4.78e-06	7.395e-05	-0.0	0.00026432	7.596e-05	8.8e-07	693.58862376	698.88118384	709.02049371	0.60398505	0.13622575	-0.3226964
0.09289	33.24902	0.00037884	7.629e-05	4.78e-06	7.399e-05	-0.0	0.00026452	7.603e-05	8.8e-07	693.61753661	698.89655926	709.00355368	0.60110495	0.13593533	-0.32268309
0.09299	33.25952	0.00037847	7.633e-05	4.79e-06	7.403e-05	0.0	0.00026473	7.611e-05	8.8e-07	693.64641476	698.91192589	708.98666446	0.5982251	0.13564596	-0.32266981
0.09309	33.26994	0.0003781	7.637e-05	4.8e-06	7.407e-05	0.0	0.00026493	7.618e-05	8.8e-07	693.6752586	698.92728393	708.96982601	0.5953455	0.13535761	-0.32265655
0.09319	33.28027	0.00037774	7.641e-05	4.81e-06	7.411e-05	0.0	0.00026512	7.625e-05	8.8e-07	693.70406851	698.94263357	708.95303832	0.59246615	0.1350703	-0.32264332
0.09329	33.2905	0.00037738	7.645e-05	4.82e-06	7.415e-05	0.0	0.00026532	7.633e-05	8.8e-07	693.73284496	698.95797507	708.93630137	0.58958571	0.13478524	-0.32263016
0.09339	33.30064	0.00037703	7.649e-05	4.83e-06	7.419e-05	0.0	0.00026552	7.64e-05	8.8e-07	693.76158883	698.97330896	708.91961514	0.58670368	0.1345024	-0.32261705
0.09349	33.31069	0.00037667	7.653e-05	4.84e-06	7.423e-05	0.0	0.00026571	7.647e-05	8.8e-07	693.79030077	698.98863564	708.90297963	0.58381998	0.1342214	-0.32260398
0.09359	33.32064	0.00037632	7.657e-05	4.85e-06	7.427e-05	0.0	0.0002659	7.654e-05	8.8e-07	693.81898135	699.00395544	708.88639483	0.58093452	0.13394214	-0.32259096
0.09369	33.3305	0.00037598	7.661e-05	4.86e-06	7.431e-05	0.0	0.00026609	7.661e-05	8.8e-07	693.84763111	699.01926871	708.86986075	0.57804678	0.13366449	-0.32257798
0.09379	33.34027	0.00037563	7.665e-05	4.87e-06	7.435e-05	0.0	0.00026628	7.668e-05	8.8e-07	693.87625059	699.03457579	708.8533774	0.57515655	0.13338856	-0.32256503
0.09389	33.34994	0.00037529	7.669e-05	4.88e-06	7.439e-05	-0.0	0.00026647	7.675e-05	8.8e-07	693.90484029	699.04987703	708.83694479	0.57226348	0.13311437	-0.32255213
0.09399	33.35951	0.00037496	7.673e-05	4.89e-06	7.442e-05	0.0	0.00026665	7.681e-05	8.8e-07	693.93340076	699.0651728	708.82056294	0.56936722	0.13284195	-0.32253926
0.09409	33.36898	0.00037463	7.676e-05	4.89e-06	7.446e-05	-0.0	0.00026683	7.688e-05	8.8e-07	693.96193253	699.08046347	708.80423187	0.56646737	0.13257136	-0.32252644
0.09419	33.37836	0.0003743	7.68e-05	4.9e-06	7.45e-05	0.0	0.00026701	7.695e-05	8.8e-07	693.99043614	699.09574943	708.78795163	0.56356369	0.13230262	-0.32251365
0.09429	33.38764	0.00037397	7.684e-05	4.91e-06	7.453e-05	0.0	0.00026719	7.701e-05	8.8e-07	694.01891212	699.11103106	708.77172223	0.56065543	0.13203582	-0.32250091
0.09439	33.39682	0.00037365	7.687e-05	4.92e-06	7.457e-05	0.0	0.00026737	7.708e-05	8.8e-07	694.047361	699.12630878	708.75554373	0.55774233	0.13177099	-0.32248821
0.09449	33.4059	0.00037333	7.691e-05	4.93e-06	7.46e-05	0.0	0.00026754	7.714e-05	8.8e-07	694.07578331	699.14158301	708.73941617	0.55482344	0.13150822	-0.32247554
0.09459	33.41488	0.00037302	7.695e-05	4.94e-06	7.464e-05	0.0	0.00026771	7.721e-05	8.8e-07	694.10417959	699.15685419	708.72333961	0.55189969	0.13124743	-0.32246292
0.09469	33.42376	0.0003727	7.698e-05	4.94e-06	7.467e-05	0.0	0.00026789	7.727e-05	8.8e-07	694.13255037	699.17212275	708.70731411	0.54896856	0.13098888	-0.32245033
0.09479	33.43254	0.00037239	7.701e-05	4.95e-06	7.471e-05	0.0	0.00026805	7.733e-05	8.8e-07	694.16089618	699.18738916	708.69133974	0.54603209	0.13073237	-0.32243779
0.09489	33.44122	0.00037209	7.705e-05	4.96e-06	7.474e-05	0.0	0.00026822	7.739e-05	8.8e-07	694.18921754	699.20265392	708.67541659	0.54308354	0.13047865	-0.32242528
0.09499	33.44979	0.00037179	7.708e-05	4.97e-06	7.478e-05	0.0	0.00026839	7.745e-05	8.8e-07	694.217515	699.21791756	708.65954476	0.54013042	0.13022686	-0.32241282
0.09509	33.45826	0.00037149	7.712e-05	4.98e-06	7.481e-05	-0.0	0.00026855	7.751e-05	8.8e-07	694.24578909	699.23318051	708.64372431	0.53717069	0.12997724	-0.3224004
0.09519	33.46662	0.0003712	7.715e-05	4.98e-06	7.484e-05	-0.0	0.00026871	7.757e-05	8.8e-07	694.27404033	699.24844323	708.62795531	0.53419633	0.12973072	-0.32238801
0.09529	33.47488	0.00037091	7.718e-05	4.99e-06	7.487e-05	-0.0	0.00026887	7.763e-05	8.8e-07	694.3022692	699.26370652	708.612238	0.5312148	0.12948643	-0.32237567
0.09539	33.48303	0.00037062	7.721e-05	5e-06	7.49e-05	-0.0	0.00026903	7.769e-05	8.8e-07	694.33047624	699.27897074	708.5965724	0.52822524	0.12924447	-0.32236337
0.09549	33.49108	0.00037034	7.724e-05	5.01e-06	7.494e-05	-0.0	0.00026918	7.775e-05	8.8e-07	694.35866198	699.29423642	708.58095861	0.52522712	0.12900491	-0.32235111
0.09559	33.49902	0.00037006	7.728e-05	5.02e-06	7.497e-05	-0.0	0.00026934	7.78e-05	8.8e-07	694.38682689	699.30950423	708.56539682	0.52220438	0.12876962	-0.32233889
0.09569	33.50685	0.00036978	7.731e-05	5.02e-06	7.5e-05	-0.0	0.00026949	7.786e-05	8.8e-07	694.41497143	699.32477494	708.54988725	0.5191771	0.12853626	-0.32232671
0.09579	33.51456	0.00036951	7.734e-05	5.03e-06	7.503e-05	-0.0	0.00026964	7.792e-05	8.8e-07	694.44309613	699.34004901	708.53442997	0.5161386	0.1283056	-0.32231457
0.09589	33.52217	0.00036925	7.737e-05	5.04e-06	7.506e-05	-0.0	0.00026978	7.797e-05	8.8e-07	694.47120149	699.35532703	708.51902512	0.51308889	0.12807764	-0.32230247
0.09599	33.52967	0.00036898	7.74e-05	5.04e-06	7.509e-05	-0.0	0.00026993	7.802e-05	8.8e-07	694.49928785	699.37061003	708.50367307	0.51000192	0.12785548	-0.32229042
0.09609	33.53705	0.00036872	7.742e-05	5.05e-06	7.511e-05	-0.0	0.00027007	7.808e-05	8.8e-07	694.5273557	699.38589859	708.48837394	0.50691346	0.12763487	-0.32227841
0.09619	33.54432	0.00036847	7.745e-05	5.06e-06	7.514e-05	-0.0	0.00027021	7.813e-05	8.8e-07	694.55540554	699.40119334	708.47312789	0.50381051	0.12741736	-0.32226643
0.09629	33.55147	0.00036822	7.748e-05	5.07e-06	7.517e-05	-0.0	0.00027035	7.818e-05	8.8e-07	694.58343775	699.41649511	708.4579352	0.50067002	0.1272057	-0.32225451
0.09639	33.5585	0.00036797	7.751e-05	5.07e-06	7.52e-05	-0.0	0.00027048	7.823e-05	8.8e-07	694.61145254	699.43180507	708.4427963	0.4975199	0.12699655	-0.32224262
0.09649	33.56542	0.00036772	7.754e-05	5.08e-06	7.522e-05	0.0	0.00027062	7.828e-05	8.8e-07	694.63945045	699.44712378	708.42771131	0.49435118	0.12679099	-0.32223077
0.09659	33.57222	0.00036748	7.756e-05	5.08e-06	7.525e-05	0.0	0.00027075	7.833e-05	8.8e-07	694.66743189	699.46245202	708.41268046	0.49116387	0.12658901	-0.32221897
0.09669	33.5789	0.00036725	7.759e-05	5.09e-06	7.528e-05	0.0	0.00027088	7.838e-05	8.8e-07	694.69539686	699.47779118	708.39770432	0.48791827	0.12639542	-0.32220721
0.09679	33.58546	0.00036702	7.761e-05	5.1e-06	7.53e-05	0.0	0.000271	7.842e-05	8.8e-07	694.72334571	699.49314216	708.3827832	0.4846678	0.12620375	-0.32219549
0.09689	33.59189	0.00036679	7.764e-05	5.1e-06	7.533e-05	0.0	0.00027113	7.847e-05	8.8e-07	694.75127883	699.50850578	708.36791734	0.48139342	0.12601632	-0.32218382
0.09699	33.5982	0.00036657	7.766e-05	5.11e-06	7.535e-05	0.0	0.00027125	7.851e-05	8.8e-07	694.77919647	699.52388303	708.3531071	0.47807585	0.12583544	-0.32217219
0.09709	33.60438	0.00036635	7.769e-05	5.12e-06	7.537e-05	0.0	0.00027137	7.856e-05	8.8e-07	694.80709845	699.53927544	708.33835312	0.47472837	0.12565951	-0.3221606
0.09719	33.61044	0.00036614	7.771e-05	5.12e-06	7.54e-05	0.0	0.00027149	7.86e-05	8.8e-07	694.83498503	699.554684	708.32365575	0.47133705	0.12549024	-0.32214906
0.09729	33.61636	0.00036593	7.773e-05	5.13e-06	7.542e-05	0.0	0.0002716	7.865e-05	8.8e-07	694.86285589	699.57011034	708.30901569	0.46790647	0.12532705	-0.32213757
0.09739	33.62215	0.00036572	7.776e-05	5.13e-06	7.544e-05	0.0	0.00027171	7.869e-05	8.8e-07	694.89071109	699.58555565	708.2944334	0.46443673	0.12516994	-0.32212611
0.09749	33.62781	0.00036552	7.778e-05	5.14e-06	7.546e-05	0.0	0.00027182	7.873e-05	8.8e-07	694.9185502	699.60102162	708.27990962	0.46090062	0.12502224	-0.32211471
0.09759	33.63334	0.00036533	7.78e-05	5.14e-06	7.549e-05	0.0	0.00027193	7.877e-05	8.8e-07	694.94637298	699.61650977	708.26544499	0.45732747	0.12488035	-0.32210335
0.09769	33.63872	0.00036514	7.782e-05	5.15e-06	7.551e-05	0.0	0.00027204	7.881e-05	8.8e-07	694.97417886	699.63202187	708.2510403	0.45367816	0.12474905	-0.32209204
0.09779	33.64397	0.00036495	7.784e-05	5.15e-06	7.553e-05	0.0	0.00027214	7.884e-05	8.8e-07	695.0019671	699.64755985	708.2366964	0.44998167	0.12462481	-0.32208078
0.09789	33.64907	0.00036477	7.786e-05	5.16e-06	7.555e-05	0.0	0.00027224	7.888e-05	8.8e-07	695.02973701	699.66312554	708.22241414	0.44619669	0.12451264	-0.32206956
0.09799	33.65403	0.0003646	7.788e-05	5.16e-06	7.557e-05	0.0	0.00027233	7.892e-05	8.8e-07	695.05748713	699.67872141	708.20819468	0.44235058	0.12440923	-0.3220584
0.09809	33.65884	0.00036443	7.79e-05	5.17e-06	7.558e-05	0.0	0.00027243	7.895e-05	8.8e-07	695.08521671	699.69434936	708.19403889	0.4384167	0.1243178	-0.32204728
0.09819	33.66351	0.00036426	7.792e-05	5.17e-06	7.56e-05	0.0	0.00027252	7.899e-05	8.8e-07	695.1129237	699.71001215	708.17994814	0.434393	0.1242386	-0.32203622
0.09829	33.66801	0.0003641	7.794e-05	5.18e-06	7.562e-05	0.0	0.0002726	7.902e-05	8.8e-07	695.14060601	699.72571257	708.1659238	0.43024843	0.12417537	-0.3220252
0.09839	33.67236	0.00036395	7.795e-05	5.18e-06	7.564e-05	0.0	0.00027269	7.905e-05	8.8e-07	695.168261	699.74145372	708.15196745	0.42598418	0.12412797	-0.32201425
0.09849	33.67655	0.0003638	7.797e-05	5.19e-06	7.565e-05	0.0	0.00027277	7.908e-05	8.8e-07	695.19588545	699.75723906	708.13808087	0.42158755	0.1240979	-0.32200334
0.09859	33.68057	0.00036366	7.798e-05	5.19e-06	7.567e-05	0.0	0.00027285	7.911e-05	8.8e-07	695.22347519	699.77307251	708.12426614	0.41703767	0.12408768	-0.3219925
0.09869	33.68443	0.00036352	7.8e-05	5.19e-06	7.568e-05	0.0	0.00027292	7.914e-05	8.8e-07	695.25102563	699.78895823	708.11052548	0.41229753	0.1241017	-0.32198171
0.09879	33.6881	0.00036339	7.801e-05	5.2e-06	7.57e-05	0.0	0.000273	7.916e-05	8.8e-07	695.27853086	699.80490101	708.09686151	0.40736843	0.12413979	-0.32197098
0.09889	33.6916	0.00036326	7.803e-05	5.2e-06	7.571e-05	0.0	0.00027306	7.919e-05	8.8e-07	695.3059835	699.82090631	708.08327728	0.40219226	0.12420882	-0.32196031
0.09899	33.69492	0.00036315	7.804e-05	5.2e-06	7.572e-05	0.0	0.00027313	7.921e-05	8.8e-07	695.33337392	699.8369806	708.06977651	0.39672535	0.1243139	-0.32194971
0.09909	33.69803	0.00036304	7.805e-05	5.21e-06	7.574e-05	0.0	0.00027319	7.924e-05	8.8e-07	695.36068994	699.85313139	708.05636361	0.39091104	0.12446163	-0.32193918
0.09919	33.70095	0.00036293	7.806e-05	5.21e-06	7.575e-05	0.0	0.00027325	7.926e-05	8.8e-07	695.38791591	699.86936763	708.04304392	0.38467104	0.12466107	-0.32192872
0.09929	33.70366	0.00036284	7.807e-05	5.21e-06	7.576e-05	0.0	0.0002733	7.928e-05	8.8e-07	695.41503174	699.8856999	708.02982395	0.37789836	0.12492449	-0.32191834
0.09939	33.70614	0.00036275	7.808e-05	5.22e-06	7.577e-05	0.0	0.00027335	7.93e-05	8.8e-07	695.44200922	699.90214168	708.01671223	0.37042195	0.12527134	-0.32190805
0.09949	33.70839	0.00036267	7.809e-05	5.22e-06	7.578e-05	0.0	0.00027339	7.931e-05	8.8e-07	695.46880875	699.91871033	708.00372008	0.3620191	0.12572668	-0.32189785
0.09959	33.71039	0.00036259	7.81e-05	5.22e-06	7.578e-05	0.0	0.00027343	7.933e-05	8.8e-07	695.49537339	699.93542868	707.99086286	0.35226652	0.12633748	-0.32188776
0.09969	33.71211	0.00036253	7.811e-05	5.22e-06	7.579e-05	0.0	0.00027347	7.934e-05	8.8e-07	695.52161177	699.95232972	707.97816371	0.34044595	0.12718216	-0.32187779
0.09979	33.71351	0.00036248	7.811e-05	5.22e-06	7.58e-05	0.0	0.00027349	7.935e-05	8.8e-07	695.54736495	699.96946488	707.96566045	0.3249646	0.12843077	-0.32186798
0.09989	33.71456	0.00036245	7.812e-05	5.22e-06	7.58e-05	0.0	0.00027351	7.936e-05	8.8e-07	695.57229237	699.9869304	707.95342853	0.30103311	0.13057778	-0.32185839
0.09999	33.71511	0.00036243	7.812e-05	5.22e-06	7.58e-05	0.0	0.00027352	7.936e-05	8.8e-07	695.59505501	700.00502838	707.94173698	0.18370063	0.14081739	-0.32184925
0.10001	33.71512	0.00036243	7.812e-05	5.22e-06	7.58e-05	0.0	0.00027353	7.936e-05	8.8e-07	695.59765477	700.00896176	707.9397681	721.02125857	29.03219985	34.44439549
