# Supplementary material for: Dataset for the simulated biomass pyrolysis in rotary kilns with varying particle residence time distributions
Source: Data Brief. 2021 Nov 23;39:107603. doi: 10.1016/j.dib.2021.107603 (PMC8633881; doi:10.1016/j.dib.2021.107603)
Supplement: Supplementary Data S1 — Supplementary Raw Research Data. This is open data under the CC BY license http://creativecommons.org/licenses/by/4.0/ [file mmc1.zip › supplementary/0/logFiles/log_Pe14]

l,m	Tau,s	F_w,kg/s	F_is,kg/s	F_c,kg/s	F_rt,kg/s	F_w_wet,kg/s	F_it,kg/s	F_g,kg/s	F_H2O_g,kg/s	T_b,K	T_g,K	T_w,K	q_bed,kW/m	q_gas,kW/m	q_loss,kW/m
1e-05	0.00276	0.0	0.0	0.0	0.0	0.00087527	0.0	0.0	0.0	298.35621228	299.27003734	833.0921584	32.48888996	3.31870786	-0.42011989
0.0001	0.05239	0.0	0.0	0.0	0.0	0.00087527	0.0	0.0	0.0	300.2070068	309.31199756	832.57275131	32.36102518	3.30059981	-0.41971204
0.0002	0.10749	0.0	0.0	0.0	0.0	0.00087527	0.0	0.0	0.0	302.25269709	320.38644557	831.99810141	32.21964383	3.27930689	-0.41926081
0.0003	0.16257	0.0	0.0	0.0	0.0	0.00087527	0.0	0.0	0.0	304.28715503	331.36959155	831.42605854	32.07898619	3.2567777	-0.41881163
0.0004	0.2176	0.0	0.0	0.0	0.0	0.00087527	0.0	0.0	0.0	306.31046394	342.25763467	830.85663134	31.93905065	3.23294669	-0.41836451
0.0005	0.2726	0.0	0.0	0.0	0.0	0.00087527	0.0	0.0	0.0	308.32270658	353.04669707	830.28982889	31.7998352	3.2078044	-0.41791944
0.0006	0.32757	0.0	0.0	0.0	0.0	0.00087527	0.0	0.0	0.0	310.32396469	363.73279436	829.72566098	31.66133571	3.18129888	-0.41747646
0.0007	0.38249	0.0	0.0	0.0	0.0	0.00087527	0.0	0.0	0.0	312.31431896	374.31184666	829.16413807	31.52355382	3.1534479	-0.41703555
0.0008	0.43739	0.0	0.0	0.0	0.0	0.00087527	0.0	0.0	0.0	314.29385107	384.77986785	828.60526996	31.38649018	3.1242602	-0.41659671
0.0009	0.49224	0.0	0.0	0.0	0.0	0.00087527	0.0	0.0	0.0	316.26263979	395.13268526	828.04906791	31.25012543	3.09358759	-0.41616
0.001	0.54706	0.0	0.0	0.0	0.0	0.00087527	0.0	0.0	0.0	318.22076489	405.36619807	827.49554267	31.11447846	3.06158214	-0.41572536
0.0011	0.60185	0.0	0.0	0.0	0.0	0.00087527	0.0	0.0	0.0	320.16830609	415.47633077	826.94470485	30.97952984	3.02815852	-0.41529284
0.0012	0.6566	0.0	0.0	0.0	0.0	0.00087527	0.0	0.0	0.0	322.10533932	425.4589289	826.39656618	30.84528431	2.99332977	-0.41486243
0.0013	0.71131	0.0	0.0	0.0	0.0	0.00087527	0.0	0.0	0.0	324.03194284	435.30987636	825.85113775	30.71173756	2.95708415	-0.41443415
0.0014	0.76599	0.0	0.0	0.0	0.0	0.00087527	0.0	0.0	0.0	325.94819273	445.02513827	825.3084307	30.57887329	2.9194887	-0.41400801
0.0015	0.82063	0.0	0.0	0.0	0.0	0.00087527	0.0	0.0	0.0	327.85416378	454.60077162	824.76845596	30.44669887	2.88048014	-0.41358402
0.0016	0.87523	0.0	0.0	0.0	0.0	0.00087527	0.0	0.0	0.0	329.74993085	464.03272273	824.23122497	30.31520664	2.84007791	-0.41316219
0.0017	0.9298	0.0	0.0	0.0	0.0	0.00087527	0.0	0.0	0.0	331.63556732	473.31736213	823.6967474	30.18437681	2.79848423	-0.41274252
0.0018	0.98433	0.0	0.0	0.0	0.0	0.00087527	0.0	0.0	0.0	333.51114593	482.45091082	823.16503375	30.05421981	2.75550907	-0.41232503
0.0019	1.03883	0.0	0.0	0.0	0.0	0.00087527	0.0	0.0	0.0	335.37673853	491.42974177	822.63609397	29.92471718	2.71135714	-0.4119097
0.002	1.09329	0.0	0.0	0.0	0.0	0.00087527	0.0	0.0	0.0	337.23241601	500.25068136	822.10993592	29.79586743	2.66598295	-0.41149657
0.0021	1.14771	0.0	0.0	0.0	0.0	0.00087527	0.0	0.0	0.0	339.07824843	508.91034414	821.58656867	29.6676627	2.61943983	-0.41108563
0.0022	1.2021	0.0	0.0	0.0	0.0	0.00087527	0.0	0.0	0.0	340.91430486	517.4057749	821.06599935	29.54008536	2.57192174	-0.41067689
0.0023	1.25646	0.0	0.0	0.0	0.0	0.00087527	0.0	0.0	0.0	342.74065336	525.73424654	820.54823411	29.41313752	2.52333625	-0.41027035
0.0024	1.31077	0.0	0.0	0.0	0.0	0.00087527	0.0	0.0	0.0	344.55736124	533.89303208	820.03327927	29.28680361	2.47384306	-0.40986601
0.0025	1.36505	0.0	0.0	0.0	0.0	0.00087527	0.0	0.0	0.0	346.36449431	541.88009414	819.52113785	29.16107186	2.42354723	-0.40946387
0.0026	1.4193	0.0	0.0	0.0	0.0	0.00087527	0.0	0.0	0.0	348.16211788	549.69323266	819.0118139	29.03593962	2.37243018	-0.40906396
0.0027	1.4735	0.0	0.0	0.0	0.0	0.00087527	0.0	0.0	0.0	349.95029619	557.33053273	818.50531018	28.91139659	2.32057727	-0.40866626
0.0028	1.52768	0.0	0.0	0.0	0.0	0.00087527	0.0	0.0	0.0	351.72909257	564.79027759	818.00162867	28.78743467	2.26804385	-0.40827079
0.0029	1.58181	0.0	0.0	0.0	0.0	0.00087527	0.0	0.0	0.0	353.49856884	572.07147137	817.50076776	28.66401946	2.21525712	-0.40787749
0.003	1.63591	0.0	0.0	0.0	0.0	0.00087527	0.0	0.0	0.0	355.25878605	579.17314942	817.00272594	28.54117184	2.16186318	-0.40748643
0.0031	1.68998	0.0	0.0	0.0	0.0	0.00087527	0.0	0.0	0.0	357.00980456	586.09434523	816.50750188	28.41887182	2.10808553	-0.4070976
0.0032	1.744	0.0	0.0	0.0	0.0	0.00087527	0.0	0.0	0.0	358.75168356	592.83447834	816.01509247	28.29711004	2.05399812	-0.40671099
0.0033	1.79799	0.0	0.0	0.0	0.0	0.00087527	0.0	0.0	0.0	360.48448118	599.39341556	815.52549239	28.17586309	1.99991033	-0.40632655
0.0034	1.85195	0.0	0.0	0.0	0.0	0.00087527	0.0	0.0	0.0	362.20825445	605.77151988	815.03869382	28.05513577	1.94565885	-0.40594433
0.0035	1.90587	0.0	0.0	0.0	0.0	0.00087526	0.0	0.0	0.0	363.92305961	611.96898694	814.55469019	27.93491247	1.89142253	-0.40556431
0.0036	1.95975	0.0	0.0	0.0	0.0	0.00087526	0.0	0.0	0.0	365.62895184	617.98648554	814.07347259	27.81518261	1.8372969	-0.40518649
0.0037	2.0136	1e-08	0.0	0.0	0.0	0.00087526	0.0	0.0	0.0	367.32598539	623.82495928	813.59503077	27.69594204	1.78333677	-0.40481082
0.0038	2.06741	1e-08	0.0	0.0	0.0	0.00087526	0.0	0.0	0.0	369.0142142	629.48546212	813.11935376	27.57717428	1.72967778	-0.40443734
0.0039	2.12118	1e-08	0.0	0.0	0.0	0.00087526	0.0	0.0	0.0	370.69369047	634.96955958	812.64642847	27.45887119	1.6764026	-0.40406602
0.004	2.17492	1e-08	0.0	0.0	0.0	0.00087526	0.0	0.0	0.0	372.36446576	640.27902411	812.1762407	27.34102272	1.62360751	-0.40369684
0.0041	2.22862	1e-08	0.0	0.0	0.0	0.00087526	0.0	0.0	0.0	374.02659073	645.41591607	811.70877488	27.22361879	1.57138982	-0.40332981
0.0042	2.28228	1e-08	0.0	0.0	0.0	0.00087526	0.0	0.0	0.0	375.68011613	650.38195387	811.2440171	27.10667786	1.51950144	-0.4029649
0.0043	2.33591	1e-08	0.0	0.0	0.0	0.00087526	0.0	0.0	0.0	377.32509107	655.1796271	810.78194971	26.99015712	1.46843952	-0.40260211
0.0044	2.3895	1e-08	0.0	0.0	0.0	0.00087526	0.0	0.0	0.0	378.96156393	659.81160354	810.32255419	26.87406097	1.41812913	-0.4022414
0.0045	2.44306	2e-08	0.0	0.0	0.0	0.00087525	0.0	0.0	0.0	380.58958248	664.28070287	809.86581124	26.75838157	1.36864462	-0.40188278
0.0046	2.49658	2e-08	0.0	0.0	0.0	0.00087525	0.0	0.0	0.0	382.20919425	668.58958246	809.41170243	26.64313413	1.31976926	-0.40152624
0.0047	2.55006	2e-08	0.0	0.0	0.0	0.00087525	0.0	0.0	0.0	383.82044613	672.74105643	808.96020853	26.52828699	1.27188256	-0.40117174
0.0048	2.60351	2e-08	0.0	0.0	0.0	0.00087525	0.0	0.0	0.0	385.42338392	676.73842012	808.51130787	26.41384381	1.22491659	-0.40081928
0.0049	2.65692	3e-08	0.0	0.0	0.0	0.00087524	0.0	0.0	0.0	387.01805308	680.58492259	808.06497902	26.29979973	1.17891295	-0.40046882
0.005	2.7103	3e-08	0.0	0.0	0.0	0.00087524	0.0	0.0	0.0	388.6044986	684.28386966	807.62120026	26.18615504	1.13383259	-0.40012039
0.0051	2.76363	3e-08	0.0	0.0	0.0	0.00087524	0.0	0.0	0.0	390.18276505	687.83852982	807.17995014	26.07290115	1.08978246	-0.39977393
0.0052	2.81693	4e-08	0.0	0.0	0.0	0.00087523	0.0	0.0	0.0	391.75289637	691.25241854	806.7412058	25.96003651	1.0467585	-0.39942943
0.0053	2.8702	4e-08	0.0	0.0	0.0	0.00087523	0.0	0.0	0.0	393.31493615	694.52902856	806.30494452	25.84755843	1.00477775	-0.39908688
0.0054	2.92343	5e-08	0.0	0.0	0.0	0.00087522	0.0	0.0	0.0	394.86892756	697.67188786	805.87114335	25.73545983	0.96389686	-0.39874628
0.0055	2.97662	5e-08	0.0	0.0	0.0	0.00087522	0.0	0.0	0.0	396.41491295	700.68476847	805.43977832	25.62374287	0.92408718	-0.39840758
0.0056	3.02978	6e-08	0.0	0.0	0.0	0.00087521	0.0	0.0	0.0	397.9529348	703.57120639	805.01082635	25.51240431	0.88536884	-0.39807077
0.0057	3.08289	7e-08	0.0	0.0	0.0	0.0008752	0.0	0.0	0.0	399.48303508	706.33483143	804.58426391	25.40144261	0.84774594	-0.39773585
0.0058	3.13598	7e-08	0.0	0.0	0.0	0.0008752	0.0	0.0	0.0	401.00525545	708.9792673	804.16006749	25.29085662	0.81121835	-0.39740278
0.0059	3.18902	8e-08	0.0	0.0	0.0	0.00087519	0.0	0.0	0.0	402.51963712	711.50816875	803.73821344	25.18064233	0.77580553	-0.39707155
0.006	3.24203	9e-08	0.0	0.0	0.0	0.00087518	0.0	0.0	0.0	404.02622112	713.9251342	803.3186783	25.070803	0.74147247	-0.39674214
0.0061	3.29501	1e-07	0.0	0.0	0.0	0.00087517	0.0	0.0	0.0	405.52504825	716.23371146	802.9014388	24.96133706	0.70821823	-0.39641453
0.0062	3.34794	1.1e-07	0.0	0.0	0.0	0.00087516	0.0	0.0	0.0	407.01615906	718.4374081	802.48647184	24.85224464	0.67602794	-0.3960887
0.0063	3.40084	1.3e-07	0.0	0.0	0.0	0.00087514	0.0	0.0	0.0	408.49959367	720.53977375	802.07375411	24.74351754	0.64496783	-0.39576465
0.0064	3.45371	1.4e-07	0.0	0.0	0.0	0.00087513	0.0	0.0	0.0	409.97539184	722.54436366	801.6632623	24.63516557	0.61492782	-0.39544234
0.0065	3.50653	1.5e-07	0.0	0.0	0.0	0.00087511	0.0	0.0	0.0	411.44359352	724.45449632	801.2549741	24.52718594	0.58592043	-0.39512176
0.0066	3.55933	1.7e-07	0.0	0.0	0.0	0.0008751	0.0	0.0	0.0	412.90423831	726.27348928	800.8488672	24.41957938	0.55792327	-0.39480288
0.0067	3.61208	1.9e-07	0.0	0.0	0.0	0.00087508	0.0	0.0	0.0	414.35736556	728.00460884	800.44491954	24.31234125	0.53096833	-0.39448571
0.0068	3.6648	2.1e-07	0.0	0.0	0.0	0.00087506	0.0	0.0	0.0	415.80301412	729.65120452	800.04310868	24.20547799	0.5049748	-0.39417021
0.0069	3.71748	2.3e-07	0.0	0.0	0.0	0.00087504	0.0	0.0	0.0	417.24122316	731.21632297	799.64341353	24.09898877	0.47993508	-0.39385638
0.007	3.77012	2.5e-07	0.0	0.0	0.0	0.00087501	0.0	0.0	0.0	418.6720315	732.70299931	799.24581307	23.99287479	0.45582108	-0.39354418
0.0071	3.82273	2.8e-07	0.0	0.0	0.0	0.00087499	0.0	0.0	0.0	420.09547784	734.11417117	798.8502867	23.88713644	0.43261289	-0.39323361
0.0072	3.8753	3.1e-07	0.0	0.0	0.0	0.00087496	0.0	0.0	0.0	421.51160023	735.45295491	798.45681302	23.78176511	0.41038809	-0.39292466
0.0073	3.92783	3.4e-07	0.0	0.0	0.0	0.00087493	0.0	0.0	0.0	422.92043706	736.72210563	798.06537228	23.67677501	0.38897697	-0.39261731
0.0074	3.98033	3.7e-07	0.0	0.0	0.0	0.0008749	0.0	0.0	0.0	424.3220265	737.9243456	797.67594491	23.57216244	0.36840373	-0.39231153
0.0075	4.03279	4.1e-07	0.0	0.0	0.0	0.00087486	0.0	0.0	0.0	425.71640652	739.0623183	797.28851168	23.46792866	0.34863848	-0.39200731
0.0076	4.08522	4.4e-07	0.0	0.0	0.0	0.00087482	0.0	0.0	0.0	427.10361476	740.13869196	796.90305324	23.36406746	0.3297355	-0.39170465
0.0077	4.1376	4.9e-07	0.0	0.0	0.0	0.00087478	0.0	0.0	0.0	428.48368875	741.15601654	796.51955081	23.26058859	0.31156901	-0.39140353
0.0078	4.18995	5.3e-07	0.0	0.0	0.0	0.00087474	0.0	0.0	0.0	429.85666605	742.1166721	796.1379864	23.15749004	0.29414588	-0.39110392
0.0079	4.24227	5.8e-07	0.0	0.0	0.0	0.00087469	0.0	0.0	0.0	431.22258397	743.02299166	795.75834225	23.05477288	0.27743778	-0.39080582
0.008	4.29455	6.3e-07	0.0	0.0	0.0	0.00087463	0.0	0.0	0.0	432.58147961	743.87726895	795.38060079	22.95243307	0.2614754	-0.39050922
0.0081	4.34679	6.9e-07	0.0	0.0	0.0	0.00087458	0.0	0.0	0.0	433.93338977	744.68179864	795.00474441	22.85047694	0.24617002	-0.3902141
0.0082	4.39899	7.5e-07	0.0	0.0	0.0	0.00087452	0.0	0.0	0.0	435.27835134	745.43864569	794.63075663	22.74890342	0.23151766	-0.38992044
0.0083	4.45116	8.2e-07	0.0	0.0	0.0	0.00087445	0.0	0.0	0.0	436.616401	746.14985154	794.25862108	22.6477133	0.21749316	-0.38962824
0.0084	4.50329	8.9e-07	0.0	0.0	0.0	0.00087438	0.0	0.0	0.0	437.94757523	746.81738185	793.88832174	22.54690532	0.20409564	-0.38933747
0.0085	4.55538	9.7e-07	0.0	0.0	0.0	0.0008743	0.0	0.0	0.0	439.27191022	747.44321015	793.51984254	22.446482	0.19127884	-0.38904814
0.0086	4.60744	1.05e-06	0.0	0.0	0.0	0.00087422	0.0	0.0	0.0	440.58944217	748.0291326	793.15316831	22.34644333	0.17902691	-0.38876023
0.0087	4.65946	1.14e-06	0.0	0.0	0.0	0.00087413	0.0	0.0	0.0	441.90020708	748.57690788	792.788284	22.24678985	0.16731717	-0.38847371
0.0088	4.71144	1.23e-06	0.0	0.0	0.0	0.00087404	0.0	0.0	0.0	443.20424077	749.08822209	792.42517497	22.14752208	0.15612706	-0.3881886
0.0089	4.76339	1.33e-06	0.0	0.0	0.0	0.00087394	0.0	0.0	0.0	444.50157881	749.56474477	792.06382663	22.04863781	0.14546696	-0.38790486
0.009	4.8153	1.44e-06	0.0	0.0	0.0	0.00087383	0.0	0.0	0.0	445.79225667	750.00803883	791.7042249	21.9501406	0.13527735	-0.3876225
0.0091	4.86717	1.56e-06	0.0	0.0	0.0	0.00087371	0.0	0.0	0.0	447.07630965	750.41959929	791.34635606	21.85202956	0.12555247	-0.3873415
0.0092	4.919	1.68e-06	0.0	0.0	0.0	0.00087359	0.0	0.0	0.0	448.35377288	750.80086674	790.99020665	21.75430494	0.11627289	-0.38706185
0.0093	4.9708	1.81e-06	0.0	0.0	0.0	0.00087345	0.0	0.0	0.0	449.62468127	751.15323317	790.63576344	21.65696607	0.10743113	-0.38678353
0.0094	5.02256	1.96e-06	0.0	0.0	0.0	0.00087331	0.0	0.0	0.0	450.88906956	751.47803557	790.28301346	21.560014	0.09899637	-0.38650655
0.0095	5.07429	2.11e-06	0.0	0.0	0.0	0.00087316	0.0	0.0	0.0	452.14697234	751.77653879	789.93194413	21.46344846	0.09095572	-0.38623089
0.0096	5.12598	2.27e-06	0.0	0.0	0.0	0.000873	0.0	0.0	0.0	453.39842399	752.04996007	789.58254309	21.36726943	0.08329232	-0.38595653
0.0097	5.17763	2.44e-06	0.0	0.0	0.0	0.00087283	0.0	0.0	0.0	454.64345872	752.29946773	789.23479823	21.27147639	0.07599704	-0.38568348
0.0098	5.22924	2.62e-06	0.0	0.0	0.0	0.00087264	0.0	0.0	0.0	455.88211051	752.52619415	788.88869759	21.1760697	0.06904718	-0.38541171
0.0099	5.28082	2.82e-06	0.0	0.0	0.0	0.00087245	0.0	0.0	0.0	457.1144132	752.73120324	788.54422961	21.08104901	0.06243043	-0.38514123
0.01	5.33236	3.02e-06	0.0	0.0	0.0	0.00087224	0.0	0.0	0.0	458.34040042	752.91552029	788.20138288	20.98641408	0.05613265	-0.38487203
0.0101	5.38386	3.24e-06	0.0	0.0	0.0	0.00087202	0.0	0.0	0.0	459.5601056	753.08012632	787.86014624	20.89216482	0.05014014	-0.38460408
0.0102	5.43533	3.48e-06	0.0	0.0	0.0	0.00087179	0.0	0.0	0.0	460.773562	753.22595331	787.52050874	20.79830082	0.04443991	-0.38433739
0.0103	5.48676	3.73e-06	0.0	0.0	0.0	0.00087154	0.0	0.0	0.0	461.98080265	753.35390046	787.18245964	20.70482156	0.03901954	-0.38407195
0.0104	5.53815	3.99e-06	0.0	0.0	0.0	0.00087128	0.0	0.0	0.0	463.18186041	753.46482551	786.8459884	20.61172667	0.03386707	-0.38380774
0.0105	5.5895	4.27e-06	0.0	0.0	0.0	0.000871	0.0	0.0	0.0	464.37676792	753.55954901	786.51108468	20.51901566	0.0289711	-0.38354477
0.0106	5.64082	4.56e-06	0.0	0.0	0.0	0.0008707	0.0	0.0	0.0	465.56555761	753.63885627	786.17773833	20.426688	0.0243208	-0.38328302
0.0107	5.6921	4.87e-06	0.0	0.0	0.0	0.00087039	0.0	0.0	0.0	466.74826173	753.7034992	785.84593935	20.33474307	0.01990589	-0.38302249
0.0108	5.74335	5.2e-06	0.0	0.0	0.0	0.00087006	0.0	0.0	1e-08	467.9249123	753.75419815	785.51567795	20.24318024	0.01571664	-0.38276317
0.0109	5.79455	5.55e-06	0.0	0.0	0.0	0.00086971	0.0	0.0	1e-08	469.09554128	753.79158637	785.18694465	20.15200223	0.01172457	-0.38250502
0.011	5.84572	5.92e-06	0.0	0.0	0.0	0.00086934	0.0	0.0	1e-08	470.26018027	753.81633492	784.85972992	20.06120332	0.00794901	-0.38224809
0.0111	5.89686	6.31e-06	0.0	0.0	0.0	0.00086895	0.0	0.0	1e-08	471.41886066	753.82907661	784.53402444	19.97078475	0.00437039	-0.38199233
0.0112	5.94795	6.72e-06	0.0	0.0	0.0	0.00086854	0.0	0.0	1e-08	472.57161366	753.83041066	784.20981904	19.88074571	0.00098083	-0.38173776
0.0113	5.99901	7.15e-06	0.0	0.0	0.0	0.00086811	0.0	0.0	1e-08	473.71847028	753.82091227	783.88710468	19.79108537	-0.00222702	-0.38148437
0.0114	6.05003	7.61e-06	0.0	0.0	0.0	0.00086765	0.0	0.0	1e-08	474.8594613	753.80113448	783.56587245	19.70180284	-0.00525998	-0.38123214
0.0115	6.10101	8.09e-06	0.0	0.0	0.0	0.00086717	0.0	0.0	1e-08	475.99461727	753.77160988	783.24611358	19.61289716	-0.00812431	-0.38098107
0.0116	6.15196	8.6e-06	0.0	0.0	0.0	0.00086666	0.0	0.0	1e-08	477.12396872	753.73278316	782.92781963	19.52437185	-0.01085938	-0.38073113
0.0117	6.20287	9.13e-06	0.0	0.0	0.0	0.00086613	0.0	0.0	1e-08	478.24754583	753.68512242	782.61098215	19.43622032	-0.01342895	-0.38048234
0.0118	6.25374	9.69e-06	0.0	0.0	0.0	0.00086557	0.0	0.0	1e-08	479.36537855	753.6290944	782.29559272	19.34844386	-0.01585549	-0.3802347
0.0119	6.30458	1.028e-05	0.0	0.0	0.0	0.00086498	0.0	0.0	1e-08	480.47749666	753.56512679	781.9816431	19.26104159	-0.01814516	-0.37998818
0.012	6.35537	1.09e-05	0.0	0.0	0.0	0.00086436	0.0	0.0	1e-08	481.58392971	753.49362779	781.66912516	19.17401263	-0.02030375	-0.37974279
0.0121	6.40613	1.155e-05	0.0	0.0	0.0	0.00086371	0.0	0.0	1e-08	482.68470711	753.41496939	781.35803097	19.08735692	-0.02234691	-0.37949852
0.0122	6.45686	1.223e-05	0.0	0.0	0.0	0.00086303	0.0	0.0	1e-08	483.77985804	753.32952009	781.04835264	19.00107244	-0.02426708	-0.37925535
0.0123	6.50754	1.295e-05	0.0	0.0	0.0	0.00086231	0.0	0.0	1e-08	484.86941144	753.23763162	780.74008235	18.91515866	-0.02607431	-0.37901329
0.0124	6.55819	1.37e-05	0.0	0.0	0.0	0.00086156	0.0	0.0	1e-08	485.95339608	753.13963607	780.43321242	18.82961463	-0.02777353	-0.37877233
0.0125	6.6088	1.448e-05	0.0	0.0	0.0	0.00086077	0.0	0.0	1e-08	487.03184052	753.03584988	780.12773523	18.74443938	-0.02936936	-0.37853246
0.0126	6.65938	1.53e-05	0.0	0.0	0.0	0.00085995	0.0	0.0	2e-08	488.10477311	752.92657607	779.82364331	18.6596316	-0.03086833	-0.37829369
0.0127	6.70991	1.616e-05	0.0	0.0	0.0	0.00085909	0.0	0.0	2e-08	489.172222	752.81210281	779.52092922	18.57519067	-0.03227162	-0.37805599
0.0128	6.76041	1.707e-05	0.0	0.0	0.0	0.00085819	0.0	0.0	2e-08	490.23421515	752.69270583	779.21958562	18.49111537	-0.03358408	-0.37781937
0.0129	6.81088	1.801e-05	0.0	0.0	0.0	0.00085724	0.0	0.0	2e-08	491.2907803	752.56864938	778.91960524	18.40740462	-0.03480918	-0.37758381
0.013	6.8613	1.899e-05	0.0	0.0	0.0	0.00085626	0.0	0.0	2e-08	492.341945	752.44018703	778.62098087	18.32405764	-0.03595355	-0.37734933
0.0131	6.91169	2.002e-05	0.0	0.0	0.0	0.00085523	0.0	0.0	2e-08	493.38773666	752.30753906	778.32370551	18.24107338	-0.03702117	-0.3771159
0.0132	6.96204	2.11e-05	0.0	0.0	0.0	0.00085415	0.0	0.0	2e-08	494.42818242	752.17094287	778.02777206	18.15845032	-0.03801037	-0.37688352
0.0133	7.01235	2.222e-05	0.0	0.0	0.0	0.00085303	0.0	0.0	2e-08	495.46330924	752.03061839	777.73317357	18.07618754	-0.03892613	-0.3766522
0.0134	7.06262	2.339e-05	0.0	0.0	0.0	0.00085186	0.0	0.0	2e-08	496.49314389	751.8867765	777.4399031	17.99428388	-0.03977098	-0.37642192
0.0135	7.11286	2.461e-05	0.0	0.0	0.0	0.00085064	0.0	0.0	2e-08	497.51771296	751.73961935	777.14795383	17.91273917	-0.04055626	-0.37619267
0.0136	7.16306	2.588e-05	0.0	0.0	0.0	0.00084936	0.0	0.0	3e-08	498.53704296	751.58930237	776.85731911	17.83155124	-0.04127495	-0.37596446
0.0137	7.21322	2.72e-05	0.0	0.0	0.0	0.00084804	0.0	0.0	3e-08	499.55116005	751.43602234	776.56799217	17.7507193	-0.04193267	-0.37573727
0.0138	7.26335	2.858e-05	0.0	0.0	0.0	0.00084666	0.0	0.0	3e-08	500.56009028	751.27995073	776.27996636	17.67024222	-0.04253174	-0.37551111
0.0139	7.31344	3.001e-05	0.0	0.0	0.0	0.00084522	0.0	0.0	3e-08	501.56385952	751.12125198	775.9932351	17.59011886	-0.04307432	-0.37528596
0.014	7.36349	3.151e-05	0.0	0.0	0.0	0.00084373	0.0	0.0	3e-08	502.56249343	750.96008153	775.70779185	17.51034876	-0.043569	-0.37506183
0.0141	7.4135	3.306e-05	0.0	0.0	0.0	0.00084218	0.0	0.0	3e-08	503.55601765	750.7965652	775.42363023	17.43093002	-0.0440107	-0.3748387
0.0142	7.46348	3.467e-05	0.0	0.0	0.0	0.00084056	0.0	0.0	3e-08	504.54445747	750.63085319	775.14074379	17.35186178	-0.04440392	-0.37461657
0.0143	7.51341	3.634e-05	0.0	0.0	0.0	0.00083889	0.0	0.0	4e-08	505.52783808	750.46307785	774.85912616	17.2731429	-0.04475063	-0.37439544
0.0144	7.56331	3.808e-05	0.0	0.0	0.0	0.00083715	0.0	0.0	4e-08	506.5061845	750.29336548	774.57877104	17.19477225	-0.04505267	-0.3741753
0.0145	7.61318	3.989e-05	0.0	0.0	0.0	0.00083534	0.0	0.0	4e-08	507.4795216	750.12183533	774.29967215	17.11674886	-0.04531459	-0.37395614
0.0146	7.663	4.176e-05	0.0	0.0	0.0	0.00083347	0.0	0.0	4e-08	508.44787415	749.94859466	774.02182334	17.03907138	-0.04553491	-0.37373797
0.0147	7.71279	4.37e-05	0.0	0.0	0.0	0.00083152	0.0	0.0	4e-08	509.41126668	749.77375517	773.7452184	16.96173876	-0.04571635	-0.37352078
0.0148	7.76254	4.571e-05	0.0	0.0	0.0	0.00082951	0.0	0.0	5e-08	510.36972359	749.59742001	773.46985123	16.88474982	-0.04586044	-0.37330455
0.0149	7.81225	4.78e-05	0.0	0.0	0.0	0.00082742	0.0	0.0	5e-08	511.32326915	749.41968781	773.19571575	16.80810344	-0.04596858	-0.37308929
0.015	7.86192	4.995e-05	0.0	0.0	0.0	0.00082526	0.0	0.0	5e-08	512.27192749	749.24065161	772.92280592	16.73179849	-0.0460443	-0.372875
0.0151	7.91156	5.219e-05	0.0	0.0	0.0	0.00082303	0.0	0.0	5e-08	513.21572264	749.06039694	772.65111578	16.65583375	-0.04608633	-0.37266166
0.0152	7.96116	5.45e-05	0.0	0.0	0.0	0.00082072	0.0	0.0	5e-08	514.15467843	748.87901153	772.38063936	16.58020809	-0.04609676	-0.37244928
0.0153	8.01072	5.689e-05	0.0	0.0	0.0	0.00081832	0.0	0.0	6e-08	515.08881858	748.69657734	772.11137074	16.50492033	-0.0460767	-0.37223784
0.0154	8.06024	5.935e-05	0.0	0.0	0.0	0.00081585	0.0	0.0	6e-08	516.01816669	748.51317325	771.84330406	16.4299693	-0.04602717	-0.37202735
0.0155	8.10973	6.191e-05	0.0	0.0	0.0	0.0008133	0.0	0.0	6e-08	516.94274626	748.32887176	771.57643348	16.35535404	-0.04595283	-0.3718178
0.0156	8.15918	6.454e-05	0.0	0.0	0.0	0.00081066	0.0	0.0	6e-08	517.86258069	748.1437377	771.31075323	16.28107313	-0.04585028	-0.37160918
0.0157	8.20859	6.726e-05	0.0	0.0	0.0	0.00080794	0.0	0.0	7e-08	518.77769322	747.95784307	771.04625754	16.20712547	-0.04572201	-0.37140149
0.0158	8.25796	7.006e-05	0.0	0.0	0.0	0.00080513	0.0	0.0	7e-08	519.688107	747.77125324	770.78294066	16.13350989	-0.04556889	-0.37119473
0.0159	8.3073	7.296e-05	0.0	0.0	0.0	0.00080224	0.0	0.0	7e-08	520.59384505	747.58403134	770.52079692	16.06022521	-0.04539174	-0.37098889
0.016	8.35659	7.594e-05	0.0	0.0	0.0	0.00079925	0.0	0.0	8e-08	521.49493037	747.39623349	770.25982065	15.98727051	-0.04519525	-0.37078396
0.0161	8.40585	7.901e-05	0.0	0.0	0.0	0.00079617	0.0	0.0	8e-08	522.39138586	747.20791057	770.00000627	15.91464431	-0.0449755	-0.37057995
0.0162	8.45508	8.218e-05	0.0	0.0	0.0	0.00079301	0.0	0.0	8e-08	523.28323425	747.01912037	769.74134817	15.84234554	-0.04473499	-0.37037684
0.0163	8.50426	8.544e-05	0.0	0.0	0.0	0.00078974	0.0	0.0	9e-08	524.17049826	746.82991458	769.48384079	15.77037302	-0.04447448	-0.37017464
0.0164	8.55341	8.879e-05	0.0	0.0	0.0	0.00078639	0.0	0.0	9e-08	525.05320049	746.64034301	769.2274786	15.69872558	-0.04419468	-0.36997334
0.0165	8.60251	9.224e-05	0.0	0.0	0.0	0.00078294	0.0	0.0	9e-08	525.93136352	746.45044997	768.97225613	15.6274021	-0.04389872	-0.36977294
0.0166	8.65158	9.578e-05	0.0	0.0	0.0	0.00077939	0.0	0.0	1e-07	526.80500984	746.2602775	768.71816792	15.55640133	-0.0435843	-0.36957342
0.0167	8.70062	9.943e-05	0.0	0.0	0.0	0.00077574	0.0	0.0	1e-07	527.67416188	746.06987043	768.46520853	15.48572212	-0.04325317	-0.36937479
0.0168	8.74961	0.00010317	0.0	0.0	0.0	0.00077199	0.0	0.0	1e-07	528.538842	745.87926971	768.21337258	15.41536329	-0.042906	-0.36917704
0.0169	8.79857	0.00010701	0.0	0.0	0.0	0.00076815	0.0	0.0	1.1e-07	529.39907252	745.68851469	767.96265468	15.34532365	-0.04254339	-0.36898017
0.017	8.84749	0.00011095	0.0	0.0	0.0	0.0007642	0.0	0.0	1.1e-07	530.25487571	745.49764103	767.71304951	15.2756019	-0.0421671	-0.36878418
0.0171	8.89637	0.000115	0.0	0.0	0.0	0.00076015	0.0	0.0	1.2e-07	531.10627383	745.30668354	767.46455176	15.206197	-0.04177623	-0.36858905
0.0172	8.94521	0.00011914	0.0	0.0	0.0	0.000756	0.0	0.0	1.2e-07	531.95328906	745.11567735	767.21715614	15.13710771	-0.04137186	-0.36839479
0.0173	8.99401	0.00012339	0.0	0.0	0.0	0.00075175	0.0	0.0	1.2e-07	532.79594358	744.92465537	766.9708574	15.06833282	-0.04095452	-0.36820139
0.0174	9.04278	0.00012774	0.0	0.0	0.0	0.00074739	0.0	0.0	1.3e-07	533.63425952	744.73364932	766.72565032	14.99987115	-0.04052468	-0.36800885
0.0175	9.09151	0.0001322	0.0	0.0	0.0	0.00074293	0.0	0.0	1.3e-07	534.468259	744.54268724	766.48152971	14.93172131	-0.0400839	-0.36781716
0.0176	9.1402	0.00013676	0.0	0.0	0.0	0.00073836	0.0	0.0	1.4e-07	535.29796412	744.35179747	766.23849039	14.86388232	-0.03963125	-0.36762632
0.0177	9.18885	0.00014143	0.0	0.0	0.0	0.00073369	0.0	0.0	1.4e-07	536.12339699	744.16100834	765.99652722	14.79635288	-0.03916767	-0.36743632
0.0178	9.23747	0.0001462	1e-08	0.0	0.0	0.00072891	0.0	0.0	1.5e-07	536.94457969	743.97034644	765.75563509	14.72913178	-0.03869357	-0.36724717
0.0179	9.28605	0.00015107	1e-08	0.0	0.0	0.00072403	0.0	0.0	1.5e-07	537.7615343	743.77983741	765.5158089	14.6622178	-0.03820932	-0.36705885
0.018	9.33458	0.00015606	1e-08	0.0	0.0	0.00071904	0.0	0.0	1.6e-07	538.57428287	743.58950227	765.27704361	14.59560957	-0.03771668	-0.36687137
0.0181	9.38308	0.00016114	1e-08	0.0	0.0	0.00071395	0.0	0.0	1.6e-07	539.38284749	743.39936401	765.03933417	14.52930604	-0.03721424	-0.36668471
0.0182	9.43155	0.00016633	1e-08	0.0	0.0	0.00070875	0.0	0.0	1.7e-07	540.18725027	743.20944514	764.80267558	14.46330591	-0.03670302	-0.36649888
0.0183	9.47997	0.00017163	1e-08	0.0	0.0	0.00070345	0.0	0.0	1.7e-07	540.98751331	743.01976655	764.56706286	14.39760794	-0.03618335	-0.36631387
0.0184	9.52836	0.00017703	1e-08	0.0	0.0	0.00069805	0.0	0.0	1.8e-07	541.78365874	742.83034823	764.33249103	14.33221088	-0.03565554	-0.36612968
0.0185	9.57671	0.00018253	1e-08	0.0	0.0	0.00069254	1e-08	0.0	1.8e-07	542.57570863	742.64120551	764.09895519	14.26711332	-0.03512102	-0.3659463
0.0186	9.62502	0.00018814	1e-08	0.0	0.0	0.00068692	1e-08	0.0	1.9e-07	543.36368515	742.45235648	763.86645042	14.20231422	-0.03457865	-0.36576374
0.0187	9.67329	0.00019385	1e-08	0.0	0.0	0.00068121	1e-08	0.0	1.9e-07	544.14761048	742.26381785	763.63497185	14.13781223	-0.03402926	-0.36558197
0.0188	9.72152	0.00019966	1e-08	0.0	0.0	0.00067539	1e-08	0.0	2e-07	544.92750685	742.07560497	763.40451461	14.0736061	-0.03347315	-0.36540101
0.0189	9.76972	0.00020557	1e-08	0.0	0.0	0.00066947	1e-08	0.0	2.1e-07	545.70339649	741.88773228	763.17507388	14.00969449	-0.03291065	-0.36522085
0.019	9.81787	0.00021158	1e-08	0.0	0.0	0.00066345	1e-08	0.0	2.1e-07	546.47530154	741.70021051	762.94664485	13.94607604	-0.0323422	-0.36504148
0.0191	9.86599	0.00021769	1e-08	0.0	0.0	0.00065734	1e-08	0.0	2.2e-07	547.24324432	741.51305255	762.71922275	13.88274963	-0.03176772	-0.3648629
0.0192	9.91407	0.00022389	1e-08	0.0	0.0	0.00065113	1e-08	0.0	2.2e-07	548.00724717	741.32626942	762.49280282	13.81971389	-0.03118759	-0.36468511
0.0193	9.96212	0.00023019	2e-08	0.0	0.0	0.00064482	1e-08	0.0	2.3e-07	548.76733244	741.13987106	762.26738033	13.75696752	-0.030602	-0.36450811
0.0194	10.01012	0.00023658	2e-08	0.0	0.0	0.00063842	1e-08	0.0	2.4e-07	549.52352252	740.95386639	762.04295058	13.69450911	-0.03001116	-0.36433188
0.0195	10.05809	0.00024306	2e-08	0.0	0.0	0.00063193	1e-08	0.0	2.4e-07	550.27583962	740.76826158	761.81950887	13.63233745	-0.02941524	-0.36415643
0.0196	10.10601	0.00024964	2e-08	0.0	0.0	0.00062534	1e-08	0.0	2.5e-07	551.02430629	740.58306396	761.59705056	13.57045117	-0.02881442	-0.36398175
0.0197	10.1539	0.0002563	2e-08	0.0	0.0	0.00061867	1e-08	0.0	2.6e-07	551.76894497	740.39827902	761.375571	13.50884895	-0.02820883	-0.36380784
0.0198	10.20175	0.00026305	2e-08	0.0	0.0	0.00061191	1e-08	0.0	2.6e-07	552.50977817	740.21391125	761.1550656	13.44752944	-0.02759862	-0.36363469
0.0199	10.24957	0.00026988	2e-08	0.0	1e-08	0.00060507	2e-08	0.0	2.7e-07	553.24682842	740.02996395	760.93552975	13.38649123	-0.02698388	-0.3634623
0.02	10.29734	0.00027679	2e-08	0.0	1e-08	0.00059815	2e-08	0.0	2.8e-07	553.98011804	739.84643818	760.7169589	13.32573305	-0.02636473	-0.36329068
0.0201	10.34508	0.00028378	3e-08	0.0	1e-08	0.00059115	2e-08	0.0	2.8e-07	554.70966968	739.66333548	760.49934851	13.26525349	-0.02574123	-0.3631198
0.0202	10.39278	0.00029084	3e-08	0.0	1e-08	0.00058408	2e-08	0.0	2.9e-07	555.43550594	739.48065568	760.28269405	13.2050512	-0.02511347	-0.36294968
0.0203	10.44043	0.00029798	3e-08	0.0	1e-08	0.00057693	2e-08	0.0	3e-07	556.1576494	739.2983975	760.06699104	13.14512479	-0.02448147	-0.36278031
0.0204	10.48806	0.00030519	3e-08	0.0	1e-08	0.00056971	2e-08	0.0	3.1e-07	556.87612267	739.11655839	759.852235	13.08547289	-0.0238453	-0.36261167
0.0205	10.53564	0.00031247	3e-08	0.0	1e-08	0.00056242	2e-08	0.0	3.1e-07	557.59094813	738.93513397	759.63842148	13.0260941	-0.02320495	-0.36244378
0.0206	10.58318	0.00031981	4e-08	0.0	1e-08	0.00055507	3e-08	1e-08	3.2e-07	558.30214848	738.75411962	759.42554606	12.96698703	-0.02256042	-0.36227663
0.0207	10.63069	0.00032721	4e-08	0.0	1e-08	0.00054765	3e-08	1e-08	3.3e-07	559.00974635	738.5735092	759.21360433	12.90815026	-0.02191169	-0.3621102
0.0208	10.67815	0.00033467	4e-08	0.0	1e-08	0.00054018	3e-08	1e-08	3.4e-07	559.71376434	738.39329529	759.0025919	12.8495824	-0.02125874	-0.36194451
0.0209	10.72558	0.00034218	4e-08	0.0	1e-08	0.00053265	3e-08	1e-08	3.4e-07	560.414225	738.21346928	758.79250443	12.79128211	-0.02060149	-0.36177955
0.021	10.77297	0.00034974	5e-08	0.0	1e-08	0.00052508	4e-08	1e-08	3.5e-07	561.11115069	738.03402132	758.58333756	12.73324787	-0.01993989	-0.3616153
0.0211	10.82032	0.00035735	5e-08	0.0	1e-08	0.00051745	4e-08	1e-08	3.6e-07	561.80456405	737.85494028	758.37508698	12.67547829	-0.01927386	-0.36145178
0.0212	10.86764	0.00036501	5e-08	0.0	1e-08	0.00050978	4e-08	1e-08	3.7e-07	562.49448758	737.67621381	758.16774839	12.61797194	-0.01860329	-0.36128897
0.0213	10.91491	0.0003727	5e-08	0.0	1e-08	0.00050207	4e-08	1e-08	3.7e-07	563.18094376	737.49782826	757.96131752	12.56072738	-0.01792807	-0.36112688
0.0214	10.96215	0.00038043	6e-08	0.0	2e-08	0.00049432	5e-08	1e-08	3.8e-07	563.86395496	737.31976899	757.75579011	12.50374335	-0.017248	-0.36096549
0.0215	11.00934	0.0003882	6e-08	0.0	2e-08	0.00048655	5e-08	1e-08	3.9e-07	564.54354337	737.14202057	757.55116193	12.4470182	-0.01656299	-0.36080481
0.0216	11.0565	0.00039599	6e-08	0.0	2e-08	0.00047874	5e-08	1e-08	4e-07	565.21973138	736.96456543	757.34742877	12.39055056	-0.01587285	-0.36064484
0.0217	11.10362	0.00040381	7e-08	0.0	2e-08	0.0004709	6e-08	1e-08	4e-07	565.89254122	736.78738513	757.14458642	12.33433898	-0.01517739	-0.36048556
0.0218	11.1507	0.00041164	7e-08	0.0	2e-08	0.00046305	6e-08	1e-08	4.1e-07	566.56199506	736.61045995	756.94263072	12.27838201	-0.0144764	-0.36032698
0.0219	11.19775	0.00041949	8e-08	0.0	2e-08	0.00045518	6e-08	1e-08	4.2e-07	567.2281149	736.43376958	756.74155752	12.22267847	-0.01376969	-0.36016909
0.022	11.24475	0.00042736	8e-08	0.0	2e-08	0.0004473	7e-08	1e-08	4.3e-07	567.89092261	736.25729297	756.54136266	12.16722657	-0.01305699	-0.36001189
0.0221	11.29172	0.00043523	8e-08	0.0	2e-08	0.00043941	7e-08	1e-08	4.4e-07	568.55044012	736.08100666	756.34204205	12.11202499	-0.01233805	-0.35985538
0.0222	11.33864	0.00044311	9e-08	0.0	3e-08	0.00043151	8e-08	2e-08	4.4e-07	569.20668918	735.90488655	756.14359158	12.05707226	-0.0116126	-0.35969955
0.0223	11.38553	0.00045098	9e-08	0.0	3e-08	0.00042361	8e-08	2e-08	4.5e-07	569.85969146	735.72890743	755.94600718	12.00236693	-0.01088035	-0.3595444
0.0224	11.43238	0.00045886	1e-07	0.0	3e-08	0.00041572	9e-08	2e-08	4.6e-07	570.5094684	735.55304388	755.74928478	11.94790796	-0.0101412	-0.35938993
0.0225	11.47919	0.00046672	1e-07	0.0	3e-08	0.00040784	9e-08	2e-08	4.7e-07	571.15604132	735.37726966	755.55342035	11.89369339	-0.00939458	-0.35923613
0.0226	11.52596	0.00047457	1.1e-07	0.0	3e-08	0.00039996	1e-07	2e-08	4.8e-07	571.7994315	735.20155626	755.35840985	11.83972197	-0.00864026	-0.35908301
0.0227	11.57269	0.0004824	1.2e-07	0.0	3e-08	0.00039211	1e-07	2e-08	4.8e-07	572.43965999	735.02587475	755.16424929	11.78599225	-0.0078779	-0.35893055
0.0228	11.61939	0.00049022	1.2e-07	0.0	4e-08	0.00038427	1.1e-07	2e-08	4.9e-07	573.07674774	734.85019529	754.97093468	11.73250278	-0.00710713	-0.35877875
0.0229	11.66604	0.000498	1.3e-07	0.0	4e-08	0.00037646	1.2e-07	2e-08	5e-07	573.71071545	734.67448834	754.77846203	11.67925264	-0.00632799	-0.35862761
0.023	11.71266	0.00050576	1.3e-07	0.0	4e-08	0.00036868	1.2e-07	2e-08	5.1e-07	574.34158366	734.49872332	754.58682741	11.62623976	-0.0055396	-0.35847714
0.0231	11.75924	0.00051348	1.4e-07	0.0	4e-08	0.00036093	1.3e-07	3e-08	5.1e-07	574.96937278	734.32286783	754.39602686	11.57346297	-0.00474176	-0.35832732
0.0232	11.80578	0.00052117	1.5e-07	0.0	5e-08	0.00035322	1.4e-07	3e-08	5.2e-07	575.59410299	734.14688933	754.20605648	11.52092083	-0.00393407	-0.35817815
0.0233	11.85228	0.00052881	1.5e-07	0.0	5e-08	0.00034555	1.5e-07	3e-08	5.3e-07	576.21579427	733.97075458	754.01691235	11.46861194	-0.00311613	-0.35802963
0.0234	11.89874	0.00053641	1.6e-07	0.0	5e-08	0.00033792	1.5e-07	3e-08	5.4e-07	576.83446641	733.79443118	753.82859058	11.41653548	-0.00228811	-0.35788175
0.0235	11.94516	0.00054396	1.7e-07	0.0	5e-08	0.00033034	1.6e-07	3e-08	5.4e-07	577.45013898	733.61788553	753.64108731	11.36468932	-0.00144885	-0.35773452
0.0236	11.99154	0.00055146	1.8e-07	0.0	6e-08	0.00032281	1.7e-07	3e-08	5.5e-07	578.06283131	733.44108285	753.45439867	11.31307235	-0.0005982	-0.35758792
0.0237	12.03789	0.0005589	1.9e-07	0.0	6e-08	0.00031534	1.8e-07	4e-08	5.6e-07	578.67256251	733.26398849	753.26852082	11.2616832	0.00026426	-0.35744197
0.0238	12.08419	0.00056628	1.9e-07	0.0	6e-08	0.00030793	1.9e-07	4e-08	5.7e-07	579.27935143	733.08656743	753.08344993	11.21052051	0.00113897	-0.35729665
0.0239	12.13046	0.0005736	2e-07	0.0	7e-08	0.00030058	2e-07	4e-08	5.7e-07	579.88321678	732.9087859	752.89918219	11.15958355	0.0020256	-0.35715195
0.024	12.17669	0.00058085	2.1e-07	0.0	7e-08	0.0002933	2.1e-07	4e-08	5.8e-07	580.48417697	732.73060891	752.71571381	11.10887018	0.00292556	-0.35700789
0.0241	12.22287	0.00058803	2.2e-07	0.0	7e-08	0.00028609	2.2e-07	5e-08	5.9e-07	581.08225011	732.55200111	752.53304099	11.05837937	0.00383893	-0.35686445
0.0242	12.26902	0.00059513	2.3e-07	0.0	8e-08	0.00027895	2.4e-07	5e-08	6e-07	581.67745406	732.37292749	752.35115998	11.00810982	0.00476613	-0.35672163
0.0243	12.31513	0.00060216	2.4e-07	0.0	8e-08	0.00027188	2.5e-07	5e-08	6e-07	582.26980644	732.1933531	752.17006701	10.95806022	0.00570762	-0.35657943
0.0244	12.3612	0.00060911	2.5e-07	0.0	9e-08	0.0002649	2.6e-07	5e-08	6.1e-07	582.85932468	732.01324397	751.98975834	10.90822972	0.00666318	-0.35643785
0.0245	12.40724	0.00061597	2.6e-07	0.0	9e-08	0.00025799	2.7e-07	6e-08	6.2e-07	583.44602588	731.83256587	751.81023025	10.85861658	0.00763393	-0.35629688
0.0246	12.45323	0.00062275	2.8e-07	0.0	1e-07	0.00025117	2.9e-07	6e-08	6.2e-07	584.02992686	731.65128498	751.63147902	10.80921975	0.00862	-0.35615652
0.0247	12.49918	0.00062945	2.9e-07	0.0	1e-07	0.00024444	3e-07	6e-08	6.3e-07	584.61104419	731.469368	751.45350096	10.76003803	0.00962166	-0.35601676
0.0248	12.5451	0.00063605	3e-07	0.0	1.1e-07	0.0002378	3.2e-07	6e-08	6.4e-07	585.18939421	731.286782	751.27629237	10.71107021	0.01063937	-0.35587761
0.0249	12.59097	0.00064256	3.1e-07	0.0	1.1e-07	0.00023124	3.3e-07	7e-08	6.4e-07	585.76499293	731.10349489	751.09984959	10.6623151	0.01167347	-0.35573907
0.025	12.63681	0.00064897	3.2e-07	0.0	1.2e-07	0.00022479	3.5e-07	7e-08	6.5e-07	586.33785609	730.91947521	750.92416895	10.61377153	0.01272431	-0.35560112
0.0251	12.68261	0.00065529	3.4e-07	0.0	1.2e-07	0.00021843	3.7e-07	7e-08	6.6e-07	586.90799918	730.73469201	750.74924681	10.56543831	0.01379219	-0.35546376
0.0252	12.72837	0.0006615	3.5e-07	0.0	1.3e-07	0.00021216	3.8e-07	8e-08	6.6e-07	587.4754374	730.54911526	750.57507953	10.51731433	0.0148775	-0.355327
0.0253	12.77409	0.00066762	3.7e-07	0.0	1.3e-07	0.000206	4e-07	8e-08	6.7e-07	588.04018564	730.36271584	750.4016635	10.46939845	0.01598056	-0.35519083
0.0254	12.81977	0.00067363	3.8e-07	0.0	1.4e-07	0.00019994	4.2e-07	9e-08	6.8e-07	588.60225855	730.17546555	750.2289951	10.4216896	0.01710158	-0.35505525
0.0255	12.86541	0.00067954	3.9e-07	0.0	1.5e-07	0.00019398	4.4e-07	9e-08	6.8e-07	589.16167054	729.98733714	750.05707075	10.37418665	0.01824096	-0.35492025
0.0256	12.91101	0.00068534	4.1e-07	0.0	1.5e-07	0.00018812	4.6e-07	9e-08	6.9e-07	589.71843567	729.79830447	749.88588685	10.32688852	0.01939895	-0.35478583
0.0257	12.95657	0.00069104	4.3e-07	0.0	1.6e-07	0.00018237	4.8e-07	1e-07	6.9e-07	590.27256774	729.60834255	749.71543984	10.27979416	0.02057585	-0.35465199
0.0258	13.00209	0.00069663	4.4e-07	0.0	1.7e-07	0.00017673	5e-07	1e-07	7e-07	590.82407873	729.41742752	749.54572664	10.23283225	0.02177165	-0.35451873
0.0259	13.04758	0.00070211	4.6e-07	0.0	1.7e-07	0.00017119	5.2e-07	1.1e-07	7e-07	591.37297955	729.22553681	749.3767444	10.18606339	0.02298686	-0.35438604
0.026	13.09302	0.00070748	4.8e-07	0.0	1.8e-07	0.00016577	5.5e-07	1.1e-07	7.1e-07	591.91928194	729.03264921	749.20848996	10.13945422	0.02422162	-0.35425392
0.0261	13.13842	0.00071273	4.9e-07	0.0	1.9e-07	0.00016045	5.7e-07	1.2e-07	7.1e-07	592.46299615	728.83874489	749.04096054	10.09298852	0.02547602	-0.35412237
0.0262	13.18379	0.00071788	5.1e-07	0.0	2e-07	0.00015524	5.9e-07	1.2e-07	7.2e-07	593.00413126	728.64380525	748.87415365	10.0466556	0.02675031	-0.35399139
0.0263	13.22912	0.00072291	5.3e-07	0.0	2.1e-07	0.00015015	6.2e-07	1.3e-07	7.3e-07	593.54269565	728.44781343	748.70806692	10.00043969	0.02804464	-0.35386097
0.0264	13.2744	0.00072784	5.5e-07	0.0	2.2e-07	0.00014516	6.5e-07	1.3e-07	7.3e-07	594.07869657	728.25075405	748.54269829	9.95432445	0.02935914	-0.35373112
0.0265	13.31965	0.00073265	5.7e-07	0.0	2.2e-07	0.00014028	6.7e-07	1.4e-07	7.3e-07	594.61214682	728.05261306	748.37804399	9.90865	0.0306938	-0.35360182
0.0266	13.36486	0.00073734	5.9e-07	0.0	2.3e-07	0.00013552	7e-07	1.4e-07	7.4e-07	595.14306714	727.85337766	748.21409789	9.86310689	0.03204884	-0.35347309
0.0267	13.41003	0.00074193	6.1e-07	0.0	2.4e-07	0.00013086	7.3e-07	1.5e-07	7.4e-07	595.67146734	727.65303725	748.05085699	9.81783461	0.03342429	-0.35334491
0.0268	13.45516	0.0007464	6.3e-07	0.0	2.5e-07	0.00012632	7.6e-07	1.6e-07	7.5e-07	596.19736367	727.4515827	747.88831636	9.77287242	0.0348202	-0.35321728
0.0269	13.50025	0.00075076	6.5e-07	0.0	2.6e-07	0.00012189	7.9e-07	1.6e-07	7.5e-07	596.72076141	727.24900571	747.72647423	9.72785584	0.03623651	-0.35309019
0.027	13.5453	0.00075501	6.7e-07	0.0	2.7e-07	0.00011756	8.2e-07	1.7e-07	7.6e-07	597.24167593	727.04530024	747.56532583	9.68324553	0.03767333	-0.35296365
0.0271	13.59031	0.00075915	6.9e-07	0.0	2.9e-07	0.00011335	8.5e-07	1.8e-07	7.6e-07	597.76012222	726.84046187	747.40486643	9.63889625	0.0391306	-0.35283766
0.0272	13.63528	0.00076318	7.2e-07	0.0	3e-07	0.00010924	8.9e-07	1.8e-07	7.7e-07	598.27611165	726.63448758	747.24509236	9.59460074	0.0406082	-0.3527122
0.0273	13.68021	0.0007671	7.4e-07	0.0	3.1e-07	0.00010524	9.2e-07	1.9e-07	7.7e-07	598.78964705	726.4273755	747.08600238	9.5505304	0.04210614	-0.35258728
0.0274	13.7251	0.00077091	7.6e-07	0.0	3.2e-07	0.00010135	9.6e-07	2e-07	7.7e-07	599.30074015	726.219126	746.92759259	9.50660225	0.0436243	-0.35246289
0.0275	13.76995	0.00077461	7.9e-07	0.0	3.3e-07	9.756e-05	9.9e-07	2.1e-07	7.8e-07	599.8093974	726.00974088	746.76986061	9.46278611	0.04516257	-0.35233904
0.0276	13.81477	0.0007782	8.1e-07	0.0	3.4e-07	9.388e-05	1.03e-06	2.1e-07	7.8e-07	600.31563328	725.79922346	746.61280169	9.41939464	0.04672088	-0.35221571
0.0277	13.85954	0.00078169	8.4e-07	0.0	3.6e-07	9.031e-05	1.07e-06	2.2e-07	7.8e-07	600.81945771	725.58757874	746.45641235	9.37605707	0.04829899	-0.35209291
0.0278	13.90427	0.00078507	8.7e-07	0.0	3.7e-07	8.683e-05	1.11e-06	2.3e-07	7.9e-07	601.32087756	725.37481336	746.30069	9.33289605	0.04989678	-0.35197063
0.0279	13.94897	0.00078835	8.9e-07	0.0	3.8e-07	8.346e-05	1.15e-06	2.4e-07	7.9e-07	601.81990168	725.16093557	746.14563142	9.2899437	0.05151412	-0.35184887
0.028	13.99362	0.00079153	9.2e-07	0.0	4e-07	8.019e-05	1.19e-06	2.5e-07	8e-07	602.31654073	724.94595514	745.99123284	9.24717735	0.05315076	-0.35172763
0.0281	14.03823	0.0007946	9.5e-07	0.0	4.1e-07	7.702e-05	1.23e-06	2.6e-07	8e-07	602.81080349	724.72988358	745.83749102	9.20461047	0.05480648	-0.35160691
0.0282	14.08281	0.00079758	9.8e-07	0.0	4.3e-07	7.394e-05	1.28e-06	2.7e-07	8e-07	603.30269967	724.51273405	745.68440241	9.16225027	0.05648105	-0.3514867
0.0283	14.12734	0.00080046	1.01e-06	0.0	4.4e-07	7.096e-05	1.32e-06	2.8e-07	8e-07	603.79223591	724.29452076	745.53196435	9.11996486	0.05817416	-0.351367
0.0284	14.17184	0.00080324	1.04e-06	0.0	4.6e-07	6.807e-05	1.37e-06	2.9e-07	8.1e-07	604.27941841	724.07525949	745.38017429	9.07789044	0.05988559	-0.35124781
0.0285	14.2163	0.00080592	1.07e-06	0.0	4.7e-07	6.528e-05	1.42e-06	3e-07	8.1e-07	604.76425558	723.8549679	745.22902901	9.0359727	0.061615	-0.35112913
0.0286	14.26071	0.00080852	1.1e-06	0.0	4.9e-07	6.258e-05	1.47e-06	3.1e-07	8.1e-07	605.24675437	723.63366493	745.07852571	8.99428731	0.06336207	-0.35101094
0.0287	14.30509	0.00081102	1.13e-06	0.0	5.1e-07	5.997e-05	1.52e-06	3.2e-07	8.2e-07	605.72692773	723.41137004	744.92865981	8.95277891	0.06512646	-0.35089327
0.0288	14.34942	0.00081343	1.16e-06	0.0	5.2e-07	5.744e-05	1.57e-06	3.3e-07	8.2e-07	606.20478251	723.18810497	744.77942851	8.91147041	0.0669078	-0.35077608
0.0289	14.39372	0.00081575	1.19e-06	0.0	5.4e-07	5.5e-05	1.62e-06	3.4e-07	8.2e-07	606.68032802	722.96389245	744.63082828	8.87037082	0.06870571	-0.3506594
0.029	14.43798	0.00081799	1.23e-06	0.0	5.6e-07	5.265e-05	1.68e-06	3.5e-07	8.2e-07	607.15357242	722.73875638	744.48285593	8.82941003	0.07051995	-0.35054321
0.0291	14.48219	0.00082014	1.26e-06	0.0	5.8e-07	5.037e-05	1.73e-06	3.6e-07	8.2e-07	607.62452281	722.51272176	744.33550854	8.78866723	0.07234996	-0.35042751
0.0292	14.52637	0.00082221	1.29e-06	0.0	6e-07	4.818e-05	1.79e-06	3.8e-07	8.3e-07	608.09318879	722.28581495	744.1887825	8.74811918	0.07419536	-0.35031229
0.0293	14.57051	0.0008242	1.33e-06	0.0	6.2e-07	4.607e-05	1.84e-06	3.9e-07	8.3e-07	608.55957905	722.05806334	744.04267443	8.70775014	0.07605575	-0.35019756
0.0294	14.61461	0.0008261	1.36e-06	0.0	6.4e-07	4.403e-05	1.9e-06	4e-07	8.3e-07	609.02369737	721.82949532	743.89718241	8.66746311	0.0779308	-0.35008332
0.0295	14.65866	0.00082793	1.4e-06	0.0	6.6e-07	4.207e-05	1.96e-06	4.1e-07	8.3e-07	609.48555101	721.60014041	743.75230348	8.62736076	0.0798199	-0.34996956
0.0296	14.70268	0.00082969	1.44e-06	0.0	6.8e-07	4.018e-05	2.03e-06	4.3e-07	8.4e-07	609.94514567	721.37002909	743.60803516	8.58738736	0.08172264	-0.34985627
0.0297	14.74666	0.00083137	1.48e-06	0.0	7e-07	3.836e-05	2.09e-06	4.4e-07	8.4e-07	610.40248866	721.13919275	743.46437451	8.54769687	0.08363864	-0.34974346
0.0298	14.79059	0.00083298	1.51e-06	0.0	7.2e-07	3.661e-05	2.16e-06	4.5e-07	8.4e-07	610.8575922	720.90766359	743.32131711	8.50813982	0.08556732	-0.34963113
0.0299	14.83449	0.00083452	1.55e-06	0.0	7.4e-07	3.493e-05	2.22e-06	4.7e-07	8.4e-07	611.31046173	720.67547479	743.17886058	8.4687703	0.08750822	-0.34951927
0.03	14.87835	0.00083599	1.59e-06	0.0	7.6e-07	3.331e-05	2.29e-06	4.8e-07	8.4e-07	611.76110563	720.44266029	743.03700168	8.42959686	0.08946083	-0.34940788
0.0301	14.92217	0.00083739	1.63e-06	0.0	7.9e-07	3.176e-05	2.36e-06	5e-07	8.4e-07	612.20953065	720.20925466	742.89573763	8.39055791	0.09142483	-0.34929695
0.0302	14.96594	0.00083873	1.67e-06	0.0	8.1e-07	3.027e-05	2.43e-06	5.1e-07	8.5e-07	612.65574498	719.97529326	742.75506526	8.35173488	0.0933995	-0.34918649
0.0303	15.00968	0.00084001	1.72e-06	0.0	8.3e-07	2.883e-05	2.5e-06	5.3e-07	8.5e-07	613.09975737	719.74081209	742.61498125	8.31310625	0.09538438	-0.34907649
0.0304	15.05338	0.00084122	1.76e-06	0.0	8.6e-07	2.746e-05	2.58e-06	5.5e-07	8.5e-07	613.54157596	719.50584773	742.47548247	8.27462179	0.09737901	-0.34896695
0.0305	15.09703	0.00084238	1.8e-06	0.0	8.8e-07	2.614e-05	2.65e-06	5.6e-07	8.5e-07	613.9812063	719.27043713	742.33656654	8.23632545	0.09938279	-0.34885787
0.0306	15.14065	0.00084348	1.84e-06	0.0	9.1e-07	2.488e-05	2.73e-06	5.8e-07	8.5e-07	614.41865695	719.03461792	742.19823024	8.19820028	0.10139522	-0.34874925
0.0307	15.18423	0.00084452	1.89e-06	0.0	9.4e-07	2.367e-05	2.81e-06	6e-07	8.5e-07	614.85393518	718.79842808	742.06047073	8.16024195	0.10341573	-0.34864108
0.0308	15.22776	0.00084551	1.93e-06	0.0	9.6e-07	2.251e-05	2.89e-06	6.1e-07	8.5e-07	615.28704677	718.5619059	741.92328563	8.12239571	0.10544391	-0.34853335
0.0309	15.27126	0.00084644	1.98e-06	0.0	9.9e-07	2.141e-05	2.97e-06	6.3e-07	8.5e-07	615.71799716	718.32508999	741.78667266	8.08470156	0.10747907	-0.34842608
0.031	15.31472	0.00084733	2.02e-06	0.0	1.02e-06	2.035e-05	3.05e-06	6.5e-07	8.5e-07	616.14679193	718.08801928	741.65062953	8.0471296	0.1095207	-0.34831925
0.0311	15.35813	0.00084816	2.07e-06	0.0	1.05e-06	1.933e-05	3.14e-06	6.7e-07	8.6e-07	616.57343625	717.8507329	741.5151541	8.0097968	0.11156838	-0.34821287
0.0312	15.40151	0.00084895	2.12e-06	0.0	1.07e-06	1.836e-05	3.22e-06	6.9e-07	8.6e-07	616.9979437	717.61327084	741.38024174	7.97260986	0.11362145	-0.34810693
0.0313	15.44484	0.00084969	2.17e-06	0.0	1.1e-06	1.743e-05	3.31e-06	7.1e-07	8.6e-07	617.42031911	717.37567259	741.24589045	7.93560425	0.1156794	-0.34800143
0.0314	15.48814	0.00085038	2.22e-06	0.0	1.13e-06	1.655e-05	3.4e-06	7.3e-07	8.6e-07	617.84057091	717.13797804	741.11209716	7.89879116	0.11774168	-0.34789637
0.0315	15.53139	0.00085104	2.27e-06	0.0	1.16e-06	1.57e-05	3.49e-06	7.5e-07	8.6e-07	618.25870639	716.90022716	740.97885918	7.8621018	0.11980787	-0.34779175
0.0316	15.57461	0.00085165	2.32e-06	0.0	1.2e-06	1.489e-05	3.59e-06	7.7e-07	8.6e-07	618.67473251	716.66246004	740.84617391	7.82562193	0.12187731	-0.34768756
0.0317	15.61778	0.00085222	2.37e-06	0.0	1.23e-06	1.412e-05	3.68e-06	7.9e-07	8.6e-07	619.08865863	716.42471678	740.71403809	7.78933104	0.1239495	-0.3475838
0.0318	15.66091	0.00085275	2.42e-06	0.0	1.26e-06	1.339e-05	3.78e-06	8.1e-07	8.6e-07	619.50049362	716.1870375	740.5824486	7.75319603	0.1260239	-0.34748048
0.0319	15.70401	0.00085324	2.47e-06	0.0	1.29e-06	1.269e-05	3.88e-06	8.3e-07	8.6e-07	619.91024237	715.9494619	740.45140353	7.71721557	0.12809997	-0.34737757
0.032	15.74706	0.0008537	2.53e-06	0.0	1.33e-06	1.202e-05	3.98e-06	8.5e-07	8.6e-07	620.31791364	715.7120299	740.32089983	7.68140942	0.13017718	-0.3472751
0.0321	15.79007	0.00085412	2.58e-06	0.0	1.36e-06	1.138e-05	4.08e-06	8.7e-07	8.6e-07	620.72351485	715.47478114	740.19093489	7.64576181	0.13225499	-0.34717305
0.0322	15.83304	0.00085451	2.64e-06	0.0	1.39e-06	1.078e-05	4.19e-06	9e-07	8.6e-07	621.12705333	715.23775513	740.06150612	7.61028254	0.13433297	-0.34707141
0.0323	15.87598	0.00085486	2.69e-06	0.0	1.43e-06	1.02e-05	4.3e-06	9.2e-07	8.7e-07	621.52853656	715.00099131	739.93261094	7.57495171	0.13641048	-0.3469702
0.0324	15.91887	0.00085519	2.75e-06	0.0	1.47e-06	9.65e-06	4.4e-06	9.5e-07	8.7e-07	621.9279712	714.7645286	739.80424699	7.53976827	0.13848705	-0.34686941
0.0325	15.96172	0.00085548	2.8e-06	0.0	1.5e-06	9.13e-06	4.51e-06	9.7e-07	8.7e-07	622.32536382	714.52840572	739.67641199	7.50472595	0.14056214	-0.34676902
0.0326	16.00453	0.00085574	2.86e-06	0.0	1.54e-06	8.64e-06	4.63e-06	9.9e-07	8.7e-07	622.72072285	714.29266153	739.54910311	7.46988725	0.14263546	-0.34666906
0.0327	16.0473	0.00085598	2.92e-06	0.0	1.58e-06	8.16e-06	4.74e-06	1.02e-06	8.7e-07	623.11405522	714.05733424	739.422318	7.4351756	0.14470627	-0.3465695
0.0328	16.09003	0.00085619	2.98e-06	0.0	1.62e-06	7.72e-06	4.86e-06	1.05e-06	8.7e-07	623.50536787	713.82246173	739.29605431	7.40061664	0.14677416	-0.34647035
0.0329	16.13271	0.00085637	3.04e-06	0.0	1.66e-06	7.29e-06	4.97e-06	1.07e-06	8.7e-07	623.89466811	713.5880816	739.17030962	7.36622	0.1488387	-0.34637161
0.033	16.17536	0.00085652	3.1e-06	0.0	1.7e-06	6.89e-06	5.09e-06	1.1e-06	8.7e-07	624.2819637	713.35423124	739.04508137	7.33197868	0.15089938	-0.34627328
0.0331	16.21797	0.00085666	3.16e-06	0.0	1.74e-06	6.5e-06	5.22e-06	1.13e-06	8.7e-07	624.66726205	713.12094746	738.92036714	7.29789719	0.15295573	-0.34617535
0.0332	16.26054	0.00085676	3.22e-06	0.0	1.78e-06	6.14e-06	5.34e-06	1.15e-06	8.7e-07	625.05057091	712.88826671	738.79616443	7.26397801	0.1550073	-0.34607782
0.0333	16.30306	0.00085685	3.29e-06	0.0	1.82e-06	5.79e-06	5.47e-06	1.18e-06	8.7e-07	625.43189748	712.65622496	738.67247092	7.23019749	0.15705363	-0.34598069
0.0334	16.34555	0.00085691	3.35e-06	0.0	1.86e-06	5.47e-06	5.6e-06	1.21e-06	8.7e-07	625.81124926	712.42485774	738.54928421	7.19658418	0.15909428	-0.34588396
0.0335	16.38799	0.00085696	3.42e-06	0.0	1.9e-06	5.16e-06	5.73e-06	1.24e-06	8.7e-07	626.18863413	712.1942001	738.42660181	7.16312931	0.16112879	-0.34578763
0.0336	16.4304	0.00085698	3.48e-06	0.0	1.95e-06	4.86e-06	5.86e-06	1.27e-06	8.7e-07	626.56405976	711.96428655	738.30442131	7.12982223	0.16315676	-0.34569169
0.0337	16.47276	0.00085698	3.55e-06	0.0	1.99e-06	4.58e-06	5.99e-06	1.3e-06	8.7e-07	626.93753321	711.73515113	738.1827405	7.09667092	0.16517774	-0.34559614
0.0338	16.51508	0.00085696	3.61e-06	0.0	2.04e-06	4.32e-06	6.13e-06	1.33e-06	8.7e-07	627.30906225	711.50682727	738.06155697	7.06367163	0.16719131	-0.34550098
0.0339	16.55736	0.00085693	3.68e-06	0.0	2.08e-06	4.07e-06	6.27e-06	1.36e-06	8.7e-07	627.67865433	711.27934781	737.94086844	7.03082288	0.16919706	-0.34540621
0.034	16.5996	0.00085688	3.75e-06	0.0	2.13e-06	3.83e-06	6.41e-06	1.39e-06	8.7e-07	628.046317	711.05274515	737.82067259	6.99812746	0.17119465	-0.34531183
0.0341	16.6418	0.00085681	3.82e-06	0.0	2.18e-06	3.61e-06	6.55e-06	1.42e-06	8.7e-07	628.41205776	710.82705112	737.70096716	6.96557952	0.17318362	-0.34521783
0.0342	16.68396	0.00085672	3.89e-06	0.0	2.23e-06	3.4e-06	6.7e-06	1.46e-06	8.7e-07	628.77588396	710.6022968	737.58174991	6.93317905	0.17516361	-0.34512422
0.0343	16.72608	0.00085662	3.96e-06	0.0	2.28e-06	3.2e-06	6.85e-06	1.49e-06	8.7e-07	629.13780298	710.3785127	737.46301865	6.90093048	0.17713427	-0.34503099
0.0344	16.76816	0.00085651	4.03e-06	0.0	2.33e-06	3.01e-06	7e-06	1.52e-06	8.7e-07	629.49782262	710.15572899	737.34477105	6.86882895	0.17909521	-0.34493813
0.0345	16.8102	0.00085638	4.1e-06	0.0	2.38e-06	2.83e-06	7.15e-06	1.56e-06	8.7e-07	629.8559502	709.93397492	737.22700496	6.83687496	0.18104609	-0.34484566
0.0346	16.85219	0.00085623	4.18e-06	0.0	2.43e-06	2.66e-06	7.3e-06	1.59e-06	8.7e-07	630.21219319	709.7132792	737.10971818	6.80506804	0.18298655	-0.34475356
0.0347	16.89415	0.00085607	4.25e-06	0.0	2.48e-06	2.51e-06	7.46e-06	1.63e-06	8.7e-07	630.56655911	709.49366994	736.99290851	6.77340962	0.18491628	-0.34466184
0.0348	16.93606	0.0008559	4.32e-06	0.0	2.53e-06	2.35e-06	7.62e-06	1.66e-06	8.7e-07	630.91905552	709.27517464	736.87657377	6.74189779	0.18683493	-0.34457049
0.0349	16.97793	0.00085572	4.4e-06	0.0	2.58e-06	2.21e-06	7.78e-06	1.7e-06	8.7e-07	631.26968994	709.05782007	736.76071178	6.71053304	0.18874219	-0.34447951
0.035	17.01976	0.00085552	4.48e-06	0.0	2.64e-06	2.08e-06	7.94e-06	1.73e-06	8.7e-07	631.61846996	708.84163237	736.64532039	6.67931542	0.19063775	-0.3443889
0.0351	17.06155	0.00085531	4.55e-06	0.0	2.69e-06	1.95e-06	8.11e-06	1.77e-06	8.7e-07	631.96540298	708.62663706	736.53039746	6.64823934	0.19252129	-0.34429866
0.0352	17.1033	0.00085509	4.63e-06	0.0	2.75e-06	1.83e-06	8.28e-06	1.81e-06	8.7e-07	632.31049659	708.41285895	736.41594088	6.61731074	0.19439253	-0.34420878
0.0353	17.14501	0.00085485	4.71e-06	0.0	2.81e-06	1.72e-06	8.45e-06	1.85e-06	8.7e-07	632.65375832	708.20032216	736.30194849	6.5865271	0.19625119	-0.34411927
0.0354	17.18668	0.00085461	4.79e-06	0.0	2.86e-06	1.62e-06	8.62e-06	1.89e-06	8.7e-07	632.99519569	707.98905015	736.18841821	6.5558858	0.198097	-0.34403012
0.0355	17.22831	0.00085436	4.87e-06	0.0	2.92e-06	1.52e-06	8.8e-06	1.93e-06	8.7e-07	633.33481614	707.77906577	736.07534796	6.52538823	0.19992967	-0.34394133
0.0356	17.26989	0.00085409	4.95e-06	1e-08	2.98e-06	1.42e-06	8.98e-06	1.97e-06	8.7e-07	633.67262718	707.5703911	735.96273566	6.49503308	0.20174896	-0.34385291
0.0357	17.31144	0.00085382	5.03e-06	1e-08	3.04e-06	1.34e-06	9.16e-06	2.01e-06	8.7e-07	634.00863629	707.36304752	735.85057925	6.46481965	0.20355462	-0.34376484
0.0358	17.35294	0.00085353	5.11e-06	1e-08	3.1e-06	1.25e-06	9.34e-06	2.05e-06	8.7e-07	634.34285197	707.15705575	735.73887637	6.43480876	0.2053464	-0.34367712
0.0359	17.3944	0.00085324	5.2e-06	1e-08	3.16e-06	1.18e-06	9.53e-06	2.09e-06	8.7e-07	634.67528474	706.95243585	735.6276241	6.4049572	0.20712408	-0.34358976
0.036	17.43582	0.00085294	5.28e-06	1e-08	3.22e-06	1.1e-06	9.71e-06	2.13e-06	8.7e-07	635.00594237	706.74920711	735.51682032	6.37524421	0.20888743	-0.34350276
0.0361	17.4772	0.00085262	5.37e-06	1e-08	3.28e-06	1.03e-06	9.9e-06	2.18e-06	8.7e-07	635.3348315	706.5473882	735.40646325	6.34560173	0.21063623	-0.3434161
0.0362	17.51854	0.0008523	5.45e-06	1e-08	3.35e-06	9.7e-07	1.01e-05	2.22e-06	8.7e-07	635.66195092	706.3469971	735.29655343	6.31596208	0.21237031	-0.34332979
0.0363	17.55984	0.00085197	5.54e-06	1e-08	3.41e-06	9.1e-07	1.029e-05	2.26e-06	8.7e-07	635.98731052	706.1480515	735.18708816	6.28661089	0.21408946	-0.34324384
0.0364	17.60109	0.00085164	5.63e-06	1e-08	3.48e-06	8.5e-07	1.049e-05	2.31e-06	8.7e-07	636.31092436	705.95056769	735.07806349	6.25749426	0.21579346	-0.34315823
0.0365	17.64231	0.00085129	5.71e-06	1e-08	3.54e-06	8e-07	1.069e-05	2.36e-06	8.7e-07	636.63280172	705.75456176	734.96947692	6.22848897	0.21748217	-0.34307296
0.0366	17.68348	0.00085093	5.8e-06	1e-08	3.61e-06	7.4e-07	1.089e-05	2.4e-06	8.7e-07	636.95294415	705.56004909	734.86132821	6.19936425	0.2191554	-0.34298804
0.0367	17.72461	0.00085057	5.89e-06	1e-08	3.68e-06	7e-07	1.11e-05	2.45e-06	8.7e-07	637.27135217	705.36704455	734.75361743	6.17045868	0.22081302	-0.34290346
0.0368	17.7657	0.0008502	5.98e-06	1e-08	3.75e-06	6.5e-07	1.13e-05	2.5e-06	8.7e-07	637.58802805	705.17556204	734.64634415	6.14158763	0.22245483	-0.34281922
0.0369	17.80675	0.00084983	6.08e-06	1e-08	3.82e-06	6.1e-07	1.152e-05	2.54e-06	8.7e-07	637.90299532	704.98561506	734.5395017	6.11288887	0.22408071	-0.34273532
0.037	17.84776	0.00084944	6.17e-06	1e-08	3.89e-06	5.7e-07	1.173e-05	2.59e-06	8.7e-07	638.21624128	704.79721628	734.43309405	6.08451646	0.22569054	-0.34265177
0.0371	17.88872	0.00084905	6.26e-06	1e-08	3.96e-06	5.3e-07	1.194e-05	2.64e-06	8.7e-07	638.52779989	704.61037823	734.3271115	6.05628587	0.22728416	-0.34256854
0.0372	17.92965	0.00084865	6.35e-06	1e-08	4.03e-06	5e-07	1.216e-05	2.69e-06	8.7e-07	638.83766699	704.42511199	734.22155552	6.02835307	0.22886143	-0.34248566
0.0373	17.97053	0.00084824	6.45e-06	1e-08	4.1e-06	4.7e-07	1.238e-05	2.74e-06	8.7e-07	639.1458647	704.24142846	734.11641988	6.0005019	0.23042219	-0.3424031
0.0374	18.01137	0.00084783	6.54e-06	1e-08	4.17e-06	4.4e-07	1.261e-05	2.79e-06	8.7e-07	639.45239232	704.0593371	734.01170506	5.97278848	0.2319663	-0.34232087
0.0375	18.05217	0.00084741	6.64e-06	1e-08	4.25e-06	4.1e-07	1.283e-05	2.84e-06	8.7e-07	639.7572585	703.87884728	733.90740879	5.9451173	0.23349385	-0.34223897
0.0376	18.09293	0.00084698	6.74e-06	1e-08	4.32e-06	3.8e-07	1.306e-05	2.9e-06	8.7e-07	640.06046418	703.69996874	733.80353109	5.9174631	0.23500466	-0.34215741
0.0377	18.13365	0.00084655	6.84e-06	1e-08	4.4e-06	3.6e-07	1.329e-05	2.95e-06	8.7e-07	640.36201372	703.52270982	733.70007098	5.89001831	0.23649862	-0.34207617
0.0378	18.17432	0.00084611	6.93e-06	1e-08	4.48e-06	3.3e-07	1.353e-05	3e-06	8.7e-07	640.66191837	703.34707822	733.59702544	5.86267632	0.23797567	-0.34199526
0.0379	18.21496	0.00084566	7.03e-06	1e-08	4.55e-06	3.1e-07	1.376e-05	3.06e-06	8.7e-07	640.96018412	703.17308106	733.49439303	5.83548685	0.23943567	-0.34191467
0.038	18.25555	0.00084521	7.13e-06	1e-08	4.63e-06	2.9e-07	1.4e-05	3.11e-06	8.7e-07	641.25681972	703.00072436	733.39217146	5.80846318	0.24087856	-0.3418344
0.0381	18.2961	0.00084475	7.23e-06	1e-08	4.71e-06	2.7e-07	1.424e-05	3.17e-06	8.7e-07	641.55183116	702.8300141	733.2903593	5.78146536	0.2423044	-0.34175445
0.0382	18.33661	0.00084428	7.34e-06	1e-08	4.79e-06	2.5e-07	1.449e-05	3.23e-06	8.8e-07	641.84522223	702.66095574	733.18895574	5.75458259	0.24371301	-0.34167482
0.0383	18.37708	0.00084381	7.44e-06	1e-08	4.87e-06	2.4e-07	1.474e-05	3.28e-06	8.8e-07	642.13700214	702.49355422	733.0879584	5.72793008	0.24510444	-0.34159551
0.0384	18.4175	0.00084333	7.54e-06	1e-08	4.96e-06	2.2e-07	1.499e-05	3.34e-06	8.8e-07	642.42718032	702.32781409	732.98736485	5.70140547	0.24647859	-0.34151653
0.0385	18.45789	0.00084285	7.65e-06	1e-08	5.04e-06	2.1e-07	1.524e-05	3.4e-06	8.8e-07	642.71576404	702.16373903	732.88717327	5.67499928	0.24783544	-0.34143785
0.0386	18.49823	0.00084236	7.75e-06	1e-08	5.12e-06	1.9e-07	1.55e-05	3.46e-06	8.8e-07	643.00276172	702.0013323	732.78738154	5.64872384	0.24917495	-0.34135949
0.0387	18.53853	0.00084186	7.86e-06	1e-08	5.21e-06	1.8e-07	1.575e-05	3.52e-06	8.8e-07	643.28817682	701.84059664	732.68798897	5.62250335	0.25049711	-0.34128144
0.0388	18.57879	0.00084136	7.96e-06	2e-08	5.29e-06	1.7e-07	1.602e-05	3.58e-06	8.8e-07	643.57201436	701.68153423	732.58899443	5.59643002	0.25180192	-0.34120371
0.0389	18.619	0.00084085	8.07e-06	2e-08	5.38e-06	1.6e-07	1.628e-05	3.64e-06	8.8e-07	643.85428509	701.52414705	732.49039511	5.57050749	0.25308936	-0.34112629
0.039	18.65918	0.00084034	8.18e-06	2e-08	5.47e-06	1.5e-07	1.655e-05	3.7e-06	8.8e-07	644.1349963	701.3684364	732.39218923	5.54472388	0.2543594	-0.34104917
0.0391	18.69931	0.00083982	8.29e-06	2e-08	5.55e-06	1.4e-07	1.681e-05	3.76e-06	8.8e-07	644.41415551	701.21440273	732.29437493	5.51908816	0.25561201	-0.34097236
0.0392	18.7394	0.00083929	8.4e-06	2e-08	5.64e-06	1.3e-07	1.709e-05	3.83e-06	8.8e-07	644.69177057	701.06204621	732.19695026	5.49352923	0.25684724	-0.34089586
0.0393	18.77945	0.00083876	8.51e-06	2e-08	5.73e-06	1.2e-07	1.736e-05	3.89e-06	8.8e-07	644.96784437	700.91136672	732.09991473	5.46804986	0.25806508	-0.34081966
0.0394	18.81946	0.00083823	8.62e-06	2e-08	5.82e-06	1.1e-07	1.764e-05	3.95e-06	8.8e-07	645.24238336	700.76236354	732.0032668	5.44274025	0.25926557	-0.34074377
0.0395	18.85942	0.00083768	8.73e-06	2e-08	5.92e-06	1e-07	1.792e-05	4.02e-06	8.8e-07	645.51539797	700.61503579	731.9070038	5.41756718	0.26044872	-0.34066818
0.0396	18.89934	0.00083714	8.85e-06	2e-08	6.01e-06	1e-07	1.82e-05	4.09e-06	8.8e-07	645.7868953	700.46938198	731.811124	5.39252475	0.26161455	-0.34059289
0.0397	18.93923	0.00083658	8.96e-06	2e-08	6.1e-06	9e-08	1.849e-05	4.15e-06	8.8e-07	646.05688303	700.32540008	731.71562553	5.36763271	0.26276307	-0.3405179
0.0398	18.97906	0.00083602	9.07e-06	2e-08	6.2e-06	8e-08	1.878e-05	4.22e-06	8.8e-07	646.32536756	700.1830878	731.62050688	5.3427807	0.26389435	-0.34044321
0.0399	19.01886	0.00083546	9.19e-06	2e-08	6.29e-06	8e-08	1.907e-05	4.29e-06	8.8e-07	646.59235209	700.04244242	731.52576749	5.31801595	0.26500839	-0.34036882
0.04	19.05862	0.00083489	9.3e-06	2e-08	6.39e-06	7e-08	1.936e-05	4.36e-06	8.8e-07	646.85784464	699.90346085	731.43140538	5.29346051	0.26610527	-0.34029472
0.0401	19.09833	0.00083431	9.42e-06	2e-08	6.48e-06	7e-08	1.966e-05	4.43e-06	8.8e-07	647.12185457	699.76613964	731.3374182	5.26902036	0.267185	-0.34022092
0.0402	19.138	0.00083373	9.54e-06	2e-08	6.58e-06	6e-08	1.996e-05	4.5e-06	8.8e-07	647.38438883	699.63047479	731.2438043	5.24469991	0.26824761	-0.34014741
0.0403	19.17763	0.00083314	9.66e-06	2e-08	6.68e-06	6e-08	2.026e-05	4.57e-06	8.8e-07	647.64545535	699.49646185	731.15056173	5.22053234	0.26929314	-0.34007419
0.0404	19.21721	0.00083255	9.78e-06	2e-08	6.78e-06	5e-08	2.057e-05	4.64e-06	8.8e-07	647.90505843	699.3640963	731.05768963	5.19636279	0.27032175	-0.34000127
0.0405	19.25676	0.00083195	9.9e-06	2e-08	6.88e-06	5e-08	2.088e-05	4.71e-06	8.8e-07	648.16320234	699.23337319	730.96518711	5.17234272	0.2713334	-0.33992863
0.0406	19.29626	0.00083135	1.002e-05	3e-08	6.98e-06	5e-08	2.119e-05	4.78e-06	8.8e-07	648.41989715	699.10428726	730.87305164	5.14847974	0.2723282	-0.33985628
0.0407	19.33572	0.00083074	1.014e-05	3e-08	7.08e-06	4e-08	2.15e-05	4.86e-06	8.8e-07	648.67514997	698.97683292	730.78128153	5.12470715	0.2733062	-0.33978422
0.0408	19.37514	0.00083013	1.026e-05	3e-08	7.19e-06	4e-08	2.182e-05	4.93e-06	8.8e-07	648.92896468	698.85100423	730.68987604	5.101023	0.27426747	-0.33971244
0.0409	19.41451	0.00082951	1.038e-05	3e-08	7.29e-06	4e-08	2.214e-05	5.01e-06	8.8e-07	649.18134733	698.72679496	730.59883378	5.077442	0.2752121	-0.33964095
0.041	19.45384	0.00082889	1.051e-05	3e-08	7.4e-06	3e-08	2.246e-05	5.08e-06	8.8e-07	649.43230441	698.60419877	730.50815326	5.05395886	0.27614017	-0.33956974
0.0411	19.49313	0.00082826	1.063e-05	3e-08	7.5e-06	3e-08	2.278e-05	5.16e-06	8.8e-07	649.68184221	698.48320891	730.41783304	5.03063488	0.27705173	-0.33949882
0.0412	19.53238	0.00082762	1.075e-05	3e-08	7.61e-06	3e-08	2.311e-05	5.24e-06	8.8e-07	649.92997121	698.36381825	730.32787047	5.00746999	0.27794687	-0.33942818
0.0413	19.57159	0.00082698	1.088e-05	3e-08	7.72e-06	3e-08	2.344e-05	5.31e-06	8.8e-07	650.17669968	698.24601945	730.23826353	4.98442593	0.27882568	-0.33935782
0.0414	19.61075	0.00082634	1.101e-05	3e-08	7.82e-06	3e-08	2.378e-05	5.39e-06	8.8e-07	650.42203453	698.1298049	730.1490106	4.96152979	0.27968821	-0.33928773
0.0415	19.64987	0.00082569	1.113e-05	3e-08	7.93e-06	2e-08	2.411e-05	5.47e-06	8.8e-07	650.66598285	698.0151667	730.06011003	4.93867855	0.2805346	-0.33921792
0.0416	19.68895	0.00082503	1.126e-05	3e-08	8.04e-06	2e-08	2.445e-05	5.55e-06	8.8e-07	650.90854741	697.90209678	729.97156141	4.91590057	0.28136489	-0.33914839
0.0417	19.72799	0.00082437	1.139e-05	3e-08	8.15e-06	2e-08	2.479e-05	5.63e-06	8.8e-07	651.14973522	697.79058679	729.88336308	4.89330587	0.28217922	-0.33907913
0.0418	19.76698	0.0008237	1.152e-05	4e-08	8.27e-06	2e-08	2.514e-05	5.72e-06	8.8e-07	651.38955549	697.6806282	729.79551279	4.87081637	0.28297765	-0.33901015
0.0419	19.80593	0.00082303	1.165e-05	4e-08	8.38e-06	2e-08	2.548e-05	5.8e-06	8.8e-07	651.62801307	697.57221224	729.70800951	4.84837392	0.28376031	-0.33894144
0.042	19.84484	0.00082235	1.178e-05	4e-08	8.49e-06	2e-08	2.583e-05	5.88e-06	8.8e-07	651.86511248	697.46532999	729.62085235	4.82603065	0.28452728	-0.338873
0.0421	19.8837	0.00082167	1.191e-05	4e-08	8.61e-06	2e-08	2.619e-05	5.96e-06	8.8e-07	652.10086006	697.3599723	729.53403986	4.80380382	0.28527868	-0.33880483
0.0422	19.92253	0.00082098	1.204e-05	4e-08	8.72e-06	1e-08	2.654e-05	6.05e-06	8.8e-07	652.33526171	697.25612986	729.44757074	4.78166046	0.28601459	-0.33873693
0.0423	19.96131	0.00082029	1.218e-05	4e-08	8.84e-06	1e-08	2.69e-05	6.13e-06	8.8e-07	652.56832392	697.15379319	729.36144351	4.75964351	0.28673513	-0.3386693
0.0424	20.00004	0.00081959	1.231e-05	4e-08	8.95e-06	1e-08	2.726e-05	6.22e-06	8.8e-07	652.80005328	697.05295265	729.27565666	4.73773664	0.28744041	-0.33860194
0.0425	20.03874	0.00081889	1.244e-05	4e-08	9.07e-06	1e-08	2.762e-05	6.31e-06	8.8e-07	653.03045936	696.95359837	729.19020783	4.71603974	0.28813051	-0.33853484
0.0426	20.07739	0.00081818	1.258e-05	4e-08	9.19e-06	1e-08	2.799e-05	6.39e-06	8.8e-07	653.25955206	696.85572033	729.10509456	4.69445495	0.28880556	-0.338468
0.0427	20.116	0.00081747	1.271e-05	4e-08	9.31e-06	1e-08	2.836e-05	6.48e-06	8.8e-07	653.48733768	696.75930835	729.02031543	4.67297324	0.28946566	-0.33840143
0.0428	20.15457	0.00081675	1.285e-05	5e-08	9.43e-06	1e-08	2.873e-05	6.57e-06	8.8e-07	653.71382267	696.66435209	728.93586898	4.65159944	0.29011092	-0.33833512
0.0429	20.19309	0.00081603	1.299e-05	5e-08	9.55e-06	1e-08	2.911e-05	6.66e-06	8.8e-07	653.93901353	696.5708411	728.85175375	4.63033134	0.29074147	-0.33826907
0.043	20.23157	0.0008153	1.312e-05	5e-08	9.67e-06	1e-08	2.948e-05	6.75e-06	8.8e-07	654.16291673	696.47876479	728.76796826	4.6091689	0.29135739	-0.33820328
0.0431	20.27001	0.00081457	1.326e-05	5e-08	9.8e-06	1e-08	2.986e-05	6.84e-06	8.8e-07	654.38553869	696.38811248	728.68451107	4.58811133	0.29195882	-0.33813774
0.0432	20.30841	0.00081383	1.34e-05	5e-08	9.92e-06	1e-08	3.025e-05	6.93e-06	8.8e-07	654.60688581	696.29887334	728.60138074	4.56715825	0.29254586	-0.33807247
0.0433	20.34676	0.00081309	1.354e-05	5e-08	1.004e-05	1e-08	3.063e-05	7.03e-06	8.8e-07	654.82696452	696.21103648	728.51857582	4.5463092	0.29311865	-0.33800744
0.0434	20.38507	0.00081234	1.368e-05	5e-08	1.017e-05	1e-08	3.102e-05	7.12e-06	8.8e-07	655.04578118	696.12459088	728.43609488	4.52556379	0.2936773	-0.33794268
0.0435	20.42334	0.00081159	1.382e-05	5e-08	1.029e-05	1e-08	3.141e-05	7.21e-06	8.8e-07	655.26334219	696.03952544	728.3539365	4.50492161	0.29422191	-0.33787816
0.0436	20.46156	0.00081083	1.396e-05	6e-08	1.042e-05	1e-08	3.181e-05	7.31e-06	8.8e-07	655.47965531	695.95582646	728.27209892	4.48442367	0.294747	-0.337814
0.0437	20.49974	0.00081007	1.411e-05	6e-08	1.055e-05	0.0	3.22e-05	7.4e-06	8.8e-07	655.69472741	695.87348171	728.19058062	4.46407951	0.29525156	-0.33775022
0.0438	20.53788	0.00080931	1.425e-05	6e-08	1.068e-05	0.0	3.26e-05	7.5e-06	8.8e-07	655.90856705	695.79247596	728.10937967	4.44369615	0.29576136	-0.33768634
0.0439	20.57597	0.00080853	1.439e-05	6e-08	1.081e-05	0.0	3.3e-05	7.6e-06	8.8e-07	656.12117145	695.71281412	728.02849671	4.42338742	0.29626113	-0.33762264
0.044	20.61403	0.00080776	1.453e-05	6e-08	1.094e-05	0.0	3.341e-05	7.69e-06	8.8e-07	656.33255044	695.63447829	727.94792954	4.40328284	0.29673369	-0.33755945
0.0441	20.65203	0.00080698	1.468e-05	6e-08	1.107e-05	0.0	3.381e-05	7.79e-06	8.8e-07	656.54271364	695.55745089	727.86767602	4.38334777	0.297184	-0.33749667
0.0442	20.69	0.00080619	1.482e-05	6e-08	1.12e-05	0.0	3.422e-05	7.89e-06	8.8e-07	656.75167019	695.48171518	727.78773412	4.3633741	0.29763938	-0.33743379
0.0443	20.72792	0.0008054	1.497e-05	7e-08	1.133e-05	0.0	3.463e-05	7.99e-06	8.8e-07	656.95941853	695.40727389	727.70810418	4.34362506	0.2980654	-0.33737147
0.0444	20.7658	0.0008046	1.512e-05	7e-08	1.146e-05	0.0	3.505e-05	8.09e-06	8.8e-07	657.16597299	695.3341004	727.62878303	4.32382943	0.29849751	-0.33730903
0.0445	20.80364	0.0008038	1.526e-05	7e-08	1.16e-05	0.0	3.547e-05	8.19e-06	8.8e-07	657.3713285	695.2622041	727.54977179	4.30410173	0.29892073	-0.33724676
0.0446	20.84143	0.000803	1.541e-05	7e-08	1.173e-05	0.0	3.589e-05	8.29e-06	8.8e-07	657.57549414	695.19156783	727.47106846	4.28453597	0.29932293	-0.33718489
0.0447	20.87918	0.00080219	1.556e-05	7e-08	1.187e-05	0.0	3.631e-05	8.39e-06	8.8e-07	657.77847863	695.1221752	727.3926711	4.26509529	0.29970905	-0.33712332
0.0448	20.91689	0.00080137	1.571e-05	7e-08	1.2e-05	0.0	3.673e-05	8.5e-06	8.8e-07	657.98028903	695.0540128	727.31457817	4.2457577	0.30008198	-0.337062
0.0449	20.95455	0.00080056	1.586e-05	8e-08	1.214e-05	0.0	3.716e-05	8.6e-06	8.8e-07	658.18093162	694.98706862	727.23678826	4.2265161	0.30044272	-0.33700093
0.045	20.99217	0.00079973	1.601e-05	8e-08	1.228e-05	0.0	3.759e-05	8.71e-06	8.8e-07	658.38041249	694.92133098	727.15930006	4.20736975	0.30079146	-0.33694008
0.0451	21.02975	0.0007989	1.616e-05	8e-08	1.242e-05	0.0	3.802e-05	8.81e-06	8.8e-07	658.57873773	694.85678818	727.08211221	4.18831921	0.30112825	-0.33687947
0.0452	21.06728	0.00079807	1.631e-05	8e-08	1.256e-05	0.0	3.846e-05	8.92e-06	8.8e-07	658.77591343	694.79342848	727.00522338	4.16936412	0.30145308	-0.33681909
0.0453	21.10477	0.00079723	1.646e-05	8e-08	1.27e-05	0.0	3.89e-05	9.02e-06	8.8e-07	658.97194571	694.73124007	726.92863223	4.15050444	0.3017661	-0.33675895
0.0454	21.14222	0.00079639	1.661e-05	8e-08	1.284e-05	0.0	3.934e-05	9.13e-06	8.8e-07	659.16684066	694.6702112	726.85233743	4.13173951	0.30206745	-0.33669904
0.0455	21.17962	0.00079555	1.676e-05	9e-08	1.298e-05	0.0	3.978e-05	9.24e-06	8.8e-07	659.36060434	694.61033007	726.77633765	4.11306957	0.30235708	-0.33663936
0.0456	21.21698	0.0007947	1.692e-05	9e-08	1.312e-05	0.0	4.022e-05	9.35e-06	8.8e-07	659.55324283	694.55158491	726.70063155	4.09449395	0.30263519	-0.33657991
0.0457	21.25429	0.00079384	1.707e-05	9e-08	1.326e-05	0.0	4.067e-05	9.46e-06	8.8e-07	659.74476243	694.49396351	726.62521776	4.07604455	0.30289816	-0.33652077
0.0458	21.29157	0.00079298	1.722e-05	9e-08	1.341e-05	0.0	4.112e-05	9.57e-06	8.8e-07	659.93517046	694.43745158	726.55009469	4.05762646	0.30315735	-0.33646171
0.0459	21.32879	0.00079212	1.738e-05	9e-08	1.355e-05	0.0	4.157e-05	9.68e-06	8.8e-07	660.12447243	694.38203844	726.47526114	4.03935039	0.30339959	-0.336403
0.046	21.36598	0.00079125	1.753e-05	1e-07	1.37e-05	0.0	4.203e-05	9.79e-06	8.8e-07	660.31267336	694.32771422	726.40071602	4.02116499	0.30363097	-0.33634451
0.0461	21.40312	0.00079038	1.769e-05	1e-07	1.384e-05	0.0	4.249e-05	9.9e-06	8.8e-07	660.49977921	694.27446733	726.32645803	4.00307841	0.3038509	-0.33628626
0.0462	21.44022	0.0007895	1.784e-05	1e-07	1.399e-05	0.0	4.294e-05	1.001e-05	8.8e-07	660.68579674	694.22228472	726.25248569	3.98502522	0.30406693	-0.3362281
0.0463	21.47727	0.00078862	1.8e-05	1e-07	1.414e-05	0.0	4.341e-05	1.013e-05	8.8e-07	660.87072932	694.1711598	726.17879829	3.96710115	0.30426791	-0.33617025
0.0464	21.51428	0.00078774	1.816e-05	1e-07	1.428e-05	0.0	4.387e-05	1.024e-05	8.8e-07	661.05458468	694.12107748	726.10539413	3.949239	0.30446165	-0.33611255
0.0465	21.55125	0.00078685	1.831e-05	1.1e-07	1.443e-05	0.0	4.434e-05	1.036e-05	8.8e-07	661.23736743	694.0720288	726.03227224	3.93148625	0.30464284	-0.33605512
0.0466	21.58817	0.00078595	1.847e-05	1.1e-07	1.458e-05	0.0	4.481e-05	1.047e-05	8.8e-07	661.41908457	694.0240001	725.95943109	3.91381905	0.30481411	-0.3359979
0.0467	21.62505	0.00078506	1.863e-05	1.1e-07	1.473e-05	0.0	4.528e-05	1.059e-05	8.8e-07	661.59974167	693.97698056	725.88686948	3.89624552	0.30497479	-0.33594091
0.0468	21.66189	0.00078416	1.879e-05	1.1e-07	1.488e-05	0.0	4.575e-05	1.07e-05	8.8e-07	661.77934494	693.93095823	725.81458607	3.87876472	0.30512509	-0.33588415
0.0469	21.69868	0.00078325	1.895e-05	1.1e-07	1.503e-05	0.0	4.623e-05	1.082e-05	8.8e-07	661.95790037	693.88592145	725.74257957	3.86137371	0.30526534	-0.3358276
0.047	21.73543	0.00078234	1.911e-05	1.2e-07	1.518e-05	0.0	4.67e-05	1.094e-05	8.8e-07	662.13541383	693.84185888	725.67084871	3.84407099	0.30539579	-0.33577128
0.0471	21.77213	0.00078143	1.927e-05	1.2e-07	1.534e-05	0.0	4.718e-05	1.106e-05	8.8e-07	662.31189116	693.79875927	725.59939223	3.82685593	0.30551658	-0.33571517
0.0472	21.80879	0.00078051	1.943e-05	1.2e-07	1.549e-05	0.0	4.767e-05	1.118e-05	8.8e-07	662.48733815	693.75661147	725.5282089	3.80972824	0.3056278	-0.33565927
0.0473	21.84541	0.00077959	1.959e-05	1.2e-07	1.564e-05	0.0	4.815e-05	1.13e-05	8.8e-07	662.66176059	693.71540439	725.45729747	3.79268733	0.30572963	-0.33560359
0.0474	21.88198	0.00077866	1.975e-05	1.3e-07	1.58e-05	0.0	4.864e-05	1.142e-05	8.8e-07	662.83516424	693.67512697	725.3866567	3.77574054	0.30582129	-0.33554814
0.0475	21.91851	0.00077773	1.991e-05	1.3e-07	1.595e-05	0.0	4.913e-05	1.154e-05	8.8e-07	663.00755533	693.63576731	725.31628525	3.75888093	0.30590364	-0.3354929
0.0476	21.95499	0.0007768	2.008e-05	1.3e-07	1.611e-05	0.0	4.962e-05	1.166e-05	8.8e-07	663.17894004	693.59731366	725.24618181	3.74214145	0.30597325	-0.33543795
0.0477	21.99143	0.00077586	2.024e-05	1.3e-07	1.626e-05	0.0	5.011e-05	1.178e-05	8.8e-07	663.34932508	693.55975326	725.17634494	3.72540716	0.30604232	-0.33538302
0.0478	22.02783	0.00077492	2.04e-05	1.4e-07	1.642e-05	0.0	5.061e-05	1.191e-05	8.8e-07	663.51871451	693.52307854	725.10677377	3.70882641	0.30609551	-0.33532847
0.0479	22.06418	0.00077398	2.057e-05	1.4e-07	1.658e-05	0.0	5.11e-05	1.203e-05	8.8e-07	663.6871133	693.4872801	725.03746722	3.69231937	0.30614087	-0.3352741
0.048	22.10049	0.00077303	2.073e-05	1.4e-07	1.673e-05	0.0	5.16e-05	1.216e-05	8.8e-07	663.85452771	693.45234607	724.96842399	3.67583851	0.30618362	-0.33521979
0.0481	22.13675	0.00077208	2.089e-05	1.5e-07	1.689e-05	0.0	5.21e-05	1.228e-05	8.8e-07	664.02096432	693.41826431	724.89964264	3.65948157	0.30621384	-0.33516579
0.0482	22.17297	0.00077112	2.106e-05	1.5e-07	1.705e-05	0.0	5.261e-05	1.241e-05	8.8e-07	664.18642687	693.38502777	724.83112239	3.64323068	0.30623318	-0.33511204
0.0483	22.20915	0.00077016	2.122e-05	1.5e-07	1.721e-05	0.0	5.311e-05	1.253e-05	8.8e-07	664.35092133	693.35262533	724.76286197	3.62705046	0.30624535	-0.33505848
0.0484	22.24528	0.0007692	2.139e-05	1.5e-07	1.737e-05	0.0	5.362e-05	1.266e-05	8.8e-07	664.51445467	693.32104396	724.6948599	3.61088048	0.30625647	-0.33500493
0.0485	22.28136	0.00076823	2.155e-05	1.6e-07	1.753e-05	0.0	5.413e-05	1.279e-05	8.8e-07	664.67702819	693.29028136	724.62711589	3.594832	0.30625572	-0.33495169
0.0486	22.31741	0.00076726	2.172e-05	1.6e-07	1.769e-05	0.0	5.464e-05	1.291e-05	8.8e-07	664.83865015	693.26032238	724.5596282	3.57888391	0.30624495	-0.33489869
0.0487	22.3534	0.00076629	2.189e-05	1.6e-07	1.785e-05	0.0	5.516e-05	1.304e-05	8.8e-07	664.99932674	693.23115561	724.4923955	3.56301835	0.30622608	-0.33484589
0.0488	22.38936	0.00076531	2.205e-05	1.7e-07	1.802e-05	0.0	5.567e-05	1.317e-05	8.8e-07	665.15906397	693.20277005	724.42541653	3.54724168	0.30619858	-0.33479332
0.0489	22.42527	0.00076433	2.222e-05	1.7e-07	1.818e-05	0.0	5.619e-05	1.33e-05	8.8e-07	665.31786778	693.17515494	724.35869003	3.53153998	0.30616391	-0.33474093
0.049	22.46113	0.00076335	2.239e-05	1.7e-07	1.834e-05	0.0	5.671e-05	1.343e-05	8.8e-07	665.47574556	693.14829698	724.29221443	3.51596592	0.30611708	-0.33468885
0.0491	22.49695	0.00076236	2.256e-05	1.7e-07	1.85e-05	0.0	5.723e-05	1.356e-05	8.8e-07	665.63269933	693.12219255	724.22598931	3.50045414	0.30606464	-0.33463693
0.0492	22.53273	0.00076137	2.272e-05	1.8e-07	1.867e-05	0.0	5.775e-05	1.37e-05	8.8e-07	665.78873718	693.09682731	724.16001294	3.48493758	0.30601265	-0.33458499
0.0493	22.56846	0.00076038	2.289e-05	1.8e-07	1.883e-05	0.0	5.828e-05	1.383e-05	8.8e-07	665.94386189	693.0721963	724.09428474	3.46959651	0.30594428	-0.33453349
0.0494	22.60415	0.00075938	2.306e-05	1.8e-07	1.9e-05	0.0	5.881e-05	1.396e-05	8.8e-07	666.09807876	693.0482901	724.0288036	3.45421587	0.3058796	-0.33448189
0.0495	22.63979	0.00075838	2.323e-05	1.9e-07	1.916e-05	0.0	5.933e-05	1.409e-05	8.8e-07	666.25139106	693.02510293	723.96356883	3.43899081	0.30580057	-0.33443068
0.0496	22.67539	0.00075738	2.34e-05	1.9e-07	1.933e-05	0.0	5.986e-05	1.423e-05	8.8e-07	666.40380837	693.00261792	723.8985784	3.42387049	0.30571204	-0.33437972
0.0497	22.71094	0.00075638	2.357e-05	1.9e-07	1.95e-05	0.0	6.04e-05	1.436e-05	8.8e-07	666.55533519	692.98082726	723.83383137	3.4088132	0.30561799	-0.33432892
0.0498	22.74645	0.00075537	2.374e-05	2e-07	1.966e-05	0.0	6.093e-05	1.45e-05	8.8e-07	666.70597775	692.95972021	723.76932642	3.39377347	0.3055224	-0.33427816
0.0499	22.78191	0.00075435	2.391e-05	2e-07	1.983e-05	0.0	6.147e-05	1.463e-05	8.8e-07	666.85573999	692.93928994	723.70506273	3.37888006	0.3054137	-0.33422776
0.05	22.81733	0.00075334	2.408e-05	2e-07	2e-05	0.0	6.2e-05	1.477e-05	8.8e-07	667.00462692	692.91952786	723.64103925	3.36405202	0.30529956	-0.33417753
0.05009	22.8527	0.00075232	2.425e-05	2.1e-07	2.017e-05	0.0	6.254e-05	1.491e-05	8.8e-07	667.152644	692.90042473	723.5772548	3.34928443	0.30518015	-0.33412744
0.05019	22.88803	0.0007513	2.442e-05	2.1e-07	2.033e-05	0.0	6.308e-05	1.504e-05	8.8e-07	667.29979798	692.88196909	723.513708	3.33455591	0.30505736	-0.33407746
0.05029	22.92332	0.00075028	2.459e-05	2.1e-07	2.05e-05	0.0	6.363e-05	1.518e-05	8.8e-07	667.4460922	692.86415529	723.45039812	3.31996207	0.30492291	-0.3340278
0.05039	22.95856	0.00074925	2.476e-05	2.2e-07	2.067e-05	0.0	6.417e-05	1.532e-05	8.8e-07	667.5915311	692.84697581	723.38732425	3.30537426	0.30478813	-0.33397816
0.05049	22.99375	0.00074822	2.493e-05	2.2e-07	2.084e-05	0.0	6.472e-05	1.546e-05	8.8e-07	667.7361196	692.83042256	723.32448535	3.29089734	0.30464407	-0.3339288
0.05059	23.0289	0.00074719	2.51e-05	2.3e-07	2.101e-05	0.0	6.526e-05	1.56e-05	8.8e-07	667.87986444	692.81448433	723.26188	3.27650209	0.30449315	-0.33387963
0.05069	23.06401	0.00074615	2.528e-05	2.3e-07	2.118e-05	0.0	6.581e-05	1.574e-05	8.8e-07	668.02277108	692.79915209	723.19950706	3.26218255	0.30433597	-0.33383066
0.05079	23.09907	0.00074511	2.545e-05	2.3e-07	2.136e-05	0.0	6.636e-05	1.588e-05	8.8e-07	668.16484464	692.78441744	723.13736547	3.24793516	0.30417294	-0.33378186
0.05089	23.13408	0.00074407	2.562e-05	2.4e-07	2.153e-05	0.0	6.691e-05	1.602e-05	8.8e-07	668.30609022	692.77027212	723.07545415	3.23376036	0.30400406	-0.33373324
0.05099	23.16905	0.00074303	2.579e-05	2.4e-07	2.17e-05	0.0	6.747e-05	1.616e-05	8.8e-07	668.44651481	692.75670487	723.01377164	3.21969698	0.30382634	-0.33368491
0.05109	23.20398	0.00074198	2.597e-05	2.5e-07	2.187e-05	0.0	6.802e-05	1.63e-05	8.8e-07	668.58612136	692.74371095	722.95231731	3.20564413	0.30364777	-0.33363659
0.05119	23.23886	0.00074094	2.614e-05	2.5e-07	2.204e-05	0.0	6.858e-05	1.645e-05	8.8e-07	668.7249143	692.7312833	722.89109026	3.19167481	0.30346264	-0.33358849
0.05129	23.27369	0.00073989	2.631e-05	2.5e-07	2.222e-05	0.0	6.914e-05	1.659e-05	8.8e-07	668.86289982	692.71941212	722.83008918	3.17780596	0.3032697	-0.33354063
0.05139	23.30848	0.00073883	2.649e-05	2.6e-07	2.239e-05	0.0	6.97e-05	1.673e-05	8.8e-07	669.00008315	692.70808917	722.76931299	3.1639923	0.30307253	-0.33349291
0.05149	23.34322	0.00073778	2.666e-05	2.6e-07	2.256e-05	0.0	7.026e-05	1.688e-05	8.8e-07	669.13646896	692.69730717	722.7087607	3.1502467	0.30287024	-0.33344536
0.05159	23.37792	0.00073672	2.683e-05	2.7e-07	2.274e-05	0.0	7.082e-05	1.702e-05	8.8e-07	669.27206215	692.68705851	722.64843129	3.13657083	0.30266262	-0.33339799
0.05169	23.41258	0.00073566	2.701e-05	2.7e-07	2.291e-05	0.0	7.138e-05	1.717e-05	8.8e-07	669.4068677	692.6773355	722.58832373	3.12296885	0.30244952	-0.3333508
0.05179	23.44719	0.00073459	2.718e-05	2.7e-07	2.309e-05	0.0	7.195e-05	1.731e-05	8.8e-07	669.5408904	692.66813084	722.52843702	3.10940559	0.30223357	-0.3333037
0.05189	23.48175	0.00073353	2.735e-05	2.8e-07	2.326e-05	0.0	7.251e-05	1.746e-05	8.8e-07	669.67413491	692.6594374	722.46877017	3.09594631	0.30200988	-0.33325687
0.05199	23.51627	0.00073246	2.753e-05	2.8e-07	2.343e-05	0.0	7.308e-05	1.76e-05	8.8e-07	669.80660595	692.65124803	722.40932223	3.08254301	0.30178221	-0.33321018
0.05209	23.55074	0.00073139	2.77e-05	2.9e-07	2.361e-05	0.0	7.365e-05	1.775e-05	8.8e-07	669.93830878	692.64355486	722.35009207	3.06920887	0.30154952	-0.33316365
0.05219	23.58517	0.00073032	2.788e-05	2.9e-07	2.379e-05	0.0	7.422e-05	1.79e-05	8.8e-07	670.06924831	692.63635051	722.29107869	3.05594679	0.30131168	-0.33311731
0.05229	23.61955	0.00072925	2.805e-05	3e-07	2.396e-05	0.0	7.479e-05	1.805e-05	8.8e-07	670.19943041	692.62962632	722.23228086	3.04276561	0.30106816	-0.33307117
0.05239	23.65388	0.00072817	2.823e-05	3e-07	2.414e-05	0.0	7.536e-05	1.819e-05	8.8e-07	670.32885969	692.62337551	722.17369762	3.02964557	0.30082039	-0.33302519
0.05249	23.68818	0.00072709	2.84e-05	3.1e-07	2.431e-05	0.0	7.594e-05	1.834e-05	8.8e-07	670.45754057	692.61759167	722.11532805	3.01659	0.30056812	-0.33297936
0.05259	23.72242	0.00072601	2.858e-05	3.1e-07	2.449e-05	0.0	7.651e-05	1.849e-05	8.8e-07	670.5854778	692.6122679	722.05717117	3.00360914	0.30031083	-0.33293372
0.05269	23.75662	0.00072493	2.875e-05	3.1e-07	2.467e-05	0.0	7.709e-05	1.864e-05	8.8e-07	670.71267596	692.60739765	721.99922602	2.99065458	0.30005176	-0.33288815
0.05279	23.79077	0.00072384	2.893e-05	3.2e-07	2.484e-05	0.0	7.767e-05	1.879e-05	8.8e-07	670.83913925	692.6029749	721.94149173	2.97780267	0.29978578	-0.33284284
0.05289	23.82488	0.00072276	2.91e-05	3.2e-07	2.502e-05	0.0	7.825e-05	1.894e-05	8.8e-07	670.96487229	692.59899308	721.88396733	2.96499984	0.29951654	-0.33279765
0.05299	23.85894	0.00072167	2.928e-05	3.3e-07	2.52e-05	0.0	7.883e-05	1.909e-05	8.8e-07	671.08988023	692.59544496	721.82665176	2.95226432	0.29924281	-0.33275263
0.05309	23.89296	0.00072058	2.945e-05	3.3e-07	2.538e-05	0.0	7.941e-05	1.924e-05	8.8e-07	671.21416761	692.5923241	721.76954408	2.93959624	0.2989647	-0.33270777
0.05319	23.92693	0.00071949	2.963e-05	3.4e-07	2.556e-05	0.0	7.999e-05	1.94e-05	8.8e-07	671.33773934	692.58962374	721.71264327	2.92699507	0.2986823	-0.33266309
0.05329	23.96086	0.00071839	2.98e-05	3.4e-07	2.573e-05	0.0	8.057e-05	1.955e-05	8.8e-07	671.46060015	692.58733733	721.65594833	2.91445884	0.29839576	-0.33261857
0.05339	23.99474	0.0007173	2.998e-05	3.5e-07	2.591e-05	0.0	8.115e-05	1.97e-05	8.8e-07	671.58275468	692.58545857	721.59945832	2.90198601	0.29810525	-0.33257421
0.05349	24.02857	0.0007162	3.015e-05	3.5e-07	2.609e-05	0.0	8.174e-05	1.985e-05	8.8e-07	671.70420752	692.58398123	721.54317227	2.88957743	0.29781068	-0.33253001
0.05359	24.06236	0.0007151	3.033e-05	3.6e-07	2.627e-05	0.0	8.232e-05	2.001e-05	8.8e-07	671.82496326	692.58289912	721.48708924	2.87723106	0.29751234	-0.33248597
0.05369	24.0961	0.000714	3.051e-05	3.6e-07	2.645e-05	0.0	8.291e-05	2.016e-05	8.8e-07	671.94502646	692.58220611	721.43120827	2.86494844	0.29721002	-0.33244209
0.05379	24.1298	0.0007129	3.068e-05	3.7e-07	2.663e-05	0.0	8.35e-05	2.031e-05	8.8e-07	672.06440167	692.58189615	721.37552843	2.85272956	0.2969039	-0.33239837
0.05389	24.16345	0.0007118	3.086e-05	3.7e-07	2.681e-05	0.0	8.409e-05	2.047e-05	8.8e-07	672.18309409	692.58196245	721.32004863	2.84058643	0.29659327	-0.33235485
0.05399	24.19705	0.00071069	3.103e-05	3.8e-07	2.699e-05	0.0	8.468e-05	2.062e-05	8.8e-07	672.30110793	692.58239951	721.264768	2.82849747	0.29627945	-0.33231146
0.05409	24.23061	0.00070959	3.121e-05	3.9e-07	2.717e-05	0.0	8.527e-05	2.078e-05	8.8e-07	672.41844726	692.58320204	721.20968569	2.81644362	0.29596359	-0.33226816
0.05419	24.26412	0.00070848	3.138e-05	3.9e-07	2.735e-05	0.0	8.586e-05	2.093e-05	8.8e-07	672.535116	692.58436503	721.1548009	2.80448272	0.29564234	-0.33222509
0.05429	24.29759	0.00070737	3.156e-05	4e-07	2.753e-05	0.0	8.645e-05	2.109e-05	8.8e-07	672.65112047	692.58588038	721.1001123	2.79261809	0.29531568	-0.33218227
0.05439	24.33101	0.00070626	3.174e-05	4e-07	2.771e-05	0.0	8.704e-05	2.125e-05	8.8e-07	672.76646607	692.58774132	721.04561878	2.78073535	0.29499003	-0.33213941
0.05449	24.36438	0.00070515	3.191e-05	4.1e-07	2.789e-05	0.0	8.764e-05	2.14e-05	8.8e-07	672.88115162	692.58994931	720.99132058	2.76890763	0.29466126	-0.33209668
0.05459	24.39771	0.00070403	3.209e-05	4.1e-07	2.807e-05	0.0	8.823e-05	2.156e-05	8.8e-07	672.99518405	692.59249567	720.93721628	2.75717648	0.29432711	-0.3320542
0.05469	24.43099	0.00070292	3.226e-05	4.2e-07	2.825e-05	0.0	8.883e-05	2.172e-05	8.8e-07	673.10856938	692.59537293	720.8833046	2.74551705	0.29398902	-0.33201191
0.05479	24.46422	0.0007018	3.244e-05	4.2e-07	2.843e-05	0.0	8.942e-05	2.188e-05	8.8e-07	673.22131105	692.59857689	720.82958485	2.73391318	0.29364803	-0.33196975
0.05489	24.49741	0.00070069	3.261e-05	4.3e-07	2.861e-05	0.0	9.002e-05	2.203e-05	8.8e-07	673.33341316	692.60210256	720.77605617	2.72236396	0.2933041	-0.33192773
0.05499	24.53055	0.00069957	3.279e-05	4.4e-07	2.879e-05	0.0	9.062e-05	2.219e-05	8.8e-07	673.44488011	692.60594463	720.72271765	2.71091137	0.29295502	-0.33188596
0.05509	24.56365	0.00069845	3.297e-05	4.4e-07	2.897e-05	0.0	9.122e-05	2.235e-05	8.8e-07	673.55572003	692.61009329	720.6695676	2.69945246	0.29260627	-0.33184418
0.05519	24.5967	0.00069733	3.314e-05	4.5e-07	2.915e-05	0.0	9.182e-05	2.251e-05	8.8e-07	673.66593041	692.61455161	720.61660655	2.68810728	0.29225186	-0.33180269
0.05529	24.6297	0.00069621	3.332e-05	4.5e-07	2.933e-05	0.0	9.242e-05	2.267e-05	8.8e-07	673.77552184	692.61930713	720.56383228	2.67675144	0.29189798	-0.33176116
0.05539	24.66266	0.00069508	3.349e-05	4.6e-07	2.951e-05	-0.0	9.302e-05	2.283e-05	8.8e-07	673.88449087	692.6243639	720.51124551	2.66542791	0.29154242	-0.33171973
0.05549	24.69557	0.00069396	3.367e-05	4.7e-07	2.969e-05	-0.0	9.362e-05	2.299e-05	8.8e-07	673.9928435	692.62971489	720.458845	2.65421696	0.29118113	-0.33167858
0.05559	24.72843	0.00069284	3.384e-05	4.7e-07	2.987e-05	0.0	9.422e-05	2.315e-05	8.8e-07	674.10058667	692.63535203	720.40662932	2.64307715	0.29081635	-0.33163761
0.05569	24.76125	0.00069171	3.402e-05	4.8e-07	3.005e-05	0.0	9.482e-05	2.331e-05	8.8e-07	674.20772397	692.64127122	720.35459771	2.6319589	0.29045051	-0.3315967
0.05579	24.79402	0.00069059	3.419e-05	4.8e-07	3.024e-05	0.0	9.542e-05	2.347e-05	8.8e-07	674.31425874	692.64746866	720.30274948	2.62092401	0.29008065	-0.331556
0.05589	24.82674	0.00068946	3.437e-05	4.9e-07	3.042e-05	-0.0	9.603e-05	2.363e-05	8.8e-07	674.42019672	692.65393788	720.25108344	2.60996099	0.28970742	-0.33151549
0.05599	24.85942	0.00068833	3.455e-05	5e-07	3.06e-05	-0.0	9.663e-05	2.379e-05	8.8e-07	674.52554152	692.66067488	720.19959883	2.59899892	0.28933415	-0.33147498
0.05609	24.89205	0.0006872	3.472e-05	5e-07	3.078e-05	-0.0	9.723e-05	2.396e-05	8.8e-07	674.63029553	692.66767699	720.14829517	2.58812317	0.28895684	-0.33143469
0.05619	24.92463	0.00068607	3.49e-05	5.1e-07	3.096e-05	-0.0	9.784e-05	2.412e-05	8.8e-07	674.73446382	692.67493863	720.0971714	2.57731644	0.28857639	-0.33139459
0.05629	24.95717	0.00068494	3.507e-05	5.2e-07	3.114e-05	-0.0	9.844e-05	2.428e-05	8.8e-07	674.8380511	692.68245466	720.04622653	2.56655356	0.28819398	-0.33135459
0.05639	24.98966	0.00068381	3.525e-05	5.2e-07	3.132e-05	-0.0	9.905e-05	2.444e-05	8.8e-07	674.94106092	692.69022127	719.99545983	2.55584198	0.28780929	-0.33131473
0.05649	25.0221	0.00068268	3.542e-05	5.3e-07	3.15e-05	-0.0	9.965e-05	2.461e-05	8.8e-07	675.04349713	692.69823431	719.94487049	2.54516369	0.28742314	-0.33127496
0.05659	25.0545	0.00068155	3.559e-05	5.4e-07	3.168e-05	-0.0	0.00010026	2.477e-05	8.8e-07	675.1453628	692.70649053	719.89445789	2.53456684	0.28703344	-0.33123539
0.05669	25.08684	0.00068042	3.577e-05	5.4e-07	3.187e-05	-0.0	0.00010087	2.493e-05	8.8e-07	675.24666358	692.71498394	719.84422082	2.52404851	0.28664043	-0.33119603
0.05679	25.11915	0.00067928	3.594e-05	5.5e-07	3.205e-05	-0.0	0.00010147	2.51e-05	8.8e-07	675.34740442	692.72370941	719.79415828	2.51352488	0.28624764	-0.33115666
0.05689	25.1514	0.00067815	3.612e-05	5.6e-07	3.223e-05	-0.0	0.00010208	2.526e-05	8.8e-07	675.44758507	692.73266718	719.74427031	2.50305659	0.2858525	-0.33111743
0.05699	25.18361	0.00067702	3.629e-05	5.6e-07	3.241e-05	-0.0	0.00010269	2.542e-05	8.8e-07	675.547211	692.74185161	719.69455576	2.49266691	0.28545412	-0.33107841
0.05709	25.21577	0.00067588	3.647e-05	5.7e-07	3.259e-05	-0.0	0.0001033	2.559e-05	8.8e-07	675.64628663	692.75125817	719.64501373	2.48231894	0.28505405	-0.33103949
0.05719	25.24788	0.00067475	3.664e-05	5.8e-07	3.277e-05	0.0	0.00010391	2.575e-05	8.8e-07	675.74481558	692.76088319	719.59564344	2.47202111	0.28465197	-0.33100071
0.05729	25.27995	0.00067361	3.681e-05	5.8e-07	3.295e-05	-0.0	0.00010452	2.592e-05	8.8e-07	675.84280182	692.77072269	719.54644408	2.46178844	0.28424732	-0.33096209
0.05739	25.31197	0.00067248	3.699e-05	5.9e-07	3.313e-05	-0.0	0.00010512	2.608e-05	8.8e-07	675.94024906	692.78077296	719.49741486	2.45159302	0.28384121	-0.33092358
0.05749	25.34394	0.00067134	3.716e-05	6e-07	3.331e-05	-0.0	0.00010573	2.625e-05	8.8e-07	676.03716071	692.79103065	719.44855508	2.44144966	0.28343311	-0.3308852
0.05759	25.37586	0.00067021	3.734e-05	6e-07	3.349e-05	-0.0	0.00010634	2.641e-05	8.8e-07	676.13354229	692.80149031	719.39986358	2.43137846	0.28302225	-0.33084701
0.05769	25.40774	0.00066907	3.751e-05	6.1e-07	3.367e-05	-0.0	0.00010695	2.658e-05	8.8e-07	676.22939497	692.81215086	719.35134011	2.42132868	0.28261065	-0.33080888
0.05779	25.43957	0.00066793	3.768e-05	6.2e-07	3.385e-05	-0.0	0.00010756	2.674e-05	8.8e-07	676.32472374	692.82300746	719.30298364	2.41135318	0.28219628	-0.33077094
0.05789	25.47135	0.0006668	3.785e-05	6.3e-07	3.403e-05	0.0	0.00010817	2.691e-05	8.8e-07	676.41953187	692.83405699	719.25479347	2.40139597	0.28178128	-0.33073305
0.05799	25.50308	0.00066566	3.803e-05	6.3e-07	3.421e-05	0.0	0.00010878	2.708e-05	8.8e-07	676.51382298	692.84529601	719.20676885	2.39151664	0.28136346	-0.33069536
0.05809	25.53477	0.00066452	3.82e-05	6.4e-07	3.439e-05	-0.0	0.00010939	2.724e-05	8.8e-07	676.60760232	692.8567196	719.15890867	2.38171117	0.2809431	-0.33065787
0.05819	25.56641	0.00066338	3.837e-05	6.5e-07	3.457e-05	-0.0	0.00011	2.741e-05	8.8e-07	676.70087255	692.86832528	719.11121238	2.37188295	0.28052352	-0.33062033
0.05829	25.598	0.00066225	3.854e-05	6.6e-07	3.475e-05	-0.0	0.00011061	2.758e-05	8.8e-07	676.79363497	692.88011186	719.06367971	2.36214339	0.28010087	-0.33058301
0.05839	25.62955	0.00066111	3.872e-05	6.6e-07	3.493e-05	-0.0	0.00011122	2.774e-05	8.8e-07	676.88589482	692.89207451	719.01630955	2.35244353	0.2796769	-0.3305458
0.05849	25.66104	0.00065997	3.889e-05	6.7e-07	3.511e-05	0.0	0.00011183	2.791e-05	8.8e-07	676.97765557	692.90421007	718.96910118	2.34279007	0.2792514	-0.33050872
0.05859	25.69249	0.00065884	3.906e-05	6.8e-07	3.529e-05	0.0	0.00011245	2.808e-05	8.8e-07	677.06892072	692.91651539	718.92205386	2.33318966	0.27882415	-0.33047177
0.05869	25.72389	0.0006577	3.923e-05	6.9e-07	3.547e-05	0.0	0.00011306	2.825e-05	8.8e-07	677.15969381	692.9289873	718.87516684	2.32365331	0.27839485	-0.330435
0.05879	25.75525	0.00065656	3.94e-05	6.9e-07	3.565e-05	0.0	0.00011367	2.841e-05	8.8e-07	677.24997914	692.94162197	718.82843923	2.31412895	0.27796517	-0.33039825
0.05889	25.78655	0.00065543	3.957e-05	7e-07	3.583e-05	0.0	0.00011428	2.858e-05	8.8e-07	677.33977859	692.95441777	718.78187061	2.3046673	0.27753356	-0.33036168
0.05899	25.81781	0.00065429	3.975e-05	7.1e-07	3.601e-05	-0.0	0.00011489	2.875e-05	8.8e-07	677.42909714	692.96737035	718.73545995	2.2952594	0.27710028	-0.33032525
0.05909	25.84902	0.00065315	3.992e-05	7.2e-07	3.619e-05	-0.0	0.0001155	2.892e-05	8.8e-07	677.51793667	692.98047808	718.68920685	2.28588767	0.27666594	-0.33028891
0.05919	25.88018	0.00065202	4.009e-05	7.2e-07	3.637e-05	0.0	0.00011611	2.909e-05	8.8e-07	677.6063019	692.99373692	718.64311031	2.27656836	0.27623002	-0.33025272
0.05929	25.9113	0.00065088	4.026e-05	7.3e-07	3.655e-05	0.0	0.00011672	2.926e-05	8.8e-07	677.69419508	693.00714494	718.59716986	2.26730444	0.27579252	-0.33021667
0.05939	25.94236	0.00064974	4.043e-05	7.4e-07	3.673e-05	-0.0	0.00011733	2.942e-05	8.8e-07	677.78162098	693.02069814	718.55138448	2.25806532	0.27535429	-0.33018069
0.05949	25.97338	0.00064861	4.06e-05	7.5e-07	3.69e-05	-0.0	0.00011794	2.959e-05	8.8e-07	677.86858135	693.03439504	718.5057538	2.24887938	0.27491459	-0.33014486
0.05959	26.00435	0.00064747	4.077e-05	7.6e-07	3.708e-05	0.0	0.00011855	2.976e-05	8.8e-07	677.95508106	693.04823161	718.46027681	2.23974881	0.27447334	-0.33010917
0.05969	26.03527	0.00064634	4.094e-05	7.7e-07	3.726e-05	0.0	0.00011916	2.993e-05	8.8e-07	678.04112181	693.06220644	718.41495312	2.23064751	0.27403133	-0.33007356
0.05979	26.06615	0.0006452	4.111e-05	7.7e-07	3.744e-05	0.0	0.00011977	3.01e-05	8.8e-07	678.12670806	693.07631592	718.3697818	2.22160394	0.27358776	-0.33003811
0.05989	26.09697	0.00064407	4.127e-05	7.8e-07	3.761e-05	-0.0	0.00012038	3.027e-05	8.8e-07	678.21184217	693.09055813	718.32476236	2.21258932	0.27314346	-0.33000273
0.05999	26.12775	0.00064294	4.144e-05	7.9e-07	3.779e-05	-0.0	0.00012099	3.044e-05	8.8e-07	678.29652814	693.10492985	718.27989392	2.20363203	0.27269766	-0.32996752
0.06009	26.15848	0.0006418	4.161e-05	8e-07	3.797e-05	0.0	0.0001216	3.061e-05	8.8e-07	678.38076845	693.11942912	718.23517598	2.19470677	0.27225108	-0.32993238
0.06019	26.18916	0.00064067	4.178e-05	8.1e-07	3.815e-05	-0.0	0.00012221	3.078e-05	8.8e-07	678.46456721	693.1340527	718.19060765	2.18583872	0.27180307	-0.32989741
0.06029	26.21979	0.00063954	4.195e-05	8.2e-07	3.832e-05	-0.0	0.00012282	3.095e-05	8.8e-07	678.54792659	693.1487989	718.14618848	2.17699935	0.27135439	-0.32986251
0.06039	26.25037	0.00063841	4.212e-05	8.2e-07	3.85e-05	-0.0	0.00012343	3.112e-05	8.8e-07	678.63085063	693.16366458	718.1019176	2.1682194	0.27090428	-0.32982777
0.06049	26.28091	0.00063728	4.228e-05	8.3e-07	3.868e-05	0.0	0.00012404	3.129e-05	8.8e-07	678.71334173	693.1786479	718.05779449	2.15945704	0.27045379	-0.32979309
0.06059	26.31139	0.00063615	4.245e-05	8.4e-07	3.885e-05	0.0	0.00012465	3.146e-05	8.8e-07	678.79540334	693.19374625	718.01381843	2.15076547	0.27000165	-0.32975859
0.06069	26.34183	0.00063502	4.262e-05	8.5e-07	3.903e-05	-0.0	0.00012526	3.163e-05	8.8e-07	678.87703842	693.20895737	717.96998878	2.14208825	0.26954923	-0.32972413
0.06079	26.37222	0.00063389	4.278e-05	8.6e-07	3.92e-05	-0.0	0.00012586	3.18e-05	8.8e-07	678.9582501	693.22427892	717.92630487	2.13347898	0.2690953	-0.32968987
0.06089	26.40256	0.00063276	4.295e-05	8.7e-07	3.938e-05	0.0	0.00012647	3.197e-05	8.8e-07	679.03904137	693.2397087	717.88276605	2.12488613	0.26864103	-0.32965564
0.06099	26.43285	0.00063163	4.312e-05	8.8e-07	3.955e-05	0.0	0.00012708	3.214e-05	8.8e-07	679.11941544	693.25524433	717.83937165	2.11636181	0.26818532	-0.3296216
0.06109	26.4631	0.0006305	4.328e-05	8.8e-07	3.973e-05	-0.0	0.00012769	3.231e-05	8.8e-07	679.19937515	693.27088373	717.79612105	2.10785124	0.26772935	-0.32958761
0.06119	26.49329	0.00062938	4.345e-05	8.9e-07	3.99e-05	-0.0	0.00012829	3.248e-05	8.8e-07	679.27892347	693.28662477	717.75301361	2.09940857	0.267272	-0.32955379
0.06129	26.52344	0.00062825	4.361e-05	9e-07	4.008e-05	0.0	0.0001289	3.265e-05	8.8e-07	679.3580636	693.30246515	717.71004864	2.09097978	0.2668144	-0.32952002
0.06139	26.55353	0.00062713	4.378e-05	9.1e-07	4.025e-05	0.0	0.00012951	3.282e-05	8.8e-07	679.43679799	693.31840313	717.66722562	2.08261442	0.26635558	-0.32948642
0.06149	26.58358	0.000626	4.394e-05	9.2e-07	4.042e-05	-0.0	0.00013011	3.299e-05	8.8e-07	679.51513016	693.33443621	717.62454379	2.07426734	0.26589643	-0.32945288
0.06159	26.61358	0.00062488	4.411e-05	9.3e-07	4.06e-05	-0.0	0.00013072	3.316e-05	8.8e-07	679.59306244	693.35056279	717.58200264	2.06598116	0.26543617	-0.3294195
0.06169	26.64353	0.00062376	4.427e-05	9.4e-07	4.077e-05	0.0	0.00013132	3.333e-05	8.8e-07	679.67059829	693.36678045	717.53960144	2.05771422	0.26497557	-0.32938617
0.06179	26.67343	0.00062263	4.444e-05	9.5e-07	4.094e-05	0.0	0.00013193	3.35e-05	8.8e-07	679.74774005	693.38308758	717.49733966	2.04950836	0.26451391	-0.32935302
0.06189	26.70328	0.00062151	4.46e-05	9.6e-07	4.112e-05	-0.0	0.00013253	3.367e-05	8.8e-07	679.82449118	693.39948184	717.45521656	2.04131985	0.26405197	-0.32931991
0.06199	26.73308	0.00062039	4.476e-05	9.7e-07	4.129e-05	-0.0	0.00013313	3.385e-05	8.8e-07	679.90085376	693.41596182	717.4132317	2.03319093	0.26358905	-0.32928697
0.06209	26.76284	0.00061928	4.493e-05	9.8e-07	4.146e-05	0.0	0.00013374	3.402e-05	8.8e-07	679.97683151	693.43252502	717.37138427	2.02507909	0.26312586	-0.32925408
0.06219	26.79254	0.00061816	4.509e-05	9.8e-07	4.163e-05	0.0	0.00013434	3.419e-05	8.8e-07	680.05242615	693.44917032	717.32967388	2.0170262	0.26266176	-0.32922135
0.06229	26.8222	0.00061704	4.525e-05	9.9e-07	4.18e-05	-0.0	0.00013494	3.436e-05	8.8e-07	680.12764157	693.46589513	717.2880997	2.00899056	0.2621974	-0.32918867
0.06239	26.8518	0.00061592	4.541e-05	1e-06	4.198e-05	-0.0	0.00013554	3.453e-05	8.8e-07	680.20247941	693.4826984	717.24666136	2.00101542	0.26173216	-0.32915616
0.06249	26.88136	0.00061481	4.558e-05	1.01e-06	4.215e-05	0.0	0.00013615	3.47e-05	8.8e-07	680.27694355	693.49957762	717.20535803	1.99305595	0.2612667	-0.3291237
0.06259	26.91087	0.0006137	4.574e-05	1.02e-06	4.232e-05	0.0	0.00013675	3.487e-05	8.8e-07	680.35103558	693.51653176	717.16418935	1.98515645	0.26080041	-0.3290914
0.06269	26.94032	0.00061258	4.59e-05	1.03e-06	4.249e-05	-0.0	0.00013735	3.504e-05	8.8e-07	680.42475944	693.53355834	717.12315447	1.97727016	0.26033395	-0.32905914
0.06279	26.96973	0.00061147	4.606e-05	1.04e-06	4.266e-05	-0.0	0.00013795	3.521e-05	8.8e-07	680.4981165	693.55065646	717.08225308	1.9694328	0.25986686	-0.32902702
0.06289	26.99909	0.00061036	4.622e-05	1.05e-06	4.283e-05	0.0	0.00013855	3.539e-05	8.8e-07	680.57111067	693.56782371	717.04148433	1.96163648	0.25939925	-0.32899502
0.06299	27.0284	0.00060925	4.638e-05	1.06e-06	4.3e-05	0.0	0.00013914	3.556e-05	8.8e-07	680.64374341	693.58505918	717.00084789	1.95387015	0.2589313	-0.3289631
0.06309	27.05766	0.00060815	4.654e-05	1.07e-06	4.317e-05	-0.0	0.00013974	3.573e-05	8.8e-07	680.71601842	693.60236059	716.96034296	1.94614713	0.25846283	-0.3289313
0.06319	27.08687	0.00060704	4.67e-05	1.08e-06	4.333e-05	-0.0	0.00014034	3.59e-05	8.8e-07	680.78793733	693.61972695	716.91996917	1.93845292	0.25799406	-0.32889959
0.06329	27.11603	0.00060593	4.686e-05	1.09e-06	4.35e-05	0.0	0.00014094	3.607e-05	8.8e-07	680.85950372	693.63715611	716.87972574	1.93080224	0.2575248	-0.328868
0.06339	27.14514	0.00060483	4.702e-05	1.1e-06	4.367e-05	0.0	0.00014153	3.624e-05	8.8e-07	680.9307192	693.6546471	716.83961231	1.92317997	0.25705527	-0.32883649
0.06349	27.1742	0.00060373	4.718e-05	1.11e-06	4.384e-05	-0.0	0.00014213	3.641e-05	8.8e-07	681.00158731	693.67219782	716.7996281	1.91560183	0.25658529	-0.3288051
0.06359	27.20321	0.00060262	4.734e-05	1.12e-06	4.401e-05	-0.0	0.00014272	3.658e-05	8.8e-07	681.07210961	693.68980736	716.75977277	1.90804966	0.25611509	-0.32877379
0.06369	27.23217	0.00060152	4.749e-05	1.13e-06	4.417e-05	0.0	0.00014332	3.675e-05	8.8e-07	681.14228951	693.70747373	716.72004556	1.90054249	0.25564446	-0.32874261
0.06379	27.26108	0.00060042	4.765e-05	1.14e-06	4.434e-05	0.0	0.00014391	3.693e-05	8.8e-07	681.21212871	693.72519596	716.68044609	1.89305912	0.25517365	-0.3287115
0.06389	27.28994	0.00059933	4.781e-05	1.15e-06	4.451e-05	-0.0	0.0001445	3.71e-05	8.8e-07	681.28163041	693.7429722	716.64097365	1.88562131	0.25470244	-0.32868052
0.06399	27.31875	0.00059823	4.797e-05	1.16e-06	4.467e-05	-0.0	0.0001451	3.727e-05	8.8e-07	681.35079643	693.76080144	716.60162784	1.87820695	0.25423108	-0.32864961
0.06409	27.34751	0.00059713	4.812e-05	1.17e-06	4.484e-05	0.0	0.00014569	3.744e-05	8.8e-07	681.41962987	693.77868192	716.56240797	1.87083827	0.25375936	-0.32861883
0.06419	27.37622	0.00059604	4.828e-05	1.18e-06	4.5e-05	0.0	0.00014628	3.761e-05	8.8e-07	681.48813254	693.79661264	716.52331363	1.86349219	0.2532875	-0.32858811
0.06429	27.40488	0.00059495	4.844e-05	1.19e-06	4.517e-05	0.0	0.00014687	3.778e-05	8.8e-07	681.55630746	693.81459193	716.48434415	1.85619236	0.25281532	-0.32855753
0.06439	27.43349	0.00059386	4.859e-05	1.2e-06	4.533e-05	-0.0	0.00014746	3.795e-05	8.8e-07	681.62415648	693.83261877	716.44549911	1.84891214	0.25234304	-0.32852701
0.06449	27.46205	0.00059277	4.875e-05	1.21e-06	4.55e-05	-0.0	0.00014805	3.812e-05	8.8e-07	681.69168244	693.85069164	716.40677789	1.84168058	0.25187047	-0.32849662
0.06459	27.49056	0.00059168	4.89e-05	1.22e-06	4.566e-05	0.0	0.00014863	3.829e-05	8.8e-07	681.75888736	693.86880944	716.36818002	1.83446391	0.25139784	-0.32846628
0.06469	27.51901	0.00059059	4.906e-05	1.23e-06	4.583e-05	0.0	0.00014922	3.846e-05	8.8e-07	681.82577381	693.88697081	716.32970494	1.82730093	0.25092493	-0.3284361
0.06479	27.54742	0.00058951	4.921e-05	1.24e-06	4.599e-05	-0.0	0.00014981	3.863e-05	8.8e-07	681.89234398	693.90517458	716.29135213	1.82014993	0.25045198	-0.32840595
0.06489	27.57578	0.00058842	4.936e-05	1.25e-06	4.615e-05	-0.0	0.00015039	3.88e-05	8.8e-07	681.9586003	693.92341948	716.25312107	1.81305313	0.24997879	-0.32837596
0.06499	27.60409	0.00058734	4.952e-05	1.27e-06	4.631e-05	0.0	0.00015098	3.897e-05	8.8e-07	682.02454501	693.94170436	716.21501124	1.80596774	0.24950558	-0.328346
0.06509	27.63234	0.00058626	4.967e-05	1.28e-06	4.648e-05	0.0	0.00015156	3.915e-05	8.8e-07	682.09018041	693.96002803	716.17702212	1.79893556	0.24903218	-0.3283162
0.06519	27.66055	0.00058518	4.982e-05	1.29e-06	4.664e-05	-0.0	0.00015215	3.932e-05	8.8e-07	682.15550883	693.9783893	716.13915319	1.79191494	0.24855877	-0.32828644
0.06529	27.6887	0.0005841	4.998e-05	1.3e-06	4.68e-05	-0.0	0.00015273	3.949e-05	8.8e-07	682.22053233	693.99678714	716.10140397	1.78494567	0.24808521	-0.32825682
0.06539	27.71681	0.00058303	5.013e-05	1.31e-06	4.696e-05	0.0	0.00015331	3.966e-05	8.8e-07	682.28525344	694.01522027	716.0637739	1.77798921	0.24761164	-0.32822725
0.06549	27.74486	0.00058195	5.028e-05	1.32e-06	4.712e-05	0.0	0.00015389	3.983e-05	8.8e-07	682.34967401	694.0336878	716.02626256	1.77108204	0.24713798	-0.32819782
0.06559	27.77286	0.00058088	5.043e-05	1.33e-06	4.728e-05	-0.0	0.00015447	4e-05	8.8e-07	682.41379666	694.05218841	715.98886933	1.76418906	0.24666431	-0.32816843
0.06569	27.80082	0.00057981	5.058e-05	1.34e-06	4.744e-05	-0.0	0.00015505	4.017e-05	8.8e-07	682.47762313	694.07072127	715.95159384	1.7573441	0.2461906	-0.32813918
0.06579	27.82872	0.00057874	5.073e-05	1.35e-06	4.76e-05	0.0	0.00015563	4.034e-05	8.8e-07	682.5411561	694.08928508	715.91443547	1.75051359	0.24571688	-0.32810998
0.06589	27.85657	0.00057767	5.088e-05	1.36e-06	4.776e-05	0.0	0.00015621	4.051e-05	8.8e-07	682.60439715	694.1078791	715.87739385	1.7437299	0.24524315	-0.32808091
0.06599	27.88436	0.00057661	5.103e-05	1.37e-06	4.792e-05	-0.0	0.00015678	4.068e-05	8.8e-07	682.66734906	694.12650199	715.84046834	1.7369611	0.24476944	-0.3280519
0.06609	27.91211	0.00057554	5.118e-05	1.38e-06	4.808e-05	-0.0	0.00015736	4.085e-05	8.8e-07	682.73001323	694.14515311	715.80365863	1.73023734	0.24429575	-0.32802301
0.06619	27.93981	0.00057448	5.133e-05	1.4e-06	4.823e-05	0.0	0.00015793	4.101e-05	8.8e-07	682.79239259	694.16383109	715.76696404	1.72352665	0.24382208	-0.32799417
0.06629	27.96745	0.00057342	5.148e-05	1.41e-06	4.839e-05	0.0	0.00015851	4.118e-05	8.8e-07	682.85448833	694.18253538	715.7303843	1.71686325	0.24334848	-0.32796546
0.06639	27.99505	0.00057236	5.163e-05	1.42e-06	4.855e-05	-0.0	0.00015908	4.135e-05	8.8e-07	682.91630346	694.20126462	715.69391871	1.71021432	0.2428749	-0.3279368
0.06649	28.02259	0.0005713	5.178e-05	1.43e-06	4.871e-05	-0.0	0.00015965	4.152e-05	8.8e-07	682.97783912	694.22001827	715.65756701	1.70360546	0.24240142	-0.32790826
0.06659	28.05008	0.00057025	5.193e-05	1.44e-06	4.886e-05	0.0	0.00016023	4.169e-05	8.8e-07	683.03909828	694.23879502	715.62132851	1.69702288	0.241928	-0.3278798
0.06669	28.07752	0.0005692	5.207e-05	1.45e-06	4.902e-05	0.0	0.0001608	4.186e-05	8.8e-07	683.10008206	694.25759437	715.58520294	1.69046849	0.24145467	-0.32785143
0.06679	28.10491	0.00056814	5.222e-05	1.46e-06	4.917e-05	-0.0	0.00016137	4.203e-05	8.8e-07	683.16079336	694.27641503	715.54918964	1.68394889	0.24098146	-0.32782316
0.06689	28.13224	0.00056709	5.237e-05	1.47e-06	4.933e-05	-0.0	0.00016193	4.22e-05	8.8e-07	683.22123333	694.29525651	715.51328834	1.67745172	0.24050834	-0.32779496
0.06699	28.15953	0.00056605	5.251e-05	1.49e-06	4.948e-05	0.0	0.0001625	4.237e-05	8.8e-07	683.28140475	694.31411761	715.47749839	1.67099027	0.24003536	-0.32776687
0.06709	28.18676	0.000565	5.266e-05	1.5e-06	4.964e-05	0.0	0.00016307	4.254e-05	8.8e-07	683.34130886	694.33299779	715.44181949	1.66454964	0.23956249	-0.32773884
0.06719	28.21394	0.00056395	5.28e-05	1.51e-06	4.979e-05	-0.0	0.00016363	4.27e-05	8.8e-07	683.4009483	694.35189594	715.40625104	1.65814552	0.23908979	-0.32771092
0.06729	28.24107	0.00056291	5.295e-05	1.52e-06	4.994e-05	-0.0	0.0001642	4.287e-05	8.8e-07	683.46032438	694.3708115	715.37079272	1.65176112	0.23861721	-0.32768306
0.06739	28.26815	0.00056187	5.309e-05	1.53e-06	5.01e-05	0.0	0.00016476	4.304e-05	8.8e-07	683.51943964	694.38974343	715.33544393	1.64541401	0.23814483	-0.32765532
0.06749	28.29518	0.00056083	5.324e-05	1.54e-06	5.025e-05	0.0	0.00016532	4.321e-05	8.8e-07	683.57829543	694.40869117	715.30020436	1.63908493	0.23767258	-0.32762763
0.06759	28.32215	0.0005598	5.338e-05	1.55e-06	5.04e-05	0.0	0.00016589	4.338e-05	8.8e-07	683.63689414	694.42765373	715.26507345	1.63279413	0.23720056	-0.32760006
0.06769	28.34907	0.00055876	5.352e-05	1.57e-06	5.055e-05	-0.0	0.00016645	4.354e-05	8.8e-07	683.69523724	694.44663052	715.23005084	1.62651794	0.23672865	-0.32757254
0.06779	28.37594	0.00055773	5.367e-05	1.58e-06	5.07e-05	-0.0	0.00016701	4.371e-05	8.8e-07	683.75332693	694.46562067	715.19513602	1.62028416	0.23625704	-0.32754515
0.06789	28.40276	0.0005567	5.381e-05	1.59e-06	5.085e-05	0.0	0.00016757	4.388e-05	8.8e-07	683.81116485	694.48462352	715.16032859	1.61406082	0.23578552	-0.32751779
0.06799	28.42952	0.00055567	5.395e-05	1.6e-06	5.1e-05	0.0	0.00016812	4.405e-05	8.8e-07	683.86875295	694.50363831	715.1256281	1.60788286	0.23531436	-0.32749056
0.06809	28.45624	0.00055464	5.409e-05	1.61e-06	5.115e-05	-0.0	0.00016868	4.421e-05	8.8e-07	683.92609305	694.52266433	715.0910341	1.60171419	0.23484328	-0.32746337
0.06819	28.4829	0.00055361	5.423e-05	1.62e-06	5.13e-05	-0.0	0.00016923	4.438e-05	8.8e-07	683.9831869	694.54170091	715.05654619	1.59558941	0.23437258	-0.32743632
0.06829	28.50951	0.00055259	5.438e-05	1.64e-06	5.145e-05	0.0	0.00016979	4.455e-05	8.8e-07	684.04003646	694.56074729	715.02216389	1.58947464	0.23390198	-0.32740929
0.06839	28.53606	0.00055157	5.452e-05	1.65e-06	5.16e-05	0.0	0.00017034	4.471e-05	8.8e-07	684.09664325	694.57980291	714.98788684	1.58340208	0.23343177	-0.3273824
0.06849	28.56257	0.00055055	5.466e-05	1.66e-06	5.175e-05	-0.0	0.0001709	4.488e-05	8.8e-07	684.15300942	694.59886696	714.95371452	1.57734065	0.23296168	-0.32735555
0.06859	28.58902	0.00054953	5.48e-05	1.67e-06	5.19e-05	-0.0	0.00017145	4.505e-05	8.8e-07	684.20913627	694.61793895	714.91964662	1.5713195	0.232492	-0.32732881
0.06869	28.61542	0.00054852	5.494e-05	1.68e-06	5.204e-05	0.0	0.000172	4.521e-05	8.8e-07	684.26502609	694.63701805	714.88568259	1.56531081	0.23202245	-0.32730212
0.06879	28.64176	0.00054751	5.507e-05	1.7e-06	5.219e-05	0.0	0.00017255	4.538e-05	8.8e-07	684.32068	694.65610385	714.85182216	1.55934057	0.23155333	-0.32727555
0.06889	28.66806	0.00054649	5.521e-05	1.71e-06	5.234e-05	-0.0	0.00017309	4.554e-05	8.8e-07	684.37610042	694.67519548	714.81806474	1.55338075	0.23108432	-0.32724901
0.06899	28.6943	0.00054549	5.535e-05	1.72e-06	5.248e-05	-0.0	0.00017364	4.571e-05	8.8e-07	684.4312883	694.6942926	714.78441011	1.54745878	0.23061576	-0.3272226
0.06909	28.72049	0.00054448	5.549e-05	1.73e-06	5.263e-05	0.0	0.00017419	4.588e-05	8.8e-07	684.48624614	694.71339433	714.75085765	1.5415569	0.23014744	-0.32719624
0.06919	28.74662	0.00054347	5.563e-05	1.74e-06	5.277e-05	0.0	0.00017473	4.604e-05	8.8e-07	684.54097481	694.73250036	714.71740715	1.5356806	0.22967944	-0.32716997
0.06929	28.7727	0.00054247	5.576e-05	1.76e-06	5.292e-05	-0.0	0.00017528	4.621e-05	8.8e-07	684.59547674	694.75160987	714.68405802	1.52983457	0.22921183	-0.32714379
0.06939	28.79873	0.00054147	5.59e-05	1.77e-06	5.306e-05	-0.0	0.00017582	4.637e-05	8.8e-07	684.64975289	694.77072251	714.65081003	1.52400721	0.22874447	-0.32711768
0.06949	28.82471	0.00054047	5.604e-05	1.78e-06	5.321e-05	0.0	0.00017636	4.654e-05	8.8e-07	684.70380555	694.78983751	714.61766261	1.51821143	0.22827753	-0.32709166
0.06959	28.85063	0.00053948	5.617e-05	1.79e-06	5.335e-05	0.0	0.0001769	4.67e-05	8.8e-07	684.75763576	694.80895453	714.58461552	1.51243246	0.22781084	-0.3270657
0.06969	28.8765	0.00053848	5.631e-05	1.81e-06	5.349e-05	0.0	0.00017744	4.687e-05	8.8e-07	684.81124566	694.82807285	714.55166822	1.50668632	0.22734461	-0.32703984
0.06979	28.90232	0.00053749	5.644e-05	1.82e-06	5.364e-05	-0.0	0.00017798	4.703e-05	8.8e-07	684.86463642	694.84719209	714.51882042	1.50095529	0.22687861	-0.32701403
0.06989	28.92808	0.0005365	5.658e-05	1.83e-06	5.378e-05	-0.0	0.00017851	4.719e-05	8.8e-07	684.91781002	694.86631161	714.48607165	1.4952584	0.22641311	-0.32698833
0.06999	28.95379	0.00053551	5.671e-05	1.84e-06	5.392e-05	0.0	0.00017905	4.736e-05	8.8e-07	684.97076774	694.88543099	714.45342157	1.48957185	0.22594779	-0.32696267
0.07009	28.97944	0.00053453	5.684e-05	1.85e-06	5.406e-05	0.0	0.00017959	4.752e-05	8.8e-07	685.02351131	694.90454968	714.42086976	1.48392614	0.2254831	-0.32693713
0.07019	29.00505	0.00053354	5.698e-05	1.87e-06	5.42e-05	-0.0	0.00018012	4.768e-05	8.8e-07	685.07604228	694.9236672	714.38841585	1.4782879	0.22501854	-0.32691162
0.07029	29.0306	0.00053256	5.711e-05	1.88e-06	5.434e-05	-0.0	0.00018065	4.785e-05	8.8e-07	685.12836208	694.9427831	714.35605946	1.47268842	0.22455462	-0.32688624
0.07039	29.05609	0.00053158	5.724e-05	1.89e-06	5.448e-05	0.0	0.00018118	4.801e-05	8.8e-07	685.18047247	694.96189683	714.32380016	1.4670979	0.22409085	-0.32686088
0.07049	29.08153	0.00053061	5.737e-05	1.9e-06	5.462e-05	0.0	0.00018171	4.817e-05	8.8e-07	685.23237464	694.98100804	714.29163766	1.46154412	0.22362771	-0.32683565
0.07059	29.10692	0.00052963	5.751e-05	1.92e-06	5.476e-05	-0.0	0.00018224	4.834e-05	8.8e-07	685.28407054	695.00011614	714.25957147	1.45600079	0.22316476	-0.32681045
0.07069	29.13226	0.00052866	5.764e-05	1.93e-06	5.49e-05	-0.0	0.00018277	4.85e-05	8.8e-07	685.33556114	695.01922083	714.22760133	1.4504923	0.22270244	-0.32678536
0.07079	29.15754	0.00052769	5.777e-05	1.94e-06	5.503e-05	0.0	0.0001833	4.866e-05	8.8e-07	685.38684858	695.03832148	714.19572672	1.4449922	0.22224026	-0.3267603
0.07089	29.18276	0.00052672	5.79e-05	1.95e-06	5.517e-05	0.0	0.00018382	4.882e-05	8.8e-07	685.4379336	695.05741788	714.16394745	1.43952277	0.22177867	-0.32673535
0.07099	29.20793	0.00052576	5.803e-05	1.97e-06	5.531e-05	-0.0	0.00018435	4.898e-05	8.8e-07	685.48881839	695.07650939	714.13226296	1.43407995	0.22131757	-0.32671048
0.07109	29.23305	0.0005248	5.816e-05	1.98e-06	5.545e-05	-0.0	0.00018487	4.915e-05	8.8e-07	685.53950372	695.0955958	714.10067306	1.42865442	0.22085682	-0.32668566
0.07119	29.25812	0.00052383	5.829e-05	1.99e-06	5.558e-05	0.0	0.00018539	4.931e-05	8.8e-07	685.58999166	695.11467652	714.06917723	1.42325718	0.22039663	-0.32666094
0.07129	29.28313	0.00052288	5.842e-05	2.01e-06	5.572e-05	0.0	0.00018591	4.947e-05	8.8e-07	685.64028308	695.1337513	714.03777524	1.41787502	0.21993674	-0.32663627
0.07139	29.30808	0.00052192	5.854e-05	2.02e-06	5.585e-05	0.0	0.00018643	4.963e-05	8.8e-07	685.69037989	695.15281961	714.0064666	1.4125228	0.21947747	-0.3266117
0.07149	29.33298	0.00052097	5.867e-05	2.03e-06	5.599e-05	-0.0	0.00018695	4.979e-05	8.8e-07	685.74028309	695.17188119	713.97525106	1.40718265	0.21901845	-0.32658717
0.07159	29.35783	0.00052001	5.88e-05	2.04e-06	5.612e-05	-0.0	0.00018746	4.995e-05	8.8e-07	685.78999439	695.19093558	713.94412819	1.40187596	0.21856014	-0.32656275
0.07169	29.38262	0.00051906	5.893e-05	2.06e-06	5.625e-05	0.0	0.00018798	5.011e-05	8.8e-07	685.83951501	695.20998243	713.91309767	1.39657739	0.21810201	-0.32653836
0.07179	29.40736	0.00051812	5.905e-05	2.07e-06	5.639e-05	0.0	0.00018849	5.027e-05	8.8e-07	685.88884632	695.2290214	713.88215914	1.39131528	0.21764468	-0.32651409
0.07189	29.43204	0.00051717	5.918e-05	2.08e-06	5.652e-05	-0.0	0.00018901	5.043e-05	8.8e-07	685.93798984	695.24805209	713.85131222	1.38606047	0.21718751	-0.32648985
0.07199	29.45667	0.00051623	5.931e-05	2.1e-06	5.665e-05	-0.0	0.00018952	5.059e-05	8.8e-07	685.98694666	695.26707421	713.82055663	1.38083984	0.21673112	-0.32646572
0.07209	29.48125	0.00051529	5.943e-05	2.11e-06	5.678e-05	0.0	0.00019003	5.075e-05	8.8e-07	686.0357185	695.28608733	713.78989192	1.37562824	0.21627494	-0.32644162
0.07219	29.50576	0.00051435	5.956e-05	2.12e-06	5.692e-05	0.0	0.00019054	5.091e-05	8.8e-07	686.08430621	695.30509123	713.75931786	1.37044858	0.21581951	-0.32641763
0.07229	29.53023	0.00051342	5.968e-05	2.13e-06	5.705e-05	-0.0	0.00019105	5.107e-05	8.8e-07	686.13271172	695.32408543	713.72883396	1.3652773	0.21536427	-0.32639366
0.07239	29.55464	0.00051248	5.98e-05	2.15e-06	5.718e-05	-0.0	0.00019156	5.123e-05	8.8e-07	686.18093568	695.34306978	713.69844005	1.36013321	0.2149097	-0.32636979
0.07249	29.57899	0.00051155	5.993e-05	2.16e-06	5.731e-05	0.0	0.00019206	5.138e-05	8.8e-07	686.22898003	695.36204379	713.66813563	1.35501432	0.21445574	-0.32634601
0.07259	29.60329	0.00051063	6.005e-05	2.17e-06	5.744e-05	0.0	0.00019257	5.154e-05	8.8e-07	686.27684547	695.38100731	713.6379205	1.34990998	0.21400214	-0.32632227
0.07269	29.62753	0.0005097	6.017e-05	2.19e-06	5.757e-05	-0.0	0.00019307	5.17e-05	8.8e-07	686.3245338	695.3999599	713.6077942	1.34483286	0.21354923	-0.32629863
0.07279	29.65172	0.00050878	6.03e-05	2.2e-06	5.769e-05	-0.0	0.00019357	5.186e-05	8.8e-07	686.37204587	695.41890136	713.57775651	1.33976742	0.21309663	-0.32627503
0.07289	29.67585	0.00050785	6.042e-05	2.21e-06	5.782e-05	-0.0	0.00019407	5.201e-05	8.8e-07	686.41938327	695.43783133	713.547807	1.33473206	0.2126448	-0.32625153
0.07299	29.69993	0.00050694	6.054e-05	2.23e-06	5.795e-05	0.0	0.00019457	5.217e-05	8.8e-07	686.46654706	695.45674957	713.51794539	1.32970448	0.21219318	-0.32622806
0.07309	29.72395	0.00050602	6.066e-05	2.24e-06	5.808e-05	0.0	0.00019507	5.233e-05	8.8e-07	686.51353851	695.47565579	713.48817136	1.32471086	0.21174246	-0.3262047
0.07319	29.74792	0.00050511	6.078e-05	2.25e-06	5.82e-05	-0.0	0.00019557	5.248e-05	8.8e-07	686.56035899	695.49454968	713.45848453	1.31972385	0.21129193	-0.32618137
0.07329	29.77183	0.00050419	6.09e-05	2.26e-06	5.833e-05	-0.0	0.00019606	5.264e-05	8.8e-07	686.60700945	695.51343104	713.42888465	1.3147684	0.21084226	-0.32615814
0.07339	29.79569	0.00050329	6.102e-05	2.28e-06	5.846e-05	0.0	0.00019656	5.28e-05	8.8e-07	686.65349153	695.5322995	713.39937129	1.30981898	0.21039275	-0.32613494
0.07349	29.81949	0.00050238	6.114e-05	2.29e-06	5.858e-05	0.0	0.00019705	5.295e-05	8.8e-07	686.6998059	695.55115493	713.36994427	1.30489612	0.209944	-0.32611183
0.07359	29.84323	0.00050147	6.126e-05	2.3e-06	5.871e-05	-0.0	0.00019754	5.311e-05	8.8e-07	686.74595435	695.56999695	713.34060311	1.29999555	0.20949588	-0.3260888
0.07369	29.86692	0.00050057	6.138e-05	2.32e-06	5.883e-05	-0.0	0.00019803	5.326e-05	8.8e-07	686.79193746	695.58882543	713.31134766	1.29511014	0.2090482	-0.32606582
0.07379	29.89055	0.00049967	6.15e-05	2.33e-06	5.895e-05	0.0	0.00019852	5.342e-05	8.8e-07	686.83775695	695.60764003	713.28217744	1.29024969	0.20860125	-0.32604293
0.07389	29.91412	0.00049878	6.162e-05	2.34e-06	5.908e-05	0.0	0.00019901	5.357e-05	8.8e-07	686.88341354	695.6264406	713.25309228	1.28540075	0.20815464	-0.32602008
0.07399	29.93764	0.00049788	6.173e-05	2.36e-06	5.92e-05	0.0	0.00019949	5.373e-05	8.8e-07	686.92890873	695.64522683	713.22409176	1.28057909	0.20770885	-0.32599732
0.07409	29.96111	0.00049699	6.185e-05	2.37e-06	5.932e-05	-0.0	0.00019998	5.388e-05	8.8e-07	686.97424348	695.66399854	713.19517562	1.27576493	0.20726329	-0.32597459
0.07419	29.98451	0.0004961	6.197e-05	2.38e-06	5.944e-05	-0.0	0.00020046	5.404e-05	8.8e-07	687.01941894	695.6827555	713.16634356	1.27098293	0.20681871	-0.32595198
0.07429	30.00786	0.00049521	6.208e-05	2.4e-06	5.957e-05	0.0	0.00020094	5.419e-05	8.8e-07	687.06443641	695.70149747	713.13759522	1.26620678	0.20637432	-0.32592938
0.07439	30.03116	0.00049433	6.22e-05	2.41e-06	5.969e-05	0.0	0.00020143	5.434e-05	8.8e-07	687.10929669	695.72022429	713.10893037	1.26146005	0.20593086	-0.32590689
0.07449	30.0544	0.00049345	6.231e-05	2.42e-06	5.981e-05	-0.0	0.00020191	5.45e-05	8.8e-07	687.15400138	695.73893567	713.0803486	1.25671887	0.20548757	-0.32588442
0.07459	30.07758	0.00049257	6.243e-05	2.44e-06	5.993e-05	-0.0	0.00020238	5.465e-05	8.8e-07	687.19855102	695.75763151	713.05184974	1.25200291	0.20504509	-0.32586204
0.07469	30.1007	0.00049169	6.254e-05	2.45e-06	6.005e-05	0.0	0.00020286	5.48e-05	8.8e-07	687.24294726	695.7763115	713.02343334	1.24730917	0.20460334	-0.32583974
0.07479	30.12377	0.00049082	6.266e-05	2.46e-06	6.017e-05	0.0	0.00020334	5.495e-05	8.8e-07	687.28719068	695.79497556	712.99509926	1.24262747	0.20416198	-0.32581748
0.07489	30.14678	0.00048994	6.277e-05	2.48e-06	6.029e-05	0.0	0.00020381	5.51e-05	8.8e-07	687.33128278	695.8136234	712.96684707	1.23797056	0.20372145	-0.32579531
0.07499	30.16973	0.00048907	6.288e-05	2.49e-06	6.04e-05	-0.0	0.00020429	5.526e-05	8.8e-07	687.37522434	695.83225491	712.93867655	1.23332065	0.20328116	-0.32577316
0.07509	30.19263	0.00048821	6.3e-05	2.5e-06	6.052e-05	-0.0	0.00020476	5.541e-05	8.8e-07	687.41901657	695.85086987	712.91058738	1.22870229	0.20284194	-0.32575113
0.07519	30.21547	0.00048734	6.311e-05	2.52e-06	6.064e-05	0.0	0.00020523	5.556e-05	8.8e-07	687.46266055	695.8694681	712.88257926	1.22408845	0.20240287	-0.32572912
0.07529	30.23825	0.00048648	6.322e-05	2.53e-06	6.076e-05	0.0	0.0002057	5.571e-05	8.8e-07	687.50615712	695.88804946	712.85465194	1.21950322	0.20196481	-0.32570721
0.07539	30.26097	0.00048562	6.333e-05	2.54e-06	6.087e-05	-0.0	0.00020616	5.586e-05	8.8e-07	687.54950772	695.90661373	712.82680504	1.21492217	0.20152688	-0.32568531
0.07549	30.28364	0.00048476	6.344e-05	2.56e-06	6.099e-05	-0.0	0.00020663	5.601e-05	8.8e-07	687.59271288	695.92516082	712.79903841	1.21036591	0.20108985	-0.32566351
0.07559	30.30625	0.00048391	6.356e-05	2.57e-06	6.11e-05	0.0	0.0002071	5.616e-05	8.8e-07	687.63577414	695.94369049	712.77135161	1.20583065	0.20065355	-0.32564178
0.07569	30.3288	0.00048306	6.367e-05	2.58e-06	6.122e-05	0.0	0.00020756	5.631e-05	8.8e-07	687.67869202	695.96220266	712.74374449	1.20130653	0.20021768	-0.32562009
0.07579	30.3513	0.00048221	6.378e-05	2.6e-06	6.133e-05	0.0	0.00020802	5.646e-05	8.8e-07	687.72146793	695.98069711	712.71621667	1.19680624	0.19978267	-0.32559849
0.07589	30.37374	0.00048136	6.388e-05	2.61e-06	6.145e-05	-0.0	0.00020848	5.661e-05	8.8e-07	687.76410261	695.99917374	712.68876793	1.19231235	0.1993479	-0.32557692
0.07599	30.39611	0.00048052	6.399e-05	2.63e-06	6.156e-05	-0.0	0.00020894	5.676e-05	8.8e-07	687.80659714	696.01763239	712.66139797	1.1878482	0.19891425	-0.32555545
0.07609	30.41844	0.00047967	6.41e-05	2.64e-06	6.167e-05	0.0	0.0002094	5.69e-05	8.8e-07	687.84895262	696.0360729	712.63410649	1.18338852	0.19848076	-0.325534
0.07619	30.4407	0.00047883	6.421e-05	2.65e-06	6.179e-05	0.0	0.00020986	5.705e-05	8.8e-07	687.89116972	696.05449518	712.60689328	1.17895546	0.19804829	-0.32551265
0.07629	30.4629	0.000478	6.432e-05	2.67e-06	6.19e-05	-0.0	0.00021031	5.72e-05	8.8e-07	687.93324991	696.07289902	712.57975794	1.17452825	0.19761605	-0.32549132
0.07639	30.48505	0.00047716	6.443e-05	2.68e-06	6.201e-05	-0.0	0.00021077	5.735e-05	8.8e-07	687.97519357	696.09128439	712.55270035	1.17012231	0.19718464	-0.32547007
0.07649	30.50714	0.00047633	6.453e-05	2.69e-06	6.212e-05	0.0	0.00021122	5.749e-05	8.8e-07	688.01700217	696.10965107	712.52572011	1.16573765	0.19675406	-0.32544889
0.07659	30.52917	0.0004755	6.464e-05	2.71e-06	6.223e-05	0.0	0.00021167	5.764e-05	8.8e-07	688.05867626	696.12799901	712.49881704	1.16136055	0.19632379	-0.32542775
0.07669	30.55114	0.00047468	6.475e-05	2.72e-06	6.234e-05	0.0	0.00021212	5.779e-05	8.8e-07	688.10021702	696.14632804	712.47199081	1.15701032	0.19589459	-0.32540671
0.07679	30.57306	0.00047385	6.485e-05	2.73e-06	6.245e-05	-0.0	0.00021257	5.793e-05	8.8e-07	688.14162534	696.16463807	712.44524118	1.15266457	0.19546558	-0.32538568
0.07689	30.59491	0.00047303	6.496e-05	2.75e-06	6.256e-05	-0.0	0.00021302	5.808e-05	8.8e-07	688.18290199	696.18292899	712.41856792	1.14834554	0.19503765	-0.32536476
0.07699	30.61671	0.00047221	6.506e-05	2.76e-06	6.267e-05	0.0	0.00021347	5.822e-05	8.8e-07	688.22404826	696.20120066	712.39197065	1.14402977	0.19460987	-0.32534385
0.07709	30.63845	0.0004714	6.517e-05	2.77e-06	6.278e-05	0.0	0.00021391	5.837e-05	8.8e-07	688.26506457	696.21945302	712.36544926	1.13973651	0.19418302	-0.32532302
0.07719	30.66013	0.00047058	6.527e-05	2.79e-06	6.289e-05	-0.0	0.00021435	5.851e-05	8.8e-07	688.30595231	696.23768592	712.33900334	1.13546295	0.193757	-0.32530227
0.07729	30.68175	0.00046977	6.537e-05	2.8e-06	6.299e-05	-0.0	0.0002148	5.866e-05	8.8e-07	688.34671196	696.2558993	712.31263276	1.13119816	0.19333136	-0.32528155
0.07739	30.70331	0.00046896	6.548e-05	2.82e-06	6.31e-05	-0.0	0.00021524	5.88e-05	8.8e-07	688.38734471	696.27409304	712.28633717	1.12695664	0.19290671	-0.32526092
0.07749	30.72481	0.00046816	6.558e-05	2.83e-06	6.321e-05	0.0	0.00021567	5.895e-05	8.8e-07	688.42785133	696.29226705	712.26011635	1.12272027	0.19248229	-0.32524031
0.07759	30.74625	0.00046735	6.568e-05	2.84e-06	6.331e-05	0.0	0.00021611	5.909e-05	8.8e-07	688.4682326	696.31042126	712.23397007	1.11850988	0.192059	-0.3252198
0.07769	30.76763	0.00046655	6.578e-05	2.86e-06	6.342e-05	-0.0	0.00021655	5.923e-05	8.8e-07	688.50848972	696.32855553	712.20789799	1.1143023	0.19163583	-0.3251993
0.07779	30.78896	0.00046575	6.589e-05	2.87e-06	6.353e-05	-0.0	0.00021698	5.937e-05	8.8e-07	688.54862309	696.34666985	712.18189998	1.11011646	0.19121364	-0.32517888
0.07789	30.81022	0.00046496	6.599e-05	2.88e-06	6.363e-05	0.0	0.00021742	5.952e-05	8.8e-07	688.58863406	696.36476407	712.15597565	1.10594976	0.19079229	-0.32515854
0.07799	30.83143	0.00046416	6.609e-05	2.9e-06	6.373e-05	0.0	0.00021785	5.966e-05	8.8e-07	688.62852305	696.38283815	712.13012488	1.10178965	0.19037126	-0.32513822
0.07809	30.85257	0.00046337	6.619e-05	2.91e-06	6.384e-05	0.0	0.00021828	5.98e-05	8.8e-07	688.66829117	696.40089201	712.10434735	1.09765474	0.18995137	-0.325118
0.07819	30.87366	0.00046259	6.629e-05	2.92e-06	6.394e-05	-0.0	0.00021871	5.994e-05	8.8e-07	688.70793922	696.41892556	712.07864281	1.09352345	0.18953166	-0.3250978
0.07829	30.89468	0.0004618	6.639e-05	2.94e-06	6.404e-05	-0.0	0.00021914	6.008e-05	8.8e-07	688.74746785	696.43693876	712.05301108	1.08941662	0.18911308	-0.32507769
0.07839	30.91565	0.00046102	6.649e-05	2.95e-06	6.415e-05	0.0	0.00021956	6.022e-05	8.8e-07	688.78687833	696.45493149	712.02745178	1.08531409	0.1886947	-0.3250576
0.07849	30.93655	0.00046024	6.659e-05	2.97e-06	6.425e-05	0.0	0.00021999	6.036e-05	8.8e-07	688.82617092	696.47290375	712.00196483	1.08123039	0.18827722	-0.32503758
0.07859	30.9574	0.00045946	6.668e-05	2.98e-06	6.435e-05	0.0	0.00022041	6.051e-05	8.8e-07	688.8653469	696.49085542	711.97654986	1.07716623	0.18786066	-0.32501764
0.07869	30.97818	0.00045869	6.678e-05	2.99e-06	6.445e-05	-0.0	0.00022084	6.064e-05	8.8e-07	688.90440679	696.50878648	711.95120672	1.07310679	0.18744435	-0.32499772
0.07879	30.9989	0.00045791	6.688e-05	3.01e-06	6.455e-05	-0.0	0.00022126	6.078e-05	8.8e-07	688.94335147	696.52669686	711.92593514	1.06907329	0.18702929	-0.3249779
0.07889	31.01957	0.00045715	6.698e-05	3.02e-06	6.465e-05	0.0	0.00022168	6.092e-05	8.8e-07	688.98218191	696.5445865	711.90073483	1.06504151	0.18661431	-0.32495809
0.07899	31.04017	0.00045638	6.707e-05	3.03e-06	6.475e-05	0.0	0.00022209	6.106e-05	8.8e-07	689.02089856	696.56245535	711.87560566	1.06102797	0.18620024	-0.32493835
0.07909	31.06071	0.00045561	6.717e-05	3.05e-06	6.485e-05	-0.0	0.00022251	6.12e-05	8.8e-07	689.05950264	696.58030336	711.85054726	1.0570338	0.18578714	-0.32491869
0.07919	31.08119	0.00045485	6.726e-05	3.06e-06	6.495e-05	-0.0	0.00022293	6.134e-05	8.8e-07	689.0979945	696.59813049	711.82555954	1.05304693	0.18537441	-0.32489905
0.07929	31.10161	0.00045409	6.736e-05	3.07e-06	6.505e-05	-0.0	0.00022334	6.148e-05	8.8e-07	689.13637521	696.61593668	711.80064217	1.0490815	0.18496276	-0.32487951
0.07939	31.12197	0.00045334	6.746e-05	3.09e-06	6.515e-05	0.0	0.00022375	6.161e-05	8.8e-07	689.17464546	696.6337219	711.77579495	1.04511991	0.18455132	-0.32485998
0.07949	31.14227	0.00045258	6.755e-05	3.1e-06	6.524e-05	0.0	0.00022416	6.175e-05	8.8e-07	689.21280585	696.65148612	711.75101769	1.04118094	0.18414104	-0.32484054
0.07959	31.16251	0.00045183	6.764e-05	3.12e-06	6.534e-05	-0.0	0.00022457	6.189e-05	8.8e-07	689.25085757	696.66922927	711.72631004	1.03724708	0.18373103	-0.32482112
0.07969	31.18268	0.00045108	6.774e-05	3.13e-06	6.544e-05	-0.0	0.00022498	6.202e-05	8.8e-07	689.28880084	696.68695135	711.70167193	1.03332946	0.18332189	-0.32480177
0.07979	31.2028	0.00045034	6.783e-05	3.14e-06	6.553e-05	-0.0	0.00022539	6.216e-05	8.8e-07	689.32663682	696.7046523	711.67710301	1.02943095	0.18291374	-0.32478249
0.07989	31.22285	0.0004496	6.792e-05	3.16e-06	6.563e-05	0.0	0.00022579	6.229e-05	8.8e-07	689.36436606	696.7223321	711.65260313	1.0255363	0.18250582	-0.32476323
0.07999	31.24284	0.00044885	6.802e-05	3.17e-06	6.573e-05	0.0	0.0002262	6.243e-05	8.8e-07	689.40198922	696.73999073	711.62817207	1.02166496	0.18209915	-0.32474407
0.08009	31.26277	0.00044812	6.811e-05	3.18e-06	6.582e-05	-0.0	0.0002266	6.256e-05	8.8e-07	689.4395074	696.75762814	711.60380951	1.01779582	0.1816926	-0.32472492
0.08019	31.28263	0.00044738	6.82e-05	3.2e-06	6.591e-05	-0.0	0.000227	6.27e-05	8.8e-07	689.47692083	696.77524434	711.57951538	1.01394468	0.18128704	-0.32470584
0.08029	31.30244	0.00044665	6.829e-05	3.21e-06	6.601e-05	-0.0	0.0002274	6.283e-05	8.8e-07	689.51423067	696.79283927	711.55528932	1.01011139	0.18088247	-0.32468683
0.08039	31.32218	0.00044592	6.838e-05	3.22e-06	6.61e-05	0.0	0.0002278	6.297e-05	8.8e-07	689.55143737	696.81041293	711.53113121	1.00628172	0.1804781	-0.32466784
0.08049	31.34186	0.00044519	6.847e-05	3.24e-06	6.62e-05	0.0	0.00022819	6.31e-05	8.8e-07	689.58854165	696.82796531	711.50704081	1.00247524	0.18007504	-0.32464895
0.08059	31.36148	0.00044447	6.856e-05	3.25e-06	6.629e-05	-0.0	0.00022859	6.323e-05	8.8e-07	689.62554452	696.84549637	711.48301783	0.99866985	0.17967205	-0.32463006
0.08069	31.38103	0.00044375	6.865e-05	3.27e-06	6.638e-05	-0.0	0.00022898	6.336e-05	8.8e-07	689.66244622	696.86300612	711.4590622	0.99488272	0.1792701	-0.32461125
0.08079	31.40053	0.00044303	6.874e-05	3.28e-06	6.647e-05	-0.0	0.00022938	6.35e-05	8.8e-07	689.69924787	696.88049453	711.43517356	0.99111273	0.17886914	-0.32459251
0.08089	31.41996	0.00044231	6.883e-05	3.29e-06	6.656e-05	0.0	0.00022977	6.363e-05	8.8e-07	689.73594991	696.8979616	711.4113518	0.98734606	0.17846839	-0.32457378
0.08099	31.43932	0.0004416	6.892e-05	3.31e-06	6.665e-05	0.0	0.00023016	6.376e-05	8.8e-07	689.77255302	696.91540733	711.3875967	0.98360198	0.17806896	-0.32455515
0.08109	31.45863	0.00044088	6.901e-05	3.32e-06	6.674e-05	-0.0	0.00023054	6.389e-05	8.8e-07	689.8090582	696.93283169	711.36390796	0.97985907	0.1776696	-0.32453653
0.08119	31.47787	0.00044018	6.91e-05	3.33e-06	6.683e-05	-0.0	0.00023093	6.402e-05	8.8e-07	689.84546567	696.9502347	711.3402855	0.97613346	0.17727128	-0.32451797
0.08129	31.49704	0.00043947	6.918e-05	3.35e-06	6.692e-05	-0.0	0.00023132	6.415e-05	8.8e-07	689.8817765	696.96761635	711.31672901	0.97242485	0.17687398	-0.3244995
0.08139	31.51616	0.00043877	6.927e-05	3.36e-06	6.701e-05	0.0	0.0002317	6.428e-05	8.8e-07	689.91799115	696.98497663	711.29323835	0.96871924	0.17647688	-0.32448103
0.08149	31.53521	0.00043807	6.936e-05	3.37e-06	6.71e-05	0.0	0.00023208	6.441e-05	8.8e-07	689.95411022	697.00231555	711.26981332	0.96503514	0.17608109	-0.32446266
0.08159	31.5542	0.00043737	6.944e-05	3.39e-06	6.719e-05	-0.0	0.00023246	6.454e-05	8.8e-07	689.99013476	697.01963312	711.24645362	0.96135345	0.17568546	-0.32444429
0.08169	31.57312	0.00043667	6.953e-05	3.4e-06	6.728e-05	-0.0	0.00023284	6.467e-05	8.8e-07	690.02606493	697.03692934	711.22315919	0.95768689	0.17529077	-0.324426
0.08179	31.59198	0.00043598	6.962e-05	3.41e-06	6.737e-05	-0.0	0.00023322	6.48e-05	8.8e-07	690.06190174	697.05420421	711.19992972	0.95403775	0.17489718	-0.32440778
0.08189	31.61077	0.00043529	6.97e-05	3.43e-06	6.745e-05	0.0	0.0002336	6.492e-05	8.8e-07	690.09764572	697.07145775	711.17676506	0.95039123	0.17450377	-0.32438957
0.08199	31.62951	0.0004346	6.978e-05	3.44e-06	6.754e-05	0.0	0.00023397	6.505e-05	8.8e-07	690.13329738	697.08868997	711.15366504	0.94675848	0.17411124	-0.32437142
0.08209	31.64817	0.00043392	6.987e-05	3.45e-06	6.762e-05	-0.0	0.00023435	6.518e-05	8.8e-07	690.16885776	697.10590087	711.13062935	0.94314293	0.17371982	-0.32435334
0.08219	31.66678	0.00043324	6.995e-05	3.47e-06	6.771e-05	-0.0	0.00023472	6.531e-05	8.8e-07	690.20432702	697.12309048	711.10765794	0.93953115	0.17332865	-0.32433529
0.08229	31.68531	0.00043256	7.004e-05	3.48e-06	6.78e-05	-0.0	0.00023509	6.543e-05	8.8e-07	690.23970608	697.14025881	711.08475053	0.93594136	0.17293893	-0.32431733
0.08239	31.70379	0.00043188	7.012e-05	3.5e-06	6.788e-05	0.0	0.00023546	6.556e-05	8.8e-07	690.27499561	697.15740588	711.06190691	0.93234949	0.17254908	-0.32429936
0.08249	31.7222	0.00043121	7.02e-05	3.51e-06	6.796e-05	0.0	0.00023583	6.568e-05	8.8e-07	690.31019596	697.1745317	711.03912698	0.92877595	0.17216046	-0.32428148
0.08259	31.74054	0.00043054	7.028e-05	3.52e-06	6.805e-05	0.0	0.00023619	6.581e-05	8.8e-07	690.34530812	697.19163631	711.01641043	0.92521748	0.17177286	-0.32426366
0.08269	31.75882	0.00042987	7.037e-05	3.54e-06	6.813e-05	-0.0	0.00023656	6.593e-05	8.8e-07	690.38033241	697.20871972	710.99375717	0.92166131	0.17138543	-0.32424585
0.08279	31.77703	0.0004292	7.045e-05	3.55e-06	6.821e-05	-0.0	0.00023692	6.606e-05	8.8e-07	690.41526948	697.22578195	710.97116701	0.91812562	0.17099941	-0.32422813
0.08289	31.79518	0.00042854	7.053e-05	3.56e-06	6.83e-05	0.0	0.00023728	6.618e-05	8.8e-07	690.45012028	697.24282305	710.94863964	0.91459144	0.1706135	-0.32421043
0.08299	31.81326	0.00042788	7.061e-05	3.58e-06	6.838e-05	0.0	0.00023764	6.631e-05	8.8e-07	690.48488492	697.25984302	710.92617504	0.91107089	0.17022855	-0.32419278
0.08309	31.83128	0.00042722	7.069e-05	3.59e-06	6.846e-05	0.0	0.000238	6.643e-05	8.8e-07	690.51956435	697.27684191	710.90377291	0.90756697	0.16984478	-0.32417521
0.08319	31.84923	0.00042657	7.077e-05	3.6e-06	6.854e-05	-0.0	0.00023836	6.655e-05	8.8e-07	690.55415912	697.29381975	710.8814331	0.90406425	0.1694611	-0.32415765
0.08329	31.86712	0.00042591	7.085e-05	3.62e-06	6.862e-05	-0.0	0.00023872	6.667e-05	8.8e-07	690.58866964	697.31077655	710.85915547	0.90057538	0.16907842	-0.32414015
0.08339	31.88494	0.00042527	7.093e-05	3.63e-06	6.87e-05	-0.0	0.00023907	6.68e-05	8.8e-07	690.62309683	697.32771238	710.83693975	0.89710297	0.16869694	-0.32412272
0.08349	31.90269	0.00042462	7.101e-05	3.64e-06	6.878e-05	0.0	0.00023943	6.692e-05	8.8e-07	690.657441	697.34462726	710.81478585	0.89363232	0.1683156	-0.32410531
0.08359	31.92038	0.00042397	7.108e-05	3.66e-06	6.886e-05	0.0	0.00023978	6.704e-05	8.8e-07	690.69170274	697.36152121	710.79269357	0.89018122	0.16793572	-0.32408798
0.08369	31.938	0.00042333	7.116e-05	3.67e-06	6.894e-05	-0.0	0.00024013	6.716e-05	8.8e-07	690.72588301	697.37839431	710.77066264	0.88673171	0.16755595	-0.32407066
0.08379	31.95555	0.00042269	7.124e-05	3.68e-06	6.902e-05	-0.0	0.00024048	6.728e-05	8.8e-07	690.75998188	697.39524657	710.74869304	0.88329339	0.16717705	-0.3240534
0.08389	31.97304	0.00042206	7.132e-05	3.69e-06	6.91e-05	-0.0	0.00024082	6.74e-05	8.8e-07	690.79400024	697.41207804	710.72678448	0.87987348	0.16679955	-0.32403622
0.08399	31.99046	0.00042143	7.139e-05	3.71e-06	6.918e-05	0.0	0.00024117	6.752e-05	8.8e-07	690.82793872	697.42888877	710.7049368	0.87645153	0.16642189	-0.32401904
0.08409	32.00781	0.0004208	7.147e-05	3.72e-06	6.926e-05	0.0	0.00024151	6.764e-05	8.8e-07	690.86179758	697.4456788	710.6831499	0.87304641	0.16604556	-0.32400193
0.08419	32.0251	0.00042017	7.155e-05	3.73e-06	6.933e-05	0.0	0.00024186	6.776e-05	8.8e-07	690.89557774	697.46244819	710.66142351	0.86965521	0.16567032	-0.32398489
0.08429	32.04232	0.00041954	7.162e-05	3.75e-06	6.941e-05	-0.0	0.0002422	6.787e-05	8.8e-07	690.92927958	697.47919697	710.63975752	0.86626523	0.16529519	-0.32396786
0.08439	32.05947	0.00041892	7.17e-05	3.76e-06	6.949e-05	-0.0	0.00024254	6.799e-05	8.8e-07	690.96290359	697.4959252	710.61815178	0.86288675	0.16492099	-0.32395089
0.08449	32.07655	0.0004183	7.177e-05	3.77e-06	6.956e-05	-0.0	0.00024288	6.811e-05	8.8e-07	690.99645067	697.51263296	710.59660603	0.85952473	0.16454813	-0.32393399
0.08459	32.09357	0.00041768	7.185e-05	3.79e-06	6.964e-05	0.0	0.00024321	6.823e-05	8.8e-07	691.029921	697.52932025	710.5751202	0.85616378	0.16417537	-0.3239171
0.08469	32.11051	0.00041707	7.192e-05	3.8e-06	6.971e-05	0.0	0.00024355	6.834e-05	8.8e-07	691.06331521	697.54598716	710.55369411	0.85282133	0.16380414	-0.3239003
0.08479	32.12739	0.00041646	7.199e-05	3.81e-06	6.979e-05	-0.0	0.00024388	6.846e-05	8.8e-07	691.09663423	697.56263376	710.5323275	0.84948004	0.16343302	-0.32388351
0.08489	32.1442	0.00041585	7.207e-05	3.83e-06	6.986e-05	-0.0	0.00024422	6.857e-05	8.8e-07	691.12987809	697.57926007	710.51102034	0.8461475	0.16306265	-0.32386676
0.08499	32.16094	0.00041525	7.214e-05	3.84e-06	6.993e-05	-0.0	0.00024455	6.869e-05	8.8e-07	691.16304758	697.59586618	710.48977241	0.84283452	0.16269395	-0.3238501
0.08509	32.17762	0.00041464	7.221e-05	3.85e-06	7.001e-05	0.0	0.00024488	6.88e-05	8.8e-07	691.19614345	697.61245216	710.46858348	0.83951941	0.16232507	-0.32383344
0.08519	32.19422	0.00041404	7.228e-05	3.86e-06	7.008e-05	0.0	0.0002452	6.892e-05	8.8e-07	691.2291658	697.62901803	710.44745353	0.83621761	0.16195738	-0.32381685
0.08529	32.21076	0.00041344	7.236e-05	3.88e-06	7.015e-05	0.0	0.00024553	6.903e-05	8.8e-07	691.26211551	697.6455639	710.4263823	0.83293007	0.16159095	-0.32380032
0.08539	32.22722	0.00041285	7.243e-05	3.89e-06	7.022e-05	-0.0	0.00024586	6.915e-05	8.8e-07	691.29499312	697.66208983	710.40536964	0.82964077	0.16122436	-0.32378379
0.08549	32.24362	0.00041226	7.25e-05	3.9e-06	7.03e-05	-0.0	0.00024618	6.926e-05	8.8e-07	691.32779888	697.67859585	710.38441546	0.82636704	0.1608592	-0.32376734
0.08559	32.25995	0.00041167	7.257e-05	3.92e-06	7.037e-05	-0.0	0.0002465	6.937e-05	8.8e-07	691.36053367	697.69508208	710.36351953	0.82310619	0.16049522	-0.32375096
0.08569	32.2762	0.00041108	7.264e-05	3.93e-06	7.044e-05	0.0	0.00024682	6.948e-05	8.8e-07	691.39319789	697.71154857	710.34268172	0.81984431	0.16013115	-0.32373457
0.08579	32.29239	0.0004105	7.271e-05	3.94e-06	7.051e-05	0.0	0.00024714	6.959e-05	8.8e-07	691.42579191	697.72799538	710.32190192	0.81659566	0.15976834	-0.32371825
0.08589	32.30851	0.00040992	7.278e-05	3.95e-06	7.058e-05	0.0	0.00024746	6.971e-05	8.8e-07	691.45831657	697.74442261	710.3011799	0.81336074	0.15940684	-0.323702
0.08599	32.32456	0.00040934	7.285e-05	3.97e-06	7.065e-05	-0.0	0.00024778	6.982e-05	8.8e-07	691.4907722	697.76083033	710.28051556	0.81012592	0.15904535	-0.32368576
0.08609	32.34053	0.00040876	7.292e-05	3.98e-06	7.072e-05	-0.0	0.00024809	6.993e-05	8.8e-07	691.52315925	697.77721859	710.25990879	0.80690145	0.15868489	-0.32366956
0.08619	32.35644	0.00040819	7.298e-05	3.99e-06	7.079e-05	-0.0	0.0002484	7.004e-05	8.8e-07	691.55547855	697.79358753	710.23935933	0.80369186	0.15832589	-0.32365345
0.08629	32.37227	0.00040762	7.305e-05	4e-06	7.086e-05	0.0	0.00024871	7.015e-05	8.8e-07	691.58773036	697.80993718	710.21886713	0.8004821	0.15796689	-0.32363734
0.08639	32.38804	0.00040705	7.312e-05	4.02e-06	7.092e-05	0.0	0.00024902	7.026e-05	8.8e-07	691.61991516	697.82626762	710.19843204	0.79728237	0.15760892	-0.32362129
0.08649	32.40373	0.00040649	7.319e-05	4.03e-06	7.099e-05	0.0	0.00024933	7.036e-05	8.8e-07	691.6520338	697.84257898	710.17805384	0.79409728	0.15725245	-0.32360531
0.08659	32.41935	0.00040593	7.325e-05	4.04e-06	7.106e-05	-0.0	0.00024964	7.047e-05	8.8e-07	691.68408649	697.85887131	710.15773246	0.79091192	0.15689597	-0.32358933
0.08669	32.4349	0.00040537	7.332e-05	4.05e-06	7.112e-05	-0.0	0.00024995	7.058e-05	8.8e-07	691.71607372	697.87514469	710.13746777	0.78773627	0.15654052	-0.32357341
0.08679	32.45038	0.00040481	7.339e-05	4.07e-06	7.119e-05	-0.0	0.00025025	7.069e-05	8.8e-07	691.74799637	697.89139926	710.11725953	0.78457505	0.15618661	-0.32355757
0.08689	32.46578	0.00040426	7.345e-05	4.08e-06	7.126e-05	0.0	0.00025055	7.079e-05	8.8e-07	691.7798546	697.90763506	710.0971077	0.78141327	0.15583267	-0.32354173
0.08699	32.48112	0.00040371	7.352e-05	4.09e-06	7.132e-05	0.0	0.00025085	7.09e-05	8.8e-07	691.81164892	697.92385219	710.07701214	0.77826099	0.15547978	-0.32352594
0.08709	32.49638	0.00040316	7.358e-05	4.1e-06	7.139e-05	0.0	0.00025115	7.1e-05	8.8e-07	691.84338017	697.94005079	710.05697262	0.77512279	0.15512846	-0.32351023
0.08719	32.51157	0.00040262	7.365e-05	4.12e-06	7.145e-05	-0.0	0.00025145	7.111e-05	8.8e-07	691.87504856	697.95623091	710.0369891	0.77198387	0.15477708	-0.32349452
0.08729	32.52668	0.00040208	7.371e-05	4.13e-06	7.152e-05	-0.0	0.00025175	7.121e-05	8.8e-07	691.90665457	697.97239264	710.01706144	0.76885427	0.15442679	-0.32347886
0.08739	32.54173	0.00040154	7.377e-05	4.14e-06	7.158e-05	-0.0	0.00025204	7.132e-05	8.8e-07	691.93819903	697.98853615	709.99718943	0.7657384	0.1540781	-0.32346328
0.08749	32.5567	0.000401	7.384e-05	4.15e-06	7.164e-05	0.0	0.00025233	7.142e-05	8.8e-07	691.96968218	698.00466147	709.977373	0.76262078	0.15372923	-0.3234477
0.08759	32.57159	0.00040047	7.39e-05	4.16e-06	7.171e-05	0.0	0.00025263	7.153e-05	8.8e-07	692.00110445	698.02076871	709.95761205	0.7595138	0.15338166	-0.32343218
0.08769	32.58641	0.00039994	7.396e-05	4.18e-06	7.177e-05	0.0	0.00025292	7.163e-05	8.8e-07	692.03246664	698.03685803	709.93790637	0.75641934	0.15303562	-0.32341673
0.08779	32.60116	0.00039941	7.402e-05	4.19e-06	7.183e-05	-0.0	0.00025321	7.173e-05	8.8e-07	692.06376913	698.0529295	709.91825587	0.75332154	0.15268917	-0.32340127
0.08789	32.61583	0.00039889	7.409e-05	4.2e-06	7.19e-05	-0.0	0.00025349	7.183e-05	8.8e-07	692.09501218	698.06898319	709.89866047	0.75023716	0.15234447	-0.32338589
0.08799	32.63043	0.00039836	7.415e-05	4.21e-06	7.196e-05	-0.0	0.00025378	7.193e-05	8.8e-07	692.12619663	698.08501929	709.87911998	0.74716336	0.15200114	-0.32337057
0.08809	32.64496	0.00039784	7.421e-05	4.23e-06	7.202e-05	0.0	0.00025406	7.204e-05	8.8e-07	692.15732299	698.10103791	709.85963426	0.74408726	0.1516575	-0.32335524
0.08819	32.65941	0.00039733	7.427e-05	4.24e-06	7.208e-05	0.0	0.00025435	7.214e-05	8.8e-07	692.18839136	698.11703906	709.84020329	0.74102073	0.15131519	-0.32333997
0.08829	32.67378	0.00039681	7.433e-05	4.25e-06	7.214e-05	0.0	0.00025463	7.224e-05	8.8e-07	692.21940256	698.13302296	709.82082687	0.73796777	0.15097473	-0.3233248
0.08839	32.68808	0.0003963	7.439e-05	4.26e-06	7.22e-05	-0.0	0.00025491	7.234e-05	8.8e-07	692.25035729	698.14898975	709.80150484	0.73491276	0.15063399	-0.3233096
0.08849	32.70231	0.0003958	7.445e-05	4.27e-06	7.226e-05	-0.0	0.00025518	7.243e-05	8.8e-07	692.28125551	698.16493944	709.7822372	0.73186447	0.15029425	-0.32329446
0.08859	32.71646	0.00039529	7.451e-05	4.28e-06	7.232e-05	-0.0	0.00025546	7.253e-05	8.8e-07	692.31209792	698.18087219	709.7630238	0.72882874	0.14995633	-0.32327939
0.08869	32.73053	0.00039479	7.457e-05	4.3e-06	7.238e-05	-0.0	0.00025573	7.263e-05	8.8e-07	692.34288549	698.19678825	709.7438644	0.72579551	0.14961879	-0.32326435
0.08879	32.74452	0.00039429	7.462e-05	4.31e-06	7.244e-05	0.0	0.00025601	7.273e-05	8.8e-07	692.37361833	698.21268766	709.72475899	0.72278163	0.14928436	-0.32324944
0.08889	32.75844	0.00039379	7.468e-05	4.32e-06	7.249e-05	0.0	0.00025628	7.283e-05	8.8e-07	692.40429796	698.22857082	709.70570722	0.71975874	0.14894848	-0.32323447
0.08899	32.77228	0.0003933	7.474e-05	4.33e-06	7.255e-05	0.0	0.00025655	7.292e-05	8.8e-07	692.43492351	698.24443749	709.6867093	0.71673584	0.14861261	-0.3232195
0.08909	32.78605	0.00039281	7.48e-05	4.34e-06	7.261e-05	0.0	0.00025682	7.302e-05	8.8e-07	692.46549507	698.26028771	709.6677652	0.71371996	0.14827784	-0.32320458
0.08919	32.79974	0.00039232	7.485e-05	4.35e-06	7.266e-05	0.0	0.00025708	7.311e-05	8.8e-07	692.49601361	698.27612173	709.6488747	0.71071409	0.14794472	-0.32318973
0.08929	32.81335	0.00039184	7.491e-05	4.37e-06	7.272e-05	0.0	0.00025735	7.321e-05	8.8e-07	692.52647993	698.29193977	709.63003764	0.70771675	0.14761305	-0.32317494
0.08939	32.82688	0.00039136	7.497e-05	4.38e-06	7.278e-05	0.0	0.00025761	7.33e-05	8.8e-07	692.55689465	698.307742	709.61125387	0.70472824	0.147283	-0.32316023
0.08949	32.84033	0.00039088	7.502e-05	4.39e-06	7.283e-05	-0.0	0.00025788	7.34e-05	8.8e-07	692.5872582	698.32352857	709.59252332	0.70173632	0.14695233	-0.32314548
0.08959	32.85371	0.0003904	7.508e-05	4.4e-06	7.289e-05	-0.0	0.00025814	7.349e-05	8.8e-07	692.61757155	698.33929976	709.57384579	0.69876708	0.14662597	-0.32313092
0.08969	32.86701	0.00038993	7.513e-05	4.41e-06	7.294e-05	-0.0	0.00025839	7.358e-05	8.8e-07	692.64783493	698.35505563	709.55522124	0.69578568	0.1462973	-0.32311626
0.08979	32.88022	0.00038946	7.519e-05	4.42e-06	7.3e-05	-0.0	0.00025865	7.368e-05	8.8e-07	692.67804792	698.37079607	709.53664975	0.69280428	0.14596863	-0.32310161
0.08989	32.89336	0.00038899	7.524e-05	4.43e-06	7.305e-05	-0.0	0.00025891	7.377e-05	8.8e-07	692.7082111	698.38652124	709.5181312	0.68983728	0.14564277	-0.32308706
0.08999	32.90642	0.00038853	7.53e-05	4.44e-06	7.311e-05	-0.0	0.00025916	7.386e-05	8.8e-07	692.7383255	698.40223147	709.49966539	0.68687582	0.14531809	-0.32307257
0.09009	32.9194	0.00038807	7.535e-05	4.46e-06	7.316e-05	-0.0	0.00025941	7.395e-05	8.8e-07	692.76839171	698.41792695	709.48125221	0.68392245	0.14499518	-0.32305815
0.09019	32.9323	0.00038761	7.54e-05	4.47e-06	7.321e-05	-0.0	0.00025967	7.404e-05	8.8e-07	692.7984105	698.43360792	709.46289152	0.68096744	0.14467192	-0.32304371
0.09029	32.94512	0.00038715	7.545e-05	4.48e-06	7.326e-05	-0.0	0.00025991	7.413e-05	8.8e-07	692.82838174	698.44927435	709.44458334	0.67802203	0.14435104	-0.32302937
0.09039	32.95786	0.0003867	7.551e-05	4.49e-06	7.332e-05	-0.0	0.00026016	7.422e-05	8.8e-07	692.8583066	698.46492663	709.42632749	0.67507468	0.14402969	-0.323015
0.09049	32.97051	0.00038625	7.556e-05	4.5e-06	7.337e-05	-0.0	0.00026041	7.431e-05	8.8e-07	692.88818483	698.48056469	709.40812399	0.6721379	0.14371087	-0.32300074
0.09059	32.98309	0.0003858	7.561e-05	4.51e-06	7.342e-05	-0.0	0.00026065	7.44e-05	8.8e-07	692.91801764	698.49618893	709.38997263	0.66919899	0.14339154	-0.32298646
0.09069	32.99558	0.00038536	7.566e-05	4.52e-06	7.347e-05	-0.0	0.0002609	7.448e-05	8.8e-07	692.94780478	698.51179928	709.37187347	0.66626938	0.14307494	-0.32297227
0.09079	33.00799	0.00038492	7.571e-05	4.53e-06	7.352e-05	0.0	0.00026114	7.457e-05	8.8e-07	692.97754754	698.5273962	709.35382631	0.6633379	0.1427578	-0.32295807
0.09089	33.02032	0.00038448	7.576e-05	4.54e-06	7.357e-05	0.0	0.00026138	7.466e-05	8.8e-07	693.00724566	698.5429796	709.33583118	0.66041577	0.14244339	-0.32294397
0.09099	33.03257	0.00038405	7.581e-05	4.55e-06	7.362e-05	0.0	0.00026161	7.474e-05	8.8e-07	693.03690037	698.55854994	709.31788789	0.65749176	0.14212843	-0.32292985
0.09109	33.04473	0.00038362	7.586e-05	4.56e-06	7.367e-05	0.0	0.00026185	7.483e-05	8.8e-07	693.06651143	698.57410713	709.29999649	0.65457669	0.14181626	-0.32291583
0.09119	33.05681	0.00038319	7.591e-05	4.57e-06	7.372e-05	0.0	0.00026208	7.491e-05	8.8e-07	693.09608006	698.58965161	709.28215677	0.65165983	0.14150352	-0.32290179
0.09129	33.0688	0.00038276	7.596e-05	4.59e-06	7.377e-05	0.0	0.00026232	7.5e-05	8.8e-07	693.12560604	698.60518333	709.2643688	0.64875017	0.14119373	-0.32288785
0.09139	33.08071	0.00038234	7.601e-05	4.6e-06	7.382e-05	0.0	0.00026255	7.508e-05	8.8e-07	693.15509067	698.6207028	709.2466324	0.64583906	0.14088334	-0.32287389
0.09149	33.09254	0.00038192	7.606e-05	4.61e-06	7.386e-05	-0.0	0.00026278	7.516e-05	8.8e-07	693.18453368	698.63620992	709.2289476	0.64293513	0.14057589	-0.32286004
0.09159	33.10428	0.00038151	7.61e-05	4.62e-06	7.391e-05	-0.0	0.00026301	7.525e-05	8.8e-07	693.21393633	698.65170519	709.21131424	0.64002977	0.14026785	-0.32284616
0.09169	33.11594	0.00038109	7.615e-05	4.63e-06	7.396e-05	-0.0	0.00026323	7.533e-05	8.8e-07	693.2432985	698.66718858	709.19373235	0.63713312	0.13996455	-0.32283244
0.09179	33.12751	0.00038068	7.62e-05	4.64e-06	7.401e-05	-0.0	0.00026346	7.541e-05	8.8e-07	693.27262226	698.68266098	709.1762017	0.63423546	0.1396607	-0.3228187
0.09189	33.13899	0.00038028	7.625e-05	4.65e-06	7.405e-05	-0.0	0.00026368	7.549e-05	8.8e-07	693.30190699	698.69812213	709.15872235	0.63133837	0.13935717	-0.32280497
0.09199	33.15039	0.00037987	7.629e-05	4.66e-06	7.41e-05	-0.0	0.0002639	7.557e-05	8.8e-07	693.33115283	698.71357208	709.1412943	0.62844186	0.13905395	-0.32279125
0.09209	33.1617	0.00037947	7.634e-05	4.67e-06	7.414e-05	-0.0	0.00026412	7.565e-05	8.8e-07	693.36035992	698.7290109	709.12391752	0.62554594	0.13875105	-0.32277754
0.09219	33.17293	0.00037908	7.638e-05	4.68e-06	7.419e-05	-0.0	0.00026434	7.573e-05	8.8e-07	693.38952896	698.74443891	709.10659196	0.62265643	0.13845454	-0.32276403
0.09229	33.18406	0.00037868	7.643e-05	4.69e-06	7.423e-05	-0.0	0.00026455	7.581e-05	8.8e-07	693.41866194	698.75985706	709.08931745	0.61976511	0.13815586	-0.32275045
0.09239	33.19511	0.00037829	7.647e-05	4.7e-06	7.428e-05	0.0	0.00026477	7.589e-05	8.8e-07	693.44775808	698.77526497	709.07209405	0.61687498	0.13785813	-0.3227369
0.09249	33.20607	0.0003779	7.652e-05	4.71e-06	7.432e-05	0.0	0.00026498	7.596e-05	8.8e-07	693.47681778	698.79066282	709.05492173	0.61398602	0.13756133	-0.32272338
0.09259	33.21694	0.00037752	7.656e-05	4.72e-06	7.436e-05	0.0	0.00026519	7.604e-05	8.8e-07	693.50584139	698.80605077	709.03780045	0.61109825	0.13726547	-0.32270989
0.09269	33.22772	0.00037714	7.66e-05	4.73e-06	7.441e-05	0.0	0.0002654	7.612e-05	8.8e-07	693.53482938	698.82142906	709.02073017	0.60821152	0.13697164	-0.32269645
0.09279	33.23841	0.00037676	7.665e-05	4.74e-06	7.445e-05	0.0	0.00026561	7.619e-05	8.8e-07	693.56378266	698.83679814	709.00371084	0.60532538	0.13667985	-0.32268308
0.09289	33.24901	0.00037639	7.669e-05	4.75e-06	7.449e-05	0.0	0.00026581	7.627e-05	8.8e-07	693.59270187	698.85215836	708.98674242	0.60243954	0.1363898	-0.32266976
0.09299	33.25952	0.00037601	7.673e-05	4.75e-06	7.453e-05	0.0	0.00026602	7.634e-05	8.8e-07	693.6215876	698.86751002	708.9698249	0.59955329	0.13610119	-0.32265647
0.09309	33.26994	0.00037565	7.677e-05	4.76e-06	7.458e-05	0.0	0.00026622	7.642e-05	8.8e-07	693.65044037	698.88285341	708.95295824	0.59666666	0.1358141	-0.32264323
0.09319	33.28027	0.00037528	7.682e-05	4.77e-06	7.462e-05	0.0	0.00026642	7.649e-05	8.8e-07	693.67926074	698.89818884	708.93614244	0.59377931	0.13552854	-0.32263002
0.09329	33.2905	0.00037492	7.686e-05	4.78e-06	7.466e-05	0.0	0.00026662	7.656e-05	8.8e-07	693.70804921	698.91351659	708.91937748	0.59089099	0.13524451	-0.32261686
0.09339	33.30064	0.00037456	7.69e-05	4.79e-06	7.47e-05	0.0	0.00026681	7.663e-05	8.8e-07	693.73680632	698.92883699	708.90266336	0.58800142	0.13496204	-0.32260373
0.09349	33.31069	0.0003742	7.694e-05	4.8e-06	7.474e-05	0.0	0.00026701	7.671e-05	8.8e-07	693.76553261	698.94415036	708.88600007	0.5851097	0.13468125	-0.32259065
0.09359	33.32064	0.00037385	7.698e-05	4.81e-06	7.478e-05	0.0	0.0002672	7.678e-05	8.8e-07	693.79422861	698.95945702	708.86938762	0.58221702	0.13440199	-0.3225776
0.09369	33.3305	0.0003735	7.702e-05	4.82e-06	7.482e-05	0.0	0.00026739	7.685e-05	8.8e-07	693.82289485	698.9747573	708.852826	0.57932087	0.13412455	-0.3225646
0.09379	33.34026	0.00037316	7.706e-05	4.83e-06	7.485e-05	0.0	0.00026758	7.692e-05	8.8e-07	693.85153189	698.99005155	708.83631524	0.5764235	0.13384867	-0.32255163
0.09389	33.34993	0.00037282	7.709e-05	4.84e-06	7.489e-05	0.0	0.00026777	7.698e-05	8.8e-07	693.88014025	699.00534012	708.81985533	0.57352205	0.13357468	-0.3225387
0.09399	33.3595	0.00037248	7.713e-05	4.85e-06	7.493e-05	0.0	0.00026795	7.705e-05	8.8e-07	693.90872049	699.02062339	708.80344632	0.57061831	0.13330236	-0.32252582
0.09409	33.36898	0.00037214	7.717e-05	4.85e-06	7.497e-05	-0.0	0.00026814	7.712e-05	8.8e-07	693.93727315	699.0359017	708.78708821	0.56771033	0.13303195	-0.32251297
0.09419	33.37836	0.00037181	7.721e-05	4.86e-06	7.501e-05	-0.0	0.00026832	7.719e-05	8.8e-07	693.96579876	699.05117547	708.77078105	0.56479886	0.13276335	-0.32250017
0.09429	33.38764	0.00037148	7.724e-05	4.87e-06	7.504e-05	-0.0	0.0002685	7.725e-05	8.8e-07	693.99429787	699.06644506	708.75452485	0.56188389	0.13249656	-0.3224874
0.09439	33.39682	0.00037116	7.728e-05	4.88e-06	7.508e-05	-0.0	0.00026868	7.732e-05	8.8e-07	694.02277102	699.08171089	708.73831967	0.55896156	0.13223203	-0.32247468
0.09449	33.4059	0.00037084	7.732e-05	4.89e-06	7.511e-05	0.0	0.00026885	7.738e-05	8.8e-07	694.05121877	699.0969734	708.72216556	0.55603596	0.13196929	-0.32246199
0.09459	33.41488	0.00037052	7.735e-05	4.9e-06	7.515e-05	0.0	0.00026903	7.745e-05	8.8e-07	694.07964166	699.11223298	708.70606257	0.55310303	0.13170879	-0.32244935
0.09469	33.42376	0.00037021	7.739e-05	4.9e-06	7.518e-05	0.0	0.0002692	7.751e-05	8.8e-07	694.1080402	699.12749012	708.69001077	0.55016523	0.13145026	-0.32243674
0.09479	33.43254	0.0003699	7.742e-05	4.91e-06	7.522e-05	0.0	0.00026937	7.757e-05	8.8e-07	694.13641494	699.14274521	708.67401021	0.54721931	0.13119407	-0.32242418
0.09489	33.44121	0.00036959	7.746e-05	4.92e-06	7.525e-05	0.0	0.00026954	7.763e-05	8.8e-07	694.16476644	699.15799881	708.65806099	0.54426683	0.13094004	-0.32241165
0.09499	33.44979	0.00036929	7.749e-05	4.93e-06	7.529e-05	-0.0	0.0002697	7.77e-05	8.8e-07	694.19309523	699.17325134	708.64216318	0.54130762	0.1306882	-0.32239917
0.09509	33.45825	0.00036899	7.753e-05	4.94e-06	7.532e-05	-0.0	0.00026987	7.776e-05	8.8e-07	694.22140185	699.18850334	708.62631688	0.53833677	0.13043909	-0.32238672
0.09519	33.46662	0.00036869	7.756e-05	4.94e-06	7.535e-05	-0.0	0.00027003	7.782e-05	8.8e-07	694.2496868	699.2037553	708.61052219	0.53535965	0.13019212	-0.32237432
0.09529	33.47488	0.0003684	7.759e-05	4.95e-06	7.539e-05	-0.0	0.00027019	7.788e-05	8.8e-07	694.27795063	699.21900778	708.59477922	0.53236956	0.12994805	-0.32236196
0.09539	33.48303	0.00036811	7.762e-05	4.96e-06	7.542e-05	0.0	0.00027035	7.793e-05	8.8e-07	694.30619387	699.23426135	708.5790881	0.52937118	0.12970635	-0.32234964
0.09549	33.49108	0.00036782	7.766e-05	4.97e-06	7.545e-05	0.0	0.00027051	7.799e-05	8.8e-07	694.33441705	699.24951656	708.56344895	0.52635963	0.12946758	-0.32233736
0.09559	33.49901	0.00036754	7.769e-05	4.98e-06	7.548e-05	0.0	0.00027066	7.805e-05	8.8e-07	694.36262062	699.26477405	708.54786193	0.52333739	0.12923144	-0.32232512
0.09569	33.50684	0.00036727	7.772e-05	4.98e-06	7.551e-05	0.0	0.00027081	7.81e-05	8.8e-07	694.39080512	699.28003438	708.53232718	0.52030403	0.128998	-0.32231292
0.09579	33.51456	0.00036699	7.775e-05	4.99e-06	7.554e-05	0.0	0.00027096	7.816e-05	8.8e-07	694.41897104	699.29529827	708.51684488	0.5172504	0.12876835	-0.32230076
0.09589	33.52217	0.00036672	7.778e-05	5e-06	7.557e-05	-0.0	0.00027111	7.821e-05	8.8e-07	694.44711889	699.31056636	708.50141521	0.51418686	0.12854125	-0.32228864
0.09599	33.52966	0.00036646	7.781e-05	5e-06	7.56e-05	-0.0	0.00027125	7.827e-05	8.8e-07	694.47524911	699.32583934	708.48603837	0.51110312	0.1283179	-0.32227657
0.09609	33.53705	0.0003662	7.784e-05	5.01e-06	7.563e-05	-0.0	0.0002714	7.832e-05	8.8e-07	694.50336212	699.34111797	708.47071457	0.50800599	0.12809752	-0.32226454
0.09619	33.54431	0.00036594	7.787e-05	5.02e-06	7.566e-05	-0.0	0.00027154	7.837e-05	8.8e-07	694.53145841	699.35640294	708.45544401	0.50488624	0.12788122	-0.32225254
0.09629	33.55147	0.00036569	7.789e-05	5.02e-06	7.569e-05	-0.0	0.00027168	7.842e-05	8.8e-07	694.55953838	699.37169518	708.44022701	0.5017494	0.12766833	-0.32224059
0.09639	33.5585	0.00036544	7.792e-05	5.03e-06	7.571e-05	0.0	0.00027182	7.848e-05	8.8e-07	694.58760249	699.3869954	708.42506376	0.49859212	0.12745924	-0.32222869
0.09649	33.56542	0.00036519	7.795e-05	5.04e-06	7.574e-05	0.0	0.00027195	7.853e-05	8.8e-07	694.61565103	699.40230458	708.40995461	0.49540721	0.12725482	-0.32221682
0.09659	33.57222	0.00036495	7.798e-05	5.04e-06	7.577e-05	0.0	0.00027208	7.857e-05	8.8e-07	694.6436844	699.41762355	708.39489984	0.49220414	0.12705395	-0.322205
0.09669	33.5789	0.00036471	7.8e-05	5.05e-06	7.579e-05	0.0	0.00027221	7.862e-05	8.8e-07	694.67170289	699.43295331	708.37989978	0.4889663	0.12685861	-0.32219322
0.09679	33.58546	0.00036448	7.803e-05	5.06e-06	7.582e-05	0.0	0.00027234	7.867e-05	8.8e-07	694.69970674	699.44829487	708.36495482	0.48570754	0.12666714	-0.32218149
0.09689	33.59189	0.00036425	7.805e-05	5.06e-06	7.584e-05	0.0	0.00027247	7.872e-05	8.8e-07	694.72769625	699.46364923	708.3500653	0.48241124	0.12648155	-0.3221698
0.09699	33.5982	0.00036403	7.808e-05	5.07e-06	7.587e-05	0.0	0.00027259	7.876e-05	8.8e-07	694.75567149	699.47901765	708.33523173	0.47908774	0.12630059	-0.32215815
0.09709	33.60438	0.00036381	7.81e-05	5.07e-06	7.589e-05	0.0	0.00027271	7.881e-05	8.8e-07	694.78363274	699.49440111	708.32045445	0.47572362	0.12612589	-0.32214654
0.09719	33.61044	0.00036359	7.813e-05	5.08e-06	7.592e-05	0.0	0.00027283	7.885e-05	8.8e-07	694.81157983	699.50980113	708.3057341	0.47232453	0.12595677	-0.32213498
0.09729	33.61636	0.00036338	7.815e-05	5.09e-06	7.594e-05	-0.0	0.00027294	7.889e-05	8.8e-07	694.83951294	699.5252188	708.29107109	0.46889013	0.12579326	-0.32212347
0.09739	33.62216	0.00036318	7.817e-05	5.09e-06	7.596e-05	-0.0	0.00027306	7.893e-05	8.8e-07	694.86743184	699.54065568	708.27646609	0.46539331	0.12563867	-0.322112
0.09749	33.62782	0.00036297	7.82e-05	5.1e-06	7.598e-05	-0.0	0.00027317	7.898e-05	8.8e-07	694.89533633	699.55611325	708.26191972	0.46186299	0.12548948	-0.32210058
0.09759	33.63334	0.00036278	7.822e-05	5.1e-06	7.601e-05	-0.0	0.00027327	7.902e-05	8.8e-07	694.92322616	699.57159303	708.24743263	0.45826376	0.12534999	-0.3220892
0.09769	33.63873	0.00036259	7.824e-05	5.11e-06	7.603e-05	0.0	0.00027338	7.906e-05	8.8e-07	694.95110062	699.58709698	708.2330057	0.45461912	0.12521735	-0.32207788
0.09779	33.64398	0.0003624	7.826e-05	5.11e-06	7.605e-05	0.0	0.00027348	7.909e-05	8.8e-07	694.97895946	699.6026266	708.21863958	0.45089786	0.12509535	-0.3220666
0.09789	33.64908	0.00036222	7.828e-05	5.12e-06	7.607e-05	0.0	0.00027358	7.913e-05	8.8e-07	695.00680123	699.61818437	708.20433547	0.44711537	0.12498213	-0.32205536
0.09799	33.65404	0.00036204	7.83e-05	5.12e-06	7.609e-05	0.0	0.00027368	7.917e-05	8.8e-07	695.0346255	699.63377199	708.19009409	0.44326962	0.12487792	-0.32204418
0.09809	33.65885	0.00036187	7.832e-05	5.13e-06	7.61e-05	0.0	0.00027377	7.92e-05	8.8e-07	695.06243084	699.64939183	708.17591661	0.43931755	0.12478794	-0.32203305
0.09819	33.66351	0.0003617	7.834e-05	5.13e-06	7.612e-05	0.0	0.00027386	7.924e-05	8.8e-07	695.09021551	699.6650465	708.16180429	0.43527285	0.12471054	-0.32202197
0.09829	33.66802	0.00036154	7.835e-05	5.14e-06	7.614e-05	0.0	0.00027395	7.927e-05	8.8e-07	695.11797732	699.68073885	708.14775858	0.43113109	0.12464624	-0.32201094
0.09839	33.67237	0.00036139	7.837e-05	5.14e-06	7.616e-05	0.0	0.00027404	7.93e-05	8.8e-07	695.14571358	699.69647203	708.13378106	0.42685202	0.1245999	-0.32199996
0.09849	33.67656	0.00036124	7.839e-05	5.14e-06	7.617e-05	0.0	0.00027412	7.933e-05	8.8e-07	695.1734213	699.71224937	708.11987347	0.42243761	0.12457126	-0.32198904
0.09859	33.68058	0.00036109	7.84e-05	5.15e-06	7.619e-05	0.0	0.0002742	7.936e-05	8.8e-07	695.20109655	699.72807469	708.10603783	0.41786983	0.12456248	-0.32197818
0.09869	33.68444	0.00036095	7.842e-05	5.15e-06	7.62e-05	0.0	0.00027427	7.939e-05	8.8e-07	695.22873418	699.74395245	708.09227654	0.41313436	0.12457527	-0.32196737
0.09879	33.68812	0.00036082	7.843e-05	5.16e-06	7.622e-05	0.0	0.00027435	7.941e-05	8.8e-07	695.25632905	699.75988705	708.07859201	0.40819168	0.12461431	-0.32195663
0.09889	33.69162	0.0003607	7.845e-05	5.16e-06	7.623e-05	0.0	0.00027442	7.944e-05	8.8e-07	695.2838734	699.77588415	708.06498744	0.40300295	0.12468418	-0.32194595
0.09899	33.69493	0.00036058	7.846e-05	5.16e-06	7.625e-05	0.0	0.00027448	7.946e-05	8.8e-07	695.31135769	699.79195017	708.05146651	0.39752531	0.12478991	-0.32193533
0.09909	33.69805	0.00036047	7.847e-05	5.17e-06	7.626e-05	0.0	0.00027454	7.949e-05	8.8e-07	695.33876986	699.80809259	708.03803364	0.39170127	0.12493819	-0.32192478
0.09919	33.70097	0.00036036	7.848e-05	5.17e-06	7.627e-05	0.0	0.0002746	7.951e-05	8.8e-07	695.36609433	699.82432031	708.02469418	0.38544296	0.12513921	-0.32191431
0.09929	33.70368	0.00036027	7.849e-05	5.17e-06	7.628e-05	0.0	0.00027465	7.953e-05	8.8e-07	695.39331109	699.84064388	708.01145462	0.378657	0.12540363	-0.32190392
0.09939	33.70616	0.00036018	7.85e-05	5.17e-06	7.629e-05	0.0	0.0002747	7.955e-05	8.8e-07	695.4203919	699.85707675	707.99832354	0.37116371	0.12575193	-0.32189361
0.09949	33.70841	0.0003601	7.851e-05	5.18e-06	7.63e-05	0.0	0.00027475	7.956e-05	8.8e-07	695.44729748	699.87363615	707.98531219	0.36274076	0.12620912	-0.32188339
0.09959	33.71041	0.00036002	7.852e-05	5.18e-06	7.631e-05	0.0	0.00027479	7.958e-05	8.8e-07	695.47397074	699.89034488	707.97243601	0.35298193	0.12682028	-0.32187329
0.09969	33.71213	0.00035996	7.853e-05	5.18e-06	7.631e-05	0.0	0.00027482	7.959e-05	8.8e-07	695.5003205	699.90723577	707.9597181	0.34114691	0.1276663	-0.3218633
0.09979	33.71354	0.00035991	7.853e-05	5.18e-06	7.632e-05	0.0	0.00027485	7.96e-05	8.8e-07	695.52618801	699.92435998	707.94719625	0.32565338	0.12891613	-0.32185348
0.09989	33.71459	0.00035987	7.854e-05	5.18e-06	7.632e-05	0.0	0.00027487	7.961e-05	8.8e-07	695.55123316	699.94181321	707.93494577	0.30173838	0.13106163	-0.32184387
0.09999	33.71514	0.00035985	7.854e-05	5.18e-06	7.633e-05	0.0	0.00027488	7.961e-05	8.8e-07	695.57412717	699.95989397	707.92323336	0.18876846	0.14099312	-0.32183472
0.10001	33.71515	0.00035985	7.854e-05	5.18e-06	7.633e-05	0.0	0.00027488	7.961e-05	8.8e-07	695.57677948	699.96381929	707.92125495	721.11096675	29.05882195	34.44405835
