# Supplementary material for: Dataset for the simulated biomass pyrolysis in rotary kilns with varying particle residence time distributions
Source: Data Brief. 2021 Nov 23;39:107603. doi: 10.1016/j.dib.2021.107603 (PMC8633881; doi:10.1016/j.dib.2021.107603)
Supplement: Supplementary Data S1 — Supplementary Raw Research Data. This is open data under the CC BY license http://creativecommons.org/licenses/by/4.0/ [file mmc1.zip › supplementary/0/logFiles/log_Pe16]

l,m	Tau,s	F_w,kg/s	F_is,kg/s	F_c,kg/s	F_rt,kg/s	F_w_wet,kg/s	F_it,kg/s	F_g,kg/s	F_H2O_g,kg/s	T_b,K	T_g,K	T_w,K	q_bed,kW/m	q_gas,kW/m	q_loss,kW/m
1e-05	0.00276	0.0	0.0	0.0	0.0	0.00087532	0.0	0.0	0.0	298.35619736	299.27003734	833.09215887	32.48859784	3.31870787	-0.42011989
0.0001	0.05239	0.0	0.0	0.0	0.0	0.00087532	0.0	0.0	0.0	300.20685829	309.3119976	832.57275592	32.36074127	3.30059983	-0.41971204
0.0002	0.10749	0.0	0.0	0.0	0.0	0.00087532	0.0	0.0	0.0	302.25240154	320.38644572	831.99811048	32.21936899	3.27930693	-0.41926082
0.0003	0.16257	0.0	0.0	0.0	0.0	0.00087532	0.0	0.0	0.0	304.28671392	331.36959186	831.42607194	32.07872036	3.25677775	-0.41881164
0.0004	0.2176	0.0	0.0	0.0	0.0	0.00087532	0.0	0.0	0.0	306.30987872	342.25763518	830.85664891	31.93879376	3.23294675	-0.41836452
0.0005	0.2726	0.0	0.0	0.0	0.0	0.00087532	0.0	0.0	0.0	308.32197868	353.04669781	830.2898505	31.79958718	3.20780447	-0.41791946
0.0006	0.32757	0.0	0.0	0.0	0.0	0.00087532	0.0	0.0	0.0	310.32309553	363.73279534	829.72568648	31.66109651	3.18129896	-0.41747648
0.0007	0.38249	0.0	0.0	0.0	0.0	0.00087532	0.0	0.0	0.0	312.31330996	374.3118479	829.16416732	31.52332336	3.15344797	-0.41703557
0.0008	0.43739	0.0	0.0	0.0	0.0	0.00087532	0.0	0.0	0.0	314.29270362	384.77986932	828.60530282	31.38626841	3.12426027	-0.41659673
0.0009	0.49224	0.0	0.0	0.0	0.0	0.00087532	0.0	0.0	0.0	316.26135528	395.13268695	828.04910426	31.24991228	3.09358765	-0.41616003
0.001	0.54706	0.0	0.0	0.0	0.0	0.00087532	0.0	0.0	0.0	318.21934468	405.36619994	827.49558235	31.11427387	3.06158219	-0.41572539
0.0011	0.60185	0.0	0.0	0.0	0.0	0.00087532	0.0	0.0	0.0	320.16675153	415.47633278	826.94474773	30.97933375	3.02815856	-0.41529287
0.0012	0.6566	0.0	0.0	0.0	0.0	0.00087532	0.0	0.0	0.0	322.10365175	425.45893101	826.39661213	30.84509664	2.99332978	-0.41486247
0.0013	0.71131	0.0	0.0	0.0	0.0	0.00087532	0.0	0.0	0.0	324.0301236	435.3098785	825.85118664	30.71155826	2.95708415	-0.41443418
0.0014	0.76599	0.0	0.0	0.0	0.0	0.00087532	0.0	0.0	0.0	325.94624313	445.02514036	825.30848239	30.5787023	2.91948868	-0.41400806
0.0015	0.82063	0.0	0.0	0.0	0.0	0.00087532	0.0	0.0	0.0	327.85208512	454.6007736	824.76851032	30.44653613	2.88048009	-0.41358407
0.0016	0.87523	0.0	0.0	0.0	0.0	0.00087532	0.0	0.0	0.0	329.74772441	464.03272452	824.23128187	30.31505208	2.84007784	-0.41316224
0.0017	0.9298	0.0	0.0	0.0	0.0	0.00087532	0.0	0.0	0.0	331.63323439	473.3173636	823.6968067	30.18423037	2.79848412	-0.41274257
0.0018	0.98433	0.0	0.0	0.0	0.0	0.00087532	0.0	0.0	0.0	333.50868777	482.4509119	823.16509534	30.05408143	2.75550894	-0.41232507
0.0019	1.03883	0.0	0.0	0.0	0.0	0.00087532	0.0	0.0	0.0	335.3741564	491.42974233	822.63615771	29.9245868	2.71135697	-0.41190975
0.002	1.09329	0.0	0.0	0.0	0.0	0.00087532	0.0	0.0	0.0	337.22971113	500.2506813	822.11000168	29.79574499	2.66598275	-0.41149662
0.0021	1.14771	0.0	0.0	0.0	0.0	0.00087532	0.0	0.0	0.0	339.07542205	508.91034336	821.58663633	29.66754814	2.61943959	-0.41108569
0.0022	1.2021	0.0	0.0	0.0	0.0	0.00087532	0.0	0.0	0.0	340.91135818	517.40577322	821.06606879	29.53997862	2.57192145	-0.41067694
0.0023	1.25646	0.0	0.0	0.0	0.0	0.00087532	0.0	0.0	0.0	342.73758759	525.73424387	820.5483052	29.41303854	2.52333592	-0.4102704
0.0024	1.31077	0.0	0.0	0.0	0.0	0.00087532	0.0	0.0	0.0	344.55417758	533.89302829	820.03335189	29.28671233	2.47384251	-0.40986606
0.0025	1.36505	0.0	0.0	0.0	0.0	0.00087532	0.0	0.0	0.0	346.36119394	541.880089	819.52121188	29.16098822	2.4235468	-0.40946393
0.0026	1.4193	0.0	0.0	0.0	0.0	0.00087532	0.0	0.0	0.0	348.15870196	549.69322608	819.01188921	29.03586356	2.37242971	-0.40906401
0.0027	1.4735	0.0	0.0	0.0	0.0	0.00087532	0.0	0.0	0.0	349.9467659	557.33052459	818.50538666	28.91132805	2.32057677	-0.40866632
0.0028	1.52768	0.0	0.0	0.0	0.0	0.00087532	0.0	0.0	0.0	351.72544904	564.79026778	818.00170619	28.78737358	2.26804332	-0.40827085
0.0029	1.58181	0.0	0.0	0.0	0.0	0.00087532	0.0	0.0	0.0	353.49481321	572.0714596	817.50084622	28.66396578	2.2152565	-0.40787755
0.003	1.63591	0.0	0.0	0.0	0.0	0.00087532	0.0	0.0	0.0	355.25491946	579.17313561	817.00280521	28.5411255	2.16186253	-0.4074865
0.0031	1.68998	0.0	0.0	0.0	0.0	0.00087532	0.0	0.0	0.0	357.00582812	586.09432926	816.50758185	28.41883277	2.10808484	-0.40709766
0.0032	1.744	0.0	0.0	0.0	0.0	0.00087532	0.0	0.0	0.0	358.74759837	592.83446009	816.01517302	28.29707822	2.0539974	-0.40671106
0.0033	1.79799	0.0	0.0	0.0	0.0	0.00087532	0.0	0.0	0.0	360.48028835	599.39339482	815.5255734	28.17583844	1.99990953	-0.40632661
0.0034	1.85195	0.0	0.0	0.0	0.0	0.00087532	0.0	0.0	0.0	362.20395506	605.77149654	815.03877519	28.05511823	1.94565801	-0.40594439
0.0035	1.90587	0.0	0.0	0.0	0.0	0.00087532	0.0	0.0	0.0	363.91865474	611.96896084	814.5547718	27.93490199	1.89142164	-0.40556437
0.0036	1.95975	0.0	0.0	0.0	0.0	0.00087532	0.0	0.0	0.0	365.62444255	617.98645655	814.07355433	27.81517913	1.83729597	-0.40518655
0.0037	2.0136	1e-08	0.0	0.0	0.0	0.00087532	0.0	0.0	0.0	367.32137273	623.82492731	813.59511253	27.6959455	1.7833358	-0.40481089
0.0038	2.06741	1e-08	0.0	0.0	0.0	0.00087532	0.0	0.0	0.0	369.00949924	629.48542699	813.11943544	27.57718463	1.72967677	-0.4044374
0.0039	2.12118	1e-08	0.0	0.0	0.0	0.00087532	0.0	0.0	0.0	370.68887423	634.96952115	812.64650995	27.45888837	1.67640154	-0.40406608
0.004	2.17492	1e-08	0.0	0.0	0.0	0.00087532	0.0	0.0	0.0	372.35954928	640.27898222	812.17632187	27.34104667	1.6236064	-0.40369691
0.0041	2.22862	1e-08	0.0	0.0	0.0	0.00087532	0.0	0.0	0.0	374.02157502	645.41587056	811.70885564	27.22364946	1.57138865	-0.40332987
0.0042	2.28228	1e-08	0.0	0.0	0.0	0.00087531	0.0	0.0	0.0	375.67500221	650.38190475	811.24409734	27.10671519	1.51950025	-0.40296497
0.0043	2.33591	1e-08	0.0	0.0	0.0	0.00087531	0.0	0.0	0.0	377.31987993	655.17957415	810.78202932	26.99020107	1.46843828	-0.40260217
0.0044	2.3895	1e-08	0.0	0.0	0.0	0.00087531	0.0	0.0	0.0	378.95625658	659.81154663	810.32263307	26.87411147	1.41812785	-0.40224147
0.0045	2.44306	2e-08	0.0	0.0	0.0	0.00087531	0.0	0.0	0.0	380.5841799	664.28064183	809.86588929	26.75843857	1.36864329	-0.40188284
0.0046	2.49658	2e-08	0.0	0.0	0.0	0.00087531	0.0	0.0	0.0	382.20369741	668.58951731	809.41177954	26.64319758	1.31976791	-0.4015263
0.0047	2.55006	2e-08	0.0	0.0	0.0	0.0008753	0.0	0.0	0.0	383.81485599	672.74098698	808.9602846	26.52835682	1.27188118	-0.4011718
0.0048	2.60351	2e-08	0.0	0.0	0.0	0.0008753	0.0	0.0	0.0	385.41770145	676.73834626	808.51138281	26.41391998	1.22491517	-0.40081934
0.0049	2.65692	3e-08	0.0	0.0	0.0	0.0008753	0.0	0.0	0.0	387.01227924	680.58484421	808.06505271	26.29988219	1.17891149	-0.40046888
0.005	2.7103	3e-08	0.0	0.0	0.0	0.0008753	0.0	0.0	0.0	388.59863431	684.28378667	807.62127261	26.18624372	1.13383111	-0.40012045
0.0051	2.76363	3e-08	0.0	0.0	0.0	0.00087529	0.0	0.0	0.0	390.17681126	687.83844213	807.18002106	26.07299601	1.08978094	-0.39977398
0.0052	2.81693	4e-08	0.0	0.0	0.0	0.00087529	0.0	0.0	0.0	391.746854	691.25232604	806.74127519	25.9601375	1.04675695	-0.39942949
0.0053	2.8702	4e-08	0.0	0.0	0.0	0.00087528	0.0	0.0	0.0	393.30880612	694.52893118	806.30501228	25.84766549	1.00477618	-0.39908693
0.0054	2.92343	5e-08	0.0	0.0	0.0	0.00087528	0.0	0.0	0.0	394.86271078	697.67178548	805.87120938	25.73557291	0.96389525	-0.39874633
0.0055	2.97662	5e-08	0.0	0.0	0.0	0.00087527	0.0	0.0	0.0	396.40861032	700.68466101	805.43984253	25.62386191	0.92408553	-0.39840763
0.0056	3.02978	6e-08	0.0	0.0	0.0	0.00087527	0.0	0.0	0.0	397.94654722	703.57109377	805.01088863	25.51252927	0.88536717	-0.39807082
0.0057	3.08289	7e-08	0.0	0.0	0.0	0.00087526	0.0	0.0	0.0	399.47656344	706.33471356	804.58432419	25.40157343	0.84774424	-0.3977359
0.0058	3.13598	7e-08	0.0	0.0	0.0	0.00087525	0.0	0.0	0.0	400.99870062	708.9791441	804.16012567	25.29099326	0.81121663	-0.39740282
0.0059	3.18902	8e-08	0.0	0.0	0.0	0.00087524	0.0	0.0	0.0	402.51299998	711.50804014	803.73826942	25.18078473	0.77580378	-0.3970716
0.006	3.24203	9e-08	0.0	0.0	0.0	0.00087523	0.0	0.0	0.0	404.01950253	713.92500011	803.318732	25.07095112	0.74147069	-0.39674218
0.0061	3.29501	1e-07	0.0	0.0	0.0	0.00087522	0.0	0.0	0.0	405.51824908	716.23357182	802.90149012	24.96149084	0.70821642	-0.39641457
0.0062	3.34794	1.1e-07	0.0	0.0	0.0	0.00087521	0.0	0.0	0.0	407.00928015	718.43726284	802.48652069	24.85240403	0.67602611	-0.39608874
0.0063	3.40084	1.3e-07	0.0	0.0	0.0	0.0008752	0.0	0.0	0.0	408.49263587	720.53962276	802.07380041	24.7436825	0.64496596	-0.39576469
0.0064	3.45371	1.4e-07	0.0	0.0	0.0	0.00087518	0.0	0.0	0.0	409.96835599	722.5442069	801.66330595	24.63533605	0.61492594	-0.39544237
0.0065	3.50653	1.5e-07	0.0	0.0	0.0	0.00087517	0.0	0.0	0.0	411.43648044	724.45433372	801.25501502	24.52736188	0.58591852	-0.39512179
0.0066	3.55933	1.7e-07	0.0	0.0	0.0	0.00087515	0.0	0.0	0.0	412.89704882	726.27332079	800.84890531	24.41976074	0.55792133	-0.39480291
0.0067	3.61208	1.9e-07	0.0	0.0	0.0	0.00087514	0.0	0.0	0.0	414.35010048	728.00443437	800.44495475	24.31252798	0.53096636	-0.39448574
0.0068	3.6648	2.1e-07	0.0	0.0	0.0	0.00087512	0.0	0.0	0.0	415.79567427	729.65102402	800.0431409	24.20567003	0.50497281	-0.39417024
0.0069	3.71748	2.3e-07	0.0	0.0	0.0	0.00087509	0.0	0.0	0.0	417.23380932	731.21613639	799.64344268	24.09918609	0.47993307	-0.3938564
0.007	3.77012	2.5e-07	0.0	0.0	0.0	0.00087507	0.0	0.0	0.0	418.66454448	732.70280659	799.24583906	23.99307733	0.45581905	-0.3935442
0.0071	3.82273	2.8e-07	0.0	0.0	0.0	0.00087504	0.0	0.0	0.0	420.08791843	734.11397227	798.85030945	23.88734416	0.43261073	-0.39323363
0.0072	3.8753	3.1e-07	0.0	0.0	0.0	0.00087502	0.0	0.0	0.0	421.50396921	735.45274973	798.45683245	23.78197796	0.41038601	-0.39292468
0.0073	3.92783	3.4e-07	0.0	0.0	0.0	0.00087499	0.0	0.0	0.0	422.91273521	736.72189414	798.06538832	23.67699295	0.38897487	-0.39261732
0.0074	3.98033	3.7e-07	0.0	0.0	0.0	0.00087495	0.0	0.0	0.0	424.31425458	737.92412775	797.67595746	23.57238541	0.36840161	-0.39231154
0.0075	4.03279	4.1e-07	0.0	0.0	0.0	0.00087492	0.0	0.0	0.0	425.7085653	739.06209405	797.28852067	23.46815662	0.34863633	-0.39200732
0.0076	4.08522	4.4e-07	0.0	0.0	0.0	0.00087488	0.0	0.0	0.0	427.09570499	740.13846123	796.9030586	23.36430037	0.32973332	-0.39170466
0.0077	4.1376	4.9e-07	0.0	0.0	0.0	0.00087484	0.0	0.0	0.0	428.47571119	741.15577931	796.51955245	23.26082641	0.3115668	-0.39140353
0.0078	4.18995	5.3e-07	0.0	0.0	0.0	0.00087479	0.0	0.0	0.0	429.84862144	742.11642831	796.13798424	23.15773271	0.29414366	-0.39110392
0.0079	4.24227	5.8e-07	0.0	0.0	0.0	0.00087474	0.0	0.0	0.0	431.21447305	743.02274129	795.75833622	23.05502036	0.27743553	-0.39080582
0.008	4.29455	6.3e-07	0.0	0.0	0.0	0.00087469	0.0	0.0	0.0	432.57330312	743.87701192	795.38059081	22.95268532	0.26147312	-0.39050921
0.0081	4.34679	6.9e-07	0.0	0.0	0.0	0.00087463	0.0	0.0	0.0	433.92514842	744.68153493	795.00473041	22.85073391	0.24616771	-0.39021408
0.0082	4.39899	7.5e-07	0.0	0.0	0.0	0.00087457	0.0	0.0	0.0	435.27004587	745.43837525	794.63073853	22.74916507	0.23151533	-0.38992042
0.0083	4.45116	8.2e-07	0.0	0.0	0.0	0.00087451	0.0	0.0	0.0	436.60803211	746.14957433	794.25859881	22.64797959	0.21749081	-0.38962822
0.0084	4.50329	8.9e-07	0.0	0.0	0.0	0.00087443	0.0	0.0	0.0	437.93914364	746.81709782	793.88829522	22.5471762	0.20409326	-0.38933745
0.0085	4.55538	9.7e-07	0.0	0.0	0.0	0.00087436	0.0	0.0	0.0	439.26341662	747.44291928	793.51981171	22.44675743	0.19127644	-0.38904812
0.0086	4.60744	1.05e-06	0.0	0.0	0.0	0.00087428	0.0	0.0	0.0	440.58088727	748.02883485	793.15313309	22.34672327	0.17902448	-0.3887602
0.0087	4.65946	1.14e-06	0.0	0.0	0.0	0.00087419	0.0	0.0	0.0	441.89159157	748.5766032	792.78824432	22.24707426	0.16731471	-0.38847368
0.0088	4.71144	1.23e-06	0.0	0.0	0.0	0.00087409	0.0	0.0	0.0	443.19556533	749.08791047	792.42513076	22.14781091	0.15612458	-0.38818856
0.0089	4.76339	1.33e-06	0.0	0.0	0.0	0.00087399	0.0	0.0	0.0	444.49284413	749.56442615	792.06377782	22.04893102	0.14546444	-0.38790482
0.009	4.8153	1.44e-06	0.0	0.0	0.0	0.00087388	0.0	0.0	0.0	445.78346342	750.00771319	791.70417142	21.95043815	0.1352748	-0.38762246
0.0091	4.86717	1.56e-06	0.0	0.0	0.0	0.00087377	0.0	0.0	0.0	447.06745851	750.4192666	791.34629785	21.85233142	0.1255499	-0.38734145
0.0092	4.919	1.68e-06	0.0	0.0	0.0	0.00087364	0.0	0.0	0.0	448.3448645	750.80052698	790.99014363	21.75461105	0.11627029	-0.3870618
0.0093	4.9708	1.81e-06	0.0	0.0	0.0	0.00087351	0.0	0.0	0.0	449.61571632	751.15288629	790.63569554	21.65727641	0.1074285	-0.38678348
0.0094	5.02256	1.95e-06	0.0	0.0	0.0	0.00087337	0.0	0.0	0.0	450.88004869	751.47768155	790.28294062	21.56032853	0.09899371	-0.38650649
0.0095	5.07429	2.11e-06	0.0	0.0	0.0	0.00087322	0.0	0.0	0.0	452.1378962	751.7761776	789.93186629	21.46376712	0.09095303	-0.38623082
0.0096	5.12598	2.27e-06	0.0	0.0	0.0	0.00087305	0.0	0.0	0.0	453.38929323	752.04959168	789.58246018	21.3675922	0.0832896	-0.38595647
0.0097	5.17763	2.44e-06	0.0	0.0	0.0	0.00087288	0.0	0.0	0.0	454.63427398	752.29909212	789.23471018	21.27180322	0.07599428	-0.38568341
0.0098	5.22924	2.62e-06	0.0	0.0	0.0	0.0008727	0.0	0.0	0.0	455.87287242	752.52581129	788.88860435	21.17640056	0.06904439	-0.38541164
0.0099	5.28082	2.82e-06	0.0	0.0	0.0	0.0008725	0.0	0.0	0.0	457.1051224	752.73081311	788.5441311	21.08138386	0.06242761	-0.38514116
0.01	5.33236	3.02e-06	0.0	0.0	0.0	0.0008723	0.0	0.0	0.0	458.33105752	752.91512286	788.20127904	20.98675288	0.0561298	-0.38487194
0.0101	5.38386	3.24e-06	0.0	0.0	0.0	0.00087208	0.0	0.0	0.0	459.55071122	753.07972157	787.86003702	20.89250754	0.05013725	-0.38460399
0.0102	5.43533	3.48e-06	0.0	0.0	0.0	0.00087184	0.0	0.0	0.0	460.76411676	753.22554111	787.52039407	20.79864742	0.04443697	-0.3843373
0.0103	5.48676	3.72e-06	0.0	0.0	0.0	0.0008716	0.0	0.0	0.0	461.97130717	753.35348071	787.18233946	20.705172	0.03901656	-0.38407185
0.0104	5.53815	3.99e-06	0.0	0.0	0.0	0.00087133	0.0	0.0	0.0	463.17231528	753.4643981	786.84586265	20.61208093	0.03386404	-0.38380764
0.0105	5.5895	4.26e-06	0.0	0.0	0.0	0.00087106	0.0	0.0	0.0	464.36717374	753.55911381	786.5109533	20.5193737	0.02896801	-0.38354467
0.0106	5.64082	4.56e-06	0.0	0.0	0.0	0.00087076	0.0	0.0	0.0	465.55591499	753.63841314	786.17760125	20.42704977	0.02431766	-0.38328291
0.0107	5.6921	4.87e-06	0.0	0.0	0.0	0.00087045	0.0	0.0	0.0	466.73857125	753.703048	785.84579653	20.33510855	0.01990269	-0.38302238
0.0108	5.74335	5.2e-06	0.0	0.0	0.0	0.00087012	0.0	0.0	1e-08	467.91517455	753.75373874	785.51552932	20.24354939	0.01571339	-0.38276305
0.0109	5.79455	5.55e-06	0.0	0.0	0.0	0.00086977	0.0	0.0	1e-08	469.08575684	753.79112127	785.18679015	20.15237503	0.01172121	-0.3825049
0.011	5.84572	5.92e-06	0.0	0.0	0.0	0.0008694	0.0	0.0	1e-08	470.25034971	753.81586094	784.8595695	20.06157973	0.0079455	-0.38224796
0.0111	5.89686	6.31e-06	0.0	0.0	0.0	0.00086901	0.0	0.0	1e-08	471.40898457	753.82859318	784.53385805	19.97116475	0.0043667	-0.3819922
0.0112	5.94795	6.72e-06	0.0	0.0	0.0	0.0008686	0.0	0.0	1e-08	472.56169261	753.82991711	784.20964662	19.88112927	0.00097694	-0.38173763
0.0113	5.99901	7.15e-06	0.0	0.0	0.0	0.00086817	0.0	0.0	1e-08	473.70850483	753.82040787	783.88692618	19.79147245	-0.00223114	-0.38148422
0.0114	6.05003	7.61e-06	0.0	0.0	0.0	0.00086771	0.0	0.0	1e-08	474.849452	753.80061839	783.56568782	19.70219341	-0.00526435	-0.38123199
0.0115	6.10101	8.09e-06	0.0	0.0	0.0	0.00086723	0.0	0.0	1e-08	475.98456469	753.7710812	783.24592276	19.6132912	-0.00812897	-0.38098092
0.0116	6.15196	8.59e-06	0.0	0.0	0.0	0.00086672	0.0	0.0	1e-08	477.11387338	753.73225144	782.92762254	19.52476915	-0.01086298	-0.38073097
0.0117	6.20287	9.13e-06	0.0	0.0	0.0	0.00086619	0.0	0.0	1e-08	478.23740829	753.68458167	782.61077876	19.43662099	-0.01343255	-0.38048218
0.0118	6.25374	9.69e-06	0.0	0.0	0.0	0.00086563	0.0	0.0	1e-08	479.35519935	753.62854471	782.29538296	19.34884786	-0.01585913	-0.38023453
0.0119	6.30458	1.028e-05	0.0	0.0	0.0	0.00086504	0.0	0.0	1e-08	480.46727633	753.5645681	781.98142693	19.26144891	-0.01814888	-0.37998801
0.012	6.35537	1.089e-05	0.0	0.0	0.0	0.00086442	0.0	0.0	1e-08	481.57366878	753.49305984	781.66890253	19.17442323	-0.02030764	-0.37974261
0.0121	6.40613	1.154e-05	0.0	0.0	0.0	0.00086377	0.0	0.0	1e-08	482.6744061	753.41439503	781.35780182	19.08777071	-0.02235024	-0.37949834
0.0122	6.45686	1.223e-05	0.0	0.0	0.0	0.00086309	0.0	0.0	1e-08	483.76951747	753.32893821	781.04811692	19.00148944	-0.02427038	-0.37925517
0.0123	6.50754	1.294e-05	0.0	0.0	0.0	0.00086237	0.0	0.0	1e-08	484.85903183	753.23704234	780.73984001	18.91557885	-0.02607762	-0.3790131
0.0124	6.55819	1.369e-05	0.0	0.0	0.0	0.00086162	0.0	0.0	1e-08	485.94297793	753.13903935	780.4329634	18.83003798	-0.02777692	-0.37877214
0.0125	6.6088	1.448e-05	0.0	0.0	0.0	0.00086083	0.0	0.0	1e-08	487.02138433	753.03524546	780.1274795	18.74486588	-0.02937289	-0.37853226
0.0126	6.65938	1.53e-05	0.0	0.0	0.0	0.00086001	0.0	0.0	2e-08	488.09427938	752.92596375	779.8233808	18.66006121	-0.03087172	-0.37829348
0.0127	6.70991	1.616e-05	0.0	0.0	0.0	0.00085915	0.0	0.0	2e-08	489.16169124	752.81148247	779.52065989	18.57562337	-0.03227511	-0.37805578
0.0128	6.76041	1.706e-05	0.0	0.0	0.0	0.00085825	0.0	0.0	2e-08	490.22364783	752.69207697	779.21930942	18.49155114	-0.03358772	-0.37781915
0.0129	6.81088	1.8e-05	0.0	0.0	0.0	0.0008573	0.0	0.0	2e-08	491.2801769	752.5680113	778.91932212	18.40784344	-0.03481303	-0.37758359
0.013	6.8613	1.899e-05	0.0	0.0	0.0	0.00085632	0.0	0.0	2e-08	492.33130599	752.43953882	778.6206908	18.32449919	-0.03595421	-0.3773491
0.0131	6.91169	2.002e-05	0.0	0.0	0.0	0.00085529	0.0	0.0	2e-08	493.3770625	752.3068834	778.32340842	18.24151818	-0.03702488	-0.37711566
0.0132	6.96204	2.109e-05	0.0	0.0	0.0	0.00085421	0.0	0.0	2e-08	494.41747358	752.17027701	778.02746792	18.1588981	-0.03801424	-0.37688329
0.0133	7.01235	2.221e-05	0.0	0.0	0.0	0.00085309	0.0	0.0	2e-08	495.45256618	752.02994142	777.73286232	18.07663827	-0.0389302	-0.37665195
0.0134	7.06262	2.338e-05	0.0	0.0	0.0	0.00085192	0.0	0.0	2e-08	496.48236705	751.88608732	777.43958472	17.99473755	-0.03977531	-0.37642167
0.0135	7.11286	2.46e-05	0.0	0.0	0.0	0.0008507	0.0	0.0	2e-08	497.50690278	751.73891784	777.14762825	17.91319481	-0.04055231	-0.37619242
0.0136	7.16306	2.587e-05	0.0	0.0	0.0	0.00084943	0.0	0.0	3e-08	498.52619985	751.58859167	776.85698628	17.83201061	-0.04127882	-0.3759642
0.0137	7.21322	2.72e-05	0.0	0.0	0.0	0.0008481	0.0	0.0	3e-08	499.54028445	751.43529913	776.56765205	17.75118152	-0.04193661	-0.37573701
0.0138	7.26335	2.857e-05	0.0	0.0	0.0	0.00084672	0.0	0.0	3e-08	500.54918261	751.2792142	776.27961892	17.67070727	-0.04253579	-0.37551084
0.0139	7.31344	3.001e-05	0.0	0.0	0.0	0.00084529	0.0	0.0	3e-08	501.55292017	751.12050113	775.99288028	17.59058672	-0.04307851	-0.37528569
0.014	7.36349	3.15e-05	0.0	0.0	0.0	0.00084379	0.0	0.0	3e-08	502.5515228	750.95931768	775.70742961	17.51081921	-0.04357141	-0.37506154
0.0141	7.4135	3.305e-05	0.0	0.0	0.0	0.00084224	0.0	0.0	3e-08	503.54501611	750.79578764	775.42326052	17.43140336	-0.04401435	-0.37483841
0.0142	7.46348	3.466e-05	0.0	0.0	0.0	0.00084062	0.0	0.0	3e-08	504.53342541	750.63006091	775.14036657	17.35233785	-0.04440754	-0.37461627
0.0143	7.51341	3.634e-05	0.0	0.0	0.0	0.00083895	0.0	0.0	4e-08	505.51677586	750.46227016	774.85874139	17.27362168	-0.04475424	-0.37439514
0.0144	7.56331	3.808e-05	0.0	0.0	0.0	0.00083721	0.0	0.0	4e-08	506.49509247	750.29254154	774.57837866	17.19525373	-0.0450563	-0.37417499
0.0145	7.61318	3.988e-05	0.0	0.0	0.0	0.0008354	0.0	0.0	4e-08	507.46840009	750.12099526	774.29927213	17.11723299	-0.04531789	-0.37395583
0.0146	7.663	4.176e-05	0.0	0.0	0.0	0.00083353	0.0	0.0	4e-08	508.4367235	749.94773749	774.02141563	17.03955817	-0.04553813	-0.37373765
0.0147	7.71279	4.37e-05	0.0	0.0	0.0	0.00083158	0.0	0.0	4e-08	509.4000872	749.7728801	773.74480296	16.96222818	-0.04571949	-0.37352045
0.0148	7.76254	4.571e-05	0.0	0.0	0.0	0.00082957	0.0	0.0	5e-08	510.35851559	749.59652614	773.46942802	16.88524187	-0.04586352	-0.37330422
0.0149	7.81225	4.779e-05	0.0	0.0	0.0	0.00082748	0.0	0.0	5e-08	511.31203291	749.41877406	773.19528472	16.80859809	-0.04597162	-0.37308895
0.015	7.86192	4.995e-05	0.0	0.0	0.0	0.00082532	0.0	0.0	5e-08	512.26066328	749.23971761	772.92236702	16.73229573	-0.04604705	-0.37287465
0.0151	7.91156	5.219e-05	0.0	0.0	0.0	0.00082308	0.0	0.0	5e-08	513.20443072	749.05944136	772.65066898	16.65633357	-0.04608897	-0.37266131
0.0152	7.96116	5.45e-05	0.0	0.0	0.0	0.00082077	0.0	0.0	5e-08	514.14335904	748.87803315	772.38018461	16.58071047	-0.0460993	-0.37244892
0.0153	8.01072	5.689e-05	0.0	0.0	0.0	0.00081838	0.0	0.0	6e-08	515.07747196	748.69557482	772.11090801	16.50542526	-0.04607916	-0.37223748
0.0154	8.06024	5.936e-05	0.0	0.0	0.0	0.0008159	0.0	0.0	6e-08	516.00679304	748.51214506	771.84283329	16.43047677	-0.04602957	-0.37202698
0.0155	8.10973	6.191e-05	0.0	0.0	0.0	0.00081335	0.0	0.0	6e-08	516.93134575	748.32781801	771.57595463	16.35586403	-0.04595477	-0.37181742
0.0156	8.15918	6.455e-05	0.0	0.0	0.0	0.00081071	0.0	0.0	6e-08	517.85115351	748.14265622	771.31026626	16.28158562	-0.04585205	-0.37160879
0.0157	8.20859	6.727e-05	0.0	0.0	0.0	0.00080799	0.0	0.0	7e-08	518.76623952	747.95673231	771.0457624	16.20764047	-0.0457236	-0.3714011
0.0158	8.25796	7.008e-05	0.0	0.0	0.0	0.00080518	0.0	0.0	7e-08	519.6766269	747.77011153	770.78243732	16.13402739	-0.04557032	-0.37119433
0.0159	8.3073	7.297e-05	0.0	0.0	0.0	0.00080228	0.0	0.0	7e-08	520.58233868	747.58285683	770.52028532	16.0607452	-0.04539301	-0.37098848
0.016	8.35659	7.596e-05	0.0	0.0	0.0	0.00079929	0.0	0.0	8e-08	521.4833978	747.39502634	770.25930076	15.98779295	-0.04519594	-0.37078355
0.0161	8.40585	7.903e-05	0.0	0.0	0.0	0.00079621	0.0	0.0	8e-08	522.37982716	747.20666821	769.99947804	15.91516921	-0.04497589	-0.37057953
0.0162	8.45508	8.22e-05	0.0	0.0	0.0	0.00079304	0.0	0.0	8e-08	523.27164947	747.01784105	769.74081155	15.8428729	-0.04473507	-0.37037642
0.0163	8.50426	8.546e-05	0.0	0.0	0.0	0.00078977	0.0	0.0	9e-08	524.15888741	746.82859645	769.48329574	15.77090284	-0.04447425	-0.37017422
0.0164	8.55341	8.882e-05	0.0	0.0	0.0	0.00078641	0.0	0.0	9e-08	525.04156357	746.63898409	769.22692508	15.69925784	-0.04419414	-0.36997291
0.0165	8.60251	9.227e-05	0.0	0.0	0.0	0.00078296	0.0	0.0	9e-08	525.91970048	746.44904965	768.97169409	15.62793681	-0.04389756	-0.36977249
0.0166	8.65158	9.582e-05	0.0	0.0	0.0	0.0007794	0.0	0.0	1e-07	526.79332065	746.25883331	768.71759731	15.55693848	-0.0435827	-0.36957297
0.0167	8.70062	9.947e-05	0.0	0.0	0.0	0.00077575	0.0	0.0	1e-07	527.66244644	746.06838045	768.46462932	15.48626171	-0.04325113	-0.36937434
0.0168	8.74961	0.00010322	0.0	0.0	0.0	0.000772	0.0	0.0	1e-07	528.5271002	745.87773191	768.21278471	15.41590531	-0.0429035	-0.36917658
0.0169	8.79857	0.00010706	0.0	0.0	0.0	0.00076815	0.0	0.0	1.1e-07	529.38730421	745.68692696	767.96205811	15.34586811	-0.04254042	-0.3689797
0.017	8.84749	0.00011101	0.0	0.0	0.0	0.0007642	0.0	0.0	1.1e-07	530.24308073	745.49600202	767.71244418	15.27614882	-0.04216347	-0.3687837
0.0171	8.89637	0.00011506	0.0	0.0	0.0	0.00076014	0.0	0.0	1.2e-07	531.09445197	745.30499083	767.46393763	15.20674636	-0.04177204	-0.36858857
0.0172	8.94521	0.00011921	0.0	0.0	0.0	0.00075598	0.0	0.0	1.2e-07	531.9414401	745.11392881	767.21653316	15.13765952	-0.0413671	-0.3683943
0.0173	8.99401	0.00012347	0.0	0.0	0.0	0.00075172	0.0	0.0	1.2e-07	532.78406726	744.92284878	766.97022553	15.06888709	-0.04094916	-0.36820089
0.0174	9.04278	0.00012783	0.0	0.0	0.0	0.00074736	0.0	0.0	1.3e-07	533.62235554	744.73178238	766.7250095	15.00042789	-0.04051871	-0.36800835
0.0175	9.09151	0.0001323	0.0	0.0	0.0	0.00074289	0.0	0.0	1.3e-07	534.45632705	744.5407585	766.48087989	14.93228054	-0.04007717	-0.36781665
0.0176	9.1402	0.00013687	0.0	0.0	0.0	0.00073831	0.0	0.0	1.4e-07	535.28600385	744.34980431	766.23783152	14.86444404	-0.03962384	-0.3676258
0.0177	9.18885	0.00014154	0.0	0.0	0.0	0.00073363	0.0	0.0	1.4e-07	536.111408	744.1589485	765.99585926	14.7969171	-0.03915955	-0.3674358
0.0178	9.23747	0.00014632	1e-08	0.0	0.0	0.00072884	0.0	0.0	1.5e-07	536.93256156	743.96821758	765.75495798	14.72969852	-0.03868473	-0.36724664
0.0179	9.28605	0.00015121	1e-08	0.0	0.0	0.00072395	0.0	0.0	1.5e-07	537.74948659	743.77763718	765.51512259	14.66278706	-0.03819974	-0.36705831
0.018	9.33458	0.0001562	1e-08	0.0	0.0	0.00071895	0.0	0.0	1.6e-07	538.5622051	743.58722952	765.27634804	14.59618139	-0.03770618	-0.36687082
0.0181	9.38308	0.0001613	1e-08	0.0	0.0	0.00071385	0.0	0.0	1.6e-07	539.37073915	743.39701597	765.03862929	14.52988042	-0.03720292	-0.36668416
0.0182	9.43155	0.00016651	1e-08	0.0	0.0	0.00070864	0.0	0.0	1.7e-07	540.1751108	743.20701963	764.80196134	14.46388288	-0.03669084	-0.36649832
0.0183	9.47997	0.00017182	1e-08	0.0	0.0	0.00070332	0.0	0.0	1.7e-07	540.97534214	743.01726138	764.5663392	14.39818751	-0.03617031	-0.3663133
0.0184	9.52836	0.00017723	1e-08	0.0	0.0	0.0006979	0.0	0.0	1.8e-07	541.77145526	742.82776123	764.3317579	14.33279308	-0.03564163	-0.36612911
0.0185	9.57671	0.00018275	1e-08	0.0	0.0	0.00069238	1e-08	0.0	1.8e-07	542.56347221	742.63853574	764.09821252	14.26769819	-0.03510607	-0.36594572
0.0186	9.62502	0.00018837	1e-08	0.0	0.0	0.00068675	1e-08	0.0	1.9e-07	543.35141512	742.44960146	763.86569817	14.20290178	-0.03456274	-0.36576314
0.0187	9.67329	0.0001941	1e-08	0.0	0.0	0.00068102	1e-08	0.0	1.9e-07	544.13530614	742.26097574	763.63420994	14.1384025	-0.03401237	-0.36558137
0.0188	9.72152	0.00019992	1e-08	0.0	0.0	0.00067518	1e-08	0.0	2e-07	544.91516747	742.07267399	763.403743	14.0741991	-0.03345527	-0.36540041
0.0189	9.76972	0.00020585	1e-08	0.0	0.0	0.00066924	1e-08	0.0	2.1e-07	545.69102131	741.88471071	763.1742925	14.0102903	-0.03289168	-0.36522024
0.019	9.81787	0.00021188	1e-08	0.0	0.0	0.00066321	1e-08	0.0	2.1e-07	546.46288982	741.6970976	762.94585365	13.94667464	-0.03232222	-0.36504086
0.0191	9.86599	0.00021801	1e-08	0.0	0.0	0.00065707	1e-08	0.0	2.2e-07	547.23079524	741.50984651	762.71842166	13.88335107	-0.03174669	-0.36486227
0.0192	9.91407	0.00022423	1e-08	0.0	0.0	0.00065084	1e-08	0.0	2.2e-07	547.9947599	741.32296899	762.49199178	13.82031821	-0.03116549	-0.36468448
0.0193	9.96212	0.00023055	2e-08	0.0	0.0	0.00064451	1e-08	0.0	2.3e-07	548.75480613	741.13647511	762.26655927	13.75757475	-0.03057882	-0.36450746
0.0194	10.01012	0.00023697	2e-08	0.0	0.0	0.00063809	1e-08	0.0	2.4e-07	549.51095629	740.95037393	762.04211944	13.6951194	-0.0299869	-0.36433123
0.0195	10.05809	0.00024348	2e-08	0.0	0.0	0.00063157	1e-08	0.0	2.4e-07	550.26323266	740.76467228	761.81866759	13.63295064	-0.02938988	-0.36415577
0.0196	10.10601	0.00025007	2e-08	0.0	0.0	0.00062496	1e-08	0.0	2.5e-07	551.01165765	740.57937695	761.59619906	13.57106741	-0.02878795	-0.36398108
0.0197	10.1539	0.00025676	2e-08	0.0	0.0	0.00061826	1e-08	0.0	2.6e-07	551.75625375	740.39449389	761.37470923	13.50946827	-0.02818127	-0.36380716
0.0198	10.20175	0.00026354	2e-08	0.0	0.0	0.00061148	1e-08	0.0	2.6e-07	552.49704344	740.21002772	761.15419348	13.44815188	-0.02756996	-0.363634
0.0199	10.24957	0.00027039	2e-08	0.0	1e-08	0.00060461	2e-08	0.0	2.7e-07	553.23404926	740.02598206	760.93464722	13.38711692	-0.02695414	-0.36346161
0.02	10.29734	0.00027733	2e-08	0.0	1e-08	0.00059766	2e-08	0.0	2.8e-07	553.96729355	739.84235834	760.7160659	13.3263619	-0.02633388	-0.36328998
0.0201	10.34508	0.00028435	3e-08	0.0	1e-08	0.00059063	2e-08	0.0	2.8e-07	554.6967989	739.65915796	760.49844495	13.26588561	-0.02570932	-0.36311909
0.0202	10.39278	0.00029145	3e-08	0.0	1e-08	0.00058352	2e-08	0.0	2.9e-07	555.42258793	739.47638112	760.28177988	13.20568664	-0.02508049	-0.36294896
0.0203	10.44043	0.00029862	3e-08	0.0	1e-08	0.00057634	2e-08	0.0	3e-07	556.14468323	739.29402676	760.06606618	13.1457636	-0.02444745	-0.36277958
0.0204	10.48806	0.00030586	3e-08	0.0	1e-08	0.00056909	2e-08	0.0	3.1e-07	556.86310744	739.11209271	759.85129938	13.08611512	-0.02381024	-0.36261094
0.0205	10.53564	0.00031317	3e-08	0.0	1e-08	0.00056177	2e-08	0.0	3.1e-07	557.57788294	738.93057477	759.63747504	13.0267398	-0.02316888	-0.36244304
0.0206	10.58318	0.00032055	4e-08	0.0	1e-08	0.00055438	3e-08	1e-08	3.2e-07	558.28903243	738.74946851	759.42458871	12.96763625	-0.02252337	-0.36227587
0.0207	10.63069	0.00032799	4e-08	0.0	1e-08	0.00054693	3e-08	1e-08	3.3e-07	558.99657854	738.56876808	759.21263601	12.90880305	-0.0218737	-0.36210944
0.0208	10.67815	0.00033548	4e-08	0.0	1e-08	0.00053942	3e-08	1e-08	3.4e-07	559.70054391	738.38846636	759.00161254	12.85023882	-0.02121984	-0.36194374
0.0209	10.72558	0.00034303	4e-08	0.0	1e-08	0.00053186	3e-08	1e-08	3.4e-07	560.40095117	738.20855499	758.79151395	12.79194218	-0.02056171	-0.36177877
0.021	10.77297	0.00035064	5e-08	0.0	1e-08	0.00052424	4e-08	1e-08	3.5e-07	561.09782264	738.02902439	758.58233589	12.73391167	-0.01989927	-0.36161452
0.0211	10.82032	0.00035829	5e-08	0.0	1e-08	0.00051657	4e-08	1e-08	3.6e-07	561.79118101	737.84986373	758.37407405	12.67614586	-0.01923244	-0.36145098
0.0212	10.86764	0.00036598	5e-08	0.0	1e-08	0.00050886	4e-08	1e-08	3.7e-07	562.48104882	737.67106092	758.16672413	12.61864333	-0.01856113	-0.36128817
0.0213	10.91491	0.00037372	5e-08	0.0	1e-08	0.00050111	4e-08	1e-08	3.7e-07	563.16744858	737.4926026	757.96028185	12.56140265	-0.01788521	-0.36112606
0.0214	10.96215	0.00038149	6e-08	0.0	2e-08	0.00049332	5e-08	1e-08	3.8e-07	563.85040277	737.31447418	757.75474296	12.50442251	-0.0172045	-0.36096467
0.0215	11.00934	0.0003893	6e-08	0.0	2e-08	0.0004855	5e-08	1e-08	3.9e-07	564.52993356	737.13666076	757.55010323	12.44770132	-0.01651891	-0.36080398
0.0216	11.0565	0.00039714	6e-08	0.0	2e-08	0.00047765	5e-08	1e-08	4e-07	565.2060634	736.95914497	757.34635844	12.39123769	-0.01582825	-0.36064399
0.0217	11.10362	0.000405	7e-08	0.0	2e-08	0.00046977	6e-08	1e-08	4.1e-07	565.8788146	736.78190861	757.1435044	12.33503016	-0.01513233	-0.36048471
0.0218	11.1507	0.00041288	7e-08	0.0	2e-08	0.00046187	6e-08	1e-08	4.1e-07	566.54820937	736.60493226	756.94153693	12.27907728	-0.01443096	-0.36032612
0.0219	11.19775	0.00042078	8e-08	0.0	2e-08	0.00045395	6e-08	1e-08	4.2e-07	567.21426985	736.4281954	756.74045188	12.22337782	-0.01372393	-0.36016822
0.022	11.24475	0.00042869	8e-08	0.0	2e-08	0.00044602	7e-08	1e-08	4.3e-07	567.87701788	736.25167776	756.54024512	12.16793008	-0.01301099	-0.36001101
0.0221	11.29172	0.00043661	8e-08	0.0	2e-08	0.00043808	7e-08	1e-08	4.4e-07	568.53647551	736.0753559	756.34091253	12.11273269	-0.01229188	-0.35985449
0.0222	11.33864	0.00044453	9e-08	0.0	3e-08	0.00043014	8e-08	2e-08	4.5e-07	569.19266455	735.89920597	756.14245002	12.05778419	-0.01156635	-0.35969865
0.0223	11.38553	0.00045246	9e-08	0.0	3e-08	0.00042219	8e-08	2e-08	4.5e-07	569.84560676	735.72320296	755.9448535	12.00308312	-0.01083411	-0.3595435
0.0224	11.43238	0.00046038	1e-07	0.0	3e-08	0.00041425	9e-08	2e-08	4.6e-07	570.4953237	735.54732107	755.74811892	11.94862836	-0.010095	-0.35938901
0.0225	11.47919	0.00046829	1e-07	0.0	3e-08	0.00040632	9e-08	2e-08	4.7e-07	571.14183672	735.37153495	755.55224223	11.89441808	-0.00934855	-0.35923521
0.0226	11.52596	0.00047619	1.1e-07	0.0	3e-08	0.0003984	1e-07	2e-08	4.8e-07	571.7851672	735.19581597	755.35721943	11.84045097	-0.00859448	-0.35908207
0.0227	11.57269	0.00048407	1.1e-07	0.0	3e-08	0.00039049	1e-07	2e-08	4.8e-07	572.42533631	735.02013538	755.16304649	11.78672557	-0.00783247	-0.3589296
0.0228	11.61939	0.00049194	1.2e-07	0.0	4e-08	0.00038261	1.1e-07	2e-08	4.9e-07	573.06236506	734.84446344	754.96971943	11.73324044	-0.00706214	-0.35877779
0.0229	11.66604	0.00049977	1.3e-07	0.0	4e-08	0.00037475	1.2e-07	2e-08	5e-07	573.69627429	734.66877004	754.77723428	11.67999456	-0.00628345	-0.35862665
0.023	11.71266	0.00050758	1.3e-07	0.0	4e-08	0.00036692	1.2e-07	2e-08	5.1e-07	574.3270846	734.49302555	754.5855871	11.62698601	-0.00549567	-0.35847616
0.0231	11.75924	0.00051535	1.4e-07	0.0	4e-08	0.00035912	1.3e-07	3e-08	5.2e-07	574.95481651	734.31719732	754.39477393	11.57421353	-0.00469853	-0.35832633
0.0232	11.80578	0.00052309	1.5e-07	0.0	5e-08	0.00035136	1.4e-07	3e-08	5.2e-07	575.57949031	734.14125284	754.20479087	11.52167572	-0.00389164	-0.35817715
0.0233	11.85228	0.00053078	1.5e-07	0.0	5e-08	0.00034364	1.5e-07	3e-08	5.3e-07	576.20112608	733.9651589	754.01563401	11.46937114	-0.00307459	-0.35802862
0.0234	11.89874	0.00053843	1.6e-07	0.0	5e-08	0.00033596	1.5e-07	3e-08	5.4e-07	576.81974371	733.78888236	753.82729945	11.41729888	-0.00224745	-0.35788074
0.0235	11.94516	0.00054603	1.7e-07	0.0	5e-08	0.00032833	1.6e-07	3e-08	5.5e-07	577.43536288	733.61239054	753.63978334	11.36545697	-0.00140924	-0.35773349
0.0236	11.99154	0.00055357	1.8e-07	0.0	6e-08	0.00032076	1.7e-07	3e-08	5.5e-07	578.04800302	733.43564826	753.45308181	11.31384422	-0.00055974	-0.35758689
0.0237	12.03789	0.00056106	1.8e-07	0.0	6e-08	0.00031324	1.8e-07	4e-08	5.6e-07	578.65768333	733.25862079	753.26719102	11.26245928	0.00030149	-0.35744092
0.0238	12.08419	0.00056848	1.9e-07	0.0	6e-08	0.00030578	1.9e-07	4e-08	5.7e-07	579.26442281	733.08127303	753.08210715	11.21130075	0.00117487	-0.35729559
0.0239	12.13046	0.00057585	2e-07	0.0	7e-08	0.00029839	2e-07	4e-08	5.8e-07	579.8682402	732.90357035	752.89782639	11.16036781	0.00206022	-0.35715089
0.024	12.17669	0.00058314	2.1e-07	0.0	7e-08	0.00029106	2.1e-07	4e-08	5.8e-07	580.46915407	732.72547858	752.71434493	11.10965849	0.00295873	-0.35700681
0.0241	12.22287	0.00059036	2.2e-07	0.0	7e-08	0.00028381	2.2e-07	4e-08	5.9e-07	581.0671826	732.54696184	752.53165901	11.05917169	0.00387055	-0.35686336
0.0242	12.26902	0.00059751	2.3e-07	0.0	8e-08	0.00027663	2.3e-07	5e-08	6e-07	581.66234379	732.36798492	752.34976484	11.00890609	0.00479613	-0.35672053
0.0243	12.31513	0.00060458	2.4e-07	0.0	8e-08	0.00026952	2.5e-07	5e-08	6.1e-07	582.25465532	732.18851268	752.16865869	10.95886038	0.00573591	-0.35657833
0.0244	12.3612	0.00061157	2.5e-07	0.0	9e-08	0.00026249	2.6e-07	5e-08	6.1e-07	582.84413468	732.0085105	751.9883368	10.90903361	0.00668983	-0.35643673
0.0245	12.40724	0.00061847	2.6e-07	0.0	9e-08	0.00025555	2.7e-07	6e-08	6.2e-07	583.43079912	731.82794436	751.80879546	10.85942419	0.00765879	-0.35629575
0.0246	12.45323	0.00062529	2.7e-07	0.0	1e-07	0.00024869	2.9e-07	6e-08	6.3e-07	584.01466552	731.64677994	751.63003095	10.810031	0.00864301	-0.35615538
0.0247	12.49918	0.00063202	2.9e-07	0.0	1e-07	0.00024193	3e-07	6e-08	6.3e-07	584.59575054	731.46498369	751.45203958	10.76085281	0.00964289	-0.35601562
0.0248	12.5451	0.00063865	3e-07	0.0	1.1e-07	0.00023525	3.2e-07	6e-08	6.4e-07	585.17407057	731.28252237	751.27481766	10.71188845	0.0106586	-0.35587646
0.0249	12.59097	0.00064519	3.1e-07	0.0	1.1e-07	0.00022866	3.3e-07	7e-08	6.5e-07	585.74964172	731.09936353	751.09836152	10.6631367	0.01169073	-0.3557379
0.025	12.63681	0.00065164	3.2e-07	0.0	1.2e-07	0.00022218	3.5e-07	7e-08	6.5e-07	586.3224798	730.91547536	750.9226675	10.6145964	0.01273957	-0.35559994
0.0251	12.68261	0.00065799	3.4e-07	0.0	1.2e-07	0.00021578	3.6e-07	7e-08	6.6e-07	586.89260035	730.73082673	750.74773196	10.56626637	0.01380541	-0.35546257
0.0252	12.72837	0.00066423	3.5e-07	0.0	1.3e-07	0.00020949	3.8e-07	8e-08	6.7e-07	587.46001866	730.54538704	750.57355127	10.51814548	0.01488864	-0.3553258
0.0253	12.77409	0.00067037	3.6e-07	0.0	1.3e-07	0.0002033	4e-07	8e-08	6.7e-07	588.02474968	730.35912688	750.40012181	10.47023259	0.01598958	-0.35518962
0.0254	12.81977	0.00067641	3.8e-07	0.0	1.4e-07	0.00019722	4.2e-07	8e-08	6.8e-07	588.58680809	730.17201765	750.22743997	10.42252658	0.01710856	-0.35505403
0.0255	12.86541	0.00068234	3.9e-07	0.0	1.5e-07	0.00019123	4.4e-07	9e-08	6.8e-07	589.14620834	729.98403177	750.05550216	10.37502642	0.01824572	-0.35491901
0.0256	12.91101	0.00068816	4.1e-07	0.0	1.5e-07	0.00018536	4.6e-07	9e-08	6.9e-07	589.70296457	729.7951427	749.8843048	10.32773095	0.01940155	-0.35478459
0.0257	12.95657	0.00069388	4.2e-07	0.0	1.6e-07	0.00017959	4.8e-07	1e-07	7e-07	590.25709059	729.60532505	749.71384433	10.28063912	0.02057627	-0.35465074
0.0258	13.00209	0.00069948	4.4e-07	0.0	1.7e-07	0.00017393	5e-07	1e-07	7e-07	590.80859999	729.41455463	749.54411718	10.23374998	0.02176997	-0.35451746
0.0259	13.04758	0.00070498	4.6e-07	0.0	1.7e-07	0.00016838	5.2e-07	1.1e-07	7.1e-07	591.35750614	729.22280831	749.37511982	10.18706243	0.02298302	-0.35438476
0.026	13.09302	0.00071036	4.7e-07	0.0	1.8e-07	0.00016294	5.4e-07	1.1e-07	7.1e-07	591.90382207	729.03006449	749.20684872	10.14057549	0.02421562	-0.35425263
0.0261	13.13842	0.00071562	4.9e-07	0.0	1.9e-07	0.00015762	5.7e-07	1.2e-07	7.2e-07	592.44756052	728.83630289	749.03930036	10.09428816	0.02546797	-0.35412106
0.0262	13.18379	0.00072078	5.1e-07	0.0	2e-07	0.0001524	5.9e-07	1.2e-07	7.2e-07	592.98873267	728.64150454	748.87247163	10.04813421	0.02674008	-0.35399007
0.0263	13.22912	0.00072582	5.3e-07	0.0	2.1e-07	0.0001473	6.2e-07	1.3e-07	7.3e-07	593.52734832	728.44565184	748.70635979	10.00216877	0.02803229	-0.35385963
0.0264	13.2744	0.00073075	5.5e-07	0.0	2.2e-07	0.00014231	6.4e-07	1.3e-07	7.3e-07	594.06341836	728.24872894	748.54096167	9.95636127	0.02934468	-0.35372975
0.0265	13.31965	0.00073556	5.7e-07	0.0	2.2e-07	0.00013743	6.7e-07	1.4e-07	7.4e-07	594.59695219	728.05072151	748.37627449	9.91069987	0.03067736	-0.35360044
0.0266	13.36486	0.00074026	5.9e-07	0.0	2.3e-07	0.00013266	7e-07	1.4e-07	7.4e-07	595.12795809	727.8516164	748.21229578	9.86516437	0.03203035	-0.35347168
0.0267	13.41003	0.00074484	6.1e-07	0.0	2.4e-07	0.00012801	7.3e-07	1.5e-07	7.5e-07	595.65644366	727.65140249	748.04902316	9.8197497	0.03340384	-0.35334347
0.0268	13.45516	0.00074931	6.3e-07	0.0	2.5e-07	0.00012347	7.6e-07	1.6e-07	7.5e-07	596.18241545	727.45007027	747.88645453	9.77443721	0.03479784	-0.35321582
0.0269	13.50025	0.00075366	6.5e-07	0.0	2.6e-07	0.00011904	7.9e-07	1.6e-07	7.6e-07	596.70588338	727.24761175	747.72458676	9.72952167	0.03621231	-0.35308871
0.027	13.5453	0.0007579	6.7e-07	0.0	2.7e-07	0.00011473	8.2e-07	1.7e-07	7.6e-07	597.22686875	727.04402002	747.56341334	9.68475067	0.03764733	-0.35296215
0.0271	13.59031	0.00076203	6.9e-07	0.0	2.8e-07	0.00011052	8.5e-07	1.8e-07	7.6e-07	597.74537961	726.83929069	747.40293155	9.64023939	0.03910286	-0.35283614
0.0272	13.63528	0.00076605	7.2e-07	0.0	3e-07	0.00010643	8.9e-07	1.8e-07	7.7e-07	598.26143086	726.63342083	747.24313668	9.59602466	0.04057889	-0.35271066
0.0273	13.68021	0.00076995	7.4e-07	0.0	3.1e-07	0.00010244	9.2e-07	1.9e-07	7.7e-07	598.77502963	726.4264086	747.08402619	9.5517964	0.04207528	-0.35258572
0.0274	13.7251	0.00077374	7.6e-07	0.0	3.2e-07	9.857e-05	9.5e-07	2e-07	7.8e-07	599.286187	726.21825407	746.92559639	9.50793704	0.04359203	-0.35246132
0.0275	13.76995	0.00077743	7.9e-07	0.0	3.3e-07	9.48e-05	9.9e-07	2.1e-07	7.8e-07	599.794918	726.00895925	746.76784236	9.46433105	0.04512901	-0.35233745
0.0276	13.81477	0.000781	8.1e-07	0.0	3.4e-07	9.114e-05	1.03e-06	2.1e-07	7.8e-07	600.30123488	725.79852762	746.61075998	9.42081227	0.04668603	-0.3522141
0.0277	13.85954	0.00078447	8.4e-07	0.0	3.6e-07	8.758e-05	1.07e-06	2.2e-07	7.9e-07	600.80513853	725.58696357	746.4543484	9.37750032	0.048263	-0.35209129
0.0278	13.90427	0.00078783	8.6e-07	0.0	3.7e-07	8.413e-05	1.11e-06	2.3e-07	7.9e-07	601.30664059	725.37427391	746.29860361	9.33433432	0.04985971	-0.35196899
0.0279	13.94897	0.00079108	8.9e-07	0.0	3.8e-07	8.079e-05	1.15e-06	2.4e-07	7.9e-07	601.80574725	725.16046679	746.14352314	9.29128633	0.05147596	-0.35184722
0.028	13.99362	0.00079423	9.2e-07	0.0	4e-07	7.754e-05	1.19e-06	2.5e-07	8e-07	602.30246902	724.94555189	745.98910323	9.24860494	0.05311165	-0.35172596
0.0281	14.03823	0.00079728	9.5e-07	0.0	4.1e-07	7.439e-05	1.23e-06	2.6e-07	8e-07	602.79681875	724.72954042	745.83533945	9.20601033	0.05476642	-0.35160522
0.0282	14.08281	0.00080023	9.7e-07	0.0	4.3e-07	7.135e-05	1.28e-06	2.7e-07	8e-07	603.28880154	724.51244525	745.68222955	9.16358994	0.05644005	-0.35148499
0.0283	14.12734	0.00080308	1e-06	0.0	4.4e-07	6.84e-05	1.32e-06	2.8e-07	8.1e-07	603.77842535	724.2942808	745.52977047	9.12135081	0.05813231	-0.35136528
0.0284	14.17184	0.00080582	1.03e-06	0.0	4.6e-07	6.554e-05	1.37e-06	2.9e-07	8.1e-07	604.26570015	724.07506286	745.37795853	9.07933017	0.05984304	-0.35124607
0.0285	14.2163	0.00080848	1.06e-06	0.0	4.7e-07	6.279e-05	1.42e-06	3e-07	8.1e-07	604.75063422	723.85480887	745.22679051	9.03748745	0.06157177	-0.35112737
0.0286	14.26071	0.00081104	1.09e-06	0.0	4.9e-07	6.012e-05	1.46e-06	3.1e-07	8.2e-07	605.2332365	723.63353779	745.07626299	8.99584568	0.06331824	-0.35100917
0.0287	14.30509	0.0008135	1.13e-06	0.0	5.1e-07	5.754e-05	1.51e-06	3.2e-07	8.2e-07	605.7135148	723.41126983	744.92637289	8.95430685	0.06508212	-0.35089147
0.0288	14.34942	0.00081588	1.16e-06	0.0	5.2e-07	5.505e-05	1.57e-06	3.3e-07	8.2e-07	606.19147328	723.18802611	744.77711816	8.91296069	0.06686306	-0.35077427
0.0289	14.39372	0.00081816	1.19e-06	0.0	5.4e-07	5.265e-05	1.62e-06	3.4e-07	8.2e-07	606.66712051	722.96382981	744.62849546	8.87177162	0.06866069	-0.35065757
0.029	14.43798	0.00082036	1.22e-06	0.0	5.6e-07	5.033e-05	1.67e-06	3.5e-07	8.2e-07	607.14046295	722.73870521	744.48050206	8.83073198	0.07047461	-0.35054136
0.0291	14.48219	0.00082247	1.26e-06	0.0	5.8e-07	4.81e-05	1.73e-06	3.6e-07	8.3e-07	607.61151091	722.51267728	744.33313409	8.78998937	0.07230443	-0.35042564
0.0292	14.52637	0.0008245	1.29e-06	0.0	6e-07	4.595e-05	1.78e-06	3.7e-07	8.3e-07	608.08027324	722.28577242	744.18638812	8.74938459	0.07414972	-0.35031041
0.0293	14.57051	0.00082645	1.33e-06	0.0	6.1e-07	4.387e-05	1.84e-06	3.9e-07	8.3e-07	608.54675778	722.05801832	744.04026099	8.70898192	0.07601004	-0.35019567
0.0294	14.61461	0.00082831	1.36e-06	0.0	6.3e-07	4.188e-05	1.9e-06	4e-07	8.3e-07	609.01097332	721.82944365	743.89474929	8.66873486	0.07788505	-0.35008141
0.0295	14.65866	0.0008301	1.4e-06	0.0	6.5e-07	3.996e-05	1.96e-06	4.1e-07	8.4e-07	609.47292556	721.60007793	743.74985048	8.62868956	0.07977421	-0.34996763
0.0296	14.70268	0.00083182	1.44e-06	0.0	6.8e-07	3.811e-05	2.02e-06	4.3e-07	8.4e-07	609.93262399	721.36995184	743.60556096	8.58883531	0.08167706	-0.34985433
0.0297	14.74666	0.00083345	1.47e-06	0.0	7e-07	3.633e-05	2.09e-06	4.4e-07	8.4e-07	610.39007696	721.13909692	743.46187743	8.54917341	0.08359311	-0.3497415
0.0298	14.79059	0.00083502	1.51e-06	0.0	7.2e-07	3.463e-05	2.15e-06	4.5e-07	8.4e-07	610.8452905	720.90754561	743.31879728	8.50959899	0.08552206	-0.34962915
0.0299	14.83449	0.00083652	1.55e-06	0.0	7.4e-07	3.299e-05	2.22e-06	4.7e-07	8.4e-07	611.2982693	720.67533117	743.17631832	8.47020608	0.08746321	-0.34951727
0.03	14.87835	0.00083794	1.59e-06	0.0	7.6e-07	3.141e-05	2.29e-06	4.8e-07	8.4e-07	611.74902007	720.44248766	743.03443777	8.43094722	0.08941613	-0.34940586
0.0301	14.92217	0.0008393	1.63e-06	0.0	7.9e-07	2.99e-05	2.36e-06	5e-07	8.5e-07	612.19754766	720.20904988	742.8931534	8.39186112	0.09138034	-0.34929492
0.0302	14.96594	0.0008406	1.67e-06	0.0	8.1e-07	2.846e-05	2.43e-06	5.1e-07	8.5e-07	612.64386527	719.97505328	742.75246053	8.35304311	0.09335538	-0.34918444
0.0303	15.00968	0.00084183	1.71e-06	0.0	8.3e-07	2.707e-05	2.5e-06	5.3e-07	8.5e-07	613.08797828	719.740534	742.61235681	8.31435244	0.09534062	-0.34907443
0.0304	15.05338	0.000843	1.76e-06	0.0	8.6e-07	2.574e-05	2.57e-06	5.4e-07	8.5e-07	613.52989441	719.50552876	742.4728392	8.27585082	0.09733558	-0.34896487
0.0305	15.09703	0.00084411	1.8e-06	0.0	8.8e-07	2.447e-05	2.65e-06	5.6e-07	8.5e-07	613.9696214	719.27007482	742.33390468	8.23750001	0.09933984	-0.34885578
0.0306	15.14065	0.00084517	1.84e-06	0.0	9.1e-07	2.325e-05	2.73e-06	5.8e-07	8.5e-07	614.40716581	719.03420992	742.19555058	8.19934686	0.10135274	-0.34874714
0.0307	15.18423	0.00084617	1.89e-06	0.0	9.3e-07	2.208e-05	2.8e-06	6e-07	8.5e-07	614.84253656	718.79797226	742.05777356	8.16138267	0.10337379	-0.34863895
0.0308	15.22776	0.00084711	1.93e-06	0.0	9.6e-07	2.097e-05	2.88e-06	6.1e-07	8.5e-07	615.27574208	718.56140046	741.92057043	8.12361226	0.10540244	-0.34853121
0.0309	15.27126	0.00084801	1.98e-06	0.0	9.9e-07	1.99e-05	2.97e-06	6.3e-07	8.6e-07	615.70678863	718.32453333	741.78393868	8.0859538	0.10743821	-0.34842393
0.031	15.31472	0.00084885	2.02e-06	0.0	1.02e-06	1.888e-05	3.05e-06	6.5e-07	8.6e-07	616.13568345	718.08741	741.64787549	8.04849729	0.10948048	-0.34831709
0.0311	15.35813	0.00084964	2.07e-06	0.0	1.04e-06	1.791e-05	3.14e-06	6.7e-07	8.6e-07	616.56243434	717.8500699	741.51237794	8.01120727	0.1115287	-0.34821069
0.0312	15.40151	0.00085039	2.12e-06	0.0	1.07e-06	1.698e-05	3.22e-06	6.9e-07	8.6e-07	616.98704848	717.61255261	741.37744327	7.974087	0.11358242	-0.34810473
0.0313	15.44484	0.00085108	2.17e-06	0.0	1.1e-06	1.609e-05	3.31e-06	7.1e-07	8.6e-07	617.40953327	717.37489804	741.2430687	7.93712618	0.11564102	-0.34799922
0.0314	15.48814	0.00085174	2.22e-06	0.0	1.13e-06	1.525e-05	3.4e-06	7.3e-07	8.6e-07	617.82989545	717.13714599	741.10925165	7.90032205	0.11770394	-0.34789414
0.0315	15.53139	0.00085235	2.27e-06	0.0	1.16e-06	1.444e-05	3.49e-06	7.5e-07	8.6e-07	618.24814173	716.89933639	740.97598958	7.86366961	0.11977065	-0.3477895
0.0316	15.57461	0.00085292	2.32e-06	0.0	1.19e-06	1.367e-05	3.59e-06	7.7e-07	8.6e-07	618.66427833	716.6615094	740.84328011	7.82715395	0.12184078	-0.34768529
0.0317	15.61778	0.00085346	2.37e-06	0.0	1.23e-06	1.294e-05	3.68e-06	7.9e-07	8.6e-07	619.07831108	716.42370529	740.71112099	7.79077733	0.12391358	-0.34758151
0.0318	15.66091	0.00085395	2.42e-06	0.0	1.26e-06	1.225e-05	3.78e-06	8.1e-07	8.6e-07	619.49024571	716.18596404	740.57951003	7.75452889	0.12598859	-0.34747817
0.0319	15.70401	0.0008544	2.47e-06	0.0	1.29e-06	1.158e-05	3.88e-06	8.3e-07	8.6e-07	619.90008745	715.94832568	740.4484452	7.71845883	0.1280653	-0.34737525
0.032	15.74706	0.00085482	2.53e-06	0.0	1.33e-06	1.095e-05	3.98e-06	8.5e-07	8.6e-07	620.30784875	715.71083022	740.31792236	7.68260762	0.13014318	-0.34727276
0.0321	15.79007	0.00085521	2.58e-06	0.0	1.36e-06	1.035e-05	4.08e-06	8.7e-07	8.6e-07	620.71353566	715.4735175	740.1879393	7.64690664	0.13222168	-0.34717069
0.0322	15.83304	0.00085556	2.63e-06	0.0	1.39e-06	9.78e-06	4.19e-06	9e-07	8.7e-07	621.11715673	715.2364272	740.05849307	7.6113992	0.13430029	-0.34706905
0.0323	15.87598	0.00085588	2.69e-06	0.0	1.43e-06	9.24e-06	4.29e-06	9.2e-07	8.7e-07	621.51871999	714.9995988	739.92958091	7.57600805	0.13637853	-0.34696782
0.0324	15.91887	0.00085617	2.75e-06	0.0	1.47e-06	8.73e-06	4.4e-06	9.4e-07	8.7e-07	621.91823123	714.76307151	739.80120072	7.54082117	0.13845585	-0.34686701
0.0325	15.96172	0.00085643	2.8e-06	0.0	1.5e-06	8.24e-06	4.51e-06	9.7e-07	8.7e-07	622.31570033	714.52688431	739.67334923	7.50581685	0.14053174	-0.34676662
0.0326	16.00453	0.00085666	2.86e-06	0.0	1.54e-06	7.77e-06	4.62e-06	9.9e-07	8.7e-07	622.71113606	714.29107586	739.54602352	7.47099923	0.1426057	-0.34666664
0.0327	16.0473	0.00085687	2.92e-06	0.0	1.58e-06	7.33e-06	4.74e-06	1.02e-06	8.7e-07	623.10454469	714.05568447	739.41922143	7.43627634	0.14467727	-0.34656707
0.0328	16.09003	0.00085704	2.98e-06	0.0	1.62e-06	6.92e-06	4.86e-06	1.04e-06	8.7e-07	623.49593364	713.82074809	739.29294047	7.40174633	0.1467459	-0.34646791
0.0329	16.13271	0.0008572	3.04e-06	0.0	1.66e-06	6.52e-06	4.97e-06	1.07e-06	8.7e-07	623.88531068	713.58630421	739.16717806	7.36736761	0.14881111	-0.34636915
0.033	16.17536	0.00085732	3.1e-06	0.0	1.69e-06	6.14e-06	5.09e-06	1.1e-06	8.7e-07	624.27268297	713.35238995	739.04193185	7.3331567	0.15087251	-0.34627081
0.0331	16.21797	0.00085743	3.16e-06	0.0	1.74e-06	5.79e-06	5.22e-06	1.12e-06	8.7e-07	624.6580587	713.11904241	738.91719916	7.2990892	0.15292954	-0.34617286
0.0332	16.26054	0.00085751	3.22e-06	0.0	1.78e-06	5.45e-06	5.34e-06	1.15e-06	8.7e-07	625.04144433	712.88629773	738.79297789	7.26516523	0.15498176	-0.34607532
0.0333	16.30306	0.00085757	3.29e-06	0.0	1.82e-06	5.14e-06	5.47e-06	1.18e-06	8.7e-07	625.42284655	712.65419172	738.66926585	7.23137895	0.15702871	-0.34597818
0.0334	16.34555	0.0008576	3.35e-06	0.0	1.86e-06	4.83e-06	5.59e-06	1.21e-06	8.7e-07	625.80227311	712.42275995	738.54606058	7.19778206	0.15907004	-0.34588143
0.0335	16.38799	0.00085762	3.41e-06	0.0	1.9e-06	4.55e-06	5.73e-06	1.24e-06	8.7e-07	626.17973201	712.19203752	738.42335955	7.1643159	0.16110521	-0.34578508
0.0336	16.4304	0.00085762	3.48e-06	0.0	1.95e-06	4.28e-06	5.86e-06	1.27e-06	8.7e-07	626.55522999	711.96205883	738.30116064	7.13099976	0.16313382	-0.34568912
0.0337	16.47276	0.0008576	3.55e-06	0.0	1.99e-06	4.03e-06	5.99e-06	1.3e-06	8.7e-07	626.92877442	711.73285785	738.17946154	7.09783686	0.16515546	-0.34559356
0.0338	16.51508	0.00085756	3.61e-06	0.0	2.04e-06	3.78e-06	6.13e-06	1.33e-06	8.7e-07	627.30037299	711.50446808	738.05825987	7.0648284	0.16716971	-0.34549839
0.0339	16.55736	0.0008575	3.68e-06	0.0	2.08e-06	3.56e-06	6.27e-06	1.36e-06	8.7e-07	627.67003328	711.27692242	737.93755329	7.03197513	0.16917616	-0.34540361
0.034	16.5996	0.00085743	3.75e-06	0.0	2.13e-06	3.34e-06	6.41e-06	1.39e-06	8.7e-07	628.03776313	711.05025324	737.81733944	6.99928018	0.17117443	-0.34530921
0.0341	16.6418	0.00085734	3.82e-06	0.0	2.18e-06	3.14e-06	6.55e-06	1.42e-06	8.7e-07	628.40357013	710.82449231	737.697616	6.9667232	0.1731641	-0.3452152
0.0342	16.68396	0.00085723	3.89e-06	0.0	2.23e-06	2.95e-06	6.7e-06	1.45e-06	8.7e-07	628.76746138	710.59967075	737.57838083	6.93432612	0.17514481	-0.34512157
0.0343	16.72608	0.00085711	3.96e-06	0.0	2.28e-06	2.77e-06	6.85e-06	1.49e-06	8.7e-07	629.12944493	710.37581913	737.45963154	6.90208263	0.17711617	-0.34502832
0.0344	16.76816	0.00085698	4.03e-06	0.0	2.33e-06	2.6e-06	7e-06	1.52e-06	8.7e-07	629.48952857	710.15296736	737.3413658	6.86999309	0.17907782	-0.34493546
0.0345	16.8102	0.00085683	4.1e-06	0.0	2.38e-06	2.44e-06	7.15e-06	1.56e-06	8.7e-07	629.84771959	709.93114481	737.22358148	6.83803974	0.18102943	-0.34484297
0.0346	16.85219	0.00085666	4.17e-06	0.0	2.43e-06	2.29e-06	7.3e-06	1.59e-06	8.7e-07	630.20402553	709.71038016	737.10627635	6.8062407	0.18297061	-0.34475086
0.0347	16.89415	0.00085649	4.25e-06	0.0	2.48e-06	2.15e-06	7.46e-06	1.63e-06	8.7e-07	630.55845397	709.49070135	736.98944822	6.77458765	0.18490104	-0.34465912
0.0348	16.93606	0.0008563	4.32e-06	0.0	2.53e-06	2.01e-06	7.62e-06	1.66e-06	8.7e-07	630.91101238	709.27213574	736.87309492	6.74308386	0.18682042	-0.34456775
0.0349	16.97793	0.0008561	4.4e-06	0.0	2.58e-06	1.89e-06	7.78e-06	1.7e-06	8.7e-07	631.26170846	709.05471026	736.75721424	6.7117238	0.1887284	-0.34447676
0.035	17.01976	0.00085589	4.47e-06	0.0	2.64e-06	1.77e-06	7.94e-06	1.73e-06	8.7e-07	631.61054953	708.83845087	736.64180408	6.68050729	0.19062467	-0.34438614
0.0351	17.06155	0.00085566	4.55e-06	0.0	2.69e-06	1.66e-06	8.11e-06	1.77e-06	8.7e-07	631.95754299	708.62338296	736.52686236	6.64943287	0.19250893	-0.34429588
0.0352	17.1033	0.00085543	4.63e-06	0.0	2.75e-06	1.55e-06	8.28e-06	1.81e-06	8.7e-07	632.3026964	708.40953132	736.41238691	6.61850975	0.19438092	-0.34420599
0.0353	17.14501	0.00085518	4.71e-06	0.0	2.81e-06	1.45e-06	8.45e-06	1.85e-06	8.7e-07	632.6460174	708.19692013	736.29837561	6.58772658	0.19624033	-0.34411646
0.0354	17.18668	0.00085493	4.79e-06	0.0	2.86e-06	1.36e-06	8.62e-06	1.89e-06	8.7e-07	632.98751335	707.98557275	736.1848264	6.55708658	0.1980869	-0.3440273
0.0355	17.22831	0.00085466	4.87e-06	0.0	2.92e-06	1.27e-06	8.8e-06	1.93e-06	8.7e-07	633.32719176	707.77551192	736.07173718	6.52658984	0.19992034	-0.3439385
0.0356	17.26989	0.00085438	4.95e-06	1e-08	2.98e-06	1.19e-06	8.98e-06	1.97e-06	8.7e-07	633.66506015	707.56675979	735.95910588	6.49623599	0.20174042	-0.34385005
0.0357	17.31144	0.0008541	5.03e-06	1e-08	3.04e-06	1.12e-06	9.16e-06	2.01e-06	8.7e-07	634.00112605	707.35933774	735.84693044	6.466025	0.20354688	-0.34376197
0.0358	17.35294	0.0008538	5.11e-06	1e-08	3.1e-06	1.04e-06	9.34e-06	2.05e-06	8.7e-07	634.335397	707.15326649	735.73520877	6.4359569	0.20533948	-0.34367424
0.0359	17.3944	0.0008535	5.2e-06	1e-08	3.16e-06	9.8e-07	9.52e-06	2.09e-06	8.7e-07	634.66788113	706.94856607	735.62393866	6.406065	0.20711798	-0.34358687
0.036	17.43582	0.00085318	5.28e-06	1e-08	3.22e-06	9.1e-07	9.71e-06	2.13e-06	8.7e-07	634.99858761	706.74525582	735.51311758	6.37632295	0.20888218	-0.34349985
0.0361	17.4772	0.00085286	5.37e-06	1e-08	3.29e-06	8.5e-07	9.9e-06	2.18e-06	8.7e-07	635.3275246	706.54335437	735.40274331	6.34674565	0.21063184	-0.34341318
0.0362	17.51854	0.00085253	5.45e-06	1e-08	3.35e-06	8e-07	1.009e-05	2.22e-06	8.7e-07	635.65470105	706.34287968	735.29281341	6.31733915	0.21236678	-0.34332685
0.0363	17.55984	0.00085219	5.54e-06	1e-08	3.41e-06	7.4e-07	1.029e-05	2.26e-06	8.7e-07	635.9801217	706.14384912	735.18332669	6.28795597	0.21408679	-0.34324088
0.0364	17.60109	0.00085185	5.63e-06	1e-08	3.48e-06	7e-07	1.049e-05	2.31e-06	8.7e-07	636.30379356	705.94627928	735.07428128	6.25875528	0.21579168	-0.34315526
0.0365	17.64231	0.00085149	5.71e-06	1e-08	3.54e-06	6.5e-07	1.069e-05	2.35e-06	8.7e-07	636.62572378	705.75018608	734.96567531	6.22967062	0.21748128	-0.34306997
0.0366	17.68348	0.00085113	5.8e-06	1e-08	3.61e-06	6.1e-07	1.089e-05	2.4e-06	8.7e-07	636.94591887	705.55558478	734.85750708	6.20074567	0.21915541	-0.34298504
0.0367	17.72461	0.00085076	5.89e-06	1e-08	3.68e-06	5.7e-07	1.11e-05	2.45e-06	8.7e-07	637.26438774	705.36249021	734.74977421	6.1719316	0.22081392	-0.34290044
0.0368	17.7657	0.00085038	5.98e-06	1e-08	3.75e-06	5.3e-07	1.13e-05	2.49e-06	8.7e-07	637.58113592	705.17091627	734.6424753	6.14323768	0.22245666	-0.34281618
0.0369	17.80675	0.00085	6.07e-06	1e-08	3.82e-06	4.9e-07	1.151e-05	2.54e-06	8.7e-07	637.89616981	704.98087632	734.53560872	6.11466028	0.22408347	-0.34273227
0.037	17.84776	0.00084961	6.17e-06	1e-08	3.89e-06	4.6e-07	1.173e-05	2.59e-06	8.7e-07	638.20949675	704.79238307	734.42917256	6.08627182	0.22569422	-0.34264869
0.0371	17.88872	0.00084921	6.26e-06	1e-08	3.96e-06	4.3e-07	1.194e-05	2.64e-06	8.7e-07	638.52112843	704.60544864	734.32316366	6.05807124	0.22728876	-0.34256545
0.0372	17.92965	0.0008488	6.35e-06	1e-08	4.03e-06	4e-07	1.216e-05	2.69e-06	8.7e-07	638.8310688	704.42008444	734.2175811	6.02976652	0.228867	-0.34248254
0.0373	17.97053	0.00084839	6.45e-06	1e-08	4.1e-06	3.7e-07	1.238e-05	2.74e-06	8.7e-07	639.13932008	704.23630147	734.11242452	6.00176036	0.23042882	-0.34239997
0.0374	18.01137	0.00084797	6.54e-06	1e-08	4.18e-06	3.5e-07	1.261e-05	2.79e-06	8.7e-07	639.44589556	704.05410983	734.00769028	5.97389791	0.23197409	-0.34231773
0.0375	18.05217	0.00084755	6.64e-06	1e-08	4.25e-06	3.2e-07	1.283e-05	2.84e-06	8.7e-07	639.75080195	703.8735194	733.9033767	5.94623135	0.2335027	-0.34223582
0.0376	18.09293	0.00084712	6.74e-06	1e-08	4.32e-06	3e-07	1.306e-05	2.9e-06	8.8e-07	640.05404956	703.69453884	733.79948103	5.91856584	0.23501461	-0.34215424
0.0377	18.13365	0.00084668	6.83e-06	1e-08	4.4e-06	2.8e-07	1.329e-05	2.95e-06	8.8e-07	640.35563997	703.51717651	733.69600311	5.89110394	0.23650956	-0.34207298
0.0378	18.17432	0.00084623	6.93e-06	1e-08	4.48e-06	2.6e-07	1.353e-05	3e-06	8.8e-07	640.65558032	703.34144002	733.59294113	5.86365974	0.23798772	-0.34199205
0.0379	18.21496	0.00084578	7.03e-06	1e-08	4.56e-06	2.4e-07	1.376e-05	3.06e-06	8.8e-07	640.95387779	703.16733637	733.49029328	5.83643123	0.23944885	-0.34191144
0.038	18.25555	0.00084533	7.13e-06	1e-08	4.63e-06	2.3e-07	1.4e-05	3.11e-06	8.8e-07	641.25054369	702.9948725	733.38805656	5.8094032	0.24089294	-0.34183116
0.0381	18.2961	0.00084486	7.23e-06	1e-08	4.71e-06	2.1e-07	1.424e-05	3.17e-06	8.8e-07	641.5455846	702.82405443	733.28622936	5.78239036	0.24231992	-0.3417512
0.0382	18.33661	0.00084439	7.34e-06	1e-08	4.79e-06	2e-07	1.449e-05	3.22e-06	8.8e-07	641.8390043	702.65488758	733.18481087	5.75555101	0.24372973	-0.34167157
0.0383	18.37708	0.00084392	7.44e-06	1e-08	4.88e-06	1.8e-07	1.474e-05	3.28e-06	8.8e-07	642.13081396	702.48737696	733.08379814	5.72888353	0.24512235	-0.34159225
0.0384	18.4175	0.00084344	7.54e-06	1e-08	4.96e-06	1.7e-07	1.499e-05	3.34e-06	8.8e-07	642.42102132	702.32152688	732.98318922	5.70233574	0.2464977	-0.34151325
0.0385	18.45789	0.00084295	7.65e-06	1e-08	5.04e-06	1.6e-07	1.524e-05	3.4e-06	8.8e-07	642.70963386	702.157341	732.88298226	5.67595862	0.24785575	-0.34143456
0.0386	18.49823	0.00084246	7.75e-06	1e-08	5.12e-06	1.5e-07	1.55e-05	3.46e-06	8.8e-07	642.99666092	701.9948225	732.78317485	5.64966364	0.2491965	-0.34135619
0.0387	18.53853	0.00084196	7.86e-06	1e-08	5.21e-06	1.4e-07	1.575e-05	3.52e-06	8.8e-07	643.28210466	701.83397426	732.68376667	5.62348179	0.25051988	-0.34127813
0.0388	18.57879	0.00084145	7.96e-06	1e-08	5.29e-06	1.3e-07	1.602e-05	3.58e-06	8.8e-07	643.56597278	701.67479842	732.58475583	5.59740409	0.25182588	-0.34120038
0.0389	18.619	0.00084094	8.07e-06	2e-08	5.38e-06	1.2e-07	1.628e-05	3.64e-06	8.8e-07	643.84827345	701.51729676	732.48614026	5.57152064	0.25311458	-0.34112294
0.039	18.65918	0.00084043	8.18e-06	2e-08	5.47e-06	1.1e-07	1.655e-05	3.7e-06	8.8e-07	644.12901528	701.36147061	732.3879178	5.545754	0.25438584	-0.34104582
0.0391	18.69931	0.00083991	8.29e-06	2e-08	5.56e-06	1e-07	1.682e-05	3.76e-06	8.8e-07	644.40820512	701.20732068	732.29008679	5.52006805	0.25563974	-0.340969
0.0392	18.7394	0.00083938	8.4e-06	2e-08	5.65e-06	1e-07	1.709e-05	3.83e-06	8.8e-07	644.68584693	701.05484719	732.19264641	5.49449535	0.25687623	-0.34089248
0.0393	18.77945	0.00083885	8.51e-06	2e-08	5.74e-06	9e-08	1.736e-05	3.89e-06	8.8e-07	644.96194746	700.90404988	732.09559504	5.46902095	0.25809531	-0.34081627
0.0394	18.81946	0.00083831	8.62e-06	2e-08	5.83e-06	8e-08	1.764e-05	3.95e-06	8.8e-07	645.23651457	700.75492813	731.99893075	5.4437497	0.25929709	-0.34074037
0.0395	18.85942	0.00083776	8.73e-06	2e-08	5.92e-06	8e-08	1.792e-05	4.02e-06	8.8e-07	645.50955877	700.607481	731.90265081	5.41862094	0.26048154	-0.34066476
0.0396	18.89934	0.00083721	8.85e-06	2e-08	6.01e-06	7e-08	1.82e-05	4.09e-06	8.8e-07	645.7810872	700.461707	731.80675351	5.39360695	0.26164867	-0.34058946
0.0397	18.93923	0.00083666	8.96e-06	2e-08	6.1e-06	7e-08	1.849e-05	4.15e-06	8.8e-07	646.05110053	700.31760418	731.711239	5.36849921	0.26279852	-0.34051446
0.0398	18.97906	0.0008361	9.07e-06	2e-08	6.2e-06	6e-08	1.878e-05	4.22e-06	8.8e-07	646.31960411	700.17517028	731.61610609	5.34367772	0.26393112	-0.34043975
0.0399	19.01886	0.00083553	9.19e-06	2e-08	6.29e-06	6e-08	1.907e-05	4.29e-06	8.8e-07	646.58661191	700.03440252	731.52135108	5.31903236	0.2650465	-0.34036535
0.04	19.05862	0.00083496	9.31e-06	2e-08	6.39e-06	5e-08	1.937e-05	4.36e-06	8.8e-07	646.85213233	699.89529777	731.42697187	5.2945187	0.2661447	-0.34029124
0.0401	19.09833	0.00083438	9.42e-06	2e-08	6.49e-06	5e-08	1.966e-05	4.43e-06	8.8e-07	647.1161702	699.75785258	731.33296743	5.26999786	0.26722577	-0.34021742
0.0402	19.138	0.0008338	9.54e-06	2e-08	6.58e-06	5e-08	1.996e-05	4.5e-06	8.8e-07	647.37872642	699.62206312	731.23933788	5.24562849	0.26828977	-0.3401439
0.0403	19.17763	0.00083321	9.66e-06	2e-08	6.68e-06	4e-08	2.027e-05	4.57e-06	8.8e-07	647.63981278	699.48792528	731.14608014	5.22142597	0.26933672	-0.34007067
0.0404	19.21721	0.00083262	9.78e-06	2e-08	6.78e-06	4e-08	2.057e-05	4.64e-06	8.8e-07	647.89943775	699.35543429	731.05319213	5.1973659	0.27036668	-0.33999773
0.0405	19.25676	0.00083202	9.9e-06	2e-08	6.88e-06	4e-08	2.088e-05	4.71e-06	8.8e-07	648.15760885	699.22458521	730.96067204	5.17343002	0.27137973	-0.33992508
0.0406	19.29626	0.00083141	1.002e-05	3e-08	6.98e-06	3e-08	2.119e-05	4.78e-06	8.8e-07	648.41433147	699.09537277	730.86851867	5.14945066	0.27237591	-0.33985272
0.0407	19.33572	0.0008308	1.014e-05	3e-08	7.09e-06	3e-08	2.15e-05	4.86e-06	8.8e-07	648.66960023	698.96779137	730.77673397	5.12563829	0.27335539	-0.33978065
0.0408	19.37514	0.00083019	1.026e-05	3e-08	7.19e-06	3e-08	2.182e-05	4.93e-06	8.8e-07	648.9234341	698.84183538	730.68531282	5.10195588	0.27431814	-0.33970887
0.0409	19.41451	0.00082957	1.038e-05	3e-08	7.29e-06	3e-08	2.214e-05	5.01e-06	8.8e-07	649.17583695	698.71749874	730.59425447	5.07845787	0.27526421	-0.33963736
0.041	19.45384	0.00082894	1.051e-05	3e-08	7.4e-06	2e-08	2.246e-05	5.08e-06	8.8e-07	649.42681885	698.59477435	730.50355636	5.05506065	0.27619356	-0.33956614
0.0411	19.49313	0.00082831	1.063e-05	3e-08	7.5e-06	2e-08	2.279e-05	5.16e-06	8.8e-07	649.6763838	698.47365565	730.41321773	5.03171044	0.27710663	-0.3394952
0.0412	19.53238	0.00082768	1.076e-05	3e-08	7.61e-06	2e-08	2.312e-05	5.24e-06	8.8e-07	649.92453639	698.35413568	730.32323762	5.00846932	0.27800306	-0.33942454
0.0413	19.57159	0.00082704	1.088e-05	3e-08	7.72e-06	2e-08	2.345e-05	5.31e-06	8.8e-07	650.17128695	698.236207	730.23361343	4.98546002	0.27888339	-0.33935416
0.0414	19.61075	0.00082639	1.101e-05	3e-08	7.83e-06	2e-08	2.378e-05	5.39e-06	8.8e-07	650.41664269	698.11986236	730.14434346	4.96243565	0.27974741	-0.33928407
0.0415	19.64987	0.00082574	1.114e-05	3e-08	7.94e-06	2e-08	2.412e-05	5.47e-06	8.8e-07	650.66060227	698.00509361	730.05542848	4.93946373	0.28059519	-0.33921425
0.0416	19.68895	0.00082508	1.126e-05	3e-08	8.05e-06	2e-08	2.446e-05	5.55e-06	8.8e-07	650.90317236	697.89189305	729.96686695	4.91665015	0.28142703	-0.3391447
0.0417	19.72799	0.00082442	1.139e-05	3e-08	8.16e-06	1e-08	2.48e-05	5.63e-06	8.8e-07	651.14436248	697.78025227	729.87865651	4.89393789	0.28224275	-0.33907544
0.0418	19.76698	0.00082375	1.152e-05	4e-08	8.27e-06	1e-08	2.514e-05	5.71e-06	8.8e-07	651.38418072	697.67016288	729.79079521	4.87144828	0.28304276	-0.33900644
0.0419	19.80593	0.00082308	1.165e-05	4e-08	8.38e-06	1e-08	2.549e-05	5.8e-06	8.8e-07	651.62263796	697.56161602	729.70328028	4.84909353	0.28382677	-0.33893772
0.042	19.84484	0.0008224	1.178e-05	4e-08	8.5e-06	1e-08	2.584e-05	5.88e-06	8.8e-07	651.85974114	697.45460269	729.61611012	4.82684407	0.28459533	-0.33886927
0.0421	19.8837	0.00082172	1.191e-05	4e-08	8.61e-06	1e-08	2.619e-05	5.96e-06	8.8e-07	652.09549828	697.34911388	729.5292828	4.8047243	0.28534822	-0.33880109
0.0422	19.92253	0.00082103	1.205e-05	4e-08	8.73e-06	1e-08	2.655e-05	6.05e-06	8.8e-07	652.32991546	697.24514005	729.44279695	4.78272217	0.28608556	-0.33873318
0.0423	19.96131	0.00082034	1.218e-05	4e-08	8.84e-06	1e-08	2.691e-05	6.13e-06	8.8e-07	652.563	697.14267195	729.35665086	4.76082256	0.28680762	-0.33866553
0.0424	20.00004	0.00081964	1.231e-05	4e-08	8.96e-06	1e-08	2.727e-05	6.22e-06	8.8e-07	652.79475793	697.04169963	729.27084318	4.73903401	0.28751425	-0.33859815
0.0425	20.03874	0.00081894	1.245e-05	4e-08	9.08e-06	1e-08	2.763e-05	6.31e-06	8.8e-07	653.02519592	696.94221338	729.18537239	4.71734817	0.28820589	-0.33853104
0.0426	20.07739	0.00081823	1.258e-05	4e-08	9.2e-06	1e-08	2.8e-05	6.39e-06	8.8e-07	653.2543203	696.84420309	729.10023704	4.69577034	0.28888224	-0.33846419
0.0427	20.116	0.00081752	1.272e-05	4e-08	9.31e-06	1e-08	2.837e-05	6.48e-06	8.8e-07	653.48213754	696.74765861	729.01543568	4.67429747	0.28954392	-0.3383976
0.0428	20.15457	0.0008168	1.285e-05	5e-08	9.43e-06	1e-08	2.874e-05	6.57e-06	8.8e-07	653.70865407	696.6525697	728.93096685	4.6529309	0.29019065	-0.33833127
0.0429	20.19309	0.00081607	1.299e-05	5e-08	9.56e-06	1e-08	2.912e-05	6.66e-06	8.8e-07	653.93387633	696.55892575	728.84682909	4.63167015	0.29082259	-0.3382652
0.043	20.23157	0.00081534	1.313e-05	5e-08	9.68e-06	1e-08	2.949e-05	6.75e-06	8.8e-07	654.15781077	696.4667164	728.76302094	4.61051451	0.29144002	-0.33819939
0.0431	20.27001	0.00081461	1.327e-05	5e-08	9.8e-06	0.0	2.987e-05	6.84e-06	8.8e-07	654.3804638	696.37593083	728.67954096	4.58946429	0.29204282	-0.33813384
0.0432	20.30841	0.00081387	1.341e-05	5e-08	9.92e-06	0.0	3.026e-05	6.93e-06	8.8e-07	654.60184183	696.28655837	728.5963877	4.56851801	0.29263142	-0.33806854
0.0433	20.34676	0.00081313	1.355e-05	5e-08	1.005e-05	0.0	3.064e-05	7.03e-06	8.8e-07	654.82195126	696.19858805	728.51355971	4.54767666	0.29320553	-0.3380035
0.0434	20.38507	0.00081238	1.369e-05	5e-08	1.017e-05	0.0	3.103e-05	7.12e-06	8.8e-07	655.04079847	696.11200893	728.43105557	4.52693792	0.29376577	-0.33793872
0.0435	20.42334	0.00081163	1.383e-05	5e-08	1.03e-05	0.0	3.142e-05	7.21e-06	8.8e-07	655.25838984	696.02680992	728.34887384	4.50630331	0.29431173	-0.33787418
0.0436	20.46156	0.00081087	1.397e-05	5e-08	1.043e-05	0.0	3.182e-05	7.31e-06	8.8e-07	655.4747317	695.94297981	728.2670131	4.48577063	0.294844	-0.3378099
0.0437	20.49974	0.00081011	1.411e-05	6e-08	1.056e-05	0.0	3.221e-05	7.4e-06	8.8e-07	655.68983041	695.86050742	728.18547193	4.46533933	0.29536273	-0.33774587
0.0438	20.53788	0.00080934	1.425e-05	6e-08	1.068e-05	0.0	3.261e-05	7.5e-06	8.8e-07	655.90369223	695.77938116	728.10424894	4.44501075	0.29586756	-0.33768209
0.0439	20.57597	0.00080857	1.44e-05	6e-08	1.081e-05	0.0	3.301e-05	7.59e-06	8.8e-07	656.11632353	695.69958991	728.02334269	4.42478475	0.29635853	-0.33761856
0.044	20.61403	0.00080779	1.454e-05	6e-08	1.094e-05	0.0	3.342e-05	7.69e-06	8.8e-07	656.32773064	695.62112243	727.94275177	4.4046602	0.29683597	-0.33755528
0.0441	20.65203	0.00080701	1.469e-05	6e-08	1.107e-05	0.0	3.383e-05	7.79e-06	8.8e-07	656.53791982	695.54396713	727.86247478	4.38463516	0.2973004	-0.33749224
0.0442	20.69	0.00080622	1.483e-05	6e-08	1.121e-05	0.0	3.424e-05	7.89e-06	8.8e-07	656.7468975	695.46811201	727.7825103	4.36475512	0.29774579	-0.33742956
0.0443	20.72792	0.00080543	1.498e-05	6e-08	1.134e-05	0.0	3.465e-05	7.99e-06	8.8e-07	656.95467219	695.39354125	727.70285644	4.34490477	0.29818729	-0.33736695
0.0444	20.7658	0.00080463	1.512e-05	7e-08	1.147e-05	0.0	3.506e-05	8.09e-06	8.8e-07	657.16124841	695.32024642	727.62351219	4.32521297	0.29860815	-0.33730473
0.0445	20.80364	0.00080383	1.527e-05	7e-08	1.161e-05	0.0	3.548e-05	8.19e-06	8.8e-07	657.36663144	695.24821757	727.54447639	4.30560947	0.29901751	-0.33724273
0.0446	20.84143	0.00080302	1.542e-05	7e-08	1.174e-05	0.0	3.59e-05	8.29e-06	8.8e-07	657.57082762	695.17744268	727.46574763	4.28602747	0.29942418	-0.33718078
0.0447	20.87918	0.00080221	1.557e-05	7e-08	1.188e-05	0.0	3.632e-05	8.39e-06	8.8e-07	657.7738411	695.10791407	727.38732499	4.26657381	0.29981441	-0.33711915
0.0448	20.91689	0.0008014	1.571e-05	7e-08	1.201e-05	0.0	3.675e-05	8.5e-06	8.8e-07	657.97568345	695.03960961	727.30920593	4.24729918	0.30018159	-0.33705795
0.0449	20.95455	0.00080058	1.586e-05	7e-08	1.215e-05	0.0	3.718e-05	8.6e-06	8.8e-07	658.17635833	694.97252233	727.23138963	4.22820283	0.30052661	-0.33699719
0.045	20.99217	0.00079975	1.601e-05	8e-08	1.229e-05	0.0	3.761e-05	8.71e-06	8.8e-07	658.37587824	694.90662849	727.15387332	4.20902061	0.30088241	-0.33693622
0.0451	21.02975	0.00079893	1.616e-05	8e-08	1.243e-05	0.0	3.804e-05	8.81e-06	8.8e-07	658.57423675	694.84194034	727.07665844	4.18983839	0.30123821	-0.33687525
0.0452	21.06728	0.00079809	1.631e-05	8e-08	1.257e-05	0.0	3.848e-05	8.92e-06	8.8e-07	658.77143996	694.77844602	726.99974364	4.17088455	0.30156518	-0.33681484
0.0453	21.10477	0.00079725	1.647e-05	8e-08	1.271e-05	0.0	3.892e-05	9.02e-06	8.8e-07	658.96749971	694.71612266	726.92312633	4.15204082	0.30187849	-0.3367547
0.0454	21.14222	0.00079641	1.662e-05	8e-08	1.285e-05	0.0	3.936e-05	9.13e-06	8.8e-07	659.16242395	694.65495493	726.84680475	4.13335021	0.30217308	-0.33669493
0.0455	21.17962	0.00079556	1.677e-05	8e-08	1.299e-05	0.0	3.98e-05	9.24e-06	8.8e-07	659.35621696	694.59493454	726.77077797	4.11460746	0.30247406	-0.33663504
0.0456	21.21698	0.00079471	1.692e-05	9e-08	1.313e-05	0.0	4.024e-05	9.35e-06	8.8e-07	659.54888633	694.53604678	726.69504434	4.09611788	0.30274412	-0.33657576
0.0457	21.25429	0.00079386	1.708e-05	9e-08	1.328e-05	0.0	4.069e-05	9.46e-06	8.8e-07	659.74043405	694.47828773	726.61960341	4.07771605	0.30300383	-0.33651671
0.0458	21.29157	0.000793	1.723e-05	9e-08	1.342e-05	0.0	4.114e-05	9.57e-06	8.8e-07	659.93087597	694.42162661	726.54445173	4.05935156	0.30325905	-0.33645774
0.0459	21.32879	0.00079213	1.739e-05	9e-08	1.356e-05	0.0	4.16e-05	9.68e-06	8.8e-07	660.12020984	694.36606781	726.46958978	4.04101977	0.30351034	-0.33639885
0.046	21.36598	0.00079126	1.754e-05	9e-08	1.371e-05	0.0	4.205e-05	9.79e-06	8.8e-07	660.30843775	694.31160723	726.39501711	4.02272068	0.30375769	-0.33634005
0.0461	21.40312	0.00079039	1.77e-05	1e-07	1.385e-05	0.0	4.251e-05	9.9e-06	8.8e-07	660.4955698	694.25822517	726.32073153	4.00471327	0.3039707	-0.33628196
0.0462	21.44022	0.00078951	1.785e-05	1e-07	1.4e-05	0.0	4.297e-05	1.001e-05	8.8e-07	660.68161417	694.20590567	726.24673126	3.98666365	0.30418858	-0.33622376
0.0463	21.47727	0.00078863	1.801e-05	1e-07	1.415e-05	0.0	4.343e-05	1.013e-05	8.8e-07	660.86657206	694.15464642	726.17301603	3.96868647	0.30439786	-0.33616575
0.0464	21.51428	0.00078774	1.817e-05	1e-07	1.43e-05	0.0	4.39e-05	1.024e-05	8.8e-07	661.05044829	694.104438	726.0995848	3.95080355	0.30459606	-0.33610796
0.0465	21.55125	0.00078685	1.833e-05	1e-07	1.445e-05	0.0	4.436e-05	1.036e-05	8.8e-07	661.23325095	694.05526455	726.02643582	3.93305101	0.30477922	-0.33605049
0.0466	21.58817	0.00078596	1.848e-05	1.1e-07	1.459e-05	0.0	4.483e-05	1.047e-05	8.8e-07	661.41498746	694.00711168	725.95356748	3.91539898	0.30495093	-0.33599327
0.0467	21.62505	0.00078506	1.864e-05	1.1e-07	1.474e-05	0.0	4.53e-05	1.059e-05	8.8e-07	661.59566403	693.9599673	725.88097844	3.89783783	0.30511234	-0.33593628
0.0468	21.66189	0.00078416	1.88e-05	1.1e-07	1.49e-05	0.0	4.578e-05	1.071e-05	8.8e-07	661.77528654	693.91382003	725.80866743	3.88036489	0.30526382	-0.3358795
0.0469	21.69868	0.00078325	1.896e-05	1.1e-07	1.505e-05	0.0	4.625e-05	1.082e-05	8.8e-07	661.95386443	693.86865161	725.73663241	3.86305099	0.30539763	-0.33582311
0.047	21.73543	0.00078234	1.912e-05	1.2e-07	1.52e-05	0.0	4.673e-05	1.094e-05	8.8e-07	662.13139929	693.824459	725.66487304	3.8456935	0.30553627	-0.33576661
0.0471	21.77213	0.00078142	1.928e-05	1.2e-07	1.535e-05	0.0	4.721e-05	1.106e-05	8.8e-07	662.3078951	693.78123449	725.59338847	3.82849869	0.30565689	-0.33571051
0.0472	21.80879	0.00078051	1.944e-05	1.2e-07	1.55e-05	0.0	4.77e-05	1.118e-05	8.8e-07	662.4833613	693.73895988	725.52217665	3.81143314	0.30576337	-0.33565473
0.0473	21.84541	0.00077958	1.96e-05	1.2e-07	1.566e-05	0.0	4.818e-05	1.13e-05	8.8e-07	662.65780535	693.6976208	725.451236	3.79436182	0.30587049	-0.33559894
0.0474	21.88198	0.00077866	1.977e-05	1.3e-07	1.581e-05	0.0	4.867e-05	1.142e-05	8.8e-07	662.83122971	693.65721265	725.38056597	3.77746606	0.30595894	-0.33554357
0.0475	21.91851	0.00077773	1.993e-05	1.3e-07	1.597e-05	0.0	4.916e-05	1.154e-05	8.8e-07	663.00364057	693.61772371	725.31016524	3.76052089	0.30605264	-0.33548809
0.0476	21.95499	0.00077679	2.009e-05	1.3e-07	1.612e-05	0.0	4.965e-05	1.166e-05	8.8e-07	663.17504514	693.57914017	725.24003226	3.74381309	0.30612094	-0.33543318
0.0477	21.99143	0.00077585	2.025e-05	1.3e-07	1.628e-05	0.0	5.014e-05	1.179e-05	8.8e-07	663.34544556	693.54145795	725.17016658	3.72715431	0.30618403	-0.3353784
0.0478	22.02783	0.00077491	2.042e-05	1.4e-07	1.644e-05	0.0	5.064e-05	1.191e-05	8.8e-07	663.51485204	693.50465754	725.10056602	3.71048844	0.30624788	-0.3353236
0.0479	22.06418	0.00077396	2.058e-05	1.4e-07	1.659e-05	0.0	5.114e-05	1.203e-05	8.8e-07	663.68326348	693.46874111	725.03123081	3.69392928	0.30630079	-0.33526907
0.048	22.10049	0.00077301	2.074e-05	1.4e-07	1.675e-05	0.0	5.164e-05	1.216e-05	8.8e-07	663.8506882	693.43369314	724.96215916	3.67747231	0.30634315	-0.33521478
0.0481	22.13675	0.00077206	2.091e-05	1.4e-07	1.691e-05	0.0	5.214e-05	1.228e-05	8.8e-07	664.01713287	693.39950103	724.89334965	3.66111388	0.30637532	-0.33516074
0.0482	22.17297	0.0007711	2.107e-05	1.5e-07	1.707e-05	0.0	5.265e-05	1.241e-05	8.8e-07	664.18260366	693.36615322	724.82480097	3.64484451	0.30639837	-0.33510691
0.0483	22.20915	0.00077014	2.124e-05	1.5e-07	1.723e-05	0.0	5.315e-05	1.253e-05	8.8e-07	664.34710635	693.33363888	724.75651189	3.62865878	0.30641295	-0.33505329
0.0484	22.24528	0.00076918	2.141e-05	1.5e-07	1.739e-05	0.0	5.366e-05	1.266e-05	8.8e-07	664.51064655	693.30194761	724.68848121	3.61255522	0.30641928	-0.33499987
0.0485	22.28136	0.00076821	2.157e-05	1.5e-07	1.755e-05	0.0	5.417e-05	1.279e-05	8.8e-07	664.67322982	693.27106914	724.62070776	3.5965324	0.30641765	-0.33494665
0.0486	22.31741	0.00076724	2.174e-05	1.6e-07	1.771e-05	0.0	5.468e-05	1.292e-05	8.8e-07	664.83486166	693.24099336	724.55319035	3.58059112	0.30640801	-0.33489364
0.0487	22.3534	0.00076626	2.19e-05	1.6e-07	1.787e-05	0.0	5.52e-05	1.305e-05	8.8e-07	664.99554775	693.21170986	724.4859278	3.56473615	0.30638992	-0.33484083
0.0488	22.38936	0.00076529	2.207e-05	1.6e-07	1.804e-05	0.0	5.572e-05	1.318e-05	8.8e-07	665.15529402	693.18320785	724.41891883	3.54897234	0.30636303	-0.33478825
0.0489	22.42527	0.0007643	2.224e-05	1.7e-07	1.82e-05	0.0	5.623e-05	1.331e-05	8.8e-07	665.31410691	693.15547563	724.35216209	3.53331055	0.30632635	-0.33473592
0.049	22.46113	0.00076332	2.241e-05	1.7e-07	1.836e-05	0.0	5.675e-05	1.344e-05	8.8e-07	665.47199077	693.12850534	724.28565665	3.51768843	0.30628601	-0.33468369
0.0491	22.49695	0.00076233	2.257e-05	1.7e-07	1.853e-05	0.0	5.728e-05	1.357e-05	8.8e-07	665.62895248	693.10228476	724.21940105	3.50213532	0.30623922	-0.33463163
0.0492	22.53273	0.00076134	2.274e-05	1.8e-07	1.869e-05	0.0	5.78e-05	1.37e-05	8.8e-07	665.78499489	693.07680874	724.15339469	3.4867053	0.30618069	-0.33457987
0.0493	22.56846	0.00076034	2.291e-05	1.8e-07	1.886e-05	0.0	5.833e-05	1.383e-05	8.8e-07	665.94012378	693.05206689	724.08763635	3.47133712	0.30611666	-0.33452826
0.0494	22.60415	0.00075934	2.308e-05	1.8e-07	1.902e-05	0.0	5.885e-05	1.396e-05	8.8e-07	666.0943465	693.02804635	724.02212447	3.45598638	0.30605103	-0.3344767
0.0495	22.63979	0.00075834	2.325e-05	1.8e-07	1.919e-05	0.0	5.938e-05	1.41e-05	8.8e-07	666.2476662	693.00474157	723.95685839	3.44079365	0.30597085	-0.33442553
0.0496	22.67539	0.00075734	2.342e-05	1.9e-07	1.936e-05	0.0	5.992e-05	1.423e-05	8.8e-07	666.40008835	692.98214288	723.89183695	3.42566304	0.305885	-0.33437451
0.0497	22.71094	0.00075633	2.359e-05	1.9e-07	1.952e-05	0.0	6.045e-05	1.437e-05	8.8e-07	666.55162012	692.96023767	723.82705865	3.41053885	0.30579855	-0.3343235
0.0498	22.74645	0.00075532	2.376e-05	1.9e-07	1.969e-05	0.0	6.098e-05	1.45e-05	8.8e-07	666.70226234	692.93902463	723.76252331	3.39552336	0.3057026	-0.33427277
0.0499	22.78191	0.00075431	2.393e-05	2e-07	1.986e-05	0.0	6.152e-05	1.464e-05	8.8e-07	666.85202278	692.91849034	723.69822929	3.3806039	0.30559801	-0.33422227
0.05	22.81733	0.00075329	2.41e-05	2e-07	2.003e-05	0.0	6.206e-05	1.477e-05	8.8e-07	667.00090756	692.89862421	723.6341753	3.36576649	0.30548619	-0.33417198
0.05009	22.8527	0.00075227	2.427e-05	2e-07	2.019e-05	0.0	6.26e-05	1.491e-05	8.8e-07	667.14892218	692.87941685	723.57036019	3.35100485	0.30536777	-0.33412187
0.05019	22.88803	0.00075124	2.444e-05	2.1e-07	2.036e-05	0.0	6.314e-05	1.505e-05	8.8e-07	667.29607187	692.86085939	723.50678287	3.3363177	0.30524295	-0.33407194
0.05029	22.92332	0.00075022	2.461e-05	2.1e-07	2.053e-05	0.0	6.369e-05	1.519e-05	8.8e-07	667.44236181	692.84294304	723.44344223	3.32170522	0.3051118	-0.33402221
0.05039	22.95856	0.00074919	2.479e-05	2.2e-07	2.07e-05	0.0	6.423e-05	1.533e-05	8.8e-07	667.58779724	692.82565911	723.38033718	3.30716739	0.30497432	-0.33397265
0.05049	22.99375	0.00074816	2.496e-05	2.2e-07	2.087e-05	0.0	6.478e-05	1.546e-05	8.8e-07	667.73238364	692.80899838	723.31746658	3.29271236	0.30482989	-0.3339233
0.05059	23.0289	0.00074712	2.513e-05	2.2e-07	2.104e-05	0.0	6.533e-05	1.56e-05	8.8e-07	667.87612621	692.79295227	723.25482933	3.27831895	0.30468039	-0.33387411
0.05069	23.06401	0.00074609	2.53e-05	2.3e-07	2.122e-05	0.0	6.588e-05	1.574e-05	8.8e-07	668.01903053	692.7775116	723.19242426	3.26400524	0.30452431	-0.33382511
0.05079	23.09907	0.00074505	2.547e-05	2.3e-07	2.139e-05	0.0	6.643e-05	1.588e-05	8.8e-07	668.16110129	692.76266873	723.13025039	3.2497628	0.30436246	-0.33377629
0.05089	23.13408	0.000744	2.565e-05	2.3e-07	2.156e-05	0.0	6.698e-05	1.603e-05	8.8e-07	668.3023434	692.74841566	723.06830668	3.23559226	0.30419487	-0.33372765
0.05099	23.16905	0.00074296	2.582e-05	2.4e-07	2.173e-05	0.0	6.754e-05	1.617e-05	8.8e-07	668.44276196	692.73474417	723.00659209	3.22149452	0.30402134	-0.33367919
0.05109	23.20398	0.00074191	2.599e-05	2.4e-07	2.19e-05	0.0	6.809e-05	1.631e-05	8.8e-07	668.58236083	692.72164806	722.94510579	3.2074789	0.30384141	-0.33363093
0.05119	23.23886	0.00074086	2.617e-05	2.5e-07	2.208e-05	0.0	6.865e-05	1.645e-05	8.8e-07	668.72114789	692.70911473	722.88384614	3.19352385	0.30365664	-0.33358282
0.05129	23.27369	0.00073981	2.634e-05	2.5e-07	2.225e-05	0.0	6.921e-05	1.66e-05	8.8e-07	668.85913001	692.69713337	722.82281169	3.17972972	0.30345957	-0.33353511
0.05139	23.30848	0.00073875	2.651e-05	2.5e-07	2.242e-05	0.0	6.977e-05	1.674e-05	8.8e-07	668.99630898	692.6857012	722.76200209	3.1658555	0.30326865	-0.33348721
0.05149	23.34322	0.00073769	2.669e-05	2.6e-07	2.26e-05	0.0	7.033e-05	1.688e-05	8.8e-07	669.13268509	692.67481774	722.70141726	3.15208615	0.30306961	-0.33343956
0.05159	23.37792	0.00073663	2.686e-05	2.6e-07	2.277e-05	0.0	7.089e-05	1.703e-05	8.8e-07	669.26826759	692.66446852	722.64105528	3.13841663	0.30286297	-0.33339217
0.05169	23.41258	0.00073557	2.704e-05	2.7e-07	2.295e-05	0.0	7.146e-05	1.717e-05	8.8e-07	669.40306311	692.65464335	722.58091477	3.12484554	0.30264903	-0.33334502
0.05179	23.44719	0.0007345	2.721e-05	2.7e-07	2.312e-05	0.0	7.203e-05	1.732e-05	8.8e-07	669.53707451	692.64533782	722.52099513	3.11128274	0.30243446	-0.33329789
0.05189	23.48175	0.00073343	2.738e-05	2.7e-07	2.33e-05	0.0	7.259e-05	1.746e-05	8.8e-07	669.67030626	692.63654511	722.46129542	3.09783264	0.30221156	-0.33325104
0.05199	23.51627	0.00073236	2.756e-05	2.8e-07	2.347e-05	0.0	7.316e-05	1.761e-05	8.8e-07	669.80276519	692.62825487	722.40181423	3.08447529	0.30198199	-0.33320442
0.05209	23.55074	0.00073129	2.773e-05	2.8e-07	2.365e-05	0.0	7.373e-05	1.776e-05	8.8e-07	669.93445802	692.62045707	722.34255015	3.07112508	0.30175191	-0.33315782
0.05219	23.58517	0.00073022	2.791e-05	2.9e-07	2.383e-05	0.0	7.43e-05	1.791e-05	8.8e-07	670.06538429	692.61315238	722.28350328	3.05783548	0.30151745	-0.33311138
0.05229	23.61955	0.00072914	2.808e-05	2.9e-07	2.4e-05	0.0	7.488e-05	1.805e-05	8.8e-07	670.19555105	692.60633033	722.22467216	3.04466396	0.30127462	-0.33306522
0.05239	23.65388	0.00072806	2.826e-05	3e-07	2.418e-05	0.0	7.545e-05	1.82e-05	8.8e-07	670.32496409	692.59998238	722.16605558	3.03154345	0.30102824	-0.3330192
0.05249	23.68818	0.00072698	2.843e-05	3e-07	2.436e-05	0.0	7.603e-05	1.835e-05	8.8e-07	670.45362784	692.59410206	722.10765261	3.01848781	0.30077737	-0.33297334
0.05259	23.72242	0.0007259	2.861e-05	3.1e-07	2.453e-05	0.0	7.66e-05	1.85e-05	8.8e-07	670.58154704	692.58868253	722.04946228	3.00549803	0.300522	-0.33292764
0.05269	23.75662	0.00072481	2.879e-05	3.1e-07	2.471e-05	0.0	7.718e-05	1.865e-05	8.8e-07	670.70872639	692.58371699	721.9914836	2.99257401	0.30026219	-0.33288211
0.05279	23.79077	0.00072373	2.896e-05	3.2e-07	2.489e-05	0.0	7.776e-05	1.88e-05	8.8e-07	670.83517065	692.57919867	721.93371558	2.97971599	0.29999789	-0.33283674
0.05289	23.82488	0.00072264	2.914e-05	3.2e-07	2.507e-05	0.0	7.834e-05	1.895e-05	8.8e-07	670.96088382	692.57512187	721.8761574	2.96690921	0.29973023	-0.33279151
0.05299	23.85894	0.00072155	2.931e-05	3.2e-07	2.524e-05	0.0	7.892e-05	1.91e-05	8.8e-07	671.08587191	692.57147811	721.81880781	2.95419672	0.29945629	-0.33274651
0.05309	23.89296	0.00072045	2.949e-05	3.3e-07	2.542e-05	0.0	7.95e-05	1.925e-05	8.8e-07	671.21014142	692.56825835	721.76166545	2.94160496	0.29917464	-0.33270181
0.05319	23.92693	0.00071936	2.966e-05	3.3e-07	2.56e-05	-0.0	8.008e-05	1.94e-05	8.8e-07	671.33369631	692.56545709	721.70472949	2.92896438	0.29889612	-0.33265699
0.05329	23.96086	0.00071826	2.984e-05	3.4e-07	2.578e-05	-0.0	8.067e-05	1.956e-05	8.8e-07	671.45653558	692.56307575	721.64800016	2.91639113	0.29861324	-0.33261234
0.05339	23.99474	0.00071716	3.002e-05	3.4e-07	2.596e-05	-0.0	8.125e-05	1.971e-05	8.8e-07	671.57866715	692.56110342	721.59147581	2.90393118	0.29832314	-0.33256798
0.05349	24.02857	0.00071606	3.019e-05	3.5e-07	2.614e-05	0.0	8.184e-05	1.986e-05	8.8e-07	671.70009743	692.55953139	721.53515511	2.89154898	0.29802824	-0.33252381
0.05359	24.06236	0.00071496	3.037e-05	3.5e-07	2.632e-05	0.0	8.243e-05	2.002e-05	8.8e-07	671.82082933	692.55835575	721.47903745	2.87918039	0.29773249	-0.33247968
0.05369	24.0961	0.00071386	3.054e-05	3.6e-07	2.65e-05	0.0	8.302e-05	2.017e-05	8.8e-07	671.94086703	692.55757088	721.42312196	2.86691291	0.29743052	-0.3324358
0.05379	24.1298	0.00071276	3.072e-05	3.6e-07	2.668e-05	0.0	8.361e-05	2.032e-05	8.8e-07	672.06021679	692.55716847	721.36740735	2.85472821	0.2971236	-0.33239213
0.05389	24.16345	0.00071165	3.09e-05	3.7e-07	2.686e-05	-0.0	8.42e-05	2.048e-05	8.8e-07	672.17888428	692.55714109	721.31189244	2.84254578	0.29681655	-0.33234847
0.05399	24.19705	0.00071054	3.107e-05	3.8e-07	2.704e-05	-0.0	8.479e-05	2.063e-05	8.8e-07	672.29686956	692.55748866	721.25657722	2.83042975	0.29650551	-0.33230497
0.05409	24.23061	0.00070943	3.125e-05	3.8e-07	2.722e-05	-0.0	8.538e-05	2.079e-05	8.8e-07	672.41417938	692.5582024	721.20146029	2.81841266	0.29618866	-0.33226173
0.05419	24.26412	0.00070832	3.143e-05	3.9e-07	2.74e-05	0.0	8.597e-05	2.095e-05	8.8e-07	672.53081864	692.55927598	721.14654064	2.80644237	0.29586911	-0.33221861
0.05429	24.29759	0.00070721	3.16e-05	3.9e-07	2.758e-05	0.0	8.657e-05	2.11e-05	8.8e-07	672.64679153	692.56070405	721.09181738	2.79453116	0.29554618	-0.33217563
0.05439	24.33101	0.00070609	3.178e-05	4e-07	2.776e-05	0.0	8.716e-05	2.126e-05	8.8e-07	672.7621024	692.56248111	721.03728963	2.78267955	0.29521991	-0.33213281
0.05449	24.36438	0.00070498	3.196e-05	4e-07	2.794e-05	0.0	8.776e-05	2.142e-05	8.8e-07	672.87675561	692.56460166	720.98295648	2.77088795	0.29489022	-0.33209014
0.05459	24.39771	0.00070386	3.213e-05	4.1e-07	2.812e-05	0.0	8.835e-05	2.157e-05	8.8e-07	672.99075482	692.56706114	720.92881717	2.75914723	0.29455775	-0.3320476
0.05469	24.43099	0.00070275	3.231e-05	4.1e-07	2.83e-05	0.0	8.895e-05	2.173e-05	8.8e-07	673.10410598	692.56985218	720.87487046	2.74749104	0.29422058	-0.33200527
0.05479	24.46422	0.00070163	3.248e-05	4.2e-07	2.848e-05	0.0	8.955e-05	2.189e-05	8.8e-07	673.21681182	692.5729714	720.8211158	2.73586778	0.2938817	-0.33196303
0.05489	24.49741	0.00070051	3.266e-05	4.2e-07	2.867e-05	0.0	9.015e-05	2.205e-05	8.8e-07	673.32887791	692.57641204	720.76755201	2.72433626	0.29353786	-0.33192102
0.05499	24.53055	0.00069939	3.284e-05	4.3e-07	2.885e-05	-0.0	9.074e-05	2.221e-05	8.8e-07	673.440309	692.58016832	720.71417813	2.71290155	0.29318903	-0.33187927
0.05509	24.56365	0.00069826	3.301e-05	4.4e-07	2.903e-05	-0.0	9.134e-05	2.236e-05	8.8e-07	673.55111211	692.58423192	720.66099269	2.70144254	0.29284145	-0.33183744
0.05519	24.5967	0.00069714	3.319e-05	4.4e-07	2.921e-05	-0.0	9.194e-05	2.252e-05	8.8e-07	673.66128425	692.58860637	720.6079963	2.69001426	0.29249226	-0.3317957
0.05529	24.6297	0.00069601	3.337e-05	4.5e-07	2.939e-05	-0.0	9.255e-05	2.268e-05	8.8e-07	673.77083101	692.59328504	720.55518782	2.67869282	0.29213753	-0.33175423
0.05539	24.66266	0.00069489	3.354e-05	4.5e-07	2.957e-05	-0.0	9.315e-05	2.284e-05	8.8e-07	673.87975917	692.59825995	720.50256584	2.66744511	0.29177911	-0.33171295
0.05549	24.69557	0.00069376	3.372e-05	4.6e-07	2.975e-05	0.0	9.375e-05	2.3e-05	8.8e-07	673.98807284	692.60352631	720.45012951	2.65621329	0.29141988	-0.33167171
0.05559	24.72843	0.00069263	3.389e-05	4.7e-07	2.994e-05	0.0	9.435e-05	2.316e-05	8.8e-07	674.09577454	692.60908123	720.39787829	2.6450698	0.29105627	-0.3316307
0.05569	24.76125	0.00069151	3.407e-05	4.7e-07	3.012e-05	0.0	9.496e-05	2.332e-05	8.8e-07	674.20287022	692.61491787	720.34581096	2.63400894	0.29068868	-0.3315899
0.05579	24.79402	0.00069038	3.425e-05	4.8e-07	3.03e-05	-0.0	9.556e-05	2.349e-05	8.8e-07	674.30936555	692.62102983	720.29392634	2.62295067	0.29032097	-0.33154911
0.05589	24.82674	0.00068925	3.442e-05	4.8e-07	3.048e-05	-0.0	9.617e-05	2.365e-05	8.8e-07	674.41526032	692.62741736	720.24222448	2.61194469	0.28995074	-0.33150845
0.05599	24.85942	0.00068812	3.46e-05	4.9e-07	3.066e-05	-0.0	9.677e-05	2.381e-05	8.8e-07	674.52056013	692.63407418	720.19070421	2.60102161	0.2895766	-0.33146801
0.05609	24.89205	0.00068698	3.477e-05	5e-07	3.085e-05	-0.0	9.738e-05	2.397e-05	8.8e-07	674.62527004	692.64099466	720.13936447	2.59015759	0.28919972	-0.33142771
0.05619	24.92463	0.00068585	3.495e-05	5e-07	3.103e-05	-0.0	9.798e-05	2.413e-05	8.8e-07	674.72939388	692.6481746	720.08820448	2.57934358	0.2888206	-0.33138755
0.05629	24.95717	0.00068472	3.513e-05	5.1e-07	3.121e-05	-0.0	9.859e-05	2.43e-05	8.8e-07	674.83293546	692.65560986	720.03722345	2.56858206	0.28843906	-0.33134753
0.05639	24.98966	0.00068358	3.53e-05	5.2e-07	3.139e-05	-0.0	9.92e-05	2.446e-05	8.8e-07	674.93589839	692.66329651	719.98642061	2.55784935	0.28805628	-0.33130757
0.05649	25.0221	0.00068245	3.548e-05	5.2e-07	3.157e-05	-0.0	9.981e-05	2.462e-05	8.8e-07	675.03828643	692.67123055	719.9357952	2.54720609	0.28766951	-0.33126785
0.05659	25.0545	0.00068131	3.565e-05	5.3e-07	3.176e-05	-0.0	0.00010042	2.478e-05	8.8e-07	675.14010517	692.67940601	719.88534604	2.53664388	0.28727928	-0.33122835
0.05669	25.08684	0.00068018	3.583e-05	5.4e-07	3.194e-05	-0.0	0.00010102	2.495e-05	8.8e-07	675.24135943	692.68781784	719.83507214	2.52606729	0.28688966	-0.3311888
0.05679	25.11915	0.00067904	3.6e-05	5.4e-07	3.212e-05	-0.0	0.00010163	2.511e-05	8.8e-07	675.34204856	692.69646671	719.78497362	2.51554623	0.28649765	-0.3311494
0.05689	25.1514	0.0006779	3.618e-05	5.5e-07	3.23e-05	-0.0	0.00010224	2.528e-05	8.8e-07	675.44217821	692.70534673	719.73504932	2.50510506	0.28610229	-0.3311102
0.05699	25.18361	0.00067677	3.635e-05	5.6e-07	3.248e-05	-0.0	0.00010285	2.544e-05	8.8e-07	675.54175301	692.71445313	719.68529827	2.49470837	0.28570509	-0.33107113
0.05709	25.21577	0.00067563	3.653e-05	5.6e-07	3.266e-05	-0.0	0.00010346	2.561e-05	8.8e-07	675.6407766	692.72378217	719.63571971	2.48435999	0.28530592	-0.33103217
0.05719	25.24788	0.00067449	3.67e-05	5.7e-07	3.285e-05	-0.0	0.00010407	2.577e-05	8.8e-07	675.73925291	692.73332989	719.58631283	2.47407967	0.28490401	-0.3309934
0.05729	25.27995	0.00067335	3.688e-05	5.8e-07	3.303e-05	0.0	0.00010468	2.594e-05	8.8e-07	675.83718579	692.74309241	719.53707681	2.46383644	0.28450063	-0.33095472
0.05739	25.31197	0.00067221	3.705e-05	5.8e-07	3.321e-05	0.0	0.00010529	2.61e-05	8.8e-07	675.93457883	692.75306616	719.48801091	2.45365511	0.28409484	-0.33091621
0.05749	25.34394	0.00067107	3.722e-05	5.9e-07	3.339e-05	-0.0	0.0001059	2.627e-05	8.8e-07	676.03143606	692.76324716	719.4391143	2.44351563	0.28368744	-0.33087781
0.05759	25.37586	0.00066993	3.74e-05	6e-07	3.357e-05	-0.0	0.00010652	2.643e-05	8.8e-07	676.12776095	692.77363199	719.39038624	2.43342244	0.28327827	-0.33083952
0.05769	25.40774	0.00066879	3.757e-05	6e-07	3.375e-05	0.0	0.00010713	2.66e-05	8.8e-07	676.2235573	692.78421697	719.34182594	2.42339524	0.28286663	-0.33080141
0.05779	25.43957	0.00066765	3.775e-05	6.1e-07	3.394e-05	-0.0	0.00010774	2.676e-05	8.8e-07	676.31882885	692.7949985	719.29343263	2.41340403	0.28245367	-0.3307634
0.05789	25.47135	0.00066651	3.792e-05	6.2e-07	3.412e-05	-0.0	0.00010835	2.693e-05	8.8e-07	676.41357908	692.80597324	719.24520557	2.40347299	0.28203852	-0.33072554
0.05799	25.50308	0.00066537	3.809e-05	6.3e-07	3.43e-05	0.0	0.00010896	2.71e-05	8.8e-07	676.50781191	692.81713748	719.19714394	2.39358256	0.28162191	-0.3306878
0.05809	25.53477	0.00066423	3.827e-05	6.3e-07	3.448e-05	0.0	0.00010958	2.726e-05	8.8e-07	676.60153072	692.82848804	719.14924703	2.38373711	0.28120372	-0.33065017
0.05819	25.56641	0.00066309	3.844e-05	6.4e-07	3.466e-05	0.0	0.00011019	2.743e-05	8.8e-07	676.69473978	692.84002096	719.10151396	2.37395093	0.28078347	-0.33061269
0.05829	25.598	0.00066195	3.861e-05	6.5e-07	3.484e-05	0.0	0.0001108	2.76e-05	8.8e-07	676.78744366	692.851732	719.05394376	2.3642417	0.2803606	-0.33057542
0.05839	25.62955	0.00066081	3.879e-05	6.6e-07	3.502e-05	0.0	0.00011141	2.777e-05	8.8e-07	676.87964322	692.86362041	719.00653625	2.35452557	0.27993796	-0.33053814
0.05849	25.66104	0.00065967	3.896e-05	6.6e-07	3.52e-05	0.0	0.00011203	2.793e-05	8.8e-07	676.97134226	692.87568269	718.95929064	2.34486981	0.2795133	-0.33050101
0.05859	25.69249	0.00065852	3.913e-05	6.7e-07	3.538e-05	0.0	0.00011264	2.81e-05	8.8e-07	677.0625449	692.88791514	718.91220606	2.33527682	0.27908657	-0.33046405
0.05869	25.72389	0.00065738	3.93e-05	6.8e-07	3.556e-05	0.0	0.00011325	2.827e-05	8.8e-07	677.15325499	692.9003143	718.86528171	2.32572201	0.27865862	-0.33042719
0.05879	25.75525	0.00065624	3.947e-05	6.9e-07	3.574e-05	0.0	0.00011387	2.844e-05	8.8e-07	677.24347578	692.9128773	718.8185169	2.31621746	0.27822908	-0.33039047
0.05889	25.78655	0.0006551	3.965e-05	6.9e-07	3.592e-05	-0.0	0.00011448	2.861e-05	8.8e-07	677.33321094	692.9256009	718.77191085	2.30676232	0.27779799	-0.33035387
0.05899	25.81781	0.00065396	3.982e-05	7e-07	3.61e-05	0.0	0.00011509	2.877e-05	8.8e-07	677.42246417	692.93848188	718.7254628	2.29735693	0.27736539	-0.33031741
0.05909	25.84902	0.00065282	3.999e-05	7.1e-07	3.628e-05	0.0	0.0001157	2.894e-05	8.8e-07	677.51123951	692.95151678	718.67917188	2.2880191	0.27693077	-0.33028114
0.05919	25.88018	0.00065168	4.016e-05	7.2e-07	3.646e-05	0.0	0.00011632	2.911e-05	8.8e-07	677.59953946	692.96470343	718.63303758	2.27866187	0.27649673	-0.33024481
0.05929	25.9113	0.00065054	4.033e-05	7.2e-07	3.664e-05	0.0	0.00011693	2.928e-05	8.8e-07	677.68736602	692.97804014	718.58705946	2.2693971	0.27605994	-0.33020872
0.05939	25.94236	0.0006494	4.05e-05	7.3e-07	3.682e-05	0.0	0.00011754	2.945e-05	8.8e-07	677.77472366	692.99152314	718.5412366	2.26016253	0.27562231	-0.33017272
0.05949	25.97338	0.00064826	4.067e-05	7.4e-07	3.7e-05	0.0	0.00011816	2.962e-05	8.8e-07	677.86161575	693.00514959	718.49556827	2.25098588	0.27518303	-0.33013688
0.05959	26.00435	0.00064712	4.084e-05	7.5e-07	3.718e-05	0.0	0.00011877	2.979e-05	8.8e-07	677.9480458	693.0189166	718.45005374	2.24184406	0.2747428	-0.33010112
0.05969	26.03527	0.00064598	4.101e-05	7.6e-07	3.736e-05	-0.0	0.00011938	2.996e-05	8.8e-07	678.03401691	693.03282161	718.40469235	2.23275266	0.27430119	-0.33006551
0.05979	26.06615	0.00064484	4.118e-05	7.6e-07	3.754e-05	0.0	0.00011999	3.013e-05	8.8e-07	678.11953257	693.04686179	718.35948336	2.22370339	0.27385846	-0.33003001
0.05989	26.09697	0.00064371	4.135e-05	7.7e-07	3.771e-05	0.0	0.00012061	3.03e-05	8.8e-07	678.20459584	693.06103465	718.31442612	2.21469212	0.27341473	-0.32999461
0.05999	26.12775	0.00064257	4.152e-05	7.8e-07	3.789e-05	-0.0	0.00012122	3.047e-05	8.8e-07	678.28921003	693.07533755	718.26951993	2.2057383	0.27296952	-0.32995937
0.06009	26.15848	0.00064143	4.169e-05	7.9e-07	3.807e-05	0.0	0.00012183	3.064e-05	8.8e-07	678.3733787	693.08976767	718.22476404	2.19682655	0.27252326	-0.32992424
0.06019	26.18916	0.00064029	4.186e-05	8e-07	3.825e-05	0.0	0.00012244	3.081e-05	8.8e-07	678.45710547	693.10432216	718.18015768	2.18797745	0.27207546	-0.32988928
0.06029	26.21979	0.00063916	4.203e-05	8.1e-07	3.843e-05	0.0	0.00012305	3.098e-05	8.8e-07	678.54039329	693.11899871	718.13570021	2.17911464	0.27162801	-0.32985428
0.06039	26.25037	0.00063802	4.22e-05	8.1e-07	3.86e-05	0.0	0.00012366	3.115e-05	8.8e-07	678.62324324	693.13379651	718.09139141	2.17032934	0.27117866	-0.3298195
0.06049	26.28091	0.00063689	4.237e-05	8.2e-07	3.878e-05	0.0	0.00012428	3.132e-05	8.8e-07	678.7056599	693.14871202	718.04723031	2.1615789	0.27072852	-0.32978481
0.06059	26.31139	0.00063575	4.253e-05	8.3e-07	3.896e-05	0.0	0.00012489	3.149e-05	8.8e-07	678.78764629	693.16374293	718.00321626	2.1528691	0.27027744	-0.32975023
0.06069	26.34183	0.00063462	4.27e-05	8.4e-07	3.913e-05	-0.0	0.0001255	3.166e-05	8.8e-07	678.8692056	693.17888685	717.95934859	2.14421447	0.26982512	-0.3297158
0.06079	26.37222	0.00063348	4.287e-05	8.5e-07	3.931e-05	0.0	0.00012611	3.183e-05	8.8e-07	678.95034101	693.19414138	717.91562661	2.13559108	0.26937212	-0.32968146
0.06089	26.40256	0.00063235	4.304e-05	8.6e-07	3.949e-05	0.0	0.00012672	3.2e-05	8.8e-07	679.03105543	693.20950439	717.8720497	2.12700636	0.26891829	-0.32964722
0.06099	26.43285	0.00063122	4.32e-05	8.7e-07	3.966e-05	-0.0	0.00012733	3.217e-05	8.8e-07	679.11135197	693.22497357	717.82861719	2.11847718	0.26846329	-0.32961314
0.06109	26.4631	0.00063009	4.337e-05	8.7e-07	3.984e-05	0.0	0.00012794	3.234e-05	8.8e-07	679.19123367	693.2405467	717.78532844	2.109977	0.2680077	-0.32957914
0.06119	26.49329	0.00062896	4.354e-05	8.8e-07	4.001e-05	0.0	0.00012855	3.251e-05	8.8e-07	679.2707034	693.25622173	717.74218283	2.1015193	0.26755125	-0.32954525
0.06129	26.52344	0.00062783	4.37e-05	8.9e-07	4.019e-05	-0.0	0.00012915	3.268e-05	8.8e-07	679.34976427	693.2719964	717.6991797	2.0931088	0.26709387	-0.3295115
0.06139	26.55353	0.0006267	4.387e-05	9e-07	4.037e-05	0.0	0.00012976	3.285e-05	8.8e-07	679.42841918	693.28786868	717.65631841	2.08472958	0.2666359	-0.32947783
0.06149	26.58358	0.00062557	4.404e-05	9.1e-07	4.054e-05	0.0	0.00013037	3.302e-05	8.8e-07	679.50667096	693.30383656	717.61359837	2.07639495	0.26617709	-0.32944428
0.06159	26.61358	0.00062444	4.42e-05	9.2e-07	4.071e-05	0.0	0.00013098	3.319e-05	8.8e-07	679.58452247	693.31989805	717.57101896	2.06812064	0.26571718	-0.3294109
0.06169	26.64353	0.00062332	4.437e-05	9.3e-07	4.089e-05	0.0	0.00013159	3.337e-05	8.8e-07	679.66197835	693.33604992	717.52857917	2.05985598	0.26525709	-0.32937755
0.06179	26.67343	0.00062219	4.453e-05	9.4e-07	4.106e-05	0.0	0.00013219	3.354e-05	8.8e-07	679.73903868	693.35229215	717.48627899	2.05162362	0.26479648	-0.32934429
0.06189	26.70328	0.00062106	4.469e-05	9.5e-07	4.124e-05	0.0	0.0001328	3.371e-05	8.8e-07	679.81570749	693.36862199	717.44411756	2.0434618	0.26433464	-0.32931123
0.06199	26.73308	0.00061994	4.486e-05	9.6e-07	4.141e-05	-0.0	0.0001334	3.388e-05	8.8e-07	679.89198821	693.3850371	717.40209411	2.03534631	0.26387207	-0.32927829
0.06209	26.76284	0.00061882	4.502e-05	9.6e-07	4.158e-05	0.0	0.00013401	3.405e-05	8.8e-07	679.96788438	693.40153516	717.36020791	2.02722646	0.26340958	-0.32924534
0.06219	26.79254	0.00061769	4.519e-05	9.7e-07	4.176e-05	0.0	0.00013462	3.422e-05	8.8e-07	680.04339561	693.41811641	717.31845902	2.0191489	0.2629464	-0.32921251
0.06229	26.8222	0.00061657	4.535e-05	9.8e-07	4.193e-05	0.0	0.00013522	3.439e-05	8.8e-07	680.11852635	693.4347779	717.27684648	2.01113514	0.26248224	-0.32917986
0.06239	26.8518	0.00061545	4.551e-05	9.9e-07	4.21e-05	0.0	0.00013582	3.456e-05	8.8e-07	680.19328058	693.45151706	717.23536943	2.00314578	0.26201772	-0.32914728
0.06249	26.88136	0.00061433	4.568e-05	1e-06	4.227e-05	0.0	0.00013643	3.474e-05	8.8e-07	680.26766015	693.46833269	717.19402747	1.99520767	0.2615525	-0.32911484
0.06259	26.91087	0.00061322	4.584e-05	1.01e-06	4.244e-05	0.0	0.00013703	3.491e-05	8.8e-07	680.34166696	693.48522358	717.15282017	1.98728033	0.26108712	-0.32908244
0.06269	26.94032	0.0006121	4.6e-05	1.02e-06	4.262e-05	0.0	0.00013763	3.508e-05	8.8e-07	680.41530423	693.50218767	717.11174685	1.97941271	0.26062092	-0.3290502
0.06279	26.96973	0.00061098	4.616e-05	1.03e-06	4.279e-05	-0.0	0.00013824	3.525e-05	8.8e-07	680.48857557	693.51922269	717.07080672	1.97158862	0.26015418	-0.32901808
0.06289	26.99909	0.00060987	4.632e-05	1.04e-06	4.296e-05	-0.0	0.00013884	3.542e-05	8.8e-07	680.56148261	693.53632764	717.02999941	1.9637758	0.25968729	-0.328986
0.06299	27.0284	0.00060875	4.648e-05	1.05e-06	4.313e-05	-0.0	0.00013944	3.559e-05	8.8e-07	680.63402802	693.55350085	716.98932435	1.95602106	0.25921969	-0.32895408
0.06309	27.05766	0.00060764	4.665e-05	1.06e-06	4.33e-05	0.0	0.00014004	3.577e-05	8.8e-07	680.70621509	693.57074031	716.94878081	1.94829653	0.25875174	-0.32892225
0.06319	27.08687	0.00060653	4.681e-05	1.07e-06	4.347e-05	-0.0	0.00014064	3.594e-05	8.8e-07	680.7780462	693.58804457	716.90836827	1.94060667	0.2582834	-0.32889051
0.06329	27.11603	0.00060542	4.697e-05	1.08e-06	4.364e-05	0.0	0.00014124	3.611e-05	8.8e-07	680.84952389	693.60541212	716.86808618	1.93295215	0.25781469	-0.32885888
0.06339	27.14514	0.00060431	4.713e-05	1.09e-06	4.381e-05	0.0	0.00014184	3.628e-05	8.8e-07	680.92065071	693.62284141	716.82793397	1.92533325	0.2573456	-0.32882734
0.06349	27.1742	0.0006032	4.729e-05	1.1e-06	4.398e-05	0.0	0.00014243	3.645e-05	8.8e-07	680.99142892	693.64033113	716.78791115	1.91773984	0.25687627	-0.32879589
0.06359	27.20321	0.0006021	4.744e-05	1.11e-06	4.414e-05	0.0	0.00014303	3.662e-05	8.8e-07	681.06186151	693.65787951	716.74801706	1.91020005	0.2564064	-0.32876458
0.06369	27.23217	0.00060099	4.76e-05	1.12e-06	4.431e-05	0.0	0.00014363	3.679e-05	8.8e-07	681.13195068	693.67548527	716.70825121	1.90268168	0.25593635	-0.32873334
0.06379	27.26108	0.00059989	4.776e-05	1.13e-06	4.448e-05	0.0	0.00014422	3.697e-05	8.8e-07	681.20169948	693.69314666	716.66861293	1.89521383	0.25546585	-0.32870224
0.06389	27.28994	0.00059879	4.792e-05	1.14e-06	4.465e-05	-0.0	0.00014482	3.714e-05	8.8e-07	681.27110993	693.71086251	716.62910177	1.88775984	0.25499526	-0.32867118
0.06399	27.31875	0.00059769	4.808e-05	1.15e-06	4.481e-05	-0.0	0.00014541	3.731e-05	8.8e-07	681.34018459	693.7286314	716.58971716	1.88036602	0.25452417	-0.32864029
0.06409	27.34751	0.00059659	4.824e-05	1.16e-06	4.498e-05	0.0	0.00014601	3.748e-05	8.8e-07	681.40892632	693.7464517	716.55045848	1.87298128	0.25405303	-0.32860943
0.06419	27.37622	0.00059549	4.839e-05	1.17e-06	4.515e-05	0.0	0.0001466	3.765e-05	8.8e-07	681.47733667	693.76432256	716.51132537	1.86564349	0.25358156	-0.32857871
0.06429	27.40488	0.00059439	4.855e-05	1.18e-06	4.531e-05	-0.0	0.00014719	3.782e-05	8.8e-07	681.54541925	693.78224199	716.47231703	1.85833257	0.25310989	-0.32854807
0.06439	27.43349	0.00059329	4.871e-05	1.19e-06	4.548e-05	-0.0	0.00014779	3.799e-05	8.8e-07	681.61317518	693.80020938	716.43343322	1.85105706	0.25263803	-0.32851752
0.06449	27.46205	0.0005922	4.886e-05	1.2e-06	4.564e-05	0.0	0.00014838	3.816e-05	8.8e-07	681.68060797	693.81822282	716.39467314	1.84382263	0.2521659	-0.3284871
0.06459	27.49056	0.00059111	4.902e-05	1.21e-06	4.581e-05	0.0	0.00014897	3.834e-05	8.8e-07	681.74771907	693.83628155	716.35603648	1.8366128	0.25169366	-0.32845675
0.06469	27.51901	0.00059002	4.917e-05	1.22e-06	4.597e-05	-0.0	0.00014956	3.851e-05	8.8e-07	681.81451176	693.8543838	716.3175225	1.82944711	0.25122119	-0.32842653
0.06479	27.54742	0.00058893	4.933e-05	1.23e-06	4.614e-05	-0.0	0.00015015	3.868e-05	8.8e-07	681.88098754	693.87252881	716.27913087	1.82230032	0.25074864	-0.32839636
0.06489	27.57578	0.00058784	4.948e-05	1.24e-06	4.63e-05	-0.0	0.00015074	3.885e-05	8.8e-07	681.94714938	693.890715	716.24086091	1.81520379	0.25027588	-0.32836634
0.06499	27.60409	0.00058675	4.964e-05	1.25e-06	4.647e-05	0.0	0.00015132	3.902e-05	8.8e-07	682.01299928	693.90894135	716.20271218	1.80811775	0.24980308	-0.32833635
0.06509	27.63234	0.00058567	4.979e-05	1.26e-06	4.663e-05	0.0	0.00015191	3.919e-05	8.8e-07	682.07853931	693.9272068	716.16468422	1.80108547	0.2493301	-0.32830652
0.06519	27.66055	0.00058458	4.994e-05	1.27e-06	4.679e-05	-0.0	0.0001525	3.936e-05	8.8e-07	682.14377235	693.94550988	716.12677636	1.79406547	0.24885708	-0.32827672
0.06529	27.6887	0.0005835	5.01e-05	1.28e-06	4.695e-05	-0.0	0.00015308	3.953e-05	8.8e-07	682.20869983	693.96384987	716.0889883	1.78709396	0.24838394	-0.32824707
0.06539	27.71681	0.00058242	5.025e-05	1.29e-06	4.712e-05	0.0	0.00015367	3.97e-05	8.8e-07	682.273325	693.98222515	716.05131929	1.78013506	0.24791077	-0.32821746
0.06549	27.74486	0.00058134	5.04e-05	1.31e-06	4.728e-05	0.0	0.00015425	3.987e-05	8.8e-07	682.33764902	694.00063515	716.01376907	1.7732181	0.24743753	-0.32818797
0.06559	27.77286	0.00058026	5.056e-05	1.32e-06	4.744e-05	-0.0	0.00015483	4.004e-05	8.8e-07	682.40167521	694.01907823	715.97633689	1.76633932	0.24696422	-0.32815859
0.06569	27.80081	0.00057919	5.071e-05	1.33e-06	4.76e-05	-0.0	0.00015541	4.021e-05	8.8e-07	682.46540466	694.03755387	715.9390225	1.75948277	0.24649091	-0.32812928
0.06579	27.82872	0.00057811	5.086e-05	1.34e-06	4.776e-05	-0.0	0.00015599	4.038e-05	8.8e-07	682.52884051	694.05606056	715.90182519	1.75266835	0.24601756	-0.3281001
0.06589	27.85657	0.00057704	5.101e-05	1.35e-06	4.792e-05	0.0	0.00015657	4.055e-05	8.8e-07	682.59198422	694.07459761	715.86474462	1.74586525	0.24554423	-0.32807094
0.06599	27.88436	0.00057597	5.116e-05	1.36e-06	4.808e-05	0.0	0.00015715	4.072e-05	8.8e-07	682.65483822	694.09316385	715.82778024	1.73911624	0.24507089	-0.32804195
0.06609	27.91211	0.0005749	5.131e-05	1.37e-06	4.824e-05	-0.0	0.00015773	4.089e-05	8.8e-07	682.71740471	694.11175826	715.79093154	1.73237554	0.24459757	-0.32801299
0.06619	27.93981	0.00057383	5.146e-05	1.38e-06	4.84e-05	-0.0	0.00015831	4.106e-05	8.8e-07	682.7796855	694.13038001	715.75419811	1.7256841	0.24412429	-0.32798417
0.06629	27.96745	0.00057277	5.161e-05	1.39e-06	4.856e-05	0.0	0.00015889	4.123e-05	8.8e-07	682.84168319	694.14902789	715.71757935	1.71900512	0.24365103	-0.32795539
0.06639	27.99505	0.00057171	5.176e-05	1.4e-06	4.872e-05	0.0	0.00015946	4.14e-05	8.8e-07	682.9033992	694.16770126	715.68107494	1.71237254	0.24317786	-0.32792675
0.06649	28.02259	0.00057064	5.191e-05	1.41e-06	4.887e-05	-0.0	0.00016004	4.157e-05	8.8e-07	682.96483656	694.18639875	715.64468418	1.70575016	0.2427047	-0.32789814
0.06659	28.05008	0.00056958	5.206e-05	1.43e-06	4.903e-05	-0.0	0.00016061	4.174e-05	8.8e-07	683.02599619	694.20511996	715.60840685	1.69916725	0.24223165	-0.32786965
0.06669	28.07752	0.00056853	5.22e-05	1.44e-06	4.919e-05	0.0	0.00016118	4.191e-05	8.8e-07	683.08688118	694.2238635	715.57224224	1.6926212	0.2417587	-0.32784127
0.06679	28.10491	0.00056747	5.235e-05	1.45e-06	4.934e-05	0.0	0.00016175	4.208e-05	8.8e-07	683.14749263	694.24262891	715.5361901	1.68609267	0.24128582	-0.32781295
0.06689	28.13224	0.00056641	5.25e-05	1.46e-06	4.95e-05	0.0	0.00016233	4.225e-05	8.8e-07	683.20783324	694.26141501	715.5002498	1.67960507	0.24081308	-0.32778475
0.06699	28.15953	0.00056536	5.265e-05	1.47e-06	4.965e-05	-0.0	0.0001629	4.242e-05	8.8e-07	683.26790458	694.28022111	715.46442098	1.67312908	0.2403404	-0.32775658
0.06709	28.18676	0.00056431	5.279e-05	1.48e-06	4.981e-05	-0.0	0.00016347	4.259e-05	8.8e-07	683.3277088	694.2990463	715.42870313	1.6667025	0.23986793	-0.32772857
0.06719	28.21394	0.00056326	5.294e-05	1.49e-06	4.996e-05	0.0	0.00016403	4.276e-05	8.8e-07	683.38724795	694.31788972	715.39309578	1.66028487	0.23939552	-0.32770058
0.06729	28.24107	0.00056221	5.309e-05	1.5e-06	5.012e-05	0.0	0.0001646	4.293e-05	8.8e-07	683.44652368	694.33675068	715.35759854	1.65391362	0.23892334	-0.32767273
0.06739	28.26815	0.00056117	5.323e-05	1.52e-06	5.027e-05	-0.0	0.00016517	4.309e-05	8.8e-07	683.5055385	694.35562812	715.32221082	1.64755046	0.23845121	-0.32764491
0.06749	28.29518	0.00056012	5.338e-05	1.53e-06	5.043e-05	-0.0	0.00016573	4.326e-05	8.8e-07	683.56429353	694.37452161	715.28693237	1.64122281	0.23797929	-0.3276172
0.06759	28.32215	0.00055908	5.352e-05	1.54e-06	5.058e-05	0.0	0.0001663	4.343e-05	8.8e-07	683.62279162	694.39342996	715.25176251	1.63493126	0.2375076	-0.3275896
0.06769	28.34907	0.00055804	5.366e-05	1.55e-06	5.073e-05	0.0	0.00016686	4.36e-05	8.8e-07	683.68103367	694.41235282	715.21670103	1.62865858	0.23703605	-0.32756206
0.06779	28.37594	0.000557	5.381e-05	1.56e-06	5.088e-05	0.0	0.00016742	4.377e-05	8.8e-07	683.73902238	694.43128912	715.18174729	1.6224225	0.23656474	-0.32753463
0.06789	28.40276	0.00055597	5.395e-05	1.57e-06	5.104e-05	-0.0	0.00016798	4.394e-05	8.8e-07	683.796759	694.45023836	715.146901	1.61620033	0.23609356	-0.32750724
0.06799	28.42952	0.00055493	5.409e-05	1.59e-06	5.119e-05	-0.0	0.00016854	4.41e-05	8.8e-07	683.85424582	694.46919964	715.11216162	1.61002128	0.2356227	-0.32747999
0.06809	28.45624	0.0005539	5.424e-05	1.6e-06	5.134e-05	0.0	0.0001691	4.427e-05	8.8e-07	683.91148447	694.48817233	715.07752875	1.60385152	0.23515193	-0.32745277
0.06819	28.4829	0.00055287	5.438e-05	1.61e-06	5.149e-05	0.0	0.00016966	4.444e-05	8.8e-07	683.96847672	694.50715575	715.04300199	1.59772731	0.23468155	-0.32742569
0.06829	28.50951	0.00055184	5.452e-05	1.62e-06	5.164e-05	-0.0	0.00017022	4.461e-05	8.8e-07	684.02522472	694.52614907	715.00858082	1.59161182	0.23421126	-0.32739863
0.06839	28.53606	0.00055082	5.466e-05	1.63e-06	5.179e-05	-0.0	0.00017077	4.477e-05	8.8e-07	684.08172965	694.54515187	714.97426495	1.58553401	0.23374132	-0.3273717
0.06849	28.56257	0.00054979	5.48e-05	1.64e-06	5.194e-05	0.0	0.00017133	4.494e-05	8.8e-07	684.13799419	694.56416314	714.94005375	1.57947441	0.23327155	-0.32734482
0.06859	28.58902	0.00054877	5.494e-05	1.66e-06	5.209e-05	0.0	0.00017188	4.511e-05	8.8e-07	684.19401908	694.5831826	714.90594704	1.57344342	0.23280208	-0.32731803
0.06869	28.61542	0.00054775	5.508e-05	1.67e-06	5.224e-05	-0.0	0.00017244	4.527e-05	8.8e-07	684.24980694	694.6022093	714.87194419	1.56744595	0.23233295	-0.32729134
0.06879	28.64176	0.00054674	5.522e-05	1.68e-06	5.238e-05	-0.0	0.00017299	4.544e-05	8.8e-07	684.30535884	694.62124284	714.83804495	1.56146411	0.231864	-0.32726471
0.06889	28.66806	0.00054572	5.536e-05	1.69e-06	5.253e-05	-0.0	0.00017354	4.561e-05	8.8e-07	684.36067702	694.64028243	714.80424876	1.55551935	0.23139546	-0.32723819
0.06899	28.6943	0.00054471	5.55e-05	1.7e-06	5.268e-05	0.0	0.00017409	4.577e-05	8.8e-07	684.41576292	694.65932756	714.7705553	1.54958466	0.23092705	-0.32721171
0.06909	28.72049	0.00054369	5.564e-05	1.72e-06	5.282e-05	0.0	0.00017464	4.594e-05	8.8e-07	684.47061824	694.67837763	714.73696414	1.54369391	0.23045916	-0.32718536
0.06919	28.74662	0.00054268	5.578e-05	1.73e-06	5.297e-05	-0.0	0.00017518	4.61e-05	8.8e-07	684.52524496	694.69743194	714.70347481	1.53781071	0.22999137	-0.32715904
0.06929	28.7727	0.00054168	5.592e-05	1.74e-06	5.312e-05	-0.0	0.00017573	4.627e-05	8.8e-07	684.5796442	694.71649011	714.67008704	1.53196596	0.22952407	-0.32713284
0.06939	28.79873	0.00054067	5.605e-05	1.75e-06	5.326e-05	0.0	0.00017628	4.643e-05	8.8e-07	684.63381846	694.7355513	714.63680021	1.5261331	0.22905693	-0.32710668
0.06949	28.82471	0.00053967	5.619e-05	1.76e-06	5.341e-05	0.0	0.00017682	4.66e-05	8.8e-07	684.68776843	694.75461526	714.60361416	1.52033039	0.22859019	-0.32708061
0.06959	28.85063	0.00053867	5.633e-05	1.78e-06	5.355e-05	-0.0	0.00017736	4.676e-05	8.8e-07	684.74149656	694.77368118	714.57052829	1.51455931	0.22812389	-0.32705465
0.06969	28.8765	0.00053767	5.646e-05	1.79e-06	5.369e-05	-0.0	0.0001779	4.693e-05	8.8e-07	684.79500383	694.79274874	714.53754237	1.50880296	0.2276578	-0.32702873
0.06979	28.90232	0.00053667	5.66e-05	1.8e-06	5.384e-05	-0.0	0.00017845	4.709e-05	8.8e-07	684.84829237	694.81181724	714.50465586	1.50308195	0.22719222	-0.32700293
0.06989	28.92808	0.00053568	5.673e-05	1.81e-06	5.398e-05	0.0	0.00017898	4.726e-05	8.8e-07	684.90136349	694.83088625	714.47186845	1.49737022	0.22672679	-0.32697715
0.06999	28.95379	0.00053469	5.687e-05	1.82e-06	5.412e-05	0.0	0.00017952	4.742e-05	8.8e-07	684.95421877	694.84995526	714.43917975	1.49169999	0.22626199	-0.32695151
0.07009	28.97944	0.00053369	5.7e-05	1.84e-06	5.427e-05	-0.0	0.00018006	4.759e-05	8.8e-07	685.0068601	694.86902369	714.40658929	1.48603708	0.22579731	-0.3269259
0.07019	29.00505	0.00053271	5.714e-05	1.85e-06	5.441e-05	-0.0	0.0001806	4.775e-05	8.8e-07	685.05928849	694.8880912	714.37409682	1.48040538	0.22533314	-0.32690039
0.07029	29.0306	0.00053172	5.727e-05	1.86e-06	5.455e-05	0.0	0.00018113	4.791e-05	8.8e-07	685.11150627	694.90715709	714.34170177	1.47479598	0.22486932	-0.32687494
0.07039	29.05609	0.00053074	5.741e-05	1.87e-06	5.469e-05	0.0	0.00018167	4.808e-05	8.8e-07	685.16351411	694.92622113	714.30940397	1.46920877	0.22440588	-0.32684957
0.07049	29.08153	0.00052976	5.754e-05	1.89e-06	5.483e-05	0.0	0.0001822	4.824e-05	8.8e-07	685.21531426	694.94528266	714.27720286	1.46365252	0.22394297	-0.32682431
0.07059	29.10692	0.00052878	5.767e-05	1.9e-06	5.497e-05	-0.0	0.00018273	4.84e-05	8.8e-07	685.26690771	694.96434136	714.24509819	1.45810704	0.22348025	-0.32679907
0.07069	29.13226	0.0005278	5.78e-05	1.91e-06	5.511e-05	-0.0	0.00018326	4.857e-05	8.8e-07	685.3182963	694.98339669	714.2130895	1.4526003	0.22301822	-0.32677397
0.07079	29.15754	0.00052683	5.793e-05	1.92e-06	5.525e-05	0.0	0.00018379	4.873e-05	8.8e-07	685.36948145	695.00244824	714.18117644	1.44710006	0.22255632	-0.32674888
0.07089	29.18276	0.00052585	5.807e-05	1.94e-06	5.539e-05	0.0	0.00018432	4.889e-05	8.8e-07	685.42046443	695.02149564	714.1493587	1.44163803	0.22209512	-0.32672392
0.07099	29.20793	0.00052488	5.82e-05	1.95e-06	5.552e-05	-0.0	0.00018484	4.905e-05	8.8e-07	685.47124723	695.04053831	714.11763576	1.4361799	0.221634	-0.32669898
0.07109	29.23305	0.00052391	5.833e-05	1.96e-06	5.566e-05	-0.0	0.00018537	4.922e-05	8.8e-07	685.52183059	695.05957603	714.08600744	1.43075499	0.22117353	-0.32667414
0.07119	29.25812	0.00052295	5.846e-05	1.97e-06	5.58e-05	0.0	0.00018589	4.938e-05	8.8e-07	685.57221673	695.0786082	714.05447319	1.42535741	0.22071358	-0.3266494
0.07129	29.28313	0.00052199	5.859e-05	1.99e-06	5.593e-05	0.0	0.00018642	4.954e-05	8.8e-07	685.62240635	695.0976346	714.02303282	1.41997356	0.22025393	-0.3266247
0.07139	29.30808	0.00052103	5.871e-05	2e-06	5.607e-05	0.0	0.00018694	4.97e-05	8.8e-07	685.67240144	695.1166547	713.99168583	1.41462119	0.2197949	-0.3266001
0.07149	29.33298	0.00052007	5.884e-05	2.01e-06	5.621e-05	-0.0	0.00018746	4.986e-05	8.8e-07	685.7222031	695.13566819	713.96043194	1.40927706	0.21933606	-0.32657553
0.07159	29.35783	0.00051911	5.897e-05	2.02e-06	5.634e-05	-0.0	0.00018798	5.002e-05	8.8e-07	685.77181278	695.15467469	713.92927079	1.40397122	0.21887803	-0.32655109
0.07169	29.38262	0.00051816	5.91e-05	2.04e-06	5.648e-05	0.0	0.0001885	5.018e-05	8.8e-07	685.82123211	695.17367375	713.89820195	1.39867156	0.21842013	-0.32652667
0.07179	29.40736	0.0005172	5.923e-05	2.05e-06	5.661e-05	0.0	0.00018901	5.034e-05	8.8e-07	685.870462	695.19266515	713.8672252	1.39340078	0.21796286	-0.32650235
0.07189	29.43204	0.00051625	5.935e-05	2.06e-06	5.674e-05	-0.0	0.00018953	5.05e-05	8.8e-07	685.91950453	695.21164833	713.83634	1.38814976	0.21750603	-0.32647809
0.07199	29.45667	0.00051531	5.948e-05	2.08e-06	5.688e-05	-0.0	0.00019004	5.066e-05	8.8e-07	685.96836024	695.23062317	713.8055462	1.38291899	0.21704966	-0.32645391
0.07209	29.48125	0.00051436	5.961e-05	2.09e-06	5.701e-05	-0.0	0.00019056	5.082e-05	8.8e-07	686.01703116	695.24958914	713.7748433	1.37771713	0.21659395	-0.32642982
0.07219	29.50576	0.00051342	5.973e-05	2.1e-06	5.714e-05	0.0	0.00019107	5.098e-05	8.8e-07	686.06551819	695.26854602	713.74423106	1.37252281	0.21613843	-0.32640575
0.07229	29.53023	0.00051248	5.986e-05	2.11e-06	5.727e-05	0.0	0.00019158	5.114e-05	8.8e-07	686.11382281	695.28749344	713.71370909	1.36736616	0.21568379	-0.32638181
0.07239	29.55464	0.00051154	5.998e-05	2.13e-06	5.741e-05	-0.0	0.00019209	5.13e-05	8.8e-07	686.16194648	695.30643104	713.68327702	1.36221465	0.21522928	-0.32635789
0.07249	29.57899	0.00051061	6.011e-05	2.14e-06	5.754e-05	-0.0	0.0001926	5.146e-05	8.8e-07	686.20989012	695.32535861	713.65293461	1.35709665	0.21477559	-0.32633409
0.07259	29.60329	0.00050967	6.023e-05	2.15e-06	5.767e-05	0.0	0.0001931	5.162e-05	8.8e-07	686.25765571	695.34427567	713.62268134	1.35198583	0.21432208	-0.32631031
0.07269	29.62753	0.00050874	6.036e-05	2.17e-06	5.78e-05	0.0	0.00019361	5.178e-05	8.8e-07	686.30524372	695.3631821	713.59251709	1.34690118	0.21386923	-0.32628662
0.07279	29.65172	0.00050782	6.048e-05	2.18e-06	5.793e-05	0.0	0.00019411	5.193e-05	8.8e-07	686.35265612	695.38207745	713.56244134	1.34184371	0.21341706	-0.32626302
0.07289	29.67585	0.00050689	6.06e-05	2.19e-06	5.806e-05	-0.0	0.00019462	5.209e-05	8.8e-07	686.39989368	695.40096154	713.5324539	1.33679336	0.21296509	-0.32623944
0.07299	29.69993	0.00050597	6.072e-05	2.2e-06	5.818e-05	-0.0	0.00019512	5.225e-05	8.8e-07	686.4469579	695.41983403	713.50255437	1.33177981	0.21251408	-0.326216
0.07309	29.72395	0.00050505	6.085e-05	2.22e-06	5.831e-05	0.0	0.00019562	5.241e-05	8.8e-07	686.49385011	695.43869462	713.47274239	1.32677039	0.21206319	-0.32619256
0.07319	29.74792	0.00050413	6.097e-05	2.23e-06	5.844e-05	0.0	0.00019612	5.256e-05	8.8e-07	686.54057117	695.45754312	713.44301776	1.32179215	0.21161313	-0.32616924
0.07329	29.77183	0.00050321	6.109e-05	2.24e-06	5.857e-05	-0.0	0.00019662	5.272e-05	8.8e-07	686.58712297	695.47637911	713.41337995	1.31682324	0.21116333	-0.32614595
0.07339	29.79569	0.0005023	6.121e-05	2.26e-06	5.869e-05	-0.0	0.00019711	5.288e-05	8.8e-07	686.63350596	695.49520251	713.38382887	1.31187798	0.21071419	-0.32612274
0.07349	29.81949	0.00050139	6.133e-05	2.27e-06	5.882e-05	-0.0	0.00019761	5.303e-05	8.8e-07	686.67972199	695.51401291	713.354364	1.30695916	0.21026579	-0.32609962
0.07359	29.84323	0.00050048	6.145e-05	2.28e-06	5.895e-05	0.0	0.0001981	5.319e-05	8.8e-07	686.72577183	695.53281015	713.32498515	1.30204701	0.20981758	-0.32607652
0.07369	29.86692	0.00049957	6.157e-05	2.3e-06	5.907e-05	0.0	0.0001986	5.334e-05	8.8e-07	686.77165684	695.55159396	713.29569197	1.29717001	0.20937038	-0.32605355
0.07379	29.89055	0.00049867	6.169e-05	2.31e-06	5.92e-05	-0.0	0.00019909	5.35e-05	8.8e-07	686.81737834	695.57036405	713.26648408	1.29229713	0.2089233	-0.32603059
0.07389	29.91412	0.00049777	6.181e-05	2.32e-06	5.932e-05	-0.0	0.00019958	5.366e-05	8.8e-07	686.86293711	695.58912028	713.23736129	1.28744723	0.20847691	-0.32600772
0.07399	29.93764	0.00049687	6.192e-05	2.34e-06	5.945e-05	0.0	0.00020007	5.381e-05	8.8e-07	686.90833493	695.60786229	713.20832312	1.28262101	0.20803121	-0.32598492
0.07409	29.96111	0.00049597	6.204e-05	2.35e-06	5.957e-05	0.0	0.00020055	5.396e-05	8.8e-07	686.95357225	695.62658999	713.17936944	1.27780867	0.20758595	-0.32596218
0.07419	29.98451	0.00049508	6.216e-05	2.36e-06	5.969e-05	0.0	0.00020104	5.412e-05	8.8e-07	686.99865077	695.64530305	713.15049981	1.27302295	0.20714149	-0.32593953
0.07429	30.00786	0.00049418	6.228e-05	2.38e-06	5.981e-05	-0.0	0.00020153	5.427e-05	8.8e-07	687.04357134	695.66400131	713.12171398	1.26824353	0.20669724	-0.3259169
0.07439	30.03116	0.00049329	6.239e-05	2.39e-06	5.994e-05	-0.0	0.00020201	5.443e-05	8.8e-07	687.08833506	695.68268456	713.09301166	1.26349681	0.20625401	-0.32589439
0.07449	30.05439	0.00049241	6.251e-05	2.4e-06	6.006e-05	0.0	0.00020249	5.458e-05	8.8e-07	687.13294342	695.70135254	713.06439245	1.25875136	0.20581082	-0.32587188
0.07459	30.07758	0.00049152	6.263e-05	2.41e-06	6.018e-05	0.0	0.00020297	5.473e-05	8.8e-07	687.17739697	695.72000513	713.0358562	1.25403382	0.20536853	-0.32584948
0.07469	30.1007	0.00049064	6.274e-05	2.43e-06	6.03e-05	-0.0	0.00020345	5.489e-05	8.8e-07	687.22169741	695.73864203	713.00740245	1.24933914	0.20492698	-0.32582715
0.07479	30.12377	0.00048976	6.286e-05	2.44e-06	6.042e-05	-0.0	0.00020393	5.504e-05	8.8e-07	687.26584528	695.75726314	712.97903103	1.24465225	0.20448569	-0.32580485
0.07489	30.14678	0.00048889	6.297e-05	2.45e-06	6.054e-05	-0.0	0.00020441	5.519e-05	8.8e-07	687.30984202	695.77586823	712.95074158	1.23999615	0.20404542	-0.32578267
0.07499	30.16973	0.00048801	6.308e-05	2.47e-06	6.066e-05	0.0	0.00020488	5.534e-05	8.8e-07	687.35368867	695.7944571	712.92253379	1.23534402	0.20360529	-0.32576049
0.07509	30.19263	0.00048714	6.32e-05	2.48e-06	6.078e-05	0.0	0.00020536	5.549e-05	8.8e-07	687.397386	695.81302963	712.89440746	1.23072057	0.20316613	-0.32573843
0.07519	30.21547	0.00048627	6.331e-05	2.49e-06	6.09e-05	-0.0	0.00020583	5.565e-05	8.8e-07	687.44093568	695.83158553	712.86636212	1.22610485	0.20272724	-0.32571638
0.07529	30.23825	0.0004854	6.342e-05	2.51e-06	6.101e-05	-0.0	0.0002063	5.58e-05	8.8e-07	687.48433806	695.85012476	712.83839769	1.22151007	0.20228907	-0.32569442
0.07539	30.26097	0.00048454	6.354e-05	2.52e-06	6.113e-05	-0.0	0.00020677	5.595e-05	8.8e-07	687.52759472	695.86864706	712.81051371	1.21693976	0.20185177	-0.32567254
0.07549	30.28364	0.00048368	6.365e-05	2.53e-06	6.125e-05	0.0	0.00020724	5.61e-05	8.8e-07	687.57070641	695.88715231	712.78271	1.21237482	0.20141465	-0.32565069
0.07559	30.30625	0.00048282	6.376e-05	2.55e-06	6.136e-05	0.0	0.00020771	5.625e-05	8.8e-07	687.61367413	695.90564035	712.75498626	1.20784059	0.20097864	-0.32562894
0.07569	30.3288	0.00048196	6.387e-05	2.56e-06	6.148e-05	-0.0	0.00020818	5.64e-05	8.8e-07	687.65649928	695.92411098	712.7273421	1.2033078	0.20054268	-0.32560721
0.07579	30.3513	0.00048111	6.398e-05	2.58e-06	6.16e-05	-0.0	0.00020864	5.655e-05	8.8e-07	687.6991823	695.94256412	712.69977742	1.19880038	0.20010765	-0.32558556
0.07589	30.37373	0.00048026	6.409e-05	2.59e-06	6.171e-05	-0.0	0.0002091	5.67e-05	8.8e-07	687.74172477	695.96099955	712.67229175	1.19431496	0.19967343	-0.325564
0.07599	30.39611	0.00047941	6.42e-05	2.6e-06	6.182e-05	0.0	0.00020957	5.685e-05	8.8e-07	687.78412723	695.97941718	712.64488496	1.18983473	0.19923941	-0.32554245
0.07609	30.41843	0.00047856	6.431e-05	2.62e-06	6.194e-05	0.0	0.00021003	5.699e-05	8.8e-07	687.82639085	695.99781684	712.61755671	1.18538582	0.19880657	-0.32552102
0.07619	30.4407	0.00047772	6.442e-05	2.63e-06	6.205e-05	-0.0	0.00021049	5.714e-05	8.8e-07	687.86851677	696.01619839	712.59030669	1.1809389	0.19837381	-0.3254996
0.07629	30.4629	0.00047688	6.453e-05	2.64e-06	6.217e-05	-0.0	0.00021094	5.729e-05	8.8e-07	687.91050558	696.03456174	712.56313472	1.17651207	0.19794182	-0.32547825
0.07639	30.48505	0.00047604	6.464e-05	2.66e-06	6.228e-05	0.0	0.0002114	5.744e-05	8.8e-07	687.95235878	696.05290669	712.53604038	1.17210924	0.19751076	-0.325457
0.07649	30.50714	0.0004752	6.474e-05	2.67e-06	6.239e-05	0.0	0.00021186	5.759e-05	8.8e-07	687.99407677	696.07123318	712.50902357	1.16771306	0.19707997	-0.32543576
0.07659	30.52917	0.00047437	6.485e-05	2.68e-06	6.25e-05	0.0	0.00021231	5.773e-05	8.8e-07	688.03566085	696.08954105	712.48208391	1.16334509	0.1966503	-0.32541464
0.07669	30.55114	0.00047354	6.496e-05	2.7e-06	6.261e-05	-0.0	0.00021276	5.788e-05	8.8e-07	688.07711194	696.10783019	712.45522114	1.15898016	0.19622075	-0.32539352
0.07679	30.57306	0.00047271	6.506e-05	2.71e-06	6.272e-05	-0.0	0.00021321	5.803e-05	8.8e-07	688.11843071	696.12610051	712.42843506	1.15463369	0.19579195	-0.32537248
0.07689	30.59491	0.00047188	6.517e-05	2.72e-06	6.283e-05	0.0	0.00021366	5.817e-05	8.8e-07	688.15961862	696.14435183	712.40172528	1.15031053	0.1953641	-0.32535152
0.07699	30.61671	0.00047106	6.528e-05	2.74e-06	6.294e-05	0.0	0.00021411	5.832e-05	8.8e-07	688.20067597	696.16258411	712.37509168	1.1459963	0.19493662	-0.32533059
0.07709	30.63845	0.00047024	6.538e-05	2.75e-06	6.305e-05	0.0	0.00021456	5.846e-05	8.8e-07	688.24160412	696.18079722	712.3485339	1.14170604	0.19451014	-0.32530976
0.07719	30.66012	0.00046942	6.549e-05	2.76e-06	6.316e-05	-0.0	0.000215	5.861e-05	8.8e-07	688.28240385	696.19899104	712.3220517	1.1374201	0.19408384	-0.32528894
0.07729	30.68174	0.00046861	6.559e-05	2.78e-06	6.327e-05	-0.0	0.00021545	5.875e-05	8.8e-07	688.32307586	696.21716551	712.29564489	1.13315506	0.19365843	-0.32526821
0.07739	30.70331	0.00046779	6.569e-05	2.79e-06	6.338e-05	0.0	0.00021589	5.89e-05	8.8e-07	688.36362157	696.23532048	712.26931305	1.12890684	0.19323373	-0.32524754
0.07749	30.72481	0.00046698	6.58e-05	2.8e-06	6.349e-05	0.0	0.00021633	5.904e-05	8.8e-07	688.40404124	696.25345591	712.24305611	1.12467035	0.19280955	-0.32522691
0.07759	30.74625	0.00046618	6.59e-05	2.82e-06	6.359e-05	0.0	0.00021677	5.919e-05	8.8e-07	688.44433618	696.27157168	712.21687369	1.1204571	0.19238639	-0.32520637
0.07769	30.76763	0.00046537	6.6e-05	2.83e-06	6.37e-05	-0.0	0.00021721	5.933e-05	8.8e-07	688.48450716	696.2896677	712.19076556	1.11624781	0.19196339	-0.32518585
0.07779	30.78896	0.00046457	6.611e-05	2.85e-06	6.381e-05	-0.0	0.00021765	5.947e-05	8.8e-07	688.52455483	696.30774391	712.16473155	1.1120568	0.19154121	-0.3251654
0.07789	30.81022	0.00046377	6.621e-05	2.86e-06	6.391e-05	0.0	0.00021808	5.962e-05	8.8e-07	688.56448058	696.32580019	712.13877124	1.10788651	0.19111996	-0.32514502
0.07799	30.83142	0.00046297	6.631e-05	2.87e-06	6.402e-05	0.0	0.00021852	5.976e-05	8.8e-07	688.60428465	696.3438365	712.11288457	1.10372424	0.19069908	-0.32512468
0.07809	30.85257	0.00046218	6.641e-05	2.89e-06	6.412e-05	0.0	0.00021895	5.99e-05	8.8e-07	688.64396828	696.36185275	712.08707117	1.09958644	0.19027931	-0.32510444
0.07819	30.87365	0.00046138	6.651e-05	2.9e-06	6.423e-05	-0.0	0.00021938	6.004e-05	8.8e-07	688.68353227	696.37984885	712.06133081	1.0954516	0.18985968	-0.3250842
0.07829	30.89468	0.0004606	6.661e-05	2.91e-06	6.433e-05	-0.0	0.00021981	6.019e-05	8.8e-07	688.72297721	696.39782477	712.03566332	1.09133344	0.18944082	-0.32506404
0.07839	30.91564	0.00045981	6.671e-05	2.93e-06	6.443e-05	0.0	0.00022024	6.033e-05	8.8e-07	688.76230441	696.41578039	712.01006832	1.08723805	0.18902303	-0.32504396
0.07849	30.93655	0.00045902	6.681e-05	2.94e-06	6.454e-05	0.0	0.00022067	6.047e-05	8.8e-07	688.80151417	696.43371569	711.98454571	1.08314633	0.18860543	-0.32502389
0.07859	30.95739	0.00045824	6.691e-05	2.95e-06	6.464e-05	0.0	0.0002211	6.061e-05	8.8e-07	688.84060759	696.4516306	711.95909517	1.07908283	0.18818916	-0.32500394
0.07869	30.97818	0.00045746	6.701e-05	2.97e-06	6.474e-05	-0.0	0.00022152	6.075e-05	8.8e-07	688.87958558	696.46952502	711.93371643	1.07501749	0.18777281	-0.32498398
0.07879	30.9989	0.00045669	6.711e-05	2.98e-06	6.484e-05	-0.0	0.00022194	6.089e-05	8.8e-07	688.91844859	696.48739896	711.90840937	1.07097417	0.18735753	-0.32496411
0.07889	31.01957	0.00045591	6.72e-05	2.99e-06	6.494e-05	-0.0	0.00022237	6.103e-05	8.8e-07	688.95719788	696.5052523	711.88317361	1.0669501	0.1869432	-0.32494431
0.07899	31.04017	0.00045514	6.73e-05	3.01e-06	6.504e-05	0.0	0.00022279	6.117e-05	8.8e-07	688.99583386	696.52308503	711.85800902	1.06292935	0.18652903	-0.32492453
0.07909	31.06071	0.00045437	6.74e-05	3.02e-06	6.514e-05	0.0	0.00022321	6.13e-05	8.8e-07	689.0343574	696.54089709	711.83291536	1.05893486	0.18611617	-0.32490485
0.07919	31.08119	0.00045361	6.749e-05	3.04e-06	6.524e-05	-0.0	0.00022362	6.144e-05	8.8e-07	689.07276962	696.55868842	711.80789228	1.05494068	0.18570333	-0.32488518
0.07929	31.10161	0.00045285	6.759e-05	3.05e-06	6.534e-05	-0.0	0.00022404	6.158e-05	8.8e-07	689.11107075	696.57645899	711.78293973	1.05096636	0.18529151	-0.32486558
0.07939	31.12197	0.00045209	6.769e-05	3.06e-06	6.544e-05	-0.0	0.00022445	6.172e-05	8.8e-07	689.14926204	696.59420876	711.75805732	1.04701156	0.18488067	-0.32484607
0.07949	31.14227	0.00045133	6.778e-05	3.08e-06	6.554e-05	0.0	0.00022487	6.186e-05	8.8e-07	689.18734402	696.61193767	711.7332449	1.04305961	0.18447	-0.32482656
0.07959	31.1625	0.00045057	6.788e-05	3.09e-06	6.564e-05	0.0	0.00022528	6.199e-05	8.8e-07	689.22531734	696.62964571	711.70850227	1.0391273	0.18406034	-0.32480714
0.07969	31.18268	0.00044982	6.797e-05	3.1e-06	6.574e-05	-0.0	0.00022569	6.213e-05	8.8e-07	689.26318324	696.64733282	711.68382908	1.03520804	0.18365137	-0.32478776
0.07979	31.20279	0.00044907	6.807e-05	3.12e-06	6.583e-05	-0.0	0.0002261	6.227e-05	8.8e-07	689.30094188	696.66499899	711.65922525	1.03129736	0.18324286	-0.32476843
0.07989	31.22285	0.00044832	6.816e-05	3.13e-06	6.593e-05	-0.0	0.00022651	6.24e-05	8.8e-07	689.33859435	696.68264417	711.63469049	1.02741132	0.18283567	-0.32474919
0.07999	31.24284	0.00044758	6.825e-05	3.14e-06	6.603e-05	0.0	0.00022691	6.254e-05	8.8e-07	689.37614144	696.70026833	711.61022453	1.02352318	0.18242836	-0.32472995
0.08009	31.26277	0.00044684	6.834e-05	3.16e-06	6.612e-05	0.0	0.00022732	6.267e-05	8.8e-07	689.41358355	696.71787147	711.58582727	1.01965641	0.18202222	-0.32471079
0.08019	31.28263	0.0004461	6.844e-05	3.17e-06	6.622e-05	0.0	0.00022772	6.281e-05	8.8e-07	689.45092185	696.73545353	711.56149835	1.01580744	0.18161706	-0.32469171
0.08029	31.30244	0.00044536	6.853e-05	3.18e-06	6.631e-05	-0.0	0.00022812	6.294e-05	8.8e-07	689.48815673	696.75301451	711.53723766	1.01196105	0.18121204	-0.32467264
0.08039	31.32218	0.00044463	6.862e-05	3.2e-06	6.641e-05	-0.0	0.00022852	6.308e-05	8.8e-07	689.52528891	696.77055439	711.51304498	1.00813854	0.18080836	-0.32465366
0.08049	31.34186	0.0004439	6.871e-05	3.21e-06	6.65e-05	0.0	0.00022892	6.321e-05	8.8e-07	689.56231955	696.78807314	711.48891996	1.00431823	0.18040481	-0.3246347
0.08059	31.36148	0.00044317	6.88e-05	3.22e-06	6.659e-05	0.0	0.00022932	6.334e-05	8.8e-07	689.59924874	696.80557076	711.46486257	1.00051277	0.1800021	-0.3246158
0.08069	31.38103	0.00044244	6.889e-05	3.24e-06	6.669e-05	0.0	0.00022971	6.348e-05	8.8e-07	689.63607759	696.82304723	711.44087248	0.99672814	0.17960058	-0.32459699
0.08079	31.40052	0.00044172	6.898e-05	3.25e-06	6.678e-05	-0.0	0.00023011	6.361e-05	8.8e-07	689.67280678	696.84050253	711.41694947	0.99294264	0.17919902	-0.32457817
0.08089	31.41995	0.000441	6.907e-05	3.27e-06	6.687e-05	-0.0	0.0002305	6.374e-05	8.8e-07	689.70943672	696.85793666	711.39309344	0.98917701	0.17879862	-0.32455944
0.08099	31.43932	0.00044028	6.916e-05	3.28e-06	6.696e-05	-0.0	0.00023089	6.387e-05	8.8e-07	689.74596853	696.8753496	711.36930403	0.98542894	0.17839925	-0.32454078
0.08109	31.45862	0.00043956	6.925e-05	3.29e-06	6.705e-05	0.0	0.00023128	6.4e-05	8.8e-07	689.78240257	696.89274136	711.34558115	0.98168284	0.178	-0.32452213
0.08119	31.47787	0.00043885	6.934e-05	3.31e-06	6.714e-05	0.0	0.00023167	6.413e-05	8.8e-07	689.8187395	696.91011193	711.32192459	0.97795706	0.17760197	-0.32450357
0.08129	31.49704	0.00043814	6.943e-05	3.32e-06	6.723e-05	-0.0	0.00023206	6.427e-05	8.8e-07	689.85498046	696.92746131	711.298334	0.97423884	0.17720439	-0.32448504
0.08139	31.51616	0.00043743	6.952e-05	3.33e-06	6.732e-05	-0.0	0.00023245	6.44e-05	8.8e-07	689.89112552	696.94478949	711.27480936	0.9705291	0.17680734	-0.32446655
0.08149	31.53521	0.00043673	6.96e-05	3.35e-06	6.741e-05	-0.0	0.00023283	6.453e-05	8.8e-07	689.92717566	696.96209648	711.25135038	0.966844	0.1764118	-0.32444816
0.08159	31.5542	0.00043603	6.969e-05	3.36e-06	6.75e-05	0.0	0.00023321	6.466e-05	8.8e-07	689.9631317	696.97938228	711.22795681	0.96315618	0.17601609	-0.32442976
0.08169	31.57312	0.00043533	6.978e-05	3.37e-06	6.759e-05	0.0	0.00023359	6.478e-05	8.8e-07	689.99899387	696.99664691	711.20462858	0.9594867	0.17562154	-0.32441144
0.08179	31.59198	0.00043463	6.986e-05	3.39e-06	6.768e-05	0.0	0.00023398	6.491e-05	8.8e-07	690.03476323	697.01389036	711.18136536	0.9558344	0.17522807	-0.3243932
0.08189	31.61077	0.00043394	6.995e-05	3.4e-06	6.777e-05	-0.0	0.00023435	6.504e-05	8.8e-07	690.07044027	697.03111264	711.15816701	0.95218354	0.17483469	-0.32437496
0.08199	31.6295	0.00043325	7.003e-05	3.41e-06	6.785e-05	-0.0	0.00023473	6.517e-05	8.8e-07	690.1060255	697.04831377	711.13503337	0.94854652	0.17444221	-0.32435679
0.08209	31.64817	0.00043256	7.012e-05	3.43e-06	6.794e-05	-0.0	0.00023511	6.53e-05	8.8e-07	690.14151996	697.06549376	711.11196413	0.9449288	0.17405097	-0.32433869
0.08219	31.66677	0.00043187	7.02e-05	3.44e-06	6.803e-05	0.0	0.00023548	6.542e-05	8.8e-07	690.1769239	697.08265262	711.08895921	0.94131239	0.17365983	-0.32432061
0.08229	31.68531	0.00043119	7.029e-05	3.45e-06	6.811e-05	0.0	0.00023585	6.555e-05	8.8e-07	690.21223798	697.09979037	711.06601841	0.93771446	0.17326991	-0.32430261
0.08239	31.70379	0.00043051	7.037e-05	3.47e-06	6.82e-05	-0.0	0.00023623	6.568e-05	8.8e-07	690.24746328	697.11690703	711.0431414	0.9341251	0.17288055	-0.32428464
0.08249	31.7222	0.00042983	7.045e-05	3.48e-06	6.828e-05	-0.0	0.00023659	6.58e-05	8.8e-07	690.28259987	697.13400262	711.02032817	0.93054254	0.17249167	-0.32426671
0.08259	31.74054	0.00042916	7.054e-05	3.49e-06	6.837e-05	-0.0	0.00023696	6.593e-05	8.8e-07	690.31764859	697.15107716	710.99757845	0.92698275	0.17210432	-0.32424888
0.08269	31.75882	0.00042849	7.062e-05	3.51e-06	6.845e-05	0.0	0.00023733	6.605e-05	8.8e-07	690.35261035	697.16813067	710.97489197	0.92342163	0.17171688	-0.32423104
0.08279	31.77703	0.00042782	7.07e-05	3.52e-06	6.854e-05	0.0	0.0002377	6.618e-05	8.8e-07	690.38748522	697.18516318	710.95226871	0.91987509	0.17133046	-0.32421327
0.08289	31.79518	0.00042715	7.078e-05	3.53e-06	6.862e-05	0.0	0.00023806	6.63e-05	8.8e-07	690.42227421	697.20217471	710.92970836	0.91634657	0.17094529	-0.32419558
0.08299	31.81326	0.00042649	7.086e-05	3.55e-06	6.87e-05	-0.0	0.00023842	6.643e-05	8.8e-07	690.45697796	697.2191653	710.90721074	0.91281622	0.17055999	-0.32417788
0.08309	31.83128	0.00042583	7.094e-05	3.56e-06	6.879e-05	-0.0	0.00023878	6.655e-05	8.8e-07	690.49159671	697.23613497	710.88477576	0.90930382	0.17017598	-0.32416027
0.08319	31.84923	0.00042517	7.102e-05	3.57e-06	6.887e-05	-0.0	0.00023914	6.667e-05	8.8e-07	690.52613146	697.25308376	710.86240312	0.90580714	0.16979309	-0.32414272
0.08329	31.86712	0.00042451	7.11e-05	3.59e-06	6.895e-05	0.0	0.0002395	6.68e-05	8.8e-07	690.56058268	697.27001169	710.84009269	0.90230918	0.16941011	-0.32412518
0.08339	31.88494	0.00042386	7.118e-05	3.6e-06	6.903e-05	0.0	0.00023986	6.692e-05	8.8e-07	690.59495077	697.2869188	710.81784434	0.89882766	0.16902834	-0.3241077
0.08349	31.90269	0.00042321	7.126e-05	3.61e-06	6.911e-05	0.0	0.00024021	6.704e-05	8.8e-07	690.62923668	697.30380514	710.79565779	0.89536233	0.16864776	-0.32409031
0.08359	31.92038	0.00042256	7.134e-05	3.63e-06	6.919e-05	-0.0	0.00024057	6.716e-05	8.8e-07	690.66344077	697.32067074	710.77353292	0.89189739	0.16826722	-0.32407291
0.08369	31.938	0.00042192	7.142e-05	3.64e-06	6.927e-05	-0.0	0.00024092	6.728e-05	8.8e-07	690.69756355	697.33751563	710.75146959	0.88844493	0.16788762	-0.32405558
0.08379	31.95555	0.00042127	7.15e-05	3.65e-06	6.935e-05	-0.0	0.00024127	6.74e-05	8.8e-07	690.73160596	697.35433987	710.72946751	0.88501041	0.16750937	-0.32403833
0.08389	31.97304	0.00042063	7.158e-05	3.67e-06	6.943e-05	0.0	0.00024162	6.752e-05	8.8e-07	690.76556825	697.37114348	710.70752661	0.88157602	0.16713115	-0.32402108
0.08399	31.99046	0.00042	7.165e-05	3.68e-06	6.951e-05	0.0	0.00024197	6.764e-05	8.8e-07	690.79945098	697.38792652	710.68564672	0.87815369	0.16675387	-0.32400389
0.08409	32.00781	0.00041936	7.173e-05	3.69e-06	6.959e-05	0.0	0.00024231	6.776e-05	8.8e-07	690.83325512	697.40468904	710.66382755	0.87474917	0.16637796	-0.32398678
0.08419	32.0251	0.00041873	7.181e-05	3.7e-06	6.966e-05	-0.0	0.00024266	6.788e-05	8.8e-07	690.86698083	697.42143108	710.64206906	0.87134473	0.16600209	-0.32396967
0.08429	32.04231	0.0004181	7.188e-05	3.72e-06	6.974e-05	-0.0	0.000243	6.8e-05	8.8e-07	690.90062871	697.43815268	710.62037105	0.86795193	0.16562714	-0.32395262
0.08439	32.05947	0.00041748	7.196e-05	3.73e-06	6.982e-05	-0.0	0.00024334	6.812e-05	8.8e-07	690.93419975	697.45485393	710.59873325	0.86457687	0.16525361	-0.32393566
0.08449	32.07655	0.00041686	7.203e-05	3.74e-06	6.99e-05	0.0	0.00024368	6.824e-05	8.8e-07	690.96769402	697.47153483	710.57715562	0.86120161	0.16488009	-0.3239187
0.08459	32.09356	0.00041624	7.211e-05	3.76e-06	6.997e-05	0.0	0.00024402	6.835e-05	8.8e-07	691.00111218	697.48819545	710.55563798	0.8578377	0.1645075	-0.32390179
0.08469	32.11051	0.00041562	7.218e-05	3.77e-06	7.005e-05	0.0	0.00024436	6.847e-05	8.8e-07	691.03445519	697.50483589	710.53418004	0.85449128	0.16413636	-0.32388497
0.08479	32.12739	0.000415	7.226e-05	3.78e-06	7.012e-05	-0.0	0.0002447	6.859e-05	8.8e-07	691.06772311	697.52145615	710.51278179	0.85114456	0.16376522	-0.32386815
0.08489	32.1442	0.00041439	7.233e-05	3.79e-06	7.02e-05	-0.0	0.00024503	6.87e-05	8.8e-07	691.10091659	697.53805631	710.49144303	0.84780892	0.16339502	-0.32385138
0.08499	32.16094	0.00041378	7.241e-05	3.81e-06	7.027e-05	-0.0	0.00024536	6.882e-05	8.8e-07	691.1340366	697.55463645	710.47016347	0.84449058	0.16302629	-0.3238347
0.08509	32.17762	0.00041318	7.248e-05	3.82e-06	7.035e-05	0.0	0.00024569	6.893e-05	8.8e-07	691.16708317	697.5711966	710.44894312	0.84117161	0.16265754	-0.32381801
0.08519	32.19422	0.00041257	7.255e-05	3.83e-06	7.042e-05	0.0	0.00024602	6.905e-05	8.8e-07	691.20005696	697.58773683	710.42778178	0.83786358	0.16228974	-0.32380139
0.08529	32.21075	0.00041197	7.262e-05	3.85e-06	7.049e-05	0.0	0.00024635	6.916e-05	8.8e-07	691.23295889	697.60425724	710.40667918	0.83457246	0.16192344	-0.32378485
0.08539	32.22722	0.00041137	7.27e-05	3.86e-06	7.057e-05	-0.0	0.00024668	6.928e-05	8.8e-07	691.26578906	697.62075785	710.38563529	0.8312806	0.1615571	-0.3237683
0.08549	32.24362	0.00041078	7.277e-05	3.87e-06	7.064e-05	-0.0	0.00024701	6.939e-05	8.8e-07	691.29854806	697.63723874	710.36464994	0.82799953	0.16119174	-0.32375181
0.08559	32.25994	0.00041018	7.284e-05	3.88e-06	7.071e-05	-0.0	0.00024733	6.95e-05	8.8e-07	691.33123682	697.65370002	710.34372288	0.82473505	0.1608279	-0.32373541
0.08569	32.2762	0.0004096	7.291e-05	3.9e-06	7.078e-05	0.0	0.00024765	6.961e-05	8.8e-07	691.36385547	697.67014171	710.32285405	0.82146947	0.16046397	-0.323719
0.08579	32.29239	0.00040901	7.298e-05	3.91e-06	7.085e-05	0.0	0.00024797	6.973e-05	8.8e-07	691.39640455	697.68656389	710.30204331	0.81821467	0.16010107	-0.32370265
0.08589	32.30851	0.00040842	7.305e-05	3.92e-06	7.092e-05	0.0	0.00024829	6.984e-05	8.8e-07	691.42888494	697.70296668	710.28129041	0.81497596	0.1597397	-0.32368638
0.08599	32.32455	0.00040784	7.312e-05	3.94e-06	7.099e-05	-0.0	0.00024861	6.995e-05	8.8e-07	691.46129689	697.71935011	710.26059527	0.8117359	0.15937822	-0.32367011
0.08609	32.34053	0.00040726	7.319e-05	3.95e-06	7.106e-05	-0.0	0.00024893	7.006e-05	8.8e-07	691.49364085	697.73571426	710.23995777	0.80850679	0.15901781	-0.3236539
0.08619	32.35644	0.00040669	7.326e-05	3.96e-06	7.113e-05	-0.0	0.00024924	7.017e-05	8.8e-07	691.52591766	697.75205924	710.21937768	0.80529322	0.15865894	-0.32363777
0.08629	32.37227	0.00040612	7.332e-05	3.97e-06	7.12e-05	0.0	0.00024955	7.028e-05	8.8e-07	691.55812771	697.76838513	710.19885489	0.80207558	0.15829967	-0.32362162
0.08639	32.38804	0.00040554	7.339e-05	3.99e-06	7.127e-05	0.0	0.00024987	7.039e-05	8.8e-07	691.59027127	697.78469196	710.17838932	0.79887368	0.15794202	-0.32360555
0.08649	32.40373	0.00040498	7.346e-05	4e-06	7.134e-05	0.0	0.00025018	7.05e-05	8.8e-07	691.62234921	697.80097987	710.15798074	0.79568434	0.15758566	-0.32358956
0.08659	32.41935	0.00040441	7.353e-05	4.01e-06	7.141e-05	-0.0	0.00025049	7.061e-05	8.8e-07	691.65436208	697.81724896	710.13762898	0.79249252	0.15722905	-0.32357355
0.08669	32.4349	0.00040385	7.359e-05	4.02e-06	7.147e-05	-0.0	0.00025079	7.071e-05	8.8e-07	691.68630998	697.83349924	710.11733404	0.78931087	0.15687354	-0.32355759
0.08679	32.45038	0.00040329	7.366e-05	4.03e-06	7.154e-05	-0.0	0.0002511	7.082e-05	8.8e-07	691.71819371	697.84973085	710.09709568	0.78614726	0.15651995	-0.32354174
0.08689	32.46578	0.00040274	7.373e-05	4.05e-06	7.161e-05	0.0	0.0002514	7.093e-05	8.8e-07	691.75001407	697.86594393	710.0769137	0.78298074	0.15616606	-0.32352588
0.08699	32.48112	0.00040218	7.379e-05	4.06e-06	7.167e-05	0.0	0.00025171	7.104e-05	8.8e-07	691.78177099	697.88213847	710.05678811	0.77982189	0.15581304	-0.32351006
0.08709	32.49638	0.00040163	7.386e-05	4.07e-06	7.174e-05	0.0	0.00025201	7.114e-05	8.8e-07	691.81346519	697.8983146	710.03671872	0.77667291	0.15546113	-0.32349429
0.08719	32.51157	0.00040108	7.392e-05	4.08e-06	7.18e-05	0.0	0.00025231	7.125e-05	8.8e-07	691.84509761	697.9144725	710.01670529	0.77353761	0.15511076	-0.32347861
0.08729	32.52668	0.00040054	7.399e-05	4.1e-06	7.187e-05	-0.0	0.0002526	7.135e-05	8.8e-07	691.87666819	697.93061216	709.99674783	0.77040099	0.15476028	-0.32346291
0.08739	32.54172	0.0004	7.405e-05	4.11e-06	7.193e-05	-0.0	0.0002529	7.146e-05	8.8e-07	691.90817754	697.94673371	709.97684619	0.76727367	0.1544109	-0.32344728
0.08749	32.55669	0.00039946	7.412e-05	4.12e-06	7.2e-05	-0.0	0.0002532	7.156e-05	8.8e-07	691.93962653	697.9628373	709.95700013	0.7641609	0.15406324	-0.32343173
0.08759	32.57159	0.00039892	7.418e-05	4.13e-06	7.206e-05	0.0	0.00025349	7.166e-05	8.8e-07	691.97101542	697.978923	709.93720959	0.7610433	0.15371502	-0.32341615
0.08769	32.58641	0.00039839	7.424e-05	4.14e-06	7.213e-05	0.0	0.00025378	7.177e-05	8.8e-07	692.00234449	697.99499086	709.91747451	0.75793989	0.15336858	-0.32340066
0.08779	32.60116	0.00039786	7.43e-05	4.16e-06	7.219e-05	0.0	0.00025407	7.187e-05	8.8e-07	692.03361458	698.01104107	709.89779467	0.75484782	0.15302355	-0.32338524
0.08789	32.61583	0.00039733	7.437e-05	4.17e-06	7.225e-05	-0.0	0.00025436	7.197e-05	8.8e-07	692.06482634	698.02707376	709.8781699	0.75175377	0.15267828	-0.32336981
0.08799	32.63043	0.0003968	7.443e-05	4.18e-06	7.231e-05	-0.0	0.00025465	7.207e-05	8.8e-07	692.09597973	698.04308892	709.85860022	0.74866735	0.15233404	-0.32335442
0.08809	32.64496	0.00039628	7.449e-05	4.19e-06	7.238e-05	-0.0	0.00025493	7.218e-05	8.8e-07	692.12707548	698.05908673	709.83908546	0.74558929	0.15199089	-0.32333909
0.08819	32.65941	0.00039576	7.455e-05	4.2e-06	7.244e-05	-0.0	0.00025522	7.228e-05	8.8e-07	692.15811456	698.07506739	709.81962537	0.74252485	0.15164957	-0.32332385
0.08829	32.67378	0.00039525	7.461e-05	4.22e-06	7.25e-05	0.0	0.0002555	7.238e-05	8.8e-07	692.18909691	698.09103091	709.80021996	0.73947579	0.15131054	-0.32330871
0.08839	32.68808	0.00039473	7.467e-05	4.23e-06	7.256e-05	0.0	0.00025578	7.248e-05	8.8e-07	692.22002456	698.10697776	709.78086878	0.73641777	0.15097022	-0.32329351
0.08849	32.7023	0.00039422	7.473e-05	4.24e-06	7.262e-05	0.0	0.00025606	7.258e-05	8.8e-07	692.25089639	698.12290769	709.76157208	0.73335975	0.1506299	-0.32327831
0.08859	32.71645	0.00039371	7.479e-05	4.25e-06	7.268e-05	0.0	0.00025634	7.267e-05	8.8e-07	692.28171242	698.1388207	709.74232985	0.73030173	0.15028958	-0.32326311
0.08869	32.73052	0.00039321	7.485e-05	4.26e-06	7.274e-05	0.0	0.00025661	7.277e-05	8.8e-07	692.3124734	698.15471697	709.72314191	0.72726486	0.14995233	-0.32324806
0.08879	32.74452	0.00039271	7.491e-05	4.27e-06	7.28e-05	0.0	0.00025689	7.287e-05	8.8e-07	692.34318031	698.17059674	709.70400805	0.72423343	0.14961594	-0.32323304
0.08889	32.75844	0.00039221	7.497e-05	4.29e-06	7.286e-05	0.0	0.00025716	7.297e-05	8.8e-07	692.3738337	698.18646015	709.68492814	0.72121114	0.14928104	-0.32321809
0.08899	32.77228	0.00039171	7.503e-05	4.3e-06	7.291e-05	-0.0	0.00025743	7.306e-05	8.8e-07	692.40443443	698.20230744	709.66590199	0.7181881	0.14894601	-0.32320313
0.08909	32.78605	0.00039122	7.508e-05	4.31e-06	7.297e-05	-0.0	0.0002577	7.316e-05	8.8e-07	692.43498246	698.2181386	709.64692961	0.71518558	0.14861446	-0.32318833
0.08919	32.79973	0.00039073	7.514e-05	4.32e-06	7.303e-05	-0.0	0.00025797	7.326e-05	8.8e-07	692.46547953	698.2339541	709.62801063	0.71217452	0.14828146	-0.32317346
0.08929	32.81334	0.00039024	7.52e-05	4.33e-06	7.309e-05	-0.0	0.00025824	7.335e-05	8.8e-07	692.49592469	698.2497537	709.60914525	0.70916347	0.14794847	-0.32315859
0.08939	32.82688	0.00038976	7.526e-05	4.34e-06	7.314e-05	-0.0	0.0002585	7.345e-05	8.8e-07	692.526318	698.26553739	709.59033347	0.70615878	0.14761656	-0.32314377
0.08949	32.84033	0.00038927	7.531e-05	4.36e-06	7.32e-05	-0.0	0.00025877	7.354e-05	8.8e-07	692.55666045	698.28130547	709.57157506	0.70316386	0.14728639	-0.32312902
0.08959	32.85371	0.0003888	7.537e-05	4.37e-06	7.325e-05	-0.0	0.00025903	7.363e-05	8.8e-07	692.58695288	698.29705817	709.55286987	0.7001773	0.14695775	-0.32311434
0.08969	32.867	0.00038832	7.542e-05	4.38e-06	7.331e-05	-0.0	0.00025929	7.373e-05	8.8e-07	692.61719591	698.31279567	709.53421775	0.69720034	0.14663099	-0.32309974
0.08979	32.88022	0.00038785	7.548e-05	4.39e-06	7.336e-05	-0.0	0.00025955	7.382e-05	8.8e-07	692.64739012	698.32851816	709.51561861	0.6942195	0.14630348	-0.32308511
0.08989	32.89336	0.00038738	7.553e-05	4.4e-06	7.342e-05	-0.0	0.00025981	7.391e-05	8.8e-07	692.67753558	698.34422566	709.49707243	0.69125141	0.14597872	-0.32307059
0.08999	32.90642	0.00038691	7.559e-05	4.41e-06	7.347e-05	-0.0	0.00026006	7.4e-05	8.8e-07	692.70763332	698.35991849	709.47857902	0.68827946	0.14565312	-0.32305603
0.09009	32.9194	0.00038645	7.564e-05	4.42e-06	7.353e-05	-0.0	0.00026032	7.41e-05	8.8e-07	692.73768317	698.37559661	709.46013841	0.68532069	0.14533029	-0.32304159
0.09019	32.9323	0.00038599	7.569e-05	4.43e-06	7.358e-05	-0.0	0.00026057	7.419e-05	8.8e-07	692.76768632	698.39126039	709.44175037	0.68235849	0.14500674	-0.32302712
0.09029	32.94511	0.00038553	7.575e-05	4.44e-06	7.363e-05	-0.0	0.00026082	7.428e-05	8.8e-07	692.79764249	698.40690973	709.42341497	0.6794074	0.14468596	-0.32301275
0.09039	32.95785	0.00038507	7.58e-05	4.46e-06	7.369e-05	0.0	0.00026107	7.437e-05	8.8e-07	692.82755307	698.42254513	709.40513197	0.67645396	0.1443646	-0.32299837
0.09049	32.97051	0.00038462	7.585e-05	4.47e-06	7.374e-05	0.0	0.00026131	7.446e-05	8.8e-07	692.85741761	698.43816642	709.38690144	0.67351096	0.14404584	-0.32298408
0.09059	32.98308	0.00038417	7.59e-05	4.48e-06	7.379e-05	0.0	0.00026156	7.454e-05	8.8e-07	692.88723761	698.45377412	709.36872314	0.67056634	0.14372668	-0.32296978
0.09069	32.99558	0.00038373	7.596e-05	4.49e-06	7.384e-05	0.0	0.0002618	7.463e-05	8.8e-07	692.91701252	698.46936803	709.35059714	0.66763107	0.14340997	-0.32295557
0.09079	33.00799	0.00038328	7.601e-05	4.5e-06	7.389e-05	0.0	0.00026205	7.472e-05	8.8e-07	692.94674391	698.48494871	709.3325232	0.66469494	0.14309304	-0.32294136
0.09089	33.02032	0.00038284	7.606e-05	4.51e-06	7.394e-05	0.0	0.00026229	7.481e-05	8.8e-07	692.97643123	698.50051596	709.3145014	0.66176075	0.14277675	-0.32292716
0.09099	33.03256	0.00038241	7.611e-05	4.52e-06	7.399e-05	0.0	0.00026253	7.489e-05	8.8e-07	693.00607598	698.51607036	709.29653152	0.65883702	0.14246391	-0.3229131
0.09109	33.04472	0.00038197	7.616e-05	4.53e-06	7.404e-05	0.0	0.00026276	7.498e-05	8.8e-07	693.03567783	698.53161176	709.27861363	0.65590799	0.14214933	-0.32289896
0.09119	33.0568	0.00038154	7.621e-05	4.54e-06	7.409e-05	-0.0	0.000263	7.506e-05	8.8e-07	693.06523799	698.54714064	709.26074754	0.65299269	0.14183929	-0.322885
0.09129	33.0688	0.00038112	7.626e-05	4.55e-06	7.414e-05	-0.0	0.00026323	7.515e-05	8.8e-07	693.09475637	698.56265696	709.24293327	0.65007077	0.14152706	-0.32287095
0.09139	33.08071	0.00038069	7.631e-05	4.56e-06	7.419e-05	-0.0	0.00026347	7.523e-05	8.8e-07	693.12423462	698.57816139	709.2251706	0.64716615	0.14122206	-0.32285716
0.09149	33.09254	0.00038027	7.635e-05	4.57e-06	7.424e-05	-0.0	0.0002637	7.532e-05	8.8e-07	693.15367314	698.59365408	709.2074595	0.64425467	0.1409142	-0.32284326
0.09159	33.10428	0.00037985	7.64e-05	4.58e-06	7.429e-05	-0.0	0.00026393	7.54e-05	8.8e-07	693.18307168	698.60913495	709.18979999	0.64134389	0.14060663	-0.32282937
0.09169	33.11593	0.00037944	7.645e-05	4.59e-06	7.433e-05	-0.0	0.00026415	7.548e-05	8.8e-07	693.21243039	698.62460404	709.17219206	0.63843383	0.14029936	-0.3228155
0.09179	33.1275	0.00037902	7.65e-05	4.6e-06	7.438e-05	-0.0	0.00026438	7.556e-05	8.8e-07	693.24174938	698.6400614	709.15463568	0.63552449	0.13999239	-0.32280163
0.09189	33.13899	0.00037862	7.654e-05	4.61e-06	7.443e-05	-0.0	0.0002646	7.564e-05	8.8e-07	693.27103029	698.65550776	709.13713071	0.6326269	0.13969315	-0.32278802
0.09199	33.15039	0.00037821	7.659e-05	4.62e-06	7.447e-05	-0.0	0.00026483	7.572e-05	8.8e-07	693.30027399	698.6709435	709.11967704	0.62972461	0.13939055	-0.32277429
0.09209	33.1617	0.00037781	7.664e-05	4.63e-06	7.452e-05	0.0	0.00026505	7.58e-05	8.8e-07	693.32948004	698.68636841	709.10227471	0.62682391	0.13908886	-0.3227606
0.09219	33.17292	0.00037741	7.668e-05	4.64e-06	7.457e-05	0.0	0.00026527	7.588e-05	8.8e-07	693.35864881	698.70178267	709.0849237	0.62392482	0.13878806	-0.32274694
0.09229	33.18406	0.00037701	7.673e-05	4.65e-06	7.461e-05	0.0	0.00026548	7.596e-05	8.8e-07	693.38778067	698.71718642	709.06762395	0.62102734	0.13848816	-0.3227333
0.09239	33.19511	0.00037662	7.677e-05	4.66e-06	7.466e-05	0.0	0.0002657	7.604e-05	8.8e-07	693.41687613	698.73257989	709.05037542	0.61813191	0.13819038	-0.32271973
0.09249	33.20606	0.00037623	7.682e-05	4.67e-06	7.47e-05	0.0	0.00026591	7.612e-05	8.8e-07	693.44593611	698.74796353	709.03317804	0.61523794	0.13789448	-0.32270622
0.09259	33.21693	0.00037584	7.686e-05	4.68e-06	7.474e-05	0.0	0.00026612	7.62e-05	8.8e-07	693.47496124	698.76333764	709.01603176	0.61234508	0.13760026	-0.32269275
0.09269	33.22772	0.00037546	7.691e-05	4.69e-06	7.479e-05	0.0	0.00026633	7.627e-05	8.8e-07	693.50395212	698.77870253	708.99893655	0.60945248	0.1373074	-0.32267933
0.09279	33.23841	0.00037508	7.695e-05	4.7e-06	7.483e-05	0.0	0.00026654	7.635e-05	8.8e-07	693.53290927	698.79405845	708.98189237	0.60656023	0.137016	-0.32266594
0.09289	33.24901	0.0003747	7.699e-05	4.71e-06	7.487e-05	0.0	0.00026675	7.642e-05	8.8e-07	693.56183324	698.80940569	708.9648992	0.60366802	0.13672605	-0.3226526
0.09299	33.25952	0.00037433	7.703e-05	4.72e-06	7.492e-05	0.0	0.00026695	7.65e-05	8.8e-07	693.59072455	698.82474452	708.94795702	0.60077573	0.13643754	-0.3226393
0.09309	33.26993	0.00037396	7.708e-05	4.73e-06	7.496e-05	0.0	0.00026716	7.657e-05	8.8e-07	693.61958373	698.84007524	708.93106581	0.59788275	0.13615052	-0.32262603
0.09319	33.28026	0.00037359	7.712e-05	4.74e-06	7.5e-05	0.0	0.00026736	7.664e-05	8.8e-07	693.64841131	698.85539814	708.91422555	0.59498847	0.13586509	-0.32261281
0.09329	33.29049	0.00037322	7.716e-05	4.75e-06	7.504e-05	0.0	0.00026756	7.672e-05	8.8e-07	693.67720784	698.87071353	708.89743625	0.59209388	0.13558113	-0.32259962
0.09339	33.30063	0.00037286	7.72e-05	4.76e-06	7.508e-05	0.0	0.00026776	7.679e-05	8.8e-07	693.70597384	698.8860217	708.88069787	0.58919722	0.13529883	-0.32258648
0.09349	33.31068	0.00037251	7.724e-05	4.77e-06	7.512e-05	0.0	0.00026795	7.686e-05	8.8e-07	693.73470987	698.90132301	708.86401044	0.58629967	0.13501806	-0.32257338
0.09359	33.32063	0.00037215	7.728e-05	4.78e-06	7.516e-05	0.0	0.00026815	7.693e-05	8.8e-07	693.76341646	698.91661773	708.84737394	0.58340099	0.13473884	-0.32256031
0.09369	33.33049	0.0003718	7.732e-05	4.78e-06	7.52e-05	0.0	0.00026834	7.7e-05	8.8e-07	693.79209417	698.93190624	708.83078839	0.58049786	0.13446155	-0.32254729
0.09379	33.34026	0.00037145	7.736e-05	4.79e-06	7.524e-05	-0.0	0.00026853	7.707e-05	8.8e-07	693.82074355	698.94718888	708.81425378	0.57759399	0.13418578	-0.3225343
0.09389	33.34993	0.00037111	7.74e-05	4.8e-06	7.528e-05	-0.0	0.00026872	7.714e-05	8.8e-07	693.84936513	698.96246597	708.79777014	0.57468595	0.13391189	-0.32252136
0.09399	33.3595	0.00037077	7.744e-05	4.81e-06	7.532e-05	-0.0	0.0002689	7.721e-05	8.8e-07	693.87795945	698.97773791	708.7813375	0.57177572	0.13363967	-0.32250845
0.09409	33.36897	0.00037043	7.748e-05	4.82e-06	7.535e-05	-0.0	0.00026909	7.728e-05	8.8e-07	693.90652707	698.99300503	708.76495585	0.56886281	0.13336918	-0.32249559
0.09419	33.37835	0.0003701	7.751e-05	4.83e-06	7.539e-05	-0.0	0.00026927	7.734e-05	8.8e-07	693.93506855	699.00826776	708.74862526	0.56594268	0.13310092	-0.32248277
0.09429	33.38763	0.00036977	7.755e-05	4.84e-06	7.543e-05	0.0	0.00026945	7.741e-05	8.8e-07	693.96358444	699.02352648	708.73234575	0.56302066	0.13283429	-0.32246998
0.09439	33.39681	0.00036944	7.759e-05	4.84e-06	7.546e-05	0.0	0.00026963	7.748e-05	8.8e-07	693.99207528	699.03878157	708.71611736	0.56009193	0.13256984	-0.32245724
0.09449	33.40589	0.00036912	7.763e-05	4.85e-06	7.55e-05	0.0	0.00026981	7.754e-05	8.8e-07	694.02054161	699.05403348	708.69994015	0.55715944	0.13230722	-0.32244453
0.09459	33.41487	0.0003688	7.766e-05	4.86e-06	7.554e-05	0.0	0.00026998	7.761e-05	8.8e-07	694.04898398	699.06928258	708.68381415	0.55421982	0.13204684	-0.32243187
0.09469	33.42375	0.00036849	7.77e-05	4.87e-06	7.557e-05	0.0	0.00027016	7.767e-05	8.8e-07	694.07740296	699.08452941	708.66773946	0.55127459	0.13178851	-0.32241925
0.09479	33.43253	0.00036817	7.773e-05	4.88e-06	7.561e-05	-0.0	0.00027033	7.773e-05	8.8e-07	694.10579909	699.09977436	708.65171612	0.54832359	0.13153225	-0.32240667
0.09489	33.44121	0.00036786	7.777e-05	4.89e-06	7.564e-05	-0.0	0.0002705	7.779e-05	8.8e-07	694.13417292	699.11501792	708.63574422	0.54536253	0.13127855	-0.32239412
0.09499	33.44978	0.00036756	7.78e-05	4.89e-06	7.568e-05	-0.0	0.00027066	7.786e-05	8.8e-07	694.16252498	699.13026057	708.61982386	0.54239586	0.13102689	-0.32238162
0.09509	33.45825	0.00036726	7.783e-05	4.9e-06	7.571e-05	-0.0	0.00027083	7.792e-05	8.8e-07	694.19085581	699.14550279	708.60395509	0.53941845	0.13077789	-0.32236916
0.09519	33.46661	0.00036696	7.787e-05	4.91e-06	7.574e-05	-0.0	0.00027099	7.798e-05	8.8e-07	694.21916598	699.16074517	708.58813807	0.5364331	0.13053121	-0.32235674
0.09529	33.47487	0.00036667	7.79e-05	4.92e-06	7.577e-05	0.0	0.00027115	7.804e-05	8.8e-07	694.24745603	699.17598819	708.57237287	0.53343927	0.13028691	-0.32234436
0.09539	33.48302	0.00036638	7.793e-05	4.92e-06	7.581e-05	0.0	0.00027131	7.809e-05	8.8e-07	694.27572646	699.19123243	708.55665963	0.5304308	0.13004569	-0.32233202
0.09549	33.49107	0.00036609	7.797e-05	4.93e-06	7.584e-05	0.0	0.00027147	7.815e-05	8.8e-07	694.30397778	699.20647846	708.54099848	0.5274145	0.12980679	-0.32231972
0.09559	33.49901	0.00036581	7.8e-05	4.94e-06	7.587e-05	0.0	0.00027162	7.821e-05	8.8e-07	694.33221053	699.22172684	708.52538955	0.52438244	0.12957114	-0.32230747
0.09569	33.50684	0.00036553	7.803e-05	4.95e-06	7.59e-05	0.0	0.00027178	7.827e-05	8.8e-07	694.36042525	699.2369783	708.50983304	0.5213395	0.12933815	-0.32229525
0.09579	33.51455	0.00036525	7.806e-05	4.95e-06	7.593e-05	-0.0	0.00027193	7.832e-05	8.8e-07	694.38862245	699.25223338	708.49432907	0.51828454	0.12910797	-0.32228307
0.09589	33.52216	0.00036498	7.809e-05	4.96e-06	7.596e-05	-0.0	0.00027208	7.838e-05	8.8e-07	694.41680256	699.26749283	708.47887786	0.5152085	0.12888163	-0.32227094
0.09599	33.52966	0.00036472	7.812e-05	4.97e-06	7.599e-05	-0.0	0.00027222	7.843e-05	8.8e-07	694.44496608	699.28275728	708.46347959	0.51212186	0.12865794	-0.32225885
0.09609	33.53704	0.00036445	7.815e-05	4.97e-06	7.602e-05	-0.0	0.00027237	7.848e-05	8.8e-07	694.4731135	699.29802747	708.44813445	0.50901219	0.12843837	-0.3222468
0.09619	33.54431	0.00036419	7.818e-05	4.98e-06	7.605e-05	-0.0	0.00027251	7.854e-05	8.8e-07	694.50124527	699.31330426	708.43284274	0.50588793	0.12822191	-0.32223479
0.09629	33.55146	0.00036394	7.821e-05	4.99e-06	7.608e-05	0.0	0.00027265	7.859e-05	8.8e-07	694.52936188	699.32858831	708.41760463	0.50274269	0.12800932	-0.32222283
0.09639	33.5585	0.00036369	7.823e-05	5e-06	7.611e-05	0.0	0.00027279	7.864e-05	8.8e-07	694.55746363	699.3438806	708.40242047	0.49957424	0.12780086	-0.3222109
0.09649	33.56541	0.00036344	7.826e-05	5e-06	7.613e-05	0.0	0.00027292	7.869e-05	8.8e-07	694.585551	699.35918188	708.38729048	0.49638781	0.12759592	-0.32219902
0.09659	33.57221	0.0003632	7.829e-05	5.01e-06	7.616e-05	0.0	0.00027306	7.874e-05	8.8e-07	694.61362431	699.3744931	708.37221499	0.49316849	0.12739629	-0.32218718
0.09669	33.57889	0.00036296	7.832e-05	5.01e-06	7.619e-05	0.0	0.00027319	7.879e-05	8.8e-07	694.64168385	699.38981526	708.35719438	0.48992957	0.12720037	-0.32217539
0.09679	33.58545	0.00036273	7.834e-05	5.02e-06	7.621e-05	0.0	0.00027332	7.883e-05	8.8e-07	694.66973001	699.40514925	708.34222892	0.48665658	0.12700991	-0.32216364
0.09689	33.59188	0.0003625	7.837e-05	5.03e-06	7.624e-05	0.0	0.00027344	7.888e-05	8.8e-07	694.69776286	699.42049633	708.32731913	0.48335681	0.12682402	-0.32215193
0.09699	33.59819	0.00036227	7.839e-05	5.03e-06	7.626e-05	0.0	0.00027357	7.893e-05	8.8e-07	694.72578276	699.43585742	708.31246532	0.48002907	0.12664286	-0.32214027
0.09709	33.60437	0.00036205	7.842e-05	5.04e-06	7.629e-05	0.0	0.00027369	7.897e-05	8.8e-07	694.75378977	699.45123381	708.29766801	0.47665116	0.12646911	-0.32212865
0.09719	33.61043	0.00036183	7.844e-05	5.04e-06	7.631e-05	-0.0	0.00027381	7.901e-05	8.8e-07	694.78178393	699.46662677	708.2829277	0.47324706	0.12629988	-0.32211707
0.09729	33.61635	0.00036162	7.847e-05	5.05e-06	7.633e-05	-0.0	0.00027392	7.906e-05	8.8e-07	694.80976539	699.48203749	708.26824486	0.46979043	0.12613835	-0.32210554
0.09739	33.62215	0.00036141	7.849e-05	5.06e-06	7.636e-05	-0.0	0.00027404	7.91e-05	8.8e-07	694.83773376	699.49746765	708.25362024	0.46629656	0.12598268	-0.32209406
0.09749	33.62781	0.00036121	7.851e-05	5.06e-06	7.638e-05	-0.0	0.00027415	7.914e-05	8.8e-07	694.8656892	699.51291845	708.23905428	0.46276207	0.12583327	-0.32208262
0.09759	33.63333	0.00036101	7.853e-05	5.07e-06	7.64e-05	-0.0	0.00027425	7.918e-05	8.8e-07	694.89363106	699.52839176	708.22454785	0.45914722	0.12569496	-0.32207123
0.09769	33.63872	0.00036082	7.855e-05	5.07e-06	7.642e-05	0.0	0.00027436	7.922e-05	8.8e-07	694.92155905	699.5438892	708.21010165	0.45549724	0.12556224	-0.32205989
0.09779	33.64397	0.00036063	7.857e-05	5.08e-06	7.644e-05	0.0	0.00027446	7.926e-05	8.8e-07	694.94947266	699.55941251	708.19571644	0.45176104	0.12544134	-0.32204859
0.09789	33.64907	0.00036045	7.859e-05	5.08e-06	7.646e-05	0.0	0.00027456	7.93e-05	8.8e-07	694.97737063	699.57496404	708.18139337	0.44797166	0.12532823	-0.32203734
0.09799	33.65403	0.00036027	7.861e-05	5.09e-06	7.648e-05	0.0	0.00027466	7.933e-05	8.8e-07	695.00525261	699.59054542	708.16713313	0.44411747	0.12522432	-0.32202614
0.09809	33.65884	0.0003601	7.863e-05	5.09e-06	7.65e-05	0.0	0.00027476	7.937e-05	8.8e-07	695.03311701	699.60615918	708.15293697	0.44015626	0.12513473	-0.322015
0.09819	33.6635	0.00035993	7.865e-05	5.1e-06	7.652e-05	0.0	0.00027485	7.94e-05	8.8e-07	695.06096222	699.62180782	708.1388061	0.43610077	0.12505791	-0.3220039
0.09829	33.66801	0.00035977	7.867e-05	5.1e-06	7.654e-05	0.0	0.00027494	7.943e-05	8.8e-07	695.08878609	699.63749421	708.12474198	0.43193824	0.1249954	-0.32199286
0.09839	33.67236	0.00035961	7.869e-05	5.1e-06	7.655e-05	0.0	0.00027502	7.947e-05	8.8e-07	695.11658586	699.65322154	708.11074624	0.42766013	0.12494822	-0.32198187
0.09849	33.67655	0.00035946	7.87e-05	5.11e-06	7.657e-05	0.0	0.00027511	7.95e-05	8.8e-07	695.14435863	699.66899309	708.09682058	0.42323404	0.12492028	-0.32197094
0.09859	33.68057	0.00035932	7.872e-05	5.11e-06	7.659e-05	0.0	0.00027519	7.953e-05	8.8e-07	695.17210051	699.68481268	708.08296702	0.41865434	0.12491222	-0.32196006
0.09869	33.68443	0.00035918	7.874e-05	5.12e-06	7.66e-05	0.0	0.00027526	7.955e-05	8.8e-07	695.1998064	699.70068476	708.06918799	0.41390944	0.12492543	-0.32194924
0.09879	33.68811	0.00035905	7.875e-05	5.12e-06	7.662e-05	0.0	0.00027533	7.958e-05	8.8e-07	695.22747117	699.71661373	708.05548589	0.40895447	0.12496523	-0.32193848
0.09889	33.6916	0.00035892	7.876e-05	5.12e-06	7.663e-05	0.0	0.0002754	7.961e-05	8.8e-07	695.25508707	699.73260525	708.04186393	0.40375334	0.12503587	-0.32192778
0.09899	33.69492	0.0003588	7.878e-05	5.13e-06	7.664e-05	0.0	0.00027547	7.963e-05	8.8e-07	695.28264462	699.74866573	708.0283258	0.39826302	0.12514241	-0.32191715
0.09909	33.69804	0.00035869	7.879e-05	5.13e-06	7.666e-05	0.0	0.00027553	7.965e-05	8.8e-07	695.31013179	699.76480264	708.01487593	0.39242097	0.12529212	-0.32190659
0.09919	33.70096	0.00035858	7.88e-05	5.13e-06	7.667e-05	0.0	0.00027559	7.968e-05	8.8e-07	695.33753302	699.78102486	708.00151968	0.38614738	0.12549424	-0.32189611
0.09929	33.70366	0.00035849	7.881e-05	5.13e-06	7.668e-05	0.0	0.00027564	7.97e-05	8.8e-07	695.36482832	699.79734292	707.98826356	0.37935012	0.12575931	-0.3218857
0.09939	33.70615	0.0003584	7.882e-05	5.14e-06	7.669e-05	0.0	0.00027569	7.971e-05	8.8e-07	695.39198949	699.81377028	707.97511616	0.37183904	0.126109	-0.32187538
0.09949	33.7084	0.00035832	7.883e-05	5.14e-06	7.67e-05	0.0	0.00027574	7.973e-05	8.8e-07	695.41897722	699.83032413	707.96208876	0.3633966	0.12656775	-0.32186515
0.09959	33.71039	0.00035824	7.884e-05	5.14e-06	7.671e-05	0.0	0.00027578	7.974e-05	8.8e-07	695.4457344	699.84702724	707.94919682	0.35361319	0.12718103	-0.32185503
0.09969	33.71211	0.00035818	7.885e-05	5.14e-06	7.671e-05	0.0	0.00027581	7.976e-05	8.8e-07	695.47216967	699.86391242	707.93646353	0.34175134	0.12802939	-0.32184504
0.09979	33.71352	0.00035813	7.885e-05	5.14e-06	7.672e-05	0.0	0.00027584	7.977e-05	8.8e-07	695.4981239	699.88103079	707.92392675	0.32622075	0.1292826	-0.3218352
0.09989	33.71457	0.00035809	7.886e-05	5.15e-06	7.672e-05	0.0	0.00027586	7.978e-05	8.8e-07	695.52325582	699.898478	707.91166204	0.3022382	0.13143447	-0.32182558
0.09999	33.71512	0.00035807	7.886e-05	5.15e-06	7.672e-05	0.0	0.00027587	7.978e-05	8.8e-07	695.54622761	699.91655306	707.89993756	0.18742285	0.14149933	-0.32181643
0.10001	33.71513	0.00035807	7.886e-05	5.15e-06	7.672e-05	0.0	0.00027587	7.978e-05	8.8e-07	695.54887642	699.92047799	707.8979596	721.2412991	29.07515143	34.44335228
