# Supplementary material for: Dataset for the simulated biomass pyrolysis in rotary kilns with varying particle residence time distributions
Source: Data Brief. 2021 Nov 23;39:107603. doi: 10.1016/j.dib.2021.107603 (PMC8633881; doi:10.1016/j.dib.2021.107603)
Supplement: Supplementary Data S1 — Supplementary Raw Research Data. This is open data under the CC BY license http://creativecommons.org/licenses/by/4.0/ [file mmc1.zip › supplementary/0/logFiles/log_Pe18]

l,m	Tau,s	F_w,kg/s	F_is,kg/s	F_c,kg/s	F_rt,kg/s	F_w_wet,kg/s	F_it,kg/s	F_g,kg/s	F_H2O_g,kg/s	T_b,K	T_g,K	T_w,K	q_bed,kW/m	q_gas,kW/m	q_loss,kW/m
1e-05	0.00276	0.0	0.0	0.0	0.0	0.0008753	0.0	0.0	0.0	298.35620317	299.27003734	833.09215894	32.48855462	3.31870787	-0.42011989
0.0001	0.05239	0.0	0.0	0.0	0.0	0.0008753	0.0	0.0	0.0	300.20691611	309.31199765	832.57275663	32.36069564	3.30059987	-0.41971204
0.0002	0.10749	0.0	0.0	0.0	0.0	0.0008753	0.0	0.0	0.0	302.25251663	320.38644592	831.99811193	32.21932069	3.27930699	-0.41926082
0.0003	0.16257	0.0	0.0	0.0	0.0	0.0008753	0.0	0.0	0.0	304.2868857	331.36959232	831.42607418	32.07866941	3.25677785	-0.41881164
0.0004	0.2176	0.0	0.0	0.0	0.0	0.0008753	0.0	0.0	0.0	306.31010665	342.25763602	830.85665198	31.93874018	3.23294688	-0.41836452
0.0005	0.2726	0.0	0.0	0.0	0.0	0.0008753	0.0	0.0	0.0	308.32226221	353.04669913	830.28985444	31.799531	3.20780463	-0.41791946
0.0006	0.32757	0.0	0.0	0.0	0.0	0.0008753	0.0	0.0	0.0	310.32343412	363.73279727	829.72569134	31.66103774	3.18129915	-0.41747648
0.0007	0.38249	0.0	0.0	0.0	0.0	0.0008753	0.0	0.0	0.0	312.31370307	374.31185053	829.16417313	31.52326203	3.15344821	-0.41703558
0.0008	0.43739	0.0	0.0	0.0	0.0	0.0008753	0.0	0.0	0.0	314.29315071	384.77987279	828.60530962	31.38620454	3.12426054	-0.41659674
0.0009	0.49224	0.0	0.0	0.0	0.0	0.0008753	0.0	0.0	0.0	316.26185582	395.13269136	828.04911209	31.24984588	3.09358795	-0.41616003
0.001	0.54706	0.0	0.0	0.0	0.0	0.0008753	0.0	0.0	0.0	318.21989816	405.36620543	827.49559126	31.11420497	3.06158253	-0.41572539
0.0011	0.60185	0.0	0.0	0.0	0.0	0.0008753	0.0	0.0	0.0	320.16735743	415.47633946	826.94475775	30.97926237	3.02815894	-0.41529288
0.0012	0.6566	0.0	0.0	0.0	0.0	0.0008753	0.0	0.0	0.0	322.10430956	425.45893899	826.3966233	30.8450228	2.9933302	-0.41486248
0.0013	0.71131	0.0	0.0	0.0	0.0	0.0008753	0.0	0.0	0.0	324.03083281	435.30988791	825.851199	30.71148198	2.95708461	-0.41443419
0.0014	0.76599	0.0	0.0	0.0	0.0	0.0008753	0.0	0.0	0.0	325.94700324	445.02515132	825.30849597	30.5786236	2.91948917	-0.41400807
0.0015	0.82063	0.0	0.0	0.0	0.0	0.0008753	0.0	0.0	0.0	327.85289564	454.60078622	824.76852516	30.44645503	2.88048062	-0.41358408
0.0016	0.87523	0.0	0.0	0.0	0.0	0.0008753	0.0	0.0	0.0	329.74858484	464.03273892	824.23129802	30.3149686	2.84007841	-0.41316225
0.0017	0.9298	0.0	0.0	0.0	0.0	0.0008753	0.0	0.0	0.0	331.63414424	473.3173799	823.69682419	30.18414452	2.79848473	-0.41274258
0.0018	0.98433	0.0	0.0	0.0	0.0	0.0008753	0.0	0.0	0.0	333.50964656	482.4509302	823.1651142	30.05399325	2.75550957	-0.41232509
0.0019	1.03883	0.0	0.0	0.0	0.0	0.0008753	0.0	0.0	0.0	335.37516366	491.42976275	822.63617799	29.92449629	2.71135764	-0.41190977
0.002	1.09329	0.0	0.0	0.0	0.0	0.0008753	0.0	0.0	0.0	337.23076639	500.25070395	822.11002341	29.79565218	2.66598345	-0.41149664
0.0021	1.14771	0.0	0.0	0.0	0.0	0.0008753	0.0	0.0	0.0	339.07652483	508.91036834	821.58665955	29.66745304	2.61944033	-0.41108571
0.0022	1.2021	0.0	0.0	0.0	0.0	0.0008753	0.0	0.0	0.0	340.91250802	517.40580064	821.06609353	29.53988126	2.57192222	-0.41067696
0.0023	1.25646	0.0	0.0	0.0	0.0	0.0008753	0.0	0.0	0.0	342.73878404	525.73427382	820.54833149	29.41293894	2.52333673	-0.41027042
0.0024	1.31077	0.0	0.0	0.0	0.0	0.0008753	0.0	0.0	0.0	344.55542017	533.89306087	820.03337977	29.28661051	2.47384339	-0.40986609
0.0025	1.36505	0.0	0.0	0.0	0.0	0.0008753	0.0	0.0	0.0	346.36248223	541.88012432	819.52124139	29.16088418	2.42354767	-0.40946395
0.0026	1.4193	0.0	0.0	0.0	0.0	0.0008753	0.0	0.0	0.0	348.1600355	549.69326423	819.01192039	29.03575734	2.37243061	-0.40906404
0.0027	1.4735	0.0	0.0	0.0	0.0	0.0008753	0.0	0.0	0.0	349.94814424	557.33056565	818.50541953	28.91121966	2.32057769	-0.40866634
0.0028	1.52768	0.0	0.0	0.0	0.0	0.0008753	0.0	0.0	0.0	351.72687175	564.79031182	818.00174079	28.78726305	2.26804427	-0.40827088
0.0029	1.58181	0.0	0.0	0.0	0.0	0.0008753	0.0	0.0	0.0	353.49627986	572.07150672	817.50088259	28.66385312	2.21525748	-0.40787758
0.003	1.63591	0.0	0.0	0.0	0.0	0.0008753	0.0	0.0	0.0	355.25642962	579.1731859	817.00284337	28.54101073	2.16186353	-0.40748653
0.0031	1.68998	0.0	0.0	0.0	0.0	0.0008753	0.0	0.0	0.0	357.00738135	586.09438278	816.50762184	28.41871591	2.10808586	-0.4070977
0.0032	1.744	0.0	0.0	0.0	0.0	0.0008753	0.0	0.0	0.0	358.74919427	592.83451689	816.01521487	28.29695928	2.05399844	-0.40671109
0.0033	1.79799	0.0	0.0	0.0	0.0	0.0008753	0.0	0.0	0.0	360.48192648	599.39345495	815.52561715	28.17571745	1.9999106	-0.40632664
0.0034	1.85195	0.0	0.0	0.0	0.0	0.00087529	0.0	0.0	0.0	362.20563501	605.77156007	815.03882086	28.0549952	1.9456591	-0.40594443
0.0035	1.90587	0.0	0.0	0.0	0.0	0.00087529	0.0	0.0	0.0	363.92037611	611.96902783	814.55481944	27.93477695	1.89142274	-0.40556441
0.0036	1.95975	0.0	0.0	0.0	0.0	0.00087529	0.0	0.0	0.0	365.62620493	617.98652703	814.07360396	27.81505209	1.83729708	-0.40518659
0.0037	2.0136	1e-08	0.0	0.0	0.0	0.00087529	0.0	0.0	0.0	367.32317572	623.82500131	813.59516419	27.69581648	1.78333692	-0.40481093
0.0038	2.06741	1e-08	0.0	0.0	0.0	0.00087529	0.0	0.0	0.0	369.01134242	629.48550455	813.11948914	27.57705364	1.7296779	-0.40443745
0.0039	2.12118	1e-08	0.0	0.0	0.0	0.00087529	0.0	0.0	0.0	370.69075723	634.96960229	812.64656574	27.45875544	1.67640268	-0.40406613
0.004	2.17492	1e-08	0.0	0.0	0.0	0.00087529	0.0	0.0	0.0	372.36147169	640.27906697	812.17637978	27.34091182	1.62360754	-0.40369695
0.0041	2.22862	1e-08	0.0	0.0	0.0	0.00087529	0.0	0.0	0.0	374.02353647	645.41595892	811.70891569	27.2235127	1.5713898	-0.40332992
0.0042	2.28228	1e-08	0.0	0.0	0.0	0.00087529	0.0	0.0	0.0	375.67700229	650.38199681	811.24415957	27.10657654	1.51950142	-0.40296502
0.0043	2.33591	1e-08	0.0	0.0	0.0	0.00087529	0.0	0.0	0.0	377.32191828	655.17966988	810.78209376	26.99006054	1.46843945	-0.40260222
0.0044	2.3895	1e-08	0.0	0.0	0.0	0.00087528	0.0	0.0	0.0	378.95833281	659.81164603	810.32269974	26.87396909	1.41812902	-0.40224152
0.0045	2.44306	2e-08	0.0	0.0	0.0	0.00087528	0.0	0.0	0.0	380.58629363	664.28074491	809.86595823	26.75829435	1.36864446	-0.4018829
0.0046	2.49658	2e-08	0.0	0.0	0.0	0.00087528	0.0	0.0	0.0	382.20584827	668.58962415	809.41185078	26.64305154	1.3197691	-0.40152636
0.0047	2.55006	2e-08	0.0	0.0	0.0	0.00087528	0.0	0.0	0.0	383.81704361	672.74109755	808.96035816	26.52820898	1.27188237	-0.40117186
0.0048	2.60351	2e-08	0.0	0.0	0.0	0.00087528	0.0	0.0	0.0	385.41992547	676.73846057	808.51145872	26.41377035	1.22491636	-0.40081939
0.0049	2.65692	3e-08	0.0	0.0	0.0	0.00087527	0.0	0.0	0.0	387.01453929	680.58496226	808.06513101	26.29973079	1.17891268	-0.40046894
0.005	2.7103	3e-08	0.0	0.0	0.0	0.00087527	0.0	0.0	0.0	388.60093004	684.28390851	807.62135331	26.18609058	1.13383231	-0.40012051
0.0051	2.76363	3e-08	0.0	0.0	0.0	0.00087527	0.0	0.0	0.0	390.1791423	687.83856774	807.1801042	26.07284113	1.08978215	-0.39977405
0.0052	2.81693	4e-08	0.0	0.0	0.0	0.00087526	0.0	0.0	0.0	391.74922	691.25245545	806.74136079	25.9599809	1.04675817	-0.39942955
0.0053	2.8702	4e-08	0.0	0.0	0.0	0.00087526	0.0	0.0	0.0	393.31120673	694.52906439	806.30510037	25.84750719	1.00477739	-0.399087
0.0054	2.92343	5e-08	0.0	0.0	0.0	0.00087525	0.0	0.0	0.0	394.86514566	697.67192248	805.87129999	25.73541293	0.96389647	-0.3987464
0.0055	2.97662	5e-08	0.0	0.0	0.0	0.00087525	0.0	0.0	0.0	396.41107912	700.68480181	805.43993568	25.62370027	0.92408675	-0.3984077
0.0056	3.02978	6e-08	0.0	0.0	0.0	0.00087524	0.0	0.0	0.0	397.94904959	703.57123838	805.01098436	25.51236598	0.88536839	-0.3980709
0.0057	3.08289	7e-08	0.0	0.0	0.0	0.00087523	0.0	0.0	0.0	399.47909905	706.33486199	804.58442251	25.40140851	0.84774546	-0.39773597
0.0058	3.13598	7e-08	0.0	0.0	0.0	0.00087523	0.0	0.0	0.0	401.00126913	708.97929634	804.16022661	25.29082672	0.81121785	-0.3974029
0.0059	3.18902	8e-08	0.0	0.0	0.0	0.00087522	0.0	0.0	0.0	402.51560106	711.50819619	803.73837302	25.1806166	0.77580501	-0.39707168
0.006	3.24203	9e-08	0.0	0.0	0.0	0.00087521	0.0	0.0	0.0	404.02213585	713.92515998	803.31883826	25.0707814	0.74147192	-0.39674227
0.0061	3.29501	1e-07	0.0	0.0	0.0	0.0008752	0.0	0.0	0.0	405.5209143	716.23373552	802.90159909	24.96131955	0.70821766	-0.39641466
0.0062	3.34794	1.1e-07	0.0	0.0	0.0	0.00087519	0.0	0.0	0.0	407.01197695	718.43743038	802.48663238	24.8522312	0.67602735	-0.39608882
0.0063	3.40084	1.3e-07	0.0	0.0	0.0	0.00087517	0.0	0.0	0.0	408.49536393	720.53979408	802.07391485	24.74350813	0.6449672	-0.39576478
0.0064	3.45371	1.4e-07	0.0	0.0	0.0	0.00087516	0.0	0.0	0.0	409.97111499	722.54438204	801.66342316	24.63516016	0.61492717	-0.39544247
0.0065	3.50653	1.5e-07	0.0	0.0	0.0	0.00087514	0.0	0.0	0.0	411.43927006	724.45451269	801.25513503	24.52718449	0.58591976	-0.39512188
0.0066	3.55933	1.7e-07	0.0	0.0	0.0	0.00087513	0.0	0.0	0.0	412.89986875	726.27350359	800.84902813	24.41958187	0.55792258	-0.39480301
0.0067	3.61208	1.9e-07	0.0	0.0	0.0	0.00087511	0.0	0.0	0.0	414.35295041	728.00462097	800.44508042	24.31234764	0.5309676	-0.39448584
0.0068	3.6648	2.1e-07	0.0	0.0	0.0	0.00087509	0.0	0.0	0.0	415.79855388	729.65121444	800.04326944	24.20548824	0.50497405	-0.39417034
0.0069	3.71748	2.3e-07	0.0	0.0	0.0	0.00087507	0.0	0.0	0.0	417.23671832	731.21633064	799.64357411	24.09900286	0.47993432	-0.3938565
0.007	3.77012	2.5e-07	0.0	0.0	0.0	0.00087504	0.0	0.0	0.0	418.66748255	732.70300469	799.2459734	23.99289268	0.45582031	-0.39354431
0.0071	3.82273	2.8e-07	0.0	0.0	0.0	0.00087502	0.0	0.0	0.0	420.09088527	734.11417424	798.85044673	23.88715813	0.43261176	-0.39323374
0.0072	3.8753	3.1e-07	0.0	0.0	0.0	0.00087499	0.0	0.0	0.0	421.50696452	735.45295546	798.45697268	23.78179052	0.41038726	-0.39292479
0.0073	3.92783	3.4e-07	0.0	0.0	0.0	0.00087496	0.0	0.0	0.0	422.91575869	736.72210371	798.06553153	23.67680414	0.38897613	-0.39261743
0.0074	3.98033	3.7e-07	0.0	0.0	0.0	0.00087493	0.0	0.0	0.0	424.31730595	737.92434117	797.67610368	23.57219525	0.36840288	-0.39231165
0.0075	4.03279	4.1e-07	0.0	0.0	0.0	0.00087489	0.0	0.0	0.0	425.71164426	739.06231135	797.28866991	23.46796511	0.34863761	-0.39200744
0.0076	4.08522	4.4e-07	0.0	0.0	0.0	0.00087485	0.0	0.0	0.0	427.09881125	740.13868234	796.90321088	23.36410754	0.32973459	-0.39170478
0.0077	4.1376	4.9e-07	0.0	0.0	0.0	0.00087481	0.0	0.0	0.0	428.47884446	741.15600427	796.51970779	23.26063227	0.31156808	-0.39140365
0.0078	4.18995	5.3e-07	0.0	0.0	0.0	0.00087477	0.0	0.0	0.0	429.85178144	742.11665714	796.13814267	23.15753727	0.29414495	-0.39110404
0.0079	4.24227	5.8e-07	0.0	0.0	0.0	0.00087472	0.0	0.0	0.0	431.21765949	743.02297401	795.75849776	23.05482365	0.27743683	-0.39080594
0.008	4.29455	6.3e-07	0.0	0.0	0.0	0.00087466	0.0	0.0	0.0	432.57651572	743.87724848	795.38075547	22.95248735	0.26147442	-0.39050934
0.0081	4.34679	6.9e-07	0.0	0.0	0.0	0.00087461	0.0	0.0	0.0	433.92838691	744.68177535	795.00489821	22.85053469	0.24616902	-0.39021422
0.0082	4.39899	7.5e-07	0.0	0.0	0.0	0.00087455	0.0	0.0	0.0	435.27330997	745.43861955	794.6309095	22.74896462	0.23151664	-0.38992056
0.0083	4.45116	8.2e-07	0.0	0.0	0.0	0.00087448	0.0	0.0	0.0	436.61132155	746.14982252	794.25877296	22.64777792	0.21749213	-0.38962835
0.0084	4.50329	8.9e-07	0.0	0.0	0.0	0.00087441	0.0	0.0	0.0	437.94245814	746.81734988	793.88847258	22.54697333	0.20409458	-0.38933759
0.0085	4.55538	9.7e-07	0.0	0.0	0.0	0.00087433	0.0	0.0	0.0	439.26675592	747.44317522	793.5199923	22.44655339	0.19127777	-0.38904826
0.0086	4.60744	1.05e-06	0.0	0.0	0.0	0.00087425	0.0	0.0	0.0	440.5842511	748.02909467	793.15331691	22.34651806	0.17902582	-0.38876034
0.0087	4.65946	1.14e-06	0.0	0.0	0.0	0.00087416	0.0	0.0	0.0	441.89497966	748.57686693	792.78843141	22.24686789	0.16731606	-0.38847383
0.0088	4.71144	1.23e-06	0.0	0.0	0.0	0.00087407	0.0	0.0	0.0	443.19897743	749.08817809	792.42532112	22.1476034	0.15612594	-0.38818871
0.0089	4.76339	1.33e-06	0.0	0.0	0.0	0.00087397	0.0	0.0	0.0	444.49627997	749.56469765	792.06397147	22.04872239	0.1454658	-0.38790498
0.009	4.8153	1.44e-06	0.0	0.0	0.0	0.00087386	0.0	0.0	0.0	445.78692275	750.00798857	791.70436839	21.95022842	0.13527618	-0.38762261
0.0091	4.86717	1.56e-06	0.0	0.0	0.0	0.00087374	0.0	0.0	0.0	447.07094106	750.41954587	791.34649815	21.8521206	0.12555128	-0.38734161
0.0092	4.919	1.68e-06	0.0	0.0	0.0	0.00087362	0.0	0.0	0.0	448.34837003	750.80081014	790.99034728	21.75439916	0.11627168	-0.38706196
0.0093	4.9708	1.81e-06	0.0	0.0	0.0	0.00087348	0.0	0.0	0.0	449.61924458	751.15317333	790.63590255	21.65706346	0.1074299	-0.38678364
0.0094	5.02256	1.96e-06	0.0	0.0	0.0	0.00087334	0.0	0.0	0.0	450.88359942	751.47797247	790.28315102	21.56011453	0.09899512	-0.38650666
0.0095	5.07429	2.11e-06	0.0	0.0	0.0	0.00087319	0.0	0.0	0.0	452.14146916	751.7764724	789.93208008	21.4635521	0.09095446	-0.38623099
0.0096	5.12598	2.27e-06	0.0	0.0	0.0	0.00087303	0.0	0.0	0.0	453.39288817	752.04989035	789.58267738	21.36737617	0.08329104	-0.38595664
0.0097	5.17763	2.44e-06	0.0	0.0	0.0	0.00087286	0.0	0.0	0.0	454.63789065	752.29939465	789.23493081	21.27158619	0.07599573	-0.38568358
0.0098	5.22924	2.62e-06	0.0	0.0	0.0	0.00087267	0.0	0.0	0.0	455.87651059	752.52611767	788.88882842	21.17618255	0.06904585	-0.38541182
0.0099	5.28082	2.82e-06	0.0	0.0	0.0	0.00087248	0.0	0.0	0.0	457.10878181	752.73112332	788.54435864	21.08116489	0.06242908	-0.38514134
0.01	5.33236	3.02e-06	0.0	0.0	0.0	0.00087227	0.0	0.0	0.0	458.33473795	752.9154369	788.20151006	20.98653296	0.05613129	-0.38487213
0.0101	5.38386	3.24e-06	0.0	0.0	0.0	0.00087205	0.0	0.0	0.0	459.55441243	753.08003941	787.86027152	20.89228669	0.05013875	-0.38460418
0.0102	5.43533	3.48e-06	0.0	0.0	0.0	0.00087182	0.0	0.0	0.0	460.76783851	753.22586266	787.52063207	20.79842565	0.04443847	-0.38433749
0.0103	5.48676	3.72e-06	0.0	0.0	0.0	0.00087157	0.0	0.0	0.0	461.97504922	753.35380587	787.18258098	20.70494934	0.03901807	-0.38407204
0.0104	5.53815	3.99e-06	0.0	0.0	0.0	0.00087131	0.0	0.0	0.0	463.17607741	753.46472676	786.8461077	20.61185738	0.03386555	-0.38380784
0.0105	5.5895	4.27e-06	0.0	0.0	0.0	0.00087103	0.0	0.0	0.0	464.37095573	753.55944586	786.5112019	20.51914929	0.02896952	-0.38354486
0.0106	5.64082	4.56e-06	0.0	0.0	0.0	0.00087073	0.0	0.0	0.0	465.55971659	753.63874845	786.17785341	20.42682451	0.02431917	-0.38328311
0.0107	5.6921	4.87e-06	0.0	0.0	0.0	0.00087042	0.0	0.0	0.0	466.74239225	753.70338643	785.84605226	20.33488246	0.0199042	-0.38302258
0.0108	5.74335	5.2e-06	0.0	0.0	0.0	0.00087009	0.0	0.0	1e-08	467.91901471	753.75408015	785.51578864	20.24332248	0.01571489	-0.38276326
0.0109	5.79455	5.55e-06	0.0	0.0	0.0	0.00086974	0.0	0.0	1e-08	469.08961594	753.79146799	785.18705306	20.15214733	0.01172267	-0.38250511
0.011	5.84572	5.92e-06	0.0	0.0	0.0	0.00086937	0.0	0.0	1e-08	470.25422754	753.81621003	784.85983603	20.06135126	0.00794688	-0.38224817
0.0111	5.89686	6.31e-06	0.0	0.0	0.0	0.00086898	0.0	0.0	1e-08	471.4128809	753.8289441	784.53412821	19.97093552	0.00436798	-0.38199241
0.0112	5.94795	6.72e-06	0.0	0.0	0.0	0.00086857	0.0	0.0	1e-08	472.56560722	753.83026925	784.20992042	19.88089931	0.00097809	-0.38173784
0.0113	5.99901	7.15e-06	0.0	0.0	0.0	0.00086814	0.0	0.0	1e-08	473.71243751	753.82076052	783.88720363	19.79124178	-0.00223014	-0.38148444
0.0114	6.05003	7.61e-06	0.0	0.0	0.0	0.00086768	0.0	0.0	1e-08	474.85340253	753.80097078	783.56596894	19.70196205	-0.00526353	-0.38123221
0.0115	6.10101	8.09e-06	0.0	0.0	0.0	0.0008672	0.0	0.0	1e-08	475.98853286	753.77143247	783.24620756	19.61305916	-0.00812835	-0.38098114
0.0116	6.15196	8.6e-06	0.0	0.0	0.0	0.00086669	0.0	0.0	1e-08	477.11785895	753.7326099	782.92791101	19.52453629	-0.01086134	-0.3807312
0.0117	6.20287	9.13e-06	0.0	0.0	0.0	0.00086616	0.0	0.0	1e-08	478.24141106	753.68494217	782.61107091	19.43638744	-0.01343085	-0.38048241
0.0118	6.25374	9.69e-06	0.0	0.0	0.0	0.0008656	0.0	0.0	1e-08	479.3592191	753.62890728	782.29567882	19.34861366	-0.01585739	-0.38023476
0.0119	6.30458	1.028e-05	0.0	0.0	0.0	0.00086501	0.0	0.0	1e-08	480.47131284	753.5649327	781.9817265	19.26121406	-0.01814715	-0.37998825
0.012	6.35537	1.09e-05	0.0	0.0	0.0	0.00086439	0.0	0.0	1e-08	481.57772185	753.49342622	781.66920582	19.17418777	-0.02030598	-0.37974285
0.0121	6.40613	1.155e-05	0.0	0.0	0.0	0.00086374	0.0	0.0	1e-08	482.67847552	753.41476545	781.35810883	19.08753459	-0.02234802	-0.37949858
0.0122	6.45686	1.223e-05	0.0	0.0	0.0	0.00086306	0.0	0.0	1e-08	483.77360301	753.32931183	781.04842766	19.00125272	-0.02426807	-0.37925541
0.0123	6.50754	1.294e-05	0.0	0.0	0.0	0.00086234	0.0	0.0	1e-08	484.86313329	753.23741925	780.74015449	18.91534155	-0.02607526	-0.37901335
0.0124	6.55819	1.369e-05	0.0	0.0	0.0	0.00086159	0.0	0.0	1e-08	485.94709509	753.13941949	780.43328163	18.82980013	-0.02777455	-0.37877239
0.0125	6.6088	1.448e-05	0.0	0.0	0.0	0.0008608	0.0	0.0	1e-08	487.02551698	753.03562857	780.12780149	18.74462749	-0.02937057	-0.37853251
0.0126	6.65938	1.53e-05	0.0	0.0	0.0	0.00085998	0.0	0.0	2e-08	488.09842731	752.92634948	779.82370655	18.65982231	-0.03086921	-0.37829374
0.0127	6.70991	1.616e-05	0.0	0.0	0.0	0.00085912	0.0	0.0	2e-08	489.16585422	752.81187075	779.52098942	18.57538397	-0.03227262	-0.37805604
0.0128	6.76041	1.707e-05	0.0	0.0	0.0	0.00085822	0.0	0.0	2e-08	490.22782566	752.69246733	779.21964273	18.49131128	-0.03358528	-0.37781941
0.0129	6.81088	1.801e-05	0.0	0.0	0.0	0.00085727	0.0	0.0	2e-08	491.28436937	752.56840307	778.91965922	18.40760314	-0.03481069	-0.37758386
0.013	6.8613	1.899e-05	0.0	0.0	0.0	0.00085629	0.0	0.0	2e-08	492.33551288	752.43993117	778.62103169	18.32425845	-0.03595203	-0.37734937
0.0131	6.91169	2.002e-05	0.0	0.0	0.0	0.00085526	0.0	0.0	2e-08	493.38128359	752.30727846	778.3237531	18.241277	-0.03702229	-0.37711594
0.0132	6.96204	2.11e-05	0.0	0.0	0.0	0.00085418	0.0	0.0	2e-08	494.42170866	752.17067245	778.02781641	18.15865653	-0.03801171	-0.37688356
0.0133	7.01235	2.222e-05	0.0	0.0	0.0	0.00085306	0.0	0.0	2e-08	495.45681502	752.0303364	777.73321462	18.07639633	-0.03892777	-0.37665223
0.0134	7.06262	2.339e-05	0.0	0.0	0.0	0.00085189	0.0	0.0	2e-08	496.48662944	751.88648081	777.43994084	17.99449526	-0.03977302	-0.37642195
0.0135	7.11286	2.461e-05	0.0	0.0	0.0	0.00085066	0.0	0.0	2e-08	497.51117849	751.73930864	777.1479882	17.91295216	-0.04054977	-0.3761927
0.0136	7.16306	2.588e-05	0.0	0.0	0.0	0.00084939	0.0	0.0	3e-08	498.53048865	751.58898432	776.85735004	17.8317676	-0.04127596	-0.37596448
0.0137	7.21322	2.721e-05	0.0	0.0	0.0	0.00084807	0.0	0.0	3e-08	499.54458611	751.43568984	776.56801965	17.75093821	-0.04193374	-0.37573729
0.0138	7.26335	2.858e-05	0.0	0.0	0.0	0.00084668	0.0	0.0	3e-08	500.55349689	751.27960223	776.27999035	17.67046368	-0.04253292	-0.37551113
0.0139	7.31344	3.002e-05	0.0	0.0	0.0	0.00084525	0.0	0.0	3e-08	501.55724684	751.12088558	775.99325555	17.59034288	-0.04307569	-0.37528598
0.014	7.36349	3.151e-05	0.0	0.0	0.0	0.00084375	0.0	0.0	3e-08	502.55586163	750.95969748	775.70780872	17.51057464	-0.04356402	-0.37506184
0.0141	7.4135	3.307e-05	0.0	0.0	0.0	0.0008422	0.0	0.0	3e-08	503.54936684	750.79616619	775.42364347	17.43115898	-0.04401089	-0.37483871
0.0142	7.46348	3.468e-05	0.0	0.0	0.0	0.00084058	0.0	0.0	3e-08	504.53778779	750.63043536	775.14075335	17.35209326	-0.04440396	-0.37461658
0.0143	7.51341	3.635e-05	0.0	0.0	0.0	0.00083891	0.0	0.0	4e-08	505.52114965	750.46263988	774.85913201	17.27337691	-0.04475055	-0.37439544
0.0144	7.56331	3.81e-05	0.0	0.0	0.0	0.00083716	0.0	0.0	4e-08	506.4994774	750.29290579	774.57877313	17.19500879	-0.04505253	-0.3741753
0.0145	7.61318	3.99e-05	0.0	0.0	0.0	0.00083536	0.0	0.0	4e-08	507.47279591	750.12135347	774.29967045	17.11698778	-0.04531195	-0.37395614
0.0146	7.663	4.178e-05	0.0	0.0	0.0	0.00083348	0.0	0.0	4e-08	508.44112992	749.9480899	774.02181778	17.03931293	-0.04553384	-0.37373797
0.0147	7.71279	4.372e-05	0.0	0.0	0.0	0.00083154	0.0	0.0	4e-08	509.40450395	749.7732255	773.74520895	16.96198283	-0.04571504	-0.37352077
0.0148	7.76254	4.573e-05	0.0	0.0	0.0	0.00082952	0.0	0.0	5e-08	510.36294238	749.59686372	773.46983785	16.88499644	-0.04585892	-0.37330454
0.0149	7.81225	4.782e-05	0.0	0.0	0.0	0.00082743	0.0	0.0	5e-08	511.31646946	749.4191029	773.19569838	16.8083526	-0.04596689	-0.37308928
0.015	7.86192	4.998e-05	0.0	0.0	0.0	0.00082527	0.0	0.0	5e-08	512.26510927	749.24003719	772.92278452	16.73205018	-0.04604165	-0.37287498
0.0151	7.91156	5.221e-05	0.0	0.0	0.0	0.00082303	0.0	0.0	5e-08	513.20888585	749.05975075	772.65109031	16.65608801	-0.04608372	-0.37266164
0.0152	7.96116	5.453e-05	0.0	0.0	0.0	0.00082071	0.0	0.0	5e-08	514.147823	748.87833124	772.38060977	16.58046492	-0.04609387	-0.37244925
0.0153	8.01072	5.692e-05	0.0	0.0	0.0	0.00081832	0.0	0.0	6e-08	515.08194441	748.69586042	772.11133699	16.50517975	-0.04607356	-0.37223781
0.0154	8.06024	5.939e-05	0.0	0.0	0.0	0.00081584	0.0	0.0	6e-08	516.01127365	748.5124169	771.84326609	16.43023132	-0.04602382	-0.37202732
0.0155	8.10973	6.195e-05	0.0	0.0	0.0	0.00081329	0.0	0.0	6e-08	516.93583417	748.32807605	771.57639124	16.35561864	-0.04594855	-0.37181776
0.0156	8.15918	6.459e-05	0.0	0.0	0.0	0.00081064	0.0	0.0	6e-08	517.85564938	748.14289869	771.31070668	16.28134034	-0.04584557	-0.37160914
0.0157	8.20859	6.731e-05	0.0	0.0	0.0	0.00080792	0.0	0.0	7e-08	518.77074247	747.95695791	771.04620663	16.20739531	-0.04571689	-0.37140145
0.0158	8.25796	7.012e-05	0.0	0.0	0.0	0.0008051	0.0	0.0	7e-08	519.68113655	747.77031884	770.78288534	16.13378239	-0.04556337	-0.37119468
0.0159	8.3073	7.302e-05	0.0	0.0	0.0	0.0008022	0.0	0.0	7e-08	520.58685464	747.58304431	770.52073714	16.06050039	-0.04538583	-0.37098884
0.016	8.35659	7.601e-05	0.0	0.0	0.0	0.00079921	0.0	0.0	8e-08	521.48791964	747.39519401	770.25975635	15.98754833	-0.04518817	-0.37078391
0.0161	8.40585	7.909e-05	0.0	0.0	0.0	0.00079613	0.0	0.0	8e-08	522.38435447	747.206814	769.9999374	15.91492482	-0.04496777	-0.37057989
0.0162	8.45508	8.226e-05	0.0	0.0	0.0	0.00079295	0.0	0.0	8e-08	523.27618181	747.01796352	769.74127467	15.84262877	-0.0447266	-0.37037679
0.0163	8.50426	8.553e-05	0.0	0.0	0.0	0.00078968	0.0	0.0	9e-08	524.16342433	746.82869407	769.48376262	15.77065899	-0.04446542	-0.37017458
0.0164	8.55341	8.889e-05	0.0	0.0	0.0	0.00078632	0.0	0.0	9e-08	525.0461046	746.63905521	769.2273957	15.69901432	-0.04418495	-0.36997328
0.0165	8.60251	9.235e-05	0.0	0.0	0.0	0.00078286	0.0	0.0	9e-08	525.92424513	746.4490937	768.97216842	15.62769362	-0.04388776	-0.36977287
0.0166	8.65158	9.59e-05	0.0	0.0	0.0	0.0007793	0.0	0.0	1e-07	526.79786842	746.25884832	768.71807536	15.55669566	-0.04357243	-0.36957335
0.0167	8.70062	9.955e-05	0.0	0.0	0.0	0.00077564	0.0	0.0	1e-07	527.66699681	746.06836485	768.46511107	15.48601929	-0.04324038	-0.36937471
0.0168	8.74961	0.00010331	0.0	0.0	0.0	0.00077188	0.0	0.0	1e-07	528.53165263	745.87768405	768.21327014	15.41566333	-0.04289227	-0.36917696
0.0169	8.79857	0.00010716	0.0	0.0	0.0	0.00076803	0.0	0.0	1.1e-07	529.39185815	745.6868451	767.96254721	15.3456266	-0.04252869	-0.36898009
0.017	8.84749	0.00011111	0.0	0.0	0.0	0.00076407	0.0	0.0	1.1e-07	530.24763561	745.495885	767.71293693	15.27590781	-0.04215111	-0.36878409
0.0171	8.89637	0.00011517	0.0	0.0	0.0	0.00076001	0.0	0.0	1.2e-07	531.09900719	745.30483674	767.46443402	15.20650589	-0.04175912	-0.36858896
0.0172	8.94521	0.00011933	0.0	0.0	0.0	0.00075584	0.0	0.0	1.2e-07	531.94599506	745.11373591	767.21703317	15.13741962	-0.0413536	-0.36839469
0.0173	8.99401	0.0001236	0.0	0.0	0.0	0.00075157	0.0	0.0	1.2e-07	532.78862131	744.92261526	766.97072913	15.06864779	-0.04093507	-0.36820129
0.0174	9.04278	0.00012797	0.0	0.0	0.0	0.0007472	0.0	0.0	1.3e-07	533.62690804	744.73150638	766.72551668	15.00018922	-0.04050402	-0.36800874
0.0175	9.09151	0.00013244	0.0	0.0	0.0	0.00074272	0.0	0.0	1.3e-07	534.46087732	744.54043877	766.48139063	14.93204256	-0.04006176	-0.36781705
0.0176	9.1402	0.00013702	0.0	0.0	0.0	0.00073813	0.0	0.0	1.4e-07	535.2905512	744.34943877	766.2383458	14.86420677	-0.03960775	-0.36762621
0.0177	9.18885	0.0001417	0.0	0.0	0.0	0.00073344	0.0	0.0	1.4e-07	536.11595173	744.1585353	765.99637704	14.79668059	-0.03914278	-0.36743621
0.0178	9.23747	0.00014649	0.0	0.0	0.0	0.00072865	0.0	0.0	1.5e-07	536.93710092	743.96775485	765.75547925	14.7294628	-0.03866726	-0.36724705
0.0179	9.28605	0.00015139	1e-08	0.0	0.0	0.00072374	0.0	0.0	1.5e-07	537.75402082	743.77712297	765.51564733	14.66255217	-0.03818158	-0.36705873
0.018	9.33458	0.0001564	1e-08	0.0	0.0	0.00071873	0.0	0.0	1.6e-07	538.56673345	743.58666283	765.27687622	14.59594738	-0.03768716	-0.36687124
0.0181	9.38308	0.00016151	1e-08	0.0	0.0	0.00071362	0.0	0.0	1.6e-07	539.37526081	743.39639459	765.03916089	14.52964734	-0.03718311	-0.36668458
0.0182	9.43155	0.00016672	1e-08	0.0	0.0	0.0007084	0.0	0.0	1.7e-07	540.17962495	743.20634178	764.80249632	14.46365075	-0.03667025	-0.36649874
0.0183	9.47997	0.00017204	1e-08	0.0	0.0	0.00070307	0.0	0.0	1.7e-07	540.97984795	743.01652527	764.56687753	14.39795639	-0.03614891	-0.36631373
0.0184	9.52836	0.00017747	1e-08	0.0	0.0	0.00069763	0.0	0.0	1.8e-07	541.77595186	742.82696505	764.33229956	14.33256301	-0.0356194	-0.36612953
0.0185	9.57671	0.000183	1e-08	0.0	0.0	0.00069209	1e-08	0.0	1.8e-07	542.56795876	742.63767866	764.09875748	14.26746923	-0.03508289	-0.36594615
0.0186	9.62502	0.00018864	1e-08	0.0	0.0	0.00068645	1e-08	0.0	1.9e-07	543.3558907	742.44868146	763.86624638	14.20267396	-0.03453868	-0.36576358
0.0187	9.67329	0.00019438	1e-08	0.0	0.0	0.0006807	1e-08	0.0	1.9e-07	544.13976985	742.2599913	763.63476139	14.13817587	-0.03398741	-0.36558181
0.0188	9.72152	0.00020023	1e-08	0.0	0.0	0.00067485	1e-08	0.0	2e-07	544.91961837	742.07162362	763.40429764	14.07397371	-0.03342939	-0.36540084
0.0189	9.76972	0.00020617	1e-08	0.0	0.0	0.0006689	1e-08	0.0	2.1e-07	545.69545846	741.88359295	763.1748503	14.0100662	-0.03286488	-0.36522067
0.019	9.81787	0.00021222	1e-08	0.0	0.0	0.00066284	1e-08	0.0	2.1e-07	546.46731228	741.69591171	762.94641457	13.9464519	-0.03229443	-0.3650413
0.0191	9.86599	0.00021836	1e-08	0.0	0.0	0.00065669	1e-08	0.0	2.2e-07	547.23520203	741.508591	762.71898567	13.88312973	-0.03171793	-0.36486272
0.0192	9.91407	0.00022461	1e-08	0.0	0.0	0.00065044	1e-08	0.0	2.2e-07	547.99915002	741.32164277	762.49255884	13.82009831	-0.03113574	-0.36468492
0.0193	9.96212	0.00023095	2e-08	0.0	0.0	0.00064409	1e-08	0.0	2.3e-07	548.75917858	741.13507714	762.26712934	13.75735636	-0.03054808	-0.36450791
0.0194	10.01012	0.00023738	2e-08	0.0	0.0	0.00063765	1e-08	0.0	2.4e-07	549.51531007	740.94890328	762.04269248	13.69490256	-0.02995516	-0.36433168
0.0195	10.05809	0.00024391	2e-08	0.0	0.0	0.00063111	1e-08	0.0	2.4e-07	550.26756679	740.76312855	761.81924355	13.63273543	-0.02935713	-0.36415622
0.0196	10.10601	0.00025053	2e-08	0.0	0.0	0.00062448	1e-08	0.0	2.5e-07	551.01597108	740.57775931	761.59677792	13.57085386	-0.02875419	-0.36398153
0.0197	10.1539	0.00025724	2e-08	0.0	0.0	0.00061776	1e-08	0.0	2.6e-07	551.76054545	740.39280182	761.37529093	13.50925645	-0.0281465	-0.36380762
0.0198	10.20175	0.00026404	2e-08	0.0	0.0	0.00061095	1e-08	0.0	2.6e-07	552.50131238	740.20826086	761.15477798	13.44794185	-0.02753417	-0.36363446
0.0199	10.24957	0.00027092	2e-08	0.0	1e-08	0.00060406	2e-08	0.0	2.7e-07	553.2382944	740.02414014	760.93523447	13.38690872	-0.02691734	-0.36346207
0.02	10.29734	0.00027789	2e-08	0.0	1e-08	0.00059708	2e-08	0.0	2.8e-07	553.97151392	739.84044161	760.71665585	13.32615561	-0.02629607	-0.36329044
0.0201	10.34508	0.00028493	3e-08	0.0	1e-08	0.00059003	2e-08	0.0	2.9e-07	554.70099344	739.65716635	760.49903757	13.26568129	-0.0256705	-0.36311956
0.0202	10.39278	0.00029206	3e-08	0.0	1e-08	0.00058289	2e-08	0.0	2.9e-07	555.42675562	739.4743149	760.28237511	13.20548434	-0.02504067	-0.36294943
0.0203	10.44043	0.00029925	3e-08	0.0	1e-08	0.00057568	2e-08	0.0	3e-07	556.14882305	739.29188637	760.06666397	13.14556338	-0.02440665	-0.36278005
0.0204	10.48806	0.00030652	3e-08	0.0	1e-08	0.0005684	2e-08	0.0	3.1e-07	556.86721838	739.10987873	759.85189969	13.08591703	-0.02376846	-0.36261141
0.0205	10.53564	0.00031386	3e-08	0.0	1e-08	0.00056105	2e-08	0.0	3.1e-07	557.58196408	738.92828825	759.63807781	13.0265439	-0.02312615	-0.36244351
0.0206	10.58318	0.00032127	4e-08	0.0	1e-08	0.00055363	3e-08	1e-08	3.2e-07	558.29308277	738.74711032	759.4251939	12.9674426	-0.02247969	-0.36227635
0.0207	10.63069	0.00032874	4e-08	0.0	1e-08	0.00054615	3e-08	1e-08	3.3e-07	559.00059713	738.56633941	759.21324356	12.90861173	-0.0218291	-0.36210992
0.0208	10.67815	0.00033626	4e-08	0.0	1e-08	0.00053861	3e-08	1e-08	3.4e-07	559.70452981	738.3859686	759.0022224	12.85004986	-0.02117433	-0.36194422
0.0209	10.72558	0.00034385	4e-08	0.0	1e-08	0.00053101	3e-08	1e-08	3.4e-07	560.40490347	738.20598972	758.79212606	12.79175559	-0.02051534	-0.36177925
0.021	10.77297	0.00035148	4e-08	0.0	1e-08	0.00052336	3e-08	1e-08	3.5e-07	561.10174055	738.02639339	758.58295021	12.73372761	-0.01985204	-0.361615
0.0211	10.82032	0.00035917	5e-08	0.0	1e-08	0.00051566	4e-08	1e-08	3.6e-07	561.79506365	737.84716897	758.37469052	12.67596435	-0.01918439	-0.36145147
0.0212	10.86764	0.0003669	5e-08	0.0	1e-08	0.00050792	4e-08	1e-08	3.7e-07	562.48489537	737.66830459	758.16734269	12.61846442	-0.01851228	-0.36128865
0.0213	10.91491	0.00037467	5e-08	0.0	1e-08	0.00050013	4e-08	1e-08	3.8e-07	563.17125828	737.48978708	757.96090246	12.56122639	-0.0178356	-0.36112655
0.0214	10.96215	0.00038248	6e-08	0.0	2e-08	0.00049231	5e-08	1e-08	3.8e-07	563.8541749	737.31160202	757.75536556	12.50424882	-0.01715423	-0.36096516
0.0215	11.00934	0.00039032	6e-08	0.0	2e-08	0.00048445	5e-08	1e-08	3.9e-07	564.53366748	737.13373451	757.55072777	12.4475305	-0.01646792	-0.36080447
0.0216	11.0565	0.0003982	6e-08	0.0	2e-08	0.00047656	5e-08	1e-08	4e-07	565.20975846	736.95616768	757.34698486	12.39106966	-0.01577662	-0.36064449
0.0217	11.10362	0.00040609	7e-08	0.0	2e-08	0.00046864	6e-08	1e-08	4.1e-07	565.88247021	736.77888341	757.14413264	12.33486498	-0.01508012	-0.3604852
0.0218	11.1507	0.00041401	7e-08	0.0	2e-08	0.00046071	6e-08	1e-08	4.1e-07	566.551825	736.60186246	756.94216694	12.278915	-0.01437821	-0.36032661
0.0219	11.19775	0.00042195	7e-08	0.0	2e-08	0.00045275	6e-08	1e-08	4.2e-07	567.21784505	736.42508431	756.74108361	12.22321826	-0.01367068	-0.36016872
0.022	11.24475	0.0004299	8e-08	0.0	2e-08	0.00044478	7e-08	1e-08	4.3e-07	567.88055225	736.24852882	756.54087851	12.16777368	-0.0129573	-0.36001151
0.0221	11.29172	0.00043786	8e-08	0.0	2e-08	0.0004368	7e-08	1e-08	4.4e-07	568.53996869	736.07217298	756.34154753	12.11257931	-0.01223781	-0.35985499
0.0222	11.33864	0.00044583	9e-08	0.0	3e-08	0.00042882	8e-08	1e-08	4.5e-07	569.19611627	735.89599297	756.14308656	12.05763386	-0.01151194	-0.35969915
0.0223	11.38553	0.00045379	9e-08	0.0	3e-08	0.00042084	8e-08	2e-08	4.5e-07	569.84901679	735.71996392	755.94549154	12.00293589	-0.01077942	-0.359544
0.0224	11.43238	0.00046175	1e-07	0.0	3e-08	0.00041286	9e-08	2e-08	4.6e-07	570.49869193	735.54405983	755.74875841	11.94848407	-0.01004002	-0.35938952
0.0225	11.47919	0.0004697	1e-07	0.0	3e-08	0.00040488	9e-08	2e-08	4.7e-07	571.14516308	735.36825573	755.55288312	11.89427705	-0.00929346	-0.35923571
0.0226	11.52596	0.00047764	1.1e-07	0.0	3e-08	0.00039692	1e-07	2e-08	4.8e-07	571.78845169	735.19252313	755.35786165	11.84031309	-0.00853929	-0.35908257
0.0227	11.57269	0.00048557	1.1e-07	0.0	3e-08	0.00038897	1e-07	2e-08	4.9e-07	572.42857902	735.01683332	755.16369	11.78659088	-0.00777724	-0.35893011
0.0228	11.61939	0.00049347	1.2e-07	0.0	4e-08	0.00038105	1.1e-07	2e-08	4.9e-07	573.06556615	734.84115665	754.97036418	11.73310896	-0.00700694	-0.3587783
0.0229	11.66604	0.00050134	1.3e-07	0.0	4e-08	0.00037315	1.2e-07	2e-08	5e-07	573.69943403	734.66546257	754.77788022	11.67986623	-0.00622829	-0.35862716
0.023	11.71266	0.00050919	1.3e-07	0.0	4e-08	0.00036528	1.2e-07	2e-08	5.1e-07	574.33020331	734.48972208	754.58623417	11.62686089	-0.00544064	-0.35847667
0.0231	11.75924	0.000517	1.4e-07	0.0	4e-08	0.00035744	1.3e-07	3e-08	5.2e-07	574.9578946	734.31390236	754.3954221	11.57409164	-0.0046437	-0.35832684
0.0232	11.80578	0.00052478	1.5e-07	0.0	5e-08	0.00034964	1.4e-07	3e-08	5.3e-07	575.58252829	734.13797091	754.20544007	11.52155705	-0.00383708	-0.35817766
0.0233	11.85228	0.00053251	1.5e-07	0.0	5e-08	0.00034188	1.4e-07	3e-08	5.3e-07	576.20412453	733.96189454	754.0162842	11.4692557	-0.00302037	-0.35802913
0.0234	11.89874	0.0005402	1.6e-07	0.0	5e-08	0.00033417	1.5e-07	3e-08	5.4e-07	576.82270329	733.78563953	753.8279506	11.41718658	-0.00219355	-0.35788125
0.0235	11.94516	0.00054783	1.7e-07	0.0	5e-08	0.0003265	1.6e-07	3e-08	5.5e-07	577.43828436	733.60917383	753.64043539	11.36534786	-0.00135577	-0.357734
0.0236	11.99154	0.00055542	1.8e-07	0.0	6e-08	0.00031889	1.7e-07	3e-08	5.6e-07	578.05088724	733.43246198	753.45373472	11.3137383	-0.00050676	-0.3575874
0.0237	12.03789	0.00056294	1.8e-07	0.0	6e-08	0.00031133	1.8e-07	4e-08	5.6e-07	578.66053123	733.25546915	753.26784475	11.26235652	0.0003539	-0.35744144
0.0238	12.08419	0.0005704	1.9e-07	0.0	6e-08	0.00030384	1.9e-07	4e-08	5.7e-07	579.2672354	733.07816017	753.08276166	11.21120114	0.00122667	-0.3572961
0.0239	12.13046	0.0005778	2e-07	0.0	7e-08	0.00029641	2e-07	4e-08	5.8e-07	579.87101857	732.90049979	752.89848163	11.16027124	0.00211144	-0.3571514
0.024	12.17669	0.00058513	2.1e-07	0.0	7e-08	0.00028905	2.1e-07	4e-08	5.9e-07	580.4718994	732.72245433	752.71500087	11.10956498	0.00300925	-0.35700733
0.0241	12.22287	0.00059239	2.2e-07	0.0	7e-08	0.00028176	2.2e-07	4e-08	5.9e-07	581.06989618	732.54398755	752.53231561	11.05908121	0.00392032	-0.35686388
0.0242	12.26902	0.00059957	2.3e-07	0.0	8e-08	0.00027454	2.3e-07	5e-08	6e-07	581.66502696	732.36506409	752.35042207	11.00881861	0.0048451	-0.35672105
0.0243	12.31513	0.00060667	2.4e-07	0.0	8e-08	0.0002674	2.5e-07	5e-08	6.1e-07	582.25730951	732.18564861	752.16931651	10.95877586	0.00578401	-0.35657884
0.0244	12.3612	0.00061369	2.5e-07	0.0	9e-08	0.00026035	2.6e-07	5e-08	6.1e-07	582.84676137	732.00570604	751.98899518	10.90895193	0.00673713	-0.35643725
0.0245	12.40724	0.00062062	2.6e-07	0.0	9e-08	0.00025338	2.7e-07	5e-08	6.2e-07	583.4333999	731.82520241	751.80945436	10.85934534	0.00770519	-0.35629627
0.0246	12.45323	0.00062747	2.7e-07	0.0	1e-07	0.00024649	2.9e-07	6e-08	6.3e-07	584.01724204	731.64410308	751.63069035	10.80995491	0.00868849	-0.3561559
0.0247	12.49918	0.00063422	2.8e-07	0.0	1e-07	0.00023969	3e-07	6e-08	6.4e-07	584.59830451	731.4623742	751.45269945	10.76077942	0.00968741	-0.35601613
0.0248	12.5451	0.00064089	3e-07	0.0	1.1e-07	0.00023299	3.1e-07	6e-08	6.4e-07	585.17660376	731.27998239	751.27547797	10.7118177	0.01070216	-0.35587697
0.0249	12.59097	0.00064745	3.1e-07	0.0	1.1e-07	0.00022638	3.3e-07	7e-08	6.5e-07	585.75215597	731.09689481	751.09902224	10.66306851	0.0117333	-0.35573842
0.025	12.63681	0.00065392	3.2e-07	0.0	1.2e-07	0.00021987	3.5e-07	7e-08	6.6e-07	586.324977	730.91307942	750.92332861	10.6145307	0.01278114	-0.35560046
0.0251	12.68261	0.00066029	3.4e-07	0.0	1.2e-07	0.00021345	3.6e-07	7e-08	6.6e-07	586.89508245	730.72850487	750.74839344	10.5662031	0.01384598	-0.35546309
0.0252	12.72837	0.00066655	3.5e-07	0.0	1.3e-07	0.00020714	3.8e-07	8e-08	6.7e-07	587.46248765	730.54314023	750.57421309	10.51808455	0.01492816	-0.35532632
0.0253	12.77409	0.00067272	3.6e-07	0.0	1.3e-07	0.00020093	4e-07	8e-08	6.7e-07	588.02720761	730.3569558	750.40078396	10.47017393	0.01602805	-0.35519014
0.0254	12.81977	0.00067877	3.8e-07	0.0	1.4e-07	0.00019483	4.2e-07	8e-08	6.8e-07	588.58925706	730.16992271	750.22810242	10.42247011	0.01714598	-0.35505455
0.0255	12.86541	0.00068472	3.9e-07	0.0	1.5e-07	0.00018883	4.4e-07	9e-08	6.9e-07	589.14865045	729.98201306	750.0561649	10.37497204	0.01828213	-0.35491954
0.0256	12.91101	0.00069056	4.1e-07	0.0	1.5e-07	0.00018294	4.6e-07	9e-08	6.9e-07	589.70540198	729.79320003	749.88496782	10.32767859	0.01943691	-0.35478511
0.0257	12.95657	0.00069628	4.2e-07	0.0	1.6e-07	0.00017716	4.8e-07	1e-07	7e-07	590.2595255	729.60345793	749.7145076	10.2805887	0.02061059	-0.35465126
0.0258	13.00209	0.0007019	4.4e-07	0.0	1.7e-07	0.00017149	5e-07	1e-07	7e-07	590.81103459	729.41276227	749.54478069	10.23370132	0.02180345	-0.35451798
0.0259	13.04758	0.0007074	4.6e-07	0.0	1.7e-07	0.00016593	5.2e-07	1.1e-07	7.1e-07	591.35994263	729.22108969	749.37578356	10.18701557	0.02301538	-0.35438528
0.026	13.09302	0.00071279	4.7e-07	0.0	1.8e-07	0.00016049	5.4e-07	1.1e-07	7.1e-07	591.90626269	729.02841821	749.20751268	10.14053027	0.024247	-0.35425315
0.0261	13.13842	0.00071806	4.9e-07	0.0	1.9e-07	0.00015515	5.7e-07	1.2e-07	7.2e-07	592.45000753	728.83472728	749.03996452	10.0942445	0.0254984	-0.35412159
0.0262	13.18379	0.00072322	5.1e-07	0.0	2e-07	0.00014993	5.9e-07	1.2e-07	7.3e-07	592.99118947	728.63999776	748.87313565	10.04811454	0.02676963	-0.35399059
0.0263	13.22912	0.00072826	5.3e-07	0.0	2.1e-07	0.00014483	6.2e-07	1.3e-07	7.3e-07	593.52981754	728.44421164	748.70702353	10.00216508	0.02806097	-0.35386015
0.0264	13.2744	0.00073319	5.5e-07	0.0	2.1e-07	0.00013984	6.4e-07	1.3e-07	7.4e-07	594.06590313	728.24735283	748.54162487	9.95637821	0.02937251	-0.35373028
0.0265	13.31965	0.000738	5.6e-07	0.0	2.2e-07	0.00013496	6.7e-07	1.4e-07	7.4e-07	594.59945591	728.04940672	748.3769368	9.91074356	0.0307044	-0.35360096
0.0266	13.36486	0.0007427	5.8e-07	0.0	2.3e-07	0.0001302	7e-07	1.4e-07	7.5e-07	595.13048698	727.85036007	748.212956	9.86536437	0.03205662	-0.35347219
0.0267	13.41003	0.00074727	6e-07	0.0	2.4e-07	0.00012555	7.3e-07	1.5e-07	7.5e-07	595.65900924	727.65020103	748.04967855	9.82013176	0.03342936	-0.35334398
0.0268	13.45516	0.00075174	6.3e-07	0.0	2.5e-07	0.00012102	7.6e-07	1.6e-07	7.5e-07	596.18503169	727.44891992	747.88710165	9.77508356	0.03482264	-0.35321632
0.0269	13.50025	0.00075608	6.5e-07	0.0	2.6e-07	0.0001166	7.9e-07	1.6e-07	7.6e-07	596.70856475	727.24650857	747.72522196	9.73022355	0.03623651	-0.35308921
0.027	13.5453	0.00076031	6.7e-07	0.0	2.7e-07	0.00011229	8.2e-07	1.7e-07	7.6e-07	597.22961422	727.04296006	747.56403752	9.68540231	0.03767092	-0.35296264
0.0271	13.59031	0.00076443	6.9e-07	0.0	2.8e-07	0.0001081	8.5e-07	1.8e-07	7.7e-07	597.74818831	726.83826954	747.40354557	9.64077992	0.03912594	-0.35283662
0.0272	13.63528	0.00076843	7.1e-07	0.0	3e-07	0.00010402	8.8e-07	1.8e-07	7.7e-07	598.2642948	726.63243396	747.24374344	9.59628789	0.04060151	-0.35271114
0.0273	13.68021	0.00077232	7.4e-07	0.0	3.1e-07	0.00010005	9.2e-07	1.9e-07	7.8e-07	598.7779422	726.42545183	747.08462819	9.55212674	0.04209749	-0.3525862
0.0274	13.7251	0.0007761	7.6e-07	0.0	3.2e-07	9.619e-05	9.5e-07	2e-07	7.8e-07	599.2891499	726.21732252	746.92619367	9.50813796	0.04361387	-0.35246179
0.0275	13.76995	0.00077976	7.9e-07	0.0	3.3e-07	9.244e-05	9.9e-07	2.1e-07	7.8e-07	599.79792575	726.00804816	746.76843706	9.46439631	0.04515054	-0.35233791
0.0276	13.81477	0.00078332	8.1e-07	0.0	3.4e-07	8.88e-05	1.03e-06	2.1e-07	7.9e-07	600.30428308	725.79763227	746.61135389	9.42092946	0.04670737	-0.35221457
0.0277	13.85954	0.00078677	8.4e-07	0.0	3.6e-07	8.526e-05	1.07e-06	2.2e-07	7.9e-07	600.80823056	725.58607966	746.45494102	9.37750486	0.04828421	-0.35209175
0.0278	13.90427	0.0007901	8.6e-07	0.0	3.7e-07	8.183e-05	1.11e-06	2.3e-07	7.9e-07	601.30977606	725.37339676	746.29919553	9.33439492	0.04988089	-0.35196945
0.0279	13.94897	0.00079333	8.9e-07	0.0	3.8e-07	7.851e-05	1.15e-06	2.4e-07	8e-07	601.8089334	725.159592	746.1441127	9.29151639	0.05149722	-0.35184768
0.028	13.99362	0.00079646	9.2e-07	0.0	4e-07	7.529e-05	1.19e-06	2.5e-07	8e-07	602.30571401	724.94467532	745.98968849	9.24881188	0.05313299	-0.35172642
0.0281	14.03823	0.00079948	9.5e-07	0.0	4.1e-07	7.217e-05	1.23e-06	2.6e-07	8e-07	602.80012009	724.72865762	745.83592153	9.20619477	0.05478795	-0.35160568
0.0282	14.08281	0.0008024	9.7e-07	0.0	4.3e-07	6.915e-05	1.28e-06	2.7e-07	8.1e-07	603.29216109	724.51155195	745.68280832	9.16377023	0.05646185	-0.35148545
0.0283	14.12734	0.00080522	1e-06	0.0	4.4e-07	6.623e-05	1.32e-06	2.8e-07	8.1e-07	603.78184298	724.29337276	745.53034632	9.12146566	0.05815442	-0.35136573
0.0284	14.17184	0.00080794	1.03e-06	0.0	4.6e-07	6.34e-05	1.37e-06	2.9e-07	8.1e-07	604.26917334	724.07413594	745.37853255	9.07948486	0.05986545	-0.35124652
0.0285	14.2163	0.00081056	1.06e-06	0.0	4.7e-07	6.067e-05	1.42e-06	3e-07	8.1e-07	604.75416699	723.85385873	745.22736184	9.03761706	0.06159454	-0.35112782
0.0286	14.26071	0.00081309	1.09e-06	0.0	4.9e-07	5.804e-05	1.46e-06	3.1e-07	8.2e-07	605.23682798	723.63256005	745.0768322	8.99592698	0.06334139	-0.35100962
0.0287	14.30509	0.00081553	1.13e-06	0.0	5.1e-07	5.549e-05	1.51e-06	3.2e-07	8.2e-07	605.71716418	723.41026017	744.92694048	8.95441668	0.06510565	-0.35089192
0.0288	14.34942	0.00081787	1.16e-06	0.0	5.2e-07	5.303e-05	1.57e-06	3.3e-07	8.2e-07	606.195184	723.1869806	744.77768337	8.91310621	0.06688716	-0.35077471
0.0289	14.39372	0.00082012	1.19e-06	0.0	5.4e-07	5.067e-05	1.62e-06	3.4e-07	8.2e-07	606.67089592	722.96274428	744.62905753	8.87198329	0.06868533	-0.35065801
0.029	14.43798	0.00082228	1.22e-06	0.0	5.6e-07	4.838e-05	1.67e-06	3.5e-07	8.3e-07	607.14430852	722.73757559	744.48105958	8.8310609	0.07049985	-0.35054179
0.0291	14.48219	0.00082436	1.26e-06	0.0	5.8e-07	4.619e-05	1.73e-06	3.6e-07	8.3e-07	607.61543054	722.51150015	744.33368611	8.7902573	0.07233034	-0.35042607
0.0292	14.52637	0.00082635	1.29e-06	0.0	6e-07	4.407e-05	1.78e-06	3.7e-07	8.3e-07	608.08426442	722.28454404	744.18693551	8.74963523	0.07417636	-0.35031084
0.0293	14.57051	0.00082826	1.33e-06	0.0	6.1e-07	4.203e-05	1.84e-06	3.9e-07	8.3e-07	608.55081901	722.05673535	744.04080432	8.70916958	0.07603749	-0.35019609
0.0294	14.61461	0.00083009	1.36e-06	0.0	6.3e-07	4.007e-05	1.9e-06	4e-07	8.4e-07	609.01510048	721.82810303	743.89528987	8.66885195	0.07791328	-0.35008183
0.0295	14.65866	0.00083184	1.4e-06	0.0	6.5e-07	3.819e-05	1.96e-06	4.1e-07	8.4e-07	609.47711691	721.59867688	743.75038892	8.62879938	0.07980331	-0.34996805
0.0296	14.70268	0.00083352	1.44e-06	0.0	6.8e-07	3.638e-05	2.02e-06	4.3e-07	8.4e-07	609.93687879	721.36848748	743.60609752	8.58889543	0.08170707	-0.34985475
0.0297	14.74666	0.00083512	1.47e-06	0.0	7e-07	3.464e-05	2.09e-06	4.4e-07	8.4e-07	610.39439267	721.13756672	743.46241289	8.54918507	0.08362407	-0.34974192
0.0298	14.79059	0.00083665	1.51e-06	0.0	7.2e-07	3.297e-05	2.15e-06	4.5e-07	8.4e-07	610.84966709	720.90594724	743.31933168	8.50967595	0.0855538	-0.34962957
0.0299	14.83449	0.00083811	1.55e-06	0.0	7.4e-07	3.137e-05	2.22e-06	4.7e-07	8.4e-07	611.30270836	720.6736625	743.17685117	8.47028958	0.08749607	-0.34951769
0.03	14.87835	0.0008395	1.59e-06	0.0	7.6e-07	2.983e-05	2.29e-06	4.8e-07	8.5e-07	611.75352459	720.44074673	743.03496817	8.43112312	0.08945001	-0.34940628
0.0301	14.92217	0.00084082	1.63e-06	0.0	7.9e-07	2.836e-05	2.36e-06	5e-07	8.5e-07	612.20212416	720.20723488	742.89367937	8.39214514	0.09141523	-0.34929533
0.0302	14.96594	0.00084207	1.67e-06	0.0	8.1e-07	2.695e-05	2.43e-06	5.1e-07	8.5e-07	612.64851489	719.97316259	742.75298169	8.35332279	0.09339131	-0.34918485
0.0303	15.00968	0.00084327	1.71e-06	0.0	8.3e-07	2.56e-05	2.5e-06	5.3e-07	8.5e-07	613.09270277	719.73856608	742.61287254	8.3146812	0.09537762	-0.34907483
0.0304	15.05338	0.0008444	1.76e-06	0.0	8.6e-07	2.431e-05	2.57e-06	5.4e-07	8.5e-07	613.53469567	719.50348217	742.47334885	8.27620768	0.09737367	-0.34896528
0.0305	15.09703	0.00084548	1.8e-06	0.0	8.8e-07	2.308e-05	2.65e-06	5.6e-07	8.5e-07	613.9745005	719.26794822	742.33440779	8.23789697	0.0993789	-0.34885617
0.0306	15.14065	0.00084649	1.84e-06	0.0	9.1e-07	2.189e-05	2.73e-06	5.8e-07	8.5e-07	614.41212331	719.03200213	742.19604686	8.19971632	0.10139294	-0.34874753
0.0307	15.18423	0.00084746	1.89e-06	0.0	9.4e-07	2.077e-05	2.81e-06	6e-07	8.5e-07	614.84756953	718.79568228	742.0582637	8.16168297	0.10341508	-0.34863934
0.0308	15.22776	0.00084836	1.93e-06	0.0	9.6e-07	1.969e-05	2.89e-06	6.1e-07	8.6e-07	615.28084469	718.55902735	741.92105599	8.12377711	0.10544481	-0.3485316
0.0309	15.27126	0.00084922	1.98e-06	0.0	9.9e-07	1.866e-05	2.97e-06	6.3e-07	8.6e-07	615.71195346	718.32207641	741.78442164	8.08603949	0.10748163	-0.34842431
0.031	15.31472	0.00085002	2.02e-06	0.0	1.02e-06	1.768e-05	3.05e-06	6.5e-07	8.6e-07	616.1409089	718.08486884	741.64835613	8.04856594	0.10952504	-0.34831746
0.0311	15.35813	0.00085078	2.07e-06	0.0	1.05e-06	1.674e-05	3.14e-06	6.7e-07	8.6e-07	616.56771652	717.84744428	741.51285717	8.01122154	0.11157439	-0.34821106
0.0312	15.40151	0.00085149	2.12e-06	0.0	1.07e-06	1.584e-05	3.22e-06	6.9e-07	8.6e-07	616.99238438	717.60984258	741.37792177	7.97407106	0.11362917	-0.34810511
0.0313	15.44484	0.00085216	2.17e-06	0.0	1.1e-06	1.499e-05	3.31e-06	7.1e-07	8.6e-07	617.41492041	717.37210376	741.24354696	7.93705155	0.11568894	-0.34799959
0.0314	15.48814	0.00085278	2.22e-06	0.0	1.13e-06	1.418e-05	3.4e-06	7.3e-07	8.6e-07	617.83533037	717.13426792	741.10973044	7.90023653	0.11775303	-0.34789451
0.0315	15.53139	0.00085335	2.27e-06	0.0	1.16e-06	1.341e-05	3.49e-06	7.5e-07	8.6e-07	618.25362388	716.89637527	740.97646881	7.86361025	0.11982094	-0.34778987
0.0316	15.57461	0.00085389	2.32e-06	0.0	1.2e-06	1.268e-05	3.59e-06	7.7e-07	8.6e-07	618.66980963	716.65846604	740.84375894	7.82717812	0.1218921	-0.34768566
0.0317	15.61778	0.00085439	2.37e-06	0.0	1.23e-06	1.198e-05	3.68e-06	7.9e-07	8.6e-07	619.08389395	716.42058039	740.71159845	7.79084526	0.12396606	-0.34758189
0.0318	15.66091	0.00085485	2.42e-06	0.0	1.26e-06	1.131e-05	3.78e-06	8.1e-07	8.6e-07	619.49588378	716.18275843	740.57998477	7.75471363	0.12604218	-0.34747854
0.0319	15.70401	0.00085528	2.47e-06	0.0	1.29e-06	1.068e-05	3.88e-06	8.3e-07	8.6e-07	619.90578711	715.94504015	740.44891505	7.71874221	0.12811993	-0.34737562
0.032	15.74706	0.00085566	2.53e-06	0.0	1.33e-06	1.008e-05	3.98e-06	8.5e-07	8.7e-07	620.31361102	715.70746538	740.31838673	7.68293947	0.13019888	-0.34727313
0.0321	15.79007	0.00085602	2.58e-06	0.0	1.36e-06	9.51e-06	4.08e-06	8.7e-07	8.7e-07	620.71936336	715.47007422	740.18839706	7.64728938	0.1322784	-0.34717105
0.0322	15.83304	0.00085634	2.63e-06	0.0	1.39e-06	8.97e-06	4.19e-06	9e-07	8.7e-07	621.12305067	715.23290608	740.05894368	7.61178951	0.134358	-0.3470694
0.0323	15.87598	0.00085663	2.69e-06	0.0	1.43e-06	8.46e-06	4.3e-06	9.2e-07	8.7e-07	621.52467958	714.99600028	739.93002423	7.57643391	0.13643714	-0.34696817
0.0324	15.91887	0.00085689	2.75e-06	0.0	1.47e-06	7.97e-06	4.4e-06	9.5e-07	8.7e-07	621.92425653	714.75939608	739.80163643	7.54122161	0.13851545	-0.34686736
0.0325	15.96172	0.00085713	2.8e-06	0.0	1.5e-06	7.51e-06	4.51e-06	9.7e-07	8.7e-07	622.32178777	714.5231327	739.67377807	7.50614077	0.14059228	-0.34676696
0.0326	16.00453	0.00085733	2.86e-06	0.0	1.54e-06	7.08e-06	4.63e-06	9.9e-07	8.7e-07	622.71727905	714.28724871	739.54644711	7.4711861	0.14266717	-0.34666697
0.0327	16.0473	0.00085751	2.92e-06	0.0	1.58e-06	6.66e-06	4.74e-06	1.02e-06	8.7e-07	623.11073584	714.0517825	739.41964163	7.43635012	0.14473962	-0.3465674
0.0328	16.09003	0.00085766	2.98e-06	0.0	1.62e-06	6.27e-06	4.86e-06	1.05e-06	8.7e-07	623.50216906	713.81677215	739.2933581	7.40181789	0.1468092	-0.34646823
0.0329	16.13271	0.00085778	3.04e-06	0.0	1.66e-06	5.9e-06	4.98e-06	1.07e-06	8.7e-07	623.89158654	713.58225538	739.16759394	7.3673883	0.14887536	-0.34636948
0.033	16.17536	0.00085789	3.1e-06	0.0	1.7e-06	5.55e-06	5.1e-06	1.1e-06	8.7e-07	624.27899627	713.34826954	739.04234653	7.33314611	0.15093764	-0.34627113
0.0331	16.21797	0.00085797	3.16e-06	0.0	1.74e-06	5.22e-06	5.22e-06	1.13e-06	8.7e-07	624.664407	713.11485153	738.91761307	7.2990258	0.15299561	-0.34617318
0.0332	16.26054	0.00085802	3.22e-06	0.0	1.78e-06	4.9e-06	5.34e-06	1.15e-06	8.7e-07	625.04782383	712.88203778	738.79339182	7.26509769	0.15504876	-0.34607564
0.0333	16.30306	0.00085806	3.29e-06	0.0	1.82e-06	4.61e-06	5.47e-06	1.18e-06	8.7e-07	625.42925695	712.64986427	738.66967958	7.23134681	0.15709666	-0.3459785
0.0334	16.34555	0.00085808	3.35e-06	0.0	1.86e-06	4.33e-06	5.6e-06	1.21e-06	8.7e-07	625.80871515	712.41836648	738.54647358	7.19777715	0.15913885	-0.34588175
0.0335	16.38799	0.00085807	3.42e-06	0.0	1.91e-06	4.07e-06	5.73e-06	1.24e-06	8.7e-07	626.18620567	712.1875794	738.42377153	7.16431178	0.16117491	-0.3457854
0.0336	16.4304	0.00085805	3.48e-06	0.0	1.95e-06	3.82e-06	5.86e-06	1.27e-06	8.7e-07	626.56173511	711.95753746	738.30157133	7.1310275	0.16320436	-0.34568945
0.0337	16.47276	0.00085801	3.55e-06	0.0	1.99e-06	3.58e-06	6e-06	1.3e-06	8.7e-07	626.93531171	711.72827446	738.17987043	7.09789146	0.1652268	-0.34559388
0.0338	16.51508	0.00085795	3.61e-06	0.0	2.04e-06	3.36e-06	6.13e-06	1.33e-06	8.7e-07	627.30694259	711.49982362	738.05866662	7.06490478	0.16724181	-0.34549871
0.0339	16.55736	0.00085787	3.68e-06	0.0	2.09e-06	3.15e-06	6.27e-06	1.36e-06	8.7e-07	627.67663611	711.27221808	737.93795734	7.03208281	0.16924906	-0.34540393
0.034	16.5996	0.00085778	3.75e-06	0.0	2.13e-06	2.96e-06	6.41e-06	1.39e-06	8.7e-07	628.04439899	711.04548989	737.81774055	6.99939044	0.17124804	-0.34530953
0.0341	16.6418	0.00085767	3.82e-06	0.0	2.18e-06	2.77e-06	6.56e-06	1.42e-06	8.7e-07	628.41023801	710.81967062	737.69801418	6.966833	0.1732384	-0.34521551
0.0342	16.68396	0.00085755	3.89e-06	0.0	2.23e-06	2.6e-06	6.7e-06	1.46e-06	8.7e-07	628.77416036	710.59479131	737.57877607	6.93445041	0.17521981	-0.34512188
0.0343	16.72608	0.00085742	3.96e-06	0.0	2.28e-06	2.43e-06	6.85e-06	1.49e-06	8.7e-07	629.13617478	710.37088271	737.46002362	6.90220089	0.17719186	-0.34502863
0.0344	16.76816	0.00085727	4.03e-06	0.0	2.33e-06	2.28e-06	7e-06	1.52e-06	8.7e-07	629.49628784	710.14797456	737.34175487	6.87009705	0.1791542	-0.34493576
0.0345	16.8102	0.0008571	4.1e-06	0.0	2.38e-06	2.13e-06	7.15e-06	1.56e-06	8.7e-07	629.85450695	709.92609616	737.22396765	6.83813941	0.18110647	-0.34484327
0.0346	16.85219	0.00085692	4.18e-06	0.0	2.43e-06	1.99e-06	7.31e-06	1.59e-06	8.7e-07	630.21083972	709.70527617	737.10665973	6.80633486	0.18304832	-0.34475116
0.0347	16.89415	0.00085673	4.25e-06	0.0	2.48e-06	1.87e-06	7.46e-06	1.63e-06	8.7e-07	630.56529386	709.48554263	736.98982888	6.77467897	0.18497944	-0.34465942
0.0348	16.93606	0.00085653	4.33e-06	0.0	2.53e-06	1.75e-06	7.62e-06	1.66e-06	8.7e-07	630.91787712	709.26692295	736.87347284	6.74317622	0.18689949	-0.34456805
0.0349	16.97793	0.00085632	4.4e-06	0.0	2.59e-06	1.63e-06	7.78e-06	1.7e-06	8.7e-07	631.26859742	709.04944388	736.75758935	6.71181226	0.18880814	-0.34447705
0.035	17.01976	0.00085609	4.48e-06	0.0	2.64e-06	1.53e-06	7.95e-06	1.73e-06	8.7e-07	631.61746156	708.83313143	736.64217648	6.68060038	0.19070509	-0.34438643
0.0351	17.06155	0.00085586	4.55e-06	0.0	2.7e-06	1.43e-06	8.11e-06	1.77e-06	8.7e-07	631.96447769	708.61801101	736.5272319	6.64953756	0.19259002	-0.34429617
0.0352	17.1033	0.00085561	4.63e-06	0.0	2.75e-06	1.33e-06	8.28e-06	1.81e-06	8.7e-07	632.30965358	708.40410734	736.41275342	6.61862409	0.19446266	-0.34420628
0.0353	17.14501	0.00085535	4.71e-06	0.0	2.81e-06	1.25e-06	8.45e-06	1.85e-06	8.7e-07	632.65299679	708.19144448	736.29873893	6.58784696	0.19632272	-0.34411675
0.0354	17.18668	0.00085509	4.79e-06	0.0	2.86e-06	1.16e-06	8.63e-06	1.89e-06	8.7e-07	632.99451459	707.98004584	736.18518639	6.5572176	0.19816992	-0.34402758
0.0355	17.22831	0.00085481	4.87e-06	0.0	2.92e-06	1.09e-06	8.8e-06	1.93e-06	8.7e-07	633.33421466	707.76993405	736.07209367	6.52673042	0.20000399	-0.34393878
0.0356	17.26989	0.00085452	4.95e-06	0.0	2.98e-06	1.01e-06	8.98e-06	1.97e-06	8.7e-07	633.67210444	707.56113107	735.95945873	6.49638365	0.20182466	-0.34385033
0.0357	17.31144	0.00085423	5.03e-06	1e-08	3.04e-06	9.5e-07	9.16e-06	2.01e-06	8.7e-07	634.00819156	707.35365836	735.84727947	6.46618451	0.20363175	-0.34376224
0.0358	17.35294	0.00085393	5.12e-06	1e-08	3.1e-06	8.8e-07	9.34e-06	2.05e-06	8.7e-07	634.34248345	707.14753657	735.73555385	6.43612161	0.20542495	-0.34367451
0.0359	17.3944	0.00085361	5.2e-06	1e-08	3.16e-06	8.2e-07	9.53e-06	2.09e-06	8.7e-07	634.67498744	706.94278562	735.62427989	6.406197	0.20720406	-0.34358714
0.036	17.43582	0.00085329	5.28e-06	1e-08	3.22e-06	7.7e-07	9.72e-06	2.13e-06	8.7e-07	635.00571092	706.73942483	735.5134556	6.37641659	0.20896886	-0.34350011
0.0361	17.4772	0.00085296	5.37e-06	1e-08	3.29e-06	7.1e-07	9.91e-06	2.18e-06	8.7e-07	635.33466162	706.53747293	735.40307888	6.34677376	0.21071913	-0.34341344
0.0362	17.51854	0.00085262	5.45e-06	1e-08	3.35e-06	6.7e-07	1.01e-05	2.22e-06	8.7e-07	635.66184683	706.33694787	735.29314778	6.31726985	0.21245468	-0.34332712
0.0363	17.55984	0.00085228	5.54e-06	1e-08	3.42e-06	6.2e-07	1.03e-05	2.27e-06	8.7e-07	635.98727398	706.13786693	735.18366033	6.28790457	0.21417532	-0.34324114
0.0364	17.60109	0.00085193	5.63e-06	1e-08	3.48e-06	5.8e-07	1.049e-05	2.31e-06	8.7e-07	636.31095149	705.94024674	735.07461425	6.25872062	0.21588081	-0.34315552
0.0365	17.64231	0.00085156	5.72e-06	1e-08	3.55e-06	5.4e-07	1.069e-05	2.36e-06	8.7e-07	636.63288826	705.74410324	734.96600715	6.22967957	0.21757103	-0.34307023
0.0366	17.68348	0.0008512	5.81e-06	1e-08	3.61e-06	5e-07	1.09e-05	2.4e-06	8.7e-07	636.95309247	705.54945171	734.85783685	6.20080107	0.21924579	-0.34298529
0.0367	17.72461	0.00085082	5.9e-06	1e-08	3.68e-06	4.7e-07	1.11e-05	2.45e-06	8.7e-07	637.27157306	705.35630675	734.75010096	6.17206675	0.22090492	-0.3429007
0.0368	17.7657	0.00085044	5.99e-06	1e-08	3.75e-06	4.3e-07	1.131e-05	2.5e-06	8.7e-07	637.58833367	705.16468235	734.64279865	6.14338755	0.22254827	-0.34281644
0.0369	17.80675	0.00085005	6.08e-06	1e-08	3.82e-06	4e-07	1.152e-05	2.54e-06	8.7e-07	637.9033825	704.97459181	734.53592775	6.11487387	0.22417569	-0.34273252
0.037	17.84776	0.00084965	6.17e-06	1e-08	3.89e-06	3.8e-07	1.174e-05	2.59e-06	8.7e-07	638.21672627	704.78604772	734.42948655	6.08647447	0.22578704	-0.34264894
0.0371	17.88872	0.00084925	6.26e-06	1e-08	3.96e-06	3.5e-07	1.195e-05	2.64e-06	8.7e-07	638.52837061	704.59906208	734.32347364	6.05813234	0.2273822	-0.34256569
0.0372	17.92965	0.00084884	6.36e-06	1e-08	4.03e-06	3.2e-07	1.217e-05	2.69e-06	8.7e-07	638.83831612	704.41364642	734.21788913	6.02987069	0.22896106	-0.34248278
0.0373	17.97053	0.00084842	6.45e-06	1e-08	4.1e-06	3e-07	1.239e-05	2.74e-06	8.7e-07	639.14657653	704.2298117	734.11272924	6.00193202	0.23052348	-0.3424002
0.0374	18.01137	0.000848	6.55e-06	1e-08	4.18e-06	2.8e-07	1.261e-05	2.79e-06	8.8e-07	639.45316542	704.04756796	734.00799028	5.97417201	0.23206936	-0.34231796
0.0375	18.05217	0.00084757	6.64e-06	1e-08	4.25e-06	2.6e-07	1.284e-05	2.85e-06	8.8e-07	639.75808993	703.86692481	733.90367042	5.94650431	0.23359859	-0.34223605
0.0376	18.09293	0.00084713	6.74e-06	1e-08	4.33e-06	2.4e-07	1.307e-05	2.9e-06	8.8e-07	640.0613515	703.68789112	733.79976954	5.9187345	0.23511106	-0.34215446
0.0377	18.13365	0.00084669	6.84e-06	1e-08	4.4e-06	2.3e-07	1.33e-05	2.95e-06	8.8e-07	640.362952	703.51047529	733.69628738	5.89126437	0.23660676	-0.3420732
0.0378	18.17432	0.00084625	6.94e-06	1e-08	4.48e-06	2.1e-07	1.354e-05	3e-06	8.8e-07	640.66290625	703.33468509	733.59321988	5.86399983	0.2380855	-0.34199227
0.0379	18.21496	0.00084579	7.04e-06	1e-08	4.56e-06	1.9e-07	1.377e-05	3.06e-06	8.8e-07	640.9612259	703.16052748	733.49056394	5.83690278	0.23954726	-0.34191166
0.038	18.25555	0.00084533	7.14e-06	1e-08	4.64e-06	1.8e-07	1.401e-05	3.11e-06	8.8e-07	641.25791694	702.98800903	733.38831811	5.80981889	0.24099198	-0.34183137
0.0381	18.2961	0.00084486	7.24e-06	1e-08	4.72e-06	1.7e-07	1.425e-05	3.17e-06	8.8e-07	641.55297659	702.81713583	733.2864835	5.78272954	0.24241961	-0.34175141
0.0382	18.33661	0.00084439	7.34e-06	1e-08	4.8e-06	1.6e-07	1.45e-05	3.23e-06	8.8e-07	641.84641465	702.64791349	733.18505757	5.75592239	0.24383008	-0.34167176
0.0383	18.37708	0.00084391	7.44e-06	1e-08	4.88e-06	1.4e-07	1.475e-05	3.28e-06	8.8e-07	642.13824508	702.48034659	733.08403654	5.72934371	0.24522331	-0.34159243
0.0384	18.4175	0.00084343	7.55e-06	1e-08	4.96e-06	1.3e-07	1.5e-05	3.34e-06	8.8e-07	642.42847701	702.31443957	732.98341806	5.70286623	0.24659931	-0.34151343
0.0385	18.45789	0.00084294	7.65e-06	1e-08	5.04e-06	1.2e-07	1.525e-05	3.4e-06	8.8e-07	642.71711235	702.15019626	732.8832019	5.67629202	0.24795803	-0.34143473
0.0386	18.49823	0.00084245	7.76e-06	1e-08	5.13e-06	1.1e-07	1.551e-05	3.46e-06	8.8e-07	643.00415101	701.98762	732.78338841	5.64997801	0.24929947	-0.34135636
0.0387	18.53853	0.00084194	7.86e-06	1e-08	5.21e-06	1.1e-07	1.577e-05	3.52e-06	8.8e-07	643.28960745	701.8267135	732.6839737	5.62381087	0.2506235	-0.34127829
0.0388	18.57879	0.00084144	7.97e-06	1e-08	5.3e-06	1e-07	1.603e-05	3.58e-06	8.8e-07	643.57348724	701.66747883	732.58495647	5.59768671	0.2519302	-0.34120053
0.0389	18.619	0.00084092	8.08e-06	2e-08	5.38e-06	9e-08	1.629e-05	3.64e-06	8.8e-07	643.85579607	701.509918	732.48633539	5.57168771	0.25321957	-0.34112309
0.039	18.65918	0.00084041	8.18e-06	2e-08	5.47e-06	8e-08	1.656e-05	3.7e-06	8.8e-07	644.13653725	701.35403239	732.38810985	5.54577527	0.25449158	-0.34104596
0.0391	18.69931	0.00083988	8.29e-06	2e-08	5.56e-06	8e-08	1.683e-05	3.76e-06	8.8e-07	644.41572246	701.19982291	732.29027678	5.52012988	0.2557462	-0.34096914
0.0392	18.7394	0.00083935	8.4e-06	2e-08	5.65e-06	7e-08	1.71e-05	3.83e-06	8.8e-07	644.69336425	701.04728961	732.19283286	5.49467372	0.25698343	-0.34089262
0.0393	18.77945	0.00083882	8.51e-06	2e-08	5.74e-06	7e-08	1.737e-05	3.89e-06	8.8e-07	644.96947059	700.89643236	732.09577609	5.46931351	0.25820329	-0.34081641
0.0394	18.81946	0.00083828	8.63e-06	2e-08	5.83e-06	6e-08	1.765e-05	3.96e-06	8.8e-07	645.24404583	700.7472505	731.99910558	5.44398083	0.2594058	-0.3407405
0.0395	18.85942	0.00083773	8.74e-06	2e-08	5.92e-06	6e-08	1.793e-05	4.02e-06	8.8e-07	645.51709097	700.59974297	731.90282139	5.41875102	0.26059098	-0.3406649
0.0396	18.89934	0.00083718	8.85e-06	2e-08	6.02e-06	5e-08	1.822e-05	4.09e-06	8.8e-07	645.78861692	700.4539083	731.80692068	5.39368612	0.26175885	-0.34058959
0.0397	18.93923	0.00083662	8.96e-06	2e-08	6.11e-06	5e-08	1.85e-05	4.15e-06	8.8e-07	646.05863155	700.30974462	731.71140152	5.36878575	0.26290944	-0.34051458
0.0398	18.97906	0.00083606	9.08e-06	2e-08	6.2e-06	5e-08	1.879e-05	4.22e-06	8.8e-07	646.32714261	700.16724962	731.61626202	5.34393874	0.26404278	-0.34043988
0.0399	19.01886	0.00083549	9.19e-06	2e-08	6.3e-06	4e-08	1.908e-05	4.29e-06	8.8e-07	646.59415211	700.02642058	731.52150195	5.31920643	0.26515891	-0.34036547
0.04	19.05862	0.00083492	9.31e-06	2e-08	6.39e-06	4e-08	1.938e-05	4.36e-06	8.8e-07	646.85967054	699.88725448	731.42711862	5.29464665	0.26625788	-0.34029136
0.0401	19.09833	0.00083434	9.43e-06	2e-08	6.49e-06	4e-08	1.968e-05	4.43e-06	8.8e-07	647.12370559	699.74974733	731.33311017	5.27020681	0.26733976	-0.34021753
0.0402	19.138	0.00083376	9.55e-06	2e-08	6.59e-06	3e-08	1.998e-05	4.5e-06	8.8e-07	647.38626557	699.61389532	731.23947454	5.24593447	0.26840447	-0.34014401
0.0403	19.17763	0.00083317	9.66e-06	2e-08	6.69e-06	3e-08	2.028e-05	4.57e-06	8.8e-07	647.64735646	699.47969451	731.14621035	5.22162386	0.2694523	-0.34007077
0.0404	19.21721	0.00083257	9.78e-06	2e-08	6.79e-06	3e-08	2.059e-05	4.64e-06	8.8e-07	647.90697776	699.34713978	731.05331814	5.19744791	0.27048302	-0.33999783
0.0405	19.25676	0.00083197	9.9e-06	2e-08	6.89e-06	3e-08	2.089e-05	4.71e-06	8.8e-07	648.16513748	699.21622745	730.96079594	5.17340593	0.27149691	-0.33992517
0.0406	19.29626	0.00083137	1.002e-05	3e-08	6.99e-06	2e-08	2.121e-05	4.79e-06	8.8e-07	648.42184537	699.08695084	730.8686413	5.14948886	0.27249392	-0.33985281
0.0407	19.33572	0.00083076	1.014e-05	3e-08	7.09e-06	2e-08	2.152e-05	4.86e-06	8.8e-07	648.67710701	698.95930567	730.77685297	5.12568136	0.27347398	-0.33978074
0.0408	19.37514	0.00083014	1.027e-05	3e-08	7.2e-06	2e-08	2.184e-05	4.93e-06	8.8e-07	648.93093033	698.8332866	730.68542902	5.10206022	0.27443736	-0.33970895
0.0409	19.41451	0.00082952	1.039e-05	3e-08	7.3e-06	2e-08	2.216e-05	5.01e-06	8.8e-07	649.18332635	698.70888666	730.59436664	5.07859933	0.27538417	-0.33963744
0.041	19.45384	0.00082889	1.051e-05	3e-08	7.41e-06	2e-08	2.248e-05	5.08e-06	8.8e-07	649.43430017	698.58609651	730.50366487	5.05513732	0.27630773	-0.33956634
0.0411	19.49313	0.00082826	1.064e-05	3e-08	7.51e-06	2e-08	2.28e-05	5.16e-06	8.8e-07	649.68385465	698.4649115	730.41332316	5.03180702	0.27721549	-0.3394955
0.0412	19.53238	0.00082763	1.076e-05	3e-08	7.62e-06	2e-08	2.313e-05	5.24e-06	8.8e-07	649.93199516	698.34532499	730.3233403	5.00854189	0.27811385	-0.33942482
0.0413	19.57159	0.00082698	1.089e-05	3e-08	7.73e-06	1e-08	2.346e-05	5.32e-06	8.8e-07	650.17873004	698.22732764	730.23371437	4.98536152	0.27899916	-0.33935437
0.0414	19.61075	0.00082634	1.102e-05	3e-08	7.83e-06	1e-08	2.38e-05	5.4e-06	8.8e-07	650.42406607	698.1109151	730.14444362	4.96249293	0.27985839	-0.33928437
0.0415	19.64987	0.00082568	1.114e-05	3e-08	7.94e-06	1e-08	2.413e-05	5.47e-06	8.8e-07	650.66801409	697.99607923	730.05552532	4.93971554	0.28070426	-0.3392146
0.0416	19.68895	0.00082503	1.127e-05	3e-08	8.05e-06	1e-08	2.447e-05	5.56e-06	8.8e-07	650.91058366	697.88280937	729.9669572	4.91695822	0.28154774	-0.33914486
0.0417	19.72799	0.00082436	1.14e-05	3e-08	8.17e-06	1e-08	2.482e-05	5.64e-06	8.8e-07	651.15178154	697.77109683	729.87873771	4.89452235	0.28234741	-0.33907588
0.0418	19.76698	0.00082369	1.153e-05	3e-08	8.28e-06	1e-08	2.516e-05	5.72e-06	8.8e-07	651.3916149	697.66093286	729.79086517	4.87203816	0.28315366	-0.33900679
0.0419	19.80593	0.00082302	1.166e-05	4e-08	8.39e-06	1e-08	2.551e-05	5.8e-06	8.8e-07	651.63008442	697.55231669	729.70333943	4.84959661	0.2839541	-0.33893779
0.042	19.84484	0.00082234	1.179e-05	4e-08	8.5e-06	1e-08	2.586e-05	5.88e-06	8.8e-07	651.86720266	697.44523082	729.61615759	4.82746542	0.28471002	-0.33886956
0.0421	19.8837	0.00082166	1.192e-05	4e-08	8.62e-06	1e-08	2.621e-05	5.97e-06	8.8e-07	652.10297324	697.33967065	729.52931884	4.80530748	0.28547016	-0.33880126
0.0422	19.92253	0.00082097	1.205e-05	4e-08	8.73e-06	1e-08	2.657e-05	6.05e-06	8.8e-07	652.33740091	697.23562983	729.44282206	4.78329627	0.28620931	-0.33873333
0.0423	19.96131	0.00082028	1.219e-05	4e-08	8.85e-06	1e-08	2.693e-05	6.14e-06	8.8e-07	652.57049583	697.13309243	729.35666495	4.76138282	0.28693465	-0.33866563
0.0424	20.00004	0.00081958	1.232e-05	4e-08	8.97e-06	1e-08	2.729e-05	6.22e-06	8.8e-07	652.80226287	697.03205222	729.2708464	4.73957777	0.28764463	-0.33859819
0.0425	20.03874	0.00081887	1.246e-05	4e-08	9.09e-06	1e-08	2.765e-05	6.31e-06	8.8e-07	653.03270865	696.93249944	729.18536487	4.71789049	0.28833824	-0.33853105
0.0426	20.07739	0.00081816	1.259e-05	4e-08	9.2e-06	0.0	2.802e-05	6.4e-06	8.8e-07	653.26184037	696.83442218	729.10021876	4.69631186	0.28901645	-0.33846418
0.0427	20.116	0.00081745	1.273e-05	4e-08	9.32e-06	0.0	2.839e-05	6.48e-06	8.8e-07	653.48966447	696.7378114	729.01540658	4.67484428	0.28967902	-0.33839757
0.0428	20.15457	0.00081673	1.286e-05	4e-08	9.44e-06	0.0	2.876e-05	6.57e-06	8.8e-07	653.71618761	696.64265697	728.9309268	4.65348537	0.29032636	-0.33833124
0.0429	20.19309	0.000816	1.3e-05	5e-08	9.57e-06	0.0	2.914e-05	6.66e-06	8.8e-07	653.94141633	696.54894771	728.84677797	4.63223178	0.29095909	-0.33826516
0.043	20.23157	0.00081528	1.314e-05	5e-08	9.69e-06	0.0	2.952e-05	6.75e-06	8.8e-07	654.16535817	696.45667094	728.76295837	4.61114966	0.29156812	-0.3381995
0.0431	20.27001	0.00081454	1.328e-05	5e-08	9.81e-06	0.0	2.99e-05	6.84e-06	8.8e-07	654.38802074	696.36581403	728.67946629	4.59006419	0.29217761	-0.33813384
0.0432	20.30841	0.0008138	1.342e-05	5e-08	9.93e-06	0.0	3.028e-05	6.94e-06	8.8e-07	654.60940943	696.2763678	728.59630052	4.56918672	0.29275852	-0.33806869
0.0433	20.34676	0.00081306	1.356e-05	5e-08	1.006e-05	0.0	3.067e-05	7.03e-06	8.8e-07	654.82952831	696.18832533	728.51346013	4.54838599	0.29332886	-0.33800372
0.0434	20.38507	0.00081231	1.37e-05	5e-08	1.019e-05	0.0	3.106e-05	7.12e-06	8.8e-07	655.04838715	696.10166965	728.43094293	4.52758829	0.2938988	-0.33793876
0.0435	20.42334	0.00081155	1.384e-05	5e-08	1.031e-05	0.0	3.145e-05	7.22e-06	8.8e-07	655.26598907	696.01639536	728.34874822	4.50703069	0.29443629	-0.33787439
0.0436	20.46156	0.0008108	1.398e-05	5e-08	1.044e-05	0.0	3.184e-05	7.31e-06	8.8e-07	655.48234295	695.93248706	728.26687401	4.48646618	0.29497472	-0.33781001
0.0437	20.49974	0.00081003	1.412e-05	6e-08	1.057e-05	0.0	3.224e-05	7.41e-06	8.8e-07	655.69744955	695.84994342	728.18532011	4.46603587	0.29549506	-0.33774595
0.0438	20.53788	0.00080926	1.426e-05	6e-08	1.07e-05	0.0	3.264e-05	7.5e-06	8.8e-07	655.9113207	695.76874302	728.10408389	4.44569595	0.29600322	-0.33768212
0.0439	20.57597	0.00080849	1.441e-05	6e-08	1.083e-05	0.0	3.304e-05	7.6e-06	8.8e-07	656.12395927	695.68888089	728.02316471	4.42543866	0.29650023	-0.33761848
0.044	20.61403	0.00080771	1.455e-05	6e-08	1.096e-05	0.0	3.345e-05	7.7e-06	8.8e-07	656.33537176	695.61034522	727.94256111	4.40531962	0.29697896	-0.33755519
0.0441	20.65203	0.00080693	1.47e-05	6e-08	1.109e-05	0.0	3.386e-05	7.79e-06	8.8e-07	656.54556603	695.53312135	727.86227135	4.3852886	0.29744581	-0.33749211
0.0442	20.69	0.00080614	1.484e-05	6e-08	1.122e-05	0.0	3.427e-05	7.89e-06	8.8e-07	656.75454764	695.45719938	727.78229418	4.3653597	0.297899	-0.33742929
0.0443	20.72792	0.00080535	1.499e-05	6e-08	1.135e-05	0.0	3.468e-05	7.99e-06	8.8e-07	656.96232311	695.38256742	727.70262815	4.34553856	0.29833851	-0.33736672
0.0444	20.7658	0.00080455	1.513e-05	7e-08	1.149e-05	0.0	3.509e-05	8.09e-06	8.8e-07	657.16889903	695.30921304	727.62327179	4.3258186	0.29876469	-0.33730441
0.0445	20.80364	0.00080375	1.528e-05	7e-08	1.162e-05	0.0	3.551e-05	8.19e-06	8.8e-07	657.37428204	695.23712367	727.54422364	4.30621189	0.29917613	-0.33724237
0.0446	20.84143	0.00080294	1.543e-05	7e-08	1.175e-05	0.0	3.593e-05	8.3e-06	8.8e-07	657.57847914	695.16628605	727.46548215	4.28671023	0.29957404	-0.33718059
0.0447	20.87918	0.00080213	1.558e-05	7e-08	1.189e-05	0.0	3.636e-05	8.4e-06	8.8e-07	657.78149746	695.09668663	727.38704574	4.26736318	0.29995212	-0.33711919
0.0448	20.91689	0.00080131	1.573e-05	7e-08	1.203e-05	0.0	3.678e-05	8.5e-06	8.8e-07	657.98334354	695.02831295	727.30891298	4.24797658	0.30033527	-0.33705769
0.0449	20.95455	0.00080049	1.588e-05	7e-08	1.216e-05	0.0	3.721e-05	8.61e-06	8.8e-07	658.18402099	694.96115823	727.23108305	4.22882549	0.30068885	-0.33699677
0.045	20.99217	0.00079967	1.603e-05	8e-08	1.23e-05	0.0	3.764e-05	8.71e-06	8.8e-07	658.3835363	694.8952102	727.15355452	4.20959472	0.30105243	-0.33693565
0.0451	21.02975	0.00079884	1.618e-05	8e-08	1.244e-05	0.0	3.808e-05	8.82e-06	8.8e-07	658.58189635	694.83045551	727.07632588	4.19064972	0.30137997	-0.33687524
0.0452	21.06728	0.000798	1.633e-05	8e-08	1.258e-05	0.0	3.851e-05	8.92e-06	8.8e-07	658.7791043	694.76688807	726.99939644	4.17158843	0.30172217	-0.33681454
0.0453	21.10477	0.00079716	1.648e-05	8e-08	1.272e-05	0.0	3.895e-05	9.03e-06	8.8e-07	658.97517137	694.70448591	726.92276373	4.15284981	0.30202376	-0.33675462
0.0454	21.14222	0.00079632	1.663e-05	8e-08	1.286e-05	0.0	3.939e-05	9.14e-06	8.8e-07	659.17009628	694.64325158	726.84642806	4.13401456	0.30233777	-0.33669448
0.0455	21.17962	0.00079547	1.678e-05	8e-08	1.301e-05	0.0	3.984e-05	9.24e-06	8.8e-07	659.36388592	694.58317204	726.77038787	4.11532399	0.30263416	-0.33663468
0.0456	21.21698	0.00079462	1.694e-05	9e-08	1.315e-05	0.0	4.028e-05	9.35e-06	8.8e-07	659.55654859	694.52423116	726.69464137	4.09675559	0.30291546	-0.33657519
0.0457	21.25429	0.00079376	1.709e-05	9e-08	1.329e-05	0.0	4.073e-05	9.46e-06	8.8e-07	659.74809135	694.46641512	726.61918701	4.07828875	0.30318434	-0.33651595
0.0458	21.29157	0.0007929	1.725e-05	9e-08	1.344e-05	0.0	4.118e-05	9.57e-06	8.8e-07	659.93852128	694.40971005	726.54402324	4.0599669	0.30343578	-0.33645706
0.0459	21.32879	0.00079203	1.74e-05	9e-08	1.358e-05	0.0	4.163e-05	9.68e-06	8.8e-07	660.12784531	694.35410247	726.46914856	4.04164428	0.30368731	-0.33639817
0.046	21.36598	0.00079116	1.756e-05	9e-08	1.373e-05	0.0	4.209e-05	9.8e-06	8.8e-07	660.31606887	694.29958178	726.39456178	4.02349562	0.30391821	-0.3363397
0.0461	21.40312	0.00079029	1.771e-05	1e-07	1.387e-05	0.0	4.255e-05	9.91e-06	8.8e-07	660.50319603	694.24614002	726.32026202	4.00542608	0.30413969	-0.33628143
0.0462	21.44022	0.00078941	1.787e-05	1e-07	1.402e-05	0.0	4.301e-05	1.002e-05	8.8e-07	660.68923342	694.19376421	726.24624784	3.98736885	0.30435981	-0.33622319
0.0463	21.47727	0.00078852	1.803e-05	1e-07	1.417e-05	0.0	4.347e-05	1.013e-05	8.8e-07	660.87418878	694.14243937	726.17251754	3.96950065	0.30455806	-0.33616541
0.0464	21.51428	0.00078764	1.818e-05	1e-07	1.431e-05	0.0	4.394e-05	1.025e-05	8.8e-07	661.05806464	694.09216068	726.09907059	3.95162088	0.30475765	-0.33610761
0.0465	21.55125	0.00078675	1.834e-05	1e-07	1.446e-05	0.0	4.441e-05	1.036e-05	8.8e-07	661.240867	694.04291639	726.02590568	3.93390691	0.30493809	-0.33605021
0.0466	21.58817	0.00078585	1.85e-05	1.1e-07	1.461e-05	0.0	4.488e-05	1.048e-05	8.8e-07	661.42260301	693.99469252	725.95302126	3.91623435	0.30511375	-0.33599291
0.0467	21.62505	0.00078495	1.866e-05	1.1e-07	1.476e-05	0.0	4.535e-05	1.059e-05	8.8e-07	661.60327706	693.94748059	725.88041638	3.89867237	0.3052769	-0.33593588
0.0468	21.66189	0.00078404	1.882e-05	1.1e-07	1.491e-05	0.0	4.582e-05	1.071e-05	8.8e-07	661.78289655	693.90126615	725.80808945	3.88119504	0.30543034	-0.33587907
0.0469	21.69868	0.00078314	1.898e-05	1.1e-07	1.507e-05	0.0	4.63e-05	1.083e-05	8.8e-07	661.96146677	693.8560389	725.73603933	3.86380845	0.30557343	-0.33582247
0.047	21.73543	0.00078222	1.914e-05	1.1e-07	1.522e-05	0.0	4.678e-05	1.095e-05	8.8e-07	662.13899383	693.81178712	725.66426468	3.84651668	0.30570632	-0.3357661
0.0471	21.77213	0.00078131	1.93e-05	1.2e-07	1.537e-05	0.0	4.726e-05	1.107e-05	8.8e-07	662.31548382	693.76849907	725.5927642	3.82931377	0.30582931	-0.33570996
0.0472	21.80879	0.00078039	1.946e-05	1.2e-07	1.552e-05	0.0	4.774e-05	1.119e-05	8.8e-07	662.49094303	693.72616258	725.52153655	3.81220466	0.305942	-0.33565404
0.0473	21.84541	0.00077946	1.962e-05	1.2e-07	1.568e-05	0.0	4.823e-05	1.131e-05	8.8e-07	662.66537788	693.68476529	725.45058033	3.79518332	0.30604514	-0.33559834
0.0474	21.88198	0.00077853	1.978e-05	1.2e-07	1.583e-05	0.0	4.872e-05	1.143e-05	8.8e-07	662.83879619	693.64429223	725.37989387	3.77830941	0.30613235	-0.335543
0.0475	21.91851	0.0007776	1.995e-05	1.3e-07	1.599e-05	0.0	4.921e-05	1.155e-05	8.8e-07	663.01119929	693.60474083	725.30947689	3.76147598	0.30621551	-0.33548777
0.0476	21.95499	0.00077667	2.011e-05	1.3e-07	1.615e-05	0.0	4.97e-05	1.167e-05	8.8e-07	663.1825979	693.5660909	725.23932707	3.74468111	0.30629463	-0.33543262
0.0477	21.99143	0.00077573	2.027e-05	1.3e-07	1.63e-05	0.0	5.02e-05	1.179e-05	8.8e-07	663.35299115	693.52834404	725.16944461	3.72803982	0.30635747	-0.33537785
0.0478	22.02783	0.00077478	2.044e-05	1.3e-07	1.646e-05	0.0	5.069e-05	1.192e-05	8.8e-07	663.5223901	693.49147923	725.09982713	3.71137562	0.30642274	-0.33532303
0.0479	22.06418	0.00077384	2.06e-05	1.4e-07	1.662e-05	0.0	5.119e-05	1.204e-05	8.8e-07	663.69079624	693.45549371	725.03047433	3.69491716	0.30646654	-0.33526871
0.048	22.10049	0.00077288	2.076e-05	1.4e-07	1.678e-05	0.0	5.169e-05	1.217e-05	8.8e-07	663.85821745	693.42037256	724.96138451	3.67839995	0.30651647	-0.33521425
0.0481	22.13675	0.00077193	2.093e-05	1.4e-07	1.693e-05	0.0	5.22e-05	1.229e-05	8.8e-07	664.02466031	693.38610352	724.89255628	3.66216669	0.30653732	-0.33516049
0.0482	22.17297	0.00077097	2.109e-05	1.4e-07	1.709e-05	0.0	5.27e-05	1.242e-05	8.8e-07	664.19013092	693.35267519	724.82398832	3.64587232	0.30656444	-0.33510657
0.0483	22.20915	0.00077001	2.126e-05	1.5e-07	1.725e-05	0.0	5.321e-05	1.254e-05	8.8e-07	664.35462946	693.32008721	724.7556806	3.62961357	0.3065879	-0.33505274
0.0484	22.24528	0.00076904	2.143e-05	1.5e-07	1.741e-05	0.0	5.372e-05	1.267e-05	8.8e-07	664.51816011	693.28833178	724.68763224	3.61347499	0.30659912	-0.33499921
0.0485	22.28136	0.00076807	2.159e-05	1.5e-07	1.758e-05	0.0	5.423e-05	1.28e-05	8.8e-07	664.6807322	693.25739151	724.61984125	3.59745251	0.30659882	-0.33494597
0.0486	22.31741	0.0007671	2.176e-05	1.6e-07	1.774e-05	0.0	5.474e-05	1.293e-05	8.8e-07	664.84235275	693.22725352	724.55230613	3.58155121	0.30658658	-0.33489302
0.0487	22.3534	0.00076612	2.193e-05	1.6e-07	1.79e-05	0.0	5.526e-05	1.306e-05	8.8e-07	665.0030282	693.197906	724.48502552	3.56570593	0.3065689	-0.33484021
0.0488	22.38936	0.00076514	2.209e-05	1.6e-07	1.806e-05	0.0	5.578e-05	1.318e-05	8.8e-07	665.16276399	693.16933905	724.41799826	3.54990824	0.30654662	-0.33478752
0.0489	22.42527	0.00076416	2.226e-05	1.6e-07	1.823e-05	0.0	5.63e-05	1.331e-05	8.8e-07	665.32156447	693.14154474	724.35122343	3.53423294	0.30651246	-0.33473512
0.049	22.46113	0.00076317	2.243e-05	1.7e-07	1.839e-05	0.0	5.682e-05	1.345e-05	8.8e-07	665.47943341	693.11451629	724.28470024	3.51860016	0.30647444	-0.33468284
0.0491	22.49695	0.00076218	2.26e-05	1.7e-07	1.855e-05	0.0	5.734e-05	1.358e-05	8.8e-07	665.63637889	693.08823919	724.21842696	3.50310431	0.30642335	-0.33463089
0.0492	22.53273	0.00076119	2.277e-05	1.7e-07	1.872e-05	0.0	5.787e-05	1.371e-05	8.8e-07	665.79240588	693.06270446	724.15240255	3.48773792	0.3063604	-0.33457926
0.0493	22.56846	0.00076019	2.294e-05	1.8e-07	1.889e-05	0.0	5.839e-05	1.384e-05	8.8e-07	665.94752625	693.03789119	724.08662449	3.47234507	0.30629989	-0.33452756
0.0494	22.60415	0.00075919	2.31e-05	1.8e-07	1.905e-05	0.0	5.892e-05	1.397e-05	8.8e-07	666.10173483	693.01380848	724.02109388	3.45695221	0.30623937	-0.33447587
0.0495	22.63979	0.00075819	2.327e-05	1.8e-07	1.922e-05	0.0	5.945e-05	1.411e-05	8.8e-07	666.25503609	692.99044842	723.95580977	3.44172242	0.30616372	-0.33442458
0.0496	22.67539	0.00075718	2.344e-05	1.9e-07	1.938e-05	0.0	5.999e-05	1.424e-05	8.8e-07	666.40744007	692.96779329	723.89077006	3.42658103	0.30608004	-0.3343735
0.0497	22.71094	0.00075617	2.361e-05	1.9e-07	1.955e-05	0.0	6.052e-05	1.438e-05	8.8e-07	666.55895388	692.94583064	723.82597323	3.41155344	0.30598611	-0.33432271
0.0498	22.74645	0.00075516	2.378e-05	1.9e-07	1.972e-05	0.0	6.106e-05	1.451e-05	8.8e-07	666.70958079	692.92455486	723.7614186	3.39659062	0.30588661	-0.33427207
0.0499	22.78191	0.00075414	2.396e-05	2e-07	1.989e-05	0.0	6.159e-05	1.465e-05	8.8e-07	666.85932708	692.90395517	723.69710484	3.38162268	0.30578756	-0.33422143
0.05	22.81733	0.00075312	2.413e-05	2e-07	2.006e-05	0.0	6.213e-05	1.478e-05	8.8e-07	667.00819782	692.88402285	723.63303088	3.3668268	0.30567332	-0.33417121
0.05009	22.8527	0.0007521	2.43e-05	2e-07	2.023e-05	0.0	6.267e-05	1.492e-05	8.8e-07	667.15619695	692.86475117	723.56919591	3.35209164	0.30555376	-0.33412114
0.05019	22.88803	0.00075108	2.447e-05	2.1e-07	2.04e-05	0.0	6.322e-05	1.506e-05	8.8e-07	667.30333077	692.84612931	723.5055986	3.33734172	0.30543549	-0.33407103
0.05029	22.92332	0.00075005	2.464e-05	2.1e-07	2.057e-05	0.0	6.376e-05	1.52e-05	8.8e-07	667.4496057	692.82814663	723.44223759	3.32279879	0.30529975	-0.33402144
0.05039	22.95856	0.00074902	2.481e-05	2.1e-07	2.074e-05	0.0	6.431e-05	1.534e-05	8.8e-07	667.59502452	692.81079844	723.3791123	3.30822309	0.30516678	-0.33397176
0.05049	22.99375	0.00074798	2.499e-05	2.2e-07	2.091e-05	0.0	6.486e-05	1.548e-05	8.8e-07	667.7395903	692.79407958	723.31622209	3.29373664	0.30502619	-0.33392231
0.05059	23.0289	0.00074695	2.516e-05	2.2e-07	2.108e-05	0.0	6.541e-05	1.562e-05	8.8e-07	667.8833107	692.77797726	723.25356534	3.27935155	0.30487711	-0.3338731
0.05069	23.06401	0.00074591	2.533e-05	2.2e-07	2.125e-05	0.0	6.596e-05	1.576e-05	8.8e-07	668.02619319	692.76247921	723.19114051	3.26506324	0.30472009	-0.33382414
0.05079	23.09907	0.00074486	2.55e-05	2.3e-07	2.142e-05	0.0	6.651e-05	1.59e-05	8.8e-07	668.16824194	692.74757856	723.12894671	3.25084467	0.30455741	-0.33377535
0.05089	23.13408	0.00074382	2.568e-05	2.3e-07	2.159e-05	0.0	6.706e-05	1.604e-05	8.8e-07	668.30946159	692.7332678	723.06698297	3.23669163	0.30438941	-0.33372672
0.05099	23.16905	0.00074277	2.585e-05	2.4e-07	2.177e-05	0.0	6.762e-05	1.618e-05	8.8e-07	668.44985731	692.71953852	723.00524821	3.222554	0.30422018	-0.33367813
0.05109	23.20398	0.00074172	2.602e-05	2.4e-07	2.194e-05	0.0	6.818e-05	1.632e-05	8.8e-07	668.58943173	692.70638657	722.94374189	3.2085253	0.3040424	-0.33362981
0.05119	23.23886	0.00074067	2.62e-05	2.4e-07	2.211e-05	0.0	6.874e-05	1.646e-05	8.8e-07	668.72819179	692.69380086	722.88246254	3.19457514	0.30385834	-0.33358169
0.05129	23.27369	0.00073961	2.637e-05	2.5e-07	2.229e-05	0.0	6.93e-05	1.661e-05	8.8e-07	668.86614297	692.6817726	722.82140902	3.18069611	0.30366875	-0.33353374
0.05139	23.30848	0.00073856	2.655e-05	2.5e-07	2.246e-05	0.0	6.986e-05	1.675e-05	8.8e-07	669.00329026	692.670294	722.7605803	3.16689133	0.30347338	-0.33348598
0.05149	23.34322	0.00073749	2.672e-05	2.6e-07	2.264e-05	-0.0	7.042e-05	1.69e-05	8.8e-07	669.13963878	692.65935699	722.6999753	3.1531555	0.30327279	-0.33343839
0.05159	23.37792	0.00073643	2.689e-05	2.6e-07	2.281e-05	-0.0	7.099e-05	1.704e-05	8.8e-07	669.27519345	692.64895392	722.639593	3.13949002	0.30306687	-0.33339098
0.05169	23.41258	0.00073537	2.707e-05	2.6e-07	2.299e-05	-0.0	7.155e-05	1.719e-05	8.8e-07	669.4099592	692.63907723	722.57943238	3.12589424	0.30285571	-0.33334374
0.05179	23.44719	0.0007343	2.724e-05	2.7e-07	2.316e-05	-0.0	7.212e-05	1.733e-05	8.8e-07	669.54394101	692.62971923	722.51949238	3.11236767	0.30263941	-0.33329667
0.05189	23.48175	0.00073323	2.742e-05	2.7e-07	2.334e-05	0.0	7.269e-05	1.748e-05	8.8e-07	669.67714375	692.62087252	722.459772	3.09891032	0.302418	-0.33324977
0.05199	23.51627	0.00073216	2.759e-05	2.8e-07	2.351e-05	-0.0	7.326e-05	1.763e-05	8.8e-07	669.80957237	692.61252956	722.40027021	3.08552219	0.3021915	-0.33320305
0.05209	23.55074	0.00073108	2.777e-05	2.8e-07	2.369e-05	-0.0	7.383e-05	1.777e-05	8.8e-07	669.94123176	692.60468299	722.34098598	3.07220179	0.30196018	-0.3331565
0.05219	23.58517	0.00073	2.794e-05	2.9e-07	2.387e-05	0.0	7.44e-05	1.792e-05	8.8e-07	670.07212677	692.59732563	722.28191831	3.0589493	0.30172402	-0.33311011
0.05229	23.61955	0.00072893	2.812e-05	2.9e-07	2.404e-05	0.0	7.498e-05	1.807e-05	8.8e-07	670.20226223	692.59045032	722.22306619	3.04576446	0.30148307	-0.3330639
0.05239	23.65388	0.00072784	2.829e-05	2.9e-07	2.422e-05	0.0	7.555e-05	1.822e-05	8.8e-07	670.33164296	692.58404994	722.16442863	3.03264677	0.30123743	-0.33301786
0.05249	23.68817	0.00072676	2.847e-05	3e-07	2.44e-05	0.0	7.613e-05	1.837e-05	8.8e-07	670.46027378	692.57811752	722.10600461	3.01959605	0.30098715	-0.33297198
0.05259	23.72242	0.00072568	2.865e-05	3e-07	2.458e-05	0.0	7.671e-05	1.852e-05	8.8e-07	670.58815945	692.57264609	722.04779315	3.00661161	0.30073235	-0.33292627
0.05269	23.75662	0.00072459	2.882e-05	3.1e-07	2.475e-05	0.0	7.728e-05	1.867e-05	8.8e-07	670.71530474	692.56762884	721.98979326	2.99369391	0.30047294	-0.33288072
0.05279	23.79077	0.0007235	2.9e-05	3.1e-07	2.493e-05	0.0	7.786e-05	1.882e-05	8.8e-07	670.84171442	692.56305883	721.93200394	2.9808422	0.30020908	-0.33283534
0.05289	23.82488	0.00072241	2.917e-05	3.2e-07	2.511e-05	0.0	7.845e-05	1.897e-05	8.8e-07	670.96739333	692.55892924	721.87442419	2.96807271	0.29993981	-0.33279017
0.05299	23.85894	0.00072131	2.935e-05	3.2e-07	2.529e-05	0.0	7.903e-05	1.912e-05	8.8e-07	671.09234693	692.55523243	721.81705289	2.95536219	0.29966667	-0.33274515
0.05309	23.89296	0.00072022	2.953e-05	3.3e-07	2.547e-05	0.0	7.961e-05	1.927e-05	8.8e-07	671.21657939	692.55196253	721.75988915	2.94270939	0.29938976	-0.33270027
0.05319	23.92693	0.00071912	2.97e-05	3.3e-07	2.565e-05	0.0	8.02e-05	1.942e-05	8.8e-07	671.34009509	692.54911349	721.70293207	2.93009556	0.29911034	-0.33265549
0.05329	23.96086	0.00071802	2.988e-05	3.4e-07	2.583e-05	0.0	8.078e-05	1.957e-05	8.8e-07	671.4628977	692.54668026	721.6461809	2.91758428	0.29882437	-0.33261097
0.05339	23.99474	0.00071692	3.006e-05	3.4e-07	2.601e-05	0.0	8.137e-05	1.973e-05	8.8e-07	671.58499354	692.54465416	721.58963431	2.90518392	0.29853149	-0.33256672
0.05349	24.02857	0.00071582	3.023e-05	3.5e-07	2.619e-05	0.0	8.196e-05	1.988e-05	8.8e-07	671.70639146	692.54302328	721.53329048	2.89277154	0.29823936	-0.33252245
0.05359	24.06236	0.00071472	3.041e-05	3.5e-07	2.637e-05	0.0	8.254e-05	2.003e-05	8.8e-07	671.82708805	692.54179219	721.4771501	2.88035916	0.29794723	-0.33247818
0.05369	24.0961	0.00071361	3.059e-05	3.6e-07	2.655e-05	0.0	8.313e-05	2.019e-05	8.8e-07	671.94708781	692.54095485	721.42121225	2.86808282	0.29764663	-0.33243425
0.05379	24.1298	0.0007125	3.076e-05	3.6e-07	2.673e-05	0.0	8.373e-05	2.034e-05	8.8e-07	672.0663984	692.54050104	721.36547534	2.85588333	0.29734138	-0.33239052
0.05389	24.16345	0.00071139	3.094e-05	3.7e-07	2.691e-05	-0.0	8.432e-05	2.05e-05	8.8e-07	672.1850261	692.54042251	721.30993807	2.84374312	0.29703264	-0.33234693
0.05399	24.19705	0.00071028	3.112e-05	3.7e-07	2.709e-05	-0.0	8.491e-05	2.065e-05	8.8e-07	672.30297158	692.54071837	721.25460029	2.83162916	0.2967223	-0.33230342
0.05409	24.23061	0.00070917	3.129e-05	3.8e-07	2.727e-05	-0.0	8.55e-05	2.081e-05	8.8e-07	672.4202411	692.54138049	721.19946072	2.81962067	0.29640575	-0.33226017
0.05419	24.26412	0.00070806	3.147e-05	3.8e-07	2.745e-05	0.0	8.61e-05	2.096e-05	8.8e-07	672.53684027	692.54240162	721.14451818	2.80768946	0.2960848	-0.33221711
0.05429	24.29759	0.00070694	3.165e-05	3.9e-07	2.763e-05	0.0	8.669e-05	2.112e-05	8.8e-07	672.65277379	692.54377582	721.08977171	2.79574587	0.29576456	-0.33217403
0.05439	24.33101	0.00070583	3.182e-05	3.9e-07	2.781e-05	0.0	8.729e-05	2.128e-05	8.8e-07	672.76804227	692.5455023	721.03522118	2.78389341	0.29543908	-0.33213117
0.05449	24.36438	0.00070471	3.2e-05	4e-07	2.8e-05	0.0	8.789e-05	2.143e-05	8.8e-07	672.8826527	692.54757223	720.98086513	2.77211234	0.29510958	-0.3320885
0.05459	24.39771	0.00070359	3.218e-05	4e-07	2.818e-05	0.0	8.848e-05	2.159e-05	8.8e-07	672.9966095	692.54998007	720.92670266	2.76038704	0.294777	-0.33204597
0.05469	24.43099	0.00070247	3.235e-05	4.1e-07	2.836e-05	0.0	8.908e-05	2.175e-05	8.8e-07	673.10991688	692.55272064	720.8727329	2.74871981	0.29444124	-0.33200359
0.05479	24.46422	0.00070135	3.253e-05	4.2e-07	2.854e-05	-0.0	8.968e-05	2.191e-05	8.8e-07	673.2225791	692.55578869	720.81895495	2.73711099	0.29410235	-0.33196136
0.05489	24.49741	0.00070022	3.271e-05	4.2e-07	2.872e-05	-0.0	9.028e-05	2.207e-05	8.8e-07	673.33460046	692.55917899	720.76536793	2.725561	0.29376024	-0.33191928
0.05499	24.53055	0.0006991	3.288e-05	4.3e-07	2.89e-05	-0.0	9.088e-05	2.223e-05	8.8e-07	673.4459845	692.56288722	720.71197111	2.71406125	0.29341551	-0.33187732
0.05509	24.56365	0.00069797	3.306e-05	4.3e-07	2.909e-05	-0.0	9.148e-05	2.238e-05	8.8e-07	673.55673729	692.56690613	720.65876322	2.70265125	0.29306602	-0.3318356
0.05519	24.5967	0.00069685	3.324e-05	4.4e-07	2.927e-05	-0.0	9.209e-05	2.254e-05	8.8e-07	673.66686155	692.57123245	720.60574371	2.69125561	0.29271586	-0.33179391
0.05529	24.6297	0.00069572	3.342e-05	4.4e-07	2.945e-05	-0.0	9.269e-05	2.27e-05	8.8e-07	673.7763615	692.57586123	720.55291169	2.67996293	0.29236038	-0.33175249
0.05539	24.66266	0.00069459	3.359e-05	4.5e-07	2.963e-05	0.0	9.329e-05	2.286e-05	8.8e-07	673.88524289	692.58078568	720.50026599	2.66867559	0.29200463	-0.33171108
0.05549	24.69557	0.00069346	3.377e-05	4.6e-07	2.982e-05	0.0	9.39e-05	2.302e-05	8.8e-07	673.99351246	692.58599806	720.44780519	2.65754736	0.29164105	-0.33167007
0.05559	24.72843	0.00069233	3.395e-05	4.6e-07	3e-05	0.0	9.45e-05	2.319e-05	8.8e-07	674.10116944	692.59149925	720.39552945	2.64634073	0.29128133	-0.33162887
0.05569	24.76125	0.0006912	3.412e-05	4.7e-07	3.018e-05	0.0	9.511e-05	2.335e-05	8.8e-07	674.20821574	692.59728707	720.34343839	2.6352367	0.2909165	-0.33158793
0.05579	24.79402	0.00069007	3.43e-05	4.7e-07	3.036e-05	0.0	9.571e-05	2.351e-05	8.8e-07	674.31465886	692.60335292	720.29153045	2.62419819	0.29054849	-0.33154716
0.05589	24.82674	0.00068893	3.447e-05	4.8e-07	3.055e-05	-0.0	9.632e-05	2.367e-05	8.8e-07	674.42050414	692.60969081	720.23980452	2.61323497	0.29017693	-0.33150659
0.05599	24.85942	0.0006878	3.465e-05	4.9e-07	3.073e-05	-0.0	9.693e-05	2.383e-05	8.8e-07	674.52575325	692.61629886	720.18826025	2.60229752	0.28980415	-0.33146608
0.05609	24.89205	0.00068667	3.483e-05	4.9e-07	3.091e-05	-0.0	9.753e-05	2.399e-05	8.8e-07	674.63041161	692.62317108	720.13689652	2.59143479	0.28942787	-0.33142576
0.05619	24.92463	0.00068553	3.5e-05	5e-07	3.109e-05	0.0	9.814e-05	2.416e-05	8.8e-07	674.73448452	692.63030164	720.08571223	2.58065648	0.28904778	-0.33138566
0.05629	24.95717	0.00068439	3.518e-05	5.1e-07	3.128e-05	0.0	9.875e-05	2.432e-05	8.8e-07	674.83797504	692.63768722	720.03470675	2.56985408	0.28866879	-0.3313455
0.05639	24.98966	0.00068326	3.536e-05	5.1e-07	3.146e-05	0.0	9.936e-05	2.448e-05	8.8e-07	674.94088476	692.6453261	719.98387974	2.55915042	0.28828531	-0.3313056
0.05649	25.0221	0.00068212	3.553e-05	5.2e-07	3.164e-05	0.0	9.997e-05	2.465e-05	8.8e-07	675.04321939	692.65321212	719.93323002	2.54848946	0.28789996	-0.3312658
0.05659	25.05449	0.00068098	3.571e-05	5.2e-07	3.182e-05	0.0	0.00010058	2.481e-05	8.8e-07	675.14498369	692.66134022	719.8827566	2.53789713	0.2875116	-0.33122619
0.05669	25.08684	0.00067984	3.588e-05	5.3e-07	3.201e-05	0.0	0.00010119	2.497e-05	8.8e-07	675.24618111	692.66970679	719.83245877	2.52735608	0.28712109	-0.33118671
0.05679	25.11915	0.0006787	3.606e-05	5.4e-07	3.219e-05	0.0	0.0001018	2.514e-05	8.8e-07	675.34681538	692.67830789	719.78233574	2.5168667	0.28672833	-0.33114736
0.05689	25.1514	0.00067756	3.623e-05	5.4e-07	3.237e-05	0.0	0.00010241	2.53e-05	8.8e-07	675.44688965	692.68714028	719.73238686	2.50640471	0.28633449	-0.33110808
0.05699	25.18361	0.00067642	3.641e-05	5.5e-07	3.255e-05	0.0	0.00010302	2.547e-05	8.8e-07	675.54640857	692.69619916	719.68261117	2.49603175	0.2859369	-0.33106904
0.05709	25.21577	0.00067528	3.659e-05	5.6e-07	3.274e-05	0.0	0.00010363	2.563e-05	8.8e-07	675.64537576	692.70548082	719.63300791	2.48567723	0.2855386	-0.33103004
0.05719	25.24788	0.00067414	3.676e-05	5.6e-07	3.292e-05	0.0	0.00010425	2.58e-05	8.8e-07	675.74379523	692.7149812	719.58357625	2.47541325	0.28513661	-0.33099129
0.05729	25.27995	0.000673	3.694e-05	5.7e-07	3.31e-05	-0.0	0.00010486	2.596e-05	8.8e-07	675.84167156	692.72469572	719.53431524	2.46523345	0.28473139	-0.33095275
0.05739	25.31197	0.00067185	3.711e-05	5.8e-07	3.328e-05	-0.0	0.00010547	2.613e-05	8.8e-07	675.93901173	692.73461746	719.48522341	2.45503554	0.28432688	-0.33091416
0.05749	25.34394	0.00067071	3.728e-05	5.9e-07	3.347e-05	-0.0	0.00010608	2.629e-05	8.8e-07	676.0358127	692.74474943	719.43630141	2.44484162	0.2839222	-0.33087559
0.05759	25.37586	0.00066957	3.746e-05	5.9e-07	3.365e-05	-0.0	0.0001067	2.646e-05	8.8e-07	676.13207852	692.75508766	719.38754838	2.43475589	0.28351331	-0.3308373
0.05769	25.40774	0.00066842	3.763e-05	6e-07	3.383e-05	-0.0	0.00010731	2.663e-05	8.8e-07	676.22781535	692.76562609	719.33896305	2.42473867	0.28310187	-0.33079919
0.05779	25.43957	0.00066728	3.781e-05	6.1e-07	3.401e-05	0.0	0.00010792	2.679e-05	8.8e-07	676.32302812	692.77636001	719.29054438	2.41475163	0.28268933	-0.33076115
0.05789	25.47135	0.00066614	3.798e-05	6.1e-07	3.419e-05	0.0	0.00010854	2.696e-05	8.8e-07	676.41771776	692.78728852	719.24229219	2.40480996	0.28227512	-0.33072324
0.05799	25.50308	0.00066499	3.816e-05	6.2e-07	3.438e-05	0.0	0.00010915	2.713e-05	8.8e-07	676.51188957	692.79840659	719.19420536	2.39492893	0.28185871	-0.33068549
0.05809	25.53477	0.00066385	3.833e-05	6.3e-07	3.456e-05	-0.0	0.00010976	2.729e-05	8.8e-07	676.60554819	692.80970988	719.14628293	2.38512014	0.28143979	-0.33064793
0.05819	25.56641	0.0006627	3.85e-05	6.4e-07	3.474e-05	-0.0	0.00011038	2.746e-05	8.8e-07	676.69869563	692.8211965	719.09852447	2.37531128	0.28102087	-0.33061037
0.05829	25.598	0.00066156	3.868e-05	6.4e-07	3.492e-05	-0.0	0.00011099	2.763e-05	8.8e-07	676.79133491	692.83286366	719.05092935	2.36556309	0.28059984	-0.33057297
0.05839	25.62955	0.00066042	3.885e-05	6.5e-07	3.51e-05	-0.0	0.00011161	2.779e-05	8.8e-07	676.88347029	692.84470747	719.00349669	2.35588806	0.28017632	-0.33053576
0.05849	25.66104	0.00065927	3.902e-05	6.6e-07	3.528e-05	-0.0	0.00011222	2.796e-05	8.8e-07	676.97510621	692.85672385	718.95622556	2.34623438	0.27975211	-0.33049862
0.05859	25.69249	0.00065813	3.92e-05	6.6e-07	3.547e-05	-0.0	0.00011284	2.813e-05	8.8e-07	677.06624575	692.86891008	718.90911529	2.33663309	0.2793262	-0.33046161
0.05869	25.72389	0.00065698	3.937e-05	6.7e-07	3.565e-05	-0.0	0.00011345	2.83e-05	8.8e-07	677.1568922	692.88126319	718.86216522	2.32709024	0.27889834	-0.33042475
0.05879	25.75525	0.00065584	3.954e-05	6.8e-07	3.583e-05	-0.0	0.00011407	2.847e-05	8.8e-07	677.24704798	692.89378105	718.81537483	2.31758195	0.27846944	-0.33038799
0.05889	25.78655	0.00065469	3.972e-05	6.9e-07	3.601e-05	-0.0	0.00011468	2.864e-05	8.8e-07	677.33671819	692.90645918	718.76874304	2.30813468	0.27803859	-0.33035139
0.05899	25.81781	0.00065355	3.989e-05	7e-07	3.619e-05	-0.0	0.0001153	2.88e-05	8.8e-07	677.42590502	692.91929564	718.7222694	2.2987204	0.27760676	-0.33031488
0.05909	25.84902	0.00065241	4.006e-05	7e-07	3.637e-05	-0.0	0.00011591	2.897e-05	8.8e-07	677.5146132	692.93228637	718.67595292	2.28936969	0.27717297	-0.33027854
0.05919	25.88018	0.00065126	4.023e-05	7.1e-07	3.655e-05	0.0	0.00011653	2.914e-05	8.8e-07	677.60284716	692.94542758	718.62979266	2.28010807	0.27673663	-0.33024244
0.05929	25.9113	0.00065012	4.04e-05	7.2e-07	3.673e-05	0.0	0.00011714	2.931e-05	8.8e-07	677.69061025	692.95871646	718.58378792	2.27080851	0.27630138	-0.33020623
0.05939	25.94236	0.00064898	4.057e-05	7.3e-07	3.691e-05	0.0	0.00011776	2.948e-05	8.8e-07	677.77790108	692.97215417	718.53793899	2.26154816	0.27586497	-0.33017014
0.05949	25.97338	0.00064783	4.075e-05	7.3e-07	3.709e-05	0.0	0.00011837	2.965e-05	8.8e-07	677.86472508	692.98573616	718.49224472	2.25237414	0.27542609	-0.33013427
0.05959	26.00435	0.00064669	4.092e-05	7.4e-07	3.727e-05	-0.0	0.00011898	2.982e-05	8.8e-07	677.95108713	692.99945835	718.44670409	2.24325307	0.27498576	-0.33009855
0.05969	26.03527	0.00064555	4.109e-05	7.5e-07	3.745e-05	-0.0	0.0001196	2.999e-05	8.8e-07	678.03698998	693.01331852	718.40131651	2.23414453	0.27454508	-0.33006286
0.05979	26.06614	0.00064441	4.126e-05	7.6e-07	3.763e-05	-0.0	0.00012021	3.016e-05	8.8e-07	678.12243601	693.02731471	718.3560815	2.22510312	0.27410259	-0.33002735
0.05989	26.09697	0.00064326	4.143e-05	7.7e-07	3.781e-05	-0.0	0.00012083	3.033e-05	8.8e-07	678.20742979	693.04144323	718.31099807	2.21612278	0.27365852	-0.32999201
0.05999	26.12775	0.00064212	4.16e-05	7.7e-07	3.799e-05	0.0	0.00012144	3.05e-05	8.8e-07	678.29197564	693.05570063	718.26606531	2.20714806	0.2732143	-0.32995668
0.06009	26.15848	0.00064098	4.177e-05	7.8e-07	3.817e-05	0.0	0.00012205	3.067e-05	8.8e-07	678.37607362	693.07008688	718.22128321	2.19821594	0.27276898	-0.32992147
0.06019	26.18916	0.00063984	4.194e-05	7.9e-07	3.834e-05	0.0	0.00012267	3.084e-05	8.8e-07	678.45972814	693.0845985	718.17665084	2.18934874	0.27232204	-0.32988644
0.06029	26.21979	0.0006387	4.211e-05	8e-07	3.852e-05	0.0	0.00012328	3.101e-05	8.8e-07	678.5429431	693.09923243	718.13216737	2.18052672	0.271874	-0.32985152
0.06039	26.25037	0.00063756	4.228e-05	8.1e-07	3.87e-05	0.0	0.0001239	3.118e-05	8.8e-07	678.62572149	693.11398636	718.08783217	2.17174391	0.27142505	-0.32981672
0.06049	26.28091	0.00063642	4.245e-05	8.2e-07	3.888e-05	0.0	0.00012451	3.135e-05	8.8e-07	678.70806628	693.12885803	718.0436446	2.16300214	0.27097511	-0.32978203
0.06059	26.31139	0.00063529	4.261e-05	8.2e-07	3.906e-05	0.0	0.00012512	3.152e-05	8.8e-07	678.78998034	693.14384524	717.99960406	2.15428306	0.27052467	-0.3297474
0.06069	26.34183	0.00063415	4.278e-05	8.3e-07	3.923e-05	0.0	0.00012573	3.169e-05	8.8e-07	678.87146654	693.15894584	717.95570993	2.14563468	0.27007263	-0.32971296
0.06079	26.37222	0.00063301	4.295e-05	8.4e-07	3.941e-05	0.0	0.00012635	3.186e-05	8.8e-07	678.95252862	693.17415703	717.91196142	2.13700503	0.26962017	-0.32967857
0.06089	26.40256	0.00063187	4.312e-05	8.5e-07	3.959e-05	0.0	0.00012696	3.203e-05	8.8e-07	679.03316915	693.1894769	717.86835797	2.12844281	0.26916626	-0.32964437
0.06099	26.43285	0.00063074	4.329e-05	8.6e-07	3.977e-05	-0.0	0.00012757	3.221e-05	8.8e-07	679.11339187	693.20490271	717.8248988	2.11989659	0.26871201	-0.32961022
0.06109	26.4631	0.0006296	4.345e-05	8.7e-07	3.994e-05	-0.0	0.00012818	3.238e-05	8.8e-07	679.19319876	693.220433	717.78158348	2.11140066	0.26825673	-0.3295762
0.06119	26.49329	0.00062847	4.362e-05	8.8e-07	4.012e-05	0.0	0.00012879	3.255e-05	8.8e-07	679.27259445	693.23606445	717.73841101	2.10295207	0.26780047	-0.32954231
0.06129	26.52344	0.00062734	4.379e-05	8.9e-07	4.029e-05	0.0	0.0001294	3.272e-05	8.8e-07	679.35157993	693.25179636	717.69538119	2.09453385	0.26734365	-0.32950851
0.06139	26.55353	0.0006262	4.395e-05	8.9e-07	4.047e-05	0.0	0.00013001	3.289e-05	8.8e-07	679.43015954	693.26762562	717.65249309	2.08617474	0.26688566	-0.32947487
0.06149	26.58358	0.00062507	4.412e-05	9e-07	4.065e-05	-0.0	0.00013062	3.306e-05	8.8e-07	679.50833572	693.28355053	717.60974618	2.0778271	0.26642748	-0.32944126
0.06159	26.61358	0.00062394	4.429e-05	9.1e-07	4.082e-05	-0.0	0.00013123	3.323e-05	8.8e-07	679.58611093	693.29956938	717.56713993	2.06954576	0.26596808	-0.32940783
0.06169	26.64353	0.00062281	4.445e-05	9.2e-07	4.1e-05	0.0	0.00013184	3.34e-05	8.8e-07	679.66348916	693.3156794	717.5246735	2.06127764	0.26550843	-0.32937445
0.06179	26.67343	0.00062168	4.462e-05	9.3e-07	4.117e-05	0.0	0.00013245	3.358e-05	8.8e-07	679.74047201	693.3318795	717.48234653	2.05306786	0.26504777	-0.32934122
0.06189	26.70328	0.00062055	4.478e-05	9.4e-07	4.135e-05	-0.0	0.00013306	3.375e-05	8.8e-07	679.81706382	693.34816671	717.44015808	2.04489008	0.26458655	-0.32930808
0.06199	26.73308	0.00061942	4.495e-05	9.5e-07	4.152e-05	-0.0	0.00013367	3.392e-05	8.8e-07	679.89326594	693.36454016	717.39810787	2.03675156	0.2641247	-0.32927506
0.06209	26.76284	0.0006183	4.511e-05	9.6e-07	4.169e-05	0.0	0.00013427	3.409e-05	8.8e-07	679.96908263	693.38099698	717.35619499	2.02866601	0.26366198	-0.32924218
0.06219	26.79254	0.00061717	4.528e-05	9.7e-07	4.187e-05	0.0	0.00013488	3.426e-05	8.8e-07	680.04451553	693.39753608	717.31441907	2.02059258	0.2631991	-0.32920934
0.06229	26.8222	0.00061604	4.544e-05	9.8e-07	4.204e-05	0.0	0.00013549	3.443e-05	8.8e-07	680.11956781	693.4141554	717.27277942	2.01258873	0.26273513	-0.32917669
0.06239	26.8518	0.00061492	4.56e-05	9.8e-07	4.221e-05	-0.0	0.00013609	3.461e-05	8.8e-07	680.19424269	693.43085282	717.23127536	2.00459202	0.26227107	-0.32914406
0.06249	26.88136	0.0006138	4.577e-05	9.9e-07	4.239e-05	-0.0	0.0001367	3.478e-05	8.8e-07	680.26854187	693.44762727	717.18990651	1.99664585	0.26180629	-0.32911157
0.06259	26.91087	0.00061268	4.593e-05	1e-06	4.256e-05	0.0	0.00013731	3.495e-05	8.8e-07	680.34246943	693.46447613	717.14867199	1.98873621	0.26134098	-0.32907919
0.06269	26.94032	0.00061156	4.609e-05	1.01e-06	4.273e-05	0.0	0.00013791	3.512e-05	8.8e-07	680.41602668	693.48139856	717.10757151	1.98086217	0.26087522	-0.32904691
0.06279	26.96973	0.00061044	4.625e-05	1.02e-06	4.29e-05	-0.0	0.00013851	3.529e-05	8.8e-07	680.48921764	693.49839205	717.0666042	1.97303651	0.26040879	-0.32901476
0.06289	26.99909	0.00060932	4.642e-05	1.03e-06	4.307e-05	-0.0	0.00013912	3.546e-05	8.8e-07	680.56204386	693.51545563	717.02576972	1.96523305	0.25994212	-0.32898268
0.06299	27.0284	0.0006082	4.658e-05	1.04e-06	4.325e-05	-0.0	0.00013972	3.564e-05	8.8e-07	680.63450889	693.53258711	716.98506729	1.957485	0.25947475	-0.32895075
0.06309	27.05766	0.00060708	4.674e-05	1.05e-06	4.342e-05	0.0	0.00014032	3.581e-05	8.8e-07	680.70661498	693.5497851	716.94449643	1.94974824	0.25900727	-0.32891886
0.06319	27.08687	0.00060597	4.69e-05	1.06e-06	4.359e-05	0.0	0.00014093	3.598e-05	8.8e-07	680.77836432	693.56704829	716.90405666	1.94207237	0.25853909	-0.32888714
0.06329	27.11603	0.00060485	4.706e-05	1.07e-06	4.376e-05	-0.0	0.00014153	3.615e-05	8.8e-07	680.84976072	693.58437438	716.86374714	1.9344054	0.25807081	-0.32885544
0.06339	27.14514	0.00060374	4.722e-05	1.08e-06	4.393e-05	-0.0	0.00014213	3.632e-05	8.8e-07	680.92080521	693.60176277	716.82356765	1.92678697	0.25760203	-0.32882389
0.06349	27.1742	0.00060263	4.738e-05	1.09e-06	4.41e-05	0.0	0.00014273	3.65e-05	8.8e-07	680.99150172	693.61921112	716.78351732	1.91921307	0.25713278	-0.32879246
0.06359	27.20321	0.00060152	4.754e-05	1.1e-06	4.427e-05	0.0	0.00014333	3.667e-05	8.8e-07	681.06185172	693.63671859	716.74359583	1.91166154	0.25666335	-0.32876109
0.06369	27.23217	0.00060041	4.77e-05	1.11e-06	4.444e-05	0.0	0.00014393	3.684e-05	8.8e-07	681.13185864	693.65428316	716.70380242	1.90416042	0.25619343	-0.32872987
0.06379	27.26108	0.0005993	4.786e-05	1.12e-06	4.46e-05	-0.0	0.00014452	3.701e-05	8.8e-07	681.20152444	693.67190373	716.66413668	1.89667261	0.25572341	-0.32869869
0.06389	27.28994	0.0005982	4.802e-05	1.13e-06	4.477e-05	-0.0	0.00014512	3.718e-05	8.8e-07	681.27085169	693.68957882	716.62459801	1.88924633	0.25525286	-0.32866769
0.06399	27.31875	0.00059709	4.818e-05	1.14e-06	4.494e-05	0.0	0.00014572	3.735e-05	8.8e-07	681.33984341	693.70730674	716.58518577	1.88182607	0.25478227	-0.3286367
0.06409	27.34751	0.00059599	4.834e-05	1.15e-06	4.511e-05	0.0	0.00014631	3.753e-05	8.8e-07	681.40850102	693.72508668	716.54589963	1.87444879	0.25431136	-0.32860584
0.06419	27.37622	0.00059489	4.849e-05	1.16e-06	4.528e-05	-0.0	0.00014691	3.77e-05	8.8e-07	681.47682826	693.74291656	716.50673878	1.86711788	0.25384011	-0.32857511
0.06429	27.40488	0.00059379	4.865e-05	1.17e-06	4.544e-05	-0.0	0.0001475	3.787e-05	8.8e-07	681.54482623	693.7607958	716.46770295	1.85980818	0.25336873	-0.32854444
0.06439	27.43349	0.00059269	4.881e-05	1.18e-06	4.561e-05	-0.0	0.0001481	3.804e-05	8.8e-07	681.61249836	693.77872251	716.4287914	1.85254529	0.25289704	-0.32851391
0.06449	27.46205	0.00059159	4.897e-05	1.19e-06	4.578e-05	0.0	0.00014869	3.821e-05	8.8e-07	681.67984644	693.79669572	716.39000371	1.84529548	0.2524253	-0.32848342
0.06459	27.49056	0.00059049	4.912e-05	1.2e-06	4.594e-05	0.0	0.00014928	3.838e-05	8.8e-07	681.74687311	693.81471404	716.35133932	1.83810509	0.25195321	-0.3284531
0.06469	27.51901	0.0005894	4.928e-05	1.21e-06	4.611e-05	-0.0	0.00014988	3.856e-05	8.8e-07	681.81358089	693.8327761	716.31279764	1.83092309	0.25148109	-0.3284228
0.06479	27.54742	0.0005883	4.943e-05	1.22e-06	4.627e-05	-0.0	0.00015047	3.873e-05	8.8e-07	681.87997149	693.85088102	716.27437831	1.82379487	0.25100872	-0.32839266
0.06489	27.57578	0.00058721	4.959e-05	1.23e-06	4.644e-05	0.0	0.00015106	3.89e-05	8.8e-07	681.94604847	693.86902695	716.23608052	1.816677	0.2505363	-0.32836256
0.06499	27.60409	0.00058612	4.974e-05	1.24e-06	4.66e-05	0.0	0.00015165	3.907e-05	8.8e-07	682.01181262	693.88721347	716.19790409	1.80960092	0.25006373	-0.32833257
0.06509	27.63234	0.00058503	4.99e-05	1.25e-06	4.676e-05	0.0	0.00015224	3.924e-05	8.8e-07	682.07726747	693.90543877	716.15984824	1.80256763	0.249591	-0.32830271
0.06519	27.66055	0.00058394	5.005e-05	1.26e-06	4.693e-05	-0.0	0.00015282	3.941e-05	8.8e-07	682.14241445	693.92370214	716.12191264	1.79554597	0.24911825	-0.32827289
0.06529	27.6887	0.00058286	5.021e-05	1.27e-06	4.709e-05	-0.0	0.00015341	3.958e-05	8.8e-07	682.20725625	693.94200222	716.08409669	1.78858193	0.24864533	-0.32824323
0.06539	27.71681	0.00058177	5.036e-05	1.28e-06	4.725e-05	0.0	0.000154	3.975e-05	8.8e-07	682.27179515	693.96033787	716.04639987	1.78162548	0.24817241	-0.3282136
0.06549	27.74486	0.00058069	5.051e-05	1.3e-06	4.742e-05	0.0	0.00015458	3.992e-05	8.8e-07	682.33603295	693.97870821	716.00882177	1.77472139	0.24769938	-0.32818413
0.06559	27.77286	0.00057961	5.067e-05	1.31e-06	4.758e-05	-0.0	0.00015517	4.01e-05	8.8e-07	682.39997276	693.99711172	715.9713617	1.76782387	0.24722634	-0.32815467
0.06569	27.80081	0.00057853	5.082e-05	1.32e-06	4.774e-05	-0.0	0.00015575	4.027e-05	8.8e-07	682.46361561	694.01554789	715.93401942	1.76097124	0.24675327	-0.32812535
0.06579	27.82872	0.00057745	5.097e-05	1.33e-06	4.79e-05	0.0	0.00015633	4.044e-05	8.8e-07	682.52696486	694.0340151	715.89679416	1.75415773	0.24628015	-0.32809614
0.06589	27.85656	0.00057637	5.112e-05	1.34e-06	4.806e-05	0.0	0.00015692	4.061e-05	8.8e-07	682.59002162	694.05251285	715.85968568	1.74735984	0.24580706	-0.32806698
0.06599	27.88436	0.0005753	5.127e-05	1.35e-06	4.822e-05	0.0	0.0001575	4.078e-05	8.8e-07	682.65278873	694.07103978	715.82269333	1.74060972	0.24533395	-0.32803796
0.06609	27.91211	0.00057423	5.142e-05	1.36e-06	4.838e-05	-0.0	0.00015808	4.095e-05	8.8e-07	682.71526812	694.089595	715.78581666	1.73386922	0.24486086	-0.32800897
0.06619	27.93981	0.00057316	5.158e-05	1.37e-06	4.854e-05	-0.0	0.00015866	4.112e-05	8.8e-07	682.77746163	694.10817765	715.74905526	1.72717958	0.24438781	-0.32798014
0.06629	27.96745	0.00057209	5.173e-05	1.38e-06	4.87e-05	0.0	0.00015924	4.129e-05	8.8e-07	682.83937209	694.12678642	715.71240848	1.72049632	0.24391477	-0.32795132
0.06639	27.99505	0.00057102	5.188e-05	1.39e-06	4.886e-05	0.0	0.00015982	4.146e-05	8.8e-07	682.90100063	694.14542083	715.67587606	1.71385502	0.2434418	-0.32792263
0.06649	28.02259	0.00056995	5.202e-05	1.4e-06	4.902e-05	-0.0	0.00016039	4.163e-05	8.8e-07	682.9623504	694.16407943	715.63945728	1.70725128	0.2429689	-0.32789405
0.06659	28.05008	0.00056889	5.217e-05	1.41e-06	4.918e-05	-0.0	0.00016097	4.18e-05	8.8e-07	683.02342238	694.1827618	715.60315191	1.70066593	0.24249607	-0.32786553
0.06669	28.07752	0.00056783	5.232e-05	1.43e-06	4.934e-05	-0.0	0.00016154	4.197e-05	8.8e-07	683.08421947	694.20146666	715.56695928	1.69412292	0.24202334	-0.32783714
0.06679	28.10491	0.00056677	5.247e-05	1.44e-06	4.949e-05	0.0	0.00016212	4.214e-05	8.8e-07	683.14474324	694.2201933	715.53087904	1.68758969	0.24155066	-0.32780877
0.06689	28.13224	0.00056571	5.262e-05	1.45e-06	4.965e-05	0.0	0.00016269	4.231e-05	8.8e-07	683.20499562	694.23894092	715.49491073	1.6811065	0.24107815	-0.32778056
0.06699	28.15953	0.00056465	5.277e-05	1.46e-06	4.981e-05	-0.0	0.00016326	4.248e-05	8.8e-07	683.26497921	694.25770837	715.45905376	1.67462863	0.24060567	-0.32775237
0.06709	28.18676	0.0005636	5.291e-05	1.47e-06	4.996e-05	-0.0	0.00016383	4.265e-05	8.8e-07	683.3246951	694.27649521	715.42330787	1.66818999	0.24013336	-0.32772429
0.06719	28.21394	0.00056254	5.306e-05	1.48e-06	5.012e-05	0.0	0.0001644	4.282e-05	8.8e-07	683.38414629	694.29530016	715.38767236	1.66178777	0.23966121	-0.32769633
0.06729	28.24107	0.00056149	5.321e-05	1.49e-06	5.027e-05	0.0	0.00016497	4.298e-05	8.8e-07	683.4433337	694.31412284	715.35214702	1.65540386	0.23918918	-0.32766842
0.06739	28.26815	0.00056044	5.335e-05	1.5e-06	5.043e-05	0.0	0.00016554	4.315e-05	8.8e-07	683.50226012	694.3329621	715.3167312	1.64905988	0.23871736	-0.32764064
0.06749	28.29517	0.00055939	5.35e-05	1.52e-06	5.058e-05	-0.0	0.00016611	4.332e-05	8.8e-07	683.56092696	694.35181735	715.28142456	1.6427257	0.2382456	-0.32761288
0.06759	28.32215	0.00055835	5.364e-05	1.53e-06	5.074e-05	-0.0	0.00016668	4.349e-05	8.8e-07	683.61933619	694.37068781	715.24622666	1.63644057	0.23777415	-0.32758528
0.06769	28.34907	0.0005573	5.379e-05	1.54e-06	5.089e-05	0.0	0.00016724	4.366e-05	8.8e-07	683.67749017	694.38957252	715.21113693	1.63015984	0.23730273	-0.32755769
0.06779	28.37594	0.00055626	5.393e-05	1.55e-06	5.104e-05	0.0	0.00016781	4.383e-05	8.8e-07	683.73538995	694.40847106	715.17615513	1.62391545	0.23683158	-0.32753021
0.06789	28.40276	0.00055522	5.408e-05	1.56e-06	5.12e-05	-0.0	0.00016837	4.4e-05	8.8e-07	683.79303841	694.4273823	715.14128058	1.61770716	0.23636068	-0.32750284
0.06799	28.42952	0.00055419	5.422e-05	1.57e-06	5.135e-05	-0.0	0.00016893	4.416e-05	8.8e-07	683.85043638	694.44630592	715.10651309	1.61151578	0.23588992	-0.32747553
0.06809	28.45624	0.00055315	5.436e-05	1.59e-06	5.15e-05	-0.0	0.00016949	4.433e-05	8.8e-07	683.9075865	694.46524089	715.07185202	1.60536284	0.23541948	-0.32744834
0.06819	28.4829	0.00055212	5.451e-05	1.6e-06	5.165e-05	0.0	0.00017005	4.45e-05	8.8e-07	683.96449017	694.48418667	715.03729706	1.59921946	0.23494912	-0.32742117
0.06829	28.50951	0.00055108	5.465e-05	1.61e-06	5.18e-05	0.0	0.00017061	4.467e-05	8.8e-07	684.02114921	694.50314259	715.00284777	1.59312296	0.23447918	-0.32739416
0.06839	28.53606	0.00055005	5.479e-05	1.62e-06	5.195e-05	-0.0	0.00017117	4.483e-05	8.8e-07	684.07756587	694.52210778	714.96850361	1.58703127	0.23400929	-0.32736715
0.06849	28.56257	0.00054903	5.493e-05	1.63e-06	5.21e-05	-0.0	0.00017173	4.5e-05	8.8e-07	684.13374117	694.54108188	714.93426434	1.58097366	0.23353973	-0.32734026
0.06859	28.58902	0.000548	5.507e-05	1.64e-06	5.225e-05	0.0	0.00017228	4.517e-05	8.8e-07	684.18967783	694.56006388	714.90012932	1.57495152	0.23307052	-0.32731347
0.06869	28.61542	0.00054698	5.521e-05	1.66e-06	5.24e-05	0.0	0.00017284	4.534e-05	8.8e-07	684.24537663	694.5790535	714.86609835	1.56894465	0.23260148	-0.32728674
0.06879	28.64176	0.00054595	5.536e-05	1.67e-06	5.255e-05	0.0	0.00017339	4.55e-05	8.8e-07	684.30084004	694.59804984	714.83217084	1.56297533	0.23213284	-0.32726012
0.06889	28.66806	0.00054493	5.55e-05	1.68e-06	5.27e-05	-0.0	0.00017395	4.567e-05	8.8e-07	684.35606947	694.6170524	714.79834646	1.55701489	0.23166431	-0.32723353
0.06899	28.6943	0.00054392	5.563e-05	1.69e-06	5.285e-05	-0.0	0.0001745	4.584e-05	8.8e-07	684.41106653	694.63606062	714.76462483	1.55109858	0.23119629	-0.32720708
0.06909	28.72048	0.0005429	5.577e-05	1.7e-06	5.299e-05	0.0	0.00017505	4.6e-05	8.8e-07	684.46583348	694.6550737	714.73100538	1.54518566	0.2307283	-0.32718064
0.06919	28.74662	0.00054189	5.591e-05	1.71e-06	5.314e-05	0.0	0.0001756	4.617e-05	8.8e-07	684.5203712	694.67409133	714.69748793	1.53930995	0.23026078	-0.32715432
0.06929	28.7727	0.00054088	5.605e-05	1.73e-06	5.329e-05	-0.0	0.00017615	4.633e-05	8.8e-07	684.57468228	694.69311263	714.66407183	1.5334659	0.22979365	-0.3271281
0.06939	28.79873	0.00053987	5.619e-05	1.74e-06	5.343e-05	-0.0	0.00017669	4.65e-05	8.8e-07	684.62876752	694.71213733	714.63075689	1.52763556	0.22932672	-0.32710193
0.06949	28.82471	0.00053886	5.633e-05	1.75e-06	5.358e-05	-0.0	0.00017724	4.667e-05	8.8e-07	684.68262918	694.73116466	714.59754257	1.52184283	0.22886028	-0.32707587
0.06959	28.85063	0.00053786	5.646e-05	1.76e-06	5.372e-05	0.0	0.00017778	4.683e-05	8.8e-07	684.7362687	694.75019414	714.56442851	1.51605781	0.22839395	-0.32704984
0.06969	28.8765	0.00053685	5.66e-05	1.78e-06	5.387e-05	0.0	0.00017833	4.7e-05	8.8e-07	684.78968744	694.76922533	714.53141439	1.51031408	0.22792821	-0.32702395
0.06979	28.90231	0.00053585	5.674e-05	1.79e-06	5.401e-05	-0.0	0.00017887	4.716e-05	8.8e-07	684.84288777	694.78825745	714.49849962	1.50457628	0.22746255	-0.32699807
0.06989	28.92808	0.00053485	5.687e-05	1.8e-06	5.416e-05	-0.0	0.00017941	4.733e-05	8.8e-07	684.89587033	694.80729031	714.46568405	1.49887164	0.22699739	-0.3269723
0.06999	28.95379	0.00053386	5.701e-05	1.81e-06	5.43e-05	0.0	0.00017995	4.749e-05	8.8e-07	684.94863759	694.8263231	714.43296707	1.49319849	0.22653271	-0.32694663
0.07009	28.97944	0.00053286	5.714e-05	1.82e-06	5.444e-05	0.0	0.00018049	4.766e-05	8.8e-07	685.00119046	694.84535554	714.40034846	1.48753357	0.22606816	-0.32692098
0.07019	29.00505	0.00053187	5.728e-05	1.84e-06	5.459e-05	0.0	0.00018103	4.782e-05	8.8e-07	685.05353085	694.86438704	714.36782775	1.48191299	0.22560432	-0.32689548
0.07029	29.0306	0.00053088	5.741e-05	1.85e-06	5.473e-05	-0.0	0.00018157	4.798e-05	8.8e-07	685.10566039	694.88341708	714.33540454	1.47629641	0.22514054	-0.32687
0.07039	29.05609	0.00052989	5.755e-05	1.86e-06	5.487e-05	-0.0	0.0001821	4.815e-05	8.8e-07	685.15758017	694.90244535	714.30307855	1.47071247	0.22467732	-0.32684462
0.07049	29.08153	0.00052891	5.768e-05	1.87e-06	5.501e-05	0.0	0.00018264	4.831e-05	8.8e-07	685.20929256	694.92147111	714.27084921	1.4651493	0.22421444	-0.32681931
0.07059	29.10692	0.00052793	5.781e-05	1.89e-06	5.515e-05	0.0	0.00018317	4.847e-05	8.8e-07	685.26079809	694.94049421	714.23871637	1.45960775	0.22375195	-0.32679407
0.07069	29.13225	0.00052694	5.795e-05	1.9e-06	5.529e-05	0.0	0.0001837	4.864e-05	8.8e-07	685.31209903	694.95951398	714.20667948	1.45409875	0.22329004	-0.32676893
0.07079	29.15754	0.00052597	5.808e-05	1.91e-06	5.543e-05	-0.0	0.00018424	4.88e-05	8.8e-07	685.36319647	694.9785301	714.17473826	1.44859737	0.22282827	-0.32674382
0.07089	29.18276	0.00052499	5.821e-05	1.92e-06	5.557e-05	-0.0	0.00018477	4.896e-05	8.8e-07	685.41409191	694.99754213	714.14289234	1.44313637	0.22236724	-0.32671885
0.07099	29.20793	0.00052402	5.834e-05	1.94e-06	5.571e-05	0.0	0.00018529	4.913e-05	8.8e-07	685.46478726	695.01654952	714.11114124	1.43767699	0.22190625	-0.32669388
0.07109	29.23305	0.00052304	5.847e-05	1.95e-06	5.585e-05	0.0	0.00018582	4.929e-05	8.8e-07	685.51528327	695.03555206	714.07948476	1.43225178	0.22144592	-0.32666902
0.07119	29.25812	0.00052207	5.86e-05	1.96e-06	5.599e-05	-0.0	0.00018635	4.945e-05	8.8e-07	685.56558219	695.05454913	714.04792236	1.42685494	0.22098614	-0.32664426
0.07129	29.28313	0.00052111	5.873e-05	1.97e-06	5.612e-05	-0.0	0.00018687	4.961e-05	8.8e-07	685.61568473	695.07354051	714.01645384	1.42146722	0.22052656	-0.32661952
0.07139	29.30808	0.00052014	5.886e-05	1.99e-06	5.626e-05	-0.0	0.0001874	4.977e-05	8.8e-07	685.66559276	695.09252571	713.98507874	1.41611817	0.22006775	-0.32659492
0.07149	29.33298	0.00051918	5.899e-05	2e-06	5.64e-05	0.0	0.00018792	4.994e-05	8.8e-07	685.71530768	695.11150435	713.9537967	1.41077357	0.21960905	-0.32657033
0.07159	29.35783	0.00051822	5.912e-05	2.01e-06	5.653e-05	0.0	0.00018844	5.01e-05	8.8e-07	685.76483049	695.13047614	713.92260746	1.40546161	0.21915103	-0.32654585
0.07169	29.38262	0.00051726	5.925e-05	2.02e-06	5.667e-05	-0.0	0.00018896	5.026e-05	8.8e-07	685.81416339	695.14944051	713.89151047	1.40016477	0.21869333	-0.32652142
0.07179	29.40736	0.00051631	5.938e-05	2.04e-06	5.68e-05	-0.0	0.00018948	5.042e-05	8.8e-07	685.86330683	695.16839735	713.86050562	1.39489049	0.21823614	-0.32649706
0.07189	29.43204	0.00051535	5.951e-05	2.05e-06	5.694e-05	-0.0	0.00019	5.058e-05	8.8e-07	685.91226292	695.1873461	713.82959236	1.38964663	0.21777961	-0.32647281
0.07199	29.45667	0.0005144	5.963e-05	2.06e-06	5.707e-05	0.0	0.00019052	5.074e-05	8.8e-07	685.96103262	695.20628652	713.79877045	1.38440944	0.21732324	-0.32644858
0.07209	29.48124	0.00051345	5.976e-05	2.07e-06	5.721e-05	0.0	0.00019103	5.09e-05	8.8e-07	686.00961726	695.22521827	713.76803955	1.37920986	0.21686773	-0.32642448
0.07219	29.50576	0.00051251	5.989e-05	2.09e-06	5.734e-05	-0.0	0.00019155	5.106e-05	8.8e-07	686.0580187	695.2441409	713.73739918	1.37401248	0.21641227	-0.32640039
0.07229	29.53023	0.00051156	6.001e-05	2.1e-06	5.747e-05	-0.0	0.00019206	5.122e-05	8.8e-07	686.1062375	695.26305425	713.7068492	1.36884589	0.21595755	-0.3263764
0.07239	29.55464	0.00051062	6.014e-05	2.11e-06	5.76e-05	-0.0	0.00019257	5.138e-05	8.8e-07	686.15427573	695.28195783	713.67638908	1.36370657	0.21550347	-0.3263525
0.07249	29.57899	0.00050968	6.026e-05	2.13e-06	5.774e-05	0.0	0.00019308	5.154e-05	8.8e-07	686.20213413	695.30085146	713.64601861	1.35857362	0.21504956	-0.32632862
0.07259	29.60329	0.00050875	6.039e-05	2.14e-06	5.787e-05	0.0	0.00019359	5.17e-05	8.8e-07	686.24981421	695.31973478	713.61573741	1.35347897	0.21459659	-0.32630488
0.07269	29.62753	0.00050781	6.051e-05	2.15e-06	5.8e-05	-0.0	0.0001941	5.185e-05	8.8e-07	686.29731749	695.33860742	713.58554509	1.34838671	0.21414369	-0.32628114
0.07279	29.65172	0.00050688	6.064e-05	2.16e-06	5.813e-05	-0.0	0.0001946	5.201e-05	8.8e-07	686.34464474	695.35746922	713.55544145	1.34331986	0.21369143	-0.32625749
0.07289	29.67585	0.00050595	6.076e-05	2.18e-06	5.826e-05	0.0	0.00019511	5.217e-05	8.8e-07	686.39179794	695.37631971	713.52542597	1.33828201	0.21323991	-0.32623395
0.07299	29.69993	0.00050502	6.088e-05	2.19e-06	5.839e-05	0.0	0.00019561	5.233e-05	8.8e-07	686.4387776	695.39515879	713.49549851	1.33325304	0.21278864	-0.32621043
0.07309	29.72395	0.0005041	6.1e-05	2.2e-06	5.852e-05	0.0	0.00019611	5.249e-05	8.8e-07	686.48558546	695.41398606	713.46565862	1.32825778	0.21233826	-0.32618702
0.07319	29.74792	0.00050318	6.113e-05	2.22e-06	5.864e-05	-0.0	0.00019662	5.264e-05	8.8e-07	686.5322227	695.43280126	713.43590599	1.32326677	0.211888	-0.32616364
0.07329	29.77183	0.00050226	6.125e-05	2.23e-06	5.877e-05	-0.0	0.00019712	5.28e-05	8.8e-07	686.57869021	695.4516042	713.40624039	1.31830115	0.21143843	-0.32614034
0.07339	29.79569	0.00050134	6.137e-05	2.24e-06	5.89e-05	0.0	0.00019762	5.296e-05	8.8e-07	686.62498993	695.47039447	713.3766613	1.31335857	0.2109895	-0.32611712
0.07349	29.81949	0.00050042	6.149e-05	2.25e-06	5.903e-05	0.0	0.00019811	5.311e-05	8.8e-07	686.67112223	695.48917198	713.34716863	1.30843034	0.21054097	-0.32609395
0.07359	29.84323	0.00049951	6.161e-05	2.27e-06	5.915e-05	0.0	0.00019861	5.327e-05	8.8e-07	686.71708891	695.50793635	713.3177619	1.303531	0.21009326	-0.32607088
0.07369	29.86692	0.0004986	6.173e-05	2.28e-06	5.928e-05	-0.0	0.0001991	5.343e-05	8.8e-07	686.76289096	695.52668739	713.28844085	1.29863723	0.20964572	-0.32604783
0.07379	29.89055	0.00049769	6.185e-05	2.29e-06	5.941e-05	-0.0	0.0001996	5.358e-05	8.8e-07	686.80852934	695.54542489	713.25920522	1.29377628	0.20919913	-0.3260249
0.07389	29.91412	0.00049679	6.197e-05	2.31e-06	5.953e-05	0.0	0.00020009	5.374e-05	8.8e-07	686.85400593	695.56414848	713.23005451	1.28892116	0.20875272	-0.32600199
0.07399	29.93764	0.00049588	6.209e-05	2.32e-06	5.966e-05	0.0	0.00020058	5.389e-05	8.8e-07	686.89932102	695.58285811	713.20098865	1.28408922	0.208307	-0.32597916
0.07409	29.96111	0.00049498	6.221e-05	2.33e-06	5.978e-05	0.0	0.00020107	5.405e-05	8.8e-07	686.9444764	695.60155342	713.17200715	1.27928466	0.2078621	-0.32595642
0.07419	29.98451	0.00049409	6.233e-05	2.35e-06	5.99e-05	-0.0	0.00020156	5.42e-05	8.8e-07	686.98947296	695.62023424	713.14310978	1.27448525	0.20741737	-0.32593371
0.07429	30.00786	0.00049319	6.244e-05	2.36e-06	6.003e-05	-0.0	0.00020205	5.436e-05	8.8e-07	687.03431167	695.63890038	713.11429627	1.26971825	0.20697364	-0.32591111
0.07439	30.03116	0.0004923	6.256e-05	2.37e-06	6.015e-05	0.0	0.00020253	5.451e-05	8.8e-07	687.07899432	695.65755152	713.08556614	1.26495607	0.20653006	-0.32588852
0.07449	30.05439	0.00049141	6.268e-05	2.39e-06	6.027e-05	0.0	0.00020302	5.466e-05	8.8e-07	687.12352117	695.67618761	713.05691933	1.260217	0.20608721	-0.32586602
0.07459	30.07757	0.00049052	6.279e-05	2.4e-06	6.039e-05	0.0	0.0002035	5.482e-05	8.8e-07	687.16789399	695.69480831	713.02835535	1.25550433	0.20564521	-0.32584361
0.07469	30.1007	0.00048963	6.291e-05	2.41e-06	6.051e-05	-0.0	0.00020398	5.497e-05	8.8e-07	687.21211359	695.7134135	712.99987398	1.25079664	0.20520338	-0.32582123
0.07479	30.12377	0.00048875	6.302e-05	2.43e-06	6.064e-05	-0.0	0.00020446	5.512e-05	8.8e-07	687.25618093	695.73200299	712.97147497	1.2461206	0.20476258	-0.32579895
0.07489	30.14678	0.00048787	6.314e-05	2.44e-06	6.076e-05	0.0	0.00020494	5.528e-05	8.8e-07	687.30009773	695.7505765	712.94315784	1.24144906	0.20432193	-0.32577669
0.07499	30.16973	0.00048699	6.325e-05	2.45e-06	6.088e-05	0.0	0.00020542	5.543e-05	8.8e-07	687.34386424	695.76913398	712.91492253	1.2367999	0.20388204	-0.32575451
0.07509	30.19263	0.00048612	6.337e-05	2.47e-06	6.1e-05	0.0	0.00020589	5.558e-05	8.8e-07	687.38748215	695.78767514	712.88676857	1.23217667	0.20344303	-0.32573243
0.07519	30.21547	0.00048525	6.348e-05	2.48e-06	6.111e-05	-0.0	0.00020637	5.573e-05	8.8e-07	687.43095226	695.80619985	712.85869574	1.22755798	0.20300417	-0.32571036
0.07529	30.23825	0.00048438	6.36e-05	2.49e-06	6.123e-05	-0.0	0.00020684	5.588e-05	8.8e-07	687.47427546	695.82470798	712.83070381	1.22296776	0.20256631	-0.3256884
0.07539	30.26097	0.00048351	6.371e-05	2.5e-06	6.135e-05	0.0	0.00020731	5.604e-05	8.8e-07	687.51745344	695.84319924	712.8027923	1.21838697	0.20212877	-0.32566647
0.07549	30.28364	0.00048264	6.382e-05	2.52e-06	6.147e-05	0.0	0.00020779	5.619e-05	8.8e-07	687.56048642	695.8616736	712.77496115	1.2138245	0.20169188	-0.3256446
0.07559	30.30625	0.00048178	6.393e-05	2.53e-06	6.159e-05	0.0	0.00020825	5.634e-05	8.8e-07	687.603376	695.88013083	712.74720993	1.20928801	0.20125593	-0.32562284
0.07569	30.3288	0.00048092	6.404e-05	2.54e-06	6.17e-05	-0.0	0.00020872	5.649e-05	8.8e-07	687.64612303	695.89857078	712.71953839	1.20475578	0.20082013	-0.32560108
0.07579	30.3513	0.00048006	6.416e-05	2.56e-06	6.182e-05	-0.0	0.00020919	5.664e-05	8.8e-07	687.68872831	695.91699334	712.69194631	1.20024337	0.20038506	-0.32557941
0.07589	30.37373	0.00047921	6.427e-05	2.57e-06	6.193e-05	0.0	0.00020966	5.679e-05	8.8e-07	687.73119344	695.93539827	712.66443326	1.19575635	0.19995091	-0.32555782
0.07599	30.39611	0.00047835	6.438e-05	2.58e-06	6.205e-05	0.0	0.00021012	5.694e-05	8.8e-07	687.77351871	695.95378554	712.63699914	1.19127579	0.19951702	-0.32553626
0.07609	30.41843	0.0004775	6.449e-05	2.6e-06	6.216e-05	0.0	0.00021058	5.709e-05	8.8e-07	687.81570554	695.97215494	712.60964356	1.18682555	0.19908427	-0.32551481
0.07619	30.4407	0.00047666	6.46e-05	2.61e-06	6.228e-05	-0.0	0.00021104	5.723e-05	8.8e-07	687.85775492	695.99050634	712.58236625	1.18237599	0.19865155	-0.32549336
0.07629	30.4629	0.00047581	6.471e-05	2.63e-06	6.239e-05	-0.0	0.0002115	5.738e-05	8.8e-07	687.89966749	696.00883964	712.55516702	1.17794803	0.19821966	-0.325472
0.07639	30.48505	0.00047497	6.481e-05	2.64e-06	6.251e-05	0.0	0.00021196	5.753e-05	8.8e-07	687.94144476	696.02715466	712.52804545	1.1735445	0.19778872	-0.32545072
0.07649	30.50714	0.00047413	6.492e-05	2.65e-06	6.262e-05	0.0	0.00021242	5.768e-05	8.8e-07	687.98308716	696.04545132	712.50100142	1.16914487	0.19735794	-0.32542946
0.07659	30.52917	0.00047329	6.503e-05	2.67e-06	6.273e-05	0.0	0.00021288	5.783e-05	8.8e-07	688.02459584	696.06372949	712.4740346	1.16477627	0.19692838	-0.32540832
0.07669	30.55114	0.00047246	6.514e-05	2.68e-06	6.284e-05	-0.0	0.00021333	5.797e-05	8.8e-07	688.06597205	696.081989	712.44714465	1.16040677	0.19649879	-0.32538717
0.07679	30.57306	0.00047163	6.525e-05	2.69e-06	6.296e-05	-0.0	0.00021378	5.812e-05	8.8e-07	688.10721614	696.10022982	712.42033145	1.15606171	0.1960702	-0.32536612
0.07689	30.59491	0.0004708	6.535e-05	2.71e-06	6.307e-05	-0.0	0.00021423	5.827e-05	8.8e-07	688.14832961	696.11845177	712.39359459	1.15173867	0.19564249	-0.32534514
0.07699	30.61671	0.00046997	6.546e-05	2.72e-06	6.318e-05	0.0	0.00021468	5.841e-05	8.8e-07	688.18931306	696.13665477	712.3669339	1.14741907	0.19521494	-0.32532419
0.07709	30.63845	0.00046915	6.556e-05	2.73e-06	6.329e-05	0.0	0.00021513	5.856e-05	8.8e-07	688.2301673	696.15483873	712.34034914	1.14312785	0.19478857	-0.32530334
0.07719	30.66012	0.00046832	6.567e-05	2.75e-06	6.34e-05	-0.0	0.00021558	5.87e-05	8.8e-07	688.27089385	696.17300349	712.31383988	1.1388404	0.19436235	-0.3252825
0.07729	30.68174	0.00046751	6.577e-05	2.76e-06	6.351e-05	-0.0	0.00021603	5.885e-05	8.8e-07	688.31149284	696.19114902	712.28740609	1.13457149	0.19393692	-0.32526173
0.07739	30.7033	0.00046669	6.588e-05	2.77e-06	6.361e-05	-0.0	0.00021647	5.899e-05	8.8e-07	688.35196567	696.20927518	712.26104735	1.13032654	0.19351252	-0.32524106
0.07749	30.72481	0.00046588	6.598e-05	2.79e-06	6.372e-05	0.0	0.00021692	5.914e-05	8.8e-07	688.39231317	696.22738188	712.23476344	1.12608413	0.19308823	-0.3252204
0.07759	30.74625	0.00046506	6.609e-05	2.8e-06	6.383e-05	0.0	0.00021736	5.928e-05	8.8e-07	688.43253592	696.24546906	712.20855418	1.12186051	0.19266476	-0.32519981
0.07769	30.76763	0.00046426	6.619e-05	2.81e-06	6.394e-05	0.0	0.0002178	5.943e-05	8.8e-07	688.47263533	696.26353658	712.18241918	1.11766062	0.19224233	-0.32517931
0.07779	30.78896	0.00046345	6.629e-05	2.83e-06	6.404e-05	-0.0	0.00021824	5.957e-05	8.8e-07	688.51261176	696.28158442	712.15635832	1.11346393	0.19182005	-0.32515882
0.07789	30.81022	0.00046265	6.64e-05	2.84e-06	6.415e-05	-0.0	0.00021867	5.971e-05	8.8e-07	688.55246622	696.29961246	712.13037131	1.10929595	0.19139906	-0.32513844
0.07799	30.83142	0.00046185	6.65e-05	2.85e-06	6.426e-05	0.0	0.00021911	5.986e-05	8.8e-07	688.59219996	696.31762061	712.1044578	1.1051282	0.19097807	-0.32511807
0.07809	30.85257	0.00046105	6.66e-05	2.87e-06	6.436e-05	0.0	0.00021955	6e-05	8.8e-07	688.63181318	696.33560884	712.07861772	1.10098096	0.19055803	-0.32509777
0.07819	30.87365	0.00046025	6.67e-05	2.88e-06	6.447e-05	0.0	0.00021998	6.014e-05	8.8e-07	688.67130723	696.35357703	712.05285068	1.09685557	0.19013899	-0.32507757
0.07829	30.89468	0.00045946	6.68e-05	2.89e-06	6.457e-05	-0.0	0.00022041	6.028e-05	8.8e-07	688.71068279	696.37152513	712.02715649	1.09273282	0.18972008	-0.32505737
0.07839	30.91564	0.00045867	6.69e-05	2.91e-06	6.468e-05	-0.0	0.00022084	6.043e-05	8.8e-07	688.7499405	696.38945309	712.00153495	1.08862704	0.18930196	-0.32503724
0.07849	30.93655	0.00045788	6.7e-05	2.92e-06	6.478e-05	0.0	0.00022127	6.057e-05	8.8e-07	688.78908167	696.40736081	711.97598568	1.08454482	0.18888496	-0.3250172
0.07859	30.95739	0.0004571	6.71e-05	2.94e-06	6.488e-05	0.0	0.0002217	6.071e-05	8.8e-07	688.82810662	696.42524826	711.9505086	1.0804652	0.18846809	-0.32499717
0.07869	30.97818	0.00045631	6.72e-05	2.95e-06	6.499e-05	0.0	0.00022213	6.085e-05	8.8e-07	688.86701629	696.44311537	711.92510341	1.07641327	0.18805255	-0.32497725
0.07879	30.9989	0.00045553	6.73e-05	2.96e-06	6.509e-05	-0.0	0.00022255	6.099e-05	8.8e-07	688.9058119	696.46096206	711.89976978	1.07236134	0.18763701	-0.32495733
0.07889	31.01956	0.00045476	6.74e-05	2.98e-06	6.519e-05	-0.0	0.00022297	6.113e-05	8.8e-07	688.94449359	696.47878832	711.87450764	1.0683288	0.18722242	-0.32493749
0.07899	31.04017	0.00045398	6.749e-05	2.99e-06	6.529e-05	-0.0	0.0002234	6.127e-05	8.8e-07	688.98306266	696.49659406	711.84931663	1.06431753	0.18680889	-0.32491773
0.07909	31.06071	0.00045321	6.759e-05	3e-06	6.539e-05	0.0	0.00022382	6.141e-05	8.8e-07	689.02151979	696.51437924	711.82419654	1.06030777	0.18639543	-0.32489798
0.07919	31.08119	0.00045244	6.769e-05	3.02e-06	6.549e-05	0.0	0.00022424	6.155e-05	8.8e-07	689.05986552	696.53214383	711.79914722	1.05631552	0.18598286	-0.32487831
0.07929	31.10161	0.00045168	6.779e-05	3.03e-06	6.559e-05	0.0	0.00022465	6.168e-05	8.8e-07	689.09810108	696.54988777	711.77416829	1.05234533	0.1855714	-0.32485872
0.07939	31.12197	0.00045091	6.788e-05	3.04e-06	6.569e-05	-0.0	0.00022507	6.182e-05	8.8e-07	689.13622685	696.56761102	711.74925964	1.04837726	0.18516007	-0.32483913
0.07949	31.14227	0.00045015	6.798e-05	3.06e-06	6.579e-05	-0.0	0.00022549	6.196e-05	8.8e-07	689.17424361	696.58531355	711.72442106	1.04443472	0.18475005	-0.32481966
0.07959	31.1625	0.00044939	6.807e-05	3.07e-06	6.589e-05	0.0	0.0002259	6.21e-05	8.8e-07	689.21215265	696.6029953	711.69965214	1.04049485	0.18434016	-0.32480019
0.07969	31.18268	0.00044864	6.817e-05	3.08e-06	6.599e-05	0.0	0.00022631	6.223e-05	8.8e-07	689.24995402	696.62065626	711.67495287	1.0365672	0.18393093	-0.32478077
0.07979	31.20279	0.00044788	6.826e-05	3.1e-06	6.609e-05	0.0	0.00022672	6.237e-05	8.8e-07	689.28764884	696.63829639	711.65032293	1.03266719	0.18352316	-0.32476147
0.07989	31.22285	0.00044713	6.836e-05	3.11e-06	6.618e-05	-0.0	0.00022713	6.251e-05	8.8e-07	689.32523802	696.65591565	711.62576204	1.02876381	0.18311521	-0.32474215
0.07999	31.24284	0.00044639	6.845e-05	3.12e-06	6.628e-05	-0.0	0.00022754	6.264e-05	8.8e-07	689.36272182	696.67351402	711.60127013	1.0248812	0.18270839	-0.32472292
0.08009	31.26276	0.00044564	6.854e-05	3.14e-06	6.638e-05	-0.0	0.00022795	6.278e-05	8.8e-07	689.40010144	696.69109147	711.57684683	1.02101773	0.1823026	-0.32470377
0.08019	31.28263	0.0004449	6.864e-05	3.15e-06	6.647e-05	0.0	0.00022835	6.291e-05	8.8e-07	689.43737745	696.70864797	711.55249197	1.01715563	0.1818969	-0.32468462
0.08029	31.30244	0.00044416	6.873e-05	3.16e-06	6.657e-05	0.0	0.00022875	6.305e-05	8.8e-07	689.47455038	696.72618352	711.5282054	1.01330908	0.18149206	-0.32466554
0.08039	31.32218	0.00044342	6.882e-05	3.18e-06	6.666e-05	0.0	0.00022916	6.318e-05	8.8e-07	689.51162139	696.74369808	711.50398677	1.00948406	0.18108842	-0.32464655
0.08049	31.34186	0.00044269	6.891e-05	3.19e-06	6.676e-05	-0.0	0.00022956	6.332e-05	8.8e-07	689.54859081	696.76119164	711.47983598	1.00566049	0.18068487	-0.32462756
0.08059	31.36148	0.00044195	6.901e-05	3.21e-06	6.685e-05	-0.0	0.00022996	6.345e-05	8.8e-07	689.58545934	696.77866418	711.45575282	1.00185482	0.18028234	-0.32460865
0.08069	31.38103	0.00044123	6.91e-05	3.22e-06	6.694e-05	0.0	0.00023035	6.358e-05	8.8e-07	689.62222821	696.79611569	711.43173691	0.99806441	0.17988067	-0.3245898
0.08079	31.40052	0.0004405	6.919e-05	3.23e-06	6.704e-05	0.0	0.00023075	6.372e-05	8.8e-07	689.65889749	696.81354615	711.40778825	0.99427858	0.17947929	-0.32457098
0.08089	31.41995	0.00043978	6.928e-05	3.25e-06	6.713e-05	0.0	0.00023115	6.385e-05	8.8e-07	689.69546809	696.83095557	711.38390655	0.99051786	0.17907936	-0.32455226
0.08099	31.43932	0.00043905	6.937e-05	3.26e-06	6.722e-05	-0.0	0.00023154	6.398e-05	8.8e-07	689.73194107	696.84834393	711.3600915	0.98675653	0.1786794	-0.32453353
0.08109	31.45862	0.00043834	6.946e-05	3.27e-06	6.731e-05	-0.0	0.00023193	6.411e-05	8.8e-07	689.7683165	696.86571122	711.33634307	0.98300957	0.1782803	-0.32451487
0.08119	31.47786	0.00043762	6.955e-05	3.29e-06	6.741e-05	-0.0	0.00023232	6.424e-05	8.8e-07	689.80459546	696.88305744	711.31266094	0.9792855	0.17788257	-0.32449631
0.08129	31.49704	0.00043691	6.963e-05	3.3e-06	6.75e-05	0.0	0.00023271	6.438e-05	8.8e-07	689.84077875	696.90038259	711.28904487	0.97555869	0.17748468	-0.32447773
0.08139	31.51616	0.0004362	6.972e-05	3.31e-06	6.759e-05	0.0	0.0002331	6.451e-05	8.8e-07	689.87686655	696.91768667	711.2654948	0.97185095	0.17708795	-0.32445924
0.08149	31.53521	0.00043549	6.981e-05	3.33e-06	6.768e-05	0.0	0.00023348	6.464e-05	8.8e-07	689.91285999	696.93496969	711.24201039	0.9681613	0.17669233	-0.32444083
0.08159	31.55419	0.00043478	6.99e-05	3.34e-06	6.777e-05	-0.0	0.00023387	6.477e-05	8.8e-07	689.94875964	696.95223163	711.21859147	0.96446875	0.17629654	-0.3244224
0.08169	31.57312	0.00043408	6.998e-05	3.35e-06	6.786e-05	-0.0	0.00023425	6.49e-05	8.8e-07	689.98456589	696.96947252	711.19523792	0.96079784	0.17590211	-0.32440407
0.08179	31.59198	0.00043338	7.007e-05	3.37e-06	6.794e-05	-0.0	0.00023463	6.502e-05	8.8e-07	690.02027981	696.98669236	711.17194942	0.9571435	0.17550872	-0.32438581
0.08189	31.61077	0.00043269	7.016e-05	3.38e-06	6.803e-05	0.0	0.00023501	6.515e-05	8.8e-07	690.05590183	697.00389116	711.14872585	0.95348949	0.17511535	-0.32436755
0.08199	31.6295	0.00043199	7.024e-05	3.39e-06	6.812e-05	0.0	0.00023539	6.528e-05	8.8e-07	690.09143248	697.02106892	711.12556703	0.94984969	0.17472291	-0.32434935
0.08209	31.64817	0.0004313	7.033e-05	3.41e-06	6.821e-05	0.0	0.00023577	6.541e-05	8.8e-07	690.12687277	697.03822567	711.10247266	0.94622986	0.17433175	-0.32433124
0.08219	31.66677	0.00043061	7.041e-05	3.42e-06	6.83e-05	-0.0	0.00023615	6.554e-05	8.8e-07	690.16222305	697.05536142	711.07944264	0.94261035	0.17394063	-0.32431314
0.08229	31.68531	0.00042993	7.05e-05	3.43e-06	6.838e-05	-0.0	0.00023652	6.566e-05	8.8e-07	690.1974839	697.07247618	711.05647679	0.9390045	0.1735504	-0.32429509
0.08239	31.70379	0.00042924	7.058e-05	3.45e-06	6.847e-05	-0.0	0.00023689	6.579e-05	8.8e-07	690.23265637	697.08956997	711.0335748	0.93541865	0.17316151	-0.32427714
0.08249	31.72219	0.00042856	7.066e-05	3.46e-06	6.855e-05	0.0	0.00023727	6.592e-05	8.8e-07	690.26774068	697.10664282	711.01073659	0.93183283	0.17277262	-0.32425918
0.08259	31.74054	0.00042788	7.075e-05	3.47e-06	6.864e-05	0.0	0.00023764	6.604e-05	8.8e-07	690.30273747	697.12369473	710.98796198	0.92826028	0.17238464	-0.32424129
0.08269	31.75882	0.00042721	7.083e-05	3.49e-06	6.872e-05	0.0	0.000238	6.617e-05	8.8e-07	690.33764778	697.14072575	710.96525065	0.92470756	0.17199801	-0.32422348
0.08279	31.77703	0.00042654	7.091e-05	3.5e-06	6.881e-05	-0.0	0.00023837	6.629e-05	8.8e-07	690.37247178	697.15773589	710.94260256	0.92115482	0.1716114	-0.32420568
0.08289	31.79518	0.00042587	7.1e-05	3.51e-06	6.889e-05	-0.0	0.00023874	6.642e-05	8.8e-07	690.40721013	697.17472517	710.92001749	0.91761497	0.17122568	-0.32418793
0.08299	31.81326	0.0004252	7.108e-05	3.53e-06	6.898e-05	-0.0	0.0002391	6.654e-05	8.8e-07	690.44186389	697.19169365	710.89749513	0.91409484	0.17084134	-0.32417028
0.08309	31.83128	0.00042454	7.116e-05	3.54e-06	6.906e-05	0.0	0.00023946	6.667e-05	8.8e-07	690.47643314	697.20864132	710.87503546	0.9105744	0.170457	-0.32415262
0.08319	31.84923	0.00042388	7.124e-05	3.55e-06	6.914e-05	0.0	0.00023983	6.679e-05	8.8e-07	690.51091859	697.22556822	710.85263826	0.90706659	0.17007356	-0.32413502
0.08329	31.86712	0.00042322	7.132e-05	3.56e-06	6.922e-05	0.0	0.00024019	6.691e-05	8.8e-07	690.54532127	697.24247442	710.83030323	0.90357821	0.16969152	-0.32411751
0.08339	31.88493	0.00042256	7.14e-05	3.58e-06	6.931e-05	-0.0	0.00024054	6.704e-05	8.8e-07	690.57964125	697.25935991	710.80803034	0.90008944	0.16930947	-0.3241
0.08349	31.90269	0.00042191	7.148e-05	3.59e-06	6.939e-05	-0.0	0.0002409	6.716e-05	8.8e-07	690.61387923	697.27622475	710.78581939	0.89661305	0.16892834	-0.32408255
0.08359	31.92037	0.00042126	7.156e-05	3.6e-06	6.947e-05	-0.0	0.00024126	6.728e-05	8.8e-07	690.64803623	697.29306898	710.76367006	0.89315589	0.16854863	-0.32406519
0.08369	31.938	0.00042061	7.164e-05	3.62e-06	6.955e-05	0.0	0.00024161	6.74e-05	8.8e-07	690.68211233	697.30989263	710.74158233	0.88969799	0.16816888	-0.32404782
0.08379	31.95555	0.00041996	7.172e-05	3.63e-06	6.963e-05	0.0	0.00024196	6.752e-05	8.8e-07	690.71610819	697.32669573	710.71955601	0.88625235	0.16779006	-0.32403051
0.08389	31.97304	0.00041932	7.18e-05	3.64e-06	6.971e-05	0.0	0.00024231	6.764e-05	8.8e-07	690.75002481	697.34347836	710.6975908	0.88282553	0.16741268	-0.3240133
0.08399	31.99046	0.00041868	7.187e-05	3.66e-06	6.979e-05	-0.0	0.00024266	6.776e-05	8.8e-07	690.78386232	697.36024053	710.67568666	0.87939787	0.16703525	-0.32399607
0.08409	32.00781	0.00041805	7.195e-05	3.67e-06	6.987e-05	-0.0	0.00024301	6.788e-05	8.8e-07	690.81762133	697.3769823	710.6538434	0.87598236	0.16665878	-0.32397891
0.08419	32.02509	0.00041741	7.203e-05	3.68e-06	6.994e-05	-0.0	0.00024336	6.8e-05	8.8e-07	690.85130281	697.39370373	710.63206075	0.87258533	0.16628376	-0.32396184
0.08429	32.04231	0.00041678	7.21e-05	3.7e-06	7.002e-05	0.0	0.0002437	6.812e-05	8.8e-07	690.88490694	697.41040485	710.61033864	0.86918709	0.16590866	-0.32394476
0.08439	32.05946	0.00041615	7.218e-05	3.71e-06	7.01e-05	0.0	0.00024404	6.824e-05	8.8e-07	690.91843429	697.4270857	710.58867691	0.86580102	0.16553454	-0.32392774
0.08449	32.07655	0.00041553	7.226e-05	3.72e-06	7.018e-05	0.0	0.00024439	6.836e-05	8.8e-07	690.95188577	697.44374638	710.56707529	0.86243291	0.16516189	-0.32391081
0.08459	32.09356	0.0004149	7.233e-05	3.73e-06	7.025e-05	-0.0	0.00024473	6.847e-05	8.8e-07	690.98526167	697.4603869	710.5455337	0.85906228	0.16478904	-0.32389386
0.08469	32.11051	0.00041428	7.241e-05	3.75e-06	7.033e-05	-0.0	0.00024507	6.859e-05	8.8e-07	691.01856245	697.47700732	710.52405199	0.85570618	0.1644174	-0.32387699
0.08479	32.12739	0.00041367	7.248e-05	3.76e-06	7.041e-05	-0.0	0.0002454	6.871e-05	8.8e-07	691.05178901	697.49360773	710.50262991	0.85236641	0.16404714	-0.3238602
0.08489	32.1442	0.00041305	7.256e-05	3.77e-06	7.048e-05	0.0	0.00024574	6.882e-05	8.8e-07	691.08494178	697.51018817	710.48126733	0.84902237	0.16367652	-0.32384339
0.08499	32.16094	0.00041244	7.263e-05	3.79e-06	7.056e-05	0.0	0.00024607	6.894e-05	8.8e-07	691.11802102	697.52674867	710.45996418	0.8456957	0.16330741	-0.32382667
0.08509	32.17761	0.00041183	7.27e-05	3.8e-06	7.063e-05	0.0	0.00024641	6.906e-05	8.8e-07	691.15102764	697.54328934	710.43872019	0.84238338	0.16293955	-0.32381002
0.08519	32.19422	0.00041122	7.278e-05	3.81e-06	7.07e-05	-0.0	0.00024674	6.917e-05	8.8e-07	691.18396226	697.55981024	710.41753517	0.83906849	0.16257146	-0.32379335
0.08529	32.21075	0.00041062	7.285e-05	3.82e-06	7.078e-05	-0.0	0.00024707	6.929e-05	8.8e-07	691.21682496	697.57631138	710.39640912	0.83576482	0.16220439	-0.32377675
0.08539	32.22722	0.00041002	7.292e-05	3.84e-06	7.085e-05	-0.0	0.0002474	6.94e-05	8.8e-07	691.24961658	697.59279288	710.37534178	0.8324819	0.16183918	-0.32376025
0.08549	32.24362	0.00040942	7.299e-05	3.85e-06	7.092e-05	0.0	0.00024772	6.951e-05	8.8e-07	691.28233798	697.60925483	710.35433292	0.82919569	0.16147367	-0.32374373
0.08559	32.25994	0.00040883	7.306e-05	3.86e-06	7.1e-05	0.0	0.00024805	6.963e-05	8.8e-07	691.31498907	697.62569722	710.33338255	0.82591826	0.161109	-0.32372726
0.08569	32.2762	0.00040823	7.314e-05	3.87e-06	7.107e-05	0.0	0.00024837	6.974e-05	8.8e-07	691.3475706	697.64212017	710.31249046	0.82265293	0.16074545	-0.32371085
0.08579	32.29239	0.00040764	7.321e-05	3.89e-06	7.114e-05	0.0	0.00024869	6.985e-05	8.8e-07	691.38008358	697.65852379	710.29165638	0.81940144	0.16038319	-0.32369452
0.08589	32.30851	0.00040706	7.328e-05	3.9e-06	7.121e-05	-0.0	0.00024902	6.996e-05	8.8e-07	691.41252792	697.67490808	710.27088031	0.81614956	0.16002093	-0.32367819
0.08599	32.32455	0.00040647	7.335e-05	3.91e-06	7.128e-05	-0.0	0.00024933	7.007e-05	8.8e-07	691.44490428	697.69127314	710.25016208	0.8129083	0.1596597	-0.32366191
0.08609	32.34053	0.00040589	7.342e-05	3.92e-06	7.135e-05	-0.0	0.00024965	7.019e-05	8.8e-07	691.47721356	697.7076191	710.22950144	0.80968372	0.1593001	-0.32364572
0.08619	32.35644	0.00040531	7.349e-05	3.94e-06	7.142e-05	0.0	0.00024997	7.03e-05	8.8e-07	691.509456	697.72394599	710.20889832	0.8064534	0.15893993	-0.3236295
0.08629	32.37227	0.00040474	7.355e-05	3.95e-06	7.149e-05	0.0	0.00025028	7.041e-05	8.8e-07	691.54163194	697.74025386	710.18835262	0.80324033	0.15858153	-0.32361337
0.08639	32.38803	0.00040416	7.362e-05	3.96e-06	7.156e-05	0.0	0.0002506	7.052e-05	8.8e-07	691.57374226	697.75654287	710.16786411	0.8000399	0.1582244	-0.32359732
0.08649	32.40373	0.00040359	7.369e-05	3.97e-06	7.163e-05	-0.0	0.00025091	7.062e-05	8.8e-07	691.60578756	697.77281309	710.14743261	0.79683674	0.157867	-0.32358125
0.08659	32.41935	0.00040303	7.376e-05	3.99e-06	7.17e-05	-0.0	0.00025122	7.073e-05	8.8e-07	691.63776785	697.78906453	710.12705813	0.79364325	0.15751064	-0.32356523
0.08669	32.4349	0.00040246	7.383e-05	4e-06	7.177e-05	-0.0	0.00025153	7.084e-05	8.8e-07	691.66968389	697.80529733	710.10674047	0.79046746	0.15715615	-0.32354932
0.08679	32.45038	0.0004019	7.389e-05	4.01e-06	7.183e-05	-0.0	0.00025183	7.095e-05	8.8e-07	691.70153672	697.82151166	710.08647933	0.78729131	0.15680162	-0.3235334
0.08689	32.46578	0.00040134	7.396e-05	4.02e-06	7.19e-05	0.0	0.00025214	7.106e-05	8.8e-07	691.7333261	697.83770748	710.06627479	0.78412061	0.15644772	-0.32351751
0.08699	32.48111	0.00040079	7.403e-05	4.04e-06	7.197e-05	0.0	0.00025244	7.116e-05	8.8e-07	691.76505273	697.85388492	710.04612666	0.78095971	0.1560949	-0.32350168
0.08709	32.49638	0.00040023	7.409e-05	4.05e-06	7.203e-05	0.0	0.00025275	7.127e-05	8.8e-07	691.79671749	697.87004413	710.02603471	0.77781435	0.15574382	-0.32348594
0.08719	32.51156	0.00039968	7.416e-05	4.06e-06	7.21e-05	-0.0	0.00025305	7.138e-05	8.8e-07	691.82832067	697.88618517	710.00599886	0.77466379	0.15539216	-0.32347017
0.08729	32.52668	0.00039914	7.422e-05	4.07e-06	7.217e-05	-0.0	0.00025335	7.148e-05	8.8e-07	691.85986251	697.90230809	709.98601905	0.77152633	0.15504206	-0.32345448
0.08739	32.54172	0.00039859	7.429e-05	4.09e-06	7.223e-05	-0.0	0.00025364	7.159e-05	8.8e-07	691.89134381	697.91841305	709.96609507	0.7684036	0.15469368	-0.32343888
0.08749	32.55669	0.00039805	7.435e-05	4.1e-06	7.229e-05	0.0	0.00025394	7.169e-05	8.8e-07	691.92276541	697.93450021	709.9462267	0.76527842	0.15434501	-0.32342326
0.08759	32.57159	0.00039751	7.441e-05	4.11e-06	7.236e-05	0.0	0.00025424	7.179e-05	8.8e-07	691.95412713	697.95056953	709.926414	0.76215993	0.15399719	-0.32340768
0.08769	32.58641	0.00039697	7.448e-05	4.12e-06	7.242e-05	0.0	0.00025453	7.19e-05	8.8e-07	691.98542971	697.96662118	709.90665678	0.75905034	0.15365046	-0.32339216
0.08779	32.60116	0.00039644	7.454e-05	4.13e-06	7.249e-05	0.0	0.00025482	7.2e-05	8.8e-07	692.01667404	697.98265533	709.88695482	0.75595569	0.15330561	-0.32337673
0.08789	32.61583	0.00039591	7.46e-05	4.15e-06	7.255e-05	-0.0	0.00025511	7.21e-05	8.8e-07	692.04786032	697.99867203	709.86730805	0.7528552	0.15296003	-0.32336126
0.08799	32.63043	0.00039538	7.467e-05	4.16e-06	7.261e-05	-0.0	0.0002554	7.221e-05	8.8e-07	692.07899009	698.01467164	709.84771613	0.74978969	0.15261916	-0.32334602
0.08809	32.64496	0.00039486	7.473e-05	4.17e-06	7.267e-05	-0.0	0.00025569	7.231e-05	8.8e-07	692.1100631	698.03065409	709.82817909	0.74670345	0.1522755	-0.32333064
0.08819	32.6594	0.00039434	7.479e-05	4.18e-06	7.274e-05	-0.0	0.00025597	7.241e-05	8.8e-07	692.14107899	698.0466193	709.80869704	0.74361721	0.15193184	-0.32331527
0.08829	32.67378	0.00039382	7.485e-05	4.19e-06	7.28e-05	-0.0	0.00025626	7.251e-05	8.8e-07	692.17203811	698.06256736	709.78926989	0.74054443	0.15158998	-0.32329998
0.08839	32.68808	0.0003933	7.491e-05	4.2e-06	7.286e-05	-0.0	0.00025654	7.261e-05	8.8e-07	692.20294155	698.07849851	709.76989737	0.73748133	0.15124948	-0.32328475
0.08849	32.7023	0.00039279	7.497e-05	4.22e-06	7.292e-05	-0.0	0.00025682	7.271e-05	8.8e-07	692.23379011	698.09441294	709.7505793	0.73442813	0.15091039	-0.3232696
0.08859	32.71645	0.00039228	7.503e-05	4.23e-06	7.298e-05	-0.0	0.0002571	7.281e-05	8.8e-07	692.26458437	698.1103108	709.73131554	0.7313857	0.15057295	-0.32325451
0.08869	32.73052	0.00039177	7.509e-05	4.24e-06	7.304e-05	0.0	0.00025737	7.291e-05	8.8e-07	692.29532468	698.12619217	709.71210602	0.72833743	0.15023464	-0.32323939
0.08879	32.74452	0.00039127	7.515e-05	4.25e-06	7.31e-05	0.0	0.00025765	7.3e-05	8.8e-07	692.32601211	698.14205734	709.6929505	0.72531836	0.14990089	-0.32322447
0.08889	32.75844	0.00039077	7.521e-05	4.26e-06	7.316e-05	0.0	0.00025793	7.31e-05	8.8e-07	692.356647	698.1579064	709.6738489	0.72228316	0.14956463	-0.32320944
0.08899	32.77228	0.00039027	7.527e-05	4.27e-06	7.322e-05	0.0	0.0002582	7.32e-05	8.8e-07	692.38722881	698.17373919	709.65480135	0.71924796	0.14922836	-0.32319441
0.08909	32.78604	0.00038977	7.533e-05	4.29e-06	7.327e-05	0.0	0.00025847	7.33e-05	8.8e-07	692.41775788	698.18955583	709.63580777	0.71622448	0.14889395	-0.32317946
0.08919	32.79973	0.00038928	7.538e-05	4.3e-06	7.333e-05	0.0	0.00025874	7.339e-05	8.8e-07	692.4482353	698.20535657	709.61686791	0.71321327	0.14856159	-0.32316461
0.08929	32.81334	0.00038879	7.544e-05	4.31e-06	7.339e-05	0.0	0.00025901	7.349e-05	8.8e-07	692.47866187	698.22114166	709.59798161	0.71020324	0.14822944	-0.32314976
0.08939	32.82687	0.0003883	7.55e-05	4.32e-06	7.345e-05	0.0	0.00025927	7.358e-05	8.8e-07	692.50903827	698.23691128	709.57914873	0.70720816	0.14789994	-0.32313503
0.08949	32.84033	0.00038782	7.555e-05	4.33e-06	7.35e-05	0.0	0.00025954	7.368e-05	8.8e-07	692.53936466	698.25266548	709.56036923	0.70420605	0.1475692	-0.32312024
0.08959	32.8537	0.00038734	7.561e-05	4.34e-06	7.356e-05	0.0	0.0002598	7.377e-05	8.8e-07	692.56964162	698.26840443	709.54164301	0.70122073	0.14724175	-0.32310559
0.08969	32.867	0.00038686	7.567e-05	4.35e-06	7.362e-05	0.0	0.00026006	7.386e-05	8.8e-07	692.59986972	698.2841283	709.52296996	0.69822847	0.14691294	-0.32309088
0.08979	32.88022	0.00038639	7.572e-05	4.36e-06	7.367e-05	0.0	0.00026032	7.396e-05	8.8e-07	692.63004916	698.29983717	709.50435003	0.69525296	0.14658732	-0.32307631
0.08989	32.89336	0.00038592	7.578e-05	4.38e-06	7.373e-05	0.0	0.00026058	7.405e-05	8.8e-07	692.66018087	698.31553129	709.48578303	0.6922715	0.14626057	-0.32306169
0.08999	32.90642	0.00038545	7.583e-05	4.39e-06	7.378e-05	0.0	0.00026084	7.414e-05	8.8e-07	692.69026474	698.33121064	709.467269	0.68930376	0.1459369	-0.3230472
0.09009	32.9194	0.00038498	7.588e-05	4.4e-06	7.383e-05	-0.0	0.00026109	7.423e-05	8.8e-07	692.72030208	698.34687565	709.44880771	0.68633212	0.14561235	-0.32303266
0.09019	32.93229	0.00038452	7.594e-05	4.41e-06	7.389e-05	-0.0	0.00026135	7.432e-05	8.8e-07	692.75029246	698.36252619	709.43039922	0.68337277	0.14529056	-0.32301824
0.09029	32.94511	0.00038406	7.599e-05	4.42e-06	7.394e-05	-0.0	0.0002616	7.441e-05	8.8e-07	692.78023742	698.37816273	709.41204327	0.68041102	0.14496823	-0.3230038
0.09039	32.95785	0.0003836	7.604e-05	4.43e-06	7.399e-05	-0.0	0.00026185	7.45e-05	8.8e-07	692.81013634	698.3937851	709.39373996	0.67745592	0.14464745	-0.32298942
0.09049	32.97051	0.00038315	7.61e-05	4.44e-06	7.405e-05	-0.0	0.0002621	7.459e-05	8.8e-07	692.83999083	698.4093938	709.375489	0.6745075	0.14432825	-0.3229751
0.09059	32.98308	0.0003827	7.615e-05	4.45e-06	7.41e-05	-0.0	0.00026234	7.468e-05	8.8e-07	692.8698004	698.42498869	709.35729049	0.67155531	0.14400816	-0.32296075
0.09069	32.99557	0.00038225	7.62e-05	4.46e-06	7.415e-05	-0.0	0.00026259	7.477e-05	8.8e-07	692.89956635	698.44057022	709.33914422	0.66861893	0.14369265	-0.32294657
0.09079	33.00798	0.0003818	7.625e-05	4.47e-06	7.42e-05	-0.0	0.00026283	7.486e-05	8.8e-07	692.92928866	698.4561384	709.32105021	0.66567491	0.14337492	-0.3229323
0.09089	33.02031	0.00038136	7.63e-05	4.48e-06	7.425e-05	0.0	0.00026307	7.494e-05	8.8e-07	692.95896813	698.47169351	709.30300832	0.66274542	0.1430614	-0.3229182
0.09099	33.03256	0.00038092	7.636e-05	4.49e-06	7.43e-05	0.0	0.00026331	7.503e-05	8.8e-07	692.98860518	698.4872357	709.28501849	0.65980956	0.14274603	-0.32290402
0.09109	33.04472	0.00038049	7.641e-05	4.51e-06	7.435e-05	0.0	0.00026355	7.512e-05	8.8e-07	693.01820061	698.50276528	709.26708062	0.65689134	0.14243693	-0.32289007
0.09119	33.0568	0.00038005	7.646e-05	4.52e-06	7.44e-05	0.0	0.00026379	7.52e-05	8.8e-07	693.04775581	698.51828279	709.24919451	0.6539675	0.14212583	-0.32287604
0.09129	33.0688	0.00037962	7.651e-05	4.53e-06	7.445e-05	0.0	0.00026403	7.529e-05	8.8e-07	693.07727023	698.53378801	709.23136025	0.65104448	0.14181503	-0.32286203
0.09139	33.08071	0.0003792	7.655e-05	4.54e-06	7.45e-05	0.0	0.00026426	7.537e-05	8.8e-07	693.106744	698.549281	709.21357781	0.64812229	0.14150452	-0.32284802
0.09149	33.09253	0.00037877	7.66e-05	4.55e-06	7.455e-05	0.0	0.00026449	7.546e-05	8.8e-07	693.13617725	698.5647618	709.19584718	0.64520093	0.1411943	-0.32283403
0.09159	33.10427	0.00037835	7.665e-05	4.56e-06	7.46e-05	0.0	0.00026472	7.554e-05	8.8e-07	693.16557058	698.58023066	709.17816828	0.64229213	0.14089057	-0.32282025
0.09169	33.11593	0.00037794	7.67e-05	4.57e-06	7.465e-05	0.0	0.00026495	7.562e-05	8.8e-07	693.19492648	698.59568863	709.16054084	0.63937905	0.14058444	-0.3228064
0.09179	33.1275	0.00037752	7.675e-05	4.58e-06	7.47e-05	-0.0	0.00026518	7.57e-05	8.8e-07	693.22424384	698.61113524	709.14296498	0.63646789	0.14027918	-0.32279257
0.09189	33.13899	0.00037711	7.679e-05	4.59e-06	7.474e-05	-0.0	0.0002654	7.578e-05	8.8e-07	693.25352306	698.62657064	709.12544065	0.63355866	0.1399748	-0.32277878
0.09199	33.15038	0.0003767	7.684e-05	4.6e-06	7.479e-05	-0.0	0.00026562	7.587e-05	8.8e-07	693.28276451	698.64199499	709.10796781	0.63065135	0.13967128	-0.32276501
0.09209	33.16169	0.0003763	7.689e-05	4.61e-06	7.484e-05	-0.0	0.00026585	7.595e-05	8.8e-07	693.31196857	698.65740844	709.09054641	0.62774596	0.13936864	-0.32275127
0.09219	33.17292	0.0003759	7.693e-05	4.62e-06	7.488e-05	-0.0	0.00026607	7.603e-05	8.8e-07	693.34113602	698.67281134	709.07317637	0.62484412	0.13906903	-0.32273763
0.09229	33.18405	0.0003755	7.698e-05	4.63e-06	7.493e-05	-0.0	0.00026628	7.61e-05	8.8e-07	693.37026764	698.68820406	709.05585763	0.62194343	0.13877065	-0.32272402
0.09239	33.1951	0.00037511	7.702e-05	4.64e-06	7.497e-05	-0.0	0.0002665	7.618e-05	8.8e-07	693.39936406	698.70358688	709.03859013	0.61904413	0.13847373	-0.32271046
0.09249	33.20606	0.00037471	7.707e-05	4.65e-06	7.502e-05	-0.0	0.00026672	7.626e-05	8.8e-07	693.42842583	698.71896005	709.02137384	0.61614606	0.13817826	-0.32269695
0.09259	33.21693	0.00037433	7.711e-05	4.66e-06	7.506e-05	-0.0	0.00026693	7.634e-05	8.8e-07	693.45745346	698.73432384	709.00420873	0.61324832	0.13788408	-0.32268347
0.09269	33.22771	0.00037394	7.716e-05	4.67e-06	7.51e-05	-0.0	0.00026714	7.641e-05	8.8e-07	693.48644751	698.74967852	708.98709475	0.61035111	0.13759131	-0.32267003
0.09279	33.2384	0.00037356	7.72e-05	4.68e-06	7.515e-05	-0.0	0.00026735	7.649e-05	8.8e-07	693.51540849	698.76502434	708.97003188	0.60745415	0.13729997	-0.32265663
0.09289	33.249	0.00037318	7.724e-05	4.69e-06	7.519e-05	-0.0	0.00026756	7.657e-05	8.8e-07	693.54433695	698.78036158	708.9530201	0.60455729	0.13701004	-0.32264327
0.09299	33.25951	0.0003728	7.729e-05	4.69e-06	7.523e-05	-0.0	0.00026776	7.664e-05	8.8e-07	693.57323341	698.79569054	708.93605938	0.60165945	0.13672167	-0.32262995
0.09309	33.26993	0.00037243	7.733e-05	4.7e-06	7.528e-05	-0.0	0.00026797	7.672e-05	8.8e-07	693.60209841	698.8110115	708.91914971	0.598762	0.13643468	-0.32261667
0.09319	33.28026	0.00037206	7.737e-05	4.71e-06	7.532e-05	-0.0	0.00026817	7.679e-05	8.8e-07	693.6309325	698.82632474	708.90229108	0.5958627	0.13614934	-0.32260343
0.09329	33.29049	0.0003717	7.741e-05	4.72e-06	7.536e-05	-0.0	0.00026837	7.686e-05	8.8e-07	693.65973622	698.84163059	708.88548346	0.59296336	0.13586544	-0.32259024
0.09339	33.30063	0.00037133	7.746e-05	4.73e-06	7.54e-05	-0.0	0.00026857	7.693e-05	8.8e-07	693.6885101	698.85692931	708.86872686	0.59006306	0.13558308	-0.32257708
0.09349	33.31068	0.00037098	7.75e-05	4.74e-06	7.544e-05	-0.0	0.00026876	7.701e-05	8.8e-07	693.71725471	698.87222129	708.85202127	0.58715939	0.13530253	-0.32256396
0.09359	33.32063	0.00037062	7.754e-05	4.75e-06	7.548e-05	0.0	0.00026896	7.708e-05	8.8e-07	693.7459706	698.8875068	708.8353667	0.58425552	0.13502343	-0.32255088
0.09369	33.33049	0.00037027	7.758e-05	4.76e-06	7.552e-05	0.0	0.00026915	7.715e-05	8.8e-07	693.77465831	698.9027862	708.81876314	0.58134791	0.13474617	-0.32253784
0.09379	33.34025	0.00036992	7.762e-05	4.77e-06	7.556e-05	0.0	0.00026934	7.722e-05	8.8e-07	693.80331837	698.91805982	708.80221061	0.57843896	0.13447048	-0.32252484
0.09389	33.34992	0.00036957	7.766e-05	4.78e-06	7.56e-05	0.0	0.00026953	7.729e-05	8.8e-07	693.83195133	698.933328	708.78570912	0.57552726	0.13419654	-0.32251188
0.09399	33.35949	0.00036923	7.769e-05	4.78e-06	7.564e-05	0.0	0.00026972	7.736e-05	8.8e-07	693.86055778	698.94859114	708.76925871	0.57261053	0.13392458	-0.32249897
0.09409	33.36897	0.00036889	7.773e-05	4.79e-06	7.568e-05	-0.0	0.00026991	7.742e-05	8.8e-07	693.88913826	698.96384959	708.75285939	0.56969198	0.13365425	-0.32248609
0.09419	33.37834	0.00036856	7.777e-05	4.8e-06	7.571e-05	-0.0	0.00027009	7.749e-05	8.8e-07	693.91769332	698.97910373	708.73651118	0.56676756	0.13338599	-0.32247325
0.09429	33.38762	0.00036823	7.781e-05	4.81e-06	7.575e-05	-0.0	0.00027027	7.756e-05	8.8e-07	693.94622351	698.99435397	708.72021415	0.56384019	0.13311948	-0.32246045
0.09439	33.3968	0.0003679	7.784e-05	4.82e-06	7.579e-05	-0.0	0.00027045	7.762e-05	8.8e-07	693.97472938	699.00960066	708.7039683	0.56090779	0.13285496	-0.3224477
0.09449	33.40589	0.00036757	7.788e-05	4.83e-06	7.582e-05	-0.0	0.00027063	7.769e-05	8.8e-07	694.0032115	699.0248443	708.68777373	0.55796847	0.13259265	-0.32243498
0.09459	33.41487	0.00036725	7.792e-05	4.84e-06	7.586e-05	0.0	0.0002708	7.775e-05	8.8e-07	694.03167044	699.04008526	708.67163045	0.55502532	0.13233219	-0.3224223
0.09469	33.42375	0.00036694	7.795e-05	4.84e-06	7.589e-05	0.0	0.00027098	7.782e-05	8.8e-07	694.06010674	699.055324	708.65553855	0.55207354	0.13207411	-0.32240967
0.09479	33.43252	0.00036662	7.799e-05	4.85e-06	7.593e-05	0.0	0.00027115	7.788e-05	8.8e-07	694.08852094	699.07056099	708.6394981	0.54911685	0.13181801	-0.32239707
0.09489	33.4412	0.00036631	7.802e-05	4.86e-06	7.596e-05	0.0	0.00027132	7.794e-05	8.8e-07	694.11691358	699.08579664	708.62350915	0.54615216	0.13156423	-0.32238451
0.09499	33.44977	0.00036601	7.806e-05	4.87e-06	7.6e-05	0.0	0.00027149	7.8e-05	8.8e-07	694.14528526	699.10103154	708.60757183	0.54317822	0.13131293	-0.322372
0.09509	33.45824	0.0003657	7.809e-05	4.88e-06	7.603e-05	-0.0	0.00027165	7.806e-05	8.8e-07	694.17363653	699.11626611	708.5916862	0.54019789	0.13106377	-0.32235952
0.09519	33.46661	0.0003654	7.813e-05	4.88e-06	7.607e-05	-0.0	0.00027182	7.812e-05	8.8e-07	694.20196791	699.1315009	708.57585238	0.53720528	0.13081743	-0.32234709
0.09529	33.47487	0.00036511	7.816e-05	4.89e-06	7.61e-05	-0.0	0.00027198	7.818e-05	8.8e-07	694.23027992	699.14673645	708.56007048	0.53420527	0.13057334	-0.3223347
0.09539	33.48302	0.00036482	7.819e-05	4.9e-06	7.613e-05	-0.0	0.00027214	7.824e-05	8.8e-07	694.25857313	699.16197326	708.5443406	0.53119324	0.13033205	-0.32232234
0.09549	33.49106	0.00036453	7.822e-05	4.91e-06	7.616e-05	-0.0	0.0002723	7.83e-05	8.8e-07	694.28684808	699.17721202	708.52866293	0.52816909	0.13009358	-0.32231003
0.09559	33.499	0.00036425	7.826e-05	4.91e-06	7.62e-05	0.0	0.00027245	7.836e-05	8.8e-07	694.31510531	699.19245325	708.51303757	0.5251351	0.12985765	-0.32229776
0.09569	33.50683	0.00036397	7.829e-05	4.92e-06	7.623e-05	0.0	0.00027261	7.841e-05	8.8e-07	694.34334533	699.20769757	708.49746468	0.52208389	0.12962511	-0.32228554
0.09579	33.51455	0.00036369	7.832e-05	4.93e-06	7.626e-05	0.0	0.00027276	7.847e-05	8.8e-07	694.3715686	699.22294567	708.48194445	0.51902205	0.12939522	-0.32227335
0.09589	33.52216	0.00036342	7.835e-05	4.93e-06	7.629e-05	0.0	0.00027291	7.853e-05	8.8e-07	694.39977566	699.23819812	708.46647702	0.51594249	0.12916881	-0.3222612
0.09599	33.52965	0.00036315	7.838e-05	4.94e-06	7.632e-05	0.0	0.00027306	7.858e-05	8.8e-07	694.42796701	699.25345578	708.45106267	0.51284725	0.12894563	-0.3222491
0.09609	33.53703	0.00036288	7.841e-05	4.95e-06	7.635e-05	-0.0	0.0002732	7.863e-05	8.8e-07	694.45614316	699.26871927	708.43570154	0.50973736	0.12872558	-0.32223703
0.09619	33.5443	0.00036262	7.844e-05	4.96e-06	7.638e-05	-0.0	0.00027334	7.869e-05	8.8e-07	694.48430456	699.28398938	708.42039389	0.5066027	0.12850984	-0.32222501
0.09629	33.55145	0.00036237	7.847e-05	4.96e-06	7.64e-05	-0.0	0.00027348	7.874e-05	8.8e-07	694.5124516	699.29926694	708.40513999	0.50345304	0.12829725	-0.32221304
0.09639	33.55849	0.00036212	7.85e-05	4.97e-06	7.643e-05	-0.0	0.00027362	7.879e-05	8.8e-07	694.5405848	699.31455266	708.38994004	0.50027818	0.12808905	-0.3222011
0.09649	33.56541	0.00036187	7.852e-05	4.98e-06	7.646e-05	-0.0	0.00027376	7.884e-05	8.8e-07	694.56870442	699.3298476	708.37479444	0.4970827	0.12788468	-0.32218921
0.09659	33.57221	0.00036162	7.855e-05	4.98e-06	7.649e-05	-0.0	0.00027389	7.889e-05	8.8e-07	694.59681093	699.34515251	708.3597034	0.49386606	0.1276842	-0.32217736
0.09669	33.57889	0.00036138	7.858e-05	4.99e-06	7.651e-05	-0.0	0.00027402	7.894e-05	8.8e-07	694.62490465	699.36046839	708.3446673	0.49061337	0.12748942	-0.32216555
0.09679	33.58544	0.00036115	7.86e-05	4.99e-06	7.654e-05	-0.0	0.00027415	7.898e-05	8.8e-07	694.65298582	699.37579632	708.32968653	0.48733982	0.1272985	-0.32215379
0.09689	33.59188	0.00036092	7.863e-05	5e-06	7.657e-05	-0.0	0.00027428	7.903e-05	8.8e-07	694.68105483	699.39113717	708.31476139	0.48402967	0.12711335	-0.32214207
0.09699	33.59819	0.00036069	7.865e-05	5.01e-06	7.659e-05	-0.0	0.0002744	7.908e-05	8.8e-07	694.70911167	699.40649235	708.29989246	0.48069012	0.1269331	-0.32213039
0.09709	33.60437	0.00036047	7.868e-05	5.01e-06	7.661e-05	0.0	0.00027453	7.912e-05	8.8e-07	694.7371567	699.42186281	708.28508006	0.47732024	0.12675785	-0.32211876
0.09719	33.61042	0.00036025	7.87e-05	5.02e-06	7.664e-05	0.0	0.00027464	7.917e-05	8.8e-07	694.76518993	699.43724984	708.27032474	0.47389679	0.12659045	-0.32210717
0.09729	33.61635	0.00036004	7.873e-05	5.02e-06	7.666e-05	0.0	0.00027476	7.921e-05	8.8e-07	694.79321128	699.45265491	708.2556271	0.47044366	0.12642797	-0.32209563
0.09739	33.62214	0.00035983	7.875e-05	5.03e-06	7.669e-05	0.0	0.00027488	7.925e-05	8.8e-07	694.82122093	699.46807913	708.24098758	0.46693541	0.12627353	-0.32208414
0.09749	33.6278	0.00035963	7.877e-05	5.03e-06	7.671e-05	-0.0	0.00027499	7.929e-05	8.8e-07	694.84921827	699.48352446	708.22640705	0.46338402	0.12612565	-0.32207269
0.09759	33.63333	0.00035943	7.88e-05	5.04e-06	7.673e-05	-0.0	0.0002751	7.933e-05	8.8e-07	694.87720339	699.49899212	708.21188601	0.45978785	0.12598455	-0.32206128
0.09769	33.63871	0.00035924	7.882e-05	5.05e-06	7.675e-05	-0.0	0.0002752	7.937e-05	8.8e-07	694.90517572	699.51448395	708.19742529	0.45610746	0.12585502	-0.32204993
0.09779	33.64396	0.00035905	7.884e-05	5.05e-06	7.677e-05	-0.0	0.00027531	7.941e-05	8.8e-07	694.93313445	699.53000198	708.18302584	0.45238366	0.12573209	-0.32203862
0.09789	33.64906	0.00035886	7.886e-05	5.05e-06	7.679e-05	-0.0	0.00027541	7.945e-05	8.8e-07	694.96107937	699.54554774	708.1686883	0.44858806	0.12561922	-0.32202736
0.09799	33.65402	0.00035868	7.888e-05	5.06e-06	7.681e-05	-0.0	0.00027551	7.948e-05	8.8e-07	694.98900908	699.56112365	708.15441386	0.44471683	0.12551686	-0.32201616
0.09809	33.65884	0.00035851	7.89e-05	5.06e-06	7.683e-05	-0.0	0.0002756	7.952e-05	8.8e-07	695.01692241	699.57673192	708.14020358	0.44074947	0.1254275	-0.322005
0.09819	33.6635	0.00035834	7.892e-05	5.07e-06	7.685e-05	-0.0	0.00027569	7.955e-05	8.8e-07	695.04481762	699.59237519	708.12605875	0.43669099	0.12535054	-0.32199389
0.09829	33.668	0.00035818	7.893e-05	5.07e-06	7.687e-05	-0.0	0.00027578	7.959e-05	8.8e-07	695.0726925	699.60805636	708.11198084	0.43252119	0.12528841	-0.32198284
0.09839	33.67235	0.00035802	7.895e-05	5.08e-06	7.688e-05	-0.0	0.00027587	7.962e-05	8.8e-07	695.10054475	699.62377836	708.09797135	0.42822475	0.12524295	-0.32197184
0.09849	33.67654	0.00035787	7.897e-05	5.08e-06	7.69e-05	-0.0	0.00027595	7.965e-05	8.8e-07	695.12837117	699.63954468	708.08403209	0.42381179	0.12521294	-0.32196089
0.09859	33.68056	0.00035773	7.898e-05	5.09e-06	7.692e-05	-0.0	0.00027603	7.968e-05	8.8e-07	695.15616772	699.65535919	708.07016515	0.41921399	0.12520658	-0.32195
0.09869	33.68442	0.00035759	7.9e-05	5.09e-06	7.693e-05	-0.0	0.00027611	7.971e-05	8.8e-07	695.18393027	699.67122586	708.05637264	0.41445869	0.12522055	-0.32193917
0.09879	33.6881	0.00035745	7.901e-05	5.09e-06	7.695e-05	-0.0	0.00027618	7.973e-05	8.8e-07	695.21165276	699.68714956	708.04265728	0.40949142	0.12526135	-0.3219284
0.09889	33.6916	0.00035733	7.903e-05	5.1e-06	7.696e-05	-0.0	0.00027625	7.976e-05	8.8e-07	695.23932764	699.70313584	708.02902221	0.40427785	0.125333	-0.3219177
0.09899	33.69491	0.00035721	7.904e-05	5.1e-06	7.697e-05	-0.0	0.00027632	7.978e-05	8.8e-07	695.26694551	699.7191911	708.01547114	0.39877388	0.1254407	-0.32190706
0.09909	33.69803	0.00035709	7.905e-05	5.1e-06	7.699e-05	-0.0	0.00027638	7.981e-05	8.8e-07	695.29449438	699.73532278	708.00200847	0.39292005	0.12559136	-0.32189649
0.09919	33.70095	0.00035699	7.907e-05	5.11e-06	7.7e-05	-0.0	0.00027644	7.983e-05	8.8e-07	695.32195912	699.75153961	707.98863949	0.38665656	0.1257919	-0.32188599
0.09929	33.70365	0.00035689	7.908e-05	5.11e-06	7.701e-05	-0.0	0.00027649	7.985e-05	8.8e-07	695.34931929	699.76785226	707.97537083	0.37983455	0.12605942	-0.32187558
0.09939	33.70614	0.0003568	7.909e-05	5.11e-06	7.702e-05	-0.0	0.00027654	7.987e-05	8.8e-07	695.37654675	699.78427416	707.96221107	0.37231463	0.12640975	-0.32186524
0.09949	33.70839	0.00035672	7.91e-05	5.11e-06	7.703e-05	-0.0	0.00027658	7.988e-05	8.8e-07	695.40360234	699.80082244	707.9491715	0.36386538	0.12686894	-0.32185501
0.09959	33.71038	0.00035665	7.91e-05	5.11e-06	7.704e-05	-0.0	0.00027662	7.99e-05	8.8e-07	695.43042882	699.81751985	707.93626759	0.35405875	0.12748451	-0.32184488
0.09969	33.7121	0.00035658	7.911e-05	5.12e-06	7.704e-05	-0.0	0.00027666	7.991e-05	8.8e-07	695.4569349	699.83439912	707.92352255	0.34218465	0.12833396	-0.32183488
0.09979	33.71351	0.00035653	7.912e-05	5.12e-06	7.705e-05	-0.0	0.00027669	7.992e-05	8.8e-07	695.48296107	699.85151135	707.91097432	0.32663192	0.12958938	-0.32182503
0.09989	33.71456	0.00035649	7.912e-05	5.12e-06	7.705e-05	-0.0	0.00027671	7.993e-05	8.8e-07	695.50816551	699.86895202	707.89869856	0.30260898	0.13174538	-0.3218154
0.09999	33.71511	0.00035647	7.912e-05	5.12e-06	7.706e-05	-0.0	0.00027672	7.993e-05	8.8e-07	695.53120601	699.8870199	707.886964	0.18727345	0.14184726	-0.32180621
0.10001	33.71512	0.00035647	7.912e-05	5.12e-06	7.706e-05	-0.0	0.00027672	7.993e-05	8.8e-07	695.53386019	699.89094277	707.88498504	721.30681868	29.09120514	34.44307035
