# Supplementary material for: Dataset for the simulated biomass pyrolysis in rotary kilns with varying particle residence time distributions
Source: Data Brief. 2021 Nov 23;39:107603. doi: 10.1016/j.dib.2021.107603 (PMC8633881; doi:10.1016/j.dib.2021.107603)
Supplement: Supplementary Data S1 — Supplementary Raw Research Data. This is open data under the CC BY license http://creativecommons.org/licenses/by/4.0/ [file mmc1.zip › supplementary/0/logFiles/log_Pe20]

l,m	Tau,s	F_w,kg/s	F_is,kg/s	F_c,kg/s	F_rt,kg/s	F_w_wet,kg/s	F_it,kg/s	F_g,kg/s	F_H2O_g,kg/s	T_b,K	T_g,K	T_w,K	q_bed,kW/m	q_gas,kW/m	q_loss,kW/m
1e-05	0.00276	0.0	0.0	0.0	0.0	0.00087524	0.0	0.0	0.0	298.35621319	299.27003734	833.09215977	32.48803039	3.31870787	-0.42011989
0.0001	0.05239	0.0	0.0	0.0	0.0	0.00087524	0.0	0.0	0.0	300.20701587	309.31199833	832.572765	32.36016941	3.30060015	-0.41971205
0.0002	0.10749	0.0	0.0	0.0	0.0	0.00087524	0.0	0.0	0.0	302.25271521	320.38644726	831.99812872	32.21879239	3.27930732	-0.41926083
0.0003	0.16257	0.0	0.0	0.0	0.0	0.00087524	0.0	0.0	0.0	304.28718219	331.36959575	831.4260994	32.078139	3.256779	-0.41881166
0.0004	0.2176	0.0	0.0	0.0	0.0	0.00087524	0.0	0.0	0.0	306.31050011	342.25764161	830.85668567	31.93820772	3.23294835	-0.41836455
0.0005	0.2726	0.0	0.0	0.0	0.0	0.00087524	0.0	0.0	0.0	308.32275172	353.04670746	830.28989663	31.79899649	3.20780616	-0.4179195
0.0006	0.32757	0.0	0.0	0.0	0.0	0.00087524	0.0	0.0	0.0	310.32401877	363.73280725	829.72574207	31.66050115	3.18129985	-0.41747652
0.0007	0.38249	0.0	0.0	0.0	0.0	0.00087524	0.0	0.0	0.0	312.31438197	374.31186427	829.16423241	31.52272354	3.15345017	-0.41703562
0.0008	0.43739	0.0	0.0	0.0	0.0	0.00087524	0.0	0.0	0.0	314.29392304	384.77989459	828.60537747	31.38566427	3.12426477	-0.41659679
0.0009	0.49224	0.0	0.0	0.0	0.0	0.00087524	0.0	0.0	0.0	316.26272059	395.13271362	828.04918858	31.24930349	3.0935901	-0.41616009
0.001	0.54706	0.0	0.0	0.0	0.0	0.00087524	0.0	0.0	0.0	318.2208546	405.36623507	827.49567638	31.11366087	3.061586	-0.41572546
0.0011	0.60185	0.0	0.0	0.0	0.0	0.00087524	0.0	0.0	0.0	320.16840463	415.47637694	826.94485153	30.9787161	3.02816145	-0.41529295
0.0012	0.6566	0.0	0.0	0.0	0.0	0.00087524	0.0	0.0	0.0	322.10544671	425.45898323	826.39672577	30.84447478	2.99333237	-0.41486256
0.0013	0.71131	0.0	0.0	0.0	0.0	0.00087524	0.0	0.0	0.0	324.0320591	435.30993638	825.8513102	30.71093231	2.9570858	-0.41443428
0.0014	0.76599	0.0	0.0	0.0	0.0	0.00087524	0.0	0.0	0.0	325.94831776	445.02521316	825.3086159	30.57807177	2.91949129	-0.41400816
0.0015	0.82063	0.0	0.0	0.0	0.0	0.00087524	0.0	0.0	0.0	327.85429759	454.60085171	824.76865389	30.44590151	2.88048061	-0.41358418
0.0016	0.87523	0.0	0.0	0.0	0.0	0.00087524	0.0	0.0	0.0	329.75007341	464.0327996	824.23143561	30.31440974	2.8401239	-0.41316236
0.0017	0.9298	0.0	0.0	0.0	0.0	0.00087524	0.0	0.0	0.0	331.63571858	473.31746167	823.69697056	30.18358729	2.79848539	-0.4127427
0.0018	0.98433	0.0	0.0	0.0	0.0	0.00087524	0.0	0.0	0.0	333.51130589	482.45101021	823.16526949	30.05343445	2.75550683	-0.41232521
0.0019	1.03883	0.0	0.0	0.0	0.0	0.00087524	0.0	0.0	0.0	335.37690716	491.42985678	822.63634214	29.92393546	2.7113594	-0.4119099
0.002	1.09329	0.0	0.0	0.0	0.0	0.00087524	0.0	0.0	0.0	337.23259327	500.25080114	822.1101965	29.79508978	2.66598287	-0.41149678
0.0021	1.14771	0.0	0.0	0.0	0.0	0.00087524	0.0	0.0	0.0	339.07843433	508.91045932	821.58684166	29.66688925	2.61943555	-0.41108585
0.0022	1.2021	0.0	0.0	0.0	0.0	0.00087524	0.0	0.0	0.0	340.91449935	517.4059119	821.06628455	29.53931538	2.57192364	-0.41067711
0.0023	1.25646	0.0	0.0	0.0	0.0	0.00087524	0.0	0.0	0.0	342.74085644	525.73438679	820.54853155	29.41237163	2.52333533	-0.41027058
0.0024	1.31077	0.0	0.0	0.0	0.0	0.00087524	0.0	0.0	0.0	344.55757288	533.89318516	820.03358885	29.28603899	2.47387727	-0.40986625
0.0025	1.36505	0.0	0.0	0.0	0.0	0.00087524	0.0	0.0	0.0	346.36471448	541.88027652	819.52145942	29.1603131	2.42355401	-0.40946413
0.0026	1.4193	0.0	0.0	0.0	0.0	0.00087524	0.0	0.0	0.0	348.16234657	549.69343346	819.01214744	29.03518487	2.37243457	-0.40906422
0.0027	1.4735	0.0	0.0	0.0	0.0	0.00087524	0.0	0.0	0.0	349.9505334	557.33074116	818.5056557	28.91064605	2.32057603	-0.40866653
0.0028	1.52768	0.0	0.0	0.0	0.0	0.00087524	0.0	0.0	0.0	351.7293383	564.79047213	818.00198622	28.78668863	2.26803272	-0.40827107
0.0029	1.58181	0.0	0.0	0.0	0.0	0.00087524	0.0	0.0	0.0	353.49882298	572.07173861	817.50113683	28.66327572	2.21526616	-0.40787778
0.003	1.63591	0.0	0.0	0.0	0.0	0.00087524	0.0	0.0	0.0	355.25904864	579.173441	817.00310671	28.54043203	2.16186923	-0.40748673
0.0031	1.68998	0.0	0.0	0.0	0.0	0.00087524	0.0	0.0	0.0	357.01007558	586.09464949	816.50789437	28.41813613	2.10808576	-0.40709791
0.0032	1.744	0.0	0.0	0.0	0.0	0.00087524	0.0	0.0	0.0	358.75196302	592.8347747	816.01549672	28.29637868	2.05398894	-0.40671132
0.0033	1.79799	0.0	0.0	0.0	0.0	0.00087524	0.0	0.0	0.0	360.48476904	599.39374943	815.52590809	28.17513446	1.99991613	-0.40632687
0.0034	1.85195	0.0	0.0	0.0	0.0	0.00087524	0.0	0.0	0.0	362.20855068	605.7718706	815.03912103	28.05441084	1.94566367	-0.40594466
0.0035	1.90587	0.0	0.0	0.0	0.0	0.00087524	0.0	0.0	0.0	363.92336421	611.96935195	814.55512887	27.93419122	1.89142612	-0.40556465
0.0036	1.95975	0.0	0.0	0.0	0.0	0.00087524	0.0	0.0	0.0	365.62926478	617.98686205	814.0739227	27.81446501	1.83729906	-0.40518684
0.0037	2.0136	1e-08	0.0	0.0	0.0	0.00087524	0.0	0.0	0.0	367.32630669	623.82532901	813.59549233	27.69522831	1.783338	-0.40481118
0.0038	2.06741	1e-08	0.0	0.0	0.0	0.00087524	0.0	0.0	0.0	369.01454383	629.48583761	813.11982665	27.57646403	1.72968025	-0.40443771
0.0039	2.12118	1e-08	0.0	0.0	0.0	0.00087523	0.0	0.0	0.0	370.69402839	634.96994702	812.6469126	27.45816426	1.67640811	-0.4040664
0.004	2.17492	1e-08	0.0	0.0	0.0	0.00087523	0.0	0.0	0.0	372.36481194	640.27943602	812.17673597	27.34031888	1.62361846	-0.40369724
0.0041	2.22862	1e-08	0.0	0.0	0.0	0.00087523	0.0	0.0	0.0	374.02694511	645.41637321	811.70928112	27.22292704	1.57129681	-0.40333021
0.0042	2.28228	1e-08	0.0	0.0	0.0	0.00087523	0.0	0.0	0.0	375.68047884	650.3823709	811.24453467	27.10598171	1.51950488	-0.40296531
0.0043	2.33591	1e-08	0.0	0.0	0.0	0.00087523	0.0	0.0	0.0	377.32546199	655.18005936	810.78247829	26.98946422	1.46844618	-0.40260252
0.0044	2.3895	1e-08	0.0	0.0	0.0	0.00087523	0.0	0.0	0.0	378.96194304	659.81206292	810.32309365	26.87337114	1.418141	-0.40224183
0.0045	2.44306	2e-08	0.0	0.0	0.0	0.00087523	0.0	0.0	0.0	380.58996973	664.28120768	809.86636144	26.75769461	1.36866419	-0.40188321
0.0046	2.49658	2e-08	0.0	0.0	0.0	0.00087522	0.0	0.0	0.0	382.20958971	668.59006536	809.41226366	26.64245186	1.31977337	-0.40152668
0.0047	2.55006	2e-08	0.0	0.0	0.0	0.00087522	0.0	0.0	0.0	383.82084973	672.74155338	808.96078054	26.52760809	1.27188759	-0.40117219
0.0048	2.60351	2e-08	0.0	0.0	0.0	0.00087522	0.0	0.0	0.0	385.42379565	676.73893427	808.5118906	26.41316822	1.22492328	-0.40081973
0.0049	2.65692	3e-08	0.0	0.0	0.0	0.00087522	0.0	0.0	0.0	387.01847292	680.5854594	808.06557237	26.29912737	1.1789223	-0.40046929
0.005	2.7103	3e-08	0.0	0.0	0.0	0.00087521	0.0	0.0	0.0	388.60492653	684.28441365	807.62180427	26.18548648	1.13383595	-0.40012086
0.0051	2.76363	3e-08	0.0	0.0	0.0	0.00087521	0.0	0.0	0.0	390.18320106	687.83908287	807.18056474	26.07223605	1.08978492	-0.39977441
0.0052	2.81693	4e-08	0.0	0.0	0.0	0.0008752	0.0	0.0	0.0	391.75334045	691.25297718	806.74183096	25.95937488	1.04675985	-0.39942992
0.0053	2.8702	4e-08	0.0	0.0	0.0	0.0008752	0.0	0.0	0.0	393.31538829	694.5295885	806.30558019	25.84690027	1.00477781	-0.39908738
0.0054	2.92343	5e-08	0.0	0.0	0.0	0.0008752	0.0	0.0	0.0	394.86938771	697.67246095	805.87178943	25.73480473	0.96389918	-0.39874678
0.0055	2.97662	5e-08	0.0	0.0	0.0	0.00087519	0.0	0.0	0.0	396.4153811	700.68534849	805.44043479	25.62309108	0.92408939	-0.39840809
0.0056	3.02978	6e-08	0.0	0.0	0.0	0.00087518	0.0	0.0	0.0	397.95341094	703.57179306	805.01149315	25.51175581	0.88537102	-0.3980713
0.0057	3.08289	7e-08	0.0	0.0	0.0	0.00087518	0.0	0.0	0.0	399.48351919	706.33542452	804.58494099	25.40079739	0.84774811	-0.39773638
0.0058	3.13598	7e-08	0.0	0.0	0.0	0.00087517	0.0	0.0	0.0	401.0057475	708.97986656	804.16075481	25.29021467	0.81122057	-0.39740332
0.0059	3.18902	8e-08	0.0	0.0	0.0	0.00087516	0.0	0.0	0.0	402.52013708	711.50878031	803.73891091	25.18000356	0.7758078	-0.3970721
0.006	3.24203	9e-08	0.0	0.0	0.0	0.00087515	0.0	0.0	0.0	404.02672898	713.92575198	803.3193859	25.07016753	0.74147405	-0.3967427
0.0061	3.29501	1e-07	0.0	0.0	0.0	0.00087514	0.0	0.0	0.0	405.525564	716.2343325	802.9021565	24.96070491	0.70821864	-0.39641509
0.0062	3.34794	1.1e-07	0.0	0.0	0.0	0.00087513	0.0	0.0	0.0	407.01668269	718.43802747	802.48719959	24.85161587	0.67602651	-0.39608927
0.0063	3.40084	1.3e-07	0.0	0.0	0.0	0.00087512	0.0	0.0	0.0	408.50012511	720.54041422	802.07449178	24.74289149	0.64497084	-0.39576523
0.0064	3.45371	1.4e-07	0.0	0.0	0.0	0.0008751	0.0	0.0	0.0	409.9759311	722.54501326	801.66400988	24.63454272	0.61493051	-0.39544293
0.0065	3.50653	1.5e-07	0.0	0.0	0.0	0.00087509	0.0	0.0	0.0	411.44414058	724.4551533	801.25573154	24.52656631	0.58592231	-0.39512235
0.0066	3.55933	1.7e-07	0.0	0.0	0.0	0.00087507	0.0	0.0	0.0	412.90479315	726.27415008	800.84963448	24.41896303	0.5579237	-0.39480349
0.0067	3.61208	1.9e-07	0.0	0.0	0.0	0.00087505	0.0	0.0	0.0	414.35792814	728.0052875	800.44569655	24.31172772	0.53097183	-0.39448632
0.0068	3.6648	2.1e-07	0.0	0.0	0.0	0.00087503	0.0	0.0	0.0	415.80358443	729.65189335	800.04389539	24.20486761	0.50497765	-0.39417083
0.0069	3.71748	2.3e-07	0.0	0.0	0.0	0.00087501	0.0	0.0	0.0	417.24180118	731.21701907	799.64420991	24.09838161	0.47993663	-0.393857
0.007	3.77012	2.5e-07	0.0	0.0	0.0	0.00087499	0.0	0.0	0.0	418.67261722	732.70369743	799.24661909	23.99227089	0.45582049	-0.39354481
0.0071	3.82273	2.8e-07	0.0	0.0	0.0	0.00087496	0.0	0.0	0.0	420.09607125	734.11486818	798.85110234	23.88653038	0.4326688	-0.39323426
0.0072	3.8753	3.1e-07	0.0	0.0	0.0	0.00087493	0.0	0.0	0.0	421.51220125	735.45367828	798.45763809	23.781167	0.41039104	-0.39292531
0.0073	3.92783	3.4e-07	0.0	0.0	0.0	0.0008749	0.0	0.0	0.0	422.92104571	736.72283713	798.06620683	23.67618001	0.38897907	-0.39261796
0.0074	3.98033	3.7e-07	0.0	0.0	0.0	0.00087487	0.0	0.0	0.0	424.32264276	737.92508184	797.67678889	23.57157059	0.36840436	-0.39231219
0.0075	4.03279	4.1e-07	0.0	0.0	0.0	0.00087484	0.0	0.0	0.0	425.71703038	739.06305382	797.28936508	23.46734001	0.34863687	-0.39200798
0.0076	4.08522	4.4e-07	0.0	0.0	0.0	0.0008748	0.0	0.0	0.0	427.10424616	740.13944754	796.90391591	23.36348144	0.32973815	-0.39170533
0.0077	4.1376	4.9e-07	0.0	0.0	0.0	0.00087475	0.0	0.0	0.0	428.4843277	741.1567795	796.52042276	23.26000562	0.31157096	-0.39140421
0.0078	4.18995	5.3e-07	0.0	0.0	0.0	0.00087471	0.0	0.0	0.0	429.85731252	742.11743975	796.1388676	23.15691013	0.29414668	-0.39110461
0.0079	4.24227	5.8e-07	0.0	0.0	0.0	0.00087466	0.0	0.0	0.0	431.22323796	743.02375971	795.75923267	23.05419609	0.27743679	-0.39080652
0.008	4.29455	6.3e-07	0.0	0.0	0.0	0.00087461	0.0	0.0	0.0	432.58214106	743.87805124	795.38150031	22.95185893	0.26147783	-0.39050993
0.0081	4.34679	6.9e-07	0.0	0.0	0.0	0.00087455	0.0	0.0	0.0	433.93405868	744.6825882	795.00565302	22.84990576	0.24617219	-0.39021481
0.0082	4.39899	7.5e-07	0.0	0.0	0.0	0.00087449	0.0	0.0	0.0	435.2790277	745.43944147	794.6316743	22.74833521	0.23151933	-0.38992116
0.0083	4.45116	8.2e-07	0.0	0.0	0.0	0.00087442	0.0	0.0	0.0	436.61708478	746.15065164	794.25954776	22.64714808	0.217494	-0.38962896
0.0084	4.50329	8.9e-07	0.0	0.0	0.0	0.00087435	0.0	0.0	0.0	437.9482664	746.81819126	793.88925736	22.54634287	0.20409802	-0.38933821
0.0085	4.55538	9.7e-07	0.0	0.0	0.0	0.00087427	0.0	0.0	0.0	439.27260876	747.4440268	793.52078707	22.44592246	0.19128108	-0.38904888
0.0086	4.60744	1.05e-06	0.0	0.0	0.0	0.00087419	0.0	0.0	0.0	440.59014807	748.02995584	793.1541217	22.34588671	0.17902883	-0.38876097
0.0087	4.65946	1.14e-06	0.0	0.0	0.0	0.0008741	0.0	0.0	0.0	441.90092032	748.57773649	792.78924622	22.24623615	0.16731854	-0.38847447
0.0088	4.71144	1.23e-06	0.0	0.0	0.0	0.00087401	0.0	0.0	0.0	443.20496134	749.08905405	792.42614598	22.14697111	0.15613009	-0.38818936
0.0089	4.76339	1.33e-06	0.0	0.0	0.0	0.00087391	0.0	0.0	0.0	444.50230666	749.56558854	792.06480633	22.04808975	0.14546932	-0.38790563
0.009	4.8153	1.44e-06	0.0	0.0	0.0	0.0008738	0.0	0.0	0.0	445.7929918	750.00888982	791.70521328	21.9495954	0.13527961	-0.38762328
0.0091	4.86717	1.56e-06	0.0	0.0	0.0	0.00087368	0.0	0.0	0.0	447.07705204	750.42045708	791.34735308	21.85148722	0.12555452	-0.38734228
0.0092	4.919	1.68e-06	0.0	0.0	0.0	0.00087356	0.0	0.0	0.0	448.35452251	750.80173054	790.99121226	21.75376546	0.11627457	-0.38706264
0.0093	4.9708	1.81e-06	0.0	0.0	0.0	0.00087343	0.0	0.0	0.0	449.62543811	751.15410548	790.63677757	21.65642937	0.1074335	-0.38678433
0.0094	5.02256	1.96e-06	0.0	0.0	0.0	0.00087328	0.0	0.0	0.0	450.8898336	751.47891501	790.28403609	21.55948013	0.09899865	-0.38650735
0.0095	5.07429	2.11e-06	0.0	0.0	0.0	0.00087313	0.0	0.0	0.0	452.14774356	751.77742499	789.93297522	21.46291741	0.09095783	-0.3862317
0.0096	5.12598	2.27e-06	0.0	0.0	0.0	0.00087297	0.0	0.0	0.0	453.39920237	752.0508524	789.58358259	21.36674121	0.08329415	-0.38595735
0.0097	5.17763	2.44e-06	0.0	0.0	0.0	0.0008728	0.0	0.0	0.0	454.64424424	752.30036754	789.23584608	21.27095094	0.07599934	-0.3856843
0.0098	5.22924	2.62e-06	0.0	0.0	0.0	0.00087262	0.0	0.0	0.0	455.88290316	752.52710084	788.88975376	21.17554704	0.06904946	-0.38541254
0.0099	5.28082	2.82e-06	0.0	0.0	0.0	0.00087242	0.0	0.0	0.0	457.11521295	752.73211673	788.54529405	21.08052914	0.06243269	-0.38514207
0.01	5.33236	3.02e-06	0.0	0.0	0.0	0.00087221	0.0	0.0	0.0	458.34120725	752.91644047	788.20245555	20.985897	0.05613486	-0.38487287
0.0101	5.38386	3.24e-06	0.0	0.0	0.0	0.00087199	0.0	0.0	0.0	459.56091949	753.08105268	787.86122709	20.89165061	0.05014236	-0.38460493
0.0102	5.43533	3.48e-06	0.0	0.0	0.0	0.00087176	0.0	0.0	0.0	460.77438294	753.22688581	787.52159773	20.79778932	0.0444422	-0.38433824
0.0103	5.48676	3.73e-06	0.0	0.0	0.0	0.00087151	0.0	0.0	0.0	461.98163062	753.35483912	787.18355672	20.70431283	0.03902186	-0.38407281
0.0104	5.53815	3.99e-06	0.0	0.0	0.0	0.00087125	0.0	0.0	0.0	463.18269538	753.46577028	786.84709353	20.61122072	0.03386941	-0.38380861
0.0105	5.5895	4.27e-06	0.0	0.0	0.0	0.00087097	0.0	0.0	0.0	464.37760987	753.56049985	786.51219781	20.51851248	0.02897347	-0.38354564
0.0106	5.64082	4.56e-06	0.0	0.0	0.0	0.00087068	0.0	0.0	0.0	465.56640653	753.63981317	786.17885941	20.42618757	0.02432318	-0.3832839
0.0107	5.6921	4.87e-06	0.0	0.0	0.0	0.00087036	0.0	0.0	0.0	466.74911759	753.70446217	785.84706835	20.3342454	0.01990827	-0.38302338
0.0108	5.74335	5.2e-06	0.0	0.0	0.0	0.00087003	0.0	0.0	1e-08	467.92577508	753.75516724	785.51681482	20.24268532	0.01571899	-0.38276406
0.0109	5.79455	5.55e-06	0.0	0.0	0.0	0.00086968	0.0	0.0	1e-08	469.09641096	753.79255903	785.18808935	20.15151018	0.01172665	-0.38250592
0.011	5.84572	5.92e-06	0.0	0.0	0.0	0.00086931	0.0	0.0	1e-08	470.26105683	753.81731109	784.86088241	20.06071405	0.00795102	-0.38224899
0.0111	5.89686	6.31e-06	0.0	0.0	0.0	0.00086892	0.0	0.0	1e-08	471.41974407	753.83005572	784.53518467	19.97029825	0.00437233	-0.38199324
0.0112	5.94795	6.72e-06	0.0	0.0	0.0	0.00086851	0.0	0.0	1e-08	472.57250391	753.83139215	784.21098697	19.88026199	0.00098269	-0.38173868
0.0113	5.99901	7.15e-06	0.0	0.0	0.0	0.00086808	0.0	0.0	1e-08	473.71936733	753.82189564	783.88828026	19.79060442	-0.00222526	-0.38148529
0.0114	6.05003	7.61e-06	0.0	0.0	0.0	0.00086762	0.0	0.0	1e-08	474.86036512	753.80211926	783.56705565	19.70132465	-0.00525832	-0.38123306
0.0115	6.10101	8.09e-06	0.0	0.0	0.0	0.00086714	0.0	0.0	1e-08	475.99552785	753.77259568	783.24730435	19.61242174	-0.00812276	-0.380982
0.0116	6.15196	8.6e-06	0.0	0.0	0.0	0.00086663	0.0	0.0	1e-08	477.12488599	753.73377744	782.9290179	19.52389911	-0.01085703	-0.38073207
0.0117	6.20287	9.13e-06	0.0	0.0	0.0	0.0008661	0.0	0.0	1e-08	478.24846979	753.68611999	782.61218789	19.43575034	-0.01342655	-0.38048329
0.0118	6.25374	9.69e-06	0.0	0.0	0.0	0.00086554	0.0	0.0	1e-08	479.36630915	753.63009521	782.29680589	19.34797664	-0.01585306	-0.38023565
0.0119	6.30458	1.028e-05	0.0	0.0	0.0	0.00086495	0.0	0.0	1e-08	480.47843385	753.56613066	781.98286365	19.26057715	-0.01814273	-0.37998914
0.012	6.35537	1.09e-05	0.0	0.0	0.0	0.00086433	0.0	0.0	1e-08	481.58487346	753.49463436	781.67035305	19.17355096	-0.02030138	-0.37974375
0.0121	6.40613	1.155e-05	0.0	0.0	0.0	0.00086368	0.0	0.0	1e-08	482.68565738	753.41598097	781.35926614	19.08689799	-0.02234404	-0.37949949
0.0122	6.45686	1.223e-05	0.0	0.0	0.0	0.000863	0.0	0.0	1e-08	483.78081477	753.33053531	781.04959505	19.00061629	-0.02426411	-0.37925633
0.0123	6.50754	1.295e-05	0.0	0.0	0.0	0.00086228	0.0	0.0	1e-08	484.87037458	753.2386503	780.74133196	18.9147053	-0.02607128	-0.37901427
0.0124	6.55819	1.37e-05	0.0	0.0	0.0	0.00086153	0.0	0.0	1e-08	485.95436558	753.14065784	780.43446918	18.82916408	-0.02777045	-0.37877332
0.0125	6.6088	1.449e-05	0.0	0.0	0.0	0.00086074	0.0	0.0	1e-08	487.03281631	753.03687418	780.1289991	18.74399165	-0.02936627	-0.37853345
0.0126	6.65938	1.531e-05	0.0	0.0	0.0	0.00085992	0.0	0.0	2e-08	488.10575513	752.92760223	779.82491423	18.6591867	-0.03086509	-0.37829468
0.0127	6.70991	1.617e-05	0.0	0.0	0.0	0.00085905	0.0	0.0	2e-08	489.17321018	752.81313025	779.52220716	18.57474861	-0.03226837	-0.37805699
0.0128	6.76041	1.707e-05	0.0	0.0	0.0	0.00085815	0.0	0.0	2e-08	490.23520941	752.69373361	779.22087052	18.49067616	-0.03358085	-0.37782038
0.0129	6.81088	1.802e-05	0.0	0.0	0.0	0.00085721	0.0	0.0	2e-08	491.29178056	752.56967634	778.92089706	18.40696829	-0.03480602	-0.37758483
0.013	6.8613	1.9e-05	0.0	0.0	0.0	0.00085622	0.0	0.0	2e-08	492.34295116	752.44121181	778.62227957	18.32362389	-0.03594704	-0.37735035
0.0131	6.91169	2.003e-05	0.0	0.0	0.0	0.00085519	0.0	0.0	2e-08	493.38874862	752.30856401	778.32501102	18.24064278	-0.0370176	-0.37711692
0.0132	6.96204	2.111e-05	0.0	0.0	0.0	0.00085411	0.0	0.0	2e-08	494.42920008	752.17196437	778.02908435	18.15802263	-0.03800681	-0.37688456
0.0133	7.01235	2.223e-05	0.0	0.0	0.0	0.00085299	0.0	0.0	2e-08	495.46433249	752.03163487	777.73449259	18.07576277	-0.03892264	-0.37665324
0.0134	7.06262	2.34e-05	0.0	0.0	0.0	0.00085182	0.0	0.0	2e-08	496.49417261	751.88778614	777.44122881	17.99386206	-0.03976761	-0.37642296
0.0135	7.11286	2.462e-05	0.0	0.0	0.0	0.0008506	0.0	0.0	2e-08	497.518747	751.74062124	777.14928617	17.91231932	-0.04054404	-0.37619372
0.0136	7.16306	2.589e-05	0.0	0.0	0.0	0.00084932	0.0	0.0	3e-08	498.53808216	751.59029992	776.85865802	17.83113524	-0.04127068	-0.37596551
0.0137	7.21322	2.722e-05	0.0	0.0	0.0	0.000848	0.0	0.0	3e-08	499.55220426	751.43701068	776.56933761	17.75030627	-0.0419283	-0.37573833
0.0138	7.26335	2.86e-05	0.0	0.0	0.0	0.00084662	0.0	0.0	3e-08	500.56113933	751.28092816	776.28131828	17.66983218	-0.0425273	-0.37551217
0.0139	7.31344	3.003e-05	0.0	0.0	0.0	0.00084518	0.0	0.0	3e-08	501.56491321	751.12221654	775.99459346	17.58971183	-0.04306985	-0.37528703
0.014	7.36349	3.153e-05	0.0	0.0	0.0	0.00084368	0.0	0.0	3e-08	502.56355157	750.96103347	775.70915658	17.50994431	-0.04356032	-0.3750629
0.0141	7.4135	3.308e-05	0.0	0.0	0.0	0.00084213	0.0	0.0	3e-08	503.55708	750.79750392	775.42500129	17.43052896	-0.04400513	-0.37483978
0.0142	7.46348	3.47e-05	0.0	0.0	0.0	0.00084051	0.0	0.0	3e-08	504.5455238	750.63177593	775.14212112	17.35146376	-0.04439807	-0.37461765
0.0143	7.51341	3.637e-05	0.0	0.0	0.0	0.00083883	0.0	0.0	4e-08	505.52890814	750.4639828	774.8605097	17.27274795	-0.04474451	-0.37439653
0.0144	7.56331	3.811e-05	0.0	0.0	0.0	0.00083709	0.0	0.0	4e-08	506.50725801	750.29425063	774.58016074	17.19438039	-0.0450463	-0.37417639
0.0145	7.61318	3.992e-05	0.0	0.0	0.0	0.00083528	0.0	0.0	4e-08	507.48059825	750.12269986	774.30106796	17.11636009	-0.04530754	-0.37395724
0.0146	7.663	4.18e-05	0.0	0.0	0.0	0.0008334	0.0	0.0	4e-08	508.44895363	749.94943616	774.02322519	17.03868575	-0.04552746	-0.37373907
0.0147	7.71279	4.374e-05	0.0	0.0	0.0	0.00083146	0.0	0.0	4e-08	509.41234864	749.77457152	773.74662625	16.96135628	-0.04570849	-0.37352188
0.0148	7.76254	4.576e-05	0.0	0.0	0.0	0.00082944	0.0	0.0	5e-08	510.37080766	749.59820886	773.47126502	16.88437053	-0.04585216	-0.37330566
0.0149	7.81225	4.784e-05	0.0	0.0	0.0	0.00082735	0.0	0.0	5e-08	511.32435494	749.42044659	773.19713541	16.80772735	-0.04595989	-0.37309041
0.015	7.86192	5.001e-05	0.0	0.0	0.0	0.00082518	0.0	0.0	5e-08	512.27301456	749.24137862	772.92423139	16.73142564	-0.04603488	-0.37287612
0.0151	7.91156	5.224e-05	0.0	0.0	0.0	0.00082294	0.0	0.0	5e-08	513.21681054	749.06108905	772.652547	16.65546417	-0.04607639	-0.37266279
0.0152	7.96116	5.456e-05	0.0	0.0	0.0	0.00082063	0.0	0.0	5e-08	514.15576668	748.87966578	772.38207628	16.57984181	-0.04608629	-0.37245041
0.0153	8.01072	5.696e-05	0.0	0.0	0.0	0.00081823	0.0	0.0	6e-08	515.08990667	748.69719051	772.1128133	16.50455739	-0.04606571	-0.37223897
0.0154	8.06024	5.943e-05	0.0	0.0	0.0	0.00081575	0.0	0.0	6e-08	516.01925406	748.51374185	771.84475219	16.42960973	-0.04601566	-0.37202849
0.0155	8.10973	6.199e-05	0.0	0.0	0.0	0.00081319	0.0	0.0	6e-08	516.9438323	748.32939448	771.5778871	16.35499785	-0.04594026	-0.37181894
0.0156	8.15918	6.463e-05	0.0	0.0	0.0	0.00081055	0.0	0.0	6e-08	517.86366479	748.14420999	771.31221229	16.28072038	-0.045837	-0.37161032
0.0157	8.20859	6.736e-05	0.0	0.0	0.0	0.00080782	0.0	0.0	7e-08	518.77877471	747.95826121	771.04772196	16.2067762	-0.04570801	-0.37140264
0.0158	8.25796	7.017e-05	0.0	0.0	0.0	0.000805	0.0	0.0	7e-08	519.68918517	747.77161325	770.78441039	16.13316414	-0.04555417	-0.37119588
0.0159	8.3073	7.307e-05	0.0	0.0	0.0	0.00080209	0.0	0.0	7e-08	520.59491916	747.58432894	770.52227188	16.05988302	-0.04537628	-0.37099004
0.016	8.35659	7.606e-05	0.0	0.0	0.0	0.0007991	0.0	0.0	8e-08	521.4959996	747.39646721	770.26130076	15.98693189	-0.04517842	-0.37078512
0.0161	8.40585	7.915e-05	0.0	0.0	0.0	0.00079601	0.0	0.0	8e-08	522.39244937	747.20807498	770.00149147	15.91430933	-0.04495769	-0.37058112
0.0162	8.45508	8.232e-05	0.0	0.0	0.0	0.00079283	0.0	0.0	8e-08	523.28429115	747.01921118	769.74283837	15.84201424	-0.04471616	-0.37037802
0.0163	8.50426	8.559e-05	0.0	0.0	0.0	0.00078956	0.0	0.0	9e-08	524.17154761	746.82992728	769.48533593	15.77004545	-0.0444546	-0.37017582
0.0164	8.55341	8.896e-05	0.0	0.0	0.0	0.00078619	0.0	0.0	9e-08	525.05424129	746.64027285	769.2289786	15.6984018	-0.04417373	-0.36997452
0.0165	8.60251	9.242e-05	0.0	0.0	0.0	0.00078273	0.0	0.0	9e-08	525.93239471	746.45029415	768.97376089	15.62708215	-0.04387623	-0.36977412
0.0166	8.65158	9.598e-05	0.0	0.0	0.0	0.00077916	0.0	0.0	1e-07	526.80603033	746.26003046	768.71967737	15.55608527	-0.0435605	-0.36957461
0.0167	8.70062	9.964e-05	0.0	0.0	0.0	0.0007755	0.0	0.0	1e-07	527.6751705	746.06952737	768.4667226	15.48541	-0.04322803	-0.36937598
0.0168	8.74961	0.00010339	0.0	0.0	0.0	0.00077174	0.0	0.0	1e-07	528.53983753	745.87882565	768.21489117	15.41505517	-0.04287946	-0.36917824
0.0169	8.79857	0.00010725	0.0	0.0	0.0	0.00076788	0.0	0.0	1.1e-07	529.40005367	745.68796447	767.9641777	15.34501959	-0.04251541	-0.36898137
0.017	8.84749	0.00011121	0.0	0.0	0.0	0.00076391	0.0	0.0	1.1e-07	530.25584115	745.49698059	767.71457687	15.27530199	-0.0421374	-0.36878538
0.0171	8.89637	0.00011528	0.0	0.0	0.0	0.00075984	0.0	0.0	1.2e-07	531.10722214	745.30590719	767.46608337	15.20590129	-0.04174491	-0.36859025
0.0172	8.94521	0.00011944	0.0	0.0	0.0	0.00075567	0.0	0.0	1.2e-07	531.95421878	745.11477981	767.21869191	15.13681626	-0.04133887	-0.368396
0.0173	8.99401	0.00012372	0.0	0.0	0.0	0.0007514	0.0	0.0	1.2e-07	532.79685316	744.9236312	766.97239724	15.06804571	-0.04091981	-0.3682026
0.0174	9.04278	0.00012809	0.0	0.0	0.0	0.00074702	0.0	0.0	1.3e-07	533.63514736	744.73249296	766.72719412	14.99958845	-0.04048819	-0.36801006
0.0175	9.09151	0.00013257	0.0	0.0	0.0	0.00074253	0.0	0.0	1.3e-07	534.46912344	744.54139436	766.48307736	14.93144313	-0.04004539	-0.36781838
0.0176	9.1402	0.00013716	0.0	0.0	0.0	0.00073794	0.0	0.0	1.4e-07	535.29880343	744.35036198	766.2400418	14.86360871	-0.03959079	-0.36762754
0.0177	9.18885	0.00014185	0.0	0.0	0.0	0.00073324	0.0	0.0	1.4e-07	536.12420936	744.15942468	765.99808229	14.79608394	-0.03912521	-0.36743755
0.0178	9.23747	0.00014665	0.0	0.0	0.0	0.00072843	0.0	0.0	1.5e-07	536.94536323	743.96860896	765.7571937	14.72886759	-0.03864906	-0.36724839
0.0179	9.28605	0.00015156	1e-08	0.0	0.0	0.00072352	0.0	0.0	1.5e-07	537.76228708	743.77794039	765.51737095	14.66195845	-0.03816272	-0.36706008
0.018	9.33458	0.00015657	1e-08	0.0	0.0	0.0007185	0.0	0.0	1.6e-07	538.57500289	743.58744187	765.27860898	14.59535517	-0.03766767	-0.3668726
0.0181	9.38308	0.00016169	1e-08	0.0	0.0	0.00071337	0.0	0.0	1.6e-07	539.38353267	743.39713392	765.04090275	14.52905667	-0.03716295	-0.36668594
0.0182	9.43155	0.00016692	1e-08	0.0	0.0	0.00070814	0.0	0.0	1.7e-07	540.18789845	743.20704	764.80424725	14.46306168	-0.03664938	-0.36650012
0.0183	9.47997	0.00017225	1e-08	0.0	0.0	0.0007028	0.0	0.0	1.7e-07	540.98812228	743.01718098	764.56863749	14.39736894	-0.03612732	-0.36631511
0.0184	9.52836	0.00017769	1e-08	0.0	0.0	0.00069736	0.0	0.0	1.8e-07	541.78422622	742.82757692	764.33406851	14.33197723	-0.03559708	-0.36613092
0.0185	9.57671	0.00018324	1e-08	0.0	0.0	0.00069181	1e-08	0.0	1.8e-07	542.57623231	742.63824512	764.10053538	14.26688515	-0.03505985	-0.36594755
0.0186	9.62502	0.00018889	1e-08	0.0	0.0	0.00068615	1e-08	0.0	1.9e-07	543.36416261	742.44920132	763.8680332	14.20209163	-0.03451487	-0.36576498
0.0187	9.67329	0.00019464	1e-08	0.0	0.0	0.00068039	1e-08	0.0	1.9e-07	544.14803926	742.2604633	763.63655708	14.13759533	-0.03396283	-0.36558322
0.0188	9.72152	0.0002005	1e-08	0.0	0.0	0.00067452	1e-08	0.0	2e-07	544.92788441	742.07204655	763.40610216	14.073395	-0.03340402	-0.36540226
0.0189	9.76972	0.00020646	1e-08	0.0	0.0	0.00066856	1e-08	0.0	2.1e-07	545.70372026	741.88396569	763.17666361	14.00948937	-0.0328387	-0.3652221
0.019	9.81787	0.00021252	1e-08	0.0	0.0	0.00066249	1e-08	0.0	2.1e-07	546.47556894	741.69623302	762.94823663	13.94587698	-0.03226745	-0.36504273
0.0191	9.86599	0.00021868	1e-08	0.0	0.0	0.00065632	1e-08	0.0	2.2e-07	547.24345265	741.50885992	762.72081643	13.88255676	-0.03169013	-0.36486416
0.0192	9.91407	0.00022494	1e-08	0.0	0.0	0.00065005	1e-08	0.0	2.3e-07	548.00739369	741.32185835	762.49439825	13.81952735	-0.0311071	-0.36468637
0.0193	9.96212	0.0002313	2e-08	0.0	0.0	0.00064368	1e-08	0.0	2.3e-07	548.76741439	741.13523852	762.26897737	13.75678745	-0.0305186	-0.36450936
0.0194	10.01012	0.00023775	2e-08	0.0	0.0	0.00063722	1e-08	0.0	2.4e-07	549.52353709	740.94900972	762.04454907	13.69433574	-0.02992483	-0.36433313
0.0195	10.05809	0.0002443	2e-08	0.0	0.0	0.00063067	1e-08	0.0	2.4e-07	550.27578408	740.76317926	761.82110866	13.63217075	-0.02932594	-0.36415768
0.0196	10.10601	0.00025093	2e-08	0.0	0.0	0.00062402	1e-08	0.0	2.5e-07	551.02417772	740.57775376	761.59865149	13.57029138	-0.02872214	-0.363983
0.0197	10.1539	0.00025766	2e-08	0.0	0.0	0.00061728	1e-08	0.0	2.6e-07	551.76874049	740.39273953	761.37717292	13.5086962	-0.02811358	-0.36380909
0.0198	10.20175	0.00026448	2e-08	0.0	0.0	0.00061045	1e-08	0.0	2.6e-07	552.50949489	740.20814146	761.15666834	13.44738389	-0.02750038	-0.36363595
0.0199	10.24957	0.00027138	2e-08	0.0	1e-08	0.00060354	2e-08	0.0	2.7e-07	553.24646345	740.02396342	760.93713315	13.38635309	-0.02688268	-0.36346356
0.02	10.29734	0.00027837	2e-08	0.0	1e-08	0.00059654	2e-08	0.0	2.8e-07	553.97966856	739.84020738	760.7185628	13.32560236	-0.02626055	-0.36329194
0.0201	10.34508	0.00028544	3e-08	0.0	1e-08	0.00058946	2e-08	0.0	2.9e-07	554.70913275	739.65687463	760.50095273	13.26513047	-0.02563411	-0.36312106
0.0202	10.39278	0.00029258	3e-08	0.0	1e-08	0.00058231	2e-08	0.0	2.9e-07	555.43487867	739.47396584	760.28429843	13.20493599	-0.02500342	-0.36295094
0.0203	10.44043	0.00029981	3e-08	0.0	1e-08	0.00057507	2e-08	0.0	3e-07	556.15692893	739.29148024	760.06859541	13.14501756	-0.02436854	-0.36278157
0.0204	10.48806	0.0003071	3e-08	0.0	1e-08	0.00056777	2e-08	0.0	3.1e-07	556.87530619	739.10941597	759.85383918	13.08537379	-0.02372951	-0.36261293
0.0205	10.53564	0.00031446	3e-08	0.0	1e-08	0.00056039	2e-08	0.0	3.1e-07	557.59003292	738.92776936	759.64002529	13.02600328	-0.02308636	-0.36244504
0.0206	10.58318	0.00032189	4e-08	0.0	1e-08	0.00055295	3e-08	1e-08	3.2e-07	558.30113176	738.74653602	759.42714933	12.96690466	-0.02243909	-0.36227789
0.0207	10.63069	0.00032939	4e-08	0.0	1e-08	0.00054544	3e-08	1e-08	3.3e-07	559.00862542	738.56571056	759.21520687	12.9080765	-0.02178769	-0.36211146
0.0208	10.67815	0.00033694	4e-08	0.0	1e-08	0.00053788	3e-08	1e-08	3.4e-07	559.71253657	738.38528619	759.00419355	12.8495174	-0.02113213	-0.36194577
0.0209	10.72558	0.00034455	4e-08	0.0	1e-08	0.00053025	3e-08	1e-08	3.4e-07	560.41288788	738.20525494	758.79410498	12.79122595	-0.02047238	-0.3617808
0.021	10.77297	0.00035222	4e-08	0.0	1e-08	0.00052258	3e-08	1e-08	3.5e-07	561.1097018	738.02560752	758.58493685	12.73320083	-0.01980832	-0.36161656
0.0211	10.82032	0.00035993	5e-08	0.0	1e-08	0.00051485	4e-08	1e-08	3.6e-07	561.80300098	737.84633348	758.37668481	12.67544047	-0.01913994	-0.36145303
0.0212	10.86764	0.00036769	5e-08	0.0	1e-08	0.00050708	4e-08	1e-08	3.7e-07	562.49280806	737.66742109	758.16934459	12.61794349	-0.01846713	-0.36129023
0.0213	10.91491	0.00037549	5e-08	0.0	1e-08	0.00049926	4e-08	1e-08	3.8e-07	563.17914562	737.48885734	757.9629119	12.56070845	-0.01778978	-0.36112813
0.0214	10.96215	0.00038333	6e-08	0.0	2e-08	0.0004914	5e-08	1e-08	3.8e-07	563.86203623	737.31062795	757.75738249	12.50373391	-0.01710777	-0.36096674
0.0215	11.00934	0.0003912	6e-08	0.0	2e-08	0.00048352	5e-08	1e-08	3.9e-07	564.54150217	737.13271821	757.55275211	12.44701867	-0.01642083	-0.36080606
0.0216	11.0565	0.0003991	6e-08	0.0	2e-08	0.0004756	5e-08	1e-08	4e-07	565.21756592	736.95511133	757.34901657	12.39056095	-0.01572896	-0.36064608
0.0217	11.10362	0.00040703	7e-08	0.0	2e-08	0.00046765	6e-08	1e-08	4.1e-07	565.89024989	736.77778935	757.14617165	12.33435942	-0.01503191	-0.3604868
0.0218	11.1507	0.00041498	7e-08	0.0	2e-08	0.00045968	6e-08	1e-08	4.2e-07	566.55957641	736.60073317	756.9442132	12.27841262	-0.01432948	-0.36032822
0.0219	11.19775	0.00042295	7e-08	0.0	2e-08	0.00045169	6e-08	1e-08	4.2e-07	567.22556774	736.4239224	756.74313706	12.22271913	-0.01362148	-0.36017033
0.022	11.24475	0.00043094	8e-08	0.0	2e-08	0.00044369	7e-08	1e-08	4.3e-07	567.88824583	736.24733705	756.54293909	12.16727778	-0.01290766	-0.36001313
0.0221	11.29172	0.00043893	8e-08	0.0	2e-08	0.00043568	7e-08	1e-08	4.4e-07	568.54763279	736.07095417	756.34361517	12.11208669	-0.01218777	-0.35985661
0.0222	11.33864	0.00044692	9e-08	0.0	3e-08	0.00042767	8e-08	1e-08	4.5e-07	569.20375062	735.89475005	756.14516122	12.05714455	-0.01146155	-0.35970078
0.0223	11.38553	0.00045492	9e-08	0.0	3e-08	0.00041965	8e-08	2e-08	4.6e-07	569.85662115	735.71869995	755.94757315	12.00244991	-0.01072872	-0.35954563
0.0224	11.43238	0.00046292	1e-07	0.0	3e-08	0.00041163	9e-08	2e-08	4.6e-07	570.50626613	735.54277792	755.75084692	11.94800151	-0.00998908	-0.35939116
0.0225	11.47919	0.0004709	1e-07	0.0	3e-08	0.00040363	9e-08	2e-08	4.7e-07	571.152707	735.36695914	755.55497846	11.89379781	-0.00924226	-0.35923736
0.0226	11.52596	0.00047887	1.1e-07	0.0	3e-08	0.00039563	1e-07	2e-08	4.8e-07	571.79596529	735.19121512	755.35996377	11.83983724	-0.00848792	-0.35908423
0.0227	11.57269	0.00048683	1.1e-07	0.0	3e-08	0.00038765	1e-07	2e-08	4.9e-07	572.43606231	735.01551719	755.16579884	11.78611844	-0.00772573	-0.35893176
0.0228	11.61939	0.00049477	1.2e-07	0.0	4e-08	0.0003797	1.1e-07	2e-08	5e-07	573.07301923	734.83983577	754.97247969	11.73263993	-0.00695535	-0.35877996
0.0229	11.66604	0.00050267	1.3e-07	0.0	4e-08	0.00037176	1.2e-07	2e-08	5e-07	573.70685704	734.66414035	754.78000234	11.67940063	-0.00617666	-0.35862882
0.023	11.71266	0.00051055	1.3e-07	0.0	4e-08	0.00036386	1.2e-07	2e-08	5.1e-07	574.33759648	734.48840195	754.58836285	11.62639872	-0.00538902	-0.35847834
0.0231	11.75924	0.0005184	1.4e-07	0.0	4e-08	0.00035599	1.3e-07	3e-08	5.2e-07	574.96525822	734.31258772	754.39755727	11.5736329	-0.00459213	-0.35832852
0.0232	11.80578	0.00052621	1.5e-07	0.0	5e-08	0.00034815	1.4e-07	3e-08	5.3e-07	575.58986272	734.13666517	754.2075817	11.52110174	-0.00378561	-0.35817934
0.0233	11.85228	0.00053397	1.5e-07	0.0	5e-08	0.00034036	1.4e-07	3e-08	5.3e-07	576.21143021	733.96060108	754.01843222	11.46880381	-0.00296905	-0.35803082
0.0234	11.89874	0.00054169	1.6e-07	0.0	5e-08	0.00033261	1.5e-07	3e-08	5.4e-07	576.82998074	733.7843617	753.83010496	11.41673811	-0.00214242	-0.35788294
0.0235	11.94516	0.00054936	1.7e-07	0.0	5e-08	0.00032492	1.6e-07	3e-08	5.5e-07	577.44553414	733.60791493	753.64259604	11.36490279	-0.00130487	-0.3577357
0.0236	11.99154	0.00055697	1.8e-07	0.0	6e-08	0.00031727	1.7e-07	3e-08	5.6e-07	578.05811002	733.43122523	753.45590161	11.31329661	-0.00045614	-0.3575891
0.0237	12.03789	0.00056453	1.8e-07	0.0	6e-08	0.00030969	1.8e-07	4e-08	5.7e-07	578.66772773	733.2542577	753.27001783	11.26191819	0.00040421	-0.35744314
0.0238	12.08419	0.00057202	1.9e-07	0.0	6e-08	0.00030217	1.9e-07	4e-08	5.7e-07	579.27440642	733.07697705	753.08494088	11.21076615	0.00127662	-0.35729782
0.0239	12.13046	0.00057945	2e-07	0.0	7e-08	0.00029471	2e-07	4e-08	5.8e-07	579.87816498	732.89934793	752.90066695	11.15983956	0.002161	-0.35715312
0.024	12.17669	0.0005868	2.1e-07	0.0	7e-08	0.00028732	2.1e-07	4e-08	5.9e-07	580.47902215	732.72133658	752.71719225	11.10913659	0.00305837	-0.35700905
0.0241	12.22287	0.00059409	2.2e-07	0.0	7e-08	0.00028	2.2e-07	4e-08	6e-07	581.07699627	732.54290658	752.53451299	11.05865607	0.00396898	-0.3568656
0.0242	12.26902	0.0006013	2.3e-07	0.0	8e-08	0.00027275	2.3e-07	5e-08	6e-07	581.67210546	732.36402242	752.35262541	11.00839667	0.00489326	-0.35672278
0.0243	12.31513	0.00060842	2.4e-07	0.0	8e-08	0.00026559	2.5e-07	5e-08	6.1e-07	582.26436758	732.1846486	752.17152576	10.95835708	0.00583165	-0.35658058
0.0244	12.3612	0.00061547	2.5e-07	0.0	9e-08	0.00025851	2.6e-07	5e-08	6.2e-07	582.85380022	732.00474988	751.99121031	10.90853628	0.0067842	-0.35643899
0.0245	12.40724	0.00062243	2.6e-07	0.0	9e-08	0.00025151	2.7e-07	5e-08	6.2e-07	583.44042079	731.82429212	751.81167533	10.85893276	0.00775168	-0.35629801
0.0246	12.45323	0.0006293	2.7e-07	0.0	1e-07	0.0002446	2.8e-07	6e-08	6.3e-07	584.0242463	731.64324046	751.63291712	10.80954535	0.00873438	-0.35615765
0.0247	12.49918	0.00063608	2.8e-07	0.0	1e-07	0.00023778	3e-07	6e-08	6.4e-07	584.60529353	731.46156086	751.45493197	10.76037282	0.00973268	-0.35601789
0.0248	12.5451	0.00064276	3e-07	0.0	1e-07	0.00023106	3.1e-07	6e-08	6.4e-07	585.18357898	731.27921972	751.27771621	10.71141401	0.0107468	-0.35587873
0.0249	12.59097	0.00064935	3.1e-07	0.0	1.1e-07	0.00022443	3.3e-07	7e-08	6.5e-07	585.75911888	731.096184	751.10126618	10.66266768	0.01177729	-0.35574018
0.025	12.63681	0.00065583	3.2e-07	0.0	1.2e-07	0.0002179	3.5e-07	7e-08	6.6e-07	586.33192915	730.9124214	750.9255782	10.61413265	0.01282447	-0.35560222
0.0251	12.68261	0.00066222	3.3e-07	0.0	1.2e-07	0.00021147	3.6e-07	7e-08	6.6e-07	586.90202542	730.72790036	750.75064865	10.56580776	0.01388868	-0.35546486
0.0252	12.72837	0.0006685	3.5e-07	0.0	1.3e-07	0.00020514	3.8e-07	8e-08	6.7e-07	587.46942307	730.54258973	750.57647388	10.51769186	0.01497016	-0.3553281
0.0253	12.77409	0.00067468	3.6e-07	0.0	1.3e-07	0.00019891	4e-07	8e-08	6.8e-07	588.03413715	730.35645955	750.4030503	10.46978382	0.01606939	-0.35519192
0.0254	12.81977	0.00068075	3.8e-07	0.0	1.4e-07	0.0001928	4.2e-07	8e-08	6.8e-07	588.59618243	730.1694807	750.23037429	10.42208251	0.01718665	-0.35505633
0.0255	12.86541	0.00068671	3.9e-07	0.0	1.5e-07	0.00018679	4.4e-07	9e-08	6.9e-07	589.15557336	729.98162506	750.05844227	10.37458687	0.01832214	-0.35492132
0.0256	12.91101	0.00069256	4.1e-07	0.0	1.5e-07	0.00018089	4.6e-07	9e-08	6.9e-07	589.7123242	729.79286555	749.88725065	10.32729578	0.01947628	-0.3547869
0.0257	12.95657	0.00069829	4.2e-07	0.0	1.6e-07	0.0001751	4.8e-07	1e-07	7e-07	590.26644882	729.60317623	749.71679587	10.28020817	0.02064932	-0.35465305
0.0258	13.00209	0.00070392	4.4e-07	0.0	1.7e-07	0.00016942	5e-07	1e-07	7.1e-07	590.8179608	729.41253238	749.54707438	10.23332299	0.02184155	-0.35451978
0.0259	13.04758	0.00070942	4.5e-07	0.0	1.7e-07	0.00016385	5.2e-07	1.1e-07	7.1e-07	591.36687354	729.22091042	749.37808264	10.18663936	0.0230529	-0.35438709
0.026	13.09302	0.00071482	4.7e-07	0.0	1.8e-07	0.0001584	5.4e-07	1.1e-07	7.2e-07	591.91320013	729.0282881	749.20981712	10.1401561	0.02428394	-0.35425496
0.0261	13.13842	0.0007201	4.9e-07	0.0	1.9e-07	0.00015306	5.7e-07	1.2e-07	7.2e-07	592.45695332	728.83464465	749.04227431	10.0938723	0.02553479	-0.3541234
0.0262	13.18379	0.00072526	5.1e-07	0.0	2e-07	0.00014784	5.9e-07	1.2e-07	7.3e-07	592.99814562	728.63996072	748.8754507	10.04778698	0.02680555	-0.35399241
0.0263	13.22912	0.0007303	5.3e-07	0.0	2.1e-07	0.00014273	6.2e-07	1.3e-07	7.3e-07	593.53678936	728.44421799	748.70934281	10.0018992	0.02809633	-0.35386197
0.0264	13.2744	0.00073523	5.4e-07	0.0	2.1e-07	0.00013774	6.4e-07	1.3e-07	7.4e-07	594.07289652	728.24740011	748.54394716	9.95620803	0.0294074	-0.3537321
0.0265	13.31965	0.00074004	5.6e-07	0.0	2.2e-07	0.00013287	6.7e-07	1.4e-07	7.4e-07	594.60647882	728.04949222	748.37926029	9.91071255	0.03073884	-0.35360278
0.0266	13.36486	0.00074473	5.8e-07	0.0	2.3e-07	0.00012811	7e-07	1.4e-07	7.5e-07	595.13754631	727.85048096	748.21527917	9.86530474	0.03209068	-0.35347402
0.0267	13.41003	0.0007493	6e-07	0.0	2.4e-07	0.00012347	7.3e-07	1.5e-07	7.5e-07	595.66610439	727.65035429	748.05200209	9.82006562	0.03346307	-0.35334581
0.0268	13.45516	0.00075376	6.3e-07	0.0	2.5e-07	0.00011894	7.6e-07	1.6e-07	7.6e-07	596.1921625	727.44910231	747.88942607	9.77494838	0.03485606	-0.35321815
0.0269	13.50025	0.00075809	6.5e-07	0.0	2.6e-07	0.00011453	7.9e-07	1.6e-07	7.6e-07	596.7157271	727.24671672	747.72754897	9.72993314	0.03626968	-0.35309104
0.027	13.5453	0.00076232	6.7e-07	0.0	2.7e-07	0.00011023	8.2e-07	1.7e-07	7.7e-07	597.23681027	727.04319049	747.56636694	9.68526945	0.03770385	-0.35296447
0.0271	13.59031	0.00076642	6.9e-07	0.0	2.8e-07	0.00010605	8.5e-07	1.8e-07	7.7e-07	597.75542318	726.83851843	747.40587638	9.6406784	0.03915867	-0.35283845
0.0272	13.63528	0.00077041	7.1e-07	0.0	3e-07	0.00010198	8.8e-07	1.8e-07	7.7e-07	598.27157271	726.63269741	747.24607484	9.59626143	0.04063409	-0.35271297
0.0273	13.68021	0.00077429	7.4e-07	0.0	3.1e-07	9.802e-05	9.2e-07	1.9e-07	7.8e-07	598.78526816	726.42572594	747.08695916	9.55207389	0.04213001	-0.35258803
0.0274	13.7251	0.00077805	7.6e-07	0.0	3.2e-07	9.418e-05	9.5e-07	2e-07	7.8e-07	599.2965233	726.21760332	746.92852482	9.50810121	0.04364639	-0.35246362
0.0275	13.76995	0.0007817	7.9e-07	0.0	3.3e-07	9.045e-05	9.9e-07	2.1e-07	7.8e-07	599.80534882	726.00833162	746.77076815	9.46437306	0.04518312	-0.35233974
0.0276	13.81477	0.00078524	8.1e-07	0.0	3.4e-07	8.682e-05	1.03e-06	2.1e-07	7.9e-07	600.3117578	725.79791435	746.61368473	9.42091463	0.04674008	-0.3522164
0.0277	13.85954	0.00078866	8.4e-07	0.0	3.6e-07	8.33e-05	1.07e-06	2.2e-07	7.9e-07	600.8157612	725.58635648	746.45727075	9.37752678	0.04831707	-0.35209358
0.0278	13.90427	0.00079198	8.6e-07	0.0	3.7e-07	7.99e-05	1.11e-06	2.3e-07	8e-07	601.31736327	725.37366402	746.30152432	9.33441995	0.04991396	-0.35197128
0.0279	13.94897	0.00079519	8.9e-07	0.0	3.8e-07	7.659e-05	1.15e-06	2.4e-07	8e-07	601.8165782	725.15984555	746.14644059	9.29152961	0.05153056	-0.3518495
0.028	13.99362	0.0007983	9.2e-07	0.0	4e-07	7.339e-05	1.19e-06	2.5e-07	8e-07	602.31341642	724.94491096	745.9920158	9.248854	0.05316664	-0.35172825
0.0281	14.03823	0.0008013	9.5e-07	0.0	4.1e-07	7.03e-05	1.23e-06	2.6e-07	8e-07	602.80788387	724.72887141	745.83824748	9.2062316	0.05482199	-0.35160751
0.0282	14.08281	0.00080419	9.7e-07	0.0	4.3e-07	6.73e-05	1.28e-06	2.7e-07	8.1e-07	603.29998661	724.51173974	745.68513308	9.16380994	0.05649633	-0.35148728
0.0283	14.12734	0.00080699	1e-06	0.0	4.4e-07	6.44e-05	1.32e-06	2.8e-07	8.1e-07	603.78973136	724.2935305	745.53266985	9.12150854	0.05818937	-0.35136756
0.0284	14.17184	0.00080968	1.03e-06	0.0	4.6e-07	6.16e-05	1.37e-06	2.9e-07	8.1e-07	604.27712269	724.07425969	745.38085564	9.07948758	0.05990093	-0.35124835
0.0285	14.2163	0.00081228	1.06e-06	0.0	4.7e-07	5.89e-05	1.42e-06	3e-07	8.2e-07	604.76217851	723.85394465	745.22968438	9.03760795	0.06163061	-0.35112964
0.0286	14.26071	0.00081478	1.09e-06	0.0	4.9e-07	5.629e-05	1.46e-06	3.1e-07	8.2e-07	605.24490183	723.63260437	745.07915434	8.99590868	0.0633781	-0.35101144
0.0287	14.30509	0.00081718	1.13e-06	0.0	5.1e-07	5.378e-05	1.51e-06	3.2e-07	8.2e-07	605.72530066	723.41025928	744.92926233	8.95439468	0.06514307	-0.35089374
0.0288	14.34942	0.0008195	1.16e-06	0.0	5.2e-07	5.135e-05	1.57e-06	3.3e-07	8.2e-07	606.20338312	723.18693108	744.78000509	8.91306366	0.06692528	-0.35077654
0.0289	14.39372	0.00082172	1.19e-06	0.0	5.4e-07	4.901e-05	1.62e-06	3.4e-07	8.3e-07	606.67915736	722.9626427	744.63137937	8.87193024	0.06872423	-0.35065983
0.029	14.43798	0.00082385	1.22e-06	0.0	5.6e-07	4.676e-05	1.67e-06	3.5e-07	8.3e-07	607.15263225	722.73741871	744.48338167	8.83099972	0.07053958	-0.35054362
0.0291	14.48219	0.0008259	1.26e-06	0.0	5.8e-07	4.459e-05	1.73e-06	3.6e-07	8.3e-07	607.62381693	722.51128492	744.33600845	8.79028113	0.07237093	-0.3504279
0.0292	14.52637	0.00082786	1.29e-06	0.0	6e-07	4.25e-05	1.78e-06	3.7e-07	8.3e-07	608.09271567	722.28426778	744.18925753	8.74959419	0.07421786	-0.35031266
0.0293	14.57051	0.00082974	1.33e-06	0.0	6.1e-07	4.05e-05	1.84e-06	3.9e-07	8.3e-07	608.55933459	722.05639517	744.04312626	8.70913585	0.07607993	-0.35019792
0.0294	14.61461	0.00083154	1.36e-06	0.0	6.3e-07	3.857e-05	1.9e-06	4e-07	8.4e-07	609.02368106	721.82769631	743.89761157	8.66882769	0.07795669	-0.35008365
0.0295	14.65866	0.00083326	1.4e-06	0.0	6.5e-07	3.671e-05	1.96e-06	4.1e-07	8.4e-07	609.48576117	721.59820131	743.75271079	8.62875275	0.07984772	-0.34996987
0.0296	14.70268	0.0008349	1.44e-06	0.0	6.8e-07	3.494e-05	2.03e-06	4.3e-07	8.4e-07	609.94558719	721.36794079	743.60841943	8.58884228	0.08175251	-0.34985657
0.0297	14.74666	0.00083647	1.47e-06	0.0	7e-07	3.323e-05	2.09e-06	4.4e-07	8.4e-07	610.40316474	721.13694684	743.46473496	8.54912045	0.08367058	-0.34974374
0.0298	14.79059	0.00083796	1.51e-06	0.0	7.2e-07	3.159e-05	2.15e-06	4.5e-07	8.4e-07	610.85850201	720.90525224	743.32165411	8.5095933	0.08560141	-0.34963139
0.0299	14.83449	0.00083939	1.55e-06	0.0	7.4e-07	3.003e-05	2.22e-06	4.7e-07	8.5e-07	611.31160656	720.6728906	743.17917381	8.47021559	0.08754473	-0.34951951
0.03	14.87835	0.00084075	1.59e-06	0.0	7.6e-07	2.852e-05	2.29e-06	4.8e-07	8.5e-07	611.76248501	720.43989639	743.03729124	8.43103899	0.08949979	-0.3494081
0.0301	14.92217	0.00084204	1.63e-06	0.0	7.9e-07	2.708e-05	2.36e-06	5e-07	8.5e-07	612.21114597	720.20630471	742.89600304	8.3920492	0.09146615	-0.34929716
0.0302	14.96594	0.00084326	1.67e-06	0.0	8.1e-07	2.571e-05	2.43e-06	5.1e-07	8.5e-07	612.65759745	719.97215137	742.75530604	8.35324779	0.09344327	-0.34918668
0.0303	15.00968	0.00084442	1.71e-06	0.0	8.3e-07	2.439e-05	2.5e-06	5.3e-07	8.5e-07	613.1018459	719.73747277	742.61519751	8.31458098	0.09543083	-0.34907666
0.0304	15.05338	0.00084552	1.76e-06	0.0	8.6e-07	2.313e-05	2.58e-06	5.5e-07	8.5e-07	613.5438985	719.50230591	742.47567454	8.27610528	0.09742805	-0.3489671
0.0305	15.09703	0.00084656	1.8e-06	0.0	8.8e-07	2.193e-05	2.65e-06	5.6e-07	8.5e-07	613.98376256	719.26668832	742.33673422	8.23779574	0.09943448	-0.348858
0.0306	15.14065	0.00084755	1.84e-06	0.0	9.1e-07	2.078e-05	2.73e-06	5.8e-07	8.5e-07	614.42144476	719.03065801	742.1983738	8.19962619	0.10144968	-0.34874936
0.0307	15.18423	0.00084848	1.89e-06	0.0	9.4e-07	1.968e-05	2.81e-06	6e-07	8.6e-07	614.8569501	718.79425356	742.06059106	8.16160464	0.103473	-0.34864117
0.0308	15.22776	0.00084936	1.93e-06	0.0	9.6e-07	1.863e-05	2.89e-06	6.1e-07	8.6e-07	615.29028457	718.55751378	741.92338351	8.12371627	0.10550393	-0.34853343
0.0309	15.27126	0.00085018	1.98e-06	0.0	9.9e-07	1.764e-05	2.97e-06	6.3e-07	8.6e-07	615.72145313	718.32047789	741.78674899	8.08594972	0.10754192	-0.34842613
0.031	15.31472	0.00085095	2.02e-06	0.0	1.02e-06	1.668e-05	3.05e-06	6.5e-07	8.6e-07	616.15046369	718.08318539	741.65068447	8.04847303	0.10958652	-0.34831929
0.0311	15.35813	0.00085168	2.07e-06	0.0	1.05e-06	1.578e-05	3.14e-06	6.7e-07	8.6e-07	616.57732722	717.84567606	741.51518605	8.01111784	0.11163706	-0.34821289
0.0312	15.40151	0.00085236	2.12e-06	0.0	1.07e-06	1.491e-05	3.22e-06	6.9e-07	8.6e-07	617.00204953	717.60798986	741.38025138	7.97395063	0.11369302	-0.34810694
0.0313	15.44484	0.00085299	2.17e-06	0.0	1.1e-06	1.409e-05	3.31e-06	7.1e-07	8.6e-07	617.42463926	717.3701669	741.24587727	7.93698347	0.11575384	-0.34800142
0.0314	15.48814	0.00085359	2.22e-06	0.0	1.13e-06	1.331e-05	3.4e-06	7.3e-07	8.6e-07	617.84510221	717.13224744	741.11206142	7.90011247	0.11781917	-0.34789634
0.0315	15.53139	0.00085414	2.27e-06	0.0	1.16e-06	1.257e-05	3.5e-06	7.5e-07	8.6e-07	618.26344674	716.89427177	740.97880078	7.86347183	0.11988822	-0.3477917
0.0316	15.57461	0.00085465	2.32e-06	0.0	1.2e-06	1.186e-05	3.59e-06	7.7e-07	8.6e-07	618.6796818	716.6562802	740.84609214	7.82702189	0.12196053	-0.3476875
0.0317	15.61778	0.00085512	2.37e-06	0.0	1.23e-06	1.119e-05	3.69e-06	7.9e-07	8.6e-07	619.09381573	716.41831303	740.71393251	7.79070643	0.1240356	-0.34758372
0.0318	15.66091	0.00085555	2.42e-06	0.0	1.26e-06	1.055e-05	3.78e-06	8.1e-07	8.6e-07	619.50585348	716.18041047	740.58231991	7.75457288	0.12611283	-0.34748037
0.0319	15.70401	0.00085595	2.47e-06	0.0	1.29e-06	9.95e-06	3.88e-06	8.3e-07	8.7e-07	619.91580378	715.94261259	740.45125127	7.71860219	0.12819169	-0.34737746
0.032	15.74706	0.00085631	2.53e-06	0.0	1.33e-06	9.38e-06	3.98e-06	8.5e-07	8.7e-07	620.3236738	715.70495932	740.320724	7.68278862	0.13027164	-0.34727496
0.0321	15.79007	0.00085664	2.58e-06	0.0	1.36e-06	8.83e-06	4.09e-06	8.8e-07	8.7e-07	620.72947093	715.46749056	740.19073548	7.64714895	0.13235229	-0.34717289
0.0322	15.83304	0.00085694	2.64e-06	0.0	1.4e-06	8.32e-06	4.19e-06	9e-07	8.7e-07	621.13320256	715.23024612	740.06128309	7.6116549	0.13443295	-0.34707124
0.0323	15.87598	0.0008572	2.69e-06	0.0	1.43e-06	7.83e-06	4.3e-06	9.2e-07	8.7e-07	621.53487524	714.99326527	739.93236449	7.57630851	0.13651314	-0.34697001
0.0324	15.91887	0.00085744	2.75e-06	0.0	1.47e-06	7.37e-06	4.41e-06	9.5e-07	8.7e-07	621.93449549	714.75658713	739.80397738	7.5411037	0.13859234	-0.34686919
0.0325	15.96172	0.00085765	2.8e-06	0.0	1.5e-06	6.93e-06	4.52e-06	9.7e-07	8.7e-07	622.33206975	714.52025102	739.6761195	7.50604071	0.14067024	-0.3467688
0.0326	16.00453	0.00085783	2.86e-06	0.0	1.54e-06	6.51e-06	4.63e-06	1e-06	8.7e-07	622.72760401	714.28429558	739.54878872	7.47110525	0.1427461	-0.34666881
0.0327	16.0473	0.00085798	2.92e-06	0.0	1.58e-06	6.12e-06	4.74e-06	1.02e-06	8.7e-07	623.12110394	714.04875919	739.42198307	7.43629285	0.14481951	-0.34656924
0.0328	16.09003	0.00085811	2.98e-06	0.0	1.62e-06	5.75e-06	4.86e-06	1.05e-06	8.7e-07	623.51257601	713.81367992	739.29570034	7.40170969	0.14689001	-0.34647007
0.0329	16.13271	0.00085822	3.04e-06	0.0	1.66e-06	5.4e-06	4.98e-06	1.07e-06	8.7e-07	623.90203238	713.5790955	739.16993666	7.36726736	0.14895708	-0.34637132
0.033	16.17536	0.0008583	3.1e-06	0.0	1.7e-06	5.07e-06	5.1e-06	1.1e-06	8.7e-07	624.28947913	713.34504327	739.04468999	7.33300457	0.15102027	-0.34627297
0.0331	16.21797	0.00085836	3.16e-06	0.0	1.74e-06	4.76e-06	5.22e-06	1.13e-06	8.7e-07	624.6749253	713.11156015	738.91995742	7.2989341	0.15307908	-0.34617503
0.0332	16.26054	0.0008584	3.23e-06	0.0	1.78e-06	4.47e-06	5.35e-06	1.15e-06	8.7e-07	625.05837812	712.87868258	738.7957366	7.2649571	0.15513312	-0.34607748
0.0333	16.30306	0.00085841	3.29e-06	0.0	1.82e-06	4.19e-06	5.47e-06	1.18e-06	8.7e-07	625.43984443	712.64644653	738.67202532	7.23119215	0.15718186	-0.34598034
0.0334	16.34555	0.00085841	3.35e-06	0.0	1.86e-06	3.93e-06	5.6e-06	1.21e-06	8.7e-07	625.81933404	712.41488749	738.54882051	7.19760557	0.15922488	-0.3458836
0.0335	16.38799	0.00085839	3.42e-06	0.0	1.91e-06	3.68e-06	5.73e-06	1.24e-06	8.7e-07	626.19685588	712.1840404	738.42611939	7.16419833	0.16126173	-0.34578725
0.0336	16.4304	0.00085835	3.48e-06	0.0	1.95e-06	3.45e-06	5.87e-06	1.27e-06	8.7e-07	626.57241556	711.95393975	738.30392014	7.13087579	0.163292	-0.34569129
0.0337	16.47276	0.00085829	3.55e-06	0.0	2e-06	3.23e-06	6e-06	1.3e-06	8.7e-07	626.94602141	711.72461934	738.18222019	7.09774478	0.16531522	-0.34559573
0.0338	16.51508	0.00085822	3.62e-06	0.0	2.04e-06	3.02e-06	6.14e-06	1.33e-06	8.7e-07	627.317681	711.49611242	738.06101722	7.06475948	0.16733099	-0.34550056
0.0339	16.55736	0.00085813	3.68e-06	0.0	2.09e-06	2.83e-06	6.28e-06	1.36e-06	8.7e-07	627.68740166	711.26845169	737.94030896	7.03193972	0.16933897	-0.34540577
0.034	16.5996	0.00085802	3.75e-06	0.0	2.13e-06	2.65e-06	6.42e-06	1.39e-06	8.7e-07	628.05519163	711.04166966	737.82009292	6.99925676	0.17133869	-0.34531137
0.0341	16.6418	0.0008579	3.82e-06	0.0	2.18e-06	2.48e-06	6.56e-06	1.42e-06	8.7e-07	628.42105745	710.81579772	737.70036711	6.96671243	0.17332977	-0.34521736
0.0342	16.68396	0.00085777	3.89e-06	0.0	2.23e-06	2.32e-06	6.71e-06	1.46e-06	8.7e-07	628.78500589	710.5908668	737.5811295	6.93430099	0.17531184	-0.34512373
0.0343	16.72608	0.00085762	3.96e-06	0.0	2.28e-06	2.17e-06	6.85e-06	1.49e-06	8.7e-07	629.14704489	710.36690746	737.46237773	6.90207649	0.17728459	-0.34503048
0.0344	16.76816	0.00085745	4.03e-06	0.0	2.33e-06	2.02e-06	7.01e-06	1.52e-06	8.7e-07	629.50718247	710.14394965	737.34410942	6.86997681	0.17924759	-0.34493761
0.0345	16.8102	0.00085728	4.11e-06	0.0	2.38e-06	1.89e-06	7.16e-06	1.56e-06	8.7e-07	629.86542546	709.92202251	737.22632257	6.83802264	0.18120051	-0.34484512
0.0346	16.85219	0.00085709	4.18e-06	0.0	2.43e-06	1.77e-06	7.31e-06	1.59e-06	8.7e-07	630.22178129	709.70115465	737.10901501	6.80621608	0.18314301	-0.34475301
0.0347	16.89415	0.00085689	4.25e-06	0.0	2.48e-06	1.65e-06	7.47e-06	1.63e-06	8.7e-07	630.57625771	709.48137407	736.99218449	6.77456099	0.18507474	-0.34466127
0.0348	16.93606	0.00085667	4.33e-06	0.0	2.53e-06	1.54e-06	7.63e-06	1.66e-06	8.7e-07	630.92886239	709.26270813	736.8758288	6.7430555	0.1869954	-0.3445699
0.0349	16.97793	0.00085645	4.4e-06	0.0	2.59e-06	1.44e-06	7.79e-06	1.7e-06	8.7e-07	631.27960316	709.04518354	736.75994569	6.71170349	0.18890467	-0.3444789
0.035	17.01976	0.00085621	4.48e-06	0.0	2.64e-06	1.34e-06	7.95e-06	1.74e-06	8.7e-07	631.62848778	708.82882635	736.64453296	6.68048579	0.1908022	-0.34438828
0.0351	17.06155	0.00085597	4.56e-06	0.0	2.7e-06	1.25e-06	8.12e-06	1.77e-06	8.7e-07	631.97552324	708.61366185	736.52958862	6.64942253	0.19268773	-0.34429802
0.0352	17.1033	0.00085571	4.63e-06	0.0	2.75e-06	1.16e-06	8.29e-06	1.81e-06	8.7e-07	632.32071767	708.39971477	736.4151104	6.61850804	0.19456094	-0.34420813
0.0353	17.14501	0.00085545	4.71e-06	0.0	2.81e-06	1.08e-06	8.46e-06	1.85e-06	8.7e-07	632.66407886	708.18700909	736.30109609	6.58774265	0.19642157	-0.3441186
0.0354	17.18668	0.00085517	4.79e-06	0.0	2.87e-06	1.01e-06	8.63e-06	1.89e-06	8.7e-07	633.00561425	707.9755682	736.18754364	6.55711052	0.19826933	-0.34402943
0.0355	17.22831	0.00085489	4.87e-06	0.0	2.92e-06	9.4e-07	8.81e-06	1.93e-06	8.7e-07	633.34533124	707.76541476	736.07445099	6.52662711	0.20010396	-0.34394063
0.0356	17.26989	0.00085459	4.95e-06	0.0	2.98e-06	8.8e-07	8.99e-06	1.97e-06	8.7e-07	633.68323748	707.55657069	735.96181603	6.49628519	0.2019252	-0.34385218
0.0357	17.31144	0.00085429	5.04e-06	1e-08	3.04e-06	8.2e-07	9.17e-06	2.01e-06	8.7e-07	634.0193404	707.34905721	735.84963674	6.46608696	0.20373281	-0.3437641
0.0358	17.35294	0.00085398	5.12e-06	1e-08	3.1e-06	7.6e-07	9.35e-06	2.05e-06	8.7e-07	634.35364773	707.14289517	735.737911	6.43602911	0.20552655	-0.34367636
0.0359	17.3944	0.00085366	5.2e-06	1e-08	3.17e-06	7.1e-07	9.54e-06	2.09e-06	8.7e-07	634.68616678	706.93810441	735.62663682	6.40611002	0.20730619	-0.34358899
0.036	17.43582	0.00085333	5.29e-06	1e-08	3.23e-06	6.6e-07	9.72e-06	2.14e-06	8.7e-07	635.01690492	706.73470416	735.51581223	6.3763286	0.20907151	-0.34350196
0.0361	17.4772	0.000853	5.37e-06	1e-08	3.29e-06	6.1e-07	9.92e-06	2.18e-06	8.7e-07	635.3458696	706.53271305	735.40543521	6.34669206	0.2108223	-0.34341529
0.0362	17.51854	0.00085265	5.46e-06	1e-08	3.35e-06	5.7e-07	1.011e-05	2.22e-06	8.7e-07	635.67306852	706.3321491	735.29550371	6.31719195	0.21255836	-0.34332897
0.0363	17.55984	0.0008523	5.54e-06	1e-08	3.42e-06	5.3e-07	1.03e-05	2.27e-06	8.7e-07	635.99850898	706.13302954	735.18601579	6.28783034	0.21427949	-0.34324299
0.0364	17.60109	0.00085194	5.63e-06	1e-08	3.48e-06	4.9e-07	1.05e-05	2.31e-06	8.7e-07	636.32219842	705.93537097	735.07696946	6.25860695	0.21598552	-0.34315737
0.0365	17.64231	0.00085158	5.72e-06	1e-08	3.55e-06	4.6e-07	1.07e-05	2.36e-06	8.7e-07	636.6441443	705.73918935	734.96836275	6.22952219	0.21767624	-0.34307208
0.0366	17.68348	0.0008512	5.81e-06	1e-08	3.62e-06	4.2e-07	1.091e-05	2.4e-06	8.7e-07	636.96435409	705.54449998	734.86019371	6.20057529	0.2193515	-0.34298715
0.0367	17.72461	0.00085082	5.9e-06	1e-08	3.68e-06	3.9e-07	1.111e-05	2.45e-06	8.7e-07	637.28283527	705.35131746	734.75246037	6.17176646	0.22101115	-0.34290255
0.0368	17.7657	0.00085044	5.99e-06	1e-08	3.75e-06	3.6e-07	1.132e-05	2.5e-06	8.7e-07	637.59959532	705.15965578	734.64516077	6.1430927	0.222655	-0.34281829
0.0369	17.80675	0.00085004	6.08e-06	1e-08	3.82e-06	3.4e-07	1.153e-05	2.55e-06	8.7e-07	637.91464151	704.96952826	734.53829303	6.11455589	0.22428294	-0.34273438
0.037	17.84776	0.00084964	6.17e-06	1e-08	3.89e-06	3.1e-07	1.174e-05	2.59e-06	8.7e-07	638.22798132	704.78094756	734.4318552	6.08615508	0.2258948	-0.3426508
0.0371	17.88872	0.00084923	6.27e-06	1e-08	3.96e-06	2.9e-07	1.196e-05	2.64e-06	8.7e-07	638.53962219	704.59392568	734.32584537	6.05788986	0.22749047	-0.34256755
0.0372	17.92965	0.00084882	6.36e-06	1e-08	4.04e-06	2.7e-07	1.218e-05	2.69e-06	8.7e-07	638.84957148	704.40847404	734.22026164	6.02975774	0.22906982	-0.34248465
0.0373	17.97053	0.0008484	6.46e-06	1e-08	4.11e-06	2.5e-07	1.24e-05	2.74e-06	8.7e-07	639.15783649	704.22460342	734.11510214	6.00176	0.23063273	-0.34240207
0.0374	18.01137	0.00084797	6.55e-06	1e-08	4.18e-06	2.3e-07	1.262e-05	2.8e-06	8.8e-07	639.46442459	704.04232394	734.01036499	5.97389533	0.23217909	-0.34231983
0.0375	18.05217	0.00084754	6.65e-06	1e-08	4.26e-06	2.1e-07	1.285e-05	2.85e-06	8.8e-07	639.76934307	703.86164508	733.90604834	5.94616297	0.23370881	-0.34223791
0.0376	18.09293	0.0008471	6.74e-06	1e-08	4.33e-06	2e-07	1.308e-05	2.9e-06	8.8e-07	640.07260007	703.68257576	733.80215007	5.91861447	0.23522179	-0.34215633
0.0377	18.13365	0.00084666	6.84e-06	1e-08	4.41e-06	1.8e-07	1.331e-05	2.95e-06	8.8e-07	640.37420573	703.5051243	733.69866752	5.89121949	0.23671793	-0.34207507
0.0378	18.17432	0.00084621	6.94e-06	1e-08	4.48e-06	1.7e-07	1.355e-05	3.01e-06	8.8e-07	640.67416771	703.32929835	733.59559874	5.86395477	0.23819716	-0.34199413
0.0379	18.21496	0.00084575	7.04e-06	1e-08	4.56e-06	1.6e-07	1.378e-05	3.06e-06	8.8e-07	640.97249281	703.155105	733.49294202	5.83677626	0.2396594	-0.34191352
0.038	18.25555	0.00084529	7.14e-06	1e-08	4.64e-06	1.5e-07	1.402e-05	3.12e-06	8.8e-07	641.26918198	702.98255077	733.39069741	5.8097113	0.2411046	-0.34183324
0.0381	18.2961	0.00084482	7.24e-06	1e-08	4.72e-06	1.4e-07	1.426e-05	3.17e-06	8.8e-07	641.56425023	702.8116417	733.28886082	5.78280206	0.24253269	-0.34175327
0.0382	18.33661	0.00084434	7.34e-06	1e-08	4.8e-06	1.2e-07	1.451e-05	3.23e-06	8.8e-07	641.85770182	702.64238318	733.18743131	5.75612946	0.24394363	-0.34167363
0.0383	18.37708	0.00084386	7.45e-06	1e-08	4.88e-06	1.2e-07	1.476e-05	3.29e-06	8.8e-07	642.1495472	702.47478002	733.08640615	5.7293694	0.24533733	-0.3415943
0.0384	18.4175	0.00084338	7.55e-06	1e-08	4.97e-06	1.1e-07	1.501e-05	3.34e-06	8.8e-07	642.43978682	702.30883669	732.98578551	5.70282907	0.24671386	-0.34151529
0.0385	18.45789	0.00084289	7.66e-06	1e-08	5.05e-06	1e-07	1.526e-05	3.4e-06	8.8e-07	642.7284236	702.14455728	732.88556889	5.67631143	0.24807308	-0.3414366
0.0386	18.49823	0.00084239	7.76e-06	1e-08	5.13e-06	9e-08	1.552e-05	3.46e-06	8.8e-07	643.01546935	701.9819446	732.78575315	5.64997652	0.24941493	-0.34135822
0.0387	18.53853	0.00084189	7.87e-06	1e-08	5.22e-06	8e-08	1.578e-05	3.52e-06	8.8e-07	643.30093092	701.82100122	732.68633662	5.62374793	0.25073947	-0.34128015
0.0388	18.57879	0.00084138	7.97e-06	1e-08	5.3e-06	8e-08	1.604e-05	3.58e-06	8.8e-07	643.58481315	701.6617296	732.58731821	5.59764235	0.25204665	-0.34120239
0.0389	18.619	0.00084086	8.08e-06	2e-08	5.39e-06	7e-08	1.63e-05	3.64e-06	8.8e-07	643.86712345	701.50413151	732.4886961	5.57164895	0.2533365	-0.34112495
0.039	18.65918	0.00084034	8.19e-06	2e-08	5.48e-06	7e-08	1.657e-05	3.7e-06	8.8e-07	644.1478682	701.34820849	732.39046877	5.54577003	0.25460899	-0.34104782
0.0391	18.69931	0.00083982	8.3e-06	2e-08	5.57e-06	6e-08	1.684e-05	3.77e-06	8.8e-07	644.4270561	701.19396119	732.29263403	5.52007841	0.2558641	-0.34097099
0.0392	18.7394	0.00083929	8.41e-06	2e-08	5.65e-06	6e-08	1.711e-05	3.83e-06	8.8e-07	644.70469487	701.04139003	732.19518995	5.49449833	0.25710185	-0.34089447
0.0393	18.77945	0.00083875	8.52e-06	2e-08	5.74e-06	5e-08	1.739e-05	3.89e-06	8.8e-07	644.98079193	700.89049505	732.09813475	5.46907812	0.25832225	-0.34081826
0.0394	18.81946	0.00083821	8.63e-06	2e-08	5.84e-06	5e-08	1.767e-05	3.96e-06	8.8e-07	645.25535716	700.74127536	732.00146587	5.44380391	0.2595253	-0.34074235
0.0395	18.85942	0.00083766	8.74e-06	2e-08	5.93e-06	4e-08	1.795e-05	4.02e-06	8.8e-07	645.52839836	700.59373008	731.90518139	5.41867963	0.26071098	-0.34066675
0.0396	18.89934	0.00083711	8.86e-06	2e-08	6.02e-06	4e-08	1.823e-05	4.09e-06	8.8e-07	645.79992343	700.44785773	731.80927939	5.39363283	0.26187939	-0.34059144
0.0397	18.93923	0.00083655	8.97e-06	2e-08	6.11e-06	4e-08	1.852e-05	4.16e-06	8.8e-07	646.06993582	700.30365623	731.71375919	5.36870755	0.26303047	-0.34051643
0.0398	18.97906	0.00083599	9.08e-06	2e-08	6.21e-06	3e-08	1.881e-05	4.22e-06	8.8e-07	646.33844301	700.1611232	731.61861898	5.34388342	0.26416425	-0.34044172
0.0399	19.01886	0.00083542	9.2e-06	2e-08	6.3e-06	3e-08	1.91e-05	4.29e-06	8.8e-07	646.60545126	700.02025588	731.52385731	5.3191923	0.26528094	-0.34036731
0.04	19.05862	0.00083484	9.32e-06	2e-08	6.4e-06	3e-08	1.939e-05	4.36e-06	8.8e-07	646.87096797	699.88105152	731.42947239	5.29459786	0.26638039	-0.3402932
0.0401	19.09833	0.00083426	9.43e-06	2e-08	6.5e-06	3e-08	1.969e-05	4.43e-06	8.8e-07	647.1349986	699.74350647	731.33546298	5.27010527	0.2674627	-0.34021938
0.0402	19.138	0.00083368	9.55e-06	2e-08	6.6e-06	3e-08	1.999e-05	4.5e-06	8.8e-07	647.39754891	699.6076169	731.2418278	5.24570672	0.268528	-0.34014586
0.0403	19.17763	0.00083309	9.67e-06	2e-08	6.69e-06	2e-08	2.03e-05	4.57e-06	8.8e-07	647.65862437	699.47337862	731.1485656	5.2214018	0.26957622	-0.34007262
0.0404	19.21721	0.00083249	9.79e-06	2e-08	6.79e-06	2e-08	2.06e-05	4.64e-06	8.8e-07	647.91823037	699.34078701	731.05567521	5.19718531	0.27060745	-0.33999968
0.0405	19.25676	0.00083189	9.91e-06	2e-08	6.9e-06	2e-08	2.091e-05	4.72e-06	8.8e-07	648.17637446	699.20983714	730.9631548	5.17320077	0.27162179	-0.33992703
0.0406	19.29626	0.00083129	1.003e-05	2e-08	7e-06	2e-08	2.122e-05	4.79e-06	8.8e-07	648.43307067	699.08052384	730.87100065	5.1494015	0.27261928	-0.33985467
0.0407	19.33572	0.00083067	1.015e-05	3e-08	7.1e-06	2e-08	2.154e-05	4.86e-06	8.8e-07	648.68832497	698.9528415	730.77921142	5.12555107	0.27359999	-0.33978259
0.0408	19.37514	0.00083006	1.027e-05	3e-08	7.2e-06	2e-08	2.185e-05	4.94e-06	8.8e-07	648.94213162	698.8267843	730.68778916	5.10166234	0.27456401	-0.3397108
0.0409	19.41451	0.00082944	1.04e-05	3e-08	7.31e-06	1e-08	2.217e-05	5.01e-06	8.8e-07	649.19449472	698.70234619	730.59673305	5.07799935	0.2755114	-0.3396393
0.041	19.45384	0.00082881	1.052e-05	3e-08	7.41e-06	1e-08	2.25e-05	5.09e-06	8.8e-07	649.44543361	698.57952072	730.50603786	5.05467608	0.27644219	-0.33956808
0.0411	19.49313	0.00082818	1.064e-05	3e-08	7.52e-06	1e-08	2.282e-05	5.16e-06	8.8e-07	649.69496096	698.45830105	730.41570029	5.03147582	0.27735651	-0.33949715
0.0412	19.53238	0.00082754	1.077e-05	3e-08	7.63e-06	1e-08	2.315e-05	5.24e-06	8.8e-07	649.94308275	698.33868013	730.32571899	5.00836073	0.27825439	-0.33942649
0.0413	19.57159	0.00082689	1.09e-05	3e-08	7.73e-06	1e-08	2.348e-05	5.32e-06	8.8e-07	650.18980473	698.22065056	730.23609268	4.98536088	0.27913594	-0.33935611
0.0414	19.61075	0.00082625	1.102e-05	3e-08	7.84e-06	1e-08	2.382e-05	5.4e-06	8.8e-07	650.43513378	698.1042047	730.14681975	4.96247886	0.28000123	-0.33928601
0.0415	19.64987	0.00082559	1.115e-05	3e-08	7.95e-06	1e-08	2.415e-05	5.48e-06	8.8e-07	650.67907673	697.98933469	730.0578986	4.93970985	0.28085036	-0.33921619
0.0416	19.68895	0.00082493	1.128e-05	3e-08	8.06e-06	1e-08	2.449e-05	5.56e-06	8.8e-07	650.92164023	697.87603242	729.96932771	4.91705147	0.28168342	-0.33914664
0.0417	19.72799	0.00082427	1.141e-05	3e-08	8.17e-06	1e-08	2.484e-05	5.64e-06	8.8e-07	651.16283083	697.76428958	729.88110555	4.8945041	0.2825005	-0.33907736
0.0418	19.76698	0.0008236	1.154e-05	3e-08	8.28e-06	1e-08	2.518e-05	5.72e-06	8.8e-07	651.40265515	697.65409761	729.7932306	4.87206775	0.2833017	-0.33900836
0.0419	19.80593	0.00082293	1.167e-05	4e-08	8.4e-06	1e-08	2.553e-05	5.8e-06	8.8e-07	651.64111979	697.54544775	729.70570135	4.84974186	0.28408711	-0.33893963
0.042	19.84484	0.00082225	1.18e-05	4e-08	8.51e-06	1e-08	2.588e-05	5.89e-06	8.8e-07	651.87823132	697.43833105	729.61851628	4.82752586	0.28485684	-0.33887116
0.0421	19.8837	0.00082156	1.193e-05	4e-08	8.63e-06	1e-08	2.623e-05	5.97e-06	8.8e-07	652.1139963	697.33273836	729.53167388	4.80541929	0.28561099	-0.33880297
0.0422	19.92253	0.00082087	1.206e-05	4e-08	8.74e-06	0.0	2.659e-05	6.06e-06	8.8e-07	652.34842129	697.22866034	729.44517267	4.78342173	0.28634965	-0.33873505
0.0423	19.96131	0.00082018	1.22e-05	4e-08	8.86e-06	0.0	2.695e-05	6.14e-06	8.8e-07	652.58151281	697.12608747	729.35901113	4.76153271	0.28707293	-0.33866739
0.0424	20.00004	0.00081948	1.233e-05	4e-08	8.98e-06	0.0	2.731e-05	6.23e-06	8.8e-07	652.81327738	697.02501008	729.27318779	4.73975179	0.28778095	-0.3386
0.0425	20.03874	0.00081877	1.246e-05	4e-08	9.09e-06	0.0	2.768e-05	6.31e-06	8.8e-07	653.04372151	696.92541831	729.18770116	4.71807849	0.2884738	-0.33853287
0.0426	20.07739	0.00081806	1.26e-05	4e-08	9.21e-06	0.0	2.804e-05	6.4e-06	8.8e-07	653.27285168	696.82730218	729.10254976	4.69651239	0.2891516	-0.338466
0.0427	20.116	0.00081735	1.274e-05	4e-08	9.33e-06	0.0	2.841e-05	6.49e-06	8.8e-07	653.50067438	696.73065155	729.01773212	4.67505301	0.28981446	-0.3383994
0.0428	20.15457	0.00081663	1.287e-05	4e-08	9.45e-06	0.0	2.879e-05	6.58e-06	8.8e-07	653.72719605	696.63545612	728.93324678	4.65369992	0.29046249	-0.33833306
0.0429	20.19309	0.0008159	1.301e-05	5e-08	9.58e-06	0.0	2.916e-05	6.67e-06	8.8e-07	653.95242314	696.54170548	728.84909227	4.63245265	0.29109579	-0.33826698
0.043	20.23157	0.00081517	1.315e-05	5e-08	9.7e-06	0.0	2.954e-05	6.76e-06	8.8e-07	654.17636209	696.4493891	728.76526714	4.61131076	0.29171449	-0.33820116
0.0431	20.27001	0.00081444	1.329e-05	5e-08	9.82e-06	0.0	2.992e-05	6.85e-06	8.8e-07	654.39901931	696.35849631	728.68176994	4.59027381	0.29231871	-0.33813559
0.0432	20.30841	0.0008137	1.342e-05	5e-08	9.94e-06	0.0	3.031e-05	6.94e-06	8.8e-07	654.6204012	696.26901636	728.59859922	4.56934134	0.29290854	-0.33807028
0.0433	20.34676	0.00081295	1.356e-05	5e-08	1.007e-05	0.0	3.069e-05	7.03e-06	8.8e-07	654.84051415	696.18093837	728.51575354	4.54851292	0.29348412	-0.33800523
0.0434	20.38507	0.0008122	1.371e-05	5e-08	1.02e-05	0.0	3.108e-05	7.13e-06	8.8e-07	655.05936454	696.09425137	728.43323147	4.52778808	0.29404557	-0.33794043
0.0435	20.42334	0.00081145	1.385e-05	5e-08	1.032e-05	0.0	3.148e-05	7.22e-06	8.8e-07	655.27695871	696.00894429	728.35103158	4.5071664	0.29459299	-0.33787588
0.0436	20.46156	0.00081069	1.399e-05	5e-08	1.045e-05	0.0	3.187e-05	7.32e-06	8.8e-07	655.49330302	695.92500599	728.26915244	4.48664741	0.2951265	-0.33781158
0.0437	20.49974	0.00080992	1.413e-05	6e-08	1.058e-05	0.0	3.227e-05	7.41e-06	8.8e-07	655.70840379	695.84242525	728.18759264	4.46623068	0.29564624	-0.33774754
0.0438	20.53788	0.00080915	1.427e-05	6e-08	1.071e-05	0.0	3.267e-05	7.51e-06	8.8e-07	655.92226733	695.76119077	728.10635076	4.44591561	0.29615236	-0.33768374
0.0439	20.57597	0.00080838	1.442e-05	6e-08	1.084e-05	0.0	3.307e-05	7.6e-06	8.8e-07	656.13489995	695.68129115	728.0254254	4.42570213	0.29664488	-0.3376202
0.044	20.61403	0.0008076	1.456e-05	6e-08	1.097e-05	0.0	3.348e-05	7.7e-06	8.8e-07	656.34630792	695.60271499	727.94481514	4.40558936	0.29712405	-0.3375569
0.0441	20.65203	0.00080681	1.471e-05	6e-08	1.11e-05	0.0	3.388e-05	7.8e-06	8.8e-07	656.55649752	695.52545081	727.8645186	4.38557721	0.29758988	-0.33749385
0.0442	20.69	0.00080603	1.485e-05	6e-08	1.123e-05	0.0	3.43e-05	7.9e-06	8.8e-07	656.76547501	695.44948709	727.78453438	4.36566556	0.29804242	-0.33743104
0.0443	20.72792	0.00080523	1.5e-05	6e-08	1.136e-05	0.0	3.471e-05	8e-06	8.8e-07	656.97324662	695.37481222	727.70486108	4.34585294	0.29848206	-0.33736848
0.0444	20.7658	0.00080443	1.515e-05	7e-08	1.15e-05	0.0	3.513e-05	8.1e-06	8.8e-07	657.1798186	695.30141463	727.62549734	4.32613997	0.29890865	-0.33730616
0.0445	20.80364	0.00080363	1.529e-05	7e-08	1.163e-05	0.0	3.554e-05	8.2e-06	8.8e-07	657.38519714	695.22928264	727.54644176	4.30652545	0.29932251	-0.33724408
0.0446	20.84143	0.00080282	1.544e-05	7e-08	1.177e-05	0.0	3.597e-05	8.3e-06	8.8e-07	657.58938844	695.15840456	727.46769297	4.28700938	0.29972365	-0.33718224
0.0447	20.87918	0.00080201	1.559e-05	7e-08	1.19e-05	0.0	3.639e-05	8.4e-06	8.8e-07	657.7923993	695.0887675	727.38924948	4.26760387	0.3001106	-0.33712068
0.0448	20.91689	0.00080119	1.574e-05	7e-08	1.204e-05	0.0	3.682e-05	8.51e-06	8.8e-07	657.994237	695.02035757	727.31110966	4.24831565	0.30048257	-0.3370594
0.0449	20.95455	0.00080037	1.589e-05	7e-08	1.218e-05	0.0	3.724e-05	8.61e-06	8.8e-07	658.19490818	694.95316211	727.23327207	4.22920904	0.30083179	-0.33699856
0.045	20.99217	0.00079954	1.604e-05	7e-08	1.232e-05	0.0	3.768e-05	8.72e-06	8.8e-07	658.39442158	694.88716451	727.15573475	4.21003276	0.30118976	-0.33693756
0.0451	21.02975	0.00079871	1.619e-05	8e-08	1.246e-05	0.0	3.811e-05	8.82e-06	8.8e-07	658.59277421	694.82237039	727.07849839	4.1910971	0.3015176	-0.33687714
0.0452	21.06728	0.00079788	1.634e-05	8e-08	1.26e-05	0.0	3.855e-05	8.93e-06	8.8e-07	658.7899836	694.75874603	727.0015591	4.17210949	0.30185194	-0.3368166
0.0453	21.10477	0.00079704	1.649e-05	8e-08	1.274e-05	0.0	3.899e-05	9.03e-06	8.8e-07	658.98604263	694.69630512	726.92491848	4.15312188	0.30218628	-0.33675606
0.0454	21.14222	0.00079619	1.665e-05	8e-08	1.288e-05	0.0	3.943e-05	9.14e-06	8.8e-07	659.18097038	694.63501075	726.84857231	4.13459909	0.30246325	-0.33669666
0.0455	21.17962	0.00079534	1.68e-05	8e-08	1.302e-05	0.0	3.987e-05	9.25e-06	8.8e-07	659.3747667	694.5748632	726.77252065	4.11590794	0.302761	-0.33663684
0.0456	21.21698	0.00079449	1.695e-05	8e-08	1.316e-05	0.0	4.032e-05	9.36e-06	8.8e-07	659.56743284	694.51586005	726.6967632	4.0972598	0.30305344	-0.33657713
0.0457	21.25429	0.00079363	1.711e-05	9e-08	1.331e-05	0.0	4.077e-05	9.47e-06	8.8e-07	659.75897362	694.45799192	726.62129893	4.0788536	0.30331673	-0.33651801
0.0458	21.29157	0.00079277	1.726e-05	9e-08	1.345e-05	0.0	4.122e-05	9.58e-06	8.8e-07	659.94940503	694.40122755	726.54612434	4.06045304	0.30357919	-0.33645891
0.0459	21.32879	0.0007919	1.742e-05	9e-08	1.36e-05	0.0	4.167e-05	9.69e-06	8.8e-07	660.13872602	694.34556907	726.47123966	4.04213188	0.30383198	-0.3364
0.046	21.36598	0.00079103	1.757e-05	9e-08	1.374e-05	0.0	4.213e-05	9.8e-06	8.8e-07	660.32694168	694.29100654	726.39664376	4.02389012	0.3040751	-0.33634128
0.0461	21.40312	0.00079015	1.773e-05	9e-08	1.389e-05	0.0	4.259e-05	9.91e-06	8.8e-07	660.51405785	694.23752858	726.32233539	4.00576798	0.30430397	-0.33628286
0.0462	21.44022	0.00078927	1.788e-05	1e-07	1.404e-05	0.0	4.305e-05	1.003e-05	8.8e-07	660.70008299	694.18511854	726.24831269	3.98776166	0.30451931	-0.33622472
0.0463	21.47727	0.00078839	1.804e-05	1e-07	1.418e-05	0.0	4.351e-05	1.014e-05	8.8e-07	660.88502381	694.13376339	726.17457423	3.96985197	0.3047234	-0.33616682
0.0464	21.51428	0.0007875	1.82e-05	1e-07	1.433e-05	0.0	4.398e-05	1.026e-05	8.8e-07	661.06888939	694.08344541	726.10111802	3.95209946	0.30490927	-0.33610931
0.0465	21.55125	0.00078661	1.836e-05	1e-07	1.448e-05	0.0	4.445e-05	1.037e-05	8.8e-07	661.25168245	694.03415927	726.02794348	3.93444736	0.30508393	-0.33605204
0.0466	21.58817	0.00078571	1.852e-05	1e-07	1.463e-05	0.0	4.492e-05	1.049e-05	8.8e-07	661.4334196	693.98587297	725.95504699	3.91686628	0.30525057	-0.33599494
0.0467	21.62505	0.00078481	1.868e-05	1.1e-07	1.478e-05	0.0	4.539e-05	1.06e-05	8.8e-07	661.6140936	693.93860049	725.88243013	3.89922229	0.30542431	-0.33593769
0.0468	21.66189	0.0007839	1.883e-05	1.1e-07	1.493e-05	0.0	4.587e-05	1.072e-05	8.8e-07	661.79370541	693.89233991	725.81009269	3.8816804	0.30558637	-0.33588069
0.0469	21.69868	0.00078299	1.899e-05	1.1e-07	1.508e-05	0.0	4.635e-05	1.084e-05	8.8e-07	661.97226581	693.8470702	725.73803236	3.86430364	0.30572983	-0.3358241
0.047	21.73543	0.00078208	1.916e-05	1.1e-07	1.524e-05	0.0	4.683e-05	1.096e-05	8.8e-07	662.14978438	693.80277283	725.66624705	3.84700766	0.30586424	-0.3357677
0.0471	21.77213	0.00078116	1.932e-05	1.2e-07	1.539e-05	0.0	4.731e-05	1.107e-05	8.8e-07	662.32626872	693.75943319	725.59473513	3.82989129	0.30597905	-0.33571174
0.0472	21.80879	0.00078024	1.948e-05	1.2e-07	1.554e-05	0.0	4.779e-05	1.119e-05	8.8e-07	662.50171985	693.71704938	725.52349639	3.81273397	0.30609836	-0.33565569
0.0473	21.84541	0.00077931	1.964e-05	1.2e-07	1.57e-05	0.0	4.828e-05	1.131e-05	8.8e-07	662.67614894	693.67559988	725.4525284	3.79576201	0.30619742	-0.33560008
0.0474	21.88198	0.00077838	1.98e-05	1.2e-07	1.585e-05	0.0	4.877e-05	1.143e-05	8.8e-07	662.84955474	693.63508711	725.38183146	3.77890882	0.30628394	-0.33554477
0.0475	21.91851	0.00077745	1.996e-05	1.3e-07	1.601e-05	0.0	4.926e-05	1.156e-05	8.8e-07	663.02195482	693.59547754	725.31140177	3.76207904	0.30636795	-0.33548952
0.0476	21.95499	0.00077651	2.013e-05	1.3e-07	1.617e-05	0.0	4.975e-05	1.168e-05	8.8e-07	663.19334606	693.55677716	725.24124001	3.74527935	0.30644874	-0.33543434
0.0477	21.99143	0.00077557	2.029e-05	1.3e-07	1.632e-05	0.0	5.025e-05	1.18e-05	8.8e-07	663.36373045	693.51898215	725.17134576	3.72850973	0.30652631	-0.33537924
0.0478	22.02783	0.00077463	2.045e-05	1.3e-07	1.648e-05	0.0	5.075e-05	1.193e-05	8.8e-07	663.53311461	693.48207996	725.1017176	3.71199869	0.30657691	-0.33532477
0.0479	22.06418	0.00077368	2.062e-05	1.4e-07	1.664e-05	0.0	5.125e-05	1.205e-05	8.8e-07	663.70151157	693.44604594	725.03235273	3.69545925	0.30663036	-0.33527023
0.048	22.10049	0.00077273	2.078e-05	1.4e-07	1.68e-05	0.0	5.175e-05	1.217e-05	8.8e-07	663.86892022	693.41088217	724.96325141	3.67898657	0.30667677	-0.33521585
0.0481	22.13675	0.00077177	2.095e-05	1.4e-07	1.696e-05	0.0	5.225e-05	1.23e-05	8.8e-07	664.03534501	693.37658019	724.89441267	3.66258063	0.30671616	-0.33516164
0.0482	22.17297	0.00077081	2.111e-05	1.4e-07	1.712e-05	0.0	5.276e-05	1.243e-05	8.8e-07	664.20079175	693.34312903	724.82583527	3.64629881	0.30674278	-0.33510773
0.0483	22.20915	0.00076985	2.128e-05	1.5e-07	1.728e-05	0.0	5.327e-05	1.255e-05	8.8e-07	664.36526881	693.31051302	724.75751744	3.63011946	0.30675914	-0.33505408
0.0484	22.24528	0.00076888	2.145e-05	1.5e-07	1.744e-05	0.0	5.378e-05	1.268e-05	8.8e-07	664.52878244	693.2787206	724.68945784	3.61402655	0.30676684	-0.33500064
0.0485	22.28136	0.00076791	2.161e-05	1.5e-07	1.76e-05	0.0	5.429e-05	1.281e-05	8.8e-07	664.69133817	693.24774158	724.6216553	3.59801162	0.30676686	-0.33494739
0.0486	22.31741	0.00076693	2.178e-05	1.5e-07	1.776e-05	0.0	5.48e-05	1.294e-05	8.8e-07	664.85294174	693.21756536	724.55410859	3.58208202	0.30675846	-0.33489435
0.0487	22.3534	0.00076595	2.195e-05	1.6e-07	1.792e-05	0.0	5.532e-05	1.306e-05	8.8e-07	665.01359854	693.18818212	724.48681657	3.56623469	0.30674197	-0.33484151
0.0488	22.38936	0.00076497	2.211e-05	1.6e-07	1.809e-05	0.0	5.584e-05	1.319e-05	8.8e-07	665.17331427	693.15958137	724.41977804	3.55046742	0.30671776	-0.33478887
0.0489	22.42527	0.00076399	2.228e-05	1.6e-07	1.825e-05	0.0	5.636e-05	1.332e-05	8.8e-07	665.33209432	693.1317534	724.35299184	3.53478124	0.30668567	-0.33473643
0.049	22.46113	0.000763	2.245e-05	1.7e-07	1.842e-05	0.0	5.688e-05	1.346e-05	8.8e-07	665.48994421	693.10468813	724.2864568	3.51917405	0.30664615	-0.33468418
0.0491	22.49695	0.00076201	2.262e-05	1.7e-07	1.858e-05	0.0	5.74e-05	1.359e-05	8.8e-07	665.64686935	693.0783759	724.22017179	3.50364708	0.30659893	-0.33463213
0.0492	22.53273	0.00076101	2.279e-05	1.7e-07	1.875e-05	0.0	5.793e-05	1.372e-05	8.8e-07	665.8028752	693.05280689	724.15413564	3.48819849	0.30654449	-0.33458028
0.0493	22.56846	0.00076001	2.296e-05	1.8e-07	1.891e-05	0.0	5.846e-05	1.385e-05	8.8e-07	665.95796715	693.02797151	724.08834721	3.47282952	0.30648251	-0.33452862
0.0494	22.60415	0.00075901	2.313e-05	1.8e-07	1.908e-05	0.0	5.899e-05	1.398e-05	8.8e-07	666.11215064	693.00386004	724.02280536	3.4575388	0.30641334	-0.33447715
0.0495	22.63979	0.00075801	2.33e-05	1.8e-07	1.924e-05	0.0	5.952e-05	1.412e-05	8.8e-07	666.26543175	692.98046183	723.95750879	3.44235669	0.30633434	-0.33442595
0.0496	22.67539	0.000757	2.347e-05	1.8e-07	1.941e-05	0.0	6.005e-05	1.425e-05	8.8e-07	666.41781604	692.95776714	723.89245634	3.42724071	0.30624937	-0.33437492
0.0497	22.71094	0.00075599	2.364e-05	1.9e-07	1.958e-05	0.0	6.059e-05	1.439e-05	8.8e-07	666.56930899	692.93576644	723.82764686	3.41214269	0.30616279	-0.33432393
0.0498	22.74645	0.00075497	2.381e-05	1.9e-07	1.975e-05	0.0	6.112e-05	1.452e-05	8.8e-07	666.71991519	692.91445172	723.76307936	3.39718233	0.30606379	-0.33427328
0.0499	22.78191	0.00075395	2.398e-05	1.9e-07	1.992e-05	0.0	6.166e-05	1.466e-05	8.8e-07	666.86963762	692.89381784	723.69875324	3.38224915	0.30596259	-0.33422269
0.05	22.81733	0.00075293	2.415e-05	2e-07	2.008e-05	0.0	6.22e-05	1.48e-05	8.8e-07	667.01848267	692.87385388	723.63466713	3.36741678	0.30585248	-0.33417236
0.05009	22.8527	0.00075191	2.432e-05	2e-07	2.025e-05	0.0	6.275e-05	1.493e-05	8.8e-07	667.16645643	692.85454937	723.57081976	3.35266382	0.30573544	-0.33412222
0.05019	22.88803	0.00075088	2.449e-05	2e-07	2.042e-05	0.0	6.329e-05	1.507e-05	8.8e-07	667.31356449	692.83589481	723.50720995	3.33799355	0.30561121	-0.33407229
0.05029	22.92332	0.00074985	2.467e-05	2.1e-07	2.059e-05	0.0	6.383e-05	1.521e-05	8.8e-07	667.45981246	692.81788072	723.44383653	3.32340237	0.30548028	-0.33402255
0.05039	22.95856	0.00074882	2.484e-05	2.1e-07	2.077e-05	0.0	6.438e-05	1.535e-05	8.8e-07	667.60520643	692.80049689	723.38069822	3.30890332	0.30534156	-0.33397304
0.05049	22.99375	0.00074778	2.501e-05	2.2e-07	2.094e-05	0.0	6.493e-05	1.549e-05	8.8e-07	667.7497504	692.78373668	723.31779418	3.294467	0.30519771	-0.33392369
0.05059	23.0289	0.00074675	2.518e-05	2.2e-07	2.111e-05	0.0	6.548e-05	1.563e-05	8.8e-07	667.89345011	692.76759062	723.2551232	3.28003934	0.30505316	-0.33387436
0.05069	23.06401	0.0007457	2.536e-05	2.2e-07	2.128e-05	0.0	6.603e-05	1.577e-05	8.8e-07	668.03631025	692.75205095	723.1926843	3.2657612	0.30489607	-0.3338254
0.05079	23.09907	0.00074466	2.553e-05	2.3e-07	2.145e-05	0.0	6.659e-05	1.591e-05	8.8e-07	668.17833515	692.7371106	723.13047658	3.25154612	0.30473411	-0.33377659
0.05089	23.13408	0.00074361	2.57e-05	2.3e-07	2.163e-05	0.0	6.714e-05	1.605e-05	8.8e-07	668.31953008	692.72276104	723.06849892	3.23739483	0.30456688	-0.33372794
0.05099	23.16905	0.00074256	2.588e-05	2.3e-07	2.18e-05	0.0	6.77e-05	1.619e-05	8.8e-07	668.45990141	692.70899187	723.00675001	3.2232601	0.30439829	-0.33367934
0.05109	23.20398	0.00074151	2.605e-05	2.4e-07	2.197e-05	0.0	6.826e-05	1.633e-05	8.8e-07	668.59945305	692.69579688	722.94522901	3.20926877	0.30421847	-0.33363109
0.05119	23.23886	0.00074046	2.623e-05	2.4e-07	2.215e-05	-0.0	6.882e-05	1.648e-05	8.8e-07	668.7381898	692.68316843	722.88393493	3.19534064	0.3040335	-0.333583
0.05129	23.27369	0.0007394	2.64e-05	2.5e-07	2.232e-05	0.0	6.938e-05	1.662e-05	8.8e-07	668.87611698	692.67109796	722.82286665	3.18147402	0.30384388	-0.33353506
0.05139	23.30848	0.00073834	2.657e-05	2.5e-07	2.25e-05	0.0	6.994e-05	1.677e-05	8.8e-07	669.0132409	692.65957565	722.76202286	3.16763017	0.30365253	-0.33348718
0.05149	23.34322	0.00073728	2.675e-05	2.5e-07	2.267e-05	0.0	7.051e-05	1.691e-05	8.8e-07	669.14956499	692.64859607	722.70140285	3.15392194	0.30345057	-0.33343963
0.05159	23.37792	0.00073621	2.692e-05	2.6e-07	2.285e-05	0.0	7.107e-05	1.705e-05	8.8e-07	669.28509434	692.63815129	722.64100554	3.14027381	0.30324429	-0.33339224
0.05169	23.41258	0.00073515	2.71e-05	2.6e-07	2.302e-05	-0.0	7.164e-05	1.72e-05	8.8e-07	669.41983421	692.62823322	722.58082984	3.12666418	0.3030351	-0.33334494
0.05179	23.44719	0.00073408	2.727e-05	2.7e-07	2.32e-05	-0.0	7.221e-05	1.735e-05	8.8e-07	669.55379062	692.61883263	722.5208745	3.11312857	0.30282034	-0.33329783
0.05189	23.48175	0.000733	2.745e-05	2.7e-07	2.337e-05	-0.0	7.278e-05	1.749e-05	8.8e-07	669.68696693	692.60994435	722.46113882	3.09969648	0.30259784	-0.33325097
0.05199	23.51627	0.00073193	2.762e-05	2.7e-07	2.355e-05	-0.0	7.335e-05	1.764e-05	8.8e-07	669.81936751	692.60156175	722.40162189	3.08627567	0.30237469	-0.33320414
0.05209	23.55074	0.00073085	2.78e-05	2.8e-07	2.373e-05	-0.0	7.392e-05	1.779e-05	8.8e-07	669.9509976	692.59367699	722.34232262	3.07301008	0.30214021	-0.3331577
0.05219	23.58517	0.00072977	2.798e-05	2.8e-07	2.39e-05	-0.0	7.449e-05	1.793e-05	8.8e-07	670.08186594	692.58627695	722.28323918	3.05974014	0.30190606	-0.33311125
0.05229	23.61955	0.00072869	2.815e-05	2.9e-07	2.408e-05	-0.0	7.507e-05	1.808e-05	8.8e-07	670.21197369	692.57935998	722.22437135	3.04660276	0.30166256	-0.33306514
0.05239	23.65388	0.00072761	2.833e-05	2.9e-07	2.426e-05	0.0	7.565e-05	1.823e-05	8.8e-07	670.34132728	692.57291659	722.16571778	3.03343311	0.30142133	-0.33301894
0.05249	23.68817	0.00072652	2.85e-05	3e-07	2.444e-05	0.0	7.622e-05	1.838e-05	8.8e-07	670.46993075	692.56694098	722.10727763	3.02043837	0.30116816	-0.33297318
0.05259	23.72242	0.00072544	2.868e-05	3e-07	2.462e-05	0.0	7.68e-05	1.853e-05	8.8e-07	670.59778722	692.56142861	722.04905024	3.00743711	0.30091539	-0.3329274
0.05269	23.75662	0.00072435	2.886e-05	3.1e-07	2.479e-05	0.0	7.738e-05	1.868e-05	8.8e-07	670.72490541	692.55636688	721.99103381	2.99452995	0.30065612	-0.33288186
0.05279	23.79077	0.00072326	2.903e-05	3.1e-07	2.497e-05	0.0	7.796e-05	1.883e-05	8.8e-07	670.85128514	692.55175607	721.93322837	2.98171334	0.30039064	-0.33283654
0.05289	23.82488	0.00072216	2.921e-05	3.1e-07	2.515e-05	0.0	7.855e-05	1.898e-05	8.8e-07	670.97693548	692.54758319	721.87563206	2.96888017	0.3001263	-0.33279119
0.05299	23.85894	0.00072107	2.938e-05	3.2e-07	2.533e-05	0.0	7.913e-05	1.913e-05	8.8e-07	671.10185482	692.5438506	721.8182452	2.95612001	0.29985738	-0.33274602
0.05309	23.89296	0.00071997	2.956e-05	3.2e-07	2.551e-05	0.0	7.971e-05	1.929e-05	8.8e-07	671.22605077	692.54054766	721.7610662	2.9434597	0.29958175	-0.3327011
0.05319	23.92693	0.00071887	2.974e-05	3.3e-07	2.569e-05	0.0	8.03e-05	1.944e-05	8.8e-07	671.34952919	692.53766613	721.70409385	2.93087296	0.29930128	-0.33265636
0.05329	23.96086	0.00071777	2.992e-05	3.3e-07	2.587e-05	0.0	8.089e-05	1.959e-05	8.8e-07	671.47229507	692.5351991	721.64732713	2.91835221	0.29901654	-0.33261179
0.05339	23.99474	0.00071667	3.009e-05	3.4e-07	2.605e-05	-0.0	8.147e-05	1.974e-05	8.8e-07	671.59435305	692.53314019	721.59076506	2.90589402	0.29872784	-0.33256738
0.05349	24.02857	0.00071556	3.027e-05	3.4e-07	2.623e-05	-0.0	8.206e-05	1.99e-05	8.8e-07	671.71570768	692.53148325	721.53440671	2.89349803	0.29843528	-0.33252313
0.05359	24.06236	0.00071446	3.045e-05	3.5e-07	2.641e-05	-0.0	8.265e-05	2.005e-05	8.8e-07	671.83636346	692.53022223	721.47825114	2.88116456	0.29813885	-0.33247903
0.05369	24.0961	0.00071335	3.062e-05	3.5e-07	2.659e-05	-0.0	8.324e-05	2.021e-05	8.8e-07	671.95632494	692.52935101	721.42229741	2.86889352	0.29783861	-0.33243509
0.05379	24.1298	0.00071224	3.08e-05	3.6e-07	2.677e-05	-0.0	8.384e-05	2.036e-05	8.8e-07	672.07559664	692.52886365	721.36654459	2.85668497	0.29753453	-0.33239131
0.05389	24.16345	0.00071113	3.098e-05	3.6e-07	2.695e-05	-0.0	8.443e-05	2.051e-05	8.8e-07	672.19418307	692.52875411	721.31099173	2.84453814	0.2972268	-0.33234769
0.05399	24.19705	0.00071001	3.115e-05	3.7e-07	2.714e-05	-0.0	8.502e-05	2.067e-05	8.8e-07	672.31208873	692.5290166	721.25563791	2.8324535	0.2969153	-0.33230422
0.05409	24.23061	0.0007089	3.133e-05	3.7e-07	2.732e-05	-0.0	8.562e-05	2.083e-05	8.8e-07	672.42931811	692.52964517	721.2004822	2.82043024	0.2966002	-0.33226091
0.05419	24.26412	0.00070778	3.151e-05	3.8e-07	2.75e-05	-0.0	8.621e-05	2.098e-05	8.8e-07	672.54587566	692.53063414	721.14552368	2.80846772	0.29628161	-0.33221775
0.05429	24.29759	0.00070667	3.169e-05	3.9e-07	2.768e-05	-0.0	8.681e-05	2.114e-05	8.8e-07	672.66176579	692.53197791	721.09076142	2.79656584	0.29595955	-0.33217475
0.05439	24.33101	0.00070555	3.186e-05	3.9e-07	2.786e-05	-0.0	8.741e-05	2.13e-05	8.8e-07	672.77699291	692.53367087	721.03619452	2.78472417	0.29563407	-0.3321319
0.05449	24.36438	0.00070443	3.204e-05	4e-07	2.804e-05	0.0	8.8e-05	2.145e-05	8.8e-07	672.89156142	692.53570751	720.98182208	2.77294257	0.29530521	-0.3320892
0.05459	24.39771	0.00070331	3.222e-05	4e-07	2.823e-05	0.0	8.86e-05	2.161e-05	8.8e-07	673.00547567	692.53808237	720.92764317	2.76122089	0.29497299	-0.33204666
0.05469	24.43099	0.00070218	3.24e-05	4.1e-07	2.841e-05	0.0	8.92e-05	2.177e-05	8.8e-07	673.11874034	692.54078963	720.87365685	2.74956511	0.29463717	-0.33200428
0.05479	24.46422	0.00070106	3.257e-05	4.1e-07	2.859e-05	0.0	8.98e-05	2.193e-05	8.8e-07	673.23135962	692.54382416	720.81986223	2.73797704	0.29429769	-0.33196208
0.05489	24.49741	0.00069993	3.275e-05	4.2e-07	2.877e-05	0.0	9.041e-05	2.209e-05	8.8e-07	673.34333831	692.54718013	720.76625833	2.72643796	0.29395559	-0.33192
0.05499	24.53055	0.00069881	3.293e-05	4.2e-07	2.896e-05	0.0	9.101e-05	2.225e-05	8.8e-07	673.45468021	692.55085296	720.71284437	2.71495344	0.29361061	-0.33187807
0.05509	24.56365	0.00069768	3.31e-05	4.3e-07	2.914e-05	0.0	9.161e-05	2.24e-05	8.8e-07	673.56538943	692.55483771	720.65961948	2.70352544	0.2932627	-0.33183627
0.05519	24.5967	0.00069655	3.328e-05	4.4e-07	2.932e-05	0.0	9.221e-05	2.256e-05	8.8e-07	673.67547019	692.55912936	720.60658279	2.6921479	0.29291216	-0.33179461
0.05529	24.6297	0.00069542	3.346e-05	4.4e-07	2.95e-05	0.0	9.282e-05	2.272e-05	8.8e-07	673.78492669	692.56372295	720.55373343	2.68081598	0.29255923	-0.33175306
0.05539	24.66266	0.00069429	3.364e-05	4.5e-07	2.969e-05	0.0	9.342e-05	2.288e-05	8.8e-07	673.89376201	692.56861488	720.50107077	2.66957929	0.29220152	-0.33171176
0.05549	24.69557	0.00069316	3.381e-05	4.5e-07	2.987e-05	0.0	9.403e-05	2.305e-05	8.8e-07	674.00198244	692.5737978	720.44859351	2.65835799	0.291843	-0.33167049
0.05559	24.72843	0.00069202	3.399e-05	4.6e-07	3.005e-05	0.0	9.463e-05	2.321e-05	8.8e-07	674.10959527	692.57926338	720.39630012	2.64729203	0.29147691	-0.33162963
0.05569	24.76125	0.00069089	3.417e-05	4.6e-07	3.024e-05	0.0	9.524e-05	2.337e-05	8.8e-07	674.21659919	692.58501312	720.34419089	2.63614731	0.29111467	-0.33158856
0.05579	24.79402	0.00068976	3.434e-05	4.7e-07	3.042e-05	0.0	9.585e-05	2.353e-05	8.8e-07	674.32299609	692.59104486	720.29226542	2.62510202	0.29074753	-0.33154775
0.05589	24.82674	0.00068862	3.452e-05	4.8e-07	3.06e-05	0.0	9.646e-05	2.369e-05	8.8e-07	674.42879356	692.59735001	720.24052214	2.61412582	0.29037708	-0.33150712
0.05599	24.85942	0.00068748	3.47e-05	4.8e-07	3.079e-05	-0.0	9.706e-05	2.385e-05	8.8e-07	674.53399693	692.60392263	720.18895994	2.60322821	0.29000298	-0.33146669
0.05609	24.89205	0.00068635	3.487e-05	4.9e-07	3.097e-05	-0.0	9.767e-05	2.402e-05	8.8e-07	674.63860813	692.61076057	720.13757843	2.59233842	0.28962849	-0.33142628
0.05619	24.92463	0.00068521	3.505e-05	5e-07	3.115e-05	-0.0	9.828e-05	2.418e-05	8.8e-07	674.74263136	692.6178592	720.08637673	2.58154044	0.28924976	-0.33138611
0.05629	24.95717	0.00068407	3.523e-05	5e-07	3.133e-05	0.0	9.889e-05	2.434e-05	8.8e-07	674.84607205	692.62521261	720.03535373	2.57081614	0.28886775	-0.33134613
0.05639	24.98966	0.00068293	3.54e-05	5.1e-07	3.152e-05	0.0	9.95e-05	2.45e-05	8.8e-07	674.94893583	692.63281475	719.98450825	2.56009286	0.28848569	-0.33130615
0.05649	25.0221	0.00068179	3.558e-05	5.1e-07	3.17e-05	0.0	0.00010011	2.467e-05	8.8e-07	675.05122193	692.64066642	719.93384044	2.54941783	0.28810147	-0.33126629
0.05659	25.05449	0.00068065	3.576e-05	5.2e-07	3.188e-05	0.0	0.00010073	2.483e-05	8.8e-07	675.15293591	692.64876171	719.88334916	2.53883381	0.28771325	-0.33122668
0.05669	25.08684	0.00067951	3.593e-05	5.3e-07	3.207e-05	-0.0	0.00010134	2.5e-05	8.8e-07	675.25408291	692.65709517	719.83303334	2.52829312	0.28732317	-0.33118717
0.05679	25.11915	0.00067836	3.611e-05	5.3e-07	3.225e-05	0.0	0.00010195	2.516e-05	8.8e-07	675.35466645	692.66566313	719.78289225	2.51780326	0.28693094	-0.3311478
0.05689	25.1514	0.00067722	3.628e-05	5.4e-07	3.243e-05	-0.0	0.00010256	2.533e-05	8.8e-07	675.45469033	692.67446165	719.7329251	2.50736508	0.28653656	-0.33110856
0.05699	25.18361	0.00067608	3.646e-05	5.5e-07	3.262e-05	-0.0	0.00010317	2.549e-05	8.8e-07	675.55415836	692.68348682	719.6831311	2.49697886	0.28614002	-0.33106946
0.05709	25.21577	0.00067493	3.664e-05	5.5e-07	3.28e-05	-0.0	0.00010379	2.566e-05	8.8e-07	675.65307439	692.6927347	719.63350945	2.48662775	0.28574203	-0.33103045
0.05719	25.24788	0.00067379	3.681e-05	5.6e-07	3.298e-05	-0.0	0.0001044	2.582e-05	8.8e-07	675.75144146	692.7022022	719.58405952	2.4763623	0.28534058	-0.33099167
0.05729	25.27995	0.00067264	3.699e-05	5.7e-07	3.317e-05	-0.0	0.00010501	2.599e-05	8.8e-07	675.8492653	692.71188357	719.5347801	2.46611137	0.28493854	-0.33095292
0.05739	25.31197	0.0006715	3.716e-05	5.7e-07	3.335e-05	-0.0	0.00010563	2.615e-05	8.8e-07	675.94654741	692.72177733	719.48567091	2.45592917	0.28453384	-0.33091435
0.05749	25.34394	0.00067035	3.734e-05	5.8e-07	3.353e-05	-0.0	0.00010624	2.632e-05	8.8e-07	676.04329371	692.73187762	719.43673069	2.44581705	0.28412638	-0.33087597
0.05759	25.37586	0.00066921	3.751e-05	5.9e-07	3.371e-05	0.0	0.00010686	2.648e-05	8.8e-07	676.13950827	692.7421805	719.3879586	2.43580148	0.28371537	-0.33083784
0.05769	25.40774	0.00066806	3.769e-05	6e-07	3.39e-05	0.0	0.00010747	2.665e-05	8.8e-07	676.23519639	692.75268081	719.33935354	2.42574573	0.28330586	-0.33079961
0.05779	25.43957	0.00066692	3.786e-05	6e-07	3.408e-05	0.0	0.00010809	2.682e-05	8.8e-07	676.33035533	692.76338124	719.29091608	2.41571978	0.28289521	-0.33076145
0.05789	25.47135	0.00066577	3.804e-05	6.1e-07	3.426e-05	0.0	0.0001087	2.698e-05	8.8e-07	676.42499031	692.77427675	719.24264512	2.40577931	0.28248139	-0.33072352
0.05799	25.50308	0.00066462	3.821e-05	6.2e-07	3.444e-05	0.0	0.00010932	2.715e-05	8.8e-07	676.51910708	692.78536186	719.19453948	2.39592335	0.28206452	-0.33068581
0.05809	25.53477	0.00066348	3.839e-05	6.2e-07	3.463e-05	-0.0	0.00010993	2.732e-05	8.8e-07	676.61271016	692.79663234	719.14659821	2.38606882	0.28164762	-0.33064811
0.05819	25.56641	0.00066233	3.856e-05	6.3e-07	3.481e-05	-0.0	0.00011055	2.749e-05	8.8e-07	676.70580058	692.80808724	719.09882109	2.37627991	0.2812284	-0.33061057
0.05829	25.598	0.00066118	3.873e-05	6.4e-07	3.499e-05	-0.0	0.00011117	2.765e-05	8.8e-07	676.79838376	692.81972154	719.05120699	2.36654731	0.28080722	-0.33057319
0.05839	25.62955	0.00066004	3.891e-05	6.5e-07	3.517e-05	0.0	0.00011178	2.782e-05	8.8e-07	676.89046459	692.83153076	719.00375489	2.35689454	0.2803834	-0.33053602
0.05849	25.66104	0.00065889	3.908e-05	6.5e-07	3.536e-05	0.0	0.0001124	2.799e-05	8.8e-07	676.98204435	692.84351376	718.95646452	2.34722516	0.27996013	-0.33049881
0.05859	25.69249	0.00065774	3.926e-05	6.6e-07	3.554e-05	0.0	0.00011301	2.816e-05	8.8e-07	677.07312602	692.85566785	718.90933527	2.3376294	0.27953439	-0.33046179
0.05869	25.72389	0.00065659	3.943e-05	6.7e-07	3.572e-05	0.0	0.00011363	2.833e-05	8.8e-07	677.16371395	692.86798913	718.86236621	2.32807662	0.27910728	-0.33042489
0.05879	25.75525	0.00065545	3.96e-05	6.8e-07	3.59e-05	0.0	0.00011425	2.85e-05	8.8e-07	677.25381259	692.88047365	718.81555641	2.31858623	0.27867815	-0.33038815
0.05889	25.78655	0.0006543	3.977e-05	6.8e-07	3.608e-05	0.0	0.00011486	2.866e-05	8.8e-07	677.34342483	692.89311889	718.76890528	2.30914124	0.27824766	-0.33035154
0.05899	25.81781	0.00065315	3.995e-05	6.9e-07	3.626e-05	0.0	0.00011548	2.883e-05	8.8e-07	677.43255396	692.90592199	718.72241211	2.29974133	0.27781573	-0.33031504
0.05909	25.84902	0.00065201	4.012e-05	7e-07	3.644e-05	0.0	0.00011609	2.9e-05	8.8e-07	677.52120282	692.91888048	718.67607632	2.29036098	0.27738325	-0.3302786
0.05919	25.88018	0.00065086	4.029e-05	7.1e-07	3.663e-05	0.0	0.00011671	2.917e-05	8.8e-07	677.60937526	692.93199109	718.62989709	2.28106383	0.27694825	-0.33024238
0.05929	25.9113	0.00064971	4.046e-05	7.1e-07	3.681e-05	0.0	0.00011733	2.934e-05	8.8e-07	677.69707582	692.94524993	718.58387348	2.27183796	0.27651123	-0.33020635
0.05939	25.94236	0.00064857	4.064e-05	7.2e-07	3.699e-05	0.0	0.00011794	2.951e-05	8.8e-07	677.78430914	692.95865315	718.53800449	2.26259472	0.2760747	-0.33017028
0.05949	25.97338	0.00064742	4.081e-05	7.3e-07	3.717e-05	0.0	0.00011856	2.968e-05	8.8e-07	677.87107384	692.9722019	718.49229043	2.25339442	0.27563693	-0.33013432
0.05959	26.00435	0.00064627	4.098e-05	7.4e-07	3.735e-05	0.0	0.00011918	2.985e-05	8.8e-07	677.95737487	692.98589205	718.44673026	2.24425245	0.27519751	-0.33009852
0.05969	26.03527	0.00064513	4.115e-05	7.5e-07	3.753e-05	0.0	0.00011979	3.002e-05	8.8e-07	678.04321606	692.99972046	718.40132316	2.23516096	0.27475672	-0.33006285
0.05979	26.06615	0.00064398	4.132e-05	7.5e-07	3.771e-05	0.0	0.00012041	3.019e-05	8.8e-07	678.12860097	693.01368423	718.35606839	2.22612462	0.27431443	-0.33002733
0.05989	26.09697	0.00064284	4.149e-05	7.6e-07	3.789e-05	0.0	0.00012102	3.036e-05	8.8e-07	678.21353284	693.02778074	718.31096526	2.21712144	0.27387128	-0.32999191
0.05999	26.12775	0.0006417	4.166e-05	7.7e-07	3.807e-05	0.0	0.00012164	3.053e-05	8.8e-07	678.29801483	693.04200748	718.2660131	2.20815991	0.27342704	-0.32995659
0.06009	26.15848	0.00064055	4.183e-05	7.8e-07	3.825e-05	0.0	0.00012225	3.07e-05	8.8e-07	678.38205015	693.05636188	718.22121125	2.1992559	0.27298134	-0.32992144
0.06019	26.18916	0.00063941	4.2e-05	7.9e-07	3.843e-05	-0.0	0.00012287	3.087e-05	8.8e-07	678.46564219	693.07084129	718.17655897	2.19038428	0.27253484	-0.32988637
0.06029	26.21979	0.00063827	4.217e-05	7.9e-07	3.861e-05	0.0	0.00012348	3.104e-05	8.8e-07	678.54879395	693.08544336	718.13205563	2.18155352	0.27208734	-0.32985141
0.06039	26.25037	0.00063712	4.234e-05	8e-07	3.878e-05	0.0	0.0001241	3.121e-05	8.8e-07	678.63150856	693.1001657	718.08770058	2.17276712	0.27163878	-0.32981657
0.06049	26.28091	0.00063598	4.251e-05	8.1e-07	3.896e-05	-0.0	0.00012471	3.138e-05	8.8e-07	678.71378928	693.11500578	718.04349311	2.16403305	0.27118898	-0.32978188
0.06059	26.31139	0.00063484	4.268e-05	8.2e-07	3.914e-05	0.0	0.00012533	3.155e-05	8.8e-07	678.79563922	693.12996126	717.99943258	2.1553307	0.27073846	-0.32974727
0.06069	26.34183	0.0006337	4.285e-05	8.3e-07	3.932e-05	0.0	0.00012594	3.173e-05	8.8e-07	678.87706137	693.14502988	717.95551834	2.14666825	0.27028703	-0.32971277
0.06079	26.37222	0.00063256	4.302e-05	8.4e-07	3.95e-05	-0.0	0.00012656	3.19e-05	8.8e-07	678.95805881	693.16020934	717.91174974	2.13806092	0.26983439	-0.32967843
0.06089	26.40256	0.00063142	4.319e-05	8.4e-07	3.968e-05	0.0	0.00012717	3.207e-05	8.8e-07	679.03863479	693.17549725	717.86812608	2.12948469	0.26938108	-0.32964416
0.06099	26.43285	0.00063028	4.336e-05	8.5e-07	3.985e-05	-0.0	0.00012778	3.224e-05	8.8e-07	679.11879217	693.19089148	717.82464677	2.12094765	0.26892694	-0.32961001
0.06109	26.4631	0.00062914	4.352e-05	8.6e-07	4.003e-05	-0.0	0.0001284	3.241e-05	8.8e-07	679.19853395	693.20638988	717.78131116	2.11245302	0.26847192	-0.32957597
0.06119	26.49329	0.00062801	4.369e-05	8.7e-07	4.021e-05	0.0	0.00012901	3.258e-05	8.8e-07	679.27786324	693.22199019	717.73811858	2.10400883	0.26801588	-0.32954208
0.06129	26.52344	0.00062687	4.386e-05	8.8e-07	4.038e-05	-0.0	0.00012962	3.275e-05	8.8e-07	679.35678302	693.23769029	717.6950684	2.09559495	0.26755924	-0.32950826
0.06139	26.55353	0.00062573	4.403e-05	8.9e-07	4.056e-05	-0.0	0.00013023	3.293e-05	8.8e-07	679.43529614	693.25348814	717.65216	2.08721935	0.26710186	-0.32947455
0.06149	26.58358	0.0006246	4.419e-05	9e-07	4.074e-05	0.0	0.00013085	3.31e-05	8.8e-07	679.51340557	693.26938168	717.60939277	2.07889657	0.26664348	-0.32944099
0.06159	26.61358	0.00062346	4.436e-05	9.1e-07	4.091e-05	-0.0	0.00013146	3.327e-05	8.8e-07	679.59111438	693.28536875	717.56676603	2.07060365	0.26618456	-0.32940751
0.06169	26.64353	0.00062233	4.452e-05	9.1e-07	4.109e-05	0.0	0.00013207	3.344e-05	8.8e-07	679.66842532	693.30144746	717.52427919	2.06234831	0.26572497	-0.32937414
0.06179	26.67343	0.0006212	4.469e-05	9.2e-07	4.126e-05	0.0	0.00013268	3.361e-05	8.8e-07	679.74534126	693.31761585	717.48193165	2.05413351	0.26526466	-0.32934088
0.06189	26.70328	0.00062007	4.486e-05	9.3e-07	4.144e-05	-0.0	0.00013329	3.378e-05	8.8e-07	679.82186517	693.3338719	717.43972276	2.04596733	0.26480352	-0.32930775
0.06199	26.73308	0.00061893	4.502e-05	9.4e-07	4.161e-05	0.0	0.0001339	3.396e-05	8.8e-07	679.89799989	693.35021369	717.3976519	2.0378301	0.2643419	-0.32927471
0.06209	26.76284	0.0006178	4.519e-05	9.5e-07	4.179e-05	0.0	0.00013451	3.413e-05	8.8e-07	679.97374815	693.36663941	717.35571851	2.02972957	0.26387969	-0.32924177
0.06219	26.79254	0.00061668	4.535e-05	9.6e-07	4.196e-05	-0.0	0.00013512	3.43e-05	8.8e-07	680.04911278	693.3831472	717.31392195	2.02167967	0.26341669	-0.32920897
0.06229	26.8222	0.00061555	4.552e-05	9.7e-07	4.214e-05	0.0	0.00013572	3.447e-05	8.8e-07	680.12409672	693.39973511	717.2722616	2.01365843	0.26295325	-0.32917625
0.06239	26.8518	0.00061442	4.568e-05	9.8e-07	4.231e-05	-0.0	0.00013633	3.464e-05	8.8e-07	680.19870259	693.41640145	717.2307369	2.00567323	0.26248927	-0.32914363
0.06249	26.88136	0.00061329	4.584e-05	9.9e-07	4.248e-05	-0.0	0.00013694	3.482e-05	8.8e-07	680.27293312	693.43314447	717.18934724	1.99772676	0.26202473	-0.32911112
0.06259	26.91087	0.00061217	4.601e-05	1e-06	4.266e-05	0.0	0.00013755	3.499e-05	8.8e-07	680.34679116	693.44996233	717.14809202	1.98982714	0.26155954	-0.32907874
0.06269	26.94032	0.00061105	4.617e-05	1.01e-06	4.283e-05	-0.0	0.00013815	3.516e-05	8.8e-07	680.42027942	693.46685334	717.10697065	1.98195518	0.26109398	-0.32904645
0.06279	26.96973	0.00060992	4.633e-05	1.02e-06	4.3e-05	-0.0	0.00013876	3.533e-05	8.8e-07	680.4934005	693.48381585	717.06598256	1.97411842	0.26062796	-0.32901425
0.06289	26.99909	0.0006088	4.65e-05	1.03e-06	4.318e-05	0.0	0.00013936	3.55e-05	8.8e-07	680.56615709	693.50084819	717.02512717	1.96633015	0.26016132	-0.32898219
0.06299	27.0284	0.00060768	4.666e-05	1.04e-06	4.335e-05	-0.0	0.00013997	3.568e-05	8.8e-07	680.638552	693.51794863	716.98440386	1.95856941	0.25969435	-0.3289502
0.06309	27.05766	0.00060656	4.682e-05	1.04e-06	4.352e-05	0.0	0.00014057	3.585e-05	8.8e-07	680.71058775	693.53511565	716.94381209	1.95084321	0.25922696	-0.32891832
0.06319	27.08687	0.00060544	4.698e-05	1.05e-06	4.369e-05	0.0	0.00014118	3.602e-05	8.8e-07	680.78226692	693.55234766	716.9033513	1.94315596	0.25875914	-0.32888654
0.06329	27.11603	0.00060433	4.714e-05	1.06e-06	4.386e-05	0.0	0.00014178	3.619e-05	8.8e-07	680.85359278	693.56964271	716.86302076	1.93550625	0.25829091	-0.32885488
0.06339	27.14514	0.00060321	4.73e-05	1.07e-06	4.403e-05	0.0	0.00014238	3.636e-05	8.8e-07	680.92456858	693.58699888	716.82281977	1.92792139	0.25782201	-0.32882339
0.06349	27.1742	0.00060209	4.746e-05	1.08e-06	4.42e-05	0.0	0.00014298	3.654e-05	8.8e-07	680.99519496	693.6044158	716.78274819	1.9203166	0.25735332	-0.32879185
0.06359	27.20321	0.00060098	4.763e-05	1.09e-06	4.437e-05	0.0	0.00014358	3.671e-05	8.8e-07	681.06547433	693.62189204	716.74280549	1.91277362	0.25688401	-0.32876049
0.06369	27.23217	0.00059987	4.779e-05	1.1e-06	4.454e-05	0.0	0.00014419	3.688e-05	8.8e-07	681.13540991	693.63942575	716.70299097	1.90526112	0.25641442	-0.32872922
0.06379	27.26108	0.00059876	4.795e-05	1.11e-06	4.471e-05	0.0	0.00014479	3.705e-05	8.8e-07	681.20500428	693.65701542	716.66330405	1.89778345	0.25594452	-0.32869805
0.06389	27.28994	0.00059765	4.81e-05	1.12e-06	4.488e-05	0.0	0.00014538	3.723e-05	8.8e-07	681.27425999	693.67465962	716.62374417	1.89033966	0.25547433	-0.32866697
0.06399	27.31875	0.00059654	4.826e-05	1.13e-06	4.505e-05	0.0	0.00014598	3.74e-05	8.8e-07	681.34317951	693.69235696	716.5843108	1.88294135	0.25500378	-0.32863602
0.06409	27.34751	0.00059543	4.842e-05	1.14e-06	4.522e-05	0.0	0.00014658	3.757e-05	8.8e-07	681.41176545	693.71010596	716.54500335	1.87557004	0.25453303	-0.32860516
0.06419	27.37622	0.00059433	4.858e-05	1.15e-06	4.539e-05	0.0	0.00014718	3.774e-05	8.8e-07	681.48002003	693.72790541	716.50582133	1.86822391	0.2540621	-0.32857436
0.06429	27.40488	0.00059322	4.874e-05	1.16e-06	4.555e-05	0.0	0.00014777	3.791e-05	8.8e-07	681.54794608	693.74575374	716.46676413	1.86094336	0.25359072	-0.32854376
0.06439	27.43349	0.00059212	4.89e-05	1.17e-06	4.572e-05	0.0	0.00014837	3.808e-05	8.8e-07	681.61554651	693.76364938	716.42783108	1.85365547	0.25311938	-0.32851314
0.06449	27.46205	0.00059102	4.905e-05	1.18e-06	4.589e-05	0.0	0.00014897	3.826e-05	8.8e-07	681.68282199	693.78159197	716.38902205	1.84641849	0.25264777	-0.32848266
0.06459	27.49056	0.00058992	4.921e-05	1.19e-06	4.605e-05	0.0	0.00014956	3.843e-05	8.8e-07	681.74977628	693.7995795	716.3503362	1.83922626	0.25217589	-0.32845231
0.06469	27.51901	0.00058882	4.937e-05	1.2e-06	4.622e-05	-0.0	0.00015015	3.86e-05	8.8e-07	681.81641126	693.81761096	716.31177311	1.83204224	0.25170398	-0.32842199
0.06479	27.54742	0.00058773	4.952e-05	1.21e-06	4.639e-05	-0.0	0.00015075	3.877e-05	8.8e-07	681.88272895	693.8356853	716.27333233	1.82491271	0.2512318	-0.32839183
0.06489	27.57578	0.00058663	4.968e-05	1.22e-06	4.655e-05	0.0	0.00015134	3.894e-05	8.8e-07	681.94873259	693.85380084	716.23501313	1.81783629	0.25075943	-0.32836182
0.06499	27.60409	0.00058554	4.983e-05	1.23e-06	4.672e-05	0.0	0.00015193	3.911e-05	8.8e-07	682.0144261	693.87195557	716.19681464	1.81075466	0.25028707	-0.3283318
0.06509	27.63234	0.00058444	4.999e-05	1.25e-06	4.688e-05	0.0	0.00015252	3.929e-05	8.8e-07	682.07980816	693.89015016	716.15873716	1.80370138	0.2498146	-0.32830186
0.06519	27.66055	0.00058335	5.014e-05	1.26e-06	4.705e-05	0.0	0.00015311	3.946e-05	8.8e-07	682.14488213	693.90838289	716.12077992	1.79668841	0.24934201	-0.32827205
0.06529	27.6887	0.00058226	5.03e-05	1.27e-06	4.721e-05	-0.0	0.0001537	3.963e-05	8.8e-07	682.20965057	693.9266525	716.08294237	1.78970999	0.24886932	-0.32824233
0.06539	27.71681	0.00058118	5.045e-05	1.28e-06	4.737e-05	0.0	0.00015429	3.98e-05	8.8e-07	682.27411584	693.9449578	716.04522396	1.78276515	0.24839655	-0.32821271
0.06549	27.74486	0.00058009	5.061e-05	1.29e-06	4.754e-05	0.0	0.00015487	3.997e-05	8.8e-07	682.33828049	693.96329754	716.00762412	1.77584431	0.24792374	-0.32818316
0.06559	27.77286	0.00057901	5.076e-05	1.3e-06	4.77e-05	0.0	0.00015546	4.014e-05	8.8e-07	682.40214599	693.981671	715.97014252	1.76896142	0.24745086	-0.32815373
0.06569	27.80081	0.00057792	5.091e-05	1.31e-06	4.786e-05	0.0	0.00015605	4.031e-05	8.8e-07	682.4657149	694.00007692	715.93277858	1.76210243	0.24697794	-0.32812437
0.06579	27.82872	0.00057684	5.107e-05	1.32e-06	4.802e-05	0.0	0.00015663	4.048e-05	8.8e-07	682.52898932	694.01851433	715.89553183	1.75528199	0.24650503	-0.32809512
0.06589	27.85656	0.00057576	5.122e-05	1.33e-06	4.818e-05	0.0	0.00015722	4.066e-05	8.8e-07	682.59197151	694.03698213	715.85840176	1.74849029	0.24603209	-0.32806596
0.06599	27.88436	0.00057468	5.137e-05	1.34e-06	4.835e-05	0.0	0.0001578	4.083e-05	8.8e-07	682.65466368	694.05547929	715.82138785	1.74173024	0.24555914	-0.32803689
0.06609	27.91211	0.00057361	5.152e-05	1.35e-06	4.851e-05	-0.0	0.00015838	4.1e-05	8.8e-07	682.71706804	694.07400476	715.78448962	1.73500114	0.2450862	-0.32800791
0.06619	27.93981	0.00057253	5.167e-05	1.36e-06	4.867e-05	-0.0	0.00015896	4.117e-05	8.8e-07	682.77918689	694.0925575	715.74770653	1.72831098	0.24461331	-0.32797906
0.06629	27.96745	0.00057146	5.182e-05	1.37e-06	4.883e-05	0.0	0.00015954	4.134e-05	8.8e-07	682.84102255	694.11113643	715.71103807	1.72164711	0.24414046	-0.32795028
0.06639	27.99505	0.00057039	5.197e-05	1.38e-06	4.899e-05	0.0	0.00016012	4.151e-05	8.8e-07	682.90257689	694.12974072	715.67448379	1.71500977	0.24366765	-0.32792158
0.06649	28.02259	0.00056932	5.212e-05	1.4e-06	4.915e-05	0.0	0.0001607	4.168e-05	8.8e-07	682.96385193	694.14836946	715.63804324	1.70838689	0.24319487	-0.32789293
0.06659	28.05008	0.00056825	5.227e-05	1.41e-06	4.931e-05	0.0	0.00016128	4.185e-05	8.8e-07	683.02484908	694.16702203	715.60171609	1.70181328	0.24272222	-0.32786442
0.06669	28.07752	0.00056719	5.242e-05	1.42e-06	4.946e-05	0.0	0.00016186	4.202e-05	8.8e-07	683.08557133	694.1856971	715.56550166	1.69528624	0.2422497	-0.32783606
0.06679	28.10491	0.00056612	5.257e-05	1.43e-06	4.962e-05	-0.0	0.00016243	4.219e-05	8.8e-07	683.14602207	694.20439319	715.52939916	1.68875656	0.24177716	-0.32780768
0.06689	28.13224	0.00056506	5.272e-05	1.44e-06	4.978e-05	-0.0	0.00016301	4.236e-05	8.8e-07	683.20620025	694.22311076	715.49340884	1.68224138	0.24130471	-0.32777935
0.06699	28.15953	0.000564	5.287e-05	1.45e-06	4.994e-05	-0.0	0.00016358	4.253e-05	8.8e-07	683.26610841	694.24184875	715.45753012	1.67577852	0.24083245	-0.32775119
0.06709	28.18676	0.00056294	5.302e-05	1.46e-06	5.009e-05	-0.0	0.00016415	4.27e-05	8.8e-07	683.32574977	694.26060575	715.42176224	1.66935628	0.24036036	-0.32772314
0.06719	28.21394	0.00056189	5.316e-05	1.47e-06	5.025e-05	-0.0	0.00016473	4.287e-05	8.8e-07	683.38512625	694.27938098	715.38610476	1.66293037	0.23988825	-0.32769509
0.06729	28.24107	0.00056083	5.331e-05	1.48e-06	5.041e-05	-0.0	0.0001653	4.304e-05	8.8e-07	683.44423979	694.29817362	715.35055723	1.65656552	0.23941647	-0.32766722
0.06739	28.26815	0.00055978	5.346e-05	1.5e-06	5.056e-05	-0.0	0.00016587	4.321e-05	8.8e-07	683.50309111	694.31698338	715.31511949	1.65019882	0.23894467	-0.32763934
0.06749	28.29517	0.00055873	5.36e-05	1.51e-06	5.072e-05	-0.0	0.00016644	4.338e-05	8.8e-07	683.56168261	694.33580927	715.27979097	1.64387958	0.23847314	-0.32761161
0.06759	28.32215	0.00055768	5.375e-05	1.52e-06	5.087e-05	-0.0	0.000167	4.354e-05	8.8e-07	683.62001676	694.35465029	715.2445711	1.63758328	0.23800176	-0.32758396
0.06769	28.34907	0.00055663	5.389e-05	1.53e-06	5.102e-05	-0.0	0.00016757	4.371e-05	8.8e-07	683.6780953	694.37350574	715.20945947	1.63131343	0.23753055	-0.32755638
0.06779	28.37594	0.00055559	5.404e-05	1.54e-06	5.118e-05	-0.0	0.00016814	4.388e-05	8.8e-07	683.73592011	694.39237489	715.17445565	1.62507035	0.23705954	-0.32752889
0.06789	28.40276	0.00055455	5.418e-05	1.55e-06	5.133e-05	0.0	0.0001687	4.405e-05	8.8e-07	683.79349303	694.41125699	715.1395592	1.61885401	0.23658872	-0.32750148
0.06799	28.42952	0.0005535	5.433e-05	1.56e-06	5.149e-05	-0.0	0.00016927	4.422e-05	8.8e-07	683.85081593	694.43015133	715.10476968	1.61266431	0.2361181	-0.32747415
0.06809	28.45624	0.00055247	5.447e-05	1.58e-06	5.164e-05	0.0	0.00016983	4.439e-05	8.8e-07	683.90789066	694.44905719	715.07008665	1.60651288	0.23564781	-0.32744694
0.06819	28.4829	0.00055143	5.461e-05	1.59e-06	5.179e-05	0.0	0.00017039	4.455e-05	8.8e-07	683.96471912	694.46797384	715.03550967	1.60037874	0.23517766	-0.32741979
0.06829	28.50951	0.00055039	5.476e-05	1.6e-06	5.194e-05	0.0	0.00017095	4.472e-05	8.8e-07	684.02130298	694.48690066	715.00103834	1.59426491	0.23470769	-0.3273927
0.06839	28.53606	0.00054936	5.49e-05	1.61e-06	5.209e-05	0.0	0.00017151	4.489e-05	8.8e-07	684.07764412	694.50583694	714.96667222	1.58820116	0.23423819	-0.32736577
0.06849	28.56257	0.00054833	5.504e-05	1.62e-06	5.224e-05	0.0	0.00017207	4.506e-05	8.8e-07	684.13374517	694.52478171	714.93241068	1.58213599	0.23376867	-0.32733883
0.06859	28.58902	0.0005473	5.518e-05	1.63e-06	5.239e-05	0.0	0.00017263	4.523e-05	8.8e-07	684.18960625	694.54373492	714.8982537	1.57610257	0.23329949	-0.32731199
0.06869	28.61542	0.00054627	5.533e-05	1.65e-06	5.254e-05	0.0	0.00017319	4.539e-05	8.8e-07	684.24523012	694.56269557	714.86420062	1.57011018	0.23283072	-0.32728528
0.06879	28.64176	0.00054525	5.547e-05	1.66e-06	5.269e-05	-0.0	0.00017374	4.556e-05	8.8e-07	684.30061847	694.58166305	714.83025102	1.56412335	0.23236202	-0.32725859
0.06889	28.66806	0.00054422	5.561e-05	1.67e-06	5.284e-05	-0.0	0.0001743	4.573e-05	8.8e-07	684.35577251	694.60063693	714.79640464	1.55817778	0.23189378	-0.32723203
0.06899	28.6943	0.0005432	5.575e-05	1.68e-06	5.299e-05	0.0	0.00017485	4.589e-05	8.8e-07	684.41069474	694.61961633	714.76266085	1.55225067	0.23142575	-0.32720553
0.06909	28.72048	0.00054218	5.589e-05	1.69e-06	5.314e-05	-0.0	0.0001754	4.606e-05	8.8e-07	684.46538823	694.63860018	714.72901894	1.546373	0.2309583	-0.32717918
0.06919	28.74662	0.00054117	5.603e-05	1.71e-06	5.329e-05	-0.0	0.00017595	4.623e-05	8.8e-07	684.51985222	694.65758873	714.69547908	1.54047019	0.23049055	-0.32715276
0.06929	28.7727	0.00054015	5.617e-05	1.72e-06	5.343e-05	-0.0	0.0001765	4.639e-05	8.8e-07	684.57408793	694.67658159	714.66204098	1.53461645	0.23002346	-0.32712649
0.06939	28.79873	0.00053914	5.63e-05	1.73e-06	5.358e-05	-0.0	0.00017705	4.656e-05	8.8e-07	684.62809827	694.69557776	714.62870392	1.52878925	0.22955668	-0.32710031
0.06949	28.82471	0.00053813	5.644e-05	1.74e-06	5.373e-05	-0.0	0.0001776	4.673e-05	8.8e-07	684.68188559	694.71457644	714.59546736	1.52299946	0.22909038	-0.32707424
0.06959	28.85063	0.00053712	5.658e-05	1.75e-06	5.387e-05	-0.0	0.00017815	4.689e-05	8.8e-07	684.73545071	694.73357738	714.56233108	1.51723165	0.22862442	-0.32704825
0.06969	28.8765	0.00053612	5.672e-05	1.77e-06	5.402e-05	-0.0	0.00017869	4.706e-05	8.8e-07	684.78879528	694.75258002	714.52929468	1.51148243	0.22815873	-0.32702232
0.06979	28.90231	0.00053511	5.685e-05	1.78e-06	5.416e-05	-0.0	0.00017924	4.722e-05	8.8e-07	684.84192155	694.77158363	714.49635763	1.50574236	0.22769316	-0.32699641
0.06989	28.92808	0.00053411	5.699e-05	1.79e-06	5.431e-05	-0.0	0.00017978	4.739e-05	8.8e-07	684.89483137	694.79058764	714.46351946	1.50007962	0.22722871	-0.32697076
0.06999	28.95379	0.00053311	5.713e-05	1.8e-06	5.445e-05	-0.0	0.00018032	4.755e-05	8.8e-07	684.94752654	694.80959144	714.43077974	1.49438167	0.22676375	-0.32694499
0.07009	28.97944	0.00053211	5.726e-05	1.81e-06	5.459e-05	-0.0	0.00018086	4.772e-05	8.8e-07	685.00000591	694.82859542	714.39813875	1.48871085	0.22629925	-0.32691931
0.07019	29.00505	0.00053112	5.74e-05	1.83e-06	5.474e-05	-0.0	0.0001814	4.788e-05	8.8e-07	685.05227226	694.84759872	714.36559581	1.48307309	0.22583528	-0.32689374
0.07029	29.0306	0.00053013	5.753e-05	1.84e-06	5.488e-05	-0.0	0.00018194	4.805e-05	8.8e-07	685.10432759	694.86660071	714.33315041	1.47750046	0.22537233	-0.32686838
0.07039	29.05609	0.00052914	5.767e-05	1.85e-06	5.502e-05	-0.0	0.00018248	4.821e-05	8.8e-07	685.15617632	694.88560003	714.30080149	1.47191266	0.22490915	-0.32684297
0.07049	29.08153	0.00052815	5.78e-05	1.86e-06	5.516e-05	0.0	0.00018302	4.837e-05	8.8e-07	685.2078164	694.90459732	714.26854954	1.46632485	0.22444596	-0.32681756
0.07059	29.10692	0.00052716	5.793e-05	1.87e-06	5.531e-05	0.0	0.00018355	4.854e-05	8.8e-07	685.25925	694.92359192	714.23639402	1.46083089	0.22398442	-0.32679246
0.07069	29.13225	0.00052618	5.807e-05	1.89e-06	5.545e-05	0.0	0.00018409	4.87e-05	8.8e-07	685.3104805	694.94258285	714.2043341	1.45529601	0.22352216	-0.32676722
0.07079	29.15754	0.00052519	5.82e-05	1.9e-06	5.559e-05	-0.0	0.00018462	4.886e-05	8.8e-07	685.36150582	694.9615707	714.17237029	1.44976113	0.2230599	-0.32674198
0.07089	29.18276	0.00052422	5.833e-05	1.91e-06	5.573e-05	-0.0	0.00018515	4.903e-05	8.8e-07	685.41232758	694.98055504	714.14050218	1.44428725	0.22259883	-0.32671695
0.07099	29.20793	0.00052324	5.846e-05	1.92e-06	5.587e-05	-0.0	0.00018568	4.919e-05	8.8e-07	685.46294878	694.99953498	714.10872903	1.43883401	0.22213808	-0.32669198
0.07109	29.23305	0.00052226	5.86e-05	1.94e-06	5.601e-05	-0.0	0.00018621	4.935e-05	8.8e-07	685.5133714	695.01850995	714.07705035	1.43341165	0.22167789	-0.32666712
0.07119	29.25812	0.00052129	5.873e-05	1.95e-06	5.614e-05	-0.0	0.00018674	4.952e-05	8.8e-07	685.56359669	695.0374796	714.04546582	1.42801112	0.22121815	-0.32664232
0.07129	29.28313	0.00052032	5.886e-05	1.96e-06	5.628e-05	0.0	0.00018727	4.968e-05	8.8e-07	685.61362606	695.05644355	714.01397509	1.42263195	0.22075884	-0.3266176
0.07139	29.30808	0.00051935	5.899e-05	1.97e-06	5.642e-05	0.0	0.00018779	4.984e-05	8.8e-07	685.6634609	695.0754014	713.98257782	1.41727432	0.22029995	-0.32659295
0.07149	29.33298	0.00051839	5.912e-05	1.99e-06	5.656e-05	0.0	0.00018832	5e-05	8.8e-07	685.71310268	695.09435276	713.95127362	1.41194066	0.21984158	-0.32656838
0.07159	29.35783	0.00051742	5.925e-05	2e-06	5.669e-05	0.0	0.00018884	5.016e-05	8.8e-07	685.76255313	695.11329718	713.92006207	1.40662003	0.21938348	-0.32654386
0.07169	29.38262	0.00051646	5.938e-05	2.01e-06	5.683e-05	0.0	0.00018936	5.032e-05	8.8e-07	685.81181271	695.13223453	713.88894305	1.40131529	0.21892572	-0.32651938
0.07179	29.40736	0.0005155	5.951e-05	2.02e-06	5.697e-05	0.0	0.00018988	5.049e-05	8.8e-07	685.86088305	695.15116438	713.85791613	1.39604175	0.21846863	-0.32649502
0.07189	29.43204	0.00051455	5.963e-05	2.04e-06	5.71e-05	0.0	0.0001904	5.065e-05	8.8e-07	685.90976618	695.1700862	713.82698082	1.39079605	0.21801216	-0.32647074
0.07199	29.45667	0.00051359	5.976e-05	2.05e-06	5.724e-05	-0.0	0.00019092	5.081e-05	8.8e-07	685.95846338	695.18899969	713.79613678	1.38556983	0.21755613	-0.32644653
0.07209	29.48124	0.00051264	5.989e-05	2.06e-06	5.737e-05	-0.0	0.00019144	5.097e-05	8.8e-07	686.00697586	695.20790451	713.7653837	1.38036341	0.21710056	-0.32642239
0.07219	29.50576	0.00051169	6.002e-05	2.08e-06	5.75e-05	-0.0	0.00019195	5.113e-05	8.8e-07	686.0553048	695.22680039	713.73472128	1.37516709	0.21664522	-0.32639829
0.07229	29.53023	0.00051074	6.014e-05	2.09e-06	5.764e-05	-0.0	0.00019247	5.129e-05	8.8e-07	686.10345148	695.24568701	713.7041492	1.37000836	0.21619077	-0.32637431
0.07239	29.55464	0.0005098	6.027e-05	2.1e-06	5.777e-05	-0.0	0.00019298	5.145e-05	8.8e-07	686.15141772	695.26456393	713.67366698	1.36485203	0.21573638	-0.32635034
0.07249	29.57899	0.00050886	6.039e-05	2.11e-06	5.79e-05	-0.0	0.00019349	5.161e-05	8.8e-07	686.19920413	695.28343099	713.64327446	1.3597262	0.21528274	-0.32632647
0.07259	29.60329	0.00050792	6.052e-05	2.13e-06	5.803e-05	-0.0	0.000194	5.177e-05	8.8e-07	686.24681276	695.30228772	713.61297113	1.35462653	0.21482973	-0.32630269
0.07269	29.62753	0.00050698	6.064e-05	2.14e-06	5.817e-05	-0.0	0.00019451	5.192e-05	8.8e-07	686.29424535	695.32113371	713.58275652	1.34957036	0.21437783	-0.32627906
0.07279	29.65172	0.00050604	6.077e-05	2.15e-06	5.83e-05	-0.0	0.00019502	5.208e-05	8.8e-07	686.34150305	695.33996869	713.55263034	1.34449225	0.21392537	-0.32625536
0.07289	29.67585	0.00050511	6.089e-05	2.16e-06	5.843e-05	-0.0	0.00019553	5.224e-05	8.8e-07	686.38858521	695.35879281	713.52259276	1.33943038	0.21347335	-0.32623171
0.07299	29.69993	0.00050418	6.102e-05	2.18e-06	5.856e-05	-0.0	0.00019603	5.24e-05	8.8e-07	686.43549382	695.37760564	713.49264326	1.33440814	0.21302236	-0.3262082
0.07309	29.72395	0.00050325	6.114e-05	2.19e-06	5.869e-05	-0.0	0.00019654	5.256e-05	8.8e-07	686.48223086	695.39640672	713.46278132	1.32941219	0.21257206	-0.32618478
0.07319	29.74792	0.00050233	6.126e-05	2.2e-06	5.882e-05	0.0	0.00019704	5.272e-05	8.8e-07	686.52879782	695.41519572	713.43300655	1.32441766	0.2121218	-0.32616137
0.07329	29.77183	0.0005014	6.138e-05	2.22e-06	5.894e-05	0.0	0.00019754	5.287e-05	8.8e-07	686.57519491	695.4339726	713.4033189	1.31945049	0.21167228	-0.32613805
0.07339	29.79569	0.00050048	6.151e-05	2.23e-06	5.907e-05	0.0	0.00019804	5.303e-05	8.8e-07	686.62142402	695.45273695	713.37371788	1.31450831	0.21122345	-0.32611481
0.07349	29.81948	0.00049957	6.163e-05	2.24e-06	5.92e-05	-0.0	0.00019854	5.319e-05	8.8e-07	686.66748656	695.47148848	713.3442031	1.30959403	0.21077541	-0.32609168
0.07359	29.84323	0.00049865	6.175e-05	2.26e-06	5.933e-05	-0.0	0.00019904	5.334e-05	8.8e-07	686.71338394	695.49022689	713.31477421	1.30467556	0.21032725	-0.32606853
0.07369	29.86692	0.00049774	6.187e-05	2.27e-06	5.945e-05	-0.0	0.00019954	5.35e-05	8.8e-07	686.75911621	695.50895218	713.28543117	1.29978107	0.20987977	-0.32604546
0.07379	29.89055	0.00049683	6.199e-05	2.28e-06	5.958e-05	-0.0	0.00020003	5.366e-05	8.8e-07	686.80468512	695.52766397	713.25617354	1.2949158	0.20943315	-0.3260225
0.07389	29.91412	0.00049592	6.211e-05	2.29e-06	5.971e-05	-0.0	0.00020053	5.381e-05	8.8e-07	686.8500921	695.546362	713.22700093	1.29007063	0.20898712	-0.32599961
0.07399	29.93764	0.00049501	6.223e-05	2.31e-06	5.983e-05	0.0	0.00020102	5.397e-05	8.8e-07	686.89533835	695.56504603	713.19791303	1.28525301	0.20854193	-0.32597681
0.07409	29.96111	0.00049411	6.235e-05	2.32e-06	5.996e-05	0.0	0.00020151	5.412e-05	8.8e-07	686.94042571	695.58371569	713.16890934	1.28043339	0.20809667	-0.32595401
0.07419	29.98451	0.00049321	6.247e-05	2.33e-06	6.008e-05	0.0	0.000202	5.428e-05	8.8e-07	686.98535376	695.60237107	713.13998997	1.27563351	0.20765201	-0.32593128
0.07429	30.00786	0.00049231	6.258e-05	2.35e-06	6.021e-05	0.0	0.00020249	5.443e-05	8.8e-07	687.0301242	695.62101185	713.11115446	1.27085619	0.20720805	-0.32590863
0.07439	30.03116	0.00049141	6.27e-05	2.36e-06	6.033e-05	0.0	0.00020298	5.459e-05	8.8e-07	687.07473829	695.63963778	713.08240249	1.26609847	0.2067647	-0.32588604
0.07449	30.05439	0.00049052	6.282e-05	2.37e-06	6.045e-05	0.0	0.00020346	5.474e-05	8.8e-07	687.1191972	695.65824866	713.05373374	1.26135936	0.20632195	-0.32586353
0.07459	30.07757	0.00048963	6.293e-05	2.39e-06	6.057e-05	0.0	0.00020395	5.489e-05	8.8e-07	687.16350205	695.67684429	713.02514789	1.2566385	0.20587978	-0.32584108
0.07469	30.1007	0.00048874	6.305e-05	2.4e-06	6.07e-05	-0.0	0.00020443	5.505e-05	8.8e-07	687.20765396	695.69542446	712.99664466	1.25193563	0.20543819	-0.32581869
0.07479	30.12377	0.00048785	6.317e-05	2.41e-06	6.082e-05	-0.0	0.00020491	5.52e-05	8.8e-07	687.25165403	695.71398898	712.96822374	1.24725077	0.20499719	-0.32579637
0.07489	30.14678	0.00048697	6.328e-05	2.43e-06	6.094e-05	-0.0	0.00020539	5.535e-05	8.8e-07	687.2955032	695.73253769	712.93988489	1.2425832	0.20455677	-0.32577411
0.07499	30.16973	0.00048609	6.34e-05	2.44e-06	6.106e-05	-0.0	0.00020587	5.551e-05	8.8e-07	687.33920309	695.75107032	712.91162764	1.23794661	0.20411739	-0.32575197
0.07509	30.19263	0.00048521	6.351e-05	2.45e-06	6.118e-05	-0.0	0.00020635	5.566e-05	8.8e-07	687.3827545	695.76958672	712.8834518	1.23330272	0.20367776	-0.32572979
0.07519	30.21546	0.00048434	6.363e-05	2.47e-06	6.13e-05	-0.0	0.00020683	5.581e-05	8.8e-07	687.42615796	695.78808682	712.85535721	1.22869114	0.20323925	-0.32570774
0.07529	30.23825	0.00048346	6.374e-05	2.48e-06	6.142e-05	-0.0	0.0002073	5.596e-05	8.8e-07	687.46941518	695.80657034	712.82734341	1.22410165	0.20280149	-0.32568576
0.07539	30.26097	0.00048259	6.385e-05	2.49e-06	6.154e-05	0.0	0.00020778	5.611e-05	8.8e-07	687.51252692	695.82503715	712.79941019	1.2195158	0.20236387	-0.3256638
0.07549	30.28364	0.00048172	6.397e-05	2.51e-06	6.166e-05	0.0	0.00020825	5.627e-05	8.8e-07	687.55549409	695.84348712	712.77155729	1.21496005	0.20192732	-0.32564195
0.07559	30.30625	0.00048086	6.408e-05	2.52e-06	6.177e-05	-0.0	0.00020872	5.642e-05	8.8e-07	687.59831817	695.86192001	712.74378431	1.210408	0.20149089	-0.32562011
0.07569	30.3288	0.00047999	6.419e-05	2.53e-06	6.189e-05	-0.0	0.00020919	5.657e-05	8.8e-07	687.64099969	695.88033575	712.71609111	1.20588166	0.2010554	-0.32559837
0.07579	30.3513	0.00047913	6.43e-05	2.54e-06	6.201e-05	0.0	0.00020966	5.672e-05	8.8e-07	687.68354034	695.89873409	712.68847721	1.20138031	0.20062082	-0.32557672
0.07589	30.37373	0.00047828	6.441e-05	2.56e-06	6.212e-05	0.0	0.00021013	5.687e-05	8.8e-07	687.72594054	695.91711496	712.66094251	1.19688088	0.20018632	-0.32555507
0.07599	30.39611	0.00047742	6.453e-05	2.57e-06	6.224e-05	0.0	0.00021059	5.702e-05	8.8e-07	687.76820129	695.93547823	712.63348671	1.1924009	0.19975255	-0.3255335
0.07609	30.41843	0.00047657	6.464e-05	2.58e-06	6.236e-05	-0.0	0.00021106	5.717e-05	8.8e-07	687.81032422	695.95382365	712.60610937	1.18795114	0.19931991	-0.32551204
0.07619	30.4407	0.00047572	6.475e-05	2.6e-06	6.247e-05	-0.0	0.00021152	5.732e-05	8.8e-07	687.85230962	695.9721512	712.57881042	1.18349982	0.19888722	-0.32549057
0.07629	30.4629	0.00047487	6.486e-05	2.61e-06	6.258e-05	-0.0	0.00021198	5.746e-05	8.8e-07	687.89415846	695.99046075	712.55158956	1.17906872	0.1984553	-0.32546918
0.07639	30.48505	0.00047402	6.496e-05	2.62e-06	6.27e-05	-0.0	0.00021244	5.761e-05	8.8e-07	687.93587228	696.00875208	712.52444639	1.17466352	0.19802439	-0.32544789
0.07649	30.50714	0.00047318	6.507e-05	2.64e-06	6.281e-05	0.0	0.0002129	5.776e-05	8.8e-07	687.97745143	696.02702516	712.49738078	1.17026344	0.19759369	-0.32542662
0.07659	30.52917	0.00047234	6.518e-05	2.65e-06	6.293e-05	0.0	0.00021336	5.791e-05	8.8e-07	688.01889723	696.04527981	712.47039239	1.16589234	0.19716413	-0.32540545
0.07669	30.55114	0.0004715	6.529e-05	2.67e-06	6.304e-05	-0.0	0.00021381	5.806e-05	8.8e-07	688.06021063	696.06351591	712.44348093	1.16152489	0.19673472	-0.3253843
0.07679	30.57306	0.00047067	6.54e-05	2.68e-06	6.315e-05	-0.0	0.00021427	5.82e-05	8.8e-07	688.10139233	696.08173339	712.41664621	1.15717512	0.19630603	-0.32536321
0.07689	30.59491	0.00046984	6.55e-05	2.69e-06	6.326e-05	0.0	0.00021472	5.835e-05	8.8e-07	688.14244391	696.09993205	712.38988779	1.15285323	0.19587847	-0.32534224
0.07699	30.61671	0.00046901	6.561e-05	2.71e-06	6.337e-05	0.0	0.00021517	5.85e-05	8.8e-07	688.18336555	696.11811187	712.36320561	1.14853237	0.19545096	-0.32532126
0.07709	30.63844	0.00046818	6.572e-05	2.72e-06	6.348e-05	0.0	0.00021562	5.864e-05	8.8e-07	688.2241583	696.13627274	712.33659937	1.14422964	0.19502421	-0.32530035
0.07719	30.66012	0.00046736	6.582e-05	2.73e-06	6.359e-05	-0.0	0.00021607	5.879e-05	8.8e-07	688.26482372	696.15441447	712.31006863	1.1399551	0.19459863	-0.32527956
0.07729	30.68174	0.00046653	6.593e-05	2.75e-06	6.37e-05	-0.0	0.00021652	5.893e-05	8.8e-07	688.3053619	696.17253707	712.28361337	1.13567989	0.19417304	-0.32525876
0.07739	30.7033	0.00046571	6.603e-05	2.76e-06	6.381e-05	-0.0	0.00021697	5.908e-05	8.8e-07	688.34577387	696.19064041	712.25723329	1.13143358	0.19374868	-0.32523807
0.07749	30.72481	0.0004649	6.614e-05	2.77e-06	6.392e-05	0.0	0.00021741	5.922e-05	8.8e-07	688.38606113	696.20872435	712.23092796	1.12719075	0.19332447	-0.32521739
0.07759	30.74625	0.00046408	6.624e-05	2.79e-06	6.403e-05	0.0	0.00021786	5.937e-05	8.8e-07	688.42622379	696.22678887	712.20469734	1.12296608	0.19290106	-0.32519678
0.07769	30.76763	0.00046327	6.635e-05	2.8e-06	6.414e-05	0.0	0.0002183	5.951e-05	8.8e-07	688.46626327	696.24483383	712.17854105	1.11876478	0.19247867	-0.32517627
0.07779	30.78895	0.00046246	6.645e-05	2.81e-06	6.425e-05	-0.0	0.00021874	5.966e-05	8.8e-07	688.50618029	696.26285917	712.15245885	1.11456734	0.19205646	-0.32515576
0.07789	30.81022	0.00046166	6.655e-05	2.83e-06	6.435e-05	-0.0	0.00021918	5.98e-05	8.8e-07	688.54597554	696.28086481	712.12645056	1.11038692	0.19163502	-0.32513533
0.07799	30.83142	0.00046085	6.665e-05	2.84e-06	6.446e-05	0.0	0.00021962	5.994e-05	8.8e-07	688.58565045	696.29885064	712.10051577	1.10623295	0.19121476	-0.325115
0.07809	30.85257	0.00046005	6.676e-05	2.85e-06	6.457e-05	0.0	0.00022005	6.009e-05	8.8e-07	688.62520527	696.31681663	712.07465439	1.10207913	0.19079452	-0.32509467
0.07819	30.87365	0.00045925	6.686e-05	2.87e-06	6.467e-05	0.0	0.00022049	6.023e-05	8.8e-07	688.66464088	696.3347627	712.04886619	1.09794273	0.19037509	-0.3250744
0.07829	30.89468	0.00045846	6.696e-05	2.88e-06	6.478e-05	-0.0	0.00022092	6.037e-05	8.8e-07	688.70395869	696.35268873	712.02315073	1.09383232	0.18995685	-0.32505424
0.07839	30.91564	0.00045767	6.706e-05	2.89e-06	6.488e-05	-0.0	0.00022135	6.051e-05	8.8e-07	688.74315892	696.37059472	711.99750798	1.08972159	0.18953862	-0.32503408
0.07849	30.93655	0.00045688	6.716e-05	2.91e-06	6.498e-05	-0.0	0.00022178	6.065e-05	8.8e-07	688.78224243	696.38848059	711.97193766	1.08563175	0.18912137	-0.325014
0.07859	30.95739	0.00045609	6.726e-05	2.92e-06	6.509e-05	0.0	0.00022221	6.08e-05	8.8e-07	688.8212106	696.40634624	711.94643938	1.08155818	0.18870489	-0.32499399
0.07869	30.97818	0.0004553	6.736e-05	2.93e-06	6.519e-05	0.0	0.00022264	6.094e-05	8.8e-07	688.86006358	696.42419166	711.9210131	1.07749135	0.18828874	-0.324974
0.07879	30.9989	0.00045452	6.746e-05	2.95e-06	6.529e-05	0.0	0.00022307	6.108e-05	8.8e-07	688.89880256	696.44201676	711.89565847	1.07345303	0.18787398	-0.32495413
0.07889	31.01956	0.00045374	6.756e-05	2.96e-06	6.54e-05	-0.0	0.00022349	6.122e-05	8.8e-07	688.93742844	696.45982149	711.87037522	1.06941128	0.18745905	-0.32493424
0.07899	31.04017	0.00045296	6.766e-05	2.97e-06	6.55e-05	-0.0	0.00022392	6.136e-05	8.8e-07	688.97594162	696.47760582	711.84516324	1.06539324	0.1870453	-0.32491445
0.07909	31.06071	0.00045219	6.776e-05	2.99e-06	6.56e-05	-0.0	0.00022434	6.15e-05	8.8e-07	689.01434337	696.49536968	711.82002215	1.06139609	0.18663259	-0.32489474
0.07919	31.08119	0.00045142	6.785e-05	3e-06	6.57e-05	0.0	0.00022476	6.164e-05	8.8e-07	689.0526343	696.51311301	711.79495178	1.05739403	0.18621964	-0.32487501
0.07929	31.10161	0.00045065	6.795e-05	3.01e-06	6.58e-05	0.0	0.00022518	6.177e-05	8.8e-07	689.09081487	696.53083581	711.76995198	1.05341781	0.185808	-0.32485538
0.07939	31.12197	0.00044988	6.805e-05	3.03e-06	6.59e-05	0.0	0.0002256	6.191e-05	8.8e-07	689.12888633	696.54853801	711.74502239	1.04946096	0.18539735	-0.32483584
0.07949	31.14227	0.00044912	6.814e-05	3.04e-06	6.6e-05	-0.0	0.00022601	6.205e-05	8.8e-07	689.16684929	696.56621956	711.72016284	1.04550075	0.18498653	-0.32481628
0.07959	31.1625	0.00044836	6.824e-05	3.06e-06	6.61e-05	-0.0	0.00022643	6.219e-05	8.8e-07	689.20470422	696.58388045	711.69537317	1.04156359	0.18457692	-0.32479681
0.07969	31.18268	0.0004476	6.833e-05	3.07e-06	6.62e-05	-0.0	0.00022684	6.233e-05	8.8e-07	689.24245236	696.60152063	711.67065303	1.03764553	0.18416831	-0.32477743
0.07979	31.20279	0.00044684	6.843e-05	3.08e-06	6.63e-05	0.0	0.00022725	6.246e-05	8.8e-07	689.28009416	696.61914007	711.64600228	1.03372923	0.1837598	-0.32475805
0.07989	31.22284	0.00044609	6.852e-05	3.1e-06	6.64e-05	0.0	0.00022766	6.26e-05	8.8e-07	689.31763029	696.63673874	711.62142071	1.02982838	0.18335212	-0.32473873
0.07999	31.24283	0.00044534	6.862e-05	3.11e-06	6.649e-05	-0.0	0.00022807	6.273e-05	8.8e-07	689.35506202	696.65431661	711.59690796	1.02595026	0.18294565	-0.32471951
0.08009	31.26276	0.00044459	6.871e-05	3.12e-06	6.659e-05	-0.0	0.00022848	6.287e-05	8.8e-07	689.39238949	696.67187365	711.57246398	1.02207377	0.18253929	-0.3247003
0.08019	31.28263	0.00044384	6.881e-05	3.14e-06	6.669e-05	-0.0	0.00022889	6.301e-05	8.8e-07	689.42961357	696.68940985	711.54808851	1.01822364	0.18213438	-0.32468119
0.08029	31.30243	0.0004431	6.89e-05	3.15e-06	6.678e-05	0.0	0.00022929	6.314e-05	8.8e-07	689.46673559	696.70692517	711.52378116	1.01437439	0.18172951	-0.32466209
0.08039	31.32218	0.00044236	6.899e-05	3.16e-06	6.688e-05	0.0	0.0002297	6.328e-05	8.8e-07	689.50375544	696.7244196	711.49954196	1.01053606	0.18132527	-0.32464303
0.08049	31.34186	0.00044163	6.908e-05	3.18e-06	6.697e-05	0.0	0.0002301	6.341e-05	8.8e-07	689.54067406	696.74189314	711.47537062	1.00671754	0.18092213	-0.32462406
0.08059	31.36147	0.00044089	6.918e-05	3.19e-06	6.707e-05	-0.0	0.0002305	6.354e-05	8.8e-07	689.57749272	696.75934574	711.45126677	1.00291237	0.18051976	-0.32460514
0.08069	31.38103	0.00044016	6.927e-05	3.2e-06	6.716e-05	-0.0	0.0002309	6.368e-05	8.8e-07	689.61421139	696.77677741	711.42723041	0.99911171	0.18011765	-0.32458625
0.08079	31.40052	0.00043943	6.936e-05	3.22e-06	6.725e-05	-0.0	0.0002313	6.381e-05	8.8e-07	689.65083097	696.79418813	711.40326129	0.99533581	0.17971698	-0.32456745
0.08089	31.41995	0.0004387	6.945e-05	3.23e-06	6.735e-05	0.0	0.00023169	6.394e-05	8.8e-07	689.68735268	696.81157789	711.37935902	0.99156146	0.17931639	-0.32454867
0.08099	31.43932	0.00043798	6.954e-05	3.24e-06	6.744e-05	0.0	0.00023209	6.408e-05	8.8e-07	689.72377649	696.8289467	711.35552362	0.9877984	0.17891648	-0.32452993
0.08109	31.45862	0.00043726	6.963e-05	3.26e-06	6.753e-05	0.0	0.00023248	6.421e-05	8.8e-07	689.76010342	696.84629453	711.33175479	0.98406124	0.1785181	-0.3245113
0.08119	31.47786	0.00043654	6.972e-05	3.27e-06	6.763e-05	-0.0	0.00023287	6.434e-05	8.8e-07	689.79633448	696.86362139	711.30805221	0.98032197	0.1781196	-0.32449267
0.08129	31.49704	0.00043583	6.981e-05	3.28e-06	6.772e-05	-0.0	0.00023326	6.447e-05	8.8e-07	689.83246972	696.88092727	711.28441589	0.97659577	0.17772189	-0.32447409
0.08139	31.51616	0.00043511	6.989e-05	3.3e-06	6.781e-05	-0.0	0.00023365	6.46e-05	8.8e-07	689.86851015	696.89821218	711.2608455	0.97289634	0.17732582	-0.32445562
0.08149	31.53521	0.0004344	6.998e-05	3.31e-06	6.79e-05	0.0	0.00023404	6.473e-05	8.8e-07	689.90445679	696.91547612	711.23734075	0.96919316	0.17692951	-0.32443714
0.08159	31.55419	0.00043369	7.007e-05	3.32e-06	6.799e-05	0.0	0.00023443	6.486e-05	8.8e-07	689.9403096	696.93271909	711.21390164	0.96550233	0.17653399	-0.32441872
0.08169	31.57312	0.00043299	7.016e-05	3.34e-06	6.808e-05	0.0	0.00023481	6.499e-05	8.8e-07	689.97606953	696.9499411	711.19052789	0.9618366	0.17614003	-0.3244004
0.08179	31.59198	0.00043229	7.024e-05	3.35e-06	6.817e-05	-0.0	0.00023519	6.512e-05	8.8e-07	690.0117377	696.96714215	711.16721917	0.95816971	0.175746	-0.32438208
0.08189	31.61077	0.00043159	7.033e-05	3.36e-06	6.826e-05	-0.0	0.00023558	6.525e-05	8.8e-07	690.04731404	696.98432226	711.14397549	0.9545137	0.17535267	-0.32436381
0.08199	31.6295	0.00043089	7.042e-05	3.38e-06	6.834e-05	-0.0	0.00023596	6.538e-05	8.8e-07	690.08279946	697.00148144	711.12079658	0.95088173	0.17496088	-0.32434564
0.08209	31.64817	0.0004302	7.05e-05	3.39e-06	6.843e-05	0.0	0.00023634	6.551e-05	8.8e-07	690.11819506	697.0186197	711.09768211	0.94724941	0.17456907	-0.32432747
0.08219	31.66677	0.00042951	7.059e-05	3.4e-06	6.852e-05	0.0	0.00023671	6.564e-05	8.8e-07	690.1535008	697.03573704	711.07463209	0.943628	0.17417799	-0.32430935
0.08229	31.68531	0.00042882	7.067e-05	3.42e-06	6.861e-05	0.0	0.00023709	6.576e-05	8.8e-07	690.18871759	697.0528335	711.05164625	0.94003082	0.1737885	-0.32429134
0.08239	31.70378	0.00042813	7.076e-05	3.43e-06	6.869e-05	-0.0	0.00023746	6.589e-05	8.8e-07	690.22384649	697.0699091	711.02872427	0.93643221	0.17339892	-0.32427332
0.08249	31.72219	0.00042745	7.084e-05	3.44e-06	6.878e-05	-0.0	0.00023784	6.602e-05	8.8e-07	690.25888743	697.08696384	711.00586616	0.93284462	0.17301009	-0.32425535
0.08259	31.74054	0.00042677	7.093e-05	3.46e-06	6.887e-05	-0.0	0.00023821	6.614e-05	8.8e-07	690.29384128	697.10399775	710.98307168	0.92928075	0.17262287	-0.32423749
0.08269	31.75882	0.00042609	7.101e-05	3.47e-06	6.895e-05	0.0	0.00023858	6.627e-05	8.8e-07	690.32870922	697.12101087	710.96034045	0.92571652	0.17223563	-0.32421963
0.08279	31.77703	0.00042542	7.109e-05	3.48e-06	6.904e-05	0.0	0.00023895	6.639e-05	8.8e-07	690.36349108	697.1380032	710.93767254	0.92216132	0.17184902	-0.32420181
0.08289	31.79518	0.00042475	7.117e-05	3.5e-06	6.912e-05	0.0	0.00023931	6.652e-05	8.8e-07	690.39818768	697.15497478	710.91506769	0.91861923	0.17146332	-0.32418404
0.08299	31.81326	0.00042408	7.126e-05	3.51e-06	6.92e-05	0.0	0.00023968	6.664e-05	8.8e-07	690.43280009	697.17192564	710.89252559	0.91509762	0.17107906	-0.32416638
0.08309	31.83128	0.00042341	7.134e-05	3.52e-06	6.929e-05	-0.0	0.00024004	6.677e-05	8.8e-07	690.46732841	697.1888558	710.87004621	0.91157449	0.17069471	-0.3241487
0.08319	31.84923	0.00042275	7.142e-05	3.53e-06	6.937e-05	-0.0	0.0002404	6.689e-05	8.8e-07	690.50177328	697.2057653	710.84762935	0.90806451	0.1703113	-0.32413109
0.08329	31.86711	0.00042208	7.15e-05	3.55e-06	6.945e-05	-0.0	0.00024077	6.701e-05	8.8e-07	690.53613574	697.22265418	710.8252747	0.90457415	0.16992931	-0.32411357
0.08339	31.88493	0.00042143	7.158e-05	3.56e-06	6.954e-05	0.0	0.00024112	6.714e-05	8.8e-07	690.57041598	697.23952246	710.80298221	0.90108269	0.16954725	-0.32409604
0.08349	31.90269	0.00042077	7.166e-05	3.57e-06	6.962e-05	0.0	0.00024148	6.726e-05	8.8e-07	690.60461458	697.25637017	710.78075169	0.89760422	0.16916615	-0.32407857
0.08359	31.92037	0.00042012	7.174e-05	3.59e-06	6.97e-05	0.0	0.00024184	6.738e-05	8.8e-07	690.63873252	697.27319739	710.75858287	0.89414528	0.1687865	-0.3240612
0.08369	31.93799	0.00041947	7.182e-05	3.6e-06	6.978e-05	-0.0	0.00024219	6.75e-05	8.8e-07	690.67277013	697.29000412	710.73647564	0.89068138	0.16840649	-0.3240438
0.08379	31.95555	0.00041882	7.19e-05	3.61e-06	6.986e-05	-0.0	0.00024255	6.762e-05	8.8e-07	690.70672781	697.30679041	710.71442988	0.88723686	0.16802797	-0.3240265
0.08389	31.97303	0.00041818	7.198e-05	3.63e-06	6.994e-05	-0.0	0.0002429	6.775e-05	8.8e-07	690.74060653	697.32355632	710.69244531	0.88380844	0.16765067	-0.32400927
0.08399	31.99045	0.00041753	7.206e-05	3.64e-06	7.002e-05	0.0	0.00024325	6.787e-05	8.8e-07	690.77440686	697.34030189	710.67052175	0.880376	0.16727307	-0.32399202
0.08409	32.00781	0.00041689	7.213e-05	3.65e-06	7.01e-05	0.0	0.0002436	6.799e-05	8.8e-07	690.80812891	697.35702713	710.64865917	0.87695649	0.1668965	-0.32397483
0.08419	32.02509	0.00041626	7.221e-05	3.67e-06	7.018e-05	0.0	0.00024395	6.811e-05	8.8e-07	690.84177358	697.37373212	710.62685731	0.87355983	0.16652173	-0.32395776
0.08429	32.04231	0.00041562	7.229e-05	3.68e-06	7.026e-05	-0.0	0.00024429	6.822e-05	8.8e-07	690.87534179	697.39041694	710.60511589	0.87015954	0.16614667	-0.32394067
0.08439	32.05946	0.00041499	7.236e-05	3.69e-06	7.033e-05	-0.0	0.00024464	6.834e-05	8.8e-07	690.90883343	697.40708158	710.58343495	0.86676887	0.1657724	-0.32392362
0.08449	32.07655	0.00041437	7.244e-05	3.7e-06	7.041e-05	-0.0	0.00024498	6.846e-05	8.8e-07	690.94224929	697.42372612	710.56181426	0.86339199	0.16539926	-0.32390665
0.08459	32.09356	0.00041374	7.252e-05	3.72e-06	7.049e-05	-0.0	0.00024532	6.858e-05	8.8e-07	690.97559045	697.44035064	710.54025349	0.86002942	0.16502729	-0.32388974
0.08469	32.11051	0.00041312	7.259e-05	3.73e-06	7.057e-05	0.0	0.00024566	6.87e-05	8.8e-07	691.0088568	697.45695515	710.51875268	0.8566671	0.16465537	-0.32387284
0.08479	32.12739	0.0004125	7.267e-05	3.74e-06	7.064e-05	0.0	0.000246	6.881e-05	8.8e-07	691.04204906	697.47353972	710.49731163	0.85331646	0.16428443	-0.32385599
0.08489	32.1442	0.00041188	7.274e-05	3.76e-06	7.072e-05	0.0	0.00024634	6.893e-05	8.8e-07	691.07516816	697.49010444	710.47593005	0.84998439	0.16391506	-0.32383924
0.08499	32.16094	0.00041127	7.282e-05	3.77e-06	7.079e-05	-0.0	0.00024668	6.905e-05	8.8e-07	691.10821434	697.50664935	710.45460789	0.84664565	0.16354513	-0.32382245
0.08509	32.17761	0.00041066	7.289e-05	3.78e-06	7.087e-05	-0.0	0.00024701	6.916e-05	8.8e-07	691.14118799	697.52317448	710.43334502	0.84332672	0.16317695	-0.32380576
0.08519	32.19422	0.00041005	7.296e-05	3.79e-06	7.094e-05	-0.0	0.00024734	6.928e-05	8.8e-07	691.17409	697.53967995	710.41214119	0.84002178	0.16280999	-0.32378915
0.08529	32.21075	0.00040944	7.304e-05	3.81e-06	7.102e-05	0.0	0.00024767	6.939e-05	8.8e-07	691.20692103	697.55616582	710.39099622	0.8367136	0.16244275	-0.32377252
0.08539	32.22722	0.00040884	7.311e-05	3.82e-06	7.109e-05	0.0	0.000248	6.951e-05	8.8e-07	691.23968107	697.57263209	710.3699101	0.83341596	0.16207648	-0.32375594
0.08549	32.24361	0.00040824	7.318e-05	3.83e-06	7.116e-05	0.0	0.00024833	6.962e-05	8.8e-07	691.2723709	697.58907888	710.34888261	0.83013267	0.16171151	-0.32373944
0.08559	32.25994	0.00040764	7.325e-05	3.84e-06	7.124e-05	0.0	0.00024866	6.973e-05	8.8e-07	691.30499156	697.6055063	710.32791345	0.82685992	0.16134751	-0.323723
0.08569	32.2762	0.00040705	7.332e-05	3.86e-06	7.131e-05	-0.0	0.00024898	6.985e-05	8.8e-07	691.33754292	697.62191434	710.30700267	0.82358787	0.1609836	-0.32370655
0.08579	32.29239	0.00040645	7.34e-05	3.87e-06	7.138e-05	-0.0	0.00024931	6.996e-05	8.8e-07	691.37002565	697.6383031	710.28615008	0.82032689	0.16062074	-0.32369017
0.08589	32.3085	0.00040587	7.347e-05	3.88e-06	7.145e-05	-0.0	0.00024963	7.007e-05	8.8e-07	691.40244063	697.6546727	710.26535542	0.8170832	0.16025953	-0.32367388
0.08599	32.32455	0.00040528	7.354e-05	3.89e-06	7.152e-05	0.0	0.00024995	7.018e-05	8.8e-07	691.43478823	697.67102318	710.24461859	0.81383407	0.15989779	-0.32365756
0.08609	32.34053	0.0004047	7.361e-05	3.91e-06	7.16e-05	0.0	0.00025027	7.029e-05	8.8e-07	691.46706865	697.68735458	710.22393955	0.81059906	0.15953748	-0.32364131
0.08619	32.35643	0.00040411	7.368e-05	3.92e-06	7.167e-05	0.0	0.00025058	7.041e-05	8.8e-07	691.49928273	697.70366703	710.20331805	0.80738142	0.15917887	-0.32362516
0.08629	32.37227	0.00040354	7.375e-05	3.93e-06	7.174e-05	-0.0	0.0002509	7.052e-05	8.8e-07	691.53143135	697.71996066	710.18275385	0.80416082	0.15881998	-0.323609
0.08639	32.38803	0.00040296	7.381e-05	3.94e-06	7.18e-05	-0.0	0.00025122	7.063e-05	8.8e-07	691.56351432	697.73623544	710.16224701	0.80094791	0.1584619	-0.32359288
0.08649	32.40372	0.00040239	7.388e-05	3.96e-06	7.187e-05	-0.0	0.00025153	7.073e-05	8.8e-07	691.59553241	697.7524915	710.14179731	0.79774506	0.15810485	-0.32357681
0.08659	32.41935	0.00040182	7.395e-05	3.97e-06	7.194e-05	-0.0	0.00025184	7.084e-05	8.8e-07	691.62748652	697.76872897	710.12140452	0.79455932	0.15774959	-0.32356084
0.08669	32.4349	0.00040125	7.402e-05	3.98e-06	7.201e-05	0.0	0.00025215	7.095e-05	8.8e-07	691.65937689	697.78494791	710.10106856	0.79136698	0.15739364	-0.32354483
0.08679	32.45037	0.00040069	7.409e-05	3.99e-06	7.208e-05	0.0	0.00025246	7.106e-05	8.8e-07	691.69120375	697.80114836	710.08078938	0.7881875	0.15703911	-0.3235289
0.08689	32.46578	0.00040013	7.415e-05	4.01e-06	7.215e-05	0.0	0.00025276	7.117e-05	8.8e-07	691.72296791	697.81733045	710.06056676	0.78502607	0.15668655	-0.32351306
0.08699	32.48111	0.00039957	7.422e-05	4.02e-06	7.221e-05	-0.0	0.00025307	7.127e-05	8.8e-07	691.75467031	697.83349435	710.04040045	0.78186129	0.15633362	-0.32349721
0.08709	32.49637	0.00039902	7.429e-05	4.03e-06	7.228e-05	-0.0	0.00025337	7.138e-05	8.8e-07	691.78631071	697.84964002	710.02029051	0.77870292	0.15598143	-0.3234814
0.08719	32.51156	0.00039846	7.435e-05	4.04e-06	7.235e-05	-0.0	0.00025367	7.149e-05	8.8e-07	691.81788984	697.86576761	710.00023676	0.77555419	0.15563036	-0.32346565
0.08729	32.52668	0.00039791	7.442e-05	4.05e-06	7.241e-05	-0.0	0.00025398	7.159e-05	8.8e-07	691.84940856	697.88187726	709.98023897	0.77242141	0.15528112	-0.32344998
0.08739	32.54172	0.00039737	7.448e-05	4.07e-06	7.248e-05	0.0	0.00025427	7.17e-05	8.8e-07	691.88086727	697.89796907	709.96029703	0.76928329	0.15493127	-0.32343429
0.08749	32.55669	0.00039682	7.455e-05	4.08e-06	7.254e-05	0.0	0.00025457	7.18e-05	8.8e-07	691.91226706	697.91404325	709.94041068	0.766181	0.15458587	-0.32341882
0.08759	32.57158	0.00039628	7.461e-05	4.09e-06	7.261e-05	0.0	0.00025487	7.191e-05	8.8e-07	691.9436084	697.9300999	709.92057981	0.76305835	0.15423794	-0.32340322
0.08769	32.58641	0.00039575	7.467e-05	4.1e-06	7.267e-05	0.0	0.00025516	7.201e-05	8.8e-07	691.97489062	697.94613889	709.90080457	0.7599357	0.15389001	-0.32338762
0.08779	32.60115	0.00039521	7.474e-05	4.11e-06	7.274e-05	0.0	0.00025545	7.211e-05	8.8e-07	692.00611388	697.96216026	709.88108492	0.7568241	0.15354344	-0.32337209
0.08789	32.61583	0.00039468	7.48e-05	4.13e-06	7.28e-05	0.0	0.00025575	7.222e-05	8.8e-07	692.03727932	697.97816422	709.86142059	0.75372436	0.15319838	-0.32335664
0.08799	32.63043	0.00039415	7.486e-05	4.14e-06	7.286e-05	0.0	0.00025604	7.232e-05	8.8e-07	692.06838773	697.99415096	709.84181137	0.75063559	0.15285474	-0.32334125
0.08809	32.64495	0.00039362	7.492e-05	4.15e-06	7.292e-05	0.0	0.00025632	7.242e-05	8.8e-07	692.09943968	698.0101206	709.82225713	0.74755795	0.15251266	-0.32332594
0.08819	32.6594	0.0003931	7.499e-05	4.16e-06	7.299e-05	-0.0	0.00025661	7.252e-05	8.8e-07	692.13043591	698.02607332	709.80275769	0.74447668	0.15217007	-0.3233106
0.08829	32.67378	0.00039258	7.505e-05	4.17e-06	7.305e-05	-0.0	0.00025689	7.262e-05	8.8e-07	692.16137658	698.04200915	709.78331302	0.74142294	0.1518314	-0.32329544
0.08839	32.68808	0.00039206	7.511e-05	4.19e-06	7.311e-05	-0.0	0.00025718	7.272e-05	8.8e-07	692.19226336	698.0579285	709.76392273	0.7383561	0.15149086	-0.3232802
0.08849	32.7023	0.00039155	7.517e-05	4.2e-06	7.317e-05	-0.0	0.00025746	7.282e-05	8.8e-07	692.22309519	698.0738311	709.74458706	0.73528927	0.15115033	-0.32326496
0.08859	32.71645	0.00039103	7.523e-05	4.21e-06	7.323e-05	-0.0	0.00025774	7.292e-05	8.8e-07	692.25387212	698.08971698	709.725306	0.7322292	0.15081077	-0.32324977
0.08869	32.73052	0.00039052	7.529e-05	4.22e-06	7.329e-05	-0.0	0.00025802	7.302e-05	8.8e-07	692.28459518	698.10558637	709.70607932	0.72918101	0.15047296	-0.32323465
0.08879	32.74452	0.00039002	7.535e-05	4.23e-06	7.335e-05	-0.0	0.0002583	7.312e-05	8.8e-07	692.31526519	698.12143949	709.68690682	0.72614277	0.15013667	-0.32321961
0.08889	32.75843	0.00038952	7.541e-05	4.24e-06	7.341e-05	-0.0	0.00025857	7.322e-05	8.8e-07	692.34588276	698.13727648	709.66778838	0.72311525	0.14980209	-0.32320464
0.08899	32.77228	0.00038901	7.547e-05	4.26e-06	7.347e-05	-0.0	0.00025884	7.331e-05	8.8e-07	692.37644877	698.15309759	709.64872379	0.72008496	0.14946707	-0.32318965
0.08909	32.78604	0.00038852	7.553e-05	4.27e-06	7.353e-05	-0.0	0.00025912	7.341e-05	8.8e-07	692.40696284	698.1689027	709.62971315	0.71706707	0.14913421	-0.32317476
0.08919	32.79973	0.00038802	7.558e-05	4.28e-06	7.359e-05	-0.0	0.00025939	7.351e-05	8.8e-07	692.43742652	698.18469226	709.61075612	0.7140476	0.14880108	-0.32315985
0.08929	32.81334	0.00038753	7.564e-05	4.29e-06	7.364e-05	-0.0	0.00025966	7.36e-05	8.8e-07	692.46783923	698.2004661	709.59185284	0.71102813	0.14846794	-0.32314494
0.08939	32.82687	0.00038704	7.57e-05	4.3e-06	7.37e-05	-0.0	0.00025992	7.37e-05	8.8e-07	692.49820229	698.21622457	709.57300302	0.70803208	0.14813879	-0.32313021
0.08949	32.84033	0.00038656	7.575e-05	4.31e-06	7.376e-05	-0.0	0.00026019	7.379e-05	8.8e-07	692.52851557	698.23196765	709.55420668	0.70502442	0.14780767	-0.32311539
0.08959	32.8537	0.00038607	7.581e-05	4.32e-06	7.382e-05	0.0	0.00026045	7.389e-05	8.8e-07	692.55878	698.24769561	709.53546366	0.70203665	0.14748043	-0.32310074
0.08969	32.867	0.0003856	7.587e-05	4.33e-06	7.387e-05	0.0	0.00026072	7.398e-05	8.8e-07	692.5889959	698.26340856	709.51677388	0.6990399	0.14715144	-0.32308601
0.08979	32.88022	0.00038512	7.592e-05	4.35e-06	7.393e-05	0.0	0.00026098	7.408e-05	8.8e-07	692.61916373	698.27910663	709.49813727	0.69606139	0.14682601	-0.32307143
0.08989	32.89335	0.00038464	7.598e-05	4.36e-06	7.398e-05	0.0	0.00026124	7.417e-05	8.8e-07	692.64928422	698.29479003	709.47955367	0.69307565	0.14649917	-0.32305679
0.08999	32.90641	0.00038417	7.603e-05	4.37e-06	7.404e-05	0.0	0.00026149	7.426e-05	8.8e-07	692.67935745	698.31045879	709.46102308	0.6901059	0.14617558	-0.32304229
0.09009	32.91939	0.00038371	7.609e-05	4.38e-06	7.409e-05	0.0	0.00026175	7.435e-05	8.8e-07	692.70938449	698.32611324	709.44254528	0.68713085	0.14585092	-0.32302774
0.09019	32.93229	0.00038324	7.614e-05	4.39e-06	7.415e-05	0.0	0.000262	7.444e-05	8.8e-07	692.73936511	698.34175331	709.42412032	0.68416871	0.14552925	-0.32301331
0.09029	32.94511	0.00038278	7.62e-05	4.4e-06	7.42e-05	0.0	0.00026226	7.453e-05	8.8e-07	692.76930074	698.35737947	709.40574796	0.68120334	0.14520684	-0.32299885
0.09039	32.95785	0.00038232	7.625e-05	4.41e-06	7.425e-05	0.0	0.00026251	7.462e-05	8.8e-07	692.79919082	698.37299154	709.3874283	0.67824841	0.14488714	-0.3229845
0.09049	32.9705	0.00038187	7.63e-05	4.42e-06	7.431e-05	0.0	0.00026276	7.471e-05	8.8e-07	692.82903708	698.3885901	709.36916104	0.67529195	0.14456704	-0.32297013
0.09059	32.98308	0.00038141	7.635e-05	4.43e-06	7.436e-05	0.0	0.00026301	7.48e-05	8.8e-07	692.85883886	698.40417494	709.35094631	0.6723355	0.14424694	-0.32295576
0.09069	32.99557	0.00038096	7.641e-05	4.44e-06	7.441e-05	0.0	0.00026325	7.489e-05	8.8e-07	692.88859759	698.41974653	709.33278385	0.66939742	0.14393144	-0.32294157
0.09079	33.00798	0.00038052	7.646e-05	4.45e-06	7.446e-05	0.0	0.0002635	7.498e-05	8.8e-07	692.91831304	698.4353048	709.31467371	0.66645012	0.14361363	-0.32292729
0.09089	33.02031	0.00038007	7.651e-05	4.46e-06	7.451e-05	0.0	0.00026374	7.507e-05	8.8e-07	692.94798623	698.45085011	709.29661573	0.66351743	0.14330024	-0.32291317
0.09099	33.03255	0.00037963	7.656e-05	4.48e-06	7.456e-05	0.0	0.00026398	7.515e-05	8.8e-07	692.97761743	698.46638257	709.27860987	0.66057804	0.14298482	-0.32289898
0.09109	33.04472	0.0003792	7.661e-05	4.49e-06	7.462e-05	0.0	0.00026422	7.524e-05	8.8e-07	693.00720718	698.48190238	709.26065607	0.65765043	0.14267356	-0.32288494
0.09119	33.0568	0.00037876	7.666e-05	4.5e-06	7.467e-05	0.0	0.00026446	7.532e-05	8.8e-07	693.03675621	698.49740982	709.24275423	0.65471804	0.14236062	-0.32287084
0.09129	33.06879	0.00037833	7.671e-05	4.51e-06	7.472e-05	0.0	0.00026469	7.541e-05	8.8e-07	693.06626461	698.51290492	709.22490433	0.65179668	0.14205138	-0.32285687
0.09139	33.0807	0.0003779	7.676e-05	4.52e-06	7.476e-05	0.0	0.00026493	7.549e-05	8.8e-07	693.09573343	698.52838808	709.20710622	0.64887154	0.14174087	-0.32284285
0.09149	33.09253	0.00037748	7.681e-05	4.53e-06	7.481e-05	0.0	0.00026516	7.558e-05	8.8e-07	693.12516256	698.54385928	709.18935992	0.64595604	0.14143508	-0.322829
0.09159	33.10427	0.00037706	7.686e-05	4.54e-06	7.486e-05	-0.0	0.00026539	7.566e-05	8.8e-07	693.15455405	698.55931934	709.17166521	0.64303908	0.14112858	-0.32281512
0.09169	33.11593	0.00037664	7.691e-05	4.55e-06	7.491e-05	-0.0	0.00026562	7.574e-05	8.8e-07	693.18390729	698.57476802	709.15402216	0.64012293	0.14082248	-0.32280125
0.09179	33.1275	0.00037622	7.695e-05	4.56e-06	7.496e-05	-0.0	0.00026585	7.583e-05	8.8e-07	693.21322245	698.59020539	709.13643074	0.63720758	0.14051677	-0.32278739
0.09189	33.13898	0.00037581	7.7e-05	4.57e-06	7.501e-05	-0.0	0.00026608	7.591e-05	8.8e-07	693.24249969	698.60563152	709.11889094	0.63429305	0.14021145	-0.32277355
0.09199	33.15038	0.0003754	7.705e-05	4.58e-06	7.505e-05	-0.0	0.0002663	7.599e-05	8.8e-07	693.27173953	698.62104662	709.1014027	0.6313832	0.13990869	-0.3227598
0.09209	33.16169	0.00037499	7.71e-05	4.59e-06	7.51e-05	-0.0	0.00026652	7.607e-05	8.8e-07	693.30094296	698.63645112	709.08396592	0.62847583	0.13960764	-0.3227461
0.09219	33.17291	0.00037459	7.714e-05	4.6e-06	7.514e-05	-0.0	0.00026674	7.615e-05	8.8e-07	693.33011064	698.65184531	709.06658053	0.62557039	0.13930809	-0.32273244
0.09229	33.18405	0.00037419	7.719e-05	4.61e-06	7.519e-05	-0.0	0.00026696	7.623e-05	8.8e-07	693.35924321	698.66722948	709.04924648	0.62266724	0.139011	-0.32271886
0.09239	33.1951	0.00037379	7.723e-05	4.62e-06	7.524e-05	-0.0	0.00026718	7.631e-05	8.8e-07	693.38834149	698.68260402	709.03196371	0.61976409	0.13871387	-0.32270528
0.09249	33.20606	0.0003734	7.728e-05	4.63e-06	7.528e-05	0.0	0.00026739	7.638e-05	8.8e-07	693.41740562	698.69796898	709.01473221	0.61686267	0.13841927	-0.32269178
0.09259	33.21693	0.00037301	7.732e-05	4.64e-06	7.533e-05	0.0	0.00026761	7.646e-05	8.8e-07	693.44643628	698.71332471	708.99755192	0.61396083	0.13812406	-0.32267826
0.09269	33.22771	0.00037262	7.737e-05	4.65e-06	7.537e-05	-0.0	0.00026782	7.654e-05	8.8e-07	693.47543393	698.72867143	708.98042284	0.61105949	0.13783252	-0.32266484
0.09279	33.2384	0.00037224	7.741e-05	4.66e-06	7.541e-05	-0.0	0.00026803	7.662e-05	8.8e-07	693.50439901	698.74400937	708.96334494	0.60815797	0.13753965	-0.32265138
0.09289	33.249	0.00037186	7.745e-05	4.67e-06	7.546e-05	-0.0	0.00026824	7.669e-05	8.8e-07	693.53333233	698.75933893	708.94631818	0.60525765	0.13725114	-0.32263805
0.09299	33.25951	0.00037148	7.75e-05	4.67e-06	7.55e-05	-0.0	0.00026845	7.677e-05	8.8e-07	693.56223394	698.77466014	708.92934255	0.60235607	0.13696343	-0.32262474
0.09309	33.26993	0.00037111	7.754e-05	4.68e-06	7.554e-05	-0.0	0.00026865	7.684e-05	8.8e-07	693.59110496	698.7899736	708.91241803	0.59945454	0.13667554	-0.32261142
0.09319	33.28025	0.00037074	7.758e-05	4.69e-06	7.558e-05	-0.0	0.00026885	7.691e-05	8.8e-07	693.61994543	698.80527933	708.8955446	0.59655123	0.13639115	-0.32259819
0.09329	33.29049	0.00037037	7.762e-05	4.7e-06	7.563e-05	-0.0	0.00026905	7.699e-05	8.8e-07	693.64875622	698.82057781	708.87872226	0.59364835	0.13610591	-0.32258494
0.09339	33.30063	0.00037001	7.767e-05	4.71e-06	7.567e-05	0.0	0.00026925	7.706e-05	8.8e-07	693.67753778	698.8358693	708.86195101	0.59074142	0.13582508	-0.32257181
0.09349	33.31067	0.00036965	7.771e-05	4.72e-06	7.571e-05	0.0	0.00026945	7.713e-05	8.8e-07	693.70629058	698.85115407	708.84523084	0.58783584	0.13554276	-0.32255863
0.09359	33.32063	0.00036929	7.775e-05	4.73e-06	7.575e-05	0.0	0.00026965	7.72e-05	8.8e-07	693.7350155	698.86643263	708.82856175	0.58492544	0.13526531	-0.32254558
0.09369	33.33049	0.00036894	7.779e-05	4.74e-06	7.579e-05	0.0	0.00026984	7.727e-05	8.8e-07	693.76371257	698.88170502	708.81194375	0.582013	0.13498884	-0.32253255
0.09379	33.34025	0.00036859	7.783e-05	4.75e-06	7.583e-05	0.0	0.00027003	7.734e-05	8.8e-07	693.7923829	698.89697191	708.79537686	0.57910086	0.13471213	-0.32251951
0.09389	33.34992	0.00036824	7.787e-05	4.76e-06	7.587e-05	0.0	0.00027022	7.741e-05	8.8e-07	693.82102666	698.91223343	708.77886108	0.5761795	0.13444064	-0.32250659
0.09399	33.35949	0.0003679	7.791e-05	4.76e-06	7.591e-05	0.0	0.00027041	7.748e-05	8.8e-07	693.84964508	698.92749036	708.76239647	0.57325899	0.13416867	-0.32249366
0.09409	33.36896	0.00036756	7.795e-05	4.77e-06	7.594e-05	-0.0	0.0002706	7.755e-05	8.8e-07	693.87823798	698.9427426	708.74598302	0.57033733	0.13389736	-0.32248074
0.09419	33.37834	0.00036722	7.798e-05	4.78e-06	7.598e-05	-0.0	0.00027078	7.762e-05	8.8e-07	693.90680556	698.95799027	708.72962073	0.56741101	0.13362809	-0.32246787
0.09429	33.38762	0.00036689	7.802e-05	4.79e-06	7.602e-05	-0.0	0.00027096	7.768e-05	8.8e-07	693.93534934	698.97323447	708.71330973	0.5644738	0.13336339	-0.32245509
0.09439	33.3968	0.00036656	7.806e-05	4.8e-06	7.606e-05	-0.0	0.00027114	7.775e-05	8.8e-07	693.96386933	698.98847519	708.69705	0.56153821	0.13309822	-0.3224423
0.09449	33.40588	0.00036623	7.81e-05	4.81e-06	7.609e-05	-0.0	0.00027132	7.782e-05	8.8e-07	693.99236591	699.00371269	708.68084157	0.55859937	0.13283455	-0.32242955
0.09459	33.41486	0.00036591	7.813e-05	4.81e-06	7.613e-05	-0.0	0.0002715	7.788e-05	8.8e-07	694.02083978	699.01894752	708.66468451	0.55564568	0.13257528	-0.32241687
0.09469	33.42374	0.00036559	7.817e-05	4.82e-06	7.616e-05	-0.0	0.00027167	7.794e-05	8.8e-07	694.04929172	699.03418034	708.64857894	0.55269157	0.13231679	-0.32240422
0.09479	33.43252	0.00036528	7.82e-05	4.83e-06	7.62e-05	-0.0	0.00027185	7.801e-05	8.8e-07	694.07772211	699.04941138	708.63252486	0.54973226	0.13206029	-0.3223916
0.09489	33.44119	0.00036497	7.824e-05	4.84e-06	7.623e-05	-0.0	0.00027202	7.807e-05	8.8e-07	694.1061315	699.06464106	708.61652233	0.54675973	0.13180694	-0.32237903
0.09499	33.44977	0.00036466	7.827e-05	4.85e-06	7.627e-05	-0.0	0.00027219	7.813e-05	8.8e-07	694.13452057	699.07987016	708.60057155	0.54378231	0.13155553	-0.3223665
0.09509	33.45823	0.00036436	7.831e-05	4.85e-06	7.63e-05	0.0	0.00027235	7.819e-05	8.8e-07	694.16288983	699.095099	708.58467253	0.54079778	0.13130639	-0.32235402
0.09519	33.4666	0.00036406	7.834e-05	4.86e-06	7.634e-05	0.0	0.00027252	7.825e-05	8.8e-07	694.19123987	699.11032806	708.56882535	0.53780613	0.13105951	-0.32234157
0.09529	33.47486	0.00036376	7.837e-05	4.87e-06	7.637e-05	0.0	0.00027268	7.831e-05	8.8e-07	694.21957121	699.12555796	708.55303017	0.53479409	0.13081636	-0.32232917
0.09539	33.48301	0.00036347	7.841e-05	4.88e-06	7.64e-05	0.0	0.00027284	7.837e-05	8.8e-07	694.24788442	699.14078934	708.53728715	0.53177846	0.13057509	-0.3223168
0.09549	33.49105	0.00036318	7.844e-05	4.88e-06	7.644e-05	0.0	0.000273	7.843e-05	8.8e-07	694.27618005	699.15602264	708.52159635	0.52875356	0.13033633	-0.32230448
0.09559	33.49899	0.00036289	7.847e-05	4.89e-06	7.647e-05	0.0	0.00027315	7.849e-05	8.8e-07	694.30445867	699.17125842	708.50595789	0.52570805	0.13010132	-0.3222922
0.09569	33.50682	0.00036261	7.85e-05	4.9e-06	7.65e-05	0.0	0.00027331	7.854e-05	8.8e-07	694.33272072	699.18649757	708.49037208	0.52265412	0.12986873	-0.32227996
0.09579	33.51454	0.00036234	7.854e-05	4.91e-06	7.653e-05	0.0	0.00027346	7.86e-05	8.8e-07	694.36096679	699.20174053	708.47483898	0.51958834	0.12963892	-0.32226777
0.09589	33.52214	0.00036206	7.857e-05	4.91e-06	7.656e-05	0.0	0.00027361	7.865e-05	8.8e-07	694.3891974	699.2169879	708.45935874	0.51651073	0.1294119	-0.32225561
0.09599	33.52964	0.00036179	7.86e-05	4.92e-06	7.659e-05	0.0	0.00027376	7.871e-05	8.8e-07	694.41741302	699.23224053	708.44393163	0.5134006	0.12919008	-0.3222435
0.09609	33.53702	0.00036153	7.863e-05	4.93e-06	7.662e-05	-0.0	0.0002739	7.876e-05	8.8e-07	694.44561409	699.24749921	708.4285579	0.51028452	0.12897036	-0.32223142
0.09619	33.54429	0.00036127	7.866e-05	4.93e-06	7.665e-05	-0.0	0.00027405	7.881e-05	8.8e-07	694.47380117	699.26276452	708.41323769	0.50715339	0.1287538	-0.32221939
0.09629	33.55144	0.00036101	7.868e-05	4.94e-06	7.668e-05	-0.0	0.00027419	7.887e-05	8.8e-07	694.50197473	699.27803719	708.39797121	0.50398838	0.12854265	-0.32220741
0.09639	33.55847	0.00036076	7.871e-05	4.95e-06	7.671e-05	-0.0	0.00027433	7.892e-05	8.8e-07	694.53013501	699.29331846	708.38275896	0.50081028	0.12833444	-0.32219546
0.09649	33.56539	0.00036051	7.874e-05	4.95e-06	7.673e-05	-0.0	0.00027446	7.897e-05	8.8e-07	694.55828257	699.30860889	708.36760106	0.49761305	0.12812987	-0.32218356
0.09659	33.57219	0.00036026	7.877e-05	4.96e-06	7.676e-05	-0.0	0.0002746	7.902e-05	8.8e-07	694.58641788	699.32390925	708.35249774	0.4943967	0.12792895	-0.3221717
0.09669	33.57887	0.00036002	7.879e-05	4.97e-06	7.679e-05	-0.0	0.00027473	7.907e-05	8.8e-07	694.61454108	699.3392208	708.33744951	0.49112579	0.12773597	-0.32215988
0.09679	33.58542	0.00035979	7.882e-05	4.97e-06	7.681e-05	-0.0	0.00027486	7.911e-05	8.8e-07	694.64265249	699.3545446	708.32245676	0.48784646	0.12754535	-0.32214811
0.09689	33.59186	0.00035955	7.885e-05	4.98e-06	7.684e-05	-0.0	0.00027499	7.916e-05	8.8e-07	694.67075256	699.36988139	708.30751972	0.4845427	0.12735901	-0.32213638
0.09699	33.59817	0.00035933	7.887e-05	4.99e-06	7.686e-05	-0.0	0.00027511	7.921e-05	8.8e-07	694.69884161	699.38523218	708.29263875	0.48119634	0.12717918	-0.32212469
0.09709	33.60435	0.0003591	7.89e-05	4.99e-06	7.689e-05	0.0	0.00027523	7.925e-05	8.8e-07	694.72691953	699.40059847	708.27781448	0.47781932	0.12700439	-0.32211305
0.09719	33.6104	0.00035889	7.892e-05	5e-06	7.691e-05	0.0	0.00027535	7.93e-05	8.8e-07	694.75498664	699.41598124	708.26304729	0.47439992	0.12683607	-0.32210146
0.09729	33.61633	0.00035867	7.894e-05	5e-06	7.694e-05	0.0	0.00027547	7.934e-05	8.8e-07	694.7830427	699.43138211	708.24833786	0.47093775	0.12667428	-0.32208991
0.09739	33.62212	0.00035846	7.897e-05	5.01e-06	7.696e-05	0.0	0.00027558	7.938e-05	8.8e-07	694.81108784	699.44680226	708.23368666	0.46743756	0.12651843	-0.3220784
0.09749	33.62778	0.00035826	7.899e-05	5.01e-06	7.698e-05	0.0	0.0002757	7.942e-05	8.8e-07	694.83912173	699.46224336	708.21909444	0.46387079	0.12637201	-0.32206694
0.09759	33.6333	0.00035806	7.901e-05	5.02e-06	7.7e-05	0.0	0.00027581	7.946e-05	8.8e-07	694.86714416	699.47770694	708.20456185	0.46026643	0.12623149	-0.32205553
0.09769	33.63869	0.00035787	7.903e-05	5.02e-06	7.703e-05	0.0	0.00027591	7.95e-05	8.8e-07	694.89515468	699.49319474	708.19008967	0.45658552	0.12610161	-0.32204417
0.09779	33.64393	0.00035768	7.906e-05	5.03e-06	7.705e-05	0.0	0.00027602	7.954e-05	8.8e-07	694.92315263	699.50870867	708.17567877	0.45285696	0.12597885	-0.32203285
0.09789	33.64903	0.00035749	7.908e-05	5.03e-06	7.707e-05	0.0	0.00027612	7.958e-05	8.8e-07	694.9511374	699.52425058	708.16133001	0.44903926	0.12586825	-0.32202159
0.09799	33.65399	0.00035731	7.91e-05	5.04e-06	7.709e-05	0.0	0.00027622	7.962e-05	8.8e-07	694.97910764	699.53982287	708.14704454	0.44516011	0.12576646	-0.32201037
0.09809	33.6588	0.00035714	7.912e-05	5.04e-06	7.711e-05	0.0	0.00027631	7.965e-05	8.8e-07	695.00706267	699.55542746	708.13282326	0.44119211	0.12567679	-0.3219992
0.09819	33.66346	0.00035697	7.913e-05	5.05e-06	7.713e-05	0.0	0.0002764	7.968e-05	8.8e-07	695.03500056	699.57106708	708.11866752	0.4371341	0.12559938	-0.32198808
0.09829	33.66797	0.00035681	7.915e-05	5.05e-06	7.714e-05	0.0	0.00027649	7.972e-05	8.8e-07	695.06291931	699.58674452	708.10457874	0.432954	0.12553811	-0.32197702
0.09839	33.67232	0.00035665	7.917e-05	5.06e-06	7.716e-05	0.0	0.00027658	7.975e-05	8.8e-07	695.09081641	699.60246285	708.09055848	0.42865341	0.12549277	-0.32196601
0.09849	33.67651	0.0003565	7.919e-05	5.06e-06	7.718e-05	0.0	0.00027666	7.978e-05	8.8e-07	695.11868875	699.61822548	708.07660854	0.42421656	0.12546525	-0.32195506
0.09859	33.68053	0.00035635	7.92e-05	5.06e-06	7.719e-05	0.0	0.00027674	7.981e-05	8.8e-07	695.14653228	699.63403633	708.06273102	0.41963212	0.12545691	-0.32194416
0.09869	33.68438	0.00035621	7.922e-05	5.07e-06	7.721e-05	0.0	0.00027682	7.984e-05	8.8e-07	695.17434252	699.64989951	708.04892814	0.41485232	0.12547345	-0.32193333
0.09879	33.68806	0.00035608	7.923e-05	5.07e-06	7.722e-05	0.0	0.00027689	7.987e-05	8.8e-07	695.20211374	699.66581979	708.03520256	0.40988231	0.12551423	-0.32192255
0.09889	33.69156	0.00035595	7.925e-05	5.08e-06	7.724e-05	0.0	0.00027696	7.989e-05	8.8e-07	695.22983864	699.68180259	708.02155734	0.40466363	0.12558616	-0.32191183
0.09899	33.69487	0.00035583	7.926e-05	5.08e-06	7.725e-05	0.0	0.00027703	7.992e-05	8.8e-07	695.25750772	699.69785434	708.00799622	0.3991525	0.12569437	-0.32190119
0.09909	33.69799	0.00035572	7.927e-05	5.08e-06	7.726e-05	0.0	0.00027709	7.994e-05	8.8e-07	695.28510896	699.71398251	707.99452364	0.39329187	0.12584552	-0.32189061
0.09919	33.7009	0.00035561	7.928e-05	5.08e-06	7.728e-05	0.0	0.00027715	7.996e-05	8.8e-07	695.31262682	699.73019597	707.98114498	0.38700295	0.12604872	-0.32188011
0.09929	33.70361	0.00035551	7.93e-05	5.09e-06	7.729e-05	0.0	0.0002772	7.998e-05	8.8e-07	695.34004131	699.74650523	707.96786679	0.38017579	0.12631658	-0.32186968
0.09939	33.70609	0.00035542	7.931e-05	5.09e-06	7.73e-05	0.0	0.00027725	8e-05	8.8e-07	695.36732427	699.76292372	707.95469767	0.37264074	0.12666841	-0.32185934
0.09949	33.70834	0.00035534	7.931e-05	5.09e-06	7.731e-05	0.0	0.0002773	8.002e-05	8.8e-07	695.39443613	699.77946865	707.941649	0.36417286	0.12712951	-0.3218491
0.09959	33.71033	0.00035527	7.932e-05	5.09e-06	7.731e-05	0.0	0.00027734	8.003e-05	8.8e-07	695.42131975	699.79616274	707.92873627	0.35434683	0.12774709	-0.32183896
0.09969	33.71205	0.0003552	7.933e-05	5.1e-06	7.732e-05	0.0	0.00027737	8.004e-05	8.8e-07	695.44788328	699.81303882	707.91598279	0.34243544	0.12860056	-0.32182895
0.09979	33.71346	0.00035515	7.934e-05	5.1e-06	7.733e-05	0.0	0.0002774	8.005e-05	8.8e-07	695.47396647	699.83014804	707.90342669	0.32682926	0.12986173	-0.3218191
0.09989	33.7145	0.00035511	7.934e-05	5.1e-06	7.733e-05	0.0	0.00027742	8.006e-05	8.8e-07	695.4992247	699.84758631	707.89114414	0.30268426	0.13203055	-0.32180947
0.09999	33.71505	0.00035509	7.934e-05	5.1e-06	7.733e-05	0.0	0.00027743	8.007e-05	8.8e-07	695.52228863	699.86565642	707.8794087	0.17998681	0.14265951	-0.32180025
0.10001	33.71506	0.00035509	7.934e-05	5.1e-06	7.733e-05	0.0	0.00027743	8.007e-05	8.8e-07	695.52488762	699.86958507	707.8774395	721.33978285	29.10557433	34.44301318
