# Supplementary material for: Dataset for the simulated biomass pyrolysis in rotary kilns with varying particle residence time distributions
Source: Data Brief. 2021 Nov 23;39:107603. doi: 10.1016/j.dib.2021.107603 (PMC8633881; doi:10.1016/j.dib.2021.107603)
Supplement: Supplementary Data S1 — Supplementary Raw Research Data. This is open data under the CC BY license http://creativecommons.org/licenses/by/4.0/ [file mmc1.zip › supplementary/0/logFiles/log_Pe30]

l,m	Tau,s	F_w,kg/s	F_is,kg/s	F_c,kg/s	F_rt,kg/s	F_w_wet,kg/s	F_it,kg/s	F_g,kg/s	F_H2O_g,kg/s	T_b,K	T_g,K	T_w,K	q_bed,kW/m	q_gas,kW/m	q_loss,kW/m
1e-05	0.00276	0.0	0.0	0.0	0.0	0.0008753	0.0	0.0	0.0	298.35681726	299.27003696	833.09200437	32.58532732	3.31870453	-0.42011971
0.0001	0.05239	0.0	0.0	0.0	0.0	0.0008753	0.0	0.0	0.0	300.21302653	309.31196044	832.57121715	32.45670749	3.30057671	-0.41971077
0.0002	0.10749	0.0	0.0	0.0	0.0	0.0008753	0.0	0.0	0.0	302.26467024	320.38629799	831.9950468	32.31449193	3.27926219	-0.41925835
0.0003	0.16257	0.0	0.0	0.0	0.0	0.0008753	0.0	0.0	0.0	304.30501594	331.36926225	831.42149714	32.17300501	3.25671199	-0.41880799
0.0004	0.2176	0.0	0.0	0.0	0.0	0.0008753	0.0	0.0	0.0	306.3341476	342.25705422	830.85057668	32.03224512	3.23286038	-0.41835969
0.0005	0.2726	0.0	0.0	0.0	0.0	0.0008753	0.0	0.0	0.0	308.35214857	353.04579811	830.28229445	31.89221021	3.20769799	-0.41791347
0.0006	0.32757	0.0	0.0	0.0	0.0	0.0008753	0.0	0.0	0.0	310.35910126	363.73151152	829.71666013	31.75289613	3.18117293	-0.41746933
0.0007	0.38249	0.0	0.0	0.0	0.0	0.0008753	0.0	0.0	0.0	312.35508695	374.31011713	829.15368409	31.61430455	3.15330314	-0.41702728
0.0008	0.43739	0.0	0.0	0.0	0.0	0.0008753	0.0	0.0	0.0	314.34018794	384.77763109	828.59337606	31.47643612	3.12409725	-0.41658731
0.0009	0.49224	0.0	0.0	0.0	0.0	0.0008753	0.0	0.0	0.0	316.3144836	395.12988181	828.03574722	31.33927129	3.09340683	-0.41614948
0.001	0.54706	0.0	0.0	0.0	0.0	0.0008753	0.0	0.0	0.0	318.2780543	405.36277252	827.48080821	31.20282918	3.06138439	-0.41571373
0.0011	0.60185	0.0	0.0	0.0	0.0	0.0008753	0.0	0.0	0.0	320.23098035	415.47222894	826.92856955	31.06709012	3.02794422	-0.41528011
0.0012	0.6566	0.0	0.0	0.0	0.0	0.0008753	0.0	0.0	0.0	322.17333826	425.45409926	826.37904291	30.93205899	2.99309962	-0.41484861
0.0013	0.71131	0.0	0.0	0.0	0.0	0.0008753	0.0	0.0	0.0	324.10520689	435.30426937	825.83223927	30.79773143	2.95683876	-0.41441925
0.0014	0.76599	0.0	0.0	0.0	0.0	0.0008753	0.0	0.0	0.0	326.02666286	445.01870904	825.28816969	30.664091	2.91922919	-0.41399205
0.0015	0.82063	0.0	0.0	0.0	0.0	0.0008753	0.0	0.0	0.0	327.93778153	454.59347466	824.74684501	30.53114523	2.88020675	-0.413567
0.0016	0.87523	0.0	0.0	0.0	0.0	0.0008753	0.0	0.0	0.0	329.83863833	464.02451556	824.20827659	30.39888608	2.83979509	-0.41314412
0.0017	0.9298	0.0	0.0	0.0	0.0	0.0008753	0.0	0.0	0.0	331.72930717	473.30821124	823.67247399	30.2672945	2.7981864	-0.4127234
0.0018	0.98433	0.0	0.0	0.0	0.0	0.0008753	0.0	0.0	0.0	333.60986136	482.44077659	823.13944766	30.13638024	2.75519962	-0.41230488
0.0019	1.03883	0.0	0.0	0.0	0.0	0.0008753	0.0	0.0	0.0	335.48037329	491.41859492	822.60920741	30.00612491	2.7110384	-0.41188854
0.002	1.09329	0.0	0.0	0.0	0.0	0.0008753	0.0	0.0	0.0	337.34091435	500.23849007	822.08176105	29.87652718	2.66565451	-0.41147439
0.0021	1.14771	0.0	0.0	0.0	0.0	0.0008753	0.0	0.0	0.0	339.19155518	508.89707998	821.55711757	29.74757914	2.61910223	-0.41106245
0.0022	1.2021	0.0	0.0	0.0	0.0	0.0008753	0.0	0.0	0.0	341.03236532	517.39141942	821.03528397	29.61926295	2.57157783	-0.41065271
0.0023	1.25646	0.0	0.0	0.0	0.0	0.0008753	0.0	0.0	0.0	342.86341339	525.7187751	820.51626635	29.49158099	2.52298519	-0.41024519
0.0024	1.31077	0.0	0.0	0.0	0.0	0.0008753	0.0	0.0	0.0	344.6847672	533.87642453	820.00007093	29.3645159	2.47350787	-0.40983987
0.0025	1.36505	0.0	0.0	0.0	0.0	0.0008753	0.0	0.0	0.0	346.49649306	541.86234707	819.4867006	29.2380606	2.42318719	-0.40943678
0.0026	1.4193	0.0	0.0	0.0	0.0	0.0008753	0.0	0.0	0.0	348.29865678	549.67432731	818.97615938	29.11220792	2.37206568	-0.40903591
0.0027	1.4735	0.0	0.0	0.0	0.0	0.0008753	0.0	0.0	0.0	350.09132312	557.31045731	818.46844995	28.98694902	2.32020851	-0.40863726
0.0028	1.52768	0.0	0.0	0.0	0.0	0.0008753	0.0	0.0	0.0	351.87455589	564.76902082	817.9635742	28.86227581	2.2676708	-0.40824085
0.0029	1.58181	0.0	0.0	0.0	0.0	0.0008753	0.0	0.0	0.0	353.64841737	572.04904634	817.46153033	28.73815338	2.21488669	-0.40784663
0.003	1.63591	0.0	0.0	0.0	0.0	0.0008753	0.0	0.0	0.0	355.41296914	579.14954464	816.96231688	28.61460334	2.16149145	-0.40745465
0.0031	1.68998	0.0	0.0	0.0	0.0	0.0008753	0.0	0.0	0.0	357.16827201	586.06955888	816.4659324	28.49160544	2.10771265	-0.40706491
0.0032	1.744	0.0	0.0	0.0	0.0	0.0008753	0.0	0.0	0.0	358.91438565	592.80850901	815.97237371	28.36915027	2.05362407	-0.4066774
0.0033	1.79799	0.0	0.0	0.0	0.0	0.0008753	0.0	0.0	0.0	360.65136866	599.36627698	815.48163533	28.24721404	1.99954076	-0.40629206
0.0034	1.85195	0.0	0.0	0.0	0.0	0.0008753	0.0	0.0	0.0	362.37927853	605.74321531	814.99370944	28.12580207	1.94529117	-0.40590895
0.0035	1.90587	0.0	0.0	0.0	0.0	0.0008753	0.0	0.0	0.0	364.09817197	611.93952478	814.50858936	28.00489855	1.89105727	-0.40552806
0.0036	1.95975	0.0	0.0	0.0	0.0	0.0008753	0.0	0.0	0.0	365.80810459	617.95587585	814.02626611	27.88449285	1.83693457	-0.40514937
0.0037	2.0136	1e-08	0.0	0.0	0.0	0.00087529	0.0	0.0	0.0	367.50913112	623.79321049	813.54672937	27.76458087	1.78297804	-0.40477284
0.0038	2.06741	1e-08	0.0	0.0	0.0	0.00087529	0.0	0.0	0.0	369.20130593	629.4525908	813.06996806	27.64514598	1.72932355	-0.40439851
0.0039	2.12118	1e-08	0.0	0.0	0.0	0.00087529	0.0	0.0	0.0	370.88468167	634.93558218	812.59596902	27.5261801	1.67605367	-0.40402634
0.004	2.17492	1e-08	0.0	0.0	0.0	0.00087529	0.0	0.0	0.0	372.55931033	640.24395956	812.12471797	27.40767311	1.62326474	-0.40365634
0.0041	2.22862	1e-08	0.0	0.0	0.0	0.00087529	0.0	0.0	0.0	374.22524299	645.379786	811.65619925	27.28961494	1.57105415	-0.40328848
0.0042	2.28228	1e-08	0.0	0.0	0.0	0.00087529	0.0	0.0	0.0	375.88253089	650.34476036	811.19039899	27.17202447	1.51916842	-0.40292275
0.0043	2.33591	1e-08	0.0	0.0	0.0	0.00087529	0.0	0.0	0.0	377.53122349	655.14140013	810.72729933	27.05485817	1.46811316	-0.40255914
0.0044	2.3895	1e-08	0.0	0.0	0.0	0.00087529	0.0	0.0	0.0	379.17136964	659.77236551	810.2668817	26.93812068	1.41781006	-0.40219764
0.0045	2.44306	2e-08	0.0	0.0	0.0	0.00087528	0.0	0.0	0.0	380.8030175	664.24047794	809.80912675	26.82180417	1.36833349	-0.40183822
0.0046	2.49658	2e-08	0.0	0.0	0.0	0.00087528	0.0	0.0	0.0	382.42621504	668.54837908	809.35401604	26.7059242	1.31946181	-0.4014809
0.0047	2.55006	2e-08	0.0	0.0	0.0	0.00087528	0.0	0.0	0.0	384.04100954	672.69890285	808.90153018	26.59044849	1.27158205	-0.40112562
0.0048	2.60351	2e-08	0.0	0.0	0.0	0.00087528	0.0	0.0	0.0	385.64744721	676.69533873	808.45164746	26.47538093	1.22462325	-0.40077238
0.0049	2.65692	3e-08	0.0	0.0	0.0	0.00087527	0.0	0.0	0.0	387.24557392	680.54093635	808.00434638	26.36071663	1.17862703	-0.40042117
0.005	2.7103	3e-08	0.0	0.0	0.0	0.00087527	0.0	0.0	0.0	388.83543505	684.23899781	807.55960518	26.24645599	1.13355252	-0.40007197
0.0051	2.76363	3e-08	0.0	0.0	0.0	0.00087527	0.0	0.0	0.0	390.41707556	687.79279464	807.11740232	26.13259024	1.08950917	-0.39972477
0.0052	2.81693	4e-08	0.0	0.0	0.0	0.00087526	0.0	0.0	0.0	391.99053979	691.20584125	806.67771488	26.01911787	1.04649194	-0.39937953
0.0053	2.8702	4e-08	0.0	0.0	0.0	0.00087526	0.0	0.0	0.0	393.55587171	694.48163005	806.24052007	25.90603615	1.00451783	-0.39903625
0.0054	2.92343	5e-08	0.0	0.0	0.0	0.00087525	0.0	0.0	0.0	395.11311487	697.62369173	805.80579487	25.79333794	0.9636442	-0.39869491
0.0055	2.97662	5e-08	0.0	0.0	0.0	0.00087525	0.0	0.0	0.0	396.66231199	700.6357948	805.37351526	25.68102547	0.92384124	-0.3983555
0.0056	3.02978	6e-08	0.0	0.0	0.0	0.00087524	0.0	0.0	0.0	398.20350594	703.52147589	804.94365807	25.56909545	0.88512953	-0.39801799
0.0057	3.08289	7e-08	0.0	0.0	0.0	0.00087523	0.0	0.0	0.0	399.73673907	706.28436439	804.51619975	25.45754631	0.84751312	-0.39768236
0.0058	3.13598	7e-08	0.0	0.0	0.0	0.00087522	0.0	0.0	0.0	401.26205337	708.9280835	804.0911167	25.3463769	0.8109919	-0.39734859
0.0059	3.18902	8e-08	0.0	0.0	0.0	0.00087522	0.0	0.0	0.0	402.77949045	711.45628879	803.66838521	25.23558315	0.77558538	-0.39701667
0.006	3.24203	9e-08	0.0	0.0	0.0	0.00087521	0.0	0.0	0.0	404.28909167	713.87257582	803.24798176	25.12516835	0.74125828	-0.39668658
0.0061	3.29501	1e-07	0.0	0.0	0.0	0.0008752	0.0	0.0	0.0	405.79089822	716.18049242	802.82988302	25.01513088	0.70800975	-0.3963583
0.0062	3.34794	1.2e-07	0.0	0.0	0.0	0.00087518	0.0	0.0	0.0	407.28495097	718.38354522	802.41406583	24.90547088	0.67582489	-0.3960318
0.0063	3.40084	1.3e-07	0.0	0.0	0.0	0.00087517	0.0	0.0	0.0	408.77129039	720.48528819	802.00050682	24.79617999	0.64477118	-0.39570709
0.0064	3.45371	1.4e-07	0.0	0.0	0.0	0.00087516	0.0	0.0	0.0	410.24995661	722.48926988	801.58918262	24.68726819	0.61473655	-0.39538412
0.0065	3.50653	1.6e-07	0.0	0.0	0.0	0.00087514	0.0	0.0	0.0	411.7209899	724.39880993	801.18007085	24.5787326	0.58573426	-0.3950629
0.0066	3.55933	1.7e-07	0.0	0.0	0.0	0.00087512	0.0	0.0	0.0	413.1844302	726.21722496	800.77314918	24.47057394	0.55774192	-0.39474338
0.0067	3.61208	1.9e-07	0.0	0.0	0.0	0.00087511	0.0	0.0	0.0	414.64031719	727.94778371	800.36839544	24.36278744	0.53079243	-0.39442558
0.0068	3.6648	2.1e-07	0.0	0.0	0.0	0.00087509	0.0	0.0	0.0	416.08869007	729.59383136	799.96578717	24.25537967	0.50480353	-0.39410946
0.0069	3.71748	2.4e-07	0.0	0.0	0.0	0.00087506	0.0	0.0	0.0	417.52958831	731.15841478	799.5653032	24.14834974	0.47976816	-0.393795
0.007	3.77012	2.6e-07	0.0	0.0	0.0	0.00087504	0.0	0.0	0.0	418.96305108	732.64456807	799.16692246	24.04169881	0.45565819	-0.39348219
0.0071	3.82273	2.9e-07	0.0	0.0	0.0	0.00087501	0.0	0.0	0.0	420.38911738	734.05522777	798.77062431	23.93542607	0.43246661	-0.39317101
0.0072	3.8753	3.1e-07	0.0	0.0	0.0	0.00087499	0.0	0.0	0.0	421.80782557	735.39351751	798.37638725	23.8295263	0.41023415	-0.39286147
0.0073	3.92783	3.5e-07	0.0	0.0	0.0	0.00087495	0.0	0.0	0.0	423.21921437	736.66218144	797.98419152	23.72401039	0.38882683	-0.39255352
0.0074	3.98033	3.8e-07	0.0	0.0	0.0	0.00087492	0.0	0.0	0.0	424.62332225	737.86394466	797.59401747	23.61887568	0.36825714	-0.39224715
0.0075	4.03279	4.2e-07	0.0	0.0	0.0	0.00087488	0.0	0.0	0.0	426.0201875	739.00144977	797.20584582	23.51412343	0.34849515	-0.39194236
0.0076	4.08522	4.5e-07	0.0	0.0	0.0	0.00087484	0.0	0.0	0.0	427.40984804	740.07736886	796.81965714	23.4097473	0.32959642	-0.39163913
0.0077	4.1376	5e-07	0.0	0.0	0.0	0.0008748	0.0	0.0	0.0	428.79234172	741.09424584	796.43543263	23.30575719	0.3114332	-0.39133743
0.0078	4.18995	5.4e-07	0.0	0.0	0.0	0.00087475	0.0	0.0	0.0	430.16770637	742.0544619	796.05315423	23.202151	0.29401315	-0.39103727
0.0079	4.24227	5.9e-07	0.0	0.0	0.0	0.0008747	0.0	0.0	0.0	431.53597962	742.96034935	795.67280413	23.09892978	0.27730789	-0.39073861
0.008	4.29455	6.5e-07	0.0	0.0	0.0	0.00087465	0.0	0.0	0.0	432.89719884	743.8142044	795.29436468	22.99608939	0.26134913	-0.39044146
0.0081	4.34679	7.1e-07	0.0	0.0	0.0	0.00087459	0.0	0.0	0.0	434.25140112	744.61831792	794.91781824	22.89363627	0.24604664	-0.3901458
0.0082	4.39899	7.7e-07	0.0	0.0	0.0	0.00087453	0.0	0.0	0.0	435.59862365	745.37475538	794.54314828	22.79156928	0.23139703	-0.3898516
0.0083	4.45116	8.4e-07	0.0	0.0	0.0	0.00087446	0.0	0.0	0.0	436.93890336	746.08555765	794.17033836	22.68988919	0.21737515	-0.38955887
0.0084	4.50329	9.1e-07	0.0	0.0	0.0	0.00087439	0.0	0.0	0.0	438.27227702	746.75269112	793.7993724	22.58859468	0.20398055	-0.38926759
0.0085	4.55538	9.9e-07	0.0	0.0	0.0	0.00087431	0.0	0.0	0.0	439.59878108	747.37812783	793.4302343	22.48768832	0.19116632	-0.38897774
0.0086	4.60744	1.07e-06	0.0	0.0	0.0	0.00087423	0.0	0.0	0.0	440.91845204	747.96366378	793.0629088	22.38717005	0.17891685	-0.38868931
0.0087	4.65946	1.16e-06	0.0	0.0	0.0	0.00087414	0.0	0.0	0.0	442.23132613	748.5110572	792.69738085	22.28704038	0.16720947	-0.38840229
0.0088	4.71144	1.26e-06	0.0	0.0	0.0	0.00087404	0.0	0.0	0.0	443.53743946	749.02199373	792.33363571	22.18729984	0.15602162	-0.38811668
0.0089	4.76339	1.36e-06	0.0	0.0	0.0	0.00087393	0.0	0.0	0.0	444.83682785	749.49814423	791.97165873	22.08794614	0.14536415	-0.38783245
0.009	4.8153	1.48e-06	0.0	0.0	0.0	0.00087382	0.0	0.0	0.0	446.12952702	749.94106927	791.61143582	21.98898289	0.13517681	-0.3875496
0.0091	4.86717	1.59e-06	0.0	0.0	0.0	0.0008737	0.0	0.0	0.0	447.41557254	750.3522642	791.25295318	21.89040916	0.12545415	-0.38726812
0.0092	4.919	1.72e-06	0.0	0.0	0.0	0.00087358	0.0	0.0	0.0	448.69499977	750.73316929	790.89619731	21.79222518	0.11617672	-0.38698799
0.0093	4.9708	1.86e-06	0.0	0.0	0.0	0.00087344	0.0	0.0	0.0	449.96784388	751.08517672	790.5411549	21.69443025	0.10733725	-0.3867092
0.0094	5.02256	2e-06	0.0	0.0	0.0	0.00087329	0.0	0.0	0.0	451.23413986	751.40962267	790.18781296	21.59702542	0.09890464	-0.38643176
0.0095	5.07429	2.16e-06	0.0	0.0	0.0	0.00087314	0.0	0.0	0.0	452.49392252	751.70777186	789.83615885	21.50001039	0.0908661	-0.38615563
0.0096	5.12598	2.32e-06	0.0	0.0	0.0	0.00087297	0.0	0.0	0.0	453.74722651	751.98084126	789.48618015	21.40338514	0.08320479	-0.38588083
0.0097	5.17763	2.5e-06	0.0	0.0	0.0	0.0008728	0.0	0.0	0.0	454.99408624	752.22999925	789.13786469	21.30714911	0.07591169	-0.38560732
0.0098	5.22924	2.69e-06	0.0	0.0	0.0	0.00087261	0.0	0.0	0.0	456.23453596	752.45637769	788.79120048	21.21130265	0.06896393	-0.38533512
0.0099	5.28082	2.89e-06	0.0	0.0	0.0	0.00087241	0.0	0.0	0.0	457.46860971	752.66104034	788.4461759	21.1158454	0.06234928	-0.3850642
0.01	5.33236	3.1e-06	0.0	0.0	0.0	0.0008722	0.0	0.0	0.0	458.69634135	752.8450123	788.10277948	21.0207771	0.05605361	-0.38479456
0.0101	5.38386	3.32e-06	0.0	0.0	0.0	0.00087197	0.0	0.0	0.0	459.91776454	753.00927436	787.76100003	20.92609771	0.05006315	-0.38452619
0.0102	5.43533	3.56e-06	0.0	0.0	0.0	0.00087173	0.0	0.0	0.0	461.13291276	753.15475771	787.42082652	20.83180663	0.04436503	-0.38425908
0.0103	5.48676	3.82e-06	0.0	0.0	0.0	0.00087148	0.0	0.0	0.0	462.34181927	753.28236168	787.08224818	20.73790349	0.03894675	-0.38399322
0.0104	5.53815	4.09e-06	0.0	0.0	0.0	0.00087121	0.0	0.0	0.0	463.54451712	753.39294369	786.74525442	20.64438784	0.03379637	-0.38372861
0.0105	5.5895	4.37e-06	0.0	0.0	0.0	0.00087092	0.0	0.0	0.0	464.74103918	753.48732405	786.40983485	20.55125919	0.0289025	-0.38346523
0.0106	5.64082	4.67e-06	0.0	0.0	0.0	0.00087062	0.0	0.0	0.0	465.93141808	753.56628786	786.07597925	20.45851696	0.02425432	-0.38320308
0.0107	5.6921	4.99e-06	0.0	0.0	0.0	0.0008703	0.0	0.0	0.0	467.11568628	753.63058681	785.7436776	20.36616056	0.01984154	-0.38294215
0.0108	5.74335	5.33e-06	0.0	0.0	0.0	0.00086996	0.0	0.0	1e-08	468.29387601	753.6809411	785.41292005	20.2741893	0.01565443	-0.38268244
0.0109	5.79455	5.69e-06	0.0	0.0	0.0	0.00086961	0.0	0.0	1e-08	469.46601938	753.71799719	785.08369701	20.18260596	0.01166432	-0.38242391
0.011	5.84572	6.07e-06	0.0	0.0	0.0	0.00086923	0.0	0.0	1e-08	470.63214827	753.74239718	784.75599902	20.09140478	0.00789053	-0.38216659
0.0111	5.89686	6.46e-06	0.0	0.0	0.0	0.00086883	0.0	0.0	1e-08	471.79229423	753.75478702	784.42981665	20.00058695	0.00431361	-0.38191047
0.0112	5.94795	6.89e-06	0.0	0.0	0.0	0.00086841	0.0	0.0	1e-08	472.94648868	753.75576533	784.10514069	19.91015168	0.00092566	-0.38165553
0.0113	5.99901	7.33e-06	0.0	0.0	0.0	0.00086796	0.0	0.0	1e-08	474.09476278	753.74590676	783.78196205	19.8200981	-0.00228067	-0.38140176
0.0114	6.05003	7.8e-06	0.0	0.0	0.0	0.0008675	0.0	0.0	1e-08	475.23714753	753.72576379	783.46027179	19.7304253	-0.00531219	-0.38114917
0.0115	6.10101	8.29e-06	0.0	0.0	0.0	0.000867	0.0	0.0	1e-08	476.37367366	753.69586847	783.14006107	19.64113233	-0.00817518	-0.38089775
0.0116	6.15196	8.81e-06	0.0	0.0	0.0	0.00086648	0.0	0.0	1e-08	477.50437174	753.65671502	782.82132123	19.55222173	-0.01090181	-0.38064746
0.0117	6.20287	9.35e-06	0.0	0.0	0.0	0.00086594	0.0	0.0	1e-08	478.62927233	753.60870063	782.50404403	19.46368855	-0.01346839	-0.38039833
0.0118	6.25374	9.93e-06	0.0	0.0	0.0	0.00086536	0.0	0.0	1e-08	479.74840546	753.55231841	782.18822091	19.37553337	-0.01589209	-0.38015035
0.0119	6.30458	1.053e-05	0.0	0.0	0.0	0.00086476	0.0	0.0	1e-08	480.8618011	753.48799511	781.87384358	19.28775532	-0.01817917	-0.3799035
0.012	6.35537	1.117e-05	0.0	0.0	0.0	0.00086412	0.0	0.0	1e-08	481.96948897	753.41613755	781.56090389	19.2003535	-0.02033556	-0.37965778
0.0121	6.40613	1.183e-05	0.0	0.0	0.0	0.00086346	0.0	0.0	1e-08	483.07149863	753.33712933	781.24939378	19.11332746	-0.02237296	-0.37941318
0.0122	6.45686	1.253e-05	0.0	0.0	0.0	0.00086276	0.0	0.0	1e-08	484.16785943	753.25132607	780.93930538	19.02667574	-0.02428984	-0.37916969
0.0123	6.50754	1.326e-05	0.0	0.0	0.0	0.00086202	0.0	0.0	1e-08	485.25860048	753.15908231	780.63063082	18.94039759	-0.02609394	-0.37892731
0.0124	6.55819	1.403e-05	0.0	0.0	0.0	0.00086125	0.0	0.0	1e-08	486.34375071	753.06072914	780.32336236	18.85449206	-0.02779026	-0.37868604
0.0125	6.6088	1.484e-05	0.0	0.0	0.0	0.00086045	0.0	0.0	1e-08	487.42333883	752.95658172	780.01749237	18.76895816	-0.02938349	-0.37844586
0.0126	6.65938	1.568e-05	0.0	0.0	0.0	0.0008596	0.0	0.0	2e-08	488.49739334	752.84694227	779.71301328	18.6837945	-0.03087844	-0.37820678
0.0127	6.70991	1.656e-05	0.0	0.0	0.0	0.00085872	0.0	0.0	2e-08	489.56594257	752.73210146	779.40991765	18.5990005	-0.0322787	-0.37796879
0.0128	6.76041	1.749e-05	0.0	0.0	0.0	0.0008578	0.0	0.0	2e-08	490.62901459	752.61233233	779.10819807	18.51457494	-0.03358824	-0.37773187
0.0129	6.81088	1.845e-05	0.0	0.0	0.0	0.00085683	0.0	0.0	2e-08	491.68663731	752.4878983	778.80784724	18.43051672	-0.03481055	-0.37749603
0.013	6.8613	1.946e-05	0.0	0.0	0.0	0.00085582	0.0	0.0	2e-08	492.73883841	752.35905214	778.50885791	18.34682473	-0.03594881	-0.37726125
0.0131	6.91169	2.052e-05	0.0	0.0	0.0	0.00085476	0.0	0.0	2e-08	493.78564541	752.22602673	778.21122297	18.26349861	-0.03701467	-0.37702754
0.0132	6.96204	2.162e-05	0.0	0.0	0.0	0.00085366	0.0	0.0	2e-08	494.82708565	752.08904069	777.91493536	18.18053628	-0.0380006	-0.37679489
0.0133	7.01235	2.277e-05	0.0	0.0	0.0	0.00085251	0.0	0.0	2e-08	495.8631862	751.94832018	777.61998806	18.09793696	-0.03891315	-0.37656329
0.0134	7.06262	2.396e-05	0.0	0.0	0.0	0.00085131	0.0	0.0	2e-08	496.89397396	751.80407544	777.32637409	18.01569948	-0.03975487	-0.37633274
0.0135	7.11286	2.521e-05	0.0	0.0	0.0	0.00085006	0.0	0.0	3e-08	497.91947565	751.65650916	777.03408656	17.93382265	-0.04052807	-0.37610323
0.0136	7.16306	2.652e-05	0.0	0.0	0.0	0.00084876	0.0	0.0	3e-08	498.93971783	751.50579599	776.74311873	17.85230688	-0.04124886	-0.37587475
0.0137	7.21322	2.787e-05	0.0	0.0	0.0	0.0008474	0.0	0.0	3e-08	499.9547269	751.35210332	776.45346388	17.77114908	-0.04190252	-0.37564731
0.0138	7.26335	2.929e-05	0.0	0.0	0.0	0.00084598	0.0	0.0	3e-08	500.96452899	751.19561335	776.16511529	17.69034881	-0.04249757	-0.37542089
0.0139	7.31344	3.076e-05	0.0	0.0	0.0	0.00084451	0.0	0.0	3e-08	501.96915006	751.03648987	775.87806632	17.6099049	-0.0430362	-0.3751955
0.014	7.36349	3.229e-05	0.0	0.0	0.0	0.00084298	0.0	0.0	3e-08	502.96861593	750.87489005	775.59231039	17.52981621	-0.04352044	-0.37497112
0.0141	7.4135	3.388e-05	0.0	0.0	0.0	0.00084139	0.0	0.0	3e-08	503.96295228	750.71094914	775.30784104	17.45008257	-0.04396161	-0.37474775
0.0142	7.46348	3.553e-05	0.0	0.0	0.0	0.00083974	0.0	0.0	4e-08	504.95218458	750.5448016	775.02465183	17.37070158	-0.04435001	-0.37452538
0.0143	7.51341	3.725e-05	0.0	0.0	0.0	0.00083802	0.0	0.0	4e-08	505.93633811	750.37658522	774.74273633	17.29167256	-0.04469193	-0.37430401
0.0144	7.56331	3.903e-05	0.0	0.0	0.0	0.00083623	0.0	0.0	4e-08	506.915438	750.20642569	774.46208819	17.21299437	-0.04498924	-0.37408364
0.0145	7.61318	4.088e-05	0.0	0.0	0.0	0.00083438	0.0	0.0	4e-08	507.88950921	750.0344429	774.1827011	17.13466586	-0.04524371	-0.37386426
0.0146	7.663	4.28e-05	0.0	0.0	0.0	0.00083246	0.0	0.0	4e-08	508.85857659	749.86074656	773.90456884	17.05668602	-0.0454603	-0.37364587
0.0147	7.71279	4.479e-05	0.0	0.0	0.0	0.00083047	0.0	0.0	4e-08	509.8226648	749.68544416	773.6276852	16.97905352	-0.04563643	-0.37342845
0.0148	7.76254	4.685e-05	0.0	0.0	0.0	0.0008284	0.0	0.0	5e-08	510.78179834	749.50863966	773.352044	16.90176727	-0.0457752	-0.37321202
0.0149	7.81225	4.899e-05	0.0	0.0	0.0	0.00082626	0.0	0.0	5e-08	511.73600155	749.33043115	773.07763913	16.82482609	-0.04587803	-0.37299655
0.015	7.86192	5.12e-05	0.0	0.0	0.0	0.00082405	0.0	0.0	5e-08	512.68529865	749.15091249	772.80446452	16.74822884	-0.04594624	-0.37278204
0.0151	7.91156	5.349e-05	0.0	0.0	0.0	0.00082175	0.0	0.0	5e-08	513.62971376	748.97016954	772.53251415	16.67197435	-0.0459839	-0.3725685
0.0152	7.96116	5.586e-05	0.0	0.0	0.0	0.00081938	0.0	0.0	6e-08	514.56927082	748.78828791	772.26178202	16.59606143	-0.04598855	-0.37235592
0.0153	8.01072	5.831e-05	0.0	0.0	0.0	0.00081693	0.0	0.0	6e-08	515.50399362	748.60534987	771.99226217	16.5204889	-0.04596267	-0.37214428
0.0154	8.06024	6.084e-05	0.0	0.0	0.0	0.00081439	0.0	0.0	6e-08	516.43390585	748.4214339	771.7239487	16.44525558	-0.04590728	-0.3719336
0.0155	8.10973	6.346e-05	0.0	0.0	0.0	0.00081177	0.0	0.0	6e-08	517.35903104	748.2366157	771.4568357	16.37036029	-0.0458233	-0.37172386
0.0156	8.15918	6.616e-05	0.0	0.0	0.0	0.00080907	0.0	0.0	7e-08	518.27939272	748.05095726	771.19091739	16.29580216	-0.04571708	-0.37151505
0.0157	8.20859	6.895e-05	0.0	0.0	0.0	0.00080628	0.0	0.0	7e-08	519.19501419	747.86452937	770.92618794	16.22157957	-0.04558238	-0.37130718
0.0158	8.25796	7.183e-05	0.0	0.0	0.0	0.00080339	0.0	0.0	7e-08	520.10591867	747.67739805	770.66264158	16.14769151	-0.04542278	-0.37110024
0.0159	8.3073	7.48e-05	0.0	0.0	0.0	0.00080042	0.0	0.0	7e-08	521.01212928	747.48962607	770.40027259	16.07413677	-0.04523907	-0.37089422
0.016	8.35659	7.786e-05	0.0	0.0	0.0	0.00079736	0.0	0.0	8e-08	521.91366902	747.30127416	770.13907524	16.00091432	-0.04503419	-0.37068912
0.0161	8.40585	8.102e-05	0.0	0.0	0.0	0.0007942	0.0	0.0	8e-08	522.81056092	747.11238754	769.87904393	15.9280229	-0.04480803	-0.37048494
0.0162	8.45508	8.427e-05	0.0	0.0	0.0	0.00079095	0.0	0.0	8e-08	523.70282777	746.92302521	769.620173	15.85546126	-0.04456034	-0.37028167
0.0163	8.50426	8.761e-05	0.0	0.0	0.0	0.0007876	0.0	0.0	9e-08	524.59049233	746.73323888	769.36245686	15.78322827	-0.04429257	-0.3700793
0.0164	8.55341	9.106e-05	0.0	0.0	0.0	0.00078415	0.0	0.0	9e-08	525.4735773	746.54307804	769.10588994	15.71132273	-0.04400545	-0.36987784
0.0165	8.60251	9.46e-05	0.0	0.0	0.0	0.00078061	0.0	0.0	9e-08	526.35210527	746.35259008	768.85046671	15.6397435	-0.04370132	-0.36967727
0.0166	8.65158	9.824e-05	0.0	0.0	0.0	0.00077696	0.0	0.0	1e-07	527.22609885	746.16181326	768.59618169	15.56848934	-0.04337911	-0.3694776
0.0167	8.70062	0.00010198	0.0	0.0	0.0	0.00077321	0.0	0.0	1e-07	528.0955805	745.97079343	768.3430294	15.49755909	-0.0430401	-0.36927882
0.0168	8.74961	0.00010582	0.0	0.0	0.0	0.00076937	0.0	0.0	1.1e-07	528.96057265	745.77957133	768.0910044	15.42695155	-0.04268495	-0.36908093
0.0169	8.79857	0.00010977	0.0	0.0	0.0	0.00076541	0.0	0.0	1.1e-07	529.82109768	745.5881861	767.84010129	15.35666553	-0.04231429	-0.36888391
0.017	8.84749	0.00011382	0.0	0.0	0.0	0.00076136	0.0	0.0	1.1e-07	530.67717792	745.39667502	767.59031468	15.28669973	-0.04192942	-0.36868778
0.0171	8.89637	0.00011798	0.0	0.0	0.0	0.0007572	0.0	0.0	1.2e-07	531.5288357	745.20507103	767.34163925	15.21705307	-0.04153013	-0.36849251
0.0172	8.94521	0.00012224	0.0	0.0	0.0	0.00075293	0.0	0.0	1.2e-07	532.37609326	745.0134097	767.09406965	15.14772431	-0.04111724	-0.36829811
0.0173	8.99401	0.00012661	0.0	0.0	0.0	0.00074856	0.0	0.0	1.3e-07	533.21897283	744.8217238	766.84760061	15.07871224	-0.04069127	-0.36810458
0.0174	9.04278	0.00013108	0.0	0.0	0.0	0.00074408	0.0	0.0	1.3e-07	534.05749663	744.63004494	766.60222686	15.01001565	-0.04025271	-0.36791191
0.0175	9.09151	0.00013567	0.0	0.0	0.0	0.00073949	0.0	0.0	1.4e-07	534.89168682	744.43840288	766.35794316	14.94163321	-0.03980291	-0.36772009
0.0176	9.1402	0.00014036	0.0	0.0	0.0	0.00073479	0.0	0.0	1.4e-07	535.7215656	744.24682342	766.11474431	14.87356385	-0.03934132	-0.36752912
0.0177	9.18885	0.00014516	0.0	0.0	0.0	0.00072999	0.0	0.0	1.5e-07	536.54715511	744.05533565	765.87262514	14.80580628	-0.03886874	-0.36733901
0.0178	9.23747	0.00015007	1e-08	0.0	0.0	0.00072507	0.0	0.0	1.5e-07	537.36847751	743.86396597	765.63158048	14.73835928	-0.03838559	-0.36714973
0.0179	9.28605	0.00015508	1e-08	0.0	0.0	0.00072005	0.0	0.0	1.6e-07	538.18555498	743.67273985	765.39160522	14.67122163	-0.03789226	-0.3669613
0.018	9.33458	0.00016021	1e-08	0.0	0.0	0.00071492	0.0	0.0	1.6e-07	538.99840964	743.48168099	765.15269425	14.60439192	-0.03738969	-0.3667737
0.0181	9.38308	0.00016545	1e-08	0.0	0.0	0.00070968	0.0	0.0	1.7e-07	539.80706366	743.29081037	764.91484251	14.53786911	-0.03687757	-0.36658693
0.0182	9.43155	0.00017079	1e-08	0.0	0.0	0.00070433	0.0	0.0	1.7e-07	540.61153921	743.10015136	764.67804494	14.47165187	-0.0363565	-0.36640099
0.0183	9.47997	0.00017624	1e-08	0.0	0.0	0.00069887	0.0	0.0	1.8e-07	541.41185849	742.9097252	764.44229653	14.40573896	-0.03582677	-0.36621588
0.0184	9.52836	0.0001818	1e-08	0.0	0.0	0.0006933	0.0	0.0	1.8e-07	542.20804373	742.71955237	764.20759227	14.34012911	-0.0352887	-0.36603158
0.0185	9.57671	0.00018747	1e-08	0.0	0.0	0.00068762	1e-08	0.0	1.9e-07	543.00011714	742.52965044	763.97392721	14.27482098	-0.034744	-0.3658481
0.0186	9.62502	0.00019325	1e-08	0.0	0.0	0.00068184	1e-08	0.0	1.9e-07	543.78810094	742.34003383	763.74129642	14.20981341	-0.03419129	-0.36566544
0.0187	9.67329	0.00019913	1e-08	0.0	0.0	0.00067595	1e-08	0.0	2e-07	544.57201743	742.15072123	763.50969496	14.14510507	-0.03363148	-0.36548358
0.0188	9.72152	0.00020511	1e-08	0.0	0.0	0.00066996	1e-08	0.0	2.1e-07	545.35188896	741.96172814	763.27911795	14.08069469	-0.03306486	-0.36530252
0.0189	9.76972	0.00021121	1e-08	0.0	0.0	0.00066386	1e-08	0.0	2.1e-07	546.12773788	741.77306917	763.04956053	14.01658099	-0.03249173	-0.36512227
0.019	9.81787	0.0002174	1e-08	0.0	0.0	0.00065766	1e-08	0.0	2.2e-07	546.89958653	741.58475687	762.82101785	13.95276249	-0.03191257	-0.36494281
0.0191	9.86599	0.0002237	1e-08	0.0	0.0	0.00065135	1e-08	0.0	2.2e-07	547.66745729	741.39680238	762.59348511	13.88923812	-0.03132738	-0.36476415
0.0192	9.91407	0.00023009	1e-08	0.0	0.0	0.00064495	1e-08	0.0	2.3e-07	548.43137265	741.20921757	762.36695751	13.82600647	-0.03073651	-0.36458627
0.0193	9.96212	0.00023659	2e-08	0.0	0.0	0.00063844	1e-08	0.0	2.4e-07	549.19135513	741.02201248	762.1414303	13.76306625	-0.03014019	-0.36440918
0.0194	10.01012	0.00024318	2e-08	0.0	0.0	0.00063184	1e-08	0.0	2.4e-07	549.94742729	740.83519617	761.91689872	13.70041613	-0.02953864	-0.36423287
0.0195	10.05809	0.00024987	2e-08	0.0	0.0	0.00062514	1e-08	0.0	2.5e-07	550.69961164	740.64877631	761.69335807	13.63805457	-0.02893165	-0.36405734
0.0196	10.10601	0.00025665	2e-08	0.0	0.0	0.00061835	1e-08	0.0	2.6e-07	551.44793072	740.46275958	761.47080366	13.57598048	-0.0283199	-0.36388259
0.0197	10.1539	0.00026353	2e-08	0.0	0.0	0.00061147	1e-08	0.0	2.6e-07	552.19240725	740.27715199	761.24923081	13.51419244	-0.02770337	-0.3637086
0.0198	10.20175	0.00027049	2e-08	0.0	1e-08	0.00060449	1e-08	0.0	2.7e-07	552.93306394	740.09195831	761.02863489	13.45268907	-0.02708219	-0.36353539
0.0199	10.24957	0.00027754	2e-08	0.0	1e-08	0.00059743	2e-08	0.0	2.8e-07	553.66992354	739.90718234	760.80901127	13.39146903	-0.02645647	-0.36336293
0.02	10.29734	0.00028467	2e-08	0.0	1e-08	0.00059029	2e-08	0.0	2.9e-07	554.40300871	739.72282605	760.59035537	13.33053081	-0.02582622	-0.36319124
0.0201	10.34508	0.00029189	3e-08	0.0	1e-08	0.00058306	2e-08	0.0	2.9e-07	555.1323422	739.53889068	760.3726626	13.26987319	-0.02519164	-0.3630203
0.0202	10.39278	0.00029919	3e-08	0.0	1e-08	0.00057575	2e-08	0.0	3e-07	555.85794689	739.3553768	760.15592843	13.20949472	-0.02455275	-0.36285012
0.0203	10.44043	0.00030656	3e-08	0.0	1e-08	0.00056837	2e-08	0.0	3.1e-07	556.57984566	739.17228361	759.94014832	13.149394	-0.0239096	-0.36268068
0.0204	10.48806	0.000314	3e-08	0.0	1e-08	0.00056091	2e-08	0.0	3.1e-07	557.2980614	738.98960923	759.72531777	13.08956964	-0.0232622	-0.36251199
0.0205	10.53564	0.00032152	3e-08	0.0	1e-08	0.00055339	3e-08	0.0	3.2e-07	558.01261687	738.80734956	759.51143231	13.03002022	-0.0226108	-0.36234404
0.0206	10.58318	0.0003291	4e-08	0.0	1e-08	0.00054579	3e-08	1e-08	3.3e-07	558.72353495	738.62550009	759.29848747	12.97074433	-0.02195512	-0.36217683
0.0207	10.63069	0.00033675	4e-08	0.0	1e-08	0.00053813	3e-08	1e-08	3.4e-07	559.43083862	738.44405533	759.08647883	12.91174053	-0.02129523	-0.36201036
0.0208	10.67815	0.00034445	4e-08	0.0	1e-08	0.00053041	3e-08	1e-08	3.4e-07	560.13455083	738.26300833	758.87540198	12.8530074	-0.02063112	-0.36184461
0.0209	10.72558	0.00035222	4e-08	0.0	1e-08	0.00052264	3e-08	1e-08	3.5e-07	560.83469453	738.08235089	758.66525252	12.79454349	-0.01996273	-0.3616796
0.021	10.77297	0.00036003	5e-08	0.0	1e-08	0.00051481	4e-08	1e-08	3.6e-07	561.53129245	737.9020733	758.45602608	12.73634748	-0.01929006	-0.36151531
0.0211	10.82032	0.0003679	5e-08	0.0	1e-08	0.00050693	4e-08	1e-08	3.7e-07	562.22436752	737.72216481	758.24771834	12.67841777	-0.01861297	-0.36135174
0.0212	10.86764	0.00037581	5e-08	0.0	1e-08	0.000499	4e-08	1e-08	3.8e-07	562.91394268	737.54261335	758.04032495	12.62075295	-0.01793137	-0.36118889
0.0213	10.91491	0.00038376	5e-08	0.0	1e-08	0.00049104	4e-08	1e-08	3.8e-07	563.6000408	737.36340553	757.83384162	12.56335156	-0.01724518	-0.36102676
0.0214	10.96215	0.00039175	6e-08	0.0	2e-08	0.00048303	5e-08	1e-08	3.9e-07	564.28268475	737.1845266	757.62826407	12.50621215	-0.01655425	-0.36086533
0.0215	11.00934	0.00039977	6e-08	0.0	2e-08	0.00047499	5e-08	1e-08	4e-07	564.96189708	737.00596162	757.42358805	12.44933346	-0.01585824	-0.36070461
0.0216	11.0565	0.00040782	6e-08	0.0	2e-08	0.00046693	5e-08	1e-08	4.1e-07	565.6377006	736.82769316	757.2198093	12.39271372	-0.01515725	-0.3605446
0.0217	11.10362	0.00041589	7e-08	0.0	2e-08	0.00045883	6e-08	1e-08	4.2e-07	566.31011803	736.64970275	757.01692362	12.33635157	-0.01445101	-0.36038529
0.0218	11.1507	0.00042399	7e-08	0.0	2e-08	0.00045072	6e-08	1e-08	4.2e-07	566.979172	736.47197072	756.8149268	12.28024552	-0.0137393	-0.36022668
0.0219	11.19775	0.0004321	8e-08	0.0	2e-08	0.00044259	6e-08	1e-08	4.3e-07	567.64488508	736.29447608	756.61381468	12.22439426	-0.01302186	-0.36006876
0.022	11.24475	0.00044022	8e-08	0.0	2e-08	0.00043445	7e-08	1e-08	4.4e-07	568.30727948	736.1171986	756.41358309	12.16879618	-0.01229849	-0.35991153
0.0221	11.29172	0.00044835	9e-08	0.0	2e-08	0.0004263	7e-08	1e-08	4.5e-07	568.96637769	735.94011439	756.21422789	12.1134498	-0.01156894	-0.35975499
0.0222	11.33864	0.00045648	9e-08	0.0	3e-08	0.00041815	8e-08	2e-08	4.6e-07	569.62220196	735.76319917	756.01574496	12.05835363	-0.01083292	-0.35959914
0.0223	11.38553	0.00046461	9e-08	0.0	3e-08	0.00041	8e-08	2e-08	4.7e-07	570.27477448	735.58642751	755.81813022	12.00350621	-0.01009013	-0.35944397
0.0224	11.43238	0.00047274	1e-07	0.0	3e-08	0.00040186	9e-08	2e-08	4.7e-07	570.92411728	735.40977289	755.62137957	11.94890635	-0.00934042	-0.35928947
0.0225	11.47919	0.00048085	1e-07	0.0	3e-08	0.00039372	9e-08	2e-08	4.8e-07	571.57025208	735.2332097	755.42548896	11.89455222	-0.0085833	-0.35913565
0.0226	11.52596	0.00048894	1.1e-07	0.0	3e-08	0.0003856	1e-07	2e-08	4.9e-07	572.21320074	735.05670865	755.23045433	11.84044248	-0.0078185	-0.35898251
0.0227	11.57269	0.00049702	1.2e-07	0.0	4e-08	0.0003775	1.1e-07	2e-08	5e-07	572.85298487	734.88024036	755.03627167	11.78657563	-0.00704565	-0.35883003
0.0228	11.61939	0.00050507	1.2e-07	0.0	4e-08	0.00036943	1.1e-07	2e-08	5.1e-07	573.48962592	734.70377443	754.84293697	11.73295021	-0.00626441	-0.35867822
0.0229	11.66604	0.00051309	1.3e-07	0.0	4e-08	0.00036138	1.2e-07	2e-08	5.1e-07	574.12314519	734.52727976	754.65044624	11.67956513	-0.0054747	-0.35852707
0.023	11.71266	0.00052108	1.4e-07	0.0	4e-08	0.00035337	1.3e-07	3e-08	5.2e-07	574.75356368	734.35072623	754.4587955	11.6264185	-0.00467579	-0.35837658
0.0231	11.75924	0.00052903	1.4e-07	0.0	4e-08	0.00034539	1.3e-07	3e-08	5.3e-07	575.38090237	734.17408026	754.2679808	11.573509	-0.0038674	-0.35822675
0.0232	11.80578	0.00053694	1.5e-07	0.0	5e-08	0.00033746	1.4e-07	3e-08	5.4e-07	576.00518196	733.99730845	754.0779982	11.52083519	-0.00304913	-0.35807757
0.0233	11.85228	0.0005448	1.6e-07	0.0	5e-08	0.00032957	1.5e-07	3e-08	5.5e-07	576.62642298	733.82037667	753.88884379	11.46839561	-0.00222056	-0.35792904
0.0234	11.89874	0.00055261	1.6e-07	0.0	5e-08	0.00032173	1.6e-07	3e-08	5.5e-07	577.24464572	733.64325056	753.70051364	11.41618931	-0.0013817	-0.35778116
0.0235	11.94516	0.00056036	1.7e-07	0.0	6e-08	0.00031395	1.7e-07	3e-08	5.6e-07	577.85987027	733.4658968	753.51300388	11.36421432	-0.00053163	-0.35763392
0.0236	11.99154	0.00056806	1.8e-07	0.0	6e-08	0.00030622	1.8e-07	4e-08	5.7e-07	578.47211646	733.288279	753.32631063	11.3124694	0.00032992	-0.35748732
0.0237	12.03789	0.00057569	1.9e-07	0.0	6e-08	0.00029856	1.9e-07	4e-08	5.8e-07	579.08140391	733.11036132	753.14043003	11.26095317	0.00120339	-0.35734137
0.0238	12.08419	0.00058325	2e-07	0.0	7e-08	0.00029097	2e-07	4e-08	5.8e-07	579.68775197	732.93210751	752.95535824	11.2096642	0.00208923	-0.35719604
0.0239	12.13046	0.00059074	2.1e-07	0.0	7e-08	0.00028344	2.1e-07	4e-08	5.9e-07	580.29117975	732.75348162	752.77109143	11.15860165	0.0029873	-0.35705135
0.024	12.17669	0.00059816	2.2e-07	0.0	7e-08	0.00027599	2.2e-07	4e-08	6e-07	580.89170618	732.57444869	752.58762579	11.10776353	0.00389875	-0.35690729
0.0241	12.22287	0.0006055	2.3e-07	0.0	8e-08	0.00026862	2.3e-07	5e-08	6.1e-07	581.48934979	732.39497146	752.40495751	11.05714871	0.00482377	-0.35676385
0.0242	12.26902	0.00061275	2.4e-07	0.0	8e-08	0.00026133	2.4e-07	5e-08	6.1e-07	582.08412888	732.2150135	752.22308283	11.00675584	0.00576282	-0.35662104
0.0243	12.31513	0.00061992	2.5e-07	0.0	8e-08	0.00025412	2.5e-07	5e-08	6.2e-07	582.67606146	732.03453842	752.04199796	10.95658358	0.00671636	-0.35647885
0.0244	12.3612	0.000627	2.6e-07	0.0	9e-08	0.00024701	2.7e-07	5e-08	6.3e-07	583.26516533	731.85351054	751.86169915	10.90663117	0.00768409	-0.35633727
0.0245	12.40724	0.00063399	2.7e-07	0.0	9e-08	0.00023998	2.8e-07	6e-08	6.4e-07	583.85145805	731.67189501	751.68218267	10.85689665	0.00866734	-0.35619631
0.0246	12.45323	0.00064088	2.8e-07	0.0	1e-07	0.00023305	2.9e-07	6e-08	6.4e-07	584.43495672	731.48965588	751.50344478	10.80737899	0.00966624	-0.35605596
0.0247	12.49918	0.00064767	2.9e-07	0.0	1e-07	0.00022621	3.1e-07	6e-08	6.5e-07	585.01567818	731.30675818	751.32548177	10.75807693	0.01068122	-0.35591622
0.0248	12.5451	0.00065436	3e-07	0.0	1.1e-07	0.00021948	3.2e-07	7e-08	6.6e-07	585.59363899	731.12316745	751.14828994	10.7089892	0.01171272	-0.35577708
0.0249	12.59097	0.00066095	3.2e-07	0.0	1.1e-07	0.00021284	3.4e-07	7e-08	6.6e-07	586.16885544	730.93885006	750.9718656	10.66011491	0.01276057	-0.35563855
0.025	12.63681	0.00066744	3.3e-07	0.0	1.2e-07	0.00020632	3.6e-07	7e-08	6.7e-07	586.74134361	730.75377325	750.79620508	10.61145254	0.01382574	-0.35550062
0.0251	12.68261	0.00067381	3.4e-07	0.0	1.2e-07	0.00019989	3.7e-07	8e-08	6.8e-07	587.3111191	730.56790464	750.62130472	10.56300103	0.0149084	-0.35536328
0.0252	12.72837	0.00068008	3.6e-07	0.0	1.3e-07	0.00019358	3.9e-07	8e-08	6.8e-07	587.8781973	730.38121294	750.44716087	10.51475922	0.01600889	-0.35522654
0.0253	12.77409	0.00068623	3.7e-07	0.0	1.4e-07	0.00018738	4.1e-07	8e-08	6.9e-07	588.4425933	730.19366748	750.27376989	10.46672601	0.01712735	-0.35509039
0.0254	12.81977	0.00069227	3.9e-07	0.0	1.4e-07	0.00018129	4.3e-07	9e-08	6.9e-07	589.00432187	730.00523887	750.10112817	10.41890025	0.01826433	-0.35495482
0.0255	12.86541	0.00069819	4e-07	0.0	1.5e-07	0.00017532	4.5e-07	9e-08	7e-07	589.56339747	729.81589878	749.9292321	10.37128086	0.01942006	-0.35481984
0.0256	12.91101	0.00070399	4.2e-07	0.0	1.6e-07	0.00016946	4.7e-07	1e-07	7.1e-07	590.11983427	729.62561996	749.75807807	10.32386674	0.02059477	-0.35468545
0.0257	12.95657	0.00070968	4.3e-07	0.0	1.6e-07	0.00016372	4.9e-07	1e-07	7.1e-07	590.67364616	729.434376	749.58766252	10.27665684	0.0217888	-0.35455163
0.0258	13.00209	0.00071525	4.5e-07	0.0	1.7e-07	0.0001581	5.1e-07	1e-07	7.2e-07	591.22484667	729.24214222	749.41798186	10.22965011	0.02300239	-0.3544184
0.0259	13.04758	0.00072069	4.7e-07	0.0	1.8e-07	0.00015259	5.4e-07	1.1e-07	7.2e-07	591.77344905	729.0488951	749.24903253	10.18284551	0.0242358	-0.35428573
0.026	13.09302	0.00072602	4.8e-07	0.0	1.9e-07	0.00014721	5.6e-07	1.1e-07	7.3e-07	592.3194663	728.85461245	749.08081101	10.13624207	0.02548912	-0.35415364
0.0261	13.13842	0.00073122	5e-07	0.0	2e-07	0.00014195	5.8e-07	1.2e-07	7.3e-07	592.86291112	728.65927353	748.91331374	10.08983876	0.02676273	-0.35402212
0.0262	13.18379	0.0007363	5.2e-07	0.0	2e-07	0.0001368	6.1e-07	1.3e-07	7.4e-07	593.40379585	728.4628592	748.74653721	10.04363462	0.02805677	-0.35389116
0.0263	13.22912	0.00074125	5.4e-07	0.0	2.1e-07	0.00013178	6.4e-07	1.3e-07	7.4e-07	593.94213258	728.26535187	748.58047791	9.99762875	0.02937124	-0.35376076
0.0264	13.2744	0.00074608	5.6e-07	0.0	2.2e-07	0.00012689	6.6e-07	1.4e-07	7.5e-07	594.47793326	728.06673501	748.41513236	9.95182018	0.03070641	-0.35363093
0.0265	13.31965	0.00075079	5.8e-07	0.0	2.3e-07	0.00012211	6.9e-07	1.4e-07	7.5e-07	595.0112094	727.86699433	748.25049706	9.906208	0.03206238	-0.35350165
0.0266	13.36486	0.00075538	6e-07	0.0	2.4e-07	0.00011745	7.2e-07	1.5e-07	7.6e-07	595.5419723	727.66611706	748.08656854	9.86079135	0.03343924	-0.35337293
0.0267	13.41003	0.00075984	6.2e-07	0.0	2.5e-07	0.00011292	7.5e-07	1.5e-07	7.6e-07	596.07023302	727.46409199	747.92334336	9.81556933	0.03483692	-0.35324476
0.0268	13.45516	0.00076418	6.4e-07	0.0	2.6e-07	0.00010851	7.8e-07	1.6e-07	7.7e-07	596.59600242	727.26090929	747.76081807	9.7705411	0.03625561	-0.35311714
0.0269	13.50025	0.0007684	6.6e-07	0.0	2.7e-07	0.00010422	8.1e-07	1.7e-07	7.7e-07	597.11929102	727.05656146	747.59898923	9.72570583	0.03769529	-0.35299007
0.027	13.5453	0.00077249	6.9e-07	0.0	2.8e-07	0.00010004	8.4e-07	1.7e-07	7.8e-07	597.64010916	726.85104263	747.43785344	9.68106271	0.03915594	-0.35286354
0.0271	13.59031	0.00077647	7.1e-07	0.0	2.9e-07	9.599e-05	8.8e-07	1.8e-07	7.8e-07	598.15846473	726.64434825	747.27740793	9.63653371	0.04063752	-0.35273756
0.0272	13.63528	0.00078032	7.3e-07	0.0	3e-07	9.205e-05	9.1e-07	1.9e-07	7.8e-07	598.67436609	726.43647585	747.11764978	9.59219337	0.04214001	-0.35261211
0.0273	13.68021	0.00078406	7.6e-07	0.0	3.2e-07	8.823e-05	9.5e-07	2e-07	7.9e-07	599.18782143	726.22742493	746.95857602	9.54800384	0.04366333	-0.3524872
0.0274	13.7251	0.00078768	7.8e-07	0.0	3.3e-07	8.453e-05	9.9e-07	2e-07	7.9e-07	599.69883783	726.01719671	746.80018401	9.50394969	0.04520739	-0.35236283
0.0275	13.76995	0.00079118	8.1e-07	0.0	3.4e-07	8.094e-05	1.02e-06	2.1e-07	7.9e-07	600.20742135	725.80579369	746.64247133	9.46002242	0.04677207	-0.35223899
0.0276	13.81477	0.00079457	8.3e-07	0.0	3.5e-07	7.747e-05	1.06e-06	2.2e-07	8e-07	600.71357744	725.59322087	746.48543572	9.41620744	0.04835724	-0.35211568
0.0277	13.85954	0.00079784	8.6e-07	0.0	3.7e-07	7.41e-05	1.1e-06	2.3e-07	8e-07	601.21731059	725.37948488	746.32907515	9.37249011	0.04996274	-0.3519929
0.0278	13.90427	0.000801	8.9e-07	0.0	3.8e-07	7.085e-05	1.14e-06	2.4e-07	8e-07	601.71863192	725.16459377	746.17338561	9.32921269	0.05158834	-0.35187064
0.0279	13.94897	0.00080405	9.1e-07	0.0	4e-07	6.77e-05	1.18e-06	2.5e-07	8.1e-07	602.21755736	724.9485571	746.01836168	9.28604687	0.05323387	-0.35174891
0.028	13.99362	0.00080699	9.4e-07	0.0	4.1e-07	6.467e-05	1.23e-06	2.6e-07	8.1e-07	602.7140943	724.73138682	745.86400036	9.24313752	0.0548991	-0.3516277
0.0281	14.03823	0.00080982	9.7e-07	0.0	4.2e-07	6.173e-05	1.27e-06	2.6e-07	8.1e-07	603.20825581	724.51309639	745.710297	9.20052026	0.05658375	-0.35150701
0.0282	14.08281	0.00081255	1e-06	0.0	4.4e-07	5.89e-05	1.32e-06	2.7e-07	8.2e-07	603.70004432	724.29370003	745.55725002	9.1578487	0.05828761	-0.35138683
0.0283	14.12734	0.00081517	1.03e-06	0.0	4.6e-07	5.617e-05	1.36e-06	2.8e-07	8.2e-07	604.18947265	724.07321435	745.40485478	9.11556404	0.06001033	-0.35126717
0.0284	14.17184	0.0008177	1.06e-06	0.0	4.7e-07	5.354e-05	1.41e-06	2.9e-07	8.2e-07	604.67655274	723.85165745	745.25310689	9.07352551	0.0617516	-0.35114801
0.0285	14.2163	0.00082012	1.09e-06	0.0	4.9e-07	5.101e-05	1.46e-06	3.1e-07	8.2e-07	605.16129424	723.6290487	745.10200259	9.03159306	0.06351108	-0.35102936
0.0286	14.26071	0.00082244	1.12e-06	0.0	5e-07	4.857e-05	1.51e-06	3.2e-07	8.3e-07	605.64370047	723.40540835	744.95153997	8.9898864	0.0652884	-0.35091122
0.0287	14.30509	0.00082467	1.16e-06	0.0	5.2e-07	4.623e-05	1.56e-06	3.3e-07	8.3e-07	606.1237817	723.1807588	744.80171508	8.94835176	0.06708319	-0.35079357
0.0288	14.34942	0.00082681	1.19e-06	0.0	5.4e-07	4.397e-05	1.62e-06	3.4e-07	8.3e-07	606.60154455	722.95512354	744.65252501	8.90697114	0.06889503	-0.35067642
0.0289	14.39372	0.00082886	1.22e-06	0.0	5.6e-07	4.181e-05	1.67e-06	3.5e-07	8.3e-07	607.07699741	722.72852742	744.50396635	8.86583492	0.07072376	-0.35055977
0.029	14.43798	0.00083081	1.26e-06	0.0	5.8e-07	3.973e-05	1.73e-06	3.6e-07	8.4e-07	607.55014762	722.50099656	744.35603597	8.82481548	0.07256868	-0.35044361
0.0291	14.48219	0.00083268	1.29e-06	0.0	6e-07	3.774e-05	1.78e-06	3.7e-07	8.4e-07	608.02100005	722.2725583	744.20873147	8.78393818	0.07442944	-0.35032794
0.0292	14.52637	0.00083447	1.33e-06	0.0	6.1e-07	3.582e-05	1.84e-06	3.9e-07	8.4e-07	608.48955972	722.04324118	744.0620504	8.74324236	0.07630574	-0.35021276
0.0293	14.57051	0.00083617	1.36e-06	0.0	6.3e-07	3.399e-05	1.9e-06	4e-07	8.4e-07	608.95583524	721.81307514	743.91598927	8.70268228	0.07819701	-0.35009807
0.0294	14.61461	0.00083779	1.4e-06	0.0	6.5e-07	3.223e-05	1.96e-06	4.1e-07	8.4e-07	609.4198305	721.58209107	743.77054597	8.66226167	0.08010282	-0.34998386
0.0295	14.65866	0.00083934	1.44e-06	0.0	6.8e-07	3.055e-05	2.03e-06	4.3e-07	8.4e-07	609.88155048	721.35032104	743.62571807	8.62197458	0.08202269	-0.34987014
0.0296	14.70268	0.0008408	1.47e-06	0.0	7e-07	2.895e-05	2.09e-06	4.4e-07	8.5e-07	610.34100253	721.11779796	743.48150247	8.58197015	0.08395618	-0.34975689
0.0297	14.74666	0.0008422	1.51e-06	0.0	7.2e-07	2.741e-05	2.15e-06	4.5e-07	8.5e-07	610.79819809	720.88455541	743.33789485	8.54211641	0.08590273	-0.34964412
0.0298	14.79059	0.00084352	1.55e-06	0.0	7.4e-07	2.594e-05	2.22e-06	4.7e-07	8.5e-07	611.25314363	720.65062841	743.19489239	8.50247623	0.08786187	-0.34953183
0.0299	14.83449	0.00084478	1.59e-06	0.0	7.6e-07	2.454e-05	2.29e-06	4.8e-07	8.5e-07	611.7058488	720.41605264	743.05249133	8.46306984	0.08983305	-0.34942002
0.03	14.87835	0.00084596	1.63e-06	0.0	7.9e-07	2.32e-05	2.36e-06	5e-07	8.5e-07	612.15631823	720.18086404	742.91068941	8.42371037	0.09181583	-0.34930867
0.0301	14.92217	0.00084709	1.67e-06	0.0	8.1e-07	2.193e-05	2.43e-06	5.1e-07	8.5e-07	612.60456025	719.94509953	742.76948326	8.38463069	0.09380958	-0.34919779
0.0302	14.96594	0.00084815	1.72e-06	0.0	8.4e-07	2.071e-05	2.5e-06	5.3e-07	8.5e-07	613.05058455	719.70879674	742.62886918	8.34575828	0.09581377	-0.34908738
0.0303	15.00968	0.00084914	1.76e-06	0.0	8.6e-07	1.955e-05	2.58e-06	5.5e-07	8.6e-07	613.49439959	719.47199374	742.48884381	8.3070223	0.09782793	-0.34897743
0.0304	15.05338	0.00085008	1.8e-06	0.0	8.9e-07	1.845e-05	2.66e-06	5.6e-07	8.6e-07	613.93600948	719.23472898	742.34940511	8.26847885	0.09985142	-0.34886793
0.0305	15.09703	0.00085097	1.85e-06	0.0	9.1e-07	1.74e-05	2.73e-06	5.8e-07	8.6e-07	614.3754229	718.99704144	742.21054969	8.23010241	0.1018837	-0.3487589
0.0306	15.14065	0.0008518	1.89e-06	0.0	9.4e-07	1.641e-05	2.81e-06	6e-07	8.6e-07	614.81264644	718.75897038	742.07227482	8.19188316	0.10392418	-0.34865032
0.0307	15.18423	0.00085257	1.94e-06	0.0	9.6e-07	1.546e-05	2.89e-06	6.1e-07	8.6e-07	615.24768617	718.52055575	741.93457793	8.1538103	0.10597257	-0.3485422
0.0308	15.22776	0.0008533	1.98e-06	0.0	9.9e-07	1.456e-05	2.98e-06	6.3e-07	8.6e-07	615.68054754	718.2818379	741.79745666	8.11587027	0.10802801	-0.34843453
0.0309	15.27126	0.00085397	2.03e-06	0.0	1.02e-06	1.37e-05	3.06e-06	6.5e-07	8.6e-07	616.11123531	718.04285704	741.66090886	8.07804873	0.11009003	-0.34832731
0.031	15.31472	0.0008546	2.08e-06	0.0	1.05e-06	1.289e-05	3.15e-06	6.7e-07	8.6e-07	616.53975347	717.80365377	741.52493265	8.04036038	0.11215807	-0.34822053
0.0311	15.35813	0.00085519	2.12e-06	0.0	1.08e-06	1.213e-05	3.23e-06	6.9e-07	8.6e-07	616.96611572	717.56426924	741.38952331	8.00301477	0.11423175	-0.3481142
0.0312	15.40151	0.00085573	2.17e-06	0.0	1.11e-06	1.14e-05	3.32e-06	7.1e-07	8.6e-07	617.39032734	717.32474443	741.25467862	7.96575465	0.11631029	-0.34800832
0.0313	15.44484	0.00085622	2.22e-06	0.0	1.14e-06	1.071e-05	3.41e-06	7.3e-07	8.6e-07	617.81239598	717.08512053	741.12039567	7.92868666	0.1183932	-0.34790287
0.0314	15.48814	0.00085668	2.27e-06	0.0	1.17e-06	1.006e-05	3.51e-06	7.5e-07	8.7e-07	618.23232961	716.8454388	740.98667152	7.89175442	0.12048	-0.34779787
0.0315	15.53139	0.0008571	2.32e-06	0.0	1.2e-06	9.44e-06	3.6e-06	7.7e-07	8.7e-07	618.65013406	716.6057404	740.85350384	7.85502702	0.12257006	-0.3476933
0.0316	15.57461	0.00085748	2.38e-06	0.0	1.23e-06	8.85e-06	3.7e-06	7.9e-07	8.7e-07	619.06581906	716.36606664	740.7208892	7.81849263	0.12466286	-0.34758916
0.0317	15.61778	0.00085783	2.43e-06	0.0	1.26e-06	8.3e-06	3.8e-06	8.1e-07	8.7e-07	619.47939358	716.12645868	740.58882443	7.78215892	0.12675783	-0.34748546
0.0318	15.66091	0.00085814	2.48e-06	0.0	1.3e-06	7.78e-06	3.9e-06	8.3e-07	8.7e-07	619.89086389	715.88695746	740.45730715	7.74591362	0.12885444	-0.34738219
0.0319	15.70401	0.00085842	2.54e-06	0.0	1.33e-06	7.29e-06	4e-06	8.6e-07	8.7e-07	620.30023688	715.64760371	740.32633485	7.7098796	0.13095213	-0.34727935
0.032	15.74706	0.00085867	2.59e-06	0.0	1.37e-06	6.83e-06	4.1e-06	8.8e-07	8.7e-07	620.70752092	715.40843804	740.19590458	7.6740098	0.13305033	-0.34717693
0.0321	15.79007	0.00085888	2.65e-06	0.0	1.4e-06	6.39e-06	4.21e-06	9e-07	8.7e-07	621.11272335	715.16950074	740.06601374	7.63830645	0.13514861	-0.34707494
0.0322	15.83304	0.00085907	2.7e-06	0.0	1.44e-06	5.98e-06	4.31e-06	9.3e-07	8.7e-07	621.51585179	714.93083232	739.93665967	7.60275832	0.13724635	-0.34697336
0.0323	15.87598	0.00085923	2.76e-06	0.0	1.47e-06	5.59e-06	4.42e-06	9.5e-07	8.7e-07	621.91691303	714.69247239	739.80783997	7.5673609	0.13934304	-0.34687221
0.0324	15.91887	0.00085937	2.82e-06	0.0	1.51e-06	5.23e-06	4.54e-06	9.7e-07	8.7e-07	622.31591378	714.45446043	739.67955229	7.53210739	0.14143814	-0.34677147
0.0325	15.96172	0.00085948	2.87e-06	0.0	1.55e-06	4.88e-06	4.65e-06	1e-06	8.7e-07	622.71286059	714.21683578	739.55179436	7.49700069	0.14353131	-0.34667115
0.0326	16.00453	0.00085956	2.93e-06	0.0	1.59e-06	4.56e-06	4.76e-06	1.02e-06	8.7e-07	623.10775988	713.97963774	739.42456395	7.4620238	0.14562189	-0.34657125
0.0327	16.0473	0.00085962	2.99e-06	0.0	1.63e-06	4.26e-06	4.88e-06	1.05e-06	8.7e-07	623.50061739	713.74290473	739.29785907	7.42717225	0.14770942	-0.34647176
0.0328	16.09003	0.00085966	3.05e-06	0.0	1.66e-06	3.97e-06	5e-06	1.08e-06	8.7e-07	623.89143862	713.50667496	739.17167783	7.39243789	0.14979341	-0.34637267
0.0329	16.13271	0.00085968	3.11e-06	0.0	1.71e-06	3.7e-06	5.12e-06	1.1e-06	8.7e-07	624.28023469	713.27098632	739.04601669	7.35801288	0.15187345	-0.346274
0.033	16.17536	0.00085967	3.18e-06	0.0	1.75e-06	3.45e-06	5.25e-06	1.13e-06	8.7e-07	624.66701358	713.03587624	738.92087306	7.32368798	0.15394899	-0.34617573
0.0331	16.21797	0.00085965	3.24e-06	0.0	1.79e-06	3.22e-06	5.37e-06	1.16e-06	8.7e-07	625.05178333	712.8013817	738.79624438	7.28955079	0.15601959	-0.34607787
0.0332	16.26054	0.00085961	3.3e-06	0.0	1.83e-06	3e-06	5.5e-06	1.19e-06	8.7e-07	625.43455282	712.56753919	738.67212781	7.25553672	0.15808479	-0.3459804
0.0333	16.30306	0.00085955	3.37e-06	0.0	1.87e-06	2.79e-06	5.63e-06	1.22e-06	8.7e-07	625.81532735	712.33438458	738.54852164	7.22171558	0.16014415	-0.34588334
0.0334	16.34555	0.00085948	3.43e-06	0.0	1.92e-06	2.59e-06	5.76e-06	1.25e-06	8.7e-07	626.19411725	712.10195335	738.42542267	7.18807298	0.16219721	-0.34578668
0.0335	16.38799	0.00085938	3.5e-06	0.0	1.96e-06	2.41e-06	5.89e-06	1.27e-06	8.7e-07	626.57093151	711.87028039	738.30282812	7.15461326	0.16424354	-0.34569042
0.0336	16.4304	0.00085927	3.57e-06	0.0	2.01e-06	2.24e-06	6.03e-06	1.31e-06	8.7e-07	626.94577749	711.63939999	738.1807357	7.12125641	0.16628269	-0.34559455
0.0337	16.47276	0.00085915	3.63e-06	0.0	2.05e-06	2.09e-06	6.17e-06	1.34e-06	8.7e-07	627.31866193	711.40934584	738.05914334	7.08808294	0.16831426	-0.34549907
0.0338	16.51508	0.00085901	3.7e-06	0.0	2.1e-06	1.94e-06	6.31e-06	1.37e-06	8.7e-07	627.68959328	711.18015099	737.93804846	7.05505888	0.17033781	-0.34540398
0.0339	16.55736	0.00085886	3.77e-06	0.0	2.15e-06	1.8e-06	6.45e-06	1.4e-06	8.7e-07	628.05857884	710.95184782	737.81744887	7.02218651	0.17235297	-0.34530928
0.034	16.5996	0.00085869	3.84e-06	0.0	2.19e-06	1.67e-06	6.6e-06	1.43e-06	8.7e-07	628.4256271	710.72446863	737.697342	6.98947566	0.17435938	-0.34521497
0.0341	16.6418	0.00085851	3.91e-06	0.0	2.24e-06	1.55e-06	6.74e-06	1.46e-06	8.7e-07	628.79074492	710.49804453	737.57772583	6.95689692	0.17635658	-0.34512104
0.0342	16.68396	0.00085832	3.98e-06	0.0	2.29e-06	1.44e-06	6.89e-06	1.5e-06	8.7e-07	629.15393924	710.27260613	737.45859829	6.92445351	0.17834422	-0.3450275
0.0343	16.72608	0.00085812	4.05e-06	0.0	2.34e-06	1.33e-06	7.04e-06	1.53e-06	8.7e-07	629.51521689	710.04818353	737.33995738	6.89214865	0.18032201	-0.34493434
0.0344	16.76816	0.0008579	4.13e-06	0.0	2.39e-06	1.24e-06	7.2e-06	1.57e-06	8.7e-07	629.87458475	709.82480652	737.22180109	6.85996808	0.18228953	-0.34484156
0.0345	16.8102	0.00085768	4.2e-06	0.0	2.44e-06	1.14e-06	7.35e-06	1.6e-06	8.7e-07	630.23204897	709.60250383	737.10412764	6.82790846	0.18424646	-0.34474916
0.0346	16.85219	0.00085744	4.28e-06	0.0	2.5e-06	1.06e-06	7.51e-06	1.64e-06	8.7e-07	630.58761556	709.38130371	736.98693532	6.79596347	0.18619245	-0.34465713
0.0347	16.89415	0.0008572	4.35e-06	0.0	2.55e-06	9.8e-07	7.67e-06	1.67e-06	8.7e-07	630.94129445	709.16123374	736.87022127	6.76428364	0.18812716	-0.34456548
0.0348	16.93606	0.00085694	4.43e-06	0.0	2.6e-06	9.1e-07	7.84e-06	1.71e-06	8.7e-07	631.29309471	708.94232087	736.75398289	6.73271204	0.1900503	-0.34447421
0.0349	16.97793	0.00085667	4.5e-06	0.0	2.66e-06	8.4e-07	8e-06	1.75e-06	8.7e-07	631.64302418	708.7245914	736.63821796	6.70131589	0.19196156	-0.3443833
0.035	17.01976	0.0008564	4.58e-06	0.0	2.71e-06	7.8e-07	8.17e-06	1.78e-06	8.7e-07	631.99109213	708.50807098	736.52292387	6.67004043	0.19386061	-0.34429277
0.0351	17.06155	0.00085611	4.66e-06	0.0	2.77e-06	7.2e-07	8.34e-06	1.82e-06	8.7e-07	632.33730363	708.2927844	736.40809922	6.63894118	0.19574717	-0.3442026
0.0352	17.1033	0.00085582	4.74e-06	0.0	2.83e-06	6.6e-07	8.51e-06	1.86e-06	8.7e-07	632.68166898	708.07875592	736.29374111	6.60800789	0.19762096	-0.34411281
0.0353	17.14501	0.00085552	4.82e-06	0.0	2.88e-06	6.1e-07	8.69e-06	1.9e-06	8.7e-07	633.02419703	707.86600906	736.17984708	6.57724405	0.19948171	-0.34402337
0.0354	17.18668	0.00085521	4.9e-06	0.0	2.94e-06	5.7e-07	8.86e-06	1.94e-06	8.7e-07	633.36489557	707.65456661	736.06641498	6.54658556	0.20132911	-0.3439343
0.0355	17.22831	0.00085489	4.98e-06	0.0	3e-06	5.2e-07	9.04e-06	1.98e-06	8.7e-07	633.70377109	707.44445068	735.95344305	6.51609313	0.20316294	-0.34384559
0.0356	17.26989	0.00085456	5.07e-06	0.0	3.06e-06	4.8e-07	9.23e-06	2.02e-06	8.7e-07	634.040832	707.2356826	735.84092899	6.48574023	0.20498292	-0.34375724
0.0357	17.31144	0.00085423	5.15e-06	1e-08	3.12e-06	4.4e-07	9.41e-06	2.06e-06	8.7e-07	634.37608559	707.02828298	735.72887083	6.45552002	0.20678882	-0.34366925
0.0358	17.35294	0.00085389	5.23e-06	1e-08	3.19e-06	4.1e-07	9.6e-06	2.11e-06	8.7e-07	634.70953842	706.82227212	735.61726682	6.42541375	0.20858048	-0.34358162
0.0359	17.3944	0.00085354	5.32e-06	1e-08	3.25e-06	3.8e-07	9.79e-06	2.15e-06	8.7e-07	635.04119677	706.61766932	735.50611532	6.39542342	0.21035759	-0.34349434
0.036	17.43582	0.00085318	5.4e-06	1e-08	3.31e-06	3.5e-07	9.98e-06	2.19e-06	8.7e-07	635.37106639	706.41449321	735.39541483	6.36553374	0.21211997	-0.34340741
0.0361	17.4772	0.00085282	5.49e-06	1e-08	3.38e-06	3.2e-07	1.017e-05	2.24e-06	8.7e-07	635.6991537	706.21276178	735.28516367	6.33586139	0.21386743	-0.34332083
0.0362	17.51854	0.00085245	5.58e-06	1e-08	3.44e-06	2.9e-07	1.037e-05	2.28e-06	8.8e-07	636.02547126	706.01249254	735.17535839	6.30630279	0.21559976	-0.34323461
0.0363	17.55984	0.00085208	5.67e-06	1e-08	3.51e-06	2.7e-07	1.057e-05	2.33e-06	8.8e-07	636.35002456	705.81370213	735.06599758	6.2768971	0.21731679	-0.34314874
0.0364	17.60109	0.00085169	5.76e-06	1e-08	3.57e-06	2.5e-07	1.077e-05	2.37e-06	8.8e-07	636.67282213	705.61640663	734.95707898	6.24765375	0.21901835	-0.34306321
0.0365	17.64231	0.0008513	5.85e-06	1e-08	3.64e-06	2.3e-07	1.098e-05	2.42e-06	8.8e-07	636.9938713	705.42062137	734.84860067	6.21851129	0.22070422	-0.34297803
0.0366	17.68348	0.00085091	5.94e-06	1e-08	3.71e-06	2.1e-07	1.119e-05	2.47e-06	8.8e-07	637.31317955	705.22636105	734.7405607	6.18954817	0.2223743	-0.34289319
0.0367	17.72461	0.00085051	6.03e-06	1e-08	3.78e-06	1.9e-07	1.14e-05	2.51e-06	8.8e-07	637.63075608	705.03363974	734.63295663	6.1607451	0.22402842	-0.34280869
0.0368	17.7657	0.0008501	6.12e-06	1e-08	3.85e-06	1.8e-07	1.161e-05	2.56e-06	8.8e-07	637.94660976	704.84247085	734.5257861	6.13207244	0.22566639	-0.34272454
0.0369	17.80675	0.00084968	6.21e-06	1e-08	3.92e-06	1.6e-07	1.183e-05	2.61e-06	8.8e-07	638.26074584	704.65286681	734.41904785	6.10352789	0.22728807	-0.34264072
0.037	17.84776	0.00084926	6.31e-06	1e-08	3.99e-06	1.5e-07	1.204e-05	2.66e-06	8.8e-07	638.5731731	704.46483966	734.31273957	6.07513207	0.22889336	-0.34255724
0.0371	17.88872	0.00084884	6.4e-06	1e-08	4.06e-06	1.4e-07	1.226e-05	2.71e-06	8.8e-07	638.88389909	704.27840065	734.20685931	6.0468703	0.23048211	-0.3424741
0.0372	17.92965	0.0008484	6.5e-06	1e-08	4.14e-06	1.3e-07	1.249e-05	2.76e-06	8.8e-07	639.19293125	704.09356056	734.10140518	6.01874974	0.2320543	-0.3423913
0.0373	17.97053	0.00084796	6.59e-06	1e-08	4.21e-06	1.2e-07	1.271e-05	2.81e-06	8.8e-07	639.50027716	703.91033	733.99637524	5.99075513	0.23360974	-0.34230882
0.0374	18.01137	0.00084752	6.69e-06	1e-08	4.29e-06	1.1e-07	1.294e-05	2.87e-06	8.8e-07	639.80594369	703.72871832	733.89176778	5.96288524	0.23514836	-0.34222668
0.0375	18.05217	0.00084707	6.79e-06	1e-08	4.36e-06	1e-07	1.317e-05	2.92e-06	8.8e-07	640.10993759	703.54873454	733.7875811	5.93513489	0.23667009	-0.34214487
0.0376	18.09293	0.00084661	6.89e-06	1e-08	4.44e-06	9e-08	1.341e-05	2.97e-06	8.8e-07	640.41226421	703.37038681	733.68381393	5.90745731	0.23817466	-0.34206339
0.0377	18.13365	0.00084615	6.99e-06	1e-08	4.52e-06	8e-08	1.364e-05	3.03e-06	8.8e-07	640.71292883	703.19368278	733.58046505	5.8798858	0.23966219	-0.34198224
0.0378	18.17432	0.00084569	7.09e-06	1e-08	4.6e-06	8e-08	1.388e-05	3.08e-06	8.8e-07	641.01193652	703.01862958	733.47753326	5.85239397	0.24113254	-0.34190141
0.0379	18.21496	0.00084521	7.19e-06	1e-08	4.68e-06	7e-08	1.413e-05	3.14e-06	8.8e-07	641.30929233	702.84523374	733.37501742	5.82512705	0.2425857	-0.34182092
0.038	18.25555	0.00084473	7.29e-06	1e-08	4.76e-06	6e-08	1.437e-05	3.19e-06	8.8e-07	641.60501153	702.67350171	733.27291336	5.7979734	0.24402157	-0.34174074
0.0381	18.2961	0.00084425	7.4e-06	1e-08	4.84e-06	6e-08	1.462e-05	3.25e-06	8.8e-07	641.89909897	702.50343886	733.17122	5.77098152	0.24544013	-0.3416609
0.0382	18.33661	0.00084376	7.5e-06	1e-08	4.92e-06	5e-08	1.487e-05	3.31e-06	8.8e-07	642.19156411	702.33505026	733.06993489	5.74416963	0.24684132	-0.34158137
0.0383	18.37708	0.00084327	7.6e-06	1e-08	5e-06	5e-08	1.512e-05	3.37e-06	8.8e-07	642.48241436	702.16833993	732.96905619	5.71740692	0.24822492	-0.34150215
0.0384	18.4175	0.00084276	7.71e-06	1e-08	5.09e-06	4e-08	1.538e-05	3.43e-06	8.8e-07	642.77165538	702.00331096	732.86858256	5.6908469	0.24959108	-0.34142326
0.0385	18.45789	0.00084226	7.82e-06	1e-08	5.17e-06	4e-08	1.564e-05	3.49e-06	8.8e-07	643.05929778	701.83996654	732.76851124	5.66444749	0.25093971	-0.34134467
0.0386	18.49823	0.00084175	7.92e-06	1e-08	5.26e-06	4e-08	1.59e-05	3.55e-06	8.8e-07	643.34535064	701.6783089	732.66883989	5.63821412	0.25227076	-0.34126639
0.0387	18.53853	0.00084123	8.03e-06	1e-08	5.35e-06	3e-08	1.616e-05	3.61e-06	8.8e-07	643.62981785	701.51834011	732.56956773	5.61188108	0.25358437	-0.34118844
0.0388	18.57879	0.00084071	8.14e-06	1e-08	5.43e-06	3e-08	1.643e-05	3.67e-06	8.8e-07	643.91269683	701.36006259	732.47069585	5.58565382	0.2548805	-0.3411108
0.0389	18.619	0.00084018	8.25e-06	2e-08	5.52e-06	3e-08	1.67e-05	3.73e-06	8.8e-07	644.19400063	701.2034777	732.37222081	5.55975799	0.25615906	-0.34103348
0.039	18.65918	0.00083965	8.36e-06	2e-08	5.61e-06	3e-08	1.697e-05	3.8e-06	8.8e-07	644.47374488	701.04858589	732.27413837	5.53403361	0.25742004	-0.34095646
0.0391	18.69931	0.00083911	8.47e-06	2e-08	5.7e-06	2e-08	1.725e-05	3.86e-06	8.8e-07	644.75193269	700.89538725	732.17644799	5.50838392	0.25866348	-0.34087974
0.0392	18.7394	0.00083856	8.58e-06	2e-08	5.79e-06	2e-08	1.753e-05	3.92e-06	8.8e-07	645.02856821	700.74388152	732.07914879	5.48248004	0.25988941	-0.34080334
0.0393	18.77945	0.00083801	8.69e-06	2e-08	5.88e-06	2e-08	1.781e-05	3.99e-06	8.8e-07	645.30365345	700.59406847	731.98224057	5.45712947	0.26109791	-0.34072726
0.0394	18.81946	0.00083746	8.81e-06	2e-08	5.98e-06	2e-08	1.809e-05	4.05e-06	8.8e-07	645.5771937	700.44594768	731.88572214	5.4316041	0.26228888	-0.34065148
0.0395	18.85942	0.0008369	8.92e-06	2e-08	6.07e-06	2e-08	1.838e-05	4.12e-06	8.8e-07	645.84919462	700.29951661	731.78959221	5.40611397	0.26346229	-0.34057599
0.0396	18.89934	0.00083633	9.04e-06	2e-08	6.17e-06	1e-08	1.867e-05	4.19e-06	8.8e-07	646.11966122	700.15477306	731.69384968	5.38097478	0.26461827	-0.3405008
0.0397	18.93923	0.00083576	9.15e-06	2e-08	6.26e-06	1e-08	1.896e-05	4.26e-06	8.8e-07	646.38861297	700.01171445	731.59848922	5.35603395	0.26575681	-0.34042591
0.0398	18.97906	0.00083518	9.27e-06	2e-08	6.36e-06	1e-08	1.925e-05	4.33e-06	8.8e-07	646.65605826	699.87033797	731.50350876	5.33131201	0.266878	-0.34035132
0.0399	19.01886	0.0008346	9.39e-06	2e-08	6.45e-06	1e-08	1.955e-05	4.4e-06	8.8e-07	646.92200801	699.73064019	731.40890548	5.30663532	0.26798193	-0.34027703
0.04	19.05862	0.00083402	9.51e-06	2e-08	6.55e-06	1e-08	1.985e-05	4.47e-06	8.8e-07	647.18646653	699.59261736	731.31467852	5.28217657	0.26906853	-0.34020304
0.0401	19.09833	0.00083342	9.62e-06	2e-08	6.65e-06	1e-08	2.016e-05	4.54e-06	8.8e-07	647.44944664	699.45626629	731.22082449	5.25780469	0.27013795	-0.34012934
0.0402	19.138	0.00083282	9.74e-06	2e-08	6.75e-06	1e-08	2.046e-05	4.61e-06	8.8e-07	647.71095012	699.32158103	731.12734328	5.23357757	0.2711901	-0.34005594
0.0403	19.17763	0.00083222	9.86e-06	2e-08	6.85e-06	1e-08	2.077e-05	4.68e-06	8.8e-07	647.97098739	699.18855816	731.0342322	5.20949012	0.272225	-0.33998283
0.0404	19.21721	0.00083161	9.99e-06	2e-08	6.96e-06	1e-08	2.109e-05	4.75e-06	8.8e-07	648.22956467	699.05719216	730.94148983	5.18546507	0.2732431	-0.33991
0.0405	19.25676	0.000831	1.011e-05	2e-08	7.06e-06	1e-08	2.14e-05	4.83e-06	8.8e-07	648.48668768	698.92747713	730.84911489	5.16158243	0.27424393	-0.33983747
0.0406	19.29626	0.00083038	1.023e-05	3e-08	7.16e-06	1e-08	2.172e-05	4.9e-06	8.8e-07	648.7423639	698.79940829	730.75710557	5.13780599	0.27522802	-0.33976521
0.0407	19.33572	0.00082976	1.035e-05	3e-08	7.27e-06	1e-08	2.204e-05	4.98e-06	8.8e-07	648.99659944	698.67297808	730.66546049	5.11414505	0.27619508	-0.33969325
0.0408	19.37514	0.00082913	1.048e-05	3e-08	7.37e-06	0.0	2.236e-05	5.05e-06	8.8e-07	649.24940113	698.54818138	730.57417803	5.0905978	0.27714516	-0.33962158
0.0409	19.41451	0.00082849	1.06e-05	3e-08	7.48e-06	0.0	2.269e-05	5.13e-06	8.8e-07	649.50077568	698.42501071	730.48325664	5.06716433	0.27807902	-0.33955018
0.041	19.45384	0.00082785	1.073e-05	3e-08	7.59e-06	0.0	2.302e-05	5.21e-06	8.8e-07	649.75072974	698.30345923	730.39269476	5.04384454	0.27899581	-0.33947907
0.0411	19.49313	0.00082721	1.086e-05	3e-08	7.69e-06	0.0	2.335e-05	5.29e-06	8.8e-07	649.99927	698.1835201	730.30249085	5.02063936	0.27989635	-0.33940823
0.0412	19.53238	0.00082656	1.098e-05	3e-08	7.8e-06	0.0	2.369e-05	5.36e-06	8.8e-07	650.24640323	698.06518482	730.21264332	4.99754799	0.28078016	-0.33933768
0.0413	19.57159	0.0008259	1.111e-05	3e-08	7.91e-06	0.0	2.402e-05	5.44e-06	8.8e-07	650.49213609	697.94844668	730.12315062	4.97457046	0.28164746	-0.33926741
0.0414	19.61075	0.00082524	1.124e-05	3e-08	8.02e-06	0.0	2.436e-05	5.52e-06	8.8e-07	650.7364753	697.83329668	730.03401121	4.95170523	0.28249906	-0.33919741
0.0415	19.64987	0.00082457	1.137e-05	3e-08	8.14e-06	0.0	2.471e-05	5.61e-06	8.8e-07	650.97942754	697.71972724	729.94522353	4.92895421	0.28333394	-0.33912769
0.0416	19.68895	0.0008239	1.15e-05	3e-08	8.25e-06	0.0	2.505e-05	5.69e-06	8.8e-07	651.22099949	697.6077298	729.85678603	4.90631353	0.28415316	-0.33905825
0.0417	19.72799	0.00082322	1.163e-05	3e-08	8.36e-06	0.0	2.54e-05	5.77e-06	8.8e-07	651.4611978	697.49729514	729.76869719	4.88378639	0.28495601	-0.33898908
0.0418	19.76698	0.00082254	1.176e-05	3e-08	8.48e-06	0.0	2.576e-05	5.85e-06	8.8e-07	651.70002914	697.38841513	729.68095546	4.86136926	0.2857432	-0.33892018
0.0419	19.80593	0.00082185	1.19e-05	4e-08	8.59e-06	0.0	2.611e-05	5.94e-06	8.8e-07	651.93750007	697.28107958	729.59355934	4.8390639	0.28651438	-0.33885155
0.042	19.84484	0.00082116	1.203e-05	4e-08	8.71e-06	0.0	2.647e-05	6.02e-06	8.8e-07	652.17361727	697.17527999	729.50650729	4.81687002	0.28726962	-0.3387832
0.0421	19.8837	0.00082046	1.216e-05	4e-08	8.82e-06	0.0	2.683e-05	6.11e-06	8.8e-07	652.40838729	697.07100651	729.41979782	4.79478306	0.28800994	-0.3387151
0.0422	19.92253	0.00081976	1.23e-05	4e-08	8.94e-06	0.0	2.719e-05	6.19e-06	8.8e-07	652.64181672	696.9682494	729.3334294	4.77280796	0.28873424	-0.33864729
0.0423	19.96131	0.00081905	1.243e-05	4e-08	9.06e-06	0.0	2.756e-05	6.28e-06	8.8e-07	652.87391215	696.8669992	729.24740054	4.75094007	0.28944354	-0.33857973
0.0424	20.00004	0.00081834	1.257e-05	4e-08	9.18e-06	0.0	2.793e-05	6.37e-06	8.8e-07	653.10468008	696.76724523	729.16170975	4.72918196	0.29013729	-0.33851244
0.0425	20.03874	0.00081762	1.271e-05	4e-08	9.3e-06	0.0	2.83e-05	6.46e-06	8.8e-07	653.33412708	696.66897799	729.07635552	4.70753305	0.2908156	-0.33844542
0.0426	20.07739	0.0008169	1.284e-05	4e-08	9.42e-06	0.0	2.867e-05	6.55e-06	8.8e-07	653.56225954	696.57218562	728.99133644	4.6859838	0.29148068	-0.33837865
0.0427	20.116	0.00081617	1.298e-05	4e-08	9.54e-06	0.0	2.905e-05	6.64e-06	8.8e-07	653.78908402	696.47685822	728.90665099	4.66454754	0.29212945	-0.33831215
0.0428	20.15457	0.00081544	1.312e-05	4e-08	9.67e-06	0.0	2.943e-05	6.73e-06	8.8e-07	654.01460707	696.38298594	728.82229767	4.64321975	0.29276297	-0.33824591
0.0429	20.19309	0.0008147	1.326e-05	5e-08	9.79e-06	0.0	2.981e-05	6.82e-06	8.8e-07	654.23883525	696.29055867	728.738275	4.62200043	0.29338121	-0.33817994
0.043	20.23157	0.00081395	1.34e-05	5e-08	9.92e-06	0.0	3.02e-05	6.91e-06	8.8e-07	654.46177482	696.19956409	728.65458158	4.60087412	0.29398807	-0.3381142
0.0431	20.27001	0.0008132	1.354e-05	5e-08	1.004e-05	0.0	3.059e-05	7e-06	8.8e-07	654.68343221	696.10999092	728.57121596	4.57986246	0.29457812	-0.33804874
0.0432	20.30841	0.00081245	1.368e-05	5e-08	1.017e-05	0.0	3.098e-05	7.1e-06	8.8e-07	654.90381401	696.02182955	728.48817663	4.55895755	0.29515333	-0.33798354
0.0433	20.34676	0.00081169	1.382e-05	5e-08	1.029e-05	0.0	3.137e-05	7.19e-06	8.8e-07	655.1229267	695.93506939	728.40546212	4.53815939	0.29571371	-0.3379186
0.0434	20.38507	0.00081093	1.397e-05	5e-08	1.042e-05	0.0	3.177e-05	7.29e-06	8.8e-07	655.34077673	695.84969962	728.32307097	4.51746379	0.2962606	-0.33785391
0.0435	20.42334	0.00081016	1.411e-05	5e-08	1.055e-05	0.0	3.217e-05	7.38e-06	8.8e-07	655.55737038	695.7657083	728.24100177	4.49686953	0.29679405	-0.33778947
0.0436	20.46156	0.00080938	1.425e-05	5e-08	1.068e-05	0.0	3.257e-05	7.48e-06	8.8e-07	655.77271399	695.68308354	728.15925312	4.4763775	0.29731371	-0.33772527
0.0437	20.49974	0.00080861	1.44e-05	6e-08	1.081e-05	0.0	3.298e-05	7.57e-06	8.8e-07	655.9868139	695.60181375	728.07782359	4.45598778	0.29781957	-0.33766133
0.0438	20.53788	0.00080782	1.454e-05	6e-08	1.094e-05	0.0	3.338e-05	7.67e-06	8.8e-07	656.19967644	695.52188719	727.99671178	4.43569987	0.29831192	-0.33759764
0.0439	20.57597	0.00080703	1.469e-05	6e-08	1.108e-05	0.0	3.379e-05	7.77e-06	8.8e-07	656.41130794	695.44329231	727.91591626	4.41551407	0.29879058	-0.33753419
0.044	20.61403	0.00080624	1.484e-05	6e-08	1.121e-05	0.0	3.421e-05	7.87e-06	8.8e-07	656.62171472	695.3660174	727.83543562	4.39542899	0.29925605	-0.337471
0.0441	20.65203	0.00080544	1.498e-05	6e-08	1.134e-05	0.0	3.462e-05	7.97e-06	8.8e-07	656.83090305	695.29005077	727.75526847	4.3754455	0.29970803	-0.33740805
0.0442	20.69	0.00080464	1.513e-05	6e-08	1.148e-05	0.0	3.504e-05	8.07e-06	8.8e-07	657.03887925	695.21538069	727.6754134	4.35556161	0.30014711	-0.33734534
0.0443	20.72792	0.00080383	1.528e-05	6e-08	1.161e-05	0.0	3.546e-05	8.17e-06	8.8e-07	657.24564956	695.14199535	727.59586902	4.33577855	0.30057293	-0.33728288
0.0444	20.7658	0.00080302	1.543e-05	7e-08	1.175e-05	0.0	3.589e-05	8.28e-06	8.8e-07	657.45122026	695.06988299	727.51663393	4.3160941	0.30098613	-0.33722066
0.0445	20.80364	0.0008022	1.558e-05	7e-08	1.189e-05	0.0	3.631e-05	8.38e-06	8.8e-07	657.65559756	694.99903171	727.43770677	4.29650964	0.30138631	-0.33715868
0.0446	20.84143	0.00080138	1.573e-05	7e-08	1.202e-05	0.0	3.674e-05	8.48e-06	8.8e-07	657.85878769	694.92942969	727.35908613	4.27702281	0.30177413	-0.33709694
0.0447	20.87918	0.00080055	1.588e-05	7e-08	1.216e-05	0.0	3.717e-05	8.59e-06	8.8e-07	658.06079686	694.86106499	727.28077067	4.25763511	0.30214917	-0.33703545
0.0448	20.91689	0.00079972	1.603e-05	7e-08	1.23e-05	0.0	3.761e-05	8.69e-06	8.8e-07	658.26163125	694.79392574	727.20275899	4.23834416	0.30251211	-0.33697419
0.0449	20.95455	0.00079888	1.618e-05	7e-08	1.244e-05	0.0	3.804e-05	8.8e-06	8.8e-07	658.46129705	694.72799998	727.12504975	4.21915151	0.3028625	-0.33691317
0.045	20.99217	0.00079804	1.634e-05	8e-08	1.258e-05	0.0	3.848e-05	8.9e-06	8.8e-07	658.65980041	694.6632758	727.04764158	4.20005467	0.30320106	-0.33685238
0.0451	21.02975	0.0007972	1.649e-05	8e-08	1.273e-05	0.0	3.893e-05	9.01e-06	8.8e-07	658.85714748	694.59974126	726.97053312	4.18105529	0.30352731	-0.33679184
0.0452	21.06728	0.00079635	1.664e-05	8e-08	1.287e-05	0.0	3.937e-05	9.12e-06	8.8e-07	659.0533444	694.53738442	726.89372304	4.16215081	0.30384198	-0.33673152
0.0453	21.10477	0.00079549	1.68e-05	8e-08	1.301e-05	0.0	3.982e-05	9.23e-06	8.8e-07	659.24839727	694.47619338	726.81720999	4.14334295	0.30414458	-0.33667144
0.0454	21.14222	0.00079463	1.695e-05	8e-08	1.315e-05	0.0	4.027e-05	9.34e-06	8.8e-07	659.44231221	694.41615621	726.74099262	4.12462912	0.30443585	-0.33661159
0.0455	21.17962	0.00079377	1.711e-05	8e-08	1.33e-05	0.0	4.072e-05	9.45e-06	8.8e-07	659.63509527	694.35726102	726.66506961	4.10601109	0.3047153	-0.33655197
0.0456	21.21698	0.0007929	1.726e-05	9e-08	1.345e-05	0.0	4.117e-05	9.56e-06	8.8e-07	659.82675256	694.2994959	726.58943962	4.08748617	0.30498368	-0.33649258
0.0457	21.25429	0.00079202	1.742e-05	9e-08	1.359e-05	0.0	4.163e-05	9.67e-06	8.8e-07	660.0172901	694.24284902	726.51410133	4.06905625	0.30524046	-0.33643342
0.0458	21.29157	0.00079115	1.758e-05	9e-08	1.374e-05	0.0	4.209e-05	9.78e-06	8.8e-07	660.20671393	694.18730851	726.43905343	4.0507185	0.30548643	-0.33637449
0.0459	21.32879	0.00079027	1.773e-05	9e-08	1.389e-05	0.0	4.255e-05	9.89e-06	8.8e-07	660.39503008	694.13286259	726.3642946	4.03247494	0.30572104	-0.33631579
0.046	21.36598	0.00078938	1.789e-05	9e-08	1.403e-05	0.0	4.302e-05	1.001e-05	8.8e-07	660.58224456	694.07949945	726.28982352	4.01432269	0.30594509	-0.33625731
0.0461	21.40312	0.00078849	1.805e-05	1e-07	1.418e-05	0.0	4.348e-05	1.012e-05	8.8e-07	660.76836335	694.02720734	726.2156389	3.99626381	0.30615801	-0.33619906
0.0462	21.44022	0.00078759	1.821e-05	1e-07	1.433e-05	0.0	4.395e-05	1.024e-05	8.8e-07	660.95339242	693.97597456	726.14173944	3.97829533	0.30636063	-0.33614103
0.0463	21.47727	0.00078669	1.837e-05	1e-07	1.448e-05	0.0	4.443e-05	1.035e-05	8.8e-07	661.13733775	693.92578942	726.06812384	3.9604194	0.30655234	-0.33608322
0.0464	21.51428	0.00078579	1.853e-05	1e-07	1.464e-05	0.0	4.49e-05	1.047e-05	8.8e-07	661.32020526	693.87664028	725.99479081	3.94263298	0.30673402	-0.33602564
0.0465	21.55125	0.00078488	1.869e-05	1e-07	1.479e-05	0.0	4.538e-05	1.059e-05	8.8e-07	661.50200089	693.82851557	725.92173907	3.92493832	0.30690501	-0.33596827
0.0466	21.58817	0.00078397	1.885e-05	1.1e-07	1.494e-05	0.0	4.586e-05	1.07e-05	8.8e-07	661.68273054	693.78140373	725.84896734	3.90733229	0.3070662	-0.33591113
0.0467	21.62505	0.00078305	1.901e-05	1.1e-07	1.509e-05	0.0	4.634e-05	1.082e-05	8.8e-07	661.86240011	693.73529327	725.77647434	3.88981721	0.30721694	-0.33585421
0.0468	21.66189	0.00078213	1.917e-05	1.1e-07	1.525e-05	0.0	4.682e-05	1.094e-05	8.8e-07	662.04101549	693.69017269	725.7042588	3.8723905	0.30735795	-0.3357975
0.0469	21.69868	0.00078121	1.934e-05	1.1e-07	1.54e-05	0.0	4.731e-05	1.106e-05	8.8e-07	662.21858253	693.64603063	725.63231945	3.85505265	0.30748909	-0.33574101
0.047	21.73543	0.00078028	1.95e-05	1.1e-07	1.556e-05	0.0	4.78e-05	1.118e-05	8.8e-07	662.39510706	693.60285575	725.56065504	3.83780331	0.30761047	-0.33568473
0.0471	21.77213	0.00077934	1.966e-05	1.2e-07	1.571e-05	0.0	4.829e-05	1.13e-05	8.8e-07	662.57059493	693.56063679	725.48926432	3.82064153	0.30772234	-0.33562868
0.0472	21.80879	0.00077841	1.983e-05	1.2e-07	1.587e-05	0.0	4.878e-05	1.142e-05	8.8e-07	662.74505192	693.51936253	725.41814602	3.8035672	0.30782474	-0.33557283
0.0473	21.84541	0.00077747	1.999e-05	1.2e-07	1.603e-05	0.0	4.927e-05	1.155e-05	8.8e-07	662.91848385	693.47902179	725.3472989	3.78658001	0.30791774	-0.3355172
0.0474	21.88198	0.00077652	2.016e-05	1.2e-07	1.618e-05	0.0	4.977e-05	1.167e-05	8.8e-07	663.09089648	693.4396035	725.27672173	3.76967976	0.30800141	-0.33546178
0.0475	21.91851	0.00077557	2.032e-05	1.3e-07	1.634e-05	0.0	5.027e-05	1.179e-05	8.8e-07	663.2622956	693.40109658	725.20641327	3.75286559	0.30807598	-0.33540657
0.0476	21.95499	0.00077462	2.049e-05	1.3e-07	1.65e-05	0.0	5.077e-05	1.192e-05	8.8e-07	663.43268692	693.36349008	725.13637228	3.73613698	0.30814159	-0.33535157
0.0477	21.99143	0.00077366	2.065e-05	1.3e-07	1.666e-05	0.0	5.128e-05	1.204e-05	8.8e-07	663.60207618	693.32677315	725.06659754	3.71949394	0.30819823	-0.33529678
0.0478	22.02783	0.0007727	2.082e-05	1.3e-07	1.682e-05	0.0	5.178e-05	1.217e-05	8.8e-07	663.77046908	693.29093492	724.99708783	3.70293569	0.30824612	-0.33524219
0.0479	22.06418	0.00077173	2.098e-05	1.4e-07	1.698e-05	0.0	5.229e-05	1.229e-05	8.8e-07	663.93787132	693.25596464	724.92784193	3.68646236	0.30828522	-0.33518782
0.048	22.10049	0.00077077	2.115e-05	1.4e-07	1.714e-05	0.0	5.28e-05	1.242e-05	8.8e-07	664.10428857	693.22185164	724.85885862	3.67007309	0.30831576	-0.33513365
0.0481	22.13675	0.00076979	2.132e-05	1.4e-07	1.731e-05	0.0	5.331e-05	1.255e-05	8.8e-07	664.26972649	693.18858525	724.79013671	3.65376746	0.30833785	-0.33507969
0.0482	22.17297	0.00076882	2.149e-05	1.4e-07	1.747e-05	0.0	5.383e-05	1.268e-05	8.8e-07	664.43419073	693.15615495	724.72167498	3.63754578	0.30835142	-0.33502593
0.0483	22.20915	0.00076784	2.166e-05	1.5e-07	1.763e-05	0.0	5.435e-05	1.281e-05	8.8e-07	664.59768691	693.12455023	724.65347224	3.62140667	0.30835681	-0.33497237
0.0484	22.24528	0.00076685	2.182e-05	1.5e-07	1.78e-05	0.0	5.486e-05	1.293e-05	8.8e-07	664.76022063	693.09376073	724.5855273	3.60535003	0.30835406	-0.33491902
0.0485	22.28136	0.00076587	2.199e-05	1.5e-07	1.796e-05	0.0	5.539e-05	1.306e-05	8.8e-07	664.92179776	693.06377564	724.51783891	3.5893782	0.30834297	-0.33486587
0.0486	22.31741	0.00076488	2.216e-05	1.6e-07	1.813e-05	0.0	5.591e-05	1.319e-05	8.8e-07	665.08242464	693.03458327	724.45040571	3.57352648	0.3083202	-0.33481302
0.0487	22.3534	0.00076388	2.233e-05	1.6e-07	1.829e-05	0.0	5.643e-05	1.333e-05	8.8e-07	665.2421067	693.00617372	724.38322656	3.55780263	0.30828536	-0.33476048
0.0488	22.38936	0.00076289	2.25e-05	1.6e-07	1.846e-05	0.0	5.696e-05	1.346e-05	8.8e-07	665.40085511	692.97852681	724.31629909	3.54205486	0.30825277	-0.33470789
0.0489	22.42527	0.00076188	2.267e-05	1.6e-07	1.862e-05	0.0	5.749e-05	1.359e-05	8.8e-07	665.55866515	692.95165109	724.24962429	3.52630708	0.30822019	-0.33465529
0.049	22.46113	0.00076088	2.284e-05	1.7e-07	1.879e-05	-0.0	5.802e-05	1.372e-05	8.8e-07	665.71555042	692.92552203	724.18319929	3.51087175	0.30815811	-0.33460346
0.0491	22.49695	0.00075987	2.301e-05	1.7e-07	1.896e-05	-0.0	5.855e-05	1.386e-05	8.8e-07	665.8715099	692.90014148	724.11702429	3.49528098	0.30811071	-0.33455125
0.0492	22.53273	0.00075886	2.319e-05	1.7e-07	1.913e-05	-0.0	5.909e-05	1.399e-05	8.8e-07	666.02655218	692.8754942	724.0510975	3.48001252	0.30803348	-0.33449983
0.0493	22.56846	0.00075785	2.336e-05	1.8e-07	1.929e-05	-0.0	5.962e-05	1.413e-05	8.8e-07	666.18068561	692.8515653	723.98541713	3.46465802	0.30796422	-0.3344482
0.0494	22.60415	0.00075683	2.353e-05	1.8e-07	1.946e-05	-0.0	6.016e-05	1.426e-05	8.8e-07	666.33390875	692.82835737	723.91998349	3.44933979	0.3078916	-0.33439666
0.0495	22.63979	0.00075581	2.37e-05	1.8e-07	1.963e-05	-0.0	6.07e-05	1.44e-05	8.8e-07	666.48622408	692.80586597	723.85479606	3.43411607	0.30781046	-0.33434536
0.0496	22.67539	0.00075478	2.387e-05	1.9e-07	1.98e-05	-0.0	6.124e-05	1.453e-05	8.8e-07	666.63764668	692.78406487	723.78985167	3.41907267	0.30771317	-0.33429449
0.0497	22.71094	0.00075375	2.405e-05	1.9e-07	1.997e-05	-0.0	6.179e-05	1.467e-05	8.8e-07	666.78817664	692.76295377	723.72515029	3.40401914	0.30761664	-0.3342436
0.0498	22.74645	0.00075272	2.422e-05	1.9e-07	2.015e-05	-0.0	6.233e-05	1.481e-05	8.8e-07	666.93781804	692.74252551	723.66069107	3.38903207	0.30751407	-0.33419288
0.0499	22.78191	0.00075169	2.439e-05	2e-07	2.032e-05	-0.0	6.288e-05	1.495e-05	8.8e-07	667.0865765	692.72277036	723.59647281	3.37417451	0.30740062	-0.33414247
0.05	22.81733	0.00075065	2.457e-05	2e-07	2.049e-05	-0.0	6.343e-05	1.509e-05	8.8e-07	667.23446055	692.70367407	723.53249375	3.35936986	0.30728216	-0.3340922
0.05009	22.8527	0.00074961	2.474e-05	2e-07	2.066e-05	-0.0	6.398e-05	1.522e-05	8.8e-07	667.38147369	692.68523027	723.46875315	3.34464269	0.30715683	-0.33404211
0.05019	22.88803	0.00074857	2.492e-05	2.1e-07	2.083e-05	0.0	6.453e-05	1.536e-05	8.8e-07	667.52762129	692.66742965	723.40524986	3.32999299	0.30702461	-0.33399222
0.05029	22.92332	0.00074752	2.509e-05	2.1e-07	2.101e-05	0.0	6.509e-05	1.551e-05	8.8e-07	667.67290879	692.65026303	723.34198275	3.31542411	0.30688625	-0.33394252
0.05039	22.95856	0.00074647	2.527e-05	2.1e-07	2.118e-05	0.0	6.564e-05	1.565e-05	8.8e-07	667.81734182	692.63372139	723.27895061	3.30093436	0.30674122	-0.33389303
0.05049	22.99375	0.00074542	2.544e-05	2.2e-07	2.135e-05	0.0	6.62e-05	1.579e-05	8.8e-07	667.96092584	692.6177956	723.21615232	3.28651994	0.30658988	-0.33384371
0.05059	23.0289	0.00074437	2.562e-05	2.2e-07	2.153e-05	-0.0	6.676e-05	1.593e-05	8.8e-07	668.10366848	692.6024731	723.15358628	3.27221207	0.30642984	-0.33379467
0.05069	23.06401	0.00074331	2.579e-05	2.2e-07	2.17e-05	-0.0	6.732e-05	1.607e-05	8.8e-07	668.24557273	692.587749	723.09125187	3.25797337	0.30626423	-0.33374579
0.05079	23.09907	0.00074225	2.597e-05	2.3e-07	2.188e-05	-0.0	6.789e-05	1.622e-05	8.8e-07	668.38664382	692.57361481	723.02914799	3.24373848	0.30609831	-0.33369692
0.05089	23.13408	0.00074119	2.614e-05	2.3e-07	2.206e-05	-0.0	6.845e-05	1.636e-05	8.8e-07	668.52688797	692.56006043	722.96727336	3.22963851	0.30592146	-0.33364839
0.05099	23.16905	0.00074012	2.632e-05	2.4e-07	2.223e-05	-0.0	6.902e-05	1.65e-05	8.8e-07	668.66630804	692.54708131	722.90562736	3.21561401	0.30573896	-0.33360004
0.05109	23.20398	0.00073905	2.65e-05	2.4e-07	2.241e-05	0.0	6.958e-05	1.665e-05	8.8e-07	668.80490949	692.5346688	722.84420885	3.20164673	0.30555186	-0.33355183
0.05119	23.23886	0.00073798	2.667e-05	2.4e-07	2.258e-05	-0.0	7.015e-05	1.679e-05	8.8e-07	668.94269965	692.52281113	722.7830163	3.187702	0.30536296	-0.33350369
0.05129	23.27369	0.00073691	2.685e-05	2.5e-07	2.276e-05	-0.0	7.072e-05	1.694e-05	8.8e-07	669.079681	692.51150452	722.72204921	3.17390826	0.30516262	-0.33345591
0.05139	23.30848	0.00073583	2.703e-05	2.5e-07	2.294e-05	-0.0	7.129e-05	1.709e-05	8.8e-07	669.21586056	692.50073799	722.6613061	3.1601183	0.304962	-0.33340815
0.05149	23.34322	0.00073475	2.72e-05	2.6e-07	2.312e-05	-0.0	7.187e-05	1.723e-05	8.8e-07	669.35123958	692.4905096	722.60078671	3.14642636	0.30475397	-0.33336063
0.05159	23.37792	0.00073367	2.738e-05	2.6e-07	2.33e-05	-0.0	7.244e-05	1.738e-05	8.8e-07	669.48582665	692.48080608	722.54048925	3.13278698	0.30454196	-0.33331323
0.05169	23.41258	0.00073259	2.756e-05	2.6e-07	2.347e-05	-0.0	7.302e-05	1.753e-05	8.8e-07	669.6196243	692.47162348	722.4804132	3.11920801	0.30432539	-0.33326599
0.05179	23.44719	0.0007315	2.773e-05	2.7e-07	2.365e-05	-0.0	7.359e-05	1.767e-05	8.8e-07	669.75263823	692.46295314	722.42055738	3.10572921	0.30410158	-0.333219
0.05189	23.48175	0.00073041	2.791e-05	2.7e-07	2.383e-05	-0.0	7.417e-05	1.782e-05	8.8e-07	669.88487391	692.45478673	722.36092064	3.09230727	0.30387343	-0.33317215
0.05199	23.51627	0.00072932	2.809e-05	2.8e-07	2.401e-05	-0.0	7.475e-05	1.797e-05	8.8e-07	670.01633603	692.44711708	722.30150202	3.0789572	0.30364015	-0.33312548
0.05209	23.55074	0.00072823	2.827e-05	2.8e-07	2.419e-05	-0.0	7.534e-05	1.812e-05	8.8e-07	670.14702975	692.43993655	722.24230043	3.06567882	0.30340185	-0.33307899
0.05219	23.58517	0.00072713	2.845e-05	2.9e-07	2.437e-05	-0.0	7.592e-05	1.827e-05	8.8e-07	670.27696013	692.43323769	722.18331483	3.05246972	0.30315866	-0.33303267
0.05229	23.61955	0.00072603	2.862e-05	2.9e-07	2.455e-05	-0.0	7.65e-05	1.842e-05	8.8e-07	670.40613206	692.42701328	722.1245442	3.03932843	0.30291074	-0.33298652
0.05239	23.65388	0.00072493	2.88e-05	2.9e-07	2.473e-05	0.0	7.709e-05	1.857e-05	8.8e-07	670.5345504	692.42125627	722.06598753	3.02625425	0.30265818	-0.33294054
0.05249	23.68818	0.00072383	2.898e-05	3e-07	2.491e-05	0.0	7.767e-05	1.873e-05	8.8e-07	670.66222041	692.41595901	722.00764373	3.01329296	0.30239791	-0.33289484
0.05259	23.72242	0.00072273	2.916e-05	3e-07	2.509e-05	0.0	7.826e-05	1.888e-05	8.8e-07	670.78914913	692.4111114	721.94951135	3.00033458	0.30213744	-0.33284915
0.05269	23.75662	0.00072162	2.934e-05	3.1e-07	2.528e-05	0.0	7.885e-05	1.903e-05	8.8e-07	670.91534129	692.40670679	721.8915894	2.98757317	0.30186409	-0.33280395
0.05279	23.79077	0.00072051	2.952e-05	3.1e-07	2.546e-05	0.0	7.944e-05	1.918e-05	8.8e-07	671.04080241	692.4027374	721.83387673	2.97472254	0.30159657	-0.33275853
0.05289	23.82488	0.0007194	2.97e-05	3.2e-07	2.564e-05	-0.0	8.003e-05	1.934e-05	8.8e-07	671.16552866	692.39920862	721.77637413	2.96190471	0.30132686	-0.33271319
0.05299	23.85894	0.00071829	2.988e-05	3.2e-07	2.582e-05	-0.0	8.063e-05	1.949e-05	8.8e-07	671.28952691	692.3961108	721.71908019	2.9492086	0.30104911	-0.33266816
0.05309	23.89296	0.00071718	3.005e-05	3.3e-07	2.6e-05	-0.0	8.122e-05	1.964e-05	8.8e-07	671.41280484	692.39343321	721.66199332	2.93659474	0.30076605	-0.33262333
0.05319	23.92693	0.00071606	3.023e-05	3.3e-07	2.619e-05	0.0	8.181e-05	1.98e-05	8.8e-07	671.5353688	692.39116715	721.6051122	2.92407766	0.30047692	-0.33257875
0.05329	23.96086	0.00071494	3.041e-05	3.4e-07	2.637e-05	0.0	8.241e-05	1.995e-05	8.8e-07	671.65722133	692.38930915	721.5484363	2.91161395	0.30018435	-0.3325343
0.05339	23.99474	0.00071382	3.059e-05	3.4e-07	2.655e-05	0.0	8.301e-05	2.011e-05	8.8e-07	671.77836843	692.38785104	721.4919644	2.89914508	0.29989212	-0.33248983
0.05349	24.02857	0.0007127	3.077e-05	3.5e-07	2.674e-05	-0.0	8.36e-05	2.026e-05	8.8e-07	671.89881074	692.38679202	721.43569634	2.88676871	0.29959432	-0.3324456
0.05359	24.06236	0.00071158	3.095e-05	3.5e-07	2.692e-05	-0.0	8.42e-05	2.042e-05	8.8e-07	672.01855516	692.38612287	721.37963071	2.87446854	0.29929178	-0.33240156
0.05369	24.0961	0.00071045	3.113e-05	3.6e-07	2.71e-05	0.0	8.48e-05	2.058e-05	8.8e-07	672.13760687	692.38583667	721.32376643	2.86223685	0.29898506	-0.3323577
0.05379	24.1298	0.00070933	3.131e-05	3.6e-07	2.729e-05	0.0	8.54e-05	2.073e-05	8.8e-07	672.25597062	692.38592716	721.26810253	2.85006864	0.29867453	-0.33231399
0.05389	24.16345	0.0007082	3.149e-05	3.7e-07	2.747e-05	0.0	8.601e-05	2.089e-05	8.8e-07	672.37365094	692.38638844	721.21263806	2.83796154	0.29836039	-0.33227044
0.05399	24.19705	0.00070707	3.167e-05	3.7e-07	2.766e-05	0.0	8.661e-05	2.105e-05	8.8e-07	672.49065244	692.38721453	721.15737207	2.82595744	0.29804026	-0.33222715
0.05409	24.23061	0.00070594	3.185e-05	3.8e-07	2.784e-05	0.0	8.721e-05	2.121e-05	8.8e-07	672.60698239	692.38839613	721.10230307	2.8139617	0.29771964	-0.33218389
0.05419	24.26412	0.00070481	3.203e-05	3.8e-07	2.802e-05	0.0	8.782e-05	2.137e-05	8.8e-07	672.72264198	692.38993175	721.04743081	2.80207157	0.29739304	-0.33214088
0.05429	24.29759	0.00070367	3.221e-05	3.9e-07	2.821e-05	0.0	8.842e-05	2.152e-05	8.8e-07	672.83763672	692.39181443	720.99275415	2.79015872	0.29706773	-0.33209783
0.05439	24.33101	0.00070254	3.239e-05	3.9e-07	2.839e-05	0.0	8.903e-05	2.168e-05	8.8e-07	672.9519708	692.39403893	720.93827222	2.77839798	0.29673395	-0.33205515
0.05449	24.36438	0.0007014	3.257e-05	4e-07	2.858e-05	0.0	8.964e-05	2.184e-05	8.8e-07	673.06564672	692.39660218	720.8839845	2.76666675	0.29639855	-0.33201256
0.05459	24.39771	0.00070026	3.275e-05	4e-07	2.876e-05	0.0	9.024e-05	2.2e-05	8.8e-07	673.17867255	692.39949419	720.82988933	2.75497209	0.29606113	-0.33197005
0.05469	24.43099	0.00069912	3.293e-05	4.1e-07	2.895e-05	0.0	9.085e-05	2.216e-05	8.8e-07	673.2910486	692.40271458	720.77598666	2.74330808	0.295722	-0.33192763
0.05479	24.46422	0.00069798	3.311e-05	4.2e-07	2.913e-05	0.0	9.146e-05	2.232e-05	8.8e-07	673.4027796	692.40625766	720.72227549	2.73175653	0.29537718	-0.33188549
0.05489	24.49741	0.00069684	3.329e-05	4.2e-07	2.932e-05	0.0	9.207e-05	2.248e-05	8.8e-07	673.51387116	692.41011669	720.66875466	2.7202309	0.2950309	-0.33184341
0.05499	24.53055	0.0006957	3.347e-05	4.3e-07	2.95e-05	0.0	9.268e-05	2.265e-05	8.8e-07	673.624326	692.41428836	720.6154236	2.70877441	0.29468097	-0.33180152
0.05509	24.56365	0.00069455	3.365e-05	4.3e-07	2.969e-05	0.0	9.33e-05	2.281e-05	8.8e-07	673.73414993	692.41876584	720.56228113	2.69737558	0.29432801	-0.33175977
0.05519	24.5967	0.00069341	3.383e-05	4.4e-07	2.988e-05	0.0	9.391e-05	2.297e-05	8.8e-07	673.8433467	692.42354458	720.50932647	2.68603601	0.29397193	-0.33171817
0.05529	24.6297	0.00069226	3.401e-05	4.4e-07	3.006e-05	-0.0	9.452e-05	2.313e-05	8.8e-07	673.9519207	692.42861935	720.45655872	2.67475746	0.29361274	-0.33167673
0.05539	24.66266	0.00069111	3.418e-05	4.5e-07	3.025e-05	-0.0	9.514e-05	2.329e-05	8.8e-07	674.05987645	692.43398501	720.40397694	2.6635379	0.29325067	-0.33163544
0.05549	24.69557	0.00068996	3.436e-05	4.6e-07	3.043e-05	-0.0	9.575e-05	2.346e-05	8.8e-07	674.16721903	692.43963575	720.35158008	2.65239303	0.29288495	-0.33159434
0.05559	24.72843	0.00068881	3.454e-05	4.6e-07	3.062e-05	0.0	9.637e-05	2.362e-05	8.8e-07	674.27395232	692.44556714	720.29936735	2.64129733	0.29251686	-0.33155336
0.05569	24.76125	0.00068766	3.472e-05	4.7e-07	3.08e-05	0.0	9.698e-05	2.378e-05	8.8e-07	674.38008009	692.45177497	720.24733796	2.63025297	0.2921463	-0.33151252
0.05579	24.79402	0.00068651	3.49e-05	4.7e-07	3.099e-05	0.0	9.76e-05	2.395e-05	8.8e-07	674.48560626	692.4582548	720.1954911	2.61923741	0.2917744	-0.33147176
0.05589	24.82674	0.00068536	3.508e-05	4.8e-07	3.118e-05	0.0	9.821e-05	2.411e-05	8.8e-07	674.59053396	692.46500321	720.14382613	2.60828565	0.29139952	-0.33143116
0.05599	24.85942	0.00068421	3.526e-05	4.9e-07	3.136e-05	0.0	9.883e-05	2.428e-05	8.8e-07	674.6948708	692.47201178	720.09234148	2.59743949	0.29101969	-0.33139083
0.05609	24.89205	0.00068305	3.544e-05	4.9e-07	3.155e-05	0.0	9.945e-05	2.444e-05	8.8e-07	674.79861843	692.47927874	720.04103681	2.58669863	0.29063531	-0.33135077
0.05619	24.92463	0.0006819	3.562e-05	5e-07	3.173e-05	0.0	0.00010007	2.461e-05	8.8e-07	674.90178658	692.48679361	719.98991008	2.57590449	0.29025329	-0.33131057
0.05629	24.95717	0.00068074	3.58e-05	5.1e-07	3.192e-05	0.0	0.00010069	2.477e-05	8.8e-07	675.00437021	692.49456184	719.93896236	2.56511034	0.28987127	-0.33127038
0.05639	24.98966	0.00067959	3.598e-05	5.1e-07	3.211e-05	0.0	0.00010131	2.494e-05	8.8e-07	675.10637185	692.50258069	719.88819311	2.55441478	0.28948479	-0.33123044
0.05649	25.0221	0.00067843	3.616e-05	5.2e-07	3.229e-05	0.0	0.00010193	2.51e-05	8.8e-07	675.20779973	692.51084138	719.83760064	2.54381247	0.28909425	-0.33119074
0.05659	25.0545	0.00067727	3.633e-05	5.2e-07	3.248e-05	0.0	0.00010255	2.527e-05	8.8e-07	675.30865889	692.51933861	719.78718391	2.53327573	0.28870096	-0.33115121
0.05669	25.08684	0.00067611	3.651e-05	5.3e-07	3.266e-05	-0.0	0.00010317	2.544e-05	8.8e-07	675.40895333	692.52806825	719.73694209	2.52273237	0.28830794	-0.33111167
0.05679	25.11915	0.00067496	3.669e-05	5.4e-07	3.285e-05	-0.0	0.00010379	2.56e-05	8.8e-07	675.50868975	692.53702343	719.68687378	2.5123613	0.28790778	-0.33107257
0.05689	25.1514	0.0006738	3.687e-05	5.4e-07	3.304e-05	-0.0	0.00010441	2.577e-05	8.8e-07	675.60786788	692.54620441	719.63697905	2.50190408	0.28751119	-0.33103325
0.05699	25.18361	0.00067264	3.705e-05	5.5e-07	3.322e-05	-0.0	0.00010503	2.594e-05	8.8e-07	675.70649222	692.55560668	719.58725696	2.49163131	0.28710712	-0.33099441
0.05709	25.21577	0.00067148	3.723e-05	5.6e-07	3.341e-05	-0.0	0.00010565	2.61e-05	8.8e-07	675.80456845	692.56522449	719.53770634	2.48128191	0.28670616	-0.33095537
0.05719	25.24788	0.00067032	3.74e-05	5.6e-07	3.359e-05	-0.0	0.00010628	2.627e-05	8.8e-07	675.90209549	692.57505896	719.4883274	2.47109459	0.28629879	-0.33091675
0.05729	25.27995	0.00066915	3.758e-05	5.7e-07	3.378e-05	-0.0	0.0001069	2.644e-05	8.8e-07	675.99908435	692.58509916	719.43911788	2.46085921	0.28589333	-0.33087801
0.05739	25.31197	0.00066799	3.776e-05	5.8e-07	3.397e-05	-0.0	0.00010752	2.661e-05	8.8e-07	676.09553007	692.59535001	719.39007878	2.45069365	0.28548524	-0.33083945
0.05749	25.34394	0.00066683	3.794e-05	5.8e-07	3.415e-05	-0.0	0.00010814	2.678e-05	8.8e-07	676.19145102	692.60579375	719.34120631	2.44074625	0.28506897	-0.33080146
0.05759	25.37586	0.00066567	3.811e-05	5.9e-07	3.434e-05	-0.0	0.00010877	2.694e-05	8.8e-07	676.28684331	692.61643413	719.29250126	2.43070355	0.28465628	-0.33076323
0.05769	25.40774	0.00066451	3.829e-05	6e-07	3.452e-05	-0.0	0.00010939	2.711e-05	8.8e-07	676.38170725	692.62727086	719.24396358	2.42067578	0.28424303	-0.33072503
0.05779	25.43957	0.00066334	3.847e-05	6.1e-07	3.471e-05	-0.0	0.00011001	2.728e-05	8.8e-07	676.47604393	692.63830289	719.19559302	2.41066292	0.28382921	-0.33068687
0.05789	25.47135	0.00066218	3.865e-05	6.1e-07	3.489e-05	-0.0	0.00011064	2.745e-05	8.8e-07	676.56985447	692.64952913	719.14738938	2.40066499	0.28341484	-0.33064875
0.05799	25.50308	0.00066102	3.882e-05	6.2e-07	3.508e-05	-0.0	0.00011126	2.762e-05	8.8e-07	676.66314391	692.6609448	719.09935159	2.39080298	0.28299538	-0.33061099
0.05809	25.53477	0.00065986	3.9e-05	6.3e-07	3.526e-05	-0.0	0.00011189	2.779e-05	8.8e-07	676.75591951	692.67254307	719.05147817	2.38099303	0.2825742	-0.33057337
0.05819	25.56641	0.00065869	3.918e-05	6.3e-07	3.545e-05	0.0	0.00011251	2.796e-05	8.8e-07	676.84818565	692.68431993	719.00376819	2.37124033	0.28215105	-0.33053589
0.05829	25.598	0.00065753	3.935e-05	6.4e-07	3.563e-05	0.0	0.00011314	2.813e-05	8.8e-07	676.93994621	692.69627184	718.95622084	2.36154248	0.28172603	-0.33049857
0.05839	25.62955	0.00065637	3.953e-05	6.5e-07	3.582e-05	0.0	0.00011376	2.83e-05	8.8e-07	677.0312051	692.70839526	718.90883533	2.3518894	0.28129953	-0.33046136
0.05849	25.66104	0.0006552	3.97e-05	6.6e-07	3.6e-05	0.0	0.00011439	2.847e-05	8.8e-07	677.12196569	692.72068719	718.86161093	2.34228346	0.28087151	-0.33042428
0.05859	25.69249	0.00065404	3.988e-05	6.6e-07	3.619e-05	0.0	0.00011501	2.864e-05	8.8e-07	677.21223163	692.7331444	718.8145469	2.33272725	0.2804419	-0.33038733
0.05869	25.72389	0.00065288	4.006e-05	6.7e-07	3.637e-05	0.0	0.00011564	2.881e-05	8.8e-07	677.30200663	692.74576364	718.76764245	2.32323239	0.28001036	-0.33035054
0.05879	25.75525	0.00065171	4.023e-05	6.8e-07	3.656e-05	-0.0	0.00011626	2.898e-05	8.8e-07	677.39129447	692.75854162	718.7208968	2.31379611	0.27957707	-0.33031391
0.05889	25.78655	0.00065055	4.041e-05	6.9e-07	3.674e-05	-0.0	0.00011689	2.915e-05	8.8e-07	677.4801	692.77147419	718.67430894	2.30435935	0.27914378	-0.33027728
0.05899	25.81781	0.00064939	4.058e-05	6.9e-07	3.693e-05	-0.0	0.00011751	2.932e-05	8.8e-07	677.56842254	692.78456193	718.627879	2.29496568	0.27870918	-0.33024076
0.05909	25.84902	0.00064822	4.076e-05	7e-07	3.711e-05	-0.0	0.00011814	2.95e-05	8.8e-07	677.65626688	692.79780075	718.58160598	2.28565474	0.27827212	-0.33020447
0.05919	25.88018	0.00064706	4.093e-05	7.1e-07	3.729e-05	-0.0	0.00011876	2.967e-05	8.8e-07	677.74363809	692.8111864	718.53548884	2.27635529	0.27783473	-0.3301682
0.05929	25.9113	0.0006459	4.11e-05	7.2e-07	3.748e-05	0.0	0.00011939	2.984e-05	8.8e-07	677.83054037	692.82471538	718.48952668	2.26716143	0.27739439	-0.33013222
0.05939	25.94236	0.00064474	4.128e-05	7.3e-07	3.766e-05	0.0	0.00012001	3.001e-05	8.8e-07	677.91697414	692.83838735	718.44371941	2.25793676	0.2769549	-0.33009616
0.05949	25.97338	0.00064358	4.145e-05	7.3e-07	3.784e-05	0.0	0.00012064	3.018e-05	8.8e-07	678.00294259	692.85219969	718.39806637	2.24878831	0.27651327	-0.3300603
0.05959	26.00435	0.00064241	4.163e-05	7.4e-07	3.803e-05	0.0	0.00012126	3.035e-05	8.8e-07	678.08845055	692.86614845	718.35256655	2.23969383	0.27607017	-0.33002459
0.05969	26.03527	0.00064125	4.18e-05	7.5e-07	3.821e-05	0.0	0.00012189	3.053e-05	8.8e-07	678.17350127	692.88023102	718.30721926	2.23064137	0.27562598	-0.32998899
0.05979	26.06615	0.00064009	4.197e-05	7.6e-07	3.839e-05	0.0	0.00012251	3.07e-05	8.8e-07	678.25809792	692.89444486	718.26202384	2.22163166	0.27518067	-0.3299535
0.05989	26.09697	0.00063893	4.215e-05	7.7e-07	3.858e-05	-0.0	0.00012313	3.087e-05	8.8e-07	678.34224373	692.90878743	718.21697961	2.21266491	0.27473428	-0.32991814
0.05999	26.12775	0.00063777	4.232e-05	7.7e-07	3.876e-05	0.0	0.00012376	3.104e-05	8.8e-07	678.42594194	692.92325617	718.1720859	2.20374097	0.27428683	-0.32988289
0.06009	26.15848	0.00063661	4.249e-05	7.8e-07	3.894e-05	0.0	0.00012438	3.122e-05	8.8e-07	678.50919573	692.93784862	718.12734201	2.1948599	0.2738383	-0.32984775
0.06019	26.18916	0.00063545	4.266e-05	7.9e-07	3.912e-05	0.0	0.00012501	3.139e-05	8.8e-07	678.59200849	692.95256215	718.08274725	2.18599861	0.27338929	-0.32981267
0.06029	26.21979	0.00063429	4.284e-05	8e-07	3.93e-05	0.0	0.00012563	3.156e-05	8.8e-07	678.67438227	692.96739521	718.03830118	2.17720069	0.27293879	-0.32977776
0.06039	26.25037	0.00063314	4.301e-05	8.1e-07	3.948e-05	0.0	0.00012625	3.173e-05	8.8e-07	678.75632249	692.98234366	717.99400267	2.168464	0.27248683	-0.32974302
0.06049	26.28091	0.00063198	4.318e-05	8.2e-07	3.967e-05	0.0	0.00012688	3.191e-05	8.8e-07	678.83783294	692.9974047	717.94985089	2.15982498	0.27203277	-0.32970855
0.06059	26.31139	0.00063082	4.335e-05	8.2e-07	3.985e-05	0.0	0.0001275	3.208e-05	8.8e-07	678.91891726	693.01257562	717.90584509	2.15113174	0.2715799	-0.32967392
0.06069	26.34183	0.00062966	4.352e-05	8.3e-07	4.003e-05	0.0	0.00012812	3.225e-05	8.8e-07	678.9995729	693.02785831	717.86198581	2.1424513	0.27112675	-0.32963934
0.06079	26.37222	0.00062851	4.369e-05	8.4e-07	4.021e-05	0.0	0.00012875	3.243e-05	8.8e-07	679.07980407	693.04324968	717.81827215	2.13386085	0.2706716	-0.329605
0.06089	26.40256	0.00062735	4.386e-05	8.5e-07	4.039e-05	0.0	0.00012937	3.26e-05	8.8e-07	679.15961598	693.05874591	717.77470302	2.12531785	0.27021546	-0.32957079
0.06099	26.43285	0.0006262	4.403e-05	8.6e-07	4.057e-05	-0.0	0.00012999	3.277e-05	8.8e-07	679.23901262	693.07434413	717.73127756	2.11683601	0.26975811	-0.32953674
0.06109	26.4631	0.00062505	4.42e-05	8.7e-07	4.075e-05	-0.0	0.00013061	3.295e-05	8.8e-07	679.31799533	693.09004339	717.68799549	2.10835419	0.26930075	-0.3295027
0.06119	26.49329	0.00062389	4.437e-05	8.8e-07	4.093e-05	-0.0	0.00013123	3.312e-05	8.8e-07	679.39656702	693.10584163	717.6448562	2.09993326	0.26884219	-0.32946883
0.06129	26.52344	0.00062274	4.454e-05	8.8e-07	4.111e-05	-0.0	0.00013185	3.33e-05	8.8e-07	679.47473213	693.12173573	717.60185874	2.09154578	0.26838298	-0.32943505
0.06139	26.55353	0.00062159	4.471e-05	8.9e-07	4.129e-05	0.0	0.00013247	3.347e-05	8.8e-07	679.55249498	693.1377227	717.55900218	2.08324702	0.26792218	-0.32940151
0.06149	26.58358	0.00062044	4.488e-05	9e-07	4.147e-05	0.0	0.00013309	3.364e-05	8.8e-07	679.62985565	693.15380251	717.51628652	2.07490375	0.26746218	-0.32936785
0.06159	26.61358	0.00061929	4.505e-05	9.1e-07	4.164e-05	0.0	0.00013371	3.382e-05	8.8e-07	679.70681637	693.16997361	717.47371127	2.06665067	0.26700054	-0.32933445
0.06169	26.64353	0.00061814	4.522e-05	9.2e-07	4.182e-05	0.0	0.00013433	3.399e-05	8.8e-07	679.78338147	693.18623306	717.43127552	2.05842445	0.26653846	-0.32930111
0.06179	26.67343	0.00061699	4.539e-05	9.3e-07	4.2e-05	0.0	0.00013495	3.416e-05	8.8e-07	679.8595543	693.20257862	717.38897854	2.05025358	0.26607544	-0.32926793
0.06189	26.70328	0.00061585	4.555e-05	9.4e-07	4.218e-05	0.0	0.00013557	3.434e-05	8.8e-07	679.93533748	693.21900855	717.34681979	2.04211562	0.26561192	-0.32923485
0.06199	26.73308	0.0006147	4.572e-05	9.5e-07	4.236e-05	0.0	0.00013619	3.451e-05	8.8e-07	680.01073421	693.23552074	717.30479856	2.03398569	0.26514827	-0.32920178
0.06209	26.76284	0.00061355	4.589e-05	9.6e-07	4.253e-05	0.0	0.0001368	3.469e-05	8.8e-07	680.08574691	693.25211361	717.26291434	2.02593077	0.2646834	-0.32916893
0.06219	26.79254	0.00061241	4.606e-05	9.7e-07	4.271e-05	0.0	0.00013742	3.486e-05	8.8e-07	680.16037729	693.26878606	717.22116677	2.01788362	0.26421849	-0.32913609
0.06229	26.8222	0.00061127	4.622e-05	9.7e-07	4.289e-05	0.0	0.00013804	3.504e-05	8.8e-07	680.23462926	693.28553557	717.179555	2.009912	0.26375243	-0.32910347
0.06239	26.8518	0.00061012	4.639e-05	9.8e-07	4.306e-05	0.0	0.00013865	3.521e-05	8.8e-07	680.30850593	693.30236016	717.13807837	2.00200206	0.26328557	-0.32907103
0.06249	26.88136	0.00060898	4.655e-05	9.9e-07	4.324e-05	0.0	0.00013927	3.538e-05	8.8e-07	680.38201327	693.3192561	717.09673559	1.99407854	0.26281889	-0.32903854
0.06259	26.91087	0.00060784	4.672e-05	1e-06	4.342e-05	0.0	0.00013989	3.556e-05	8.8e-07	680.45514864	693.33622503	717.05552723	1.98615503	0.26235221	-0.32900606
0.06269	26.94032	0.0006067	4.689e-05	1.01e-06	4.359e-05	0.0	0.0001405	3.573e-05	8.8e-07	680.52791458	693.35326539	717.01445273	1.97830311	0.26188456	-0.32897377
0.06279	26.96973	0.00060557	4.705e-05	1.02e-06	4.377e-05	0.0	0.00014111	3.591e-05	8.8e-07	680.60031539	693.37037449	716.97351118	1.97050448	0.26141626	-0.32894164
0.06289	26.99909	0.00060443	4.722e-05	1.03e-06	4.394e-05	0.0	0.00014173	3.608e-05	8.8e-07	680.67235409	693.38755052	716.93270191	1.96273937	0.26094755	-0.32890961
0.06299	27.0284	0.00060329	4.738e-05	1.04e-06	4.412e-05	0.0	0.00014234	3.625e-05	8.8e-07	680.74403334	693.40479186	716.89202436	1.95500607	0.26047849	-0.32887766
0.06309	27.05766	0.00060216	4.754e-05	1.05e-06	4.429e-05	0.0	0.00014295	3.643e-05	8.8e-07	680.81535579	693.42209692	716.85147795	1.94730863	0.26000903	-0.32884582
0.06319	27.08687	0.00060103	4.771e-05	1.06e-06	4.446e-05	0.0	0.00014356	3.66e-05	8.8e-07	680.88632408	693.43946416	716.81106211	1.93964672	0.25953918	-0.32881407
0.06329	27.11603	0.00059989	4.787e-05	1.07e-06	4.464e-05	-0.0	0.00014418	3.678e-05	8.8e-07	680.9569408	693.45689204	716.77077626	1.93202007	0.25906898	-0.32878243
0.06339	27.14514	0.00059876	4.803e-05	1.08e-06	4.481e-05	-0.0	0.00014479	3.695e-05	8.8e-07	681.02720855	693.47437905	716.73061986	1.92442847	0.25859843	-0.32875089
0.06349	27.1742	0.00059763	4.82e-05	1.09e-06	4.498e-05	0.0	0.0001454	3.713e-05	8.8e-07	681.0971299	693.49192371	716.69059233	1.91687249	0.25812754	-0.32871945
0.06359	27.20321	0.00059651	4.836e-05	1.1e-06	4.516e-05	-0.0	0.000146	3.73e-05	8.8e-07	681.16670743	693.50952455	716.65069311	1.90936547	0.25765622	-0.32868815
0.06369	27.23217	0.00059538	4.852e-05	1.11e-06	4.533e-05	0.0	0.00014661	3.747e-05	8.8e-07	681.23594377	693.52718008	716.61092163	1.9018813	0.25718471	-0.32865692
0.06379	27.26108	0.00059425	4.868e-05	1.12e-06	4.55e-05	-0.0	0.00014722	3.765e-05	8.8e-07	681.30484135	693.54488893	716.57127736	1.89443131	0.25671292	-0.32862578
0.06389	27.28994	0.00059313	4.884e-05	1.13e-06	4.567e-05	0.0	0.00014783	3.782e-05	8.8e-07	681.37340267	693.56264972	716.53175976	1.88701531	0.25624087	-0.32859475
0.06399	27.31875	0.00059201	4.901e-05	1.14e-06	4.584e-05	-0.0	0.00014843	3.8e-05	8.8e-07	681.44163021	693.58046107	716.49236826	1.87963309	0.25576857	-0.32856381
0.06409	27.34751	0.00059089	4.917e-05	1.15e-06	4.601e-05	0.0	0.00014904	3.817e-05	8.8e-07	681.50952645	693.59832164	716.45310234	1.87228447	0.25529604	-0.32853297
0.06419	27.37622	0.00058977	4.933e-05	1.16e-06	4.618e-05	0.0	0.00014965	3.834e-05	8.8e-07	681.57709383	693.6162301	716.41396145	1.86496923	0.25482329	-0.32850222
0.06429	27.40488	0.00058865	4.949e-05	1.17e-06	4.635e-05	0.0	0.00015025	3.852e-05	8.8e-07	681.64433551	693.63418477	716.3749449	1.85770138	0.25435027	-0.32847161
0.06439	27.43349	0.00058753	4.965e-05	1.18e-06	4.652e-05	0.0	0.00015085	3.869e-05	8.8e-07	681.71125406	693.65218428	716.33605212	1.8504917	0.25387693	-0.32844118
0.06449	27.46205	0.00058641	4.981e-05	1.19e-06	4.669e-05	0.0	0.00015146	3.887e-05	8.8e-07	681.77785179	693.67022743	716.2972826	1.84325346	0.25340375	-0.32841066
0.06459	27.49056	0.0005853	4.996e-05	1.2e-06	4.686e-05	0.0	0.00015206	3.904e-05	8.8e-07	681.84412851	693.68831431	716.25863639	1.8360624	0.25293032	-0.32838027
0.06469	27.51901	0.00058419	5.012e-05	1.21e-06	4.703e-05	0.0	0.00015266	3.921e-05	8.8e-07	681.91008803	693.70644294	716.22011263	1.82891118	0.25245671	-0.32835001
0.06479	27.54742	0.00058308	5.028e-05	1.22e-06	4.72e-05	0.0	0.00015326	3.939e-05	8.8e-07	681.97573296	693.72461198	716.18171075	1.82179419	0.25198296	-0.32831984
0.06489	27.57578	0.00058197	5.044e-05	1.23e-06	4.737e-05	0.0	0.00015386	3.956e-05	8.8e-07	682.0410657	693.74282021	716.14343022	1.81471486	0.25150908	-0.32828979
0.06499	27.60409	0.00058086	5.06e-05	1.24e-06	4.753e-05	0.0	0.00015446	3.974e-05	8.8e-07	682.10608863	693.76106644	716.10527051	1.8076728	0.25103507	-0.32825984
0.06509	27.63234	0.00057975	5.075e-05	1.25e-06	4.77e-05	0.0	0.00015506	3.991e-05	8.8e-07	682.1708041	693.7793495	716.06723109	1.8006551	0.250561	-0.32822997
0.06519	27.66055	0.00057865	5.091e-05	1.26e-06	4.787e-05	-0.0	0.00015566	4.008e-05	8.8e-07	682.23521431	693.79766828	716.02931148	1.79366883	0.25008686	-0.32820019
0.06529	27.6887	0.00057754	5.107e-05	1.27e-06	4.803e-05	0.0	0.00015625	4.026e-05	8.8e-07	682.29932156	693.81602168	715.99151115	1.78671381	0.24961265	-0.3281705
0.06539	27.71681	0.00057644	5.122e-05	1.28e-06	4.82e-05	-0.0	0.00015685	4.043e-05	8.8e-07	682.36312808	693.83440862	715.95382962	1.77978983	0.24913839	-0.32814091
0.06549	27.74486	0.00057534	5.138e-05	1.29e-06	4.836e-05	0.0	0.00015744	4.06e-05	8.8e-07	682.42663659	693.85282778	715.91626627	1.77290932	0.24866409	-0.32811144
0.06559	27.77286	0.00057424	5.153e-05	1.3e-06	4.853e-05	0.0	0.00015804	4.078e-05	8.8e-07	682.4898493	693.87127812	715.8788206	1.76608048	0.24818976	-0.32808213
0.06569	27.80081	0.00057315	5.169e-05	1.32e-06	4.869e-05	0.0	0.00015863	4.095e-05	8.8e-07	682.55276952	693.88975809	715.84149187	1.75923453	0.24771545	-0.32805276
0.06579	27.82872	0.00057205	5.184e-05	1.33e-06	4.886e-05	0.0	0.00015922	4.112e-05	8.8e-07	682.6153961	693.90826822	715.80428034	1.75242241	0.24724112	-0.3280235
0.06589	27.85656	0.00057096	5.2e-05	1.34e-06	4.902e-05	0.0	0.00015982	4.129e-05	8.8e-07	682.67773251	693.92680691	715.76718523	1.74564996	0.24676679	-0.32799436
0.06599	27.88436	0.00056987	5.215e-05	1.35e-06	4.919e-05	0.0	0.00016041	4.147e-05	8.8e-07	682.73978124	693.945373	715.73020597	1.73891048	0.2462925	-0.32796531
0.06609	27.91211	0.00056878	5.231e-05	1.36e-06	4.935e-05	0.0	0.000161	4.164e-05	8.8e-07	682.80154453	693.96396548	715.69334205	1.73220186	0.24581823	-0.32793636
0.06619	27.93981	0.00056769	5.246e-05	1.37e-06	4.951e-05	0.0	0.00016158	4.181e-05	8.8e-07	682.86302453	693.98258338	715.656593	1.72552331	0.24534401	-0.3279075
0.06629	27.96745	0.0005666	5.261e-05	1.38e-06	4.967e-05	0.0	0.00016217	4.199e-05	8.8e-07	682.92422336	694.00122576	715.61995833	1.71887446	0.24486985	-0.32787872
0.06639	27.99505	0.00056552	5.276e-05	1.39e-06	4.984e-05	0.0	0.00016276	4.216e-05	8.8e-07	682.98514312	694.01989168	715.58343756	1.7122551	0.24439576	-0.32785004
0.06649	28.02259	0.00056443	5.292e-05	1.4e-06	5e-05	0.0	0.00016335	4.233e-05	8.8e-07	683.04578589	694.03858024	715.54703021	1.70566503	0.24392174	-0.32782145
0.06659	28.05008	0.00056335	5.307e-05	1.41e-06	5.016e-05	-0.0	0.00016393	4.25e-05	8.8e-07	683.10615373	694.05729055	715.51073583	1.69910406	0.24344782	-0.32779294
0.06669	28.07752	0.00056227	5.322e-05	1.42e-06	5.032e-05	0.0	0.00016452	4.267e-05	8.8e-07	683.16624869	694.07602173	715.47455393	1.69257682	0.24297401	-0.32776454
0.06679	28.10491	0.0005612	5.337e-05	1.44e-06	5.048e-05	-0.0	0.0001651	4.285e-05	8.8e-07	683.22607281	694.09477291	715.43848406	1.68608271	0.24250033	-0.32773623
0.06689	28.13224	0.00056012	5.352e-05	1.45e-06	5.064e-05	0.0	0.00016568	4.302e-05	8.8e-07	683.28562816	694.11354321	715.40252573	1.67960984	0.24202675	-0.32770799
0.06699	28.15953	0.00055905	5.367e-05	1.46e-06	5.08e-05	-0.0	0.00016626	4.319e-05	8.8e-07	683.3449167	694.13233183	715.3666785	1.67316537	0.24155331	-0.32767984
0.06709	28.18676	0.00055797	5.382e-05	1.47e-06	5.096e-05	0.0	0.00016684	4.336e-05	8.8e-07	683.40394041	694.15113794	715.33094191	1.66674911	0.24108	-0.32765178
0.06719	28.21394	0.0005569	5.397e-05	1.48e-06	5.112e-05	-0.0	0.00016742	4.353e-05	8.8e-07	683.46270126	694.16996074	715.29531551	1.66036091	0.24060685	-0.3276238
0.06729	28.24107	0.00055584	5.412e-05	1.49e-06	5.128e-05	0.0	0.000168	4.37e-05	8.8e-07	683.52120122	694.18879944	715.25979885	1.65400059	0.24013386	-0.32759591
0.06739	28.26815	0.00055477	5.427e-05	1.5e-06	5.143e-05	-0.0	0.00016858	4.388e-05	8.8e-07	683.57944222	694.20765324	715.22439146	1.64766798	0.23966104	-0.3275681
0.06749	28.29517	0.00055371	5.441e-05	1.51e-06	5.159e-05	0.0	0.00016915	4.405e-05	8.8e-07	683.63742621	694.2265214	715.18909292	1.64136293	0.2391884	-0.32754038
0.06759	28.32215	0.00055264	5.456e-05	1.53e-06	5.175e-05	-0.0	0.00016973	4.422e-05	8.8e-07	683.69515509	694.24540315	715.15390276	1.63508527	0.23871595	-0.32751274
0.06769	28.34907	0.00055158	5.471e-05	1.54e-06	5.19e-05	0.0	0.0001703	4.439e-05	8.8e-07	683.75263076	694.26429775	715.11882056	1.62883483	0.2382437	-0.32748519
0.06779	28.37594	0.00055053	5.485e-05	1.55e-06	5.206e-05	0.0	0.00017088	4.456e-05	8.8e-07	683.80985512	694.28320447	715.08384586	1.62261145	0.23777165	-0.32745772
0.06789	28.40276	0.00054947	5.5e-05	1.56e-06	5.221e-05	-0.0	0.00017145	4.473e-05	8.8e-07	683.86683004	694.30212261	715.04897824	1.61641496	0.23729983	-0.32743033
0.06799	28.42952	0.00054841	5.515e-05	1.57e-06	5.237e-05	0.0	0.00017202	4.49e-05	8.8e-07	683.92355737	694.32105145	715.01421726	1.61025011	0.23682827	-0.32740304
0.06809	28.45624	0.00054736	5.529e-05	1.58e-06	5.252e-05	-0.0	0.00017259	4.507e-05	8.8e-07	683.98003898	694.3399903	714.97956248	1.60411505	0.23635698	-0.32737585
0.06819	28.4829	0.00054631	5.544e-05	1.59e-06	5.268e-05	0.0	0.00017316	4.524e-05	8.8e-07	684.03627673	694.35893847	714.94501346	1.59799999	0.23588587	-0.32734872
0.06829	28.50951	0.00054526	5.558e-05	1.61e-06	5.283e-05	-0.0	0.00017373	4.541e-05	8.8e-07	684.09227239	694.37789531	714.91056979	1.59191116	0.23541502	-0.32732167
0.06839	28.53606	0.00054422	5.573e-05	1.62e-06	5.299e-05	0.0	0.0001743	4.558e-05	8.8e-07	684.14802778	694.39686016	714.87623104	1.58584837	0.23494443	-0.3272947
0.06849	28.56257	0.00054317	5.587e-05	1.63e-06	5.314e-05	0.0	0.00017486	4.575e-05	8.8e-07	684.20354467	694.41583237	714.84199679	1.57981158	0.23447411	-0.32726782
0.06859	28.58902	0.00054213	5.601e-05	1.64e-06	5.329e-05	0.0	0.00017543	4.592e-05	8.8e-07	684.25882474	694.43481136	714.80786664	1.57379542	0.234004	-0.327241
0.06869	28.61542	0.00054109	5.616e-05	1.65e-06	5.344e-05	0.0	0.00017599	4.609e-05	8.8e-07	684.31386982	694.45379648	714.77384016	1.56783828	0.23353455	-0.32721436
0.06879	28.64176	0.00054005	5.63e-05	1.67e-06	5.359e-05	0.0	0.00017655	4.626e-05	8.8e-07	684.36868349	694.47278647	714.73991651	1.56187519	0.23306504	-0.32718771
0.06889	28.66806	0.00053902	5.644e-05	1.68e-06	5.375e-05	0.0	0.00017712	4.643e-05	8.8e-07	684.42326471	694.49178171	714.70609592	1.55596048	0.23259611	-0.32716121
0.06899	28.6943	0.00053798	5.658e-05	1.69e-06	5.39e-05	0.0	0.00017768	4.659e-05	8.8e-07	684.47761799	694.51078064	714.67237733	1.55004158	0.23212713	-0.3271347
0.06909	28.72048	0.00053695	5.673e-05	1.7e-06	5.405e-05	-0.0	0.00017824	4.676e-05	8.8e-07	684.53174176	694.52978381	714.6387611	1.54413006	0.23165826	-0.32710821
0.06919	28.74662	0.00053592	5.687e-05	1.71e-06	5.42e-05	-0.0	0.00017879	4.693e-05	8.8e-07	684.58563803	694.54879056	714.60524675	1.53826952	0.23119005	-0.32708189
0.06929	28.7727	0.0005349	5.701e-05	1.72e-06	5.435e-05	-0.0	0.00017935	4.71e-05	8.8e-07	684.63930979	694.56779987	714.57183358	1.53245614	0.23072244	-0.32705571
0.06939	28.79873	0.00053387	5.715e-05	1.74e-06	5.449e-05	-0.0	0.00017991	4.727e-05	8.8e-07	684.69276	694.58681077	714.53852086	1.52664579	0.23025487	-0.32702955
0.06949	28.82471	0.00053285	5.729e-05	1.75e-06	5.464e-05	-0.0	0.00018046	4.743e-05	8.8e-07	684.74598818	694.60582342	714.50530871	1.52087624	0.2297879	-0.32700351
0.06959	28.85063	0.00053183	5.743e-05	1.76e-06	5.479e-05	-0.0	0.00018102	4.76e-05	8.8e-07	684.7989978	694.62483672	714.4721963	1.51510241	0.22932087	-0.32697747
0.06969	28.8765	0.00053081	5.757e-05	1.77e-06	5.494e-05	-0.0	0.00018157	4.777e-05	8.8e-07	684.85178802	694.64385093	714.43918382	1.50935295	0.22885419	-0.3269515
0.06979	28.90231	0.00052979	5.771e-05	1.79e-06	5.509e-05	-0.0	0.00018212	4.794e-05	8.8e-07	684.90436141	694.66286523	714.40627066	1.50363608	0.22838799	-0.32692563
0.06989	28.92808	0.00052878	5.784e-05	1.8e-06	5.523e-05	-0.0	0.00018267	4.81e-05	8.8e-07	684.95671986	694.68187903	714.37345636	1.49795314	0.22792231	-0.32689988
0.06999	28.95379	0.00052777	5.798e-05	1.81e-06	5.538e-05	-0.0	0.00018322	4.827e-05	8.8e-07	685.00886563	694.70089163	714.34074037	1.49228713	0.2274569	-0.32687418
0.07009	28.97944	0.00052676	5.812e-05	1.82e-06	5.552e-05	-0.0	0.00018377	4.844e-05	8.8e-07	685.06079978	694.71990272	714.30812243	1.4866529	0.22699202	-0.32684859
0.07019	29.00505	0.00052575	5.826e-05	1.83e-06	5.567e-05	-0.0	0.00018431	4.86e-05	8.8e-07	685.11252425	694.73891171	714.27560207	1.48105696	0.22652776	-0.32682312
0.07029	29.0306	0.00052474	5.839e-05	1.85e-06	5.581e-05	-0.0	0.00018486	4.877e-05	8.8e-07	685.16404086	694.75791805	714.24317884	1.47544681	0.22606327	-0.3267976
0.07039	29.05609	0.00052374	5.853e-05	1.86e-06	5.596e-05	-0.0	0.0001854	4.894e-05	8.8e-07	685.21534943	694.77692181	714.21085279	1.4698684	0.22559935	-0.32677219
0.07049	29.08153	0.00052274	5.866e-05	1.87e-06	5.61e-05	-0.0	0.00018595	4.91e-05	8.8e-07	685.26645235	694.79592229	714.17862332	1.46431788	0.22513591	-0.32674687
0.07059	29.10692	0.00052174	5.88e-05	1.88e-06	5.624e-05	-0.0	0.00018649	4.927e-05	8.8e-07	685.31735213	694.81491875	714.14648982	1.45880993	0.22467323	-0.32672168
0.07069	29.13225	0.00052075	5.893e-05	1.9e-06	5.639e-05	-0.0	0.00018703	4.943e-05	8.8e-07	685.36804925	694.83391107	714.11445218	1.45331781	0.22421087	-0.32669655
0.07079	29.15753	0.00051975	5.907e-05	1.91e-06	5.653e-05	-0.0	0.00018757	4.96e-05	8.8e-07	685.4185462	694.85289853	714.08250976	1.44782603	0.22374851	-0.32667143
0.07089	29.18276	0.00051876	5.92e-05	1.92e-06	5.667e-05	-0.0	0.00018811	4.976e-05	8.8e-07	685.46884273	694.87188123	714.05066265	1.44235906	0.22328662	-0.32664638
0.07099	29.20793	0.00051777	5.934e-05	1.93e-06	5.681e-05	-0.0	0.00018864	4.993e-05	8.8e-07	685.51894109	694.89085852	714.01891027	1.43693462	0.22282555	-0.32662148
0.07109	29.23305	0.00051678	5.947e-05	1.95e-06	5.695e-05	-0.0	0.00018918	5.009e-05	8.8e-07	685.56884342	694.90982982	713.98725211	1.4315133	0.22236455	-0.32659658
0.07119	29.25812	0.0005158	5.96e-05	1.96e-06	5.709e-05	0.0	0.00018971	5.026e-05	8.8e-07	685.6185517	694.92879461	713.95568766	1.42614746	0.22190468	-0.32657187
0.07129	29.28313	0.00051482	5.973e-05	1.97e-06	5.723e-05	0.0	0.00019025	5.042e-05	8.8e-07	685.66806595	694.94775288	713.92421691	1.42075625	0.22144429	-0.32654708
0.07139	29.30808	0.00051384	5.987e-05	1.98e-06	5.737e-05	0.0	0.00019078	5.058e-05	8.8e-07	685.71738749	694.96670427	713.89283954	1.41541915	0.22098502	-0.32652247
0.07149	29.33298	0.00051286	6e-05	2e-06	5.751e-05	0.0	0.00019131	5.075e-05	8.8e-07	685.7665183	694.98564827	713.86155505	1.4100947	0.22052603	-0.3264979
0.07159	29.35783	0.00051188	6.013e-05	2.01e-06	5.765e-05	0.0	0.00019184	5.091e-05	8.8e-07	685.81545991	695.00458448	713.83036306	1.40480024	0.22006769	-0.32647343
0.07169	29.38262	0.00051091	6.026e-05	2.02e-06	5.779e-05	-0.0	0.00019237	5.107e-05	8.8e-07	685.86421392	695.02351251	713.79926316	1.39950698	0.21960939	-0.32644896
0.07179	29.40736	0.00050994	6.039e-05	2.03e-06	5.793e-05	-0.0	0.0001929	5.124e-05	8.8e-07	685.91278249	695.04243181	713.7682548	1.39427593	0.21915248	-0.3264247
0.07189	29.43204	0.00050897	6.052e-05	2.05e-06	5.806e-05	-0.0	0.00019342	5.14e-05	8.8e-07	685.96116559	695.06134238	713.737338	1.38901518	0.2186949	-0.32640035
0.07199	29.45667	0.00050801	6.065e-05	2.06e-06	5.82e-05	-0.0	0.00019395	5.156e-05	8.8e-07	686.00936417	695.080244	713.70651252	1.38379634	0.21823828	-0.32637613
0.07209	29.48124	0.00050704	6.078e-05	2.07e-06	5.834e-05	-0.0	0.00019447	5.172e-05	8.8e-07	686.05738023	695.09913617	713.67577783	1.37859998	0.21778219	-0.326352
0.07219	29.50576	0.00050608	6.091e-05	2.08e-06	5.847e-05	-0.0	0.00019499	5.189e-05	8.8e-07	686.10521521	695.11801856	713.64513359	1.37342505	0.21732661	-0.32632793
0.07229	29.53023	0.00050512	6.103e-05	2.1e-06	5.861e-05	-0.0	0.00019551	5.205e-05	8.8e-07	686.15287046	695.13689083	713.61457944	1.36827106	0.21687155	-0.32630394
0.07239	29.55464	0.00050417	6.116e-05	2.11e-06	5.874e-05	-0.0	0.00019603	5.221e-05	8.8e-07	686.20034734	695.15575268	713.58411504	1.36313773	0.21641699	-0.32628002
0.07249	29.57899	0.00050321	6.129e-05	2.12e-06	5.888e-05	-0.0	0.00019655	5.237e-05	8.8e-07	686.24764714	695.1746038	713.55374005	1.3580249	0.21596295	-0.32625616
0.07259	29.60329	0.00050226	6.142e-05	2.14e-06	5.901e-05	-0.0	0.00019707	5.253e-05	8.8e-07	686.29477119	695.19344389	713.52345413	1.35293236	0.21550942	-0.32623238
0.07269	29.62753	0.00050131	6.154e-05	2.15e-06	5.914e-05	-0.0	0.00019758	5.269e-05	8.8e-07	686.34172077	695.21227266	713.49325696	1.34786017	0.21505642	-0.32620867
0.07279	29.65172	0.00050037	6.167e-05	2.16e-06	5.928e-05	-0.0	0.0001981	5.285e-05	8.8e-07	686.38849696	695.23108988	713.46314825	1.34280515	0.21460386	-0.32618501
0.07289	29.67585	0.00049942	6.179e-05	2.17e-06	5.941e-05	-0.0	0.00019861	5.301e-05	8.8e-07	686.43510162	695.24989513	713.43312752	1.3377926	0.21415243	-0.32616151
0.07299	29.69993	0.00049848	6.192e-05	2.19e-06	5.954e-05	-0.0	0.00019912	5.317e-05	8.8e-07	686.48153634	695.26868807	713.40319437	1.33277084	0.21370076	-0.32613797
0.07309	29.72395	0.00049754	6.204e-05	2.2e-06	5.967e-05	-0.0	0.00019963	5.333e-05	8.8e-07	686.5278009	695.28746875	713.37334884	1.32777029	0.21324968	-0.32611451
0.07319	29.74792	0.00049661	6.217e-05	2.21e-06	5.98e-05	-0.0	0.00020014	5.349e-05	8.8e-07	686.57389709	695.30623679	713.34359047	1.32279346	0.21279924	-0.32609112
0.07329	29.77183	0.00049567	6.229e-05	2.23e-06	5.993e-05	-0.0	0.00020065	5.365e-05	8.8e-07	686.61982699	695.32499176	713.31391872	1.3178524	0.21234979	-0.32606787
0.07339	29.79568	0.00049474	6.242e-05	2.24e-06	6.006e-05	0.0	0.00020116	5.381e-05	8.8e-07	686.66559081	695.34373362	713.28433354	1.31290849	0.21190028	-0.3260446
0.07349	29.81948	0.00049381	6.254e-05	2.25e-06	6.019e-05	0.0	0.00020166	5.397e-05	8.8e-07	686.71118982	695.36246211	713.25483458	1.30799833	0.21145173	-0.32602145
0.07359	29.84323	0.00049289	6.266e-05	2.26e-06	6.032e-05	0.0	0.00020217	5.413e-05	8.8e-07	686.75662603	695.38117682	713.22542133	1.30309875	0.21100348	-0.32599834
0.07369	29.86692	0.00049196	6.278e-05	2.28e-06	6.045e-05	-0.0	0.00020267	5.429e-05	8.8e-07	686.80190116	695.39987743	713.19609332	1.29825462	0.21055689	-0.32597542
0.07379	29.89055	0.00049104	6.29e-05	2.29e-06	6.058e-05	-0.0	0.00020317	5.444e-05	8.8e-07	686.84701585	695.41856381	713.1668504	1.29338255	0.21010947	-0.32595241
0.07389	29.91412	0.00049012	6.303e-05	2.3e-06	6.07e-05	-0.0	0.00020367	5.46e-05	8.8e-07	686.8919697	695.43723604	713.13769265	1.28854167	0.20966297	-0.32592951
0.07399	29.93764	0.0004892	6.315e-05	2.32e-06	6.083e-05	-0.0	0.00020417	5.476e-05	8.8e-07	686.93676503	695.45589367	713.10861948	1.28370376	0.20921656	-0.32590661
0.07409	29.9611	0.00048829	6.327e-05	2.33e-06	6.096e-05	0.0	0.00020466	5.491e-05	8.8e-07	686.98140291	695.47453651	713.07963059	1.27890926	0.20877151	-0.32588387
0.07419	29.98451	0.00048738	6.339e-05	2.34e-06	6.108e-05	0.0	0.00020516	5.507e-05	8.8e-07	687.02588438	695.49316437	713.05072571	1.27413055	0.20832693	-0.32586119
0.07429	30.00786	0.00048647	6.351e-05	2.36e-06	6.121e-05	0.0	0.00020565	5.523e-05	8.8e-07	687.07021062	695.51177702	713.02190453	1.26935452	0.20788245	-0.32583852
0.07439	30.03116	0.00048556	6.363e-05	2.37e-06	6.133e-05	-0.0	0.00020615	5.538e-05	8.8e-07	687.11438245	695.53037434	712.99316681	1.26460382	0.20743877	-0.32581593
0.07449	30.05439	0.00048466	6.374e-05	2.38e-06	6.146e-05	-0.0	0.00020664	5.554e-05	8.8e-07	687.15840134	695.54895605	712.96451218	1.25987536	0.20699581	-0.32579343
0.07459	30.07757	0.00048376	6.386e-05	2.4e-06	6.158e-05	-0.0	0.00020713	5.57e-05	8.8e-07	687.2022685	695.56752195	712.93594031	1.25516504	0.20655344	-0.32577099
0.07469	30.1007	0.00048286	6.398e-05	2.41e-06	6.171e-05	-0.0	0.00020762	5.585e-05	8.8e-07	687.24598514	695.58607184	712.90745087	1.25047449	0.20611172	-0.32574863
0.07479	30.12376	0.00048196	6.41e-05	2.42e-06	6.183e-05	-0.0	0.00020811	5.601e-05	8.8e-07	687.2895524	695.60460551	712.87904355	1.24580411	0.20567068	-0.32572633
0.07489	30.14678	0.00048107	6.421e-05	2.44e-06	6.195e-05	-0.0	0.00020859	5.616e-05	8.8e-07	687.33297151	695.62312277	712.85071802	1.24115515	0.20523038	-0.32570412
0.07499	30.16973	0.00048018	6.433e-05	2.45e-06	6.208e-05	-0.0	0.00020908	5.631e-05	8.8e-07	687.37624336	695.64162347	712.82247404	1.23651389	0.20479034	-0.32568193
0.07509	30.19262	0.00047929	6.445e-05	2.46e-06	6.22e-05	-0.0	0.00020956	5.647e-05	8.8e-07	687.41936927	695.66010742	712.79431125	1.23189049	0.20435092	-0.32565981
0.07519	30.21546	0.0004784	6.456e-05	2.48e-06	6.232e-05	-0.0	0.00021004	5.662e-05	8.8e-07	687.46235032	695.67857444	712.76622935	1.22730884	0.20391295	-0.32563784
0.07529	30.23825	0.00047752	6.468e-05	2.49e-06	6.244e-05	-0.0	0.00021052	5.678e-05	8.8e-07	687.50518763	695.69702435	712.73822805	1.22270806	0.20347432	-0.3256158
0.07539	30.26097	0.00047664	6.479e-05	2.5e-06	6.256e-05	-0.0	0.000211	5.693e-05	8.8e-07	687.54788087	695.71545722	712.71030742	1.21812887	0.20303648	-0.32559384
0.07549	30.28364	0.00047576	6.491e-05	2.52e-06	6.268e-05	-0.0	0.00021148	5.708e-05	8.8e-07	687.59043177	695.73387278	712.682467	1.21357275	0.20259946	-0.32557196
0.07559	30.30625	0.00047488	6.502e-05	2.53e-06	6.28e-05	-0.0	0.00021196	5.723e-05	8.8e-07	687.63284196	695.7522708	712.65470634	1.20904555	0.20216348	-0.32555019
0.07569	30.3288	0.00047401	6.513e-05	2.54e-06	6.292e-05	-0.0	0.00021243	5.739e-05	8.8e-07	687.67511207	695.77065119	712.62702526	1.20453218	0.20172802	-0.32552847
0.07579	30.3513	0.00047314	6.525e-05	2.56e-06	6.304e-05	0.0	0.00021291	5.754e-05	8.8e-07	687.71724338	695.78901375	712.59942341	1.20001827	0.20129255	-0.32550675
0.07589	30.37373	0.00047227	6.536e-05	2.57e-06	6.315e-05	0.0	0.00021338	5.769e-05	8.8e-07	687.75923675	695.80735839	712.57190056	1.19554142	0.20085847	-0.32548517
0.07599	30.39611	0.00047141	6.547e-05	2.58e-06	6.327e-05	0.0	0.00021385	5.784e-05	8.8e-07	687.80109296	695.82568499	712.54445648	1.1910776	0.20042488	-0.32546363
0.07609	30.41843	0.00047054	6.558e-05	2.6e-06	6.339e-05	0.0	0.00021432	5.799e-05	8.8e-07	687.84281331	695.84399337	712.51709082	1.18661221	0.19999123	-0.32544209
0.07619	30.4407	0.00046968	6.57e-05	2.61e-06	6.35e-05	0.0	0.00021479	5.814e-05	8.8e-07	687.88439809	695.8622835	712.4898035	1.1821755	0.19955871	-0.32542066
0.07629	30.4629	0.00046882	6.581e-05	2.62e-06	6.362e-05	0.0	0.00021526	5.829e-05	8.8e-07	687.92584905	695.88055516	712.46259403	1.17776139	0.19912705	-0.32539931
0.07639	30.48505	0.00046797	6.592e-05	2.64e-06	6.374e-05	0.0	0.00021572	5.844e-05	8.8e-07	687.96716742	695.8988082	712.43546206	1.17338271	0.19869681	-0.3253781
0.07649	30.50714	0.00046712	6.603e-05	2.65e-06	6.385e-05	-0.0	0.00021619	5.859e-05	8.8e-07	688.00835461	695.91704243	712.40840721	1.16898838	0.19826594	-0.32535682
0.07659	30.52917	0.00046627	6.614e-05	2.66e-06	6.396e-05	-0.0	0.00021665	5.874e-05	8.8e-07	688.04940978	695.93525796	712.3814297	1.16459679	0.19783519	-0.32533556
0.07669	30.55114	0.00046542	6.625e-05	2.68e-06	6.408e-05	-0.0	0.00021711	5.889e-05	8.8e-07	688.09033409	695.95345467	712.3545292	1.16024053	0.1974059	-0.32531443
0.07679	30.57305	0.00046458	6.636e-05	2.69e-06	6.419e-05	-0.0	0.00021757	5.904e-05	8.8e-07	688.13112922	695.97163235	712.32770526	1.15590323	0.19697735	-0.32529337
0.07689	30.59491	0.00046373	6.646e-05	2.7e-06	6.431e-05	-0.0	0.00021803	5.919e-05	8.8e-07	688.17179655	695.98979086	712.30095747	1.15159615	0.19655007	-0.32527243
0.07699	30.61671	0.00046289	6.657e-05	2.72e-06	6.442e-05	-0.0	0.00021849	5.934e-05	8.8e-07	688.21233658	696.00793012	712.2742857	1.14727515	0.1961222	-0.32525144
0.07709	30.63844	0.00046206	6.668e-05	2.73e-06	6.453e-05	-0.0	0.00021894	5.948e-05	8.8e-07	688.25275031	696.02605004	712.24768966	1.14300014	0.1956963	-0.32523062
0.07719	30.66012	0.00046122	6.679e-05	2.74e-06	6.464e-05	-0.0	0.0002194	5.963e-05	8.8e-07	688.29303841	696.04415056	712.22116917	1.13870629	0.1952696	-0.32520972
0.07729	30.68174	0.00046039	6.689e-05	2.76e-06	6.475e-05	-0.0	0.00021985	5.978e-05	8.8e-07	688.33320111	696.06223165	712.19472414	1.13443857	0.19484401	-0.32518893
0.07739	30.7033	0.00045956	6.7e-05	2.77e-06	6.486e-05	-0.0	0.0002203	5.993e-05	8.8e-07	688.37323995	696.08029315	712.16835417	1.13019632	0.19441952	-0.32516824
0.07749	30.7248	0.00045874	6.711e-05	2.78e-06	6.497e-05	-0.0	0.00022075	6.007e-05	8.8e-07	688.41315603	696.09833495	712.14205891	1.12597158	0.1939958	-0.32514761
0.07759	30.74625	0.00045791	6.721e-05	2.8e-06	6.508e-05	-0.0	0.0002212	6.022e-05	8.8e-07	688.45295024	696.11635696	712.11583812	1.12174645	0.19357207	-0.32512699
0.07769	30.76763	0.00045709	6.732e-05	2.81e-06	6.519e-05	-0.0	0.00022165	6.036e-05	8.8e-07	688.49262355	696.13435911	712.08969153	1.11755162	0.19314969	-0.32510648
0.07779	30.78895	0.00045628	6.742e-05	2.82e-06	6.53e-05	0.0	0.00022209	6.051e-05	8.8e-07	688.5321765	696.15234135	712.06361897	1.11337031	0.19272794	-0.32508602
0.07789	30.81022	0.00045546	6.752e-05	2.84e-06	6.541e-05	0.0	0.00022254	6.065e-05	8.8e-07	688.57161001	696.17030359	712.03762019	1.10920124	0.19230674	-0.32506561
0.07799	30.83142	0.00045465	6.763e-05	2.85e-06	6.552e-05	0.0	0.00022298	6.08e-05	8.8e-07	688.61092522	696.18824575	712.01169485	1.10503578	0.1918857	-0.32504522
0.07809	30.85257	0.00045384	6.773e-05	2.86e-06	6.563e-05	-0.0	0.00022342	6.094e-05	8.8e-07	688.6501227	696.20616776	711.98584279	1.10090257	0.19146617	-0.32502495
0.07819	30.87365	0.00045303	6.783e-05	2.88e-06	6.573e-05	-0.0	0.00022386	6.109e-05	8.8e-07	688.68920344	696.22406957	711.96006372	1.09676879	0.19104661	-0.32500468
0.07829	30.89468	0.00045223	6.794e-05	2.89e-06	6.584e-05	-0.0	0.0002243	6.123e-05	8.8e-07	688.72816785	696.24195113	711.93435752	1.09265712	0.1906281	-0.3249845
0.07839	30.91564	0.00045142	6.804e-05	2.91e-06	6.594e-05	-0.0	0.00022474	6.137e-05	8.8e-07	688.76701721	696.25981235	711.90872383	1.08855497	0.19021003	-0.32496436
0.07849	30.93655	0.00045062	6.814e-05	2.92e-06	6.605e-05	-0.0	0.00022517	6.152e-05	8.8e-07	688.80575199	696.2776532	711.88316251	1.08446597	0.18979259	-0.32494427
0.07859	30.95739	0.00044983	6.824e-05	2.93e-06	6.616e-05	0.0	0.00022561	6.166e-05	8.8e-07	688.8443731	696.29547361	711.85767328	1.08039515	0.18937604	-0.32492425
0.07869	30.97818	0.00044903	6.834e-05	2.95e-06	6.626e-05	0.0	0.00022604	6.18e-05	8.8e-07	688.88288162	696.31327352	711.83225585	1.0763472	0.18896062	-0.32490432
0.07879	30.9989	0.00044824	6.844e-05	2.96e-06	6.636e-05	-0.0	0.00022647	6.194e-05	8.8e-07	688.92127856	696.33105285	711.8069099	1.0723006	0.18854525	-0.3248844
0.07889	31.01956	0.00044745	6.854e-05	2.97e-06	6.647e-05	-0.0	0.0002269	6.209e-05	8.8e-07	688.95956458	696.34881158	711.78163525	1.06828002	0.18813119	-0.32486458
0.07899	31.04017	0.00044667	6.864e-05	2.99e-06	6.657e-05	-0.0	0.00022733	6.223e-05	8.8e-07	688.99774023	696.36654967	711.75643174	1.06427018	0.18771766	-0.3248448
0.07909	31.06071	0.00044588	6.874e-05	3e-06	6.667e-05	-0.0	0.00022776	6.237e-05	8.8e-07	689.03580664	696.38426705	711.73129903	1.0602605	0.18730415	-0.32482503
0.07919	31.08119	0.0004451	6.884e-05	3.01e-06	6.678e-05	-0.0	0.00022818	6.251e-05	8.8e-07	689.07376379	696.40196372	711.70623714	1.05626812	0.18689153	-0.32480533
0.07929	31.10161	0.00044433	6.894e-05	3.03e-06	6.688e-05	-0.0	0.00022861	6.265e-05	8.8e-07	689.11161288	696.41963964	711.6812457	1.05229351	0.18647982	-0.3247857
0.07939	31.12197	0.00044355	6.904e-05	3.04e-06	6.698e-05	-0.0	0.00022903	6.279e-05	8.8e-07	689.14935478	696.43729475	711.65632446	1.04833395	0.18606889	-0.32476613
0.07949	31.14227	0.00044278	6.913e-05	3.05e-06	6.708e-05	-0.0	0.00022945	6.293e-05	8.8e-07	689.18699032	696.45492902	711.63147319	1.04438878	0.1856587	-0.32474661
0.07959	31.1625	0.00044201	6.923e-05	3.07e-06	6.718e-05	0.0	0.00022987	6.307e-05	8.8e-07	689.22452026	696.47254241	711.60669164	1.04045527	0.18524915	-0.32472715
0.07969	31.18268	0.00044124	6.933e-05	3.08e-06	6.728e-05	0.0	0.00023029	6.321e-05	8.8e-07	689.26194537	696.4901349	711.5819796	1.03653582	0.18484035	-0.32470775
0.07979	31.20279	0.00044048	6.942e-05	3.09e-06	6.738e-05	0.0	0.00023071	6.334e-05	8.8e-07	689.29926637	696.50770645	711.55733685	1.03262965	0.18443225	-0.3246884
0.07989	31.22284	0.00043972	6.952e-05	3.11e-06	6.748e-05	0.0	0.00023112	6.348e-05	8.8e-07	689.33648409	696.52525704	711.53276314	1.02873953	0.18402503	-0.32466911
0.07999	31.24283	0.00043896	6.962e-05	3.12e-06	6.758e-05	0.0	0.00023153	6.362e-05	8.8e-07	689.3735993	696.54278664	711.50825825	1.02485823	0.1836183	-0.32464986
0.08009	31.26276	0.0004382	6.971e-05	3.13e-06	6.767e-05	0.0	0.00023195	6.376e-05	8.8e-07	689.41061263	696.56029524	711.48382198	1.02099389	0.18321251	-0.32463069
0.08019	31.28263	0.00043745	6.981e-05	3.15e-06	6.777e-05	0.0	0.00023236	6.389e-05	8.8e-07	689.44752516	696.5777828	711.45945402	1.01713984	0.18280729	-0.32461155
0.08029	31.30243	0.0004367	6.99e-05	3.16e-06	6.787e-05	0.0	0.00023277	6.403e-05	8.8e-07	689.48433724	696.59524933	711.43515427	1.01330278	0.18240303	-0.32459249
0.08039	31.32218	0.00043595	6.999e-05	3.18e-06	6.797e-05	0.0	0.00023318	6.417e-05	8.8e-07	689.52104958	696.6126948	711.4109225	1.00947579	0.18199936	-0.32457347
0.08049	31.34186	0.0004352	7.009e-05	3.19e-06	6.806e-05	-0.0	0.00023358	6.43e-05	8.8e-07	689.55766314	696.6301192	711.38675844	1.00565159	0.18159585	-0.32455447
0.08059	31.36147	0.00043446	7.018e-05	3.2e-06	6.816e-05	-0.0	0.00023399	6.444e-05	8.8e-07	689.59417835	696.64752252	711.36266195	1.00185255	0.18119377	-0.32453556
0.08069	31.38103	0.00043372	7.027e-05	3.22e-06	6.825e-05	-0.0	0.00023439	6.457e-05	8.8e-07	689.63059583	696.66490476	711.33863285	0.99805438	0.18079176	-0.32451667
0.08079	31.40052	0.00043298	7.036e-05	3.23e-06	6.835e-05	-0.0	0.00023479	6.471e-05	8.8e-07	689.66691626	696.68226591	711.31467093	0.99427194	0.18039067	-0.32449784
0.08089	31.41995	0.00043225	7.046e-05	3.24e-06	6.844e-05	-0.0	0.00023519	6.484e-05	8.8e-07	689.70314096	696.69960595	711.29077581	0.99051325	0.17999098	-0.32447911
0.08099	31.43932	0.00043152	7.055e-05	3.26e-06	6.854e-05	-0.0	0.00023559	6.498e-05	8.8e-07	689.73927033	696.71692488	711.26694736	0.98678532	0.17959317	-0.32446051
0.08109	31.45862	0.00043079	7.064e-05	3.27e-06	6.863e-05	-0.0	0.00023599	6.511e-05	8.8e-07	689.77530623	696.73422272	711.24318501	0.98303955	0.17919428	-0.32444184
0.08119	31.47786	0.00043006	7.073e-05	3.28e-06	6.872e-05	-0.0	0.00023639	6.524e-05	8.8e-07	689.81124756	696.75149945	711.21948911	0.97929378	0.17879539	-0.32442317
0.08129	31.49704	0.00042934	7.082e-05	3.3e-06	6.882e-05	-0.0	0.00023678	6.537e-05	8.8e-07	689.84709459	696.76875508	711.19585957	0.97557195	0.17839795	-0.3244046
0.08139	31.51615	0.00042862	7.091e-05	3.31e-06	6.891e-05	-0.0	0.00023718	6.551e-05	8.8e-07	689.88284876	696.78598961	711.17229596	0.97185424	0.17800077	-0.32438604
0.08149	31.5352	0.0004279	7.1e-05	3.32e-06	6.9e-05	-0.0	0.00023757	6.564e-05	8.8e-07	689.91851086	696.80320304	711.14879803	0.96816072	0.1776051	-0.3243676
0.08159	31.55419	0.00042718	7.109e-05	3.34e-06	6.909e-05	0.0	0.00023796	6.577e-05	8.8e-07	689.95408145	696.82039539	711.12536563	0.96448038	0.17721025	-0.32434921
0.08169	31.57311	0.00042647	7.117e-05	3.35e-06	6.918e-05	-0.0	0.00023835	6.59e-05	8.8e-07	689.98956145	696.83756667	711.10199848	0.96082366	0.17681692	-0.32433093
0.08179	31.59197	0.00042576	7.126e-05	3.36e-06	6.927e-05	-0.0	0.00023873	6.603e-05	8.8e-07	690.024952	696.85471689	711.07869622	0.95715752	0.17642299	-0.3243126
0.08189	31.61077	0.00042506	7.135e-05	3.38e-06	6.936e-05	-0.0	0.00023912	6.616e-05	8.8e-07	690.06025249	696.87184605	711.05545905	0.95349801	0.17602948	-0.32429431
0.08199	31.6295	0.00042435	7.144e-05	3.39e-06	6.945e-05	-0.0	0.0002395	6.629e-05	8.8e-07	690.09546391	696.88895417	711.03228666	0.94986063	0.17563741	-0.32427611
0.08209	31.64817	0.00042365	7.152e-05	3.4e-06	6.954e-05	-0.0	0.00023989	6.642e-05	8.8e-07	690.13058714	696.90604126	711.0091788	0.94623389	0.17524604	-0.32425796
0.08219	31.66677	0.00042295	7.161e-05	3.42e-06	6.963e-05	-0.0	0.00024027	6.655e-05	8.8e-07	690.16562291	696.92310734	710.98613524	0.94262378	0.17485577	-0.32423988
0.08229	31.68531	0.00042226	7.17e-05	3.43e-06	6.972e-05	-0.0	0.00024065	6.668e-05	8.8e-07	690.20057196	696.94015244	710.96315575	0.93901363	0.1744655	-0.3242218
0.08239	31.70378	0.00042156	7.178e-05	3.44e-06	6.98e-05	-0.0	0.00024103	6.681e-05	8.8e-07	690.23543486	696.95717658	710.94024018	0.93542663	0.1740768	-0.32420383
0.08249	31.72219	0.00042087	7.187e-05	3.46e-06	6.989e-05	0.0	0.0002414	6.694e-05	8.8e-07	690.27021208	696.97417978	710.91738837	0.93184847	0.17368871	-0.3241859
0.08259	31.74053	0.00042018	7.195e-05	3.47e-06	6.998e-05	0.0	0.00024178	6.706e-05	8.8e-07	690.30490437	696.99116206	710.8946001	0.9282688	0.17330053	-0.32416796
0.08269	31.75881	0.0004195	7.204e-05	3.48e-06	7.006e-05	0.0	0.00024215	6.719e-05	8.8e-07	690.33951241	697.00812346	710.87187516	0.92471521	0.17291413	-0.32415014
0.08279	31.77703	0.00041882	7.212e-05	3.5e-06	7.015e-05	0.0	0.00024253	6.732e-05	8.8e-07	690.37403643	697.02506398	710.84921349	0.92116131	0.17252773	-0.32413232
0.08289	31.79517	0.00041814	7.22e-05	3.51e-06	7.024e-05	0.0	0.0002429	6.744e-05	8.8e-07	690.40847727	697.04198367	710.82661483	0.91763194	0.17214307	-0.32411462
0.08299	31.81326	0.00041746	7.229e-05	3.52e-06	7.032e-05	0.0	0.00024327	6.757e-05	8.8e-07	690.44283599	697.05888257	710.80407887	0.91410096	0.17175829	-0.3240969
0.08309	31.83127	0.00041679	7.237e-05	3.54e-06	7.04e-05	0.0	0.00024363	6.769e-05	8.8e-07	690.47711326	697.07576073	710.7816054	0.91061255	0.17137662	-0.32407938
0.08319	31.84923	0.00041612	7.245e-05	3.55e-06	7.049e-05	0.0	0.000244	6.782e-05	8.8e-07	690.51131019	697.09261821	710.75919409	0.90710215	0.17099335	-0.32406177
0.08329	31.86711	0.00041545	7.253e-05	3.56e-06	7.057e-05	0.0	0.00024437	6.794e-05	8.8e-07	690.54542592	697.10945498	710.73684521	0.90359174	0.17061008	-0.32404415
0.08339	31.88493	0.00041478	7.261e-05	3.58e-06	7.066e-05	0.0	0.00024473	6.807e-05	8.8e-07	690.57946074	697.12627103	710.71455865	0.90010336	0.17022842	-0.32402663
0.08349	31.90268	0.00041412	7.27e-05	3.59e-06	7.074e-05	0.0	0.00024509	6.819e-05	8.8e-07	690.6134159	697.14306645	710.69233406	0.89662656	0.16984763	-0.32400917
0.08359	31.92037	0.00041346	7.278e-05	3.6e-06	7.082e-05	0.0	0.00024545	6.832e-05	8.8e-07	690.6472922	697.15984129	710.67017118	0.89315461	0.16946721	-0.32399173
0.08369	31.93799	0.0004128	7.286e-05	3.61e-06	7.09e-05	0.0	0.00024581	6.844e-05	8.8e-07	690.6810901	697.17659559	710.64806988	0.88970252	0.1690883	-0.32397439
0.08379	31.95554	0.00041215	7.294e-05	3.63e-06	7.098e-05	0.0	0.00024617	6.856e-05	8.8e-07	690.71481023	697.19332939	710.62602998	0.88625959	0.1687101	-0.32395709
0.08389	31.97303	0.0004115	7.302e-05	3.64e-06	7.106e-05	0.0	0.00024652	6.868e-05	8.8e-07	690.74845318	697.21004273	710.6040513	0.88282585	0.16833262	-0.32393983
0.08399	31.99045	0.00041085	7.309e-05	3.65e-06	7.115e-05	-0.0	0.00024688	6.88e-05	8.8e-07	690.78201961	697.22673568	710.58213363	0.87939417	0.16795531	-0.32392259
0.08409	32.0078	0.0004102	7.317e-05	3.67e-06	7.123e-05	0.0	0.00024723	6.893e-05	8.8e-07	690.81551008	697.24340827	710.56027683	0.8759823	0.16757956	-0.32390544
0.08419	32.02509	0.00040956	7.325e-05	3.68e-06	7.131e-05	0.0	0.00024758	6.905e-05	8.8e-07	690.84892508	697.26006055	710.53848073	0.87257925	0.16720454	-0.32388833
0.08429	32.04231	0.00040892	7.333e-05	3.69e-06	7.138e-05	0.0	0.00024793	6.917e-05	8.8e-07	690.88226521	697.27669258	710.51674517	0.86918517	0.16683024	-0.32387127
0.08439	32.05946	0.00040828	7.341e-05	3.71e-06	7.146e-05	0.0	0.00024828	6.929e-05	8.8e-07	690.91553105	697.29330441	710.49506998	0.86579608	0.16645635	-0.32385423
0.08449	32.07654	0.00040765	7.348e-05	3.72e-06	7.154e-05	0.0	0.00024863	6.941e-05	8.8e-07	690.94872307	697.30989607	710.47345501	0.86241855	0.16608342	-0.32383725
0.08459	32.09356	0.00040701	7.356e-05	3.73e-06	7.162e-05	0.0	0.00024897	6.953e-05	8.8e-07	690.98184226	697.32646768	710.45189997	0.85906649	0.16571262	-0.3238204
0.08469	32.1105	0.00040639	7.364e-05	3.74e-06	7.17e-05	0.0	0.00024932	6.964e-05	8.8e-07	691.01488935	697.3430193	710.43040465	0.85570499	0.16534104	-0.3238035
0.08479	32.12738	0.00040576	7.371e-05	3.76e-06	7.177e-05	0.0	0.00024966	6.976e-05	8.8e-07	691.0478639	697.35955089	710.40896918	0.85234799	0.16496985	-0.32378662
0.08489	32.14419	0.00040514	7.379e-05	3.77e-06	7.185e-05	0.0	0.00025	6.988e-05	8.8e-07	691.08076676	697.37606255	710.38759331	0.84900868	0.1646002	-0.32376983
0.08499	32.16094	0.00040451	7.386e-05	3.78e-06	7.193e-05	0.0	0.00025034	7e-05	8.8e-07	691.11359863	697.39255435	710.36627685	0.84568797	0.16423216	-0.32375314
0.08509	32.17761	0.0004039	7.394e-05	3.8e-06	7.2e-05	0.0	0.00025068	7.011e-05	8.8e-07	691.14636072	697.40902643	710.34501943	0.84236544	0.16386397	-0.32373644
0.08519	32.19421	0.00040328	7.401e-05	3.81e-06	7.208e-05	-0.0	0.00025101	7.023e-05	8.8e-07	691.17905261	697.42547874	710.32382118	0.83904474	0.16349595	-0.32371974
0.08529	32.21075	0.00040267	7.409e-05	3.82e-06	7.215e-05	-0.0	0.00025135	7.035e-05	8.8e-07	691.21167497	697.44191137	710.30268192	0.83574289	0.16312964	-0.32370315
0.08539	32.22721	0.00040206	7.416e-05	3.83e-06	7.223e-05	-0.0	0.00025168	7.046e-05	8.8e-07	691.24422869	697.45832443	710.28160137	0.83245573	0.16276466	-0.32368663
0.08549	32.24361	0.00040145	7.423e-05	3.85e-06	7.23e-05	-0.0	0.00025201	7.058e-05	8.8e-07	691.27671444	697.47471799	710.26057935	0.82916552	0.16239941	-0.32367009
0.08559	32.25994	0.00040085	7.431e-05	3.86e-06	7.238e-05	0.0	0.00025234	7.069e-05	8.8e-07	691.30913312	697.49109219	710.23961562	0.82591587	0.16203803	-0.32365377
0.08569	32.2762	0.00040025	7.438e-05	3.87e-06	7.245e-05	0.0	0.00025267	7.081e-05	8.8e-07	691.34148548	697.50744713	710.21870995	0.8226438	0.16167451	-0.32363734
0.08579	32.29238	0.00039965	7.445e-05	3.88e-06	7.252e-05	0.0	0.000253	7.092e-05	8.8e-07	691.37377076	697.52378271	710.19786256	0.81937173	0.16131099	-0.3236209
0.08589	32.3085	0.00039906	7.452e-05	3.9e-06	7.259e-05	0.0	0.00025332	7.103e-05	8.8e-07	691.40598907	697.54009895	710.17707342	0.81611167	0.16094861	-0.32360452
0.08599	32.32455	0.00039846	7.459e-05	3.91e-06	7.267e-05	0.0	0.00025365	7.115e-05	8.8e-07	691.43814157	697.55639599	710.15634221	0.81286638	0.16058767	-0.32358823
0.08609	32.34052	0.00039787	7.466e-05	3.92e-06	7.274e-05	0.0	0.00025397	7.126e-05	8.8e-07	691.47022914	697.57267397	710.13566867	0.80963564	0.16022818	-0.32357201
0.08619	32.35643	0.00039729	7.473e-05	3.93e-06	7.281e-05	0.0	0.00025429	7.137e-05	8.8e-07	691.50225228	697.58893297	710.11505267	0.80642108	0.15987033	-0.32355588
0.08629	32.37226	0.0003967	7.48e-05	3.95e-06	7.288e-05	0.0	0.00025461	7.148e-05	8.8e-07	691.53421224	697.60517317	710.09449386	0.80320117	0.15951194	-0.32353973
0.08639	32.38803	0.00039612	7.487e-05	3.96e-06	7.295e-05	0.0	0.00025493	7.159e-05	8.8e-07	691.56610839	697.62139449	710.07399241	0.79998127	0.15915355	-0.32352357
0.08649	32.40372	0.00039554	7.494e-05	3.97e-06	7.302e-05	0.0	0.00025524	7.17e-05	8.8e-07	691.59794191	697.63759711	710.05354802	0.79679485	0.15879876	-0.3235076
0.08659	32.41934	0.00039497	7.501e-05	3.98e-06	7.309e-05	0.0	0.00025556	7.181e-05	8.8e-07	691.6297132	697.65378113	710.03316057	0.79359233	0.15844223	-0.32349155
0.08669	32.43489	0.0003944	7.508e-05	4e-06	7.316e-05	0.0	0.00025587	7.192e-05	8.8e-07	691.66142216	697.66994651	710.01283009	0.79041723	0.15808867	-0.32347564
0.08679	32.45037	0.00039383	7.515e-05	4.01e-06	7.323e-05	0.0	0.00025618	7.203e-05	8.8e-07	691.69307052	697.68609354	709.99255611	0.78723339	0.15773416	-0.32345969
0.08689	32.46577	0.00039326	7.522e-05	4.02e-06	7.33e-05	0.0	0.00025649	7.214e-05	8.8e-07	691.72465747	697.7022221	709.97233885	0.78404956	0.15737965	-0.32344374
0.08699	32.48111	0.0003927	7.528e-05	4.03e-06	7.336e-05	0.0	0.0002568	7.225e-05	8.8e-07	691.75618445	697.71833243	709.95217793	0.78090363	0.1570293	-0.323428
0.08709	32.49637	0.00039214	7.535e-05	4.05e-06	7.343e-05	0.0	0.00025711	7.236e-05	8.8e-07	691.78765162	697.73442455	709.93207329	0.77773867	0.15667687	-0.32341216
0.08719	32.51156	0.00039158	7.542e-05	4.06e-06	7.35e-05	0.0	0.00025741	7.246e-05	8.8e-07	691.81905877	697.75049844	709.912025	0.77458367	0.15632563	-0.32339638
0.08729	32.52667	0.00039102	7.548e-05	4.07e-06	7.356e-05	0.0	0.00025772	7.257e-05	8.8e-07	691.8504069	697.7665543	709.89203281	0.77143881	0.1559756	-0.32338065
0.08739	32.54171	0.00039047	7.555e-05	4.08e-06	7.363e-05	0.0	0.00025802	7.268e-05	8.8e-07	691.88169662	697.78259223	709.87209656	0.76830472	0.15562681	-0.32336499
0.08749	32.55668	0.00038992	7.561e-05	4.09e-06	7.37e-05	0.0	0.00025832	7.278e-05	8.8e-07	691.91292853	697.79861237	709.85221609	0.7651769	0.15527881	-0.32334937
0.08759	32.57158	0.00038937	7.568e-05	4.11e-06	7.376e-05	0.0	0.00025862	7.289e-05	8.8e-07	691.94410317	697.8146148	709.83239126	0.76205878	0.15493195	-0.32333381
0.08769	32.5864	0.00038883	7.574e-05	4.12e-06	7.383e-05	0.0	0.00025891	7.299e-05	8.8e-07	691.97522111	697.83059965	709.81262193	0.75894597	0.15458581	-0.32331828
0.08779	32.60115	0.00038829	7.581e-05	4.13e-06	7.389e-05	0.0	0.00025921	7.31e-05	8.8e-07	692.00628282	697.84656702	709.79290798	0.75584178	0.15424072	-0.32330281
0.08789	32.61582	0.00038775	7.587e-05	4.14e-06	7.395e-05	0.0	0.0002595	7.32e-05	8.8e-07	692.03728884	697.86251702	709.77324928	0.75274319	0.15389643	-0.32328737
0.08799	32.63042	0.00038722	7.593e-05	4.15e-06	7.402e-05	0.0	0.0002598	7.33e-05	8.8e-07	692.06823965	697.87844976	709.75364571	0.74965206	0.15355307	-0.32327198
0.08809	32.64495	0.00038669	7.6e-05	4.17e-06	7.408e-05	0.0	0.00026009	7.341e-05	8.8e-07	692.09913575	697.89436535	709.73409715	0.74656641	0.15321061	-0.32325663
0.08819	32.6594	0.00038616	7.606e-05	4.18e-06	7.414e-05	0.0	0.00026038	7.351e-05	8.8e-07	692.12997764	697.91026392	709.71460348	0.74348799	0.15286905	-0.32324132
0.08829	32.67377	0.00038563	7.612e-05	4.19e-06	7.421e-05	0.0	0.00026066	7.361e-05	8.8e-07	692.16076582	697.92614556	709.69516458	0.74041633	0.15252838	-0.32322605
0.08839	32.68807	0.00038511	7.618e-05	4.2e-06	7.427e-05	-0.0	0.00026095	7.371e-05	8.8e-07	692.19150081	697.94201039	709.67578033	0.73735115	0.15218863	-0.32321083
0.08849	32.70229	0.00038459	7.624e-05	4.21e-06	7.433e-05	-0.0	0.00026124	7.381e-05	8.8e-07	692.22218311	697.95785854	709.65645061	0.7342919	0.15184982	-0.32319565
0.08859	32.71644	0.00038407	7.63e-05	4.23e-06	7.439e-05	-0.0	0.00026152	7.391e-05	8.8e-07	692.2528132	697.97369012	709.63717531	0.73123873	0.15151193	-0.32318052
0.08869	32.73051	0.00038356	7.637e-05	4.24e-06	7.445e-05	-0.0	0.0002618	7.401e-05	8.8e-07	692.28339189	697.98950535	709.61795426	0.72819789	0.15117599	-0.32316547
0.08879	32.74451	0.00038304	7.643e-05	4.25e-06	7.451e-05	0.0	0.00026208	7.411e-05	8.8e-07	692.31391953	698.00530431	709.59878737	0.7251534	0.15083946	-0.32315039
0.08889	32.75843	0.00038254	7.649e-05	4.26e-06	7.457e-05	0.0	0.00026236	7.421e-05	8.8e-07	692.34439657	698.02108712	709.57967454	0.72212459	0.15050548	-0.32313543
0.08899	32.77227	0.00038203	7.654e-05	4.27e-06	7.463e-05	0.0	0.00026263	7.431e-05	8.8e-07	692.37482353	698.03685391	709.56061568	0.71908975	0.15017052	-0.32312042
0.08909	32.78604	0.00038153	7.66e-05	4.28e-06	7.469e-05	0.0	0.00026291	7.441e-05	8.8e-07	692.40520074	698.05260478	709.54161069	0.71607249	0.14983845	-0.32310555
0.08919	32.79972	0.00038103	7.666e-05	4.3e-06	7.475e-05	0.0	0.00026318	7.451e-05	8.8e-07	692.43552888	698.06833989	709.52265944	0.71304874	0.14950531	-0.32309062
0.08929	32.81333	0.00038053	7.672e-05	4.31e-06	7.481e-05	0.0	0.00026345	7.46e-05	8.8e-07	692.46580863	698.08405946	709.50376179	0.71005135	0.14917703	-0.32307591
0.08939	32.82686	0.00038004	7.678e-05	4.32e-06	7.487e-05	0.0	0.00026372	7.47e-05	8.8e-07	692.49604098	698.09976376	709.48491754	0.70704019	0.14884622	-0.32306108
0.08949	32.84032	0.00037955	7.684e-05	4.33e-06	7.492e-05	0.0	0.00026399	7.479e-05	8.8e-07	692.5262251	698.11545255	709.46612687	0.70402904	0.1485154	-0.32304626
0.08959	32.85369	0.00037906	7.689e-05	4.34e-06	7.498e-05	0.0	0.00026426	7.489e-05	8.8e-07	692.55636188	698.1311261	709.4473896	0.70104722	0.14819019	-0.32303167
0.08969	32.86699	0.00037858	7.695e-05	4.35e-06	7.504e-05	0.0	0.00026453	7.498e-05	8.8e-07	692.58645304	698.14678491	709.42870538	0.69805101	0.14786223	-0.32301696
0.08979	32.88021	0.0003781	7.701e-05	4.36e-06	7.509e-05	0.0	0.00026479	7.508e-05	8.8e-07	692.61649742	698.16242862	709.41007445	0.6950548	0.14753427	-0.32300226
0.08989	32.89335	0.00037762	7.706e-05	4.37e-06	7.515e-05	0.0	0.00026505	7.517e-05	8.8e-07	692.64649558	698.17805743	709.3914967	0.69208583	0.14721196	-0.32298779
0.08999	32.90641	0.00037714	7.712e-05	4.39e-06	7.521e-05	0.0	0.00026531	7.526e-05	8.8e-07	692.6764499	698.19367204	709.37297167	0.6891045	0.1468871	-0.32297321
0.09009	32.91938	0.00037667	7.717e-05	4.4e-06	7.526e-05	0.0	0.00026557	7.536e-05	8.8e-07	692.70635897	698.20927203	709.35449965	0.68612316	0.14656223	-0.32295863
0.09019	32.93228	0.0003762	7.723e-05	4.41e-06	7.531e-05	0.0	0.00026583	7.545e-05	8.8e-07	692.73622302	698.22485747	709.33608058	0.68316576	0.14624284	-0.32294427
0.09029	32.9451	0.00037573	7.728e-05	4.42e-06	7.537e-05	0.0	0.00026608	7.554e-05	8.8e-07	692.76604497	698.2404293	709.31771395	0.6801985	0.1459212	-0.32292982
0.09039	32.95784	0.00037527	7.734e-05	4.43e-06	7.542e-05	0.0	0.00026634	7.563e-05	8.8e-07	692.79582325	698.255987	709.29940003	0.67723125	0.14559956	-0.32291537
0.09049	32.97049	0.00037481	7.739e-05	4.44e-06	7.548e-05	0.0	0.00026659	7.572e-05	8.8e-07	692.82555786	698.27153058	709.28113884	0.6742737	0.14528048	-0.32290102
0.09059	32.98307	0.00037435	7.744e-05	4.45e-06	7.553e-05	0.0	0.00026684	7.581e-05	8.8e-07	692.85525174	698.28706104	709.26292987	0.67132962	0.14496494	-0.32288681
0.09069	32.99556	0.0003739	7.749e-05	4.46e-06	7.558e-05	0.0	0.00026709	7.59e-05	8.8e-07	692.88490401	698.30257807	709.24477329	0.66837926	0.14464775	-0.32287253
0.09079	33.00797	0.00037345	7.755e-05	4.47e-06	7.563e-05	0.0	0.00026733	7.599e-05	8.8e-07	692.91451483	698.31808173	709.22666907	0.66543102	0.14433112	-0.32285827
0.09089	33.0203	0.000373	7.76e-05	4.48e-06	7.569e-05	-0.0	0.00026758	7.608e-05	8.8e-07	692.94408445	698.33357211	709.20861716	0.66248488	0.14401504	-0.32284404
0.09099	33.03255	0.00037255	7.765e-05	4.49e-06	7.574e-05	-0.0	0.00026782	7.617e-05	8.8e-07	692.97361319	698.3490493	709.19061751	0.65954344	0.14370035	-0.32282985
0.09109	33.04471	0.00037211	7.77e-05	4.5e-06	7.579e-05	-0.0	0.00026806	7.625e-05	8.8e-07	693.00310203	698.36451366	709.17266997	0.65660864	0.14338769	-0.32281575
0.09119	33.05679	0.00037167	7.775e-05	4.51e-06	7.584e-05	-0.0	0.0002683	7.634e-05	8.8e-07	693.03255168	698.37996546	709.15477445	0.65367787	0.14307655	-0.32280169
0.09129	33.06878	0.00037124	7.78e-05	4.52e-06	7.589e-05	-0.0	0.00026854	7.643e-05	8.8e-07	693.06196278	698.39540492	709.13693086	0.65075029	0.1427666	-0.32278768
0.09139	33.08069	0.00037081	7.785e-05	4.54e-06	7.594e-05	-0.0	0.00026878	7.651e-05	8.8e-07	693.09133617	698.41083238	709.11913908	0.64782906	0.1424594	-0.32277376
0.09149	33.09252	0.00037038	7.79e-05	4.55e-06	7.599e-05	0.0	0.00026901	7.66e-05	8.8e-07	693.12067235	698.42624803	709.10139907	0.64490595	0.14215132	-0.32275981
0.09159	33.10426	0.00036995	7.795e-05	4.56e-06	7.604e-05	0.0	0.00026925	7.668e-05	8.8e-07	693.14997141	698.44165191	709.08371081	0.64198912	0.14184642	-0.32274597
0.09169	33.11592	0.00036953	7.8e-05	4.57e-06	7.609e-05	0.0	0.00026948	7.676e-05	8.8e-07	693.17923448	698.45704447	709.06607417	0.63907033	0.14154053	-0.32273209
0.09179	33.12749	0.00036911	7.805e-05	4.58e-06	7.613e-05	0.0	0.00026971	7.685e-05	8.8e-07	693.20846112	698.47242554	709.04848921	0.63615748	0.14123776	-0.32271832
0.09189	33.13897	0.00036869	7.81e-05	4.59e-06	7.618e-05	0.0	0.00026994	7.693e-05	8.8e-07	693.23765296	698.48779579	709.03095575	0.63324354	0.14093441	-0.32270453
0.09199	33.15037	0.00036828	7.814e-05	4.6e-06	7.623e-05	0.0	0.00027016	7.701e-05	8.8e-07	693.26680935	698.50315495	709.01347385	0.63032959	0.14063106	-0.32269074
0.09209	33.16168	0.00036787	7.819e-05	4.61e-06	7.628e-05	0.0	0.00027039	7.709e-05	8.8e-07	693.29593185	698.5185037	708.99604338	0.62742206	0.14033341	-0.32267713
0.09219	33.1729	0.00036746	7.824e-05	4.62e-06	7.632e-05	0.0	0.00027061	7.717e-05	8.8e-07	693.32502032	698.53384199	708.97866437	0.62451131	0.14003291	-0.32266342
0.09229	33.18404	0.00036706	7.829e-05	4.63e-06	7.637e-05	0.0	0.00027083	7.725e-05	8.8e-07	693.35407557	698.54917016	708.96133674	0.62160631	0.13973752	-0.32264988
0.09239	33.19509	0.00036666	7.833e-05	4.64e-06	7.641e-05	0.0	0.00027105	7.733e-05	8.8e-07	693.38309817	698.56448848	708.94406044	0.6186988	0.13943989	-0.32263627
0.09249	33.20605	0.00036626	7.838e-05	4.65e-06	7.646e-05	-0.0	0.00027127	7.741e-05	8.8e-07	693.41208842	698.57979709	708.92683546	0.61579451	0.13914801	-0.32262282
0.09259	33.21692	0.00036587	7.842e-05	4.66e-06	7.651e-05	-0.0	0.00027149	7.749e-05	8.8e-07	693.4410479	698.59509675	708.90966171	0.61288949	0.13885483	-0.32260934
0.09269	33.2277	0.00036548	7.847e-05	4.66e-06	7.655e-05	-0.0	0.0002717	7.757e-05	8.8e-07	693.46997615	698.61038723	708.8925392	0.60998476	0.13856217	-0.32259587
0.09279	33.23839	0.00036509	7.851e-05	4.67e-06	7.659e-05	-0.0	0.00027191	7.764e-05	8.8e-07	693.49887337	698.62566862	708.87546792	0.60708032	0.13827002	-0.32258242
0.09289	33.24899	0.00036471	7.856e-05	4.68e-06	7.664e-05	-0.0	0.00027212	7.772e-05	8.8e-07	693.5277399	698.6409411	708.85844787	0.60417454	0.13798271	-0.3225691
0.09299	33.2595	0.00036432	7.86e-05	4.69e-06	7.668e-05	-0.0	0.00027233	7.78e-05	8.8e-07	693.55657776	698.6562057	708.84147897	0.60126949	0.13769476	-0.32255576
0.09309	33.26991	0.00036395	7.864e-05	4.7e-06	7.672e-05	0.0	0.00027254	7.787e-05	8.8e-07	693.58538645	698.67146216	708.82456123	0.59836449	0.13740796	-0.32254245
0.09319	33.28024	0.00036357	7.868e-05	4.71e-06	7.677e-05	0.0	0.00027274	7.795e-05	8.8e-07	693.61416642	698.68671071	708.80769464	0.59545954	0.13712233	-0.32252918
0.09329	33.29047	0.0003632	7.873e-05	4.72e-06	7.681e-05	0.0	0.00027295	7.802e-05	8.8e-07	693.64291811	698.70195155	708.79087916	0.59255465	0.13683785	-0.32251594
0.09339	33.30061	0.00036284	7.877e-05	4.73e-06	7.685e-05	0.0	0.00027315	7.809e-05	8.8e-07	693.67164261	698.71718535	708.77411484	0.58964129	0.1365581	-0.32250281
0.09349	33.31066	0.00036247	7.881e-05	4.74e-06	7.689e-05	0.0	0.00027335	7.817e-05	8.8e-07	693.70034036	698.73241234	708.75740164	0.58673174	0.13627793	-0.32248967
0.09359	33.32061	0.00036211	7.885e-05	4.75e-06	7.693e-05	0.0	0.00027354	7.824e-05	8.8e-07	693.72901179	698.74763272	708.74073955	0.58382139	0.13599928	-0.32247658
0.09369	33.33047	0.00036175	7.889e-05	4.76e-06	7.697e-05	0.0	0.00027374	7.831e-05	8.8e-07	693.75765744	698.76284677	708.72412856	0.58091025	0.13572213	-0.32246352
0.09379	33.34023	0.0003614	7.893e-05	4.77e-06	7.701e-05	0.0	0.00027393	7.838e-05	8.8e-07	693.78627795	698.77805494	708.70756871	0.57798762	0.13544814	-0.32245052
0.09389	33.3499	0.00036105	7.897e-05	4.77e-06	7.705e-05	0.0	0.00027413	7.845e-05	8.8e-07	693.81487398	698.7932577	708.69106006	0.57506822	0.13517505	-0.32243755
0.09399	33.35947	0.0003607	7.901e-05	4.78e-06	7.709e-05	0.0	0.00027432	7.852e-05	8.8e-07	693.84344604	698.80845525	708.67460257	0.57214679	0.13490365	-0.32242463
0.09409	33.36895	0.00036036	7.905e-05	4.79e-06	7.713e-05	0.0	0.0002745	7.859e-05	8.8e-07	693.87199469	698.82364794	708.65819624	0.5692233	0.13463397	-0.32241174
0.09419	33.37832	0.00036002	7.909e-05	4.8e-06	7.717e-05	0.0	0.00027469	7.866e-05	8.8e-07	693.90052052	698.83883613	708.6418411	0.56628673	0.13436711	-0.32239889
0.09429	33.3876	0.00035969	7.913e-05	4.81e-06	7.721e-05	0.0	0.00027487	7.872e-05	8.8e-07	693.92902413	698.85402044	708.62553732	0.56335137	0.13410163	-0.32238609
0.09439	33.39678	0.00035935	7.917e-05	4.82e-06	7.724e-05	-0.0	0.00027506	7.879e-05	8.8e-07	693.95750607	698.86920109	708.60928484	0.56041241	0.133838	-0.32237333
0.09449	33.40586	0.00035902	7.92e-05	4.83e-06	7.728e-05	-0.0	0.00027524	7.886e-05	8.8e-07	693.98596694	698.88437846	708.59308368	0.55746986	0.13357624	-0.32236061
0.09459	33.41484	0.0003587	7.924e-05	4.83e-06	7.732e-05	-0.0	0.00027541	7.892e-05	8.8e-07	694.0144073	698.89955292	708.57693387	0.55452371	0.13331635	-0.32234793
0.09469	33.42372	0.00035838	7.928e-05	4.84e-06	7.735e-05	-0.0	0.00027559	7.899e-05	8.8e-07	694.04282772	698.91472517	708.56083563	0.55155438	0.13306033	-0.32233528
0.09479	33.4325	0.00035806	7.931e-05	4.85e-06	7.739e-05	-0.0	0.00027577	7.905e-05	8.8e-07	694.0712288	698.92989552	708.54478896	0.54859037	0.13280526	-0.32232268
0.09489	33.44117	0.00035775	7.935e-05	4.86e-06	7.742e-05	-0.0	0.00027594	7.911e-05	8.8e-07	694.0996111	698.94506436	708.52879389	0.5456209	0.13255224	-0.32231012
0.09499	33.44975	0.00035743	7.938e-05	4.87e-06	7.746e-05	-0.0	0.00027611	7.918e-05	8.8e-07	694.1279752	698.96023211	708.51285047	0.54264596	0.13230128	-0.3222976
0.09509	33.45822	0.00035713	7.942e-05	4.87e-06	7.749e-05	-0.0	0.00027628	7.924e-05	8.8e-07	694.15632166	698.97539942	708.49695888	0.53964515	0.13205465	-0.32228512
0.09519	33.46658	0.00035682	7.945e-05	4.88e-06	7.753e-05	-0.0	0.00027644	7.93e-05	8.8e-07	694.18465105	698.9905669	708.48111929	0.53664694	0.13180917	-0.32227269
0.09529	33.47484	0.00035653	7.948e-05	4.89e-06	7.756e-05	-0.0	0.00027661	7.936e-05	8.8e-07	694.21296395	699.00573488	708.4653317	0.53364097	0.131566	-0.32226029
0.09539	33.48299	0.00035623	7.952e-05	4.9e-06	7.759e-05	-0.0	0.00027677	7.942e-05	8.8e-07	694.24126093	699.02090385	708.44959621	0.53062726	0.13132514	-0.32224793
0.09549	33.49103	0.00035594	7.955e-05	4.9e-06	7.763e-05	-0.0	0.00027693	7.948e-05	8.8e-07	694.26954255	699.03607439	708.43391295	0.5275843	0.1310891	-0.32223562
0.09559	33.49897	0.00035565	7.958e-05	4.91e-06	7.766e-05	-0.0	0.00027709	7.953e-05	8.8e-07	694.29780931	699.05124748	708.41828228	0.52454043	0.13085457	-0.32222334
0.09569	33.5068	0.00035537	7.962e-05	4.92e-06	7.769e-05	-0.0	0.00027724	7.959e-05	8.8e-07	694.32606181	699.0664234	708.40270419	0.52148594	0.13062268	-0.32221111
0.09579	33.51451	0.00035509	7.965e-05	4.93e-06	7.772e-05	0.0	0.0002774	7.965e-05	8.8e-07	694.35430061	699.08160269	708.38717879	0.51842082	0.13039344	-0.32219892
0.09589	33.52212	0.00035481	7.968e-05	4.93e-06	7.775e-05	0.0	0.00027755	7.97e-05	8.8e-07	694.38252628	699.09678592	708.37170622	0.51533747	0.13016776	-0.32218677
0.09599	33.52962	0.00035454	7.971e-05	4.94e-06	7.778e-05	0.0	0.0002777	7.976e-05	8.8e-07	694.41073916	699.11197439	708.35628701	0.51221804	0.12994776	-0.32217466
0.09609	33.537	0.00035427	7.974e-05	4.95e-06	7.781e-05	0.0	0.00027784	7.981e-05	8.8e-07	694.43893987	699.12716845	708.34092118	0.50909945	0.12972903	-0.3221626
0.09619	33.54426	0.00035401	7.977e-05	4.95e-06	7.784e-05	0.0	0.00027799	7.987e-05	8.8e-07	694.46712895	699.1423687	708.32560888	0.5059665	0.12951339	-0.32215057
0.09629	33.55141	0.00035375	7.98e-05	4.96e-06	7.787e-05	0.0	0.00027813	7.992e-05	8.8e-07	694.49530695	699.15757579	708.31035029	0.50281919	0.12930085	-0.32213859
0.09639	33.55845	0.00035349	7.983e-05	4.97e-06	7.79e-05	0.0	0.00027827	7.997e-05	8.8e-07	694.52347425	699.1727907	708.29514577	0.499631	0.12909459	-0.32212665
0.09649	33.56537	0.00035324	7.985e-05	4.97e-06	7.793e-05	0.0	0.00027841	8.002e-05	8.8e-07	694.55163122	699.18801436	708.27999565	0.49643204	0.12889098	-0.32211475
0.09659	33.57216	0.00035299	7.988e-05	4.98e-06	7.795e-05	0.0	0.00027854	8.007e-05	8.8e-07	694.5797784	699.20324747	708.26490015	0.49320693	0.12869189	-0.3221029
0.09669	33.57884	0.00035275	7.991e-05	4.99e-06	7.798e-05	0.0	0.00027868	8.012e-05	8.8e-07	694.60791597	699.21849125	708.24985975	0.48994786	0.12849827	-0.32209109
0.09679	33.5854	0.00035251	7.994e-05	4.99e-06	7.801e-05	0.0	0.00027881	8.017e-05	8.8e-07	694.63604439	699.23374651	708.23487472	0.48666878	0.12830843	-0.32207932
0.09689	33.59183	0.00035228	7.996e-05	5e-06	7.803e-05	0.0	0.00027894	8.022e-05	8.8e-07	694.66416399	699.24901425	708.21994544	0.48334843	0.12812495	-0.3220676
0.09699	33.59814	0.00035205	7.999e-05	5.01e-06	7.806e-05	0.0	0.00027906	8.026e-05	8.8e-07	694.69227485	699.26429581	708.20507246	0.48000219	0.12794596	-0.32205592
0.09709	33.60432	0.00035182	8.001e-05	5.01e-06	7.808e-05	0.0	0.00027918	8.031e-05	8.8e-07	694.72037736	699.27959209	708.19025611	0.47662604	0.12777195	-0.32204428
0.09719	33.61037	0.0003516	8.004e-05	5.02e-06	7.811e-05	0.0	0.00027931	8.035e-05	8.8e-07	694.74847156	699.29490445	708.17549695	0.47319213	0.12760634	-0.3220327
0.09729	33.6163	0.00035139	8.006e-05	5.02e-06	7.813e-05	0.0	0.00027942	8.04e-05	8.8e-07	694.77655745	699.31023426	708.16079558	0.46973165	0.12744529	-0.32202115
0.09739	33.62209	0.00035118	8.008e-05	5.03e-06	7.815e-05	0.0	0.00027954	8.044e-05	8.8e-07	694.8046353	699.32558261	708.1461524	0.4662287	0.12729077	-0.32200965
0.09749	33.62775	0.00035097	8.011e-05	5.03e-06	7.818e-05	0.0	0.00027965	8.048e-05	8.8e-07	694.8327045	699.34095143	708.13156833	0.46265481	0.12714625	-0.3219982
0.09759	33.63327	0.00035077	8.013e-05	5.04e-06	7.82e-05	0.0	0.00027976	8.052e-05	8.8e-07	694.86076517	699.356342	708.11704388	0.45904983	0.12700686	-0.3219868
0.09769	33.63865	0.00035057	8.015e-05	5.04e-06	7.822e-05	0.0	0.00027987	8.056e-05	8.8e-07	694.88881715	699.37175577	708.1025797	0.45537893	0.12687685	-0.32197544
0.09779	33.6439	0.00035038	8.017e-05	5.05e-06	7.824e-05	0.0	0.00027998	8.06e-05	8.8e-07	694.91685963	699.38719482	708.08817678	0.45164999	0.12675526	-0.32196413
0.09789	33.649	0.0003502	8.019e-05	5.05e-06	7.826e-05	0.0	0.00028008	8.064e-05	8.8e-07	694.94489197	699.40266099	708.07383597	0.44783917	0.126645	-0.32195287
0.09799	33.65396	0.00035002	8.021e-05	5.06e-06	7.828e-05	0.0	0.00028018	8.067e-05	8.8e-07	694.97291315	699.41815645	708.05955833	0.44396267	0.1265441	-0.32194166
0.09809	33.65877	0.00034984	8.023e-05	5.06e-06	7.83e-05	0.0	0.00028027	8.071e-05	8.8e-07	695.00092183	699.43368356	708.04534503	0.4399823	0.12645721	-0.3219305
0.09819	33.66343	0.00034967	8.025e-05	5.07e-06	7.832e-05	0.0	0.00028037	8.074e-05	8.8e-07	695.02891666	699.4492447	708.03119725	0.43590959	0.12638291	-0.32191939
0.09829	33.66793	0.0003495	8.027e-05	5.07e-06	7.834e-05	0.0	0.00028046	8.078e-05	8.8e-07	695.05689539	699.4648428	708.0171165	0.43173932	0.12632184	-0.32190833
0.09839	33.67228	0.00034935	8.029e-05	5.08e-06	7.836e-05	0.0	0.00028055	8.081e-05	8.8e-07	695.08485592	699.48048069	708.00310425	0.42743225	0.12627875	-0.32189733
0.09849	33.67647	0.00034919	8.031e-05	5.08e-06	7.837e-05	0.0	0.00028063	8.084e-05	8.8e-07	695.11279505	699.49616183	707.98916233	0.4230135	0.1262506	-0.32188638
0.09859	33.68049	0.00034905	8.032e-05	5.09e-06	7.839e-05	0.0	0.00028071	8.087e-05	8.8e-07	695.14070953	699.51188966	707.9752926	0.41842523	0.12624434	-0.32187549
0.09869	33.68434	0.0003489	8.034e-05	5.09e-06	7.841e-05	0.0	0.00028079	8.09e-05	8.8e-07	695.16859448	699.52766848	707.96149744	0.41365698	0.1262612	-0.32186466
0.09879	33.68802	0.00034877	8.035e-05	5.09e-06	7.842e-05	0.0	0.00028086	8.093e-05	8.8e-07	695.19644403	699.54350305	707.94777954	0.40867959	0.12630466	-0.32185389
0.09889	33.69151	0.00034864	8.037e-05	5.1e-06	7.843e-05	0.0	0.00028093	8.095e-05	8.8e-07	695.22425086	699.55939878	707.93414203	0.40345755	0.12637892	-0.32184318
0.09899	33.69483	0.00034852	8.038e-05	5.1e-06	7.845e-05	0.0	0.000281	8.098e-05	8.8e-07	695.25200575	699.57536192	707.92058859	0.397945	0.12648937	-0.32183254
0.09909	33.69794	0.0003484	8.039e-05	5.1e-06	7.846e-05	0.0	0.00028106	8.1e-05	8.8e-07	695.27969716	699.59139967	707.90712353	0.39210093	0.1266408	-0.32182197
0.09919	33.70086	0.0003483	8.04e-05	5.1e-06	7.847e-05	0.0	0.00028112	8.102e-05	8.8e-07	695.30730992	699.60752061	707.89375217	0.38581516	0.12684603	-0.32181147
0.09929	33.70356	0.0003482	8.042e-05	5.11e-06	7.848e-05	0.0	0.00028118	8.104e-05	8.8e-07	695.3348232	699.62373545	707.88048126	0.37899165	0.1271161	-0.32180105
0.09939	33.70605	0.00034811	8.043e-05	5.11e-06	7.849e-05	0.0	0.00028123	8.106e-05	8.8e-07	695.3622093	699.64005727	707.86731933	0.37147602	0.12746863	-0.32179072
0.09949	33.70829	0.00034802	8.044e-05	5.11e-06	7.85e-05	0.0	0.00028127	8.108e-05	8.8e-07	695.38942964	699.65650272	707.8542775	0.36300755	0.12793303	-0.32178048
0.09959	33.71028	0.00034795	8.044e-05	5.11e-06	7.851e-05	0.0	0.00028131	8.109e-05	8.8e-07	695.4164259	699.6730945	707.84137151	0.35319046	0.12855337	-0.32177035
0.09969	33.712	0.00034789	8.045e-05	5.12e-06	7.852e-05	0.0	0.00028135	8.111e-05	8.8e-07	695.44310714	699.68986467	707.82862443	0.34130324	0.12940861	-0.32176034
0.09979	33.71341	0.00034784	8.046e-05	5.12e-06	7.852e-05	0.0	0.00028137	8.112e-05	8.8e-07	695.46931212	699.70686376	707.81607444	0.32571338	0.13067362	-0.32175049
0.09989	33.71445	0.0003478	8.046e-05	5.12e-06	7.853e-05	0.0	0.0002814	8.113e-05	8.8e-07	695.49469441	699.72418636	707.80379772	0.3015703	0.13285019	-0.32174087
0.09999	33.71499	0.00034778	8.046e-05	5.12e-06	7.853e-05	0.0	0.00028141	8.113e-05	8.8e-07	695.5178633	699.74213328	707.79206993	0.17455098	0.1438078	-0.32173167
0.10001	33.715	0.00034778	8.046e-05	5.12e-06	7.853e-05	0.0	0.00028141	8.113e-05	8.8e-07	695.5204375	699.74603624	707.79010712	721.79571781	29.20458178	34.43524704
