# Supplementary material for: Dataset for the simulated biomass pyrolysis in rotary kilns with varying particle residence time distributions
Source: Data Brief. 2021 Nov 23;39:107603. doi: 10.1016/j.dib.2021.107603 (PMC8633881; doi:10.1016/j.dib.2021.107603)
Supplement: Supplementary Data S1 — Supplementary Raw Research Data. This is open data under the CC BY license http://creativecommons.org/licenses/by/4.0/ [file mmc1.zip › supplementary/0/logFiles/log_Pe40]

l,m	Tau,s	F_w,kg/s	F_is,kg/s	F_c,kg/s	F_rt,kg/s	F_w_wet,kg/s	F_it,kg/s	F_g,kg/s	F_H2O_g,kg/s	T_b,K	T_g,K	T_w,K	q_bed,kW/m	q_gas,kW/m	q_loss,kW/m
1e-05	0.00276	0.0	0.0	0.0	0.0	0.00087531	0.0	0.0	0.0	298.35681632	299.27003696	833.09200392	32.58560451	3.31870452	-0.42011971
0.0001	0.05239	0.0	0.0	0.0	0.0	0.00087531	0.0	0.0	0.0	300.21301721	309.31196032	832.57121273	32.45698372	3.30057664	-0.41971077
0.0002	0.10749	0.0	0.0	0.0	0.0	0.00087531	0.0	0.0	0.0	302.26465166	320.3862975	831.99503799	32.31476711	3.27926204	-0.41925834
0.0003	0.16257	0.0	0.0	0.0	0.0	0.00087531	0.0	0.0	0.0	304.30498818	331.36926116	831.42148394	32.17327913	3.25671177	-0.41880798
0.0004	0.2176	0.0	0.0	0.0	0.0	0.00087531	0.0	0.0	0.0	306.33411072	342.2570523	830.85055912	32.03251818	3.23286009	-0.41835968
0.0005	0.2726	0.0	0.0	0.0	0.0	0.00087531	0.0	0.0	0.0	308.35210265	353.04579512	830.28227254	31.89248223	3.20769763	-0.41791345
0.0006	0.32757	0.0	0.0	0.0	0.0	0.00087531	0.0	0.0	0.0	310.35904636	363.73150724	829.7166339	31.75316711	3.1811725	-0.41746931
0.0007	0.38249	0.0	0.0	0.0	0.0	0.00087531	0.0	0.0	0.0	312.35502314	374.31011134	829.15365355	31.61457448	3.15330265	-0.41702726
0.0008	0.43739	0.0	0.0	0.0	0.0	0.00087531	0.0	0.0	0.0	314.34011529	384.77762357	828.59334123	31.47670502	3.12409669	-0.41658728
0.0009	0.49224	0.0	0.0	0.0	0.0	0.00087531	0.0	0.0	0.0	316.31440217	395.12987236	828.03570812	31.33953916	3.09340621	-0.41614945
0.001	0.54706	0.0	0.0	0.0	0.0	0.00087531	0.0	0.0	0.0	318.27796417	405.36276093	827.48076484	31.20309602	3.06138371	-0.41571369
0.0011	0.60185	0.0	0.0	0.0	0.0	0.00087531	0.0	0.0	0.0	320.23088157	415.47221503	826.92852195	31.06735594	3.02794347	-0.41528007
0.0012	0.6566	0.0	0.0	0.0	0.0	0.00087531	0.0	0.0	0.0	322.1732309	425.45408281	826.37899108	30.93232379	2.99309882	-0.41484857
0.0013	0.71131	0.0	0.0	0.0	0.0	0.00087531	0.0	0.0	0.0	324.10509102	435.30425022	825.83218324	30.79799521	2.9568379	-0.41441921
0.0014	0.76599	0.0	0.0	0.0	0.0	0.00087531	0.0	0.0	0.0	326.02653853	445.01868701	825.28810947	30.66435377	2.91922828	-0.413992
0.0015	0.82063	0.0	0.0	0.0	0.0	0.00087531	0.0	0.0	0.0	327.93764882	454.59344957	824.74678062	30.53140699	2.88020578	-0.41356695
0.0016	0.87523	0.0	0.0	0.0	0.0	0.00087531	0.0	0.0	0.0	329.83849729	464.02448725	824.20820805	30.39914683	2.83979409	-0.41314406
0.0017	0.9298	0.0	0.0	0.0	0.0	0.00087531	0.0	0.0	0.0	331.72915786	473.30817957	823.67240131	30.26755426	2.79818534	-0.41272335
0.0018	0.98433	0.0	0.0	0.0	0.0	0.00087531	0.0	0.0	0.0	333.60970385	482.44074141	823.13937086	30.136639	2.75519852	-0.41230482
0.0019	1.03883	0.0	0.0	0.0	0.0	0.00087531	0.0	0.0	0.0	335.48020762	491.41855609	822.60912651	30.00638267	2.71103725	-0.41188847
0.002	1.09329	0.0	0.0	0.0	0.0	0.00087531	0.0	0.0	0.0	337.3407406	500.23844747	822.08167606	29.87678396	2.66565332	-0.41147433
0.0021	1.14771	0.0	0.0	0.0	0.0	0.00087531	0.0	0.0	0.0	339.1913734	508.89703348	821.55702851	29.74783493	2.619101	-0.41106238
0.0022	1.2021	0.0	0.0	0.0	0.0	0.00087531	0.0	0.0	0.0	341.03217557	517.39136892	821.03519086	29.61951776	2.57157657	-0.41065264
0.0023	1.25646	0.0	0.0	0.0	0.0	0.00087531	0.0	0.0	0.0	342.86321572	525.7187205	820.51616919	29.49183482	2.52298389	-0.41024511
0.0024	1.31077	0.0	0.0	0.0	0.0	0.00087531	0.0	0.0	0.0	344.68456168	533.87636573	819.99996976	29.36476875	2.47350659	-0.40983979
0.0025	1.36505	0.0	0.0	0.0	0.0	0.00087531	0.0	0.0	0.0	346.49627973	541.86228401	819.48659542	29.23831248	2.42318584	-0.40943669
0.0026	1.4193	0.0	0.0	0.0	0.0	0.00087531	0.0	0.0	0.0	348.29843571	549.67425991	818.97605021	29.11245884	2.37206431	-0.40903582
0.0027	1.4735	0.0	0.0	0.0	0.0	0.00087531	0.0	0.0	0.0	350.09109436	557.31038548	818.46833681	28.98719898	2.32020712	-0.40863717
0.0028	1.52768	0.0	0.0	0.0	0.0	0.00087531	0.0	0.0	0.0	351.87431949	564.76894451	817.9634571	28.86252481	2.26766938	-0.40824076
0.0029	1.58181	0.0	0.0	0.0	0.0	0.00087531	0.0	0.0	0.0	353.6481734	572.04896555	817.46140929	28.73840142	2.21488526	-0.40784653
0.003	1.63591	0.0	0.0	0.0	0.0	0.00087531	0.0	0.0	0.0	355.41271764	579.14945928	816.96219191	28.61485043	2.16149	-0.40745455
0.0031	1.68998	0.0	0.0	0.0	0.0	0.00087531	0.0	0.0	0.0	357.16801304	586.06946892	816.46580352	28.49185158	2.10771119	-0.40706481
0.0032	1.744	0.0	0.0	0.0	0.0	0.00087531	0.0	0.0	0.0	358.91411926	592.80841442	815.97224093	28.36939547	2.0536226	-0.40667729
0.0033	1.79799	0.0	0.0	0.0	0.0	0.00087531	0.0	0.0	0.0	360.6510949	599.36617779	815.48149867	28.2474583	1.99953929	-0.40629195
0.0034	1.85195	0.0	0.0	0.0	0.0	0.00087531	0.0	0.0	0.0	362.37899745	605.74311149	814.99356891	28.12604539	1.9452897	-0.40590884
0.0035	1.90587	0.0	0.0	0.0	0.0	0.00087531	0.0	0.0	0.0	364.09788363	611.93941632	814.50844499	28.00514094	1.89105581	-0.40552794
0.0036	1.95975	0.0	0.0	0.0	0.0	0.00087531	0.0	0.0	0.0	365.80780904	617.95576278	814.02611789	27.88473431	1.8369331	-0.40514925
0.0037	2.0136	1e-08	0.0	0.0	0.0	0.00087531	0.0	0.0	0.0	367.5088284	623.7930928	813.54657733	27.7648214	1.78297658	-0.40477272
0.0038	2.06741	1e-08	0.0	0.0	0.0	0.00087531	0.0	0.0	0.0	369.20099611	629.45246853	813.06981221	27.64538559	1.7293221	-0.40439839
0.0039	2.12118	1e-08	0.0	0.0	0.0	0.0008753	0.0	0.0	0.0	370.88436478	634.93545538	812.59580938	27.52641879	1.67605223	-0.40402622
0.004	2.17492	1e-08	0.0	0.0	0.0	0.0008753	0.0	0.0	0.0	372.55898642	640.24382827	812.12455455	27.40791089	1.62326333	-0.40365621
0.0041	2.22862	1e-08	0.0	0.0	0.0	0.0008753	0.0	0.0	0.0	374.22491213	645.3796503	811.65603207	27.2898518	1.57105276	-0.40328834
0.0042	2.28228	1e-08	0.0	0.0	0.0	0.0008753	0.0	0.0	0.0	375.88219311	650.34462015	811.19022806	27.17226043	1.51916702	-0.40292262
0.0043	2.33591	1e-08	0.0	0.0	0.0	0.0008753	0.0	0.0	0.0	377.53087885	655.14125556	810.72712466	27.05509322	1.46811179	-0.40255901
0.0044	2.3895	1e-08	0.0	0.0	0.0	0.0008753	0.0	0.0	0.0	379.17101818	659.77221665	810.26670332	26.93835484	1.4178087	-0.4021975
0.0045	2.44306	2e-08	0.0	0.0	0.0	0.0008753	0.0	0.0	0.0	380.80265927	664.24032486	809.80894466	26.82203742	1.36833216	-0.40183808
0.0046	2.49658	2e-08	0.0	0.0	0.0	0.00087529	0.0	0.0	0.0	382.42585009	668.5482217	809.35383026	26.70615656	1.31946047	-0.40148075
0.0047	2.55006	2e-08	0.0	0.0	0.0	0.00087529	0.0	0.0	0.0	384.04063791	672.69874131	808.90134072	26.59067996	1.27158073	-0.40112547
0.0048	2.60351	2e-08	0.0	0.0	0.0	0.00087529	0.0	0.0	0.0	385.64706895	676.69517308	808.45145434	26.47561152	1.22462195	-0.40077223
0.0049	2.65692	3e-08	0.0	0.0	0.0	0.00087529	0.0	0.0	0.0	387.24518908	680.54076666	808.00414961	26.36094634	1.17862574	-0.40042101
0.005	2.7103	3e-08	0.0	0.0	0.0	0.00087528	0.0	0.0	0.0	388.83504368	684.23882408	807.55940477	26.24668483	1.13355124	-0.40007182
0.0051	2.76363	3e-08	0.0	0.0	0.0	0.00087528	0.0	0.0	0.0	390.4166777	687.79261694	807.11719829	26.1328182	1.08950791	-0.39972461
0.0052	2.81693	4e-08	0.0	0.0	0.0	0.00087527	0.0	0.0	0.0	391.99013548	691.20565962	806.67750724	26.01934496	1.04649069	-0.39937937
0.0053	2.8702	4e-08	0.0	0.0	0.0	0.00087527	0.0	0.0	0.0	393.555461	694.48144455	806.24030883	25.90626238	1.00451659	-0.39903608
0.0054	2.92343	5e-08	0.0	0.0	0.0	0.00087526	0.0	0.0	0.0	395.11269781	697.62350244	805.80558005	25.7935633	0.96364299	-0.39869475
0.0055	2.97662	5e-08	0.0	0.0	0.0	0.00087526	0.0	0.0	0.0	396.66188863	700.63560175	805.37329687	25.68124997	0.92384004	-0.39835533
0.0056	3.02978	6e-08	0.0	0.0	0.0	0.00087525	0.0	0.0	0.0	398.20307632	703.52127914	804.94343613	25.5693191	0.88512835	-0.39801781
0.0057	3.08289	7e-08	0.0	0.0	0.0	0.00087524	0.0	0.0	0.0	399.73630323	706.28416398	804.51597427	25.45776911	0.84751196	-0.39768218
0.0058	3.13598	7e-08	0.0	0.0	0.0	0.00087524	0.0	0.0	0.0	401.26161136	708.92787949	804.09088769	25.34659885	0.81099076	-0.39734841
0.0059	3.18902	8e-08	0.0	0.0	0.0	0.00087523	0.0	0.0	0.0	402.7790423	711.45608123	803.66815268	25.23580425	0.77558425	-0.39701649
0.006	3.24203	9e-08	0.0	0.0	0.0	0.00087522	0.0	0.0	0.0	404.28863745	713.87236476	803.24774573	25.12538862	0.74125716	-0.3966864
0.0061	3.29501	1e-07	0.0	0.0	0.0	0.00087521	0.0	0.0	0.0	405.79043795	716.18027789	802.8296435	25.01535032	0.70800865	-0.39635811
0.0062	3.34794	1.2e-07	0.0	0.0	0.0	0.0008752	0.0	0.0	0.0	407.2844847	718.38332725	802.41382284	24.90568948	0.67582379	-0.39603161
0.0063	3.40084	1.3e-07	0.0	0.0	0.0	0.00087518	0.0	0.0	0.0	408.77081817	720.48506691	802.00026036	24.79639776	0.64477012	-0.3957069
0.0064	3.45371	1.4e-07	0.0	0.0	0.0	0.00087517	0.0	0.0	0.0	410.24947848	722.48904529	801.58893271	24.68748514	0.61473549	-0.39538393
0.0065	3.50653	1.6e-07	0.0	0.0	0.0	0.00087515	0.0	0.0	0.0	411.7205059	724.39858207	801.17981751	24.57894873	0.58573321	-0.3950627
0.0066	3.55933	1.7e-07	0.0	0.0	0.0	0.00087514	0.0	0.0	0.0	413.18394037	726.21699384	800.77289241	24.47078925	0.55774088	-0.39474318
0.0067	3.61208	1.9e-07	0.0	0.0	0.0	0.00087512	0.0	0.0	0.0	414.63982158	727.94754943	800.36813527	24.36300194	0.53079142	-0.39442537
0.0068	3.6648	2.1e-07	0.0	0.0	0.0	0.0008751	0.0	0.0	0.0	416.08818871	729.59359393	799.96552359	24.25559336	0.50480252	-0.39410925
0.0069	3.71748	2.4e-07	0.0	0.0	0.0	0.00087508	0.0	0.0	0.0	417.52908125	731.15817421	799.56503624	24.14856263	0.47976716	-0.39379479
0.007	3.77012	2.6e-07	0.0	0.0	0.0	0.00087505	0.0	0.0	0.0	418.96253836	732.64432439	799.16665213	24.04191089	0.4556572	-0.39348198
0.0071	3.82273	2.9e-07	0.0	0.0	0.0	0.00087503	0.0	0.0	0.0	420.38859905	734.05498098	798.77035062	23.93563733	0.43246591	-0.3931708
0.0072	3.8753	3.1e-07	0.0	0.0	0.0	0.000875	0.0	0.0	0.0	421.80730166	735.39326779	798.37611021	23.8297368	0.41023319	-0.39286125
0.0073	3.92783	3.5e-07	0.0	0.0	0.0	0.00087497	0.0	0.0	0.0	423.21868493	736.66192871	797.98391115	23.7242201	0.38882587	-0.3925533
0.0074	3.98033	3.8e-07	0.0	0.0	0.0	0.00087493	0.0	0.0	0.0	424.62278731	737.86368894	797.59373377	23.61908461	0.36825618	-0.39224693
0.0075	4.03279	4.2e-07	0.0	0.0	0.0	0.0008749	0.0	0.0	0.0	426.01964711	739.00119107	797.20555881	23.51433157	0.3484942	-0.39194213
0.0076	4.08522	4.5e-07	0.0	0.0	0.0	0.00087486	0.0	0.0	0.0	427.40930223	740.07710729	796.81936684	23.40995467	0.32959548	-0.3916389
0.0077	4.1376	5e-07	0.0	0.0	0.0	0.00087481	0.0	0.0	0.0	428.79179054	741.09398136	796.43513904	23.30596379	0.31143227	-0.3913372
0.0078	4.18995	5.4e-07	0.0	0.0	0.0	0.00087477	0.0	0.0	0.0	430.16714986	742.05419452	796.05285737	23.20235683	0.29401222	-0.39103703
0.0079	4.24227	5.9e-07	0.0	0.0	0.0	0.00087472	0.0	0.0	0.0	431.53541782	742.96007907	795.67250401	23.09913485	0.27730697	-0.39073838
0.008	4.29455	6.5e-07	0.0	0.0	0.0	0.00087466	0.0	0.0	0.0	432.89663179	743.8139313	795.29406131	22.9962937	0.26134822	-0.39044122
0.0081	4.34679	7.1e-07	0.0	0.0	0.0	0.0008746	0.0	0.0	0.0	434.25082885	744.61804198	794.91751164	22.89383982	0.24604573	-0.39014556
0.0082	4.39899	7.7e-07	0.0	0.0	0.0	0.00087454	0.0	0.0	0.0	435.5980462	745.37447662	794.54283845	22.79177208	0.23139613	-0.38985136
0.0083	4.45116	8.4e-07	0.0	0.0	0.0	0.00087447	0.0	0.0	0.0	436.93832078	746.08527607	794.17002531	22.69009125	0.21737425	-0.38955863
0.0084	4.50329	9.1e-07	0.0	0.0	0.0	0.0008744	0.0	0.0	0.0	438.27168934	746.75240675	793.79905615	22.588796	0.20397966	-0.38926734
0.0085	4.55538	9.9e-07	0.0	0.0	0.0	0.00087432	0.0	0.0	0.0	439.59818835	747.37784067	793.42991486	22.4878889	0.19116543	-0.38897749
0.0086	4.60744	1.07e-06	0.0	0.0	0.0	0.00087424	0.0	0.0	0.0	440.91785428	747.96337384	793.06258619	22.3873699	0.17891597	-0.38868906
0.0087	4.65946	1.16e-06	0.0	0.0	0.0	0.00087415	0.0	0.0	0.0	442.2307234	748.51076448	792.69705506	22.28723951	0.16720859	-0.38840204
0.0088	4.71144	1.26e-06	0.0	0.0	0.0	0.00087405	0.0	0.0	0.0	443.53683179	749.02169823	792.33330677	22.18749824	0.15602074	-0.38811642
0.0089	4.76339	1.36e-06	0.0	0.0	0.0	0.00087395	0.0	0.0	0.0	444.83621527	749.497846	791.97132665	22.08814383	0.14536327	-0.38783219
0.009	4.8153	1.48e-06	0.0	0.0	0.0	0.00087383	0.0	0.0	0.0	446.12890958	749.94076828	791.61110061	21.98917987	0.13517594	-0.38754934
0.0091	4.86717	1.59e-06	0.0	0.0	0.0	0.00087371	0.0	0.0	0.0	447.41495027	750.35196046	791.25261485	21.89060544	0.12545328	-0.38726785
0.0092	4.919	1.72e-06	0.0	0.0	0.0	0.00087359	0.0	0.0	0.0	448.69437271	750.73286278	790.89585586	21.79242075	0.11617585	-0.38698772
0.0093	4.9708	1.86e-06	0.0	0.0	0.0	0.00087345	0.0	0.0	0.0	449.96721207	751.08486747	790.54081036	21.69462513	0.10733639	-0.38670893
0.0094	5.02256	2e-06	0.0	0.0	0.0	0.00087331	0.0	0.0	0.0	451.23350333	751.40931065	790.18746534	21.59721962	0.09890378	-0.38643148
0.0095	5.07429	2.16e-06	0.0	0.0	0.0	0.00087315	0.0	0.0	0.0	452.49328132	751.70745708	789.83580815	21.5002039	0.09086525	-0.38615536
0.0096	5.12598	2.32e-06	0.0	0.0	0.0	0.00087299	0.0	0.0	0.0	453.74658067	751.9805237	789.48582638	21.40357798	0.08320393	-0.38588055
0.0097	5.17763	2.5e-06	0.0	0.0	0.0	0.00087281	0.0	0.0	0.0	454.9934358	752.22967891	789.13750787	21.30734127	0.07591084	-0.38560704
0.0098	5.22924	2.69e-06	0.0	0.0	0.0	0.00087262	0.0	0.0	0.0	456.23388095	752.45605456	788.79084062	21.21149415	0.06896308	-0.38533484
0.0099	5.28082	2.89e-06	0.0	0.0	0.0	0.00087242	0.0	0.0	0.0	457.46795016	752.66071441	788.445813	21.11603624	0.06234844	-0.38506392
0.01	5.33236	3.1e-06	0.0	0.0	0.0	0.00087221	0.0	0.0	0.0	458.69567731	752.84468355	788.10241356	21.02096729	0.05605276	-0.38479427
0.0101	5.38386	3.32e-06	0.0	0.0	0.0	0.00087198	0.0	0.0	0.0	459.91709604	753.00894277	787.76063109	20.92628725	0.05006229	-0.3845259
0.0102	5.43533	3.56e-06	0.0	0.0	0.0	0.00087174	0.0	0.0	0.0	461.13223984	753.15442307	787.42045459	20.83199554	0.04436415	-0.38425879
0.0103	5.48676	3.82e-06	0.0	0.0	0.0	0.00087149	0.0	0.0	0.0	462.34114196	753.28202385	787.08187326	20.73809177	0.03894586	-0.38399292
0.0104	5.53815	4.09e-06	0.0	0.0	0.0	0.00087122	0.0	0.0	0.0	463.54383546	753.3926025	786.74487652	20.6445755	0.03379546	-0.38372831
0.0105	5.5895	4.37e-06	0.0	0.0	0.0	0.00087094	0.0	0.0	0.0	464.7403532	753.4869793	786.40945397	20.55144624	0.02890156	-0.38346493
0.0106	5.64082	4.67e-06	0.0	0.0	0.0	0.00087063	0.0	0.0	0.0	465.93072783	753.56593931	786.07559541	20.45870341	0.02425335	-0.38320278
0.0107	5.6921	4.99e-06	0.0	0.0	0.0	0.00087031	0.0	0.0	0.0	467.11499178	753.63023424	785.74329081	20.36634641	0.01984053	-0.38294185
0.0108	5.74335	5.33e-06	0.0	0.0	0.0	0.00086997	0.0	0.0	1e-08	468.29317729	753.68058425	785.41253031	20.27437456	0.01565339	-0.38268214
0.0109	5.79455	5.69e-06	0.0	0.0	0.0	0.00086962	0.0	0.0	1e-08	469.46531647	753.71764095	785.08330434	20.18279065	0.01166319	-0.3824236
0.011	5.84572	6.07e-06	0.0	0.0	0.0	0.00086924	0.0	0.0	1e-08	470.63144121	753.74203567	784.75560343	20.09158892	0.00788922	-0.38216628
0.0111	5.89686	6.46e-06	0.0	0.0	0.0	0.00086884	0.0	0.0	1e-08	471.79158306	753.75441928	784.42941815	20.00077055	0.00431206	-0.38191015
0.0112	5.94795	6.89e-06	0.0	0.0	0.0	0.00086842	0.0	0.0	1e-08	472.94577342	753.75539023	784.10473929	19.91033476	0.00092384	-0.38165521
0.0113	5.99901	7.33e-06	0.0	0.0	0.0	0.00086797	0.0	0.0	1e-08	474.09404348	753.74552303	783.78155777	19.82028067	-0.0022828	-0.38140144
0.0114	6.05003	7.8e-06	0.0	0.0	0.0	0.00086751	0.0	0.0	1e-08	475.23642421	753.72537	783.45986464	19.73060737	-0.00531468	-0.38114885
0.0115	6.10101	8.29e-06	0.0	0.0	0.0	0.00086701	0.0	0.0	1e-08	476.37294636	753.69546308	783.13965106	19.64131391	-0.00817808	-0.38089742
0.0116	6.15196	8.81e-06	0.0	0.0	0.0	0.00086649	0.0	0.0	1e-08	477.50364046	753.65631106	782.82090834	19.55240253	-0.01090287	-0.38064714
0.0117	6.20287	9.35e-06	0.0	0.0	0.0	0.00086595	0.0	0.0	1e-08	478.62853711	753.60829112	782.50362828	19.46386881	-0.01346932	-0.38039801
0.0118	6.25374	9.93e-06	0.0	0.0	0.0	0.00086537	0.0	0.0	1e-08	479.74766632	753.55190375	782.1878023	19.3757131	-0.01589293	-0.38015002
0.0119	6.30458	1.053e-05	0.0	0.0	0.0	0.00086477	0.0	0.0	1e-08	480.86105806	753.48757549	781.87342213	19.28793453	-0.01818	-0.37990317
0.012	6.35537	1.117e-05	0.0	0.0	0.0	0.00086413	0.0	0.0	1e-08	481.96874206	753.41571287	781.56047959	19.20053221	-0.02033649	-0.37965744
0.0121	6.40613	1.183e-05	0.0	0.0	0.0	0.00086347	0.0	0.0	1e-08	483.07074786	753.33670179	781.24896664	19.1135056	-0.02237312	-0.37941284
0.0122	6.45686	1.253e-05	0.0	0.0	0.0	0.00086277	0.0	0.0	1e-08	484.16710482	753.25089578	780.93887541	19.02685338	-0.02428985	-0.37916935
0.0123	6.50754	1.326e-05	0.0	0.0	0.0	0.00086203	0.0	0.0	1e-08	485.25784205	753.15864966	780.63019802	18.94057475	-0.02609385	-0.37892697
0.0124	6.55819	1.403e-05	0.0	0.0	0.0	0.00086126	0.0	0.0	1e-08	486.34298847	753.06029427	780.32292675	18.85466875	-0.02779016	-0.3786857
0.0125	6.6088	1.484e-05	0.0	0.0	0.0	0.00086046	0.0	0.0	1e-08	487.4225728	752.95614446	780.01705394	18.76913441	-0.02938348	-0.37844552
0.0126	6.65938	1.568e-05	0.0	0.0	0.0	0.00085961	0.0	0.0	2e-08	488.49662353	752.84650128	779.71257205	18.68397032	-0.0308783	-0.37820644
0.0127	6.70991	1.656e-05	0.0	0.0	0.0	0.00085873	0.0	0.0	2e-08	489.56516898	752.73165724	779.40947362	18.59917592	-0.03227863	-0.37796844
0.0128	6.76041	1.749e-05	0.0	0.0	0.0	0.00085781	0.0	0.0	2e-08	490.62823723	752.6118842	779.10775125	18.51474996	-0.03358831	-0.37773152
0.0129	6.81088	1.845e-05	0.0	0.0	0.0	0.00085684	0.0	0.0	2e-08	491.68585618	752.48744531	778.80739763	18.43069137	-0.03481083	-0.37749567
0.013	6.8613	1.946e-05	0.0	0.0	0.0	0.00085583	0.0	0.0	2e-08	492.73805352	752.35859304	778.50840553	18.34699902	-0.03594938	-0.3772609
0.0131	6.91169	2.052e-05	0.0	0.0	0.0	0.00085477	0.0	0.0	2e-08	493.78485675	752.22556427	778.21076781	18.26367248	-0.0370147	-0.37702718
0.0132	6.96204	2.162e-05	0.0	0.0	0.0	0.00085367	0.0	0.0	2e-08	494.8262932	752.08857181	777.91447744	18.18070982	-0.03800078	-0.37679453
0.0133	7.01235	2.277e-05	0.0	0.0	0.0	0.00085252	0.0	0.0	2e-08	495.86238996	751.94784366	777.61952737	18.09811018	-0.03891353	-0.37656293
0.0134	7.06262	2.397e-05	0.0	0.0	0.0	0.00085132	0.0	0.0	2e-08	496.89317392	751.80358982	777.32591066	18.0158724	-0.03975552	-0.37633237
0.0135	7.11286	2.522e-05	0.0	0.0	0.0	0.00085007	0.0	0.0	3e-08	497.91867178	751.65601266	777.03362039	17.9339953	-0.04052907	-0.37610286
0.0136	7.16306	2.652e-05	0.0	0.0	0.0	0.00084876	0.0	0.0	3e-08	498.9389101	751.50529461	776.74264979	17.85247912	-0.0412488	-0.37587438
0.0137	7.21322	2.788e-05	0.0	0.0	0.0	0.0008474	0.0	0.0	3e-08	499.95391528	751.35159238	776.45299221	17.77132103	-0.04190246	-0.37564694
0.0138	7.26335	2.929e-05	0.0	0.0	0.0	0.00084599	0.0	0.0	3e-08	500.96371344	751.19509189	776.16464088	17.69052049	-0.04249755	-0.37542052
0.0139	7.31344	3.076e-05	0.0	0.0	0.0	0.00084452	0.0	0.0	3e-08	501.96833055	751.03595674	775.87758918	17.61007634	-0.04303628	-0.37519512
0.014	7.36349	3.229e-05	0.0	0.0	0.0	0.00084298	0.0	0.0	3e-08	502.9677924	750.87434383	775.59183052	17.52998742	-0.04352069	-0.37497074
0.0141	7.4135	3.389e-05	0.0	0.0	0.0	0.00084139	0.0	0.0	3e-08	503.96212465	750.71039386	775.30735843	17.45025345	-0.04396091	-0.37474737
0.0142	7.46348	3.554e-05	0.0	0.0	0.0	0.00083974	0.0	0.0	4e-08	504.9513528	750.54423418	775.02416648	17.37087224	-0.04434916	-0.374525
0.0143	7.51341	3.726e-05	0.0	0.0	0.0	0.00083802	0.0	0.0	4e-08	505.9355021	750.37600496	774.74224825	17.29184301	-0.04469096	-0.37430363
0.0144	7.56331	3.904e-05	0.0	0.0	0.0	0.00083623	0.0	0.0	4e-08	506.91459768	750.2058317	774.46159739	17.21316463	-0.04498819	-0.37408326
0.0145	7.61318	4.089e-05	0.0	0.0	0.0	0.00083438	0.0	0.0	4e-08	507.88866448	750.03383408	774.18220757	17.13483595	-0.04524264	-0.37386388
0.0146	7.663	4.281e-05	0.0	0.0	0.0	0.00083245	0.0	0.0	4e-08	508.85772734	749.86012344	773.90407258	17.05685593	-0.04545866	-0.37364548
0.0147	7.71279	4.481e-05	0.0	0.0	0.0	0.00083046	0.0	0.0	4e-08	509.82181092	749.68480535	773.6271862	16.97922329	-0.04563461	-0.37342806
0.0148	7.76254	4.687e-05	0.0	0.0	0.0	0.00082839	0.0	0.0	5e-08	510.78093971	749.50798414	773.35154227	16.90193691	-0.04577322	-0.37321162
0.0149	7.81225	4.901e-05	0.0	0.0	0.0	0.00082625	0.0	0.0	5e-08	511.73513804	749.32975775	773.07713467	16.82499563	-0.04587592	-0.37299615
0.015	7.86192	5.122e-05	0.0	0.0	0.0	0.00082404	0.0	0.0	5e-08	512.6844301	749.15021982	772.80395733	16.7483983	-0.04594405	-0.37278164
0.0151	7.91156	5.352e-05	0.0	0.0	0.0	0.00082174	0.0	0.0	5e-08	513.62884	748.96945744	772.53200421	16.67214374	-0.04598122	-0.3725681
0.0152	7.96116	5.589e-05	0.0	0.0	0.0	0.00081937	0.0	0.0	6e-08	514.56839167	748.78755448	772.26126934	16.59623078	-0.04598568	-0.37235551
0.0153	8.01072	5.834e-05	0.0	0.0	0.0	0.00081691	0.0	0.0	6e-08	515.5031089	748.60459357	771.99174675	16.52065823	-0.04595963	-0.37214388
0.0154	8.06024	6.088e-05	0.0	0.0	0.0	0.00081437	0.0	0.0	6e-08	516.43301535	748.42065301	771.72343053	16.44542492	-0.04590409	-0.37193319
0.0155	8.10973	6.35e-05	0.0	0.0	0.0	0.00081175	0.0	0.0	6e-08	517.35813454	748.23580828	771.45631479	16.37052966	-0.04581999	-0.37172345
0.0156	8.15918	6.62e-05	0.0	0.0	0.0	0.00080904	0.0	0.0	7e-08	518.27848996	748.05012449	771.19039371	16.29597155	-0.04571303	-0.37151464
0.0157	8.20859	6.9e-05	0.0	0.0	0.0	0.00080625	0.0	0.0	7e-08	519.19410492	747.86366788	770.9256615	16.22174904	-0.04557806	-0.37130676
0.0158	8.25796	7.188e-05	0.0	0.0	0.0	0.00080336	0.0	0.0	7e-08	520.10500262	747.67650596	770.66211237	16.14786107	-0.04541818	-0.37109982
0.0159	8.3073	7.485e-05	0.0	0.0	0.0	0.00080038	0.0	0.0	7e-08	521.01120615	747.48870133	770.3997406	16.07430646	-0.04523422	-0.3708938
0.016	8.35659	7.792e-05	0.0	0.0	0.0	0.00079731	0.0	0.0	8e-08	521.91273851	747.30031455	770.13854047	16.00108401	-0.04502691	-0.3706887
0.0161	8.40585	8.108e-05	0.0	0.0	0.0	0.00079415	0.0	0.0	8e-08	522.80962265	747.11139451	769.87850635	15.92819287	-0.04480203	-0.37048451
0.0162	8.45508	8.433e-05	0.0	0.0	0.0	0.00079089	0.0	0.0	8e-08	523.7018814	746.92199492	769.61963262	15.85563143	-0.0445539	-0.37028124
0.0163	8.50426	8.768e-05	0.0	0.0	0.0	0.00078754	0.0	0.0	9e-08	524.58953749	746.73216931	769.36191366	15.78339866	-0.04428569	-0.37007887
0.0164	8.55341	9.113e-05	0.0	0.0	0.0	0.00078409	0.0	0.0	9e-08	525.47261358	746.54196703	769.10534392	15.71149338	-0.04399813	-0.36987741
0.0165	8.60251	9.467e-05	0.0	0.0	0.0	0.00078054	0.0	0.0	9e-08	526.35113223	746.35143566	768.84991784	15.63991439	-0.0436919	-0.36967684
0.0166	8.65158	9.832e-05	0.0	0.0	0.0	0.00077689	0.0	0.0	1e-07	527.22511603	746.16061483	768.59562996	15.56866057	-0.04337046	-0.36947717
0.0167	8.70062	0.00010207	0.0	0.0	0.0	0.00077313	0.0	0.0	1e-07	528.09458743	745.96954803	768.3424748	15.49773065	-0.04303085	-0.36927839
0.0168	8.74961	0.00010592	0.0	0.0	0.0	0.00076928	0.0	0.0	1.1e-07	528.95956882	745.77827678	768.09044692	15.42712348	-0.0426751	-0.36908049
0.0169	8.79857	0.00010988	0.0	0.0	0.0	0.00076532	0.0	0.0	1.1e-07	529.82008256	745.58684009	767.83954091	15.35683787	-0.04230382	-0.36888347
0.017	8.84749	0.00011394	0.0	0.0	0.0	0.00076126	0.0	0.0	1.1e-07	530.67615094	745.3952755	767.58975138	15.28687262	-0.04191764	-0.36868733
0.0171	8.89637	0.0001181	0.0	0.0	0.0	0.00075709	0.0	0.0	1.2e-07	531.52779626	745.20361606	767.34107301	15.21722635	-0.04151817	-0.36849206
0.0172	8.94521	0.00012237	0.0	0.0	0.0	0.00075281	0.0	0.0	1.2e-07	532.37504074	745.01189671	767.09350046	15.14789811	-0.04110454	-0.36829767
0.0173	8.99401	0.00012675	0.0	0.0	0.0	0.00074843	0.0	0.0	1.3e-07	533.21790659	744.82015036	766.84702844	15.07888659	-0.04067783	-0.36810413
0.0174	9.04278	0.00013124	0.0	0.0	0.0	0.00074394	0.0	0.0	1.3e-07	534.05641597	744.62840852	766.60165168	15.01019061	-0.04023851	-0.36791145
0.0175	9.09151	0.00013583	0.0	0.0	0.0	0.00073934	0.0	0.0	1.4e-07	534.89059104	744.43670163	766.35736495	14.94180884	-0.03978764	-0.36771963
0.0176	9.1402	0.00014053	0.0	0.0	0.0	0.00073463	0.0	0.0	1.4e-07	535.72045395	744.24505474	766.11416306	14.87374014	-0.03932532	-0.36752867
0.0177	9.18885	0.00014534	0.0	0.0	0.0	0.00072981	0.0	0.0	1.5e-07	536.54602682	744.053497	765.87204082	14.8059833	-0.03885186	-0.36733855
0.0178	9.23747	0.00015026	1e-08	0.0	0.0	0.00072489	0.0	0.0	1.5e-07	537.36733178	743.86205484	765.63099306	14.73853708	-0.03836781	-0.36714927
0.0179	9.28605	0.0001553	1e-08	0.0	0.0	0.00071985	0.0	0.0	1.6e-07	538.18439095	743.67075366	765.39101467	14.67140025	-0.03787355	-0.36696083
0.018	9.33458	0.00016044	1e-08	0.0	0.0	0.0007147	0.0	0.0	1.6e-07	538.99722646	743.47961788	765.15210055	14.60457144	-0.03736995	-0.36677323
0.0181	9.38308	0.00016569	1e-08	0.0	0.0	0.00070945	0.0	0.0	1.7e-07	539.80586041	743.28866752	764.91424562	14.53804955	-0.03685685	-0.36658646
0.0182	9.43155	0.00017105	1e-08	0.0	0.0	0.00070408	0.0	0.0	1.7e-07	540.61031496	743.09792627	764.67744483	14.47183329	-0.03633476	-0.36640052
0.0183	9.47997	0.00017651	1e-08	0.0	0.0	0.00069861	0.0	0.0	1.8e-07	541.41061228	742.90741532	764.44169317	14.40592141	-0.03580402	-0.3662154
0.0184	9.52836	0.00018209	1e-08	0.0	0.0	0.00069302	0.0	0.0	1.8e-07	542.20677455	742.71715513	764.20698563	14.34031264	-0.03526492	-0.36603111
0.0185	9.57671	0.00018778	1e-08	0.0	0.0	0.00068733	1e-08	0.0	1.9e-07	542.99882398	742.52716475	763.97331725	14.27500567	-0.03471893	-0.36584762
0.0186	9.62502	0.00019357	1e-08	0.0	0.0	0.00068153	1e-08	0.0	1.9e-07	543.78678273	742.33745692	763.7406831	14.2099993	-0.03416506	-0.36566495
0.0187	9.67329	0.00019947	1e-08	0.0	0.0	0.00067562	1e-08	0.0	2e-07	544.57067309	742.14805095	763.50907825	14.14529222	-0.03360407	-0.36548309
0.0188	9.72152	0.00020548	1e-08	0.0	0.0	0.0006696	1e-08	0.0	2.1e-07	545.35051736	741.95896244	763.2784978	14.08088316	-0.03303625	-0.36530203
0.0189	9.76972	0.0002116	1e-08	0.0	0.0	0.00066348	1e-08	0.0	2.1e-07	546.12633787	741.77020603	763.04893691	14.01677084	-0.0324619	-0.36512178
0.019	9.81787	0.00021781	1e-08	0.0	0.0	0.00065726	1e-08	0.0	2.2e-07	546.89815698	741.58179505	762.82039071	13.95295382	-0.03188145	-0.36494232
0.0191	9.86599	0.00022413	1e-08	0.0	0.0	0.00065093	1e-08	0.0	2.2e-07	547.66599698	741.39373996	762.59285441	13.88943096	-0.03129497	-0.36476365
0.0192	9.91407	0.00023056	1e-08	0.0	0.0	0.0006445	1e-08	0.0	2.3e-07	548.42988037	741.20605302	762.3663232	13.8262009	-0.0307028	-0.36458577
0.0193	9.96212	0.00023708	2e-08	0.0	0.0	0.00063797	1e-08	0.0	2.4e-07	549.18982964	741.01874443	762.14079233	13.76326233	-0.03010515	-0.36440868
0.0194	10.01012	0.0002437	2e-08	0.0	0.0	0.00063134	1e-08	0.0	2.4e-07	549.94586732	740.83182334	761.91625706	13.70061392	-0.02950226	-0.36423237
0.0195	10.05809	0.00025041	2e-08	0.0	0.0	0.00062461	1e-08	0.0	2.5e-07	550.69801595	740.64529779	761.69271266	13.63825418	-0.02889399	-0.36405684
0.0196	10.10601	0.00025723	2e-08	0.0	0.0	0.00061779	1e-08	0.0	2.6e-07	551.44629801	740.4591744	761.47015444	13.57618197	-0.0282809	-0.36388208
0.0197	10.1539	0.00026413	2e-08	0.0	0.0	0.00061087	1e-08	0.0	2.6e-07	552.19073621	740.2734594	761.24857774	13.51439587	-0.02766303	-0.36370809
0.0198	10.20175	0.00027113	2e-08	0.0	0.0	0.00060387	1e-08	0.0	2.7e-07	552.93135326	740.08815778	761.02797791	13.45289453	-0.0270405	-0.36353487
0.0199	10.24957	0.00027821	2e-08	0.0	1e-08	0.00059678	2e-08	0.0	2.8e-07	553.66817189	739.90327349	760.80835033	13.39167658	-0.02641344	-0.36336241
0.02	10.29734	0.00028538	2e-08	0.0	1e-08	0.0005896	2e-08	0.0	2.9e-07	554.40121482	739.71880906	760.58969041	13.33074055	-0.02578186	-0.36319072
0.0201	10.34508	0.00029263	3e-08	0.0	1e-08	0.00058234	2e-08	0.0	2.9e-07	555.13050472	739.5347655	760.37199358	13.27008518	-0.02514596	-0.36301978
0.0202	10.39278	0.00029996	3e-08	0.0	1e-08	0.00057499	2e-08	0.0	3e-07	555.85606449	739.35114375	760.15525527	13.20970905	-0.02450576	-0.36284959
0.0203	10.44043	0.00030737	3e-08	0.0	1e-08	0.00056757	2e-08	0.0	3.1e-07	556.57791702	739.16794325	759.93947097	13.14961074	-0.02386131	-0.36268015
0.0204	10.48806	0.00031485	3e-08	0.0	1e-08	0.00056008	2e-08	0.0	3.2e-07	557.29608521	738.98516233	759.72463617	13.08978887	-0.02321264	-0.36251145
0.0205	10.53564	0.00032241	3e-08	0.0	1e-08	0.00055251	2e-08	0.0	3.2e-07	558.0105919	738.80279764	759.5107464	13.03024203	-0.02255995	-0.3623435
0.0206	10.58318	0.00033003	4e-08	0.0	1e-08	0.00054487	3e-08	1e-08	3.3e-07	558.72145989	738.6208443	759.2977972	12.97096878	-0.02190302	-0.36217629
0.0207	10.63069	0.00033772	4e-08	0.0	1e-08	0.00053717	3e-08	1e-08	3.4e-07	559.42871221	738.43929732	759.08578413	12.91196772	-0.02124191	-0.36200981
0.0208	10.67815	0.00034547	4e-08	0.0	1e-08	0.00052941	3e-08	1e-08	3.5e-07	560.13237184	738.25815003	758.87470277	12.8532374	-0.02057662	-0.36184407
0.0209	10.72558	0.00035328	4e-08	0.0	1e-08	0.00052159	3e-08	1e-08	3.5e-07	560.83246176	738.07739451	758.66454875	12.79477638	-0.01990708	-0.36167905
0.021	10.77297	0.00036114	5e-08	0.0	1e-08	0.00051371	4e-08	1e-08	3.6e-07	561.52900481	737.89702146	758.45531769	12.73658332	-0.01923329	-0.36151475
0.0211	10.82032	0.00036905	5e-08	0.0	1e-08	0.00050579	4e-08	1e-08	3.7e-07	562.22202385	737.71702027	758.24700526	12.67865664	-0.01855511	-0.36135118
0.0212	10.86764	0.00037701	5e-08	0.0	1e-08	0.00049782	4e-08	1e-08	3.8e-07	562.91154188	737.53737923	758.03960711	12.62099494	-0.01787249	-0.36118833
0.0213	10.91491	0.000385	5e-08	0.0	1e-08	0.0004898	4e-08	1e-08	3.9e-07	563.59758185	737.35808525	757.83311896	12.56359675	-0.01718531	-0.36102619
0.0214	10.96215	0.00039304	6e-08	0.0	2e-08	0.00048175	5e-08	1e-08	3.9e-07	564.28016665	737.17912389	757.62753653	12.5064606	-0.01649345	-0.36086476
0.0215	11.00934	0.00040111	6e-08	0.0	2e-08	0.00047366	5e-08	1e-08	4e-07	564.95931902	737.00048008	757.42285554	12.44958521	-0.01579659	-0.36070404
0.0216	11.0565	0.00040922	6e-08	0.0	2e-08	0.00046554	5e-08	1e-08	4.1e-07	565.63506167	736.82213724	757.21907177	12.39296887	-0.01509479	-0.36054402
0.0217	11.10362	0.00041734	7e-08	0.0	2e-08	0.0004574	6e-08	1e-08	4.2e-07	566.30741743	736.644077	757.016181	12.33661018	-0.0143878	-0.36038471
0.0218	11.1507	0.00042549	7e-08	0.0	2e-08	0.00044923	6e-08	1e-08	4.3e-07	566.97640901	736.46627996	756.81417903	12.28050766	-0.01367542	-0.36022609
0.0219	11.19775	0.00043366	8e-08	0.0	2e-08	0.00044105	6e-08	1e-08	4.3e-07	567.64205906	736.28872543	756.61306168	12.22465983	-0.01295743	-0.36006817
0.022	11.24475	0.00044183	8e-08	0.0	2e-08	0.00043285	7e-08	1e-08	4.4e-07	568.30438997	736.11139267	756.4128248	12.16906552	-0.01223349	-0.35991094
0.0221	11.29172	0.00045002	8e-08	0.0	2e-08	0.00042465	7e-08	1e-08	4.5e-07	568.96342416	735.93425906	756.21346425	12.11372282	-0.01150348	-0.35975439
0.0222	11.33864	0.0004582	9e-08	0.0	3e-08	0.00041644	8e-08	2e-08	4.6e-07	569.61918405	735.75730019	756.0149759	12.05863041	-0.0107671	-0.35959853
0.0223	11.38553	0.00046639	9e-08	0.0	3e-08	0.00040823	8e-08	2e-08	4.7e-07	570.27169189	735.58049086	755.81735567	12.00378678	-0.01002403	-0.35944336
0.0224	11.43238	0.00047457	1e-07	0.0	3e-08	0.00040003	9e-08	2e-08	4.8e-07	570.92096984	735.40380465	755.62059947	11.94919045	-0.00927399	-0.35928886
0.0225	11.47919	0.00048274	1e-07	0.0	3e-08	0.00039184	9e-08	2e-08	4.8e-07	571.56703978	735.22721559	755.42470324	11.89484043	-0.00851686	-0.35913504
0.0226	11.52596	0.00049089	1.1e-07	0.0	3e-08	0.00038367	1e-07	2e-08	4.9e-07	572.20992357	735.05069545	755.22966294	11.84073458	-0.00775203	-0.35898189
0.0227	11.57269	0.00049902	1.2e-07	0.0	4e-08	0.00037551	1e-07	2e-08	5e-07	572.84964298	734.87421465	755.03547454	11.78687166	-0.00697926	-0.3588294
0.0228	11.61939	0.00050713	1.2e-07	0.0	4e-08	0.00036738	1.1e-07	2e-08	5.1e-07	573.48621957	734.69774296	754.84213403	11.73325018	-0.00619818	-0.35867759
0.0229	11.66604	0.00051521	1.3e-07	0.0	4e-08	0.00035928	1.2e-07	2e-08	5.2e-07	574.11967477	734.52124911	754.64963744	11.67986868	-0.00540842	-0.35852644
0.023	11.71266	0.00052326	1.3e-07	0.0	4e-08	0.00035121	1.2e-07	2e-08	5.2e-07	574.7500297	734.34470287	754.45798078	11.62672632	-0.00461009	-0.35837594
0.0231	11.75924	0.00053126	1.4e-07	0.0	4e-08	0.00034317	1.3e-07	3e-08	5.3e-07	575.37730544	734.16807132	754.26716011	11.57382079	-0.00380213	-0.3582261
0.0232	11.80578	0.00053923	1.5e-07	0.0	5e-08	0.00033518	1.4e-07	3e-08	5.4e-07	576.00152284	733.99132086	754.07717148	11.52115095	-0.0029844	-0.35807692
0.0233	11.85228	0.00054714	1.6e-07	0.0	5e-08	0.00032724	1.5e-07	3e-08	5.5e-07	576.62270254	733.81441738	753.88801098	11.46871535	-0.00215646	-0.35792839
0.0234	11.89874	0.00055501	1.6e-07	0.0	5e-08	0.00031934	1.6e-07	3e-08	5.6e-07	577.24086498	733.63732604	753.69967469	11.41651257	-0.00131792	-0.3577805
0.0235	11.94516	0.00056282	1.7e-07	0.0	6e-08	0.00031151	1.7e-07	3e-08	5.6e-07	577.85603035	733.46001376	753.51215874	11.36454182	-0.00046895	-0.35763326
0.0236	11.99154	0.00057056	1.8e-07	0.0	6e-08	0.00030373	1.7e-07	3e-08	5.7e-07	578.46821864	733.2824443	753.32545925	11.3128008	0.00039172	-0.35748665
0.0237	12.03789	0.00057825	1.9e-07	0.0	6e-08	0.00029601	1.8e-07	4e-08	5.8e-07	579.07744957	733.10458158	753.13957237	11.26128843	0.00126421	-0.35734069
0.0238	12.08419	0.00058586	2e-07	0.0	6e-08	0.00028837	1.9e-07	4e-08	5.9e-07	579.68374265	732.92638925	752.95449425	11.2100033	0.00214897	-0.35719536
0.0239	12.13046	0.00059341	2.1e-07	0.0	7e-08	0.00028079	2e-07	4e-08	5.9e-07	580.2871171	732.74783058	752.77022106	11.15894439	0.00304605	-0.35705067
0.024	12.17669	0.00060087	2.1e-07	0.0	7e-08	0.00027329	2.2e-07	4e-08	6e-07	580.88759197	732.56887118	752.58674901	11.10811002	0.00395624	-0.3569066
0.0241	12.22287	0.00060826	2.2e-07	0.0	8e-08	0.00026587	2.3e-07	5e-08	6.1e-07	581.48518595	732.38947336	752.40407428	11.05749884	0.00487997	-0.35676316
0.0242	12.26902	0.00061556	2.3e-07	0.0	8e-08	0.00025853	2.4e-07	5e-08	6.2e-07	582.07991745	732.20960046	752.22219311	11.00710956	0.00581765	-0.35662034
0.0243	12.31513	0.00062278	2.4e-07	0.0	8e-08	0.00025128	2.5e-07	5e-08	6.2e-07	582.67180461	732.02921584	752.04110172	10.95694083	0.00676974	-0.35647814
0.0244	12.3612	0.0006299	2.6e-07	0.0	9e-08	0.00024412	2.7e-07	5e-08	6.3e-07	583.26086528	731.84828302	751.86079635	10.90699176	0.00773609	-0.35633656
0.0245	12.40724	0.00063693	2.7e-07	0.0	9e-08	0.00023705	2.8e-07	6e-08	6.4e-07	583.84711723	731.66676751	751.68127328	10.85726058	0.00871781	-0.3561956
0.0246	12.45323	0.00064386	2.8e-07	0.0	1e-07	0.00023007	2.9e-07	6e-08	6.5e-07	584.43057763	731.4846328	751.50252878	10.80774616	0.0097151	-0.35605524
0.0247	12.49918	0.0006507	2.9e-07	0.0	1e-07	0.0002232	3.1e-07	6e-08	6.5e-07	585.01126345	731.30184359	751.32455913	10.75844724	0.01072841	-0.35591549
0.0248	12.5451	0.00065743	3e-07	0.0	1.1e-07	0.00021643	3.2e-07	7e-08	6.6e-07	585.58919135	731.11836505	751.14736064	10.70936257	0.01175818	-0.35577635
0.0249	12.59097	0.00066405	3.2e-07	0.0	1.1e-07	0.00020976	3.4e-07	7e-08	6.7e-07	586.16437769	730.93416299	750.97092962	10.6604913	0.0128041	-0.35563781
0.025	12.63681	0.00067057	3.3e-07	0.0	1.2e-07	0.00020319	3.6e-07	7e-08	6.7e-07	586.73683878	730.7492047	750.7952624	10.61183178	0.0138674	-0.35549988
0.0251	12.68261	0.00067698	3.4e-07	0.0	1.2e-07	0.00019674	3.7e-07	8e-08	6.8e-07	587.30659023	730.56345706	750.62035533	10.56338297	0.0149482	-0.35536253
0.0252	12.72837	0.00068327	3.6e-07	0.0	1.3e-07	0.0001904	3.9e-07	8e-08	6.8e-07	587.87364746	730.37688821	750.44620475	10.51514369	0.01604687	-0.35522579
0.0253	12.77409	0.00068945	3.7e-07	0.0	1.4e-07	0.00018417	4.1e-07	8e-08	6.9e-07	588.43802559	730.18946721	750.27280704	10.46711278	0.01716382	-0.35508963
0.0254	12.81977	0.00069551	3.8e-07	0.0	1.4e-07	0.00017806	4.3e-07	9e-08	7e-07	588.99973939	730.00116409	750.10015857	10.41928932	0.01829893	-0.35495406
0.0255	12.86541	0.00070146	4e-07	0.0	1.5e-07	0.00017206	4.5e-07	9e-08	7e-07	589.55880355	729.81195003	749.92825575	10.37167202	0.01945292	-0.35481908
0.0256	12.91101	0.00070728	4.2e-07	0.0	1.6e-07	0.00016619	4.7e-07	1e-07	7.1e-07	590.1152322	729.6217973	749.75709497	10.32425985	0.02062597	-0.35468468
0.0257	12.95657	0.00071298	4.3e-07	0.0	1.6e-07	0.00016043	4.9e-07	1e-07	7.1e-07	590.66903923	729.43067944	749.58667265	10.27705177	0.02181835	-0.35455086
0.0258	13.00209	0.00071856	4.5e-07	0.0	1.7e-07	0.00015479	5.1e-07	1e-07	7.2e-07	591.22023827	729.23857104	749.41698523	10.23004671	0.0230302	-0.35441761
0.0259	13.04758	0.00072402	4.7e-07	0.0	1.8e-07	0.00014927	5.3e-07	1.1e-07	7.3e-07	591.76884264	729.04544804	749.24802915	10.18324368	0.02426186	-0.35428494
0.026	13.09302	0.00072936	4.8e-07	0.0	1.9e-07	0.00014388	5.6e-07	1.1e-07	7.3e-07	592.31486531	728.851288	749.07980086	10.13664167	0.02551353	-0.35415285
0.0261	13.13842	0.00073456	5e-07	0.0	1.9e-07	0.00013861	5.8e-07	1.2e-07	7.4e-07	592.85831901	728.65606986	748.91229684	10.09023963	0.02678543	-0.35402132
0.0262	13.18379	0.00073965	5.2e-07	0.0	2e-07	0.00013347	6.1e-07	1.2e-07	7.4e-07	593.39921614	728.45977368	748.74551357	10.04403665	0.02807773	-0.35389035
0.0263	13.22912	0.0007446	5.4e-07	0.0	2.1e-07	0.00012844	6.3e-07	1.3e-07	7.5e-07	593.93756882	728.26238155	748.57944754	9.99803176	0.02939062	-0.35375995
0.0264	13.2744	0.00074944	5.6e-07	0.0	2.2e-07	0.00012355	6.6e-07	1.4e-07	7.5e-07	594.47338884	728.06387702	748.41409526	9.95222402	0.03072424	-0.35363011
0.0265	13.31965	0.00075414	5.8e-07	0.0	2.3e-07	0.00011877	6.9e-07	1.4e-07	7.6e-07	595.0066878	727.86424513	748.24945325	9.90661256	0.03207859	-0.35350083
0.0266	13.36486	0.00075872	6e-07	0.0	2.4e-07	0.00011413	7.2e-07	1.5e-07	7.6e-07	595.53747699	727.6634725	748.08551804	9.86119644	0.03345393	-0.35337211
0.0267	13.41003	0.00076317	6.2e-07	0.0	2.5e-07	0.0001096	7.5e-07	1.5e-07	7.7e-07	596.0657674	727.46154779	747.92228618	9.8159748	0.0348503	-0.35324393
0.0268	13.45516	0.0007675	6.4e-07	0.0	2.6e-07	0.0001052	7.8e-07	1.6e-07	7.7e-07	596.59156975	727.25846135	747.75975423	9.77094679	0.03626773	-0.35311631
0.0269	13.50025	0.0007717	6.6e-07	0.0	2.7e-07	0.00010092	8.1e-07	1.7e-07	7.7e-07	597.11489464	727.05420465	747.59791875	9.72611162	0.03770605	-0.35298923
0.027	13.5453	0.00077578	6.9e-07	0.0	2.8e-07	9.677e-05	8.4e-07	1.7e-07	7.8e-07	597.63575231	726.84877156	747.43677633	9.68146841	0.03916554	-0.3528627
0.0271	13.59031	0.00077974	7.1e-07	0.0	2.9e-07	9.273e-05	8.8e-07	1.8e-07	7.8e-07	598.15415276	726.6421577	747.27632357	9.6370164	0.04064607	-0.3527367
0.0272	13.63528	0.00078357	7.3e-07	0.0	3e-07	8.882e-05	9.1e-07	1.9e-07	7.9e-07	598.67010497	726.43436032	747.11655732	9.59270047	0.04214754	-0.35261125
0.0273	13.68021	0.00078728	7.6e-07	0.0	3.2e-07	8.502e-05	9.5e-07	2e-07	7.9e-07	599.18361579	726.22537821	746.95747502	9.54856162	0.04366995	-0.35248633
0.0274	13.7251	0.00079087	7.8e-07	0.0	3.3e-07	8.135e-05	9.8e-07	2e-07	7.9e-07	599.69469371	726.01521248	746.79907357	9.50457542	0.04521316	-0.35236195
0.0275	13.76995	0.00079435	8.1e-07	0.0	3.4e-07	7.779e-05	1.02e-06	2.1e-07	8e-07	600.2033457	725.80386599	746.64135027	9.46073133	0.04677707	-0.3522381
0.0276	13.81477	0.0007977	8.3e-07	0.0	3.5e-07	7.434e-05	1.06e-06	2.2e-07	8e-07	600.70958002	725.59134294	746.48430198	9.41708671	0.04836156	-0.35211479
0.0277	13.85954	0.00080094	8.6e-07	0.0	3.7e-07	7.101e-05	1.1e-06	2.3e-07	8e-07	601.2134034	725.37764967	746.32792602	9.37356185	0.04996644	-0.35199199
0.0278	13.90427	0.00080407	8.9e-07	0.0	3.8e-07	6.779e-05	1.14e-06	2.4e-07	8.1e-07	601.71482175	725.16279447	746.17221985	9.33017631	0.05159152	-0.35186973
0.0279	13.94897	0.00080708	9.1e-07	0.0	3.9e-07	6.469e-05	1.18e-06	2.5e-07	8.1e-07	602.21384225	724.94678726	746.01718058	9.28706138	0.05323663	-0.35174798
0.028	13.99362	0.00080998	9.4e-07	0.0	4.1e-07	6.169e-05	1.23e-06	2.6e-07	8.1e-07	602.71047904	724.729639	745.8628032	9.24411837	0.05490151	-0.35162676
0.0281	14.03823	0.00081277	9.7e-07	0.0	4.2e-07	5.879e-05	1.27e-06	2.6e-07	8.2e-07	603.20473916	724.51136331	745.7090848	9.20139849	0.05658591	-0.35150606
0.0282	14.08281	0.00081546	1e-06	0.0	4.4e-07	5.601e-05	1.32e-06	2.7e-07	8.2e-07	603.6966333	724.29197521	745.55602134	9.15892361	0.05828956	-0.35138587
0.0283	14.12734	0.00081804	1.03e-06	0.0	4.5e-07	5.332e-05	1.36e-06	2.8e-07	8.2e-07	604.18616834	724.07149091	745.40360987	9.11652083	0.0600122	-0.35126619
0.0284	14.17184	0.00082051	1.06e-06	0.0	4.7e-07	5.074e-05	1.41e-06	2.9e-07	8.2e-07	604.67335185	723.84992825	745.25184725	9.07439872	0.06175348	-0.35114702
0.0285	14.2163	0.00082289	1.09e-06	0.0	4.9e-07	4.825e-05	1.46e-06	3.1e-07	8.3e-07	605.1581949	723.627307	745.10072927	9.03249562	0.06351306	-0.35102836
0.0286	14.26071	0.00082517	1.12e-06	0.0	5e-07	4.586e-05	1.51e-06	3.2e-07	8.3e-07	605.64070698	723.40364829	744.95025216	8.99074586	0.0652906	-0.3509102
0.0287	14.30509	0.00082735	1.15e-06	0.0	5.2e-07	4.357e-05	1.56e-06	3.3e-07	8.3e-07	606.12089244	723.17897399	744.80041368	8.94919516	0.06708572	-0.35079255
0.0288	14.34942	0.00082943	1.19e-06	0.0	5.4e-07	4.136e-05	1.62e-06	3.4e-07	8.3e-07	606.59876047	722.9533081	744.65121012	8.90782075	0.06889801	-0.35067539
0.0289	14.39372	0.00083143	1.22e-06	0.0	5.6e-07	3.925e-05	1.67e-06	3.5e-07	8.4e-07	607.0743179	722.72667571	744.50263847	8.86661135	0.07072706	-0.35055872
0.029	14.43798	0.00083333	1.26e-06	0.0	5.8e-07	3.722e-05	1.73e-06	3.6e-07	8.4e-07	607.54757217	722.4991032	744.35469555	8.82561509	0.07257262	-0.35044255
0.0291	14.48219	0.00083515	1.29e-06	0.0	5.9e-07	3.528e-05	1.78e-06	3.7e-07	8.4e-07	608.01853102	722.27061819	744.20737808	8.78476503	0.07443404	-0.35032688
0.0292	14.52637	0.00083688	1.33e-06	0.0	6.1e-07	3.343e-05	1.84e-06	3.9e-07	8.4e-07	608.48719997	722.04124951	744.06068342	8.7440719	0.07631095	-0.35021169
0.0293	14.57051	0.00083852	1.36e-06	0.0	6.3e-07	3.165e-05	1.9e-06	4e-07	8.4e-07	608.95358478	721.81102718	743.91460887	8.70354071	0.07820289	-0.35009698
0.0294	14.61461	0.00084009	1.4e-06	0.0	6.5e-07	2.995e-05	1.96e-06	4.1e-07	8.5e-07	609.41769466	721.57998228	743.76915073	8.66324103	0.08010957	-0.34998276
0.0295	14.65866	0.00084158	1.44e-06	0.0	6.8e-07	2.832e-05	2.02e-06	4.3e-07	8.5e-07	609.87953549	721.348147	743.62430625	8.62307974	0.08203027	-0.34986903
0.0296	14.70268	0.00084299	1.47e-06	0.0	7e-07	2.677e-05	2.09e-06	4.4e-07	8.5e-07	610.33911385	721.11555457	743.48007254	8.58309138	0.08396458	-0.34975577
0.0297	14.74666	0.00084433	1.51e-06	0.0	7.2e-07	2.529e-05	2.15e-06	4.5e-07	8.5e-07	610.79643593	720.88223909	743.33644678	8.54323416	0.08591208	-0.34964299
0.0298	14.79059	0.0008456	1.55e-06	0.0	7.4e-07	2.388e-05	2.22e-06	4.7e-07	8.5e-07	611.25150646	720.64823539	743.19342661	8.50354403	0.08787217	-0.34953069
0.0299	14.83449	0.0008468	1.59e-06	0.0	7.6e-07	2.253e-05	2.29e-06	4.8e-07	8.5e-07	611.70433189	720.41357943	743.05100918	8.46400511	0.08984436	-0.34941885
0.03	14.87835	0.00084793	1.63e-06	0.0	7.9e-07	2.125e-05	2.36e-06	5e-07	8.5e-07	612.15491782	720.17830786	742.90919192	8.42461328	0.09182811	-0.3493075
0.0301	14.92217	0.00084899	1.67e-06	0.0	8.1e-07	2.003e-05	2.43e-06	5.1e-07	8.6e-07	612.60327387	719.94245766	742.76797105	8.38551066	0.09382294	-0.3491966
0.0302	14.96594	0.00085	1.72e-06	0.0	8.4e-07	1.887e-05	2.5e-06	5.3e-07	8.6e-07	613.04940799	719.70606668	742.62734334	8.3465505	0.09582823	-0.34908618
0.0303	15.00968	0.00085094	1.76e-06	0.0	8.6e-07	1.777e-05	2.58e-06	5.5e-07	8.6e-07	613.49332801	719.4691734	742.4873056	8.30779857	0.09784344	-0.34897622
0.0304	15.05338	0.00085182	1.8e-06	0.0	8.9e-07	1.672e-05	2.66e-06	5.6e-07	8.6e-07	613.93504231	719.23181672	742.3478545	8.26918183	0.09986813	-0.34886671
0.0305	15.09703	0.00085265	1.85e-06	0.0	9.1e-07	1.573e-05	2.73e-06	5.8e-07	8.6e-07	614.37455533	718.99403598	742.20898786	8.2307747	0.10190162	-0.34875767
0.0306	15.14065	0.00085343	1.89e-06	0.0	9.4e-07	1.479e-05	2.81e-06	6e-07	8.6e-07	614.81187679	718.75587092	742.07070202	8.19255847	0.10394339	-0.34864909
0.0307	15.18423	0.00085415	1.94e-06	0.0	9.6e-07	1.389e-05	2.89e-06	6.1e-07	8.6e-07	615.24701481	718.51736159	741.93299378	8.15453462	0.10599284	-0.34854095
0.0308	15.22776	0.00085482	1.98e-06	0.0	9.9e-07	1.305e-05	2.98e-06	6.3e-07	8.6e-07	615.679976	718.27854843	741.79586041	8.11663997	0.10804958	-0.34843327
0.0309	15.27126	0.00085544	2.03e-06	0.0	1.02e-06	1.224e-05	3.06e-06	6.5e-07	8.6e-07	616.11076686	718.0394721	741.65929923	8.07893423	0.11011285	-0.34832604
0.031	15.31472	0.00085602	2.08e-06	0.0	1.05e-06	1.148e-05	3.15e-06	6.7e-07	8.6e-07	616.53939467	717.80017333	741.52330738	8.04138805	0.11218213	-0.34821925
0.0311	15.35813	0.00085656	2.12e-06	0.0	1.08e-06	1.077e-05	3.23e-06	6.9e-07	8.6e-07	616.96586592	717.56069303	741.38788224	8.00402397	0.11425697	-0.34811291
0.0312	15.40151	0.00085705	2.17e-06	0.0	1.11e-06	1.009e-05	3.32e-06	7.1e-07	8.7e-07	617.39018898	717.32107268	741.25302064	7.9668144	0.1163367	-0.34800702
0.0313	15.44484	0.00085749	2.22e-06	0.0	1.14e-06	9.45e-06	3.41e-06	7.3e-07	8.7e-07	617.81236973	717.08135333	741.11872021	7.92976053	0.11842078	-0.34790156
0.0314	15.48814	0.0008579	2.27e-06	0.0	1.17e-06	8.84e-06	3.51e-06	7.5e-07	8.7e-07	618.2324146	716.8415762	740.98497843	7.89285726	0.12050866	-0.34779654
0.0315	15.53139	0.00085828	2.32e-06	0.0	1.2e-06	8.27e-06	3.6e-06	7.7e-07	8.7e-07	618.65032979	716.60178266	740.85179286	7.85609949	0.12259989	-0.34769196
0.0316	15.57461	0.00085861	2.38e-06	0.0	1.23e-06	7.73e-06	3.7e-06	7.9e-07	8.7e-07	619.06612123	716.3620142	740.71916117	7.81948107	0.1246938	-0.34758781
0.0317	15.61778	0.00085891	2.43e-06	0.0	1.27e-06	7.23e-06	3.8e-06	8.1e-07	8.7e-07	619.47979463	716.12231197	740.58708113	7.78299593	0.12678986	-0.3474841
0.0318	15.66091	0.00085918	2.48e-06	0.0	1.3e-06	6.75e-06	3.9e-06	8.3e-07	8.7e-07	619.89135539	715.88271712	740.45555063	7.74665703	0.12888755	-0.34738081
0.0319	15.70401	0.00085942	2.54e-06	0.0	1.33e-06	6.3e-06	4e-06	8.6e-07	8.7e-07	620.30081519	715.64327062	740.32456572	7.71059874	0.13098635	-0.34727796
0.032	15.74706	0.00085962	2.59e-06	0.0	1.37e-06	5.88e-06	4.1e-06	8.8e-07	8.7e-07	620.70818086	715.40401329	740.19412392	7.67466812	0.13308567	-0.34717553
0.0321	15.79007	0.0008598	2.65e-06	0.0	1.4e-06	5.48e-06	4.21e-06	9e-07	8.7e-07	621.11346099	715.16498572	740.06422225	7.63893682	0.13518498	-0.34707353
0.0322	15.83304	0.00085995	2.7e-06	0.0	1.44e-06	5.11e-06	4.32e-06	9.3e-07	8.7e-07	621.51666381	714.92622824	739.93485786	7.60332025	0.13728383	-0.34697195
0.0323	15.87598	0.00086007	2.76e-06	0.0	1.47e-06	4.76e-06	4.43e-06	9.5e-07	8.7e-07	621.91779485	714.68778087	739.80602873	7.5679125	0.13938162	-0.34687078
0.0324	15.91887	0.00086017	2.82e-06	0.0	1.51e-06	4.43e-06	4.54e-06	9.7e-07	8.7e-07	622.31686428	714.44968331	739.67773149	7.5326897	0.14147785	-0.34677004
0.0325	15.96172	0.00086024	2.87e-06	0.0	1.55e-06	4.12e-06	4.65e-06	1e-06	8.7e-07	622.71388095	714.21197483	739.54996318	7.49765543	0.14357199	-0.34666971
0.0326	16.00453	0.00086029	2.93e-06	0.0	1.59e-06	3.84e-06	4.77e-06	1.02e-06	8.7e-07	623.10885122	713.97469448	739.42272161	7.46271921	0.14566361	-0.3465698
0.0327	16.0473	0.00086032	2.99e-06	0.0	1.63e-06	3.57e-06	4.88e-06	1.05e-06	8.7e-07	623.50178263	713.73788076	739.29600425	7.42797593	0.14775213	-0.3464703
0.0328	16.09003	0.00086032	3.05e-06	0.0	1.67e-06	3.31e-06	5e-06	1.08e-06	8.7e-07	623.89268296	713.5015717	739.16980854	7.39338406	0.14983707	-0.3463712
0.0329	16.13271	0.00086031	3.12e-06	0.0	1.71e-06	3.08e-06	5.12e-06	1.1e-06	8.7e-07	624.28155945	713.26580491	739.0441321	7.35896512	0.15191802	-0.34627252
0.033	16.17536	0.00086028	3.18e-06	0.0	1.75e-06	2.86e-06	5.25e-06	1.13e-06	8.7e-07	624.66842054	713.030618	738.91897218	7.32468932	0.15399444	-0.34617424
0.0331	16.21797	0.00086023	3.24e-06	0.0	1.79e-06	2.65e-06	5.37e-06	1.16e-06	8.7e-07	625.05327272	712.79604753	738.7943267	7.29055822	0.15606587	-0.34607636
0.0332	16.26054	0.00086016	3.3e-06	0.0	1.83e-06	2.46e-06	5.5e-06	1.19e-06	8.7e-07	625.43612278	712.56212972	738.67019344	7.25656585	0.15813186	-0.34597889
0.0333	16.30306	0.00086007	3.37e-06	0.0	1.87e-06	2.28e-06	5.63e-06	1.22e-06	8.7e-07	625.8169788	712.32890051	738.54656987	7.22276872	0.16019204	-0.34588181
0.0334	16.34555	0.00085997	3.43e-06	0.0	1.92e-06	2.11e-06	5.76e-06	1.25e-06	8.7e-07	626.19584878	712.09639532	738.42345348	7.18910248	0.16224587	-0.34578514
0.0335	16.38799	0.00085985	3.5e-06	0.0	1.96e-06	1.95e-06	5.9e-06	1.28e-06	8.7e-07	626.57273973	711.86464886	738.30084208	7.15558901	0.16429296	-0.34568886
0.0336	16.4304	0.00085972	3.57e-06	0.0	2.01e-06	1.81e-06	6.03e-06	1.31e-06	8.7e-07	626.94765914	711.63369541	738.17873336	7.12220131	0.16633288	-0.34559297
0.0337	16.47276	0.00085957	3.63e-06	0.0	2.05e-06	1.67e-06	6.17e-06	1.34e-06	8.7e-07	627.32061246	711.40356875	738.05712563	7.08895649	0.16836523	-0.34549748
0.0338	16.51508	0.00085941	3.7e-06	0.0	2.1e-06	1.55e-06	6.31e-06	1.37e-06	8.7e-07	627.69160712	711.17430206	737.93601663	7.05584539	0.17038959	-0.34540238
0.0339	16.55736	0.00085923	3.77e-06	0.0	2.15e-06	1.43e-06	6.45e-06	1.4e-06	8.7e-07	628.06064964	710.94592793	737.81540437	7.02286375	0.17240556	-0.34530767
0.034	16.5996	0.00085905	3.84e-06	0.0	2.19e-06	1.32e-06	6.6e-06	1.43e-06	8.7e-07	628.42774844	710.71847833	737.69528637	6.99010847	0.17441273	-0.34521335
0.0341	16.6418	0.00085885	3.91e-06	0.0	2.24e-06	1.22e-06	6.75e-06	1.46e-06	8.7e-07	628.79291366	710.49198454	737.57565959	6.95748936	0.17641073	-0.34511942
0.0342	16.68396	0.00085864	3.98e-06	0.0	2.29e-06	1.12e-06	6.9e-06	1.5e-06	8.7e-07	629.15615293	710.26647734	737.45652181	6.92504706	0.17839919	-0.34502587
0.0343	16.72608	0.00085842	4.06e-06	0.0	2.34e-06	1.04e-06	7.05e-06	1.53e-06	8.7e-07	629.51747565	710.04198677	737.33787027	6.89278212	0.18037773	-0.3449327
0.0344	16.76816	0.00085819	4.13e-06	0.0	2.39e-06	9.6e-07	7.2e-06	1.57e-06	8.7e-07	629.87688755	709.81854234	737.2197033	6.8606074	0.18234605	-0.34483991
0.0345	16.8102	0.00085795	4.2e-06	0.0	2.45e-06	8.8e-07	7.36e-06	1.6e-06	8.7e-07	630.23439806	709.59617279	737.10201819	6.82863897	0.18430373	-0.3447475
0.0346	16.85219	0.00085769	4.28e-06	0.0	2.5e-06	8.1e-07	7.52e-06	1.64e-06	8.7e-07	630.59001606	709.37490619	736.98481236	6.79683798	0.18625046	-0.34465546
0.0347	16.89415	0.00085743	4.35e-06	0.0	2.55e-06	7.5e-07	7.68e-06	1.67e-06	8.7e-07	630.94374911	709.15476999	736.86808367	6.76512513	0.18818593	-0.3445638
0.0348	16.93606	0.00085716	4.43e-06	0.0	2.61e-06	6.9e-07	7.84e-06	1.71e-06	8.7e-07	631.2956019	708.93579112	736.75183081	6.73356297	0.19010979	-0.34447252
0.0349	16.97793	0.00085688	4.51e-06	0.0	2.66e-06	6.3e-07	8e-06	1.75e-06	8.7e-07	631.64558209	708.71799559	736.63605164	6.70211752	0.19202175	-0.3443816
0.035	17.01976	0.0008566	4.58e-06	0.0	2.72e-06	5.8e-07	8.17e-06	1.78e-06	8.7e-07	631.99369542	708.50140879	736.52074456	6.67077499	0.19392149	-0.34429106
0.0351	17.06155	0.0008563	4.66e-06	0.0	2.77e-06	5.3e-07	8.34e-06	1.82e-06	8.7e-07	632.33995279	708.28605569	736.40590651	6.63972461	0.19580876	-0.34420089
0.0352	17.1033	0.00085599	4.74e-06	0.0	2.83e-06	4.9e-07	8.52e-06	1.86e-06	8.7e-07	632.68436232	708.07196043	736.29153521	6.60875102	0.19768324	-0.34411108
0.0353	17.14501	0.00085568	4.82e-06	0.0	2.89e-06	4.5e-07	8.69e-06	1.9e-06	8.7e-07	633.02693116	707.85914645	736.17762871	6.57793366	0.19954467	-0.34402164
0.0354	17.18668	0.00085536	4.9e-06	0.0	2.95e-06	4.1e-07	8.87e-06	1.94e-06	8.7e-07	633.3676672	707.64763654	736.06418484	6.54722171	0.20139279	-0.34393255
0.0355	17.22831	0.00085503	4.98e-06	0.0	3e-06	3.8e-07	9.05e-06	1.98e-06	8.7e-07	633.70657558	707.43745273	735.95120226	6.51666015	0.20322734	-0.34384384
0.0356	17.26989	0.0008547	5.07e-06	0.0	3.06e-06	3.5e-07	9.23e-06	2.02e-06	8.7e-07	634.04366467	707.22861644	735.83867867	6.48623351	0.20504808	-0.34375548
0.0357	17.31144	0.00085436	5.15e-06	1e-08	3.13e-06	3.2e-07	9.42e-06	2.06e-06	8.7e-07	634.37894162	707.0211484	735.72661215	6.45593922	0.20685477	-0.34366748
0.0358	17.35294	0.00085401	5.23e-06	1e-08	3.19e-06	2.9e-07	9.6e-06	2.11e-06	8.8e-07	634.71241524	706.81506869	735.61500031	6.42584725	0.20864715	-0.34357983
0.0359	17.3944	0.00085365	5.32e-06	1e-08	3.25e-06	2.7e-07	9.79e-06	2.15e-06	8.8e-07	635.04409455	706.6103967	735.50384069	6.39588854	0.21042504	-0.34349255
0.036	17.43582	0.00085329	5.41e-06	1e-08	3.31e-06	2.5e-07	9.98e-06	2.19e-06	8.8e-07	635.37398761	706.40715108	735.39313114	6.36609376	0.21218821	-0.34340561
0.0361	17.4772	0.00085292	5.49e-06	1e-08	3.38e-06	2.2e-07	1.018e-05	2.24e-06	8.8e-07	635.70210323	706.20534985	735.28286927	6.33639882	0.21393646	-0.34331903
0.0362	17.51854	0.00085254	5.58e-06	1e-08	3.44e-06	2.1e-07	1.038e-05	2.28e-06	8.8e-07	636.02844512	706.00501041	735.17305423	6.30685108	0.2156696	-0.3432328
0.0363	17.55984	0.00085216	5.67e-06	1e-08	3.51e-06	1.9e-07	1.058e-05	2.33e-06	8.8e-07	636.35302216	705.80614939	735.06368364	6.2774313	0.21738743	-0.34314692
0.0364	17.60109	0.00085177	5.76e-06	1e-08	3.58e-06	1.7e-07	1.078e-05	2.37e-06	8.8e-07	636.67584112	705.6087828	734.95475574	6.24813229	0.21908979	-0.34306138
0.0365	17.64231	0.00085138	5.85e-06	1e-08	3.64e-06	1.6e-07	1.098e-05	2.42e-06	8.8e-07	636.99691024	705.41292599	734.84626837	6.21903896	0.22077649	-0.3429762
0.0366	17.68348	0.00085098	5.94e-06	1e-08	3.71e-06	1.4e-07	1.119e-05	2.47e-06	8.8e-07	637.31623919	705.21859371	734.73821892	6.19006396	0.22244738	-0.34289135
0.0367	17.72461	0.00085057	6.03e-06	1e-08	3.78e-06	1.3e-07	1.14e-05	2.52e-06	8.8e-07	637.63383497	705.02579995	734.63060562	6.16123899	0.22410231	-0.34280686
0.0368	17.7657	0.00085016	6.12e-06	1e-08	3.85e-06	1.2e-07	1.162e-05	2.56e-06	8.8e-07	637.94970587	704.8345581	734.52342628	6.13256119	0.22574112	-0.3427227
0.0369	17.80675	0.00084974	6.22e-06	1e-08	3.92e-06	1.1e-07	1.183e-05	2.61e-06	8.8e-07	638.26385683	704.64488046	734.41667973	6.10394646	0.22736359	-0.34263887
0.037	17.84776	0.00084931	6.31e-06	1e-08	3.99e-06	1e-07	1.205e-05	2.66e-06	8.8e-07	638.57629547	704.45677896	734.31036399	6.0754903	0.22896969	-0.34255539
0.0371	17.88872	0.00084888	6.4e-06	1e-08	4.07e-06	9e-08	1.227e-05	2.71e-06	8.8e-07	638.8870286	704.27026475	734.20447736	6.04715143	0.23055925	-0.34247223
0.0372	17.92965	0.00084845	6.5e-06	1e-08	4.14e-06	8e-08	1.249e-05	2.76e-06	8.8e-07	639.19606323	704.08534859	734.09901804	6.01897003	0.23213227	-0.34238942
0.0373	17.97053	0.000848	6.6e-06	1e-08	4.22e-06	8e-08	1.272e-05	2.82e-06	8.8e-07	639.50340778	703.90204133	733.99398389	5.99090316	0.23368855	-0.34230695
0.0374	18.01137	0.00084756	6.69e-06	1e-08	4.29e-06	7e-08	1.295e-05	2.87e-06	8.8e-07	639.80906854	703.72035227	733.88937334	5.962963	0.23522804	-0.3422248
0.0375	18.05217	0.0008471	6.79e-06	1e-08	4.37e-06	6e-08	1.318e-05	2.92e-06	8.8e-07	640.11305251	703.54029055	733.78518463	5.93514926	0.23675064	-0.34214299
0.0376	18.09293	0.00084664	6.89e-06	1e-08	4.44e-06	6e-08	1.341e-05	2.97e-06	8.8e-07	640.41536879	703.36186427	733.68141542	5.90753398	0.23825611	-0.3420615
0.0377	18.13365	0.00084618	6.99e-06	1e-08	4.52e-06	5e-08	1.365e-05	3.03e-06	8.8e-07	640.71602584	703.1850812	733.57806352	5.88004767	0.23974457	-0.34198035
0.0378	18.17432	0.00084571	7.09e-06	1e-08	4.6e-06	5e-08	1.389e-05	3.08e-06	8.8e-07	641.01503214	703.00994863	733.47512676	5.85272533	0.24121589	-0.34189952
0.0379	18.21496	0.00084524	7.19e-06	1e-08	4.68e-06	4e-08	1.413e-05	3.14e-06	8.8e-07	641.31239581	702.83647316	733.3726031	5.82544682	0.24266996	-0.34181902
0.038	18.25555	0.00084475	7.3e-06	1e-08	4.76e-06	4e-08	1.438e-05	3.2e-06	8.8e-07	641.60811818	702.66466054	733.27049244	5.79830981	0.24410676	-0.34173884
0.0381	18.2961	0.00084427	7.4e-06	1e-08	4.84e-06	4e-08	1.463e-05	3.25e-06	8.8e-07	641.90220785	702.49451619	733.16879259	5.77127272	0.24552621	-0.34165898
0.0382	18.33661	0.00084378	7.5e-06	1e-08	4.92e-06	3e-08	1.488e-05	3.31e-06	8.8e-07	642.19467012	702.32604483	733.06750234	5.74432218	0.24692828	-0.34157944
0.0383	18.37708	0.00084328	7.61e-06	1e-08	5.01e-06	3e-08	1.513e-05	3.37e-06	8.8e-07	642.48551273	702.15925084	732.96661973	5.71757239	0.24831292	-0.34150023
0.0384	18.4175	0.00084278	7.71e-06	1e-08	5.09e-06	3e-08	1.539e-05	3.43e-06	8.8e-07	642.77474324	701.99413805	732.86614291	5.69088916	0.24968009	-0.34142133
0.0385	18.45789	0.00084227	7.82e-06	1e-08	5.18e-06	2e-08	1.565e-05	3.49e-06	8.8e-07	643.06236673	701.83070954	732.7660707	5.66431398	0.25102976	-0.34134274
0.0386	18.49823	0.00084176	7.93e-06	1e-08	5.26e-06	2e-08	1.591e-05	3.55e-06	8.8e-07	643.34838931	701.66896798	732.66640167	5.63785861	0.25236194	-0.34126448
0.0387	18.53853	0.00084124	8.03e-06	1e-08	5.35e-06	2e-08	1.617e-05	3.61e-06	8.8e-07	643.63281809	701.50891579	732.56713408	5.61151401	0.2536766	-0.34118653
0.0388	18.57879	0.00084071	8.14e-06	1e-08	5.44e-06	2e-08	1.644e-05	3.67e-06	8.8e-07	643.91565919	701.35055466	732.46826648	5.58528412	0.25497374	-0.34110889
0.0389	18.619	0.00084018	8.25e-06	2e-08	5.53e-06	2e-08	1.671e-05	3.73e-06	8.8e-07	644.19691917	701.19388588	732.36979732	5.55917099	0.25625336	-0.34103157
0.039	18.65918	0.00083965	8.36e-06	2e-08	5.61e-06	1e-08	1.698e-05	3.8e-06	8.8e-07	644.47660787	701.03891022	732.27172406	5.53333415	0.2575154	-0.34095456
0.0391	18.69931	0.00083911	8.47e-06	2e-08	5.71e-06	1e-08	1.726e-05	3.86e-06	8.8e-07	644.75473857	700.88562789	732.17404318	5.50764565	0.25875994	-0.34087786
0.0392	18.7394	0.00083856	8.59e-06	2e-08	5.8e-06	1e-08	1.754e-05	3.93e-06	8.8e-07	645.03132104	700.73403884	732.07675219	5.48217999	0.25998697	-0.34080147
0.0393	18.77945	0.00083801	8.7e-06	2e-08	5.89e-06	1e-08	1.782e-05	3.99e-06	8.8e-07	645.30636847	700.58414248	731.97984758	5.45694784	0.26119651	-0.34072539
0.0394	18.81946	0.00083746	8.81e-06	2e-08	5.98e-06	1e-08	1.81e-05	4.06e-06	8.8e-07	645.57988103	700.43593702	731.88332968	5.43159307	0.2623884	-0.34064959
0.0395	18.85942	0.00083689	8.93e-06	2e-08	6.08e-06	1e-08	1.839e-05	4.12e-06	8.8e-07	645.85187054	700.28942074	731.78719537	5.40654939	0.26356286	-0.3405741
0.0396	18.89934	0.00083633	9.04e-06	2e-08	6.17e-06	1e-08	1.868e-05	4.19e-06	8.8e-07	646.12234658	700.14459131	731.69144223	5.38165543	0.26471983	-0.34049891
0.0397	18.93923	0.00083576	9.16e-06	2e-08	6.27e-06	1e-08	1.897e-05	4.26e-06	8.8e-07	646.39131679	700.00144605	731.59606839	5.35686176	0.26585943	-0.34042402
0.0398	18.97906	0.00083518	9.27e-06	2e-08	6.36e-06	1e-08	1.927e-05	4.33e-06	8.8e-07	646.65878681	699.85998245	731.50107258	5.332186	0.26698161	-0.34034942
0.0399	19.01886	0.0008346	9.39e-06	2e-08	6.46e-06	1e-08	1.956e-05	4.4e-06	8.8e-07	646.92476293	699.72019672	731.40645332	5.30759669	0.26808644	-0.34027512
0.04	19.05862	0.00083401	9.51e-06	2e-08	6.56e-06	1e-08	1.987e-05	4.47e-06	8.8e-07	647.18924963	699.58208501	731.31220967	5.28307001	0.26917397	-0.34020111
0.0401	19.09833	0.00083341	9.63e-06	2e-08	6.66e-06	0.0	2.017e-05	4.54e-06	8.8e-07	647.45225647	699.44564335	731.21833923	5.25880022	0.27024425	-0.3401274
0.0402	19.138	0.00083282	9.75e-06	2e-08	6.76e-06	0.0	2.048e-05	4.61e-06	8.8e-07	647.71378954	699.31086734	731.1248406	5.23454447	0.27129735	-0.34005398
0.0403	19.17763	0.00083221	9.87e-06	2e-08	6.86e-06	0.0	2.079e-05	4.68e-06	8.8e-07	647.97385309	699.17775221	731.03171291	5.21037611	0.27233332	-0.33998085
0.0404	19.21721	0.0008316	9.99e-06	2e-08	6.96e-06	0.0	2.11e-05	4.76e-06	8.8e-07	648.23245225	699.04629296	730.93895506	5.18630869	0.27335225	-0.33990802
0.0405	19.25676	0.00083099	1.011e-05	2e-08	7.06e-06	0.0	2.141e-05	4.83e-06	8.8e-07	648.48959528	698.91648422	730.84656501	5.16241624	0.2743542	-0.33983547
0.0406	19.29626	0.00083037	1.024e-05	2e-08	7.17e-06	0.0	2.173e-05	4.9e-06	8.8e-07	648.74529081	698.78832014	730.75454064	5.13864845	0.27533922	-0.33976321
0.0407	19.33572	0.00082974	1.036e-05	3e-08	7.27e-06	0.0	2.205e-05	4.98e-06	8.8e-07	648.99954564	698.66179464	730.66288034	5.11499107	0.27630738	-0.33969123
0.0408	19.37514	0.00082911	1.048e-05	3e-08	7.38e-06	0.0	2.238e-05	5.05e-06	8.8e-07	649.2523663	698.53690133	730.5715826	5.09144697	0.27725875	-0.33961954
0.0409	19.41451	0.00082848	1.061e-05	3e-08	7.48e-06	0.0	2.27e-05	5.13e-06	8.8e-07	649.50375946	698.41363354	730.48064586	5.06801669	0.27819342	-0.33954813
0.041	19.45384	0.00082784	1.074e-05	3e-08	7.59e-06	0.0	2.303e-05	5.21e-06	8.8e-07	649.75373199	698.29198428	730.3900685	5.04470385	0.27911146	-0.33947701
0.0411	19.49313	0.00082719	1.086e-05	3e-08	7.7e-06	0.0	2.337e-05	5.29e-06	8.8e-07	650.0022906	698.1719463	730.29984898	5.02151062	0.28001295	-0.33940616
0.0412	19.53238	0.00082654	1.099e-05	3e-08	7.81e-06	0.0	2.37e-05	5.37e-06	8.8e-07	650.24944223	698.05351209	730.20998565	4.99842796	0.28089799	-0.3393356
0.0413	19.57159	0.00082588	1.112e-05	3e-08	7.92e-06	0.0	2.404e-05	5.45e-06	8.8e-07	650.49519353	697.93667389	730.12047697	4.97546109	0.28176666	-0.33926531
0.0414	19.61075	0.00082522	1.125e-05	3e-08	8.03e-06	0.0	2.438e-05	5.53e-06	8.8e-07	650.73955119	697.82142369	730.03132139	4.95260636	0.28261904	-0.3391953
0.0415	19.64987	0.00082455	1.138e-05	3e-08	8.14e-06	0.0	2.473e-05	5.61e-06	8.8e-07	650.98252186	697.70775325	729.94251737	4.92986387	0.28345524	-0.33912557
0.0416	19.68895	0.00082388	1.151e-05	3e-08	8.26e-06	0.0	2.507e-05	5.69e-06	8.8e-07	651.22411217	697.59565406	729.85406338	4.90723286	0.28427548	-0.33905611
0.0417	19.72799	0.0008232	1.164e-05	3e-08	8.37e-06	0.0	2.542e-05	5.77e-06	8.8e-07	651.46432877	697.4851171	729.76595789	4.88471333	0.28507967	-0.33898693
0.0418	19.76698	0.00082252	1.177e-05	3e-08	8.48e-06	0.0	2.577e-05	5.86e-06	8.8e-07	651.70317826	697.37613379	729.67819936	4.8623052	0.28586778	-0.33891801
0.0419	19.80593	0.00082183	1.19e-05	4e-08	8.6e-06	0.0	2.613e-05	5.94e-06	8.8e-07	651.94066724	697.26869491	729.59078629	4.840007	0.28664053	-0.33884937
0.042	19.84484	0.00082114	1.204e-05	4e-08	8.72e-06	0.0	2.649e-05	6.02e-06	8.8e-07	652.17680232	697.16279101	729.50371716	4.81782027	0.28739717	-0.338781
0.0421	19.8837	0.00082044	1.217e-05	4e-08	8.83e-06	0.0	2.685e-05	6.11e-06	8.8e-07	652.41159012	697.05841328	729.41699043	4.79574239	0.28813851	-0.3387129
0.0422	19.92253	0.00081973	1.23e-05	4e-08	8.95e-06	0.0	2.721e-05	6.2e-06	8.8e-07	652.64503714	696.95555109	729.33060462	4.77377481	0.28886416	-0.33864506
0.0423	19.96131	0.00081903	1.244e-05	4e-08	9.07e-06	0.0	2.758e-05	6.28e-06	8.8e-07	652.87715001	696.85419542	729.24455822	4.75191732	0.28957416	-0.3385775
0.0424	20.00004	0.00081831	1.258e-05	4e-08	9.19e-06	0.0	2.795e-05	6.37e-06	8.8e-07	653.10793525	696.75433615	729.15884972	4.73016564	0.29026955	-0.33851019
0.0425	20.03874	0.00081759	1.271e-05	4e-08	9.31e-06	0.0	2.832e-05	6.46e-06	8.8e-07	653.33739937	696.65596273	729.07347766	4.70852419	0.29094927	-0.33844316
0.0426	20.07739	0.00081687	1.285e-05	4e-08	9.43e-06	0.0	2.87e-05	6.55e-06	8.8e-07	653.56554893	696.55906558	728.98844052	4.68698896	0.29161425	-0.33837638
0.0427	20.116	0.00081614	1.299e-05	4e-08	9.55e-06	0.0	2.907e-05	6.64e-06	8.8e-07	653.79239036	696.46363333	728.90373686	4.66556169	0.29226409	-0.33830987
0.0428	20.15457	0.0008154	1.313e-05	4e-08	9.68e-06	0.0	2.945e-05	6.73e-06	8.8e-07	654.01793019	696.36965606	728.81936518	4.64424215	0.29289885	-0.33824362
0.0429	20.19309	0.00081466	1.327e-05	5e-08	9.8e-06	0.0	2.984e-05	6.82e-06	8.8e-07	654.24217488	696.27712299	728.73532402	4.62302612	0.2935196	-0.33817762
0.043	20.23157	0.00081392	1.341e-05	5e-08	9.93e-06	0.0	3.022e-05	6.91e-06	8.8e-07	654.46513086	696.186023	728.65161193	4.60191789	0.29412525	-0.33811189
0.0431	20.27001	0.00081317	1.355e-05	5e-08	1.005e-05	0.0	3.061e-05	7.01e-06	8.8e-07	654.68680461	696.09634567	728.56822742	4.58091579	0.29471623	-0.33804642
0.0432	20.30841	0.00081241	1.369e-05	5e-08	1.018e-05	0.0	3.1e-05	7.1e-06	8.8e-07	654.90720256	696.00807991	728.48516905	4.56001736	0.2952932	-0.3379812
0.0433	20.34676	0.00081166	1.383e-05	5e-08	1.031e-05	0.0	3.14e-05	7.19e-06	8.8e-07	655.12633108	695.92121441	728.40243538	4.53922296	0.29585599	-0.33791623
0.0434	20.38507	0.00081089	1.398e-05	5e-08	1.043e-05	0.0	3.18e-05	7.29e-06	8.8e-07	655.34419656	695.83573785	728.32002499	4.51853248	0.29640465	-0.33785152
0.0435	20.42334	0.00081012	1.412e-05	5e-08	1.056e-05	0.0	3.22e-05	7.38e-06	8.8e-07	655.56080958	695.75163142	728.23793547	4.49812146	0.29691575	-0.33778749
0.0436	20.46156	0.00080935	1.426e-05	5e-08	1.069e-05	0.0	3.26e-05	7.48e-06	8.8e-07	655.77617862	695.66887995	728.15616494	4.47760698	0.29744074	-0.33772321
0.0437	20.49974	0.00080857	1.441e-05	6e-08	1.082e-05	0.0	3.3e-05	7.58e-06	8.8e-07	655.99029897	695.58749187	728.07471444	4.45709251	0.29796572	-0.33765892
0.0438	20.53788	0.00080778	1.455e-05	6e-08	1.096e-05	0.0	3.341e-05	7.68e-06	8.8e-07	656.20319033	695.50743138	727.99357956	4.43704522	0.29842845	-0.33759578
0.0439	20.57597	0.00080699	1.47e-05	6e-08	1.109e-05	0.0	3.382e-05	7.77e-06	8.8e-07	656.41484813	695.42870676	727.91276132	4.4167438	0.29892504	-0.33753202
0.044	20.61403	0.0008062	1.485e-05	6e-08	1.122e-05	0.0	3.424e-05	7.87e-06	8.8e-07	656.62527786	695.35130781	727.83225851	4.39684336	0.29936863	-0.33746924
0.0441	20.65203	0.0008054	1.499e-05	6e-08	1.136e-05	0.0	3.465e-05	7.97e-06	8.8e-07	656.83449631	695.27520351	727.75206736	4.37678335	0.29983332	-0.33740606
0.0442	20.69	0.00080459	1.514e-05	6e-08	1.149e-05	0.0	3.507e-05	8.07e-06	8.8e-07	657.04249424	695.20041091	727.67218994	4.35672334	0.300298	-0.33734289
0.0443	20.72792	0.00080378	1.529e-05	6e-08	1.163e-05	0.0	3.549e-05	8.18e-06	8.8e-07	657.24929281	695.12689035	727.59262154	4.33719347	0.30069336	-0.33728101
0.0444	20.7658	0.00080297	1.544e-05	6e-08	1.176e-05	0.0	3.592e-05	8.28e-06	8.8e-07	657.45488982	695.05464594	727.51336265	4.31738245	0.30112549	-0.33721845
0.0445	20.80364	0.00080215	1.559e-05	7e-08	1.19e-05	0.0	3.634e-05	8.38e-06	8.8e-07	657.65928806	694.98367228	727.43441264	4.29797021	0.30150611	-0.33715685
0.0446	20.84143	0.00080133	1.574e-05	7e-08	1.204e-05	0.0	3.677e-05	8.49e-06	8.8e-07	657.8625072	694.91393203	727.35576716	4.27840883	0.30190599	-0.3370949
0.0447	20.87918	0.0008005	1.589e-05	7e-08	1.218e-05	0.0	3.721e-05	8.59e-06	8.8e-07	658.06453705	694.84544455	727.27742846	4.25884745	0.30230587	-0.33703294
0.0448	20.91689	0.00079967	1.604e-05	7e-08	1.232e-05	0.0	3.764e-05	8.7e-06	8.8e-07	658.26539624	694.77817401	727.19939242	4.23980592	0.30263971	-0.33697225
0.0449	20.95455	0.00079883	1.62e-05	7e-08	1.246e-05	0.0	3.808e-05	8.8e-06	8.8e-07	658.46508953	694.71211126	727.12165798	4.22057881	0.30299713	-0.33691111
0.045	20.99217	0.00079799	1.635e-05	7e-08	1.26e-05	0.0	3.852e-05	8.91e-06	8.8e-07	658.66361604	694.64725801	727.04422535	4.20140139	0.30334824	-0.33685009
0.0451	21.02975	0.00079714	1.65e-05	8e-08	1.274e-05	0.0	3.896e-05	9.02e-06	8.8e-07	658.86097889	694.58360823	726.96709383	4.18227367	0.30369303	-0.3367892
0.0452	21.06728	0.00079629	1.666e-05	8e-08	1.288e-05	0.0	3.941e-05	9.12e-06	8.8e-07	659.05718559	694.52114721	726.89026177	4.16335517	0.30401138	-0.33672881
0.0453	21.10477	0.00079543	1.681e-05	8e-08	1.303e-05	0.0	3.985e-05	9.23e-06	8.8e-07	659.25224677	694.45985412	726.81372684	4.14455021	0.30431594	-0.3366687
0.0454	21.14222	0.00079457	1.697e-05	8e-08	1.317e-05	0.0	4.03e-05	9.34e-06	8.8e-07	659.4461695	694.39971528	726.73748748	4.12584527	0.3046082	-0.33660883
0.0455	21.17962	0.0007937	1.712e-05	8e-08	1.332e-05	0.0	4.076e-05	9.45e-06	8.8e-07	659.6389634	694.34071184	726.66154157	4.10729064	0.30488224	-0.33654933
0.0456	21.21698	0.00079283	1.728e-05	8e-08	1.346e-05	0.0	4.121e-05	9.56e-06	8.8e-07	659.83063097	694.28283893	726.58588858	4.0888188	0.30514636	-0.33649004
0.0457	21.25429	0.00079196	1.743e-05	9e-08	1.361e-05	0.0	4.167e-05	9.67e-06	8.8e-07	660.02118055	694.2260802	726.51052666	4.07033842	0.30541149	-0.33643072
0.0458	21.29157	0.00079108	1.759e-05	9e-08	1.376e-05	0.0	4.213e-05	9.79e-06	8.8e-07	660.21061568	694.1704286	726.43545506	4.05206472	0.30565174	-0.33637191
0.0459	21.32879	0.0007902	1.775e-05	9e-08	1.39e-05	0.0	4.259e-05	9.9e-06	8.8e-07	660.39894163	694.11587373	726.36067263	4.03383845	0.30588658	-0.33631321
0.046	21.36598	0.00078931	1.791e-05	9e-08	1.405e-05	0.0	4.306e-05	1.001e-05	8.8e-07	660.58616834	694.06239624	726.28617718	4.01565701	0.30611615	-0.33625462
0.0461	21.40312	0.00078842	1.807e-05	9e-08	1.42e-05	0.0	4.353e-05	1.013e-05	8.8e-07	660.77229676	694.00999426	726.21196852	3.99764627	0.30632575	-0.33619645
0.0462	21.44022	0.00078752	1.823e-05	1e-07	1.435e-05	0.0	4.4e-05	1.024e-05	8.8e-07	660.9573357	693.95865051	726.13804473	3.97960097	0.30653939	-0.33613819
0.0463	21.47727	0.00078662	1.839e-05	1e-07	1.45e-05	0.0	4.447e-05	1.036e-05	8.8e-07	661.14129094	693.90835364	726.06440454	3.96179431	0.30672538	-0.33608052
0.0464	21.51428	0.00078571	1.855e-05	1e-07	1.466e-05	0.0	4.495e-05	1.047e-05	8.8e-07	661.32416618	693.85909645	725.99104716	3.94404393	0.30690501	-0.33602298
0.0465	21.55125	0.0007848	1.871e-05	1e-07	1.481e-05	0.0	4.542e-05	1.059e-05	8.8e-07	661.5059712	693.81085979	725.91797046	3.9262919	0.30708483	-0.33596545
0.0466	21.58817	0.00078389	1.887e-05	1e-07	1.496e-05	0.0	4.59e-05	1.071e-05	8.8e-07	661.68670847	693.7636388	725.8451739	3.90874313	0.30724158	-0.3359084
0.0467	21.62505	0.00078297	1.903e-05	1.1e-07	1.511e-05	0.0	4.638e-05	1.083e-05	8.8e-07	661.86638444	693.71742092	725.7726561	3.89117434	0.30740069	-0.33585131
0.0468	21.66189	0.00078205	1.919e-05	1.1e-07	1.527e-05	0.0	4.687e-05	1.095e-05	8.8e-07	662.04500775	693.67218947	725.70041516	3.873786	0.30753974	-0.33579466
0.0469	21.69868	0.00078112	1.936e-05	1.1e-07	1.542e-05	0.0	4.736e-05	1.107e-05	8.8e-07	662.22258009	693.62794105	725.62845074	3.85649235	0.30766797	-0.33573824
0.047	21.73543	0.00078019	1.952e-05	1.1e-07	1.558e-05	0.0	4.785e-05	1.119e-05	8.8e-07	662.39911058	693.58465774	725.55676088	3.83917326	0.30779907	-0.33568176
0.0471	21.77213	0.00077926	1.968e-05	1.2e-07	1.574e-05	0.0	4.834e-05	1.131e-05	8.8e-07	662.57460388	693.54233062	725.48534455	3.82207584	0.30790597	-0.33562582
0.0472	21.80879	0.00077832	1.985e-05	1.2e-07	1.589e-05	0.0	4.883e-05	1.143e-05	8.8e-07	662.74906424	693.50095155	725.41420086	3.80503263	0.30800708	-0.33557001
0.0473	21.84541	0.00077737	2.001e-05	1.2e-07	1.605e-05	0.0	4.933e-05	1.155e-05	8.8e-07	662.92250137	693.46050174	725.34332769	3.78799601	0.30810746	-0.33551422
0.0474	21.88198	0.00077643	2.018e-05	1.2e-07	1.621e-05	0.0	4.983e-05	1.168e-05	8.8e-07	663.09491701	693.42097798	725.27272469	3.77114602	0.30818806	-0.33545888
0.0475	21.91851	0.00077548	2.034e-05	1.2e-07	1.637e-05	0.0	5.033e-05	1.18e-05	8.8e-07	663.26631828	693.38236668	725.20239031	3.75424853	0.3082737	-0.33540343
0.0476	21.95499	0.00077452	2.051e-05	1.3e-07	1.653e-05	0.0	5.083e-05	1.192e-05	8.8e-07	663.43671275	693.34465313	725.13232295	3.73759304	0.30833324	-0.33534857
0.0477	21.99143	0.00077356	2.067e-05	1.3e-07	1.669e-05	0.0	5.133e-05	1.205e-05	8.8e-07	663.60610274	693.30783291	725.0625221	3.72098906	0.30838782	-0.33529384
0.0478	22.02783	0.0007726	2.084e-05	1.3e-07	1.685e-05	-0.0	5.184e-05	1.217e-05	8.8e-07	663.77449724	693.27188903	724.99298583	3.70436882	0.30844408	-0.33523907
0.0479	22.06418	0.00077163	2.101e-05	1.3e-07	1.701e-05	-0.0	5.235e-05	1.23e-05	8.8e-07	663.94190005	693.23681433	724.92371335	3.68795429	0.30847911	-0.3351848
0.048	22.10049	0.00077066	2.117e-05	1.4e-07	1.717e-05	0.0	5.286e-05	1.243e-05	8.8e-07	664.10831589	693.20259989	724.85470362	3.67159128	0.3085091	-0.33513066
0.0481	22.13675	0.00076969	2.134e-05	1.4e-07	1.733e-05	0.0	5.338e-05	1.256e-05	8.8e-07	664.27375432	693.16922789	724.78595461	3.65524244	0.30853767	-0.33507655
0.0482	22.17297	0.00076871	2.151e-05	1.4e-07	1.75e-05	0.0	5.389e-05	1.268e-05	8.8e-07	664.43821651	693.13669606	724.71746606	3.63906764	0.30854835	-0.33502286
0.0483	22.20915	0.00076773	2.168e-05	1.5e-07	1.766e-05	0.0	5.441e-05	1.281e-05	8.8e-07	664.60171038	693.10498944	724.64923631	3.6228544	0.30856298	-0.33496909
0.0484	22.24528	0.00076674	2.185e-05	1.5e-07	1.782e-05	0.0	5.493e-05	1.294e-05	8.8e-07	664.7642421	693.07409672	724.58126403	3.60686373	0.3085556	-0.33491586
0.0485	22.28136	0.00076575	2.202e-05	1.5e-07	1.799e-05	0.0	5.545e-05	1.307e-05	8.8e-07	664.9258146	693.04401251	724.51354859	3.5909232	0.30854352	-0.33486275
0.0486	22.31741	0.00076476	2.219e-05	1.5e-07	1.815e-05	0.0	5.597e-05	1.32e-05	8.8e-07	665.08643684	693.01472044	724.44608809	3.57497476	0.30853222	-0.33480962
0.0487	22.3534	0.00076377	2.236e-05	1.6e-07	1.832e-05	0.0	5.65e-05	1.333e-05	8.8e-07	665.24611182	692.98621487	724.37888188	3.5592181	0.30850194	-0.33475697
0.0488	22.38936	0.00076277	2.253e-05	1.6e-07	1.849e-05	0.0	5.703e-05	1.347e-05	8.8e-07	665.40484492	692.95848591	724.31192885	3.54349044	0.3084692	-0.33470438
0.0489	22.42527	0.00076176	2.27e-05	1.6e-07	1.865e-05	0.0	5.756e-05	1.36e-05	8.8e-07	665.56264604	692.93151575	724.24522687	3.52786193	0.30842712	-0.33465204
0.049	22.46113	0.00076076	2.287e-05	1.7e-07	1.882e-05	-0.0	5.809e-05	1.373e-05	8.8e-07	665.7195158	692.90530333	724.17877582	3.51225182	0.30838329	-0.33459975
0.0491	22.49695	0.00075975	2.304e-05	1.7e-07	1.899e-05	-0.0	5.862e-05	1.387e-05	8.8e-07	665.8754584	692.87984106	724.11257481	3.49678377	0.30832613	-0.3345478
0.0492	22.53273	0.00075873	2.321e-05	1.7e-07	1.916e-05	-0.0	5.916e-05	1.4e-05	8.8e-07	666.03048325	692.85511206	724.04662185	3.48135764	0.30826503	-0.33449595
0.0493	22.56846	0.00075771	2.339e-05	1.7e-07	1.933e-05	-0.0	5.97e-05	1.414e-05	8.8e-07	666.18459275	692.83111203	723.98091643	3.46599996	0.30819748	-0.33444428
0.0494	22.60415	0.00075669	2.356e-05	1.8e-07	1.95e-05	-0.0	6.024e-05	1.427e-05	8.8e-07	666.33779318	692.80782985	723.91545722	3.45075973	0.30811938	-0.33439289
0.0495	22.63979	0.00075567	2.373e-05	1.8e-07	1.967e-05	-0.0	6.078e-05	1.441e-05	8.8e-07	666.4900908	692.78525447	723.85024292	3.43558174	0.30803537	-0.33434166
0.0496	22.67539	0.00075464	2.39e-05	1.8e-07	1.984e-05	-0.0	6.132e-05	1.454e-05	8.8e-07	666.64149052	692.76337711	723.78527248	3.42048365	0.30794401	-0.33429062
0.0497	22.71094	0.00075361	2.408e-05	1.9e-07	2.001e-05	-0.0	6.187e-05	1.468e-05	8.8e-07	666.79199797	692.74218802	723.72054471	3.40546922	0.30784563	-0.33423979
0.0498	22.74645	0.00075258	2.425e-05	1.9e-07	2.018e-05	-0.0	6.241e-05	1.482e-05	8.8e-07	666.94161877	692.72167755	723.65605842	3.39053327	0.30774019	-0.33418915
0.0499	22.78191	0.00075154	2.442e-05	1.9e-07	2.035e-05	-0.0	6.296e-05	1.496e-05	8.8e-07	667.09035834	692.70183637	723.59181248	3.37567394	0.30762806	-0.3341387
0.05	22.81733	0.0007505	2.46e-05	2e-07	2.053e-05	-0.0	6.351e-05	1.51e-05	8.8e-07	667.238222	692.68265535	723.52780577	3.36089058	0.30750938	-0.33408844
0.05009	22.8527	0.00074946	2.477e-05	2e-07	2.07e-05	-0.0	6.407e-05	1.524e-05	8.8e-07	667.38521498	692.66412573	723.46403719	3.34618202	0.30738442	-0.33403836
0.05019	22.88803	0.00074842	2.495e-05	2e-07	2.087e-05	0.0	6.462e-05	1.538e-05	8.8e-07	667.53134258	692.64623849	723.40050564	3.33155029	0.30725273	-0.33398847
0.05029	22.92332	0.00074737	2.512e-05	2.1e-07	2.105e-05	0.0	6.518e-05	1.552e-05	8.8e-07	667.67661008	692.62898467	723.33720999	3.3169838	0.307117	-0.33393875
0.05039	22.95856	0.00074632	2.53e-05	2.1e-07	2.122e-05	-0.0	6.573e-05	1.566e-05	8.8e-07	667.82102208	692.61235825	723.2741493	3.30249685	0.3069739	-0.33388922
0.05049	22.99375	0.00074526	2.547e-05	2.1e-07	2.139e-05	-0.0	6.629e-05	1.58e-05	8.8e-07	667.9645842	692.59634881	723.21132238	3.28808575	0.30682428	-0.33383988
0.05059	23.0289	0.0007442	2.565e-05	2.2e-07	2.157e-05	-0.0	6.685e-05	1.594e-05	8.8e-07	668.10730173	692.58094739	723.14872813	3.27375051	0.30666814	-0.33379072
0.05069	23.06401	0.00074314	2.583e-05	2.2e-07	2.175e-05	-0.0	6.742e-05	1.608e-05	8.8e-07	668.24917995	692.56614505	723.08636543	3.25949112	0.3065055	-0.33374175
0.05079	23.09907	0.00074208	2.6e-05	2.3e-07	2.192e-05	-0.0	6.798e-05	1.623e-05	8.8e-07	668.39022415	692.55193281	723.02423317	3.24530759	0.30633633	-0.33369297
0.05089	23.13408	0.00074101	2.618e-05	2.3e-07	2.21e-05	-0.0	6.855e-05	1.637e-05	8.8e-07	668.53043962	692.53830172	722.96233024	3.2311999	0.30616066	-0.33364438
0.05099	23.16905	0.00073995	2.635e-05	2.3e-07	2.227e-05	-0.0	6.911e-05	1.652e-05	8.8e-07	668.66983155	692.52524312	722.90065556	3.21716106	0.3059799	-0.33359596
0.05109	23.20398	0.00073887	2.653e-05	2.4e-07	2.245e-05	-0.0	6.968e-05	1.666e-05	8.8e-07	668.8084048	692.51274981	722.83920812	3.20319342	0.30579359	-0.33354771
0.05119	23.23886	0.0007378	2.671e-05	2.4e-07	2.263e-05	-0.0	7.025e-05	1.681e-05	8.8e-07	668.94616442	692.50081379	722.77798688	3.18929494	0.30560244	-0.33349964
0.05129	23.27369	0.00073672	2.689e-05	2.4e-07	2.281e-05	0.0	7.082e-05	1.695e-05	8.8e-07	669.0831154	692.48942749	722.71699078	3.17546801	0.30540573	-0.33345174
0.05139	23.30848	0.00073564	2.706e-05	2.5e-07	2.298e-05	0.0	7.14e-05	1.71e-05	8.8e-07	669.21926275	692.47858312	722.65621878	3.16171111	0.30520387	-0.33340402
0.05149	23.34322	0.00073456	2.724e-05	2.5e-07	2.316e-05	0.0	7.197e-05	1.725e-05	8.8e-07	669.35461149	692.46827292	722.59566983	3.14802495	0.30499666	-0.33335648
0.05159	23.37792	0.00073348	2.742e-05	2.6e-07	2.334e-05	0.0	7.255e-05	1.739e-05	8.8e-07	669.48916661	692.45848921	722.53534291	3.13440877	0.30478423	-0.3333091
0.05169	23.41258	0.00073239	2.76e-05	2.6e-07	2.352e-05	0.0	7.312e-05	1.754e-05	8.8e-07	669.62293309	692.44922436	722.47523696	3.12086231	0.30456664	-0.33326191
0.05179	23.44719	0.0007313	2.777e-05	2.6e-07	2.37e-05	0.0	7.37e-05	1.769e-05	8.8e-07	669.75591633	692.44047011	722.41535087	3.10739303	0.30434339	-0.3332149
0.05189	23.48175	0.00073021	2.795e-05	2.7e-07	2.388e-05	0.0	7.428e-05	1.784e-05	8.8e-07	669.88812215	692.43221769	722.35568343	3.09400419	0.30411429	-0.33316809
0.05199	23.51627	0.00072912	2.813e-05	2.7e-07	2.406e-05	-0.0	7.487e-05	1.799e-05	8.8e-07	670.01955635	692.42445844	722.29623342	3.08074598	0.30387602	-0.33312161
0.05209	23.55074	0.00072802	2.831e-05	2.8e-07	2.424e-05	-0.0	7.545e-05	1.814e-05	8.8e-07	670.15022439	692.41718427	722.23699972	3.06743311	0.3036416	-0.333075
0.05219	23.58517	0.00072692	2.849e-05	2.8e-07	2.442e-05	-0.0	7.603e-05	1.829e-05	8.8e-07	670.2801262	692.41039531	722.17798233	3.05430225	0.3033944	-0.33302884
0.05229	23.61955	0.00072582	2.867e-05	2.9e-07	2.46e-05	-0.0	7.662e-05	1.844e-05	8.8e-07	670.40927295	692.40407509	722.11917894	3.0411192	0.30315086	-0.33298254
0.05239	23.65388	0.00072472	2.885e-05	2.9e-07	2.478e-05	-0.0	7.721e-05	1.859e-05	8.8e-07	670.53766093	692.39822915	722.06059032	3.02812047	0.30289468	-0.33293671
0.05249	23.68817	0.00072361	2.903e-05	3e-07	2.497e-05	-0.0	7.779e-05	1.874e-05	8.8e-07	670.66530685	692.39283324	722.002213	3.01512338	0.30263839	-0.33289088
0.05259	23.72242	0.00072251	2.92e-05	3e-07	2.515e-05	-0.0	7.838e-05	1.889e-05	8.8e-07	670.7922071	692.38789264	721.94404773	3.00215482	0.30238015	-0.33284513
0.05269	23.75662	0.0007214	2.938e-05	3e-07	2.533e-05	-0.0	7.897e-05	1.905e-05	8.8e-07	670.91836372	692.38340436	721.88609408	2.98921478	0.30211994	-0.33279944
0.05279	23.79077	0.00072029	2.956e-05	3.1e-07	2.551e-05	-0.0	7.957e-05	1.92e-05	8.8e-07	671.04378187	692.37936111	721.82835099	2.97646614	0.30184714	-0.33275424
0.05289	23.82488	0.00071917	2.974e-05	3.1e-07	2.57e-05	-0.0	8.016e-05	1.935e-05	8.8e-07	671.16847298	692.37574686	721.77081609	2.9637052	0.30157505	-0.332709
0.05299	23.85894	0.00071806	2.992e-05	3.2e-07	2.588e-05	-0.0	8.075e-05	1.951e-05	8.8e-07	671.2924363	692.37256253	721.71348954	2.95099905	0.30129928	-0.3326639
0.05309	23.89296	0.00071694	3.01e-05	3.2e-07	2.606e-05	-0.0	8.135e-05	1.966e-05	8.8e-07	671.41567576	692.36980253	721.65637051	2.93834769	0.30101984	-0.33261894
0.05319	23.92693	0.00071582	3.028e-05	3.3e-07	2.625e-05	-0.0	8.195e-05	1.981e-05	8.8e-07	671.53819753	692.36745852	721.59945776	2.92582215	0.30073275	-0.3325743
0.05329	23.96086	0.0007147	3.046e-05	3.3e-07	2.643e-05	-0.0	8.254e-05	1.997e-05	8.8e-07	671.66000797	692.36552191	721.54274995	2.91332907	0.30044324	-0.33252974
0.05339	23.99474	0.00071358	3.064e-05	3.4e-07	2.661e-05	-0.0	8.314e-05	2.013e-05	8.8e-07	671.78111035	692.36398793	721.48624641	2.90090081	0.3001495	-0.33248534
0.05349	24.02857	0.00071245	3.082e-05	3.4e-07	2.68e-05	-0.0	8.374e-05	2.028e-05	8.8e-07	671.90150936	692.36285004	721.42994618	2.88853737	0.29985152	-0.3324411
0.05359	24.06236	0.00071133	3.1e-05	3.5e-07	2.698e-05	-0.0	8.434e-05	2.044e-05	8.8e-07	672.02120992	692.36210229	721.37384822	2.87624345	0.29955063	-0.33239704
0.05369	24.0961	0.0007102	3.118e-05	3.5e-07	2.717e-05	-0.0	8.494e-05	2.059e-05	8.8e-07	672.14021678	692.3617383	721.31795156	2.86401262	0.29924502	-0.33235314
0.05379	24.1298	0.00070907	3.136e-05	3.6e-07	2.735e-05	-0.0	8.555e-05	2.075e-05	8.8e-07	672.25853461	692.36175153	721.26225523	2.85184721	0.29893534	-0.3323094
0.05389	24.16345	0.00070794	3.154e-05	3.6e-07	2.753e-05	-0.0	8.615e-05	2.091e-05	8.8e-07	672.37616816	692.36213558	721.20675824	2.83974694	0.29862163	-0.33226583
0.05399	24.19705	0.0007068	3.172e-05	3.7e-07	2.772e-05	-0.0	8.675e-05	2.107e-05	8.8e-07	672.49312197	692.36288459	721.15145966	2.82770538	0.29830473	-0.3322224
0.05409	24.23061	0.00070567	3.19e-05	3.7e-07	2.79e-05	-0.0	8.736e-05	2.123e-05	8.8e-07	672.60940047	692.3639931	721.09635859	2.81572512	0.29798435	-0.33217913
0.05419	24.26412	0.00070453	3.208e-05	3.8e-07	2.809e-05	0.0	8.797e-05	2.138e-05	8.8e-07	672.7250081	692.36545551	721.04145409	2.80380575	0.29766052	-0.33213602
0.05429	24.29759	0.0007034	3.226e-05	3.8e-07	2.828e-05	0.0	8.857e-05	2.154e-05	8.8e-07	672.83994961	692.36726584	720.9867452	2.79195167	0.297333	-0.33209307
0.05439	24.33101	0.00070226	3.244e-05	3.9e-07	2.846e-05	0.0	8.918e-05	2.17e-05	8.8e-07	672.95422964	692.36941828	720.93223096	2.78016701	0.29700161	-0.3320503
0.05449	24.36438	0.00070112	3.262e-05	3.9e-07	2.865e-05	0.0	8.979e-05	2.186e-05	8.8e-07	673.06785324	692.37190657	720.87791032	2.76846113	0.29666586	-0.33200773
0.05459	24.39771	0.00069998	3.28e-05	4e-07	2.883e-05	0.0	9.04e-05	2.202e-05	8.8e-07	673.18082442	692.37472573	720.82378245	2.75674126	0.29633089	-0.33196512
0.05469	24.43099	0.00069883	3.298e-05	4e-07	2.902e-05	0.0	9.101e-05	2.218e-05	8.8e-07	673.29314764	692.3778704	720.76984644	2.74515782	0.29598869	-0.33192286
0.05479	24.46422	0.00069769	3.316e-05	4.1e-07	2.92e-05	0.0	9.162e-05	2.234e-05	8.8e-07	673.40482532	692.38133761	720.71610178	2.73361726	0.29564406	-0.33188071
0.05489	24.49741	0.00069654	3.334e-05	4.2e-07	2.939e-05	0.0	9.224e-05	2.251e-05	8.8e-07	673.51586392	692.38511951	720.66254714	2.72207023	0.29529979	-0.33183854
0.05499	24.53055	0.0006954	3.352e-05	4.2e-07	2.958e-05	0.0	9.285e-05	2.267e-05	8.8e-07	673.62626629	692.38921281	720.60918194	2.71065821	0.29494862	-0.33179672
0.05509	24.56365	0.00069425	3.371e-05	4.3e-07	2.976e-05	-0.0	9.346e-05	2.283e-05	8.8e-07	673.73603601	692.39361323	720.55600542	2.69928586	0.29459527	-0.331755
0.05519	24.5967	0.0006931	3.389e-05	4.3e-07	2.995e-05	-0.0	9.408e-05	2.299e-05	8.8e-07	673.84517997	692.39831259	720.50301619	2.68792017	0.29424157	-0.33171329
0.05529	24.6297	0.00069195	3.407e-05	4.4e-07	3.014e-05	0.0	9.469e-05	2.315e-05	8.8e-07	673.95369969	692.4033092	720.45021391	2.67667562	0.29388191	-0.3316719
0.05539	24.66266	0.0006908	3.425e-05	4.4e-07	3.032e-05	0.0	9.531e-05	2.332e-05	8.8e-07	674.06159991	692.40859758	720.39759761	2.66543255	0.29352211	-0.33163051
0.05549	24.69557	0.00068964	3.443e-05	4.5e-07	3.051e-05	0.0	9.593e-05	2.348e-05	8.8e-07	674.16888683	692.41417053	720.34516601	2.65428355	0.29315752	-0.33158936
0.05559	24.72843	0.00068849	3.461e-05	4.6e-07	3.07e-05	-0.0	9.654e-05	2.364e-05	8.8e-07	674.2755618	692.42002657	720.29291884	2.64320371	0.29278978	-0.33154839
0.05569	24.76125	0.00068734	3.479e-05	4.6e-07	3.088e-05	-0.0	9.716e-05	2.381e-05	8.8e-07	674.38163058	692.4261592	720.24085489	2.63210546	0.29242291	-0.33150737
0.05579	24.79402	0.00068618	3.497e-05	4.7e-07	3.107e-05	-0.0	9.778e-05	2.397e-05	8.8e-07	674.48709749	692.43256355	720.1889733	2.62115203	0.29204893	-0.33146673
0.05589	24.82674	0.00068503	3.515e-05	4.7e-07	3.126e-05	0.0	9.84e-05	2.414e-05	8.8e-07	674.59196506	692.4392368	720.13727352	2.61023422	0.29167352	-0.33142617
0.05599	24.85942	0.00068387	3.533e-05	4.8e-07	3.144e-05	0.0	9.902e-05	2.43e-05	8.8e-07	674.69623941	692.44617225	720.0857543	2.59931087	0.29129836	-0.33138561
0.05609	24.89205	0.00068271	3.551e-05	4.9e-07	3.163e-05	0.0	9.964e-05	2.447e-05	8.8e-07	674.79992329	692.45336687	720.03441508	2.58851716	0.29091708	-0.33134537
0.05619	24.92463	0.00068155	3.569e-05	4.9e-07	3.182e-05	-0.0	0.00010026	2.463e-05	8.8e-07	674.90302023	692.46081679	719.98325511	2.57775873	0.2905344	-0.33130523
0.05629	24.95717	0.00068039	3.586e-05	5e-07	3.2e-05	-0.0	0.00010088	2.48e-05	8.8e-07	675.00553658	692.46851525	719.9322731	2.56700716	0.29015141	-0.33126511
0.05639	24.98966	0.00067923	3.604e-05	5.1e-07	3.219e-05	-0.0	0.0001015	2.496e-05	8.8e-07	675.10747382	692.47646065	719.88146872	2.55637054	0.28976321	-0.33122528
0.05649	25.0221	0.00067807	3.622e-05	5.1e-07	3.238e-05	-0.0	0.00010212	2.513e-05	8.8e-07	675.20883663	692.484648	719.83084104	2.54572968	0.28937528	-0.33118544
0.05659	25.05449	0.00067691	3.64e-05	5.2e-07	3.257e-05	0.0	0.00010274	2.53e-05	8.8e-07	675.30963055	692.49307155	719.78038888	2.53518601	0.28898327	-0.33114586
0.05669	25.08684	0.00067575	3.658e-05	5.2e-07	3.275e-05	0.0	0.00010337	2.546e-05	8.8e-07	675.40985698	692.50172984	719.73011196	2.52470339	0.28858861	-0.33110643
0.05679	25.11914	0.00067458	3.676e-05	5.3e-07	3.294e-05	0.0	0.00010399	2.563e-05	8.8e-07	675.50952147	692.51061711	719.68000914	2.51420397	0.28819467	-0.33106696
0.05689	25.1514	0.00067342	3.694e-05	5.4e-07	3.313e-05	0.0	0.00010461	2.58e-05	8.8e-07	675.60862796	692.51972931	719.63007961	2.50383964	0.28779499	-0.33102785
0.05699	25.18361	0.00067226	3.712e-05	5.4e-07	3.331e-05	0.0	0.00010524	2.596e-05	8.8e-07	675.70717818	692.52906472	719.58032301	2.49346094	0.28739608	-0.33098869
0.05709	25.21577	0.00067109	3.73e-05	5.5e-07	3.35e-05	0.0	0.00010586	2.613e-05	8.8e-07	675.80517644	692.538619	719.53073843	2.48319128	0.28699273	-0.33094982
0.05719	25.24788	0.00066993	3.748e-05	5.6e-07	3.369e-05	0.0	0.00010649	2.63e-05	8.8e-07	675.90263224	692.54838264	719.48132394	2.47297356	0.28658727	-0.33091108
0.05729	25.27995	0.00066876	3.766e-05	5.6e-07	3.387e-05	0.0	0.00010711	2.647e-05	8.8e-07	675.99954335	692.55835787	719.43207997	2.46272817	0.28618293	-0.33087228
0.05739	25.31197	0.0006676	3.783e-05	5.7e-07	3.406e-05	0.0	0.00010774	2.664e-05	8.8e-07	676.09591779	692.56853685	719.38300488	2.45266324	0.28577165	-0.33083394
0.05749	25.34394	0.00066643	3.801e-05	5.8e-07	3.425e-05	-0.0	0.00010836	2.681e-05	8.8e-07	676.19175562	692.57891953	719.33409865	2.44251136	0.28536372	-0.33079538
0.05759	25.37586	0.00066527	3.819e-05	5.8e-07	3.443e-05	-0.0	0.00010899	2.697e-05	8.8e-07	676.28706233	692.58950066	719.28536013	2.43254096	0.2849492	-0.33075729
0.05769	25.40774	0.0006641	3.837e-05	5.9e-07	3.462e-05	-0.0	0.00010961	2.714e-05	8.8e-07	676.38184107	692.60027723	719.23678867	2.42249142	0.28453755	-0.330719
0.05779	25.43957	0.00066293	3.855e-05	6e-07	3.481e-05	-0.0	0.00011024	2.731e-05	8.8e-07	676.47609451	692.61124673	719.18838372	2.41261298	0.28411955	-0.33068116
0.05789	25.47135	0.00066176	3.872e-05	6.1e-07	3.499e-05	-0.0	0.00011087	2.748e-05	8.8e-07	676.56982877	692.62240334	719.14014401	2.40266925	0.28370398	-0.33064314
0.05799	25.50308	0.0006606	3.89e-05	6.1e-07	3.518e-05	-0.0	0.00011149	2.765e-05	8.8e-07	676.66304377	692.63374719	719.09206955	2.39287958	0.28328291	-0.33060553
0.05809	25.53477	0.00065943	3.908e-05	6.2e-07	3.536e-05	-0.0	0.00011212	2.782e-05	8.8e-07	676.75574802	692.64527036	719.04415859	2.38304133	0.28286358	-0.3305678
0.05819	25.56641	0.00065826	3.926e-05	6.3e-07	3.555e-05	-0.0	0.00011275	2.799e-05	8.8e-07	676.84793981	692.6569745	718.99641148	2.3733918	0.28243789	-0.33053056
0.05829	25.598	0.0006571	3.943e-05	6.3e-07	3.574e-05	-0.0	0.00011337	2.816e-05	8.8e-07	676.93963417	692.66884598	718.94882509	2.36371724	0.28201305	-0.33049326
0.05839	25.62955	0.00065593	3.961e-05	6.4e-07	3.592e-05	-0.0	0.000114	2.833e-05	8.8e-07	677.03082654	692.68088894	718.90140036	2.35405727	0.28158772	-0.33045599
0.05849	25.66104	0.00065476	3.979e-05	6.5e-07	3.611e-05	0.0	0.00011463	2.85e-05	8.8e-07	677.12151801	692.6931024	718.85413708	2.34441188	0.28116189	-0.33041877
0.05859	25.69249	0.00065359	3.996e-05	6.6e-07	3.629e-05	0.0	0.00011526	2.867e-05	8.8e-07	677.21170965	692.70548538	718.80703502	2.33478108	0.28073558	-0.33038158
0.05869	25.72389	0.00065242	4.014e-05	6.6e-07	3.648e-05	0.0	0.00011588	2.884e-05	8.8e-07	677.30140356	692.718036	718.76009375	2.32522593	0.28030673	-0.3303446
0.05879	25.75525	0.00065126	4.032e-05	6.7e-07	3.666e-05	0.0	0.00011651	2.902e-05	8.8e-07	677.39060726	692.7307476	718.7133117	2.31574894	0.27987538	-0.33030782
0.05889	25.78655	0.00065009	4.049e-05	6.8e-07	3.685e-05	-0.0	0.00011714	2.919e-05	8.8e-07	677.4793253	692.74361625	718.66668793	2.30633319	0.27944214	-0.3302712
0.05899	25.81781	0.00064892	4.067e-05	6.9e-07	3.704e-05	-0.0	0.00011776	2.936e-05	8.8e-07	677.56756163	692.75663857	718.62022161	2.29696358	0.27900753	-0.33023471
0.05909	25.84902	0.00064775	4.084e-05	6.9e-07	3.722e-05	-0.0	0.00011839	2.953e-05	8.8e-07	677.65531994	692.76981138	718.57391198	2.28764209	0.27857147	-0.33019835
0.05919	25.88018	0.00064659	4.102e-05	7e-07	3.741e-05	-0.0	0.00011902	2.97e-05	8.8e-07	677.74260359	692.78313189	718.52775834	2.2783652	0.27813412	-0.33016211
0.05929	25.9113	0.00064542	4.119e-05	7.1e-07	3.759e-05	-0.0	0.00011965	2.987e-05	8.8e-07	677.8294159	692.79659734	718.48175998	2.26913344	0.27769548	-0.33012599
0.05939	25.94236	0.00064425	4.137e-05	7.2e-07	3.777e-05	-0.0	0.00012027	3.005e-05	8.8e-07	677.91576022	692.81020496	718.43591622	2.25994666	0.27725559	-0.33008999
0.05949	25.97338	0.00064309	4.154e-05	7.3e-07	3.796e-05	-0.0	0.0001209	3.022e-05	8.8e-07	678.00163989	692.823952	718.39022635	2.25080466	0.27681446	-0.33005411
0.05959	26.00435	0.00064192	4.172e-05	7.3e-07	3.814e-05	-0.0	0.00012153	3.039e-05	8.8e-07	678.08705823	692.83783577	718.34468967	2.24170744	0.27637209	-0.33001835
0.05969	26.03527	0.00064076	4.189e-05	7.4e-07	3.833e-05	-0.0	0.00012216	3.056e-05	8.8e-07	678.17201858	692.85185358	718.2993055	2.23265448	0.27592856	-0.32998271
0.05979	26.06614	0.00063959	4.207e-05	7.5e-07	3.851e-05	-0.0	0.00012278	3.074e-05	8.8e-07	678.25652421	692.86600283	718.25407314	2.22364558	0.27548387	-0.32994719
0.05989	26.09697	0.00063842	4.224e-05	7.6e-07	3.869e-05	-0.0	0.00012341	3.091e-05	8.8e-07	678.34057838	692.88028093	718.20899191	2.21468026	0.27503809	-0.32991179
0.05999	26.12775	0.00063726	4.241e-05	7.7e-07	3.888e-05	0.0	0.00012404	3.108e-05	8.8e-07	678.42418431	692.89468538	718.16406113	2.20575852	0.27459121	-0.32987651
0.06009	26.15848	0.0006361	4.259e-05	7.7e-07	3.906e-05	0.0	0.00012466	3.126e-05	8.8e-07	678.50734528	692.90921362	718.11928012	2.19688048	0.27414321	-0.32984135
0.06019	26.18916	0.00063493	4.276e-05	7.8e-07	3.924e-05	0.0	0.00012529	3.143e-05	8.8e-07	678.59006435	692.92386339	718.07464823	2.18804314	0.27369441	-0.32980629
0.06029	26.21979	0.00063377	4.293e-05	7.9e-07	3.943e-05	0.0	0.00012592	3.16e-05	8.8e-07	678.67234479	692.93863214	718.03016477	2.17925064	0.27324439	-0.32977136
0.06039	26.25037	0.00063261	4.311e-05	8e-07	3.961e-05	0.0	0.00012654	3.177e-05	8.8e-07	678.75418985	692.95351731	717.98582907	2.17050161	0.27279327	-0.32973655
0.06049	26.28091	0.00063144	4.328e-05	8.1e-07	3.979e-05	0.0	0.00012717	3.195e-05	8.8e-07	678.83560271	692.96851647	717.94164044	2.16179414	0.27234126	-0.32970185
0.06059	26.31139	0.00063028	4.345e-05	8.1e-07	3.997e-05	0.0	0.00012779	3.212e-05	8.8e-07	678.91658643	692.9836274	717.89759826	2.15312908	0.27188825	-0.32966727
0.06069	26.34183	0.00062912	4.362e-05	8.2e-07	4.016e-05	0.0	0.00012842	3.23e-05	8.8e-07	678.99714414	692.9988478	717.85370185	2.14450495	0.27143443	-0.3296328
0.06079	26.37222	0.00062796	4.379e-05	8.3e-07	4.034e-05	-0.0	0.00012904	3.247e-05	8.8e-07	679.07727891	693.01417542	717.80995056	2.13592249	0.2709797	-0.32959844
0.06089	26.40256	0.0006268	4.397e-05	8.4e-07	4.052e-05	-0.0	0.00012967	3.264e-05	8.8e-07	679.1569938	693.02960809	717.76634376	2.12738137	0.2705241	-0.3295642
0.06099	26.43285	0.00062564	4.414e-05	8.5e-07	4.07e-05	-0.0	0.00013029	3.282e-05	8.8e-07	679.23629423	693.04514189	717.7228803	2.11895021	0.27006634	-0.32953026
0.06109	26.4631	0.00062448	4.431e-05	8.6e-07	4.088e-05	-0.0	0.00013092	3.299e-05	8.8e-07	679.3151833	693.06077465	717.6795595	2.11047485	0.26960943	-0.3294962
0.06119	26.49329	0.00062332	4.448e-05	8.7e-07	4.106e-05	-0.0	0.00013154	3.316e-05	8.8e-07	679.39365903	693.07650777	717.6363818	2.10209271	0.26915075	-0.32946239
0.06129	26.52344	0.00062217	4.465e-05	8.7e-07	4.124e-05	-0.0	0.00013216	3.334e-05	8.8e-07	679.47173204	693.09233383	717.59334495	2.09371472	0.26869199	-0.3294286
0.06139	26.55353	0.00062101	4.482e-05	8.8e-07	4.142e-05	-0.0	0.00013279	3.351e-05	8.8e-07	679.54939798	693.10825588	717.55044985	2.08532265	0.2682335	-0.32939477
0.06149	26.58358	0.00061986	4.499e-05	8.9e-07	4.16e-05	-0.0	0.00013341	3.369e-05	8.8e-07	679.62666182	693.12427048	717.50769548	2.07709957	0.26777176	-0.32936141
0.06159	26.61358	0.0006187	4.516e-05	9e-07	4.178e-05	-0.0	0.00013403	3.386e-05	8.8e-07	679.70352914	693.14037379	717.46508063	2.06880219	0.26731145	-0.32932784
0.06169	26.64353	0.00061755	4.533e-05	9.1e-07	4.196e-05	-0.0	0.00013465	3.404e-05	8.8e-07	679.77999631	693.1565683	717.42260609	2.06060038	0.2668496	-0.32929454
0.06179	26.67343	0.0006164	4.55e-05	9.2e-07	4.214e-05	-0.0	0.00013528	3.421e-05	8.8e-07	679.85607569	693.17284579	717.3802692	2.0524441	0.26638702	-0.32926136
0.06189	26.70328	0.00061524	4.566e-05	9.3e-07	4.232e-05	0.0	0.0001359	3.438e-05	8.8e-07	679.93176435	693.18920822	717.33807059	2.04428282	0.26592453	-0.32922817
0.06199	26.73308	0.00061409	4.583e-05	9.4e-07	4.25e-05	0.0	0.00013652	3.456e-05	8.8e-07	680.00706347	693.20565479	717.29601	2.03613996	0.26546173	-0.32919503
0.06209	26.76284	0.00061294	4.6e-05	9.5e-07	4.268e-05	0.0	0.00013714	3.473e-05	8.8e-07	680.0819744	693.2221846	717.25408715	2.02801555	0.26499864	-0.32916195
0.06219	26.79254	0.00061179	4.617e-05	9.5e-07	4.285e-05	0.0	0.00013776	3.491e-05	8.8e-07	680.1565012	693.238795	717.21230117	2.01998561	0.26453391	-0.32912913
0.06229	26.8222	0.00061064	4.634e-05	9.6e-07	4.303e-05	0.0	0.00013838	3.508e-05	8.8e-07	680.23064853	693.25548293	717.17065108	2.01199533	0.26406866	-0.32909642
0.06239	26.8518	0.0006095	4.65e-05	9.7e-07	4.321e-05	-0.0	0.00013899	3.526e-05	8.8e-07	680.30441964	693.27224635	717.12913617	2.00404395	0.26360284	-0.32906381
0.06249	26.88136	0.00060835	4.667e-05	9.8e-07	4.339e-05	-0.0	0.00013961	3.543e-05	8.8e-07	680.37781746	693.28908338	717.08775583	1.99613073	0.26313648	-0.32903132
0.06259	26.91086	0.00060721	4.684e-05	9.9e-07	4.356e-05	-0.0	0.00014023	3.561e-05	8.8e-07	680.45084468	693.30599238	717.04650947	1.98825462	0.26266964	-0.32899893
0.06269	26.94032	0.00060606	4.7e-05	1e-06	4.374e-05	0.0	0.00014085	3.578e-05	8.8e-07	680.52350396	693.32297169	717.00539651	1.98041476	0.26220233	-0.32896665
0.06279	26.96973	0.00060492	4.717e-05	1.01e-06	4.392e-05	0.0	0.00014146	3.596e-05	8.8e-07	680.59579801	693.34001965	716.96441638	1.97261163	0.26173455	-0.32893447
0.06289	26.99909	0.00060378	4.733e-05	1.02e-06	4.409e-05	0.0	0.00014208	3.613e-05	8.8e-07	680.66772952	693.35713463	716.9235685	1.96484529	0.26126634	-0.32890239
0.06299	27.0284	0.00060264	4.75e-05	1.03e-06	4.427e-05	-0.0	0.0001427	3.631e-05	8.8e-07	680.73930113	693.37431506	716.88285229	1.95711482	0.26079775	-0.32887042
0.06309	27.05766	0.0006015	4.766e-05	1.04e-06	4.444e-05	-0.0	0.00014331	3.648e-05	8.8e-07	680.81051552	693.39155933	716.84226717	1.94942117	0.26032869	-0.32883855
0.06319	27.08687	0.00060036	4.783e-05	1.05e-06	4.462e-05	-0.0	0.00014393	3.665e-05	8.8e-07	680.88137537	693.40886583	716.80181258	1.94176351	0.25985925	-0.32880678
0.06329	27.11603	0.00059922	4.799e-05	1.06e-06	4.479e-05	-0.0	0.00014454	3.683e-05	8.8e-07	680.95188329	693.42623304	716.76148793	1.93414137	0.25938945	-0.32877511
0.06339	27.14514	0.00059809	4.816e-05	1.07e-06	4.497e-05	-0.0	0.00014515	3.7e-05	8.8e-07	681.02204185	693.44365947	716.72129268	1.92655463	0.25891931	-0.32874355
0.06349	27.1742	0.00059695	4.832e-05	1.08e-06	4.514e-05	0.0	0.00014577	3.718e-05	8.8e-07	681.09185364	693.46114365	716.68122627	1.91900314	0.25844883	-0.32871209
0.06359	27.20321	0.00059582	4.848e-05	1.09e-06	4.531e-05	0.0	0.00014638	3.735e-05	8.8e-07	681.16132123	693.4786841	716.64128812	1.9114867	0.25797803	-0.32868072
0.06369	27.23217	0.00059469	4.865e-05	1.1e-06	4.549e-05	0.0	0.00014699	3.753e-05	8.8e-07	681.23044933	693.49627818	716.60147722	1.90403861	0.25750668	-0.32864956
0.06379	27.26108	0.00059356	4.881e-05	1.11e-06	4.566e-05	0.0	0.0001476	3.77e-05	8.8e-07	681.2992378	693.51392597	716.5617936	1.89656201	0.25703555	-0.32861831
0.06389	27.28994	0.00059243	4.897e-05	1.12e-06	4.583e-05	0.0	0.00014821	3.788e-05	8.8e-07	681.36768871	693.53162632	716.5222368	1.88915955	0.25656383	-0.32858728
0.06399	27.31875	0.0005913	4.913e-05	1.13e-06	4.601e-05	-0.0	0.00014882	3.805e-05	8.8e-07	681.43580546	693.54937735	716.48280609	1.8817791	0.25609195	-0.32855631
0.06409	27.34751	0.00059017	4.93e-05	1.14e-06	4.618e-05	-0.0	0.00014943	3.823e-05	8.8e-07	681.50359073	693.5671776	716.44350087	1.87444448	0.25561976	-0.32852547
0.06419	27.37622	0.00058905	4.946e-05	1.15e-06	4.635e-05	-0.0	0.00015004	3.84e-05	8.8e-07	681.57104695	693.58502577	716.40432062	1.86713818	0.25514739	-0.32849472
0.06429	27.40488	0.00058792	4.962e-05	1.16e-06	4.652e-05	-0.0	0.00015064	3.857e-05	8.8e-07	681.63817695	693.60292035	716.3652647	1.85984397	0.25467496	-0.328464
0.06439	27.43349	0.0005868	4.978e-05	1.17e-06	4.669e-05	-0.0	0.00015125	3.875e-05	8.8e-07	681.70498246	693.62086041	716.32633275	1.85260951	0.25420214	-0.32843345
0.06449	27.46205	0.00058568	4.994e-05	1.18e-06	4.686e-05	-0.0	0.00015185	3.892e-05	8.8e-07	681.77146545	693.63884494	716.28752434	1.84538662	0.2537293	-0.32840294
0.06459	27.49055	0.00058456	5.01e-05	1.19e-06	4.703e-05	-0.0	0.00015246	3.91e-05	8.8e-07	681.83762855	693.65687254	716.24883887	1.8382382	0.25325607	-0.32837265
0.06469	27.51901	0.00058344	5.026e-05	1.2e-06	4.72e-05	-0.0	0.00015306	3.927e-05	8.8e-07	681.90347662	693.67494072	716.21027527	1.83108701	0.25278286	-0.32834235
0.06479	27.54742	0.00058233	5.042e-05	1.21e-06	4.737e-05	-0.0	0.00015367	3.945e-05	8.8e-07	681.96900857	693.69305003	716.1718338	1.82395837	0.25230959	-0.32831211
0.06489	27.57578	0.00058121	5.058e-05	1.22e-06	4.754e-05	-0.0	0.00015427	3.962e-05	8.8e-07	682.03422744	693.71119895	716.13351377	1.81687166	0.25183615	-0.328282
0.06499	27.60409	0.0005801	5.073e-05	1.23e-06	4.771e-05	-0.0	0.00015487	3.979e-05	8.8e-07	682.09913702	693.72938557	716.09531435	1.80984176	0.25136248	-0.32825205
0.06509	27.63234	0.00057899	5.089e-05	1.24e-06	4.788e-05	0.0	0.00015547	3.997e-05	8.8e-07	682.16373899	693.74760904	716.05723516	1.80287285	0.25088872	-0.32822229
0.06519	27.66055	0.00057788	5.105e-05	1.25e-06	4.805e-05	0.0	0.00015607	4.014e-05	8.8e-07	682.22803869	693.76586678	716.01927501	1.79587904	0.25041501	-0.32819245
0.06529	27.6887	0.00057677	5.121e-05	1.26e-06	4.821e-05	0.0	0.00015667	4.032e-05	8.8e-07	682.29203339	693.7841601	715.98143452	1.78888523	0.2499413	-0.32816261
0.06539	27.71681	0.00057566	5.136e-05	1.27e-06	4.838e-05	0.0	0.00015727	4.049e-05	8.8e-07	682.35572516	693.802488	715.94371321	1.7819565	0.24946742	-0.32813297
0.06549	27.74486	0.00057455	5.152e-05	1.28e-06	4.855e-05	0.0	0.00015787	4.066e-05	8.8e-07	682.41911784	693.82084863	715.90611024	1.77506402	0.24899351	-0.32810343
0.06559	27.77286	0.00057345	5.168e-05	1.29e-06	4.871e-05	0.0	0.00015847	4.084e-05	8.8e-07	682.48221388	693.83924082	715.86862506	1.76820419	0.24851956	-0.32807399
0.06569	27.80081	0.00057235	5.183e-05	1.3e-06	4.888e-05	0.0	0.00015906	4.101e-05	8.8e-07	682.54501557	693.85766349	715.83125716	1.76137572	0.24804559	-0.32804465
0.06579	27.82871	0.00057125	5.199e-05	1.31e-06	4.904e-05	0.0	0.00015966	4.118e-05	8.8e-07	682.60752513	693.87611561	715.79400603	1.75457805	0.24757162	-0.32801539
0.06589	27.85656	0.00057015	5.214e-05	1.32e-06	4.921e-05	0.0	0.00016025	4.136e-05	8.8e-07	682.66974476	693.89459617	715.75687119	1.7478109	0.24709766	-0.32798623
0.06599	27.88436	0.00056905	5.23e-05	1.33e-06	4.937e-05	0.0	0.00016085	4.153e-05	8.8e-07	682.73167661	693.91310418	715.71985215	1.74107404	0.24662372	-0.32795716
0.06609	27.91211	0.00056796	5.245e-05	1.34e-06	4.954e-05	0.0	0.00016144	4.17e-05	8.8e-07	682.79332284	693.93163866	715.68294843	1.73436728	0.24614981	-0.32792817
0.06619	27.93981	0.00056686	5.261e-05	1.35e-06	4.97e-05	-0.0	0.00016203	4.188e-05	8.8e-07	682.85468557	693.95019866	715.64615954	1.72769043	0.24567595	-0.32789928
0.06629	27.96745	0.00056577	5.276e-05	1.37e-06	4.987e-05	0.0	0.00016262	4.205e-05	8.8e-07	682.91576694	693.96878324	715.609485	1.72104331	0.24520214	-0.32787048
0.06639	27.99504	0.00056468	5.291e-05	1.38e-06	5.003e-05	-0.0	0.00016321	4.222e-05	8.8e-07	682.97656903	693.98739148	715.57292435	1.71442575	0.24472839	-0.32784177
0.06649	28.02259	0.00056359	5.307e-05	1.39e-06	5.019e-05	0.0	0.0001638	4.24e-05	8.8e-07	683.03709394	694.00602246	715.5364771	1.70784016	0.24425473	-0.32781315
0.06659	28.05008	0.00056251	5.322e-05	1.4e-06	5.035e-05	-0.0	0.00016439	4.257e-05	8.8e-07	683.09734373	694.02467529	715.50014278	1.70128449	0.24378117	-0.32778463
0.06669	28.07752	0.00056142	5.337e-05	1.41e-06	5.052e-05	0.0	0.00016498	4.274e-05	8.8e-07	683.15732046	694.0433491	715.46392094	1.69475795	0.2433077	-0.32775619
0.06679	28.1049	0.00056034	5.352e-05	1.42e-06	5.068e-05	-0.0	0.00016556	4.291e-05	8.8e-07	683.21702618	694.06204301	715.4278111	1.6882694	0.24283439	-0.32772787
0.06689	28.13224	0.00055926	5.367e-05	1.43e-06	5.084e-05	-0.0	0.00016615	4.309e-05	8.8e-07	683.27646376	694.08075582	715.3918126	1.68179002	0.24236112	-0.32769958
0.06699	28.15953	0.00055818	5.382e-05	1.44e-06	5.1e-05	-0.0	0.00016673	4.326e-05	8.8e-07	683.33563506	694.09948679	715.35592503	1.67538565	0.24188821	-0.32767152
0.06709	28.18676	0.0005571	5.398e-05	1.45e-06	5.116e-05	-0.0	0.00016731	4.343e-05	8.8e-07	683.39454233	694.11823496	715.32014785	1.66894915	0.24141514	-0.32764336
0.06719	28.21394	0.00055603	5.413e-05	1.46e-06	5.132e-05	-0.0	0.0001679	4.36e-05	8.8e-07	683.45318473	694.1370007	715.28448128	1.66254981	0.24094225	-0.32761531
0.06729	28.24107	0.00055495	5.428e-05	1.48e-06	5.148e-05	-0.0	0.00016848	4.377e-05	8.8e-07	683.51156567	694.15578262	715.24892452	1.65618674	0.24046957	-0.32758738
0.06739	28.26815	0.00055388	5.442e-05	1.49e-06	5.164e-05	-0.0	0.00016906	4.395e-05	8.8e-07	683.56968737	694.17457982	715.21347706	1.64985422	0.23999707	-0.32755954
0.06749	28.29517	0.00055281	5.457e-05	1.5e-06	5.18e-05	-0.0	0.00016964	4.412e-05	8.8e-07	683.62755187	694.19339149	715.17813844	1.64355024	0.23952476	-0.32753179
0.06759	28.32215	0.00055175	5.472e-05	1.51e-06	5.195e-05	-0.0	0.00017022	4.429e-05	8.8e-07	683.68516114	694.21221688	715.14290819	1.63727406	0.23905263	-0.32750412
0.06769	28.34907	0.00055068	5.487e-05	1.52e-06	5.211e-05	-0.0	0.00017079	4.446e-05	8.8e-07	683.74251708	694.23105522	715.10778589	1.63102528	0.23858071	-0.32747654
0.06779	28.37594	0.00054962	5.502e-05	1.53e-06	5.227e-05	-0.0	0.00017137	4.463e-05	8.8e-07	683.7996216	694.2499058	715.07277108	1.62480369	0.23810899	-0.32744904
0.06789	28.40276	0.00054856	5.516e-05	1.54e-06	5.242e-05	0.0	0.00017195	4.48e-05	8.8e-07	683.85647658	694.2687679	715.03786333	1.6186091	0.23763748	-0.32742163
0.06799	28.42952	0.0005475	5.531e-05	1.56e-06	5.258e-05	-0.0	0.00017252	4.497e-05	8.8e-07	683.91308389	694.28764082	715.0030622	1.61244133	0.2371662	-0.3273943
0.06809	28.45624	0.00054644	5.546e-05	1.57e-06	5.274e-05	0.0	0.00017309	4.514e-05	8.8e-07	683.96944537	694.30652386	714.96836727	1.60630022	0.23669516	-0.32736705
0.06819	28.4829	0.00054538	5.56e-05	1.58e-06	5.289e-05	-0.0	0.00017366	4.531e-05	8.8e-07	684.02556288	694.32541634	714.9337781	1.60018561	0.23622435	-0.32733989
0.06829	28.5095	0.00054433	5.575e-05	1.59e-06	5.305e-05	0.0	0.00017424	4.548e-05	8.8e-07	684.08143822	694.3443176	714.89929426	1.59409734	0.2357538	-0.32731281
0.06839	28.53606	0.00054328	5.59e-05	1.6e-06	5.32e-05	-0.0	0.00017481	4.565e-05	8.8e-07	684.13707348	694.36322689	714.86491528	1.58804682	0.23528363	-0.32728585
0.06849	28.56256	0.00054223	5.604e-05	1.61e-06	5.336e-05	-0.0	0.00017537	4.582e-05	8.8e-07	684.19247041	694.38214359	714.83064073	1.58199152	0.23481341	-0.32725888
0.06859	28.58902	0.00054118	5.618e-05	1.62e-06	5.351e-05	-0.0	0.00017594	4.599e-05	8.8e-07	684.24763246	694.40106647	714.79646981	1.57602482	0.23434414	-0.32723218
0.06869	28.61541	0.00054014	5.633e-05	1.64e-06	5.366e-05	-0.0	0.00017651	4.616e-05	8.8e-07	684.30255901	694.41999576	714.76240266	1.57001239	0.23387438	-0.32720534
0.06879	28.64176	0.00053909	5.647e-05	1.65e-06	5.382e-05	-0.0	0.00017707	4.633e-05	8.8e-07	684.3572509	694.43893117	714.72843908	1.56404857	0.23340514	-0.32717865
0.06889	28.66805	0.00053805	5.662e-05	1.66e-06	5.397e-05	-0.0	0.00017764	4.65e-05	8.8e-07	684.41171104	694.45787167	714.69457839	1.55811362	0.23293625	-0.32715206
0.06899	28.69429	0.00053701	5.676e-05	1.67e-06	5.412e-05	-0.0	0.0001782	4.667e-05	8.8e-07	684.46594132	694.47681664	714.66082013	1.55220525	0.23246768	-0.32712555
0.06909	28.72048	0.00053598	5.69e-05	1.68e-06	5.427e-05	-0.0	0.00017876	4.684e-05	8.8e-07	684.51994352	694.49576547	714.62716389	1.54632243	0.23199943	-0.32709912
0.06919	28.74662	0.00053494	5.704e-05	1.7e-06	5.442e-05	-0.0	0.00017933	4.701e-05	8.8e-07	684.57371936	694.51471758	714.59360926	1.54046467	0.2315315	-0.32707277
0.06929	28.7727	0.00053391	5.718e-05	1.71e-06	5.457e-05	0.0	0.00017989	4.718e-05	8.8e-07	684.62727054	694.53367241	714.56015582	1.5346317	0.2310639	-0.3270465
0.06939	28.79873	0.00053288	5.733e-05	1.72e-06	5.472e-05	-0.0	0.00018044	4.735e-05	8.8e-07	684.68059875	694.55262942	714.52680318	1.52882331	0.23059663	-0.32702031
0.06949	28.8247	0.00053185	5.747e-05	1.73e-06	5.487e-05	0.0	0.000181	4.751e-05	8.8e-07	684.73370565	694.57158806	714.49355094	1.52303933	0.23012971	-0.3269942
0.06959	28.85063	0.00053082	5.761e-05	1.74e-06	5.502e-05	-0.0	0.00018156	4.768e-05	8.8e-07	684.78659289	694.5905478	714.4603987	1.51727963	0.22966313	-0.32696817
0.06969	28.8765	0.0005298	5.775e-05	1.76e-06	5.517e-05	0.0	0.00018211	4.785e-05	8.8e-07	684.83926212	694.60950813	714.42734607	1.51154404	0.22919691	-0.32694221
0.06979	28.90231	0.00052878	5.789e-05	1.77e-06	5.532e-05	-0.0	0.00018267	4.802e-05	8.8e-07	684.89171499	694.62846854	714.39439264	1.5058291	0.228731	-0.32691632
0.06989	28.92808	0.00052776	5.803e-05	1.78e-06	5.546e-05	0.0	0.00018322	4.819e-05	8.8e-07	684.94395311	694.64742851	714.36153804	1.50013449	0.22826541	-0.3268905
0.06999	28.95379	0.00052674	5.816e-05	1.79e-06	5.561e-05	-0.0	0.00018377	4.835e-05	8.8e-07	684.99597806	694.66638756	714.32878187	1.49446956	0.22780028	-0.32686477
0.07009	28.97944	0.00052573	5.83e-05	1.8e-06	5.576e-05	-0.0	0.00018432	4.852e-05	8.8e-07	685.04779142	694.68534523	714.29612376	1.48883039	0.22733557	-0.32683913
0.07019	29.00504	0.00052471	5.844e-05	1.82e-06	5.591e-05	-0.0	0.00018487	4.869e-05	8.8e-07	685.09939478	694.70430102	714.26356331	1.48321482	0.22687124	-0.32681357
0.07029	29.03059	0.0005237	5.858e-05	1.83e-06	5.605e-05	-0.0	0.00018542	4.885e-05	8.8e-07	685.15078942	694.72325456	714.23110023	1.47762295	0.22640733	-0.32678808
0.07039	29.05609	0.00052269	5.872e-05	1.84e-06	5.62e-05	-0.0	0.00018597	4.902e-05	8.8e-07	685.2019778	694.74220513	714.1987339	1.47208065	0.22594426	-0.32676276
0.07049	29.08153	0.00052169	5.885e-05	1.85e-06	5.634e-05	-0.0	0.00018652	4.919e-05	8.8e-07	685.25296208	694.76115211	714.1664638	1.46652429	0.22548096	-0.32673738
0.07059	29.10692	0.00052068	5.899e-05	1.86e-06	5.649e-05	-0.0	0.00018706	4.935e-05	8.8e-07	685.30374139	694.78009573	714.13429015	1.46098719	0.22501802	-0.32671208
0.07069	29.13225	0.00051968	5.912e-05	1.88e-06	5.663e-05	-0.0	0.0001876	4.952e-05	8.8e-07	685.35431797	694.79903538	714.10221238	1.45548114	0.22455565	-0.32668687
0.07079	29.15753	0.00051868	5.926e-05	1.89e-06	5.677e-05	-0.0	0.00018815	4.968e-05	8.8e-07	685.40469406	694.81797042	714.07022996	1.45001549	0.22409402	-0.3266618
0.07089	29.18276	0.00051769	5.939e-05	1.9e-06	5.692e-05	0.0	0.00018869	4.985e-05	8.8e-07	685.45487107	694.83690045	714.03834253	1.44454179	0.22363224	-0.3266367
0.07099	29.20793	0.00051669	5.953e-05	1.91e-06	5.706e-05	0.0	0.00018923	5.002e-05	8.8e-07	685.5048519	694.8558247	714.00654938	1.4391492	0.22317206	-0.32661188
0.07109	29.23305	0.0005157	5.966e-05	1.93e-06	5.72e-05	-0.0	0.00018977	5.018e-05	8.8e-07	685.55463619	694.87474325	713.97485059	1.43371426	0.22271105	-0.32658691
0.07119	29.25811	0.00051471	5.98e-05	1.94e-06	5.734e-05	-0.0	0.0001903	5.035e-05	8.8e-07	685.60422389	694.89365613	713.94324618	1.42830585	0.22225056	-0.32656203
0.07129	29.28312	0.00051372	5.993e-05	1.95e-06	5.748e-05	-0.0	0.00019084	5.051e-05	8.8e-07	685.65361776	694.91256259	713.91173547	1.42294429	0.22179102	-0.3265373
0.07139	29.30808	0.00051274	6.006e-05	1.96e-06	5.762e-05	-0.0	0.00019138	5.067e-05	8.8e-07	685.70281994	694.93146207	713.88031792	1.41761539	0.22133216	-0.32651269
0.07149	29.33298	0.00051175	6.019e-05	1.98e-06	5.776e-05	-0.0	0.00019191	5.084e-05	8.8e-07	685.75183264	694.95035399	713.84899298	1.41228333	0.22087324	-0.32648806
0.07159	29.35783	0.00051077	6.033e-05	1.99e-06	5.79e-05	-0.0	0.00019244	5.1e-05	8.8e-07	685.80065566	694.96923841	713.8177607	1.40699551	0.2204153	-0.32646359
0.07169	29.38262	0.0005098	6.046e-05	2e-06	5.804e-05	-0.0	0.00019297	5.117e-05	8.8e-07	685.84929172	694.98811464	713.78662039	1.40169933	0.21995718	-0.32643908
0.07179	29.40736	0.00050882	6.059e-05	2.01e-06	5.818e-05	-0.0	0.0001935	5.133e-05	8.8e-07	685.89774024	695.00698284	713.75557221	1.39642704	0.21949958	-0.32641466
0.07189	29.43204	0.00050785	6.072e-05	2.03e-06	5.832e-05	-0.0	0.00019403	5.149e-05	8.8e-07	685.94600346	695.02584244	713.72461559	1.39118304	0.21904261	-0.32639033
0.07199	29.45667	0.00050688	6.085e-05	2.04e-06	5.846e-05	-0.0	0.00019456	5.166e-05	8.8e-07	685.99408341	695.04469295	713.69375002	1.38596966	0.21858635	-0.32636611
0.07209	29.48124	0.00050591	6.098e-05	2.05e-06	5.859e-05	0.0	0.00019509	5.182e-05	8.8e-07	686.04198183	695.06353394	713.66297505	1.3807934	0.21813097	-0.32634201
0.07219	29.50576	0.00050494	6.111e-05	2.06e-06	5.873e-05	0.0	0.00019561	5.198e-05	8.8e-07	686.08969925	695.0823653	713.63229057	1.37559718	0.21767513	-0.32631784
0.07229	29.53022	0.00050398	6.124e-05	2.08e-06	5.887e-05	0.0	0.00019613	5.214e-05	8.8e-07	686.1372364	695.10118685	713.60169637	1.3704428	0.21722028	-0.32629382
0.07239	29.55463	0.00050302	6.137e-05	2.09e-06	5.9e-05	0.0	0.00019666	5.23e-05	8.8e-07	686.18459538	695.11999809	713.57119192	1.36531821	0.21676616	-0.3262699
0.07249	29.57899	0.00050206	6.149e-05	2.1e-06	5.914e-05	0.0	0.00019718	5.247e-05	8.8e-07	686.23177786	695.13879865	713.54077681	1.36019331	0.21631205	-0.32624598
0.07259	29.60329	0.0005011	6.162e-05	2.11e-06	5.927e-05	-0.0	0.0001977	5.263e-05	8.8e-07	686.27878561	695.15758813	713.51045057	1.35512554	0.21585939	-0.32622225
0.07269	29.62753	0.00050015	6.175e-05	2.13e-06	5.941e-05	-0.0	0.00019822	5.279e-05	8.8e-07	686.32561896	695.17636646	713.48021312	1.35003154	0.21540606	-0.32619844
0.07279	29.65172	0.00049919	6.188e-05	2.14e-06	5.954e-05	-0.0	0.00019873	5.295e-05	8.8e-07	686.37227841	695.19513353	713.45006434	1.34497252	0.21495363	-0.32617474
0.07289	29.67585	0.00049825	6.2e-05	2.15e-06	5.968e-05	-0.0	0.00019925	5.311e-05	8.8e-07	686.41876601	695.21388888	713.42000369	1.33993655	0.21450181	-0.32615113
0.07299	29.69993	0.0004973	6.213e-05	2.17e-06	5.981e-05	-0.0	0.00019976	5.327e-05	8.8e-07	686.46508314	695.23263222	713.39003083	1.33492189	0.21405055	-0.32612759
0.07309	29.72395	0.00049635	6.225e-05	2.18e-06	5.994e-05	-0.0	0.00020028	5.343e-05	8.8e-07	686.51123166	695.25136315	713.36014527	1.32993767	0.21360012	-0.32610415
0.07319	29.74792	0.00049541	6.238e-05	2.19e-06	6.007e-05	-0.0	0.00020079	5.359e-05	8.8e-07	686.55721212	695.27008156	713.33034686	1.32497074	0.21315019	-0.32608078
0.07329	29.77183	0.00049447	6.25e-05	2.2e-06	6.02e-05	-0.0	0.0002013	5.375e-05	8.8e-07	686.60302594	695.28878716	713.30063525	1.31999862	0.21270011	-0.32605739
0.07339	29.79568	0.00049354	6.263e-05	2.22e-06	6.034e-05	-0.0	0.00020181	5.391e-05	8.8e-07	686.64867461	695.30747964	713.27101004	1.31507453	0.21225136	-0.32603416
0.07349	29.81948	0.0004926	6.275e-05	2.23e-06	6.047e-05	-0.0	0.00020232	5.407e-05	8.8e-07	686.69415844	695.32615895	713.24147115	1.3101494	0.21180261	-0.32601094
0.07359	29.84323	0.00049167	6.288e-05	2.24e-06	6.06e-05	-0.0	0.00020282	5.423e-05	8.8e-07	686.73947901	695.34482476	713.21201817	1.30526503	0.21135504	-0.32598785
0.07369	29.86691	0.00049074	6.3e-05	2.26e-06	6.073e-05	-0.0	0.00020333	5.439e-05	8.8e-07	686.78463867	695.36347661	713.18265048	1.3003839	0.21090755	-0.32596478
0.07379	29.89054	0.00048981	6.312e-05	2.27e-06	6.085e-05	-0.0	0.00020383	5.454e-05	8.8e-07	686.8296371	695.38211457	713.15336817	1.29551662	0.21046049	-0.32594176
0.07389	29.91412	0.00048889	6.324e-05	2.28e-06	6.098e-05	-0.0	0.00020434	5.47e-05	8.8e-07	686.87447586	695.40073835	713.12417083	1.29067224	0.21001412	-0.32591881
0.07399	29.93764	0.00048797	6.336e-05	2.29e-06	6.111e-05	-0.0	0.00020484	5.486e-05	8.8e-07	686.91915703	695.41934755	713.09505791	1.28586419	0.20956884	-0.325896
0.07409	29.9611	0.00048705	6.349e-05	2.31e-06	6.124e-05	0.0	0.00020534	5.502e-05	8.8e-07	686.96368075	695.43794214	713.06602937	1.28105289	0.20912347	-0.32587318
0.07419	29.98451	0.00048613	6.361e-05	2.32e-06	6.137e-05	0.0	0.00020583	5.517e-05	8.8e-07	687.00804826	695.45652191	713.03708489	1.27626478	0.20867883	-0.32585043
0.07429	30.00786	0.00048522	6.373e-05	2.33e-06	6.149e-05	0.0	0.00020633	5.533e-05	8.8e-07	687.05226148	695.47508651	713.00822395	1.2715126	0.20823531	-0.32582782
0.07439	30.03115	0.00048431	6.385e-05	2.35e-06	6.162e-05	-0.0	0.00020683	5.549e-05	8.8e-07	687.09632101	695.49363582	712.9794464	1.26674857	0.20779142	-0.32580516
0.07449	30.05439	0.0004834	6.397e-05	2.36e-06	6.174e-05	-0.0	0.00020732	5.564e-05	8.8e-07	687.14022757	695.51216974	712.95075204	1.26202319	0.20734879	-0.32578265
0.07459	30.07757	0.00048249	6.409e-05	2.37e-06	6.187e-05	-0.0	0.00020782	5.58e-05	8.8e-07	687.18398296	695.53068794	712.9221404	1.25732657	0.2069071	-0.32576023
0.07469	30.1007	0.00048159	6.42e-05	2.39e-06	6.199e-05	0.0	0.00020831	5.596e-05	8.8e-07	687.2275887	695.54919018	712.89361106	1.25262374	0.2064652	-0.3257378
0.07479	30.12376	0.00048069	6.432e-05	2.4e-06	6.212e-05	0.0	0.0002088	5.611e-05	8.8e-07	687.27104454	695.56767649	712.8651641	1.24794032	0.20602396	-0.32571543
0.07489	30.14677	0.00047979	6.444e-05	2.41e-06	6.224e-05	0.0	0.00020929	5.627e-05	8.8e-07	687.31435208	695.58614662	712.83679908	1.24327853	0.20558344	-0.32569315
0.07499	30.16973	0.00047889	6.456e-05	2.43e-06	6.237e-05	0.0	0.00020977	5.642e-05	8.8e-07	687.35751326	695.60460025	712.80851548	1.23865248	0.20514414	-0.32567099
0.07509	30.19262	0.000478	6.467e-05	2.44e-06	6.249e-05	-0.0	0.00021026	5.658e-05	8.8e-07	687.40052823	695.62303735	712.78031326	1.23401889	0.20470459	-0.32564881
0.07519	30.21546	0.00047711	6.479e-05	2.45e-06	6.261e-05	-0.0	0.00021075	5.673e-05	8.8e-07	687.44339798	695.64145779	712.75219215	1.22941077	0.20426593	-0.32562672
0.07529	30.23824	0.00047622	6.491e-05	2.47e-06	6.273e-05	-0.0	0.00021123	5.688e-05	8.8e-07	687.48612423	695.65986129	712.7241517	1.22483428	0.20382838	-0.32560474
0.07539	30.26097	0.00047533	6.502e-05	2.48e-06	6.285e-05	0.0	0.00021171	5.704e-05	8.8e-07	687.52870791	695.67824771	712.69619163	1.22025013	0.20339056	-0.32558274
0.07549	30.28364	0.00047445	6.514e-05	2.49e-06	6.298e-05	0.0	0.00021219	5.719e-05	8.8e-07	687.57114936	695.69661701	712.66831187	1.21569696	0.20295387	-0.32556085
0.07559	30.30625	0.00047357	6.525e-05	2.5e-06	6.31e-05	0.0	0.00021267	5.734e-05	8.8e-07	687.61345031	695.71496894	712.64051194	1.21117255	0.20251822	-0.32553907
0.07569	30.3288	0.00047269	6.537e-05	2.52e-06	6.322e-05	-0.0	0.00021315	5.75e-05	8.8e-07	687.6556122	695.73330328	712.61279144	1.20664417	0.20208242	-0.32551727
0.07579	30.35129	0.00047181	6.548e-05	2.53e-06	6.333e-05	-0.0	0.00021363	5.765e-05	8.8e-07	687.69763486	695.75162006	712.58515043	1.20213428	0.20164733	-0.32549554
0.07589	30.37373	0.00047094	6.559e-05	2.54e-06	6.345e-05	-0.0	0.0002141	5.78e-05	8.8e-07	687.73951975	695.76991909	712.55758849	1.19764421	0.20121297	-0.32547389
0.07599	30.39611	0.00047007	6.571e-05	2.56e-06	6.357e-05	-0.0	0.00021458	5.795e-05	8.8e-07	687.78126876	695.78820011	712.53010512	1.19318989	0.20077996	-0.32545236
0.07609	30.41843	0.0004692	6.582e-05	2.57e-06	6.369e-05	0.0	0.00021505	5.81e-05	8.8e-07	687.82288192	695.80646312	712.5027003	1.18871924	0.20034633	-0.32543078
0.07619	30.44069	0.00046834	6.593e-05	2.58e-06	6.381e-05	0.0	0.00021552	5.826e-05	8.8e-07	687.86436001	695.82470801	712.47537382	1.18428587	0.19991416	-0.32540934
0.07629	30.4629	0.00046747	6.604e-05	2.6e-06	6.392e-05	0.0	0.00021599	5.841e-05	8.8e-07	687.90570463	695.84293459	712.44812523	1.17987685	0.19948294	-0.32538799
0.07639	30.48505	0.00046661	6.616e-05	2.61e-06	6.404e-05	-0.0	0.00021646	5.856e-05	8.8e-07	687.9469171	695.86114269	712.42095418	1.17546338	0.19905154	-0.32536662
0.07649	30.50714	0.00046576	6.627e-05	2.62e-06	6.416e-05	-0.0	0.00021692	5.871e-05	8.8e-07	687.98799727	695.87933233	712.39386069	1.1710677	0.19862086	-0.32534532
0.07659	30.52917	0.0004649	6.638e-05	2.64e-06	6.427e-05	-0.0	0.00021739	5.886e-05	8.8e-07	688.02894653	695.89750334	712.36684438	1.1666912	0.19819094	-0.32532409
0.07669	30.55114	0.00046405	6.649e-05	2.65e-06	6.439e-05	-0.0	0.00021785	5.901e-05	8.8e-07	688.06976669	695.91565552	712.33990475	1.16234733	0.19776235	-0.32530299
0.07679	30.57305	0.0004632	6.66e-05	2.66e-06	6.45e-05	0.0	0.00021832	5.916e-05	8.8e-07	688.11045761	695.93378887	712.31304184	1.15799866	0.19733358	-0.32528187
0.07689	30.59491	0.00046235	6.671e-05	2.68e-06	6.462e-05	0.0	0.00021878	5.93e-05	8.8e-07	688.15102039	695.95190329	712.28625534	1.15367007	0.19690563	-0.32526082
0.07699	30.6167	0.00046151	6.681e-05	2.69e-06	6.473e-05	0.0	0.00021924	5.945e-05	8.8e-07	688.19145658	695.96999859	712.2595448	1.14937357	0.19647903	-0.3252399
0.07709	30.63844	0.00046067	6.692e-05	2.7e-06	6.484e-05	-0.0	0.0002197	5.96e-05	8.8e-07	688.23176689	695.98807471	712.23291005	1.14506714	0.19605201	-0.32521894
0.07719	30.66012	0.00045983	6.703e-05	2.72e-06	6.496e-05	-0.0	0.00022015	5.975e-05	8.8e-07	688.27195155	696.00613162	712.206351	1.14078331	0.19562597	-0.32519806
0.07729	30.68174	0.00045899	6.714e-05	2.73e-06	6.507e-05	-0.0	0.00022061	5.99e-05	8.8e-07	688.31201188	696.02416919	712.17986728	1.13653645	0.19520151	-0.32517733
0.07739	30.7033	0.00045816	6.725e-05	2.74e-06	6.518e-05	0.0	0.00022106	6.004e-05	8.8e-07	688.35194977	696.04218723	712.15345837	1.13228433	0.19477682	-0.32515658
0.07749	30.7248	0.00045733	6.735e-05	2.76e-06	6.529e-05	0.0	0.00022152	6.019e-05	8.8e-07	688.39176466	696.06018579	712.12712441	1.12804305	0.19435262	-0.32513587
0.07759	30.74624	0.0004565	6.746e-05	2.77e-06	6.54e-05	0.0	0.00022197	6.034e-05	8.8e-07	688.43145777	696.07816478	712.10086507	1.12382176	0.1939293	-0.32511524
0.07769	30.76763	0.00045567	6.756e-05	2.78e-06	6.551e-05	0.0	0.00022242	6.048e-05	8.8e-07	688.47103048	696.09612405	712.07467994	1.11963078	0.19350734	-0.32509473
0.07779	30.78895	0.00045485	6.767e-05	2.8e-06	6.562e-05	-0.0	0.00022286	6.063e-05	8.8e-07	688.5104837	696.11406352	712.04856878	1.11543207	0.19308503	-0.32507418
0.07789	30.81021	0.00045403	6.777e-05	2.81e-06	6.573e-05	-0.0	0.00022331	6.078e-05	8.8e-07	688.54981746	696.13198321	712.02253157	1.11125286	0.19266361	-0.32505371
0.07799	30.83142	0.00045321	6.788e-05	2.83e-06	6.584e-05	-0.0	0.00022376	6.092e-05	8.8e-07	688.58903305	696.14988299	711.99656794	1.10710515	0.19224364	-0.32503337
0.07809	30.85256	0.0004524	6.798e-05	2.84e-06	6.595e-05	-0.0	0.0002242	6.107e-05	8.8e-07	688.6281322	696.16776274	711.9706774	1.10295995	0.19182378	-0.32501304
0.07819	30.87365	0.00045159	6.809e-05	2.85e-06	6.606e-05	0.0	0.00022464	6.121e-05	8.8e-07	688.66711452	696.18562247	711.94486005	1.09882313	0.19140432	-0.32499274
0.07829	30.89467	0.00045078	6.819e-05	2.87e-06	6.616e-05	0.0	0.00022508	6.135e-05	8.8e-07	688.70598113	696.20346212	711.91911558	1.09470487	0.19098574	-0.32497251
0.07839	30.91564	0.00044997	6.829e-05	2.88e-06	6.627e-05	0.0	0.00022552	6.15e-05	8.8e-07	688.74473341	696.22128156	711.89344359	1.09061682	0.1905686	-0.3249524
0.07849	30.93654	0.00044917	6.84e-05	2.89e-06	6.638e-05	-0.0	0.00022596	6.164e-05	8.8e-07	688.78337209	696.23908077	711.86784387	1.0865195	0.19015101	-0.32493226
0.07859	30.95739	0.00044836	6.85e-05	2.91e-06	6.648e-05	-0.0	0.0002264	6.178e-05	8.8e-07	688.82189725	696.25685972	711.84231639	1.08244198	0.18973439	-0.3249122
0.07869	30.97817	0.00044757	6.86e-05	2.92e-06	6.659e-05	-0.0	0.00022683	6.193e-05	8.8e-07	688.8603101	696.27461835	711.8168608	1.07838078	0.18931856	-0.3248922
0.07879	30.9989	0.00044677	6.87e-05	2.93e-06	6.669e-05	-0.0	0.00022727	6.207e-05	8.8e-07	688.89861229	696.29235655	711.79147663	1.07435108	0.18890428	-0.32487233
0.07889	31.01956	0.00044598	6.88e-05	2.95e-06	6.68e-05	0.0	0.0002277	6.221e-05	8.8e-07	688.93680358	696.31007432	711.76616394	1.07030645	0.18848927	-0.32485239
0.07899	31.04016	0.00044519	6.89e-05	2.96e-06	6.69e-05	0.0	0.00022813	6.235e-05	8.8e-07	688.97488476	696.32777164	711.74092251	1.06629229	0.1880758	-0.32483258
0.07909	31.0607	0.0004444	6.9e-05	2.97e-06	6.701e-05	0.0	0.00022856	6.249e-05	8.8e-07	689.01285709	696.34544843	711.71575196	1.06230042	0.18766345	-0.32481287
0.07919	31.08119	0.00044361	6.91e-05	2.99e-06	6.711e-05	-0.0	0.00022899	6.264e-05	8.8e-07	689.05072173	696.36310463	711.69065196	1.0583042	0.18725088	-0.32479313
0.07929	31.10161	0.00044283	6.92e-05	3e-06	6.721e-05	-0.0	0.00022942	6.278e-05	8.8e-07	689.08847845	696.38074025	711.66562258	1.05432214	0.18683906	-0.32477345
0.07939	31.12196	0.00044205	6.93e-05	3.01e-06	6.731e-05	-0.0	0.00022984	6.292e-05	8.8e-07	689.12612839	696.39835524	711.64066348	1.05035687	0.1864281	-0.32475384
0.07949	31.14226	0.00044127	6.94e-05	3.03e-06	6.742e-05	-0.0	0.00023027	6.306e-05	8.8e-07	689.16367294	696.41594953	711.61577426	1.04642046	0.18601864	-0.32473435
0.07959	31.1625	0.0004405	6.949e-05	3.04e-06	6.752e-05	0.0	0.00023069	6.32e-05	8.8e-07	689.20111238	696.43352312	711.59095483	1.04247244	0.18560858	-0.32471481
0.07969	31.18267	0.00043973	6.959e-05	3.05e-06	6.762e-05	0.0	0.00023111	6.334e-05	8.8e-07	689.23844708	696.45107599	711.56620508	1.03854675	0.18519973	-0.32469536
0.07979	31.20279	0.00043896	6.969e-05	3.07e-06	6.772e-05	0.0	0.00023153	6.347e-05	8.8e-07	689.27567821	696.4686081	711.54152467	1.03465281	0.18479257	-0.32467605
0.07989	31.22284	0.00043819	6.979e-05	3.08e-06	6.782e-05	0.0	0.00023195	6.361e-05	8.8e-07	689.31280723	696.48611939	711.51691317	1.03075257	0.18438508	-0.32465671
0.07999	31.24283	0.00043743	6.988e-05	3.09e-06	6.792e-05	-0.0	0.00023236	6.375e-05	8.8e-07	689.34983367	696.50360989	711.49237071	1.02686239	0.18397814	-0.32463741
0.08009	31.26276	0.00043667	6.998e-05	3.11e-06	6.802e-05	-0.0	0.00023278	6.389e-05	8.8e-07	689.3867586	696.52107956	711.46789699	1.02298929	0.18357215	-0.32461818
0.08019	31.28263	0.00043591	7.007e-05	3.12e-06	6.812e-05	-0.0	0.00023319	6.403e-05	8.8e-07	689.42358312	696.53852838	711.44349167	1.01914391	0.18316771	-0.32459907
0.08029	31.30243	0.00043516	7.017e-05	3.13e-06	6.821e-05	0.0	0.0002336	6.416e-05	8.8e-07	689.4603082	696.55595631	711.41915447	1.01529165	0.18276287	-0.32457993
0.08039	31.32217	0.0004344	7.026e-05	3.15e-06	6.831e-05	0.0	0.00023401	6.43e-05	8.8e-07	689.49693362	696.57336338	711.39488546	1.01145358	0.18235886	-0.32456085
0.08049	31.34185	0.00043365	7.036e-05	3.16e-06	6.841e-05	0.0	0.00023442	6.444e-05	8.8e-07	689.53346048	696.59074955	711.37068431	1.00763135	0.18195574	-0.32454183
0.08059	31.36147	0.00043291	7.045e-05	3.17e-06	6.851e-05	0.0	0.00023483	6.457e-05	8.8e-07	689.56989002	696.60811481	711.34655064	1.00383658	0.18155421	-0.32452293
0.08069	31.38102	0.00043216	7.054e-05	3.19e-06	6.86e-05	-0.0	0.00023524	6.471e-05	8.8e-07	689.60622266	696.62545915	711.32248434	1.00003125	0.18115206	-0.32450399
0.08079	31.40052	0.00043142	7.064e-05	3.2e-06	6.87e-05	-0.0	0.00023564	6.484e-05	8.8e-07	689.64245857	696.64278257	711.29848535	0.99624455	0.18075103	-0.32448513
0.08089	31.41995	0.00043068	7.073e-05	3.21e-06	6.879e-05	-0.0	0.00023604	6.498e-05	8.8e-07	689.67859879	696.66008507	711.27455336	0.9924743	0.18035095	-0.32446634
0.08099	31.43931	0.00042995	7.082e-05	3.23e-06	6.889e-05	-0.0	0.00023644	6.511e-05	8.8e-07	689.71464478	696.67736663	711.25068795	0.9887276	0.17995228	-0.32444765
0.08109	31.45862	0.00042921	7.091e-05	3.24e-06	6.898e-05	0.0	0.00023684	6.524e-05	8.8e-07	689.75059626	696.69462725	711.22688919	0.9849684	0.17955287	-0.3244289
0.08119	31.47786	0.00042848	7.1e-05	3.25e-06	6.908e-05	0.0	0.00023724	6.538e-05	8.8e-07	689.78645393	696.71186695	711.20315687	0.98123779	0.1791552	-0.32441028
0.08129	31.49704	0.00042775	7.109e-05	3.27e-06	6.917e-05	0.0	0.00023764	6.551e-05	8.8e-07	689.82221884	696.72908571	711.17949069	0.97752694	0.17875874	-0.32439175
0.08139	31.51615	0.00042703	7.118e-05	3.28e-06	6.926e-05	-0.0	0.00023804	6.564e-05	8.8e-07	689.85789219	696.74628356	711.15589027	0.97381228	0.17836205	-0.3243732
0.08149	31.5352	0.00042631	7.127e-05	3.29e-06	6.935e-05	-0.0	0.00023843	6.578e-05	8.8e-07	689.89347357	696.76346047	711.13235575	0.97010761	0.177966	-0.32435469
0.08159	31.55419	0.00042559	7.136e-05	3.31e-06	6.945e-05	-0.0	0.00023882	6.591e-05	8.8e-07	689.92896397	696.78061648	711.10888683	0.96641849	0.17757092	-0.32433625
0.08169	31.57311	0.00042487	7.145e-05	3.32e-06	6.954e-05	-0.0	0.00023921	6.604e-05	8.8e-07	689.96436439	696.79775159	711.08548321	0.96275529	0.17717748	-0.32431793
0.08179	31.59197	0.00042416	7.154e-05	3.33e-06	6.963e-05	0.0	0.0002396	6.617e-05	8.8e-07	689.99967578	696.81486581	711.0621446	0.95908561	0.17678363	-0.32429958
0.08189	31.61077	0.00042344	7.163e-05	3.35e-06	6.972e-05	0.0	0.00023999	6.63e-05	8.8e-07	690.03489784	696.83195914	711.0388711	0.95542783	0.17639057	-0.32428128
0.08199	31.6295	0.00042274	7.172e-05	3.36e-06	6.981e-05	0.0	0.00024038	6.643e-05	8.8e-07	690.07003158	696.84903161	711.01566241	0.95178486	0.17599846	-0.32426304
0.08209	31.64816	0.00042203	7.18e-05	3.37e-06	6.99e-05	0.0	0.00024076	6.656e-05	8.8e-07	690.10507805	696.86608324	710.9925182	0.94816734	0.17560803	-0.32424492
0.08219	31.66677	0.00042133	7.189e-05	3.39e-06	6.999e-05	-0.0	0.00024115	6.669e-05	8.8e-07	690.14003793	696.88311405	710.96943827	0.94454167	0.17521706	-0.32422677
0.08229	31.6853	0.00042063	7.198e-05	3.4e-06	7.008e-05	-0.0	0.00024153	6.682e-05	8.8e-07	690.1749111	696.90012404	710.94642267	0.94092996	0.17482704	-0.32420867
0.08239	31.70378	0.00041993	7.206e-05	3.41e-06	7.017e-05	-0.0	0.00024191	6.695e-05	8.8e-07	690.20969855	696.91711323	710.9234711	0.93733203	0.17443795	-0.32419064
0.08249	31.72219	0.00041923	7.215e-05	3.43e-06	7.026e-05	-0.0	0.00024229	6.708e-05	8.8e-07	690.24440141	696.93408168	710.90058321	0.93375975	0.1740506	-0.32417273
0.08259	31.74053	0.00041854	7.224e-05	3.44e-06	7.034e-05	0.0	0.00024267	6.721e-05	8.8e-07	690.27902007	696.95102939	710.8777589	0.93017697	0.17366253	-0.32415476
0.08269	31.75881	0.00041785	7.232e-05	3.45e-06	7.043e-05	0.0	0.00024304	6.733e-05	8.8e-07	690.31355456	696.96795637	710.85499814	0.92660988	0.17327558	-0.32413687
0.08279	31.77702	0.00041717	7.241e-05	3.47e-06	7.052e-05	0.0	0.00024342	6.746e-05	8.8e-07	690.34800585	696.98486267	710.83230066	0.92305578	0.17288952	-0.32411904
0.08289	31.79517	0.00041648	7.249e-05	3.48e-06	7.06e-05	0.0	0.00024379	6.759e-05	8.8e-07	690.38237513	697.00174833	710.8096661	0.91952737	0.17250528	-0.32410133
0.08299	31.81325	0.0004158	7.257e-05	3.49e-06	7.069e-05	-0.0	0.00024416	6.771e-05	8.8e-07	690.41666261	697.01861337	710.78709439	0.91598702	0.17212019	-0.32408356
0.08309	31.83127	0.00041513	7.266e-05	3.51e-06	7.077e-05	-0.0	0.00024453	6.784e-05	8.8e-07	690.45086839	697.03545779	710.7645855	0.91246299	0.1717363	-0.32406587
0.08319	31.84922	0.00041445	7.274e-05	3.52e-06	7.086e-05	-0.0	0.0002449	6.797e-05	8.8e-07	690.48499343	697.05228167	710.74213915	0.90895144	0.17135331	-0.32404824
0.08329	31.86711	0.00041378	7.282e-05	3.53e-06	7.094e-05	-0.0	0.00024527	6.809e-05	8.8e-07	690.5190389	697.06908504	710.71975499	0.90546524	0.17097217	-0.32403073
0.08339	31.88493	0.00041311	7.29e-05	3.54e-06	7.103e-05	0.0	0.00024564	6.821e-05	8.8e-07	690.55300499	697.08586794	710.69743297	0.90196691	0.17059015	-0.32401316
0.08349	31.90268	0.00041244	7.299e-05	3.56e-06	7.111e-05	0.0	0.000246	6.834e-05	8.8e-07	690.58689179	697.10263036	710.67517306	0.89848422	0.17020932	-0.32399566
0.08359	31.92037	0.00041178	7.307e-05	3.57e-06	7.119e-05	0.0	0.00024636	6.846e-05	8.8e-07	690.62070024	697.11937238	710.65297497	0.89501383	0.16982941	-0.32397822
0.08369	31.93799	0.00041112	7.315e-05	3.58e-06	7.128e-05	0.0	0.00024672	6.859e-05	8.8e-07	690.65443147	697.13609408	710.63083838	0.89156795	0.16945136	-0.3239609
0.08379	31.95554	0.00041046	7.323e-05	3.6e-06	7.136e-05	-0.0	0.00024708	6.871e-05	8.8e-07	690.68808571	697.15279546	710.6087632	0.88811071	0.16907245	-0.32394353
0.08389	31.97303	0.0004098	7.331e-05	3.61e-06	7.144e-05	-0.0	0.00024744	6.883e-05	8.8e-07	690.72166303	697.16947653	710.58674944	0.88466836	0.16869472	-0.32392622
0.08399	31.99045	0.00040915	7.339e-05	3.62e-06	7.152e-05	-0.0	0.0002478	6.895e-05	8.8e-07	690.75516435	697.18613738	710.56479681	0.88123799	0.16831792	-0.32390898
0.08409	32.0078	0.0004085	7.347e-05	3.64e-06	7.16e-05	-0.0	0.00024815	6.908e-05	8.8e-07	690.78859076	697.20277809	710.542905	0.8778318	0.16794304	-0.32389185
0.08419	32.02509	0.00040785	7.355e-05	3.65e-06	7.168e-05	0.0	0.00024851	6.92e-05	8.8e-07	690.82194257	697.21939869	710.5210739	0.8744147	0.16756729	-0.32387467
0.08429	32.0423	0.00040721	7.363e-05	3.66e-06	7.176e-05	0.0	0.00024886	6.932e-05	8.8e-07	690.85521974	697.23599916	710.49930354	0.87101114	0.16719267	-0.32385756
0.08439	32.05946	0.00040657	7.37e-05	3.67e-06	7.184e-05	0.0	0.00024921	6.944e-05	8.8e-07	690.8884232	697.25257962	710.47759364	0.8676195	0.16681901	-0.3238405
0.08449	32.07654	0.00040593	7.378e-05	3.69e-06	7.192e-05	0.0	0.00024956	6.956e-05	8.8e-07	690.92155395	697.26914014	710.45594391	0.86425138	0.1664473	-0.32382356
0.08459	32.09355	0.00040529	7.386e-05	3.7e-06	7.2e-05	-0.0	0.00024991	6.968e-05	8.8e-07	690.95461252	697.28568078	710.4343542	0.8608738	0.1660748	-0.32380658
0.08469	32.1105	0.00040466	7.394e-05	3.71e-06	7.208e-05	-0.0	0.00025025	6.98e-05	8.8e-07	690.98759929	697.30220158	710.41282439	0.85754814	0.16570681	-0.32378986
0.08479	32.12738	0.00040403	7.401e-05	3.73e-06	7.216e-05	-0.0	0.0002506	6.991e-05	8.8e-07	691.02051656	697.3187028	710.39135382	0.85419378	0.16533633	-0.32377299
0.08489	32.14419	0.0004034	7.409e-05	3.74e-06	7.223e-05	-0.0	0.00025094	7.003e-05	8.8e-07	691.05336271	697.33518426	710.36994297	0.85083943	0.16496585	-0.32375612
0.08499	32.16093	0.00040278	7.416e-05	3.75e-06	7.231e-05	-0.0	0.00025128	7.015e-05	8.8e-07	691.08613773	697.35164596	710.34859183	0.84748507	0.16459537	-0.32373926
0.08509	32.1776	0.00040216	7.424e-05	3.76e-06	7.239e-05	-0.0	0.00025162	7.027e-05	8.8e-07	691.11884199	697.36808794	710.3273003	0.84415173	0.16422671	-0.32372249
0.08519	32.19421	0.00040154	7.431e-05	3.78e-06	7.246e-05	-0.0	0.00025196	7.038e-05	8.8e-07	691.15147687	697.38451035	710.30606798	0.84083269	0.16385932	-0.32370581
0.08529	32.21074	0.00040092	7.439e-05	3.79e-06	7.254e-05	-0.0	0.00025229	7.05e-05	8.8e-07	691.1840432	697.40091329	710.28489462	0.83752887	0.1634933	-0.3236892
0.08539	32.22721	0.00040031	7.446e-05	3.8e-06	7.262e-05	-0.0	0.00025263	7.062e-05	8.8e-07	691.21654146	697.41729682	710.2637801	0.83423597	0.16312832	-0.32367265
0.08549	32.24361	0.0003997	7.454e-05	3.81e-06	7.269e-05	0.0	0.00025296	7.073e-05	8.8e-07	691.24897295	697.43366111	710.24272405	0.8309474	0.16276374	-0.32365612
0.08559	32.25993	0.00039909	7.461e-05	3.83e-06	7.277e-05	0.0	0.0002533	7.085e-05	8.8e-07	691.28133714	697.45000609	710.22172662	0.82765533	0.16239883	-0.32363958
0.08569	32.27619	0.00039849	7.468e-05	3.84e-06	7.284e-05	0.0	0.00025363	7.096e-05	8.8e-07	691.31363598	697.46633204	710.20078726	0.82441836	0.16203921	-0.32362333
0.08579	32.29238	0.00039788	7.476e-05	3.85e-06	7.291e-05	0.0	0.00025395	7.108e-05	8.8e-07	691.34586959	697.48263896	710.17990594	0.82114803	0.16167638	-0.3236069
0.08589	32.3085	0.00039728	7.483e-05	3.86e-06	7.299e-05	0.0	0.00025428	7.119e-05	8.8e-07	691.37803724	697.49892675	710.15908286	0.8178777	0.16131356	-0.32359047
0.08599	32.32454	0.00039669	7.49e-05	3.88e-06	7.306e-05	0.0	0.00025461	7.13e-05	8.8e-07	691.41013896	697.51519543	710.13831801	0.81461871	0.16095183	-0.3235741
0.08609	32.34052	0.0003961	7.497e-05	3.89e-06	7.313e-05	0.0	0.00025493	7.142e-05	8.8e-07	691.44217602	697.53144517	710.11761105	0.81137604	0.16059171	-0.32355782
0.08619	32.35642	0.0003955	7.504e-05	3.9e-06	7.32e-05	0.0	0.00025526	7.153e-05	8.8e-07	691.47414928	697.54767609	710.09696172	0.80814807	0.16023306	-0.32354162
0.08629	32.37226	0.00039492	7.511e-05	3.91e-06	7.327e-05	0.0	0.00025558	7.164e-05	8.8e-07	691.50605941	697.5638883	710.07636986	0.80491963	0.15987437	-0.32352542
0.08639	32.38802	0.00039433	7.518e-05	3.93e-06	7.335e-05	0.0	0.0002559	7.175e-05	8.8e-07	691.53790743	697.58008197	710.05583517	0.80172093	0.15951876	-0.32350938
0.08649	32.40372	0.00039375	7.525e-05	3.94e-06	7.342e-05	0.0	0.00025621	7.186e-05	8.8e-07	691.56969329	697.59625707	710.03535767	0.79850667	0.15916154	-0.32349326
0.08659	32.41934	0.00039317	7.532e-05	3.95e-06	7.349e-05	0.0	0.00025653	7.197e-05	8.8e-07	691.6014172	697.61241365	710.01493732	0.79532003	0.15880736	-0.32347729
0.08669	32.43489	0.0003926	7.539e-05	3.96e-06	7.356e-05	0.0	0.00025685	7.208e-05	8.8e-07	691.6330807	697.62855199	709.9945737	0.79212337	0.15845207	-0.32346127
0.08679	32.45036	0.00039202	7.546e-05	3.98e-06	7.363e-05	0.0	0.00025716	7.219e-05	8.8e-07	691.66468301	697.64467195	709.97426702	0.78892671	0.15809678	-0.32344525
0.08689	32.46577	0.00039145	7.553e-05	3.99e-06	7.369e-05	0.0	0.00025747	7.23e-05	8.8e-07	691.69622562	697.66077377	709.95401687	0.78576912	0.15774572	-0.32342945
0.08699	32.4811	0.00039089	7.56e-05	4e-06	7.376e-05	0.0	0.00025778	7.241e-05	8.8e-07	691.72770868	697.67685748	709.93382323	0.78259158	0.15739251	-0.32341354
0.08709	32.49636	0.00039032	7.566e-05	4.01e-06	7.383e-05	0.0	0.00025809	7.252e-05	8.8e-07	691.75913216	697.69292309	709.91368609	0.77944189	0.15704259	-0.32339779
0.08719	32.51155	0.00038976	7.573e-05	4.03e-06	7.39e-05	-0.0	0.0002584	7.263e-05	8.8e-07	691.79049791	697.70897095	709.893605	0.77628272	0.15669155	-0.32338199
0.08729	32.52667	0.0003892	7.58e-05	4.04e-06	7.397e-05	-0.0	0.0002587	7.273e-05	8.8e-07	691.82180503	697.7250009	709.87358018	0.77312355	0.1563405	-0.32336619
0.08739	32.54171	0.00038865	7.586e-05	4.05e-06	7.403e-05	-0.0	0.00025901	7.284e-05	8.8e-07	691.85305492	697.74101319	709.85361128	0.77000119	0.15599382	-0.32335061
0.08749	32.55668	0.00038809	7.593e-05	4.06e-06	7.41e-05	-0.0	0.00025931	7.295e-05	8.8e-07	691.88424792	697.75700789	709.83369819	0.76686053	0.15564497	-0.32333491
0.08759	32.57157	0.00038754	7.599e-05	4.07e-06	7.416e-05	-0.0	0.00025961	7.305e-05	8.8e-07	691.91538384	697.77298497	709.81384098	0.76374649	0.15529935	-0.32331939
0.08769	32.5864	0.000387	7.606e-05	4.09e-06	7.423e-05	-0.0	0.00025991	7.316e-05	8.8e-07	691.9464646	697.7889448	709.79403915	0.76062403	0.15495271	-0.32330381
0.08779	32.60114	0.00038645	7.612e-05	4.1e-06	7.43e-05	-0.0	0.00026021	7.326e-05	8.8e-07	691.97748931	697.80488721	709.77429292	0.75750158	0.15460607	-0.32328822
0.08789	32.61582	0.00038591	7.619e-05	4.11e-06	7.436e-05	-0.0	0.0002605	7.337e-05	8.8e-07	692.00845913	697.82081245	709.75460203	0.75441107	0.15426371	-0.32327285
0.08799	32.63042	0.00038537	7.625e-05	4.12e-06	7.442e-05	-0.0	0.0002608	7.347e-05	8.8e-07	692.0393749	697.83672071	709.73496628	0.75131081	0.15392006	-0.32325741
0.08809	32.64494	0.00038484	7.632e-05	4.13e-06	7.449e-05	0.0	0.00026109	7.357e-05	8.8e-07	692.07023642	697.85261196	709.7153857	0.74821411	0.15357687	-0.323242
0.08819	32.65939	0.00038431	7.638e-05	4.14e-06	7.455e-05	0.0	0.00026138	7.368e-05	8.8e-07	692.10104396	697.86848624	709.69586023	0.74512095	0.15323417	-0.32322661
0.08829	32.67376	0.00038378	7.644e-05	4.16e-06	7.461e-05	0.0	0.00026167	7.378e-05	8.8e-07	692.13179875	697.88434384	709.6763896	0.74205101	0.15289476	-0.32321137
0.08839	32.68806	0.00038325	7.65e-05	4.17e-06	7.468e-05	0.0	0.00026196	7.388e-05	8.8e-07	692.1625011	697.90018482	709.65697371	0.73897695	0.15255473	-0.32319611
0.08849	32.70229	0.00038273	7.657e-05	4.18e-06	7.474e-05	0.0	0.00026224	7.398e-05	8.8e-07	692.19315131	697.91600926	709.63761251	0.73590877	0.1522155	-0.32318088
0.08859	32.71644	0.00038221	7.663e-05	4.19e-06	7.48e-05	0.0	0.00026253	7.408e-05	8.8e-07	692.22374982	697.93181726	709.61830588	0.73284838	0.15187753	-0.32316571
0.08869	32.73051	0.00038169	7.669e-05	4.2e-06	7.486e-05	0.0	0.00026281	7.418e-05	8.8e-07	692.25429749	697.94760903	709.59905364	0.72979518	0.15154068	-0.32315059
0.08879	32.7445	0.00038117	7.675e-05	4.21e-06	7.492e-05	0.0	0.00026309	7.428e-05	8.8e-07	692.28479467	697.96338467	709.5798557	0.72674758	0.15120457	-0.32313551
0.08889	32.75842	0.00038066	7.681e-05	4.23e-06	7.498e-05	0.0	0.00026337	7.438e-05	8.8e-07	692.31524185	697.97914427	709.56071195	0.7237064	0.15086939	-0.32312047
0.08899	32.77226	0.00038015	7.687e-05	4.24e-06	7.504e-05	0.0	0.00026365	7.448e-05	8.8e-07	692.34563955	697.99488797	709.54162228	0.72067102	0.15053526	-0.32310548
0.08909	32.78603	0.00037965	7.693e-05	4.25e-06	7.51e-05	0.0	0.00026393	7.458e-05	8.8e-07	692.37598835	698.01061593	709.52258657	0.71764142	0.15020216	-0.32309053
0.08919	32.79972	0.00037914	7.699e-05	4.26e-06	7.516e-05	0.0	0.0002642	7.467e-05	8.8e-07	692.40628877	698.0263283	709.50360472	0.71461737	0.14987004	-0.32307562
0.08929	32.81333	0.00037865	7.705e-05	4.27e-06	7.522e-05	0.0	0.00026448	7.477e-05	8.8e-07	692.4365413	698.0420252	709.48467661	0.7115989	0.14953892	-0.32306076
0.08939	32.82686	0.00037815	7.71e-05	4.28e-06	7.528e-05	0.0	0.00026475	7.487e-05	8.8e-07	692.46674645	698.05770679	709.46580216	0.70858588	0.14920877	-0.32304594
0.08949	32.84031	0.00037765	7.716e-05	4.29e-06	7.534e-05	0.0	0.00026502	7.496e-05	8.8e-07	692.49690508	698.07337329	709.44698118	0.70558647	0.14888127	-0.32303123
0.08959	32.85369	0.00037716	7.722e-05	4.31e-06	7.54e-05	0.0	0.00026529	7.506e-05	8.8e-07	692.52701779	698.0890249	709.42821356	0.70258198	0.14855278	-0.32301647
0.08969	32.86698	0.00037668	7.728e-05	4.32e-06	7.545e-05	0.0	0.00026556	7.516e-05	8.8e-07	692.55708424	698.1046615	709.40949937	0.69958493	0.14822581	-0.32300178
0.08979	32.8802	0.00037619	7.733e-05	4.33e-06	7.551e-05	0.0	0.00026582	7.525e-05	8.8e-07	692.58710614	698.12028361	709.39083828	0.6965957	0.14790044	-0.32298716
0.08989	32.89334	0.00037571	7.739e-05	4.34e-06	7.557e-05	0.0	0.00026608	7.534e-05	8.8e-07	692.61708287	698.13589105	709.37223041	0.69360129	0.14757401	-0.3229725
0.08999	32.9064	0.00037523	7.745e-05	4.35e-06	7.562e-05	0.0	0.00026635	7.544e-05	8.8e-07	692.64701519	698.15148403	709.35367562	0.69062695	0.14725177	-0.322958
0.09009	32.91938	0.00037476	7.75e-05	4.36e-06	7.568e-05	0.0	0.00026661	7.553e-05	8.8e-07	692.67690406	698.16706285	709.33517373	0.68764392	0.14692771	-0.32294343
0.09019	32.93227	0.00037428	7.756e-05	4.37e-06	7.573e-05	0.0	0.00026686	7.562e-05	8.8e-07	692.70674886	698.18262733	709.31672484	0.68467232	0.14660654	-0.32292898
0.09029	32.94509	0.00037382	7.761e-05	4.38e-06	7.579e-05	0.0	0.00026712	7.571e-05	8.8e-07	692.73655196	698.19817823	709.29832858	0.68170453	0.14628632	-0.32291456
0.09039	32.95783	0.00037335	7.767e-05	4.39e-06	7.584e-05	-0.0	0.00026738	7.581e-05	8.8e-07	692.76631274	698.21371535	709.27998505	0.6787365	0.14596604	-0.32290014
0.09049	32.97049	0.00037289	7.772e-05	4.4e-06	7.59e-05	-0.0	0.00026763	7.59e-05	8.8e-07	692.79603142	698.22923878	709.26169421	0.67577035	0.14564623	-0.32288573
0.09059	32.98306	0.00037243	7.777e-05	4.42e-06	7.595e-05	-0.0	0.00026788	7.599e-05	8.8e-07	692.82570821	698.24474857	709.24345602	0.67280609	0.1453269	-0.32287135
0.09069	32.99555	0.00037197	7.783e-05	4.43e-06	7.6e-05	-0.0	0.00026813	7.608e-05	8.8e-07	692.85534447	698.26024519	709.22527027	0.66985797	0.14501224	-0.32285714
0.09079	33.00796	0.00037151	7.788e-05	4.44e-06	7.606e-05	-0.0	0.00026838	7.617e-05	8.8e-07	692.88494061	698.27572878	709.20713691	0.66690566	0.14469626	-0.32284288
0.09089	33.02029	0.00037106	7.793e-05	4.45e-06	7.611e-05	-0.0	0.00026863	7.625e-05	8.8e-07	692.91449677	698.29119938	709.18905589	0.6639567	0.14438119	-0.32282866
0.09099	33.03254	0.00037062	7.798e-05	4.46e-06	7.616e-05	-0.0	0.00026887	7.634e-05	8.8e-07	692.94401336	698.30665713	709.17102717	0.66101111	0.14406703	-0.32281447
0.09109	33.0447	0.00037017	7.804e-05	4.47e-06	7.621e-05	-0.0	0.00026912	7.643e-05	8.8e-07	692.97349109	698.3221023	709.15305064	0.65807088	0.14375547	-0.32280037
0.09119	33.05678	0.00036973	7.809e-05	4.48e-06	7.626e-05	-0.0	0.00026936	7.652e-05	8.8e-07	693.00293069	698.33753517	709.1351262	0.65513328	0.14344419	-0.32278628
0.09129	33.06877	0.00036929	7.814e-05	4.49e-06	7.632e-05	-0.0	0.0002696	7.66e-05	8.8e-07	693.03233248	698.35295583	709.1172538	0.65219927	0.14313402	-0.32277224
0.09139	33.08068	0.00036886	7.819e-05	4.5e-06	7.637e-05	-0.0	0.00026984	7.669e-05	8.8e-07	693.06169697	698.36836446	709.09943337	0.64926886	0.14282497	-0.32275824
0.09149	33.09251	0.00036843	7.824e-05	4.51e-06	7.642e-05	-0.0	0.00027007	7.677e-05	8.8e-07	693.0910247	698.38376126	709.08166484	0.64633748	0.14251773	-0.32274428
0.09159	33.10425	0.000368	7.829e-05	4.52e-06	7.647e-05	-0.0	0.00027031	7.686e-05	8.8e-07	693.1203164	698.39914661	709.06394819	0.64341106	0.14221138	-0.32273037
0.09169	33.11591	0.00036757	7.834e-05	4.53e-06	7.651e-05	-0.0	0.00027054	7.694e-05	8.8e-07	693.14957251	698.41452062	709.04628332	0.64048759	0.14190625	-0.32271649
0.09179	33.12748	0.00036715	7.839e-05	4.54e-06	7.656e-05	-0.0	0.00027077	7.702e-05	8.8e-07	693.17879356	698.42988348	709.02867017	0.63756709	0.14160233	-0.32270266
0.09189	33.13896	0.00036673	7.844e-05	4.55e-06	7.661e-05	0.0	0.000271	7.711e-05	8.8e-07	693.20798009	698.44523541	709.01110866	0.63464811	0.14129971	-0.32268887
0.09199	33.15036	0.00036631	7.848e-05	4.56e-06	7.666e-05	0.0	0.00027123	7.719e-05	8.8e-07	693.23713262	698.46057671	708.99359882	0.63172746	0.1409986	-0.32267512
0.09209	33.16167	0.0003659	7.853e-05	4.57e-06	7.671e-05	0.0	0.00027146	7.727e-05	8.8e-07	693.26625169	698.47590756	708.97614055	0.62881182	0.14069857	-0.32266141
0.09219	33.17289	0.00036549	7.858e-05	4.58e-06	7.675e-05	0.0	0.00027168	7.735e-05	8.8e-07	693.29533785	698.49122817	708.95873379	0.62589843	0.14039979	-0.32264774
0.09229	33.18403	0.00036509	7.862e-05	4.59e-06	7.68e-05	0.0	0.0002719	7.743e-05	8.8e-07	693.32439163	698.50653876	708.94137849	0.62298731	0.14010227	-0.32263411
0.09239	33.19508	0.00036468	7.867e-05	4.6e-06	7.685e-05	0.0	0.00027212	7.751e-05	8.8e-07	693.35341356	698.52183964	708.92407465	0.62007092	0.13980652	-0.32262052
0.09249	33.20604	0.00036428	7.872e-05	4.61e-06	7.689e-05	0.0	0.00027234	7.759e-05	8.8e-07	693.38240416	698.53713104	708.90682223	0.61715992	0.13951181	-0.32260697
0.09259	33.21691	0.00036389	7.876e-05	4.62e-06	7.694e-05	0.0	0.00027256	7.767e-05	8.8e-07	693.41136398	698.55241317	708.88962117	0.61425038	0.13921841	-0.32259347
0.09269	33.22769	0.00036349	7.881e-05	4.63e-06	7.698e-05	0.0	0.00027278	7.775e-05	8.8e-07	693.44029355	698.56768627	708.87247141	0.6113423	0.13892632	-0.32258
0.09279	33.23838	0.0003631	7.885e-05	4.64e-06	7.703e-05	0.0	0.00027299	7.783e-05	8.8e-07	693.46919346	698.58295065	708.85537296	0.60842752	0.13863631	-0.32256657
0.09289	33.24898	0.00036272	7.89e-05	4.65e-06	7.707e-05	0.0	0.0002732	7.79e-05	8.8e-07	693.49806433	698.59820667	708.83832585	0.60551711	0.13834734	-0.32255319
0.09299	33.25949	0.00036233	7.894e-05	4.66e-06	7.712e-05	0.0	0.00027341	7.798e-05	8.8e-07	693.52690664	698.6134545	708.82132999	0.60260715	0.13805976	-0.32253984
0.09309	33.26991	0.00036195	7.898e-05	4.67e-06	7.716e-05	0.0	0.00027362	7.805e-05	8.8e-07	693.55572097	698.62869443	708.80438536	0.59969764	0.1377736	-0.32252653
0.09319	33.28023	0.00036158	7.903e-05	4.68e-06	7.72e-05	0.0	0.00027382	7.813e-05	8.8e-07	693.58450786	698.64392672	708.78749195	0.59678174	0.1374895	-0.32251327
0.09329	33.29047	0.0003612	7.907e-05	4.68e-06	7.724e-05	0.0	0.00027403	7.82e-05	8.8e-07	693.61326789	698.65915181	708.77064982	0.59386823	0.13720662	-0.32250004
0.09339	33.30061	0.00036083	7.911e-05	4.69e-06	7.729e-05	0.0	0.00027423	7.828e-05	8.8e-07	693.64200159	698.6743699	708.7538589	0.59095418	0.13692525	-0.32248686
0.09349	33.31065	0.00036047	7.915e-05	4.7e-06	7.733e-05	0.0	0.00027443	7.835e-05	8.8e-07	693.67070953	698.68958127	708.73711918	0.5880396	0.13664537	-0.32247371
0.09359	33.32061	0.00036011	7.92e-05	4.71e-06	7.737e-05	0.0	0.00027463	7.842e-05	8.8e-07	693.69939227	698.7047862	708.72043064	0.58512447	0.13636699	-0.32246061
0.09369	33.33047	0.00035975	7.924e-05	4.72e-06	7.741e-05	-0.0	0.00027483	7.849e-05	8.8e-07	693.72805041	698.71998521	708.7037934	0.58219638	0.13609143	-0.32244754
0.09379	33.34023	0.00035939	7.928e-05	4.73e-06	7.745e-05	-0.0	0.00027502	7.856e-05	8.8e-07	693.75668451	698.73517854	708.6872074	0.57927343	0.13581676	-0.32243452
0.09389	33.3499	0.00035904	7.932e-05	4.74e-06	7.749e-05	-0.0	0.00027522	7.863e-05	8.8e-07	693.78529511	698.75036647	708.67067264	0.57634874	0.13554373	-0.32242153
0.09399	33.35947	0.00035869	7.936e-05	4.75e-06	7.753e-05	0.0	0.00027541	7.87e-05	8.8e-07	693.8138828	698.76554933	708.65418912	0.57342233	0.13527232	-0.32240859
0.09409	33.36894	0.00035834	7.94e-05	4.75e-06	7.757e-05	0.0	0.0002756	7.877e-05	8.8e-07	693.84244816	698.78072761	708.63775693	0.57048127	0.13500395	-0.32239569
0.09419	33.37832	0.000358	7.944e-05	4.76e-06	7.761e-05	0.0	0.00027578	7.884e-05	8.8e-07	693.87099179	698.7959017	708.62137613	0.56754373	0.13473663	-0.32238282
0.09429	33.3876	0.00035766	7.947e-05	4.77e-06	7.765e-05	0.0	0.00027597	7.891e-05	8.8e-07	693.89951423	698.81107189	708.60504668	0.56460305	0.13447109	-0.32237
0.09439	33.39678	0.00035733	7.951e-05	4.78e-06	7.768e-05	-0.0	0.00027615	7.898e-05	8.8e-07	693.92801607	698.82623852	708.58876862	0.56165923	0.13420734	-0.32235722
0.09449	33.40586	0.000357	7.955e-05	4.79e-06	7.772e-05	-0.0	0.00027633	7.904e-05	8.8e-07	693.9564979	698.84140205	708.57254202	0.55869888	0.13394686	-0.32234448
0.09459	33.41484	0.00035667	7.959e-05	4.8e-06	7.776e-05	-0.0	0.00027651	7.911e-05	8.8e-07	693.98496032	698.85656309	708.55636703	0.55573999	0.13368765	-0.32233177
0.09469	33.42372	0.00035635	7.962e-05	4.8e-06	7.779e-05	-0.0	0.00027669	7.917e-05	8.8e-07	694.01340389	698.87172188	708.54024362	0.55277627	0.13343042	-0.32231911
0.09479	33.4325	0.00035603	7.966e-05	4.81e-06	7.783e-05	-0.0	0.00027687	7.924e-05	8.8e-07	694.04182919	698.88687882	708.52417183	0.5498077	0.13317515	-0.32230649
0.09489	33.44117	0.00035571	7.97e-05	4.82e-06	7.787e-05	-0.0	0.00027704	7.93e-05	8.8e-07	694.07023681	698.90203435	708.50815173	0.54682033	0.13292346	-0.32229391
0.09499	33.44975	0.0003554	7.973e-05	4.83e-06	7.79e-05	-0.0	0.00027721	7.936e-05	8.8e-07	694.09862735	698.91718928	708.4921836	0.54383183	0.13267331	-0.32228137
0.09509	33.45822	0.00035509	7.977e-05	4.84e-06	7.794e-05	-0.0	0.00027738	7.943e-05	8.8e-07	694.12700137	698.93234385	708.47626738	0.54083641	0.13242537	-0.32226887
0.09519	33.46658	0.00035479	7.98e-05	4.84e-06	7.797e-05	-0.0	0.00027755	7.949e-05	8.8e-07	694.15535947	698.94749852	708.46040315	0.53783405	0.13217965	-0.32225642
0.09529	33.47484	0.00035448	7.984e-05	4.85e-06	7.8e-05	-0.0	0.00027771	7.955e-05	8.8e-07	694.18370223	698.96265374	708.44459099	0.53482477	0.13193613	-0.322244
0.09539	33.48299	0.00035419	7.987e-05	4.86e-06	7.804e-05	-0.0	0.00027788	7.961e-05	8.8e-07	694.21203019	698.9778104	708.42883122	0.53178191	0.13169794	-0.32223162
0.09549	33.49104	0.00035389	7.99e-05	4.87e-06	7.807e-05	-0.0	0.00027804	7.967e-05	8.8e-07	694.24034395	698.99296894	708.41312389	0.52874404	0.13146057	-0.32221929
0.09559	33.49897	0.0003536	7.993e-05	4.87e-06	7.81e-05	-0.0	0.0002782	7.972e-05	8.8e-07	694.26864408	699.00812979	708.39746908	0.52569663	0.13122572	-0.322207
0.09569	33.5068	0.00035332	7.997e-05	4.88e-06	7.813e-05	-0.0	0.00027835	7.978e-05	8.8e-07	694.29693116	699.02329349	708.38186689	0.52263968	0.13099338	-0.32219474
0.09579	33.51452	0.00035304	8e-05	4.89e-06	7.817e-05	-0.0	0.00027851	7.984e-05	8.8e-07	694.3252057	699.03846092	708.36631764	0.51954345	0.13076709	-0.32218254
0.09589	33.52213	0.00035276	8.003e-05	4.9e-06	7.82e-05	-0.0	0.00027866	7.989e-05	8.8e-07	694.35346822	699.05363285	708.35082157	0.51644942	0.13054192	-0.32217037
0.09599	33.52962	0.00035248	8.006e-05	4.9e-06	7.823e-05	-0.0	0.00027881	7.995e-05	8.8e-07	694.38171932	699.06880969	708.33537874	0.51334251	0.13031967	-0.32215824
0.09609	33.537	0.00035222	8.009e-05	4.91e-06	7.826e-05	0.0	0.00027896	8e-05	8.8e-07	694.40995957	699.08399206	708.3199893	0.51022271	0.13010033	-0.32214615
0.09619	33.54427	0.00035195	8.012e-05	4.92e-06	7.829e-05	0.0	0.0002791	8.006e-05	8.8e-07	694.43818943	699.09918079	708.30465354	0.50705631	0.12988796	-0.32213411
0.09629	33.55142	0.00035169	8.015e-05	4.92e-06	7.832e-05	0.0	0.00027925	8.011e-05	8.8e-07	694.46640922	699.11437716	708.28937198	0.50388817	0.12967717	-0.32212211
0.09639	33.55846	0.00035143	8.018e-05	4.93e-06	7.835e-05	0.0	0.00027939	8.016e-05	8.8e-07	694.49461961	699.1295815	708.27414464	0.50070273	0.12946982	-0.32211016
0.09649	33.56537	0.00035118	8.021e-05	4.94e-06	7.837e-05	0.0	0.00027953	8.021e-05	8.8e-07	694.52282111	699.14479455	708.25897173	0.4975	0.12926591	-0.32209824
0.09659	33.57217	0.00035093	8.024e-05	4.94e-06	7.84e-05	0.0	0.00027966	8.026e-05	8.8e-07	694.55101422	699.16001705	708.24385348	0.4942626	0.12906755	-0.32208637
0.09669	33.57885	0.00035069	8.026e-05	4.95e-06	7.843e-05	0.0	0.0002798	8.031e-05	8.8e-07	694.57919909	699.17525036	708.22879048	0.49100259	0.12887327	-0.32207454
0.09679	33.5854	0.00035045	8.029e-05	4.96e-06	7.846e-05	0.0	0.00027993	8.036e-05	8.8e-07	694.60737624	699.19049519	708.21378294	0.48771767	0.12868336	-0.32206275
0.09689	33.59184	0.00035021	8.032e-05	4.96e-06	7.848e-05	0.0	0.00028006	8.041e-05	8.8e-07	694.63554593	699.20575267	708.1988313	0.4843886	0.12850017	-0.32205101
0.09699	33.59815	0.00034998	8.034e-05	4.97e-06	7.851e-05	0.0	0.00028018	8.045e-05	8.8e-07	694.66370835	699.22102399	708.18393605	0.48103542	0.12832124	-0.32203932
0.09709	33.60433	0.00034975	8.037e-05	4.97e-06	7.853e-05	0.0	0.00028031	8.05e-05	8.8e-07	694.69186388	699.23631011	708.16909755	0.47763903	0.12814892	-0.32202767
0.09719	33.61038	0.00034953	8.039e-05	4.98e-06	7.856e-05	0.0	0.00028043	8.054e-05	8.8e-07	694.72001241	699.25161256	708.15431645	0.4742083	0.12798213	-0.32201606
0.09729	33.6163	0.00034931	8.042e-05	4.98e-06	7.858e-05	0.0	0.00028055	8.059e-05	8.8e-07	694.74815426	699.26693239	708.13959317	0.4707419	0.12782101	-0.3220045
0.09739	33.6221	0.0003491	8.044e-05	4.99e-06	7.861e-05	0.0	0.00028067	8.063e-05	8.8e-07	694.77628935	699.28227105	708.12492834	0.46721193	0.12766901	-0.32199298
0.09749	33.62776	0.00034889	8.046e-05	5e-06	7.863e-05	0.0	0.00028078	8.067e-05	8.8e-07	694.80441747	699.29763013	708.11032267	0.46364754	0.12752253	-0.32198151
0.09759	33.63328	0.00034869	8.049e-05	5e-06	7.865e-05	0.0	0.00028089	8.071e-05	8.8e-07	694.83253875	699.31301089	708.09577668	0.46001671	0.12738551	-0.32197009
0.09769	33.63866	0.00034849	8.051e-05	5.01e-06	7.867e-05	0.0	0.000281	8.075e-05	8.8e-07	694.86065226	699.32841553	708.08129143	0.45633535	0.12725599	-0.32195872
0.09779	33.64391	0.0003483	8.053e-05	5.01e-06	7.869e-05	0.0	0.00028111	8.079e-05	8.8e-07	694.88875803	699.34384539	708.06686751	0.452601	0.12713428	-0.32194739
0.09789	33.64901	0.00034811	8.055e-05	5.02e-06	7.871e-05	0.0	0.00028121	8.083e-05	8.8e-07	694.91685543	699.35930238	708.0525058	0.448782	0.12702423	-0.32193611
0.09799	33.65397	0.00034793	8.057e-05	5.02e-06	7.874e-05	0.0	0.00028131	8.087e-05	8.8e-07	694.94494341	699.37478869	708.03820738	0.44488914	0.12692454	-0.32192489
0.09809	33.65878	0.00034775	8.059e-05	5.03e-06	7.875e-05	0.0	0.00028141	8.09e-05	8.8e-07	694.97302059	699.39030673	708.02397344	0.44090921	0.1268368	-0.32191371
0.09819	33.66344	0.00034758	8.061e-05	5.03e-06	7.877e-05	0.0	0.0002815	8.094e-05	8.8e-07	695.00108562	699.40585887	708.00980519	0.43682631	0.12676295	-0.32190258
0.09829	33.66795	0.00034742	8.063e-05	5.03e-06	7.879e-05	0.0	0.00028159	8.097e-05	8.8e-07	695.02913648	699.42144793	707.99570406	0.4326498	0.12670186	-0.32189151
0.09839	33.6723	0.00034726	8.065e-05	5.04e-06	7.881e-05	0.0	0.00028168	8.101e-05	8.8e-07	695.0571707	699.43707695	707.98167166	0.42833165	0.12665933	-0.32188049
0.09849	33.67648	0.0003471	8.066e-05	5.04e-06	7.883e-05	0.0	0.00028176	8.104e-05	8.8e-07	695.08518557	699.45274915	707.96770969	0.42387981	0.12663438	-0.32186953
0.09859	33.6805	0.00034695	8.068e-05	5.05e-06	7.884e-05	0.0	0.00028184	8.107e-05	8.8e-07	695.11317707	699.46846841	707.95382028	0.41929093	0.12662743	-0.32185862
0.09869	33.68436	0.00034681	8.07e-05	5.05e-06	7.886e-05	0.0	0.00028192	8.11e-05	8.8e-07	695.14114127	699.48423854	707.94000552	0.41451458	0.1266445	-0.32184778
0.09879	33.68803	0.00034668	8.071e-05	5.05e-06	7.887e-05	0.0	0.000282	8.112e-05	8.8e-07	695.16907215	699.50006439	707.92626816	0.40952816	0.12668828	-0.32183699
0.09889	33.69153	0.00034655	8.073e-05	5.06e-06	7.889e-05	0.0	0.00028207	8.115e-05	8.8e-07	695.19696238	699.51595139	707.91261136	0.40429664	0.12676291	-0.32182627
0.09899	33.69484	0.00034643	8.074e-05	5.06e-06	7.89e-05	0.0	0.00028213	8.117e-05	8.8e-07	695.22480274	699.53190577	707.8990388	0.39877494	0.12687369	-0.32181561
0.09909	33.69796	0.00034631	8.075e-05	5.06e-06	7.891e-05	0.0	0.0002822	8.12e-05	8.8e-07	695.25258146	699.54793485	707.8855549	0.39290324	0.12702763	-0.32180503
0.09919	33.70088	0.0003462	8.076e-05	5.07e-06	7.893e-05	0.0	0.00028226	8.122e-05	8.8e-07	695.28028378	699.56404707	707.87216488	0.38660944	0.12723307	-0.32179451
0.09929	33.70358	0.0003461	8.078e-05	5.07e-06	7.894e-05	0.0	0.00028231	8.124e-05	8.8e-07	695.30788904	699.58025304	707.85887548	0.37977625	0.12750354	-0.32178408
0.09939	33.70607	0.00034601	8.079e-05	5.07e-06	7.895e-05	0.0	0.00028236	8.126e-05	8.8e-07	695.33536946	699.59656586	707.84569525	0.37222779	0.1278591	-0.32177373
0.09949	33.70831	0.00034593	8.079e-05	5.07e-06	7.896e-05	0.0	0.00028241	8.128e-05	8.8e-07	695.36268614	699.61300228	707.83263545	0.36375714	0.12832308	-0.32176348
0.09959	33.71031	0.00034585	8.08e-05	5.08e-06	7.897e-05	0.0	0.00028245	8.129e-05	8.8e-07	695.38978152	699.62958471	707.81971165	0.35393178	0.12894367	-0.32175333
0.09969	33.71202	0.00034579	8.081e-05	5.08e-06	7.897e-05	0.0	0.00028248	8.13e-05	8.8e-07	695.41656412	699.64634527	707.80694707	0.34201571	0.12980142	-0.32174332
0.09979	33.71343	0.00034574	8.082e-05	5.08e-06	7.898e-05	0.0	0.00028251	8.131e-05	8.8e-07	695.44287311	699.66333423	707.79437981	0.32641229	0.13106723	-0.32173346
0.09989	33.71447	0.0003457	8.082e-05	5.08e-06	7.898e-05	0.0	0.00028253	8.132e-05	8.8e-07	695.46836223	699.68064576	707.78208601	0.30226324	0.13324371	-0.32172381
0.09999	33.71502	0.00034568	8.082e-05	5.08e-06	7.898e-05	0.0	0.00028255	8.133e-05	8.8e-07	695.49164778	699.69857811	707.77033974	0.17817743	0.14399588	-0.32171464
0.10001	33.71503	0.00034568	8.082e-05	5.08e-06	7.898e-05	0.0	0.00028255	8.133e-05	8.8e-07	695.49426176	699.70247558	707.76836975	721.91303392	29.22405371	34.43465332
