# Supplementary material for: Dataset for the simulated biomass pyrolysis in rotary kilns with varying particle residence time distributions
Source: Data Brief. 2021 Nov 23;39:107603. doi: 10.1016/j.dib.2021.107603 (PMC8633881; doi:10.1016/j.dib.2021.107603)
Supplement: Supplementary Data S1 — Supplementary Raw Research Data. This is open data under the CC BY license http://creativecommons.org/licenses/by/4.0/ [file mmc1.zip › supplementary/0/logFiles/log_Pe5]

l,m	Tau,s	F_w,kg/s	F_is,kg/s	F_c,kg/s	F_rt,kg/s	F_w_wet,kg/s	F_it,kg/s	F_g,kg/s	F_H2O_g,kg/s	T_b,K	T_g,K	T_w,K	q_bed,kW/m	q_gas,kW/m	q_loss,kW/m
1e-05	0.00276	0.0	0.0	0.0	0.0	0.0008751	0.0	0.0	0.0	298.35610522	299.27003746	833.09219542	32.46570907	3.31870852	-0.42011994
0.0001	0.05239	0.0	0.0	0.0	0.0	0.0008751	0.0	0.0	0.0	300.20594158	309.31201029	832.57312018	32.33800751	3.30060657	-0.41971234
0.0002	0.10749	0.0	0.0	0.0	0.0	0.0008751	0.0	0.0	0.0	302.25057886	320.38648392	831.99883618	32.19680767	3.27931809	-0.4192614
0.0003	0.16257	0.0	0.0	0.0	0.0	0.0008751	0.0	0.0	0.0	304.28399589	331.36968015	831.42715621	32.05632981	3.25677988	-0.41881251
0.0004	0.2176	0.0	0.0	0.0	0.0	0.0008751	0.0	0.0	0.0	306.30627583	342.25779026	830.85808895	31.91657363	3.23297625	-0.41836566
0.0005	0.2726	0.0	0.0	0.0	0.0	0.0008751	0.0	0.0	0.0	308.31750127	353.04693392	830.29164352	31.77753623	3.20783828	-0.41792088
0.0006	0.32757	0.0	0.0	0.0	0.0	0.0008751	0.0	0.0	0.0	310.31775371	363.7331107	829.72782984	31.63921315	3.18132822	-0.41747818
0.0007	0.38249	0.0	0.0	0.0	0.0	0.0008751	0.0	0.0	0.0	312.30711418	374.31227988	829.1666581	31.50160834	3.15349404	-0.41703754
0.0008	0.43739	0.0	0.0	0.0	0.0	0.0008751	0.0	0.0	0.0	314.285664	384.78044127	828.60813824	31.36471227	3.1242517	-0.41659899
0.0009	0.49224	0.0	0.0	0.0	0.0	0.0008751	0.0	0.0	0.0	316.2534815	395.13338346	828.05228179	31.2285291	3.09364123	-0.41616253
0.001	0.54706	0.0	0.0	0.0	0.0	0.0008751	0.0	0.0	0.0	318.21064745	405.36707929	827.49909894	31.09305723	3.06165243	-0.41572815
0.0011	0.60185	0.0	0.0	0.0	0.0	0.0008751	0.0	0.0	0.0	320.15723983	415.47739465	826.9486009	30.95827784	3.02821845	-0.41529591
0.0012	0.6566	0.0	0.0	0.0	0.0	0.0008751	0.0	0.0	0.0	322.09333589	425.4601772	826.40079915	30.82420459	2.9933882	-0.41486576
0.0013	0.71131	0.0	0.0	0.0	0.0	0.0008751	0.0	0.0	0.0	324.01901334	435.3113061	825.8557049	30.69082245	2.95717173	-0.41443775
0.0014	0.76599	0.0	0.0	0.0	0.0	0.0008751	0.0	0.0	0.0	325.93434738	445.02682112	825.3133291	30.55813119	2.919548	-0.41401187
0.0015	0.82063	0.0	0.0	0.0	0.0	0.0008751	0.0	0.0	0.0	327.83941362	454.60261671	824.77368328	30.42612612	2.88051807	-0.41358814
0.0016	0.87523	0.0	0.0	0.0	0.0	0.0008751	0.0	0.0	0.0	329.73428635	464.03481823	824.23677815	30.29479297	2.84021292	-0.41316656
0.0017	0.9298	0.0	0.0	0.0	0.0	0.0008751	0.0	0.0	0.0	331.61903895	473.3196733	823.70262395	30.16413533	2.79853105	-0.41274715
0.0018	0.98433	0.0	0.0	0.0	0.0	0.0008751	0.0	0.0	0.0	333.49374411	482.45334858	823.17123148	30.03414011	2.7556018	-0.4123299
0.0019	1.03883	0.0	0.0	0.0	0.0	0.0008751	0.0	0.0	0.0	335.3584735	491.4325099	822.64260924	29.90480331	2.71141936	-0.41191483
0.002	1.09329	0.0	0.0	0.0	0.0	0.0008751	0.0	0.0	0.0	337.21329804	500.25362225	822.1167669	29.77611835	2.6660181	-0.41150195
0.0021	1.14771	0.0	0.0	0.0	0.0	0.0008751	0.0	0.0	0.0	339.05828764	508.91349968	821.59371257	29.64806986	2.61955909	-0.41109125
0.0022	1.2021	0.0	0.0	0.0	0.0	0.0008751	0.0	0.0	0.0	340.89351124	517.40922415	821.07345318	29.52065785	2.57198111	-0.41068275
0.0023	1.25646	0.0	0.0	0.0	0.0	0.0008751	0.0	0.0	0.0	342.71903702	525.7378522	820.55599599	29.39386618	2.52344941	-0.41027645
0.0024	1.31077	0.0	0.0	0.0	0.0	0.0008751	0.0	0.0	0.0	344.53493168	533.89711596	820.04134503	29.26768882	2.47399166	-0.40987234
0.0025	1.36505	0.0	0.0	0.0	0.0	0.0008751	0.0	0.0	0.0	346.34126142	541.88455751	819.52950545	29.14211803	2.42365845	-0.40947045
0.0026	1.4193	0.0	0.0	0.0	0.0	0.0008751	0.0	0.0	0.0	348.13809142	549.69800501	819.02048118	29.01714583	2.37250346	-0.40907078
0.0027	1.4735	0.0	0.0	0.0	0.0	0.0008751	0.0	0.0	0.0	349.92548595	557.33545749	818.51427544	28.89276465	2.32057485	-0.40867332
0.0028	1.52768	0.0	0.0	0.0	0.0	0.0008751	0.0	0.0	0.0	351.70350764	564.79571772	818.01088753	28.76893626	2.26834376	-0.40827804
0.0029	1.58181	0.0	0.0	0.0	0.0	0.0008751	0.0	0.0	0.0	353.47221853	572.07750452	817.51031738	28.64568717	2.21538871	-0.407885
0.003	1.63591	0.0	0.0	0.0	0.0	0.0008751	0.0	0.0	0.0	355.23167991	579.17954284	817.01256506	28.52299598	2.16194897	-0.40749418
0.0031	1.68998	0.0	0.0	0.0	0.0	0.0008751	0.0	0.0	0.0	356.98195195	586.10092861	816.51762897	28.4008538	2.10809157	-0.40710559
0.0032	1.744	0.0	0.0	0.0	0.0	0.0008751	0.0	0.0	0.0	358.72309364	592.84128803	816.02550486	28.27923121	2.05419953	-0.40671915
0.0033	1.79799	0.0	0.0	0.0	0.0	0.0008751	0.0	0.0	0.0	360.45516278	599.40075641	815.53618599	28.15814037	2.00001624	-0.40633496
0.0034	1.85195	0.0	0.0	0.0	0.0	0.00087509	0.0	0.0	0.0	362.17821661	605.77917818	815.04966745	28.03756325	1.94574993	-0.40595296
0.0035	1.90587	0.0	0.0	0.0	0.0	0.00087509	0.0	0.0	0.0	363.8923112	611.97692093	814.56594173	27.9174893	1.89149439	-0.40557317
0.0036	1.95975	0.0	0.0	0.0	0.0	0.00087509	0.0	0.0	0.0	365.59750166	617.9946386	814.08499998	27.79791097	1.83734783	-0.40519554
0.0037	2.0136	1e-08	0.0	0.0	0.0	0.00087509	0.0	0.0	0.0	367.29384259	623.83324174	813.60683186	27.67881473	1.78340478	-0.4048201
0.0038	2.06741	1e-08	0.0	0.0	0.0	0.00087509	0.0	0.0	0.0	368.98138705	629.49398677	813.1314258	27.56019107	1.72976506	-0.40444684
0.0039	2.12118	1e-08	0.0	0.0	0.0	0.00087509	0.0	0.0	0.0	370.66018736	634.97841275	812.65876873	27.44202945	1.6765293	-0.40407573
0.004	2.17492	1e-08	0.0	0.0	0.0	0.00087509	0.0	0.0	0.0	372.33029488	640.28836248	812.18884613	27.32431938	1.62379869	-0.40370677
0.0041	2.22862	1e-08	0.0	0.0	0.0	0.00087509	0.0	0.0	0.0	373.9917612	645.42527588	811.72164542	27.20708105	1.57131001	-0.40333994
0.0042	2.28228	1e-08	0.0	0.0	0.0	0.00087509	0.0	0.0	0.0	375.64463598	650.391505	811.25714963	27.09026803	1.51959488	-0.40297524
0.0043	2.33591	1e-08	0.0	0.0	0.0	0.00087509	0.0	0.0	0.0	377.28896829	655.18952205	810.79534121	26.97388535	1.46857278	-0.40261264
0.0044	2.3895	1e-08	0.0	0.0	0.0	0.00087508	0.0	0.0	0.0	378.92480646	659.82198606	810.33620168	26.85792459	1.41832435	-0.40225213
0.0045	2.44306	2e-08	0.0	0.0	0.0	0.00087508	0.0	0.0	0.0	380.55219869	664.29135037	809.87971362	26.74240273	1.36861145	-0.40189372
0.0046	2.49658	2e-08	0.0	0.0	0.0	0.00087508	0.0	0.0	0.0	382.17119237	668.60032471	809.42585831	26.62728452	1.31985565	-0.40153737
0.0047	2.55006	2e-08	0.0	0.0	0.0	0.00087508	0.0	0.0	0.0	383.78183381	672.75208205	808.97461473	26.51257417	1.27198185	-0.40118307
0.0048	2.60351	2e-08	0.0	0.0	0.0	0.00087508	0.0	0.0	0.0	385.38416894	676.74977343	808.52596194	26.39826623	1.2250383	-0.40083079
0.0049	2.65692	3e-08	0.0	0.0	0.0	0.00087507	0.0	0.0	0.0	386.97824322	680.59659361	808.07987883	26.28436293	1.17896201	-0.40048054
0.005	2.7103	3e-08	0.0	0.0	0.0	0.00087507	0.0	0.0	0.0	388.56410171	684.29569265	807.63634455	26.17085241	1.13389906	-0.40013229
0.0051	2.76363	3e-08	0.0	0.0	0.0	0.00087507	0.0	0.0	0.0	390.14178873	687.85054229	807.1953365	26.05773364	1.08983883	-0.39978601
0.0052	2.81693	4e-08	0.0	0.0	0.0	0.00087506	0.0	0.0	0.0	391.71134822	691.26458222	806.75683224	25.94500345	1.0468034	-0.3994417
0.0053	2.8702	4e-08	0.0	0.0	0.0	0.00087506	0.0	0.0	0.0	393.27282369	694.54130904	806.32080905	25.83265482	1.00484792	-0.39909935
0.0054	2.92343	5e-08	0.0	0.0	0.0	0.00087505	0.0	0.0	0.0	394.82625787	697.68443229	805.8872433	25.72068916	0.96395323	-0.39875892
0.0055	2.97662	5e-08	0.0	0.0	0.0	0.00087505	0.0	0.0	0.0	396.37169351	700.69748514	805.45611196	25.60910294	0.92414252	-0.39842041
0.0056	3.02978	6e-08	0.0	0.0	0.0	0.00087504	0.0	0.0	0.0	397.90917286	703.58409248	805.0273916	25.49789424	0.88542409	-0.39808379
0.0057	3.08289	6e-08	0.0	0.0	0.0	0.00087503	0.0	0.0	0.0	399.43873782	706.34788575	804.60105871	25.38706156	0.84780204	-0.39774905
0.0058	3.13598	7e-08	0.0	0.0	0.0	0.00087503	0.0	0.0	0.0	400.96042989	708.99251317	804.17708971	25.276602	0.81128271	-0.39741616
0.0059	3.18902	8e-08	0.0	0.0	0.0	0.00087502	0.0	0.0	0.0	402.47429033	711.52158847	803.75546113	25.16651685	0.77585441	-0.39708511
0.006	3.24203	9e-08	0.0	0.0	0.0	0.00087501	0.0	0.0	0.0	403.98036013	713.93869348	803.33614957	25.0568049	0.74151182	-0.39675587
0.0061	3.29501	1e-07	0.0	0.0	0.0	0.000875	0.0	0.0	0.0	405.47868006	716.24737063	802.9191318	24.94746608	0.70824268	-0.39642843
0.0062	3.34794	1.1e-07	0.0	0.0	0.0	0.00087499	0.0	0.0	0.0	406.96929037	718.45122444	802.50438432	24.83849181	0.67611612	-0.39610279
0.0063	3.40084	1.2e-07	0.0	0.0	0.0	0.00087497	0.0	0.0	0.0	408.45223104	720.55383794	802.0918837	24.72989209	0.6450221	-0.3957789
0.0064	3.45371	1.4e-07	0.0	0.0	0.0	0.00087496	0.0	0.0	0.0	409.92754217	722.55859085	801.68160739	24.62166382	0.61497607	-0.39545676
0.0065	3.50653	1.5e-07	0.0	0.0	0.0	0.00087494	0.0	0.0	0.0	411.3952635	724.46885912	801.27353285	24.51380762	0.58595733	-0.39513634
0.0066	3.55933	1.7e-07	0.0	0.0	0.0	0.00087493	0.0	0.0	0.0	412.85543452	726.28798182	800.86763768	24.40631854	0.55800007	-0.39481764
0.0067	3.61208	1.9e-07	0.0	0.0	0.0	0.00087491	0.0	0.0	0.0	414.30809424	728.01935932	800.46389926	24.29920328	0.53102243	-0.39450063
0.0068	3.6648	2.1e-07	0.0	0.0	0.0	0.00087489	0.0	0.0	0.0	415.75328192	729.66611236	800.06229616	24.1924608	0.50501875	-0.39418529
0.0069	3.71748	2.3e-07	0.0	0.0	0.0	0.00087487	0.0	0.0	0.0	417.19103655	731.23134645	799.66280706	24.08609226	0.47996161	-0.39387161
0.007	3.77012	2.5e-07	0.0	0.0	0.0	0.00087485	0.0	0.0	0.0	418.62139693	732.71807095	799.26541105	23.98009378	0.45587729	-0.39355958
0.0071	3.82273	2.8e-07	0.0	0.0	0.0	0.00087482	0.0	0.0	0.0	420.04440116	734.12951207	798.87008623	23.8744685	0.43271632	-0.39324918
0.0072	3.8753	3.1e-07	0.0	0.0	0.0	0.00087479	0.0	0.0	0.0	421.46008782	735.46846424	798.4768127	23.7692193	0.41043219	-0.39294038
0.0073	3.92783	3.4e-07	0.0	0.0	0.0	0.00087476	0.0	0.0	0.0	422.86849516	736.73773983	798.08557047	23.66434615	0.38900911	-0.39263318
0.0074	3.98033	3.7e-07	0.0	0.0	0.0	0.00087473	0.0	0.0	0.0	424.26966127	737.94005962	797.69633997	23.55985035	0.36841711	-0.39232755
0.0075	4.03279	4e-07	0.0	0.0	0.0	0.00087469	0.0	0.0	0.0	425.66362385	739.07819136	797.30910139	23.45572501	0.34871792	-0.39202349
0.0076	4.08522	4.4e-07	0.0	0.0	0.0	0.00087466	0.0	0.0	0.0	427.05042057	740.15474489	796.9238357	23.3519809	0.32977491	-0.39172098
0.0077	4.1376	4.8e-07	0.0	0.0	0.0	0.00087461	0.0	0.0	0.0	428.43008909	741.17218384	796.54052451	23.24861565	0.31159871	-0.39142001
0.0078	4.18995	5.3e-07	0.0	0.0	0.0	0.00087457	0.0	0.0	0.0	429.80266683	742.13291773	796.15914972	23.14563042	0.29416042	-0.39112055
0.0079	4.24227	5.8e-07	0.0	0.0	0.0	0.00087452	0.0	0.0	0.0	431.16819098	743.03933238	795.77969334	23.04302049	0.27749829	-0.3908226
0.008	4.29455	6.3e-07	0.0	0.0	0.0	0.00087447	0.0	0.0	0.0	432.52669843	743.89379232	795.40213744	22.94079316	0.26151274	-0.39052614
0.0081	4.34679	6.9e-07	0.0	0.0	0.0	0.00087441	0.0	0.0	0.0	433.87822621	744.69843861	795.02646519	22.83894711	0.24620307	-0.39023116
0.0082	4.39899	7.5e-07	0.0	0.0	0.0	0.00087435	0.0	0.0	0.0	435.22281109	745.45538635	794.65265987	22.73748316	0.23154346	-0.38993765
0.0083	4.45116	8.1e-07	0.0	0.0	0.0	0.00087428	0.0	0.0	0.0	436.56048967	746.16667903	794.28070512	22.63639974	0.21753692	-0.38964559
0.0084	4.50329	8.8e-07	0.0	0.0	0.0	0.00087421	0.0	0.0	0.0	437.89129823	746.83436495	793.91058451	22.53569991	0.20413117	-0.38935497
0.0085	4.55538	9.6e-07	0.0	0.0	0.0	0.00087414	0.0	0.0	0.0	439.2152731	747.46030803	793.54228255	22.43538355	0.1913116	-0.38906577
0.0086	4.60744	1.04e-06	0.0	0.0	0.0	0.00087405	0.0	0.0	0.0	440.5324504	748.04633491	793.17578389	22.33545126	0.17905478	-0.38877799
0.0087	4.65946	1.13e-06	0.0	0.0	0.0	0.00087397	0.0	0.0	0.0	441.84286607	748.59419715	792.81107357	22.23590367	0.16733735	-0.38849162
0.0088	4.71144	1.22e-06	0.0	0.0	0.0	0.00087387	0.0	0.0	0.0	443.14655578	749.10564387	792.44813662	22.13673802	0.15617557	-0.38820664
0.0089	4.76339	1.33e-06	0.0	0.0	0.0	0.00087377	0.0	0.0	0.0	444.44355514	749.58229097	792.08695874	22.03795875	0.14550039	-0.38792304
0.009	4.8153	1.43e-06	0.0	0.0	0.0	0.00087366	0.0	0.0	0.0	445.73389958	750.0256976	791.72752589	21.93956473	0.13530869	-0.38764081
0.0091	4.86717	1.55e-06	0.0	0.0	0.0	0.00087355	0.0	0.0	0.0	447.01762435	750.43736375	791.36982432	21.84155628	0.12558029	-0.38735994
0.0092	4.919	1.67e-06	0.0	0.0	0.0	0.00087342	0.0	0.0	0.0	448.2947645	750.81874441	791.01384052	21.74393252	0.11631022	-0.38708041
0.0093	4.9708	1.81e-06	0.0	0.0	0.0	0.00087329	0.0	0.0	0.0	449.56535489	751.1712319	790.65956125	21.64669491	0.10746295	-0.38680223
0.0094	5.02256	1.95e-06	0.0	0.0	0.0	0.00087315	0.0	0.0	0.0	450.82943026	751.49614522	790.30697368	21.54984311	0.09902639	-0.38652537
0.0095	5.07429	2.1e-06	0.0	0.0	0.0	0.000873	0.0	0.0	0.0	452.08702512	751.79475405	789.95606518	21.45337718	0.090983	-0.38624984
0.0096	5.12598	2.26e-06	0.0	0.0	0.0	0.00087284	0.0	0.0	0.0	453.33817383	752.06827993	789.60682341	21.35729646	0.08332512	-0.38597561
0.0097	5.17763	2.43e-06	0.0	0.0	0.0	0.00087267	0.0	0.0	0.0	454.58291051	752.31790594	789.25923616	21.26160159	0.07602691	-0.38570268
0.0098	5.22924	2.61e-06	0.0	0.0	0.0	0.00087249	0.0	0.0	0.0	455.82126914	752.54474267	788.91329164	21.1662922	0.06907637	-0.38543104
0.0099	5.28082	2.8e-06	0.0	0.0	0.0	0.00087229	0.0	0.0	0.0	457.05328351	752.7498613	788.56897824	21.07136811	0.06245875	-0.38516068
0.01	5.33236	3.01e-06	0.0	0.0	0.0	0.00087209	0.0	0.0	0.0	458.27898719	752.9342868	788.22628456	20.9768292	0.05616111	-0.38489159
0.0101	5.38386	3.23e-06	0.0	0.0	0.0	0.00087187	0.0	0.0	0.0	459.4984136	753.09899929	787.88519943	20.88267505	0.05016848	-0.38462376
0.0102	5.43533	3.46e-06	0.0	0.0	0.0	0.00087163	0.0	0.0	0.0	460.71159592	753.24493689	787.54571193	20.78890536	0.04446822	-0.38435719
0.0103	5.48676	3.71e-06	0.0	0.0	0.0	0.00087139	0.0	0.0	0.0	461.91856717	753.37299674	787.20781133	20.69551977	0.03904779	-0.38409186
0.0104	5.53815	3.97e-06	0.0	0.0	0.0	0.00087113	0.0	0.0	0.0	463.11936015	753.48403697	786.8714871	20.60251781	0.03389521	-0.38382778
0.0105	5.5895	4.25e-06	0.0	0.0	0.0	0.00087085	0.0	0.0	0.0	464.31400746	753.57887855	786.53672892	20.50989901	0.02899903	-0.38356492
0.0106	5.64082	4.54e-06	0.0	0.0	0.0	0.00087056	0.0	0.0	0.0	465.50254151	753.65830709	786.20352663	20.41766283	0.02434835	-0.38330329
0.0107	5.6921	4.85e-06	0.0	0.0	0.0	0.00087024	0.0	0.0	0.0	466.68499455	753.72305707	785.87187031	20.32581028	0.01992674	-0.38304286
0.0108	5.74335	5.18e-06	0.0	0.0	0.0	0.00086992	0.0	0.0	1e-08	467.86139859	753.77383866	785.54175019	20.23433852	0.01573263	-0.38278364
0.0109	5.79455	5.52e-06	0.0	0.0	0.0	0.00086957	0.0	0.0	1e-08	469.03178541	753.81134421	785.21315663	20.14324776	0.01175336	-0.38252562
0.011	5.84572	5.89e-06	0.0	0.0	0.0	0.0008692	0.0	0.0	1e-08	470.19618661	753.83622866	784.88608017	20.0525373	0.00798004	-0.38226879
0.0111	5.89686	6.28e-06	0.0	0.0	0.0	0.00086882	0.0	0.0	1e-08	471.35463357	753.84911962	784.56051152	19.96220638	0.00440426	-0.38201316
0.0112	5.94795	6.69e-06	0.0	0.0	0.0	0.00086841	0.0	0.0	1e-08	472.50715746	753.85061911	784.23644149	19.8722542	0.00101817	-0.3817587
0.0113	5.99901	7.12e-06	0.0	0.0	0.0	0.00086798	0.0	0.0	1e-08	473.65378927	753.84129858	783.91386109	19.78268179	-0.00219853	-0.3815054
0.0114	6.05003	7.57e-06	0.0	0.0	0.0	0.00086752	0.0	0.0	1e-08	474.79455988	753.82165623	783.59276161	19.69348628	-0.00523897	-0.38125327
0.0115	6.10101	8.05e-06	0.0	0.0	0.0	0.00086704	0.0	0.0	1e-08	475.92949979	753.79223488	783.27313425	19.6046676	-0.00811547	-0.38100229
0.0116	6.15196	8.55e-06	0.0	0.0	0.0	0.00086654	0.0	0.0	1e-08	477.0586394	753.75352848	782.9549704	19.51622492	-0.01083498	-0.38075247
0.0117	6.20287	9.08e-06	0.0	0.0	0.0	0.00086601	0.0	0.0	1e-08	478.18200884	753.70600919	782.6382616	19.4281574	-0.01340401	-0.38050378
0.0118	6.25374	9.64e-06	0.0	0.0	0.0	0.00086545	0.0	0.0	1e-08	479.2996381	753.65012042	782.32299952	19.34046501	-0.01583752	-0.38025623
0.0119	6.30458	1.022e-05	0.0	0.0	0.0	0.00086487	0.0	0.0	1e-08	480.41155697	753.58627315	782.00917604	19.25314587	-0.01813149	-0.38000982
0.012	6.35537	1.084e-05	0.0	0.0	0.0	0.00086425	0.0	0.0	1e-08	481.51779499	753.51488244	781.69678299	19.16619946	-0.02029537	-0.37976452
0.0121	6.40613	1.148e-05	0.0	0.0	0.0	0.0008636	0.0	0.0	1e-08	482.61838151	753.43633513	781.38581238	19.07962485	-0.0223347	-0.37952034
0.0122	6.45686	1.216e-05	0.0	0.0	0.0	0.00086293	0.0	0.0	1e-08	483.71334568	753.35100053	781.07625631	18.9934211	-0.02425469	-0.37927727
0.0123	6.50754	1.287e-05	0.0	0.0	0.0	0.00086222	0.0	0.0	1e-08	484.80271645	753.25922546	780.76810704	18.90758752	-0.02606608	-0.37903531
0.0124	6.55819	1.361e-05	0.0	0.0	0.0	0.00086147	0.0	0.0	1e-08	485.88652259	753.16134127	780.46135689	18.82212279	-0.02776653	-0.37879444
0.0125	6.6088	1.439e-05	0.0	0.0	0.0	0.00086069	0.0	0.0	1e-08	486.96479262	753.05767027	780.15599824	18.73702603	-0.02936311	-0.37855466
0.0126	6.65938	1.521e-05	0.0	0.0	0.0	0.00085987	0.0	0.0	2e-08	488.03755488	752.94851783	779.85202359	18.65229621	-0.03086	-0.37831598
0.0127	6.70991	1.607e-05	0.0	0.0	0.0	0.00085902	0.0	0.0	2e-08	489.10483752	752.83417637	779.54942551	18.56793227	-0.03226106	-0.37807837
0.0128	6.76041	1.696e-05	0.0	0.0	0.0	0.00085812	0.0	0.0	2e-08	490.16666852	752.71491051	779.24819673	18.48393395	-0.033579	-0.37784184
0.0129	6.81088	1.789e-05	0.0	0.0	0.0	0.00085719	0.0	0.0	2e-08	491.22307563	752.59098508	778.94832997	18.40029917	-0.03480596	-0.37760638
0.013	6.8613	1.887e-05	0.0	0.0	0.0	0.00085621	0.0	0.0	2e-08	492.2740864	752.46265531	778.64981807	18.3170272	-0.03594957	-0.37737198
0.0131	6.91169	1.989e-05	0.0	0.0	0.0	0.00085519	0.0	0.0	2e-08	493.31972818	752.33016314	778.3526539	18.23411695	-0.03701298	-0.37713864
0.0132	6.96204	2.096e-05	0.0	0.0	0.0	0.00085412	0.0	0.0	2e-08	494.36002813	752.19374093	778.05683043	18.15156795	-0.03800503	-0.37690635
0.0133	7.01235	2.207e-05	0.0	0.0	0.0	0.00085301	0.0	0.0	2e-08	495.39501333	752.05358132	777.76234082	18.06937854	-0.03892369	-0.37667511
0.0134	7.06262	2.323e-05	0.0	0.0	0.0	0.00085185	0.0	0.0	2e-08	496.42471054	751.90990399	777.46917812	17.98754768	-0.03977248	-0.37644491
0.0135	7.11286	2.444e-05	0.0	0.0	0.0	0.00085064	0.0	0.0	2e-08	497.44914637	751.76290722	777.17733551	17.90607432	-0.0405546	-0.37621575
0.0136	7.16306	2.569e-05	0.0	0.0	0.0	0.00084938	0.0	0.0	3e-08	498.46834724	751.61278084	776.88680625	17.82495733	-0.04127254	-0.37598763
0.0137	7.21322	2.7e-05	0.0	0.0	0.0	0.00084807	0.0	0.0	3e-08	499.48233943	751.45970334	776.59758363	17.74419621	-0.04193494	-0.37576052
0.0138	7.26335	2.837e-05	0.0	0.0	0.0	0.0008467	0.0	0.0	3e-08	500.49114907	751.30382821	776.30966111	17.66378914	-0.04253729	-0.37553444
0.0139	7.31344	2.979e-05	0.0	0.0	0.0	0.00084528	0.0	0.0	3e-08	501.49480205	751.14532641	776.02303208	17.58373523	-0.04308429	-0.37530937
0.014	7.36349	3.127e-05	0.0	0.0	0.0	0.0008438	0.0	0.0	3e-08	502.49332411	750.98435227	775.73769002	17.50403335	-0.04357812	-0.37508532
0.0141	7.4135	3.28e-05	0.0	0.0	0.0	0.00084226	0.0	0.0	3e-08	503.4867408	750.8210534	775.45362848	17.42468237	-0.04402083	-0.37486226
0.0142	7.46348	3.439e-05	0.0	0.0	0.0	0.00084067	0.0	0.0	3e-08	504.47507755	750.65556651	775.17084108	17.3456815	-0.04441889	-0.37464021
0.0143	7.51341	3.605e-05	0.0	0.0	0.0	0.00083901	0.0	0.0	4e-08	505.45835966	750.48801785	774.88932149	17.26702919	-0.04476889	-0.37441916
0.0144	7.56331	3.777e-05	0.0	0.0	0.0	0.00083729	0.0	0.0	4e-08	506.43661219	750.31853789	774.60906339	17.18872443	-0.04507455	-0.37419909
0.0145	7.61318	3.955e-05	0.0	0.0	0.0	0.00083551	0.0	0.0	4e-08	507.40986008	750.14724722	774.33006055	17.11076609	-0.04533761	-0.37398001
0.0146	7.663	4.14e-05	0.0	0.0	0.0	0.00083366	0.0	0.0	4e-08	508.37812811	749.97426127	774.05230674	17.03315302	-0.04555964	-0.37376192
0.0147	7.71279	4.332e-05	0.0	0.0	0.0	0.00083174	0.0	0.0	4e-08	509.34144096	749.79968538	773.77579585	16.95588427	-0.04574602	-0.37354479
0.0148	7.76254	4.53e-05	0.0	0.0	0.0	0.00082975	0.0	0.0	5e-08	510.29982313	749.62362176	773.50052177	16.87895841	-0.04589348	-0.37332864
0.0149	7.81225	4.736e-05	0.0	0.0	0.0	0.00082769	0.0	0.0	5e-08	511.25329899	749.44617187	773.22647843	16.80237439	-0.04600517	-0.37311346
0.015	7.86192	4.948e-05	0.0	0.0	0.0	0.00082556	0.0	0.0	5e-08	512.20189274	749.26743096	772.9536598	16.72613104	-0.04608238	-0.37289923
0.0151	7.91156	5.168e-05	0.0	0.0	0.0	0.00082336	0.0	0.0	5e-08	513.14562848	749.08749057	772.6820599	16.65022719	-0.04612632	-0.37268597
0.0152	7.96116	5.396e-05	0.0	0.0	0.0	0.00082108	0.0	0.0	5e-08	514.08453024	748.90642991	772.41167283	16.57466196	-0.04614277	-0.37247365
0.0153	8.01072	5.631e-05	0.0	0.0	0.0	0.00081873	0.0	0.0	6e-08	515.01862186	748.7243327	772.14249267	16.49943381	-0.04612695	-0.37226229
0.0154	8.06024	5.874e-05	0.0	0.0	0.0	0.0008163	0.0	0.0	6e-08	515.94792705	748.54127878	771.87451357	16.4245417	-0.04608217	-0.37205186
0.0155	8.10973	6.125e-05	0.0	0.0	0.0	0.00081378	0.0	0.0	6e-08	516.87246944	748.35734382	771.60772969	16.34998446	-0.04600946	-0.37184238
0.0156	8.15918	6.384e-05	0.0	0.0	0.0	0.00081119	0.0	0.0	6e-08	517.79227254	748.17260036	771.34213526	16.27576107	-0.04591225	-0.37163383
0.0157	8.20859	6.651e-05	0.0	0.0	0.0	0.00080852	0.0	0.0	7e-08	518.70735981	747.98710766	771.07772456	16.2018702	-0.04578895	-0.37142621
0.0158	8.25796	6.927e-05	0.0	0.0	0.0	0.00080576	0.0	0.0	7e-08	519.61775455	747.80093543	770.81449186	16.12831072	-0.04564139	-0.37121951
0.0159	8.3073	7.211e-05	0.0	0.0	0.0	0.00080291	0.0	0.0	7e-08	520.52347997	747.61414604	770.5524315	16.05508146	-0.04547046	-0.37101373
0.016	8.35659	7.504e-05	0.0	0.0	0.0	0.00079998	0.0	0.0	8e-08	521.4245592	747.42679951	770.29153781	15.98218124	-0.04527701	-0.37080888
0.0161	8.40585	7.805e-05	0.0	0.0	0.0	0.00079697	0.0	0.0	8e-08	522.32101529	747.23895199	770.03180521	15.90960898	-0.04506396	-0.37060493
0.0162	8.45508	8.115e-05	0.0	0.0	0.0	0.00079386	0.0	0.0	8e-08	523.21287125	747.05065237	769.77322814	15.83736338	-0.04482976	-0.37040189
0.0163	8.50426	8.434e-05	0.0	0.0	0.0	0.00079067	0.0	0.0	8e-08	524.10014995	746.86195532	769.51580105	15.76544332	-0.04457601	-0.37019975
0.0164	8.55341	8.763e-05	0.0	0.0	0.0	0.00078738	0.0	0.0	9e-08	524.98287422	746.67291037	769.25951844	15.69384761	-0.04430347	-0.36999851
0.0165	8.60251	9.1e-05	0.0	0.0	0.0	0.000784	0.0	0.0	9e-08	525.86106682	746.48356519	769.00437482	15.62257507	-0.04401284	-0.36979817
0.0166	8.65158	9.446e-05	0.0	0.0	0.0	0.00078054	0.0	0.0	9e-08	526.73475046	746.2939635	768.75036475	15.55162448	-0.04370634	-0.36959871
0.0167	8.70062	9.802e-05	0.0	0.0	0.0	0.00077697	0.0	0.0	1e-07	527.6039478	746.10414625	768.49748285	15.48099469	-0.0433828	-0.36940014
0.0168	8.74961	0.00010168	0.0	0.0	0.0	0.00077332	0.0	0.0	1e-07	528.46868143	745.91415626	768.24572371	15.4106845	-0.04304351	-0.36920245
0.0169	8.79857	0.00010542	0.0	0.0	0.0	0.00076956	0.0	0.0	1.1e-07	529.32897391	745.72403317	767.99508198	15.34069272	-0.0426891	-0.36900565
0.017	8.84749	0.00010927	0.0	0.0	0.0	0.00076572	0.0	0.0	1.1e-07	530.18484775	745.53381517	767.74555234	15.27101815	-0.04232011	-0.36880971
0.0171	8.89637	0.00011321	0.0	0.0	0.0	0.00076177	0.0	0.0	1.1e-07	531.03632542	745.3435362	767.49712951	15.2016595	-0.04193847	-0.36861464
0.0172	8.94521	0.00011724	0.0	0.0	0.0	0.00075773	0.0	0.0	1.2e-07	531.88342937	745.15323026	767.24980822	15.13261568	-0.04154301	-0.36842044
0.0173	8.99401	0.00012138	0.0	0.0	0.0	0.00075359	0.0	0.0	1.2e-07	532.72618201	744.96293132	767.00358324	15.06388545	-0.04113488	-0.3682271
0.0174	9.04278	0.00012561	0.0	0.0	0.0	0.00074936	0.0	0.0	1.3e-07	533.56460575	744.77267118	766.75844935	14.9954676	-0.04071455	-0.36803461
0.0175	9.09151	0.00012994	0.0	0.0	0.0	0.00074502	0.0	0.0	1.3e-07	534.39872295	744.58248055	766.51440138	14.92736091	-0.04028249	-0.36784298
0.0176	9.1402	0.00013436	0.0	0.0	0.0	0.00074059	0.0	0.0	1.3e-07	535.22855595	744.39238476	766.27143419	14.85956403	-0.03984057	-0.3676522
0.0177	9.18885	0.00013889	1e-08	0.0	0.0	0.00073606	0.0	0.0	1.4e-07	536.05412711	744.20241237	766.02954264	14.79207593	-0.03938737	-0.36746226
0.0178	9.23747	0.00014351	1e-08	0.0	0.0	0.00073143	0.0	0.0	1.4e-07	536.87545875	744.01258991	765.78872164	14.72489529	-0.03892401	-0.36727316
0.0179	9.28605	0.00014823	1e-08	0.0	0.0	0.00072671	0.0	0.0	1.5e-07	537.69257322	743.82294252	765.54896612	14.6580209	-0.03845088	-0.3670849
0.018	9.33458	0.00015305	1e-08	0.0	0.0	0.00072188	0.0	0.0	1.5e-07	538.50549285	743.63349399	765.31027103	14.59145144	-0.037969	-0.36689747
0.0181	9.38308	0.00015797	1e-08	0.0	0.0	0.00071696	0.0	0.0	1.6e-07	539.3142399	743.44426339	765.07263137	14.52518576	-0.03747807	-0.36671087
0.0182	9.43155	0.00016298	1e-08	0.0	0.0	0.00071194	0.0	0.0	1.6e-07	540.11883672	743.25527356	764.83604215	14.45922257	-0.03697868	-0.36652509
0.0183	9.47997	0.00016809	1e-08	0.0	0.0	0.00070683	0.0	0.0	1.7e-07	540.91930567	743.0665445	764.6004984	14.39356063	-0.03647119	-0.36634014
0.0184	9.52836	0.00017329	1e-08	0.0	0.0	0.00070161	1e-08	0.0	1.7e-07	541.71566908	742.8780952	764.36599517	14.32819869	-0.03595591	-0.366156
0.0185	9.57671	0.00017859	1e-08	0.0	0.0	0.00069631	1e-08	0.0	1.8e-07	542.50794929	742.68994287	764.13252757	14.26313536	-0.03543357	-0.36597267
0.0186	9.62502	0.00018399	1e-08	0.0	0.0	0.00069091	1e-08	0.0	1.8e-07	543.29616858	742.50210207	763.90009071	14.19836951	-0.034904	-0.36579016
0.0187	9.67329	0.00018947	1e-08	0.0	0.0	0.00068541	1e-08	0.0	1.9e-07	544.08034935	742.31458911	763.66867971	14.13389983	-0.03436764	-0.36560845
0.0188	9.72152	0.00019505	1e-08	0.0	0.0	0.00067983	1e-08	0.0	2e-07	544.860514	742.12741811	763.43828976	14.06972502	-0.03382478	-0.36542754
0.0189	9.76972	0.00020072	1e-08	0.0	0.0	0.00067415	1e-08	0.0	2e-07	545.63668493	741.94060218	763.20891603	14.00584381	-0.03327565	-0.36524743
0.019	9.81787	0.00020648	1e-08	0.0	0.0	0.00066838	1e-08	0.0	2.1e-07	546.40888447	741.75415239	762.98055374	13.94225478	-0.03272069	-0.36506812
0.0191	9.86599	0.00021233	1e-08	0.0	0.0	0.00066252	1e-08	0.0	2.1e-07	547.17713498	741.56807863	762.75319813	13.87895678	-0.03215989	-0.36488959
0.0192	9.91407	0.00021827	2e-08	0.0	0.0	0.00065658	1e-08	0.0	2.2e-07	547.94145894	741.3823909	762.52684447	13.81594845	-0.03159352	-0.36471185
0.0193	9.96212	0.00022429	2e-08	0.0	0.0	0.00065055	1e-08	0.0	2.2e-07	548.70187876	741.19709754	762.30148803	13.75322847	-0.03102179	-0.3645349
0.0194	10.01012	0.00023039	2e-08	0.0	0.0	0.00064444	1e-08	0.0	2.3e-07	549.45841693	741.01220581	762.07712413	13.69079553	-0.03044485	-0.36435872
0.0195	10.05809	0.00023658	2e-08	0.0	0.0	0.00063824	1e-08	0.0	2.4e-07	550.21109575	740.82772082	761.85374811	13.62864821	-0.02986296	-0.36418332
0.0196	10.10601	0.00024284	2e-08	0.0	0.0	0.00063197	1e-08	0.0	2.4e-07	550.95993767	740.64364726	761.63135532	13.5667853	-0.02927613	-0.36400869
0.0197	10.1539	0.00024918	2e-08	0.0	1e-08	0.00062562	2e-08	0.0	2.5e-07	551.70496518	740.45998894	761.40994114	13.5052054	-0.02868453	-0.36383483
0.0198	10.20175	0.0002556	2e-08	0.0	1e-08	0.00061919	2e-08	0.0	2.6e-07	552.44620073	740.27674829	761.18950099	13.44390718	-0.02808825	-0.36366174
0.0199	10.24957	0.00026209	3e-08	0.0	1e-08	0.00061269	2e-08	0.0	2.6e-07	553.18366679	740.09392657	760.97003029	13.38288927	-0.0274874	-0.3634894
0.02	10.29734	0.00026865	3e-08	0.0	1e-08	0.00060612	2e-08	0.0	2.7e-07	553.9173856	739.91152294	760.75152448	13.32215032	-0.02688206	-0.36331783
0.0201	10.34508	0.00027528	3e-08	0.0	1e-08	0.00059948	2e-08	0.0	2.8e-07	554.64737966	739.72953646	760.53397905	13.26168897	-0.02627224	-0.363147
0.0202	10.39278	0.00028198	3e-08	0.0	1e-08	0.00059277	2e-08	0.0	2.8e-07	555.3736714	739.54796463	760.3173895	13.20150384	-0.02565801	-0.36297693
0.0203	10.44043	0.00028874	3e-08	0.0	1e-08	0.000586	2e-08	0.0	2.9e-07	556.09628322	739.36680375	760.10175133	13.14159355	-0.02503937	-0.36280761
0.0204	10.48806	0.00029556	3e-08	0.0	1e-08	0.00057917	3e-08	0.0	3e-07	556.81523746	739.18604885	759.8870601	13.08195678	-0.02441633	-0.36263903
0.0205	10.53564	0.00030243	4e-08	0.0	1e-08	0.00057228	3e-08	1e-08	3e-07	557.5305563	739.00569357	759.67331136	13.02259208	-0.02378886	-0.36247119
0.0206	10.58318	0.00030937	4e-08	0.0	1e-08	0.00056534	3e-08	1e-08	3.1e-07	558.24226212	738.82573053	759.46050071	12.96349807	-0.02315695	-0.36230408
0.0207	10.63069	0.00031635	4e-08	0.0	1e-08	0.00055834	3e-08	1e-08	3.2e-07	558.95037718	738.64615105	759.24862374	12.90467336	-0.02252052	-0.36213771
0.0208	10.67815	0.00032338	4e-08	0.0	1e-08	0.0005513	3e-08	1e-08	3.2e-07	559.65492371	738.46694517	759.03767608	12.84611654	-0.02187953	-0.36197207
0.0209	10.72558	0.00033046	5e-08	0.0	1e-08	0.00054421	4e-08	1e-08	3.3e-07	560.35592382	738.28810186	758.8276534	12.78782635	-0.02123386	-0.36180715
0.021	10.77297	0.00033758	5e-08	0.0	1e-08	0.00053708	4e-08	1e-08	3.4e-07	561.05339952	738.10960909	758.61855134	12.72980121	-0.02058344	-0.36164296
0.0211	10.82032	0.00034473	5e-08	0.0	1e-08	0.0005299	4e-08	1e-08	3.5e-07	561.74737289	737.9314531	758.41036561	12.67203977	-0.01992813	-0.36147949
0.0212	10.86764	0.00035193	6e-08	0.0	1e-08	0.0005227	4e-08	1e-08	3.5e-07	562.43786592	737.7536191	758.20309192	12.61454061	-0.0192678	-0.36131673
0.0213	10.91491	0.00035915	6e-08	0.0	2e-08	0.00051545	5e-08	1e-08	3.6e-07	563.1249005	737.57609107	757.996726	12.55730232	-0.01860229	-0.36115469
0.0214	10.96215	0.00036641	6e-08	0.0	2e-08	0.00050818	5e-08	1e-08	3.7e-07	563.80849838	737.3988524	757.79126359	12.5003237	-0.01793147	-0.36099335
0.0215	11.00934	0.00037369	7e-08	0.0	2e-08	0.00050089	5e-08	1e-08	3.7e-07	564.48868122	737.22188518	757.58670048	12.44360305	-0.01725511	-0.36083273
0.0216	11.0565	0.00038099	7e-08	0.0	2e-08	0.00049357	6e-08	1e-08	3.8e-07	565.16547069	737.0451698	757.38303245	12.38713904	-0.01657301	-0.3606728
0.0217	11.10362	0.00038831	7e-08	0.0	2e-08	0.00048623	6e-08	1e-08	3.9e-07	565.8388883	736.86868575	757.1802553	12.33093026	-0.01588497	-0.36051357
0.0218	11.1507	0.00039565	8e-08	0.0	2e-08	0.00047888	6e-08	1e-08	4e-07	566.50895546	736.69241142	756.97836488	12.27497528	-0.01519072	-0.36035505
0.0219	11.19775	0.000403	8e-08	0.0	2e-08	0.00047151	7e-08	1e-08	4e-07	567.17569339	736.5163253	756.77735703	12.21927304	-0.01449023	-0.36019721
0.022	11.24475	0.00041035	9e-08	0.0	2e-08	0.00046414	7e-08	1e-08	4.1e-07	567.83912325	736.34040379	756.57722761	12.16382165	-0.01378298	-0.36004006
0.0221	11.29172	0.00041771	9e-08	0.0	3e-08	0.00045676	8e-08	2e-08	4.2e-07	568.49926609	736.16462221	756.37797251	12.10861986	-0.01306878	-0.3598836
0.0222	11.33864	0.00042507	1e-07	0.0	3e-08	0.00044938	8e-08	2e-08	4.3e-07	569.15614279	735.9889551	756.17958763	12.05366625	-0.01234733	-0.35972782
0.0223	11.38553	0.00043243	1e-07	0.0	3e-08	0.000442	9e-08	2e-08	4.3e-07	569.80977406	735.81337603	755.98206891	11.99890293	-0.01161852	-0.35957273
0.0224	11.43238	0.00043979	1.1e-07	0.0	3e-08	0.00043462	9e-08	2e-08	4.4e-07	570.46017607	735.63785959	755.78541355	11.94438246	-0.01088182	-0.35941831
0.0225	11.47919	0.00044713	1.1e-07	0.0	3e-08	0.00042726	1e-07	2e-08	4.5e-07	571.10736983	735.46237714	755.58961735	11.89008004	-0.01013699	-0.35926457
0.0226	11.52596	0.00045446	1.2e-07	0.0	3e-08	0.00041991	1e-07	2e-08	4.6e-07	571.75137403	735.28690009	755.39467674	11.83598858	-0.00938368	-0.35911149
0.0227	11.57269	0.00046177	1.2e-07	0.0	4e-08	0.00041257	1.1e-07	2e-08	4.6e-07	572.39220689	735.11139907	755.20058825	11.7821005	-0.00862154	-0.35895909
0.0228	11.61939	0.00046906	1.3e-07	0.0	4e-08	0.00040525	1.2e-07	2e-08	4.7e-07	573.0298875	734.93584418	755.00734814	11.7285405	-0.0078504	-0.35880735
0.0229	11.66604	0.00047633	1.4e-07	0.0	4e-08	0.00039796	1.2e-07	2e-08	4.8e-07	573.66444145	734.76020567	754.81495074	11.67521143	-0.00706974	-0.35865627
0.023	11.71266	0.00048358	1.4e-07	0.0	4e-08	0.00039069	1.3e-07	3e-08	4.8e-07	574.29588758	734.58445235	754.6233923	11.62216362	-0.00627926	-0.35850586
0.0231	11.75924	0.00049079	1.5e-07	0.0	5e-08	0.00038345	1.4e-07	3e-08	4.9e-07	574.92424822	734.40855289	754.43266801	11.56941752	-0.0054786	-0.3583561
0.0232	11.80578	0.00049797	1.6e-07	0.0	5e-08	0.00037625	1.5e-07	3e-08	5e-07	575.5495406	734.23247558	754.24277452	11.51678378	-0.0046675	-0.35820699
0.0233	11.85228	0.00050512	1.6e-07	0.0	5e-08	0.00036908	1.5e-07	3e-08	5.1e-07	576.17178486	734.05618836	754.05370757	11.46448815	-0.00384546	-0.35805853
0.0234	11.89874	0.00051222	1.7e-07	0.0	5e-08	0.00036194	1.6e-07	3e-08	5.1e-07	576.79100252	733.8796589	753.86546247	11.41245732	-0.00301215	-0.35791071
0.0235	11.94516	0.00051928	1.8e-07	0.0	6e-08	0.00035485	1.7e-07	3e-08	5.2e-07	577.40721305	733.70285456	753.67803508	11.36062235	-0.00216728	-0.35776354
0.0236	11.99154	0.0005263	1.9e-07	0.0	6e-08	0.00034781	1.8e-07	4e-08	5.3e-07	578.02043287	733.52574242	753.49142209	11.30903359	-0.00131039	-0.35761701
0.0237	12.03789	0.00053327	2e-07	0.0	6e-08	0.00034081	1.9e-07	4e-08	5.3e-07	578.63068094	733.34828957	753.30561941	11.25766134	-0.00044112	-0.35747111
0.0238	12.08419	0.00054018	2e-07	0.0	7e-08	0.00033386	2e-07	4e-08	5.4e-07	579.23797425	733.1704629	753.12062345	11.20649143	0.00044091	-0.35732584
0.0239	12.13046	0.00054704	2.1e-07	0.0	7e-08	0.00032697	2.1e-07	4e-08	5.5e-07	579.84233187	732.99222969	752.93643002	11.15560546	0.00133598	-0.35718121
0.024	12.17669	0.00055385	2.2e-07	0.0	7e-08	0.00032013	2.2e-07	4e-08	5.5e-07	580.44377026	732.81355701	752.75303558	11.1048905	0.00224459	-0.35703721
0.0241	12.22287	0.0005606	2.3e-07	0.0	8e-08	0.00031335	2.3e-07	5e-08	5.6e-07	581.04230522	732.63441205	752.57043676	11.05437384	0.0031671	-0.35689382
0.0242	12.26902	0.00056728	2.4e-07	0.0	8e-08	0.00030663	2.5e-07	5e-08	5.7e-07	581.63795206	732.45476242	752.38863027	11.00403585	0.00410377	-0.35675106
0.0243	12.31513	0.0005739	2.5e-07	0.0	9e-08	0.00029997	2.6e-07	5e-08	5.8e-07	582.23072509	732.27457631	752.20761308	10.95387433	0.00505509	-0.35660892
0.0244	12.3612	0.00058046	2.6e-07	0.0	9e-08	0.00029338	2.7e-07	5e-08	5.8e-07	582.82063815	732.0938219	752.02738222	10.90387412	0.00602139	-0.3564674
0.0245	12.40724	0.00058694	2.8e-07	0.0	1e-07	0.00028686	2.8e-07	6e-08	5.9e-07	583.4077041	731.91246802	751.84793495	10.85403834	0.00700302	-0.35632649
0.0246	12.45323	0.00059336	2.9e-07	0.0	1e-07	0.0002804	3e-07	6e-08	5.9e-07	583.99193845	731.73048402	751.66926773	10.80440892	0.00800019	-0.3561862
0.0247	12.49918	0.0005997	3e-07	0.0	1e-07	0.00027402	3.1e-07	6e-08	6e-07	584.57335329	731.5478399	751.49137794	10.75491493	0.00901344	-0.35604652
0.0248	12.5451	0.00060596	3.1e-07	0.0	1.1e-07	0.00026771	3.3e-07	7e-08	6.1e-07	585.15196099	731.36450632	751.31426285	10.70557613	0.01004305	-0.35590744
0.0249	12.59097	0.00061215	3.2e-07	0.0	1.1e-07	0.00026148	3.4e-07	7e-08	6.1e-07	585.72777785	731.18045454	751.13791849	10.65660091	0.01108913	-0.35576897
0.025	12.63681	0.00061827	3.4e-07	0.0	1.2e-07	0.00025532	3.6e-07	7e-08	6.2e-07	586.30082458	730.99565637	750.9623396	10.60781765	0.01215221	-0.3556311
0.0251	12.68261	0.0006243	3.5e-07	0.0	1.3e-07	0.00024925	3.8e-07	8e-08	6.3e-07	586.87111672	730.81008481	750.78752235	10.55931961	0.01323251	-0.35549383
0.0252	12.72837	0.00063025	3.6e-07	0.0	1.3e-07	0.00024325	3.9e-07	8e-08	6.3e-07	587.43867377	730.62371362	750.61346169	10.5109804	0.01433025	-0.35535715
0.0253	12.77409	0.00063612	3.8e-07	0.0	1.4e-07	0.00023733	4.1e-07	8e-08	6.4e-07	588.00350326	730.43651696	750.44015603	10.46291611	0.01544573	-0.35522107
0.0254	12.81977	0.0006419	3.9e-07	0.0	1.4e-07	0.0002315	4.3e-07	9e-08	6.4e-07	588.56562603	730.24847044	750.26759983	10.41510845	0.01657921	-0.35508557
0.0255	12.86541	0.0006476	4.1e-07	0.0	1.5e-07	0.00022575	4.5e-07	9e-08	6.5e-07	589.12505899	730.05955047	750.09578864	10.36756359	0.01773093	-0.35495066
0.0256	12.91101	0.00065321	4.2e-07	0.0	1.6e-07	0.00022009	4.7e-07	1e-07	6.6e-07	589.68181381	729.86973446	749.92471951	10.32004924	0.01890101	-0.35481634
0.0257	12.95657	0.00065873	4.4e-07	0.0	1.6e-07	0.00021451	4.9e-07	1e-07	6.6e-07	590.23589925	729.67900084	749.75439028	10.27277079	0.02008976	-0.35468259
0.0258	13.00209	0.00066417	4.5e-07	0.0	1.7e-07	0.00020902	5.1e-07	1e-07	6.7e-07	590.78732788	729.48732924	749.58479759	10.22562358	0.02129735	-0.35454942
0.0259	13.04758	0.00066951	4.7e-07	0.0	1.8e-07	0.00020362	5.4e-07	1.1e-07	6.7e-07	591.33610929	729.29470042	749.41593896	10.17879949	0.02252392	-0.35441683
0.026	13.09302	0.00067477	4.9e-07	0.0	1.9e-07	0.00019831	5.6e-07	1.1e-07	6.8e-07	591.88226715	729.10109643	749.24780772	10.13213553	0.02376966	-0.3542848
0.0261	13.13842	0.00067993	5.1e-07	0.0	1.9e-07	0.00019308	5.8e-07	1.2e-07	6.8e-07	592.42580924	728.9065005	749.08040179	10.08567881	0.02503471	-0.35415335
0.0262	13.18379	0.00068501	5.2e-07	0.0	2e-07	0.00018795	6.1e-07	1.2e-07	6.9e-07	592.96674868	728.71089722	748.9137175	10.03943624	0.02631921	-0.35402247
0.0263	13.22912	0.00068999	5.4e-07	0.0	2.1e-07	0.0001829	6.3e-07	1.3e-07	6.9e-07	593.50509823	728.51427241	748.74775123	9.9933924	0.02762325	-0.35389214
0.0264	13.2744	0.00069488	5.6e-07	0.0	2.2e-07	0.00017795	6.6e-07	1.4e-07	7e-07	594.04087097	728.31661332	748.58249924	9.94757901	0.02894696	-0.35376238
0.0265	13.31965	0.00069968	5.8e-07	0.0	2.3e-07	0.00017308	6.8e-07	1.4e-07	7e-07	594.57408062	728.11790866	748.41795753	9.90199701	0.03029042	-0.35363318
0.0266	13.36486	0.00070438	6e-07	0.0	2.4e-07	0.00016831	7.1e-07	1.5e-07	7.1e-07	595.10474046	727.91814852	748.25412222	9.85657994	0.03165357	-0.35350453
0.0267	13.41003	0.000709	6.2e-07	0.0	2.5e-07	0.00016363	7.4e-07	1.5e-07	7.1e-07	595.63285968	727.71732369	748.09099056	9.81138615	0.03303656	-0.35337643
0.0268	13.45516	0.00071352	6.4e-07	0.0	2.6e-07	0.00015904	7.7e-07	1.6e-07	7.2e-07	596.15845184	727.51542721	747.9285585	9.76639665	0.03443937	-0.35324889
0.0269	13.50025	0.00071795	6.6e-07	0.0	2.7e-07	0.00015454	8e-07	1.7e-07	7.2e-07	596.68152869	727.3124533	747.76682248	9.72160812	0.035862	-0.35312189
0.027	13.5453	0.00072228	6.8e-07	0.0	2.8e-07	0.00015013	8.3e-07	1.7e-07	7.2e-07	597.2020986	727.10839738	747.6057799	9.67690559	0.03730437	-0.35299544
0.0271	13.59031	0.00072652	7.1e-07	0.0	2.9e-07	0.00014581	8.6e-07	1.8e-07	7.3e-07	597.72017003	726.90325644	747.44542808	9.6323864	0.0387665	-0.35286952
0.0272	13.63528	0.00073068	7.3e-07	0.0	3e-07	0.00014158	9e-07	1.9e-07	7.3e-07	598.23575136	726.697029	747.28576434	9.58799232	0.04024832	-0.35274415
0.0273	13.68021	0.00073474	7.5e-07	0.0	3.1e-07	0.00013744	9.3e-07	1.9e-07	7.4e-07	598.74885181	726.48971498	747.12678573	9.54391957	0.04174975	-0.35261931
0.0274	13.7251	0.00073871	7.8e-07	0.0	3.2e-07	0.00013338	9.7e-07	2e-07	7.4e-07	599.25948952	726.28131558	746.96848667	9.49999685	0.04327068	-0.35249501
0.0275	13.76995	0.00074259	8e-07	0.0	3.3e-07	0.00012942	1e-06	2.1e-07	7.5e-07	599.7676721	726.0718337	746.8108646	9.45629046	0.044811	-0.35237124
0.0276	13.81477	0.00074637	8.3e-07	0.0	3.5e-07	0.00012555	1.04e-06	2.2e-07	7.5e-07	600.27341168	725.86127365	746.65391564	9.41281733	0.04637057	-0.352248
0.0277	13.85954	0.00075007	8.5e-07	0.0	3.6e-07	0.00012176	1.08e-06	2.2e-07	7.5e-07	600.77671701	725.64964094	746.49763686	9.3694554	0.04794932	-0.35212529
0.0278	13.90427	0.00075369	8.8e-07	0.0	3.7e-07	0.00011806	1.12e-06	2.3e-07	7.6e-07	601.27759963	725.43694272	746.3420245	9.32636264	0.04954699	-0.35200309
0.0279	13.94897	0.00075721	9e-07	0.0	3.9e-07	0.00011444	1.16e-06	2.4e-07	7.6e-07	601.7760718	725.22318762	746.18707456	9.28349593	0.05116344	-0.35188142
0.028	13.99362	0.00076064	9.3e-07	0.0	4e-07	0.00011091	1.2e-06	2.5e-07	7.6e-07	602.27214408	725.00838549	746.03278351	9.24076446	0.0527984	-0.35176027
0.0281	14.03823	0.00076399	9.6e-07	0.0	4.1e-07	0.00010746	1.24e-06	2.6e-07	7.7e-07	602.76582383	724.79254719	745.87914875	9.19825025	0.0544517	-0.35163963
0.0282	14.08281	0.00076726	9.9e-07	0.0	4.3e-07	0.0001041	1.29e-06	2.7e-07	7.7e-07	603.2571222	724.57568546	745.72616654	9.15592007	0.05612308	-0.35151951
0.0283	14.12734	0.00077044	1.01e-06	0.0	4.4e-07	0.00010082	1.33e-06	2.8e-07	7.7e-07	603.74604837	724.35781422	745.57383373	9.11376592	0.05781227	-0.35139989
0.0284	14.17184	0.00077353	1.04e-06	0.0	4.6e-07	9.762e-05	1.38e-06	2.9e-07	7.8e-07	604.23261213	724.13894845	745.42214693	9.07181232	0.05951905	-0.35128078
0.0285	14.2163	0.00077655	1.07e-06	0.0	4.7e-07	9.45e-05	1.42e-06	3e-07	7.8e-07	604.71682191	723.91910462	745.27110317	9.03001382	0.06124306	-0.35116218
0.0286	14.26071	0.00077948	1.1e-06	0.0	4.9e-07	9.146e-05	1.47e-06	3.1e-07	7.8e-07	605.19868574	723.69830043	745.12069957	8.98837472	0.06298401	-0.35104407
0.0287	14.30509	0.00078233	1.14e-06	0.0	5.1e-07	8.85e-05	1.52e-06	3.2e-07	7.9e-07	605.67821246	723.4765548	744.97093301	8.9469526	0.06474168	-0.35092647
0.0288	14.34942	0.0007851	1.17e-06	0.0	5.2e-07	8.562e-05	1.57e-06	3.3e-07	7.9e-07	606.15541204	723.25388787	744.82180003	8.90568459	0.06651563	-0.35080937
0.0289	14.39372	0.00078779	1.2e-06	0.0	5.4e-07	8.281e-05	1.62e-06	3.4e-07	7.9e-07	606.63029207	723.03032101	744.67329783	8.86458918	0.06830554	-0.35069276
0.029	14.43798	0.00079041	1.23e-06	0.0	5.6e-07	8.008e-05	1.68e-06	3.5e-07	8e-07	607.10286093	722.80587675	744.52542342	8.82367427	0.07011109	-0.35057664
0.0291	14.48219	0.00079295	1.27e-06	0.0	5.8e-07	7.742e-05	1.73e-06	3.6e-07	8e-07	607.57312776	722.58057851	744.37817355	8.78293925	0.0719319	-0.35046102
0.0292	14.52637	0.00079541	1.3e-06	0.0	6e-07	7.483e-05	1.79e-06	3.8e-07	8e-07	608.04110105	722.35445109	744.23154515	8.7423853	0.07376756	-0.35034588
0.0293	14.57051	0.0007978	1.33e-06	0.0	6.1e-07	7.231e-05	1.84e-06	3.9e-07	8e-07	608.50678968	722.12752029	744.08553505	8.7020171	0.07561768	-0.35023123
0.0294	14.61461	0.00080012	1.37e-06	0.0	6.3e-07	6.987e-05	1.9e-06	4e-07	8.1e-07	608.97020203	721.89981277	743.94014023	8.6618075	0.07748188	-0.35011706
0.0295	14.65866	0.00080237	1.41e-06	0.0	6.5e-07	6.749e-05	1.96e-06	4.1e-07	8.1e-07	609.43134618	721.67135606	743.79535773	8.6217876	0.07935971	-0.35000337
0.0296	14.70268	0.00080454	1.44e-06	0.0	6.7e-07	6.518e-05	2.02e-06	4.3e-07	8.1e-07	609.89023109	721.44217889	743.65118436	8.58194888	0.08125074	-0.34989016
0.0297	14.74666	0.00080665	1.48e-06	0.0	7e-07	6.294e-05	2.09e-06	4.4e-07	8.1e-07	610.34686536	721.21231077	743.50761701	8.54227852	0.08315456	-0.34977743
0.0298	14.79059	0.00080869	1.52e-06	0.0	7.2e-07	6.076e-05	2.15e-06	4.5e-07	8.1e-07	610.80125657	720.98178186	743.36465288	8.50278496	0.08507068	-0.34966517
0.0299	14.83449	0.00081066	1.56e-06	0.0	7.4e-07	5.864e-05	2.22e-06	4.7e-07	8.2e-07	611.25341324	720.75062332	743.22228891	8.46346405	0.08699864	-0.34955338
0.03	14.87835	0.00081257	1.59e-06	0.0	7.6e-07	5.659e-05	2.28e-06	4.8e-07	8.2e-07	611.70334342	720.51886702	743.08052217	8.42431374	0.08893798	-0.34944206
0.0301	14.92217	0.00081442	1.63e-06	0.0	7.8e-07	5.46e-05	2.35e-06	5e-07	8.2e-07	612.15105522	720.28654556	742.93934971	8.3853383	0.09088832	-0.34933121
0.0302	14.96594	0.0008162	1.67e-06	0.0	8.1e-07	5.266e-05	2.42e-06	5.1e-07	8.2e-07	612.59655663	720.05369221	742.79876862	8.34652937	0.09284905	-0.34922082
0.0303	15.00968	0.00081792	1.72e-06	0.0	8.3e-07	5.079e-05	2.49e-06	5.3e-07	8.2e-07	613.03985542	719.82034088	742.65877608	8.30788711	0.09481972	-0.34911089
0.0304	15.05338	0.00081958	1.76e-06	0.0	8.5e-07	4.897e-05	2.57e-06	5.4e-07	8.3e-07	613.48095971	719.58652608	742.51936916	8.26946591	0.09679989	-0.34900142
0.0305	15.09703	0.00082118	1.8e-06	0.0	8.8e-07	4.721e-05	2.64e-06	5.6e-07	8.3e-07	613.91988109	719.35228282	742.3805439	8.23123057	0.09878901	-0.34889241
0.0306	15.14065	0.00082272	1.84e-06	0.0	9e-07	4.551e-05	2.72e-06	5.8e-07	8.3e-07	614.35662802	719.11764668	742.24229731	8.19320189	0.10078657	-0.34878386
0.0307	15.18423	0.00082421	1.89e-06	0.0	9.3e-07	4.386e-05	2.79e-06	5.9e-07	8.3e-07	614.79121068	718.88265371	742.10462586	8.15539065	0.10279208	-0.34867575
0.0308	15.22776	0.00082564	1.93e-06	0.0	9.6e-07	4.225e-05	2.87e-06	6.1e-07	8.3e-07	615.22363399	718.64734042	741.9675276	8.11758672	0.10480513	-0.3485681
0.0309	15.27126	0.00082702	1.98e-06	0.0	9.8e-07	4.071e-05	2.95e-06	6.3e-07	8.3e-07	615.65390369	718.4117437	741.83100033	8.08000451	0.10682507	-0.34846089
0.031	15.31472	0.00082834	2.02e-06	0.0	1.01e-06	3.921e-05	3.04e-06	6.5e-07	8.4e-07	616.08202751	718.17590082	741.69504129	8.04255375	0.10885143	-0.34835413
0.0311	15.35813	0.00082962	2.07e-06	0.0	1.04e-06	3.775e-05	3.12e-06	6.6e-07	8.4e-07	616.50801181	717.93984935	741.55964814	8.00530099	0.11088372	-0.34824782
0.0312	15.40151	0.00083084	2.11e-06	0.0	1.07e-06	3.635e-05	3.21e-06	6.8e-07	8.4e-07	616.9318663	717.70362718	741.42481754	7.96817271	0.11292138	-0.34814195
0.0313	15.44484	0.00083201	2.16e-06	0.0	1.1e-06	3.499e-05	3.29e-06	7e-07	8.4e-07	617.35359587	717.4672724	741.29054761	7.93118264	0.1149639	-0.34803651
0.0314	15.48814	0.00083314	2.21e-06	0.0	1.13e-06	3.368e-05	3.38e-06	7.2e-07	8.4e-07	617.77320663	717.23082334	741.15683608	7.8943252	0.11701073	-0.34793152
0.0315	15.53139	0.00083422	2.26e-06	0.0	1.16e-06	3.241e-05	3.47e-06	7.4e-07	8.4e-07	618.19070739	716.99431861	741.02367996	7.8577631	0.11906148	-0.34782696
0.0316	15.57461	0.00083525	2.31e-06	0.0	1.19e-06	3.118e-05	3.56e-06	7.6e-07	8.4e-07	618.60611257	716.75779697	740.89107456	7.82140609	0.12111553	-0.34772283
0.0317	15.61778	0.00083624	2.36e-06	0.0	1.22e-06	2.999e-05	3.66e-06	7.8e-07	8.5e-07	619.01942997	716.52129694	740.75901718	7.78511544	0.12317234	-0.34761913
0.0318	15.66091	0.00083718	2.41e-06	0.0	1.25e-06	2.885e-05	3.76e-06	8e-07	8.5e-07	619.43065347	716.28485724	740.62750924	7.74875679	0.12523146	-0.34751587
0.0319	15.70401	0.00083808	2.46e-06	0.0	1.28e-06	2.774e-05	3.85e-06	8.3e-07	8.5e-07	619.83979392	716.04851734	740.49654714	7.7127998	0.12729238	-0.34741304
0.032	15.74706	0.00083894	2.52e-06	0.0	1.32e-06	2.667e-05	3.95e-06	8.5e-07	8.5e-07	620.24686963	715.81231555	740.36612515	7.67714488	0.12935447	-0.34731062
0.0321	15.79007	0.00083976	2.57e-06	0.0	1.35e-06	2.564e-05	4.05e-06	8.7e-07	8.5e-07	620.65189063	715.57629032	740.23623995	7.64159612	0.13141732	-0.34720863
0.0322	15.83304	0.00084054	2.62e-06	0.0	1.38e-06	2.465e-05	4.16e-06	8.9e-07	8.5e-07	621.05485302	715.34048058	740.10689234	7.6060712	0.13348038	-0.34710706
0.0323	15.87598	0.00084129	2.68e-06	0.0	1.42e-06	2.368e-05	4.26e-06	9.2e-07	8.5e-07	621.4557768	715.1049247	739.97807612	7.57087509	0.13554316	-0.34700591
0.0324	15.91887	0.00084199	2.73e-06	0.0	1.45e-06	2.276e-05	4.37e-06	9.4e-07	8.5e-07	621.85466224	714.8696612	739.84979088	7.53595352	0.13760525	-0.34690519
0.0325	15.96172	0.00084266	2.79e-06	0.0	1.49e-06	2.186e-05	4.48e-06	9.6e-07	8.5e-07	622.2515308	714.63472954	739.72203003	7.50085789	0.13966615	-0.34680488
0.0326	16.00453	0.00084329	2.85e-06	0.0	1.53e-06	2.1e-05	4.59e-06	9.9e-07	8.5e-07	622.64636952	714.40016768	739.59479709	7.46611962	0.14172506	-0.34670497
0.0327	16.0473	0.00084389	2.91e-06	0.0	1.56e-06	2.017e-05	4.7e-06	1.01e-06	8.5e-07	623.03919436	714.16601047	739.46808707	7.43123201	0.14378152	-0.34660546
0.0328	16.09003	0.00084445	2.96e-06	0.0	1.6e-06	1.937e-05	4.82e-06	1.04e-06	8.6e-07	623.43000157	713.93229591	739.34190083	7.39660441	0.1458356	-0.34650638
0.0329	16.13271	0.00084498	3.02e-06	0.0	1.64e-06	1.859e-05	4.93e-06	1.06e-06	8.6e-07	623.81879751	713.69906268	739.21623624	7.3619862	0.14788645	-0.3464077
0.033	16.17536	0.00084548	3.08e-06	0.0	1.68e-06	1.785e-05	5.05e-06	1.09e-06	8.6e-07	624.20559394	713.46634692	739.09108962	7.32778443	0.1499334	-0.34630942
0.0331	16.21797	0.00084595	3.14e-06	0.0	1.72e-06	1.713e-05	5.17e-06	1.12e-06	8.6e-07	624.59040414	713.2341853	738.96645685	7.29372269	0.15197631	-0.34621155
0.0332	16.26054	0.00084639	3.21e-06	0.0	1.76e-06	1.644e-05	5.3e-06	1.14e-06	8.6e-07	624.97323609	713.00261435	738.84233538	7.25989277	0.15401463	-0.34611409
0.0333	16.30306	0.0008468	3.27e-06	0.0	1.8e-06	1.577e-05	5.42e-06	1.17e-06	8.6e-07	625.3541005	712.77167016	738.71872188	7.22611997	0.1560479	-0.34601702
0.0334	16.34555	0.00084718	3.33e-06	0.0	1.84e-06	1.513e-05	5.55e-06	1.2e-06	8.6e-07	625.73299699	712.54138813	738.59561628	7.19241748	0.15807569	-0.34592035
0.0335	16.38799	0.00084753	3.4e-06	0.0	1.89e-06	1.452e-05	5.68e-06	1.23e-06	8.6e-07	626.10993369	712.31180336	738.47301602	7.15898861	0.16009752	-0.34582408
0.0336	16.4304	0.00084785	3.46e-06	0.0	1.93e-06	1.392e-05	5.81e-06	1.26e-06	8.6e-07	626.48492241	712.0829503	738.3509175	7.12570449	0.16211296	-0.34572821
0.0337	16.47276	0.00084815	3.53e-06	0.0	1.97e-06	1.335e-05	5.94e-06	1.29e-06	8.6e-07	626.85797061	711.85486299	738.22931838	7.09259099	0.16412162	-0.34563272
0.0338	16.51508	0.00084842	3.59e-06	0.0	2.02e-06	1.28e-05	6.08e-06	1.32e-06	8.6e-07	627.22908749	711.62757493	738.10821584	7.05959647	0.16612304	-0.34553763
0.0339	16.55736	0.00084867	3.66e-06	0.0	2.06e-06	1.227e-05	6.21e-06	1.35e-06	8.6e-07	627.59827444	711.40111921	737.98760936	7.02666557	0.16811684	-0.34544293
0.034	16.5996	0.0008489	3.73e-06	0.0	2.11e-06	1.177e-05	6.35e-06	1.38e-06	8.6e-07	627.96553673	711.17552836	737.8674973	6.9939321	0.17010261	-0.34534861
0.0341	16.6418	0.0008491	3.79e-06	0.0	2.16e-06	1.128e-05	6.5e-06	1.41e-06	8.6e-07	628.33088725	710.95083437	737.7478758	6.96138687	0.17207994	-0.34525468
0.0342	16.68396	0.00084927	3.86e-06	0.0	2.2e-06	1.081e-05	6.64e-06	1.44e-06	8.6e-07	628.69433398	710.7270687	737.62874243	6.92900834	0.17404849	-0.34516113
0.0343	16.72608	0.00084943	3.93e-06	0.0	2.25e-06	1.036e-05	6.79e-06	1.48e-06	8.6e-07	629.05588581	710.50426216	737.51009453	6.89683196	0.17600782	-0.34506796
0.0344	16.76816	0.00084956	4e-06	0.0	2.3e-06	9.92e-06	6.93e-06	1.51e-06	8.7e-07	629.41555123	710.28244498	737.39192957	6.86477517	0.17795762	-0.34497517
0.0345	16.8102	0.00084967	4.08e-06	0.0	2.35e-06	9.5e-06	7.08e-06	1.54e-06	8.7e-07	629.77333766	710.06164673	737.27424533	6.83284969	0.17989749	-0.34488276
0.0346	16.85219	0.00084976	4.15e-06	0.0	2.4e-06	9.1e-06	7.24e-06	1.58e-06	8.7e-07	630.12924718	709.84189649	737.15704118	6.80095149	0.1818271	-0.34479073
0.0347	16.89415	0.00084983	4.22e-06	0.0	2.45e-06	8.72e-06	7.39e-06	1.61e-06	8.7e-07	630.48328316	709.62322272	737.04031613	6.76923562	0.18374612	-0.34469908
0.0348	16.93606	0.00084988	4.29e-06	0.0	2.51e-06	8.35e-06	7.55e-06	1.65e-06	8.7e-07	630.8354587	709.40565349	736.92406635	6.73770606	0.18565421	-0.3446078
0.0349	16.97793	0.00084991	4.37e-06	0.0	2.56e-06	7.99e-06	7.71e-06	1.68e-06	8.7e-07	631.18578214	709.18921602	736.8082894	6.70637118	0.18755095	-0.34451688
0.035	17.01976	0.00084993	4.44e-06	0.0	2.61e-06	7.65e-06	7.87e-06	1.72e-06	8.7e-07	631.5342626	708.97393592	736.69298262	6.67519314	0.18943611	-0.34442633
0.0351	17.06155	0.00084992	4.52e-06	0.0	2.67e-06	7.32e-06	8.04e-06	1.76e-06	8.7e-07	631.88090766	708.75983947	736.57814384	6.6441566	0.19130942	-0.34433616
0.0352	17.1033	0.0008499	4.6e-06	1e-08	2.72e-06	7.01e-06	8.2e-06	1.8e-06	8.7e-07	632.22572456	708.54695202	736.46377097	6.61326235	0.19317057	-0.34424635
0.0353	17.14501	0.00084986	4.68e-06	1e-08	2.78e-06	6.71e-06	8.37e-06	1.83e-06	8.7e-07	632.5687206	708.33529806	736.34986194	6.58251009	0.1950192	-0.3441569
0.0354	17.18668	0.0008498	4.75e-06	1e-08	2.83e-06	6.42e-06	8.54e-06	1.87e-06	8.7e-07	632.90990121	708.12490137	736.23641522	6.55172302	0.19685509	-0.34406782
0.0355	17.22831	0.00084973	4.83e-06	1e-08	2.89e-06	6.14e-06	8.72e-06	1.91e-06	8.7e-07	633.24926253	707.91578527	736.12343205	6.5210993	0.19867801	-0.3439791
0.0356	17.26989	0.00084964	4.91e-06	1e-08	2.95e-06	5.88e-06	8.89e-06	1.95e-06	8.7e-07	633.58682107	707.70797254	736.01090766	6.49074702	0.20048757	-0.34389074
0.0357	17.31144	0.00084954	4.99e-06	1e-08	3.01e-06	5.62e-06	9.07e-06	1.99e-06	8.7e-07	633.92258768	707.5014848	735.89883898	6.46056782	0.20228361	-0.34380274
0.0358	17.35294	0.00084942	5.08e-06	1e-08	3.07e-06	5.38e-06	9.25e-06	2.03e-06	8.7e-07	634.2565703	707.29634323	735.78722378	6.43052607	0.20406587	-0.3437151
0.0359	17.3944	0.00084929	5.16e-06	1e-08	3.13e-06	5.14e-06	9.43e-06	2.07e-06	8.7e-07	634.58877601	707.0925683	735.67606012	6.40061883	0.20583402	-0.34362781
0.036	17.43582	0.00084914	5.24e-06	1e-08	3.19e-06	4.92e-06	9.62e-06	2.12e-06	8.7e-07	634.91921194	706.89017953	735.56534603	6.3708483	0.20758801	-0.34354087
0.0361	17.4772	0.00084898	5.33e-06	1e-08	3.25e-06	4.7e-06	9.81e-06	2.16e-06	8.7e-07	635.24788527	706.68919609	735.45507956	6.34121589	0.20932742	-0.34345428
0.0362	17.51854	0.0008488	5.41e-06	1e-08	3.31e-06	4.49e-06	1e-05	2.2e-06	8.7e-07	635.57479996	706.48963647	735.34525969	6.31154857	0.2110522	-0.34336805
0.0363	17.55984	0.00084861	5.5e-06	1e-08	3.38e-06	4.3e-06	1.019e-05	2.25e-06	8.7e-07	635.89995629	706.29151854	735.23588651	6.28208238	0.21276212	-0.34328217
0.0364	17.60109	0.00084841	5.58e-06	1e-08	3.44e-06	4.11e-06	1.039e-05	2.29e-06	8.7e-07	636.22336854	706.09485938	735.126956	6.25281198	0.21445697	-0.34319663
0.0365	17.64231	0.0008482	5.67e-06	1e-08	3.5e-06	3.93e-06	1.058e-05	2.34e-06	8.7e-07	636.54504576	705.89967534	735.01846568	6.22372912	0.21613666	-0.34311144
0.0366	17.68348	0.00084797	5.76e-06	1e-08	3.57e-06	3.75e-06	1.079e-05	2.38e-06	8.7e-07	636.8649964	705.70598214	734.91041325	6.1947767	0.21780075	-0.34302659
0.0367	17.72461	0.00084773	5.85e-06	1e-08	3.64e-06	3.58e-06	1.099e-05	2.43e-06	8.7e-07	637.18322804	705.51379459	734.8027967	6.16596049	0.21944914	-0.34294209
0.0368	17.7657	0.00084748	5.94e-06	1e-08	3.7e-06	3.42e-06	1.119e-05	2.48e-06	8.7e-07	637.49974776	705.32312691	734.69561415	6.13728756	0.22108196	-0.34285792
0.0369	17.80675	0.00084722	6.03e-06	1e-08	3.77e-06	3.27e-06	1.14e-05	2.52e-06	8.7e-07	637.81456294	705.13399311	734.58886364	6.10874381	0.22269869	-0.3427741
0.037	17.84776	0.00084695	6.12e-06	1e-08	3.84e-06	3.13e-06	1.161e-05	2.57e-06	8.7e-07	638.12768056	704.94640581	734.48254335	6.08033511	0.22429954	-0.34269061
0.0371	17.88872	0.00084666	6.21e-06	1e-08	3.91e-06	2.99e-06	1.183e-05	2.62e-06	8.7e-07	638.43910784	704.76037826	734.37665138	6.05205821	0.22588425	-0.34260746
0.0372	17.92965	0.00084637	6.3e-06	1e-08	3.98e-06	2.85e-06	1.204e-05	2.67e-06	8.7e-07	638.74885085	704.57592172	734.27118618	6.02376262	0.22745248	-0.34252465
0.0373	17.97053	0.00084606	6.4e-06	1e-08	4.05e-06	2.72e-06	1.226e-05	2.72e-06	8.7e-07	639.05690347	704.39304714	734.16614981	5.99550346	0.22900428	-0.34244217
0.0374	18.01137	0.00084574	6.49e-06	1e-08	4.13e-06	2.6e-06	1.248e-05	2.77e-06	8.7e-07	639.36328092	704.21176489	734.06153804	5.9676128	0.23053951	-0.34236002
0.0375	18.05217	0.00084542	6.59e-06	1e-08	4.2e-06	2.48e-06	1.27e-05	2.82e-06	8.7e-07	639.66799674	704.03208477	733.95734716	5.9398564	0.2320581	-0.3422782
0.0376	18.09293	0.00084508	6.68e-06	1e-08	4.27e-06	2.37e-06	1.293e-05	2.87e-06	8.7e-07	639.9710585	703.85401625	733.85357522	5.91225568	0.23355994	-0.34219672
0.0377	18.13365	0.00084474	6.78e-06	1e-08	4.35e-06	2.26e-06	1.316e-05	2.93e-06	8.7e-07	640.27247338	703.67756783	733.75022037	5.88484264	0.23504493	-0.34211556
0.0378	18.17432	0.00084438	6.88e-06	1e-08	4.42e-06	2.16e-06	1.339e-05	2.98e-06	8.7e-07	640.57224956	703.50274742	733.64728049	5.85747859	0.23651296	-0.34203473
0.0379	18.21496	0.00084402	6.97e-06	1e-08	4.5e-06	2.06e-06	1.362e-05	3.03e-06	8.7e-07	640.87039369	703.32956221	733.54475391	5.83026334	0.23796397	-0.34195422
0.038	18.25555	0.00084364	7.07e-06	1e-08	4.58e-06	1.97e-06	1.386e-05	3.09e-06	8.7e-07	641.16691202	703.15801881	733.4426391	5.80316701	0.23939789	-0.34187404
0.0381	18.2961	0.00084326	7.17e-06	1e-08	4.66e-06	1.88e-06	1.41e-05	3.14e-06	8.7e-07	641.46181125	702.98812341	733.34093437	5.7761911	0.24081467	-0.34179418
0.0382	18.33661	0.00084287	7.27e-06	1e-08	4.74e-06	1.79e-06	1.434e-05	3.2e-06	8.7e-07	641.75509826	702.81988154	733.239638	5.74934247	0.24221424	-0.34171463
0.0383	18.37708	0.00084247	7.38e-06	1e-08	4.82e-06	1.71e-06	1.459e-05	3.26e-06	8.7e-07	642.04677659	702.65329825	733.13874927	5.72245986	0.24359658	-0.34163541
0.0384	18.4175	0.00084206	7.48e-06	2e-08	4.9e-06	1.63e-06	1.483e-05	3.31e-06	8.7e-07	642.33684769	702.4883781	733.03826805	5.69575851	0.24496164	-0.34155651
0.0385	18.45789	0.00084164	7.58e-06	2e-08	4.98e-06	1.56e-06	1.508e-05	3.37e-06	8.7e-07	642.6253245	702.32512503	732.93819088	5.66924179	0.24630937	-0.34147792
0.0386	18.49823	0.00084121	7.68e-06	2e-08	5.06e-06	1.49e-06	1.534e-05	3.43e-06	8.7e-07	642.91221592	702.16354246	732.83851546	5.64292647	0.24763975	-0.34139966
0.0387	18.53853	0.00084078	7.79e-06	2e-08	5.14e-06	1.42e-06	1.559e-05	3.49e-06	8.7e-07	643.19753104	702.00363322	732.73923945	5.61671112	0.24895274	-0.3413217
0.0388	18.57879	0.00084034	7.89e-06	2e-08	5.23e-06	1.35e-06	1.585e-05	3.55e-06	8.7e-07	643.48127723	701.84539955	732.64036103	5.59063648	0.25024832	-0.34124406
0.0389	18.619	0.00083989	8e-06	2e-08	5.31e-06	1.29e-06	1.611e-05	3.61e-06	8.7e-07	643.76346096	701.68884325	732.54187863	5.56467848	0.25152648	-0.34116672
0.039	18.65918	0.00083943	8.11e-06	2e-08	5.4e-06	1.23e-06	1.637e-05	3.67e-06	8.7e-07	644.04408898	701.53396554	732.44379061	5.53883111	0.2527872	-0.3410897
0.0391	18.69931	0.00083896	8.21e-06	2e-08	5.49e-06	1.17e-06	1.664e-05	3.73e-06	8.7e-07	644.32316782	701.38076724	732.34609541	5.51311471	0.25403051	-0.34101299
0.0392	18.7394	0.00083849	8.32e-06	2e-08	5.57e-06	1.12e-06	1.691e-05	3.8e-06	8.7e-07	644.60070477	701.22924866	732.24879123	5.48752133	0.25525639	-0.34093658
0.0393	18.77945	0.00083801	8.43e-06	2e-08	5.66e-06	1.07e-06	1.718e-05	3.86e-06	8.7e-07	644.87670677	701.07940964	732.15187639	5.46205036	0.25646485	-0.34086048
0.0394	18.81946	0.00083752	8.54e-06	2e-08	5.75e-06	1.02e-06	1.745e-05	3.92e-06	8.7e-07	645.15118076	700.93124954	732.05534922	5.43670133	0.25765592	-0.34078468
0.0395	18.85942	0.00083702	8.65e-06	2e-08	5.84e-06	9.7e-07	1.773e-05	3.99e-06	8.7e-07	645.42413367	700.78476731	731.95920805	5.41147372	0.25882959	-0.34070919
0.0396	18.89934	0.00083652	8.76e-06	2e-08	5.93e-06	9.2e-07	1.801e-05	4.05e-06	8.7e-07	645.69556879	700.63996144	731.86345226	5.38611831	0.25998591	-0.340634
0.0397	18.93923	0.00083601	8.88e-06	2e-08	6.02e-06	8.8e-07	1.829e-05	4.12e-06	8.7e-07	645.96548573	700.49683017	731.76808234	5.36109577	0.26112492	-0.34055911
0.0398	18.97906	0.00083549	8.99e-06	2e-08	6.12e-06	8.4e-07	1.857e-05	4.19e-06	8.7e-07	646.23390119	700.35537115	731.67309378	5.33623296	0.26224663	-0.34048452
0.0399	19.01886	0.00083497	9.1e-06	2e-08	6.21e-06	8e-07	1.886e-05	4.25e-06	8.7e-07	646.50082361	700.21558162	731.57848448	5.31149233	0.26335107	-0.34041023
0.04	19.05862	0.00083444	9.22e-06	2e-08	6.3e-06	7.6e-07	1.915e-05	4.32e-06	8.7e-07	646.76625965	700.07745837	731.48425288	5.28686791	0.26443828	-0.34033623
0.0401	19.09833	0.0008339	9.33e-06	3e-08	6.4e-06	7.3e-07	1.945e-05	4.39e-06	8.7e-07	647.03021607	699.94099791	731.39039736	5.26236118	0.26550829	-0.34026253
0.0402	19.138	0.00083336	9.45e-06	3e-08	6.5e-06	6.9e-07	1.974e-05	4.46e-06	8.7e-07	647.29269972	699.80619632	731.29691631	5.23797297	0.26656118	-0.34018913
0.0403	19.17763	0.00083281	9.56e-06	3e-08	6.59e-06	6.6e-07	2.004e-05	4.53e-06	8.7e-07	647.55371744	699.67304921	731.20380811	5.21370238	0.26759701	-0.34011602
0.0404	19.21721	0.00083225	9.68e-06	3e-08	6.69e-06	6.3e-07	2.034e-05	4.6e-06	8.7e-07	647.81327606	699.54155192	731.11107116	5.18954911	0.2686158	-0.3400432
0.0405	19.25676	0.00083169	9.8e-06	3e-08	6.79e-06	6e-07	2.064e-05	4.67e-06	8.7e-07	648.07138238	699.41169946	731.01870385	5.16551268	0.26961762	-0.33997066
0.0406	19.29626	0.00083112	9.92e-06	3e-08	6.89e-06	5.7e-07	2.095e-05	4.75e-06	8.7e-07	648.32804322	699.28348649	730.9267046	5.14159277	0.27060251	-0.33989842
0.0407	19.33572	0.00083054	1.004e-05	3e-08	6.99e-06	5.4e-07	2.126e-05	4.82e-06	8.7e-07	648.58326537	699.15690747	730.8350718	5.11778856	0.2715706	-0.33982647
0.0408	19.37514	0.00082996	1.016e-05	3e-08	7.09e-06	5.2e-07	2.157e-05	4.89e-06	8.7e-07	648.8370556	699.03195629	730.74380388	5.09409974	0.27252192	-0.3397548
0.0409	19.41451	0.00082937	1.028e-05	3e-08	7.19e-06	4.9e-07	2.189e-05	4.97e-06	8.7e-07	649.08942067	698.90862668	730.65289926	5.0705259	0.27345654	-0.33968342
0.041	19.45384	0.00082878	1.04e-05	3e-08	7.29e-06	4.7e-07	2.22e-05	5.04e-06	8.7e-07	649.34036735	698.78691203	730.56235638	5.04706656	0.27437456	-0.33961232
0.0411	19.49313	0.00082818	1.052e-05	3e-08	7.4e-06	4.5e-07	2.252e-05	5.12e-06	8.7e-07	649.58989953	698.66680548	730.47217448	5.02356417	0.27527605	-0.33954151
0.0412	19.53238	0.00082757	1.065e-05	3e-08	7.5e-06	4.3e-07	2.285e-05	5.19e-06	8.7e-07	649.83801781	698.54829991	730.38235381	5.00024348	0.27616111	-0.33947098
0.0413	19.57159	0.00082696	1.077e-05	4e-08	7.61e-06	4.1e-07	2.317e-05	5.27e-06	8.7e-07	650.08473537	698.43138797	730.29289093	4.97709767	0.27702979	-0.33940073
0.0414	19.61075	0.00082634	1.09e-05	4e-08	7.71e-06	3.9e-07	2.35e-05	5.35e-06	8.7e-07	650.33006099	698.31606202	730.20378369	4.95409419	0.27788219	-0.33933076
0.0415	19.64987	0.00082572	1.102e-05	4e-08	7.82e-06	3.7e-07	2.383e-05	5.43e-06	8.7e-07	650.57400208	698.20231413	730.11503034	4.93120957	0.27871839	-0.33926106
0.0416	19.68895	0.00082509	1.115e-05	4e-08	7.93e-06	3.5e-07	2.417e-05	5.51e-06	8.7e-07	650.81656544	698.0901361	730.02662933	4.90843483	0.27953848	-0.33919165
0.0417	19.72799	0.00082445	1.127e-05	4e-08	8.04e-06	3.3e-07	2.45e-05	5.59e-06	8.7e-07	651.05775765	697.97951954	729.93857914	4.88576882	0.28034255	-0.33912251
0.0418	19.76698	0.00082381	1.14e-05	4e-08	8.15e-06	3.2e-07	2.484e-05	5.67e-06	8.7e-07	651.29758528	697.87045581	729.85087827	4.86321179	0.2811307	-0.33905364
0.0419	19.80593	0.00082316	1.153e-05	4e-08	8.26e-06	3e-07	2.518e-05	5.75e-06	8.7e-07	651.53605489	697.76293608	729.76352523	4.840765	0.28190307	-0.33898505
0.042	19.84484	0.00082251	1.166e-05	4e-08	8.37e-06	2.9e-07	2.553e-05	5.83e-06	8.7e-07	651.77317312	697.65695138	729.67651852	4.81842811	0.28265969	-0.33891673
0.0421	19.8837	0.00082185	1.179e-05	4e-08	8.48e-06	2.7e-07	2.587e-05	5.91e-06	8.7e-07	652.0089466	697.55249238	729.58985661	4.79620085	0.28340072	-0.33884867
0.0422	19.92253	0.00082119	1.192e-05	5e-08	8.59e-06	2.6e-07	2.622e-05	6e-06	8.7e-07	652.24338193	697.44954963	729.50353801	4.77408266	0.28412625	-0.33878089
0.0423	19.96131	0.00082052	1.205e-05	5e-08	8.71e-06	2.5e-07	2.658e-05	6.08e-06	8.7e-07	652.47648571	697.34811354	729.41756123	4.75207313	0.28483637	-0.33871338
0.0424	20.00004	0.00081984	1.218e-05	5e-08	8.82e-06	2.4e-07	2.693e-05	6.17e-06	8.7e-07	652.70826452	697.24817431	729.33192477	4.7301718	0.28553121	-0.33864614
0.0425	20.03874	0.00081916	1.231e-05	5e-08	8.94e-06	2.3e-07	2.729e-05	6.25e-06	8.7e-07	652.93872493	697.14972202	729.24662715	4.7083783	0.28621084	-0.33857916
0.0426	20.07739	0.00081847	1.244e-05	5e-08	9.05e-06	2.1e-07	2.765e-05	6.34e-06	8.7e-07	653.1678735	697.05274657	729.16166689	4.68669213	0.2868754	-0.33851244
0.0427	20.116	0.00081778	1.258e-05	5e-08	9.17e-06	2e-07	2.801e-05	6.43e-06	8.7e-07	653.39571678	696.9572377	729.07704251	4.66511285	0.287525	-0.33844599
0.0428	20.15457	0.00081709	1.271e-05	5e-08	9.29e-06	1.9e-07	2.838e-05	6.51e-06	8.7e-07	653.62226129	696.86318505	728.99275255	4.64363994	0.28815977	-0.3383798
0.0429	20.19309	0.00081639	1.284e-05	5e-08	9.4e-06	1.8e-07	2.875e-05	6.6e-06	8.7e-07	653.84751263	696.77057807	728.90879581	4.62217191	0.28877978	-0.33831388
0.043	20.23157	0.00081568	1.298e-05	6e-08	9.52e-06	1.8e-07	2.912e-05	6.69e-06	8.7e-07	654.0714688	696.67940616	728.82517328	4.60077396	0.28938518	-0.33824821
0.0431	20.27001	0.00081497	1.311e-05	6e-08	9.64e-06	1.7e-07	2.949e-05	6.78e-06	8.7e-07	654.29414249	696.58965866	728.74188173	4.57960947	0.28997609	-0.33818281
0.0432	20.30841	0.00081425	1.325e-05	6e-08	9.76e-06	1.6e-07	2.987e-05	6.87e-06	8.7e-07	654.51554363	696.50132467	728.65891871	4.55856607	0.29055261	-0.33811766
0.0433	20.34676	0.00081353	1.339e-05	6e-08	9.89e-06	1.5e-07	3.025e-05	6.97e-06	8.7e-07	654.73567878	696.41439321	728.57628275	4.53762247	0.29111486	-0.33805277
0.0434	20.38507	0.0008128	1.353e-05	6e-08	1.001e-05	1.4e-07	3.063e-05	7.06e-06	8.7e-07	654.95455424	696.32885318	728.49397246	4.51678134	0.29166296	-0.33798814
0.0435	20.42334	0.00081207	1.366e-05	6e-08	1.013e-05	1.4e-07	3.101e-05	7.15e-06	8.7e-07	655.17217641	696.24469342	728.41198641	4.49604345	0.29219704	-0.33792376
0.0436	20.46156	0.00081133	1.38e-05	6e-08	1.026e-05	1.3e-07	3.14e-05	7.24e-06	8.7e-07	655.38855169	696.16190267	728.33032319	4.47540837	0.2927172	-0.33785964
0.0437	20.49974	0.00081059	1.394e-05	7e-08	1.038e-05	1.2e-07	3.179e-05	7.34e-06	8.7e-07	655.60368652	696.08046959	728.24898136	4.45487584	0.29322356	-0.33779576
0.0438	20.53788	0.00080984	1.408e-05	7e-08	1.051e-05	1.2e-07	3.218e-05	7.43e-06	8.7e-07	655.81758728	696.00038278	728.16795951	4.43444546	0.29371626	-0.33773214
0.0439	20.57597	0.00080909	1.422e-05	7e-08	1.063e-05	1.1e-07	3.257e-05	7.53e-06	8.7e-07	656.03026037	695.92163078	728.08725622	4.41411693	0.29419536	-0.33766877
0.044	20.61403	0.00080833	1.436e-05	7e-08	1.076e-05	1.1e-07	3.297e-05	7.62e-06	8.7e-07	656.24171216	695.84420205	728.00687009	4.39388948	0.29466108	-0.33760565
0.0441	20.65203	0.00080757	1.45e-05	7e-08	1.089e-05	1e-07	3.337e-05	7.72e-06	8.7e-07	656.45194899	695.76808499	727.92679972	4.37376282	0.29511349	-0.33754277
0.0442	20.69	0.0008068	1.465e-05	7e-08	1.101e-05	1e-07	3.377e-05	7.82e-06	8.8e-07	656.66097721	695.69326797	727.8470437	4.35373647	0.29555273	-0.33748014
0.0443	20.72792	0.00080603	1.479e-05	8e-08	1.114e-05	9e-08	3.418e-05	7.92e-06	8.8e-07	656.86880314	695.6197393	727.76760064	4.3338101	0.2959789	-0.33741776
0.0444	20.7658	0.00080525	1.493e-05	8e-08	1.127e-05	9e-08	3.458e-05	8.02e-06	8.8e-07	657.0754331	695.54748725	727.68846916	4.31398339	0.29639212	-0.33735562
0.0445	20.80364	0.00080447	1.508e-05	8e-08	1.14e-05	8e-08	3.499e-05	8.12e-06	8.8e-07	657.2808737	695.47649947	727.60964779	4.29426341	0.29679155	-0.33729375
0.0446	20.84143	0.00080369	1.522e-05	8e-08	1.154e-05	8e-08	3.54e-05	8.22e-06	8.8e-07	657.48513207	695.40676261	727.531135	4.27464142	0.29717837	-0.33723212
0.0447	20.87918	0.0008029	1.537e-05	8e-08	1.167e-05	8e-08	3.582e-05	8.32e-06	8.8e-07	657.6882137	695.33826629	727.45292955	4.25511224	0.29755341	-0.33717071
0.0448	20.91689	0.0008021	1.551e-05	8e-08	1.18e-05	7e-08	3.623e-05	8.42e-06	8.8e-07	657.89012458	695.27099926	727.37503015	4.2356794	0.29791617	-0.33710954
0.0449	20.95455	0.0008013	1.566e-05	9e-08	1.193e-05	7e-08	3.665e-05	8.52e-06	8.8e-07	658.09087085	695.2049498	727.29743545	4.2163434	0.29826669	-0.33704861
0.045	20.99217	0.0008005	1.58e-05	9e-08	1.207e-05	7e-08	3.707e-05	8.63e-06	8.8e-07	658.29045943	695.14010475	727.22014394	4.19713717	0.29860093	-0.336988
0.0451	21.02975	0.00079969	1.595e-05	9e-08	1.22e-05	6e-08	3.75e-05	8.73e-06	8.8e-07	658.48889509	695.07645502	727.14315458	4.17794815	0.29893301	-0.33692743
0.0452	21.06728	0.00079888	1.61e-05	9e-08	1.234e-05	6e-08	3.792e-05	8.83e-06	8.8e-07	658.68617917	695.01399117	727.06646732	4.15871492	0.29924792	-0.3368672
0.0453	21.10477	0.00079806	1.625e-05	9e-08	1.247e-05	6e-08	3.835e-05	8.94e-06	8.8e-07	658.88231498	694.95269774	726.99008177	4.13972305	0.29955027	-0.33680722
0.0454	21.14222	0.00079724	1.64e-05	1e-07	1.261e-05	5e-08	3.878e-05	9.05e-06	8.8e-07	659.07731728	694.89256172	726.91399417	4.12088314	0.29984018	-0.33674749
0.0455	21.17962	0.00079641	1.655e-05	1e-07	1.275e-05	5e-08	3.922e-05	9.15e-06	8.8e-07	659.27119272	694.8335716	726.83820304	4.10215239	0.30011608	-0.33668804
0.0456	21.21698	0.00079558	1.67e-05	1e-07	1.289e-05	5e-08	3.965e-05	9.26e-06	8.8e-07	659.46394832	694.77571349	726.76270686	4.08354274	0.30037737	-0.33662889
0.0457	21.25429	0.00079475	1.685e-05	1e-07	1.303e-05	5e-08	4.009e-05	9.37e-06	8.8e-07	659.65559152	694.71897303	726.68750402	4.0649285	0.30063922	-0.33656973
0.0458	21.29157	0.00079391	1.7e-05	1e-07	1.317e-05	4e-08	4.053e-05	9.48e-06	8.8e-07	659.84612186	694.6633511	726.61259463	4.04641539	0.30088887	-0.33651082
0.0459	21.32879	0.00079306	1.715e-05	1.1e-07	1.331e-05	4e-08	4.097e-05	9.59e-06	8.8e-07	660.03554891	694.60882915	726.53797661	4.02803895	0.3011222	-0.33645224
0.046	21.36598	0.00079222	1.73e-05	1.1e-07	1.345e-05	4e-08	4.142e-05	9.7e-06	8.8e-07	660.22387941	694.55539414	726.4636485	4.00975612	0.30134452	-0.3363939
0.0461	21.40312	0.00079136	1.745e-05	1.1e-07	1.359e-05	4e-08	4.187e-05	9.81e-06	8.8e-07	660.4111191	694.50303497	726.38960908	3.99154995	0.3015578	-0.33633574
0.0462	21.44022	0.00079051	1.76e-05	1.1e-07	1.373e-05	4e-08	4.232e-05	9.92e-06	8.8e-07	660.59727386	694.45174027	726.31585707	3.97343221	0.30176082	-0.3362778
0.0463	21.47727	0.00078965	1.776e-05	1.2e-07	1.387e-05	3e-08	4.277e-05	1.003e-05	8.8e-07	660.78234991	694.401498	726.24239113	3.95543695	0.30194961	-0.33622016
0.0464	21.51428	0.00078878	1.791e-05	1.2e-07	1.402e-05	3e-08	4.322e-05	1.014e-05	8.8e-07	660.96635326	694.35229654	726.16920996	3.93750597	0.30213105	-0.33616268
0.0465	21.55125	0.00078792	1.806e-05	1.2e-07	1.416e-05	3e-08	4.368e-05	1.026e-05	8.8e-07	661.14929066	694.30412285	726.09631212	3.91968857	0.30229944	-0.33610547
0.0466	21.58817	0.00078704	1.822e-05	1.2e-07	1.43e-05	3e-08	4.414e-05	1.037e-05	8.8e-07	661.33116752	694.2569665	726.02369645	3.90195593	0.30245838	-0.33604848
0.0467	21.62505	0.00078617	1.837e-05	1.3e-07	1.445e-05	3e-08	4.46e-05	1.048e-05	8.8e-07	661.51198847	694.21081863	725.95136194	3.88426284	0.30261281	-0.33599158
0.0468	21.66189	0.00078529	1.853e-05	1.3e-07	1.46e-05	3e-08	4.506e-05	1.06e-05	8.8e-07	661.69175986	694.16566697	725.87930724	3.86671746	0.30275064	-0.33593505
0.0469	21.69868	0.0007844	1.868e-05	1.3e-07	1.474e-05	3e-08	4.552e-05	1.071e-05	8.8e-07	661.87048893	694.12149758	725.8075308	3.84924399	0.30288055	-0.33587869
0.047	21.73543	0.00078352	1.884e-05	1.3e-07	1.489e-05	2e-08	4.599e-05	1.083e-05	8.8e-07	662.04818025	694.07830175	725.73603163	3.83183651	0.30300316	-0.33582249
0.0471	21.77213	0.00078262	1.899e-05	1.4e-07	1.504e-05	2e-08	4.646e-05	1.095e-05	8.8e-07	662.2248403	694.03606703	725.66480836	3.81455048	0.30311246	-0.33576659
0.0472	21.80879	0.00078173	1.915e-05	1.4e-07	1.518e-05	2e-08	4.693e-05	1.107e-05	8.8e-07	662.4004748	693.99478251	725.59385975	3.79733126	0.3032145	-0.33571086
0.0473	21.84541	0.00078083	1.931e-05	1.4e-07	1.533e-05	2e-08	4.74e-05	1.118e-05	8.8e-07	662.57509049	693.95443536	725.52318438	3.78022958	0.30330389	-0.33565541
0.0474	21.88198	0.00077993	1.947e-05	1.4e-07	1.548e-05	2e-08	4.788e-05	1.13e-05	8.8e-07	662.74869243	693.91501596	725.45278115	3.76316821	0.30338896	-0.33560007
0.0475	21.91851	0.00077902	1.962e-05	1.5e-07	1.563e-05	2e-08	4.836e-05	1.142e-05	8.8e-07	662.921286	693.87651413	725.38264893	3.74622304	0.30346167	-0.33554501
0.0476	21.95499	0.00077811	1.978e-05	1.5e-07	1.578e-05	2e-08	4.884e-05	1.154e-05	8.8e-07	663.09287751	693.83891789	725.31278637	3.72936207	0.30352551	-0.33549015
0.0477	21.99143	0.0007772	1.994e-05	1.5e-07	1.593e-05	2e-08	4.932e-05	1.166e-05	8.8e-07	663.26347233	693.8022163	725.24319235	3.71247609	0.30358069	-0.3354355
0.0478	22.02783	0.00077628	2.01e-05	1.6e-07	1.609e-05	2e-08	4.98e-05	1.179e-05	8.8e-07	663.43306781	693.76639856	725.17386801	3.69570473	0.30362707	-0.33538106
0.0479	22.06418	0.00077536	2.026e-05	1.6e-07	1.624e-05	2e-08	5.029e-05	1.191e-05	8.8e-07	663.60167709	693.73145393	725.10481005	3.67909077	0.30366474	-0.33532683
0.048	22.10049	0.00077443	2.042e-05	1.6e-07	1.639e-05	1e-08	5.077e-05	1.203e-05	8.8e-07	663.76930732	693.69737172	725.03601687	3.6625675	0.3036938	-0.33527281
0.0481	22.13675	0.00077351	2.058e-05	1.6e-07	1.654e-05	1e-08	5.126e-05	1.215e-05	8.8e-07	663.93596435	693.66414131	724.9674872	3.64612898	0.30371432	-0.33521899
0.0482	22.17297	0.00077258	2.074e-05	1.7e-07	1.67e-05	1e-08	5.175e-05	1.228e-05	8.8e-07	664.10165387	693.63175217	724.89921984	3.62977762	0.30372608	-0.33516539
0.0483	22.20915	0.00077164	2.09e-05	1.7e-07	1.685e-05	1e-08	5.225e-05	1.24e-05	8.8e-07	664.26638185	693.60019329	724.83121352	3.61352455	0.30372803	-0.33511203
0.0484	22.24528	0.0007707	2.106e-05	1.7e-07	1.701e-05	1e-08	5.274e-05	1.253e-05	8.8e-07	664.43015366	693.56945478	724.76346711	3.59732315	0.30372491	-0.33505879
0.0485	22.28136	0.00076976	2.122e-05	1.8e-07	1.716e-05	1e-08	5.324e-05	1.265e-05	8.8e-07	664.59297487	693.53952646	724.69597942	3.58121818	0.30371229	-0.3350058
0.0486	22.31741	0.00076882	2.138e-05	1.8e-07	1.732e-05	1e-08	5.374e-05	1.278e-05	8.8e-07	664.75485096	693.51039835	724.62874929	3.56519391	0.30369181	-0.334953
0.0487	22.3534	0.00076787	2.154e-05	1.8e-07	1.747e-05	1e-08	5.424e-05	1.291e-05	8.8e-07	664.91578922	693.48205715	724.56177519	3.54926519	0.30366207	-0.33490043
0.0488	22.38936	0.00076692	2.171e-05	1.9e-07	1.763e-05	1e-08	5.474e-05	1.303e-05	8.8e-07	665.07579229	693.45449815	724.49505655	3.53339909	0.30362644	-0.33484803
0.0489	22.42527	0.00076596	2.187e-05	1.9e-07	1.779e-05	1e-08	5.524e-05	1.316e-05	8.8e-07	665.23486764	693.42770791	724.42859179	3.51761868	0.30358258	-0.33479583
0.049	22.46113	0.00076501	2.203e-05	1.9e-07	1.794e-05	1e-08	5.575e-05	1.329e-05	8.8e-07	665.39301419	693.40167705	724.36238157	3.5017493	0.30353081	-0.33474384
0.0491	22.49695	0.00076405	2.219e-05	2e-07	1.81e-05	1e-08	5.626e-05	1.342e-05	8.8e-07	665.55023894	693.37639718	724.29642426	3.48613141	0.30347105	-0.33469206
0.0492	22.53273	0.00076308	2.236e-05	2e-07	1.826e-05	1e-08	5.677e-05	1.355e-05	8.8e-07	665.70655236	693.35185678	724.23071738	3.47058555	0.30340537	-0.33464045
0.0493	22.56846	0.00076212	2.252e-05	2e-07	1.842e-05	1e-08	5.728e-05	1.368e-05	8.8e-07	665.86195968	693.32804679	724.16525981	3.45515186	0.30332949	-0.3345891
0.0494	22.60415	0.00076115	2.269e-05	2.1e-07	1.858e-05	1e-08	5.779e-05	1.381e-05	8.8e-07	666.01646706	693.30495645	724.10005027	3.43975891	0.3032499	-0.33453786
0.0495	22.63979	0.00076017	2.285e-05	2.1e-07	1.874e-05	1e-08	5.831e-05	1.394e-05	8.8e-07	666.17007869	693.28257842	724.03508786	3.42445797	0.30316199	-0.33448684
0.0496	22.67539	0.0007592	2.301e-05	2.2e-07	1.89e-05	1e-08	5.882e-05	1.407e-05	8.8e-07	666.32280058	693.26090224	723.97037132	3.40923709	0.30306693	-0.33443602
0.0497	22.71094	0.00075822	2.318e-05	2.2e-07	1.906e-05	1e-08	5.934e-05	1.42e-05	8.8e-07	666.47463809	693.23991863	723.90589952	3.39410047	0.30296438	-0.33438541
0.0498	22.74645	0.00075724	2.334e-05	2.2e-07	1.922e-05	1e-08	5.986e-05	1.434e-05	8.8e-07	666.62559684	693.21961791	723.84167129	3.3790253	0.30285644	-0.33433495
0.0499	22.78191	0.00075625	2.351e-05	2.3e-07	1.938e-05	1e-08	6.038e-05	1.447e-05	8.8e-07	666.77568216	693.19999097	723.77768549	3.36403821	0.30274081	-0.33428471
0.05	22.81733	0.00075527	2.367e-05	2.3e-07	1.954e-05	1e-08	6.09e-05	1.46e-05	8.8e-07	666.92489918	693.18102906	723.71394105	3.34912802	0.30261854	-0.33423465
0.05009	22.8527	0.00075428	2.384e-05	2.4e-07	1.97e-05	0.0	6.143e-05	1.474e-05	8.8e-07	667.07325325	693.16272311	723.65043685	3.33429924	0.30248931	-0.3341848
0.05019	22.88803	0.00075328	2.4e-05	2.4e-07	1.986e-05	0.0	6.195e-05	1.487e-05	8.8e-07	667.22074981	693.14506399	723.58717174	3.3195297	0.30235506	-0.3341351
0.05029	22.92332	0.00075229	2.417e-05	2.4e-07	2.003e-05	0.0	6.248e-05	1.501e-05	8.8e-07	667.36739429	693.12804258	723.52414458	3.3048475	0.30221345	-0.33408561
0.05039	22.95856	0.00075129	2.434e-05	2.5e-07	2.019e-05	0.0	6.301e-05	1.515e-05	8.8e-07	667.51319169	693.11165057	723.46135432	3.29024074	0.30206555	-0.33403631
0.05049	22.99375	0.00075029	2.45e-05	2.5e-07	2.035e-05	0.0	6.354e-05	1.528e-05	8.8e-07	667.65814719	693.09587938	723.39879988	3.275713	0.30191114	-0.3339872
0.05059	23.0289	0.00074929	2.467e-05	2.6e-07	2.052e-05	0.0	6.407e-05	1.542e-05	8.8e-07	667.80226611	693.08072028	723.33648014	3.26125564	0.30175099	-0.33393827
0.05069	23.06401	0.00074828	2.484e-05	2.6e-07	2.068e-05	0.0	6.46e-05	1.556e-05	8.8e-07	667.94555389	693.06616434	723.27439396	3.24686257	0.30158562	-0.33388949
0.05079	23.09907	0.00074728	2.5e-05	2.6e-07	2.085e-05	0.0	6.514e-05	1.57e-05	8.8e-07	668.08801554	693.05220343	723.21254028	3.23255132	0.30141366	-0.33384092
0.05089	23.13408	0.00074627	2.517e-05	2.7e-07	2.101e-05	0.0	6.567e-05	1.583e-05	8.8e-07	668.2296561	693.03882942	723.15091805	3.21831757	0.30123555	-0.33379255
0.05099	23.16905	0.00074525	2.534e-05	2.7e-07	2.117e-05	0.0	6.621e-05	1.597e-05	8.8e-07	668.3704807	693.02603407	723.08952619	3.20415475	0.30105187	-0.33374434
0.05109	23.20398	0.00074424	2.55e-05	2.8e-07	2.134e-05	0.0	6.675e-05	1.611e-05	8.8e-07	668.51049466	693.0138089	723.0283636	3.19005302	0.30086341	-0.33369629
0.05119	23.23886	0.00074322	2.567e-05	2.8e-07	2.151e-05	0.0	6.729e-05	1.625e-05	8.8e-07	668.64970306	693.00214583	722.9674292	3.17603286	0.30066863	-0.33364845
0.05129	23.27369	0.0007422	2.584e-05	2.9e-07	2.167e-05	0.0	6.783e-05	1.639e-05	8.8e-07	668.78811091	692.991037	722.90672195	3.16208565	0.30046826	-0.33360078
0.05139	23.30848	0.00074118	2.601e-05	2.9e-07	2.184e-05	0.0	6.837e-05	1.653e-05	8.8e-07	668.92572312	692.98047469	722.84624081	3.14821445	0.30026214	-0.3335533
0.05149	23.34322	0.00074016	2.617e-05	3e-07	2.2e-05	0.0	6.892e-05	1.668e-05	8.8e-07	669.06254483	692.97045094	722.78598472	3.13440786	0.30005118	-0.33350599
0.05159	23.37792	0.00073913	2.634e-05	3e-07	2.217e-05	0.0	6.946e-05	1.682e-05	8.8e-07	669.19858121	692.96095773	722.72595259	3.12066574	0.29983541	-0.33345883
0.05169	23.41258	0.0007381	2.651e-05	3e-07	2.234e-05	0.0	7.001e-05	1.696e-05	8.8e-07	669.33383715	692.95198757	722.66614338	3.10700128	0.29961391	-0.33341187
0.05179	23.44719	0.00073707	2.668e-05	3.1e-07	2.25e-05	0.0	7.056e-05	1.71e-05	8.8e-07	669.46831758	692.94353296	722.60655609	3.09340819	0.29938721	-0.33336508
0.05189	23.48175	0.00073604	2.685e-05	3.1e-07	2.267e-05	0.0	7.11e-05	1.725e-05	8.8e-07	669.60202735	692.93558653	722.54718968	3.07988668	0.29915535	-0.33331847
0.05199	23.51627	0.000735	2.701e-05	3.2e-07	2.284e-05	0.0	7.165e-05	1.739e-05	8.8e-07	669.73497152	692.92814067	722.48804309	3.06642397	0.29891928	-0.33327201
0.05209	23.55074	0.00073397	2.718e-05	3.2e-07	2.301e-05	0.0	7.221e-05	1.753e-05	8.8e-07	669.86715506	692.92118795	722.4291153	3.05303525	0.29867797	-0.33322574
0.05219	23.58517	0.00073293	2.735e-05	3.3e-07	2.318e-05	0.0	7.276e-05	1.768e-05	8.8e-07	669.99858279	692.91472123	722.37040529	3.03971774	0.29843166	-0.33317964
0.05229	23.61955	0.00073189	2.752e-05	3.3e-07	2.334e-05	0.0	7.331e-05	1.782e-05	8.8e-07	670.12925954	692.90873339	722.31191204	3.02646916	0.29818057	-0.33313371
0.05239	23.65388	0.00073085	2.769e-05	3.4e-07	2.351e-05	0.0	7.387e-05	1.797e-05	8.8e-07	670.25919005	692.90321747	722.25363457	3.01328944	0.29792476	-0.33308796
0.05249	23.68818	0.0007298	2.786e-05	3.4e-07	2.368e-05	0.0	7.442e-05	1.811e-05	8.8e-07	670.3883793	692.89816625	722.19557184	3.00016668	0.29766508	-0.33304234
0.05259	23.72242	0.00072876	2.803e-05	3.5e-07	2.385e-05	0.0	7.498e-05	1.826e-05	8.8e-07	670.5168321	692.89357277	722.13772284	2.98711783	0.29740041	-0.33299692
0.05269	23.75662	0.00072771	2.819e-05	3.5e-07	2.402e-05	0.0	7.554e-05	1.841e-05	8.8e-07	670.64455318	692.88943025	722.08008657	2.97413763	0.29713117	-0.33295166
0.05279	23.79077	0.00072666	2.836e-05	3.6e-07	2.419e-05	0.0	7.609e-05	1.856e-05	8.8e-07	670.77154726	692.88573199	722.02266206	2.96122405	0.29685754	-0.33290657
0.05289	23.82488	0.00072561	2.853e-05	3.7e-07	2.436e-05	0.0	7.665e-05	1.87e-05	8.8e-07	670.89781899	692.88247139	721.96544832	2.94837803	0.29657951	-0.33286166
0.05299	23.85894	0.00072456	2.87e-05	3.7e-07	2.453e-05	0.0	7.721e-05	1.885e-05	8.8e-07	671.0233732	692.87964169	721.90844435	2.93559011	0.29629773	-0.33281688
0.05309	23.89296	0.0007235	2.887e-05	3.8e-07	2.47e-05	0.0	7.778e-05	1.9e-05	8.8e-07	671.14821463	692.87723626	721.85164916	2.92286954	0.29601164	-0.33277228
0.05319	23.92693	0.00072245	2.904e-05	3.8e-07	2.487e-05	0.0	7.834e-05	1.915e-05	8.8e-07	671.27234789	692.87524874	721.79506177	2.91021652	0.29572128	-0.33272784
0.05329	23.96086	0.00072139	2.921e-05	3.9e-07	2.504e-05	0.0	7.89e-05	1.93e-05	8.8e-07	671.39577758	692.87367282	721.73868123	2.89762861	0.29542685	-0.33268357
0.05339	23.99474	0.00072033	2.938e-05	3.9e-07	2.521e-05	0.0	7.947e-05	1.945e-05	8.8e-07	671.51850826	692.87250226	721.68250659	2.88510809	0.29512825	-0.33263947
0.05349	24.02857	0.00071927	2.955e-05	4e-07	2.538e-05	0.0	8.003e-05	1.96e-05	8.8e-07	671.64054458	692.87173077	721.62653686	2.87264834	0.29482594	-0.33259552
0.05359	24.06236	0.00071821	2.972e-05	4e-07	2.555e-05	0.0	8.06e-05	1.975e-05	8.8e-07	671.76189125	692.871352	721.57077106	2.86024439	0.29452025	-0.33255172
0.05369	24.0961	0.00071715	2.988e-05	4.1e-07	2.572e-05	0.0	8.116e-05	1.99e-05	8.8e-07	671.88255274	692.87136003	721.51520826	2.84791038	0.29421036	-0.33250808
0.05379	24.1298	0.00071608	3.005e-05	4.2e-07	2.589e-05	0.0	8.173e-05	2.005e-05	8.8e-07	672.00253354	692.87174888	721.45984751	2.8356391	0.29389675	-0.33246461
0.05389	24.16345	0.00071501	3.022e-05	4.2e-07	2.606e-05	0.0	8.23e-05	2.02e-05	8.8e-07	672.12183813	692.87251268	721.40468788	2.82343574	0.29357918	-0.33242131
0.05399	24.19705	0.00071395	3.039e-05	4.3e-07	2.623e-05	0.0	8.287e-05	2.035e-05	8.8e-07	672.24047099	692.87364556	721.34972843	2.81129183	0.29325816	-0.33237816
0.05409	24.23061	0.00071288	3.056e-05	4.3e-07	2.64e-05	0.0	8.344e-05	2.05e-05	8.8e-07	672.35843669	692.87514161	721.29496819	2.79920017	0.29293415	-0.33233514
0.05419	24.26412	0.00071181	3.073e-05	4.4e-07	2.658e-05	0.0	8.401e-05	2.066e-05	8.8e-07	672.47573967	692.87699511	721.24040624	2.78717816	0.29260618	-0.33229229
0.05429	24.29759	0.00071074	3.09e-05	4.5e-07	2.675e-05	0.0	8.458e-05	2.081e-05	8.8e-07	672.5923843	692.87920051	721.18604166	2.7752179	0.29227476	-0.33224961
0.05439	24.33101	0.00070967	3.107e-05	4.5e-07	2.692e-05	0.0	8.516e-05	2.096e-05	8.8e-07	672.70837495	692.88175225	721.13187353	2.76331768	0.29194001	-0.33220707
0.05449	24.36438	0.00070859	3.124e-05	4.6e-07	2.709e-05	0.0	8.573e-05	2.112e-05	8.8e-07	672.82371597	692.88464487	721.07790094	2.75148142	0.29160176	-0.3321647
0.05459	24.39771	0.00070752	3.141e-05	4.6e-07	2.726e-05	0.0	8.63e-05	2.127e-05	8.8e-07	672.93841173	692.88787292	721.02412298	2.73970282	0.2912604	-0.33212247
0.05469	24.43099	0.00070644	3.158e-05	4.7e-07	2.743e-05	0.0	8.688e-05	2.142e-05	8.8e-07	673.05246668	692.89143088	720.9705387	2.72797589	0.29091627	-0.33208038
0.05479	24.46422	0.00070537	3.174e-05	4.8e-07	2.761e-05	0.0	8.745e-05	2.158e-05	8.8e-07	673.16588505	692.89531356	720.91714722	2.71631489	0.29056865	-0.33203845
0.05489	24.49741	0.00070429	3.191e-05	4.8e-07	2.778e-05	0.0	8.803e-05	2.173e-05	8.8e-07	673.27867108	692.89951578	720.86394765	2.70471565	0.2902178	-0.33199668
0.05499	24.53055	0.00070321	3.208e-05	4.9e-07	2.795e-05	0.0	8.86e-05	2.189e-05	8.8e-07	673.39082907	692.90403235	720.81093909	2.69317459	0.28986395	-0.33195506
0.05509	24.56365	0.00070213	3.225e-05	5e-07	2.812e-05	0.0	8.918e-05	2.204e-05	8.8e-07	673.5023632	692.90885824	720.75812065	2.68169407	0.28950702	-0.33191359
0.05519	24.5967	0.00070105	3.242e-05	5e-07	2.829e-05	0.0	8.976e-05	2.22e-05	8.8e-07	673.61327771	692.91398838	720.70549143	2.67026917	0.28914728	-0.33187226
0.05529	24.6297	0.00069997	3.259e-05	5.1e-07	2.846e-05	0.0	9.033e-05	2.235e-05	8.8e-07	673.72357692	692.9194177	720.65305055	2.65889522	0.28878501	-0.33183107
0.05539	24.66266	0.00069889	3.276e-05	5.2e-07	2.864e-05	0.0	9.091e-05	2.251e-05	8.8e-07	673.8332649	692.92514139	720.60079713	2.64758449	0.28841961	-0.33179003
0.05549	24.69557	0.00069781	3.292e-05	5.2e-07	2.881e-05	0.0	9.149e-05	2.267e-05	8.8e-07	673.94234579	692.93115463	720.5487303	2.63633367	0.2880513	-0.33174915
0.05559	24.72843	0.00069673	3.309e-05	5.3e-07	2.898e-05	0.0	9.207e-05	2.282e-05	8.8e-07	674.05082372	692.93745265	720.49684919	2.62513914	0.2876803	-0.33170842
0.05569	24.76125	0.00069564	3.326e-05	5.4e-07	2.915e-05	0.0	9.265e-05	2.298e-05	8.8e-07	674.15870276	692.9440308	720.44515294	2.61400291	0.28730653	-0.33166783
0.05579	24.79402	0.00069456	3.343e-05	5.4e-07	2.932e-05	0.0	9.323e-05	2.314e-05	8.8e-07	674.26598702	692.95088439	720.3936407	2.60292082	0.28693023	-0.33162738
0.05589	24.82674	0.00069347	3.36e-05	5.5e-07	2.95e-05	0.0	9.381e-05	2.33e-05	8.8e-07	674.37268064	692.95800873	720.34231157	2.59188766	0.28655167	-0.33158706
0.05599	24.85942	0.00069239	3.377e-05	5.6e-07	2.967e-05	0.0	9.439e-05	2.345e-05	8.8e-07	674.47878761	692.96539938	720.29116472	2.58091649	0.28617026	-0.33154689
0.05609	24.89205	0.0006913	3.393e-05	5.6e-07	2.984e-05	0.0	9.497e-05	2.361e-05	8.8e-07	674.58431191	692.97305189	720.24019931	2.57000235	0.28578629	-0.33150688
0.05619	24.92463	0.00069021	3.41e-05	5.7e-07	3.001e-05	0.0	9.556e-05	2.377e-05	8.8e-07	674.68925755	692.98096186	720.1894145	2.55914177	0.28539994	-0.331467
0.05629	24.95717	0.00068913	3.427e-05	5.8e-07	3.018e-05	0.0	9.614e-05	2.393e-05	8.8e-07	674.79362845	692.98912498	720.13880944	2.54833899	0.28501105	-0.33142727
0.05639	24.98966	0.00068804	3.444e-05	5.8e-07	3.035e-05	0.0	9.672e-05	2.409e-05	8.8e-07	674.89742859	692.99753694	720.0883833	2.53758881	0.28461988	-0.33138767
0.05649	25.0221	0.00068695	3.46e-05	5.9e-07	3.053e-05	0.0	9.73e-05	2.425e-05	8.8e-07	675.00066194	693.00619345	720.03813523	2.52688554	0.28422671	-0.3313482
0.05659	25.0545	0.00068586	3.477e-05	6e-07	3.07e-05	0.0	9.789e-05	2.441e-05	8.8e-07	675.10333241	693.01509035	719.98806442	2.51624284	0.28383097	-0.33130888
0.05669	25.08684	0.00068477	3.494e-05	6.1e-07	3.087e-05	0.0	9.847e-05	2.457e-05	8.8e-07	675.20544384	693.02422356	719.93817003	2.50565259	0.28343305	-0.3312697
0.05679	25.11915	0.00068368	3.51e-05	6.1e-07	3.104e-05	0.0	9.905e-05	2.473e-05	8.8e-07	675.30700008	693.03358902	719.88845126	2.4951153	0.28303295	-0.33123066
0.05689	25.1514	0.00068259	3.527e-05	6.2e-07	3.121e-05	0.0	9.964e-05	2.489e-05	8.8e-07	675.40800495	693.04318276	719.8389073	2.4846347	0.28263056	-0.33119176
0.05699	25.18361	0.0006815	3.544e-05	6.3e-07	3.138e-05	0.0	0.00010022	2.505e-05	8.8e-07	675.50846226	693.05300083	719.78953732	2.4742055	0.28222612	-0.331153
0.05709	25.21577	0.00068041	3.56e-05	6.4e-07	3.155e-05	0.0	0.00010081	2.521e-05	8.8e-07	675.60837582	693.06303931	719.74034054	2.46382685	0.28181968	-0.33111437
0.05719	25.24788	0.00067932	3.577e-05	6.4e-07	3.172e-05	0.0	0.00010139	2.537e-05	8.8e-07	675.70774948	693.07329427	719.69131611	2.45349446	0.28141145	-0.33107586
0.05729	25.27995	0.00067823	3.594e-05	6.5e-07	3.19e-05	0.0	0.00010198	2.553e-05	8.8e-07	675.80658691	693.08376202	719.64246327	2.44321895	0.28100103	-0.33103749
0.05739	25.31197	0.00067714	3.61e-05	6.6e-07	3.207e-05	0.0	0.00010256	2.569e-05	8.8e-07	675.90489183	693.09443881	719.59378122	2.43299669	0.2805886	-0.33099927
0.05749	25.34394	0.00067605	3.627e-05	6.7e-07	3.224e-05	0.0	0.00010315	2.585e-05	8.8e-07	676.00266796	693.10532096	719.54526916	2.42282389	0.28017432	-0.33096118
0.05759	25.37586	0.00067496	3.643e-05	6.8e-07	3.241e-05	0.0	0.00010373	2.601e-05	8.8e-07	676.09991893	693.11640486	719.49692632	2.412705	0.27975807	-0.33092322
0.05769	25.40774	0.00067387	3.66e-05	6.8e-07	3.258e-05	0.0	0.00010432	2.618e-05	8.8e-07	676.19664843	693.12768692	719.44875192	2.40263513	0.27934006	-0.3308854
0.05779	25.43957	0.00067278	3.677e-05	6.9e-07	3.275e-05	0.0	0.0001049	2.634e-05	8.8e-07	676.29286011	693.13916357	719.40074516	2.39261183	0.27892038	-0.33084769
0.05789	25.47135	0.00067169	3.693e-05	7e-07	3.292e-05	0.0	0.00010549	2.65e-05	8.8e-07	676.38855764	693.15083129	719.35290527	2.38263829	0.27849895	-0.33081012
0.05799	25.50308	0.0006706	3.71e-05	7.1e-07	3.309e-05	0.0	0.00010607	2.666e-05	8.8e-07	676.48374455	693.16268671	719.30523149	2.37271616	0.27807575	-0.33077268
0.05809	25.53477	0.00066951	3.726e-05	7.2e-07	3.326e-05	0.0	0.00010666	2.682e-05	8.8e-07	676.57842441	693.17472644	719.25772305	2.36284587	0.27765077	-0.33073538
0.05819	25.56641	0.00066841	3.742e-05	7.2e-07	3.343e-05	0.0	0.00010724	2.699e-05	8.8e-07	676.67260077	693.18694713	719.21037919	2.35302322	0.27722421	-0.3306982
0.05829	25.598	0.00066732	3.759e-05	7.3e-07	3.36e-05	0.0	0.00010783	2.715e-05	8.8e-07	676.76627714	693.19934552	719.16319917	2.34325175	0.27679595	-0.33066116
0.05839	25.62955	0.00066623	3.775e-05	7.4e-07	3.377e-05	0.0	0.00010842	2.731e-05	8.8e-07	676.85945702	693.21191836	719.11618221	2.33352741	0.27636617	-0.33062424
0.05849	25.66104	0.00066514	3.792e-05	7.5e-07	3.394e-05	0.0	0.000109	2.748e-05	8.8e-07	676.95214395	693.2246624	719.06932757	2.32384726	0.27593498	-0.33058744
0.05859	25.69249	0.00066405	3.808e-05	7.6e-07	3.411e-05	0.0	0.00010959	2.764e-05	8.8e-07	677.04434141	693.23757448	719.0226345	2.31421632	0.27550223	-0.33055077
0.05869	25.72389	0.00066296	3.824e-05	7.6e-07	3.428e-05	0.0	0.00011017	2.78e-05	8.8e-07	677.13605279	693.25065153	718.97610226	2.304634	0.27506798	-0.33051423
0.05879	25.75525	0.00066187	3.841e-05	7.7e-07	3.445e-05	0.0	0.00011076	2.797e-05	8.8e-07	677.2272815	693.26389048	718.92973011	2.29510155	0.27463221	-0.33047782
0.05889	25.78655	0.00066078	3.857e-05	7.8e-07	3.461e-05	0.0	0.00011134	2.813e-05	8.8e-07	677.31803097	693.27728831	718.88351733	2.28561457	0.27419508	-0.33044153
0.05899	25.81781	0.00065969	3.873e-05	7.9e-07	3.478e-05	0.0	0.00011193	2.83e-05	8.8e-07	677.40830453	693.29084207	718.83746317	2.27617689	0.2737565	-0.33040537
0.05909	25.84902	0.0006586	3.89e-05	8e-07	3.495e-05	0.0	0.00011251	2.846e-05	8.8e-07	677.49810555	693.30454881	718.79156693	2.26678457	0.27331662	-0.33036933
0.05919	25.88018	0.00065752	3.906e-05	8.1e-07	3.512e-05	0.0	0.0001131	2.862e-05	8.8e-07	677.58743739	693.31840562	718.74582786	2.25743586	0.27287549	-0.33033341
0.05929	25.9113	0.00065643	3.922e-05	8.2e-07	3.529e-05	0.0	0.00011368	2.879e-05	8.8e-07	677.6763034	693.33240961	718.70024525	2.24813181	0.27243311	-0.33029761
0.05939	25.94236	0.00065534	3.938e-05	8.3e-07	3.546e-05	0.0	0.00011427	2.895e-05	8.8e-07	677.76470683	693.34655801	718.65481838	2.23887597	0.27198941	-0.33026193
0.05949	25.97338	0.00065425	3.954e-05	8.3e-07	3.562e-05	0.0	0.00011485	2.912e-05	8.8e-07	677.85265094	693.36084807	718.60954655	2.22966751	0.27154444	-0.33022639
0.05959	26.00435	0.00065317	3.971e-05	8.4e-07	3.579e-05	0.0	0.00011544	2.928e-05	8.8e-07	677.94013899	693.37527703	718.56442905	2.22050248	0.27109831	-0.33019096
0.05969	26.03527	0.00065208	3.987e-05	8.5e-07	3.596e-05	0.0	0.00011602	2.945e-05	8.8e-07	678.02717418	693.38984225	718.51946519	2.21138549	0.27065094	-0.33015565
0.05979	26.06615	0.00065099	4.003e-05	8.6e-07	3.612e-05	0.0	0.00011661	2.961e-05	8.8e-07	678.11375973	693.40454105	718.47465425	2.20231205	0.27020247	-0.33012047
0.05989	26.09697	0.00064991	4.019e-05	8.7e-07	3.629e-05	0.0	0.00011719	2.978e-05	8.8e-07	678.19989885	693.41937082	718.42999554	2.19328195	0.26975291	-0.3300854
0.05999	26.12775	0.00064882	4.035e-05	8.8e-07	3.646e-05	0.0	0.00011777	2.994e-05	8.8e-07	678.28559474	693.43432894	718.38548836	2.18429105	0.26930239	-0.33005044
0.06009	26.15848	0.00064774	4.051e-05	8.9e-07	3.662e-05	0.0	0.00011836	3.011e-05	8.8e-07	678.37085051	693.44941291	718.34113203	2.1753493	0.26885068	-0.33001561
0.06019	26.18916	0.00064665	4.067e-05	9e-07	3.679e-05	0.0	0.00011894	3.027e-05	8.8e-07	678.45566928	693.46462024	718.29692586	2.16645105	0.26839796	-0.3299809
0.06029	26.21979	0.00064557	4.083e-05	9.1e-07	3.696e-05	0.0	0.00011952	3.044e-05	8.8e-07	678.54005415	693.47994847	718.25286918	2.15759564	0.26794424	-0.3299463
0.06039	26.25037	0.00064449	4.099e-05	9.2e-07	3.712e-05	0.0	0.00012011	3.06e-05	8.8e-07	678.62400821	693.49539517	718.20896131	2.14878568	0.2674895	-0.32991182
0.06049	26.28091	0.00064341	4.115e-05	9.3e-07	3.729e-05	0.0	0.00012069	3.077e-05	8.8e-07	678.7075345	693.51095796	718.16520158	2.1400184	0.26703381	-0.32987747
0.06059	26.31139	0.00064233	4.131e-05	9.3e-07	3.745e-05	0.0	0.00012127	3.093e-05	8.8e-07	678.79063608	693.52663449	718.12158931	2.13129275	0.26657722	-0.32984322
0.06069	26.34183	0.00064125	4.146e-05	9.4e-07	3.762e-05	0.0	0.00012185	3.11e-05	8.8e-07	678.87331601	693.54242239	718.07812383	2.12260521	0.26611983	-0.32980908
0.06079	26.37222	0.00064017	4.162e-05	9.5e-07	3.778e-05	0.0	0.00012243	3.127e-05	8.8e-07	678.95557729	693.5583194	718.03480448	2.11396314	0.26566149	-0.32977506
0.06089	26.40256	0.00063909	4.178e-05	9.6e-07	3.795e-05	0.0	0.00012301	3.143e-05	8.8e-07	679.03742288	693.57432327	717.99163061	2.10536262	0.26520231	-0.32974116
0.06099	26.43285	0.00063801	4.194e-05	9.7e-07	3.811e-05	0.0	0.00012359	3.16e-05	8.8e-07	679.11885573	693.5904318	717.94860156	2.09680584	0.26474226	-0.32970737
0.06109	26.4631	0.00063693	4.21e-05	9.8e-07	3.827e-05	0.0	0.00012417	3.176e-05	8.8e-07	679.19987881	693.60664279	717.90571667	2.08828887	0.26428144	-0.32967369
0.06119	26.49329	0.00063586	4.225e-05	9.9e-07	3.844e-05	0.0	0.00012475	3.193e-05	8.8e-07	679.28049501	693.6229541	717.86297531	2.07981541	0.26381981	-0.32964014
0.06129	26.52344	0.00063478	4.241e-05	1e-06	3.86e-05	0.0	0.00012533	3.21e-05	8.8e-07	679.36070724	693.63936361	717.82037682	2.07138192	0.26335744	-0.32960669
0.06139	26.55353	0.00063371	4.257e-05	1.01e-06	3.876e-05	0.0	0.00012591	3.226e-05	8.8e-07	679.44051839	693.65586922	717.77792057	2.06298817	0.26289435	-0.32957335
0.06149	26.58358	0.00063263	4.272e-05	1.02e-06	3.893e-05	0.0	0.00012649	3.243e-05	8.8e-07	679.51993138	693.67246885	717.7356059	2.05463039	0.26243063	-0.32954011
0.06159	26.61358	0.00063156	4.288e-05	1.03e-06	3.909e-05	0.0	0.00012707	3.259e-05	8.8e-07	679.59894901	693.68916049	717.69343219	2.04631755	0.26196615	-0.32950699
0.06169	26.64353	0.00063049	4.303e-05	1.04e-06	3.925e-05	0.0	0.00012765	3.276e-05	8.8e-07	679.67757411	693.70594216	717.65139881	2.03804439	0.261501	-0.32947398
0.06179	26.67343	0.00062942	4.319e-05	1.05e-06	3.941e-05	0.0	0.00012822	3.293e-05	8.8e-07	679.75580947	693.72281188	717.60950513	2.02981069	0.26103521	-0.32944109
0.06189	26.70328	0.00062835	4.334e-05	1.06e-06	3.958e-05	0.0	0.0001288	3.309e-05	8.8e-07	679.83365789	693.73976773	717.56775053	2.0216181	0.26056878	-0.3294083
0.06199	26.73309	0.00062728	4.35e-05	1.07e-06	3.974e-05	0.0	0.00012938	3.326e-05	8.8e-07	679.91112211	693.75680781	717.52613439	2.01346491	0.26010175	-0.32937563
0.06209	26.76284	0.00062621	4.365e-05	1.08e-06	3.99e-05	0.0	0.00012995	3.343e-05	8.8e-07	679.98820489	693.77393023	717.4846561	2.00534985	0.25963416	-0.32934306
0.06219	26.79254	0.00062515	4.381e-05	1.09e-06	4.006e-05	0.0	0.00013053	3.359e-05	8.8e-07	680.064909	693.79113312	717.44331502	1.99727067	0.25916604	-0.32931059
0.06229	26.8222	0.00062408	4.396e-05	1.1e-06	4.022e-05	0.0	0.0001311	3.376e-05	8.8e-07	680.14123715	693.80841466	717.40211056	1.98923077	0.25869738	-0.32927823
0.06239	26.8518	0.00062302	4.412e-05	1.11e-06	4.038e-05	0.0	0.00013168	3.392e-05	8.8e-07	680.217192	693.82577307	717.3610421	1.98123022	0.25822818	-0.32924597
0.06249	26.88136	0.00062195	4.427e-05	1.12e-06	4.054e-05	0.0	0.00013225	3.409e-05	8.8e-07	680.29277623	693.84320659	717.32010905	1.97326932	0.25775846	-0.32921383
0.06259	26.91087	0.00062089	4.442e-05	1.13e-06	4.07e-05	0.0	0.00013282	3.426e-05	8.8e-07	680.36799249	693.86071347	717.2793108	1.96534466	0.25728829	-0.32918179
0.06269	26.94032	0.00061983	4.457e-05	1.14e-06	4.086e-05	0.0	0.00013339	3.442e-05	8.8e-07	680.44284341	693.87829202	717.23864676	1.95746034	0.25681762	-0.32914987
0.06279	26.96973	0.00061877	4.473e-05	1.15e-06	4.102e-05	0.0	0.00013397	3.459e-05	8.8e-07	680.5173316	693.89594054	717.19811634	1.9496126	0.25634652	-0.32911804
0.06289	26.99909	0.00061771	4.488e-05	1.16e-06	4.117e-05	0.0	0.00013454	3.476e-05	8.8e-07	680.59145967	693.91365738	717.15771894	1.94180121	0.25587501	-0.32908632
0.06299	27.0284	0.00061665	4.503e-05	1.18e-06	4.133e-05	0.0	0.00013511	3.492e-05	8.8e-07	680.66523024	693.93144086	717.11745397	1.93402221	0.25540314	-0.32905469
0.06309	27.05766	0.0006156	4.518e-05	1.19e-06	4.149e-05	0.0	0.00013568	3.509e-05	8.8e-07	680.73864584	693.94928941	717.07732085	1.92628508	0.25493083	-0.32902318
0.06319	27.08687	0.00061454	4.533e-05	1.2e-06	4.165e-05	0.0	0.00013625	3.526e-05	8.8e-07	680.81170902	693.96720143	717.03731899	1.91858314	0.25445817	-0.32899177
0.06329	27.11603	0.00061349	4.548e-05	1.21e-06	4.181e-05	0.0	0.00013682	3.542e-05	8.8e-07	680.88442229	693.98517537	716.99744783	1.91091878	0.25398514	-0.32896046
0.06339	27.14514	0.00061244	4.563e-05	1.22e-06	4.196e-05	0.0	0.00013738	3.559e-05	8.8e-07	680.95678816	694.0032097	716.95770679	1.90329001	0.25351178	-0.32892925
0.06349	27.1742	0.00061139	4.578e-05	1.23e-06	4.212e-05	0.0	0.00013795	3.575e-05	8.8e-07	681.02880912	694.0213029	716.91809531	1.8956986	0.2530381	-0.32889815
0.06359	27.20321	0.00061034	4.593e-05	1.24e-06	4.227e-05	0.0	0.00013852	3.592e-05	8.8e-07	681.10048763	694.03945349	716.8786128	1.88814206	0.25256412	-0.32886715
0.06369	27.23217	0.00060929	4.608e-05	1.25e-06	4.243e-05	0.0	0.00013908	3.609e-05	8.8e-07	681.17182616	694.05765999	716.8392587	1.88062015	0.25208987	-0.32883624
0.06379	27.26108	0.00060824	4.623e-05	1.26e-06	4.259e-05	0.0	0.00013965	3.625e-05	8.8e-07	681.24282719	694.07592094	716.80003245	1.87312985	0.25161537	-0.32880543
0.06389	27.28994	0.0006072	4.638e-05	1.27e-06	4.274e-05	0.0	0.00014021	3.642e-05	8.8e-07	681.3134931	694.09423495	716.7609335	1.86567838	0.2511406	-0.32877473
0.06399	27.31875	0.00060615	4.653e-05	1.28e-06	4.29e-05	0.0	0.00014078	3.659e-05	8.8e-07	681.38382629	694.11260061	716.72196128	1.85826188	0.25066559	-0.32874413
0.06409	27.34751	0.00060511	4.668e-05	1.29e-06	4.305e-05	0.0	0.00014134	3.675e-05	8.8e-07	681.45382914	694.13101655	716.68311525	1.85087941	0.25019036	-0.32871362
0.06419	27.37622	0.00060407	4.682e-05	1.31e-06	4.32e-05	0.0	0.0001419	3.692e-05	8.8e-07	681.52350401	694.14948141	716.64439485	1.84353316	0.24971492	-0.32868322
0.06429	27.40488	0.00060303	4.697e-05	1.32e-06	4.336e-05	0.0	0.00014247	3.708e-05	8.8e-07	681.59285326	694.16799387	716.60579955	1.83622097	0.24923929	-0.32865291
0.06439	27.43349	0.00060199	4.712e-05	1.33e-06	4.351e-05	0.0	0.00014303	3.725e-05	8.8e-07	681.66187921	694.18655262	716.5673288	1.828942	0.24876349	-0.32862271
0.06449	27.46205	0.00060095	4.726e-05	1.34e-06	4.366e-05	0.0	0.00014359	3.742e-05	8.8e-07	681.73058421	694.20515633	716.52898205	1.82169381	0.24828755	-0.32859259
0.06459	27.49056	0.00059992	4.741e-05	1.35e-06	4.382e-05	0.0	0.00014415	3.758e-05	8.8e-07	681.79897056	694.22380375	716.49075877	1.814481	0.24781145	-0.32856257
0.06469	27.51902	0.00059889	4.755e-05	1.36e-06	4.397e-05	0.0	0.0001447	3.775e-05	8.8e-07	681.86704052	694.24249364	716.45265841	1.80730171	0.24733522	-0.32853265
0.06479	27.54742	0.00059785	4.77e-05	1.37e-06	4.412e-05	0.0	0.00014526	3.791e-05	8.8e-07	681.93479636	694.26122476	716.41468047	1.80015733	0.24685887	-0.32850283
0.06489	27.57578	0.00059682	4.785e-05	1.38e-06	4.427e-05	0.0	0.00014582	3.808e-05	8.8e-07	682.00224033	694.27999589	716.3768244	1.79304453	0.24638242	-0.3284731
0.06499	27.60409	0.00059579	4.799e-05	1.4e-06	4.442e-05	0.0	0.00014638	3.824e-05	8.8e-07	682.06937464	694.29880586	716.33908968	1.78596661	0.24590588	-0.32844347
0.06509	27.63234	0.00059477	4.813e-05	1.41e-06	4.457e-05	0.0	0.00014693	3.841e-05	8.8e-07	682.13620151	694.31765349	716.3014758	1.77892052	0.24542927	-0.32841394
0.06519	27.66055	0.00059374	4.828e-05	1.42e-06	4.472e-05	0.0	0.00014749	3.857e-05	8.8e-07	682.20272316	694.33653762	716.26398222	1.77190608	0.2449526	-0.3283845
0.06529	27.6887	0.00059272	4.842e-05	1.43e-06	4.487e-05	0.0	0.00014804	3.874e-05	8.8e-07	682.2689418	694.35545709	716.22660842	1.76492016	0.24447588	-0.32835514
0.06539	27.71681	0.00059169	4.856e-05	1.44e-06	4.502e-05	0.0	0.00014859	3.891e-05	8.8e-07	682.33485957	694.37441081	716.18935391	1.75797023	0.24399912	-0.32832588
0.06549	27.74486	0.00059067	4.871e-05	1.45e-06	4.517e-05	0.0	0.00014915	3.907e-05	8.8e-07	682.40047862	694.39339767	716.15221816	1.75105174	0.24352234	-0.32829672
0.06559	27.77286	0.00058965	4.885e-05	1.47e-06	4.532e-05	0.0	0.0001497	3.924e-05	8.8e-07	682.46580107	694.4124166	716.11520067	1.74416474	0.24304555	-0.32826765
0.06569	27.80082	0.00058863	4.899e-05	1.48e-06	4.547e-05	0.0	0.00015025	3.94e-05	8.8e-07	682.53082906	694.43146652	716.07830093	1.73731056	0.24256876	-0.32823868
0.06579	27.82872	0.00058762	4.913e-05	1.49e-06	4.562e-05	0.0	0.0001508	3.957e-05	8.8e-07	682.59556466	694.4505464	716.04151845	1.73048771	0.24209199	-0.3282098
0.06589	27.85657	0.0005866	4.928e-05	1.5e-06	4.577e-05	0.0	0.00015135	3.973e-05	8.8e-07	682.66000998	694.46965519	716.00485272	1.72369517	0.24161525	-0.32818101
0.06599	27.88436	0.00058559	4.942e-05	1.51e-06	4.591e-05	0.0	0.00015189	3.989e-05	8.8e-07	682.72416712	694.48879188	715.96830325	1.71693048	0.24113853	-0.3281523
0.06609	27.91211	0.00058458	4.956e-05	1.53e-06	4.606e-05	0.0	0.00015244	4.006e-05	8.8e-07	682.78803812	694.50795547	715.93186953	1.71019865	0.24066187	-0.32812369
0.06619	27.93981	0.00058357	4.97e-05	1.54e-06	4.621e-05	0.0	0.00015299	4.022e-05	8.8e-07	682.85162502	694.52714498	715.89555108	1.70349724	0.24018528	-0.32809517
0.06629	27.96745	0.00058256	4.984e-05	1.55e-06	4.635e-05	0.0	0.00015353	4.039e-05	8.8e-07	682.91492983	694.54635945	715.85934742	1.69682764	0.23970875	-0.32806674
0.06639	27.99505	0.00058156	4.998e-05	1.56e-06	4.65e-05	0.0	0.00015408	4.055e-05	8.8e-07	682.97795458	694.56559793	715.82325805	1.69018721	0.23923231	-0.3280384
0.06649	28.02259	0.00058055	5.012e-05	1.57e-06	4.664e-05	0.0	0.00015462	4.072e-05	8.8e-07	683.04070123	694.58485948	715.78728249	1.68357832	0.23875598	-0.32801015
0.06659	28.05008	0.00057955	5.025e-05	1.59e-06	4.679e-05	0.0	0.00015516	4.088e-05	8.8e-07	683.10317179	694.6041432	715.75142027	1.67699847	0.23827974	-0.32798199
0.06669	28.07752	0.00057855	5.039e-05	1.6e-06	4.693e-05	0.0	0.0001557	4.104e-05	8.8e-07	683.16536822	694.62344816	715.71567091	1.67044679	0.23780362	-0.32795392
0.06679	28.10491	0.00057755	5.053e-05	1.61e-06	4.708e-05	0.0	0.00015625	4.121e-05	8.8e-07	683.22729251	694.64277346	715.68003392	1.66392306	0.23732761	-0.32792593
0.06689	28.13224	0.00057656	5.067e-05	1.62e-06	4.722e-05	0.0	0.00015678	4.137e-05	8.8e-07	683.28894656	694.66211826	715.64450884	1.65743054	0.23685176	-0.32789803
0.06699	28.15953	0.00057556	5.081e-05	1.63e-06	4.736e-05	0.0	0.00015732	4.153e-05	8.8e-07	683.35033228	694.68148167	715.60909519	1.65096817	0.23637605	-0.32787022
0.06709	28.18676	0.00057457	5.094e-05	1.65e-06	4.751e-05	0.0	0.00015786	4.17e-05	8.8e-07	683.4114516	694.70086287	715.57379252	1.64453363	0.2359005	-0.3278425
0.06719	28.21394	0.00057358	5.108e-05	1.66e-06	4.765e-05	0.0	0.0001584	4.186e-05	8.8e-07	683.47230638	694.72026102	715.53860036	1.63812981	0.23542513	-0.32781487
0.06729	28.24107	0.00057259	5.121e-05	1.67e-06	4.779e-05	0.0	0.00015893	4.202e-05	8.8e-07	683.53289852	694.7396753	715.50351824	1.63175381	0.23494993	-0.32778732
0.06739	28.26815	0.0005716	5.135e-05	1.68e-06	4.793e-05	0.0	0.00015947	4.219e-05	8.8e-07	683.59322987	694.75910491	715.46854571	1.62540544	0.23447491	-0.32775986
0.06749	28.29518	0.00057061	5.149e-05	1.7e-06	4.807e-05	0.0	0.00016	4.235e-05	8.8e-07	683.65330233	694.77854903	715.43368231	1.61908225	0.23400007	-0.32773247
0.06759	28.32215	0.00056963	5.162e-05	1.71e-06	4.821e-05	0.0	0.00016054	4.251e-05	8.8e-07	683.7131177	694.79800691	715.39892757	1.61279002	0.23352546	-0.32770518
0.06769	28.34907	0.00056865	5.175e-05	1.72e-06	4.835e-05	0.0	0.00016107	4.268e-05	8.8e-07	683.7726778	694.81747778	715.36428107	1.60652635	0.23305106	-0.32767798
0.06779	28.37594	0.00056767	5.189e-05	1.73e-06	4.849e-05	0.0	0.0001616	4.284e-05	8.8e-07	683.83198444	694.83696089	715.32974233	1.60028947	0.23257688	-0.32765085
0.06789	28.40276	0.00056669	5.202e-05	1.75e-06	4.863e-05	0.0	0.00016213	4.3e-05	8.8e-07	683.89103939	694.85645549	715.29531093	1.59408219	0.23210296	-0.32762382
0.06799	28.42953	0.00056572	5.216e-05	1.76e-06	4.877e-05	0.0	0.00016266	4.316e-05	8.8e-07	683.94984445	694.87596088	715.26098642	1.58790154	0.23162927	-0.32759687
0.06809	28.45624	0.00056474	5.229e-05	1.77e-06	4.891e-05	0.0	0.00016318	4.332e-05	8.8e-07	684.00840138	694.89547632	715.22676835	1.58174734	0.23115582	-0.32757
0.06819	28.4829	0.00056377	5.242e-05	1.78e-06	4.905e-05	0.0	0.00016371	4.349e-05	8.8e-07	684.06671198	694.9150011	715.19265627	1.5756173	0.23068261	-0.3275432
0.06829	28.50951	0.0005628	5.255e-05	1.8e-06	4.919e-05	0.0	0.00016424	4.365e-05	8.8e-07	684.12477795	694.93453454	715.15864977	1.56951683	0.23020968	-0.3275165
0.06839	28.53607	0.00056183	5.269e-05	1.81e-06	4.933e-05	-0.0	0.00016476	4.381e-05	8.8e-07	684.18260101	694.95407597	715.1247484	1.56344401	0.22973705	-0.32748988
0.06849	28.56257	0.00056087	5.282e-05	1.82e-06	4.946e-05	0.0	0.00016529	4.397e-05	8.8e-07	684.24018288	694.97362471	715.09095172	1.55739688	0.22926468	-0.32746334
0.06859	28.58902	0.0005599	5.295e-05	1.84e-06	4.96e-05	0.0	0.00016581	4.413e-05	8.8e-07	684.29752524	694.99318012	715.05725933	1.55137793	0.22879263	-0.32743688
0.06869	28.61542	0.00055894	5.308e-05	1.85e-06	4.973e-05	0.0	0.00016633	4.429e-05	8.8e-07	684.35462979	695.01274154	715.02367078	1.54538447	0.22832088	-0.32741051
0.06879	28.64177	0.00055798	5.321e-05	1.86e-06	4.987e-05	0.0	0.00016685	4.445e-05	8.8e-07	684.41149822	695.03230834	714.99018565	1.53941531	0.22784941	-0.32738421
0.06889	28.66806	0.00055702	5.334e-05	1.87e-06	5.001e-05	0.0	0.00016737	4.461e-05	8.8e-07	684.4681322	695.05187989	714.95680352	1.53347171	0.22737824	-0.32735799
0.06899	28.6943	0.00055607	5.347e-05	1.89e-06	5.014e-05	0.0	0.00016789	4.477e-05	8.8e-07	684.52453336	695.07145559	714.92352396	1.52755501	0.22690742	-0.32733186
0.06909	28.72049	0.00055511	5.36e-05	1.9e-06	5.027e-05	-0.0	0.00016841	4.493e-05	8.8e-07	684.58070333	695.09103483	714.89034657	1.52166507	0.22643694	-0.32730581
0.06919	28.74662	0.00055416	5.372e-05	1.91e-06	5.041e-05	0.0	0.00016892	4.51e-05	8.8e-07	684.63664373	695.11061702	714.85727092	1.51580035	0.22596679	-0.32727983
0.06929	28.7727	0.00055321	5.385e-05	1.93e-06	5.054e-05	0.0	0.00016944	4.525e-05	8.8e-07	684.69235616	695.13020159	714.82429662	1.50996186	0.225497	-0.32725394
0.06939	28.79873	0.00055226	5.398e-05	1.94e-06	5.068e-05	-0.0	0.00016995	4.541e-05	8.8e-07	684.74784222	695.14978796	714.79142323	1.50414775	0.22502756	-0.32722813
0.06949	28.82471	0.00055132	5.411e-05	1.95e-06	5.081e-05	0.0	0.00017046	4.557e-05	8.8e-07	684.80310354	695.16937557	714.75865036	1.49835517	0.22455842	-0.32720239
0.06959	28.85063	0.00055037	5.423e-05	1.97e-06	5.094e-05	-0.0	0.00017098	4.573e-05	8.8e-07	684.85814166	695.18896386	714.7259776	1.49259116	0.2240897	-0.32717673
0.06969	28.8765	0.00054943	5.436e-05	1.98e-06	5.107e-05	0.0	0.00017149	4.589e-05	8.8e-07	684.91295814	695.20855229	714.69340454	1.48685134	0.22362135	-0.32715115
0.06979	28.90232	0.00054849	5.449e-05	1.99e-06	5.12e-05	-0.0	0.000172	4.605e-05	8.8e-07	684.96755453	695.22814035	714.66093079	1.48113572	0.22315337	-0.32712565
0.06989	28.92808	0.00054756	5.461e-05	2e-06	5.133e-05	0.0	0.0001725	4.621e-05	8.8e-07	685.02193235	695.2477275	714.62855594	1.47544664	0.22268581	-0.32710023
0.06999	28.95379	0.00054662	5.474e-05	2.02e-06	5.146e-05	0.0	0.00017301	4.637e-05	8.8e-07	685.07609313	695.26731323	714.59627961	1.46978103	0.22221862	-0.32707489
0.07009	28.97945	0.00054569	5.486e-05	2.03e-06	5.159e-05	-0.0	0.00017352	4.653e-05	8.8e-07	685.1300384	695.28689704	714.56410139	1.46413802	0.22175182	-0.32704962
0.07019	29.00505	0.00054476	5.499e-05	2.04e-06	5.172e-05	0.0	0.00017402	4.669e-05	8.8e-07	685.18376967	695.30647842	714.53202089	1.45851812	0.2212854	-0.32702442
0.07029	29.0306	0.00054383	5.511e-05	2.06e-06	5.185e-05	-0.0	0.00017453	4.684e-05	8.8e-07	685.23728842	695.3260569	714.50003772	1.45292346	0.22081941	-0.3269993
0.07039	29.05609	0.0005429	5.524e-05	2.07e-06	5.198e-05	0.0	0.00017503	4.7e-05	8.8e-07	685.29059611	695.34563199	714.46815149	1.4473532	0.22035386	-0.32697426
0.07049	29.08154	0.00054198	5.536e-05	2.08e-06	5.211e-05	0.0	0.00017553	4.716e-05	8.8e-07	685.34369421	695.36520323	714.43636183	1.44180707	0.21988874	-0.3269493
0.07059	29.10692	0.00054106	5.548e-05	2.1e-06	5.224e-05	-0.0	0.00017603	4.732e-05	8.8e-07	685.39658416	695.38477017	714.40466834	1.43628463	0.21942405	-0.32692442
0.07069	29.13226	0.00054014	5.561e-05	2.11e-06	5.236e-05	0.0	0.00017653	4.747e-05	8.8e-07	685.44926743	695.40433234	714.37307064	1.43078463	0.21895978	-0.32689961
0.07079	29.15754	0.00053922	5.573e-05	2.13e-06	5.249e-05	-0.0	0.00017703	4.763e-05	8.8e-07	685.50174546	695.4238893	714.34156835	1.42530504	0.2184959	-0.32687486
0.07089	29.18276	0.0005383	5.585e-05	2.14e-06	5.262e-05	0.0	0.00017753	4.779e-05	8.8e-07	685.55401967	695.44344061	714.3101611	1.41985077	0.21803251	-0.3268502
0.07099	29.20794	0.00053739	5.597e-05	2.15e-06	5.274e-05	-0.0	0.00017802	4.794e-05	8.8e-07	685.60609144	695.46298585	714.27884851	1.41442046	0.2175696	-0.32682561
0.07109	29.23305	0.00053648	5.609e-05	2.17e-06	5.287e-05	0.0	0.00017852	4.81e-05	8.8e-07	685.65796219	695.48252461	714.2476302	1.40901254	0.21710713	-0.3268011
0.07119	29.25812	0.00053557	5.621e-05	2.18e-06	5.3e-05	0.0	0.00017901	4.826e-05	8.8e-07	685.70963329	695.50205646	714.21650582	1.40362808	0.21664515	-0.32677666
0.07129	29.28313	0.00053466	5.633e-05	2.19e-06	5.312e-05	-0.0	0.0001795	4.841e-05	8.8e-07	685.76110611	695.521581	714.18547499	1.39826523	0.21618361	-0.32675229
0.07139	29.30808	0.00053376	5.645e-05	2.21e-06	5.324e-05	0.0	0.00017999	4.857e-05	8.8e-07	685.81238207	695.54109784	714.15453733	1.39292191	0.21572249	-0.32672799
0.07149	29.33299	0.00053286	5.657e-05	2.22e-06	5.337e-05	-0.0	0.00018048	4.872e-05	8.8e-07	685.86346249	695.56060657	714.12369248	1.38760313	0.21526189	-0.32670377
0.07159	29.35783	0.00053196	5.669e-05	2.23e-06	5.349e-05	0.0	0.00018097	4.888e-05	8.8e-07	685.91434871	695.58010683	714.09294009	1.38230739	0.2148018	-0.32667962
0.07169	29.38262	0.00053106	5.681e-05	2.25e-06	5.361e-05	-0.0	0.00018146	4.903e-05	8.8e-07	685.96504207	695.59959824	714.06227979	1.37703344	0.2143422	-0.32665554
0.07179	29.40736	0.00053016	5.693e-05	2.26e-06	5.374e-05	-0.0	0.00018195	4.919e-05	8.8e-07	686.01554388	695.61908044	714.03171123	1.37178198	0.2138831	-0.32663154
0.07189	29.43205	0.00052927	5.704e-05	2.27e-06	5.386e-05	0.0	0.00018243	4.934e-05	8.8e-07	686.06585545	695.63855305	714.00123405	1.3665513	0.21342448	-0.32660761
0.07199	29.45667	0.00052838	5.716e-05	2.29e-06	5.398e-05	-0.0	0.00018292	4.95e-05	8.8e-07	686.11597814	695.65801572	713.97084788	1.36133965	0.21296631	-0.32658374
0.07209	29.48125	0.00052749	5.728e-05	2.3e-06	5.41e-05	0.0	0.0001834	4.965e-05	8.8e-07	686.1659132	695.67746811	713.94055238	1.35615158	0.21250869	-0.32655995
0.07219	29.50577	0.0005266	5.739e-05	2.32e-06	5.422e-05	-0.0	0.00018388	4.98e-05	8.8e-07	686.21566192	695.69690987	713.9103472	1.35098529	0.21205159	-0.32653623
0.07229	29.53023	0.00052572	5.751e-05	2.33e-06	5.434e-05	0.0	0.00018436	4.996e-05	8.8e-07	686.26522556	695.71634068	713.88023199	1.34584118	0.21159504	-0.32651259
0.07239	29.55464	0.00052484	5.763e-05	2.34e-06	5.446e-05	0.0	0.00018484	5.011e-05	8.8e-07	686.31460537	695.73576021	713.85020641	1.34071788	0.211139	-0.32648901
0.07249	29.57899	0.00052396	5.774e-05	2.36e-06	5.458e-05	-0.0	0.00018532	5.026e-05	8.8e-07	686.36380264	695.75516813	713.82027011	1.33561326	0.21068343	-0.3264655
0.07259	29.60329	0.00052308	5.786e-05	2.37e-06	5.47e-05	0.0	0.0001858	5.042e-05	8.8e-07	686.41281862	695.77456412	713.79042273	1.33053013	0.2102284	-0.32644206
0.07269	29.62754	0.00052221	5.797e-05	2.39e-06	5.482e-05	-0.0	0.00018627	5.057e-05	8.8e-07	686.46165452	695.79394788	713.76066394	1.32546839	0.20977393	-0.32641869
0.07279	29.65172	0.00052133	5.809e-05	2.4e-06	5.494e-05	0.0	0.00018675	5.072e-05	8.8e-07	686.51031156	695.8133191	713.73099341	1.32042723	0.20932	-0.32639539
0.07289	29.67586	0.00052046	5.82e-05	2.41e-06	5.505e-05	0.0	0.00018722	5.087e-05	8.8e-07	686.55879095	695.8326775	713.7014108	1.31540807	0.20886665	-0.32637216
0.07299	29.69993	0.0005196	5.831e-05	2.43e-06	5.517e-05	-0.0	0.00018769	5.102e-05	8.8e-07	686.6070939	695.85202279	713.67191578	1.31040825	0.20841382	-0.326349
0.07309	29.72396	0.00051873	5.842e-05	2.44e-06	5.529e-05	0.0	0.00018816	5.118e-05	8.8e-07	686.65522164	695.87135466	713.64250799	1.3054257	0.20796146	-0.3263259
0.07319	29.74792	0.00051787	5.854e-05	2.46e-06	5.54e-05	-0.0	0.00018863	5.133e-05	8.8e-07	686.70317533	695.89067284	713.61318712	1.3004655	0.20750971	-0.32630288
0.07329	29.77183	0.00051701	5.865e-05	2.47e-06	5.552e-05	0.0	0.0001891	5.148e-05	8.8e-07	686.75095614	695.90997707	713.58395284	1.29552596	0.20705855	-0.32627992
0.07339	29.79569	0.00051615	5.876e-05	2.48e-06	5.564e-05	0.0	0.00018957	5.163e-05	8.8e-07	686.79856524	695.92926707	713.55480481	1.29060682	0.20660796	-0.32625703
0.07349	29.81949	0.00051529	5.887e-05	2.5e-06	5.575e-05	-0.0	0.00019003	5.178e-05	8.8e-07	686.84600378	695.94854259	713.52574272	1.28570735	0.20615793	-0.32623422
0.07359	29.84323	0.00051444	5.898e-05	2.51e-06	5.587e-05	0.0	0.0001905	5.193e-05	8.8e-07	686.89327293	695.96780336	713.49676623	1.28082468	0.20570839	-0.32621145
0.07369	29.86692	0.00051359	5.909e-05	2.53e-06	5.598e-05	-0.0	0.00019096	5.208e-05	8.8e-07	686.94037384	695.98704912	713.46787503	1.27596323	0.20525948	-0.32618877
0.07379	29.89055	0.00051274	5.92e-05	2.54e-06	5.609e-05	0.0	0.00019142	5.223e-05	8.8e-07	686.98730762	696.00627965	713.43906878	1.27112167	0.20481115	-0.32616615
0.07389	29.91413	0.00051189	5.931e-05	2.55e-06	5.621e-05	-0.0	0.00019188	5.238e-05	8.8e-07	687.0340754	696.02549469	713.41034718	1.26629942	0.20436341	-0.32614359
0.07399	29.93765	0.00051105	5.942e-05	2.57e-06	5.632e-05	-0.0	0.00019234	5.253e-05	8.8e-07	687.08067828	696.04469401	713.38170992	1.26149725	0.20391628	-0.32612111
0.07409	29.96111	0.0005102	5.953e-05	2.58e-06	5.643e-05	0.0	0.0001928	5.268e-05	8.8e-07	687.12711737	696.06387738	713.35315666	1.25671249	0.20346969	-0.32609868
0.07419	29.98452	0.00050936	5.964e-05	2.6e-06	5.654e-05	-0.0	0.00019326	5.283e-05	8.8e-07	687.1733938	696.08304456	713.3246871	1.2519457	0.20302365	-0.32607632
0.07429	30.00787	0.00050853	5.975e-05	2.61e-06	5.665e-05	0.0	0.00019371	5.297e-05	8.8e-07	687.21950864	696.10219535	713.29630091	1.2471992	0.20257826	-0.32605403
0.07439	30.03116	0.00050769	5.985e-05	2.62e-06	5.677e-05	-0.0	0.00019417	5.312e-05	8.8e-07	687.26546296	696.12132952	713.26799781	1.24247158	0.20213346	-0.32603181
0.07449	30.0544	0.00050686	5.996e-05	2.64e-06	5.688e-05	-0.0	0.00019462	5.327e-05	8.8e-07	687.31125782	696.14044687	713.23977748	1.23776373	0.20168931	-0.32600965
0.07459	30.07758	0.00050603	6.007e-05	2.65e-06	5.699e-05	0.0	0.00019507	5.342e-05	8.8e-07	687.3568943	696.15954718	713.21163961	1.23307313	0.20124571	-0.32598756
0.07469	30.1007	0.0005052	6.018e-05	2.67e-06	5.71e-05	-0.0	0.00019552	5.356e-05	8.8e-07	687.40237348	696.17863025	713.18358388	1.22839893	0.20080266	-0.32596552
0.07479	30.12377	0.00050437	6.028e-05	2.68e-06	5.72e-05	0.0	0.00019597	5.371e-05	8.8e-07	687.44769638	696.19769589	713.15561001	1.22374496	0.20036028	-0.32594355
0.07489	30.14678	0.00050355	6.039e-05	2.7e-06	5.731e-05	-0.0	0.00019642	5.386e-05	8.8e-07	687.49286404	696.2167439	713.12771768	1.21910934	0.19991852	-0.32592165
0.07499	30.16973	0.00050273	6.049e-05	2.71e-06	5.742e-05	-0.0	0.00019686	5.4e-05	8.8e-07	687.53787748	696.2357741	713.09990661	1.21449288	0.19947741	-0.32589981
0.07509	30.19263	0.00050191	6.06e-05	2.72e-06	5.753e-05	0.0	0.00019731	5.415e-05	8.8e-07	687.58273774	696.25478629	713.07217649	1.20989263	0.19903686	-0.32587804
0.07519	30.21547	0.0005011	6.07e-05	2.74e-06	5.764e-05	-0.0	0.00019775	5.43e-05	8.8e-07	687.62744585	696.2737803	713.04452702	1.20530935	0.19859691	-0.32585632
0.07529	30.23825	0.00050028	6.081e-05	2.75e-06	5.774e-05	0.0	0.0001982	5.444e-05	8.8e-07	687.6720028	696.29275595	713.01695791	1.20074525	0.19815762	-0.32583467
0.07539	30.26098	0.00049947	6.091e-05	2.77e-06	5.785e-05	-0.0	0.00019864	5.459e-05	8.8e-07	687.71640959	696.31171308	712.98946886	1.19619907	0.19771897	-0.32581308
0.07549	30.28364	0.00049866	6.101e-05	2.78e-06	5.796e-05	-0.0	0.00019908	5.473e-05	8.8e-07	687.76066719	696.33065151	712.96205959	1.19167117	0.19728098	-0.32579156
0.07559	30.30625	0.00049786	6.111e-05	2.8e-06	5.806e-05	0.0	0.00019952	5.488e-05	8.8e-07	687.80477662	696.34957108	712.93472981	1.18715765	0.19684351	-0.3257701
0.07569	30.32881	0.00049705	6.122e-05	2.81e-06	5.817e-05	-0.0	0.00019996	5.502e-05	8.8e-07	687.84873886	696.36847162	712.90747921	1.18266312	0.19640673	-0.3257487
0.07579	30.3513	0.00049625	6.132e-05	2.82e-06	5.827e-05	0.0	0.00020039	5.516e-05	8.8e-07	687.89255486	696.38735299	712.88030752	1.17818638	0.19597061	-0.32572736
0.07589	30.37374	0.00049545	6.142e-05	2.84e-06	5.838e-05	0.0	0.00020083	5.531e-05	8.8e-07	687.93622558	696.40621504	712.85321445	1.17372748	0.19553516	-0.32570609
0.07599	30.39612	0.00049466	6.152e-05	2.85e-06	5.848e-05	-0.0	0.00020126	5.545e-05	8.8e-07	687.97975196	696.42505761	712.82619973	1.16928535	0.19510034	-0.32568488
0.07609	30.41844	0.00049386	6.162e-05	2.87e-06	5.858e-05	0.0	0.00020169	5.559e-05	8.8e-07	688.023135	696.44388056	712.79926306	1.1648572	0.19466606	-0.32566372
0.07619	30.4407	0.00049307	6.172e-05	2.88e-06	5.869e-05	-0.0	0.00020212	5.574e-05	8.8e-07	688.06637561	696.46268374	712.77240416	1.16044807	0.1942325	-0.32564262
0.07629	30.46291	0.00049228	6.182e-05	2.9e-06	5.879e-05	0.0	0.00020255	5.588e-05	8.8e-07	688.10947472	696.48146703	712.74562276	1.15605582	0.1937996	-0.32562159
0.07639	30.48505	0.00049149	6.192e-05	2.91e-06	5.889e-05	0.0	0.00020298	5.602e-05	8.8e-07	688.15243325	696.50023029	712.71891859	1.15168155	0.19336741	-0.32560063
0.07649	30.50714	0.00049071	6.202e-05	2.92e-06	5.899e-05	-0.0	0.00020341	5.616e-05	8.8e-07	688.19525212	696.5189734	712.69229135	1.14732183	0.19293579	-0.32557972
0.07659	30.52917	0.00048993	6.212e-05	2.94e-06	5.91e-05	0.0	0.00020384	5.63e-05	8.8e-07	688.23793227	696.53769621	712.66574078	1.1429777	0.1925048	-0.32555886
0.07669	30.55115	0.00048915	6.222e-05	2.95e-06	5.92e-05	-0.0	0.00020426	5.645e-05	8.8e-07	688.2804746	696.55639861	712.63926661	1.13865144	0.19207452	-0.32553807
0.07679	30.57306	0.00048837	6.232e-05	2.97e-06	5.93e-05	0.0	0.00020468	5.659e-05	8.8e-07	688.32287998	696.57508049	712.61286856	1.13434189	0.19164493	-0.32551735
0.07689	30.59492	0.0004876	6.241e-05	2.98e-06	5.94e-05	0.0	0.00020511	5.673e-05	8.8e-07	688.3651493	696.59374172	712.58654637	1.13004852	0.19121601	-0.32549668
0.07699	30.61671	0.00048682	6.251e-05	3e-06	5.95e-05	-0.0	0.00020553	5.687e-05	8.8e-07	688.40728348	696.6123822	712.56029976	1.12576834	0.19078763	-0.32547606
0.07709	30.63845	0.00048605	6.261e-05	3.01e-06	5.96e-05	0.0	0.00020595	5.701e-05	8.8e-07	688.44928339	696.63100181	712.53412847	1.12150626	0.19036	-0.32545551
0.07719	30.66013	0.00048529	6.271e-05	3.03e-06	5.969e-05	-0.0	0.00020636	5.715e-05	8.8e-07	688.4911499	696.64960045	712.50803223	1.11726032	0.18993306	-0.32543502
0.07729	30.68175	0.00048452	6.28e-05	3.04e-06	5.979e-05	-0.0	0.00020678	5.729e-05	8.8e-07	688.53288384	696.66817802	712.48201079	1.11303102	0.18950684	-0.32541459
0.07739	30.70331	0.00048376	6.29e-05	3.05e-06	5.989e-05	0.0	0.0002072	5.743e-05	8.8e-07	688.57448611	696.68673441	712.45606388	1.10881384	0.18908113	-0.32539421
0.07749	30.72481	0.000483	6.299e-05	3.07e-06	5.999e-05	-0.0	0.00020761	5.756e-05	8.8e-07	688.61595757	696.70526952	712.43019123	1.10461453	0.1886562	-0.32537389
0.07759	30.74625	0.00048224	6.309e-05	3.08e-06	6.008e-05	0.0	0.00020802	5.77e-05	8.8e-07	688.65729905	696.72378328	712.40439258	1.10043085	0.18823195	-0.32535363
0.07769	30.76764	0.00048149	6.318e-05	3.1e-06	6.018e-05	0.0	0.00020843	5.784e-05	8.8e-07	688.69851137	696.74227558	712.37866769	1.09626399	0.18780845	-0.32533343
0.07779	30.78896	0.00048074	6.328e-05	3.11e-06	6.028e-05	-0.0	0.00020884	5.798e-05	8.8e-07	688.73959537	696.76074634	712.35301629	1.09210978	0.18738551	-0.32531329
0.07789	30.81022	0.00047999	6.337e-05	3.13e-06	6.037e-05	0.0	0.00020925	5.812e-05	8.8e-07	688.78055193	696.77919547	712.32743813	1.08797078	0.18696325	-0.3252932
0.07799	30.83143	0.00047924	6.346e-05	3.14e-06	6.047e-05	-0.0	0.00020966	5.825e-05	8.8e-07	688.82138183	696.79762289	712.30193295	1.08384789	0.18654173	-0.32527317
0.07809	30.85257	0.00047849	6.356e-05	3.16e-06	6.056e-05	-0.0	0.00021007	5.839e-05	8.8e-07	688.86208587	696.81602853	712.2765005	1.07974155	0.18612097	-0.3252532
0.07819	30.87366	0.00047775	6.365e-05	3.17e-06	6.066e-05	0.0	0.00021047	5.853e-05	8.8e-07	688.90266487	696.8344123	712.25114054	1.07564847	0.18570082	-0.32523329
0.07829	30.89468	0.00047701	6.374e-05	3.18e-06	6.075e-05	-0.0	0.00021087	5.866e-05	8.8e-07	688.94311968	696.85277414	712.22585281	1.0715687	0.18528129	-0.32521342
0.07839	30.91565	0.00047627	6.383e-05	3.2e-06	6.084e-05	0.0	0.00021128	5.88e-05	8.8e-07	688.98345106	696.87111397	712.20063705	1.06750526	0.18486252	-0.32519362
0.07849	30.93655	0.00047554	6.392e-05	3.21e-06	6.094e-05	0.0	0.00021168	5.893e-05	8.8e-07	689.02365978	696.88943173	712.17549304	1.06345793	0.18444452	-0.32517388
0.07859	30.9574	0.00047481	6.401e-05	3.23e-06	6.103e-05	-0.0	0.00021208	5.907e-05	8.8e-07	689.06374665	696.90772734	712.15042053	1.05942368	0.18402715	-0.3251542
0.07869	30.97818	0.00047408	6.41e-05	3.24e-06	6.112e-05	0.0	0.00021247	5.92e-05	8.8e-07	689.10371248	696.92600076	712.12541925	1.05540228	0.1836104	-0.32513456
0.07879	30.99891	0.00047335	6.42e-05	3.26e-06	6.121e-05	-0.0	0.00021287	5.934e-05	8.8e-07	689.14355802	696.94425191	712.10048898	1.05139687	0.18319443	-0.32511498
0.07889	31.01957	0.00047262	6.428e-05	3.27e-06	6.131e-05	-0.0	0.00021327	5.947e-05	8.8e-07	689.18328402	696.96248075	712.07562948	1.0474074	0.18277923	-0.32509546
0.07899	31.04017	0.0004719	6.437e-05	3.29e-06	6.14e-05	0.0	0.00021366	5.96e-05	8.8e-07	689.22289126	696.98068721	712.05084051	1.0434297	0.18236463	-0.32507599
0.07909	31.06071	0.00047118	6.446e-05	3.3e-06	6.149e-05	-0.0	0.00021405	5.974e-05	8.8e-07	689.26238053	696.99887125	712.02612182	1.03946587	0.18195071	-0.32505658
0.07919	31.0812	0.00047046	6.455e-05	3.31e-06	6.158e-05	0.0	0.00021444	5.987e-05	8.8e-07	689.30175256	697.01703282	712.00147318	1.03551737	0.18153756	-0.32503722
0.07929	31.10162	0.00046975	6.464e-05	3.33e-06	6.167e-05	0.0	0.00021483	6e-05	8.8e-07	689.34100808	697.03517186	711.97689436	1.0315843	0.1811252	-0.32501793
0.07939	31.12197	0.00046904	6.473e-05	3.34e-06	6.176e-05	-0.0	0.00021522	6.014e-05	8.8e-07	689.38014784	697.05328834	711.95238512	1.02766133	0.18071336	-0.32499867
0.07949	31.14227	0.00046833	6.482e-05	3.36e-06	6.185e-05	0.0	0.00021561	6.027e-05	8.8e-07	689.41917262	697.0713822	711.92794522	1.02375443	0.18030235	-0.32497948
0.07959	31.16251	0.00046762	6.49e-05	3.37e-06	6.193e-05	-0.0	0.000216	6.04e-05	8.8e-07	689.45808311	697.08945343	711.90357444	1.01986156	0.17989206	-0.32496035
0.07969	31.18268	0.00046691	6.499e-05	3.39e-06	6.202e-05	-0.0	0.00021638	6.053e-05	8.8e-07	689.49688003	697.10750196	711.87927255	1.01598303	0.17948254	-0.32494127
0.07979	31.2028	0.00046621	6.508e-05	3.4e-06	6.211e-05	0.0	0.00021676	6.066e-05	8.8e-07	689.53556414	697.12552778	711.85503932	1.01211484	0.17907356	-0.32492223
0.07989	31.22285	0.00046551	6.516e-05	3.42e-06	6.22e-05	-0.0	0.00021715	6.079e-05	8.8e-07	689.57413616	697.14353084	711.83087451	1.00826225	0.17866541	-0.32490326
0.07999	31.24284	0.00046481	6.525e-05	3.43e-06	6.228e-05	0.0	0.00021753	6.092e-05	8.8e-07	689.61259677	697.16151111	711.8067779	1.00442355	0.17825801	-0.32488434
0.08009	31.26277	0.00046412	6.533e-05	3.44e-06	6.237e-05	0.0	0.00021791	6.105e-05	8.8e-07	689.65094667	697.17946858	711.78274928	1.00059801	0.17785133	-0.32486547
0.08019	31.28264	0.00046342	6.542e-05	3.46e-06	6.246e-05	-0.0	0.00021828	6.118e-05	8.8e-07	689.68918662	697.1974032	711.75878841	0.99678308	0.17744523	-0.32484665
0.08029	31.30244	0.00046274	6.55e-05	3.47e-06	6.254e-05	0.0	0.00021866	6.131e-05	8.8e-07	689.72731728	697.21531497	711.73489507	0.99298294	0.17703994	-0.32482788
0.08039	31.32218	0.00046205	6.559e-05	3.49e-06	6.263e-05	0.0	0.00021904	6.144e-05	8.8e-07	689.76533934	697.23320385	711.71106904	0.98919782	0.17663549	-0.32480918
0.08049	31.34186	0.00046136	6.567e-05	3.5e-06	6.271e-05	-0.0	0.00021941	6.157e-05	8.8e-07	689.80325349	697.25106982	711.68731011	0.98542191	0.17623156	-0.32479051
0.08059	31.36148	0.00046068	6.575e-05	3.52e-06	6.28e-05	0.0	0.00021978	6.17e-05	8.8e-07	689.84106045	697.26891288	711.66361805	0.98166112	0.17582849	-0.32477191
0.08069	31.38104	0.00046	6.584e-05	3.53e-06	6.288e-05	-0.0	0.00022015	6.182e-05	8.8e-07	689.87876087	697.28673299	711.63999264	0.97791356	0.17542617	-0.32475336
0.08079	31.40053	0.00045932	6.592e-05	3.54e-06	6.296e-05	-0.0	0.00022052	6.195e-05	8.8e-07	689.9163554	697.30453016	711.61643369	0.97417887	0.1750246	-0.32473486
0.08089	31.41996	0.00045865	6.6e-05	3.56e-06	6.305e-05	0.0	0.00022089	6.208e-05	8.8e-07	689.95384477	697.32230436	711.59294094	0.9704541	0.1746236	-0.32471641
0.08099	31.43933	0.00045798	6.608e-05	3.57e-06	6.313e-05	-0.0	0.00022126	6.22e-05	8.8e-07	689.99122963	697.3400556	711.56951421	0.9667433	0.17422342	-0.32469801
0.08109	31.45863	0.00045731	6.616e-05	3.59e-06	6.321e-05	-0.0	0.00022162	6.233e-05	8.8e-07	690.02851061	697.35778386	711.54615329	0.96304708	0.1738241	-0.32467967
0.08119	31.47787	0.00045664	6.624e-05	3.6e-06	6.329e-05	0.0	0.00022199	6.246e-05	8.8e-07	690.06568839	697.37548913	711.52285796	0.95935958	0.1734253	-0.32466137
0.08129	31.49705	0.00045597	6.633e-05	3.62e-06	6.338e-05	-0.0	0.00022235	6.258e-05	8.8e-07	690.10276364	697.39317142	711.499628	0.9556866	0.17302738	-0.32464313
0.08139	31.51616	0.00045531	6.641e-05	3.63e-06	6.346e-05	-0.0	0.00022271	6.271e-05	8.8e-07	690.139737	697.41083072	711.47646321	0.95202636	0.17263022	-0.32462494
0.08149	31.53521	0.00045465	6.649e-05	3.64e-06	6.354e-05	0.0	0.00022307	6.283e-05	8.8e-07	690.17660907	697.42846703	711.4533634	0.94837775	0.17223378	-0.32460681
0.08159	31.5542	0.00045399	6.657e-05	3.66e-06	6.362e-05	-0.0	0.00022343	6.295e-05	8.8e-07	690.21338058	697.44608036	711.43032834	0.94473891	0.17183794	-0.32458871
0.08169	31.57312	0.00045334	6.664e-05	3.67e-06	6.37e-05	0.0	0.00022379	6.308e-05	8.8e-07	690.25005212	697.46367071	711.40735783	0.94111471	0.17144302	-0.32457067
0.08179	31.59198	0.00045269	6.672e-05	3.69e-06	6.378e-05	0.0	0.00022414	6.32e-05	8.8e-07	690.28662429	697.48123809	711.38445168	0.93750295	0.17104887	-0.32455269
0.08189	31.61078	0.00045204	6.68e-05	3.7e-06	6.386e-05	-0.0	0.0002245	6.333e-05	8.8e-07	690.32309778	697.4987825	711.36160967	0.93390003	0.17065528	-0.32453475
0.08199	31.62951	0.00045139	6.688e-05	3.72e-06	6.394e-05	0.0	0.00022485	6.345e-05	8.8e-07	690.3594732	697.51630395	711.33883161	0.93031017	0.17026253	-0.32451686
0.08209	31.64818	0.00045075	6.696e-05	3.73e-06	6.401e-05	0.0	0.0002252	6.357e-05	8.8e-07	690.39575114	697.53380247	711.3161173	0.92673418	0.16987067	-0.32449903
0.08219	31.66678	0.00045011	6.703e-05	3.74e-06	6.409e-05	-0.0	0.00022555	6.369e-05	8.8e-07	690.43193225	697.55127805	711.29346655	0.9231662	0.16947933	-0.32448123
0.08229	31.68532	0.00044947	6.711e-05	3.76e-06	6.417e-05	0.0	0.0002259	6.381e-05	8.8e-07	690.46801715	697.56873072	711.27087913	0.91961186	0.16908888	-0.3244635
0.08239	31.70379	0.00044883	6.719e-05	3.77e-06	6.425e-05	0.0	0.00022625	6.394e-05	8.8e-07	690.50400643	697.5861605	711.24835489	0.91606961	0.16869923	-0.32444581
0.08249	31.7222	0.00044819	6.726e-05	3.79e-06	6.432e-05	-0.0	0.0002266	6.406e-05	8.8e-07	690.5399007	697.6035674	711.2258936	0.9125359	0.16831016	-0.32442817
0.08259	31.74054	0.00044756	6.734e-05	3.8e-06	6.44e-05	0.0	0.00022694	6.418e-05	8.8e-07	690.57570059	697.62095144	711.20349508	0.90901569	0.16792199	-0.32441058
0.08269	31.75882	0.00044693	6.742e-05	3.81e-06	6.448e-05	0.0	0.00022729	6.43e-05	8.8e-07	690.61140668	697.63831265	711.18115914	0.90550724	0.16753462	-0.32439305
0.08279	31.77704	0.00044631	6.749e-05	3.83e-06	6.455e-05	-0.0	0.00022763	6.442e-05	8.8e-07	690.64701954	697.65565105	711.15888559	0.90200745	0.16714784	-0.32437555
0.08289	31.79519	0.00044568	6.757e-05	3.84e-06	6.463e-05	0.0	0.00022797	6.454e-05	8.8e-07	690.68253983	697.67296668	711.13667422	0.89852035	0.16676194	-0.32435811
0.08299	31.81327	0.00044506	6.764e-05	3.86e-06	6.47e-05	0.0	0.00022831	6.465e-05	8.8e-07	690.71796809	697.69025954	711.11452487	0.89504501	0.16637686	-0.32434072
0.08309	31.83129	0.00044444	6.771e-05	3.87e-06	6.478e-05	-0.0	0.00022865	6.477e-05	8.8e-07	690.7533049	697.70752968	711.09243734	0.89157887	0.16599243	-0.32432337
0.08319	31.84924	0.00044383	6.779e-05	3.88e-06	6.485e-05	0.0	0.00022898	6.489e-05	8.8e-07	690.7885509	697.72477714	711.07041143	0.88812378	0.16560879	-0.32430607
0.08329	31.86712	0.00044321	6.786e-05	3.9e-06	6.492e-05	0.0	0.00022932	6.501e-05	8.8e-07	690.82370662	697.74200193	711.04844697	0.88468091	0.16522602	-0.32428883
0.08339	31.88494	0.0004426	6.793e-05	3.91e-06	6.5e-05	-0.0	0.00022965	6.513e-05	8.8e-07	690.85877263	697.75920409	711.02654379	0.88124711	0.1648439	-0.32427163
0.08349	31.9027	0.00044199	6.801e-05	3.93e-06	6.507e-05	0.0	0.00022999	6.524e-05	8.8e-07	690.89374956	697.77638367	711.00470168	0.87782394	0.16446257	-0.32425447
0.08359	31.92038	0.00044139	6.808e-05	3.94e-06	6.514e-05	0.0	0.00023032	6.536e-05	8.8e-07	690.92863794	697.7935407	710.98292047	0.87441285	0.16408212	-0.32423737
0.08369	31.938	0.00044078	6.815e-05	3.95e-06	6.521e-05	-0.0	0.00023065	6.548e-05	8.8e-07	690.96343832	697.81067522	710.96119998	0.87101008	0.16370229	-0.32422031
0.08379	31.95556	0.00044018	6.822e-05	3.97e-06	6.529e-05	0.0	0.00023098	6.559e-05	8.8e-07	690.99815133	697.82778727	710.93954003	0.86761876	0.16332333	-0.3242033
0.08389	31.97304	0.00043958	6.829e-05	3.98e-06	6.536e-05	0.0	0.0002313	6.571e-05	8.8e-07	691.03277748	697.8448769	710.91794044	0.86423878	0.16294522	-0.32418634
0.08399	31.99046	0.00043899	6.836e-05	4e-06	6.543e-05	-0.0	0.00023163	6.582e-05	8.8e-07	691.06731732	697.86194414	710.89640104	0.86086632	0.1625677	-0.32416942
0.08409	32.00782	0.00043839	6.843e-05	4.01e-06	6.55e-05	0.0	0.00023195	6.594e-05	8.8e-07	691.10177147	697.87898906	710.87492165	0.85750615	0.16219112	-0.32415256
0.08419	32.0251	0.0004378	6.85e-05	4.02e-06	6.557e-05	0.0	0.00023228	6.605e-05	8.8e-07	691.13614042	697.89601169	710.85350209	0.8541566	0.16181537	-0.32413574
0.08429	32.04232	0.00043722	6.857e-05	4.04e-06	6.564e-05	-0.0	0.0002326	6.616e-05	8.8e-07	691.17042474	697.91301208	710.8321422	0.85081432	0.1614402	-0.32411896
0.08439	32.05947	0.00043663	6.864e-05	4.05e-06	6.571e-05	0.0	0.00023292	6.628e-05	8.8e-07	691.20462501	697.92999029	710.81084179	0.84748369	0.16106595	-0.32410224
0.08449	32.07655	0.00043605	6.871e-05	4.06e-06	6.578e-05	0.0	0.00023324	6.639e-05	8.8e-07	691.23874173	697.94694637	710.78960072	0.8441642	0.16069261	-0.32408556
0.08459	32.09357	0.00043547	6.878e-05	4.08e-06	6.584e-05	-0.0	0.00023355	6.65e-05	8.8e-07	691.27277546	697.96388038	710.76841878	0.8408514	0.16031981	-0.32406892
0.08469	32.11052	0.00043489	6.885e-05	4.09e-06	6.591e-05	0.0	0.00023387	6.661e-05	8.8e-07	691.30672677	697.98079236	710.74729583	0.83754976	0.15994792	-0.32405233
0.08479	32.1274	0.00043431	6.892e-05	4.1e-06	6.598e-05	0.0	0.00023418	6.673e-05	8.8e-07	691.34059613	697.99768238	710.7262317	0.83425942	0.15957698	-0.3240358
0.08489	32.14421	0.00043374	6.898e-05	4.12e-06	6.605e-05	-0.0	0.0002345	6.684e-05	8.8e-07	691.37438414	698.01455051	710.70522621	0.83097487	0.15920652	-0.32401929
0.08499	32.16095	0.00043317	6.905e-05	4.13e-06	6.611e-05	0.0	0.00023481	6.695e-05	8.8e-07	691.40809133	698.03139679	710.6842792	0.82770294	0.15883713	-0.32400285
0.08509	32.17762	0.0004326	6.912e-05	4.15e-06	6.618e-05	0.0	0.00023512	6.706e-05	8.8e-07	691.44171816	698.0482213	710.66339053	0.82443928	0.15846846	-0.32398645
0.08519	32.19423	0.00043204	6.918e-05	4.16e-06	6.625e-05	-0.0	0.00023543	6.717e-05	8.8e-07	691.47526526	698.06502409	710.64255999	0.82118422	0.15810053	-0.32397009
0.08529	32.21076	0.00043148	6.925e-05	4.17e-06	6.631e-05	-0.0	0.00023573	6.728e-05	8.8e-07	691.50873309	698.08180524	710.62178746	0.81794025	0.15773357	-0.32395378
0.08539	32.22723	0.00043092	6.931e-05	4.19e-06	6.638e-05	0.0	0.00023604	6.739e-05	8.8e-07	691.54212217	698.09856481	710.60107278	0.81470275	0.15736719	-0.32393751
0.08549	32.24362	0.00043036	6.938e-05	4.2e-06	6.644e-05	-0.0	0.00023634	6.75e-05	8.8e-07	691.57543308	698.11530288	710.58041575	0.81147558	0.15700173	-0.32392128
0.08559	32.25995	0.00042981	6.944e-05	4.21e-06	6.651e-05	-0.0	0.00023665	6.76e-05	8.8e-07	691.60866626	698.1320195	710.55981626	0.80825946	0.15663728	-0.32390512
0.08569	32.27621	0.00042925	6.951e-05	4.23e-06	6.657e-05	0.0	0.00023695	6.771e-05	8.8e-07	691.64182231	698.14871476	710.53927413	0.80504833	0.15627329	-0.32388897
0.08579	32.2924	0.0004287	6.957e-05	4.24e-06	6.664e-05	-0.0	0.00023725	6.782e-05	8.8e-07	691.6749017	698.16538874	710.5187892	0.80184918	0.15591041	-0.32387289
0.08589	32.30851	0.00042816	6.964e-05	4.25e-06	6.67e-05	-0.0	0.00023755	6.793e-05	8.8e-07	691.70790491	698.18204149	710.49836134	0.7986566	0.15554815	-0.32385685
0.08599	32.32456	0.00042761	6.97e-05	4.27e-06	6.676e-05	0.0	0.00023785	6.803e-05	8.8e-07	691.74083254	698.19867312	710.47799037	0.79547415	0.15518685	-0.32384085
0.08609	32.34054	0.00042707	6.976e-05	4.28e-06	6.683e-05	0.0	0.00023814	6.814e-05	8.8e-07	691.77368502	698.21528369	710.45767615	0.79230108	0.15482646	-0.32382491
0.08619	32.35644	0.00042653	6.983e-05	4.29e-06	6.689e-05	-0.0	0.00023844	6.824e-05	8.8e-07	691.8064629	698.23187328	710.43741853	0.78913383	0.15446664	-0.32380899
0.08629	32.37228	0.000426	6.989e-05	4.31e-06	6.695e-05	0.0	0.00023873	6.835e-05	8.8e-07	691.8391667	698.24844198	710.41721736	0.78597684	0.15410782	-0.32379313
0.08639	32.38804	0.00042546	6.995e-05	4.32e-06	6.701e-05	0.0	0.00023902	6.845e-05	8.8e-07	691.87179684	698.26498987	710.3970725	0.78282825	0.15374986	-0.32377731
0.08649	32.40374	0.00042493	7.001e-05	4.33e-06	6.708e-05	-0.0	0.00023931	6.856e-05	8.8e-07	691.90435394	698.28151705	710.37698379	0.7796867	0.1533926	-0.32376153
0.08659	32.41936	0.00042441	7.007e-05	4.34e-06	6.714e-05	-0.0	0.0002396	6.866e-05	8.8e-07	691.93683842	698.29802359	710.35695109	0.77655538	0.1530364	-0.32374581
0.08669	32.43491	0.00042388	7.014e-05	4.36e-06	6.72e-05	0.0	0.00023989	6.876e-05	8.8e-07	691.9692508	698.31450959	710.33697426	0.7734295	0.15268077	-0.32373011
0.08679	32.45039	0.00042336	7.02e-05	4.37e-06	6.726e-05	-0.0	0.00024017	6.887e-05	8.8e-07	692.00159161	698.33097514	710.31705314	0.7703135	0.15232618	-0.32371447
0.08689	32.46579	0.00042284	7.026e-05	4.38e-06	6.732e-05	-0.0	0.00024046	6.897e-05	8.8e-07	692.03386127	698.34742033	710.29718762	0.76720458	0.15197235	-0.32369887
0.08699	32.48112	0.00042232	7.032e-05	4.4e-06	6.738e-05	0.0	0.00024074	6.907e-05	8.8e-07	692.06606037	698.36384527	710.27737753	0.764104	0.15161943	-0.32368331
0.08709	32.49639	0.0004218	7.038e-05	4.41e-06	6.744e-05	0.0	0.00024102	6.917e-05	8.8e-07	692.09818932	698.38025003	710.25762274	0.76101236	0.15126749	-0.32366781
0.08719	32.51157	0.00042129	7.044e-05	4.42e-06	6.749e-05	-0.0	0.0002413	6.927e-05	8.8e-07	692.13024867	698.39663473	710.23792312	0.75792524	0.15091606	-0.32365233
0.08729	32.52669	0.00042078	7.049e-05	4.44e-06	6.755e-05	0.0	0.00024158	6.938e-05	8.8e-07	692.1622389	698.41299946	710.21827852	0.75484896	0.15056586	-0.32363691
0.08739	32.54173	0.00042027	7.055e-05	4.45e-06	6.761e-05	0.0	0.00024186	6.948e-05	8.8e-07	692.19416045	698.42934433	710.19868883	0.75177772	0.15021625	-0.32362152
0.08749	32.5567	0.00041977	7.061e-05	4.46e-06	6.767e-05	-0.0	0.00024214	6.958e-05	8.8e-07	692.22601389	698.44566945	710.17915388	0.74871512	0.14986764	-0.32360618
0.08759	32.5716	0.00041927	7.067e-05	4.47e-06	6.773e-05	-0.0	0.00024241	6.967e-05	8.8e-07	692.25779961	698.4619749	710.15967357	0.74566151	0.14952011	-0.32359089
0.08769	32.58642	0.00041877	7.073e-05	4.49e-06	6.778e-05	0.0	0.00024268	6.977e-05	8.8e-07	692.28951821	698.47826082	710.14024774	0.74261202	0.14917308	-0.32357563
0.08779	32.60117	0.00041827	7.078e-05	4.5e-06	6.784e-05	0.0	0.00024296	6.987e-05	8.8e-07	692.32117008	698.49452729	710.12087628	0.73957249	0.14882727	-0.32356042
0.08789	32.61584	0.00041778	7.084e-05	4.51e-06	6.79e-05	-0.0	0.00024323	6.997e-05	8.8e-07	692.35275575	698.51077445	710.10155906	0.73653708	0.14848198	-0.32354524
0.08799	32.63044	0.00041729	7.09e-05	4.52e-06	6.795e-05	0.0	0.0002435	7.007e-05	8.8e-07	692.3842757	698.52700241	710.08229594	0.73351144	0.14813794	-0.32353012
0.08809	32.64497	0.0004168	7.095e-05	4.54e-06	6.801e-05	0.0	0.00024376	7.016e-05	8.8e-07	692.41573037	698.54321126	710.06308681	0.73049052	0.14779451	-0.32351503
0.08819	32.65942	0.00041631	7.101e-05	4.55e-06	6.806e-05	-0.0	0.00024403	7.026e-05	8.8e-07	692.44712032	698.55940115	710.04393153	0.72747774	0.14745214	-0.32349999
0.08829	32.67379	0.00041583	7.106e-05	4.56e-06	6.812e-05	-0.0	0.00024429	7.036e-05	8.8e-07	692.47844592	698.57557217	710.02482999	0.72447216	0.14711076	-0.323485
0.08839	32.68809	0.00041535	7.112e-05	4.57e-06	6.817e-05	0.0	0.00024456	7.045e-05	8.8e-07	692.50970778	698.59172447	710.00578206	0.72147191	0.14677011	-0.32347003
0.08849	32.70232	0.00041487	7.117e-05	4.59e-06	6.823e-05	0.0	0.00024482	7.055e-05	8.8e-07	692.54090626	698.60785816	709.98678762	0.71847999	0.14643062	-0.32345513
0.08859	32.71646	0.0004144	7.123e-05	4.6e-06	6.828e-05	-0.0	0.00024508	7.064e-05	8.8e-07	692.57204192	698.62397337	709.96784655	0.71549175	0.14609166	-0.32344024
0.08869	32.73054	0.00041393	7.128e-05	4.61e-06	6.833e-05	-0.0	0.00024534	7.074e-05	8.8e-07	692.60311519	698.64007022	709.94895874	0.71251281	0.14575405	-0.32342542
0.08879	32.74453	0.00041346	7.134e-05	4.62e-06	6.839e-05	0.0	0.00024559	7.083e-05	8.8e-07	692.63412657	698.65614886	709.93012407	0.70953709	0.14541692	-0.32341062
0.08889	32.75845	0.00041299	7.139e-05	4.63e-06	6.844e-05	0.0	0.00024585	7.092e-05	8.8e-07	692.66507653	698.67220941	709.91134242	0.70657051	0.14508118	-0.32339588
0.08899	32.77229	0.00041253	7.144e-05	4.65e-06	6.849e-05	-0.0	0.0002461	7.102e-05	8.8e-07	692.69596552	698.688252	709.89261369	0.70360762	0.14474602	-0.32338116
0.08909	32.78606	0.00041206	7.149e-05	4.66e-06	6.854e-05	0.0	0.00024635	7.111e-05	8.8e-07	692.72679408	698.70427678	709.87393774	0.70065236	0.14441206	-0.3233665
0.08919	32.79975	0.00041161	7.155e-05	4.67e-06	6.86e-05	0.0	0.00024661	7.12e-05	8.8e-07	692.75756258	698.72028388	709.8553145	0.69770149	0.14407883	-0.32335187
0.08929	32.81336	0.00041115	7.16e-05	4.68e-06	6.865e-05	-0.0	0.00024686	7.129e-05	8.8e-07	692.78827161	698.73627346	709.83674383	0.69475761	0.14374675	-0.32333729
0.08939	32.82689	0.0004107	7.165e-05	4.69e-06	6.87e-05	-0.0	0.0002471	7.138e-05	8.8e-07	692.81892153	698.75224563	709.81822564	0.69181833	0.14341547	-0.32332274
0.08949	32.84034	0.00041025	7.17e-05	4.71e-06	6.875e-05	0.0	0.00024735	7.147e-05	8.8e-07	692.84951294	698.76820059	709.79975981	0.68888549	0.1430853	-0.32330824
0.08959	32.85372	0.0004098	7.175e-05	4.72e-06	6.88e-05	0.0	0.0002476	7.156e-05	8.8e-07	692.88004616	698.78413843	709.78134625	0.68595902	0.14275631	-0.32329379
0.08969	32.86702	0.00040935	7.18e-05	4.73e-06	6.885e-05	-0.0	0.00024784	7.165e-05	8.8e-07	692.91052183	698.80005936	709.76298484	0.68303565	0.14242788	-0.32327937
0.08979	32.88023	0.00040891	7.185e-05	4.74e-06	6.89e-05	-0.0	0.00024808	7.174e-05	8.8e-07	692.94094026	698.81596349	709.74467551	0.68011992	0.14210091	-0.323265
0.08989	32.89337	0.00040847	7.19e-05	4.75e-06	6.895e-05	0.0	0.00024832	7.183e-05	8.8e-07	692.97130208	698.83185101	709.72641812	0.67720682	0.14177446	-0.32325065
0.08999	32.90643	0.00040804	7.195e-05	4.77e-06	6.9e-05	0.0	0.00024856	7.191e-05	8.8e-07	693.00160761	698.84772205	709.70821261	0.67430089	0.14144947	-0.32323637
0.09009	32.91941	0.0004076	7.2e-05	4.78e-06	6.904e-05	-0.0	0.0002488	7.2e-05	8.8e-07	693.03185745	698.86357682	709.69005886	0.67139762	0.14112503	-0.3232221
0.09019	32.93231	0.00040717	7.205e-05	4.79e-06	6.909e-05	-0.0	0.00024903	7.209e-05	8.8e-07	693.06205196	698.87941543	709.67195679	0.66850134	0.14080209	-0.32320789
0.09029	32.94513	0.00040674	7.21e-05	4.8e-06	6.914e-05	0.0	0.00024927	7.217e-05	8.8e-07	693.09219172	698.8952381	709.65390629	0.66560747	0.1404797	-0.32319371
0.09039	32.95787	0.00040632	7.215e-05	4.81e-06	6.919e-05	0.0	0.0002495	7.226e-05	8.8e-07	693.12227709	698.91104496	709.6359073	0.66272033	0.14015886	-0.32317959
0.09049	32.97052	0.00040589	7.219e-05	4.82e-06	6.923e-05	-0.0	0.00024973	7.235e-05	8.8e-07	693.15230866	698.92683622	709.6179597	0.65983539	0.13983856	-0.32316548
0.09059	32.9831	0.00040547	7.224e-05	4.83e-06	6.928e-05	-0.0	0.00024996	7.243e-05	8.8e-07	693.18228678	698.94261203	709.60006343	0.65695685	0.13951985	-0.32315144
0.09069	32.99559	0.00040506	7.229e-05	4.85e-06	6.933e-05	0.0	0.00025019	7.251e-05	8.8e-07	693.21221205	698.95837261	709.58221838	0.65408037	0.13920168	-0.32313742
0.09079	33.008	0.00040464	7.233e-05	4.86e-06	6.937e-05	0.0	0.00025042	7.26e-05	8.8e-07	693.2420848	698.9741181	709.56442449	0.65120988	0.13888513	-0.32312345
0.09089	33.02033	0.00040423	7.238e-05	4.87e-06	6.942e-05	-0.0	0.00025064	7.268e-05	8.8e-07	693.27190566	698.98984874	709.54668166	0.64834135	0.13856914	-0.32310951
0.09099	33.03258	0.00040382	7.243e-05	4.88e-06	6.946e-05	-0.0	0.00025087	7.276e-05	8.8e-07	693.30167494	699.00556466	709.52898983	0.64547833	0.13825478	-0.32309563
0.09109	33.04474	0.00040342	7.247e-05	4.89e-06	6.951e-05	0.0	0.00025109	7.285e-05	8.8e-07	693.33139328	699.02126613	709.5113489	0.64261686	0.1379409	-0.32308176
0.09119	33.05682	0.00040302	7.252e-05	4.9e-06	6.955e-05	0.0	0.00025131	7.293e-05	8.8e-07	693.36106097	699.03695327	709.49375882	0.63976062	0.13762875	-0.32306795
0.09129	33.06882	0.00040262	7.256e-05	4.91e-06	6.96e-05	-0.0	0.00025153	7.301e-05	8.8e-07	693.39067869	699.05262638	709.47621949	0.63690647	0.13731729	-0.32305417
0.09139	33.08073	0.00040222	7.261e-05	4.92e-06	6.964e-05	-0.0	0.00025175	7.309e-05	8.8e-07	693.4202467	699.06828555	709.45873088	0.63405579	0.13700714	-0.32304044
0.09149	33.09255	0.00040183	7.265e-05	4.93e-06	6.968e-05	0.0	0.00025196	7.317e-05	8.8e-07	693.44976568	699.08393111	709.44129287	0.63120884	0.13669839	-0.32302675
0.09159	33.1043	0.00040143	7.269e-05	4.94e-06	6.973e-05	0.0	0.00025218	7.325e-05	8.8e-07	693.4792359	699.09956318	709.42390545	0.62836383	0.13639054	-0.32301309
0.09169	33.11595	0.00040105	7.274e-05	4.95e-06	6.977e-05	-0.0	0.00025239	7.333e-05	8.8e-07	693.50865804	699.11518206	709.40656851	0.62552242	0.13608423	-0.32299949
0.09179	33.12752	0.00040066	7.278e-05	4.97e-06	6.981e-05	-0.0	0.0002526	7.34e-05	8.8e-07	693.53803238	699.13078789	709.38928202	0.62268243	0.1357787	-0.3229859
0.09189	33.13901	0.00040028	7.282e-05	4.98e-06	6.985e-05	-0.0	0.00025281	7.348e-05	8.8e-07	693.56735957	699.14638098	709.3720459	0.61984584	0.1354749	-0.32297238
0.09199	33.15041	0.0003999	7.287e-05	4.99e-06	6.99e-05	0.0	0.00025302	7.356e-05	8.8e-07	693.59663996	699.16196151	709.35486011	0.61700998	0.13517162	-0.32295887
0.09209	33.16172	0.00039952	7.291e-05	5e-06	6.994e-05	0.0	0.00025322	7.364e-05	8.8e-07	693.62587408	699.17752975	709.33772459	0.61417768	0.13487052	-0.32294543
0.09219	33.17294	0.00039915	7.295e-05	5.01e-06	6.998e-05	-0.0	0.00025343	7.371e-05	8.8e-07	693.65506243	699.19308593	709.32063928	0.61134574	0.13456979	-0.322932
0.09229	33.18408	0.00039878	7.299e-05	5.02e-06	7.002e-05	-0.0	0.00025363	7.379e-05	8.8e-07	693.6842054	699.20863028	709.30360416	0.60851644	0.13427118	-0.32291864
0.09239	33.19513	0.00039841	7.303e-05	5.03e-06	7.006e-05	0.0	0.00025383	7.386e-05	8.8e-07	693.71330364	699.22416312	709.28661914	0.60568749	0.13397286	-0.32290528
0.09249	33.20609	0.00039805	7.307e-05	5.04e-06	7.01e-05	0.0	0.00025403	7.394e-05	8.8e-07	693.74235796	699.23968492	709.26968419	0.6028613	0.13367818	-0.32289203
0.09259	33.21696	0.00039768	7.311e-05	5.05e-06	7.014e-05	0.0	0.00025423	7.401e-05	8.8e-07	693.77136824	699.2551956	709.25279929	0.60003375	0.1333817	-0.32287873
0.09269	33.22774	0.00039733	7.315e-05	5.06e-06	7.018e-05	0.0	0.00025443	7.408e-05	8.8e-07	693.80033475	699.27069533	709.23596443	0.59720807	0.13308782	-0.32286551
0.09279	33.23843	0.00039697	7.319e-05	5.07e-06	7.022e-05	0.0	0.00025462	7.416e-05	8.8e-07	693.82925834	699.28618458	709.21917955	0.59438307	0.13279569	-0.32285233
0.09289	33.24903	0.00039662	7.323e-05	5.08e-06	7.025e-05	-0.0	0.00025482	7.423e-05	8.8e-07	693.85813964	699.30166372	709.20244461	0.59155822	0.13250492	-0.32283919
0.09299	33.25954	0.00039627	7.327e-05	5.09e-06	7.029e-05	-0.0	0.00025501	7.43e-05	8.8e-07	693.88697922	699.31713311	709.18575958	0.58873317	0.13221708	-0.32282613
0.09309	33.26996	0.00039592	7.331e-05	5.1e-06	7.033e-05	-0.0	0.0002552	7.437e-05	8.8e-07	693.91577735	699.33259291	709.16912445	0.58590816	0.13192782	-0.32281303
0.09319	33.28029	0.00039558	7.335e-05	5.11e-06	7.037e-05	-0.0	0.00025539	7.444e-05	8.8e-07	693.9445341	699.34804316	709.15253922	0.58308278	0.13164089	-0.32279999
0.09329	33.29052	0.00039524	7.338e-05	5.12e-06	7.04e-05	-0.0	0.00025557	7.451e-05	8.8e-07	693.97325031	699.36348441	709.13600386	0.58025669	0.13135584	-0.32278701
0.09339	33.30066	0.0003949	7.342e-05	5.13e-06	7.044e-05	-0.0	0.00025576	7.458e-05	8.8e-07	694.00192665	699.3789171	709.11951834	0.57742921	0.13107303	-0.32277408
0.09349	33.31071	0.00039457	7.346e-05	5.14e-06	7.048e-05	-0.0	0.00025594	7.465e-05	8.8e-07	694.03056343	699.39434145	709.10308268	0.57459985	0.13079176	-0.32276118
0.09359	33.32067	0.00039424	7.349e-05	5.15e-06	7.051e-05	-0.0	0.00025612	7.471e-05	8.8e-07	694.05916114	699.40975778	709.08669686	0.57176929	0.13051182	-0.32274832
0.09369	33.33053	0.00039391	7.353e-05	5.15e-06	7.055e-05	-0.0	0.0002563	7.478e-05	8.8e-07	694.08772036	699.42516653	709.07036088	0.56893837	0.13023228	-0.32273547
0.09379	33.34029	0.00039358	7.357e-05	5.16e-06	7.058e-05	0.0	0.00025648	7.485e-05	8.8e-07	694.11624144	699.44056795	709.05407476	0.5661026	0.12995609	-0.32272269
0.09389	33.34996	0.00039326	7.36e-05	5.17e-06	7.062e-05	0.0	0.00025666	7.491e-05	8.8e-07	694.14472486	699.4559624	709.03783851	0.56326466	0.12968134	-0.32270995
0.09399	33.35953	0.00039294	7.364e-05	5.18e-06	7.065e-05	0.0	0.00025683	7.498e-05	8.8e-07	694.17317117	699.47135031	709.02165214	0.56042679	0.12940655	-0.32269721
0.09409	33.36901	0.00039263	7.367e-05	5.19e-06	7.069e-05	0.0	0.000257	7.504e-05	8.8e-07	694.20158085	699.48673207	709.00551568	0.55758254	0.12913566	-0.32268455
0.09419	33.37839	0.00039232	7.37e-05	5.2e-06	7.072e-05	0.0	0.00025717	7.511e-05	8.8e-07	694.22995426	699.50210799	708.98942913	0.55473373	0.12886652	-0.32267193
0.09429	33.38767	0.00039201	7.374e-05	5.21e-06	7.075e-05	0.0	0.00025734	7.517e-05	8.8e-07	694.25829196	699.51747852	708.97339256	0.55188142	0.12859898	-0.32265935
0.09439	33.39685	0.0003917	7.377e-05	5.22e-06	7.079e-05	-0.0	0.00025751	7.523e-05	8.8e-07	694.2865945	699.53284415	708.95740599	0.54902836	0.12833179	-0.32264677
0.09449	33.40593	0.0003914	7.381e-05	5.23e-06	7.082e-05	-0.0	0.00025768	7.53e-05	8.8e-07	694.31486254	699.54820552	708.9414695	0.54615837	0.12807111	-0.32263431
0.09459	33.41491	0.0003911	7.384e-05	5.24e-06	7.085e-05	-0.0	0.00025784	7.536e-05	8.8e-07	694.34309657	699.56356306	708.92558314	0.54329207	0.12780902	-0.32262183
0.09469	33.42379	0.00039081	7.387e-05	5.24e-06	7.088e-05	-0.0	0.000258	7.542e-05	8.8e-07	694.37129656	699.57891678	708.90974692	0.54042438	0.12754745	-0.32260936
0.09479	33.43257	0.00039052	7.39e-05	5.25e-06	7.091e-05	-0.0	0.00025816	7.548e-05	8.8e-07	694.399463	699.59426715	708.89396089	0.53753771	0.12729191	-0.322597
0.09489	33.44125	0.00039023	7.393e-05	5.26e-06	7.094e-05	0.0	0.00025832	7.554e-05	8.8e-07	694.42759682	699.60961521	708.87822523	0.53465294	0.12703588	-0.32258463
0.09499	33.44982	0.00038994	7.396e-05	5.27e-06	7.097e-05	0.0	0.00025848	7.56e-05	8.8e-07	694.455698	699.62496089	708.86253991	0.53176346	0.12678143	-0.32257229
0.09509	33.45829	0.00038966	7.4e-05	5.28e-06	7.1e-05	0.0	0.00025863	7.565e-05	8.8e-07	694.48376687	699.64030453	708.84690499	0.52886747	0.126529	-0.32255999
0.09519	33.46665	0.00038938	7.403e-05	5.29e-06	7.103e-05	0.0	0.00025878	7.571e-05	8.8e-07	694.51180399	699.65564683	708.83132057	0.52595837	0.12628021	-0.32254774
0.09529	33.47491	0.00038911	7.406e-05	5.29e-06	7.106e-05	0.0	0.00025894	7.577e-05	8.8e-07	694.53980995	699.6709885	708.81578681	0.52303848	0.12603427	-0.32253554
0.09539	33.48307	0.00038884	7.409e-05	5.3e-06	7.109e-05	0.0	0.00025908	7.582e-05	8.8e-07	694.56778518	699.68633015	708.80030382	0.52010819	0.12579096	-0.32252339
0.09549	33.49111	0.00038857	7.411e-05	5.31e-06	7.112e-05	0.0	0.00025923	7.588e-05	8.8e-07	694.59573012	699.70167238	708.78487172	0.51716697	0.12555031	-0.32251127
0.09559	33.49905	0.0003883	7.414e-05	5.32e-06	7.115e-05	0.0	0.00025938	7.593e-05	8.8e-07	694.62364516	699.71701581	708.76949067	0.51421388	0.12531242	-0.32249919
0.09569	33.50688	0.00038804	7.417e-05	5.32e-06	7.118e-05	-0.0	0.00025952	7.599e-05	8.8e-07	694.65153071	699.73236106	708.7541608	0.51124797	0.12507741	-0.32248715
0.09579	33.5146	0.00038779	7.42e-05	5.33e-06	7.12e-05	0.0	0.00025966	7.604e-05	8.8e-07	694.67938714	699.7477088	708.73888228	0.5082685	0.12484537	-0.32247516
0.09589	33.52221	0.00038753	7.423e-05	5.34e-06	7.123e-05	-0.0	0.0002598	7.609e-05	8.8e-07	694.70721483	699.76305973	708.72365529	0.50527438	0.12461644	-0.3224632
0.09599	33.5297	0.00038728	7.425e-05	5.35e-06	7.126e-05	0.0	0.00025994	7.614e-05	8.8e-07	694.73501414	699.77841456	708.70848002	0.50226457	0.12439074	-0.32245128
0.09609	33.53708	0.00038704	7.428e-05	5.35e-06	7.128e-05	0.0	0.00026007	7.62e-05	8.8e-07	694.76278539	699.79377405	708.69335666	0.49923794	0.12416839	-0.32243941
0.09619	33.54435	0.0003868	7.431e-05	5.36e-06	7.131e-05	-0.0	0.0002602	7.625e-05	8.8e-07	694.79052891	699.80913897	708.67828545	0.49619293	0.1239496	-0.32242757
0.09629	33.55151	0.00038656	7.433e-05	5.37e-06	7.134e-05	0.0	0.00026033	7.629e-05	8.8e-07	694.81824498	699.82451015	708.66326662	0.49312872	0.12373444	-0.32241578
0.09639	33.55854	0.00038632	7.436e-05	5.37e-06	7.136e-05	-0.0	0.00026046	7.634e-05	8.8e-07	694.84593387	699.83988843	708.64830044	0.49004372	0.12352313	-0.32240402
0.09649	33.56546	0.00038609	7.438e-05	5.38e-06	7.139e-05	0.0	0.00026059	7.639e-05	8.8e-07	694.87359581	699.85527471	708.63338718	0.4869364	0.12331584	-0.32239231
0.09659	33.57226	0.00038587	7.441e-05	5.39e-06	7.141e-05	-0.0	0.00026071	7.644e-05	8.8e-07	694.90123101	699.87066993	708.61852714	0.48380511	0.12311277	-0.32238064
0.09669	33.57894	0.00038564	7.443e-05	5.39e-06	7.143e-05	-0.0	0.00026084	7.648e-05	8.8e-07	694.92883963	699.88607508	708.60372066	0.48064762	0.12291418	-0.32236902
0.09679	33.5855	0.00038542	7.446e-05	5.4e-06	7.146e-05	0.0	0.00026096	7.653e-05	8.8e-07	694.95642178	699.90149118	708.58896808	0.47746257	0.12272025	-0.32235743
0.09689	33.59193	0.00038521	7.448e-05	5.41e-06	7.148e-05	-0.0	0.00026107	7.657e-05	8.8e-07	694.98397754	699.91691933	708.57426979	0.47424761	0.12253126	-0.32234589
0.09699	33.59824	0.000385	7.45e-05	5.41e-06	7.15e-05	0.0	0.00026119	7.662e-05	8.8e-07	695.01150691	699.93236067	708.5596262	0.4710004	0.12234749	-0.32233439
0.09709	33.60443	0.00038479	7.452e-05	5.42e-06	7.152e-05	-0.0	0.0002613	7.666e-05	8.8e-07	695.03900985	699.94781643	708.54503775	0.46771839	0.12216925	-0.32232294
0.09719	33.61048	0.00038459	7.455e-05	5.43e-06	7.154e-05	-0.0	0.00026141	7.67e-05	8.8e-07	695.06648622	699.96328788	708.53050494	0.46439816	0.12199695	-0.32231153
0.09729	33.61641	0.00038439	7.457e-05	5.43e-06	7.157e-05	0.0	0.00026152	7.674e-05	8.8e-07	695.0939358	699.97877641	708.5160283	0.46103722	0.1218309	-0.32230016
0.09739	33.6222	0.0003842	7.459e-05	5.44e-06	7.159e-05	0.0	0.00026163	7.678e-05	8.8e-07	695.12135827	699.99428345	708.50160839	0.4576311	0.12167164	-0.32228883
0.09749	33.62786	0.00038401	7.461e-05	5.44e-06	7.161e-05	0.0	0.00026173	7.682e-05	8.8e-07	695.14875323	700.00981055	708.48724584	0.45417698	0.1215195	-0.32227756
0.09759	33.63339	0.00038382	7.463e-05	5.45e-06	7.163e-05	0.0	0.00026183	7.686e-05	8.8e-07	695.17612012	700.02535935	708.47294133	0.45067052	0.12137503	-0.32226632
0.09769	33.63878	0.00038364	7.465e-05	5.45e-06	7.165e-05	0.0	0.00026193	7.69e-05	8.8e-07	695.20345823	700.04093164	708.45869562	0.4471095	0.12123848	-0.32225514
0.09779	33.64403	0.00038347	7.467e-05	5.46e-06	7.166e-05	-0.0	0.00026203	7.693e-05	8.8e-07	695.23076671	700.05652931	708.44450952	0.44348054	0.12111149	-0.322244
0.09789	33.64913	0.0003833	7.469e-05	5.46e-06	7.168e-05	-0.0	0.00026212	7.697e-05	8.8e-07	695.25804447	700.07215442	708.43038393	0.43978342	0.12099405	-0.32223291
0.09799	33.65409	0.00038313	7.47e-05	5.47e-06	7.17e-05	-0.0	0.00026221	7.7e-05	8.8e-07	695.28529017	700.08780914	708.41631984	0.43600952	0.12088723	-0.32222186
0.09809	33.65891	0.00038297	7.472e-05	5.47e-06	7.172e-05	-0.0	0.0002623	7.704e-05	8.8e-07	695.31250221	700.10349593	708.40231836	0.432151	0.12079197	-0.32221087
0.09819	33.66357	0.00038281	7.474e-05	5.48e-06	7.173e-05	-0.0	0.00026239	7.707e-05	8.8e-07	695.33967857	700.11921742	708.38838075	0.42820262	0.1207089	-0.32219993
0.09829	33.66808	0.00038266	7.475e-05	5.48e-06	7.175e-05	-0.0	0.00026247	7.71e-05	8.8e-07	695.36681693	700.13497644	708.37450834	0.42414221	0.12064067	-0.32218903
0.09839	33.67243	0.00038252	7.477e-05	5.49e-06	7.176e-05	-0.0	0.00026255	7.713e-05	8.8e-07	695.39391444	700.15077615	708.36070267	0.41996351	0.12058805	-0.32217819
0.09849	33.67662	0.00038238	7.478e-05	5.49e-06	7.178e-05	-0.0	0.00026263	7.716e-05	8.8e-07	695.4209676	700.16662004	708.34696549	0.41565106	0.12055286	-0.32216741
0.09859	33.68064	0.00038224	7.48e-05	5.5e-06	7.179e-05	-0.0	0.0002627	7.719e-05	8.8e-07	695.44797215	700.18251204	708.33329879	0.411197	0.12053605	-0.32215667
0.09869	33.6845	0.00038211	7.481e-05	5.5e-06	7.181e-05	-0.0	0.00026277	7.722e-05	8.8e-07	695.47492286	700.19845656	708.31970485	0.40655318	0.12054334	-0.322146
0.09879	33.68818	0.00038199	7.483e-05	5.5e-06	7.182e-05	-0.0	0.00026284	7.724e-05	8.8e-07	695.50181354	700.21445847	708.30618626	0.4017032	0.12057666	-0.32213539
0.09889	33.69168	0.00038187	7.484e-05	5.51e-06	7.183e-05	-0.0	0.00026291	7.727e-05	8.8e-07	695.52863659	700.23052334	708.292746	0.39663121	0.12063784	-0.32212483
0.09899	33.695	0.00038176	7.485e-05	5.51e-06	7.184e-05	-0.0	0.00026297	7.729e-05	8.8e-07	695.55538229	700.24665764	708.27938766	0.39127197	0.12073455	-0.32211435
0.09909	33.69812	0.00038165	7.486e-05	5.51e-06	7.186e-05	-0.0	0.00026303	7.731e-05	8.8e-07	695.58203808	700.26286907	708.26611559	0.3855682	0.12087343	-0.32210392
0.09919	33.70104	0.00038155	7.487e-05	5.52e-06	7.187e-05	-0.0	0.00026308	7.733e-05	8.8e-07	695.60858792	700.27916677	708.25293509	0.37943143	0.1210647	-0.32209358
0.09929	33.70375	0.00038146	7.488e-05	5.52e-06	7.188e-05	-0.0	0.00026313	7.735e-05	8.8e-07	695.63501082	700.2955618	708.23985273	0.3727739	0.12131839	-0.32208331
0.09939	33.70623	0.00038138	7.489e-05	5.52e-06	7.188e-05	-0.0	0.00026318	7.737e-05	8.8e-07	695.66127924	700.31206763	708.22687673	0.36545005	0.12165101	-0.32207312
0.09949	33.70849	0.0003813	7.49e-05	5.52e-06	7.189e-05	-0.0	0.00026322	7.739e-05	8.8e-07	695.68735401	700.32870175	708.21401809	0.35718616	0.12209335	-0.32206302
0.09959	33.71049	0.00038124	7.491e-05	5.53e-06	7.19e-05	-0.0	0.00026326	7.74e-05	8.8e-07	695.71317726	700.34548781	708.20129223	0.34760026	0.12268769	-0.32205304
0.09969	33.71221	0.00038118	7.491e-05	5.53e-06	7.191e-05	-0.0	0.00026329	7.741e-05	8.8e-07	695.73865989	700.36245907	708.18872165	0.33600751	0.12350871	-0.32204317
0.09979	33.71362	0.00038113	7.492e-05	5.53e-06	7.191e-05	-0.0	0.00026331	7.742e-05	8.8e-07	695.76364574	700.3796678	708.17634349	0.32081439	0.12472652	-0.32203346
0.09989	33.71467	0.00038109	7.492e-05	5.53e-06	7.191e-05	-0.0	0.00026333	7.743e-05	8.8e-07	695.78780399	700.39721139	708.16423149	0.29739287	0.12681869	-0.32202396
0.09999	33.71523	0.00038107	7.492e-05	5.53e-06	7.192e-05	-0.0	0.00026334	7.743e-05	8.8e-07	695.80986987	700.41539041	708.1526434	0.19485876	0.13596376	-0.3220149
0.10001	33.71524	0.00038107	7.492e-05	5.53e-06	7.192e-05	-0.0	0.00026334	7.743e-05	8.8e-07	695.81248744	700.41933515	708.15067275	719.88786204	28.83681875	34.45176162
