# Supplementary material for: Dataset for the simulated biomass pyrolysis in rotary kilns with varying particle residence time distributions
Source: Data Brief. 2021 Nov 23;39:107603. doi: 10.1016/j.dib.2021.107603 (PMC8633881; doi:10.1016/j.dib.2021.107603)
Supplement: Supplementary Data S1 — Supplementary Raw Research Data. This is open data under the CC BY license http://creativecommons.org/licenses/by/4.0/ [file mmc1.zip › supplementary/0/logFiles/log_Pe50]

l,m	Tau,s	F_w,kg/s	F_is,kg/s	F_c,kg/s	F_rt,kg/s	F_w_wet,kg/s	F_it,kg/s	F_g,kg/s	F_H2O_g,kg/s	T_b,K	T_g,K	T_w,K	q_bed,kW/m	q_gas,kW/m	q_loss,kW/m
1e-05	0.00276	0.0	0.0	0.0	0.0	0.00087529	0.0	0.0	0.0	298.35682083	299.27003696	833.09200411	32.58548939	3.31870453	-0.42011971
0.0001	0.05239	0.0	0.0	0.0	0.0	0.00087529	0.0	0.0	0.0	300.21306214	309.3119604	832.57121458	32.45686712	3.30057668	-0.41971077
0.0002	0.10749	0.0	0.0	0.0	0.0	0.00087529	0.0	0.0	0.0	302.26474109	320.3862978	831.9950417	32.31464888	3.27926213	-0.41925835
0.0003	0.16257	0.0	0.0	0.0	0.0	0.00087529	0.0	0.0	0.0	304.30512168	331.36926183	831.42148955	32.17315929	3.25671191	-0.41880798
0.0004	0.2176	0.0	0.0	0.0	0.0	0.00087529	0.0	0.0	0.0	306.33428786	342.25705349	830.85056666	32.03239674	3.23286027	-0.41835968
0.0005	0.2726	0.0	0.0	0.0	0.0	0.00087529	0.0	0.0	0.0	308.35232301	353.04579699	830.28228202	31.8923592	3.20769786	-0.41791346
0.0006	0.32757	0.0	0.0	0.0	0.0	0.00087529	0.0	0.0	0.0	310.35930952	363.73150994	829.71664535	31.75304251	3.18117278	-0.41746932
0.0007	0.38249	0.0	0.0	0.0	0.0	0.00087529	0.0	0.0	0.0	312.3553287	374.31011501	829.153667	31.61444832	3.15330297	-0.41702727
0.0008	0.43739	0.0	0.0	0.0	0.0	0.00087529	0.0	0.0	0.0	314.34046283	384.77762837	828.5933567	31.47657731	3.12409706	-0.41658729
0.0009	0.49224	0.0	0.0	0.0	0.0	0.00087529	0.0	0.0	0.0	316.31479129	395.12987843	828.03572563	31.33940992	3.09340662	-0.41614946
0.001	0.54706	0.0	0.0	0.0	0.0	0.00087529	0.0	0.0	0.0	318.27839446	405.36276843	827.48078442	31.20296526	3.06138417	-0.41571371
0.0011	0.60185	0.0	0.0	0.0	0.0	0.00087529	0.0	0.0	0.0	320.23135264	415.47222409	826.92854362	31.06722368	3.02794398	-0.41528009
0.0012	0.6566	0.0	0.0	0.0	0.0	0.00087529	0.0	0.0	0.0	322.17374236	425.45409359	826.37901486	30.93219004	2.99309937	-0.41484859
0.0013	0.71131	0.0	0.0	0.0	0.0	0.00087529	0.0	0.0	0.0	324.10564247	435.30426286	825.83220916	30.79785999	2.9568385	-0.41441923
0.0014	0.76599	0.0	0.0	0.0	0.0	0.00087529	0.0	0.0	0.0	326.02712959	445.01870164	825.28813754	30.66421708	2.91922891	-0.41399202
0.0015	0.82063	0.0	0.0	0.0	0.0	0.00087529	0.0	0.0	0.0	327.93827911	454.59346634	824.74681087	30.53126886	2.88020646	-0.41356697
0.0016	0.87523	0.0	0.0	0.0	0.0	0.00087529	0.0	0.0	0.0	329.83916643	464.02450628	824.20824051	30.39900726	2.83979482	-0.41314409
0.0017	0.9298	0.0	0.0	0.0	0.0	0.00087529	0.0	0.0	0.0	331.72986549	473.308201	823.67243599	30.26741326	2.7981861	-0.41272337
0.0018	0.98433	0.0	0.0	0.0	0.0	0.00087529	0.0	0.0	0.0	333.61044958	482.44076536	823.13940779	30.13649659	2.75519931	-0.41230485
0.0019	1.03883	0.0	0.0	0.0	0.0	0.00087529	0.0	0.0	0.0	335.48099109	491.41858269	822.60916571	30.00623887	2.71103809	-0.4118885
0.002	1.09329	0.0	0.0	0.0	0.0	0.00087529	0.0	0.0	0.0	337.34156145	500.23847683	822.08171755	29.87663877	2.66565419	-0.41147436
0.0021	1.14771	0.0	0.0	0.0	0.0	0.00087529	0.0	0.0	0.0	339.19223126	508.89706571	821.55707232	29.74768837	2.6191019	-0.41106242
0.0022	1.2021	0.0	0.0	0.0	0.0	0.00087529	0.0	0.0	0.0	341.0330701	517.39140414	821.03523699	29.61936985	2.57157752	-0.41065268
0.0023	1.25646	0.0	0.0	0.0	0.0	0.00087529	0.0	0.0	0.0	342.86414656	525.7187588	820.51621768	29.49168557	2.52298487	-0.41024515
0.0024	1.31077	0.0	0.0	0.0	0.0	0.00087529	0.0	0.0	0.0	344.68552847	533.87640721	820.00002062	29.36461817	2.47350761	-0.40983983
0.0025	1.36505	0.0	0.0	0.0	0.0	0.00087529	0.0	0.0	0.0	346.49728214	541.86232878	819.48664868	29.23816058	2.42318688	-0.40943674
0.0026	1.4193	0.0	0.0	0.0	0.0	0.00087529	0.0	0.0	0.0	348.29947339	549.67430804	818.97610589	29.11230563	2.37206537	-0.40903586
0.0027	1.4735	0.0	0.0	0.0	0.0	0.00087529	0.0	0.0	0.0	350.09216698	557.31043707	818.46839492	28.98704448	2.32020821	-0.40863722
0.0028	1.52768	0.0	0.0	0.0	0.0	0.00087529	0.0	0.0	0.0	351.8754267	564.76899962	817.96351766	28.86236904	2.26767049	-0.40824081
0.0029	1.58181	0.0	0.0	0.0	0.0	0.00087529	0.0	0.0	0.0	353.64931487	572.04902425	817.46147233	28.73824437	2.2148864	-0.40784658
0.003	1.63591	0.0	0.0	0.0	0.0	0.00087529	0.0	0.0	0.0	355.41389304	579.14952166	816.96225745	28.61469214	2.16149117	-0.40745461
0.0031	1.68998	0.0	0.0	0.0	0.0	0.00087529	0.0	0.0	0.0	357.16922204	586.06953502	816.46587157	28.49169204	2.10771237	-0.40706486
0.0032	1.744	0.0	0.0	0.0	0.0	0.00087529	0.0	0.0	0.0	358.91536155	592.8084843	815.97231152	28.3692347	2.0536238	-0.40667735
0.0033	1.79799	0.0	0.0	0.0	0.0	0.00087529	0.0	0.0	0.0	360.65237015	599.36625149	815.48157181	28.24729632	1.99954051	-0.40629201
0.0034	1.85195	0.0	0.0	0.0	0.0	0.00087529	0.0	0.0	0.0	362.38030534	605.74318906	814.99364463	28.12588221	1.94529093	-0.4059089
0.0035	1.90587	0.0	0.0	0.0	0.0	0.00087529	0.0	0.0	0.0	364.09922384	611.93949779	814.5085233	28.00497656	1.89105705	-0.405528
0.0036	1.95975	0.0	0.0	0.0	0.0	0.00087528	0.0	0.0	0.0	365.80918127	617.95584818	814.02619881	27.88456875	1.83693435	-0.40514931
0.0037	2.0136	1e-08	0.0	0.0	0.0	0.00087528	0.0	0.0	0.0	367.51023234	623.79318216	813.54666088	27.76465468	1.78297783	-0.40477279
0.0038	2.06741	1e-08	0.0	0.0	0.0	0.00087528	0.0	0.0	0.0	369.20243144	629.45256186	813.06989841	27.64521772	1.72932336	-0.40439845
0.0039	2.12118	1e-08	0.0	0.0	0.0	0.00087528	0.0	0.0	0.0	370.88583121	634.93555269	812.59589825	27.52624977	1.6760535	-0.40402629
0.004	2.17492	1e-08	0.0	0.0	0.0	0.00087528	0.0	0.0	0.0	372.56048364	640.24392957	812.1246461	27.40774075	1.62326459	-0.40365628
0.0041	2.22862	1e-08	0.0	0.0	0.0	0.00087528	0.0	0.0	0.0	374.22643984	645.37975558	811.65612632	27.28968054	1.57105403	-0.40328842
0.0042	2.28228	1e-08	0.0	0.0	0.0	0.00087528	0.0	0.0	0.0	375.88375101	650.34472947	811.19032503	27.17208806	1.5191683	-0.40292269
0.0043	2.33591	1e-08	0.0	0.0	0.0	0.00087528	0.0	0.0	0.0	377.53246666	655.14136888	810.72722437	27.05491976	1.46811306	-0.40255909
0.0044	2.3895	1e-08	0.0	0.0	0.0	0.00087528	0.0	0.0	0.0	379.1726356	659.77233396	810.26680578	26.93818029	1.41780997	-0.40219758
0.0045	2.44306	2e-08	0.0	0.0	0.0	0.00087527	0.0	0.0	0.0	380.80430601	664.24044615	809.80904989	26.82186181	1.36833342	-0.40183816
0.0046	2.49658	2e-08	0.0	0.0	0.0	0.00087527	0.0	0.0	0.0	382.42752587	668.54834702	809.35393828	26.70597989	1.31946174	-0.40148083
0.0047	2.55006	2e-08	0.0	0.0	0.0	0.00087527	0.0	0.0	0.0	384.04234245	672.69887061	808.90145155	26.59050225	1.271582	-0.40112556
0.0048	2.60351	2e-08	0.0	0.0	0.0	0.00087527	0.0	0.0	0.0	385.64880196	676.69530636	808.45156799	26.47543277	1.22462322	-0.40077232
0.0049	2.65692	3e-08	0.0	0.0	0.0	0.00087526	0.0	0.0	0.0	387.24695029	680.5409039	808.0042661	26.36076657	1.17862701	-0.4004211
0.005	2.7103	3e-08	0.0	0.0	0.0	0.00087526	0.0	0.0	0.0	388.83683279	684.2389653	807.55952411	26.24650404	1.1335525	-0.40007191
0.0051	2.76363	3e-08	0.0	0.0	0.0	0.00087526	0.0	0.0	0.0	390.41849446	687.79276211	807.1173205	26.13263641	1.08950917	-0.3997247
0.0052	2.81693	4e-08	0.0	0.0	0.0	0.00087525	0.0	0.0	0.0	391.99197961	691.20580875	806.67763234	26.01916218	1.04649195	-0.39937946
0.0053	2.8702	4e-08	0.0	0.0	0.0	0.00087525	0.0	0.0	0.0	393.55733223	694.48159761	806.24043684	25.90607862	1.00451785	-0.39903618
0.0054	2.92343	5e-08	0.0	0.0	0.0	0.00087524	0.0	0.0	0.0	395.11459587	697.62365941	805.80571097	25.79337858	0.96364425	-0.39869485
0.0055	2.97662	5e-08	0.0	0.0	0.0	0.00087524	0.0	0.0	0.0	396.66381326	700.63576263	805.37343072	25.6810643	0.92384129	-0.39835543
0.0056	3.02978	6e-08	0.0	0.0	0.0	0.00087523	0.0	0.0	0.0	398.20502726	703.52144391	804.94357293	25.56913248	0.88512959	-0.39801792
0.0057	3.08289	7e-08	0.0	0.0	0.0	0.00087522	0.0	0.0	0.0	399.7382802	706.28433263	804.51611403	25.45758156	0.8475132	-0.39768229
0.0058	3.13598	7e-08	0.0	0.0	0.0	0.00087521	0.0	0.0	0.0	401.26361412	708.92805201	804.09103043	25.34641037	0.810992	-0.39734852
0.0059	3.18902	8e-08	0.0	0.0	0.0	0.00087521	0.0	0.0	0.0	402.78107059	711.4562576	803.66829842	25.23561487	0.77558548	-0.39701661
0.006	3.24203	9e-08	0.0	0.0	0.0	0.0008752	0.0	0.0	0.0	404.29069101	713.87254496	803.24789447	25.12519834	0.74125839	-0.39668651
0.0061	3.29501	1e-07	0.0	0.0	0.0	0.00087519	0.0	0.0	0.0	405.79251653	716.18046192	802.82979527	25.01515915	0.70800988	-0.39635823
0.0062	3.34794	1.2e-07	0.0	0.0	0.0	0.00087517	0.0	0.0	0.0	407.28658806	718.38351511	802.41397764	24.90549743	0.67582502	-0.39603173
0.0063	3.40084	1.3e-07	0.0	0.0	0.0	0.00087516	0.0	0.0	0.0	408.77294605	720.48525854	802.00041821	24.79620485	0.64477134	-0.39570702
0.0064	3.45371	1.4e-07	0.0	0.0	0.0	0.00087515	0.0	0.0	0.0	410.25163063	722.48924069	801.58909363	24.68729137	0.61473671	-0.39538405
0.0065	3.50653	1.6e-07	0.0	0.0	0.0	0.00087513	0.0	0.0	0.0	411.72268208	724.39878124	801.1799815	24.57875412	0.58573443	-0.39506283
0.0066	3.55933	1.7e-07	0.0	0.0	0.0	0.00087511	0.0	0.0	0.0	413.18614034	726.21719678	800.77305949	24.4705938	0.5577421	-0.39474331
0.0067	3.61208	1.9e-07	0.0	0.0	0.0	0.0008751	0.0	0.0	0.0	414.6420451	727.9477561	800.36830545	24.36280567	0.53079263	-0.39442551
0.0068	3.6648	2.1e-07	0.0	0.0	0.0	0.00087508	0.0	0.0	0.0	416.09043555	729.59380433	799.9656969	24.25539628	0.50480373	-0.39410938
0.0069	3.71748	2.4e-07	0.0	0.0	0.0	0.00087505	0.0	0.0	0.0	417.53135116	731.15838835	799.56521267	24.14836474	0.47976837	-0.39379493
0.007	3.77012	2.6e-07	0.0	0.0	0.0	0.00087503	0.0	0.0	0.0	418.96483111	732.64454226	799.1668317	24.04171222	0.45565841	-0.39348212
0.0071	3.82273	2.9e-07	0.0	0.0	0.0	0.000875	0.0	0.0	0.0	420.3909144	734.05520259	798.77053335	23.9354379	0.43246697	-0.39317094
0.0072	3.8753	3.1e-07	0.0	0.0	0.0	0.00087497	0.0	0.0	0.0	421.80963939	735.39349305	798.37629611	23.82953658	0.41023439	-0.3928614
0.0073	3.92783	3.5e-07	0.0	0.0	0.0	0.00087494	0.0	0.0	0.0	423.22104481	736.66215767	797.98410022	23.72401912	0.38882708	-0.39255344
0.0074	3.98033	3.8e-07	0.0	0.0	0.0	0.00087491	0.0	0.0	0.0	424.62516912	737.8639216	797.59392604	23.61888288	0.36825739	-0.39224708
0.0075	4.03279	4.2e-07	0.0	0.0	0.0	0.00087487	0.0	0.0	0.0	426.02205061	739.00142743	797.20575428	23.51412911	0.34849541	-0.39194229
0.0076	4.08522	4.5e-07	0.0	0.0	0.0	0.00087483	0.0	0.0	0.0	427.41172721	740.07734731	796.81956552	23.40975148	0.32959669	-0.39163905
0.0077	4.1376	5e-07	0.0	0.0	0.0	0.00087479	0.0	0.0	0.0	428.79423676	741.09422506	796.43534095	23.30575989	0.31143348	-0.39133736
0.0078	4.18995	5.4e-07	0.0	0.0	0.0	0.00087474	0.0	0.0	0.0	430.16961712	742.05444191	796.05306252	23.20215222	0.29401344	-0.39103719
0.0079	4.24227	5.9e-07	0.0	0.0	0.0	0.00087469	0.0	0.0	0.0	431.53790589	742.96033015	795.6727124	23.09892955	0.27730819	-0.39073854
0.008	4.29455	6.5e-07	0.0	0.0	0.0	0.00087464	0.0	0.0	0.0	432.89914046	743.81418603	795.29427296	22.99608772	0.26134944	-0.39044139
0.0081	4.34679	7.1e-07	0.0	0.0	0.0	0.00087458	0.0	0.0	0.0	434.25335791	744.61830038	794.91772656	22.89363317	0.24604696	-0.39014572
0.0082	4.39899	7.7e-07	0.0	0.0	0.0	0.00087452	0.0	0.0	0.0	435.60059543	745.37473868	794.54305665	22.79156477	0.23139736	-0.38985153
0.0083	4.45116	8.4e-07	0.0	0.0	0.0	0.00087445	0.0	0.0	0.0	436.94088996	746.08554181	794.1702468	22.68988328	0.21737548	-0.3895588
0.0084	4.50329	9.1e-07	0.0	0.0	0.0	0.00087438	0.0	0.0	0.0	438.27427828	746.75267614	793.79928095	22.58858739	0.20398089	-0.38926752
0.0085	4.55538	9.9e-07	0.0	0.0	0.0	0.0008743	0.0	0.0	0.0	439.60079683	747.37811373	793.43014297	22.48767966	0.19116667	-0.38897767
0.0086	4.60744	1.07e-06	0.0	0.0	0.0	0.00087421	0.0	0.0	0.0	440.9204821	747.96365056	793.06281762	22.38716004	0.17891721	-0.38868924
0.0087	4.65946	1.16e-06	0.0	0.0	0.0	0.00087412	0.0	0.0	0.0	442.23337036	748.51104486	792.69728982	22.28702904	0.16720984	-0.38840222
0.0088	4.71144	1.26e-06	0.0	0.0	0.0	0.00087403	0.0	0.0	0.0	443.53949768	749.02198227	792.33354487	22.18728718	0.15602199	-0.38811661
0.0089	4.76339	1.36e-06	0.0	0.0	0.0	0.00087392	0.0	0.0	0.0	444.83889989	749.49813368	791.9715681	22.08793217	0.14536453	-0.38783238
0.009	4.8153	1.48e-06	0.0	0.0	0.0	0.00087381	0.0	0.0	0.0	446.13161273	749.9410596	791.61134542	21.98896764	0.13517721	-0.38754953
0.0091	4.86717	1.59e-06	0.0	0.0	0.0	0.00087369	0.0	0.0	0.0	447.41767176	750.35225542	791.25286303	21.89039264	0.12545455	-0.38726805
0.0092	4.919	1.72e-06	0.0	0.0	0.0	0.00087356	0.0	0.0	0.0	448.69711234	750.73316139	790.89610742	21.7922074	0.11617714	-0.38698792
0.0093	4.9708	1.86e-06	0.0	0.0	0.0	0.00087343	0.0	0.0	0.0	449.96996964	751.08516971	790.5410653	21.69441124	0.10733768	-0.38670913
0.0094	5.02256	2e-06	0.0	0.0	0.0	0.00087328	0.0	0.0	0.0	451.23627866	751.40961653	790.18772367	21.59700519	0.09890508	-0.38643169
0.0095	5.07429	2.16e-06	0.0	0.0	0.0	0.00087313	0.0	0.0	0.0	452.49607421	751.70776658	789.83606988	21.49998895	0.09086655	-0.38615556
0.0096	5.12598	2.32e-06	0.0	0.0	0.0	0.00087296	0.0	0.0	0.0	453.74939092	751.98083682	789.48609152	21.40336251	0.08320524	-0.38588076
0.0097	5.17763	2.5e-06	0.0	0.0	0.0	0.00087279	0.0	0.0	0.0	454.99626324	752.22999564	789.13777643	21.3071253	0.07591215	-0.38560725
0.0098	5.22924	2.69e-06	0.0	0.0	0.0	0.0008726	0.0	0.0	0.0	456.23672538	752.45637488	788.7911126	21.21127769	0.06896441	-0.38533505
0.0099	5.28082	2.89e-06	0.0	0.0	0.0	0.0008724	0.0	0.0	0.0	457.47081141	752.66103832	788.44608842	21.1158193	0.06234978	-0.38506413
0.01	5.33236	3.1e-06	0.0	0.0	0.0	0.00087219	0.0	0.0	0.0	458.69855518	752.84501103	788.10269242	21.02074988	0.05605411	-0.38479449
0.0101	5.38386	3.32e-06	0.0	0.0	0.0	0.00087196	0.0	0.0	0.0	459.91999035	753.00927381	787.7609134	20.92606939	0.05006364	-0.38452612
0.0102	5.43533	3.56e-06	0.0	0.0	0.0	0.00087172	0.0	0.0	0.0	461.13515042	753.15475754	787.42074035	20.83177723	0.0443655	-0.38425901
0.0103	5.48676	3.82e-06	0.0	0.0	0.0	0.00087147	0.0	0.0	0.0	462.34406862	753.28236162	787.08216248	20.73787303	0.0389472	-0.38399315
0.0104	5.53815	4.09e-06	0.0	0.0	0.0	0.0008712	0.0	0.0	0.0	463.54677802	753.39294344	786.74516921	20.64435635	0.03379679	-0.38372854
0.0105	5.5895	4.37e-06	0.0	0.0	0.0	0.00087091	0.0	0.0	0.0	464.74331149	753.48732326	786.40975014	20.55122667	0.02890289	-0.38346516
0.0106	5.64082	4.67e-06	0.0	0.0	0.0	0.00087061	0.0	0.0	0.0	465.93370166	753.56628614	786.07589506	20.45848345	0.02425466	-0.38320301
0.0107	5.6921	4.99e-06	0.0	0.0	0.0	0.00087029	0.0	0.0	0.0	467.11798099	753.63058375	785.74359395	20.36612606	0.01984183	-0.38294209
0.0108	5.74335	5.33e-06	0.0	0.0	0.0	0.00086995	0.0	0.0	1e-08	468.2961817	753.68093627	785.41283695	20.27415384	0.01565466	-0.38268238
0.0109	5.79455	5.69e-06	0.0	0.0	0.0	0.00086959	0.0	0.0	1e-08	469.4683359	753.71799914	785.08361446	20.18256957	0.01166443	-0.38242384
0.011	5.84572	6.07e-06	0.0	0.0	0.0	0.00086922	0.0	0.0	1e-08	470.6344755	753.74239568	784.75591706	20.0913675	0.00789033	-0.38216653
0.0111	5.89686	6.47e-06	0.0	0.0	0.0	0.00086882	0.0	0.0	1e-08	471.79463204	753.75478041	784.4297353	20.00054882	0.00431303	-0.3819104
0.0112	5.94795	6.89e-06	0.0	0.0	0.0	0.0008684	0.0	0.0	1e-08	472.94883692	753.75575166	784.10505996	19.91011273	0.00092462	-0.38165546
0.0113	5.99901	7.33e-06	0.0	0.0	0.0	0.00086795	0.0	0.0	1e-08	474.09712133	753.74588384	783.78188198	19.82005835	-0.00228224	-0.3814017
0.0114	6.05003	7.8e-06	0.0	0.0	0.0	0.00086748	0.0	0.0	1e-08	475.23951625	753.72572916	783.46019238	19.73038478	-0.00531437	-0.38114911
0.0115	6.10101	8.29e-06	0.0	0.0	0.0	0.00086699	0.0	0.0	1e-08	476.37605242	753.69581944	783.13998235	19.64109105	-0.00817805	-0.38089768
0.0116	6.15196	8.81e-06	0.0	0.0	0.0	0.00086647	0.0	0.0	1e-08	477.50676037	753.65666789	782.82124316	19.55217725	-0.01088698	-0.38064741
0.0117	6.20287	9.36e-06	0.0	0.0	0.0	0.00086592	0.0	0.0	1e-08	478.63167068	753.60865494	782.50396662	19.4636452	-0.01346786	-0.38039827
0.0118	6.25374	9.93e-06	0.0	0.0	0.0	0.00086535	0.0	0.0	1e-08	479.7508134	753.55226936	782.18814419	19.37548921	-0.01589138	-0.38015029
0.0119	6.30458	1.053e-05	0.0	0.0	0.0	0.00086474	0.0	0.0	1e-08	480.86421849	753.48794308	781.87376756	19.28771038	-0.01817841	-0.37990344
0.012	6.35537	1.117e-05	0.0	0.0	0.0	0.00086411	0.0	0.0	1e-08	481.97191567	753.41608242	781.56082857	19.20030782	-0.02033494	-0.37965772
0.0121	6.40613	1.184e-05	0.0	0.0	0.0	0.00086344	0.0	0.0	1e-08	483.07393448	753.33707456	781.24931917	19.11328094	-0.02237105	-0.37941312
0.0122	6.45686	1.253e-05	0.0	0.0	0.0	0.00086274	0.0	0.0	1e-08	484.17030428	753.2512721	780.93923149	19.02662848	-0.02428764	-0.37916963
0.0123	6.50754	1.327e-05	0.0	0.0	0.0	0.00086201	0.0	0.0	1e-08	485.26105419	753.15902984	780.63055765	18.94034963	-0.02609156	-0.37892726
0.0124	6.55819	1.404e-05	0.0	0.0	0.0	0.00086124	0.0	0.0	1e-08	486.34621313	753.06067847	780.32328993	18.85444342	-0.02778782	-0.37868599
0.0125	6.6088	1.484e-05	0.0	0.0	0.0	0.00086043	0.0	0.0	1e-08	487.4258098	752.95653263	780.01742068	18.7689089	-0.02938117	-0.37844581
0.0126	6.65938	1.569e-05	0.0	0.0	0.0	0.00085959	0.0	0.0	2e-08	488.49987272	752.84689236	779.71294234	18.68374467	-0.03087591	-0.37820673
0.0127	6.70991	1.657e-05	0.0	0.0	0.0	0.0008587	0.0	0.0	2e-08	489.56843018	752.73205167	779.40984747	18.59895012	-0.03227628	-0.37796873
0.0128	6.76041	1.749e-05	0.0	0.0	0.0	0.00085778	0.0	0.0	2e-08	490.63151029	752.6122815	779.10812866	18.51452403	-0.03358604	-0.37773181
0.0129	6.81088	1.846e-05	0.0	0.0	0.0	0.00085681	0.0	0.0	2e-08	491.68914093	752.48784483	778.80777861	18.43046533	-0.03480869	-0.37749597
0.013	6.8613	1.947e-05	0.0	0.0	0.0	0.0008558	0.0	0.0	2e-08	492.74134978	752.3589939	778.50879009	18.3467729	-0.03594743	-0.3772612
0.0131	6.91169	2.052e-05	0.0	0.0	0.0	0.00085474	0.0	0.0	2e-08	493.78816435	752.22596828	778.21115592	18.26344624	-0.03701237	-0.37702749
0.0132	6.96204	2.163e-05	0.0	0.0	0.0	0.00085364	0.0	0.0	2e-08	494.82961199	752.08897695	777.91486912	18.18048351	-0.03799854	-0.37679484
0.0133	7.01235	2.278e-05	0.0	0.0	0.0	0.00085249	0.0	0.0	2e-08	495.86571975	751.94824906	777.61992263	18.09788382	-0.03891142	-0.37656324
0.0134	7.06262	2.398e-05	0.0	0.0	0.0	0.00085129	0.0	0.0	2e-08	496.89651455	751.80399442	777.32630949	18.01564601	-0.0397536	-0.37633269
0.0135	7.11286	2.523e-05	0.0	0.0	0.0	0.00085004	0.0	0.0	3e-08	497.92202307	751.65641524	777.0340228	17.9337689	-0.04052738	-0.37610318
0.0136	7.16306	2.653e-05	0.0	0.0	0.0	0.00084873	0.0	0.0	3e-08	498.94227185	751.50569911	776.74305577	17.85225261	-0.04124637	-0.3758747
0.0137	7.21322	2.789e-05	0.0	0.0	0.0	0.00084737	0.0	0.0	3e-08	499.95728733	751.35199576	776.45340175	17.77109452	-0.04190002	-0.37564726
0.0138	7.26335	2.93e-05	0.0	0.0	0.0	0.00084596	0.0	0.0	3e-08	500.96709561	751.19549351	776.16505399	17.69029399	-0.04249512	-0.37542084
0.0139	7.31344	3.077e-05	0.0	0.0	0.0	0.00084448	0.0	0.0	3e-08	501.97172265	751.03635582	775.87800586	17.60984987	-0.0430339	-0.37519545
0.014	7.36349	3.23e-05	0.0	0.0	0.0	0.00084295	0.0	0.0	3e-08	502.97119425	750.87473941	775.59225078	17.529761	-0.04351841	-0.37497107
0.0141	7.4135	3.39e-05	0.0	0.0	0.0	0.00084136	0.0	0.0	3e-08	503.96553604	750.71078849	775.30778224	17.45002702	-0.04395797	-0.3747477
0.0142	7.46348	3.555e-05	0.0	0.0	0.0	0.0008397	0.0	0.0	4e-08	504.95477354	750.544626	775.02459385	17.37064585	-0.04434611	-0.37452533
0.0143	7.51341	3.727e-05	0.0	0.0	0.0	0.00083798	0.0	0.0	4e-08	505.93893199	750.37639352	774.74267918	17.2916167	-0.04468779	-0.37430397
0.0144	7.56331	3.905e-05	0.0	0.0	0.0	0.00083619	0.0	0.0	4e-08	506.91803652	750.20621646	774.46203187	17.21293841	-0.04498495	-0.3740836
0.0145	7.61318	4.091e-05	0.0	0.0	0.0	0.00083434	0.0	0.0	4e-08	507.89211206	750.03421435	774.18264561	17.13460984	-0.04523937	-0.37386422
0.0146	7.663	4.283e-05	0.0	0.0	0.0	0.00083242	0.0	0.0	4e-08	508.86118343	749.86049944	773.90451416	17.05662992	-0.04545501	-0.37364583
0.0147	7.71279	4.482e-05	0.0	0.0	0.0	0.00083042	0.0	0.0	4e-08	509.82527531	749.6851763	773.62763132	16.97899741	-0.04563082	-0.37342841
0.0148	7.76254	4.689e-05	0.0	0.0	0.0	0.00082835	0.0	0.0	5e-08	510.78441216	749.50834943	773.35199093	16.90171118	-0.0457693	-0.37321197
0.0149	7.81225	4.903e-05	0.0	0.0	0.0	0.00082621	0.0	0.0	5e-08	511.73861833	749.33011662	773.07758686	16.82477008	-0.0458719	-0.37299651
0.015	7.86192	5.124e-05	0.0	0.0	0.0	0.00082399	0.0	0.0	5e-08	512.687918	749.1505714	772.80441304	16.74817293	-0.04593995	-0.372782
0.0151	7.91156	5.354e-05	0.0	0.0	0.0	0.0008217	0.0	0.0	5e-08	513.63233524	748.96980156	772.53246345	16.67191858	-0.0459768	-0.37256846
0.0152	7.96116	5.591e-05	0.0	0.0	0.0	0.00081932	0.0	0.0	6e-08	514.57189401	748.78788998	772.26173209	16.59600584	-0.04598112	-0.37235588
0.0153	8.01072	5.837e-05	0.0	0.0	0.0	0.00081686	0.0	0.0	6e-08	515.50661808	748.60491946	771.99221301	16.52043354	-0.04595495	-0.37214425
0.0154	8.06024	6.09e-05	0.0	0.0	0.0	0.00081432	0.0	0.0	6e-08	516.43653109	748.42096816	771.72390029	16.4452005	-0.0458993	-0.37193356
0.0155	8.10973	6.353e-05	0.0	0.0	0.0	0.0008117	0.0	0.0	6e-08	517.36165657	748.23611144	771.45678804	16.37030552	-0.04581512	-0.37172382
0.0156	8.15918	6.623e-05	0.0	0.0	0.0	0.00080899	0.0	0.0	7e-08	518.28201797	748.05041646	771.19087044	16.2957477	-0.04570766	-0.37151501
0.0157	8.20859	6.903e-05	0.0	0.0	0.0	0.00080619	0.0	0.0	7e-08	519.19763863	747.86394651	770.92614171	16.2215255	-0.0455725	-0.37130714
0.0158	8.25796	7.192e-05	0.0	0.0	0.0	0.0008033	0.0	0.0	7e-08	520.10854172	747.67677003	770.66259606	16.14763788	-0.04541244	-0.3711002
0.0159	8.3073	7.489e-05	0.0	0.0	0.0	0.00080032	0.0	0.0	7e-08	521.01475032	747.48894952	770.40022774	16.07408363	-0.0452283	-0.37089418
0.016	8.35659	7.796e-05	0.0	0.0	0.0	0.00079725	0.0	0.0	8e-08	521.91628741	747.30054541	770.13903107	16.00086156	-0.04502084	-0.37068909
0.0161	8.40585	8.112e-05	0.0	0.0	0.0	0.00079408	0.0	0.0	8e-08	522.81317593	747.11160905	769.87900038	15.92797081	-0.04479533	-0.3704849
0.0162	8.45508	8.438e-05	0.0	0.0	0.0	0.00079082	0.0	0.0	8e-08	523.70543872	746.9221907	769.62013007	15.85540978	-0.04454691	-0.37028163
0.0163	8.50426	8.773e-05	0.0	0.0	0.0	0.00078747	0.0	0.0	9e-08	524.59309847	746.73234505	769.36241453	15.78317746	-0.04427841	-0.37007927
0.0164	8.55341	9.118e-05	0.0	0.0	0.0	0.00078401	0.0	0.0	9e-08	525.47617784	746.54212138	769.10584819	15.71127263	-0.04399055	-0.36987781
0.0165	8.60251	9.474e-05	0.0	0.0	0.0	0.00078046	0.0	0.0	9e-08	526.35469939	746.35156714	768.8504255	15.63969414	-0.04368404	-0.36967724
0.0166	8.65158	9.839e-05	0.0	0.0	0.0	0.0007768	0.0	0.0	1e-07	527.22868566	746.16072353	768.59614099	15.56844082	-0.04336199	-0.36947757
0.0167	8.70062	0.00010214	0.0	0.0	0.0	0.00077304	0.0	0.0	1e-07	528.0981591	745.96963191	768.34298919	15.49751144	-0.04302199	-0.36927879
0.0168	8.74961	0.000106	0.0	0.0	0.0	0.00076918	0.0	0.0	1.1e-07	528.9631421	745.77833448	768.09096465	15.42690483	-0.04266583	-0.3690809
0.0169	8.79857	0.00010996	0.0	0.0	0.0	0.00076522	0.0	0.0	1.1e-07	529.82365699	745.58687017	767.84006197	15.3566198	-0.04229415	-0.36888388
0.017	8.84749	0.00011402	0.0	0.0	0.0	0.00076115	0.0	0.0	1.1e-07	530.67972605	745.39527644	767.59027576	15.28665516	-0.04190754	-0.36868774
0.0171	8.89637	0.00011819	0.0	0.0	0.0	0.00075697	0.0	0.0	1.2e-07	531.53137156	745.2035871	767.34160067	15.21700954	-0.04150751	-0.36849248
0.0172	8.94521	0.00012247	0.0	0.0	0.0	0.00075269	0.0	0.0	1.2e-07	532.37861572	745.01183604	767.09403139	15.14768197	-0.04109341	-0.36829808
0.0173	8.99401	0.00012685	0.0	0.0	0.0	0.0007483	0.0	0.0	1.3e-07	533.22148073	744.82005647	766.84756263	15.07867115	-0.04066621	-0.36810455
0.0174	9.04278	0.00013134	0.0	0.0	0.0	0.00074381	0.0	0.0	1.3e-07	534.05998873	744.62827983	766.60218911	15.00997588	-0.0402264	-0.36791188
0.0175	9.09151	0.00013595	0.0	0.0	0.0	0.0007392	0.0	0.0	1.4e-07	534.89416187	744.43653648	766.35790561	14.94159496	-0.03977444	-0.36772006
0.0176	9.1402	0.00014066	0.0	0.0	0.0	0.00073448	0.0	0.0	1.4e-07	535.72402226	744.24485249	766.11470691	14.87352697	-0.03931205	-0.36752909
0.0177	9.18885	0.00014548	0.0	0.0	0.0	0.00072966	0.0	0.0	1.5e-07	536.54959202	744.05325559	765.87258783	14.80577095	-0.03883801	-0.36733898
0.0178	9.23747	0.0001504	0.0	0.0	0.0	0.00072472	0.0	0.0	1.5e-07	537.37089325	743.86177267	765.63154323	14.73832558	-0.03835337	-0.3671497
0.0179	9.28605	0.00015544	1e-08	0.0	0.0	0.00071968	0.0	0.0	1.6e-07	538.18794806	743.67042911	765.39156797	14.67118963	-0.03785852	-0.36696127
0.018	9.33458	0.00016059	1e-08	0.0	0.0	0.00071452	0.0	0.0	1.6e-07	539.00077857	743.47924944	765.15265694	14.60436187	-0.03735383	-0.36677367
0.0181	9.38308	0.00016585	1e-08	0.0	0.0	0.00070926	0.0	0.0	1.7e-07	539.80940685	743.28825377	764.91480509	14.53784083	-0.03684069	-0.3665869
0.0182	9.43155	0.00017122	1e-08	0.0	0.0	0.00070388	0.0	0.0	1.7e-07	540.61385504	743.09746488	764.67800737	14.47162558	-0.03631809	-0.36640096
0.0183	9.47997	0.0001767	1e-08	0.0	0.0	0.00069839	0.0	0.0	1.8e-07	541.41414529	742.90690421	764.44225873	14.40571473	-0.03578688	-0.36621585
0.0184	9.52836	0.00018229	1e-08	0.0	0.0	0.0006928	0.0	0.0	1.8e-07	542.21029977	742.716592	764.2075542	14.34010705	-0.03524735	-0.36603155
0.0185	9.57671	0.00018799	1e-08	0.0	0.0	0.00068709	1e-08	0.0	1.9e-07	543.00234067	742.52654775	763.9738888	14.27480123	-0.03470009	-0.36584807
0.0186	9.62502	0.0001938	1e-08	0.0	0.0	0.00068128	1e-08	0.0	1.9e-07	543.79029013	742.33678536	763.7412576	14.20979596	-0.03414588	-0.3656654
0.0187	9.67329	0.00019971	1e-08	0.0	0.0	0.00067536	1e-08	0.0	2e-07	544.57417043	742.14732331	763.50965566	14.14509007	-0.03358407	-0.36548354
0.0188	9.72152	0.00020573	1e-08	0.0	0.0	0.00066933	1e-08	0.0	2.1e-07	545.35400384	741.9581777	763.2790781	14.08068223	-0.03301534	-0.36530249
0.0189	9.76972	0.00021186	1e-08	0.0	0.0	0.00066319	1e-08	0.0	2.1e-07	546.12981268	741.76936353	763.04952005	14.01657116	-0.03243994	-0.36512224
0.019	9.81787	0.00021809	1e-08	0.0	0.0	0.00065695	1e-08	0.0	2.2e-07	546.90161933	741.58089497	762.82097667	13.95275546	-0.03185871	-0.36494278
0.0191	9.86599	0.00022443	1e-08	0.0	0.0	0.00065061	1e-08	0.0	2.2e-07	547.66944601	741.39278057	762.59344315	13.88923395	-0.03127129	-0.36476411
0.0192	9.91407	0.00023087	1e-08	0.0	0.0	0.00064416	1e-08	0.0	2.3e-07	548.43331524	741.2050337	762.36691468	13.82600529	-0.03067816	-0.36458624
0.0193	9.96212	0.0002374	2e-08	0.0	0.0	0.00063762	1e-08	0.0	2.4e-07	549.19324948	741.01766463	762.14138652	13.76306816	-0.03007955	-0.36440915
0.0194	10.01012	0.00024404	2e-08	0.0	0.0	0.00063097	1e-08	0.0	2.4e-07	549.94927125	740.83068257	761.9168539	13.70042124	-0.0294757	-0.36423284
0.0195	10.05809	0.00025078	2e-08	0.0	0.0	0.00062423	1e-08	0.0	2.5e-07	550.70140313	740.6440957	761.69331213	13.63806305	-0.02886649	-0.36405731
0.0196	10.10601	0.00025761	2e-08	0.0	0.0	0.00061739	1e-08	0.0	2.6e-07	551.44966753	740.45791064	761.4707565	13.57599243	-0.02825248	-0.36388255
0.0197	10.1539	0.00026453	2e-08	0.0	0.0	0.00061045	1e-08	0.0	2.6e-07	552.19408717	740.27213361	761.24918235	13.51420797	-0.02763371	-0.36370857
0.0198	10.20175	0.00027155	2e-08	0.0	0.0	0.00060343	1e-08	0.0	2.7e-07	552.93468476	740.08676954	761.02858502	13.45270832	-0.02701034	-0.36353535
0.0199	10.24957	0.00027865	2e-08	0.0	1e-08	0.00059631	2e-08	0.0	2.8e-07	553.67148301	739.90182228	760.80895991	13.39149211	-0.0263825	-0.36336289
0.02	10.29734	0.00028584	2e-08	0.0	1e-08	0.00058911	2e-08	0.0	2.9e-07	554.40450471	739.71729461	760.59030241	13.33055788	-0.02575	-0.3631912
0.0201	10.34508	0.00029311	3e-08	0.0	1e-08	0.00058183	2e-08	0.0	2.9e-07	555.13377244	739.53318799	760.37260796	13.26990436	-0.02511327	-0.36302026
0.0202	10.39278	0.00030047	3e-08	0.0	1e-08	0.00057446	2e-08	0.0	3e-07	555.85930915	739.34950314	760.15587199	13.20953012	-0.02447227	-0.36285007
0.0203	10.44043	0.0003079	3e-08	0.0	1e-08	0.00056702	2e-08	0.0	3.1e-07	556.5811377	739.16623958	759.94008998	13.14943376	-0.02382704	-0.36268063
0.0204	10.48806	0.00031541	3e-08	0.0	1e-08	0.0005595	2e-08	0.0	3.2e-07	557.29928102	738.98339574	759.72525744	13.0896139	-0.02317761	-0.36251194
0.0205	10.53564	0.00032299	3e-08	0.0	1e-08	0.0005519	2e-08	0.0	3.2e-07	558.01376201	738.80096871	759.51136987	13.0300691	-0.02252411	-0.36234399
0.0206	10.58318	0.00033064	4e-08	0.0	1e-08	0.00054424	3e-08	1e-08	3.3e-07	558.7246034	738.6189535	759.29842282	12.97079796	-0.02186642	-0.36217678
0.0207	10.63069	0.00033835	4e-08	0.0	1e-08	0.00053652	3e-08	1e-08	3.4e-07	559.43182827	738.4373454	759.08641186	12.91179904	-0.02120455	-0.36201031
0.0208	10.67815	0.00034613	4e-08	0.0	1e-08	0.00052873	3e-08	1e-08	3.5e-07	560.1354596	738.25613798	758.87533258	12.85307092	-0.02053847	-0.36184456
0.0209	10.72558	0.00035396	4e-08	0.0	1e-08	0.00052088	3e-08	1e-08	3.5e-07	560.83552039	738.07532358	758.66518058	12.79461216	-0.01986814	-0.36167954
0.021	10.77297	0.00036185	5e-08	0.0	1e-08	0.00051297	4e-08	1e-08	3.6e-07	561.53203358	737.89489314	758.45595149	12.73642139	-0.01919367	-0.36151525
0.0211	10.82032	0.00036979	5e-08	0.0	1e-08	0.00050502	4e-08	1e-08	3.7e-07	562.22502195	737.71483589	758.24764097	12.67849706	-0.01851477	-0.36135168
0.0212	10.86764	0.00037778	5e-08	0.0	1e-08	0.00049702	4e-08	1e-08	3.8e-07	562.91450857	737.53514058	758.0402447	12.62083776	-0.01783144	-0.36118883
0.0213	10.91491	0.00038581	5e-08	0.0	1e-08	0.00048897	4e-08	1e-08	3.9e-07	563.6005164	737.35579434	757.83375837	12.56344201	-0.01714355	-0.36102669
0.0214	10.96215	0.00039388	6e-08	0.0	2e-08	0.00048089	5e-08	1e-08	3.9e-07	564.28306839	737.17678299	757.62817771	12.50630835	-0.016451	-0.36086526
0.0215	11.00934	0.00040198	6e-08	0.0	2e-08	0.00047277	5e-08	1e-08	4e-07	564.96218735	736.99809132	757.42349845	12.44943548	-0.01575357	-0.36070454
0.0216	11.0565	0.00041012	6e-08	0.0	2e-08	0.00046462	5e-08	1e-08	4.1e-07	565.63789597	736.81970316	757.21971635	12.39282171	-0.01505118	-0.36054453
0.0217	11.10362	0.00041828	7e-08	0.0	2e-08	0.00045644	6e-08	1e-08	4.2e-07	566.31021715	736.64160028	757.0168272	12.33646564	-0.01434364	-0.36038521
0.0218	11.1507	0.00042646	7e-08	0.0	2e-08	0.00044824	6e-08	1e-08	4.3e-07	566.97917362	736.46376344	756.8148268	12.28036579	-0.01363076	-0.3602266
0.0219	11.19775	0.00043465	8e-08	0.0	2e-08	0.00044003	6e-08	1e-08	4.4e-07	567.64478809	736.28617207	756.61371098	12.22452065	-0.01291232	-0.36006868
0.022	11.24475	0.00044287	8e-08	0.0	2e-08	0.0004318	7e-08	1e-08	4.4e-07	568.30708307	736.10880513	756.41347557	12.16892904	-0.01218795	-0.35991145
0.0221	11.29172	0.00045108	8e-08	0.0	2e-08	0.00042356	7e-08	1e-08	4.5e-07	568.96608095	735.93164084	756.21411643	12.11358911	-0.01145759	-0.35975491
0.0222	11.33864	0.00045931	9e-08	0.0	3e-08	0.00041532	8e-08	2e-08	4.6e-07	569.62180422	735.75465462	756.01562946	12.05849949	-0.0107209	-0.35959905
0.0223	11.38553	0.00046753	9e-08	0.0	3e-08	0.00040707	8e-08	2e-08	4.7e-07	570.27427521	735.57782138	755.81801055	12.0036587	-0.00997759	-0.35944387
0.0224	11.43238	0.00047574	1e-07	0.0	3e-08	0.00039884	9e-08	2e-08	4.8e-07	570.92351613	735.4011148	755.62125562	11.94906523	-0.00922738	-0.35928938
0.0225	11.47919	0.00048395	1e-07	0.0	3e-08	0.00039061	9e-08	2e-08	4.8e-07	571.56954898	735.22450848	755.42536061	11.89471802	-0.00847004	-0.35913555
0.0226	11.52596	0.00049213	1.1e-07	0.0	3e-08	0.0003824	1e-07	2e-08	4.9e-07	572.21239561	735.04797511	755.23032149	11.84061506	-0.00770512	-0.3589824
0.0227	11.57269	0.0005003	1.1e-07	0.0	3e-08	0.00037421	1e-07	2e-08	5e-07	572.85207789	734.87148489	755.03613422	11.78675505	-0.00693231	-0.35882992
0.0228	11.61939	0.00050845	1.2e-07	0.0	4e-08	0.00036604	1.1e-07	2e-08	5.1e-07	573.48861746	734.69500765	754.8427948	11.73313651	-0.00615125	-0.35867811
0.0229	11.66604	0.00051656	1.3e-07	0.0	4e-08	0.0003579	1.2e-07	2e-08	5.2e-07	574.12203581	734.51851223	754.65029924	11.67975795	-0.00536156	-0.35852695
0.023	11.71266	0.00052464	1.3e-07	0.0	4e-08	0.0003498	1.2e-07	2e-08	5.3e-07	574.75235419	734.34196777	754.45864357	11.62661846	-0.0045633	-0.35837646
0.0231	11.75924	0.00053268	1.4e-07	0.0	4e-08	0.00034173	1.3e-07	3e-08	5.3e-07	575.37959368	734.16534229	754.26782385	11.57371587	-0.00375551	-0.35822662
0.0232	11.80578	0.00054068	1.5e-07	0.0	5e-08	0.0003337	1.4e-07	3e-08	5.4e-07	576.00377525	733.98860192	754.07783612	11.52104897	-0.002938	-0.35807744
0.0233	11.85228	0.00054863	1.5e-07	0.0	5e-08	0.00032572	1.5e-07	3e-08	5.5e-07	576.62491961	733.81171258	753.88867648	11.4686163	-0.00211033	-0.35792891
0.0234	11.89874	0.00055653	1.6e-07	0.0	5e-08	0.0003178	1.6e-07	3e-08	5.6e-07	577.24304729	733.63463949	753.70034101	11.41641642	-0.00127208	-0.35778102
0.0235	11.94516	0.00056438	1.7e-07	0.0	6e-08	0.00030993	1.6e-07	3e-08	5.7e-07	577.85817857	733.45734869	753.51282584	11.36444854	-0.00042346	-0.35763378
0.0236	11.99154	0.00057216	1.8e-07	0.0	6e-08	0.00030211	1.7e-07	3e-08	5.7e-07	578.4703335	733.27980498	753.32612708	11.31271041	0.00043679	-0.35748718
0.0237	12.03789	0.00057987	1.9e-07	0.0	6e-08	0.00029437	1.8e-07	4e-08	5.8e-07	579.07953191	733.10197186	753.1402409	11.2612009	0.0013088	-0.35734122
0.0238	12.08419	0.00058752	2e-07	0.0	6e-08	0.00028669	1.9e-07	4e-08	5.9e-07	579.68579336	732.92381293	752.95516343	11.20991862	0.00219303	-0.35719589
0.0239	12.13046	0.0005951	2e-07	0.0	7e-08	0.00027908	2e-07	4e-08	6e-07	580.28913718	732.74529141	752.77089087	11.15886215	0.00308995	-0.35705119
0.024	12.17669	0.00060259	2.1e-07	0.0	7e-08	0.00027155	2.2e-07	4e-08	6e-07	580.88958248	732.56637194	752.58741941	11.10803085	0.00399921	-0.35690713
0.0241	12.22287	0.00061001	2.2e-07	0.0	8e-08	0.0002641	2.3e-07	5e-08	6.1e-07	581.48714804	732.38701786	752.40474524	11.0574224	0.00492229	-0.35676369
0.0242	12.26902	0.00061734	2.3e-07	0.0	8e-08	0.00025673	2.4e-07	5e-08	6.2e-07	582.08185236	732.20719193	752.22286458	11.00703581	0.00585926	-0.35662087
0.0243	12.31513	0.00062459	2.4e-07	0.0	8e-08	0.00024945	2.5e-07	5e-08	6.3e-07	582.67371367	732.02685737	752.04177368	10.95686973	0.00681059	-0.35647867
0.0244	12.3612	0.00063174	2.5e-07	0.0	9e-08	0.00024226	2.6e-07	5e-08	6.3e-07	583.26274987	731.84597742	751.86146878	10.90692282	0.00777674	-0.35633709
0.0245	12.40724	0.0006388	2.7e-07	0.0	9e-08	0.00023516	2.8e-07	6e-08	6.4e-07	583.84897876	731.66451707	751.68194614	10.85719452	0.00875718	-0.35619612
0.0246	12.45323	0.00064575	2.8e-07	0.0	1e-07	0.00022816	2.9e-07	6e-08	6.5e-07	584.43241767	731.48244023	751.50320204	10.80768257	0.00975363	-0.35605577
0.0247	12.49918	0.00065261	2.9e-07	0.0	1e-07	0.00022126	3.1e-07	6e-08	6.5e-07	585.01308362	731.29971112	751.32523278	10.75838606	0.01076607	-0.35591602
0.0248	12.5451	0.00065937	3e-07	0.0	1.1e-07	0.00021447	3.2e-07	7e-08	6.6e-07	585.59099332	731.11629468	751.14803464	10.70930373	0.01179492	-0.35577688
0.0249	12.59097	0.00066601	3.1e-07	0.0	1.1e-07	0.00020778	3.4e-07	7e-08	6.7e-07	586.16616317	730.93215636	750.97160395	10.66043434	0.01284063	-0.35563834
0.025	12.63681	0.00067255	3.3e-07	0.0	1.2e-07	0.00020119	3.5e-07	7e-08	6.7e-07	586.73860952	730.74726321	750.79593705	10.61177734	0.01390242	-0.35550041
0.0251	12.68261	0.00067897	3.4e-07	0.0	1.2e-07	0.00019472	3.7e-07	8e-08	6.8e-07	587.30834813	730.56158202	750.62103027	10.56333064	0.01498227	-0.35536306
0.0252	12.72837	0.00068529	3.5e-07	0.0	1.3e-07	0.00018836	3.9e-07	8e-08	6.9e-07	587.87539443	730.37508058	750.44687997	10.51509339	0.01607999	-0.35522632
0.0253	12.77409	0.00069148	3.7e-07	0.0	1.4e-07	0.00018212	4.1e-07	8e-08	6.9e-07	588.43976357	730.18772766	750.27348251	10.46706443	0.01719596	-0.35509016
0.0254	12.81977	0.00069756	3.8e-07	0.0	1.4e-07	0.00017599	4.3e-07	9e-08	7e-07	589.00147037	729.99949303	750.10083429	10.4192427	0.01833039	-0.35495459
0.0255	12.86541	0.00070352	4e-07	0.0	1.5e-07	0.00016998	4.5e-07	9e-08	7.1e-07	589.56052956	729.81034756	749.92893169	10.37162725	0.01948326	-0.35481961
0.0256	12.91101	0.00070935	4.1e-07	0.0	1.6e-07	0.00016409	4.7e-07	1e-07	7.1e-07	590.1169553	729.62026326	749.75777113	10.32421675	0.02065538	-0.35468521
0.0257	12.95657	0.00071507	4.3e-07	0.0	1.6e-07	0.00015832	4.9e-07	1e-07	7.2e-07	590.67076152	729.42921336	749.58734902	10.27701024	0.02184685	-0.35455139
0.0258	13.00209	0.00072065	4.5e-07	0.0	1.7e-07	0.00015268	5.1e-07	1e-07	7.2e-07	591.22196184	729.23717232	749.41766179	10.23000666	0.02305782	-0.35441814
0.0259	13.04758	0.00072612	4.6e-07	0.0	1.8e-07	0.00014716	5.3e-07	1.1e-07	7.3e-07	591.77056964	729.04411563	749.2487059	10.183205	0.02428861	-0.35428548
0.026	13.09302	0.00073146	4.8e-07	0.0	1.9e-07	0.00014176	5.6e-07	1.1e-07	7.3e-07	592.31659789	728.85002062	749.08047779	10.13660427	0.02553943	-0.35415338
0.0261	13.13842	0.00073667	5e-07	0.0	1.9e-07	0.00013648	5.8e-07	1.2e-07	7.4e-07	592.86005933	728.65486598	748.91297394	10.09020348	0.02681048	-0.35402185
0.0262	13.18379	0.00074175	5.2e-07	0.0	2e-07	0.00013134	6.1e-07	1.2e-07	7.4e-07	593.40096636	728.45863161	748.74619084	10.04400156	0.02810199	-0.35389089
0.0263	13.22912	0.00074671	5.4e-07	0.0	2.1e-07	0.00012632	6.3e-07	1.3e-07	7.5e-07	593.93933109	728.26129917	748.58012497	9.99799766	0.02941409	-0.35376049
0.0264	13.2744	0.00075154	5.6e-07	0.0	2.2e-07	0.00012142	6.6e-07	1.4e-07	7.5e-07	594.47516535	728.06285202	748.41477285	9.95219083	0.03074696	-0.35363065
0.0265	13.31965	0.00075624	5.8e-07	0.0	2.3e-07	0.00011665	6.9e-07	1.4e-07	7.6e-07	595.00848064	727.86327511	748.250131	9.90658017	0.03210062	-0.35350137
0.0266	13.36486	0.00076082	6e-07	0.0	2.4e-07	0.00011201	7.2e-07	1.5e-07	7.6e-07	595.53928832	727.66255465	748.08619595	9.86116476	0.03347529	-0.35337264
0.0267	13.41003	0.00076526	6.2e-07	0.0	2.5e-07	0.00010749	7.5e-07	1.5e-07	7.7e-07	596.06759932	727.46067913	747.92296424	9.81594374	0.03487102	-0.35324446
0.0268	13.45516	0.00076958	6.4e-07	0.0	2.6e-07	0.0001031	7.8e-07	1.6e-07	7.7e-07	596.59342435	727.25763868	747.76043244	9.77091625	0.03628789	-0.35311684
0.0269	13.50025	0.00077377	6.6e-07	0.0	2.7e-07	9.883e-05	8.1e-07	1.7e-07	7.8e-07	597.11677391	727.05342492	747.59859712	9.7260815	0.03772569	-0.35298976
0.027	13.5453	0.00077784	6.8e-07	0.0	2.8e-07	9.469e-05	8.4e-07	1.7e-07	7.8e-07	597.63765827	726.84803112	747.43745486	9.68143864	0.0391847	-0.35286323
0.0271	13.59031	0.00078178	7.1e-07	0.0	2.9e-07	9.066e-05	8.8e-07	1.8e-07	7.8e-07	598.15608738	726.64145288	747.27700226	9.63698687	0.0406648	-0.35273724
0.0272	13.63528	0.0007856	7.3e-07	0.0	3e-07	8.677e-05	9.1e-07	1.9e-07	7.9e-07	598.67207098	726.43368746	747.11723593	9.59272543	0.04216593	-0.35261178
0.0273	13.68021	0.0007893	7.6e-07	0.0	3.2e-07	8.299e-05	9.5e-07	2e-07	7.9e-07	599.18561867	726.22473328	746.9581525	9.54865351	0.04368798	-0.35248687
0.0274	13.7251	0.00079287	7.8e-07	0.0	3.3e-07	7.933e-05	9.8e-07	2e-07	8e-07	599.69673974	726.01459132	746.7997486	9.50477042	0.04523091	-0.35236248
0.0275	13.76995	0.00079632	8.1e-07	0.0	3.4e-07	7.579e-05	1.02e-06	2.1e-07	8e-07	600.20544332	725.80326426	746.64202089	9.46107542	0.04679459	-0.35223863
0.0276	13.81477	0.00079966	8.3e-07	0.0	3.5e-07	7.236e-05	1.06e-06	2.2e-07	8e-07	600.71173754	725.59075645	746.48496625	9.41751564	0.04837891	-0.35211531
0.0277	13.85954	0.00080287	8.6e-07	0.0	3.7e-07	6.906e-05	1.1e-06	2.3e-07	8.1e-07	601.21562844	725.3770737	746.32858217	9.37413039	0.04998366	-0.35199251
0.0278	13.90427	0.00080598	8.8e-07	0.0	3.8e-07	6.586e-05	1.14e-06	2.4e-07	8.1e-07	601.71712377	725.16222423	746.17286558	9.33089638	0.05160867	-0.35187024
0.0279	13.94897	0.00080896	9.1e-07	0.0	3.9e-07	6.278e-05	1.18e-06	2.5e-07	8.1e-07	602.21622978	724.94621792	746.01781379	9.28780359	0.05325373	-0.35174848
0.028	13.99362	0.00081184	9.4e-07	0.0	4.1e-07	5.98e-05	1.23e-06	2.6e-07	8.2e-07	602.71295389	724.72906595	745.86342379	9.24490566	0.05491867	-0.35162725
0.0281	14.03823	0.0008146	9.7e-07	0.0	4.2e-07	5.694e-05	1.27e-06	2.6e-07	8.2e-07	603.20730236	724.51078151	745.70969283	9.20212842	0.05660317	-0.35150654
0.0282	14.08281	0.00081726	1e-06	0.0	4.4e-07	5.418e-05	1.32e-06	2.7e-07	8.2e-07	603.69928046	724.2913797	745.55661845	9.15948973	0.05830698	-0.35138634
0.0283	14.12734	0.00081981	1.03e-06	0.0	4.5e-07	5.152e-05	1.36e-06	2.8e-07	8.2e-07	604.18889426	724.0708772	745.40419792	9.11710791	0.06002983	-0.35126665
0.0284	14.17184	0.00082226	1.06e-06	0.0	4.7e-07	4.897e-05	1.41e-06	2.9e-07	8.3e-07	604.67615752	723.84929153	745.25242625	9.07489907	0.06177137	-0.35114748
0.0285	14.2163	0.0008246	1.09e-06	0.0	4.9e-07	4.652e-05	1.46e-06	3e-07	8.3e-07	605.16107647	723.62664274	745.10130063	9.03290771	0.06353129	-0.35102881
0.0286	14.26071	0.00082685	1.12e-06	0.0	5e-07	4.416e-05	1.51e-06	3.2e-07	8.3e-07	605.64366104	723.40295219	744.95081714	8.99115457	0.06530922	-0.35091064
0.0287	14.30509	0.000829	1.15e-06	0.0	5.2e-07	4.19e-05	1.56e-06	3.3e-07	8.3e-07	606.12391719	723.1782424	744.80097302	8.9494277	0.06710487	-0.35079298
0.0288	14.34942	0.00083105	1.19e-06	0.0	5.4e-07	3.973e-05	1.62e-06	3.4e-07	8.4e-07	606.60184877	722.9525372	744.65176612	8.90795906	0.06891775	-0.35067582
0.0289	14.39372	0.00083301	1.22e-06	0.0	5.6e-07	3.765e-05	1.67e-06	3.5e-07	8.4e-07	607.07746561	722.72586226	744.50319254	8.86667036	0.07074748	-0.35055916
0.029	14.43798	0.00083488	1.25e-06	0.0	5.8e-07	3.566e-05	1.73e-06	3.6e-07	8.4e-07	607.55077482	722.49824443	744.35524915	8.82557003	0.07259365	-0.35044299
0.0291	14.48219	0.00083666	1.29e-06	0.0	5.9e-07	3.375e-05	1.78e-06	3.7e-07	8.4e-07	608.02178597	722.26971116	744.2079321	8.78469849	0.07445585	-0.35032731
0.0292	14.52637	0.00083835	1.32e-06	0.0	6.1e-07	3.193e-05	1.84e-06	3.9e-07	8.4e-07	608.49050636	722.0402917	744.06123822	8.74400199	0.07633355	-0.35021212
0.0293	14.57051	0.00083996	1.36e-06	0.0	6.3e-07	3.018e-05	1.9e-06	4e-07	8.5e-07	608.95694385	721.81001627	743.91516416	8.70350211	0.07822628	-0.35009742
0.0294	14.61461	0.00084149	1.4e-06	0.0	6.5e-07	2.852e-05	1.96e-06	4.1e-07	8.5e-07	609.42110602	721.57891619	743.76970668	8.66316752	0.08013378	-0.3499832
0.0295	14.65866	0.00084295	1.44e-06	0.0	6.8e-07	2.693e-05	2.02e-06	4.3e-07	8.5e-07	609.88299926	721.34702377	743.62486286	8.62302495	0.08205533	-0.34986947
0.0296	14.70268	0.00084432	1.47e-06	0.0	7e-07	2.542e-05	2.09e-06	4.4e-07	8.5e-07	610.34263129	721.1143723	743.48062943	8.58306165	0.0839905	-0.34975621
0.0297	14.74666	0.00084562	1.51e-06	0.0	7.2e-07	2.397e-05	2.15e-06	4.5e-07	8.5e-07	610.80000907	720.88099599	743.33700333	8.5432732	0.08593877	-0.34964343
0.0298	14.79059	0.00084685	1.55e-06	0.0	7.4e-07	2.26e-05	2.22e-06	4.7e-07	8.5e-07	611.25513971	720.64692989	743.19398149	8.50366834	0.08789981	-0.34953112
0.0299	14.83449	0.00084802	1.59e-06	0.0	7.6e-07	2.129e-05	2.29e-06	4.8e-07	8.5e-07	611.70802995	720.41220987	743.05156094	8.46422797	0.08987287	-0.34941929
0.03	14.87835	0.00084911	1.63e-06	0.0	7.9e-07	2.005e-05	2.36e-06	5e-07	8.6e-07	612.15868619	720.17687256	742.90973884	8.42495222	0.09185749	-0.34930793
0.0301	14.92217	0.00085014	1.67e-06	0.0	8.1e-07	1.886e-05	2.43e-06	5.1e-07	8.6e-07	612.60711486	719.94095529	742.76851236	8.38586329	0.09385321	-0.34919703
0.0302	14.96594	0.00085111	1.72e-06	0.0	8.4e-07	1.774e-05	2.5e-06	5.3e-07	8.6e-07	613.05332386	719.70449595	742.62787823	8.34693806	0.09585941	-0.3490866
0.0303	15.00968	0.00085201	1.76e-06	0.0	8.6e-07	1.667e-05	2.58e-06	5.5e-07	8.6e-07	613.49731927	719.46753311	742.48783377	8.30818137	0.09787555	-0.34897663
0.0304	15.05338	0.00085286	1.8e-06	0.0	8.9e-07	1.566e-05	2.66e-06	5.6e-07	8.6e-07	613.93910775	719.23010584	742.34837612	8.26959236	0.09990107	-0.34886712
0.0305	15.09703	0.00085366	1.85e-06	0.0	9.1e-07	1.47e-05	2.73e-06	5.8e-07	8.6e-07	614.37869622	718.99225363	742.20950239	8.23118317	0.10193554	-0.34875808
0.0306	15.14065	0.0008544	1.89e-06	0.0	9.4e-07	1.379e-05	2.81e-06	6e-07	8.6e-07	614.81609181	718.75401639	742.07120963	8.19294213	0.10397825	-0.34864948
0.0307	15.18423	0.00085508	1.94e-06	0.0	9.6e-07	1.293e-05	2.89e-06	6.1e-07	8.6e-07	615.25130145	718.51543442	741.93349499	8.15487477	0.10602868	-0.34854135
0.0308	15.22776	0.00085572	1.98e-06	0.0	9.9e-07	1.212e-05	2.98e-06	6.3e-07	8.6e-07	615.68433234	718.2765483	741.79635555	8.11697991	0.10808627	-0.34843366
0.0309	15.27126	0.00085631	2.03e-06	0.0	1.02e-06	1.135e-05	3.06e-06	6.5e-07	8.6e-07	616.11519104	718.0373989	741.6597886	8.07924601	0.11015057	-0.34832642
0.031	15.31472	0.00085686	2.08e-06	0.0	1.05e-06	1.062e-05	3.15e-06	6.7e-07	8.6e-07	616.54388487	717.79802723	741.52379125	8.04169015	0.11222084	-0.34821963
0.0311	15.35813	0.00085736	2.12e-06	0.0	1.08e-06	9.94e-06	3.23e-06	6.9e-07	8.7e-07	616.97042113	717.55847447	741.38836063	8.00430704	0.11429657	-0.34811329
0.0312	15.40151	0.00085782	2.17e-06	0.0	1.11e-06	9.29e-06	3.32e-06	7.1e-07	8.7e-07	617.39480696	717.31878192	741.25349395	7.96708521	0.1163773	-0.34800739
0.0313	15.44484	0.00085823	2.22e-06	0.0	1.14e-06	8.68e-06	3.42e-06	7.3e-07	8.7e-07	617.81704915	717.07899106	741.11918854	7.93003486	0.11846235	-0.34790192
0.0314	15.48814	0.00085861	2.27e-06	0.0	1.17e-06	8.11e-06	3.51e-06	7.5e-07	8.7e-07	618.23715506	716.83914321	740.98544158	7.89315171	0.12055118	-0.3477969
0.0315	15.53139	0.00085896	2.32e-06	0.0	1.2e-06	7.57e-06	3.6e-06	7.7e-07	8.7e-07	618.65513189	716.5992797	740.85225036	7.85643466	0.12264323	-0.34769232
0.0316	15.57461	0.00085926	2.38e-06	0.0	1.23e-06	7.06e-06	3.7e-06	7.9e-07	8.7e-07	619.07098513	716.35944204	740.71961266	7.81982276	0.12473811	-0.34758817
0.0317	15.61778	0.00085953	2.43e-06	0.0	1.27e-06	6.58e-06	3.8e-06	8.1e-07	8.7e-07	619.4847206	716.11967156	740.58752621	7.78337185	0.12683506	-0.34748445
0.0318	15.66091	0.00085978	2.48e-06	0.0	1.3e-06	6.13e-06	3.9e-06	8.3e-07	8.7e-07	619.89634437	715.88000934	740.4559887	7.74705197	0.1289336	-0.34738116
0.0319	15.70401	0.00085998	2.54e-06	0.0	1.33e-06	5.71e-06	4e-06	8.6e-07	8.7e-07	620.30586233	715.64049637	740.32499789	7.7109585	0.13103324	-0.3472783
0.032	15.74706	0.00086016	2.59e-06	0.0	1.37e-06	5.31e-06	4.1e-06	8.8e-07	8.7e-07	620.71328684	715.4011736	740.19454966	7.67501544	0.13313338	-0.34717587
0.0321	15.79007	0.00086032	2.65e-06	0.0	1.4e-06	4.94e-06	4.21e-06	9e-07	8.7e-07	621.11862363	715.16208154	740.06464186	7.6392538	0.13523351	-0.34707386
0.0322	15.83304	0.00086044	2.7e-06	0.0	1.44e-06	4.59e-06	4.32e-06	9.3e-07	8.7e-07	621.52188136	714.92326053	739.93527154	7.60368391	0.13733309	-0.34697227
0.0323	15.87598	0.00086054	2.76e-06	0.0	1.47e-06	4.27e-06	4.43e-06	9.5e-07	8.7e-07	621.9230675	714.68475063	739.80643608	7.56823186	0.13943168	-0.3468711
0.0324	15.91887	0.00086061	2.82e-06	0.0	1.51e-06	3.96e-06	4.54e-06	9.7e-07	8.7e-07	622.32218892	714.44659164	739.67813309	7.53298572	0.14152867	-0.34677036
0.0325	15.96172	0.00086066	2.88e-06	0.0	1.55e-06	3.68e-06	4.65e-06	1e-06	8.7e-07	622.71925507	714.20882288	739.55035945	7.49792147	0.14362358	-0.34667002
0.0326	16.00453	0.00086069	2.93e-06	0.0	1.59e-06	3.41e-06	4.77e-06	1.03e-06	8.7e-07	623.11427469	713.9714833	739.42311225	7.46303194	0.14571591	-0.34657011
0.0327	16.0473	0.0008607	2.99e-06	0.0	1.63e-06	3.16e-06	4.89e-06	1.05e-06	8.7e-07	623.50725365	713.73461156	739.29638946	7.42825901	0.14780518	-0.3464706
0.0328	16.09003	0.00086068	3.05e-06	0.0	1.67e-06	2.93e-06	5.01e-06	1.08e-06	8.7e-07	623.89820029	713.49824574	739.17018836	7.39367109	0.14989085	-0.3463715
0.0329	16.13271	0.00086065	3.12e-06	0.0	1.71e-06	2.71e-06	5.13e-06	1.1e-06	8.7e-07	624.2871222	713.26242347	739.04450646	7.35923643	0.15197245	-0.34627281
0.033	16.17536	0.0008606	3.18e-06	0.0	1.75e-06	2.51e-06	5.25e-06	1.13e-06	8.7e-07	624.67402688	713.02718198	738.91934133	7.32497188	0.15404959	-0.34617453
0.0331	16.21797	0.00086053	3.24e-06	0.0	1.79e-06	2.32e-06	5.38e-06	1.16e-06	8.7e-07	625.0589224	712.79255827	738.79469037	7.29085199	0.1561217	-0.34607665
0.0332	16.26054	0.00086044	3.3e-06	0.0	1.83e-06	2.14e-06	5.5e-06	1.19e-06	8.7e-07	625.44181556	712.55858843	738.6705514	7.25687836	0.15818836	-0.34597917
0.0333	16.30306	0.00086034	3.37e-06	0.0	1.87e-06	1.98e-06	5.63e-06	1.22e-06	8.7e-07	625.82271334	712.32530816	738.54692221	7.22304577	0.1602491	-0.34588209
0.0334	16.34555	0.00086022	3.43e-06	0.0	1.92e-06	1.83e-06	5.77e-06	1.25e-06	8.7e-07	626.20162247	712.09275293	738.42380066	7.18934926	0.16230359	-0.34578541
0.0335	16.38799	0.00086009	3.5e-06	0.0	1.96e-06	1.69e-06	5.9e-06	1.28e-06	8.7e-07	626.5785494	711.86095756	738.30118475	7.15578193	0.16435129	-0.34568913
0.0336	16.4304	0.00085994	3.57e-06	0.0	2.01e-06	1.56e-06	6.04e-06	1.31e-06	8.7e-07	626.95350029	711.62995622	738.17907255	7.12233748	0.1663918	-0.34559324
0.0337	16.47276	0.00085978	3.63e-06	0.0	2.05e-06	1.44e-06	6.17e-06	1.34e-06	8.7e-07	627.32648154	711.39978259	738.0574621	7.08910372	0.16842471	-0.34549775
0.0338	16.51508	0.0008596	3.7e-06	0.0	2.1e-06	1.32e-06	6.31e-06	1.37e-06	8.7e-07	627.69750553	711.17046979	737.93634968	7.05601419	0.17044962	-0.34540264
0.0339	16.55736	0.00085942	3.77e-06	0.0	2.15e-06	1.22e-06	6.46e-06	1.4e-06	8.7e-07	628.0665787	710.94205034	737.81573336	7.02309925	0.17246612	-0.34530793
0.034	16.5996	0.00085922	3.84e-06	0.0	2.2e-06	1.12e-06	6.6e-06	1.43e-06	8.7e-07	628.43371027	710.71455619	737.69561039	6.99037107	0.17447383	-0.34521361
0.0341	16.6418	0.00085901	3.91e-06	0.0	2.24e-06	1.03e-06	6.75e-06	1.47e-06	8.7e-07	628.79890797	710.48801864	737.57597849	6.95774001	0.17647237	-0.34511967
0.0342	16.68396	0.00085879	3.98e-06	0.0	2.29e-06	9.5e-07	6.9e-06	1.5e-06	8.7e-07	629.16217876	710.26246831	737.4568356	6.92531178	0.17846136	-0.34502611
0.0343	16.72608	0.00085856	4.06e-06	0.0	2.34e-06	8.7e-07	7.05e-06	1.53e-06	8.7e-07	629.52353262	710.03793525	737.33817881	6.8930569	0.18044043	-0.34493294
0.0344	16.76816	0.00085831	4.13e-06	0.0	2.4e-06	8e-07	7.2e-06	1.57e-06	8.7e-07	629.88297864	709.8144488	737.22000548	6.86096342	0.18240924	-0.34484015
0.0345	16.8102	0.00085806	4.2e-06	0.0	2.45e-06	7.4e-07	7.36e-06	1.6e-06	8.7e-07	630.24052076	709.59203785	737.10231451	6.82891956	0.18436743	-0.34474773
0.0346	16.85219	0.0008578	4.28e-06	0.0	2.5e-06	6.7e-07	7.52e-06	1.64e-06	8.7e-07	630.5961669	709.37073041	736.98510361	6.79704921	0.18631467	-0.3446557
0.0347	16.89415	0.00085753	4.35e-06	0.0	2.55e-06	6.2e-07	7.68e-06	1.67e-06	8.7e-07	630.94992351	709.15055387	736.86837097	6.76529163	0.18825061	-0.34456403
0.0348	16.93606	0.00085725	4.43e-06	0.0	2.61e-06	5.7e-07	7.84e-06	1.71e-06	8.7e-07	631.30179743	708.93153496	736.75211468	6.73372874	0.19017496	-0.34447275
0.0349	16.97793	0.00085697	4.51e-06	0.0	2.66e-06	5.2e-07	8.01e-06	1.75e-06	8.7e-07	631.65179849	708.71369979	736.63633192	6.70227093	0.19208738	-0.34438183
0.035	17.01976	0.00085667	4.58e-06	0.0	2.72e-06	4.8e-07	8.18e-06	1.78e-06	8.7e-07	631.99993191	708.49707367	736.5210213	6.67094154	0.19398758	-0.34429128
0.0351	17.06155	0.00085637	4.66e-06	0.0	2.77e-06	4.4e-07	8.35e-06	1.82e-06	8.7e-07	632.34620438	708.28168124	736.40618095	6.63973804	0.19587526	-0.3442011
0.0352	17.1033	0.00085606	4.74e-06	0.0	2.83e-06	4e-07	8.52e-06	1.86e-06	8.7e-07	632.6906258	708.06754679	736.29180811	6.60877937	0.19775023	-0.34411129
0.0353	17.14501	0.00085574	4.82e-06	0.0	2.89e-06	3.6e-07	8.69e-06	1.9e-06	8.7e-07	633.03320542	707.85469383	736.17790022	6.57794751	0.19961212	-0.34402184
0.0354	17.18668	0.00085541	4.9e-06	0.0	2.95e-06	3.3e-07	8.87e-06	1.94e-06	8.7e-07	633.37395186	707.64314506	736.06445488	6.54729809	0.20146071	-0.34393276
0.0355	17.22831	0.00085508	4.99e-06	0.0	3.01e-06	3e-07	9.05e-06	1.98e-06	8.7e-07	633.71287473	707.43292262	735.95146944	6.51675862	0.20329571	-0.34384404
0.0356	17.26989	0.00085474	5.07e-06	0.0	3.07e-06	2.8e-07	9.24e-06	2.02e-06	8.8e-07	634.0499786	707.22404776	735.83894274	6.48639863	0.20511692	-0.34375568
0.0357	17.31144	0.00085439	5.15e-06	1e-08	3.13e-06	2.5e-07	9.42e-06	2.07e-06	8.8e-07	634.38527412	707.01654129	735.72687183	6.45620102	0.20692407	-0.34366768
0.0358	17.35294	0.00085404	5.24e-06	1e-08	3.19e-06	2.3e-07	9.61e-06	2.11e-06	8.8e-07	634.71877003	706.81042323	735.61525434	6.42616651	0.20871696	-0.34358003
0.0359	17.3944	0.00085368	5.32e-06	1e-08	3.25e-06	2.1e-07	9.8e-06	2.15e-06	8.8e-07	635.05047222	706.60571294	735.50408874	6.39615733	0.21049531	-0.34349274
0.036	17.43582	0.00085331	5.41e-06	1e-08	3.32e-06	1.9e-07	9.99e-06	2.19e-06	8.8e-07	635.38038434	706.40242904	735.39337416	6.366293	0.21225895	-0.34340581
0.0361	17.4772	0.00085294	5.49e-06	1e-08	3.38e-06	1.7e-07	1.018e-05	2.24e-06	8.8e-07	635.70851291	706.20058949	735.28310893	6.33651046	0.21400766	-0.34331922
0.0362	17.51854	0.00085256	5.58e-06	1e-08	3.45e-06	1.6e-07	1.038e-05	2.28e-06	8.8e-07	636.03486182	706.00021153	735.17329211	6.30681951	0.21574125	-0.34323299
0.0363	17.55984	0.00085217	5.67e-06	1e-08	3.51e-06	1.4e-07	1.058e-05	2.33e-06	8.8e-07	636.35944715	705.80131192	735.06391922	6.27750701	0.21745953	-0.3431471
0.0364	17.60109	0.00085178	5.76e-06	1e-08	3.58e-06	1.3e-07	1.079e-05	2.37e-06	8.8e-07	636.68227434	705.60390653	734.95498891	6.24822358	0.21916232	-0.34306157
0.0365	17.64231	0.00085138	5.85e-06	1e-08	3.65e-06	1.2e-07	1.099e-05	2.42e-06	8.8e-07	637.00335151	705.40801062	734.84649903	6.21910881	0.22084944	-0.34297638
0.0366	17.68348	0.00085098	5.94e-06	1e-08	3.71e-06	1.1e-07	1.12e-05	2.47e-06	8.8e-07	637.32268664	705.21363883	734.7384475	6.19006766	0.2225208	-0.34289153
0.0367	17.72461	0.00085057	6.03e-06	1e-08	3.78e-06	1e-07	1.141e-05	2.52e-06	8.8e-07	637.64028425	705.02080532	734.63083325	6.16120021	0.22417618	-0.34280703
0.0368	17.7657	0.00085015	6.12e-06	1e-08	3.85e-06	9e-08	1.162e-05	2.56e-06	8.8e-07	637.95615406	704.82952338	734.5236537	6.13247856	0.22581546	-0.34272287
0.0369	17.80675	0.00084973	6.22e-06	1e-08	3.93e-06	8e-08	1.184e-05	2.61e-06	8.8e-07	638.2703041	704.63980574	734.41690676	6.10390436	0.22743853	-0.34263904
0.037	17.84776	0.0008493	6.31e-06	1e-08	4e-06	7e-08	1.206e-05	2.66e-06	8.8e-07	638.58274131	704.45166434	734.31059066	6.0754351	0.22904511	-0.34255556
0.0371	17.88872	0.00084887	6.41e-06	1e-08	4.07e-06	7e-08	1.228e-05	2.71e-06	8.8e-07	638.8934729	704.26511054	734.20470359	6.0471146	0.23063524	-0.34247241
0.0372	17.92965	0.00084843	6.5e-06	1e-08	4.14e-06	6e-08	1.25e-05	2.77e-06	8.8e-07	639.20250639	704.08015508	734.09924361	6.01892365	0.23220875	-0.3423896
0.0373	17.97053	0.00084799	6.6e-06	1e-08	4.22e-06	6e-08	1.273e-05	2.82e-06	8.8e-07	639.50984878	703.89680806	733.99420897	5.99084882	0.23376555	-0.34230712
0.0374	18.01137	0.00084754	6.7e-06	1e-08	4.29e-06	5e-08	1.296e-05	2.87e-06	8.8e-07	639.81550624	703.71507932	733.88959815	5.96289126	0.23530553	-0.34222498
0.0375	18.05217	0.00084708	6.8e-06	1e-08	4.37e-06	5e-08	1.319e-05	2.92e-06	8.8e-07	640.11948519	703.53497769	733.78540958	5.93504202	0.23682861	-0.34214317
0.0376	18.09293	0.00084662	6.89e-06	1e-08	4.45e-06	4e-08	1.342e-05	2.98e-06	8.8e-07	640.42179149	703.35651158	733.68164183	5.90729331	0.2383347	-0.34206168
0.0377	18.13365	0.00084616	6.99e-06	1e-08	4.52e-06	4e-08	1.366e-05	3.03e-06	8.8e-07	640.72243252	703.17968871	733.57829307	5.87972963	0.23982365	-0.34198053
0.0378	18.17432	0.00084569	7.09e-06	1e-08	4.6e-06	3e-08	1.39e-05	3.09e-06	8.8e-07	641.02141674	703.00451619	733.47536111	5.85226138	0.24129547	-0.3418997
0.0379	18.21496	0.00084521	7.2e-06	1e-08	4.68e-06	3e-08	1.414e-05	3.14e-06	8.8e-07	641.31875014	702.83100062	733.37284454	5.82492067	0.24275007	-0.3418192
0.038	18.25555	0.00084473	7.3e-06	1e-08	4.76e-06	3e-08	1.439e-05	3.2e-06	8.8e-07	641.61443994	702.65914802	733.27074155	5.79770466	0.24418738	-0.34173903
0.0381	18.2961	0.00084424	7.4e-06	1e-08	4.85e-06	2e-08	1.463e-05	3.25e-06	8.8e-07	641.90849005	702.48896383	733.16905131	5.77053084	0.24560737	-0.34165918
0.0382	18.33661	0.00084375	7.51e-06	1e-08	4.93e-06	2e-08	1.489e-05	3.31e-06	8.8e-07	642.20090707	702.32045292	733.06777224	5.74349371	0.24700997	-0.34157965
0.0383	18.37708	0.00084325	7.61e-06	1e-08	5.01e-06	2e-08	1.514e-05	3.37e-06	8.8e-07	642.49169679	702.15361957	732.96690296	5.71655313	0.24839516	-0.34150044
0.0384	18.4175	0.00084275	7.72e-06	1e-08	5.1e-06	2e-08	1.54e-05	3.43e-06	8.8e-07	642.78086727	701.98846761	732.86644146	5.68989808	0.2497629	-0.34142155
0.0385	18.45789	0.00084224	7.82e-06	1e-08	5.18e-06	2e-08	1.565e-05	3.49e-06	8.8e-07	643.06843419	701.82500044	732.76638347	5.66337604	0.25111315	-0.34134298
0.0386	18.49823	0.00084172	7.93e-06	1e-08	5.27e-06	1e-08	1.592e-05	3.55e-06	8.8e-07	643.35440521	701.66322079	732.66672711	5.63706399	0.25244592	-0.34126473
0.0387	18.53853	0.0008412	8.04e-06	1e-08	5.35e-06	1e-08	1.618e-05	3.61e-06	8.8e-07	643.63879273	701.50313094	732.56746909	5.61099043	0.25376118	-0.34118679
0.0388	18.57879	0.00084068	8.15e-06	1e-08	5.44e-06	1e-08	1.645e-05	3.67e-06	8.8e-07	643.92160249	701.34473235	732.46860808	5.58488477	0.25505883	-0.34110916
0.0389	18.619	0.00084015	8.26e-06	1e-08	5.53e-06	1e-08	1.672e-05	3.73e-06	8.8e-07	644.20284321	701.18802606	732.37014187	5.55906969	0.25633897	-0.34103184
0.039	18.65918	0.00083961	8.37e-06	2e-08	5.62e-06	1e-08	1.699e-05	3.8e-06	8.8e-07	644.48252711	701.03301267	732.27206724	5.5334402	0.25760155	-0.34095483
0.0391	18.69931	0.00083907	8.48e-06	2e-08	5.71e-06	1e-08	1.727e-05	3.86e-06	8.8e-07	644.76066407	700.87969222	732.17438165	5.50789667	0.25884656	-0.34087813
0.0392	18.7394	0.00083853	8.59e-06	2e-08	5.8e-06	1e-08	1.755e-05	3.93e-06	8.8e-07	645.03725706	700.72806434	732.07708459	5.48250171	0.26007402	-0.34080173
0.0393	18.77945	0.00083798	8.7e-06	2e-08	5.89e-06	1e-08	1.783e-05	3.99e-06	8.8e-07	645.31231517	700.578128	731.98017377	5.4572145	0.26128393	-0.34072563
0.0394	18.81946	0.00083742	8.82e-06	2e-08	5.99e-06	1e-08	1.811e-05	4.06e-06	8.8e-07	645.58584401	700.42988169	731.88364789	5.43201178	0.2624763	-0.34064983
0.0395	18.85942	0.00083686	8.93e-06	2e-08	6.08e-06	1e-08	1.84e-05	4.12e-06	8.8e-07	645.857851	700.28332379	731.78750516	5.40701542	0.26365127	-0.34057434
0.0396	18.89934	0.00083629	9.05e-06	2e-08	6.17e-06	1e-08	1.869e-05	4.19e-06	8.8e-07	646.12834458	700.13845246	731.69174348	5.38206776	0.26480877	-0.34049915
0.0397	18.93923	0.00083572	9.16e-06	2e-08	6.27e-06	0.0	1.898e-05	4.26e-06	8.8e-07	646.39732829	699.995265	731.59636218	5.35720286	0.26594887	-0.34042425
0.0398	18.97906	0.00083514	9.28e-06	2e-08	6.37e-06	0.0	1.928e-05	4.33e-06	8.8e-07	646.66480668	699.85375856	731.5013603	5.33241568	0.26707161	-0.34034966
0.0399	19.01886	0.00083455	9.4e-06	2e-08	6.46e-06	0.0	1.958e-05	4.4e-06	8.8e-07	646.93079014	699.71392937	731.40673517	5.3078684	0.26817687	-0.34027535
0.04	19.05862	0.00083397	9.51e-06	2e-08	6.56e-06	0.0	1.988e-05	4.47e-06	8.8e-07	647.19528382	699.57577374	731.31248567	5.28336437	0.26926489	-0.34020134
0.0401	19.09833	0.00083337	9.63e-06	2e-08	6.66e-06	0.0	2.018e-05	4.54e-06	8.8e-07	647.45829402	699.43928755	731.21861031	5.25897876	0.27033566	-0.34012762
0.0402	19.138	0.00083277	9.75e-06	2e-08	6.76e-06	0.0	2.049e-05	4.61e-06	8.8e-07	647.71982758	699.30446633	731.12510749	5.2347078	0.27138931	-0.34005419
0.0403	19.17763	0.00083217	9.87e-06	2e-08	6.86e-06	0.0	2.08e-05	4.68e-06	8.8e-07	647.97989136	699.17130562	731.03197558	5.21056752	0.27242583	-0.33998106
0.0404	19.21721	0.00083156	1e-05	2e-08	6.97e-06	0.0	2.111e-05	4.76e-06	8.8e-07	648.23849308	699.03980026	730.93921271	5.18656327	0.27344533	-0.33990822
0.0405	19.25676	0.00083094	1.012e-05	2e-08	7.07e-06	0.0	2.143e-05	4.83e-06	8.8e-07	648.49564083	698.90994496	730.8468169	5.16270452	0.27444788	-0.33983566
0.0406	19.29626	0.00083032	1.024e-05	2e-08	7.17e-06	0.0	2.175e-05	4.91e-06	8.8e-07	648.75134035	698.78173385	730.75478685	5.13889732	0.27543339	-0.33976339
0.0407	19.33572	0.0008297	1.036e-05	3e-08	7.28e-06	0.0	2.207e-05	4.98e-06	8.8e-07	649.0055984	698.65516087	730.66312099	5.11525328	0.27640212	-0.33969141
0.0408	19.37514	0.00082907	1.049e-05	3e-08	7.38e-06	0.0	2.239e-05	5.06e-06	8.8e-07	649.25842301	698.53021979	730.57181736	5.09173621	0.27735409	-0.33961972
0.0409	19.41451	0.00082843	1.061e-05	3e-08	7.49e-06	0.0	2.272e-05	5.13e-06	8.8e-07	649.50982146	698.40690401	730.48087422	5.06832355	0.27828932	-0.33954831
0.041	19.45384	0.00082779	1.074e-05	3e-08	7.6e-06	0.0	2.305e-05	5.21e-06	8.8e-07	649.75979942	698.28520637	730.39029032	5.04503027	0.27920794	-0.33947718
0.0411	19.49313	0.00082714	1.087e-05	3e-08	7.71e-06	0.0	2.338e-05	5.29e-06	8.8e-07	650.00836408	698.16511969	730.30006394	5.02184757	0.28011	-0.33940633
0.0412	19.53238	0.00082649	1.1e-05	3e-08	7.82e-06	0.0	2.372e-05	5.37e-06	8.8e-07	650.25552183	698.04663638	730.21019362	4.99877076	0.2809956	-0.33933576
0.0413	19.57159	0.00082583	1.112e-05	3e-08	7.93e-06	0.0	2.405e-05	5.45e-06	8.8e-07	650.50127895	697.92974864	730.12067792	4.97580453	0.28186487	-0.33926547
0.0414	19.61075	0.00082517	1.125e-05	3e-08	8.04e-06	0.0	2.44e-05	5.53e-06	8.8e-07	650.74564228	697.81444884	730.03151525	4.95295519	0.28271789	-0.33919546
0.0415	19.64987	0.0008245	1.138e-05	3e-08	8.15e-06	0.0	2.474e-05	5.61e-06	8.8e-07	650.98861853	697.70072857	729.94270404	4.93021806	0.28355469	-0.33912572
0.0416	19.68895	0.00082383	1.151e-05	3e-08	8.26e-06	0.0	2.509e-05	5.69e-06	8.8e-07	651.23021433	697.58857926	729.85424276	4.90759291	0.28437538	-0.33905625
0.0417	19.72799	0.00082315	1.164e-05	3e-08	8.38e-06	0.0	2.544e-05	5.77e-06	8.8e-07	651.47043632	697.47799225	729.76612988	4.88507945	0.28518009	-0.33898706
0.0418	19.76698	0.00082247	1.178e-05	3e-08	8.49e-06	0.0	2.579e-05	5.86e-06	8.8e-07	651.70929114	697.36895867	729.67836386	4.86267735	0.28596891	-0.33891815
0.0419	19.80593	0.00082178	1.191e-05	3e-08	8.61e-06	0.0	2.615e-05	5.94e-06	8.8e-07	651.94678539	697.26146944	729.59094318	4.84038608	0.28674195	-0.3388495
0.042	19.84484	0.00082108	1.204e-05	4e-08	8.72e-06	0.0	2.65e-05	6.03e-06	8.8e-07	652.18292568	697.15551528	729.50386632	4.81820509	0.28749929	-0.33878112
0.0421	19.8837	0.00082038	1.218e-05	4e-08	8.84e-06	0.0	2.686e-05	6.11e-06	8.8e-07	652.41771858	697.05108668	729.41713178	4.796134	0.28824105	-0.33871302
0.0422	19.92253	0.00081968	1.231e-05	4e-08	8.96e-06	0.0	2.723e-05	6.2e-06	8.8e-07	652.65117067	696.94817399	729.33073804	4.77417215	0.2889673	-0.33864517
0.0423	19.96131	0.00081897	1.245e-05	4e-08	9.08e-06	0.0	2.76e-05	6.29e-06	8.8e-07	652.88328848	696.84676732	729.2446836	4.75231936	0.28967821	-0.3385776
0.0424	20.00004	0.00081826	1.258e-05	4e-08	9.2e-06	0.0	2.797e-05	6.37e-06	8.8e-07	653.11407856	696.74685671	729.15896698	4.73057496	0.29037384	-0.33851029
0.0425	20.03874	0.00081754	1.272e-05	4e-08	9.32e-06	0.0	2.834e-05	6.46e-06	8.8e-07	653.34354743	696.64843201	729.07358668	4.70893862	0.29105433	-0.33844325
0.0426	20.07739	0.00081681	1.286e-05	4e-08	9.44e-06	0.0	2.871e-05	6.55e-06	8.8e-07	653.57170159	696.55148293	728.98854121	4.68740982	0.29171977	-0.33837647
0.0427	20.116	0.00081608	1.3e-05	4e-08	9.56e-06	0.0	2.909e-05	6.64e-06	8.8e-07	653.79854753	696.45599907	728.9038291	4.66598813	0.29237029	-0.33830995
0.0428	20.15457	0.00081535	1.314e-05	4e-08	9.68e-06	0.0	2.947e-05	6.73e-06	8.8e-07	654.02409173	696.36196985	728.81944888	4.64467311	0.293006	-0.33824369
0.0429	20.19309	0.00081461	1.328e-05	4e-08	9.81e-06	0.0	2.986e-05	6.82e-06	8.8e-07	654.24834066	696.26938458	728.73539908	4.62346424	0.29362702	-0.33817769
0.043	20.23157	0.00081386	1.342e-05	5e-08	9.93e-06	0.0	3.024e-05	6.92e-06	8.8e-07	654.47130076	696.1782325	728.65167823	4.60236113	0.29423345	-0.33811195
0.0431	20.27001	0.00081311	1.356e-05	5e-08	1.006e-05	0.0	3.063e-05	7.01e-06	8.8e-07	654.69297846	696.08850261	728.56828489	4.5813633	0.29482542	-0.33804646
0.0432	20.30841	0.00081235	1.37e-05	5e-08	1.019e-05	0.0	3.102e-05	7.1e-06	8.8e-07	654.91338019	696.00018394	728.48521759	4.56047027	0.29540306	-0.33798123
0.0433	20.34676	0.00081159	1.384e-05	5e-08	1.031e-05	0.0	3.142e-05	7.2e-06	8.8e-07	655.13251234	695.91326536	728.4024749	4.53968162	0.29596646	-0.33791626
0.0434	20.38507	0.00081083	1.398e-05	5e-08	1.044e-05	0.0	3.182e-05	7.29e-06	8.8e-07	655.35038132	695.82773559	728.32005537	4.51899688	0.29651575	-0.33785154
0.0435	20.42334	0.00081006	1.413e-05	5e-08	1.057e-05	0.0	3.222e-05	7.39e-06	8.8e-07	655.56699348	695.74358342	728.23795757	4.49841561	0.29705106	-0.33778707
0.0436	20.46156	0.00080928	1.427e-05	5e-08	1.07e-05	0.0	3.262e-05	7.48e-06	8.8e-07	655.78235519	695.66079743	728.15618007	4.47793734	0.2975725	-0.33772286
0.0437	20.49974	0.0008085	1.442e-05	5e-08	1.083e-05	0.0	3.303e-05	7.58e-06	8.8e-07	655.99647277	695.57936611	728.07472144	4.45756166	0.2980802	-0.33765889
0.0438	20.53788	0.00080772	1.456e-05	6e-08	1.097e-05	0.0	3.343e-05	7.68e-06	8.8e-07	656.20935258	695.49927805	727.99358027	4.43728808	0.29857428	-0.33759518
0.0439	20.57597	0.00080693	1.471e-05	6e-08	1.11e-05	0.0	3.385e-05	7.78e-06	8.8e-07	656.42100092	695.42052158	727.91275514	4.41711617	0.29905486	-0.33753171
0.044	20.61403	0.00080613	1.486e-05	6e-08	1.123e-05	0.0	3.426e-05	7.88e-06	8.8e-07	656.63142409	695.34308509	727.83224465	4.3970455	0.29952207	-0.33746849
0.0441	20.65203	0.00080533	1.5e-05	6e-08	1.137e-05	0.0	3.468e-05	7.98e-06	8.8e-07	656.84062836	695.26695694	727.75204738	4.3770756	0.29997603	-0.33740552
0.0442	20.69	0.00080452	1.515e-05	6e-08	1.15e-05	0.0	3.51e-05	8.08e-06	8.8e-07	657.04862001	695.19212535	727.67216195	4.35720603	0.30041686	-0.33734279
0.0443	20.72792	0.00080371	1.53e-05	6e-08	1.164e-05	0.0	3.552e-05	8.18e-06	8.8e-07	657.2554053	695.11857857	727.59258695	4.33743637	0.30084469	-0.3372803
0.0444	20.7658	0.0008029	1.545e-05	6e-08	1.177e-05	0.0	3.594e-05	8.28e-06	8.8e-07	657.46099046	695.04630481	727.513321	4.31776616	0.30125964	-0.33721806
0.0445	20.80364	0.00080208	1.56e-05	7e-08	1.191e-05	0.0	3.637e-05	8.39e-06	8.8e-07	657.66538173	694.97529218	727.43436271	4.29819495	0.30166183	-0.33715606
0.0446	20.84143	0.00080126	1.575e-05	7e-08	1.205e-05	0.0	3.68e-05	8.49e-06	8.8e-07	657.86858529	694.9055289	727.35571072	4.27872232	0.3020514	-0.33709429
0.0447	20.87918	0.00080043	1.59e-05	7e-08	1.219e-05	0.0	3.723e-05	8.59e-06	8.8e-07	658.07060736	694.83700305	727.27736363	4.25934781	0.30242846	-0.33703277
0.0448	20.91689	0.00079959	1.605e-05	7e-08	1.233e-05	0.0	3.767e-05	8.7e-06	8.8e-07	658.2714541	694.76970272	727.1993201	4.240071	0.30279313	-0.33697149
0.0449	20.95455	0.00079875	1.621e-05	7e-08	1.247e-05	0.0	3.811e-05	8.81e-06	8.8e-07	658.47113168	694.70361605	727.12157875	4.22089144	0.30314555	-0.33691044
0.045	20.99217	0.00079791	1.636e-05	7e-08	1.261e-05	0.0	3.855e-05	8.91e-06	8.8e-07	658.66964626	694.63873108	727.04413822	4.20180869	0.30348583	-0.33684963
0.0451	21.02975	0.00079706	1.651e-05	8e-08	1.275e-05	0.0	3.899e-05	9.02e-06	8.8e-07	658.86700397	694.57503588	726.96699717	4.18282231	0.30381411	-0.33678906
0.0452	21.06728	0.00079621	1.667e-05	8e-08	1.29e-05	0.0	3.944e-05	9.13e-06	8.8e-07	659.06321091	694.51251857	726.89015424	4.16393189	0.3041305	-0.33672872
0.0453	21.10477	0.00079535	1.682e-05	8e-08	1.304e-05	0.0	3.988e-05	9.24e-06	8.8e-07	659.25827319	694.45116725	726.81360809	4.14513698	0.30443512	-0.33666861
0.0454	21.14222	0.00079449	1.698e-05	8e-08	1.318e-05	0.0	4.033e-05	9.35e-06	8.8e-07	659.45219691	694.39097002	726.73735739	4.12643714	0.30472811	-0.33660874
0.0455	21.17962	0.00079362	1.713e-05	8e-08	1.333e-05	0.0	4.079e-05	9.46e-06	8.8e-07	659.64498812	694.33191499	726.6614008	4.10783196	0.30500959	-0.33654909
0.0456	21.21698	0.00079275	1.729e-05	8e-08	1.348e-05	0.0	4.124e-05	9.57e-06	8.8e-07	659.8366529	694.27399029	726.58573699	4.0893209	0.30527969	-0.33648968
0.0457	21.25429	0.00079188	1.745e-05	9e-08	1.362e-05	0.0	4.17e-05	9.68e-06	8.8e-07	660.02719727	694.21718408	726.51036464	4.07090362	0.30553853	-0.33643049
0.0458	21.29157	0.000791	1.76e-05	9e-08	1.377e-05	0.0	4.216e-05	9.79e-06	8.8e-07	660.21662726	694.16148453	726.43528243	4.05257973	0.3057862	-0.33637153
0.0459	21.32879	0.00079011	1.776e-05	9e-08	1.392e-05	0.0	4.263e-05	9.9e-06	8.8e-07	660.40494889	694.10687984	726.36048905	4.0343488	0.30602285	-0.3363128
0.046	21.36598	0.00078922	1.792e-05	9e-08	1.407e-05	0.0	4.309e-05	1.002e-05	8.8e-07	660.59216814	694.05335823	726.28598319	4.01621039	0.30624858	-0.33625429
0.0461	21.40312	0.00078833	1.808e-05	9e-08	1.422e-05	0.0	4.356e-05	1.013e-05	8.8e-07	660.77829099	694.00090797	726.21176355	3.99816422	0.30646348	-0.33619601
0.0462	21.44022	0.00078743	1.824e-05	1e-07	1.437e-05	0.0	4.403e-05	1.025e-05	8.8e-07	660.96332341	693.94951735	726.13782882	3.98020946	0.30666778	-0.33613796
0.0463	21.47727	0.00078653	1.84e-05	1e-07	1.452e-05	0.0	4.45e-05	1.036e-05	8.8e-07	661.14727135	693.89917471	726.06417771	3.96234592	0.30686154	-0.33608012
0.0464	21.51428	0.00078562	1.856e-05	1e-07	1.467e-05	0.0	4.498e-05	1.048e-05	8.8e-07	661.33014072	693.84986842	725.99080895	3.9445732	0.30704487	-0.33602251
0.0465	21.55125	0.00078471	1.872e-05	1e-07	1.482e-05	0.0	4.546e-05	1.06e-05	8.8e-07	661.51193746	693.80158689	725.91772123	3.92689085	0.30721789	-0.33596512
0.0466	21.58817	0.0007838	1.888e-05	1e-07	1.498e-05	0.0	4.594e-05	1.072e-05	8.8e-07	661.69266744	693.75431861	725.84491328	3.90929847	0.30738072	-0.33590795
0.0467	21.62505	0.00078288	1.904e-05	1.1e-07	1.513e-05	-0.0	4.642e-05	1.083e-05	8.8e-07	661.87233656	693.70805207	725.77238383	3.89179562	0.30753349	-0.33585099
0.0468	21.66189	0.00078195	1.921e-05	1.1e-07	1.528e-05	-0.0	4.691e-05	1.095e-05	8.8e-07	662.05095068	693.66277583	725.7001316	3.8743819	0.30767629	-0.33579426
0.0469	21.69868	0.00078103	1.937e-05	1.1e-07	1.544e-05	-0.0	4.739e-05	1.107e-05	8.8e-07	662.22851564	693.61847858	725.62815535	3.85705639	0.30780939	-0.33573774
0.047	21.73543	0.0007801	1.953e-05	1.1e-07	1.56e-05	-0.0	4.788e-05	1.119e-05	8.8e-07	662.40503728	693.57514891	725.5564538	3.83981981	0.30793259	-0.33568143
0.0471	21.77213	0.00077916	1.97e-05	1.1e-07	1.575e-05	-0.0	4.838e-05	1.131e-05	8.8e-07	662.5805214	693.53277563	725.4850257	3.82267037	0.30804639	-0.33562534
0.0472	21.80879	0.00077822	1.986e-05	1.2e-07	1.591e-05	-0.0	4.887e-05	1.144e-05	8.8e-07	662.75497384	693.49134742	725.4138698	3.80560967	0.30815033	-0.33556947
0.0473	21.84541	0.00077727	2.003e-05	1.2e-07	1.607e-05	-0.0	4.937e-05	1.156e-05	8.8e-07	662.92840038	693.45085308	725.34298484	3.7886353	0.30824509	-0.33551381
0.0474	21.88198	0.00077633	2.019e-05	1.2e-07	1.623e-05	-0.0	4.987e-05	1.168e-05	8.8e-07	663.10080677	693.4112816	725.2723696	3.77174737	0.30833063	-0.33545836
0.0475	21.91851	0.00077537	2.036e-05	1.2e-07	1.638e-05	-0.0	5.037e-05	1.181e-05	8.8e-07	663.27219927	693.37262097	725.20202272	3.75505258	0.30839585	-0.33540338
0.0476	21.95499	0.00077442	2.052e-05	1.3e-07	1.654e-05	-0.0	5.087e-05	1.193e-05	8.8e-07	663.44259011	693.33484794	725.13194159	3.73833442	0.30846352	-0.33534834
0.0477	21.99143	0.00077346	2.069e-05	1.3e-07	1.67e-05	-0.0	5.138e-05	1.206e-05	8.8e-07	663.61197527	693.29797012	725.06212705	3.72161625	0.30853118	-0.33529331
0.0478	22.02783	0.00077249	2.086e-05	1.3e-07	1.687e-05	-0.0	5.188e-05	1.218e-05	8.8e-07	663.78036801	693.26196242	724.99257628	3.70521253	0.30856625	-0.33523904
0.0479	22.06418	0.00077153	2.102e-05	1.3e-07	1.703e-05	-0.0	5.239e-05	1.231e-05	8.8e-07	663.94776759	693.22682622	724.92328943	3.68865184	0.30861759	-0.33518439
0.048	22.10049	0.00077055	2.119e-05	1.4e-07	1.719e-05	-0.0	5.291e-05	1.243e-05	8.8e-07	664.11418154	693.19254738	724.85426488	3.67240229	0.30863707	-0.3351305
0.0481	22.13675	0.00076958	2.136e-05	1.4e-07	1.735e-05	-0.0	5.342e-05	1.256e-05	8.8e-07	664.27961713	693.15911217	724.78550109	3.65602041	0.3086701	-0.33507629
0.0482	22.17297	0.0007686	2.153e-05	1.4e-07	1.752e-05	-0.0	5.394e-05	1.269e-05	8.8e-07	664.44407399	693.12652138	724.71699814	3.63989395	0.30867746	-0.33502271
0.0483	22.20915	0.00076762	2.17e-05	1.4e-07	1.768e-05	-0.0	5.446e-05	1.282e-05	8.8e-07	664.60756737	693.09474656	724.64875277	3.62374475	0.3086871	-0.33496906
0.0484	22.24528	0.00076663	2.187e-05	1.5e-07	1.784e-05	-0.0	5.498e-05	1.295e-05	8.8e-07	664.77009463	693.0637926	724.58076554	3.60763924	0.30869234	-0.33491553
0.0485	22.28136	0.00076564	2.204e-05	1.5e-07	1.801e-05	-0.0	5.55e-05	1.308e-05	8.8e-07	664.93165872	693.033654	724.51303583	3.59159598	0.30869141	-0.33486215
0.0486	22.31741	0.00076465	2.221e-05	1.5e-07	1.818e-05	0.0	5.602e-05	1.321e-05	8.8e-07	665.09227278	693.00430668	724.44556085	3.5757825	0.30866815	-0.33480933
0.0487	22.3534	0.00076365	2.238e-05	1.6e-07	1.834e-05	0.0	5.655e-05	1.334e-05	8.8e-07	665.25193885	692.97574676	724.37834016	3.55995123	0.30864642	-0.33475646
0.0488	22.38936	0.00076265	2.255e-05	1.6e-07	1.851e-05	0.0	5.708e-05	1.347e-05	8.8e-07	665.41066127	692.94796621	724.31137283	3.54419314	0.30861745	-0.33470378
0.0489	22.42527	0.00076164	2.272e-05	1.6e-07	1.868e-05	0.0	5.761e-05	1.361e-05	8.8e-07	665.56844666	692.92095311	724.24465747	3.52856355	0.30857688	-0.33465141
0.049	22.46113	0.00076063	2.289e-05	1.6e-07	1.884e-05	0.0	5.814e-05	1.374e-05	8.8e-07	665.72530184	692.8946952	724.17819263	3.51299333	0.30853016	-0.33459919
0.0491	22.49695	0.00075962	2.306e-05	1.7e-07	1.901e-05	0.0	5.868e-05	1.387e-05	8.8e-07	665.8812315	692.8691838	724.11197732	3.49750559	0.30847547	-0.33454717
0.0492	22.53273	0.00075861	2.323e-05	1.7e-07	1.918e-05	0.0	5.921e-05	1.401e-05	8.8e-07	666.03624124	692.84440871	724.04601034	3.48209941	0.3084139	-0.33449536
0.0493	22.56846	0.00075759	2.341e-05	1.7e-07	1.935e-05	0.0	5.975e-05	1.414e-05	8.8e-07	666.19033679	692.82036042	723.9802905	3.46677578	0.30834427	-0.33444374
0.0494	22.60415	0.00075657	2.358e-05	1.8e-07	1.952e-05	0.0	6.029e-05	1.428e-05	8.8e-07	666.34352373	692.79702849	723.91481661	3.45153443	0.3082669	-0.33439233
0.0495	22.63979	0.00075554	2.375e-05	1.8e-07	1.969e-05	0.0	6.084e-05	1.441e-05	8.8e-07	666.49580771	692.7744028	723.84958747	3.43637535	0.30818181	-0.33434111
0.0496	22.67539	0.00075451	2.392e-05	1.8e-07	1.986e-05	0.0	6.138e-05	1.455e-05	8.8e-07	666.64719414	692.75247388	723.78460195	3.42128994	0.30809055	-0.33429008
0.0497	22.71094	0.00075348	2.41e-05	1.9e-07	2.003e-05	0.0	6.193e-05	1.469e-05	8.8e-07	666.7976883	692.73123264	723.71985892	3.40628238	0.30799236	-0.33423925
0.0498	22.74645	0.00075245	2.427e-05	1.9e-07	2.021e-05	0.0	6.247e-05	1.483e-05	8.8e-07	666.94729552	692.71066995	723.65535728	3.39135142	0.30788746	-0.3341886
0.0499	22.78191	0.00075141	2.445e-05	1.9e-07	2.038e-05	0.0	6.302e-05	1.497e-05	8.8e-07	667.0960211	692.69077671	723.5910959	3.37649685	0.30777591	-0.33413814
0.05	22.81733	0.00075037	2.462e-05	2e-07	2.055e-05	0.0	6.357e-05	1.51e-05	8.8e-07	667.24387035	692.67154386	723.52707366	3.36171819	0.30765781	-0.33408786
0.05009	22.8527	0.00074932	2.48e-05	2e-07	2.072e-05	0.0	6.413e-05	1.524e-05	8.8e-07	667.39084854	692.6529624	723.46328947	3.34701529	0.30753321	-0.33403778
0.05019	22.88803	0.00074828	2.497e-05	2e-07	2.09e-05	0.0	6.468e-05	1.538e-05	8.8e-07	667.53696093	692.63502344	723.39974221	3.33238718	0.30740233	-0.33398787
0.05029	22.92332	0.00074722	2.515e-05	2.1e-07	2.107e-05	0.0	6.524e-05	1.553e-05	8.8e-07	667.68221274	692.61771836	723.3364308	3.31783427	0.30726508	-0.33393816
0.05039	22.95856	0.00074617	2.532e-05	2.1e-07	2.125e-05	0.0	6.58e-05	1.567e-05	8.8e-07	667.82660923	692.60103822	723.27335412	3.30335688	0.30712138	-0.33388863
0.05049	22.99375	0.00074512	2.55e-05	2.1e-07	2.142e-05	0.0	6.636e-05	1.581e-05	8.8e-07	667.97015563	692.58497428	723.21051108	3.28895185	0.30697197	-0.33383928
0.05059	23.0289	0.00074406	2.567e-05	2.2e-07	2.16e-05	0.0	6.692e-05	1.595e-05	8.8e-07	668.11285704	692.56951838	723.14790061	3.27462222	0.30681614	-0.33379011
0.05069	23.06401	0.00074299	2.585e-05	2.2e-07	2.177e-05	0.0	6.748e-05	1.609e-05	8.8e-07	668.25471873	692.55466158	723.08552161	3.26036719	0.30665407	-0.33374113
0.05079	23.09907	0.00074193	2.603e-05	2.2e-07	2.195e-05	0.0	6.805e-05	1.624e-05	8.8e-07	668.39574591	692.54039526	723.02337298	3.24618517	0.30648611	-0.33369233
0.05089	23.13408	0.00074086	2.62e-05	2.3e-07	2.213e-05	-0.0	6.861e-05	1.638e-05	8.8e-07	668.53594366	692.52671129	722.96145367	3.23207487	0.30631257	-0.33364371
0.05099	23.16905	0.00073979	2.638e-05	2.3e-07	2.23e-05	0.0	6.918e-05	1.653e-05	8.8e-07	668.67531807	692.51359998	722.8997624	3.21808096	0.30612991	-0.33359538
0.05109	23.20398	0.00073872	2.656e-05	2.4e-07	2.248e-05	0.0	6.975e-05	1.667e-05	8.8e-07	668.81387473	692.50105244	722.83829801	3.20408198	0.30594765	-0.33354703
0.05119	23.23886	0.00073764	2.673e-05	2.4e-07	2.266e-05	0.0	7.032e-05	1.682e-05	8.8e-07	668.95161851	692.48906094	722.77705947	3.19022865	0.30575409	-0.33349904
0.05129	23.27369	0.00073656	2.691e-05	2.4e-07	2.284e-05	0.0	7.09e-05	1.696e-05	8.8e-07	669.08855237	692.47762085	722.71604618	3.17643053	0.30555623	-0.3334512
0.05139	23.30848	0.00073548	2.709e-05	2.5e-07	2.302e-05	0.0	7.147e-05	1.711e-05	8.8e-07	669.2246834	692.46672097	722.65525665	3.16262533	0.30535892	-0.33340333
0.05149	23.34322	0.0007344	2.727e-05	2.5e-07	2.319e-05	0.0	7.205e-05	1.726e-05	8.8e-07	669.36001526	692.45635572	722.59469013	3.14899327	0.30514872	-0.3333559
0.05159	23.37792	0.00073331	2.745e-05	2.5e-07	2.337e-05	-0.0	7.262e-05	1.74e-05	8.8e-07	669.49455334	692.44651677	722.53434547	3.1353482	0.30493949	-0.33330843
0.05169	23.41258	0.00073223	2.762e-05	2.6e-07	2.355e-05	-0.0	7.32e-05	1.755e-05	8.8e-07	669.62829994	692.43720063	722.47422221	3.12181068	0.30472216	-0.33326123
0.05179	23.44719	0.00073113	2.78e-05	2.6e-07	2.373e-05	-0.0	7.378e-05	1.77e-05	8.8e-07	669.76126312	692.4283949	722.41431869	3.10832032	0.3045013	-0.33321415
0.05189	23.48175	0.00073004	2.798e-05	2.7e-07	2.391e-05	-0.0	7.436e-05	1.785e-05	8.8e-07	669.89344559	692.4200954	722.35463432	3.09489099	0.30427587	-0.33316722
0.05199	23.51627	0.00072895	2.816e-05	2.7e-07	2.409e-05	0.0	7.495e-05	1.8e-05	8.8e-07	670.02485326	692.41229342	722.29516788	3.08156109	0.30404377	-0.33312053
0.05209	23.55074	0.00072785	2.834e-05	2.8e-07	2.428e-05	0.0	7.553e-05	1.815e-05	8.8e-07	670.15549111	692.40498146	722.23591833	3.0682865	0.30380742	-0.33307399
0.05219	23.58517	0.00072675	2.852e-05	2.8e-07	2.446e-05	0.0	7.611e-05	1.83e-05	8.8e-07	670.28536396	692.39815228	722.17688467	3.05508364	0.30356609	-0.33302762
0.05229	23.61955	0.00072564	2.87e-05	2.8e-07	2.464e-05	0.0	7.67e-05	1.845e-05	8.8e-07	670.41447698	692.39179839	722.11806584	3.04195057	0.30331974	-0.33298143
0.05239	23.65388	0.00072454	2.888e-05	2.9e-07	2.482e-05	0.0	7.729e-05	1.86e-05	8.8e-07	670.54283513	692.3859123	722.05946079	3.02888596	0.30306861	-0.33293541
0.05249	23.68818	0.00072343	2.905e-05	2.9e-07	2.5e-05	0.0	7.788e-05	1.875e-05	8.8e-07	670.67044303	692.38048766	722.00106858	3.01588472	0.30281343	-0.33288955
0.05259	23.72242	0.00072232	2.923e-05	3e-07	2.518e-05	0.0	7.847e-05	1.891e-05	8.8e-07	670.79730564	692.37551714	721.94288818	3.00295379	0.30255322	-0.33284386
0.05269	23.75662	0.00072121	2.941e-05	3e-07	2.537e-05	0.0	7.906e-05	1.906e-05	8.8e-07	670.92342786	692.37099363	721.88491857	2.99009075	0.30228834	-0.33279835
0.05279	23.79077	0.0007201	2.959e-05	3.1e-07	2.555e-05	0.0	7.965e-05	1.921e-05	8.8e-07	671.04881456	692.36691007	721.82715873	2.97729365	0.30201905	-0.332753
0.05289	23.82488	0.00071898	2.977e-05	3.1e-07	2.573e-05	-0.0	8.025e-05	1.936e-05	8.8e-07	671.17347036	692.36326006	721.76960772	2.96456076	0.30174562	-0.33270781
0.05299	23.85894	0.00071787	2.995e-05	3.2e-07	2.592e-05	-0.0	8.084e-05	1.952e-05	8.8e-07	671.29739997	692.36003708	721.71226457	2.9518925	0.30146802	-0.33266278
0.05309	23.89296	0.00071675	3.013e-05	3.2e-07	2.61e-05	-0.0	8.144e-05	1.967e-05	8.8e-07	671.42060802	692.35723472	721.65512831	2.93928782	0.30118641	-0.33261791
0.05319	23.92693	0.00071562	3.031e-05	3.2e-07	2.628e-05	-0.0	8.204e-05	1.983e-05	8.8e-07	671.54309917	692.35484662	721.59819797	2.926748	0.30090062	-0.33257321
0.05329	23.96086	0.0007145	3.049e-05	3.3e-07	2.647e-05	0.0	8.264e-05	1.998e-05	8.8e-07	671.66487805	692.35286644	721.54147261	2.91427174	0.30061085	-0.33252866
0.05339	23.99474	0.00071338	3.067e-05	3.3e-07	2.665e-05	0.0	8.324e-05	2.014e-05	8.8e-07	671.7859493	692.3512879	721.48495125	2.90185927	0.30031709	-0.33248428
0.05349	24.02857	0.00071225	3.085e-05	3.4e-07	2.684e-05	0.0	8.384e-05	2.03e-05	8.8e-07	671.90631753	692.35010478	721.42863296	2.88951011	0.30001942	-0.33244005
0.05359	24.06236	0.00071112	3.104e-05	3.4e-07	2.702e-05	0.0	8.444e-05	2.045e-05	8.8e-07	672.02598733	692.34931095	721.37251677	2.87722395	0.29971789	-0.33239599
0.05369	24.0961	0.00070999	3.122e-05	3.5e-07	2.721e-05	0.0	8.504e-05	2.061e-05	8.8e-07	672.14496327	692.34890035	721.31660175	2.86500039	0.29941258	-0.33235208
0.05379	24.1298	0.00070886	3.14e-05	3.5e-07	2.739e-05	0.0	8.565e-05	2.077e-05	8.8e-07	672.2632499	692.348867	721.26088696	2.85283907	0.29910354	-0.33230833
0.05389	24.16345	0.00070773	3.158e-05	3.6e-07	2.758e-05	0.0	8.625e-05	2.092e-05	8.8e-07	672.38085174	692.349205	721.20537146	2.84073964	0.29879084	-0.33226474
0.05399	24.19705	0.00070659	3.176e-05	3.6e-07	2.776e-05	0.0	8.686e-05	2.108e-05	8.8e-07	672.49777329	692.3499085	721.15005433	2.82870177	0.29847454	-0.3322213
0.05409	24.23061	0.00070545	3.194e-05	3.7e-07	2.795e-05	0.0	8.746e-05	2.124e-05	8.8e-07	672.61401905	692.35097177	721.09493463	2.81672481	0.29815474	-0.33217801
0.05419	24.26412	0.00070432	3.212e-05	3.7e-07	2.813e-05	0.0	8.807e-05	2.14e-05	8.8e-07	672.72959343	692.35238921	721.04001145	2.80480883	0.29783145	-0.33213488
0.05429	24.29759	0.00070318	3.23e-05	3.8e-07	2.832e-05	-0.0	8.868e-05	2.156e-05	8.8e-07	672.84450092	692.35415508	720.98528387	2.79295409	0.2975046	-0.33209191
0.05439	24.33101	0.00070203	3.248e-05	3.9e-07	2.851e-05	-0.0	8.929e-05	2.172e-05	8.8e-07	672.9587459	692.35626395	720.93075099	2.7811581	0.29717463	-0.33204909
0.05449	24.36438	0.00070089	3.266e-05	3.9e-07	2.869e-05	-0.0	8.99e-05	2.188e-05	8.8e-07	673.0723328	692.35871024	720.87641188	2.76942358	0.29684108	-0.33200642
0.05459	24.39771	0.00069975	3.284e-05	4e-07	2.888e-05	-0.0	9.051e-05	2.204e-05	8.8e-07	673.18526605	692.36148841	720.82226565	2.75774831	0.29650431	-0.3319639
0.05469	24.43099	0.0006986	3.302e-05	4e-07	2.906e-05	-0.0	9.112e-05	2.22e-05	8.8e-07	673.29754996	692.36459323	720.76831139	2.74613189	0.2961644	-0.33192153
0.05479	24.46422	0.00069746	3.32e-05	4.1e-07	2.925e-05	-0.0	9.174e-05	2.236e-05	8.8e-07	673.40918886	692.36801949	720.71454822	2.73457426	0.29582136	-0.33187931
0.05489	24.49741	0.00069631	3.338e-05	4.1e-07	2.944e-05	0.0	9.235e-05	2.252e-05	8.8e-07	673.52018706	692.37176198	720.66097524	2.72307519	0.29547522	-0.33183724
0.05499	24.53055	0.00069516	3.356e-05	4.2e-07	2.962e-05	0.0	9.296e-05	2.268e-05	8.8e-07	673.63054885	692.37581558	720.60759158	2.71163421	0.29512605	-0.33179532
0.05509	24.56365	0.00069401	3.374e-05	4.2e-07	2.981e-05	0.0	9.358e-05	2.285e-05	8.8e-07	673.7402785	692.38017521	720.55439635	2.70025123	0.29477387	-0.33175355
0.05519	24.5967	0.00069286	3.393e-05	4.3e-07	3e-05	0.0	9.419e-05	2.301e-05	8.8e-07	673.84938026	692.3848359	720.50138867	2.68892581	0.29441875	-0.33171193
0.05529	24.6297	0.0006917	3.411e-05	4.4e-07	3.019e-05	0.0	9.481e-05	2.317e-05	8.8e-07	673.95785837	692.38979266	720.44856767	2.67765752	0.29406076	-0.33167045
0.05539	24.66266	0.00069055	3.429e-05	4.4e-07	3.037e-05	0.0	9.543e-05	2.333e-05	8.8e-07	674.06571703	692.39504064	720.39593249	2.66644624	0.29369992	-0.33162912
0.05549	24.69557	0.0006894	3.447e-05	4.5e-07	3.056e-05	0.0	9.605e-05	2.35e-05	8.8e-07	674.17296044	692.40057504	720.34348226	2.65529174	0.29333626	-0.33158793
0.05559	24.72843	0.00068824	3.465e-05	4.5e-07	3.075e-05	0.0	9.666e-05	2.366e-05	8.8e-07	674.27959274	692.40639114	720.29121613	2.64419269	0.29296999	-0.33154689
0.05569	24.76125	0.00068708	3.483e-05	4.6e-07	3.093e-05	0.0	9.728e-05	2.383e-05	8.8e-07	674.38561808	692.41248427	720.23913323	2.6331505	0.29260088	-0.33150599
0.05579	24.79402	0.00068593	3.501e-05	4.6e-07	3.112e-05	0.0	9.79e-05	2.399e-05	8.8e-07	674.49104061	692.41884973	720.18723272	2.62216303	0.29222927	-0.33146523
0.05589	24.82674	0.00068477	3.519e-05	4.7e-07	3.131e-05	0.0	9.852e-05	2.415e-05	8.8e-07	674.59586438	692.42548309	720.13551376	2.6112318	0.29185492	-0.33142462
0.05599	24.85942	0.00068361	3.537e-05	4.8e-07	3.15e-05	0.0	9.914e-05	2.432e-05	8.8e-07	674.70009355	692.43237966	720.08397549	2.60035492	0.29147813	-0.33138415
0.05609	24.89205	0.00068245	3.555e-05	4.8e-07	3.168e-05	0.0	9.976e-05	2.449e-05	8.8e-07	674.8037321	692.43953521	720.03261709	2.58953325	0.29109876	-0.33134382
0.05619	24.92463	0.00068129	3.573e-05	4.9e-07	3.187e-05	0.0	0.00010039	2.465e-05	8.8e-07	674.90678413	692.44694517	719.98143771	2.57876671	0.29071682	-0.33130363
0.05629	24.95717	0.00068012	3.591e-05	5e-07	3.206e-05	0.0	0.00010101	2.482e-05	8.8e-07	675.00925363	692.45460535	719.93043653	2.56805233	0.29033273	-0.33126358
0.05639	24.98966	0.00067896	3.609e-05	5e-07	3.225e-05	0.0	0.00010163	2.498e-05	8.8e-07	675.11114462	692.46251141	719.87961273	2.55739338	0.28994604	-0.33122367
0.05649	25.0221	0.0006778	3.627e-05	5.1e-07	3.243e-05	0.0	0.00010226	2.515e-05	8.8e-07	675.21246106	692.47065914	719.82896548	2.54678648	0.28955723	-0.3311839
0.05659	25.0545	0.00067663	3.645e-05	5.1e-07	3.262e-05	0.0	0.00010288	2.532e-05	8.8e-07	675.31320689	692.47904448	719.77849398	2.53623389	0.28916597	-0.33114426
0.05669	25.08684	0.00067547	3.663e-05	5.2e-07	3.281e-05	-0.0	0.0001035	2.548e-05	8.8e-07	675.41338611	692.48766315	719.72819739	2.52573437	0.28877244	-0.33110477
0.05679	25.11915	0.0006743	3.681e-05	5.3e-07	3.3e-05	-0.0	0.00010413	2.565e-05	8.8e-07	675.5130026	692.49651119	719.67807492	2.51528673	0.2883768	-0.33106541
0.05689	25.1514	0.00067314	3.699e-05	5.3e-07	3.318e-05	-0.0	0.00010475	2.582e-05	8.8e-07	675.61206149	692.50558344	719.6281255	2.50492127	0.28797782	-0.33102627
0.05699	25.18361	0.00067197	3.717e-05	5.4e-07	3.337e-05	0.0	0.00010538	2.598e-05	8.8e-07	675.71056562	692.51487699	719.57834855	2.49459734	0.28757718	-0.33098723
0.05709	25.21577	0.0006708	3.735e-05	5.5e-07	3.356e-05	0.0	0.000106	2.615e-05	8.8e-07	675.80852037	692.52438646	719.52874295	2.48428302	0.28717615	-0.33094822
0.05719	25.24788	0.00066964	3.753e-05	5.5e-07	3.375e-05	0.0	0.00010663	2.632e-05	8.8e-07	675.90592716	692.53411045	719.47930842	2.47406594	0.2867712	-0.33090946
0.05729	25.27995	0.00066847	3.771e-05	5.6e-07	3.393e-05	0.0	0.00010726	2.649e-05	8.8e-07	676.00279025	692.54404472	719.43004407	2.46385372	0.28636612	-0.33087072
0.05739	25.31197	0.0006673	3.788e-05	5.7e-07	3.412e-05	-0.0	0.00010788	2.666e-05	8.8e-07	676.09911537	692.55418371	719.38094872	2.4537422	0.28595723	-0.33083224
0.05749	25.34394	0.00066613	3.806e-05	5.7e-07	3.431e-05	-0.0	0.00010851	2.683e-05	8.8e-07	676.19490366	692.56452632	719.33202212	2.44362451	0.28554857	-0.33079374
0.05759	25.37586	0.00066496	3.824e-05	5.8e-07	3.45e-05	-0.0	0.00010914	2.7e-05	8.8e-07	676.2901582	692.57506957	719.28326364	2.43359641	0.28513654	-0.33075548
0.05769	25.40774	0.00066379	3.842e-05	5.9e-07	3.468e-05	-0.0	0.00010976	2.717e-05	8.8e-07	676.38488472	692.58580799	719.23467211	2.42359355	0.28472356	-0.33071729
0.05779	25.43957	0.00066262	3.86e-05	5.9e-07	3.487e-05	-0.0	0.00011039	2.733e-05	8.8e-07	676.47908514	692.59673969	719.18624711	2.4136336	0.28430895	-0.3306792
0.05789	25.47135	0.00066145	3.878e-05	6e-07	3.506e-05	-0.0	0.00011102	2.75e-05	8.8e-07	676.57276418	692.60786032	719.13798767	2.40375084	0.28389165	-0.33064133
0.05799	25.50308	0.00066028	3.895e-05	6.1e-07	3.524e-05	-0.0	0.00011165	2.767e-05	8.8e-07	676.66592547	692.61916642	719.08989305	2.39390452	0.28347294	-0.33060354
0.05809	25.53477	0.00065911	3.913e-05	6.2e-07	3.543e-05	-0.0	0.00011228	2.784e-05	8.8e-07	676.75857258	692.6306546	719.0419625	2.38410937	0.28305246	-0.3305659
0.05819	25.56641	0.00065794	3.931e-05	6.2e-07	3.562e-05	-0.0	0.0001129	2.801e-05	8.8e-07	676.85070935	692.64232141	718.99419522	2.37436503	0.28263029	-0.33052838
0.05829	25.598	0.00065677	3.949e-05	6.3e-07	3.58e-05	-0.0	0.00011353	2.819e-05	8.8e-07	676.94233948	692.6541635	718.94659044	2.36466839	0.28220652	-0.330491
0.05839	25.62955	0.0006556	3.967e-05	6.4e-07	3.599e-05	-0.0	0.00011416	2.836e-05	8.8e-07	677.0334665	692.66617772	718.89914745	2.35502098	0.2817811	-0.33045374
0.05849	25.66104	0.00065443	3.984e-05	6.4e-07	3.618e-05	-0.0	0.00011479	2.853e-05	8.8e-07	677.12409412	692.67836071	718.85186545	2.34542152	0.28135409	-0.33041662
0.05859	25.69249	0.00065326	4.002e-05	6.5e-07	3.636e-05	0.0	0.00011542	2.87e-05	8.8e-07	677.21422584	692.69070941	718.80474373	2.33586967	0.28092553	-0.33037962
0.05869	25.72389	0.00065209	4.02e-05	6.6e-07	3.655e-05	0.0	0.00011605	2.887e-05	8.8e-07	677.30386517	692.70322071	718.75778156	2.32636399	0.28049554	-0.33034274
0.05879	25.75525	0.00065092	4.037e-05	6.7e-07	3.674e-05	-0.0	0.00011668	2.904e-05	8.8e-07	677.39301559	692.71589159	718.71097822	2.31690482	0.28006413	-0.33030598
0.05889	25.78655	0.00064975	4.055e-05	6.7e-07	3.692e-05	-0.0	0.00011731	2.921e-05	8.8e-07	677.48168055	692.72871913	718.66433297	2.30749239	0.27963124	-0.33026936
0.05899	25.81781	0.00064858	4.073e-05	6.8e-07	3.711e-05	-0.0	0.00011793	2.938e-05	8.8e-07	677.56986354	692.74170028	718.61784511	2.29812575	0.27919701	-0.33023285
0.05909	25.84902	0.00064741	4.09e-05	6.9e-07	3.729e-05	-0.0	0.00011856	2.956e-05	8.8e-07	677.65756793	692.75483224	718.57151393	2.28880541	0.27876137	-0.33019647
0.05919	25.88018	0.00064624	4.108e-05	7e-07	3.748e-05	-0.0	0.00011919	2.973e-05	8.8e-07	677.74479719	692.76811202	718.5253387	2.27953131	0.27832432	-0.33016021
0.05929	25.9113	0.00064507	4.125e-05	7e-07	3.766e-05	-0.0	0.00011982	2.99e-05	8.8e-07	677.83155468	692.78153691	718.47931872	2.27030107	0.27788616	-0.33012407
0.05939	25.94236	0.0006439	4.143e-05	7.1e-07	3.785e-05	-0.0	0.00012045	3.007e-05	8.8e-07	677.91784379	692.79510403	718.43345329	2.26111735	0.27744656	-0.33008805
0.05949	25.97338	0.00064273	4.16e-05	7.2e-07	3.803e-05	-0.0	0.00012108	3.024e-05	8.8e-07	678.00366791	692.80881059	718.38774169	2.25197813	0.27700574	-0.33005216
0.05959	26.00435	0.00064156	4.178e-05	7.3e-07	3.822e-05	-0.0	0.00012171	3.042e-05	8.8e-07	678.08903033	692.82265395	718.34218325	2.24288325	0.27656375	-0.33001638
0.05969	26.03527	0.00064039	4.195e-05	7.4e-07	3.84e-05	-0.0	0.00012234	3.059e-05	8.8e-07	678.1739345	692.83663135	718.29677724	2.23385942	0.27611989	-0.3299808
0.05979	26.06615	0.00063923	4.213e-05	7.4e-07	3.859e-05	-0.0	0.00012297	3.076e-05	8.8e-07	678.2583854	692.85073883	718.25152261	2.22484427	0.2756758	-0.32994524
0.05989	26.09697	0.00063806	4.23e-05	7.5e-07	3.877e-05	-0.0	0.00012359	3.094e-05	8.8e-07	678.34238451	692.86497523	718.20641906	2.21590427	0.2752298	-0.32990988
0.05999	26.12775	0.00063689	4.248e-05	7.6e-07	3.896e-05	-0.0	0.00012422	3.111e-05	8.8e-07	678.425935	692.87933808	718.16146592	2.20695529	0.27478402	-0.3298745
0.06009	26.15848	0.00063572	4.265e-05	7.7e-07	3.914e-05	-0.0	0.00012485	3.128e-05	8.8e-07	678.50904127	692.89382394	718.11666227	2.19810007	0.27433584	-0.32983938
0.06019	26.18916	0.00063456	4.282e-05	7.8e-07	3.932e-05	-0.0	0.00012548	3.146e-05	8.8e-07	678.59170342	692.90843275	718.0720081	2.18923966	0.27388789	-0.32980424
0.06029	26.21979	0.00063339	4.3e-05	7.8e-07	3.951e-05	-0.0	0.00012611	3.163e-05	8.8e-07	678.67392549	692.92316143	718.02750254	2.18044313	0.27343841	-0.32976927
0.06039	26.25037	0.00063222	4.317e-05	7.9e-07	3.969e-05	-0.0	0.00012673	3.18e-05	8.8e-07	678.75571146	692.93800695	717.98314476	2.17169276	0.27298781	-0.32973443
0.06049	26.28091	0.00063106	4.334e-05	8e-07	3.987e-05	-0.0	0.00012736	3.198e-05	8.8e-07	678.83706481	692.95296668	717.93893404	2.16298745	0.27253617	-0.32969972
0.06059	26.31139	0.00062989	4.352e-05	8.1e-07	4.006e-05	0.0	0.00012799	3.215e-05	8.8e-07	678.91798873	692.96803824	717.89486969	2.15432529	0.27208355	-0.32966512
0.06069	26.34183	0.00062873	4.369e-05	8.2e-07	4.024e-05	0.0	0.00012861	3.232e-05	8.8e-07	678.99848634	692.98321934	717.85095108	2.1457046	0.27163002	-0.32963063
0.06079	26.37222	0.00062757	4.386e-05	8.3e-07	4.042e-05	0.0	0.00012924	3.25e-05	8.8e-07	679.07856069	692.99850774	717.80717755	2.13712458	0.27117561	-0.32959626
0.06089	26.40256	0.0006264	4.403e-05	8.3e-07	4.06e-05	0.0	0.00012987	3.267e-05	8.8e-07	679.15821483	693.01390122	717.76354846	2.12858554	0.27072035	-0.329562
0.06099	26.43285	0.00062524	4.42e-05	8.4e-07	4.078e-05	0.0	0.00013049	3.285e-05	8.8e-07	679.23745181	693.02939763	717.72006316	2.12008732	0.27026426	-0.32952785
0.06109	26.4631	0.00062408	4.438e-05	8.5e-07	4.097e-05	0.0	0.00013112	3.302e-05	8.8e-07	679.31627473	693.04499473	717.67672101	2.1116384	0.26980717	-0.32949384
0.06119	26.49329	0.00062292	4.455e-05	8.6e-07	4.115e-05	0.0	0.00013174	3.32e-05	8.8e-07	679.39468697	693.06069014	717.63352128	2.10322046	0.26934948	-0.32945991
0.06129	26.52344	0.00062176	4.472e-05	8.7e-07	4.133e-05	0.0	0.00013237	3.337e-05	8.8e-07	679.47269222	693.07648131	717.59046319	2.09486792	0.26889053	-0.32942617
0.06139	26.55353	0.0006206	4.489e-05	8.8e-07	4.151e-05	-0.0	0.00013299	3.354e-05	8.8e-07	679.55029217	693.09236707	717.5475464	2.08658219	0.26843043	-0.32939261
0.06149	26.58358	0.00061944	4.506e-05	8.9e-07	4.169e-05	-0.0	0.00013362	3.372e-05	8.8e-07	679.62749444	693.1083422	717.50476926	2.07827722	0.26797067	-0.329359
0.06159	26.61358	0.00061828	4.523e-05	8.9e-07	4.187e-05	-0.0	0.00013424	3.389e-05	8.8e-07	679.70429552	693.12440912	717.46213254	2.06997225	0.26751092	-0.32932538
0.06169	26.64353	0.00061713	4.54e-05	9e-07	4.205e-05	-0.0	0.00013487	3.407e-05	8.8e-07	679.78070094	693.1405641	717.41963505	2.06182639	0.26704838	-0.32929222
0.06179	26.67343	0.00061597	4.557e-05	9.1e-07	4.223e-05	-0.0	0.00013549	3.424e-05	8.8e-07	679.85671426	693.15680475	717.37727604	2.0536076	0.26658711	-0.32925884
0.06189	26.70328	0.00061482	4.574e-05	9.2e-07	4.241e-05	-0.0	0.00013611	3.442e-05	8.8e-07	679.93233306	693.17313268	717.33505603	2.04542725	0.26612518	-0.32922558
0.06199	26.73309	0.00061366	4.591e-05	9.3e-07	4.259e-05	-0.0	0.00013673	3.459e-05	8.8e-07	680.00756253	693.18954446	717.29297391	2.03730574	0.26566222	-0.32919248
0.06209	26.76284	0.00061251	4.607e-05	9.4e-07	4.277e-05	-0.0	0.00013736	3.477e-05	8.8e-07	680.08240624	693.20603773	717.25102892	2.02923955	0.26519845	-0.32915953
0.06219	26.79254	0.00061136	4.624e-05	9.5e-07	4.295e-05	-0.0	0.00013798	3.494e-05	8.8e-07	680.15686775	693.22261019	717.20922029	2.021213	0.26473405	-0.32912669
0.06229	26.8222	0.00061021	4.641e-05	9.6e-07	4.313e-05	-0.0	0.0001386	3.512e-05	8.8e-07	680.23095007	693.2392599	717.1675474	2.01322665	0.26426905	-0.32909397
0.06239	26.8518	0.00060905	4.658e-05	9.7e-07	4.33e-05	-0.0	0.00013922	3.529e-05	8.8e-07	680.30465601	693.25598508	717.12600964	2.00527883	0.26380348	-0.32906136
0.06249	26.88136	0.00060791	4.675e-05	9.8e-07	4.348e-05	-0.0	0.00013984	3.547e-05	8.8e-07	680.37798834	693.27278397	717.08460641	1.99736716	0.26333742	-0.32902885
0.06259	26.91087	0.00060676	4.691e-05	9.8e-07	4.366e-05	-0.0	0.00014046	3.564e-05	8.8e-07	680.45094976	693.28965492	717.04333714	1.98949247	0.26287087	-0.32899644
0.06269	26.94032	0.00060561	4.708e-05	9.9e-07	4.384e-05	-0.0	0.00014108	3.582e-05	8.8e-07	680.52354296	693.30659626	717.00220124	1.98165624	0.26240382	-0.32896414
0.06279	26.96973	0.00060446	4.725e-05	1e-06	4.401e-05	-0.0	0.0001417	3.599e-05	8.8e-07	680.59577114	693.32360602	716.96119803	1.97386268	0.26193624	-0.32893197
0.06289	26.99909	0.00060332	4.741e-05	1.01e-06	4.419e-05	-0.0	0.00014231	3.617e-05	8.8e-07	680.6676374	693.34068234	716.92032685	1.96612739	0.26146795	-0.32889995
0.06299	27.0284	0.00060218	4.758e-05	1.02e-06	4.437e-05	0.0	0.00014293	3.634e-05	8.8e-07	680.73914457	693.35782352	716.87958708	1.95837822	0.26099984	-0.3288679
0.06309	27.05766	0.00060103	4.774e-05	1.03e-06	4.454e-05	0.0	0.00014355	3.652e-05	8.8e-07	680.81029615	693.37502752	716.83897797	1.95076342	0.26053032	-0.32883624
0.06319	27.08687	0.00059989	4.791e-05	1.04e-06	4.472e-05	0.0	0.00014416	3.669e-05	8.8e-07	680.881095	693.39229265	716.7984989	1.943082	0.2600615	-0.32880438
0.06329	27.11603	0.00059875	4.807e-05	1.05e-06	4.489e-05	0.0	0.00014478	3.687e-05	8.8e-07	680.9515386	693.40962038	716.7581504	1.93540057	0.25959268	-0.32877252
0.06339	27.14514	0.00059761	4.824e-05	1.06e-06	4.507e-05	0.0	0.00014539	3.704e-05	8.8e-07	681.02162998	693.42700896	716.71793183	1.92781552	0.25912281	-0.32874094
0.06349	27.1742	0.00059647	4.84e-05	1.07e-06	4.524e-05	0.0	0.00014601	3.722e-05	8.8e-07	681.09137436	693.44445535	716.67784206	1.92027042	0.25865257	-0.32870947
0.06359	27.20321	0.00059534	4.857e-05	1.08e-06	4.542e-05	0.0	0.00014662	3.739e-05	8.8e-07	681.16077495	693.46195772	716.63788039	1.91278361	0.25818179	-0.32867817
0.06369	27.23217	0.0005942	4.873e-05	1.09e-06	4.559e-05	0.0	0.00014724	3.756e-05	8.8e-07	681.22983489	693.4795143	716.59804615	1.90528277	0.25771114	-0.32864683
0.06379	27.26108	0.00059307	4.889e-05	1.1e-06	4.577e-05	0.0	0.00014785	3.774e-05	8.8e-07	681.29855504	693.49712463	716.55833914	1.89786502	0.25723987	-0.32861573
0.06389	27.28994	0.00059194	4.905e-05	1.11e-06	4.594e-05	0.0	0.00014846	3.791e-05	8.8e-07	681.36693889	693.51478678	716.51875859	1.89042202	0.25676878	-0.32858456
0.06399	27.31875	0.00059081	4.922e-05	1.12e-06	4.611e-05	0.0	0.00014907	3.809e-05	8.8e-07	681.43498818	693.5324998	716.47930414	1.88307627	0.25629694	-0.32855367
0.06409	27.34751	0.00058968	4.938e-05	1.13e-06	4.628e-05	0.0	0.00014968	3.826e-05	8.8e-07	681.50270555	693.55026224	716.43997521	1.87569528	0.25582537	-0.32852268
0.06419	27.37622	0.00058855	4.954e-05	1.14e-06	4.646e-05	0.0	0.00015029	3.844e-05	8.8e-07	681.57009675	693.568071	716.40077054	1.86848087	0.25535256	-0.32849217
0.06429	27.40488	0.00058742	4.97e-05	1.15e-06	4.663e-05	0.0	0.0001509	3.861e-05	8.8e-07	681.63716219	693.58592587	716.36169005	1.86117475	0.25488043	-0.32846139
0.06439	27.43349	0.00058629	4.986e-05	1.16e-06	4.68e-05	0.0	0.00015151	3.879e-05	8.8e-07	681.70389982	693.60382795	716.32273419	1.85386864	0.2544083	-0.32843061
0.06449	27.46205	0.00058517	5.002e-05	1.17e-06	4.697e-05	0.0	0.00015212	3.896e-05	8.8e-07	681.77031903	693.62177236	716.28390086	1.84676571	0.25393527	-0.32840043
0.06459	27.49056	0.00058405	5.018e-05	1.18e-06	4.714e-05	0.0	0.00015272	3.914e-05	8.8e-07	681.83641849	693.63975978	716.24519038	1.83954767	0.25346276	-0.32836991
0.06469	27.51901	0.00058293	5.034e-05	1.19e-06	4.731e-05	-0.0	0.00015333	3.931e-05	8.8e-07	681.90219648	693.65779112	716.20660311	1.83232963	0.25299024	-0.32833939
0.06479	27.54742	0.00058181	5.05e-05	1.2e-06	4.748e-05	-0.0	0.00015393	3.949e-05	8.8e-07	681.9676568	693.67586439	716.16813823	1.82522448	0.25251708	-0.32830921
0.06489	27.57578	0.00058069	5.066e-05	1.21e-06	4.765e-05	-0.0	0.00015454	3.966e-05	8.8e-07	682.03280447	693.69397702	716.12979464	1.81815205	0.25204381	-0.32827911
0.06499	27.60409	0.00057957	5.082e-05	1.22e-06	4.782e-05	-0.0	0.00015514	3.984e-05	8.8e-07	682.09764222	693.71212763	716.09157173	1.81113216	0.2515704	-0.32824918
0.06509	27.63234	0.00057846	5.098e-05	1.23e-06	4.799e-05	0.0	0.00015574	4.001e-05	8.8e-07	682.16217356	693.73031449	716.05346873	1.80410186	0.25109701	-0.32821921
0.06519	27.66055	0.00057734	5.114e-05	1.24e-06	4.816e-05	0.0	0.00015635	4.018e-05	8.8e-07	682.22639748	693.7485381	716.01548585	1.79710282	0.25062353	-0.32818933
0.06529	27.6887	0.00057623	5.13e-05	1.25e-06	4.833e-05	0.0	0.00015695	4.036e-05	8.8e-07	682.29031744	693.76679677	715.97762234	1.79014524	0.25014995	-0.32815958
0.06539	27.71681	0.00057512	5.146e-05	1.26e-06	4.85e-05	0.0	0.00015755	4.053e-05	8.8e-07	682.35393678	693.78508888	715.93987745	1.78323674	0.24967627	-0.32812997
0.06549	27.74486	0.00057401	5.161e-05	1.27e-06	4.866e-05	-0.0	0.00015815	4.071e-05	8.8e-07	682.41725776	693.80341335	715.90225068	1.77638162	0.24920257	-0.32810053
0.06559	27.77286	0.00057291	5.177e-05	1.28e-06	4.883e-05	-0.0	0.00015875	4.088e-05	8.8e-07	682.48028359	693.82176869	715.86474131	1.7695059	0.24872888	-0.32807102
0.06569	27.80082	0.0005718	5.193e-05	1.29e-06	4.9e-05	-0.0	0.00015934	4.105e-05	8.8e-07	682.54301304	693.84015545	715.82734961	1.76266269	0.24825516	-0.32804161
0.06579	27.82872	0.0005707	5.208e-05	1.3e-06	4.916e-05	-0.0	0.00015994	4.123e-05	8.8e-07	682.60544969	693.85857197	715.79007479	1.75586088	0.24778141	-0.32801232
0.06589	27.85657	0.0005696	5.224e-05	1.31e-06	4.933e-05	-0.0	0.00016054	4.14e-05	8.8e-07	682.6675965	693.87701689	715.75291618	1.74910496	0.24730768	-0.32798317
0.06599	27.88436	0.00056849	5.239e-05	1.32e-06	4.949e-05	0.0	0.00016113	4.157e-05	8.8e-07	682.72945541	693.89548931	715.71587335	1.742375	0.24683396	-0.32795409
0.06609	27.91211	0.0005674	5.255e-05	1.34e-06	4.966e-05	-0.0	0.00016173	4.175e-05	8.8e-07	682.79102891	693.91398812	715.67894574	1.73564993	0.24636026	-0.32792504
0.06619	27.93981	0.0005663	5.27e-05	1.35e-06	4.982e-05	-0.0	0.00016232	4.192e-05	8.8e-07	682.85231885	693.93251248	715.64213293	1.7289851	0.24588663	-0.32789616
0.06629	27.96745	0.0005652	5.286e-05	1.36e-06	4.999e-05	0.0	0.00016291	4.209e-05	8.8e-07	682.91332709	693.95106158	715.60543451	1.72234624	0.24541307	-0.32786736
0.06639	27.99505	0.00056411	5.301e-05	1.37e-06	5.015e-05	0.0	0.00016351	4.227e-05	8.8e-07	682.97405581	693.96963447	715.56884997	1.71573356	0.24493955	-0.32783864
0.06649	28.02259	0.00056302	5.316e-05	1.38e-06	5.032e-05	0.0	0.0001641	4.244e-05	8.8e-07	683.03450757	693.98823002	715.53237875	1.7091273	0.24446605	-0.32780994
0.06659	28.05008	0.00056193	5.332e-05	1.39e-06	5.048e-05	0.0	0.00016469	4.261e-05	8.8e-07	683.09468312	694.0068479	715.49602067	1.70257012	0.2439927	-0.32778139
0.06669	28.07752	0.00056084	5.347e-05	1.4e-06	5.064e-05	0.0	0.00016527	4.279e-05	8.8e-07	683.1545862	694.02548653	715.45977488	1.69606458	0.2435195	-0.327753
0.06679	28.10491	0.00055976	5.362e-05	1.41e-06	5.08e-05	0.0	0.00016586	4.296e-05	8.8e-07	683.21421876	694.04414508	715.42364095	1.68954631	0.24304627	-0.32772457
0.06689	28.13224	0.00055867	5.377e-05	1.42e-06	5.096e-05	0.0	0.00016645	4.313e-05	8.8e-07	683.27358112	694.06282342	715.38761879	1.68306565	0.24257321	-0.32769625
0.06699	28.15953	0.00055759	5.392e-05	1.43e-06	5.113e-05	0.0	0.00016704	4.33e-05	8.8e-07	683.3326764	694.08152025	715.3517077	1.67665207	0.24210043	-0.32766814
0.06709	28.18676	0.00055651	5.408e-05	1.44e-06	5.129e-05	0.0	0.00016762	4.348e-05	8.8e-07	683.39150805	694.10023415	715.31590689	1.67022817	0.2416276	-0.32764
0.06719	28.21394	0.00055543	5.423e-05	1.46e-06	5.145e-05	-0.0	0.00016821	4.365e-05	8.8e-07	683.45007545	694.11896539	715.2802165	1.66382966	0.24115493	-0.32761193
0.06729	28.24107	0.00055435	5.438e-05	1.47e-06	5.161e-05	-0.0	0.00016879	4.382e-05	8.8e-07	683.50838131	694.13771287	715.24463591	1.65746567	0.24068244	-0.32758398
0.06739	28.26815	0.00055328	5.453e-05	1.48e-06	5.177e-05	-0.0	0.00016937	4.399e-05	8.8e-07	683.56642915	694.15647518	715.20916432	1.65115663	0.24021026	-0.32755619
0.06749	28.29518	0.00055221	5.468e-05	1.49e-06	5.193e-05	0.0	0.00016995	4.416e-05	8.8e-07	683.62421921	694.17525223	715.17380166	1.64484121	0.23973807	-0.32752838
0.06759	28.32215	0.00055114	5.482e-05	1.5e-06	5.208e-05	0.0	0.00017053	4.434e-05	8.8e-07	683.68175348	694.19404325	715.13854747	1.638561	0.23926611	-0.32750068
0.06769	28.34907	0.00055007	5.497e-05	1.51e-06	5.224e-05	0.0	0.00017111	4.451e-05	8.8e-07	683.73903512	694.21284701	715.10340104	1.63233515	0.23879453	-0.32747315
0.06779	28.37594	0.000549	5.512e-05	1.52e-06	5.24e-05	-0.0	0.00017169	4.468e-05	8.8e-07	683.79606553	694.23166297	715.06836203	1.62609326	0.23832283	-0.32744557
0.06789	28.40276	0.00054793	5.527e-05	1.53e-06	5.256e-05	-0.0	0.00017227	4.485e-05	8.8e-07	683.85284536	694.25049089	715.0334303	1.61989704	0.23785152	-0.32741813
0.06799	28.42952	0.00054687	5.542e-05	1.55e-06	5.272e-05	-0.0	0.00017284	4.502e-05	8.8e-07	683.90937762	694.26932963	714.99860515	1.6137546	0.23738063	-0.32739086
0.06809	28.45624	0.00054581	5.556e-05	1.56e-06	5.287e-05	0.0	0.00017342	4.519e-05	8.8e-07	683.96566526	694.2881781	714.96388588	1.60760359	0.23690967	-0.32736356
0.06819	28.4829	0.00054475	5.571e-05	1.57e-06	5.303e-05	0.0	0.00017399	4.536e-05	8.8e-07	684.02170775	694.30703649	714.92927264	1.60147831	0.23643897	-0.32733635
0.06829	28.50951	0.00054369	5.586e-05	1.58e-06	5.318e-05	0.0	0.00017456	4.553e-05	8.8e-07	684.07750768	694.32590387	714.8947648	1.59538544	0.23596856	-0.32730923
0.06839	28.53606	0.00054264	5.6e-05	1.59e-06	5.334e-05	0.0	0.00017514	4.57e-05	8.8e-07	684.13306831	694.34477905	714.86036161	1.58934551	0.23549864	-0.32728228
0.06849	28.56257	0.00054159	5.615e-05	1.6e-06	5.349e-05	-0.0	0.00017571	4.588e-05	8.8e-07	684.18838989	694.36366194	714.82606301	1.58329624	0.23502866	-0.32725531
0.06859	28.58902	0.00054054	5.629e-05	1.61e-06	5.365e-05	-0.0	0.00017628	4.605e-05	8.8e-07	684.24347415	694.38255193	714.79186859	1.57728263	0.23455906	-0.32722844
0.06869	28.61542	0.00053949	5.644e-05	1.63e-06	5.38e-05	-0.0	0.00017684	4.622e-05	8.8e-07	684.29832391	694.40144804	714.7577777	1.57131811	0.23408997	-0.32720173
0.06879	28.64176	0.00053844	5.658e-05	1.64e-06	5.396e-05	0.0	0.00017741	4.639e-05	8.8e-07	684.3529408	694.42034969	714.72378994	1.56534149	0.23362076	-0.32717499
0.06889	28.66806	0.0005374	5.673e-05	1.65e-06	5.411e-05	0.0	0.00017798	4.655e-05	8.8e-07	684.40732526	694.43925675	714.68990523	1.55940283	0.23315201	-0.32714836
0.06899	28.6943	0.00053635	5.687e-05	1.66e-06	5.426e-05	0.0	0.00017854	4.672e-05	8.8e-07	684.46148004	694.45816827	714.65612289	1.55351981	0.2326839	-0.32712191
0.06909	28.72049	0.00053531	5.701e-05	1.67e-06	5.441e-05	-0.0	0.00017911	4.689e-05	8.8e-07	684.51540794	694.47708331	714.62244227	1.54762742	0.23221569	-0.32709543
0.06919	28.74662	0.00053428	5.715e-05	1.69e-06	5.456e-05	-0.0	0.00017967	4.706e-05	8.8e-07	684.56910848	694.49600203	714.5888635	1.54175938	0.23174781	-0.32706903
0.06929	28.7727	0.00053324	5.73e-05	1.7e-06	5.472e-05	-0.0	0.00018023	4.723e-05	8.8e-07	684.62258405	694.51492365	714.55538598	1.5359216	0.23128031	-0.32704272
0.06939	28.79873	0.00053221	5.744e-05	1.71e-06	5.487e-05	-0.0	0.00018079	4.74e-05	8.8e-07	684.6758377	694.53384718	714.52200901	1.53013485	0.23081349	-0.32701658
0.06949	28.82471	0.00053118	5.758e-05	1.72e-06	5.502e-05	0.0	0.00018135	4.757e-05	8.8e-07	684.72886972	694.55277251	714.48873251	1.52432953	0.23034642	-0.32699038
0.06959	28.85063	0.00053015	5.772e-05	1.73e-06	5.517e-05	0.0	0.00018191	4.774e-05	8.8e-07	684.78168145	694.57169923	714.45555616	1.51857393	0.22988008	-0.32696435
0.06969	28.8765	0.00052912	5.786e-05	1.74e-06	5.532e-05	0.0	0.00018247	4.791e-05	8.8e-07	684.83427556	694.59062648	714.42247932	1.51285696	0.22941429	-0.32693843
0.06979	28.90232	0.00052809	5.8e-05	1.76e-06	5.546e-05	-0.0	0.00018302	4.807e-05	8.8e-07	684.88665398	694.60955368	714.38950154	1.50713124	0.22894837	-0.32691249
0.06989	28.92808	0.00052707	5.814e-05	1.77e-06	5.561e-05	-0.0	0.00018358	4.824e-05	8.8e-07	684.93881669	694.62848082	714.3566228	1.50143488	0.22848292	-0.32688664
0.06999	28.95379	0.00052605	5.828e-05	1.78e-06	5.576e-05	-0.0	0.00018413	4.841e-05	8.8e-07	684.99076604	694.64740718	714.32384255	1.49579258	0.2280183	-0.32686097
0.07009	28.97944	0.00052503	5.842e-05	1.79e-06	5.591e-05	-0.0	0.00018468	4.858e-05	8.8e-07	685.04250519	694.66633182	714.29116002	1.49014669	0.22755363	-0.32683529
0.07019	29.00505	0.00052402	5.856e-05	1.8e-06	5.606e-05	0.0	0.00018524	4.874e-05	8.8e-07	685.09403349	694.68525491	714.25857538	1.48451956	0.22708928	-0.32680966
0.07029	29.0306	0.000523	5.87e-05	1.82e-06	5.62e-05	0.0	0.00018579	4.891e-05	8.8e-07	685.14535306	694.70417585	714.2260881	1.47892178	0.22662542	-0.32678414
0.07039	29.05609	0.00052199	5.883e-05	1.83e-06	5.635e-05	0.0	0.00018634	4.908e-05	8.8e-07	685.19646656	694.72309385	714.19369754	1.47337136	0.22616236	-0.32675877
0.07049	29.08153	0.00052098	5.897e-05	1.84e-06	5.649e-05	-0.0	0.00018688	4.924e-05	8.8e-07	685.2473748	694.74200867	714.16140351	1.46780423	0.22569902	-0.32673334
0.07059	29.10692	0.00051997	5.911e-05	1.85e-06	5.664e-05	-0.0	0.00018743	4.941e-05	8.8e-07	685.29807851	694.76092011	714.12920582	1.46228325	0.22523652	-0.32670807
0.07069	29.13226	0.00051897	5.924e-05	1.87e-06	5.678e-05	-0.0	0.00018798	4.958e-05	8.8e-07	685.34858021	694.77982746	714.09710385	1.45679942	0.22477469	-0.32668292
0.07079	29.15754	0.00051797	5.938e-05	1.88e-06	5.693e-05	0.0	0.00018852	4.974e-05	8.8e-07	685.39888214	694.79873008	714.06509707	1.45131062	0.22431277	-0.32665775
0.07089	29.18276	0.00051697	5.951e-05	1.89e-06	5.707e-05	0.0	0.00018906	4.991e-05	8.8e-07	685.44898393	694.81762808	714.03318556	1.44584482	0.2238513	-0.32663266
0.07099	29.20793	0.00051597	5.965e-05	1.9e-06	5.721e-05	0.0	0.0001896	5.007e-05	8.8e-07	685.49888771	694.83652088	714.0013688	1.44040638	0.22339035	-0.32660766
0.07109	29.23305	0.00051497	5.978e-05	1.91e-06	5.736e-05	0.0	0.00019014	5.024e-05	8.8e-07	685.54859616	694.85540775	713.96964612	1.43501388	0.2229303	-0.32658282
0.07119	29.25812	0.00051398	5.992e-05	1.93e-06	5.75e-05	-0.0	0.00019068	5.04e-05	8.8e-07	685.59810947	694.87428864	713.93801748	1.42960759	0.22246998	-0.32655793
0.07129	29.28313	0.00051299	6.005e-05	1.94e-06	5.764e-05	-0.0	0.00019122	5.057e-05	8.8e-07	685.64742894	694.89316321	713.90648256	1.42424091	0.22201049	-0.32653317
0.07139	29.30808	0.000512	6.019e-05	1.95e-06	5.778e-05	-0.0	0.00019176	5.073e-05	8.8e-07	685.69655688	694.91203086	713.87504079	1.4189123	0.22155178	-0.32650853
0.07149	29.33298	0.00051101	6.032e-05	1.96e-06	5.792e-05	0.0	0.00019229	5.09e-05	8.8e-07	685.74549493	694.93089115	713.84369175	1.4135748	0.22109288	-0.32648387
0.07159	29.35783	0.00051003	6.045e-05	1.98e-06	5.806e-05	0.0	0.00019283	5.106e-05	8.8e-07	685.79424309	694.9497441	713.81243545	1.40826431	0.22063459	-0.3264593
0.07169	29.38262	0.00050905	6.058e-05	1.99e-06	5.82e-05	0.0	0.00019336	5.123e-05	8.8e-07	685.84280341	694.96858918	713.78127137	1.40299167	0.22017711	-0.32643486
0.07179	29.40736	0.00050807	6.071e-05	2e-06	5.834e-05	0.0	0.00019389	5.139e-05	8.8e-07	685.8911787	694.9874257	713.75019882	1.39773897	0.21972007	-0.32641048
0.07189	29.43204	0.00050709	6.085e-05	2.01e-06	5.848e-05	-0.0	0.00019442	5.155e-05	8.8e-07	685.93936842	695.00625378	713.71921793	1.39248991	0.21926314	-0.32638612
0.07199	29.45667	0.00050612	6.098e-05	2.03e-06	5.862e-05	-0.0	0.00019495	5.172e-05	8.8e-07	685.98737432	695.02507301	713.68832825	1.3872683	0.21880683	-0.32636185
0.07209	29.48125	0.00050515	6.111e-05	2.04e-06	5.876e-05	-0.0	0.00019548	5.188e-05	8.8e-07	686.03519858	695.04388285	713.65752923	1.38208935	0.21835152	-0.32633773
0.07219	29.50576	0.00050418	6.124e-05	2.05e-06	5.89e-05	0.0	0.00019601	5.204e-05	8.8e-07	686.08284248	695.06268301	713.62682057	1.37689855	0.21789592	-0.32631356
0.07229	29.53023	0.00050321	6.137e-05	2.06e-06	5.903e-05	0.0	0.00019653	5.22e-05	8.8e-07	686.13030617	695.08147345	713.59620222	1.37173602	0.21744103	-0.32628949
0.07239	29.55464	0.00050225	6.15e-05	2.08e-06	5.917e-05	0.0	0.00019706	5.237e-05	8.8e-07	686.17759161	695.10025372	713.56567367	1.36662151	0.2169873	-0.32626559
0.07249	29.57899	0.00050128	6.162e-05	2.09e-06	5.931e-05	0.0	0.00019758	5.253e-05	8.8e-07	686.22470149	695.1190232	713.53523425	1.36150222	0.21653346	-0.32624167
0.07259	29.60329	0.00050032	6.175e-05	2.1e-06	5.944e-05	-0.0	0.0001981	5.269e-05	8.8e-07	686.27163516	695.13778203	713.50488413	1.35639853	0.21608002	-0.32621781
0.07269	29.62753	0.00049937	6.188e-05	2.11e-06	5.958e-05	-0.0	0.00019862	5.285e-05	8.8e-07	686.31839439	695.15652983	713.47462284	1.35132083	0.21562724	-0.32619403
0.07279	29.65172	0.00049841	6.201e-05	2.13e-06	5.971e-05	-0.0	0.00019914	5.301e-05	8.8e-07	686.36498132	695.17526613	713.44444986	1.34628434	0.21517552	-0.3261704
0.07289	29.67585	0.00049746	6.213e-05	2.14e-06	5.985e-05	0.0	0.00019966	5.317e-05	8.8e-07	686.41139692	695.1939907	713.41436492	1.3412349	0.21472347	-0.32614672
0.07299	29.69993	0.00049651	6.226e-05	2.15e-06	5.998e-05	0.0	0.00020018	5.334e-05	8.8e-07	686.45764151	695.21270349	713.38436794	1.33621449	0.21427222	-0.32612314
0.07309	29.72395	0.00049556	6.239e-05	2.17e-06	6.011e-05	0.0	0.00020069	5.35e-05	8.8e-07	686.50371703	695.23140409	713.35445843	1.33124176	0.21382223	-0.32609973
0.07319	29.74792	0.00049462	6.251e-05	2.18e-06	6.024e-05	-0.0	0.0002012	5.366e-05	8.8e-07	686.54962586	695.25009199	713.32463576	1.32626129	0.21337204	-0.32607629
0.07329	29.77183	0.00049367	6.264e-05	2.19e-06	6.038e-05	-0.0	0.00020172	5.382e-05	8.8e-07	686.5953674	695.26876732	713.29490011	1.32129686	0.21292231	-0.32605291
0.07339	29.79569	0.00049273	6.276e-05	2.2e-06	6.051e-05	-0.0	0.00020223	5.398e-05	8.8e-07	686.64094337	695.28742974	713.26525101	1.31635729	0.21247327	-0.32602961
0.07349	29.81949	0.0004918	6.289e-05	2.22e-06	6.064e-05	-0.0	0.00020274	5.413e-05	8.8e-07	686.68635579	695.30607884	713.23568795	1.31145781	0.21202538	-0.32600646
0.07359	29.84323	0.00049086	6.301e-05	2.23e-06	6.077e-05	0.0	0.00020325	5.429e-05	8.8e-07	686.73160561	695.32471442	713.20621068	1.30654555	0.21157711	-0.32598326
0.07369	29.86692	0.00048993	6.313e-05	2.24e-06	6.09e-05	0.0	0.00020375	5.445e-05	8.8e-07	686.77669307	695.34333645	713.17681914	1.30166059	0.21112967	-0.32596016
0.07379	29.89055	0.000489	6.326e-05	2.26e-06	6.103e-05	0.0	0.00020426	5.461e-05	8.8e-07	686.82161994	695.36194459	713.14751286	1.29682052	0.21068354	-0.32593721
0.07389	29.91412	0.00048807	6.338e-05	2.27e-06	6.116e-05	0.0	0.00020476	5.477e-05	8.8e-07	686.86638865	695.38053837	713.11829121	1.29197509	0.21023725	-0.32591425
0.07399	29.93764	0.00048715	6.35e-05	2.28e-06	6.129e-05	-0.0	0.00020527	5.493e-05	8.8e-07	686.91099856	695.39911791	713.08915435	1.28714372	0.2097914	-0.32589134
0.07409	29.96111	0.00048622	6.362e-05	2.29e-06	6.142e-05	-0.0	0.00020577	5.509e-05	8.8e-07	686.95545126	695.41768293	713.06010187	1.28233651	0.20934629	-0.32586851
0.07419	29.98451	0.0004853	6.375e-05	2.31e-06	6.154e-05	-0.0	0.00020627	5.524e-05	8.8e-07	686.99974863	695.43623307	713.03113327	1.27756766	0.20890237	-0.32584582
0.07429	30.00786	0.00048439	6.387e-05	2.32e-06	6.167e-05	0.0	0.00020677	5.54e-05	8.8e-07	687.04389174	695.45476816	713.00224827	1.2727877	0.20845811	-0.3258231
0.07439	30.03116	0.00048347	6.399e-05	2.33e-06	6.18e-05	0.0	0.00020726	5.556e-05	8.8e-07	687.08788068	695.47328817	712.97344685	1.26803268	0.20801465	-0.32580046
0.07449	30.05439	0.00048256	6.411e-05	2.35e-06	6.193e-05	0.0	0.00020776	5.571e-05	8.8e-07	687.13171712	695.49179282	712.94472855	1.26330497	0.20757207	-0.32577792
0.07459	30.07758	0.00048165	6.423e-05	2.36e-06	6.205e-05	0.0	0.00020826	5.587e-05	8.8e-07	687.17540336	695.51028172	712.91609278	1.25860459	0.20713037	-0.32575547
0.07469	30.1007	0.00048074	6.435e-05	2.37e-06	6.218e-05	-0.0	0.00020875	5.603e-05	8.8e-07	687.21893893	695.52875493	712.88753965	1.25390044	0.20668856	-0.32573302
0.07479	30.12377	0.00047984	6.446e-05	2.39e-06	6.23e-05	-0.0	0.00020924	5.618e-05	8.8e-07	687.2623252	695.54721225	712.85906881	1.24922019	0.20624755	-0.32571065
0.07489	30.14678	0.00047894	6.458e-05	2.4e-06	6.243e-05	-0.0	0.00020973	5.634e-05	8.8e-07	687.30556381	695.5656534	712.8306798	1.24457659	0.20580777	-0.32568841
0.07499	30.16973	0.00047804	6.47e-05	2.41e-06	6.255e-05	0.0	0.00021022	5.649e-05	8.8e-07	687.34865621	695.58407814	712.80237225	1.23992507	0.20536773	-0.32566615
0.07509	30.19263	0.00047714	6.482e-05	2.43e-06	6.267e-05	0.0	0.00021071	5.665e-05	8.8e-07	687.39160215	695.60248653	712.77414621	1.23529381	0.2049284	-0.32564396
0.07519	30.21547	0.00047625	6.494e-05	2.44e-06	6.28e-05	0.0	0.0002112	5.68e-05	8.8e-07	687.43440326	695.62087831	712.74600125	1.23068379	0.2044898	-0.32562185
0.07529	30.23825	0.00047535	6.505e-05	2.45e-06	6.292e-05	0.0	0.00021168	5.696e-05	8.8e-07	687.47706149	695.63925318	712.71793685	1.22611127	0.20405251	-0.32559987
0.07539	30.26097	0.00047447	6.517e-05	2.46e-06	6.304e-05	-0.0	0.00021217	5.711e-05	8.8e-07	687.51957705	695.6576111	712.68995294	1.22152233	0.20361465	-0.32557783
0.07549	30.28364	0.00047358	6.528e-05	2.48e-06	6.316e-05	-0.0	0.00021265	5.726e-05	8.8e-07	687.56195059	695.675952	712.66204936	1.21696829	0.20317806	-0.32555593
0.07559	30.30625	0.00047269	6.54e-05	2.49e-06	6.328e-05	-0.0	0.00021313	5.742e-05	8.8e-07	687.60418375	695.69427563	712.63422565	1.21244604	0.20274262	-0.32553414
0.07569	30.3288	0.00047181	6.551e-05	2.5e-06	6.34e-05	0.0	0.00021361	5.757e-05	8.8e-07	687.64627834	695.71258173	712.60648132	1.20791852	0.20230698	-0.32551233
0.07579	30.3513	0.00047093	6.563e-05	2.52e-06	6.352e-05	0.0	0.00021409	5.772e-05	8.8e-07	687.68823386	695.73087037	712.57881651	1.20340583	0.20187191	-0.32549058
0.07589	30.37373	0.00047006	6.574e-05	2.53e-06	6.364e-05	0.0	0.00021456	5.787e-05	8.8e-07	687.73005176	695.74914136	712.55123082	1.19891464	0.20143764	-0.3254689
0.07599	30.39611	0.00046918	6.586e-05	2.54e-06	6.376e-05	0.0	0.00021504	5.803e-05	8.8e-07	687.77173371	695.76739448	712.52372379	1.194459	0.20100472	-0.32544736
0.07609	30.41843	0.00046831	6.597e-05	2.56e-06	6.388e-05	-0.0	0.00021551	5.818e-05	8.8e-07	687.81328061	695.7856296	712.49629518	1.1899921	0.20057136	-0.32542578
0.07619	30.4407	0.00046745	6.608e-05	2.57e-06	6.4e-05	-0.0	0.00021599	5.833e-05	8.8e-07	687.85469247	695.80384673	712.46894498	1.1855476	0.20013889	-0.32540428
0.07629	30.4629	0.00046658	6.619e-05	2.58e-06	6.412e-05	-0.0	0.00021646	5.848e-05	8.8e-07	687.8959708	695.82204567	712.44167279	1.18112231	0.19970716	-0.32538286
0.07639	30.48505	0.00046572	6.631e-05	2.6e-06	6.423e-05	-0.0	0.00021693	5.863e-05	8.8e-07	687.93711752	695.8402262	712.41447806	1.17673338	0.19927686	-0.32536157
0.07649	30.50714	0.00046486	6.642e-05	2.61e-06	6.435e-05	0.0	0.0002174	5.878e-05	8.8e-07	687.9781325	695.85838831	712.38736083	1.17232627	0.19884584	-0.32534021
0.07659	30.52917	0.000464	6.653e-05	2.62e-06	6.447e-05	0.0	0.00021786	5.893e-05	8.8e-07	688.01901653	695.87653193	712.36032089	1.16795602	0.19841632	-0.32531899
0.07669	30.55114	0.00046314	6.664e-05	2.64e-06	6.458e-05	0.0	0.00021833	5.908e-05	8.8e-07	688.05977111	695.89465688	712.33335781	1.16361144	0.19798784	-0.32529787
0.07679	30.57306	0.00046229	6.675e-05	2.65e-06	6.47e-05	-0.0	0.00021879	5.923e-05	8.8e-07	688.10039789	695.91276297	712.30647114	1.15926301	0.1975592	-0.32527674
0.07689	30.59491	0.00046144	6.686e-05	2.66e-06	6.481e-05	-0.0	0.00021926	5.938e-05	8.8e-07	688.14089638	695.93085025	712.27966101	1.15492847	0.19713115	-0.32525565
0.07699	30.61671	0.00046059	6.697e-05	2.68e-06	6.493e-05	-0.0	0.00021972	5.953e-05	8.8e-07	688.18126794	695.94891859	712.25292705	1.15061421	0.19670394	-0.32523465
0.07709	30.63844	0.00045975	6.708e-05	2.69e-06	6.504e-05	-0.0	0.00022018	5.968e-05	8.8e-07	688.22151406	695.96696782	712.22626883	1.14633364	0.19627815	-0.32521378
0.07719	30.66012	0.00045891	6.719e-05	2.7e-06	6.515e-05	0.0	0.00022064	5.983e-05	8.8e-07	688.2616357	695.98499784	712.19968609	1.14204287	0.19585193	-0.32519286
0.07729	30.68174	0.00045807	6.729e-05	2.72e-06	6.527e-05	0.0	0.00022109	5.997e-05	8.8e-07	688.30163275	696.00300867	712.17317886	1.13777186	0.19542657	-0.32517203
0.07739	30.7033	0.00045723	6.74e-05	2.73e-06	6.538e-05	0.0	0.00022155	6.012e-05	8.8e-07	688.3415066	696.02100018	712.14674674	1.13351928	0.19500201	-0.32515126
0.07749	30.72481	0.0004564	6.751e-05	2.74e-06	6.549e-05	0.0	0.000222	6.027e-05	8.8e-07	688.38125894	696.03897219	712.12038926	1.12930093	0.19457894	-0.32513063
0.07759	30.74625	0.00045557	6.761e-05	2.76e-06	6.56e-05	-0.0	0.00022246	6.042e-05	8.8e-07	688.42088998	696.05692469	712.09410637	1.12506706	0.1941552	-0.32510993
0.07769	30.76763	0.00045474	6.772e-05	2.77e-06	6.571e-05	-0.0	0.00022291	6.056e-05	8.8e-07	688.46040011	696.07485765	712.06789793	1.120858	0.19373257	-0.32508934
0.07779	30.78896	0.00045391	6.783e-05	2.78e-06	6.582e-05	-0.0	0.00022336	6.071e-05	8.8e-07	688.49979064	696.09277096	712.0417636	1.11667848	0.19331127	-0.32506886
0.07789	30.81022	0.00045309	6.793e-05	2.8e-06	6.593e-05	-0.0	0.00022381	6.086e-05	8.8e-07	688.53906344	696.11066444	712.01570282	1.11250804	0.19289038	-0.32504841
0.07799	30.83142	0.00045227	6.804e-05	2.81e-06	6.604e-05	0.0	0.00022425	6.1e-05	8.8e-07	688.57821801	696.12853814	711.98971576	1.10833307	0.19246929	-0.32502795
0.07809	30.85257	0.00045145	6.814e-05	2.82e-06	6.615e-05	0.0	0.0002247	6.115e-05	8.8e-07	688.61725532	696.146392	711.96380212	1.1041898	0.19204967	-0.32500761
0.07819	30.87365	0.00045064	6.825e-05	2.84e-06	6.626e-05	0.0	0.00022514	6.129e-05	8.8e-07	688.65617667	696.16422591	711.93796155	1.10007181	0.19163124	-0.32498737
0.07829	30.89468	0.00044982	6.835e-05	2.85e-06	6.637e-05	-0.0	0.00022559	6.144e-05	8.8e-07	688.69498353	696.18203975	711.9121936	1.09594908	0.19121258	-0.32496712
0.07839	30.91564	0.00044901	6.845e-05	2.86e-06	6.648e-05	-0.0	0.00022603	6.158e-05	8.8e-07	688.73367542	696.19983356	711.88649844	1.09183907	0.19079454	-0.32494691
0.07849	30.93655	0.00044821	6.856e-05	2.88e-06	6.658e-05	-0.0	0.00022647	6.172e-05	8.8e-07	688.77225357	696.21760726	711.86087569	1.08774779	0.1903774	-0.32492678
0.07859	30.95739	0.0004474	6.866e-05	2.89e-06	6.669e-05	-0.0	0.00022691	6.187e-05	8.8e-07	688.81071927	696.23536076	711.83532499	1.08368791	0.18996177	-0.32490677
0.07869	30.97818	0.0004466	6.876e-05	2.9e-06	6.68e-05	0.0	0.00022734	6.201e-05	8.8e-07	688.84907357	696.25309399	711.80984604	1.07961935	0.18954572	-0.32488673
0.07879	30.9989	0.0004458	6.886e-05	2.92e-06	6.69e-05	0.0	0.00022778	6.215e-05	8.8e-07	688.8873162	696.27080697	711.78443892	1.0755668	0.18913048	-0.32486676
0.07889	31.01956	0.00044501	6.896e-05	2.93e-06	6.701e-05	0.0	0.00022821	6.229e-05	8.8e-07	688.92544839	696.28849963	711.75910326	1.0715318	0.1887161	-0.32484685
0.07899	31.04017	0.00044421	6.906e-05	2.94e-06	6.711e-05	0.0	0.00022864	6.244e-05	8.8e-07	688.96347155	696.30617189	711.73383866	1.06752823	0.1883033	-0.32482708
0.07909	31.06071	0.00044342	6.917e-05	2.96e-06	6.722e-05	-0.0	0.00022908	6.258e-05	8.8e-07	689.00138632	696.32382371	711.70864494	1.06351308	0.18788991	-0.32480725
0.07919	31.08119	0.00044263	6.927e-05	2.97e-06	6.732e-05	-0.0	0.00022951	6.272e-05	8.8e-07	689.03919264	696.3414551	711.6835221	1.05951655	0.18747749	-0.32478751
0.07929	31.10161	0.00044185	6.936e-05	2.98e-06	6.742e-05	-0.0	0.00022993	6.286e-05	8.8e-07	689.07689175	696.35906599	711.6584698	1.05553647	0.18706591	-0.32476782
0.07939	31.12197	0.00044107	6.946e-05	3e-06	6.753e-05	-0.0	0.00023036	6.3e-05	8.8e-07	689.1144851	696.37665632	711.6334876	1.05158786	0.18665597	-0.32474827
0.07949	31.14227	0.00044029	6.956e-05	3.01e-06	6.763e-05	0.0	0.00023079	6.314e-05	8.8e-07	689.15197301	696.39422607	711.60857542	1.04762531	0.1862453	-0.32472866
0.07959	31.1625	0.00043951	6.966e-05	3.02e-06	6.773e-05	0.0	0.00023121	6.328e-05	8.8e-07	689.18935563	696.41177524	711.58373321	1.04368311	0.18583572	-0.32470914
0.07969	31.18268	0.00043873	6.976e-05	3.04e-06	6.783e-05	0.0	0.00023163	6.342e-05	8.8e-07	689.22663414	696.42930379	711.55896062	1.03975654	0.18542696	-0.32468968
0.07979	31.20279	0.00043796	6.986e-05	3.05e-06	6.793e-05	0.0	0.00023205	6.356e-05	8.8e-07	689.26381005	696.44681165	711.53425721	1.03586114	0.18501988	-0.32467035
0.07989	31.22284	0.00043719	6.995e-05	3.06e-06	6.803e-05	-0.0	0.00023247	6.37e-05	8.8e-07	689.30088341	696.46429883	711.50962297	1.03195028	0.18461196	-0.32465095
0.07999	31.24283	0.00043643	7.005e-05	3.08e-06	6.813e-05	-0.0	0.00023289	6.384e-05	8.8e-07	689.33785456	696.48176532	711.4850578	1.02806112	0.18420526	-0.32463164
0.08009	31.26276	0.00043566	7.015e-05	3.09e-06	6.823e-05	-0.0	0.00023331	6.397e-05	8.8e-07	689.37472461	696.49921108	711.46056137	1.02418679	0.18379935	-0.3246124
0.08019	31.28263	0.0004349	7.024e-05	3.1e-06	6.833e-05	-0.0	0.00023372	6.411e-05	8.8e-07	689.41149511	696.51663608	711.43613323	1.02034354	0.18339518	-0.32459329
0.08029	31.30243	0.00043414	7.034e-05	3.12e-06	6.843e-05	0.0	0.00023413	6.425e-05	8.8e-07	689.44816594	696.53404031	711.4117734	1.01648353	0.18299008	-0.32457411
0.08039	31.32218	0.00043339	7.043e-05	3.13e-06	6.853e-05	0.0	0.00023455	6.439e-05	8.8e-07	689.48473751	696.55142378	711.38748178	1.01264573	0.18258625	-0.32455502
0.08049	31.34186	0.00043264	7.053e-05	3.14e-06	6.863e-05	0.0	0.00023496	6.452e-05	8.8e-07	689.52121091	696.56878645	711.36325803	1.00882224	0.18218322	-0.32453599
0.08059	31.36147	0.00043189	7.062e-05	3.16e-06	6.872e-05	0.0	0.00023537	6.466e-05	8.8e-07	689.55758767	696.58612832	711.3391017	1.00502936	0.18178196	-0.32451709
0.08069	31.38103	0.00043114	7.071e-05	3.17e-06	6.882e-05	-0.0	0.00023577	6.48e-05	8.8e-07	689.59386761	696.60344937	711.31501286	1.00121944	0.18137972	-0.32449812
0.08079	31.40052	0.00043039	7.081e-05	3.18e-06	6.892e-05	-0.0	0.00023618	6.493e-05	8.8e-07	689.63005116	696.62074961	711.29099136	0.9974316	0.18097879	-0.32447925
0.08089	31.41995	0.00042965	7.09e-05	3.2e-06	6.901e-05	-0.0	0.00023658	6.507e-05	8.8e-07	689.66613939	696.63802903	711.26703689	0.99365765	0.18057867	-0.32446043
0.08099	31.43932	0.00042891	7.099e-05	3.21e-06	6.911e-05	-0.0	0.00023699	6.52e-05	8.8e-07	689.70213379	696.65528762	711.24314902	0.98991387	0.18018035	-0.32444174
0.08109	31.45862	0.00042818	7.108e-05	3.22e-06	6.92e-05	0.0	0.00023739	6.533e-05	8.8e-07	689.73803419	696.67252539	711.21932779	0.98615326	0.17978102	-0.32442298
0.08119	31.47786	0.00042745	7.118e-05	3.24e-06	6.93e-05	0.0	0.00023779	6.547e-05	8.8e-07	689.77384098	696.68974232	711.19557308	0.98241374	0.179383	-0.32440432
0.08129	31.49704	0.00042671	7.127e-05	3.25e-06	6.939e-05	0.0	0.00023819	6.56e-05	8.8e-07	689.80955522	696.70693844	711.17188459	0.97868793	0.1789858	-0.32438571
0.08139	31.51615	0.00042599	7.136e-05	3.26e-06	6.949e-05	0.0	0.00023859	6.573e-05	8.8e-07	689.8451783	696.72411374	711.14826189	0.97499152	0.17859042	-0.32436723
0.08149	31.53521	0.00042526	7.145e-05	3.28e-06	6.958e-05	-0.0	0.00023898	6.587e-05	8.8e-07	689.88071021	696.74126822	711.124705	0.97127935	0.17819407	-0.32434868
0.08159	31.55419	0.00042454	7.154e-05	3.29e-06	6.967e-05	-0.0	0.00023938	6.6e-05	8.8e-07	689.91615119	696.7584019	711.10121383	0.96758686	0.17779897	-0.32433022
0.08169	31.57312	0.00042382	7.163e-05	3.3e-06	6.976e-05	-0.0	0.00023977	6.613e-05	8.8e-07	689.95150231	696.77551478	711.07778807	0.96390795	0.17740472	-0.32431182
0.08179	31.59198	0.0004231	7.172e-05	3.32e-06	6.986e-05	-0.0	0.00024016	6.626e-05	8.8e-07	689.98676488	696.79260688	711.05442734	0.96025784	0.17701232	-0.32429355
0.08189	31.61077	0.00042239	7.181e-05	3.33e-06	6.995e-05	0.0	0.00024055	6.639e-05	8.8e-07	690.02193906	696.80967822	711.03113157	0.95659331	0.17661899	-0.32427521
0.08199	31.6295	0.00042168	7.189e-05	3.34e-06	7.004e-05	0.0	0.00024094	6.652e-05	8.8e-07	690.05702493	696.82672878	711.00790075	0.95294617	0.17622682	-0.32425695
0.08209	31.64817	0.00042097	7.198e-05	3.36e-06	7.013e-05	0.0	0.00024132	6.665e-05	8.8e-07	690.09202354	696.84375861	710.98473458	0.94931276	0.17583554	-0.32423875
0.08219	31.66677	0.00042026	7.207e-05	3.37e-06	7.022e-05	0.0	0.00024171	6.678e-05	8.8e-07	690.12693607	696.86076774	710.96163268	0.94570715	0.1754461	-0.32422068
0.08229	31.68531	0.00041956	7.216e-05	3.38e-06	7.031e-05	-0.0	0.00024209	6.691e-05	8.8e-07	690.161763	696.87775616	710.93859493	0.94208948	0.17505586	-0.32420255
0.08239	31.70378	0.00041886	7.224e-05	3.4e-06	7.04e-05	-0.0	0.00024247	6.704e-05	8.8e-07	690.19650416	696.89472389	710.91562136	0.93848633	0.17466663	-0.32418449
0.08249	31.72219	0.00041816	7.233e-05	3.41e-06	7.048e-05	-0.0	0.00024286	6.717e-05	8.8e-07	690.23116061	696.91167096	710.89271168	0.93489714	0.17427834	-0.32416649
0.08259	31.74054	0.00041747	7.242e-05	3.42e-06	7.057e-05	-0.0	0.00024323	6.73e-05	8.8e-07	690.26573336	696.92859742	710.86986557	0.93133483	0.17389189	-0.32414862
0.08269	31.75881	0.00041678	7.25e-05	3.43e-06	7.066e-05	0.0	0.00024361	6.743e-05	8.8e-07	690.30022327	696.94550328	710.84708278	0.92776322	0.17350481	-0.3241307
0.08279	31.77703	0.00041609	7.259e-05	3.45e-06	7.075e-05	0.0	0.00024399	6.755e-05	8.8e-07	690.33462991	696.96238855	710.82436344	0.92420239	0.1731185	-0.32411283
0.08289	31.79518	0.0004154	7.267e-05	3.46e-06	7.083e-05	0.0	0.00024436	6.768e-05	8.8e-07	690.3689543	696.97925326	710.80170725	0.92065601	0.17273322	-0.32409503
0.08299	31.81326	0.00041472	7.275e-05	3.47e-06	7.092e-05	0.0	0.00024474	6.781e-05	8.8e-07	690.40319727	696.99609747	710.77911395	0.91713525	0.17234976	-0.32407735
0.08309	31.83128	0.00041404	7.284e-05	3.49e-06	7.101e-05	0.0	0.00024511	6.793e-05	8.8e-07	690.4373601	697.01292123	710.75658317	0.91360886	0.17196589	-0.32405964
0.08319	31.84923	0.00041336	7.292e-05	3.5e-06	7.109e-05	-0.0	0.00024548	6.806e-05	8.8e-07	690.47144222	697.02972451	710.73411508	0.91008246	0.17158203	-0.32404193
0.08329	31.86711	0.00041269	7.3e-05	3.51e-06	7.118e-05	-0.0	0.00024585	6.819e-05	8.8e-07	690.50544439	697.04650738	710.71170945	0.90657904	0.17119988	-0.32402434
0.08339	31.88493	0.00041201	7.309e-05	3.53e-06	7.126e-05	-0.0	0.00024621	6.831e-05	8.8e-07	690.53936746	697.06326987	710.68936603	0.90308666	0.17081853	-0.32400679
0.08349	31.90269	0.00041135	7.317e-05	3.54e-06	7.135e-05	-0.0	0.00024658	6.843e-05	8.8e-07	690.57321282	697.08001207	710.66708441	0.89962186	0.17043924	-0.32398937
0.08359	31.92037	0.00041068	7.325e-05	3.55e-06	7.143e-05	0.0	0.00024694	6.856e-05	8.8e-07	690.60698018	697.09673396	710.64486468	0.89613984	0.17005867	-0.32397187
0.08369	31.93799	0.00041001	7.333e-05	3.57e-06	7.151e-05	0.0	0.00024731	6.868e-05	8.8e-07	690.6406713	697.1134357	710.62270631	0.89272522	0.16968336	-0.3239547
0.08379	31.95555	0.00040935	7.341e-05	3.58e-06	7.16e-05	0.0	0.00024767	6.881e-05	8.8e-07	690.67428707	697.13011734	710.60060905	0.88926924	0.16930481	-0.32393733
0.08389	31.97303	0.0004087	7.349e-05	3.59e-06	7.168e-05	0.0	0.00024803	6.893e-05	8.8e-07	690.70782625	697.14677879	710.57857327	0.88581327	0.16892627	-0.32391995
0.08399	31.99045	0.00040804	7.357e-05	3.6e-06	7.176e-05	0.0	0.00024838	6.905e-05	8.8e-07	690.74128884	697.16342004	710.55659896	0.88235729	0.16854773	-0.32390258
0.08409	32.00781	0.00040739	7.365e-05	3.62e-06	7.184e-05	0.0	0.00024874	6.917e-05	8.8e-07	690.77467549	697.18004116	710.53468593	0.87892934	0.16817137	-0.32388535
0.08419	32.02509	0.00040674	7.373e-05	3.63e-06	7.192e-05	0.0	0.0002491	6.929e-05	8.8e-07	690.80798758	697.19664224	710.51283377	0.87551504	0.16779611	-0.32386818
0.08429	32.04231	0.00040609	7.381e-05	3.64e-06	7.2e-05	0.0	0.00024945	6.942e-05	8.8e-07	690.84122602	697.21322337	710.49104222	0.87211731	0.1674222	-0.32385109
0.08439	32.05946	0.00040545	7.389e-05	3.66e-06	7.208e-05	0.0	0.0002498	6.954e-05	8.8e-07	690.87439121	697.22978458	710.46931116	0.86873577	0.16704965	-0.32383408
0.08449	32.07654	0.00040481	7.397e-05	3.67e-06	7.216e-05	-0.0	0.00025015	6.966e-05	8.8e-07	690.90748464	697.24632603	710.44764016	0.86534966	0.16667671	-0.32381705
0.08459	32.09356	0.00040417	7.405e-05	3.68e-06	7.224e-05	-0.0	0.0002505	6.978e-05	8.8e-07	690.94050562	697.26284764	710.42602943	0.86196354	0.16630378	-0.32380002
0.08469	32.11051	0.00040353	7.412e-05	3.69e-06	7.232e-05	-0.0	0.00025085	6.99e-05	8.8e-07	690.97345618	697.27934962	710.40447837	0.85864045	0.16593624	-0.32378331
0.08479	32.12738	0.0004029	7.42e-05	3.71e-06	7.24e-05	-0.0	0.00025119	7.001e-05	8.8e-07	691.00633673	697.29583203	710.38298687	0.85527897	0.16556542	-0.3237664
0.08489	32.14419	0.00040227	7.428e-05	3.72e-06	7.248e-05	-0.0	0.00025154	7.013e-05	8.8e-07	691.03914631	697.31229477	710.3615552	0.85191749	0.1651946	-0.3237495
0.08499	32.16094	0.00040164	7.435e-05	3.73e-06	7.255e-05	-0.0	0.00025188	7.025e-05	8.8e-07	691.07188493	697.32873782	710.34018337	0.84855602	0.16482377	-0.32373259
0.08509	32.17761	0.00040102	7.443e-05	3.74e-06	7.263e-05	-0.0	0.00025222	7.037e-05	8.8e-07	691.10455362	697.3451613	710.31887107	0.84522591	0.16445566	-0.32371584
0.08519	32.19421	0.0004004	7.45e-05	3.76e-06	7.271e-05	-0.0	0.00025256	7.049e-05	8.8e-07	691.13715347	697.36156534	710.29761799	0.84191119	0.16408894	-0.32369918
0.08529	32.21075	0.00039978	7.458e-05	3.77e-06	7.278e-05	-0.0	0.0002529	7.06e-05	8.8e-07	691.16968541	697.37795004	710.27642387	0.83860064	0.1637226	-0.32368253
0.08539	32.22721	0.00039916	7.465e-05	3.78e-06	7.286e-05	-0.0	0.00025323	7.072e-05	8.8e-07	691.20214994	697.39431547	710.25528856	0.8353149	0.16335854	-0.32366602
0.08549	32.24361	0.00039855	7.473e-05	3.8e-06	7.294e-05	-0.0	0.00025357	7.083e-05	8.8e-07	691.23454793	697.41066173	710.23421182	0.83201683	0.16299336	-0.32364944
0.08559	32.25994	0.00039794	7.48e-05	3.81e-06	7.301e-05	-0.0	0.0002539	7.095e-05	8.8e-07	691.26687882	697.42698876	710.21319381	0.82871876	0.16262817	-0.32363286
0.08569	32.2762	0.00039734	7.488e-05	3.82e-06	7.308e-05	-0.0	0.00025423	7.106e-05	8.8e-07	691.29914449	697.44329682	710.19223401	0.82546405	0.16226718	-0.32361652
0.08579	32.29238	0.00039673	7.495e-05	3.83e-06	7.316e-05	-0.0	0.00025456	7.118e-05	8.8e-07	691.33134452	697.45958586	710.17133253	0.82218566	0.1619039	-0.32360004
0.08589	32.3085	0.00039613	7.502e-05	3.85e-06	7.323e-05	-0.0	0.00025489	7.129e-05	8.8e-07	691.36347928	697.47585592	710.15048928	0.81894206	0.16154395	-0.32358376
0.08599	32.32455	0.00039553	7.509e-05	3.86e-06	7.331e-05	-0.0	0.00025522	7.141e-05	8.8e-07	691.3955504	697.49210722	710.12970378	0.81568499	0.16118271	-0.3235674
0.08609	32.34052	0.00039494	7.516e-05	3.87e-06	7.338e-05	-0.0	0.00025555	7.152e-05	8.8e-07	691.42755701	697.50833964	710.10897629	0.81242792	0.16082146	-0.32355104
0.08619	32.35643	0.00039434	7.524e-05	3.88e-06	7.345e-05	0.0	0.00025587	7.163e-05	8.8e-07	691.45950073	697.52455344	710.08830637	0.80921333	0.16046461	-0.32353491
0.08629	32.37226	0.00039375	7.531e-05	3.9e-06	7.352e-05	0.0	0.00025619	7.174e-05	8.8e-07	691.49138173	697.54074865	710.06769397	0.80597689	0.1601055	-0.32351867
0.08639	32.38803	0.00039317	7.538e-05	3.91e-06	7.359e-05	0.0	0.00025651	7.186e-05	8.8e-07	691.52319986	697.55692525	710.04713914	0.80277134	0.15974958	-0.3235026
0.08649	32.40372	0.00039258	7.545e-05	3.92e-06	7.366e-05	0.0	0.00025683	7.197e-05	8.8e-07	691.55495718	697.57308355	710.02664131	0.79955568	0.15939262	-0.32348647
0.08659	32.41934	0.000392	7.552e-05	3.93e-06	7.374e-05	0.0	0.00025715	7.208e-05	8.8e-07	691.5866527	697.5892234	710.00620076	0.79634001	0.15903565	-0.32347034
0.08669	32.43489	0.00039142	7.559e-05	3.94e-06	7.381e-05	0.0	0.00025747	7.219e-05	8.8e-07	691.61828764	697.605345	709.98581715	0.79316359	0.15868283	-0.32345444
0.08679	32.45037	0.00039085	7.566e-05	3.96e-06	7.388e-05	0.0	0.00025778	7.23e-05	8.8e-07	691.64986273	697.62144846	709.96549028	0.78996841	0.15832803	-0.32343842
0.08689	32.46577	0.00039028	7.572e-05	3.97e-06	7.394e-05	0.0	0.00025809	7.241e-05	8.8e-07	691.68137737	697.63753368	709.94522032	0.78678158	0.15797422	-0.32342246
0.08699	32.48111	0.00038971	7.579e-05	3.98e-06	7.401e-05	0.0	0.0002584	7.252e-05	8.8e-07	691.71283263	697.65360089	709.925007	0.78360737	0.15762183	-0.32340657
0.08709	32.49637	0.00038914	7.586e-05	3.99e-06	7.408e-05	0.0	0.00025871	7.262e-05	8.8e-07	691.74422924	697.66965019	709.90485012	0.78045739	0.15727218	-0.32339082
0.08719	32.51156	0.00038858	7.593e-05	4.01e-06	7.415e-05	0.0	0.00025902	7.273e-05	8.8e-07	691.77556886	697.68568188	709.88474925	0.77730091	0.15692179	-0.32337504
0.08729	32.52667	0.00038802	7.599e-05	4.02e-06	7.422e-05	0.0	0.00025933	7.284e-05	8.8e-07	691.80685069	697.70169582	709.86470459	0.77414444	0.1565714	-0.32335925
0.08739	32.54171	0.00038746	7.606e-05	4.03e-06	7.429e-05	0.0	0.00025963	7.295e-05	8.8e-07	691.83807503	697.71769206	709.84471607	0.77101722	0.15622457	-0.32334365
0.08749	32.55668	0.0003869	7.613e-05	4.04e-06	7.435e-05	0.0	0.00025994	7.305e-05	8.8e-07	691.86924393	697.73367102	709.82478318	0.7678786	0.15587635	-0.32332797
0.08759	32.57158	0.00038635	7.619e-05	4.05e-06	7.442e-05	0.0	0.00026024	7.316e-05	8.8e-07	691.90035632	697.74963249	709.80490619	0.76473999	0.15552814	-0.3233123
0.08769	32.5864	0.0003858	7.626e-05	4.07e-06	7.448e-05	-0.0	0.00026054	7.326e-05	8.8e-07	691.93141285	697.76557659	709.78508493	0.76163462	0.15518428	-0.32329683
0.08779	32.60115	0.00038526	7.632e-05	4.08e-06	7.455e-05	-0.0	0.00026084	7.337e-05	8.8e-07	691.96241535	697.78150373	709.76531897	0.7585147	0.15483851	-0.32328128
0.08789	32.61582	0.00038471	7.639e-05	4.09e-06	7.462e-05	-0.0	0.00026114	7.347e-05	8.8e-07	691.99336274	697.79741368	709.74560857	0.75539478	0.15449274	-0.32326572
0.08799	32.63042	0.00038417	7.645e-05	4.1e-06	7.468e-05	-0.0	0.00026143	7.358e-05	8.8e-07	692.02425606	697.81330665	709.72595347	0.75231238	0.15415178	-0.3232504
0.08809	32.64494	0.00038364	7.652e-05	4.11e-06	7.474e-05	-0.0	0.00026173	7.368e-05	8.8e-07	692.05509661	697.8291829	709.70635334	0.74921201	0.15380851	-0.32323497
0.08819	32.65939	0.0003831	7.658e-05	4.12e-06	7.481e-05	-0.0	0.00026202	7.378e-05	8.8e-07	692.08588347	697.84504224	709.68680842	0.74611164	0.15346525	-0.32321953
0.08829	32.67377	0.00038257	7.664e-05	4.14e-06	7.487e-05	-0.0	0.00026231	7.389e-05	8.8e-07	692.11661811	697.86088503	709.66731837	0.74304828	0.15312739	-0.32320435
0.08839	32.68807	0.00038204	7.67e-05	4.15e-06	7.493e-05	0.0	0.0002626	7.399e-05	8.8e-07	692.14730128	697.87671144	709.64788302	0.73996587	0.15278676	-0.32318904
0.08849	32.70229	0.00038152	7.677e-05	4.16e-06	7.5e-05	0.0	0.00026289	7.409e-05	8.8e-07	692.17793224	697.89252131	709.62850255	0.73688347	0.15244612	-0.32317373
0.08859	32.71644	0.00038099	7.683e-05	4.17e-06	7.506e-05	0.0	0.00026317	7.419e-05	8.8e-07	692.20851284	697.90831505	709.60917652	0.73384067	0.15211128	-0.32315869
0.08869	32.73051	0.00038047	7.689e-05	4.18e-06	7.512e-05	0.0	0.00026346	7.429e-05	8.8e-07	692.23904319	697.92409271	709.58990491	0.73077627	0.15177327	-0.3231435
0.08879	32.74451	0.00037996	7.695e-05	4.19e-06	7.518e-05	0.0	0.00026374	7.439e-05	8.8e-07	692.26952276	697.93985415	709.57068785	0.72771186	0.15143527	-0.32312831
0.08889	32.75842	0.00037944	7.701e-05	4.21e-06	7.524e-05	0.0	0.00026402	7.449e-05	8.8e-07	692.29995384	697.95559993	709.5515248	0.7246885	0.1511035	-0.32311341
0.08899	32.77227	0.00037893	7.707e-05	4.22e-06	7.53e-05	0.0	0.0002643	7.459e-05	8.8e-07	692.33033583	697.9713299	709.53241591	0.72164162	0.15076816	-0.32309834
0.08909	32.78603	0.00037843	7.713e-05	4.23e-06	7.536e-05	0.0	0.00026458	7.469e-05	8.8e-07	692.36066848	697.987044	709.51336124	0.71862088	0.15043749	-0.32308348
0.08919	32.79972	0.00037792	7.719e-05	4.24e-06	7.542e-05	0.0	0.00026485	7.479e-05	8.8e-07	692.3909551	698.00274314	709.49436012	0.71559485	0.15010588	-0.32306857
0.08929	32.81333	0.00037742	7.725e-05	4.25e-06	7.548e-05	-0.0	0.00026513	7.488e-05	8.8e-07	692.42119443	698.01842698	709.4754128	0.71257101	0.14977466	-0.32305369
0.08939	32.82686	0.00037692	7.731e-05	4.26e-06	7.554e-05	-0.0	0.0002654	7.498e-05	8.8e-07	692.45138667	698.03409557	709.45651924	0.70954935	0.14944383	-0.32303882
0.08949	32.84031	0.00037642	7.737e-05	4.27e-06	7.56e-05	-0.0	0.00026567	7.508e-05	8.8e-07	692.48153204	698.04974897	709.43767941	0.70652988	0.14911339	-0.32302396
0.08959	32.85369	0.00037593	7.743e-05	4.28e-06	7.566e-05	-0.0	0.00026594	7.517e-05	8.8e-07	692.51163073	698.06538723	709.41889325	0.7035126	0.14878334	-0.32300913
0.08969	32.86698	0.00037544	7.748e-05	4.3e-06	7.572e-05	-0.0	0.00026621	7.527e-05	8.8e-07	692.54168336	698.08101053	709.40016065	0.70050872	0.14845575	-0.3229944
0.08979	32.8802	0.00037496	7.754e-05	4.31e-06	7.577e-05	-0.0	0.00026648	7.536e-05	8.8e-07	692.57169096	698.09661915	709.38148139	0.69751085	0.14812938	-0.32297972
0.08989	32.89334	0.00037447	7.76e-05	4.32e-06	7.583e-05	-0.0	0.00026674	7.546e-05	8.8e-07	692.60165417	698.11221328	709.36285536	0.69451906	0.14780424	-0.32296509
0.08999	32.9064	0.00037399	7.765e-05	4.33e-06	7.589e-05	-0.0	0.000267	7.555e-05	8.8e-07	692.63157353	698.12779307	709.34428246	0.69153239	0.14748021	-0.3229505
0.09009	32.91938	0.00037352	7.771e-05	4.34e-06	7.594e-05	-0.0	0.00026726	7.564e-05	8.8e-07	692.66145004	698.14335885	709.32576251	0.6885564	0.14715871	-0.32293602
0.09019	32.93228	0.00037304	7.776e-05	4.35e-06	7.6e-05	-0.0	0.00026752	7.573e-05	8.8e-07	692.69128395	698.15891069	709.30729546	0.68557617	0.14683617	-0.3229215
0.09029	32.94509	0.00037257	7.782e-05	4.36e-06	7.605e-05	0.0	0.00026778	7.583e-05	8.8e-07	692.72107544	698.17444866	709.28888129	0.68260813	0.14651671	-0.32290709
0.09039	32.95783	0.0003721	7.787e-05	4.37e-06	7.611e-05	0.0	0.00026804	7.592e-05	8.8e-07	692.75082568	698.18997312	709.27051981	0.67963591	0.14619619	-0.32289265
0.09049	32.97049	0.00037164	7.793e-05	4.38e-06	7.616e-05	0.0	0.00026829	7.601e-05	8.8e-07	692.78053409	698.20548389	709.25221111	0.67666954	0.14587717	-0.32287826
0.09059	32.98306	0.00037118	7.798e-05	4.39e-06	7.622e-05	0.0	0.00026855	7.61e-05	8.8e-07	692.81020243	698.22098155	709.23395489	0.67371139	0.14556025	-0.32286396
0.09069	32.99555	0.00037072	7.804e-05	4.4e-06	7.627e-05	0.0	0.0002688	7.619e-05	8.8e-07	692.8398301	698.2364659	709.21575126	0.67074833	0.14524207	-0.3228496
0.09079	33.00796	0.00037026	7.809e-05	4.42e-06	7.632e-05	0.0	0.00026905	7.628e-05	8.8e-07	692.86941814	698.2519373	709.19760006	0.66780065	0.14492855	-0.32283542
0.09089	33.02029	0.00036981	7.814e-05	4.43e-06	7.638e-05	0.0	0.00026929	7.637e-05	8.8e-07	692.89896712	698.26739595	709.17950122	0.66484599	0.14461291	-0.32282116
0.09099	33.03254	0.00036936	7.819e-05	4.44e-06	7.643e-05	0.0	0.00026954	7.646e-05	8.8e-07	692.928477	698.28284184	709.16145474	0.6619031	0.14430117	-0.32280705
0.09109	33.0447	0.00036891	7.825e-05	4.45e-06	7.648e-05	0.0	0.00026978	7.654e-05	8.8e-07	692.9579493	698.29827552	709.1434604	0.65895637	0.14398816	-0.32279288
0.09119	33.05678	0.00036847	7.83e-05	4.46e-06	7.653e-05	0.0	0.00027003	7.663e-05	8.8e-07	692.9873833	698.31369672	709.12551831	0.65601099	0.1436757	-0.32277874
0.09129	33.06877	0.00036803	7.835e-05	4.47e-06	7.658e-05	0.0	0.00027027	7.672e-05	8.8e-07	693.01678088	698.32910616	709.10762824	0.6530775	0.14336801	-0.32276476
0.09139	33.08068	0.00036759	7.84e-05	4.48e-06	7.663e-05	0.0	0.00027051	7.68e-05	8.8e-07	693.04614154	698.34450364	709.08979025	0.65013759	0.14305774	-0.32275069
0.09149	33.09251	0.00036716	7.845e-05	4.49e-06	7.668e-05	-0.0	0.00027074	7.689e-05	8.8e-07	693.07546617	698.3598895	709.07200422	0.64720967	0.1427524	-0.32273679
0.09159	33.10425	0.00036673	7.85e-05	4.5e-06	7.673e-05	-0.0	0.00027098	7.697e-05	8.8e-07	693.10475546	698.37526401	709.05427008	0.64427645	0.14244488	-0.32272282
0.09169	33.11591	0.0003663	7.855e-05	4.51e-06	7.678e-05	-0.0	0.00027121	7.706e-05	8.8e-07	693.13400933	698.39062714	709.03658783	0.64135175	0.14214199	-0.322709
0.09179	33.12748	0.00036588	7.86e-05	4.52e-06	7.683e-05	-0.0	0.00027145	7.714e-05	8.8e-07	693.16322971	698.40597967	709.01895728	0.63842574	0.14183838	-0.32269516
0.09189	33.13896	0.00036546	7.865e-05	4.53e-06	7.688e-05	-0.0	0.00027168	7.722e-05	8.8e-07	693.19241606	698.42132139	709.00137848	0.63550068	0.1415353	-0.32268134
0.09199	33.15036	0.00036504	7.869e-05	4.54e-06	7.693e-05	-0.0	0.00027191	7.731e-05	8.8e-07	693.2215686	698.43665237	708.98385141	0.63257658	0.14123273	-0.32266753
0.09209	33.16167	0.00036463	7.874e-05	4.55e-06	7.698e-05	0.0	0.00027213	7.739e-05	8.8e-07	693.25068756	698.45197272	708.96637604	0.62965628	0.14093401	-0.32265384
0.09219	33.17289	0.00036421	7.879e-05	4.56e-06	7.702e-05	0.0	0.00027236	7.747e-05	8.8e-07	693.27977496	698.46728333	708.94895222	0.62673628	0.14063506	-0.32264014
0.09229	33.18403	0.00036381	7.884e-05	4.57e-06	7.707e-05	0.0	0.00027258	7.755e-05	8.8e-07	693.30883037	698.48258398	708.93157997	0.62381771	0.14033717	-0.32262648
0.09239	33.19507	0.0003634	7.888e-05	4.58e-06	7.712e-05	0.0	0.0002728	7.763e-05	8.8e-07	693.33785423	698.49787488	708.91425925	0.62090055	0.14004034	-0.32261285
0.09249	33.20603	0.000363	7.893e-05	4.59e-06	7.716e-05	0.0	0.00027302	7.771e-05	8.8e-07	693.36684699	698.5131562	708.89699002	0.61798481	0.13974457	-0.32259926
0.09259	33.2169	0.0003626	7.898e-05	4.6e-06	7.721e-05	0.0	0.00027324	7.779e-05	8.8e-07	693.39580966	698.52842848	708.87977225	0.61506671	0.13945259	-0.32258577
0.09269	33.22768	0.00036221	7.902e-05	4.61e-06	7.726e-05	0.0	0.00027346	7.787e-05	8.8e-07	693.42474272	698.54369189	708.8626059	0.61215166	0.13916048	-0.32257228
0.09279	33.23837	0.00036182	7.907e-05	4.62e-06	7.73e-05	0.0	0.00027367	7.794e-05	8.8e-07	693.45364659	698.55894663	708.84549094	0.60923765	0.13886971	-0.32255883
0.09289	33.24897	0.00036143	7.911e-05	4.63e-06	7.734e-05	0.0	0.00027388	7.802e-05	8.8e-07	693.4825218	698.57419293	708.82842732	0.60632467	0.13858028	-0.32254542
0.09299	33.25948	0.00036104	7.916e-05	4.63e-06	7.739e-05	0.0	0.00027409	7.81e-05	8.8e-07	693.51136901	698.58943117	708.81141504	0.60340504	0.13829336	-0.32253206
0.09309	33.2699	0.00036066	7.92e-05	4.64e-06	7.743e-05	0.0	0.0002743	7.817e-05	8.8e-07	693.54018884	698.60466167	708.79445412	0.60048943	0.13800732	-0.32251874
0.09319	33.28022	0.00036028	7.924e-05	4.65e-06	7.748e-05	0.0	0.00027451	7.825e-05	8.8e-07	693.56898179	698.61988465	708.7775445	0.59757396	0.13772276	-0.32250546
0.09329	33.29046	0.00035991	7.929e-05	4.66e-06	7.752e-05	-0.0	0.00027472	7.832e-05	8.8e-07	693.59774843	698.63510038	708.76068614	0.59465865	0.13743967	-0.32249222
0.09339	33.3006	0.00035954	7.933e-05	4.67e-06	7.756e-05	-0.0	0.00027492	7.84e-05	8.8e-07	693.62648935	698.65030919	708.74387906	0.5917348	0.13715884	-0.32247902
0.09349	33.31064	0.00035917	7.937e-05	4.68e-06	7.76e-05	-0.0	0.00027512	7.847e-05	8.8e-07	693.65520513	698.6655115	708.72712332	0.588814	0.13687922	-0.32246586
0.09359	33.3206	0.00035881	7.941e-05	4.69e-06	7.764e-05	-0.0	0.00027532	7.854e-05	8.8e-07	693.68389633	698.68070753	708.71041887	0.58589222	0.13660118	-0.32245274
0.09369	33.33046	0.00035845	7.945e-05	4.7e-06	7.768e-05	-0.0	0.00027552	7.861e-05	8.8e-07	693.71256354	698.69589757	708.69376568	0.58296945	0.13632471	-0.32243966
0.09379	33.34022	0.00035809	7.949e-05	4.71e-06	7.773e-05	-0.0	0.00027571	7.868e-05	8.8e-07	693.74120731	698.71108197	708.67716377	0.58003695	0.13605063	-0.32242663
0.09389	33.34989	0.00035774	7.953e-05	4.72e-06	7.777e-05	-0.0	0.00027591	7.875e-05	8.8e-07	693.76982826	698.72626123	708.66061326	0.5771058	0.13577792	-0.32241363
0.09399	33.35946	0.00035739	7.957e-05	4.72e-06	7.781e-05	-0.0	0.0002761	7.882e-05	8.8e-07	693.79842695	698.74143558	708.6441141	0.57417236	0.1355069	-0.32240067
0.09409	33.36893	0.00035704	7.961e-05	4.73e-06	7.784e-05	-0.0	0.00027629	7.889e-05	8.8e-07	693.82700395	698.75660535	708.62766628	0.57123663	0.13523757	-0.32238776
0.09419	33.37831	0.0003567	7.965e-05	4.74e-06	7.788e-05	-0.0	0.00027648	7.896e-05	8.8e-07	693.85555984	698.77177088	708.61126983	0.5682985	0.13496996	-0.32237488
0.09429	33.38759	0.00035636	7.969e-05	4.75e-06	7.792e-05	-0.0	0.00027666	7.903e-05	8.8e-07	693.88409524	698.78693276	708.5949249	0.56534238	0.13470569	-0.32236205
0.09439	33.39677	0.00035602	7.973e-05	4.76e-06	7.796e-05	-0.0	0.00027685	7.91e-05	8.8e-07	693.91261072	698.80209128	708.57863147	0.5623911	0.13444236	-0.32234925
0.09449	33.40585	0.00035569	7.977e-05	4.77e-06	7.8e-05	-0.0	0.00027703	7.916e-05	8.8e-07	693.94110685	698.81724678	708.56238956	0.559436	0.1341809	-0.3223365
0.09459	33.41483	0.00035536	7.981e-05	4.77e-06	7.804e-05	0.0	0.00027721	7.923e-05	8.8e-07	693.96958421	698.83239963	708.5461992	0.55647707	0.13392129	-0.32232379
0.09469	33.42371	0.00035503	7.984e-05	4.78e-06	7.807e-05	0.0	0.00027739	7.929e-05	8.8e-07	693.99804342	698.84755044	708.53006056	0.55349732	0.13366544	-0.32231111
0.09479	33.43248	0.00035471	7.988e-05	4.79e-06	7.811e-05	0.0	0.00027756	7.936e-05	8.8e-07	694.02648507	698.86269967	708.51397369	0.55052077	0.13341067	-0.32229848
0.09489	33.44116	0.0003544	7.991e-05	4.8e-06	7.814e-05	0.0	0.00027774	7.942e-05	8.8e-07	694.05490974	698.87784763	708.49793863	0.54753857	0.13315796	-0.32228589
0.09499	33.44973	0.00035408	7.995e-05	4.81e-06	7.818e-05	0.0	0.00027791	7.948e-05	8.8e-07	694.083318	698.89299476	708.48195541	0.54455072	0.1329073	-0.32227334
0.09509	33.4582	0.00035377	7.999e-05	4.81e-06	7.821e-05	0.0	0.00027808	7.955e-05	8.8e-07	694.11171046	698.90814165	708.46602421	0.54153871	0.13266085	-0.32226083
0.09519	33.46656	0.00035347	8.002e-05	4.82e-06	7.825e-05	0.0	0.00027825	7.961e-05	8.8e-07	694.1400877	698.92328897	708.4501452	0.53852779	0.13241569	-0.32224836
0.09529	33.47482	0.00035316	8.005e-05	4.83e-06	7.828e-05	0.0	0.00027841	7.967e-05	8.8e-07	694.16845031	698.93843704	708.43431839	0.53550895	0.13217285	-0.32223593
0.09539	33.48297	0.00035286	8.009e-05	4.84e-06	7.832e-05	0.0	0.00027858	7.973e-05	8.8e-07	694.19679888	698.95358634	708.41854388	0.53248222	0.13193233	-0.32222354
0.09549	33.49102	0.00035257	8.012e-05	4.84e-06	7.835e-05	0.0	0.00027874	7.979e-05	8.8e-07	694.22513399	698.96873745	708.40282181	0.52942717	0.13169654	-0.3222112
0.09559	33.49895	0.00035228	8.015e-05	4.85e-06	7.838e-05	0.0	0.0002789	7.985e-05	8.8e-07	694.25345616	698.98389133	708.38715252	0.52637043	0.13146234	-0.32219889
0.09569	33.50678	0.00035199	8.019e-05	4.86e-06	7.841e-05	0.0	0.00027906	7.99e-05	8.8e-07	694.28176601	698.99904826	708.371536	0.52330295	0.13123079	-0.32218663
0.09579	33.5145	0.00035171	8.022e-05	4.87e-06	7.845e-05	-0.0	0.00027921	7.996e-05	8.8e-07	694.31006413	699.01420881	708.35597238	0.52022473	0.13100191	-0.32217441
0.09589	33.5221	0.00035143	8.025e-05	4.87e-06	7.848e-05	-0.0	0.00027936	8.002e-05	8.8e-07	694.33835108	699.02937353	708.3404618	0.51711297	0.1307784	-0.32216223
0.09599	33.5296	0.00035116	8.028e-05	4.88e-06	7.851e-05	-0.0	0.00027952	8.007e-05	8.8e-07	694.36662725	699.04454374	708.3250048	0.51399574	0.13055693	-0.32215009
0.09609	33.53698	0.00035089	8.031e-05	4.89e-06	7.854e-05	-0.0	0.00027966	8.013e-05	8.8e-07	694.39489329	699.05971971	708.30960136	0.5108641	0.13033855	-0.322138
0.09619	33.54425	0.00035062	8.034e-05	4.89e-06	7.857e-05	-0.0	0.00027981	8.018e-05	8.8e-07	694.42314977	699.07490208	708.29425166	0.50771807	0.13012326	-0.32212594
0.09629	33.5514	0.00035036	8.037e-05	4.9e-06	7.86e-05	-0.0	0.00027995	8.023e-05	8.8e-07	694.45139723	699.09009152	708.27895587	0.50455764	0.12991107	-0.32211393
0.09639	33.55843	0.0003501	8.04e-05	4.91e-06	7.863e-05	-0.0	0.0002801	8.028e-05	8.8e-07	694.47963605	699.10528907	708.26371441	0.50135368	0.12970547	-0.32210196
0.09649	33.56535	0.00034984	8.043e-05	4.91e-06	7.866e-05	-0.0	0.00028023	8.034e-05	8.8e-07	694.5078667	699.12049553	708.24852754	0.49814122	0.12950226	-0.32209004
0.09659	33.57215	0.0003496	8.046e-05	4.92e-06	7.868e-05	-0.0	0.00028037	8.039e-05	8.8e-07	694.53608969	699.13571168	708.23339551	0.49489587	0.12930439	-0.32207815
0.09669	33.57882	0.00034935	8.049e-05	4.93e-06	7.871e-05	-0.0	0.00028051	8.044e-05	8.8e-07	694.56430525	699.15093871	708.21831881	0.49162796	0.1291106	-0.32206631
0.09679	33.58538	0.00034911	8.051e-05	4.93e-06	7.874e-05	-0.0	0.00028064	8.048e-05	8.8e-07	694.5925139	699.16617741	708.20329768	0.48833528	0.12892116	-0.32205452
0.09689	33.59181	0.00034887	8.054e-05	4.94e-06	7.876e-05	-0.0	0.00028077	8.053e-05	8.8e-07	694.62071593	699.18142883	708.18833256	0.48499916	0.12873835	-0.32204277
0.09699	33.59812	0.00034864	8.056e-05	4.94e-06	7.879e-05	-0.0	0.00028089	8.058e-05	8.8e-07	694.64891153	699.19669424	708.17342394	0.48163897	0.1285598	-0.32203106
0.09709	33.6043	0.00034841	8.059e-05	4.95e-06	7.882e-05	-0.0	0.00028102	8.062e-05	8.8e-07	694.67710111	699.21197455	708.15857216	0.47824912	0.12838621	-0.3220194
0.09719	33.61035	0.00034819	8.062e-05	4.96e-06	7.884e-05	-0.0	0.00028114	8.067e-05	8.8e-07	694.70528465	699.22727119	708.14377785	0.47479855	0.12822137	-0.32200778
0.09729	33.61628	0.00034797	8.064e-05	4.96e-06	7.886e-05	-0.0	0.00028126	8.071e-05	8.8e-07	694.73346232	699.24258542	708.12904152	0.47132395	0.12806078	-0.32199621
0.09739	33.62207	0.00034776	8.066e-05	4.97e-06	7.889e-05	-0.0	0.00028138	8.076e-05	8.8e-07	694.76163435	699.25791837	708.11436362	0.46779017	0.12790877	-0.32198469
0.09749	33.62773	0.00034755	8.069e-05	4.97e-06	7.891e-05	-0.0	0.00028149	8.08e-05	8.8e-07	694.78980017	699.27327202	708.0997451	0.46421545	0.12776309	-0.32197321
0.09759	33.63325	0.00034735	8.071e-05	4.98e-06	7.893e-05	-0.0	0.0002816	8.084e-05	8.8e-07	694.81796	699.28864751	708.0851864	0.46059619	0.12762417	-0.32196177
0.09769	33.63864	0.00034715	8.073e-05	4.98e-06	7.896e-05	-0.0	0.00028171	8.088e-05	8.8e-07	694.84611366	699.30404641	708.07068823	0.45690771	0.12749505	-0.32195039
0.09779	33.64388	0.00034696	8.075e-05	4.99e-06	7.898e-05	-0.0	0.00028182	8.092e-05	8.8e-07	694.87426041	699.31947072	708.05625155	0.45316354	0.12737405	-0.32193905
0.09789	33.64898	0.00034677	8.077e-05	4.99e-06	7.9e-05	-0.0	0.00028192	8.096e-05	8.8e-07	694.90239961	699.33492234	708.04187725	0.44933496	0.1272647	-0.32192777
0.09799	33.65394	0.00034659	8.08e-05	5e-06	7.902e-05	-0.0	0.00028202	8.099e-05	8.8e-07	694.93053037	699.35040336	708.02756636	0.44543395	0.12716552	-0.32191653
0.09809	33.65875	0.00034641	8.081e-05	5e-06	7.904e-05	-0.0	0.00028212	8.103e-05	8.8e-07	694.9586513	699.36591622	708.01332009	0.4414444	0.12707849	-0.32190534
0.09819	33.66341	0.00034624	8.083e-05	5.01e-06	7.906e-05	-0.0	0.00028221	8.106e-05	8.8e-07	694.98676117	699.38146323	707.9991396	0.43735315	0.12700519	-0.32189421
0.09829	33.66791	0.00034607	8.085e-05	5.01e-06	7.908e-05	-0.0	0.00028231	8.11e-05	8.8e-07	695.01485782	699.3970473	707.9850264	0.43316672	0.12694483	-0.32188313
0.09839	33.67226	0.00034591	8.087e-05	5.02e-06	7.909e-05	-0.0	0.00028239	8.113e-05	8.8e-07	695.04293909	699.4126713	707.97098198	0.42883993	0.12690288	-0.3218721
0.09849	33.67645	0.00034575	8.089e-05	5.02e-06	7.911e-05	-0.0	0.00028248	8.116e-05	8.8e-07	695.07100203	699.4283386	707.95700815	0.42440494	0.12687545	-0.32186112
0.09859	33.68047	0.0003456	8.09e-05	5.02e-06	7.913e-05	-0.0	0.00028256	8.119e-05	8.8e-07	695.09904326	699.44405271	707.94310682	0.41979607	0.12687044	-0.32185021
0.09869	33.68432	0.00034546	8.092e-05	5.03e-06	7.914e-05	-0.0	0.00028264	8.122e-05	8.8e-07	695.12705805	699.45981789	707.92928035	0.41500746	0.12688852	-0.32183935
0.09879	33.688	0.00034533	8.094e-05	5.03e-06	7.916e-05	-0.0	0.00028271	8.125e-05	8.8e-07	695.15504059	699.47563888	707.91553145	0.41000931	0.12693325	-0.32182856
0.09889	33.6915	0.0003452	8.095e-05	5.03e-06	7.917e-05	-0.0	0.00028279	8.128e-05	8.8e-07	695.18298362	699.49152108	707.90186325	0.40476575	0.12700887	-0.32181783
0.09899	33.69481	0.00034507	8.096e-05	5.04e-06	7.919e-05	-0.0	0.00028285	8.13e-05	8.8e-07	695.21087801	699.50747071	707.88827945	0.3992307	0.1271208	-0.32180716
0.09909	33.69792	0.00034496	8.098e-05	5.04e-06	7.92e-05	-0.0	0.00028292	8.132e-05	8.8e-07	695.23871233	699.52349493	707.87478436	0.39336359	0.12727378	-0.32179657
0.09919	33.70084	0.00034485	8.099e-05	5.04e-06	7.921e-05	-0.0	0.00028298	8.135e-05	8.8e-07	695.26647142	699.53960233	707.86138333	0.38705165	0.12748091	-0.32178604
0.09929	33.70354	0.00034475	8.1e-05	5.05e-06	7.922e-05	-0.0	0.00028303	8.137e-05	8.8e-07	695.29413451	699.55580358	707.84808314	0.38020262	0.12775281	-0.3217756
0.09939	33.70603	0.00034466	8.101e-05	5.05e-06	7.923e-05	-0.0	0.00028308	8.138e-05	8.8e-07	695.32167402	699.57211169	707.83489232	0.37265443	0.12810798	-0.32176525
0.09949	33.70827	0.00034457	8.102e-05	5.05e-06	7.924e-05	-0.0	0.00028313	8.14e-05	8.8e-07	695.34905131	699.58854329	707.82182205	0.36415738	0.12857456	-0.32175499
0.09959	33.71027	0.0003445	8.103e-05	5.05e-06	7.925e-05	-0.0	0.00028317	8.142e-05	8.8e-07	695.37620808	699.605121	707.80888812	0.3543052	0.12919779	-0.32174483
0.09969	33.71198	0.00034443	8.103e-05	5.05e-06	7.926e-05	-0.0	0.0002832	8.143e-05	8.8e-07	695.40305324	699.62187678	707.79611365	0.34237289	0.130057	-0.32173481
0.09979	33.71339	0.00034438	8.104e-05	5.06e-06	7.926e-05	-0.0	0.00028323	8.144e-05	8.8e-07	695.42942503	699.63886102	707.78353698	0.32672983	0.13132679	-0.32172494
0.09989	33.71443	0.00034434	8.104e-05	5.06e-06	7.927e-05	-0.0	0.00028325	8.145e-05	8.8e-07	695.45497561	699.65616803	707.77123452	0.30250193	0.1335112	-0.32171529
0.09999	33.71497	0.00034432	8.105e-05	5.06e-06	7.927e-05	-0.0	0.00028326	8.145e-05	8.8e-07	695.47830517	699.67409797	707.7594831	0.17463185	0.14453348	-0.32170611
0.10001	33.71498	0.00034432	8.105e-05	5.06e-06	7.927e-05	-0.0	0.00028327	8.145e-05	8.8e-07	695.48089489	699.67799745	707.75751728	721.96821747	29.23709248	34.43442655
