# Supplementary material for: Dataset for the simulated biomass pyrolysis in rotary kilns with varying particle residence time distributions
Source: Data Brief. 2021 Nov 23;39:107603. doi: 10.1016/j.dib.2021.107603 (PMC8633881; doi:10.1016/j.dib.2021.107603)
Supplement: Supplementary Data S1 — Supplementary Raw Research Data. This is open data under the CC BY license http://creativecommons.org/licenses/by/4.0/ [file mmc1.zip › supplementary/0/logFiles/log_Pe6]

l,m	Tau,s	F_w,kg/s	F_is,kg/s	F_c,kg/s	F_rt,kg/s	F_w_wet,kg/s	F_it,kg/s	F_g,kg/s	F_H2O_g,kg/s	T_b,K	T_g,K	T_w,K	q_bed,kW/m	q_gas,kW/m	q_loss,kW/m
1e-05	0.00276	0.0	0.0	0.0	0.0	0.00087528	0.0	0.0	0.0	298.35617585	299.27003736	833.09216705	32.48347767	3.31870802	-0.4201199
0.0001	0.05239	0.0	0.0	0.0	0.0	0.00087528	0.0	0.0	0.0	300.20664431	309.31200003	832.57283741	32.35565626	3.30060121	-0.41971211
0.0002	0.10749	0.0	0.0	0.0	0.0	0.00087528	0.0	0.0	0.0	302.25197608	320.38645403	831.99827281	32.21432295	3.27930937	-0.41926095
0.0003	0.16257	0.0	0.0	0.0	0.0	0.00087528	0.0	0.0	0.0	304.28607942	331.36961083	831.42631446	32.07371301	3.256782	-0.41881183
0.0004	0.2176	0.0	0.0	0.0	0.0	0.00087528	0.0	0.0	0.0	306.30903762	342.25766817	830.856971	31.93382491	3.23295229	-0.41836478
0.0005	0.2726	0.0	0.0	0.0	0.0	0.00087528	0.0	0.0	0.0	308.32093338	353.04674857	830.29025152	31.7946566	3.20781102	-0.41791978
0.0006	0.32757	0.0	0.0	0.0	0.0	0.00087528	0.0	0.0	0.0	310.32184841	363.73286587	829.72616582	31.65620391	3.18130559	-0.41747686
0.0007	0.38249	0.0	0.0	0.0	0.0	0.00087528	0.0	0.0	0.0	312.31186339	374.31194323	829.16472434	31.5184687	3.15345675	-0.41703601
0.0008	0.43739	0.0	0.0	0.0	0.0	0.00087528	0.0	0.0	0.0	314.29105998	384.77999663	828.60593688	31.38145156	3.12427218	-0.41659723
0.0009	0.49224	0.0	0.0	0.0	0.0	0.00087528	0.0	0.0	0.0	316.25951678	395.13284141	828.04981479	31.24513265	3.09359831	-0.41616059
0.001	0.54706	0.0	0.0	0.0	0.0	0.00087528	0.0	0.0	0.0	318.21731373	405.36639109	827.4963687	31.10953164	3.06159497	-0.41572601
0.0011	0.60185	0.0	0.0	0.0	0.0	0.00087528	0.0	0.0	0.0	320.16453034	415.47656362	826.9456093	30.97462822	3.02817116	-0.41529355
0.0012	0.6566	0.0	0.0	0.0	0.0	0.00087528	0.0	0.0	0.0	322.10124262	425.45920286	826.39754831	30.840428	2.99334278	-0.4148632
0.0013	0.71131	0.0	0.0	0.0	0.0	0.00087528	0.0	0.0	0.0	324.02752877	435.31019115	825.85219685	30.70692637	2.95709689	-0.41443498
0.0014	0.76599	0.0	0.0	0.0	0.0	0.00087528	0.0	0.0	0.0	325.94346476	445.02550505	825.309566	30.57410641	2.919503	-0.41400891
0.0015	0.82063	0.0	0.0	0.0	0.0	0.00087528	0.0	0.0	0.0	327.84912542	454.60118273	824.76966677	30.44197648	2.88049293	-0.41358498
0.0016	0.87523	0.0	0.0	0.0	0.0	0.00087528	0.0	0.0	0.0	329.74458555	464.03317164	824.23251063	30.31052483	2.84013626	-0.4131632
0.0017	0.9298	0.0	0.0	0.0	0.0	0.00087528	0.0	0.0	0.0	331.62991847	473.31787613	823.69810707	30.17974216	2.79849878	-0.41274359
0.0018	0.98433	0.0	0.0	0.0	0.0	0.00087528	0.0	0.0	0.0	333.50519693	482.45146884	823.16646685	30.04962889	2.75552072	-0.41232615
0.0019	1.03883	0.0	0.0	0.0	0.0	0.00087528	0.0	0.0	0.0	335.37049274	491.43036081	822.63759971	29.92016922	2.71137369	-0.41191089
0.002	1.09329	0.0	0.0	0.0	0.0	0.00087528	0.0	0.0	0.0	337.22587675	500.25135196	822.11151365	29.79136261	2.66599758	-0.41149781
0.0021	1.14771	0.0	0.0	0.0	0.0	0.00087528	0.0	0.0	0.0	339.07141901	508.91105814	821.58821776	29.6632009	2.61945065	-0.41108693
0.0022	1.2021	0.0	0.0	0.0	0.0	0.00087528	0.0	0.0	0.0	340.9071885	517.40655942	821.06771898	29.53566561	2.57193899	-0.41067824
0.0023	1.25646	0.0	0.0	0.0	0.0	0.00087528	0.0	0.0	0.0	342.73325333	525.73508408	820.55002368	29.40876019	2.52335098	-0.41027175
0.0024	1.31077	0.0	0.0	0.0	0.0	0.00087528	0.0	0.0	0.0	344.54968073	533.89393272	820.03513806	29.28246563	2.47389305	-0.40986747
0.0025	1.36505	0.0	0.0	0.0	0.0	0.00087528	0.0	0.0	0.0	346.35653647	541.88107493	819.52306512	29.15677758	2.42356998	-0.40946539
0.0026	1.4193	0.0	0.0	0.0	0.0	0.00087528	0.0	0.0	0.0	348.15388586	549.69428321	819.01380902	29.03168693	2.37245071	-0.40906553
0.0027	1.4735	0.0	0.0	0.0	0.0	0.00087528	0.0	0.0	0.0	349.94179313	557.33164267	818.50737256	28.90718545	2.32059234	-0.40866788
0.0028	1.52768	0.0	0.0	0.0	0.0	0.00087528	0.0	0.0	0.0	351.72032157	564.79142584	818.00375775	28.78326513	2.2680492	-0.40827246
0.0029	1.58181	0.0	0.0	0.0	0.0	0.00087528	0.0	0.0	0.0	353.48953286	572.07274374	817.50296245	28.6598891	2.21528244	-0.40787922
0.003	1.63591	0.0	0.0	0.0	0.0	0.00087528	0.0	0.0	0.0	355.24948817	579.17449792	817.00498583	28.53708203	2.16188553	-0.40748821
0.0031	1.68998	0.0	0.0	0.0	0.0	0.00087528	0.0	0.0	0.0	357.00024778	586.09575818	816.50982641	28.4148225	2.10810208	-0.40709943
0.0032	1.744	0.0	0.0	0.0	0.0	0.00087527	0.0	0.0	0.0	358.74187086	592.83593515	816.0174811	28.29310119	2.0540053	-0.40671288
0.0033	1.79799	0.0	0.0	0.0	0.0	0.00087527	0.0	0.0	0.0	360.47441549	599.394961	815.52794422	28.17189287	1.99993223	-0.40632847
0.0034	1.85195	0.0	0.0	0.0	0.0	0.00087527	0.0	0.0	0.0	362.19793868	605.77313295	815.04120836	28.05120491	1.94567966	-0.4059463
0.0035	1.90587	0.0	0.0	0.0	0.0	0.00087527	0.0	0.0	0.0	363.91249665	611.97066462	814.55726683	27.93102072	1.89144199	-0.40556633
0.0036	1.95975	0.0	0.0	0.0	0.0	0.00087527	0.0	0.0	0.0	365.61814453	617.98822455	814.07611072	27.81132968	1.83731479	-0.40518856
0.0037	2.0136	1e-08	0.0	0.0	0.0	0.00087527	0.0	0.0	0.0	367.31493662	623.82674086	813.59772986	27.69212794	1.78335353	-0.40481294
0.0038	2.06741	1e-08	0.0	0.0	0.0	0.00087527	0.0	0.0	0.0	369.00292674	629.48729802	813.12211314	27.57339837	1.72969556	-0.40443951
0.0039	2.12118	1e-08	0.0	0.0	0.0	0.00087527	0.0	0.0	0.0	370.68216709	634.97145522	812.6492475	27.45513309	1.67642318	-0.40406823
0.004	2.17492	1e-08	0.0	0.0	0.0	0.00087527	0.0	0.0	0.0	372.3527092	640.28099116	812.17911872	27.33732196	1.62363326	-0.40369911
0.0041	2.22862	1e-08	0.0	0.0	0.0	0.00087527	0.0	0.0	0.0	374.01460367	645.41797435	811.71171119	27.2199641	1.57131171	-0.40333212
0.0042	2.28228	1e-08	0.0	0.0	0.0	0.00087527	0.0	0.0	0.0	375.66790142	650.3840174	811.24701152	27.10305258	1.51951918	-0.40296726
0.0043	2.33591	1e-08	0.0	0.0	0.0	0.00087527	0.0	0.0	0.0	377.31265128	655.18175019	810.78500139	26.98656865	1.46846018	-0.40260451
0.0044	2.3895	1e-08	0.0	0.0	0.0	0.00087526	0.0	0.0	0.0	378.94890171	659.81379708	810.32566247	26.87050889	1.41815468	-0.40224385
0.0045	2.44306	2e-08	0.0	0.0	0.0	0.00087526	0.0	0.0	0.0	380.57670043	664.28298412	809.86897545	26.75486545	1.36867753	-0.40188527
0.0046	2.49658	2e-08	0.0	0.0	0.0	0.00087526	0.0	0.0	0.0	382.19609506	668.59188306	809.41492234	26.63965556	1.31978643	-0.40152877
0.0047	2.55006	2e-08	0.0	0.0	0.0	0.00087526	0.0	0.0	0.0	383.80713232	672.74341134	808.96348337	26.52484444	1.27190031	-0.40117432
0.0048	2.60351	2e-08	0.0	0.0	0.0	0.00087525	0.0	0.0	0.0	385.40985805	676.74083142	808.51463707	26.41043698	1.22493566	-0.40082189
0.0049	2.65692	3e-08	0.0	0.0	0.0	0.00087525	0.0	0.0	0.0	387.00431768	680.58739465	808.06836196	26.29642832	1.17893434	-0.40047148
0.005	2.7103	3e-08	0.0	0.0	0.0	0.00087525	0.0	0.0	0.0	388.59055618	684.28638585	807.62463648	26.18281939	1.13384764	-0.40012309
0.0051	2.76363	3e-08	0.0	0.0	0.0	0.00087524	0.0	0.0	0.0	390.1686181	687.84109101	807.18343907	26.06960069	1.08979627	-0.39977667
0.0052	2.81693	4e-08	0.0	0.0	0.0	0.00087524	0.0	0.0	0.0	391.73854735	691.25502018	806.7447469	25.95677104	1.04677086	-0.39943221
0.0053	2.8702	4e-08	0.0	0.0	0.0	0.00087524	0.0	0.0	0.0	393.30038751	694.53166529	806.30853725	25.84432772	1.00478849	-0.3990897
0.0054	2.92343	5e-08	0.0	0.0	0.0	0.00087523	0.0	0.0	0.0	394.85418168	697.67457057	805.87478712	25.73226325	0.96390953	-0.39874914
0.0055	2.97662	5e-08	0.0	0.0	0.0	0.00087523	0.0	0.0	0.0	396.39997223	700.68748986	805.44347262	25.62058045	0.92409941	-0.39841048
0.0056	3.02978	6e-08	0.0	0.0	0.0	0.00087522	0.0	0.0	0.0	397.93780162	703.57396516	805.01457062	25.50927581	0.8853807	-0.39807372
0.0057	3.08289	7e-08	0.0	0.0	0.0	0.00087521	0.0	0.0	0.0	399.46771178	706.33762635	804.58805764	25.3983478	0.84775748	-0.39773883
0.0058	3.13598	7e-08	0.0	0.0	0.0	0.0008752	0.0	0.0	0.0	400.98974436	708.98209715	804.16391014	25.28779527	0.81122963	-0.3974058
0.0059	3.18902	8e-08	0.0	0.0	0.0	0.0008752	0.0	0.0	0.0	402.50394052	711.51103876	803.74210447	25.17761414	0.77581655	-0.39707461
0.006	3.24203	9e-08	0.0	0.0	0.0	0.00087519	0.0	0.0	0.0	404.0103413	713.92803734	803.3226172	25.06780786	0.74148251	-0.39674524
0.0061	3.29501	1e-07	0.0	0.0	0.0	0.00087518	0.0	0.0	0.0	405.50898748	716.23664388	802.90542506	24.95837478	0.7082268	-0.39641766
0.0062	3.34794	1.1e-07	0.0	0.0	0.0	0.00087516	0.0	0.0	0.0	406.9999196	718.44036399	802.49050496	24.84931507	0.67603439	-0.39609187
0.0063	3.40084	1.3e-07	0.0	0.0	0.0	0.00087515	0.0	0.0	0.0	408.48317767	720.54277526	802.07783349	24.7406198	0.64497847	-0.39576786
0.0064	3.45371	1.4e-07	0.0	0.0	0.0	0.00087514	0.0	0.0	0.0	409.95880154	722.54739791	801.66738747	24.63229993	0.61493788	-0.39544558
0.0065	3.50653	1.5e-07	0.0	0.0	0.0	0.00087512	0.0	0.0	0.0	411.42683109	724.45756076	801.25914457	24.52435221	0.58592941	-0.39512503
0.0066	3.55933	1.7e-07	0.0	0.0	0.0	0.00087511	0.0	0.0	0.0	412.88730591	726.27657958	800.85308248	24.4167774	0.55793054	-0.39480619
0.0067	3.61208	1.9e-07	0.0	0.0	0.0	0.00087509	0.0	0.0	0.0	414.34026531	728.00773851	800.44917907	24.30957034	0.53097846	-0.39448906
0.0068	3.6648	2.1e-07	0.0	0.0	0.0	0.00087507	0.0	0.0	0.0	415.78574815	729.6543651	800.047412	24.20273829	0.50498405	-0.3941736
0.0069	3.71748	2.3e-07	0.0	0.0	0.0	0.00087505	0.0	0.0	0.0	417.22379356	731.21951086	799.64776016	24.09628012	0.47994279	-0.39385979
0.007	3.77012	2.5e-07	0.0	0.0	0.0	0.00087502	0.0	0.0	0.0	418.65444036	732.70620861	799.25020253	23.99019704	0.45582641	-0.39354763
0.0071	3.82273	2.8e-07	0.0	0.0	0.0	0.000875	0.0	0.0	0.0	420.07772723	734.11739837	798.85471853	23.88448395	0.43267456	-0.3932371
0.0072	3.8753	3.1e-07	0.0	0.0	0.0	0.00087497	0.0	0.0	0.0	421.49369213	735.45622681	798.46128661	23.77914777	0.4103966	-0.39292818
0.0073	3.92783	3.4e-07	0.0	0.0	0.0	0.00087494	0.0	0.0	0.0	422.90237353	736.72540344	798.06988725	23.67418779	0.38898442	-0.39262085
0.0074	3.98033	3.7e-07	0.0	0.0	0.0	0.00087491	0.0	0.0	0.0	424.30380954	737.92766538	797.68050079	23.56960516	0.36840951	-0.39231511
0.0075	4.03279	4.1e-07	0.0	0.0	0.0	0.00087487	0.0	0.0	0.0	425.69803813	739.06565403	797.29310802	23.46540118	0.3486418	-0.39201093
0.0076	4.08522	4.4e-07	0.0	0.0	0.0	0.00087483	0.0	0.0	0.0	427.08509685	740.14206429	796.90768948	23.36156897	0.32974296	-0.3917083
0.0077	4.1376	4.9e-07	0.0	0.0	0.0	0.00087479	0.0	0.0	0.0	428.46502331	741.15941217	796.52422654	23.25811933	0.3115756	-0.3914072
0.0078	4.18995	5.3e-07	0.0	0.0	0.0	0.00087475	0.0	0.0	0.0	429.837855	742.12008788	796.14270117	23.15504981	0.29415114	-0.39110763
0.0079	4.24227	5.8e-07	0.0	0.0	0.0	0.0008747	0.0	0.0	0.0	431.20362923	743.02642287	795.76309563	23.05236154	0.27744107	-0.39080956
0.008	4.29455	6.3e-07	0.0	0.0	0.0	0.00087464	0.0	0.0	0.0	432.56238304	743.88072934	795.38539224	22.95004992	0.261482	-0.39051298
0.0081	4.34679	6.9e-07	0.0	0.0	0.0	0.00087459	0.0	0.0	0.0	433.91415326	744.68528076	795.00957353	22.8481221	0.24617621	-0.39021789
0.0082	4.39899	7.5e-07	0.0	0.0	0.0	0.00087453	0.0	0.0	0.0	435.25897677	745.44214817	794.63562298	22.74657669	0.23152319	-0.38992426
0.0083	4.45116	8.2e-07	0.0	0.0	0.0	0.00087446	0.0	0.0	0.0	436.59689019	746.15337216	794.26352421	22.6454145	0.21749771	-0.38963209
0.0084	4.50329	8.9e-07	0.0	0.0	0.0	0.00087439	0.0	0.0	0.0	437.92793	746.82092544	793.89326119	22.54463402	0.20410162	-0.38934135
0.0085	4.55538	9.6e-07	0.0	0.0	0.0	0.00087431	0.0	0.0	0.0	439.25213237	747.44677436	793.5248179	22.44423814	0.19128454	-0.38905205
0.0086	4.60744	1.05e-06	0.0	0.0	0.0	0.00087423	0.0	0.0	0.0	440.56953351	748.03271656	793.15817912	22.34422671	0.17903215	-0.38876416
0.0087	4.65946	1.13e-06	0.0	0.0	0.0	0.00087414	0.0	0.0	0.0	441.88016937	748.58051014	792.79332986	22.24460026	0.16732172	-0.38847768
0.0088	4.71144	1.23e-06	0.0	0.0	0.0	0.00087405	0.0	0.0	0.0	443.18407578	749.09184044	792.43025545	22.1453591	0.15613353	-0.38819259
0.0089	4.76339	1.33e-06	0.0	0.0	0.0	0.00087395	0.0	0.0	0.0	444.48128826	749.5683877	792.06894126	22.04650147	0.14547227	-0.38790888
0.009	4.8153	1.44e-06	0.0	0.0	0.0	0.00087384	0.0	0.0	0.0	445.7718423	750.01170152	791.70937329	21.94803062	0.13528243	-0.38762655
0.0091	4.86717	1.55e-06	0.0	0.0	0.0	0.00087372	0.0	0.0	0.0	447.05577317	750.4232812	791.35153779	21.84994574	0.1255572	-0.38734557
0.0092	4.919	1.68e-06	0.0	0.0	0.0	0.0008736	0.0	0.0	0.0	448.33311598	750.80456699	790.99542131	21.75224706	0.11627711	-0.38706594
0.0093	4.9708	1.81e-06	0.0	0.0	0.0	0.00087346	0.0	0.0	0.0	449.60390563	751.15695426	790.6410106	21.65493385	0.10743593	-0.38678765
0.0094	5.02256	1.95e-06	0.0	0.0	0.0	0.00087332	0.0	0.0	0.0	450.86817685	751.48177607	790.28829274	21.55800728	0.09900095	-0.3865107
0.0095	5.07429	2.1e-06	0.0	0.0	0.0	0.00087317	0.0	0.0	0.0	452.12596421	751.78029831	789.93725511	21.46146702	0.09096	-0.38623506
0.0096	5.12598	2.26e-06	0.0	0.0	0.0	0.00087301	0.0	0.0	0.0	453.37730207	752.05373798	789.58788538	21.36531308	0.08329619	-0.38596073
0.0097	5.17763	2.44e-06	0.0	0.0	0.0	0.00087284	0.0	0.0	0.0	454.62222463	752.30326548	789.24017142	21.26954485	0.07600125	-0.3856877
0.0098	5.22924	2.62e-06	0.0	0.0	0.0	0.00087266	0.0	0.0	0.0	455.86076587	752.53001121	788.8941013	21.17416279	0.06905124	-0.38541596
0.0099	5.28082	2.81e-06	0.0	0.0	0.0	0.00087246	0.0	0.0	0.0	457.0929596	752.73503962	788.54966344	21.07916652	0.06243432	-0.3851455
0.01	5.33236	3.02e-06	0.0	0.0	0.0	0.00087225	0.0	0.0	0.0	458.31883943	752.91937604	788.20684645	20.9845558	0.05613636	-0.38487632
0.0101	5.38386	3.24e-06	0.0	0.0	0.0	0.00087204	0.0	0.0	0.0	459.53843879	753.08400114	787.86563917	20.89033058	0.0501438	-0.3846084
0.0102	5.43533	3.47e-06	0.0	0.0	0.0	0.0008718	0.0	0.0	0.0	460.75179093	753.2298483	787.52603065	20.79649025	0.04444355	-0.38434173
0.0103	5.48676	3.72e-06	0.0	0.0	0.0	0.00087155	0.0	0.0	0.0	461.95892887	753.35781655	787.18801014	20.70303451	0.03902316	-0.38407631
0.0104	5.53815	3.98e-06	0.0	0.0	0.0	0.00087129	0.0	0.0	0.0	463.15988544	753.4687637	786.85156713	20.60996293	0.03387067	-0.38381213
0.0105	5.5895	4.26e-06	0.0	0.0	0.0	0.00087101	0.0	0.0	0.0	464.35469327	753.56351047	786.51669126	20.517275	0.02897471	-0.38354918
0.0106	5.64082	4.55e-06	0.0	0.0	0.0	0.00087072	0.0	0.0	0.0	465.5433848	753.64284233	786.18337239	20.42497019	0.02432442	-0.38328745
0.0107	5.6921	4.86e-06	0.0	0.0	0.0	0.00087041	0.0	0.0	0.0	466.72599224	753.70751129	785.85160054	20.3330479	0.01990953	-0.38302694
0.0108	5.74335	5.19e-06	0.0	0.0	0.0	0.00087008	0.0	0.0	1e-08	467.90254767	753.75822242	785.52136595	20.24150956	0.01570886	-0.38276762
0.0109	5.79455	5.54e-06	0.0	0.0	0.0	0.00086973	0.0	0.0	1e-08	469.07308297	753.79563096	785.19265907	20.15035169	0.01172853	-0.38250952
0.011	5.84572	5.91e-06	0.0	0.0	0.0	0.00086936	0.0	0.0	1e-08	470.23762971	753.82041189	784.86547039	20.05957465	0.00795377	-0.3822526
0.0111	5.89686	6.3e-06	0.0	0.0	0.0	0.00086897	0.0	0.0	1e-08	471.39621932	753.833191	784.53979059	19.9691777	0.00437616	-0.38199687
0.0112	5.94795	6.71e-06	0.0	0.0	0.0	0.00086856	0.0	0.0	1e-08	472.54888297	753.83456836	784.21561051	19.87916004	0.00098783	-0.38174232
0.0113	5.99901	7.14e-06	0.0	0.0	0.0	0.00086813	0.0	0.0	1e-08	473.69565168	753.82512006	783.89292111	19.78952083	-0.00221856	-0.38148894
0.0114	6.05003	7.59e-06	0.0	0.0	0.0	0.00086768	0.0	0.0	1e-08	474.83655621	753.80540001	783.57171348	19.70025918	-0.00524982	-0.38123674
0.0115	6.10101	8.07e-06	0.0	0.0	0.0	0.0008672	0.0	0.0	1e-08	475.97162722	753.77589738	783.251979	19.61137752	-0.00813746	-0.38098567
0.0116	6.15196	8.58e-06	0.0	0.0	0.0	0.00086669	0.0	0.0	1e-08	477.10089515	753.73708837	782.93370915	19.52287082	-0.0108571	-0.38073576
0.0117	6.20287	9.11e-06	0.0	0.0	0.0	0.00086616	0.0	0.0	1e-08	478.22439014	753.68946382	782.61689537	19.4347398	-0.01342698	-0.38048699
0.0118	6.25374	9.67e-06	0.0	0.0	0.0	0.0008656	0.0	0.0	1e-08	479.34214216	753.63347285	782.30152931	19.34698359	-0.0158535	-0.38023936
0.0119	6.30458	1.026e-05	0.0	0.0	0.0	0.00086501	0.0	0.0	1e-08	480.45418099	753.56954451	781.98760274	19.25960131	-0.01814266	-0.37999287
0.012	6.35537	1.087e-05	0.0	0.0	0.0	0.00086439	0.0	0.0	1e-08	481.56053624	753.49807073	781.67510761	19.17259301	-0.02031064	-0.37974749
0.0121	6.40613	1.152e-05	0.0	0.0	0.0	0.00086374	0.0	0.0	1e-08	482.66123727	753.41943732	781.36403592	19.08595657	-0.02234985	-0.37950323
0.0122	6.45686	1.22e-05	0.0	0.0	0.0	0.00086306	0.0	0.0	1e-08	483.75631326	753.33401537	781.05437977	18.9996915	-0.02427061	-0.37926009
0.0123	6.50754	1.291e-05	0.0	0.0	0.0	0.00086235	0.0	0.0	1e-08	484.84579316	753.2421548	780.74613137	18.91379687	-0.02607804	-0.37901804
0.0124	6.55819	1.366e-05	0.0	0.0	0.0	0.0008616	0.0	0.0	1e-08	485.92970574	753.14418935	780.43928301	18.8282717	-0.02777716	-0.3787771
0.0125	6.6088	1.444e-05	0.0	0.0	0.0	0.00086082	0.0	0.0	1e-08	487.00807959	753.04043387	780.13382714	18.74311499	-0.02937583	-0.37853725
0.0126	6.65938	1.526e-05	0.0	0.0	0.0	0.00086	0.0	0.0	2e-08	488.08094304	752.93119275	779.82975624	18.65832575	-0.03087378	-0.37829849
0.0127	6.70991	1.612e-05	0.0	0.0	0.0	0.00085914	0.0	0.0	2e-08	489.14832427	752.81675611	779.52706287	18.57390291	-0.03227675	-0.3780608
0.0128	6.76041	1.702e-05	0.0	0.0	0.0	0.00085824	0.0	0.0	2e-08	490.21025123	752.69740143	779.22573969	18.48984543	-0.03358845	-0.3778242
0.0129	6.81088	1.796e-05	0.0	0.0	0.0	0.0008573	0.0	0.0	2e-08	491.26675168	752.57339371	778.92577943	18.4061527	-0.03481785	-0.37758866
0.013	6.8613	1.894e-05	0.0	0.0	0.0	0.00085632	0.0	0.0	2e-08	492.31785326	752.44496708	778.627175	18.32282312	-0.03596251	-0.37735419
0.0131	6.91169	1.996e-05	0.0	0.0	0.0	0.0008553	0.0	0.0	2e-08	493.3635833	752.31237055	778.32991925	18.23985577	-0.03702758	-0.37712078
0.0132	6.96204	2.103e-05	0.0	0.0	0.0	0.00085423	0.0	0.0	2e-08	494.40396898	752.17583409	778.03400514	18.15724953	-0.03801605	-0.37688842
0.0133	7.01235	2.215e-05	0.0	0.0	0.0	0.00085311	0.0	0.0	2e-08	495.4390373	752.03557867	777.73942569	18.07500326	-0.03893066	-0.37665711
0.0134	7.06262	2.331e-05	0.0	0.0	0.0	0.00085194	0.0	0.0	2e-08	496.46881507	751.89181086	777.44617402	17.99311682	-0.03978301	-0.37642684
0.0135	7.11286	2.452e-05	0.0	0.0	0.0	0.00085073	0.0	0.0	2e-08	497.49332899	751.7447057	777.1542434	17.91158796	-0.04056563	-0.37619761
0.0136	7.16306	2.579e-05	0.0	0.0	0.0	0.00084946	0.0	0.0	3e-08	498.51260545	751.59446471	776.86362701	17.83041595	-0.04128459	-0.37596941
0.0137	7.21322	2.71e-05	0.0	0.0	0.0	0.00084815	0.0	0.0	3e-08	499.52667072	751.44126814	776.57431815	17.74959966	-0.04194234	-0.37574224
0.0138	7.26335	2.847e-05	0.0	0.0	0.0	0.00084678	0.0	0.0	3e-08	500.53555088	751.28528886	776.28631017	17.66913794	-0.0425411	-0.3755161
0.0139	7.31344	2.99e-05	0.0	0.0	0.0	0.00084535	0.0	0.0	3e-08	501.53927185	751.12668471	775.99959653	17.58903043	-0.04309062	-0.37529096
0.014	7.36349	3.138e-05	0.0	0.0	0.0	0.00084386	0.0	0.0	3e-08	502.53785944	750.96559724	775.71417074	17.50927508	-0.04358419	-0.37506684
0.0141	7.4135	3.292e-05	0.0	0.0	0.0	0.00084232	0.0	0.0	3e-08	503.53133918	750.80218115	775.43002633	17.42987109	-0.04402709	-0.37484372
0.0142	7.46348	3.452e-05	0.0	0.0	0.0	0.00084072	0.0	0.0	3e-08	504.51973649	750.63657612	775.14715687	17.35081732	-0.04442136	-0.37462161
0.0143	7.51341	3.619e-05	0.0	0.0	0.0	0.00083905	0.0	0.0	4e-08	505.5030766	750.46891567	774.86555601	17.27211263	-0.04476888	-0.37440049
0.0144	7.56331	3.791e-05	0.0	0.0	0.0	0.00083733	0.0	0.0	4e-08	506.48138463	750.29932223	774.58521747	17.19375616	-0.04507558	-0.37418036
0.0145	7.61318	3.97e-05	0.0	0.0	0.0	0.00083553	0.0	0.0	4e-08	507.45468555	750.12791243	774.306135	17.11574643	-0.04533818	-0.37396122
0.0146	7.663	4.156e-05	0.0	0.0	0.0	0.00083367	0.0	0.0	4e-08	508.42300412	749.9548033	774.0283024	17.0380824	-0.04556019	-0.37374306
0.0147	7.71279	4.349e-05	0.0	0.0	0.0	0.00083175	0.0	0.0	4e-08	509.38636497	749.78010392	773.75171348	16.96076293	-0.04574319	-0.37352588
0.0148	7.76254	4.548e-05	0.0	0.0	0.0	0.00082975	0.0	0.0	5e-08	510.3447926	749.60391868	773.47636215	16.88378686	-0.04588864	-0.37330966
0.0149	7.81225	4.755e-05	0.0	0.0	0.0	0.00082768	0.0	0.0	5e-08	511.29831139	749.42634275	773.20224235	16.80715317	-0.04600122	-0.37309442
0.015	7.86192	4.968e-05	0.0	0.0	0.0	0.00082554	0.0	0.0	5e-08	512.24694558	749.24746997	772.92934805	16.73086053	-0.04607811	-0.37288014
0.0151	7.91156	5.189e-05	0.0	0.0	0.0	0.00082333	0.0	0.0	5e-08	513.19071923	749.06739191	772.65767326	16.65490782	-0.04612211	-0.37266681
0.0152	7.96116	5.418e-05	0.0	0.0	0.0	0.00082104	0.0	0.0	5e-08	514.12965631	748.88619519	772.38721203	16.57929388	-0.04613438	-0.37245444
0.0153	8.01072	5.655e-05	0.0	0.0	0.0	0.00081867	0.0	0.0	6e-08	515.06378063	748.70396318	772.11795846	16.50401753	-0.046116	-0.37224302
0.0154	8.06024	5.899e-05	0.0	0.0	0.0	0.00081623	0.0	0.0	6e-08	515.99311599	748.52076662	771.84990671	16.42907789	-0.04607281	-0.37203253
0.0155	8.10973	6.151e-05	0.0	0.0	0.0	0.0008137	0.0	0.0	6e-08	516.91768597	748.33668254	771.58305093	16.3544734	-0.04599959	-0.37182299
0.0156	8.15918	6.412e-05	0.0	0.0	0.0	0.00081109	0.0	0.0	6e-08	517.83751405	748.15178368	771.31738535	16.28020304	-0.04589968	-0.37161439
0.0157	8.20859	6.68e-05	0.0	0.0	0.0	0.00080841	0.0	0.0	7e-08	518.75262363	747.96613914	771.05290419	16.20626561	-0.04577399	-0.37140671
0.0158	8.25796	6.957e-05	0.0	0.0	0.0	0.00080563	0.0	0.0	7e-08	519.66303799	747.77981539	770.78960173	16.1326601	-0.045626	-0.37119996
0.0159	8.3073	7.243e-05	0.0	0.0	0.0	0.00080277	0.0	0.0	7e-08	520.56878039	747.59286468	770.52747233	16.05938517	-0.04545389	-0.37099413
0.016	8.35659	7.538e-05	0.0	0.0	0.0	0.00079982	0.0	0.0	8e-08	521.46987392	747.40535148	770.26651034	15.9864397	-0.04525943	-0.37078922
0.0161	8.40585	7.841e-05	0.0	0.0	0.0	0.00079679	0.0	0.0	8e-08	522.36634159	747.21733268	770.00671012	15.9138225	-0.04504346	-0.37058521
0.0162	8.45508	8.153e-05	0.0	0.0	0.0	0.00079367	0.0	0.0	8e-08	523.25820635	747.02886301	769.74806609	15.84153239	-0.04480676	-0.37038212
0.0163	8.50426	8.474e-05	0.0	0.0	0.0	0.00079045	0.0	0.0	8e-08	524.14549105	746.83999409	769.49057272	15.76956827	-0.04455201	-0.37017993
0.0164	8.55341	8.804e-05	0.0	0.0	0.0	0.00078715	0.0	0.0	9e-08	525.02821856	746.65076956	769.23422451	15.69792886	-0.04427783	-0.36997864
0.0165	8.60251	9.144e-05	0.0	0.0	0.0	0.00078375	0.0	0.0	9e-08	525.90641156	746.46123965	768.97901597	15.62661303	-0.04398568	-0.36977825
0.0166	8.65158	9.492e-05	0.0	0.0	0.0	0.00078026	0.0	0.0	1e-07	526.78009274	746.27144949	768.72494164	15.55561959	-0.04367628	-0.36957874
0.0167	8.70062	9.851e-05	0.0	0.0	0.0	0.00077667	0.0	0.0	1e-07	527.64928472	746.08144245	768.4719961	15.48494734	-0.04335028	-0.36938012
0.0168	8.74961	0.00010218	0.0	0.0	0.0	0.00077299	0.0	0.0	1e-07	528.51401006	745.891259	768.22017397	15.41459503	-0.04300946	-0.36918239
0.0169	8.79857	0.00010596	0.0	0.0	0.0	0.00076921	0.0	0.0	1.1e-07	529.3742913	745.70093592	767.9694699	15.34456156	-0.0426531	-0.36898553
0.017	8.84749	0.00010983	0.0	0.0	0.0	0.00076533	0.0	0.0	1.1e-07	530.23015091	745.51051241	767.71987855	15.27484569	-0.04228228	-0.36878954
0.0171	8.89637	0.0001138	0.0	0.0	0.0	0.00076136	0.0	0.0	1.1e-07	531.08161133	745.3200246	767.47139462	15.20544624	-0.04189757	-0.36859443
0.0172	8.94521	0.00011786	0.0	0.0	0.0	0.00075729	0.0	0.0	1.2e-07	531.92869498	745.12950729	767.22401285	15.13636199	-0.04149948	-0.36840018
0.0173	8.99401	0.00012203	0.0	0.0	0.0	0.00075312	0.0	0.0	1.2e-07	532.77142423	744.9389922	766.97772798	15.06759163	-0.04108955	-0.36820679
0.0174	9.04278	0.00012629	0.0	0.0	0.0	0.00074885	0.0	0.0	1.3e-07	533.60982143	744.74850934	766.73253482	14.99913409	-0.04066704	-0.36801426
0.0175	9.09151	0.00013065	0.0	0.0	0.0	0.00074449	0.0	0.0	1.3e-07	534.44390894	744.55809005	766.48842817	14.9309881	-0.04023287	-0.36782258
0.0176	9.1402	0.00013511	0.0	0.0	0.0	0.00074002	0.0	0.0	1.4e-07	535.27370907	744.36776331	766.24540287	14.86315246	-0.03978749	-0.36763175
0.0177	9.18885	0.00013968	1e-08	0.0	0.0	0.00073545	0.0	0.0	1.4e-07	536.09924414	744.1775571	766.00345378	14.79562593	-0.03933131	-0.36744176
0.0178	9.23747	0.00014434	1e-08	0.0	0.0	0.00073079	0.0	0.0	1.4e-07	536.92053643	743.98749541	765.76257582	14.72840717	-0.03886595	-0.36725262
0.0179	9.28605	0.0001491	1e-08	0.0	0.0	0.00072602	0.0	0.0	1.5e-07	537.73760823	743.79760252	765.52276391	14.6614951	-0.0383903	-0.36706432
0.018	9.33458	0.00015396	1e-08	0.0	0.0	0.00072116	0.0	0.0	1.5e-07	538.55048185	743.60790317	765.28401299	14.59488843	-0.03790529	-0.36687684
0.0181	9.38308	0.00015891	1e-08	0.0	0.0	0.00071619	0.0	0.0	1.6e-07	539.35917958	743.41842007	765.04631804	14.52858592	-0.03741131	-0.3666902
0.0182	9.43155	0.00016397	1e-08	0.0	0.0	0.00071113	0.0	0.0	1.6e-07	540.16372374	743.22917502	764.80967406	14.46258633	-0.03690868	-0.36650438
0.0183	9.47997	0.00016913	1e-08	0.0	0.0	0.00070597	0.0	0.0	1.7e-07	540.96413657	743.04018531	764.57407608	14.39688826	-0.03639878	-0.36631938
0.0184	9.52836	0.00017438	1e-08	0.0	0.0	0.00070071	1e-08	0.0	1.7e-07	541.76044039	742.85147039	764.33951917	14.33149064	-0.03588059	-0.3661352
0.0185	9.57671	0.00017973	1e-08	0.0	0.0	0.00069535	1e-08	0.0	1.8e-07	542.55265754	742.66304854	764.10599839	14.26639214	-0.03535495	-0.36595184
0.0186	9.62502	0.00018517	1e-08	0.0	0.0	0.0006899	1e-08	0.0	1.9e-07	543.34081037	742.47493651	763.87350885	14.20159149	-0.03482215	-0.36576928
0.0187	9.67329	0.00019071	1e-08	0.0	0.0	0.00068435	1e-08	0.0	1.9e-07	544.12492125	742.28715011	763.64204569	14.13708735	-0.03428269	-0.36558753
0.0188	9.72152	0.00019635	1e-08	0.0	0.0	0.00067871	1e-08	0.0	2e-07	544.90501239	742.09970112	763.41160407	14.07287849	-0.03373667	-0.36540658
0.0189	9.76972	0.00020208	1e-08	0.0	0.0	0.00067297	1e-08	0.0	2e-07	545.68110625	741.91260388	763.18217916	14.00896363	-0.03318436	-0.36522643
0.019	9.81787	0.0002079	1e-08	0.0	0.0	0.00066715	1e-08	0.0	2.1e-07	546.45322521	741.72587042	762.95376618	13.94534146	-0.03262603	-0.36504708
0.0191	9.86599	0.00021381	1e-08	0.0	0.0	0.00066123	1e-08	0.0	2.1e-07	547.2213917	741.53951173	762.72636035	13.88201068	-0.03206191	-0.36486851
0.0192	9.91407	0.0002198	2e-08	0.0	0.0	0.00065522	1e-08	0.0	2.2e-07	547.98562815	741.35353753	762.49995693	13.81896991	-0.03149226	-0.36469073
0.0193	9.96212	0.00022589	2e-08	0.0	0.0	0.00064913	1e-08	0.0	2.3e-07	548.74595682	741.16795505	762.2745512	13.75621792	-0.03091721	-0.36451374
0.0194	10.01012	0.00023206	2e-08	0.0	0.0	0.00064295	1e-08	0.0	2.3e-07	549.50240026	740.98277239	762.05013846	13.69375336	-0.03033696	-0.36433752
0.0195	10.05809	0.00023831	2e-08	0.0	0.0	0.00063669	1e-08	0.0	2.4e-07	550.25498091	740.79799584	761.82671405	13.6315749	-0.02975167	-0.36416209
0.0196	10.10601	0.00024465	2e-08	0.0	0.0	0.00063034	1e-08	0.0	2.4e-07	551.00372126	740.61363059	761.60427332	13.56968122	-0.02916149	-0.36398742
0.0197	10.1539	0.00025106	2e-08	0.0	1e-08	0.00062392	1e-08	0.0	2.5e-07	551.74864377	740.42968041	761.38281163	13.50807091	-0.02856655	-0.36381352
0.0198	10.20175	0.00025756	2e-08	0.0	1e-08	0.00061741	2e-08	0.0	2.6e-07	552.48977075	740.24614729	761.1623244	13.4467427	-0.02796694	-0.36364039
0.0199	10.24957	0.00026413	3e-08	0.0	1e-08	0.00061084	2e-08	0.0	2.6e-07	553.22712478	740.06303322	760.94280703	13.3856952	-0.02736276	-0.36346802
0.02	10.29734	0.00027077	3e-08	0.0	1e-08	0.00060419	2e-08	0.0	2.7e-07	553.96072834	739.88033858	760.72425499	13.32492706	-0.02675408	-0.36329641
0.0201	10.34508	0.00027748	3e-08	0.0	1e-08	0.00059746	2e-08	0.0	2.8e-07	554.69060392	739.69806258	760.50666373	13.2644369	-0.02614096	-0.36312555
0.0202	10.39278	0.00028425	3e-08	0.0	1e-08	0.00059067	2e-08	0.0	2.8e-07	555.41677391	739.51620295	760.29002875	13.20422338	-0.02552348	-0.36295544
0.0203	10.44043	0.0002911	3e-08	0.0	1e-08	0.00058382	2e-08	0.0	2.9e-07	556.13926066	739.33475609	760.07434556	13.14428509	-0.0249016	-0.36278608
0.0204	10.48806	0.000298	3e-08	0.0	1e-08	0.0005769	3e-08	0.0	3e-07	556.85808667	739.1537177	759.85960969	13.08462065	-0.02427536	-0.36261747
0.0205	10.53564	0.00030497	4e-08	0.0	1e-08	0.00056993	3e-08	1e-08	3.1e-07	557.57327435	738.97308202	759.64581671	13.02522869	-0.02364475	-0.36244959
0.0206	10.58318	0.00031199	4e-08	0.0	1e-08	0.00056289	3e-08	1e-08	3.1e-07	558.28484612	738.79284205	759.43296219	12.96610778	-0.02300972	-0.36228245
0.0207	10.63069	0.00031906	4e-08	0.0	1e-08	0.00055581	3e-08	1e-08	3.2e-07	558.9928242	738.61298959	759.22104174	12.90725665	-0.02237026	-0.36211605
0.0208	10.67815	0.00032619	4e-08	0.0	1e-08	0.00054867	3e-08	1e-08	3.3e-07	559.69723087	738.43351519	759.01005097	12.84867376	-0.02172628	-0.36195037
0.0209	10.72558	0.00033336	5e-08	0.0	1e-08	0.00054148	4e-08	1e-08	3.3e-07	560.39808842	738.25440813	758.79998554	12.79035774	-0.0210777	-0.36178542
0.021	10.77297	0.00034058	5e-08	0.0	1e-08	0.00053425	4e-08	1e-08	3.4e-07	561.09541909	738.07565646	758.5908411	12.73230718	-0.02042444	-0.3616212
0.0211	10.82032	0.00034783	5e-08	0.0	1e-08	0.00052698	4e-08	1e-08	3.5e-07	561.78924504	737.89724693	758.38261335	12.67452066	-0.01976637	-0.36145769
0.0212	10.86764	0.00035512	6e-08	0.0	1e-08	0.00051968	4e-08	1e-08	3.6e-07	562.47958824	737.71916578	758.17529799	12.61699698	-0.01910337	-0.3612949
0.0213	10.91491	0.00036245	6e-08	0.0	2e-08	0.00051233	5e-08	1e-08	3.6e-07	563.16647071	737.54139743	757.96889075	12.55973443	-0.01843529	-0.36113283
0.0214	10.96215	0.00036981	6e-08	0.0	2e-08	0.00050496	5e-08	1e-08	3.7e-07	563.84991443	737.36392503	757.76338737	12.50273169	-0.01776196	-0.36097146
0.0215	11.00934	0.00037719	7e-08	0.0	2e-08	0.00049756	5e-08	1e-08	3.8e-07	564.52994126	737.18673064	757.55878363	12.44598733	-0.0170832	-0.3608108
0.0216	11.0565	0.0003846	7e-08	0.0	2e-08	0.00049014	6e-08	1e-08	3.9e-07	565.20657299	737.00979509	757.3550753	12.38950001	-0.01639883	-0.36065084
0.0217	11.10362	0.00039202	7e-08	0.0	2e-08	0.0004827	6e-08	1e-08	3.9e-07	565.87983114	736.83309952	757.1522582	12.33326839	-0.01570867	-0.36049158
0.0218	11.1507	0.00039947	8e-08	0.0	2e-08	0.00047524	6e-08	1e-08	4e-07	566.54973734	736.65662224	756.95032815	12.27729083	-0.01501242	-0.36033302
0.0219	11.19775	0.00040692	8e-08	0.0	2e-08	0.00046776	7e-08	1e-08	4.1e-07	567.21631304	736.48034094	756.749281	12.221566	-0.01430987	-0.36017516
0.022	11.24475	0.00041438	9e-08	0.0	2e-08	0.00046028	7e-08	1e-08	4.1e-07	567.87957959	736.30423225	756.5491126	12.16609245	-0.01360075	-0.36001798
0.0221	11.29172	0.00042185	9e-08	0.0	3e-08	0.0004528	8e-08	2e-08	4.2e-07	568.53955818	736.12827184	756.34981885	12.11086902	-0.01288493	-0.35986149
0.0222	11.33864	0.00042932	9e-08	0.0	3e-08	0.00044531	8e-08	2e-08	4.3e-07	569.19626981	735.95243597	756.15139564	12.05589401	-0.01216197	-0.35970568
0.0223	11.38553	0.00043679	1e-07	0.0	3e-08	0.00043782	9e-08	2e-08	4.4e-07	569.84973545	735.7766978	755.95383889	12.00116608	-0.01143162	-0.35955055
0.0224	11.43238	0.00044425	1e-07	0.0	3e-08	0.00043034	9e-08	2e-08	4.4e-07	570.49997588	735.60103033	755.75714453	11.94668382	-0.01069356	-0.3593961
0.0225	11.47919	0.0004517	1.1e-07	0.0	3e-08	0.00042287	1e-07	2e-08	4.5e-07	571.14701172	735.42540562	755.56130852	11.89244581	-0.00994746	-0.35924233
0.0226	11.52596	0.00045914	1.2e-07	0.0	3e-08	0.00041541	1e-07	2e-08	4.6e-07	571.79086345	735.24979526	755.36632683	11.83845096	-0.00919328	-0.35908922
0.0227	11.57269	0.00046656	1.2e-07	0.0	4e-08	0.00040796	1.1e-07	2e-08	4.7e-07	572.43155135	735.07417122	755.17219544	11.7846975	-0.00843033	-0.35893679
0.0228	11.61939	0.00047396	1.3e-07	0.0	4e-08	0.00040054	1.2e-07	2e-08	4.7e-07	573.06909555	734.89850281	754.97891037	11.73118415	-0.00765837	-0.35878501
0.0229	11.66604	0.00048133	1.3e-07	0.0	4e-08	0.00039314	1.2e-07	2e-08	4.8e-07	573.703516	734.72275941	754.78646763	11.67790952	-0.00687704	-0.3586339
0.023	11.71266	0.00048868	1.4e-07	0.0	4e-08	0.00038577	1.3e-07	3e-08	4.9e-07	574.33483243	734.54690973	754.59486326	11.62487221	-0.00608595	-0.35848345
0.0231	11.75924	0.000496	1.5e-07	0.0	5e-08	0.00037842	1.4e-07	3e-08	5e-07	574.96306444	734.37092225	754.40409331	11.57207109	-0.00528499	-0.35833365
0.0232	11.80578	0.00050328	1.5e-07	0.0	5e-08	0.00037111	1.5e-07	3e-08	5e-07	575.5882314	734.19476553	754.21415386	11.51950456	-0.00447352	-0.35818451
0.0233	11.85228	0.00051053	1.6e-07	0.0	5e-08	0.00036384	1.5e-07	3e-08	5.1e-07	576.21035248	734.01840688	754.02504098	11.46717136	-0.00365125	-0.35803601
0.0234	11.89874	0.00051773	1.7e-07	0.0	5e-08	0.00035661	1.6e-07	3e-08	5.2e-07	576.82944664	733.84181365	753.83675078	11.41507014	-0.0028178	-0.35788816
0.0235	11.94516	0.00052489	1.8e-07	0.0	6e-08	0.00034942	1.7e-07	3e-08	5.3e-07	577.44553265	733.66495294	753.64927938	11.36319964	-0.00197295	-0.35774095
0.0236	11.99154	0.00053201	1.9e-07	0.0	6e-08	0.00034228	1.8e-07	4e-08	5.3e-07	578.05862904	733.48779168	753.4626229	11.31155846	-0.00111613	-0.35759438
0.0237	12.03789	0.00053907	1.9e-07	0.0	6e-08	0.00033518	1.9e-07	4e-08	5.4e-07	578.66875414	733.31029665	753.2767775	11.26014532	-0.00024701	-0.35744845
0.0238	12.08419	0.00054608	2e-07	0.0	7e-08	0.00032814	2e-07	4e-08	5.5e-07	579.27592605	733.13243457	753.09173933	11.20895894	0.00063472	-0.35730316
0.0239	12.13046	0.00055303	2.1e-07	0.0	7e-08	0.00032115	2.1e-07	4e-08	5.5e-07	579.88016264	732.95417206	752.90750457	11.15799799	0.00152952	-0.35715849
0.024	12.17669	0.00055993	2.2e-07	0.0	7e-08	0.00031423	2.2e-07	4e-08	5.6e-07	580.48148157	732.7754759	752.72406941	11.10726121	0.00243776	-0.35701445
0.0241	12.22287	0.00056676	2.3e-07	0.0	8e-08	0.00030736	2.3e-07	5e-08	5.7e-07	581.07990022	732.59631292	752.54143006	11.05674732	0.00335984	-0.35687104
0.0242	12.26902	0.00057353	2.4e-07	0.0	8e-08	0.00030055	2.4e-07	5e-08	5.7e-07	581.67543581	732.41665031	752.35958273	11.00645516	0.00429595	-0.35672825
0.0243	12.31513	0.00058023	2.5e-07	0.0	9e-08	0.00029382	2.6e-07	5e-08	5.8e-07	582.26810527	732.2364554	752.17852366	10.95638335	0.00524669	-0.35658607
0.0244	12.3612	0.00058686	2.6e-07	0.0	9e-08	0.00028715	2.7e-07	5e-08	5.9e-07	582.85792529	732.0556958	751.99824909	10.90653072	0.00621237	-0.35644452
0.0245	12.40724	0.00059343	2.7e-07	0.0	9e-08	0.00028055	2.8e-07	6e-08	5.9e-07	583.44491149	731.87433963	751.81875553	10.85683563	0.00719322	-0.35630358
0.0246	12.45323	0.00059991	2.9e-07	0.0	1e-07	0.00027402	3e-07	6e-08	6e-07	584.02907677	731.69235571	751.64004023	10.80734068	0.00818973	-0.35616324
0.0247	12.49918	0.00060632	3e-07	0.0	1e-07	0.00026757	3.1e-07	6e-08	6.1e-07	584.61043609	731.5097131	751.46209978	10.75801861	0.00920223	-0.35602352
0.0248	12.5451	0.00061266	3.1e-07	0.0	1.1e-07	0.00026119	3.3e-07	7e-08	6.1e-07	585.18900253	731.32638163	751.28493125	10.70885648	0.01023106	-0.3558844
0.0249	12.59097	0.00061891	3.2e-07	0.0	1.1e-07	0.0002549	3.4e-07	7e-08	6.2e-07	585.76478806	731.14233191	751.10853199	10.6598299	0.01127634	-0.35574589
0.025	12.63681	0.00062508	3.4e-07	0.0	1.2e-07	0.00024868	3.6e-07	7e-08	6.3e-07	586.3378037	730.9575353	750.93289957	10.61093312	0.01233866	-0.35560798
0.0251	12.68261	0.00063117	3.5e-07	0.0	1.3e-07	0.00024255	3.8e-07	8e-08	6.3e-07	586.9080594	730.77196398	750.75803181	10.56214438	0.01341824	-0.35547067
0.0252	12.72837	0.00063717	3.6e-07	0.0	1.3e-07	0.0002365	3.9e-07	8e-08	6.4e-07	587.47556711	730.58559102	750.5839259	10.51371573	0.01451524	-0.35533395
0.0253	12.77409	0.00064309	3.8e-07	0.0	1.4e-07	0.00023053	4.1e-07	8e-08	6.4e-07	588.04035069	730.39839016	750.41057551	10.46543898	0.01563008	-0.35519783
0.0254	12.81977	0.00064892	3.9e-07	0.0	1.4e-07	0.00022466	4.3e-07	9e-08	6.5e-07	588.60242077	730.2103365	750.23797808	10.417407	0.01676299	-0.3550623
0.0255	12.86541	0.00065466	4.1e-07	0.0	1.5e-07	0.00021887	4.5e-07	9e-08	6.6e-07	589.16179425	730.02140612	750.06612921	10.36965127	0.01791423	-0.35492736
0.0256	12.91101	0.00066031	4.2e-07	0.0	1.6e-07	0.00021317	4.7e-07	1e-07	6.6e-07	589.71848541	729.83157574	749.89502518	10.32205374	0.01908385	-0.354793
0.0257	12.95657	0.00066586	4.4e-07	0.0	1.6e-07	0.00020755	4.9e-07	1e-07	6.7e-07	590.27251124	729.64082337	749.72466143	10.27480038	0.02027229	-0.35465923
0.0258	13.00209	0.00067133	4.5e-07	0.0	1.7e-07	0.00020203	5.1e-07	1e-07	6.7e-07	590.82389138	729.44912834	749.5550326	10.22786344	0.02147969	-0.35452603
0.0259	13.04758	0.0006767	4.7e-07	0.0	1.8e-07	0.00019661	5.3e-07	1.1e-07	6.8e-07	591.37264299	729.25647102	749.38613395	10.18096972	0.02270611	-0.35439341
0.026	13.09302	0.00068198	4.9e-07	0.0	1.9e-07	0.00019127	5.6e-07	1.1e-07	6.8e-07	591.91876785	729.06283258	749.21796522	10.1343477	0.02395181	-0.35426136
0.0261	13.13842	0.00068716	5e-07	0.0	1.9e-07	0.00018603	5.8e-07	1.2e-07	6.9e-07	592.46228419	728.86819587	749.0505213	10.08790536	0.02521693	-0.35412988
0.0262	13.18379	0.00069225	5.2e-07	0.0	2e-07	0.00018088	6.1e-07	1.2e-07	6.9e-07	593.00320274	728.67254486	748.88379918	10.04161454	0.02650158	-0.35399897
0.0263	13.22912	0.00069724	5.4e-07	0.0	2.1e-07	0.00017582	6.3e-07	1.3e-07	7e-07	593.54153917	728.47586483	748.71779441	9.99569734	0.02780582	-0.35386862
0.0264	13.2744	0.00070214	5.6e-07	0.0	2.2e-07	0.00017086	6.6e-07	1.3e-07	7e-07	594.07730714	728.27814236	748.55250304	9.94988229	0.02912981	-0.35373883
0.0265	13.31965	0.00070694	5.8e-07	0.0	2.3e-07	0.000166	6.8e-07	1.4e-07	7.1e-07	594.61051611	728.07936544	748.38792233	9.90424697	0.0304736	-0.35360959
0.0266	13.36486	0.00071164	6e-07	0.0	2.4e-07	0.00016122	7.1e-07	1.5e-07	7.1e-07	595.14117677	727.87952348	748.22404912	9.85879898	0.0318373	-0.35348091
0.0267	13.41003	0.00071625	6.2e-07	0.0	2.5e-07	0.00015655	7.4e-07	1.5e-07	7.2e-07	595.6693003	727.67860758	748.06088007	9.81351579	0.03322092	-0.35335279
0.0268	13.45516	0.00072076	6.4e-07	0.0	2.6e-07	0.00015196	7.7e-07	1.6e-07	7.2e-07	596.19489602	727.47661013	747.89841236	9.76839254	0.03462452	-0.35322521
0.0269	13.50025	0.00072518	6.6e-07	0.0	2.7e-07	0.00014748	8e-07	1.7e-07	7.3e-07	596.71797305	727.27352515	747.73664315	9.72342014	0.03604811	-0.35309819
0.027	13.5453	0.0007295	6.8e-07	0.0	2.8e-07	0.00014308	8.3e-07	1.7e-07	7.3e-07	597.23854471	727.06934782	747.57556838	9.67878621	0.03749152	-0.3529717
0.0271	13.59031	0.00073372	7.1e-07	0.0	2.9e-07	0.00013878	8.6e-07	1.8e-07	7.4e-07	597.75662485	726.86407481	747.41518378	9.63430518	0.0389549	-0.35284576
0.0272	13.63528	0.00073785	7.3e-07	0.0	3e-07	0.00013458	9e-07	1.9e-07	7.4e-07	598.27222437	726.65770473	747.25548589	9.59005863	0.04043814	-0.35272036
0.0273	13.68021	0.00074188	7.5e-07	0.0	3.1e-07	0.00013046	9.3e-07	1.9e-07	7.4e-07	598.78535598	726.45023758	747.09647072	9.54592495	0.04194112	-0.3525955
0.0274	13.7251	0.00074582	7.8e-07	0.0	3.2e-07	0.00012644	9.7e-07	2e-07	7.5e-07	599.29602323	726.24167406	746.93813691	9.50200572	0.04346379	-0.35247117
0.0275	13.76995	0.00074967	8e-07	0.0	3.4e-07	0.00012251	1e-06	2.1e-07	7.5e-07	599.8042394	726.03201728	746.78048023	9.45826916	0.04500602	-0.35234738
0.0276	13.81477	0.00075342	8.3e-07	0.0	3.5e-07	0.00011867	1.04e-06	2.2e-07	7.6e-07	600.31001413	725.82127156	746.62349748	9.41470945	0.04656766	-0.35222411
0.0277	13.85954	0.00075708	8.5e-07	0.0	3.6e-07	0.00011493	1.08e-06	2.2e-07	7.6e-07	600.81335873	725.6094424	746.46718494	9.37141318	0.04814853	-0.35210137
0.0278	13.90427	0.00076064	8.8e-07	0.0	3.7e-07	0.00011127	1.12e-06	2.3e-07	7.6e-07	601.31428511	725.39653663	746.31153871	9.32829161	0.04974848	-0.35197915
0.0279	13.94897	0.00076412	9e-07	0.0	3.9e-07	0.0001077	1.16e-06	2.4e-07	7.7e-07	601.81280316	725.18256289	746.15655544	9.28537888	0.05136729	-0.35185745
0.028	13.99362	0.0007675	9.3e-07	0.0	4e-07	0.00010422	1.2e-06	2.5e-07	7.7e-07	602.30892375	724.96753106	746.00223147	9.24264313	0.05300484	-0.35173627
0.0281	14.03823	0.0007708	9.6e-07	0.0	4.1e-07	0.00010083	1.24e-06	2.6e-07	7.7e-07	602.80265495	724.7514524	745.84856395	9.20010882	0.05466083	-0.35161561
0.0282	14.08281	0.00077401	9.9e-07	0.0	4.3e-07	9.752e-05	1.29e-06	2.7e-07	7.8e-07	603.29400757	724.53433958	745.69554921	9.15776754	0.05633503	-0.35149546
0.0283	14.12734	0.00077713	1.02e-06	0.0	4.4e-07	9.43e-05	1.33e-06	2.8e-07	7.8e-07	603.78299126	724.31620669	745.54318388	9.11561671	0.05802718	-0.35137582
0.0284	14.17184	0.00078016	1.04e-06	0.0	4.6e-07	9.116e-05	1.38e-06	2.9e-07	7.8e-07	604.26961396	724.09706908	745.39146511	9.07358087	0.05973707	-0.35125668
0.0285	14.2163	0.00078311	1.07e-06	0.0	4.8e-07	8.81e-05	1.43e-06	3e-07	7.9e-07	604.75388209	723.87694342	745.24039045	9.03171717	0.06146434	-0.35113805
0.0286	14.26071	0.00078598	1.11e-06	0.0	4.9e-07	8.513e-05	1.47e-06	3.1e-07	7.9e-07	605.23580329	723.65584783	745.0899571	8.98998871	0.0632087	-0.35101993
0.0287	14.30509	0.00078876	1.14e-06	0.0	5.1e-07	8.223e-05	1.52e-06	3.2e-07	7.9e-07	605.71538349	723.43380168	744.94016274	8.94848999	0.06496985	-0.3509023
0.0288	14.34942	0.00079146	1.17e-06	0.0	5.3e-07	7.942e-05	1.58e-06	3.3e-07	8e-07	606.19263859	723.21082517	744.79100213	8.90718546	0.06674743	-0.35078518
0.0289	14.39372	0.00079408	1.2e-06	0.0	5.4e-07	7.668e-05	1.63e-06	3.4e-07	8e-07	606.66757466	722.98694019	744.64247288	8.86606227	0.0685411	-0.35066855
0.029	14.43798	0.00079662	1.23e-06	0.0	5.6e-07	7.402e-05	1.68e-06	3.5e-07	8e-07	607.14020133	722.7621697	744.49457157	8.82514527	0.07035047	-0.35055241
0.0291	14.48219	0.00079909	1.27e-06	0.0	5.8e-07	7.144e-05	1.74e-06	3.6e-07	8e-07	607.61052746	722.53653765	744.34729499	8.78437069	0.07217525	-0.35043676
0.0292	14.52637	0.00080147	1.3e-06	0.0	6e-07	6.893e-05	1.79e-06	3.8e-07	8.1e-07	608.07856082	722.31006898	744.20064024	8.74381635	0.07401497	-0.35032161
0.0293	14.57051	0.00080379	1.34e-06	0.0	6.2e-07	6.649e-05	1.85e-06	3.9e-07	8.1e-07	608.54431198	722.08278997	744.05460362	8.70346515	0.07586923	-0.35020693
0.0294	14.61461	0.00080602	1.37e-06	0.0	6.4e-07	6.413e-05	1.91e-06	4e-07	8.1e-07	609.00779084	721.85472783	743.9091816	8.66330634	0.07773762	-0.35009274
0.0295	14.65866	0.00080819	1.41e-06	0.0	6.6e-07	6.183e-05	1.97e-06	4.1e-07	8.1e-07	609.46900344	721.62591034	743.76437179	8.62327212	0.07961975	-0.34997904
0.0296	14.70268	0.00081028	1.44e-06	0.0	6.8e-07	5.96e-05	2.03e-06	4.3e-07	8.2e-07	609.92795909	721.39636657	743.62017083	8.58344635	0.08151512	-0.3498658
0.0297	14.74666	0.0008123	1.48e-06	0.0	7e-07	5.744e-05	2.09e-06	4.4e-07	8.2e-07	610.3846661	721.16612637	743.47657567	8.54379192	0.08342328	-0.34975305
0.0298	14.79059	0.00081426	1.52e-06	0.0	7.2e-07	5.535e-05	2.16e-06	4.5e-07	8.2e-07	610.83913251	720.93522045	743.33358333	8.50431846	0.08534389	-0.34964077
0.0299	14.83449	0.00081615	1.56e-06	0.0	7.4e-07	5.332e-05	2.22e-06	4.7e-07	8.2e-07	611.29136646	720.70368031	743.19119082	8.46500574	0.08727636	-0.34952896
0.03	14.87835	0.00081797	1.6e-06	0.0	7.6e-07	5.135e-05	2.29e-06	4.8e-07	8.2e-07	611.74137516	720.47153819	743.0493954	8.42585237	0.08922024	-0.34941761
0.0301	14.92217	0.00081972	1.64e-06	0.0	7.9e-07	4.945e-05	2.36e-06	5e-07	8.3e-07	612.18916569	720.23882707	742.90819439	8.38685168	0.09117504	-0.34930674
0.0302	14.96594	0.00082142	1.68e-06	0.0	8.1e-07	4.76e-05	2.43e-06	5.1e-07	8.3e-07	612.63474465	720.00558081	742.76758526	8.34799289	0.09314049	-0.34919633
0.0303	15.00968	0.00082305	1.72e-06	0.0	8.3e-07	4.582e-05	2.5e-06	5.3e-07	8.3e-07	613.07811826	719.77183382	742.6275656	8.30927143	0.09511583	-0.34908638
0.0304	15.05338	0.00082462	1.76e-06	0.0	8.6e-07	4.409e-05	2.57e-06	5.5e-07	8.3e-07	613.51929229	719.53762114	742.48813312	8.2706769	0.09710065	-0.34897689
0.0305	15.09703	0.00082613	1.8e-06	0.0	8.8e-07	4.242e-05	2.65e-06	5.6e-07	8.3e-07	613.95827421	719.30297837	742.34928506	8.232347	0.09909451	-0.34886786
0.0306	15.14065	0.00082758	1.85e-06	0.0	9.1e-07	4.08e-05	2.72e-06	5.8e-07	8.3e-07	614.39507635	719.06794155	742.21101723	8.19416113	0.10109683	-0.34875929
0.0307	15.18423	0.00082898	1.89e-06	0.0	9.3e-07	3.924e-05	2.8e-06	5.9e-07	8.4e-07	614.82970534	718.83254737	742.07332713	8.15617229	0.10310711	-0.34865117
0.0308	15.22776	0.00083032	1.93e-06	0.0	9.6e-07	3.773e-05	2.88e-06	6.1e-07	8.4e-07	615.26217086	718.59683295	741.93621137	8.11839635	0.10512484	-0.3485435
0.0309	15.27126	0.00083161	1.98e-06	0.0	9.9e-07	3.627e-05	2.96e-06	6.3e-07	8.4e-07	615.6924788	718.36083558	741.79966768	8.08069611	0.10714958	-0.34843628
0.031	15.31472	0.00083285	2.03e-06	0.0	1.01e-06	3.486e-05	3.05e-06	6.5e-07	8.4e-07	616.12063817	718.12459303	741.66369289	8.04324359	0.1091807	-0.34832951
0.0311	15.35813	0.00083403	2.07e-06	0.0	1.04e-06	3.349e-05	3.13e-06	6.7e-07	8.4e-07	616.54665865	717.88814339	741.52828366	8.00598641	0.1112177	-0.34822318
0.0312	15.40151	0.00083516	2.12e-06	0.0	1.07e-06	3.218e-05	3.22e-06	6.9e-07	8.4e-07	616.97054923	717.65152496	741.39343682	7.96890264	0.11326009	-0.3481173
0.0313	15.44484	0.00083625	2.17e-06	0.0	1.1e-06	3.091e-05	3.3e-06	7e-07	8.4e-07	617.39231803	717.41477612	741.25914952	7.93201677	0.11530729	-0.34801185
0.0314	15.48814	0.00083728	2.22e-06	0.0	1.13e-06	2.968e-05	3.39e-06	7.2e-07	8.5e-07	617.81197457	717.17793552	741.12541847	7.89532275	0.11735878	-0.34790684
0.0315	15.53139	0.00083827	2.27e-06	0.0	1.16e-06	2.85e-05	3.48e-06	7.4e-07	8.5e-07	618.22952795	716.94104186	740.99224055	7.858821	0.11941402	-0.34780227
0.0316	15.57461	0.00083922	2.32e-06	0.0	1.19e-06	2.736e-05	3.58e-06	7.6e-07	8.5e-07	618.64498316	716.704134	740.85961383	7.82236758	0.12147263	-0.34769813
0.0317	15.61778	0.00084012	2.37e-06	0.0	1.22e-06	2.626e-05	3.67e-06	7.9e-07	8.5e-07	619.05834641	716.46725077	740.72753606	7.7860993	0.12353389	-0.34759442
0.0318	15.66091	0.00084098	2.42e-06	0.0	1.25e-06	2.52e-05	3.77e-06	8.1e-07	8.5e-07	619.46962393	716.23043094	740.59600498	7.74994634	0.12559732	-0.34749113
0.0319	15.70401	0.0008418	2.47e-06	0.0	1.29e-06	2.418e-05	3.87e-06	8.3e-07	8.5e-07	619.87882004	715.99371326	740.46501892	7.71385175	0.12766244	-0.34738827
0.032	15.74706	0.00084257	2.52e-06	0.0	1.32e-06	2.319e-05	3.97e-06	8.5e-07	8.5e-07	620.28593405	715.75713713	740.3345777	7.67784772	0.12972886	-0.34728584
0.0321	15.79007	0.00084331	2.58e-06	0.0	1.35e-06	2.224e-05	4.07e-06	8.7e-07	8.5e-07	620.6909818	715.52074221	740.20467628	7.64226697	0.13179598	-0.34718384
0.0322	15.83304	0.000844	2.63e-06	0.0	1.39e-06	2.133e-05	4.17e-06	9e-07	8.5e-07	621.09397951	715.28456699	740.07530953	7.60690406	0.13386325	-0.34708226
0.0323	15.87598	0.00084466	2.69e-06	0.0	1.42e-06	2.045e-05	4.28e-06	9.2e-07	8.5e-07	621.49492995	715.04865035	739.94647629	7.57137883	0.13593018	-0.34698109
0.0324	15.91887	0.00084529	2.74e-06	0.0	1.46e-06	1.96e-05	4.39e-06	9.4e-07	8.6e-07	621.89382997	714.81303096	739.81817716	7.53617114	0.13799628	-0.34688035
0.0325	15.96172	0.00084588	2.8e-06	0.0	1.5e-06	1.879e-05	4.5e-06	9.7e-07	8.6e-07	622.29069584	714.57774723	739.69040703	7.50112811	0.14006102	-0.34678002
0.0326	16.00453	0.00084643	2.86e-06	0.0	1.53e-06	1.8e-05	4.61e-06	9.9e-07	8.6e-07	622.68553484	714.3428372	739.56316348	7.46637272	0.1421239	-0.34668009
0.0327	16.0473	0.00084695	2.91e-06	0.0	1.57e-06	1.725e-05	4.72e-06	1.02e-06	8.6e-07	623.0783509	714.10833911	739.43644504	7.43128946	0.14418459	-0.3465806
0.0328	16.09003	0.00084744	2.97e-06	0.0	1.61e-06	1.652e-05	4.84e-06	1.04e-06	8.6e-07	623.46914216	713.8742915	739.31025202	7.39675439	0.14624244	-0.34648151
0.0329	16.13271	0.00084789	3.03e-06	0.0	1.65e-06	1.582e-05	4.95e-06	1.07e-06	8.6e-07	623.85793429	713.64073131	739.1845766	7.36210592	0.14829704	-0.34638283
0.033	16.17536	0.00084832	3.09e-06	0.0	1.69e-06	1.515e-05	5.07e-06	1.09e-06	8.6e-07	624.2447152	713.40769601	739.05942211	7.32799755	0.15034781	-0.34628456
0.0331	16.21797	0.00084871	3.15e-06	0.0	1.73e-06	1.451e-05	5.19e-06	1.12e-06	8.6e-07	624.62952533	713.17522134	738.93477641	7.2945391	0.15239423	-0.34618667
0.0332	16.26054	0.00084908	3.22e-06	0.0	1.77e-06	1.389e-05	5.32e-06	1.15e-06	8.6e-07	625.01235165	712.94334391	738.81064313	7.26019087	0.15443615	-0.3460892
0.0333	16.30306	0.00084941	3.28e-06	0.0	1.81e-06	1.329e-05	5.44e-06	1.18e-06	8.6e-07	625.39320938	712.71209915	738.68701761	7.2266272	0.15647272	-0.34599212
0.0334	16.34555	0.00084972	3.34e-06	0.0	1.85e-06	1.272e-05	5.57e-06	1.2e-06	8.6e-07	625.77210965	712.48152223	738.56389638	7.1930874	0.15850379	-0.34589545
0.0335	16.38799	0.00085001	3.41e-06	0.0	1.89e-06	1.217e-05	5.7e-06	1.23e-06	8.6e-07	626.14905593	712.25164817	738.44127825	7.15974576	0.16052873	-0.34579916
0.0336	16.4304	0.00085026	3.47e-06	0.0	1.94e-06	1.164e-05	5.83e-06	1.26e-06	8.6e-07	626.52405654	712.0225113	738.31916063	7.12649269	0.16254727	-0.34570327
0.0337	16.47276	0.0008505	3.54e-06	0.0	1.98e-06	1.114e-05	5.97e-06	1.29e-06	8.6e-07	626.8971142	711.79414576	738.19754259	7.09332313	0.1645589	-0.34560777
0.0338	16.51508	0.0008507	3.6e-06	0.0	2.03e-06	1.065e-05	6.1e-06	1.32e-06	8.6e-07	627.26823252	711.56658518	738.07642293	7.06020961	0.16656322	-0.34551266
0.0339	16.55736	0.00085089	3.67e-06	0.0	2.07e-06	1.019e-05	6.24e-06	1.35e-06	8.7e-07	627.63742237	711.33986252	737.95579835	7.0274511	0.16855992	-0.34541794
0.034	16.5996	0.00085105	3.74e-06	0.0	2.12e-06	9.74e-06	6.38e-06	1.39e-06	8.7e-07	628.00469197	711.11401039	737.83566635	6.99476032	0.17054847	-0.34532361
0.0341	16.6418	0.00085119	3.81e-06	0.0	2.17e-06	9.31e-06	6.52e-06	1.42e-06	8.7e-07	628.37004882	710.88906092	737.71602464	6.96224973	0.17252851	-0.34522966
0.0342	16.68396	0.0008513	3.88e-06	0.0	2.21e-06	8.9e-06	6.67e-06	1.45e-06	8.7e-07	628.73350067	710.66504537	737.59687086	6.92974536	0.17449969	-0.3451361
0.0343	16.72608	0.0008514	3.95e-06	0.0	2.26e-06	8.5e-06	6.81e-06	1.48e-06	8.7e-07	629.09504345	710.4419946	737.47820618	6.89737235	0.17646165	-0.34504292
0.0344	16.76816	0.00085147	4.02e-06	0.0	2.31e-06	8.13e-06	6.96e-06	1.52e-06	8.7e-07	629.45469448	710.21993892	737.36002544	6.8653489	0.17841395	-0.34495012
0.0345	16.8102	0.00085153	4.09e-06	0.0	2.36e-06	7.76e-06	7.11e-06	1.55e-06	8.7e-07	629.81246556	709.99890781	737.24232516	6.83345841	0.18035624	-0.34485769
0.0346	16.85219	0.00085156	4.16e-06	0.0	2.41e-06	7.42e-06	7.27e-06	1.58e-06	8.7e-07	630.16836297	709.77893022	737.12510348	6.80169666	0.18228819	-0.34476565
0.0347	16.89415	0.00085158	4.23e-06	0.0	2.46e-06	7.08e-06	7.42e-06	1.62e-06	8.7e-07	630.52239128	709.56003448	737.00835903	6.76991957	0.18420948	-0.34467397
0.0348	16.93606	0.00085158	4.31e-06	0.0	2.52e-06	6.77e-06	7.58e-06	1.65e-06	8.7e-07	630.87455002	709.34224839	736.892092	6.73833843	0.18611982	-0.34458268
0.0349	16.97793	0.00085156	4.38e-06	0.0	2.57e-06	6.46e-06	7.74e-06	1.69e-06	8.7e-07	631.22485367	709.12559936	736.77629811	6.70698428	0.1880188	-0.34449175
0.035	17.01976	0.00085152	4.46e-06	0.0	2.62e-06	6.17e-06	7.9e-06	1.73e-06	8.7e-07	631.57331222	708.91011353	736.66097449	6.67580556	0.18990614	-0.34440119
0.0351	17.06155	0.00085147	4.54e-06	0.0	2.68e-06	5.89e-06	8.07e-06	1.76e-06	8.7e-07	631.91993385	708.69581669	736.54611877	6.64477532	0.19178152	-0.34431101
0.0352	17.1033	0.0008514	4.61e-06	0.0	2.73e-06	5.62e-06	8.24e-06	1.8e-06	8.7e-07	632.26472591	708.48273393	736.43172885	6.61388591	0.19364466	-0.34422118
0.0353	17.14501	0.00085131	4.69e-06	1e-08	2.79e-06	5.36e-06	8.4e-06	1.84e-06	8.7e-07	632.60769072	708.27088966	736.3178041	6.58290734	0.19549524	-0.34413172
0.0354	17.18668	0.00085121	4.77e-06	1e-08	2.84e-06	5.12e-06	8.58e-06	1.88e-06	8.7e-07	632.94883179	708.06030783	736.2043436	6.55225051	0.19733306	-0.34404263
0.0355	17.22831	0.0008511	4.85e-06	1e-08	2.9e-06	4.88e-06	8.75e-06	1.92e-06	8.7e-07	633.28816262	707.85101152	736.09134345	6.52175911	0.19915762	-0.3439539
0.0356	17.26989	0.00085096	4.93e-06	1e-08	2.96e-06	4.66e-06	8.93e-06	1.96e-06	8.7e-07	633.62569283	707.64302301	735.97880093	6.49143813	0.20096892	-0.34386553
0.0357	17.31144	0.00085082	5.01e-06	1e-08	3.02e-06	4.45e-06	9.11e-06	2e-06	8.7e-07	633.96143009	707.43636394	735.86671389	6.46126665	0.20276672	-0.34377751
0.0358	17.35294	0.00085066	5.09e-06	1e-08	3.08e-06	4.24e-06	9.29e-06	2.04e-06	8.7e-07	634.29538222	707.23105558	735.75508017	6.43123302	0.20455061	-0.34368985
0.0359	17.3944	0.00085049	5.18e-06	1e-08	3.14e-06	4.04e-06	9.47e-06	2.08e-06	8.7e-07	634.62755593	707.02711826	735.64389791	6.40129049	0.20632047	-0.34360255
0.036	17.43582	0.0008503	5.26e-06	1e-08	3.2e-06	3.86e-06	9.66e-06	2.12e-06	8.7e-07	634.95795368	706.8245716	735.53316653	6.37138842	0.20807599	-0.3435156
0.0361	17.4772	0.0008501	5.34e-06	1e-08	3.26e-06	3.68e-06	9.85e-06	2.17e-06	8.7e-07	635.28658016	706.62343464	735.42288482	6.34168664	0.20981702	-0.343429
0.0362	17.51854	0.00084989	5.43e-06	1e-08	3.33e-06	3.51e-06	1.004e-05	2.21e-06	8.7e-07	635.61344756	706.42372602	735.31304935	6.31216396	0.2115433	-0.34334276
0.0363	17.55984	0.00084966	5.52e-06	1e-08	3.39e-06	3.34e-06	1.023e-05	2.26e-06	8.7e-07	635.93856361	706.22546309	735.20365801	6.28278536	0.2132546	-0.34325686
0.0364	17.60109	0.00084943	5.6e-06	1e-08	3.45e-06	3.19e-06	1.043e-05	2.3e-06	8.7e-07	636.26193777	706.02866247	735.09470821	6.25357489	0.21495077	-0.3431713
0.0365	17.64231	0.00084918	5.69e-06	1e-08	3.52e-06	3.04e-06	1.063e-05	2.35e-06	8.7e-07	636.58357723	705.83334046	734.98619802	6.22451312	0.21663162	-0.34308609
0.0366	17.68348	0.00084892	5.78e-06	1e-08	3.59e-06	2.89e-06	1.083e-05	2.39e-06	8.7e-07	636.90348963	705.63951257	734.87812539	6.19550791	0.21829701	-0.34300123
0.0367	17.72461	0.00084865	5.87e-06	1e-08	3.65e-06	2.76e-06	1.103e-05	2.44e-06	8.7e-07	637.22167301	705.447194	734.77049111	6.16656104	0.2199468	-0.34291672
0.0368	17.7657	0.00084837	5.96e-06	1e-08	3.72e-06	2.63e-06	1.124e-05	2.48e-06	8.7e-07	637.53813978	705.25639931	734.66329173	6.13785824	0.22158076	-0.34283254
0.0369	17.80675	0.00084807	6.05e-06	1e-08	3.79e-06	2.5e-06	1.145e-05	2.53e-06	8.7e-07	637.85290093	705.06714172	734.55652426	6.10935738	0.22319877	-0.3427487
0.037	17.84776	0.00084777	6.14e-06	1e-08	3.86e-06	2.38e-06	1.166e-05	2.58e-06	8.7e-07	638.16596374	704.87943393	734.45018677	6.08096802	0.22480065	-0.3426652
0.0371	17.88872	0.00084746	6.23e-06	1e-08	3.93e-06	2.27e-06	1.187e-05	2.63e-06	8.7e-07	638.47733573	704.69328824	734.34427729	6.05264044	0.22638627	-0.34258204
0.0372	17.92965	0.00084714	6.32e-06	1e-08	4e-06	2.16e-06	1.209e-05	2.68e-06	8.7e-07	638.7870221	704.5087161	734.23879454	6.02451309	0.22795558	-0.34249921
0.0373	17.97053	0.0008468	6.42e-06	1e-08	4.07e-06	2.06e-06	1.231e-05	2.73e-06	8.7e-07	639.09503009	704.32572857	734.13373663	5.99648735	0.22950839	-0.34241671
0.0374	18.01137	0.00084646	6.51e-06	1e-08	4.14e-06	1.96e-06	1.253e-05	2.78e-06	8.7e-07	639.40136744	704.144336	734.02910155	5.96857237	0.23104463	-0.34233455
0.0375	18.05217	0.00084611	6.61e-06	1e-08	4.22e-06	1.87e-06	1.276e-05	2.83e-06	8.7e-07	639.7060368	703.96454815	733.92488879	5.94068598	0.23256419	-0.34225271
0.0376	18.09293	0.00084575	6.71e-06	1e-08	4.29e-06	1.78e-06	1.298e-05	2.88e-06	8.7e-07	640.00904368	703.78637421	733.821097	5.91300993	0.23406698	-0.34217121
0.0377	18.13365	0.00084538	6.8e-06	1e-08	4.37e-06	1.69e-06	1.321e-05	2.94e-06	8.7e-07	640.31039991	703.60982279	733.71772297	5.88549282	0.23555288	-0.34209004
0.0378	18.17432	0.000845	6.9e-06	1e-08	4.44e-06	1.61e-06	1.344e-05	2.99e-06	8.7e-07	640.6101136	703.43490145	733.61476462	5.85815664	0.23702179	-0.34200919
0.0379	18.21496	0.00084461	7e-06	1e-08	4.52e-06	1.53e-06	1.368e-05	3.05e-06	8.7e-07	640.90819423	703.26161735	733.51221943	5.83095125	0.23847369	-0.34192867
0.038	18.25555	0.00084422	7.1e-06	1e-08	4.6e-06	1.46e-06	1.392e-05	3.1e-06	8.7e-07	641.20464811	703.08997734	733.41008587	5.80385867	0.2399085	-0.34184847
0.0381	18.2961	0.00084381	7.2e-06	1e-08	4.68e-06	1.39e-06	1.416e-05	3.16e-06	8.7e-07	641.499482	702.91998734	733.30836223	5.7768966	0.24132612	-0.34176859
0.0382	18.33661	0.0008434	7.3e-06	1e-08	4.76e-06	1.32e-06	1.44e-05	3.21e-06	8.7e-07	641.79270093	702.75165281	733.20704735	5.74994394	0.24272653	-0.34168904
0.0383	18.37708	0.00084298	7.4e-06	1e-08	4.84e-06	1.26e-06	1.465e-05	3.27e-06	8.7e-07	642.08430621	702.58497877	733.10614115	5.72314707	0.24410969	-0.3416098
0.0384	18.4175	0.00084255	7.5e-06	2e-08	4.92e-06	1.2e-06	1.489e-05	3.33e-06	8.7e-07	642.37431017	702.41996975	733.00564033	5.69652555	0.24547555	-0.34153088
0.0385	18.45789	0.00084211	7.61e-06	2e-08	5e-06	1.14e-06	1.514e-05	3.38e-06	8.7e-07	642.66272116	702.25662941	732.90554276	5.67006815	0.24682407	-0.34145228
0.0386	18.49823	0.00084167	7.71e-06	2e-08	5.08e-06	1.08e-06	1.54e-05	3.44e-06	8.7e-07	642.94954738	702.0949611	732.80584635	5.6437384	0.24815519	-0.341374
0.0387	18.53853	0.00084122	7.82e-06	2e-08	5.17e-06	1.03e-06	1.565e-05	3.5e-06	8.7e-07	643.23479622	701.93496758	732.70654927	5.61753972	0.24946893	-0.34129602
0.0388	18.57879	0.00084076	7.92e-06	2e-08	5.25e-06	9.8e-07	1.591e-05	3.56e-06	8.7e-07	643.51847471	701.7766511	732.60764979	5.59146666	0.25076525	-0.34121836
0.0389	18.619	0.00084029	8.03e-06	2e-08	5.34e-06	9.3e-07	1.617e-05	3.62e-06	8.7e-07	643.8005898	701.62001327	732.50914621	5.56551701	0.25204414	-0.34114102
0.039	18.65918	0.00083982	8.14e-06	2e-08	5.42e-06	8.9e-07	1.644e-05	3.68e-06	8.7e-07	644.08114845	701.46505532	732.41103684	5.53968972	0.25330561	-0.34106398
0.0391	18.69931	0.00083934	8.24e-06	2e-08	5.51e-06	8.4e-07	1.671e-05	3.75e-06	8.7e-07	644.3601576	701.31177803	732.31331997	5.51398562	0.25454961	-0.34098724
0.0392	18.7394	0.00083885	8.35e-06	2e-08	5.6e-06	8e-07	1.698e-05	3.81e-06	8.7e-07	644.63762253	701.16018164	732.21599442	5.48829953	0.25577621	-0.34091082
0.0393	18.77945	0.00083835	8.46e-06	2e-08	5.69e-06	7.6e-07	1.725e-05	3.87e-06	8.7e-07	644.91354438	701.010266	732.11906019	5.46275159	0.25698539	-0.3408347
0.0394	18.81946	0.00083785	8.57e-06	2e-08	5.78e-06	7.2e-07	1.752e-05	3.94e-06	8.7e-07	645.187935	700.86203041	732.02251418	5.43737358	0.25817715	-0.34075889
0.0395	18.85942	0.00083734	8.68e-06	2e-08	5.87e-06	6.9e-07	1.78e-05	4e-06	8.7e-07	645.46080265	700.71547377	731.92635434	5.4121552	0.25935153	-0.34068338
0.0396	18.89934	0.00083682	8.8e-06	2e-08	5.96e-06	6.5e-07	1.808e-05	4.07e-06	8.7e-07	645.73215546	700.57059457	731.83057864	5.38706032	0.26050854	-0.34060818
0.0397	18.93923	0.0008363	8.91e-06	2e-08	6.05e-06	6.2e-07	1.836e-05	4.13e-06	8.7e-07	646.00200066	700.42739081	731.73518533	5.36209146	0.2616482	-0.34053327
0.0398	18.97906	0.00083577	9.02e-06	2e-08	6.14e-06	5.9e-07	1.865e-05	4.2e-06	8.7e-07	646.27034516	700.28586002	731.64017277	5.33724331	0.26277056	-0.34045866
0.0399	19.01886	0.00083524	9.14e-06	2e-08	6.24e-06	5.6e-07	1.894e-05	4.27e-06	8.7e-07	646.53719581	700.14599939	731.54553933	5.31251414	0.26387563	-0.34038435
0.04	19.05862	0.00083469	9.25e-06	2e-08	6.33e-06	5.3e-07	1.923e-05	4.34e-06	8.7e-07	646.80255945	700.0078057	731.45128336	5.28790205	0.26496349	-0.34031034
0.0401	19.09833	0.00083414	9.37e-06	3e-08	6.43e-06	5.1e-07	1.953e-05	4.41e-06	8.7e-07	647.06644292	699.87127534	731.35740327	5.26340874	0.26603416	-0.34023662
0.0402	19.138	0.00083359	9.48e-06	3e-08	6.53e-06	4.8e-07	1.982e-05	4.48e-06	8.7e-07	647.32885169	699.73640433	731.26389782	5.23893983	0.2670877	-0.34016319
0.0403	19.17763	0.00083303	9.6e-06	3e-08	6.62e-06	4.6e-07	2.012e-05	4.55e-06	8.7e-07	647.58978704	699.6031883	731.17076703	5.21463188	0.26812421	-0.34009006
0.0404	19.21721	0.00083246	9.72e-06	3e-08	6.72e-06	4.3e-07	2.042e-05	4.62e-06	8.7e-07	647.84926223	699.47162232	731.07800741	5.19045273	0.26914366	-0.34001722
0.0405	19.25676	0.00083189	9.84e-06	3e-08	6.82e-06	4.1e-07	2.073e-05	4.69e-06	8.7e-07	648.10728234	699.34170189	730.98561786	5.16641165	0.27014621	-0.33994468
0.0406	19.29626	0.00083131	9.96e-06	3e-08	6.92e-06	3.9e-07	2.104e-05	4.76e-06	8.7e-07	648.36385607	699.21342106	730.89359624	5.1424918	0.27113177	-0.33987242
0.0407	19.33572	0.00083072	1.008e-05	3e-08	7.02e-06	3.7e-07	2.135e-05	4.84e-06	8.7e-07	648.61898999	699.08677487	730.80194101	5.1186945	0.27210058	-0.33980044
0.0408	19.37514	0.00083013	1.02e-05	3e-08	7.12e-06	3.5e-07	2.166e-05	4.91e-06	8.7e-07	648.87269127	698.96175661	730.7106505	5.09501974	0.27305252	-0.33972876
0.0409	19.41451	0.00082953	1.032e-05	3e-08	7.22e-06	3.4e-07	2.198e-05	4.98e-06	8.7e-07	649.12496697	698.83836064	730.61972302	5.07145943	0.27398788	-0.33965736
0.041	19.45384	0.00082893	1.044e-05	3e-08	7.33e-06	3.2e-07	2.23e-05	5.06e-06	8.7e-07	649.37582375	698.71657971	730.52915705	5.04801801	0.2749065	-0.33958624
0.0411	19.49313	0.00082832	1.056e-05	3e-08	7.43e-06	3e-07	2.262e-05	5.14e-06	8.7e-07	649.62526862	698.59640767	730.43895092	5.02469224	0.27580851	-0.33951541
0.0412	19.53238	0.0008277	1.069e-05	3e-08	7.54e-06	2.9e-07	2.294e-05	5.21e-06	8.7e-07	649.87330824	698.47783705	730.34910312	5.00147686	0.27669419	-0.33944486
0.0413	19.57159	0.00082708	1.081e-05	3e-08	7.64e-06	2.7e-07	2.327e-05	5.29e-06	8.8e-07	650.11995005	698.36085924	730.25961191	4.97839136	0.27756106	-0.33937463
0.0414	19.61075	0.00082645	1.094e-05	4e-08	7.75e-06	2.6e-07	2.36e-05	5.37e-06	8.8e-07	650.36520012	698.24546674	730.17047594	4.95532515	0.27841117	-0.33930469
0.0415	19.64987	0.00082582	1.106e-05	4e-08	7.86e-06	2.5e-07	2.393e-05	5.45e-06	8.8e-07	650.60905675	698.13165209	730.08169606	4.93234607	0.27924841	-0.33923497
0.0416	19.68895	0.00082518	1.119e-05	4e-08	7.97e-06	2.3e-07	2.427e-05	5.53e-06	8.8e-07	650.85153196	698.01940764	729.99326917	4.90953446	0.28007225	-0.33916548
0.0417	19.72799	0.00082454	1.131e-05	4e-08	8.08e-06	2.2e-07	2.46e-05	5.61e-06	8.8e-07	651.09263393	697.9087252	729.90519329	4.88687453	0.28087801	-0.3390963
0.0418	19.76698	0.00082389	1.144e-05	4e-08	8.19e-06	2.1e-07	2.495e-05	5.69e-06	8.8e-07	651.33237034	697.79959639	729.81746659	4.86432862	0.28166741	-0.3390274
0.0419	19.80593	0.00082323	1.157e-05	4e-08	8.3e-06	2e-07	2.529e-05	5.77e-06	8.8e-07	651.5707483	697.69201194	729.73008744	4.84189893	0.28244093	-0.33895878
0.042	19.84484	0.00082257	1.17e-05	4e-08	8.41e-06	1.9e-07	2.563e-05	5.85e-06	8.8e-07	651.80777452	697.58596258	729.6430543	4.81958083	0.28319842	-0.33889044
0.0421	19.8837	0.00082191	1.183e-05	4e-08	8.52e-06	1.8e-07	2.598e-05	5.94e-06	8.8e-07	652.04345561	697.48143895	729.55636568	4.79737223	0.28394	-0.33882237
0.0422	19.92253	0.00082124	1.196e-05	4e-08	8.63e-06	1.7e-07	2.634e-05	6.02e-06	8.8e-07	652.27779816	697.37843158	729.47002008	4.7752705	0.28466626	-0.33875457
0.0423	19.96131	0.00082056	1.209e-05	5e-08	8.75e-06	1.6e-07	2.669e-05	6.1e-06	8.8e-07	652.51080872	697.27693088	729.38401602	4.75327772	0.28537698	-0.33868703
0.0424	20.00004	0.00081988	1.222e-05	5e-08	8.86e-06	1.5e-07	2.705e-05	6.19e-06	8.8e-07	652.74249386	697.17692702	729.29835201	4.73139284	0.28607252	-0.33861977
0.0425	20.03874	0.00081919	1.236e-05	5e-08	8.98e-06	1.5e-07	2.741e-05	6.28e-06	8.8e-07	652.97286013	697.07841	729.21302656	4.7096158	0.28675287	-0.33855277
0.0426	20.07739	0.0008185	1.249e-05	5e-08	9.1e-06	1.4e-07	2.777e-05	6.36e-06	8.8e-07	653.2019141	696.9813697	729.1280382	4.68794613	0.28741815	-0.33848603
0.0427	20.116	0.0008178	1.262e-05	5e-08	9.21e-06	1.3e-07	2.813e-05	6.45e-06	8.8e-07	653.42966228	696.88579587	729.04338545	4.66638339	0.28806847	-0.33841956
0.0428	20.15457	0.0008171	1.276e-05	5e-08	9.33e-06	1.3e-07	2.85e-05	6.54e-06	8.8e-07	653.65611116	696.7916781	728.95906686	4.64487942	0.28870396	-0.33835335
0.0429	20.19309	0.00081639	1.289e-05	5e-08	9.45e-06	1.2e-07	2.887e-05	6.63e-06	8.8e-07	653.88126067	696.69900588	728.87508285	4.62340863	0.28932471	-0.3382874
0.043	20.23157	0.00081568	1.303e-05	5e-08	9.57e-06	1.1e-07	2.924e-05	6.72e-06	8.8e-07	654.1051201	696.60776862	728.79143117	4.60212715	0.28993086	-0.33822171
0.0431	20.27001	0.00081496	1.317e-05	6e-08	9.69e-06	1.1e-07	2.962e-05	6.81e-06	8.8e-07	654.32769909	696.51795558	728.70810946	4.58099342	0.29052249	-0.33815628
0.0432	20.30841	0.00081423	1.33e-05	6e-08	9.81e-06	1e-07	3e-05	6.9e-06	8.8e-07	654.54900506	696.42955585	728.62511599	4.55996091	0.29109976	-0.33809111
0.0433	20.34676	0.00081351	1.344e-05	6e-08	9.94e-06	1e-07	3.038e-05	6.99e-06	8.8e-07	654.76904435	696.34255843	728.54244935	4.53903255	0.29166277	-0.3380262
0.0434	20.38507	0.00081277	1.358e-05	6e-08	1.006e-05	9e-08	3.076e-05	7.08e-06	8.8e-07	654.98782337	696.25695222	728.46010812	4.5182077	0.29221162	-0.33796154
0.0435	20.42334	0.00081203	1.372e-05	6e-08	1.018e-05	9e-08	3.115e-05	7.18e-06	8.8e-07	655.20534855	696.17272606	728.37809086	4.4974862	0.29274644	-0.33789714
0.0436	20.46156	0.00081129	1.386e-05	6e-08	1.031e-05	8e-08	3.153e-05	7.27e-06	8.8e-07	655.4216263	696.08986869	728.29639614	4.4768678	0.29326733	-0.33783299
0.0437	20.49974	0.00081054	1.4e-05	6e-08	1.043e-05	8e-08	3.193e-05	7.36e-06	8.8e-07	655.63666304	696.00836876	728.21502254	4.45635621	0.29377387	-0.3377691
0.0438	20.53788	0.00080979	1.414e-05	7e-08	1.056e-05	7e-08	3.232e-05	7.46e-06	8.8e-07	655.85046565	695.92821391	728.13396853	4.43595239	0.29426599	-0.33770548
0.0439	20.57597	0.00080903	1.428e-05	7e-08	1.069e-05	7e-08	3.272e-05	7.56e-06	8.8e-07	656.06304185	695.84939028	728.0532324	4.41567308	0.2947416	-0.33764216
0.044	20.61403	0.00080827	1.442e-05	7e-08	1.081e-05	7e-08	3.311e-05	7.65e-06	8.8e-07	656.27439649	695.77188904	727.97281308	4.39548486	0.29520516	-0.33757907
0.0441	20.65203	0.0008075	1.456e-05	7e-08	1.094e-05	6e-08	3.352e-05	7.75e-06	8.8e-07	656.48453566	695.69569907	727.89270921	4.37539086	0.29565634	-0.33751621
0.0442	20.69	0.00080673	1.471e-05	7e-08	1.107e-05	6e-08	3.392e-05	7.85e-06	8.8e-07	656.69346835	695.6208038	727.81291882	4.3553745	0.29609733	-0.33745354
0.0443	20.72792	0.00080595	1.485e-05	7e-08	1.12e-05	6e-08	3.433e-05	7.95e-06	8.8e-07	656.90119611	695.54720038	727.73344157	4.3354011	0.29653268	-0.33739097
0.0444	20.7658	0.00080517	1.499e-05	8e-08	1.133e-05	5e-08	3.474e-05	8.05e-06	8.8e-07	657.10772454	695.47487409	727.65427636	4.31554805	0.29694232	-0.3373289
0.0445	20.80364	0.00080438	1.514e-05	8e-08	1.146e-05	5e-08	3.515e-05	8.15e-06	8.8e-07	657.31305822	695.40381374	727.57542229	4.29573179	0.29734792	-0.3372669
0.0446	20.84143	0.00080359	1.528e-05	8e-08	1.159e-05	5e-08	3.556e-05	8.25e-06	8.8e-07	657.51720384	695.33400878	727.49687783	4.27611486	0.29773657	-0.33720522
0.0447	20.87918	0.00080279	1.543e-05	8e-08	1.173e-05	5e-08	3.598e-05	8.35e-06	8.8e-07	657.72017113	695.26544508	727.41864069	4.2565693	0.29811404	-0.33714376
0.0448	20.91689	0.00080199	1.558e-05	8e-08	1.186e-05	4e-08	3.64e-05	8.45e-06	8.8e-07	657.92196532	695.19811202	727.34070974	4.23713524	0.29847859	-0.33708254
0.0449	20.95455	0.00080119	1.572e-05	8e-08	1.2e-05	4e-08	3.682e-05	8.55e-06	8.8e-07	658.1225937	695.13199697	727.26308334	4.21781447	0.29883012	-0.33702158
0.045	20.99217	0.00080038	1.587e-05	9e-08	1.213e-05	4e-08	3.724e-05	8.66e-06	8.8e-07	658.32206309	695.06708736	727.18575999	4.19859921	0.29916868	-0.33696088
0.0451	21.02975	0.00079956	1.602e-05	9e-08	1.227e-05	4e-08	3.767e-05	8.76e-06	8.8e-07	658.52038015	695.00337061	727.10873823	4.17947551	0.29949568	-0.3369004
0.0452	21.06728	0.00079875	1.617e-05	9e-08	1.24e-05	4e-08	3.81e-05	8.87e-06	8.8e-07	658.71755137	694.94083415	727.03201664	4.16046483	0.29980864	-0.33684019
0.0453	21.10477	0.00079792	1.632e-05	9e-08	1.254e-05	3e-08	3.853e-05	8.97e-06	8.8e-07	658.91358247	694.87946704	726.95559398	4.14154778	0.30011008	-0.33678022
0.0454	21.14222	0.0007971	1.646e-05	9e-08	1.268e-05	3e-08	3.896e-05	9.08e-06	8.8e-07	659.10847945	694.81925764	726.87946895	4.12270944	0.30040189	-0.33672044
0.0455	21.17962	0.00079626	1.661e-05	1e-07	1.282e-05	3e-08	3.94e-05	9.19e-06	8.8e-07	659.30224828	694.76019452	726.80364024	4.10396458	0.30068227	-0.33666089
0.0456	21.21698	0.00079543	1.676e-05	1e-07	1.296e-05	3e-08	3.983e-05	9.29e-06	8.8e-07	659.49489507	694.70226582	726.72810652	4.08531284	0.3009514	-0.33660157
0.0457	21.25429	0.00079459	1.692e-05	1e-07	1.31e-05	3e-08	4.027e-05	9.4e-06	8.8e-07	659.68642589	694.6454598	726.65286649	4.06675442	0.30120923	-0.33654248
0.0458	21.29157	0.00079374	1.707e-05	1e-07	1.324e-05	3e-08	4.072e-05	9.51e-06	8.8e-07	659.87684686	694.58976463	726.57791881	4.04828833	0.30145608	-0.33648362
0.0459	21.32879	0.00079289	1.722e-05	1e-07	1.338e-05	2e-08	4.116e-05	9.62e-06	8.8e-07	660.06616402	694.5351686	726.50326218	4.02991491	0.30169181	-0.33642498
0.046	21.36598	0.00079204	1.737e-05	1.1e-07	1.352e-05	2e-08	4.161e-05	9.73e-06	8.8e-07	660.25437899	694.48165997	726.42889653	4.01147182	0.30191685	-0.33636657
0.0461	21.40312	0.00079118	1.752e-05	1.1e-07	1.366e-05	2e-08	4.206e-05	9.84e-06	8.8e-07	660.44149266	694.42922704	726.35482205	3.99313052	0.30212931	-0.33630842
0.0462	21.44022	0.00079032	1.768e-05	1.1e-07	1.38e-05	2e-08	4.251e-05	9.95e-06	8.8e-07	660.62751663	694.37785807	726.28103584	3.97505757	0.30232952	-0.33625053
0.0463	21.47727	0.00078946	1.783e-05	1.1e-07	1.395e-05	2e-08	4.297e-05	1.007e-05	8.8e-07	660.81246065	694.32754068	726.20753557	3.95708455	0.30251791	-0.33619289
0.0464	21.51428	0.00078859	1.799e-05	1.2e-07	1.409e-05	2e-08	4.342e-05	1.018e-05	8.8e-07	660.99633265	694.27826082	726.13431949	3.93912547	0.30270487	-0.33613528
0.0465	21.55125	0.00078771	1.814e-05	1.2e-07	1.424e-05	2e-08	4.388e-05	1.029e-05	8.8e-07	661.17913731	694.23000957	726.0613866	3.92134494	0.3028722	-0.3360781
0.0466	21.58817	0.00078684	1.83e-05	1.2e-07	1.438e-05	2e-08	4.434e-05	1.041e-05	8.8e-07	661.36087991	694.18277693	725.98873574	3.90364176	0.30303076	-0.3360211
0.0467	21.62505	0.00078595	1.845e-05	1.2e-07	1.453e-05	2e-08	4.481e-05	1.052e-05	8.8e-07	661.54156673	694.13655087	725.91636555	3.88594201	0.30318901	-0.33596411
0.0468	21.66189	0.00078507	1.861e-05	1.3e-07	1.468e-05	2e-08	4.527e-05	1.064e-05	8.8e-07	661.72120139	694.09132453	725.84427527	3.86840058	0.30332955	-0.33590752
0.0469	21.69868	0.00078418	1.876e-05	1.3e-07	1.482e-05	1e-08	4.574e-05	1.075e-05	8.8e-07	661.89979414	694.04707812	725.77246269	3.85098546	0.30345604	-0.33585123
0.047	21.73543	0.00078329	1.892e-05	1.3e-07	1.497e-05	1e-08	4.621e-05	1.087e-05	8.8e-07	662.07734888	694.00380413	725.70092698	3.83357959	0.30358148	-0.33579496
0.0471	21.77213	0.00078239	1.908e-05	1.3e-07	1.512e-05	1e-08	4.668e-05	1.099e-05	8.8e-07	662.25387011	693.96149389	725.62966717	3.81629105	0.30369403	-0.33573898
0.0472	21.80879	0.00078149	1.924e-05	1.4e-07	1.527e-05	1e-08	4.715e-05	1.111e-05	8.8e-07	662.42936513	693.92013344	725.5586817	3.7990902	0.30379703	-0.33568322
0.0473	21.84541	0.00078058	1.939e-05	1.4e-07	1.542e-05	1e-08	4.763e-05	1.123e-05	8.8e-07	662.60383986	693.87971147	725.48796931	3.78198906	0.30388927	-0.3356277
0.0474	21.88198	0.00077967	1.955e-05	1.4e-07	1.557e-05	1e-08	4.811e-05	1.134e-05	8.8e-07	662.77729479	693.84021684	725.41753025	3.76482596	0.3039723	-0.3355724
0.0475	21.91851	0.00077876	1.971e-05	1.4e-07	1.572e-05	1e-08	4.859e-05	1.147e-05	8.8e-07	662.94973757	693.80163853	725.34736278	3.7478841	0.30404622	-0.3355173
0.0476	21.95499	0.00077784	1.987e-05	1.5e-07	1.587e-05	1e-08	4.907e-05	1.159e-05	8.8e-07	663.12117727	693.76396556	725.27746473	3.73103946	0.30411115	-0.33546242
0.0477	21.99143	0.00077693	2.003e-05	1.5e-07	1.603e-05	1e-08	4.956e-05	1.171e-05	8.8e-07	663.29161999	693.72718698	725.20783478	3.71428599	0.30416675	-0.33540775
0.0478	22.02783	0.000776	2.019e-05	1.5e-07	1.618e-05	1e-08	5.004e-05	1.183e-05	8.8e-07	663.46107232	693.69129048	725.13847152	3.6976462	0.30421062	-0.33535337
0.0479	22.06418	0.00077508	2.035e-05	1.6e-07	1.633e-05	1e-08	5.053e-05	1.195e-05	8.8e-07	663.62954028	693.65626479	725.06937368	3.68101355	0.30425375	-0.335299
0.048	22.10049	0.00077414	2.051e-05	1.6e-07	1.648e-05	1e-08	5.102e-05	1.207e-05	8.8e-07	663.79702678	693.62210445	725.00054063	3.66451122	0.30428348	-0.33524495
0.0481	22.13675	0.00077321	2.067e-05	1.6e-07	1.664e-05	1e-08	5.151e-05	1.22e-05	8.8e-07	663.96353904	693.58879602	724.93197084	3.64809375	0.30430463	-0.33519111
0.0482	22.17297	0.00077227	2.083e-05	1.6e-07	1.679e-05	1e-08	5.201e-05	1.232e-05	8.8e-07	664.1290829	693.55632863	724.86366307	3.63175986	0.30431736	-0.33513747
0.0483	22.20915	0.00077133	2.099e-05	1.7e-07	1.695e-05	1e-08	5.25e-05	1.245e-05	8.8e-07	664.29366405	693.52469177	724.79561612	3.61550875	0.30432183	-0.33508404
0.0484	22.24528	0.00077039	2.116e-05	1.7e-07	1.711e-05	1e-08	5.3e-05	1.257e-05	8.8e-07	664.45728814	693.49387503	724.72782878	3.59933995	0.30431815	-0.33503082
0.0485	22.28136	0.00076944	2.132e-05	1.7e-07	1.726e-05	1e-08	5.35e-05	1.27e-05	8.8e-07	664.61996085	693.46386798	724.66029985	3.58324604	0.30430711	-0.33497777
0.0486	22.31741	0.00076849	2.148e-05	1.8e-07	1.742e-05	1e-08	5.4e-05	1.283e-05	8.8e-07	664.78168774	693.43466049	724.59302815	3.5672401	0.30428749	-0.33492494
0.0487	22.3534	0.00076754	2.164e-05	1.8e-07	1.758e-05	1e-08	5.451e-05	1.295e-05	8.8e-07	664.94247438	693.4062424	724.5260125	3.55131954	0.30425961	-0.33487233
0.0488	22.38936	0.00076658	2.181e-05	1.8e-07	1.773e-05	1e-08	5.501e-05	1.308e-05	8.8e-07	665.10232636	693.37860362	724.45925172	3.53547969	0.30422401	-0.33481991
0.0489	22.42527	0.00076562	2.197e-05	1.9e-07	1.789e-05	1e-08	5.552e-05	1.321e-05	8.8e-07	665.26124922	693.35173414	724.39274465	3.51972015	0.30418078	-0.33476769
0.049	22.46113	0.00076465	2.213e-05	1.9e-07	1.805e-05	0.0	5.603e-05	1.334e-05	8.8e-07	665.4192485	693.32562401	724.3264901	3.50404055	0.30413002	-0.33471566
0.0491	22.49695	0.00076369	2.23e-05	1.9e-07	1.821e-05	0.0	5.654e-05	1.347e-05	8.8e-07	665.57632975	693.30026336	724.26048691	3.48843802	0.30407205	-0.33466383
0.0492	22.53273	0.00076272	2.246e-05	2e-07	1.837e-05	0.0	5.705e-05	1.36e-05	8.8e-07	665.73249846	693.27564239	724.19473391	3.47291034	0.30400714	-0.33461218
0.0493	22.56846	0.00076174	2.263e-05	2e-07	1.853e-05	0.0	5.757e-05	1.373e-05	8.8e-07	665.88776007	693.2517515	724.12922996	3.45747184	0.30393403	-0.33456075
0.0494	22.60415	0.00076077	2.279e-05	2e-07	1.869e-05	0.0	5.808e-05	1.386e-05	8.8e-07	666.04212004	693.22858108	724.06397391	3.4421117	0.30385378	-0.33450951
0.0495	22.63979	0.00075979	2.296e-05	2.1e-07	1.885e-05	0.0	5.86e-05	1.399e-05	8.8e-07	666.1955838	693.20612161	723.99896462	3.42682955	0.30376649	-0.33445847
0.0496	22.67539	0.00075881	2.312e-05	2.1e-07	1.901e-05	0.0	5.912e-05	1.413e-05	8.8e-07	666.34815679	693.18436365	723.93420093	3.411625	0.30367226	-0.33440762
0.0497	22.71094	0.00075782	2.329e-05	2.1e-07	1.917e-05	0.0	5.964e-05	1.426e-05	8.8e-07	666.49984439	693.16329784	723.86968171	3.39649769	0.30357118	-0.33435696
0.0498	22.74645	0.00075683	2.346e-05	2.2e-07	1.934e-05	0.0	6.017e-05	1.439e-05	8.8e-07	666.65065204	693.14291483	723.80540583	3.38144114	0.30346386	-0.33430647
0.0499	22.78191	0.00075584	2.362e-05	2.2e-07	1.95e-05	0.0	6.069e-05	1.453e-05	8.8e-07	666.80058504	693.12320552	723.74137216	3.36646582	0.30334946	-0.33425618
0.05	22.81733	0.00075485	2.379e-05	2.3e-07	1.966e-05	0.0	6.122e-05	1.466e-05	8.8e-07	666.94964861	693.10416104	723.67757961	3.35156879	0.30322828	-0.33420609
0.05009	22.8527	0.00075385	2.395e-05	2.3e-07	1.982e-05	0.0	6.174e-05	1.48e-05	8.8e-07	667.09784903	693.08577075	723.61402686	3.33676632	0.30309898	-0.33415623
0.05019	22.88803	0.00075285	2.412e-05	2.3e-07	1.999e-05	0.0	6.227e-05	1.493e-05	8.8e-07	667.24519024	693.06802797	723.55071307	3.32200669	0.30296612	-0.33410647
0.05029	22.92332	0.00075185	2.429e-05	2.4e-07	2.015e-05	0.0	6.28e-05	1.507e-05	8.8e-07	667.39167815	693.05092284	723.48763701	3.30733516	0.30282578	-0.33405694
0.05039	22.95856	0.00075085	2.446e-05	2.4e-07	2.032e-05	0.0	6.334e-05	1.52e-05	8.8e-07	667.53731749	693.03444748	723.42479769	3.29274715	0.30267851	-0.33400761
0.05049	22.99375	0.00074984	2.462e-05	2.5e-07	2.048e-05	0.0	6.387e-05	1.534e-05	8.8e-07	667.68211541	693.01859002	723.3621936	3.2782557	0.30252322	-0.33395852
0.05059	23.0289	0.00074883	2.479e-05	2.5e-07	2.065e-05	0.0	6.441e-05	1.548e-05	8.8e-07	667.82607524	693.003345	723.29982405	3.26377388	0.30236727	-0.33390945
0.05069	23.06401	0.00074782	2.496e-05	2.5e-07	2.081e-05	0.0	6.494e-05	1.562e-05	8.8e-07	667.96920148	692.98870509	723.23768809	3.24941627	0.30220114	-0.3338607
0.05079	23.09907	0.0007468	2.513e-05	2.6e-07	2.098e-05	0.0	6.548e-05	1.576e-05	8.8e-07	668.11150122	692.97465872	723.17578424	3.23513198	0.30202914	-0.33381212
0.05089	23.13408	0.00074578	2.529e-05	2.6e-07	2.114e-05	0.0	6.602e-05	1.59e-05	8.8e-07	668.25297909	692.96119845	723.11411151	3.22090908	0.30185229	-0.33376369
0.05099	23.16905	0.00074476	2.546e-05	2.7e-07	2.131e-05	0.0	6.656e-05	1.603e-05	8.8e-07	668.39364022	692.948316	723.05266885	3.20679161	0.30166708	-0.33371553
0.05109	23.20398	0.00074374	2.563e-05	2.7e-07	2.148e-05	0.0	6.71e-05	1.618e-05	8.8e-07	668.53349173	692.93600001	722.99145476	3.19268015	0.30148138	-0.33366738
0.05119	23.23886	0.00074272	2.58e-05	2.8e-07	2.164e-05	0.0	6.765e-05	1.632e-05	8.8e-07	668.67253331	692.92425102	722.9304693	3.17864408	0.30129004	-0.33361942
0.05129	23.27369	0.00074169	2.597e-05	2.8e-07	2.181e-05	0.0	6.819e-05	1.646e-05	8.8e-07	668.8107732	692.91305606	722.86971075	3.16470846	0.30109079	-0.33357171
0.05139	23.30848	0.00074066	2.614e-05	2.8e-07	2.198e-05	0.0	6.874e-05	1.66e-05	8.8e-07	668.94821576	692.90240823	722.80917819	3.15085505	0.30088534	-0.33352421
0.05149	23.34322	0.00073963	2.631e-05	2.9e-07	2.215e-05	0.0	6.929e-05	1.674e-05	8.8e-07	669.08486687	692.89229838	722.7488704	3.13705032	0.30067622	-0.33347682
0.05159	23.37792	0.0007386	2.648e-05	2.9e-07	2.232e-05	0.0	6.984e-05	1.688e-05	8.8e-07	669.22073129	692.88271918	722.68878637	3.12332715	0.30046099	-0.33342964
0.05169	23.41258	0.00073756	2.664e-05	3e-07	2.249e-05	0.0	7.039e-05	1.703e-05	8.8e-07	669.35581399	692.87366295	722.62892508	3.10968905	0.3002395	-0.33338267
0.05179	23.44719	0.00073652	2.681e-05	3e-07	2.265e-05	0.0	7.094e-05	1.717e-05	8.8e-07	669.49012018	692.86512178	722.56928542	3.09609299	0.30001496	-0.3333358
0.05189	23.48175	0.00073548	2.698e-05	3.1e-07	2.282e-05	0.0	7.149e-05	1.731e-05	8.8e-07	669.62365479	692.85708819	722.50986637	3.08258873	0.29978374	-0.33328916
0.05199	23.51627	0.00073444	2.715e-05	3.1e-07	2.299e-05	0.0	7.204e-05	1.746e-05	8.8e-07	669.75642214	692.84955568	722.45066703	3.06913641	0.29954885	-0.33324265
0.05209	23.55074	0.0007334	2.732e-05	3.2e-07	2.316e-05	0.0	7.26e-05	1.76e-05	8.8e-07	669.88842782	692.8425159	722.39168622	3.05576068	0.29930849	-0.33319634
0.05219	23.58517	0.00073235	2.749e-05	3.2e-07	2.333e-05	0.0	7.316e-05	1.775e-05	8.8e-07	670.01967635	692.83596214	722.33292301	3.04245837	0.29906298	-0.3331502
0.05229	23.61955	0.0007313	2.766e-05	3.3e-07	2.35e-05	0.0	7.371e-05	1.789e-05	8.8e-07	670.1501725	692.82988736	722.27437639	3.02922973	0.29881236	-0.33310425
0.05239	23.65388	0.00073025	2.783e-05	3.3e-07	2.367e-05	0.0	7.427e-05	1.804e-05	8.8e-07	670.27992182	692.82428344	722.21604521	3.01604674	0.29855861	-0.33305842
0.05249	23.68818	0.0007292	2.8e-05	3.4e-07	2.384e-05	0.0	7.483e-05	1.819e-05	8.8e-07	670.40892843	692.81914439	722.15792859	3.00295316	0.29829875	-0.33301281
0.05259	23.72242	0.00072815	2.817e-05	3.4e-07	2.401e-05	0.0	7.539e-05	1.833e-05	8.8e-07	670.53719717	692.81446322	722.10002554	2.98990519	0.29803584	-0.33296731
0.05269	23.75662	0.00072709	2.834e-05	3.5e-07	2.418e-05	0.0	7.596e-05	1.848e-05	8.8e-07	670.66473308	692.81023271	722.042335	2.97693744	0.29776755	-0.33292201
0.05279	23.79077	0.00072603	2.851e-05	3.5e-07	2.436e-05	0.0	7.652e-05	1.863e-05	8.8e-07	670.7915407	692.8064464	721.98485601	2.9640394	0.29749466	-0.33287689
0.05289	23.82488	0.00072497	2.868e-05	3.6e-07	2.453e-05	0.0	7.708e-05	1.878e-05	8.8e-07	670.91762471	692.80309767	721.92758761	2.95119532	0.29721826	-0.3328319
0.05299	23.85894	0.00072391	2.885e-05	3.6e-07	2.47e-05	0.0	7.765e-05	1.893e-05	8.8e-07	671.04299038	692.80017911	721.87052869	2.93842599	0.29693701	-0.3327871
0.05309	23.89296	0.00072285	2.903e-05	3.7e-07	2.487e-05	0.0	7.821e-05	1.908e-05	8.8e-07	671.16764175	692.79768512	721.8136784	2.92572749	0.29665123	-0.33274248
0.05319	23.92693	0.00072179	2.92e-05	3.7e-07	2.504e-05	0.0	7.878e-05	1.923e-05	8.8e-07	671.29158367	692.79560897	721.75703574	2.91307477	0.29636257	-0.33269798
0.05329	23.96086	0.00072072	2.937e-05	3.8e-07	2.521e-05	0.0	7.935e-05	1.938e-05	8.8e-07	671.41482092	692.79394411	721.7005997	2.90049939	0.29606904	-0.33265366
0.05339	23.99474	0.00071965	2.954e-05	3.8e-07	2.539e-05	0.0	7.992e-05	1.953e-05	8.8e-07	671.53735793	692.79268449	721.64436935	2.88799214	0.29577129	-0.33260952
0.05349	24.02857	0.00071858	2.971e-05	3.9e-07	2.556e-05	0.0	8.049e-05	1.968e-05	8.8e-07	671.6591993	692.79182389	721.58834374	2.8755338	0.29547055	-0.33256551
0.05359	24.06236	0.00071751	2.988e-05	4e-07	2.573e-05	0.0	8.106e-05	1.983e-05	8.8e-07	671.78035004	692.79135557	721.53252182	2.86315234	0.29516514	-0.33252168
0.05369	24.0961	0.00071644	3.005e-05	4e-07	2.59e-05	0.0	8.163e-05	1.998e-05	8.8e-07	671.90081415	692.79127421	721.47690275	2.85083695	0.29485576	-0.33247803
0.05379	24.1298	0.00071537	3.022e-05	4.1e-07	2.608e-05	0.0	8.22e-05	2.013e-05	8.8e-07	672.02059636	692.79157354	721.42148554	2.83856693	0.29454371	-0.33243448
0.05389	24.16345	0.00071429	3.039e-05	4.1e-07	2.625e-05	0.0	8.277e-05	2.028e-05	8.8e-07	672.1397013	692.79224748	721.36626922	2.82637158	0.29422726	-0.33239113
0.05399	24.19705	0.00071322	3.056e-05	4.2e-07	2.642e-05	0.0	8.335e-05	2.043e-05	8.8e-07	672.25813328	692.79329042	721.3112529	2.81424216	0.29390698	-0.33234794
0.05409	24.23061	0.00071214	3.073e-05	4.2e-07	2.659e-05	0.0	8.392e-05	2.059e-05	8.8e-07	672.37589674	692.79469659	721.25643564	2.8021598	0.29358401	-0.33230487
0.05419	24.26412	0.00071106	3.09e-05	4.3e-07	2.677e-05	0.0	8.45e-05	2.074e-05	8.8e-07	672.49299653	692.79645976	721.20181643	2.79015168	0.2932568	-0.33226199
0.05429	24.29759	0.00070998	3.107e-05	4.4e-07	2.694e-05	0.0	8.507e-05	2.089e-05	8.8e-07	672.6094366	692.79857492	721.14739444	2.77820724	0.29292603	-0.33221927
0.05439	24.33101	0.0007089	3.124e-05	4.4e-07	2.711e-05	0.0	8.565e-05	2.105e-05	8.8e-07	672.72522144	692.80103636	721.09316873	2.76630744	0.2925928	-0.33217667
0.05449	24.36438	0.00070782	3.141e-05	4.5e-07	2.729e-05	0.0	8.623e-05	2.12e-05	8.8e-07	672.84035565	692.80383831	721.03913833	2.75447997	0.29225558	-0.33213424
0.05459	24.39771	0.00070674	3.158e-05	4.5e-07	2.746e-05	0.0	8.681e-05	2.136e-05	8.8e-07	672.95484339	692.80697559	720.98530238	2.74271581	0.29191492	-0.33209198
0.05469	24.43099	0.00070565	3.175e-05	4.6e-07	2.763e-05	0.0	8.739e-05	2.151e-05	8.8e-07	673.06868889	692.81044298	720.93166	2.73100232	0.29157157	-0.33204985
0.05479	24.46422	0.00070457	3.192e-05	4.7e-07	2.781e-05	0.0	8.797e-05	2.167e-05	8.8e-07	673.18189693	692.81423457	720.87821017	2.71935068	0.29122492	-0.33200787
0.05489	24.49741	0.00070348	3.21e-05	4.7e-07	2.798e-05	0.0	8.855e-05	2.182e-05	8.8e-07	673.29447134	692.81834573	720.82495209	2.7077651	0.29087481	-0.33196607
0.05499	24.53055	0.0007024	3.227e-05	4.8e-07	2.815e-05	0.0	8.913e-05	2.198e-05	8.8e-07	673.40641636	692.82277134	720.77188488	2.6962305	0.29052208	-0.33192439
0.05509	24.56365	0.00070131	3.244e-05	4.9e-07	2.833e-05	0.0	8.971e-05	2.214e-05	8.8e-07	673.51773663	692.8275058	720.71900757	2.68475172	0.29016648	-0.33188286
0.05519	24.5967	0.00070022	3.261e-05	4.9e-07	2.85e-05	0.0	9.029e-05	2.229e-05	8.8e-07	673.62843612	692.83254442	720.66631931	2.67334063	0.28980745	-0.33184149
0.05529	24.6297	0.00069913	3.278e-05	5e-07	2.868e-05	0.0	9.087e-05	2.245e-05	8.8e-07	673.73851883	692.83788245	720.61381927	2.66198892	0.28944547	-0.33180028
0.05539	24.66266	0.00069804	3.295e-05	5e-07	2.885e-05	0.0	9.146e-05	2.261e-05	8.8e-07	673.84798946	692.84351439	720.56150647	2.65067721	0.28908152	-0.33175917
0.05549	24.69557	0.00069695	3.312e-05	5.1e-07	2.902e-05	0.0	9.204e-05	2.276e-05	8.8e-07	673.95685179	692.84943584	720.5093801	2.63943856	0.28871398	-0.33171825
0.05559	24.72843	0.00069585	3.329e-05	5.2e-07	2.92e-05	0.0	9.263e-05	2.292e-05	8.8e-07	674.06510982	692.85564219	720.45743933	2.62825796	0.28834368	-0.33167748
0.05569	24.76125	0.00069476	3.346e-05	5.2e-07	2.937e-05	0.0	9.321e-05	2.308e-05	8.8e-07	674.17276803	692.86212831	720.40568321	2.6171205	0.28797132	-0.33163682
0.05579	24.79402	0.00069367	3.363e-05	5.3e-07	2.954e-05	0.0	9.38e-05	2.324e-05	8.8e-07	674.27983041	692.86888966	720.35411091	2.60604554	0.287596	-0.33159632
0.05589	24.82674	0.00069257	3.38e-05	5.4e-07	2.972e-05	0.0	9.438e-05	2.34e-05	8.8e-07	674.38630078	692.87592195	720.30272162	2.59503755	0.2872176	-0.33155599
0.05599	24.85942	0.00069148	3.396e-05	5.5e-07	2.989e-05	0.0	9.497e-05	2.355e-05	8.8e-07	674.49218345	692.88322034	720.25151443	2.58406722	0.28683748	-0.33151576
0.05609	24.89205	0.00069038	3.413e-05	5.5e-07	3.007e-05	0.0	9.555e-05	2.371e-05	8.8e-07	674.59748243	692.89078039	720.20048851	2.57316025	0.28645447	-0.33147569
0.05619	24.92463	0.00068929	3.43e-05	5.6e-07	3.024e-05	0.0	9.614e-05	2.387e-05	8.8e-07	674.7022015	692.89859794	720.14964304	2.56231536	0.28606871	-0.33143578
0.05629	24.95717	0.00068819	3.447e-05	5.7e-07	3.041e-05	0.0	9.673e-05	2.403e-05	8.8e-07	674.80634474	692.90666853	720.09897718	2.55151016	0.2856812	-0.33139597
0.05639	24.98966	0.00068709	3.464e-05	5.7e-07	3.059e-05	0.0	9.732e-05	2.419e-05	8.8e-07	674.90991632	692.91498765	720.04849004	2.54076975	0.28529086	-0.33135633
0.05649	25.0221	0.00068599	3.481e-05	5.8e-07	3.076e-05	0.0	9.79e-05	2.435e-05	8.8e-07	675.01291991	692.92355134	719.99818084	2.53008606	0.28489809	-0.33131684
0.05659	25.0545	0.0006849	3.498e-05	5.9e-07	3.093e-05	0.0	9.849e-05	2.451e-05	8.8e-07	675.11535936	692.93235551	719.94804878	2.5194465	0.28450346	-0.33127746
0.05669	25.08684	0.0006838	3.515e-05	5.9e-07	3.111e-05	0.0	9.908e-05	2.467e-05	8.8e-07	675.21723891	692.94139566	719.89809296	2.50886319	0.28410647	-0.33123823
0.05679	25.11915	0.0006827	3.532e-05	6e-07	3.128e-05	0.0	9.967e-05	2.483e-05	8.8e-07	675.31856214	692.95066804	719.84831261	2.49833841	0.28370707	-0.33119914
0.05689	25.1514	0.0006816	3.549e-05	6.1e-07	3.146e-05	0.0	0.00010026	2.5e-05	8.8e-07	675.41933279	692.96016875	719.79870696	2.48786786	0.28330547	-0.3311602
0.05699	25.18361	0.0006805	3.565e-05	6.2e-07	3.163e-05	0.0	0.00010085	2.516e-05	8.8e-07	675.51955507	692.96989345	719.7492751	2.47743644	0.2829023	-0.33112136
0.05709	25.21577	0.0006794	3.582e-05	6.2e-07	3.18e-05	0.0	0.00010144	2.532e-05	8.8e-07	675.61923257	692.97983845	719.70001628	2.46706669	0.28249668	-0.33108269
0.05719	25.24788	0.0006783	3.599e-05	6.3e-07	3.197e-05	0.0	0.00010203	2.548e-05	8.8e-07	675.71836888	692.99000011	719.65092973	2.45675471	0.28208882	-0.33104416
0.05729	25.27995	0.0006772	3.616e-05	6.4e-07	3.215e-05	0.0	0.00010262	2.564e-05	8.8e-07	675.81696802	693.00037436	719.60201461	2.44648009	0.28167952	-0.33100573
0.05739	25.31197	0.0006761	3.632e-05	6.5e-07	3.232e-05	0.0	0.00010321	2.58e-05	8.8e-07	675.91503371	693.0109575	719.55327011	2.43626531	0.28126794	-0.33096745
0.05749	25.34394	0.000675	3.649e-05	6.5e-07	3.249e-05	0.0	0.0001038	2.597e-05	8.8e-07	676.01256951	693.02174599	719.5046955	2.42610565	0.28085431	-0.33092932
0.05759	25.37586	0.0006739	3.666e-05	6.6e-07	3.267e-05	0.0	0.00010439	2.613e-05	8.8e-07	676.10957912	693.03273617	719.45628997	2.41598389	0.28043929	-0.33089129
0.05769	25.40774	0.0006728	3.683e-05	6.7e-07	3.284e-05	0.0	0.00010498	2.629e-05	8.8e-07	676.20606644	693.04392425	719.40805269	2.40592218	0.28002207	-0.33085342
0.05779	25.43957	0.00067169	3.699e-05	6.8e-07	3.301e-05	0.0	0.00010557	2.645e-05	8.8e-07	676.30203488	693.05530693	719.35998296	2.39591238	0.279603	-0.33081568
0.05789	25.47135	0.00067059	3.716e-05	6.9e-07	3.318e-05	0.0	0.00010616	2.662e-05	8.8e-07	676.39748797	693.0668808	719.31208	2.3859518	0.27918221	-0.33077807
0.05799	25.50308	0.00066949	3.733e-05	6.9e-07	3.336e-05	0.0	0.00010675	2.678e-05	8.8e-07	676.4924297	693.07864208	719.26434297	2.37602958	0.27876008	-0.33074056
0.05809	25.53477	0.00066839	3.749e-05	7e-07	3.353e-05	0.0	0.00010734	2.694e-05	8.8e-07	676.5868634	693.09058759	719.21677116	2.36616698	0.2783359	-0.33070321
0.05819	25.56641	0.00066729	3.766e-05	7.1e-07	3.37e-05	0.0	0.00010793	2.711e-05	8.8e-07	676.68079249	693.10271415	719.16936384	2.35635753	0.27790995	-0.330666
0.05829	25.598	0.00066619	3.783e-05	7.2e-07	3.387e-05	0.0	0.00010853	2.727e-05	8.8e-07	676.77422078	693.11501821	719.12212019	2.34658365	0.27748282	-0.33062889
0.05839	25.62955	0.00066509	3.799e-05	7.3e-07	3.404e-05	0.0	0.00010912	2.744e-05	8.8e-07	676.86715173	693.12749657	719.07503948	2.33686546	0.27705386	-0.33059192
0.05849	25.66104	0.00066399	3.816e-05	7.3e-07	3.422e-05	0.0	0.00010971	2.76e-05	8.8e-07	676.95958868	693.14014618	719.02812098	2.32720035	0.27662321	-0.33055509
0.05859	25.69249	0.00066289	3.832e-05	7.4e-07	3.439e-05	0.0	0.0001103	2.776e-05	8.8e-07	677.05153516	693.15296384	718.98136394	2.31757071	0.27619143	-0.33051835
0.05869	25.72389	0.00066179	3.849e-05	7.5e-07	3.456e-05	0.0	0.00011089	2.793e-05	8.8e-07	677.14299481	693.16594625	718.93476758	2.30799764	0.27575789	-0.33048176
0.05879	25.75525	0.00066069	3.865e-05	7.6e-07	3.473e-05	0.0	0.00011148	2.809e-05	8.8e-07	677.23397086	693.17909055	718.88833121	2.2984736	0.27532286	-0.33044531
0.05889	25.78655	0.00065959	3.882e-05	7.7e-07	3.49e-05	0.0	0.00011207	2.826e-05	8.8e-07	677.32446663	693.19239379	718.84205411	2.28899633	0.27488642	-0.33040898
0.05899	25.81781	0.00065849	3.898e-05	7.8e-07	3.507e-05	0.0	0.00011266	2.842e-05	8.8e-07	677.41448582	693.20585272	718.79593549	2.27955544	0.27444891	-0.33037274
0.05909	25.84902	0.00065739	3.915e-05	7.8e-07	3.524e-05	0.0	0.00011325	2.859e-05	8.8e-07	677.50403162	693.21946456	718.74997465	2.27016874	0.27400981	-0.33033665
0.05919	25.88018	0.00065629	3.931e-05	7.9e-07	3.541e-05	0.0	0.00011384	2.875e-05	8.8e-07	677.59310724	693.23322652	718.70417092	2.26083447	0.27356923	-0.3303007
0.05929	25.9113	0.00065519	3.948e-05	8e-07	3.558e-05	0.0	0.00011443	2.892e-05	8.8e-07	677.68171621	693.2471356	718.65852352	2.25153294	0.27312773	-0.33026484
0.05939	25.94236	0.00065409	3.964e-05	8.1e-07	3.575e-05	0.0	0.00011503	2.908e-05	8.8e-07	677.76986183	693.26118898	718.61303174	2.24228515	0.27268474	-0.33022912
0.05949	25.97338	0.00065299	3.98e-05	8.2e-07	3.592e-05	0.0	0.00011562	2.925e-05	8.8e-07	677.85754726	693.275384	718.5676949	2.23308489	0.27224046	-0.33019353
0.05959	26.00435	0.0006519	3.997e-05	8.3e-07	3.609e-05	0.0	0.00011621	2.942e-05	8.8e-07	677.94477571	693.28971797	718.52251231	2.22392449	0.27179513	-0.33015804
0.05969	26.03527	0.0006508	4.013e-05	8.4e-07	3.626e-05	0.0	0.0001168	2.958e-05	8.8e-07	678.03155071	693.30418797	718.4774832	2.21480707	0.27134868	-0.33012267
0.05979	26.06615	0.0006497	4.029e-05	8.4e-07	3.643e-05	0.0	0.00011739	2.975e-05	8.8e-07	678.11787526	693.31879152	718.43260692	2.2057408	0.27090091	-0.33008744
0.05989	26.09697	0.00064861	4.045e-05	8.5e-07	3.66e-05	0.0	0.00011798	2.991e-05	8.8e-07	678.20375245	693.3335261	718.38788279	2.19672069	0.27045198	-0.33005233
0.05999	26.12775	0.00064751	4.062e-05	8.6e-07	3.677e-05	0.0	0.00011856	3.008e-05	8.8e-07	678.28918572	693.34838894	718.34331008	2.18773409	0.27000224	-0.33001731
0.06009	26.15848	0.00064642	4.078e-05	8.7e-07	3.694e-05	0.0	0.00011915	3.025e-05	8.8e-07	678.37417815	693.36337756	718.29888811	2.17879724	0.26955128	-0.32998243
0.06019	26.18916	0.00064532	4.094e-05	8.8e-07	3.711e-05	0.0	0.00011974	3.041e-05	8.8e-07	678.45873275	693.37848956	718.25461623	2.16990925	0.26909917	-0.32994768
0.06029	26.21979	0.00064423	4.11e-05	8.9e-07	3.727e-05	0.0	0.00012033	3.058e-05	8.8e-07	678.54285269	693.39372243	718.21049374	2.16105299	0.26864633	-0.32991301
0.06039	26.25037	0.00064313	4.126e-05	9e-07	3.744e-05	0.0	0.00012092	3.074e-05	8.8e-07	678.62654123	693.40907364	718.16651994	2.15224775	0.26819232	-0.32987849
0.06049	26.28091	0.00064204	4.142e-05	9.1e-07	3.761e-05	0.0	0.00012151	3.091e-05	8.8e-07	678.70980126	693.42454092	718.12269418	2.14348675	0.26773732	-0.32984408
0.06059	26.31139	0.00064095	4.158e-05	9.2e-07	3.778e-05	0.0	0.00012209	3.108e-05	8.8e-07	678.79263577	693.44012199	718.07901582	2.13476872	0.2672814	-0.32980979
0.06069	26.34183	0.00063986	4.174e-05	9.3e-07	3.794e-05	0.0	0.00012268	3.124e-05	8.8e-07	678.87504806	693.45581433	718.03548413	2.12608391	0.26682477	-0.32977559
0.06079	26.37222	0.00063877	4.19e-05	9.4e-07	3.811e-05	0.0	0.00012327	3.141e-05	8.8e-07	678.95704101	693.47161573	717.99209849	2.11744619	0.26636714	-0.32974152
0.06089	26.40256	0.00063768	4.206e-05	9.5e-07	3.828e-05	0.0	0.00012386	3.158e-05	8.8e-07	679.03861751	693.48752405	717.94885825	2.10885746	0.26590853	-0.32970758
0.06099	26.43285	0.00063659	4.222e-05	9.5e-07	3.844e-05	0.0	0.00012444	3.175e-05	8.8e-07	679.11978064	693.50353699	717.90576275	2.10029793	0.26544933	-0.32967372
0.06109	26.4631	0.0006355	4.238e-05	9.6e-07	3.861e-05	0.0	0.00012503	3.191e-05	8.8e-07	679.20053344	693.51965229	717.8628113	2.09178709	0.26498918	-0.32963999
0.06119	26.49329	0.00063442	4.254e-05	9.7e-07	3.878e-05	0.0	0.00012561	3.208e-05	8.8e-07	679.2808787	693.53586791	717.8200033	2.08331895	0.26452822	-0.32960639
0.06129	26.52344	0.00063333	4.27e-05	9.8e-07	3.894e-05	0.0	0.0001262	3.225e-05	8.8e-07	679.36081928	693.55218178	717.77733812	2.07489124	0.26406651	-0.32957289
0.06139	26.55353	0.00063224	4.286e-05	9.9e-07	3.911e-05	0.0	0.00012678	3.241e-05	8.8e-07	679.44035835	693.56859162	717.73481505	2.06649533	0.26360422	-0.32953948
0.06149	26.58358	0.00063116	4.302e-05	1e-06	3.927e-05	0.0	0.00012737	3.258e-05	8.8e-07	679.51949861	693.58509549	717.6924335	2.05814691	0.26314109	-0.3295062
0.06159	26.61358	0.00063008	4.317e-05	1.01e-06	3.944e-05	0.0	0.00012795	3.275e-05	8.8e-07	679.59824281	693.60169145	717.65019285	2.04984323	0.2626772	-0.32947305
0.06169	26.64353	0.00062899	4.333e-05	1.02e-06	3.96e-05	0.0	0.00012854	3.292e-05	8.8e-07	679.67659395	693.61837738	717.60809245	2.04156837	0.26221282	-0.32943997
0.06179	26.67343	0.00062791	4.349e-05	1.03e-06	3.977e-05	0.0	0.00012912	3.308e-05	8.8e-07	679.75455488	693.6351513	717.56613166	2.03334004	0.26174768	-0.32940702
0.06189	26.70328	0.00062683	4.365e-05	1.04e-06	3.993e-05	0.0	0.0001297	3.325e-05	8.8e-07	679.83212828	693.65201137	717.52430988	2.02515286	0.26128189	-0.32937419
0.06199	26.73309	0.00062575	4.38e-05	1.05e-06	4.009e-05	0.0	0.00013028	3.342e-05	8.8e-07	679.90931687	693.66895572	717.4826265	2.01700307	0.26081553	-0.32934146
0.06209	26.76284	0.00062467	4.396e-05	1.06e-06	4.026e-05	0.0	0.00013086	3.358e-05	8.8e-07	679.98612368	693.68598228	717.44108086	2.00888532	0.26034868	-0.32930882
0.06219	26.79254	0.0006236	4.412e-05	1.07e-06	4.042e-05	0.0	0.00013145	3.375e-05	8.8e-07	680.06255126	693.70308934	717.39967238	2.00081385	0.25988116	-0.32927631
0.06229	26.8222	0.00062252	4.427e-05	1.08e-06	4.058e-05	0.0	0.00013203	3.392e-05	8.8e-07	680.13860226	693.72027514	717.35840047	1.99278376	0.25941306	-0.32924391
0.06239	26.8518	0.00062144	4.443e-05	1.09e-06	4.075e-05	0.0	0.00013261	3.409e-05	8.8e-07	680.21427954	693.73753777	717.31726449	1.98478191	0.25894457	-0.32921159
0.06249	26.88136	0.00062037	4.458e-05	1.1e-06	4.091e-05	0.0	0.00013319	3.425e-05	8.8e-07	680.28958579	693.75487547	717.27626383	1.97682456	0.25847549	-0.3291794
0.06259	26.91087	0.0006193	4.474e-05	1.11e-06	4.107e-05	0.0	0.00013376	3.442e-05	8.8e-07	680.36452356	693.77228657	717.23539792	1.96890683	0.2580059	-0.32914732
0.06269	26.94032	0.00061823	4.489e-05	1.12e-06	4.123e-05	0.0	0.00013434	3.459e-05	8.8e-07	680.43909549	693.78976938	717.19466617	1.96102245	0.25753591	-0.32911533
0.06279	26.96973	0.00061715	4.504e-05	1.13e-06	4.139e-05	0.0	0.00013492	3.476e-05	8.8e-07	680.51330441	693.80732208	717.15406795	1.95317329	0.25706549	-0.32908344
0.06289	26.99909	0.00061609	4.52e-05	1.14e-06	4.155e-05	0.0	0.0001355	3.492e-05	8.8e-07	680.58715277	693.82494312	717.11360269	1.94536673	0.25659458	-0.32905167
0.06299	27.0284	0.00061502	4.535e-05	1.15e-06	4.171e-05	0.0	0.00013607	3.509e-05	8.8e-07	680.66064309	693.8426309	717.07326982	1.93759914	0.25612324	-0.32902001
0.06309	27.05766	0.00061395	4.55e-05	1.16e-06	4.187e-05	0.0	0.00013665	3.526e-05	8.8e-07	680.73377812	693.86038371	717.03306874	1.92985909	0.25565161	-0.32898842
0.06319	27.08687	0.00061288	4.566e-05	1.17e-06	4.203e-05	0.0	0.00013723	3.543e-05	8.8e-07	680.80656038	693.8782	716.99299886	1.9221614	0.25517954	-0.32895696
0.06329	27.11603	0.00061182	4.581e-05	1.19e-06	4.219e-05	0.0	0.0001378	3.559e-05	8.8e-07	680.87899232	693.89607825	716.95305963	1.9145022	0.2547071	-0.3289256
0.06339	27.14514	0.00061076	4.596e-05	1.2e-06	4.235e-05	0.0	0.00013837	3.576e-05	8.8e-07	680.95107645	693.91401694	716.91325047	1.90687297	0.25423438	-0.32889433
0.06349	27.1742	0.00060969	4.611e-05	1.21e-06	4.251e-05	0.0	0.00013895	3.593e-05	8.8e-07	681.02281547	693.93201444	716.87357079	1.8992811	0.25376131	-0.32886317
0.06359	27.20321	0.00060863	4.627e-05	1.22e-06	4.267e-05	0.0	0.00013952	3.61e-05	8.8e-07	681.09421169	693.95006937	716.83402003	1.89172836	0.25328792	-0.32883212
0.06369	27.23217	0.00060757	4.642e-05	1.23e-06	4.283e-05	0.0	0.00014009	3.626e-05	8.8e-07	681.16526752	693.9681803	716.79459767	1.88421249	0.25281423	-0.32880117
0.06379	27.26108	0.00060652	4.657e-05	1.24e-06	4.299e-05	0.0	0.00014066	3.643e-05	8.8e-07	681.2359856	693.98634568	716.75530308	1.87672346	0.25234033	-0.3287703
0.06389	27.28994	0.00060546	4.672e-05	1.25e-06	4.314e-05	0.0	0.00014123	3.66e-05	8.8e-07	681.30636829	694.00456412	716.71613574	1.86927428	0.25186613	-0.32873954
0.06399	27.31875	0.0006044	4.687e-05	1.26e-06	4.33e-05	0.0	0.0001418	3.677e-05	8.8e-07	681.37641793	694.02283429	716.6770951	1.86186355	0.25139168	-0.3287089
0.06409	27.34751	0.00060335	4.702e-05	1.27e-06	4.346e-05	0.0	0.00014237	3.693e-05	8.8e-07	681.44613693	694.04115478	716.63818061	1.8544788	0.25091706	-0.32867833
0.06419	27.37622	0.0006023	4.717e-05	1.28e-06	4.361e-05	0.0	0.00014294	3.71e-05	8.8e-07	681.51552782	694.05952418	716.59939169	1.84713382	0.25044219	-0.32864787
0.06429	27.40488	0.00060125	4.732e-05	1.29e-06	4.377e-05	0.0	0.00014351	3.727e-05	8.8e-07	681.58459283	694.07794122	716.56072783	1.83982449	0.24996712	-0.32861751
0.06439	27.43349	0.0006002	4.746e-05	1.3e-06	4.392e-05	0.0	0.00014408	3.743e-05	8.8e-07	681.65333423	694.09640464	716.52218849	1.83254988	0.24949187	-0.32858726
0.06449	27.46205	0.00059915	4.761e-05	1.32e-06	4.408e-05	0.0	0.00014464	3.76e-05	8.8e-07	681.72175454	694.11491303	716.4837731	1.8253016	0.2490165	-0.32855708
0.06459	27.49056	0.0005981	4.776e-05	1.33e-06	4.423e-05	0.0	0.00014521	3.777e-05	8.8e-07	681.78985601	694.13346517	716.44548113	1.81809074	0.24854095	-0.32852701
0.06469	27.51902	0.00059706	4.791e-05	1.34e-06	4.439e-05	0.0	0.00014577	3.794e-05	8.8e-07	681.85764083	694.15205985	716.40731207	1.81091826	0.24806526	-0.32849705
0.06479	27.54742	0.00059601	4.806e-05	1.35e-06	4.454e-05	0.0	0.00014634	3.81e-05	8.8e-07	681.92511135	694.17069583	716.36926539	1.80376953	0.24758948	-0.32846715
0.06489	27.57578	0.00059497	4.82e-05	1.36e-06	4.47e-05	0.0	0.0001469	3.827e-05	8.8e-07	681.99226992	694.18937183	716.33134053	1.79665969	0.24711357	-0.32843738
0.06499	27.60409	0.00059393	4.835e-05	1.37e-06	4.485e-05	0.0	0.00014746	3.844e-05	8.8e-07	682.05911866	694.20808673	716.29353699	1.78958374	0.24663756	-0.3284077
0.06509	27.63234	0.00059289	4.85e-05	1.38e-06	4.5e-05	0.0	0.00014803	3.86e-05	8.8e-07	682.12565976	694.22683939	716.25585427	1.78254046	0.24616148	-0.32837811
0.06519	27.66055	0.00059186	4.864e-05	1.39e-06	4.516e-05	0.0	0.00014859	3.877e-05	8.8e-07	682.19189563	694.24562854	716.2182918	1.7755224	0.24568535	-0.3283486
0.06529	27.6887	0.00059082	4.879e-05	1.41e-06	4.531e-05	0.0	0.00014915	3.893e-05	8.8e-07	682.25782834	694.26445312	716.18084909	1.76854112	0.24520915	-0.3283192
0.06539	27.71681	0.00058979	4.893e-05	1.42e-06	4.546e-05	0.0	0.00014971	3.91e-05	8.8e-07	682.32346001	694.28331204	716.14352566	1.76159663	0.24473291	-0.3282899
0.06549	27.74486	0.00058875	4.908e-05	1.43e-06	4.561e-05	0.0	0.00015026	3.927e-05	8.8e-07	682.38879289	694.30220417	716.10632095	1.75467465	0.24425666	-0.32826067
0.06559	27.77286	0.00058772	4.922e-05	1.44e-06	4.576e-05	0.0	0.00015082	3.943e-05	8.8e-07	682.45382918	694.32112839	716.06923447	1.74778981	0.24378038	-0.32823155
0.06569	27.80082	0.00058669	4.936e-05	1.45e-06	4.591e-05	0.0	0.00015138	3.96e-05	8.8e-07	682.5185709	694.34008369	716.03226572	1.74093773	0.24330411	-0.32820253
0.06579	27.82872	0.00058567	4.951e-05	1.46e-06	4.606e-05	0.0	0.00015193	3.977e-05	8.8e-07	682.58302013	694.35906906	715.99541422	1.73411573	0.24282784	-0.32817359
0.06589	27.85657	0.00058464	4.965e-05	1.48e-06	4.621e-05	0.0	0.00015249	3.993e-05	8.8e-07	682.64717918	694.37808335	715.95867941	1.72731862	0.2423516	-0.32814473
0.06599	27.88436	0.00058362	4.979e-05	1.49e-06	4.636e-05	0.0	0.00015304	4.01e-05	8.8e-07	682.71104999	694.39712563	715.92206085	1.72055877	0.24187539	-0.32811598
0.06609	27.91211	0.0005826	4.994e-05	1.5e-06	4.651e-05	0.0	0.0001536	4.026e-05	8.8e-07	682.77463455	694.41619494	715.88555805	1.71383172	0.24139924	-0.32808733
0.06619	27.93981	0.00058157	5.008e-05	1.51e-06	4.666e-05	0.0	0.00015415	4.043e-05	8.8e-07	682.83793506	694.43529022	715.84917049	1.70712719	0.24092313	-0.32805874
0.06629	27.96745	0.00058056	5.022e-05	1.52e-06	4.681e-05	0.0	0.0001547	4.059e-05	8.8e-07	682.90095356	694.45441052	715.81289769	1.70045797	0.24044709	-0.32803026
0.06639	27.99505	0.00057954	5.036e-05	1.53e-06	4.696e-05	0.0	0.00015525	4.076e-05	8.8e-07	682.96369197	694.47355494	715.77673917	1.69382069	0.23997115	-0.32800187
0.06649	28.02259	0.00057852	5.05e-05	1.55e-06	4.711e-05	0.0	0.0001558	4.092e-05	8.8e-07	683.0261523	694.49272254	715.74069447	1.68720728	0.23949527	-0.32797356
0.06659	28.05008	0.00057751	5.064e-05	1.56e-06	4.725e-05	0.0	0.00015635	4.109e-05	8.8e-07	683.0883367	694.51191233	715.70476306	1.68062688	0.23901951	-0.32794534
0.06669	28.07752	0.0005765	5.078e-05	1.57e-06	4.74e-05	0.0	0.00015689	4.125e-05	8.8e-07	683.150247	694.53112348	715.6689445	1.6740781	0.23854387	-0.32791722
0.06679	28.10491	0.00057549	5.092e-05	1.58e-06	4.755e-05	0.0	0.00015744	4.142e-05	8.8e-07	683.21188513	694.55035512	715.63323833	1.66755939	0.23806836	-0.32788919
0.06689	28.13224	0.00057448	5.106e-05	1.59e-06	4.769e-05	0.0	0.00015799	4.158e-05	8.8e-07	683.2732532	694.5696063	715.59764403	1.66106326	0.23759296	-0.32786122
0.06699	28.15953	0.00057348	5.12e-05	1.61e-06	4.784e-05	0.0	0.00015853	4.175e-05	8.8e-07	683.33435307	694.5888762	715.56216117	1.65459941	0.23711771	-0.32783336
0.06709	28.18676	0.00057247	5.134e-05	1.62e-06	4.798e-05	0.0	0.00015908	4.191e-05	8.8e-07	683.39518658	694.60816401	715.52678928	1.64816958	0.23664264	-0.32780559
0.06719	28.21394	0.00057147	5.148e-05	1.63e-06	4.813e-05	0.0	0.00015962	4.208e-05	8.8e-07	683.45575571	694.62746886	715.49152789	1.64175983	0.23616769	-0.32777789
0.06729	28.24107	0.00057047	5.162e-05	1.64e-06	4.827e-05	0.0	0.00016016	4.224e-05	8.8e-07	683.51606239	694.64678991	715.45637653	1.63538373	0.23569294	-0.32775029
0.06739	28.26815	0.00056947	5.175e-05	1.66e-06	4.842e-05	0.0	0.0001607	4.241e-05	8.8e-07	683.57610843	694.66612642	715.42133475	1.62903725	0.23521839	-0.32772278
0.06749	28.29518	0.00056847	5.189e-05	1.67e-06	4.856e-05	0.0	0.00016124	4.257e-05	8.8e-07	683.63589563	694.68547759	715.38640212	1.6227168	0.23474402	-0.32769535
0.06759	28.32215	0.00056748	5.203e-05	1.68e-06	4.87e-05	0.0	0.00016178	4.273e-05	8.8e-07	683.69542603	694.70484258	715.35157814	1.61642081	0.23426982	-0.32766799
0.06769	28.34907	0.00056648	5.216e-05	1.69e-06	4.884e-05	0.0	0.00016232	4.29e-05	8.8e-07	683.75470133	694.72422068	715.31686238	1.61015789	0.23379587	-0.32764073
0.06779	28.37594	0.00056549	5.23e-05	1.7e-06	4.899e-05	0.0	0.00016286	4.306e-05	8.8e-07	683.81372329	694.74361117	715.28225443	1.60392387	0.23332216	-0.32761357
0.06789	28.40276	0.0005645	5.244e-05	1.72e-06	4.913e-05	0.0	0.00016339	4.323e-05	8.8e-07	683.87249385	694.76301325	715.24775378	1.59771056	0.23284862	-0.32758646
0.06799	28.42953	0.00056352	5.257e-05	1.73e-06	4.927e-05	0.0	0.00016393	4.339e-05	8.8e-07	683.93101479	694.7824262	715.21336002	1.59152796	0.23237534	-0.32755945
0.06809	28.45624	0.00056253	5.271e-05	1.74e-06	4.941e-05	0.0	0.00016446	4.355e-05	8.8e-07	683.98928777	694.80184936	715.17907271	1.58537673	0.23190235	-0.32753254
0.06819	28.4829	0.00056155	5.284e-05	1.75e-06	4.955e-05	0.0	0.00016499	4.371e-05	8.8e-07	684.04731464	694.821282	715.14489142	1.57924473	0.23142955	-0.32750568
0.06829	28.50951	0.00056057	5.297e-05	1.77e-06	4.969e-05	0.0	0.00016552	4.388e-05	8.8e-07	684.1050972	694.8407234	715.11081569	1.57314454	0.23095706	-0.32747893
0.06839	28.53606	0.00055959	5.311e-05	1.78e-06	4.983e-05	0.0	0.00016606	4.404e-05	8.8e-07	684.1626371	694.86017292	715.0768451	1.56707221	0.23048485	-0.32745226
0.06849	28.56257	0.00055861	5.324e-05	1.79e-06	4.997e-05	-0.0	0.00016658	4.42e-05	8.8e-07	684.21993602	694.87962991	715.04297925	1.56102446	0.2300129	-0.32742567
0.06859	28.58902	0.00055764	5.337e-05	1.8e-06	5.011e-05	0.0	0.00016711	4.436e-05	8.8e-07	684.27699586	694.89909365	715.00921764	1.55499964	0.22954121	-0.32739914
0.06869	28.61542	0.00055666	5.351e-05	1.82e-06	5.025e-05	0.0	0.00016764	4.453e-05	8.8e-07	684.33381817	694.91856355	714.9755599	1.54900608	0.22906986	-0.32737272
0.06879	28.64176	0.00055569	5.364e-05	1.83e-06	5.039e-05	-0.0	0.00016817	4.469e-05	8.8e-07	684.3904046	694.938039	714.94200561	1.54303955	0.22859884	-0.32734638
0.06889	28.66806	0.00055472	5.377e-05	1.84e-06	5.052e-05	0.0	0.00016869	4.485e-05	8.8e-07	684.44675696	694.95751932	714.90855432	1.53709261	0.22812805	-0.3273201
0.06899	28.6943	0.00055376	5.39e-05	1.86e-06	5.066e-05	-0.0	0.00016922	4.501e-05	8.8e-07	684.50287685	694.97700391	714.87520562	1.5311742	0.22765761	-0.32729391
0.06909	28.72049	0.00055279	5.403e-05	1.87e-06	5.08e-05	0.0	0.00016974	4.517e-05	8.8e-07	684.55876585	694.99649222	714.84195911	1.52528628	0.22718757	-0.32726781
0.06919	28.74662	0.00055183	5.416e-05	1.88e-06	5.093e-05	0.0	0.00017026	4.533e-05	8.8e-07	684.61442566	695.01598361	714.80881436	1.51941597	0.22671775	-0.32724177
0.06929	28.7727	0.00055087	5.429e-05	1.89e-06	5.107e-05	-0.0	0.00017078	4.55e-05	8.8e-07	684.66985793	695.03547751	714.77577095	1.51357558	0.22624834	-0.32721583
0.06939	28.79873	0.00054991	5.442e-05	1.91e-06	5.12e-05	0.0	0.0001713	4.566e-05	8.8e-07	684.7250642	695.05497337	714.74282849	1.50776165	0.2257793	-0.32718996
0.06949	28.82471	0.00054895	5.455e-05	1.92e-06	5.134e-05	0.0	0.00017182	4.582e-05	8.8e-07	684.78004606	695.07447063	714.70998657	1.50196706	0.22531054	-0.32716416
0.06959	28.85063	0.000548	5.468e-05	1.93e-06	5.147e-05	-0.0	0.00017234	4.598e-05	8.8e-07	684.8348052	695.09396871	714.67724477	1.49620135	0.22484219	-0.32713845
0.06969	28.8765	0.00054705	5.481e-05	1.95e-06	5.161e-05	0.0	0.00017286	4.614e-05	8.8e-07	684.8893431	695.1134671	714.6446027	1.49046168	0.22437424	-0.32711283
0.06979	28.90232	0.0005461	5.494e-05	1.96e-06	5.174e-05	0.0	0.00017337	4.63e-05	8.8e-07	684.94366127	695.13296528	714.61205998	1.48474629	0.22390666	-0.32708728
0.06989	28.92808	0.00054515	5.506e-05	1.97e-06	5.187e-05	-0.0	0.00017389	4.646e-05	8.8e-07	684.99776141	695.15246269	714.57961616	1.47904922	0.22343936	-0.32706179
0.06999	28.95379	0.0005442	5.519e-05	1.99e-06	5.201e-05	0.0	0.0001744	4.662e-05	8.8e-07	685.05164497	695.17195884	714.54727088	1.47338245	0.22297255	-0.32703639
0.07009	28.97945	0.00054326	5.532e-05	2e-06	5.214e-05	0.0	0.00017491	4.678e-05	8.8e-07	685.1053134	695.19145325	714.51502376	1.46774092	0.22250616	-0.32701108
0.07019	29.00505	0.00054232	5.544e-05	2.01e-06	5.227e-05	-0.0	0.00017542	4.694e-05	8.8e-07	685.15876834	695.21094539	714.48287437	1.46211722	0.22204007	-0.32698582
0.07029	29.0306	0.00054138	5.557e-05	2.02e-06	5.24e-05	0.0	0.00017593	4.71e-05	8.8e-07	685.21201126	695.23043479	714.45082234	1.45652009	0.22157443	-0.32696065
0.07039	29.05609	0.00054044	5.569e-05	2.04e-06	5.253e-05	0.0	0.00017644	4.726e-05	8.8e-07	685.26504356	695.24992099	714.4188673	1.45095104	0.22110929	-0.32693557
0.07049	29.08153	0.0005395	5.582e-05	2.05e-06	5.266e-05	-0.0	0.00017695	4.741e-05	8.8e-07	685.3178668	695.2694035	714.38700884	1.44539831	0.22064443	-0.32691054
0.07059	29.10692	0.00053857	5.594e-05	2.06e-06	5.279e-05	0.0	0.00017746	4.757e-05	8.8e-07	685.37048247	695.28888186	714.35524658	1.43987279	0.22018007	-0.3268856
0.07069	29.13226	0.00053764	5.607e-05	2.08e-06	5.292e-05	0.0	0.00017796	4.773e-05	8.8e-07	685.42289193	695.30835565	714.32358015	1.43437288	0.21971619	-0.32686074
0.07079	29.15754	0.00053671	5.619e-05	2.09e-06	5.305e-05	-0.0	0.00017847	4.789e-05	8.8e-07	685.47509665	695.32782441	714.29200918	1.42888989	0.21925263	-0.32683593
0.07089	29.18276	0.00053579	5.632e-05	2.1e-06	5.318e-05	0.0	0.00017897	4.805e-05	8.8e-07	685.52709815	695.34728768	714.26053326	1.42343432	0.2187896	-0.32681122
0.07099	29.20794	0.00053486	5.644e-05	2.12e-06	5.331e-05	0.0	0.00017947	4.82e-05	8.8e-07	685.57889775	695.36674508	714.22915204	1.41800274	0.21832704	-0.32678658
0.07109	29.23305	0.00053394	5.656e-05	2.13e-06	5.344e-05	-0.0	0.00017997	4.836e-05	8.8e-07	685.63049684	695.38619618	714.19786516	1.4125889	0.21786483	-0.32676201
0.07119	29.25812	0.00053302	5.668e-05	2.14e-06	5.356e-05	0.0	0.00018047	4.852e-05	8.8e-07	685.68189696	695.40564053	714.16667221	1.40720095	0.21740315	-0.32673751
0.07129	29.28313	0.0005321	5.681e-05	2.16e-06	5.369e-05	0.0	0.00018097	4.868e-05	8.8e-07	685.73309936	695.42507777	714.13557286	1.40183698	0.21694197	-0.3267131
0.07139	29.30808	0.00053119	5.693e-05	2.17e-06	5.382e-05	-0.0	0.00018147	4.883e-05	8.8e-07	685.78410541	695.44450752	714.10456675	1.39649377	0.21648123	-0.32668875
0.07149	29.33298	0.00053027	5.705e-05	2.18e-06	5.394e-05	0.0	0.00018196	4.899e-05	8.8e-07	685.83491661	695.46392933	714.07365346	1.39116956	0.2160209	-0.32666446
0.07159	29.35783	0.00052936	5.717e-05	2.2e-06	5.407e-05	-0.0	0.00018246	4.915e-05	8.8e-07	685.88553421	695.48334286	714.04283268	1.38587203	0.21556114	-0.32664027
0.07169	29.38262	0.00052846	5.729e-05	2.21e-06	5.419e-05	-0.0	0.00018295	4.93e-05	8.8e-07	685.93595951	695.50274775	714.01210405	1.38059647	0.21510188	-0.32661614
0.07179	29.40736	0.00052755	5.741e-05	2.23e-06	5.432e-05	0.0	0.00018344	4.946e-05	8.8e-07	685.98619399	695.5221436	713.98146718	1.37533666	0.21464297	-0.32659207
0.07189	29.43204	0.00052665	5.753e-05	2.24e-06	5.444e-05	-0.0	0.00018393	4.961e-05	8.8e-07	686.03623888	695.54153006	713.95092173	1.37010437	0.21418469	-0.32656809
0.07199	29.45667	0.00052574	5.765e-05	2.25e-06	5.457e-05	-0.0	0.00018442	4.977e-05	8.8e-07	686.08609543	695.56090681	713.92046737	1.36489429	0.21372692	-0.32654418
0.07209	29.48125	0.00052484	5.777e-05	2.27e-06	5.469e-05	0.0	0.00018491	4.992e-05	8.8e-07	686.13576509	695.58027345	713.8901037	1.35969944	0.21326952	-0.32652033
0.07219	29.50577	0.00052395	5.788e-05	2.28e-06	5.481e-05	-0.0	0.0001854	5.008e-05	8.8e-07	686.18524909	695.59962968	713.8598304	1.35453055	0.21281274	-0.32649656
0.07229	29.53023	0.00052305	5.8e-05	2.29e-06	5.493e-05	-0.0	0.00018589	5.023e-05	8.8e-07	686.23454862	695.61897517	713.82964714	1.34938468	0.21235651	-0.32647286
0.07239	29.55464	0.00052216	5.812e-05	2.31e-06	5.506e-05	0.0	0.00018637	5.039e-05	8.8e-07	686.2836651	695.63830956	713.79955353	1.34425371	0.21190066	-0.32644922
0.07249	29.57899	0.00052127	5.824e-05	2.32e-06	5.518e-05	-0.0	0.00018685	5.054e-05	8.8e-07	686.33259974	695.65763255	713.76954925	1.33914717	0.21144541	-0.32642566
0.07259	29.60329	0.00052038	5.835e-05	2.33e-06	5.53e-05	-0.0	0.00018734	5.07e-05	8.8e-07	686.3813537	695.67694385	713.73963397	1.33406428	0.21099077	-0.32640218
0.07269	29.62753	0.0005195	5.847e-05	2.35e-06	5.542e-05	0.0	0.00018782	5.085e-05	8.8e-07	686.42992836	695.69624311	713.70980733	1.32899593	0.2105365	-0.32637874
0.07279	29.65172	0.00051861	5.859e-05	2.36e-06	5.554e-05	-0.0	0.0001883	5.1e-05	8.8e-07	686.47832491	695.71553005	713.68006898	1.32395089	0.21008284	-0.32635539
0.07289	29.67586	0.00051773	5.87e-05	2.38e-06	5.566e-05	-0.0	0.00018878	5.116e-05	8.8e-07	686.52654449	695.73480439	713.65041863	1.31892976	0.20962981	-0.32633212
0.07299	29.69993	0.00051685	5.882e-05	2.39e-06	5.578e-05	0.0	0.00018925	5.131e-05	8.8e-07	686.57458843	695.75406581	713.6208559	1.31392266	0.20917716	-0.32630889
0.07309	29.72396	0.00051598	5.893e-05	2.4e-06	5.59e-05	-0.0	0.00018973	5.146e-05	8.8e-07	686.62245791	695.77331404	713.59138046	1.3089384	0.20872512	-0.32628575
0.07319	29.74792	0.0005151	5.904e-05	2.42e-06	5.602e-05	-0.0	0.00019021	5.161e-05	8.8e-07	686.67015402	695.79254882	713.56199202	1.30397785	0.20827374	-0.32626268
0.07329	29.77183	0.00051423	5.916e-05	2.43e-06	5.613e-05	0.0	0.00019068	5.177e-05	8.8e-07	686.71767808	695.81176985	713.53269021	1.29903093	0.20782274	-0.32623966
0.07339	29.79569	0.00051336	5.927e-05	2.45e-06	5.625e-05	-0.0	0.00019115	5.192e-05	8.8e-07	686.76503124	695.83097688	713.50347471	1.29410649	0.20737238	-0.32621671
0.07349	29.81949	0.0005125	5.938e-05	2.46e-06	5.637e-05	-0.0	0.00019162	5.207e-05	8.8e-07	686.81221456	695.85016965	713.47434522	1.28920532	0.20692268	-0.32619385
0.07359	29.84323	0.00051163	5.95e-05	2.47e-06	5.649e-05	0.0	0.00019209	5.222e-05	8.8e-07	686.85922933	695.86934789	713.44530139	1.28431752	0.20647337	-0.32617103
0.07369	29.86692	0.00051077	5.961e-05	2.49e-06	5.66e-05	-0.0	0.00019256	5.237e-05	8.8e-07	686.90607667	695.88851136	713.41634289	1.27945195	0.20602471	-0.32614829
0.07379	29.89055	0.00050991	5.972e-05	2.5e-06	5.672e-05	-0.0	0.00019303	5.252e-05	8.8e-07	686.95275763	695.90765983	713.38746944	1.27460901	0.20557672	-0.32612563
0.07389	29.91413	0.00050905	5.983e-05	2.51e-06	5.683e-05	0.0	0.0001935	5.267e-05	8.8e-07	686.99927345	695.92679303	713.35868069	1.26977916	0.20512913	-0.32610301
0.07399	29.93765	0.0005082	5.994e-05	2.53e-06	5.695e-05	-0.0	0.00019396	5.282e-05	8.8e-07	687.04562523	695.94591074	713.32997632	1.26497165	0.20468221	-0.32608047
0.07409	29.96111	0.00050735	6.005e-05	2.54e-06	5.706e-05	-0.0	0.00019442	5.297e-05	8.8e-07	687.091814	695.96501275	713.30135604	1.2601858	0.20423596	-0.32605801
0.07419	29.98452	0.0005065	6.016e-05	2.56e-06	5.718e-05	0.0	0.00019489	5.312e-05	8.8e-07	687.13784099	695.9840988	713.27281952	1.2554126	0.20379011	-0.32603558
0.07429	30.00787	0.00050565	6.027e-05	2.57e-06	5.729e-05	-0.0	0.00019535	5.327e-05	8.8e-07	687.18370724	696.00316869	713.24436644	1.25066251	0.20334498	-0.32601324
0.07439	30.03116	0.0005048	6.038e-05	2.58e-06	5.74e-05	-0.0	0.00019581	5.342e-05	8.8e-07	687.22941376	696.02222221	713.21599653	1.2459326	0.20290049	-0.32599097
0.07449	30.0544	0.00050396	6.049e-05	2.6e-06	5.751e-05	0.0	0.00019627	5.357e-05	8.8e-07	687.27496178	696.04125913	713.18770944	1.24121506	0.20245641	-0.32596875
0.07459	30.07758	0.00050312	6.06e-05	2.61e-06	5.763e-05	-0.0	0.00019672	5.372e-05	8.8e-07	687.32035229	696.06027926	713.15950487	1.23652146	0.2020131	-0.3259466
0.07469	30.1007	0.00050228	6.071e-05	2.63e-06	5.774e-05	-0.0	0.00019718	5.387e-05	8.8e-07	687.36558629	696.07928241	713.13138255	1.23184639	0.2015704	-0.32592453
0.07479	30.12377	0.00050145	6.082e-05	2.64e-06	5.785e-05	0.0	0.00019763	5.402e-05	8.8e-07	687.41066499	696.09826835	713.10334213	1.22718421	0.20112813	-0.3259025
0.07489	30.14678	0.00050061	6.092e-05	2.65e-06	5.796e-05	-0.0	0.00019809	5.416e-05	8.8e-07	687.45558932	696.11723691	713.07538334	1.22254553	0.20068666	-0.32588055
0.07499	30.16973	0.00049978	6.103e-05	2.67e-06	5.807e-05	-0.0	0.00019854	5.431e-05	8.8e-07	687.50036029	696.13618791	713.04750588	1.2179227	0.20024572	-0.32585865
0.07509	30.19263	0.00049895	6.114e-05	2.68e-06	5.818e-05	0.0	0.00019899	5.446e-05	8.8e-07	687.54497908	696.15512114	713.01970943	1.21331664	0.19980536	-0.32583682
0.07519	30.21547	0.00049813	6.124e-05	2.7e-06	5.829e-05	0.0	0.00019944	5.46e-05	8.8e-07	687.58944659	696.17403645	712.99199372	1.20873173	0.19936573	-0.32581506
0.07529	30.23825	0.0004973	6.135e-05	2.71e-06	5.84e-05	-0.0	0.00019989	5.475e-05	8.8e-07	687.63376382	696.19293366	712.96435845	1.20415978	0.19892656	-0.32579335
0.07539	30.26098	0.00049648	6.145e-05	2.73e-06	5.851e-05	0.0	0.00020034	5.49e-05	8.8e-07	687.67793189	696.21181258	712.9368033	1.19960924	0.19848815	-0.32577172
0.07549	30.28364	0.00049566	6.156e-05	2.74e-06	5.861e-05	0.0	0.00020078	5.504e-05	8.8e-07	687.7219517	696.23067306	712.90932802	1.19507716	0.1980504	-0.32575015
0.07559	30.30625	0.00049485	6.166e-05	2.75e-06	5.872e-05	-0.0	0.00020123	5.519e-05	8.8e-07	687.76582426	696.24951493	712.8819323	1.19055771	0.19761311	-0.32572863
0.07569	30.3288	0.00049403	6.177e-05	2.77e-06	5.883e-05	0.0	0.00020167	5.533e-05	8.8e-07	687.80955062	696.26833804	712.85461585	1.18605838	0.19717655	-0.32570718
0.07579	30.3513	0.00049322	6.187e-05	2.78e-06	5.894e-05	0.0	0.00020211	5.548e-05	8.8e-07	687.85313165	696.28714223	712.82737839	1.18157894	0.19674073	-0.3256858
0.07589	30.37374	0.00049241	6.197e-05	2.8e-06	5.904e-05	-0.0	0.00020255	5.562e-05	8.8e-07	687.89656839	696.30592735	712.80021964	1.17711104	0.19630535	-0.32566446
0.07599	30.39612	0.00049161	6.208e-05	2.81e-06	5.915e-05	0.0	0.00020299	5.577e-05	8.8e-07	687.93986183	696.32469325	712.77313929	1.17266281	0.1958707	-0.32564319
0.07609	30.41844	0.0004908	6.218e-05	2.82e-06	5.925e-05	0.0	0.00020343	5.591e-05	8.8e-07	687.9830128	696.3434398	712.74613711	1.16823422	0.1954368	-0.325622
0.07619	30.4407	0.00049	6.228e-05	2.84e-06	5.936e-05	-0.0	0.00020386	5.606e-05	8.8e-07	688.02602239	696.36216685	712.71921276	1.16381603	0.1950033	-0.32560084
0.07629	30.46291	0.0004892	6.238e-05	2.85e-06	5.946e-05	0.0	0.0002043	5.62e-05	8.8e-07	688.06889147	696.38087426	712.692366	1.15942003	0.19457066	-0.32557977
0.07639	30.48505	0.00048841	6.248e-05	2.87e-06	5.957e-05	0.0	0.00020473	5.634e-05	8.8e-07	688.11162092	696.39956191	712.66559656	1.15503927	0.19413862	-0.32555875
0.07649	30.50714	0.00048761	6.258e-05	2.88e-06	5.967e-05	-0.0	0.00020517	5.649e-05	8.8e-07	688.1542118	696.41822966	712.63890412	1.15067261	0.19370714	-0.32553778
0.07659	30.52917	0.00048682	6.268e-05	2.9e-06	5.977e-05	-0.0	0.0002056	5.663e-05	8.8e-07	688.19666493	696.43687739	712.61228845	1.14632619	0.19327647	-0.32551689
0.07669	30.55115	0.00048603	6.278e-05	2.91e-06	5.988e-05	0.0	0.00020603	5.677e-05	8.8e-07	688.23898122	696.45550498	712.58574928	1.14199145	0.19284627	-0.32549604
0.07679	30.57306	0.00048525	6.288e-05	2.92e-06	5.998e-05	-0.0	0.00020646	5.691e-05	8.8e-07	688.28116165	696.47411231	712.55928629	1.13767604	0.19241685	-0.32547526
0.07689	30.59491	0.00048446	6.298e-05	2.94e-06	6.008e-05	-0.0	0.00020688	5.706e-05	8.8e-07	688.32320702	696.49269927	712.53289927	1.13337856	0.19198818	-0.32545455
0.07699	30.61671	0.00048368	6.308e-05	2.95e-06	6.018e-05	0.0	0.00020731	5.72e-05	8.8e-07	688.36511829	696.51126574	712.50658792	1.12909203	0.19155996	-0.32543388
0.07709	30.63845	0.0004829	6.318e-05	2.97e-06	6.028e-05	-0.0	0.00020773	5.734e-05	8.8e-07	688.40689635	696.52981161	712.48035197	1.12482423	0.19113252	-0.32541327
0.07719	30.66013	0.00048212	6.328e-05	2.98e-06	6.038e-05	-0.0	0.00020816	5.748e-05	8.8e-07	688.44854199	696.54833679	712.45419118	1.1205744	0.19070584	-0.32539274
0.07729	30.68175	0.00048135	6.338e-05	3e-06	6.048e-05	0.0	0.00020858	5.762e-05	8.8e-07	688.49005621	696.56684117	712.42810526	1.11633468	0.19027959	-0.32537224
0.07739	30.70331	0.00048058	6.347e-05	3.01e-06	6.058e-05	0.0	0.000209	5.776e-05	8.8e-07	688.53143979	696.58532464	712.40209396	1.11211583	0.18985424	-0.32535182
0.07749	30.72481	0.00047981	6.357e-05	3.02e-06	6.068e-05	-0.0	0.00020942	5.79e-05	8.8e-07	688.57269357	696.60378713	712.37615704	1.10790803	0.18942938	-0.32533145
0.07759	30.74625	0.00047904	6.367e-05	3.04e-06	6.078e-05	0.0	0.00020984	5.804e-05	8.8e-07	688.6138185	696.62222852	712.3502942	1.10371915	0.18900534	-0.32531114
0.07769	30.76764	0.00047828	6.376e-05	3.05e-06	6.088e-05	0.0	0.00021025	5.818e-05	8.8e-07	688.65481533	696.64064874	712.32450521	1.09954655	0.18858202	-0.3252909
0.07779	30.78896	0.00047752	6.386e-05	3.07e-06	6.098e-05	-0.0	0.00021067	5.832e-05	8.8e-07	688.69568494	696.6590477	712.29878982	1.09538464	0.18815918	-0.3252707
0.07789	30.81022	0.00047676	6.395e-05	3.08e-06	6.108e-05	0.0	0.00021108	5.845e-05	8.8e-07	688.7364282	696.6774253	712.27314775	1.09124072	0.18773714	-0.32525056
0.07799	30.83143	0.000476	6.405e-05	3.1e-06	6.117e-05	0.0	0.00021149	5.859e-05	8.8e-07	688.77704581	696.69578149	712.24757878	1.08711375	0.18731588	-0.32523049
0.07809	30.85257	0.00047524	6.414e-05	3.11e-06	6.127e-05	-0.0	0.0002119	5.873e-05	8.8e-07	688.81753877	696.71411616	712.22208262	1.08299662	0.18689507	-0.32521046
0.07819	30.87366	0.00047449	6.424e-05	3.12e-06	6.137e-05	-0.0	0.00021231	5.887e-05	8.8e-07	688.85790777	696.73242925	712.19665905	1.07889937	0.18647518	-0.3251905
0.07829	30.89468	0.00047374	6.433e-05	3.14e-06	6.146e-05	0.0	0.00021272	5.901e-05	8.8e-07	688.89815363	696.75072069	712.17130782	1.07481245	0.18605577	-0.32517058
0.07839	30.91565	0.000473	6.442e-05	3.15e-06	6.156e-05	-0.0	0.00021313	5.914e-05	8.8e-07	688.93827723	696.76899041	712.14602865	1.07074247	0.18563716	-0.32515073
0.07849	30.93655	0.00047225	6.452e-05	3.17e-06	6.165e-05	-0.0	0.00021354	5.928e-05	8.8e-07	688.97827925	696.78723834	712.12082135	1.06669024	0.18521939	-0.32513095
0.07859	30.9574	0.00047151	6.461e-05	3.18e-06	6.175e-05	0.0	0.00021394	5.941e-05	8.8e-07	689.0181606	696.80546441	712.09568562	1.06264607	0.18480201	-0.3251112
0.07869	30.97818	0.00047077	6.47e-05	3.2e-06	6.184e-05	-0.0	0.00021434	5.955e-05	8.8e-07	689.05792201	696.82366857	712.07062124	1.05862179	0.18438558	-0.32509152
0.07879	30.99891	0.00047004	6.479e-05	3.21e-06	6.193e-05	-0.0	0.00021474	5.969e-05	8.8e-07	689.09756421	696.84185076	712.045628	1.05460763	0.18396965	-0.32507189
0.07889	31.01957	0.0004693	6.488e-05	3.22e-06	6.203e-05	0.0	0.00021515	5.982e-05	8.8e-07	689.13708811	696.86001092	712.02070559	1.05061108	0.18355458	-0.32505232
0.07899	31.04017	0.00046857	6.497e-05	3.24e-06	6.212e-05	0.0	0.00021554	5.996e-05	8.8e-07	689.17649434	696.87814899	711.99585384	1.04662955	0.18314026	-0.32503281
0.07909	31.06071	0.00046784	6.506e-05	3.25e-06	6.221e-05	-0.0	0.00021594	6.009e-05	8.8e-07	689.21578374	696.89626493	711.97107247	1.04265735	0.18272641	-0.32501334
0.07919	31.08119	0.00046711	6.515e-05	3.27e-06	6.23e-05	0.0	0.00021634	6.022e-05	8.8e-07	689.25495708	696.91435868	711.94636125	1.03870299	0.18231345	-0.32499394
0.07929	31.10161	0.00046639	6.524e-05	3.28e-06	6.24e-05	0.0	0.00021673	6.036e-05	8.8e-07	689.29401502	696.93243021	711.92171997	1.03476063	0.18190111	-0.32497459
0.07939	31.12197	0.00046567	6.533e-05	3.3e-06	6.249e-05	-0.0	0.00021713	6.049e-05	8.8e-07	689.33295845	696.95047946	711.89714836	1.03083291	0.18148951	-0.32495529
0.07949	31.14227	0.00046495	6.542e-05	3.31e-06	6.258e-05	-0.0	0.00021752	6.062e-05	8.8e-07	689.37178799	696.96850639	711.87264622	1.02692096	0.18107873	-0.32493606
0.07959	31.16251	0.00046423	6.551e-05	3.32e-06	6.267e-05	0.0	0.00021791	6.076e-05	8.8e-07	689.41050443	696.98651097	711.8482133	1.02301808	0.18066843	-0.32491686
0.07969	31.18268	0.00046352	6.56e-05	3.34e-06	6.276e-05	-0.0	0.0002183	6.089e-05	8.8e-07	689.44910853	697.00449316	711.82384936	1.01913222	0.18025901	-0.32489773
0.07979	31.2028	0.00046281	6.569e-05	3.35e-06	6.285e-05	-0.0	0.00021869	6.102e-05	8.8e-07	689.48760092	697.02245292	711.79955422	1.01525791	0.17985021	-0.32487865
0.07989	31.22285	0.0004621	6.577e-05	3.37e-06	6.294e-05	0.0	0.00021907	6.115e-05	8.8e-07	689.52598246	697.04039022	711.77532759	1.01139833	0.1794422	-0.32485963
0.07999	31.24284	0.00046139	6.586e-05	3.38e-06	6.302e-05	0.0	0.00021946	6.128e-05	8.8e-07	689.56425374	697.05830503	711.75116929	1.00755377	0.179035	-0.32484067
0.08009	31.26277	0.00046069	6.595e-05	3.4e-06	6.311e-05	-0.0	0.00021984	6.141e-05	8.8e-07	689.60241555	697.07619733	711.72707908	1.00371748	0.17862825	-0.32482174
0.08019	31.28264	0.00045999	6.603e-05	3.41e-06	6.32e-05	0.0	0.00022023	6.155e-05	8.8e-07	689.64046859	697.09406709	711.70305673	0.9998989	0.17822247	-0.32480288
0.08029	31.30244	0.00045929	6.612e-05	3.42e-06	6.329e-05	0.0	0.00022061	6.168e-05	8.8e-07	689.6784135	697.11191428	711.67910204	0.99608978	0.17781722	-0.32478406
0.08039	31.32218	0.00045859	6.621e-05	3.44e-06	6.337e-05	-0.0	0.00022099	6.181e-05	8.8e-07	689.71625109	697.12973888	711.65521476	0.99229608	0.17741282	-0.3247653
0.08049	31.34186	0.0004579	6.629e-05	3.45e-06	6.346e-05	-0.0	0.00022136	6.193e-05	8.8e-07	689.75398193	697.14754088	711.63139471	0.98851747	0.17700928	-0.32474661
0.08059	31.36148	0.00045721	6.638e-05	3.47e-06	6.355e-05	0.0	0.00022174	6.206e-05	8.8e-07	689.79160681	697.16532025	711.60764163	0.98474593	0.17660613	-0.32472794
0.08069	31.38104	0.00045652	6.646e-05	3.48e-06	6.363e-05	0.0	0.00022212	6.219e-05	8.8e-07	689.82912637	697.18307699	711.58395532	0.98099249	0.17620402	-0.32470935
0.08079	31.40053	0.00045583	6.654e-05	3.5e-06	6.372e-05	-0.0	0.00022249	6.232e-05	8.8e-07	689.86654126	697.20081108	711.56033558	0.97724739	0.1758024	-0.3246908
0.08089	31.41996	0.00045515	6.663e-05	3.51e-06	6.38e-05	0.0	0.00022286	6.245e-05	8.8e-07	689.90385224	697.21852251	711.53678217	0.97351717	0.17540163	-0.3246723
0.08099	31.43932	0.00045447	6.671e-05	3.52e-06	6.389e-05	0.0	0.00022324	6.258e-05	8.8e-07	689.94105986	697.23621127	711.51329492	0.96980157	0.17500173	-0.32465387
0.08109	31.45863	0.00045379	6.679e-05	3.54e-06	6.397e-05	-0.0	0.00022361	6.27e-05	8.8e-07	689.97816493	697.25387735	711.48987355	0.96609367	0.17460228	-0.32463546
0.08119	31.47787	0.00045311	6.688e-05	3.55e-06	6.405e-05	-0.0	0.00022398	6.283e-05	8.8e-07	690.01516799	697.27152075	711.46651791	0.96240258	0.17420384	-0.32461713
0.08129	31.49705	0.00045244	6.696e-05	3.57e-06	6.414e-05	0.0	0.00022434	6.296e-05	8.8e-07	690.05206977	697.28914146	711.44322777	0.95871888	0.17380585	-0.32459883
0.08139	31.51616	0.00045177	6.704e-05	3.58e-06	6.422e-05	-0.0	0.00022471	6.308e-05	8.8e-07	690.08887091	697.30673949	711.42000291	0.95505177	0.17340885	-0.3245806
0.08149	31.53521	0.0004511	6.712e-05	3.59e-06	6.43e-05	-0.0	0.00022507	6.321e-05	8.8e-07	690.125572	697.32431484	711.39684316	0.95139325	0.17301239	-0.32456241
0.08159	31.5542	0.00045044	6.72e-05	3.61e-06	6.438e-05	0.0	0.00022544	6.333e-05	8.8e-07	690.16217381	697.34186751	711.37374827	0.94774863	0.17261678	-0.32454427
0.08169	31.57312	0.00044977	6.728e-05	3.62e-06	6.446e-05	0.0	0.0002258	6.346e-05	8.8e-07	690.19867682	697.3593975	711.35071807	0.94411873	0.1722221	-0.3245262
0.08179	31.59198	0.00044911	6.736e-05	3.64e-06	6.455e-05	-0.0	0.00022616	6.358e-05	8.8e-07	690.23508183	697.37690482	711.32775233	0.94049545	0.17182783	-0.32450815
0.08189	31.61078	0.00044846	6.744e-05	3.65e-06	6.463e-05	-0.0	0.00022652	6.371e-05	8.8e-07	690.27138937	697.39438948	711.30485088	0.93688855	0.17143459	-0.32449018
0.08199	31.62951	0.0004478	6.752e-05	3.66e-06	6.471e-05	0.0	0.00022688	6.383e-05	8.8e-07	690.3076001	697.41185149	711.28201349	0.93328834	0.17104179	-0.32447223
0.08209	31.64818	0.00044715	6.76e-05	3.68e-06	6.479e-05	0.0	0.00022723	6.395e-05	8.8e-07	690.34371466	697.42929086	711.25923997	0.92970455	0.17065004	-0.32445436
0.08219	31.66678	0.0004465	6.768e-05	3.69e-06	6.487e-05	-0.0	0.00022759	6.408e-05	8.8e-07	690.37973361	697.44670761	711.23653015	0.92612855	0.17025881	-0.32443652
0.08229	31.68532	0.00044585	6.776e-05	3.71e-06	6.495e-05	0.0	0.00022794	6.42e-05	8.8e-07	690.41565768	697.46410175	711.21388378	0.92256624	0.16986846	-0.32441873
0.08239	31.70379	0.00044521	6.783e-05	3.72e-06	6.502e-05	0.0	0.00022829	6.432e-05	8.8e-07	690.45148733	697.4814733	711.19130072	0.9190161	0.16947893	-0.324401
0.08249	31.7222	0.00044456	6.791e-05	3.73e-06	6.51e-05	-0.0	0.00022864	6.444e-05	8.8e-07	690.48722336	697.49882228	711.16878072	0.91547507	0.16909001	-0.32438332
0.08259	31.74054	0.00044392	6.799e-05	3.75e-06	6.518e-05	-0.0	0.00022899	6.457e-05	8.8e-07	690.52286621	697.51614871	711.14632365	0.91194833	0.16870205	-0.32436569
0.08269	31.75882	0.00044329	6.807e-05	3.76e-06	6.526e-05	0.0	0.00022934	6.469e-05	8.8e-07	690.55841659	697.53345261	711.12392926	0.90842797	0.16831453	-0.32434809
0.08279	31.77704	0.00044265	6.814e-05	3.78e-06	6.533e-05	0.0	0.00022969	6.481e-05	8.8e-07	690.59387505	697.55073401	711.10159739	0.90492378	0.16792811	-0.32433056
0.08289	31.79518	0.00044202	6.822e-05	3.79e-06	6.541e-05	-0.0	0.00023003	6.493e-05	8.8e-07	690.62924219	697.56799294	711.07932785	0.90142606	0.16754215	-0.32431307
0.08299	31.81327	0.00044139	6.829e-05	3.8e-06	6.549e-05	0.0	0.00023038	6.505e-05	8.8e-07	690.66451864	697.58522942	711.05712044	0.89794292	0.1671572	-0.32429563
0.08309	31.83128	0.00044076	6.837e-05	3.82e-06	6.556e-05	0.0	0.00023072	6.517e-05	8.8e-07	690.69970491	697.60244348	711.03497499	0.89446751	0.1667728	-0.32427824
0.08319	31.84924	0.00044014	6.844e-05	3.83e-06	6.564e-05	-0.0	0.00023106	6.529e-05	8.8e-07	690.73480171	697.61963516	711.01289129	0.89100517	0.16638932	-0.3242609
0.08329	31.86712	0.00043952	6.852e-05	3.85e-06	6.571e-05	-0.0	0.0002314	6.541e-05	8.8e-07	690.76980947	697.63680448	710.9908692	0.88755215	0.16600652	-0.3242436
0.08339	31.88494	0.0004389	6.859e-05	3.86e-06	6.579e-05	0.0	0.00023174	6.552e-05	8.8e-07	690.80472895	697.65395149	710.96890847	0.88411052	0.16562455	-0.32422635
0.08349	31.90269	0.00043828	6.867e-05	3.87e-06	6.586e-05	0.0	0.00023207	6.564e-05	8.8e-07	690.83956054	697.67107622	710.94700898	0.88068223	0.16524355	-0.32420917
0.08359	31.92038	0.00043767	6.874e-05	3.89e-06	6.594e-05	-0.0	0.00023241	6.576e-05	8.8e-07	690.87430499	697.68817871	710.92517051	0.87725939	0.16486296	-0.32419201
0.08369	31.938	0.00043706	6.881e-05	3.9e-06	6.601e-05	-0.0	0.00023274	6.588e-05	8.8e-07	690.90896272	697.70525899	710.9033929	0.87385135	0.16448347	-0.32417492
0.08379	31.95556	0.00043645	6.889e-05	3.91e-06	6.608e-05	0.0	0.00023308	6.599e-05	8.8e-07	690.94353442	697.72231711	710.88167596	0.87044877	0.16410439	-0.32415785
0.08389	31.97304	0.00043584	6.896e-05	3.93e-06	6.616e-05	0.0	0.00023341	6.611e-05	8.8e-07	690.97802057	697.73935312	710.86001952	0.86706154	0.16372648	-0.32414086
0.08399	31.99046	0.00043524	6.903e-05	3.94e-06	6.623e-05	-0.0	0.00023374	6.622e-05	8.8e-07	691.01242176	697.75636705	710.8384234	0.86367936	0.16334896	-0.32412389
0.08409	32.00782	0.00043464	6.91e-05	3.96e-06	6.63e-05	-0.0	0.00023407	6.634e-05	8.8e-07	691.04673858	697.77335896	710.81688743	0.86031229	0.16297261	-0.32410698
0.08419	32.0251	0.00043404	6.917e-05	3.97e-06	6.637e-05	0.0	0.00023439	6.646e-05	8.8e-07	691.08097152	697.79032889	710.79541144	0.85695117	0.16259673	-0.32409011
0.08429	32.04232	0.00043345	6.924e-05	3.98e-06	6.644e-05	-0.0	0.00023472	6.657e-05	8.8e-07	691.11512123	697.8072769	710.77399523	0.85360299	0.16222187	-0.3240733
0.08439	32.05947	0.00043285	6.931e-05	4e-06	6.651e-05	-0.0	0.00023504	6.668e-05	8.8e-07	691.14918814	697.82420302	710.75263867	0.85026196	0.16184759	-0.32405652
0.08449	32.07655	0.00043226	6.938e-05	4.01e-06	6.658e-05	0.0	0.00023536	6.68e-05	8.8e-07	691.18317293	697.84110733	710.73134155	0.84693311	0.16147429	-0.3240398
0.08459	32.09357	0.00043167	6.945e-05	4.02e-06	6.665e-05	0.0	0.00023569	6.691e-05	8.8e-07	691.217076	697.85798986	710.71010374	0.84361184	0.16110161	-0.32402312
0.08469	32.11052	0.00043109	6.952e-05	4.04e-06	6.672e-05	-0.0	0.00023601	6.702e-05	8.8e-07	691.25089807	697.87485069	710.68892503	0.84030205	0.16072987	-0.32400649
0.08479	32.12739	0.00043051	6.959e-05	4.05e-06	6.679e-05	-0.0	0.00023632	6.714e-05	8.8e-07	691.28463948	697.89168986	710.6678053	0.83700026	0.1603588	-0.3239899
0.08489	32.14421	0.00042993	6.966e-05	4.06e-06	6.686e-05	0.0	0.00023664	6.725e-05	8.8e-07	691.31830098	697.90850744	710.64674433	0.83370927	0.15998864	-0.32397336
0.08499	32.16095	0.00042935	6.973e-05	4.08e-06	6.693e-05	0.0	0.00023696	6.736e-05	8.8e-07	691.3518829	697.92530348	710.62574202	0.83042909	0.15961941	-0.32395688
0.08509	32.17762	0.00042878	6.98e-05	4.09e-06	6.7e-05	-0.0	0.00023727	6.747e-05	8.8e-07	691.38538596	697.94207806	710.60479814	0.82715472	0.15925067	-0.32394042
0.08519	32.19423	0.0004282	6.986e-05	4.1e-06	6.706e-05	-0.0	0.00023758	6.758e-05	8.8e-07	691.41881052	697.95883122	710.58391258	0.823894	0.15888312	-0.32392404
0.08529	32.21076	0.00042763	6.993e-05	4.12e-06	6.713e-05	0.0	0.0002379	6.769e-05	8.8e-07	691.45215729	697.97556306	710.56308514	0.82063768	0.15851597	-0.32390767
0.08539	32.22723	0.00042707	7e-05	4.13e-06	6.72e-05	0.0	0.0002382	6.78e-05	8.8e-07	691.48542661	697.99227361	710.5423157	0.81739469	0.15815	-0.32389137
0.08549	32.24362	0.0004265	7.006e-05	4.14e-06	6.726e-05	-0.0	0.00023851	6.791e-05	8.8e-07	691.51861917	698.00896297	710.52160407	0.81415659	0.15778447	-0.3238751
0.08559	32.25995	0.00042594	7.013e-05	4.16e-06	6.733e-05	-0.0	0.00023882	6.802e-05	8.8e-07	691.55173535	698.02563119	710.50095011	0.81093145	0.15742012	-0.32385889
0.08569	32.27621	0.00042538	7.02e-05	4.17e-06	6.74e-05	0.0	0.00023913	6.813e-05	8.8e-07	691.58477581	698.04227837	710.48035365	0.8077111	0.15705621	-0.3238427
0.08579	32.2924	0.00042483	7.026e-05	4.18e-06	6.746e-05	0.0	0.00023943	6.824e-05	8.8e-07	691.61774093	698.05890454	710.45981456	0.80450365	0.15669351	-0.32382658
0.08589	32.30851	0.00042427	7.033e-05	4.2e-06	6.753e-05	-0.0	0.00023973	6.835e-05	8.8e-07	691.65063136	698.07550982	710.43933265	0.80130078	0.15633124	-0.32381049
0.08599	32.32456	0.00042372	7.039e-05	4.21e-06	6.759e-05	-0.0	0.00024003	6.845e-05	8.8e-07	691.68344748	698.09209426	710.41890781	0.7981107	0.15597019	-0.32379446
0.08609	32.34054	0.00042317	7.046e-05	4.22e-06	6.765e-05	0.0	0.00024033	6.856e-05	8.8e-07	691.71618994	698.10865796	710.39853984	0.79492502	0.15560957	-0.32377845
0.08619	32.35644	0.00042263	7.052e-05	4.24e-06	6.772e-05	0.0	0.00024063	6.867e-05	8.8e-07	691.74885912	698.12520098	710.37822864	0.79175194	0.15525018	-0.32376252
0.08629	32.37228	0.00042208	7.058e-05	4.25e-06	6.778e-05	-0.0	0.00024093	6.877e-05	8.8e-07	691.78145565	698.14172342	710.35797402	0.78858318	0.15489122	-0.3237466
0.08639	32.38804	0.00042154	7.065e-05	4.26e-06	6.784e-05	-0.0	0.00024122	6.888e-05	8.8e-07	691.81397991	698.15822535	710.33777588	0.78542676	0.15453351	-0.32373075
0.08649	32.40373	0.00042101	7.071e-05	4.28e-06	6.791e-05	0.0	0.00024152	6.898e-05	8.8e-07	691.84643256	698.17470687	710.31763401	0.78227462	0.15417623	-0.32371492
0.08659	32.41936	0.00042047	7.077e-05	4.29e-06	6.797e-05	0.0	0.00024181	6.909e-05	8.8e-07	691.87881393	698.19116805	710.29754833	0.77913448	0.15382019	-0.32369916
0.08669	32.43491	0.00041994	7.083e-05	4.3e-06	6.803e-05	-0.0	0.0002421	6.919e-05	8.8e-07	691.9111247	698.20760901	710.27751864	0.77599815	0.15346455	-0.32368342
0.08679	32.45038	0.00041941	7.09e-05	4.31e-06	6.809e-05	-0.0	0.00024239	6.93e-05	8.8e-07	691.94336518	698.2240298	710.25754485	0.77287447	0.15311025	-0.32366774
0.08689	32.46579	0.00041888	7.096e-05	4.33e-06	6.815e-05	0.0	0.00024268	6.94e-05	8.8e-07	691.97553609	698.24043055	710.23762676	0.76975357	0.15275625	-0.32365209
0.08699	32.48112	0.00041836	7.102e-05	4.34e-06	6.822e-05	0.0	0.00024297	6.95e-05	8.8e-07	692.00763769	698.25681132	710.2177643	0.76664395	0.15240348	-0.32363649
0.08709	32.49638	0.00041784	7.108e-05	4.35e-06	6.828e-05	-0.0	0.00024325	6.961e-05	8.8e-07	692.03967071	698.27317225	710.19795726	0.76354133	0.15205149	-0.32362094
0.08719	32.51157	0.00041732	7.114e-05	4.37e-06	6.834e-05	-0.0	0.00024354	6.971e-05	8.8e-07	692.07163542	698.2895134	710.17820556	0.76044595	0.15170031	-0.32360542
0.08729	32.52669	0.0004168	7.12e-05	4.38e-06	6.84e-05	0.0	0.00024382	6.981e-05	8.8e-07	692.10353254	698.30583489	710.15850902	0.75735977	0.15135018	-0.32358996
0.08739	32.54173	0.00041629	7.126e-05	4.39e-06	6.845e-05	0.0	0.0002441	6.991e-05	8.8e-07	692.13536233	698.32213681	710.13886755	0.7542792	0.15100071	-0.32357453
0.08749	32.5567	0.00041578	7.132e-05	4.4e-06	6.851e-05	-0.0	0.00024438	7.001e-05	8.8e-07	692.1671255	698.33841928	710.11928097	0.75120815	0.15065235	-0.32355916
0.08759	32.5716	0.00041527	7.138e-05	4.42e-06	6.857e-05	-0.0	0.00024466	7.011e-05	8.8e-07	692.19882236	698.35468238	710.09974919	0.748142	0.15030459	-0.32354382
0.08769	32.58642	0.00041476	7.143e-05	4.43e-06	6.863e-05	-0.0	0.00024493	7.021e-05	8.8e-07	692.23045355	698.37092625	710.08027204	0.74508576	0.14995803	-0.32352853
0.08779	32.60117	0.00041426	7.149e-05	4.44e-06	6.869e-05	0.0	0.00024521	7.031e-05	8.8e-07	692.26201942	698.38715097	710.06084943	0.74203319	0.14961193	-0.32351327
0.08789	32.61584	0.00041376	7.155e-05	4.45e-06	6.874e-05	0.0	0.00024548	7.041e-05	8.8e-07	692.29352056	698.40335668	710.0414812	0.73899184	0.14926723	-0.32349807
0.08799	32.63044	0.00041326	7.161e-05	4.47e-06	6.88e-05	-0.0	0.00024576	7.051e-05	8.8e-07	692.32495741	698.41954347	710.02216723	0.73595291	0.14892286	-0.32348289
0.08809	32.64496	0.00041277	7.166e-05	4.48e-06	6.886e-05	-0.0	0.00024603	7.06e-05	8.8e-07	692.35633045	698.43571146	710.00290741	0.73292565	0.14858	-0.32346778
0.08819	32.65941	0.00041228	7.172e-05	4.49e-06	6.891e-05	0.0	0.0002463	7.07e-05	8.8e-07	692.38764022	698.45186078	709.9837016	0.72990066	0.14823745	-0.32345269
0.08829	32.67379	0.00041179	7.178e-05	4.5e-06	6.897e-05	0.0	0.00024656	7.08e-05	8.8e-07	692.41888709	698.46799152	709.96454969	0.72688638	0.14789635	-0.32343766
0.08839	32.68809	0.0004113	7.183e-05	4.52e-06	6.903e-05	-0.0	0.00024683	7.089e-05	8.8e-07	692.45007171	698.48410385	709.94545153	0.72387406	0.14755551	-0.32342265
0.08849	32.70231	0.00041082	7.189e-05	4.53e-06	6.908e-05	-0.0	0.00024709	7.099e-05	8.8e-07	692.48119436	698.50019784	709.92640705	0.72087056	0.14721592	-0.32340769
0.08859	32.71646	0.00041034	7.194e-05	4.54e-06	6.914e-05	0.0	0.00024736	7.109e-05	8.8e-07	692.51225575	698.51627367	709.90741606	0.71787504	0.14687746	-0.32339278
0.08869	32.73053	0.00040986	7.2e-05	4.55e-06	6.919e-05	0.0	0.00024762	7.118e-05	8.8e-07	692.54325612	698.53233141	709.88847853	0.71488394	0.14653967	-0.32337791
0.08879	32.74453	0.00040938	7.205e-05	4.56e-06	6.924e-05	0.0	0.00024788	7.128e-05	8.8e-07	692.57419616	698.54837125	709.86959427	0.71190128	0.14620313	-0.32336309
0.08889	32.75845	0.00040891	7.211e-05	4.58e-06	6.93e-05	-0.0	0.00024814	7.137e-05	8.8e-07	692.60507618	698.56439326	709.85076321	0.70892124	0.14586701	-0.32334829
0.08899	32.77229	0.00040844	7.216e-05	4.59e-06	6.935e-05	-0.0	0.0002484	7.146e-05	8.8e-07	692.63589678	698.58039763	709.83198521	0.70595169	0.14553251	-0.32333356
0.08909	32.78606	0.00040797	7.222e-05	4.6e-06	6.94e-05	0.0	0.00024865	7.156e-05	8.8e-07	692.6666584	698.59638446	709.81326018	0.70298364	0.14519827	-0.32331884
0.08919	32.79974	0.00040751	7.227e-05	4.61e-06	6.946e-05	0.0	0.00024891	7.165e-05	8.8e-07	692.69736144	698.6123539	709.79458801	0.70002536	0.14486563	-0.32330419
0.08929	32.81335	0.00040705	7.232e-05	4.62e-06	6.951e-05	-0.0	0.00024916	7.174e-05	8.8e-07	692.72800657	698.62830612	709.77596855	0.6970682	0.14453317	-0.32328955
0.08939	32.82689	0.00040659	7.237e-05	4.64e-06	6.956e-05	-0.0	0.00024941	7.183e-05	8.8e-07	692.75859402	698.64424121	709.75740177	0.69411921	0.14420213	-0.32327497
0.08949	32.84034	0.00040613	7.243e-05	4.65e-06	6.961e-05	0.0	0.00024966	7.192e-05	8.8e-07	692.78912453	698.66015938	709.73888748	0.69117719	0.14387229	-0.32326044
0.08959	32.85372	0.00040568	7.248e-05	4.66e-06	6.966e-05	0.0	0.00024991	7.201e-05	8.8e-07	692.81959831	698.67606071	709.72042565	0.68823824	0.14354305	-0.32324594
0.08969	32.86701	0.00040523	7.253e-05	4.67e-06	6.972e-05	0.0	0.00025015	7.21e-05	8.8e-07	692.85001605	698.69194541	709.70201613	0.68530721	0.14321527	-0.3232315
0.08979	32.88023	0.00040478	7.258e-05	4.68e-06	6.977e-05	-0.0	0.0002504	7.219e-05	8.8e-07	692.88037812	698.7078136	709.68365884	0.68237786	0.14288783	-0.32321707
0.08989	32.89337	0.00040434	7.263e-05	4.7e-06	6.982e-05	-0.0	0.00025064	7.228e-05	8.8e-07	692.91068497	698.72366543	709.66535369	0.67945732	0.14256212	-0.32320271
0.08999	32.90643	0.00040389	7.268e-05	4.71e-06	6.987e-05	0.0	0.00025088	7.237e-05	8.8e-07	692.94093725	698.73950113	709.64710054	0.67653762	0.14223658	-0.32318836
0.09009	32.91941	0.00040345	7.273e-05	4.72e-06	6.991e-05	0.0	0.00025113	7.246e-05	8.8e-07	692.97113517	698.75532076	709.62889936	0.67362482	0.14191251	-0.32317406
0.09019	32.93231	0.00040302	7.278e-05	4.73e-06	6.996e-05	0.0	0.00025136	7.255e-05	8.8e-07	693.00127948	698.77112458	709.61074999	0.67071835	0.14158979	-0.32315982
0.09029	32.94513	0.00040258	7.283e-05	4.74e-06	7.001e-05	-0.0	0.0002516	7.263e-05	8.8e-07	693.03137043	698.78691268	709.5926524	0.66781321	0.14126741	-0.3231456
0.09039	32.95786	0.00040215	7.288e-05	4.75e-06	7.006e-05	-0.0	0.00025184	7.272e-05	8.8e-07	693.06140861	698.80268528	709.57460646	0.66491665	0.140947	-0.32313145
0.09049	32.97052	0.00040173	7.293e-05	4.76e-06	7.011e-05	0.0	0.00025207	7.281e-05	8.8e-07	693.09139454	698.81844256	709.55661208	0.66202046	0.1406267	-0.3231173
0.09059	32.9831	0.0004013	7.298e-05	4.77e-06	7.016e-05	0.0	0.00025231	7.289e-05	8.8e-07	693.12132853	698.83418464	709.5386692	0.65912945	0.14030772	-0.3231032
0.09069	32.99559	0.00040088	7.302e-05	4.79e-06	7.02e-05	-0.0	0.00025254	7.298e-05	8.8e-07	693.15121131	698.8499118	709.52077771	0.65624464	0.1399903	-0.32308917
0.09079	33.008	0.00040046	7.307e-05	4.8e-06	7.025e-05	-0.0	0.00025277	7.306e-05	8.8e-07	693.18104308	698.86562412	709.50293755	0.65336101	0.13967329	-0.32307515
0.09089	33.02033	0.00040004	7.312e-05	4.81e-06	7.03e-05	-0.0	0.00025299	7.314e-05	8.8e-07	693.21082449	698.88132184	709.48514863	0.65048464	0.1393583	-0.3230612
0.09099	33.03258	0.00039963	7.316e-05	4.82e-06	7.034e-05	0.0	0.00025322	7.323e-05	8.8e-07	693.24055602	698.89700517	709.46741086	0.64760849	0.13904343	-0.32304725
0.09109	33.04474	0.00039922	7.321e-05	4.83e-06	7.039e-05	0.0	0.00025345	7.331e-05	8.8e-07	693.27023801	698.91267423	709.4497242	0.6447366	0.13872989	-0.32303336
0.09119	33.05682	0.00039881	7.326e-05	4.84e-06	7.043e-05	-0.0	0.00025367	7.339e-05	8.8e-07	693.29987118	698.92832935	709.43208852	0.64187013	0.13841809	-0.32301952
0.09129	33.06881	0.0003984	7.33e-05	4.85e-06	7.048e-05	-0.0	0.00025389	7.347e-05	8.8e-07	693.32945574	698.94397058	709.4145038	0.63900423	0.13810659	-0.3230057
0.09139	33.08072	0.000398	7.335e-05	4.86e-06	7.052e-05	-0.0	0.00025411	7.355e-05	8.8e-07	693.35899231	698.95959821	709.39696995	0.6361446	0.13779736	-0.32299195
0.09149	33.09255	0.0003976	7.339e-05	4.87e-06	7.057e-05	0.0	0.00025433	7.363e-05	8.8e-07	693.38848146	698.97521249	709.37948689	0.63328448	0.13748795	-0.3229782
0.09159	33.10429	0.00039721	7.344e-05	4.88e-06	7.061e-05	0.0	0.00025455	7.371e-05	8.8e-07	693.41792415	698.99081384	709.36205449	0.63043309	0.13718249	-0.32296458
0.09169	33.11595	0.00039681	7.348e-05	4.89e-06	7.065e-05	0.0	0.00025476	7.379e-05	8.8e-07	693.4473202	699.0064022	709.34467278	0.62757714	0.13687497	-0.32295089
0.09179	33.12752	0.00039642	7.353e-05	4.91e-06	7.07e-05	0.0	0.00025498	7.387e-05	8.8e-07	693.47666966	699.02197758	709.32734175	0.62472443	0.1365689	-0.32293725
0.09189	33.13901	0.00039604	7.357e-05	4.92e-06	7.074e-05	0.0	0.00025519	7.395e-05	8.8e-07	693.50597342	699.0375404	709.31006129	0.62187659	0.13626528	-0.32292369
0.09199	33.1504	0.00039565	7.361e-05	4.93e-06	7.078e-05	0.0	0.0002554	7.403e-05	8.8e-07	693.53523216	699.05309098	709.29283132	0.61903104	0.13596317	-0.32291018
0.09209	33.16172	0.00039527	7.365e-05	4.94e-06	7.083e-05	-0.0	0.00025561	7.411e-05	8.8e-07	693.56444637	699.06862956	709.27565179	0.61618528	0.13566092	-0.32289666
0.09219	33.17294	0.00039489	7.37e-05	4.95e-06	7.087e-05	-0.0	0.00025582	7.418e-05	8.8e-07	693.59361692	699.08415658	709.25852261	0.61334508	0.13536288	-0.32288328
0.09229	33.18408	0.00039452	7.374e-05	4.96e-06	7.091e-05	-0.0	0.00025602	7.426e-05	8.8e-07	693.62274373	699.09967201	709.2414438	0.61050206	0.13506271	-0.32286982
0.09239	33.19513	0.00039414	7.378e-05	4.97e-06	7.095e-05	-0.0	0.00025623	7.433e-05	8.8e-07	693.65182686	699.11517587	709.22441534	0.60766138	0.13476446	-0.32285643
0.09249	33.20608	0.00039378	7.382e-05	4.98e-06	7.099e-05	-0.0	0.00025643	7.441e-05	8.8e-07	693.68086727	699.13066867	709.20743715	0.60482284	0.13446845	-0.3228431
0.09259	33.21696	0.00039341	7.386e-05	4.99e-06	7.103e-05	-0.0	0.00025663	7.448e-05	8.8e-07	693.7098656	699.14615075	709.19050918	0.60198561	0.13417438	-0.32282983
0.09269	33.22774	0.00039305	7.39e-05	5e-06	7.107e-05	-0.0	0.00025683	7.456e-05	8.8e-07	693.73882227	699.16162234	709.17363139	0.59914807	0.13387986	-0.32281655
0.09279	33.23843	0.00039269	7.394e-05	5.01e-06	7.111e-05	-0.0	0.00025702	7.463e-05	8.8e-07	693.76773788	699.17708379	709.15680375	0.59631131	0.13358881	-0.32280336
0.09289	33.24903	0.00039233	7.398e-05	5.02e-06	7.115e-05	-0.0	0.00025722	7.47e-05	8.8e-07	693.79661265	699.19253522	709.14002626	0.59347499	0.13329871	-0.3227902
0.09299	33.25954	0.00039198	7.402e-05	5.03e-06	7.119e-05	-0.0	0.00025741	7.478e-05	8.8e-07	693.82544728	699.20797705	709.12329886	0.5906386	0.13300838	-0.32277703
0.09309	33.26996	0.00039162	7.406e-05	5.04e-06	7.123e-05	0.0	0.00025761	7.485e-05	8.8e-07	693.85424216	699.2234095	709.10662154	0.58780113	0.13272162	-0.32276396
0.09319	33.28028	0.00039128	7.41e-05	5.05e-06	7.126e-05	0.0	0.0002578	7.492e-05	8.8e-07	693.8829977	699.23883284	709.08999431	0.58496332	0.13243583	-0.32275091
0.09329	33.29052	0.00039093	7.414e-05	5.06e-06	7.13e-05	0.0	0.00025799	7.499e-05	8.8e-07	693.91171469	699.25424757	709.07341712	0.58212545	0.13215024	-0.32273787
0.09339	33.30066	0.00039059	7.418e-05	5.07e-06	7.134e-05	0.0	0.00025817	7.506e-05	8.8e-07	693.94039326	699.26965376	709.05688997	0.57928599	0.13186784	-0.32272491
0.09349	33.31071	0.00039025	7.421e-05	5.07e-06	7.138e-05	0.0	0.00025836	7.513e-05	8.8e-07	693.96903401	699.28505183	709.04041286	0.57644692	0.13158467	-0.32271193
0.09359	33.32066	0.00038992	7.425e-05	5.08e-06	7.141e-05	0.0	0.00025854	7.519e-05	8.8e-07	693.99763763	699.30044222	709.02398578	0.57360283	0.13130601	-0.32269906
0.09369	33.33052	0.00038959	7.429e-05	5.09e-06	7.145e-05	-0.0	0.00025872	7.526e-05	8.8e-07	694.02620432	699.31582509	709.00760874	0.57075749	0.1310284	-0.32268622
0.09379	33.34029	0.00038926	7.432e-05	5.1e-06	7.148e-05	-0.0	0.00025891	7.533e-05	8.8e-07	694.05473484	699.33120096	708.99128175	0.56791252	0.13075046	-0.32267336
0.09389	33.34995	0.00038893	7.436e-05	5.11e-06	7.152e-05	-0.0	0.00025908	7.54e-05	8.8e-07	694.08322986	699.34657036	708.97500483	0.56505679	0.13047914	-0.32266066
0.09399	33.35953	0.00038861	7.44e-05	5.12e-06	7.155e-05	-0.0	0.00025926	7.546e-05	8.8e-07	694.11169002	699.36193377	708.95877802	0.56220374	0.13020617	-0.32264792
0.09409	33.369	0.00038829	7.443e-05	5.13e-06	7.159e-05	-0.0	0.00025944	7.553e-05	8.8e-07	694.14011523	699.37729112	708.94260129	0.55934993	0.12993367	-0.32263519
0.09419	33.37838	0.00038797	7.447e-05	5.14e-06	7.162e-05	-0.0	0.00025961	7.559e-05	8.8e-07	694.16850562	699.3926425	708.92647466	0.55649536	0.12966163	-0.32262246
0.09429	33.38766	0.00038766	7.45e-05	5.15e-06	7.166e-05	-0.0	0.00025978	7.566e-05	8.8e-07	694.19686258	699.4079891	708.91039824	0.55362165	0.12939793	-0.32260992
0.09439	33.39684	0.00038735	7.453e-05	5.16e-06	7.169e-05	0.0	0.00025995	7.572e-05	8.8e-07	694.22518621	699.423331	708.89437203	0.55075452	0.12913156	-0.32259731
0.09449	33.40592	0.00038705	7.457e-05	5.16e-06	7.172e-05	0.0	0.00026012	7.578e-05	8.8e-07	694.25347672	699.43866834	708.87839604	0.54788451	0.12886655	-0.32258474
0.09459	33.4149	0.00038674	7.46e-05	5.17e-06	7.176e-05	0.0	0.00026028	7.584e-05	8.8e-07	694.28173446	699.45400142	708.86247029	0.54501025	0.12860335	-0.3225722
0.09469	33.42378	0.00038645	7.463e-05	5.18e-06	7.179e-05	0.0	0.00026045	7.59e-05	8.8e-07	694.30996007	699.46933085	708.84659486	0.54212655	0.1283435	-0.32255973
0.09479	33.43256	0.00038615	7.467e-05	5.19e-06	7.182e-05	0.0	0.00026061	7.597e-05	8.8e-07	694.33815419	699.48465725	708.83076983	0.53923547	0.12808611	-0.3225473
0.09489	33.44124	0.00038586	7.47e-05	5.2e-06	7.185e-05	0.0	0.00026077	7.603e-05	8.8e-07	694.36631734	699.49998114	708.81499527	0.53633709	0.12783103	-0.32253491
0.09499	33.44981	0.00038557	7.473e-05	5.21e-06	7.188e-05	0.0	0.00026093	7.608e-05	8.8e-07	694.39445	699.51530303	708.79927128	0.53343108	0.12757822	-0.32252257
0.09509	33.45828	0.00038528	7.476e-05	5.21e-06	7.191e-05	-0.0	0.00026108	7.614e-05	8.8e-07	694.42255262	699.53062342	708.78359794	0.53051684	0.12732775	-0.32251026
0.09519	33.46664	0.000385	7.479e-05	5.22e-06	7.194e-05	0.0	0.00026124	7.62e-05	8.8e-07	694.45062567	699.54594284	708.76797535	0.52759369	0.1270797	-0.32249799
0.09529	33.4749	0.00038472	7.482e-05	5.23e-06	7.197e-05	-0.0	0.00026139	7.626e-05	8.8e-07	694.47866958	699.56126185	708.75240361	0.52466091	0.12683416	-0.32248576
0.09539	33.48306	0.00038445	7.485e-05	5.24e-06	7.2e-05	0.0	0.00026154	7.631e-05	8.8e-07	694.50668482	699.57658101	708.73688285	0.52171778	0.12659122	-0.32247358
0.09549	33.4911	0.00038418	7.488e-05	5.25e-06	7.203e-05	-0.0	0.00026169	7.637e-05	8.8e-07	694.53467182	699.59190091	708.72141318	0.51876353	0.12635097	-0.32246143
0.09559	33.49904	0.00038391	7.491e-05	5.25e-06	7.206e-05	0.0	0.00026184	7.643e-05	8.8e-07	694.56263101	699.60722217	708.70599476	0.51579734	0.12611351	-0.32244932
0.09569	33.50687	0.00038365	7.494e-05	5.26e-06	7.209e-05	-0.0	0.00026198	7.648e-05	8.8e-07	694.5905628	699.62254541	708.69062772	0.51281834	0.12587893	-0.32243725
0.09579	33.51459	0.00038339	7.497e-05	5.27e-06	7.212e-05	0.0	0.00026212	7.653e-05	8.8e-07	694.61846761	699.6378713	708.67531224	0.5098256	0.12564735	-0.32242523
0.09589	33.5222	0.00038313	7.5e-05	5.28e-06	7.215e-05	-0.0	0.00026227	7.659e-05	8.8e-07	694.64634582	699.65320053	708.66004849	0.50681812	0.12541889	-0.32241324
0.09599	33.52969	0.00038288	7.503e-05	5.28e-06	7.217e-05	0.0	0.0002624	7.664e-05	8.8e-07	694.67419781	699.66853382	708.64483666	0.50379485	0.12519367	-0.32240129
0.09609	33.53707	0.00038263	7.505e-05	5.29e-06	7.22e-05	-0.0	0.00026254	7.669e-05	8.8e-07	694.70202395	699.68387189	708.62967696	0.50075462	0.12497182	-0.32238939
0.09619	33.54434	0.00038238	7.508e-05	5.3e-06	7.223e-05	0.0	0.00026268	7.674e-05	8.8e-07	694.72982456	699.69921554	708.61456961	0.49769623	0.12475351	-0.32237753
0.09629	33.55149	0.00038214	7.511e-05	5.3e-06	7.225e-05	-0.0	0.00026281	7.679e-05	8.8e-07	694.75759998	699.71456557	708.59951486	0.49461835	0.12453888	-0.32236571
0.09639	33.55853	0.0003819	7.513e-05	5.31e-06	7.228e-05	0.0	0.00026294	7.684e-05	8.8e-07	694.78535049	699.72992283	708.58451296	0.49151956	0.1243281	-0.32235392
0.09649	33.56545	0.00038167	7.516e-05	5.32e-06	7.23e-05	-0.0	0.00026307	7.689e-05	8.8e-07	694.81307635	699.74528822	708.5695642	0.48839832	0.12412137	-0.32234219
0.09659	33.57225	0.00038144	7.518e-05	5.33e-06	7.233e-05	0.0	0.00026319	7.693e-05	8.8e-07	694.84077779	699.76066265	708.55466887	0.48525296	0.12391888	-0.32233049
0.09669	33.57893	0.00038121	7.521e-05	5.33e-06	7.235e-05	-0.0	0.00026332	7.698e-05	8.8e-07	694.868455	699.77604712	708.53982732	0.48208167	0.12372085	-0.32231883
0.09679	33.58549	0.00038099	7.523e-05	5.34e-06	7.238e-05	-0.0	0.00026344	7.703e-05	8.8e-07	694.89610812	699.79144266	708.52503989	0.47888149	0.12352764	-0.32230722
0.09689	33.59192	0.00038078	7.526e-05	5.34e-06	7.24e-05	-0.0	0.00026356	7.707e-05	8.8e-07	694.92373726	699.80685033	708.51030697	0.47565132	0.12333938	-0.32229565
0.09699	33.59823	0.00038056	7.528e-05	5.35e-06	7.242e-05	-0.0	0.00026367	7.712e-05	8.8e-07	694.95134246	699.82227129	708.49562898	0.47239035	0.12315617	-0.32228413
0.09709	33.60441	0.00038035	7.53e-05	5.36e-06	7.244e-05	-0.0	0.00026379	7.716e-05	8.8e-07	694.97892369	699.83770676	708.48100636	0.46909335	0.12297865	-0.32227265
0.09719	33.61047	0.00038015	7.532e-05	5.36e-06	7.247e-05	-0.0	0.0002639	7.72e-05	8.8e-07	695.00648088	699.85315798	708.46643959	0.46575764	0.12280715	-0.32226121
0.09729	33.6164	0.00037995	7.535e-05	5.37e-06	7.249e-05	-0.0	0.00026401	7.724e-05	8.8e-07	695.03401387	699.86862631	708.4519292	0.4623813	0.12264189	-0.32224981
0.09739	33.62219	0.00037975	7.537e-05	5.37e-06	7.251e-05	0.0	0.00026412	7.728e-05	8.8e-07	695.06152237	699.88411324	708.4374758	0.45896217	0.12248314	-0.32223846
0.09749	33.62785	0.00037956	7.539e-05	5.38e-06	7.253e-05	0.0	0.00026422	7.732e-05	8.8e-07	695.08900602	699.89962027	708.42307998	0.45549205	0.12233188	-0.32222716
0.09759	33.63338	0.00037937	7.541e-05	5.39e-06	7.255e-05	0.0	0.00026433	7.736e-05	8.8e-07	695.11646429	699.91514902	708.40874242	0.4519698	0.12218826	-0.3222159
0.09769	33.63876	0.00037919	7.543e-05	5.39e-06	7.257e-05	0.0	0.00026443	7.74e-05	8.8e-07	695.14389649	699.93070127	708.3944639	0.44839359	0.1220525	-0.32220469
0.09779	33.64401	0.00037901	7.545e-05	5.4e-06	7.259e-05	0.0	0.00026453	7.744e-05	8.8e-07	695.17130184	699.94627892	708.38024523	0.44474753	0.12192655	-0.32219352
0.09789	33.64912	0.00037884	7.547e-05	5.4e-06	7.26e-05	0.0	0.00026462	7.747e-05	8.8e-07	695.19867933	699.961884	708.36608732	0.44103324	0.12181019	-0.32218241
0.09799	33.65408	0.00037867	7.548e-05	5.41e-06	7.262e-05	0.0	0.00026471	7.751e-05	8.8e-07	695.22602762	699.97751872	708.35199116	0.4372492	0.12170359	-0.32217134
0.09809	33.65889	0.00037851	7.55e-05	5.41e-06	7.264e-05	0.0	0.0002648	7.754e-05	8.8e-07	695.25334515	699.99318548	708.33795789	0.43337038	0.1216098	-0.32216032
0.09819	33.66355	0.00037835	7.552e-05	5.42e-06	7.266e-05	0.0	0.00026489	7.757e-05	8.8e-07	695.28063007	700.00888684	708.32398869	0.42939825	0.12152861	-0.32214935
0.09829	33.66806	0.0003782	7.553e-05	5.42e-06	7.267e-05	0.0	0.00026497	7.761e-05	8.8e-07	695.30788004	700.02462566	708.31008495	0.42532724	0.12146072	-0.32213843
0.09839	33.67241	0.00037805	7.555e-05	5.42e-06	7.269e-05	0.0	0.00026505	7.764e-05	8.8e-07	695.33509211	700.04040517	708.29624828	0.42113177	0.12140918	-0.32212757
0.09849	33.6766	0.00037791	7.557e-05	5.43e-06	7.27e-05	0.0	0.00026513	7.767e-05	8.8e-07	695.36226308	700.05622872	708.28248033	0.41679701	0.12137576	-0.32211676
0.09859	33.68063	0.00037777	7.558e-05	5.43e-06	7.272e-05	0.0	0.00026521	7.769e-05	8.8e-07	695.38938876	700.07210021	708.26878312	0.41231109	0.12136188	-0.322106
0.09869	33.68448	0.00037764	7.559e-05	5.44e-06	7.273e-05	0.0	0.00026528	7.772e-05	8.8e-07	695.41646375	700.08802416	708.255159	0.40766179	0.12136899	-0.32209531
0.09879	33.68816	0.00037751	7.561e-05	5.44e-06	7.275e-05	0.0	0.00026535	7.775e-05	8.8e-07	695.44348259	700.10400508	708.24161038	0.40280594	0.1214022	-0.32208467
0.09889	33.69166	0.00037739	7.562e-05	5.44e-06	7.276e-05	0.0	0.00026541	7.777e-05	8.8e-07	695.47043722	700.12004872	708.22814038	0.39770785	0.12146569	-0.32207409
0.09899	33.69498	0.00037728	7.563e-05	5.45e-06	7.277e-05	0.0	0.00026548	7.78e-05	8.8e-07	695.49731781	700.13616161	708.21475267	0.39232518	0.12156444	-0.32206358
0.09909	33.6981	0.00037717	7.564e-05	5.45e-06	7.278e-05	0.0	0.00026553	7.782e-05	8.8e-07	695.52411202	700.15235138	708.20145158	0.38659444	0.12170581	-0.32205314
0.09919	33.70102	0.00037707	7.566e-05	5.45e-06	7.279e-05	0.0	0.00026559	7.784e-05	8.8e-07	695.55080398	700.16862707	708.1882424	0.38044232	0.12189828	-0.32204277
0.09929	33.70373	0.00037698	7.567e-05	5.46e-06	7.28e-05	0.0	0.00026564	7.786e-05	8.8e-07	695.57737342	700.18499939	708.17513154	0.37377333	0.12215276	-0.32203247
0.09939	33.70621	0.0003769	7.567e-05	5.46e-06	7.281e-05	0.0	0.00026569	7.787e-05	8.8e-07	695.60379193	700.20148205	708.16212746	0.36640158	0.12249041	-0.32202226
0.09949	33.70847	0.00037682	7.568e-05	5.46e-06	7.282e-05	0.0	0.00026573	7.789e-05	8.8e-07	695.63002023	700.21809255	708.14924125	0.35811365	0.12293517	-0.32201215
0.09959	33.71046	0.00037675	7.569e-05	5.46e-06	7.283e-05	0.0	0.00026577	7.79e-05	8.8e-07	695.65600147	700.23485403	708.13648814	0.3485057	0.12353183	-0.32200214
0.09969	33.71218	0.00037669	7.57e-05	5.46e-06	7.283e-05	0.0	0.0002658	7.792e-05	8.8e-07	695.68164534	700.25179987	708.1238909	0.33685769	0.12435896	-0.32199225
0.09979	33.7136	0.00037664	7.57e-05	5.47e-06	7.284e-05	0.0	0.00026583	7.793e-05	8.8e-07	695.70679553	700.26898197	708.11148673	0.32161035	0.12558297	-0.32198252
0.09989	33.71465	0.00037661	7.571e-05	5.47e-06	7.284e-05	0.0	0.00026585	7.793e-05	8.8e-07	695.73111946	700.28649725	708.09934967	0.29809585	0.12768573	-0.321973
0.09999	33.7152	0.00037659	7.571e-05	5.47e-06	7.284e-05	0.0	0.00026586	7.794e-05	8.8e-07	695.75333877	700.30464577	708.08773938	0.19301383	0.13702191	-0.32196392
0.10001	33.71521	0.00037659	7.571e-05	5.47e-06	7.284e-05	0.0	0.00026586	7.794e-05	8.8e-07	695.75595809	700.30858446	708.08576823	720.24838368	28.88601314	34.44870126
