# Supplementary material for: Dataset for the simulated biomass pyrolysis in rotary kilns with varying particle residence time distributions
Source: Data Brief. 2021 Nov 23;39:107603. doi: 10.1016/j.dib.2021.107603 (PMC8633881; doi:10.1016/j.dib.2021.107603)
Supplement: Supplementary Data S1 — Supplementary Raw Research Data. This is open data under the CC BY license http://creativecommons.org/licenses/by/4.0/ [file mmc1.zip › supplementary/0/logFiles/log_Pe60]

l,m	Tau,s	F_w,kg/s	F_is,kg/s	F_c,kg/s	F_rt,kg/s	F_w_wet,kg/s	F_it,kg/s	F_g,kg/s	F_H2O_g,kg/s	T_b,K	T_g,K	T_w,K	q_bed,kW/m	q_gas,kW/m	q_loss,kW/m
1e-05	0.00276	0.0	0.0	0.0	0.0	0.00087519	0.0	0.0	0.0	298.35682723	299.27003698	833.09200833	32.5828463	3.31870458	-0.42011971
0.0001	0.05239	0.0	0.0	0.0	0.0	0.00087519	0.0	0.0	0.0	300.21312593	309.31196233	832.57125669	32.45423417	3.30057763	-0.4197108
0.0002	0.10749	0.0	0.0	0.0	0.0	0.00087519	0.0	0.0	0.0	302.26486825	320.38630283	831.99512574	32.3120274	3.27926351	-0.41925842
0.0003	0.16257	0.0	0.0	0.0	0.0	0.00087519	0.0	0.0	0.0	304.30531179	331.36927397	831.4216153	32.1705491	3.25671333	-0.41880808
0.0004	0.2176	0.0	0.0	0.0	0.0	0.00087519	0.0	0.0	0.0	306.33454049	342.25707396	830.85073394	32.02979791	3.2328646	-0.41835982
0.0005	0.2726	0.0	0.0	0.0	0.0	0.00087519	0.0	0.0	0.0	308.35263774	353.045828	830.28249065	31.88977161	3.20770265	-0.41791362
0.0006	0.32757	0.0	0.0	0.0	0.0	0.00087519	0.0	0.0	0.0	310.3596859	363.73155029	829.71689515	31.75046599	3.18117619	-0.41746952
0.0007	0.38249	0.0	0.0	0.0	0.0	0.00087519	0.0	0.0	0.0	312.35576635	374.31017007	829.15395776	31.61188318	3.15330926	-0.4170275
0.0008	0.43739	0.0	0.0	0.0	0.0	0.00087519	0.0	0.0	0.0	314.34096146	384.77770787	828.59368817	31.47402362	3.12410785	-0.41658755
0.0009	0.49224	0.0	0.0	0.0	0.0	0.00087519	0.0	0.0	0.0	316.31535025	395.12996752	828.03609776	31.33686699	3.09341385	-0.41614975
0.001	0.54706	0.0	0.0	0.0	0.0	0.00087519	0.0	0.0	0.0	318.2790136	405.36288229	827.48119691	31.20043378	3.06139433	-0.41571403
0.0011	0.60185	0.0	0.0	0.0	0.0	0.00087519	0.0	0.0	0.0	320.23203143	415.47236414	826.92899631	31.06470263	3.02795236	-0.41528045
0.0012	0.6566	0.0	0.0	0.0	0.0	0.00087519	0.0	0.0	0.0	322.17448052	425.4542585	826.37950757	30.92968018	2.99310727	-0.41484898
0.0013	0.71131	0.0	0.0	0.0	0.0	0.00087519	0.0	0.0	0.0	324.10643966	435.30444819	825.83274172	30.79536143	2.95684464	-0.41441964
0.0014	0.76599	0.0	0.0	0.0	0.0	0.00087519	0.0	0.0	0.0	326.02798529	445.01892682	825.28870972	30.66172869	2.91923708	-0.41399247
0.0015	0.82063	0.0	0.0	0.0	0.0	0.00087519	0.0	0.0	0.0	327.939193	454.59371181	824.74742257	30.52879152	2.88021045	-0.41356745
0.0016	0.87523	0.0	0.0	0.0	0.0	0.00087519	0.0	0.0	0.0	329.84013813	464.0247675	824.20889158	30.39653512	2.83986952	-0.4131446
0.0017	0.9298	0.0	0.0	0.0	0.0	0.00087519	0.0	0.0	0.0	331.73089458	473.30850812	823.67312612	30.26495702	2.79819178	-0.41272392
0.0018	0.98433	0.0	0.0	0.0	0.0	0.00087519	0.0	0.0	0.0	333.61153571	482.44108313	823.14013698	30.13405137	2.75519814	-0.41230542
0.0019	1.03883	0.0	0.0	0.0	0.0	0.00087519	0.0	0.0	0.0	335.48213389	491.41894569	822.60993363	30.0038036	2.71104636	-0.41188911
0.002	1.09329	0.0	0.0	0.0	0.0	0.00087519	0.0	0.0	0.0	337.34276055	500.23886148	822.08252415	29.87421436	2.6656577	-0.41147499
0.0021	1.14771	0.0	0.0	0.0	0.0	0.00087519	0.0	0.0	0.0	339.19348633	508.89745292	821.55791752	29.74527504	2.61909686	-0.41106308
0.0022	1.2021	0.0	0.0	0.0	0.0	0.00087519	0.0	0.0	0.0	341.03438073	517.39185112	821.03612034	29.61696611	2.57158537	-0.41065337
0.0023	1.25646	0.0	0.0	0.0	0.0	0.00087519	0.0	0.0	0.0	342.86551246	525.71922518	820.51713922	29.48929268	2.52298691	-0.41024588
0.0024	1.31077	0.0	0.0	0.0	0.0	0.00087519	0.0	0.0	0.0	344.68694925	533.87693119	820.00097998	29.36223391	2.47353338	-0.40984059
0.0025	1.36505	0.0	0.0	0.0	0.0	0.00087519	0.0	0.0	0.0	346.49875746	541.86291255	819.48764568	29.23578722	2.423205	-0.40943752
0.0026	1.4193	0.0	0.0	0.0	0.0	0.00087519	0.0	0.0	0.0	348.30100293	549.67494281	818.97714042	29.10994294	2.3720783	-0.40903668
0.0027	1.4735	0.0	0.0	0.0	0.0	0.00087519	0.0	0.0	0.0	350.09375042	557.31109971	818.46946693	28.98469291	2.32020919	-0.40863806
0.0028	1.52768	0.0	0.0	0.0	0.0	0.00087519	0.0	0.0	0.0	351.87706379	564.76964475	817.96462723	28.8600251	2.26770801	-0.40824168
0.0029	1.58181	0.0	0.0	0.0	0.0	0.00087519	0.0	0.0	0.0	353.65100506	572.04984164	817.4626183	28.73591155	2.21490926	-0.40784748
0.003	1.63591	0.0	0.0	0.0	0.0	0.00087519	0.0	0.0	0.0	355.41563612	579.15040244	816.96344023	28.61236984	2.16150753	-0.40745554
0.0031	1.68998	0.0	0.0	0.0	0.0	0.00087519	0.0	0.0	0.0	357.17101772	586.07045413	816.46709115	28.48938062	2.10771634	-0.40706582
0.0032	1.744	0.0	0.0	0.0	0.0	0.00087519	0.0	0.0	0.0	358.91720953	592.80939801	815.97356796	28.36693462	2.05360791	-0.40667834
0.0033	1.79799	0.0	0.0	0.0	0.0	0.00087519	0.0	0.0	0.0	360.65427007	599.36726468	815.48286436	28.24500408	1.99955708	-0.40629302
0.0034	1.85195	0.0	0.0	0.0	0.0	0.00087519	0.0	0.0	0.0	362.3822569	605.74425163	814.99497342	28.12359997	1.9453054	-0.40590995
0.0035	1.90587	0.0	0.0	0.0	0.0	0.00087519	0.0	0.0	0.0	364.10122672	611.94060421	814.50988821	28.00270426	1.89106887	-0.40552908
0.0036	1.95975	0.0	0.0	0.0	0.0	0.00087519	0.0	0.0	0.0	365.81123514	617.9569922	814.02759973	27.88230632	1.83694303	-0.40515042
0.0037	2.0136	1e-08	0.0	0.0	0.0	0.00087519	0.0	0.0	0.0	367.51233701	623.79432802	813.54809778	27.7624025	1.78298538	-0.40477392
0.0038	2.06741	1e-08	0.0	0.0	0.0	0.00087518	0.0	0.0	0.0	369.20458654	629.45373567	813.07137103	27.64297503	1.72933364	-0.40439961
0.0039	2.12118	1e-08	0.0	0.0	0.0	0.00087518	0.0	0.0	0.0	370.88803641	634.93676777	812.59740637	27.52401622	1.67607024	-0.40402748
0.004	2.17492	1e-08	0.0	0.0	0.0	0.00087518	0.0	0.0	0.0	372.5627386	640.2452123	812.12618945	27.40551586	1.62329271	-0.4036575
0.0041	2.22862	1e-08	0.0	0.0	0.0	0.00087518	0.0	0.0	0.0	374.22874426	645.38109855	811.65770478	27.28747959	1.57090841	-0.40328966
0.0042	2.28228	1e-08	0.0	0.0	0.0	0.00087518	0.0	0.0	0.0	375.88610474	650.34604935	811.19193884	27.16988367	1.51918046	-0.40292396
0.0043	2.33591	1e-08	0.0	0.0	0.0	0.00087518	0.0	0.0	0.0	377.53486928	655.14273616	810.72887304	27.05272435	1.46813198	-0.40256038
0.0044	2.3895	1e-08	0.0	0.0	0.0	0.00087518	0.0	0.0	0.0	379.1750868	659.77377345	810.26848902	26.93599349	1.41783974	-0.4021989
0.0045	2.44306	2e-08	0.0	0.0	0.0	0.00087518	0.0	0.0	0.0	380.80680543	664.24199593	809.81076737	26.81968317	1.36837919	-0.40183951
0.0046	2.49658	2e-08	0.0	0.0	0.0	0.00087517	0.0	0.0	0.0	382.43007343	668.54985966	809.35569059	26.70381324	1.31947481	-0.40148221
0.0047	2.55006	2e-08	0.0	0.0	0.0	0.00087517	0.0	0.0	0.0	384.04493775	672.70042654	808.90323812	26.58834482	1.271597	-0.40112696
0.0048	2.60351	2e-08	0.0	0.0	0.0	0.00087517	0.0	0.0	0.0	385.65144472	676.69691223	808.45338865	26.47328441	1.22464173	-0.40077375
0.0049	2.65692	3e-08	0.0	0.0	0.0	0.00087516	0.0	0.0	0.0	387.2496402	680.54257126	808.00612062	26.35862709	1.17865114	-0.40042256
0.005	2.7103	3e-08	0.0	0.0	0.0	0.00087516	0.0	0.0	0.0	388.83956961	684.24065802	807.56141256	26.2443747	1.13356358	-0.40007339
0.0051	2.76363	3e-08	0.0	0.0	0.0	0.00087516	0.0	0.0	0.0	390.4212779	687.79448639	807.11924267	26.13051643	1.08951836	-0.39972621
0.0052	2.81693	4e-08	0.0	0.0	0.0	0.00087515	0.0	0.0	0.0	391.99480941	691.20755734	806.67958812	26.01705156	1.04649885	-0.399381
0.0053	2.8702	4e-08	0.0	0.0	0.0	0.00087515	0.0	0.0	0.0	393.56020812	694.48336159	806.24242612	25.90397738	1.0045221	-0.39903774
0.0054	2.92343	5e-08	0.0	0.0	0.0	0.00087514	0.0	0.0	0.0	395.11751752	697.62546446	805.8077335	25.79128585	0.96365313	-0.39869644
0.0055	2.97662	5e-08	0.0	0.0	0.0	0.00087514	0.0	0.0	0.0	396.66678042	700.63759472	805.37548643	25.67898059	0.92384994	-0.39835705
0.0056	3.02978	6e-08	0.0	0.0	0.0	0.00087513	0.0	0.0	0.0	398.20803965	703.52330236	804.94566166	25.56705776	0.88513812	-0.39801956
0.0057	3.08289	7e-08	0.0	0.0	0.0	0.00087512	0.0	0.0	0.0	399.74133756	706.2862169	804.51823565	25.45551579	0.84752173	-0.39768396
0.0058	3.13598	7e-08	0.0	0.0	0.0	0.00087512	0.0	0.0	0.0	401.26671617	708.92996155	804.09318479	25.34435216	0.81100994	-0.39735022
0.0059	3.18902	8e-08	0.0	0.0	0.0	0.00087511	0.0	0.0	0.0	402.78421702	711.45820422	803.67048533	25.23356676	0.77559393	-0.39701832
0.006	3.24203	9e-08	0.0	0.0	0.0	0.0008751	0.0	0.0	0.0	404.29388157	713.87451604	803.25011386	25.12315918	0.74126536	-0.39668826
0.0061	3.29501	1e-07	0.0	0.0	0.0	0.00087509	0.0	0.0	0.0	405.79575098	716.18245106	802.83204701	25.01312901	0.70801433	-0.39636
0.0062	3.34794	1.2e-07	0.0	0.0	0.0	0.00087508	0.0	0.0	0.0	407.28986614	718.38551187	802.41626164	24.90347643	0.67582562	-0.39603352
0.0063	3.40084	1.3e-07	0.0	0.0	0.0	0.00087506	0.0	0.0	0.0	408.7762674	720.48731207	802.00273412	24.79419157	0.64478117	-0.39570884
0.0064	3.45371	1.4e-07	0.0	0.0	0.0	0.00087505	0.0	0.0	0.0	410.25499503	722.49132419	801.59144142	24.68528681	0.61474577	-0.3953859
0.0065	3.50653	1.6e-07	0.0	0.0	0.0	0.00087503	0.0	0.0	0.0	411.72608928	724.40089076	801.18236106	24.57675834	0.58574174	-0.39506469
0.0066	3.55933	1.7e-07	0.0	0.0	0.0	0.00087502	0.0	0.0	0.0	413.18959009	726.21932465	800.77547071	24.46860691	0.55774632	-0.39474521
0.0067	3.61208	1.9e-07	0.0	0.0	0.0	0.000875	0.0	0.0	0.0	414.64553708	727.94993291	800.37074806	24.36082666	0.53080323	-0.39442743
0.0068	3.6648	2.1e-07	0.0	0.0	0.0	0.00087498	0.0	0.0	0.0	416.09396952	729.59601253	799.96817083	24.2534259	0.50481289	-0.39411133
0.0069	3.71748	2.4e-07	0.0	0.0	0.0	0.00087496	0.0	0.0	0.0	417.53492689	731.16062157	799.56771783	24.14640307	0.47977474	-0.3937969
0.007	3.77012	2.6e-07	0.0	0.0	0.0	0.00087493	0.0	0.0	0.0	418.96844835	732.64678935	799.169368	24.03975939	0.45566025	-0.39348411
0.0071	3.82273	2.9e-07	0.0	0.0	0.0	0.0008749	0.0	0.0	0.0	420.39457286	734.0574807	798.77310057	23.9334889	0.43251793	-0.39317297
0.0072	3.8753	3.1e-07	0.0	0.0	0.0	0.00087488	0.0	0.0	0.0	421.81333879	735.39581454	798.37889406	23.82759977	0.41024369	-0.39286344
0.0073	3.92783	3.5e-07	0.0	0.0	0.0	0.00087485	0.0	0.0	0.0	423.22478493	736.66450581	797.98672886	23.72209078	0.38883452	-0.39255551
0.0074	3.98033	3.8e-07	0.0	0.0	0.0	0.00087481	0.0	0.0	0.0	424.62894971	737.86628912	797.59658525	23.61696309	0.36826172	-0.39224917
0.0075	4.03279	4.2e-07	0.0	0.0	0.0	0.00087477	0.0	0.0	0.0	426.02587145	739.00380278	797.208444	23.51221797	0.34849503	-0.3919444
0.0076	4.08522	4.6e-07	0.0	0.0	0.0	0.00087474	0.0	0.0	0.0	427.41558795	740.07977578	796.8222854	23.40784774	0.32960528	-0.39164119
0.0077	4.1376	5e-07	0.0	0.0	0.0	0.00087469	0.0	0.0	0.0	428.79813722	741.09667844	796.43809099	23.30386443	0.31144058	-0.39133952
0.0078	4.18995	5.4e-07	0.0	0.0	0.0	0.00087465	0.0	0.0	0.0	430.17355705	742.05691445	796.05584261	23.20026511	0.29401807	-0.39103938
0.0079	4.24227	5.9e-07	0.0	0.0	0.0	0.0008746	0.0	0.0	0.0	431.54188506	742.96281275	795.67552247	23.09705085	0.27730907	-0.39074075
0.008	4.29455	6.5e-07	0.0	0.0	0.0	0.00087454	0.0	0.0	0.0	432.90315856	743.81670935	795.29711273	22.99421644	0.26135758	-0.39044362
0.0081	4.34679	7.1e-07	0.0	0.0	0.0	0.00087448	0.0	0.0	0.0	434.25741473	744.62084844	794.92059597	22.89176996	0.24605453	-0.39014798
0.0082	4.39899	7.7e-07	0.0	0.0	0.0	0.00087442	0.0	0.0	0.0	435.60469074	745.37730916	794.54595558	22.78970963	0.23140385	-0.38985381
0.0083	4.45116	8.4e-07	0.0	0.0	0.0	0.00087435	0.0	0.0	0.0	436.94502352	746.08813064	794.17317516	22.68803625	0.2173802	-0.3895611
0.0084	4.50329	9.1e-07	0.0	0.0	0.0	0.00087428	0.0	0.0	0.0	438.27844981	746.75529461	793.80223854	22.58674799	0.2039889	-0.38926984
0.0085	4.55538	9.9e-07	0.0	0.0	0.0	0.0008742	0.0	0.0	0.0	439.60500612	747.38075679	793.4331297	22.48584818	0.19117434	-0.38898001
0.0086	4.60744	1.07e-06	0.0	0.0	0.0	0.00087412	0.0	0.0	0.0	440.92472891	747.96631681	793.06583336	22.38533646	0.1789242	-0.38869161
0.0087	4.65946	1.16e-06	0.0	0.0	0.0	0.00087403	0.0	0.0	0.0	442.23765444	748.51373164	792.70033447	22.28521338	0.16721565	-0.38840462
0.0088	4.71144	1.26e-06	0.0	0.0	0.0	0.00087393	0.0	0.0	0.0	443.54381881	749.02468763	792.3366183	22.18547793	0.15604432	-0.38811902
0.0089	4.76339	1.36e-06	0.0	0.0	0.0	0.00087382	0.0	0.0	0.0	444.84325782	749.50087158	791.97467013	22.08613186	0.14537248	-0.38783482
0.009	4.8153	1.48e-06	0.0	0.0	0.0	0.00087371	0.0	0.0	0.0	446.13600723	749.94382206	791.61447596	21.98717506	0.13518492	-0.38755199
0.0091	4.86717	1.6e-06	0.0	0.0	0.0	0.00087359	0.0	0.0	0.0	447.42210259	750.35504151	791.25602196	21.88860779	0.1254618	-0.38727053
0.0092	4.919	1.72e-06	0.0	0.0	0.0	0.00087347	0.0	0.0	0.0	448.70157928	750.73596941	790.89929463	21.79043026	0.11618358	-0.38699042
0.0093	4.9708	1.86e-06	0.0	0.0	0.0	0.00087333	0.0	0.0	0.0	449.97447246	751.08800531	790.54428064	21.69264161	0.1073456	-0.38671166
0.0094	5.02256	2e-06	0.0	0.0	0.0	0.00087318	0.0	0.0	0.0	451.24081712	751.41247656	790.19096703	21.59524316	0.09891279	-0.38643423
0.0095	5.07429	2.16e-06	0.0	0.0	0.0	0.00087303	0.0	0.0	0.0	452.50064809	751.71065026	789.83934114	21.49823451	0.09087389	-0.38615813
0.0096	5.12598	2.32e-06	0.0	0.0	0.0	0.00087286	0.0	0.0	0.0	453.754	751.98374285	789.48939057	21.40161564	0.08321201	-0.38588335
0.0097	5.17763	2.5e-06	0.0	0.0	0.0	0.00087269	0.0	0.0	0.0	455.00090729	752.23292719	789.14110313	21.30538585	0.07591993	-0.38560987
0.0098	5.22924	2.69e-06	0.0	0.0	0.0	0.0008725	0.0	0.0	0.0	456.24140417	752.45933055	788.79446685	21.2095457	0.06897215	-0.38533768
0.0099	5.28082	2.89e-06	0.0	0.0	0.0	0.0008723	0.0	0.0	0.0	457.47552472	752.664018	788.44947008	21.11409475	0.06235745	-0.38506679
0.01	5.33236	3.1e-06	0.0	0.0	0.0	0.00087209	0.0	0.0	0.0	458.7033028	752.84801456	788.10610139	21.01903273	0.05606168	-0.38479717
0.0101	5.38386	3.32e-06	0.0	0.0	0.0	0.00087186	0.0	0.0	0.0	459.92477205	753.01229998	787.76434956	20.92435966	0.05007137	-0.38452882
0.0102	5.43533	3.56e-06	0.0	0.0	0.0	0.00087162	0.0	0.0	0.0	461.13996598	753.15780738	787.42420357	20.83007482	0.04437335	-0.38426173
0.0103	5.48676	3.82e-06	0.0	0.0	0.0	0.00087137	0.0	0.0	0.0	462.34891782	753.28543551	787.08565265	20.73617791	0.03895518	-0.38399589
0.0104	5.53815	4.09e-06	0.0	0.0	0.0	0.0008711	0.0	0.0	0.0	463.55166065	753.39604185	786.74868621	20.64266849	0.0338049	-0.3837313
0.0105	5.5895	4.37e-06	0.0	0.0	0.0	0.00087081	0.0	0.0	0.0	464.74822732	753.49044679	786.41329385	20.54954604	0.02891112	-0.38346795
0.0106	5.64082	4.67e-06	0.0	0.0	0.0	0.00087051	0.0	0.0	0.0	465.93865048	753.56943549	786.07946536	20.45681	0.02426301	-0.38320582
0.0107	5.6921	4.99e-06	0.0	0.0	0.0	0.00087019	0.0	0.0	0.0	467.12296258	753.63375972	785.74719073	20.36445976	0.01985026	-0.38294491
0.0108	5.74335	5.33e-06	0.0	0.0	0.0	0.00086985	0.0	0.0	1e-08	468.30119585	753.68413971	785.41646009	20.27249465	0.01566314	-0.38268523
0.0109	5.79455	5.69e-06	0.0	0.0	0.0	0.0008695	0.0	0.0	1e-08	469.47338245	753.7212103	785.0872639	20.1809177	0.01167268	-0.38242671
0.011	5.84572	6.07e-06	0.0	0.0	0.0	0.00086912	0.0	0.0	1e-08	470.63955419	753.74563221	784.75959263	20.08972267	0.00789902	-0.38216941
0.0111	5.89686	6.47e-06	0.0	0.0	0.0	0.00086872	0.0	0.0	1e-08	471.79974265	753.75804414	784.43343688	19.998911	0.00432226	-0.38191331
0.0112	5.94795	6.89e-06	0.0	0.0	0.0	0.0008683	0.0	0.0	1e-08	472.95397924	753.75904494	784.10878743	19.90848185	0.0009345	-0.38165839
0.0113	5.99901	7.33e-06	0.0	0.0	0.0	0.00086785	0.0	0.0	1e-08	474.10229515	753.74920953	783.78563521	19.81843437	-0.0022716	-0.38140465
0.0114	6.05003	7.8e-06	0.0	0.0	0.0	0.00086738	0.0	0.0	1e-08	475.24472134	753.72909066	783.46397126	19.72876765	-0.00530286	-0.38115208
0.0115	6.10101	8.29e-06	0.0	0.0	0.0	0.00086689	0.0	0.0	1e-08	476.38128857	753.6992207	783.14378675	19.63948073	-0.00816556	-0.38090068
0.0116	6.15196	8.81e-06	0.0	0.0	0.0	0.00086637	0.0	0.0	1e-08	477.51202742	753.66008795	782.82507305	19.55057637	-0.01089289	-0.38065041
0.0117	6.20287	9.36e-06	0.0	0.0	0.0	0.00086582	0.0	0.0	1e-08	478.63696842	753.61209637	782.50782188	19.4620493	-0.01345949	-0.3804013
0.0118	6.25374	9.93e-06	0.0	0.0	0.0	0.00086525	0.0	0.0	1e-08	479.75614163	753.55573676	782.19202468	19.37390023	-0.01588318	-0.38015334
0.0119	6.30458	1.054e-05	0.0	0.0	0.0	0.00086464	0.0	0.0	1e-08	480.86957698	753.49143583	781.87767319	19.28612828	-0.01817024	-0.37990651
0.012	6.35537	1.117e-05	0.0	0.0	0.0	0.00086401	0.0	0.0	1e-08	481.97730423	753.4196004	781.56475922	19.19873256	-0.02032656	-0.3796608
0.0121	6.40613	1.184e-05	0.0	0.0	0.0	0.00086334	0.0	0.0	1e-08	483.07935291	753.34061317	781.25327475	19.11171263	-0.02236424	-0.37941623
0.0122	6.45686	1.254e-05	0.0	0.0	0.0	0.00086264	0.0	0.0	1e-08	484.17575239	753.25483049	780.94321189	19.02506701	-0.02428114	-0.37917276
0.0123	6.50754	1.327e-05	0.0	0.0	0.0	0.00086191	0.0	0.0	1e-08	485.26653177	753.1626067	780.63456277	18.93879497	-0.02608522	-0.3789304
0.0124	6.55819	1.404e-05	0.0	0.0	0.0	0.00086114	0.0	0.0	1e-08	486.35171998	753.06427291	780.32731966	18.85289553	-0.02778146	-0.37868915
0.0125	6.6088	1.484e-05	0.0	0.0	0.0	0.00086033	0.0	0.0	1e-08	487.43134572	752.96014435	780.0214749	18.76736773	-0.02937451	-0.37844899
0.0126	6.65938	1.569e-05	0.0	0.0	0.0	0.00085949	0.0	0.0	2e-08	488.5054375	752.85052335	779.71702096	18.68221016	-0.03086955	-0.37820993
0.0127	6.70991	1.657e-05	0.0	0.0	0.0	0.0008586	0.0	0.0	2e-08	489.57402363	752.73570008	779.41395038	18.59742226	-0.0322697	-0.37797195
0.0128	6.76041	1.749e-05	0.0	0.0	0.0	0.00085768	0.0	0.0	2e-08	490.63713219	752.61594792	779.11225575	18.51300279	-0.03357908	-0.37773506
0.0129	6.81088	1.846e-05	0.0	0.0	0.0	0.00085671	0.0	0.0	2e-08	491.69479108	752.49153037	778.81192976	18.42895066	-0.03480118	-0.37749923
0.013	6.8613	1.947e-05	0.0	0.0	0.0	0.0008557	0.0	0.0	2e-08	492.74702798	752.36270027	778.51296518	18.34526474	-0.03593917	-0.37726448
0.0131	6.91169	2.053e-05	0.0	0.0	0.0	0.00085464	0.0	0.0	2e-08	493.7938704	752.22968976	778.21535489	18.26194473	-0.03700503	-0.37703079
0.0132	6.96204	2.163e-05	0.0	0.0	0.0	0.00085354	0.0	0.0	2e-08	494.83534568	752.09271798	777.91909183	18.1789885	-0.03799077	-0.37679815
0.0133	7.01235	2.278e-05	0.0	0.0	0.0	0.00085239	0.0	0.0	2e-08	495.87148087	751.95201101	777.62416897	18.09639527	-0.0389031	-0.37656657
0.0134	7.06262	2.398e-05	0.0	0.0	0.0	0.00085119	0.0	0.0	2e-08	496.90230288	751.80777912	777.33057935	18.01416388	-0.0397446	-0.37633604
0.0135	7.11286	2.523e-05	0.0	0.0	0.0	0.00084994	0.0	0.0	3e-08	497.9278384	751.66022495	777.03831607	17.93229316	-0.04051756	-0.37610655
0.0136	7.16306	2.653e-05	0.0	0.0	0.0	0.00084863	0.0	0.0	3e-08	498.94811401	751.50952245	776.74737238	17.85078352	-0.04123823	-0.37587809
0.0137	7.21322	2.789e-05	0.0	0.0	0.0	0.00084727	0.0	0.0	3e-08	499.96315608	751.35583953	776.45774157	17.76963183	-0.04189167	-0.37565067
0.0138	7.26335	2.931e-05	0.0	0.0	0.0	0.00084585	0.0	0.0	3e-08	500.97299073	751.1993582	776.16941692	17.68883768	-0.04248649	-0.37542427
0.0139	7.31344	3.078e-05	0.0	0.0	0.0	0.00084438	0.0	0.0	3e-08	501.97764393	751.04024215	775.88239179	17.60839991	-0.04302489	-0.3751989
0.014	7.36349	3.231e-05	0.0	0.0	0.0	0.00084285	0.0	0.0	3e-08	502.97714146	750.87864846	775.5966596	17.52831735	-0.04350888	-0.37497454
0.0141	7.4135	3.39e-05	0.0	0.0	0.0	0.00084125	0.0	0.0	3e-08	503.97150899	750.71471227	775.31221388	17.44858987	-0.0439498	-0.37475118
0.0142	7.46348	3.556e-05	0.0	0.0	0.0	0.0008396	0.0	0.0	4e-08	504.960772	750.5485679	775.0290482	17.36921504	-0.04433792	-0.37452883
0.0143	7.51341	3.728e-05	0.0	0.0	0.0	0.00083788	0.0	0.0	4e-08	505.94495574	750.38035309	774.74715613	17.29019219	-0.04467953	-0.37430749
0.0144	7.56331	3.906e-05	0.0	0.0	0.0	0.00083609	0.0	0.0	4e-08	506.92408532	750.21019344	774.46653132	17.21152018	-0.04497651	-0.37408713
0.0145	7.61318	4.092e-05	0.0	0.0	0.0	0.00083423	0.0	0.0	4e-08	507.89818568	750.03820878	774.18716745	17.13319786	-0.04523061	-0.37386777
0.0146	7.663	4.284e-05	0.0	0.0	0.0	0.00083231	0.0	0.0	4e-08	508.86728167	749.86450872	773.90905831	17.05522424	-0.04544685	-0.3736494
0.0147	7.71279	4.483e-05	0.0	0.0	0.0	0.00083031	0.0	0.0	4e-08	509.83139791	749.68920055	773.63219767	16.97759796	-0.04562258	-0.373432
0.0148	7.76254	4.69e-05	0.0	0.0	0.0	0.00082824	0.0	0.0	5e-08	510.79055889	749.51238819	773.35657938	16.90031794	-0.04576091	-0.37321558
0.0149	7.81225	4.904e-05	0.0	0.0	0.0	0.0008261	0.0	0.0	5e-08	511.74478893	749.33416965	773.08219731	16.82338303	-0.04586326	-0.37300013
0.015	7.86192	5.126e-05	0.0	0.0	0.0	0.00082388	0.0	0.0	5e-08	512.69411222	749.15463868	772.80904538	16.74679205	-0.04593094	-0.37278564
0.0151	7.91156	5.355e-05	0.0	0.0	0.0	0.00082158	0.0	0.0	5e-08	513.63855285	748.9738811	772.53711759	16.67054385	-0.04596811	-0.37257212
0.0152	7.96116	5.593e-05	0.0	0.0	0.0	0.00081921	0.0	0.0	6e-08	514.57813475	748.79198219	772.26640793	16.59463725	-0.0459722	-0.37235955
0.0153	8.01072	5.838e-05	0.0	0.0	0.0	0.00081675	0.0	0.0	6e-08	515.51288166	748.60902421	771.99691045	16.51907106	-0.04594572	-0.37214794
0.0154	8.06024	6.092e-05	0.0	0.0	0.0	0.00081421	0.0	0.0	6e-08	516.44281725	748.42508549	771.72861922	16.4438441	-0.0458897	-0.37193727
0.0155	8.10973	6.355e-05	0.0	0.0	0.0	0.00081158	0.0	0.0	6e-08	517.36796503	748.24024161	771.46152836	16.36895519	-0.04580506	-0.37172754
0.0156	8.15918	6.626e-05	0.0	0.0	0.0	0.00080887	0.0	0.0	7e-08	518.28834849	748.05455495	771.19563206	16.29440347	-0.04569807	-0.37151875
0.0157	8.20859	6.905e-05	0.0	0.0	0.0	0.00080607	0.0	0.0	7e-08	519.20399089	747.86809535	770.93092452	16.22018732	-0.04556263	-0.3713109
0.0158	8.25796	7.194e-05	0.0	0.0	0.0	0.00080318	0.0	0.0	7e-08	520.11491542	747.680929	770.66739996	16.14630572	-0.04540225	-0.37110397
0.0159	8.3073	7.492e-05	0.0	0.0	0.0	0.0008002	0.0	0.0	7e-08	521.02114516	747.49311852	770.40505264	16.07275748	-0.04521773	-0.37089797
0.016	8.35659	7.799e-05	0.0	0.0	0.0	0.00079712	0.0	0.0	8e-08	521.92270307	747.3047245	770.14387685	15.99954146	-0.04501051	-0.37069289
0.0161	8.40585	8.115e-05	0.0	0.0	0.0	0.00079396	0.0	0.0	8e-08	522.81961214	747.11579285	769.88386698	15.92665669	-0.0447848	-0.37048873
0.0162	8.45508	8.441e-05	0.0	0.0	0.0	0.00079069	0.0	0.0	8e-08	523.71189512	746.92638126	769.62501737	15.85410166	-0.04453615	-0.37028547
0.0163	8.50426	8.777e-05	0.0	0.0	0.0	0.00078733	0.0	0.0	9e-08	524.59957473	746.73654172	769.36732242	15.7818753	-0.04426736	-0.37008312
0.0164	8.55341	9.122e-05	0.0	0.0	0.0	0.00078387	0.0	0.0	9e-08	525.48267361	746.54632361	769.11077658	15.70997643	-0.04397918	-0.36988168
0.0165	8.60251	9.478e-05	0.0	0.0	0.0	0.00078032	0.0	0.0	9e-08	526.36121431	746.3557745	768.85537429	15.63840391	-0.0436738	-0.36968113
0.0166	8.65158	9.843e-05	0.0	0.0	0.0	0.00077666	0.0	0.0	1e-07	527.2352194	746.1649322	768.60111009	15.56715652	-0.04335046	-0.36948148
0.0167	8.70062	0.00010219	0.0	0.0	0.0	0.0007729	0.0	0.0	1e-07	528.10471128	745.97384252	768.3479785	15.49623307	-0.04301021	-0.36928271
0.0168	8.74961	0.00010605	0.0	0.0	0.0	0.00076904	0.0	0.0	1.1e-07	528.96971233	745.78254611	768.09597406	15.42563238	-0.04265376	-0.36908483
0.0169	8.79857	0.00011001	0.0	0.0	0.0	0.00076507	0.0	0.0	1.1e-07	529.83024488	745.59108198	767.84509138	15.35535327	-0.04228175	-0.36888783
0.017	8.84749	0.00011408	0.0	0.0	0.0	0.000761	0.0	0.0	1.1e-07	530.6863312	745.39948753	767.59532508	15.28539443	-0.04189543	-0.36869171
0.0171	8.89637	0.00011825	0.0	0.0	0.0	0.00075682	0.0	0.0	1.2e-07	531.53799356	745.20779536	767.34666981	15.21575478	-0.04149466	-0.36849646
0.0172	8.94521	0.00012253	0.0	0.0	0.0	0.00075253	0.0	0.0	1.2e-07	532.38525415	745.01604103	767.09912024	15.14643309	-0.04108023	-0.36830208
0.0173	8.99401	0.00012692	0.0	0.0	0.0	0.00074814	0.0	0.0	1.3e-07	533.22813515	744.82425725	766.85267109	15.07742816	-0.04065265	-0.36810856
0.0174	9.04278	0.00013142	0.0	0.0	0.0	0.00074364	0.0	0.0	1.3e-07	534.06665869	744.63247554	766.60731708	15.00873877	-0.04021243	-0.3679159
0.0175	9.09151	0.00013602	0.0	0.0	0.0	0.00073902	0.0	0.0	1.4e-07	534.90084691	744.44072591	766.36305299	14.9403636	-0.03976087	-0.3677241
0.0176	9.1402	0.00014074	0.0	0.0	0.0	0.0007343	0.0	0.0	1.4e-07	535.73072191	744.24903371	766.11987361	14.87230156	-0.03929749	-0.36753315
0.0177	9.18885	0.00014556	0.0	0.0	0.0	0.00072947	0.0	0.0	1.5e-07	536.5563058	744.05742815	765.87777375	14.8045514	-0.03882306	-0.36734305
0.0178	9.23747	0.0001505	0.0	0.0	0.0	0.00072453	0.0	0.0	1.5e-07	537.37762067	743.8659356	765.63674826	14.73711188	-0.03833799	-0.36715379
0.0179	9.28605	0.00015554	1e-08	0.0	0.0	0.00071948	0.0	0.0	1.6e-07	538.19468861	743.6745815	765.39679201	14.66998179	-0.03784269	-0.36696537
0.018	9.33458	0.0001607	1e-08	0.0	0.0	0.00071432	0.0	0.0	1.6e-07	539.00753173	743.48338982	765.1578999	14.60315974	-0.03733816	-0.36677779
0.0181	9.38308	0.00016597	1e-08	0.0	0.0	0.00070905	0.0	0.0	1.7e-07	539.81617208	743.29238078	764.92006686	14.53664465	-0.03682405	-0.36659104
0.0182	9.43155	0.00017134	1e-08	0.0	0.0	0.00070366	0.0	0.0	1.7e-07	540.62063181	743.10157798	764.68328785	14.47043524	-0.03630096	-0.36640511
0.0183	9.47997	0.00017683	1e-08	0.0	0.0	0.00069817	0.0	0.0	1.8e-07	541.42093304	742.91100256	764.44755783	14.40453024	-0.03576922	-0.36622001
0.0184	9.52836	0.00018243	1e-08	0.0	0.0	0.00069257	0.0	0.0	1.8e-07	542.21709794	742.72067487	764.21287181	14.3389284	-0.03522914	-0.36603573
0.0185	9.57671	0.00018813	1e-08	0.0	0.0	0.00068685	1e-08	0.0	1.9e-07	543.00914866	742.5306134	763.97922481	14.27362837	-0.0346819	-0.36585226
0.0186	9.62502	0.00019395	1e-08	0.0	0.0	0.00068103	1e-08	0.0	1.9e-07	543.79710736	742.3408329	763.74661192	14.20862899	-0.03412679	-0.36566961
0.0187	9.67329	0.00019987	1e-08	0.0	0.0	0.0006751	1e-08	0.0	2e-07	544.5809963	742.15135209	763.51502819	14.14392894	-0.03356444	-0.36548777
0.0188	9.72152	0.0002059	1e-08	0.0	0.0	0.00066906	1e-08	0.0	2.1e-07	545.36083774	741.96218694	763.28446873	14.07952696	-0.03299515	-0.36530672
0.0189	9.76972	0.00021204	1e-08	0.0	0.0	0.00066292	1e-08	0.0	2.1e-07	546.13665401	741.77335256	763.05492869	14.01542175	-0.03241918	-0.36512648
0.019	9.81787	0.00021828	1e-08	0.0	0.0	0.00065667	1e-08	0.0	2.2e-07	546.9084674	741.58486189	762.8264032	13.9516119	-0.03183754	-0.36494704
0.0191	9.86599	0.00022463	1e-08	0.0	0.0	0.00065031	1e-08	0.0	2.2e-07	547.67630022	741.39672499	762.59888748	13.88809626	-0.03124961	-0.36476839
0.0192	9.91407	0.00023107	1e-08	0.0	0.0	0.00064386	1e-08	0.0	2.3e-07	548.44017494	741.20895479	762.37237671	13.82487348	-0.03065595	-0.36459053
0.0193	9.96212	0.00023762	2e-08	0.0	0.0	0.0006373	1e-08	0.0	2.4e-07	549.20011402	741.02156162	762.14686614	13.76194223	-0.03005681	-0.36441345
0.0194	10.01012	0.00024427	2e-08	0.0	0.0	0.00063064	1e-08	0.0	2.4e-07	549.95613998	740.83455479	761.92235102	13.69930122	-0.02945243	-0.36423716
0.0195	10.05809	0.00025102	2e-08	0.0	0.0	0.00062388	1e-08	0.0	2.5e-07	550.70827532	740.64794236	761.69882663	13.6369489	-0.02884262	-0.36406164
0.0196	10.10601	0.00025786	2e-08	0.0	0.0	0.00061703	1e-08	0.0	2.6e-07	551.45654254	740.46173117	761.47628828	13.57488418	-0.02822805	-0.3638869
0.0197	10.1539	0.0002648	2e-08	0.0	0.0	0.00061009	1e-08	0.0	2.7e-07	552.20096433	740.27592749	761.25473131	13.51310564	-0.02760872	-0.36371293
0.0198	10.20175	0.00027183	2e-08	0.0	0.0	0.00060305	1e-08	0.0	2.7e-07	552.94156339	740.09053634	761.03415106	13.45161192	-0.0269848	-0.36353972
0.0199	10.24957	0.00027895	2e-08	0.0	1e-08	0.00059592	2e-08	0.0	2.8e-07	553.67836245	739.90556171	760.81454292	13.39040166	-0.0263564	-0.36336728
0.02	10.29734	0.00028615	2e-08	0.0	1e-08	0.0005887	2e-08	0.0	2.9e-07	554.41138421	739.72100634	760.5959023	13.32947335	-0.02572326	-0.3631956
0.0201	10.34508	0.00029344	3e-08	0.0	1e-08	0.0005814	2e-08	0.0	2.9e-07	555.14065135	739.53687191	760.3782246	13.26882578	-0.02508595	-0.36302467
0.0202	10.39278	0.00030081	3e-08	0.0	1e-08	0.00057402	2e-08	0.0	3e-07	555.8661868	739.35315922	760.16150529	13.20845751	-0.02444436	-0.3628545
0.0203	10.44043	0.00030826	3e-08	0.0	1e-08	0.00056656	2e-08	0.0	3.1e-07	556.58801343	739.16986793	759.94573984	13.14836713	-0.02379855	-0.36268507
0.0204	10.48806	0.00031578	3e-08	0.0	1e-08	0.00055903	2e-08	0.0	3.2e-07	557.30615417	738.98699662	759.73092374	13.08855325	-0.02314853	-0.36251639
0.0205	10.53564	0.00032338	3e-08	0.0	1e-08	0.00055142	2e-08	0.0	3.2e-07	558.02063183	738.80454201	759.51705252	13.02901445	-0.02249448	-0.36234846
0.0206	10.58318	0.00033105	4e-08	0.0	1e-08	0.00054374	3e-08	1e-08	3.3e-07	558.73146929	738.62249978	759.30412172	12.96974932	-0.02183621	-0.36218126
0.0207	10.63069	0.00033878	4e-08	0.0	1e-08	0.00053599	3e-08	1e-08	3.4e-07	559.43868959	738.44086517	759.09212689	12.91075643	-0.02117378	-0.36201479
0.0208	10.67815	0.00034657	4e-08	0.0	1e-08	0.00052819	3e-08	1e-08	3.5e-07	560.14231573	738.25963185	758.88106364	12.85203434	-0.02050715	-0.36184906
0.0209	10.72558	0.00035443	4e-08	0.0	1e-08	0.00052032	3e-08	1e-08	3.5e-07	560.84237073	738.07879232	758.67092756	12.79358162	-0.01983628	-0.36168406
0.021	10.77297	0.00036233	4e-08	0.0	1e-08	0.0005124	4e-08	1e-08	3.6e-07	561.53887743	737.8983373	758.46171429	12.73539692	-0.01916132	-0.36151978
0.0211	10.82032	0.00037029	5e-08	0.0	1e-08	0.00050442	4e-08	1e-08	3.7e-07	562.23185878	737.71825648	758.25341948	12.67747866	-0.01848192	-0.36135622
0.0212	10.86764	0.0003783	5e-08	0.0	1e-08	0.0004964	4e-08	1e-08	3.8e-07	562.92133783	737.53853859	758.04603882	12.61982542	-0.01779811	-0.36119338
0.0213	10.91491	0.00038635	5e-08	0.0	1e-08	0.00048833	4e-08	1e-08	3.9e-07	563.60733756	737.35917087	757.839568	12.56243576	-0.01710977	-0.36103125
0.0214	10.96215	0.00039444	6e-08	0.0	2e-08	0.00048023	5e-08	1e-08	3.9e-07	564.28988094	737.18013923	757.63400274	12.50530818	-0.01641678	-0.36086984
0.0215	11.00934	0.00040257	6e-08	0.0	2e-08	0.00047209	5e-08	1e-08	4e-07	564.96899072	737.00142886	757.42933877	12.44844144	-0.01571891	-0.36070913
0.0216	11.0565	0.00041072	6e-08	0.0	2e-08	0.00046391	5e-08	1e-08	4.1e-07	565.64468974	736.82302326	757.22557186	12.39183378	-0.01501613	-0.36054913
0.0217	11.10362	0.0004189	7e-08	0.0	2e-08	0.00045572	6e-08	1e-08	4.2e-07	566.31700088	736.64490443	757.0226978	12.33548382	-0.01430822	-0.36038983
0.0218	11.1507	0.00042711	7e-08	0.0	2e-08	0.0004475	6e-08	1e-08	4.3e-07	566.98594694	736.4670532	756.82071238	12.27939007	-0.013595	-0.36023122
0.0219	11.19775	0.00043533	8e-08	0.0	2e-08	0.00043926	6e-08	1e-08	4.4e-07	567.65155064	736.28944909	756.61961144	12.22355104	-0.01287625	-0.36007331
0.022	11.24475	0.00044356	8e-08	0.0	2e-08	0.000431	7e-08	1e-08	4.4e-07	568.31383444	736.1120719	756.4193908	12.1679656	-0.01215155	-0.35991609
0.0221	11.29172	0.0004518	8e-08	0.0	2e-08	0.00042274	7e-08	1e-08	4.5e-07	568.97282088	735.93489888	756.22004634	12.11263179	-0.01142091	-0.35975956
0.0222	11.33864	0.00046005	9e-08	0.0	3e-08	0.00041448	8e-08	2e-08	4.6e-07	569.62853248	735.75790589	756.02157394	12.05754828	-0.01068398	-0.35960372
0.0223	11.38553	0.00046829	9e-08	0.0	3e-08	0.00040621	8e-08	2e-08	4.7e-07	570.28099159	735.58106789	755.8239695	12.0027136	-0.00994046	-0.35944855
0.0224	11.43238	0.00047653	1e-07	0.0	3e-08	0.00039795	9e-08	2e-08	4.8e-07	570.93022048	735.4043586	755.62722895	11.94812622	-0.00919006	-0.35929407
0.0225	11.47919	0.00048476	1e-07	0.0	3e-08	0.0003897	9e-08	2e-08	4.9e-07	571.5762411	735.22775258	755.43134821	11.89378519	-0.00843258	-0.35914026
0.0226	11.52596	0.00049297	1.1e-07	0.0	3e-08	0.00038147	1e-07	2e-08	4.9e-07	572.21907548	735.05122135	755.23632325	11.83968832	-0.00766753	-0.35898712
0.0227	11.57269	0.00050116	1.1e-07	0.0	3e-08	0.00037325	1e-07	2e-08	5e-07	572.85874549	734.87473555	755.04215005	11.78583439	-0.00689463	-0.35883465
0.0228	11.61939	0.00050933	1.2e-07	0.0	4e-08	0.00036506	1.1e-07	2e-08	5.1e-07	573.49527281	734.69826504	754.8488246	11.7322219	-0.0061135	-0.35868284
0.0229	11.66604	0.00051747	1.3e-07	0.0	4e-08	0.0003569	1.2e-07	2e-08	5.2e-07	574.12867901	734.52177863	754.65634292	11.67884947	-0.00532385	-0.3585317
0.023	11.71266	0.00052557	1.3e-07	0.0	4e-08	0.00034877	1.2e-07	2e-08	5.3e-07	574.75898531	734.34524644	754.46470103	11.62571601	-0.00452558	-0.35838122
0.0231	11.75924	0.00053364	1.4e-07	0.0	4e-08	0.00034068	1.3e-07	3e-08	5.3e-07	575.38621294	734.1686352	754.27389498	11.57281943	-0.00371783	-0.35823139
0.0232	11.80578	0.00054166	1.5e-07	0.0	5e-08	0.00033263	1.4e-07	3e-08	5.4e-07	576.01038289	733.99191146	754.08392084	11.52015851	-0.00290038	-0.35808222
0.0233	11.85228	0.00054964	1.5e-07	0.0	5e-08	0.00032463	1.5e-07	3e-08	5.5e-07	576.63151594	733.81504111	753.89477469	11.4677318	-0.0020728	-0.3579337
0.0234	11.89874	0.00055756	1.6e-07	0.0	5e-08	0.00031667	1.6e-07	3e-08	5.6e-07	577.24963267	733.63798926	753.70645262	11.41553823	-0.00123506	-0.35778582
0.0235	11.94516	0.00056542	1.7e-07	0.0	5e-08	0.00030878	1.6e-07	3e-08	5.7e-07	577.86475338	733.46072302	753.51895076	11.36357597	-0.00038632	-0.35763859
0.0236	11.99154	0.00057323	1.8e-07	0.0	6e-08	0.00030095	1.7e-07	3e-08	5.7e-07	578.47689822	733.28320568	753.33226522	11.3118437	0.00047373	-0.357492
0.0237	12.03789	0.00058097	1.9e-07	0.0	6e-08	0.00029318	1.8e-07	4e-08	5.8e-07	579.08608706	733.10540117	753.14639216	11.26034002	0.00134552	-0.35734605
0.0238	12.08419	0.00058864	1.9e-07	0.0	6e-08	0.00028547	1.9e-07	4e-08	5.9e-07	579.69233953	732.92727297	752.96132773	11.20906352	0.00222951	-0.35720073
0.0239	12.13046	0.00059623	2e-07	0.0	7e-08	0.00027784	2e-07	4e-08	6e-07	580.29567501	732.74878429	752.77706812	11.15801323	0.00312567	-0.35705605
0.024	12.17669	0.00060375	2.1e-07	0.0	7e-08	0.00027029	2.1e-07	4e-08	6e-07	580.89611269	732.56990048	752.59360951	11.1071873	0.00403498	-0.35691199
0.0241	12.22287	0.00061119	2.2e-07	0.0	8e-08	0.00026282	2.3e-07	5e-08	6.1e-07	581.49367136	732.39058357	752.41094812	11.05658451	0.00495772	-0.35676856
0.0242	12.26902	0.00061854	2.3e-07	0.0	8e-08	0.00025543	2.4e-07	5e-08	6.2e-07	582.08836961	732.21079664	752.22908015	11.00620352	0.00589433	-0.35662575
0.0243	12.31513	0.0006258	2.4e-07	0.0	8e-08	0.00024813	2.5e-07	5e-08	6.3e-07	582.68022569	732.03050273	752.04800186	10.95604298	0.0068453	-0.35648356
0.0244	12.3612	0.00063297	2.5e-07	0.0	9e-08	0.00024093	2.6e-07	5e-08	6.3e-07	583.26925759	731.84966514	751.86770948	10.90610201	0.00781046	-0.35634199
0.0245	12.40724	0.00064005	2.7e-07	0.0	9e-08	0.00023381	2.8e-07	6e-08	6.4e-07	583.8554832	731.66824906	751.68819929	10.8563788	0.00879094	-0.35620104
0.0246	12.45323	0.00064702	2.8e-07	0.0	1e-07	0.0002268	2.9e-07	6e-08	6.5e-07	584.4389198	731.48621758	751.50946756	10.80687224	0.00978695	-0.35606069
0.0247	12.49918	0.00065389	2.9e-07	0.0	1e-07	0.00021988	3.1e-07	6e-08	6.6e-07	585.0195845	731.30353498	751.33151058	10.75758103	0.01079895	-0.35592095
0.0248	12.5451	0.00066066	3e-07	0.0	1.1e-07	0.00021307	3.2e-07	7e-08	6.6e-07	585.59749406	731.12016604	751.15432465	10.70850393	0.01182736	-0.35578182
0.0249	12.59097	0.00066732	3.1e-07	0.0	1.1e-07	0.00020637	3.4e-07	7e-08	6.7e-07	586.17266496	730.93607619	750.9779061	10.65964013	0.01287188	-0.35564329
0.025	12.63681	0.00067387	3.3e-07	0.0	1.2e-07	0.00019977	3.5e-07	7e-08	6.8e-07	586.7451136	730.75123236	750.80225125	10.61098791	0.01393376	-0.35550536
0.0251	12.68261	0.00068031	3.4e-07	0.0	1.2e-07	0.00019329	3.7e-07	8e-08	6.8e-07	587.31485568	730.56560093	750.62735646	10.56254625	0.01501313	-0.35536803
0.0252	12.72837	0.00068663	3.5e-07	0.0	1.3e-07	0.00018692	3.9e-07	8e-08	6.9e-07	587.88190672	730.37914958	750.45321807	10.51431395	0.01611038	-0.35523129
0.0253	12.77409	0.00069284	3.7e-07	0.0	1.4e-07	0.00018066	4.1e-07	8e-08	6.9e-07	588.4462819	730.19184689	750.27983246	10.46628985	0.0172259	-0.35509515
0.0254	12.81977	0.00069893	3.8e-07	0.0	1.4e-07	0.00017452	4.3e-07	9e-08	7e-07	589.0079961	730.00366244	750.10719601	10.41847307	0.01835954	-0.35495959
0.0255	12.86541	0.00070489	4e-07	0.0	1.5e-07	0.00016851	4.5e-07	9e-08	7.1e-07	589.56706406	729.81456696	749.93530512	10.37086226	0.0195121	-0.35482461
0.0256	12.91101	0.00071074	4.1e-07	0.0	1.6e-07	0.00016261	4.7e-07	1e-07	7.1e-07	590.12349996	729.62453225	749.7641562	10.32345641	0.02068374	-0.35469022
0.0257	12.95657	0.00071646	4.3e-07	0.0	1.6e-07	0.00015684	4.9e-07	1e-07	7.2e-07	590.67731774	729.43353138	749.59374566	10.27625446	0.02187473	-0.35455641
0.0258	13.00209	0.00072205	4.5e-07	0.0	1.7e-07	0.00015118	5.1e-07	1e-07	7.2e-07	591.22853108	729.24153844	749.42406994	10.22925537	0.0230852	-0.35442318
0.0259	13.04758	0.00072752	4.6e-07	0.0	1.8e-07	0.00014566	5.3e-07	1.1e-07	7.3e-07	591.77715332	729.04852893	749.25512548	10.18245812	0.02431554	-0.35429052
0.026	13.09302	0.00073286	4.8e-07	0.0	1.9e-07	0.00014026	5.6e-07	1.1e-07	7.3e-07	592.32319748	728.85447996	749.08690876	10.13586171	0.02556591	-0.35415843
0.0261	13.13842	0.00073807	5e-07	0.0	1.9e-07	0.00013498	5.8e-07	1.2e-07	7.4e-07	592.86667627	728.65937003	748.91941623	10.08946509	0.02683657	-0.35402691
0.0262	13.18379	0.00074316	5.2e-07	0.0	2e-07	0.00012984	6.1e-07	1.2e-07	7.5e-07	593.40760213	728.46317874	748.75264439	10.04326735	0.02812767	-0.35389596
0.0263	13.22912	0.00074811	5.4e-07	0.0	2.1e-07	0.00012482	6.3e-07	1.3e-07	7.5e-07	593.94598715	728.26588775	748.58658972	9.99726751	0.02943941	-0.35376556
0.0264	13.2744	0.00075294	5.6e-07	0.0	2.2e-07	0.00011992	6.6e-07	1.4e-07	7.6e-07	594.48184312	728.06748021	748.42124874	9.95146463	0.03077195	-0.35363573
0.0265	13.31965	0.00075764	5.8e-07	0.0	2.3e-07	0.00011516	6.9e-07	1.4e-07	7.6e-07	595.01518159	727.86794083	748.25661797	9.90585786	0.03212529	-0.35350646
0.0266	13.36486	0.00076221	6e-07	0.0	2.4e-07	0.00011052	7.2e-07	1.5e-07	7.6e-07	595.54601387	727.66725577	748.09269395	9.86044625	0.03349969	-0.35337774
0.0267	13.41003	0.00076665	6.2e-07	0.0	2.5e-07	0.00010601	7.5e-07	1.5e-07	7.7e-07	596.07435087	727.46541337	747.92947322	9.81522893	0.03489519	-0.35324958
0.0268	13.45516	0.00077096	6.4e-07	0.0	2.6e-07	0.00010162	7.8e-07	1.6e-07	7.7e-07	596.60020329	727.26240367	747.76695233	9.77020507	0.03631188	-0.35312196
0.0269	13.50025	0.00077515	6.6e-07	0.0	2.7e-07	9.736e-05	8.1e-07	1.7e-07	7.8e-07	597.12358163	727.05821792	747.60512787	9.72537388	0.03774947	-0.35299489
0.027	13.5453	0.0007792	6.8e-07	0.0	2.8e-07	9.323e-05	8.4e-07	1.7e-07	7.8e-07	597.64449609	726.85284957	747.44399642	9.68073448	0.03920834	-0.35286837
0.0271	13.59031	0.00078313	7.1e-07	0.0	2.9e-07	8.921e-05	8.8e-07	1.8e-07	7.9e-07	598.16295661	726.64629403	747.28355457	9.63628612	0.04068836	-0.35274238
0.0272	13.63528	0.00078694	7.3e-07	0.0	3e-07	8.533e-05	9.1e-07	1.9e-07	7.9e-07	598.67897289	726.43854845	747.12379895	9.59202797	0.0421894	-0.35261694
0.0273	13.68021	0.00079062	7.5e-07	0.0	3.2e-07	8.156e-05	9.5e-07	2e-07	7.9e-07	599.1925545	726.22961116	746.96472616	9.54795931	0.04371145	-0.35249203
0.0274	13.7251	0.00079418	7.8e-07	0.0	3.3e-07	7.792e-05	9.8e-07	2e-07	8e-07	599.70371069	726.01948314	746.80633286	9.5040794	0.04525442	-0.35236765
0.0275	13.76995	0.00079762	8e-07	0.0	3.4e-07	7.439e-05	1.02e-06	2.1e-07	8e-07	600.21245054	725.80816704	746.6486157	9.46038752	0.04681816	-0.35224381
0.0276	13.81477	0.00080094	8.3e-07	0.0	3.5e-07	7.098e-05	1.06e-06	2.2e-07	8e-07	600.71878291	725.59566703	746.49157133	9.41688284	0.04840258	-0.35212049
0.0277	13.85954	0.00080414	8.6e-07	0.0	3.7e-07	6.769e-05	1.1e-06	2.3e-07	8.1e-07	601.22271652	725.38198891	746.33519645	9.3735648	0.05000747	-0.3519977
0.0278	13.90427	0.00080723	8.8e-07	0.0	3.8e-07	6.451e-05	1.14e-06	2.4e-07	8.1e-07	601.72425986	725.16714089	746.17948773	9.33043266	0.05163265	-0.35187544
0.0279	13.94897	0.0008102	9.1e-07	0.0	3.9e-07	6.145e-05	1.18e-06	2.5e-07	8.1e-07	602.22342126	724.95113277	746.0244419	9.28748577	0.05327792	-0.35175369
0.028	13.99362	0.00081305	9.4e-07	0.0	4.1e-07	5.849e-05	1.23e-06	2.5e-07	8.2e-07	602.72020333	724.73397563	745.8700573	9.2445519	0.05494313	-0.35163246
0.0281	14.03823	0.0008158	9.7e-07	0.0	4.2e-07	5.565e-05	1.27e-06	2.6e-07	8.2e-07	603.21461214	724.5156828	745.71633125	9.20180631	0.05662793	-0.35151175
0.0282	14.08281	0.00081843	1e-06	0.0	4.4e-07	5.291e-05	1.32e-06	2.7e-07	8.2e-07	603.70665212	724.29626933	745.5632615	9.15916379	0.05833209	-0.35139156
0.0283	14.12734	0.00082096	1.03e-06	0.0	4.5e-07	5.027e-05	1.36e-06	2.8e-07	8.2e-07	604.196329	724.07575183	745.41084541	9.11683757	0.0600553	-0.35127187
0.0284	14.17184	0.00082339	1.06e-06	0.0	4.7e-07	4.774e-05	1.41e-06	2.9e-07	8.3e-07	604.68365813	723.85414792	745.2590775	9.07463385	0.06179725	-0.3511527
0.0285	14.2163	0.00082571	1.09e-06	0.0	4.9e-07	4.531e-05	1.46e-06	3e-07	8.3e-07	605.16864317	723.63147769	745.10795569	9.03262719	0.06355761	-0.35103403
0.0286	14.26071	0.00082793	1.12e-06	0.0	5e-07	4.298e-05	1.51e-06	3.2e-07	8.3e-07	605.65129283	723.40776256	744.95747642	8.99083468	0.065336	-0.35091587
0.0287	14.30509	0.00083006	1.15e-06	0.0	5.2e-07	4.074e-05	1.56e-06	3.3e-07	8.3e-07	606.13161389	723.18302505	744.80763665	8.94916481	0.06713218	-0.35079821
0.0288	14.34942	0.00083208	1.19e-06	0.0	5.4e-07	3.859e-05	1.62e-06	3.4e-07	8.4e-07	606.60961393	722.95728919	744.65843313	8.90774355	0.06894562	-0.35068105
0.0289	14.39372	0.00083402	1.22e-06	0.0	5.6e-07	3.654e-05	1.67e-06	3.5e-07	8.4e-07	607.08530296	722.73058076	744.50986188	8.86654418	0.07077595	-0.35056439
0.029	14.43798	0.00083586	1.25e-06	0.0	5.8e-07	3.457e-05	1.73e-06	3.6e-07	8.4e-07	607.55869063	722.50292676	744.361919	8.82548805	0.07262277	-0.35044822
0.0291	14.48219	0.00083762	1.29e-06	0.0	5.9e-07	3.269e-05	1.78e-06	3.7e-07	8.4e-07	608.02977954	722.27435459	744.21460269	8.78463866	0.07448562	-0.35033255
0.0292	14.52637	0.00083929	1.32e-06	0.0	6.1e-07	3.089e-05	1.84e-06	3.9e-07	8.4e-07	608.4985797	722.04489377	744.06790894	8.74397583	0.07636403	-0.35021736
0.0293	14.57051	0.00084087	1.36e-06	0.0	6.3e-07	2.917e-05	1.9e-06	4e-07	8.5e-07	608.96509841	721.81457467	743.92183457	8.70349411	0.07825751	-0.35010266
0.0294	14.61461	0.00084238	1.4e-06	0.0	6.5e-07	2.754e-05	1.96e-06	4.1e-07	8.5e-07	609.42934267	721.5834287	743.77637647	8.66319069	0.08016575	-0.34998844
0.0295	14.65866	0.00084381	1.44e-06	0.0	6.8e-07	2.597e-05	2.03e-06	4.3e-07	8.5e-07	609.89131922	721.35148821	743.63153161	8.62305434	0.08208808	-0.3498747
0.0296	14.70268	0.00084515	1.47e-06	0.0	7e-07	2.449e-05	2.09e-06	4.4e-07	8.5e-07	610.35103419	721.11878664	743.48729717	8.58307742	0.08402403	-0.34976145
0.0297	14.74666	0.00084643	1.51e-06	0.0	7.2e-07	2.307e-05	2.15e-06	4.5e-07	8.5e-07	610.80849331	720.88535827	743.34367044	8.54324991	0.08597307	-0.34964866
0.0298	14.79059	0.00084764	1.55e-06	0.0	7.4e-07	2.172e-05	2.22e-06	4.7e-07	8.5e-07	611.26370462	720.65123839	743.20064805	8.50366294	0.08793498	-0.34953636
0.0299	14.83449	0.00084877	1.59e-06	0.0	7.6e-07	2.044e-05	2.29e-06	4.8e-07	8.5e-07	611.71667469	720.41646306	743.05822706	8.46420413	0.08990888	-0.34942453
0.03	14.87835	0.00084984	1.63e-06	0.0	7.9e-07	1.922e-05	2.36e-06	5e-07	8.6e-07	612.16740929	720.18106904	742.91640482	8.42490893	0.09189435	-0.34931316
0.0301	14.92217	0.00085084	1.67e-06	0.0	8.1e-07	1.806e-05	2.43e-06	5.1e-07	8.6e-07	612.61591478	719.94509382	742.77517849	8.38579904	0.09389096	-0.34920226
0.0302	14.96594	0.00085178	1.72e-06	0.0	8.4e-07	1.696e-05	2.51e-06	5.3e-07	8.6e-07	613.06219897	719.7085755	742.63454481	8.34685758	0.09589806	-0.34909183
0.0303	15.00968	0.00085267	1.76e-06	0.0	8.6e-07	1.592e-05	2.58e-06	5.5e-07	8.6e-07	613.50626827	719.47155284	742.494501	8.30809243	0.09791512	-0.34898187
0.0304	15.05338	0.00085349	1.8e-06	0.0	8.9e-07	1.493e-05	2.66e-06	5.6e-07	8.6e-07	613.94812983	719.23406513	742.35504405	8.26950707	0.09994158	-0.34887236
0.0305	15.09703	0.00085426	1.85e-06	0.0	9.1e-07	1.4e-05	2.73e-06	5.8e-07	8.6e-07	614.38779048	718.99615202	742.21617107	8.23107822	0.10197697	-0.34876331
0.0306	15.14065	0.00085497	1.89e-06	0.0	9.4e-07	1.312e-05	2.81e-06	6e-07	8.6e-07	614.82525682	718.7578535	742.07787926	8.19283443	0.10402063	-0.34865472
0.0307	15.18423	0.00085564	1.94e-06	0.0	9.7e-07	1.228e-05	2.89e-06	6.1e-07	8.6e-07	615.26053643	718.51921007	741.94016556	8.15476877	0.106072	-0.34854658
0.0308	15.22776	0.00085625	1.98e-06	0.0	9.9e-07	1.149e-05	2.98e-06	6.3e-07	8.6e-07	615.69363673	718.28026245	741.80302699	8.11688324	0.10813051	-0.3484389
0.0309	15.27126	0.00085682	2.03e-06	0.0	1.02e-06	1.075e-05	3.06e-06	6.5e-07	8.6e-07	616.124564	718.04105161	741.66646091	8.07914083	0.11019577	-0.34833166
0.031	15.31472	0.00085734	2.08e-06	0.0	1.05e-06	1.004e-05	3.15e-06	6.7e-07	8.7e-07	616.55332552	717.80161867	741.53046443	8.04158397	0.11226697	-0.34822487
0.0311	15.35813	0.00085782	2.12e-06	0.0	1.08e-06	9.38e-06	3.24e-06	6.9e-07	8.7e-07	616.97992847	717.56200486	741.39503471	8.00419606	0.11434361	-0.34811853
0.0312	15.40151	0.00085825	2.17e-06	0.0	1.11e-06	8.75e-06	3.33e-06	7.1e-07	8.7e-07	617.40437945	717.32225157	741.26016911	7.96693459	0.11642527	-0.34801263
0.0313	15.44484	0.00085865	2.22e-06	0.0	1.14e-06	8.17e-06	3.42e-06	7.3e-07	8.7e-07	617.82668298	717.08240058	741.12586561	7.92982712	0.11851124	-0.34790717
0.0314	15.48814	0.00085901	2.27e-06	0.0	1.17e-06	7.61e-06	3.51e-06	7.5e-07	8.7e-07	618.24684548	716.84249322	740.9921217	7.89285426	0.12060098	-0.34780215
0.0315	15.53139	0.00085933	2.32e-06	0.0	1.2e-06	7.09e-06	3.6e-06	7.7e-07	8.7e-07	618.66487212	716.60257094	740.85893522	7.85600583	0.12269393	-0.34769757
0.0316	15.57461	0.00085961	2.38e-06	0.0	1.23e-06	6.6e-06	3.7e-06	7.9e-07	8.7e-07	619.08077208	716.3626753	740.72630289	7.81945532	0.12478968	-0.34759342
0.0317	15.61778	0.00085987	2.43e-06	0.0	1.27e-06	6.15e-06	3.8e-06	8.1e-07	8.7e-07	619.49455486	716.12284771	740.59422134	7.78302038	0.1268875	-0.3474897
0.0318	15.66091	0.00086009	2.48e-06	0.0	1.3e-06	5.72e-06	3.9e-06	8.3e-07	8.7e-07	619.90622714	715.88312934	740.46268807	7.74677375	0.12898689	-0.34738642
0.0319	15.70401	0.00086028	2.54e-06	0.0	1.33e-06	5.31e-06	4e-06	8.6e-07	8.7e-07	620.31579779	715.64356123	740.33169998	7.71067601	0.13108737	-0.34728356
0.032	15.74706	0.00086044	2.59e-06	0.0	1.37e-06	4.93e-06	4.11e-06	8.8e-07	8.7e-07	620.72327185	715.40418438	740.20125509	7.67476454	0.13318836	-0.34718113
0.0321	15.79007	0.00086057	2.65e-06	0.0	1.4e-06	4.58e-06	4.21e-06	9e-07	8.7e-07	621.12865906	715.16503935	740.07135008	7.63903727	0.13528933	-0.34707913
0.0322	15.83304	0.00086068	2.7e-06	0.0	1.44e-06	4.25e-06	4.32e-06	9.3e-07	8.7e-07	621.53196801	714.9261665	739.94198201	7.60349706	0.13738974	-0.34697754
0.0323	15.87598	0.00086076	2.76e-06	0.0	1.48e-06	3.94e-06	4.43e-06	9.5e-07	8.7e-07	621.93320655	714.68760585	739.81314815	7.56808425	0.1394891	-0.34687638
0.0324	15.91887	0.00086082	2.82e-06	0.0	1.51e-06	3.65e-06	4.54e-06	9.8e-07	8.7e-07	622.33238067	714.4493971	739.68484638	7.53285386	0.14158686	-0.34677563
0.0325	15.96172	0.00086086	2.88e-06	0.0	1.55e-06	3.38e-06	4.66e-06	1e-06	8.7e-07	622.72949888	714.21157953	739.55707383	7.49778258	0.1436825	-0.3466753
0.0326	16.00453	0.00086087	2.93e-06	0.0	1.59e-06	3.13e-06	4.77e-06	1.03e-06	8.7e-07	623.12456847	713.97419198	739.42982805	7.46286431	0.14577551	-0.34657538
0.0327	16.0473	0.00086086	2.99e-06	0.0	1.63e-06	2.89e-06	4.89e-06	1.05e-06	8.7e-07	623.51759732	713.73727317	739.30310641	7.42812482	0.14786552	-0.34647588
0.0328	16.09003	0.00086083	3.06e-06	0.0	1.67e-06	2.67e-06	5.01e-06	1.08e-06	8.7e-07	623.90859278	713.50086124	739.17690648	7.39352427	0.14995188	-0.34637678
0.0329	16.13271	0.00086079	3.12e-06	0.0	1.71e-06	2.47e-06	5.13e-06	1.1e-06	8.7e-07	624.29756167	713.26499373	739.051226	7.35906942	0.15203415	-0.34627809
0.033	16.17536	0.00086072	3.18e-06	0.0	1.75e-06	2.28e-06	5.25e-06	1.13e-06	8.7e-07	624.6845108	713.02970779	738.92606274	7.32475512	0.15411194	-0.34617981
0.0331	16.21797	0.00086064	3.24e-06	0.0	1.79e-06	2.11e-06	5.38e-06	1.16e-06	8.7e-07	625.06944671	712.79504065	738.80141456	7.29057483	0.15618472	-0.34608193
0.0332	16.26054	0.00086054	3.31e-06	0.0	1.83e-06	1.94e-06	5.51e-06	1.19e-06	8.7e-07	625.45237563	712.56102842	738.67727947	7.25652204	0.15825205	-0.34598445
0.0333	16.30306	0.00086043	3.37e-06	0.0	1.88e-06	1.79e-06	5.64e-06	1.22e-06	8.7e-07	625.83330347	712.32770695	738.55365554	7.22258965	0.16031347	-0.34588738
0.0334	16.34555	0.0008603	3.44e-06	0.0	1.92e-06	1.65e-06	5.77e-06	1.25e-06	8.7e-07	626.21223871	712.09511155	738.43054016	7.18891388	0.16236857	-0.3457907
0.0335	16.38799	0.00086015	3.5e-06	0.0	1.96e-06	1.52e-06	5.9e-06	1.28e-06	8.7e-07	626.58919219	711.86327704	738.30793002	7.15536337	0.16441689	-0.34569442
0.0336	16.4304	0.00086	3.57e-06	0.0	2.01e-06	1.4e-06	6.04e-06	1.31e-06	8.7e-07	626.96417104	711.63223766	738.18582291	7.12199447	0.16645801	-0.34559854
0.0337	16.47276	0.00085983	3.64e-06	0.0	2.06e-06	1.28e-06	6.18e-06	1.34e-06	8.7e-07	627.33718476	711.40202708	738.06421596	7.08882049	0.16849153	-0.34550305
0.0338	16.51508	0.00085964	3.7e-06	0.0	2.1e-06	1.18e-06	6.32e-06	1.37e-06	8.7e-07	627.70823915	711.17267835	737.9431074	7.0557124	0.17051703	-0.34540795
0.0339	16.55736	0.00085945	3.77e-06	0.0	2.15e-06	1.08e-06	6.46e-06	1.4e-06	8.7e-07	628.07734349	710.94422393	737.82249447	7.02283353	0.17253412	-0.34531324
0.034	16.5996	0.00085924	3.84e-06	0.0	2.2e-06	9.9e-07	6.61e-06	1.43e-06	8.7e-07	628.4445072	710.71669566	737.70237436	6.99013226	0.1745424	-0.34521892
0.0341	16.6418	0.00085902	3.91e-06	0.0	2.25e-06	9.1e-07	6.75e-06	1.47e-06	8.7e-07	628.80973889	710.49012476	737.58274453	6.95755415	0.17654148	-0.34512498
0.0342	16.68396	0.0008588	3.99e-06	0.0	2.3e-06	8.4e-07	6.9e-06	1.5e-06	8.7e-07	629.17304443	710.26454179	737.46360325	6.92514463	0.17853098	-0.34503143
0.0343	16.72608	0.00085856	4.06e-06	0.0	2.35e-06	7.7e-07	7.05e-06	1.53e-06	8.7e-07	629.53443275	710.0399766	737.34494794	6.89288338	0.18051055	-0.34493826
0.0344	16.76816	0.00085831	4.13e-06	0.0	2.4e-06	7e-07	7.21e-06	1.57e-06	8.7e-07	629.89391131	709.81645838	737.22677642	6.86076344	0.18247981	-0.34484546
0.0345	16.8102	0.00085805	4.2e-06	0.0	2.45e-06	6.4e-07	7.36e-06	1.6e-06	8.7e-07	630.25148574	709.59401594	737.1090871	6.82871479	0.1844385	-0.34475305
0.0346	16.85219	0.00085778	4.28e-06	0.0	2.5e-06	5.9e-07	7.52e-06	1.64e-06	8.7e-07	630.60716081	709.37267747	736.99187864	6.79678485	0.1863862	-0.34466102
0.0347	16.89415	0.00085751	4.35e-06	0.0	2.55e-06	5.4e-07	7.68e-06	1.67e-06	8.7e-07	630.96094165	709.15247021	736.87514961	6.76493456	0.18832261	-0.34456936
0.0348	16.93606	0.00085722	4.43e-06	0.0	2.61e-06	4.9e-07	7.85e-06	1.71e-06	8.7e-07	631.31283179	708.93342087	736.75889906	6.73329696	0.19024742	-0.34447807
0.0349	16.97793	0.00085693	4.51e-06	0.0	2.66e-06	4.5e-07	8.01e-06	1.75e-06	8.7e-07	631.6628498	708.7155557	736.64312165	6.70185477	0.19216032	-0.34438715
0.035	17.01976	0.00085663	4.59e-06	0.0	2.72e-06	4.1e-07	8.18e-06	1.79e-06	8.7e-07	632.01099979	708.49890011	736.52781628	6.67055406	0.19406101	-0.34429661
0.0351	17.06155	0.00085632	4.66e-06	0.0	2.77e-06	3.7e-07	8.35e-06	1.82e-06	8.7e-07	632.35729133	708.28347893	736.41298027	6.63944782	0.1959492	-0.34420644
0.0352	17.1033	0.00085601	4.74e-06	0.0	2.83e-06	3.4e-07	8.52e-06	1.86e-06	8.7e-07	632.70173329	708.06931629	736.29861115	6.60842606	0.19782462	-0.34411663
0.0353	17.14501	0.00085569	4.82e-06	0.0	2.89e-06	3.1e-07	8.7e-06	1.9e-06	8.7e-07	633.04433119	707.85643556	736.18470744	6.57761859	0.19968701	-0.34402719
0.0354	17.18668	0.00085536	4.91e-06	0.0	2.95e-06	2.8e-07	8.88e-06	1.94e-06	8.7e-07	633.38509675	707.64485956	736.07126587	6.54699664	0.20153609	-0.34393811
0.0355	17.22831	0.00085502	4.99e-06	0.0	3.01e-06	2.6e-07	9.06e-06	1.98e-06	8.7e-07	633.72404014	707.43461039	735.95828362	6.51656927	0.20337162	-0.34384939
0.0356	17.26989	0.00085467	5.07e-06	0.0	3.07e-06	2.3e-07	9.24e-06	2.02e-06	8.7e-07	634.06116442	707.22570937	735.84575996	6.48607034	0.20519325	-0.34376104
0.0357	17.31144	0.00085432	5.15e-06	0.0	3.13e-06	2.1e-07	9.42e-06	2.07e-06	8.7e-07	634.39647469	707.01817714	735.73369359	6.45577576	0.20700085	-0.34367304
0.0358	17.35294	0.00085397	5.24e-06	1e-08	3.19e-06	1.9e-07	9.61e-06	2.11e-06	8.7e-07	634.72997773	706.81203364	735.62208271	6.42556498	0.20879416	-0.3435854
0.0359	17.3944	0.0008536	5.32e-06	1e-08	3.25e-06	1.8e-07	9.8e-06	2.15e-06	8.8e-07	635.06167839	706.60729811	735.51092611	6.39560842	0.21057295	-0.34349811
0.036	17.43582	0.00085323	5.41e-06	1e-08	3.32e-06	1.6e-07	9.99e-06	2.19e-06	8.8e-07	635.3915939	706.40398933	735.40021894	6.36575915	0.212337	-0.34341118
0.0361	17.4772	0.00085286	5.5e-06	1e-08	3.38e-06	1.5e-07	1.019e-05	2.24e-06	8.8e-07	635.71972782	706.2021251	735.28996038	6.3360644	0.2140861	-0.3433246
0.0362	17.51854	0.00085248	5.58e-06	1e-08	3.45e-06	1.3e-07	1.039e-05	2.28e-06	8.8e-07	636.04608875	706.00172258	735.18014812	6.30653294	0.21582006	-0.34323837
0.0363	17.55984	0.00085209	5.67e-06	1e-08	3.51e-06	1.2e-07	1.059e-05	2.33e-06	8.8e-07	636.37068471	705.80279842	735.07078006	6.27711959	0.21753878	-0.34315249
0.0364	17.60109	0.00085169	5.76e-06	1e-08	3.58e-06	1.1e-07	1.079e-05	2.38e-06	8.8e-07	636.69352317	705.60536871	734.96185423	6.24788354	0.21924199	-0.34306696
0.0365	17.64231	0.00085129	5.85e-06	1e-08	3.65e-06	1e-07	1.1e-05	2.42e-06	8.8e-07	637.01461368	705.40944864	734.85336809	6.21881346	0.22092956	-0.34298177
0.0366	17.68348	0.00085089	5.94e-06	1e-08	3.72e-06	9e-08	1.12e-05	2.47e-06	8.8e-07	637.33396545	705.21505284	734.74531919	6.18991592	0.22260135	-0.34289693
0.0367	17.72461	0.00085048	6.03e-06	1e-08	3.79e-06	8e-08	1.141e-05	2.52e-06	8.8e-07	637.65158084	705.02219528	734.6377071	6.16096501	0.22425709	-0.34281243
0.0368	17.7657	0.00085006	6.13e-06	1e-08	3.86e-06	7e-08	1.163e-05	2.57e-06	8.8e-07	637.96746648	704.83088927	734.53053013	6.13220354	0.22589678	-0.34272827
0.0369	17.80675	0.00084964	6.22e-06	1e-08	3.93e-06	7e-08	1.184e-05	2.61e-06	8.8e-07	638.2816283	704.64114753	734.42378683	6.10352629	0.22752023	-0.34264445
0.037	17.84776	0.00084921	6.31e-06	1e-08	4e-06	6e-08	1.206e-05	2.66e-06	8.8e-07	638.59407176	704.45298212	734.31747587	6.07504041	0.22912727	-0.34256097
0.0371	17.88872	0.00084877	6.41e-06	1e-08	4.07e-06	5e-08	1.228e-05	2.72e-06	8.8e-07	638.90480801	704.26640445	734.21159426	6.04663699	0.23071782	-0.34247783
0.0372	17.92965	0.00084833	6.51e-06	1e-08	4.15e-06	5e-08	1.251e-05	2.77e-06	8.8e-07	639.21384079	704.08142533	734.1061412	6.01834544	0.23229175	-0.34239502
0.0373	17.97053	0.00084789	6.6e-06	1e-08	4.22e-06	4e-08	1.273e-05	2.82e-06	8.8e-07	639.52117628	703.89805495	734.00111516	5.99016509	0.23384895	-0.34231255
0.0374	18.01137	0.00084744	6.7e-06	1e-08	4.3e-06	4e-08	1.296e-05	2.87e-06	8.8e-07	639.82682229	703.71630295	733.89651417	5.96216468	0.23538937	-0.34223041
0.0375	18.05217	0.00084698	6.8e-06	1e-08	4.37e-06	4e-08	1.319e-05	2.92e-06	8.8e-07	640.13078721	703.53617844	733.79233605	5.93428219	0.23691287	-0.34214861
0.0376	18.09293	0.00084652	6.9e-06	1e-08	4.45e-06	3e-08	1.343e-05	2.98e-06	8.8e-07	640.43307843	703.35768983	733.68857896	5.90655041	0.23841938	-0.34206714
0.0377	18.13365	0.00084606	7e-06	1e-08	4.53e-06	3e-08	1.367e-05	3.03e-06	8.8e-07	640.73370461	703.180845	733.58524066	5.87891924	0.23990879	-0.34198599
0.0378	18.17432	0.00084558	7.1e-06	1e-08	4.61e-06	3e-08	1.391e-05	3.09e-06	8.8e-07	641.03266697	703.0056506	733.48232111	5.85135195	0.24138098	-0.34190517
0.0379	18.21496	0.00084511	7.2e-06	1e-08	4.69e-06	2e-08	1.415e-05	3.14e-06	8.8e-07	641.32997385	702.83211326	733.37981819	5.82392388	0.24283596	-0.34182468
0.038	18.25555	0.00084462	7.3e-06	1e-08	4.77e-06	2e-08	1.439e-05	3.2e-06	8.8e-07	641.62563125	702.6602388	733.27773045	5.7965958	0.24427362	-0.34174451
0.0381	18.2961	0.00084414	7.4e-06	1e-08	4.85e-06	2e-08	1.464e-05	3.26e-06	8.8e-07	641.9196472	702.49003267	733.17605586	5.76953347	0.24569406	-0.34166467
0.0382	18.33661	0.00084364	7.51e-06	1e-08	4.93e-06	2e-08	1.489e-05	3.31e-06	8.8e-07	642.21203582	702.32150051	733.07479065	5.74259271	0.24709709	-0.34158515
0.0383	18.37708	0.00084314	7.61e-06	1e-08	5.01e-06	2e-08	1.515e-05	3.37e-06	8.8e-07	642.50280416	702.15464647	732.97393306	5.71583848	0.24848275	-0.34150595
0.0384	18.4175	0.00084264	7.72e-06	1e-08	5.1e-06	1e-08	1.54e-05	3.43e-06	8.8e-07	642.79196308	701.9894746	732.87348027	5.68928996	0.249851	-0.34142708
0.0385	18.45789	0.00084213	7.83e-06	1e-08	5.18e-06	1e-08	1.566e-05	3.49e-06	8.8e-07	643.07952057	701.82598757	732.77343026	5.66282442	0.25120153	-0.34134851
0.0386	18.49823	0.00084161	7.93e-06	1e-08	5.27e-06	1e-08	1.592e-05	3.55e-06	8.8e-07	643.36548643	701.66418778	732.67378051	5.63660346	0.25253463	-0.34127026
0.0387	18.53853	0.00084109	8.04e-06	1e-08	5.36e-06	1e-08	1.619e-05	3.61e-06	8.8e-07	643.64987258	701.50407736	732.57452788	5.61058455	0.25385017	-0.34119232
0.0388	18.57879	0.00084057	8.15e-06	1e-08	5.44e-06	1e-08	1.646e-05	3.67e-06	8.8e-07	643.93268995	701.34565767	732.47566951	5.58464462	0.25514823	-0.3411147
0.0389	18.619	0.00084004	8.26e-06	1e-08	5.53e-06	1e-08	1.673e-05	3.74e-06	8.8e-07	644.21394031	701.18893045	732.37720524	5.55887264	0.25642872	-0.34103738
0.039	18.65918	0.0008395	8.37e-06	2e-08	5.62e-06	1e-08	1.7e-05	3.8e-06	8.8e-07	644.49363445	701.0338959	732.27913226	5.53322593	0.25769168	-0.34096038
0.0391	18.69931	0.00083896	8.48e-06	2e-08	5.71e-06	1e-08	1.728e-05	3.86e-06	8.8e-07	644.77177901	700.88055411	732.18144898	5.50768527	0.25893711	-0.34088367
0.0392	18.7394	0.00083841	8.59e-06	2e-08	5.8e-06	1e-08	1.755e-05	3.93e-06	8.8e-07	645.04838122	700.72890465	732.08415366	5.48231683	0.26016491	-0.34080728
0.0393	18.77945	0.00083786	8.71e-06	2e-08	5.9e-06	1e-08	1.784e-05	3.99e-06	8.8e-07	645.32344908	700.5789466	731.9872443	5.45702112	0.26137522	-0.34073118
0.0394	18.81946	0.0008373	8.82e-06	2e-08	5.99e-06	0.0	1.812e-05	4.06e-06	8.8e-07	645.5969868	700.43067863	731.89072002	5.43180946	0.262568	-0.34065539
0.0395	18.85942	0.00083674	8.93e-06	2e-08	6.08e-06	0.0	1.841e-05	4.13e-06	8.8e-07	645.86899888	700.28409893	731.7945799	5.40666473	0.2637433	-0.3405799
0.0396	18.89934	0.00083617	9.05e-06	2e-08	6.18e-06	0.0	1.87e-05	4.19e-06	8.8e-07	646.13949542	700.13920546	731.69882133	5.38178285	0.26490118	-0.34050471
0.0397	18.93923	0.0008356	9.17e-06	2e-08	6.27e-06	0.0	1.899e-05	4.26e-06	8.8e-07	646.40848227	699.99599565	731.60344297	5.35692886	0.26604162	-0.34042982
0.0398	18.97906	0.00083502	9.28e-06	2e-08	6.37e-06	0.0	1.929e-05	4.33e-06	8.8e-07	646.67596494	699.85446654	731.50844358	5.3321856	0.2671647	-0.34035522
0.0399	19.01886	0.00083444	9.4e-06	2e-08	6.47e-06	0.0	1.959e-05	4.4e-06	8.8e-07	646.94195	699.71461479	731.41382162	5.30756875	0.2682704	-0.34028092
0.04	19.05862	0.00083385	9.52e-06	2e-08	6.57e-06	0.0	1.989e-05	4.47e-06	8.8e-07	647.20644493	699.57643645	731.31957526	5.28307373	0.26935882	-0.34020691
0.0401	19.09833	0.00083326	9.64e-06	2e-08	6.67e-06	0.0	2.019e-05	4.54e-06	8.8e-07	647.46945683	699.43992744	731.2257028	5.25871122	0.27042999	-0.34013319
0.0402	19.138	0.00083266	9.76e-06	2e-08	6.77e-06	0.0	2.05e-05	4.61e-06	8.8e-07	647.73099351	699.30508327	731.13220235	5.23449033	0.27148397	-0.34005977
0.0403	19.17763	0.00083205	9.88e-06	2e-08	6.87e-06	0.0	2.081e-05	4.69e-06	8.8e-07	647.99106141	699.17189921	731.03907239	5.21033851	0.27252088	-0.33998663
0.0404	19.21721	0.00083144	1e-05	2e-08	6.97e-06	0.0	2.112e-05	4.76e-06	8.8e-07	648.24966679	699.04037027	730.94631149	5.18634256	0.27354072	-0.33991379
0.0405	19.25676	0.00083082	1.012e-05	2e-08	7.07e-06	0.0	2.144e-05	4.83e-06	8.8e-07	648.50681792	698.91049101	730.85391761	5.16247771	0.2745436	-0.33984123
0.0406	19.29626	0.0008302	1.025e-05	2e-08	7.18e-06	0.0	2.176e-05	4.91e-06	8.8e-07	648.76252247	698.78225577	730.7618889	5.13873336	0.27552956	-0.33976897
0.0407	19.33572	0.00082958	1.037e-05	3e-08	7.28e-06	0.0	2.208e-05	4.98e-06	8.8e-07	649.01678586	698.65565839	730.67022416	5.11508369	0.27649862	-0.33969698
0.0408	19.37514	0.00082895	1.049e-05	3e-08	7.39e-06	0.0	2.24e-05	5.06e-06	8.8e-07	649.26961555	698.53069263	730.5789216	5.09156401	0.27745095	-0.33962529
0.0409	19.41451	0.00082831	1.062e-05	3e-08	7.49e-06	0.0	2.273e-05	5.14e-06	8.8e-07	649.52101831	698.40735195	730.48797965	5.06815678	0.2783866	-0.33955388
0.041	19.45384	0.00082767	1.075e-05	3e-08	7.6e-06	0.0	2.306e-05	5.21e-06	8.8e-07	649.77100084	698.28562946	730.39739674	5.04487103	0.27930561	-0.33948275
0.0411	19.49313	0.00082702	1.087e-05	3e-08	7.71e-06	0.0	2.339e-05	5.29e-06	8.8e-07	650.01957009	698.16551782	730.30717122	5.02169212	0.28020809	-0.33941191
0.0412	19.53238	0.00082637	1.1e-05	3e-08	7.82e-06	0.0	2.373e-05	5.37e-06	8.8e-07	650.26673229	698.04700966	730.21730169	4.99862042	0.28109414	-0.33934134
0.0413	19.57159	0.00082571	1.113e-05	3e-08	7.93e-06	0.0	2.407e-05	5.45e-06	8.8e-07	650.51249369	697.93009724	730.12778671	4.97565244	0.28196382	-0.33927105
0.0414	19.61075	0.00082505	1.126e-05	3e-08	8.04e-06	0.0	2.441e-05	5.53e-06	8.8e-07	650.75686134	697.81477255	730.03862463	4.95282017	0.2828172	-0.33920104
0.0415	19.64987	0.00082438	1.139e-05	3e-08	8.15e-06	0.0	2.475e-05	5.61e-06	8.8e-07	650.99984195	697.70102735	729.94981388	4.93008538	0.2836544	-0.3391313
0.0416	19.68895	0.0008237	1.152e-05	3e-08	8.27e-06	0.0	2.51e-05	5.69e-06	8.8e-07	651.24144181	697.58885309	729.86135303	4.90746051	0.28447551	-0.33906184
0.0417	19.72799	0.00082303	1.165e-05	3e-08	8.38e-06	0.0	2.545e-05	5.78e-06	8.8e-07	651.48166745	697.47824102	729.77324058	4.88494861	0.28528062	-0.33899265
0.0418	19.76698	0.00082234	1.178e-05	3e-08	8.5e-06	0.0	2.58e-05	5.86e-06	8.8e-07	651.72052565	697.36918236	729.68547494	4.86254791	0.28606983	-0.33892374
0.0419	19.80593	0.00082165	1.191e-05	3e-08	8.61e-06	0.0	2.616e-05	5.94e-06	8.8e-07	651.958023	697.26166789	729.59805461	4.84025987	0.28684324	-0.33885509
0.042	19.84484	0.00082096	1.205e-05	4e-08	8.73e-06	0.0	2.652e-05	6.03e-06	8.8e-07	652.19416622	697.15568825	729.51097801	4.81808557	0.28760095	-0.33878671
0.0421	19.8837	0.00082026	1.218e-05	4e-08	8.84e-06	0.0	2.688e-05	6.11e-06	8.8e-07	652.42896208	697.05123393	729.4242436	4.79602268	0.28834308	-0.3387186
0.0422	19.92253	0.00081955	1.232e-05	4e-08	8.96e-06	0.0	2.724e-05	6.2e-06	8.8e-07	652.66241707	696.94829538	729.33784987	4.77406674	0.28906975	-0.33865076
0.0423	19.96131	0.00081884	1.245e-05	4e-08	9.08e-06	0.0	2.761e-05	6.29e-06	8.8e-07	652.89453769	696.84686283	729.25179535	4.75221949	0.28978105	-0.33858319
0.0424	20.00004	0.00081813	1.259e-05	4e-08	9.2e-06	0.0	2.798e-05	6.38e-06	8.8e-07	653.12533048	696.74692629	729.16607855	4.73048086	0.29047708	-0.33851588
0.0425	20.03874	0.00081741	1.273e-05	4e-08	9.32e-06	0.0	2.835e-05	6.46e-06	8.8e-07	653.35480195	696.64847562	729.08069796	4.70885031	0.29115797	-0.33844883
0.0426	20.07739	0.00081668	1.286e-05	4e-08	9.44e-06	0.0	2.873e-05	6.55e-06	8.8e-07	653.58295862	696.55150051	728.99565212	4.68732731	0.29182381	-0.33838205
0.0427	20.116	0.00081595	1.3e-05	4e-08	9.57e-06	0.0	2.911e-05	6.64e-06	8.8e-07	653.80980697	696.45599055	728.91093953	4.66591136	0.29247473	-0.33831553
0.0428	20.15457	0.00081522	1.314e-05	4e-08	9.69e-06	0.0	2.949e-05	6.73e-06	8.8e-07	654.03535348	696.36193518	728.82655874	4.64460204	0.29311084	-0.33824927
0.0429	20.19309	0.00081448	1.328e-05	4e-08	9.82e-06	0.0	2.987e-05	6.83e-06	8.8e-07	654.2596046	696.26932372	728.74250826	4.6233989	0.29373225	-0.33818327
0.043	20.23157	0.00081373	1.342e-05	5e-08	9.94e-06	0.0	3.026e-05	6.92e-06	8.8e-07	654.48256678	696.17814536	728.65878665	4.60230142	0.29433908	-0.33811753
0.0431	20.27001	0.00081298	1.356e-05	5e-08	1.007e-05	0.0	3.065e-05	7.01e-06	8.8e-07	654.70424644	696.08838918	728.57539244	4.58130923	0.29493145	-0.33805204
0.0432	20.30841	0.00081222	1.37e-05	5e-08	1.019e-05	0.0	3.104e-05	7.1e-06	8.8e-07	654.92465	696.00004416	728.49232418	4.56042181	0.29550947	-0.33798682
0.0433	20.34676	0.00081146	1.385e-05	5e-08	1.032e-05	0.0	3.144e-05	7.2e-06	8.8e-07	655.14378387	695.91309917	728.40958043	4.53963878	0.29607327	-0.33792184
0.0434	20.38507	0.0008107	1.399e-05	5e-08	1.045e-05	0.0	3.183e-05	7.29e-06	8.8e-07	655.36165442	695.82754301	728.32715975	4.51895965	0.29662296	-0.33785712
0.0435	20.42334	0.00080992	1.413e-05	5e-08	1.058e-05	0.0	3.224e-05	7.39e-06	8.8e-07	655.57826803	695.7433644	728.2450607	4.49838397	0.29715868	-0.33779265
0.0436	20.46156	0.00080915	1.428e-05	5e-08	1.071e-05	0.0	3.264e-05	7.49e-06	8.8e-07	655.79363105	695.66055198	728.16328185	4.47791131	0.29768052	-0.33772844
0.0437	20.49974	0.00080837	1.442e-05	5e-08	1.084e-05	0.0	3.305e-05	7.58e-06	8.8e-07	656.00774982	695.57909424	728.08182179	4.45754121	0.29818861	-0.33766447
0.0438	20.53788	0.00080758	1.457e-05	6e-08	1.097e-05	0.0	3.345e-05	7.68e-06	8.8e-07	656.22063068	695.49897974	728.00067908	4.4372732	0.29868311	-0.33760075
0.0439	20.57597	0.00080679	1.472e-05	6e-08	1.111e-05	0.0	3.387e-05	7.78e-06	8.8e-07	656.43227992	695.4201969	727.91985232	4.41710686	0.29916409	-0.33753729
0.044	20.61403	0.00080599	1.486e-05	6e-08	1.124e-05	-0.0	3.428e-05	7.88e-06	8.8e-07	656.64270386	695.342734	727.8393401	4.39704174	0.2996317	-0.33747406
0.0441	20.65203	0.00080519	1.501e-05	6e-08	1.137e-05	-0.0	3.47e-05	7.98e-06	8.8e-07	656.85190876	695.26657942	727.75914101	4.37707738	0.30008606	-0.33741109
0.0442	20.69	0.00080439	1.516e-05	6e-08	1.151e-05	-0.0	3.512e-05	8.08e-06	8.8e-07	657.0599009	695.19172144	727.67925366	4.35721334	0.30052728	-0.33734836
0.0443	20.72792	0.00080358	1.531e-05	6e-08	1.164e-05	-0.0	3.554e-05	8.18e-06	8.8e-07	657.26668652	695.1181482	727.59967665	4.33744917	0.30095549	-0.33728587
0.0444	20.7658	0.00080276	1.546e-05	6e-08	1.178e-05	-0.0	3.596e-05	8.29e-06	8.8e-07	657.47227186	695.04584796	727.5204086	4.31778447	0.30137084	-0.33722362
0.0445	20.80364	0.00080194	1.561e-05	7e-08	1.192e-05	-0.0	3.639e-05	8.39e-06	8.8e-07	657.67666315	694.97480892	727.44144811	4.29821873	0.30177343	-0.33716162
0.0446	20.84143	0.00080112	1.576e-05	7e-08	1.206e-05	-0.0	3.682e-05	8.49e-06	8.8e-07	657.87986659	694.90501916	727.36279383	4.27875154	0.30216339	-0.33709986
0.0447	20.87918	0.00080029	1.591e-05	7e-08	1.22e-05	-0.0	3.726e-05	8.6e-06	8.8e-07	658.08188837	694.83646681	727.28444436	4.2593825	0.30254084	-0.33703833
0.0448	20.91689	0.00079945	1.606e-05	7e-08	1.234e-05	0.0	3.769e-05	8.7e-06	8.8e-07	658.28273466	694.76914004	727.20639835	4.2401111	0.3029059	-0.33697705
0.0449	20.95455	0.00079861	1.621e-05	7e-08	1.248e-05	0.0	3.813e-05	8.81e-06	8.8e-07	658.48241162	694.70302688	727.12865443	4.22093694	0.3032587	-0.336916
0.045	20.99217	0.00079777	1.637e-05	7e-08	1.262e-05	0.0	3.857e-05	8.92e-06	8.8e-07	658.6809254	694.63811537	727.05121124	4.20185958	0.30359937	-0.33685519
0.0451	21.02975	0.00079692	1.652e-05	7e-08	1.276e-05	0.0	3.901e-05	9.02e-06	8.8e-07	658.87828214	694.57439367	726.97406743	4.1828786	0.30392803	-0.33679461
0.0452	21.06728	0.00079607	1.668e-05	8e-08	1.291e-05	0.0	3.946e-05	9.13e-06	8.8e-07	659.07448794	694.51184987	726.89722166	4.16399354	0.30424481	-0.33673427
0.0453	21.10477	0.00079521	1.683e-05	8e-08	1.305e-05	0.0	3.991e-05	9.24e-06	8.8e-07	659.26954891	694.45047208	726.82067257	4.14520398	0.30454983	-0.33667416
0.0454	21.14222	0.00079435	1.699e-05	8e-08	1.319e-05	0.0	4.036e-05	9.35e-06	8.8e-07	659.46347113	694.39024839	726.74441884	4.12650947	0.30484321	-0.33661428
0.0455	21.17962	0.00079348	1.714e-05	8e-08	1.334e-05	0.0	4.081e-05	9.46e-06	8.8e-07	659.65626066	694.33116693	726.66845913	4.10790951	0.30512509	-0.33655463
0.0456	21.21698	0.00079261	1.73e-05	8e-08	1.349e-05	0.0	4.127e-05	9.57e-06	8.8e-07	659.84792357	694.27321582	726.59279211	4.0894039	0.30539554	-0.33649522
0.0457	21.25429	0.00079173	1.746e-05	9e-08	1.363e-05	0.0	4.173e-05	9.68e-06	8.8e-07	660.03846588	694.21638323	726.51741646	4.07099187	0.30565477	-0.33643603
0.0458	21.29157	0.00079085	1.761e-05	9e-08	1.378e-05	0.0	4.219e-05	9.8e-06	8.8e-07	660.22789362	694.16065731	726.44233086	4.0526732	0.30590284	-0.33637707
0.0459	21.32879	0.00078996	1.777e-05	9e-08	1.393e-05	0.0	4.265e-05	9.91e-06	8.8e-07	660.41621281	694.10602628	726.367534	4.03444749	0.30613988	-0.33631833
0.046	21.36598	0.00078907	1.793e-05	9e-08	1.408e-05	0.0	4.312e-05	1.002e-05	8.8e-07	660.60342942	694.05247836	726.29302456	4.0163143	0.306366	-0.33625982
0.0461	21.40312	0.00078818	1.809e-05	9e-08	1.423e-05	0.0	4.359e-05	1.014e-05	8.8e-07	660.78954944	694.00000181	726.21880126	3.99827341	0.30658126	-0.33620154
0.0462	21.44022	0.00078728	1.825e-05	9e-08	1.438e-05	0.0	4.406e-05	1.025e-05	8.8e-07	660.97457882	693.94858493	726.14486278	3.98032379	0.30678596	-0.33614348
0.0463	21.47727	0.00078638	1.841e-05	1e-07	1.453e-05	0.0	4.453e-05	1.037e-05	8.8e-07	661.15852351	693.89821606	726.07120784	3.96246541	0.3069801	-0.33608564
0.0464	21.51428	0.00078547	1.857e-05	1e-07	1.468e-05	0.0	4.501e-05	1.048e-05	8.8e-07	661.34138943	693.84888357	725.99783514	3.94469784	0.30716381	-0.33602803
0.0465	21.55125	0.00078456	1.873e-05	1e-07	1.483e-05	0.0	4.549e-05	1.06e-05	8.8e-07	661.52318251	693.80057589	725.9247434	3.92702066	0.30733721	-0.33597063
0.0466	21.58817	0.00078364	1.889e-05	1e-07	1.499e-05	0.0	4.597e-05	1.072e-05	8.8e-07	661.70390862	693.75328147	725.85193135	3.90943365	0.30750035	-0.33591346
0.0467	21.62505	0.00078272	1.905e-05	1.1e-07	1.514e-05	0.0	4.645e-05	1.084e-05	8.8e-07	661.88357364	693.70698889	725.77939772	3.89193511	0.30765371	-0.3358565
0.0468	21.66189	0.0007818	1.922e-05	1.1e-07	1.53e-05	0.0	4.694e-05	1.096e-05	8.8e-07	662.06218344	693.66168666	725.70714122	3.87452703	0.30779674	-0.33579976
0.0469	21.69868	0.00078087	1.938e-05	1.1e-07	1.545e-05	0.0	4.743e-05	1.108e-05	8.8e-07	662.23974386	693.61736344	725.63516061	3.85720603	0.30793037	-0.33574324
0.047	21.73543	0.00077994	1.954e-05	1.1e-07	1.561e-05	0.0	4.792e-05	1.12e-05	8.8e-07	662.41626073	693.57400786	725.56345461	3.83997503	0.30805379	-0.33568693
0.0471	21.77213	0.000779	1.971e-05	1.1e-07	1.576e-05	0.0	4.841e-05	1.132e-05	8.8e-07	662.59173991	693.53160854	725.49202196	3.82283163	0.30816768	-0.33563084
0.0472	21.80879	0.00077806	1.987e-05	1.2e-07	1.592e-05	0.0	4.89e-05	1.144e-05	8.8e-07	662.76618718	693.49015433	725.42086143	3.80577515	0.30827221	-0.33557496
0.0473	21.84541	0.00077711	2.004e-05	1.2e-07	1.608e-05	0.0	4.94e-05	1.156e-05	8.8e-07	662.93960829	693.44963412	725.34997176	3.78880565	0.30836738	-0.33551929
0.0474	21.88198	0.00077616	2.02e-05	1.2e-07	1.624e-05	0.0	4.99e-05	1.169e-05	8.8e-07	663.11201333	693.41002859	725.27935079	3.77204026	0.3084409	-0.33546413
0.0475	21.91851	0.00077521	2.037e-05	1.2e-07	1.64e-05	0.0	5.04e-05	1.181e-05	8.8e-07	663.28340632	693.37133007	725.20899766	3.75519731	0.30852263	-0.33540877
0.0476	21.95499	0.00077425	2.053e-05	1.3e-07	1.656e-05	0.0	5.091e-05	1.194e-05	8.8e-07	663.4537892	693.33353485	725.13891195	3.73859239	0.3085794	-0.335354
0.0477	21.99143	0.00077329	2.07e-05	1.3e-07	1.672e-05	0.0	5.141e-05	1.206e-05	8.8e-07	663.62317369	693.29662062	725.06909113	3.72190791	0.3086445	-0.33529903
0.0478	22.02783	0.00077233	2.087e-05	1.3e-07	1.688e-05	0.0	5.192e-05	1.219e-05	8.8e-07	663.79155528	693.26059598	724.99953619	3.70544847	0.30868629	-0.33524461
0.0479	22.06418	0.00077136	2.104e-05	1.3e-07	1.704e-05	0.0	5.243e-05	1.231e-05	8.8e-07	663.95895227	693.22542628	724.9302432	3.68894362	0.30873279	-0.33519008
0.048	22.10049	0.00077039	2.12e-05	1.4e-07	1.72e-05	0.0	5.294e-05	1.244e-05	8.8e-07	664.12535728	693.19112545	724.86121373	3.67243877	0.30877928	-0.33513555
0.0481	22.13675	0.00076941	2.137e-05	1.4e-07	1.737e-05	0.0	5.346e-05	1.257e-05	8.8e-07	664.29078622	693.15766359	724.7924444	3.65630522	0.30878786	-0.33508193
0.0482	22.17297	0.00076843	2.154e-05	1.4e-07	1.753e-05	0.0	5.398e-05	1.27e-05	8.8e-07	664.45523785	693.12504301	724.72393546	3.63998567	0.30881544	-0.33502786
0.0483	22.20915	0.00076745	2.171e-05	1.4e-07	1.77e-05	0.0	5.449e-05	1.283e-05	8.8e-07	664.61872026	693.09324866	724.6556852	3.6239922	0.30881027	-0.33497458
0.0484	22.24528	0.00076646	2.188e-05	1.5e-07	1.786e-05	0.0	5.502e-05	1.296e-05	8.8e-07	664.78124052	693.06226735	724.58769209	3.6078585	0.30881918	-0.33492096
0.0485	22.28136	0.00076547	2.205e-05	1.5e-07	1.803e-05	-0.0	5.554e-05	1.309e-05	8.8e-07	664.94280051	693.03209575	724.51995575	3.5920792	0.30879346	-0.33486821
0.0486	22.31741	0.00076447	2.222e-05	1.5e-07	1.819e-05	-0.0	5.606e-05	1.322e-05	8.8e-07	665.10341909	693.00269918	724.45247215	3.57622083	0.30877546	-0.33481526
0.0487	22.3534	0.00076347	2.239e-05	1.5e-07	1.836e-05	-0.0	5.659e-05	1.335e-05	8.8e-07	665.26309025	692.97408872	724.38524259	3.56039112	0.30875467	-0.33476239
0.0488	22.38936	0.00076247	2.256e-05	1.6e-07	1.853e-05	-0.0	5.712e-05	1.348e-05	8.8e-07	665.42181591	692.94626078	724.31826664	3.54459008	0.30873108	-0.33470958
0.0489	22.42527	0.00076147	2.273e-05	1.6e-07	1.869e-05	-0.0	5.765e-05	1.361e-05	8.8e-07	665.57959804	692.91921179	724.25154389	3.5288177	0.30870468	-0.33465685
0.049	22.46113	0.00076046	2.29e-05	1.6e-07	1.886e-05	-0.0	5.818e-05	1.375e-05	8.8e-07	665.73645379	692.89291084	724.18507071	3.51345318	0.30863993	-0.33460512
0.0491	22.49695	0.00075944	2.308e-05	1.7e-07	1.903e-05	-0.0	5.872e-05	1.388e-05	8.8e-07	665.89238678	692.86735136	724.11884633	3.49794194	0.30858883	-0.33455302
0.0492	22.53273	0.00075843	2.325e-05	1.7e-07	1.92e-05	-0.0	5.926e-05	1.402e-05	8.8e-07	666.04739711	692.84253308	724.05287073	3.48249401	0.30853167	-0.33450109
0.0493	22.56846	0.00075741	2.342e-05	1.7e-07	1.937e-05	-0.0	5.98e-05	1.415e-05	8.8e-07	666.20148911	692.81844814	723.98714299	3.46710941	0.30846846	-0.3344493
0.0494	22.60415	0.00075639	2.359e-05	1.8e-07	1.954e-05	-0.0	6.034e-05	1.429e-05	8.8e-07	666.35466727	692.79508839	723.92166216	3.45181733	0.30839662	-0.33439775
0.0495	22.63979	0.00075536	2.377e-05	1.8e-07	1.971e-05	-0.0	6.088e-05	1.442e-05	8.8e-07	666.50694013	692.77243872	723.85642645	3.4366439	0.30831392	-0.33434649
0.0496	22.67539	0.00075433	2.394e-05	1.8e-07	1.988e-05	-0.0	6.143e-05	1.456e-05	8.8e-07	666.65831443	692.75048733	723.79143443	3.42156274	0.30822307	-0.33429545
0.0497	22.71094	0.0007533	2.411e-05	1.8e-07	2.005e-05	-0.0	6.197e-05	1.47e-05	8.8e-07	666.80879612	692.72922388	723.72668485	3.40655845	0.30812538	-0.3342446
0.0498	22.74645	0.00075226	2.429e-05	1.9e-07	2.022e-05	-0.0	6.252e-05	1.483e-05	8.8e-07	666.9583942	692.7086328	723.66217582	3.39171042	0.30801388	-0.33419414
0.0499	22.78191	0.00075122	2.446e-05	1.9e-07	2.04e-05	-0.0	6.307e-05	1.497e-05	8.8e-07	667.10711115	692.68870982	723.59790681	3.3768097	0.30790702	-0.33414355
0.05	22.81733	0.00075018	2.464e-05	1.9e-07	2.057e-05	-0.0	6.362e-05	1.511e-05	8.8e-07	667.25495341	692.66944398	723.53387647	3.36212015	0.30778192	-0.33409348
0.05009	22.8527	0.00074913	2.481e-05	2e-07	2.074e-05	-0.0	6.418e-05	1.525e-05	8.8e-07	667.40192385	692.65083038	723.47008419	3.34734164	0.3076645	-0.33404319
0.05019	22.88803	0.00074809	2.499e-05	2e-07	2.092e-05	-0.0	6.473e-05	1.539e-05	8.8e-07	667.54802956	692.63285723	723.40652848	3.33280639	0.30752674	-0.3339935
0.05029	22.92332	0.00074703	2.516e-05	2e-07	2.109e-05	-0.0	6.529e-05	1.553e-05	8.8e-07	667.69327319	692.61552005	723.34320878	3.31816662	0.30739772	-0.33394355
0.05039	22.95856	0.00074598	2.534e-05	2.1e-07	2.127e-05	-0.0	6.585e-05	1.567e-05	8.8e-07	667.83766315	692.59880481	723.28012332	3.30381092	0.30724479	-0.33389431
0.05049	22.99375	0.00074492	2.551e-05	2.1e-07	2.144e-05	-0.0	6.641e-05	1.582e-05	8.8e-07	667.98120434	692.58270333	723.21727109	3.28938194	0.30709802	-0.33384488
0.05059	23.0289	0.00074386	2.569e-05	2.2e-07	2.162e-05	-0.0	6.697e-05	1.596e-05	8.8e-07	668.12389698	692.56721522	723.15465203	3.27498747	0.30694836	-0.33379554
0.05069	23.06401	0.0007428	2.587e-05	2.2e-07	2.179e-05	0.0	6.753e-05	1.61e-05	8.8e-07	668.26574746	692.55233003	723.09226481	3.26078008	0.30678355	-0.33374666
0.05079	23.09907	0.00074173	2.604e-05	2.2e-07	2.197e-05	0.0	6.81e-05	1.625e-05	8.8e-07	668.4067647	692.5380332	723.03010757	3.2465762	0.30661833	-0.33369779
0.05089	23.13408	0.00074066	2.622e-05	2.3e-07	2.215e-05	0.0	6.867e-05	1.639e-05	8.8e-07	668.54695011	692.52432232	722.96818001	3.23243515	0.30644793	-0.33364908
0.05099	23.16905	0.00073959	2.64e-05	2.3e-07	2.233e-05	0.0	6.924e-05	1.653e-05	8.8e-07	668.68630858	692.51118944	722.90648111	3.2184015	0.30626927	-0.33360063
0.05109	23.20398	0.00073852	2.657e-05	2.3e-07	2.25e-05	0.0	6.981e-05	1.668e-05	8.8e-07	668.82484806	692.49862212	722.84500921	3.20442727	0.30608567	-0.33355233
0.05119	23.23886	0.00073744	2.675e-05	2.4e-07	2.268e-05	0.0	7.038e-05	1.683e-05	8.8e-07	668.96257225	692.48661412	722.78376355	3.19052616	0.30589618	-0.33350421
0.05129	23.27369	0.00073636	2.693e-05	2.4e-07	2.286e-05	0.0	7.095e-05	1.697e-05	8.8e-07	669.09948632	692.47515711	722.72274304	3.17669816	0.3057008	-0.33345627
0.05139	23.30848	0.00073528	2.711e-05	2.5e-07	2.304e-05	0.0	7.153e-05	1.712e-05	8.8e-07	669.23559562	692.46424332	722.66194656	3.16294643	0.30550085	-0.33340852
0.05149	23.34322	0.00073419	2.729e-05	2.5e-07	2.322e-05	0.0	7.21e-05	1.727e-05	8.8e-07	669.3709053	692.45386439	722.60137305	3.14926676	0.30529457	-0.33336095
0.05159	23.37792	0.00073311	2.746e-05	2.5e-07	2.34e-05	-0.0	7.268e-05	1.741e-05	8.8e-07	669.50542055	692.44401205	722.5410214	3.13566065	0.30508259	-0.33331356
0.05169	23.41258	0.00073202	2.764e-05	2.6e-07	2.358e-05	-0.0	7.326e-05	1.756e-05	8.8e-07	669.63914626	692.43467905	722.48089063	3.1221162	0.30486674	-0.33326633
0.05179	23.44719	0.00073092	2.782e-05	2.6e-07	2.376e-05	-0.0	7.384e-05	1.771e-05	8.8e-07	669.77208734	692.42585799	722.42097969	3.10864829	0.30464473	-0.33321928
0.05189	23.48175	0.00072983	2.8e-05	2.7e-07	2.394e-05	-0.0	7.442e-05	1.786e-05	8.8e-07	669.90424902	692.41754058	722.36128751	3.09525193	0.30441732	-0.33317242
0.05199	23.51627	0.00072873	2.818e-05	2.7e-07	2.412e-05	-0.0	7.501e-05	1.801e-05	8.8e-07	670.03563633	692.40971912	722.30181303	3.08192276	0.30418522	-0.33312572
0.05209	23.55074	0.00072763	2.836e-05	2.7e-07	2.43e-05	-0.0	7.559e-05	1.816e-05	8.8e-07	670.166254	692.4023868	722.24255528	3.06866145	0.30394831	-0.33307919
0.05219	23.58517	0.00072653	2.854e-05	2.8e-07	2.448e-05	-0.0	7.618e-05	1.831e-05	8.8e-07	670.2961069	692.39553644	722.18351324	3.05546642	0.30370684	-0.33303283
0.05229	23.61955	0.00072543	2.872e-05	2.8e-07	2.466e-05	0.0	7.677e-05	1.846e-05	8.8e-07	670.42519984	692.38916098	722.12468593	3.04233894	0.30346066	-0.33298663
0.05239	23.65388	0.00072432	2.89e-05	2.9e-07	2.485e-05	0.0	7.735e-05	1.861e-05	8.8e-07	670.55353764	692.38325341	722.06607232	3.02927859	0.30320981	-0.33294061
0.05249	23.68818	0.00072321	2.908e-05	2.9e-07	2.503e-05	0.0	7.794e-05	1.876e-05	8.8e-07	670.68112512	692.37780672	722.00767144	3.016285	0.3029544	-0.33289475
0.05259	23.72242	0.0007221	2.926e-05	3e-07	2.521e-05	0.0	7.854e-05	1.892e-05	8.8e-07	670.80796706	692.37281405	721.94948229	3.00335766	0.30269453	-0.33284905
0.05269	23.75662	0.00072099	2.944e-05	3e-07	2.539e-05	0.0	7.913e-05	1.907e-05	8.8e-07	670.93406825	692.36826858	721.89150387	2.99052206	0.30242849	-0.33280359
0.05279	23.79077	0.00071987	2.962e-05	3e-07	2.558e-05	0.0	7.972e-05	1.922e-05	8.8e-07	671.05943981	692.36415458	721.83373388	2.97779527	0.30215535	-0.3327584
0.05289	23.82488	0.00071876	2.98e-05	3.1e-07	2.576e-05	0.0	8.032e-05	1.938e-05	8.8e-07	671.18407903	692.3604759	721.77617288	2.96500856	0.30188612	-0.33271306
0.05299	23.85894	0.00071764	2.998e-05	3.1e-07	2.594e-05	0.0	8.091e-05	1.953e-05	8.8e-07	671.30799313	692.35722247	721.71881938	2.9524491	0.30160216	-0.33266829
0.05309	23.89296	0.00071652	3.016e-05	3.2e-07	2.613e-05	0.0	8.151e-05	1.968e-05	8.8e-07	671.4311873	692.35438712	721.6616723	2.93978849	0.30132476	-0.33262326
0.05319	23.92693	0.00071539	3.034e-05	3.2e-07	2.631e-05	0.0	8.211e-05	1.984e-05	8.8e-07	671.55366073	692.351971	721.6047318	2.92733424	0.3010342	-0.33257876
0.05329	23.96086	0.00071427	3.052e-05	3.3e-07	2.65e-05	0.0	8.271e-05	2e-05	8.8e-07	671.67542714	692.34995529	721.54799506	2.91481617	0.30074771	-0.33253409
0.05339	23.99474	0.00071314	3.07e-05	3.3e-07	2.668e-05	0.0	8.331e-05	2.015e-05	8.8e-07	671.79648021	692.34834868	721.49146338	2.90229809	0.30046122	-0.33248942
0.05349	24.02857	0.00071202	3.088e-05	3.4e-07	2.687e-05	0.0	8.391e-05	2.031e-05	8.8e-07	671.91683509	692.34713079	721.43513362	2.89010957	0.3001543	-0.33244559
0.05359	24.06236	0.00071089	3.106e-05	3.4e-07	2.705e-05	0.0	8.451e-05	2.046e-05	8.8e-07	672.036492	692.34630134	721.37900575	2.87779902	0.29985494	-0.33240144
0.05369	24.0961	0.00070975	3.124e-05	3.5e-07	2.724e-05	0.0	8.512e-05	2.062e-05	8.8e-07	672.15545161	692.34585941	721.32307962	2.86551871	0.29955371	-0.33235737
0.05379	24.1298	0.00070862	3.142e-05	3.5e-07	2.742e-05	0.0	8.572e-05	2.078e-05	8.8e-07	672.27371651	692.34580153	721.26735469	2.85339179	0.29924339	-0.33231369
0.05389	24.16345	0.00070749	3.16e-05	3.6e-07	2.761e-05	0.0	8.633e-05	2.094e-05	8.8e-07	672.39130042	692.34610999	721.21182815	2.84127583	0.29893233	-0.33227004
0.05399	24.19705	0.00070635	3.178e-05	3.6e-07	2.779e-05	-0.0	8.693e-05	2.109e-05	8.8e-07	672.50820199	692.34678636	721.15650027	2.82921362	0.29861802	-0.33222653
0.05409	24.23061	0.00070521	3.196e-05	3.7e-07	2.798e-05	-0.0	8.754e-05	2.125e-05	8.8e-07	672.62442515	692.34782546	721.10137023	2.81720517	0.29830045	-0.33218315
0.05419	24.26412	0.00070407	3.214e-05	3.7e-07	2.817e-05	-0.0	8.815e-05	2.141e-05	8.8e-07	672.739974	692.34922194	721.04643719	2.80526683	0.29797878	-0.33213994
0.05429	24.29759	0.00070293	3.232e-05	3.8e-07	2.835e-05	-0.0	8.876e-05	2.157e-05	8.8e-07	672.85485468	692.35096802	720.99169989	2.79340967	0.29765254	-0.33209694
0.05439	24.33101	0.00070179	3.251e-05	3.8e-07	2.854e-05	-0.0	8.937e-05	2.173e-05	8.8e-07	672.96907242	692.35305721	720.93715726	2.78161827	0.29732263	-0.33205411
0.05449	24.36438	0.00070064	3.269e-05	3.9e-07	2.873e-05	-0.0	8.998e-05	2.189e-05	8.8e-07	673.08263266	692.35548274	720.88280816	2.76992124	0.29698753	-0.33201152
0.05459	24.39771	0.0006995	3.287e-05	3.9e-07	2.891e-05	0.0	9.059e-05	2.205e-05	8.8e-07	673.19553986	692.35823912	720.82865167	2.75822725	0.29665227	-0.33196894
0.05469	24.43099	0.00069835	3.305e-05	4e-07	2.91e-05	0.0	9.121e-05	2.221e-05	8.8e-07	673.30779875	692.36132059	720.77468684	2.7466333	0.2963116	-0.33192661
0.05479	24.46422	0.0006972	3.323e-05	4.1e-07	2.929e-05	0.0	9.182e-05	2.237e-05	8.8e-07	673.41941186	692.36472406	720.72091312	2.73510006	0.29596763	-0.33188444
0.05489	24.49741	0.00069605	3.341e-05	4.1e-07	2.947e-05	0.0	9.243e-05	2.254e-05	8.8e-07	673.53038384	692.36844392	720.66732957	2.72367692	0.29561806	-0.33184255
0.05499	24.53055	0.0006949	3.359e-05	4.2e-07	2.966e-05	0.0	9.305e-05	2.27e-05	8.8e-07	673.64072552	692.37246733	720.61393394	2.71222461	0.29526998	-0.33180058
0.05509	24.56365	0.00069375	3.377e-05	4.2e-07	2.985e-05	-0.0	9.366e-05	2.286e-05	8.8e-07	673.75043173	692.37680044	720.5607273	2.7007723	0.29492191	-0.33175862
0.05519	24.5967	0.0006926	3.395e-05	4.3e-07	3.003e-05	-0.0	9.428e-05	2.302e-05	8.8e-07	673.8595112	692.38143299	720.50770785	2.68955664	0.29456169	-0.33171726
0.05529	24.6297	0.00069144	3.413e-05	4.3e-07	3.022e-05	-0.0	9.49e-05	2.319e-05	8.8e-07	673.96796809	692.38636008	720.45487475	2.67823048	0.29420714	-0.33167561
0.05539	24.66266	0.00069029	3.432e-05	4.4e-07	3.041e-05	-0.0	9.552e-05	2.335e-05	8.8e-07	674.07579943	692.39158522	720.40222859	2.66696086	0.29384969	-0.33163411
0.05549	24.69557	0.00068913	3.45e-05	4.4e-07	3.06e-05	-0.0	9.614e-05	2.351e-05	8.8e-07	674.18301272	692.39709968	720.34976784	2.6557872	0.2934874	-0.33159286
0.05559	24.72843	0.00068797	3.468e-05	4.5e-07	3.078e-05	-0.0	9.675e-05	2.368e-05	8.8e-07	674.28961381	692.40289676	720.29749129	2.64468843	0.29312145	-0.3315518
0.05569	24.76125	0.00068681	3.486e-05	4.6e-07	3.097e-05	-0.0	9.737e-05	2.384e-05	8.8e-07	674.39560758	692.40897091	720.24539794	2.63365124	0.29275251	-0.3315109
0.05579	24.79402	0.00068565	3.504e-05	4.6e-07	3.116e-05	-0.0	9.8e-05	2.401e-05	8.8e-07	674.50099835	692.41531728	720.19348689	2.62267015	0.29238088	-0.33147014
0.05589	24.82674	0.00068449	3.522e-05	4.7e-07	3.135e-05	-0.0	9.862e-05	2.417e-05	8.8e-07	674.60579022	692.42193132	720.14175731	2.61174294	0.29200672	-0.33142952
0.05599	24.85942	0.00068333	3.54e-05	4.7e-07	3.154e-05	-0.0	9.924e-05	2.433e-05	8.8e-07	674.7099872	692.4288086	720.09020836	2.60086984	0.29163007	-0.33138904
0.05609	24.89205	0.00068217	3.558e-05	4.8e-07	3.172e-05	-0.0	9.986e-05	2.45e-05	8.8e-07	674.81359686	692.43594091	720.03883848	2.59010513	0.29124852	-0.33134885
0.05619	24.92463	0.00068101	3.576e-05	4.9e-07	3.191e-05	-0.0	0.00010048	2.467e-05	8.8e-07	674.91661892	692.44332856	719.98764774	2.57929413	0.29086905	-0.33130853
0.05629	24.95717	0.00067984	3.594e-05	4.9e-07	3.21e-05	0.0	0.00010111	2.483e-05	8.8e-07	675.0190609	692.45096349	719.93663458	2.56865203	0.29048207	-0.33126864
0.05639	24.98966	0.00067868	3.612e-05	5e-07	3.229e-05	0.0	0.00010173	2.5e-05	8.8e-07	675.12092226	692.45884628	719.88579911	2.55792959	0.29009865	-0.33122856
0.05649	25.0221	0.00067751	3.63e-05	5.1e-07	3.248e-05	0.0	0.00010235	2.516e-05	8.8e-07	675.22221112	692.46696836	719.83513965	2.54739893	0.28970685	-0.33118896
0.05659	25.05449	0.00067635	3.648e-05	5.1e-07	3.266e-05	0.0	0.00010298	2.533e-05	8.8e-07	675.32292702	692.47533023	719.78465631	2.53677746	0.28931902	-0.33114914
0.05669	25.08684	0.00067518	3.666e-05	5.2e-07	3.285e-05	0.0	0.0001036	2.55e-05	8.8e-07	675.42307936	692.48392216	719.73434713	2.52638991	0.28892128	-0.33110992
0.05679	25.11915	0.00067401	3.684e-05	5.2e-07	3.304e-05	0.0	0.00010423	2.567e-05	8.8e-07	675.52266968	692.49274256	719.68421181	2.51592599	0.28852677	-0.3310705
0.05689	25.1514	0.00067285	3.702e-05	5.3e-07	3.323e-05	0.0	0.00010486	2.583e-05	8.8e-07	675.62169841	692.50179099	719.63425025	2.50548416	0.28813133	-0.33103114
0.05699	25.18361	0.00067168	3.72e-05	5.4e-07	3.341e-05	0.0	0.00010548	2.6e-05	8.8e-07	675.72016893	692.51106401	719.58446176	2.4951773	0.28773044	-0.33099213
0.05709	25.21577	0.00067051	3.738e-05	5.4e-07	3.36e-05	0.0	0.00010611	2.617e-05	8.8e-07	675.81809073	692.52055214	719.53484438	2.48487141	0.28732946	-0.33095312
0.05719	25.24788	0.00066934	3.756e-05	5.5e-07	3.379e-05	-0.0	0.00010674	2.634e-05	8.8e-07	675.91546339	692.53025572	719.48539819	2.47460851	0.28692672	-0.33091423
0.05729	25.27995	0.00066817	3.774e-05	5.6e-07	3.398e-05	-0.0	0.00010736	2.651e-05	8.8e-07	676.01229009	692.54017152	719.43612254	2.46438862	0.2865222	-0.33087545
0.05739	25.31197	0.000667	3.792e-05	5.6e-07	3.417e-05	-0.0	0.00010799	2.668e-05	8.8e-07	676.10857483	692.55029556	719.38701661	2.45424148	0.28611484	-0.33083686
0.05749	25.34394	0.00066583	3.81e-05	5.7e-07	3.435e-05	-0.0	0.00010862	2.684e-05	8.8e-07	676.20432297	692.56062266	719.33807928	2.44415495	0.28570521	-0.33079842
0.05759	25.37586	0.00066466	3.828e-05	5.8e-07	3.454e-05	-0.0	0.00010925	2.701e-05	8.8e-07	676.2995386	692.57114888	719.28930972	2.43412989	0.28529329	-0.33076015
0.05769	25.40774	0.00066349	3.846e-05	5.8e-07	3.473e-05	0.0	0.00010988	2.718e-05	8.8e-07	676.3942275	692.58186872	719.24070672	2.4241565	0.28487947	-0.33072202
0.05779	25.43957	0.00066232	3.863e-05	5.9e-07	3.492e-05	0.0	0.0001105	2.735e-05	8.8e-07	676.48839141	692.59278055	719.19226994	2.41424276	0.2844635	-0.33068404
0.05789	25.47135	0.00066115	3.881e-05	6e-07	3.51e-05	0.0	0.00011113	2.752e-05	8.8e-07	676.58203413	692.6038808	719.14399857	2.4043161	0.284048	-0.33064603
0.05799	25.50308	0.00065997	3.899e-05	6.1e-07	3.529e-05	0.0	0.00011176	2.769e-05	8.8e-07	676.67516016	692.61516527	719.09589169	2.39450744	0.28362823	-0.33060833
0.05809	25.53477	0.0006588	3.917e-05	6.1e-07	3.548e-05	0.0	0.00011239	2.786e-05	8.8e-07	676.76777024	692.6266333	719.04794914	2.38469387	0.28320878	-0.33057062
0.05819	25.56641	0.00065763	3.935e-05	6.2e-07	3.567e-05	0.0	0.00011302	2.803e-05	8.8e-07	676.85986936	692.63828032	719.0001699	2.37500625	0.28278492	-0.33053324
0.05829	25.598	0.00065646	3.952e-05	6.3e-07	3.585e-05	0.0	0.00011365	2.82e-05	8.8e-07	676.95146541	692.65009915	718.95255232	2.36530497	0.28236155	-0.33049583
0.05839	25.62955	0.00065528	3.97e-05	6.3e-07	3.604e-05	0.0	0.00011428	2.837e-05	8.8e-07	677.04255594	692.66209203	718.90509692	2.35569583	0.28193515	-0.33045866
0.05849	25.66104	0.00065411	3.988e-05	6.4e-07	3.623e-05	0.0	0.00011491	2.855e-05	8.8e-07	677.13315065	692.67425029	718.85780168	2.3460793	0.28150899	-0.33042147
0.05859	25.69249	0.00065294	4.006e-05	6.5e-07	3.641e-05	-0.0	0.00011554	2.872e-05	8.8e-07	677.22324616	692.68657696	718.81066731	2.33648803	0.28108205	-0.33038435
0.05869	25.72389	0.00065177	4.023e-05	6.6e-07	3.66e-05	-0.0	0.00011617	2.889e-05	8.8e-07	677.312852	692.69906371	718.7636918	2.32703242	0.28065091	-0.33034758
0.05879	25.75525	0.0006506	4.041e-05	6.6e-07	3.679e-05	-0.0	0.0001168	2.906e-05	8.8e-07	677.401966	692.71171244	718.71687562	2.31750838	0.28022189	-0.33031064
0.05889	25.78655	0.00064942	4.059e-05	6.7e-07	3.697e-05	-0.0	0.00011743	2.923e-05	8.8e-07	677.49059665	692.72451576	718.67021702	2.30817076	0.27978681	-0.3302742
0.05899	25.81781	0.00064825	4.076e-05	6.8e-07	3.716e-05	-0.0	0.00011806	2.94e-05	8.8e-07	677.5787432	692.73747432	718.62371614	2.29874287	0.27935466	-0.33023751
0.05909	25.84902	0.00064708	4.094e-05	6.9e-07	3.734e-05	0.0	0.00011869	2.958e-05	8.8e-07	677.66641238	692.75058249	718.57737159	2.28949066	0.27891747	-0.33020129
0.05919	25.88018	0.00064591	4.112e-05	6.9e-07	3.753e-05	0.0	0.00011932	2.975e-05	8.8e-07	677.75360484	692.7638397	718.5311832	2.28015699	0.27848262	-0.33016486
0.05929	25.9113	0.00064473	4.129e-05	7e-07	3.772e-05	0.0	0.00011995	2.992e-05	8.8e-07	677.84032608	692.77724137	718.48514986	2.27099277	0.27804275	-0.33012888
0.05939	25.94236	0.00064356	4.147e-05	7.1e-07	3.79e-05	0.0	0.00012058	3.009e-05	8.8e-07	677.92657811	692.79078582	718.43927114	2.26175372	0.2776051	-0.3300927
0.05949	25.97338	0.00064239	4.164e-05	7.2e-07	3.809e-05	0.0	0.00012121	3.027e-05	8.8e-07	678.01236506	692.80446966	718.39354619	2.252676	0.27716274	-0.33005695
0.05959	26.00435	0.00064122	4.182e-05	7.2e-07	3.827e-05	0.0	0.00012184	3.044e-05	8.8e-07	678.09769021	692.81829019	718.34797432	2.24353095	0.27672235	-0.33002102
0.05969	26.03527	0.00064005	4.2e-05	7.3e-07	3.846e-05	0.0	0.00012247	3.061e-05	8.8e-07	678.18255297	692.83224796	718.30255565	2.23445416	0.27628026	-0.32998528
0.05979	26.06614	0.00063888	4.217e-05	7.4e-07	3.864e-05	0.0	0.0001231	3.078e-05	8.8e-07	678.26695914	692.84633831	718.25728896	2.22544222	0.27583639	-0.32994971
0.05989	26.09697	0.00063771	4.234e-05	7.5e-07	3.883e-05	-0.0	0.00012373	3.096e-05	8.8e-07	678.350913	692.8605578	718.21217336	2.21648178	0.27539113	-0.32991429
0.05999	26.12775	0.00063654	4.252e-05	7.6e-07	3.901e-05	-0.0	0.00012436	3.113e-05	8.8e-07	678.43441801	692.87490374	718.16720813	2.20756346	0.2749448	-0.32987897
0.06009	26.15848	0.00063537	4.269e-05	7.6e-07	3.92e-05	-0.0	0.00012499	3.13e-05	8.8e-07	678.51747763	692.8893734	718.12239256	2.19869904	0.27449705	-0.3298438
0.06019	26.18916	0.0006342	4.287e-05	7.7e-07	3.938e-05	-0.0	0.00012562	3.148e-05	8.8e-07	678.60009529	692.90396414	718.07772591	2.18987481	0.27404837	-0.32980875
0.06029	26.21979	0.00063303	4.304e-05	7.8e-07	3.956e-05	-0.0	0.00012624	3.165e-05	8.8e-07	678.68227426	692.91867348	718.03320751	2.18111621	0.27359814	-0.32977387
0.06039	26.25037	0.00063187	4.321e-05	7.9e-07	3.975e-05	-0.0	0.00012687	3.183e-05	8.8e-07	678.76401936	692.93349779	717.98883634	2.17235896	0.27314788	-0.32973899
0.06049	26.28091	0.0006307	4.339e-05	8e-07	3.993e-05	-0.0	0.0001275	3.2e-05	8.8e-07	678.84533085	692.9484369	717.94461235	2.16367838	0.27269593	-0.32970433
0.06059	26.31139	0.00062953	4.356e-05	8.1e-07	4.011e-05	-0.0	0.00012813	3.217e-05	8.8e-07	678.92621346	692.96348729	717.90053454	2.15498396	0.27224429	-0.32966962
0.06069	26.34183	0.00062837	4.373e-05	8.1e-07	4.03e-05	-0.0	0.00012876	3.235e-05	8.8e-07	679.00666936	692.97864737	717.85660246	2.14639427	0.27179024	-0.32963521
0.06079	26.37222	0.0006272	4.391e-05	8.2e-07	4.048e-05	-0.0	0.00012939	3.252e-05	8.8e-07	679.08670115	692.99391522	717.81281556	2.13777646	0.27133687	-0.32960071
0.06089	26.40256	0.00062603	4.408e-05	8.3e-07	4.066e-05	-0.0	0.00013001	3.27e-05	8.8e-07	679.16631091	693.00928936	717.76917339	2.12923752	0.27088189	-0.32956644
0.06099	26.43285	0.00062487	4.425e-05	8.4e-07	4.084e-05	-0.0	0.00013064	3.287e-05	8.8e-07	679.24550431	693.02476571	717.72567477	2.12076437	0.27042545	-0.32953234
0.06109	26.4631	0.00062371	4.442e-05	8.5e-07	4.103e-05	-0.0	0.00013127	3.304e-05	8.8e-07	679.32428366	693.04034261	717.68231921	2.11238209	0.26996732	-0.3294985
0.06119	26.49329	0.00062254	4.459e-05	8.6e-07	4.121e-05	-0.0	0.00013189	3.322e-05	8.8e-07	679.40265727	693.05601425	717.63910494	2.10396027	0.26950995	-0.32946455
0.06129	26.52344	0.00062138	4.476e-05	8.6e-07	4.139e-05	-0.0	0.00013252	3.339e-05	8.8e-07	679.48062066	693.07178378	717.59603292	2.09553844	0.26905258	-0.32943059
0.06139	26.55353	0.00062022	4.494e-05	8.7e-07	4.157e-05	-0.0	0.00013315	3.357e-05	8.8e-07	679.55817473	693.08765057	717.55310295	2.08716812	0.26859419	-0.32939678
0.06149	26.58358	0.00061906	4.511e-05	8.8e-07	4.175e-05	-0.0	0.00013377	3.374e-05	8.8e-07	679.6353252	693.10361064	717.51031384	2.07887047	0.26813443	-0.32936317
0.06159	26.61358	0.0006179	4.528e-05	8.9e-07	4.193e-05	-0.0	0.0001344	3.392e-05	8.8e-07	679.71207706	693.11966059	717.46766451	2.07061526	0.2676739	-0.32932968
0.06169	26.64353	0.00061674	4.545e-05	9e-07	4.211e-05	-0.0	0.00013502	3.409e-05	8.8e-07	679.78843436	693.13579769	717.42515412	2.06245206	0.26721175	-0.32929645
0.06179	26.67343	0.00061558	4.562e-05	9.1e-07	4.229e-05	-0.0	0.00013565	3.427e-05	8.8e-07	679.86439836	693.15202111	717.3827824	2.05424079	0.26675045	-0.32926308
0.06189	26.70328	0.00061443	4.579e-05	9.2e-07	4.247e-05	-0.0	0.00013627	3.444e-05	8.8e-07	679.93997147	693.16832928	717.34054882	2.04615268	0.26628724	-0.32923005
0.06199	26.73308	0.00061327	4.596e-05	9.3e-07	4.265e-05	-0.0	0.00013689	3.462e-05	8.8e-07	680.01515786	693.18471946	717.2984525	2.03801647	0.26582478	-0.3291969
0.06209	26.76284	0.00061211	4.612e-05	9.4e-07	4.283e-05	-0.0	0.00013752	3.479e-05	8.8e-07	680.08995755	693.20119167	717.25649344	2.02999823	0.26536043	-0.32916407
0.06219	26.79254	0.00061096	4.629e-05	9.4e-07	4.301e-05	-0.0	0.00013814	3.497e-05	8.8e-07	680.16437727	693.21774151	717.2146702	2.02194305	0.26489667	-0.32913114
0.06229	26.8222	0.00060981	4.646e-05	9.5e-07	4.319e-05	-0.0	0.00013876	3.514e-05	8.8e-07	680.23841484	693.23437042	717.17298324	2.01399266	0.26443127	-0.3290985
0.06239	26.8518	0.00060865	4.663e-05	9.6e-07	4.337e-05	-0.0	0.00013938	3.532e-05	8.8e-07	680.31207899	693.25107282	717.13143072	2.00601992	0.26396622	-0.3290658
0.06249	26.88136	0.0006075	4.68e-05	9.7e-07	4.355e-05	-0.0	0.00014	3.549e-05	8.8e-07	680.38536619	693.26785095	717.09001338	1.99805394	0.2635011	-0.32903312
0.06259	26.91087	0.00060635	4.696e-05	9.8e-07	4.373e-05	-0.0	0.00014062	3.567e-05	8.8e-07	680.45827979	693.28470276	717.0487305	1.99017126	0.26303495	-0.32900067
0.06269	26.94032	0.0006052	4.713e-05	9.9e-07	4.391e-05	-0.0	0.00014124	3.584e-05	8.8e-07	680.53082437	693.30162536	717.00758109	1.98233042	0.26256817	-0.32896835
0.06279	26.96973	0.00060405	4.73e-05	1e-06	4.408e-05	-0.0	0.00014186	3.602e-05	8.8e-07	680.60300316	693.31861679	716.96656447	1.97453388	0.26210077	-0.32893614
0.06289	26.99909	0.00060291	4.746e-05	1.01e-06	4.426e-05	-0.0	0.00014248	3.619e-05	8.8e-07	680.67481903	693.33567528	716.92568002	1.96677233	0.26163294	-0.32890404
0.06299	27.0284	0.00060176	4.763e-05	1.02e-06	4.444e-05	0.0	0.0001431	3.637e-05	8.8e-07	680.74627479	693.35279913	716.88492714	1.95904654	0.26116469	-0.32887204
0.06309	27.05766	0.00060062	4.78e-05	1.03e-06	4.461e-05	0.0	0.00014372	3.654e-05	8.8e-07	680.81737302	693.36998682	716.84430528	1.95135702	0.26069603	-0.32884014
0.06319	27.08687	0.00059947	4.796e-05	1.04e-06	4.479e-05	0.0	0.00014434	3.672e-05	8.8e-07	680.88811633	693.38723681	716.80381387	1.94370297	0.26022698	-0.32880835
0.06329	27.11603	0.00059833	4.813e-05	1.05e-06	4.496e-05	0.0	0.00014495	3.689e-05	8.8e-07	680.95850731	693.40454758	716.76345236	1.9360842	0.25975758	-0.32877665
0.06339	27.14514	0.00059719	4.829e-05	1.06e-06	4.514e-05	0.0	0.00014557	3.707e-05	8.8e-07	681.02854856	693.42191764	716.72322018	1.9285008	0.25928782	-0.32874506
0.06349	27.1742	0.00059605	4.846e-05	1.07e-06	4.532e-05	0.0	0.00014618	3.724e-05	8.8e-07	681.09824296	693.43934534	716.68311671	1.92095864	0.25881767	-0.32871359
0.06359	27.20321	0.00059491	4.862e-05	1.08e-06	4.549e-05	0.0	0.0001468	3.742e-05	8.8e-07	681.16759302	693.45682924	716.6431414	1.91344316	0.25834728	-0.32868219
0.06369	27.23217	0.00059377	4.878e-05	1.08e-06	4.566e-05	0.0	0.00014741	3.759e-05	8.8e-07	681.23660258	693.47436719	716.60329343	1.90599112	0.25787632	-0.32865097
0.06379	27.26108	0.00059264	4.895e-05	1.09e-06	4.584e-05	-0.0	0.00014803	3.777e-05	8.8e-07	681.3052721	693.49195895	716.56357269	1.89856317	0.2574052	-0.32861983
0.06389	27.28994	0.0005915	4.911e-05	1.1e-06	4.601e-05	-0.0	0.00014864	3.794e-05	8.8e-07	681.37360615	693.50960198	716.52397819	1.89113582	0.25693408	-0.32858868
0.06399	27.31875	0.00059037	4.927e-05	1.11e-06	4.619e-05	0.0	0.00014925	3.812e-05	8.8e-07	681.44160475	693.5272963	716.48450992	1.88377937	0.25646247	-0.32855775
0.06409	27.34751	0.00058924	4.944e-05	1.12e-06	4.636e-05	0.0	0.00014986	3.829e-05	8.8e-07	681.50927201	693.54503966	716.44516698	1.87640846	0.25599096	-0.32852677
0.06419	27.37622	0.00058811	4.96e-05	1.13e-06	4.653e-05	0.0	0.00015048	3.847e-05	8.8e-07	681.5766113	693.56283028	716.40594864	1.86917049	0.25551855	-0.32849617
0.06429	27.40488	0.00058698	4.976e-05	1.14e-06	4.67e-05	0.0	0.00015109	3.864e-05	8.8e-07	681.64362487	693.58066693	716.36685441	1.86186726	0.25504658	-0.32846539
0.06439	27.43349	0.00058585	4.992e-05	1.15e-06	4.688e-05	0.0	0.00015169	3.882e-05	8.8e-07	681.71031058	693.59855078	716.32788476	1.85466787	0.254574	-0.32843491
0.06449	27.46205	0.00058472	5.008e-05	1.16e-06	4.705e-05	0.0	0.0001523	3.899e-05	8.8e-07	681.77667891	693.61647632	716.28903739	1.84744959	0.25410154	-0.32840437
0.06459	27.49055	0.0005836	5.024e-05	1.17e-06	4.722e-05	0.0	0.00015291	3.917e-05	8.8e-07	681.84272523	693.63444596	716.2503133	1.84022664	0.2536291	-0.32837382
0.06469	27.51901	0.00058248	5.04e-05	1.18e-06	4.739e-05	0.0	0.00015352	3.934e-05	8.8e-07	681.9084554	693.65245678	716.21171123	1.83325139	0.25315571	-0.328344
0.06479	27.54742	0.00058135	5.056e-05	1.19e-06	4.756e-05	0.0	0.00015413	3.952e-05	8.8e-07	681.97388049	693.67050314	716.1732287	1.82618126	0.25268268	-0.3283139
0.06489	27.57578	0.00058023	5.072e-05	1.2e-06	4.773e-05	0.0	0.00015473	3.969e-05	8.8e-07	682.03899482	693.68858794	716.13486699	1.81911791	0.25220962	-0.32828382
0.06499	27.60409	0.00057911	5.088e-05	1.21e-06	4.79e-05	0.0	0.00015534	3.987e-05	8.8e-07	682.10379887	693.70671092	716.09662598	1.81206135	0.25173654	-0.32825376
0.06509	27.63234	0.000578	5.104e-05	1.22e-06	4.807e-05	0.0	0.00015594	4.004e-05	8.8e-07	682.16829314	693.72487184	716.05850557	1.80501158	0.25126344	-0.32822372
0.06519	27.66055	0.00057688	5.12e-05	1.24e-06	4.824e-05	0.0	0.00015654	4.022e-05	8.8e-07	682.23247811	693.74307046	716.02050565	1.79796859	0.2507903	-0.3281937
0.06529	27.6887	0.00057577	5.136e-05	1.25e-06	4.841e-05	0.0	0.00015715	4.039e-05	8.8e-07	682.29635428	693.76130651	715.98262611	1.7909324	0.25031714	-0.3281637
0.06539	27.71681	0.00057465	5.152e-05	1.26e-06	4.858e-05	0.0	0.00015775	4.056e-05	8.8e-07	682.35992322	693.77957923	715.9448666	1.78397337	0.24984369	-0.32813393
0.06549	27.74486	0.00057354	5.167e-05	1.27e-06	4.874e-05	0.0	0.00015835	4.074e-05	8.8e-07	682.4231919	693.79788518	715.90722559	1.77706483	0.24937005	-0.32810431
0.06559	27.77286	0.00057243	5.183e-05	1.28e-06	4.891e-05	0.0	0.00015895	4.091e-05	8.8e-07	682.48616268	693.81622324	715.86970257	1.77019955	0.24889647	-0.32807481
0.06569	27.80081	0.00057133	5.199e-05	1.29e-06	4.908e-05	0.0	0.00015955	4.109e-05	8.8e-07	682.54883859	693.834592	715.83229684	1.76337446	0.24842281	-0.32804544
0.06579	27.82871	0.00057022	5.214e-05	1.3e-06	4.925e-05	0.0	0.00016015	4.126e-05	8.8e-07	682.61122144	693.85299065	715.795008	1.75656263	0.24794926	-0.32801611
0.06589	27.85656	0.00056912	5.23e-05	1.31e-06	4.941e-05	0.0	0.00016074	4.143e-05	8.8e-07	682.67331368	693.87141807	715.75783551	1.74979889	0.24747562	-0.32798692
0.06599	27.88436	0.00056801	5.246e-05	1.32e-06	4.958e-05	0.0	0.00016134	4.161e-05	8.8e-07	682.73511824	693.88987284	715.72077871	1.74307326	0.24700194	-0.32795784
0.06609	27.91211	0.00056691	5.261e-05	1.33e-06	4.974e-05	0.0	0.00016194	4.178e-05	8.8e-07	682.79663774	693.90835374	715.68383702	1.73637768	0.24652825	-0.32792886
0.06619	27.93981	0.00056581	5.277e-05	1.34e-06	4.991e-05	0.0	0.00016253	4.196e-05	8.8e-07	682.85787392	693.92686002	715.64701006	1.72970569	0.24605463	-0.32789994
0.06629	27.96745	0.00056472	5.292e-05	1.35e-06	5.007e-05	0.0	0.00016312	4.213e-05	8.8e-07	682.91882864	693.94539089	715.61029739	1.72306155	0.24558111	-0.32787111
0.06639	27.99504	0.00056362	5.308e-05	1.36e-06	5.024e-05	0.0	0.00016372	4.23e-05	8.8e-07	682.9795049	693.96394505	715.57369835	1.7164638	0.2451077	-0.32784242
0.06649	28.02259	0.00056253	5.323e-05	1.37e-06	5.04e-05	-0.0	0.00016431	4.248e-05	8.8e-07	683.03990382	693.98252203	715.53721267	1.7098907	0.24463437	-0.32781381
0.06659	28.05008	0.00056144	5.338e-05	1.38e-06	5.057e-05	-0.0	0.0001649	4.265e-05	8.8e-07	683.10002821	694.0011206	715.50083972	1.70331718	0.24416104	-0.32778519
0.06669	28.07752	0.00056035	5.354e-05	1.39e-06	5.073e-05	-0.0	0.00016549	4.282e-05	8.8e-07	683.15987928	694.01974027	715.46457923	1.69680568	0.24368789	-0.32775677
0.06679	28.1049	0.00055926	5.369e-05	1.41e-06	5.089e-05	-0.0	0.00016608	4.299e-05	8.8e-07	683.2194588	694.03838028	715.42843081	1.69029253	0.24321477	-0.32772834
0.06689	28.13224	0.00055817	5.384e-05	1.42e-06	5.105e-05	-0.0	0.00016667	4.317e-05	8.8e-07	683.27876863	694.05703987	715.39239401	1.68381733	0.2427418	-0.32770002
0.06699	28.15953	0.00055709	5.399e-05	1.43e-06	5.122e-05	-0.0	0.00016725	4.334e-05	8.8e-07	683.33781216	694.07571761	715.35646808	1.67740322	0.24226908	-0.32767189
0.06709	28.18676	0.000556	5.414e-05	1.44e-06	5.138e-05	-0.0	0.00016784	4.351e-05	8.8e-07	683.39659123	694.09441277	715.32065259	1.67097082	0.24179628	-0.32764371
0.06719	28.21394	0.00055492	5.429e-05	1.45e-06	5.154e-05	-0.0	0.00016843	4.368e-05	8.8e-07	683.45510585	694.11312533	715.28494755	1.66457385	0.2413237	-0.32761564
0.06729	28.24107	0.00055384	5.445e-05	1.46e-06	5.17e-05	-0.0	0.00016901	4.386e-05	8.8e-07	683.51335904	694.1318541	715.24935224	1.65823903	0.24085144	-0.32758775
0.06739	28.26815	0.00055277	5.46e-05	1.47e-06	5.186e-05	-0.0	0.00016959	4.403e-05	8.8e-07	683.57135438	694.15059763	715.21386588	1.651901	0.24037916	-0.32755986
0.06749	28.29517	0.00055169	5.475e-05	1.48e-06	5.202e-05	0.0	0.00017018	4.42e-05	8.8e-07	683.62909317	694.16935542	715.17848814	1.6456586	0.23990755	-0.32753226
0.06759	28.32215	0.00055062	5.489e-05	1.49e-06	5.218e-05	0.0	0.00017076	4.437e-05	8.8e-07	683.68657937	694.18812596	715.14321813	1.63937208	0.23943563	-0.32750453
0.06769	28.34907	0.00054955	5.504e-05	1.51e-06	5.234e-05	0.0	0.00017134	4.454e-05	8.8e-07	683.74381045	694.20691021	715.10805641	1.63308556	0.23896372	-0.32747679
0.06779	28.37594	0.00054848	5.519e-05	1.52e-06	5.249e-05	0.0	0.00017192	4.472e-05	8.8e-07	683.80078795	694.22570758	715.07300264	1.62685824	0.2384922	-0.32744924
0.06789	28.40276	0.00054741	5.534e-05	1.53e-06	5.265e-05	0.0	0.0001725	4.489e-05	8.8e-07	683.85751545	694.2445167	715.03805599	1.62066277	0.23802094	-0.32742179
0.06799	28.42952	0.00054635	5.549e-05	1.54e-06	5.281e-05	0.0	0.00017307	4.506e-05	8.8e-07	683.91399506	694.26333677	715.00321598	1.6144961	0.23754992	-0.32739443
0.06809	28.45624	0.00054528	5.564e-05	1.55e-06	5.297e-05	0.0	0.00017365	4.523e-05	8.8e-07	683.97022873	694.28216707	714.96848215	1.60835673	0.23707913	-0.32736716
0.06819	28.4829	0.00054422	5.578e-05	1.56e-06	5.312e-05	0.0	0.00017422	4.54e-05	8.8e-07	684.02621835	694.3010069	714.93385406	1.60224393	0.23660859	-0.32733997
0.06829	28.5095	0.00054316	5.593e-05	1.57e-06	5.328e-05	0.0	0.0001748	4.557e-05	8.8e-07	684.08196578	694.31985559	714.89933128	1.59615733	0.23613829	-0.32731286
0.06839	28.53606	0.0005421	5.608e-05	1.59e-06	5.344e-05	0.0	0.00017537	4.574e-05	8.8e-07	684.13747289	694.33871247	714.86491338	1.59009193	0.2356682	-0.32728581
0.06849	28.56256	0.00054105	5.622e-05	1.6e-06	5.359e-05	0.0	0.00017594	4.591e-05	8.8e-07	684.19274237	694.35757657	714.83059972	1.5840661	0.23519852	-0.3272589
0.06859	28.58902	0.00054	5.637e-05	1.61e-06	5.375e-05	0.0	0.00017651	4.608e-05	8.8e-07	684.2477751	694.3764476	714.7963901	1.57809884	0.23472947	-0.32723216
0.06869	28.61541	0.00053895	5.651e-05	1.62e-06	5.39e-05	0.0	0.00017708	4.625e-05	8.8e-07	684.30257509	694.39532416	714.76228358	1.57210337	0.23426013	-0.32720534
0.06879	28.64176	0.0005379	5.666e-05	1.63e-06	5.405e-05	0.0	0.00017765	4.642e-05	8.8e-07	684.35714019	694.41420699	714.72828065	1.56610791	0.23379078	-0.32717852
0.06889	28.66805	0.00053685	5.68e-05	1.64e-06	5.421e-05	0.0	0.00017822	4.659e-05	8.8e-07	684.41147253	694.43309536	714.69438083	1.56017363	0.2333221	-0.32715189
0.06899	28.69429	0.00053581	5.694e-05	1.65e-06	5.436e-05	0.0	0.00017879	4.676e-05	8.8e-07	684.46557485	694.45198834	714.66058347	1.55426615	0.23285377	-0.32712535
0.06909	28.72048	0.00053476	5.709e-05	1.67e-06	5.451e-05	0.0	0.00017935	4.693e-05	8.8e-07	684.51944905	694.47088527	714.62688812	1.54838454	0.23238575	-0.32709889
0.06919	28.74662	0.00053372	5.723e-05	1.68e-06	5.467e-05	0.0	0.00017992	4.71e-05	8.8e-07	684.57309733	694.48978545	714.59329425	1.54254181	0.23191823	-0.32707256
0.06929	28.7727	0.00053268	5.737e-05	1.69e-06	5.482e-05	-0.0	0.00018048	4.727e-05	8.8e-07	684.62652096	694.50868844	714.55980157	1.53668971	0.2314506	-0.32704619
0.06939	28.79873	0.00053165	5.752e-05	1.7e-06	5.497e-05	-0.0	0.00018104	4.744e-05	8.8e-07	684.67972231	694.52759348	714.52640951	1.53089783	0.23098375	-0.32702002
0.06949	28.8247	0.00053061	5.766e-05	1.71e-06	5.512e-05	0.0	0.0001816	4.761e-05	8.8e-07	684.73270154	694.54650052	714.49311804	1.52510688	0.23051694	-0.32699386
0.06959	28.85063	0.00052958	5.78e-05	1.73e-06	5.527e-05	-0.0	0.00018216	4.778e-05	8.8e-07	684.78546087	694.56540885	714.45992663	1.51933717	0.23005043	-0.32696776
0.06969	28.8765	0.00052855	5.794e-05	1.74e-06	5.542e-05	0.0	0.00018272	4.795e-05	8.8e-07	684.83800186	694.58431798	714.4268349	1.51360154	0.22958442	-0.32694177
0.06979	28.90231	0.00052753	5.808e-05	1.75e-06	5.557e-05	0.0	0.00018328	4.812e-05	8.8e-07	684.89032639	694.60322732	714.3938424	1.50788898	0.22911876	-0.32691585
0.06989	28.92808	0.0005265	5.822e-05	1.76e-06	5.572e-05	0.0	0.00018383	4.828e-05	8.8e-07	684.94243618	694.62213635	714.36094872	1.50220258	0.22865348	-0.32689002
0.06999	28.95378	0.00052548	5.836e-05	1.77e-06	5.587e-05	0.0	0.00018439	4.845e-05	8.8e-07	684.99433287	694.64104455	714.32815346	1.49653884	0.22818857	-0.32686427
0.07009	28.97944	0.00052446	5.85e-05	1.79e-06	5.601e-05	0.0	0.00018494	4.862e-05	8.8e-07	685.04601812	694.65995142	714.29545624	1.49089981	0.22772404	-0.32683859
0.07019	29.00504	0.00052344	5.864e-05	1.8e-06	5.616e-05	0.0	0.00018549	4.879e-05	8.8e-07	685.0974935	694.67885651	714.26285666	1.48528376	0.22725991	-0.326813
0.07029	29.03059	0.00052242	5.878e-05	1.81e-06	5.631e-05	0.0	0.00018605	4.895e-05	8.8e-07	685.14876056	694.69775935	714.23035436	1.47969093	0.22679617	-0.32678747
0.07039	29.05609	0.00052141	5.891e-05	1.82e-06	5.645e-05	-0.0	0.0001866	4.912e-05	8.8e-07	685.19982085	694.71665948	714.19794895	1.47412114	0.22633282	-0.32676202
0.07049	29.08153	0.0005204	5.905e-05	1.83e-06	5.66e-05	-0.0	0.00018715	4.929e-05	8.8e-07	685.25067594	694.73555647	714.16564005	1.4685744	0.22586987	-0.32673665
0.07059	29.10692	0.00051939	5.919e-05	1.85e-06	5.675e-05	-0.0	0.00018769	4.945e-05	8.8e-07	685.30132735	694.75444986	714.13342731	1.46305056	0.22540734	-0.32671136
0.07069	29.13225	0.00051838	5.932e-05	1.86e-06	5.689e-05	-0.0	0.00018824	4.962e-05	8.8e-07	685.35177661	694.77333924	714.10131034	1.45754945	0.22494522	-0.32668614
0.07079	29.15753	0.00051738	5.946e-05	1.87e-06	5.704e-05	0.0	0.00018879	4.979e-05	8.8e-07	685.40202524	694.79222417	714.06928877	1.45207097	0.22448353	-0.32666099
0.07089	29.18276	0.00051637	5.96e-05	1.88e-06	5.718e-05	0.0	0.00018933	4.995e-05	8.8e-07	685.45207473	694.81110425	714.03736223	1.44661496	0.22402228	-0.32663592
0.07099	29.20793	0.00051537	5.973e-05	1.89e-06	5.732e-05	0.0	0.00018987	5.012e-05	8.8e-07	685.50192658	694.82997907	714.00553037	1.44118127	0.22356145	-0.32661092
0.07109	29.23305	0.00051438	5.987e-05	1.91e-06	5.747e-05	-0.0	0.00019041	5.028e-05	8.8e-07	685.55158225	694.84884824	713.97379281	1.43576979	0.22310107	-0.326586
0.07119	29.25811	0.00051338	6e-05	1.92e-06	5.761e-05	-0.0	0.00019095	5.045e-05	8.8e-07	685.60104323	694.86771135	713.9421492	1.43038036	0.22264113	-0.32656115
0.07129	29.28312	0.00051239	6.014e-05	1.93e-06	5.775e-05	-0.0	0.00019149	5.061e-05	8.8e-07	685.65031097	694.88656803	713.91059917	1.42501287	0.22218164	-0.32653637
0.07139	29.30808	0.0005114	6.027e-05	1.94e-06	5.789e-05	0.0	0.00019203	5.078e-05	8.8e-07	685.69938692	694.9054179	713.87914236	1.41966718	0.22172261	-0.32651167
0.07149	29.33298	0.00051041	6.04e-05	1.96e-06	5.804e-05	0.0	0.00019257	5.094e-05	8.8e-07	685.74827249	694.92426059	713.84777843	1.41434316	0.22126404	-0.32648704
0.07159	29.35783	0.00050942	6.054e-05	1.97e-06	5.818e-05	0.0	0.0001931	5.111e-05	8.8e-07	685.79696913	694.94309574	713.81650702	1.40904068	0.22080593	-0.32646249
0.07169	29.38262	0.00050844	6.067e-05	1.98e-06	5.832e-05	0.0	0.00019364	5.127e-05	8.8e-07	685.84547823	694.961923	713.78532778	1.4037596	0.2203483	-0.326438
0.07179	29.40736	0.00050746	6.08e-05	1.99e-06	5.846e-05	0.0	0.00019417	5.144e-05	8.8e-07	685.8938012	694.98074201	713.75424035	1.39849982	0.21989114	-0.32641359
0.07189	29.43204	0.00050648	6.093e-05	2.01e-06	5.86e-05	0.0	0.0001947	5.16e-05	8.8e-07	685.94193943	694.99955245	713.72324439	1.39326118	0.21943447	-0.32638925
0.07199	29.45667	0.0005055	6.106e-05	2.02e-06	5.874e-05	0.0	0.00019523	5.176e-05	8.8e-07	685.9898943	695.01835396	713.69233956	1.38804357	0.21897828	-0.32636498
0.07209	29.48124	0.00050453	6.119e-05	2.03e-06	5.887e-05	0.0	0.00019576	5.193e-05	8.8e-07	686.03766716	695.03714624	713.66152551	1.38284686	0.21852258	-0.32634078
0.07219	29.50576	0.00050356	6.132e-05	2.04e-06	5.901e-05	0.0	0.00019629	5.209e-05	8.8e-07	686.08525938	695.05592895	713.6308019	1.37767093	0.21806738	-0.32631665
0.07229	29.53022	0.00050259	6.145e-05	2.06e-06	5.915e-05	-0.0	0.00019682	5.225e-05	8.8e-07	686.13267232	695.07470177	713.60016839	1.37251565	0.21761268	-0.3262926
0.07239	29.55463	0.00050162	6.158e-05	2.07e-06	5.929e-05	-0.0	0.00019734	5.241e-05	8.8e-07	686.17990729	695.09346442	713.56962463	1.3673809	0.21715848	-0.32626861
0.07249	29.57899	0.00050066	6.171e-05	2.08e-06	5.942e-05	-0.0	0.00019787	5.258e-05	8.8e-07	686.22696565	695.11221657	713.53917031	1.36226655	0.2167048	-0.3262447
0.07259	29.60329	0.00049969	6.184e-05	2.09e-06	5.956e-05	-0.0	0.00019839	5.274e-05	8.8e-07	686.27384868	695.13095793	713.50880508	1.35717249	0.21625162	-0.32622085
0.07269	29.62753	0.00049873	6.197e-05	2.11e-06	5.969e-05	-0.0	0.00019891	5.29e-05	8.8e-07	686.32055772	695.14968822	713.4785286	1.35209859	0.21579897	-0.32619708
0.07279	29.65172	0.00049778	6.21e-05	2.12e-06	5.983e-05	-0.0	0.00019943	5.306e-05	8.8e-07	686.36709405	695.16840715	713.44834056	1.34704473	0.21534684	-0.32617337
0.07289	29.67585	0.00049682	6.222e-05	2.13e-06	5.996e-05	-0.0	0.00019995	5.322e-05	8.8e-07	686.41345894	695.18711445	713.41824061	1.34201078	0.21489523	-0.32614973
0.07299	29.69993	0.00049587	6.235e-05	2.14e-06	6.01e-05	-0.0	0.00020047	5.338e-05	8.8e-07	686.45965368	695.20580984	713.38822844	1.33699664	0.21444415	-0.32612617
0.07309	29.72395	0.00049492	6.248e-05	2.16e-06	6.023e-05	-0.0	0.00020098	5.354e-05	8.8e-07	686.50567954	695.22449305	713.35830372	1.33200218	0.21399361	-0.32610267
0.07319	29.74792	0.00049397	6.26e-05	2.17e-06	6.036e-05	0.0	0.0002015	5.37e-05	8.8e-07	686.55153777	695.24316382	713.32846613	1.32702728	0.21354361	-0.32607923
0.07329	29.77183	0.00049303	6.273e-05	2.18e-06	6.05e-05	0.0	0.00020201	5.387e-05	8.8e-07	686.59722961	695.26182191	713.29871534	1.32207183	0.21309415	-0.32605587
0.07339	29.79568	0.00049209	6.285e-05	2.2e-06	6.063e-05	-0.0	0.00020252	5.402e-05	8.8e-07	686.64275629	695.28046705	713.26905104	1.31713571	0.21264524	-0.32603258
0.07349	29.81948	0.00049115	6.298e-05	2.21e-06	6.076e-05	-0.0	0.00020304	5.418e-05	8.8e-07	686.68811905	695.29909901	713.23947291	1.31221881	0.21219687	-0.32600935
0.07359	29.84322	0.00049021	6.31e-05	2.22e-06	6.089e-05	0.0	0.00020355	5.434e-05	8.8e-07	686.7333191	695.31771754	713.20998062	1.307321	0.21174906	-0.32598619
0.07369	29.86691	0.00048927	6.323e-05	2.23e-06	6.102e-05	0.0	0.00020405	5.45e-05	8.8e-07	686.77835766	695.33632241	713.18057388	1.30244219	0.21130181	-0.3259631
0.07379	29.89054	0.00048834	6.335e-05	2.25e-06	6.115e-05	0.0	0.00020456	5.466e-05	8.8e-07	686.82323591	695.3549134	713.15125237	1.29758224	0.21085512	-0.32594007
0.07389	29.91412	0.00048741	6.347e-05	2.26e-06	6.128e-05	-0.0	0.00020507	5.482e-05	8.8e-07	686.86795504	695.37349027	713.12201577	1.29274106	0.210409	-0.32591711
0.07399	29.93764	0.00048649	6.36e-05	2.27e-06	6.141e-05	-0.0	0.00020557	5.498e-05	8.8e-07	686.91251625	695.39205282	713.09286378	1.28791852	0.20996344	-0.32589422
0.07409	29.9611	0.00048556	6.372e-05	2.29e-06	6.154e-05	0.0	0.00020607	5.514e-05	8.8e-07	686.95692069	695.41060082	713.06379609	1.28311452	0.20951846	-0.32587139
0.07419	29.98451	0.00048464	6.384e-05	2.3e-06	6.167e-05	0.0	0.00020657	5.529e-05	8.8e-07	687.00116952	695.42913406	713.0348124	1.27832894	0.20907405	-0.32584863
0.07429	30.00786	0.00048372	6.396e-05	2.31e-06	6.18e-05	-0.0	0.00020708	5.545e-05	8.8e-07	687.0452639	695.44765235	713.0059124	1.27356168	0.20863022	-0.32582594
0.07439	30.03115	0.0004828	6.408e-05	2.32e-06	6.192e-05	-0.0	0.00020757	5.561e-05	8.8e-07	687.08920497	695.46615548	712.97709578	1.26881263	0.20818697	-0.32580331
0.07449	30.05439	0.00048189	6.42e-05	2.34e-06	6.205e-05	-0.0	0.00020807	5.577e-05	8.8e-07	687.13299387	695.48464325	712.94836226	1.26408166	0.20774431	-0.32578075
0.07459	30.07757	0.00048098	6.432e-05	2.35e-06	6.218e-05	0.0	0.00020857	5.592e-05	8.8e-07	687.17663172	695.50311548	712.91971153	1.25936869	0.20730223	-0.32575825
0.07469	30.10069	0.00048007	6.444e-05	2.36e-06	6.23e-05	0.0	0.00020906	5.608e-05	8.8e-07	687.22011964	695.52157198	712.8911433	1.2546736	0.20686075	-0.32573581
0.07479	30.12376	0.00047916	6.456e-05	2.38e-06	6.243e-05	-0.0	0.00020956	5.623e-05	8.8e-07	687.26345872	695.54001257	712.86265726	1.24999628	0.20641987	-0.32571344
0.07489	30.14677	0.00047826	6.468e-05	2.39e-06	6.255e-05	-0.0	0.00021005	5.639e-05	8.8e-07	687.30665008	695.55843707	712.83425314	1.24533663	0.20597958	-0.32569114
0.07499	30.16973	0.00047735	6.48e-05	2.4e-06	6.268e-05	0.0	0.00021054	5.654e-05	8.8e-07	687.34969481	695.57684531	712.80593062	1.24069454	0.20553989	-0.3256689
0.07509	30.19262	0.00047645	6.492e-05	2.42e-06	6.28e-05	0.0	0.00021103	5.67e-05	8.8e-07	687.39259399	695.59523711	712.77768943	1.23606991	0.20510081	-0.32564672
0.07519	30.21546	0.00047556	6.503e-05	2.43e-06	6.293e-05	-0.0	0.00021152	5.685e-05	8.8e-07	687.43534867	695.61361232	712.74952928	1.23146263	0.20466233	-0.3256246
0.07529	30.23824	0.00047466	6.515e-05	2.44e-06	6.305e-05	-0.0	0.000212	5.701e-05	8.8e-07	687.47795995	695.63197077	712.72144988	1.22687259	0.20422447	-0.32560255
0.07539	30.26097	0.00047377	6.527e-05	2.46e-06	6.317e-05	-0.0	0.00021249	5.716e-05	8.8e-07	687.52042887	695.6503123	712.69345094	1.2222997	0.20378722	-0.32558057
0.07549	30.28363	0.00047288	6.538e-05	2.47e-06	6.329e-05	0.0	0.00021297	5.732e-05	8.8e-07	687.56275649	695.66863677	712.66553218	1.21774385	0.20335058	-0.32555864
0.07559	30.30624	0.000472	6.55e-05	2.48e-06	6.341e-05	0.0	0.00021345	5.747e-05	8.8e-07	687.60494383	695.68694402	712.63769331	1.21320494	0.20291456	-0.32553678
0.07569	30.3288	0.00047111	6.561e-05	2.49e-06	6.354e-05	-0.0	0.00021393	5.762e-05	8.8e-07	687.64699194	695.70523391	712.60993407	1.20868288	0.20247916	-0.32551498
0.07579	30.35129	0.00047023	6.573e-05	2.51e-06	6.366e-05	-0.0	0.00021441	5.778e-05	8.8e-07	687.68890184	695.7235063	712.58225416	1.20417754	0.20204439	-0.32549325
0.07589	30.37373	0.00046936	6.584e-05	2.52e-06	6.378e-05	0.0	0.00021489	5.793e-05	8.8e-07	687.73067455	695.74176105	712.55465332	1.19968885	0.20161024	-0.32547157
0.07599	30.39611	0.00046848	6.596e-05	2.53e-06	6.39e-05	0.0	0.00021537	5.808e-05	8.8e-07	687.77231108	695.75999802	712.52713126	1.19521669	0.20117673	-0.32544996
0.07609	30.41843	0.00046761	6.607e-05	2.55e-06	6.401e-05	0.0	0.00021584	5.823e-05	8.8e-07	687.81381243	695.77821709	712.49968771	1.19076097	0.20074384	-0.32542841
0.07619	30.44069	0.00046674	6.618e-05	2.56e-06	6.413e-05	0.0	0.00021632	5.839e-05	8.8e-07	687.85517959	695.79641812	712.47232241	1.18632159	0.20031159	-0.32540692
0.07629	30.4629	0.00046587	6.63e-05	2.57e-06	6.425e-05	0.0	0.00021679	5.854e-05	8.8e-07	687.89641354	695.814601	712.44503506	1.18189844	0.19987998	-0.32538549
0.07639	30.48505	0.000465	6.641e-05	2.59e-06	6.437e-05	0.0	0.00021726	5.869e-05	8.8e-07	687.93751526	695.83276561	712.41782542	1.17749145	0.199449	-0.32536412
0.07649	30.50713	0.00046414	6.652e-05	2.6e-06	6.449e-05	0.0	0.00021773	5.884e-05	8.8e-07	687.97848573	695.85091183	712.39069321	1.17310049	0.19901867	-0.32534282
0.07659	30.52916	0.00046328	6.663e-05	2.61e-06	6.46e-05	0.0	0.0002182	5.899e-05	8.8e-07	688.0193259	695.86903954	712.36363815	1.16872547	0.19858899	-0.32532157
0.07669	30.55114	0.00046242	6.674e-05	2.63e-06	6.472e-05	0.0	0.00021867	5.914e-05	8.8e-07	688.06003675	695.88714864	712.33666	1.16436632	0.19815995	-0.32530038
0.07679	30.57305	0.00046157	6.685e-05	2.64e-06	6.483e-05	0.0	0.00021913	5.929e-05	8.8e-07	688.10061922	695.90523902	712.30975848	1.16002294	0.19773155	-0.32527926
0.07689	30.59491	0.00046072	6.696e-05	2.65e-06	6.495e-05	0.0	0.00021959	5.944e-05	8.8e-07	688.14107424	695.92331058	712.28293334	1.15569522	0.19730381	-0.32525819
0.07699	30.6167	0.00045987	6.707e-05	2.67e-06	6.506e-05	0.0	0.00022006	5.959e-05	8.8e-07	688.18140275	695.94136321	712.2561843	1.15138301	0.19687673	-0.32523719
0.07709	30.63844	0.00045902	6.718e-05	2.68e-06	6.518e-05	0.0	0.00022052	5.974e-05	8.8e-07	688.22160568	695.95939682	712.22951112	1.14708635	0.1964503	-0.32521624
0.07719	30.66012	0.00045818	6.729e-05	2.69e-06	6.529e-05	0.0	0.00022098	5.988e-05	8.8e-07	688.26168414	695.9774113	712.20291348	1.14280842	0.19602467	-0.32519537
0.07729	30.68174	0.00045734	6.74e-05	2.71e-06	6.541e-05	0.0	0.00022144	6.003e-05	8.8e-07	688.30163894	695.99540657	712.17639115	1.13854277	0.19559957	-0.32517454
0.07739	30.7033	0.0004565	6.751e-05	2.72e-06	6.552e-05	0.0	0.00022189	6.018e-05	8.8e-07	688.3414715	696.01338249	712.14994374	1.1343092	0.19517587	-0.32515384
0.07749	30.7248	0.00045566	6.761e-05	2.73e-06	6.563e-05	-0.0	0.00022235	6.033e-05	8.8e-07	688.38118223	696.03133901	712.12357112	1.13006105	0.19475154	-0.32513308
0.07759	30.74624	0.00045483	6.772e-05	2.75e-06	6.574e-05	-0.0	0.0002228	6.047e-05	8.8e-07	688.42077201	696.04927607	712.09727305	1.1258582	0.19432923	-0.3251125
0.07769	30.76763	0.000454	6.783e-05	2.76e-06	6.585e-05	-0.0	0.00022326	6.062e-05	8.8e-07	688.46024178	696.06719358	712.07104928	1.12163727	0.1939061	-0.32509185
0.07779	30.78895	0.00045317	6.793e-05	2.77e-06	6.596e-05	0.0	0.00022371	6.077e-05	8.8e-07	688.49959213	696.0850915	712.04489961	1.11746313	0.19348511	-0.32507138
0.07789	30.81021	0.00045235	6.804e-05	2.79e-06	6.608e-05	0.0	0.00022416	6.091e-05	8.8e-07	688.53882428	696.10296972	712.01882372	1.11327141	0.19306332	-0.32505084
0.07799	30.83142	0.00045152	6.814e-05	2.8e-06	6.618e-05	0.0	0.0002246	6.106e-05	8.8e-07	688.57793926	696.12082816	711.9928213	1.10915183	0.19264485	-0.32503059
0.07809	30.85256	0.0004507	6.825e-05	2.81e-06	6.629e-05	0.0	0.00022505	6.121e-05	8.8e-07	688.61693888	696.13866668	711.96689184	1.10499508	0.19222467	-0.32501019
0.07819	30.87365	0.00044989	6.835e-05	2.83e-06	6.64e-05	0.0	0.0002255	6.135e-05	8.8e-07	688.65582172	696.15648539	711.94103575	1.10083833	0.19180449	-0.32498979
0.07829	30.89467	0.00044907	6.846e-05	2.84e-06	6.651e-05	-0.0	0.00022594	6.15e-05	8.8e-07	688.69458811	696.17428427	711.91525293	1.09670557	0.19138542	-0.32496949
0.07839	30.91564	0.00044826	6.856e-05	2.85e-06	6.662e-05	-0.0	0.00022638	6.164e-05	8.8e-07	688.73323997	696.19206316	711.88954283	1.09259693	0.19096749	-0.32494928
0.07849	30.93654	0.00044745	6.866e-05	2.87e-06	6.673e-05	-0.0	0.00022682	6.178e-05	8.8e-07	688.77177872	696.20982196	711.86390505	1.08851202	0.19055069	-0.32492916
0.07859	30.95739	0.00044664	6.877e-05	2.88e-06	6.683e-05	-0.0	0.00022726	6.193e-05	8.8e-07	688.81020537	696.22756062	711.8383393	1.08445647	0.19013533	-0.32490917
0.07869	30.97817	0.00044584	6.887e-05	2.89e-06	6.694e-05	-0.0	0.0002277	6.207e-05	8.8e-07	688.84852091	696.24527905	711.81284529	1.08038588	0.18971923	-0.32488911
0.07879	30.9989	0.00044504	6.897e-05	2.91e-06	6.705e-05	-0.0	0.00022814	6.221e-05	8.8e-07	688.88672502	696.2629773	711.78742312	1.07635412	0.18930508	-0.32486921
0.07889	31.01956	0.00044424	6.907e-05	2.92e-06	6.715e-05	-0.0	0.00022857	6.236e-05	8.8e-07	688.92482009	696.28065522	711.76207208	1.07231215	0.18889042	-0.32484927
0.07899	31.04016	0.00044345	6.917e-05	2.93e-06	6.726e-05	-0.0	0.00022901	6.25e-05	8.8e-07	688.96280509	696.29831288	711.73679249	1.06827018	0.18847577	-0.32482933
0.07909	31.0607	0.00044265	6.928e-05	2.95e-06	6.736e-05	-0.0	0.00022944	6.264e-05	8.8e-07	689.00068104	696.31595022	711.71158405	1.06426489	0.18806294	-0.32480954
0.07919	31.08118	0.00044186	6.938e-05	2.96e-06	6.747e-05	-0.0	0.00022987	6.278e-05	8.8e-07	689.03844929	696.33356715	711.68644636	1.06028001	0.18765116	-0.32478983
0.07929	31.1016	0.00044108	6.948e-05	2.97e-06	6.757e-05	-0.0	0.0002303	6.292e-05	8.8e-07	689.07611101	696.35116362	711.66137908	1.0562944	0.18723934	-0.32477012
0.07939	31.12196	0.00044029	6.957e-05	2.99e-06	6.767e-05	-0.0	0.00023073	6.306e-05	8.8e-07	689.1136672	696.36873959	711.63638194	1.05235296	0.18682983	-0.32475059
0.07949	31.14226	0.00043951	6.967e-05	3e-06	6.778e-05	-0.0	0.00023115	6.32e-05	8.8e-07	689.15111849	696.38629502	711.61145473	1.04839053	0.18641922	-0.32473097
0.07959	31.1625	0.00043873	6.977e-05	3.01e-06	6.788e-05	-0.0	0.00023158	6.334e-05	8.8e-07	689.18846454	696.40382995	711.58659757	1.04446935	0.18601084	-0.32471153
0.07969	31.18267	0.00043795	6.987e-05	3.03e-06	6.798e-05	-0.0	0.000232	6.348e-05	8.8e-07	689.22570809	696.42134427	711.56180964	1.04053641	0.18560182	-0.32469203
0.07979	31.20279	0.00043718	6.997e-05	3.04e-06	6.808e-05	-0.0	0.00023242	6.362e-05	8.8e-07	689.26284788	696.43883802	711.53709132	1.03660346	0.1851928	-0.32467254
0.07989	31.22284	0.00043641	7.007e-05	3.05e-06	6.818e-05	-0.0	0.00023284	6.376e-05	8.8e-07	689.29988561	696.45631116	711.51244212	1.03273053	0.18478703	-0.32465329
0.07999	31.24283	0.00043564	7.016e-05	3.07e-06	6.828e-05	-0.0	0.00023326	6.39e-05	8.8e-07	689.3368222	696.47376364	711.48786176	1.02882928	0.18437972	-0.32463393
0.08009	31.26276	0.00043488	7.026e-05	3.08e-06	6.838e-05	-0.0	0.00023368	6.404e-05	8.8e-07	689.37365724	696.49119548	711.46335035	1.02500764	0.18397679	-0.3246149
0.08019	31.28262	0.00043411	7.036e-05	3.09e-06	6.848e-05	-0.0	0.0002341	6.418e-05	8.8e-07	689.41039558	696.50860653	711.43890649	1.02114456	0.18357158	-0.3245957
0.08029	31.30243	0.00043335	7.045e-05	3.11e-06	6.858e-05	-0.0	0.00023451	6.431e-05	8.8e-07	689.44703419	696.52599689	711.41453105	1.01728149	0.18316637	-0.32457649
0.08039	31.32217	0.0004326	7.055e-05	3.12e-06	6.868e-05	-0.0	0.00023492	6.445e-05	8.8e-07	689.48357309	696.54336655	711.39022404	1.01341841	0.18276116	-0.32455729
0.08049	31.34185	0.00043184	7.064e-05	3.13e-06	6.878e-05	-0.0	0.00023533	6.459e-05	8.8e-07	689.52001246	696.56071551	711.36598539	1.00957775	0.18235731	-0.32453819
0.08059	31.36147	0.00043109	7.074e-05	3.15e-06	6.888e-05	-0.0	0.00023574	6.472e-05	8.8e-07	689.55635416	696.5780438	711.34181457	1.00576079	0.1819548	-0.32451918
0.08069	31.38102	0.00043034	7.083e-05	3.16e-06	6.897e-05	-0.0	0.00023615	6.486e-05	8.8e-07	689.59259948	696.59535136	711.31771118	1.00197453	0.18155402	-0.3245003
0.08079	31.40052	0.00042959	7.092e-05	3.17e-06	6.907e-05	-0.0	0.00023656	6.5e-05	8.8e-07	689.6287497	696.61263816	711.29367486	0.99818207	0.18115289	-0.3244814
0.08089	31.41995	0.00042885	7.102e-05	3.19e-06	6.917e-05	-0.0	0.00023697	6.513e-05	8.8e-07	689.66480434	696.6299042	711.26970574	0.99440086	0.18075243	-0.32446255
0.08099	31.43931	0.00042811	7.111e-05	3.2e-06	6.926e-05	-0.0	0.00023737	6.527e-05	8.8e-07	689.70076449	696.64714949	711.24580351	0.99063656	0.18035297	-0.32444377
0.08109	31.45862	0.00042737	7.12e-05	3.21e-06	6.936e-05	-0.0	0.00023777	6.54e-05	8.8e-07	689.73663131	696.66437402	711.22196781	0.98689962	0.17995515	-0.3244251
0.08119	31.47786	0.00042664	7.129e-05	3.23e-06	6.945e-05	-0.0	0.00023817	6.553e-05	8.8e-07	689.77240558	696.68157778	711.19819842	0.98315447	0.17955684	-0.32440641
0.08129	31.49703	0.0004259	7.138e-05	3.24e-06	6.955e-05	0.0	0.00023857	6.567e-05	8.8e-07	689.80808816	696.69876079	711.17449509	0.9794732	0.17916252	-0.32438799
0.08139	31.51615	0.00042518	7.148e-05	3.25e-06	6.964e-05	0.0	0.00023897	6.58e-05	8.8e-07	689.84368094	696.71592308	711.15085725	0.97575594	0.17876595	-0.32436941
0.08149	31.5352	0.00042445	7.157e-05	3.27e-06	6.973e-05	0.0	0.00023937	6.593e-05	8.8e-07	689.87918239	696.73306462	711.12728535	0.97203868	0.17836938	-0.32435084
0.08159	31.55419	0.00042372	7.166e-05	3.28e-06	6.983e-05	0.0	0.00023976	6.607e-05	8.8e-07	689.91459249	696.75018541	711.10377941	0.96832141	0.17797281	-0.32433226
0.08169	31.57311	0.000423	7.175e-05	3.29e-06	6.992e-05	0.0	0.00024016	6.62e-05	8.8e-07	689.94991209	696.76728546	711.08033917	0.96463654	0.17757826	-0.32431383
0.08179	31.59197	0.00042228	7.184e-05	3.3e-06	7.001e-05	0.0	0.00024055	6.633e-05	8.8e-07	689.98514265	696.78436479	711.05696419	0.96096704	0.1771847	-0.32429546
0.08189	31.61076	0.00042157	7.192e-05	3.32e-06	7.01e-05	0.0	0.00024094	6.646e-05	8.8e-07	690.0202853	696.80142343	711.03365415	0.95731876	0.17679251	-0.32427719
0.08199	31.6295	0.00042086	7.201e-05	3.33e-06	7.019e-05	0.0	0.00024133	6.659e-05	8.8e-07	690.05534045	696.81846136	711.01040891	0.95369466	0.17640192	-0.32425903
0.08209	31.64816	0.00042015	7.21e-05	3.34e-06	7.029e-05	0.0	0.00024172	6.672e-05	8.8e-07	690.09030985	696.83547865	710.98722796	0.95005783	0.1760105	-0.32424081
0.08219	31.66677	0.00041944	7.219e-05	3.36e-06	7.038e-05	0.0	0.0002421	6.685e-05	8.8e-07	690.12519252	696.85247527	710.9641116	0.94642101	0.17561907	-0.32422259
0.08229	31.6853	0.00041873	7.228e-05	3.37e-06	7.047e-05	0.0	0.00024249	6.698e-05	8.8e-07	690.15998958	696.86945126	710.94105948	0.9428345	0.17523108	-0.3242046
0.08239	31.70378	0.00041803	7.236e-05	3.38e-06	7.055e-05	0.0	0.00024287	6.711e-05	8.8e-07	690.19470243	696.88640668	710.91807119	0.93922469	0.17484149	-0.32418651
0.08249	31.72219	0.00041733	7.245e-05	3.4e-06	7.064e-05	0.0	0.00024325	6.724e-05	8.8e-07	690.22933012	696.90334149	710.89514703	0.93561488	0.17445191	-0.32416841
0.08259	31.74053	0.00041664	7.254e-05	3.41e-06	7.073e-05	0.0	0.00024363	6.737e-05	8.8e-07	690.26387472	696.92025576	710.87228636	0.93206692	0.17406656	-0.3241506
0.08269	31.75881	0.00041594	7.262e-05	3.42e-06	7.082e-05	0.0	0.00024401	6.75e-05	8.8e-07	690.2983364	696.93714951	710.84948914	0.9284861	0.17367896	-0.32413263
0.08279	31.77702	0.00041525	7.271e-05	3.44e-06	7.091e-05	0.0	0.00024439	6.762e-05	8.8e-07	690.33271461	696.95402271	710.82675554	0.92494182	0.1732939	-0.32411484
0.08289	31.79517	0.00041456	7.279e-05	3.45e-06	7.099e-05	0.0	0.00024476	6.775e-05	8.8e-07	690.36701243	696.97087549	710.80408463	0.92139504	0.17290867	-0.32409703
0.08299	31.81325	0.00041388	7.288e-05	3.46e-06	7.108e-05	0.0	0.00024514	6.788e-05	8.8e-07	690.40122848	696.98770779	710.78147683	0.9178436	0.17252311	-0.3240792
0.08309	31.83127	0.0004132	7.296e-05	3.48e-06	7.117e-05	0.0	0.00024551	6.8e-05	8.8e-07	690.43536292	697.00451962	710.75893208	0.91430851	0.17213876	-0.32406145
0.08319	31.84922	0.00041252	7.304e-05	3.49e-06	7.125e-05	0.0	0.00024588	6.813e-05	8.8e-07	690.46941707	697.02131107	710.73645002	0.91078733	0.17175543	-0.32404376
0.08329	31.86711	0.00041184	7.313e-05	3.5e-06	7.134e-05	0.0	0.00024625	6.826e-05	8.8e-07	690.50339161	697.03808217	710.71403042	0.90728172	0.17137322	-0.32402615
0.08339	31.88492	0.00041117	7.321e-05	3.51e-06	7.142e-05	-0.0	0.00024662	6.838e-05	8.8e-07	690.53728736	697.05483297	710.69167306	0.90378735	0.17099184	-0.32400859
0.08349	31.90268	0.0004105	7.329e-05	3.53e-06	7.151e-05	0.0	0.00024699	6.851e-05	8.8e-07	690.57110493	697.0715635	710.66937774	0.90030528	0.17061137	-0.32399109
0.08359	31.92036	0.00040983	7.337e-05	3.54e-06	7.159e-05	0.0	0.00024735	6.863e-05	8.8e-07	690.60484496	697.08827381	710.64714428	0.89683181	0.17023156	-0.32397362
0.08369	31.93798	0.00040916	7.346e-05	3.55e-06	7.168e-05	-0.0	0.00024771	6.875e-05	8.8e-07	690.63850806	697.10496394	710.6249725	0.89336902	0.16985257	-0.32395621
0.08379	31.95554	0.0004085	7.354e-05	3.57e-06	7.176e-05	0.0	0.00024808	6.888e-05	8.8e-07	690.67209479	697.12163392	710.60286223	0.88991633	0.16947435	-0.32393885
0.08389	31.97303	0.00040784	7.362e-05	3.58e-06	7.184e-05	0.0	0.00024844	6.9e-05	8.8e-07	690.70560575	697.13828382	710.58081331	0.88647318	0.1690969	-0.32392154
0.08399	31.99045	0.00040718	7.37e-05	3.59e-06	7.192e-05	0.0	0.0002488	6.912e-05	8.8e-07	690.73904181	697.15491368	710.55882546	0.88305354	0.16872131	-0.32390434
0.08409	32.0078	0.00040653	7.378e-05	3.6e-06	7.201e-05	0.0	0.00024915	6.924e-05	8.8e-07	690.77240371	697.17152359	710.53689849	0.87962672	0.16834515	-0.3238871
0.08419	32.02508	0.00040588	7.386e-05	3.62e-06	7.209e-05	0.0	0.00024951	6.937e-05	8.8e-07	690.80569117	697.18811351	710.51503246	0.87620894	0.16796973	-0.32386991
0.08429	32.0423	0.00040523	7.394e-05	3.63e-06	7.217e-05	0.0	0.00024986	6.949e-05	8.8e-07	690.83890505	697.20468353	710.49322714	0.87280335	0.16759531	-0.32385278
0.08439	32.05945	0.00040458	7.402e-05	3.64e-06	7.225e-05	0.0	0.00025022	6.961e-05	8.8e-07	690.87204614	697.22123372	710.47148228	0.86942329	0.16722299	-0.32383578
0.08449	32.07654	0.00040394	7.409e-05	3.66e-06	7.233e-05	0.0	0.00025057	6.973e-05	8.8e-07	690.90511572	697.23776419	710.44979753	0.86603592	0.16685007	-0.32381874
0.08459	32.09355	0.0004033	7.417e-05	3.67e-06	7.241e-05	0.0	0.00025092	6.985e-05	8.8e-07	690.93811315	697.2542749	710.42817306	0.86264854	0.16647714	-0.3238017
0.08469	32.1105	0.00040266	7.425e-05	3.68e-06	7.249e-05	0.0	0.00025126	6.997e-05	8.8e-07	690.97104155	697.27076618	710.40660798	0.85935056	0.16611202	-0.32378512
0.08479	32.12738	0.00040203	7.433e-05	3.69e-06	7.257e-05	0.0	0.00025161	7.009e-05	8.8e-07	691.00390094	697.28723804	710.38510229	0.85599104	0.16574152	-0.32376822
0.08489	32.14419	0.0004014	7.44e-05	3.71e-06	7.264e-05	-0.0	0.00025196	7.021e-05	8.8e-07	691.03668989	697.30369033	710.36365641	0.85263151	0.16537103	-0.32375132
0.08499	32.16093	0.00040077	7.448e-05	3.72e-06	7.272e-05	-0.0	0.0002523	7.032e-05	8.8e-07	691.0694084	697.32012303	710.34227032	0.84927199	0.16500053	-0.32373442
0.08509	32.1776	0.00040014	7.456e-05	3.73e-06	7.28e-05	-0.0	0.00025264	7.044e-05	8.8e-07	691.10205647	697.33653615	710.32094402	0.84591247	0.16463004	-0.32371753
0.08519	32.1942	0.00039952	7.463e-05	3.75e-06	7.288e-05	-0.0	0.00025298	7.056e-05	8.8e-07	691.13463832	697.3529302	710.29967633	0.84267766	0.16427074	-0.32370128
0.08529	32.21074	0.0003989	7.471e-05	3.76e-06	7.295e-05	-0.0	0.00025332	7.068e-05	8.8e-07	691.16715429	697.3693052	710.27846715	0.83935734	0.16390377	-0.32368458
0.08539	32.22721	0.00039828	7.478e-05	3.77e-06	7.303e-05	-0.0	0.00025366	7.079e-05	8.8e-07	691.19960225	697.38566092	710.25731707	0.83603701	0.1635368	-0.32366789
0.08549	32.2436	0.00039767	7.486e-05	3.78e-06	7.31e-05	-0.0	0.00025399	7.091e-05	8.8e-07	691.23198218	697.40199734	710.23622611	0.83271669	0.16316982	-0.32365119
0.08559	32.25993	0.00039706	7.493e-05	3.8e-06	7.318e-05	-0.0	0.00025433	7.102e-05	8.8e-07	691.2642941	697.41831447	710.21519426	0.82939636	0.16280285	-0.3236345
0.08569	32.27619	0.00039645	7.5e-05	3.81e-06	7.325e-05	-0.0	0.00025466	7.114e-05	8.8e-07	691.29654233	697.43461288	710.19422031	0.8262074	0.16244826	-0.3236185
0.08579	32.29237	0.00039585	7.508e-05	3.82e-06	7.333e-05	-0.0	0.00025499	7.125e-05	8.8e-07	691.32872764	697.45089266	710.17330405	0.82292873	0.16208521	-0.32360203
0.08589	32.30849	0.00039524	7.515e-05	3.83e-06	7.34e-05	0.0	0.00025532	7.137e-05	8.8e-07	691.36084754	697.46715351	710.15244616	0.81965006	0.16172217	-0.32358556
0.08599	32.32454	0.00039464	7.522e-05	3.85e-06	7.348e-05	0.0	0.00025565	7.148e-05	8.8e-07	691.39290205	697.4833954	710.13164666	0.81637139	0.16135912	-0.32356908
0.08609	32.34051	0.00039405	7.529e-05	3.86e-06	7.355e-05	0.0	0.00025597	7.159e-05	8.8e-07	691.42489115	697.49961834	710.11090555	0.81309271	0.16099608	-0.32355261
0.08619	32.35642	0.00039345	7.537e-05	3.87e-06	7.362e-05	0.0	0.0002563	7.171e-05	8.8e-07	691.45681902	697.51582296	710.09022167	0.80994273	0.16064589	-0.32353684
0.08629	32.37225	0.00039286	7.544e-05	3.88e-06	7.369e-05	0.0	0.00025662	7.182e-05	8.8e-07	691.48868681	697.53200941	710.06959471	0.80670522	0.16028695	-0.32352059
0.08639	32.38802	0.00039227	7.551e-05	3.89e-06	7.377e-05	0.0	0.00025694	7.193e-05	8.8e-07	691.52049186	697.5481773	710.04902541	0.80346771	0.15992802	-0.32350435
0.08649	32.40371	0.00039169	7.558e-05	3.91e-06	7.384e-05	0.0	0.00025726	7.204e-05	8.8e-07	691.55223416	697.56432663	710.02851377	0.80023021	0.15956908	-0.3234881
0.08659	32.41933	0.0003911	7.565e-05	3.92e-06	7.391e-05	0.0	0.00025758	7.215e-05	8.8e-07	691.58391371	697.58045741	710.00805978	0.7969927	0.15921015	-0.32347185
0.08669	32.43488	0.00039052	7.572e-05	3.93e-06	7.398e-05	0.0	0.0002579	7.226e-05	8.8e-07	691.61553133	697.59656976	709.98766322	0.7937896	0.15885474	-0.3234558
0.08679	32.45036	0.00038995	7.579e-05	3.94e-06	7.405e-05	0.0	0.00025822	7.237e-05	8.8e-07	691.64708875	697.61266393	709.96732362	0.79059389	0.15850008	-0.32343978
0.08689	32.46576	0.00038937	7.586e-05	3.96e-06	7.412e-05	0.0	0.00025853	7.248e-05	8.8e-07	691.67858649	697.62874002	709.94704084	0.78740934	0.15814676	-0.32342383
0.08699	32.48109	0.0003888	7.592e-05	3.97e-06	7.419e-05	0.0	0.00025884	7.259e-05	8.8e-07	691.71002535	697.64479818	709.92681468	0.78423742	0.15779477	-0.32340796
0.08709	32.49635	0.00038823	7.599e-05	3.98e-06	7.426e-05	-0.0	0.00025915	7.27e-05	8.8e-07	691.74140592	697.66083851	709.90664498	0.7810697	0.15744332	-0.32339211
0.08719	32.51154	0.00038767	7.606e-05	3.99e-06	7.432e-05	-0.0	0.00025946	7.281e-05	8.8e-07	691.77272878	697.67686111	709.88653159	0.7779138	0.15709316	-0.32337633
0.08729	32.52666	0.00038711	7.613e-05	4e-06	7.439e-05	-0.0	0.00025977	7.292e-05	8.8e-07	691.80399448	697.69286608	709.86647437	0.77476279	0.15674364	-0.32336057
0.08739	32.5417	0.00038655	7.619e-05	4.02e-06	7.446e-05	-0.0	0.00026007	7.302e-05	8.8e-07	691.8352035	697.70885352	709.84647319	0.77161924	0.15639502	-0.32334487
0.08749	32.55667	0.00038599	7.626e-05	4.03e-06	7.453e-05	-0.0	0.00026038	7.313e-05	8.8e-07	691.86635633	697.72482352	709.82652795	0.76848273	0.1560473	-0.32332921
0.08759	32.57156	0.00038544	7.633e-05	4.04e-06	7.459e-05	-0.0	0.00026068	7.324e-05	8.8e-07	691.89745348	697.74077619	709.8066385	0.76535301	0.15570041	-0.32331359
0.08769	32.58638	0.00038489	7.639e-05	4.05e-06	7.466e-05	-0.0	0.00026098	7.334e-05	8.8e-07	691.92849546	697.75671164	709.78680473	0.76223293	0.15535474	-0.32329803
0.08779	32.60113	0.00038434	7.646e-05	4.06e-06	7.473e-05	-0.0	0.00026128	7.345e-05	8.8e-07	691.9594829	697.77262999	709.76702647	0.75911718	0.15500967	-0.3232825
0.08789	32.6158	0.0003838	7.652e-05	4.08e-06	7.479e-05	-0.0	0.00026158	7.355e-05	8.8e-07	691.99041624	697.78853133	709.74730363	0.75601363	0.15466622	-0.32326705
0.08799	32.6304	0.00038325	7.659e-05	4.09e-06	7.486e-05	-0.0	0.00026188	7.366e-05	8.8e-07	692.02129634	697.80441587	709.72763599	0.75290893	0.15432261	-0.32325159
0.08809	32.64493	0.00038271	7.665e-05	4.1e-06	7.492e-05	-0.0	0.00026217	7.376e-05	8.8e-07	692.05212329	697.82028361	709.70802355	0.74983177	0.15398294	-0.32323631
0.08819	32.65938	0.00038218	7.671e-05	4.11e-06	7.499e-05	0.0	0.00026246	7.386e-05	8.8e-07	692.08289904	697.83613502	709.68846585	0.74674123	0.15364136	-0.32322095
0.08829	32.67375	0.00038165	7.678e-05	4.12e-06	7.505e-05	0.0	0.00026276	7.396e-05	8.8e-07	692.1136224	697.85196982	709.66896316	0.7436507	0.15329978	-0.32320559
0.08839	32.68805	0.00038112	7.684e-05	4.13e-06	7.511e-05	0.0	0.00026305	7.407e-05	8.8e-07	692.14429335	697.867788	709.6495155	0.74056017	0.1529582	-0.32319022
0.08849	32.70227	0.00038059	7.69e-05	4.15e-06	7.518e-05	0.0	0.00026333	7.417e-05	8.8e-07	692.17491436	697.88359015	709.63012229	0.7375173	0.15262366	-0.32317519
0.08859	32.71642	0.00038007	7.696e-05	4.16e-06	7.524e-05	0.0	0.00026362	7.427e-05	8.8e-07	692.20548508	697.89937618	709.61078363	0.73444565	0.15228487	-0.32315995
0.08869	32.73049	0.00037955	7.703e-05	4.17e-06	7.53e-05	0.0	0.00026391	7.437e-05	8.8e-07	692.23600494	697.91514597	709.59149963	0.73137401	0.15194608	-0.32314472
0.08879	32.74449	0.00037903	7.709e-05	4.18e-06	7.536e-05	0.0	0.00026419	7.447e-05	8.8e-07	692.26647502	697.93089978	709.57227007	0.72834417	0.15161399	-0.32312979
0.08889	32.7584	0.00037851	7.715e-05	4.19e-06	7.542e-05	0.0	0.00026447	7.457e-05	8.8e-07	692.29689768	697.94663821	709.55309444	0.72529721	0.15127915	-0.32311473
0.08899	32.77225	0.000378	7.721e-05	4.2e-06	7.548e-05	0.0	0.00026475	7.467e-05	8.8e-07	692.32727172	697.96236096	709.53397299	0.72225295	0.15094475	-0.32309969
0.08909	32.78601	0.00037749	7.727e-05	4.21e-06	7.554e-05	0.0	0.00026503	7.477e-05	8.8e-07	692.35759735	697.97806808	709.51490568	0.71921139	0.15061078	-0.32308468
0.08919	32.7997	0.00037699	7.733e-05	4.23e-06	7.56e-05	0.0	0.00026531	7.487e-05	8.8e-07	692.38787482	697.99375963	709.49589246	0.71617253	0.15027724	-0.32306968
0.08929	32.81331	0.00037648	7.739e-05	4.24e-06	7.566e-05	0.0	0.00026558	7.496e-05	8.8e-07	692.41810435	698.00943567	709.47693327	0.71313638	0.14994414	-0.3230547
0.08939	32.82684	0.00037598	7.745e-05	4.25e-06	7.572e-05	0.0	0.00026586	7.506e-05	8.8e-07	692.4482879	698.02509675	709.45802774	0.71013284	0.14961736	-0.32303999
0.08949	32.84029	0.00037549	7.75e-05	4.26e-06	7.578e-05	0.0	0.00026613	7.516e-05	8.8e-07	692.47842585	698.04074298	709.43917578	0.70711575	0.14928782	-0.32302517
0.08959	32.85367	0.00037499	7.756e-05	4.27e-06	7.584e-05	0.0	0.0002664	7.525e-05	8.8e-07	692.50851802	698.05637429	709.42037743	0.70410333	0.14895909	-0.32301038
0.08969	32.86696	0.0003745	7.762e-05	4.28e-06	7.59e-05	0.0	0.00026667	7.535e-05	8.8e-07	692.53856484	698.07199081	709.4016326	0.7010956	0.14863119	-0.32299562
0.08979	32.88018	0.00037401	7.768e-05	4.29e-06	7.596e-05	0.0	0.00026693	7.544e-05	8.8e-07	692.56856674	698.08759263	709.38294119	0.69809255	0.14830411	-0.32298091
0.08989	32.89332	0.00037353	7.773e-05	4.3e-06	7.601e-05	0.0	0.0002672	7.554e-05	8.8e-07	692.59852416	698.1031799	709.36430313	0.69509819	0.14797988	-0.32296629
0.08999	32.90637	0.00037305	7.779e-05	4.32e-06	7.607e-05	-0.0	0.00026746	7.563e-05	8.8e-07	692.62843861	698.11875315	709.3457182	0.69210675	0.14765559	-0.32295169
0.09009	32.91935	0.00037257	7.785e-05	4.33e-06	7.613e-05	-0.0	0.00026772	7.572e-05	8.8e-07	692.65830995	698.13431227	709.32718637	0.68912036	0.1473323	-0.32293712
0.09019	32.93225	0.00037209	7.79e-05	4.34e-06	7.618e-05	-0.0	0.00026798	7.582e-05	8.8e-07	692.68813871	698.14985742	709.30870755	0.686139	0.14701001	-0.3229226
0.09029	32.94507	0.00037162	7.796e-05	4.35e-06	7.624e-05	-0.0	0.00026824	7.591e-05	8.8e-07	692.71792539	698.16538873	709.29028164	0.68316269	0.14668873	-0.32290812
0.09039	32.9578	0.00037115	7.801e-05	4.36e-06	7.629e-05	-0.0	0.0002685	7.6e-05	8.8e-07	692.7476705	698.18090637	709.27190855	0.68019143	0.14636846	-0.32289368
0.09049	32.97046	0.00037069	7.807e-05	4.37e-06	7.635e-05	-0.0	0.00026875	7.609e-05	8.8e-07	692.77737462	698.19641054	709.2535882	0.67721844	0.14605016	-0.32287929
0.09059	32.98303	0.00037022	7.812e-05	4.38e-06	7.64e-05	-0.0	0.00026901	7.618e-05	8.8e-07	692.8070384	698.21190156	709.23532055	0.67425387	0.14573239	-0.32286494
0.09069	32.99553	0.00036976	7.818e-05	4.39e-06	7.645e-05	-0.0	0.00026926	7.627e-05	8.8e-07	692.83666227	698.22737946	709.21710547	0.67129383	0.14541569	-0.32285063
0.09079	33.00794	0.00036931	7.823e-05	4.4e-06	7.651e-05	-0.0	0.00026951	7.636e-05	8.8e-07	692.86624674	698.24284443	709.19894288	0.66833831	0.14510008	-0.32283637
0.09089	33.02026	0.00036885	7.828e-05	4.41e-06	7.656e-05	-0.0	0.00026976	7.645e-05	8.8e-07	692.89579236	698.25829661	709.18083267	0.66538732	0.14478554	-0.32282215
0.09099	33.03251	0.0003684	7.833e-05	4.42e-06	7.661e-05	-0.0	0.00027001	7.654e-05	8.8e-07	692.92529964	698.2737362	709.16277477	0.66244086	0.14447209	-0.32280797
0.09109	33.04467	0.00036795	7.839e-05	4.43e-06	7.666e-05	-0.0	0.00027025	7.663e-05	8.8e-07	692.95476912	698.28916348	709.14476919	0.65948638	0.14416046	-0.32279382
0.09119	33.05675	0.00036751	7.844e-05	4.44e-06	7.672e-05	-0.0	0.00027049	7.671e-05	8.8e-07	692.98420133	698.30457865	709.12681584	0.65654328	0.14384951	-0.32277972
0.09129	33.06874	0.00036707	7.849e-05	4.45e-06	7.677e-05	-0.0	0.00027074	7.68e-05	8.8e-07	693.0135968	698.31998182	709.10891462	0.65360389	0.14353968	-0.32276567
0.09139	33.08065	0.00036663	7.854e-05	4.46e-06	7.682e-05	-0.0	0.00027098	7.689e-05	8.8e-07	693.04295605	698.3353732	709.09106543	0.6506682	0.14323098	-0.32275165
0.09149	33.09248	0.0003662	7.859e-05	4.47e-06	7.687e-05	-0.0	0.00027121	7.697e-05	8.8e-07	693.07227961	698.35075295	709.07326822	0.64773621	0.14292341	-0.32273768
0.09159	33.10422	0.00036576	7.864e-05	4.48e-06	7.692e-05	-0.0	0.00027145	7.706e-05	8.8e-07	693.10156801	698.36612127	709.0555229	0.64479764	0.14261765	-0.32272374
0.09169	33.11588	0.00036534	7.869e-05	4.49e-06	7.697e-05	-0.0	0.00027168	7.714e-05	8.8e-07	693.13082181	698.38147859	709.03782957	0.64186733	0.14231272	-0.32270984
0.09179	33.12745	0.00036491	7.874e-05	4.5e-06	7.702e-05	-0.0	0.00027192	7.722e-05	8.8e-07	693.16004152	698.39682497	709.02018807	0.6389398	0.14200898	-0.32269599
0.09189	33.13893	0.00036449	7.879e-05	4.51e-06	7.707e-05	-0.0	0.00027215	7.731e-05	8.8e-07	693.18922767	698.4121606	709.00259832	0.63601506	0.14170642	-0.32268218
0.09199	33.15033	0.00036407	7.884e-05	4.52e-06	7.712e-05	-0.0	0.00027238	7.739e-05	8.8e-07	693.2183808	698.42748569	708.98506028	0.6330931	0.14140506	-0.32266841
0.09209	33.16164	0.00036366	7.889e-05	4.53e-06	7.716e-05	-0.0	0.00027261	7.747e-05	8.8e-07	693.24750144	698.44280044	708.96757386	0.63017393	0.14110489	-0.32265468
0.09219	33.17286	0.00036324	7.893e-05	4.54e-06	7.721e-05	0.0	0.00027283	7.755e-05	8.8e-07	693.27659014	698.45810515	708.95013908	0.62724433	0.14080699	-0.32264099
0.09229	33.18399	0.00036283	7.898e-05	4.55e-06	7.726e-05	0.0	0.00027306	7.763e-05	8.8e-07	693.3056475	698.4734002	708.93275597	0.62432415	0.14050974	-0.32262734
0.09239	33.19504	0.00036243	7.903e-05	4.56e-06	7.73e-05	0.0	0.00027328	7.771e-05	8.8e-07	693.334674	698.48868568	708.9154244	0.62140575	0.14021376	-0.32261373
0.09249	33.206	0.00036203	7.907e-05	4.57e-06	7.735e-05	0.0	0.0002735	7.779e-05	8.8e-07	693.3636702	698.50396181	708.89814433	0.61848914	0.13991906	-0.32260016
0.09259	33.21687	0.00036163	7.912e-05	4.58e-06	7.74e-05	0.0	0.00027372	7.787e-05	8.8e-07	693.39263662	698.51922882	708.8809157	0.61557432	0.13962562	-0.32258663
0.09269	33.22765	0.00036123	7.916e-05	4.59e-06	7.744e-05	0.0	0.00027393	7.795e-05	8.8e-07	693.42157381	698.53448694	708.86373846	0.61266129	0.13933346	-0.32257314
0.09279	33.23834	0.00036084	7.921e-05	4.6e-06	7.749e-05	0.0	0.00027415	7.803e-05	8.8e-07	693.45048241	698.54973664	708.84661273	0.60973255	0.13904423	-0.32255969
0.09289	33.24894	0.00036045	7.925e-05	4.61e-06	7.753e-05	0.0	0.00027436	7.811e-05	8.8e-07	693.47936295	698.56497817	708.82953843	0.60681519	0.13875536	-0.32254628
0.09299	33.25945	0.00036006	7.93e-05	4.62e-06	7.758e-05	0.0	0.00027457	7.818e-05	8.8e-07	693.50821596	698.58021168	708.81251551	0.60389848	0.13846787	-0.32253292
0.09309	33.26986	0.00035968	7.934e-05	4.63e-06	7.762e-05	0.0	0.00027478	7.826e-05	8.8e-07	693.53704198	698.59543743	708.79554392	0.60098241	0.13818176	-0.32251959
0.09319	33.28019	0.0003593	7.939e-05	4.64e-06	7.766e-05	0.0	0.00027499	7.833e-05	8.8e-07	693.56584157	698.61065568	708.77862363	0.598067	0.13789703	-0.3225063
0.09329	33.29042	0.00035893	7.943e-05	4.65e-06	7.771e-05	0.0	0.0002752	7.841e-05	8.8e-07	693.59461528	698.6258667	708.76175462	0.59513686	0.13761525	-0.32249306
0.09339	33.30056	0.00035856	7.947e-05	4.66e-06	7.775e-05	0.0	0.0002754	7.848e-05	8.8e-07	693.62336383	698.64107119	708.7449371	0.59221422	0.13733415	-0.32247985
0.09349	33.31061	0.00035819	7.951e-05	4.67e-06	7.779e-05	0.0	0.0002756	7.855e-05	8.8e-07	693.65208768	698.65626917	708.72817092	0.58929088	0.13705457	-0.32246668
0.09359	33.32056	0.00035782	7.956e-05	4.67e-06	7.783e-05	0.0	0.0002758	7.863e-05	8.8e-07	693.68078741	698.67146093	708.71145606	0.58636683	0.13677651	-0.32245356
0.09369	33.33042	0.00035746	7.96e-05	4.68e-06	7.787e-05	0.0	0.000276	7.87e-05	8.8e-07	693.70946356	698.68664676	708.69479251	0.58344207	0.13649997	-0.32244047
0.09379	33.34018	0.0003571	7.964e-05	4.69e-06	7.791e-05	0.0	0.0002762	7.877e-05	8.8e-07	693.7381167	698.70182694	708.67818024	0.5805166	0.13622494	-0.32242743
0.09389	33.34985	0.00035675	7.968e-05	4.7e-06	7.796e-05	0.0	0.00027639	7.884e-05	8.8e-07	693.76674747	698.71700197	708.66161937	0.57756813	0.13595382	-0.32241442
0.09399	33.35942	0.0003564	7.972e-05	4.71e-06	7.8e-05	0.0	0.00027658	7.891e-05	8.8e-07	693.79535651	698.73217244	708.64511004	0.5746302	0.13568301	-0.32240146
0.09409	33.36889	0.00035605	7.976e-05	4.72e-06	7.803e-05	0.0	0.00027677	7.898e-05	8.8e-07	693.82394433	698.74733843	708.62865213	0.57168989	0.13541391	-0.32238853
0.09419	33.37827	0.00035571	7.98e-05	4.73e-06	7.807e-05	-0.0	0.00027696	7.905e-05	8.8e-07	693.85251151	698.76250027	708.61224564	0.56874719	0.1351465	-0.32237565
0.09429	33.38755	0.00035537	7.984e-05	4.74e-06	7.811e-05	-0.0	0.00027715	7.912e-05	8.8e-07	693.88105862	698.77765831	708.5958906	0.56580212	0.13488078	-0.32236281
0.09439	33.39673	0.00035503	7.988e-05	4.74e-06	7.815e-05	-0.0	0.00027733	7.918e-05	8.8e-07	693.90958624	698.79281287	708.57958701	0.56285467	0.13461677	-0.32235
0.09449	33.40581	0.0003547	7.991e-05	4.75e-06	7.819e-05	-0.0	0.00027752	7.925e-05	8.8e-07	693.93809505	698.80796482	708.56333516	0.5598721	0.13435809	-0.32233724
0.09459	33.41478	0.00035437	7.995e-05	4.76e-06	7.823e-05	-0.0	0.0002777	7.932e-05	8.8e-07	693.96658563	698.82311444	708.54713505	0.55690519	0.1340991	-0.32232452
0.09469	33.42366	0.00035404	7.999e-05	4.77e-06	7.826e-05	-0.0	0.00027787	7.938e-05	8.8e-07	693.99505853	698.83826199	708.53098665	0.55393378	0.13384205	-0.32231184
0.09479	33.43244	0.00035372	8.003e-05	4.78e-06	7.83e-05	-0.0	0.00027805	7.945e-05	8.8e-07	694.02351435	698.85340785	708.51488999	0.55095787	0.13358693	-0.3222992
0.09489	33.44111	0.0003534	8.006e-05	4.78e-06	7.834e-05	-0.0	0.00027823	7.951e-05	8.8e-07	694.05195367	698.86855242	708.49884512	0.54797747	0.13333374	-0.3222866
0.09499	33.44969	0.00035309	8.01e-05	4.79e-06	7.837e-05	-0.0	0.0002784	7.957e-05	8.8e-07	694.08037708	698.88369613	708.4828521	0.54496096	0.13308611	-0.32227404
0.09509	33.45815	0.00035277	8.013e-05	4.8e-06	7.841e-05	-0.0	0.00027857	7.963e-05	8.8e-07	694.10878523	698.89884029	708.46691147	0.54195418	0.13283878	-0.32226153
0.09519	33.46652	0.00035247	8.017e-05	4.81e-06	7.844e-05	-0.0	0.00027874	7.97e-05	8.8e-07	694.13717869	698.91398479	708.451023	0.53894014	0.1325937	-0.32224905
0.09529	33.47477	0.00035216	8.02e-05	4.81e-06	7.847e-05	-0.0	0.0002789	7.976e-05	8.8e-07	694.16555804	698.9291301	708.43518678	0.53591884	0.13235087	-0.32223661
0.09539	33.48292	0.00035186	8.024e-05	4.82e-06	7.851e-05	-0.0	0.00027907	7.982e-05	8.8e-07	694.19392388	698.94427668	708.41940289	0.53289028	0.13211029	-0.32222422
0.09549	33.49097	0.00035157	8.027e-05	4.83e-06	7.854e-05	-0.0	0.00027923	7.988e-05	8.8e-07	694.2222768	698.95942498	708.4036714	0.52985446	0.13187196	-0.32221186
0.09559	33.4989	0.00035128	8.03e-05	4.84e-06	7.857e-05	-0.0	0.00027939	7.993e-05	8.8e-07	694.25061736	698.97457569	708.38799252	0.52678723	0.1316387	-0.32219955
0.09569	33.50673	0.00035099	8.033e-05	4.84e-06	7.861e-05	-0.0	0.00027955	7.999e-05	8.8e-07	694.2789461	698.98972967	708.37236654	0.52371732	0.13140714	-0.32218728
0.09579	33.51445	0.00035071	8.037e-05	4.85e-06	7.864e-05	-0.0	0.0002797	8.005e-05	8.8e-07	694.30726362	699.00488731	708.35679351	0.52063537	0.1311784	-0.32217505
0.09589	33.52205	0.00035043	8.04e-05	4.86e-06	7.867e-05	-0.0	0.00027986	8.011e-05	8.8e-07	694.33557048	699.02004925	708.34127361	0.51752802	0.13095406	-0.32216287
0.09599	33.52954	0.00035015	8.043e-05	4.87e-06	7.87e-05	-0.0	0.00028001	8.016e-05	8.8e-07	694.36386715	699.03521645	708.32580718	0.51440957	0.13073241	-0.32215072
0.09609	33.53692	0.00034988	8.046e-05	4.87e-06	7.873e-05	-0.0	0.00028016	8.022e-05	8.8e-07	694.39215422	699.05038941	708.31039434	0.51127595	0.13051395	-0.32213862
0.09619	33.54419	0.00034961	8.049e-05	4.88e-06	7.876e-05	-0.0	0.0002803	8.027e-05	8.8e-07	694.42043225	699.0655688	708.29503527	0.50812252	0.13029924	-0.32212656
0.09629	33.55134	0.00034935	8.052e-05	4.89e-06	7.879e-05	-0.0	0.00028045	8.032e-05	8.8e-07	694.44870163	699.0807557	708.2797304	0.50493882	0.13008954	-0.32211454
0.09639	33.55837	0.00034909	8.055e-05	4.89e-06	7.882e-05	-0.0	0.00028059	8.037e-05	8.8e-07	694.47696292	699.09595074	708.26447989	0.50174366	0.12988257	-0.32210256
0.09649	33.56529	0.00034884	8.058e-05	4.9e-06	7.885e-05	-0.0	0.00028073	8.042e-05	8.8e-07	694.50521666	699.11115464	708.24928397	0.49852995	0.1296792	-0.32209063
0.09659	33.57209	0.00034859	8.061e-05	4.91e-06	7.888e-05	-0.0	0.00028087	8.048e-05	8.8e-07	694.53346315	699.12636854	708.23414309	0.49527015	0.12948278	-0.32207874
0.09669	33.57876	0.00034834	8.063e-05	4.91e-06	7.89e-05	-0.0	0.000281	8.052e-05	8.8e-07	694.56170284	699.14159335	708.21905758	0.4919994	0.12928902	-0.3220669
0.09679	33.58532	0.0003481	8.066e-05	4.92e-06	7.893e-05	-0.0	0.00028113	8.057e-05	8.8e-07	694.58993622	699.15682984	708.20402769	0.48870566	0.12909941	-0.32205509
0.09689	33.59175	0.00034786	8.069e-05	4.92e-06	7.896e-05	-0.0	0.00028126	8.062e-05	8.8e-07	694.61816358	699.17207916	708.18905387	0.4853576	0.12891775	-0.32204334
0.09699	33.59806	0.00034763	8.071e-05	4.93e-06	7.898e-05	-0.0	0.00028139	8.067e-05	8.8e-07	694.64638503	699.18734266	708.17413669	0.48199261	0.12873949	-0.32203162
0.09709	33.60424	0.0003474	8.074e-05	4.94e-06	7.901e-05	-0.0	0.00028152	8.071e-05	8.8e-07	694.67460108	699.20262111	708.15927642	0.47859868	0.1285661	-0.32201995
0.09719	33.61029	0.00034718	8.076e-05	4.94e-06	7.903e-05	-0.0	0.00028164	8.076e-05	8.8e-07	694.70281202	699.21791563	708.14447349	0.47515682	0.12839988	-0.32200833
0.09729	33.61621	0.00034696	8.079e-05	4.95e-06	7.906e-05	-0.0	0.00028176	8.08e-05	8.8e-07	694.7310177	699.23322779	708.12972861	0.47167832	0.12823947	-0.32199675
0.09739	33.622	0.00034675	8.081e-05	4.95e-06	7.908e-05	-0.0	0.00028187	8.085e-05	8.8e-07	694.75921833	699.24855877	708.11504224	0.4681475	0.12808677	-0.32198522
0.09749	33.62766	0.00034654	8.084e-05	4.96e-06	7.911e-05	-0.0	0.00028199	8.089e-05	8.8e-07	694.7874136	699.26391025	708.10041517	0.46457131	0.12794095	-0.32197373
0.09759	33.63318	0.00034633	8.086e-05	4.96e-06	7.913e-05	-0.0	0.0002821	8.093e-05	8.8e-07	694.81560354	699.2792836	708.08584799	0.46093484	0.12780383	-0.32196229
0.09769	33.63856	0.00034614	8.088e-05	4.97e-06	7.915e-05	-0.0	0.00028221	8.097e-05	8.8e-07	694.84378755	699.29468074	708.0713416	0.45724452	0.12767463	-0.3219509
0.09779	33.64381	0.00034594	8.09e-05	4.97e-06	7.917e-05	-0.0	0.00028232	8.101e-05	8.8e-07	694.87196546	699.31010322	708.05689669	0.45348264	0.12755549	-0.32193956
0.09789	33.64891	0.00034575	8.092e-05	4.98e-06	7.919e-05	-0.0	0.00028242	8.105e-05	8.8e-07	694.90013621	699.32555329	708.04251438	0.44965592	0.12744562	-0.32192827
0.09799	33.65386	0.00034557	8.094e-05	4.98e-06	7.921e-05	-0.0	0.00028252	8.108e-05	8.8e-07	694.92829938	699.34103271	708.02819548	0.44574277	0.12734763	-0.32191702
0.09809	33.65867	0.00034539	8.096e-05	4.99e-06	7.923e-05	-0.0	0.00028262	8.112e-05	8.8e-07	694.95645321	699.35654418	708.01394139	0.44174997	0.1272607	-0.32190583
0.09819	33.66333	0.00034522	8.098e-05	4.99e-06	7.925e-05	-0.0	0.00028271	8.115e-05	8.8e-07	694.98459692	699.37208973	707.99975306	0.43766759	0.12718604	-0.32189469
0.09829	33.66783	0.00034505	8.1e-05	5e-06	7.927e-05	-0.0	0.0002828	8.119e-05	8.8e-07	695.01272839	699.38767223	707.985632	0.43347386	0.12712628	-0.3218836
0.09839	33.67218	0.00034489	8.102e-05	5e-06	7.929e-05	-0.0	0.00028289	8.122e-05	8.8e-07	695.04084532	699.40329464	707.97157978	0.4291508	0.1270836	-0.32187257
0.09849	33.67637	0.00034474	8.104e-05	5e-06	7.931e-05	-0.0	0.00028298	8.125e-05	8.8e-07	695.06894469	699.41896035	707.9575982	0.42468992	0.127059	-0.32186159
0.09859	33.68039	0.00034459	8.105e-05	5.01e-06	7.932e-05	-0.0	0.00028306	8.128e-05	8.8e-07	695.09702283	699.43467307	707.94368929	0.42007249	0.12705474	-0.32185067
0.09869	33.68424	0.00034444	8.107e-05	5.01e-06	7.934e-05	-0.0	0.00028314	8.131e-05	8.8e-07	695.12507501	699.45043704	707.92985544	0.41528716	0.12707218	-0.3218398
0.09879	33.68791	0.00034431	8.109e-05	5.02e-06	7.935e-05	-0.0	0.00028321	8.134e-05	8.8e-07	695.15309564	699.46625691	707.91609928	0.41027414	0.12711843	-0.321829
0.09889	33.69141	0.00034418	8.11e-05	5.02e-06	7.937e-05	-0.0	0.00028329	8.137e-05	8.8e-07	695.18107791	699.4821379	707.90242383	0.40503499	0.12719329	-0.32181827
0.09899	33.69472	0.00034405	8.111e-05	5.02e-06	7.938e-05	-0.0	0.00028335	8.139e-05	8.8e-07	695.20901261	699.49808624	707.88883279	0.39950165	0.12730478	-0.3218076
0.09909	33.69783	0.00034394	8.113e-05	5.03e-06	7.94e-05	-0.0	0.00028342	8.141e-05	8.8e-07	695.23688784	699.51410928	707.87533064	0.3936103	0.12746037	-0.32179699
0.09919	33.70075	0.00034383	8.114e-05	5.03e-06	7.941e-05	-0.0	0.00028348	8.144e-05	8.8e-07	695.26468813	699.53021573	707.86192279	0.38728162	0.12766925	-0.32178647
0.09929	33.70345	0.00034373	8.115e-05	5.03e-06	7.942e-05	-0.0	0.00028353	8.146e-05	8.8e-07	695.29239329	699.54641606	707.84861592	0.38043357	0.12794087	-0.32177602
0.09939	33.70593	0.00034364	8.116e-05	5.03e-06	7.943e-05	-0.0	0.00028358	8.148e-05	8.8e-07	695.31997596	699.56272319	707.83541847	0.37286819	0.12829784	-0.32176566
0.09949	33.70817	0.00034355	8.117e-05	5.04e-06	7.944e-05	-0.0	0.00028363	8.149e-05	8.8e-07	695.34739645	699.57915407	707.82234191	0.36434586	0.12876715	-0.32175539
0.09959	33.71016	0.00034348	8.118e-05	5.04e-06	7.945e-05	-0.0	0.00028367	8.151e-05	8.8e-07	695.37459704	699.59573114	707.80940189	0.35448653	0.12939112	-0.32174524
0.09969	33.71188	0.00034341	8.118e-05	5.04e-06	7.945e-05	-0.0	0.0002837	8.152e-05	8.8e-07	695.40148561	699.61248656	707.79662178	0.34251372	0.13025478	-0.32173521
0.09979	33.71328	0.00034336	8.119e-05	5.04e-06	7.946e-05	-0.0	0.00028373	8.153e-05	8.8e-07	695.42789992	699.6294708	707.78403999	0.32680958	0.13153119	-0.32172533
0.09989	33.71432	0.00034332	8.12e-05	5.04e-06	7.946e-05	-0.0	0.00028375	8.154e-05	8.8e-07	695.45348855	699.64677881	707.77173365	0.30244713	0.13372984	-0.32171568
0.09999	33.71486	0.0003433	8.12e-05	5.04e-06	7.947e-05	-0.0	0.00028377	8.154e-05	8.8e-07	695.47681683	699.66471613	707.75998577	0.16606919	0.14535199	-0.32170646
0.10001	33.71486	0.0003433	8.12e-05	5.04e-06	7.947e-05	-0.0	0.00028377	8.154e-05	8.8e-07	695.47933788	699.66862249	707.75803197	721.95390435	29.24782943	34.43477791
