# Supplementary material for: Dataset for the simulated biomass pyrolysis in rotary kilns with varying particle residence time distributions
Source: Data Brief. 2021 Nov 23;39:107603. doi: 10.1016/j.dib.2021.107603 (PMC8633881; doi:10.1016/j.dib.2021.107603)
Supplement: Supplementary Data S1 — Supplementary Raw Research Data. This is open data under the CC BY license http://creativecommons.org/licenses/by/4.0/ [file mmc1.zip › supplementary/0/logFiles/log_Pe7]

l,m	Tau,s	F_w,kg/s	F_is,kg/s	F_c,kg/s	F_rt,kg/s	F_w_wet,kg/s	F_it,kg/s	F_g,kg/s	F_H2O_g,kg/s	T_b,K	T_g,K	T_w,K	q_bed,kW/m	q_gas,kW/m	q_loss,kW/m
1e-05	0.00276	0.0	0.0	0.0	0.0	0.00087528	0.0	0.0	0.0	298.35620685	299.27003734	833.09215897	32.48853573	3.31870785	-0.42011989
0.0001	0.05239	0.0	0.0	0.0	0.0	0.00087528	0.0	0.0	0.0	300.2069527	309.31199808	832.57275694	32.36067511	3.3006	-0.41971204
0.0002	0.10749	0.0	0.0	0.0	0.0	0.00087528	0.0	0.0	0.0	302.25258945	320.38644627	831.99811258	32.21929849	3.27930702	-0.41926082
0.0003	0.16257	0.0	0.0	0.0	0.0	0.00087528	0.0	0.0	0.0	304.28699442	331.36959352	831.42607519	32.07864548	3.25677855	-0.41881164
0.0004	0.2176	0.0	0.0	0.0	0.0	0.00087528	0.0	0.0	0.0	306.3102509	342.25763765	830.85665339	31.93871458	3.23294775	-0.41836452
0.0005	0.2726	0.0	0.0	0.0	0.0	0.00087528	0.0	0.0	0.0	308.32244165	353.0467013	830.28985626	31.79950371	3.20780542	-0.41791947
0.0006	0.32757	0.0	0.0	0.0	0.0	0.00087528	0.0	0.0	0.0	310.32364838	363.73279842	829.72569362	31.66100872	3.18129896	-0.41747649
0.0007	0.38249	0.0	0.0	0.0	0.0	0.00087528	0.0	0.0	0.0	312.31395184	374.31185229	829.16417588	31.52323146	3.15344914	-0.41703558
0.0008	0.43739	0.0	0.0	0.0	0.0	0.00087528	0.0	0.0	0.0	314.2934337	384.77987901	828.60531284	31.38617252	3.12426361	-0.41659674
0.0009	0.49224	0.0	0.0	0.0	0.0	0.00087528	0.0	0.0	0.0	316.26217259	395.13269398	828.04911586	31.24981205	3.0935888	-0.41616003
0.001	0.54706	0.0	0.0	0.0	0.0	0.00087528	0.0	0.0	0.0	318.22024848	405.36621093	827.49559556	31.11416975	3.06158456	-0.4157254
0.0011	0.60185	0.0	0.0	0.0	0.0	0.00087528	0.0	0.0	0.0	320.16774092	415.47634788	826.94476262	30.97922528	3.02815988	-0.41529288
0.0012	0.6566	0.0	0.0	0.0	0.0	0.00087528	0.0	0.0	0.0	322.10472594	425.45894882	826.39662876	30.84498425	2.99333067	-0.41486248
0.0013	0.71131	0.0	0.0	0.0	0.0	0.00087528	0.0	0.0	0.0	324.03128178	435.3098962	825.85120508	30.71144206	2.95708397	-0.4144342
0.0014	0.76599	0.0	0.0	0.0	0.0	0.00087528	0.0	0.0	0.0	325.94748443	445.02516683	825.30850268	30.57858179	2.91948934	-0.41400807
0.0015	0.82063	0.0	0.0	0.0	0.0	0.00087528	0.0	0.0	0.0	327.85340875	454.60079883	824.76853256	30.4464118	2.88047854	-0.41358408
0.0016	0.87523	0.0	0.0	0.0	0.0	0.00087528	0.0	0.0	0.0	329.74912957	464.03273982	824.23130617	30.31492027	2.84012173	-0.41316225
0.0017	0.9298	0.0	0.0	0.0	0.0	0.00087528	0.0	0.0	0.0	331.63472024	473.31739463	823.69683301	30.18409807	2.7984831	-0.41274259
0.0018	0.98433	0.0	0.0	0.0	0.0	0.00087528	0.0	0.0	0.0	333.51025354	482.45093556	823.16512382	30.05394545	2.75550443	-0.4123251
0.0019	1.03883	0.0	0.0	0.0	0.0	0.00087528	0.0	0.0	0.0	335.37580129	491.42977421	822.63618835	29.92444668	2.7113569	-0.41190978
0.002	1.09329	0.0	0.0	0.0	0.0	0.00087528	0.0	0.0	0.0	337.23143439	500.25071035	822.1100346	29.79560122	2.66598028	-0.41149665
0.0021	1.14771	0.0	0.0	0.0	0.0	0.00087528	0.0	0.0	0.0	339.07722291	508.91036002	821.58667164	29.66740089	2.61943286	-0.41108572
0.0022	1.2021	0.0	0.0	0.0	0.0	0.00087528	0.0	0.0	0.0	340.91323586	517.40580383	821.06610641	29.53982722	2.57192087	-0.41067697
0.0023	1.25646	0.0	0.0	0.0	0.0	0.00087528	0.0	0.0	0.0	342.73954136	525.73426968	820.54834529	29.41288365	2.52333248	-0.41027043
0.0024	1.31077	0.0	0.0	0.0	0.0	0.00087528	0.0	0.0	0.0	344.55620668	533.8930588	820.03339446	29.28655118	2.47387434	-0.40986609
0.0025	1.36505	0.0	0.0	0.0	0.0	0.00087528	0.0	0.0	0.0	346.36329762	541.88014066	819.5212569	29.16082546	2.42355101	-0.40946397
0.0026	1.4193	0.0	0.0	0.0	0.0	0.00087528	0.0	0.0	0.0	348.16087951	549.6932879	819.0119368	29.03569738	2.3724315	-0.40906405
0.0027	1.4735	0.0	0.0	0.0	0.0	0.00087528	0.0	0.0	0.0	349.9490166	557.33058569	818.50543693	28.9111587	2.3205729	-0.40866636
0.0028	1.52768	0.0	0.0	0.0	0.0	0.00087528	0.0	0.0	0.0	351.72777221	564.79030659	818.00175932	28.78720142	2.26802953	-0.40827089
0.0029	1.58181	0.0	0.0	0.0	0.0	0.00087528	0.0	0.0	0.0	353.49720804	572.07156295	817.5009018	28.66378864	2.21526292	-0.40787759
0.003	1.63591	0.0	0.0	0.0	0.0	0.00087528	0.0	0.0	0.0	355.2573853	579.17325497	817.00286355	28.54094507	2.16186595	-0.40748654
0.0031	1.68998	0.0	0.0	0.0	0.0	0.00087528	0.0	0.0	0.0	357.00836429	586.09445296	816.50764307	28.41864927	2.10808243	-0.40709771
0.0032	1.744	0.0	0.0	0.0	0.0	0.00087528	0.0	0.0	0.0	358.7502042	592.83456756	816.0152373	28.29689193	2.05398558	-0.40671111
0.0033	1.79799	0.0	0.0	0.0	0.0	0.00087528	0.0	0.0	0.0	360.48296312	599.39353178	815.52564052	28.17564779	1.99991276	-0.40632666
0.0034	1.85195	0.0	0.0	0.0	0.0	0.00087528	0.0	0.0	0.0	362.2066981	605.77164226	815.03884533	28.05492424	1.94566028	-0.40594444
0.0035	1.90587	0.0	0.0	0.0	0.0	0.00087528	0.0	0.0	0.0	363.92146538	611.96911288	814.55484504	27.9347047	1.89142273	-0.40556443
0.0036	1.95975	0.0	0.0	0.0	0.0	0.00087528	0.0	0.0	0.0	365.62732012	617.98661227	814.07363072	27.81497854	1.83729567	-0.40518661
0.0037	2.0136	1e-08	0.0	0.0	0.0	0.00087528	0.0	0.0	0.0	367.32431663	623.82506848	813.59519222	27.6957419	1.7833346	-0.40481095
0.0038	2.06741	1e-08	0.0	0.0	0.0	0.00087528	0.0	0.0	0.0	369.01250876	629.48556639	813.1195184	27.57697766	1.72967686	-0.40443747
0.0039	2.12118	1e-08	0.0	0.0	0.0	0.00087528	0.0	0.0	0.0	370.69194874	634.96966518	812.64659622	27.45867793	1.67640475	-0.40406615
0.004	2.17492	1e-08	0.0	0.0	0.0	0.00087527	0.0	0.0	0.0	372.3626881	640.27914367	812.17641144	27.34083257	1.62361514	-0.40369698
0.0041	2.22862	1e-08	0.0	0.0	0.0	0.00087527	0.0	0.0	0.0	374.02477749	645.41607048	811.70894845	27.22344083	1.57129247	-0.40332995
0.0042	2.28228	1e-08	0.0	0.0	0.0	0.00087527	0.0	0.0	0.0	375.67826783	650.38205741	811.24419386	27.10649542	1.51950157	-0.40296504
0.0043	2.33591	1e-08	0.0	0.0	0.0	0.00087527	0.0	0.0	0.0	377.323208	655.17973551	810.78212934	26.98997793	1.4684429	-0.40260225
0.0044	2.3895	1e-08	0.0	0.0	0.0	0.00087527	0.0	0.0	0.0	378.95964645	659.81172887	810.32273656	26.87388484	1.41813777	-0.40224155
0.0045	2.44306	2e-08	0.0	0.0	0.0	0.00087527	0.0	0.0	0.0	380.58763093	664.28086358	809.86599621	26.75820828	1.36866103	-0.40188293
0.0046	2.49658	2e-08	0.0	0.0	0.0	0.00087526	0.0	0.0	0.0	382.20720908	668.58971081	809.41189028	26.64296551	1.31977014	-0.40152639
0.0047	2.55006	2e-08	0.0	0.0	0.0	0.00087526	0.0	0.0	0.0	383.81842766	672.74118876	808.96039903	26.5281217	1.27188439	-0.40117189
0.0048	2.60351	2e-08	0.0	0.0	0.0	0.00087526	0.0	0.0	0.0	385.42133252	676.73855968	808.51150094	26.41368179	1.22492012	-0.40081943
0.0049	2.65692	3e-08	0.0	0.0	0.0	0.00087526	0.0	0.0	0.0	387.0159691	680.58507494	808.06517457	26.29964088	1.17891917	-0.40046898
0.005	2.7103	3e-08	0.0	0.0	0.0	0.00087525	0.0	0.0	0.0	388.6023824	684.28401924	807.62139833	26.18599992	1.1338328	-0.40012054
0.0051	2.76363	3e-08	0.0	0.0	0.0	0.00087525	0.0	0.0	0.0	390.18061698	687.83867864	807.18015067	26.07274941	1.08978179	-0.39977409
0.0052	2.81693	4e-08	0.0	0.0	0.0	0.00087525	0.0	0.0	0.0	391.75071679	691.2525632	806.74140875	25.95988816	1.04675674	-0.39942959
0.0053	2.8702	4e-08	0.0	0.0	0.0	0.00087524	0.0	0.0	0.0	393.31272541	694.5291648	806.30514984	25.84741345	1.00477471	-0.39908704
0.0054	2.92343	5e-08	0.0	0.0	0.0	0.00087524	0.0	0.0	0.0	394.86668597	697.67202776	805.87135095	25.73531781	0.96389613	-0.39874644
0.0055	2.97662	5e-08	0.0	0.0	0.0	0.00087523	0.0	0.0	0.0	396.41264087	700.68490582	805.43998817	25.62360404	0.92408637	-0.39840774
0.0056	3.02978	6e-08	0.0	0.0	0.0	0.00087522	0.0	0.0	0.0	397.95063256	703.57134099	805.0110384	25.51226865	0.88536801	-0.39807094
0.0057	3.08289	7e-08	0.0	0.0	0.0	0.00087522	0.0	0.0	0.0	399.48070301	706.33496311	804.58447812	25.4013101	0.84774513	-0.39773602
0.0058	3.13598	7e-08	0.0	0.0	0.0	0.00087521	0.0	0.0	0.0	401.00289388	708.97939589	804.1602838	25.29072723	0.81121761	-0.39740295
0.0059	3.18902	8e-08	0.0	0.0	0.0	0.0008752	0.0	0.0	0.0	402.51724636	711.50830052	803.73843178	25.18051596	0.77580487	-0.39707172
0.006	3.24203	9e-08	0.0	0.0	0.0	0.00087519	0.0	0.0	0.0	404.02380151	713.92526309	803.31889865	25.07067976	0.74147114	-0.39674231
0.0061	3.29501	1e-07	0.0	0.0	0.0	0.00087518	0.0	0.0	0.0	405.52260011	716.23383456	802.90166112	24.96121697	0.70821573	-0.3964147
0.0062	3.34794	1.1e-07	0.0	0.0	0.0	0.00087517	0.0	0.0	0.0	407.01368273	718.43752051	802.4866961	24.85212774	0.67602362	-0.39608887
0.0063	3.40084	1.3e-07	0.0	0.0	0.0	0.00087516	0.0	0.0	0.0	408.4970894	720.53989861	802.07398017	24.74340316	0.64496801	-0.39576483
0.0064	3.45371	1.4e-07	0.0	0.0	0.0	0.00087514	0.0	0.0	0.0	409.97285998	722.5444889	801.66349016	24.63505417	0.6149277	-0.39544252
0.0065	3.50653	1.5e-07	0.0	0.0	0.0	0.00087513	0.0	0.0	0.0	411.44103437	724.45462023	801.25520371	24.52707754	0.58591951	-0.39512194
0.0066	3.55933	1.7e-07	0.0	0.0	0.0	0.00087511	0.0	0.0	0.0	412.90165218	726.27360832	800.84909855	24.41947402	0.5579209	-0.39480306
0.0067	3.61208	1.9e-07	0.0	0.0	0.0	0.00087509	0.0	0.0	0.0	414.35475273	728.00473733	800.44515251	24.31223845	0.53096908	-0.3944859
0.0068	3.6648	2.1e-07	0.0	0.0	0.0	0.00087507	0.0	0.0	0.0	415.80037491	729.65133471	800.04334326	24.20537808	0.50497491	-0.3941704
0.0069	3.71748	2.3e-07	0.0	0.0	0.0	0.00087505	0.0	0.0	0.0	417.23855786	731.21645197	799.64364968	24.0988918	0.4799339	-0.39385656
0.007	3.77012	2.5e-07	0.0	0.0	0.0	0.00087503	0.0	0.0	0.0	418.66934042	732.70312187	799.24605077	23.9927808	0.45581774	-0.39354437
0.0071	3.82273	2.8e-07	0.0	0.0	0.0	0.000875	0.0	0.0	0.0	420.09276127	734.11428444	798.85052593	23.88703997	0.43266612	-0.3932338
0.0072	3.8753	3.1e-07	0.0	0.0	0.0	0.00087497	0.0	0.0	0.0	421.50885841	735.45308631	798.4570536	23.78167626	0.41038837	-0.39292485
0.0073	3.92783	3.4e-07	0.0	0.0	0.0	0.00087494	0.0	0.0	0.0	422.91767031	736.72223695	798.06561426	23.67668894	0.3889764	-0.3926175
0.0074	3.98033	3.7e-07	0.0	0.0	0.0	0.00087491	0.0	0.0	0.0	424.3192351	737.92447344	797.67618826	23.57207917	0.36840168	-0.39231172
0.0075	4.03279	4.1e-07	0.0	0.0	0.0	0.00087488	0.0	0.0	0.0	425.71359077	739.06243717	797.28875638	23.46784823	0.34863416	-0.39200751
0.0076	4.08522	4.4e-07	0.0	0.0	0.0	0.00087484	0.0	0.0	0.0	427.1007749	740.13882303	796.90329916	23.36398926	0.32973551	-0.39170485
0.0077	4.1376	4.9e-07	0.0	0.0	0.0	0.0008748	0.0	0.0	0.0	428.48082507	741.15614696	796.51979795	23.26051303	0.31156833	-0.39140372
0.0078	4.18995	5.3e-07	0.0	0.0	0.0	0.00087475	0.0	0.0	0.0	429.85377883	742.11679917	796.13823475	23.15741713	0.29414403	-0.39110412
0.0079	4.24227	5.8e-07	0.0	0.0	0.0	0.0008747	0.0	0.0	0.0	431.21967348	743.02311107	795.75859178	23.05470265	0.27743412	-0.39080602
0.008	4.29455	6.3e-07	0.0	0.0	0.0	0.00087465	0.0	0.0	0.0	432.57854609	743.87739484	795.38085139	22.95236502	0.26147522	-0.39050942
0.0081	4.34679	6.9e-07	0.0	0.0	0.0	0.00087459	0.0	0.0	0.0	433.9304335	744.68192395	795.00499608	22.85041136	0.24616958	-0.39021429
0.0082	4.39899	7.5e-07	0.0	0.0	0.0	0.00087453	0.0	0.0	0.0	435.27537259	745.43876938	794.63100934	22.74884031	0.23151671	-0.38992064
0.0083	4.45116	8.2e-07	0.0	0.0	0.0	0.00087446	0.0	0.0	0.0	436.61340002	746.14997173	794.25887479	22.64765265	0.21749137	-0.38962843
0.0084	4.50329	8.9e-07	0.0	0.0	0.0	0.00087439	0.0	0.0	0.0	437.94455226	746.81750367	793.8885764	22.5468469	0.20409542	-0.38933767
0.0085	4.55538	9.7e-07	0.0	0.0	0.0	0.00087432	0.0	0.0	0.0	439.26886552	747.44333153	793.52009812	22.44642592	0.19127847	-0.38904834
0.0086	4.60744	1.05e-06	0.0	0.0	0.0	0.00087423	0.0	0.0	0.0	440.586376	748.02925294	793.15342476	22.34638957	0.17902621	-0.38876043
0.0087	4.65946	1.14e-06	0.0	0.0	0.0	0.00087415	0.0	0.0	0.0	441.89711968	748.57702598	792.78854132	22.24673839	0.16731591	-0.38847392
0.0088	4.71144	1.23e-06	0.0	0.0	0.0	0.00087405	0.0	0.0	0.0	443.20113239	749.08833595	792.42543311	22.14747268	0.15612782	-0.3881888
0.0089	4.76339	1.33e-06	0.0	0.0	0.0	0.00087395	0.0	0.0	0.0	444.49844967	749.56486309	792.06408552	22.04859067	0.1454667	-0.38790507
0.009	4.8153	1.44e-06	0.0	0.0	0.0	0.00087384	0.0	0.0	0.0	445.78910703	750.00815698	791.70448453	21.95009562	0.13527698	-0.3876227
0.0091	4.86717	1.56e-06	0.0	0.0	0.0	0.00087372	0.0	0.0	0.0	447.07313974	750.41971692	791.3466164	21.85198672	0.12555187	-0.3873417
0.0092	4.919	1.68e-06	0.0	0.0	0.0	0.0008736	0.0	0.0	0.0	448.35058294	750.80098313	790.99046766	21.75426419	0.1162719	-0.38706205
0.0093	4.9708	1.81e-06	0.0	0.0	0.0	0.00087347	0.0	0.0	0.0	449.62147152	751.15335095	790.63602508	21.65692731	0.10743083	-0.38678374
0.0094	5.02256	1.96e-06	0.0	0.0	0.0	0.00087332	0.0	0.0	0.0	450.88584024	751.47815343	790.28327571	21.55997725	0.09899596	-0.38650675
0.0095	5.07429	2.11e-06	0.0	0.0	0.0	0.00087317	0.0	0.0	0.0	452.14372367	751.77665646	789.93220696	21.46341368	0.09095512	-0.38623109
0.0096	5.12598	2.27e-06	0.0	0.0	0.0	0.00087301	0.0	0.0	0.0	453.39515621	752.05007702	789.58280647	21.36723659	0.08329143	-0.38595674
0.0097	5.17763	2.44e-06	0.0	0.0	0.0	0.00087284	0.0	0.0	0.0	454.64017204	752.29958549	789.23506211	21.27144539	0.0759966	-0.38568368
0.0098	5.22924	2.62e-06	0.0	0.0	0.0	0.00087266	0.0	0.0	0.0	455.87880516	752.52631224	788.88896197	21.17604054	0.0690467	-0.38541192
0.0099	5.28082	2.82e-06	0.0	0.0	0.0	0.00087246	0.0	0.0	0.0	457.1110894	752.73132175	788.54449444	21.08102164	0.0624299	-0.38514144
0.01	5.33236	3.02e-06	0.0	0.0	0.0	0.00087226	0.0	0.0	0.0	458.33705838	752.91563929	788.20164814	20.98638846	0.05613204	-0.38487224
0.0101	5.38386	3.24e-06	0.0	0.0	0.0	0.00087204	0.0	0.0	0.0	459.55674554	753.08024553	787.86041191	20.89214096	0.05013958	-0.38460429
0.0102	5.43533	3.48e-06	0.0	0.0	0.0	0.0008718	0.0	0.0	0.0	460.77018413	753.22607372	787.52077478	20.79827852	0.04443945	-0.3843376
0.0103	5.48676	3.72e-06	0.0	0.0	0.0	0.00087155	0.0	0.0	0.0	461.97740719	753.3540229	787.18272603	20.70480085	0.03901915	-0.38407216
0.0104	5.53815	3.99e-06	0.0	0.0	0.0	0.00087129	0.0	0.0	0.0	463.17844757	753.46495085	786.84625511	20.61170749	0.03386677	-0.38380795
0.0105	5.5895	4.26e-06	0.0	0.0	0.0	0.00087101	0.0	0.0	0.0	464.37333791	753.55967828	786.51135168	20.51899796	0.0289709	-0.38354498
0.0106	5.64082	4.56e-06	0.0	0.0	0.0	0.00087072	0.0	0.0	0.0	465.56211064	753.63899061	786.1780056	20.42667172	0.02432071	-0.38328323
0.0107	5.6921	4.87e-06	0.0	0.0	0.0	0.00087041	0.0	0.0	0.0	466.744798	753.70363985	785.84620687	20.33472816	0.01990591	-0.3830227
0.0108	5.74335	5.2e-06	0.0	0.0	0.0	0.00087008	0.0	0.0	1e-08	467.92143206	753.75433396	785.51594573	20.24316872	0.01570533	-0.38276337
0.0109	5.79455	5.55e-06	0.0	0.0	0.0	0.00086973	0.0	0.0	1e-08	469.09204474	753.7917221	785.18721265	20.15198993	0.01172501	-0.38250524
0.011	5.84572	5.92e-06	0.0	0.0	0.0	0.00086936	0.0	0.0	1e-08	470.2566676	753.81648192	784.8599981	20.06119215	0.00795023	-0.3822483
0.0111	5.89686	6.31e-06	0.0	0.0	0.0	0.00086897	0.0	0.0	1e-08	471.41533207	753.82923909	784.53429276	19.97077462	0.00437257	-0.38199255
0.0112	5.94795	6.72e-06	0.0	0.0	0.0	0.00086856	0.0	0.0	1e-08	472.56806937	753.83059356	784.21008747	19.88073655	0.00098416	-0.38173798
0.0113	5.99901	7.15e-06	0.0	0.0	0.0	0.00086813	0.0	0.0	1e-08	473.71491048	753.82112131	783.88737318	19.79107709	-0.00222235	-0.38148458
0.0114	6.05003	7.6e-06	0.0	0.0	0.0	0.00086767	0.0	0.0	1e-08	474.85588619	753.8013761	783.56614099	19.70179536	-0.00525376	-0.38123236
0.0115	6.10101	8.09e-06	0.0	0.0	0.0	0.00086719	0.0	0.0	1e-08	475.99102715	753.77185801	783.24638224	19.61289359	-0.00814012	-0.38098127
0.0116	6.15196	8.59e-06	0.0	0.0	0.0	0.00086668	0.0	0.0	1e-08	477.12036384	753.73302711	782.92808844	19.52436711	-0.01085958	-0.38073134
0.0117	6.20287	9.12e-06	0.0	0.0	0.0	0.00086615	0.0	0.0	1e-08	478.24392639	753.68538047	782.61125103	19.43621645	-0.01342933	-0.38048256
0.0118	6.25374	9.68e-06	0.0	0.0	0.0	0.00086559	0.0	0.0	1e-08	479.36174478	753.62936708	782.29586166	19.34844079	-0.01585576	-0.38023491
0.0119	6.30458	1.027e-05	0.0	0.0	0.0	0.000865	0.0	0.0	1e-08	480.47384879	753.56541573	781.98191207	19.26103921	-0.01814492	-0.3799884
0.012	6.35537	1.089e-05	0.0	0.0	0.0	0.00086438	0.0	0.0	1e-08	481.58026803	753.49392274	781.66939422	19.17401169	-0.02031195	-0.379743
0.0121	6.40613	1.154e-05	0.0	0.0	0.0	0.00086373	0.0	0.0	1e-08	482.6810319	753.41526807	781.35830012	19.08735625	-0.02235092	-0.37949873
0.0122	6.45686	1.222e-05	0.0	0.0	0.0	0.00086305	0.0	0.0	1e-08	483.77616955	753.32982474	781.04862186	19.00107235	-0.02427148	-0.37925556
0.0123	6.50754	1.293e-05	0.0	0.0	0.0	0.00086234	0.0	0.0	1e-08	484.86570995	753.23794242	780.74035164	18.91515906	-0.02607877	-0.3790135
0.0124	6.55819	1.368e-05	0.0	0.0	0.0	0.00086159	0.0	0.0	1e-08	485.94968188	753.13995455	780.43348176	18.8296154	-0.02777762	-0.37877254
0.0125	6.6088	1.446e-05	0.0	0.0	0.0	0.0008608	0.0	0.0	1e-08	487.02811391	753.03617702	780.12800465	18.74444034	-0.02937596	-0.37853268
0.0126	6.65938	1.529e-05	0.0	0.0	0.0	0.00085998	0.0	0.0	2e-08	488.10103442	752.92691286	779.82391279	18.65963292	-0.03087377	-0.3782939
0.0127	6.70991	1.615e-05	0.0	0.0	0.0	0.00085912	0.0	0.0	2e-08	489.16847156	752.81245223	779.52119877	18.57519208	-0.03227667	-0.3780562
0.0128	6.76041	1.704e-05	0.0	0.0	0.0	0.00085822	0.0	0.0	2e-08	490.23045329	752.69307233	779.21985521	18.49111676	-0.03358836	-0.37781958
0.0129	6.81088	1.798e-05	0.0	0.0	0.0	0.00085728	0.0	0.0	2e-08	491.28700737	752.56903892	778.91987486	18.40740587	-0.03481228	-0.37758403
0.013	6.8613	1.897e-05	0.0	0.0	0.0	0.0008563	0.0	0.0	2e-08	492.33816143	752.44058794	778.62125061	18.32405919	-0.03596162	-0.37734954
0.0131	6.91169	1.999e-05	0.0	0.0	0.0	0.00085527	0.0	0.0	2e-08	493.38394283	752.30796396	778.32397531	18.24107447	-0.0370266	-0.37711611
0.0132	6.96204	2.106e-05	0.0	0.0	0.0	0.0008542	0.0	0.0	2e-08	494.42437875	752.17139843	778.02804194	18.15845103	-0.03801505	-0.37688374
0.0133	7.01235	2.218e-05	0.0	0.0	0.0	0.00085308	0.0	0.0	2e-08	495.45949618	752.03111201	777.73344349	18.07618774	-0.03892971	-0.37665241
0.0134	7.06262	2.335e-05	0.0	0.0	0.0	0.00085191	0.0	0.0	2e-08	496.4893219	751.88731658	777.44017308	17.9942843	-0.03978099	-0.37642213
0.0135	7.11286	2.456e-05	0.0	0.0	0.0	0.00085069	0.0	0.0	2e-08	497.51388264	751.74018012	777.14822399	17.9127387	-0.04056336	-0.37619288
0.0136	7.16306	2.583e-05	0.0	0.0	0.0	0.00084943	0.0	0.0	3e-08	498.5332048	751.58990638	776.85758939	17.8315501	-0.04128211	-0.37596467
0.0137	7.21322	2.715e-05	0.0	0.0	0.0	0.00084811	0.0	0.0	3e-08	499.54731463	751.43667539	776.56826258	17.75071739	-0.04193969	-0.37573749
0.0138	7.26335	2.852e-05	0.0	0.0	0.0	0.00084673	0.0	0.0	3e-08	500.55623821	751.28065971	776.28023692	17.67023941	-0.04253835	-0.37551132
0.0139	7.31344	2.995e-05	0.0	0.0	0.0	0.0008453	0.0	0.0	3e-08	501.56000144	751.12202193	775.99350582	17.5901157	-0.04308672	-0.37528618
0.014	7.36349	3.144e-05	0.0	0.0	0.0	0.00084381	0.0	0.0	3e-08	502.55863014	750.96089745	775.70806284	17.51034437	-0.04357987	-0.37506204
0.0141	7.4135	3.298e-05	0.0	0.0	0.0	0.00084227	0.0	0.0	3e-08	503.55214984	750.7974429	775.42390148	17.43092456	-0.04402237	-0.37483891
0.0142	7.46348	3.459e-05	0.0	0.0	0.0	0.00084066	0.0	0.0	3e-08	504.54058593	750.63179778	775.14101532	17.35185514	-0.04441626	-0.37461678
0.0143	7.51341	3.625e-05	0.0	0.0	0.0	0.00083899	0.0	0.0	4e-08	505.52396366	750.46409537	774.85939801	17.27313495	-0.04476345	-0.37439565
0.0144	7.56331	3.798e-05	0.0	0.0	0.0	0.00083726	0.0	0.0	4e-08	506.50230812	750.29446048	774.57904324	17.1947631	-0.04506917	-0.37417551
0.0145	7.61318	3.978e-05	0.0	0.0	0.0	0.00083546	0.0	0.0	4e-08	507.47564428	750.1230066	774.29994478	17.11673816	-0.04533124	-0.37395636
0.0146	7.663	4.164e-05	0.0	0.0	0.0	0.0008336	0.0	0.0	4e-08	508.44399689	749.94985159	774.02209642	17.0390591	-0.04555272	-0.37373819
0.0147	7.71279	4.357e-05	0.0	0.0	0.0	0.00083167	0.0	0.0	4e-08	509.40739058	749.77510431	773.74549198	16.96172475	-0.04573522	-0.37352099
0.0148	7.76254	4.557e-05	0.0	0.0	0.0	0.00082966	0.0	0.0	5e-08	510.36584981	749.5988689	773.47012535	16.88473396	-0.0458802	-0.37330477
0.0149	7.81225	4.764e-05	0.0	0.0	0.0	0.00082759	0.0	0.0	5e-08	511.31939895	749.42124241	773.19599047	16.80808568	-0.04599179	-0.37308951
0.015	7.86192	4.979e-05	0.0	0.0	0.0	0.00082545	0.0	0.0	5e-08	512.26806223	749.24231595	772.92308131	16.73177863	-0.04606805	-0.37287521
0.0151	7.91156	5.2e-05	0.0	0.0	0.0	0.00082322	0.0	0.0	5e-08	513.21186371	749.06218175	772.65139189	16.65581167	-0.04611144	-0.37266188
0.0152	7.96116	5.43e-05	0.0	0.0	0.0	0.00082093	0.0	0.0	5e-08	514.15082733	748.88092618	772.38091624	16.58018364	-0.04612312	-0.37244949
0.0153	8.01072	5.667e-05	0.0	0.0	0.0	0.00081855	0.0	0.0	6e-08	515.08497689	748.69863231	772.11164846	16.50489336	-0.04610418	-0.37223806
0.0154	8.06024	5.912e-05	0.0	0.0	0.0	0.0008161	0.0	0.0	6e-08	516.01433613	748.51537428	771.8435827	16.42993991	-0.04605971	-0.37202757
0.0155	8.10973	6.165e-05	0.0	0.0	0.0	0.00081357	0.0	0.0	6e-08	516.93892865	748.33122415	771.57671313	16.3553218	-0.04598572	-0.37181802
0.0156	8.15918	6.427e-05	0.0	0.0	0.0	0.00081095	0.0	0.0	6e-08	517.85877791	748.14625621	771.31103396	16.28103796	-0.04588504	-0.3716094
0.0157	8.20859	6.696e-05	0.0	0.0	0.0	0.00080825	0.0	0.0	7e-08	518.77390727	747.9605393	771.04653941	16.20708723	-0.04575859	-0.37140171
0.0158	8.25796	6.974e-05	0.0	0.0	0.0	0.00080547	0.0	0.0	7e-08	519.68433999	747.77413987	770.78322376	16.13346842	-0.04560722	-0.37119495
0.0159	8.3073	7.261e-05	0.0	0.0	0.0	0.0008026	0.0	0.0	7e-08	520.59009929	747.58711373	770.52108136	16.06018063	-0.0454362	-0.37098911
0.016	8.35659	7.556e-05	0.0	0.0	0.0	0.00079964	0.0	0.0	8e-08	521.49120825	747.39951984	770.26010655	15.98722232	-0.04524074	-0.37078419
0.0161	8.40585	7.861e-05	0.0	0.0	0.0	0.00079659	0.0	0.0	8e-08	522.38768985	747.21141694	770.0002937	15.91459245	-0.04502375	-0.37058017
0.0162	8.45508	8.174e-05	0.0	0.0	0.0	0.00079346	0.0	0.0	8e-08	523.279567	747.02285958	769.74163724	15.84228983	-0.04478603	-0.37037707
0.0163	8.50426	8.496e-05	0.0	0.0	0.0	0.00079023	0.0	0.0	9e-08	524.16686255	746.83390032	769.48413161	15.7703133	-0.0445283	-0.37017487
0.0164	8.55341	8.828e-05	0.0	0.0	0.0	0.00078691	0.0	0.0	9e-08	525.04959928	746.64458274	769.22777131	15.69866175	-0.0442544	-0.36997357
0.0165	8.60251	9.169e-05	0.0	0.0	0.0	0.0007835	0.0	0.0	9e-08	525.9277999	746.45495556	768.97255085	15.62733389	-0.043961	-0.36977317
0.0166	8.65158	9.519e-05	0.0	0.0	0.0	0.00077999	0.0	0.0	1e-07	526.80148703	746.26506442	768.71846478	15.55632858	-0.04365031	-0.36957365
0.0167	8.70062	9.879e-05	0.0	0.0	0.0	0.00077639	0.0	0.0	1e-07	527.67068327	746.07495256	768.46550767	15.48564463	-0.043323	-0.36937503
0.0168	8.74961	0.00010248	0.0	0.0	0.0	0.00077269	0.0	0.0	1e-07	528.53541113	745.88466154	768.21367413	15.41528079	-0.04298057	-0.36917728
0.0169	8.79857	0.00010628	0.0	0.0	0.0	0.0007689	0.0	0.0	1.1e-07	529.39569313	745.69422668	767.96295881	15.34523595	-0.04262275	-0.36898041
0.017	8.84749	0.00011016	0.0	0.0	0.0	0.000765	0.0	0.0	1.1e-07	530.25155169	745.50368752	767.71335636	15.27550888	-0.04225043	-0.36878442
0.0171	8.89637	0.00011415	0.0	0.0	0.0	0.00076101	0.0	0.0	1.1e-07	531.10300922	745.31308008	767.46486149	15.20609839	-0.04186417	-0.3685893
0.0172	8.94521	0.00011824	0.0	0.0	0.0	0.00075692	0.0	0.0	1.2e-07	531.9500881	745.12243903	767.21746892	15.13700328	-0.04146452	-0.36839504
0.0173	8.99401	0.00012242	0.0	0.0	0.0	0.00075273	0.0	0.0	1.2e-07	532.79281068	744.93179732	766.97117341	15.06822225	-0.04105277	-0.36820164
0.0174	9.04278	0.00012671	0.0	0.0	0.0	0.00074844	0.0	0.0	1.3e-07	533.63119925	744.74118334	766.72596974	14.99975419	-0.04062855	-0.3680091
0.0175	9.09151	0.0001311	0.0	0.0	0.0	0.00074405	0.0	0.0	1.3e-07	534.46527613	744.55062887	766.48185272	14.93159786	-0.04019264	-0.36781741
0.0176	9.1402	0.00013558	0.0	0.0	0.0	0.00073956	0.0	0.0	1.4e-07	535.2950636	744.36016287	766.23881719	14.86375204	-0.03974547	-0.36762658
0.0177	9.18885	0.00014017	1e-08	0.0	0.0	0.00073496	0.0	0.0	1.4e-07	536.12058394	744.16981319	765.99685801	14.79621551	-0.03928749	-0.36743658
0.0178	9.23747	0.00014486	1e-08	0.0	0.0	0.00073027	0.0	0.0	1.5e-07	536.94185941	743.97960558	765.75597008	14.72898696	-0.03882004	-0.36724743
0.0179	9.28605	0.00014965	1e-08	0.0	0.0	0.00072548	0.0	0.0	1.5e-07	537.75891224	743.78956211	765.51614832	14.66206525	-0.03834243	-0.36705912
0.018	9.33458	0.00015454	1e-08	0.0	0.0	0.00072058	0.0	0.0	1.5e-07	538.5717647	743.5997083	765.27738767	14.59544913	-0.03785543	-0.36687164
0.0181	9.38308	0.00015952	1e-08	0.0	0.0	0.00071558	0.0	0.0	1.6e-07	539.38043906	743.41006688	765.03968311	14.52913734	-0.03735941	-0.36668499
0.0182	9.43155	0.00016461	1e-08	0.0	0.0	0.00071049	0.0	0.0	1.6e-07	540.18495759	743.22065963	764.80302964	14.46312865	-0.03685472	-0.36649916
0.0183	9.47997	0.0001698	1e-08	0.0	0.0	0.00070529	0.0	0.0	1.7e-07	540.98534255	743.03150576	764.56742227	14.3974217	-0.03634251	-0.36631416
0.0184	9.52836	0.00017509	1e-08	0.0	0.0	0.0007	1e-08	0.0	1.8e-07	541.78161616	742.84262243	764.33285608	14.33201536	-0.03582214	-0.36612997
0.0185	9.57671	0.00018048	1e-08	0.0	0.0	0.00069461	1e-08	0.0	1.8e-07	542.57380077	742.65402886	764.09932612	14.26690832	-0.03529426	-0.3659466
0.0186	9.62502	0.00018596	1e-08	0.0	0.0	0.00068912	1e-08	0.0	1.9e-07	543.36191867	742.46574193	763.86682751	14.20209933	-0.0347592	-0.36576403
0.0187	9.67329	0.00019154	1e-08	0.0	0.0	0.00068353	1e-08	0.0	1.9e-07	544.14599221	742.27777753	763.63535536	14.13758711	-0.03421723	-0.36558227
0.0188	9.72152	0.00019722	1e-08	0.0	0.0	0.00067785	1e-08	0.0	2e-07	544.92604367	742.09014905	763.40490485	14.07337023	-0.03366901	-0.36540132
0.0189	9.76972	0.00020299	1e-08	0.0	0.0	0.00067207	1e-08	0.0	2e-07	545.70209536	741.90286911	763.17547113	14.00944759	-0.03311433	-0.36522116
0.019	9.81787	0.00020885	1e-08	0.0	0.0	0.0006662	1e-08	0.0	2.1e-07	546.47416971	741.71595064	762.94704943	13.94581784	-0.0325536	-0.3650418
0.0191	9.86599	0.00021481	1e-08	0.0	0.0	0.00066023	1e-08	0.0	2.2e-07	547.2422891	741.52940479	762.71963496	13.88247968	-0.03198706	-0.36486323
0.0192	9.91407	0.00022085	2e-08	0.0	0.0	0.00065418	1e-08	0.0	2.2e-07	548.00647598	741.34324173	762.49322298	13.81943181	-0.03141492	-0.36468544
0.0193	9.96212	0.00022699	2e-08	0.0	0.0	0.00064804	1e-08	0.0	2.3e-07	548.76675265	741.15746931	762.26780876	13.75667276	-0.03083745	-0.36450844
0.0194	10.01012	0.00023321	2e-08	0.0	0.0	0.00064181	1e-08	0.0	2.3e-07	549.52314155	740.97209516	762.04338761	13.69420141	-0.03025474	-0.36433222
0.0195	10.05809	0.00023951	2e-08	0.0	0.0	0.00063549	1e-08	0.0	2.4e-07	550.27566517	740.78712614	761.81995485	13.63201636	-0.02966698	-0.36415678
0.0196	10.10601	0.0002459	2e-08	0.0	0.0	0.00062909	1e-08	0.0	2.5e-07	551.02434601	740.60256772	761.59750583	13.57011628	-0.02907432	-0.3639821
0.0197	10.1539	0.00025238	2e-08	0.0	0.0	0.00062261	1e-08	0.0	2.5e-07	551.76920656	740.41842429	761.37603593	13.50849983	-0.0284769	-0.3638082
0.0198	10.20175	0.00025893	2e-08	0.0	1e-08	0.00061605	2e-08	0.0	2.6e-07	552.51026915	740.23469801	761.15554053	13.44716558	-0.02787484	-0.36363506
0.0199	10.24957	0.00026555	2e-08	0.0	1e-08	0.00060941	2e-08	0.0	2.7e-07	553.24755632	740.05139103	760.93601506	13.38611229	-0.02726821	-0.36346269
0.02	10.29734	0.00027226	3e-08	0.0	1e-08	0.0006027	2e-08	0.0	2.7e-07	553.98109059	739.8685042	760.71745495	13.32533855	-0.0266571	-0.36329107
0.0201	10.34508	0.00027903	3e-08	0.0	1e-08	0.00059592	2e-08	0.0	2.8e-07	554.71089449	739.68603707	760.49985569	13.264843	-0.02604157	-0.3631202
0.0202	10.39278	0.00028587	3e-08	0.0	1e-08	0.00058906	2e-08	0.0	2.9e-07	555.43699053	739.50398805	760.28321274	13.20462428	-0.0254217	-0.36295009
0.0203	10.44043	0.00029278	3e-08	0.0	1e-08	0.00058214	2e-08	0.0	2.9e-07	556.15940098	739.32235355	760.06752163	13.14468099	-0.02479747	-0.36278072
0.0204	10.48806	0.00029975	3e-08	0.0	1e-08	0.00057516	2e-08	0.0	3e-07	556.87814843	739.14112979	759.85277789	13.08501175	-0.02416892	-0.3626121
0.0205	10.53564	0.00030679	4e-08	0.0	1e-08	0.00056811	3e-08	1e-08	3.1e-07	557.59325534	738.9603114	759.63897707	13.02561518	-0.02353603	-0.36244422
0.0206	10.58318	0.00031388	4e-08	0.0	1e-08	0.00056101	3e-08	1e-08	3.1e-07	558.30474416	738.77989179	759.42611475	12.96648987	-0.02289878	-0.36227707
0.0207	10.63069	0.00032103	4e-08	0.0	1e-08	0.00055385	3e-08	1e-08	3.2e-07	559.01263731	738.59986315	759.21418653	12.90763449	-0.02225714	-0.36211066
0.0208	10.67815	0.00032822	4e-08	0.0	1e-08	0.00054664	3e-08	1e-08	3.3e-07	559.71695697	738.42021645	759.00318803	12.84904757	-0.02161104	-0.36194498
0.0209	10.72558	0.00033547	5e-08	0.0	1e-08	0.00053938	4e-08	1e-08	3.4e-07	560.41772558	738.24094138	758.79311489	12.79072771	-0.02096042	-0.36178003
0.021	10.77297	0.00034276	5e-08	0.0	1e-08	0.00053207	4e-08	1e-08	3.4e-07	561.11496544	738.06202637	758.58396278	12.73267349	-0.02030517	-0.36161579
0.0211	10.82032	0.0003501	5e-08	0.0	1e-08	0.00052472	4e-08	1e-08	3.5e-07	561.80869881	737.88345862	758.37572738	12.6748835	-0.0196452	-0.36145228
0.0212	10.86764	0.00035747	5e-08	0.0	1e-08	0.00051733	4e-08	1e-08	3.6e-07	562.49894784	737.70522427	758.16840439	12.61735648	-0.01898037	-0.36128949
0.0213	10.91491	0.00036488	6e-08	0.0	2e-08	0.00050991	5e-08	1e-08	3.7e-07	563.18573452	737.52730873	757.96198954	12.5600908	-0.01831054	-0.36112741
0.0214	10.96215	0.00037231	6e-08	0.0	2e-08	0.00050246	5e-08	1e-08	3.7e-07	563.86908098	737.34969531	757.75647858	12.50308512	-0.01763556	-0.36096603
0.0215	11.00934	0.00037978	6e-08	0.0	2e-08	0.00049498	5e-08	1e-08	3.8e-07	564.54900919	737.17236645	757.55186728	12.44633799	-0.01695524	-0.36080537
0.0216	11.0565	0.00038727	7e-08	0.0	2e-08	0.00048747	6e-08	1e-08	3.9e-07	565.22554105	736.99530333	757.34815141	12.38984797	-0.01626939	-0.3606454
0.0217	11.10362	0.00039478	7e-08	0.0	2e-08	0.00047994	6e-08	1e-08	4e-07	565.8986983	736.81848655	757.14532678	12.33361391	-0.01557786	-0.36048614
0.0218	11.1507	0.00040231	8e-08	0.0	2e-08	0.0004724	6e-08	1e-08	4e-07	566.56850257	736.6418959	756.94338923	12.27763404	-0.01488036	-0.36032757
0.0219	11.19775	0.00040985	8e-08	0.0	2e-08	0.00046484	7e-08	1e-08	4.1e-07	567.23497548	736.46550893	756.74233458	12.22190705	-0.01417666	-0.3601697
0.022	11.24475	0.0004174	8e-08	0.0	2e-08	0.00045727	7e-08	1e-08	4.2e-07	567.89813851	736.28930255	756.54215871	12.16643149	-0.0134665	-0.36001252
0.0221	11.29172	0.00042495	9e-08	0.0	3e-08	0.0004497	8e-08	1e-08	4.3e-07	568.55801301	736.11325256	756.3428575	12.11120594	-0.01274962	-0.35985602
0.0222	11.33864	0.00043251	9e-08	0.0	3e-08	0.00044212	8e-08	2e-08	4.3e-07	569.21462017	735.93733468	756.14442685	12.05622934	-0.01202594	-0.35970021
0.0223	11.38553	0.00044006	1e-07	0.0	3e-08	0.00043455	9e-08	2e-08	4.4e-07	569.86798102	735.76152345	755.94686267	12.00149978	-0.0112949	-0.35954507
0.0224	11.43238	0.00044761	1e-07	0.0	3e-08	0.00042698	9e-08	2e-08	4.5e-07	570.51811654	735.58579158	755.7501609	11.94701601	-0.01055627	-0.35939062
0.0225	11.47919	0.00045515	1.1e-07	0.0	3e-08	0.00041942	1e-07	2e-08	4.6e-07	571.1650475	735.41011128	755.55431749	11.89277661	-0.00980973	-0.35923684
0.0226	11.52596	0.00046267	1.1e-07	0.0	3e-08	0.00041187	1e-07	2e-08	4.6e-07	571.80879454	735.23445387	755.35932842	11.83878015	-0.00905494	-0.35908373
0.0227	11.57269	0.00047018	1.2e-07	0.0	4e-08	0.00040434	1.1e-07	2e-08	4.7e-07	572.44937809	735.05879117	755.16518966	11.7850257	-0.00829196	-0.35893128
0.0228	11.61939	0.00047767	1.3e-07	0.0	4e-08	0.00039683	1.2e-07	2e-08	4.8e-07	573.08681845	734.88309333	754.97189724	11.73151123	-0.00751991	-0.35877951
0.0229	11.66604	0.00048513	1.3e-07	0.0	4e-08	0.00038935	1.2e-07	2e-08	4.9e-07	573.72113572	734.70732937	754.77944717	11.67823557	-0.00673862	-0.35862839
0.023	11.71266	0.00049256	1.4e-07	0.0	4e-08	0.00038189	1.3e-07	3e-08	4.9e-07	574.35234982	734.53146801	754.58783548	11.62519731	-0.00594769	-0.35847793
0.0231	11.75924	0.00049997	1.5e-07	0.0	5e-08	0.00037446	1.4e-07	3e-08	5e-07	574.98048049	734.35547727	754.39705823	11.57239507	-0.00514675	-0.35832813
0.0232	11.80578	0.00050733	1.5e-07	0.0	5e-08	0.00036706	1.4e-07	3e-08	5.1e-07	575.60554728	734.17932574	754.2071115	11.51982784	-0.00433581	-0.35817898
0.0233	11.85228	0.00051466	1.6e-07	0.0	5e-08	0.00035971	1.5e-07	3e-08	5.2e-07	576.22756951	734.00298074	754.01799136	11.46749382	-0.00351401	-0.35803047
0.0234	11.89874	0.00052195	1.7e-07	0.0	5e-08	0.00035239	1.6e-07	3e-08	5.2e-07	576.84656631	733.82640929	753.82969392	11.41539183	-0.00268115	-0.35788262
0.0235	11.94516	0.00052919	1.8e-07	0.0	6e-08	0.00034512	1.7e-07	3e-08	5.3e-07	577.4625566	733.64957826	753.64221531	11.36352057	-0.00183693	-0.3577354
0.0236	11.99154	0.00053639	1.8e-07	0.0	6e-08	0.0003379	1.8e-07	4e-08	5.4e-07	578.07555909	733.47245436	753.45555164	11.31187867	-0.00098088	-0.35758883
0.0237	12.03789	0.00054353	1.9e-07	0.0	6e-08	0.00033073	1.9e-07	4e-08	5.4e-07	578.68559225	733.29500406	753.26969906	11.26046482	-0.00011264	-0.35744289
0.0238	12.08419	0.00055061	2e-07	0.0	7e-08	0.00032361	2e-07	4e-08	5.5e-07	579.29267433	733.1171938	753.08465375	11.20927773	0.00076819	-0.35729759
0.0239	12.13046	0.00055764	2.1e-07	0.0	7e-08	0.00031655	2.1e-07	4e-08	5.6e-07	579.89682336	732.93898989	752.90041188	11.1583161	0.00166191	-0.35715292
0.024	12.17669	0.00056461	2.2e-07	0.0	7e-08	0.00030955	2.2e-07	4e-08	5.7e-07	580.49805714	732.76035872	752.71696963	11.10757863	0.00256901	-0.35700888
0.0241	12.22287	0.00057152	2.3e-07	0.0	8e-08	0.00030261	2.3e-07	5e-08	5.7e-07	581.09639322	732.58126677	752.53432322	11.05706404	0.00348986	-0.35686546
0.0242	12.26902	0.00057835	2.4e-07	0.0	8e-08	0.00029573	2.4e-07	5e-08	5.8e-07	581.6918489	732.40168067	752.35246887	11.00677112	0.00442475	-0.35672266
0.0243	12.31513	0.00058512	2.5e-07	0.0	9e-08	0.00028893	2.6e-07	5e-08	5.9e-07	582.2844413	732.22156748	752.1714028	10.95669857	0.00537414	-0.35658048
0.0244	12.3612	0.00059182	2.6e-07	0.0	9e-08	0.00028219	2.7e-07	5e-08	5.9e-07	582.87418722	732.04089433	751.99112127	10.90684515	0.0063384	-0.35643892
0.0245	12.40724	0.00059845	2.7e-07	0.0	9e-08	0.00027553	2.8e-07	6e-08	6e-07	583.46110325	731.85962879	751.81162054	10.85720964	0.00731791	-0.35629797
0.0246	12.45323	0.00060499	2.8e-07	0.0	1e-07	0.00026894	3e-07	6e-08	6.1e-07	584.04520574	731.67773898	751.63289689	10.80779094	0.00831283	-0.35615763
0.0247	12.49918	0.00061146	3e-07	0.0	1e-07	0.00026243	3.1e-07	6e-08	6.1e-07	584.6265108	731.4951936	751.4549466	10.75858773	0.00932376	-0.3560179
0.0248	12.5451	0.00061785	3.1e-07	0.0	1.1e-07	0.000256	3.3e-07	7e-08	6.2e-07	585.20503426	731.3119618	751.27776598	10.70959886	0.01035096	-0.35587877
0.0249	12.59097	0.00062416	3.2e-07	0.0	1.1e-07	0.00024966	3.4e-07	7e-08	6.3e-07	585.78079171	731.12801344	751.10135134	10.66073849	0.01139469	-0.35574025
0.025	12.63681	0.00063038	3.3e-07	0.0	1.2e-07	0.00024339	3.6e-07	7e-08	6.3e-07	586.35379109	730.94331931	750.92570119	10.61204806	0.01245535	-0.35560232
0.0251	12.68261	0.00063651	3.5e-07	0.0	1.2e-07	0.00023721	3.7e-07	8e-08	6.4e-07	586.92404626	730.75785085	750.75081223	10.56349385	0.01353324	-0.355465
0.0252	12.72837	0.00064256	3.6e-07	0.0	1.3e-07	0.00023112	3.9e-07	8e-08	6.4e-07	587.49156747	730.57158046	750.57668216	10.51505345	0.01462868	-0.35532826
0.0253	12.77409	0.00064852	3.7e-07	0.0	1.4e-07	0.00022511	4.1e-07	8e-08	6.5e-07	588.05636677	730.38448145	750.40330809	10.46688074	0.01574181	-0.35519213
0.0254	12.81977	0.00065438	3.9e-07	0.0	1.4e-07	0.0002192	4.3e-07	9e-08	6.6e-07	588.6184595	730.19652802	750.23068616	10.41880424	0.01687306	-0.35505658
0.0255	12.86541	0.00066016	4e-07	0.0	1.5e-07	0.00021337	4.5e-07	9e-08	6.6e-07	589.17785411	730.00769564	750.05881439	10.37087365	0.01802266	-0.35492162
0.0256	12.91101	0.00066584	4.2e-07	0.0	1.6e-07	0.00020764	4.7e-07	1e-07	6.7e-07	589.73456116	729.81796089	749.88769018	10.32308732	0.01919086	-0.35478725
0.0257	12.95657	0.00067142	4.3e-07	0.0	1.6e-07	0.000202	4.9e-07	1e-07	6.7e-07	590.28860285	729.62730096	749.71730748	10.27582148	0.02037768	-0.35465345
0.0258	13.00209	0.00067691	4.5e-07	0.0	1.7e-07	0.00019645	5.1e-07	1e-07	6.8e-07	590.83999485	729.43569464	749.54766205	10.22870056	0.02158359	-0.35452024
0.0259	13.04758	0.00068231	4.7e-07	0.0	1.8e-07	0.000191	5.3e-07	1.1e-07	6.8e-07	591.38875484	729.243122	749.37874906	10.1819097	0.02280871	-0.35438761
0.026	13.09302	0.0006876	4.8e-07	0.0	1.9e-07	0.00018565	5.6e-07	1.1e-07	6.9e-07	591.93489919	729.04956418	749.21056397	10.13511649	0.0240531	-0.35425555
0.0261	13.13842	0.0006928	5e-07	0.0	1.9e-07	0.00018039	5.8e-07	1.2e-07	6.9e-07	592.4784295	728.85500319	749.04310652	10.08864948	0.02531703	-0.35412405
0.0262	13.18379	0.0006979	5.2e-07	0.0	2e-07	0.00017523	6e-07	1.2e-07	7e-07	593.01936651	728.65942291	748.8763708	10.04240666	0.0266006	-0.35399313
0.0263	13.22912	0.00070291	5.4e-07	0.0	2.1e-07	0.00017016	6.3e-07	1.3e-07	7.1e-07	593.55772374	728.4628084	748.71035296	9.99638045	0.02790396	-0.35386277
0.0264	13.2744	0.00070781	5.6e-07	0.0	2.2e-07	0.0001652	6.6e-07	1.3e-07	7.1e-07	594.0935148	728.26514572	748.54504907	9.95058701	0.02922699	-0.35373297
0.0265	13.31965	0.00071261	5.8e-07	0.0	2.3e-07	0.00016033	6.8e-07	1.4e-07	7.1e-07	594.62675246	728.06642239	748.38045543	9.90498942	0.03056998	-0.35360373
0.0266	13.36486	0.00071732	6e-07	0.0	2.4e-07	0.00015556	7.1e-07	1.5e-07	7.2e-07	595.15744843	727.86662752	748.21656855	9.85958528	0.03193293	-0.35347504
0.0267	13.41003	0.00072192	6.2e-07	0.0	2.5e-07	0.00015088	7.4e-07	1.5e-07	7.2e-07	595.68561376	727.66575154	748.05338512	9.8143587	0.03331593	-0.3533469
0.0268	13.45516	0.00072642	6.4e-07	0.0	2.6e-07	0.00014631	7.7e-07	1.6e-07	7.3e-07	596.21125847	727.46378664	747.8909021	9.76929546	0.03471896	-0.35321932
0.0269	13.50025	0.00073083	6.6e-07	0.0	2.7e-07	0.00014183	8e-07	1.6e-07	7.3e-07	596.73439159	727.26072624	747.72911668	9.72437699	0.03614204	-0.35309228
0.027	13.5453	0.00073513	6.8e-07	0.0	2.8e-07	0.00013745	8.3e-07	1.7e-07	7.4e-07	597.25502094	727.05656541	747.56802635	9.67958309	0.03758517	-0.35296578
0.0271	13.59031	0.00073934	7e-07	0.0	2.9e-07	0.00013316	8.6e-07	1.8e-07	7.4e-07	597.77315935	726.85130059	747.40762713	9.63517039	0.03904827	-0.35283983
0.0272	13.63528	0.00074345	7.3e-07	0.0	3e-07	0.00012898	9e-07	1.9e-07	7.5e-07	598.28882175	726.64492976	747.24791438	9.59087092	0.04053136	-0.35271442
0.0273	13.68021	0.00074746	7.5e-07	0.0	3.1e-07	0.00012489	9.3e-07	1.9e-07	7.5e-07	598.80201675	726.4374527	747.08888526	9.54678628	0.04203435	-0.35258954
0.0274	13.7251	0.00075137	7.7e-07	0.0	3.2e-07	0.00012089	9.7e-07	2e-07	7.5e-07	599.31275633	726.22887073	746.93053592	9.50285378	0.04355712	-0.3524652
0.0275	13.76995	0.00075519	8e-07	0.0	3.3e-07	0.00011699	1e-06	2.1e-07	7.6e-07	599.82104525	726.01918596	746.77286459	9.45909218	0.04509957	-0.35234139
0.0276	13.81477	0.00075891	8.2e-07	0.0	3.5e-07	0.00011318	1.04e-06	2.2e-07	7.6e-07	600.32689558	725.80840289	746.61586735	9.41552879	0.0466616	-0.35221811
0.0277	13.85954	0.00076254	8.5e-07	0.0	3.6e-07	0.00010947	1.08e-06	2.2e-07	7.7e-07	600.83031701	725.59652733	746.45954091	9.3721481	0.04824305	-0.35209536
0.0278	13.90427	0.00076607	8.8e-07	0.0	3.7e-07	0.00010585	1.12e-06	2.3e-07	7.7e-07	601.33132001	725.38356633	746.30388176	9.32900689	0.04984364	-0.35197313
0.0279	13.94897	0.0007695	9e-07	0.0	3.9e-07	0.00010232	1.16e-06	2.4e-07	7.7e-07	601.82991655	725.16952795	746.14888591	9.28605716	0.05146328	-0.35185143
0.028	13.99362	0.00077285	9.3e-07	0.0	4e-07	9.888e-05	1.2e-06	2.5e-07	7.8e-07	602.32611668	724.95442245	745.99454991	9.24332296	0.05310172	-0.35173024
0.0281	14.03823	0.0007761	9.6e-07	0.0	4.1e-07	9.553e-05	1.24e-06	2.6e-07	7.8e-07	602.8199316	724.73826128	745.84086995	9.20081252	0.05475872	-0.35160957
0.0282	14.08281	0.00077926	9.9e-07	0.0	4.3e-07	9.227e-05	1.29e-06	2.7e-07	7.8e-07	603.31136657	724.52105711	745.68784396	9.15832929	0.05643417	-0.35148941
0.0283	14.12734	0.00078233	1.01e-06	0.0	4.4e-07	8.909e-05	1.33e-06	2.8e-07	7.9e-07	603.80043039	724.30282416	745.53546879	9.11608725	0.05812763	-0.35136976
0.0284	14.17184	0.00078532	1.04e-06	0.0	4.6e-07	8.6e-05	1.38e-06	2.9e-07	7.9e-07	604.28713146	724.08357799	745.3837414	9.07399738	0.05983888	-0.35125062
0.0285	14.2163	0.00078822	1.07e-06	0.0	4.8e-07	8.3e-05	1.43e-06	3e-07	7.9e-07	604.77147817	723.86333547	745.23265874	9.03217105	0.06156768	-0.35113198
0.0286	14.26071	0.00079103	1.1e-06	0.0	4.9e-07	8.008e-05	1.47e-06	3.1e-07	8e-07	605.25348408	723.64211463	745.08221623	8.99050429	0.06331366	-0.35101385
0.0287	14.30509	0.00079375	1.14e-06	0.0	5.1e-07	7.724e-05	1.52e-06	3.2e-07	8e-07	605.73315627	723.41993499	744.93241117	8.94903292	0.0650765	-0.35089622
0.0288	14.34942	0.0007964	1.17e-06	0.0	5.3e-07	7.449e-05	1.58e-06	3.3e-07	8e-07	606.21050429	723.1968173	744.78324014	8.90776257	0.06685585	-0.35077908
0.0289	14.39372	0.00079896	1.2e-06	0.0	5.4e-07	7.181e-05	1.63e-06	3.4e-07	8e-07	606.68553651	722.97278338	744.63470006	8.8666435	0.06865149	-0.35066244
0.029	14.43798	0.00080144	1.23e-06	0.0	5.6e-07	6.921e-05	1.68e-06	3.5e-07	8.1e-07	607.15826168	722.74785631	744.4867877	8.8257359	0.0704629	-0.3505463
0.0291	14.48219	0.00080384	1.27e-06	0.0	5.8e-07	6.669e-05	1.74e-06	3.6e-07	8.1e-07	607.62868935	722.52206043	744.33949962	8.78502175	0.07228975	-0.35043064
0.0292	14.52637	0.00080616	1.3e-06	0.0	6e-07	6.424e-05	1.79e-06	3.8e-07	8.1e-07	608.09682853	722.29542114	744.19283253	8.74447265	0.07413166	-0.35031547
0.0293	14.57051	0.00080841	1.34e-06	0.0	6.2e-07	6.187e-05	1.85e-06	3.9e-07	8.1e-07	608.56268625	722.06796446	744.04678371	8.70410866	0.07598819	-0.35020079
0.0294	14.61461	0.00081058	1.37e-06	0.0	6.4e-07	5.957e-05	1.91e-06	4e-07	8.2e-07	609.02627142	721.83971796	743.90134989	8.66391975	0.07785893	-0.35008659
0.0295	14.65866	0.00081267	1.41e-06	0.0	6.6e-07	5.734e-05	1.97e-06	4.1e-07	8.2e-07	609.48759199	721.61071003	743.75652808	8.62390138	0.07974344	-0.34997287
0.0296	14.70268	0.0008147	1.44e-06	0.0	6.8e-07	5.518e-05	2.03e-06	4.3e-07	8.2e-07	609.94665482	721.38096999	743.61231561	8.58400998	0.08164137	-0.34985964
0.0297	14.74666	0.00081665	1.48e-06	0.0	7e-07	5.309e-05	2.09e-06	4.4e-07	8.2e-07	610.40346586	721.15052801	743.46871007	8.54427309	0.08355215	-0.34974687
0.0298	14.79059	0.00081854	1.52e-06	0.0	7.2e-07	5.107e-05	2.16e-06	4.6e-07	8.2e-07	610.8580315	720.91941523	743.32570895	8.5046668	0.08547535	-0.34963458
0.0299	14.83449	0.00082035	1.56e-06	0.0	7.4e-07	4.911e-05	2.22e-06	4.7e-07	8.3e-07	611.31035699	720.68766359	743.18331005	8.46525398	0.08741054	-0.34952276
0.03	14.87835	0.0008221	1.6e-06	0.0	7.6e-07	4.721e-05	2.29e-06	4.8e-07	8.3e-07	611.76045652	720.45530571	743.04150856	8.42607555	0.08935726	-0.34941142
0.0301	14.92217	0.00082379	1.64e-06	0.0	7.9e-07	4.538e-05	2.36e-06	5e-07	8.3e-07	612.208336	720.22237505	742.90030212	8.3870507	0.09131496	-0.34930054
0.0302	14.96594	0.00082541	1.68e-06	0.0	8.1e-07	4.361e-05	2.43e-06	5.1e-07	8.3e-07	612.65400429	719.98890577	742.75968749	8.34822772	0.09328315	-0.34919012
0.0303	15.00968	0.00082696	1.72e-06	0.0	8.3e-07	4.19e-05	2.5e-06	5.3e-07	8.3e-07	613.09746973	719.75493262	742.6196616	8.30953491	0.09526146	-0.34908017
0.0304	15.05338	0.00082846	1.76e-06	0.0	8.6e-07	4.024e-05	2.58e-06	5.5e-07	8.4e-07	613.5387388	719.52049091	742.48022193	8.27105674	0.09724925	-0.34897067
0.0305	15.09703	0.0008299	1.8e-06	0.0	8.8e-07	3.864e-05	2.65e-06	5.6e-07	8.4e-07	613.97782167	719.28561661	742.34136489	8.23277398	0.09924607	-0.34886164
0.0306	15.14065	0.00083128	1.85e-06	0.0	9.1e-07	3.71e-05	2.73e-06	5.8e-07	8.4e-07	614.41472757	719.05034618	742.20308718	8.19469228	0.10125137	-0.34875306
0.0307	15.18423	0.0008326	1.89e-06	0.0	9.3e-07	3.561e-05	2.81e-06	6e-07	8.4e-07	614.84946257	718.81471634	742.06538641	8.15670308	0.10326471	-0.34864493
0.0308	15.22776	0.00083387	1.94e-06	0.0	9.6e-07	3.417e-05	2.89e-06	6.1e-07	8.4e-07	615.28203467	718.57876432	741.92825968	8.11892577	0.10528548	-0.34853726
0.0309	15.27126	0.00083509	1.98e-06	0.0	9.9e-07	3.278e-05	2.97e-06	6.3e-07	8.4e-07	615.71245186	718.34252776	741.79170407	8.08131171	0.10731316	-0.34843003
0.031	15.31472	0.00083625	2.03e-06	0.0	1.02e-06	3.145e-05	3.05e-06	6.5e-07	8.4e-07	616.14072157	718.10604457	741.65571685	8.04387341	0.10934732	-0.34832325
0.0311	15.35813	0.00083736	2.07e-06	0.0	1.04e-06	3.016e-05	3.14e-06	6.7e-07	8.5e-07	616.56685182	717.86935311	741.52029512	8.00658894	0.11138734	-0.34821691
0.0312	15.40151	0.00083842	2.12e-06	0.0	1.07e-06	2.891e-05	3.22e-06	6.9e-07	8.5e-07	616.99084927	717.63249179	741.3854364	7.96945725	0.1134327	-0.34811102
0.0313	15.44484	0.00083943	2.17e-06	0.0	1.1e-06	2.772e-05	3.31e-06	7.1e-07	8.5e-07	617.41272062	717.39549927	741.25113822	7.93247184	0.11548286	-0.34800556
0.0314	15.48814	0.0008404	2.22e-06	0.0	1.13e-06	2.656e-05	3.4e-06	7.3e-07	8.5e-07	617.83247393	717.15841458	741.11739771	7.89569117	0.11753747	-0.34790054
0.0315	15.53139	0.00084131	2.27e-06	0.0	1.16e-06	2.545e-05	3.49e-06	7.5e-07	8.5e-07	618.25011692	716.92127685	740.98421212	7.85904672	0.11959578	-0.34779596
0.0316	15.57461	0.00084219	2.32e-06	0.0	1.19e-06	2.438e-05	3.58e-06	7.7e-07	8.5e-07	618.66565636	716.68412522	740.85157898	7.82256094	0.12165734	-0.34769181
0.0317	15.61778	0.00084302	2.37e-06	0.0	1.22e-06	2.335e-05	3.68e-06	7.9e-07	8.5e-07	619.07909955	716.44699894	740.71949571	7.78624077	0.12372168	-0.34758809
0.0318	15.66091	0.00084381	2.42e-06	0.0	1.26e-06	2.236e-05	3.78e-06	8.1e-07	8.5e-07	619.49045431	716.20993738	740.58795957	7.75008268	0.12578821	-0.34748481
0.0319	15.70401	0.00084455	2.47e-06	0.0	1.29e-06	2.141e-05	3.87e-06	8.3e-07	8.5e-07	619.89972809	715.97297983	740.45696794	7.71409022	0.12785644	-0.34738195
0.032	15.74706	0.00084526	2.53e-06	0.0	1.32e-06	2.049e-05	3.97e-06	8.5e-07	8.5e-07	620.30692869	715.7361656	740.32651813	7.67826609	0.12992583	-0.34727951
0.0321	15.79007	0.00084593	2.58e-06	0.0	1.36e-06	1.961e-05	4.08e-06	8.7e-07	8.6e-07	620.71206351	715.49953388	740.19660757	7.64258761	0.13199591	-0.3471775
0.0322	15.83304	0.00084656	2.63e-06	0.0	1.39e-06	1.876e-05	4.18e-06	9e-07	8.6e-07	621.11513974	715.2631237	740.06723377	7.60708068	0.13406611	-0.34707591
0.0323	15.87598	0.00084715	2.69e-06	0.0	1.43e-06	1.795e-05	4.29e-06	9.2e-07	8.6e-07	621.51616535	715.02697402	739.93839403	7.57173776	0.13613593	-0.34697474
0.0324	15.91887	0.00084771	2.75e-06	0.0	1.46e-06	1.716e-05	4.39e-06	9.4e-07	8.6e-07	621.91514809	714.79112358	739.81008573	7.53655472	0.13820488	-0.34687399
0.0325	15.96172	0.00084824	2.8e-06	0.0	1.5e-06	1.641e-05	4.5e-06	9.7e-07	8.6e-07	622.31209497	714.55561095	739.68230648	7.5015228	0.14027249	-0.34677366
0.0326	16.00453	0.00084873	2.86e-06	0.0	1.54e-06	1.569e-05	4.62e-06	9.9e-07	8.6e-07	622.70701364	714.32047439	739.55505372	7.466653	0.14233819	-0.34667373
0.0327	16.0473	0.00084918	2.92e-06	0.0	1.57e-06	1.5e-05	4.73e-06	1.02e-06	8.6e-07	623.09991156	714.08575187	739.42832496	7.43193913	0.14440151	-0.34657422
0.0328	16.09003	0.00084961	2.98e-06	0.0	1.61e-06	1.433e-05	4.85e-06	1.04e-06	8.6e-07	623.49079638	713.85148105	739.30211769	7.39741066	0.14646197	-0.34647512
0.0329	16.13271	0.00085	3.04e-06	0.0	1.65e-06	1.369e-05	4.96e-06	1.07e-06	8.6e-07	623.87967887	713.6176995	739.17642846	7.36310204	0.14851914	-0.34637642
0.033	16.17536	0.00085037	3.1e-06	0.0	1.69e-06	1.308e-05	5.08e-06	1.1e-06	8.6e-07	624.26656798	713.38444419	739.05125439	7.32894886	0.1505725	-0.34627813
0.0331	16.21797	0.0008507	3.16e-06	0.0	1.73e-06	1.25e-05	5.2e-06	1.12e-06	8.6e-07	624.65146692	713.15175172	738.9265943	7.29470074	0.15262159	-0.34618024
0.0332	16.26054	0.00085101	3.22e-06	0.0	1.77e-06	1.193e-05	5.33e-06	1.15e-06	8.6e-07	625.03437461	712.91965865	738.80244832	7.26076338	0.15466602	-0.34608276
0.0333	16.30306	0.00085129	3.28e-06	0.0	1.81e-06	1.139e-05	5.45e-06	1.18e-06	8.6e-07	625.41530736	712.68820113	738.67881143	7.22704287	0.15670521	-0.34598568
0.0334	16.34555	0.00085155	3.35e-06	0.0	1.86e-06	1.088e-05	5.58e-06	1.21e-06	8.6e-07	625.7942779	712.4574142	738.55567971	7.19355429	0.15873876	-0.34588899
0.0335	16.38799	0.00085178	3.41e-06	0.0	1.9e-06	1.038e-05	5.71e-06	1.24e-06	8.6e-07	626.17129287	712.22733287	738.43305104	7.1600834	0.16076626	-0.34579269
0.0336	16.4304	0.00085198	3.48e-06	0.0	1.94e-06	9.91e-06	5.84e-06	1.27e-06	8.7e-07	626.54635142	711.99799178	738.31092551	7.12688581	0.16278726	-0.3456968
0.0337	16.47276	0.00085216	3.54e-06	0.0	1.99e-06	9.45e-06	5.98e-06	1.3e-06	8.7e-07	626.91947558	711.76942483	738.1892965	7.09378774	0.16480133	-0.34560129
0.0338	16.51508	0.00085232	3.61e-06	0.0	2.03e-06	9.02e-06	6.11e-06	1.33e-06	8.7e-07	627.29066274	711.54166554	738.06816465	7.06103016	0.16680807	-0.34550617
0.0339	16.55736	0.00085245	3.68e-06	0.0	2.08e-06	8.6e-06	6.25e-06	1.36e-06	8.7e-07	627.65992848	711.31474683	737.94752528	7.02794353	0.16880705	-0.34541144
0.034	16.5996	0.00085256	3.74e-06	0.0	2.12e-06	8.2e-06	6.39e-06	1.39e-06	8.7e-07	628.02725699	711.08870124	737.82738295	6.99530101	0.17079791	-0.3453171
0.0341	16.6418	0.00085265	3.81e-06	0.0	2.17e-06	7.82e-06	6.54e-06	1.42e-06	8.7e-07	628.39267368	710.86356076	737.70773009	6.96255564	0.17278022	-0.34522315
0.0342	16.68396	0.00085272	3.88e-06	0.0	2.22e-06	7.46e-06	6.68e-06	1.45e-06	8.7e-07	628.75617243	710.63935703	737.58856844	6.93011229	0.1747537	-0.34512958
0.0343	16.72608	0.00085277	3.95e-06	0.0	2.27e-06	7.11e-06	6.83e-06	1.49e-06	8.7e-07	629.11777027	710.41612145	737.46989295	6.89782441	0.17671792	-0.3450364
0.0344	16.76816	0.0008528	4.02e-06	0.0	2.32e-06	6.77e-06	6.98e-06	1.52e-06	8.7e-07	629.47747266	710.19388424	737.35170197	6.86563688	0.17867236	-0.34494359
0.0345	16.8102	0.00085281	4.1e-06	0.0	2.37e-06	6.45e-06	7.13e-06	1.55e-06	8.7e-07	629.83528449	709.97267368	737.23399403	6.83361339	0.1806167	-0.34485115
0.0346	16.85219	0.0008528	4.17e-06	0.0	2.42e-06	6.15e-06	7.28e-06	1.59e-06	8.7e-07	630.19121541	709.75251877	737.11676629	6.80180072	0.18255081	-0.3447591
0.0347	16.89415	0.00085278	4.24e-06	0.0	2.47e-06	5.86e-06	7.44e-06	1.62e-06	8.7e-07	630.54527653	709.53344863	737.00001547	6.77018242	0.18447419	-0.34466742
0.0348	16.93606	0.00085274	4.32e-06	0.0	2.52e-06	5.58e-06	7.6e-06	1.66e-06	8.7e-07	630.89747683	709.31549082	736.88373895	6.73870517	0.18638651	-0.34457611
0.0349	16.97793	0.00085268	4.39e-06	0.0	2.57e-06	5.31e-06	7.76e-06	1.69e-06	8.7e-07	631.24782372	709.09867215	736.76793457	6.70740805	0.18828746	-0.34448518
0.035	17.01976	0.0008526	4.47e-06	0.0	2.63e-06	5.06e-06	7.92e-06	1.73e-06	8.7e-07	631.59632438	708.88301917	736.65260026	6.6761657	0.19017678	-0.34439462
0.0351	17.06155	0.00085251	4.54e-06	0.0	2.68e-06	4.82e-06	8.08e-06	1.77e-06	8.7e-07	631.94298134	708.66855772	736.53773533	6.64501428	0.19205409	-0.34430442
0.0352	17.1033	0.0008524	4.62e-06	0.0	2.74e-06	4.59e-06	8.25e-06	1.81e-06	8.7e-07	632.28780199	708.45531295	736.42333766	6.61409842	0.19391915	-0.34421459
0.0353	17.14501	0.00085228	4.7e-06	1e-08	2.79e-06	4.36e-06	8.42e-06	1.84e-06	8.7e-07	632.63079754	708.24330929	736.30940405	6.58332027	0.19577162	-0.34412513
0.0354	17.18668	0.00085215	4.78e-06	1e-08	2.85e-06	4.15e-06	8.59e-06	1.88e-06	8.7e-07	632.97197348	708.03257039	736.19593295	6.55261149	0.19761124	-0.34403603
0.0355	17.22831	0.000852	4.86e-06	1e-08	2.91e-06	3.95e-06	8.77e-06	1.92e-06	8.7e-07	633.31133405	707.82311892	736.08292321	6.52202898	0.19943768	-0.34394729
0.0356	17.26989	0.00085183	4.94e-06	1e-08	2.97e-06	3.76e-06	8.95e-06	1.96e-06	8.7e-07	633.64888786	707.61497722	735.97037241	6.49167277	0.20125081	-0.34385891
0.0357	17.31144	0.00085165	5.02e-06	1e-08	3.03e-06	3.58e-06	9.13e-06	2e-06	8.7e-07	633.98464583	707.4081671	735.85827745	6.46147906	0.20305027	-0.34377089
0.0358	17.35294	0.00085146	5.1e-06	1e-08	3.09e-06	3.4e-06	9.31e-06	2.04e-06	8.7e-07	634.31861591	707.20270948	735.74663612	6.43142163	0.2048359	-0.34368322
0.0359	17.3944	0.00085126	5.18e-06	1e-08	3.15e-06	3.23e-06	9.49e-06	2.09e-06	8.7e-07	634.65080616	706.99862471	735.63544618	6.40154526	0.2066074	-0.34359591
0.036	17.43582	0.00085104	5.27e-06	1e-08	3.21e-06	3.08e-06	9.68e-06	2.13e-06	8.7e-07	634.98122484	706.79593235	735.52470536	6.37178988	0.2083646	-0.34350895
0.0361	17.4772	0.00085081	5.35e-06	1e-08	3.27e-06	2.92e-06	9.87e-06	2.17e-06	8.7e-07	635.30987891	706.59465123	735.41441177	6.34218356	0.21010721	-0.34342234
0.0362	17.51854	0.00085057	5.44e-06	1e-08	3.33e-06	2.78e-06	1.006e-05	2.22e-06	8.7e-07	635.63677009	706.39479955	735.30456506	6.31243903	0.21183508	-0.34333609
0.0363	17.55984	0.00085032	5.52e-06	1e-08	3.4e-06	2.64e-06	1.025e-05	2.26e-06	8.7e-07	635.96190053	706.19639508	735.19516478	6.28303543	0.21354802	-0.34325018
0.0364	17.60109	0.00085006	5.61e-06	1e-08	3.46e-06	2.51e-06	1.045e-05	2.3e-06	8.7e-07	636.28528709	705.99945462	735.08620616	6.25385983	0.2152458	-0.34316462
0.0365	17.64231	0.00084979	5.7e-06	1e-08	3.53e-06	2.39e-06	1.065e-05	2.35e-06	8.7e-07	636.60693871	705.80399413	734.97768676	6.22479778	0.21692822	-0.34307941
0.0366	17.68348	0.0008495	5.79e-06	1e-08	3.59e-06	2.27e-06	1.085e-05	2.4e-06	8.7e-07	636.92686241	705.61002915	734.86960472	6.19587785	0.21859515	-0.34299454
0.0367	17.72461	0.00084921	5.88e-06	1e-08	3.66e-06	2.15e-06	1.106e-05	2.44e-06	8.7e-07	637.24506521	705.41757456	734.76195819	6.16703259	0.22024645	-0.34291001
0.0368	17.7657	0.0008489	5.97e-06	1e-08	3.73e-06	2.05e-06	1.126e-05	2.49e-06	8.7e-07	637.56154748	705.22664456	734.65474726	6.13820766	0.22188204	-0.34282583
0.0369	17.80675	0.00084859	6.06e-06	1e-08	3.8e-06	1.94e-06	1.147e-05	2.54e-06	8.7e-07	637.87631768	705.03725287	734.54796967	6.10966283	0.22350154	-0.34274198
0.037	17.84776	0.00084826	6.15e-06	1e-08	3.87e-06	1.85e-06	1.169e-05	2.59e-06	8.7e-07	638.18938666	704.84941235	734.44162248	6.08124943	0.22510493	-0.34265847
0.0371	17.88872	0.00084793	6.24e-06	1e-08	3.94e-06	1.75e-06	1.19e-05	2.64e-06	8.7e-07	638.50076292	704.66313494	734.33570343	6.05298776	0.22669209	-0.3425753
0.0372	17.92965	0.00084759	6.34e-06	1e-08	4.01e-06	1.66e-06	1.212e-05	2.68e-06	8.7e-07	638.81045413	704.47843221	734.2302105	6.02486871	0.22826292	-0.34249246
0.0373	17.97053	0.00084723	6.43e-06	1e-08	4.08e-06	1.58e-06	1.234e-05	2.74e-06	8.7e-07	639.11846766	704.295315	734.12514178	5.99688109	0.22981727	-0.34240996
0.0374	18.01137	0.00084687	6.53e-06	1e-08	4.15e-06	1.5e-06	1.256e-05	2.79e-06	8.7e-07	639.42481076	704.11379366	734.0204954	5.9690222	0.23135495	-0.34232778
0.0375	18.05217	0.0008465	6.62e-06	1e-08	4.23e-06	1.42e-06	1.278e-05	2.84e-06	8.7e-07	639.72948864	703.93387773	733.9162701	5.94118044	0.23287594	-0.34224594
0.0376	18.09293	0.00084612	6.72e-06	1e-08	4.3e-06	1.35e-06	1.301e-05	2.89e-06	8.7e-07	640.03250219	703.75557624	733.81246589	5.91348771	0.23438018	-0.34216443
0.0377	18.13365	0.00084574	6.81e-06	1e-08	4.38e-06	1.28e-06	1.324e-05	2.94e-06	8.7e-07	640.33386389	703.57889786	733.70907939	5.88597648	0.2358676	-0.34208325
0.0378	18.17432	0.00084534	6.91e-06	1e-08	4.46e-06	1.22e-06	1.347e-05	3e-06	8.7e-07	640.6335822	703.40385021	733.60610839	5.85863454	0.23733794	-0.34200239
0.0379	18.21496	0.00084494	7.01e-06	1e-08	4.53e-06	1.15e-06	1.371e-05	3.05e-06	8.7e-07	640.93166555	703.23044047	733.50355071	5.83142541	0.23879127	-0.34192186
0.038	18.25555	0.00084452	7.11e-06	1e-08	4.61e-06	1.09e-06	1.395e-05	3.11e-06	8.7e-07	641.22812139	703.05867526	733.40140445	5.80435109	0.24022749	-0.34184165
0.0381	18.2961	0.0008441	7.21e-06	1e-08	4.69e-06	1.04e-06	1.419e-05	3.16e-06	8.7e-07	641.52295685	702.88856051	733.29966784	5.77740576	0.24164655	-0.34176176
0.0382	18.33661	0.00084368	7.31e-06	1e-08	4.77e-06	9.8e-07	1.443e-05	3.22e-06	8.7e-07	641.81617898	702.72010163	733.1983391	5.75058752	0.24304841	-0.3416822
0.0383	18.37708	0.00084324	7.42e-06	1e-08	4.85e-06	9.3e-07	1.468e-05	3.27e-06	8.7e-07	642.10779003	702.55330352	733.09741788	5.72371464	0.24443296	-0.34160295
0.0384	18.4175	0.0008428	7.52e-06	1e-08	4.93e-06	8.9e-07	1.493e-05	3.33e-06	8.7e-07	642.39779535	702.38817059	732.99690294	5.69710354	0.24580023	-0.34152402
0.0385	18.45789	0.00084235	7.62e-06	2e-08	5.01e-06	8.4e-07	1.518e-05	3.39e-06	8.7e-07	642.68620671	702.2247068	732.89679113	5.67063727	0.24715016	-0.34144541
0.0386	18.49823	0.00084189	7.73e-06	2e-08	5.1e-06	8e-07	1.543e-05	3.45e-06	8.7e-07	642.97303236	702.06291529	732.79708037	5.64431993	0.2484827	-0.34136711
0.0387	18.53853	0.00084143	7.83e-06	2e-08	5.18e-06	7.5e-07	1.569e-05	3.51e-06	8.7e-07	643.25827986	701.90279868	732.69776878	5.61814153	0.24979786	-0.34128913
0.0388	18.57879	0.00084095	7.94e-06	2e-08	5.27e-06	7.2e-07	1.595e-05	3.57e-06	8.7e-07	643.54195661	701.74435925	732.59885451	5.5920799	0.25109559	-0.34121146
0.0389	18.619	0.00084048	8.04e-06	2e-08	5.35e-06	6.8e-07	1.621e-05	3.63e-06	8.7e-07	643.82406957	701.58759868	732.50033586	5.56614481	0.25237588	-0.34113409
0.039	18.65918	0.00083999	8.15e-06	2e-08	5.44e-06	6.4e-07	1.648e-05	3.69e-06	8.7e-07	644.10462567	701.43251809	732.40221116	5.54033323	0.25363874	-0.34105704
0.0391	18.69931	0.0008395	8.26e-06	2e-08	5.52e-06	6.1e-07	1.674e-05	3.75e-06	8.7e-07	644.38363184	701.27911819	732.3044787	5.51459432	0.25488416	-0.3409803
0.0392	18.7394	0.000839	8.37e-06	2e-08	5.61e-06	5.8e-07	1.701e-05	3.82e-06	8.7e-07	644.66108902	701.1273991	732.20713856	5.48887858	0.25611214	-0.34090386
0.0393	18.77945	0.00083849	8.48e-06	2e-08	5.7e-06	5.5e-07	1.729e-05	3.88e-06	8.7e-07	644.93700507	700.9773608	732.1101888	5.46341283	0.25732274	-0.34082773
0.0394	18.81946	0.00083798	8.59e-06	2e-08	5.79e-06	5.2e-07	1.756e-05	3.94e-06	8.7e-07	645.21139049	700.82900266	732.0136267	5.43807145	0.25851592	-0.34075191
0.0395	18.85942	0.00083746	8.7e-06	2e-08	5.88e-06	4.9e-07	1.784e-05	4.01e-06	8.7e-07	645.48425347	700.68232348	731.91745023	5.41286955	0.25969171	-0.34067639
0.0396	18.89934	0.00083693	8.81e-06	2e-08	5.97e-06	4.7e-07	1.812e-05	4.08e-06	8.7e-07	645.75560134	700.53732163	731.82165759	5.38779946	0.26085011	-0.34060117
0.0397	18.93923	0.0008364	8.93e-06	2e-08	6.07e-06	4.4e-07	1.841e-05	4.14e-06	8.7e-07	646.02544122	700.3939951	731.72624709	5.36284539	0.2619912	-0.34052625
0.0398	18.97906	0.00083586	9.04e-06	2e-08	6.16e-06	4.2e-07	1.869e-05	4.21e-06	8.7e-07	646.29378006	700.2523415	731.63121704	5.33801067	0.26311497	-0.34045163
0.0399	19.01886	0.00083532	9.15e-06	2e-08	6.26e-06	4e-07	1.898e-05	4.28e-06	8.7e-07	646.56062464	700.11235795	731.53656585	5.31329569	0.26422148	-0.3403773
0.04	19.05862	0.00083477	9.27e-06	2e-08	6.35e-06	3.7e-07	1.928e-05	4.35e-06	8.7e-07	646.82598138	699.97404123	731.44229201	5.28863526	0.26531076	-0.34030328
0.0401	19.09833	0.00083421	9.38e-06	2e-08	6.45e-06	3.5e-07	1.957e-05	4.41e-06	8.7e-07	647.08985102	699.83738775	731.34839567	5.26400273	0.26638285	-0.34022954
0.0402	19.138	0.00083365	9.5e-06	3e-08	6.54e-06	3.4e-07	1.987e-05	4.48e-06	8.7e-07	647.35224306	699.70239361	731.25487444	5.23964467	0.26743784	-0.34015611
0.0403	19.17763	0.00083308	9.62e-06	3e-08	6.64e-06	3.2e-07	2.017e-05	4.55e-06	8.7e-07	647.61316656	699.56905433	731.16172607	5.2153818	0.2684758	-0.34008296
0.0404	19.21721	0.0008325	9.74e-06	3e-08	6.74e-06	3e-07	2.047e-05	4.63e-06	8.7e-07	647.87262962	699.43736518	731.06894858	5.19126667	0.26949663	-0.34001011
0.0405	19.25676	0.00083192	9.86e-06	3e-08	6.84e-06	2.8e-07	2.078e-05	4.7e-06	8.7e-07	648.13064013	699.30732162	730.97654003	5.16726709	0.27050051	-0.33993755
0.0406	19.29626	0.00083134	9.98e-06	3e-08	6.94e-06	2.7e-07	2.109e-05	4.77e-06	8.8e-07	648.38720484	699.17891759	730.88449888	5.14339985	0.27148442	-0.33986533
0.0407	19.33572	0.00083074	1.01e-05	3e-08	7.04e-06	2.6e-07	2.14e-05	4.84e-06	8.8e-07	648.64233098	699.05214684	730.79282345	5.11962972	0.27245421	-0.33979335
0.0408	19.37514	0.00083014	1.022e-05	3e-08	7.14e-06	2.4e-07	2.171e-05	4.92e-06	8.8e-07	648.89602461	698.92700392	730.70151231	5.09596496	0.27340873	-0.33972163
0.0409	19.41451	0.00082954	1.034e-05	3e-08	7.25e-06	2.3e-07	2.203e-05	4.99e-06	8.8e-07	649.14829252	698.80348243	730.61056388	5.07243329	0.27434394	-0.33965024
0.041	19.45384	0.00082893	1.046e-05	3e-08	7.35e-06	2.2e-07	2.235e-05	5.07e-06	8.8e-07	649.39914061	698.68157658	730.5199768	5.04899766	0.27526525	-0.33957908
0.0411	19.49313	0.00082831	1.058e-05	3e-08	7.45e-06	2e-07	2.267e-05	5.15e-06	8.8e-07	649.64857556	698.56127935	730.42974951	5.02562042	0.27617048	-0.33950821
0.0412	19.53238	0.00082769	1.071e-05	3e-08	7.56e-06	1.9e-07	2.3e-05	5.22e-06	8.8e-07	649.89659879	698.44258338	730.33988201	5.00228148	0.27705859	-0.33943762
0.0413	19.57159	0.00082706	1.083e-05	3e-08	7.67e-06	1.8e-07	2.333e-05	5.3e-06	8.8e-07	650.14321991	698.32548113	730.25037192	4.97921786	0.27792976	-0.33936733
0.0414	19.61075	0.00082643	1.096e-05	4e-08	7.77e-06	1.7e-07	2.366e-05	5.38e-06	8.8e-07	650.38844764	698.20996501	730.16121712	4.95620295	0.27878421	-0.33929733
0.0415	19.64987	0.00082579	1.108e-05	4e-08	7.88e-06	1.6e-07	2.399e-05	5.46e-06	8.8e-07	650.63228861	698.0960268	730.07241607	4.93334059	0.27962289	-0.33922759
0.0416	19.68895	0.00082515	1.121e-05	4e-08	7.99e-06	1.6e-07	2.433e-05	5.54e-06	8.8e-07	650.87475027	697.9836583	729.98396703	4.91058409	0.28044481	-0.33915814
0.0417	19.72799	0.0008245	1.134e-05	4e-08	8.1e-06	1.5e-07	2.467e-05	5.62e-06	8.8e-07	651.11583935	697.87285108	729.89586843	4.8879423	0.2812513	-0.33908895
0.0418	19.76698	0.00082385	1.147e-05	4e-08	8.21e-06	1.4e-07	2.501e-05	5.7e-06	8.8e-07	651.35556285	697.76359657	729.80811866	4.86542003	0.28204136	-0.33902005
0.0419	19.80593	0.00082319	1.16e-05	4e-08	8.32e-06	1.3e-07	2.535e-05	5.78e-06	8.8e-07	651.59392743	697.65588578	729.72071619	4.84299959	0.28281623	-0.33895142
0.042	19.84484	0.00082252	1.173e-05	4e-08	8.43e-06	1.2e-07	2.57e-05	5.86e-06	8.8e-07	651.83093968	697.54970946	729.63365952	4.82069615	0.28357503	-0.33888306
0.0421	19.8837	0.00082185	1.186e-05	4e-08	8.55e-06	1.2e-07	2.605e-05	5.95e-06	8.8e-07	652.06660644	697.44505887	729.54694708	4.79850511	0.28431802	-0.33881497
0.0422	19.92253	0.00082117	1.199e-05	4e-08	8.66e-06	1.1e-07	2.64e-05	6.03e-06	8.8e-07	652.30093351	697.34192454	729.46057759	4.77637775	0.28504601	-0.33874715
0.0423	19.96131	0.00082049	1.212e-05	4e-08	8.77e-06	1e-07	2.676e-05	6.12e-06	8.8e-07	652.53392568	697.2402964	729.37455007	4.7543581	0.28575828	-0.33867959
0.0424	20.00004	0.0008198	1.225e-05	5e-08	8.89e-06	1e-07	2.711e-05	6.2e-06	8.8e-07	652.76558919	697.1401652	729.28886314	4.73242823	0.28645514	-0.33861231
0.0425	20.03874	0.00081911	1.238e-05	5e-08	9.01e-06	9e-08	2.748e-05	6.29e-06	8.8e-07	652.99593023	697.04152112	729.2035154	4.71065394	0.28713707	-0.33854529
0.0426	20.07739	0.00081842	1.252e-05	5e-08	9.12e-06	9e-08	2.784e-05	6.37e-06	8.8e-07	653.2249584	696.94435369	729.11850451	4.68897738	0.28780381	-0.33847854
0.0427	20.116	0.00081771	1.265e-05	5e-08	9.24e-06	8e-08	2.82e-05	6.46e-06	8.8e-07	653.45267933	696.84865289	729.03382925	4.66741798	0.28845555	-0.33841205
0.0428	20.15457	0.00081701	1.279e-05	5e-08	9.36e-06	8e-08	2.857e-05	6.55e-06	8.8e-07	653.67910019	696.75440834	728.94948796	4.64597693	0.28909241	-0.33834583
0.0429	20.19309	0.00081629	1.292e-05	5e-08	9.48e-06	7e-08	2.894e-05	6.64e-06	8.8e-07	653.90422782	696.66160925	728.86547907	4.62464272	0.28971466	-0.33827985
0.043	20.23157	0.00081558	1.306e-05	5e-08	9.6e-06	7e-08	2.932e-05	6.73e-06	8.8e-07	654.12806879	696.5702449	728.7818011	4.60341607	0.29032232	-0.33821415
0.0431	20.27001	0.00081485	1.32e-05	5e-08	9.72e-06	7e-08	2.97e-05	6.82e-06	8.8e-07	654.35062965	696.4803046	728.69845258	4.58229452	0.29091548	-0.3381487
0.0432	20.30841	0.00081413	1.333e-05	6e-08	9.84e-06	6e-08	3.008e-05	6.91e-06	8.8e-07	654.57191684	696.39177753	728.61543207	4.56127749	0.29149426	-0.33808351
0.0433	20.34676	0.00081339	1.347e-05	6e-08	9.97e-06	6e-08	3.046e-05	7e-06	8.8e-07	654.79193682	696.30465267	728.53273813	4.54036469	0.29205878	-0.33801857
0.0434	20.38507	0.00081265	1.361e-05	6e-08	1.009e-05	6e-08	3.084e-05	7.1e-06	8.8e-07	655.01069602	696.21891894	728.45036931	4.51955578	0.29260915	-0.33795389
0.0435	20.42334	0.00081191	1.375e-05	6e-08	1.021e-05	5e-08	3.123e-05	7.19e-06	8.8e-07	655.22820086	696.13456518	728.36832419	4.49885027	0.29314549	-0.33788947
0.0436	20.46156	0.00081116	1.389e-05	6e-08	1.034e-05	5e-08	3.162e-05	7.28e-06	8.8e-07	655.44445723	696.05158013	728.28660148	4.47817328	0.29366793	-0.33782529
0.0437	20.49974	0.00081041	1.403e-05	6e-08	1.047e-05	5e-08	3.201e-05	7.38e-06	8.8e-07	655.65946467	695.96995247	728.20520174	4.4575658	0.2941766	-0.33776138
0.0438	20.53788	0.00080965	1.417e-05	6e-08	1.059e-05	5e-08	3.241e-05	7.47e-06	8.8e-07	655.87323408	695.88967086	728.12412224	4.4371521	0.29467161	-0.33769771
0.0439	20.57597	0.00080889	1.431e-05	7e-08	1.072e-05	4e-08	3.28e-05	7.57e-06	8.8e-07	656.08577355	695.81072382	728.04336109	4.41684223	0.29515313	-0.33763429
0.044	20.61403	0.00080813	1.445e-05	7e-08	1.085e-05	4e-08	3.32e-05	7.67e-06	8.8e-07	656.29709091	695.73309983	727.96291643	4.39664693	0.29562124	-0.33757112
0.0441	20.65203	0.00080735	1.46e-05	7e-08	1.098e-05	4e-08	3.361e-05	7.76e-06	8.8e-07	656.50719254	695.65678729	727.88278688	4.37657413	0.29607589	-0.3375082
0.0442	20.69	0.00080658	1.474e-05	7e-08	1.111e-05	4e-08	3.401e-05	7.86e-06	8.8e-07	656.71608517	695.58177461	727.8029709	4.35658786	0.29651689	-0.33744554
0.0443	20.72792	0.0008058	1.489e-05	7e-08	1.124e-05	3e-08	3.442e-05	7.96e-06	8.8e-07	656.92377533	695.50804838	727.7234671	4.33672349	0.29694177	-0.33738318
0.0444	20.7658	0.00080501	1.503e-05	7e-08	1.137e-05	3e-08	3.483e-05	8.06e-06	8.8e-07	657.130269	695.43559741	727.64427417	4.31693386	0.29735692	-0.337321
0.0445	20.80364	0.00080422	1.518e-05	8e-08	1.15e-05	3e-08	3.524e-05	8.16e-06	8.8e-07	657.33557158	695.36441157	727.56539091	4.29720679	0.29776402	-0.33725898
0.0446	20.84143	0.00080342	1.532e-05	8e-08	1.163e-05	3e-08	3.566e-05	8.26e-06	8.8e-07	657.53968937	695.29447907	727.48681594	4.2776289	0.29815189	-0.33719732
0.0447	20.87918	0.00080263	1.547e-05	8e-08	1.177e-05	3e-08	3.608e-05	8.36e-06	8.8e-07	657.74263135	695.22578292	727.40854729	4.25819278	0.29852176	-0.33713601
0.0448	20.91689	0.00080182	1.561e-05	8e-08	1.19e-05	3e-08	3.65e-05	8.47e-06	8.8e-07	657.94440106	695.15831643	727.33058417	4.23873689	0.29889031	-0.33707473
0.0449	20.95455	0.00080101	1.576e-05	8e-08	1.204e-05	2e-08	3.692e-05	8.57e-06	8.8e-07	658.14500268	695.09206193	727.25292602	4.21934679	0.29924097	-0.33701379
0.045	20.99217	0.0008002	1.591e-05	8e-08	1.217e-05	2e-08	3.735e-05	8.67e-06	8.8e-07	658.34443648	695.02702092	727.1755727	4.20002892	0.29959008	-0.33695289
0.0451	21.02975	0.00079938	1.606e-05	9e-08	1.231e-05	2e-08	3.777e-05	8.78e-06	8.8e-07	658.54271351	694.96317782	727.0985216	4.18090988	0.29991992	-0.33689236
0.0452	21.06728	0.00079856	1.621e-05	9e-08	1.245e-05	2e-08	3.82e-05	8.88e-06	8.8e-07	658.73984312	694.90051707	727.02177061	4.16189674	0.30023677	-0.33683209
0.0453	21.10477	0.00079773	1.636e-05	9e-08	1.258e-05	2e-08	3.864e-05	8.99e-06	8.8e-07	658.93583182	694.83902628	726.94531828	4.14298129	0.30054171	-0.33677205
0.0454	21.14222	0.0007969	1.651e-05	9e-08	1.272e-05	2e-08	3.907e-05	9.1e-06	8.8e-07	659.13068568	694.77869363	726.86916331	4.12416353	0.30083458	-0.33671226
0.0455	21.17962	0.00079606	1.666e-05	9e-08	1.286e-05	2e-08	3.951e-05	9.2e-06	8.8e-07	659.32441087	694.71950719	726.79330435	4.10543799	0.30111616	-0.33665269
0.0456	21.21698	0.00079522	1.681e-05	1e-07	1.3e-05	2e-08	3.995e-05	9.31e-06	8.8e-07	659.51701434	694.66145348	726.71773989	4.0868189	0.30138484	-0.33659339
0.0457	21.25429	0.00079438	1.696e-05	1e-07	1.314e-05	2e-08	4.039e-05	9.42e-06	8.8e-07	659.70850174	694.60452156	726.6424687	4.06830632	0.3016407	-0.33653434
0.0458	21.29157	0.00079353	1.711e-05	1e-07	1.328e-05	1e-08	4.084e-05	9.53e-06	8.8e-07	659.89887888	694.54869992	726.56748954	4.04983008	0.30188789	-0.33647547
0.0459	21.32879	0.00079268	1.726e-05	1e-07	1.342e-05	1e-08	4.128e-05	9.64e-06	8.8e-07	660.08814836	694.49397602	726.49280209	4.03137495	0.30212652	-0.33641679
0.046	21.36598	0.00079182	1.742e-05	1e-07	1.357e-05	1e-08	4.173e-05	9.75e-06	8.8e-07	660.27631265	694.44034347	726.41840588	4.01303692	0.3023553	-0.3363583
0.0461	21.40312	0.00079096	1.757e-05	1.1e-07	1.371e-05	1e-08	4.218e-05	9.86e-06	8.8e-07	660.46338217	694.38778727	726.34429848	3.99478835	0.30256808	-0.33630015
0.0462	21.44022	0.0007901	1.773e-05	1.1e-07	1.385e-05	1e-08	4.264e-05	9.97e-06	8.8e-07	660.64935983	694.33629347	726.27047954	3.97666862	0.30277164	-0.3362422
0.0463	21.47727	0.00078923	1.788e-05	1.1e-07	1.4e-05	1e-08	4.309e-05	1.009e-05	8.8e-07	660.83425617	694.28585166	726.19694644	3.95867122	0.30296555	-0.33618445
0.0464	21.51428	0.00078835	1.803e-05	1.1e-07	1.414e-05	1e-08	4.355e-05	1.02e-05	8.8e-07	661.01807705	694.2364524	726.12369785	3.94076194	0.3031505	-0.33612689
0.0465	21.55125	0.00078747	1.819e-05	1.2e-07	1.429e-05	1e-08	4.401e-05	1.031e-05	8.8e-07	661.20083048	694.18808091	726.05073202	3.92296529	0.30332296	-0.3360696
0.0466	21.58817	0.00078659	1.835e-05	1.2e-07	1.444e-05	1e-08	4.448e-05	1.043e-05	8.8e-07	661.38252079	694.14072896	725.97804801	3.90528063	0.30348279	-0.33601259
0.0467	21.62505	0.00078571	1.85e-05	1.2e-07	1.458e-05	1e-08	4.494e-05	1.054e-05	8.8e-07	661.56315601	694.09438103	725.90564409	3.88771853	0.30362888	-0.33595587
0.0468	21.66189	0.00078482	1.866e-05	1.2e-07	1.473e-05	1e-08	4.541e-05	1.066e-05	8.8e-07	661.74274434	694.04902134	725.8335185	3.87015839	0.30377476	-0.33589916
0.0469	21.69868	0.00078392	1.882e-05	1.3e-07	1.488e-05	1e-08	4.588e-05	1.078e-05	8.8e-07	661.92128452	694.00465228	725.76167151	3.85267149	0.30391245	-0.33584263
0.047	21.73543	0.00078303	1.897e-05	1.3e-07	1.503e-05	1e-08	4.635e-05	1.089e-05	8.8e-07	662.09878526	693.9612571	725.69010125	3.83531523	0.30403562	-0.33578642
0.0471	21.77213	0.00078212	1.913e-05	1.3e-07	1.518e-05	1e-08	4.682e-05	1.101e-05	8.8e-07	662.27525447	693.91882058	725.61880603	3.81806092	0.30414768	-0.33573046
0.0472	21.80879	0.00078122	1.929e-05	1.3e-07	1.533e-05	1e-08	4.73e-05	1.113e-05	8.8e-07	662.45069545	693.87733641	725.54778513	3.80087414	0.30425235	-0.33567466
0.0473	21.84541	0.00078031	1.945e-05	1.4e-07	1.548e-05	1e-08	4.778e-05	1.125e-05	8.8e-07	662.62511577	693.83679011	725.47703695	3.78382872	0.30434179	-0.33561921
0.0474	21.88198	0.0007794	1.961e-05	1.4e-07	1.563e-05	1e-08	4.826e-05	1.137e-05	8.8e-07	662.79852238	693.79716843	725.40656	3.76678888	0.30443066	-0.33556378
0.0475	21.91851	0.00077848	1.977e-05	1.4e-07	1.578e-05	1e-08	4.874e-05	1.149e-05	8.8e-07	662.97091773	693.75846674	725.33635374	3.74986878	0.30450672	-0.33550864
0.0476	21.95499	0.00077756	1.993e-05	1.4e-07	1.594e-05	1e-08	4.923e-05	1.161e-05	8.8e-07	663.14230949	693.72067043	725.26641655	3.73305509	0.30457155	-0.33545376
0.0477	21.99143	0.00077664	2.009e-05	1.5e-07	1.609e-05	0.0	4.971e-05	1.173e-05	8.8e-07	663.31270389	693.68376778	725.19674709	3.71630996	0.30462925	-0.33539905
0.0478	22.02783	0.00077571	2.025e-05	1.5e-07	1.624e-05	0.0	5.02e-05	1.185e-05	8.8e-07	663.48210723	693.64774689	725.12734402	3.69967779	0.30467512	-0.33534462
0.0479	22.06418	0.00077478	2.041e-05	1.5e-07	1.64e-05	0.0	5.069e-05	1.198e-05	8.8e-07	663.6505235	693.61260027	725.05820651	3.6830658	0.30471907	-0.33529024
0.048	22.10049	0.00077384	2.057e-05	1.5e-07	1.655e-05	0.0	5.118e-05	1.21e-05	8.8e-07	663.81795811	693.57831785	724.98933337	3.66659187	0.30474878	-0.3352362
0.0481	22.13675	0.0007729	2.073e-05	1.6e-07	1.671e-05	0.0	5.168e-05	1.223e-05	8.8e-07	663.98441832	693.54488604	724.92072309	3.6501889	0.3047713	-0.33518233
0.0482	22.17297	0.00077196	2.089e-05	1.6e-07	1.686e-05	0.0	5.217e-05	1.235e-05	8.8e-07	664.14990932	693.5122952	724.85237455	3.63386575	0.30478583	-0.33512865
0.0483	22.20915	0.00077102	2.106e-05	1.6e-07	1.702e-05	0.0	5.267e-05	1.248e-05	8.8e-07	664.31443664	693.48053513	724.78428658	3.61762481	0.30479207	-0.33507518
0.0484	22.24528	0.00077007	2.122e-05	1.7e-07	1.717e-05	0.0	5.317e-05	1.26e-05	8.8e-07	664.47800589	693.44959542	724.71645798	3.60146578	0.30479025	-0.33502191
0.0485	22.28136	0.00076912	2.138e-05	1.7e-07	1.733e-05	0.0	5.368e-05	1.273e-05	8.8e-07	664.64062269	693.41946583	724.64888758	3.58538913	0.30478024	-0.33496885
0.0486	22.31741	0.00076816	2.155e-05	1.7e-07	1.749e-05	0.0	5.418e-05	1.285e-05	8.8e-07	664.80229263	693.39013609	724.58157418	3.5693938	0.30476239	-0.33491598
0.0487	22.3534	0.0007672	2.171e-05	1.8e-07	1.765e-05	0.0	5.469e-05	1.298e-05	8.8e-07	664.96302128	693.36159609	724.5145166	3.55347997	0.30473661	-0.33486332
0.0488	22.38936	0.00076624	2.187e-05	1.8e-07	1.781e-05	0.0	5.519e-05	1.311e-05	8.8e-07	665.12281584	693.33383271	724.44771332	3.53768531	0.30469927	-0.33481094
0.0489	22.42527	0.00076527	2.204e-05	1.8e-07	1.797e-05	0.0	5.57e-05	1.324e-05	8.8e-07	665.2816788	693.3068415	724.38116382	3.52189836	0.30466143	-0.33475859
0.049	22.46113	0.0007643	2.22e-05	1.9e-07	1.813e-05	0.0	5.622e-05	1.337e-05	8.8e-07	665.43961666	693.28061083	724.31486671	3.50627829	0.30460768	-0.33470665
0.0491	22.49695	0.00076333	2.237e-05	1.9e-07	1.829e-05	0.0	5.673e-05	1.35e-05	8.8e-07	665.59663734	693.25512647	724.24882033	3.49065206	0.30455453	-0.33465469
0.0492	22.53273	0.00076236	2.253e-05	1.9e-07	1.845e-05	0.0	5.724e-05	1.363e-05	8.8e-07	665.75274902	693.23037405	724.18302295	3.47527237	0.3044788	-0.33460334
0.0493	22.56846	0.00076138	2.27e-05	2e-07	1.861e-05	0.0	5.776e-05	1.376e-05	8.8e-07	665.90795303	693.2063512	724.11747427	3.45977195	0.30441413	-0.33455169
0.0494	22.60415	0.0007604	2.286e-05	2e-07	1.877e-05	0.0	5.828e-05	1.389e-05	8.8e-07	666.06225271	693.1830521	724.05217361	3.44453671	0.30432525	-0.3345007
0.0495	22.63979	0.00075941	2.303e-05	2e-07	1.893e-05	0.0	5.88e-05	1.402e-05	8.8e-07	666.21565995	693.16045582	723.98711845	3.42920212	0.30424545	-0.33444946
0.0496	22.67539	0.00075843	2.32e-05	2.1e-07	1.909e-05	0.0	5.932e-05	1.416e-05	8.8e-07	666.36816855	693.1385733	723.9223101	3.41390871	0.30416188	-0.33439833
0.0497	22.71094	0.00075744	2.336e-05	2.1e-07	1.926e-05	0.0	5.985e-05	1.429e-05	8.8e-07	666.51978646	693.11739057	723.85774689	3.39876043	0.30406517	-0.33434755
0.0498	22.74645	0.00075644	2.353e-05	2.1e-07	1.942e-05	0.0	6.037e-05	1.443e-05	8.8e-07	666.67052214	693.09689297	723.79342704	3.38371803	0.30395908	-0.33429703
0.0499	22.78191	0.00075545	2.37e-05	2.2e-07	1.958e-05	0.0	6.09e-05	1.456e-05	8.8e-07	666.82038205	693.07706939	723.72934919	3.36875951	0.30384563	-0.33424672
0.05	22.81733	0.00075445	2.386e-05	2.2e-07	1.975e-05	0.0	6.143e-05	1.469e-05	8.8e-07	666.9693717	693.0579104	723.66551218	3.35387684	0.3037256	-0.3341966
0.05009	22.8527	0.00075345	2.403e-05	2.3e-07	1.991e-05	0.0	6.196e-05	1.483e-05	8.8e-07	667.11749635	693.0394071	723.60191492	3.33906886	0.30359917	-0.33414666
0.05019	22.88803	0.00075244	2.42e-05	2.3e-07	2.008e-05	0.0	6.249e-05	1.497e-05	8.8e-07	667.2647612	693.02155068	723.53855629	3.32433595	0.30346634	-0.33409691
0.05029	22.92332	0.00075144	2.437e-05	2.3e-07	2.024e-05	0.0	6.302e-05	1.51e-05	8.8e-07	667.41117152	693.00433234	723.4754352	3.30967837	0.30332718	-0.33404734
0.05039	22.95856	0.00075043	2.454e-05	2.4e-07	2.041e-05	0.0	6.356e-05	1.524e-05	8.8e-07	667.55673256	692.98774331	723.41255055	3.29509582	0.30318175	-0.33399796
0.05049	22.99375	0.00074941	2.47e-05	2.4e-07	2.057e-05	0.0	6.41e-05	1.538e-05	8.8e-07	667.70144956	692.97177494	723.34990124	3.28058788	0.30303014	-0.33394877
0.05059	23.0289	0.0007484	2.487e-05	2.5e-07	2.074e-05	0.0	6.463e-05	1.552e-05	8.8e-07	667.84532773	692.95641863	723.28748617	3.26615416	0.30287246	-0.33389975
0.05069	23.06401	0.00074738	2.504e-05	2.5e-07	2.091e-05	0.0	6.517e-05	1.565e-05	8.8e-07	667.98837225	692.94166588	723.22530426	3.25179442	0.30270874	-0.33385093
0.05079	23.09907	0.00074636	2.521e-05	2.5e-07	2.107e-05	0.0	6.571e-05	1.579e-05	8.8e-07	668.13058872	692.92750759	723.16335433	3.2375246	0.30253781	-0.33380232
0.05089	23.13408	0.00074534	2.538e-05	2.6e-07	2.124e-05	0.0	6.626e-05	1.593e-05	8.8e-07	668.2719824	692.91393528	723.10163529	3.22331053	0.30236243	-0.33375385
0.05099	23.16905	0.00074431	2.555e-05	2.6e-07	2.141e-05	0.0	6.68e-05	1.607e-05	8.8e-07	668.41255742	692.90094229	723.04014626	3.20915581	0.30218238	-0.33370553
0.05109	23.20398	0.00074328	2.572e-05	2.7e-07	2.158e-05	0.0	6.735e-05	1.621e-05	8.8e-07	668.55231957	692.88851938	722.97888604	3.19509184	0.30199519	-0.33365744
0.05119	23.23886	0.00074225	2.589e-05	2.7e-07	2.175e-05	0.0	6.789e-05	1.636e-05	8.8e-07	668.69127375	692.87665878	722.9178536	3.18110924	0.30180169	-0.33360955
0.05129	23.27369	0.00074122	2.606e-05	2.7e-07	2.191e-05	0.0	6.844e-05	1.65e-05	8.8e-07	668.82942499	692.86535256	722.85704788	3.16717313	0.30160466	-0.33356177
0.05139	23.30848	0.00074019	2.623e-05	2.8e-07	2.208e-05	0.0	6.899e-05	1.664e-05	8.8e-07	668.96677872	692.85459221	722.79646776	3.15332826	0.30140064	-0.33351422
0.05149	23.34322	0.00073915	2.64e-05	2.8e-07	2.225e-05	0.0	6.954e-05	1.678e-05	8.8e-07	669.10333911	692.84437124	722.73611236	3.13953462	0.30119281	-0.3334668
0.05159	23.37792	0.00073811	2.657e-05	2.9e-07	2.242e-05	0.0	7.009e-05	1.692e-05	8.8e-07	669.23911206	692.83468052	722.67598044	3.12582147	0.30097891	-0.33341958
0.05169	23.41258	0.00073707	2.674e-05	2.9e-07	2.259e-05	0.0	7.065e-05	1.707e-05	8.8e-07	669.37410167	692.82551376	722.61607115	3.11219397	0.30075872	-0.33337257
0.05179	23.44719	0.00073602	2.691e-05	3e-07	2.276e-05	0.0	7.12e-05	1.721e-05	8.8e-07	669.50831364	692.81686226	722.5563833	3.09860848	0.30053546	-0.33332566
0.05189	23.48175	0.00073498	2.708e-05	3e-07	2.293e-05	0.0	7.176e-05	1.736e-05	8.8e-07	669.64175283	692.80871864	722.49691586	3.08511532	0.30030546	-0.33327899
0.05199	23.51627	0.00073393	2.725e-05	3.1e-07	2.31e-05	0.0	7.232e-05	1.75e-05	8.8e-07	669.77442362	692.80107632	722.43766794	3.07167259	0.30007189	-0.33323244
0.05209	23.55074	0.00073288	2.742e-05	3.1e-07	2.327e-05	0.0	7.287e-05	1.765e-05	8.8e-07	669.90633187	692.79392653	722.3786383	3.05830793	0.29983271	-0.33318609
0.05219	23.58517	0.00073183	2.759e-05	3.2e-07	2.344e-05	0.0	7.343e-05	1.779e-05	8.8e-07	670.0374813	692.78726377	722.31982616	3.0450273	0.29958767	-0.33313994
0.05229	23.61955	0.00073077	2.776e-05	3.2e-07	2.362e-05	0.0	7.399e-05	1.794e-05	8.8e-07	670.16787772	692.78107943	722.26123032	3.03178346	0.29934007	-0.33309389
0.05239	23.65388	0.00072972	2.793e-05	3.3e-07	2.379e-05	0.0	7.456e-05	1.809e-05	8.8e-07	670.29752548	692.77536718	722.20284986	3.01863149	0.2990861	-0.33304807
0.05249	23.68818	0.00072866	2.81e-05	3.3e-07	2.396e-05	0.0	7.512e-05	1.823e-05	8.8e-07	670.42642924	692.77012021	722.14468381	3.00552833	0.29882882	-0.33300237
0.05259	23.72242	0.0007276	2.828e-05	3.4e-07	2.413e-05	0.0	7.568e-05	1.838e-05	8.8e-07	670.55459457	692.76533049	722.08673101	2.99250755	0.29856594	-0.33295688
0.05269	23.75662	0.00072654	2.845e-05	3.4e-07	2.43e-05	0.0	7.625e-05	1.853e-05	8.8e-07	670.68202539	692.7609924	722.02899064	2.97955939	0.29829823	-0.33291156
0.05279	23.79077	0.00072547	2.862e-05	3.5e-07	2.448e-05	0.0	7.682e-05	1.868e-05	8.8e-07	670.80872705	692.75709831	721.97146158	2.96664884	0.29802805	-0.33286635
0.05289	23.82488	0.00072441	2.879e-05	3.5e-07	2.465e-05	0.0	7.738e-05	1.883e-05	8.8e-07	670.93470399	692.75364197	721.91414292	2.95383093	0.29775175	-0.33282136
0.05299	23.85894	0.00072334	2.896e-05	3.6e-07	2.482e-05	0.0	7.795e-05	1.898e-05	8.8e-07	671.05996065	692.75061711	721.85703371	2.94105817	0.29747256	-0.33277649
0.05309	23.89296	0.00072227	2.913e-05	3.6e-07	2.499e-05	0.0	7.852e-05	1.912e-05	8.8e-07	671.1845024	692.74801628	721.80013284	2.92836603	0.29718817	-0.33273182
0.05319	23.92693	0.0007212	2.931e-05	3.7e-07	2.517e-05	0.0	7.909e-05	1.927e-05	8.8e-07	671.30833334	692.74583379	721.74343946	2.91574372	0.29689936	-0.33268733
0.05329	23.96086	0.00072013	2.948e-05	3.7e-07	2.534e-05	0.0	7.966e-05	1.943e-05	8.8e-07	671.43145835	692.74406293	721.68695254	2.90316512	0.29660781	-0.33264294
0.05339	23.99474	0.00071906	2.965e-05	3.8e-07	2.551e-05	0.0	8.023e-05	1.958e-05	8.8e-07	671.55388225	692.74269717	721.63067109	2.89066476	0.29631138	-0.33259876
0.05349	24.02857	0.00071798	2.982e-05	3.8e-07	2.569e-05	0.0	8.081e-05	1.973e-05	8.8e-07	671.67560892	692.74173121	721.57459428	2.87822682	0.29601113	-0.33255473
0.05359	24.06236	0.0007169	2.999e-05	3.9e-07	2.586e-05	0.0	8.138e-05	1.988e-05	8.8e-07	671.79664388	692.74115766	721.51872097	2.8658442	0.2957075	-0.33251084
0.05369	24.0961	0.00071583	3.016e-05	3.9e-07	2.604e-05	0.0	8.196e-05	2.003e-05	8.8e-07	671.916991	692.74097134	721.46305035	2.85353881	0.29539922	-0.33246714
0.05379	24.1298	0.00071475	3.034e-05	4e-07	2.621e-05	0.0	8.253e-05	2.018e-05	8.8e-07	672.03665494	692.7411661	721.40758145	2.84127842	0.29508828	-0.33242356
0.05389	24.16345	0.00071366	3.051e-05	4e-07	2.638e-05	0.0	8.311e-05	2.034e-05	8.8e-07	672.15564065	692.74173544	721.35231324	2.82908907	0.29477312	-0.33238016
0.05399	24.19705	0.00071258	3.068e-05	4.1e-07	2.656e-05	0.0	8.369e-05	2.049e-05	8.8e-07	672.27395189	692.74267444	721.29724492	2.81697649	0.29445352	-0.33233695
0.05409	24.23061	0.0007115	3.085e-05	4.2e-07	2.673e-05	0.0	8.427e-05	2.064e-05	8.8e-07	672.39159385	692.74397638	721.24237542	2.8048977	0.29413198	-0.33229383
0.05419	24.26412	0.00071041	3.102e-05	4.2e-07	2.691e-05	0.0	8.484e-05	2.08e-05	8.8e-07	672.50857056	692.7456361	721.18770389	2.79290267	0.29380564	-0.33225092
0.05429	24.29759	0.00070933	3.119e-05	4.3e-07	2.708e-05	0.0	8.542e-05	2.095e-05	8.8e-07	672.62488627	692.74764818	721.13322944	2.78095242	0.2934768	-0.33220812
0.05439	24.33101	0.00070824	3.137e-05	4.3e-07	2.726e-05	0.0	8.601e-05	2.111e-05	8.8e-07	672.74054599	692.75000626	721.07895104	2.76907402	0.29314394	-0.33216551
0.05449	24.36438	0.00070715	3.154e-05	4.4e-07	2.743e-05	0.0	8.659e-05	2.126e-05	8.8e-07	672.85555358	692.75270553	721.02486786	2.75726151	0.29280746	-0.33212306
0.05459	24.39771	0.00070606	3.171e-05	4.5e-07	2.761e-05	0.0	8.717e-05	2.142e-05	8.8e-07	672.96991356	692.75574033	720.97097898	2.74549063	0.29246873	-0.33208072
0.05469	24.43099	0.00070497	3.188e-05	4.5e-07	2.778e-05	0.0	8.775e-05	2.157e-05	8.8e-07	673.08363049	692.75910502	720.91728343	2.73378986	0.2921262	-0.33203856
0.05479	24.46422	0.00070388	3.205e-05	4.6e-07	2.796e-05	0.0	8.834e-05	2.173e-05	8.8e-07	673.19670808	692.76279506	720.86378043	2.72215723	0.29178008	-0.33199657
0.05489	24.49741	0.00070278	3.222e-05	4.6e-07	2.813e-05	0.0	8.892e-05	2.188e-05	8.8e-07	673.30915134	692.76680433	720.81046895	2.71056184	0.29143199	-0.33195467
0.05499	24.53055	0.00070169	3.24e-05	4.7e-07	2.831e-05	0.0	8.95e-05	2.204e-05	8.8e-07	673.42096415	692.77112817	720.75734817	2.69904497	0.2910798	-0.33191298
0.05509	24.56365	0.00070059	3.257e-05	4.8e-07	2.848e-05	0.0	9.009e-05	2.22e-05	8.8e-07	673.53215057	692.7757617	720.70441723	2.68757228	0.29072537	-0.3318714
0.05519	24.5967	0.0006995	3.274e-05	4.8e-07	2.866e-05	0.0	9.068e-05	2.235e-05	8.8e-07	673.64271545	692.78069915	720.65167513	2.67616728	0.29036748	-0.33182999
0.05529	24.6297	0.0006984	3.291e-05	4.9e-07	2.883e-05	0.0	9.126e-05	2.251e-05	8.8e-07	673.75266239	692.78593626	720.59912111	2.66482492	0.29000647	-0.33178874
0.05539	24.66266	0.0006973	3.308e-05	5e-07	2.901e-05	0.0	9.185e-05	2.267e-05	8.8e-07	673.86199579	692.79146788	720.54675424	2.65352291	0.28964346	-0.33174759
0.05549	24.69557	0.0006962	3.325e-05	5e-07	2.918e-05	0.0	9.244e-05	2.283e-05	8.8e-07	673.97071999	692.79728897	720.49457362	2.64228656	0.28927722	-0.33170662
0.05559	24.72843	0.0006951	3.342e-05	5.1e-07	2.936e-05	0.0	9.303e-05	2.298e-05	8.8e-07	674.07883865	692.80339531	720.44257849	2.63111836	0.28890771	-0.33166581
0.05569	24.76125	0.000694	3.36e-05	5.2e-07	2.954e-05	0.0	9.361e-05	2.314e-05	8.8e-07	674.18635642	692.80978158	720.39076786	2.6199844	0.28853656	-0.3316251
0.05579	24.79402	0.0006929	3.377e-05	5.2e-07	2.971e-05	0.0	9.42e-05	2.33e-05	8.8e-07	674.2932772	692.81644335	720.33914092	2.60892433	0.28816191	-0.33158457
0.05589	24.82674	0.0006918	3.394e-05	5.3e-07	2.989e-05	0.0	9.479e-05	2.346e-05	8.8e-07	674.3996047	692.82337645	720.28769688	2.59791477	0.28778493	-0.33154418
0.05599	24.85942	0.0006907	3.411e-05	5.4e-07	3.006e-05	0.0	9.538e-05	2.362e-05	8.8e-07	674.50534367	692.83057556	720.23643476	2.58695532	0.28740563	-0.33150391
0.05609	24.89205	0.0006896	3.428e-05	5.4e-07	3.024e-05	0.0	9.597e-05	2.378e-05	8.8e-07	674.61049757	692.83803685	720.18535383	2.57606246	0.28702331	-0.33146382
0.05619	24.92463	0.00068849	3.445e-05	5.5e-07	3.041e-05	0.0	9.656e-05	2.394e-05	8.8e-07	674.71507047	692.84575584	720.13445322	2.56520918	0.28663923	-0.33142383
0.05629	24.95717	0.00068739	3.462e-05	5.6e-07	3.059e-05	0.0	9.716e-05	2.41e-05	8.8e-07	674.8190667	692.85372781	720.08373203	2.55442157	0.28625222	-0.331384
0.05639	24.98966	0.00068628	3.479e-05	5.6e-07	3.076e-05	0.0	9.775e-05	2.426e-05	8.8e-07	674.92248981	692.86194892	720.03318952	2.54369361	0.28586263	-0.33134433
0.05649	25.0221	0.00068518	3.496e-05	5.7e-07	3.094e-05	0.0	9.834e-05	2.442e-05	8.8e-07	675.02534395	692.8704147	719.9828248	2.53300306	0.28547142	-0.33130476
0.05659	25.0545	0.00068407	3.513e-05	5.8e-07	3.111e-05	0.0	9.893e-05	2.458e-05	8.8e-07	675.12763315	692.87912087	719.93263703	2.52237506	0.28507754	-0.33126535
0.05669	25.08684	0.00068297	3.53e-05	5.8e-07	3.129e-05	0.0	9.952e-05	2.474e-05	8.8e-07	675.22936085	692.8880638	719.88262549	2.51180868	0.28468108	-0.3312261
0.05679	25.11915	0.00068186	3.547e-05	5.9e-07	3.146e-05	0.0	0.00010012	2.491e-05	8.8e-07	675.33053147	692.89723883	719.83278925	2.50127563	0.28428325	-0.33118694
0.05689	25.1514	0.00068075	3.564e-05	6e-07	3.164e-05	0.0	0.00010071	2.507e-05	8.8e-07	675.43114861	692.90664224	719.78312753	2.49081242	0.28388255	-0.33114796
0.05699	25.18361	0.00067964	3.581e-05	6.1e-07	3.181e-05	0.0	0.0001013	2.523e-05	8.8e-07	675.53121582	692.91627036	719.73363961	2.48039897	0.28347986	-0.3311091
0.05709	25.21577	0.00067854	3.598e-05	6.1e-07	3.199e-05	0.0	0.0001019	2.539e-05	8.8e-07	675.63073755	692.92611863	719.68432452	2.47002769	0.28307549	-0.33107036
0.05719	25.24788	0.00067743	3.615e-05	6.2e-07	3.216e-05	0.0	0.00010249	2.555e-05	8.8e-07	675.72971707	692.93618374	719.63518159	2.45972135	0.28266857	-0.33103179
0.05729	25.27995	0.00067632	3.632e-05	6.3e-07	3.234e-05	0.0	0.00010309	2.572e-05	8.8e-07	675.82815816	692.94646188	719.58621002	2.44945224	0.28226022	-0.33099331
0.05739	25.31197	0.00067521	3.649e-05	6.3e-07	3.251e-05	0.0	0.00010368	2.588e-05	8.8e-07	675.92606491	692.95694895	719.53740894	2.43924554	0.28184948	-0.330955
0.05749	25.34394	0.0006741	3.666e-05	6.4e-07	3.269e-05	0.0	0.00010428	2.604e-05	8.8e-07	676.02344068	692.96764164	719.48877763	2.42909289	0.28143671	-0.33091682
0.05759	25.37586	0.00067299	3.682e-05	6.5e-07	3.286e-05	0.0	0.00010487	2.621e-05	8.8e-07	676.12028929	692.9785362	719.4403153	2.41897687	0.2810226	-0.33087875
0.05769	25.40774	0.00067189	3.699e-05	6.6e-07	3.304e-05	0.0	0.00010546	2.637e-05	8.8e-07	676.2166146	692.98962884	719.39202111	2.40891805	0.28060638	-0.33084082
0.05779	25.43957	0.00067078	3.716e-05	6.7e-07	3.321e-05	0.0	0.00010606	2.653e-05	8.8e-07	676.31241986	693.00091643	719.34389439	2.39891998	0.280188	-0.33080306
0.05789	25.47135	0.00066967	3.733e-05	6.7e-07	3.339e-05	0.0	0.00010666	2.67e-05	8.8e-07	676.40770906	693.01239516	719.29593428	2.38895418	0.27976847	-0.33076537
0.05799	25.50308	0.00066856	3.75e-05	6.8e-07	3.356e-05	0.0	0.00010725	2.686e-05	8.8e-07	676.50248577	693.0240616	719.24814003	2.37904641	0.2793469	-0.33072784
0.05809	25.53477	0.00066745	3.766e-05	6.9e-07	3.373e-05	0.0	0.00010785	2.703e-05	8.8e-07	676.59675324	693.03591271	719.20051094	2.36919459	0.27892343	-0.33069046
0.05819	25.56641	0.00066634	3.783e-05	7e-07	3.391e-05	0.0	0.00010844	2.719e-05	8.8e-07	676.69051552	693.04794469	719.15304616	2.35937403	0.2784989	-0.33065316
0.05829	25.598	0.00066523	3.8e-05	7e-07	3.408e-05	0.0	0.00010904	2.735e-05	8.8e-07	676.78377592	693.06015446	719.10574497	2.34961797	0.2780722	-0.33061603
0.05839	25.62955	0.00066412	3.817e-05	7.1e-07	3.425e-05	0.0	0.00010963	2.752e-05	8.8e-07	676.87653771	693.07253902	719.05860669	2.33990833	0.277644	-0.33057903
0.05849	25.66104	0.00066301	3.833e-05	7.2e-07	3.443e-05	0.0	0.00011023	2.768e-05	8.8e-07	676.96880496	693.08509464	719.01163043	2.33023586	0.27721459	-0.33054212
0.05859	25.69249	0.0006619	3.85e-05	7.3e-07	3.46e-05	0.0	0.00011082	2.785e-05	8.8e-07	677.06058074	693.09781855	718.96481556	2.32062398	0.27678325	-0.33050537
0.05869	25.72389	0.0006608	3.867e-05	7.4e-07	3.477e-05	0.0	0.00011142	2.801e-05	8.8e-07	677.15186845	693.11070769	718.91816134	2.31104793	0.2763508	-0.33046872
0.05879	25.75525	0.00065969	3.883e-05	7.5e-07	3.495e-05	0.0	0.00011201	2.818e-05	8.8e-07	677.24267194	693.12375862	718.87166695	2.30152758	0.27591663	-0.33043221
0.05889	25.78655	0.00065858	3.9e-05	7.5e-07	3.512e-05	0.0	0.00011261	2.834e-05	8.8e-07	677.33299426	693.13696867	718.82533173	2.29205761	0.27548094	-0.33039584
0.05899	25.81781	0.00065747	3.917e-05	7.6e-07	3.529e-05	0.0	0.0001132	2.851e-05	8.8e-07	677.42283884	693.15033481	718.77915495	2.2826216	0.27504425	-0.33035956
0.05909	25.84902	0.00065636	3.933e-05	7.7e-07	3.546e-05	0.0	0.0001138	2.868e-05	8.8e-07	677.51220931	693.16385388	718.73313584	2.27324155	0.27460591	-0.33032343
0.05919	25.88018	0.00065526	3.95e-05	7.8e-07	3.564e-05	0.0	0.0001144	2.884e-05	8.8e-07	677.60110873	693.17752327	718.68727373	2.26391098	0.27416615	-0.33028743
0.05929	25.9113	0.00065415	3.966e-05	7.9e-07	3.581e-05	0.0	0.00011499	2.901e-05	8.8e-07	677.68954054	693.19134	718.64156789	2.25461366	0.27372546	-0.33025152
0.05939	25.94236	0.00065304	3.983e-05	8e-07	3.598e-05	0.0	0.00011559	2.917e-05	8.8e-07	677.77750822	693.20530115	718.59601757	2.2453683	0.27328331	-0.33021575
0.05949	25.97338	0.00065194	3.999e-05	8e-07	3.615e-05	0.0	0.00011618	2.934e-05	8.8e-07	677.86501471	693.21940423	718.55062214	2.23617733	0.27283969	-0.33018012
0.05959	26.00435	0.00065083	4.016e-05	8.1e-07	3.632e-05	0.0	0.00011677	2.951e-05	8.8e-07	677.95206358	693.23364627	718.50538082	2.22701617	0.27239528	-0.33014458
0.05969	26.03527	0.00064972	4.032e-05	8.2e-07	3.65e-05	0.0	0.00011737	2.967e-05	8.8e-07	678.03865806	693.24802458	718.46029293	2.21790663	0.2719495	-0.33010917
0.05979	26.06615	0.00064862	4.049e-05	8.3e-07	3.667e-05	0.0	0.00011796	2.984e-05	8.8e-07	678.12480109	693.26253678	718.41535782	2.20884909	0.27150239	-0.33007391
0.05989	26.09697	0.00064752	4.065e-05	8.4e-07	3.684e-05	0.0	0.00011856	3.001e-05	8.8e-07	678.21049624	693.27717993	718.37057473	2.19982058	0.27105455	-0.33003872
0.05999	26.12775	0.00064641	4.081e-05	8.5e-07	3.701e-05	0.0	0.00011915	3.017e-05	8.8e-07	678.29574659	693.29195157	718.32594299	2.19084661	0.27060534	-0.33000368
0.06009	26.15848	0.00064531	4.098e-05	8.6e-07	3.718e-05	0.0	0.00011975	3.034e-05	8.8e-07	678.38055504	693.30684936	718.28146196	2.18191955	0.270155	-0.32996876
0.06019	26.18916	0.00064421	4.114e-05	8.7e-07	3.735e-05	0.0	0.00012034	3.051e-05	8.8e-07	678.46492518	693.32187046	718.23713089	2.17302161	0.26970397	-0.32993393
0.06029	26.21979	0.0006431	4.13e-05	8.7e-07	3.752e-05	0.0	0.00012093	3.068e-05	8.8e-07	678.54885989	693.33701261	718.19294913	2.1641804	0.2692516	-0.32989924
0.06039	26.25037	0.000642	4.147e-05	8.8e-07	3.769e-05	0.0	0.00012152	3.084e-05	8.8e-07	678.63236208	693.35227352	718.14891605	2.15538149	0.26879827	-0.32986468
0.06049	26.28091	0.0006409	4.163e-05	8.9e-07	3.786e-05	0.0	0.00012212	3.101e-05	8.8e-07	678.71543534	693.36765043	718.10503089	2.14661394	0.26834423	-0.3298302
0.06059	26.31139	0.0006398	4.179e-05	9e-07	3.803e-05	0.0	0.00012271	3.118e-05	8.8e-07	678.79808236	693.38314126	718.06129304	2.13790106	0.26788899	-0.32979586
0.06069	26.34183	0.0006387	4.195e-05	9.1e-07	3.82e-05	0.0	0.0001233	3.135e-05	8.8e-07	678.88030613	693.39874374	718.01770186	2.1292231	0.26743301	-0.32976162
0.06079	26.37222	0.0006376	4.211e-05	9.2e-07	3.837e-05	0.0	0.00012389	3.151e-05	8.8e-07	678.96211005	693.4144553	717.97425661	2.12058874	0.2669761	-0.3297275
0.06089	26.40256	0.0006365	4.227e-05	9.3e-07	3.853e-05	0.0	0.00012448	3.168e-05	8.8e-07	679.04349681	693.43027393	717.9309567	2.11200182	0.26651821	-0.32969352
0.06099	26.43285	0.00063541	4.244e-05	9.4e-07	3.87e-05	0.0	0.00012508	3.185e-05	8.8e-07	679.12446937	693.44619742	717.88780148	2.10344542	0.26605972	-0.32965961
0.06109	26.4631	0.00063431	4.26e-05	9.5e-07	3.887e-05	0.0	0.00012567	3.202e-05	8.8e-07	679.20503101	693.46222338	717.84479024	2.09493913	0.26560024	-0.32962584
0.06119	26.49329	0.00063321	4.276e-05	9.6e-07	3.904e-05	0.0	0.00012626	3.218e-05	8.8e-07	679.28518438	693.47834985	717.80192238	2.08647605	0.26513993	-0.32959219
0.06129	26.52344	0.00063212	4.292e-05	9.7e-07	3.921e-05	0.0	0.00012685	3.235e-05	8.8e-07	679.36493244	693.4945747	717.75919727	2.07804285	0.26467906	-0.32955862
0.06139	26.55353	0.00063102	4.308e-05	9.8e-07	3.937e-05	0.0	0.00012744	3.252e-05	8.8e-07	679.44427831	693.51089568	717.71661422	2.06965862	0.2642173	-0.32952519
0.06149	26.58358	0.00062993	4.324e-05	9.9e-07	3.954e-05	0.0	0.00012803	3.269e-05	8.8e-07	679.52322463	693.52731093	717.67417265	2.06131711	0.26375477	-0.32949187
0.06159	26.61358	0.00062884	4.34e-05	1e-06	3.971e-05	0.0	0.00012861	3.286e-05	8.8e-07	679.60177435	693.54381835	717.6318719	2.05300493	0.26329174	-0.32945864
0.06169	26.64353	0.00062775	4.355e-05	1.01e-06	3.987e-05	0.0	0.0001292	3.302e-05	8.8e-07	679.67993046	693.56041585	717.58971132	2.04473905	0.26282792	-0.32942553
0.06179	26.67343	0.00062666	4.371e-05	1.01e-06	4.004e-05	0.0	0.00012979	3.319e-05	8.8e-07	679.75769553	693.57710164	717.54769034	2.0365186	0.26236335	-0.32939255
0.06189	26.70328	0.00062557	4.387e-05	1.02e-06	4.02e-05	0.0	0.00013038	3.336e-05	8.8e-07	679.83507255	693.59387368	717.5058083	2.02832529	0.26189835	-0.32935965
0.06199	26.73309	0.00062448	4.403e-05	1.03e-06	4.037e-05	0.0	0.00013096	3.353e-05	8.8e-07	679.91206436	693.61073001	717.46406457	2.02017598	0.26143266	-0.32932686
0.06209	26.76284	0.00062339	4.419e-05	1.04e-06	4.054e-05	0.0	0.00013155	3.37e-05	8.8e-07	679.98867349	693.62766894	717.42245859	2.01207405	0.26096625	-0.32929421
0.06219	26.79254	0.00062231	4.435e-05	1.05e-06	4.07e-05	0.0	0.00013214	3.387e-05	8.8e-07	680.06490292	693.64468845	717.3809897	2.00399753	0.26049948	-0.32926163
0.06229	26.8222	0.00062122	4.45e-05	1.06e-06	4.086e-05	0.0	0.00013272	3.403e-05	8.8e-07	680.14075538	693.66178673	717.33965728	1.99596506	0.26003207	-0.32922917
0.06239	26.8518	0.00062014	4.466e-05	1.07e-06	4.103e-05	0.0	0.00013331	3.42e-05	8.8e-07	680.21623335	693.67896216	717.2984608	1.98797731	0.25956404	-0.32919684
0.06249	26.88136	0.00061905	4.482e-05	1.08e-06	4.119e-05	0.0	0.00013389	3.437e-05	8.8e-07	680.29133981	693.69621276	717.25739957	1.98001466	0.25909568	-0.32916458
0.06259	26.91087	0.00061797	4.497e-05	1.09e-06	4.136e-05	0.0	0.00013447	3.454e-05	8.8e-07	680.36607736	693.71353687	717.21647303	1.97209779	0.25862672	-0.32913244
0.06269	26.94032	0.00061689	4.513e-05	1.1e-06	4.152e-05	0.0	0.00013506	3.471e-05	8.8e-07	680.44044843	693.73093291	717.17568063	1.96422208	0.25815725	-0.32910042
0.06279	26.96973	0.00061581	4.528e-05	1.11e-06	4.168e-05	0.0	0.00013564	3.488e-05	8.8e-07	680.51445603	693.74839897	717.1350217	1.95637116	0.25768749	-0.32906848
0.06289	26.99909	0.00061473	4.544e-05	1.12e-06	4.185e-05	0.0	0.00013622	3.504e-05	8.8e-07	680.58810259	693.7659335	717.09449569	1.94856794	0.25721715	-0.32903666
0.06299	27.0284	0.00061365	4.559e-05	1.13e-06	4.201e-05	0.0	0.0001368	3.521e-05	8.8e-07	680.66139056	693.78353498	717.05410204	1.9408024	0.25674641	-0.32900495
0.06309	27.05766	0.00061258	4.575e-05	1.15e-06	4.217e-05	0.0	0.00013738	3.538e-05	8.8e-07	680.7343229	693.80120157	717.01384011	1.93306237	0.25627538	-0.32897332
0.06319	27.08687	0.0006115	4.59e-05	1.16e-06	4.233e-05	0.0	0.00013796	3.555e-05	8.8e-07	680.80690192	693.81893184	716.97370936	1.92536961	0.25580386	-0.32894181
0.06329	27.11603	0.00061043	4.606e-05	1.17e-06	4.249e-05	0.0	0.00013854	3.572e-05	8.8e-07	680.87913006	693.83672429	716.93370924	1.91771137	0.255332	-0.32891041
0.06339	27.14514	0.00060936	4.621e-05	1.18e-06	4.265e-05	0.0	0.00013912	3.589e-05	8.8e-07	680.95101024	693.85457717	716.8938391	1.91008166	0.25485987	-0.32887908
0.06349	27.1742	0.00060829	4.636e-05	1.19e-06	4.282e-05	0.0	0.0001397	3.605e-05	8.8e-07	681.02254467	693.87248913	716.85409844	1.90249681	0.25438733	-0.32884789
0.06359	27.20321	0.00060722	4.652e-05	1.2e-06	4.298e-05	0.0	0.00014028	3.622e-05	8.8e-07	681.0937358	693.89045873	716.81448669	1.89494129	0.25391453	-0.32881678
0.06369	27.23217	0.00060615	4.667e-05	1.21e-06	4.314e-05	0.0	0.00014086	3.639e-05	8.8e-07	681.16458642	693.90848432	716.77500323	1.88742267	0.25344143	-0.32878577
0.06379	27.26108	0.00060508	4.682e-05	1.22e-06	4.33e-05	0.0	0.00014143	3.656e-05	8.8e-07	681.23509873	693.92656461	716.73564756	1.8799438	0.25296801	-0.32875487
0.06389	27.28994	0.00060402	4.697e-05	1.23e-06	4.346e-05	-0.0	0.00014201	3.673e-05	8.8e-07	681.30527517	693.94469818	716.69641913	1.87249065	0.25249441	-0.32872405
0.06399	27.31875	0.00060295	4.712e-05	1.24e-06	4.361e-05	0.0	0.00014258	3.689e-05	8.8e-07	681.37511839	693.9628835	716.65731732	1.86507961	0.2520205	-0.32869335
0.06409	27.34751	0.00060189	4.728e-05	1.25e-06	4.377e-05	0.0	0.00014316	3.706e-05	8.8e-07	681.44463057	693.98111934	716.61834163	1.85770485	0.25154635	-0.32866276
0.06419	27.37622	0.00060083	4.743e-05	1.26e-06	4.393e-05	-0.0	0.00014373	3.723e-05	8.8e-07	681.51381414	693.99940433	716.57949153	1.85035528	0.25107206	-0.32863223
0.06429	27.40488	0.00059977	4.758e-05	1.27e-06	4.409e-05	0.0	0.0001443	3.74e-05	8.8e-07	681.58267164	694.01773702	716.54076641	1.84304688	0.25059751	-0.32860183
0.06439	27.43349	0.00059871	4.773e-05	1.28e-06	4.425e-05	0.0	0.00014487	3.757e-05	8.8e-07	681.65120522	694.03611624	716.5021658	1.83577436	0.25012278	-0.32857153
0.06449	27.46205	0.00059765	4.788e-05	1.29e-06	4.44e-05	-0.0	0.00014545	3.773e-05	8.8e-07	681.71941729	694.05454066	716.46368913	1.82852651	0.24964793	-0.3285413
0.06459	27.49056	0.0005966	4.803e-05	1.31e-06	4.456e-05	0.0	0.00014602	3.79e-05	8.8e-07	681.7873103	694.07300893	716.42533584	1.82131768	0.24917289	-0.32851118
0.06469	27.51902	0.00059554	4.818e-05	1.32e-06	4.472e-05	0.0	0.00014659	3.807e-05	8.8e-07	681.85488633	694.09151992	716.38710545	1.81414681	0.24869769	-0.32848118
0.06479	27.54742	0.00059449	4.832e-05	1.33e-06	4.487e-05	-0.0	0.00014715	3.824e-05	8.8e-07	681.92214782	694.11007235	716.3489974	1.80699887	0.24822242	-0.32845124
0.06489	27.57578	0.00059344	4.847e-05	1.34e-06	4.503e-05	0.0	0.00014772	3.84e-05	8.8e-07	681.98909709	694.12866495	716.31101116	1.7998879	0.24774701	-0.3284214
0.06499	27.60409	0.00059239	4.862e-05	1.35e-06	4.518e-05	0.0	0.00014829	3.857e-05	8.8e-07	682.05573618	694.14729667	716.27314623	1.79281678	0.24727149	-0.32839169
0.06509	27.63234	0.00059134	4.877e-05	1.36e-06	4.534e-05	-0.0	0.00014886	3.874e-05	8.8e-07	682.12206755	694.16596621	716.23540207	1.78576696	0.24679591	-0.32836203
0.06519	27.66055	0.00059029	4.892e-05	1.37e-06	4.549e-05	0.0	0.00014942	3.891e-05	8.8e-07	682.18809339	694.18467244	716.19777816	1.77875433	0.24632025	-0.32833249
0.06529	27.6887	0.00058925	4.906e-05	1.38e-06	4.565e-05	0.0	0.00014999	3.907e-05	8.8e-07	682.25381572	694.20341433	716.16027402	1.77177895	0.24584453	-0.32830305
0.06539	27.71681	0.00058821	4.921e-05	1.4e-06	4.58e-05	-0.0	0.00015055	3.924e-05	8.8e-07	682.31923697	694.22219062	716.12288909	1.76482453	0.24536878	-0.32827368
0.06549	27.74486	0.00058717	4.936e-05	1.41e-06	4.596e-05	0.0	0.00015111	3.941e-05	8.8e-07	682.38435925	694.24100027	716.08562288	1.75790949	0.24489298	-0.32824442
0.06559	27.77286	0.00058613	4.95e-05	1.42e-06	4.611e-05	0.0	0.00015168	3.958e-05	8.8e-07	682.44918453	694.25984229	716.04847492	1.75102808	0.24441717	-0.32821526
0.06569	27.80082	0.00058509	4.965e-05	1.43e-06	4.626e-05	-0.0	0.00015224	3.974e-05	8.8e-07	682.51371527	694.27871545	716.01144465	1.74416769	0.24394136	-0.32818616
0.06579	27.82872	0.00058405	4.979e-05	1.44e-06	4.641e-05	0.0	0.0001528	3.991e-05	8.8e-07	682.57795341	694.29761881	715.97453159	1.73734816	0.24346555	-0.32815718
0.06589	27.85657	0.00058302	4.994e-05	1.45e-06	4.657e-05	0.0	0.00015336	4.008e-05	8.8e-07	682.64190094	694.31655138	715.93773529	1.73055898	0.24298976	-0.3281283
0.06599	27.88436	0.00058198	5.008e-05	1.46e-06	4.672e-05	-0.0	0.00015392	4.024e-05	8.8e-07	682.7055603	694.33551201	715.90105517	1.7237925	0.242514	-0.32809948
0.06609	27.91211	0.00058095	5.023e-05	1.48e-06	4.687e-05	0.0	0.00015448	4.041e-05	8.8e-07	682.76893331	694.35449981	715.8644908	1.7170653	0.24203828	-0.32807078
0.06619	27.93981	0.00057992	5.037e-05	1.49e-06	4.702e-05	0.0	0.00015503	4.058e-05	8.8e-07	682.83202199	694.37351382	715.82804169	1.71036236	0.24156262	-0.32804214
0.06629	27.96745	0.00057889	5.051e-05	1.5e-06	4.717e-05	-0.0	0.00015559	4.074e-05	8.8e-07	682.89482866	694.39255297	715.79170731	1.70369241	0.24108701	-0.32801361
0.06639	27.99505	0.00057787	5.066e-05	1.51e-06	4.732e-05	0.0	0.00015614	4.091e-05	8.8e-07	682.95735513	694.4116164	715.75548721	1.69705589	0.2406115	-0.32798518
0.06649	28.02259	0.00057684	5.08e-05	1.52e-06	4.747e-05	0.0	0.0001567	4.108e-05	8.8e-07	683.01960342	694.43070318	715.71938093	1.69044119	0.24013605	-0.32795681
0.06659	28.05008	0.00057582	5.094e-05	1.53e-06	4.762e-05	-0.0	0.00015725	4.124e-05	8.8e-07	683.08157571	694.44981232	715.68338793	1.6838625	0.23966072	-0.32792855
0.06669	28.07752	0.0005748	5.108e-05	1.55e-06	4.777e-05	-0.0	0.00015781	4.141e-05	8.8e-07	683.14327381	694.468943	715.64750779	1.67731504	0.2391855	-0.32790039
0.06679	28.10491	0.00057378	5.122e-05	1.56e-06	4.791e-05	0.0	0.00015836	4.157e-05	8.8e-07	683.20469974	694.4880943	715.61174002	1.67078892	0.23871037	-0.32787229
0.06689	28.13224	0.00057276	5.136e-05	1.57e-06	4.806e-05	-0.0	0.00015891	4.174e-05	8.8e-07	683.26585557	694.50726532	715.57608412	1.66429666	0.23823539	-0.32784429
0.06699	28.15953	0.00057175	5.15e-05	1.58e-06	4.821e-05	-0.0	0.00015946	4.19e-05	8.8e-07	683.32674306	694.52645526	715.54053968	1.65783792	0.23776058	-0.32781639
0.06709	28.18676	0.00057074	5.164e-05	1.59e-06	4.836e-05	0.0	0.00016001	4.207e-05	8.8e-07	683.38736427	694.54566324	715.5051062	1.65139878	0.23728587	-0.32778855
0.06719	28.21394	0.00056972	5.178e-05	1.61e-06	4.85e-05	-0.0	0.00016055	4.223e-05	8.8e-07	683.44772115	694.56488841	715.4697832	1.64499235	0.23681133	-0.32776081
0.06729	28.24107	0.00056871	5.192e-05	1.62e-06	4.865e-05	-0.0	0.0001611	4.24e-05	8.8e-07	683.5078154	694.58413004	715.43457028	1.63861979	0.236337	-0.32773317
0.06739	28.26815	0.00056771	5.206e-05	1.63e-06	4.88e-05	0.0	0.00016165	4.257e-05	8.8e-07	683.56764914	694.60338722	715.39946692	1.63226533	0.23586279	-0.32770559
0.06749	28.29518	0.0005667	5.22e-05	1.64e-06	4.894e-05	-0.0	0.00016219	4.273e-05	8.8e-07	683.62722416	694.62265921	715.36447269	1.62594566	0.23538881	-0.32767812
0.06759	28.32215	0.0005657	5.234e-05	1.65e-06	4.909e-05	-0.0	0.00016274	4.289e-05	8.8e-07	683.68654217	694.64194529	715.32958716	1.61965601	0.23491505	-0.32765073
0.06769	28.34907	0.0005647	5.248e-05	1.67e-06	4.923e-05	0.0	0.00016328	4.306e-05	8.8e-07	683.74560528	694.66124459	715.29480984	1.61338501	0.23444142	-0.32762341
0.06779	28.37594	0.00056369	5.261e-05	1.68e-06	4.937e-05	-0.0	0.00016382	4.322e-05	8.8e-07	683.80441517	694.68055642	715.2601403	1.6071503	0.23396808	-0.32759619
0.06789	28.40276	0.0005627	5.275e-05	1.69e-06	4.952e-05	-0.0	0.00016436	4.339e-05	8.8e-07	683.86297355	694.69988009	715.22557814	1.60093965	0.23349494	-0.32756905
0.06799	28.42953	0.0005617	5.289e-05	1.7e-06	4.966e-05	0.0	0.0001649	4.355e-05	8.8e-07	683.9212825	694.71921477	715.19112283	1.59475455	0.23302202	-0.32754199
0.06809	28.45624	0.00056071	5.302e-05	1.72e-06	4.98e-05	0.0	0.00016544	4.372e-05	8.8e-07	683.97934359	694.73855982	715.15677399	1.58860172	0.23254938	-0.32751502
0.06819	28.4829	0.00055971	5.316e-05	1.73e-06	4.995e-05	-0.0	0.00016598	4.388e-05	8.8e-07	684.03715859	694.75791454	715.12253119	1.58246852	0.23207693	-0.32748812
0.06829	28.50951	0.00055872	5.33e-05	1.74e-06	5.009e-05	0.0	0.00016651	4.404e-05	8.8e-07	684.09472945	694.77727819	715.08839395	1.57636792	0.2316048	-0.32746132
0.06839	28.53606	0.00055774	5.343e-05	1.75e-06	5.023e-05	0.0	0.00016705	4.421e-05	8.8e-07	684.15205773	694.79665016	715.05436188	1.57029551	0.23113295	-0.3274346
0.06849	28.56257	0.00055675	5.357e-05	1.77e-06	5.037e-05	-0.0	0.00016758	4.437e-05	8.8e-07	684.20914521	694.81602975	715.02043454	1.56424226	0.23066131	-0.32740795
0.06859	28.58902	0.00055577	5.37e-05	1.78e-06	5.051e-05	0.0	0.00016812	4.453e-05	8.8e-07	684.26599373	694.83541628	714.98661148	1.55821892	0.23018998	-0.32738139
0.06869	28.61542	0.00055478	5.383e-05	1.79e-06	5.065e-05	0.0	0.00016865	4.47e-05	8.8e-07	684.32260479	694.85480918	714.95289232	1.55222729	0.22971901	-0.32735492
0.06879	28.64176	0.0005538	5.397e-05	1.8e-06	5.079e-05	-0.0	0.00016918	4.486e-05	8.8e-07	684.37898025	694.87420776	714.91927659	1.54625244	0.22924824	-0.32732851
0.06889	28.66806	0.00055282	5.41e-05	1.82e-06	5.093e-05	0.0	0.00016971	4.502e-05	8.8e-07	684.43512179	694.8936114	714.88576388	1.54030824	0.22877783	-0.3273022
0.06899	28.6943	0.00055185	5.423e-05	1.83e-06	5.107e-05	0.0	0.00017024	4.519e-05	8.8e-07	684.49103089	694.91301956	714.85235382	1.53439277	0.22830778	-0.32727597
0.06909	28.72049	0.00055087	5.437e-05	1.84e-06	5.121e-05	-0.0	0.00017077	4.535e-05	8.8e-07	684.54670948	694.93243154	714.81904592	1.52849398	0.22783794	-0.3272498
0.06919	28.74662	0.0005499	5.45e-05	1.85e-06	5.135e-05	0.0	0.0001713	4.551e-05	8.8e-07	684.60215905	694.95184681	714.78583981	1.52262888	0.22736854	-0.32722373
0.06929	28.7727	0.00054893	5.463e-05	1.87e-06	5.148e-05	0.0	0.00017182	4.567e-05	8.8e-07	684.65738115	694.97126481	714.7527351	1.51678476	0.22689942	-0.32719773
0.06939	28.79873	0.00054797	5.476e-05	1.88e-06	5.162e-05	-0.0	0.00017235	4.583e-05	8.8e-07	684.71237763	694.99068491	714.71973133	1.5109661	0.22643064	-0.32717181
0.06949	28.82471	0.000547	5.489e-05	1.89e-06	5.176e-05	-0.0	0.00017287	4.6e-05	8.8e-07	684.7671499	695.01010661	714.68682812	1.50517628	0.22596228	-0.32714599
0.06959	28.85063	0.00054604	5.502e-05	1.9e-06	5.189e-05	0.0	0.00017339	4.616e-05	8.8e-07	684.82169958	695.02952934	714.65402508	1.4994043	0.22549418	-0.32712021
0.06969	28.8765	0.00054507	5.515e-05	1.92e-06	5.203e-05	-0.0	0.00017392	4.632e-05	8.8e-07	684.87602838	695.04895254	714.62132178	1.49366153	0.22502651	-0.32709453
0.06979	28.90232	0.00054412	5.528e-05	1.93e-06	5.217e-05	-0.0	0.00017444	4.648e-05	8.8e-07	684.9301377	695.06837573	714.58871785	1.48794636	0.22455926	-0.32706894
0.06989	28.92808	0.00054316	5.541e-05	1.94e-06	5.23e-05	0.0	0.00017496	4.664e-05	8.8e-07	684.9840292	695.08779835	714.55621286	1.48224785	0.22409227	-0.32704341
0.06999	28.95379	0.0005422	5.554e-05	1.96e-06	5.244e-05	-0.0	0.00017547	4.68e-05	8.8e-07	685.03770445	695.10721989	714.52380643	1.47657756	0.22362573	-0.32701796
0.07009	28.97945	0.00054125	5.567e-05	1.97e-06	5.257e-05	-0.0	0.00017599	4.696e-05	8.8e-07	685.09116482	695.1266399	714.4914982	1.47093509	0.22315964	-0.3269926
0.07019	29.00505	0.0005403	5.579e-05	1.98e-06	5.27e-05	0.0	0.00017651	4.712e-05	8.8e-07	685.14441205	695.1460578	714.45928772	1.46530751	0.22269381	-0.32696729
0.07029	29.0306	0.00053935	5.592e-05	2e-06	5.284e-05	-0.0	0.00017702	4.728e-05	8.8e-07	685.19744752	695.16547318	714.42717463	1.45971181	0.22222851	-0.32694208
0.07039	29.05609	0.00053841	5.605e-05	2.01e-06	5.297e-05	-0.0	0.00017753	4.744e-05	8.8e-07	685.25027266	695.18488556	714.39515857	1.45413533	0.22176355	-0.32691694
0.07049	29.08153	0.00053746	5.617e-05	2.02e-06	5.31e-05	0.0	0.00017805	4.76e-05	8.8e-07	685.30288918	695.20429441	714.3632391	1.44858344	0.22129903	-0.32689187
0.07059	29.10692	0.00053652	5.63e-05	2.03e-06	5.323e-05	0.0	0.00017856	4.776e-05	8.8e-07	685.35529835	695.22369935	714.33141589	1.44305821	0.22083499	-0.32686689
0.07069	29.13226	0.00053558	5.643e-05	2.05e-06	5.336e-05	-0.0	0.00017907	4.792e-05	8.8e-07	685.40750167	695.2430999	714.29968854	1.43754958	0.22037126	-0.32684196
0.07079	29.15754	0.00053464	5.655e-05	2.06e-06	5.35e-05	0.0	0.00017958	4.808e-05	8.8e-07	685.45950072	695.26249559	714.26805666	1.43206742	0.21990802	-0.32681712
0.07089	29.18276	0.00053371	5.668e-05	2.07e-06	5.363e-05	0.0	0.00018009	4.824e-05	8.8e-07	685.51129674	695.28188605	714.2365199	1.42661291	0.21944532	-0.32679237
0.07099	29.20794	0.00053277	5.68e-05	2.09e-06	5.376e-05	-0.0	0.00018059	4.84e-05	8.8e-07	685.56289131	695.30127079	714.20507786	1.42117247	0.2189829	-0.32676767
0.07109	29.23305	0.00053184	5.693e-05	2.1e-06	5.389e-05	0.0	0.0001811	4.855e-05	8.8e-07	685.61428584	695.32064943	714.17373018	1.41576045	0.21852103	-0.32674305
0.07119	29.25812	0.00053091	5.705e-05	2.11e-06	5.401e-05	0.0	0.0001816	4.871e-05	8.8e-07	685.66548158	695.34002157	714.14247652	1.41037213	0.21805966	-0.32671852
0.07129	29.28313	0.00052999	5.717e-05	2.13e-06	5.414e-05	-0.0	0.0001821	4.887e-05	8.8e-07	685.71648017	695.35938676	714.11131645	1.40499954	0.2175986	-0.32669404
0.07139	29.30808	0.00052906	5.73e-05	2.14e-06	5.427e-05	-0.0	0.00018261	4.903e-05	8.8e-07	685.76728282	695.37874466	714.08024966	1.39965618	0.21713816	-0.32666965
0.07149	29.33298	0.00052814	5.742e-05	2.15e-06	5.44e-05	0.0	0.00018311	4.919e-05	8.8e-07	685.81789091	695.39809486	714.04927577	1.39432853	0.21667806	-0.32664532
0.07159	29.35783	0.00052722	5.754e-05	2.17e-06	5.453e-05	-0.0	0.00018361	4.934e-05	8.8e-07	685.86830592	695.41743696	714.0183944	1.38902691	0.21621851	-0.32662107
0.07169	29.38262	0.00052631	5.766e-05	2.18e-06	5.465e-05	-0.0	0.0001841	4.95e-05	8.8e-07	685.91852906	695.43677064	713.98760523	1.38375031	0.21575953	-0.3265969
0.07179	29.40736	0.00052539	5.778e-05	2.19e-06	5.478e-05	0.0	0.0001846	4.966e-05	8.8e-07	685.96856177	695.45609548	713.95690787	1.37848796	0.21530086	-0.32657278
0.07189	29.43204	0.00052448	5.79e-05	2.21e-06	5.491e-05	-0.0	0.0001851	4.981e-05	8.8e-07	686.01840539	695.47541114	713.92630196	1.37325195	0.21484279	-0.32654875
0.07199	29.45667	0.00052357	5.802e-05	2.22e-06	5.503e-05	-0.0	0.00018559	4.997e-05	8.8e-07	686.06806108	695.4947173	713.8957872	1.36803924	0.21438526	-0.3265248
0.07209	29.48125	0.00052266	5.814e-05	2.23e-06	5.516e-05	0.0	0.00018609	5.013e-05	8.8e-07	686.11753041	695.51401355	713.86536316	1.36284122	0.21392808	-0.32650089
0.07219	29.50577	0.00052175	5.826e-05	2.25e-06	5.528e-05	0.0	0.00018658	5.028e-05	8.8e-07	686.16681449	695.53329961	713.83502955	1.35767121	0.21347157	-0.32647708
0.07229	29.53023	0.00052085	5.838e-05	2.26e-06	5.541e-05	-0.0	0.00018707	5.044e-05	8.8e-07	686.21591463	695.55257514	713.80478602	1.3525161	0.21301542	-0.32645332
0.07239	29.55464	0.00051995	5.85e-05	2.27e-06	5.553e-05	0.0	0.00018756	5.059e-05	8.8e-07	686.26483222	695.57183978	713.77463219	1.34738527	0.21255986	-0.32642964
0.07249	29.57899	0.00051905	5.862e-05	2.29e-06	5.565e-05	0.0	0.00018805	5.075e-05	8.8e-07	686.31356837	695.59109325	713.74456775	1.34227942	0.21210493	-0.32640605
0.07259	29.60329	0.00051815	5.874e-05	2.3e-06	5.578e-05	-0.0	0.00018853	5.09e-05	8.8e-07	686.36212448	695.61033522	713.71459234	1.33718583	0.21165031	-0.3263825
0.07269	29.62753	0.00051726	5.886e-05	2.32e-06	5.59e-05	0.0	0.00018902	5.106e-05	8.8e-07	686.41050177	695.62956537	713.68470562	1.33211933	0.21119638	-0.32635903
0.07279	29.65172	0.00051637	5.897e-05	2.33e-06	5.602e-05	0.0	0.0001895	5.121e-05	8.8e-07	686.45870135	695.64878345	713.65490728	1.32707061	0.21074291	-0.32633563
0.07289	29.67586	0.00051548	5.909e-05	2.34e-06	5.614e-05	-0.0	0.00018999	5.137e-05	8.8e-07	686.50672468	695.66798909	713.62519693	1.32204214	0.21028998	-0.3263123
0.07299	29.69993	0.00051459	5.921e-05	2.36e-06	5.626e-05	-0.0	0.00019047	5.152e-05	8.8e-07	686.5545728	695.68718207	713.59557429	1.31703744	0.20983769	-0.32628905
0.07309	29.72396	0.00051371	5.932e-05	2.37e-06	5.638e-05	0.0	0.00019095	5.167e-05	8.8e-07	686.60224698	695.70636208	713.56603901	1.31204674	0.20938577	-0.32626584
0.07319	29.74792	0.00051283	5.944e-05	2.38e-06	5.65e-05	-0.0	0.00019143	5.183e-05	8.8e-07	686.64974848	695.72552883	713.53659074	1.30707946	0.2089345	-0.32624272
0.07329	29.77183	0.00051195	5.955e-05	2.4e-06	5.662e-05	-0.0	0.00019191	5.198e-05	8.8e-07	686.69707833	695.74468208	713.5072292	1.30213543	0.20848387	-0.32621967
0.07339	29.79569	0.00051107	5.967e-05	2.41e-06	5.674e-05	0.0	0.00019239	5.213e-05	8.8e-07	686.74423793	695.76382153	713.477954	1.2972036	0.20803359	-0.32619667
0.07349	29.81949	0.00051019	5.978e-05	2.42e-06	5.686e-05	0.0	0.00019286	5.228e-05	8.8e-07	686.79122832	695.78294694	713.44876486	1.29229836	0.20758407	-0.32617376
0.07359	29.84323	0.00050932	5.99e-05	2.44e-06	5.698e-05	-0.0	0.00019334	5.244e-05	8.8e-07	686.83805063	695.80205807	713.41966146	1.28740672	0.20713494	-0.32615089
0.07369	29.86692	0.00050845	6.001e-05	2.45e-06	5.71e-05	0.0	0.00019381	5.259e-05	8.8e-07	686.88470618	695.82115463	713.39064344	1.28253749	0.20668646	-0.3261281
0.07379	29.89055	0.00050758	6.012e-05	2.47e-06	5.721e-05	0.0	0.00019428	5.274e-05	8.8e-07	686.93119592	695.84023642	713.36171053	1.27769168	0.20623868	-0.3261054
0.07389	29.91413	0.00050672	6.024e-05	2.48e-06	5.733e-05	-0.0	0.00019475	5.289e-05	8.8e-07	686.97752115	695.85930317	713.33286236	1.27285641	0.20579122	-0.32608273
0.07399	29.93765	0.00050585	6.035e-05	2.49e-06	5.745e-05	0.0	0.00019522	5.304e-05	8.8e-07	687.02368293	695.87835466	713.30409865	1.26804772	0.20534456	-0.32606015
0.07409	29.96111	0.00050499	6.046e-05	2.51e-06	5.756e-05	0.0	0.00019569	5.319e-05	8.8e-07	687.06968232	695.89739067	713.2754191	1.2632522	0.2048983	-0.32603762
0.07419	29.98451	0.00050413	6.057e-05	2.52e-06	5.768e-05	-0.0	0.00019616	5.334e-05	8.8e-07	687.11552059	695.91641094	713.24682334	1.25847975	0.20445276	-0.32601517
0.07429	30.00787	0.00050328	6.068e-05	2.54e-06	5.779e-05	-0.0	0.00019662	5.349e-05	8.8e-07	687.16119868	695.93541529	713.21831112	1.25372762	0.20400786	-0.32599279
0.07439	30.03116	0.00050242	6.079e-05	2.55e-06	5.791e-05	0.0	0.00019709	5.364e-05	8.8e-07	687.2067178	695.95440349	713.1898821	1.24898726	0.20356334	-0.32597045
0.07449	30.0544	0.00050157	6.09e-05	2.56e-06	5.802e-05	-0.0	0.00019755	5.379e-05	8.8e-07	687.25207901	695.97337533	713.16153597	1.24427132	0.2031196	-0.3259482
0.07459	30.07758	0.00050072	6.101e-05	2.58e-06	5.814e-05	-0.0	0.00019801	5.394e-05	8.8e-07	687.29728328	695.99233062	713.13327247	1.23956968	0.20267632	-0.32592599
0.07469	30.1007	0.00049988	6.112e-05	2.59e-06	5.825e-05	0.0	0.00019847	5.409e-05	8.8e-07	687.34233188	696.01126912	713.10509122	1.23488957	0.20223375	-0.32590387
0.07479	30.12377	0.00049903	6.123e-05	2.6e-06	5.836e-05	0.0	0.00019893	5.424e-05	8.8e-07	687.38722569	696.03019068	713.07699198	1.23022926	0.20179184	-0.32588181
0.07489	30.14678	0.00049819	6.134e-05	2.62e-06	5.848e-05	-0.0	0.00019939	5.439e-05	8.8e-07	687.43196586	696.04909509	713.04897442	1.22558075	0.20135033	-0.3258598
0.07499	30.16973	0.00049735	6.145e-05	2.63e-06	5.859e-05	0.0	0.00019985	5.454e-05	8.8e-07	687.47655344	696.06798216	713.02103824	1.22095543	0.20090961	-0.32583787
0.07509	30.19263	0.00049651	6.156e-05	2.65e-06	5.87e-05	0.0	0.0002003	5.469e-05	8.8e-07	687.52098936	696.08685172	712.99318319	1.21634438	0.20046937	-0.32581599
0.07519	30.21547	0.00049568	6.166e-05	2.66e-06	5.881e-05	-0.0	0.00020076	5.484e-05	8.8e-07	687.56527482	696.10570357	712.9654089	1.21175406	0.20002985	-0.32579418
0.07529	30.23825	0.00049485	6.177e-05	2.67e-06	5.892e-05	-0.0	0.00020121	5.498e-05	8.8e-07	687.60941068	696.12453756	712.93771513	1.20718308	0.19959102	-0.32577244
0.07539	30.26097	0.00049402	6.188e-05	2.69e-06	5.903e-05	0.0	0.00020166	5.513e-05	8.8e-07	687.65339805	696.1433535	712.91010157	1.20262314	0.19915257	-0.32575074
0.07549	30.28364	0.00049319	6.198e-05	2.7e-06	5.914e-05	-0.0	0.00020211	5.528e-05	8.8e-07	687.69723794	696.16215123	712.88256793	1.19808654	0.19871496	-0.32572913
0.07559	30.30625	0.00049237	6.209e-05	2.72e-06	5.925e-05	-0.0	0.00020256	5.542e-05	8.8e-07	687.74093123	696.18093061	712.85511394	1.19356264	0.19827781	-0.32570756
0.07569	30.3288	0.00049155	6.219e-05	2.73e-06	5.936e-05	0.0	0.00020301	5.557e-05	8.8e-07	687.78447909	696.19969145	712.82773927	1.18905961	0.19784142	-0.32568607
0.07579	30.3513	0.00049073	6.23e-05	2.75e-06	5.947e-05	0.0	0.00020345	5.572e-05	8.8e-07	687.82788233	696.21843362	712.80044369	1.18457575	0.19740574	-0.32566464
0.07589	30.37374	0.00048991	6.24e-05	2.76e-06	5.957e-05	-0.0	0.0002039	5.586e-05	8.8e-07	687.87114205	696.23715696	712.77322686	1.18010156	0.19697042	-0.32564326
0.07599	30.39612	0.0004891	6.251e-05	2.77e-06	5.968e-05	-0.0	0.00020434	5.601e-05	8.8e-07	687.91425918	696.25586131	712.74608853	1.17565155	0.19653602	-0.32562196
0.07609	30.41844	0.00048828	6.261e-05	2.79e-06	5.979e-05	0.0	0.00020478	5.615e-05	8.8e-07	687.95723461	696.27454656	712.71902844	1.17121278	0.19610204	-0.3256007
0.07619	30.4407	0.00048747	6.271e-05	2.8e-06	5.99e-05	-0.0	0.00020523	5.63e-05	8.8e-07	688.00006944	696.29321255	712.69204625	1.16679315	0.19566879	-0.32557951
0.07629	30.46291	0.00048667	6.282e-05	2.82e-06	6e-05	-0.0	0.00020566	5.644e-05	8.8e-07	688.04276443	696.31185915	712.66514175	1.16239435	0.19523635	-0.32555839
0.07639	30.48505	0.00048586	6.292e-05	2.83e-06	6.011e-05	0.0	0.0002061	5.659e-05	8.8e-07	688.08532071	696.33048622	712.6383146	1.15800449	0.19480427	-0.32553731
0.07649	30.50714	0.00048506	6.302e-05	2.84e-06	6.021e-05	0.0	0.00020654	5.673e-05	8.8e-07	688.12773908	696.34909364	712.61156458	1.15363753	0.19437309	-0.32551632
0.07659	30.52917	0.00048426	6.312e-05	2.86e-06	6.032e-05	-0.0	0.00020698	5.687e-05	8.8e-07	688.17002048	696.36768129	712.58489139	1.14928133	0.19394234	-0.32549536
0.07669	30.55115	0.00048346	6.322e-05	2.87e-06	6.042e-05	0.0	0.00020741	5.702e-05	8.8e-07	688.21216592	696.38624904	712.55829475	1.14494475	0.19351238	-0.32547448
0.07679	30.57306	0.00048267	6.333e-05	2.89e-06	6.053e-05	0.0	0.00020784	5.716e-05	8.8e-07	688.25417613	696.40479679	712.53177443	1.14062478	0.19308309	-0.32545366
0.07689	30.59491	0.00048188	6.343e-05	2.9e-06	6.063e-05	-0.0	0.00020827	5.73e-05	8.8e-07	688.29605225	696.42332439	712.5053301	1.13631835	0.19265437	-0.32543289
0.07699	30.61671	0.00048109	6.353e-05	2.91e-06	6.073e-05	-0.0	0.0002087	5.744e-05	8.8e-07	688.33779497	696.44183177	712.47896154	1.13203193	0.19222647	-0.32541219
0.07709	30.63845	0.0004803	6.363e-05	2.93e-06	6.083e-05	0.0	0.00020913	5.759e-05	8.8e-07	688.3794053	696.46031879	712.45266848	1.12775477	0.19179896	-0.32539153
0.07719	30.66013	0.00047952	6.373e-05	2.94e-06	6.094e-05	-0.0	0.00020956	5.773e-05	8.8e-07	688.42088409	696.47878537	712.42645063	1.12349997	0.1913724	-0.32537095
0.07729	30.68175	0.00047873	6.382e-05	2.96e-06	6.104e-05	-0.0	0.00020999	5.787e-05	8.8e-07	688.46223216	696.4972314	712.40030777	1.11925576	0.19094628	-0.32535041
0.07739	30.70331	0.00047795	6.392e-05	2.97e-06	6.114e-05	0.0	0.00021041	5.801e-05	8.8e-07	688.50345052	696.51565677	712.37423959	1.11502963	0.19052095	-0.32532994
0.07749	30.72481	0.00047718	6.402e-05	2.99e-06	6.124e-05	0.0	0.00021083	5.815e-05	8.8e-07	688.54453983	696.5340614	712.34824588	1.11082236	0.19009643	-0.32530954
0.07759	30.74625	0.0004764	6.412e-05	3e-06	6.134e-05	-0.0	0.00021126	5.829e-05	8.8e-07	688.58550118	696.55244519	712.32232633	1.1066239	0.1896723	-0.32528917
0.07769	30.76764	0.00047563	6.422e-05	3.01e-06	6.144e-05	-0.0	0.00021168	5.843e-05	8.8e-07	688.62633524	696.57080806	712.29648073	1.10244659	0.18924911	-0.32526889
0.07779	30.78896	0.00047486	6.431e-05	3.03e-06	6.154e-05	0.0	0.0002121	5.857e-05	8.8e-07	688.66704294	696.58914992	712.2707088	1.09827847	0.18882633	-0.32524864
0.07789	30.81022	0.00047409	6.441e-05	3.04e-06	6.164e-05	-0.0	0.00021251	5.871e-05	8.8e-07	688.70762512	696.60747068	712.24501028	1.09413066	0.18840446	-0.32522846
0.07799	30.83143	0.00047333	6.451e-05	3.06e-06	6.174e-05	-0.0	0.00021293	5.885e-05	8.8e-07	688.74808252	696.62577027	712.21938496	1.08999368	0.18798308	-0.32520833
0.07809	30.85257	0.00047257	6.46e-05	3.07e-06	6.184e-05	0.0	0.00021335	5.899e-05	8.8e-07	688.78841613	696.6440486	712.19383252	1.08587399	0.18756249	-0.32518827
0.07819	30.87366	0.00047181	6.47e-05	3.08e-06	6.193e-05	0.0	0.00021376	5.913e-05	8.8e-07	688.82862657	696.66230562	712.16835279	1.0817725	0.18714275	-0.32516827
0.07829	30.89468	0.00047105	6.479e-05	3.1e-06	6.203e-05	-0.0	0.00021417	5.926e-05	8.8e-07	688.86871487	696.68054122	712.14294544	1.07767933	0.18672339	-0.32514831
0.07839	30.91565	0.0004703	6.489e-05	3.11e-06	6.213e-05	-0.0	0.00021458	5.94e-05	8.8e-07	688.90868166	696.69875536	712.11761029	1.07360649	0.18630499	-0.32512842
0.07849	30.93655	0.00046954	6.498e-05	3.13e-06	6.222e-05	0.0	0.00021499	5.954e-05	8.8e-07	688.94852784	696.71694797	712.09234706	1.06954172	0.18588698	-0.32510857
0.07859	30.9574	0.00046879	6.507e-05	3.14e-06	6.232e-05	0.0	0.0002154	5.968e-05	8.8e-07	688.98825419	696.73511898	712.06715551	1.06549799	0.18546997	-0.3250888
0.07869	30.97818	0.00046805	6.517e-05	3.16e-06	6.241e-05	-0.0	0.00021581	5.981e-05	8.8e-07	689.02786144	696.75326833	712.04203542	1.06146358	0.18505341	-0.32506906
0.07879	30.9989	0.0004673	6.526e-05	3.17e-06	6.251e-05	0.0	0.00021622	5.995e-05	8.8e-07	689.0673505	696.77139596	712.0169865	1.05744642	0.18463769	-0.3250494
0.07889	31.01957	0.00046656	6.535e-05	3.18e-06	6.26e-05	0.0	0.00021662	6.008e-05	8.8e-07	689.10672198	696.78950183	711.99200858	1.05344308	0.18422265	-0.32502978
0.07899	31.04017	0.00046582	6.544e-05	3.2e-06	6.27e-05	-0.0	0.00021702	6.022e-05	8.8e-07	689.14597684	696.80758586	711.96710135	1.0494532	0.18380828	-0.32501022
0.07909	31.06071	0.00046509	6.554e-05	3.21e-06	6.279e-05	-0.0	0.00021742	6.036e-05	8.8e-07	689.18511569	696.82564802	711.94226464	1.04548051	0.18339477	-0.32499073
0.07919	31.08119	0.00046435	6.563e-05	3.23e-06	6.289e-05	0.0	0.00021782	6.049e-05	8.8e-07	689.22413942	696.84368825	711.91749815	1.04151573	0.18298165	-0.32497127
0.07929	31.10161	0.00046362	6.572e-05	3.24e-06	6.298e-05	0.0	0.00021822	6.063e-05	8.8e-07	689.26304869	696.86170651	711.89280169	1.03757101	0.18256956	-0.32495188
0.07939	31.12197	0.00046289	6.581e-05	3.25e-06	6.307e-05	-0.0	0.00021862	6.076e-05	8.8e-07	689.30184429	696.87970275	711.86817502	1.03363421	0.18215787	-0.32493253
0.07949	31.14227	0.00046217	6.59e-05	3.27e-06	6.316e-05	0.0	0.00021902	6.089e-05	8.8e-07	689.340527	696.89767694	711.84361789	1.02971617	0.18174716	-0.32491326
0.07959	31.16251	0.00046144	6.599e-05	3.28e-06	6.326e-05	0.0	0.00021941	6.103e-05	8.8e-07	689.37909746	696.91562904	711.8191301	1.02580757	0.18133693	-0.32489402
0.07969	31.18268	0.00046072	6.608e-05	3.3e-06	6.335e-05	-0.0	0.00021981	6.116e-05	8.8e-07	689.41755657	696.933559	711.79471137	1.02191536	0.18092757	-0.32487485
0.07979	31.2028	0.00046	6.617e-05	3.31e-06	6.344e-05	-0.0	0.0002202	6.129e-05	8.8e-07	689.45590486	696.95146679	711.77036155	1.01803506	0.18051884	-0.32485572
0.07989	31.22285	0.00045929	6.626e-05	3.32e-06	6.353e-05	0.0	0.00022059	6.143e-05	8.8e-07	689.49414327	696.96935239	711.74608033	1.01416887	0.18011086	-0.32483665
0.07999	31.24284	0.00045857	6.634e-05	3.34e-06	6.362e-05	0.0	0.00022098	6.156e-05	8.8e-07	689.53227232	696.98721576	711.72186755	1.01031935	0.17970379	-0.32481765
0.08009	31.26277	0.00045786	6.643e-05	3.35e-06	6.371e-05	-0.0	0.00022137	6.169e-05	8.8e-07	689.5702929	697.00505688	711.69772294	1.00647681	0.1792971	-0.32479868
0.08019	31.28263	0.00045715	6.652e-05	3.37e-06	6.38e-05	-0.0	0.00022175	6.182e-05	8.8e-07	689.60820559	697.02287571	711.67364631	1.00265299	0.17889143	-0.32477979
0.08029	31.30244	0.00045645	6.661e-05	3.38e-06	6.388e-05	0.0	0.00022214	6.195e-05	8.8e-07	689.64601119	697.04067224	711.64963742	0.99883595	0.17848614	-0.32476092
0.08039	31.32218	0.00045574	6.669e-05	3.4e-06	6.397e-05	0.0	0.00022252	6.208e-05	8.8e-07	689.68371035	697.05844645	711.62569606	0.99503844	0.17808194	-0.32474213
0.08049	31.34186	0.00045504	6.678e-05	3.41e-06	6.406e-05	-0.0	0.0002229	6.221e-05	8.8e-07	689.72130375	697.07619832	711.60182201	0.99124832	0.17767816	-0.32472337
0.08059	31.36148	0.00045434	6.686e-05	3.42e-06	6.415e-05	0.0	0.00022328	6.234e-05	8.8e-07	689.75879217	697.09392782	711.57801505	0.98747513	0.17727533	-0.32470468
0.08069	31.38103	0.00045365	6.695e-05	3.44e-06	6.423e-05	0.0	0.00022366	6.247e-05	8.8e-07	689.79617617	697.11163495	711.55427497	0.98371094	0.17687303	-0.32468603
0.08079	31.40053	0.00045296	6.703e-05	3.45e-06	6.432e-05	-0.0	0.00022404	6.26e-05	8.8e-07	689.83345658	697.1293197	711.53060154	0.97996242	0.17647162	-0.32466745
0.08089	31.41996	0.00045227	6.712e-05	3.47e-06	6.441e-05	-0.0	0.00022442	6.273e-05	8.8e-07	689.87063392	697.14698204	711.50699458	0.97622382	0.1760708	-0.3246489
0.08099	31.43932	0.00045158	6.72e-05	3.48e-06	6.449e-05	0.0	0.00022479	6.286e-05	8.8e-07	689.90770904	697.16462199	711.48345382	0.97249977	0.17567083	-0.32463042
0.08109	31.45863	0.00045089	6.729e-05	3.49e-06	6.458e-05	0.0	0.00022517	6.299e-05	8.8e-07	689.9446824	697.18223951	711.45997912	0.96878935	0.17527167	-0.32461199
0.08119	31.47787	0.00045021	6.737e-05	3.51e-06	6.466e-05	-0.0	0.00022554	6.311e-05	8.8e-07	689.98155491	697.19983463	711.4365702	0.96508785	0.17487304	-0.3245936
0.08129	31.49705	0.00044953	6.745e-05	3.52e-06	6.475e-05	-0.0	0.00022591	6.324e-05	8.8e-07	690.018327	697.21740732	711.41322692	0.96140324	0.17447543	-0.32457528
0.08139	31.51616	0.00044885	6.754e-05	3.54e-06	6.483e-05	0.0	0.00022628	6.337e-05	8.8e-07	690.05499952	697.23495759	711.38994901	0.95772508	0.17407821	-0.32455699
0.08149	31.53521	0.00044818	6.762e-05	3.55e-06	6.492e-05	0.0	0.00022665	6.349e-05	8.8e-07	690.09157296	697.25248544	711.36673632	0.95406426	0.17368206	-0.32453877
0.08159	31.5542	0.00044751	6.77e-05	3.56e-06	6.5e-05	-0.0	0.00022702	6.362e-05	8.8e-07	690.1280481	697.26999088	711.34358859	0.95040982	0.1732863	-0.32452058
0.08169	31.57312	0.00044684	6.778e-05	3.58e-06	6.508e-05	-0.0	0.00022738	6.375e-05	8.8e-07	690.1644255	697.2874739	711.32050567	0.94677316	0.17289165	-0.32450247
0.08179	31.59198	0.00044617	6.786e-05	3.59e-06	6.516e-05	0.0	0.00022775	6.387e-05	8.8e-07	690.20070584	697.30493452	711.29748732	0.94314214	0.17249736	-0.32448438
0.08189	31.61078	0.0004455	6.795e-05	3.61e-06	6.525e-05	0.0	0.00022811	6.4e-05	8.8e-07	690.23688975	697.32237275	711.27453335	0.93952927	0.17210422	-0.32446637
0.08199	31.62951	0.00044484	6.803e-05	3.62e-06	6.533e-05	-0.0	0.00022847	6.412e-05	8.8e-07	690.27297784	697.33978859	711.25164357	0.93592155	0.17171141	-0.32444838
0.08209	31.64818	0.00044418	6.811e-05	3.63e-06	6.541e-05	-0.0	0.00022883	6.425e-05	8.8e-07	690.30897079	697.35718206	711.22881776	0.93233206	0.17131978	-0.32443047
0.08219	31.66678	0.00044353	6.819e-05	3.65e-06	6.549e-05	0.0	0.00022919	6.437e-05	8.8e-07	690.34486915	697.37455317	711.20605576	0.92874844	0.17092853	-0.32441258
0.08229	31.68532	0.00044287	6.826e-05	3.66e-06	6.557e-05	0.0	0.00022955	6.449e-05	8.8e-07	690.38067364	697.39190194	711.18335732	0.92518089	0.17053833	-0.32439476
0.08239	31.70379	0.00044222	6.834e-05	3.68e-06	6.565e-05	-0.0	0.0002299	6.462e-05	8.8e-07	690.41638476	697.40922839	711.1607223	0.92162056	0.17014862	-0.32437698
0.08249	31.7222	0.00044157	6.842e-05	3.69e-06	6.573e-05	0.0	0.00023026	6.474e-05	8.8e-07	690.45200326	697.42653253	711.13815047	0.91807521	0.16975991	-0.32435926
0.08259	31.74054	0.00044093	6.85e-05	3.7e-06	6.581e-05	0.0	0.00023061	6.486e-05	8.8e-07	690.4875296	697.44381438	711.11564166	0.91453755	0.16937172	-0.32434158
0.08269	31.75882	0.00044028	6.858e-05	3.72e-06	6.589e-05	-0.0	0.00023096	6.498e-05	8.8e-07	690.52296454	697.46107398	711.09319565	0.91101438	0.16898451	-0.32432396
0.08279	31.77704	0.00043964	6.866e-05	3.73e-06	6.596e-05	-0.0	0.00023131	6.51e-05	8.8e-07	690.55830853	697.47831134	711.07081229	0.90749908	0.16859785	-0.32430637
0.08289	31.79518	0.000439	6.873e-05	3.74e-06	6.604e-05	0.0	0.00023166	6.523e-05	8.8e-07	690.59356234	697.4955265	711.04849134	0.90399785	0.16821216	-0.32428885
0.08299	31.81327	0.00043837	6.881e-05	3.76e-06	6.612e-05	0.0	0.00023201	6.535e-05	8.8e-07	690.62872638	697.51271947	711.02623267	0.90050454	0.16782703	-0.32427137
0.08309	31.83128	0.00043773	6.889e-05	3.77e-06	6.62e-05	-0.0	0.00023235	6.547e-05	8.8e-07	690.66380142	697.52989029	711.00403604	0.89702496	0.16744287	-0.32425394
0.08319	31.84924	0.0004371	6.896e-05	3.79e-06	6.627e-05	-0.0	0.0002327	6.559e-05	8.8e-07	690.69878789	697.54703899	710.98190132	0.89355334	0.16705928	-0.32423655
0.08329	31.86712	0.00043647	6.904e-05	3.8e-06	6.635e-05	0.0	0.00023304	6.571e-05	8.8e-07	690.73368653	697.56416561	710.95982826	0.89009517	0.16667665	-0.32421923
0.08339	31.88494	0.00043585	6.911e-05	3.81e-06	6.643e-05	0.0	0.00023338	6.582e-05	8.8e-07	690.76849777	697.58127018	710.93781675	0.88664487	0.1662946	-0.32420193
0.08349	31.90269	0.00043523	6.919e-05	3.83e-06	6.65e-05	-0.0	0.00023372	6.594e-05	8.8e-07	690.80322235	697.59835273	710.91586654	0.88320782	0.16591352	-0.3241847
0.08359	31.92038	0.00043461	6.926e-05	3.84e-06	6.658e-05	-0.0	0.00023406	6.606e-05	8.8e-07	690.83786068	697.61541331	710.8939775	0.87977853	0.16553301	-0.32416751
0.08369	31.938	0.00043399	6.934e-05	3.85e-06	6.665e-05	0.0	0.0002344	6.618e-05	8.8e-07	690.87241351	697.63245195	710.87214941	0.87636235	0.16515349	-0.32415037
0.08379	31.95555	0.00043337	6.941e-05	3.87e-06	6.672e-05	0.0	0.00023474	6.63e-05	8.8e-07	690.90688123	697.64946869	710.85038215	0.8729537	0.16477453	-0.32413327
0.08389	31.97304	0.00043276	6.948e-05	3.88e-06	6.68e-05	-0.0	0.00023507	6.641e-05	8.8e-07	690.94126458	697.66646359	710.82867547	0.8695581	0.16439657	-0.32411623
0.08399	31.99046	0.00043215	6.956e-05	3.9e-06	6.687e-05	-0.0	0.0002354	6.653e-05	8.8e-07	690.97556396	697.68343668	710.80702925	0.86616977	0.16401918	-0.32409923
0.08409	32.00781	0.00043154	6.963e-05	3.91e-06	6.694e-05	0.0	0.00023573	6.665e-05	8.8e-07	691.0097801	697.70038801	710.78544328	0.8627945	0.16364279	-0.32408229
0.08419	32.0251	0.00043094	6.97e-05	3.92e-06	6.702e-05	0.0	0.00023606	6.676e-05	8.8e-07	691.0439134	697.71731763	710.76391743	0.85942612	0.16326695	-0.32406537
0.08429	32.04232	0.00043034	6.977e-05	3.94e-06	6.709e-05	-0.0	0.00023639	6.688e-05	8.8e-07	691.07796456	697.73422559	710.74245147	0.85607088	0.16289215	-0.32404853
0.08439	32.05947	0.00042974	6.984e-05	3.95e-06	6.716e-05	-0.0	0.00023672	6.699e-05	8.8e-07	691.11193399	697.75111193	710.72104528	0.85272212	0.16251787	-0.32403171
0.08449	32.07655	0.00042914	6.991e-05	3.96e-06	6.723e-05	-0.0	0.00023705	6.711e-05	8.8e-07	691.14582239	697.76797673	710.69969866	0.84938667	0.16214467	-0.32401495
0.08459	32.09357	0.00042855	6.998e-05	3.98e-06	6.73e-05	0.0	0.00023737	6.722e-05	8.8e-07	691.17963018	697.78482001	710.67841146	0.84605706	0.16177195	-0.32399823
0.08469	32.11052	0.00042796	7.006e-05	3.99e-06	6.737e-05	0.0	0.00023769	6.734e-05	8.8e-07	691.21335801	697.80164186	710.65718349	0.84274119	0.16140036	-0.32398157
0.08479	32.12739	0.00042737	7.013e-05	4e-06	6.744e-05	-0.0	0.00023802	6.745e-05	8.8e-07	691.24700633	697.81844231	710.63601461	0.83942962	0.16102914	-0.32396493
0.08489	32.1442	0.00042678	7.019e-05	4.02e-06	6.751e-05	-0.0	0.00023834	6.756e-05	8.8e-07	691.28057576	697.83522143	710.61490464	0.83613384	0.16065924	-0.32394837
0.08499	32.16095	0.0004262	7.026e-05	4.03e-06	6.758e-05	0.0	0.00023866	6.767e-05	8.8e-07	691.3140668	697.85197929	710.59385341	0.83284116	0.16028962	-0.32393182
0.08509	32.17762	0.00042562	7.033e-05	4.04e-06	6.765e-05	0.0	0.00023897	6.779e-05	8.8e-07	691.34747997	697.86871594	710.57286078	0.82956393	0.15992133	-0.32391535
0.08519	32.19422	0.00042504	7.04e-05	4.06e-06	6.772e-05	-0.0	0.00023929	6.79e-05	8.8e-07	691.38081586	697.88543146	710.55192656	0.82629003	0.15955333	-0.3238989
0.08529	32.21076	0.00042447	7.047e-05	4.07e-06	6.779e-05	-0.0	0.0002396	6.801e-05	8.8e-07	691.41407492	697.90212589	710.53105062	0.82303086	0.15918663	-0.32388252
0.08539	32.22723	0.00042389	7.054e-05	4.08e-06	6.786e-05	0.0	0.00023992	6.812e-05	8.8e-07	691.44725779	697.91879932	710.51023277	0.81977543	0.15882026	-0.32386616
0.08549	32.24362	0.00042332	7.06e-05	4.1e-06	6.793e-05	0.0	0.00024023	6.823e-05	8.8e-07	691.48036485	697.93545181	710.48947289	0.81653392	0.15845515	-0.32384987
0.08559	32.25995	0.00042276	7.067e-05	4.11e-06	6.799e-05	-0.0	0.00024054	6.834e-05	8.8e-07	691.51339682	697.95208344	710.46877076	0.81329577	0.15809035	-0.3238336
0.08569	32.27621	0.00042219	7.074e-05	4.12e-06	6.806e-05	-0.0	0.00024085	6.845e-05	8.8e-07	691.54635399	697.96869426	710.44812631	0.81007039	0.15772673	-0.32381739
0.08579	32.29239	0.00042163	7.08e-05	4.14e-06	6.813e-05	0.0	0.00024115	6.856e-05	8.8e-07	691.57923714	697.98528438	710.4275393	0.80685253	0.15736381	-0.32380122
0.08589	32.30851	0.00042107	7.087e-05	4.15e-06	6.819e-05	0.0	0.00024146	6.867e-05	8.8e-07	691.61204653	698.00185383	710.40700965	0.80364316	0.1570017	-0.3237851
0.08599	32.32456	0.00042051	7.094e-05	4.16e-06	6.826e-05	-0.0	0.00024176	6.878e-05	8.8e-07	691.64478291	698.01840274	710.38653715	0.80044462	0.15664062	-0.32376903
0.08609	32.34054	0.00041996	7.1e-05	4.17e-06	6.832e-05	-0.0	0.00024207	6.888e-05	8.8e-07	691.67744658	698.03493114	710.3661217	0.79725182	0.15628011	-0.32375299
0.08619	32.35644	0.00041941	7.107e-05	4.19e-06	6.839e-05	-0.0	0.00024237	6.899e-05	8.8e-07	691.71003825	698.05143915	710.3457631	0.79407064	0.15592073	-0.32373701
0.08629	32.37228	0.00041886	7.113e-05	4.2e-06	6.845e-05	0.0	0.00024267	6.91e-05	8.8e-07	691.74255828	698.06792682	710.32546125	0.79089308	0.15556172	-0.32372106
0.08639	32.38804	0.00041831	7.119e-05	4.21e-06	6.852e-05	0.0	0.00024297	6.92e-05	8.8e-07	691.77500726	698.08439425	710.30521597	0.78772984	0.15520415	-0.32370518
0.08649	32.40373	0.00041777	7.126e-05	4.23e-06	6.858e-05	-0.0	0.00024326	6.931e-05	8.8e-07	691.80738569	698.10084153	710.28502712	0.78456892	0.15484683	-0.32368931
0.08659	32.41936	0.00041723	7.132e-05	4.24e-06	6.864e-05	-0.0	0.00024356	6.941e-05	8.8e-07	691.83969402	698.11726873	710.26489458	0.78142156	0.1544909	-0.32367351
0.08669	32.4349	0.00041669	7.138e-05	4.25e-06	6.871e-05	0.0	0.00024385	6.952e-05	8.8e-07	691.87193289	698.13367597	710.24481816	0.77827707	0.15413529	-0.32365773
0.08679	32.45038	0.00041616	7.145e-05	4.26e-06	6.877e-05	0.0	0.00024415	6.962e-05	8.8e-07	691.9041026	698.1500633	710.22479777	0.77514347	0.15378083	-0.32364202
0.08689	32.46579	0.00041562	7.151e-05	4.28e-06	6.883e-05	-0.0	0.00024444	6.973e-05	8.8e-07	691.93620391	698.16643087	710.20483321	0.77201638	0.15342707	-0.32362633
0.08699	32.48112	0.00041509	7.157e-05	4.29e-06	6.889e-05	-0.0	0.00024473	6.983e-05	8.8e-07	691.96823704	698.1827787	710.18492442	0.76889731	0.15307419	-0.3236107
0.08709	32.49638	0.00041457	7.163e-05	4.3e-06	6.895e-05	0.0	0.00024502	6.993e-05	8.8e-07	692.00020274	698.19910695	710.16507118	0.76578843	0.15272244	-0.32359512
0.08719	32.51157	0.00041404	7.169e-05	4.32e-06	6.901e-05	0.0	0.0002453	7.004e-05	8.8e-07	692.03210131	698.21541568	710.14527341	0.76268326	0.15237113	-0.32357956
0.08729	32.52669	0.00041352	7.175e-05	4.33e-06	6.907e-05	0.0	0.00024559	7.014e-05	8.8e-07	692.06393337	698.23170501	710.12553094	0.75959047	0.15202122	-0.32356407
0.08739	32.54173	0.000413	7.181e-05	4.34e-06	6.913e-05	-0.0	0.00024587	7.024e-05	8.8e-07	692.09569938	698.24797504	710.10584366	0.75649988	0.15167157	-0.3235486
0.08749	32.5567	0.00041249	7.187e-05	4.35e-06	6.919e-05	-0.0	0.00024616	7.034e-05	8.8e-07	692.12739978	698.26422585	710.08621143	0.75342178	0.15132341	-0.3235332
0.08759	32.5716	0.00041197	7.193e-05	4.37e-06	6.925e-05	0.0	0.00024644	7.044e-05	8.8e-07	692.15903522	698.28045758	710.06663409	0.75034491	0.15097538	-0.3235178
0.08769	32.58642	0.00041146	7.199e-05	4.38e-06	6.931e-05	0.0	0.00024672	7.054e-05	8.8e-07	692.19060596	698.29667031	710.04711157	0.74727868	0.15062867	-0.32350247
0.08779	32.60117	0.00041095	7.205e-05	4.39e-06	6.937e-05	-0.0	0.00024699	7.064e-05	8.8e-07	692.22211274	698.31286417	710.02764366	0.74422135	0.15028304	-0.3234872
0.08789	32.61584	0.00041045	7.211e-05	4.4e-06	6.943e-05	-0.0	0.00024727	7.074e-05	8.8e-07	692.25355582	698.32903925	710.00823032	0.74116809	0.14993796	-0.32347194
0.08799	32.63044	0.00040995	7.217e-05	4.42e-06	6.949e-05	-0.0	0.00024754	7.084e-05	8.8e-07	692.28493586	698.34519568	709.98887136	0.73812517	0.14959419	-0.32345676
0.08809	32.64496	0.00040945	7.223e-05	4.43e-06	6.955e-05	0.0	0.00024782	7.094e-05	8.8e-07	692.31625327	698.36133357	709.96956667	0.73508451	0.14925072	-0.32344158
0.08819	32.65941	0.00040895	7.228e-05	4.44e-06	6.96e-05	0.0	0.00024809	7.104e-05	8.8e-07	692.34750849	698.37745302	709.95031616	0.73205552	0.14890882	-0.32342648
0.08829	32.67379	0.00040845	7.234e-05	4.45e-06	6.966e-05	-0.0	0.00024836	7.114e-05	8.8e-07	692.3787022	698.3935542	709.93111964	0.72902772	0.14856706	-0.32341139
0.08839	32.68809	0.00040796	7.24e-05	4.46e-06	6.972e-05	-0.0	0.00024863	7.123e-05	8.8e-07	692.40983461	698.40963715	709.91197706	0.72600931	0.14822663	-0.32339635
0.08849	32.70231	0.00040747	7.246e-05	4.48e-06	6.977e-05	-0.0	0.0002489	7.133e-05	8.8e-07	692.44090648	698.42570208	709.89288825	0.72299949	0.14788738	-0.32338138
0.08859	32.71646	0.00040699	7.251e-05	4.49e-06	6.983e-05	0.0	0.00024916	7.143e-05	8.8e-07	692.47191806	698.44174905	709.87385312	0.71999164	0.14754845	-0.32336641
0.08869	32.73053	0.00040651	7.257e-05	4.5e-06	6.988e-05	0.0	0.00024943	7.152e-05	8.8e-07	692.50286995	698.45777821	709.85487155	0.71699572	0.14721126	-0.32335153
0.08879	32.74453	0.00040602	7.262e-05	4.51e-06	6.994e-05	-0.0	0.00024969	7.162e-05	8.8e-07	692.53376268	698.47378971	709.8359434	0.71400069	0.14687421	-0.32333665
0.08889	32.75845	0.00040555	7.268e-05	4.53e-06	6.999e-05	-0.0	0.00024995	7.171e-05	8.8e-07	692.56459657	698.48978363	709.8170686	0.71101261	0.14653824	-0.32332182
0.08899	32.77229	0.00040507	7.273e-05	4.54e-06	7.005e-05	0.0	0.00025021	7.181e-05	8.8e-07	692.59537235	698.50576018	709.79824698	0.70803368	0.14620368	-0.32330705
0.08909	32.78605	0.0004046	7.279e-05	4.55e-06	7.01e-05	0.0	0.00025047	7.19e-05	8.8e-07	692.62609022	698.52171942	709.77947849	0.70505722	0.14586955	-0.32329231
0.08919	32.79974	0.00040413	7.284e-05	4.56e-06	7.015e-05	0.0	0.00025073	7.199e-05	8.8e-07	692.65675085	698.53766153	709.76076298	0.70209074	0.14553705	-0.32327763
0.08929	32.81335	0.00040366	7.289e-05	4.57e-06	7.021e-05	-0.0	0.00025098	7.209e-05	8.8e-07	692.68735469	698.55358666	709.74210035	0.69912529	0.14520474	-0.32326296
0.08939	32.82689	0.0004032	7.295e-05	4.58e-06	7.026e-05	-0.0	0.00025124	7.218e-05	8.8e-07	692.71790211	698.5694949	709.72349052	0.69616619	0.14487353	-0.32324834
0.08949	32.84034	0.00040274	7.3e-05	4.6e-06	7.031e-05	0.0	0.00025149	7.227e-05	8.8e-07	692.74839384	698.58538648	709.70493333	0.69321576	0.14454383	-0.32323378
0.08959	32.85372	0.00040228	7.305e-05	4.61e-06	7.036e-05	0.0	0.00025174	7.236e-05	8.8e-07	692.77883005	698.60126146	709.68642874	0.69026706	0.14421449	-0.32321923
0.08969	32.86701	0.00040183	7.31e-05	4.62e-06	7.042e-05	0.0	0.00025199	7.245e-05	8.8e-07	692.80921141	698.61712005	709.66797661	0.68732815	0.14388696	-0.32320477
0.08979	32.88023	0.00040137	7.316e-05	4.63e-06	7.047e-05	-0.0	0.00025224	7.254e-05	8.8e-07	692.83953842	698.6329624	709.64957684	0.68438936	0.14355948	-0.3231903
0.08989	32.89337	0.00040092	7.321e-05	4.64e-06	7.052e-05	-0.0	0.00025248	7.263e-05	8.8e-07	692.86981139	698.64878862	709.63122936	0.68145718	0.14323332	-0.32317589
0.08999	32.90643	0.00040048	7.326e-05	4.65e-06	7.057e-05	-0.0	0.00025273	7.272e-05	8.8e-07	692.90003106	698.66459895	709.61293403	0.67853257	0.14290868	-0.32316154
0.09009	32.91941	0.00040003	7.331e-05	4.67e-06	7.062e-05	0.0	0.00025297	7.281e-05	8.8e-07	692.93019765	698.68039347	709.5946908	0.67560887	0.14258428	-0.32314719
0.09019	32.93231	0.00039959	7.336e-05	4.68e-06	7.067e-05	0.0	0.00025321	7.29e-05	8.8e-07	692.96031172	698.69617236	709.57649956	0.67269436	0.14226187	-0.32313293
0.09029	32.94512	0.00039915	7.341e-05	4.69e-06	7.072e-05	-0.0	0.00025345	7.298e-05	8.8e-07	692.99037394	698.71193587	709.55836019	0.66977968	0.14193943	-0.32311867
0.09039	32.95786	0.00039872	7.346e-05	4.7e-06	7.077e-05	-0.0	0.00025369	7.307e-05	8.8e-07	693.02038446	698.72768404	709.54027266	0.66687142	0.14161852	-0.32310446
0.09049	32.97052	0.00039829	7.351e-05	4.71e-06	7.082e-05	-0.0	0.00025393	7.316e-05	8.8e-07	693.05034405	698.74341716	709.52223683	0.66396964	0.14129916	-0.32309032
0.09059	32.98309	0.00039786	7.356e-05	4.72e-06	7.086e-05	0.0	0.00025416	7.324e-05	8.8e-07	693.08025306	698.75913535	709.50425263	0.66106841	0.14097999	-0.32307618
0.09069	32.99559	0.00039743	7.361e-05	4.73e-06	7.091e-05	0.0	0.0002544	7.333e-05	8.8e-07	693.11011188	698.77483876	709.48632	0.65817197	0.14066207	-0.32306209
0.09079	33.008	0.00039701	7.365e-05	4.74e-06	7.096e-05	-0.0	0.00025463	7.341e-05	8.8e-07	693.1399213	698.79052769	709.46843881	0.65528228	0.14034595	-0.32304807
0.09089	33.02033	0.00039659	7.37e-05	4.76e-06	7.101e-05	-0.0	0.00025486	7.35e-05	8.8e-07	693.16968181	698.80620233	709.45060897	0.6524002	0.14003228	-0.32303413
0.09099	33.03257	0.00039617	7.375e-05	4.77e-06	7.105e-05	-0.0	0.00025509	7.358e-05	8.8e-07	693.19939418	698.821863	709.43283037	0.649514	0.13971734	-0.32302015
0.09109	33.04474	0.00039575	7.38e-05	4.78e-06	7.11e-05	-0.0	0.00025532	7.367e-05	8.8e-07	693.22905794	698.8375095	709.41510308	0.6466278	0.13940239	-0.32300617
0.09119	33.05682	0.00039534	7.384e-05	4.79e-06	7.115e-05	-0.0	0.00025554	7.375e-05	8.8e-07	693.25867366	698.85314206	709.39742702	0.64375079	0.13909032	-0.32299229
0.09129	33.06881	0.00039493	7.389e-05	4.8e-06	7.119e-05	-0.0	0.00025577	7.383e-05	8.8e-07	693.2882422	698.86876104	709.37980204	0.64087686	0.13877935	-0.32297845
0.09139	33.08072	0.00039453	7.393e-05	4.81e-06	7.124e-05	0.0	0.00025599	7.391e-05	8.8e-07	693.3177642	698.8843667	709.36222806	0.63800733	0.13847012	-0.32296467
0.09149	33.09255	0.00039412	7.398e-05	4.82e-06	7.128e-05	0.0	0.00025621	7.399e-05	8.8e-07	693.34724002	698.89995921	709.34470503	0.63514261	0.13816301	-0.32295096
0.09159	33.10429	0.00039372	7.403e-05	4.83e-06	7.133e-05	0.0	0.00025643	7.407e-05	8.8e-07	693.37667077	698.91553906	709.3272328	0.63227618	0.13785516	-0.32293723
0.09169	33.11595	0.00039332	7.407e-05	4.84e-06	7.137e-05	0.0	0.00025665	7.415e-05	8.8e-07	693.40605592	698.931106	709.30981146	0.62940974	0.13754731	-0.32292349
0.09179	33.12752	0.00039293	7.411e-05	4.85e-06	7.141e-05	0.0	0.00025686	7.423e-05	8.8e-07	693.43539585	698.94666023	709.29244094	0.62654899	0.13724205	-0.32290985
0.09189	33.139	0.00039254	7.416e-05	4.86e-06	7.146e-05	0.0	0.00025708	7.431e-05	8.8e-07	693.46469153	698.96220216	709.27512113	0.62369104	0.13693827	-0.32289625
0.09199	33.1504	0.00039215	7.42e-05	4.87e-06	7.15e-05	0.0	0.00025729	7.439e-05	8.8e-07	693.49394362	698.97773212	709.25785195	0.62083647	0.13663651	-0.32288271
0.09209	33.16171	0.00039177	7.425e-05	4.88e-06	7.154e-05	0.0	0.0002575	7.447e-05	8.8e-07	693.5231524	698.99325024	709.24063337	0.61798093	0.13633421	-0.32286916
0.09219	33.17294	0.00039138	7.429e-05	4.89e-06	7.159e-05	0.0	0.00025771	7.455e-05	8.8e-07	693.55231864	699.0087569	709.22346533	0.61512929	0.13603513	-0.32285571
0.09229	33.18407	0.000391	7.433e-05	4.9e-06	7.163e-05	0.0	0.00025792	7.462e-05	8.8e-07	693.58144241	699.02425215	709.20634782	0.612279	0.13573696	-0.32284228
0.09239	33.19512	0.00039063	7.437e-05	4.91e-06	7.167e-05	0.0	0.00025812	7.47e-05	8.8e-07	693.61052453	699.03973639	709.18928074	0.60942838	0.13543854	-0.32282885
0.09249	33.20608	0.00039025	7.442e-05	4.92e-06	7.171e-05	-0.0	0.00025833	7.477e-05	8.8e-07	693.63956527	699.05520977	709.1722641	0.60657993	0.13514338	-0.32281551
0.09259	33.21695	0.00038988	7.446e-05	4.93e-06	7.175e-05	-0.0	0.00025853	7.485e-05	8.8e-07	693.66856518	699.07067258	709.15529785	0.60373081	0.13484721	-0.32280215
0.09269	33.22773	0.00038952	7.45e-05	4.94e-06	7.179e-05	-0.0	0.00025873	7.492e-05	8.8e-07	693.69752495	699.08612519	709.13838194	0.6008843	0.13455506	-0.3227889
0.09279	33.23843	0.00038915	7.454e-05	4.95e-06	7.183e-05	-0.0	0.00025893	7.5e-05	8.8e-07	693.7264447	699.10156769	709.12151636	0.59803786	0.13426369	-0.32277567
0.09289	33.24903	0.00038879	7.458e-05	4.96e-06	7.187e-05	-0.0	0.00025913	7.507e-05	8.8e-07	693.7553253	699.11700053	709.10470105	0.59519131	0.13397209	-0.32276243
0.09299	33.25954	0.00038844	7.462e-05	4.97e-06	7.191e-05	-0.0	0.00025933	7.514e-05	8.8e-07	693.78416696	699.13242386	709.08793602	0.59234412	0.13368401	-0.32274929
0.09309	33.26995	0.00038808	7.466e-05	4.98e-06	7.195e-05	-0.0	0.00025952	7.521e-05	8.8e-07	693.81297031	699.14783805	709.07122124	0.58949712	0.13339488	-0.32273612
0.09319	33.28028	0.00038773	7.47e-05	4.99e-06	7.199e-05	0.0	0.00025971	7.529e-05	8.8e-07	693.84173598	699.16324347	709.05455668	0.58664925	0.13311008	-0.32272307
0.09329	33.29052	0.00038738	7.474e-05	5e-06	7.203e-05	0.0	0.0002599	7.536e-05	8.8e-07	693.87046422	699.17864029	709.03794234	0.5837987	0.13282768	-0.32271007
0.09339	33.30066	0.00038704	7.478e-05	5.01e-06	7.207e-05	0.0	0.00026009	7.543e-05	8.8e-07	693.89915649	699.19402945	709.02137821	0.58094801	0.13254546	-0.32269708
0.09349	33.3107	0.00038669	7.481e-05	5.02e-06	7.21e-05	0.0	0.00026028	7.55e-05	8.8e-07	693.92781252	699.20941076	709.00486427	0.57809703	0.13226366	-0.3226841
0.09359	33.32066	0.00038636	7.485e-05	5.03e-06	7.214e-05	0.0	0.00026047	7.556e-05	8.8e-07	693.95643243	699.2247843	708.98840054	0.57524575	0.13198228	-0.32267113
0.09369	33.33052	0.00038602	7.489e-05	5.04e-06	7.218e-05	0.0	0.00026065	7.563e-05	8.8e-07	693.98501654	699.2401503	708.97198701	0.5723868	0.13170633	-0.32265829
0.09379	33.34028	0.00038569	7.493e-05	5.05e-06	7.221e-05	0.0	0.00026083	7.57e-05	8.8e-07	694.01356656	699.25550997	708.95562373	0.56952933	0.13142958	-0.32264543
0.09389	33.34995	0.00038536	7.496e-05	5.06e-06	7.225e-05	-0.0	0.00026101	7.577e-05	8.8e-07	694.0420821	699.27086301	708.93931067	0.56667039	0.13115405	-0.3226326
0.09399	33.35952	0.00038503	7.5e-05	5.07e-06	7.229e-05	-0.0	0.00026119	7.583e-05	8.8e-07	694.0705635	699.28620966	708.92304784	0.56380996	0.13087974	-0.3226198
0.09409	33.369	0.00038471	7.503e-05	5.07e-06	7.232e-05	-0.0	0.00026137	7.59e-05	8.8e-07	694.09901116	699.30155021	708.90683524	0.56094653	0.13060729	-0.32260703
0.09419	33.37837	0.00038439	7.507e-05	5.08e-06	7.236e-05	-0.0	0.00026154	7.596e-05	8.8e-07	694.12742581	699.3168852	708.89067291	0.55807744	0.13033768	-0.32259434
0.09429	33.38765	0.00038408	7.51e-05	5.09e-06	7.239e-05	-0.0	0.00026172	7.603e-05	8.8e-07	694.15580809	699.33221516	708.8745609	0.55520353	0.13007027	-0.32258168
0.09439	33.39683	0.00038376	7.514e-05	5.1e-06	7.242e-05	-0.0	0.00026189	7.609e-05	8.8e-07	694.18415856	699.34754054	708.85849924	0.55232484	0.12980488	-0.32256907
0.09449	33.40592	0.00038346	7.517e-05	5.11e-06	7.246e-05	-0.0	0.00026206	7.616e-05	8.8e-07	694.21247769	699.36286176	708.84248797	0.54944108	0.12954147	-0.3225565
0.09459	33.4149	0.00038315	7.521e-05	5.12e-06	7.249e-05	0.0	0.00026222	7.622e-05	8.8e-07	694.240766	699.37817926	708.82652716	0.54655178	0.1292801	-0.32254396
0.09469	33.42378	0.00038285	7.524e-05	5.13e-06	7.252e-05	-0.0	0.00026239	7.628e-05	8.8e-07	694.26902396	699.39349348	708.81061686	0.5436564	0.12902082	-0.32253147
0.09479	33.43256	0.00038255	7.527e-05	5.13e-06	7.256e-05	-0.0	0.00026255	7.634e-05	8.8e-07	694.29725207	699.40880489	708.79475713	0.54075442	0.12876371	-0.32251902
0.09489	33.44123	0.00038225	7.531e-05	5.14e-06	7.259e-05	-0.0	0.00026271	7.64e-05	8.8e-07	694.32545082	699.42411397	708.77894805	0.53784504	0.12850885	-0.3225066
0.09499	33.44981	0.00038196	7.534e-05	5.15e-06	7.262e-05	-0.0	0.00026287	7.646e-05	8.8e-07	694.35362067	699.43942123	708.76318971	0.53492811	0.12825627	-0.32249423
0.09509	33.45828	0.00038167	7.537e-05	5.16e-06	7.265e-05	-0.0	0.00026303	7.652e-05	8.8e-07	694.38176213	699.45472715	708.74748219	0.53200247	0.12800609	-0.32248189
0.09519	33.46664	0.00038139	7.54e-05	5.17e-06	7.268e-05	-0.0	0.00026319	7.658e-05	8.8e-07	694.40987565	699.47003228	708.73182559	0.52906872	0.12775825	-0.3224696
0.09529	33.4749	0.00038111	7.543e-05	5.18e-06	7.271e-05	-0.0	0.00026334	7.664e-05	8.8e-07	694.43796171	699.4853372	708.71622003	0.52612179	0.12751335	-0.32245734
0.09539	33.48305	0.00038083	7.546e-05	5.18e-06	7.274e-05	-0.0	0.0002635	7.669e-05	8.8e-07	694.46602076	699.50064248	708.70066565	0.52316721	0.12727073	-0.32244513
0.09549	33.4911	0.00038056	7.549e-05	5.19e-06	7.277e-05	-0.0	0.00026365	7.675e-05	8.8e-07	694.49405329	699.51594866	708.68516253	0.52020366	0.12703055	-0.32243296
0.09559	33.49904	0.00038029	7.552e-05	5.2e-06	7.28e-05	-0.0	0.00026379	7.68e-05	8.8e-07	694.52205972	699.53125638	708.66971085	0.51722109	0.12679399	-0.32242082
0.09569	33.50686	0.00038002	7.555e-05	5.21e-06	7.283e-05	-0.0	0.00026394	7.686e-05	8.8e-07	694.55004047	699.54656632	708.65431076	0.51423131	0.12655966	-0.32240873
0.09579	33.51458	0.00037976	7.558e-05	5.21e-06	7.286e-05	-0.0	0.00026408	7.691e-05	8.8e-07	694.57799602	699.56187902	708.63896238	0.51123053	0.12632801	-0.32239668
0.09589	33.52219	0.0003795	7.561e-05	5.22e-06	7.289e-05	-0.0	0.00026423	7.697e-05	8.8e-07	694.60592674	699.57719524	708.62366593	0.50820516	0.12610064	-0.32238466
0.09599	33.52969	0.00037924	7.564e-05	5.23e-06	7.291e-05	-0.0	0.00026437	7.702e-05	8.8e-07	694.63383302	699.59251574	708.60842162	0.5051713	0.12587566	-0.32237269
0.09609	33.53707	0.00037899	7.567e-05	5.24e-06	7.294e-05	-0.0	0.00026451	7.707e-05	8.8e-07	694.66171529	699.60784111	708.59322958	0.50212374	0.12565367	-0.32236076
0.09619	33.54434	0.00037874	7.569e-05	5.24e-06	7.297e-05	-0.0	0.00026464	7.712e-05	8.8e-07	694.68957387	699.62317224	708.5780901	0.49904573	0.12543667	-0.32234888
0.09629	33.55149	0.0003785	7.572e-05	5.25e-06	7.299e-05	-0.0	0.00026478	7.717e-05	8.8e-07	694.71740906	699.63850998	708.56300345	0.49595728	0.12522228	-0.32233703
0.09639	33.55853	0.00037826	7.575e-05	5.26e-06	7.302e-05	-0.0	0.00026491	7.722e-05	8.8e-07	694.74522129	699.65385501	708.54796978	0.49285186	0.12501128	-0.32232522
0.09649	33.56544	0.00037802	7.577e-05	5.26e-06	7.305e-05	0.0	0.00026504	7.727e-05	8.8e-07	694.77301074	699.66920836	708.53298948	0.48970864	0.12480617	-0.32231346
0.09659	33.57224	0.00037779	7.58e-05	5.27e-06	7.307e-05	0.0	0.00026516	7.732e-05	8.8e-07	694.80077765	699.68457099	708.51806285	0.48655269	0.12460393	-0.32230174
0.09669	33.57892	0.00037756	7.582e-05	5.28e-06	7.31e-05	0.0	0.00026529	7.736e-05	8.8e-07	694.82852237	699.69994368	708.50319012	0.4833758	0.12440556	-0.32229006
0.09679	33.58548	0.00037734	7.585e-05	5.28e-06	7.312e-05	0.0	0.00026541	7.741e-05	8.8e-07	694.85624494	699.71532764	708.48837176	0.48015131	0.12421428	-0.32227842
0.09689	33.59191	0.00037712	7.587e-05	5.29e-06	7.314e-05	0.0	0.00026553	7.745e-05	8.8e-07	694.88394545	699.73072398	708.47360815	0.47691155	0.12402617	-0.32226683
0.09699	33.59822	0.0003769	7.589e-05	5.29e-06	7.317e-05	0.0	0.00026565	7.75e-05	8.8e-07	694.91162421	699.74613358	708.4588996	0.47364582	0.12384253	-0.32225528
0.09709	33.60441	0.00037669	7.592e-05	5.3e-06	7.319e-05	0.0	0.00026577	7.754e-05	8.8e-07	694.93928097	699.76155792	708.44424667	0.47031914	0.12366761	-0.32224378
0.09719	33.61046	0.00037648	7.594e-05	5.31e-06	7.321e-05	0.0	0.00026588	7.759e-05	8.8e-07	694.96691567	699.77699828	708.42964989	0.46697427	0.12349622	-0.32223231
0.09729	33.61639	0.00037628	7.596e-05	5.31e-06	7.323e-05	0.0	0.00026599	7.763e-05	8.8e-07	694.9945285	699.79245569	708.41510959	0.46359698	0.12333008	-0.32222089
0.09739	33.62218	0.00037608	7.598e-05	5.32e-06	7.325e-05	-0.0	0.0002661	7.767e-05	8.8e-07	695.0221188	699.80793197	708.40062657	0.46013999	0.12317494	-0.32220952
0.09749	33.62784	0.00037589	7.6e-05	5.32e-06	7.327e-05	-0.0	0.00026621	7.771e-05	8.8e-07	695.04968629	699.82342862	708.38620144	0.45666151	0.12302373	-0.3221982
0.09759	33.63336	0.0003757	7.603e-05	5.33e-06	7.33e-05	-0.0	0.00026631	7.775e-05	8.8e-07	695.07723094	699.83894687	708.37183467	0.45314202	0.12287881	-0.32218691
0.09769	33.63875	0.00037552	7.605e-05	5.33e-06	7.331e-05	-0.0	0.00026641	7.778e-05	8.8e-07	695.10475199	699.85448857	708.35752707	0.44954256	0.12274491	-0.32217568
0.09779	33.644	0.00037534	7.606e-05	5.34e-06	7.333e-05	-0.0	0.00026651	7.782e-05	8.8e-07	695.13224862	699.87005563	708.34327948	0.44588611	0.12261925	-0.32216449
0.09789	33.6491	0.00037516	7.608e-05	5.34e-06	7.335e-05	-0.0	0.00026661	7.786e-05	8.8e-07	695.15971958	699.88565024	708.3290929	0.44216178	0.12250314	-0.32215335
0.09799	33.65406	0.00037499	7.61e-05	5.35e-06	7.337e-05	-0.0	0.0002667	7.789e-05	8.8e-07	695.18716386	699.90127443	708.31496824	0.43835383	0.1223985	-0.32214226
0.09809	33.65887	0.00037483	7.612e-05	5.35e-06	7.339e-05	-0.0	0.00026679	7.793e-05	8.8e-07	695.21457968	699.91693075	708.30090672	0.43446944	0.12230444	-0.32213122
0.09819	33.66354	0.00037467	7.614e-05	5.36e-06	7.341e-05	-0.0	0.00026688	7.796e-05	8.8e-07	695.24196534	699.9326217	708.28690951	0.4304766	0.12222485	-0.32212023
0.09829	33.66804	0.00037451	7.615e-05	5.36e-06	7.342e-05	-0.0	0.00026696	7.799e-05	8.8e-07	695.2693185	699.94835016	708.27297802	0.42639747	0.12215704	-0.32210929
0.09839	33.67239	0.00037436	7.617e-05	5.37e-06	7.344e-05	-0.0	0.00026704	7.802e-05	8.8e-07	695.29663628	699.96411933	708.25911384	0.42217221	0.12210821	-0.3220984
0.09849	33.67658	0.00037422	7.619e-05	5.37e-06	7.345e-05	-0.0	0.00026712	7.805e-05	8.8e-07	695.32391572	699.97993245	708.24531859	0.41783408	0.12207435	-0.32208757
0.09859	33.6806	0.00037408	7.62e-05	5.38e-06	7.347e-05	-0.0	0.0002672	7.808e-05	8.8e-07	695.35115267	699.9957934	708.23159426	0.41334324	0.12206023	-0.32207679
0.09869	33.68446	0.00037395	7.622e-05	5.38e-06	7.348e-05	-0.0	0.00026727	7.811e-05	8.8e-07	695.37834201	700.01170653	708.21794317	0.40867152	0.12206919	-0.32206608
0.09879	33.68814	0.00037382	7.623e-05	5.38e-06	7.35e-05	-0.0	0.00026734	7.814e-05	8.8e-07	695.40547746	700.02767678	708.20436796	0.40378936	0.12210474	-0.32205542
0.09889	33.69164	0.0003737	7.624e-05	5.39e-06	7.351e-05	-0.0	0.00026741	7.816e-05	8.8e-07	695.43255127	700.04370976	708.19087172	0.39866578	0.12217051	-0.32204482
0.09899	33.69495	0.00037359	7.625e-05	5.39e-06	7.352e-05	-0.0	0.00026747	7.818e-05	8.8e-07	695.45955377	700.05981195	708.17745809	0.39325527	0.12227184	-0.32203429
0.09909	33.69807	0.00037348	7.627e-05	5.39e-06	7.353e-05	-0.0	0.00026753	7.821e-05	8.8e-07	695.48647317	700.07599074	708.1641313	0.38751901	0.12241322	-0.32202382
0.09919	33.70099	0.00037338	7.628e-05	5.4e-06	7.354e-05	-0.0	0.00026759	7.823e-05	8.8e-07	695.51329355	700.09225513	708.15089665	0.38134119	0.12260807	-0.32201343
0.09929	33.7037	0.00037328	7.629e-05	5.4e-06	7.355e-05	-0.0	0.00026764	7.825e-05	8.8e-07	695.53999384	700.10861615	708.13776079	0.37464105	0.12286563	-0.32200312
0.09939	33.70618	0.0003732	7.63e-05	5.4e-06	7.356e-05	-0.0	0.00026768	7.826e-05	8.8e-07	695.56654607	700.12508731	708.12473212	0.36724684	0.12320542	-0.32199289
0.09949	33.70843	0.00037312	7.63e-05	5.4e-06	7.357e-05	-0.0	0.00026773	7.828e-05	8.8e-07	695.59291141	700.14168586	708.11182165	0.35892604	0.12365357	-0.32198276
0.09959	33.71043	0.00037305	7.631e-05	5.41e-06	7.358e-05	-0.0	0.00026776	7.829e-05	8.8e-07	695.61903184	700.15843523	708.09904488	0.34927512	0.12425485	-0.32197273
0.09969	33.71215	0.00037299	7.632e-05	5.41e-06	7.358e-05	-0.0	0.0002678	7.831e-05	8.8e-07	695.64481759	700.17536844	708.08642452	0.33757397	0.12508782	-0.32196282
0.09979	33.71356	0.00037294	7.632e-05	5.41e-06	7.359e-05	-0.0	0.00026782	7.832e-05	8.8e-07	695.67011054	700.19253757	708.07399814	0.32225595	0.12631977	-0.32195307
0.09989	33.7146	0.00037291	7.633e-05	5.41e-06	7.359e-05	-0.0	0.00026784	7.832e-05	8.8e-07	695.69457499	700.21003959	708.06184036	0.29857896	0.1284403	-0.32194354
0.09999	33.71516	0.00037289	7.633e-05	5.41e-06	7.36e-05	-0.0	0.00026785	7.833e-05	8.8e-07	695.71690303	700.22817771	708.05021587	0.18563768	0.13834759	-0.32193442
0.10001	33.71516	0.00037289	7.633e-05	5.41e-06	7.36e-05	-0.0	0.00026785	7.833e-05	8.8e-07	695.71947631	700.23211896	708.04825288	720.44456897	28.92617013	34.44740936
