# Supplementary material for: Dataset for the simulated biomass pyrolysis in rotary kilns with varying particle residence time distributions
Source: Data Brief. 2021 Nov 23;39:107603. doi: 10.1016/j.dib.2021.107603 (PMC8633881; doi:10.1016/j.dib.2021.107603)
Supplement: Supplementary Data S1 — Supplementary Raw Research Data. This is open data under the CC BY license http://creativecommons.org/licenses/by/4.0/ [file mmc1.zip › supplementary/0/logFiles/log_Pe70]

l,m	Tau,s	F_w,kg/s	F_is,kg/s	F_c,kg/s	F_rt,kg/s	F_w_wet,kg/s	F_it,kg/s	F_g,kg/s	F_H2O_g,kg/s	T_b,K	T_g,K	T_w,K	q_bed,kW/m	q_gas,kW/m	q_loss,kW/m
1e-05	0.00276	0.0	0.0	0.0	0.0	0.00087518	0.0	0.0	0.0	298.35682983	299.27003698	833.09200829	32.58287187	3.3187046	-0.42011971
0.0001	0.05239	0.0	0.0	0.0	0.0	0.00087518	0.0	0.0	0.0	300.21315174	309.31196194	832.57125629	32.4542585	3.30057751	-0.4197108
0.0002	0.10749	0.0	0.0	0.0	0.0	0.00087518	0.0	0.0	0.0	302.26491961	320.38630262	831.99512496	32.31205024	3.27926352	-0.41925841
0.0003	0.16257	0.0	0.0	0.0	0.0	0.00087518	0.0	0.0	0.0	304.30538843	331.36927305	831.42161418	32.17057054	3.25671462	-0.41880808
0.0004	0.2176	0.0	0.0	0.0	0.0	0.00087518	0.0	0.0	0.0	306.33464217	342.25707283	830.85073248	32.02981786	3.23286379	-0.41835982
0.0005	0.2726	0.0	0.0	0.0	0.0	0.00087518	0.0	0.0	0.0	308.35276421	353.04582666	830.28248888	31.88979015	3.20770193	-0.41791362
0.0006	0.32757	0.0	0.0	0.0	0.0	0.00087518	0.0	0.0	0.0	310.35983694	363.73155046	829.71689309	31.75048318	3.18117649	-0.41746952
0.0007	0.38249	0.0	0.0	0.0	0.0	0.00087518	0.0	0.0	0.0	312.35594169	374.31017001	829.15395543	31.61189885	3.15330841	-0.4170275
0.0008	0.43739	0.0	0.0	0.0	0.0	0.00087518	0.0	0.0	0.0	314.34116079	384.77770366	828.59368564	31.47403776	3.12410523	-0.41658755
0.0009	0.49224	0.0	0.0	0.0	0.0	0.00087518	0.0	0.0	0.0	316.31557347	395.12996785	828.03609497	31.33687987	3.09341315	-0.41614975
0.001	0.54706	0.0	0.0	0.0	0.0	0.00087518	0.0	0.0	0.0	318.27926034	405.36288031	827.48119395	31.20044507	3.06139244	-0.41571403
0.0011	0.60185	0.0	0.0	0.0	0.0	0.00087518	0.0	0.0	0.0	320.23230153	415.47236024	826.92899318	31.06471283	3.0279517	-0.41528044
0.0012	0.6566	0.0	0.0	0.0	0.0	0.00087518	0.0	0.0	0.0	322.17477369	425.45425423	826.37950429	30.9296889	2.99310715	-0.41484898
0.0013	0.71131	0.0	0.0	0.0	0.0	0.00087518	0.0	0.0	0.0	324.10675565	435.30444671	825.83273831	30.79536859	2.95684569	-0.41441964
0.0014	0.76599	0.0	0.0	0.0	0.0	0.00087518	0.0	0.0	0.0	326.02832395	445.01891906	825.28870622	30.66173486	2.91923739	-0.41399247
0.0015	0.82063	0.0	0.0	0.0	0.0	0.00087518	0.0	0.0	0.0	327.93955406	454.59370871	824.74741897	30.52879623	2.88021316	-0.41356745
0.0016	0.87523	0.0	0.0	0.0	0.0	0.00087518	0.0	0.0	0.0	329.84052139	464.02476624	824.2088879	30.39653997	2.83985428	-0.4131446
0.0017	0.9298	0.0	0.0	0.0	0.0	0.00087518	0.0	0.0	0.0	331.73129982	473.30850558	823.6731224	30.26495929	2.79819413	-0.41272392
0.0018	0.98433	0.0	0.0	0.0	0.0	0.00087518	0.0	0.0	0.0	333.61196272	482.44109252	823.14013318	30.13405216	2.75520423	-0.41230542
0.0019	1.03883	0.0	0.0	0.0	0.0	0.00087518	0.0	0.0	0.0	335.48258246	491.41894934	822.60992984	30.00380345	2.7110478	-0.41188911
0.002	1.09329	0.0	0.0	0.0	0.0	0.00087518	0.0	0.0	0.0	337.34323046	500.23887273	822.08252034	29.87421278	2.66566181	-0.41147499
0.0021	1.14771	0.0	0.0	0.0	0.0	0.00087518	0.0	0.0	0.0	339.19397736	508.89748221	821.55791364	29.74527192	2.61910555	-0.41106308
0.0022	1.2021	0.0	0.0	0.0	0.0	0.00087518	0.0	0.0	0.0	341.03489271	517.39186877	821.03611657	29.61696218	2.5715876	-0.41065337
0.0023	1.25646	0.0	0.0	0.0	0.0	0.00087518	0.0	0.0	0.0	342.86604514	525.71925328	820.51713547	29.48928729	2.52299232	-0.41024587
0.0024	1.31077	0.0	0.0	0.0	0.0	0.00087518	0.0	0.0	0.0	344.68750246	533.87694815	820.00097638	29.36222792	2.47353039	-0.40984059
0.0025	1.36505	0.0	0.0	0.0	0.0	0.00087518	0.0	0.0	0.0	346.49933099	541.86292102	819.48764223	29.23578	2.42320242	-0.40943752
0.0026	1.4193	0.0	0.0	0.0	0.0	0.00087518	0.0	0.0	0.0	348.30159656	549.67494691	818.97713712	29.1099343	2.37207863	-0.40903667
0.0027	1.4735	0.0	0.0	0.0	0.0	0.00087518	0.0	0.0	0.0	350.09436395	557.31111202	818.46946373	28.98468261	2.32021589	-0.40863806
0.0028	1.52768	0.0	0.0	0.0	0.0	0.00087518	0.0	0.0	0.0	351.87769698	564.76968926	817.96462403	28.8600169	2.26766831	-0.40824168
0.0029	1.58181	0.0	0.0	0.0	0.0	0.00087518	0.0	0.0	0.0	353.65165782	572.04981728	817.46261565	28.73589972	2.21490469	-0.40784748
0.003	1.63591	0.0	0.0	0.0	0.0	0.00087518	0.0	0.0	0.0	355.41630822	579.15036854	816.96343782	28.61235662	2.16150649	-0.40745553
0.0031	1.68998	0.0	0.0	0.0	0.0	0.00087518	0.0	0.0	0.0	357.17170892	586.07042411	816.46708894	28.48936581	2.10772186	-0.40706582
0.0032	1.744	0.0	0.0	0.0	0.0	0.00087518	0.0	0.0	0.0	358.91791965	592.80939491	815.97356584	28.36691797	2.05362383	-0.40667834
0.0033	1.79799	0.0	0.0	0.0	0.0	0.00087518	0.0	0.0	0.0	360.65499894	599.36723081	815.48286267	28.24498743	1.99955582	-0.40629302
0.0034	1.85195	0.0	0.0	0.0	0.0	0.00087518	0.0	0.0	0.0	362.38300432	605.74421539	814.99497202	28.12358215	1.94530527	-0.40590994
0.0035	1.90587	0.0	0.0	0.0	0.0	0.00087518	0.0	0.0	0.0	364.10199251	611.94056854	814.50988709	28.0026853	1.89107014	-0.40552908
0.0036	1.95975	0.0	0.0	0.0	0.0	0.00087518	0.0	0.0	0.0	365.81201912	617.95696043	814.02759889	27.88228623	1.83694598	-0.40515042
0.0037	2.0136	1e-08	0.0	0.0	0.0	0.00087518	0.0	0.0	0.0	367.51313894	623.79431778	813.54809718	27.76238109	1.78298862	-0.40477392
0.0038	2.06741	1e-08	0.0	0.0	0.0	0.00087517	0.0	0.0	0.0	369.20540628	629.45373336	813.07137074	27.64295267	1.72933538	-0.40439961
0.0039	2.12118	1e-08	0.0	0.0	0.0	0.00087517	0.0	0.0	0.0	370.88887379	634.93676622	812.59740643	27.52399308	1.67606855	-0.40402748
0.004	2.17492	1e-08	0.0	0.0	0.0	0.00087517	0.0	0.0	0.0	372.56359347	640.2451976	812.12618994	27.40549217	1.62328507	-0.4036575
0.0041	2.22862	1e-08	0.0	0.0	0.0	0.00087517	0.0	0.0	0.0	374.22961639	645.38109882	811.65770559	27.28745221	1.57093245	-0.40328966
0.0042	2.28228	1e-08	0.0	0.0	0.0	0.00087517	0.0	0.0	0.0	375.88699397	650.3460609	811.19194001	27.16985718	1.51918106	-0.40292396
0.0043	2.33591	1e-08	0.0	0.0	0.0	0.00087517	0.0	0.0	0.0	377.53577545	655.14274473	810.72887465	27.0526971	1.46812899	-0.40256038
0.0044	2.3895	1e-08	0.0	0.0	0.0	0.00087517	0.0	0.0	0.0	379.17600976	659.77376593	810.26849116	26.93596567	1.41783106	-0.40219891
0.0045	2.44306	2e-08	0.0	0.0	0.0	0.00087516	0.0	0.0	0.0	380.80774504	664.24195238	809.81077015	26.81965499	1.36836217	-0.40183951
0.0046	2.49658	2e-08	0.0	0.0	0.0	0.00087516	0.0	0.0	0.0	382.43102941	668.54985854	809.35569363	26.70378269	1.31947479	-0.40148221
0.0047	2.55006	2e-08	0.0	0.0	0.0	0.00087516	0.0	0.0	0.0	384.04590999	672.70042402	808.90324167	26.58831333	1.27159588	-0.40112696
0.0048	2.60351	2e-08	0.0	0.0	0.0	0.00087516	0.0	0.0	0.0	385.65243305	676.69690452	808.45339273	26.47325206	1.22463868	-0.40077375
0.0049	2.65692	3e-08	0.0	0.0	0.0	0.00087515	0.0	0.0	0.0	387.25064447	680.54255202	808.00612529	26.35859396	1.17864506	-0.40042256
0.005	2.7103	3e-08	0.0	0.0	0.0	0.00087515	0.0	0.0	0.0	388.84058964	684.24064698	807.56141772	26.2443401	1.13356435	-0.4000734
0.0051	2.76363	3e-08	0.0	0.0	0.0	0.00087515	0.0	0.0	0.0	390.42231352	687.7944792	807.11924838	26.13048078	1.08952001	-0.39972622
0.0052	2.81693	4e-08	0.0	0.0	0.0	0.00087514	0.0	0.0	0.0	391.99586046	691.20755744	806.67959437	26.01701484	1.04650158	-0.39938101
0.0053	2.8702	4e-08	0.0	0.0	0.0	0.00087514	0.0	0.0	0.0	393.56127444	694.48337324	806.24243291	25.90393957	1.00452608	-0.39903775
0.0054	2.92343	5e-08	0.0	0.0	0.0	0.00087513	0.0	0.0	0.0	395.11859897	697.62547371	805.80774091	25.79124738	0.96365464	-0.39869644
0.0055	2.97662	5e-08	0.0	0.0	0.0	0.00087513	0.0	0.0	0.0	396.66787683	700.63760889	805.37549443	25.67894118	0.92385148	-0.39835705
0.0056	3.02978	6e-08	0.0	0.0	0.0	0.00087512	0.0	0.0	0.0	398.20915086	703.5233215	804.94567027	25.56701742	0.88513963	-0.39801957
0.0057	3.08289	7e-08	0.0	0.0	0.0	0.00087511	0.0	0.0	0.0	399.74246343	706.28624099	804.51824488	25.45547453	0.84752314	-0.39768396
0.0058	3.13598	7e-08	0.0	0.0	0.0	0.00087511	0.0	0.0	0.0	401.26785654	708.92999057	804.09319467	25.34431135	0.81100187	-0.39735022
0.0059	3.18902	8e-08	0.0	0.0	0.0	0.0008751	0.0	0.0	0.0	402.78537175	711.45823212	803.67049589	25.23352373	0.77559528	-0.39701833
0.006	3.24203	9e-08	0.0	0.0	0.0	0.00087509	0.0	0.0	0.0	404.29505051	713.87454903	803.25012508	25.12311519	0.74126741	-0.39668827
0.0061	3.29501	1e-07	0.0	0.0	0.0	0.00087508	0.0	0.0	0.0	405.79693396	716.18249224	802.8320589	25.01308401	0.70801761	-0.39636001
0.0062	3.34794	1.2e-07	0.0	0.0	0.0	0.00087507	0.0	0.0	0.0	407.29106302	718.38556643	802.41627419	24.90343035	0.67583082	-0.39603353
0.0063	3.40084	1.3e-07	0.0	0.0	0.0	0.00087505	0.0	0.0	0.0	408.77747807	720.4873537	802.00274746	24.79414513	0.64478152	-0.39570885
0.0064	3.45371	1.4e-07	0.0	0.0	0.0	0.00087504	0.0	0.0	0.0	410.25621933	722.49136718	801.5914555	24.68523948	0.61474647	-0.39538591
0.0065	3.50653	1.6e-07	0.0	0.0	0.0	0.00087502	0.0	0.0	0.0	411.72732706	724.400937	801.18237589	24.57671007	0.5857433	-0.39506471
0.0066	3.55933	1.7e-07	0.0	0.0	0.0	0.00087501	0.0	0.0	0.0	413.19084119	726.21937795	800.77548628	24.46855764	0.55774942	-0.39474522
0.0067	3.61208	1.9e-07	0.0	0.0	0.0	0.00087499	0.0	0.0	0.0	414.6468014	727.94997675	800.37076446	24.3607769	0.53080297	-0.39442744
0.0068	3.6648	2.1e-07	0.0	0.0	0.0	0.00087497	0.0	0.0	0.0	416.0952469	729.59605633	799.96818803	24.25337524	0.50481334	-0.39411134
0.0069	3.71748	2.4e-07	0.0	0.0	0.0	0.00087494	0.0	0.0	0.0	417.53621718	731.16066852	799.56773583	24.14635147	0.4797766	-0.39379691
0.007	3.77012	2.6e-07	0.0	0.0	0.0	0.00087492	0.0	0.0	0.0	418.9697514	732.64684511	799.16938679	24.03970677	0.45566441	-0.39348412
0.0071	3.82273	2.9e-07	0.0	0.0	0.0	0.00087489	0.0	0.0	0.0	420.39588858	734.05752884	798.77312023	23.93343589	0.43251765	-0.39317298
0.0072	3.8753	3.1e-07	0.0	0.0	0.0	0.00087487	0.0	0.0	0.0	421.81466702	735.39586235	798.37891457	23.82754593	0.41024386	-0.39286345
0.0073	3.92783	3.5e-07	0.0	0.0	0.0	0.00087483	0.0	0.0	0.0	423.22612553	736.66455529	797.98675022	23.72203608	0.38883562	-0.39255553
0.0074	3.98033	3.8e-07	0.0	0.0	0.0	0.0008748	0.0	0.0	0.0	424.63030255	737.86634393	797.59660747	23.61690747	0.36826441	-0.39224919
0.0075	4.03279	4.2e-07	0.0	0.0	0.0	0.00087476	0.0	0.0	0.0	426.02723638	739.00386882	797.20846706	23.51216137	0.34850013	-0.39194442
0.0076	4.08522	4.6e-07	0.0	0.0	0.0	0.00087472	0.0	0.0	0.0	427.41696489	740.07982877	796.82230942	23.4077908	0.32960566	-0.39164121
0.0077	4.1376	5e-07	0.0	0.0	0.0	0.00087468	0.0	0.0	0.0	428.79952601	741.09673349	796.43811591	23.30380667	0.31144171	-0.39133954
0.0078	4.18995	5.4e-07	0.0	0.0	0.0	0.00087464	0.0	0.0	0.0	430.17495755	742.05697446	796.05586844	23.20020649	0.29402046	-0.3910394
0.0079	4.24227	5.9e-07	0.0	0.0	0.0	0.00087459	0.0	0.0	0.0	431.54329714	742.96288238	795.67554919	23.09699134	0.27731338	-0.39074077
0.008	4.29455	6.5e-07	0.0	0.0	0.0	0.00087453	0.0	0.0	0.0	432.90458213	743.81677198	795.29714042	22.99415653	0.26135805	-0.39044364
0.0081	4.34679	7.1e-07	0.0	0.0	0.0	0.00087447	0.0	0.0	0.0	434.25884964	744.62091278	794.92062461	22.8917093	0.24605528	-0.390148
0.0082	4.39899	7.7e-07	0.0	0.0	0.0	0.00087441	0.0	0.0	0.0	435.60613687	745.37737636	794.54598519	22.78964822	0.23140515	-0.38985383
0.0083	4.45116	8.4e-07	0.0	0.0	0.0	0.00087434	0.0	0.0	0.0	436.94648073	746.08820277	794.17320572	22.68797406	0.21738241	-0.38956113
0.0084	4.50329	9.1e-07	0.0	0.0	0.0	0.00087427	0.0	0.0	0.0	438.27991801	746.75536543	793.8022701	22.58668526	0.20398935	-0.38926986
0.0085	4.55538	9.9e-07	0.0	0.0	0.0	0.00087419	0.0	0.0	0.0	439.60648517	747.38082911	793.43316226	22.48578474	0.19117496	-0.38898004
0.0086	4.60744	1.07e-06	0.0	0.0	0.0	0.00087411	0.0	0.0	0.0	440.92621869	747.96639131	793.06586693	22.38527232	0.17892517	-0.38869163
0.0087	4.65946	1.16e-06	0.0	0.0	0.0	0.00087402	0.0	0.0	0.0	442.23915483	748.51380968	792.70036905	22.28514851	0.16721722	-0.38840464
0.0088	4.71144	1.26e-06	0.0	0.0	0.0	0.00087392	0.0	0.0	0.0	443.5453297	749.02476908	792.3366539	22.18541337	0.1560341	-0.38811905
0.0089	4.76339	1.36e-06	0.0	0.0	0.0	0.00087381	0.0	0.0	0.0	444.84477908	749.50095105	791.97470679	22.08606577	0.1453729	-0.38783485
0.009	4.8153	1.48e-06	0.0	0.0	0.0	0.0008737	0.0	0.0	0.0	446.13753875	749.9439028	791.61451366	21.98710831	0.13518547	-0.38755202
0.0091	4.86717	1.6e-06	0.0	0.0	0.0	0.00087358	0.0	0.0	0.0	447.42364426	750.35512398	791.25606073	21.88854038	0.12546258	-0.38727056
0.0092	4.919	1.72e-06	0.0	0.0	0.0	0.00087346	0.0	0.0	0.0	448.70313099	750.73605447	790.89933446	21.79036218	0.11618478	-0.38699045
0.0093	4.9708	1.86e-06	0.0	0.0	0.0	0.00087332	0.0	0.0	0.0	449.97603408	751.08808985	790.54432156	21.69257296	0.10734602	-0.38671169
0.0094	5.02256	2e-06	0.0	0.0	0.0	0.00087317	0.0	0.0	0.0	451.24238855	751.41256229	790.19100904	21.59517389	0.09891331	-0.38643427
0.0095	5.07429	2.16e-06	0.0	0.0	0.0	0.00087302	0.0	0.0	0.0	452.50222922	751.71073757	789.83938425	21.49816461	0.09087461	-0.38615817
0.0096	5.12598	2.32e-06	0.0	0.0	0.0	0.00087285	0.0	0.0	0.0	453.75559071	751.9838324	789.48943479	21.40154511	0.08321303	-0.38588338
0.0097	5.17763	2.5e-06	0.0	0.0	0.0	0.00087268	0.0	0.0	0.0	455.00250747	752.23301719	789.14114848	21.30531477	0.07592041	-0.3856099
0.0098	5.22924	2.69e-06	0.0	0.0	0.0	0.00087249	0.0	0.0	0.0	456.24301372	752.45942177	788.79451332	21.20947403	0.06897265	-0.38533772
0.0099	5.28082	2.89e-06	0.0	0.0	0.0	0.00087229	0.0	0.0	0.0	457.47714352	752.66411048	788.4495177	21.1140225	0.06235799	-0.38506683
0.01	5.33236	3.1e-06	0.0	0.0	0.0	0.00087208	0.0	0.0	0.0	458.70493075	752.84810835	788.10615016	21.01895991	0.05606228	-0.38479721
0.0101	5.38386	3.32e-06	0.0	0.0	0.0	0.00087185	0.0	0.0	0.0	459.92640904	753.01239566	787.76439948	20.92428627	0.05007186	-0.38452886
0.0102	5.43533	3.56e-06	0.0	0.0	0.0	0.00087161	0.0	0.0	0.0	461.1416119	753.15790423	787.42425466	20.83000087	0.04437378	-0.38426177
0.0103	5.48676	3.82e-06	0.0	0.0	0.0	0.00087136	0.0	0.0	0.0	462.35057258	753.28553325	787.08570491	20.73610343	0.03895554	-0.38399593
0.0104	5.53815	4.09e-06	0.0	0.0	0.0	0.00087109	0.0	0.0	0.0	463.55332414	753.39614011	786.74873966	20.64259348	0.03380518	-0.38373134
0.0105	5.5895	4.37e-06	0.0	0.0	0.0	0.0008708	0.0	0.0	0.0	464.74989944	753.49054511	786.41334849	20.54947052	0.02891133	-0.38346799
0.0106	5.64082	4.67e-06	0.0	0.0	0.0	0.0008705	0.0	0.0	0.0	465.94033113	753.56953336	786.07952121	20.45673398	0.02426315	-0.38320586
0.0107	5.6921	4.99e-06	0.0	0.0	0.0	0.00087018	0.0	0.0	0.0	467.12465165	753.63385658	785.74724779	20.36438325	0.01985035	-0.38294496
0.0108	5.74335	5.33e-06	0.0	0.0	0.0	0.00086984	0.0	0.0	1e-08	468.30289324	753.68423497	785.41651837	20.27241767	0.01566319	-0.38268527
0.0109	5.79455	5.69e-06	0.0	0.0	0.0	0.00086948	0.0	0.0	1e-08	469.47508803	753.72131735	785.08732338	20.18084014	0.01167276	-0.38242676
0.011	5.84572	6.07e-06	0.0	0.0	0.0	0.00086911	0.0	0.0	1e-08	470.64126789	753.74573794	784.75965335	20.08964467	0.00789876	-0.38216946
0.0111	5.89686	6.47e-06	0.0	0.0	0.0	0.00086871	0.0	0.0	1e-08	471.80146439	753.75814695	784.43349886	19.99883258	0.00432157	-0.38191336
0.0112	5.94795	6.89e-06	0.0	0.0	0.0	0.00086829	0.0	0.0	1e-08	472.95570891	753.75914286	784.10885068	19.90840303	0.00093331	-0.38165844
0.0113	5.99901	7.33e-06	0.0	0.0	0.0	0.00086784	0.0	0.0	1e-08	474.10403266	753.74930022	783.78569974	19.81835518	-0.00227339	-0.3814047
0.0114	6.05003	7.8e-06	0.0	0.0	0.0	0.00086737	0.0	0.0	1e-08	475.2464666	753.7291714	783.46403709	19.72868811	-0.00530532	-0.38115213
0.0115	6.10101	8.29e-06	0.0	0.0	0.0	0.00086688	0.0	0.0	1e-08	476.38304149	753.69928841	783.1438539	19.63940085	-0.00816879	-0.38090072
0.0116	6.15196	8.81e-06	0.0	0.0	0.0	0.00086636	0.0	0.0	1e-08	477.51378786	753.66016465	782.82514144	19.55049535	-0.01089102	-0.38065046
0.0117	6.20287	9.36e-06	0.0	0.0	0.0	0.00086581	0.0	0.0	1e-08	478.6387363	753.61217156	782.50789155	19.46196807	-0.01345926	-0.38040136
0.0118	6.25374	9.93e-06	0.0	0.0	0.0	0.00086524	0.0	0.0	1e-08	479.75791685	753.55581043	782.19209565	19.37381854	-0.0158828	-0.38015339
0.0119	6.30458	1.054e-05	0.0	0.0	0.0	0.00086463	0.0	0.0	1e-08	480.87135945	753.49150843	781.87774545	19.28604615	-0.01816983	-0.37990656
0.012	6.35537	1.117e-05	0.0	0.0	0.0	0.000864	0.0	0.0	1e-08	481.97909385	753.41967192	781.56483279	19.19865001	-0.02032633	-0.37966086
0.0121	6.40613	1.184e-05	0.0	0.0	0.0	0.00086333	0.0	0.0	1e-08	483.08114958	753.34068755	781.25334961	19.11162955	-0.02236267	-0.37941628
0.0122	6.45686	1.254e-05	0.0	0.0	0.0	0.00086263	0.0	0.0	1e-08	484.17755601	753.25490817	780.94328805	19.02498348	-0.02427931	-0.37917282
0.0123	6.50754	1.327e-05	0.0	0.0	0.0	0.0008619	0.0	0.0	1e-08	485.26834225	753.16268861	780.63464024	18.93871101	-0.02608324	-0.37893047
0.0124	6.55819	1.404e-05	0.0	0.0	0.0	0.00086113	0.0	0.0	1e-08	486.35353721	753.06435961	780.32739844	18.85281117	-0.02777948	-0.37868921
0.0125	6.6088	1.485e-05	0.0	0.0	0.0	0.00086032	0.0	0.0	1e-08	487.43316961	752.96023588	780.021555	18.76728299	-0.02937274	-0.37844906
0.0126	6.65938	1.569e-05	0.0	0.0	0.0	0.00085948	0.0	0.0	2e-08	488.50726796	752.85061783	779.71710239	18.68212507	-0.03086752	-0.37821
0.0127	6.70991	1.657e-05	0.0	0.0	0.0	0.00085859	0.0	0.0	2e-08	489.57586056	752.73579879	779.41403313	18.59733683	-0.03226782	-0.37797202
0.0128	6.76041	1.75e-05	0.0	0.0	0.0	0.00085767	0.0	0.0	2e-08	490.6389755	752.6160501	779.11233983	18.51291703	-0.03357749	-0.37773512
0.0129	6.81088	1.846e-05	0.0	0.0	0.0	0.0008567	0.0	0.0	2e-08	491.69664068	752.49163479	778.8120152	18.4288646	-0.03480002	-0.3774993
0.013	6.8613	1.947e-05	0.0	0.0	0.0	0.00085569	0.0	0.0	2e-08	492.74888378	752.36280522	778.51305198	18.34517841	-0.03593859	-0.37726455
0.0131	6.91169	2.053e-05	0.0	0.0	0.0	0.00085463	0.0	0.0	2e-08	493.79573228	752.22980017	778.21544302	18.26185801	-0.0370036	-0.37703086
0.0132	6.96204	2.163e-05	0.0	0.0	0.0	0.00085353	0.0	0.0	2e-08	494.83721355	752.09282946	777.91918133	18.17890151	-0.03798965	-0.37679822
0.0133	7.01235	2.278e-05	0.0	0.0	0.0	0.00085238	0.0	0.0	2e-08	495.87335465	751.95212204	777.62425984	18.09630803	-0.03890241	-0.37656665
0.0134	7.06262	2.398e-05	0.0	0.0	0.0	0.00085117	0.0	0.0	2e-08	496.90418247	751.80788776	777.33067161	18.01407641	-0.03974443	-0.37633611
0.0135	7.11286	2.523e-05	0.0	0.0	0.0	0.00084992	0.0	0.0	3e-08	497.92972371	751.66032887	777.03840972	17.93220548	-0.04051806	-0.37610663
0.0136	7.16306	2.654e-05	0.0	0.0	0.0	0.00084862	0.0	0.0	3e-08	498.9500049	751.50963169	776.74746739	17.85069538	-0.04123714	-0.37587817
0.0137	7.21322	2.79e-05	0.0	0.0	0.0	0.00084726	0.0	0.0	3e-08	499.96505248	751.35594741	776.45783798	17.76954345	-0.04189069	-0.37565075
0.0138	7.26335	2.931e-05	0.0	0.0	0.0	0.00084584	0.0	0.0	3e-08	500.97489254	751.19946385	776.16951472	17.68874906	-0.04248568	-0.37542435
0.0139	7.31344	3.078e-05	0.0	0.0	0.0	0.00084437	0.0	0.0	3e-08	501.97955104	751.04034448	775.882491	17.60831107	-0.04302435	-0.37519897
0.014	7.36349	3.232e-05	0.0	0.0	0.0	0.00084283	0.0	0.0	3e-08	502.97905378	750.87874601	775.59676022	17.52822832	-0.04350873	-0.37497461
0.0141	7.4135	3.391e-05	0.0	0.0	0.0	0.00084124	0.0	0.0	3e-08	503.97342639	750.71481194	775.31231589	17.44850046	-0.04394831	-0.37475126
0.0142	7.46348	3.556e-05	0.0	0.0	0.0	0.00083958	0.0	0.0	4e-08	504.96269438	750.54866593	775.02915161	17.3691254	-0.04433634	-0.37452891
0.0143	7.51341	3.728e-05	0.0	0.0	0.0	0.00083786	0.0	0.0	4e-08	505.94688299	750.38044933	774.74726095	17.29010233	-0.04467792	-0.37430757
0.0144	7.56331	3.907e-05	0.0	0.0	0.0	0.00083607	0.0	0.0	4e-08	506.92601733	750.21028751	774.46663754	17.21143012	-0.04497495	-0.37408722
0.0145	7.61318	4.092e-05	0.0	0.0	0.0	0.00083422	0.0	0.0	4e-08	507.90012234	750.03830001	774.18727509	17.13310762	-0.04522921	-0.37386786
0.0146	7.663	4.285e-05	0.0	0.0	0.0	0.00083229	0.0	0.0	4e-08	508.86922283	749.8645989	773.90916734	17.05513377	-0.04544477	-0.37364948
0.0147	7.71279	4.484e-05	0.0	0.0	0.0	0.00083029	0.0	0.0	4e-08	509.83334348	749.68928879	773.63230812	16.97750731	-0.04562043	-0.37343209
0.0148	7.76254	4.691e-05	0.0	0.0	0.0	0.00082822	0.0	0.0	5e-08	510.79250874	749.51247416	773.35669124	16.90022712	-0.04575875	-0.37321567
0.0149	7.81225	4.905e-05	0.0	0.0	0.0	0.00082608	0.0	0.0	5e-08	511.74674294	749.3342528	773.08231058	16.82329205	-0.04586116	-0.37300022
0.015	7.86192	5.127e-05	0.0	0.0	0.0	0.00082386	0.0	0.0	5e-08	512.69607026	749.15471822	772.80916008	16.74670093	-0.045929	-0.37278573
0.0151	7.91156	5.356e-05	0.0	0.0	0.0	0.00082156	0.0	0.0	5e-08	513.64051477	748.97395809	772.53723369	16.67045259	-0.04596568	-0.37257221
0.0152	7.96116	5.594e-05	0.0	0.0	0.0	0.00081918	0.0	0.0	6e-08	514.58010042	748.79205528	772.26652545	16.59454587	-0.04596979	-0.37235964
0.0153	8.01072	5.84e-05	0.0	0.0	0.0	0.00081672	0.0	0.0	6e-08	515.51485096	748.60909258	771.99702939	16.51897957	-0.04594339	-0.37214803
0.0154	8.06024	6.094e-05	0.0	0.0	0.0	0.00081418	0.0	0.0	6e-08	516.44479003	748.42514812	771.72873958	16.44375253	-0.04588749	-0.37193736
0.0155	8.10973	6.356e-05	0.0	0.0	0.0	0.00081155	0.0	0.0	6e-08	517.36994115	748.24029723	771.46165015	16.36886354	-0.04580305	-0.37172764
0.0156	8.15918	6.627e-05	0.0	0.0	0.0	0.00080884	0.0	0.0	7e-08	518.29032776	748.05460686	771.19575526	16.29431171	-0.04569535	-0.37151885
0.0157	8.20859	6.907e-05	0.0	0.0	0.0	0.00080604	0.0	0.0	7e-08	519.20597318	747.86814043	770.93104914	16.2200955	-0.04555991	-0.371311
0.0158	8.25796	7.196e-05	0.0	0.0	0.0	0.00080315	0.0	0.0	7e-08	520.11690057	747.6809663	770.667526	16.14621385	-0.04539955	-0.37110407
0.0159	8.3073	7.494e-05	0.0	0.0	0.0	0.00080017	0.0	0.0	8e-08	521.023133	747.49314691	770.4051801	16.07266558	-0.04521511	-0.37089807
0.016	8.35659	7.801e-05	0.0	0.0	0.0	0.00079709	0.0	0.0	8e-08	521.92469345	747.30474264	770.14400574	15.99944949	-0.04500732	-0.37069299
0.0161	8.40585	8.118e-05	0.0	0.0	0.0	0.00079392	0.0	0.0	8e-08	522.82160482	747.11580472	769.88399726	15.92656471	-0.04478149	-0.37048883
0.0162	8.45508	8.444e-05	0.0	0.0	0.0	0.00079066	0.0	0.0	8e-08	523.71388996	746.92638347	769.62514907	15.85400966	-0.04453271	-0.37028557
0.0163	8.50426	8.779e-05	0.0	0.0	0.0	0.0007873	0.0	0.0	9e-08	524.60157153	746.73653349	769.36745554	15.78178331	-0.04426384	-0.37008323
0.0164	8.55341	9.125e-05	0.0	0.0	0.0	0.00078384	0.0	0.0	9e-08	525.48467218	746.54630402	769.1109111	15.70988446	-0.04397559	-0.36988178
0.0165	8.60251	9.481e-05	0.0	0.0	0.0	0.00078028	0.0	0.0	9e-08	526.36321445	746.35574248	768.85551022	15.63831194	-0.04366866	-0.36968124
0.0166	8.65158	9.846e-05	0.0	0.0	0.0	0.00077662	0.0	0.0	1e-07	527.23722087	746.16489002	768.60124741	15.5670646	-0.0433462	-0.36948158
0.0167	8.70062	0.00010222	0.0	0.0	0.0	0.00077285	0.0	0.0	1e-07	528.10671388	745.97378794	768.34811721	15.4961412	-0.04300575	-0.36928282
0.0168	8.74961	0.00010608	0.0	0.0	0.0	0.00076899	0.0	0.0	1.1e-07	528.97171584	745.78247841	768.09611417	15.42554058	-0.04264912	-0.36908494
0.0169	8.79857	0.00011005	0.0	0.0	0.0	0.00076502	0.0	0.0	1.1e-07	529.83224906	745.59100035	767.84523288	15.35526154	-0.04227695	-0.36888794
0.017	8.84749	0.00011412	0.0	0.0	0.0	0.00076094	0.0	0.0	1.1e-07	530.68833581	745.39939118	767.59546796	15.2853029	-0.04188981	-0.36869182
0.0171	8.89637	0.0001183	0.0	0.0	0.0	0.00075676	0.0	0.0	1.2e-07	531.53999835	745.20768469	767.34681406	15.21566328	-0.04148927	-0.36849657
0.0172	8.94521	0.00012258	0.0	0.0	0.0	0.00075247	0.0	0.0	1.2e-07	532.38725886	745.01591469	767.09926586	15.14634171	-0.04107461	-0.36830219
0.0173	8.99401	0.00012697	0.0	0.0	0.0	0.00074808	0.0	0.0	1.3e-07	533.23013951	744.82411441	766.85281808	15.07733691	-0.04064683	-0.36810868
0.0174	9.04278	0.00013147	0.0	0.0	0.0	0.00074357	0.0	0.0	1.3e-07	534.06866243	744.63231525	766.60746543	15.00864768	-0.04020642	-0.36791602
0.0175	9.09151	0.00013608	0.0	0.0	0.0	0.00073896	0.0	0.0	1.4e-07	534.90284975	744.44054756	766.36320268	14.94027279	-0.03975383	-0.36772422
0.0176	9.1402	0.0001408	0.0	0.0	0.0	0.00073423	0.0	0.0	1.4e-07	535.73272356	744.24883745	766.12002464	14.87221086	-0.0392908	-0.36753327
0.0177	9.18885	0.00014563	0.0	0.0	0.0	0.0007294	0.0	0.0	1.5e-07	536.55830595	744.05721254	765.87792612	14.8044609	-0.0388161	-0.36734317
0.0178	9.23747	0.00015057	0.0	0.0	0.0	0.00072445	0.0	0.0	1.5e-07	537.37961901	743.86569975	765.63690196	14.73702161	-0.03833077	-0.36715391
0.0179	9.28605	0.00015562	1e-08	0.0	0.0	0.0007194	0.0	0.0	1.6e-07	538.19668483	743.67432446	765.39694703	14.66989175	-0.03783521	-0.36696549
0.018	9.33458	0.00016078	1e-08	0.0	0.0	0.00071423	0.0	0.0	1.6e-07	539.00952549	743.48311118	765.15805623	14.6030701	-0.03732978	-0.36677791
0.0181	9.38308	0.00016605	1e-08	0.0	0.0	0.00070895	0.0	0.0	1.7e-07	539.81816306	743.29208014	764.92022449	14.53655519	-0.03681588	-0.36659116
0.0182	9.43155	0.00017143	1e-08	0.0	0.0	0.00070356	0.0	0.0	1.7e-07	540.62261965	743.10125401	764.68344677	14.47034608	-0.0362925	-0.36640524
0.0183	9.47997	0.00017692	1e-08	0.0	0.0	0.00069807	0.0	0.0	1.8e-07	541.42291739	742.91065427	764.44771803	14.40444141	-0.03576049	-0.36622014
0.0184	9.52836	0.00018253	1e-08	0.0	0.0	0.00069246	0.0	0.0	1.8e-07	542.21907842	742.7203012	764.21303328	14.33883991	-0.03522015	-0.36603586
0.0185	9.57671	0.00018824	1e-08	0.0	0.0	0.00068674	1e-08	0.0	1.9e-07	543.01112492	742.53021433	763.97938755	14.27354032	-0.03467187	-0.36585239
0.0186	9.62502	0.00019406	1e-08	0.0	0.0	0.00068091	1e-08	0.0	1.9e-07	543.79907902	742.34040773	763.74677589	14.20854126	-0.03411697	-0.36566974
0.0187	9.67329	0.00019999	1e-08	0.0	0.0	0.00067497	1e-08	0.0	2e-07	544.58296296	742.15089974	763.5151934	14.14384162	-0.03355428	-0.3654879
0.0188	9.72152	0.00020603	1e-08	0.0	0.0	0.00066893	1e-08	0.0	2.1e-07	545.362799	741.96170655	763.28463517	14.07944006	-0.03298465	-0.36530686
0.0189	9.76972	0.00021217	1e-08	0.0	0.0	0.00066278	1e-08	0.0	2.1e-07	546.13860944	741.77284327	763.05509634	14.0153353	-0.03240833	-0.36512662
0.019	9.81787	0.00021842	1e-08	0.0	0.0	0.00065652	1e-08	0.0	2.2e-07	546.91041664	741.58432413	762.82657205	13.95152596	-0.03182606	-0.36494717
0.0191	9.86599	0.00022477	1e-08	0.0	0.0	0.00065016	1e-08	0.0	2.3e-07	547.67824283	741.39615785	762.5990575	13.8880108	-0.0312378	-0.36476852
0.0192	9.91407	0.00023123	1e-08	0.0	0.0	0.00064369	1e-08	0.0	2.3e-07	548.44211048	741.20835773	762.3725479	13.82478853	-0.0306437	-0.36459066
0.0193	9.96212	0.00023779	1e-08	0.0	0.0	0.00063713	1e-08	0.0	2.4e-07	549.20204205	741.02093419	762.14703848	13.76185782	-0.03004411	-0.36441359
0.0194	10.01012	0.00024444	2e-08	0.0	0.0	0.00063046	1e-08	0.0	2.4e-07	549.95806005	740.83389657	761.92252449	13.69921736	-0.02943927	-0.36423729
0.0195	10.05809	0.0002512	2e-08	0.0	0.0	0.00062369	1e-08	0.0	2.5e-07	550.71018705	740.64725315	761.69900123	13.63686567	-0.02882907	-0.36406178
0.0196	10.10601	0.00025805	2e-08	0.0	0.0	0.00061683	1e-08	0.0	2.6e-07	551.45844545	740.46101065	761.47646398	13.57480157	-0.02821406	-0.36388704
0.0197	10.1539	0.000265	2e-08	0.0	0.0	0.00060988	1e-08	0.0	2.7e-07	552.20285796	740.27517542	761.25490809	13.51302367	-0.02759428	-0.36371306
0.0198	10.20175	0.00027204	2e-08	0.0	0.0	0.00060283	1e-08	0.0	2.7e-07	552.94344727	740.08975252	761.03432891	13.45153062	-0.02696989	-0.36353986
0.0199	10.24957	0.00027917	2e-08	0.0	1e-08	0.00059569	2e-08	0.0	2.8e-07	553.68023612	739.90474596	760.81472183	13.39032104	-0.02634104	-0.36336742
0.02	10.29734	0.00028638	2e-08	0.0	1e-08	0.00058846	2e-08	0.0	2.9e-07	554.41324728	739.72015866	760.59608223	13.32939348	-0.02570752	-0.36319574
0.0201	10.34508	0.00029368	3e-08	0.0	1e-08	0.00058115	2e-08	0.0	2.9e-07	555.14250333	739.53599222	760.37840555	13.26874667	-0.02506978	-0.36302481
0.0202	10.39278	0.00030106	3e-08	0.0	1e-08	0.00057376	2e-08	0.0	3e-07	555.86802722	739.35224751	760.16168723	13.20837917	-0.02442777	-0.36285464
0.0203	10.44043	0.00030852	3e-08	0.0	1e-08	0.00056629	2e-08	0.0	3.1e-07	556.58984182	739.16892423	759.94592276	13.1482896	-0.02378154	-0.36268522
0.0204	10.48806	0.00031606	3e-08	0.0	1e-08	0.00055874	2e-08	0.0	3.2e-07	557.30797007	738.98602097	759.73110761	13.08847655	-0.02313112	-0.36251654
0.0205	10.53564	0.00032367	3e-08	0.0	1e-08	0.00055112	2e-08	0.0	3.2e-07	558.02243489	738.80353507	759.51723733	13.02893862	-0.02247664	-0.3623486
0.0206	10.58318	0.00033135	4e-08	0.0	1e-08	0.00054343	3e-08	1e-08	3.3e-07	558.733259	738.62146162	759.30430743	12.96967437	-0.02181797	-0.3621814
0.0207	10.63069	0.00033909	4e-08	0.0	1e-08	0.00053567	3e-08	1e-08	3.4e-07	559.44046552	738.43979615	759.0923135	12.91068239	-0.02115515	-0.36201494
0.0208	10.67815	0.0003469	4e-08	0.0	1e-08	0.00052785	3e-08	1e-08	3.5e-07	560.14407743	738.25853239	758.88125112	12.85196125	-0.02048814	-0.36184921
0.0209	10.72558	0.00035477	4e-08	0.0	1e-08	0.00051997	3e-08	1e-08	3.6e-07	560.84411777	738.0776629	758.67111589	12.79350949	-0.01981691	-0.36168421
0.021	10.77297	0.00036269	4e-08	0.0	1e-08	0.00051203	3e-08	1e-08	3.6e-07	561.54060952	737.89717885	758.46190345	12.73532577	-0.01914154	-0.36151993
0.0211	10.82032	0.00037067	5e-08	0.0	1e-08	0.00050404	4e-08	1e-08	3.7e-07	562.23357545	737.71706959	758.25360946	12.67740853	-0.01846178	-0.36135637
0.0212	10.86764	0.00037869	5e-08	0.0	1e-08	0.000496	4e-08	1e-08	3.8e-07	562.9230387	737.53732412	758.04622958	12.61975634	-0.01777761	-0.36119353
0.0213	10.91491	0.00038675	5e-08	0.0	1e-08	0.00048792	4e-08	1e-08	3.9e-07	563.60902224	737.35792975	757.83975952	12.56236775	-0.01708892	-0.3610314
0.0214	10.96215	0.00039486	6e-08	0.0	2e-08	0.0004798	5e-08	1e-08	4e-07	564.29154907	737.17887252	757.63419499	12.50524128	-0.01639561	-0.36086999
0.0215	11.00934	0.000403	6e-08	0.0	2e-08	0.00047164	5e-08	1e-08	4e-07	564.97064208	737.00013734	757.42953175	12.44837562	-0.01569744	-0.36070928
0.0216	11.0565	0.00041117	6e-08	0.0	2e-08	0.00046346	5e-08	1e-08	4.1e-07	565.64632394	736.82170832	757.22576554	12.39176909	-0.01499436	-0.36054928
0.0217	11.10362	0.00041937	7e-08	0.0	2e-08	0.00045524	6e-08	1e-08	4.2e-07	566.31861764	736.64356739	757.02289214	12.3354203	-0.01428617	-0.36038998
0.0218	11.1507	0.00042759	7e-08	0.0	2e-08	0.000447	6e-08	1e-08	4.3e-07	566.98754597	736.46569549	756.82090738	12.27932774	-0.01357268	-0.36023137
0.0219	11.19775	0.00043582	7e-08	0.0	2e-08	0.00043875	6e-08	1e-08	4.4e-07	567.65313168	736.28807225	756.61980706	12.22348994	-0.01285368	-0.36007347
0.022	11.24475	0.00044407	8e-08	0.0	2e-08	0.00043048	7e-08	1e-08	4.4e-07	568.31539738	736.11067665	756.41958703	12.16790566	-0.0121288	-0.35991625
0.0221	11.29172	0.00045233	8e-08	0.0	2e-08	0.0004222	7e-08	1e-08	4.5e-07	568.97436547	735.93348726	756.22024315	12.11257309	-0.01139797	-0.35975972
0.0222	11.33864	0.0004606	9e-08	0.0	3e-08	0.00041392	8e-08	2e-08	4.6e-07	569.63005855	735.75647958	756.0217713	12.05749085	-0.01066087	-0.35960387
0.0223	11.38553	0.00046886	9e-08	0.0	3e-08	0.00040564	8e-08	2e-08	4.7e-07	570.28249899	735.57962867	755.8241674	12.00265745	-0.00991721	-0.35944871
0.0224	11.43238	0.00047711	1e-07	0.0	3e-08	0.00039736	9e-08	2e-08	4.8e-07	570.9317091	735.40290837	755.62742736	11.94807138	-0.0091667	-0.35929422
0.0225	11.47919	0.00048536	1e-07	0.0	3e-08	0.00038909	9e-08	2e-08	4.9e-07	571.57771097	735.2262922	755.43154711	11.89373157	-0.00840911	-0.35914041
0.0226	11.52596	0.00049359	1.1e-07	0.0	3e-08	0.00038084	1e-07	2e-08	4.9e-07	572.2205265	735.04975321	755.23652262	11.83963602	-0.007644	-0.35898727
0.0227	11.57269	0.0005018	1.1e-07	0.0	3e-08	0.00037261	1e-07	2e-08	5e-07	572.86017766	734.87326158	755.04234987	11.78578341	-0.00687106	-0.3588348
0.0228	11.61939	0.00050998	1.2e-07	0.0	4e-08	0.0003644	1.1e-07	2e-08	5.1e-07	573.49668617	734.69678725	754.84902485	11.73217228	-0.00608994	-0.358683
0.0229	11.66604	0.00051814	1.3e-07	0.0	4e-08	0.00035622	1.2e-07	2e-08	5.2e-07	574.13007361	734.52029913	754.65654357	11.67880111	-0.00530025	-0.35853186
0.023	11.71266	0.00052626	1.3e-07	0.0	4e-08	0.00034807	1.2e-07	2e-08	5.3e-07	574.76036134	734.34376619	754.46490206	11.62566898	-0.00450203	-0.35838138
0.0231	11.75924	0.00053435	1.4e-07	0.0	4e-08	0.00033996	1.3e-07	3e-08	5.4e-07	575.38757051	734.16715677	754.27409638	11.57277374	-0.00369435	-0.35823155
0.0232	11.80578	0.00054239	1.5e-07	0.0	5e-08	0.00033189	1.4e-07	3e-08	5.4e-07	576.0117222	733.9904369	754.08412258	11.52011418	-0.00287701	-0.35808238
0.0233	11.85228	0.00055038	1.5e-07	0.0	5e-08	0.00032387	1.5e-07	3e-08	5.5e-07	576.63283721	733.81357251	753.89497675	11.46768883	-0.00204958	-0.35793386
0.0234	11.89874	0.00055832	1.6e-07	0.0	5e-08	0.0003159	1.6e-07	3e-08	5.6e-07	577.25093617	733.63652878	753.70665499	11.41549622	-0.00121163	-0.35778598
0.0235	11.94516	0.0005662	1.7e-07	0.0	5e-08	0.00030799	1.6e-07	3e-08	5.7e-07	577.86603945	733.4592715	753.51915341	11.36353557	-0.00036334	-0.35763875
0.0236	11.99154	0.00057402	1.8e-07	0.0	6e-08	0.00030014	1.7e-07	3e-08	5.8e-07	578.47816721	733.28176574	753.33246814	11.31180463	0.0004965	-0.35749216
0.0237	12.03789	0.00058178	1.9e-07	0.0	6e-08	0.00029235	1.8e-07	4e-08	5.8e-07	579.08733938	733.10397477	753.14659532	11.26030227	0.00136805	-0.35734621
0.0238	12.08419	0.00058946	1.9e-07	0.0	6e-08	0.00028464	1.9e-07	4e-08	5.9e-07	579.69357563	732.9258621	752.96153113	11.20902709	0.00225176	-0.35720089
0.0239	12.13046	0.00059708	2e-07	0.0	7e-08	0.00027699	2e-07	4e-08	6e-07	580.29689536	732.74739083	752.77727173	11.15797767	0.0031481	-0.35705621
0.024	12.17669	0.00060461	2.1e-07	0.0	7e-08	0.00026942	2.1e-07	4e-08	6.1e-07	580.89731779	732.56852524	752.59381333	11.10715332	0.00405677	-0.35691215
0.0241	12.22287	0.00061206	2.2e-07	0.0	8e-08	0.00026194	2.3e-07	5e-08	6.1e-07	581.49486181	732.38922885	752.41115212	11.05655179	0.00497918	-0.35676872
0.0242	12.26902	0.00061943	2.3e-07	0.0	8e-08	0.00025453	2.4e-07	5e-08	6.2e-07	582.08954602	732.2094641	752.22928433	11.00617204	0.00591544	-0.35662591
0.0243	12.31513	0.0006267	2.4e-07	0.0	8e-08	0.00024722	2.5e-07	5e-08	6.3e-07	582.68138872	732.02919403	752.04820619	10.95601273	0.00686601	-0.35648372
0.0244	12.3612	0.00063389	2.5e-07	0.0	9e-08	0.00024	2.6e-07	5e-08	6.4e-07	583.27040794	731.84838165	751.86791396	10.90607251	0.00783136	-0.35634215
0.0245	12.40724	0.00064098	2.7e-07	0.0	9e-08	0.00023287	2.8e-07	6e-08	6.4e-07	583.85662151	731.66699153	751.68840389	10.85635077	0.00881101	-0.3562012
0.0246	12.45323	0.00064796	2.8e-07	0.0	1e-07	0.00022584	2.9e-07	6e-08	6.5e-07	584.44004691	731.48498765	751.50967228	10.80684533	0.00980661	-0.35606085
0.0247	12.49918	0.00065485	2.9e-07	0.0	1e-07	0.00021892	3.1e-07	6e-08	6.6e-07	585.02070121	731.30233383	751.33171541	10.75755523	0.01081815	-0.35592111
0.0248	12.5451	0.00066163	3e-07	0.0	1.1e-07	0.00021209	3.2e-07	7e-08	6.6e-07	585.59860122	731.11899473	751.15452958	10.7084792	0.01184608	-0.35578198
0.0249	12.59097	0.0006683	3.1e-07	0.0	1.1e-07	0.00020538	3.4e-07	7e-08	6.7e-07	586.17376341	730.93493553	750.97811112	10.65961601	0.01289086	-0.35564345
0.025	12.63681	0.00067486	3.3e-07	0.0	1.2e-07	0.00019877	3.5e-07	7e-08	6.8e-07	586.74620417	730.75012287	750.80245635	10.61096508	0.01395175	-0.35550553
0.0251	12.68261	0.00068131	3.4e-07	0.0	1.2e-07	0.00019228	3.7e-07	8e-08	6.8e-07	587.31593938	730.5645234	750.62756163	10.56252436	0.01503064	-0.35536819
0.0252	12.72837	0.00068764	3.5e-07	0.0	1.3e-07	0.0001859	3.9e-07	8e-08	6.9e-07	587.88298451	730.37810452	750.4534233	10.51429297	0.01612739	-0.35523146
0.0253	12.77409	0.00069386	3.7e-07	0.0	1.4e-07	0.00017963	4.1e-07	8e-08	7e-07	588.44735479	730.19083467	750.28003775	10.46626976	0.01724239	-0.35509531
0.0254	12.81977	0.00069995	3.8e-07	0.0	1.4e-07	0.00017349	4.3e-07	9e-08	7e-07	589.00906507	730.00268328	750.10740135	10.41845357	0.01837602	-0.35495975
0.0255	12.86541	0.00070592	4e-07	0.0	1.5e-07	0.00016747	4.5e-07	9e-08	7.1e-07	589.5681301	729.8136209	749.93551051	10.37084367	0.01952778	-0.35482478
0.0256	12.91101	0.00071177	4.1e-07	0.0	1.6e-07	0.00016156	4.7e-07	1e-07	7.1e-07	590.12456414	729.6236192	749.76436162	10.32343853	0.02069897	-0.35469038
0.0257	12.95657	0.0007175	4.3e-07	0.0	1.6e-07	0.00015578	4.9e-07	1e-07	7.2e-07	590.67838113	729.43265109	749.59395112	10.27623724	0.02188952	-0.35455657
0.0258	13.00209	0.00072309	4.5e-07	0.0	1.7e-07	0.00015013	5.1e-07	1e-07	7.3e-07	591.22959471	729.24069071	749.42427544	10.22923875	0.0230996	-0.35442334
0.0259	13.04758	0.00072857	4.6e-07	0.0	1.8e-07	0.0001446	5.3e-07	1.1e-07	7.3e-07	591.77821829	729.04771322	749.25533102	10.18244205	0.02432953	-0.35429068
0.026	13.09302	0.00073391	4.8e-07	0.0	1.9e-07	0.0001392	5.6e-07	1.1e-07	7.4e-07	592.32426487	728.85369565	749.08711432	10.13584614	0.02557953	-0.35415859
0.0261	13.13842	0.00073912	5e-07	0.0	1.9e-07	0.00013392	5.8e-07	1.2e-07	7.4e-07	592.86774716	728.65861637	748.91962182	10.08945002	0.0268498	-0.35402707
0.0262	13.18379	0.00074421	5.2e-07	0.0	2e-07	0.00012877	6.1e-07	1.2e-07	7.5e-07	593.4086776	728.46245504	748.75285001	10.04325267	0.02814051	-0.35389612
0.0263	13.22912	0.00074917	5.4e-07	0.0	2.1e-07	0.00012375	6.3e-07	1.3e-07	7.5e-07	593.94706832	728.26519283	748.58679537	9.99725321	0.02945186	-0.35376573
0.0264	13.2744	0.00075399	5.6e-07	0.0	2.2e-07	0.00011886	6.6e-07	1.4e-07	7.6e-07	594.48293111	728.06681282	748.42145441	9.95145069	0.030784	-0.3536359
0.0265	13.31965	0.00075869	5.8e-07	0.0	2.3e-07	0.0001141	6.9e-07	1.4e-07	7.6e-07	595.01627749	727.86729971	748.25682367	9.90584418	0.03213707	-0.35350662
0.0266	13.36486	0.00076325	6e-07	0.0	2.4e-07	0.00010946	7.2e-07	1.5e-07	7.7e-07	595.54711875	727.66663954	748.09289968	9.86043281	0.03351108	-0.3533779
0.0267	13.41003	0.00076769	6.2e-07	0.0	2.5e-07	0.00010495	7.5e-07	1.5e-07	7.7e-07	596.07546584	727.46482044	747.92967898	9.81521568	0.03490625	-0.35324974
0.0268	13.45516	0.000772	6.4e-07	0.0	2.6e-07	0.00010057	7.8e-07	1.6e-07	7.7e-07	596.60132942	727.26183233	747.76715812	9.77019195	0.03632262	-0.35312212
0.0269	13.50025	0.00077618	6.6e-07	0.0	2.7e-07	9.632e-05	8.1e-07	1.7e-07	7.8e-07	597.12471991	727.05766682	747.6053337	9.72536084	0.03776002	-0.35299505
0.027	13.5453	0.00078023	6.8e-07	0.0	2.8e-07	9.219e-05	8.4e-07	1.7e-07	7.8e-07	597.64564758	726.85231673	747.44420228	9.68072148	0.03921866	-0.35286853
0.0271	13.59031	0.00078415	7.1e-07	0.0	2.9e-07	8.818e-05	8.7e-07	1.8e-07	7.9e-07	598.16412231	726.64577756	747.28376048	9.63627309	0.04069847	-0.35274254
0.0272	13.63528	0.00078795	7.3e-07	0.0	3e-07	8.43e-05	9.1e-07	1.9e-07	7.9e-07	598.68015378	726.43804644	747.1240049	9.59201492	0.0421994	-0.3526171
0.0273	13.68021	0.00079163	7.5e-07	0.0	3.2e-07	8.055e-05	9.5e-07	2e-07	7.9e-07	599.19375149	726.22912193	746.96493217	9.54794614	0.04372128	-0.35249219
0.0274	13.7251	0.00079518	7.8e-07	0.0	3.3e-07	7.691e-05	9.8e-07	2e-07	8e-07	599.70492471	726.01900449	746.80653892	9.50406608	0.04526414	-0.35236782
0.0275	13.76995	0.00079861	8e-07	0.0	3.4e-07	7.34e-05	1.02e-06	2.1e-07	8e-07	600.21368247	725.80769683	746.64882181	9.46037401	0.04682781	-0.35224397
0.0276	13.81477	0.00080192	8.3e-07	0.0	3.5e-07	7e-05	1.06e-06	2.2e-07	8.1e-07	600.72003361	725.59520343	746.4917775	9.41686916	0.04841217	-0.35212066
0.0277	13.85954	0.0008051	8.6e-07	0.0	3.7e-07	6.672e-05	1.1e-06	2.3e-07	8.1e-07	601.2239868	725.38152974	746.33540268	9.37355085	0.05001705	-0.35199787
0.0278	13.90427	0.00080818	8.8e-07	0.0	3.8e-07	6.355e-05	1.14e-06	2.4e-07	8.1e-07	601.7255505	725.16668395	746.17969404	9.33041843	0.05164224	-0.3518756
0.0279	13.94897	0.00081113	9.1e-07	0.0	3.9e-07	6.05e-05	1.18e-06	2.5e-07	8.1e-07	602.224733	724.95067584	746.02464828	9.28747122	0.05328754	-0.35175385
0.028	13.99362	0.00081398	9.4e-07	0.0	4.1e-07	5.756e-05	1.22e-06	2.5e-07	8.2e-07	602.72154094	724.73351684	745.87026256	9.24460549	0.0549528	-0.35163262
0.0281	14.03823	0.00081671	9.7e-07	0.0	4.2e-07	5.473e-05	1.27e-06	2.6e-07	8.2e-07	603.2159769	724.51521982	745.71653522	9.20190073	0.05663768	-0.35151191
0.0282	14.08281	0.00081933	1e-06	0.0	4.4e-07	5.2e-05	1.32e-06	2.7e-07	8.2e-07	603.70804718	724.29579992	745.56346344	9.15931174	0.05834194	-0.35139172
0.0283	14.12734	0.00082184	1.03e-06	0.0	4.5e-07	4.938e-05	1.36e-06	2.8e-07	8.3e-07	604.19775539	724.07527388	745.41104519	9.11681989	0.06006529	-0.35127203
0.0284	14.17184	0.00082425	1.06e-06	0.0	4.7e-07	4.687e-05	1.41e-06	2.9e-07	8.3e-07	604.6851128	723.85365958	745.25927617	9.07473617	0.06180741	-0.35115286
0.0285	14.2163	0.00082656	1.09e-06	0.0	4.9e-07	4.445e-05	1.46e-06	3e-07	8.3e-07	605.17012886	723.63097669	745.1081526	9.03272269	0.06356796	-0.35103419
0.0286	14.26071	0.00082876	1.12e-06	0.0	5e-07	4.213e-05	1.51e-06	3.2e-07	8.3e-07	605.65280934	723.40724679	744.95767175	8.99091186	0.06534659	-0.35091603
0.0287	14.30509	0.00083087	1.15e-06	0.0	5.2e-07	3.991e-05	1.56e-06	3.3e-07	8.4e-07	606.133163	723.18249283	744.80783	8.94925983	0.06714297	-0.35079837
0.0288	14.34942	0.00083288	1.19e-06	0.0	5.4e-07	3.778e-05	1.62e-06	3.4e-07	8.4e-07	606.61119465	722.95673848	744.6586249	8.9078221	0.06895668	-0.3506812
0.0289	14.39372	0.0008348	1.22e-06	0.0	5.6e-07	3.575e-05	1.67e-06	3.5e-07	8.4e-07	607.0869145	722.73000968	744.51005238	8.86659763	0.0707873	-0.35056454
0.029	14.43798	0.00083663	1.25e-06	0.0	5.8e-07	3.38e-05	1.73e-06	3.6e-07	8.4e-07	607.56033173	722.50233348	744.36210869	8.82559801	0.07263441	-0.35044837
0.0291	14.48219	0.00083836	1.29e-06	0.0	5.9e-07	3.193e-05	1.78e-06	3.7e-07	8.4e-07	608.03145391	722.27373798	744.21479053	8.78470461	0.07449761	-0.35033269
0.0292	14.52637	0.00084001	1.32e-06	0.0	6.1e-07	3.015e-05	1.84e-06	3.9e-07	8.5e-07	608.50028537	722.0442521	744.06809556	8.74403831	0.07637639	-0.35021751
0.0293	14.57051	0.00084158	1.36e-06	0.0	6.3e-07	2.846e-05	1.9e-06	4e-07	8.5e-07	608.96683539	721.81390654	743.92202	8.70355609	0.07827028	-0.3501028
0.0294	14.61461	0.00084307	1.4e-06	0.0	6.5e-07	2.684e-05	1.96e-06	4.1e-07	8.5e-07	609.43111107	721.58273284	743.7765607	8.66325224	0.08017877	-0.34998858
0.0295	14.65866	0.00084448	1.43e-06	0.0	6.8e-07	2.529e-05	2.03e-06	4.3e-07	8.5e-07	609.8931193	721.3507635	743.63171458	8.62312504	0.08210162	-0.34987485
0.0296	14.70268	0.00084581	1.47e-06	0.0	7e-07	2.382e-05	2.09e-06	4.4e-07	8.5e-07	610.35286652	721.118032	743.4874787	8.5831611	0.08403802	-0.34976159
0.0297	14.74666	0.00084706	1.51e-06	0.0	7.2e-07	2.242e-05	2.16e-06	4.5e-07	8.5e-07	610.81035871	720.88457277	743.34385028	8.54335344	0.08598754	-0.34964881
0.0298	14.79059	0.00084825	1.55e-06	0.0	7.4e-07	2.109e-05	2.22e-06	4.7e-07	8.5e-07	611.26560166	720.65042106	743.20082658	8.50374695	0.08794982	-0.3495365
0.0299	14.83449	0.00084937	1.59e-06	0.0	7.6e-07	1.983e-05	2.29e-06	4.8e-07	8.6e-07	611.71860437	720.41561314	743.05840396	8.46429578	0.08992418	-0.34942466
0.03	14.87835	0.00085042	1.63e-06	0.0	7.9e-07	1.863e-05	2.36e-06	5e-07	8.6e-07	612.16937191	720.18018583	742.91657994	8.42500951	0.09191013	-0.3493133
0.0301	14.92217	0.0008514	1.67e-06	0.0	8.1e-07	1.749e-05	2.43e-06	5.1e-07	8.6e-07	612.6179105	719.94417671	742.77535172	8.3858862	0.09390711	-0.3492024
0.0302	14.96594	0.00085232	1.72e-06	0.0	8.4e-07	1.641e-05	2.51e-06	5.3e-07	8.6e-07	613.06422695	719.70762398	742.63471634	8.34695581	0.09591472	-0.34909197
0.0303	15.00968	0.00085319	1.76e-06	0.0	8.6e-07	1.539e-05	2.58e-06	5.5e-07	8.6e-07	613.50832865	719.47056644	742.49467069	8.3081896	0.09793226	-0.348982
0.0304	15.05338	0.00085399	1.8e-06	0.0	8.9e-07	1.442e-05	2.66e-06	5.6e-07	8.6e-07	613.95022219	719.23304346	742.35521194	8.26960027	0.09995921	-0.34887249
0.0305	15.09703	0.00085474	1.85e-06	0.0	9.1e-07	1.35e-05	2.73e-06	5.8e-07	8.6e-07	614.38991478	718.99509488	742.21633706	8.23119134	0.10199499	-0.34876344
0.0306	15.14065	0.00085544	1.89e-06	0.0	9.4e-07	1.264e-05	2.81e-06	6e-07	8.6e-07	614.82741276	718.75676075	742.07804334	8.19293221	0.10403918	-0.34865485
0.0307	15.18423	0.00085609	1.94e-06	0.0	9.7e-07	1.182e-05	2.9e-06	6.1e-07	8.6e-07	615.26272333	718.51808159	741.9403278	8.15486262	0.10609104	-0.34854671
0.0308	15.22776	0.00085668	1.98e-06	0.0	9.9e-07	1.105e-05	2.98e-06	6.3e-07	8.6e-07	615.69585392	718.27909826	741.80318747	8.11697113	0.10815006	-0.34843902
0.0309	15.27126	0.00085723	2.03e-06	0.0	1.02e-06	1.032e-05	3.06e-06	6.5e-07	8.6e-07	616.1268118	718.03985177	741.66661941	8.07923918	0.11021574	-0.34833179
0.031	15.31472	0.00085774	2.08e-06	0.0	1.05e-06	9.63e-06	3.15e-06	6.7e-07	8.7e-07	616.55560315	717.80038339	741.53062103	8.04168289	0.11228743	-0.348225
0.0311	15.35813	0.0008582	2.12e-06	0.0	1.08e-06	8.98e-06	3.24e-06	6.9e-07	8.7e-07	616.98223551	717.56073442	741.39518939	8.00429621	0.11436457	-0.34811865
0.0312	15.40151	0.00085862	2.17e-06	0.0	1.11e-06	8.38e-06	3.33e-06	7.1e-07	8.7e-07	617.40671596	717.32094624	741.2603217	7.96707768	0.11644657	-0.34801275
0.0313	15.44484	0.000859	2.22e-06	0.0	1.14e-06	7.8e-06	3.42e-06	7.3e-07	8.7e-07	617.82905157	717.08106045	741.1260152	7.93002715	0.11853306	-0.34790729
0.0314	15.48814	0.00085934	2.27e-06	0.0	1.17e-06	7.26e-06	3.51e-06	7.5e-07	8.7e-07	618.24924941	716.84111869	740.99226716	7.89314129	0.12062325	-0.34780226
0.0315	15.53139	0.00085965	2.33e-06	0.0	1.2e-06	6.76e-06	3.61e-06	7.7e-07	8.7e-07	618.66731648	716.60116232	740.8590749	7.85641865	0.12271665	-0.34769768
0.0316	15.57461	0.00085992	2.38e-06	0.0	1.23e-06	6.29e-06	3.7e-06	7.9e-07	8.7e-07	619.08325977	716.36123268	740.72643577	7.81985705	0.12481269	-0.34759352
0.0317	15.61778	0.00086016	2.43e-06	0.0	1.27e-06	5.84e-06	3.8e-06	8.1e-07	8.7e-07	619.49708679	716.12137138	740.59434698	7.78347423	0.12691101	-0.3474898
0.0318	15.66091	0.00086037	2.48e-06	0.0	1.3e-06	5.42e-06	3.9e-06	8.3e-07	8.7e-07	619.90880464	715.88161954	740.46280591	7.74724695	0.12901082	-0.34738651
0.0319	15.70401	0.00086054	2.54e-06	0.0	1.33e-06	5.03e-06	4e-06	8.6e-07	8.7e-07	620.31842047	715.64201816	740.33180995	7.71118232	0.13111165	-0.34728365
0.032	15.74706	0.00086069	2.59e-06	0.0	1.37e-06	4.67e-06	4.11e-06	8.8e-07	8.7e-07	620.72594115	715.40260807	740.20135661	7.67524444	0.13321304	-0.34718121
0.0321	15.79007	0.00086081	2.65e-06	0.0	1.4e-06	4.33e-06	4.21e-06	9e-07	8.7e-07	621.13137177	715.16343014	740.07144391	7.63945816	0.13531439	-0.3470792
0.0322	15.83304	0.00086091	2.7e-06	0.0	1.44e-06	4.01e-06	4.32e-06	9.3e-07	8.7e-07	621.53471916	714.92452464	739.94206943	7.60380803	0.13741518	-0.34697761
0.0323	15.87598	0.00086098	2.76e-06	0.0	1.48e-06	3.71e-06	4.43e-06	9.5e-07	8.7e-07	621.93598915	714.68593166	739.81323105	7.56828684	0.13951488	-0.34687644
0.0324	15.91887	0.00086103	2.82e-06	0.0	1.51e-06	3.43e-06	4.54e-06	9.8e-07	8.7e-07	622.33519078	714.44769099	739.68492573	7.53303597	0.14161303	-0.34677569
0.0325	15.96172	0.00086105	2.88e-06	0.0	1.55e-06	3.17e-06	4.66e-06	1e-06	8.7e-07	622.73233376	714.20984206	739.55715028	7.49791023	0.14370905	-0.34667536
0.0326	16.00453	0.00086105	2.94e-06	0.0	1.59e-06	2.93e-06	4.77e-06	1.03e-06	8.7e-07	623.12742529	713.97242388	739.42990225	7.4629696	0.14580246	-0.34657544
0.0327	16.0473	0.00086103	3e-06	0.0	1.63e-06	2.71e-06	4.89e-06	1.05e-06	8.7e-07	623.52047456	713.73547503	739.30317865	7.42819433	0.14789278	-0.34647593
0.0328	16.09003	0.000861	3.06e-06	0.0	1.67e-06	2.5e-06	5.01e-06	1.08e-06	8.7e-07	623.91148692	713.49903387	739.17697762	7.3935582	0.14997955	-0.34637683
0.0329	16.13271	0.00086094	3.12e-06	0.0	1.71e-06	2.3e-06	5.13e-06	1.11e-06	8.7e-07	624.30047204	713.26313807	739.05129607	7.35912068	0.15206223	-0.34627814
0.033	16.17536	0.00086087	3.18e-06	0.0	1.75e-06	2.12e-06	5.25e-06	1.13e-06	8.7e-07	624.68743871	713.02782486	738.92613119	7.32486278	0.15414036	-0.34617986
0.0331	16.21797	0.00086078	3.24e-06	0.0	1.79e-06	1.96e-06	5.38e-06	1.16e-06	8.7e-07	625.07239512	712.79313101	738.80148037	7.2907351	0.1562135	-0.34608198
0.0332	16.26054	0.00086067	3.31e-06	0.0	1.83e-06	1.8e-06	5.51e-06	1.19e-06	8.7e-07	625.45534751	712.55909287	738.67734159	7.25678044	0.15828116	-0.3459845
0.0333	16.30306	0.00086055	3.37e-06	0.0	1.88e-06	1.66e-06	5.64e-06	1.22e-06	8.7e-07	625.83630443	712.32574606	738.55371218	7.22297922	0.16034289	-0.34588742
0.0334	16.34555	0.00086041	3.44e-06	0.0	1.92e-06	1.52e-06	5.77e-06	1.25e-06	8.7e-07	626.21527328	712.09312568	738.43058982	7.18932513	0.16239825	-0.34579074
0.0335	16.38799	0.00086026	3.5e-06	0.0	1.96e-06	1.4e-06	5.9e-06	1.28e-06	8.7e-07	626.59226072	711.86126658	738.30797245	7.15579449	0.16444689	-0.34569446
0.0336	16.4304	0.00086009	3.57e-06	0.0	2.01e-06	1.28e-06	6.04e-06	1.31e-06	8.7e-07	626.967273	711.63020297	738.18585811	7.12239451	0.16648828	-0.34559857
0.0337	16.47276	0.00085992	3.64e-06	0.0	2.06e-06	1.18e-06	6.18e-06	1.34e-06	8.7e-07	627.34031614	711.39996829	738.06424497	7.0891083	0.16852204	-0.34550308
0.0338	16.51508	0.00085973	3.7e-06	0.0	2.1e-06	1.08e-06	6.32e-06	1.37e-06	8.7e-07	627.71139554	711.17059549	737.94313138	7.05603607	0.17054778	-0.34540797
0.0339	16.55736	0.00085953	3.77e-06	0.0	2.15e-06	9.9e-07	6.46e-06	1.4e-06	8.7e-07	628.08052523	710.94211718	737.82251317	7.02310128	0.1725651	-0.34531326
0.034	16.5996	0.00085931	3.84e-06	0.0	2.2e-06	9.1e-07	6.61e-06	1.43e-06	8.7e-07	628.44771051	710.71456511	737.70238876	6.99033277	0.17457361	-0.34521893
0.0341	16.6418	0.00085909	3.91e-06	0.0	2.25e-06	8.3e-07	6.75e-06	1.47e-06	8.7e-07	628.81296015	710.48797053	737.58275557	6.95774065	0.17657292	-0.34512499
0.0342	16.68396	0.00085886	3.99e-06	0.0	2.3e-06	7.6e-07	6.9e-06	1.5e-06	8.7e-07	629.17628176	710.26236408	737.46361136	6.92522698	0.17856269	-0.34503143
0.0343	16.72608	0.00085861	4.06e-06	0.0	2.35e-06	7e-07	7.06e-06	1.53e-06	8.7e-07	629.53768016	710.03777581	737.34495474	6.8928938	0.18054253	-0.34493826
0.0344	16.76816	0.00085836	4.13e-06	0.0	2.4e-06	6.4e-07	7.21e-06	1.57e-06	8.7e-07	629.89716463	709.8142351	737.22678303	6.86070828	0.18251212	-0.34484547
0.0345	16.8102	0.0008581	4.21e-06	0.0	2.45e-06	5.8e-07	7.37e-06	1.6e-06	8.7e-07	630.25474282	709.59177072	737.10909403	6.82866911	0.18447109	-0.34475305
0.0346	16.85219	0.00085783	4.28e-06	0.0	2.5e-06	5.3e-07	7.52e-06	1.64e-06	8.7e-07	630.61042236	709.37041069	736.99188557	6.79677705	0.18641905	-0.34466102
0.0347	16.89415	0.00085755	4.36e-06	0.0	2.55e-06	4.8e-07	7.69e-06	1.67e-06	8.7e-07	630.96421081	709.1501824	736.87515551	6.76502799	0.18835575	-0.34456936
0.0348	16.93606	0.00085726	4.43e-06	0.0	2.61e-06	4.4e-07	7.85e-06	1.71e-06	8.7e-07	631.31611565	708.93111257	736.75890175	6.73342098	0.19028083	-0.34447807
0.0349	16.97793	0.00085696	4.51e-06	0.0	2.66e-06	4e-07	8.01e-06	1.75e-06	8.7e-07	631.6661445	708.71322722	736.64312215	6.70199782	0.192194	-0.34438716
0.035	17.01976	0.00085666	4.59e-06	0.0	2.72e-06	3.7e-07	8.18e-06	1.79e-06	8.7e-07	632.014308	708.49655187	736.5278137	6.67072931	0.19409495	-0.34429661
0.0351	17.06155	0.00085635	4.67e-06	0.0	2.78e-06	3.3e-07	8.35e-06	1.82e-06	8.7e-07	632.36061395	708.28111111	736.41297425	6.63963041	0.19598339	-0.34420643
0.0352	17.1033	0.00085603	4.75e-06	0.0	2.83e-06	3e-07	8.53e-06	1.86e-06	8.7e-07	632.70507152	708.06692892	736.29860124	6.60870794	0.19785902	-0.34411662
0.0353	17.14501	0.00085571	4.83e-06	0.0	2.89e-06	2.8e-07	8.7e-06	1.9e-06	8.7e-07	633.04768731	707.8540287	736.18469289	6.57780875	0.19972163	-0.34402718
0.0354	17.18668	0.00085537	4.91e-06	0.0	2.95e-06	2.5e-07	8.88e-06	1.94e-06	8.7e-07	633.38846452	707.64243331	736.07124842	6.54707663	0.2015709	-0.3439381
0.0355	17.22831	0.00085503	4.99e-06	0.0	3.01e-06	2.3e-07	9.06e-06	1.98e-06	8.7e-07	633.7274112	707.43216467	735.95826563	6.51644907	0.20340661	-0.34384938
0.0356	17.26989	0.00085469	5.07e-06	0.0	3.07e-06	2.1e-07	9.24e-06	2.02e-06	8.7e-07	634.06453256	707.22324413	735.84574319	6.48591068	0.2052285	-0.34376102
0.0357	17.31144	0.00085433	5.15e-06	0.0	3.13e-06	1.9e-07	9.43e-06	2.07e-06	8.7e-07	634.39984173	707.01569233	735.73367741	6.45573723	0.20703628	-0.34367302
0.0358	17.35294	0.00085398	5.24e-06	1e-08	3.19e-06	1.7e-07	9.61e-06	2.11e-06	8.8e-07	634.73334706	706.80952926	735.62206606	6.42561746	0.20882979	-0.34358538
0.0359	17.3944	0.00085361	5.32e-06	1e-08	3.26e-06	1.5e-07	9.8e-06	2.15e-06	8.8e-07	635.06505642	706.60477419	735.51090703	6.39567232	0.21060879	-0.3434981
0.036	17.43582	0.00085324	5.41e-06	1e-08	3.32e-06	1.4e-07	1e-05	2.2e-06	8.8e-07	635.39497854	706.40144577	735.40019796	6.36578247	0.21237308	-0.34341116
0.0361	17.4772	0.00085286	5.5e-06	1e-08	3.38e-06	1.3e-07	1.019e-05	2.24e-06	8.8e-07	635.72311486	706.19956211	735.28993867	6.33605045	0.21412246	-0.34332458
0.0362	17.51854	0.00085248	5.59e-06	1e-08	3.45e-06	1.1e-07	1.039e-05	2.28e-06	8.8e-07	636.04947497	705.99914048	735.18012656	6.30643867	0.21585674	-0.34323836
0.0363	17.55984	0.00085209	5.67e-06	1e-08	3.51e-06	1e-07	1.059e-05	2.33e-06	8.8e-07	636.37406519	705.80019756	735.07076002	6.27693843	0.21757573	-0.34315248
0.0364	17.60109	0.00085169	5.76e-06	1e-08	3.58e-06	9e-08	1.079e-05	2.38e-06	8.8e-07	636.69689475	705.60274926	734.96183658	6.24769916	0.21927917	-0.34306695
0.0365	17.64231	0.00085129	5.85e-06	1e-08	3.65e-06	8e-08	1.1e-05	2.42e-06	8.8e-07	637.01797487	705.40681078	734.85335321	6.21857041	0.22096698	-0.34298176
0.0366	17.68348	0.00085088	5.94e-06	1e-08	3.72e-06	8e-08	1.121e-05	2.47e-06	8.8e-07	637.33731282	705.21239673	734.74530802	6.18961239	0.22263897	-0.34289692
0.0367	17.72461	0.00085047	6.04e-06	1e-08	3.79e-06	7e-08	1.142e-05	2.52e-06	8.8e-07	637.65491817	705.01952102	734.63769847	6.1608357	0.22429498	-0.34281242
0.0368	17.7657	0.00085005	6.13e-06	1e-08	3.86e-06	6e-08	1.163e-05	2.57e-06	8.8e-07	637.97079317	704.82819711	734.53052417	6.13200145	0.22593492	-0.34272826
0.0369	17.80675	0.00084963	6.22e-06	1e-08	3.93e-06	6e-08	1.185e-05	2.62e-06	8.8e-07	638.28494551	704.63843761	734.42378314	6.10337911	0.22755859	-0.34264445
0.037	17.84776	0.0008492	6.32e-06	1e-08	4e-06	5e-08	1.207e-05	2.67e-06	8.8e-07	638.59738195	704.45025452	734.31747367	6.07486026	0.22916589	-0.34256097
0.0371	17.88872	0.00084877	6.41e-06	1e-08	4.07e-06	5e-08	1.229e-05	2.72e-06	8.8e-07	638.90810873	704.26365924	734.21159421	6.04651193	0.23075668	-0.34247783
0.0372	17.92965	0.00084833	6.51e-06	1e-08	4.15e-06	4e-08	1.251e-05	2.77e-06	8.8e-07	639.21713554	704.07866275	734.10614223	6.0182623	0.23233087	-0.34239503
0.0373	17.97053	0.00084788	6.6e-06	1e-08	4.22e-06	4e-08	1.274e-05	2.82e-06	8.8e-07	639.52446732	703.8952752	734.00111657	5.99012855	0.23388834	-0.34231256
0.0374	18.01137	0.00084743	6.7e-06	1e-08	4.3e-06	3e-08	1.297e-05	2.87e-06	8.8e-07	639.83011044	703.71350621	733.89651565	5.96210803	0.235429	-0.34223043
0.0375	18.05217	0.00084697	6.8e-06	1e-08	4.37e-06	3e-08	1.32e-05	2.92e-06	8.8e-07	640.13407066	703.5333646	733.79233809	5.93417825	0.23695267	-0.34214862
0.0376	18.09293	0.00084651	6.9e-06	1e-08	4.45e-06	3e-08	1.343e-05	2.98e-06	8.8e-07	640.43635343	703.35485854	733.6885826	5.90635475	0.23845935	-0.34206715
0.0377	18.13365	0.00084604	7e-06	1e-08	4.53e-06	2e-08	1.367e-05	3.03e-06	8.8e-07	640.7369644	703.17799576	733.58524783	5.87862586	0.23994894	-0.341986
0.0378	18.17432	0.00084557	7.1e-06	1e-08	4.61e-06	2e-08	1.391e-05	3.09e-06	8.8e-07	641.03590875	703.00278329	733.48233258	5.85101922	0.24142137	-0.34190518
0.0379	18.21496	0.00084509	7.2e-06	1e-08	4.69e-06	2e-08	1.415e-05	3.14e-06	8.8e-07	641.33319827	702.82922821	733.37983372	5.82363385	0.24287665	-0.3418247
0.038	18.25555	0.00084461	7.3e-06	1e-08	4.77e-06	2e-08	1.44e-05	3.2e-06	8.8e-07	641.62883931	702.65733648	733.27774971	5.79635068	0.24431465	-0.34174453
0.0381	18.2961	0.00084412	7.41e-06	1e-08	4.85e-06	2e-08	1.465e-05	3.26e-06	8.8e-07	641.92284032	702.48711365	733.1760784	5.76923183	0.24573534	-0.3416647
0.0382	18.33661	0.00084363	7.51e-06	1e-08	4.93e-06	1e-08	1.49e-05	3.31e-06	8.8e-07	642.21521125	702.31856467	733.07481722	5.74232392	0.24713858	-0.34158518
0.0383	18.37708	0.00084313	7.61e-06	1e-08	5.02e-06	1e-08	1.515e-05	3.37e-06	8.8e-07	642.5059643	702.15169351	732.97396292	5.71562266	0.24852444	-0.34150598
0.0384	18.4175	0.00084262	7.72e-06	1e-08	5.1e-06	1e-08	1.541e-05	3.43e-06	8.8e-07	642.79511148	701.98650413	732.87351233	5.68916153	0.24989284	-0.34142711
0.0385	18.45789	0.00084211	7.83e-06	1e-08	5.18e-06	1e-08	1.567e-05	3.49e-06	8.8e-07	643.08266679	701.82299972	732.77346168	5.66296863	0.25124375	-0.34134855
0.0386	18.49823	0.0008416	7.93e-06	1e-08	5.27e-06	1e-08	1.593e-05	3.55e-06	8.8e-07	643.36863504	701.66118279	732.67380991	5.63665291	0.25257711	-0.3412703
0.0387	18.53853	0.00084108	8.04e-06	1e-08	5.36e-06	1e-08	1.619e-05	3.61e-06	8.8e-07	643.653022	701.50105523	732.57455568	5.61064272	0.25389294	-0.34119236
0.0388	18.57879	0.00084055	8.15e-06	1e-08	5.45e-06	1e-08	1.646e-05	3.67e-06	8.8e-07	643.93583952	701.34261846	732.47569585	5.58477614	0.25519121	-0.34111473
0.0389	18.619	0.00084002	8.26e-06	1e-08	5.53e-06	1e-08	1.673e-05	3.74e-06	8.8e-07	644.21709522	701.18587325	732.37722855	5.55904421	0.25647192	-0.34103742
0.039	18.65918	0.00083948	8.37e-06	2e-08	5.62e-06	1e-08	1.7e-05	3.8e-06	8.8e-07	644.49679652	701.03082054	732.27915196	5.53341965	0.25773505	-0.3409604
0.0391	18.69931	0.00083894	8.48e-06	2e-08	5.71e-06	1e-08	1.728e-05	3.86e-06	8.8e-07	644.77494879	700.87746002	732.18146486	5.50788075	0.25898061	-0.3408837
0.0392	18.7394	0.0008384	8.59e-06	2e-08	5.81e-06	0.0	1.756e-05	3.93e-06	8.8e-07	645.05155635	700.7257911	732.08416634	5.48240101	0.26020861	-0.34080729
0.0393	18.77945	0.00083784	8.71e-06	2e-08	5.9e-06	0.0	1.784e-05	3.99e-06	8.8e-07	645.32662528	700.57581293	731.98725498	5.45715889	0.26141915	-0.3407312
0.0394	18.81946	0.00083729	8.82e-06	2e-08	5.99e-06	0.0	1.813e-05	4.06e-06	8.8e-07	645.60016714	700.42752469	731.89072777	5.43195614	0.26261217	-0.3406554
0.0395	18.85942	0.00083672	8.94e-06	2e-08	6.09e-06	0.0	1.841e-05	4.13e-06	8.8e-07	645.87218429	700.28092457	731.79458438	5.40684769	0.26378773	-0.34057991
0.0396	18.89934	0.00083615	9.05e-06	2e-08	6.18e-06	0.0	1.87e-05	4.19e-06	8.8e-07	646.14268211	700.13601066	731.69882361	5.38183001	0.26494589	-0.34050473
0.0397	18.93923	0.00083558	9.17e-06	2e-08	6.28e-06	0.0	1.9e-05	4.26e-06	8.8e-07	646.41166859	699.99277996	731.60344348	5.35700191	0.26608646	-0.34042982
0.0398	18.97906	0.000835	9.28e-06	2e-08	6.37e-06	0.0	1.929e-05	4.33e-06	8.8e-07	646.6791511	699.85122932	731.5084422	5.33226335	0.26720971	-0.34035522
0.0399	19.01886	0.00083442	9.4e-06	2e-08	6.47e-06	0.0	1.959e-05	4.4e-06	8.8e-07	646.94513648	699.71135544	731.41381814	5.3076614	0.26831562	-0.34028091
0.04	19.05862	0.00083383	9.52e-06	2e-08	6.57e-06	0.0	1.989e-05	4.47e-06	8.8e-07	647.20963262	699.5731545	731.31956937	5.28315471	0.26940429	-0.3402069
0.0401	19.09833	0.00083323	9.64e-06	2e-08	6.67e-06	0.0	2.02e-05	4.54e-06	8.8e-07	647.4726442	699.4366229	731.22569491	5.25879035	0.27047573	-0.34013318
0.0402	19.138	0.00083263	9.76e-06	2e-08	6.77e-06	0.0	2.05e-05	4.61e-06	8.8e-07	647.73418021	699.30175606	731.1321925	5.23456379	0.27153003	-0.34005975
0.0403	19.17763	0.00083203	9.88e-06	2e-08	6.87e-06	0.0	2.082e-05	4.69e-06	8.8e-07	647.99424875	699.16854929	731.03906015	5.21048206	0.27256725	-0.33998661
0.0404	19.21721	0.00083142	1e-05	2e-08	6.97e-06	0.0	2.113e-05	4.76e-06	8.8e-07	648.25285678	699.03699752	730.94629621	5.18647061	0.27358732	-0.33991377
0.0405	19.25676	0.0008308	1.012e-05	2e-08	7.08e-06	0.0	2.144e-05	4.83e-06	8.8e-07	648.51000961	698.90709525	730.85389952	5.16260653	0.27459046	-0.33984121
0.0406	19.29626	0.00083018	1.025e-05	2e-08	7.18e-06	0.0	2.176e-05	4.91e-06	8.8e-07	648.7657154	698.77883689	730.76186808	5.13886257	0.27557669	-0.33976895
0.0407	19.33572	0.00082955	1.037e-05	2e-08	7.28e-06	0.0	2.208e-05	4.98e-06	8.8e-07	649.01998108	698.65221648	730.67020025	5.11523556	0.27654608	-0.33969697
0.0408	19.37514	0.00082892	1.05e-05	3e-08	7.39e-06	0.0	2.241e-05	5.06e-06	8.8e-07	649.27281341	698.52722764	730.57889446	5.09172315	0.2774987	-0.33962527
0.0409	19.41451	0.00082829	1.062e-05	3e-08	7.5e-06	0.0	2.274e-05	5.14e-06	8.8e-07	649.52421893	698.40386377	730.48794917	5.06831945	0.27843463	-0.33955386
0.041	19.45384	0.00082764	1.075e-05	3e-08	7.6e-06	0.0	2.307e-05	5.21e-06	8.8e-07	649.77420396	698.28211802	730.39736294	5.04502006	0.27935397	-0.33948273
0.0411	19.49313	0.000827	1.087e-05	3e-08	7.71e-06	0.0	2.34e-05	5.29e-06	8.8e-07	650.02277473	698.16198323	730.30713436	5.02184943	0.28025673	-0.33941188
0.0412	19.53238	0.00082634	1.1e-05	3e-08	7.82e-06	0.0	2.374e-05	5.37e-06	8.8e-07	650.26993907	698.04345176	730.21726151	4.9987817	0.28114305	-0.33934131
0.0413	19.57159	0.00082569	1.113e-05	3e-08	7.93e-06	0.0	2.407e-05	5.45e-06	8.8e-07	650.51570276	697.92651588	730.12774312	4.97582223	0.282013	-0.33927102
0.0414	19.61075	0.00082502	1.126e-05	3e-08	8.04e-06	0.0	2.442e-05	5.53e-06	8.8e-07	650.76007214	697.81116754	730.03857773	4.95296971	0.28286665	-0.33920101
0.0415	19.64987	0.00082435	1.139e-05	3e-08	8.16e-06	0.0	2.476e-05	5.61e-06	8.8e-07	651.00305392	697.6973985	729.94976377	4.9302407	0.28370415	-0.33913127
0.0416	19.68895	0.00082368	1.152e-05	3e-08	8.27e-06	0.0	2.511e-05	5.7e-06	8.8e-07	651.24465503	697.58520034	729.86129963	4.90761861	0.28452553	-0.3390618
0.0417	19.72799	0.000823	1.165e-05	3e-08	8.38e-06	0.0	2.546e-05	5.78e-06	8.8e-07	651.48488195	697.47456427	729.77318381	4.88511036	0.28533093	-0.33899261
0.0418	19.76698	0.00082232	1.178e-05	3e-08	8.5e-06	0.0	2.581e-05	5.86e-06	8.8e-07	651.72374146	697.36548131	729.68541474	4.86271762	0.28612042	-0.33892369
0.0419	19.80593	0.00082163	1.192e-05	3e-08	8.61e-06	0.0	2.617e-05	5.95e-06	8.8e-07	651.96123992	697.25794245	729.59799097	4.84042472	0.28689412	-0.33885504
0.042	19.84484	0.00082093	1.205e-05	4e-08	8.73e-06	0.0	2.653e-05	6.03e-06	8.8e-07	652.1973841	697.15193838	729.51091092	4.81825192	0.28765212	-0.33878666
0.0421	19.8837	0.00082023	1.218e-05	4e-08	8.85e-06	0.0	2.689e-05	6.12e-06	8.8e-07	652.43218083	697.0474596	729.42417301	4.79619327	0.28839455	-0.33871855
0.0422	19.92253	0.00081953	1.232e-05	4e-08	8.97e-06	0.0	2.725e-05	6.2e-06	8.8e-07	652.66563681	696.94449649	729.33777569	4.77423813	0.28912149	-0.3386507
0.0423	19.96131	0.00081882	1.246e-05	4e-08	9.09e-06	0.0	2.762e-05	6.29e-06	8.8e-07	652.89775821	696.84303919	729.25171758	4.7523957	0.28983307	-0.33858312
0.0424	20.00004	0.0008181	1.259e-05	4e-08	9.21e-06	0.0	2.799e-05	6.38e-06	8.8e-07	653.12855184	696.74307778	729.16599709	4.7306624	0.29052939	-0.33851581
0.0425	20.03874	0.00081738	1.273e-05	4e-08	9.33e-06	0.0	2.836e-05	6.47e-06	8.8e-07	653.35802425	696.64460217	729.08061274	4.70903731	0.29121058	-0.33844876
0.0426	20.07739	0.00081665	1.287e-05	4e-08	9.45e-06	0.0	2.874e-05	6.56e-06	8.8e-07	653.58618193	696.54760209	728.99556303	4.68751974	0.29187671	-0.33838198
0.0427	20.116	0.00081592	1.301e-05	4e-08	9.57e-06	0.0	2.912e-05	6.65e-06	8.8e-07	653.81303136	696.45206707	728.9108465	4.66610826	0.29252793	-0.33831545
0.0428	20.15457	0.00081519	1.314e-05	4e-08	9.69e-06	0.0	2.95e-05	6.74e-06	8.8e-07	654.03857894	696.35798663	728.82646168	4.64480176	0.29316435	-0.33824919
0.0429	20.19309	0.00081445	1.328e-05	4e-08	9.82e-06	0.0	2.988e-05	6.83e-06	8.8e-07	654.26283101	696.26535013	728.74240716	4.62359983	0.29378608	-0.33818319
0.043	20.23157	0.0008137	1.343e-05	5e-08	9.94e-06	0.0	3.027e-05	6.92e-06	8.8e-07	654.48579421	696.17414671	728.65868141	4.60250858	0.2943932	-0.33811745
0.0431	20.27001	0.00081295	1.357e-05	5e-08	1.007e-05	0.0	3.066e-05	7.01e-06	8.8e-07	654.70747485	696.08436546	728.57528301	4.58151852	0.29498589	-0.33805196
0.0432	20.30841	0.00081219	1.371e-05	5e-08	1.02e-05	0.0	3.105e-05	7.11e-06	8.8e-07	654.92787926	695.99599538	728.49221054	4.56063217	0.29556423	-0.33798673
0.0433	20.34676	0.00081143	1.385e-05	5e-08	1.033e-05	0.0	3.145e-05	7.2e-06	8.8e-07	655.14701382	695.90902532	728.40946254	4.53985167	0.29612833	-0.33792175
0.0434	20.38507	0.00081066	1.399e-05	5e-08	1.045e-05	0.0	3.185e-05	7.3e-06	8.8e-07	655.36488499	695.82344409	728.32703757	4.51917435	0.29667833	-0.33785703
0.0435	20.42334	0.00080989	1.414e-05	5e-08	1.058e-05	0.0	3.225e-05	7.39e-06	8.8e-07	655.5814991	695.73924037	728.2449342	4.4986008	0.29721434	-0.33779256
0.0436	20.46156	0.00080912	1.428e-05	5e-08	1.071e-05	0.0	3.265e-05	7.49e-06	8.8e-07	655.79686253	695.65640275	728.16315098	4.47813091	0.29773649	-0.33772833
0.0437	20.49974	0.00080834	1.443e-05	5e-08	1.085e-05	0.0	3.306e-05	7.59e-06	8.8e-07	656.0109816	695.57491981	728.08168651	4.45776206	0.29824489	-0.33766437
0.0438	20.53788	0.00080755	1.457e-05	6e-08	1.098e-05	0.0	3.347e-05	7.68e-06	8.8e-07	656.22386262	695.49478004	728.00053937	4.4374967	0.29873968	-0.33760064
0.0439	20.57597	0.00080676	1.472e-05	6e-08	1.111e-05	0.0	3.388e-05	7.78e-06	8.8e-07	656.43551196	695.41597185	727.91970811	4.4173337	0.29922096	-0.33753717
0.044	20.61403	0.00080596	1.487e-05	6e-08	1.124e-05	0.0	3.429e-05	7.88e-06	8.8e-07	656.64593594	695.33848364	727.83919133	4.3972714	0.29968887	-0.33747395
0.0441	20.65203	0.00080516	1.502e-05	6e-08	1.138e-05	0.0	3.471e-05	7.98e-06	8.8e-07	656.85514078	695.26230368	727.75898765	4.37730999	0.30014352	-0.33741097
0.0442	20.69	0.00080435	1.516e-05	6e-08	1.151e-05	0.0	3.513e-05	8.08e-06	8.8e-07	657.06313277	695.18742029	727.67909564	4.35744919	0.30058506	-0.33734823
0.0443	20.72792	0.00080354	1.531e-05	6e-08	1.165e-05	0.0	3.555e-05	8.19e-06	8.8e-07	657.26991818	695.11382172	727.59951393	4.33768832	0.30101359	-0.33728574
0.0444	20.7658	0.00080273	1.546e-05	6e-08	1.179e-05	0.0	3.598e-05	8.29e-06	8.8e-07	657.47550323	695.04149618	727.5202411	4.31802686	0.30142923	-0.33722349
0.0445	20.80364	0.00080191	1.561e-05	7e-08	1.192e-05	-0.0	3.64e-05	8.39e-06	8.8e-07	657.67989416	694.97043179	727.4412758	4.29846424	0.30183213	-0.33716148
0.0446	20.84143	0.00080108	1.576e-05	7e-08	1.206e-05	-0.0	3.684e-05	8.5e-06	8.8e-07	657.88309715	694.90061672	727.36261664	4.27899989	0.30222239	-0.33709972
0.0447	20.87918	0.00080025	1.592e-05	7e-08	1.22e-05	-0.0	3.727e-05	8.6e-06	8.8e-07	658.08511839	694.83203911	727.28426225	4.25963321	0.30260016	-0.33703819
0.0448	20.91689	0.00079942	1.607e-05	7e-08	1.234e-05	-0.0	3.77e-05	8.71e-06	8.8e-07	658.28596405	694.76468706	727.20621126	4.24036522	0.30296552	-0.3369769
0.0449	20.95455	0.00079858	1.622e-05	7e-08	1.248e-05	-0.0	3.814e-05	8.81e-06	8.8e-07	658.4856403	694.69854867	727.12846231	4.22119372	0.30331864	-0.33691585
0.045	20.99217	0.00079773	1.637e-05	7e-08	1.263e-05	0.0	3.858e-05	8.92e-06	8.8e-07	658.68415326	694.63361202	727.05101405	4.20211884	0.30365962	-0.33685503
0.0451	21.02975	0.00079688	1.653e-05	7e-08	1.277e-05	0.0	3.903e-05	9.03e-06	8.8e-07	658.88150905	694.56986521	726.97386513	4.18314049	0.30398859	-0.33679445
0.0452	21.06728	0.00079603	1.668e-05	8e-08	1.291e-05	0.0	3.947e-05	9.13e-06	8.8e-07	659.0777138	694.50729633	726.89701419	4.16425798	0.30430567	-0.33673411
0.0453	21.10477	0.00079517	1.684e-05	8e-08	1.306e-05	0.0	3.992e-05	9.24e-06	8.8e-07	659.2727736	694.44589347	726.8204599	4.14547101	0.30461099	-0.33667399
0.0454	21.14222	0.00079431	1.699e-05	8e-08	1.32e-05	0.0	4.037e-05	9.35e-06	8.8e-07	659.46669451	694.38564476	726.74420091	4.12677921	0.30490467	-0.33661411
0.0455	21.17962	0.00079344	1.715e-05	8e-08	1.335e-05	0.0	4.083e-05	9.46e-06	8.8e-07	659.65948261	694.32653831	726.66823589	4.10818212	0.30518684	-0.33655446
0.0456	21.21698	0.00079257	1.73e-05	8e-08	1.349e-05	0.0	4.129e-05	9.57e-06	8.8e-07	659.85114396	694.26856226	726.59256351	4.08967917	0.30545761	-0.33649504
0.0457	21.25429	0.00079169	1.746e-05	8e-08	1.364e-05	0.0	4.174e-05	9.69e-06	8.8e-07	660.04168459	694.21170475	726.51718246	4.07126997	0.3057171	-0.33643584
0.0458	21.29157	0.00079081	1.762e-05	9e-08	1.379e-05	0.0	4.221e-05	9.8e-06	8.8e-07	660.23111054	694.15595394	726.44209141	4.0529541	0.30596545	-0.33637688
0.0459	21.32879	0.00078992	1.778e-05	9e-08	1.394e-05	0.0	4.267e-05	9.91e-06	8.8e-07	660.4194278	694.10129804	726.36728905	4.03473114	0.30620277	-0.33631814
0.046	21.36598	0.00078903	1.794e-05	9e-08	1.408e-05	0.0	4.314e-05	1.003e-05	8.8e-07	660.60664237	694.04772529	726.29277407	4.01660064	0.30642919	-0.33625963
0.0461	21.40312	0.00078814	1.81e-05	9e-08	1.423e-05	0.0	4.361e-05	1.014e-05	8.8e-07	660.79276021	693.99522394	726.21854517	3.9985622	0.30664482	-0.33620134
0.0462	21.44022	0.00078724	1.826e-05	9e-08	1.439e-05	0.0	4.408e-05	1.026e-05	8.8e-07	660.97778729	693.9437823	726.14460104	3.98061537	0.30684979	-0.33614328
0.0463	21.47727	0.00078633	1.842e-05	1e-07	1.454e-05	0.0	4.455e-05	1.037e-05	8.8e-07	661.16172955	693.8933887	726.07094041	3.96275973	0.30704421	-0.33608543
0.0464	21.51428	0.00078543	1.858e-05	1e-07	1.469e-05	0.0	4.503e-05	1.049e-05	8.8e-07	661.3445929	693.84403153	725.99756198	3.94499486	0.30722821	-0.33602781
0.0465	21.55125	0.00078451	1.874e-05	1e-07	1.484e-05	0.0	4.551e-05	1.06e-05	8.8e-07	661.52638326	693.79569921	725.92446446	3.92732034	0.3074019	-0.33597041
0.0466	21.58817	0.0007836	1.89e-05	1e-07	1.5e-05	0.0	4.599e-05	1.072e-05	8.8e-07	661.70710653	693.74838019	725.85164657	3.90973575	0.3075654	-0.33591323
0.0467	21.62505	0.00078268	1.906e-05	1e-07	1.515e-05	0.0	4.647e-05	1.084e-05	8.8e-07	661.88676857	693.70206301	725.77910705	3.89224065	0.30771884	-0.33585627
0.0468	21.66189	0.00078175	1.922e-05	1.1e-07	1.53e-05	0.0	4.696e-05	1.096e-05	8.8e-07	662.06537526	693.65673621	725.70684463	3.87483464	0.30786232	-0.33579953
0.0469	21.69868	0.00078082	1.939e-05	1.1e-07	1.546e-05	0.0	4.745e-05	1.108e-05	8.8e-07	662.24293243	693.61238842	725.63485803	3.85751728	0.30799596	-0.335743
0.047	21.73543	0.00077989	1.955e-05	1.1e-07	1.562e-05	0.0	4.794e-05	1.12e-05	8.8e-07	662.41944591	693.56900832	725.563146	3.84028817	0.30811989	-0.33568669
0.0471	21.77213	0.00077895	1.972e-05	1.1e-07	1.577e-05	0.0	4.843e-05	1.132e-05	8.8e-07	662.59492151	693.52658462	725.49170729	3.82314688	0.30823421	-0.33563059
0.0472	21.80879	0.00077801	1.988e-05	1.2e-07	1.593e-05	0.0	4.892e-05	1.144e-05	8.8e-07	662.76936504	693.48510612	725.42054065	3.806093	0.30833904	-0.33557471
0.0473	21.84541	0.00077706	2.004e-05	1.2e-07	1.609e-05	-0.0	4.942e-05	1.157e-05	8.8e-07	662.94278226	693.44456167	725.34964482	3.78912611	0.30843449	-0.33551904
0.0474	21.88198	0.00077612	2.021e-05	1.2e-07	1.625e-05	-0.0	4.992e-05	1.169e-05	8.8e-07	663.11517894	693.40494018	725.27901858	3.7722458	0.30852068	-0.33546358
0.0475	21.91851	0.00077516	2.038e-05	1.2e-07	1.641e-05	-0.0	5.042e-05	1.181e-05	8.8e-07	663.28656083	693.36623061	725.20866069	3.75545165	0.30859771	-0.33540833
0.0476	21.95499	0.0007742	2.054e-05	1.3e-07	1.657e-05	-0.0	5.093e-05	1.194e-05	8.8e-07	663.45693366	693.32842201	725.13856991	3.73874325	0.30866571	-0.33535329
0.0477	21.99143	0.00077324	2.071e-05	1.3e-07	1.673e-05	-0.0	5.143e-05	1.206e-05	8.8e-07	663.62630313	693.2915035	725.06874503	3.72212011	0.3087248	-0.33529846
0.0478	22.02783	0.00077228	2.088e-05	1.3e-07	1.689e-05	-0.0	5.194e-05	1.219e-05	8.8e-07	663.79467494	693.25546425	724.99918481	3.70558161	0.30877515	-0.33524384
0.0479	22.06418	0.00077131	2.104e-05	1.3e-07	1.705e-05	-0.0	5.245e-05	1.232e-05	8.8e-07	663.96205475	693.22029357	724.92988806	3.68912796	0.3088167	-0.33518942
0.048	22.10049	0.00077033	2.121e-05	1.4e-07	1.721e-05	0.0	5.297e-05	1.244e-05	8.8e-07	664.12844825	693.18598067	724.86085355	3.67275863	0.30884959	-0.33513521
0.0481	22.13675	0.00076936	2.138e-05	1.4e-07	1.738e-05	0.0	5.348e-05	1.257e-05	8.8e-07	664.29386107	693.15251494	724.79208007	3.65647292	0.30887401	-0.33508121
0.0482	22.17297	0.00076838	2.155e-05	1.4e-07	1.754e-05	0.0	5.4e-05	1.27e-05	8.8e-07	664.45829884	693.1198859	724.72356643	3.64026958	0.30889028	-0.33502741
0.0483	22.20915	0.00076739	2.172e-05	1.4e-07	1.771e-05	0.0	5.452e-05	1.283e-05	8.8e-07	664.62176713	693.08808326	724.65531145	3.62414938	0.30889822	-0.33497381
0.0484	22.24528	0.0007664	2.189e-05	1.5e-07	1.787e-05	-0.0	5.504e-05	1.296e-05	8.8e-07	664.78427155	693.05709646	724.58731391	3.6081126	0.30889773	-0.33492042
0.0485	22.28136	0.00076541	2.206e-05	1.5e-07	1.804e-05	-0.0	5.556e-05	1.309e-05	8.8e-07	664.94581772	693.02691504	724.51957263	3.59215781	0.30888919	-0.33486722
0.0486	22.31741	0.00076441	2.223e-05	1.5e-07	1.82e-05	-0.0	5.609e-05	1.322e-05	8.8e-07	665.10641118	692.99752886	724.45208643	3.57628503	0.3088726	-0.33481423
0.0487	22.3534	0.00076341	2.24e-05	1.5e-07	1.837e-05	-0.0	5.662e-05	1.335e-05	8.8e-07	665.26605747	692.96892775	724.38485412	3.56049272	0.30884836	-0.33476144
0.0488	22.38936	0.00076241	2.257e-05	1.6e-07	1.854e-05	-0.0	5.715e-05	1.348e-05	8.8e-07	665.42476209	692.9411017	724.31787455	3.54478035	0.30881659	-0.33470884
0.0489	22.42527	0.00076141	2.274e-05	1.6e-07	1.87e-05	0.0	5.768e-05	1.362e-05	8.8e-07	665.58253049	692.91404094	724.25114655	3.52914914	0.30877699	-0.33465644
0.049	22.46113	0.0007604	2.291e-05	1.6e-07	1.887e-05	0.0	5.821e-05	1.375e-05	8.8e-07	665.73936822	692.88773531	724.18466895	3.51359902	0.30872957	-0.33460424
0.0491	22.49695	0.00075938	2.309e-05	1.7e-07	1.904e-05	0.0	5.875e-05	1.388e-05	8.8e-07	665.89528076	692.86217491	724.11844059	3.49812596	0.30867535	-0.33455223
0.0492	22.53273	0.00075836	2.326e-05	1.7e-07	1.921e-05	0.0	5.928e-05	1.402e-05	8.8e-07	666.05027345	692.83735046	724.05246033	3.48273421	0.30861326	-0.33450042
0.0493	22.56846	0.00075734	2.343e-05	1.7e-07	1.938e-05	0.0	5.982e-05	1.415e-05	8.8e-07	666.20435184	692.81325177	723.98672701	3.46742255	0.30854361	-0.3344488
0.0494	22.60415	0.00075632	2.36e-05	1.7e-07	1.955e-05	-0.0	6.037e-05	1.429e-05	8.8e-07	666.35752135	692.78986917	723.92123948	3.4521862	0.30846756	-0.33439737
0.0495	22.63979	0.00075529	2.378e-05	1.8e-07	1.972e-05	-0.0	6.091e-05	1.443e-05	8.8e-07	666.50978726	692.76719375	723.85599662	3.43703015	0.3083839	-0.33434614
0.0496	22.67539	0.00075426	2.395e-05	1.8e-07	1.989e-05	0.0	6.145e-05	1.456e-05	8.8e-07	666.66115506	692.74521551	723.79099727	3.421953	0.30829297	-0.33429511
0.0497	22.71094	0.00075323	2.412e-05	1.8e-07	2.006e-05	0.0	6.2e-05	1.47e-05	8.8e-07	666.81163016	692.72392486	723.72624029	3.40695339	0.30819511	-0.33424426
0.0498	22.74645	0.00075219	2.43e-05	1.9e-07	2.024e-05	0.0	6.255e-05	1.484e-05	8.8e-07	666.96121786	692.7033128	723.66172457	3.39202923	0.30809083	-0.3341936
0.0499	22.78191	0.00075115	2.447e-05	1.9e-07	2.041e-05	0.0	6.31e-05	1.498e-05	8.8e-07	667.10992343	692.68337032	723.597449	3.37721368	0.30797715	-0.33414321
0.05	22.81733	0.00075011	2.465e-05	1.9e-07	2.058e-05	0.0	6.365e-05	1.512e-05	8.8e-07	667.25775597	692.66408195	723.53341165	3.36245913	0.30785822	-0.33409296
0.05009	22.8527	0.00074906	2.482e-05	2e-07	2.076e-05	-0.0	6.421e-05	1.526e-05	8.8e-07	667.40471615	692.64544654	723.4696124	3.34780808	0.30773046	-0.33404298
0.05019	22.88803	0.00074801	2.5e-05	2e-07	2.093e-05	-0.0	6.476e-05	1.54e-05	8.8e-07	667.55081267	692.62744937	723.40604941	3.33314264	0.30760394	-0.33399295
0.05029	22.92332	0.00074696	2.517e-05	2e-07	2.111e-05	-0.0	6.532e-05	1.554e-05	8.8e-07	667.69604697	692.61008806	723.34272239	3.31864797	0.30746279	-0.33394335
0.05039	22.95856	0.00074591	2.535e-05	2.1e-07	2.128e-05	-0.0	6.588e-05	1.568e-05	8.8e-07	667.84042633	692.5933503	723.27962981	3.30410661	0.30732564	-0.33389364
0.05049	22.99375	0.00074485	2.553e-05	2.1e-07	2.146e-05	-0.0	6.644e-05	1.582e-05	8.8e-07	667.98395531	692.57722871	723.2167707	3.28977057	0.30717181	-0.33384443
0.05059	23.0289	0.00074379	2.57e-05	2.1e-07	2.163e-05	-0.0	6.7e-05	1.596e-05	8.8e-07	668.12663728	692.56171775	723.15414436	3.27539273	0.30702128	-0.33379512
0.05069	23.06401	0.00074272	2.588e-05	2.2e-07	2.181e-05	-0.0	6.757e-05	1.611e-05	8.8e-07	668.26848171	692.5468017	723.09174881	3.26118292	0.30685667	-0.33374622
0.05079	23.09907	0.00074166	2.606e-05	2.2e-07	2.199e-05	-0.0	6.813e-05	1.625e-05	8.8e-07	668.40948886	692.53248021	723.02958401	3.24709265	0.30668297	-0.33369762
0.05089	23.13408	0.00074059	2.623e-05	2.3e-07	2.216e-05	-0.0	6.87e-05	1.639e-05	8.8e-07	668.54967402	692.51872871	722.96764673	3.2330102	0.30650865	-0.33364904
0.05099	23.16905	0.00073951	2.641e-05	2.3e-07	2.234e-05	-0.0	6.927e-05	1.654e-05	8.8e-07	668.68903423	692.50555197	722.90593761	3.21894996	0.30633258	-0.33360051
0.05109	23.20398	0.00073844	2.659e-05	2.3e-07	2.252e-05	-0.0	6.984e-05	1.668e-05	8.8e-07	668.82757105	692.49294748	722.84445631	3.20491191	0.30615475	-0.33355204
0.05119	23.23886	0.00073736	2.676e-05	2.4e-07	2.27e-05	-0.0	7.041e-05	1.683e-05	8.8e-07	668.96528676	692.48091156	722.78320235	3.19095632	0.30597032	-0.33350377
0.05129	23.27369	0.00073628	2.694e-05	2.4e-07	2.288e-05	-0.0	7.099e-05	1.698e-05	8.8e-07	669.10219044	692.46942967	722.72217387	3.17712252	0.30577631	-0.33345581
0.05139	23.30848	0.0007352	2.712e-05	2.4e-07	2.305e-05	-0.0	7.156e-05	1.712e-05	8.8e-07	669.23828896	692.45849099	722.66136941	3.16337422	0.30557575	-0.33340806
0.05149	23.34322	0.00073411	2.73e-05	2.5e-07	2.323e-05	-0.0	7.214e-05	1.727e-05	8.8e-07	669.3735889	692.44808526	722.60078761	3.14974685	0.30536608	-0.33336061
0.05159	23.37792	0.00073302	2.748e-05	2.5e-07	2.341e-05	0.0	7.272e-05	1.742e-05	8.8e-07	669.508096	692.4382036	722.54042728	3.13611099	0.30515704	-0.33331313
0.05169	23.41258	0.00073193	2.766e-05	2.6e-07	2.359e-05	0.0	7.33e-05	1.757e-05	8.8e-07	669.64181461	692.42883941	722.4802875	3.12261656	0.30493756	-0.33326601
0.05179	23.44719	0.00073084	2.784e-05	2.6e-07	2.377e-05	0.0	7.388e-05	1.772e-05	8.8e-07	669.77474771	692.41998812	722.42036766	3.10917355	0.30471425	-0.33321902
0.05189	23.48175	0.00072974	2.801e-05	2.6e-07	2.396e-05	0.0	7.446e-05	1.786e-05	8.8e-07	669.90690278	692.41163835	722.36066622	3.09572971	0.30449099	-0.33317202
0.05199	23.51627	0.00072865	2.819e-05	2.7e-07	2.414e-05	0.0	7.505e-05	1.801e-05	8.8e-07	670.03828239	692.40378631	722.30118263	3.0824372	0.30425691	-0.33312541
0.05209	23.55074	0.00072755	2.837e-05	2.7e-07	2.432e-05	0.0	7.563e-05	1.816e-05	8.8e-07	670.16889112	692.39642515	722.24191593	3.06919013	0.30401963	-0.3330789
0.05219	23.58517	0.00072644	2.855e-05	2.8e-07	2.45e-05	0.0	7.622e-05	1.832e-05	8.8e-07	670.29873694	692.38954307	722.18286448	3.05595869	0.30378125	-0.33303244
0.05229	23.61955	0.00072534	2.873e-05	2.8e-07	2.468e-05	0.0	7.681e-05	1.847e-05	8.8e-07	670.42782098	692.38313843	722.12402804	3.04286293	0.30353335	-0.33298631
0.05239	23.65388	0.00072423	2.891e-05	2.9e-07	2.486e-05	0.0	7.74e-05	1.862e-05	8.8e-07	670.55614969	692.37720177	722.06540527	3.02973782	0.30328752	-0.33294011
0.05249	23.68818	0.00072312	2.909e-05	2.9e-07	2.505e-05	0.0	7.799e-05	1.877e-05	8.8e-07	670.68372883	692.37172475	722.00699497	3.01679214	0.3030293	-0.33289436
0.05259	23.72242	0.00072201	2.927e-05	2.9e-07	2.523e-05	0.0	7.858e-05	1.892e-05	8.8e-07	670.8105608	692.36670394	721.94879666	3.00389018	0.30276819	-0.33284872
0.05269	23.75662	0.0007209	2.945e-05	3e-07	2.541e-05	0.0	7.917e-05	1.908e-05	8.8e-07	670.93665272	692.36212911	721.89080885	2.99097549	0.30250794	-0.33280304
0.05279	23.79077	0.00071978	2.963e-05	3e-07	2.56e-05	0.0	7.977e-05	1.923e-05	8.8e-07	671.06200828	692.35799505	721.83303077	2.97822129	0.30223696	-0.33275777
0.05289	23.82488	0.00071866	2.981e-05	3.1e-07	2.578e-05	-0.0	8.036e-05	1.938e-05	8.8e-07	671.18663119	692.35429653	721.77546168	2.96551018	0.30196319	-0.33271261
0.05299	23.85894	0.00071754	2.999e-05	3.1e-07	2.596e-05	0.0	8.096e-05	1.954e-05	8.8e-07	671.31052894	692.35102304	721.7181	2.95280248	0.30168921	-0.33266745
0.05309	23.89296	0.00071642	3.017e-05	3.2e-07	2.615e-05	0.0	8.156e-05	1.969e-05	8.8e-07	671.43370355	692.34817187	721.66094532	2.94023608	0.30140621	-0.33262265
0.05319	23.92693	0.0007153	3.035e-05	3.2e-07	2.633e-05	0.0	8.215e-05	1.985e-05	8.8e-07	671.55615992	692.34573625	721.60399663	2.92769208	0.30112168	-0.33257791
0.05329	23.96086	0.00071417	3.053e-05	3.3e-07	2.652e-05	0.0	8.275e-05	2e-05	8.8e-07	671.67790541	692.34370601	721.54725242	2.91520916	0.30083316	-0.33253332
0.05339	23.99474	0.00071304	3.071e-05	3.3e-07	2.67e-05	0.0	8.336e-05	2.016e-05	8.8e-07	671.79894122	692.34207958	721.49071243	2.90282903	0.30053831	-0.33248899
0.05349	24.02857	0.00071192	3.089e-05	3.4e-07	2.689e-05	0.0	8.396e-05	2.031e-05	8.8e-07	671.91927376	692.34084832	721.43437533	2.89042536	0.30024493	-0.3324446
0.05359	24.06236	0.00071078	3.108e-05	3.4e-07	2.707e-05	0.0	8.456e-05	2.047e-05	8.8e-07	672.03890799	692.34000562	721.37824011	2.87818663	0.2999414	-0.33240062
0.05369	24.0961	0.00070965	3.126e-05	3.5e-07	2.726e-05	0.0	8.517e-05	2.063e-05	8.8e-07	672.15784654	692.339548	721.32230623	2.86598907	0.29963544	-0.33235675
0.05379	24.1298	0.00070852	3.144e-05	3.5e-07	2.744e-05	0.0	8.577e-05	2.079e-05	8.8e-07	672.27609633	692.33946633	721.26657224	2.85378359	0.29932996	-0.33231286
0.05389	24.16345	0.00070738	3.162e-05	3.6e-07	2.763e-05	0.0	8.638e-05	2.094e-05	8.8e-07	672.39366041	692.33975671	721.21103752	2.84172446	0.2990159	-0.33226934
0.05399	24.19705	0.00070624	3.18e-05	3.6e-07	2.782e-05	0.0	8.698e-05	2.11e-05	8.8e-07	672.51054256	692.34041419	721.15570129	2.82970689	0.29869927	-0.33222593
0.05409	24.23061	0.0007051	3.198e-05	3.7e-07	2.8e-05	0.0	8.759e-05	2.126e-05	8.8e-07	672.62675016	692.34142923	721.10056204	2.81769659	0.29838219	-0.33218253
0.05419	24.26412	0.00070396	3.216e-05	3.7e-07	2.819e-05	0.0	8.82e-05	2.142e-05	8.8e-07	672.74228463	692.34280008	721.04561946	2.80581844	0.29805766	-0.33213947
0.05429	24.29759	0.00070282	3.234e-05	3.8e-07	2.837e-05	-0.0	8.881e-05	2.158e-05	8.8e-07	672.8571527	692.34451825	720.99087217	2.7939448	0.29773287	-0.33209642
0.05439	24.33101	0.00070168	3.252e-05	3.8e-07	2.856e-05	-0.0	8.942e-05	2.174e-05	8.8e-07	672.97135519	692.3465827	720.93632	2.78215265	0.29740343	-0.33205357
0.05449	24.36438	0.00070053	3.271e-05	3.9e-07	2.875e-05	-0.0	9.003e-05	2.19e-05	8.8e-07	673.0848999	692.34898369	720.88196135	2.77040905	0.29707123	-0.33201085
0.05459	24.39771	0.00069938	3.289e-05	3.9e-07	2.893e-05	-0.0	9.065e-05	2.206e-05	8.8e-07	673.19778915	692.35171828	720.82779573	2.75871865	0.29673601	-0.33196827
0.05469	24.43099	0.00069824	3.307e-05	4e-07	2.912e-05	0.0	9.126e-05	2.222e-05	8.8e-07	673.31002771	692.3547807	720.77382218	2.747108	0.29639679	-0.33192589
0.05479	24.46422	0.00069709	3.325e-05	4e-07	2.931e-05	0.0	9.187e-05	2.238e-05	8.8e-07	673.42162049	692.35816499	720.72003965	2.73554916	0.29605459	-0.33188364
0.05489	24.49741	0.00069594	3.343e-05	4.1e-07	2.95e-05	0.0	9.249e-05	2.254e-05	8.8e-07	673.5325716	692.36186607	720.66644732	2.72405138	0.29570921	-0.33184154
0.05499	24.53055	0.00069478	3.361e-05	4.1e-07	2.968e-05	0.0	9.311e-05	2.271e-05	8.8e-07	673.64288558	692.36587867	720.61304425	2.71261403	0.29536057	-0.3317996
0.05509	24.56365	0.00069363	3.379e-05	4.2e-07	2.987e-05	0.0	9.372e-05	2.287e-05	8.8e-07	673.75256685	692.37019736	720.55982953	2.70123722	0.29500869	-0.33175782
0.05519	24.5967	0.00069248	3.397e-05	4.3e-07	3.006e-05	0.0	9.434e-05	2.303e-05	8.8e-07	673.86161958	692.37481735	720.50680229	2.68991288	0.29465448	-0.33171617
0.05529	24.6297	0.00069132	3.415e-05	4.3e-07	3.025e-05	0.0	9.496e-05	2.319e-05	8.8e-07	673.970048	692.37973379	720.45396167	2.67864964	0.29429696	-0.33167467
0.05539	24.66266	0.00069016	3.434e-05	4.4e-07	3.043e-05	0.0	9.558e-05	2.336e-05	8.8e-07	674.07785648	692.38494146	720.40130678	2.66744477	0.29393645	-0.33163333
0.05549	24.69557	0.00068901	3.452e-05	4.4e-07	3.062e-05	0.0	9.62e-05	2.352e-05	8.8e-07	674.18504932	692.39043531	720.34883671	2.65629819	0.29357295	-0.33159213
0.05559	24.72843	0.00068785	3.47e-05	4.5e-07	3.081e-05	0.0	9.682e-05	2.369e-05	8.8e-07	674.29163051	692.39621102	720.29655066	2.64520194	0.29320737	-0.33155107
0.05569	24.76125	0.00068669	3.488e-05	4.5e-07	3.1e-05	0.0	9.744e-05	2.385e-05	8.8e-07	674.39760423	692.4022638	720.24444776	2.63416544	0.29283863	-0.33151015
0.05579	24.79402	0.00068553	3.506e-05	4.6e-07	3.119e-05	0.0	9.806e-05	2.401e-05	8.8e-07	674.50297469	692.40858882	720.19252714	2.62318493	0.29246717	-0.33146939
0.05589	24.82674	0.00068437	3.524e-05	4.7e-07	3.137e-05	0.0	9.868e-05	2.418e-05	8.8e-07	674.60774602	692.41518142	720.14078796	2.61226009	0.29209301	-0.33142876
0.05599	24.85942	0.0006832	3.542e-05	4.7e-07	3.156e-05	0.0	9.93e-05	2.434e-05	8.8e-07	674.71192227	692.42203719	720.08922938	2.60138876	0.29171656	-0.33138828
0.05609	24.89205	0.00068204	3.56e-05	4.8e-07	3.175e-05	0.0	9.992e-05	2.451e-05	8.8e-07	674.81550743	692.42915183	720.03785057	2.59057206	0.2913376	-0.33134793
0.05619	24.92463	0.00068088	3.578e-05	4.8e-07	3.194e-05	0.0	0.00010055	2.468e-05	8.8e-07	674.91850556	692.43652099	719.98665071	2.57980929	0.29095624	-0.33130772
0.05629	24.95717	0.00067971	3.596e-05	4.9e-07	3.213e-05	-0.0	0.00010117	2.484e-05	8.8e-07	675.02092065	692.44414039	719.93562896	2.56910072	0.29057244	-0.33126766
0.05639	24.98966	0.00067854	3.614e-05	5e-07	3.232e-05	-0.0	0.0001018	2.501e-05	8.8e-07	675.1227567	692.45200578	719.8847845	2.55844543	0.29018634	-0.33122773
0.05649	25.0221	0.00067738	3.632e-05	5e-07	3.25e-05	-0.0	0.00010242	2.517e-05	8.8e-07	675.22401766	692.46011302	719.83411652	2.54784384	0.28979787	-0.33118794
0.05659	25.0545	0.00067621	3.65e-05	5.1e-07	3.269e-05	-0.0	0.00010305	2.534e-05	8.8e-07	675.32470752	692.46845786	719.7836242	2.53729595	0.28940703	-0.33114829
0.05669	25.08684	0.00067504	3.668e-05	5.2e-07	3.288e-05	-0.0	0.00010367	2.551e-05	8.8e-07	675.4248302	692.47703629	719.73330673	2.52679941	0.28901416	-0.33110878
0.05679	25.11915	0.00067387	3.686e-05	5.2e-07	3.307e-05	-0.0	0.0001043	2.568e-05	8.8e-07	675.52438961	692.48584425	719.6831633	2.51635685	0.28861889	-0.33106941
0.05689	25.1514	0.00067271	3.704e-05	5.3e-07	3.326e-05	-0.0	0.00010493	2.584e-05	8.8e-07	675.62338969	692.49487767	719.6331931	2.50596532	0.28822161	-0.33103016
0.05699	25.18361	0.00067154	3.722e-05	5.4e-07	3.344e-05	-0.0	0.00010555	2.601e-05	8.8e-07	675.72183424	692.50413278	719.58339534	2.49562666	0.28782209	-0.33099106
0.05709	25.21577	0.00067037	3.74e-05	5.4e-07	3.363e-05	-0.0	0.00010618	2.618e-05	8.8e-07	675.8197272	692.5136055	719.53376922	2.48534042	0.28742038	-0.33095209
0.05719	25.24788	0.0006692	3.758e-05	5.5e-07	3.382e-05	-0.0	0.00010681	2.635e-05	8.8e-07	675.91707232	692.52329221	719.48431395	2.47510308	0.28701696	-0.33091325
0.05729	25.27995	0.00066802	3.776e-05	5.6e-07	3.401e-05	-0.0	0.00010744	2.652e-05	8.8e-07	676.01387346	692.53318902	719.43502875	2.46491875	0.28661127	-0.33087455
0.05739	25.31197	0.00066685	3.794e-05	5.6e-07	3.42e-05	-0.0	0.00010806	2.669e-05	8.8e-07	676.11013441	692.54329219	719.38591282	2.45478365	0.28620381	-0.33083598
0.05749	25.34394	0.00066568	3.812e-05	5.7e-07	3.438e-05	0.0	0.00010869	2.686e-05	8.8e-07	676.20585889	692.55359821	719.33696541	2.44470012	0.28579429	-0.33079755
0.05759	25.37586	0.00066451	3.83e-05	5.8e-07	3.457e-05	0.0	0.00010932	2.702e-05	8.8e-07	676.30105073	692.56410324	719.28818571	2.43466594	0.28538299	-0.33075924
0.05769	25.40774	0.00066334	3.848e-05	5.8e-07	3.476e-05	0.0	0.00010995	2.719e-05	8.8e-07	676.39571354	692.57480401	719.23957298	2.42468205	0.28496979	-0.33072107
0.05779	25.43957	0.00066216	3.866e-05	5.9e-07	3.495e-05	0.0	0.00011058	2.736e-05	8.8e-07	676.48985112	692.5856968	719.19112645	2.41474834	0.2845547	-0.33068303
0.05789	25.47135	0.00066099	3.884e-05	6e-07	3.514e-05	0.0	0.00011121	2.753e-05	8.8e-07	676.58346717	692.59677808	719.14284533	2.40486358	0.28413788	-0.33064511
0.05799	25.50308	0.00065982	3.902e-05	6e-07	3.532e-05	0.0	0.00011184	2.77e-05	8.8e-07	676.67656532	692.60804453	719.09472888	2.39502748	0.28371936	-0.33060733
0.05809	25.53477	0.00065864	3.92e-05	6.1e-07	3.551e-05	-0.0	0.00011247	2.787e-05	8.8e-07	676.7691492	692.61949282	719.04677636	2.38523981	0.28329917	-0.33056968
0.05819	25.56641	0.00065747	3.937e-05	6.2e-07	3.57e-05	-0.0	0.0001131	2.804e-05	8.8e-07	676.86122242	692.63111966	718.998987	2.37550047	0.28287734	-0.33053215
0.05829	25.598	0.0006563	3.955e-05	6.2e-07	3.589e-05	-0.0	0.00011373	2.822e-05	8.8e-07	676.95278859	692.6429218	718.95136007	2.36580929	0.28245388	-0.33049475
0.05839	25.62955	0.00065512	3.973e-05	6.3e-07	3.607e-05	-0.0	0.00011436	2.839e-05	8.8e-07	677.04385127	692.654896	718.90389482	2.35616593	0.28202882	-0.33045748
0.05849	25.66104	0.00065395	3.991e-05	6.4e-07	3.626e-05	-0.0	0.00011499	2.856e-05	8.8e-07	677.13441404	692.66703909	718.85659052	2.34657009	0.2816022	-0.33042033
0.05859	25.69249	0.00065278	4.008e-05	6.5e-07	3.645e-05	-0.0	0.00011562	2.873e-05	8.8e-07	677.22448043	692.67934793	718.80944643	2.33702152	0.28117406	-0.33038331
0.05869	25.72389	0.0006516	4.026e-05	6.5e-07	3.663e-05	-0.0	0.00011625	2.89e-05	8.8e-07	677.31405395	692.69181947	718.76246182	2.32751974	0.28074445	-0.33034641
0.05879	25.75525	0.00065043	4.044e-05	6.6e-07	3.682e-05	-0.0	0.00011688	2.907e-05	8.8e-07	677.4031381	692.70445065	718.71563596	2.31806472	0.28031337	-0.33030964
0.05889	25.78655	0.00064925	4.062e-05	6.7e-07	3.701e-05	-0.0	0.00011751	2.924e-05	8.8e-07	677.49173636	692.71723849	718.66896814	2.30865639	0.27988084	-0.330273
0.05899	25.81781	0.00064808	4.079e-05	6.8e-07	3.719e-05	0.0	0.00011814	2.942e-05	8.8e-07	677.57985219	692.73018	718.62245763	2.29929391	0.27944694	-0.33023647
0.05909	25.84902	0.00064691	4.097e-05	6.8e-07	3.738e-05	0.0	0.00011878	2.959e-05	8.8e-07	677.66748902	692.74327229	718.57610373	2.28997779	0.27901162	-0.33020007
0.05919	25.88018	0.00064573	4.115e-05	6.9e-07	3.757e-05	0.0	0.00011941	2.976e-05	8.8e-07	677.75465027	692.7565125	718.52990571	2.28070671	0.27857504	-0.33016379
0.05929	25.9113	0.00064456	4.132e-05	7e-07	3.775e-05	0.0	0.00012004	2.993e-05	8.8e-07	677.84133934	692.76989777	718.48386287	2.27148143	0.27813709	-0.33012764
0.05939	25.94236	0.00064339	4.15e-05	7.1e-07	3.794e-05	0.0	0.00012067	3.011e-05	8.8e-07	677.92755961	692.78342532	718.43797451	2.26230105	0.2776979	-0.3300916
0.05949	25.97338	0.00064222	4.167e-05	7.1e-07	3.812e-05	0.0	0.0001213	3.028e-05	8.8e-07	678.01331442	692.79709244	718.39223994	2.25316534	0.27725747	-0.33005569
0.05959	26.00435	0.00064104	4.185e-05	7.2e-07	3.831e-05	0.0	0.00012193	3.045e-05	8.8e-07	678.09860737	692.81089619	718.34665839	2.2440794	0.27681568	-0.33001991
0.05969	26.03527	0.00063987	4.203e-05	7.3e-07	3.849e-05	0.0	0.00012256	3.063e-05	8.8e-07	678.18344173	692.82483395	718.30122919	2.23505986	0.27637212	-0.32998431
0.05979	26.06615	0.0006387	4.22e-05	7.4e-07	3.868e-05	0.0	0.00012319	3.08e-05	8.8e-07	678.26782236	692.83890187	718.25595132	2.22604419	0.27592847	-0.32994872
0.05989	26.09697	0.00063753	4.238e-05	7.5e-07	3.887e-05	-0.0	0.00012382	3.097e-05	8.8e-07	678.35175236	692.85309753	718.21082414	2.21715636	0.27548162	-0.32991348
0.05999	26.12775	0.00063636	4.255e-05	7.5e-07	3.905e-05	-0.0	0.00012445	3.114e-05	8.8e-07	678.43523555	692.86741796	718.16584683	2.20821192	0.27503619	-0.32987808
0.06009	26.15848	0.00063519	4.272e-05	7.6e-07	3.923e-05	-0.0	0.00012508	3.132e-05	8.8e-07	678.51826979	692.88186481	718.12101986	2.19939318	0.27458766	-0.32984303
0.06019	26.18916	0.00063402	4.29e-05	7.7e-07	3.942e-05	-0.0	0.00012571	3.149e-05	8.8e-07	678.60086677	692.89642911	718.07634076	2.19054317	0.2741399	-0.32980789
0.06029	26.21979	0.00063285	4.307e-05	7.8e-07	3.96e-05	-0.0	0.00012634	3.167e-05	8.8e-07	678.68302142	692.91111474	718.03181062	2.18169317	0.27369214	-0.32977275
0.06039	26.25037	0.00063168	4.325e-05	7.9e-07	3.979e-05	-0.0	0.00012697	3.184e-05	8.8e-07	678.76474175	692.92591569	717.98742772	2.17307429	0.27323902	-0.32973824
0.06049	26.28091	0.00063051	4.342e-05	7.9e-07	3.997e-05	-0.0	0.0001276	3.201e-05	8.8e-07	678.84603382	692.94082742	717.94319082	2.16437295	0.27278781	-0.32970351
0.06059	26.31139	0.00062934	4.359e-05	8e-07	4.015e-05	-0.0	0.00012823	3.219e-05	8.8e-07	678.92689516	692.95585177	717.89910043	2.15568747	0.27233623	-0.32966882
0.06069	26.34183	0.00062817	4.377e-05	8.1e-07	4.034e-05	-0.0	0.00012886	3.236e-05	8.8e-07	679.00732694	692.97098788	717.8551563	2.14701787	0.27188429	-0.32963417
0.06079	26.37222	0.000627	4.394e-05	8.2e-07	4.052e-05	-0.0	0.00012948	3.254e-05	8.8e-07	679.08733035	692.98623483	717.81135818	2.13836413	0.27143197	-0.32959957
0.06089	26.40256	0.00062584	4.411e-05	8.3e-07	4.07e-05	-0.0	0.00013011	3.271e-05	8.8e-07	679.16691713	693.00158425	717.7677036	2.12993703	0.27097493	-0.32956559
0.06099	26.43285	0.00062467	4.428e-05	8.4e-07	4.089e-05	-0.0	0.00013074	3.289e-05	8.8e-07	679.24608649	693.01703663	717.72419272	2.12142153	0.27051968	-0.32953137
0.06109	26.4631	0.00062351	4.446e-05	8.4e-07	4.107e-05	-0.0	0.00013137	3.306e-05	8.8e-07	679.32483955	693.03259114	717.68082532	2.11293926	0.2700637	-0.32949723
0.06119	26.49329	0.00062234	4.463e-05	8.5e-07	4.125e-05	-0.0	0.000132	3.323e-05	8.8e-07	679.40317876	693.04824599	717.63760088	2.10449021	0.26960699	-0.32946319
0.06129	26.52344	0.00062118	4.48e-05	8.6e-07	4.143e-05	-0.0	0.00013262	3.341e-05	8.8e-07	679.4811067	693.0639993	717.59451885	2.096089	0.26914931	-0.32942929
0.06139	26.55353	0.00062002	4.497e-05	8.7e-07	4.162e-05	-0.0	0.00013325	3.358e-05	8.8e-07	679.55862806	693.07984783	717.55157826	2.08774842	0.26869046	-0.32939555
0.06149	26.58358	0.00061885	4.514e-05	8.8e-07	4.18e-05	-0.0	0.00013388	3.376e-05	8.8e-07	679.63574653	693.09578906	717.5087783	2.0794539	0.26823082	-0.32936193
0.06159	26.61358	0.00061769	4.531e-05	8.9e-07	4.198e-05	-0.0	0.0001345	3.393e-05	8.8e-07	679.71246539	693.11182077	717.4661183	2.07119941	0.26777045	-0.32932843
0.06169	26.64353	0.00061653	4.548e-05	9e-07	4.216e-05	-0.0	0.00013513	3.411e-05	8.8e-07	679.78878942	693.12793974	717.42359725	2.06303009	0.2673086	-0.32929517
0.06179	26.67343	0.00061537	4.565e-05	9.1e-07	4.234e-05	-0.0	0.00013575	3.428e-05	8.8e-07	679.8647208	693.14414453	717.38121466	2.05483383	0.26684721	-0.32926183
0.06189	26.70328	0.00061421	4.582e-05	9.1e-07	4.252e-05	-0.0	0.00013638	3.446e-05	8.8e-07	679.9402597	693.16043502	717.33897052	2.04668728	0.26638505	-0.32922863
0.06199	26.73308	0.00061306	4.599e-05	9.2e-07	4.27e-05	-0.0	0.000137	3.463e-05	8.8e-07	680.01541023	693.17680853	717.29686394	2.03858476	0.26592216	-0.32919556
0.06209	26.76284	0.0006119	4.616e-05	9.3e-07	4.288e-05	-0.0	0.00013763	3.481e-05	8.8e-07	680.09017896	693.1932608	717.25489353	2.03060708	0.26545725	-0.32916283
0.06219	26.79254	0.00061074	4.633e-05	9.4e-07	4.306e-05	-0.0	0.00013825	3.498e-05	8.8e-07	680.16456744	693.20979081	717.21305897	2.0225637	0.2649934	-0.32912992
0.06229	26.8222	0.00060959	4.65e-05	9.5e-07	4.324e-05	-0.0	0.00013887	3.516e-05	8.8e-07	680.23857356	693.22639994	717.17136069	2.01452032	0.26452955	-0.32909701
0.06239	26.8518	0.00060843	4.667e-05	9.6e-07	4.342e-05	-0.0	0.00013949	3.533e-05	8.8e-07	680.31220689	693.24308217	717.12979664	2.00667995	0.264063	-0.32906467
0.06249	26.88136	0.00060728	4.683e-05	9.7e-07	4.36e-05	-0.0	0.00014012	3.551e-05	8.8e-07	680.38546613	693.25983833	717.0883671	1.99872643	0.26359795	-0.32903202
0.06259	26.91087	0.00060613	4.7e-05	9.8e-07	4.377e-05	-0.0	0.00014074	3.568e-05	8.8e-07	680.4583496	693.27666946	717.04707244	1.99091038	0.26313102	-0.32899975
0.06269	26.94032	0.00060498	4.717e-05	9.9e-07	4.395e-05	-0.0	0.00014136	3.586e-05	8.8e-07	680.53087123	693.29356693	717.00590967	1.98306364	0.2626645	-0.32896739
0.06279	26.96973	0.00060383	4.734e-05	1e-06	4.413e-05	-0.0	0.00014198	3.603e-05	8.8e-07	680.6030245	693.31053477	716.96488018	1.97520983	0.26219808	-0.32893502
0.06289	26.99909	0.00060268	4.75e-05	1.01e-06	4.431e-05	-0.0	0.0001426	3.621e-05	8.8e-07	680.67480988	693.32757271	716.92398389	1.96740474	0.26173101	-0.32890278
0.06299	27.0284	0.00060153	4.767e-05	1.01e-06	4.449e-05	-0.0	0.00014322	3.639e-05	8.8e-07	680.74623319	693.34467718	716.88321954	1.95965755	0.26126316	-0.32887071
0.06309	27.05766	0.00060039	4.784e-05	1.02e-06	4.466e-05	-0.0	0.00014384	3.656e-05	8.8e-07	680.81729772	693.36184621	716.84258644	1.9519631	0.26079477	-0.32883879
0.06319	27.08687	0.00059924	4.8e-05	1.03e-06	4.484e-05	-0.0	0.00014445	3.674e-05	8.8e-07	680.88800699	693.37907771	716.80208381	1.94430757	0.26032592	-0.32880698
0.06329	27.11603	0.0005981	4.817e-05	1.04e-06	4.501e-05	0.0	0.00014507	3.691e-05	8.8e-07	680.95836383	693.39637003	716.76171105	1.93669103	0.25985664	-0.32877528
0.06339	27.14514	0.00059696	4.833e-05	1.05e-06	4.519e-05	-0.0	0.00014569	3.709e-05	8.8e-07	681.02837085	693.41372164	716.72146761	1.92911109	0.25938698	-0.32874368
0.06349	27.1742	0.00059581	4.85e-05	1.06e-06	4.537e-05	-0.0	0.00014631	3.726e-05	8.8e-07	681.09803072	693.43113102	716.68135289	1.92156386	0.25891702	-0.32871218
0.06359	27.20321	0.00059467	4.866e-05	1.07e-06	4.554e-05	-0.0	0.00014692	3.744e-05	8.8e-07	681.16734595	693.44859673	716.64136637	1.91405191	0.25844673	-0.32868078
0.06369	27.23217	0.00059353	4.882e-05	1.08e-06	4.572e-05	-0.0	0.00014754	3.761e-05	8.8e-07	681.23631906	693.46611737	716.60150749	1.90657451	0.25797614	-0.32864948
0.06379	27.26108	0.0005924	4.899e-05	1.09e-06	4.589e-05	-0.0	0.00014815	3.779e-05	8.8e-07	681.30495259	693.48369152	716.56177571	1.89913151	0.25750526	-0.32861828
0.06389	27.28994	0.00059126	4.915e-05	1.1e-06	4.606e-05	-0.0	0.00014876	3.796e-05	8.8e-07	681.37324904	693.5013178	716.52217048	1.89172271	0.25703413	-0.32858718
0.06399	27.31875	0.00059013	4.932e-05	1.11e-06	4.624e-05	-0.0	0.00014938	3.814e-05	8.8e-07	681.4412109	693.51899484	716.48269125	1.88434826	0.25656273	-0.32855618
0.06409	27.34751	0.00058899	4.948e-05	1.12e-06	4.641e-05	0.0	0.00014999	3.831e-05	8.8e-07	681.50884068	693.5367213	716.44333749	1.87700751	0.2560911	-0.32852528
0.06419	27.37622	0.00058786	4.964e-05	1.13e-06	4.659e-05	0.0	0.0001506	3.849e-05	8.8e-07	681.57614084	693.55449583	716.40410866	1.86970068	0.25561924	-0.32849447
0.06429	27.40488	0.00058673	4.98e-05	1.14e-06	4.676e-05	0.0	0.00015121	3.866e-05	8.8e-07	681.64311383	693.57231714	716.36500422	1.86242742	0.25514716	-0.32846376
0.06439	27.43349	0.0005856	4.996e-05	1.15e-06	4.693e-05	-0.0	0.00015182	3.884e-05	8.8e-07	681.70976209	693.59018394	716.32602364	1.85518688	0.25467493	-0.32843315
0.06449	27.46205	0.00058447	5.013e-05	1.16e-06	4.71e-05	-0.0	0.00015243	3.901e-05	8.8e-07	681.77608798	693.60809502	716.28716639	1.84797998	0.25420248	-0.32840264
0.06459	27.49056	0.00058334	5.029e-05	1.17e-06	4.727e-05	-0.0	0.00015304	3.919e-05	8.8e-07	681.84209398	693.62604905	716.24843195	1.84080656	0.25372982	-0.32837222
0.06469	27.51901	0.00058222	5.045e-05	1.18e-06	4.745e-05	-0.0	0.00015365	3.936e-05	8.8e-07	681.90778244	693.64404485	716.20981979	1.83366439	0.25325713	-0.3283419
0.06479	27.54742	0.0005811	5.061e-05	1.19e-06	4.762e-05	-0.0	0.00015426	3.954e-05	8.8e-07	681.97315571	693.66208125	716.1713294	1.82655599	0.2527842	-0.32831167
0.06489	27.57578	0.00057997	5.077e-05	1.2e-06	4.779e-05	-0.0	0.00015486	3.971e-05	8.8e-07	682.03821621	693.68015695	716.13296025	1.81948058	0.2523111	-0.32828154
0.06499	27.60409	0.00057885	5.093e-05	1.21e-06	4.796e-05	0.0	0.00015547	3.989e-05	8.8e-07	682.1029663	693.69827078	716.09471181	1.81243655	0.25183795	-0.32825151
0.06509	27.63234	0.00057773	5.109e-05	1.22e-06	4.813e-05	0.0	0.00015607	4.006e-05	8.8e-07	682.16740823	693.71642165	716.0565836	1.8054243	0.25136472	-0.32822157
0.06519	27.66055	0.00057662	5.125e-05	1.23e-06	4.83e-05	0.0	0.00015668	4.024e-05	8.8e-07	682.23154524	693.734608	716.01857488	1.79845977	0.25089137	-0.32819177
0.06529	27.6887	0.0005755	5.14e-05	1.24e-06	4.847e-05	-0.0	0.00015728	4.041e-05	8.8e-07	682.29537878	693.75282911	715.98068535	1.79152324	0.25041797	-0.32816205
0.06539	27.71681	0.00057439	5.156e-05	1.25e-06	4.863e-05	-0.0	0.00015788	4.058e-05	8.8e-07	682.35891153	693.7710837	715.9429144	1.78458485	0.24994457	-0.32813233
0.06549	27.74486	0.00057327	5.172e-05	1.26e-06	4.88e-05	-0.0	0.00015849	4.076e-05	8.8e-07	682.42214541	693.78937087	715.90526162	1.77771472	0.24947105	-0.32810281
0.06559	27.77286	0.00057216	5.188e-05	1.27e-06	4.897e-05	-0.0	0.00015909	4.093e-05	8.8e-07	682.48508171	693.80768999	715.86772672	1.77084449	0.24899757	-0.32807329
0.06569	27.80082	0.00057105	5.203e-05	1.28e-06	4.914e-05	-0.0	0.00015969	4.111e-05	8.8e-07	682.54772288	693.82603992	715.83030914	1.7640127	0.24852406	-0.32804389
0.06579	27.82872	0.00056995	5.219e-05	1.29e-06	4.931e-05	-0.0	0.00016029	4.128e-05	8.8e-07	682.61007333	693.84441862	715.7930079	1.75724793	0.24805049	-0.32801468
0.06589	27.85657	0.00056884	5.235e-05	1.3e-06	4.947e-05	-0.0	0.00016088	4.146e-05	8.8e-07	682.6721329	693.86282616	715.75582306	1.75049856	0.247577	-0.32798553
0.06599	27.88436	0.00056774	5.25e-05	1.31e-06	4.964e-05	-0.0	0.00016148	4.163e-05	8.8e-07	682.73391005	693.88125874	715.71875269	1.74382219	0.24710359	-0.32795659
0.06609	27.91211	0.00056663	5.266e-05	1.33e-06	4.98e-05	-0.0	0.00016208	4.18e-05	8.8e-07	682.79540084	693.89971813	715.68179769	1.73709028	0.24663012	-0.32792749
0.06619	27.93981	0.00056553	5.281e-05	1.34e-06	4.997e-05	-0.0	0.00016267	4.198e-05	8.8e-07	682.85660489	693.9182045	715.64495815	1.73035838	0.24615665	-0.32789838
0.06629	27.96745	0.00056444	5.297e-05	1.35e-06	5.013e-05	-0.0	0.00016327	4.215e-05	8.8e-07	682.91752461	693.93671677	715.60823351	1.72370123	0.24568322	-0.3278695
0.06639	27.99505	0.00056334	5.312e-05	1.36e-06	5.03e-05	-0.0	0.00016386	4.232e-05	8.8e-07	682.97816452	693.95525294	715.57162278	1.71710325	0.24520993	-0.3278408
0.06649	28.02259	0.00056224	5.328e-05	1.37e-06	5.046e-05	-0.0	0.00016446	4.25e-05	8.8e-07	683.03852743	693.97381178	715.53512532	1.71050121	0.24473663	-0.32781209
0.06659	28.05008	0.00056115	5.343e-05	1.38e-06	5.063e-05	0.0	0.00016505	4.267e-05	8.8e-07	683.09861644	693.99239197	715.49874042	1.70397827	0.24426358	-0.32778362
0.06669	28.07752	0.00056006	5.358e-05	1.39e-06	5.079e-05	0.0	0.00016564	4.284e-05	8.8e-07	683.15843136	694.0109936	715.46246813	1.69741813	0.24379041	-0.32775503
0.06679	28.10491	0.00055897	5.374e-05	1.4e-06	5.095e-05	0.0	0.00016623	4.302e-05	8.8e-07	683.217974	694.02961589	715.42630804	1.69092735	0.24331746	-0.32772666
0.06689	28.13224	0.00055788	5.389e-05	1.41e-06	5.112e-05	0.0	0.00016682	4.319e-05	8.8e-07	683.27724769	694.04825745	715.3902594	1.68447127	0.24284466	-0.32769839
0.06699	28.15953	0.00055679	5.404e-05	1.42e-06	5.128e-05	0.0	0.00016741	4.336e-05	8.8e-07	683.33625464	694.06691737	715.3543217	1.67801161	0.24237184	-0.32767012
0.06709	28.18676	0.00055571	5.419e-05	1.43e-06	5.144e-05	-0.0	0.00016799	4.354e-05	8.8e-07	683.39499903	694.08559396	715.31849399	1.67165866	0.24189959	-0.32764217
0.06719	28.21394	0.00055463	5.434e-05	1.45e-06	5.16e-05	-0.0	0.00016858	4.371e-05	8.8e-07	683.45348032	694.10428743	715.28277639	1.66524807	0.24142704	-0.32761404
0.06729	28.24107	0.00055355	5.45e-05	1.46e-06	5.176e-05	-0.0	0.00016916	4.388e-05	8.8e-07	683.51169808	694.12299797	715.24716901	1.65887539	0.24095467	-0.32758603
0.06739	28.26815	0.00055247	5.465e-05	1.47e-06	5.192e-05	-0.0	0.00016975	4.405e-05	8.8e-07	683.56965605	694.14172407	715.21167098	1.65254089	0.24048253	-0.32755813
0.06749	28.29517	0.00055139	5.48e-05	1.48e-06	5.208e-05	-0.0	0.00017033	4.423e-05	8.8e-07	683.62735652	694.16046481	715.17628179	1.64623762	0.24001058	-0.32753034
0.06759	28.32215	0.00055032	5.495e-05	1.49e-06	5.224e-05	-0.0	0.00017091	4.44e-05	8.8e-07	683.68480161	694.17921939	715.14100094	1.63997921	0.23953893	-0.32750268
0.06769	28.34907	0.00054924	5.509e-05	1.5e-06	5.24e-05	-0.0	0.0001715	4.457e-05	8.8e-07	683.74199456	694.19798654	715.1058277	1.63372256	0.23906729	-0.32747503
0.06779	28.37594	0.00054817	5.524e-05	1.51e-06	5.256e-05	-0.0	0.00017208	4.474e-05	8.8e-07	683.79893534	694.21676629	715.07076206	1.62751796	0.23859608	-0.32744754
0.06789	28.40276	0.0005471	5.539e-05	1.52e-06	5.272e-05	-0.0	0.00017266	4.491e-05	8.8e-07	683.85562711	694.23555744	715.03580331	1.62130416	0.23812479	-0.32742002
0.06799	28.42952	0.00054604	5.554e-05	1.53e-06	5.288e-05	-0.0	0.00017323	4.508e-05	8.8e-07	683.91207085	694.25435962	715.0009512	1.61515777	0.23765401	-0.32739271
0.06809	28.45624	0.00054497	5.569e-05	1.55e-06	5.303e-05	-0.0	0.00017381	4.526e-05	8.8e-07	683.96826862	694.27317207	714.96620528	1.60898959	0.23718306	-0.32736534
0.06819	28.4829	0.00054391	5.584e-05	1.56e-06	5.319e-05	-0.0	0.00017439	4.543e-05	8.8e-07	684.02422118	694.29199451	714.93156535	1.60287953	0.23671267	-0.32733815
0.06829	28.50951	0.00054285	5.598e-05	1.57e-06	5.335e-05	-0.0	0.00017496	4.56e-05	8.8e-07	684.0799319	694.31082572	714.89703064	1.59681218	0.23624264	-0.32731109
0.06839	28.53606	0.00054179	5.613e-05	1.58e-06	5.35e-05	-0.0	0.00017554	4.577e-05	8.8e-07	684.13540293	694.3296649	714.86260065	1.59073641	0.23577254	-0.327284
0.06849	28.56257	0.00054073	5.627e-05	1.59e-06	5.366e-05	-0.0	0.00017611	4.594e-05	8.8e-07	684.19063435	694.34851205	714.82827535	1.58469278	0.23530278	-0.32725702
0.06859	28.58902	0.00053968	5.642e-05	1.6e-06	5.381e-05	-0.0	0.00017668	4.611e-05	8.8e-07	684.24562881	694.36736623	714.79405413	1.57871166	0.23483365	-0.32723023
0.06869	28.61542	0.00053862	5.657e-05	1.61e-06	5.397e-05	-0.0	0.00017725	4.628e-05	8.8e-07	684.30038993	694.38622616	714.75993615	1.57272281	0.23436445	-0.32720342
0.06879	28.64176	0.00053757	5.671e-05	1.63e-06	5.412e-05	0.0	0.00017782	4.645e-05	8.8e-07	684.35491735	694.40509198	714.72592148	1.56683789	0.2338965	-0.32717694
0.06889	28.66806	0.00053653	5.686e-05	1.64e-06	5.428e-05	0.0	0.00017839	4.662e-05	8.8e-07	684.40921841	694.42396121	714.69200839	1.5609043	0.23342796	-0.32715031
0.06899	28.6943	0.00053548	5.7e-05	1.65e-06	5.443e-05	0.0	0.00017896	4.679e-05	8.8e-07	684.46328882	694.44283531	714.6581979	1.55497072	0.23295943	-0.32712367
0.06909	28.72048	0.00053444	5.714e-05	1.66e-06	5.458e-05	0.0	0.00017952	4.696e-05	8.8e-07	684.51712857	694.46171427	714.62449	1.54903713	0.23249089	-0.32709704
0.06919	28.74662	0.00053339	5.729e-05	1.67e-06	5.474e-05	0.0	0.00018009	4.713e-05	8.8e-07	684.57073962	694.48059744	714.59088425	1.5431666	0.2320231	-0.3270706
0.06929	28.7727	0.00053235	5.743e-05	1.68e-06	5.489e-05	0.0	0.00018065	4.73e-05	8.8e-07	684.6241256	694.49948359	714.55737977	1.53734088	0.23155589	-0.32704431
0.06939	28.79873	0.00053132	5.757e-05	1.7e-06	5.504e-05	0.0	0.00018121	4.747e-05	8.8e-07	684.67728925	694.51837185	714.52397593	1.53153162	0.23108891	-0.32701808
0.06949	28.82471	0.00053028	5.771e-05	1.71e-06	5.519e-05	-0.0	0.00018178	4.764e-05	8.8e-07	684.73023231	694.53726166	714.4906723	1.52577781	0.23062272	-0.32699202
0.06959	28.85063	0.00052925	5.785e-05	1.72e-06	5.534e-05	-0.0	0.00018234	4.781e-05	8.8e-07	684.78295613	694.55615259	714.45746857	1.51999782	0.23015616	-0.32696588
0.06969	28.8765	0.00052822	5.8e-05	1.73e-06	5.549e-05	-0.0	0.0001829	4.797e-05	8.8e-07	684.83546063	694.57504467	714.42436475	1.51425298	0.22969009	-0.32693985
0.06979	28.90231	0.00052719	5.814e-05	1.74e-06	5.564e-05	-0.0	0.00018345	4.814e-05	8.8e-07	684.88774853	694.59393704	714.39136019	1.50853808	0.22922447	-0.32691392
0.06989	28.92808	0.00052616	5.828e-05	1.76e-06	5.579e-05	-0.0	0.00018401	4.831e-05	8.8e-07	684.93982235	694.61282892	714.3584543	1.50286409	0.22875946	-0.32688812
0.06999	28.95379	0.00052514	5.842e-05	1.77e-06	5.594e-05	0.0	0.00018457	4.848e-05	8.8e-07	684.99168333	694.63171996	714.32564677	1.49723609	0.22829523	-0.32686247
0.07009	28.97944	0.00052411	5.856e-05	1.78e-06	5.609e-05	0.0	0.00018512	4.865e-05	8.8e-07	685.04333486	694.65060912	714.29293679	1.4915868	0.22783065	-0.32683676
0.07019	29.00505	0.00052309	5.87e-05	1.79e-06	5.624e-05	0.0	0.00018567	4.881e-05	8.8e-07	685.09477513	694.66949696	714.26032479	1.48593751	0.22736607	-0.32681104
0.07029	29.0306	0.00052208	5.883e-05	1.8e-06	5.638e-05	0.0	0.00018623	4.898e-05	8.8e-07	685.14600603	694.68838292	714.22781032	1.48034328	0.22690238	-0.3267855
0.07039	29.05609	0.00052106	5.897e-05	1.82e-06	5.653e-05	0.0	0.00018678	4.915e-05	8.8e-07	685.19702996	694.70726627	714.19539279	1.47477337	0.22643911	-0.32676004
0.07049	29.08153	0.00052005	5.911e-05	1.83e-06	5.668e-05	0.0	0.00018733	4.932e-05	8.8e-07	685.2478486	694.72614655	714.1630718	1.46922711	0.22597627	-0.32673466
0.07059	29.10692	0.00051904	5.925e-05	1.84e-06	5.682e-05	0.0	0.00018788	4.948e-05	8.8e-07	685.2984641	694.74502313	714.13084683	1.46372084	0.22551413	-0.32670942
0.07069	29.13225	0.00051803	5.938e-05	1.85e-06	5.697e-05	0.0	0.00018842	4.965e-05	8.8e-07	685.34887761	694.7638957	714.0987176	1.4582	0.22505174	-0.32668412
0.07079	29.15753	0.00051702	5.952e-05	1.86e-06	5.711e-05	0.0	0.00018897	4.982e-05	8.8e-07	685.39909087	694.78276378	714.06668369	1.45274148	0.22459053	-0.32665903
0.07089	29.18276	0.00051602	5.966e-05	1.88e-06	5.726e-05	0.0	0.00018952	4.998e-05	8.8e-07	685.44910441	694.80162722	714.03474495	1.44728841	0.22412942	-0.32663396
0.07099	29.20793	0.00051502	5.979e-05	1.89e-06	5.74e-05	0.0	0.00019006	5.015e-05	8.8e-07	685.49892132	694.82048516	714.00290064	1.44184813	0.22366854	-0.32660893
0.07109	29.23305	0.00051402	5.993e-05	1.9e-06	5.755e-05	0.0	0.0001906	5.031e-05	8.8e-07	685.54854092	694.83933781	713.97115093	1.43642309	0.22320799	-0.32658396
0.07119	29.25812	0.00051302	6.006e-05	1.91e-06	5.769e-05	0.0	0.00019114	5.048e-05	8.8e-07	685.59796538	694.85818459	713.93949527	1.43102847	0.22274803	-0.32655908
0.07129	29.28313	0.00051202	6.02e-05	1.93e-06	5.783e-05	0.0	0.00019168	5.064e-05	8.8e-07	685.64719737	694.87702478	713.90793301	1.42567972	0.222289	-0.32653436
0.07139	29.30808	0.00051103	6.033e-05	1.94e-06	5.797e-05	0.0	0.00019222	5.081e-05	8.8e-07	685.69623754	694.89585822	713.876464	1.42031432	0.22182964	-0.32650958
0.07149	29.33298	0.00051004	6.046e-05	1.95e-06	5.811e-05	0.0	0.00019276	5.097e-05	8.8e-07	685.74508667	694.9146847	713.84508804	1.41499416	0.22137124	-0.32648496
0.07159	29.35783	0.00050905	6.06e-05	1.96e-06	5.826e-05	0.0	0.0001933	5.114e-05	8.8e-07	685.79374719	694.93350362	713.81380452	1.40971102	0.22091363	-0.32646045
0.07169	29.38262	0.00050807	6.073e-05	1.98e-06	5.84e-05	0.0	0.00019383	5.13e-05	8.8e-07	685.84222117	694.95231445	713.78261293	1.40442044	0.22045587	-0.32643593
0.07179	29.40736	0.00050709	6.086e-05	1.99e-06	5.854e-05	-0.0	0.00019437	5.147e-05	8.8e-07	685.89050953	694.97111697	713.75151304	1.39922882	0.22000038	-0.32641174
0.07189	29.43204	0.00050611	6.099e-05	2e-06	5.868e-05	-0.0	0.0001949	5.163e-05	8.8e-07	685.93861669	694.98991011	713.72050374	1.39398534	0.21954369	-0.32638737
0.07199	29.45667	0.00050513	6.113e-05	2.01e-06	5.882e-05	-0.0	0.00019543	5.179e-05	8.8e-07	685.98653959	695.00869462	713.6895858	1.38874186	0.21908701	-0.32636301
0.07209	29.48124	0.00050415	6.126e-05	2.03e-06	5.895e-05	-0.0	0.00019596	5.196e-05	8.8e-07	686.03427824	695.02747049	713.65875922	1.38349838	0.21863033	-0.32633864
0.07219	29.50576	0.00050318	6.139e-05	2.04e-06	5.909e-05	-0.0	0.00019649	5.212e-05	8.8e-07	686.0818353	695.04623708	713.62802333	1.37832924	0.21817534	-0.32631453
0.07229	29.53023	0.00050221	6.152e-05	2.05e-06	5.923e-05	-0.0	0.00019702	5.228e-05	8.8e-07	686.12921266	695.06499395	713.59737765	1.37317568	0.21772077	-0.32629047
0.07239	29.55464	0.00050124	6.165e-05	2.06e-06	5.937e-05	-0.0	0.00019754	5.245e-05	8.8e-07	686.17641191	695.08374072	713.56682179	1.36804113	0.21726666	-0.32626648
0.07249	29.57899	0.00050027	6.178e-05	2.08e-06	5.951e-05	-0.0	0.00019807	5.261e-05	8.8e-07	686.22343476	695.10247701	713.53635532	1.36291197	0.21681269	-0.3262425
0.07259	29.60329	0.00049931	6.191e-05	2.09e-06	5.964e-05	-0.0	0.00019859	5.277e-05	8.8e-07	686.27028225	695.12120258	713.50597796	1.35782431	0.21635975	-0.32621867
0.07269	29.62753	0.00049835	6.203e-05	2.1e-06	5.978e-05	-0.0	0.00019911	5.293e-05	8.8e-07	686.31695567	695.13991714	713.4756894	1.35275435	0.21590727	-0.3261949
0.07279	29.65172	0.00049739	6.216e-05	2.11e-06	5.991e-05	0.0	0.00019963	5.309e-05	8.8e-07	686.36345636	695.15862041	713.44548929	1.34770205	0.21545526	-0.32617119
0.07289	29.67585	0.00049643	6.229e-05	2.13e-06	6.005e-05	0.0	0.00020015	5.325e-05	8.8e-07	686.40978588	695.17731205	713.41537723	1.34265485	0.21500339	-0.3261475
0.07299	29.69993	0.00049548	6.242e-05	2.14e-06	6.018e-05	0.0	0.00020067	5.342e-05	8.8e-07	686.45594526	695.19599184	713.38535296	1.33764701	0.21455255	-0.32612395
0.07309	29.72395	0.00049453	6.254e-05	2.15e-06	6.032e-05	0.0	0.00020119	5.358e-05	8.8e-07	686.50193547	695.21465957	713.35541623	1.33264688	0.21410193	-0.32610042
0.07319	29.74792	0.00049358	6.267e-05	2.16e-06	6.045e-05	0.0	0.00020171	5.374e-05	8.8e-07	686.54775798	695.23331493	713.32556667	1.32766891	0.21365191	-0.32607697
0.07329	29.77183	0.00049263	6.28e-05	2.18e-06	6.058e-05	0.0	0.00020222	5.39e-05	8.8e-07	686.59341571	695.25195734	713.29580352	1.32274888	0.2132035	-0.32605372
0.07339	29.79568	0.00049169	6.292e-05	2.19e-06	6.072e-05	0.0	0.00020273	5.406e-05	8.8e-07	686.63890867	695.27058678	713.26612678	1.31779829	0.21275425	-0.32603037
0.07349	29.81948	0.00049075	6.305e-05	2.2e-06	6.085e-05	0.0	0.00020324	5.422e-05	8.8e-07	686.68423654	695.28920332	713.23653654	1.31287021	0.21230566	-0.32600709
0.07359	29.84323	0.00048981	6.317e-05	2.22e-06	6.098e-05	0.0	0.00020376	5.438e-05	8.8e-07	686.72940138	695.30780658	713.20703225	1.30796832	0.21185782	-0.32598391
0.07369	29.86692	0.00048887	6.329e-05	2.23e-06	6.111e-05	0.0	0.00020426	5.454e-05	8.8e-07	686.77440491	695.3263962	713.17761348	1.30310522	0.2114111	-0.32596087
0.07379	29.89055	0.00048794	6.342e-05	2.24e-06	6.124e-05	0.0	0.00020477	5.47e-05	8.8e-07	686.81924905	695.34497182	713.14827972	1.29823581	0.2109642	-0.3259378
0.07389	29.91412	0.00048701	6.354e-05	2.25e-06	6.137e-05	-0.0	0.00020528	5.485e-05	8.8e-07	686.86393415	695.36353337	713.11903088	1.29343883	0.21051952	-0.32591499
0.07399	29.93764	0.00048608	6.366e-05	2.27e-06	6.15e-05	-0.0	0.00020578	5.501e-05	8.8e-07	686.90846368	695.38208024	713.08986606	1.28860886	0.21007382	-0.32589206
0.07409	29.9611	0.00048515	6.379e-05	2.28e-06	6.163e-05	-0.0	0.00020629	5.517e-05	8.8e-07	686.95283555	695.40061279	713.06078579	1.28377889	0.20962813	-0.32586913
0.07419	29.98451	0.00048423	6.391e-05	2.29e-06	6.176e-05	-0.0	0.00020679	5.533e-05	8.8e-07	686.99705022	695.41913094	713.03178996	1.2789874	0.20918361	-0.32584635
0.07429	30.00786	0.00048331	6.403e-05	2.31e-06	6.189e-05	-0.0	0.00020729	5.549e-05	8.8e-07	687.04111034	695.43763421	713.00287788	1.27419777	0.20873915	-0.32582356
0.07439	30.03116	0.00048239	6.415e-05	2.32e-06	6.201e-05	-0.0	0.00020779	5.564e-05	8.8e-07	687.08501719	695.45612238	712.97404921	1.26945572	0.2082962	-0.32580095
0.07449	30.05439	0.00048147	6.427e-05	2.33e-06	6.214e-05	-0.0	0.00020829	5.58e-05	8.8e-07	687.12877173	695.47459528	712.94530369	1.26472862	0.20785373	-0.32577839
0.07459	30.07757	0.00048056	6.439e-05	2.34e-06	6.227e-05	-0.0	0.00020879	5.596e-05	8.8e-07	687.17237521	695.4930527	712.916641	1.26001738	0.20741179	-0.32575589
0.07469	30.1007	0.00047965	6.451e-05	2.36e-06	6.239e-05	-0.0	0.00020928	5.611e-05	8.8e-07	687.21582895	695.51149443	712.88806078	1.25530811	0.20696991	-0.3257334
0.07479	30.12376	0.00047874	6.463e-05	2.37e-06	6.252e-05	-0.0	0.00020978	5.627e-05	8.8e-07	687.259134	695.52992028	712.85956276	1.25063692	0.2065293	-0.32571104
0.07489	30.14677	0.00047783	6.475e-05	2.38e-06	6.264e-05	0.0	0.00021027	5.642e-05	8.8e-07	687.30229131	695.5483301	712.83114667	1.24598106	0.20608922	-0.32568875
0.07499	30.16973	0.00047693	6.487e-05	2.4e-06	6.277e-05	0.0	0.00021076	5.658e-05	8.8e-07	687.34530199	695.56672373	712.80281224	1.24134077	0.20564966	-0.3256665
0.07509	30.19262	0.00047603	6.499e-05	2.41e-06	6.289e-05	0.0	0.00021125	5.674e-05	8.8e-07	687.38816736	695.58510095	712.77455909	1.23670316	0.2052102	-0.32564427
0.07519	30.21546	0.00047513	6.51e-05	2.42e-06	6.302e-05	0.0	0.00021174	5.689e-05	8.8e-07	687.43088798	695.60346167	712.74638709	1.23209533	0.20477178	-0.32562215
0.07529	30.23825	0.00047424	6.522e-05	2.44e-06	6.314e-05	0.0	0.00021223	5.704e-05	8.8e-07	687.47346534	695.62180567	712.71829583	1.22753941	0.20433519	-0.32560022
0.07539	30.26097	0.00047334	6.534e-05	2.45e-06	6.326e-05	0.0	0.00021271	5.72e-05	8.8e-07	687.51590247	695.64013251	712.6902845	1.2229662	0.20389799	-0.32557822
0.07549	30.28364	0.00047245	6.545e-05	2.46e-06	6.339e-05	0.0	0.0002132	5.735e-05	8.8e-07	687.55819794	695.65844239	712.66235348	1.21839299	0.20346079	-0.32555622
0.07559	30.30625	0.00047157	6.557e-05	2.47e-06	6.351e-05	0.0	0.00021368	5.751e-05	8.8e-07	687.60035283	695.67673516	712.63450247	1.21388806	0.20302609	-0.32553448
0.07569	30.3288	0.00047068	6.569e-05	2.49e-06	6.363e-05	0.0	0.00021416	5.766e-05	8.8e-07	687.64237026	695.69501038	712.60673065	1.20935456	0.20259035	-0.32551263
0.07579	30.35129	0.0004698	6.58e-05	2.5e-06	6.375e-05	-0.0	0.00021464	5.781e-05	8.8e-07	687.68424846	695.71326831	712.57903847	1.20482107	0.2021546	-0.32549078
0.07589	30.37373	0.00046892	6.592e-05	2.51e-06	6.387e-05	-0.0	0.00021512	5.797e-05	8.8e-07	687.72598976	695.73150863	712.55142531	1.20037263	0.20172209	-0.32546925
0.07599	30.39611	0.00046804	6.603e-05	2.53e-06	6.399e-05	-0.0	0.0002156	5.812e-05	8.8e-07	687.76759586	695.74973113	712.52389071	1.19588243	0.201288	-0.32544757
0.07609	30.41843	0.00046717	6.614e-05	2.54e-06	6.411e-05	0.0	0.00021607	5.827e-05	8.8e-07	687.80906537	695.76793599	712.49643503	1.19139223	0.2008539	-0.32542588
0.07619	30.4407	0.0004663	6.626e-05	2.55e-06	6.423e-05	0.0	0.00021655	5.842e-05	8.8e-07	687.85039951	695.78612304	712.46905796	1.18695075	0.20042164	-0.32540438
0.07629	30.4629	0.00046543	6.637e-05	2.57e-06	6.435e-05	0.0	0.00021702	5.857e-05	8.8e-07	687.89160057	695.80429198	712.44175886	1.18253011	0.19999019	-0.32538295
0.07639	30.48505	0.00046456	6.648e-05	2.58e-06	6.446e-05	0.0	0.00021749	5.873e-05	8.8e-07	687.93266978	695.82244266	712.41453739	1.17814288	0.19956007	-0.32536165
0.07649	30.50714	0.0004637	6.659e-05	2.59e-06	6.458e-05	0.0	0.00021796	5.888e-05	8.8e-07	687.97360892	695.84057487	712.38739308	1.17374561	0.19912955	-0.32534031
0.07659	30.52917	0.00046283	6.671e-05	2.61e-06	6.47e-05	0.0	0.00021843	5.903e-05	8.8e-07	688.01441713	695.85868872	712.36032614	1.16934909	0.19869906	-0.32531898
0.07669	30.55114	0.00046198	6.682e-05	2.62e-06	6.482e-05	0.0	0.0002189	5.918e-05	8.8e-07	688.05509719	695.87678389	712.33333582	1.16501881	0.19827129	-0.3252979
0.07679	30.57305	0.00046112	6.693e-05	2.63e-06	6.493e-05	0.0	0.00021937	5.933e-05	8.8e-07	688.09564844	695.89486045	712.30642229	1.1606537	0.19784209	-0.32527668
0.07689	30.59491	0.00046027	6.704e-05	2.65e-06	6.505e-05	0.0	0.00021983	5.948e-05	8.8e-07	688.13607144	695.91291835	712.27958541	1.15631929	0.19741415	-0.32525558
0.07699	30.6167	0.00045942	6.715e-05	2.66e-06	6.516e-05	0.0	0.0002203	5.963e-05	8.8e-07	688.17636788	695.93095739	712.25282469	1.15200417	0.19698701	-0.32523456
0.07709	30.63844	0.00045857	6.726e-05	2.67e-06	6.528e-05	0.0	0.00022076	5.977e-05	8.8e-07	688.21653926	695.94897742	712.22613973	1.14771679	0.19656104	-0.32521364
0.07719	30.66012	0.00045772	6.737e-05	2.69e-06	6.539e-05	0.0	0.00022122	5.992e-05	8.8e-07	688.25658611	695.96697838	712.19953037	1.14346088	0.19613642	-0.32519285
0.07729	30.68174	0.00045688	6.747e-05	2.7e-06	6.55e-05	0.0	0.00022168	6.007e-05	8.8e-07	688.29651091	695.98496002	712.17299593	1.13918992	0.19571117	-0.32517199
0.07739	30.7033	0.00045604	6.758e-05	2.71e-06	6.562e-05	0.0	0.00022213	6.022e-05	8.8e-07	688.33631235	696.00292249	712.14653676	1.13491896	0.19528591	-0.32515114
0.07749	30.7248	0.0004552	6.769e-05	2.73e-06	6.573e-05	0.0	0.00022259	6.037e-05	8.8e-07	688.375992	696.02086563	712.12015243	1.13071466	0.19486362	-0.32513055
0.07759	30.74625	0.00045437	6.78e-05	2.74e-06	6.584e-05	0.0	0.00022305	6.051e-05	8.8e-07	688.41555161	696.0387893	712.09384243	1.12647959	0.19443996	-0.32510984
0.07769	30.76763	0.00045353	6.79e-05	2.75e-06	6.595e-05	-0.0	0.0002235	6.066e-05	8.8e-07	688.45498998	696.0566936	712.06760712	1.12224451	0.1940163	-0.32508912
0.07779	30.78895	0.00045271	6.801e-05	2.77e-06	6.606e-05	-0.0	0.00022395	6.081e-05	8.8e-07	688.49430817	696.07457843	712.04144619	1.11805181	0.19359451	-0.32506857
0.07789	30.81022	0.00045188	6.812e-05	2.78e-06	6.618e-05	-0.0	0.0002244	6.095e-05	8.8e-07	688.53350813	696.09244362	712.01535909	1.11387837	0.19317361	-0.3250481
0.07799	30.83142	0.00045105	6.822e-05	2.79e-06	6.629e-05	-0.0	0.00022485	6.11e-05	8.8e-07	688.57259099	696.11028907	711.9893455	1.10973986	0.19275431	-0.32502777
0.07809	30.85257	0.00045023	6.833e-05	2.81e-06	6.64e-05	-0.0	0.0002253	6.125e-05	8.8e-07	688.61155852	696.12811465	711.96340492	1.10558802	0.1923344	-0.32500738
0.07819	30.87365	0.00044942	6.843e-05	2.82e-06	6.65e-05	-0.0	0.00022574	6.139e-05	8.8e-07	688.65040974	696.14592043	711.93753762	1.10143619	0.1919145	-0.32498699
0.07829	30.89468	0.0004486	6.854e-05	2.83e-06	6.661e-05	-0.0	0.00022619	6.154e-05	8.8e-07	688.68914659	696.16370628	711.91174306	1.09734819	0.19149764	-0.32496686
0.07839	30.91564	0.00044779	6.864e-05	2.85e-06	6.672e-05	-0.0	0.00022663	6.168e-05	8.8e-07	688.7277698	696.18147215	711.88602102	1.09322861	0.19107927	-0.3249466
0.07849	30.93654	0.00044698	6.874e-05	2.86e-06	6.683e-05	-0.0	0.00022707	6.182e-05	8.8e-07	688.76627863	696.19921809	711.86037171	1.08912648	0.19066174	-0.32492642
0.07859	30.95739	0.00044617	6.885e-05	2.87e-06	6.694e-05	-0.0	0.00022751	6.197e-05	8.8e-07	688.80467478	696.21694398	711.83479465	1.0850461	0.19024524	-0.32490631
0.07869	30.97817	0.00044536	6.895e-05	2.88e-06	6.704e-05	-0.0	0.00022795	6.211e-05	8.8e-07	688.84295932	696.23464975	711.80928953	1.08098451	0.18982967	-0.32488629
0.07879	30.9989	0.00044456	6.905e-05	2.9e-06	6.715e-05	-0.0	0.00022839	6.225e-05	8.8e-07	688.88113362	696.25233531	711.78385597	1.07693645	0.18941476	-0.32486632
0.07889	31.01956	0.00044376	6.915e-05	2.91e-06	6.726e-05	-0.0	0.00022883	6.24e-05	8.8e-07	688.91919805	696.27000065	711.75849384	1.07292358	0.18900163	-0.32484649
0.07899	31.04016	0.00044296	6.926e-05	2.92e-06	6.736e-05	0.0	0.00022926	6.254e-05	8.8e-07	688.95715434	696.28764567	711.73320266	1.06889549	0.18858773	-0.3248266
0.07909	31.0607	0.00044217	6.936e-05	2.94e-06	6.747e-05	0.0	0.00022969	6.268e-05	8.8e-07	688.99500158	696.30527042	711.70798268	1.06486741	0.18817383	-0.32480671
0.07919	31.08119	0.00044138	6.946e-05	2.95e-06	6.757e-05	0.0	0.00023012	6.282e-05	8.8e-07	689.0327408	696.32287484	711.6828336	1.06087277	0.18776162	-0.32478695
0.07929	31.10161	0.00044059	6.956e-05	2.96e-06	6.768e-05	0.0	0.00023055	6.296e-05	8.8e-07	689.07037323	696.34045888	711.65775508	1.05689245	0.18735016	-0.32476726
0.07939	31.12196	0.0004398	6.966e-05	2.98e-06	6.778e-05	0.0	0.00023098	6.311e-05	8.8e-07	689.10790012	696.35802247	711.63274675	1.05293657	0.18693996	-0.32474766
0.07949	31.14226	0.00043902	6.976e-05	2.99e-06	6.788e-05	0.0	0.00023141	6.325e-05	8.8e-07	689.14532171	696.37556561	711.60780854	1.04900538	0.18653111	-0.32472817
0.07959	31.1625	0.00043824	6.985e-05	3e-06	6.798e-05	-0.0	0.00023184	6.339e-05	8.8e-07	689.18264045	696.3930882	711.58293973	1.04506272	0.18612163	-0.32470863
0.07969	31.18267	0.00043746	6.995e-05	3.02e-06	6.809e-05	-0.0	0.00023226	6.353e-05	8.8e-07	689.2198551	696.4105903	711.55814069	1.04112005	0.18571216	-0.32468909
0.07979	31.20279	0.00043669	7.005e-05	3.03e-06	6.819e-05	-0.0	0.00023268	6.367e-05	8.8e-07	689.25696599	696.42807188	711.53341131	1.03720119	0.18530396	-0.32466965
0.07989	31.22284	0.00043591	7.015e-05	3.04e-06	6.829e-05	-0.0	0.0002331	6.38e-05	8.8e-07	689.29397463	696.44553289	711.50875117	1.03329861	0.18489665	-0.32465028
0.07999	31.24283	0.00043514	7.025e-05	3.06e-06	6.839e-05	-0.0	0.00023352	6.394e-05	8.8e-07	689.3308819	696.46297331	711.48416001	1.02941811	0.18449054	-0.324631
0.08009	31.26276	0.00043438	7.034e-05	3.07e-06	6.849e-05	-0.0	0.00023394	6.408e-05	8.8e-07	689.36768909	696.4803931	711.45963743	1.02553761	0.18408444	-0.32461171
0.08019	31.28263	0.00043361	7.044e-05	3.08e-06	6.859e-05	0.0	0.00023436	6.422e-05	8.8e-07	689.40439614	696.49779226	711.43518347	1.02168306	0.1836798	-0.32459254
0.08029	31.30243	0.00043285	7.053e-05	3.1e-06	6.869e-05	-0.0	0.00023477	6.436e-05	8.8e-07	689.44100439	696.51517076	711.41079774	1.01782374	0.18327488	-0.32457335
0.08039	31.32217	0.00043209	7.063e-05	3.11e-06	6.879e-05	-0.0	0.00023519	6.449e-05	8.8e-07	689.4775141	696.53252861	711.38648014	1.01399622	0.18287177	-0.32455429
0.08049	31.34185	0.00043134	7.073e-05	3.12e-06	6.889e-05	0.0	0.0002356	6.463e-05	8.8e-07	689.51392619	696.54986577	711.36223041	1.01015883	0.18246811	-0.3245352
0.08059	31.36147	0.00043058	7.082e-05	3.14e-06	6.898e-05	0.0	0.00023601	6.477e-05	8.8e-07	689.55024145	696.56718225	711.33804833	1.00635812	0.18206657	-0.32451625
0.08069	31.38102	0.00042983	7.091e-05	3.15e-06	6.908e-05	0.0	0.00023642	6.49e-05	8.8e-07	689.58646021	696.58447804	711.31393379	1.00255516	0.1816649	-0.3244973
0.08079	31.40052	0.00042909	7.101e-05	3.16e-06	6.918e-05	0.0	0.00023683	6.504e-05	8.8e-07	689.62258389	696.60175312	711.28988638	0.99876909	0.18126421	-0.32447842
0.08089	31.41995	0.00042834	7.11e-05	3.18e-06	6.928e-05	0.0	0.00023723	6.517e-05	8.8e-07	689.65861223	696.6190075	711.26590616	0.99498797	0.18086383	-0.32445956
0.08099	31.43931	0.0004276	7.119e-05	3.19e-06	6.937e-05	0.0	0.00023764	6.531e-05	8.8e-07	689.69454631	696.63624117	711.24199283	0.99122303	0.18046442	-0.32444078
0.08109	31.45862	0.00042686	7.129e-05	3.2e-06	6.947e-05	0.0	0.00023804	6.544e-05	8.8e-07	689.73038734	696.65345413	711.21814602	0.98749141	0.18006701	-0.32442213
0.08119	31.47786	0.00042612	7.138e-05	3.22e-06	6.956e-05	0.0	0.00023844	6.558e-05	8.8e-07	689.76613633	696.67064638	711.19436545	0.98374737	0.17966885	-0.32440343
0.08129	31.49704	0.00042539	7.147e-05	3.23e-06	6.966e-05	0.0	0.00023885	6.571e-05	8.8e-07	689.80179268	696.68781791	711.17065127	0.98000355	0.17927071	-0.32438474
0.08139	31.51615	0.00042466	7.156e-05	3.24e-06	6.975e-05	0.0	0.00023924	6.585e-05	8.8e-07	689.83735739	696.70496875	711.1470032	0.97628824	0.17887436	-0.32436617
0.08149	31.5352	0.00042393	7.165e-05	3.26e-06	6.985e-05	0.0	0.00023964	6.598e-05	8.8e-07	689.87283134	696.7220989	711.12342099	0.97258523	0.17847875	-0.32434765
0.08159	31.55419	0.00042321	7.174e-05	3.27e-06	6.994e-05	0.0	0.00024004	6.611e-05	8.8e-07	689.9082161	696.73920836	711.09990415	0.96891422	0.17808516	-0.32432927
0.08169	31.57311	0.00042248	7.183e-05	3.28e-06	7.003e-05	-0.0	0.00024043	6.624e-05	8.8e-07	689.9435115	696.75629715	711.07645275	0.9652233	0.17769031	-0.32431081
0.08179	31.59197	0.00042176	7.192e-05	3.3e-06	7.012e-05	-0.0	0.00024082	6.637e-05	8.8e-07	689.97871883	696.77336529	711.0530664	0.96160708	0.17730035	-0.32429268
0.08189	31.61077	0.00042105	7.201e-05	3.31e-06	7.022e-05	-0.0	0.00024122	6.651e-05	8.8e-07	690.01384017	696.79041283	711.02974448	0.95794661	0.1769075	-0.32427435
0.08199	31.6295	0.00042033	7.21e-05	3.32e-06	7.031e-05	-0.0	0.00024161	6.664e-05	8.8e-07	690.04887369	696.80743974	711.00648755	0.95428614	0.17651465	-0.32425602
0.08209	31.64816	0.00041962	7.219e-05	3.34e-06	7.04e-05	-0.0	0.00024199	6.677e-05	8.8e-07	690.08381938	696.82444601	710.98329559	0.95062567	0.1761218	-0.3242377
0.08219	31.66677	0.00041891	7.228e-05	3.35e-06	7.049e-05	-0.0	0.00024238	6.69e-05	8.8e-07	690.11867766	696.84143165	710.96016849	0.94699195	0.17573069	-0.32421949
0.08229	31.6853	0.00041821	7.236e-05	3.36e-06	7.058e-05	-0.0	0.00024277	6.703e-05	8.8e-07	690.15345023	696.8583967	710.93710575	0.94337626	0.17534079	-0.32420136
0.08239	31.70378	0.0004175	7.245e-05	3.38e-06	7.067e-05	-0.0	0.00024315	6.716e-05	8.8e-07	690.18813807	696.87534119	710.91410706	0.93978056	0.17495224	-0.32418332
0.08249	31.72219	0.0004168	7.254e-05	3.39e-06	7.076e-05	-0.0	0.00024353	6.729e-05	8.8e-07	690.22274191	696.89226515	710.89117222	0.93618183	0.17456348	-0.32416527
0.08259	31.74053	0.0004161	7.262e-05	3.4e-06	7.085e-05	-0.0	0.00024391	6.741e-05	8.8e-07	690.25726292	696.90916862	710.86830088	0.93262522	0.17417762	-0.32414742
0.08269	31.75881	0.00041541	7.271e-05	3.41e-06	7.093e-05	-0.0	0.00024429	6.754e-05	8.8e-07	690.29170119	696.92605161	710.84549301	0.92904678	0.17379027	-0.32412946
0.08279	31.77702	0.00041472	7.28e-05	3.43e-06	7.102e-05	-0.0	0.00024467	6.767e-05	8.8e-07	690.32605667	696.94291412	710.82274862	0.92550554	0.17340557	-0.32411168
0.08289	31.79517	0.00041403	7.288e-05	3.44e-06	7.111e-05	-0.0	0.00024505	6.78e-05	8.8e-07	690.36033157	696.95975627	710.80006707	0.92195192	0.17301999	-0.32409384
0.08299	31.81325	0.00041334	7.297e-05	3.45e-06	7.12e-05	-0.0	0.00024542	6.792e-05	8.8e-07	690.39452483	696.97657801	710.77744867	0.9183983	0.17263441	-0.32407599
0.08309	31.83127	0.00041266	7.305e-05	3.47e-06	7.128e-05	-0.0	0.0002458	6.805e-05	8.8e-07	690.42863786	696.99337939	710.754893	0.91489598	0.17225248	-0.32405839
0.08319	31.84922	0.00041198	7.313e-05	3.48e-06	7.137e-05	-0.0	0.00024617	6.818e-05	8.8e-07	690.46267148	697.01016045	710.73239982	0.91136906	0.17186879	-0.32404067
0.08329	31.86711	0.0004113	7.322e-05	3.49e-06	7.145e-05	-0.0	0.00024654	6.83e-05	8.8e-07	690.49662502	697.02692118	710.70996932	0.90787728	0.17148775	-0.32402312
0.08339	31.88493	0.00041063	7.33e-05	3.51e-06	7.154e-05	0.0	0.00024691	6.843e-05	8.8e-07	690.5305012	697.04366174	710.68760071	0.90437648	0.17110603	-0.32400553
0.08349	31.90268	0.00040995	7.338e-05	3.52e-06	7.162e-05	0.0	0.00024727	6.855e-05	8.8e-07	690.56429881	697.06038207	710.66529435	0.90087567	0.17072431	-0.32398794
0.08359	31.92037	0.00040928	7.347e-05	3.53e-06	7.171e-05	0.0	0.00024764	6.868e-05	8.8e-07	690.59801886	697.07708223	710.64304993	0.89742138	0.17034609	-0.32397057
0.08369	31.93799	0.00040862	7.355e-05	3.54e-06	7.179e-05	0.0	0.000248	6.88e-05	8.8e-07	690.63166277	697.0937623	710.62086704	0.89394687	0.16996635	-0.3239531
0.08379	31.95554	0.00040795	7.363e-05	3.56e-06	7.188e-05	0.0	0.00024837	6.892e-05	8.8e-07	690.66522965	697.11042224	710.59874594	0.89047236	0.16958661	-0.32393563
0.08389	31.97303	0.00040729	7.371e-05	3.57e-06	7.196e-05	0.0	0.00024873	6.905e-05	8.8e-07	690.69872174	697.12706219	710.57668597	0.88705492	0.16921124	-0.32391844
0.08399	31.99045	0.00040663	7.379e-05	3.58e-06	7.204e-05	0.0	0.00024909	6.917e-05	8.8e-07	690.73213859	697.14368213	710.55468726	0.88360643	0.1688335	-0.3239011
0.08409	32.0078	0.00040598	7.387e-05	3.6e-06	7.212e-05	0.0	0.00024944	6.929e-05	8.8e-07	690.76548018	697.16028206	710.53274982	0.88017523	0.16845717	-0.32388384
0.08419	32.02508	0.00040533	7.395e-05	3.61e-06	7.221e-05	0.0	0.0002498	6.941e-05	8.8e-07	690.79874773	697.17686209	710.5108733	0.87675771	0.16808192	-0.32386665
0.08429	32.0423	0.00040468	7.403e-05	3.62e-06	7.229e-05	0.0	0.00025016	6.954e-05	8.8e-07	690.83194206	697.1934223	710.48905746	0.87336852	0.16770896	-0.3238496
0.08439	32.05945	0.00040403	7.411e-05	3.63e-06	7.237e-05	0.0	0.00025051	6.966e-05	8.8e-07	690.86506471	697.20996281	710.46730185	0.86997076	0.16733531	-0.3238325
0.08449	32.07654	0.00040339	7.419e-05	3.65e-06	7.245e-05	0.0	0.00025086	6.978e-05	8.8e-07	690.89811489	697.22648354	710.4456067	0.86657299	0.16696166	-0.32381541
0.08459	32.09355	0.00040274	7.427e-05	3.66e-06	7.253e-05	0.0	0.00025121	6.99e-05	8.8e-07	690.9310929	697.24298455	710.42397192	0.86319185	0.16658944	-0.3237984
0.08469	32.1105	0.00040211	7.434e-05	3.67e-06	7.261e-05	0.0	0.00025156	7.002e-05	8.8e-07	690.96399982	697.25946594	710.40239721	0.85982269	0.16621822	-0.32378145
0.08479	32.12738	0.00040147	7.442e-05	3.69e-06	7.269e-05	0.0	0.00025191	7.014e-05	8.8e-07	690.99683655	697.27592779	710.3808823	0.85647752	0.16584904	-0.32376463
0.08489	32.14419	0.00040084	7.45e-05	3.7e-06	7.276e-05	0.0	0.00025225	7.026e-05	8.8e-07	691.02960395	697.2923702	710.35942694	0.85312352	0.16547911	-0.32374775
0.08499	32.16093	0.00040021	7.457e-05	3.71e-06	7.284e-05	-0.0	0.0002526	7.037e-05	8.8e-07	691.06230152	697.30879311	710.33803129	0.84980523	0.1651124	-0.32373107
0.08509	32.1776	0.00039958	7.465e-05	3.72e-06	7.292e-05	-0.0	0.00025294	7.049e-05	8.8e-07	691.09493288	697.32519697	710.31669432	0.84648808	0.16474581	-0.32371439
0.08519	32.1942	0.00039896	7.473e-05	3.74e-06	7.3e-05	-0.0	0.00025328	7.061e-05	8.8e-07	691.12749597	697.34158153	710.29541661	0.84315791	0.16437803	-0.32369764
0.08529	32.21074	0.00039834	7.48e-05	3.75e-06	7.307e-05	-0.0	0.00025362	7.073e-05	8.8e-07	691.15999071	697.35794676	710.27419818	0.83982775	0.16401025	-0.32368089
0.08539	32.22721	0.00039772	7.488e-05	3.76e-06	7.315e-05	-0.0	0.00025396	7.084e-05	8.8e-07	691.19241711	697.37429268	710.25303903	0.83651572	0.16364416	-0.32366424
0.08549	32.2436	0.0003971	7.495e-05	3.77e-06	7.323e-05	-0.0	0.00025429	7.096e-05	8.8e-07	691.2247797	697.39061987	710.2319379	0.83326182	0.16328345	-0.32364789
0.08559	32.25993	0.00039649	7.503e-05	3.79e-06	7.33e-05	-0.0	0.00025463	7.107e-05	8.8e-07	691.25707618	697.40692802	710.21089542	0.82996312	0.16291858	-0.32363131
0.08569	32.27619	0.00039588	7.51e-05	3.8e-06	7.338e-05	-0.0	0.00025496	7.119e-05	8.8e-07	691.28930629	697.4232171	710.18991166	0.82666442	0.16255372	-0.32361473
0.08579	32.29237	0.00039527	7.517e-05	3.81e-06	7.345e-05	-0.0	0.00025529	7.13e-05	8.8e-07	691.32147002	697.43948712	710.16898664	0.82336572	0.16218886	-0.32359815
0.08589	32.30849	0.00039467	7.525e-05	3.82e-06	7.352e-05	-0.0	0.00025562	7.142e-05	8.8e-07	691.35356869	697.45573825	710.14811998	0.8201061	0.16182767	-0.32358177
0.08599	32.32454	0.00039407	7.532e-05	3.84e-06	7.36e-05	-0.0	0.00025595	7.153e-05	8.8e-07	691.38560317	697.47197059	710.12731144	0.81684774	0.16146667	-0.32356541
0.08609	32.34051	0.00039347	7.539e-05	3.85e-06	7.367e-05	-0.0	0.00025628	7.165e-05	8.8e-07	691.41757417	697.48818425	710.10656082	0.81360164	0.16110686	-0.32354911
0.08619	32.35642	0.00039288	7.546e-05	3.86e-06	7.374e-05	-0.0	0.0002566	7.176e-05	8.8e-07	691.44948239	697.50437935	710.08586793	0.81036349	0.16074788	-0.32353285
0.08629	32.37225	0.00039228	7.553e-05	3.87e-06	7.382e-05	-0.0	0.00025693	7.187e-05	8.8e-07	691.48132837	697.52055596	710.06523263	0.80713592	0.16038996	-0.32351665
0.08639	32.38802	0.00039169	7.56e-05	3.88e-06	7.389e-05	-0.0	0.00025725	7.198e-05	8.8e-07	691.51311267	697.53671416	710.04465477	0.80391448	0.16003271	-0.32350049
0.08649	32.40371	0.00039111	7.567e-05	3.9e-06	7.396e-05	-0.0	0.00025757	7.209e-05	8.8e-07	691.54483583	697.55285404	710.02413419	0.80070183	0.15967638	-0.32348438
0.08659	32.41933	0.00039052	7.575e-05	3.91e-06	7.403e-05	-0.0	0.00025789	7.22e-05	8.8e-07	691.57649835	697.5689757	710.00367077	0.79749692	0.15932088	-0.32346831
0.08669	32.43488	0.00038994	7.581e-05	3.92e-06	7.41e-05	-0.0	0.00025821	7.232e-05	8.8e-07	691.60810076	697.5850792	709.98326437	0.79429956	0.15896621	-0.32345229
0.08679	32.45036	0.00038936	7.588e-05	3.93e-06	7.417e-05	-0.0	0.00025852	7.243e-05	8.8e-07	691.63964358	697.60116465	709.96291485	0.79110988	0.15861239	-0.32343631
0.08689	32.46576	0.00038879	7.595e-05	3.95e-06	7.424e-05	-0.0	0.00025884	7.253e-05	8.8e-07	691.67112732	697.61723214	709.94262208	0.78792743	0.15825945	-0.32342037
0.08699	32.4811	0.00038822	7.602e-05	3.96e-06	7.431e-05	-0.0	0.00025915	7.264e-05	8.8e-07	691.70255251	697.63328176	709.92238592	0.78475271	0.15790735	-0.32340448
0.08709	32.49636	0.00038765	7.609e-05	3.97e-06	7.438e-05	-0.0	0.00025946	7.275e-05	8.8e-07	691.73391966	697.6493136	709.90220623	0.78158561	0.15755609	-0.32338864
0.08719	32.51154	0.00038708	7.616e-05	3.98e-06	7.445e-05	0.0	0.00025977	7.286e-05	8.8e-07	691.7652293	697.66532776	709.88208289	0.77842526	0.15720575	-0.32337283
0.08729	32.52666	0.00038652	7.622e-05	3.99e-06	7.452e-05	0.0	0.00026008	7.297e-05	8.8e-07	691.79648193	697.68132435	709.86201577	0.77527263	0.15685625	-0.32335707
0.08739	32.5417	0.00038596	7.629e-05	4.01e-06	7.459e-05	0.0	0.00026039	7.308e-05	8.8e-07	691.82767808	697.69730346	709.84200474	0.77212744	0.15650761	-0.32334136
0.08749	32.55667	0.0003854	7.636e-05	4.02e-06	7.465e-05	0.0	0.00026069	7.318e-05	8.8e-07	691.85881826	697.71326518	709.82204965	0.76898864	0.15615989	-0.32332569
0.08759	32.57157	0.00038485	7.642e-05	4.03e-06	7.472e-05	0.0	0.000261	7.329e-05	8.8e-07	691.88990299	697.72920964	709.80215041	0.76585659	0.15581307	-0.32331006
0.08769	32.58639	0.0003843	7.649e-05	4.04e-06	7.479e-05	0.0	0.0002613	7.339e-05	8.8e-07	691.92093276	697.74513695	709.78230687	0.762732	0.15546711	-0.32329448
0.08779	32.60114	0.00038375	7.656e-05	4.05e-06	7.485e-05	0.0	0.0002616	7.35e-05	8.8e-07	691.95190812	697.76104719	709.76251891	0.75961454	0.15512203	-0.32327894
0.08789	32.61581	0.0003832	7.662e-05	4.07e-06	7.492e-05	0.0	0.0002619	7.36e-05	8.8e-07	691.98282956	697.77694047	709.7427864	0.75650422	0.15477782	-0.32326344
0.08799	32.63041	0.00038266	7.669e-05	4.08e-06	7.498e-05	0.0	0.00026219	7.371e-05	8.8e-07	692.0136976	697.7928169	709.72310921	0.75340106	0.15443449	-0.32324799
0.08809	32.64493	0.00038212	7.675e-05	4.09e-06	7.505e-05	-0.0	0.00026249	7.381e-05	8.8e-07	692.04451276	697.80867657	709.70348721	0.75030411	0.15409208	-0.32323258
0.08819	32.65938	0.00038158	7.681e-05	4.1e-06	7.511e-05	-0.0	0.00026278	7.392e-05	8.8e-07	692.07527554	697.82451962	709.6839203	0.74721326	0.15375061	-0.32321722
0.08829	32.67376	0.00038105	7.688e-05	4.11e-06	7.518e-05	-0.0	0.00026307	7.402e-05	8.8e-07	692.10598646	697.84034616	709.66440836	0.74412861	0.15341007	-0.3232019
0.08839	32.68806	0.00038052	7.694e-05	4.12e-06	7.524e-05	-0.0	0.00026336	7.412e-05	8.8e-07	692.13664601	697.85615632	709.64495127	0.74105031	0.15307045	-0.32318662
0.08849	32.70228	0.00037999	7.7e-05	4.14e-06	7.53e-05	-0.0	0.00026365	7.422e-05	8.8e-07	692.16725471	697.87195022	709.62554892	0.73797819	0.15273175	-0.32317138
0.08859	32.71643	0.00037946	7.706e-05	4.15e-06	7.537e-05	-0.0	0.00026394	7.432e-05	8.8e-07	692.19781306	697.88772798	709.6062012	0.73491207	0.15239399	-0.32315619
0.08869	32.7305	0.00037894	7.713e-05	4.16e-06	7.543e-05	-0.0	0.00026423	7.442e-05	8.8e-07	692.22832158	697.90348972	709.58690799	0.73185203	0.15205717	-0.32314104
0.08879	32.74449	0.00037842	7.719e-05	4.17e-06	7.549e-05	-0.0	0.00026451	7.452e-05	8.8e-07	692.25878076	697.91923558	709.56766918	0.72879812	0.15172128	-0.32312593
0.08889	32.75841	0.00037791	7.725e-05	4.18e-06	7.555e-05	-0.0	0.00026479	7.462e-05	8.8e-07	692.28919113	697.93496567	709.54848467	0.72574959	0.15138637	-0.32311086
0.08899	32.77226	0.00037739	7.731e-05	4.19e-06	7.561e-05	-0.0	0.00026507	7.472e-05	8.8e-07	692.31955319	697.95068013	709.52935434	0.7227072	0.15105239	-0.32309584
0.08909	32.78602	0.00037688	7.737e-05	4.2e-06	7.567e-05	-0.0	0.00026535	7.482e-05	8.8e-07	692.34986744	697.96637909	709.51027808	0.71967072	0.15071935	-0.32308086
0.08919	32.79971	0.00037638	7.743e-05	4.22e-06	7.573e-05	-0.0	0.00026563	7.492e-05	8.8e-07	692.38013439	697.98206268	709.4912558	0.71663946	0.1503873	-0.32306592
0.08929	32.81332	0.00037587	7.749e-05	4.23e-06	7.579e-05	-0.0	0.0002659	7.502e-05	8.8e-07	692.41035457	697.99773104	709.47228738	0.71361362	0.15005623	-0.32305103
0.08939	32.82685	0.00037537	7.755e-05	4.24e-06	7.585e-05	-0.0	0.00026618	7.511e-05	8.8e-07	692.44052847	698.01338431	709.45337272	0.71059274	0.14972616	-0.32303617
0.08949	32.8403	0.00037488	7.761e-05	4.25e-06	7.591e-05	-0.0	0.00026645	7.521e-05	8.8e-07	692.4706566	698.02902265	709.43451174	0.70757713	0.14939708	-0.32302136
0.08959	32.85368	0.00037438	7.766e-05	4.26e-06	7.597e-05	-0.0	0.00026672	7.531e-05	8.8e-07	692.50073947	698.04464619	709.41570432	0.70456686	0.14906898	-0.32300659
0.08969	32.86698	0.00037389	7.772e-05	4.27e-06	7.603e-05	0.0	0.00026699	7.54e-05	8.8e-07	692.53077758	698.06025506	709.39695037	0.70156193	0.14874186	-0.32299186
0.08979	32.88019	0.0003734	7.778e-05	4.28e-06	7.609e-05	0.0	0.00026726	7.55e-05	8.8e-07	692.56077146	698.07584943	709.3782498	0.6985604	0.14841585	-0.32297718
0.08989	32.89333	0.00037291	7.784e-05	4.29e-06	7.614e-05	0.0	0.00026752	7.559e-05	8.8e-07	692.5907216	698.09142947	709.35960252	0.69556474	0.14809079	-0.32296253
0.08999	32.90639	0.00037243	7.789e-05	4.3e-06	7.62e-05	0.0	0.00026779	7.569e-05	8.8e-07	692.62062853	698.1069953	709.34100842	0.69257412	0.14776673	-0.32294793
0.09009	32.91937	0.00037195	7.795e-05	4.32e-06	7.626e-05	0.0	0.00026805	7.578e-05	8.8e-07	692.65049275	698.12254708	709.32246742	0.68958854	0.14744367	-0.32293337
0.09019	32.93227	0.00037148	7.801e-05	4.33e-06	7.631e-05	0.0	0.00026831	7.587e-05	8.8e-07	692.68031476	698.13808497	709.30397942	0.68660495	0.14712183	-0.32291885
0.09029	32.94509	0.000371	7.806e-05	4.34e-06	7.637e-05	0.0	0.00026857	7.596e-05	8.8e-07	692.71009511	698.15360916	709.28554435	0.68362736	0.14680092	-0.32290438
0.09039	32.95782	0.00037053	7.812e-05	4.35e-06	7.642e-05	0.0	0.00026883	7.606e-05	8.8e-07	692.73983429	698.16911978	709.26716212	0.68065437	0.14648105	-0.32288994
0.09049	32.97048	0.00037007	7.817e-05	4.36e-06	7.648e-05	0.0	0.00026908	7.615e-05	8.8e-07	692.76953281	698.184617	709.24883263	0.67768599	0.14616221	-0.32287555
0.09059	32.98305	0.0003696	7.823e-05	4.37e-06	7.653e-05	0.0	0.00026934	7.624e-05	8.8e-07	692.7991912	698.20010101	709.23055581	0.67471797	0.14584472	-0.32286119
0.09069	32.99555	0.00036914	7.828e-05	4.38e-06	7.659e-05	0.0	0.00026959	7.633e-05	8.8e-07	692.82880997	698.21557201	709.21233161	0.67175593	0.14552816	-0.32284688
0.09079	33.00796	0.00036868	7.833e-05	4.39e-06	7.664e-05	0.0	0.00026984	7.642e-05	8.8e-07	692.85838964	698.23103014	709.19415992	0.66879786	0.14521267	-0.32283261
0.09089	33.02029	0.00036823	7.839e-05	4.4e-06	7.669e-05	0.0	0.00027009	7.651e-05	8.8e-07	692.88793072	698.24647557	709.17604067	0.66584374	0.14489827	-0.32281838
0.09099	33.03253	0.00036778	7.844e-05	4.41e-06	7.675e-05	0.0	0.00027034	7.66e-05	8.8e-07	692.91743373	698.26190848	709.15797377	0.66289355	0.14458495	-0.3228042
0.09109	33.04469	0.00036733	7.849e-05	4.42e-06	7.68e-05	0.0	0.00027058	7.668e-05	8.8e-07	692.94689919	698.27732904	709.13995914	0.65994728	0.14427272	-0.32279005
0.09119	33.05677	0.00036688	7.854e-05	4.43e-06	7.685e-05	0.0	0.00027083	7.677e-05	8.8e-07	692.97632766	698.29273751	709.12199675	0.65699871	0.14396211	-0.32277594
0.09129	33.06877	0.00036644	7.859e-05	4.44e-06	7.69e-05	0.0	0.00027107	7.686e-05	8.8e-07	693.00571969	698.30813409	709.10408654	0.65405666	0.14365236	-0.32276188
0.09139	33.08068	0.000366	7.864e-05	4.45e-06	7.695e-05	0.0	0.00027131	7.694e-05	8.8e-07	693.03507578	698.32351893	709.08622841	0.65111761	0.14334377	-0.32274786
0.09149	33.09251	0.00036557	7.87e-05	4.46e-06	7.7e-05	0.0	0.00027155	7.703e-05	8.8e-07	693.06439646	698.33889225	709.06842231	0.64818146	0.14303636	-0.32273387
0.09159	33.10425	0.00036513	7.875e-05	4.47e-06	7.705e-05	0.0	0.00027178	7.711e-05	8.8e-07	693.09368227	698.35425423	709.05066817	0.64524813	0.14273012	-0.32271993
0.09169	33.1159	0.00036471	7.88e-05	4.48e-06	7.71e-05	0.0	0.00027202	7.72e-05	8.8e-07	693.12293375	698.36960509	709.03296593	0.64231751	0.14242507	-0.32270603
0.09179	33.12747	0.00036428	7.884e-05	4.49e-06	7.715e-05	0.0	0.00027225	7.728e-05	8.8e-07	693.1521514	698.38494506	709.01531555	0.63938546	0.14212155	-0.32269217
0.09189	33.13896	0.00036386	7.889e-05	4.5e-06	7.72e-05	0.0	0.00027248	7.737e-05	8.8e-07	693.18133578	698.40027437	708.99771698	0.63645776	0.14181909	-0.32267835
0.09199	33.15036	0.00036344	7.894e-05	4.51e-06	7.725e-05	0.0	0.00027271	7.745e-05	8.8e-07	693.21048741	698.41559322	708.98017015	0.63353195	0.14151788	-0.32266457
0.09209	33.16167	0.00036302	7.899e-05	4.52e-06	7.73e-05	0.0	0.00027294	7.753e-05	8.8e-07	693.23960684	698.43090182	708.96267502	0.6306079	0.14121794	-0.32265083
0.09219	33.17289	0.00036261	7.904e-05	4.53e-06	7.735e-05	0.0	0.00027317	7.761e-05	8.8e-07	693.2686946	698.44620042	708.94523155	0.62768545	0.14091928	-0.32263714
0.09229	33.18403	0.0003622	7.909e-05	4.54e-06	7.739e-05	0.0	0.00027339	7.769e-05	8.8e-07	693.29775124	698.46148923	708.92783968	0.62476447	0.14062191	-0.32262348
0.09239	33.19507	0.00036179	7.913e-05	4.55e-06	7.744e-05	0.0	0.00027362	7.777e-05	8.8e-07	693.3267773	698.47676854	708.91049939	0.62184207	0.14032616	-0.32260986
0.09249	33.20603	0.00036139	7.918e-05	4.56e-06	7.749e-05	0.0	0.00027384	7.785e-05	8.8e-07	693.35577332	698.49203857	708.89321064	0.61892211	0.14003158	-0.32259629
0.09259	33.2169	0.00036099	7.923e-05	4.57e-06	7.753e-05	0.0	0.00027406	7.793e-05	8.8e-07	693.38473985	698.50729956	708.8759734	0.61600284	0.13973838	-0.32258275
0.09269	33.22769	0.00036059	7.927e-05	4.58e-06	7.758e-05	0.0	0.00027427	7.801e-05	8.8e-07	693.41367743	698.52255178	708.85878762	0.61308407	0.13944655	-0.32256925
0.09279	33.23838	0.0003602	7.932e-05	4.59e-06	7.762e-05	0.0	0.00027449	7.809e-05	8.8e-07	693.44258662	698.53779546	708.84165329	0.61016562	0.13915613	-0.3225558
0.09289	33.24898	0.00035981	7.936e-05	4.6e-06	7.767e-05	0.0	0.0002747	7.816e-05	8.8e-07	693.47146795	698.55303089	708.82457037	0.60724542	0.1388674	-0.32254238
0.09299	33.25949	0.00035942	7.941e-05	4.61e-06	7.771e-05	0.0	0.00027491	7.824e-05	8.8e-07	693.50032206	698.5682584	708.80753887	0.60432577	0.13858001	-0.32252901
0.09309	33.2699	0.00035904	7.945e-05	4.62e-06	7.776e-05	0.0	0.00027512	7.832e-05	8.8e-07	693.52914948	698.58347823	708.79055876	0.60140556	0.13829413	-0.32251568
0.09319	33.28023	0.00035866	7.949e-05	4.63e-06	7.78e-05	0.0	0.00027533	7.839e-05	8.8e-07	693.55795076	698.59869066	708.77363002	0.59848457	0.13800976	-0.32250238
0.09329	33.29046	0.00035828	7.954e-05	4.64e-06	7.784e-05	0.0	0.00027554	7.847e-05	8.8e-07	693.58672648	698.61389599	708.75675264	0.59556259	0.13772694	-0.32248913
0.09339	33.30061	0.00035791	7.958e-05	4.65e-06	7.789e-05	0.0	0.00027574	7.854e-05	8.8e-07	693.6154772	698.62909452	708.73992662	0.59263942	0.13744568	-0.32247591
0.09349	33.31065	0.00035754	7.962e-05	4.65e-06	7.793e-05	0.0	0.00027594	7.861e-05	8.8e-07	693.64420351	698.64428655	708.72315195	0.58971251	0.1371663	-0.32246274
0.09359	33.32061	0.00035718	7.966e-05	4.66e-06	7.797e-05	0.0	0.00027614	7.869e-05	8.8e-07	693.67290596	698.65947246	708.70642866	0.58678473	0.13688843	-0.32244961
0.09369	33.33047	0.00035681	7.971e-05	4.67e-06	7.801e-05	0.0	0.00027634	7.876e-05	8.8e-07	693.70158515	698.67465254	708.68975675	0.5838547	0.13661224	-0.32243652
0.09379	33.34023	0.00035645	7.975e-05	4.68e-06	7.805e-05	0.0	0.00027654	7.883e-05	8.8e-07	693.73024165	698.68982711	708.67313622	0.58092216	0.13633776	-0.32242347
0.09389	33.3499	0.0003561	7.979e-05	4.69e-06	7.809e-05	0.0	0.00027673	7.89e-05	8.8e-07	693.75887605	698.70499652	708.65656708	0.57798687	0.136065	-0.32241045
0.09399	33.35947	0.00035575	7.983e-05	4.7e-06	7.813e-05	0.0	0.00027693	7.897e-05	8.8e-07	693.78748893	698.72016111	708.64004936	0.57504856	0.13579401	-0.32239748
0.09409	33.36894	0.0003554	7.987e-05	4.71e-06	7.817e-05	-0.0	0.00027712	7.904e-05	8.8e-07	693.81608089	698.73532124	708.62358308	0.57210293	0.13552532	-0.32238455
0.09419	33.37832	0.00035505	7.991e-05	4.72e-06	7.821e-05	-0.0	0.00027731	7.911e-05	8.8e-07	693.84465254	698.75047739	708.60716832	0.5691552	0.13525826	-0.32237166
0.09429	33.3876	0.00035471	7.995e-05	4.72e-06	7.825e-05	-0.0	0.00027749	7.918e-05	8.8e-07	693.87320447	698.76562987	708.59080509	0.56620301	0.13499312	-0.32235881
0.09439	33.39678	0.00035438	7.998e-05	4.73e-06	7.829e-05	-0.0	0.00027768	7.924e-05	8.8e-07	693.90173726	698.78077907	708.57449343	0.56324603	0.13472995	-0.322346
0.09449	33.40586	0.00035404	8.002e-05	4.74e-06	7.833e-05	-0.0	0.00027786	7.931e-05	8.8e-07	693.93025154	698.79592539	708.55823338	0.56028395	0.13446877	-0.32233324
0.09459	33.41484	0.00035371	8.006e-05	4.75e-06	7.836e-05	-0.0	0.00027804	7.938e-05	8.8e-07	693.95874791	698.81106924	708.54202501	0.55731645	0.13420962	-0.32232051
0.09469	33.42372	0.00035339	8.01e-05	4.76e-06	7.84e-05	-0.0	0.00027822	7.944e-05	8.8e-07	693.98722693	698.82621107	708.52586838	0.5543379	0.13395319	-0.32230782
0.09479	33.4325	0.00035306	8.013e-05	4.77e-06	7.844e-05	-0.0	0.0002784	7.951e-05	8.8e-07	694.01568915	698.84135139	708.5097636	0.55135526	0.13369862	-0.32229517
0.09489	33.44118	0.00035274	8.017e-05	4.77e-06	7.847e-05	-0.0	0.00027857	7.957e-05	8.8e-07	694.04413521	698.8564906	708.49371072	0.54836538	0.13344629	-0.32228257
0.09499	33.44975	0.00035243	8.021e-05	4.78e-06	7.851e-05	-0.0	0.00027875	7.963e-05	8.8e-07	694.07256571	698.87162916	708.47770983	0.54536785	0.13319625	-0.32227
0.09509	33.45822	0.00035212	8.024e-05	4.79e-06	7.854e-05	-0.0	0.00027892	7.97e-05	8.8e-07	694.10098126	698.88676754	708.461761	0.54236227	0.13294853	-0.32225748
0.09519	33.46659	0.00035181	8.028e-05	4.8e-06	7.858e-05	-0.0	0.00027909	7.976e-05	8.8e-07	694.12938244	698.90190623	708.44586433	0.53934823	0.1327032	-0.322245
0.09529	33.47485	0.0003515	8.031e-05	4.8e-06	7.861e-05	-0.0	0.00027925	7.982e-05	8.8e-07	694.15776984	698.9170458	708.43001998	0.5363158	0.13246149	-0.32223255
0.09539	33.483	0.00035121	8.034e-05	4.81e-06	7.865e-05	-0.0	0.00027942	7.988e-05	8.8e-07	694.186144	698.93218691	708.41422811	0.53327785	0.13222178	-0.32222015
0.09549	33.49104	0.00035091	8.038e-05	4.82e-06	7.868e-05	-0.0	0.00027958	7.994e-05	8.8e-07	694.21450555	698.94733	708.3984888	0.53022877	0.13198476	-0.32220779
0.09559	33.49898	0.00035062	8.041e-05	4.83e-06	7.871e-05	-0.0	0.00027974	8e-05	8.8e-07	694.24285508	698.96247565	708.3828022	0.52716801	0.1317505	-0.32219548
0.09569	33.50681	0.00035033	8.044e-05	4.83e-06	7.875e-05	-0.0	0.0002799	8.005e-05	8.8e-07	694.27119318	698.97762442	708.36716844	0.52409504	0.13151907	-0.3221832
0.09579	33.51453	0.00035004	8.048e-05	4.84e-06	7.878e-05	0.0	0.00028005	8.011e-05	8.8e-07	694.29952044	698.99277692	708.35158769	0.5210093	0.13129053	-0.32217096
0.09589	33.52214	0.00034976	8.051e-05	4.85e-06	7.881e-05	0.0	0.00028021	8.017e-05	8.8e-07	694.32783734	699.00793393	708.3360602	0.51789438	0.13106693	-0.32215877
0.09599	33.52963	0.00034949	8.054e-05	4.85e-06	7.884e-05	0.0	0.00028036	8.022e-05	8.8e-07	694.3561444	699.02309622	708.32058621	0.51477213	0.13084553	-0.32214662
0.09609	33.53701	0.00034922	8.057e-05	4.86e-06	7.887e-05	0.0	0.00028051	8.028e-05	8.8e-07	694.38444223	699.03826437	708.30516588	0.51163316	0.13062749	-0.32213451
0.09619	33.54428	0.00034895	8.06e-05	4.87e-06	7.89e-05	0.0	0.00028066	8.033e-05	8.8e-07	694.4127314	699.05343909	708.28979941	0.50847671	0.13041292	-0.32212244
0.09629	33.55143	0.00034868	8.063e-05	4.87e-06	7.893e-05	0.0	0.0002808	8.038e-05	8.8e-07	694.44101244	699.06862111	708.27448704	0.505302	0.13020189	-0.32211042
0.09639	33.55847	0.00034843	8.066e-05	4.88e-06	7.896e-05	0.0	0.00028094	8.044e-05	8.8e-07	694.46928591	699.08381118	708.259229	0.50210827	0.12999451	-0.32209844
0.09649	33.56539	0.00034817	8.069e-05	4.89e-06	7.899e-05	0.0	0.00028108	8.049e-05	8.8e-07	694.49755217	699.09901027	708.24402565	0.49887871	0.12979286	-0.3220865
0.09659	33.57219	0.00034792	8.072e-05	4.89e-06	7.902e-05	0.0	0.00028122	8.054e-05	8.8e-07	694.52581163	699.11421931	708.22887734	0.49563195	0.12959461	-0.3220746
0.09669	33.57887	0.00034767	8.074e-05	4.9e-06	7.904e-05	0.0	0.00028136	8.059e-05	8.8e-07	694.55406479	699.12943913	708.21378435	0.49235948	0.12940083	-0.32206275
0.09679	33.58542	0.00034743	8.077e-05	4.91e-06	7.907e-05	0.0	0.00028149	8.064e-05	8.8e-07	694.58231208	699.14467069	708.19874702	0.48905997	0.12921167	-0.32205094
0.09689	33.59186	0.00034719	8.08e-05	4.91e-06	7.91e-05	0.0	0.00028162	8.068e-05	8.8e-07	694.61055375	699.1599151	708.1837658	0.48571968	0.12902884	-0.32203918
0.09699	33.59816	0.00034696	8.082e-05	4.92e-06	7.912e-05	0.0	0.00028175	8.073e-05	8.8e-07	694.63879004	699.1751735	708.16884116	0.48235189	0.12885069	-0.32202746
0.09709	33.60435	0.00034673	8.085e-05	4.92e-06	7.915e-05	0.0	0.00028187	8.078e-05	8.8e-07	694.6670213	699.19044695	708.15397349	0.47894954	0.12867808	-0.32201579
0.09719	33.6104	0.00034651	8.088e-05	4.93e-06	7.918e-05	0.0	0.00028199	8.082e-05	8.8e-07	694.69524778	699.20573663	708.13916328	0.47551082	0.12851124	-0.32200416
0.09729	33.61633	0.00034629	8.09e-05	4.94e-06	7.92e-05	0.0	0.00028211	8.087e-05	8.8e-07	694.72346946	699.22104392	708.12441114	0.47201615	0.12835258	-0.32199257
0.09739	33.62212	0.00034608	8.092e-05	4.94e-06	7.922e-05	0.0	0.00028223	8.091e-05	8.8e-07	694.75168626	699.23637031	708.1097177	0.46848435	0.12819979	-0.32198103
0.09749	33.62778	0.00034587	8.095e-05	4.95e-06	7.925e-05	0.0	0.00028235	8.095e-05	8.8e-07	694.77989829	699.25171712	708.09508353	0.46490564	0.12805405	-0.32196954
0.09759	33.6333	0.00034566	8.097e-05	4.95e-06	7.927e-05	0.0	0.00028246	8.099e-05	8.8e-07	694.80810554	699.26708582	708.08050929	0.46127753	0.12791568	-0.3219581
0.09769	33.63869	0.00034546	8.099e-05	4.96e-06	7.929e-05	0.0	0.00028257	8.103e-05	8.8e-07	694.83630766	699.28247809	708.06599573	0.45758007	0.12778712	-0.3219467
0.09779	33.64394	0.00034527	8.101e-05	4.96e-06	7.931e-05	0.0	0.00028268	8.107e-05	8.8e-07	694.86450399	699.29789586	708.05154379	0.45382389	0.12766706	-0.32193535
0.09789	33.64904	0.00034508	8.104e-05	4.97e-06	7.934e-05	0.0	0.00028278	8.111e-05	8.8e-07	694.89269409	699.31334093	708.0371543	0.44999998	0.12755661	-0.32192405
0.09799	33.654	0.00034489	8.106e-05	4.97e-06	7.936e-05	0.0	0.00028288	8.115e-05	8.8e-07	694.92087689	699.3288155	708.02282836	0.44608535	0.12745857	-0.32191281
0.09809	33.65881	0.00034472	8.108e-05	4.98e-06	7.938e-05	0.0	0.00028298	8.118e-05	8.8e-07	694.94905124	699.34432185	708.00856708	0.44209239	0.12737143	-0.32190161
0.09819	33.66347	0.00034454	8.11e-05	4.98e-06	7.939e-05	0.0	0.00028307	8.122e-05	8.8e-07	694.97721589	699.35986235	707.99437166	0.43799576	0.12729825	-0.32189046
0.09829	33.66798	0.00034438	8.111e-05	4.99e-06	7.941e-05	0.0	0.00028316	8.125e-05	8.8e-07	695.00536847	699.37543998	707.98024367	0.43379418	0.12723922	-0.32187937
0.09839	33.67233	0.00034421	8.113e-05	4.99e-06	7.943e-05	0.0	0.00028325	8.128e-05	8.8e-07	695.03350707	699.39105753	707.96618455	0.42947814	0.12719547	-0.32186833
0.09849	33.67652	0.00034406	8.115e-05	4.99e-06	7.945e-05	0.0	0.00028334	8.132e-05	8.8e-07	695.06162905	699.40671821	707.95219601	0.42502002	0.12717032	-0.32185734
0.09859	33.68054	0.00034391	8.117e-05	5e-06	7.947e-05	0.0	0.00028342	8.135e-05	8.8e-07	695.08973049	699.42242583	707.93828015	0.42041081	0.12716486	-0.32184642
0.09869	33.6844	0.00034377	8.118e-05	5e-06	7.948e-05	0.0	0.0002835	8.138e-05	8.8e-07	695.11780699	699.43818447	707.92443925	0.41561351	0.12718349	-0.32183555
0.09879	33.68808	0.00034363	8.12e-05	5e-06	7.95e-05	0.0	0.00028357	8.14e-05	8.8e-07	695.14585278	699.45399887	707.91067601	0.41061823	0.12722741	-0.32182474
0.09889	33.69157	0.0003435	8.121e-05	5.01e-06	7.951e-05	0.0	0.00028365	8.143e-05	8.8e-07	695.17386055	699.46987445	707.89699358	0.40536189	0.12730406	-0.321814
0.09899	33.69489	0.00034337	8.123e-05	5.01e-06	7.952e-05	0.0	0.00028371	8.145e-05	8.8e-07	695.20182156	699.48581728	707.88339556	0.39983133	0.12741501	-0.32180332
0.09909	33.69801	0.00034326	8.124e-05	5.01e-06	7.954e-05	0.0	0.00028378	8.148e-05	8.8e-07	695.22972419	699.50183459	707.86988636	0.39395581	0.12756854	-0.32179272
0.09919	33.70093	0.00034315	8.125e-05	5.02e-06	7.955e-05	0.0	0.00028384	8.15e-05	8.8e-07	695.25755319	699.51793502	707.85647133	0.38764104	0.12777557	-0.32178219
0.09929	33.70363	0.00034305	8.126e-05	5.02e-06	7.956e-05	0.0	0.00028389	8.152e-05	8.8e-07	695.28528814	699.53412907	707.8431572	0.38078276	0.12804812	-0.32177173
0.09939	33.70612	0.00034296	8.127e-05	5.02e-06	7.957e-05	0.0	0.00028394	8.154e-05	8.8e-07	695.31290181	699.55042967	707.82995242	0.37323835	0.12840248	-0.32176137
0.09949	33.70837	0.00034287	8.128e-05	5.02e-06	7.958e-05	0.0	0.00028399	8.156e-05	8.8e-07	695.34035536	699.56685346	707.81686824	0.36473612	0.12886927	-0.3217511
0.09959	33.71036	0.0003428	8.129e-05	5.03e-06	7.959e-05	0.0	0.00028403	8.157e-05	8.8e-07	695.36759088	699.58342292	707.80392037	0.35489929	0.12949048	-0.32174093
0.09969	33.71208	0.00034273	8.13e-05	5.03e-06	7.96e-05	0.0	0.00028407	8.158e-05	8.8e-07	695.39451783	699.60016977	707.79113183	0.34297178	0.13034886	-0.32173089
0.09979	33.71349	0.00034268	8.13e-05	5.03e-06	7.96e-05	0.0	0.0002841	8.16e-05	8.8e-07	695.42097568	699.617144	707.77854069	0.32737304	0.13161363	-0.32172101
0.09989	33.71454	0.00034264	8.131e-05	5.03e-06	7.961e-05	0.0	0.00028412	8.16e-05	8.8e-07	695.44661991	699.63443887	707.76622267	0.30330156	0.13378178	-0.32171135
0.09999	33.71509	0.00034262	8.131e-05	5.03e-06	7.961e-05	0.0	0.00028413	8.161e-05	8.8e-07	695.47009295	699.65234614	707.75444655	0.18828846	0.14388856	-0.32170216
0.10001	33.7151	0.00034262	8.131e-05	5.03e-06	7.961e-05	0.0	0.00028413	8.161e-05	8.8e-07	695.4728058	699.65623024	707.75245918	721.98264757	29.25412284	34.43465733
