# Supplementary material for: Dataset for the simulated biomass pyrolysis in rotary kilns with varying particle residence time distributions
Source: Data Brief. 2021 Nov 23;39:107603. doi: 10.1016/j.dib.2021.107603 (PMC8633881; doi:10.1016/j.dib.2021.107603)
Supplement: Supplementary Data S1 — Supplementary Raw Research Data. This is open data under the CC BY license http://creativecommons.org/licenses/by/4.0/ [file mmc1.zip › supplementary/0/logFiles/log_Pe8]

l,m	Tau,s	F_w,kg/s	F_is,kg/s	F_c,kg/s	F_rt,kg/s	F_w_wet,kg/s	F_it,kg/s	F_g,kg/s	F_H2O_g,kg/s	T_b,K	T_g,K	T_w,K	q_bed,kW/m	q_gas,kW/m	q_loss,kW/m
1e-05	0.00276	0.0	0.0	0.0	0.0	0.00087532	0.0	0.0	0.0	298.35619817	299.27003734	833.09215894	32.48855649	3.31870787	-0.42011989
0.0001	0.05239	0.0	0.0	0.0	0.0	0.00087532	0.0	0.0	0.0	300.20686633	309.31199762	832.57275658	32.36069977	3.30059985	-0.41971204
0.0002	0.10749	0.0	0.0	0.0	0.0	0.00087532	0.0	0.0	0.0	302.25241755	320.3864458	831.99811181	32.21932731	3.27930696	-0.41926082
0.0003	0.16257	0.0	0.0	0.0	0.0	0.00087532	0.0	0.0	0.0	304.28673782	331.36959205	831.42607393	32.07867851	3.25677779	-0.41881164
0.0004	0.2176	0.0	0.0	0.0	0.0	0.00087532	0.0	0.0	0.0	306.30991044	342.25763553	830.85665157	31.93875173	3.23294681	-0.41836452
0.0005	0.2726	0.0	0.0	0.0	0.0	0.00087532	0.0	0.0	0.0	308.32201813	353.04669836	830.28985383	31.79954498	3.20780453	-0.41791946
0.0006	0.32757	0.0	0.0	0.0	0.0	0.00087532	0.0	0.0	0.0	310.32314266	363.73279613	829.72569049	31.66105414	3.18129903	-0.41747648
0.0007	0.38249	0.0	0.0	0.0	0.0	0.00087532	0.0	0.0	0.0	312.31336469	374.31184896	829.164172	31.52328083	3.15344806	-0.41703558
0.0008	0.43739	0.0	0.0	0.0	0.0	0.00087532	0.0	0.0	0.0	314.29276587	384.77987071	828.60530818	31.38622571	3.12426038	-0.41659674
0.0009	0.49224	0.0	0.0	0.0	0.0	0.00087532	0.0	0.0	0.0	316.26142498	395.1326887	828.04911029	31.24986941	3.09358776	-0.41616003
0.001	0.54706	0.0	0.0	0.0	0.0	0.00087532	0.0	0.0	0.0	318.21942177	405.3662021	827.49558907	31.11423085	3.06158232	-0.41572539
0.0011	0.60185	0.0	0.0	0.0	0.0	0.00087532	0.0	0.0	0.0	320.16683593	415.47633539	826.94475514	30.97929056	3.0281587	-0.41529288
0.0012	0.6566	0.0	0.0	0.0	0.0	0.00087532	0.0	0.0	0.0	322.1037434	425.4589341	826.39662023	30.8450533	2.99332994	-0.41486247
0.0013	0.71131	0.0	0.0	0.0	0.0	0.00087532	0.0	0.0	0.0	324.03022243	435.30988211	825.85119543	30.71151477	2.95708432	-0.41443419
0.0014	0.76599	0.0	0.0	0.0	0.0	0.00087532	0.0	0.0	0.0	325.94634907	445.02514454	825.30849187	30.57865865	2.91948885	-0.41400806
0.0015	0.82063	0.0	0.0	0.0	0.0	0.00087532	0.0	0.0	0.0	327.85219811	454.60077837	824.76852049	30.44649233	2.88048028	-0.41358408
0.0016	0.87523	0.0	0.0	0.0	0.0	0.00087532	0.0	0.0	0.0	329.74784438	464.03272992	824.23129274	30.31500813	2.84007804	-0.41316225
0.0017	0.9298	0.0	0.0	0.0	0.0	0.00087532	0.0	0.0	0.0	331.63336127	473.31736966	823.69681827	30.18418627	2.79848433	-0.41274258
0.0018	0.98433	0.0	0.0	0.0	0.0	0.00087532	0.0	0.0	0.0	333.50882149	482.45091866	823.16510761	30.05403719	2.75550916	-0.41232508
0.0019	1.03883	0.0	0.0	0.0	0.0	0.00087532	0.0	0.0	0.0	335.37429691	491.42974981	822.63617068	29.92454241	2.7113572	-0.41190977
0.002	1.09329	0.0	0.0	0.0	0.0	0.00087532	0.0	0.0	0.0	337.22985836	500.25068954	822.11001536	29.79570046	2.66598299	-0.41149663
0.0021	1.14771	0.0	0.0	0.0	0.0	0.00087532	0.0	0.0	0.0	339.07557594	508.91035239	821.58665072	29.66750346	2.61943984	-0.4110857
0.0022	1.2021	0.0	0.0	0.0	0.0	0.00087532	0.0	0.0	0.0	340.91151867	517.40578306	821.06608388	29.53993381	2.5719217	-0.41067695
0.0023	1.25646	0.0	0.0	0.0	0.0	0.00087532	0.0	0.0	0.0	342.73775461	525.73425454	820.54832101	29.41299359	2.52333619	-0.41027041
0.0024	1.31077	0.0	0.0	0.0	0.0	0.00087532	0.0	0.0	0.0	344.55435107	533.89303982	820.03336841	29.28666725	2.47384278	-0.40986608
0.0025	1.36505	0.0	0.0	0.0	0.0	0.00087532	0.0	0.0	0.0	346.36137384	541.88010141	819.52122912	29.16094299	2.42354708	-0.40946394
0.0026	1.4193	0.0	0.0	0.0	0.0	0.00087532	0.0	0.0	0.0	348.15888822	549.69323939	819.01190717	29.03581821	2.37242999	-0.40906403
0.0027	1.4735	0.0	0.0	0.0	0.0	0.00087532	0.0	0.0	0.0	349.94695845	557.3305388	818.50540534	28.91128256	2.32057706	-0.40866633
0.0028	1.52768	0.0	0.0	0.0	0.0	0.00087532	0.0	0.0	0.0	351.72564782	564.79028292	818.00172559	28.78732797	2.26804361	-0.40827086
0.0029	1.58181	0.0	0.0	0.0	0.0	0.00087532	0.0	0.0	0.0	353.49501817	572.07147569	817.50086634	28.66392004	2.2152568	-0.40787757
0.003	1.63591	0.0	0.0	0.0	0.0	0.00087532	0.0	0.0	0.0	355.25513054	579.17315265	817.00282606	28.54107964	2.16186283	-0.40748651
0.0031	1.68998	0.0	0.0	0.0	0.0	0.00087532	0.0	0.0	0.0	357.00604525	586.09434726	816.50760342	28.41878678	2.10808514	-0.40709768
0.0032	1.744	0.0	0.0	0.0	0.0	0.00087532	0.0	0.0	0.0	358.74782152	592.83447905	816.01519532	28.29703211	2.0539977	-0.40671108
0.0033	1.79799	0.0	0.0	0.0	0.0	0.00087532	0.0	0.0	0.0	360.48051744	599.39341477	815.52559644	28.17579221	1.99990984	-0.40632663
0.0034	1.85195	0.0	0.0	0.0	0.0	0.00087532	0.0	0.0	0.0	362.20419004	605.77151747	815.03879896	28.05507188	1.94565832	-0.40594441
0.0035	1.90587	0.0	0.0	0.0	0.0	0.00087532	0.0	0.0	0.0	363.91889555	611.96898277	814.55479631	27.93485552	1.89142196	-0.40556439
0.0036	1.95975	0.0	0.0	0.0	0.0	0.00087532	0.0	0.0	0.0	365.62468915	617.98647948	814.07357957	27.81513254	1.83729629	-0.40518657
0.0037	2.0136	1e-08	0.0	0.0	0.0	0.00087531	0.0	0.0	0.0	367.32162506	623.82495124	813.59513851	27.6958988	1.78333612	-0.40481091
0.0038	2.06741	1e-08	0.0	0.0	0.0	0.00087531	0.0	0.0	0.0	369.00975723	629.48545193	813.11946216	27.57713781	1.72967709	-0.40443742
0.0039	2.12118	1e-08	0.0	0.0	0.0	0.00087531	0.0	0.0	0.0	370.68913785	634.9695471	812.64653741	27.45884144	1.67640186	-0.4040661
0.004	2.17492	1e-08	0.0	0.0	0.0	0.00087531	0.0	0.0	0.0	372.35981846	640.27900921	812.17635008	27.34099963	1.62360673	-0.40369693
0.0041	2.22862	1e-08	0.0	0.0	0.0	0.00087531	0.0	0.0	0.0	374.02184972	645.41589859	811.70888459	27.22360231	1.57138898	-0.4033299
0.0042	2.28228	1e-08	0.0	0.0	0.0	0.00087531	0.0	0.0	0.0	375.67528237	650.38193376	811.24412704	27.10666793	1.51950058	-0.40296499
0.0043	2.33591	1e-08	0.0	0.0	0.0	0.00087531	0.0	0.0	0.0	377.32016551	655.17960419	810.78205977	26.9901537	1.46843861	-0.40260219
0.0044	2.3895	1e-08	0.0	0.0	0.0	0.00087531	0.0	0.0	0.0	378.95654752	659.8115777	810.32266427	26.87406399	1.41812818	-0.40224149
0.0045	2.44306	2e-08	0.0	0.0	0.0	0.0008753	0.0	0.0	0.0	380.58447614	664.28067396	809.86592124	26.75839099	1.36864363	-0.40188287
0.0046	2.49658	2e-08	0.0	0.0	0.0	0.0008753	0.0	0.0	0.0	382.20399891	668.58955041	809.41181225	26.64314989	1.31976824	-0.40152633
0.0047	2.55006	2e-08	0.0	0.0	0.0	0.0008753	0.0	0.0	0.0	383.8151627	672.74102109	808.96031807	26.52830903	1.2718815	-0.40117183
0.0048	2.60351	2e-08	0.0	0.0	0.0	0.0008753	0.0	0.0	0.0	385.41801331	676.73838138	808.51141703	26.41387209	1.22491549	-0.40081936
0.0049	2.65692	3e-08	0.0	0.0	0.0	0.00087529	0.0	0.0	0.0	387.01259621	680.58488033	808.0650877	26.29983419	1.17891181	-0.40046891
0.005	2.7103	3e-08	0.0	0.0	0.0	0.00087529	0.0	0.0	0.0	388.59895635	684.28382377	807.62130836	26.18619562	1.13383142	-0.40012047
0.0051	2.76363	3e-08	0.0	0.0	0.0	0.00087529	0.0	0.0	0.0	390.1771383	687.8384802	807.18005757	26.07294781	1.08978125	-0.39977401
0.0052	2.81693	4e-08	0.0	0.0	0.0	0.00087528	0.0	0.0	0.0	391.74718601	691.25236508	806.74131246	25.9600892	1.04675726	-0.39942952
0.0053	2.8702	4e-08	0.0	0.0	0.0	0.00087528	0.0	0.0	0.0	393.30914304	694.52897116	806.30505031	25.84761709	1.00477648	-0.39908696
0.0054	2.92343	5e-08	0.0	0.0	0.0	0.00087527	0.0	0.0	0.0	394.86305257	697.67182642	805.87124818	25.73552441	0.96389555	-0.39874636
0.0055	2.97662	5e-08	0.0	0.0	0.0	0.00087527	0.0	0.0	0.0	396.40895693	700.6847029	805.4398821	25.62381331	0.92408583	-0.39840766
0.0056	3.02978	6e-08	0.0	0.0	0.0	0.00087526	0.0	0.0	0.0	397.9468986	703.57113659	805.01092898	25.51248057	0.88536747	-0.39807086
0.0057	3.08289	7e-08	0.0	0.0	0.0	0.00087525	0.0	0.0	0.0	399.47691954	706.3347573	804.58436531	25.40152463	0.84774453	-0.39773593
0.0058	3.13598	7e-08	0.0	0.0	0.0	0.00087525	0.0	0.0	0.0	400.9990614	708.97918875	804.16016756	25.29094435	0.81121692	-0.39740286
0.0059	3.18902	8e-08	0.0	0.0	0.0	0.00087524	0.0	0.0	0.0	402.51336539	711.50808571	803.73831209	25.18073573	0.77580407	-0.39707163
0.006	3.24203	9e-08	0.0	0.0	0.0	0.00087523	0.0	0.0	0.0	404.01987253	713.92504657	803.31877544	25.07090201	0.74147097	-0.39674222
0.0061	3.29501	1e-07	0.0	0.0	0.0	0.00087522	0.0	0.0	0.0	405.51862362	716.23361917	802.90153435	24.96144162	0.7082167	-0.3964146
0.0062	3.34794	1.1e-07	0.0	0.0	0.0	0.00087521	0.0	0.0	0.0	407.00965918	718.43731107	802.4865657	24.85235471	0.67602639	-0.39608877
0.0063	3.40084	1.3e-07	0.0	0.0	0.0	0.00087519	0.0	0.0	0.0	408.49301935	720.5396719	802.0738462	24.74363307	0.64496625	-0.39576472
0.0064	3.45371	1.4e-07	0.0	0.0	0.0	0.00087518	0.0	0.0	0.0	409.96874387	722.54425692	801.66335253	24.63528651	0.61492622	-0.39544241
0.0065	3.50653	1.5e-07	0.0	0.0	0.0	0.00087517	0.0	0.0	0.0	411.43687268	724.45438462	801.25506238	24.52731223	0.58591879	-0.39512183
0.0066	3.55933	1.7e-07	0.0	0.0	0.0	0.00087515	0.0	0.0	0.0	412.89744537	726.27337255	800.84895346	24.41971098	0.55792161	-0.39480295
0.0067	3.61208	1.9e-07	0.0	0.0	0.0	0.00087513	0.0	0.0	0.0	414.3505013	728.00448702	800.44500369	24.3124781	0.53096664	-0.39448578
0.0068	3.6648	2.1e-07	0.0	0.0	0.0	0.00087511	0.0	0.0	0.0	415.79607931	729.65107754	800.04319063	24.20562004	0.50497309	-0.39417028
0.0069	3.71748	2.3e-07	0.0	0.0	0.0	0.00087509	0.0	0.0	0.0	417.23421854	731.21619077	799.6434932	24.09913597	0.47993334	-0.39385644
0.007	3.77012	2.5e-07	0.0	0.0	0.0	0.00087507	0.0	0.0	0.0	418.66495783	732.70286182	799.24589038	23.99302709	0.45581931	-0.39354424
0.0071	3.82273	2.8e-07	0.0	0.0	0.0	0.00087504	0.0	0.0	0.0	420.08833587	734.11402833	798.85036157	23.88729378	0.43261115	-0.39323367
0.0072	3.8753	3.1e-07	0.0	0.0	0.0	0.00087501	0.0	0.0	0.0	421.50439069	735.4528067	798.45688537	23.78192746	0.41038628	-0.39292472
0.0073	3.92783	3.4e-07	0.0	0.0	0.0	0.00087498	0.0	0.0	0.0	422.91316069	736.72195197	798.06544204	23.67694231	0.38897514	-0.39261736
0.0074	3.98033	3.7e-07	0.0	0.0	0.0	0.00087495	0.0	0.0	0.0	424.31468402	737.92418644	797.67601199	23.57233464	0.36840187	-0.39231158
0.0075	4.03279	4.1e-07	0.0	0.0	0.0	0.00087491	0.0	0.0	0.0	425.70899865	739.06215359	797.288576	23.4681057	0.34863659	-0.39200736
0.0076	4.08522	4.4e-07	0.0	0.0	0.0	0.00087487	0.0	0.0	0.0	427.09614221	740.13852167	796.90311473	23.3642493	0.32973359	-0.3917047
0.0077	4.1376	4.9e-07	0.0	0.0	0.0	0.00087483	0.0	0.0	0.0	428.47615223	741.15584061	796.5196094	23.26077518	0.31156707	-0.39140357
0.0078	4.18995	5.3e-07	0.0	0.0	0.0	0.00087479	0.0	0.0	0.0	429.84906626	742.11649049	796.13804201	23.15768131	0.29414392	-0.39110396
0.0079	4.24227	5.8e-07	0.0	0.0	0.0	0.00087474	0.0	0.0	0.0	431.2149216	743.02280433	795.7583948	23.0549688	0.27743579	-0.39080586
0.008	4.29455	6.3e-07	0.0	0.0	0.0	0.00087469	0.0	0.0	0.0	432.57375536	743.87707588	795.38065021	22.95263358	0.26147339	-0.39050926
0.0081	4.34679	6.9e-07	0.0	0.0	0.0	0.00087463	0.0	0.0	0.0	433.92560431	744.68159978	795.00479063	22.85068198	0.24616798	-0.39021413
0.0082	4.39899	7.5e-07	0.0	0.0	0.0	0.00087457	0.0	0.0	0.0	435.27050535	745.43844102	794.63079958	22.74911295	0.23151559	-0.38992047
0.0083	4.45116	8.2e-07	0.0	0.0	0.0	0.0008745	0.0	0.0	0.0	436.60849515	746.14964101	794.25866068	22.64792726	0.21749107	-0.38962827
0.0084	4.50329	8.9e-07	0.0	0.0	0.0	0.00087443	0.0	0.0	0.0	437.93961018	746.81716546	793.88835793	22.54712366	0.20409353	-0.3893375
0.0085	4.55538	9.7e-07	0.0	0.0	0.0	0.00087435	0.0	0.0	0.0	439.26388663	747.44298788	793.51987525	22.44670467	0.1912767	-0.38904817
0.0086	4.60744	1.05e-06	0.0	0.0	0.0	0.00087427	0.0	0.0	0.0	440.5813607	748.02890443	793.15319746	22.34667028	0.17902474	-0.38876025
0.0087	4.65946	1.14e-06	0.0	0.0	0.0	0.00087418	0.0	0.0	0.0	441.89206837	748.57667379	792.78830954	22.24702102	0.16731497	-0.38847373
0.0088	4.71144	1.23e-06	0.0	0.0	0.0	0.00087409	0.0	0.0	0.0	443.19604546	749.08798208	792.42519683	22.14775742	0.15612483	-0.38818861
0.0089	4.76339	1.33e-06	0.0	0.0	0.0	0.00087399	0.0	0.0	0.0	444.49332754	749.56449885	792.06384474	22.04887726	0.1454647	-0.38790488
0.009	4.8153	1.44e-06	0.0	0.0	0.0	0.00087388	0.0	0.0	0.0	445.78395007	750.00778699	791.70423919	21.95038411	0.13527506	-0.38762251
0.0091	4.86717	1.56e-06	0.0	0.0	0.0	0.00087376	0.0	0.0	0.0	447.06794835	750.41934154	791.34636648	21.85227708	0.12555015	-0.38734151
0.0092	4.919	1.68e-06	0.0	0.0	0.0	0.00087364	0.0	0.0	0.0	448.34535749	750.80060311	790.99021313	21.75455641	0.11627053	-0.38706185
0.0093	4.9708	1.81e-06	0.0	0.0	0.0	0.0008735	0.0	0.0	0.0	449.61621241	751.15296367	790.63576591	21.65722144	0.10742874	-0.38678353
0.0094	5.02256	1.95e-06	0.0	0.0	0.0	0.00087336	0.0	0.0	0.0	450.88054783	751.47776024	790.28301187	21.56027321	0.09899395	-0.38650655
0.0095	5.07429	2.11e-06	0.0	0.0	0.0	0.00087321	0.0	0.0	0.0	452.13839835	751.77625767	789.93193841	21.46371145	0.09095326	-0.38623088
0.0096	5.12598	2.27e-06	0.0	0.0	0.0	0.00087305	0.0	0.0	0.0	453.38979835	752.04967319	789.58253319	21.36753616	0.08328982	-0.38595652
0.0097	5.17763	2.44e-06	0.0	0.0	0.0	0.00087288	0.0	0.0	0.0	454.63478201	752.29917517	789.23478408	21.27174678	0.0759945	-0.38568347
0.0098	5.22924	2.62e-06	0.0	0.0	0.0	0.0008727	0.0	0.0	0.0	455.87338333	752.52589597	788.88867915	21.17634371	0.0690446	-0.3854117
0.0099	5.28082	2.82e-06	0.0	0.0	0.0	0.0008725	0.0	0.0	0.0	457.10563613	752.73089952	788.54420681	21.08132657	0.06242781	-0.38514122
0.01	5.33236	3.02e-06	0.0	0.0	0.0	0.00087229	0.0	0.0	0.0	458.33157403	752.91521113	788.20135567	20.98669514	0.05612998	-0.384872
0.0101	5.38386	3.24e-06	0.0	0.0	0.0	0.00087207	0.0	0.0	0.0	459.55123047	753.07981182	787.86011456	20.89244931	0.05013746	-0.38460406
0.0102	5.43533	3.48e-06	0.0	0.0	0.0	0.00087184	0.0	0.0	0.0	460.76463871	753.22563406	787.52047254	20.79858866	0.04443723	-0.38433736
0.0103	5.48676	3.72e-06	0.0	0.0	0.0	0.00087159	0.0	0.0	0.0	461.97183177	753.35357693	787.18241886	20.7051127	0.03901687	-0.38407191
0.0104	5.53815	3.99e-06	0.0	0.0	0.0	0.00087133	0.0	0.0	0.0	463.17284249	753.46449824	786.845943	20.61202105	0.0338644	-0.38380771
0.0105	5.5895	4.26e-06	0.0	0.0	0.0	0.00087105	0.0	0.0	0.0	464.36770352	753.55921862	786.5110346	20.51931322	0.02896845	-0.38354473
0.0106	5.64082	4.56e-06	0.0	0.0	0.0	0.00087076	0.0	0.0	0.0	465.55644729	753.63852343	786.17768351	20.42698867	0.02431818	-0.38328298
0.0107	5.6921	4.87e-06	0.0	0.0	0.0	0.00087044	0.0	0.0	0.0	466.73910604	753.70316462	785.84587976	20.33504679	0.01990331	-0.38302245
0.0108	5.74335	5.2e-06	0.0	0.0	0.0	0.00087011	0.0	0.0	1e-08	467.9157118	753.75385891	785.51561354	20.24348894	0.01570289	-0.3827631
0.0109	5.79455	5.55e-06	0.0	0.0	0.0	0.00086977	0.0	0.0	1e-08	469.08629653	753.79123944	785.18687539	20.15231182	0.01172232	-0.38250497
0.011	5.84572	5.92e-06	0.0	0.0	0.0	0.0008694	0.0	0.0	1e-08	470.25089179	753.81599047	784.85965574	20.0615157	0.00794721	-0.38224803
0.0111	5.89686	6.3e-06	0.0	0.0	0.0	0.00086901	0.0	0.0	1e-08	471.40952899	753.82873738	784.53394528	19.97109984	0.00436915	-0.38199228
0.0112	5.94795	6.72e-06	0.0	0.0	0.0	0.0008686	0.0	0.0	1e-08	472.56223934	753.83007979	784.20973484	19.88106344	0.00098025	-0.3817377
0.0113	5.99901	7.15e-06	0.0	0.0	0.0	0.00086816	0.0	0.0	1e-08	473.70905384	753.82059333	783.8870154	19.79140566	-0.00222681	-0.3814843
0.0114	6.05003	7.6e-06	0.0	0.0	0.0	0.00086771	0.0	0.0	1e-08	474.85000327	753.8008314	783.56577803	19.7021256	-0.00525887	-0.38123207
0.0115	6.10101	8.08e-06	0.0	0.0	0.0	0.00086723	0.0	0.0	1e-08	475.98511822	753.77131425	783.24601401	19.61322511	-0.00814298	-0.38098098
0.0116	6.15196	8.59e-06	0.0	0.0	0.0	0.00086672	0.0	0.0	1e-08	477.11442923	753.73247362	782.92771497	19.52470017	-0.0108624	-0.38073105
0.0117	6.20287	9.12e-06	0.0	0.0	0.0	0.00086619	0.0	0.0	1e-08	478.23796642	753.68481723	782.61087228	19.43655107	-0.01343217	-0.38048226
0.0118	6.25374	9.68e-06	0.0	0.0	0.0	0.00086563	0.0	0.0	1e-08	479.35575975	753.62879383	782.2954776	19.34877696	-0.01585875	-0.38023461
0.0119	6.30458	1.027e-05	0.0	0.0	0.0	0.00086504	0.0	0.0	1e-08	480.46783901	753.56483179	781.9815227	19.26137694	-0.01814819	-0.37998809
0.012	6.35537	1.089e-05	0.0	0.0	0.0	0.00086442	0.0	0.0	1e-08	481.57423377	753.4933343	781.66899947	19.17435081	-0.02031383	-0.37974269
0.0121	6.40613	1.154e-05	0.0	0.0	0.0	0.00086377	0.0	0.0	1e-08	482.67497346	753.41467293	781.35789999	19.08769686	-0.02235265	-0.37949841
0.0122	6.45686	1.222e-05	0.0	0.0	0.0	0.00086309	0.0	0.0	1e-08	483.77008723	753.32922322	781.04821631	19.00141447	-0.02427316	-0.37925524
0.0123	6.50754	1.293e-05	0.0	0.0	0.0	0.00086238	0.0	0.0	1e-08	484.85960403	753.23733451	780.73994065	18.91550268	-0.02608054	-0.37901318
0.0124	6.55819	1.368e-05	0.0	0.0	0.0	0.00086163	0.0	0.0	1e-08	485.94355264	753.13933975	780.43306531	18.82996054	-0.02777965	-0.37877221
0.0125	6.6088	1.446e-05	0.0	0.0	0.0	0.00086084	0.0	0.0	1e-08	487.02196162	753.03555586	780.1275827	18.74478696	-0.02937741	-0.37853234
0.0126	6.65938	1.529e-05	0.0	0.0	0.0	0.00086002	0.0	0.0	2e-08	488.09485934	752.92628485	779.82348534	18.65998105	-0.03087534	-0.37829356
0.0127	6.70991	1.614e-05	0.0	0.0	0.0	0.00085916	0.0	0.0	2e-08	489.16227396	752.81181645	779.52076577	18.57554173	-0.03227848	-0.37805586
0.0128	6.76041	1.704e-05	0.0	0.0	0.0	0.00085826	0.0	0.0	2e-08	490.22423343	752.69242739	779.21941666	18.49146794	-0.03359057	-0.37781923
0.0129	6.81088	1.798e-05	0.0	0.0	0.0	0.00085732	0.0	0.0	2e-08	491.28076551	752.56838285	778.91943074	18.4077586	-0.03481505	-0.37758368
0.013	6.8613	1.897e-05	0.0	0.0	0.0	0.00085633	0.0	0.0	2e-08	492.33189779	752.43992653	778.62080086	18.32441332	-0.03596335	-0.37734918
0.0131	6.91169	1.999e-05	0.0	0.0	0.0	0.00085531	0.0	0.0	2e-08	493.37765766	752.30729179	778.32351994	18.24143013	-0.03702861	-0.37711575
0.0132	6.96204	2.106e-05	0.0	0.0	0.0	0.00085423	0.0	0.0	2e-08	494.41807228	752.17071366	778.02758092	18.15880823	-0.03801745	-0.37688337
0.0133	7.01235	2.218e-05	0.0	0.0	0.0	0.00085311	0.0	0.0	2e-08	495.45316863	752.03041229	777.73297681	18.07654648	-0.03893263	-0.37665205
0.0134	7.06262	2.335e-05	0.0	0.0	0.0	0.00085195	0.0	0.0	2e-08	496.48297349	751.88659956	777.43970072	17.99464374	-0.03977667	-0.37642176
0.0135	7.11286	2.457e-05	0.0	0.0	0.0	0.00085073	0.0	0.0	2e-08	497.50751355	751.73945651	777.14774587	17.9131003	-0.04056516	-0.37619251
0.0136	7.16306	2.583e-05	0.0	0.0	0.0	0.00084946	0.0	0.0	3e-08	498.52681523	751.58916753	776.85710553	17.83191321	-0.04128403	-0.37596429
0.0137	7.21322	2.715e-05	0.0	0.0	0.0	0.00084814	0.0	0.0	3e-08	499.54090478	751.43591962	776.56777295	17.75108201	-0.04194182	-0.3757371
0.0138	7.26335	2.853e-05	0.0	0.0	0.0	0.00084676	0.0	0.0	3e-08	500.54980824	751.27988499	776.2797415	17.67060556	-0.04254079	-0.37551093
0.0139	7.31344	2.996e-05	0.0	0.0	0.0	0.00084533	0.0	0.0	3e-08	501.55355151	751.12122895	775.99300458	17.59048271	-0.04308305	-0.37528578
0.014	7.36349	3.144e-05	0.0	0.0	0.0	0.00084384	0.0	0.0	3e-08	502.55216039	750.9600898	775.70755574	17.51071339	-0.04358098	-0.37506164
0.0141	7.4135	3.299e-05	0.0	0.0	0.0	0.0008423	0.0	0.0	3e-08	503.54566041	750.79661618	775.4233885	17.43129507	-0.04402338	-0.37483851
0.0142	7.46348	3.46e-05	0.0	0.0	0.0	0.00084069	0.0	0.0	3e-08	504.53407695	750.63095072	775.14049644	17.35222714	-0.04441724	-0.37461638
0.0143	7.51341	3.626e-05	0.0	0.0	0.0	0.00083902	0.0	0.0	4e-08	505.51743524	750.46322637	774.8588732	17.27350847	-0.04476448	-0.37439524
0.0144	7.56331	3.8e-05	0.0	0.0	0.0	0.00083729	0.0	0.0	4e-08	506.49576034	750.29357023	774.57851247	17.19513795	-0.04506757	-0.3741751
0.0145	7.61318	3.979e-05	0.0	0.0	0.0	0.00083549	0.0	0.0	4e-08	507.46907722	750.12209411	774.29940802	17.11711464	-0.04533119	-0.37395594
0.0146	7.663	4.166e-05	0.0	0.0	0.0	0.00083362	0.0	0.0	4e-08	508.43741061	749.94891504	774.02155364	17.03943708	-0.0455525	-0.37373776
0.0147	7.71279	4.359e-05	0.0	0.0	0.0	0.00083169	0.0	0.0	4e-08	509.40078511	749.77414212	773.74494316	16.96210426	-0.04573487	-0.37352056
0.0148	7.76254	4.559e-05	0.0	0.0	0.0	0.00082968	0.0	0.0	5e-08	510.3592252	749.59787917	773.46957047	16.88511501	-0.0458798	-0.37330433
0.0149	7.81225	4.766e-05	0.0	0.0	0.0	0.00082761	0.0	0.0	5e-08	511.31275517	749.42022535	773.19542948	16.80846824	-0.04599064	-0.37308907
0.015	7.86192	4.981e-05	0.0	0.0	0.0	0.00082546	0.0	0.0	5e-08	512.26139929	749.24126899	772.92251419	16.73216273	-0.04606667	-0.37287477
0.0151	7.91156	5.203e-05	0.0	0.0	0.0	0.00082324	0.0	0.0	5e-08	513.20518157	749.06110287	772.65081861	16.65619734	-0.04610986	-0.37266143
0.0152	7.96116	5.433e-05	0.0	0.0	0.0	0.00082094	0.0	0.0	5e-08	514.14412593	748.87981303	772.38033678	16.58057088	-0.0461214	-0.37244904
0.0153	8.01072	5.67e-05	0.0	0.0	0.0	0.00081856	0.0	0.0	6e-08	515.07825615	748.69748221	772.11106279	16.5052822	-0.04610239	-0.3722376
0.0154	8.06024	5.916e-05	0.0	0.0	0.0	0.0008161	0.0	0.0	6e-08	516.00759591	748.51418857	771.84299077	16.4303303	-0.0460569	-0.3720271
0.0155	8.10973	6.169e-05	0.0	0.0	0.0	0.00081356	0.0	0.0	6e-08	516.93216885	748.32999864	771.57611492	16.3557138	-0.04598258	-0.37181755
0.0156	8.15918	6.431e-05	0.0	0.0	0.0	0.00081094	0.0	0.0	6e-08	517.85199836	748.1449883	771.31042943	16.2814316	-0.0458816	-0.37160892
0.0157	8.20859	6.701e-05	0.0	0.0	0.0	0.00080824	0.0	0.0	7e-08	518.76710779	747.9592261	771.04592854	16.20748251	-0.04575488	-0.37140123
0.0158	8.25796	6.98e-05	0.0	0.0	0.0	0.00080545	0.0	0.0	7e-08	519.67752037	747.77277816	770.78260652	16.13386537	-0.04560329	-0.37119446
0.0159	8.3073	7.267e-05	0.0	0.0	0.0	0.00080258	0.0	0.0	7e-08	520.58325925	747.58570542	770.52045769	16.06057919	-0.04543101	-0.37098862
0.016	8.35659	7.563e-05	0.0	0.0	0.0	0.00079961	0.0	0.0	8e-08	521.48434753	747.39805982	770.25947643	15.98762257	-0.04523502	-0.37078369
0.0161	8.40585	7.868e-05	0.0	0.0	0.0	0.00079656	0.0	0.0	8e-08	522.38080815	747.20990238	769.9996571	15.9149944	-0.0450175	-0.37057967
0.0162	8.45508	8.182e-05	0.0	0.0	0.0	0.00079342	0.0	0.0	8e-08	523.27266399	747.02128739	769.74099411	15.84269351	-0.04477927	-0.37037657
0.0163	8.50426	8.505e-05	0.0	0.0	0.0	0.00079018	0.0	0.0	9e-08	524.15993783	746.83226715	769.48348192	15.77071872	-0.04452105	-0.37017436
0.0164	8.55341	8.837e-05	0.0	0.0	0.0	0.00078686	0.0	0.0	9e-08	525.04265244	746.64288921	769.22711501	15.69906892	-0.04424587	-0.36997306
0.0165	8.60251	9.179e-05	0.0	0.0	0.0	0.00078344	0.0	0.0	9e-08	525.9208305	746.45319687	768.97188791	15.62774284	-0.0439517	-0.36977265
0.0166	8.65158	9.53e-05	0.0	0.0	0.0	0.00077992	0.0	0.0	1e-07	526.79449459	746.26323753	768.71779515	15.55673934	-0.04364025	-0.36957313
0.0167	8.70062	9.891e-05	0.0	0.0	0.0	0.00077631	0.0	0.0	1e-07	527.66366726	746.07305423	768.46483132	15.48605723	-0.04331217	-0.36937449
0.0168	8.74961	0.00010261	0.0	0.0	0.0	0.0007726	0.0	0.0	1e-07	528.528371	745.88268837	768.21299101	15.41569532	-0.04296811	-0.36917674
0.0169	8.79857	0.00010641	0.0	0.0	0.0	0.00076879	0.0	0.0	1.1e-07	529.38862827	745.69217767	767.96226886	15.34565233	-0.0426099	-0.36897987
0.017	8.84749	0.00011031	0.0	0.0	0.0	0.00076489	0.0	0.0	1.1e-07	530.24446147	745.5015583	767.71265955	15.27592719	-0.04223662	-0.36878387
0.0171	8.89637	0.00011431	0.0	0.0	0.0	0.00076089	0.0	0.0	1.1e-07	531.09589296	745.31086729	767.46415778	15.20651867	-0.0418494	-0.36858874
0.0172	8.94521	0.00011841	0.0	0.0	0.0	0.00075678	0.0	0.0	1.2e-07	531.94294507	745.12013918	767.21675825	15.13742555	-0.04144878	-0.36839448
0.0173	8.99401	0.00012261	0.0	0.0	0.0	0.00075258	0.0	0.0	1.2e-07	532.78564012	744.92940723	766.97045573	15.06864664	-0.04103526	-0.36820108
0.0174	9.04278	0.00012691	0.0	0.0	0.0	0.00074827	0.0	0.0	1.3e-07	533.62400036	744.73870097	766.725245	15.00018059	-0.04061043	-0.36800853
0.0175	9.09151	0.00013131	0.0	0.0	0.0	0.00074387	0.0	0.0	1.3e-07	534.45804806	744.54804998	766.48112088	14.93202638	-0.04017338	-0.36781684
0.0176	9.1402	0.00013582	0.0	0.0	0.0	0.00073936	0.0	0.0	1.4e-07	535.28780546	744.35748392	766.23807819	14.86418272	-0.03972506	-0.367626
0.0177	9.18885	0.00014042	1e-08	0.0	0.0	0.00073475	0.0	0.0	1.4e-07	536.11329479	744.16703055	765.99611179	14.7966484	-0.03926591	-0.367436
0.0178	9.23747	0.00014513	1e-08	0.0	0.0	0.00073004	0.0	0.0	1.5e-07	536.93453829	743.97671667	765.75521659	14.72942218	-0.03879632	-0.36724684
0.0179	9.28605	0.00014993	1e-08	0.0	0.0	0.00072523	0.0	0.0	1.5e-07	537.75155814	743.7865643	765.5153875	14.66250271	-0.03831803	-0.36705852
0.018	9.33458	0.00015484	1e-08	0.0	0.0	0.00072031	0.0	0.0	1.6e-07	538.56437655	743.59659763	765.27661946	14.59588894	-0.03782969	-0.36687103
0.0181	9.38308	0.00015985	1e-08	0.0	0.0	0.00071529	0.0	0.0	1.6e-07	539.37301576	743.40684001	765.03890746	14.52957955	-0.0373323	-0.36668438
0.0182	9.43155	0.00016496	1e-08	0.0	0.0	0.00071018	0.0	0.0	1.7e-07	540.177498	743.21731318	764.80224647	14.46357331	-0.03682624	-0.36649855
0.0183	9.47997	0.00017018	1e-08	0.0	0.0	0.00070496	0.0	0.0	1.7e-07	540.97784552	743.02803798	764.56663153	14.39786896	-0.03631193	-0.36631354
0.0184	9.52836	0.00017549	1e-08	0.0	0.0	0.00069964	1e-08	0.0	1.8e-07	541.77408047	742.83903021	764.3320577	14.33246513	-0.03579046	-0.36612934
0.0185	9.57671	0.0001809	1e-08	0.0	0.0	0.00069422	1e-08	0.0	1.8e-07	542.56622515	742.65030914	764.09852004	14.26736073	-0.03526104	-0.36594596
0.0186	9.62502	0.00018641	1e-08	0.0	0.0	0.0006887	1e-08	0.0	1.9e-07	543.35430183	742.46189196	763.86601365	14.20255443	-0.0347244	-0.36576339
0.0187	9.67329	0.00019202	1e-08	0.0	0.0	0.00068309	1e-08	0.0	1.9e-07	544.13833282	742.27379463	763.63453367	14.13804496	-0.03418085	-0.36558163
0.0188	9.72152	0.00019772	1e-08	0.0	0.0	0.00067738	1e-08	0.0	2e-07	544.91834044	742.08603206	763.40407524	14.07383095	-0.03363089	-0.36540067
0.0189	9.76972	0.00020352	1e-08	0.0	0.0	0.00067157	1e-08	0.0	2e-07	545.69434688	741.89861535	763.17463355	14.00991121	-0.03307453	-0.3652205
0.019	9.81787	0.00020942	1e-08	0.0	0.0	0.00066566	1e-08	0.0	2.1e-07	546.46637456	741.71155814	762.94620379	13.94628443	-0.0325121	-0.36504114
0.0191	9.86599	0.00021541	1e-08	0.0	0.0	0.00065967	1e-08	0.0	2.2e-07	547.23444584	741.52487177	762.71878119	13.88294931	-0.03194386	-0.36486256
0.0192	9.91407	0.00022149	2e-08	0.0	0.0	0.00065358	1e-08	0.0	2.2e-07	547.99858313	741.33856652	762.492361	13.81990455	-0.03137	-0.36468477
0.0193	9.96212	0.00022766	2e-08	0.0	0.0	0.0006474	1e-08	0.0	2.3e-07	548.75880884	741.15265148	762.26693849	13.75714873	-0.03079077	-0.36450776
0.0194	10.01012	0.00023392	2e-08	0.0	0.0	0.00064113	1e-08	0.0	2.3e-07	549.51514523	740.96713328	762.04250898	13.69468066	-0.03020631	-0.36433153
0.0195	10.05809	0.00024026	2e-08	0.0	0.0	0.00063478	1e-08	0.0	2.4e-07	550.26761485	740.78201944	761.81906777	13.63249896	-0.0296168	-0.36415608
0.0196	10.10601	0.00024669	2e-08	0.0	0.0	0.00062834	1e-08	0.0	2.5e-07	551.01624014	740.59731566	761.59661022	13.57060232	-0.0290224	-0.3639814
0.0197	10.1539	0.00025321	2e-08	0.0	0.0	0.00062181	1e-08	0.0	2.5e-07	551.76104362	740.41302657	761.3751317	13.50898938	-0.02842324	-0.36380749
0.0198	10.20175	0.0002598	2e-08	0.0	1e-08	0.00061521	2e-08	0.0	2.6e-07	552.50204775	740.22915543	761.15462761	13.44765876	-0.02781944	-0.36363435
0.0199	10.24957	0.00026647	2e-08	0.0	1e-08	0.00060853	2e-08	0.0	2.7e-07	553.23927487	740.04570367	760.93509335	13.38660916	-0.02721109	-0.36346196
0.02	10.29734	0.00027322	3e-08	0.0	1e-08	0.00060177	2e-08	0.0	2.7e-07	553.97274758	739.8626728	760.71652438	13.3258392	-0.02659828	-0.36329034
0.0201	10.34508	0.00028004	3e-08	0.0	1e-08	0.00059494	2e-08	0.0	2.8e-07	554.7024884	739.6800627	760.49891616	13.26534751	-0.02598107	-0.36311946
0.0202	10.39278	0.00028693	3e-08	0.0	1e-08	0.00058804	2e-08	0.0	2.9e-07	555.42851987	739.49787209	760.28226417	13.20513273	-0.02535951	-0.36294934
0.0203	10.44043	0.00029389	3e-08	0.0	1e-08	0.00058107	2e-08	0.0	2.9e-07	556.15086445	739.31609827	760.06656393	13.14519349	-0.02473367	-0.36277997
0.0204	10.48806	0.00030092	3e-08	0.0	1e-08	0.00057403	2e-08	0.0	3e-07	556.8695445	739.13473712	759.85181096	13.08552839	-0.02410353	-0.36261134
0.0205	10.53564	0.000308	4e-08	0.0	1e-08	0.00056693	3e-08	1e-08	3.1e-07	557.5845826	738.95378388	759.63800082	13.02613603	-0.02346909	-0.36244345
0.0206	10.58318	0.00031515	4e-08	0.0	1e-08	0.00055977	3e-08	1e-08	3.2e-07	558.29600124	738.77323235	759.42512909	12.96701503	-0.02283034	-0.3622763
0.0207	10.63069	0.00032235	4e-08	0.0	1e-08	0.00055256	3e-08	1e-08	3.2e-07	559.0038229	738.59307508	759.21319137	12.90816398	-0.02218724	-0.36210988
0.0208	10.67815	0.00032961	4e-08	0.0	1e-08	0.00054529	3e-08	1e-08	3.3e-07	559.7080699	738.41330341	759.00218327	12.84958159	-0.02153974	-0.36194419
0.0209	10.72558	0.00033691	5e-08	0.0	1e-08	0.00053797	3e-08	1e-08	3.4e-07	560.40876456	738.23390745	758.79210044	12.79126629	-0.02088777	-0.36177923
0.021	10.77297	0.00034427	5e-08	0.0	1e-08	0.0005306	4e-08	1e-08	3.4e-07	561.10592929	738.05487603	758.58293855	12.73321674	-0.02023125	-0.36161499
0.0211	10.82032	0.00035166	5e-08	0.0	1e-08	0.0005232	4e-08	1e-08	3.5e-07	561.79958642	737.87619671	758.37469326	12.6754315	-0.01957008	-0.36145147
0.0212	10.86764	0.00035909	5e-08	0.0	1e-08	0.00051575	4e-08	1e-08	3.6e-07	562.48975821	737.69785583	758.1673603	12.61790915	-0.01890413	-0.36128867
0.0213	10.91491	0.00036657	6e-08	0.0	2e-08	0.00050826	5e-08	1e-08	3.7e-07	563.17646676	737.51983903	757.96093539	12.56064847	-0.01823324	-0.36112658
0.0214	10.96215	0.00037407	6e-08	0.0	2e-08	0.00050074	5e-08	1e-08	3.7e-07	563.85973414	737.34213046	757.75541427	12.50364776	-0.01755729	-0.3609652
0.0215	11.00934	0.0003816	6e-08	0.0	2e-08	0.0004932	5e-08	1e-08	3.8e-07	564.53958248	737.16471271	757.5507927	12.44690569	-0.01687609	-0.36080452
0.0216	11.0565	0.00038915	7e-08	0.0	2e-08	0.00048562	6e-08	1e-08	3.9e-07	565.21603374	736.98756736	757.34706648	12.39042082	-0.01618947	-0.36064455
0.0217	11.10362	0.00039673	7e-08	0.0	2e-08	0.00047803	6e-08	1e-08	4e-07	565.88910985	736.81067476	757.14423141	12.33419171	-0.0154972	-0.36048528
0.0218	11.1507	0.00040433	7e-08	0.0	2e-08	0.00047042	6e-08	1e-08	4e-07	566.55883246	736.63401529	756.94228332	12.27821726	-0.01479914	-0.3603267
0.0219	11.19775	0.00041193	8e-08	0.0	2e-08	0.00046279	7e-08	1e-08	4.1e-07	567.22522327	736.45756718	756.74121804	12.2224956	-0.01409496	-0.36016882
0.022	11.24475	0.00041955	8e-08	0.0	2e-08	0.00045515	7e-08	1e-08	4.2e-07	567.8883039	736.28130743	756.54103145	12.16702544	-0.01338444	-0.36001163
0.0221	11.29172	0.00042718	9e-08	0.0	3e-08	0.00044751	8e-08	1e-08	4.3e-07	568.5480958	736.10521212	756.34171942	12.11180535	-0.01266731	-0.35985513
0.0222	11.33864	0.0004348	9e-08	0.0	3e-08	0.00043987	8e-08	2e-08	4.4e-07	569.20462033	735.92925627	756.14327786	12.05683392	-0.01194331	-0.3596993
0.0223	11.38553	0.00044243	1e-07	0.0	3e-08	0.00043222	9e-08	2e-08	4.4e-07	569.85789858	735.75341563	755.94570269	12.00211009	-0.01121234	-0.35954416
0.0224	11.43238	0.00045005	1e-07	0.0	3e-08	0.00042458	9e-08	2e-08	4.5e-07	570.50795165	735.57766299	755.74898983	11.9476319	-0.0104738	-0.3593897
0.0225	11.47919	0.00045766	1.1e-07	0.0	3e-08	0.00041695	1e-07	2e-08	4.6e-07	571.15480045	735.40197068	755.55313526	11.89339813	-0.00972748	-0.35923591
0.0226	11.52596	0.00046525	1.1e-07	0.0	3e-08	0.00040933	1e-07	2e-08	4.7e-07	571.79846574	735.22631018	755.35813493	11.83940734	-0.00897304	-0.35908279
0.0227	11.57269	0.00047283	1.2e-07	0.0	4e-08	0.00040173	1.1e-07	2e-08	4.7e-07	572.43896812	735.05065216	755.16398484	11.78565842	-0.00821039	-0.35893034
0.0228	11.61939	0.00048039	1.3e-07	0.0	4e-08	0.00039415	1.1e-07	2e-08	4.8e-07	573.07632798	734.87496848	754.97068099	11.73214963	-0.0074389	-0.35877855
0.0229	11.66604	0.00048792	1.3e-07	0.0	4e-08	0.00038659	1.2e-07	2e-08	4.9e-07	573.71056556	734.69922769	754.77821942	11.67887967	-0.0066583	-0.35862742
0.023	11.71266	0.00049543	1.4e-07	0.0	4e-08	0.00037906	1.3e-07	3e-08	5e-07	574.34170094	734.52339855	754.58659615	11.62584714	-0.00586821	-0.35847696
0.0231	11.75924	0.0005029	1.4e-07	0.0	5e-08	0.00037156	1.4e-07	3e-08	5e-07	574.96975397	734.34744914	754.39580725	11.57305063	-0.00506823	-0.35832714
0.0232	11.80578	0.00051034	1.5e-07	0.0	5e-08	0.0003641	1.4e-07	3e-08	5.1e-07	575.59474432	734.1713472	754.20584878	11.52048913	-0.00425838	-0.35817798
0.0233	11.85228	0.00051774	1.6e-07	0.0	5e-08	0.00035667	1.5e-07	3e-08	5.2e-07	576.21669152	733.9950615	754.01671684	11.46816084	-0.00343781	-0.35802947
0.0234	11.89874	0.00052509	1.7e-07	0.0	5e-08	0.00034929	1.6e-07	3e-08	5.3e-07	576.83561479	733.81855814	753.82840752	11.41606453	-0.00260628	-0.35788161
0.0235	11.94516	0.0005324	1.7e-07	0.0	6e-08	0.00034195	1.7e-07	3e-08	5.3e-07	577.45153319	733.64180365	753.64091696	11.36419885	-0.00176337	-0.35773438
0.0236	11.99154	0.00053966	1.8e-07	0.0	6e-08	0.00033466	1.8e-07	4e-08	5.4e-07	578.06446552	733.46476422	753.45424128	11.31256244	-0.00090867	-0.3575878
0.0237	12.03789	0.00054687	1.9e-07	0.0	6e-08	0.00032742	1.9e-07	4e-08	5.5e-07	578.67443039	733.28740599	753.26837663	11.26115418	-4.206e-05	-0.35744186
0.0238	12.08419	0.00055402	2e-07	0.0	7e-08	0.00032024	2e-07	4e-08	5.6e-07	579.28144624	733.10969573	753.08331918	11.20997255	0.00083712	-0.35729654
0.0239	12.13046	0.00056111	2.1e-07	0.0	7e-08	0.00031312	2.1e-07	4e-08	5.6e-07	579.88553118	732.93159919	752.8990651	11.15901632	0.00172918	-0.35715186
0.024	12.17669	0.00056814	2.2e-07	0.0	7e-08	0.00030605	2.2e-07	4e-08	5.7e-07	580.48670313	732.75308253	752.7156106	11.1082842	0.00263452	-0.35700781
0.0241	12.22287	0.00057511	2.3e-07	0.0	8e-08	0.00029905	2.3e-07	5e-08	5.8e-07	581.08497979	732.57411194	752.53295188	11.05777495	0.00355337	-0.35686438
0.0242	12.26902	0.000582	2.4e-07	0.0	8e-08	0.00029212	2.4e-07	5e-08	5.8e-07	581.68037858	732.39465383	752.35108516	11.00748727	0.0044863	-0.35672157
0.0243	12.31513	0.00058883	2.5e-07	0.0	8e-08	0.00028526	2.5e-07	5e-08	5.9e-07	582.27291671	732.21467487	752.17000667	10.95741991	0.00543361	-0.35657938
0.0244	12.3612	0.00059558	2.6e-07	0.0	9e-08	0.00027847	2.7e-07	5e-08	6e-07	582.86261111	732.03414199	751.98971268	10.90757164	0.00639565	-0.35643781
0.0245	12.40724	0.00060226	2.7e-07	0.0	9e-08	0.00027175	2.8e-07	6e-08	6e-07	583.4494785	731.85302233	751.81019944	10.85794122	0.00737284	-0.35629685
0.0246	12.45323	0.00060886	2.8e-07	0.0	1e-07	0.00026512	2.9e-07	6e-08	6.1e-07	584.03353532	731.67128362	751.63146323	10.80852744	0.00836553	-0.35615651
0.0247	12.49918	0.00061538	2.9e-07	0.0	1e-07	0.00025856	3.1e-07	6e-08	6.2e-07	584.61479774	731.48889403	751.45350035	10.75932908	0.0093741	-0.35601676
0.0248	12.5451	0.00062181	3.1e-07	0.0	1.1e-07	0.00025208	3.2e-07	7e-08	6.2e-07	585.19328173	731.30582238	751.27630709	10.71034503	0.01039875	-0.35587763
0.0249	12.59097	0.00062817	3.2e-07	0.0	1.1e-07	0.00024569	3.4e-07	7e-08	6.3e-07	585.76900297	731.12203807	751.09987979	10.66157402	0.01144002	-0.35573909
0.025	12.63681	0.00063443	3.3e-07	0.0	1.2e-07	0.00023938	3.6e-07	7e-08	6.4e-07	586.34197687	730.93751118	750.92421476	10.61301492	0.0124982	-0.35560115
0.0251	12.68261	0.00064061	3.4e-07	0.0	1.2e-07	0.00023316	3.7e-07	8e-08	6.4e-07	586.91221805	730.75221258	750.74930852	10.56461381	0.01357344	-0.35546381
0.0252	12.72837	0.00064669	3.6e-07	0.0	1.3e-07	0.00022702	3.9e-07	8e-08	6.5e-07	587.47973813	730.56611413	750.57515841	10.51640445	0.01466622	-0.35532707
0.0253	12.77409	0.00065268	3.7e-07	0.0	1.4e-07	0.00022098	4.1e-07	8e-08	6.5e-07	588.04455086	730.37918846	750.40176105	10.46836352	0.0157768	-0.35519091
0.0254	12.81977	0.00065858	3.9e-07	0.0	1.4e-07	0.00021503	4.3e-07	9e-08	6.6e-07	588.6066682	730.19140924	750.22911355	10.42047873	0.01690547	-0.35505534
0.0255	12.86541	0.00066439	4e-07	0.0	1.5e-07	0.00020918	4.5e-07	9e-08	6.7e-07	589.16610099	730.0027512	750.0572133	10.37272732	0.01805231	-0.35492036
0.0256	12.91101	0.0006701	4.2e-07	0.0	1.6e-07	0.00020342	4.7e-07	9e-08	6.7e-07	589.72285915	729.8131902	749.88605787	10.32510297	0.0192178	-0.35478597
0.0257	12.95657	0.00067571	4.3e-07	0.0	1.6e-07	0.00019775	4.9e-07	1e-07	6.8e-07	590.27695157	729.62270331	749.7156451	10.27758524	0.02040212	-0.35465215
0.0258	13.00209	0.00068122	4.5e-07	0.0	1.7e-07	0.00019218	5.1e-07	1e-07	6.8e-07	590.82838822	729.43126877	749.54597243	10.2303988	0.02160537	-0.35451892
0.0259	13.04758	0.00068664	4.7e-07	0.0	1.8e-07	0.00018671	5.3e-07	1.1e-07	6.9e-07	591.37719175	729.23886568	749.37703358	10.18336764	0.02282786	-0.35438626
0.026	13.09302	0.00069195	4.8e-07	0.0	1.8e-07	0.00018134	5.5e-07	1.1e-07	6.9e-07	591.92337137	729.04547497	749.20882611	10.13657168	0.02406975	-0.35425418
0.0261	13.13842	0.00069717	5e-07	0.0	1.9e-07	0.00017607	5.8e-07	1.2e-07	7e-07	592.46694246	728.8510788	749.04134574	10.09004107	0.02533123	-0.35412267
0.0262	13.18379	0.00070228	5.2e-07	0.0	2e-07	0.00017089	6e-07	1.2e-07	7e-07	593.00791824	728.65566019	748.87458875	10.04366901	0.02661228	-0.35399173
0.0263	13.22912	0.00070729	5.4e-07	0.0	2.1e-07	0.00016582	6.3e-07	1.3e-07	7.1e-07	593.54631379	728.45920367	748.70855085	9.9976244	0.02791321	-0.35386135
0.0264	13.2744	0.0007122	5.6e-07	0.0	2.2e-07	0.00016084	6.5e-07	1.3e-07	7.1e-07	594.08214722	728.26169549	748.5432268	9.95188445	0.02923407	-0.35373153
0.0265	13.31965	0.00071701	5.7e-07	0.0	2.3e-07	0.00015597	6.8e-07	1.4e-07	7.2e-07	594.6154347	728.06312308	748.37861186	9.90619911	0.03057487	-0.35360228
0.0266	13.36486	0.00072171	5.9e-07	0.0	2.4e-07	0.0001512	7.1e-07	1.5e-07	7.2e-07	595.1461769	727.86347483	748.21470581	9.86077109	0.03193573	-0.35347357
0.0267	13.41003	0.00072632	6.2e-07	0.0	2.5e-07	0.00014652	7.4e-07	1.5e-07	7.3e-07	595.6743906	727.66274112	748.05150364	9.81551848	0.03331669	-0.35334542
0.0268	13.45516	0.00073082	6.4e-07	0.0	2.6e-07	0.00014195	7.7e-07	1.6e-07	7.3e-07	596.20008539	727.46091364	747.8890024	9.77041434	0.03471777	-0.35321782
0.0269	13.50025	0.00073522	6.6e-07	0.0	2.7e-07	0.00013748	8e-07	1.6e-07	7.4e-07	596.72327526	727.25798547	747.72719784	9.72566613	0.03613894	-0.35309077
0.027	13.5453	0.00073951	6.8e-07	0.0	2.8e-07	0.00013311	8.3e-07	1.7e-07	7.4e-07	597.24397285	727.0539512	747.56608604	9.68102181	0.03758021	-0.35296426
0.0271	13.59031	0.00074371	7e-07	0.0	2.9e-07	0.00012884	8.6e-07	1.8e-07	7.5e-07	597.76218641	726.848807	747.40566432	9.63655257	0.03904155	-0.35283829
0.0272	13.63528	0.0007478	7.2e-07	0.0	3e-07	0.00012466	8.9e-07	1.8e-07	7.5e-07	598.27792547	726.64255056	747.24592959	9.59226542	0.04052297	-0.35271286
0.0273	13.68021	0.0007518	7.5e-07	0.0	3.1e-07	0.00012059	9.3e-07	1.9e-07	7.5e-07	598.79120004	726.43518134	747.0868786	9.54813919	0.04202435	-0.35258797
0.0274	13.7251	0.00075569	7.7e-07	0.0	3.2e-07	0.00011661	9.6e-07	2e-07	7.6e-07	599.30201835	726.22670022	746.92850858	9.50416908	0.04354563	-0.35246361
0.0275	13.76995	0.00075949	8e-07	0.0	3.3e-07	0.00011273	1e-06	2.1e-07	7.6e-07	599.81038844	726.0171098	746.77081676	9.46034639	0.0450867	-0.35233979
0.0276	13.81477	0.00076318	8.2e-07	0.0	3.5e-07	0.00010895	1.04e-06	2.2e-07	7.7e-07	600.31632244	725.80641384	746.61379918	9.41685098	0.04664735	-0.35221649
0.0277	13.85954	0.00076678	8.5e-07	0.0	3.6e-07	0.00010526	1.08e-06	2.2e-07	7.7e-07	600.8198329	725.59461769	746.4574517	9.37350534	0.04822754	-0.35209372
0.0278	13.90427	0.00077028	8.7e-07	0.0	3.7e-07	0.00010167	1.12e-06	2.3e-07	7.7e-07	601.32092967	725.38172866	746.30177096	9.33038773	0.04982706	-0.35197148
0.0279	13.94897	0.00077369	9e-07	0.0	3.9e-07	9.817e-05	1.16e-06	2.4e-07	7.8e-07	601.8196242	725.16775541	746.14675309	9.2873799	0.05144571	-0.35184975
0.028	13.99362	0.000777	9.3e-07	0.0	4e-07	9.476e-05	1.2e-06	2.5e-07	7.8e-07	602.3159194	724.95270737	745.9923967	9.2445816	0.0530833	-0.35172855
0.0281	14.03823	0.00078022	9.5e-07	0.0	4.1e-07	9.145e-05	1.24e-06	2.6e-07	7.8e-07	602.80982736	724.7365963	745.8386977	9.20196146	0.05473959	-0.35160786
0.0282	14.08281	0.00078335	9.8e-07	0.0	4.3e-07	8.822e-05	1.28e-06	2.7e-07	7.9e-07	603.30135674	724.51943515	745.68565299	9.15951388	0.05641433	-0.35148768
0.0283	14.12734	0.00078638	1.01e-06	0.0	4.4e-07	8.508e-05	1.33e-06	2.8e-07	7.9e-07	603.79051796	724.30123797	745.53325892	9.11732398	0.05810725	-0.35136802
0.0284	14.17184	0.00078933	1.04e-06	0.0	4.6e-07	8.204e-05	1.38e-06	2.9e-07	7.9e-07	604.27732176	724.08202016	745.38151172	9.07530386	0.05981805	-0.35124886
0.0285	14.2163	0.00079218	1.07e-06	0.0	4.7e-07	7.907e-05	1.42e-06	3e-07	8e-07	604.76177716	723.86179875	745.23040813	9.03348748	0.06154644	-0.35113021
0.0286	14.26071	0.00079495	1.1e-06	0.0	4.9e-07	7.62e-05	1.47e-06	3.1e-07	8e-07	605.24389402	723.64059195	745.07994463	8.99184283	0.06329218	-0.35101206
0.0287	14.30509	0.00079763	1.13e-06	0.0	5.1e-07	7.34e-05	1.52e-06	3.2e-07	8e-07	605.72367969	723.41841925	744.9301184	8.95039544	0.06505487	-0.35089442
0.0288	14.34942	0.00080023	1.17e-06	0.0	5.2e-07	7.069e-05	1.57e-06	3.3e-07	8e-07	606.20114404	723.19530143	744.7809259	8.90913648	0.06683417	-0.35077726
0.0289	14.39372	0.00080274	1.2e-06	0.0	5.4e-07	6.806e-05	1.63e-06	3.4e-07	8.1e-07	606.6762959	722.97126049	744.63236386	8.86806346	0.06862973	-0.35066061
0.029	14.43798	0.00080517	1.23e-06	0.0	5.6e-07	6.551e-05	1.68e-06	3.5e-07	8.1e-07	607.14914228	722.74631964	744.48442956	8.82710067	0.07044127	-0.35054445
0.0291	14.48219	0.00080752	1.26e-06	0.0	5.8e-07	6.304e-05	1.73e-06	3.6e-07	8.1e-07	607.6196891	722.52050321	744.33712058	8.7863075	0.07226829	-0.35042878
0.0292	14.52637	0.00080979	1.3e-06	0.0	6e-07	6.065e-05	1.79e-06	3.8e-07	8.1e-07	608.08794322	722.29383676	744.19043422	8.74564655	0.07411045	-0.35031359
0.0293	14.57051	0.00081199	1.33e-06	0.0	6.2e-07	5.833e-05	1.85e-06	3.9e-07	8.2e-07	608.55391032	722.06634696	744.04436812	8.70523047	0.07596734	-0.35019889
0.0294	14.61461	0.00081411	1.37e-06	0.0	6.4e-07	5.608e-05	1.91e-06	4e-07	8.2e-07	609.01760521	721.83806117	743.89891726	8.66497414	0.07783852	-0.35008468
0.0295	14.65866	0.00081615	1.41e-06	0.0	6.6e-07	5.391e-05	1.97e-06	4.1e-07	8.2e-07	609.47903334	721.60900816	743.75407935	8.62490912	0.07972356	-0.34997095
0.0296	14.70268	0.00081812	1.44e-06	0.0	6.8e-07	5.18e-05	2.03e-06	4.3e-07	8.2e-07	609.9382038	721.37921756	743.60985102	8.58504648	0.08162201	-0.3498577
0.0297	14.74666	0.00082002	1.48e-06	0.0	7e-07	4.977e-05	2.09e-06	4.4e-07	8.3e-07	610.39512458	721.14871981	743.46622926	8.54531981	0.08353351	-0.34974492
0.0298	14.79059	0.00082184	1.52e-06	0.0	7.2e-07	4.78e-05	2.16e-06	4.5e-07	8.3e-07	610.84980324	720.91754615	743.32321115	8.50581154	0.08545748	-0.34963262
0.0299	14.83449	0.0008236	1.56e-06	0.0	7.4e-07	4.59e-05	2.22e-06	4.7e-07	8.3e-07	611.30224964	720.68572885	743.18079312	8.46650236	0.08739348	-0.34952079
0.03	14.87835	0.0008253	1.6e-06	0.0	7.6e-07	4.406e-05	2.29e-06	4.8e-07	8.3e-07	611.75247305	720.45330087	743.03897179	8.42734664	0.08934106	-0.34940942
0.0301	14.92217	0.00082692	1.64e-06	0.0	7.9e-07	4.228e-05	2.36e-06	5e-07	8.3e-07	612.20047877	720.22029558	742.89774492	8.38837688	0.0912997	-0.34929853
0.0302	14.96594	0.00082849	1.68e-06	0.0	8.1e-07	4.057e-05	2.43e-06	5.1e-07	8.3e-07	612.64627602	719.98674735	742.75710916	8.3495801	0.09326889	-0.3491881
0.0303	15.00968	0.00082999	1.72e-06	0.0	8.3e-07	3.891e-05	2.5e-06	5.3e-07	8.4e-07	613.08987245	719.75269105	742.6170616	8.31095082	0.09524812	-0.34907813
0.0304	15.05338	0.00083142	1.76e-06	0.0	8.6e-07	3.732e-05	2.58e-06	5.5e-07	8.4e-07	613.53127575	719.51816218	742.47759934	8.27249976	0.09723701	-0.34896862
0.0305	15.09703	0.0008328	1.8e-06	0.0	8.8e-07	3.578e-05	2.65e-06	5.6e-07	8.4e-07	613.97049352	719.28319681	742.33871953	8.23420523	0.0992349	-0.34885956
0.0306	15.14065	0.00083412	1.85e-06	0.0	9.1e-07	3.429e-05	2.73e-06	5.8e-07	8.4e-07	614.40753262	719.04783142	742.20041952	8.19606664	0.1012413	-0.34875097
0.0307	15.18423	0.00083539	1.89e-06	0.0	9.3e-07	3.286e-05	2.8e-06	6e-07	8.4e-07	614.84239977	718.81210297	742.06269673	8.15810792	0.10325578	-0.34864282
0.0308	15.22776	0.0008366	1.93e-06	0.0	9.6e-07	3.148e-05	2.88e-06	6.1e-07	8.4e-07	615.27510401	718.57604908	741.9255479	8.12030758	0.10527775	-0.34853513
0.0309	15.27126	0.00083775	1.98e-06	0.0	9.9e-07	3.015e-05	2.97e-06	6.3e-07	8.5e-07	615.70565179	718.33970753	741.78897057	8.08266958	0.10730669	-0.34842788
0.031	15.31472	0.00083886	2.03e-06	0.0	1.02e-06	2.887e-05	3.05e-06	6.5e-07	8.5e-07	616.13405038	718.10311653	741.65296201	8.04519354	0.10934206	-0.34832108
0.0311	15.35813	0.00083991	2.07e-06	0.0	1.04e-06	2.764e-05	3.13e-06	6.7e-07	8.5e-07	616.56030623	717.8663146	741.51751978	8.00783918	0.11138344	-0.34821473
0.0312	15.40151	0.00084091	2.12e-06	0.0	1.07e-06	2.646e-05	3.22e-06	6.9e-07	8.5e-07	616.98442497	717.6293406	741.38264167	7.97063955	0.11343019	-0.34810882
0.0313	15.44484	0.00084187	2.17e-06	0.0	1.1e-06	2.532e-05	3.31e-06	7.1e-07	8.5e-07	617.40641319	717.39223357	741.24832523	7.933577	0.11548182	-0.34800335
0.0314	15.48814	0.00084278	2.22e-06	0.0	1.13e-06	2.422e-05	3.4e-06	7.2e-07	8.5e-07	617.82627673	717.15503278	741.11456823	7.89669957	0.11753779	-0.34789832
0.0315	15.53139	0.00084364	2.27e-06	0.0	1.16e-06	2.316e-05	3.49e-06	7.4e-07	8.5e-07	618.24402746	716.9177774	740.98136666	7.86002573	0.11959757	-0.34779372
0.0316	15.57461	0.00084446	2.32e-06	0.0	1.19e-06	2.215e-05	3.58e-06	7.7e-07	8.5e-07	618.65967205	716.68050695	740.8487181	7.82351888	0.12166062	-0.34768956
0.0317	15.61778	0.00084523	2.37e-06	0.0	1.22e-06	2.118e-05	3.68e-06	7.9e-07	8.5e-07	619.07321941	716.44326089	740.71661945	7.78721074	0.1237264	-0.34758583
0.0318	15.66091	0.00084596	2.42e-06	0.0	1.26e-06	2.024e-05	3.78e-06	8.1e-07	8.6e-07	619.48467738	716.20607872	740.58506796	7.75101487	0.12579447	-0.34748253
0.0319	15.70401	0.00084666	2.47e-06	0.0	1.29e-06	1.934e-05	3.87e-06	8.3e-07	8.6e-07	619.8940522	715.96899989	740.45406136	7.71502851	0.1278642	-0.34737966
0.032	15.74706	0.00084731	2.53e-06	0.0	1.32e-06	1.848e-05	3.97e-06	8.5e-07	8.6e-07	620.30135365	715.73206376	740.32359635	7.6792246	0.1299351	-0.34727722
0.0321	15.79007	0.00084793	2.58e-06	0.0	1.36e-06	1.765e-05	4.08e-06	8.7e-07	8.6e-07	620.70659039	715.49530957	740.19366998	7.64360267	0.13200664	-0.3471752
0.0322	15.83304	0.0008485	2.63e-06	0.0	1.39e-06	1.685e-05	4.18e-06	9e-07	8.6e-07	621.10977069	715.25877654	740.06427944	7.60815742	0.13407837	-0.3470736
0.0323	15.87598	0.00084904	2.69e-06	0.0	1.43e-06	1.609e-05	4.29e-06	9.2e-07	8.6e-07	621.51090338	715.02250357	739.93542177	7.57289902	0.13614969	-0.34697241
0.0324	15.91887	0.00084955	2.75e-06	0.0	1.46e-06	1.536e-05	4.39e-06	9.4e-07	8.6e-07	621.90999722	714.78652937	739.80709402	7.53782446	0.13822009	-0.34687165
0.0325	15.96172	0.00085002	2.8e-06	0.0	1.5e-06	1.466e-05	4.5e-06	9.7e-07	8.6e-07	622.30705931	714.55089242	739.67929378	7.50283856	0.14028918	-0.3467713
0.0326	16.00453	0.00085046	2.86e-06	0.0	1.54e-06	1.399e-05	4.62e-06	9.9e-07	8.6e-07	622.70209415	714.315631	739.55201941	7.46801627	0.14235634	-0.34667136
0.0327	16.0473	0.00085087	2.92e-06	0.0	1.57e-06	1.334e-05	4.73e-06	1.02e-06	8.6e-07	623.09510891	714.08078296	739.42526849	7.43331474	0.14442112	-0.34657182
0.0328	16.09003	0.00085125	2.98e-06	0.0	1.61e-06	1.273e-05	4.85e-06	1.04e-06	8.6e-07	623.48610862	713.8463858	739.29903926	7.39872828	0.14648302	-0.3464727
0.0329	16.13271	0.0008516	3.04e-06	0.0	1.65e-06	1.213e-05	4.96e-06	1.07e-06	8.6e-07	623.87510366	713.61247744	739.1733284	7.36439466	0.1485417	-0.34637399
0.033	16.17536	0.00085192	3.1e-06	0.0	1.69e-06	1.157e-05	5.08e-06	1.1e-06	8.6e-07	624.26209919	713.37909483	739.04813413	7.33013334	0.15059652	-0.34627568
0.0331	16.21797	0.00085221	3.16e-06	0.0	1.73e-06	1.103e-05	5.2e-06	1.12e-06	8.6e-07	624.64710111	713.14627473	738.9234545	7.29600361	0.15264708	-0.34617778
0.0332	16.26054	0.00085247	3.22e-06	0.0	1.77e-06	1.051e-05	5.33e-06	1.15e-06	8.6e-07	625.0301165	712.91405354	738.7992872	7.26205939	0.15469294	-0.34608027
0.0333	16.30306	0.00085271	3.28e-06	0.0	1.81e-06	1.001e-05	5.45e-06	1.18e-06	8.7e-07	625.41115404	712.68246729	738.67562946	7.22825522	0.15673362	-0.34598317
0.0334	16.34555	0.00085292	3.35e-06	0.0	1.86e-06	9.54e-06	5.58e-06	1.21e-06	8.7e-07	625.7902207	712.45155162	738.55247906	7.19461432	0.15876868	-0.34588647
0.0335	16.38799	0.00085311	3.41e-06	0.0	1.9e-06	9.09e-06	5.71e-06	1.24e-06	8.7e-07	626.16732467	712.22134176	738.42983341	7.16114566	0.16079769	-0.34579017
0.0336	16.4304	0.00085327	3.48e-06	0.0	1.94e-06	8.65e-06	5.84e-06	1.27e-06	8.7e-07	626.54247221	711.99187219	738.30769053	7.12778146	0.16282021	-0.34569425
0.0337	16.47276	0.00085341	3.54e-06	0.0	1.99e-06	8.24e-06	5.98e-06	1.3e-06	8.7e-07	626.91567166	711.76317713	738.18604781	7.09461151	0.16483581	-0.34559873
0.0338	16.51508	0.00085353	3.61e-06	0.0	2.03e-06	7.84e-06	6.11e-06	1.33e-06	8.7e-07	627.28693147	711.53529021	738.06490264	7.06161091	0.16684408	-0.34550361
0.0339	16.55736	0.00085362	3.68e-06	0.0	2.08e-06	7.46e-06	6.25e-06	1.36e-06	8.7e-07	627.65626027	711.3082445	737.94425238	7.02879423	0.16884458	-0.34540887
0.034	16.5996	0.0008537	3.74e-06	0.0	2.12e-06	7.1e-06	6.39e-06	1.39e-06	8.7e-07	628.02366784	711.08207228	737.82409406	6.99616478	0.17083691	-0.34531452
0.0341	16.6418	0.00085375	3.81e-06	0.0	2.17e-06	6.76e-06	6.54e-06	1.42e-06	8.7e-07	628.38916064	710.85680533	737.70442569	6.96357602	0.17282071	-0.34522055
0.0342	16.68396	0.00085378	3.88e-06	0.0	2.22e-06	6.43e-06	6.68e-06	1.45e-06	8.7e-07	628.75273852	710.63247505	737.58524725	6.93108028	0.17479559	-0.34512697
0.0343	16.72608	0.0008538	3.95e-06	0.0	2.27e-06	6.11e-06	6.83e-06	1.49e-06	8.7e-07	629.11441277	710.40911227	737.46655538	6.89885007	0.17676119	-0.34503376
0.0344	16.76816	0.00085379	4.02e-06	0.0	2.32e-06	5.81e-06	6.98e-06	1.52e-06	8.7e-07	629.47419355	710.18674707	737.34834704	6.86678515	0.1787171	-0.34494094
0.0345	16.8102	0.00085377	4.1e-06	0.0	2.37e-06	5.53e-06	7.13e-06	1.55e-06	8.7e-07	629.83208837	709.96540904	737.23062001	6.83474978	0.18066306	-0.3448485
0.0346	16.85219	0.00085373	4.17e-06	0.0	2.42e-06	5.25e-06	7.28e-06	1.59e-06	8.7e-07	630.18809979	709.74512739	737.11337352	6.80291366	0.18259862	-0.34475643
0.0347	16.89415	0.00085368	4.24e-06	0.0	2.47e-06	4.99e-06	7.44e-06	1.62e-06	8.7e-07	630.54223915	709.52593021	736.99660424	6.77128986	0.18452342	-0.34466474
0.0348	16.93606	0.0008536	4.32e-06	0.0	2.52e-06	4.75e-06	7.6e-06	1.66e-06	8.7e-07	630.89451683	709.30784497	736.88030912	6.73984146	0.18643718	-0.34457342
0.0349	16.97793	0.00085352	4.39e-06	0.0	2.58e-06	4.51e-06	7.76e-06	1.69e-06	8.7e-07	631.24494077	709.09089867	736.76448587	6.70853354	0.18833959	-0.34448247
0.035	17.01976	0.00085341	4.47e-06	0.0	2.63e-06	4.28e-06	7.92e-06	1.73e-06	8.7e-07	631.5935182	708.87511754	736.6491324	6.67736893	0.19023029	-0.34439189
0.0351	17.06155	0.00085329	4.54e-06	0.0	2.68e-06	4.07e-06	8.09e-06	1.77e-06	8.7e-07	631.94025027	708.66052718	736.53424842	6.64609534	0.19210902	-0.34430168
0.0352	17.1033	0.00085316	4.62e-06	0.0	2.74e-06	3.86e-06	8.26e-06	1.81e-06	8.7e-07	632.28514307	708.44715287	736.4198322	6.61519253	0.19397553	-0.34421184
0.0353	17.14501	0.00085301	4.7e-06	0.0	2.8e-06	3.67e-06	8.43e-06	1.84e-06	8.7e-07	632.62820951	708.23501899	736.30588003	6.58445187	0.19582942	-0.34412236
0.0354	17.18668	0.00085285	4.78e-06	1e-08	2.85e-06	3.48e-06	8.6e-06	1.88e-06	8.7e-07	632.96945869	708.02414902	736.19238932	6.55386125	0.19767049	-0.34403324
0.0355	17.22831	0.00085267	4.86e-06	1e-08	2.91e-06	3.31e-06	8.77e-06	1.92e-06	8.7e-07	633.30889842	707.81456594	736.07935786	6.52341333	0.19949844	-0.34394448
0.0356	17.26989	0.00085248	4.94e-06	1e-08	2.97e-06	3.14e-06	8.95e-06	1.96e-06	8.7e-07	633.64652955	707.60629202	735.96678552	6.49284862	0.20131302	-0.34385609
0.0357	17.31144	0.00085228	5.02e-06	1e-08	3.03e-06	2.98e-06	9.13e-06	2e-06	8.7e-07	633.98235895	707.39934914	735.85467039	6.46266587	0.20311403	-0.34376805
0.0358	17.35294	0.00085207	5.1e-06	1e-08	3.09e-06	2.83e-06	9.31e-06	2.04e-06	8.7e-07	634.31639896	707.19375821	735.74300898	6.43263534	0.20490112	-0.34368037
0.0359	17.3944	0.00085184	5.19e-06	1e-08	3.15e-06	2.68e-06	9.5e-06	2.09e-06	8.7e-07	634.64865854	706.98953932	735.6317988	6.40274955	0.20667412	-0.34359304
0.036	17.43582	0.0008516	5.27e-06	1e-08	3.21e-06	2.54e-06	9.68e-06	2.13e-06	8.7e-07	634.97914543	706.78671199	735.52103771	6.3730032	0.20843279	-0.34350607
0.0361	17.4772	0.00085136	5.35e-06	1e-08	3.27e-06	2.41e-06	9.87e-06	2.17e-06	8.7e-07	635.30786694	706.5852951	735.41072373	6.34339162	0.21017692	-0.34341945
0.0362	17.51854	0.0008511	5.44e-06	1e-08	3.34e-06	2.29e-06	1.006e-05	2.22e-06	8.7e-07	635.63482674	706.38530666	735.30085595	6.31379041	0.21190622	-0.34333317
0.0363	17.55984	0.00085083	5.53e-06	1e-08	3.4e-06	2.17e-06	1.026e-05	2.26e-06	8.7e-07	635.96002829	706.18676446	735.19143353	6.28435765	0.21362066	-0.34324725
0.0364	17.60109	0.00085054	5.61e-06	1e-08	3.46e-06	2.06e-06	1.046e-05	2.3e-06	8.7e-07	636.28348293	705.98968513	735.08245332	6.25511892	0.21532005	-0.34316167
0.0365	17.64231	0.00085025	5.7e-06	1e-08	3.53e-06	1.95e-06	1.066e-05	2.35e-06	8.7e-07	636.60519965	705.79408522	734.97391287	6.22602899	0.21700406	-0.34307644
0.0366	17.68348	0.00084995	5.79e-06	1e-08	3.6e-06	1.85e-06	1.086e-05	2.4e-06	8.7e-07	636.92518662	705.5999799	734.86580999	6.19713383	0.21867262	-0.34299156
0.0367	17.72461	0.00084964	5.88e-06	1e-08	3.66e-06	1.75e-06	1.106e-05	2.44e-06	8.7e-07	637.2434502	705.4073841	734.75814301	6.16824005	0.22032552	-0.34290701
0.0368	17.7657	0.00084932	5.97e-06	1e-08	3.73e-06	1.66e-06	1.127e-05	2.49e-06	8.7e-07	637.55999293	705.21631191	734.65091141	6.13950262	0.22196261	-0.34282281
0.0369	17.80675	0.00084899	6.06e-06	1e-08	3.8e-06	1.57e-06	1.148e-05	2.54e-06	8.7e-07	637.87482607	705.02677715	734.54411211	6.11094781	0.22358377	-0.34273895
0.037	17.84776	0.00084865	6.15e-06	1e-08	3.87e-06	1.49e-06	1.169e-05	2.59e-06	8.7e-07	638.18795751	704.83879276	734.43774303	6.08253943	0.2251888	-0.34265543
0.0371	17.88872	0.0008483	6.24e-06	1e-08	3.94e-06	1.41e-06	1.191e-05	2.64e-06	8.7e-07	638.49939531	704.65237047	734.33180204	6.05429476	0.22677754	-0.34257224
0.0372	17.92965	0.00084794	6.34e-06	1e-08	4.01e-06	1.34e-06	1.212e-05	2.69e-06	8.7e-07	638.80914794	704.46752171	734.2262869	6.02617941	0.22834996	-0.34248938
0.0373	17.97053	0.00084757	6.43e-06	1e-08	4.08e-06	1.27e-06	1.234e-05	2.74e-06	8.7e-07	639.11722248	704.28425734	734.12119579	5.99820824	0.22990585	-0.34240686
0.0374	18.01137	0.0008472	6.53e-06	1e-08	4.16e-06	1.2e-06	1.256e-05	2.79e-06	8.7e-07	639.42362611	704.10258753	734.01652685	5.97029067	0.23144518	-0.34232467
0.0375	18.05217	0.00084682	6.62e-06	1e-08	4.23e-06	1.13e-06	1.279e-05	2.84e-06	8.7e-07	639.72835828	703.92252212	733.91228052	5.94248046	0.23296788	-0.34224281
0.0376	18.09293	0.00084643	6.72e-06	1e-08	4.31e-06	1.07e-06	1.302e-05	2.89e-06	8.7e-07	640.0314317	703.74407054	733.80845334	5.91488593	0.23447379	-0.34216129
0.0377	18.13365	0.00084603	6.82e-06	1e-08	4.38e-06	1.02e-06	1.325e-05	2.94e-06	8.7e-07	640.33285605	703.56724082	733.70504276	5.88751981	0.23596282	-0.34208009
0.0378	18.17432	0.00084562	6.92e-06	1e-08	4.46e-06	9.6e-07	1.348e-05	3e-06	8.7e-07	640.63264534	703.39204086	733.60204494	5.86022857	0.23743486	-0.34199921
0.0379	18.21496	0.0008452	7.01e-06	1e-08	4.54e-06	9.1e-07	1.372e-05	3.05e-06	8.7e-07	640.93079685	703.21847715	733.49946096	5.83312552	0.23888989	-0.34191866
0.038	18.25555	0.00084478	7.11e-06	1e-08	4.61e-06	8.6e-07	1.396e-05	3.11e-06	8.7e-07	641.22732764	703.04655681	733.39728613	5.80600129	0.24032775	-0.34183842
0.0381	18.2961	0.00084435	7.21e-06	1e-08	4.69e-06	8.1e-07	1.42e-05	3.16e-06	8.7e-07	641.52222799	702.87628501	733.29552359	5.7787293	0.24174841	-0.34175851
0.0382	18.33661	0.00084391	7.32e-06	1e-08	4.77e-06	7.7e-07	1.444e-05	3.22e-06	8.7e-07	641.81549612	702.70766773	733.19417417	5.7517279	0.24315203	-0.34167892
0.0383	18.37708	0.00084347	7.42e-06	1e-08	4.85e-06	7.3e-07	1.469e-05	3.28e-06	8.7e-07	642.10715548	702.54071031	733.0932313	5.72508675	0.24453836	-0.34159966
0.0384	18.4175	0.00084302	7.52e-06	1e-08	4.93e-06	6.9e-07	1.494e-05	3.33e-06	8.7e-07	642.39721629	702.37541707	732.99269231	5.69852755	0.2459074	-0.34152071
0.0385	18.45789	0.00084256	7.63e-06	1e-08	5.02e-06	6.5e-07	1.519e-05	3.39e-06	8.7e-07	642.6856844	702.21179175	732.89255581	5.67209734	0.2472591	-0.34144208
0.0386	18.49823	0.00084209	7.73e-06	2e-08	5.1e-06	6.2e-07	1.544e-05	3.45e-06	8.7e-07	642.97256713	702.04983752	732.79281998	5.64579555	0.24859342	-0.34136376
0.0387	18.53853	0.00084162	7.83e-06	2e-08	5.18e-06	5.8e-07	1.57e-05	3.51e-06	8.7e-07	643.25787156	701.88955712	732.69348306	5.61962008	0.24991037	-0.34128576
0.0388	18.57879	0.00084114	7.94e-06	2e-08	5.27e-06	5.5e-07	1.596e-05	3.57e-06	8.7e-07	643.54160475	701.73095276	732.59454334	5.5935694	0.2512099	-0.34120807
0.0389	18.619	0.00084065	8.05e-06	2e-08	5.36e-06	5.2e-07	1.622e-05	3.63e-06	8.7e-07	643.82376794	701.57402614	732.49600077	5.56745488	0.25249203	-0.34113069
0.039	18.65918	0.00084016	8.16e-06	2e-08	5.44e-06	4.9e-07	1.649e-05	3.69e-06	8.7e-07	644.10436764	701.41877863	732.39785379	5.54159893	0.25375675	-0.34105362
0.0391	18.69931	0.00083966	8.26e-06	2e-08	5.53e-06	4.7e-07	1.675e-05	3.75e-06	8.7e-07	644.38341593	701.2652109	732.30009922	5.51592254	0.25500404	-0.34097686
0.0392	18.7394	0.00083915	8.37e-06	2e-08	5.62e-06	4.4e-07	1.703e-05	3.82e-06	8.7e-07	644.66092125	701.11332319	732.20273494	5.49037235	0.2562339	-0.34090041
0.0393	18.77945	0.00083864	8.48e-06	2e-08	5.71e-06	4.2e-07	1.73e-05	3.88e-06	8.7e-07	644.93689056	700.96311526	732.10575925	5.46494337	0.25744635	-0.34082426
0.0394	18.81946	0.00083812	8.59e-06	2e-08	5.8e-06	3.9e-07	1.757e-05	3.95e-06	8.7e-07	645.21133074	700.81458642	732.0091705	5.43963498	0.2586414	-0.34074841
0.0395	18.85942	0.00083759	8.71e-06	2e-08	5.89e-06	3.7e-07	1.785e-05	4.01e-06	8.7e-07	645.48424868	700.66773554	731.91296704	5.41444787	0.25981907	-0.34067287
0.0396	18.89934	0.00083706	8.82e-06	2e-08	5.98e-06	3.5e-07	1.814e-05	4.08e-06	8.7e-07	645.75565129	700.52256102	731.8171472	5.389382	0.26097939	-0.34059763
0.0397	18.93923	0.00083652	8.93e-06	2e-08	6.07e-06	3.3e-07	1.842e-05	4.14e-06	8.7e-07	646.02554373	700.37906087	731.72170984	5.36429849	0.26212238	-0.34052268
0.0398	18.97906	0.00083598	9.04e-06	2e-08	6.17e-06	3.1e-07	1.871e-05	4.21e-06	8.8e-07	646.29392602	700.2372328	731.62665533	5.33938761	0.2632481	-0.34044805
0.0399	19.01886	0.00083543	9.16e-06	2e-08	6.26e-06	3e-07	1.9e-05	4.28e-06	8.8e-07	646.5608111	700.09707389	731.53198024	5.31466579	0.26435655	-0.3403737
0.04	19.05862	0.00083487	9.27e-06	2e-08	6.36e-06	2.8e-07	1.929e-05	4.35e-06	8.8e-07	646.82620826	699.95858098	731.43768226	5.29007531	0.26544779	-0.34029965
0.0401	19.09833	0.00083431	9.39e-06	2e-08	6.45e-06	2.6e-07	1.958e-05	4.42e-06	8.8e-07	647.09012492	699.82175052	731.34375956	5.26561793	0.26652186	-0.3402259
0.0402	19.138	0.00083374	9.51e-06	2e-08	6.55e-06	2.5e-07	1.988e-05	4.49e-06	8.8e-07	647.35256798	699.68657856	731.25021054	5.24128425	0.26757878	-0.34015244
0.0403	19.17763	0.00083317	9.62e-06	3e-08	6.65e-06	2.4e-07	2.018e-05	4.56e-06	8.8e-07	647.61354433	699.55306078	731.15703355	5.21705528	0.26861868	-0.34007928
0.0404	19.21721	0.00083259	9.74e-06	3e-08	6.75e-06	2.2e-07	2.049e-05	4.63e-06	8.8e-07	647.87306065	699.42119257	731.06422703	5.19294541	0.26964154	-0.3400064
0.0405	19.25676	0.00083201	9.86e-06	3e-08	6.85e-06	2.1e-07	2.079e-05	4.7e-06	8.8e-07	648.13112363	699.29096882	730.97178941	5.16895155	0.27064746	-0.33993382
0.0406	19.29626	0.00083141	9.98e-06	3e-08	6.95e-06	2e-07	2.11e-05	4.77e-06	8.8e-07	648.38774006	699.16238416	730.87971909	5.14506059	0.27163644	-0.33986152
0.0407	19.33572	0.00083082	1.01e-05	3e-08	7.05e-06	1.9e-07	2.142e-05	4.85e-06	8.8e-07	648.642912	699.03543286	730.78801587	5.12114985	0.27260863	-0.33978951
0.0408	19.37514	0.00083021	1.022e-05	3e-08	7.15e-06	1.8e-07	2.173e-05	4.92e-06	8.8e-07	648.89664563	698.91010902	730.69667833	5.09746895	0.27356411	-0.33971779
0.0409	19.41451	0.00082961	1.035e-05	3e-08	7.25e-06	1.7e-07	2.205e-05	4.99e-06	8.8e-07	649.14895155	698.78640644	730.60570378	5.0739143	0.27450289	-0.33964635
0.041	19.45384	0.00082899	1.047e-05	3e-08	7.36e-06	1.6e-07	2.237e-05	5.07e-06	8.8e-07	649.39983746	698.66431849	730.51509037	5.05049795	0.27542504	-0.3395752
0.0411	19.49313	0.00082837	1.059e-05	3e-08	7.46e-06	1.5e-07	2.269e-05	5.15e-06	8.8e-07	649.64931056	698.54383824	730.42483641	5.02719859	0.27633069	-0.33950433
0.0412	19.53238	0.00082775	1.072e-05	3e-08	7.57e-06	1.4e-07	2.302e-05	5.22e-06	8.8e-07	649.89737794	698.42495858	730.33494021	5.00401231	0.27721991	-0.33943373
0.0413	19.57159	0.00082712	1.084e-05	3e-08	7.67e-06	1.3e-07	2.335e-05	5.3e-06	8.8e-07	650.14404626	698.30767204	730.24540026	4.98094084	0.27809276	-0.33936342
0.0414	19.61075	0.00082648	1.097e-05	3e-08	7.78e-06	1.2e-07	2.368e-05	5.38e-06	8.8e-07	650.38932216	698.19197095	730.15621502	4.95798147	0.27894933	-0.33929339
0.0415	19.64987	0.00082584	1.109e-05	4e-08	7.89e-06	1.2e-07	2.401e-05	5.46e-06	8.8e-07	650.63321229	698.07784734	730.06738294	4.93513347	0.27978969	-0.33922364
0.0416	19.68895	0.00082519	1.122e-05	4e-08	8e-06	1.1e-07	2.435e-05	5.54e-06	8.8e-07	650.87572069	697.96529308	729.97890327	4.91228038	0.28061401	-0.33915416
0.0417	19.72799	0.00082454	1.135e-05	4e-08	8.11e-06	1e-07	2.469e-05	5.62e-06	8.8e-07	651.11685037	697.85429979	729.89077553	4.88959518	0.28142234	-0.33908496
0.0418	19.76698	0.00082388	1.148e-05	4e-08	8.22e-06	1e-07	2.503e-05	5.7e-06	8.8e-07	651.35661248	697.74485902	729.80299689	4.8670509	0.28221477	-0.33901603
0.0419	19.80593	0.00082322	1.161e-05	4e-08	8.33e-06	9e-08	2.537e-05	5.78e-06	8.8e-07	651.59501445	697.63696177	729.7155656	4.8446449	0.28299135	-0.33894738
0.042	19.84484	0.00082255	1.174e-05	4e-08	8.44e-06	9e-08	2.572e-05	5.87e-06	8.8e-07	651.83206378	697.53059907	729.62847988	4.82234979	0.28375228	-0.33887899
0.0421	19.8837	0.00082188	1.187e-05	4e-08	8.56e-06	8e-08	2.607e-05	5.95e-06	8.8e-07	652.06776736	697.42576167	729.54173817	4.80016949	0.28449761	-0.33881088
0.0422	19.92253	0.0008212	1.2e-05	4e-08	8.67e-06	8e-08	2.643e-05	6.03e-06	8.8e-07	652.30213176	697.32244016	729.45533895	4.77809903	0.28522743	-0.33874303
0.0423	19.96131	0.00082051	1.213e-05	4e-08	8.79e-06	7e-08	2.678e-05	6.12e-06	8.8e-07	652.53516354	697.22062492	729.36928073	4.75613648	0.28594181	-0.33867546
0.0424	20.00004	0.00081982	1.226e-05	4e-08	8.9e-06	7e-08	2.714e-05	6.2e-06	8.8e-07	652.76686925	697.12030623	729.28356203	4.73428056	0.28664098	-0.33860815
0.0425	20.03874	0.00081913	1.239e-05	5e-08	9.02e-06	7e-08	2.75e-05	6.29e-06	8.8e-07	652.99725539	697.02147413	729.19818138	4.71253231	0.28732496	-0.3385411
0.0426	20.07739	0.00081843	1.253e-05	5e-08	9.14e-06	6e-08	2.786e-05	6.38e-06	8.8e-07	653.22632848	696.92411856	729.1131373	4.69089136	0.28799379	-0.33847432
0.0427	20.116	0.00081772	1.266e-05	5e-08	9.25e-06	6e-08	2.823e-05	6.46e-06	8.8e-07	653.45409286	696.82822932	729.02842894	4.66919327	0.28864772	-0.33840781
0.0428	20.15457	0.00081701	1.28e-05	5e-08	9.37e-06	6e-08	2.86e-05	6.55e-06	8.8e-07	653.68055119	696.73379608	728.94405596	4.64774457	0.28928687	-0.33834156
0.0429	20.19309	0.0008163	1.293e-05	5e-08	9.49e-06	5e-08	2.897e-05	6.64e-06	8.8e-07	653.90571415	696.64080834	728.86001568	4.62641384	0.28991125	-0.33827556
0.043	20.23157	0.00081558	1.307e-05	5e-08	9.61e-06	5e-08	2.935e-05	6.73e-06	8.8e-07	654.12958935	696.54925541	728.77630632	4.60519562	0.29052102	-0.33820983
0.0431	20.27001	0.00081485	1.321e-05	5e-08	9.74e-06	5e-08	2.973e-05	6.82e-06	8.8e-07	654.35218391	696.45912657	728.69292623	4.58408596	0.2911163	-0.33814436
0.0432	20.30841	0.00081412	1.335e-05	5e-08	9.86e-06	4e-08	3.011e-05	6.91e-06	8.8e-07	654.57350457	696.370411	728.60987388	4.56308247	0.29169719	-0.33807914
0.0433	20.34676	0.00081339	1.348e-05	6e-08	9.98e-06	4e-08	3.049e-05	7.01e-06	8.8e-07	654.7935579	696.28309738	728.52714781	4.54223985	0.29225601	-0.33801432
0.0434	20.38507	0.00081265	1.362e-05	6e-08	1.011e-05	4e-08	3.087e-05	7.1e-06	8.8e-07	655.01235337	696.19716931	728.4447459	4.52142187	0.29281141	-0.33794956
0.0435	20.42334	0.0008119	1.376e-05	6e-08	1.023e-05	4e-08	3.126e-05	7.19e-06	8.8e-07	655.22989442	696.11262077	728.36266738	4.50077645	0.29334346	-0.33788523
0.0436	20.46156	0.00081115	1.39e-05	6e-08	1.036e-05	3e-08	3.165e-05	7.29e-06	8.8e-07	655.44618663	696.02944195	728.28091101	4.48020967	0.29386493	-0.33782109
0.0437	20.49974	0.0008104	1.404e-05	6e-08	1.048e-05	3e-08	3.205e-05	7.38e-06	8.8e-07	655.66123916	695.94761665	728.19947475	4.45966382	0.29438357	-0.337757
0.0438	20.53788	0.00080964	1.418e-05	6e-08	1.061e-05	3e-08	3.244e-05	7.48e-06	8.8e-07	655.8750531	695.86713818	728.11835853	4.43924311	0.29486993	-0.33769351
0.0439	20.57597	0.00080888	1.433e-05	6e-08	1.074e-05	3e-08	3.284e-05	7.57e-06	8.8e-07	656.0876337	695.78799008	728.03756143	4.41881684	0.29535773	-0.33762999
0.044	20.61403	0.00080811	1.447e-05	7e-08	1.087e-05	3e-08	3.324e-05	7.67e-06	8.8e-07	656.29898114	695.71017177	727.95708342	4.39841239	0.2958399	-0.33756657
0.0441	20.65203	0.00080733	1.461e-05	7e-08	1.099e-05	3e-08	3.364e-05	7.77e-06	8.8e-07	656.50911101	695.63366369	727.87692073	4.37843058	0.29628802	-0.33750379
0.0442	20.69	0.00080655	1.476e-05	7e-08	1.112e-05	2e-08	3.405e-05	7.87e-06	8.8e-07	656.71802848	695.55845725	727.79707219	4.35838223	0.29673678	-0.337441
0.0443	20.72792	0.00080577	1.49e-05	7e-08	1.126e-05	2e-08	3.446e-05	7.97e-06	8.8e-07	656.92573801	695.48454458	727.71753679	4.33844826	0.2971726	-0.33737845
0.0444	20.7658	0.00080498	1.505e-05	7e-08	1.139e-05	2e-08	3.487e-05	8.07e-06	8.8e-07	657.13224829	695.41191127	727.63831256	4.31866272	0.29759101	-0.33731622
0.0445	20.80364	0.00080419	1.519e-05	7e-08	1.152e-05	2e-08	3.528e-05	8.17e-06	8.8e-07	657.33756729	695.34054318	727.55939771	4.29898279	0.2979959	-0.33725426
0.0446	20.84143	0.00080339	1.534e-05	8e-08	1.165e-05	2e-08	3.57e-05	8.27e-06	8.8e-07	657.54170139	695.27042827	727.48079083	4.27940182	0.29838803	-0.33719253
0.0447	20.87918	0.00080259	1.548e-05	8e-08	1.179e-05	2e-08	3.612e-05	8.37e-06	8.8e-07	657.74465815	695.20155221	727.40249027	4.25993783	0.29876512	-0.3371311
0.0448	20.91689	0.00080178	1.563e-05	8e-08	1.192e-05	2e-08	3.654e-05	8.47e-06	8.8e-07	657.94644138	695.1339069	727.32449522	4.240447	0.29913327	-0.33706984
0.0449	20.95455	0.00080097	1.578e-05	8e-08	1.206e-05	2e-08	3.696e-05	8.57e-06	8.8e-07	658.14705542	695.06747507	727.24680505	4.22121213	0.29948057	-0.33700898
0.045	20.99217	0.00080016	1.593e-05	8e-08	1.219e-05	2e-08	3.739e-05	8.68e-06	8.8e-07	658.34650732	695.00224931	727.16941799	4.20197752	0.29982297	-0.33694822
0.0451	21.02975	0.00079934	1.608e-05	8e-08	1.233e-05	1e-08	3.782e-05	8.78e-06	8.8e-07	658.54480771	694.9382118	727.09233164	4.18286162	0.30015461	-0.33688767
0.0452	21.06728	0.00079851	1.623e-05	9e-08	1.247e-05	1e-08	3.825e-05	8.89e-06	8.8e-07	658.74195758	694.87536006	727.01554578	4.16390074	0.30046832	-0.33682748
0.0453	21.10477	0.00079768	1.638e-05	9e-08	1.261e-05	1e-08	3.868e-05	8.99e-06	8.8e-07	658.93796663	694.81367726	726.93905824	4.14490509	0.30078586	-0.33676721
0.0454	21.14222	0.00079685	1.653e-05	9e-08	1.274e-05	1e-08	3.912e-05	9.1e-06	8.8e-07	659.1328369	694.75315256	726.86286882	4.12604552	0.30107341	-0.33670754
0.0455	21.17962	0.00079601	1.668e-05	9e-08	1.288e-05	1e-08	3.956e-05	9.21e-06	8.8e-07	659.32657158	694.69377812	726.78697686	4.10733483	0.30135391	-0.33664802
0.0456	21.21698	0.00079517	1.683e-05	9e-08	1.302e-05	1e-08	4e-05	9.32e-06	8.8e-07	659.51918508	694.63553415	726.71137898	4.08862799	0.30163406	-0.3365885
0.0457	21.25429	0.00079432	1.698e-05	1e-07	1.317e-05	1e-08	4.044e-05	9.43e-06	8.8e-07	659.71068081	694.57841317	726.63607444	4.07022637	0.3018803	-0.33652967
0.0458	21.29157	0.00079347	1.713e-05	1e-07	1.331e-05	1e-08	4.089e-05	9.54e-06	8.8e-07	659.90107076	694.52239352	726.56106059	4.05178521	0.30213094	-0.33647076
0.0459	21.32879	0.00079262	1.729e-05	1e-07	1.345e-05	1e-08	4.134e-05	9.65e-06	8.8e-07	660.0903534	694.46747797	726.48633777	4.03337745	0.30237787	-0.33641192
0.046	21.36598	0.00079176	1.744e-05	1e-07	1.359e-05	1e-08	4.179e-05	9.76e-06	8.8e-07	660.27853099	694.41366238	726.41190547	4.01504138	0.30261645	-0.33635325
0.0461	21.40312	0.00079089	1.759e-05	1e-07	1.374e-05	1e-08	4.224e-05	9.87e-06	8.8e-07	660.46561238	694.36092963	726.33776179	3.99686741	0.30283583	-0.33629497
0.0462	21.44022	0.00079002	1.775e-05	1.1e-07	1.388e-05	1e-08	4.27e-05	9.98e-06	8.8e-07	660.65160628	694.30926279	726.26390483	3.97880502	0.30304218	-0.33623697
0.0463	21.47727	0.00078915	1.79e-05	1.1e-07	1.403e-05	1e-08	4.315e-05	1.009e-05	8.8e-07	660.83652091	694.25864594	726.19033282	3.9608863	0.30323182	-0.33617932
0.0464	21.51428	0.00078828	1.806e-05	1.1e-07	1.417e-05	1e-08	4.361e-05	1.021e-05	8.8e-07	661.02036125	694.20906935	726.11704468	3.94297116	0.30342113	-0.33612168
0.0465	21.55125	0.0007874	1.821e-05	1.1e-07	1.432e-05	1e-08	4.407e-05	1.032e-05	8.8e-07	661.20313138	694.16052522	726.04403953	3.92518785	0.30359533	-0.33606437
0.0466	21.58817	0.00078651	1.837e-05	1.2e-07	1.447e-05	1e-08	4.454e-05	1.044e-05	8.8e-07	661.38484062	694.11299546	725.97131536	3.90753415	0.30375485	-0.33600737
0.0467	21.62505	0.00078562	1.853e-05	1.2e-07	1.461e-05	1e-08	4.501e-05	1.055e-05	8.8e-07	661.56549239	694.06647343	725.89887144	3.88988904	0.30391338	-0.3359504
0.0468	21.66189	0.00078473	1.868e-05	1.2e-07	1.476e-05	1e-08	4.547e-05	1.067e-05	8.8e-07	661.74509162	694.0209496	725.8267067	3.87235158	0.30405979	-0.33589368
0.0469	21.69868	0.00078384	1.884e-05	1.2e-07	1.491e-05	0.0	4.594e-05	1.078e-05	8.8e-07	661.92364578	693.97640954	725.75481954	3.85494585	0.30419151	-0.33583729
0.047	21.73543	0.00078293	1.9e-05	1.3e-07	1.506e-05	0.0	4.642e-05	1.09e-05	8.8e-07	662.10116109	693.93284127	725.68320862	3.83760659	0.30431596	-0.33578107
0.0471	21.77213	0.00078203	1.916e-05	1.3e-07	1.521e-05	0.0	4.689e-05	1.102e-05	8.8e-07	662.277643	693.89023437	725.61187278	3.8203526	0.30443099	-0.33572505
0.0472	21.80879	0.00078112	1.932e-05	1.3e-07	1.536e-05	0.0	4.737e-05	1.114e-05	8.8e-07	662.45309642	693.84857937	725.54081097	3.80316296	0.30453908	-0.33566919
0.0473	21.84541	0.00078021	1.948e-05	1.3e-07	1.551e-05	0.0	4.785e-05	1.126e-05	8.8e-07	662.62752813	693.80786331	725.47002172	3.78608878	0.30463459	-0.33561362
0.0474	21.88198	0.0007793	1.964e-05	1.4e-07	1.566e-05	0.0	4.833e-05	1.138e-05	8.8e-07	662.80094642	693.76807041	725.39950327	3.76914945	0.30471576	-0.33555837
0.0475	21.91851	0.00077838	1.98e-05	1.4e-07	1.582e-05	0.0	4.882e-05	1.15e-05	8.8e-07	662.97335324	693.72919697	725.3292552	3.75220128	0.30479784	-0.33550311
0.0476	21.95499	0.00077745	1.996e-05	1.4e-07	1.597e-05	0.0	4.93e-05	1.162e-05	8.8e-07	663.14475398	693.69123272	725.25927635	3.73536024	0.30486853	-0.33544811
0.0477	21.99143	0.00077653	2.012e-05	1.4e-07	1.612e-05	0.0	4.979e-05	1.174e-05	8.8e-07	663.31515576	693.65416417	725.18956522	3.71863371	0.30492718	-0.33539339
0.0478	22.02783	0.0007756	2.028e-05	1.5e-07	1.628e-05	0.0	5.028e-05	1.186e-05	8.8e-07	663.48456442	693.6179803	725.12012055	3.70198843	0.30497738	-0.33533886
0.0479	22.06418	0.00077466	2.044e-05	1.5e-07	1.643e-05	0.0	5.077e-05	1.199e-05	8.8e-07	663.65298587	693.58266999	725.05094108	3.68541297	0.30502036	-0.33528451
0.048	22.10049	0.00077372	2.06e-05	1.5e-07	1.659e-05	0.0	5.127e-05	1.211e-05	8.8e-07	663.82042623	693.54822178	724.98202551	3.66894635	0.30505217	-0.33523043
0.0481	22.13675	0.00077278	2.077e-05	1.5e-07	1.674e-05	0.0	5.176e-05	1.223e-05	8.8e-07	663.98689089	693.51462563	724.9133727	3.65256634	0.30507521	-0.33517656
0.0482	22.17297	0.00077184	2.093e-05	1.6e-07	1.69e-05	0.0	5.226e-05	1.236e-05	8.8e-07	664.15238529	693.48187142	724.84498148	3.63622737	0.30509412	-0.33512279
0.0483	22.20915	0.00077089	2.109e-05	1.6e-07	1.706e-05	0.0	5.276e-05	1.248e-05	8.8e-07	664.31691441	693.4499499	724.7768508	3.62000973	0.30510083	-0.33506932
0.0484	22.24528	0.00076994	2.125e-05	1.6e-07	1.721e-05	0.0	5.326e-05	1.261e-05	8.8e-07	664.48048644	693.41884599	724.70897892	3.60390905	0.30509603	-0.33501614
0.0485	22.28136	0.00076898	2.142e-05	1.7e-07	1.737e-05	0.0	5.377e-05	1.274e-05	8.8e-07	664.6431055	693.38855213	724.64136496	3.58778534	0.30509349	-0.3349629
0.0486	22.31741	0.00076802	2.158e-05	1.7e-07	1.753e-05	0.0	5.427e-05	1.286e-05	8.8e-07	664.80477479	693.35906245	724.57400825	3.57180783	0.30507654	-0.33491002
0.0487	22.3534	0.00076706	2.175e-05	1.7e-07	1.769e-05	0.0	5.478e-05	1.299e-05	8.8e-07	664.96550153	693.33036375	724.50690725	3.55590972	0.30505193	-0.33485734
0.0488	22.38936	0.0007661	2.191e-05	1.8e-07	1.785e-05	0.0	5.529e-05	1.312e-05	8.8e-07	665.12529169	693.30244519	724.44006071	3.54007954	0.30502078	-0.33480482
0.0489	22.42527	0.00076513	2.208e-05	1.8e-07	1.801e-05	0.0	5.58e-05	1.325e-05	8.8e-07	665.28415069	693.27529699	724.37346748	3.52434756	0.30498026	-0.33475255
0.049	22.46113	0.00076416	2.224e-05	1.8e-07	1.817e-05	0.0	5.631e-05	1.338e-05	8.8e-07	665.44208404	693.24890923	724.30712638	3.50869182	0.30493253	-0.33470046
0.0491	22.49695	0.00076318	2.241e-05	1.9e-07	1.833e-05	0.0	5.683e-05	1.351e-05	8.8e-07	665.59909744	693.22327171	724.24103622	3.49310513	0.30487833	-0.33464854
0.0492	22.53273	0.0007622	2.257e-05	1.9e-07	1.849e-05	0.0	5.735e-05	1.364e-05	8.8e-07	665.75519614	693.19837509	724.17519589	3.47761182	0.30481543	-0.33459686
0.0493	22.56846	0.00076122	2.274e-05	1.9e-07	1.865e-05	0.0	5.786e-05	1.377e-05	8.8e-07	665.91038569	693.17420952	724.10960421	3.46218627	0.3047463	-0.33454534
0.0494	22.60415	0.00076024	2.29e-05	2e-07	1.882e-05	0.0	5.838e-05	1.39e-05	8.8e-07	666.06467161	693.15076527	724.04426003	3.44684653	0.3046693	-0.33449403
0.0495	22.63979	0.00075925	2.307e-05	2e-07	1.898e-05	0.0	5.891e-05	1.404e-05	8.8e-07	666.21805917	693.12803312	723.97916222	3.43158838	0.30458492	-0.33444292
0.0496	22.67539	0.00075826	2.324e-05	2e-07	1.914e-05	0.0	5.943e-05	1.417e-05	8.8e-07	666.37055391	693.10600335	723.91430963	3.41639289	0.3044949	-0.33439197
0.0497	22.71094	0.00075726	2.341e-05	2.1e-07	1.931e-05	0.0	5.996e-05	1.43e-05	8.8e-07	666.52216116	693.08466676	723.84970113	3.40129319	0.30439634	-0.33434126
0.0498	22.74645	0.00075627	2.357e-05	2.1e-07	1.947e-05	0.0	6.048e-05	1.444e-05	8.8e-07	666.67288621	693.06401418	723.7853356	3.38626674	0.30429132	-0.33429072
0.0499	22.78191	0.00075527	2.374e-05	2.1e-07	1.963e-05	0.0	6.101e-05	1.457e-05	8.8e-07	666.82273459	693.0440361	723.72121189	3.37130502	0.30418063	-0.33424035
0.05	22.81733	0.00075427	2.391e-05	2.2e-07	1.98e-05	0.0	6.154e-05	1.471e-05	8.8e-07	666.97171146	693.02472376	723.65732891	3.35643467	0.30406201	-0.3341902
0.05009	22.8527	0.00075326	2.408e-05	2.2e-07	1.997e-05	0.0	6.208e-05	1.484e-05	8.8e-07	667.11982214	693.00606808	723.59368553	3.34163377	0.30393741	-0.33414022
0.05019	22.88803	0.00075225	2.425e-05	2.2e-07	2.013e-05	0.0	6.261e-05	1.498e-05	8.8e-07	667.26707208	692.98805987	723.53028062	3.32690502	0.30380667	-0.33409043
0.05029	22.92332	0.00075124	2.441e-05	2.3e-07	2.03e-05	0.0	6.315e-05	1.512e-05	8.8e-07	667.41346633	692.97069066	723.46711312	3.3122606	0.30366879	-0.33404084
0.05039	22.95856	0.00075023	2.458e-05	2.3e-07	2.046e-05	0.0	6.368e-05	1.525e-05	8.8e-07	667.55901027	692.95395147	723.40418189	3.2976772	0.30352581	-0.3339914
0.05049	22.99375	0.00074921	2.475e-05	2.4e-07	2.063e-05	0.0	6.422e-05	1.539e-05	8.8e-07	667.70370913	692.93783361	723.34148583	3.28318258	0.30337545	-0.33394218
0.05059	23.0289	0.00074819	2.492e-05	2.4e-07	2.08e-05	0.0	6.476e-05	1.553e-05	8.8e-07	667.847568	692.9223287	723.27902389	3.26876071	0.30321911	-0.33389314
0.05069	23.06401	0.00074717	2.509e-05	2.4e-07	2.096e-05	0.0	6.53e-05	1.567e-05	8.8e-07	667.99059224	692.90742794	723.21679494	3.25439944	0.30305784	-0.33384425
0.05079	23.09907	0.00074615	2.526e-05	2.5e-07	2.113e-05	0.0	6.585e-05	1.581e-05	8.8e-07	668.1327869	692.89312312	723.15479792	3.24012747	0.30288935	-0.33379558
0.05089	23.13408	0.00074512	2.543e-05	2.5e-07	2.13e-05	0.0	6.639e-05	1.595e-05	8.8e-07	668.27415708	692.87940595	723.09303176	3.22592477	0.30271534	-0.33374709
0.05099	23.16905	0.00074409	2.56e-05	2.6e-07	2.147e-05	0.0	6.694e-05	1.609e-05	8.8e-07	668.41470812	692.86626789	723.03149534	3.21178462	0.30253636	-0.33369875
0.05109	23.20398	0.00074306	2.577e-05	2.6e-07	2.164e-05	0.0	6.748e-05	1.623e-05	8.8e-07	668.55444458	692.85370158	722.9701877	3.19774927	0.30234915	-0.33365067
0.05119	23.23886	0.00074202	2.594e-05	2.7e-07	2.181e-05	0.0	6.803e-05	1.637e-05	8.8e-07	668.69337372	692.84169553	722.90910734	3.1837419	0.30215975	-0.33360266
0.05129	23.27369	0.00074099	2.611e-05	2.7e-07	2.198e-05	0.0	6.858e-05	1.651e-05	8.8e-07	668.83149737	692.83024686	722.84825387	3.16981723	0.30196405	-0.33355486
0.05139	23.30848	0.00073995	2.628e-05	2.7e-07	2.215e-05	0.0	6.914e-05	1.666e-05	8.8e-07	668.96882255	692.81934455	722.78762581	3.15597151	0.30176224	-0.33350725
0.05149	23.34322	0.00073891	2.645e-05	2.8e-07	2.232e-05	0.0	6.969e-05	1.68e-05	8.8e-07	669.10535309	692.80898263	722.72722237	3.1422062	0.30155441	-0.33345984
0.05159	23.37792	0.00073786	2.662e-05	2.8e-07	2.249e-05	0.0	7.024e-05	1.694e-05	8.8e-07	669.24109608	692.79915016	722.66704207	3.12853812	0.30133933	-0.33341267
0.05169	23.41258	0.00073682	2.679e-05	2.9e-07	2.266e-05	0.0	7.08e-05	1.709e-05	8.8e-07	669.37605591	692.78984035	722.60708398	3.11485867	0.30112509	-0.33336548
0.05179	23.44719	0.00073577	2.697e-05	2.9e-07	2.283e-05	0.0	7.136e-05	1.723e-05	8.8e-07	669.51023505	692.78104945	722.5473476	3.1013006	0.30090187	-0.33331859
0.05189	23.48175	0.00073472	2.714e-05	3e-07	2.3e-05	0.0	7.191e-05	1.738e-05	8.8e-07	669.64363988	692.77276777	722.48783159	3.0877999	0.3006745	-0.33327184
0.05199	23.51627	0.00073367	2.731e-05	3e-07	2.317e-05	0.0	7.247e-05	1.752e-05	8.8e-07	669.77627562	692.76498743	722.42853486	3.07437538	0.30044164	-0.33322528
0.05209	23.55074	0.00073261	2.748e-05	3.1e-07	2.334e-05	0.0	7.303e-05	1.767e-05	8.8e-07	669.90814697	692.75770139	722.36945642	3.06101423	0.30020426	-0.33317888
0.05219	23.58517	0.00073156	2.765e-05	3.1e-07	2.352e-05	0.0	7.36e-05	1.781e-05	8.8e-07	670.03925909	692.75090199	722.31059522	3.0477439	0.29996046	-0.33313271
0.05229	23.61955	0.0007305	2.782e-05	3.1e-07	2.369e-05	0.0	7.416e-05	1.796e-05	8.8e-07	670.16961709	692.74458167	722.25195017	3.03450439	0.29971453	-0.33308661
0.05239	23.65388	0.00072944	2.8e-05	3.2e-07	2.386e-05	0.0	7.472e-05	1.811e-05	8.8e-07	670.29922503	692.7387345	722.19352043	3.02136528	0.29946164	-0.33304077
0.05249	23.68818	0.00072837	2.817e-05	3.2e-07	2.403e-05	0.0	7.529e-05	1.825e-05	8.8e-07	670.42808827	692.73335267	722.13530488	3.00825811	0.29920659	-0.332995
0.05259	23.72242	0.00072731	2.834e-05	3.3e-07	2.421e-05	0.0	7.586e-05	1.84e-05	8.8e-07	670.55621124	692.72842977	722.0773026	2.99524578	0.29894506	-0.33294948
0.05269	23.75662	0.00072624	2.851e-05	3.3e-07	2.438e-05	0.0	7.642e-05	1.855e-05	8.8e-07	670.68360075	692.72395605	722.01951216	2.98232344	0.29867757	-0.33290417
0.05279	23.79077	0.00072518	2.868e-05	3.4e-07	2.455e-05	0.0	7.699e-05	1.87e-05	8.8e-07	670.81025888	692.71992856	721.96193314	2.96941128	0.29840937	-0.3328589
0.05289	23.82488	0.00072411	2.886e-05	3.4e-07	2.473e-05	0.0	7.756e-05	1.885e-05	8.8e-07	670.9361903	692.71634067	721.90456456	2.95658103	0.29813577	-0.33281383
0.05299	23.85894	0.00072303	2.903e-05	3.5e-07	2.49e-05	0.0	7.813e-05	1.9e-05	8.8e-07	671.06140057	692.71318455	721.84740526	2.94382787	0.29785716	-0.33276895
0.05309	23.89296	0.00072196	2.92e-05	3.5e-07	2.508e-05	0.0	7.87e-05	1.915e-05	8.8e-07	671.18589428	692.71045381	721.79045428	2.93113257	0.29757481	-0.33272422
0.05319	23.92693	0.00072089	2.937e-05	3.6e-07	2.525e-05	0.0	7.928e-05	1.93e-05	8.8e-07	671.30967627	692.70814174	721.73371062	2.91851932	0.29728722	-0.33267969
0.05329	23.96086	0.00071981	2.955e-05	3.7e-07	2.543e-05	0.0	7.985e-05	1.945e-05	8.8e-07	671.43275124	692.70624188	721.67717329	2.90594227	0.29699738	-0.33263526
0.05339	23.99474	0.00071873	2.972e-05	3.7e-07	2.56e-05	0.0	8.043e-05	1.96e-05	8.8e-07	671.55512385	692.70474788	721.62084133	2.89345531	0.29670188	-0.33259105
0.05349	24.02857	0.00071765	2.989e-05	3.8e-07	2.577e-05	0.0	8.1e-05	1.975e-05	8.8e-07	671.67679822	692.70365415	721.56471388	2.88101068	0.29640381	-0.33254695
0.05359	24.06236	0.00071657	3.006e-05	3.8e-07	2.595e-05	0.0	8.158e-05	1.99e-05	8.8e-07	671.79777964	692.70295359	721.50878982	2.86863873	0.29610125	-0.33250303
0.05369	24.0961	0.00071549	3.024e-05	3.9e-07	2.612e-05	0.0	8.216e-05	2.006e-05	8.8e-07	671.91807187	692.70264116	721.45306839	2.85634698	0.29579389	-0.33245931
0.05379	24.1298	0.0007144	3.041e-05	3.9e-07	2.63e-05	0.0	8.273e-05	2.021e-05	8.8e-07	672.03768032	692.70270972	721.39754844	2.84408836	0.29548454	-0.33241568
0.05389	24.16345	0.00071331	3.058e-05	4e-07	2.648e-05	0.0	8.331e-05	2.036e-05	8.8e-07	672.15660889	692.70315412	721.34222918	2.83191836	0.29516995	-0.33237228
0.05399	24.19705	0.00071223	3.075e-05	4e-07	2.665e-05	0.0	8.389e-05	2.051e-05	8.8e-07	672.2748622	692.70396836	721.28710963	2.81978581	0.29485319	-0.33232896
0.05409	24.23061	0.00071114	3.093e-05	4.1e-07	2.683e-05	0.0	8.447e-05	2.067e-05	8.8e-07	672.39244495	692.70514633	721.23218881	2.80773143	0.29453187	-0.33228585
0.05419	24.26412	0.00071005	3.11e-05	4.1e-07	2.7e-05	0.0	8.506e-05	2.082e-05	8.8e-07	672.50936096	692.70668313	721.17746593	2.79572432	0.29420789	-0.33224285
0.05429	24.29759	0.00070896	3.127e-05	4.2e-07	2.718e-05	0.0	8.564e-05	2.098e-05	8.8e-07	672.62561551	692.70857201	721.12293989	2.78379304	0.29387959	-0.33220005
0.05439	24.33101	0.00070786	3.145e-05	4.3e-07	2.735e-05	0.0	8.622e-05	2.113e-05	8.8e-07	672.74121229	692.71080832	721.06860991	2.7719271	0.29354765	-0.33215741
0.05449	24.36438	0.00070677	3.162e-05	4.3e-07	2.753e-05	0.0	8.681e-05	2.129e-05	8.8e-07	672.85615619	692.71338591	721.01447498	2.76009595	0.2932138	-0.33211487
0.05459	24.39771	0.00070567	3.179e-05	4.4e-07	2.771e-05	0.0	8.739e-05	2.144e-05	8.8e-07	672.97045138	692.71629959	720.96053423	2.74835216	0.29287515	-0.33207254
0.05469	24.43099	0.00070458	3.196e-05	4.4e-07	2.788e-05	0.0	8.798e-05	2.16e-05	8.8e-07	673.08410192	692.7195443	720.9067868	2.73664596	0.2925345	-0.33203031
0.05479	24.46422	0.00070348	3.214e-05	4.5e-07	2.806e-05	0.0	8.856e-05	2.176e-05	8.8e-07	673.19711271	692.72311407	720.85323169	2.72500969	0.29219008	-0.33198826
0.05489	24.49741	0.00070238	3.231e-05	4.6e-07	2.823e-05	0.0	8.915e-05	2.191e-05	8.8e-07	673.30948724	692.72700463	720.79986815	2.71344277	0.29184203	-0.33194638
0.05499	24.53055	0.00070128	3.248e-05	4.6e-07	2.841e-05	0.0	8.974e-05	2.207e-05	8.8e-07	673.42123069	692.7312097	720.7466951	2.70191182	0.2914921	-0.3319046
0.05509	24.56365	0.00070018	3.265e-05	4.7e-07	2.859e-05	0.0	9.033e-05	2.223e-05	8.8e-07	673.5323467	692.73572495	720.69371179	2.69046094	0.29113803	-0.33186302
0.05519	24.5967	0.00069908	3.283e-05	4.7e-07	2.876e-05	0.0	9.092e-05	2.238e-05	8.8e-07	673.6428396	692.74054521	720.64091732	2.67904828	0.29078204	-0.33182153
0.05529	24.6297	0.00069798	3.3e-05	4.8e-07	2.894e-05	0.0	9.15e-05	2.254e-05	8.8e-07	673.75271395	692.7456651	720.58831072	2.6677063	0.29042245	-0.33178023
0.05539	24.66266	0.00069688	3.317e-05	4.9e-07	2.912e-05	0.0	9.209e-05	2.27e-05	8.8e-07	673.86197318	692.75108059	720.53589128	2.6564167	0.29006029	-0.33173907
0.05549	24.69557	0.00069577	3.334e-05	4.9e-07	2.929e-05	0.0	9.269e-05	2.286e-05	8.8e-07	673.97062237	692.75678577	720.48365794	2.64518507	0.28969527	-0.33169805
0.05559	24.72843	0.00069467	3.351e-05	5e-07	2.947e-05	0.0	9.328e-05	2.302e-05	8.8e-07	674.07866493	692.76277674	720.43160998	2.63401952	0.28932704	-0.3316572
0.05569	24.76125	0.00069356	3.369e-05	5.1e-07	2.965e-05	0.0	9.387e-05	2.318e-05	8.8e-07	674.18610531	692.76904836	720.37974648	2.62289128	0.28895703	-0.33161645
0.05579	24.79402	0.00069245	3.386e-05	5.1e-07	2.982e-05	0.0	9.446e-05	2.334e-05	8.8e-07	674.29294774	692.77559587	720.32806654	2.61183451	0.28858362	-0.33157588
0.05589	24.82674	0.00069135	3.403e-05	5.2e-07	3e-05	0.0	9.505e-05	2.349e-05	8.8e-07	674.39919573	692.7824153	720.27656944	2.60082063	0.28820822	-0.33153542
0.05599	24.85942	0.00069024	3.42e-05	5.3e-07	3.018e-05	0.0	9.565e-05	2.365e-05	8.8e-07	674.50485414	692.78950121	720.22525415	2.58987405	0.28782969	-0.33149513
0.05609	24.89205	0.00068913	3.437e-05	5.3e-07	3.035e-05	0.0	9.624e-05	2.381e-05	8.8e-07	674.60992623	692.79685001	720.17412	2.57898825	0.2874484	-0.331455
0.05619	24.92463	0.00068802	3.455e-05	5.4e-07	3.053e-05	0.0	9.683e-05	2.398e-05	8.8e-07	674.71441652	692.8044567	720.12316603	2.56813472	0.28706567	-0.33141496
0.05629	24.95717	0.00068691	3.472e-05	5.5e-07	3.071e-05	0.0	9.743e-05	2.414e-05	8.8e-07	674.81832885	692.81231711	720.07239144	2.55735674	0.28667956	-0.33137511
0.05639	24.98966	0.0006858	3.489e-05	5.5e-07	3.088e-05	0.0	9.802e-05	2.43e-05	8.8e-07	674.92166688	692.82042727	720.02179546	2.54661691	0.2862918	-0.33133535
0.05649	25.0221	0.00068469	3.506e-05	5.6e-07	3.106e-05	0.0	9.862e-05	2.446e-05	8.8e-07	675.02443522	692.82878224	719.97137712	2.53594154	0.28590122	-0.33129577
0.05659	25.0545	0.00068358	3.523e-05	5.7e-07	3.124e-05	0.0	9.921e-05	2.462e-05	8.8e-07	675.12663706	692.83737861	719.92113576	2.52532778	0.28550803	-0.33125634
0.05669	25.08684	0.00068246	3.54e-05	5.7e-07	3.141e-05	0.0	9.981e-05	2.478e-05	8.8e-07	675.22827687	692.84621166	719.87107043	2.51474366	0.28511359	-0.331217
0.05679	25.11915	0.00068135	3.557e-05	5.8e-07	3.159e-05	0.0	0.0001004	2.494e-05	8.8e-07	675.32935826	692.85527761	719.82118037	2.50423421	0.28471602	-0.33117784
0.05689	25.1514	0.00068024	3.574e-05	5.9e-07	3.177e-05	0.0	0.000101	2.511e-05	8.8e-07	675.42988488	692.86457265	719.77146482	2.49376079	0.284317	-0.33113878
0.05699	25.18361	0.00067913	3.591e-05	6e-07	3.194e-05	0.0	0.0001016	2.527e-05	8.8e-07	675.52986114	692.87409226	719.72192285	2.48334949	0.28391544	-0.33109988
0.05709	25.21577	0.00067801	3.608e-05	6e-07	3.212e-05	0.0	0.00010219	2.543e-05	8.8e-07	675.6292902	692.88383318	719.67255379	2.47299909	0.28351146	-0.33106114
0.05719	25.24788	0.0006769	3.625e-05	6.1e-07	3.23e-05	0.0	0.00010279	2.559e-05	8.8e-07	675.72817639	692.89379103	719.62335674	2.46267736	0.28310635	-0.33102248
0.05729	25.27995	0.00067578	3.642e-05	6.2e-07	3.247e-05	0.0	0.00010339	2.576e-05	8.8e-07	675.82652323	692.90396225	719.57433094	2.45242847	0.2826984	-0.330984
0.05739	25.31197	0.00067467	3.659e-05	6.2e-07	3.265e-05	0.0	0.00010399	2.592e-05	8.8e-07	675.92433426	692.91434334	719.52547565	2.44221418	0.28228914	-0.33094562
0.05749	25.34394	0.00067356	3.676e-05	6.3e-07	3.282e-05	0.0	0.00010459	2.608e-05	8.8e-07	676.02161372	692.92493005	719.47678998	2.43206018	0.28187759	-0.33090739
0.05759	25.37586	0.00067244	3.693e-05	6.4e-07	3.3e-05	0.0	0.00010518	2.625e-05	8.8e-07	676.11836475	692.93571934	719.42827326	2.42196514	0.28146385	-0.33086932
0.05769	25.40774	0.00067133	3.71e-05	6.5e-07	3.318e-05	0.0	0.00010578	2.641e-05	8.8e-07	676.21459148	692.94670716	719.37992463	2.41189892	0.28104907	-0.33083132
0.05779	25.43957	0.00067021	3.727e-05	6.5e-07	3.335e-05	0.0	0.00010638	2.658e-05	8.8e-07	676.31029742	692.95789012	719.33174333	2.4019019	0.28063176	-0.3307935
0.05789	25.47135	0.0006691	3.744e-05	6.6e-07	3.353e-05	0.0	0.00010698	2.674e-05	8.8e-07	676.40548593	692.96926502	719.28372866	2.39193971	0.28021323	-0.33075578
0.05799	25.50308	0.00066798	3.761e-05	6.7e-07	3.37e-05	0.0	0.00010758	2.69e-05	8.8e-07	676.50016119	692.98082786	719.23587973	2.38203729	0.27979258	-0.33071821
0.05809	25.53477	0.00066686	3.778e-05	6.8e-07	3.388e-05	0.0	0.00010818	2.707e-05	8.8e-07	676.59432622	692.9925758	719.18819591	2.37218946	0.27937006	-0.33068079
0.05819	25.56641	0.00066575	3.795e-05	6.9e-07	3.405e-05	0.0	0.00010877	2.723e-05	8.8e-07	676.68798498	693.00450513	719.14067634	2.36237195	0.27894652	-0.33064345
0.05829	25.598	0.00066463	3.812e-05	6.9e-07	3.423e-05	0.0	0.00010937	2.74e-05	8.8e-07	676.78114096	693.01661262	719.0933203	2.35261864	0.2785208	-0.33060627
0.05839	25.62955	0.00066352	3.829e-05	7e-07	3.44e-05	0.0	0.00010997	2.756e-05	8.8e-07	676.87379735	693.02889535	719.0461271	2.34290356	0.27809384	-0.3305692
0.05849	25.66104	0.0006624	3.845e-05	7.1e-07	3.458e-05	0.0	0.00011057	2.773e-05	8.8e-07	676.96595827	693.04134952	718.99909587	2.33324349	0.27766508	-0.33053228
0.05859	25.69249	0.00066129	3.862e-05	7.2e-07	3.475e-05	0.0	0.00011117	2.79e-05	8.8e-07	677.05762665	693.0539725	718.95222598	2.32363604	0.27723464	-0.33049549
0.05869	25.72389	0.00066017	3.879e-05	7.2e-07	3.493e-05	0.0	0.00011177	2.806e-05	8.8e-07	677.14880624	693.06676094	718.90551665	2.31406075	0.2768032	-0.33045879
0.05879	25.75525	0.00065906	3.896e-05	7.3e-07	3.51e-05	0.0	0.00011237	2.823e-05	8.8e-07	677.23950054	693.07971169	718.85896711	2.30454332	0.27636996	-0.33042224
0.05889	25.78655	0.00065794	3.913e-05	7.4e-07	3.527e-05	0.0	0.00011297	2.839e-05	8.8e-07	677.32971254	693.09282214	718.81257673	2.29507353	0.27593528	-0.33038582
0.05899	25.81781	0.00065683	3.929e-05	7.5e-07	3.545e-05	0.0	0.00011356	2.856e-05	8.8e-07	677.41944633	693.10608868	718.76634465	2.28564217	0.27549944	-0.3303495
0.05909	25.84902	0.00065572	3.946e-05	7.6e-07	3.562e-05	0.0	0.00011416	2.873e-05	8.8e-07	677.50870474	693.11950888	718.72027025	2.27626929	0.27506187	-0.33031334
0.05919	25.88018	0.0006546	3.963e-05	7.7e-07	3.58e-05	0.0	0.00011476	2.889e-05	8.8e-07	677.5974913	693.13307968	718.67435278	2.26692796	0.27462341	-0.33027726
0.05929	25.9113	0.00065349	3.979e-05	7.7e-07	3.597e-05	0.0	0.00011536	2.906e-05	8.8e-07	677.68580954	693.14679807	718.62859149	2.25764099	0.27418338	-0.33024133
0.05939	25.94236	0.00065238	3.996e-05	7.8e-07	3.614e-05	0.0	0.00011596	2.923e-05	8.8e-07	677.77366228	693.16066166	718.58298577	2.24840605	0.27374191	-0.33020554
0.05949	25.97338	0.00065126	4.012e-05	7.9e-07	3.632e-05	0.0	0.00011656	2.939e-05	8.8e-07	677.86105348	693.17466712	718.53753477	2.23920027	0.27329965	-0.33016982
0.05959	26.00435	0.00065015	4.029e-05	8e-07	3.649e-05	0.0	0.00011716	2.956e-05	8.8e-07	677.94798596	693.1888121	718.49223789	2.23005502	0.27285574	-0.33013427
0.05969	26.03527	0.00064904	4.046e-05	8.1e-07	3.666e-05	0.0	0.00011775	2.973e-05	8.8e-07	678.034463	693.2030939	718.44709442	2.22094078	0.27241102	-0.3300988
0.05979	26.06615	0.00064793	4.062e-05	8.2e-07	3.683e-05	0.0	0.00011835	2.989e-05	8.8e-07	678.12048818	693.21750958	718.4021036	2.21187741	0.27196496	-0.33006347
0.05989	26.09697	0.00064682	4.079e-05	8.3e-07	3.701e-05	0.0	0.00011895	3.006e-05	8.8e-07	678.20606418	693.23205695	718.35726485	2.20286861	0.27151753	-0.33002829
0.05999	26.12775	0.00064571	4.095e-05	8.3e-07	3.718e-05	0.0	0.00011955	3.023e-05	8.8e-07	678.29119473	693.24673302	718.31257735	2.1938842	0.27106949	-0.32999317
0.06009	26.15848	0.0006446	4.112e-05	8.4e-07	3.735e-05	0.0	0.00012014	3.04e-05	8.8e-07	678.37588274	693.26153547	718.2680405	2.18496001	0.27061995	-0.32995821
0.06019	26.18916	0.00064349	4.128e-05	8.5e-07	3.752e-05	0.0	0.00012074	3.056e-05	8.8e-07	678.4601312	693.2764619	718.22365363	2.17606617	0.2701697	-0.32992334
0.06029	26.21979	0.00064238	4.144e-05	8.6e-07	3.769e-05	0.0	0.00012134	3.073e-05	8.8e-07	678.54394371	693.29150951	718.17941598	2.16722484	0.2697182	-0.32988861
0.06039	26.25037	0.00064127	4.161e-05	8.7e-07	3.787e-05	0.0	0.00012193	3.09e-05	8.8e-07	678.62732291	693.30667622	718.13532697	2.15843066	0.26926562	-0.32985401
0.06049	26.28091	0.00064016	4.177e-05	8.8e-07	3.804e-05	0.0	0.00012253	3.107e-05	8.8e-07	678.71027219	693.32195942	718.09138587	2.14966396	0.26881243	-0.32981948
0.06059	26.31139	0.00063905	4.193e-05	8.9e-07	3.821e-05	0.0	0.00012313	3.124e-05	8.8e-07	678.79279461	693.33735677	718.04759201	2.14095162	0.26835801	-0.3297851
0.06069	26.34183	0.00063795	4.21e-05	9e-07	3.838e-05	0.0	0.00012372	3.14e-05	8.8e-07	678.87489288	693.3528662	718.00394481	2.13227815	0.26790276	-0.32975082
0.06079	26.37222	0.00063684	4.226e-05	9.1e-07	3.855e-05	0.0	0.00012432	3.157e-05	8.8e-07	678.95657062	693.36848499	717.96044348	2.12364399	0.26744668	-0.32971666
0.06089	26.40256	0.00063574	4.242e-05	9.1e-07	3.872e-05	0.0	0.00012491	3.174e-05	8.8e-07	679.03783037	693.38421124	717.91708747	2.11506001	0.26698955	-0.32968263
0.06099	26.43285	0.00063463	4.258e-05	9.2e-07	3.889e-05	0.0	0.00012551	3.191e-05	8.8e-07	679.11867525	693.40004262	717.8738761	2.10650475	0.26653184	-0.32964868
0.06109	26.4631	0.00063353	4.275e-05	9.3e-07	3.906e-05	0.0	0.0001261	3.208e-05	8.8e-07	679.19910844	693.41597682	717.83080867	2.09799795	0.26607316	-0.32961486
0.06119	26.49329	0.00063243	4.291e-05	9.4e-07	3.923e-05	0.0	0.0001267	3.224e-05	8.8e-07	679.27913244	693.432012	717.78788464	2.08953862	0.26561358	-0.32958117
0.06129	26.52344	0.00063133	4.307e-05	9.5e-07	3.94e-05	0.0	0.00012729	3.241e-05	8.8e-07	679.35875075	693.44814565	717.74510325	2.08110482	0.26515351	-0.32954755
0.06139	26.55353	0.00063022	4.323e-05	9.6e-07	3.956e-05	0.0	0.00012788	3.258e-05	8.8e-07	679.43796591	693.46437592	717.70246394	2.07272558	0.26469242	-0.32951409
0.06149	26.58358	0.00062912	4.339e-05	9.7e-07	3.973e-05	0.0	0.00012847	3.275e-05	8.8e-07	679.5167808	693.48070079	717.65996608	2.06437443	0.26423084	-0.3294807
0.06159	26.61358	0.00062803	4.355e-05	9.8e-07	3.99e-05	0.0	0.00012907	3.292e-05	8.8e-07	679.59519862	693.49711798	717.61760897	2.05606978	0.26376842	-0.32944744
0.06169	26.64353	0.00062693	4.371e-05	9.9e-07	4.007e-05	0.0	0.00012966	3.309e-05	8.8e-07	679.6732218	693.51362582	717.57539206	2.04781272	0.26330521	-0.32941431
0.06179	26.67343	0.00062583	4.387e-05	1e-06	4.024e-05	0.0	0.00013025	3.326e-05	8.8e-07	679.75085355	693.53022207	717.53331467	2.03957829	0.26284162	-0.32938124
0.06189	26.70328	0.00062473	4.403e-05	1.01e-06	4.04e-05	0.0	0.00013084	3.343e-05	8.8e-07	679.82809656	693.54690489	717.4913762	2.03139698	0.26237715	-0.32934832
0.06199	26.73308	0.00062364	4.419e-05	1.02e-06	4.057e-05	0.0	0.00013143	3.359e-05	8.8e-07	679.9049534	693.56367252	717.44957607	2.02324588	0.26191222	-0.32931549
0.06209	26.76284	0.00062254	4.435e-05	1.03e-06	4.074e-05	0.0	0.00013202	3.376e-05	8.8e-07	679.98142731	693.58052278	717.40791358	2.01513892	0.26144661	-0.32928277
0.06219	26.79254	0.00062145	4.451e-05	1.04e-06	4.09e-05	0.0	0.00013261	3.393e-05	8.8e-07	680.05752066	693.59745408	717.36638821	2.00707462	0.26098036	-0.32925018
0.06229	26.8222	0.00062036	4.467e-05	1.05e-06	4.107e-05	0.0	0.0001332	3.41e-05	8.8e-07	680.13323634	693.61446449	717.3249993	1.99903692	0.26051374	-0.32921766
0.06239	26.8518	0.00061927	4.482e-05	1.06e-06	4.124e-05	0.0	0.00013379	3.427e-05	8.8e-07	680.2085772	693.63155216	717.28374623	1.99104459	0.26004647	-0.32918527
0.06249	26.88136	0.00061818	4.498e-05	1.07e-06	4.14e-05	0.0	0.00013438	3.444e-05	8.8e-07	680.28354556	693.64871555	717.24262849	1.983095	0.25957862	-0.329153
0.06259	26.91087	0.00061709	4.514e-05	1.08e-06	4.157e-05	-0.0	0.00013496	3.461e-05	8.8e-07	680.35814464	693.66595259	717.20164537	1.97517017	0.25911046	-0.32912079
0.06269	26.94032	0.000616	4.53e-05	1.09e-06	4.173e-05	0.0	0.00013555	3.478e-05	8.8e-07	680.43237674	693.68326181	717.16079634	1.96729538	0.25864165	-0.32908873
0.06279	26.96973	0.00061491	4.545e-05	1.1e-06	4.19e-05	0.0	0.00013614	3.495e-05	8.8e-07	680.50624451	693.70064151	717.12008082	1.95944655	0.25817252	-0.32905674
0.06289	26.99909	0.00061383	4.561e-05	1.11e-06	4.206e-05	0.0	0.00013672	3.511e-05	8.8e-07	680.57975086	693.71808986	717.07949816	1.95164007	0.25770289	-0.32902487
0.06299	27.0284	0.00061274	4.577e-05	1.12e-06	4.222e-05	0.0	0.00013731	3.528e-05	8.8e-07	680.65289803	693.73560546	717.03904786	1.94387887	0.25723275	-0.32899313
0.06309	27.05766	0.00061166	4.592e-05	1.13e-06	4.239e-05	0.0	0.00013789	3.545e-05	8.8e-07	680.72568895	693.75318649	716.99872927	1.93613772	0.25676239	-0.32896144
0.06319	27.08687	0.00061058	4.608e-05	1.14e-06	4.255e-05	0.0	0.00013848	3.562e-05	8.8e-07	680.79812607	693.77083145	716.95854183	1.92844673	0.25629149	-0.3289299
0.06329	27.11603	0.0006095	4.623e-05	1.15e-06	4.271e-05	-0.0	0.00013906	3.579e-05	8.8e-07	680.87021175	693.7885389	716.91848501	1.92078121	0.25582034	-0.32889843
0.06339	27.14514	0.00060842	4.639e-05	1.16e-06	4.288e-05	0.0	0.00013964	3.596e-05	8.8e-07	680.94194896	693.80630704	716.87855816	1.91316003	0.25534875	-0.32886709
0.06349	27.1742	0.00060734	4.654e-05	1.17e-06	4.304e-05	0.0	0.00014023	3.613e-05	8.8e-07	681.01333983	693.8241346	716.83876079	1.90557661	0.25487682	-0.32883585
0.06359	27.20321	0.00060626	4.67e-05	1.18e-06	4.32e-05	-0.0	0.00014081	3.63e-05	8.8e-07	681.08438705	693.84201998	716.79909229	1.89801778	0.25440467	-0.32880468
0.06369	27.23217	0.00060519	4.685e-05	1.19e-06	4.336e-05	0.0	0.00014139	3.647e-05	8.8e-07	681.15509319	693.85996167	716.75955208	1.89050127	0.25393215	-0.32877363
0.06379	27.26108	0.00060411	4.7e-05	1.2e-06	4.352e-05	0.0	0.00014197	3.663e-05	8.8e-07	681.22546036	693.87795843	716.72013969	1.88302355	0.25345933	-0.3287427
0.06389	27.28994	0.00060304	4.716e-05	1.21e-06	4.369e-05	-0.0	0.00014255	3.68e-05	8.8e-07	681.29549153	693.89600855	716.68085444	1.87556945	0.25298633	-0.32871183
0.06399	27.31875	0.00060197	4.731e-05	1.22e-06	4.385e-05	0.0	0.00014313	3.697e-05	8.8e-07	681.36518876	693.91411085	716.64169588	1.86816136	0.252513	-0.3286811
0.06409	27.34751	0.0006009	4.746e-05	1.23e-06	4.401e-05	0.0	0.0001437	3.714e-05	8.8e-07	681.43455452	693.93226392	716.60266343	1.86077723	0.2520395	-0.32865043
0.06419	27.37622	0.00059983	4.761e-05	1.24e-06	4.417e-05	-0.0	0.00014428	3.731e-05	8.8e-07	681.50359143	693.95046628	716.5637565	1.85343224	0.25156575	-0.32861988
0.06429	27.40488	0.00059876	4.777e-05	1.25e-06	4.433e-05	-0.0	0.00014486	3.748e-05	8.8e-07	681.5723015	693.96871681	716.52497463	1.84612913	0.25109176	-0.32858944
0.06439	27.43349	0.0005977	4.792e-05	1.26e-06	4.449e-05	0.0	0.00014543	3.765e-05	8.8e-07	681.64068749	693.98701399	716.48631719	1.83884487	0.25061766	-0.32855906
0.06449	27.46205	0.00059663	4.807e-05	1.28e-06	4.464e-05	0.0	0.00014601	3.781e-05	8.8e-07	681.70875155	694.00535663	716.4477837	1.83160689	0.25014331	-0.32852882
0.06459	27.49056	0.00059557	4.822e-05	1.29e-06	4.48e-05	-0.0	0.00014658	3.798e-05	8.8e-07	681.7764959	694.02374352	716.40937365	1.82439229	0.24966886	-0.32849864
0.06469	27.51901	0.00059451	4.837e-05	1.3e-06	4.496e-05	0.0	0.00014716	3.815e-05	8.8e-07	681.84392318	694.04217324	716.37108642	1.81721844	0.24919423	-0.32846858
0.06479	27.54742	0.00059345	4.852e-05	1.31e-06	4.512e-05	0.0	0.00014773	3.832e-05	8.8e-07	681.91103536	694.06064473	716.33292157	1.81008	0.24871946	-0.32843863
0.06489	27.57578	0.00059239	4.867e-05	1.32e-06	4.528e-05	-0.0	0.0001483	3.849e-05	8.8e-07	681.97783492	694.07915668	716.29487852	1.80296363	0.24824462	-0.32840874
0.06499	27.60409	0.00059133	4.882e-05	1.33e-06	4.543e-05	0.0	0.00014887	3.866e-05	8.8e-07	682.04432414	694.09770789	716.25695675	1.79588786	0.24776964	-0.32837896
0.06509	27.63234	0.00059028	4.897e-05	1.34e-06	4.559e-05	0.0	0.00014944	3.882e-05	8.8e-07	682.11050501	694.11629734	716.21915581	1.78884413	0.24729458	-0.32834928
0.06519	27.66055	0.00058922	4.912e-05	1.35e-06	4.575e-05	-0.0	0.00015001	3.899e-05	8.8e-07	682.17638018	694.13492363	716.18147508	1.78182773	0.24681946	-0.32831968
0.06529	27.6887	0.00058817	4.926e-05	1.36e-06	4.59e-05	-0.0	0.00015058	3.916e-05	8.8e-07	682.24195153	694.15358582	716.14391412	1.77485128	0.24634426	-0.3282902
0.06539	27.71681	0.00058712	4.941e-05	1.37e-06	4.606e-05	0.0	0.00015115	3.933e-05	8.8e-07	682.30722135	694.17228274	716.1064724	1.76789686	0.24586902	-0.32826078
0.06549	27.74486	0.00058607	4.956e-05	1.39e-06	4.621e-05	-0.0	0.00015172	3.95e-05	8.8e-07	682.37219198	694.19101322	716.06914938	1.7609795	0.24539374	-0.32823148
0.06559	27.77286	0.00058503	4.971e-05	1.4e-06	4.637e-05	-0.0	0.00015228	3.966e-05	8.8e-07	682.43686525	694.20977634	716.03194463	1.75409907	0.24491844	-0.32820228
0.06569	27.80082	0.00058398	4.985e-05	1.41e-06	4.652e-05	0.0	0.00015285	3.983e-05	8.8e-07	682.50124373	694.22857084	715.99485756	1.74723783	0.24444312	-0.32817314
0.06579	27.82872	0.00058294	5e-05	1.42e-06	4.667e-05	0.0	0.00015341	4e-05	8.8e-07	682.56532928	694.24739581	715.95788772	1.74041869	0.24396781	-0.32814412
0.06589	27.85657	0.0005819	5.015e-05	1.43e-06	4.683e-05	-0.0	0.00015398	4.017e-05	8.8e-07	682.62912401	694.26625021	715.92103463	1.73362104	0.24349251	-0.32811516
0.06599	27.88436	0.00058085	5.029e-05	1.44e-06	4.698e-05	0.0	0.00015454	4.033e-05	8.8e-07	682.69263026	694.28513293	715.88429774	1.72685881	0.24301723	-0.32808631
0.06609	27.91211	0.00057982	5.044e-05	1.45e-06	4.713e-05	0.0	0.0001551	4.05e-05	8.8e-07	682.75584981	694.30404311	715.84767663	1.72013371	0.24254201	-0.32805758
0.06619	27.93981	0.00057878	5.058e-05	1.47e-06	4.729e-05	-0.0	0.00015566	4.067e-05	8.8e-07	682.81878501	694.32297966	715.81117074	1.71342531	0.24206681	-0.32802889
0.06629	27.96745	0.00057774	5.073e-05	1.48e-06	4.744e-05	0.0	0.00015622	4.084e-05	8.8e-07	682.88143781	694.34194165	715.77477962	1.70675882	0.24159169	-0.32800032
0.06639	27.99505	0.00057671	5.087e-05	1.49e-06	4.759e-05	0.0	0.00015678	4.1e-05	8.8e-07	682.94381011	694.3609282	715.73850282	1.70011324	0.24111662	-0.32797182
0.06649	28.02259	0.00057568	5.101e-05	1.5e-06	4.774e-05	-0.0	0.00015734	4.117e-05	8.8e-07	683.00590425	694.37993824	715.70233978	1.69350447	0.24064165	-0.32794343
0.06659	28.05008	0.00057465	5.116e-05	1.51e-06	4.789e-05	-0.0	0.0001579	4.134e-05	8.8e-07	683.06772196	694.39897099	715.6662901	1.68692715	0.24016679	-0.32791514
0.06669	28.07752	0.00057362	5.13e-05	1.52e-06	4.804e-05	0.0	0.00015846	4.15e-05	8.8e-07	683.12926539	694.41802546	715.63035326	1.68036949	0.23969199	-0.3278869
0.06679	28.10491	0.00057259	5.144e-05	1.54e-06	4.819e-05	-0.0	0.00015901	4.167e-05	8.8e-07	683.19053654	694.43710077	715.59452878	1.67384874	0.23921734	-0.32785877
0.06689	28.13224	0.00057157	5.158e-05	1.55e-06	4.834e-05	-0.0	0.00015957	4.184e-05	8.8e-07	683.25153715	694.45619615	715.55881627	1.66735504	0.2387428	-0.32783073
0.06699	28.15953	0.00057055	5.173e-05	1.56e-06	4.849e-05	0.0	0.00016012	4.2e-05	8.8e-07	683.31226956	694.47531056	715.52321514	1.66088874	0.23826839	-0.32780277
0.06709	28.18676	0.00056953	5.187e-05	1.57e-06	4.864e-05	0.0	0.00016067	4.217e-05	8.8e-07	683.37273538	694.49444332	715.48772503	1.65445689	0.23779416	-0.32777491
0.06719	28.21394	0.00056851	5.201e-05	1.58e-06	4.879e-05	-0.0	0.00016122	4.233e-05	8.8e-07	683.43293665	694.51359353	715.45234543	1.64804467	0.23732004	-0.32774712
0.06729	28.24107	0.00056749	5.215e-05	1.6e-06	4.893e-05	0.0	0.00016177	4.25e-05	8.8e-07	683.49287539	694.53276033	715.41707588	1.64166645	0.2368461	-0.32771942
0.06739	28.26815	0.00056648	5.229e-05	1.61e-06	4.908e-05	0.0	0.00016232	4.267e-05	8.8e-07	683.55255319	694.55194306	715.38191597	1.63531983	0.23637238	-0.32769182
0.06749	28.29518	0.00056546	5.243e-05	1.62e-06	4.923e-05	-0.0	0.00016287	4.283e-05	8.8e-07	683.61197235	694.57114075	715.34686517	1.62899194	0.23589877	-0.32766428
0.06759	28.32215	0.00056445	5.257e-05	1.63e-06	4.938e-05	-0.0	0.00016342	4.3e-05	8.8e-07	683.67113442	694.59035276	715.31192308	1.62270132	0.23542542	-0.32763686
0.06769	28.34907	0.00056344	5.271e-05	1.64e-06	4.952e-05	0.0	0.00016397	4.316e-05	8.8e-07	683.73004133	694.60957829	715.27708926	1.61642967	0.23495221	-0.32760949
0.06779	28.37594	0.00056244	5.285e-05	1.66e-06	4.967e-05	-0.0	0.00016451	4.333e-05	8.8e-07	683.78869505	694.62881653	715.24236321	1.61019037	0.23447924	-0.32758222
0.06789	28.40276	0.00056143	5.298e-05	1.67e-06	4.981e-05	-0.0	0.00016506	4.349e-05	8.8e-07	683.84709712	694.64806687	715.20774457	1.60398327	0.23400655	-0.32755505
0.06799	28.42952	0.00056043	5.312e-05	1.68e-06	4.996e-05	0.0	0.0001656	4.366e-05	8.8e-07	683.90524972	694.66732844	715.17323281	1.59779288	0.23353399	-0.32752793
0.06809	28.45624	0.00055942	5.326e-05	1.69e-06	5.01e-05	0.0	0.00016614	4.382e-05	8.8e-07	683.96315439	694.68660062	715.13882754	1.59163924	0.23306175	-0.32750093
0.06819	28.4829	0.00055842	5.34e-05	1.7e-06	5.025e-05	-0.0	0.00016669	4.399e-05	8.8e-07	684.02081293	694.70588271	715.10452833	1.58550404	0.23258969	-0.32747398
0.06829	28.50951	0.00055743	5.353e-05	1.72e-06	5.039e-05	0.0	0.00016723	4.415e-05	8.8e-07	684.07822729	694.72517396	715.0703347	1.5793998	0.23211792	-0.32744713
0.06839	28.53606	0.00055643	5.367e-05	1.73e-06	5.053e-05	0.0	0.00016777	4.431e-05	8.8e-07	684.13539893	694.74447378	715.0362463	1.57332769	0.23164647	-0.32742038
0.06849	28.56257	0.00055544	5.381e-05	1.74e-06	5.067e-05	-0.0	0.00016831	4.448e-05	8.8e-07	684.19232992	694.76378141	715.0022626	1.56727095	0.23117519	-0.32739367
0.06859	28.58902	0.00055445	5.394e-05	1.75e-06	5.082e-05	-0.0	0.00016884	4.464e-05	8.8e-07	684.2490218	694.78309626	714.96838325	1.56125029	0.23070428	-0.32736708
0.06869	28.61542	0.00055346	5.408e-05	1.77e-06	5.096e-05	0.0	0.00016938	4.481e-05	8.8e-07	684.30547625	694.8024177	714.93460781	1.55524742	0.23023358	-0.32734055
0.06879	28.64176	0.00055247	5.421e-05	1.78e-06	5.11e-05	-0.0	0.00016991	4.497e-05	8.8e-07	684.36169519	694.82174501	714.90093582	1.54927439	0.22976321	-0.3273141
0.06889	28.66806	0.00055148	5.435e-05	1.79e-06	5.124e-05	-0.0	0.00017045	4.513e-05	8.8e-07	684.41768	694.8410777	714.86736692	1.54333312	0.22929322	-0.32728776
0.06899	28.6943	0.0005505	5.448e-05	1.8e-06	5.138e-05	0.0	0.00017098	4.53e-05	8.8e-07	684.47343267	694.86041503	714.83390064	1.53740622	0.22882341	-0.32726146
0.06909	28.72049	0.00054952	5.461e-05	1.82e-06	5.152e-05	0.0	0.00017151	4.546e-05	8.8e-07	684.52895469	694.87975649	714.80053659	1.53151452	0.22835403	-0.32723528
0.06919	28.74662	0.00054854	5.475e-05	1.83e-06	5.166e-05	-0.0	0.00017205	4.562e-05	8.8e-07	684.58424768	694.89910147	714.76727438	1.52564009	0.22788488	-0.32720914
0.06929	28.7727	0.00054756	5.488e-05	1.84e-06	5.18e-05	0.0	0.00017258	4.579e-05	8.8e-07	684.63931347	694.91844935	714.73411354	1.51979465	0.22741611	-0.3271831
0.06939	28.79873	0.00054659	5.501e-05	1.85e-06	5.194e-05	0.0	0.0001731	4.595e-05	8.8e-07	684.69415341	694.93779965	714.70105373	1.51397993	0.22694776	-0.32715716
0.06949	28.82471	0.00054562	5.514e-05	1.87e-06	5.208e-05	-0.0	0.00017363	4.611e-05	8.8e-07	684.7487694	694.95715171	714.66809449	1.50817926	0.22647962	-0.32713126
0.06959	28.85063	0.00054464	5.527e-05	1.88e-06	5.222e-05	-0.0	0.00017416	4.627e-05	8.8e-07	684.80316288	694.97650505	714.63523544	1.50241276	0.22601195	-0.32710547
0.06969	28.8765	0.00054368	5.541e-05	1.89e-06	5.235e-05	0.0	0.00017468	4.643e-05	8.8e-07	684.85733541	694.99585912	714.6024762	1.49666289	0.22554454	-0.32707973
0.06979	28.90232	0.00054271	5.554e-05	1.9e-06	5.249e-05	-0.0	0.00017521	4.66e-05	8.8e-07	684.91128874	695.01521335	714.56981632	1.49094141	0.22507755	-0.32705408
0.06989	28.92808	0.00054175	5.567e-05	1.92e-06	5.263e-05	-0.0	0.00017573	4.676e-05	8.8e-07	684.96502417	695.0345673	714.53725547	1.4852493	0.22461102	-0.32702853
0.06999	28.95379	0.00054078	5.58e-05	1.93e-06	5.276e-05	0.0	0.00017625	4.692e-05	8.8e-07	685.01854356	695.05392037	714.50479318	1.47957127	0.22414472	-0.32700302
0.07009	28.97945	0.00053982	5.593e-05	1.94e-06	5.29e-05	0.0	0.00017677	4.708e-05	8.8e-07	685.07184824	695.07327212	714.47242912	1.4739262	0.22367894	-0.32697762
0.07019	29.00505	0.00053887	5.605e-05	1.96e-06	5.303e-05	-0.0	0.00017729	4.724e-05	8.8e-07	685.12493975	695.09262205	714.44016288	1.46829721	0.22321343	-0.32695227
0.07029	29.0306	0.00053791	5.618e-05	1.97e-06	5.317e-05	0.0	0.00017781	4.74e-05	8.8e-07	685.17781977	695.11196963	714.40799405	1.46269631	0.2227484	-0.32692701
0.07039	29.05609	0.00053696	5.631e-05	1.98e-06	5.33e-05	0.0	0.00017833	4.756e-05	8.8e-07	685.23048953	695.13131447	714.3759223	1.45712273	0.22228384	-0.32690184
0.07049	29.08153	0.000536	5.644e-05	1.99e-06	5.344e-05	-0.0	0.00017885	4.772e-05	8.8e-07	685.28295085	695.15065601	714.34394717	1.45156396	0.22181954	-0.32687671
0.07059	29.10692	0.00053506	5.657e-05	2.01e-06	5.357e-05	-0.0	0.00017936	4.788e-05	8.8e-07	685.33520497	695.16999386	714.31206834	1.44603677	0.22135581	-0.32685169
0.07069	29.13226	0.00053411	5.669e-05	2.02e-06	5.37e-05	0.0	0.00017988	4.804e-05	8.8e-07	685.38725343	695.18932755	714.28028541	1.44052499	0.22089236	-0.32682672
0.07079	29.15754	0.00053316	5.682e-05	2.03e-06	5.383e-05	-0.0	0.00018039	4.82e-05	8.8e-07	685.43909777	695.20865661	714.24859799	1.43504126	0.22042943	-0.32680184
0.07089	29.18276	0.00053222	5.695e-05	2.05e-06	5.397e-05	-0.0	0.0001809	4.836e-05	8.8e-07	685.49073922	695.22798068	714.21700575	1.42958013	0.21996694	-0.32677704
0.07099	29.20794	0.00053128	5.707e-05	2.06e-06	5.41e-05	0.0	0.00018141	4.852e-05	8.8e-07	685.54217954	695.24729924	714.18550825	1.42413959	0.21950485	-0.3267523
0.07109	29.23305	0.00053034	5.72e-05	2.07e-06	5.423e-05	0.0	0.00018192	4.868e-05	8.8e-07	685.59341987	695.26661196	714.15410518	1.4187267	0.21904331	-0.32672765
0.07119	29.25812	0.00052941	5.732e-05	2.09e-06	5.436e-05	-0.0	0.00018243	4.884e-05	8.8e-07	685.64446177	695.28591837	714.12279614	1.41332794	0.21858205	-0.32670305
0.07129	29.28313	0.00052847	5.745e-05	2.1e-06	5.449e-05	0.0	0.00018294	4.9e-05	8.8e-07	685.69530664	695.30521809	714.09158076	1.40795893	0.2181214	-0.32667854
0.07139	29.30808	0.00052754	5.757e-05	2.11e-06	5.462e-05	0.0	0.00018344	4.916e-05	8.8e-07	685.74595574	695.32451075	714.06045872	1.40260621	0.21766109	-0.32665409
0.07149	29.33298	0.00052661	5.77e-05	2.13e-06	5.475e-05	-0.0	0.00018395	4.931e-05	8.8e-07	685.79641068	695.34379591	714.02942958	1.39727974	0.21720134	-0.32662973
0.07159	29.35783	0.00052569	5.782e-05	2.14e-06	5.488e-05	-0.0	0.00018445	4.947e-05	8.8e-07	685.84667259	695.36307325	713.99849306	1.39197895	0.21674214	-0.32660545
0.07169	29.38262	0.00052476	5.794e-05	2.15e-06	5.501e-05	0.0	0.00018495	4.963e-05	8.8e-07	685.89674304	695.38234234	713.96764874	1.3866902	0.21628322	-0.32658121
0.07179	29.40736	0.00052384	5.806e-05	2.17e-06	5.513e-05	0.0	0.00018545	4.979e-05	8.8e-07	685.94662325	695.40160285	713.9368963	1.38143224	0.21582497	-0.32655708
0.07189	29.43204	0.00052292	5.819e-05	2.18e-06	5.526e-05	-0.0	0.00018595	4.994e-05	8.8e-07	685.99631454	695.42085443	713.90623539	1.37618853	0.21536705	-0.32653299
0.07199	29.45667	0.000522	5.831e-05	2.19e-06	5.539e-05	0.0	0.00018645	5.01e-05	8.8e-07	686.04581841	695.44009669	713.87566561	1.37097012	0.21490971	-0.32650898
0.07209	29.48125	0.00052109	5.843e-05	2.2e-06	5.552e-05	0.0	0.00018695	5.026e-05	8.8e-07	686.0951359	695.45932934	713.84518668	1.36577673	0.21445296	-0.32648506
0.07219	29.50577	0.00052018	5.855e-05	2.22e-06	5.564e-05	-0.0	0.00018744	5.042e-05	8.8e-07	686.14426864	695.47855197	713.81479817	1.36059641	0.21399652	-0.32646118
0.07229	29.53023	0.00051927	5.867e-05	2.23e-06	5.577e-05	-0.0	0.00018794	5.057e-05	8.8e-07	686.19321769	695.49776431	713.78449981	1.3554448	0.21354077	-0.3264374
0.07239	29.55464	0.00051836	5.879e-05	2.25e-06	5.589e-05	0.0	0.00018843	5.073e-05	8.8e-07	686.24198441	695.51696602	713.75429121	1.35030656	0.21308535	-0.32641367
0.07249	29.57899	0.00051745	5.891e-05	2.26e-06	5.602e-05	-0.0	0.00018892	5.088e-05	8.8e-07	686.29057015	695.53615676	713.72417203	1.34519497	0.21263059	-0.32639002
0.07259	29.60329	0.00051655	5.903e-05	2.27e-06	5.614e-05	-0.0	0.00018941	5.104e-05	8.8e-07	686.33897599	695.55533625	713.69414197	1.3400992	0.21217623	-0.32636643
0.07269	29.62753	0.00051565	5.915e-05	2.29e-06	5.627e-05	0.0	0.0001899	5.119e-05	8.8e-07	686.38720345	695.57450414	713.66420062	1.33502764	0.21172249	-0.32634292
0.07279	29.65172	0.00051475	5.927e-05	2.3e-06	5.639e-05	0.0	0.00019039	5.135e-05	8.8e-07	686.43525351	695.59366019	713.63434772	1.32998046	0.21126938	-0.32631949
0.07289	29.67586	0.00051385	5.938e-05	2.31e-06	5.651e-05	-0.0	0.00019088	5.15e-05	8.8e-07	686.48312763	695.61280405	713.60458287	1.32494435	0.21081656	-0.3262961
0.07299	29.69993	0.00051296	5.95e-05	2.33e-06	5.663e-05	-0.0	0.00019137	5.166e-05	8.8e-07	686.53082692	695.63193546	713.57490578	1.31993688	0.2103645	-0.32627281
0.07309	29.72396	0.00051207	5.962e-05	2.34e-06	5.676e-05	0.0	0.00019185	5.181e-05	8.8e-07	686.57835258	695.65105414	713.5453161	1.31494235	0.2099128	-0.32624956
0.07319	29.74792	0.00051118	5.974e-05	2.35e-06	5.688e-05	-0.0	0.00019233	5.197e-05	8.8e-07	686.62570596	695.67015979	713.51581349	1.30997223	0.20946176	-0.3262264
0.07329	29.77183	0.00051029	5.985e-05	2.37e-06	5.7e-05	-0.0	0.00019282	5.212e-05	8.8e-07	686.67288802	695.68925218	713.48639768	1.30502025	0.20901122	-0.3262033
0.07339	29.79569	0.00050941	5.997e-05	2.38e-06	5.712e-05	0.0	0.0001933	5.227e-05	8.8e-07	686.71990024	695.70833099	713.45706825	1.30008897	0.20856126	-0.32618027
0.07349	29.81949	0.00050852	6.008e-05	2.39e-06	5.724e-05	0.0	0.00019378	5.243e-05	8.8e-07	686.76674355	695.72739601	713.42782496	1.29518029	0.20811195	-0.32615731
0.07359	29.84323	0.00050764	6.02e-05	2.41e-06	5.736e-05	-0.0	0.00019426	5.258e-05	8.8e-07	686.8134193	695.74644695	713.39866743	1.29028296	0.20766297	-0.3261344
0.07369	29.86692	0.00050677	6.031e-05	2.42e-06	5.748e-05	-0.0	0.00019473	5.273e-05	8.8e-07	686.85992857	695.76548359	713.36959537	1.28541368	0.2072148	-0.32611158
0.07379	29.89055	0.00050589	6.043e-05	2.43e-06	5.76e-05	0.0	0.00019521	5.289e-05	8.8e-07	686.90627248	695.78450567	713.34060847	1.28055667	0.20676699	-0.32608881
0.07389	29.91413	0.00050502	6.054e-05	2.45e-06	5.772e-05	-0.0	0.00019568	5.304e-05	8.8e-07	686.9524523	695.80351294	713.31170638	1.27572295	0.20631988	-0.32606612
0.07399	29.93764	0.00050415	6.065e-05	2.46e-06	5.783e-05	-0.0	0.00019616	5.319e-05	8.8e-07	686.99846897	695.82250521	713.28288883	1.27090716	0.20587332	-0.32604349
0.07409	29.96111	0.00050328	6.077e-05	2.48e-06	5.795e-05	0.0	0.00019663	5.334e-05	8.8e-07	687.04432387	695.84148218	713.25415544	1.26611041	0.20542733	-0.32602092
0.07419	29.98451	0.00050241	6.088e-05	2.49e-06	5.807e-05	0.0	0.0001971	5.349e-05	8.8e-07	687.09001788	695.8604437	713.22550598	1.26133581	0.20498203	-0.32599844
0.07429	30.00786	0.00050155	6.099e-05	2.5e-06	5.818e-05	-0.0	0.00019757	5.364e-05	8.8e-07	687.13555229	695.87938951	713.19694007	1.25657205	0.20453708	-0.32597599
0.07439	30.03116	0.00050069	6.11e-05	2.52e-06	5.83e-05	-0.0	0.00019804	5.379e-05	8.8e-07	687.1809281	695.8983194	713.16845743	1.2518352	0.20409297	-0.32595363
0.07449	30.0544	0.00049983	6.122e-05	2.53e-06	5.842e-05	0.0	0.0001985	5.395e-05	8.8e-07	687.22614639	695.91723317	713.14005777	1.24710993	0.20364924	-0.32593132
0.07459	30.07758	0.00049898	6.133e-05	2.54e-06	5.853e-05	-0.0	0.00019897	5.41e-05	8.8e-07	687.27120836	695.93613061	713.11174075	1.24240752	0.20320624	-0.32590909
0.07469	30.1007	0.00049812	6.144e-05	2.56e-06	5.865e-05	-0.0	0.00019943	5.425e-05	8.8e-07	687.3161149	695.95501153	713.08350612	1.23771958	0.20276372	-0.32588691
0.07479	30.12377	0.00049727	6.155e-05	2.57e-06	5.876e-05	0.0	0.0001999	5.439e-05	8.8e-07	687.36086731	695.97387571	713.05535351	1.23305279	0.2023219	-0.3258648
0.07489	30.14678	0.00049643	6.166e-05	2.59e-06	5.887e-05	0.0	0.00020036	5.454e-05	8.8e-07	687.40546641	695.992723	713.02728268	1.22840802	0.20188083	-0.32584278
0.07499	30.16973	0.00049558	6.177e-05	2.6e-06	5.899e-05	-0.0	0.00020082	5.469e-05	8.8e-07	687.44991347	696.01155316	712.99929328	1.22377279	0.20144007	-0.32582078
0.07509	30.19263	0.00049474	6.187e-05	2.61e-06	5.91e-05	-0.0	0.00020128	5.484e-05	8.8e-07	687.49420938	696.03036605	712.97138506	1.21916283	0.20100018	-0.32579888
0.07519	30.21547	0.00049389	6.198e-05	2.63e-06	5.921e-05	0.0	0.00020174	5.499e-05	8.8e-07	687.53835523	696.04916148	712.94355771	1.2145629	0.20056064	-0.32577701
0.07529	30.23825	0.00049306	6.209e-05	2.64e-06	5.932e-05	0.0	0.00020219	5.514e-05	8.8e-07	687.58235207	696.06793927	712.91581091	1.20998772	0.20012196	-0.32575523
0.07539	30.26097	0.00049222	6.22e-05	2.66e-06	5.944e-05	-0.0	0.00020265	5.529e-05	8.8e-07	687.62620082	696.08669926	712.88814442	1.2054244	0.19968371	-0.3257335
0.07549	30.28364	0.00049139	6.231e-05	2.67e-06	5.955e-05	0.0	0.0002031	5.543e-05	8.8e-07	687.66990268	696.10544127	712.8605579	1.20088202	0.1992462	-0.32571184
0.07559	30.30625	0.00049056	6.241e-05	2.68e-06	5.966e-05	0.0	0.00020355	5.558e-05	8.8e-07	687.71345839	696.12416517	712.83305111	1.1963567	0.1988093	-0.32569024
0.07569	30.3288	0.00048973	6.252e-05	2.7e-06	5.977e-05	-0.0	0.000204	5.573e-05	8.8e-07	687.75686923	696.14287076	712.80562371	1.19184736	0.19837299	-0.3256687
0.07579	30.3513	0.0004889	6.263e-05	2.71e-06	5.988e-05	-0.0	0.00020445	5.588e-05	8.8e-07	687.80013595	696.16155792	712.77827546	1.18735922	0.19793747	-0.32564723
0.07589	30.37374	0.00048808	6.273e-05	2.73e-06	5.999e-05	0.0	0.0002049	5.602e-05	8.8e-07	687.84325972	696.18022647	712.75100604	1.18288067	0.1975023	-0.3256258
0.07599	30.39612	0.00048726	6.284e-05	2.74e-06	6.01e-05	0.0	0.00020535	5.617e-05	8.8e-07	687.88624138	696.1988763	712.72381521	1.17842654	0.19706804	-0.32560447
0.07609	30.41844	0.00048644	6.294e-05	2.75e-06	6.02e-05	-0.0	0.00020579	5.631e-05	8.8e-07	687.92908193	696.21750724	712.69670265	1.17398173	0.19663415	-0.32558316
0.07619	30.4407	0.00048562	6.305e-05	2.77e-06	6.031e-05	-0.0	0.00020624	5.646e-05	8.8e-07	687.97178239	696.23611916	712.6696681	1.16956054	0.19620115	-0.32556194
0.07629	30.46291	0.00048481	6.315e-05	2.78e-06	6.042e-05	0.0	0.00020668	5.66e-05	8.8e-07	688.01434358	696.25471193	712.6427113	1.16515036	0.19576859	-0.32554076
0.07639	30.48505	0.000484	6.325e-05	2.79e-06	6.053e-05	-0.0	0.00020712	5.675e-05	8.8e-07	688.05676663	696.27328541	712.61583192	1.1607604	0.19533681	-0.32551966
0.07649	30.50714	0.00048319	6.336e-05	2.81e-06	6.063e-05	-0.0	0.00020756	5.689e-05	8.8e-07	688.09905224	696.29183949	712.58902977	1.15638374	0.19490556	-0.3254986
0.07659	30.52917	0.00048238	6.346e-05	2.82e-06	6.074e-05	0.0	0.000208	5.704e-05	8.8e-07	688.14120161	696.31037402	712.56230448	1.1520258	0.19447506	-0.32547762
0.07669	30.55114	0.00048158	6.356e-05	2.84e-06	6.084e-05	0.0	0.00020844	5.718e-05	8.8e-07	688.18321539	696.3288889	712.53565587	1.14768815	0.19404537	-0.32545671
0.07679	30.57306	0.00048078	6.366e-05	2.85e-06	6.095e-05	-0.0	0.00020888	5.733e-05	8.8e-07	688.22509476	696.347384	712.5090836	1.14335881	0.19361603	-0.32543583
0.07689	30.59491	0.00047998	6.376e-05	2.86e-06	6.105e-05	-0.0	0.00020931	5.747e-05	8.8e-07	688.26684041	696.36585922	712.48258745	1.13905209	0.19318761	-0.32541503
0.07699	30.61671	0.00047918	6.387e-05	2.88e-06	6.116e-05	0.0	0.00020975	5.761e-05	8.8e-07	688.30845338	696.38431443	712.45616712	1.13475387	0.19275954	-0.32539427
0.07709	30.63845	0.00047839	6.397e-05	2.89e-06	6.126e-05	0.0	0.00021018	5.775e-05	8.8e-07	688.34993449	696.40274953	712.42982236	1.13047928	0.19233246	-0.3253736
0.07719	30.66013	0.0004776	6.407e-05	2.91e-06	6.137e-05	-0.0	0.00021061	5.79e-05	8.8e-07	688.39128464	696.42116443	712.40355292	1.1262134	0.19190575	-0.32535295
0.07729	30.68175	0.00047681	6.417e-05	2.92e-06	6.147e-05	-0.0	0.00021104	5.804e-05	8.8e-07	688.43250478	696.43955901	712.37735851	1.1219691	0.19147996	-0.32533239
0.07739	30.70331	0.00047602	6.427e-05	2.94e-06	6.157e-05	0.0	0.00021147	5.818e-05	8.8e-07	688.47359565	696.45793318	712.3512389	1.1177353	0.19105462	-0.32531187
0.07749	30.72481	0.00047524	6.437e-05	2.95e-06	6.167e-05	-0.0	0.00021189	5.832e-05	8.8e-07	688.5145583	696.47628684	712.32519379	1.11352076	0.19063011	-0.32529143
0.07759	30.74625	0.00047446	6.446e-05	2.96e-06	6.178e-05	-0.0	0.00021232	5.846e-05	8.8e-07	688.55539337	696.49461992	712.29922298	1.10931829	0.19020613	-0.32527102
0.07769	30.76763	0.00047368	6.456e-05	2.98e-06	6.188e-05	0.0	0.00021274	5.86e-05	8.8e-07	688.59610197	696.5129323	712.27332615	1.10513366	0.18978294	-0.32525069
0.07779	30.78896	0.0004729	6.466e-05	2.99e-06	6.198e-05	0.0	0.00021317	5.874e-05	8.8e-07	688.63668467	696.53122392	712.24750311	1.10096579	0.1893605	-0.32523042
0.07789	30.81022	0.00047213	6.476e-05	3.01e-06	6.208e-05	-0.0	0.00021359	5.888e-05	8.8e-07	688.67714261	696.54949467	712.22175353	1.09680887	0.18893855	-0.32521019
0.07799	30.83143	0.00047136	6.486e-05	3.02e-06	6.218e-05	-0.0	0.00021401	5.902e-05	8.8e-07	688.71747635	696.5677445	712.19607724	1.09267241	0.18851753	-0.32519004
0.07809	30.85257	0.00047059	6.495e-05	3.03e-06	6.228e-05	0.0	0.00021443	5.916e-05	8.8e-07	688.75768696	696.5859733	712.17047392	1.08854401	0.18809688	-0.32516992
0.07819	30.87366	0.00046983	6.505e-05	3.05e-06	6.238e-05	0.0	0.00021484	5.93e-05	8.8e-07	688.79777507	696.60418103	712.14494338	1.08443693	0.18767721	-0.32514989
0.07829	30.89468	0.00046906	6.514e-05	3.06e-06	6.247e-05	-0.0	0.00021526	5.944e-05	8.8e-07	688.83774164	696.62236759	712.11948533	1.08033756	0.1872579	-0.32512988
0.07839	30.91565	0.0004683	6.524e-05	3.08e-06	6.257e-05	-0.0	0.00021567	5.958e-05	8.8e-07	688.87758739	696.64053293	712.09409954	1.07626019	0.18683963	-0.32510996
0.07849	30.93655	0.00046754	6.533e-05	3.09e-06	6.267e-05	0.0	0.00021609	5.972e-05	8.8e-07	688.91731317	696.65867698	712.06878576	1.07218952	0.18642168	-0.32509006
0.07859	30.9574	0.00046679	6.543e-05	3.1e-06	6.277e-05	0.0	0.0002165	5.985e-05	8.8e-07	688.95691978	696.67679967	712.04354376	1.06814142	0.1860048	-0.32507026
0.07869	30.97818	0.00046604	6.552e-05	3.12e-06	6.286e-05	-0.0	0.00021691	5.999e-05	8.8e-07	688.99640797	696.69490094	712.01837329	1.06410096	0.18558829	-0.32505048
0.07879	30.9989	0.00046529	6.562e-05	3.13e-06	6.296e-05	-0.0	0.00021732	6.013e-05	8.8e-07	689.03577863	696.71298074	711.99327409	1.06008005	0.18517274	-0.32503078
0.07889	31.01957	0.00046454	6.571e-05	3.15e-06	6.306e-05	0.0	0.00021773	6.027e-05	8.8e-07	689.07503241	696.73103901	711.96824596	1.05606858	0.18475765	-0.32501111
0.07899	31.04017	0.00046379	6.58e-05	3.16e-06	6.315e-05	-0.0	0.00021813	6.04e-05	8.8e-07	689.11417024	696.74907568	711.94328861	1.05207533	0.18434346	-0.32499152
0.07909	31.06071	0.00046305	6.59e-05	3.17e-06	6.325e-05	-0.0	0.00021854	6.054e-05	8.8e-07	689.15319272	696.76709073	711.91840187	1.04809234	0.18392978	-0.32497197
0.07919	31.08119	0.00046231	6.599e-05	3.19e-06	6.334e-05	0.0	0.00021894	6.067e-05	8.8e-07	689.19210081	696.78508409	711.89358544	1.04412668	0.18351698	-0.32495249
0.07929	31.10161	0.00046157	6.608e-05	3.2e-06	6.343e-05	0.0	0.00021934	6.081e-05	8.8e-07	689.23089506	696.80305572	711.86883914	1.04017176	0.18310472	-0.32493305
0.07939	31.12197	0.00046084	6.617e-05	3.22e-06	6.353e-05	-0.0	0.00021975	6.094e-05	8.8e-07	689.26957646	696.82100558	711.84416268	1.03623336	0.18269331	-0.32491368
0.07949	31.14227	0.00046011	6.626e-05	3.23e-06	6.362e-05	-0.0	0.00022014	6.108e-05	8.8e-07	689.3081455	696.83893362	711.81955591	1.03230619	0.18228249	-0.32489435
0.07959	31.16251	0.00045938	6.635e-05	3.24e-06	6.371e-05	0.0	0.00022054	6.121e-05	8.8e-07	689.34660321	696.85683981	711.7950185	1.0283948	0.18187248	-0.32487508
0.07969	31.18268	0.00045865	6.645e-05	3.26e-06	6.381e-05	0.0	0.00022094	6.135e-05	8.8e-07	689.38495004	696.87472411	711.77055032	1.02449682	0.18146318	-0.32485587
0.07979	31.2028	0.00045792	6.653e-05	3.27e-06	6.39e-05	-0.0	0.00022133	6.148e-05	8.8e-07	689.42318701	696.89258649	711.74615105	1.02061028	0.18105448	-0.3248367
0.07989	31.22285	0.0004572	6.662e-05	3.29e-06	6.399e-05	-0.0	0.00022173	6.161e-05	8.8e-07	689.46131457	696.91042691	711.72182055	1.01674224	0.18064678	-0.32481761
0.07999	31.24284	0.00045648	6.671e-05	3.3e-06	6.408e-05	0.0	0.00022212	6.175e-05	8.8e-07	689.49933372	696.92824535	711.69755852	1.01288029	0.18023941	-0.32479855
0.08009	31.26277	0.00045576	6.68e-05	3.31e-06	6.417e-05	0.0	0.00022251	6.188e-05	8.8e-07	689.53724492	696.94604177	711.6733648	1.00903853	0.17983314	-0.32477956
0.08019	31.28263	0.00045505	6.689e-05	3.33e-06	6.426e-05	-0.0	0.0002229	6.201e-05	8.8e-07	689.57504914	696.96381616	711.64923912	1.00520315	0.17942721	-0.3247606
0.08029	31.30244	0.00045434	6.698e-05	3.34e-06	6.435e-05	-0.0	0.00022329	6.214e-05	8.8e-07	689.61274684	696.98156849	711.6251813	1.00138683	0.17902234	-0.32474172
0.08039	31.32218	0.00045363	6.707e-05	3.36e-06	6.444e-05	0.0	0.00022368	6.227e-05	8.8e-07	689.65033896	696.99929873	711.60119107	0.99757751	0.17861787	-0.32472287
0.08049	31.34186	0.00045292	6.715e-05	3.37e-06	6.453e-05	0.0	0.00022406	6.24e-05	8.8e-07	689.68782598	697.01700688	711.57726828	0.99378677	0.17821444	-0.3247041
0.08059	31.36148	0.00045222	6.724e-05	3.38e-06	6.462e-05	-0.0	0.00022445	6.253e-05	8.8e-07	689.72520881	697.0346929	711.55341264	0.99000301	0.1778114	-0.32468535
0.08069	31.38103	0.00045152	6.733e-05	3.4e-06	6.471e-05	-0.0	0.00022483	6.266e-05	8.8e-07	689.76248793	697.0523568	711.529624	0.9862378	0.17740943	-0.32466669
0.08079	31.40053	0.00045082	6.741e-05	3.41e-06	6.48e-05	0.0	0.00022521	6.279e-05	8.8e-07	689.79966424	697.06999855	711.50590209	0.98247927	0.17700785	-0.32464804
0.08089	31.41996	0.00045012	6.75e-05	3.43e-06	6.488e-05	0.0	0.00022559	6.292e-05	8.8e-07	689.83673822	697.08761815	711.48224675	0.9787392	0.17660734	-0.32462948
0.08099	31.43932	0.00044943	6.758e-05	3.44e-06	6.497e-05	-0.0	0.00022597	6.305e-05	8.8e-07	689.87371073	697.10521559	711.45865771	0.97500564	0.17620721	-0.32461094
0.08109	31.45863	0.00044874	6.767e-05	3.45e-06	6.506e-05	-0.0	0.00022635	6.318e-05	8.8e-07	689.91058226	697.12279085	711.43513482	0.9712904	0.17580817	-0.32459248
0.08119	31.47787	0.00044805	6.775e-05	3.47e-06	6.514e-05	0.0	0.00022672	6.331e-05	8.8e-07	689.94735368	697.14034394	711.41167781	0.96758149	0.17540951	-0.32457405
0.08129	31.49705	0.00044736	6.784e-05	3.48e-06	6.523e-05	0.0	0.0002271	6.344e-05	8.8e-07	689.98402546	697.15787486	711.38828653	0.96389069	0.17501194	-0.32455569
0.08139	31.51616	0.00044668	6.792e-05	3.5e-06	6.531e-05	-0.0	0.00022747	6.357e-05	8.8e-07	690.02059844	697.17538359	711.36496072	0.96020618	0.17461476	-0.32453736
0.08149	31.53521	0.000446	6.8e-05	3.51e-06	6.54e-05	-0.0	0.00022784	6.369e-05	8.8e-07	690.05707309	697.19287016	711.34170023	0.9565395	0.17421866	-0.32451911
0.08159	31.5542	0.00044532	6.809e-05	3.52e-06	6.548e-05	0.0	0.00022821	6.382e-05	8.8e-07	690.09345026	697.21033454	711.3185048	0.95287906	0.17382296	-0.32450088
0.08169	31.57312	0.00044465	6.817e-05	3.54e-06	6.556e-05	0.0	0.00022858	6.395e-05	8.8e-07	690.1297304	697.22777676	711.29537428	0.94923612	0.17342834	-0.32448273
0.08179	31.59198	0.00044397	6.825e-05	3.55e-06	6.565e-05	-0.0	0.00022895	6.407e-05	8.8e-07	690.16591436	697.24519682	711.27230841	0.94559914	0.17303411	-0.32446461
0.08189	31.61078	0.0004433	6.833e-05	3.57e-06	6.573e-05	-0.0	0.00022931	6.42e-05	8.8e-07	690.20200255	697.26259473	711.24930706	0.94197998	0.172641	-0.32444656
0.08199	31.62951	0.00044264	6.841e-05	3.58e-06	6.581e-05	0.0	0.00022968	6.432e-05	8.8e-07	690.23799586	697.2799705	711.22636995	0.93836567	0.17224821	-0.32442853
0.08209	31.64817	0.00044197	6.85e-05	3.59e-06	6.59e-05	0.0	0.00023004	6.445e-05	8.8e-07	690.27389466	697.29732413	711.20349696	0.93476949	0.17185658	-0.32441058
0.08219	31.66678	0.00044131	6.858e-05	3.61e-06	6.598e-05	-0.0	0.0002304	6.457e-05	8.8e-07	690.30969984	697.31465565	711.18068782	0.93117905	0.17146533	-0.32439265
0.08229	31.68532	0.00044065	6.866e-05	3.62e-06	6.606e-05	-0.0	0.00023076	6.47e-05	8.8e-07	690.34541177	697.33196507	711.15794241	0.92760327	0.17107505	-0.32437479
0.08239	31.70379	0.00043999	6.874e-05	3.63e-06	6.614e-05	0.0	0.00023112	6.482e-05	8.8e-07	690.38103132	697.34925241	711.13526046	0.92403895	0.17068552	-0.32435698
0.08249	31.7222	0.00043934	6.882e-05	3.65e-06	6.622e-05	0.0	0.00023148	6.494e-05	8.8e-07	690.41655885	697.36651769	711.11264185	0.92048468	0.17029667	-0.32433922
0.08259	31.74054	0.00043869	6.889e-05	3.66e-06	6.63e-05	-0.0	0.00023183	6.507e-05	8.8e-07	690.45199523	697.38376093	711.09008631	0.91694389	0.16990873	-0.32432151
0.08269	31.75882	0.00043804	6.897e-05	3.68e-06	6.638e-05	-0.0	0.00023219	6.519e-05	8.8e-07	690.48734083	697.40098215	711.06759373	0.91341165	0.16952138	-0.32430384
0.08279	31.77703	0.00043739	6.905e-05	3.69e-06	6.646e-05	0.0	0.00023254	6.531e-05	8.8e-07	690.52259648	697.41818138	711.04516385	0.90989332	0.16913498	-0.32428624
0.08289	31.79518	0.00043675	6.913e-05	3.7e-06	6.654e-05	0.0	0.00023289	6.543e-05	8.8e-07	690.55776257	697.43535864	711.02279654	0.90638271	0.16874912	-0.32426866
0.08299	31.81327	0.00043611	6.921e-05	3.72e-06	6.662e-05	-0.0	0.00023324	6.555e-05	8.8e-07	690.5928399	697.45251396	711.00049156	0.9028865	0.16836427	-0.32425116
0.08309	31.83128	0.00043547	6.928e-05	3.73e-06	6.67e-05	-0.0	0.00023359	6.568e-05	8.8e-07	690.62782888	697.46964737	710.97824877	0.8993972	0.16797991	-0.32423368
0.08319	31.84923	0.00043483	6.936e-05	3.74e-06	6.677e-05	-0.0	0.00023394	6.58e-05	8.8e-07	690.66273026	697.48675891	710.95606794	0.89592287	0.16759662	-0.32421628
0.08329	31.86712	0.0004342	6.944e-05	3.76e-06	6.685e-05	0.0	0.00023429	6.592e-05	8.8e-07	690.69754452	697.50384861	710.93394893	0.89245341	0.16721368	-0.32419889
0.08339	31.88494	0.00043357	6.951e-05	3.77e-06	6.693e-05	0.0	0.00023463	6.604e-05	8.8e-07	690.73227231	697.52091649	710.91189153	0.8890017	0.16683203	-0.32418159
0.08349	31.90269	0.00043294	6.959e-05	3.78e-06	6.7e-05	-0.0	0.00023497	6.615e-05	8.8e-07	690.76691418	697.53796261	710.88989557	0.88555337	0.16645063	-0.3241643
0.08359	31.92038	0.00043231	6.966e-05	3.8e-06	6.708e-05	-0.0	0.00023531	6.627e-05	8.8e-07	690.80147071	697.55498698	710.86796087	0.88212241	0.16607052	-0.32414709
0.08369	31.938	0.00043169	6.974e-05	3.81e-06	6.716e-05	0.0	0.00023566	6.639e-05	8.8e-07	690.83594253	697.57198967	710.84608723	0.87869517	0.16569069	-0.3241299
0.08379	31.95555	0.00043107	6.981e-05	3.83e-06	6.723e-05	0.0	0.00023599	6.651e-05	8.8e-07	690.8703301	697.5889707	710.82427452	0.87528426	0.16531209	-0.32411278
0.08389	31.97304	0.00043045	6.989e-05	3.84e-06	6.731e-05	-0.0	0.00023633	6.663e-05	8.8e-07	690.90463415	697.60593013	710.8025225	0.87187744	0.1649338	-0.32409569
0.08399	31.99046	0.00042984	6.996e-05	3.85e-06	6.738e-05	-0.0	0.00023667	6.675e-05	8.8e-07	690.93885505	697.62286798	710.78083107	0.86848544	0.16455666	-0.32407866
0.08409	32.00781	0.00042923	7.004e-05	3.87e-06	6.745e-05	0.0	0.000237	6.686e-05	8.8e-07	690.97299363	697.63978433	710.75919996	0.86509989	0.16418002	-0.32406167
0.08419	32.0251	0.00042862	7.011e-05	3.88e-06	6.753e-05	0.0	0.00023733	6.698e-05	8.8e-07	691.00705014	697.65667919	710.7376291	0.86172566	0.16380427	-0.32404472
0.08429	32.04232	0.00042801	7.018e-05	3.89e-06	6.76e-05	-0.0	0.00023767	6.709e-05	8.8e-07	691.04102543	697.67355265	710.71611822	0.85836381	0.1634295	-0.32402784
0.08439	32.05947	0.0004274	7.025e-05	3.91e-06	6.767e-05	-0.0	0.000238	6.721e-05	8.8e-07	691.0749198	697.69040472	710.69466725	0.85500855	0.16305527	-0.32401099
0.08449	32.07655	0.0004268	7.033e-05	3.92e-06	6.775e-05	-0.0	0.00023833	6.733e-05	8.8e-07	691.10873403	697.70723549	710.67327593	0.85166673	0.16268212	-0.3239942
0.08459	32.09357	0.0004262	7.04e-05	3.93e-06	6.782e-05	0.0	0.00023865	6.744e-05	8.8e-07	691.1424685	697.72404499	710.65194415	0.8483288	0.1623093	-0.32397743
0.08469	32.11051	0.00042561	7.047e-05	3.95e-06	6.789e-05	0.0	0.00023898	6.755e-05	8.8e-07	691.17612385	697.74083328	710.63067172	0.8450079	0.16193788	-0.32396075
0.08479	32.12739	0.00042501	7.054e-05	3.96e-06	6.796e-05	-0.0	0.0002393	6.767e-05	8.8e-07	691.20970061	697.75760043	710.60945847	0.84168948	0.16156668	-0.32394408
0.08489	32.1442	0.00042442	7.061e-05	3.97e-06	6.803e-05	-0.0	0.00023963	6.778e-05	8.8e-07	691.24319927	697.77434649	710.58830426	0.83838671	0.1611968	-0.32392748
0.08499	32.16095	0.00042384	7.068e-05	3.99e-06	6.81e-05	0.0	0.00023995	6.789e-05	8.8e-07	691.27662052	697.79107152	710.56720889	0.83508675	0.16082716	-0.3239109
0.08509	32.17762	0.00042325	7.075e-05	4e-06	6.817e-05	0.0	0.00024027	6.801e-05	8.8e-07	691.30996467	697.80777558	710.54617224	0.83179905	0.16045858	-0.32389438
0.08519	32.19422	0.00042267	7.082e-05	4.01e-06	6.824e-05	-0.0	0.00024059	6.812e-05	8.8e-07	691.34323252	697.82445875	710.52519409	0.82852187	0.16009091	-0.32387791
0.08529	32.21076	0.00042209	7.089e-05	4.03e-06	6.831e-05	-0.0	0.0002409	6.823e-05	8.8e-07	691.37642434	697.84112107	710.50427436	0.82525202	0.15972391	-0.32386148
0.08539	32.22723	0.00042151	7.096e-05	4.04e-06	6.838e-05	-0.0	0.00024122	6.834e-05	8.8e-07	691.4095409	697.85776264	710.48341281	0.82199437	0.15935798	-0.3238451
0.08549	32.24362	0.00042093	7.102e-05	4.05e-06	6.845e-05	0.0	0.00024153	6.845e-05	8.8e-07	691.44258255	697.87438349	710.46260934	0.81874026	0.15899239	-0.32382875
0.08559	32.25995	0.00042036	7.109e-05	4.06e-06	6.852e-05	0.0	0.00024185	6.856e-05	8.8e-07	691.4755499	697.89098372	710.44186377	0.8155021	0.15862825	-0.32381248
0.08569	32.27621	0.00041979	7.116e-05	4.08e-06	6.858e-05	-0.0	0.00024216	6.867e-05	8.8e-07	691.50844349	697.9075634	710.42117594	0.81226599	0.1582643	-0.32379622
0.08579	32.29239	0.00041923	7.123e-05	4.09e-06	6.865e-05	-0.0	0.00024247	6.878e-05	8.8e-07	691.54126374	697.92412258	710.40054573	0.80904441	0.15790172	-0.32378004
0.08589	32.30851	0.00041866	7.129e-05	4.1e-06	6.872e-05	0.0	0.00024278	6.889e-05	8.8e-07	691.5740114	697.94066138	710.37997292	0.8058249	0.15753933	-0.32376386
0.08599	32.32456	0.0004181	7.136e-05	4.12e-06	6.878e-05	0.0	0.00024308	6.9e-05	8.8e-07	691.60668668	697.95717983	710.35945745	0.80261743	0.1571781	-0.32374775
0.08609	32.34054	0.00041754	7.142e-05	4.13e-06	6.885e-05	-0.0	0.00024339	6.911e-05	8.8e-07	691.63929039	697.97367804	710.33899907	0.79942083	0.15681793	-0.3237317
0.08619	32.35644	0.00041699	7.149e-05	4.14e-06	6.892e-05	-0.0	0.00024369	6.922e-05	8.8e-07	691.6718228	697.99015606	710.31859772	0.79622862	0.15645819	-0.32371567
0.08629	32.37228	0.00041643	7.156e-05	4.16e-06	6.898e-05	-0.0	0.00024399	6.932e-05	8.8e-07	691.7042846	698.00661401	710.29825319	0.79304962	0.15609977	-0.32369971
0.08639	32.38804	0.00041588	7.162e-05	4.17e-06	6.905e-05	0.0	0.0002443	6.943e-05	8.8e-07	691.73667625	698.02305195	710.27796536	0.78987309	0.15574161	-0.32368376
0.08649	32.40373	0.00041533	7.168e-05	4.18e-06	6.911e-05	0.0	0.0002446	6.954e-05	8.8e-07	691.76899816	698.03946996	710.25773411	0.78671046	0.15538486	-0.32366789
0.08659	32.41935	0.00041479	7.175e-05	4.19e-06	6.917e-05	-0.0	0.00024489	6.964e-05	8.8e-07	691.80125109	698.05586816	710.23755921	0.78354967	0.15502831	-0.32365203
0.08669	32.4349	0.00041425	7.181e-05	4.21e-06	6.924e-05	-0.0	0.00024519	6.975e-05	8.8e-07	691.83343522	698.07224659	710.21744063	0.7804	0.15467293	-0.32363623
0.08679	32.45038	0.00041371	7.188e-05	4.22e-06	6.93e-05	-0.0	0.00024549	6.985e-05	8.8e-07	691.86555137	698.0886054	710.19737813	0.77726088	0.15431868	-0.32362049
0.08689	32.46579	0.00041317	7.194e-05	4.23e-06	6.936e-05	0.0	0.00024578	6.996e-05	8.8e-07	691.8975998	698.10494462	710.17737164	0.77412431	0.15396471	-0.32360476
0.08699	32.48112	0.00041264	7.2e-05	4.24e-06	6.943e-05	0.0	0.00024607	7.006e-05	8.8e-07	691.92958112	698.12126438	710.15742098	0.77100231	0.15361233	-0.32358911
0.08709	32.49638	0.0004121	7.206e-05	4.26e-06	6.949e-05	-0.0	0.00024636	7.017e-05	8.8e-07	691.96149588	698.13756478	710.13752602	0.76788162	0.15326011	-0.32357348
0.08719	32.51157	0.00041158	7.213e-05	4.27e-06	6.955e-05	-0.0	0.00024665	7.027e-05	8.8e-07	691.99334442	698.15384589	710.11768665	0.76476945	0.15290885	-0.32355789
0.08729	32.52669	0.00041105	7.219e-05	4.28e-06	6.961e-05	0.0	0.00024694	7.037e-05	8.8e-07	692.02512751	698.17010786	710.09790268	0.76166866	0.15255888	-0.32354237
0.08739	32.54173	0.00041053	7.225e-05	4.3e-06	6.967e-05	0.0	0.00024723	7.048e-05	8.8e-07	692.05684532	698.18635072	710.07817404	0.75857187	0.15220941	-0.32352687
0.08749	32.5567	0.00041001	7.231e-05	4.31e-06	6.973e-05	0.0	0.00024751	7.058e-05	8.8e-07	692.08849859	698.20257463	710.05850055	0.75548634	0.15186126	-0.32351143
0.08759	32.57159	0.00040949	7.237e-05	4.32e-06	6.979e-05	-0.0	0.00024779	7.068e-05	8.8e-07	692.12008774	698.21877968	710.03888209	0.75240284	0.15151336	-0.32349601
0.08769	32.58642	0.00040897	7.243e-05	4.33e-06	6.985e-05	-0.0	0.00024808	7.078e-05	8.8e-07	692.15161316	698.23496595	710.01931856	0.74933014	0.15116679	-0.32348066
0.08779	32.60116	0.00040846	7.249e-05	4.34e-06	6.991e-05	0.0	0.00024836	7.088e-05	8.8e-07	692.18307562	698.25113361	709.99980976	0.74626289	0.15082089	-0.32346533
0.08789	32.61584	0.00040795	7.255e-05	4.36e-06	6.997e-05	0.0	0.00024863	7.098e-05	8.8e-07	692.21447527	698.2672827	709.98035565	0.74320232	0.15047585	-0.32345005
0.08799	32.63044	0.00040744	7.261e-05	4.37e-06	7.003e-05	0.0	0.00024891	7.108e-05	8.8e-07	692.24581285	698.28341338	709.96095604	0.74015221	0.15013215	-0.32343483
0.08809	32.64496	0.00040694	7.267e-05	4.38e-06	7.009e-05	-0.0	0.00024919	7.118e-05	8.8e-07	692.27708877	698.29952574	709.94161083	0.73710383	0.14978869	-0.32341963
0.08819	32.65941	0.00040644	7.272e-05	4.39e-06	7.015e-05	-0.0	0.00024946	7.128e-05	8.8e-07	692.30830341	698.31561989	709.92231992	0.73406479	0.14944648	-0.32340448
0.08829	32.67379	0.00040594	7.278e-05	4.41e-06	7.021e-05	0.0	0.00024974	7.138e-05	8.8e-07	692.33945756	698.33169602	709.90308311	0.73103285	0.14910522	-0.32338938
0.08839	32.68809	0.00040544	7.284e-05	4.42e-06	7.026e-05	0.0	0.00025001	7.147e-05	8.8e-07	692.37055135	698.34775414	709.88390038	0.72800552	0.14876463	-0.3233743
0.08849	32.70231	0.00040495	7.29e-05	4.43e-06	7.032e-05	0.0	0.00025028	7.157e-05	8.8e-07	692.40158549	698.36379445	709.86477154	0.72498895	0.14842555	-0.3233593
0.08859	32.71646	0.00040446	7.295e-05	4.44e-06	7.038e-05	-0.0	0.00025054	7.167e-05	8.8e-07	692.43256045	698.37981706	709.84569649	0.72197348	0.14808665	-0.32334431
0.08869	32.73053	0.00040397	7.301e-05	4.45e-06	7.043e-05	-0.0	0.00025081	7.176e-05	8.8e-07	692.46347656	698.39582206	709.82667514	0.7189653	0.14774882	-0.32332936
0.08879	32.74453	0.00040349	7.307e-05	4.47e-06	7.049e-05	0.0	0.00025108	7.186e-05	8.8e-07	692.49433459	698.41180965	709.80770732	0.71596706	0.14741247	-0.32331448
0.08889	32.75845	0.00040301	7.312e-05	4.48e-06	7.054e-05	0.0	0.00025134	7.195e-05	8.8e-07	692.52513474	698.42777989	709.78879297	0.71297004	0.14707635	-0.32329962
0.08899	32.77229	0.00040253	7.318e-05	4.49e-06	7.06e-05	0.0	0.0002516	7.205e-05	8.8e-07	692.55587759	698.44373294	709.76993197	0.70998475	0.14674205	-0.32328483
0.08909	32.78605	0.00040205	7.323e-05	4.5e-06	7.065e-05	-0.0	0.00025186	7.214e-05	8.8e-07	692.5865638	698.45966898	709.75112416	0.70699909	0.14640771	-0.32327004
0.08919	32.79974	0.00040158	7.329e-05	4.51e-06	7.071e-05	-0.0	0.00025212	7.224e-05	8.8e-07	692.61719352	698.47558806	709.73236951	0.70402195	0.14607479	-0.32325531
0.08929	32.81335	0.00040111	7.334e-05	4.53e-06	7.076e-05	-0.0	0.00025238	7.233e-05	8.8e-07	692.64776755	698.49149041	709.71366784	0.70105317	0.14574327	-0.32324064
0.08939	32.82688	0.00040064	7.339e-05	4.54e-06	7.081e-05	0.0	0.00025264	7.242e-05	8.8e-07	692.67828621	698.50737611	709.69501908	0.69808522	0.14541192	-0.32322598
0.08949	32.84034	0.00040018	7.345e-05	4.55e-06	7.087e-05	0.0	0.00025289	7.251e-05	8.8e-07	692.70874992	698.52324531	709.67642314	0.69512367	0.14508171	-0.32321137
0.08959	32.85371	0.00039971	7.35e-05	4.56e-06	7.092e-05	-0.0	0.00025314	7.261e-05	8.8e-07	692.73915944	698.53909823	709.65787986	0.69217117	0.14475312	-0.32319683
0.08969	32.86701	0.00039925	7.355e-05	4.57e-06	7.097e-05	-0.0	0.00025339	7.27e-05	8.8e-07	692.76951494	698.55493492	709.63938921	0.68921935	0.14442472	-0.32318229
0.08979	32.88023	0.0003988	7.361e-05	4.58e-06	7.102e-05	-0.0	0.00025364	7.279e-05	8.8e-07	692.799817	698.57075557	709.62095106	0.68627783	0.1440983	-0.32316784
0.08989	32.89337	0.00039834	7.366e-05	4.59e-06	7.108e-05	0.0	0.00025389	7.288e-05	8.8e-07	692.83006634	698.58656041	709.60256527	0.68333616	0.14377185	-0.32315338
0.08999	32.90643	0.00039789	7.371e-05	4.61e-06	7.113e-05	0.0	0.00025414	7.297e-05	8.8e-07	692.86026303	698.60234946	709.58423183	0.68040095	0.14344676	-0.32313898
0.09009	32.91941	0.00039745	7.376e-05	4.62e-06	7.118e-05	0.0	0.00025438	7.306e-05	8.8e-07	692.89040786	698.61812299	709.56595057	0.67747351	0.1431233	-0.32312465
0.09019	32.9323	0.000397	7.381e-05	4.63e-06	7.123e-05	-0.0	0.00025463	7.315e-05	8.8e-07	692.92050129	698.63388116	709.54772142	0.67454525	0.14279966	-0.3231103
0.09029	32.94512	0.00039656	7.386e-05	4.64e-06	7.128e-05	-0.0	0.00025487	7.323e-05	8.8e-07	692.95054358	698.64962404	709.52954433	0.6716249	0.14247787	-0.32309603
0.09039	32.95786	0.00039612	7.391e-05	4.65e-06	7.133e-05	-0.0	0.00025511	7.332e-05	8.8e-07	692.98053551	698.66535193	709.51141915	0.66871104	0.14215756	-0.32308182
0.09049	32.97052	0.00039568	7.396e-05	4.66e-06	7.138e-05	0.0	0.00025535	7.341e-05	8.8e-07	693.01047744	698.68106494	709.49334581	0.66580525	0.14183944	-0.32306769
0.09059	32.98309	0.00039525	7.401e-05	4.67e-06	7.143e-05	0.0	0.00025559	7.349e-05	8.8e-07	693.04037072	698.69676357	709.4753241	0.66289664	0.14152058	-0.32305353
0.09069	32.99559	0.00039482	7.406e-05	4.68e-06	7.147e-05	0.0	0.00025582	7.358e-05	8.8e-07	693.07021468	698.71244759	709.45735412	0.65998803	0.14120171	-0.32303938
0.09079	33.008	0.00039439	7.411e-05	4.7e-06	7.152e-05	0.0	0.00025606	7.367e-05	8.8e-07	693.1000095	698.72811705	709.43943583	0.65708489	0.14088427	-0.32302527
0.09089	33.02033	0.00039397	7.416e-05	4.71e-06	7.157e-05	0.0	0.00025629	7.375e-05	8.8e-07	693.1297561	698.7437723	709.4215691	0.65418975	0.14056909	-0.32301125
0.09099	33.03257	0.00039355	7.421e-05	4.72e-06	7.162e-05	0.0	0.00025652	7.383e-05	8.8e-07	693.15945519	698.75941362	709.40375379	0.65129896	0.14025531	-0.32299728
0.09109	33.04473	0.00039313	7.425e-05	4.73e-06	7.167e-05	-0.0	0.00025675	7.392e-05	8.8e-07	693.18910743	698.77504126	709.38598982	0.64840841	0.1399416	-0.32298332
0.09119	33.05681	0.00039271	7.43e-05	4.74e-06	7.171e-05	-0.0	0.00025698	7.4e-05	8.8e-07	693.21871327	698.79065543	709.36827711	0.64552812	0.13963149	-0.32296947
0.09129	33.06881	0.0003923	7.435e-05	4.75e-06	7.176e-05	-0.0	0.0002572	7.408e-05	8.8e-07	693.24827338	698.80625638	709.35061558	0.64264328	0.13931978	-0.32295558
0.09139	33.08072	0.00039189	7.439e-05	4.76e-06	7.18e-05	-0.0	0.00025743	7.417e-05	8.8e-07	693.27778731	698.82184394	709.33300528	0.63976037	0.13900876	-0.32294171
0.09149	33.09255	0.00039148	7.444e-05	4.77e-06	7.185e-05	-0.0	0.00025765	7.425e-05	8.8e-07	693.3072558	698.83741841	709.31544611	0.6368828	0.13869975	-0.3229279
0.09159	33.10429	0.00039108	7.449e-05	4.78e-06	7.19e-05	-0.0	0.00025787	7.433e-05	8.8e-07	693.33667967	698.85298015	709.29793796	0.63400919	0.13839237	-0.32291416
0.09169	33.11595	0.00039068	7.453e-05	4.79e-06	7.194e-05	-0.0	0.00025809	7.441e-05	8.8e-07	693.36605963	698.86852947	709.28048074	0.63114004	0.13808708	-0.32290048
0.09179	33.12752	0.00039028	7.458e-05	4.8e-06	7.198e-05	-0.0	0.00025831	7.449e-05	8.8e-07	693.3953958	698.88406642	709.26307444	0.62827184	0.13778262	-0.32288683
0.09189	33.139	0.00038989	7.462e-05	4.81e-06	7.203e-05	-0.0	0.00025853	7.457e-05	8.8e-07	693.42468915	698.89959145	709.24571894	0.62540389	0.1374783	-0.32287318
0.09199	33.1504	0.0003895	7.467e-05	4.82e-06	7.207e-05	-0.0	0.00025874	7.465e-05	8.8e-07	693.45393961	698.91510454	709.22841427	0.62254038	0.13717644	-0.32285961
0.09209	33.16171	0.00038911	7.471e-05	4.83e-06	7.212e-05	-0.0	0.00025895	7.473e-05	8.8e-07	693.48314807	698.93060608	709.21116031	0.61967618	0.13687419	-0.32284603
0.09219	33.17294	0.00038872	7.475e-05	4.84e-06	7.216e-05	0.0	0.00025916	7.48e-05	8.8e-07	693.51231476	698.94609621	709.19395706	0.61681566	0.13657518	-0.32283255
0.09229	33.18407	0.00038834	7.48e-05	4.85e-06	7.22e-05	0.0	0.00025937	7.488e-05	8.8e-07	693.5414403	698.96157524	709.17680445	0.61395401	0.13627518	-0.32281904
0.09239	33.19512	0.00038796	7.484e-05	4.86e-06	7.224e-05	0.0	0.00025958	7.496e-05	8.8e-07	693.57052527	698.97704345	709.15970244	0.61109667	0.13597903	-0.32280564
0.09249	33.20608	0.00038758	7.488e-05	4.87e-06	7.229e-05	0.0	0.00025979	7.503e-05	8.8e-07	693.59956985	698.99250093	709.14265101	0.60823963	0.13568348	-0.32279226
0.09259	33.21695	0.00038721	7.492e-05	4.88e-06	7.233e-05	0.0	0.00025999	7.511e-05	8.8e-07	693.62857503	699.00794821	709.12565008	0.60538268	0.13538805	-0.32277889
0.09269	33.22773	0.00038684	7.496e-05	4.89e-06	7.237e-05	0.0	0.0002602	7.518e-05	8.8e-07	693.65754078	699.02338525	709.10869965	0.6025265	0.1350956	-0.3227656
0.09279	33.23842	0.00038647	7.501e-05	4.9e-06	7.241e-05	0.0	0.0002604	7.526e-05	8.8e-07	693.68646806	699.0388126	709.09179968	0.59967019	0.13480262	-0.3227523
0.09289	33.24902	0.00038611	7.505e-05	4.91e-06	7.245e-05	-0.0	0.0002606	7.533e-05	8.8e-07	693.7153571	699.05423037	709.07495014	0.59681474	0.13451326	-0.32273909
0.09299	33.25953	0.00038575	7.509e-05	4.92e-06	7.249e-05	-0.0	0.00026079	7.54e-05	8.8e-07	693.74420845	699.06963889	709.05815102	0.59395902	0.13422275	-0.32272586
0.09309	33.26995	0.00038539	7.513e-05	4.93e-06	7.253e-05	-0.0	0.00026099	7.548e-05	8.8e-07	693.77302329	699.08503884	709.04140226	0.59110118	0.13393931	-0.32271281
0.09319	33.28028	0.00038504	7.517e-05	4.94e-06	7.257e-05	-0.0	0.00026118	7.555e-05	8.8e-07	693.80180191	699.10043041	709.02470387	0.58824406	0.13365346	-0.3226997
0.09329	33.29051	0.00038468	7.521e-05	4.95e-06	7.261e-05	-0.0	0.00026138	7.562e-05	8.8e-07	693.83054426	699.11581356	709.00805585	0.58538682	0.133368	-0.3226866
0.09339	33.30065	0.00038434	7.525e-05	4.96e-06	7.264e-05	-0.0	0.00026157	7.569e-05	8.8e-07	693.85925047	699.13118837	708.99145819	0.58252946	0.13308294	-0.32267351
0.09349	33.3107	0.00038399	7.528e-05	4.97e-06	7.268e-05	-0.0	0.00026176	7.576e-05	8.8e-07	693.88792165	699.14655556	708.97491089	0.57966469	0.13280501	-0.32266059
0.09359	33.32066	0.00038365	7.532e-05	4.98e-06	7.272e-05	0.0	0.00026194	7.583e-05	8.8e-07	693.91655864	699.16191569	708.95841394	0.57680265	0.13252484	-0.32264762
0.09369	33.33051	0.00038331	7.536e-05	4.99e-06	7.276e-05	0.0	0.00026213	7.59e-05	8.8e-07	693.94516129	699.17726862	708.94196735	0.57393967	0.13224583	-0.32263468
0.09379	33.34028	0.00038298	7.54e-05	5e-06	7.279e-05	0.0	0.00026231	7.597e-05	8.8e-07	693.97372996	699.19261461	708.9255711	0.57107573	0.13196798	-0.32262176
0.09389	33.34995	0.00038265	7.543e-05	5.01e-06	7.283e-05	0.0	0.00026249	7.603e-05	8.8e-07	694.00226509	699.20795394	708.9092252	0.56820863	0.13169238	-0.3226089
0.09399	33.35952	0.00038232	7.547e-05	5.02e-06	7.287e-05	0.0	0.00026267	7.61e-05	8.8e-07	694.03076748	699.22328719	708.89292968	0.56533726	0.13141932	-0.3225961
0.09409	33.36899	0.00038199	7.551e-05	5.02e-06	7.29e-05	0.0	0.00026285	7.617e-05	8.8e-07	694.05923777	699.23861482	708.87668455	0.56246205	0.13114832	-0.32258334
0.09419	33.37837	0.00038167	7.554e-05	5.03e-06	7.294e-05	0.0	0.00026303	7.623e-05	8.8e-07	694.08767649	699.25393725	708.86048985	0.55958291	0.13087923	-0.32257063
0.09429	33.38765	0.00038135	7.558e-05	5.04e-06	7.297e-05	0.0	0.0002632	7.63e-05	8.8e-07	694.11608416	699.26925486	708.84434561	0.55669954	0.13061203	-0.32255795
0.09439	33.39683	0.00038104	7.561e-05	5.05e-06	7.301e-05	-0.0	0.00026338	7.636e-05	8.8e-07	694.14446127	699.28456808	708.82825188	0.55381149	0.13034676	-0.32254531
0.09449	33.40591	0.00038073	7.565e-05	5.06e-06	7.304e-05	0.0	0.00026355	7.642e-05	8.8e-07	694.17280834	699.29987732	708.81220869	0.55091835	0.13008348	-0.32253272
0.09459	33.41489	0.00038042	7.568e-05	5.07e-06	7.308e-05	0.0	0.00026372	7.649e-05	8.8e-07	694.20112587	699.31518301	708.7962161	0.54801961	0.12982225	-0.32252016
0.09469	33.42377	0.00038011	7.572e-05	5.08e-06	7.311e-05	0.0	0.00026388	7.655e-05	8.8e-07	694.22941435	699.33048561	708.78027417	0.54511466	0.12956313	-0.32250764
0.09479	33.43255	0.00037981	7.575e-05	5.08e-06	7.314e-05	0.0	0.00026405	7.661e-05	8.8e-07	694.25767429	699.34578558	708.76438297	0.54220249	0.12930626	-0.32249516
0.09489	33.44123	0.00037951	7.578e-05	5.09e-06	7.317e-05	0.0	0.00026421	7.667e-05	8.8e-07	694.28590619	699.3610834	708.74854257	0.53928333	0.12905159	-0.32248272
0.09499	33.4498	0.00037922	7.582e-05	5.1e-06	7.321e-05	0.0	0.00026437	7.673e-05	8.8e-07	694.31411054	699.37637957	708.73275306	0.53635689	0.12879917	-0.32247032
0.09509	33.45827	0.00037893	7.585e-05	5.11e-06	7.324e-05	0.0	0.00026453	7.679e-05	8.8e-07	694.34228783	699.39167458	708.71701452	0.5334195	0.12854942	-0.32245796
0.09519	33.46664	0.00037864	7.588e-05	5.12e-06	7.327e-05	0.0	0.00026469	7.685e-05	8.8e-07	694.37043855	699.40696905	708.7013271	0.53047456	0.12830195	-0.32244564
0.09529	33.47489	0.00037836	7.591e-05	5.12e-06	7.33e-05	0.0	0.00026485	7.691e-05	8.8e-07	694.39856319	699.42226345	708.68569086	0.5275217	0.12805679	-0.32243336
0.09539	33.48305	0.00037808	7.594e-05	5.13e-06	7.333e-05	0.0	0.000265	7.696e-05	8.8e-07	694.42666225	699.43755829	708.6701059	0.52455382	0.12781478	-0.32242113
0.09549	33.49109	0.0003778	7.597e-05	5.14e-06	7.336e-05	0.0	0.00026515	7.702e-05	8.8e-07	694.45473613	699.45285434	708.65457244	0.52157786	0.1275751	-0.32240893
0.09559	33.49903	0.00037753	7.6e-05	5.15e-06	7.339e-05	0.0	0.0002653	7.708e-05	8.8e-07	694.48278535	699.46815206	708.63909054	0.51859205	0.12733797	-0.32239677
0.09569	33.50686	0.00037726	7.603e-05	5.15e-06	7.342e-05	0.0	0.00026545	7.713e-05	8.8e-07	694.51081037	699.483452	708.62366033	0.51558929	0.12710422	-0.32238465
0.09579	33.51458	0.00037699	7.606e-05	5.16e-06	7.345e-05	0.0	0.00026559	7.718e-05	8.8e-07	694.53881156	699.49875508	708.60828209	0.51257298	0.12687345	-0.32237258
0.09589	33.52219	0.00037673	7.609e-05	5.17e-06	7.348e-05	0.0	0.00026574	7.724e-05	8.8e-07	694.56678939	699.51406178	708.59295591	0.50954567	0.12664535	-0.32236054
0.09599	33.52968	0.00037647	7.612e-05	5.18e-06	7.35e-05	0.0	0.00026588	7.729e-05	8.8e-07	694.59474433	699.52937276	708.57768194	0.50650595	0.1264201	-0.32234855
0.09609	33.53706	0.00037622	7.615e-05	5.18e-06	7.353e-05	0.0	0.00026602	7.734e-05	8.8e-07	694.62267665	699.54468897	708.56246052	0.50343349	0.12620011	-0.3223366
0.09619	33.54433	0.00037597	7.617e-05	5.19e-06	7.356e-05	0.0	0.00026615	7.739e-05	8.8e-07	694.65058679	699.56001107	708.54729181	0.50035481	0.12598223	-0.32232469
0.09629	33.55148	0.00037572	7.62e-05	5.2e-06	7.359e-05	0.0	0.00026629	7.744e-05	8.8e-07	694.67847519	699.57533975	708.53217598	0.49726058	0.12576757	-0.32231281
0.09639	33.55852	0.00037548	7.623e-05	5.2e-06	7.361e-05	-0.0	0.00026642	7.749e-05	8.8e-07	694.70634203	699.59067607	708.51711343	0.49412759	0.1255589	-0.32230099
0.09649	33.56544	0.00037524	7.625e-05	5.21e-06	7.364e-05	-0.0	0.00026655	7.754e-05	8.8e-07	694.73418766	699.60602086	708.5021044	0.49098543	0.12535269	-0.3222892
0.09659	33.57224	0.00037501	7.628e-05	5.22e-06	7.366e-05	-0.0	0.00026668	7.759e-05	8.8e-07	694.76201248	699.62137486	708.4871491	0.48782392	0.12515016	-0.32227746
0.09669	33.57892	0.00037478	7.63e-05	5.22e-06	7.369e-05	-0.0	0.00026681	7.764e-05	8.8e-07	694.78981656	699.63673927	708.47224799	0.48461582	0.12495459	-0.32226576
0.09679	33.58547	0.00037455	7.633e-05	5.23e-06	7.371e-05	-0.0	0.00026693	7.768e-05	8.8e-07	694.8176001	699.65211511	708.45740142	0.4813949	0.1247619	-0.3222541
0.09689	33.59191	0.00037433	7.635e-05	5.24e-06	7.374e-05	-0.0	0.00026705	7.773e-05	8.8e-07	694.84536343	699.66750324	708.44260966	0.47814983	0.12457346	-0.32224248
0.09699	33.59822	0.00037412	7.638e-05	5.24e-06	7.376e-05	-0.0	0.00026717	7.777e-05	8.8e-07	694.87310649	699.68290495	708.42787323	0.47484787	0.12439325	-0.32223091
0.09709	33.6044	0.0003739	7.64e-05	5.25e-06	7.378e-05	-0.0	0.00026729	7.782e-05	8.8e-07	694.90082919	699.69832162	708.41319265	0.47152837	0.12421649	-0.32221939
0.09719	33.61045	0.00037369	7.642e-05	5.26e-06	7.381e-05	-0.0	0.0002674	7.786e-05	8.8e-07	694.92853182	699.71375415	708.39856823	0.46817852	0.12404473	-0.3222079
0.09729	33.61638	0.00037349	7.645e-05	5.26e-06	7.383e-05	0.0	0.00026752	7.79e-05	8.8e-07	694.95621411	699.72920404	708.38400058	0.46475792	0.12388289	-0.32219646
0.09739	33.62217	0.00037329	7.647e-05	5.27e-06	7.385e-05	0.0	0.00026763	7.794e-05	8.8e-07	694.98387553	699.74467305	708.36949047	0.46131341	0.12372528	-0.32218507
0.09749	33.62783	0.00037309	7.649e-05	5.27e-06	7.387e-05	0.0	0.00026773	7.798e-05	8.8e-07	695.01151626	699.76016223	708.35503827	0.45783029	0.12357367	-0.32217372
0.09759	33.63336	0.0003729	7.651e-05	5.28e-06	7.389e-05	0.0	0.00026784	7.802e-05	8.8e-07	695.03913602	699.77567307	708.34064457	0.45428246	0.12343123	-0.32216242
0.09769	33.63874	0.00037272	7.653e-05	5.28e-06	7.391e-05	0.0	0.00026794	7.806e-05	8.8e-07	695.06673386	699.79120761	708.32631032	0.45068431	0.12329622	-0.32215116
0.09779	33.64399	0.00037254	7.655e-05	5.29e-06	7.393e-05	0.0	0.00026804	7.81e-05	8.8e-07	695.09430914	699.8067676	708.31203626	0.44701062	0.12317171	-0.32213995
0.09789	33.6491	0.00037236	7.657e-05	5.29e-06	7.395e-05	0.0	0.00026814	7.814e-05	8.8e-07	695.12186077	699.82235515	708.29782337	0.4432783	0.12305563	-0.32212879
0.09799	33.65405	0.00037219	7.659e-05	5.3e-06	7.397e-05	0.0	0.00026823	7.817e-05	8.8e-07	695.14938749	699.8379725	708.28367267	0.43945307	0.12295214	-0.32211768
0.09809	33.65887	0.00037202	7.661e-05	5.3e-06	7.399e-05	0.0	0.00026832	7.821e-05	8.8e-07	695.17688796	699.8536219	708.26958522	0.43555112	0.12285929	-0.32210662
0.09819	33.66353	0.00037186	7.662e-05	5.31e-06	7.4e-05	0.0	0.00026841	7.824e-05	8.8e-07	695.20436001	699.86930618	708.25556239	0.43155076	0.12277969	-0.32209561
0.09829	33.66803	0.0003717	7.664e-05	5.31e-06	7.402e-05	0.0	0.0002685	7.827e-05	8.8e-07	695.23180186	699.88502789	708.24160539	0.42743899	0.1227149	-0.32208465
0.09839	33.67238	0.00037155	7.666e-05	5.32e-06	7.404e-05	0.0	0.00026858	7.83e-05	8.8e-07	695.25921026	699.90079047	708.22771598	0.42322099	0.12266431	-0.32207374
0.09849	33.67657	0.00037141	7.667e-05	5.32e-06	7.405e-05	0.0	0.00026866	7.833e-05	8.8e-07	695.28658268	699.91659693	708.21389564	0.41886612	0.12263157	-0.32206289
0.09859	33.6806	0.00037127	7.669e-05	5.32e-06	7.407e-05	0.0	0.00026874	7.836e-05	8.8e-07	695.31391477	699.93245124	708.20014645	0.41435424	0.12261909	-0.32205209
0.09869	33.68445	0.00037114	7.67e-05	5.33e-06	7.408e-05	0.0	0.00026881	7.839e-05	8.8e-07	695.34120146	699.94835777	708.18647073	0.40966273	0.12262956	-0.32204136
0.09879	33.68813	0.00037101	7.672e-05	5.33e-06	7.409e-05	0.0	0.00026888	7.841e-05	8.8e-07	695.36843654	699.96432142	708.17287112	0.40476465	0.12266616	-0.32203068
0.09889	33.69163	0.00037089	7.673e-05	5.34e-06	7.411e-05	0.0	0.00026895	7.844e-05	8.8e-07	695.39561226	699.98034783	708.15935075	0.39964099	0.12273114	-0.32202006
0.09899	33.69494	0.00037077	7.674e-05	5.34e-06	7.412e-05	0.0	0.00026901	7.846e-05	8.8e-07	695.42271902	699.99644344	708.14591325	0.39421272	0.12283377	-0.32200951
0.09909	33.69806	0.00037066	7.675e-05	5.34e-06	7.413e-05	0.0	0.00026907	7.849e-05	8.8e-07	695.44974529	700.0126155	708.13256278	0.38844595	0.12297795	-0.32199903
0.09919	33.70098	0.00037056	7.677e-05	5.34e-06	7.414e-05	0.0	0.00026912	7.851e-05	8.8e-07	695.47667486	700.02887316	708.11930477	0.38225667	0.12317341	-0.32198862
0.09929	33.70368	0.00037047	7.678e-05	5.35e-06	7.415e-05	0.0	0.00026918	7.853e-05	8.8e-07	695.50348695	700.04522731	708.10614583	0.3755404	0.12343215	-0.32197829
0.09939	33.70617	0.00037038	7.678e-05	5.35e-06	7.416e-05	0.0	0.00026922	7.854e-05	8.8e-07	695.53015347	700.06169148	708.09309439	0.36812054	0.12377425	-0.32196804
0.09949	33.70842	0.0003703	7.679e-05	5.35e-06	7.417e-05	0.0	0.00026927	7.856e-05	8.8e-07	695.55663568	700.07828284	708.08016148	0.35977551	0.12422456	-0.32195789
0.09959	33.71041	0.00037023	7.68e-05	5.35e-06	7.418e-05	0.0	0.00026931	7.857e-05	8.8e-07	695.58287545	700.09502478	708.06736266	0.35009833	0.1248283	-0.32194784
0.09969	33.71213	0.00037017	7.681e-05	5.36e-06	7.418e-05	0.0	0.00026934	7.859e-05	8.8e-07	695.60878288	700.11195024	708.05472069	0.33835672	0.12566531	-0.32193792
0.09979	33.71354	0.00037012	7.681e-05	5.36e-06	7.419e-05	0.0	0.00026937	7.86e-05	8.8e-07	695.63419935	700.12911119	708.04227326	0.32299546	0.12690169	-0.32192815
0.09989	33.71459	0.00037009	7.682e-05	5.36e-06	7.419e-05	0.0	0.00026939	7.86e-05	8.8e-07	695.65878778	700.14660442	708.03009524	0.29924116	0.12903028	-0.3219186
0.09999	33.71514	0.00037007	7.682e-05	5.36e-06	7.42e-05	0.0	0.0002694	7.861e-05	8.8e-07	695.68123036	700.16473313	708.01845278	0.18461023	0.13906596	-0.32190951
0.10001	33.71515	0.00037007	7.682e-05	5.36e-06	7.42e-05	0.0	0.0002694	7.861e-05	8.8e-07	695.68380668	700.1686735	708.01648883	720.61594421	28.95473474	34.44648543
