# Supplementary material for: Dataset for the simulated biomass pyrolysis in rotary kilns with varying particle residence time distributions
Source: Data Brief. 2021 Nov 23;39:107603. doi: 10.1016/j.dib.2021.107603 (PMC8633881; doi:10.1016/j.dib.2021.107603)
Supplement: Supplementary Data S1 — Supplementary Raw Research Data. This is open data under the CC BY license http://creativecommons.org/licenses/by/4.0/ [file mmc1.zip › supplementary/0/logFiles/log_Pe80]

l,m	Tau,s	F_w,kg/s	F_is,kg/s	F_c,kg/s	F_rt,kg/s	F_w_wet,kg/s	F_it,kg/s	F_g,kg/s	F_H2O_g,kg/s	T_b,K	T_g,K	T_w,K	q_bed,kW/m	q_gas,kW/m	q_loss,kW/m
1e-05	0.00276	0.0	0.0	0.0	0.0	0.00087528	0.0	0.0	0.0	298.35682191	299.27003696	833.09200421	32.58542425	3.31870453	-0.42011971
0.0001	0.05239	0.0	0.0	0.0	0.0	0.00087528	0.0	0.0	0.0	300.21307288	309.31196043	832.57121562	32.45680181	3.3005767	-0.41971077
0.0002	0.10749	0.0	0.0	0.0	0.0	0.00087528	0.0	0.0	0.0	302.26476247	320.38629793	831.99504379	32.31458339	3.27926217	-0.41925835
0.0003	0.16257	0.0	0.0	0.0	0.0	0.00087528	0.0	0.0	0.0	304.3051536	331.36926214	831.42149268	32.17309362	3.25671197	-0.41880798
0.0004	0.2176	0.0	0.0	0.0	0.0	0.00087528	0.0	0.0	0.0	306.33433022	342.25705402	830.85057084	32.03233089	3.23286035	-0.41835969
0.0005	0.2726	0.0	0.0	0.0	0.0	0.00087528	0.0	0.0	0.0	308.35237571	353.04579782	830.28228725	31.89229317	3.20769796	-0.41791346
0.0006	0.32757	0.0	0.0	0.0	0.0	0.00087528	0.0	0.0	0.0	310.35937247	363.73151113	829.71665163	31.75297631	3.1811729	-0.41746933
0.0007	0.38249	0.0	0.0	0.0	0.0	0.00087528	0.0	0.0	0.0	312.35540179	374.31011664	829.15367434	31.61438195	3.15330311	-0.41702727
0.0008	0.43739	0.0	0.0	0.0	0.0	0.00087528	0.0	0.0	0.0	314.34054598	384.77763048	828.59336509	31.47651078	3.12409722	-0.4165873
0.0009	0.49224	0.0	0.0	0.0	0.0	0.00087528	0.0	0.0	0.0	316.31488439	395.1298811	828.03573508	31.33934322	3.0934068	-0.41614947
0.001	0.54706	0.0	0.0	0.0	0.0	0.00087528	0.0	0.0	0.0	318.27849743	405.36277171	827.48079493	31.2028984	3.06138436	-0.41571372
0.0011	0.60185	0.0	0.0	0.0	0.0	0.00087528	0.0	0.0	0.0	320.23146538	415.47222804	826.9285552	31.06715665	3.02794419	-0.4152801
0.0012	0.6566	0.0	0.0	0.0	0.0	0.00087528	0.0	0.0	0.0	322.17386478	425.45409828	826.37902751	30.93212285	2.9930996	-0.4148486
0.0013	0.71131	0.0	0.0	0.0	0.0	0.00087528	0.0	0.0	0.0	324.10577448	435.30426833	825.83222287	30.79779265	2.95683875	-0.41441924
0.0014	0.76599	0.0	0.0	0.0	0.0	0.00087528	0.0	0.0	0.0	326.02727111	445.01870796	825.28815233	30.66414959	2.91922918	-0.41399203
0.0015	0.82063	0.0	0.0	0.0	0.0	0.00087528	0.0	0.0	0.0	327.93843004	454.59347355	824.74682674	30.53120121	2.88020674	-0.41356698
0.0016	0.87523	0.0	0.0	0.0	0.0	0.00087528	0.0	0.0	0.0	329.83932669	464.02451445	824.20825745	30.39893946	2.83979512	-0.4131441
0.0017	0.9298	0.0	0.0	0.0	0.0	0.00087528	0.0	0.0	0.0	331.73003498	473.30821017	823.67245401	30.26734532	2.79818641	-0.41272339
0.0018	0.98433	0.0	0.0	0.0	0.0	0.00087528	0.0	0.0	0.0	333.61062822	482.44077557	823.13942688	30.1364285	2.75519964	-0.41230486
0.0019	1.03883	0.0	0.0	0.0	0.0	0.00087528	0.0	0.0	0.0	335.48117881	491.418594	822.60918589	30.00617064	2.71103843	-0.41188852
0.002	1.09329	0.0	0.0	0.0	0.0	0.00087528	0.0	0.0	0.0	337.34175815	500.23848927	822.08173882	29.8765704	2.66565455	-0.41147438
0.0021	1.14771	0.0	0.0	0.0	0.0	0.00087528	0.0	0.0	0.0	339.19243686	508.89707933	821.55709467	29.74761986	2.61910228	-0.41106244
0.0022	1.2021	0.0	0.0	0.0	0.0	0.00087528	0.0	0.0	0.0	341.03328451	517.39141897	821.03526043	29.61930121	2.5715779	-0.41065269
0.0023	1.25646	0.0	0.0	0.0	0.0	0.00087528	0.0	0.0	0.0	342.86436971	525.71877489	820.51624221	29.49161679	2.52298526	-0.41024517
0.0024	1.31077	0.0	0.0	0.0	0.0	0.00087528	0.0	0.0	0.0	344.68576028	533.87642458	820.00004624	29.36454925	2.47350802	-0.40983986
0.0025	1.36505	0.0	0.0	0.0	0.0	0.00087528	0.0	0.0	0.0	346.49752252	541.86234746	819.48667539	29.23809154	2.4231873	-0.40943676
0.0026	1.4193	0.0	0.0	0.0	0.0	0.00087528	0.0	0.0	0.0	348.29972226	549.67432807	818.9761337	29.11223646	2.3720658	-0.40903588
0.0027	1.4735	0.0	0.0	0.0	0.0	0.00087528	0.0	0.0	0.0	350.09242426	557.31045848	818.46842383	28.98697518	2.32020864	-0.40863724
0.0028	1.52768	0.0	0.0	0.0	0.0	0.00087528	0.0	0.0	0.0	351.87569232	564.76902243	817.96354767	28.86229962	2.26767094	-0.40824083
0.0029	1.58181	0.0	0.0	0.0	0.0	0.00087528	0.0	0.0	0.0	353.64958875	572.04904848	817.46150344	28.73817483	2.21488685	-0.40784661
0.003	1.63591	0.0	0.0	0.0	0.0	0.00087528	0.0	0.0	0.0	355.41417511	579.14954733	816.96228966	28.61462248	2.16149162	-0.40745463
0.0031	1.68998	0.0	0.0	0.0	0.0	0.00087528	0.0	0.0	0.0	357.16951221	586.06956215	816.46590489	28.49162226	2.10771284	-0.40706489
0.0032	1.744	0.0	0.0	0.0	0.0	0.00087528	0.0	0.0	0.0	358.91565975	592.80851292	815.97234594	28.36916481	2.05362426	-0.40667738
0.0033	1.79799	0.0	0.0	0.0	0.0	0.00087528	0.0	0.0	0.0	360.65267631	599.36628157	815.48160734	28.24722631	1.99954098	-0.40629203
0.0034	1.85195	0.0	0.0	0.0	0.0	0.00087528	0.0	0.0	0.0	362.38061938	605.74322064	814.99368127	28.12581209	1.94529141	-0.40590893
0.0035	1.90587	0.0	0.0	0.0	0.0	0.00087528	0.0	0.0	0.0	364.09954569	611.93953088	814.50856105	28.00490634	1.89105752	-0.40552803
0.0036	1.95975	0.0	0.0	0.0	0.0	0.00087528	0.0	0.0	0.0	365.80951085	617.95588277	814.02623768	27.88449842	1.83693483	-0.40514934
0.0037	2.0136	1e-08	0.0	0.0	0.0	0.00087528	0.0	0.0	0.0	367.51056959	623.79321826	813.54670086	27.76458424	1.78297831	-0.40477282
0.0038	2.06741	1e-08	0.0	0.0	0.0	0.00087528	0.0	0.0	0.0	369.20277628	629.45259947	813.06993951	27.64514718	1.72932384	-0.40439849
0.0039	2.12118	1e-08	0.0	0.0	0.0	0.00087528	0.0	0.0	0.0	370.88618357	634.9355918	812.59594046	27.52617913	1.67605397	-0.40402632
0.004	2.17492	1e-08	0.0	0.0	0.0	0.00087527	0.0	0.0	0.0	372.56084346	640.24397018	812.12468944	27.40767001	1.62326506	-0.40365632
0.0041	2.22862	1e-08	0.0	0.0	0.0	0.00087527	0.0	0.0	0.0	374.22680704	645.37979767	811.65617078	27.28960971	1.57105449	-0.40328845
0.0042	2.28228	1e-08	0.0	0.0	0.0	0.00087527	0.0	0.0	0.0	375.88412553	650.34477308	811.19037061	27.17201713	1.51916877	-0.40292273
0.0043	2.33591	1e-08	0.0	0.0	0.0	0.00087527	0.0	0.0	0.0	377.53284841	655.14141397	810.72727108	27.05484874	1.46811352	-0.40255912
0.0044	2.3895	1e-08	0.0	0.0	0.0	0.00087527	0.0	0.0	0.0	379.17302454	659.7723805	810.26685361	26.93810918	1.41781043	-0.40219762
0.0045	2.44306	2e-08	0.0	0.0	0.0	0.00087527	0.0	0.0	0.0	380.80470206	664.24049415	809.80909885	26.82179061	1.36833388	-0.4018382
0.0046	2.49658	2e-08	0.0	0.0	0.0	0.00087526	0.0	0.0	0.0	382.42792896	668.5483965	809.35398837	26.7059086	1.31946221	-0.40148087
0.0047	2.55006	2e-08	0.0	0.0	0.0	0.00087526	0.0	0.0	0.0	384.04275251	672.69892154	808.90150277	26.59043087	1.27158246	-0.4011256
0.0048	2.60351	2e-08	0.0	0.0	0.0	0.00087526	0.0	0.0	0.0	385.64921894	676.69535872	808.45162034	26.47536131	1.22462367	-0.40077236
0.0049	2.65692	3e-08	0.0	0.0	0.0	0.00087526	0.0	0.0	0.0	387.24737412	680.54095768	808.00431958	26.36069503	1.17862746	-0.40042114
0.005	2.7103	3e-08	0.0	0.0	0.0	0.00087525	0.0	0.0	0.0	388.83726341	684.23902051	807.55957873	26.24643242	1.13355296	-0.40007195
0.0051	2.76363	3e-08	0.0	0.0	0.0	0.00087525	0.0	0.0	0.0	390.41893179	687.79281873	807.11737625	26.13256472	1.08950963	-0.39972475
0.0052	2.81693	4e-08	0.0	0.0	0.0	0.00087525	0.0	0.0	0.0	391.9924236	691.20586678	806.67768923	26.01909041	1.0464924	-0.39937951
0.0053	2.8702	4e-08	0.0	0.0	0.0	0.00087524	0.0	0.0	0.0	393.55778282	694.48165703	806.24049486	25.90600678	1.0045183	-0.39903623
0.0054	2.92343	5e-08	0.0	0.0	0.0	0.00087524	0.0	0.0	0.0	395.11505299	697.62372021	805.80577013	25.79330667	0.96364469	-0.39869489
0.0055	2.97662	5e-08	0.0	0.0	0.0	0.00087523	0.0	0.0	0.0	396.66427684	700.6358248	805.37349103	25.68099231	0.92384173	-0.39835548
0.0056	3.02978	6e-08	0.0	0.0	0.0	0.00087522	0.0	0.0	0.0	398.20549724	703.52150745	804.94363438	25.56906043	0.88513003	-0.39801797
0.0057	3.08289	7e-08	0.0	0.0	0.0	0.00087522	0.0	0.0	0.0	399.73875654	706.28439752	804.51617662	25.45750945	0.84751364	-0.39768234
0.0058	3.13598	7e-08	0.0	0.0	0.0	0.00087521	0.0	0.0	0.0	401.26409675	708.92811823	804.09109417	25.3463382	0.81099242	-0.39734857
0.0059	3.18902	8e-08	0.0	0.0	0.0	0.0008752	0.0	0.0	0.0	402.78155944	711.45632515	803.66836329	25.23554263	0.77558591	-0.39701666
0.006	3.24203	9e-08	0.0	0.0	0.0	0.00087519	0.0	0.0	0.0	404.29118603	713.87261383	803.2479605	25.12512604	0.74125882	-0.39668657
0.0061	3.29501	1e-07	0.0	0.0	0.0	0.00087518	0.0	0.0	0.0	405.79301766	716.18053211	802.82986244	25.01508679	0.7080103	-0.39635828
0.0062	3.34794	1.2e-07	0.0	0.0	0.0	0.00087517	0.0	0.0	0.0	407.28709524	718.3835866	802.41404596	24.90542503	0.67582544	-0.39603178
0.0063	3.40084	1.3e-07	0.0	0.0	0.0	0.00087515	0.0	0.0	0.0	408.77345922	720.4853313	802.00048768	24.79613239	0.64477175	-0.39570707
0.0064	3.45371	1.4e-07	0.0	0.0	0.0	0.00087514	0.0	0.0	0.0	410.25214974	722.48931474	801.58916424	24.68721886	0.61473712	-0.39538411
0.0065	3.50653	1.6e-07	0.0	0.0	0.0	0.00087512	0.0	0.0	0.0	411.72320707	724.39885656	801.18005327	24.57868156	0.58573484	-0.39506288
0.0066	3.55933	1.7e-07	0.0	0.0	0.0	0.00087511	0.0	0.0	0.0	413.18667115	726.21727337	800.77313241	24.4705212	0.55774251	-0.39474337
0.0067	3.61208	1.9e-07	0.0	0.0	0.0	0.00087509	0.0	0.0	0.0	414.64258167	727.94783393	800.36837952	24.36273303	0.53079303	-0.39442557
0.0068	3.6648	2.1e-07	0.0	0.0	0.0	0.00087507	0.0	0.0	0.0	416.09097783	729.59388341	799.96577212	24.25532359	0.50480413	-0.39410944
0.0069	3.71748	2.4e-07	0.0	0.0	0.0	0.00087505	0.0	0.0	0.0	417.5318991	731.15846866	799.56528905	24.14829202	0.47976877	-0.39379499
0.007	3.77012	2.6e-07	0.0	0.0	0.0	0.00087502	0.0	0.0	0.0	418.96538465	732.64462381	799.16690923	24.04163946	0.45565881	-0.39348218
0.0071	3.82273	2.9e-07	0.0	0.0	0.0	0.000875	0.0	0.0	0.0	420.39147349	734.05528539	798.77061203	23.93536511	0.43246727	-0.393171
0.0072	3.8753	3.1e-07	0.0	0.0	0.0	0.00087497	0.0	0.0	0.0	421.81020397	735.39357703	798.37637594	23.82946375	0.41023479	-0.39286146
0.0073	3.92783	3.5e-07	0.0	0.0	0.0	0.00087494	0.0	0.0	0.0	423.22161483	736.66224287	797.98418121	23.72394627	0.38882747	-0.39255351
0.0074	3.98033	3.8e-07	0.0	0.0	0.0	0.0008749	0.0	0.0	0.0	424.62574453	737.86400801	797.59400818	23.61881	0.36825779	-0.39224715
0.0075	4.03279	4.2e-07	0.0	0.0	0.0	0.00087487	0.0	0.0	0.0	426.02263136	739.00151506	797.20583758	23.51405621	0.34849581	-0.39194235
0.0076	4.08522	4.6e-07	0.0	0.0	0.0	0.00087483	0.0	0.0	0.0	427.41231324	740.07743611	796.81964998	23.40967856	0.32959708	-0.39163912
0.0077	4.1376	5e-07	0.0	0.0	0.0	0.00087478	0.0	0.0	0.0	428.79482803	741.09431506	796.43542657	23.30568694	0.31143387	-0.39133743
0.0078	4.18995	5.4e-07	0.0	0.0	0.0	0.00087474	0.0	0.0	0.0	430.17021357	742.05453309	796.05314929	23.20207926	0.29401383	-0.39103726
0.0079	4.24227	5.9e-07	0.0	0.0	0.0	0.00087469	0.0	0.0	0.0	431.53850747	742.96042252	795.67280033	23.09885658	0.27730858	-0.39073861
0.008	4.29455	6.5e-07	0.0	0.0	0.0	0.00087463	0.0	0.0	0.0	432.89974712	743.81427957	795.29436205	22.99601474	0.26134982	-0.39044146
0.0081	4.34679	7.1e-07	0.0	0.0	0.0	0.00087457	0.0	0.0	0.0	434.2539696	744.6183951	794.9178168	22.89356018	0.24604735	-0.3901458
0.0082	4.39899	7.7e-07	0.0	0.0	0.0	0.00087451	0.0	0.0	0.0	435.60121211	745.37483457	794.54314805	22.79149177	0.23139775	-0.3898516
0.0083	4.45116	8.4e-07	0.0	0.0	0.0	0.00087444	0.0	0.0	0.0	436.94151157	746.08563887	794.17033936	22.68981028	0.21737588	-0.38955887
0.0084	4.50329	9.1e-07	0.0	0.0	0.0	0.00087437	0.0	0.0	0.0	438.27490478	746.75277436	793.79937467	22.5885144	0.20398128	-0.38926759
0.0085	4.55538	9.9e-07	0.0	0.0	0.0	0.00087429	0.0	0.0	0.0	439.60142817	747.37821309	793.43023785	22.48760668	0.19116706	-0.38897774
0.0086	4.60744	1.07e-06	0.0	0.0	0.0	0.00087421	0.0	0.0	0.0	440.92111823	747.96375107	793.06291365	22.38708706	0.1789176	-0.38868931
0.0087	4.65946	1.16e-06	0.0	0.0	0.0	0.00087412	0.0	0.0	0.0	442.23401123	748.51114652	792.69738701	22.28695608	0.16721023	-0.3884023
0.0088	4.71144	1.26e-06	0.0	0.0	0.0	0.00087402	0.0	0.0	0.0	443.54014325	749.02208508	792.33364322	22.18721422	0.15602239	-0.38811668
0.0089	4.76339	1.36e-06	0.0	0.0	0.0	0.00087392	0.0	0.0	0.0	444.83955012	749.49823761	791.97166761	22.08785924	0.14536493	-0.38783246
0.009	4.8153	1.48e-06	0.0	0.0	0.0	0.00087381	0.0	0.0	0.0	446.13226756	749.94116466	791.61144608	21.98889473	0.1351776	-0.38754961
0.0091	4.86717	1.6e-06	0.0	0.0	0.0	0.00087369	0.0	0.0	0.0	447.41833115	750.3523616	791.25296484	21.89031976	0.12545495	-0.38726813
0.0092	4.919	1.72e-06	0.0	0.0	0.0	0.00087356	0.0	0.0	0.0	448.69777625	750.73326868	790.89621039	21.79213455	0.11617754	-0.386988
0.0093	4.9708	1.86e-06	0.0	0.0	0.0	0.00087342	0.0	0.0	0.0	449.97063803	751.08527809	790.54116942	21.69433842	0.10733808	-0.38670922
0.0094	5.02256	2e-06	0.0	0.0	0.0	0.00087328	0.0	0.0	0.0	451.23695147	751.409726	790.18782895	21.5969324	0.09890548	-0.38643177
0.0095	5.07429	2.16e-06	0.0	0.0	0.0	0.00087312	0.0	0.0	0.0	452.4967514	751.70787713	789.83617631	21.49991621	0.09086696	-0.38615565
0.0096	5.12598	2.32e-06	0.0	0.0	0.0	0.00087296	0.0	0.0	0.0	453.75007246	751.98094844	789.48619911	21.40328981	0.08320565	-0.38588084
0.0097	5.17763	2.5e-06	0.0	0.0	0.0	0.00087278	0.0	0.0	0.0	454.99694907	752.23010831	789.13788516	21.30705266	0.07591257	-0.38560734
0.0098	5.22924	2.69e-06	0.0	0.0	0.0	0.00087259	0.0	0.0	0.0	456.23741547	752.45648859	788.79122249	21.2112051	0.06896483	-0.38533514
0.0099	5.28082	2.89e-06	0.0	0.0	0.0	0.00087239	0.0	0.0	0.0	457.47150571	752.66115305	788.44619946	21.11574677	0.06235019	-0.38506422
0.01	5.33236	3.1e-06	0.0	0.0	0.0	0.00087218	0.0	0.0	0.0	458.69925366	752.84512676	788.10280461	21.02067741	0.05605453	-0.38479458
0.0101	5.38386	3.32e-06	0.0	0.0	0.0	0.00087195	0.0	0.0	0.0	459.92069296	753.00939053	787.76102674	20.925997	0.05006404	-0.38452621
0.0102	5.43533	3.56e-06	0.0	0.0	0.0	0.00087172	0.0	0.0	0.0	461.13585711	753.15487499	787.42085483	20.83170493	0.04436589	-0.3842591
0.0103	5.48676	3.82e-06	0.0	0.0	0.0	0.00087146	0.0	0.0	0.0	462.34477936	753.28247963	787.08227811	20.73780082	0.03894757	-0.38399324
0.0104	5.53815	4.09e-06	0.0	0.0	0.0	0.00087119	0.0	0.0	0.0	463.54749278	753.39306179	786.74528598	20.64428423	0.03379713	-0.38372863
0.0105	5.5895	4.37e-06	0.0	0.0	0.0	0.00087091	0.0	0.0	0.0	464.74403021	753.4874417	786.40986805	20.55115465	0.02890319	-0.38346525
0.0106	5.64082	4.67e-06	0.0	0.0	0.0	0.0008706	0.0	0.0	0.0	465.93442431	753.56640439	786.07601412	20.45841154	0.02425492	-0.38320311
0.0107	5.6921	4.99e-06	0.0	0.0	0.0	0.00087028	0.0	0.0	0.0	467.11870753	753.63070153	785.74371415	20.36605426	0.01984205	-0.38294218
0.0108	5.74335	5.33e-06	0.0	0.0	0.0	0.00086995	0.0	0.0	1e-08	468.29691209	753.68105326	785.41295829	20.27408216	0.01565484	-0.38268247
0.0109	5.79455	5.69e-06	0.0	0.0	0.0	0.00086959	0.0	0.0	1e-08	469.46907008	753.71812187	785.08373692	20.18249802	0.01166453	-0.38242394
0.011	5.84572	6.07e-06	0.0	0.0	0.0	0.00086921	0.0	0.0	1e-08	470.63521345	753.74251654	784.75604066	20.09129611	0.00789021	-0.38216662
0.0111	5.89686	6.47e-06	0.0	0.0	0.0	0.00086881	0.0	0.0	1e-08	471.79537371	753.75489821	784.42986004	20.0004776	0.00431262	-0.3819105
0.0112	5.94795	6.89e-06	0.0	0.0	0.0	0.00086839	0.0	0.0	1e-08	472.94958229	753.75586504	784.10518585	19.91004169	0.00092388	-0.38165556
0.0113	5.99901	7.33e-06	0.0	0.0	0.0	0.00086794	0.0	0.0	1e-08	474.09787036	753.74599124	783.782009	19.81998751	-0.00228337	-0.38140179
0.0114	6.05003	7.8e-06	0.0	0.0	0.0	0.00086748	0.0	0.0	1e-08	475.24026889	753.72582882	783.46032056	19.73031415	-0.00531594	-0.3811492
0.0115	6.10101	8.29e-06	0.0	0.0	0.0	0.00086698	0.0	0.0	1e-08	476.37680864	753.69590942	783.14011168	19.64102065	-0.00818011	-0.38089778
0.0116	6.15196	8.81e-06	0.0	0.0	0.0	0.00086646	0.0	0.0	1e-08	477.50752013	753.6567461	782.82137365	19.552106	-0.01088163	-0.38064752
0.0117	6.20287	9.36e-06	0.0	0.0	0.0	0.00086592	0.0	0.0	1e-08	478.63243388	753.6087466	782.50409817	19.46357481	-0.01346756	-0.38039837
0.0118	6.25374	9.93e-06	0.0	0.0	0.0	0.00086534	0.0	0.0	1e-08	479.75158004	753.55235921	782.18827685	19.37541897	-0.01589092	-0.38015039
0.0119	6.30458	1.054e-05	0.0	0.0	0.0	0.00086474	0.0	0.0	1e-08	480.86498851	753.48803156	781.87390133	19.2876403	-0.01817788	-0.37990354
0.012	6.35537	1.117e-05	0.0	0.0	0.0	0.0008641	0.0	0.0	1e-08	481.97268903	753.41616967	781.56096345	19.20023792	-0.02033446	-0.37965782
0.0121	6.40613	1.184e-05	0.0	0.0	0.0	0.00086343	0.0	0.0	1e-08	483.07471114	753.33716029	781.24945516	19.11321093	-0.02236636	-0.37941322
0.0122	6.45686	1.254e-05	0.0	0.0	0.0	0.00086273	0.0	0.0	1e-08	484.17108418	753.25136102	780.93936855	19.02655886	-0.02428617	-0.37916974
0.0123	6.50754	1.327e-05	0.0	0.0	0.0	0.000862	0.0	0.0	1e-08	485.26183728	753.15912075	780.6306958	18.94028019	-0.02608993	-0.37892737
0.0124	6.55819	1.404e-05	0.0	0.0	0.0	0.00086123	0.0	0.0	1e-08	486.34699935	753.06077174	780.32342915	18.85437419	-0.02778613	-0.3786861
0.0125	6.6088	1.484e-05	0.0	0.0	0.0	0.00086042	0.0	0.0	1e-08	487.4265991	752.95662831	780.01756098	18.7688399	-0.02937953	-0.37844592
0.0126	6.65938	1.569e-05	0.0	0.0	0.0	0.00085958	0.0	0.0	2e-08	488.50066505	752.84698954	779.71308372	18.68367631	-0.03087459	-0.37820683
0.0127	6.70991	1.657e-05	0.0	0.0	0.0	0.00085869	0.0	0.0	2e-08	489.56922549	752.73214928	779.40998991	18.59888164	-0.03227465	-0.37796884
0.0128	6.76041	1.75e-05	0.0	0.0	0.0	0.00085777	0.0	0.0	2e-08	490.63230851	752.61237979	779.10827217	18.51445583	-0.03358457	-0.37773193
0.0129	6.81088	1.846e-05	0.0	0.0	0.0	0.0008568	0.0	0.0	2e-08	491.68994201	752.48794276	778.80792318	18.43039743	-0.03480747	-0.37749609
0.013	6.8613	1.947e-05	0.0	0.0	0.0	0.00085579	0.0	0.0	2e-08	492.74215366	752.35909011	778.50893571	18.34670532	-0.03594655	-0.37726131
0.0131	6.91169	2.053e-05	0.0	0.0	0.0	0.00085473	0.0	0.0	2e-08	493.78897096	752.22606402	778.2113026	18.2633785	-0.03700637	-0.37702761
0.0132	6.96204	2.163e-05	0.0	0.0	0.0	0.00085363	0.0	0.0	2e-08	494.83042125	752.08907203	777.91501684	18.18041652	-0.03799727	-0.37679495
0.0133	7.01235	2.278e-05	0.0	0.0	0.0	0.00085248	0.0	0.0	2e-08	495.8665316	751.94834071	777.6200714	18.09781718	-0.0389104	-0.37656335
0.0134	7.06262	2.398e-05	0.0	0.0	0.0	0.00085128	0.0	0.0	2e-08	496.89732891	751.80408101	777.3264593	18.01557974	-0.0397529	-0.3763328
0.0135	7.11286	2.523e-05	0.0	0.0	0.0	0.00085003	0.0	0.0	3e-08	497.92283987	751.65649477	777.03417366	17.93370303	-0.0405271	-0.3761033
0.0136	7.16306	2.654e-05	0.0	0.0	0.0	0.00084872	0.0	0.0	3e-08	498.94309098	751.50577706	776.74320763	17.85218686	-0.04124393	-0.37587482
0.0137	7.21322	2.79e-05	0.0	0.0	0.0	0.00084736	0.0	0.0	3e-08	499.95810872	751.3520685	776.45355463	17.77102926	-0.0418986	-0.37564738
0.0138	7.26335	2.931e-05	0.0	0.0	0.0	0.00084594	0.0	0.0	3e-08	500.96791915	751.19555973	776.16520789	17.69022911	-0.04249375	-0.37542097
0.0139	7.31344	3.078e-05	0.0	0.0	0.0	0.00084447	0.0	0.0	3e-08	501.97254825	751.03641435	775.87816077	17.6097854	-0.04303264	-0.37519557
0.014	7.36349	3.231e-05	0.0	0.0	0.0	0.00084294	0.0	0.0	3e-08	502.9720218	750.87478881	775.59240669	17.52969696	-0.04351734	-0.37497119
0.0141	7.4135	3.391e-05	0.0	0.0	0.0	0.00084134	0.0	0.0	3e-08	503.96636541	750.71083231	775.30793913	17.4499633	-0.04395591	-0.37474782
0.0142	7.46348	3.556e-05	0.0	0.0	0.0	0.00083968	0.0	0.0	4e-08	504.95560462	750.54466178	775.02475173	17.37058255	-0.04434388	-0.37452546
0.0143	7.51341	3.728e-05	0.0	0.0	0.0	0.00083796	0.0	0.0	4e-08	505.93976465	750.37642068	774.74283802	17.29155383	-0.04468543	-0.37430409
0.0144	7.56331	3.907e-05	0.0	0.0	0.0	0.00083617	0.0	0.0	4e-08	506.91887062	750.20623424	774.46219167	17.21287599	-0.04498249	-0.37408373
0.0145	7.61318	4.092e-05	0.0	0.0	0.0	0.00083432	0.0	0.0	4e-08	507.89294746	750.03422176	774.18280636	17.13454789	-0.04523687	-0.37386435
0.0146	7.663	4.285e-05	0.0	0.0	0.0	0.00083239	0.0	0.0	4e-08	508.86201997	749.86049654	773.90467584	17.05656844	-0.04545198	-0.37364595
0.0147	7.71279	4.484e-05	0.0	0.0	0.0	0.0008304	0.0	0.0	4e-08	509.82611282	749.68516219	773.62779393	16.97893642	-0.0456276	-0.37342854
0.0148	7.76254	4.691e-05	0.0	0.0	0.0	0.00082833	0.0	0.0	5e-08	510.78525048	749.5083232	773.35215446	16.9016507	-0.04576591	-0.3732121
0.0149	7.81225	4.905e-05	0.0	0.0	0.0	0.00082618	0.0	0.0	5e-08	511.73945726	749.3300772	773.07775129	16.82471013	-0.04586838	-0.37299663
0.015	7.86192	5.127e-05	0.0	0.0	0.0	0.00082396	0.0	0.0	5e-08	512.68875735	749.15051747	772.80457837	16.74811354	-0.04593635	-0.37278213
0.0151	7.91156	5.356e-05	0.0	0.0	0.0	0.00082166	0.0	0.0	5e-08	513.63317479	748.9697327	772.53262965	16.67185975	-0.04597274	-0.37256859
0.0152	7.96116	5.594e-05	0.0	0.0	0.0	0.00081929	0.0	0.0	6e-08	514.57273355	748.78780458	772.26189916	16.5959476	-0.04597689	-0.37235601
0.0153	8.01072	5.84e-05	0.0	0.0	0.0	0.00081683	0.0	0.0	6e-08	515.50745736	748.60481602	771.99238093	16.52037592	-0.04595056	-0.37214438
0.0154	8.06024	6.094e-05	0.0	0.0	0.0	0.00081428	0.0	0.0	6e-08	516.43736987	748.42084497	771.72406905	16.44514351	-0.04589479	-0.37193369
0.0155	8.10973	6.356e-05	0.0	0.0	0.0	0.00081166	0.0	0.0	6e-08	517.3624946	748.23596659	771.45695764	16.37024919	-0.04581053	-0.37172395
0.0156	8.15918	6.627e-05	0.0	0.0	0.0	0.00080894	0.0	0.0	7e-08	518.28285494	748.05025098	771.19104084	16.295692	-0.04570234	-0.37151515
0.0157	8.20859	6.907e-05	0.0	0.0	0.0	0.00080614	0.0	0.0	7e-08	519.19847426	747.86375728	770.9263129	16.2214705	-0.04556691	-0.37130728
0.0158	8.25796	7.196e-05	0.0	0.0	0.0	0.00080325	0.0	0.0	7e-08	520.10937568	747.67655522	770.66276803	16.14758359	-0.04540661	-0.37110033
0.0159	8.3073	7.494e-05	0.0	0.0	0.0	0.00080027	0.0	0.0	8e-08	521.0155823	747.48870712	770.40040048	16.07403008	-0.04522225	-0.37089432
0.016	8.35659	7.801e-05	0.0	0.0	0.0	0.00079719	0.0	0.0	8e-08	521.91711705	747.30027319	770.13920455	16.00080879	-0.04501458	-0.37068922
0.0161	8.40585	8.118e-05	0.0	0.0	0.0	0.00079402	0.0	0.0	8e-08	522.81400285	747.11130831	769.87917458	15.92791877	-0.04478816	-0.37048504
0.0162	8.45508	8.444e-05	0.0	0.0	0.0	0.00079075	0.0	0.0	8e-08	523.70626252	746.92185795	769.62030498	15.85535856	-0.04453932	-0.37028177
0.0163	8.50426	8.78e-05	0.0	0.0	0.0	0.00078739	0.0	0.0	9e-08	524.59391876	746.73197837	769.36259012	15.78312706	-0.04427039	-0.37007941
0.0164	8.55341	9.126e-05	0.0	0.0	0.0	0.00078393	0.0	0.0	9e-08	525.47699417	746.54171869	769.10602444	15.71122309	-0.04398211	-0.36987794
0.0165	8.60251	9.481e-05	0.0	0.0	0.0	0.00078037	0.0	0.0	9e-08	526.35551131	746.35112621	768.8506024	15.63964548	-0.04367519	-0.36967738
0.0166	8.65158	9.847e-05	0.0	0.0	0.0	0.00077671	0.0	0.0	1e-07	527.22949267	746.16024424	768.59631851	15.56839306	-0.04335228	-0.36947771
0.0167	8.70062	0.00010223	0.0	0.0	0.0	0.00077295	0.0	0.0	1e-07	528.09896071	745.96911134	768.3431673	15.49746462	-0.04301169	-0.36927893
0.0168	8.74961	0.00010609	0.0	0.0	0.0	0.00076908	0.0	0.0	1.1e-07	528.96393777	745.77777056	768.09114333	15.42685898	-0.04265495	-0.36908104
0.0169	8.79857	0.00011006	0.0	0.0	0.0	0.00076511	0.0	0.0	1.1e-07	529.82444617	745.58626073	767.84024119	15.35657495	-0.04228267	-0.36888402
0.017	8.84749	0.00011413	0.0	0.0	0.0	0.00076103	0.0	0.0	1.1e-07	530.68050816	745.39461915	767.5904555	15.28661134	-0.04189546	-0.36868789
0.0171	8.89637	0.00011831	0.0	0.0	0.0	0.00075685	0.0	0.0	1.2e-07	531.53214597	745.20288061	767.3417809	15.2169668	-0.04149461	-0.36849262
0.0172	8.94521	0.0001226	0.0	0.0	0.0	0.00075256	0.0	0.0	1.2e-07	532.37938181	745.01107771	767.09421209	15.14764033	-0.04107981	-0.36829822
0.0173	8.99401	0.00012699	0.0	0.0	0.0	0.00074816	0.0	0.0	1.3e-07	533.22223783	744.81924398	766.84774375	15.07863065	-0.04065189	-0.36810469
0.0174	9.04278	0.00013149	0.0	0.0	0.0	0.00074365	0.0	0.0	1.3e-07	534.06073614	744.62741074	766.60237064	15.00993656	-0.04021135	-0.36791202
0.0175	9.09151	0.0001361	0.0	0.0	0.0	0.00073904	0.0	0.0	1.4e-07	534.89489886	744.43560825	766.3580875	14.94155685	-0.03975865	-0.3677202
0.0176	9.1402	0.00014082	0.0	0.0	0.0	0.00073431	0.0	0.0	1.4e-07	535.72474808	744.24386393	766.11488913	14.87349015	-0.03929528	-0.36752924
0.0177	9.18885	0.00014566	0.0	0.0	0.0	0.00072947	0.0	0.0	1.5e-07	536.55030588	744.05220367	765.87277036	14.80573543	-0.0388204	-0.36733912
0.0178	9.23747	0.0001506	0.0	0.0	0.0	0.00072453	0.0	0.0	1.5e-07	537.37159434	743.86065493	765.63172603	14.7382914	-0.0383349	-0.36714985
0.0179	9.28605	0.00015565	1e-08	0.0	0.0	0.00071947	0.0	0.0	1.6e-07	538.18863553	743.66924303	765.391751	14.67115684	-0.03783916	-0.36696141
0.018	9.33458	0.00016081	1e-08	0.0	0.0	0.0007143	0.0	0.0	1.6e-07	539.00145154	743.47799244	765.15284017	14.60433051	-0.03733357	-0.36677381
0.0181	9.38308	0.00016609	1e-08	0.0	0.0	0.00070902	0.0	0.0	1.7e-07	539.81006442	743.28692469	764.91498847	14.53781099	-0.03681937	-0.36658705
0.0182	9.43155	0.00017147	1e-08	0.0	0.0	0.00070363	0.0	0.0	1.7e-07	540.61449627	743.09606056	764.67819086	14.47159727	-0.0362958	-0.36640111
0.0183	9.47997	0.00017697	1e-08	0.0	0.0	0.00069812	0.0	0.0	1.8e-07	541.41476921	742.90542218	764.4424423	14.40568801	-0.0357636	-0.36621599
0.0184	9.52836	0.00018257	1e-08	0.0	0.0	0.00069251	0.0	0.0	1.8e-07	542.21090537	742.71502974	764.20773781	14.34008197	-0.03522308	-0.3660317
0.0185	9.57671	0.00018829	1e-08	0.0	0.0	0.00068679	1e-08	0.0	1.9e-07	543.00292692	742.5249027	763.9740724	14.27477787	-0.03467454	-0.36584822
0.0186	9.62502	0.00019411	1e-08	0.0	0.0	0.00068096	1e-08	0.0	1.9e-07	543.790856	742.33505694	763.74144113	14.20977433	-0.03411934	-0.36566555
0.0187	9.67329	0.00020005	1e-08	0.0	0.0	0.00067501	1e-08	0.0	2e-07	544.57471481	742.14550841	763.50983909	14.14507024	-0.03355642	-0.36548369
0.0188	9.72152	0.00020609	1e-08	0.0	0.0	0.00066897	1e-08	0.0	2.1e-07	545.35452562	741.95627416	763.27926139	14.08066427	-0.03298655	-0.36530263
0.0189	9.76972	0.00021224	1e-08	0.0	0.0	0.00066281	1e-08	0.0	2.1e-07	546.13031071	741.76736924	763.04970314	14.01655512	-0.03241	-0.36512238
0.019	9.81787	0.00021849	1e-08	0.0	0.0	0.00065655	1e-08	0.0	2.2e-07	546.90209242	741.57880789	762.82115951	13.9527415	-0.03182703	-0.36494292
0.0191	9.86599	0.00022485	1e-08	0.0	0.0	0.00065018	1e-08	0.0	2.3e-07	547.66989304	741.39060055	762.59362568	13.88922196	-0.03123881	-0.36476426
0.0192	9.91407	0.00023131	1e-08	0.0	0.0	0.00064371	1e-08	0.0	2.3e-07	548.43373494	741.20275828	762.36709687	13.82599541	-0.03064441	-0.36458638
0.0193	9.96212	0.00023788	1e-08	0.0	0.0	0.00063714	1e-08	0.0	2.4e-07	549.19364062	741.01529238	762.14156829	13.76306045	-0.03004451	-0.36440929
0.0194	10.01012	0.00024454	2e-08	0.0	0.0	0.00063047	1e-08	0.0	2.4e-07	549.94963257	740.82821219	761.91703522	13.70041577	-0.02943935	-0.36423298
0.0195	10.05809	0.0002513	2e-08	0.0	0.0	0.00062369	1e-08	0.0	2.5e-07	550.70173334	740.64152607	761.69349292	13.63806004	-0.02882915	-0.36405745
0.0196	10.10601	0.00025816	2e-08	0.0	0.0	0.00061683	1e-08	0.0	2.6e-07	551.4499654	740.45524094	761.47093672	13.57599169	-0.02821356	-0.36388269
0.0197	10.1539	0.00026511	2e-08	0.0	0.0	0.00060986	1e-08	0.0	2.7e-07	552.19435136	740.26936297	761.24936192	13.51420968	-0.02759347	-0.36370871
0.0198	10.20175	0.00027216	2e-08	0.0	0.0	0.00060281	1e-08	0.0	2.7e-07	552.93491394	740.08389734	761.0287639	13.45271255	-0.02696877	-0.36353549
0.0199	10.24957	0.00027929	2e-08	0.0	1e-08	0.00059566	2e-08	0.0	2.8e-07	553.67167585	739.89884807	760.80913803	13.39149894	-0.0263396	-0.36336303
0.02	10.29734	0.00028652	2e-08	0.0	1e-08	0.00058843	2e-08	0.0	2.9e-07	554.4046599	739.71421817	760.59047971	13.33056749	-0.02570608	-0.36319134
0.0201	10.34508	0.00029382	3e-08	0.0	1e-08	0.00058111	2e-08	0.0	2.9e-07	555.13388868	739.53000932	760.37278436	13.26991664	-0.0250678	-0.3630204
0.0202	10.39278	0.00030121	3e-08	0.0	1e-08	0.00057371	2e-08	0.0	3e-07	555.85938508	739.34622237	760.15604744	13.20954523	-0.02442551	-0.36285021
0.0203	10.44043	0.00030868	3e-08	0.0	1e-08	0.00056623	2e-08	0.0	3.1e-07	556.58117198	739.16285707	759.94026441	13.14945178	-0.02377901	-0.36268077
0.0204	10.48806	0.00031623	3e-08	0.0	1e-08	0.00055867	2e-08	0.0	3.2e-07	557.29927232	738.97991205	759.72543078	13.08963489	-0.02312832	-0.36251208
0.0205	10.53564	0.00032385	3e-08	0.0	1e-08	0.00055104	2e-08	0.0	3.2e-07	558.01370905	738.79738487	759.51154206	13.03009315	-0.02247348	-0.36234413
0.0206	10.58318	0.00033154	3e-08	0.0	1e-08	0.00054334	3e-08	1e-08	3.3e-07	558.72450492	738.61527074	759.29859379	12.97082514	-0.02181464	-0.36217692
0.0207	10.63069	0.00033929	4e-08	0.0	1e-08	0.00053557	3e-08	1e-08	3.4e-07	559.43168295	738.43356497	759.08658154	12.91182944	-0.02115157	-0.36201044
0.0208	10.67815	0.00034711	4e-08	0.0	1e-08	0.00052774	3e-08	1e-08	3.5e-07	560.13526618	738.2522615	758.87550088	12.85310461	-0.02048433	-0.36184469
0.0209	10.72558	0.00035499	4e-08	0.0	1e-08	0.00051985	3e-08	1e-08	3.6e-07	560.83527762	738.07135294	758.66534745	12.79464921	-0.01981287	-0.36167967
0.021	10.77297	0.00036292	4e-08	0.0	1e-08	0.0005119	3e-08	1e-08	3.6e-07	561.53174034	737.8908307	758.45611685	12.73646182	-0.01913718	-0.36151538
0.0211	10.82032	0.00037091	5e-08	0.0	1e-08	0.0005039	4e-08	1e-08	3.7e-07	562.22467706	737.71068412	758.24780475	12.67854105	-0.01845728	-0.36135181
0.0212	10.86764	0.00037894	5e-08	0.0	1e-08	0.00049585	4e-08	1e-08	3.8e-07	562.9141109	737.53090222	758.04040683	12.62088533	-0.01777291	-0.36118896
0.0213	10.91491	0.00038702	5e-08	0.0	1e-08	0.00048776	4e-08	1e-08	3.9e-07	563.60006487	737.35147248	757.83391877	12.56349324	-0.01708403	-0.36102682
0.0214	10.96215	0.00039513	6e-08	0.0	2e-08	0.00047963	5e-08	1e-08	4e-07	564.28256195	737.172381	757.6283363	12.50636331	-0.01639054	-0.36086539
0.0215	11.00934	0.00040328	6e-08	0.0	2e-08	0.00047146	5e-08	1e-08	4e-07	564.96162513	736.99361258	757.42365517	12.4494942	-0.01569222	-0.36070467
0.0216	11.0565	0.00041147	6e-08	0.0	2e-08	0.00046326	5e-08	1e-08	4.1e-07	565.63727701	736.8151517	757.21987112	12.39288428	-0.014989	-0.36054465
0.0217	11.10362	0.00041968	7e-08	0.0	2e-08	0.00045503	6e-08	1e-08	4.2e-07	566.30954059	736.63698028	757.01697994	12.33653214	-0.01428068	-0.36038533
0.0218	11.1507	0.00042791	7e-08	0.0	2e-08	0.00044678	6e-08	1e-08	4.3e-07	566.97843869	736.45907938	756.81497744	12.28043627	-0.01356707	-0.36022672
0.0219	11.19775	0.00043616	7e-08	0.0	2e-08	0.00043851	6e-08	1e-08	4.4e-07	567.64399406	736.28142874	756.61385944	12.22459519	-0.01284798	-0.36006879
0.022	11.24475	0.00044442	8e-08	0.0	2e-08	0.00043023	7e-08	1e-08	4.5e-07	568.30622942	736.10400685	756.41362178	12.16900762	-0.01212305	-0.35991156
0.0221	11.29172	0.0004527	8e-08	0.0	2e-08	0.00042194	7e-08	1e-08	4.5e-07	568.96516708	735.92679307	756.21426032	12.11367183	-0.01139218	-0.35975502
0.0222	11.33864	0.00046097	9e-08	0.0	3e-08	0.00041364	8e-08	2e-08	4.6e-07	569.62082969	735.74976275	756.01577095	12.05858641	-0.01065507	-0.35959916
0.0223	11.38553	0.00046925	9e-08	0.0	3e-08	0.00040535	8e-08	2e-08	4.7e-07	570.27323964	735.57289104	755.81814956	12.00374986	-0.00991142	-0.35944398
0.0224	11.43238	0.00047752	1e-07	0.0	3e-08	0.00039706	9e-08	2e-08	4.8e-07	570.92241926	735.39615187	755.62139209	11.94916069	-0.00916094	-0.35928948
0.0225	11.47919	0.00048578	1e-07	0.0	3e-08	0.00038878	9e-08	2e-08	4.9e-07	571.56839071	735.21951819	755.42549447	11.89481772	-0.0084034	-0.35913566
0.0226	11.52596	0.00049402	1.1e-07	0.0	3e-08	0.00038051	1e-07	2e-08	4.9e-07	572.21117586	735.04296392	755.23045265	11.8407191	-0.00763838	-0.35898251
0.0227	11.57269	0.00050224	1.1e-07	0.0	3e-08	0.00037226	1e-07	2e-08	5e-07	572.85079671	734.86645904	755.03626262	11.78686346	-0.00686556	-0.35883002
0.0228	11.61939	0.00051044	1.2e-07	0.0	4e-08	0.00036404	1.1e-07	2e-08	5.1e-07	573.48727501	734.68997356	754.84292038	11.73324932	-0.00608459	-0.35867821
0.0229	11.66604	0.00051862	1.3e-07	0.0	4e-08	0.00035584	1.2e-07	2e-08	5.2e-07	574.12063237	734.51347646	754.65042192	11.67987518	-0.00529509	-0.35852705
0.023	11.71266	0.00052675	1.3e-07	0.0	4e-08	0.00034768	1.2e-07	2e-08	5.3e-07	574.75089021	734.33693609	754.4587633	11.62674	-0.004497	-0.35837656
0.0231	11.75924	0.00053485	1.4e-07	0.0	4e-08	0.00033956	1.3e-07	3e-08	5.4e-07	575.37806967	734.16032168	754.26794054	11.57384182	-0.00368956	-0.35822672
0.0232	11.80578	0.0005429	1.5e-07	0.0	5e-08	0.00033148	1.4e-07	3e-08	5.4e-07	576.00219185	733.983599	754.07794972	11.52117933	-0.00287248	-0.35807753
0.0233	11.85228	0.00055091	1.5e-07	0.0	5e-08	0.00032344	1.5e-07	3e-08	5.5e-07	576.62327762	733.80673406	753.88878692	11.46875108	-0.00204535	-0.35792899
0.0234	11.89874	0.00055886	1.6e-07	0.0	5e-08	0.00031546	1.5e-07	3e-08	5.6e-07	577.2413476	733.62969207	753.70044824	11.41655561	-0.00120773	-0.35778111
0.0235	11.94516	0.00056676	1.7e-07	0.0	5e-08	0.00030753	1.6e-07	3e-08	5.7e-07	577.85642223	733.45243809	753.51292979	11.36459198	-0.0003597	-0.35763386
0.0236	11.99154	0.0005746	1.8e-07	0.0	6e-08	0.00029967	1.7e-07	3e-08	5.8e-07	578.46852168	733.27493815	753.3262277	11.31285818	0.00049977	-0.35748726
0.0237	12.03789	0.00058237	1.9e-07	0.0	6e-08	0.00029187	1.8e-07	4e-08	5.8e-07	579.07766591	733.09715522	753.14033812	11.26135297	0.00137092	-0.35734129
0.0238	12.08419	0.00059007	1.9e-07	0.0	6e-08	0.00028414	1.9e-07	4e-08	5.9e-07	579.68387463	732.91905282	752.95525722	11.21007496	0.00225419	-0.35719596
0.0239	12.13046	0.00059769	2e-07	0.0	7e-08	0.00027648	2e-07	4e-08	6e-07	580.28716729	732.74059407	752.77098116	11.15902273	0.00315005	-0.35705126
0.024	12.17669	0.00060524	2.1e-07	0.0	7e-08	0.0002689	2.1e-07	4e-08	6.1e-07	580.88756308	732.56174242	752.58750615	11.10819545	0.00405834	-0.35690719
0.0241	12.22287	0.0006127	2.2e-07	0.0	8e-08	0.0002614	2.3e-07	5e-08	6.1e-07	581.48508099	732.38246239	752.40482839	11.05759109	0.00498024	-0.35676375
0.0242	12.26902	0.00062008	2.3e-07	0.0	8e-08	0.00025398	2.4e-07	5e-08	6.2e-07	582.07973962	732.20271605	752.2229441	11.00720852	0.00591596	-0.35662093
0.0243	12.31513	0.00062737	2.4e-07	0.0	8e-08	0.00024666	2.5e-07	5e-08	6.3e-07	582.67155733	732.0224664	752.04184951	10.95704639	0.00686596	-0.35647873
0.0244	12.3612	0.00063457	2.5e-07	0.0	9e-08	0.00023942	2.6e-07	5e-08	6.4e-07	583.26055215	731.84167645	751.86154089	10.90710337	0.00783069	-0.35633715
0.0245	12.40724	0.00064167	2.6e-07	0.0	9e-08	0.00023228	2.8e-07	6e-08	6.4e-07	583.84674191	731.66030999	751.68201449	10.85737871	0.00880987	-0.35619618
0.0246	12.45323	0.00064867	2.8e-07	0.0	1e-07	0.00022524	2.9e-07	6e-08	6.5e-07	584.43014418	731.47833183	751.5032666	10.80787043	0.00980484	-0.35605582
0.0247	12.49918	0.00065556	2.9e-07	0.0	1e-07	0.0002183	3.1e-07	6e-08	6.6e-07	585.01077606	731.29570542	751.3252935	10.75857749	0.01081572	-0.35591607
0.0248	12.5451	0.00066236	3e-07	0.0	1.1e-07	0.00021147	3.2e-07	6e-08	6.6e-07	585.58865437	731.11239536	751.1480915	10.70949864	0.01184297	-0.35577693
0.0249	12.59097	0.00066904	3.1e-07	0.0	1.1e-07	0.00020474	3.4e-07	7e-08	6.7e-07	586.16379562	730.92836675	750.97165692	10.66063261	0.01288701	-0.35563839
0.025	12.63681	0.00067561	3.3e-07	0.0	1.2e-07	0.00019813	3.5e-07	7e-08	6.8e-07	586.73621613	730.74358572	750.7959861	10.61197872	0.01394736	-0.35550044
0.0251	12.68261	0.00068206	3.4e-07	0.0	1.2e-07	0.00019163	3.7e-07	8e-08	6.8e-07	587.30593192	730.55801935	750.62107537	10.56353511	0.01502554	-0.3553631
0.0252	12.72837	0.0006884	3.5e-07	0.0	1.3e-07	0.00018524	3.9e-07	8e-08	6.9e-07	587.87295848	730.37163476	750.44692111	10.51530083	0.01612155	-0.35522635
0.0253	12.77409	0.00069463	3.7e-07	0.0	1.4e-07	0.00017897	4.1e-07	8e-08	7e-07	588.43731103	730.18440027	750.27351968	10.46727472	0.01723577	-0.35509019
0.0254	12.81977	0.00070073	3.8e-07	0.0	1.4e-07	0.00017282	4.3e-07	9e-08	7e-07	588.99900447	729.99628521	750.10086745	10.41945561	0.0183686	-0.35495462
0.0255	12.86541	0.00070671	4e-07	0.0	1.5e-07	0.00016678	4.5e-07	9e-08	7.1e-07	589.55805346	729.80725999	749.92896084	10.3718427	0.01951974	-0.35481963
0.0256	12.91101	0.00071256	4.1e-07	0.0	1.6e-07	0.00016088	4.7e-07	1e-07	7.1e-07	590.1144724	729.61729615	749.75779625	10.32443458	0.02069017	-0.35468523
0.0257	12.95657	0.00071829	4.3e-07	0.0	1.6e-07	0.00015509	4.9e-07	1e-07	7.2e-07	590.6682752	729.42636648	749.5873701	10.27723029	0.02187995	-0.3545514
0.0258	13.00209	0.0007239	4.5e-07	0.0	1.7e-07	0.00014943	5.1e-07	1e-07	7.3e-07	591.21947552	729.23444506	749.41767883	10.2302288	0.02308936	-0.35441816
0.0259	13.04758	0.00072937	4.6e-07	0.0	1.8e-07	0.0001439	5.3e-07	1.1e-07	7.3e-07	591.76808674	729.04150695	749.24871889	10.18342904	0.02431848	-0.35428549
0.026	13.09302	0.00073472	4.8e-07	0.0	1.9e-07	0.00013849	5.6e-07	1.1e-07	7.4e-07	592.31412191	728.84752895	749.08048673	10.13683005	0.02556772	-0.35415338
0.0261	13.13842	0.00073994	5e-07	0.0	1.9e-07	0.00013321	5.8e-07	1.2e-07	7.4e-07	592.85759375	728.65248932	748.91297882	10.09043084	0.02683724	-0.35402185
0.0262	13.18379	0.00074503	5.2e-07	0.0	2e-07	0.00012806	6.1e-07	1.2e-07	7.5e-07	593.39851468	728.45636781	748.74619166	10.04423039	0.0281272	-0.35389089
0.0263	13.22912	0.00074998	5.4e-07	0.0	2.1e-07	0.00012304	6.3e-07	1.3e-07	7.5e-07	593.93689685	728.25914524	748.58012175	9.9982278	0.02943779	-0.35376048
0.0264	13.2744	0.00075481	5.6e-07	0.0	2.2e-07	0.00011814	6.6e-07	1.4e-07	7.6e-07	594.47275206	728.06080465	748.41476558	9.95242212	0.03076918	-0.35363064
0.0265	13.31965	0.00075951	5.8e-07	0.0	2.3e-07	0.00011338	6.9e-07	1.4e-07	7.6e-07	595.00609182	727.8613306	748.25011968	9.90681244	0.0321215	-0.35350136
0.0266	13.36486	0.00076408	6e-07	0.0	2.4e-07	0.00010874	7.2e-07	1.5e-07	7.7e-07	595.53692739	727.66070918	748.08618059	9.86139786	0.03349478	-0.35337263
0.0267	13.41003	0.00076851	6.2e-07	0.0	2.5e-07	0.00010423	7.5e-07	1.5e-07	7.7e-07	596.06526976	727.45892821	747.92294486	9.81617751	0.03488921	-0.35324445
0.0268	13.45516	0.00077282	6.4e-07	0.0	2.6e-07	9.985e-05	7.8e-07	1.6e-07	7.8e-07	596.59112957	727.25597753	747.76040905	9.77115054	0.03630483	-0.35311682
0.0269	13.50025	0.000777	6.6e-07	0.0	2.7e-07	9.56e-05	8.1e-07	1.7e-07	7.8e-07	597.11451721	727.05184882	747.59856972	9.72631611	0.03774172	-0.35298974
0.027	13.5453	0.00078105	6.8e-07	0.0	2.8e-07	9.148e-05	8.4e-07	1.7e-07	7.8e-07	597.63544293	726.84653478	747.43742347	9.68167348	0.03919951	-0.3528632
0.0271	13.59031	0.00078497	7.1e-07	0.0	2.9e-07	8.748e-05	8.7e-07	1.8e-07	7.9e-07	598.15391664	726.64003065	747.27696689	9.63722178	0.04067863	-0.35273721
0.0272	13.63528	0.00078876	7.3e-07	0.0	3e-07	8.36e-05	9.1e-07	1.9e-07	7.9e-07	598.66994799	726.43233354	747.1171966	9.59296026	0.0421789	-0.35261175
0.0273	13.68021	0.00079243	7.5e-07	0.0	3.2e-07	7.985e-05	9.4e-07	2e-07	8e-07	599.18354642	726.22344224	746.95810922	9.54888813	0.04370015	-0.35248683
0.0274	13.7251	0.00079598	7.8e-07	0.0	3.3e-07	7.622e-05	9.8e-07	2e-07	8e-07	599.69472122	726.01335677	746.79970139	9.50500468	0.04524239	-0.35236245
0.0275	13.76995	0.0007994	8e-07	0.0	3.4e-07	7.271e-05	1.02e-06	2.1e-07	8e-07	600.20348139	725.80207987	746.64196977	9.4613092	0.04680546	-0.35223859
0.0276	13.81477	0.0008027	8.3e-07	0.0	3.5e-07	6.931e-05	1.06e-06	2.2e-07	8.1e-07	600.70983575	725.58961592	746.48491101	9.41780098	0.04838921	-0.35211526
0.0277	13.85954	0.00080588	8.6e-07	0.0	3.7e-07	6.604e-05	1.1e-06	2.3e-07	8.1e-07	601.21379292	725.37597078	746.3285218	9.37447921	0.04999353	-0.35199246
0.0278	13.90427	0.00080895	8.8e-07	0.0	3.8e-07	6.288e-05	1.14e-06	2.4e-07	8.1e-07	601.71536136	725.16115202	746.17279883	9.33134333	0.05161818	-0.35187018
0.0279	13.94897	0.0008119	9.1e-07	0.0	3.9e-07	5.984e-05	1.18e-06	2.5e-07	8.2e-07	602.21454934	724.94516954	746.01773881	9.28839266	0.05326295	-0.35174842
0.028	13.99362	0.00081473	9.4e-07	0.0	4.1e-07	5.691e-05	1.22e-06	2.5e-07	8.2e-07	602.71136494	724.7280349	745.86333845	9.24562655	0.05492762	-0.35162718
0.0281	14.03823	0.00081745	9.7e-07	0.0	4.2e-07	5.408e-05	1.27e-06	2.6e-07	8.2e-07	603.20581356	724.50976075	745.70959527	9.20296373	0.05661205	-0.35150646
0.0282	14.08281	0.00082007	1e-06	0.0	4.4e-07	5.137e-05	1.31e-06	2.7e-07	8.2e-07	603.69790202	724.29036208	745.55650627	9.16048656	0.05831581	-0.35138625
0.0283	14.12734	0.00082257	1.03e-06	0.0	4.5e-07	4.876e-05	1.36e-06	2.8e-07	8.3e-07	604.18763642	724.06985555	745.40406871	9.11815475	0.06003867	-0.35126655
0.0284	14.17184	0.00082497	1.06e-06	0.0	4.7e-07	4.625e-05	1.41e-06	2.9e-07	8.3e-07	604.67502246	723.84825939	745.25227988	9.07599798	0.06178035	-0.35114736
0.0285	14.2163	0.00082727	1.09e-06	0.0	4.9e-07	4.385e-05	1.46e-06	3e-07	8.3e-07	605.16006729	723.62559292	745.10113668	9.0339773	0.06354048	-0.35102868
0.0286	14.26071	0.00082946	1.12e-06	0.0	5e-07	4.154e-05	1.51e-06	3.2e-07	8.3e-07	605.64277542	723.40187774	744.95063673	8.99209754	0.06531871	-0.3509105
0.0287	14.30509	0.00083156	1.15e-06	0.0	5.2e-07	3.933e-05	1.56e-06	3.3e-07	8.4e-07	606.1231518	723.17713682	744.80077754	8.95035362	0.06711466	-0.35079283
0.0288	14.34942	0.00083356	1.19e-06	0.0	5.4e-07	3.721e-05	1.61e-06	3.4e-07	8.4e-07	606.6012051	722.95139426	744.65155548	8.90892002	0.06892801	-0.35067565
0.0289	14.39372	0.00083546	1.22e-06	0.0	5.6e-07	3.519e-05	1.67e-06	3.5e-07	8.4e-07	607.0769457	722.72467545	744.50296645	8.86762955	0.07075828	-0.35055898
0.029	14.43798	0.00083728	1.25e-06	0.0	5.8e-07	3.325e-05	1.72e-06	3.6e-07	8.4e-07	607.55038049	722.49700767	744.35500735	8.82655943	0.07260504	-0.35044279
0.0291	14.48219	0.000839	1.29e-06	0.0	5.9e-07	3.14e-05	1.78e-06	3.7e-07	8.4e-07	608.02151919	722.26841932	744.20767424	8.78573002	0.07446786	-0.35032711
0.0292	14.52637	0.00084064	1.32e-06	0.0	6.1e-07	2.963e-05	1.84e-06	3.9e-07	8.5e-07	608.49036513	722.03893939	744.06096507	8.74493438	0.07634644	-0.3502119
0.0293	14.57051	0.00084219	1.36e-06	0.0	6.3e-07	2.795e-05	1.9e-06	4e-07	8.5e-07	608.95692795	721.80859861	743.91487593	8.70443587	0.07824011	-0.35009719
0.0294	14.61461	0.00084367	1.4e-06	0.0	6.5e-07	2.634e-05	1.96e-06	4.1e-07	8.5e-07	609.42121672	721.57742875	743.76940309	8.66414925	0.08014843	-0.34998296
0.0295	14.65866	0.00084506	1.43e-06	0.0	6.8e-07	2.481e-05	2.02e-06	4.3e-07	8.5e-07	609.88323941	721.34546251	743.62454316	8.62399875	0.08207101	-0.34986921
0.0296	14.70268	0.00084638	1.47e-06	0.0	7e-07	2.335e-05	2.09e-06	4.4e-07	8.5e-07	610.34300013	721.11273319	743.48029384	8.58404773	0.08400723	-0.34975594
0.0297	14.74666	0.00084763	1.51e-06	0.0	7.2e-07	2.197e-05	2.15e-06	4.5e-07	8.5e-07	610.80050719	720.87927542	743.33665167	8.54426721	0.0859566	-0.34964315
0.0298	14.79059	0.0008488	1.55e-06	0.0	7.4e-07	2.065e-05	2.22e-06	4.7e-07	8.5e-07	611.25576681	720.64512449	743.19361379	8.5046469	0.08791858	-0.34953083
0.0299	14.83449	0.0008499	1.59e-06	0.0	7.6e-07	1.94e-05	2.29e-06	4.8e-07	8.6e-07	611.7087861	720.41031661	743.05117709	8.46523705	0.08989288	-0.34941899
0.03	14.87835	0.00085094	1.63e-06	0.0	7.9e-07	1.821e-05	2.36e-06	5e-07	8.6e-07	612.15957207	720.17488871	742.90933852	8.42596754	0.09187866	-0.34930761
0.0301	14.92217	0.00085191	1.67e-06	0.0	8.1e-07	1.708e-05	2.43e-06	5.1e-07	8.6e-07	612.60813	719.93887828	742.76809553	8.38685176	0.09387548	-0.3491967
0.0302	14.96594	0.00085282	1.71e-06	0.0	8.4e-07	1.602e-05	2.5e-06	5.3e-07	8.6e-07	613.05446539	719.70232347	742.62744555	8.34788797	0.09588279	-0.34908626
0.0303	15.00968	0.00085367	1.76e-06	0.0	8.6e-07	1.501e-05	2.58e-06	5.5e-07	8.6e-07	613.49858703	719.46526327	742.48738505	8.30916173	0.09790027	-0.34897628
0.0304	15.05338	0.00085446	1.8e-06	0.0	8.9e-07	1.405e-05	2.66e-06	5.6e-07	8.6e-07	613.94050068	719.22773698	742.34791143	8.27056448	0.09992706	-0.34886676
0.0305	15.09703	0.0008552	1.85e-06	0.0	9.1e-07	1.315e-05	2.73e-06	5.8e-07	8.6e-07	614.38021274	718.9897844	742.2090219	8.23213572	0.1019627	-0.3487577
0.0306	15.14065	0.00085589	1.89e-06	0.0	9.4e-07	1.229e-05	2.81e-06	6e-07	8.6e-07	614.81772997	718.75144577	742.07071361	8.19388088	0.10400672	-0.34864909
0.0307	15.18423	0.00085652	1.94e-06	0.0	9.7e-07	1.149e-05	2.89e-06	6.1e-07	8.6e-07	615.25305942	718.51276159	741.93298363	8.1557993	0.10605845	-0.34854094
0.0308	15.22776	0.00085711	1.98e-06	0.0	9.9e-07	1.073e-05	2.98e-06	6.3e-07	8.6e-07	615.68620821	718.2737728	741.79582905	8.11789529	0.10811735	-0.34843324
0.0309	15.27126	0.00085764	2.03e-06	0.0	1.02e-06	1.001e-05	3.06e-06	6.5e-07	8.7e-07	616.11718381	718.03452055	741.65924689	8.08017284	0.11018285	-0.348326
0.031	15.31472	0.00085814	2.08e-06	0.0	1.05e-06	9.34e-06	3.15e-06	6.7e-07	8.7e-07	616.54599291	717.79504609	741.5232344	8.04259394	0.11225448	-0.34821919
0.0311	15.35813	0.00085859	2.12e-06	0.0	1.08e-06	8.7e-06	3.24e-06	6.9e-07	8.7e-07	616.9726422	717.55539083	741.38778888	8.00520282	0.11433154	-0.34811284
0.0312	15.40151	0.000859	2.17e-06	0.0	1.11e-06	8.1e-06	3.33e-06	7.1e-07	8.7e-07	617.39713941	717.31559627	741.25290735	7.9679856	0.11641348	-0.34800692
0.0313	15.44484	0.00085936	2.22e-06	0.0	1.14e-06	7.54e-06	3.42e-06	7.3e-07	8.7e-07	617.81949196	717.07570391	741.11858694	7.9309395	0.11849976	-0.34790145
0.0314	15.48814	0.0008597	2.27e-06	0.0	1.17e-06	7.02e-06	3.51e-06	7.5e-07	8.7e-07	618.23970639	716.83575552	740.98482506	7.8940473	0.12058994	-0.34779642
0.0315	15.53139	0.00085999	2.32e-06	0.0	1.2e-06	6.52e-06	3.6e-06	7.7e-07	8.7e-07	618.65779004	716.5957925	740.85161894	7.85732848	0.12268327	-0.34769182
0.0316	15.57461	0.00086025	2.38e-06	0.0	1.23e-06	6.06e-06	3.7e-06	7.9e-07	8.7e-07	619.07375007	716.35585623	740.71896588	7.82077312	0.12477923	-0.34758766
0.0317	15.61778	0.00086048	2.43e-06	0.0	1.27e-06	5.62e-06	3.8e-06	8.1e-07	8.7e-07	619.48759361	716.11598801	740.5868632	7.78438789	0.12687742	-0.34748392
0.0318	15.66091	0.00086068	2.48e-06	0.0	1.3e-06	5.22e-06	3.9e-06	8.3e-07	8.7e-07	619.89932812	715.87622937	740.45530816	7.74816307	0.12897713	-0.34738062
0.0319	15.70401	0.00086085	2.54e-06	0.0	1.33e-06	4.84e-06	4e-06	8.6e-07	8.7e-07	620.30896059	715.63662114	740.32429821	7.71209938	0.13107787	-0.34727775
0.032	15.74706	0.00086099	2.59e-06	0.0	1.37e-06	4.48e-06	4.11e-06	8.8e-07	8.7e-07	620.71649816	715.39720407	740.19383075	7.67619503	0.13317908	-0.3471753
0.0321	15.79007	0.0008611	2.65e-06	0.0	1.4e-06	4.15e-06	4.21e-06	9e-07	8.7e-07	621.12194699	715.15801892	740.06390352	7.6404106	0.13528037	-0.34707328
0.0322	15.83304	0.00086118	2.7e-06	0.0	1.44e-06	3.84e-06	4.32e-06	9.3e-07	8.7e-07	621.52531299	714.91910618	739.93451435	7.60477857	0.13738105	-0.34697168
0.0323	15.87598	0.00086125	2.76e-06	0.0	1.48e-06	3.55e-06	4.43e-06	9.5e-07	8.7e-07	621.92660252	714.68050583	739.80566097	7.56927931	0.13948066	-0.3468705
0.0324	15.91887	0.00086128	2.82e-06	0.0	1.51e-06	3.28e-06	4.54e-06	9.8e-07	8.7e-07	622.32582129	714.44225761	739.67734133	7.53394159	0.14157867	-0.34676973
0.0325	15.96172	0.0008613	2.88e-06	0.0	1.55e-06	3.03e-06	4.66e-06	1e-06	8.7e-07	622.72298135	714.20440101	739.54955152	7.49884747	0.14367461	-0.34666939
0.0326	16.00453	0.0008613	2.93e-06	0.0	1.59e-06	2.79e-06	4.77e-06	1.03e-06	8.7e-07	623.11808926	713.96697502	739.42228931	7.46388799	0.14576793	-0.34656946
0.0327	16.0473	0.00086127	2.99e-06	0.0	1.63e-06	2.58e-06	4.89e-06	1.05e-06	8.7e-07	623.51115355	713.73001828	739.29555188	7.42911643	0.14785815	-0.34646994
0.0328	16.09003	0.00086123	3.06e-06	0.0	1.67e-06	2.37e-06	5.01e-06	1.08e-06	8.7e-07	623.90218265	713.49356898	739.16933648	7.39447035	0.14994482	-0.34637083
0.0329	16.13271	0.00086116	3.12e-06	0.0	1.71e-06	2.19e-06	5.13e-06	1.1e-06	8.7e-07	624.29118247	713.25766495	739.04364112	7.36001876	0.15202741	-0.34627213
0.033	16.17536	0.00086108	3.18e-06	0.0	1.75e-06	2.01e-06	5.25e-06	1.13e-06	8.7e-07	624.67816292	713.02234339	738.91846267	7.32574482	0.15410546	-0.34617383
0.0331	16.21797	0.00086099	3.24e-06	0.0	1.79e-06	1.85e-06	5.38e-06	1.16e-06	8.7e-07	625.06313278	712.78764106	738.79379835	7.29165146	0.1561785	-0.34607594
0.0332	16.26054	0.00086087	3.31e-06	0.0	1.83e-06	1.7e-06	5.51e-06	1.19e-06	8.7e-07	625.44609806	712.5535943	738.6696462	7.25761923	0.15824611	-0.34597846
0.0333	16.30306	0.00086074	3.37e-06	0.0	1.88e-06	1.56e-06	5.64e-06	1.22e-06	8.7e-07	625.82706437	712.32023889	738.54600441	7.22376494	0.16030779	-0.34588137
0.0334	16.34555	0.0008606	3.44e-06	0.0	1.92e-06	1.43e-06	5.77e-06	1.25e-06	8.7e-07	626.2060391	712.08760996	738.42287068	7.19003466	0.1623631	-0.34578468
0.0335	16.38799	0.00086045	3.5e-06	0.0	1.96e-06	1.32e-06	5.9e-06	1.28e-06	8.7e-07	626.58302793	711.85574207	738.30024323	7.15645662	0.16441163	-0.34568839
0.0336	16.4304	0.00086028	3.57e-06	0.0	2.01e-06	1.21e-06	6.04e-06	1.31e-06	8.7e-07	626.95804163	711.62466971	738.17811879	7.12306103	0.16645298	-0.34559249
0.0337	16.47276	0.00086009	3.64e-06	0.0	2.06e-06	1.11e-06	6.18e-06	1.34e-06	8.7e-07	627.33108558	711.39442628	738.0564957	7.08977632	0.16848669	-0.34549699
0.0338	16.51508	0.0008599	3.7e-06	0.0	2.1e-06	1.01e-06	6.32e-06	1.37e-06	8.7e-07	627.70216645	711.16504476	737.93537195	7.05662738	0.17051236	-0.34540188
0.0339	16.55736	0.0008597	3.77e-06	0.0	2.15e-06	9.3e-07	6.46e-06	1.4e-06	8.7e-07	628.07129208	710.93655756	737.81474519	7.0236935	0.17252964	-0.34530716
0.034	16.5996	0.00085948	3.84e-06	0.0	2.2e-06	8.5e-07	6.61e-06	1.43e-06	8.7e-07	628.43847368	710.70899665	737.6946121	6.99091132	0.1745381	-0.34521282
0.0341	16.6418	0.00085925	3.91e-06	0.0	2.25e-06	7.7e-07	6.75e-06	1.47e-06	8.7e-07	628.80371906	710.48239318	737.57497038	6.9583142	0.17653738	-0.34511887
0.0342	16.68396	0.00085902	3.99e-06	0.0	2.3e-06	7.1e-07	6.9e-06	1.5e-06	8.7e-07	629.16703813	710.25677779	737.45581714	6.92591544	0.1785271	-0.34502531
0.0343	16.72608	0.00085877	4.06e-06	0.0	2.35e-06	6.5e-07	7.05e-06	1.53e-06	8.7e-07	629.52843789	710.03218038	737.33715033	6.89358129	0.18050689	-0.34493213
0.0344	16.76816	0.00085851	4.13e-06	0.0	2.4e-06	5.9e-07	7.21e-06	1.57e-06	8.7e-07	629.88792574	709.80863023	737.21896782	6.86146769	0.18247641	-0.34483933
0.0345	16.8102	0.00085825	4.21e-06	0.0	2.45e-06	5.4e-07	7.36e-06	1.6e-06	8.7e-07	630.24551173	709.58615599	737.10126673	6.82952357	0.18443531	-0.34474691
0.0346	16.85219	0.00085797	4.28e-06	0.0	2.5e-06	4.9e-07	7.52e-06	1.64e-06	8.7e-07	630.60120474	709.36478562	736.98404449	6.79768635	0.18638325	-0.34465486
0.0347	16.89415	0.00085769	4.36e-06	0.0	2.55e-06	4.5e-07	7.68e-06	1.67e-06	8.7e-07	630.95500661	709.14454659	736.86730067	6.76593936	0.1883199	-0.34456319
0.0348	16.93606	0.0008574	4.43e-06	0.0	2.61e-06	4.1e-07	7.85e-06	1.71e-06	8.7e-07	631.30692497	708.92546549	736.75103312	6.7343106	0.19024495	-0.34447189
0.0349	16.97793	0.0008571	4.51e-06	0.0	2.66e-06	3.7e-07	8.01e-06	1.75e-06	8.7e-07	631.65696451	708.70756829	736.63524056	6.70275946	0.19215807	-0.34438097
0.035	17.01976	0.0008568	4.59e-06	0.0	2.72e-06	3.3e-07	8.18e-06	1.79e-06	8.7e-07	632.00513223	708.49088031	736.51992106	6.67151822	0.19405899	-0.34429041
0.0351	17.06155	0.00085648	4.67e-06	0.0	2.78e-06	3e-07	8.35e-06	1.82e-06	8.7e-07	632.35144405	708.27542641	736.40507008	6.64036353	0.19594739	-0.34420023
0.0352	17.1033	0.00085616	4.74e-06	0.0	2.83e-06	2.8e-07	8.52e-06	1.86e-06	8.8e-07	632.69590427	708.06123049	736.2906865	6.60937683	0.197823	-0.34411041
0.0353	17.14501	0.00085584	4.83e-06	0.0	2.89e-06	2.5e-07	8.7e-06	1.9e-06	8.8e-07	633.03852217	707.84831589	736.17676774	6.57857186	0.19968555	-0.34402095
0.0354	17.18668	0.0008555	4.91e-06	0.0	2.95e-06	2.3e-07	8.88e-06	1.94e-06	8.8e-07	633.37930268	707.63670542	736.06331253	6.54776008	0.20153486	-0.34393187
0.0355	17.22831	0.00085516	4.99e-06	0.0	3.01e-06	2.1e-07	9.06e-06	1.98e-06	8.8e-07	633.71825129	707.42642123	735.95031941	6.51715235	0.20337058	-0.34384314
0.0356	17.26989	0.00085481	5.07e-06	0.0	3.07e-06	1.9e-07	9.24e-06	2.02e-06	8.8e-07	634.05537663	707.21748472	735.83778605	6.48667316	0.20519252	-0.34375477
0.0357	17.31144	0.00085446	5.15e-06	0.0	3.13e-06	1.7e-07	9.43e-06	2.07e-06	8.8e-07	634.39068548	707.00991668	735.72571064	6.45638373	0.20700037	-0.34366677
0.0358	17.35294	0.0008541	5.24e-06	1e-08	3.19e-06	1.5e-07	9.61e-06	2.11e-06	8.8e-07	634.72419065	706.80373681	735.61408962	6.42626018	0.20879393	-0.34357912
0.0359	17.3944	0.00085373	5.32e-06	1e-08	3.25e-06	1.4e-07	9.8e-06	2.15e-06	8.8e-07	635.05589937	706.59896455	735.50292108	6.39630394	0.210573	-0.34349182
0.036	17.43582	0.00085336	5.41e-06	1e-08	3.32e-06	1.2e-07	1e-05	2.19e-06	8.8e-07	635.38582129	706.3956185	735.3922024	6.3665325	0.21233735	-0.34340488
0.0361	17.4772	0.00085298	5.5e-06	1e-08	3.38e-06	1.1e-07	1.019e-05	2.24e-06	8.8e-07	635.71396419	706.19371661	735.28193152	6.33678404	0.2140868	-0.3433183
0.0362	17.51854	0.0008526	5.58e-06	1e-08	3.45e-06	1e-07	1.039e-05	2.28e-06	8.8e-07	636.04032995	705.99327627	735.17210812	6.30720782	0.21582113	-0.34323206
0.0363	17.55984	0.0008522	5.67e-06	1e-08	3.51e-06	9e-08	1.059e-05	2.33e-06	8.8e-07	636.36492786	705.794314	735.06272971	6.27774341	0.21754017	-0.34314617
0.0364	17.60109	0.00085181	5.76e-06	1e-08	3.58e-06	8e-08	1.079e-05	2.38e-06	8.8e-07	636.68776368	705.59684569	734.95379485	6.24837675	0.21924373	-0.34306063
0.0365	17.64231	0.00085141	5.85e-06	1e-08	3.65e-06	7e-08	1.1e-05	2.42e-06	8.8e-07	637.00884705	705.40088665	734.84530096	6.2192713	0.22093161	-0.34297544
0.0366	17.68348	0.000851	5.94e-06	1e-08	3.72e-06	7e-08	1.12e-05	2.47e-06	8.8e-07	637.32818671	705.20645148	734.73724573	6.19023908	0.2226037	-0.34289059
0.0367	17.72461	0.00085059	6.03e-06	1e-08	3.79e-06	6e-08	1.142e-05	2.52e-06	8.8e-07	637.64578882	705.01355408	734.62962763	6.16134477	0.22425981	-0.34280608
0.0368	17.7657	0.00085017	6.13e-06	1e-08	3.86e-06	5e-08	1.163e-05	2.57e-06	8.8e-07	637.96166098	704.8222077	734.52244467	6.13254437	0.22589984	-0.34272192
0.0369	17.80675	0.00084974	6.22e-06	1e-08	3.93e-06	5e-08	1.184e-05	2.61e-06	8.8e-07	638.27580699	704.6324253	734.41569604	6.10386588	0.22752362	-0.34263809
0.037	17.84776	0.00084931	6.32e-06	1e-08	4e-06	4e-08	1.206e-05	2.66e-06	8.8e-07	638.58823423	704.44421887	734.30937985	6.07529479	0.22913105	-0.34255461
0.0371	17.88872	0.00084888	6.41e-06	1e-08	4.07e-06	4e-08	1.228e-05	2.72e-06	8.8e-07	638.89894846	704.25759989	734.20349468	6.04682414	0.23072201	-0.34247147
0.0372	17.92965	0.00084844	6.51e-06	1e-08	4.15e-06	4e-08	1.251e-05	2.77e-06	8.8e-07	639.20795634	704.07257925	734.09803888	6.01853004	0.23229633	-0.34238866
0.0373	17.97053	0.00084799	6.6e-06	1e-08	4.22e-06	3e-08	1.273e-05	2.82e-06	8.8e-07	639.51526716	703.88916724	733.99301003	5.99033806	0.23385397	-0.34230619
0.0374	18.01137	0.00084754	6.7e-06	1e-08	4.3e-06	3e-08	1.296e-05	2.87e-06	8.8e-07	639.82088664	703.70737357	733.88840674	5.96227564	0.23539482	-0.34222405
0.0375	18.05217	0.00084708	6.8e-06	1e-08	4.37e-06	3e-08	1.32e-05	2.92e-06	8.8e-07	640.1248221	703.52720737	733.78422719	5.93434754	0.23691878	-0.34214225
0.0376	18.09293	0.00084662	6.9e-06	1e-08	4.45e-06	2e-08	1.343e-05	2.98e-06	8.8e-07	640.42707854	703.34867677	733.68047019	5.90646244	0.23842563	-0.34206077
0.0377	18.13365	0.00084615	7e-06	1e-08	4.53e-06	2e-08	1.367e-05	3.03e-06	8.8e-07	640.72766145	703.17178936	733.57713446	5.87871944	0.23991544	-0.34197963
0.0378	18.17432	0.00084568	7.1e-06	1e-08	4.61e-06	2e-08	1.391e-05	3.09e-06	8.8e-07	641.02657745	702.99655228	733.47421837	5.85108017	0.24138808	-0.34189881
0.0379	18.21496	0.0008452	7.2e-06	1e-08	4.69e-06	2e-08	1.415e-05	3.14e-06	8.8e-07	641.32383245	702.82297193	733.37172051	5.82372811	0.24284354	-0.34181832
0.038	18.25555	0.00084472	7.3e-06	1e-08	4.77e-06	1e-08	1.44e-05	3.2e-06	8.8e-07	641.61944781	702.65105497	733.26963494	5.79655244	0.24428173	-0.34173815
0.0381	18.2961	0.00084423	7.41e-06	1e-08	4.85e-06	1e-08	1.464e-05	3.26e-06	8.8e-07	641.91343099	702.48080657	733.16795982	5.76962045	0.2457026	-0.34165831
0.0382	18.33661	0.00084374	7.51e-06	1e-08	4.93e-06	1e-08	1.489e-05	3.31e-06	8.8e-07	642.20579636	702.31223169	733.06669126	5.74296944	0.24710611	-0.3415788
0.0383	18.37708	0.00084324	7.61e-06	1e-08	5.01e-06	1e-08	1.515e-05	3.37e-06	8.8e-07	642.49655442	702.14533438	732.96582651	5.71625721	0.24849205	-0.34149959
0.0384	18.4175	0.00084273	7.72e-06	1e-08	5.1e-06	1e-08	1.54e-05	3.43e-06	8.8e-07	642.7857048	701.98011742	732.86536602	5.68983672	0.24986054	-0.34142069
0.0385	18.45789	0.00084222	7.83e-06	1e-08	5.18e-06	1e-08	1.566e-05	3.49e-06	8.8e-07	643.07326345	701.81658386	732.76530545	5.66359111	0.25121148	-0.34134211
0.0386	18.49823	0.00084171	7.93e-06	1e-08	5.27e-06	1e-08	1.593e-05	3.55e-06	8.8e-07	643.35923987	701.65473573	732.66564235	5.63751054	0.25254483	-0.34126383
0.0387	18.53853	0.00084119	8.04e-06	1e-08	5.36e-06	1e-08	1.619e-05	3.61e-06	8.8e-07	643.6436407	701.49457604	732.56637513	5.61149533	0.25386098	-0.3411859
0.0388	18.57879	0.00084066	8.15e-06	1e-08	5.44e-06	1e-08	1.646e-05	3.67e-06	8.8e-07	643.92647209	701.33610692	732.46750235	5.5856142	0.25515949	-0.34110826
0.0389	18.619	0.00084013	8.26e-06	1e-08	5.53e-06	1e-08	1.673e-05	3.74e-06	8.8e-07	644.20773982	701.17932937	732.36902268	5.5598081	0.25644053	-0.34103095
0.039	18.65918	0.00083959	8.37e-06	2e-08	5.62e-06	0.0	1.7e-05	3.8e-06	8.8e-07	644.4874478	701.02424447	732.27093532	5.5341915	0.25770389	-0.34095393
0.0391	18.69931	0.00083905	8.48e-06	2e-08	5.71e-06	0.0	1.728e-05	3.86e-06	8.8e-07	644.7656098	700.87085105	732.17323658	5.50864463	0.25894975	-0.34087722
0.0392	18.7394	0.0008385	8.59e-06	2e-08	5.8e-06	0.0	1.756e-05	3.93e-06	8.8e-07	645.04222741	700.71914942	732.07592636	5.48318504	0.26017806	-0.34080082
0.0393	18.77945	0.00083795	8.71e-06	2e-08	5.9e-06	0.0	1.784e-05	3.99e-06	8.8e-07	645.31730543	700.56913877	731.97900363	5.45780263	0.26138884	-0.34072473
0.0394	18.81946	0.00083739	8.82e-06	2e-08	5.99e-06	0.0	1.812e-05	4.06e-06	8.8e-07	645.59085019	700.42081777	731.88246689	5.43261503	0.26258216	-0.34064893
0.0395	18.85942	0.00083683	8.94e-06	2e-08	6.08e-06	0.0	1.841e-05	4.13e-06	8.8e-07	645.86287162	700.27418451	731.78631359	5.40750865	0.26375798	-0.34057343
0.0396	18.89934	0.00083626	9.05e-06	2e-08	6.18e-06	0.0	1.87e-05	4.19e-06	8.8e-07	646.13337472	700.1292367	731.69054263	5.38252908	0.26491635	-0.34049822
0.0397	18.93923	0.00083569	9.17e-06	2e-08	6.28e-06	0.0	1.899e-05	4.26e-06	8.8e-07	646.40236697	699.98597151	731.59515218	5.35768707	0.26605729	-0.34042331
0.0398	18.97906	0.00083511	9.28e-06	2e-08	6.37e-06	0.0	1.929e-05	4.33e-06	8.8e-07	646.66985456	699.8443862	731.50014081	5.33292393	0.26718087	-0.34034871
0.0399	19.01886	0.00083453	9.4e-06	2e-08	6.47e-06	0.0	1.959e-05	4.4e-06	8.8e-07	646.93584477	699.70447743	731.40550676	5.30832406	0.26828711	-0.34027439
0.04	19.05862	0.00083394	9.52e-06	2e-08	6.57e-06	0.0	1.989e-05	4.47e-06	8.8e-07	647.20034609	699.56624125	731.31124791	5.28387073	0.26937606	-0.34020036
0.0401	19.09833	0.00083334	9.64e-06	2e-08	6.67e-06	0.0	2.019e-05	4.54e-06	8.8e-07	647.46336694	699.42967351	731.21736217	5.25950588	0.27044779	-0.34012663
0.0402	19.138	0.00083274	9.76e-06	2e-08	6.77e-06	0.0	2.05e-05	4.61e-06	8.8e-07	647.72491102	699.29477005	731.12384885	5.23528146	0.27150236	-0.3400532
0.0403	19.17763	0.00083214	9.88e-06	2e-08	6.87e-06	0.0	2.081e-05	4.69e-06	8.8e-07	647.98498739	699.16152606	731.03070568	5.21118355	0.27253984	-0.33998005
0.0404	19.21721	0.00083153	1e-05	2e-08	6.97e-06	0.0	2.113e-05	4.76e-06	8.8e-07	648.24360331	699.02993662	730.93793092	5.18721104	0.27356029	-0.3399072
0.0405	19.25676	0.00083091	1.012e-05	2e-08	7.08e-06	0.0	2.144e-05	4.83e-06	8.8e-07	648.50076574	698.89999638	730.84552292	5.16334568	0.27456371	-0.33983463
0.0406	19.29626	0.00083029	1.025e-05	2e-08	7.18e-06	0.0	2.176e-05	4.91e-06	8.8e-07	648.75648099	698.77169951	730.75348022	5.13959904	0.27555026	-0.33976235
0.0407	19.33572	0.00082966	1.037e-05	2e-08	7.28e-06	0.0	2.208e-05	4.98e-06	8.8e-07	649.01075585	698.64504027	730.66180123	5.11596129	0.27651998	-0.33969037
0.0408	19.37514	0.00082903	1.05e-05	3e-08	7.39e-06	0.0	2.241e-05	5.06e-06	8.8e-07	649.26359658	698.52001252	730.57048452	5.09242672	0.27747296	-0.33961867
0.0409	19.41451	0.00082839	1.062e-05	3e-08	7.5e-06	0.0	2.273e-05	5.14e-06	8.8e-07	649.51501047	698.39660946	730.47952834	5.06903807	0.27840918	-0.33954725
0.041	19.45384	0.00082775	1.075e-05	3e-08	7.6e-06	0.0	2.306e-05	5.21e-06	8.8e-07	649.76500413	698.2748241	730.38893116	5.04574028	0.27932883	-0.33947611
0.0411	19.49313	0.0008271	1.087e-05	3e-08	7.71e-06	0.0	2.34e-05	5.29e-06	8.8e-07	650.01358364	698.15464933	730.29869159	5.02254886	0.28023196	-0.33940525
0.0412	19.53238	0.00082645	1.1e-05	3e-08	7.82e-06	0.0	2.373e-05	5.37e-06	8.8e-07	650.26075525	698.03607764	730.20880819	4.99947999	0.28111862	-0.33933468
0.0413	19.57159	0.00082579	1.113e-05	3e-08	7.93e-06	0.0	2.407e-05	5.45e-06	8.8e-07	650.50652656	697.91910141	730.11927916	4.97651983	0.28198893	-0.33926438
0.0414	19.61075	0.00082513	1.126e-05	3e-08	8.04e-06	0.0	2.441e-05	5.53e-06	8.8e-07	650.75090373	697.80371252	730.03010309	4.95367302	0.28284295	-0.33919435
0.0415	19.64987	0.00082446	1.139e-05	3e-08	8.16e-06	0.0	2.476e-05	5.61e-06	8.8e-07	650.99389346	697.68990265	729.94127841	4.93094084	0.28368079	-0.3391246
0.0416	19.68895	0.00082379	1.152e-05	3e-08	8.27e-06	0.0	2.511e-05	5.69e-06	8.8e-07	651.23550243	697.57766331	729.85280358	4.90831615	0.28450255	-0.33905513
0.0417	19.72799	0.00082311	1.165e-05	3e-08	8.38e-06	0.0	2.546e-05	5.78e-06	8.8e-07	651.47573713	697.46698593	729.7646771	4.88580815	0.2853083	-0.33898593
0.0418	19.76698	0.00082242	1.178e-05	3e-08	8.5e-06	0.0	2.581e-05	5.86e-06	8.8e-07	651.71460448	697.3578615	729.67689736	4.86341529	0.28609816	-0.338917
0.0419	19.80593	0.00082173	1.192e-05	3e-08	8.61e-06	0.0	2.616e-05	5.94e-06	8.8e-07	651.95211131	697.25028085	729.58946275	4.8411388	0.28687221	-0.33884834
0.042	19.84484	0.00082104	1.205e-05	4e-08	8.73e-06	0.0	2.652e-05	6.03e-06	8.8e-07	652.18826399	697.14423478	729.50237184	4.81895924	0.2876306	-0.33877995
0.0421	19.8837	0.00082034	1.218e-05	4e-08	8.85e-06	0.0	2.689e-05	6.11e-06	8.8e-07	652.42306912	697.03971385	729.4156231	4.79689868	0.28837339	-0.33871183
0.0422	19.92253	0.00081963	1.232e-05	4e-08	8.97e-06	0.0	2.725e-05	6.2e-06	8.8e-07	652.65653345	696.93670845	729.32921497	4.77494894	0.28910072	-0.33864398
0.0423	19.96131	0.00081892	1.246e-05	4e-08	9.09e-06	0.0	2.762e-05	6.29e-06	8.8e-07	652.88866359	696.83520882	729.24314593	4.75310696	0.28981267	-0.33857639
0.0424	20.00004	0.00081821	1.259e-05	4e-08	9.21e-06	0.0	2.799e-05	6.38e-06	8.8e-07	653.11946595	696.73520485	729.15741453	4.73137358	0.29050937	-0.33850907
0.0425	20.03874	0.00081749	1.273e-05	4e-08	9.33e-06	0.0	2.836e-05	6.46e-06	8.8e-07	653.34894706	696.63668653	729.07201925	4.70974706	0.29119092	-0.33844201
0.0426	20.07739	0.00081676	1.287e-05	4e-08	9.45e-06	0.0	2.874e-05	6.55e-06	8.8e-07	653.57711335	696.53964364	728.98695866	4.68822604	0.29185746	-0.33837522
0.0427	20.116	0.00081603	1.301e-05	4e-08	9.57e-06	0.0	2.911e-05	6.64e-06	8.8e-07	653.80397129	696.44406579	728.90223126	4.66681608	0.29250905	-0.33830869
0.0428	20.15457	0.00081529	1.314e-05	4e-08	9.69e-06	0.0	2.95e-05	6.73e-06	8.8e-07	654.02952746	696.34994238	728.81783556	4.64550966	0.29314585	-0.33824242
0.0429	20.19309	0.00081455	1.328e-05	4e-08	9.82e-06	0.0	2.988e-05	6.83e-06	8.8e-07	654.25378817	696.25726278	728.73377014	4.62430813	0.29376797	-0.33817641
0.043	20.23157	0.00081381	1.343e-05	5e-08	9.94e-06	0.0	3.027e-05	6.92e-06	8.8e-07	654.47675977	696.16601624	728.65003354	4.60321073	0.29437553	-0.33811066
0.0431	20.27001	0.00081306	1.357e-05	5e-08	1.007e-05	0.0	3.066e-05	7.01e-06	8.8e-07	654.69844877	696.07619182	728.5666243	4.58222243	0.29496858	-0.33804516
0.0432	20.30841	0.0008123	1.371e-05	5e-08	1.02e-05	0.0	3.105e-05	7.11e-06	8.8e-07	654.91886158	695.98777849	728.48354097	4.56133675	0.29554732	-0.33797992
0.0433	20.34676	0.00081154	1.385e-05	5e-08	1.033e-05	0.0	3.144e-05	7.2e-06	8.8e-07	655.13800455	695.90076513	728.40078211	4.54055562	0.29611183	-0.33791493
0.0434	20.38507	0.00081077	1.399e-05	5e-08	1.045e-05	0.0	3.184e-05	7.29e-06	8.8e-07	655.35588409	695.81514052	728.31834627	4.51987797	0.29666223	-0.3378502
0.0435	20.42334	0.00081	1.414e-05	5e-08	1.058e-05	-0.0	3.224e-05	7.39e-06	8.8e-07	655.57250653	695.73089341	728.23623203	4.49930435	0.29719865	-0.33778572
0.0436	20.46156	0.00080922	1.428e-05	5e-08	1.071e-05	-0.0	3.265e-05	7.49e-06	8.8e-07	655.78787828	695.64801239	728.15443795	4.47883437	0.2977212	-0.33772149
0.0437	20.49974	0.00080844	1.443e-05	5e-08	1.085e-05	-0.0	3.305e-05	7.58e-06	8.8e-07	656.0020057	695.56648601	728.07296258	4.45846788	0.29823	-0.33765751
0.0438	20.53788	0.00080765	1.457e-05	6e-08	1.098e-05	-0.0	3.346e-05	7.68e-06	8.8e-07	656.21489513	695.48630276	727.99180452	4.43820176	0.29872519	-0.33759378
0.0439	20.57597	0.00080686	1.472e-05	6e-08	1.111e-05	0.0	3.387e-05	7.78e-06	8.8e-07	656.42655281	695.4074511	727.91096235	4.41803848	0.29920687	-0.3375303
0.044	20.61403	0.00080607	1.487e-05	6e-08	1.124e-05	0.0	3.429e-05	7.88e-06	8.8e-07	656.63698509	695.32991939	727.83043466	4.39797666	0.29967519	-0.33746707
0.0441	20.65203	0.00080527	1.502e-05	6e-08	1.138e-05	0.0	3.471e-05	7.98e-06	8.8e-07	656.84619825	695.25369599	727.75022004	4.37801582	0.30013026	-0.33740408
0.0442	20.69	0.00080446	1.516e-05	6e-08	1.151e-05	0.0	3.513e-05	8.08e-06	8.8e-07	657.05419856	695.17876916	727.67031709	4.35815474	0.30057219	-0.33734134
0.0443	20.72792	0.00080365	1.531e-05	6e-08	1.165e-05	0.0	3.555e-05	8.18e-06	8.8e-07	657.26099224	695.10512714	727.59072443	4.33839365	0.30100113	-0.33727884
0.0444	20.7658	0.00080283	1.546e-05	6e-08	1.179e-05	0.0	3.597e-05	8.29e-06	8.8e-07	657.46658551	695.03275818	727.51144066	4.31873166	0.30141719	-0.33721658
0.0445	20.80364	0.00080201	1.561e-05	6e-08	1.192e-05	0.0	3.64e-05	8.39e-06	8.8e-07	657.67098458	694.96165047	727.43246441	4.29916911	0.30182049	-0.33715456
0.0446	20.84143	0.00080119	1.576e-05	7e-08	1.206e-05	0.0	3.683e-05	8.49e-06	8.8e-07	657.87419568	694.89179211	727.35379429	4.27970475	0.30221116	-0.33709279
0.0447	20.87918	0.00080036	1.592e-05	7e-08	1.22e-05	-0.0	3.727e-05	8.6e-06	8.8e-07	658.07622498	694.82317125	727.27542894	4.26033827	0.30258933	-0.33703125
0.0448	20.91689	0.00079952	1.607e-05	7e-08	1.234e-05	-0.0	3.77e-05	8.7e-06	8.8e-07	658.27707862	694.75577603	727.19736699	4.2410692	0.30295512	-0.33696995
0.0449	20.95455	0.00079868	1.622e-05	7e-08	1.248e-05	-0.0	3.814e-05	8.81e-06	8.8e-07	658.47676278	694.68959453	727.11960708	4.22189786	0.30330864	-0.33690889
0.045	20.99217	0.00079784	1.637e-05	7e-08	1.263e-05	-0.0	3.858e-05	8.92e-06	8.8e-07	658.6752836	694.62461484	727.04214785	4.20282304	0.30365003	-0.33684807
0.0451	21.02975	0.00079699	1.653e-05	7e-08	1.277e-05	-0.0	3.903e-05	9.02e-06	8.8e-07	658.87264721	694.56082506	726.96498795	4.18384463	0.30397941	-0.33678748
0.0452	21.06728	0.00079613	1.668e-05	8e-08	1.291e-05	-0.0	3.947e-05	9.13e-06	8.8e-07	659.06885973	694.49821326	726.88812603	4.16496224	0.3042969	-0.33672712
0.0453	21.10477	0.00079527	1.684e-05	8e-08	1.306e-05	-0.0	3.992e-05	9.24e-06	8.8e-07	659.26392724	694.43676757	726.81156075	4.14617509	0.30460263	-0.336667
0.0454	21.14222	0.00079441	1.699e-05	8e-08	1.32e-05	-0.0	4.037e-05	9.35e-06	8.8e-07	659.45785582	694.37647608	726.73529076	4.12748326	0.30489672	-0.33660711
0.0455	21.17962	0.00079354	1.715e-05	8e-08	1.335e-05	0.0	4.083e-05	9.46e-06	8.8e-07	659.65065154	694.31732693	726.65931475	4.10888621	0.30517929	-0.33654745
0.0456	21.21698	0.00079267	1.731e-05	8e-08	1.349e-05	0.0	4.128e-05	9.57e-06	8.8e-07	659.84232045	694.25930825	726.58363136	4.09038349	0.30545047	-0.33648802
0.0457	21.25429	0.00079179	1.746e-05	8e-08	1.364e-05	0.0	4.174e-05	9.68e-06	8.8e-07	660.03286857	694.20240823	726.50823929	4.07197428	0.30571038	-0.33642882
0.0458	21.29157	0.00079091	1.762e-05	9e-08	1.379e-05	0.0	4.22e-05	9.8e-06	8.8e-07	660.22230192	694.14661504	726.43313722	4.05365838	0.30595914	-0.33636985
0.0459	21.32879	0.00079003	1.778e-05	9e-08	1.394e-05	0.0	4.267e-05	9.91e-06	8.8e-07	660.4106265	694.09191688	726.35832382	4.0354354	0.30619687	-0.3363111
0.046	21.36598	0.00078914	1.794e-05	9e-08	1.409e-05	0.0	4.314e-05	1.002e-05	8.8e-07	660.59784832	694.03830195	726.28379781	4.01730491	0.30642369	-0.33625258
0.0461	21.40312	0.00078824	1.81e-05	9e-08	1.424e-05	0.0	4.36e-05	1.014e-05	8.8e-07	660.78397333	693.98575855	726.20955787	3.99926646	0.30663973	-0.33619428
0.0462	21.44022	0.00078734	1.826e-05	9e-08	1.439e-05	0.0	4.408e-05	1.025e-05	8.8e-07	660.9690075	693.93427498	726.1356027	3.98131962	0.3068451	-0.33613621
0.0463	21.47727	0.00078644	1.842e-05	1e-07	1.454e-05	0.0	4.455e-05	1.037e-05	8.8e-07	661.15295675	693.88383958	726.06193101	3.96346397	0.30703993	-0.33607836
0.0464	21.51428	0.00078553	1.858e-05	1e-07	1.469e-05	-0.0	4.503e-05	1.049e-05	8.8e-07	661.335827	693.83444073	725.98854151	3.9456991	0.30722434	-0.33602073
0.0465	21.55125	0.00078462	1.874e-05	1e-07	1.484e-05	-0.0	4.551e-05	1.06e-05	8.8e-07	661.51762418	693.78606685	725.91543293	3.92802458	0.30739843	-0.33596332
0.0466	21.58817	0.0007837	1.89e-05	1e-07	1.5e-05	-0.0	4.599e-05	1.072e-05	8.8e-07	661.69835417	693.73870642	725.84260397	3.91043998	0.30756234	-0.33590613
0.0467	21.62505	0.00078278	1.906e-05	1e-07	1.515e-05	-0.0	4.647e-05	1.084e-05	8.8e-07	661.87802285	693.69234794	725.77005337	3.89294488	0.30771618	-0.33584916
0.0468	21.66189	0.00078185	1.923e-05	1.1e-07	1.531e-05	-0.0	4.696e-05	1.096e-05	8.8e-07	662.05663608	693.64697998	725.69777986	3.87553887	0.30786006	-0.33579241
0.0469	21.69868	0.00078092	1.939e-05	1.1e-07	1.546e-05	-0.0	4.744e-05	1.108e-05	8.8e-07	662.23419971	693.60259116	725.62578217	3.85822152	0.3079941	-0.33573587
0.047	21.73543	0.00077999	1.955e-05	1.1e-07	1.562e-05	-0.0	4.794e-05	1.12e-05	8.8e-07	662.41071954	693.55917016	725.55405904	3.8409924	0.30811843	-0.33567955
0.0471	21.77213	0.00077905	1.972e-05	1.1e-07	1.577e-05	-0.0	4.843e-05	1.132e-05	8.8e-07	662.5862014	693.51670571	725.48260923	3.82385112	0.30823315	-0.33562345
0.0472	21.80879	0.00077811	1.988e-05	1.2e-07	1.593e-05	-0.0	4.892e-05	1.144e-05	8.8e-07	662.76065108	693.47518661	725.41143147	3.80679724	0.30833838	-0.33556755
0.0473	21.84541	0.00077717	2.005e-05	1.2e-07	1.609e-05	-0.0	4.942e-05	1.157e-05	8.8e-07	662.93407434	693.43460171	725.34052453	3.78983035	0.30843423	-0.33551187
0.0474	21.88198	0.00077622	2.021e-05	1.2e-07	1.625e-05	-0.0	4.992e-05	1.169e-05	8.8e-07	663.10647694	693.39493991	725.26988717	3.77295004	0.30852081	-0.33545641
0.0475	21.91851	0.00077526	2.038e-05	1.2e-07	1.641e-05	-0.0	5.042e-05	1.181e-05	8.8e-07	663.27786465	693.3561902	725.19951815	3.75615589	0.30859824	-0.33540115
0.0476	21.95499	0.0007743	2.054e-05	1.2e-07	1.657e-05	-0.0	5.093e-05	1.194e-05	8.8e-07	663.44824317	693.31834161	725.12941623	3.73944749	0.30866663	-0.3353461
0.0477	21.99143	0.00077334	2.071e-05	1.3e-07	1.673e-05	-0.0	5.143e-05	1.206e-05	8.8e-07	663.6176182	693.28138335	725.05958021	3.72282353	0.30872634	-0.33529126
0.0478	22.02783	0.00077238	2.088e-05	1.3e-07	1.689e-05	-0.0	5.194e-05	1.219e-05	8.8e-07	663.78599543	693.24530456	724.99000886	3.7062855	0.30877695	-0.33523663
0.0479	22.06418	0.00077141	2.105e-05	1.3e-07	1.705e-05	-0.0	5.245e-05	1.232e-05	8.8e-07	663.95338058	693.21009438	724.92070096	3.68983082	0.30881917	-0.3351822
0.048	22.10049	0.00077043	2.121e-05	1.3e-07	1.722e-05	-0.0	5.297e-05	1.244e-05	8.8e-07	664.11977924	693.17574239	724.8516553	3.6734613	0.3088525	-0.33512799
0.0481	22.13675	0.00076945	2.138e-05	1.4e-07	1.738e-05	0.0	5.348e-05	1.257e-05	8.8e-07	664.28519711	693.14223768	724.78287068	3.65717654	0.30887705	-0.33507398
0.0482	22.17297	0.00076847	2.155e-05	1.4e-07	1.754e-05	0.0	5.4e-05	1.27e-05	8.8e-07	664.4496398	693.10956981	724.71434588	3.64097241	0.30889392	-0.33502016
0.0483	22.20915	0.00076749	2.172e-05	1.4e-07	1.771e-05	0.0	5.452e-05	1.283e-05	8.8e-07	664.61311288	693.07772844	724.64607973	3.62485334	0.30890194	-0.33496656
0.0484	22.24528	0.0007665	2.189e-05	1.5e-07	1.787e-05	0.0	5.504e-05	1.296e-05	8.8e-07	664.77562203	693.04670284	724.578071	3.60881742	0.30890161	-0.33491316
0.0485	22.28136	0.00076551	2.206e-05	1.5e-07	1.804e-05	0.0	5.557e-05	1.309e-05	8.8e-07	664.93717271	693.01648315	724.51031855	3.59286054	0.30889401	-0.33485995
0.0486	22.31741	0.00076451	2.223e-05	1.5e-07	1.82e-05	0.0	5.609e-05	1.322e-05	8.8e-07	665.09777055	692.98705886	724.44282116	3.57698815	0.30887771	-0.33480695
0.0487	22.3534	0.00076351	2.24e-05	1.5e-07	1.837e-05	0.0	5.662e-05	1.335e-05	8.8e-07	665.25742109	692.95841974	724.37557767	3.56119486	0.30885409	-0.33475414
0.0488	22.38936	0.00076251	2.257e-05	1.6e-07	1.854e-05	0.0	5.715e-05	1.348e-05	8.8e-07	665.41612979	692.93055603	724.30858691	3.54548398	0.30882232	-0.33470154
0.0489	22.42527	0.0007615	2.274e-05	1.6e-07	1.871e-05	0.0	5.768e-05	1.362e-05	8.8e-07	665.57390222	692.90345737	724.24184769	3.52985466	0.30878262	-0.33464914
0.049	22.46113	0.00076049	2.292e-05	1.6e-07	1.888e-05	0.0	5.821e-05	1.375e-05	8.8e-07	665.73074387	692.87711384	724.17535886	3.514304	0.3087357	-0.33459693
0.0491	22.49695	0.00075948	2.309e-05	1.6e-07	1.904e-05	0.0	5.875e-05	1.388e-05	8.8e-07	665.88666019	692.85151569	724.10911926	3.49883314	0.30868129	-0.33454491
0.0492	22.53273	0.00075846	2.326e-05	1.7e-07	1.921e-05	0.0	5.929e-05	1.402e-05	8.8e-07	666.0416566	692.82665322	724.04312774	3.48344167	0.3086195	-0.33449309
0.0493	22.56846	0.00075744	2.343e-05	1.7e-07	1.938e-05	0.0	5.983e-05	1.415e-05	8.8e-07	666.19573852	692.80251692	723.97738315	3.46812775	0.30855078	-0.33444147
0.0494	22.60415	0.00075641	2.361e-05	1.7e-07	1.955e-05	0.0	6.037e-05	1.429e-05	8.8e-07	666.34891136	692.77909711	723.91188436	3.4528936	0.30847458	-0.33439003
0.0495	22.63979	0.00075539	2.378e-05	1.8e-07	1.973e-05	0.0	6.091e-05	1.443e-05	8.8e-07	666.50118053	692.75638425	723.84663022	3.43773614	0.30839164	-0.33433879
0.0496	22.67539	0.00075436	2.395e-05	1.8e-07	1.99e-05	0.0	6.146e-05	1.456e-05	8.8e-07	666.65255136	692.73436913	723.78161961	3.42265764	0.30830143	-0.33428774
0.0497	22.71094	0.00075332	2.413e-05	1.8e-07	2.007e-05	-0.0	6.201e-05	1.47e-05	8.8e-07	666.80302927	692.71304209	723.71685137	3.40765751	0.30820408	-0.33423688
0.0498	22.74645	0.00075229	2.43e-05	1.9e-07	2.024e-05	-0.0	6.255e-05	1.484e-05	8.8e-07	666.95261955	692.69239411	723.6523244	3.39273131	0.30810065	-0.33418621
0.0499	22.78191	0.00075125	2.448e-05	1.9e-07	2.041e-05	-0.0	6.311e-05	1.498e-05	8.8e-07	667.10132754	692.67241594	723.58803758	3.37788417	0.30798991	-0.33413573
0.05	22.81733	0.0007502	2.465e-05	1.9e-07	2.059e-05	-0.0	6.366e-05	1.512e-05	8.8e-07	667.24915857	692.65309829	723.52398977	3.36311146	0.30787299	-0.33408543
0.05009	22.8527	0.00074916	2.483e-05	2e-07	2.076e-05	-0.0	6.421e-05	1.526e-05	8.8e-07	667.39611785	692.6344326	723.46017989	3.34841569	0.30774928	-0.33403533
0.05019	22.88803	0.00074811	2.5e-05	2e-07	2.094e-05	-0.0	6.477e-05	1.54e-05	8.8e-07	667.54221073	692.61640957	723.39660682	3.33379628	0.30761891	-0.33398541
0.05029	22.92332	0.00074705	2.518e-05	2e-07	2.111e-05	-0.0	6.533e-05	1.554e-05	8.8e-07	667.6874424	692.59902052	723.33326945	3.31924903	0.30748285	-0.33393567
0.05039	22.95856	0.000746	2.535e-05	2.1e-07	2.129e-05	-0.0	6.589e-05	1.568e-05	8.8e-07	667.83181807	692.58225676	723.2701667	3.3047786	0.30734003	-0.33388612
0.05049	22.99375	0.00074494	2.553e-05	2.1e-07	2.146e-05	-0.0	6.645e-05	1.582e-05	8.8e-07	667.97534302	692.56610936	723.20729746	3.29038098	0.30719139	-0.33383675
0.05059	23.0289	0.00074388	2.571e-05	2.1e-07	2.164e-05	-0.0	6.701e-05	1.596e-05	8.8e-07	668.11802233	692.5505702	723.14466067	3.27605808	0.30703647	-0.33378757
0.05069	23.06401	0.00074281	2.588e-05	2.2e-07	2.181e-05	-0.0	6.757e-05	1.611e-05	8.8e-07	668.25986126	692.53563042	723.08225522	3.26180955	0.30687536	-0.33373857
0.05079	23.09907	0.00074174	2.606e-05	2.2e-07	2.199e-05	0.0	6.814e-05	1.625e-05	8.8e-07	668.40086493	692.52128172	723.02008005	3.24763161	0.30670891	-0.33368974
0.05089	23.13408	0.00074067	2.624e-05	2.2e-07	2.217e-05	0.0	6.871e-05	1.639e-05	8.8e-07	668.54103843	692.50751595	722.95813408	3.23352824	0.30653622	-0.3336411
0.05099	23.16905	0.0007396	2.641e-05	2.3e-07	2.235e-05	-0.0	6.928e-05	1.654e-05	8.8e-07	668.68038695	692.49432451	722.89641624	3.21949646	0.30635797	-0.33359263
0.05109	23.20398	0.00073853	2.659e-05	2.3e-07	2.252e-05	-0.0	6.985e-05	1.668e-05	8.8e-07	668.81891548	692.48169976	722.83492549	3.20553648	0.30617409	-0.33354435
0.05119	23.23886	0.00073745	2.677e-05	2.4e-07	2.27e-05	0.0	7.042e-05	1.683e-05	8.8e-07	668.95662916	692.46963326	722.77366074	3.19164931	0.30598437	-0.33349624
0.05129	23.27369	0.00073637	2.695e-05	2.4e-07	2.288e-05	0.0	7.1e-05	1.698e-05	8.8e-07	669.09353305	692.45811707	722.71262094	3.1778312	0.30578963	-0.33344831
0.05139	23.30848	0.00073528	2.713e-05	2.4e-07	2.306e-05	0.0	7.157e-05	1.712e-05	8.8e-07	669.22963211	692.44714354	722.65180507	3.16408548	0.30558915	-0.33340055
0.05149	23.34322	0.0007342	2.73e-05	2.5e-07	2.324e-05	-0.0	7.215e-05	1.727e-05	8.8e-07	669.36493144	692.4367045	722.59121205	3.15041121	0.30538311	-0.33335297
0.05159	23.37792	0.00073311	2.748e-05	2.5e-07	2.342e-05	-0.0	7.273e-05	1.742e-05	8.8e-07	669.49943596	692.4267926	722.53084086	3.13680369	0.30517254	-0.33330556
0.05169	23.41258	0.00073202	2.766e-05	2.6e-07	2.36e-05	-0.0	7.331e-05	1.757e-05	8.8e-07	669.63315067	692.41739998	722.47069047	3.12326856	0.30495623	-0.33325833
0.05179	23.44719	0.00073092	2.784e-05	2.6e-07	2.378e-05	0.0	7.389e-05	1.771e-05	8.8e-07	669.76608056	692.40851901	722.41075982	3.10980092	0.3047352	-0.33321127
0.05189	23.48175	0.00072983	2.802e-05	2.6e-07	2.396e-05	0.0	7.447e-05	1.786e-05	8.8e-07	669.89823048	692.40014253	722.35104793	3.09640356	0.30450889	-0.33316438
0.05199	23.51627	0.00072873	2.82e-05	2.7e-07	2.414e-05	-0.0	7.506e-05	1.801e-05	8.8e-07	670.02960542	692.39226278	722.29155373	3.08307576	0.30427743	-0.33311766
0.05209	23.55074	0.00072763	2.838e-05	2.7e-07	2.432e-05	-0.0	7.564e-05	1.816e-05	8.8e-07	670.16021023	692.38487271	722.23227624	3.06981323	0.30404171	-0.33307111
0.05219	23.58517	0.00072652	2.856e-05	2.8e-07	2.451e-05	-0.0	7.623e-05	1.831e-05	8.8e-07	670.29004978	692.37796505	722.17321444	3.05662092	0.30380071	-0.33302474
0.05229	23.61955	0.00072542	2.874e-05	2.8e-07	2.469e-05	0.0	7.682e-05	1.847e-05	8.8e-07	670.41912899	692.37153243	722.11436731	3.04349458	0.3035553	-0.33297852
0.05239	23.65388	0.00072431	2.892e-05	2.8e-07	2.487e-05	0.0	7.741e-05	1.862e-05	8.8e-07	670.54745257	692.36556819	722.05573387	3.03043643	0.30330502	-0.33293248
0.05249	23.68818	0.0007232	2.91e-05	2.9e-07	2.505e-05	-0.0	7.8e-05	1.877e-05	8.8e-07	670.67502544	692.36006499	721.99731309	3.01744597	0.30304999	-0.33288661
0.05259	23.72242	0.00072209	2.928e-05	2.9e-07	2.524e-05	-0.0	7.859e-05	1.892e-05	8.8e-07	670.80185241	692.3550158	721.93910399	3.0045213	0.30279057	-0.3328409
0.05269	23.75662	0.00072097	2.946e-05	3e-07	2.542e-05	-0.0	7.918e-05	1.907e-05	8.8e-07	670.92793821	692.35041401	721.88110558	2.99166215	0.30252682	-0.33279536
0.05279	23.79077	0.00071986	2.964e-05	3e-07	2.56e-05	-0.0	7.978e-05	1.923e-05	8.8e-07	671.05329026	692.34624917	721.82331633	2.97892007	0.30225536	-0.33275011
0.05289	23.82488	0.00071874	2.982e-05	3.1e-07	2.579e-05	0.0	8.037e-05	1.938e-05	8.8e-07	671.17791043	692.34251864	721.76573585	2.96615547	0.30198538	-0.3327048
0.05299	23.85894	0.00071762	3e-05	3.1e-07	2.597e-05	0.0	8.097e-05	1.954e-05	8.8e-07	671.30180648	692.33921158	721.70836252	2.95354352	0.30170547	-0.33265988
0.05309	23.89296	0.0007165	3.018e-05	3.2e-07	2.616e-05	0.0	8.157e-05	1.969e-05	8.8e-07	671.42497802	692.33632859	721.65119644	2.94097763	0.30142252	-0.33261507
0.05319	23.92693	0.00071537	3.036e-05	3.2e-07	2.634e-05	0.0	8.217e-05	1.985e-05	8.8e-07	671.54743503	692.33385581	721.59423555	2.92840545	0.30113999	-0.33257025
0.05329	23.96086	0.00071425	3.054e-05	3.3e-07	2.653e-05	0.0	8.277e-05	2e-05	8.8e-07	671.66917655	692.33179466	721.53748004	2.9159703	0.30084899	-0.33252577
0.05339	23.99474	0.00071312	3.072e-05	3.3e-07	2.671e-05	-0.0	8.337e-05	2.016e-05	8.8e-07	671.79021252	692.33013171	721.48092785	2.9035475	0.30055723	-0.33248132
0.05349	24.02857	0.00071199	3.09e-05	3.4e-07	2.69e-05	-0.0	8.397e-05	2.031e-05	8.8e-07	671.9105425	692.32886754	721.42457906	2.89115652	0.3002635	-0.33243696
0.05359	24.06236	0.00071086	3.108e-05	3.4e-07	2.708e-05	-0.0	8.458e-05	2.047e-05	8.8e-07	672.03017146	692.32799552	721.36843266	2.8788966	0.29996167	-0.33239292
0.05369	24.0961	0.00070972	3.126e-05	3.5e-07	2.727e-05	-0.0	8.518e-05	2.063e-05	8.8e-07	672.14910649	692.32750623	721.31248718	2.86665912	0.29965846	-0.33234894
0.05379	24.1298	0.00070859	3.145e-05	3.5e-07	2.745e-05	-0.0	8.579e-05	2.079e-05	8.8e-07	672.26734979	692.32739665	721.25674217	2.85447689	0.29935183	-0.3323051
0.05389	24.16345	0.00070745	3.163e-05	3.6e-07	2.764e-05	-0.0	8.639e-05	2.094e-05	8.8e-07	672.38490675	692.32765984	721.20119651	2.84238807	0.2990398	-0.33226149
0.05399	24.19705	0.00070631	3.181e-05	3.6e-07	2.782e-05	-0.0	8.7e-05	2.11e-05	8.8e-07	672.50178253	692.32828909	721.14584916	2.83034798	0.2987247	-0.33221801
0.05409	24.23061	0.00070517	3.199e-05	3.7e-07	2.801e-05	-0.0	8.761e-05	2.126e-05	8.8e-07	672.61798126	692.32927887	721.09069924	2.81837103	0.29840577	-0.33217469
0.05419	24.26412	0.00070403	3.217e-05	3.7e-07	2.82e-05	-0.0	8.822e-05	2.142e-05	8.8e-07	672.73350758	692.33062354	721.03574582	2.80645751	0.29808378	-0.33213153
0.05429	24.29759	0.00070289	3.235e-05	3.8e-07	2.838e-05	-0.0	8.883e-05	2.158e-05	8.8e-07	672.8483661	692.33231714	720.98098792	2.79460706	0.29775778	-0.33208853
0.05439	24.33101	0.00070174	3.253e-05	3.8e-07	2.857e-05	-0.0	8.944e-05	2.174e-05	8.8e-07	672.96256143	692.3343537	720.9264246	2.7828182	0.29742829	-0.33204569
0.05449	24.36438	0.0007006	3.271e-05	3.9e-07	2.876e-05	-0.0	9.005e-05	2.19e-05	8.8e-07	673.07609794	692.33672786	720.87205497	2.77108906	0.29709552	-0.33200299
0.05459	24.39771	0.00069945	3.29e-05	3.9e-07	2.895e-05	-0.0	9.066e-05	2.206e-05	8.8e-07	673.18898005	692.33943417	720.81787811	2.75941882	0.29675957	-0.33196045
0.05469	24.43099	0.0006983	3.308e-05	4e-07	2.913e-05	-0.0	9.128e-05	2.222e-05	8.8e-07	673.30121209	692.34246735	720.76389313	2.74780781	0.29642041	-0.33191806
0.05479	24.46422	0.00069715	3.326e-05	4e-07	2.932e-05	-0.0	9.189e-05	2.238e-05	8.8e-07	673.41279838	692.34582219	720.71009913	2.73625569	0.29607808	-0.33187582
0.05489	24.49741	0.000696	3.344e-05	4.1e-07	2.951e-05	-0.0	9.251e-05	2.254e-05	8.8e-07	673.52374323	692.34949346	720.65649524	2.72476171	0.29573271	-0.33183372
0.05499	24.53055	0.00069485	3.362e-05	4.1e-07	2.969e-05	0.0	9.312e-05	2.271e-05	8.8e-07	673.63405095	692.35347605	720.60308057	2.71332596	0.29538428	-0.33179178
0.05509	24.56365	0.00069369	3.38e-05	4.2e-07	2.988e-05	-0.0	9.374e-05	2.287e-05	8.8e-07	673.74372578	692.35776489	720.54985423	2.70194835	0.29503281	-0.33174998
0.05519	24.5967	0.00069254	3.398e-05	4.2e-07	3.007e-05	-0.0	9.436e-05	2.303e-05	8.8e-07	673.852772	692.36235498	720.49681535	2.69062786	0.29467846	-0.33170833
0.05529	24.6297	0.00069138	3.417e-05	4.3e-07	3.026e-05	-0.0	9.498e-05	2.319e-05	8.8e-07	673.96119383	692.36724136	720.44396306	2.67936466	0.2943212	-0.33166683
0.05539	24.66266	0.00069022	3.435e-05	4.4e-07	3.045e-05	-0.0	9.56e-05	2.336e-05	8.8e-07	674.06899548	692.37241917	720.3912965	2.66815798	0.29396116	-0.33162547
0.05549	24.69557	0.00068907	3.453e-05	4.4e-07	3.063e-05	-0.0	9.622e-05	2.352e-05	8.8e-07	674.17618108	692.37788377	720.3388148	2.65700784	0.29359832	-0.33158426
0.05559	24.72843	0.00068791	3.471e-05	4.5e-07	3.082e-05	-0.0	9.684e-05	2.369e-05	8.8e-07	674.28275486	692.38363024	720.28651711	2.64591477	0.29323261	-0.33154319
0.05569	24.76125	0.00068675	3.489e-05	4.5e-07	3.101e-05	0.0	9.746e-05	2.385e-05	8.8e-07	674.38872098	692.38965386	720.23440256	2.6348761	0.29286444	-0.33150227
0.05579	24.79402	0.00068558	3.507e-05	4.6e-07	3.12e-05	0.0	9.808e-05	2.401e-05	8.8e-07	674.49408347	692.39595024	720.18247032	2.62389431	0.29249343	-0.33146149
0.05589	24.82674	0.00068442	3.525e-05	4.7e-07	3.139e-05	-0.0	9.87e-05	2.418e-05	8.8e-07	674.59884655	692.40251453	720.13071953	2.61296876	0.29211967	-0.33142085
0.05599	24.85942	0.00068326	3.543e-05	4.7e-07	3.158e-05	-0.0	9.932e-05	2.434e-05	8.8e-07	674.70301434	692.40934209	720.07914933	2.60209773	0.29174342	-0.33138036
0.05609	24.89205	0.00068209	3.561e-05	4.8e-07	3.176e-05	-0.0	9.995e-05	2.451e-05	8.8e-07	674.80659084	692.41642867	720.02775891	2.59128071	0.29136477	-0.33134
0.05619	24.92463	0.00068093	3.579e-05	4.8e-07	3.195e-05	-0.0	0.00010057	2.468e-05	8.8e-07	674.90958156	692.42376836	719.97654712	2.5805546	0.29098205	-0.33129988
0.05629	24.95717	0.00067976	3.598e-05	4.9e-07	3.214e-05	0.0	0.0001012	2.484e-05	8.8e-07	675.01198944	692.43135798	719.92551336	2.5698192	0.29059974	-0.33125974
0.05639	24.98966	0.0006786	3.616e-05	5e-07	3.233e-05	0.0	0.00010182	2.501e-05	8.8e-07	675.11381993	692.43919177	719.8746565	2.55919611	0.29021248	-0.33121989
0.05649	25.0221	0.00067743	3.634e-05	5e-07	3.252e-05	0.0	0.00010245	2.518e-05	8.8e-07	675.21507404	692.44726866	719.82397635	2.5486187	0.28982319	-0.33118015
0.05659	25.0545	0.00067626	3.652e-05	5.1e-07	3.271e-05	0.0	0.00010307	2.534e-05	8.8e-07	675.31575808	692.45558199	719.77347159	2.53802981	0.2894344	-0.33114039
0.05669	25.08684	0.00067509	3.67e-05	5.1e-07	3.289e-05	0.0	0.0001037	2.551e-05	8.8e-07	675.41587438	692.46412939	719.72314175	2.5275677	0.28904028	-0.33110095
0.05679	25.11915	0.00067392	3.688e-05	5.2e-07	3.308e-05	0.0	0.00010433	2.568e-05	8.8e-07	675.51542639	692.4729073	719.67298612	2.51711317	0.28864587	-0.33106154
0.05689	25.1514	0.00067275	3.706e-05	5.3e-07	3.327e-05	0.0	0.00010495	2.584e-05	8.8e-07	675.61442063	692.48190905	719.62300335	2.50671793	0.28824899	-0.33102228
0.05699	25.18361	0.00067158	3.724e-05	5.3e-07	3.346e-05	-0.0	0.00010558	2.601e-05	8.8e-07	675.71285755	692.49113422	719.57319334	2.49640119	0.287849	-0.33098323
0.05709	25.21577	0.00067041	3.742e-05	5.4e-07	3.365e-05	-0.0	0.00010621	2.618e-05	8.8e-07	675.81074339	692.50057653	719.52355481	2.48606808	0.28744967	-0.33094413
0.05719	25.24788	0.00066924	3.76e-05	5.5e-07	3.384e-05	-0.0	0.00010684	2.635e-05	8.8e-07	675.90808104	692.51023309	719.47408716	2.47586693	0.28704488	-0.33090537
0.05729	25.27995	0.00066807	3.778e-05	5.5e-07	3.402e-05	-0.0	0.00010746	2.652e-05	8.8e-07	676.00487343	692.52010096	719.42478979	2.46569353	0.28663918	-0.3308667
0.05739	25.31197	0.0006669	3.796e-05	5.6e-07	3.421e-05	0.0	0.00010809	2.669e-05	8.8e-07	676.10112794	692.53017296	719.37566118	2.45555455	0.28623217	-0.33082811
0.05749	25.34394	0.00066573	3.814e-05	5.7e-07	3.44e-05	0.0	0.00010872	2.686e-05	8.8e-07	676.19684457	692.54044912	719.32670131	2.44543953	0.28582424	-0.33078958
0.05759	25.37586	0.00066455	3.832e-05	5.7e-07	3.459e-05	0.0	0.00010935	2.703e-05	8.8e-07	676.29202633	692.55092651	719.27790958	2.43541573	0.2854128	-0.33075129
0.05769	25.40774	0.00066338	3.849e-05	5.8e-07	3.478e-05	0.0	0.00010998	2.72e-05	8.8e-07	676.38667979	692.56159882	719.22928463	2.42541771	0.28500037	-0.33071307
0.05779	25.43957	0.00066221	3.867e-05	5.9e-07	3.496e-05	0.0	0.00011061	2.736e-05	8.8e-07	676.48080656	692.5724645	719.18082612	2.415463	0.28458628	-0.33067497
0.05789	25.47135	0.00066103	3.885e-05	5.9e-07	3.515e-05	-0.0	0.00011124	2.753e-05	8.8e-07	676.57441074	692.58351972	719.13253321	2.40557967	0.28416992	-0.33063705
0.05799	25.50308	0.00065986	3.903e-05	6e-07	3.534e-05	0.0	0.00011187	2.771e-05	8.8e-07	676.66749662	692.59476053	719.084405	2.39573634	0.28375196	-0.33059924
0.05809	25.53477	0.00065868	3.921e-05	6.1e-07	3.553e-05	0.0	0.0001125	2.788e-05	8.8e-07	676.76006753	692.60618375	719.03644081	2.38594277	0.28333221	-0.33056156
0.05819	25.56641	0.00065751	3.939e-05	6.2e-07	3.572e-05	0.0	0.00011313	2.805e-05	8.8e-07	676.85212729	692.61778582	718.98863985	2.3762025	0.28291063	-0.33052402
0.05829	25.598	0.00065633	3.957e-05	6.2e-07	3.59e-05	0.0	0.00011376	2.822e-05	8.8e-07	676.94367977	692.62956329	718.94100131	2.36651139	0.28248739	-0.33048661
0.05839	25.62955	0.00065516	3.974e-05	6.3e-07	3.609e-05	0.0	0.00011439	2.839e-05	8.8e-07	677.03473047	692.64151125	718.89352406	2.35689767	0.2820616	-0.33044941
0.05849	25.66104	0.00065399	3.992e-05	6.4e-07	3.628e-05	-0.0	0.00011502	2.856e-05	8.8e-07	677.12528087	692.65362837	718.84620779	2.34732492	0.2816345	-0.33041232
0.05859	25.69249	0.00065281	4.01e-05	6.4e-07	3.647e-05	-0.0	0.00011566	2.873e-05	8.8e-07	677.21533637	692.66590989	718.79905138	2.33775094	0.28120743	-0.33037522
0.05869	25.72389	0.00065164	4.028e-05	6.5e-07	3.665e-05	-0.0	0.00011629	2.89e-05	8.8e-07	677.30489816	692.67835479	718.75205458	2.32827663	0.28077713	-0.33033839
0.05879	25.75525	0.00065046	4.046e-05	6.6e-07	3.684e-05	-0.0	0.00011692	2.907e-05	8.8e-07	677.39397053	692.6909593	718.70521651	2.31877597	0.28034768	-0.33030149
0.05889	25.78655	0.00064929	4.063e-05	6.7e-07	3.703e-05	-0.0	0.00011755	2.925e-05	8.8e-07	677.48256112	692.70371691	718.65853557	2.30946834	0.27991246	-0.3302651
0.05899	25.81781	0.00064811	4.081e-05	6.7e-07	3.721e-05	-0.0	0.00011818	2.942e-05	8.8e-07	677.57066875	692.71662866	718.61201201	2.30005692	0.27948035	-0.33022844
0.05909	25.84902	0.00064694	4.099e-05	6.8e-07	3.74e-05	-0.0	0.00011881	2.959e-05	8.8e-07	677.65829463	692.72969351	718.56564557	2.29081687	0.27904312	-0.33019223
0.05919	25.88018	0.00064576	4.116e-05	6.9e-07	3.759e-05	-0.0	0.00011944	2.976e-05	8.8e-07	677.74544988	692.74290209	718.51943394	2.28151417	0.27860776	-0.33015586
0.05929	25.9113	0.00064459	4.134e-05	7e-07	3.777e-05	-0.0	0.00012007	2.994e-05	8.8e-07	677.83212885	692.75625919	718.47337831	2.27221146	0.27817241	-0.33011949
0.05939	25.94236	0.00064342	4.152e-05	7e-07	3.796e-05	-0.0	0.00012071	3.011e-05	8.8e-07	677.9183404	692.76975744	718.42747681	2.26313522	0.27773055	-0.33008373
0.05949	25.97338	0.00064224	4.169e-05	7.1e-07	3.814e-05	-0.0	0.00012134	3.028e-05	8.8e-07	678.00408751	692.78339441	718.38172884	2.25394633	0.27729193	-0.33004766
0.05959	26.00435	0.00064107	4.187e-05	7.2e-07	3.833e-05	-0.0	0.00012197	3.045e-05	8.8e-07	678.0893675	692.79717231	718.33613494	2.24491784	0.27684889	-0.33001203
0.05969	26.03527	0.0006399	4.204e-05	7.3e-07	3.852e-05	-0.0	0.0001226	3.063e-05	8.8e-07	678.17419484	692.81107942	718.29069212	2.23584328	0.27640713	-0.32997627
0.05979	26.06615	0.00063872	4.222e-05	7.4e-07	3.87e-05	-0.0	0.00012323	3.08e-05	8.8e-07	678.25856292	692.82512111	718.24540173	2.22676872	0.27596536	-0.32994052
0.05989	26.09697	0.00063755	4.239e-05	7.4e-07	3.889e-05	-0.0	0.00012386	3.097e-05	8.8e-07	678.34247836	692.83929217	718.2002624	2.21792245	0.2755177	-0.32990538
0.05999	26.12775	0.00063638	4.257e-05	7.5e-07	3.907e-05	-0.0	0.00012449	3.115e-05	8.8e-07	678.42595004	692.85358559	718.15527227	2.20900303	0.27507193	-0.32987004
0.06009	26.15848	0.00063521	4.274e-05	7.6e-07	3.926e-05	-0.0	0.00012512	3.132e-05	8.8e-07	678.50897467	692.86800399	718.11043203	2.20010245	0.27462567	-0.32983476
0.06019	26.18916	0.00063403	4.292e-05	7.7e-07	3.944e-05	0.0	0.00012575	3.149e-05	8.8e-07	678.59155364	692.88254625	718.06574139	2.19122073	0.27417893	-0.32979952
0.06029	26.21979	0.00063286	4.309e-05	7.8e-07	3.963e-05	0.0	0.00012638	3.167e-05	8.8e-07	678.67368837	692.89721127	718.02120005	2.18235786	0.27373169	-0.32976434
0.06039	26.25037	0.00063169	4.327e-05	7.8e-07	3.981e-05	0.0	0.00012701	3.184e-05	8.8e-07	678.7553838	692.91199525	717.97680699	2.17361058	0.27328155	-0.32972947
0.06049	26.28091	0.00063052	4.344e-05	7.9e-07	3.999e-05	0.0	0.00012764	3.202e-05	8.8e-07	678.83664528	692.92689413	717.93256107	2.1649042	0.27283054	-0.32969471
0.06059	26.31139	0.00062935	4.361e-05	8e-07	4.018e-05	0.0	0.00012827	3.219e-05	8.8e-07	678.91747657	692.9419051	717.88846153	2.15624325	0.27237849	-0.32966008
0.06069	26.34183	0.00062819	4.379e-05	8.1e-07	4.036e-05	-0.0	0.0001289	3.236e-05	8.8e-07	678.99788083	692.95702585	717.84450768	2.14762049	0.27192563	-0.32962555
0.06079	26.37222	0.00062702	4.396e-05	8.2e-07	4.054e-05	-0.0	0.00012953	3.254e-05	8.8e-07	679.07786102	692.97225424	717.80069891	2.13904457	0.27147172	-0.32959116
0.06089	26.40256	0.00062585	4.413e-05	8.2e-07	4.073e-05	0.0	0.00013016	3.271e-05	8.8e-07	679.15742071	692.98758763	717.75703447	2.13051341	0.27101681	-0.32955688
0.06099	26.43285	0.00062468	4.43e-05	8.3e-07	4.091e-05	0.0	0.00013079	3.289e-05	8.8e-07	679.23656291	693.00302385	717.71351372	2.12201931	0.27056118	-0.32952271
0.06109	26.4631	0.00062352	4.448e-05	8.4e-07	4.109e-05	0.0	0.00013142	3.306e-05	8.8e-07	679.31529086	693.01856064	717.67013599	2.11359321	0.27010421	-0.32948872
0.06119	26.49329	0.00062235	4.465e-05	8.5e-07	4.128e-05	0.0	0.00013204	3.324e-05	8.8e-07	679.39360874	693.03419506	717.62690038	2.10516908	0.26964721	-0.32945474
0.06129	26.52344	0.00062119	4.482e-05	8.6e-07	4.146e-05	-0.0	0.00013267	3.341e-05	8.8e-07	679.47151809	693.04992605	717.58380657	2.09682214	0.26918873	-0.32942098
0.06139	26.55353	0.00062002	4.499e-05	8.7e-07	4.164e-05	-0.0	0.0001333	3.359e-05	8.8e-07	679.54902202	693.06575147	717.54085391	2.08845322	0.26873067	-0.32938715
0.06149	26.58358	0.00061886	4.516e-05	8.8e-07	4.182e-05	-0.0	0.00013393	3.376e-05	8.8e-07	679.62612393	693.08166897	717.49804168	2.08019231	0.26827055	-0.32935362
0.06159	26.61358	0.0006177	4.533e-05	8.8e-07	4.2e-05	-0.0	0.00013455	3.394e-05	8.8e-07	679.70282501	693.09767774	717.45536963	2.07194845	0.26781023	-0.32932014
0.06169	26.64353	0.00061654	4.55e-05	8.9e-07	4.218e-05	0.0	0.00013518	3.411e-05	8.8e-07	679.77913108	693.1137739	717.41283651	2.06372753	0.26734952	-0.32928673
0.06179	26.67343	0.00061538	4.567e-05	9e-07	4.237e-05	0.0	0.0001358	3.429e-05	8.8e-07	679.85504211	693.12995747	717.37044235	2.05552602	0.26688848	-0.32925337
0.06189	26.70328	0.00061422	4.584e-05	9.1e-07	4.255e-05	0.0	0.00013643	3.446e-05	8.8e-07	679.93056076	693.14622668	717.32818656	2.04739728	0.26642622	-0.32922021
0.06199	26.73309	0.00061306	4.601e-05	9.2e-07	4.273e-05	0.0	0.00013705	3.464e-05	8.8e-07	680.00569164	693.16257849	717.28606817	2.03928718	0.26596364	-0.3291871
0.06209	26.76284	0.0006119	4.618e-05	9.3e-07	4.291e-05	0.0	0.00013768	3.481e-05	8.8e-07	680.08043619	693.17901196	717.24408688	2.03121101	0.26550048	-0.32915409
0.06219	26.79254	0.00061074	4.635e-05	9.4e-07	4.309e-05	0.0	0.0001383	3.499e-05	8.8e-07	680.15479778	693.19552492	717.20224197	2.02319194	0.26503652	-0.32912124
0.06229	26.8222	0.00060959	4.652e-05	9.5e-07	4.327e-05	0.0	0.00013893	3.516e-05	8.8e-07	680.22877953	693.21211537	717.16053278	2.01520301	0.26457202	-0.32908848
0.06239	26.8518	0.00060843	4.669e-05	9.6e-07	4.344e-05	0.0	0.00013955	3.534e-05	8.8e-07	680.30238409	693.22878157	717.11895875	2.00725307	0.26410704	-0.32905582
0.06249	26.88136	0.00060728	4.686e-05	9.7e-07	4.362e-05	0.0	0.00014017	3.551e-05	8.8e-07	680.37561432	693.24552184	717.07751925	1.99934201	0.26364146	-0.32902328
0.06259	26.91087	0.00060612	4.702e-05	9.7e-07	4.38e-05	0.0	0.00014079	3.569e-05	8.8e-07	680.4484731	693.26233428	717.03621368	1.99146986	0.26317532	-0.32899084
0.06269	26.94032	0.00060497	4.719e-05	9.8e-07	4.398e-05	0.0	0.00014141	3.586e-05	8.8e-07	680.52096328	693.27921714	716.99504143	1.98363451	0.26270872	-0.32895851
0.06279	26.96973	0.00060382	4.736e-05	9.9e-07	4.416e-05	0.0	0.00014204	3.604e-05	8.8e-07	680.59308753	693.29616879	716.95400192	1.97583671	0.26224163	-0.32892628
0.06289	26.99909	0.00060267	4.753e-05	1e-06	4.434e-05	0.0	0.00014266	3.621e-05	8.8e-07	680.66484857	693.3131876	716.91309458	1.96807445	0.26177414	-0.32889416
0.06299	27.0284	0.00060152	4.769e-05	1.01e-06	4.451e-05	0.0	0.00014328	3.639e-05	8.8e-07	680.73624908	693.33027197	716.87231882	1.9603483	0.26130625	-0.32886214
0.06309	27.05766	0.00060038	4.786e-05	1.02e-06	4.469e-05	0.0	0.0001439	3.657e-05	8.8e-07	680.80729167	693.34742037	716.83167409	1.95265853	0.26083793	-0.32883022
0.06319	27.08687	0.00059923	4.803e-05	1.03e-06	4.487e-05	0.0	0.00014451	3.674e-05	8.8e-07	680.87797904	693.36463119	716.7911598	1.94500513	0.26036917	-0.32879841
0.06329	27.11603	0.00059808	4.819e-05	1.04e-06	4.504e-05	0.0	0.00014513	3.692e-05	8.8e-07	680.9483138	693.38190293	716.75077539	1.93738603	0.25990014	-0.32876669
0.06339	27.14514	0.00059694	4.836e-05	1.05e-06	4.522e-05	0.0	0.00014575	3.709e-05	8.8e-07	681.01829854	693.39923407	716.71052031	1.92980353	0.25943067	-0.32873508
0.06349	27.1742	0.0005958	4.852e-05	1.06e-06	4.54e-05	0.0	0.00014637	3.727e-05	8.8e-07	681.08793591	693.41662307	716.67039398	1.92225545	0.25896091	-0.32870357
0.06359	27.20321	0.00059466	4.869e-05	1.07e-06	4.557e-05	0.0	0.00014698	3.744e-05	8.8e-07	681.1572284	693.43406858	716.63039586	1.9147429	0.2584908	-0.32867216
0.06369	27.23217	0.00059352	4.885e-05	1.08e-06	4.575e-05	0.0	0.0001476	3.762e-05	8.8e-07	681.22617864	693.45156905	716.59052539	1.90726566	0.25802033	-0.32864086
0.06379	27.26108	0.00059238	4.901e-05	1.09e-06	4.592e-05	0.0	0.00014821	3.779e-05	8.8e-07	681.29478921	693.46912303	716.55078201	1.89982281	0.25754959	-0.32860965
0.06389	27.28994	0.00059124	4.918e-05	1.1e-06	4.61e-05	0.0	0.00014883	3.797e-05	8.8e-07	681.36306259	693.48672917	716.51116517	1.89241394	0.2570786	-0.32857854
0.06399	27.31875	0.0005901	4.934e-05	1.11e-06	4.627e-05	-0.0	0.00014944	3.814e-05	8.8e-07	681.43100127	693.50438613	716.47167435	1.88503908	0.25660736	-0.32854753
0.06409	27.34751	0.00058897	4.95e-05	1.12e-06	4.644e-05	0.0	0.00015006	3.832e-05	8.8e-07	681.49860773	693.52209256	716.43230899	1.87769815	0.25613589	-0.32851661
0.06419	27.37622	0.00058784	4.967e-05	1.13e-06	4.662e-05	0.0	0.00015067	3.849e-05	8.8e-07	681.56588444	693.53984713	716.39306856	1.870391	0.25566419	-0.3284858
0.06429	27.40488	0.0005867	4.983e-05	1.14e-06	4.679e-05	0.0	0.00015128	3.867e-05	8.8e-07	681.63283386	693.55764854	716.35395252	1.86311718	0.25519229	-0.32845508
0.06439	27.43349	0.00058557	4.999e-05	1.15e-06	4.696e-05	0.0	0.00015189	3.884e-05	8.8e-07	681.6994584	693.57549552	716.31496035	1.85587697	0.25472017	-0.32842446
0.06449	27.46205	0.00058444	5.015e-05	1.16e-06	4.714e-05	0.0	0.0001525	3.902e-05	8.8e-07	681.76576051	693.59338676	716.27609151	1.8486698	0.25424788	-0.32839394
0.06459	27.49056	0.00058332	5.031e-05	1.17e-06	4.731e-05	0.0	0.00015311	3.919e-05	8.8e-07	681.83174259	693.61132105	716.23734548	1.84149557	0.25377542	-0.32836351
0.06469	27.51901	0.00058219	5.048e-05	1.18e-06	4.748e-05	0.0	0.00015372	3.937e-05	8.8e-07	681.89740703	693.62929714	716.19872173	1.83435405	0.2533028	-0.32833318
0.06479	27.54742	0.00058107	5.064e-05	1.19e-06	4.765e-05	0.0	0.00015433	3.954e-05	8.8e-07	681.96275618	693.64731384	716.16021975	1.82724902	0.25283003	-0.32830296
0.06489	27.57578	0.00057994	5.08e-05	1.2e-06	4.782e-05	0.0	0.00015493	3.972e-05	8.8e-07	682.02779439	693.66536898	716.12183857	1.82019597	0.25235709	-0.32827289
0.06499	27.60409	0.00057882	5.096e-05	1.21e-06	4.799e-05	0.0	0.00015554	3.989e-05	8.8e-07	682.09252129	693.68346274	716.08357829	1.81317097	0.25188406	-0.3282429
0.06509	27.63234	0.0005777	5.112e-05	1.22e-06	4.816e-05	0.0	0.00015615	4.007e-05	8.8e-07	682.1569418	693.70159268	716.04543781	1.80614493	0.25141104	-0.32821291
0.06519	27.66055	0.00057658	5.127e-05	1.23e-06	4.833e-05	0.0	0.00015675	4.024e-05	8.8e-07	682.22105491	693.71975932	716.00741735	1.79918314	0.25093782	-0.32818312
0.06529	27.6887	0.00057547	5.143e-05	1.24e-06	4.85e-05	0.0	0.00015735	4.042e-05	8.8e-07	682.28486596	693.73796004	715.96951575	1.79221371	0.25046462	-0.32815329
0.06539	27.71681	0.00057435	5.159e-05	1.25e-06	4.867e-05	0.0	0.00015796	4.059e-05	8.8e-07	682.34837352	693.75619554	715.93173332	1.78527384	0.2499914	-0.32812356
0.06549	27.74486	0.00057324	5.175e-05	1.26e-06	4.884e-05	0.0	0.00015856	4.077e-05	8.8e-07	682.41158097	693.77446423	715.8940693	1.77837632	0.24951812	-0.32809395
0.06559	27.77286	0.00057212	5.191e-05	1.27e-06	4.901e-05	-0.0	0.00015916	4.094e-05	8.8e-07	682.47449108	693.79276477	715.85652307	1.77151809	0.24904477	-0.32806446
0.06569	27.80082	0.00057101	5.206e-05	1.28e-06	4.917e-05	-0.0	0.00015976	4.111e-05	8.8e-07	682.53710638	693.81109598	715.81909408	1.76469429	0.24857138	-0.32803507
0.06579	27.82872	0.0005699	5.222e-05	1.29e-06	4.934e-05	-0.0	0.00016036	4.129e-05	8.8e-07	682.59942924	693.82945675	715.78178181	1.75789979	0.24809799	-0.32800577
0.06589	27.85657	0.0005688	5.238e-05	1.3e-06	4.951e-05	-0.0	0.00016096	4.146e-05	8.8e-07	682.66146183	693.84784609	715.74458576	1.75113604	0.24762459	-0.32797656
0.06599	27.88436	0.00056769	5.253e-05	1.31e-06	4.967e-05	0.0	0.00016156	4.164e-05	8.8e-07	682.72320633	693.86626301	715.70750546	1.74440245	0.24715121	-0.32794744
0.06609	27.91211	0.00056659	5.269e-05	1.32e-06	4.984e-05	-0.0	0.00016216	4.181e-05	8.8e-07	682.78466486	693.88470654	715.67054042	1.73769878	0.24667786	-0.32791842
0.06619	27.93981	0.00056549	5.284e-05	1.33e-06	5.001e-05	0.0	0.00016275	4.198e-05	8.8e-07	682.84583957	693.90317575	715.63369016	1.7310249	0.24620455	-0.32788948
0.06629	27.96745	0.00056439	5.3e-05	1.34e-06	5.017e-05	0.0	0.00016335	4.216e-05	8.8e-07	682.90673286	693.92166955	715.59695416	1.72440457	0.24573133	-0.3278607
0.06639	27.99505	0.00056329	5.315e-05	1.35e-06	5.034e-05	0.0	0.00016394	4.233e-05	8.8e-07	682.96734791	693.94018657	715.56033168	1.71778212	0.24525811	-0.32783192
0.06649	28.02259	0.00056219	5.331e-05	1.36e-06	5.05e-05	0.0	0.00016454	4.251e-05	8.8e-07	683.02768658	693.95872602	715.52382232	1.71125964	0.24478522	-0.32780344
0.06659	28.05008	0.0005611	5.346e-05	1.38e-06	5.067e-05	0.0	0.00016513	4.268e-05	8.8e-07	683.08775244	693.97728638	715.48742525	1.70468981	0.24431217	-0.32777482
0.06669	28.07752	0.00056	5.362e-05	1.39e-06	5.083e-05	0.0	0.00016572	4.285e-05	8.8e-07	683.14754305	693.99586869	715.45114104	1.69811999	0.24383912	-0.3277462
0.06679	28.10491	0.00055891	5.377e-05	1.4e-06	5.099e-05	-0.0	0.00016631	4.302e-05	8.8e-07	683.20705978	694.01447236	715.41496938	1.69160121	0.24336621	-0.32771773
0.06689	28.13224	0.00055782	5.392e-05	1.41e-06	5.116e-05	-0.0	0.0001669	4.32e-05	8.8e-07	683.2663069	694.03309559	715.3789093	1.68514783	0.24289356	-0.32768947
0.06699	28.15953	0.00055674	5.407e-05	1.42e-06	5.132e-05	-0.0	0.00016749	4.337e-05	8.8e-07	683.32528729	694.0517372	715.34296015	1.67869061	0.2424209	-0.32766119
0.06709	28.18676	0.00055565	5.423e-05	1.43e-06	5.148e-05	-0.0	0.00016808	4.354e-05	8.8e-07	683.38400468	694.07039566	715.30712107	1.67232663	0.24194866	-0.3276332
0.06719	28.21394	0.00055457	5.438e-05	1.44e-06	5.164e-05	-0.0	0.00016866	4.372e-05	8.8e-07	683.44245861	694.08907116	715.27139219	1.66591425	0.2414762	-0.32760505
0.06729	28.24107	0.00055348	5.453e-05	1.45e-06	5.18e-05	-0.0	0.00016925	4.389e-05	8.8e-07	683.50065099	694.10776294	715.23577304	1.65960087	0.24100437	-0.32757722
0.06739	28.26815	0.00055241	5.468e-05	1.46e-06	5.196e-05	-0.0	0.00016983	4.406e-05	8.8e-07	683.55858557	694.12646954	715.20026278	1.65324735	0.24053228	-0.32754926
0.06749	28.29518	0.00055133	5.483e-05	1.47e-06	5.212e-05	-0.0	0.00017042	4.423e-05	8.8e-07	683.61626041	694.14519171	715.16486185	1.64697579	0.2400607	-0.32752156
0.06759	28.32215	0.00055025	5.498e-05	1.49e-06	5.228e-05	-0.0	0.000171	4.441e-05	8.8e-07	683.67368289	694.16392656	715.12956856	1.64068605	0.239589	-0.32749379
0.06769	28.34907	0.00054918	5.513e-05	1.5e-06	5.244e-05	-0.0	0.00017158	4.458e-05	8.8e-07	683.73084992	694.18267531	715.09438362	1.6343963	0.23911731	-0.32746603
0.06779	28.37594	0.00054811	5.528e-05	1.51e-06	5.26e-05	-0.0	0.00017216	4.475e-05	8.8e-07	683.78776867	694.20143522	715.05930538	1.62829423	0.23864701	-0.32743885
0.06789	28.40276	0.00054704	5.543e-05	1.52e-06	5.276e-05	-0.0	0.00017274	4.492e-05	8.8e-07	683.8444403	694.22020585	715.02433356	1.62207965	0.23817588	-0.32741133
0.06799	28.42952	0.00054597	5.558e-05	1.53e-06	5.292e-05	-0.0	0.00017332	4.509e-05	8.8e-07	683.90086174	694.23898837	714.98946888	1.61586508	0.23770474	-0.3273838
0.06809	28.45624	0.0005449	5.572e-05	1.54e-06	5.308e-05	-0.0	0.0001739	4.526e-05	8.8e-07	683.95703306	694.25778276	714.95471133	1.60968511	0.23723387	-0.32735638
0.06819	28.4829	0.00054384	5.587e-05	1.55e-06	5.323e-05	-0.0	0.00017448	4.544e-05	8.8e-07	684.01295879	694.27658731	714.92005985	1.60355948	0.23676344	-0.32732913
0.06829	28.50951	0.00054277	5.602e-05	1.56e-06	5.339e-05	-0.0	0.00017505	4.561e-05	8.8e-07	684.06864265	694.29540066	714.88551358	1.59752612	0.23629385	-0.32730217
0.06839	28.53606	0.00054171	5.616e-05	1.58e-06	5.355e-05	-0.0	0.00017563	4.578e-05	8.8e-07	684.12408933	694.31422112	714.85107145	1.59146024	0.23582397	-0.32727511
0.06849	28.56257	0.00054066	5.631e-05	1.59e-06	5.37e-05	-0.0	0.0001762	4.595e-05	8.8e-07	684.17929621	694.33304963	714.81673405	1.58539436	0.23535408	-0.32724805
0.06859	28.58902	0.0005396	5.646e-05	1.6e-06	5.386e-05	0.0	0.00017677	4.612e-05	8.8e-07	684.23426768	694.35188468	714.78250035	1.57953604	0.23488657	-0.32722164
0.06869	28.61542	0.00053855	5.66e-05	1.61e-06	5.401e-05	0.0	0.00017734	4.629e-05	8.8e-07	684.28901165	694.37072354	714.7483685	1.57354812	0.23441758	-0.32719483
0.06879	28.64176	0.0005375	5.675e-05	1.62e-06	5.417e-05	0.0	0.00017791	4.646e-05	8.8e-07	684.34352119	694.38956861	714.71434012	1.5675602	0.23394858	-0.32716801
0.06889	28.66806	0.00053645	5.689e-05	1.63e-06	5.432e-05	0.0	0.00017848	4.663e-05	8.8e-07	684.39779629	694.40841988	714.68041521	1.56157228	0.23347959	-0.3271412
0.06899	28.6943	0.0005354	5.704e-05	1.65e-06	5.448e-05	-0.0	0.00017905	4.68e-05	8.8e-07	684.45183696	694.42727735	714.64659377	1.55558436	0.23301059	-0.32711439
0.06909	28.72049	0.00053435	5.718e-05	1.66e-06	5.463e-05	-0.0	0.00017962	4.697e-05	8.8e-07	684.50564705	694.4461397	714.61287491	1.54970081	0.23254272	-0.3270879
0.06919	28.74662	0.00053331	5.732e-05	1.67e-06	5.478e-05	-0.0	0.00018018	4.714e-05	8.8e-07	684.5592301	694.46500572	714.57925779	1.54384214	0.23207522	-0.3270615
0.06929	28.7727	0.00053227	5.747e-05	1.68e-06	5.493e-05	-0.0	0.00018075	4.731e-05	8.8e-07	684.61258964	694.48387426	714.54574158	1.53805389	0.23160861	-0.32703532
0.06939	28.79873	0.00053123	5.761e-05	1.69e-06	5.509e-05	0.0	0.00018131	4.748e-05	8.8e-07	684.66572755	694.5027447	714.51232584	1.53222891	0.23114153	-0.32700903
0.06949	28.82471	0.00053019	5.775e-05	1.7e-06	5.524e-05	0.0	0.00018187	4.765e-05	8.8e-07	684.71864227	694.52161755	714.47901093	1.52644911	0.23067509	-0.32698288
0.06959	28.85063	0.00052916	5.789e-05	1.72e-06	5.539e-05	0.0	0.00018244	4.782e-05	8.8e-07	684.7713402	694.54049079	714.44579533	1.52070634	0.23020917	-0.32695685
0.06969	28.8765	0.00052813	5.803e-05	1.73e-06	5.554e-05	-0.0	0.000183	4.798e-05	8.8e-07	684.82381893	694.55936517	714.41267961	1.51493721	0.22974289	-0.32693074
0.06979	28.90232	0.0005271	5.818e-05	1.74e-06	5.569e-05	-0.0	0.00018355	4.815e-05	8.8e-07	684.87608076	694.57823999	714.37966322	1.50927026	0.22927817	-0.32690496
0.06989	28.92808	0.00052607	5.832e-05	1.75e-06	5.584e-05	-0.0	0.00018411	4.832e-05	8.8e-07	684.92812942	694.59711411	714.34674526	1.50355973	0.22881279	-0.32687903
0.06999	28.95379	0.00052504	5.846e-05	1.76e-06	5.599e-05	0.0	0.00018467	4.849e-05	8.8e-07	684.97996265	694.61598822	714.31392629	1.4978492	0.2283474	-0.32685311
0.07009	28.97944	0.00052402	5.86e-05	1.78e-06	5.614e-05	0.0	0.00018522	4.866e-05	8.8e-07	685.03158273	694.63486162	714.28120574	1.49221075	0.22788309	-0.32682742
0.07019	29.00505	0.000523	5.874e-05	1.79e-06	5.628e-05	0.0	0.00018578	4.882e-05	8.8e-07	685.08299301	694.65373329	714.24858283	1.48659832	0.22741921	-0.32680182
0.07029	29.0306	0.00052198	5.887e-05	1.8e-06	5.643e-05	0.0	0.00018633	4.899e-05	8.8e-07	685.13419591	694.67260251	714.21605697	1.48104016	0.22695624	-0.32677639
0.07039	29.05609	0.00052096	5.901e-05	1.81e-06	5.658e-05	0.0	0.00018688	4.916e-05	8.8e-07	685.18519327	694.69146876	714.18362771	1.47545722	0.22649286	-0.32675088
0.07049	29.08153	0.00051995	5.915e-05	1.82e-06	5.673e-05	0.0	0.00018743	4.933e-05	8.8e-07	685.23598402	694.71033234	714.15129532	1.46993641	0.22603061	-0.32672558
0.07059	29.10692	0.00051894	5.929e-05	1.84e-06	5.687e-05	0.0	0.00018798	4.949e-05	8.8e-07	685.28657345	694.72919177	714.1190585	1.46440149	0.22556811	-0.32670023
0.07069	29.13225	0.00051793	5.943e-05	1.85e-06	5.702e-05	0.0	0.00018853	4.966e-05	8.8e-07	685.33695933	694.74804768	714.08691779	1.45886657	0.2251056	-0.32667488
0.07079	29.15754	0.00051692	5.956e-05	1.86e-06	5.716e-05	0.0	0.00018908	4.983e-05	8.8e-07	685.38714306	694.76689966	714.05487286	1.4533802	0.22464396	-0.32664969
0.07089	29.18276	0.00051591	5.97e-05	1.87e-06	5.731e-05	0.0	0.00018962	4.999e-05	8.8e-07	685.43712739	694.78574695	714.02292305	1.4479209	0.22418284	-0.3266246
0.07099	29.20793	0.00051491	5.983e-05	1.88e-06	5.745e-05	0.0	0.00019017	5.016e-05	8.8e-07	685.48691454	694.80458894	713.99106779	1.4424989	0.22372242	-0.32659962
0.07109	29.23305	0.00051391	5.997e-05	1.9e-06	5.76e-05	0.0	0.00019071	5.032e-05	8.8e-07	685.53650557	694.82342536	713.95930685	1.43711384	0.22326278	-0.32657477
0.07119	29.25812	0.00051291	6.01e-05	1.91e-06	5.774e-05	-0.0	0.00019125	5.049e-05	8.8e-07	685.58590366	694.84225535	713.92763943	1.43171463	0.22280284	-0.32654987
0.07129	29.28313	0.00051192	6.024e-05	1.92e-06	5.788e-05	-0.0	0.00019179	5.066e-05	8.8e-07	685.63510727	694.86107933	713.8960659	1.42631543	0.22234291	-0.32652498
0.07139	29.30808	0.00051092	6.037e-05	1.93e-06	5.802e-05	-0.0	0.00019233	5.082e-05	8.8e-07	685.68411821	694.87989683	713.86458584	1.42096601	0.22188398	-0.32650024
0.07149	29.33298	0.00050993	6.051e-05	1.95e-06	5.817e-05	-0.0	0.00019287	5.099e-05	8.8e-07	685.73293863	694.89870728	713.8331987	1.4156471	0.22142571	-0.32647562
0.07159	29.35783	0.00050894	6.064e-05	1.96e-06	5.831e-05	-0.0	0.00019341	5.115e-05	8.8e-07	685.78157091	694.91751009	713.8019039	1.41035116	0.22096792	-0.32645107
0.07169	29.38262	0.00050795	6.077e-05	1.97e-06	5.845e-05	0.0	0.00019395	5.131e-05	8.8e-07	685.83001587	694.93630504	713.77070123	1.40510311	0.22051123	-0.32642668
0.07179	29.40736	0.00050697	6.091e-05	1.98e-06	5.859e-05	0.0	0.00019448	5.148e-05	8.8e-07	685.87827629	694.95509146	713.73959	1.3998312	0.220054	-0.32640221
0.07189	29.43204	0.00050599	6.104e-05	1.99e-06	5.873e-05	0.0	0.00019501	5.164e-05	8.8e-07	685.92635062	694.97386974	713.7085706	1.39455929	0.21959677	-0.32637774
0.07199	29.45667	0.00050501	6.117e-05	2.01e-06	5.887e-05	0.0	0.00019555	5.181e-05	8.8e-07	685.97424082	694.99263938	713.67764253	1.38934043	0.21914073	-0.32635345
0.07209	29.48124	0.00050403	6.13e-05	2.02e-06	5.901e-05	0.0	0.00019608	5.197e-05	8.8e-07	686.02194889	695.01139991	713.6468053	1.38414296	0.2186852	-0.32632924
0.07219	29.50576	0.00050306	6.143e-05	2.03e-06	5.915e-05	0.0	0.00019661	5.213e-05	8.8e-07	686.06947685	695.03015084	713.6160584	1.3789799	0.21823048	-0.32630514
0.07229	29.53023	0.00050209	6.156e-05	2.04e-06	5.929e-05	-0.0	0.00019713	5.23e-05	8.8e-07	686.11682532	695.04889205	713.58540168	1.3738309	0.21777612	-0.32628109
0.07239	29.55464	0.00050112	6.169e-05	2.06e-06	5.942e-05	0.0	0.00019766	5.246e-05	8.8e-07	686.16399647	695.06762302	713.55483458	1.36868267	0.21732177	-0.32625704
0.07249	29.57899	0.00050015	6.182e-05	2.07e-06	5.956e-05	0.0	0.00019819	5.262e-05	8.8e-07	686.21099073	695.08634366	713.52435701	1.36357828	0.21686852	-0.32623314
0.07259	29.60329	0.00049918	6.195e-05	2.08e-06	5.97e-05	-0.0	0.00019871	5.278e-05	8.8e-07	686.25780971	695.10505362	713.49396855	1.35846251	0.21641498	-0.32620921
0.07269	29.62753	0.00049822	6.208e-05	2.09e-06	5.983e-05	-0.0	0.00019923	5.295e-05	8.8e-07	686.30445507	695.12375252	713.46366877	1.3534028	0.21596288	-0.32618547
0.07279	29.65172	0.00049726	6.221e-05	2.11e-06	5.997e-05	-0.0	0.00019976	5.311e-05	8.8e-07	686.35092733	695.14244026	713.43345755	1.34835553	0.2155111	-0.32616177
0.07289	29.67585	0.0004963	6.233e-05	2.12e-06	6.01e-05	-0.0	0.00020028	5.327e-05	8.8e-07	686.39722865	695.16111635	713.40333435	1.34330498	0.21505923	-0.32613806
0.07299	29.69993	0.00049535	6.246e-05	2.13e-06	6.024e-05	-0.0	0.00020079	5.343e-05	8.8e-07	686.44335904	695.17978081	713.37329914	1.33828275	0.21460814	-0.32611445
0.07309	29.72395	0.0004944	6.259e-05	2.15e-06	6.037e-05	-0.0	0.00020131	5.359e-05	8.8e-07	686.48932045	695.19843323	713.34335145	1.33331345	0.21415845	-0.32609102
0.07319	29.74792	0.00049345	6.272e-05	2.16e-06	6.051e-05	-0.0	0.00020183	5.375e-05	8.8e-07	686.53511594	695.21707295	713.31349048	1.32833525	0.21370853	-0.32606757
0.07329	29.77183	0.0004925	6.284e-05	2.17e-06	6.064e-05	-0.0	0.00020234	5.391e-05	8.8e-07	686.58074442	695.23570022	713.28371651	1.32335705	0.21325861	-0.32604411
0.07339	29.79568	0.00049155	6.297e-05	2.18e-06	6.077e-05	-0.0	0.00020286	5.407e-05	8.8e-07	686.62620718	695.25431477	713.25402921	1.31841674	0.21280978	-0.32602078
0.07349	29.81948	0.00049061	6.309e-05	2.2e-06	6.09e-05	-0.0	0.00020337	5.423e-05	8.8e-07	686.67150598	695.27291625	713.22442813	1.31350809	0.21236183	-0.32599757
0.07359	29.84323	0.00048967	6.322e-05	2.21e-06	6.104e-05	-0.0	0.00020388	5.439e-05	8.8e-07	686.7166436	695.29150412	713.19491255	1.30862594	0.21191463	-0.32597445
0.07369	29.86692	0.00048873	6.334e-05	2.22e-06	6.117e-05	0.0	0.00020439	5.455e-05	8.8e-07	686.76161927	695.31007852	713.16548267	1.30372519	0.21146691	-0.32595127
0.07379	29.89055	0.0004878	6.347e-05	2.23e-06	6.13e-05	0.0	0.0002049	5.471e-05	8.8e-07	686.806434	695.32863927	713.13613821	1.29885993	0.21102026	-0.32592821
0.07389	29.91412	0.00048687	6.359e-05	2.25e-06	6.143e-05	0.0	0.00020541	5.487e-05	8.8e-07	686.85108958	695.34718603	713.10687873	1.29401872	0.21057431	-0.32590524
0.07399	29.93764	0.00048594	6.371e-05	2.26e-06	6.156e-05	0.0	0.00020591	5.503e-05	8.8e-07	686.89558857	695.36571832	713.07770355	1.28921674	0.21012954	-0.3258824
0.07409	29.9611	0.00048501	6.383e-05	2.27e-06	6.169e-05	-0.0	0.00020642	5.518e-05	8.8e-07	686.93993043	695.38423623	713.04861281	1.28439133	0.20968407	-0.32585949
0.07419	29.98451	0.00048408	6.396e-05	2.29e-06	6.182e-05	-0.0	0.00020692	5.534e-05	8.8e-07	686.98411617	695.4027396	713.01960625	1.27960135	0.20923972	-0.3258367
0.07429	30.00786	0.00048316	6.408e-05	2.3e-06	6.195e-05	-0.0	0.00020742	5.55e-05	8.8e-07	687.02814746	695.42122813	712.99068343	1.27484143	0.20879629	-0.32581401
0.07439	30.03116	0.00048224	6.42e-05	2.31e-06	6.207e-05	-0.0	0.00020792	5.566e-05	8.8e-07	687.07202695	695.43970134	712.96184365	1.27010836	0.20835372	-0.32579143
0.07449	30.05439	0.00048133	6.432e-05	2.33e-06	6.22e-05	0.0	0.00020842	5.581e-05	8.8e-07	687.11575391	695.45815938	712.93308711	1.26535666	0.20791056	-0.32576878
0.07459	30.07757	0.00048041	6.444e-05	2.34e-06	6.233e-05	0.0	0.00020892	5.597e-05	8.8e-07	687.15932923	695.47660208	712.90441357	1.26063906	0.20746852	-0.32574625
0.07469	30.1007	0.0004795	6.456e-05	2.35e-06	6.245e-05	0.0	0.00020941	5.613e-05	8.8e-07	687.20275461	695.49502917	712.87582257	1.25594151	0.20702714	-0.32572379
0.07479	30.12376	0.00047859	6.468e-05	2.36e-06	6.258e-05	0.0	0.00020991	5.628e-05	8.8e-07	687.24603238	695.51344026	712.8473135	1.2512892	0.20658725	-0.3257015
0.07489	30.14677	0.00047768	6.48e-05	2.38e-06	6.271e-05	-0.0	0.0002104	5.644e-05	8.8e-07	687.28916256	695.53183536	712.81888636	1.24661215	0.20614654	-0.32567912
0.07499	30.16973	0.00047678	6.492e-05	2.39e-06	6.283e-05	-0.0	0.00021089	5.66e-05	8.8e-07	687.33214537	695.55021442	712.79054109	1.24196316	0.20570681	-0.32565684
0.07509	30.19262	0.00047588	6.504e-05	2.4e-06	6.296e-05	-0.0	0.00021139	5.675e-05	8.8e-07	687.37498258	695.56857717	712.76227721	1.23733525	0.20526779	-0.32563463
0.07519	30.21546	0.00047498	6.515e-05	2.42e-06	6.308e-05	-0.0	0.00021188	5.691e-05	8.8e-07	687.41767616	695.58692332	712.7340942	1.23274938	0.20483023	-0.32561259
0.07529	30.23825	0.00047408	6.527e-05	2.43e-06	6.32e-05	0.0	0.00021236	5.706e-05	8.8e-07	687.46022686	695.60525273	712.70599185	1.22814515	0.20439203	-0.32559047
0.07539	30.26097	0.00047319	6.539e-05	2.44e-06	6.333e-05	0.0	0.00021285	5.722e-05	8.8e-07	687.50263448	695.62356546	712.67797022	1.22356417	0.20395468	-0.32556844
0.07549	30.28364	0.00047229	6.551e-05	2.46e-06	6.345e-05	0.0	0.00021333	5.737e-05	8.8e-07	687.54490073	695.64186124	712.65002885	1.21900457	0.20351809	-0.32554649
0.07559	30.30625	0.00047141	6.562e-05	2.47e-06	6.357e-05	0.0	0.00021382	5.752e-05	8.8e-07	687.58702744	695.66013982	712.62216725	1.21448566	0.20308296	-0.32552469
0.07569	30.3288	0.00047052	6.574e-05	2.48e-06	6.369e-05	-0.0	0.0002143	5.768e-05	8.8e-07	687.6290156	695.67840106	712.59438514	1.20995117	0.20264728	-0.32550283
0.07579	30.35129	0.00046964	6.585e-05	2.49e-06	6.381e-05	-0.0	0.00021478	5.783e-05	8.8e-07	687.67086487	695.696645	712.56668262	1.20543763	0.20221239	-0.32548105
0.07589	30.37373	0.00046875	6.597e-05	2.51e-06	6.393e-05	-0.0	0.00021526	5.798e-05	8.8e-07	687.7125769	695.71487143	712.53905924	1.20094516	0.20177828	-0.32545935
0.07599	30.39611	0.00046788	6.608e-05	2.52e-06	6.405e-05	-0.0	0.00021574	5.814e-05	8.8e-07	687.75415332	695.73308012	712.51151455	1.19649327	0.2013457	-0.3254378
0.07609	30.41843	0.000467	6.62e-05	2.53e-06	6.417e-05	0.0	0.00021622	5.829e-05	8.8e-07	687.79559555	695.7512709	712.48404818	1.19202771	0.20091261	-0.3254162
0.07619	30.4407	0.00046613	6.631e-05	2.55e-06	6.429e-05	0.0	0.00021669	5.844e-05	8.8e-07	687.83690289	695.76944384	712.45666031	1.1875783	0.20048015	-0.32539466
0.07629	30.4629	0.00046526	6.642e-05	2.56e-06	6.441e-05	0.0	0.00021717	5.859e-05	8.8e-07	687.87807692	695.78759877	712.4293505	1.18315073	0.20004855	-0.3253732
0.07639	30.48505	0.00046439	6.653e-05	2.57e-06	6.453e-05	0.0	0.00021764	5.874e-05	8.8e-07	687.91911895	695.80573551	712.4021184	1.17876176	0.19961846	-0.32535189
0.07649	30.50714	0.00046352	6.665e-05	2.59e-06	6.465e-05	0.0	0.00021811	5.889e-05	8.8e-07	687.96003111	695.82385381	712.37496342	1.17436518	0.19918808	-0.32533055
0.07659	30.52917	0.00046266	6.676e-05	2.6e-06	6.476e-05	-0.0	0.00021858	5.904e-05	8.8e-07	688.0008125	695.84195377	712.34788582	1.1699686	0.19875769	-0.32530921
0.07669	30.55114	0.0004618	6.687e-05	2.61e-06	6.488e-05	-0.0	0.00021905	5.919e-05	8.8e-07	688.04146419	695.86003529	712.32088529	1.16560591	0.1983287	-0.325288
0.07679	30.57305	0.00046094	6.698e-05	2.63e-06	6.5e-05	-0.0	0.00021951	5.934e-05	8.8e-07	688.08198759	695.87809819	712.29396144	1.16126032	0.19790039	-0.32526686
0.07689	30.59491	0.00046009	6.709e-05	2.64e-06	6.511e-05	-0.0	0.00021998	5.949e-05	8.8e-07	688.12238478	695.89614225	712.2671137	1.15695513	0.19747375	-0.32524587
0.07699	30.6167	0.00045924	6.72e-05	2.65e-06	6.523e-05	0.0	0.00022044	5.964e-05	8.8e-07	688.16265547	695.9141675	712.24034215	1.15262586	0.19704612	-0.32522478
0.07709	30.63844	0.00045839	6.731e-05	2.67e-06	6.534e-05	0.0	0.00022091	5.979e-05	8.8e-07	688.20280007	695.9321739	712.21364667	1.1483234	0.19661964	-0.3252038
0.07719	30.66012	0.00045754	6.742e-05	2.68e-06	6.546e-05	0.0	0.00022137	5.994e-05	8.8e-07	688.24282008	695.9501613	712.18702685	1.14403903	0.19619391	-0.32518289
0.07729	30.68174	0.0004567	6.753e-05	2.69e-06	6.557e-05	0.0	0.00022183	6.009e-05	8.8e-07	688.28271725	695.96812952	712.16048219	1.13979336	0.19576985	-0.32516213
0.07739	30.7033	0.00045586	6.764e-05	2.71e-06	6.569e-05	-0.0	0.00022229	6.024e-05	8.8e-07	688.32249208	695.98607852	712.13401256	1.13552918	0.19534499	-0.3251413
0.07749	30.7248	0.00045502	6.775e-05	2.72e-06	6.58e-05	-0.0	0.00022274	6.038e-05	8.8e-07	688.3621444	696.0040083	712.10761801	1.13128612	0.19492107	-0.32512055
0.07759	30.74625	0.00045418	6.785e-05	2.73e-06	6.591e-05	-0.0	0.0002232	6.053e-05	8.8e-07	688.40167571	696.02191874	712.08129811	1.12706181	0.19449798	-0.32509988
0.07769	30.76763	0.00045335	6.796e-05	2.74e-06	6.602e-05	-0.0	0.00022365	6.068e-05	8.8e-07	688.44108744	696.03980971	712.05505245	1.12287513	0.19407656	-0.32507935
0.07779	30.78895	0.00045252	6.807e-05	2.76e-06	6.613e-05	0.0	0.0002241	6.083e-05	8.8e-07	688.48038089	696.05768109	712.02888068	1.11867524	0.19365456	-0.32505877
0.07789	30.81022	0.00045169	6.817e-05	2.77e-06	6.624e-05	0.0	0.00022455	6.097e-05	8.8e-07	688.51955534	696.07553294	712.002783	1.11448875	0.19323317	-0.32503824
0.07799	30.83142	0.00045087	6.828e-05	2.78e-06	6.636e-05	0.0	0.000225	6.112e-05	8.8e-07	688.5586122	696.09336516	711.976759	1.11032246	0.19281272	-0.32501779
0.07809	30.85257	0.00045004	6.838e-05	2.8e-06	6.647e-05	0.0	0.00022545	6.126e-05	8.8e-07	688.59755251	696.11117766	711.9508084	1.10618851	0.19239375	-0.32499747
0.07819	30.87365	0.00044922	6.849e-05	2.81e-06	6.657e-05	0.0	0.0002259	6.141e-05	8.8e-07	688.63637845	696.12897027	711.92493057	1.10205533	0.19197483	-0.32497715
0.07829	30.89467	0.00044841	6.859e-05	2.82e-06	6.668e-05	-0.0	0.00022634	6.155e-05	8.8e-07	688.67508917	696.14674305	711.89912575	1.09791931	0.19155577	-0.32495683
0.07839	30.91564	0.00044759	6.87e-05	2.84e-06	6.679e-05	-0.0	0.00022679	6.17e-05	8.8e-07	688.71368536	696.16449596	711.87339375	1.09381063	0.19113803	-0.32493661
0.07849	30.93654	0.00044678	6.88e-05	2.85e-06	6.69e-05	-0.0	0.00022723	6.184e-05	8.8e-07	688.75216835	696.18222891	711.84773419	1.08971827	0.19072106	-0.32491645
0.07859	30.95739	0.00044597	6.891e-05	2.86e-06	6.701e-05	-0.0	0.00022767	6.199e-05	8.8e-07	688.79053976	696.19994179	711.82214661	1.08566268	0.19030587	-0.32489645
0.07869	30.97817	0.00044517	6.901e-05	2.88e-06	6.712e-05	0.0	0.00022811	6.213e-05	8.8e-07	688.8288001	696.21763456	711.79663085	1.08158905	0.18988981	-0.32487637
0.07879	30.9989	0.00044436	6.911e-05	2.89e-06	6.722e-05	0.0	0.00022855	6.227e-05	8.8e-07	688.86694908	696.23530724	711.77118701	1.0775334	0.18947465	-0.32485636
0.07889	31.01956	0.00044356	6.921e-05	2.9e-06	6.733e-05	0.0	0.00022899	6.242e-05	8.8e-07	688.90498807	696.25295977	711.74581468	1.07349572	0.18906038	-0.32483643
0.07899	31.04016	0.00044276	6.931e-05	2.92e-06	6.743e-05	0.0	0.00022942	6.256e-05	8.8e-07	688.94291827	696.27059206	711.72051353	1.06949261	0.18864784	-0.32481664
0.07909	31.0607	0.00044197	6.941e-05	2.93e-06	6.754e-05	0.0	0.00022985	6.27e-05	8.8e-07	688.98074122	696.28820403	711.6952831	1.0654797	0.18823481	-0.3247968
0.07919	31.08119	0.00044117	6.952e-05	2.94e-06	6.764e-05	-0.0	0.00023029	6.284e-05	8.8e-07	689.01845614	696.30579573	711.67012363	1.06146679	0.18782177	-0.32477697
0.07929	31.10161	0.00044039	6.962e-05	2.96e-06	6.775e-05	-0.0	0.00023072	6.298e-05	8.8e-07	689.05606408	696.3233671	711.64503481	1.0574851	0.18741037	-0.32475727
0.07939	31.12196	0.0004396	6.972e-05	2.97e-06	6.785e-05	-0.0	0.00023115	6.313e-05	8.8e-07	689.09356612	696.34091811	711.62001632	1.05351756	0.18699969	-0.32473762
0.07949	31.14226	0.00043881	6.982e-05	2.98e-06	6.795e-05	-0.0	0.00023157	6.327e-05	8.8e-07	689.13096405	696.35844865	711.59506766	1.04958687	0.18659093	-0.32471812
0.07959	31.1625	0.00043803	6.991e-05	3e-06	6.806e-05	0.0	0.000232	6.341e-05	8.8e-07	689.16825773	696.37595875	711.57018885	1.04563385	0.18618101	-0.32469854
0.07969	31.18267	0.00043725	7.001e-05	3.01e-06	6.816e-05	0.0	0.00023242	6.355e-05	8.8e-07	689.2054472	696.39344841	711.5453799	1.04170128	0.18577219	-0.32467904
0.07979	31.20279	0.00043648	7.011e-05	3.02e-06	6.826e-05	0.0	0.00023285	6.369e-05	8.8e-07	689.24253378	696.41091757	711.5206404	1.03778497	0.18536425	-0.3246596
0.07989	31.22284	0.0004357	7.021e-05	3.04e-06	6.836e-05	0.0	0.00023327	6.382e-05	8.8e-07	689.27951864	696.42836621	711.49597002	1.03390258	0.18495814	-0.32464031
0.07999	31.24283	0.00043493	7.031e-05	3.05e-06	6.846e-05	0.0	0.00023369	6.396e-05	8.8e-07	689.31640315	696.44579426	711.47136837	1.03000873	0.18455142	-0.32462097
0.08009	31.26276	0.00043416	7.04e-05	3.06e-06	6.856e-05	-0.0	0.00023411	6.41e-05	8.8e-07	689.35318655	696.46320176	711.44683566	1.02611489	0.18414469	-0.32460163
0.08019	31.28263	0.0004334	7.05e-05	3.08e-06	6.867e-05	-0.0	0.00023453	6.424e-05	8.8e-07	689.38986983	696.48058869	711.42237161	1.02225115	0.18373966	-0.32458241
0.08029	31.30243	0.00043264	7.06e-05	3.09e-06	6.876e-05	-0.0	0.00023494	6.438e-05	8.8e-07	689.42645401	696.49795503	711.39797592	1.0184008	0.18333537	-0.32456326
0.08039	31.32217	0.00043188	7.069e-05	3.1e-06	6.886e-05	-0.0	0.00023536	6.451e-05	8.8e-07	689.46294073	696.51530073	711.3736481	1.01458543	0.18293305	-0.32454425
0.08049	31.34185	0.00043112	7.079e-05	3.12e-06	6.896e-05	0.0	0.00023577	6.465e-05	8.8e-07	689.49933003	696.53262579	711.34938814	1.01074948	0.18252958	-0.32452515
0.08059	31.36147	0.00043037	7.088e-05	3.13e-06	6.906e-05	0.0	0.00023618	6.479e-05	8.8e-07	689.5356218	696.54993023	711.32519608	1.00693127	0.18212714	-0.32450613
0.08069	31.38103	0.00042961	7.098e-05	3.14e-06	6.916e-05	0.0	0.00023659	6.492e-05	8.8e-07	689.57181729	696.56721402	711.30107154	1.00312889	0.18172563	-0.32448718
0.08079	31.40052	0.00042887	7.107e-05	3.16e-06	6.926e-05	0.0	0.000237	6.506e-05	8.8e-07	689.60791751	696.58447717	711.27701424	0.99935867	0.18132599	-0.32446836
0.08089	31.41995	0.00042812	7.116e-05	3.17e-06	6.935e-05	0.0	0.00023741	6.52e-05	8.8e-07	689.64392402	696.60171964	711.25302372	0.99557926	0.18092582	-0.32444951
0.08099	31.43931	0.00042738	7.126e-05	3.18e-06	6.945e-05	-0.0	0.00023781	6.533e-05	8.8e-07	689.67983603	696.61894145	711.22910019	0.99179985	0.18052565	-0.32443066
0.08109	31.45862	0.00042664	7.135e-05	3.2e-06	6.954e-05	-0.0	0.00023822	6.547e-05	8.8e-07	689.71565681	696.63614261	711.20524271	0.98811582	0.18013133	-0.32441222
0.08119	31.47786	0.0004259	7.144e-05	3.21e-06	6.964e-05	-0.0	0.00023862	6.56e-05	8.8e-07	689.75138621	696.65332313	711.18145131	0.98436966	0.17973319	-0.32439351
0.08129	31.49704	0.00042516	7.153e-05	3.22e-06	6.973e-05	-0.0	0.00023902	6.573e-05	8.8e-07	689.78702303	696.67048301	711.15772635	0.98062349	0.17933506	-0.3243748
0.08139	31.51615	0.00042443	7.162e-05	3.24e-06	6.983e-05	-0.0	0.00023942	6.587e-05	8.8e-07	689.82256728	696.68762223	711.13406783	0.97687732	0.17893692	-0.32435609
0.08149	31.5352	0.0004237	7.172e-05	3.25e-06	6.992e-05	-0.0	0.00023982	6.6e-05	8.8e-07	689.85801953	696.70474079	711.11047557	0.97316349	0.17854077	-0.32433752
0.08159	31.55419	0.00042298	7.181e-05	3.26e-06	7.002e-05	-0.0	0.00024021	6.613e-05	8.8e-07	689.89338161	696.72183872	711.08694905	0.96946731	0.17814573	-0.32431903
0.08169	31.57311	0.00042225	7.19e-05	3.28e-06	7.011e-05	-0.0	0.00024061	6.627e-05	8.8e-07	689.92865447	696.73891602	711.06348797	0.96579181	0.17775199	-0.32430064
0.08179	31.59197	0.00042153	7.199e-05	3.29e-06	7.02e-05	-0.0	0.000241	6.64e-05	8.8e-07	689.963839	696.7559727	711.04009207	0.96211371	0.1773581	-0.32428223
0.08189	31.61077	0.00042081	7.208e-05	3.3e-06	7.029e-05	-0.0	0.00024139	6.653e-05	8.8e-07	689.99893612	696.77300879	711.01676108	0.95847749	0.17696694	-0.324264
0.08199	31.6295	0.0004201	7.216e-05	3.31e-06	7.039e-05	0.0	0.00024178	6.666e-05	8.8e-07	690.03394633	696.7900243	710.99349486	0.95482078	0.17657444	-0.32424569
0.08209	31.64816	0.00041939	7.225e-05	3.33e-06	7.048e-05	0.0	0.00024217	6.679e-05	8.8e-07	690.06886942	696.80701924	710.97029347	0.95123174	0.17618646	-0.32422768
0.08219	31.66677	0.00041868	7.234e-05	3.34e-06	7.057e-05	0.0	0.00024256	6.692e-05	8.8e-07	690.10370952	696.82399371	710.94715567	0.9476066	0.17579606	-0.32420951
0.08229	31.6853	0.00041797	7.243e-05	3.35e-06	7.066e-05	0.0	0.00024295	6.705e-05	8.8e-07	690.13846404	696.84094766	710.92408226	0.94398146	0.17540567	-0.32419134
0.08239	31.70378	0.00041726	7.252e-05	3.37e-06	7.075e-05	0.0	0.00024333	6.718e-05	8.8e-07	690.17313296	696.85788107	710.90107321	0.94035631	0.17501528	-0.32417317
0.08249	31.72219	0.00041656	7.26e-05	3.38e-06	7.084e-05	0.0	0.00024371	6.731e-05	8.8e-07	690.20771635	696.87479395	710.87812852	0.93674902	0.17462609	-0.32415508
0.08259	31.74053	0.00041587	7.269e-05	3.39e-06	7.093e-05	0.0	0.00024409	6.744e-05	8.8e-07	690.24221591	696.89168635	710.85524769	0.93316323	0.17423836	-0.32413708
0.08269	31.75881	0.00041517	7.278e-05	3.41e-06	7.102e-05	0.0	0.00024447	6.757e-05	8.8e-07	690.27663259	696.9085583	710.83243042	0.92959769	0.17385204	-0.32411918
0.08279	31.77702	0.00041448	7.286e-05	3.42e-06	7.11e-05	0.0	0.00024485	6.769e-05	8.8e-07	690.3109675	696.92540987	710.8096764	0.92603358	0.17346582	-0.32410129
0.08289	31.79517	0.00041379	7.295e-05	3.43e-06	7.119e-05	0.0	0.00024523	6.782e-05	8.8e-07	690.34522115	696.94224107	710.78698547	0.92250708	0.17308227	-0.32408357
0.08299	31.81325	0.0004131	7.303e-05	3.45e-06	7.128e-05	0.0	0.00024561	6.795e-05	8.8e-07	690.37939466	696.95905195	710.7643573	0.91896334	0.1726975	-0.32406578
0.08309	31.83127	0.00041241	7.312e-05	3.46e-06	7.136e-05	0.0	0.00024598	6.807e-05	8.8e-07	690.41348729	696.97584249	710.74179212	0.91541961	0.17231273	-0.32404798
0.08319	31.84922	0.00041173	7.32e-05	3.47e-06	7.145e-05	0.0	0.00024635	6.82e-05	8.8e-07	690.44750087	696.99261279	710.71928937	0.91192977	0.17193195	-0.32403043
0.08329	31.86711	0.00041105	7.328e-05	3.48e-06	7.154e-05	0.0	0.00024672	6.833e-05	8.8e-07	690.4814356	697.00936288	710.69684902	0.90841138	0.17154905	-0.32401276
0.08339	31.88493	0.00041038	7.337e-05	3.5e-06	7.162e-05	0.0	0.00024709	6.845e-05	8.8e-07	690.51529093	697.02609271	710.67447121	0.90493041	0.17116891	-0.32399526
0.08349	31.90268	0.0004097	7.345e-05	3.51e-06	7.171e-05	0.0	0.00024746	6.858e-05	8.8e-07	690.54906984	697.04280246	710.65215507	0.90144057	0.17078811	-0.32397771
0.08359	31.92037	0.00040903	7.353e-05	3.52e-06	7.179e-05	0.0	0.00024783	6.87e-05	8.8e-07	690.58277096	697.05949205	710.629901	0.89794959	0.17040723	-0.32396016
0.08369	31.93799	0.00040837	7.361e-05	3.54e-06	7.188e-05	0.0	0.00024819	6.883e-05	8.8e-07	690.61639496	697.07616153	710.6077088	0.89450379	0.17002988	-0.32394283
0.08379	31.95554	0.0004077	7.37e-05	3.55e-06	7.196e-05	-0.0	0.00024855	6.895e-05	8.8e-07	690.64994391	697.09281107	710.58557788	0.89103959	0.16965109	-0.32392541
0.08389	31.97303	0.00040704	7.378e-05	3.56e-06	7.204e-05	-0.0	0.00024891	6.907e-05	8.8e-07	690.68341667	697.10944058	710.56350857	0.88757538	0.1692723	-0.32390799
0.08399	31.99045	0.00040638	7.386e-05	3.57e-06	7.212e-05	-0.0	0.00024927	6.919e-05	8.8e-07	690.7168147	697.12605016	710.54150044	0.88416423	0.16889766	-0.32389083
0.08409	32.0078	0.00040572	7.394e-05	3.59e-06	7.221e-05	-0.0	0.00024963	6.932e-05	8.8e-07	690.75013892	697.1426399	710.51955322	0.88072699	0.16852098	-0.32387354
0.08419	32.02508	0.00040507	7.402e-05	3.6e-06	7.229e-05	-0.0	0.00024999	6.944e-05	8.8e-07	690.78338856	697.15920972	710.49766714	0.87728975	0.1681443	-0.32385626
0.08429	32.0423	0.00040442	7.41e-05	3.61e-06	7.237e-05	-0.0	0.00025035	6.956e-05	8.8e-07	690.81656594	697.17575982	710.47584151	0.87391246	0.16777239	-0.32383926
0.08439	32.05945	0.00040377	7.418e-05	3.63e-06	7.245e-05	-0.0	0.0002507	6.968e-05	8.8e-07	690.84967063	697.19229016	710.45407647	0.87050189	0.16739783	-0.3238221
0.08449	32.07654	0.00040313	7.426e-05	3.64e-06	7.253e-05	-0.0	0.00025105	6.98e-05	8.8e-07	690.88270239	697.20880073	710.43237209	0.8671058	0.16702452	-0.32380502
0.08459	32.09355	0.00040249	7.433e-05	3.65e-06	7.261e-05	-0.0	0.0002514	6.992e-05	8.8e-07	690.9156625	697.22529168	710.41072799	0.86372409	0.16665241	-0.32378801
0.08469	32.1105	0.00040185	7.441e-05	3.66e-06	7.269e-05	-0.0	0.00025175	7.004e-05	8.8e-07	690.94855172	697.24176305	710.38914397	0.8603523	0.16628112	-0.32377105
0.08479	32.12738	0.00040121	7.449e-05	3.68e-06	7.277e-05	-0.0	0.0002521	7.016e-05	8.8e-07	690.98137188	697.25821503	710.36761949	0.85701453	0.16591271	-0.32375425
0.08489	32.14419	0.00040058	7.457e-05	3.69e-06	7.285e-05	-0.0	0.00025245	7.028e-05	8.8e-07	691.01412227	697.27464756	710.34615475	0.85365563	0.16554251	-0.32373736
0.08499	32.16093	0.00039995	7.464e-05	3.7e-06	7.293e-05	-0.0	0.00025279	7.04e-05	8.8e-07	691.04680277	697.29106061	710.3247498	0.85030125	0.16517272	-0.32372048
0.08509	32.1776	0.00039932	7.472e-05	3.71e-06	7.301e-05	-0.0	0.00025313	7.052e-05	8.8e-07	691.07941773	697.30745474	710.30340341	0.84702887	0.16481036	-0.32370404
0.08519	32.1942	0.00039869	7.48e-05	3.73e-06	7.308e-05	-0.0	0.00025347	7.063e-05	8.8e-07	691.11196492	697.32382965	710.28211621	0.84369803	0.16444271	-0.32368728
0.08529	32.21074	0.00039807	7.487e-05	3.74e-06	7.316e-05	-0.0	0.00025381	7.075e-05	8.8e-07	691.14444395	697.3401853	710.26088829	0.84036718	0.16407505	-0.32367053
0.08539	32.22721	0.00039745	7.495e-05	3.75e-06	7.324e-05	-0.0	0.00025415	7.087e-05	8.8e-07	691.17685485	697.3565217	710.23971968	0.83703633	0.1637074	-0.32365378
0.08549	32.2436	0.00039684	7.502e-05	3.76e-06	7.331e-05	-0.0	0.00025449	7.098e-05	8.8e-07	691.209198	697.3728389	710.21861023	0.83373067	0.16334201	-0.32363716
0.08559	32.25993	0.00039622	7.51e-05	3.78e-06	7.339e-05	-0.0	0.00025483	7.11e-05	8.8e-07	691.24147501	697.38913707	710.19755952	0.83043855	0.16297789	-0.32362061
0.08569	32.27619	0.00039561	7.517e-05	3.79e-06	7.346e-05	-0.0	0.00025516	7.121e-05	8.8e-07	691.27368663	697.40541632	710.17656732	0.82716247	0.1626153	-0.32360415
0.08579	32.29237	0.000395	7.524e-05	3.8e-06	7.354e-05	-0.0	0.00025549	7.133e-05	8.8e-07	691.30583386	697.42167679	710.15563335	0.82388666	0.16225273	-0.32358769
0.08589	32.30849	0.0003944	7.532e-05	3.81e-06	7.361e-05	-0.0	0.00025582	7.144e-05	8.8e-07	691.33791682	697.43791849	710.13475759	0.82064047	0.16189306	-0.32357139
0.08599	32.32454	0.0003938	7.539e-05	3.83e-06	7.369e-05	-0.0	0.00025615	7.156e-05	8.8e-07	691.36993701	697.45414164	710.11393962	0.81738189	0.16153218	-0.32355502
0.08609	32.34051	0.0003932	7.546e-05	3.84e-06	7.376e-05	-0.0	0.00025648	7.167e-05	8.8e-07	691.40189358	697.47034611	710.09317968	0.8141233	0.16117129	-0.32353865
0.08619	32.35642	0.0003926	7.553e-05	3.85e-06	7.383e-05	-0.0	0.0002568	7.178e-05	8.8e-07	691.43378756	697.48653207	710.07247749	0.81090401	0.16081451	-0.32352251
0.08629	32.37225	0.00039201	7.56e-05	3.86e-06	7.391e-05	-0.0	0.00025713	7.19e-05	8.8e-07	691.46562014	697.50269971	710.05183274	0.80766598	0.16045577	-0.32350625
0.08639	32.38802	0.00039142	7.568e-05	3.88e-06	7.398e-05	-0.0	0.00025745	7.201e-05	8.8e-07	691.49739047	697.5188489	710.03124564	0.80442796	0.16009703	-0.32349
0.08649	32.40371	0.00039083	7.575e-05	3.89e-06	7.405e-05	-0.0	0.00025777	7.212e-05	8.8e-07	691.52910018	697.53497988	710.01071577	0.80123652	0.15974307	-0.32347401
0.08659	32.41933	0.00039025	7.582e-05	3.9e-06	7.412e-05	-0.0	0.00025809	7.223e-05	8.8e-07	691.56074969	697.55109272	709.99024299	0.79802066	0.15938661	-0.32345788
0.08669	32.43488	0.00038966	7.589e-05	3.91e-06	7.419e-05	-0.0	0.00025841	7.234e-05	8.8e-07	691.59233839	697.56718731	709.96982748	0.79480479	0.15903015	-0.32344175
0.08679	32.45036	0.00038909	7.596e-05	3.92e-06	7.426e-05	-0.0	0.00025873	7.245e-05	8.8e-07	691.62386854	697.58326407	709.94946867	0.79163743	0.15867915	-0.32342591
0.08689	32.46576	0.00038851	7.603e-05	3.94e-06	7.433e-05	0.0	0.00025904	7.256e-05	8.8e-07	691.65533967	697.59932292	709.92916666	0.78844271	0.15832507	-0.3234099
0.08699	32.48109	0.00038794	7.609e-05	3.95e-06	7.44e-05	0.0	0.00025936	7.267e-05	8.8e-07	691.68675153	697.61536381	709.90892153	0.78528008	0.15797453	-0.32339408
0.08709	32.49636	0.00038737	7.616e-05	3.96e-06	7.447e-05	0.0	0.00025967	7.278e-05	8.8e-07	691.71810679	697.63138719	709.88873256	0.78210696	0.15762284	-0.3233782
0.08719	32.51154	0.0003868	7.623e-05	3.97e-06	7.454e-05	0.0	0.00025998	7.289e-05	8.8e-07	691.74940417	697.64739284	709.86860009	0.77893384	0.15727114	-0.32336232
0.08729	32.52666	0.00038624	7.63e-05	3.99e-06	7.461e-05	-0.0	0.00026029	7.3e-05	8.8e-07	691.78064415	697.66338086	709.84852401	0.77579435	0.15692358	-0.32334665
0.08739	32.5417	0.00038567	7.636e-05	4e-06	7.468e-05	-0.0	0.00026059	7.31e-05	8.8e-07	691.81182888	697.67935168	709.82850379	0.77264128	0.15657435	-0.32333089
0.08749	32.55667	0.00038512	7.643e-05	4.01e-06	7.474e-05	-0.0	0.0002609	7.321e-05	8.8e-07	691.8429572	697.69530507	709.80853971	0.76948821	0.15622512	-0.32331514
0.08759	32.57156	0.00038456	7.65e-05	4.02e-06	7.481e-05	-0.0	0.0002612	7.332e-05	8.8e-07	691.87403007	697.71124122	709.78863154	0.7663726	0.15588049	-0.32329961
0.08769	32.58639	0.00038401	7.656e-05	4.03e-06	7.488e-05	-0.0	0.0002615	7.342e-05	8.8e-07	691.9050489	697.72716039	709.76877891	0.76323957	0.15553373	-0.32328398
0.08779	32.60113	0.00038346	7.663e-05	4.04e-06	7.494e-05	-0.0	0.0002618	7.353e-05	8.8e-07	691.93601277	697.74306242	709.74898207	0.76010655	0.15518696	-0.32326835
0.08789	32.61581	0.00038291	7.669e-05	4.06e-06	7.501e-05	-0.0	0.0002621	7.363e-05	8.8e-07	691.96692314	697.7589476	709.72924064	0.75701392	0.15484532	-0.32325297
0.08799	32.63041	0.00038237	7.676e-05	4.07e-06	7.507e-05	-0.0	0.0002624	7.374e-05	8.8e-07	691.99778065	697.77481605	709.70955448	0.75390051	0.15450104	-0.32323746
0.08809	32.64493	0.00038183	7.682e-05	4.08e-06	7.514e-05	-0.0	0.0002627	7.384e-05	8.8e-07	692.02858462	697.79066763	709.68992374	0.7507871	0.15415676	-0.32322195
0.08819	32.65938	0.00038129	7.689e-05	4.09e-06	7.52e-05	-0.0	0.00026299	7.394e-05	8.8e-07	692.05933711	697.80650282	709.67034795	0.74771492	0.15381824	-0.32320672
0.08829	32.67375	0.00038076	7.695e-05	4.1e-06	7.527e-05	-0.0	0.00026328	7.405e-05	8.8e-07	692.0900379	697.82232156	709.65082717	0.74461982	0.15347651	-0.32319133
0.08839	32.68805	0.00038022	7.701e-05	4.11e-06	7.533e-05	-0.0	0.00026357	7.415e-05	8.8e-07	692.12068658	697.83812376	709.63136148	0.74154753	0.15313812	-0.3231761
0.08849	32.70228	0.0003797	7.708e-05	4.13e-06	7.539e-05	-0.0	0.00026386	7.425e-05	8.8e-07	692.15128587	697.85391006	709.61195027	0.73847293	0.15279939	-0.32316085
0.08859	32.71642	0.00037917	7.714e-05	4.14e-06	7.546e-05	-0.0	0.00026415	7.435e-05	8.8e-07	692.18183452	697.86968016	709.59259382	0.73539556	0.15246025	-0.32314558
0.08869	32.73049	0.00037865	7.72e-05	4.15e-06	7.552e-05	-0.0	0.00026444	7.445e-05	8.8e-07	692.2123329	697.88543416	709.57329206	0.73234539	0.15212545	-0.32313051
0.08879	32.74449	0.00037813	7.726e-05	4.16e-06	7.558e-05	0.0	0.00026472	7.455e-05	8.8e-07	692.24278325	697.90117262	709.5540445	0.72928466	0.15178897	-0.32311536
0.08889	32.75841	0.00037761	7.732e-05	4.17e-06	7.564e-05	0.0	0.000265	7.465e-05	8.8e-07	692.2731844	697.91689525	709.5348514	0.72622393	0.15145249	-0.32310022
0.08899	32.77225	0.0003771	7.738e-05	4.18e-06	7.57e-05	0.0	0.00026528	7.475e-05	8.8e-07	692.30353717	697.93260225	709.51571257	0.72319408	0.15112081	-0.32308529
0.08909	32.78601	0.00037659	7.745e-05	4.19e-06	7.577e-05	0.0	0.00026556	7.485e-05	8.8e-07	692.33384308	697.94829397	709.49662767	0.72015027	0.15078696	-0.32307026
0.08919	32.7997	0.00037608	7.751e-05	4.21e-06	7.583e-05	0.0	0.00026584	7.495e-05	8.8e-07	692.36410119	697.96397021	709.47759692	0.71710645	0.15045311	-0.32305524
0.08929	32.81331	0.00037557	7.756e-05	4.22e-06	7.589e-05	0.0	0.00026612	7.505e-05	8.8e-07	692.39431332	697.97963146	709.45861995	0.71410311	0.15012684	-0.32304054
0.08939	32.82684	0.00037507	7.762e-05	4.23e-06	7.595e-05	-0.0	0.00026639	7.514e-05	8.8e-07	692.42448079	697.99527809	709.43969652	0.71108221	0.14979729	-0.32302569
0.08949	32.8403	0.00037457	7.768e-05	4.24e-06	7.6e-05	-0.0	0.00026667	7.524e-05	8.8e-07	692.45460277	698.01090987	709.42082677	0.70806302	0.14946805	-0.32301086
0.08959	32.85367	0.00037408	7.774e-05	4.25e-06	7.606e-05	-0.0	0.00026694	7.534e-05	8.8e-07	692.48467944	698.02652686	709.40201069	0.70504555	0.14913914	-0.32299605
0.08969	32.86697	0.00037359	7.78e-05	4.26e-06	7.612e-05	-0.0	0.00026721	7.543e-05	8.8e-07	692.51471096	698.0421291	709.38324824	0.70202978	0.14881055	-0.32298125
0.08979	32.88018	0.0003731	7.786e-05	4.27e-06	7.618e-05	-0.0	0.00026747	7.553e-05	8.8e-07	692.54469751	698.05771662	709.36453937	0.69901573	0.14848228	-0.32296646
0.08989	32.89332	0.00037261	7.791e-05	4.28e-06	7.624e-05	-0.0	0.00026774	7.562e-05	8.8e-07	692.57464088	698.07328999	709.34588378	0.69603604	0.14816156	-0.32295198
0.08999	32.90638	0.00037213	7.797e-05	4.3e-06	7.629e-05	-0.0	0.00026801	7.572e-05	8.8e-07	692.60454226	698.08884955	709.32728124	0.69304012	0.1478372	-0.32293735
0.09009	32.91936	0.00037165	7.803e-05	4.31e-06	7.635e-05	-0.0	0.00026827	7.581e-05	8.8e-07	692.63440089	698.10439506	709.30873189	0.69004799	0.14751361	-0.32292276
0.09019	32.93226	0.00037117	7.808e-05	4.32e-06	7.641e-05	-0.0	0.00026853	7.59e-05	8.8e-07	692.66421714	698.11992664	709.29023566	0.68705963	0.1471908	-0.32290819
0.09029	32.94507	0.0003707	7.814e-05	4.33e-06	7.646e-05	-0.0	0.00026879	7.599e-05	8.8e-07	692.69399143	698.1354444	709.27179246	0.68407505	0.14686877	-0.32289366
0.09039	32.95781	0.00037023	7.819e-05	4.34e-06	7.652e-05	-0.0	0.00026905	7.609e-05	8.8e-07	692.72372415	698.15094847	709.25340224	0.68109425	0.14654752	-0.32287917
0.09049	32.97047	0.00036976	7.825e-05	4.35e-06	7.657e-05	-0.0	0.0002693	7.618e-05	8.8e-07	692.75341638	698.16643923	709.23506483	0.67812483	0.14623087	-0.32286483
0.09059	32.98304	0.00036929	7.83e-05	4.36e-06	7.663e-05	-0.0	0.00026956	7.627e-05	8.8e-07	692.78306914	698.18191703	709.21678011	0.67515505	0.14591293	-0.32285045
0.09069	32.99553	0.00036883	7.836e-05	4.37e-06	7.668e-05	-0.0	0.00026981	7.636e-05	8.8e-07	692.81268231	698.1973818	709.19854804	0.67218954	0.14559601	-0.32283612
0.09079	33.00794	0.00036837	7.841e-05	4.38e-06	7.673e-05	-0.0	0.00027006	7.645e-05	8.8e-07	692.84225641	698.2128337	709.18036854	0.6692283	0.14528012	-0.32282183
0.09089	33.02027	0.00036792	7.846e-05	4.39e-06	7.679e-05	-0.0	0.00027031	7.654e-05	8.8e-07	692.87179193	698.22827287	709.16224154	0.66627133	0.14496525	-0.32280758
0.09099	33.03251	0.00036747	7.852e-05	4.4e-06	7.684e-05	-0.0	0.00027056	7.663e-05	8.8e-07	692.90128938	698.24369949	709.14416694	0.66331863	0.14465141	-0.32279336
0.09109	33.04468	0.00036702	7.857e-05	4.41e-06	7.689e-05	-0.0	0.0002708	7.671e-05	8.8e-07	692.93074945	698.25911386	709.1261447	0.6603622	0.14434029	-0.32277922
0.09119	33.05675	0.00036657	7.862e-05	4.42e-06	7.695e-05	-0.0	0.00027105	7.68e-05	8.8e-07	692.96017285	698.2745163	709.10817477	0.65741435	0.14402929	-0.3227651
0.09129	33.06875	0.00036613	7.867e-05	4.43e-06	7.7e-05	-0.0	0.00027129	7.689e-05	8.8e-07	692.98955993	698.28990685	709.09025705	0.65447024	0.14371942	-0.32275103
0.09139	33.08066	0.00036569	7.872e-05	4.44e-06	7.705e-05	-0.0	0.00027153	7.697e-05	8.8e-07	693.01891122	698.30528569	709.07239144	0.65152987	0.1434107	-0.32273699
0.09149	33.09248	0.00036525	7.877e-05	4.45e-06	7.71e-05	-0.0	0.00027177	7.706e-05	8.8e-07	693.04822725	698.320653	709.05457787	0.64859325	0.14310311	-0.322723
0.09159	33.10422	0.00036482	7.882e-05	4.46e-06	7.715e-05	-0.0	0.00027201	7.714e-05	8.8e-07	693.07750856	698.33600896	709.03681626	0.64566037	0.14279665	-0.32270905
0.09169	33.11588	0.00036439	7.887e-05	4.47e-06	7.72e-05	-0.0	0.00027224	7.723e-05	8.8e-07	693.10675568	698.35135379	709.01910655	0.642728	0.1424916	-0.32269515
0.09179	33.12745	0.00036396	7.892e-05	4.48e-06	7.725e-05	-0.0	0.00027248	7.731e-05	8.8e-07	693.13596919	698.36668775	709.00144872	0.63979738	0.14218784	-0.32268128
0.09189	33.13893	0.00036354	7.897e-05	4.49e-06	7.73e-05	-0.0	0.00027271	7.74e-05	8.8e-07	693.16514961	698.38201106	708.9838427	0.63686764	0.14188542	-0.32266745
0.09199	33.15033	0.00036312	7.902e-05	4.5e-06	7.735e-05	-0.0	0.00027294	7.748e-05	8.8e-07	693.1942975	698.39732396	708.96628847	0.63393951	0.14158428	-0.32265367
0.09209	33.16164	0.0003627	7.907e-05	4.51e-06	7.74e-05	-0.0	0.00027317	7.756e-05	8.8e-07	693.2234134	698.41262668	708.94878597	0.63101303	0.14128443	-0.32263993
0.09219	33.17286	0.00036229	7.912e-05	4.52e-06	7.744e-05	-0.0	0.00027339	7.764e-05	8.8e-07	693.25249784	698.42791946	708.93133516	0.62808817	0.14098588	-0.32262622
0.09229	33.184	0.00036188	7.917e-05	4.53e-06	7.749e-05	-0.0	0.00027362	7.772e-05	8.8e-07	693.28155139	698.44320251	708.91393598	0.62516434	0.14068867	-0.32261256
0.09239	33.19505	0.00036147	7.921e-05	4.54e-06	7.754e-05	-0.0	0.00027384	7.78e-05	8.8e-07	693.31057459	698.45847609	708.89658842	0.62224169	0.14039278	-0.32259894
0.09249	33.206	0.00036107	7.926e-05	4.55e-06	7.758e-05	-0.0	0.00027406	7.788e-05	8.8e-07	693.33956798	698.47374044	708.87929242	0.61931955	0.14009828	-0.32258535
0.09259	33.21687	0.00036067	7.931e-05	4.56e-06	7.763e-05	-0.0	0.00027428	7.796e-05	8.8e-07	693.36853212	698.48899582	708.86204796	0.61639825	0.13980514	-0.32257181
0.09269	33.22765	0.00036027	7.935e-05	4.57e-06	7.768e-05	-0.0	0.0002745	7.804e-05	8.8e-07	693.39746757	698.50424249	708.844855	0.6134756	0.13951358	-0.32255831
0.09279	33.23834	0.00035988	7.94e-05	4.58e-06	7.772e-05	-0.0	0.00027471	7.812e-05	8.8e-07	693.42637488	698.51948074	708.82771355	0.61055407	0.13922335	-0.32254485
0.09289	33.24894	0.00035949	7.944e-05	4.59e-06	7.777e-05	-0.0	0.00027493	7.82e-05	8.8e-07	693.45525461	698.5347108	708.81062355	0.60763314	0.1389345	-0.32253143
0.09299	33.25945	0.0003591	7.949e-05	4.6e-06	7.781e-05	0.0	0.00027514	7.827e-05	8.8e-07	693.48410731	698.54993293	708.79358497	0.6047128	0.13864703	-0.32251805
0.09309	33.26987	0.00035871	7.953e-05	4.61e-06	7.785e-05	0.0	0.00027535	7.835e-05	8.8e-07	693.51293355	698.56514745	708.77659782	0.60178722	0.13836155	-0.32250471
0.09319	33.28019	0.00035833	7.957e-05	4.62e-06	7.79e-05	0.0	0.00027556	7.842e-05	8.8e-07	693.54173391	698.58035468	708.75966211	0.59886413	0.13807725	-0.32249141
0.09329	33.29043	0.00035796	7.962e-05	4.63e-06	7.794e-05	0.0	0.00027577	7.85e-05	8.8e-07	693.57050894	698.59555486	708.74277778	0.59594082	0.13779442	-0.32247815
0.09339	33.30057	0.00035758	7.966e-05	4.64e-06	7.798e-05	0.0	0.00027597	7.857e-05	8.8e-07	693.59925921	698.61074825	708.72594482	0.59301732	0.13751306	-0.32246493
0.09349	33.31061	0.00035721	7.97e-05	4.64e-06	7.803e-05	-0.0	0.00027617	7.865e-05	8.8e-07	693.62798532	698.62593523	708.70916327	0.59008493	0.13723409	-0.32245175
0.09359	33.32057	0.00035685	7.974e-05	4.65e-06	7.807e-05	-0.0	0.00027637	7.872e-05	8.8e-07	693.6566879	698.64111618	708.69243315	0.58715526	0.13695627	-0.32243862
0.09369	33.33042	0.00035649	7.979e-05	4.66e-06	7.811e-05	-0.0	0.00027657	7.879e-05	8.8e-07	693.68536749	698.65629135	708.67575442	0.58422425	0.13668004	-0.32242552
0.09379	33.34019	0.00035613	7.983e-05	4.67e-06	7.815e-05	-0.0	0.00027677	7.886e-05	8.8e-07	693.71402468	698.67146103	708.65912708	0.58129188	0.1364054	-0.32241246
0.09389	33.34985	0.00035577	7.987e-05	4.68e-06	7.819e-05	-0.0	0.00027696	7.893e-05	8.8e-07	693.74266004	698.68662565	708.6425512	0.57834877	0.13613334	-0.32239945
0.09399	33.35943	0.00035542	7.991e-05	4.69e-06	7.823e-05	-0.0	0.00027716	7.9e-05	8.8e-07	693.77127417	698.70178558	708.6260268	0.57540762	0.13586251	-0.32238647
0.09409	33.3689	0.00035507	7.995e-05	4.7e-06	7.827e-05	-0.0	0.00027735	7.907e-05	8.8e-07	693.79986764	698.71694111	708.60955388	0.5724639	0.13559341	-0.32237353
0.09419	33.37828	0.00035472	7.999e-05	4.71e-06	7.831e-05	-0.0	0.00027754	7.914e-05	8.8e-07	693.82844104	698.73209257	708.59313245	0.56951764	0.13532601	-0.32236064
0.09429	33.38755	0.00035438	8.003e-05	4.71e-06	7.835e-05	-0.0	0.00027773	7.921e-05	8.8e-07	693.85699498	698.74724045	708.57676259	0.5665571	0.13506163	-0.32234778
0.09439	33.39673	0.00035404	8.007e-05	4.72e-06	7.839e-05	-0.0	0.00027791	7.928e-05	8.8e-07	693.88553004	698.76238517	708.56044438	0.56359829	0.13479848	-0.32233497
0.09449	33.40581	0.00035371	8.01e-05	4.73e-06	7.843e-05	-0.0	0.00027809	7.934e-05	8.8e-07	693.91404682	698.77752704	708.5441778	0.56063548	0.13453721	-0.3223222
0.09459	33.41479	0.00035338	8.014e-05	4.74e-06	7.846e-05	-0.0	0.00027828	7.941e-05	8.8e-07	693.9425459	698.79266642	708.5279629	0.55766866	0.13427782	-0.32230946
0.09469	33.42367	0.00035305	8.018e-05	4.75e-06	7.85e-05	-0.0	0.00027845	7.947e-05	8.8e-07	693.9710279	698.8078039	708.51179981	0.55468335	0.13402194	-0.32229677
0.09479	33.43245	0.00035273	8.022e-05	4.75e-06	7.854e-05	-0.0	0.00027863	7.954e-05	8.8e-07	693.99949342	698.82293992	708.49568861	0.55169953	0.13376732	-0.32228412
0.09489	33.44113	0.00035241	8.025e-05	4.76e-06	7.857e-05	-0.0	0.00027881	7.96e-05	8.8e-07	694.02794305	698.83807484	708.47962932	0.54870996	0.13351476	-0.32227151
0.09499	33.4497	0.00035209	8.029e-05	4.77e-06	7.861e-05	0.0	0.00027898	7.967e-05	8.8e-07	694.05637737	698.85320907	708.463622	0.54571465	0.13326428	-0.32225894
0.09509	33.45817	0.00035178	8.032e-05	4.78e-06	7.865e-05	0.0	0.00027915	7.973e-05	8.8e-07	694.084797	698.8683433	708.44766685	0.54269548	0.13301797	-0.32224641
0.09519	33.46653	0.00035147	8.036e-05	4.79e-06	7.868e-05	0.0	0.00027932	7.979e-05	8.8e-07	694.11320255	698.883478	708.43176396	0.53967766	0.13277291	-0.32223392
0.09529	33.47479	0.00035117	8.039e-05	4.79e-06	7.871e-05	0.0	0.00027949	7.985e-05	8.8e-07	694.14159459	698.89861359	708.41591338	0.536652	0.13253016	-0.32222147
0.09539	33.48294	0.00035087	8.043e-05	4.8e-06	7.875e-05	0.0	0.00027965	7.991e-05	8.8e-07	694.16997374	698.91375052	708.40011521	0.53361848	0.13228973	-0.32220907
0.09549	33.49098	0.00035057	8.046e-05	4.81e-06	7.878e-05	0.0	0.00027981	7.997e-05	8.8e-07	694.19834055	698.92888965	708.38436971	0.53055399	0.13205433	-0.32219671
0.09559	33.49892	0.00035028	8.049e-05	4.82e-06	7.882e-05	0.0	0.00027997	8.003e-05	8.8e-07	694.22669563	698.94403146	708.368677	0.52749099	0.13182015	-0.32218438
0.09569	33.50675	0.00034999	8.053e-05	4.82e-06	7.885e-05	0.0	0.00028013	8.009e-05	8.8e-07	694.25503958	698.95917644	708.35303717	0.52441754	0.1315886	-0.3221721
0.09579	33.51446	0.00034971	8.056e-05	4.83e-06	7.888e-05	0.0	0.00028029	8.014e-05	8.8e-07	694.28337299	698.97432512	708.33745033	0.52133362	0.13135966	-0.32215986
0.09589	33.52207	0.00034943	8.059e-05	4.84e-06	7.891e-05	-0.0	0.00028044	8.02e-05	8.8e-07	694.31169634	698.98947854	708.32191688	0.51820911	0.13113695	-0.32214766
0.09599	33.52956	0.00034915	8.062e-05	4.84e-06	7.894e-05	-0.0	0.00028059	8.026e-05	8.8e-07	694.34001023	699.00463722	708.30643694	0.51508665	0.13091536	-0.32213551
0.09609	33.53694	0.00034888	8.065e-05	4.85e-06	7.897e-05	-0.0	0.00028074	8.031e-05	8.8e-07	694.36831525	699.01980172	708.29101064	0.51195045	0.13069679	-0.32212339
0.09619	33.54421	0.00034861	8.068e-05	4.86e-06	7.9e-05	-0.0	0.00028089	8.036e-05	8.8e-07	694.39661198	699.03497267	708.27563814	0.50879888	0.13048143	-0.32211132
0.09629	33.55136	0.00034834	8.071e-05	4.86e-06	7.903e-05	-0.0	0.00028104	8.042e-05	8.8e-07	694.42490073	699.05015139	708.26032001	0.50559646	0.13027355	-0.32209929
0.09639	33.5584	0.00034808	8.074e-05	4.87e-06	7.906e-05	-0.0	0.00028118	8.047e-05	8.8e-07	694.45318212	699.06533839	708.24505635	0.50239588	0.13006682	-0.32208731
0.09649	33.56531	0.00034783	8.077e-05	4.88e-06	7.909e-05	-0.0	0.00028132	8.052e-05	8.8e-07	694.4814567	699.08053436	708.22984737	0.49917725	0.12986361	-0.32207536
0.09659	33.57211	0.00034758	8.08e-05	4.88e-06	7.912e-05	-0.0	0.00028146	8.057e-05	8.8e-07	694.50972502	699.09574002	708.21469329	0.49593118	0.12966508	-0.32206346
0.09669	33.57879	0.00034733	8.083e-05	4.89e-06	7.915e-05	-0.0	0.00028159	8.062e-05	8.8e-07	694.53798728	699.11095669	708.19959465	0.49265128	0.12947199	-0.32205161
0.09679	33.58534	0.00034709	8.085e-05	4.9e-06	7.917e-05	-0.0	0.00028172	8.067e-05	8.8e-07	694.56624399	699.12618513	708.18455172	0.48935132	0.12928268	-0.32203979
0.09689	33.59178	0.00034685	8.088e-05	4.9e-06	7.92e-05	-0.0	0.00028186	8.072e-05	8.8e-07	694.59449548	699.1414264	708.1695649	0.48600828	0.12909996	-0.32202803
0.09699	33.59808	0.00034662	8.091e-05	4.91e-06	7.923e-05	-0.0	0.00028198	8.076e-05	8.8e-07	694.62274197	699.15668173	708.1546347	0.48264015	0.12892162	-0.3220163
0.09709	33.60426	0.00034639	8.093e-05	4.91e-06	7.925e-05	-0.0	0.00028211	8.081e-05	8.8e-07	694.65098385	699.17195206	708.13976146	0.47922928	0.12874983	-0.32200462
0.09719	33.61032	0.00034617	8.096e-05	4.92e-06	7.928e-05	-0.0	0.00028223	8.085e-05	8.8e-07	694.67922108	699.18723891	708.12494587	0.47578338	0.12858364	-0.32199299
0.09729	33.61624	0.00034595	8.098e-05	4.92e-06	7.93e-05	-0.0	0.00028235	8.09e-05	8.8e-07	694.70745398	699.20254334	708.11018833	0.47230156	0.12842317	-0.3219814
0.09739	33.62203	0.00034573	8.101e-05	4.93e-06	7.933e-05	-0.0	0.00028247	8.094e-05	8.8e-07	694.73568253	699.21786679	708.09548947	0.46875661	0.12827175	-0.32196986
0.09749	33.62769	0.00034552	8.103e-05	4.94e-06	7.935e-05	-0.0	0.00028258	8.098e-05	8.8e-07	694.76390656	699.23321084	708.08085	0.46517645	0.12812595	-0.32195836
0.09759	33.63321	0.00034532	8.105e-05	4.94e-06	7.937e-05	-0.0	0.0002827	8.103e-05	8.8e-07	694.79212622	699.24857676	708.06627046	0.46153002	0.12798959	-0.32194692
0.09769	33.6386	0.00034512	8.108e-05	4.95e-06	7.939e-05	-0.0	0.00028281	8.107e-05	8.8e-07	694.82034066	699.26396671	708.0517519	0.45783254	0.12786079	-0.32193552
0.09779	33.64384	0.00034492	8.11e-05	4.95e-06	7.942e-05	-0.0	0.00028291	8.111e-05	8.8e-07	694.84854991	699.27938207	708.03729491	0.45408177	0.12773984	-0.32192416
0.09789	33.64894	0.00034473	8.112e-05	4.96e-06	7.944e-05	-0.0	0.00028302	8.114e-05	8.8e-07	694.8767534	699.29482472	708.02290039	0.45024581	0.12763062	-0.32191286
0.09799	33.6539	0.00034455	8.114e-05	4.96e-06	7.946e-05	-0.0	0.00028312	8.118e-05	8.8e-07	694.90495012	699.31029685	708.00856942	0.44633444	0.12753193	-0.32190161
0.09809	33.65871	0.00034437	8.116e-05	4.97e-06	7.948e-05	-0.0	0.00028322	8.122e-05	8.8e-07	694.93313874	699.32580087	707.99430321	0.44233852	0.1274449	-0.3218904
0.09819	33.66337	0.0003442	8.118e-05	4.97e-06	7.95e-05	-0.0	0.00028331	8.125e-05	8.8e-07	694.96131797	699.34133913	707.98010293	0.43823767	0.12737199	-0.32187926
0.09829	33.66788	0.00034403	8.12e-05	4.97e-06	7.952e-05	-0.0	0.0002834	8.129e-05	8.8e-07	694.98948585	699.35691444	707.96597005	0.4340432	0.12731184	-0.32186816
0.09839	33.67222	0.00034387	8.122e-05	4.98e-06	7.953e-05	-0.0	0.00028349	8.132e-05	8.8e-07	695.01763996	699.37252986	707.95190619	0.42970614	0.12727037	-0.32185711
0.09849	33.67641	0.00034371	8.123e-05	4.98e-06	7.955e-05	-0.0	0.00028358	8.135e-05	8.8e-07	695.04577763	699.38818857	707.93791304	0.42523483	0.12724655	-0.32184613
0.09859	33.68043	0.00034356	8.125e-05	4.99e-06	7.957e-05	-0.0	0.00028366	8.138e-05	8.8e-07	695.07389494	699.40389445	707.92399274	0.42062652	0.12724072	-0.3218352
0.09869	33.68428	0.00034342	8.127e-05	4.99e-06	7.958e-05	-0.0	0.00028374	8.141e-05	8.8e-07	695.10198799	699.4196513	707.91014739	0.41582936	0.12725908	-0.32182433
0.09879	33.68796	0.00034328	8.128e-05	4.99e-06	7.96e-05	-0.0	0.00028381	8.144e-05	8.8e-07	695.13005082	699.43546396	707.89637977	0.41082144	0.12730422	-0.32181352
0.09889	33.69146	0.00034315	8.13e-05	5e-06	7.961e-05	-0.0	0.00028389	8.146e-05	8.8e-07	695.15807617	699.45133785	707.88269302	0.40556753	0.12738033	-0.32180277
0.09899	33.69477	0.00034303	8.131e-05	5e-06	7.963e-05	-0.0	0.00028395	8.149e-05	8.8e-07	695.18605489	699.46727919	707.86909086	0.4000223	0.12749272	-0.32179209
0.09909	33.69788	0.00034291	8.132e-05	5e-06	7.964e-05	-0.0	0.00028402	8.151e-05	8.8e-07	695.21397525	699.48329526	707.85557772	0.39412567	0.12764844	-0.32178148
0.09919	33.7008	0.0003428	8.134e-05	5.01e-06	7.965e-05	-0.0	0.00028408	8.153e-05	8.8e-07	695.24182257	699.4993945	707.84215884	0.38780468	0.12785591	-0.32177094
0.09929	33.7035	0.0003427	8.135e-05	5.01e-06	7.966e-05	-0.0	0.00028413	8.155e-05	8.8e-07	695.26957622	699.51558749	707.82884099	0.38094273	0.1281286	-0.32176049
0.09939	33.70598	0.00034261	8.136e-05	5.01e-06	7.967e-05	-0.0	0.00028418	8.157e-05	8.8e-07	695.2972084	699.53188732	707.81563277	0.37336181	0.1284868	-0.32175012
0.09949	33.70823	0.00034252	8.137e-05	5.01e-06	7.968e-05	-0.0	0.00028423	8.159e-05	8.8e-07	695.32468021	699.54831069	707.80254546	0.36485474	0.12895385	-0.32173985
0.09959	33.71022	0.00034245	8.137e-05	5.02e-06	7.969e-05	-0.0	0.00028427	8.16e-05	8.8e-07	695.35193392	699.56487999	707.78959473	0.35498674	0.1295782	-0.32172968
0.09969	33.71194	0.00034239	8.138e-05	5.02e-06	7.97e-05	-0.0	0.00028431	8.162e-05	8.8e-07	695.37887771	699.58162729	707.7768039	0.34301496	0.13044111	-0.32171964
0.09979	33.71334	0.00034233	8.139e-05	5.02e-06	7.971e-05	-0.0	0.00028434	8.163e-05	8.8e-07	695.40534977	699.59860286	707.76421133	0.32733448	0.13171428	-0.32170976
0.09989	33.71438	0.00034229	8.139e-05	5.02e-06	7.971e-05	-0.0	0.00028436	8.164e-05	8.8e-07	695.43100094	699.61590094	707.75189368	0.30303472	0.13390544	-0.3217001
0.09999	33.71493	0.00034227	8.139e-05	5.02e-06	7.971e-05	-0.0	0.00028437	8.164e-05	8.8e-07	695.45442148	699.63382208	707.74012932	0.17349118	0.14504212	-0.32169085
0.10001	33.71494	0.00034227	8.139e-05	5.02e-06	7.971e-05	-0.0	0.00028437	8.164e-05	8.8e-07	695.45701024	699.63771983	707.73816359	722.07093895	29.25610796	34.43394902
