# Supplementary material for: Dataset for the simulated biomass pyrolysis in rotary kilns with varying particle residence time distributions
Source: Data Brief. 2021 Nov 23;39:107603. doi: 10.1016/j.dib.2021.107603 (PMC8633881; doi:10.1016/j.dib.2021.107603)
Supplement: Supplementary Data S1 — Supplementary Raw Research Data. This is open data under the CC BY license http://creativecommons.org/licenses/by/4.0/ [file mmc1.zip › supplementary/0/logFiles/log_Pe9]

l,m	Tau,s	F_w,kg/s	F_is,kg/s	F_c,kg/s	F_rt,kg/s	F_w_wet,kg/s	F_it,kg/s	F_g,kg/s	F_H2O_g,kg/s	T_b,K	T_g,K	T_w,K	q_bed,kW/m	q_gas,kW/m	q_loss,kW/m
1e-05	0.00276	0.0	0.0	0.0	0.0	0.00087533	0.0	0.0	0.0	298.35619649	299.27003734	833.09215844	32.48886834	3.31870786	-0.42011989
0.0001	0.05239	0.0	0.0	0.0	0.0	0.00087533	0.0	0.0	0.0	300.20684959	309.31199748	832.57275161	32.36101082	3.30059976	-0.41971204
0.0002	0.10749	0.0	0.0	0.0	0.0	0.00087533	0.0	0.0	0.0	302.25238421	320.38644524	831.99810188	32.21963749	3.27930679	-0.41926081
0.0003	0.16257	0.0	0.0	0.0	0.0	0.00087533	0.0	0.0	0.0	304.28668802	331.3695908	831.42605906	32.07898781	3.25677754	-0.41881163
0.0004	0.2176	0.0	0.0	0.0	0.0	0.00087533	0.0	0.0	0.0	306.30984432	342.25763331	830.85663178	31.93906017	3.23294647	-0.41836451
0.0005	0.2726	0.0	0.0	0.0	0.0	0.00087533	0.0	0.0	0.0	308.32193584	353.0466949	830.28982913	31.79985255	3.20780412	-0.41791944
0.0006	0.32757	0.0	0.0	0.0	0.0	0.00087533	0.0	0.0	0.0	310.32304432	363.73279117	829.72566089	31.66136085	3.18129854	-0.41747646
0.0007	0.38249	0.0	0.0	0.0	0.0	0.00087533	0.0	0.0	0.0	312.31325043	374.31184226	829.16413752	31.52358666	3.15344749	-0.41703555
0.0008	0.43739	0.0	0.0	0.0	0.0	0.00087533	0.0	0.0	0.0	314.29263584	384.779862	828.60526884	31.38653069	3.12425973	-0.41659671
0.0009	0.49224	0.0	0.0	0.0	0.0	0.00087533	0.0	0.0	0.0	316.2612793	395.13267775	828.0490661	31.25017353	3.09358704	-0.41616
0.001	0.54706	0.0	0.0	0.0	0.0	0.00087533	0.0	0.0	0.0	318.21926057	405.36618866	827.49554005	31.1145341	3.06158153	-0.41572535
0.0011	0.60185	0.0	0.0	0.0	0.0	0.00087533	0.0	0.0	0.0	320.16665935	415.47631923	826.9447013	30.97959297	3.02815784	-0.41529284
0.0012	0.6566	0.0	0.0	0.0	0.0	0.00087533	0.0	0.0	0.0	322.10355156	425.458915	826.39656158	30.84535485	2.993329	-0.41486243
0.0013	0.71131	0.0	0.0	0.0	0.0	0.00087533	0.0	0.0	0.0	324.03001545	435.30985986	825.85113199	30.71181546	2.95708332	-0.41443414
0.0014	0.76599	0.0	0.0	0.0	0.0	0.00087533	0.0	0.0	0.0	325.94612709	445.02511891	825.30842365	30.5789585	2.91948779	-0.41400801
0.0015	0.82063	0.0	0.0	0.0	0.0	0.00087533	0.0	0.0	0.0	327.85196124	454.60074918	824.76844751	30.44679133	2.88047915	-0.41358402
0.0016	0.87523	0.0	0.0	0.0	0.0	0.00087533	0.0	0.0	0.0	329.74759275	464.03269697	824.23121501	30.31530628	2.84007685	-0.41316218
0.0017	0.9298	0.0	0.0	0.0	0.0	0.00087533	0.0	0.0	0.0	331.633095	473.31733277	823.69673582	30.18448358	2.79848309	-0.41274251
0.0018	0.98433	0.0	0.0	0.0	0.0	0.00087533	0.0	0.0	0.0	333.50854071	482.45087765	823.16502043	30.05433365	2.75550786	-0.41232502
0.0019	1.03883	0.0	0.0	0.0	0.0	0.00087533	0.0	0.0	0.0	335.37400172	491.42970453	822.63607881	29.92483804	2.71135585	-0.41190969
0.002	1.09329	0.0	0.0	0.0	0.0	0.00087533	0.0	0.0	0.0	337.22954889	500.25063983	822.10991879	29.79599524	2.66598159	-0.41149656
0.0021	1.14771	0.0	0.0	0.0	0.0	0.00087533	0.0	0.0	0.0	339.0752523	508.9102981	821.58654948	29.66779742	2.6194384	-0.41108562
0.0022	1.2021	0.0	0.0	0.0	0.0	0.00087533	0.0	0.0	0.0	340.91118098	517.40572408	821.06597799	29.54022692	2.57192022	-0.41067687
0.0023	1.25646	0.0	0.0	0.0	0.0	0.00087533	0.0	0.0	0.0	342.73740299	525.73419074	820.54821046	29.41328587	2.52333467	-0.41027033
0.0024	1.31077	0.0	0.0	0.0	0.0	0.00087533	0.0	0.0	0.0	344.55398562	533.89297108	820.03325323	29.2869587	2.47384126	-0.40986599
0.0025	1.36505	0.0	0.0	0.0	0.0	0.00087533	0.0	0.0	0.0	346.36099469	541.88002764	819.52110932	29.16123362	2.42354549	-0.40946385
0.0026	1.4193	0.0	0.0	0.0	0.0	0.00087533	0.0	0.0	0.0	348.15849546	549.69316048	819.01178276	29.03610801	2.37242837	-0.40906393
0.0027	1.4735	0.0	0.0	0.0	0.0	0.00087533	0.0	0.0	0.0	349.9465522	557.33045468	818.50527634	28.91157154	2.32057541	-0.40866623
0.0028	1.52768	0.0	0.0	0.0	0.0	0.00087533	0.0	0.0	0.0	351.7252282	564.79019349	818.00159202	28.78761612	2.26804194	-0.40827076
0.0029	1.58181	0.0	0.0	0.0	0.0	0.00087533	0.0	0.0	0.0	353.49458527	572.07138095	817.50072821	28.66420738	2.21525511	-0.40787746
0.003	1.63591	0.0	0.0	0.0	0.0	0.00087533	0.0	0.0	0.0	355.25468447	579.1730525	817.00268337	28.54136615	2.16186112	-0.4074864
0.0031	1.68998	0.0	0.0	0.0	0.0	0.00087533	0.0	0.0	0.0	357.00558613	586.09424164	816.5074562	28.41907249	2.10808341	-0.40709757
0.0032	1.744	0.0	0.0	0.0	0.0	0.00087533	0.0	0.0	0.0	358.74734944	592.83436793	816.01504358	28.297317	2.05399596	-0.40671096
0.0033	1.79799	0.0	0.0	0.0	0.0	0.00087533	0.0	0.0	0.0	360.48003251	599.39329819	815.52544018	28.17607629	1.9999081	-0.4063265
0.0034	1.85195	0.0	0.0	0.0	0.0	0.00087533	0.0	0.0	0.0	362.20369236	605.77139537	815.0386382	28.05535514	1.94565658	-0.40594428
0.0035	1.90587	0.0	0.0	0.0	0.0	0.00087533	0.0	0.0	0.0	363.91838524	611.96885515	814.55463107	27.93513798	1.89142021	-0.40556426
0.0036	1.95975	0.0	0.0	0.0	0.0	0.00087533	0.0	0.0	0.0	365.62416629	617.98634636	814.07340986	27.81541419	1.83729454	-0.40518644
0.0037	2.0136	1e-08	0.0	0.0	0.0	0.00087533	0.0	0.0	0.0	367.32108976	623.82481261	813.59496434	27.69617965	1.78333438	-0.40481077
0.0038	2.06741	1e-08	0.0	0.0	0.0	0.00087533	0.0	0.0	0.0	369.00920959	629.48530783	813.11928354	27.57741786	1.72967536	-0.40443728
0.0039	2.12118	1e-08	0.0	0.0	0.0	0.00087533	0.0	0.0	0.0	370.68857797	634.96939758	812.64635436	27.45912069	1.67640015	-0.40406596
0.004	2.17492	1e-08	0.0	0.0	0.0	0.00087533	0.0	0.0	0.0	372.35924644	640.27885432	812.1761626	27.34127808	1.62360503	-0.40369678
0.0041	2.22862	1e-08	0.0	0.0	0.0	0.00087533	0.0	0.0	0.0	374.02126565	645.41573842	811.70869271	27.22387997	1.57138732	-0.40332974
0.0042	2.28228	1e-08	0.0	0.0	0.0	0.00087532	0.0	0.0	0.0	375.67468635	650.38176818	811.24393076	27.10694479	1.5194989	-0.40296484
0.0043	2.33591	1e-08	0.0	0.0	0.0	0.00087532	0.0	0.0	0.0	377.31955763	655.17943337	810.78185911	26.99042977	1.46843696	-0.40260204
0.0044	2.3895	1e-08	0.0	0.0	0.0	0.00087532	0.0	0.0	0.0	378.95592788	659.81140173	810.32245924	26.87433927	1.41812655	-0.40224133
0.0045	2.44306	2e-08	0.0	0.0	0.0	0.00087532	0.0	0.0	0.0	380.58384484	664.28049291	809.86571185	26.75866549	1.36864203	-0.4018827
0.0046	2.49658	2e-08	0.0	0.0	0.0	0.00087532	0.0	0.0	0.0	382.20335604	668.58936418	809.41159851	26.6434236	1.31976662	-0.40152616
0.0047	2.55006	2e-08	0.0	0.0	0.0	0.00087532	0.0	0.0	0.0	383.81450835	672.74082984	808.9601	26.52858196	1.27187991	-0.40117166
0.0048	2.60351	2e-08	0.0	0.0	0.0	0.00087531	0.0	0.0	0.0	385.41734758	676.73818516	808.51119464	26.41414424	1.22491392	-0.40081919
0.0049	2.65692	3e-08	0.0	0.0	0.0	0.00087531	0.0	0.0	0.0	387.01191919	680.58467922	808.06486099	26.30010556	1.17891026	-0.40046873
0.005	2.7103	3e-08	0.0	0.0	0.0	0.00087531	0.0	0.0	0.0	388.59826812	684.28361777	807.62107735	26.18646622	1.13382987	-0.40012029
0.0051	2.76363	3e-08	0.0	0.0	0.0	0.0008753	0.0	0.0	0.0	390.17643896	687.83826938	807.17982228	26.07321764	1.08977972	-0.39977383
0.0052	2.81693	4e-08	0.0	0.0	0.0	0.0008753	0.0	0.0	0.0	391.74647565	691.25214949	806.7410729	25.96035826	1.04675574	-0.39942933
0.0053	2.8702	4e-08	0.0	0.0	0.0	0.00087529	0.0	0.0	0.0	393.30842175	694.52875086	806.30480649	25.84788538	1.00477497	-0.39908677
0.0054	2.92343	5e-08	0.0	0.0	0.0	0.00087529	0.0	0.0	0.0	394.86232044	697.6716015	805.87100011	25.73579193	0.96389408	-0.39874616
0.0055	2.97662	5e-08	0.0	0.0	0.0	0.00087528	0.0	0.0	0.0	396.40821404	700.68447339	805.43962979	25.62408007	0.92408437	-0.39840746
0.0056	3.02978	6e-08	0.0	0.0	0.0	0.00087528	0.0	0.0	0.0	397.94614505	703.57090255	805.01067245	25.51274657	0.88536603	-0.39807065
0.0057	3.08289	7e-08	0.0	0.0	0.0	0.00087527	0.0	0.0	0.0	399.47615541	706.33451879	804.58410456	25.40178987	0.84774311	-0.39773572
0.0058	3.13598	7e-08	0.0	0.0	0.0	0.00087526	0.0	0.0	0.0	400.99828678	708.97894582	804.15990261	25.29120884	0.81121551	-0.39740265
0.0059	3.18902	8e-08	0.0	0.0	0.0	0.00087525	0.0	0.0	0.0	402.51258036	711.50783843	803.73804295	25.18099946	0.77580268	-0.39707142
0.006	3.24203	9e-08	0.0	0.0	0.0	0.00087524	0.0	0.0	0.0	404.01907718	713.92479498	803.31850213	25.07116499	0.7414696	-0.396742
0.0061	3.29501	1e-07	0.0	0.0	0.0	0.00087523	0.0	0.0	0.0	405.51781802	716.23336331	802.90125686	24.96170386	0.70821534	-0.39641439
0.0062	3.34794	1.1e-07	0.0	0.0	0.0	0.00087522	0.0	0.0	0.0	407.00884344	718.43705097	802.48628406	24.8526162	0.67602503	-0.39608855
0.0063	3.40084	1.3e-07	0.0	0.0	0.0	0.00087521	0.0	0.0	0.0	408.49219353	720.53940771	802.07356042	24.74389381	0.64496493	-0.3957645
0.0064	3.45371	1.4e-07	0.0	0.0	0.0	0.0008752	0.0	0.0	0.0	409.96790807	722.54398863	801.66306262	24.63554651	0.61492491	-0.39544218
0.0065	3.50653	1.5e-07	0.0	0.0	0.0	0.00087518	0.0	0.0	0.0	411.43602697	724.45411228	801.25476835	24.52757149	0.5859175	-0.39512159
0.0066	3.55933	1.7e-07	0.0	0.0	0.0	0.00087516	0.0	0.0	0.0	412.89658984	726.27309618	800.84865532	24.41996951	0.55792032	-0.39480272
0.0067	3.61208	1.9e-07	0.0	0.0	0.0	0.00087515	0.0	0.0	0.0	414.34963603	728.00420672	800.44470145	24.31273589	0.53096538	-0.39448554
0.0068	3.6648	2.1e-07	0.0	0.0	0.0	0.00087513	0.0	0.0	0.0	415.79520438	729.65079332	800.04288431	24.2058771	0.50497183	-0.39417004
0.0069	3.71748	2.3e-07	0.0	0.0	0.0	0.0008751	0.0	0.0	0.0	417.23333403	731.21590265	799.64318281	24.09939231	0.47993209	-0.3938562
0.007	3.77012	2.5e-07	0.0	0.0	0.0	0.00087508	0.0	0.0	0.0	418.66406382	732.70256982	799.24557592	23.9932827	0.45581807	-0.39354399
0.0071	3.82273	2.8e-07	0.0	0.0	0.0	0.00087506	0.0	0.0	0.0	420.08743244	734.11373245	798.85004306	23.88754864	0.4326103	-0.39323342
0.0072	3.8753	3.1e-07	0.0	0.0	0.0	0.00087503	0.0	0.0	0.0	421.50347792	735.45250715	798.45656282	23.78218163	0.41038507	-0.39292447
0.0073	3.92783	3.4e-07	0.0	0.0	0.0	0.000875	0.0	0.0	0.0	422.91223866	736.72164867	798.06511546	23.67719577	0.38897393	-0.3926171
0.0074	3.98033	3.7e-07	0.0	0.0	0.0	0.00087496	0.0	0.0	0.0	424.3137528	737.92387939	797.6756814	23.57258738	0.36840067	-0.39231132
0.0075	4.03279	4.1e-07	0.0	0.0	0.0	0.00087493	0.0	0.0	0.0	425.70805832	739.0618428	797.28824141	23.46835773	0.34863538	-0.3920071
0.0076	4.08522	4.4e-07	0.0	0.0	0.0	0.00087489	0.0	0.0	0.0	427.09519285	740.13820727	796.90277614	23.36450062	0.32973242	-0.39170444
0.0077	4.1376	4.9e-07	0.0	0.0	0.0	0.00087485	0.0	0.0	0.0	428.47519393	741.15552256	796.51926682	23.2610258	0.3115659	-0.3914033
0.0078	4.18995	5.3e-07	0.0	0.0	0.0	0.0008748	0.0	0.0	0.0	429.84809907	742.11616879	796.13769546	23.15793124	0.29414275	-0.39110369
0.0079	4.24227	5.8e-07	0.0	0.0	0.0	0.00087475	0.0	0.0	0.0	431.21394562	743.02247898	795.7580443	23.05521803	0.27743461	-0.39080559
0.008	4.29455	6.3e-07	0.0	0.0	0.0	0.0008747	0.0	0.0	0.0	432.57277064	743.87674698	795.38029575	22.95288211	0.26147224	-0.39050898
0.0081	4.34679	6.9e-07	0.0	0.0	0.0	0.00087464	0.0	0.0	0.0	433.92461094	744.68126731	795.00443223	22.85092982	0.24616683	-0.39021385
0.0082	4.39899	7.5e-07	0.0	0.0	0.0	0.00087458	0.0	0.0	0.0	435.26950341	745.43810497	794.63043726	22.74936011	0.23151445	-0.38992019
0.0083	4.45116	8.2e-07	0.0	0.0	0.0	0.00087452	0.0	0.0	0.0	436.60748471	746.1493014	794.25829444	22.64817374	0.21748992	-0.38962798
0.0084	4.50329	8.9e-07	0.0	0.0	0.0	0.00087445	0.0	0.0	0.0	437.93859131	746.81682233	793.88798779	22.54736946	0.2040924	-0.38933721
0.0085	4.55538	9.7e-07	0.0	0.0	0.0	0.00087437	0.0	0.0	0.0	439.2628594	747.44264122	793.51950122	22.4469498	0.19127557	-0.38904787
0.0086	4.60744	1.05e-06	0.0	0.0	0.0	0.00087429	0.0	0.0	0.0	440.58032519	748.02855425	793.15281954	22.34691474	0.17902361	-0.38875995
0.0087	4.65946	1.14e-06	0.0	0.0	0.0	0.0008742	0.0	0.0	0.0	441.89102465	748.57632009	792.78792775	22.24726481	0.16731384	-0.38847343
0.0088	4.71144	1.23e-06	0.0	0.0	0.0	0.0008741	0.0	0.0	0.0	443.1949936	749.08762485	792.42481117	22.14800055	0.1561237	-0.38818831
0.0089	4.76339	1.33e-06	0.0	0.0	0.0	0.000874	0.0	0.0	0.0	444.49226762	749.56413815	792.06345522	22.04911973	0.14546358	-0.38790457
0.009	4.8153	1.44e-06	0.0	0.0	0.0	0.00087389	0.0	0.0	0.0	445.78288215	750.00742279	791.70384584	21.95062593	0.13527395	-0.3876222
0.0091	4.86717	1.56e-06	0.0	0.0	0.0	0.00087378	0.0	0.0	0.0	447.0668725	750.41897385	791.34596929	21.85251826	0.12554903	-0.38734119
0.0092	4.919	1.68e-06	0.0	0.0	0.0	0.00087365	0.0	0.0	0.0	448.34427379	750.80023191	790.98981212	21.75479694	0.11626942	-0.38706154
0.0093	4.9708	1.81e-06	0.0	0.0	0.0	0.00087352	0.0	0.0	0.0	449.61512092	751.15258897	790.63536109	21.65746134	0.10742763	-0.38678322
0.0094	5.02256	1.95e-06	0.0	0.0	0.0	0.00087338	0.0	0.0	0.0	450.87944864	751.47738203	790.28260325	21.56051248	0.09899284	-0.38650623
0.0095	5.07429	2.11e-06	0.0	0.0	0.0	0.00087323	0.0	0.0	0.0	452.13729151	751.77587594	789.931526	21.46395009	0.09095216	-0.38623056
0.0096	5.12598	2.27e-06	0.0	0.0	0.0	0.00087307	0.0	0.0	0.0	453.38868392	752.04928793	789.58211699	21.36777417	0.08328872	-0.3859562
0.0097	5.17763	2.44e-06	0.0	0.0	0.0	0.00087289	0.0	0.0	0.0	454.63366008	752.29878637	789.23436411	21.27198419	0.0759934	-0.38568314
0.0098	5.22924	2.62e-06	0.0	0.0	0.0	0.00087271	0.0	0.0	0.0	455.87225396	752.52550361	788.88825542	21.1765805	0.0690435	-0.38541137
0.0099	5.28082	2.82e-06	0.0	0.0	0.0	0.00087252	0.0	0.0	0.0	457.10449938	752.73050359	788.54377933	21.08156276	0.06242671	-0.38514088
0.01	5.33236	3.02e-06	0.0	0.0	0.0	0.00087231	0.0	0.0	0.0	458.33042998	752.9148116	788.20092445	20.98693074	0.05612889	-0.38487167
0.0101	5.38386	3.24e-06	0.0	0.0	0.0	0.00087209	0.0	0.0	0.0	459.55007918	753.07940867	787.85967961	20.89268432	0.05013636	-0.38460371
0.0102	5.43533	3.48e-06	0.0	0.0	0.0	0.00087186	0.0	0.0	0.0	460.76348024	753.22522717	787.52003386	20.79882309	0.04443612	-0.38433702
0.0103	5.48676	3.72e-06	0.0	0.0	0.0	0.00087161	0.0	0.0	0.0	461.9706662	753.3531662	787.18197647	20.70534655	0.03901575	-0.38407157
0.0104	5.53815	3.99e-06	0.0	0.0	0.0	0.00087135	0.0	0.0	0.0	463.17166988	753.46408356	786.8454969	20.61225434	0.03386328	-0.38380736
0.0105	5.5895	4.26e-06	0.0	0.0	0.0	0.00087107	0.0	0.0	0.0	464.36652393	753.55879987	786.51058481	20.51954595	0.02896731	-0.38354438
0.0106	5.64082	4.56e-06	0.0	0.0	0.0	0.00087077	0.0	0.0	0.0	465.55526079	753.63810047	786.17723004	20.42722084	0.02431703	-0.38328262
0.0107	5.6921	4.87e-06	0.0	0.0	0.0	0.00087046	0.0	0.0	0.0	466.73791268	753.70273732	785.84542261	20.33527842	0.01990215	-0.38302209
0.0108	5.74335	5.2e-06	0.0	0.0	0.0	0.00087013	0.0	0.0	1e-08	467.91451165	753.75342927	785.51515272	20.24372003	0.01570172	-0.38276274
0.0109	5.79455	5.55e-06	0.0	0.0	0.0	0.00086978	0.0	0.0	1e-08	469.08508965	753.79080503	785.1864109	20.15254239	0.01172106	-0.3825046
0.011	5.84572	5.92e-06	0.0	0.0	0.0	0.00086941	0.0	0.0	1e-08	470.24967824	753.81555083	784.8591876	20.06174577	0.00794585	-0.38224766
0.0111	5.89686	6.31e-06	0.0	0.0	0.0	0.00086902	0.0	0.0	1e-08	471.40830884	753.82829195	784.5334735	19.97132941	0.00436767	-0.3819919
0.0112	5.94795	6.72e-06	0.0	0.0	0.0	0.00086861	0.0	0.0	1e-08	472.56101264	753.82962795	784.20925944	19.88129253	0.00097864	-0.38173733
0.0113	5.99901	7.15e-06	0.0	0.0	0.0	0.00086818	0.0	0.0	1e-08	473.70782066	753.82013436	783.88653637	19.79163427	-0.00222859	-0.38148392
0.0114	6.05003	7.6e-06	0.0	0.0	0.0	0.00086772	0.0	0.0	1e-08	474.84876366	753.80036453	783.5652954	19.70235375	-0.00526084	-0.38123169
0.0115	6.10101	8.08e-06	0.0	0.0	0.0	0.00086724	0.0	0.0	1e-08	475.98387222	753.77084524	783.24552776	19.61345267	-0.00814417	-0.3809806
0.0116	6.15196	8.59e-06	0.0	0.0	0.0	0.00086674	0.0	0.0	1e-08	477.11317691	753.73199898	782.9272251	19.52492726	-0.01086355	-0.38073066
0.0117	6.20287	9.12e-06	0.0	0.0	0.0	0.0008662	0.0	0.0	1e-08	478.23670782	753.68433697	782.61037882	19.4367777	-0.0134333	-0.38048187
0.0118	6.25374	9.68e-06	0.0	0.0	0.0	0.00086564	0.0	0.0	1e-08	479.35449493	753.62830783	782.29498056	19.34900313	-0.01585989	-0.38023422
0.0119	6.30458	1.027e-05	0.0	0.0	0.0	0.00086505	0.0	0.0	1e-08	480.46656801	753.5643398	781.98102207	19.26160268	-0.01814941	-0.3799877
0.012	6.35537	1.089e-05	0.0	0.0	0.0	0.00086444	0.0	0.0	1e-08	481.57295664	753.49283805	781.66849526	19.17457606	-0.02031458	-0.3797423
0.0121	6.40613	1.154e-05	0.0	0.0	0.0	0.00086379	0.0	0.0	1e-08	482.67369025	753.41417182	781.3573922	19.08792169	-0.02235331	-0.37949801
0.0122	6.45686	1.222e-05	0.0	0.0	0.0	0.0008631	0.0	0.0	1e-08	483.76879797	753.32871728	781.04770495	19.00163888	-0.02427378	-0.37925484
0.0123	6.50754	1.293e-05	0.0	0.0	0.0	0.00086239	0.0	0.0	1e-08	484.85830877	753.23682364	780.73942573	18.91572669	-0.02608115	-0.37901278
0.0124	6.55819	1.368e-05	0.0	0.0	0.0	0.00086164	0.0	0.0	1e-08	485.94225141	753.13882365	780.43254684	18.83018417	-0.02778031	-0.37877181
0.0125	6.6088	1.447e-05	0.0	0.0	0.0	0.00086085	0.0	0.0	1e-08	487.02065445	753.03503433	780.12706068	18.74501021	-0.02937788	-0.37853193
0.0126	6.65938	1.529e-05	0.0	0.0	0.0	0.00086003	0.0	0.0	2e-08	488.09354627	752.92575767	779.82295976	18.66020394	-0.03087581	-0.37829315
0.0127	6.70991	1.615e-05	0.0	0.0	0.0	0.00085917	0.0	0.0	2e-08	489.16095501	752.81128313	779.52023666	18.57576428	-0.03227899	-0.37805544
0.0128	6.76041	1.705e-05	0.0	0.0	0.0	0.00085827	0.0	0.0	2e-08	490.22290863	752.69188724	779.21888402	18.49169017	-0.03359117	-0.37781881
0.0129	6.81088	1.799e-05	0.0	0.0	0.0	0.00085733	0.0	0.0	2e-08	491.27943488	752.56783499	778.91889457	18.40798052	-0.03481579	-0.37758326
0.013	6.8613	1.897e-05	0.0	0.0	0.0	0.00085635	0.0	0.0	2e-08	492.33056134	752.4393725	778.62026116	18.32463492	-0.03596372	-0.37734876
0.0131	6.91169	2e-05	0.0	0.0	0.0	0.00085532	0.0	0.0	2e-08	493.37631541	752.3067296	778.32297671	18.24165144	-0.03702902	-0.37711533
0.0132	6.96204	2.107e-05	0.0	0.0	0.0	0.00085424	0.0	0.0	2e-08	494.41672423	752.17014239	778.02703417	18.15902927	-0.03801794	-0.37688294
0.0133	7.01235	2.219e-05	0.0	0.0	0.0	0.00085312	0.0	0.0	2e-08	495.45181479	752.02983084	777.73242656	18.07676728	-0.03893325	-0.37665161
0.0134	7.06262	2.336e-05	0.0	0.0	0.0	0.00085196	0.0	0.0	2e-08	496.48161386	751.88600663	777.43914696	17.99486432	-0.03977745	-0.37642133
0.0135	7.11286	2.457e-05	0.0	0.0	0.0	0.00085074	0.0	0.0	2e-08	497.50614809	751.73885557	777.14718859	17.91332058	-0.04056526	-0.37619207
0.0136	7.16306	2.584e-05	0.0	0.0	0.0	0.00084947	0.0	0.0	3e-08	498.52544395	751.58855528	776.85654474	17.83213327	-0.0412841	-0.37596385
0.0137	7.21322	2.716e-05	0.0	0.0	0.0	0.00084815	0.0	0.0	3e-08	499.53952764	751.43529513	776.56720867	17.75130188	-0.04194188	-0.37573666
0.0138	7.26335	2.854e-05	0.0	0.0	0.0	0.00084677	0.0	0.0	3e-08	500.54842522	751.27924715	776.27917372	17.67082525	-0.04254088	-0.37551049
0.0139	7.31344	2.997e-05	0.0	0.0	0.0	0.00084534	0.0	0.0	3e-08	501.55216257	751.12057646	775.9924333	17.59070225	-0.04308321	-0.37528534
0.014	7.36349	3.145e-05	0.0	0.0	0.0	0.00084385	0.0	0.0	3e-08	502.55076545	750.95942539	775.70698095	17.51093271	-0.04358043	-0.37506119
0.0141	7.4135	3.3e-05	0.0	0.0	0.0	0.0008423	0.0	0.0	3e-08	503.54425944	750.79593702	775.42281021	17.43151425	-0.04402269	-0.37483805
0.0142	7.46348	3.461e-05	0.0	0.0	0.0	0.00084069	0.0	0.0	3e-08	504.53266988	750.63025587	775.13991465	17.3524462	-0.04441642	-0.37461592
0.0143	7.51341	3.628e-05	0.0	0.0	0.0	0.00083902	0.0	0.0	4e-08	505.51602198	750.46251476	774.8582879	17.27372742	-0.04476355	-0.37439478
0.0144	7.56331	3.801e-05	0.0	0.0	0.0	0.00083729	0.0	0.0	4e-08	506.49434081	750.2928406	774.57792367	17.19535677	-0.04506588	-0.37417463
0.0145	7.61318	3.981e-05	0.0	0.0	0.0	0.00083548	0.0	0.0	4e-08	507.46765129	750.12134713	774.29881571	17.11733341	-0.04532965	-0.37395547
0.0146	7.663	4.168e-05	0.0	0.0	0.0	0.00083362	0.0	0.0	4e-08	508.43597819	749.94814872	774.02095782	17.03965581	-0.04555075	-0.37373729
0.0147	7.71279	4.361e-05	0.0	0.0	0.0	0.00083168	0.0	0.0	4e-08	509.39934608	749.77335526	773.74434383	16.96232295	-0.04573292	-0.37352009
0.0148	7.76254	4.561e-05	0.0	0.0	0.0	0.00082968	0.0	0.0	5e-08	510.3577794	749.59707041	773.46896762	16.8853337	-0.04587767	-0.37330386
0.0149	7.81225	4.769e-05	0.0	0.0	0.0	0.0008276	0.0	0.0	5e-08	511.31130246	749.4193934	773.19482311	16.80868688	-0.04598637	-0.37308859
0.015	7.86192	4.984e-05	0.0	0.0	0.0	0.00082545	0.0	0.0	5e-08	512.25993948	749.24041323	772.9219043	16.73238146	-0.04606386	-0.37287429
0.0151	7.91156	5.206e-05	0.0	0.0	0.0	0.00082322	0.0	0.0	5e-08	513.20371447	749.0602213	772.65020519	16.65641612	-0.04610678	-0.37266095
0.0152	7.96116	5.436e-05	0.0	0.0	0.0	0.00082092	0.0	0.0	5e-08	514.14265134	748.87890398	772.37971983	16.58078975	-0.04611807	-0.37244855
0.0153	8.01072	5.674e-05	0.0	0.0	0.0	0.00081854	0.0	0.0	6e-08	515.07677386	748.69654383	772.11044229	16.50550118	-0.04609882	-0.37223711
0.0154	8.06024	5.92e-05	0.0	0.0	0.0	0.00081608	0.0	0.0	6e-08	516.00610567	748.51322026	771.84236672	16.43054939	-0.04605276	-0.37202661
0.0155	8.10973	6.174e-05	0.0	0.0	0.0	0.00081354	0.0	0.0	6e-08	516.93067038	748.32899807	771.57548731	16.35593304	-0.04597809	-0.37181705
0.0156	8.15918	6.436e-05	0.0	0.0	0.0	0.00081091	0.0	0.0	6e-08	517.8504914	748.14395354	771.30979825	16.28165101	-0.04587674	-0.37160843
0.0157	8.20859	6.706e-05	0.0	0.0	0.0	0.0008082	0.0	0.0	7e-08	518.76559203	747.95815509	771.04529379	16.20770213	-0.04574966	-0.37140073
0.0158	8.25796	6.985e-05	0.0	0.0	0.0	0.00080541	0.0	0.0	7e-08	519.67599548	747.77166867	770.78196818	16.13408522	-0.04559771	-0.37119396
0.0159	8.3073	7.273e-05	0.0	0.0	0.0	0.00080253	0.0	0.0	7e-08	520.58172488	747.58455678	770.51981575	16.06079928	-0.04542469	-0.37098811
0.016	8.35659	7.569e-05	0.0	0.0	0.0	0.00079956	0.0	0.0	8e-08	521.48280331	747.39686925	770.25883088	15.98784294	-0.0452282	-0.37078318
0.0161	8.40585	7.875e-05	0.0	0.0	0.0	0.00079651	0.0	0.0	8e-08	522.37925368	747.20866766	769.99900792	15.91521508	-0.04501017	-0.37057916
0.0162	8.45508	8.189e-05	0.0	0.0	0.0	0.00079336	0.0	0.0	8e-08	523.27109884	747.02000619	769.7403413	15.84291454	-0.0447714	-0.37037605
0.0163	8.50426	8.513e-05	0.0	0.0	0.0	0.00079012	0.0	0.0	9e-08	524.15836156	746.83093702	769.48282546	15.77094012	-0.04451265	-0.37017385
0.0164	8.55341	8.846e-05	0.0	0.0	0.0	0.00078678	0.0	0.0	9e-08	525.04106456	746.64150887	769.22645488	15.69929072	-0.04423664	-0.36997254
0.0165	8.60251	9.189e-05	0.0	0.0	0.0	0.00078335	0.0	0.0	9e-08	525.91923051	746.45176342	768.97122409	15.62796508	-0.04394181	-0.36977213
0.0166	8.65158	9.54e-05	0.0	0.0	0.0	0.00077983	0.0	0.0	1e-07	526.79288195	746.26174852	768.71712763	15.55696204	-0.04362966	-0.3695726
0.0167	8.70062	9.902e-05	0.0	0.0	0.0	0.00077621	0.0	0.0	1e-07	527.6620414	746.0715071	768.46416007	15.48628043	-0.04330088	-0.36937397
0.0168	8.74961	0.00010273	0.0	0.0	0.0	0.00077249	0.0	0.0	1e-07	528.52673134	745.88108046	768.21231602	15.41591907	-0.04295609	-0.36917621
0.0169	8.79857	0.00010654	0.0	0.0	0.0	0.00076868	0.0	0.0	1.1e-07	529.38697416	745.69050707	767.9615901	15.34587667	-0.04259696	-0.36897934
0.017	8.84749	0.00011045	0.0	0.0	0.0	0.00076476	0.0	0.0	1.1e-07	530.24279226	745.49982205	767.71197701	15.27615215	-0.04222286	-0.36878334
0.0171	8.89637	0.00011446	0.0	0.0	0.0	0.00076075	0.0	0.0	1.1e-07	531.09420795	745.30906271	767.46347142	15.20674427	-0.04183478	-0.3685882
0.0172	8.94521	0.00011857	0.0	0.0	0.0	0.00075664	0.0	0.0	1.2e-07	531.94124355	745.1182635	767.21606806	15.13765186	-0.04143328	-0.36839394
0.0173	8.99401	0.00012279	0.0	0.0	0.0	0.00075242	0.0	0.0	1.2e-07	532.78392132	744.9274576	766.96976168	15.06887369	-0.04101886	-0.36820053
0.0174	9.04278	0.0001271	0.0	0.0	0.0	0.0007481	0.0	0.0	1.3e-07	533.6222635	744.73667536	766.72454706	15.00040844	-0.04059298	-0.36800798
0.0175	9.09151	0.00013151	0.0	0.0	0.0	0.00074368	0.0	0.0	1.3e-07	534.45629231	744.54594523	766.48041901	14.93225506	-0.04015493	-0.36781629
0.0176	9.1402	0.00013603	0.0	0.0	0.0	0.00073916	0.0	0.0	1.4e-07	535.28602996	744.35529723	766.23737237	14.86441228	-0.03970559	-0.36762544
0.0177	9.18885	0.00014065	0.0	0.0	0.0	0.00073454	0.0	0.0	1.4e-07	536.11149865	744.16475908	765.995402	14.79687889	-0.0392454	-0.36743544
0.0178	9.23747	0.00014537	1e-08	0.0	0.0	0.00072981	0.0	0.0	1.5e-07	536.93272058	743.97435753	765.75450278	14.72965365	-0.03877474	-0.36724628
0.0179	9.28605	0.00015019	1e-08	0.0	0.0	0.00072498	0.0	0.0	1.5e-07	537.74971791	743.78411575	765.51466964	14.66273523	-0.0382952	-0.36705796
0.018	9.33458	0.00015512	1e-08	0.0	0.0	0.00072005	0.0	0.0	1.6e-07	538.5625128	743.59405643	765.27589753	14.59612254	-0.03780569	-0.36687047
0.0181	9.38308	0.00016015	1e-08	0.0	0.0	0.00071502	0.0	0.0	1.6e-07	539.37112747	743.40420347	765.0381814	14.52981429	-0.03730712	-0.36668381
0.0182	9.43155	0.00016528	1e-08	0.0	0.0	0.00070988	0.0	0.0	1.7e-07	540.17558411	743.21457865	764.80151626	14.46380925	-0.03679983	-0.36649797
0.0183	9.47997	0.00017051	1e-08	0.0	0.0	0.00070464	0.0	0.0	1.7e-07	540.97590493	743.02520282	764.56589713	14.39810617	-0.03628417	-0.36631296
0.0184	9.52836	0.00017584	1e-08	0.0	0.0	0.0006993	0.0	0.0	1.8e-07	541.77211209	742.83609299	764.33131905	14.33270365	-0.03576143	-0.36612876
0.0185	9.57671	0.00018127	1e-08	0.0	0.0	0.00069386	1e-08	0.0	1.8e-07	542.56422782	742.64726696	764.09777711	14.26760063	-0.03523068	-0.36594538
0.0186	9.62502	0.00018681	1e-08	0.0	0.0	0.00068832	1e-08	0.0	1.9e-07	543.35227437	742.45874258	763.8652664	14.20279577	-0.0346927	-0.36576281
0.0187	9.67329	0.00019244	1e-08	0.0	0.0	0.00068268	1e-08	0.0	1.9e-07	544.13627402	742.27053589	763.63378205	14.1382878	-0.03414777	-0.36558104
0.0188	9.72152	0.00019817	1e-08	0.0	0.0	0.00067695	1e-08	0.0	2e-07	544.91624907	742.08266198	763.40331921	14.07407546	-0.03359618	-0.36540007
0.0189	9.76972	0.000204	1e-08	0.0	0.0	0.00067111	1e-08	0.0	2e-07	545.69222172	741.89513266	763.17387305	14.01015728	-0.03303859	-0.36521991
0.019	9.81787	0.00020992	1e-08	0.0	0.0	0.00066518	1e-08	0.0	2.1e-07	546.46421431	741.70796084	762.94543878	13.94653221	-0.03247473	-0.36504053
0.0191	9.86599	0.00021594	1e-08	0.0	0.0	0.00065916	1e-08	0.0	2.2e-07	547.23224921	741.52115831	762.71801161	13.88319886	-0.03190502	-0.36486195
0.0192	9.91407	0.00022204	1e-08	0.0	0.0	0.00065304	1e-08	0.0	2.2e-07	547.99634881	741.33473556	762.4915868	13.82015595	-0.0313297	-0.36468416
0.0193	9.96212	0.00022825	2e-08	0.0	0.0	0.00064683	1e-08	0.0	2.3e-07	548.75653551	741.14870202	762.26615963	13.75740212	-0.03074897	-0.36450715
0.0194	10.01012	0.00023454	2e-08	0.0	0.0	0.00064053	1e-08	0.0	2.3e-07	549.51283157	740.96306444	762.04172539	13.69493599	-0.03016303	-0.36433092
0.0195	10.05809	0.00024091	2e-08	0.0	0.0	0.00063414	1e-08	0.0	2.4e-07	550.26525948	740.77783042	761.8182794	13.63275638	-0.02957203	-0.36415546
0.0196	10.10601	0.00024738	2e-08	0.0	0.0	0.00062767	1e-08	0.0	2.5e-07	551.01384172	740.59300594	761.59581701	13.57086189	-0.02897613	-0.36398078
0.0197	10.1539	0.00025393	2e-08	0.0	0.0	0.00062111	1e-08	0.0	2.5e-07	551.75860078	740.40859585	761.3743336	13.50925119	-0.02837548	-0.36380686
0.0198	10.20175	0.00026056	2e-08	0.0	1e-08	0.00061447	2e-08	0.0	2.6e-07	552.49955916	740.22460389	761.15382454	13.44792288	-0.02777018	-0.36363371
0.0199	10.24957	0.00026727	2e-08	0.0	1e-08	0.00060775	2e-08	0.0	2.7e-07	553.23673916	740.04103146	760.93428527	13.38687567	-0.02716035	-0.36346133
0.02	10.29734	0.00027405	3e-08	0.0	1e-08	0.00060096	2e-08	0.0	2.7e-07	553.9701634	739.8578804	760.71571122	13.32610819	-0.02654607	-0.3632897
0.0201	10.34508	0.00028091	3e-08	0.0	1e-08	0.00059408	2e-08	0.0	2.8e-07	554.69985441	739.67515088	760.49809785	13.26561906	-0.02592741	-0.36311882
0.0202	10.39278	0.00028785	3e-08	0.0	1e-08	0.00058714	2e-08	0.0	2.9e-07	555.42583474	739.49284188	760.28144065	13.20540692	-0.02530443	-0.3629487
0.0203	10.44043	0.00029485	3e-08	0.0	1e-08	0.00058013	2e-08	0.0	3e-07	556.14812691	739.31095116	760.06573514	13.1454704	-0.02467718	-0.36277932
0.0204	10.48806	0.00030192	3e-08	0.0	1e-08	0.00057305	2e-08	0.0	3e-07	556.86675324	739.12947467	759.85097683	13.08580809	-0.02404565	-0.36261069
0.0205	10.53564	0.00030905	3e-08	0.0	1e-08	0.0005659	3e-08	0.0	3.1e-07	557.58173637	738.94840803	759.63716128	13.02641862	-0.02340986	-0.36244279
0.0206	10.58318	0.00031624	4e-08	0.0	1e-08	0.0005587	3e-08	1e-08	3.2e-07	558.2930988	738.76774534	759.42428408	12.96730059	-0.02276979	-0.36227564
0.0207	10.63069	0.00032349	4e-08	0.0	1e-08	0.00055144	3e-08	1e-08	3.2e-07	559.00086304	738.58747946	759.21234081	12.9084526	-0.02212541	-0.36210921
0.0208	10.67815	0.00033079	4e-08	0.0	1e-08	0.00054412	3e-08	1e-08	3.3e-07	559.70505153	738.40760203	759.0013271	12.84987331	-0.02147668	-0.36194352
0.0209	10.72558	0.00033815	4e-08	0.0	1e-08	0.00053675	3e-08	1e-08	3.4e-07	560.40568654	738.22810347	758.79123859	12.79156122	-0.02082353	-0.36177855
0.021	10.77297	0.00034555	5e-08	0.0	1e-08	0.00052934	4e-08	1e-08	3.5e-07	561.10279055	738.04897293	758.58207094	12.73351496	-0.02016587	-0.36161431
0.0211	10.82032	0.00035299	5e-08	0.0	1e-08	0.00052188	4e-08	1e-08	3.5e-07	561.79638595	737.87019828	758.37381983	12.67573308	-0.01950362	-0.36145078
0.0212	10.86764	0.00036048	5e-08	0.0	1e-08	0.00051438	4e-08	1e-08	3.6e-07	562.48649506	737.69176617	758.16648098	12.61821417	-0.01883665	-0.36128798
0.0213	10.91491	0.000368	6e-08	0.0	1e-08	0.00050684	4e-08	1e-08	3.7e-07	563.17314008	737.51366229	757.9600501	12.56095698	-0.0181648	-0.36112588
0.0214	10.96215	0.00037556	6e-08	0.0	2e-08	0.00049927	5e-08	1e-08	3.8e-07	563.85634309	737.3358714	757.75452294	12.50395986	-0.01748796	-0.3609645
0.0215	11.00934	0.00038315	6e-08	0.0	2e-08	0.00049166	5e-08	1e-08	3.8e-07	564.53612629	737.15837628	757.54989527	12.44722144	-0.01680595	-0.36080382
0.0216	11.0565	0.00039076	7e-08	0.0	2e-08	0.00048404	5e-08	1e-08	3.9e-07	565.21251173	736.98115879	757.34616287	12.3907403	-0.01611858	-0.36064384
0.0217	11.10362	0.00039839	7e-08	0.0	2e-08	0.00047639	6e-08	1e-08	4e-07	565.88552141	736.80419955	757.14332155	12.33451498	-0.01542565	-0.36048456
0.0218	11.1507	0.00040604	7e-08	0.0	2e-08	0.00046872	6e-08	1e-08	4.1e-07	566.55517713	736.62747874	756.94136713	12.27854434	-0.01472699	-0.36032598
0.0219	11.19775	0.00041371	8e-08	0.0	2e-08	0.00046103	7e-08	1e-08	4.1e-07	567.2215006	736.45097544	756.74029546	12.22282658	-0.01402231	-0.3601681
0.022	11.24475	0.00042138	8e-08	0.0	2e-08	0.00045334	7e-08	1e-08	4.2e-07	567.88451354	736.27466665	756.54010241	12.16736039	-0.01331138	-0.3600109
0.0221	11.29172	0.00042907	9e-08	0.0	2e-08	0.00044564	7e-08	1e-08	4.3e-07	568.5442375	736.09852871	756.34078385	12.11214432	-0.01259392	-0.35985439
0.0222	11.33864	0.00043675	9e-08	0.0	3e-08	0.00043793	8e-08	2e-08	4.4e-07	569.20069394	735.92253682	756.14233569	12.05717693	-0.01186967	-0.35969856
0.0223	11.38553	0.00044444	1e-07	0.0	3e-08	0.00043023	8e-08	2e-08	4.5e-07	569.85390409	735.74666625	755.94475385	12.00245718	-0.01113855	-0.35954342
0.0224	11.43238	0.00045211	1e-07	0.0	3e-08	0.00042253	9e-08	2e-08	4.5e-07	570.50388909	735.57089085	755.74803426	11.94798314	-0.01039996	-0.35938895
0.0225	11.47919	0.00045978	1.1e-07	0.0	3e-08	0.00041484	9e-08	2e-08	4.6e-07	571.15067	735.39518275	755.55217288	11.89375354	-0.00965368	-0.35923515
0.0226	11.52596	0.00046744	1.1e-07	0.0	3e-08	0.00040716	1e-07	2e-08	4.7e-07	571.79426766	735.21951356	755.35716569	11.83976697	-0.00889939	-0.35908203
0.0227	11.57269	0.00047508	1.2e-07	0.0	4e-08	0.0003995	1.1e-07	2e-08	4.8e-07	572.4347028	735.04385399	755.16300867	11.78602199	-0.00813673	-0.35892957
0.0228	11.61939	0.0004827	1.2e-07	0.0	4e-08	0.00039186	1.1e-07	2e-08	4.8e-07	573.07199591	734.86817541	754.96969783	11.7325177	-0.00736578	-0.35877778
0.0229	11.66604	0.00049029	1.3e-07	0.0	4e-08	0.00038424	1.2e-07	2e-08	4.9e-07	573.70616736	734.69244726	754.7772292	11.67925201	-0.00658561	-0.35862665
0.023	11.71266	0.00049785	1.4e-07	0.0	4e-08	0.00037665	1.3e-07	3e-08	5e-07	574.33723732	734.51663801	754.58559881	11.62622377	-0.00579605	-0.35847617
0.0231	11.75924	0.00050539	1.4e-07	0.0	4e-08	0.00036909	1.3e-07	3e-08	5.1e-07	574.96522579	734.34071575	754.39480273	11.57343156	-0.00499672	-0.35832635
0.0232	11.80578	0.00051288	1.5e-07	0.0	5e-08	0.00036157	1.4e-07	3e-08	5.1e-07	575.59015254	734.16464793	754.20483703	11.52087399	-0.00418721	-0.35817719
0.0233	11.85228	0.00052034	1.6e-07	0.0	5e-08	0.00035409	1.5e-07	3e-08	5.2e-07	576.21203719	733.98840323	754.0156978	11.46855028	-0.00336777	-0.35802867
0.0234	11.89874	0.00052775	1.7e-07	0.0	5e-08	0.00034665	1.6e-07	3e-08	5.3e-07	576.83089912	733.81194805	753.82738114	11.41645824	-0.00253714	-0.3578808
0.0235	11.94516	0.00053512	1.7e-07	0.0	6e-08	0.00033925	1.7e-07	3e-08	5.4e-07	577.44675748	733.63524864	753.63988318	11.36459682	-0.00169524	-0.35773357
0.0236	11.99154	0.00054243	1.8e-07	0.0	6e-08	0.00033191	1.8e-07	4e-08	5.4e-07	578.05963121	733.45827106	753.45320005	11.31296464	-0.00084164	-0.35758698
0.0237	12.03789	0.00054969	1.9e-07	0.0	6e-08	0.00032461	1.9e-07	4e-08	5.5e-07	578.66953901	733.28098106	753.2673279	11.26156052	2.387e-05	-0.35744103
0.0238	12.08419	0.0005569	2e-07	0.0	7e-08	0.00031738	2e-07	4e-08	5.6e-07	579.27649943	733.10334541	753.08226291	11.21038308	0.00090177	-0.35729571
0.0239	12.13046	0.00056404	2.1e-07	0.0	7e-08	0.0003102	2.1e-07	4e-08	5.7e-07	579.88053071	732.92532961	752.89800124	11.15943097	0.00179251	-0.35715103
0.024	12.17669	0.00057113	2.2e-07	0.0	7e-08	0.00030309	2.2e-07	4e-08	5.7e-07	580.48165087	732.74689953	752.71453911	11.10870293	0.00269645	-0.35700697
0.0241	12.22287	0.00057814	2.3e-07	0.0	8e-08	0.00029604	2.3e-07	5e-08	5.8e-07	581.0798777	732.56802115	752.53187271	11.0581977	0.00361386	-0.35686353
0.0242	12.26902	0.00058509	2.4e-07	0.0	8e-08	0.00028906	2.4e-07	5e-08	5.9e-07	581.67522875	732.38866056	752.34999827	11.00791398	0.00454525	-0.35672072
0.0243	12.31513	0.00059196	2.5e-07	0.0	8e-08	0.00028215	2.5e-07	5e-08	5.9e-07	582.2677213	732.20878414	752.16891203	10.95785054	0.00549098	-0.35657852
0.0244	12.3612	0.00059876	2.6e-07	0.0	9e-08	0.00027531	2.7e-07	5e-08	6e-07	582.8573724	732.02835854	751.98861025	10.90800611	0.00645142	-0.35643695
0.0245	12.40724	0.00060548	2.7e-07	0.0	9e-08	0.00026855	2.8e-07	6e-08	6.1e-07	583.44419884	731.84735055	751.80908919	10.85837947	0.00742685	-0.35629598
0.0246	12.45323	0.00061212	2.8e-07	0.0	1e-07	0.00026187	2.9e-07	6e-08	6.1e-07	584.02821717	731.66572756	751.63034512	10.8089694	0.00841778	-0.35615563
0.0247	12.49918	0.00061868	2.9e-07	0.0	1e-07	0.00025527	3.1e-07	6e-08	6.2e-07	584.60944364	731.48345739	751.45237435	10.75977467	0.00942454	-0.35601588
0.0248	12.5451	0.00062516	3e-07	0.0	1.1e-07	0.00024875	3.2e-07	7e-08	6.3e-07	585.18789428	731.30050843	751.27517318	10.71079416	0.01044738	-0.35587674
0.0249	12.59097	0.00063155	3.2e-07	0.0	1.1e-07	0.00024232	3.4e-07	7e-08	6.3e-07	585.76358487	731.11684976	751.09873794	10.66202661	0.01148677	-0.35573819
0.025	12.63681	0.00063785	3.3e-07	0.0	1.2e-07	0.00023598	3.5e-07	7e-08	6.4e-07	586.33653088	730.93245103	750.92306494	10.61347089	0.01254302	-0.35560025
0.0251	12.68261	0.00064406	3.4e-07	0.0	1.2e-07	0.00022972	3.7e-07	8e-08	6.5e-07	586.90674754	730.74728271	750.74815055	10.56512583	0.01361649	-0.3554629
0.0252	12.72837	0.00065017	3.6e-07	0.0	1.3e-07	0.00022356	3.9e-07	8e-08	6.5e-07	587.47424725	730.5613162	750.57399189	10.51690217	0.0147072	-0.35532615
0.0253	12.77409	0.0006562	3.7e-07	0.0	1.4e-07	0.00021749	4.1e-07	8e-08	6.6e-07	588.03904311	730.37452374	750.40058581	10.46888429	0.01581582	-0.35518999
0.0254	12.81977	0.00066212	3.8e-07	0.0	1.4e-07	0.00021151	4.2e-07	9e-08	6.6e-07	588.6011478	730.18687856	750.22792921	10.42102849	0.01694251	-0.35505441
0.0255	12.86541	0.00066795	4e-07	0.0	1.5e-07	0.00020563	4.4e-07	9e-08	6.7e-07	589.16057333	729.99835492	750.05601913	10.37336933	0.01808741	-0.35491942
0.0256	12.91101	0.00067369	4.2e-07	0.0	1.5e-07	0.00019985	4.6e-07	9e-08	6.8e-07	589.71733316	729.80892814	749.88485216	10.32586023	0.01925093	-0.35478502
0.0257	12.95657	0.00067932	4.3e-07	0.0	1.6e-07	0.00019416	4.8e-07	1e-07	6.8e-07	590.27143762	729.61857481	749.7144257	10.27850609	0.02043327	-0.35465119
0.0258	13.00209	0.00068485	4.5e-07	0.0	1.7e-07	0.00018857	5.1e-07	1e-07	6.9e-07	590.82289736	729.42727274	749.54473701	10.23130015	0.02163466	-0.35451795
0.0259	13.04758	0.00069028	4.6e-07	0.0	1.8e-07	0.00018308	5.3e-07	1.1e-07	6.9e-07	591.37172683	729.23500072	749.3757822	10.18439477	0.02285516	-0.35438528
0.026	13.09302	0.00069561	4.8e-07	0.0	1.8e-07	0.0001777	5.5e-07	1.1e-07	7e-07	591.91793943	729.04173896	749.20755763	10.13763419	0.02409515	-0.35425318
0.0261	13.13842	0.00070084	5e-07	0.0	1.9e-07	0.00017241	5.8e-07	1.2e-07	7e-07	592.46154722	728.84746919	749.04005996	10.09108681	0.02535474	-0.35412166
0.0262	13.18379	0.00070596	5.2e-07	0.0	2e-07	0.00016723	6e-07	1.2e-07	7.1e-07	593.00256344	728.65217443	748.87328549	10.04471733	0.026634	-0.3539907
0.0263	13.22912	0.00071098	5.3e-07	0.0	2.1e-07	0.00016215	6.3e-07	1.3e-07	7.1e-07	593.54099894	728.45583849	748.70723116	9.99857455	0.02793314	-0.35386031
0.0264	13.2744	0.00071589	5.5e-07	0.0	2.2e-07	0.00015717	6.5e-07	1.3e-07	7.2e-07	594.07686806	728.25844732	748.54189281	9.95265725	0.02925226	-0.35373049
0.0265	13.31965	0.0007207	5.7e-07	0.0	2.3e-07	0.00015229	6.8e-07	1.4e-07	7.2e-07	594.61018448	728.05998815	748.37726644	9.90697613	0.03059147	-0.35360122
0.0266	13.36486	0.00072541	5.9e-07	0.0	2.4e-07	0.00014752	7.1e-07	1.5e-07	7.3e-07	595.14096105	727.86044931	748.21334826	9.86148942	0.03195068	-0.3534725
0.0267	13.41003	0.00073001	6.1e-07	0.0	2.5e-07	0.00014285	7.3e-07	1.5e-07	7.3e-07	595.66921075	727.65982058	748.05013437	9.81625757	0.03333011	-0.35334434
0.0268	13.45516	0.0007345	6.3e-07	0.0	2.6e-07	0.00013828	7.6e-07	1.6e-07	7.4e-07	596.19494775	727.45809357	747.88762047	9.77126934	0.03472974	-0.35321673
0.0269	13.50025	0.00073889	6.6e-07	0.0	2.7e-07	0.00013382	8e-07	1.6e-07	7.4e-07	596.71818554	727.25526128	747.72580243	9.72640777	0.03614956	-0.35308967
0.027	13.5453	0.00074318	6.8e-07	0.0	2.8e-07	0.00012946	8.3e-07	1.7e-07	7.5e-07	597.23892849	727.05131801	747.56467875	9.68174814	0.03758958	-0.35296315
0.0271	13.59031	0.00074737	7e-07	0.0	2.9e-07	0.0001252	8.6e-07	1.8e-07	7.5e-07	597.75718906	726.84625987	747.4042455	9.63724824	0.03904975	-0.35283718
0.0272	13.63528	0.00075145	7.2e-07	0.0	3e-07	0.00012104	8.9e-07	1.8e-07	7.5e-07	598.27297546	726.64008444	747.24449997	9.59288548	0.04053005	-0.35271174
0.0273	13.68021	0.00075543	7.5e-07	0.0	3.1e-07	0.00011698	9.3e-07	1.9e-07	7.6e-07	598.78629957	726.43279078	747.08543833	9.54887057	0.04203037	-0.35258684
0.0274	13.7251	0.0007593	7.7e-07	0.0	3.2e-07	0.00011302	9.6e-07	2e-07	7.6e-07	599.29717545	726.22437944	746.9270561	9.50497321	0.04355064	-0.35246247
0.0275	13.76995	0.00076308	7.9e-07	0.0	3.3e-07	0.00010916	1e-06	2.1e-07	7.7e-07	599.8056107	726.01485278	746.76935061	9.46126888	0.04509076	-0.35233864
0.0276	13.81477	0.00076675	8.2e-07	0.0	3.5e-07	0.0001054	1.04e-06	2.1e-07	7.7e-07	600.31161548	725.80421468	746.61231845	9.41775887	0.0466506	-0.35221533
0.0277	13.85954	0.00077033	8.5e-07	0.0	3.6e-07	0.00010173	1.07e-06	2.2e-07	7.7e-07	600.81519986	725.59247018	746.45595619	9.37444643	0.04823003	-0.35209255
0.0278	13.90427	0.00077381	8.7e-07	0.0	3.7e-07	9.816e-05	1.11e-06	2.3e-07	7.8e-07	601.31637412	725.37962637	746.30026032	9.33133584	0.04982887	-0.35197029
0.0279	13.94897	0.00077719	9e-07	0.0	3.9e-07	9.469e-05	1.15e-06	2.4e-07	7.8e-07	601.8151486	725.16569177	746.14522726	9.28843159	0.05144694	-0.35184855
0.028	13.99362	0.00078047	9.3e-07	0.0	4e-07	9.131e-05	1.2e-06	2.5e-07	7.8e-07	602.31153178	724.95067624	745.99085399	9.24562633	0.05308399	-0.35172734
0.0281	14.03823	0.00078366	9.5e-07	0.0	4.1e-07	8.803e-05	1.24e-06	2.6e-07	7.9e-07	602.80552939	724.73459084	745.83713823	9.20301702	0.05473985	-0.35160663
0.0282	14.08281	0.00078675	9.8e-07	0.0	4.3e-07	8.483e-05	1.28e-06	2.7e-07	7.9e-07	603.29715054	724.51744869	745.68407673	9.16056058	0.05641424	-0.35148644
0.0283	14.12734	0.00078975	1.01e-06	0.0	4.4e-07	8.173e-05	1.33e-06	2.8e-07	7.9e-07	603.7864022	724.29926416	745.53166682	9.11824552	0.05810691	-0.35136677
0.0284	14.17184	0.00079266	1.04e-06	0.0	4.6e-07	7.872e-05	1.37e-06	2.9e-07	8e-07	604.27329775	724.08005253	745.37990393	9.07628126	0.05981758	-0.3512476
0.0285	14.2163	0.00079548	1.07e-06	0.0	4.7e-07	7.579e-05	1.42e-06	3e-07	8e-07	604.75784541	723.8598309	745.22878502	9.03443067	0.06154593	-0.35112893
0.0286	14.26071	0.00079821	1.1e-06	0.0	4.9e-07	7.296e-05	1.47e-06	3.1e-07	8e-07	605.24005442	723.63861771	745.0783067	8.99278753	0.06329163	-0.35101077
0.0287	14.30509	0.00080085	1.13e-06	0.0	5.1e-07	7.02e-05	1.52e-06	3.2e-07	8.1e-07	605.71993322	723.41643263	744.92846582	8.95124639	0.06505448	-0.35089312
0.0288	14.34942	0.00080341	1.16e-06	0.0	5.2e-07	6.753e-05	1.57e-06	3.3e-07	8.1e-07	606.19748652	723.19329655	744.77926032	8.90990654	0.06683401	-0.35077596
0.0289	14.39372	0.00080588	1.2e-06	0.0	5.4e-07	6.494e-05	1.62e-06	3.4e-07	8.1e-07	606.67272379	722.96923175	744.63068671	8.86873129	0.0686299	-0.35065929
0.029	14.43798	0.00080827	1.23e-06	0.0	5.6e-07	6.244e-05	1.68e-06	3.5e-07	8.1e-07	607.14565235	722.74426172	744.48274216	8.82771427	0.07044176	-0.35054312
0.0291	14.48219	0.00081057	1.26e-06	0.0	5.8e-07	6.001e-05	1.73e-06	3.6e-07	8.2e-07	607.61628308	722.5184108	744.33542276	8.78698233	0.07226925	-0.35042744
0.0292	14.52637	0.0008128	1.3e-06	0.0	6e-07	5.766e-05	1.79e-06	3.8e-07	8.2e-07	608.08462487	722.29170465	744.18872519	8.74639743	0.07411191	-0.35031225
0.0293	14.57051	0.00081495	1.33e-06	0.0	6.2e-07	5.538e-05	1.85e-06	3.9e-07	8.2e-07	608.55068641	722.06417012	744.04264618	8.70601543	0.07596934	-0.35019754
0.0294	14.61461	0.00081702	1.37e-06	0.0	6.4e-07	5.318e-05	1.91e-06	4e-07	8.2e-07	609.01447663	721.83583499	743.8971824	8.66578684	0.07784118	-0.35008332
0.0295	14.65866	0.00081901	1.4e-06	0.0	6.6e-07	5.106e-05	1.97e-06	4.1e-07	8.2e-07	609.47600208	721.6067279	743.7523312	8.62576017	0.07972693	-0.34996958
0.0296	14.70268	0.00082094	1.44e-06	0.0	6.8e-07	4.9e-05	2.03e-06	4.3e-07	8.3e-07	609.93527234	721.37687865	743.60808906	8.58592102	0.08162615	-0.34985631
0.0297	14.74666	0.00082279	1.48e-06	0.0	7e-07	4.701e-05	2.09e-06	4.4e-07	8.3e-07	610.39229592	721.1463179	743.46445276	8.54626868	0.08353836	-0.34974353
0.0298	14.79059	0.00082456	1.52e-06	0.0	7.2e-07	4.509e-05	2.16e-06	4.5e-07	8.3e-07	610.8470803	720.91507704	743.32141941	8.5067671	0.08546321	-0.34963121
0.0299	14.83449	0.00082627	1.56e-06	0.0	7.4e-07	4.324e-05	2.22e-06	4.7e-07	8.3e-07	611.299633	720.68318831	743.17898609	8.46744769	0.0874001	-0.34951937
0.03	14.87835	0.00082792	1.59e-06	0.0	7.6e-07	4.145e-05	2.29e-06	4.8e-07	8.3e-07	611.74996162	720.4506848	743.03714987	8.42829223	0.08934856	-0.34940799
0.0301	14.92217	0.00082949	1.63e-06	0.0	7.9e-07	3.973e-05	2.36e-06	5e-07	8.4e-07	612.19807312	720.21760029	742.89590801	8.38928219	0.0913082	-0.34929709
0.0302	14.96594	0.00083101	1.68e-06	0.0	8.1e-07	3.806e-05	2.43e-06	5.1e-07	8.4e-07	612.64397332	719.98396937	742.75525812	8.3504173	0.09327842	-0.34918664
0.0303	15.00968	0.00083246	1.72e-06	0.0	8.3e-07	3.646e-05	2.5e-06	5.3e-07	8.4e-07	613.08766825	719.74982718	742.61519776	8.31168433	0.09525876	-0.34907666
0.0304	15.05338	0.00083384	1.76e-06	0.0	8.6e-07	3.491e-05	2.57e-06	5.5e-07	8.4e-07	613.52916312	719.51520948	742.47572473	8.27307145	0.09724867	-0.34896714
0.0305	15.09703	0.00083517	1.8e-06	0.0	8.8e-07	3.342e-05	2.65e-06	5.6e-07	8.4e-07	613.96846744	719.28015261	742.33683559	8.23477202	0.09924777	-0.34885808
0.0306	15.14065	0.00083644	1.85e-06	0.0	9.1e-07	3.199e-05	2.73e-06	5.8e-07	8.4e-07	614.40559133	719.0446934	742.19852672	8.19658774	0.10125541	-0.34874948
0.0307	15.18423	0.00083766	1.89e-06	0.0	9.3e-07	3.061e-05	2.8e-06	6e-07	8.4e-07	614.84054165	718.8088692	742.06079547	8.15859946	0.10327108	-0.34864133
0.0308	15.22776	0.00083882	1.93e-06	0.0	9.6e-07	2.928e-05	2.88e-06	6.1e-07	8.5e-07	615.27332754	718.57271779	741.92363856	8.12075642	0.10529433	-0.34853362
0.0309	15.27126	0.00083992	1.98e-06	0.0	9.9e-07	2.8e-05	2.97e-06	6.3e-07	8.5e-07	615.70395398	718.33627716	741.78705389	8.08311173	0.10732458	-0.34842637
0.031	15.31472	0.00084098	2.03e-06	0.0	1.02e-06	2.677e-05	3.05e-06	6.5e-07	8.5e-07	616.13243118	718.09958582	741.65103788	8.04565856	0.10936131	-0.34831957
0.0311	15.35813	0.00084198	2.07e-06	0.0	1.04e-06	2.559e-05	3.13e-06	6.7e-07	8.5e-07	616.55876811	717.86268249	741.51558733	8.00840262	0.11140396	-0.34821321
0.0312	15.40151	0.00084293	2.12e-06	0.0	1.07e-06	2.445e-05	3.22e-06	6.9e-07	8.5e-07	616.9829721	717.62560605	741.38069952	7.9712594	0.11345207	-0.34810729
0.0313	15.44484	0.00084384	2.17e-06	0.0	1.1e-06	2.336e-05	3.31e-06	7.1e-07	8.5e-07	617.4050494	717.38839554	741.24637207	7.93431246	0.11550501	-0.34800181
0.0314	15.48814	0.0008447	2.22e-06	0.0	1.13e-06	2.231e-05	3.4e-06	7.2e-07	8.5e-07	617.82500844	717.15109019	741.11260196	7.8975275	0.11756228	-0.34789677
0.0315	15.53139	0.00084551	2.27e-06	0.0	1.16e-06	2.131e-05	3.49e-06	7.4e-07	8.5e-07	618.24285635	716.91372927	740.97938659	7.86091019	0.11962337	-0.34779217
0.0316	15.57461	0.00084628	2.32e-06	0.0	1.19e-06	2.034e-05	3.58e-06	7.7e-07	8.5e-07	618.65860121	716.67635245	740.84672308	7.82445337	0.12168776	-0.347688
0.0317	15.61778	0.00084701	2.37e-06	0.0	1.22e-06	1.941e-05	3.68e-06	7.9e-07	8.6e-07	619.0722496	716.43899909	740.71460903	7.78814502	0.12375485	-0.34758426
0.0318	15.66091	0.00084769	2.42e-06	0.0	1.26e-06	1.852e-05	3.78e-06	8.1e-07	8.6e-07	619.48380813	716.20170861	740.58304202	7.75198147	0.12582414	-0.34748094
0.0319	15.70401	0.00084834	2.47e-06	0.0	1.29e-06	1.767e-05	3.87e-06	8.3e-07	8.6e-07	619.89328409	715.96452052	740.45201946	7.71600981	0.12789521	-0.34737806
0.032	15.74706	0.00084895	2.53e-06	0.0	1.32e-06	1.685e-05	3.97e-06	8.5e-07	8.6e-07	620.30068582	715.72747447	740.32153847	7.68017862	0.12996742	-0.3472756
0.0321	15.79007	0.00084952	2.58e-06	0.0	1.36e-06	1.607e-05	4.08e-06	8.7e-07	8.6e-07	620.70601977	715.49060971	740.19159675	7.64450353	0.13204028	-0.34717357
0.0322	15.83304	0.00085005	2.63e-06	0.0	1.39e-06	1.532e-05	4.18e-06	9e-07	8.6e-07	621.10929311	715.25396551	740.06219178	7.60898471	0.13411326	-0.34707195
0.0323	15.87598	0.00085055	2.69e-06	0.0	1.43e-06	1.46e-05	4.29e-06	9.2e-07	8.6e-07	621.5105135	715.017581	739.93332094	7.5736363	0.13618596	-0.34697076
0.0324	15.91887	0.00085101	2.75e-06	0.0	1.46e-06	1.391e-05	4.4e-06	9.4e-07	8.6e-07	621.90968841	714.78149513	739.80498167	7.53844551	0.13825774	-0.34686998
0.0325	15.96172	0.00085144	2.8e-06	0.0	1.5e-06	1.325e-05	4.51e-06	9.7e-07	8.6e-07	622.30682551	714.54574663	739.67717138	7.50342027	0.14032815	-0.34676962
0.0326	16.00453	0.00085184	2.86e-06	0.0	1.54e-06	1.262e-05	4.62e-06	9.9e-07	8.6e-07	622.70193236	714.31037397	739.54988752	7.46854137	0.14239671	-0.34666967
0.0327	16.0473	0.00085221	2.92e-06	0.0	1.57e-06	1.202e-05	4.73e-06	1.02e-06	8.6e-07	623.0950159	714.07541528	739.42312773	7.43382945	0.14446289	-0.34657014
0.0328	16.09003	0.00085255	2.98e-06	0.0	1.61e-06	1.144e-05	4.85e-06	1.04e-06	8.6e-07	623.48608411	713.84090846	739.29688938	7.39927907	0.14652621	-0.34647101
0.0329	16.13271	0.00085285	3.04e-06	0.0	1.65e-06	1.089e-05	4.97e-06	1.07e-06	8.6e-07	623.87514473	713.60689101	739.17116993	7.36489089	0.14858618	-0.34637229
0.033	16.17536	0.00085313	3.1e-06	0.0	1.69e-06	1.036e-05	5.08e-06	1.1e-06	8.6e-07	624.26220488	713.37340015	739.04596702	7.33064436	0.15064241	-0.34627398
0.0331	16.21797	0.00085339	3.16e-06	0.0	1.73e-06	9.86e-06	5.21e-06	1.12e-06	8.7e-07	624.64727204	713.14047264	738.92127821	7.29656091	0.15269431	-0.34617607
0.0332	16.26054	0.00085361	3.22e-06	0.0	1.77e-06	9.38e-06	5.33e-06	1.15e-06	8.7e-07	625.03035371	712.9081448	738.79710109	7.26263109	0.15474146	-0.34607856
0.0333	16.30306	0.00085381	3.28e-06	0.0	1.81e-06	8.92e-06	5.46e-06	1.18e-06	8.7e-07	625.41145737	712.67645248	738.67343323	7.22887378	0.1567834	-0.34598145
0.0334	16.34555	0.00085399	3.35e-06	0.0	1.86e-06	8.48e-06	5.58e-06	1.21e-06	8.7e-07	625.79059337	712.44543129	738.55027142	7.1953386	0.15881974	-0.34588474
0.0335	16.38799	0.00085414	3.41e-06	0.0	1.9e-06	8.06e-06	5.71e-06	1.24e-06	8.7e-07	626.16777102	712.21511617	738.42761272	7.16196036	0.16084999	-0.34578842
0.0336	16.4304	0.00085427	3.48e-06	0.0	1.94e-06	7.66e-06	5.85e-06	1.27e-06	8.7e-07	626.54299479	711.98554163	738.30545568	7.12853625	0.16287373	-0.3456925
0.0337	16.47276	0.00085438	3.54e-06	0.0	1.99e-06	7.28e-06	5.98e-06	1.3e-06	8.7e-07	626.91626258	711.75674187	738.18380078	7.09532573	0.1648906	-0.34559697
0.0338	16.51508	0.00085446	3.61e-06	0.0	2.03e-06	6.92e-06	6.12e-06	1.33e-06	8.7e-07	627.2875841	711.52875048	738.06264502	7.06219948	0.16690005	-0.34550183
0.0339	16.55736	0.00085453	3.68e-06	0.0	2.08e-06	6.57e-06	6.26e-06	1.36e-06	8.7e-07	627.65697527	711.30160041	737.94198363	7.02935128	0.16890177	-0.34540708
0.034	16.5996	0.00085457	3.74e-06	0.0	2.13e-06	6.24e-06	6.4e-06	1.39e-06	8.7e-07	628.02444217	711.07532407	737.8218147	6.99690523	0.17089538	-0.34531272
0.0341	16.6418	0.00085459	3.81e-06	0.0	2.17e-06	5.92e-06	6.54e-06	1.42e-06	8.7e-07	628.38999714	710.84995327	737.70213455	6.96427049	0.17288031	-0.34521874
0.0342	16.68396	0.0008546	3.88e-06	0.0	2.22e-06	5.62e-06	6.68e-06	1.45e-06	8.7e-07	628.75364071	710.62551869	737.58294294	6.93190956	0.1748564	-0.34512514
0.0343	16.72608	0.00085458	3.95e-06	0.0	2.27e-06	5.34e-06	6.83e-06	1.49e-06	8.7e-07	629.11538427	710.40205235	737.46423648	6.89970959	0.1768233	-0.34503194
0.0344	16.76816	0.00085455	4.02e-06	0.0	2.32e-06	5.06e-06	6.98e-06	1.52e-06	8.7e-07	629.47523531	710.17958447	737.34601294	6.86766669	0.17878042	-0.34493911
0.0345	16.8102	0.0008545	4.1e-06	0.0	2.37e-06	4.81e-06	7.13e-06	1.55e-06	8.7e-07	629.8332015	709.95814386	737.22827002	6.83572738	0.18072751	-0.34484665
0.0346	16.85219	0.00085444	4.17e-06	0.0	2.42e-06	4.56e-06	7.29e-06	1.59e-06	8.7e-07	630.18928494	709.73775935	737.11100711	6.80383519	0.18266419	-0.34475457
0.0347	16.89415	0.00085436	4.24e-06	0.0	2.47e-06	4.32e-06	7.44e-06	1.62e-06	8.7e-07	630.54349337	709.51845905	736.99422194	6.77224267	0.18459022	-0.34466287
0.0348	16.93606	0.00085426	4.32e-06	0.0	2.52e-06	4.1e-06	7.6e-06	1.66e-06	8.7e-07	630.8958392	709.30027075	736.87791086	6.74075107	0.18650515	-0.34457154
0.0349	16.97793	0.00085415	4.39e-06	0.0	2.58e-06	3.89e-06	7.76e-06	1.69e-06	8.7e-07	631.2463275	709.08322123	736.76207243	6.70939073	0.18840877	-0.34448058
0.035	17.01976	0.00085402	4.47e-06	0.0	2.63e-06	3.68e-06	7.93e-06	1.73e-06	8.7e-07	631.59496455	708.86733693	736.64670483	6.67812905	0.19030066	-0.34438999
0.0351	17.06155	0.00085388	4.55e-06	0.0	2.69e-06	3.49e-06	8.09e-06	1.77e-06	8.7e-07	631.94175455	708.65264341	736.53180689	6.6469728	0.19218054	-0.34429976
0.0352	17.1033	0.00085372	4.62e-06	0.0	2.74e-06	3.31e-06	8.26e-06	1.81e-06	8.7e-07	632.28670978	708.43916566	736.41737506	6.6161091	0.19404823	-0.34420991
0.0353	17.14501	0.00085355	4.7e-06	0.0	2.8e-06	3.14e-06	8.43e-06	1.84e-06	8.7e-07	632.62983769	708.22692799	736.30340723	6.58534669	0.19590326	-0.34412042
0.0354	17.18668	0.00085337	4.78e-06	1e-08	2.85e-06	2.97e-06	8.6e-06	1.88e-06	8.7e-07	632.9711445	708.01595408	736.18990167	6.55465856	0.19774555	-0.34403129
0.0355	17.22831	0.00085317	4.86e-06	1e-08	2.91e-06	2.81e-06	8.78e-06	1.92e-06	8.7e-07	633.31063547	707.80626691	736.07685692	6.52411432	0.19957467	-0.34394252
0.0356	17.26989	0.00085296	4.94e-06	1e-08	2.97e-06	2.66e-06	8.95e-06	1.96e-06	8.7e-07	633.6483183	707.59788881	735.96427084	6.49376248	0.20139045	-0.34385411
0.0357	17.31144	0.00085274	5.02e-06	1e-08	3.03e-06	2.52e-06	9.13e-06	2e-06	8.7e-07	633.98420394	707.39084128	735.85214033	6.46356924	0.20319259	-0.34376606
0.0358	17.35294	0.00085251	5.1e-06	1e-08	3.09e-06	2.39e-06	9.32e-06	2.05e-06	8.7e-07	634.31830043	707.18514528	735.74046316	6.43351589	0.20498085	-0.34367837
0.0359	17.3944	0.00085227	5.19e-06	1e-08	3.15e-06	2.26e-06	9.5e-06	2.09e-06	8.7e-07	634.65061161	706.98082102	735.62923835	6.4035393	0.20675507	-0.34359103
0.036	17.43582	0.00085201	5.27e-06	1e-08	3.21e-06	2.14e-06	9.69e-06	2.13e-06	8.7e-07	634.98114447	706.77788807	735.51846398	6.37369662	0.20851491	-0.34350405
0.0361	17.4772	0.00085175	5.36e-06	1e-08	3.27e-06	2.02e-06	9.88e-06	2.17e-06	8.7e-07	635.30990763	706.57636525	735.4081377	6.34407812	0.21026029	-0.34341741
0.0362	17.51854	0.00085147	5.44e-06	1e-08	3.34e-06	1.92e-06	1.007e-05	2.22e-06	8.7e-07	635.63691081	706.37627071	735.29825682	6.31459341	0.21199086	-0.34333113
0.0363	17.55984	0.00085119	5.53e-06	1e-08	3.4e-06	1.81e-06	1.026e-05	2.26e-06	8.7e-07	635.9621617	706.17762191	735.18881925	6.28524884	0.21370653	-0.3432452
0.0364	17.60109	0.00085089	5.62e-06	1e-08	3.47e-06	1.71e-06	1.046e-05	2.31e-06	8.7e-07	636.28566764	705.98043559	735.07982302	6.25606262	0.21540704	-0.34315961
0.0365	17.64231	0.00085058	5.7e-06	1e-08	3.53e-06	1.62e-06	1.066e-05	2.35e-06	8.7e-07	636.6074373	705.78472784	734.97126579	6.22698483	0.21709225	-0.34307437
0.0366	17.68348	0.00085027	5.79e-06	1e-08	3.6e-06	1.53e-06	1.086e-05	2.4e-06	8.7e-07	636.927474	705.5905142	734.86314679	6.19800264	0.21876199	-0.34298947
0.0367	17.72461	0.00084994	5.88e-06	1e-08	3.67e-06	1.45e-06	1.107e-05	2.44e-06	8.7e-07	637.2457839	705.39780944	734.75546441	6.16911386	0.22041604	-0.34290491
0.0368	17.7657	0.00084961	5.97e-06	1e-08	3.73e-06	1.37e-06	1.128e-05	2.49e-06	8.7e-07	637.56237544	705.20662768	734.64821641	6.14046482	0.22205437	-0.34282069
0.0369	17.80675	0.00084927	6.06e-06	1e-08	3.8e-06	1.29e-06	1.148e-05	2.54e-06	8.7e-07	637.87725811	705.0169824	734.54140023	6.11192798	0.22367668	-0.34273682
0.037	17.84776	0.00084892	6.15e-06	1e-08	3.87e-06	1.22e-06	1.17e-05	2.59e-06	8.7e-07	638.19043839	704.8288864	734.43501419	6.08347738	0.22528295	-0.34265328
0.0371	17.88872	0.00084855	6.25e-06	1e-08	3.94e-06	1.16e-06	1.191e-05	2.64e-06	8.7e-07	638.50192064	704.64235185	734.32905726	6.05515144	0.22687295	-0.34257008
0.0372	17.92965	0.00084819	6.34e-06	1e-08	4.02e-06	1.09e-06	1.213e-05	2.69e-06	8.7e-07	638.81171178	704.45739025	734.22352767	6.02694614	0.22844658	-0.34248721
0.0373	17.97053	0.00084781	6.44e-06	1e-08	4.09e-06	1.03e-06	1.235e-05	2.74e-06	8.7e-07	639.11982123	704.27401254	734.11842289	5.99896881	0.23000378	-0.34240468
0.0374	18.01137	0.00084742	6.53e-06	1e-08	4.16e-06	9.8e-07	1.257e-05	2.79e-06	8.7e-07	639.42625947	704.09222894	734.01374012	5.97113155	0.23154441	-0.34232248
0.0375	18.05217	0.00084703	6.63e-06	1e-08	4.24e-06	9.2e-07	1.28e-05	2.84e-06	8.7e-07	639.73103361	703.91204902	733.90947754	5.94342103	0.23306835	-0.34224061
0.0376	18.09293	0.00084663	6.72e-06	1e-08	4.31e-06	8.7e-07	1.303e-05	2.89e-06	8.7e-07	640.03415072	703.73348174	733.80563335	5.9158422	0.23457551	-0.34215907
0.0377	18.13365	0.00084622	6.82e-06	1e-08	4.39e-06	8.2e-07	1.326e-05	2.94e-06	8.7e-07	640.33561802	703.55653544	733.70220572	5.88839457	0.2360658	-0.34207785
0.0378	18.17432	0.0008458	6.92e-06	1e-08	4.46e-06	7.8e-07	1.349e-05	3e-06	8.7e-07	640.63544268	703.38121783	733.59919281	5.86107675	0.23753915	-0.34199696
0.0379	18.21496	0.00084538	7.02e-06	1e-08	4.54e-06	7.3e-07	1.373e-05	3.05e-06	8.7e-07	640.93362554	703.20753606	733.49659469	5.83367533	0.23899547	-0.34191639
0.038	18.25555	0.00084495	7.12e-06	1e-08	4.62e-06	6.9e-07	1.396e-05	3.11e-06	8.7e-07	641.23017417	703.03549698	733.39440943	5.80658072	0.24043474	-0.34183616
0.0381	18.2961	0.00084451	7.22e-06	1e-08	4.7e-06	6.5e-07	1.421e-05	3.16e-06	8.7e-07	641.52510007	702.86510654	733.29263395	5.77964226	0.24185685	-0.34175624
0.0382	18.33661	0.00084407	7.32e-06	1e-08	4.78e-06	6.2e-07	1.445e-05	3.22e-06	8.7e-07	641.81841185	702.69637018	733.19126605	5.75284609	0.24326176	-0.34167664
0.0383	18.37708	0.00084361	7.42e-06	1e-08	4.86e-06	5.8e-07	1.47e-05	3.28e-06	8.7e-07	642.11011695	702.52929275	733.09030385	5.72617707	0.24464942	-0.34159736
0.0384	18.4175	0.00084315	7.53e-06	1e-08	4.94e-06	5.5e-07	1.495e-05	3.33e-06	8.7e-07	642.40022238	702.36387861	732.98974561	5.69963259	0.24601979	-0.3415184
0.0385	18.45789	0.00084269	7.63e-06	1e-08	5.02e-06	5.2e-07	1.52e-05	3.39e-06	8.7e-07	642.68873321	702.20013149	732.88959018	5.67308029	0.24737284	-0.34143975
0.0386	18.49823	0.00084222	7.73e-06	2e-08	5.11e-06	4.9e-07	1.545e-05	3.45e-06	8.7e-07	642.97565132	702.03805464	732.78983732	5.6467545	0.24870854	-0.34136142
0.0387	18.53853	0.00084174	7.84e-06	2e-08	5.19e-06	4.6e-07	1.571e-05	3.51e-06	8.7e-07	643.26098916	701.87765112	732.69048372	5.6205433	0.25002688	-0.34128341
0.0388	18.57879	0.00084125	7.95e-06	2e-08	5.27e-06	4.3e-07	1.597e-05	3.57e-06	8.7e-07	643.54475444	701.7189226	732.59152747	5.59448283	0.25132778	-0.3412057
0.0389	18.619	0.00084076	8.05e-06	2e-08	5.36e-06	4.1e-07	1.623e-05	3.63e-06	8.7e-07	643.82695423	701.56187114	732.49296681	5.56855577	0.2526113	-0.34112831
0.039	18.65918	0.00084026	8.16e-06	2e-08	5.45e-06	3.9e-07	1.65e-05	3.69e-06	8.7e-07	644.1075963	701.40649786	732.39479983	5.54276206	0.25387742	-0.34105122
0.0391	18.69931	0.00083975	8.27e-06	2e-08	5.53e-06	3.6e-07	1.677e-05	3.76e-06	8.7e-07	644.38668778	701.25280337	732.29702477	5.51709128	0.25512608	-0.34097444
0.0392	18.7394	0.00083924	8.38e-06	2e-08	5.62e-06	3.4e-07	1.704e-05	3.82e-06	8.7e-07	644.66423465	701.10078821	732.19964023	5.49146174	0.25635737	-0.34089797
0.0393	18.77945	0.00083872	8.49e-06	2e-08	5.71e-06	3.2e-07	1.731e-05	3.88e-06	8.8e-07	644.94023871	700.95045209	732.10264605	5.46590777	0.25757127	-0.34082181
0.0394	18.81946	0.0008382	8.6e-06	2e-08	5.8e-06	3e-07	1.759e-05	3.95e-06	8.8e-07	645.21471016	700.80179438	732.00603959	5.44061188	0.25876777	-0.34074595
0.0395	18.85942	0.00083767	8.71e-06	2e-08	5.89e-06	2.9e-07	1.787e-05	4.01e-06	8.8e-07	645.48765773	700.65481417	731.90981866	5.41541375	0.2599469	-0.34067039
0.0396	18.89934	0.00083713	8.82e-06	2e-08	5.99e-06	2.7e-07	1.815e-05	4.08e-06	8.8e-07	645.75908922	700.50950961	731.81398134	5.39035971	0.26110867	-0.34059514
0.0397	18.93923	0.00083659	8.94e-06	2e-08	6.08e-06	2.6e-07	1.843e-05	4.14e-06	8.8e-07	646.029012	700.36587878	731.71852584	5.3654196	0.26225313	-0.34052018
0.0398	18.97906	0.00083604	9.05e-06	2e-08	6.17e-06	2.4e-07	1.872e-05	4.21e-06	8.8e-07	646.29743329	700.22391939	731.62345042	5.34060684	0.26338031	-0.34044552
0.0399	19.01886	0.00083549	9.16e-06	2e-08	6.27e-06	2.3e-07	1.901e-05	4.28e-06	8.8e-07	646.56435988	700.08362851	731.52875346	5.31591686	0.26449021	-0.34037117
0.04	19.05862	0.00083493	9.28e-06	2e-08	6.36e-06	2.1e-07	1.93e-05	4.35e-06	8.8e-07	646.82979875	699.94500305	731.4344333	5.29134149	0.26558295	-0.3402971
0.0401	19.09833	0.00083436	9.4e-06	2e-08	6.46e-06	2e-07	1.96e-05	4.42e-06	8.8e-07	647.09375617	699.80803947	731.34048849	5.26682366	0.26665849	-0.34022333
0.0402	19.138	0.00083379	9.51e-06	2e-08	6.56e-06	1.9e-07	1.99e-05	4.49e-06	8.8e-07	647.35623389	699.6727336	731.24691887	5.242367	0.26771687	-0.34014986
0.0403	19.17763	0.00083321	9.63e-06	2e-08	6.65e-06	1.8e-07	2.02e-05	4.56e-06	8.8e-07	647.61724013	699.53908141	731.15372245	5.21812964	0.26875831	-0.34007668
0.0404	19.21721	0.00083263	9.75e-06	3e-08	6.75e-06	1.7e-07	2.05e-05	4.63e-06	8.8e-07	647.8767847	699.40707841	731.06089674	5.1940036	0.2697827	-0.34000379
0.0405	19.25676	0.00083204	9.87e-06	3e-08	6.85e-06	1.6e-07	2.081e-05	4.7e-06	8.8e-07	648.13487492	699.27671924	730.96843999	5.17001664	0.2707901	-0.33993118
0.0406	19.29626	0.00083145	9.99e-06	3e-08	6.95e-06	1.5e-07	2.112e-05	4.77e-06	8.8e-07	648.39151828	699.14799876	730.87635039	5.14614492	0.27178066	-0.33985887
0.0407	19.33572	0.00083085	1.011e-05	3e-08	7.06e-06	1.4e-07	2.143e-05	4.85e-06	8.8e-07	648.64672176	699.02091125	730.78462631	5.12239582	0.2727544	-0.33978684
0.0408	19.37514	0.00083024	1.023e-05	3e-08	7.16e-06	1.3e-07	2.175e-05	4.92e-06	8.8e-07	648.90049212	698.89545063	730.69326616	5.09876394	0.27371135	-0.33971511
0.0409	19.41451	0.00082963	1.035e-05	3e-08	7.26e-06	1.2e-07	2.207e-05	5e-06	8.8e-07	649.15283442	698.77161082	730.60226885	5.07515096	0.27465169	-0.33964365
0.041	19.45384	0.00082901	1.048e-05	3e-08	7.37e-06	1.2e-07	2.239e-05	5.07e-06	8.8e-07	649.40375082	698.6493852	730.51163416	5.05163112	0.27557542	-0.33957248
0.0411	19.49313	0.00082839	1.06e-05	3e-08	7.47e-06	1.1e-07	2.271e-05	5.15e-06	8.8e-07	649.65324771	698.52876685	730.42136062	5.02819826	0.27648259	-0.3395016
0.0412	19.53238	0.00082776	1.072e-05	3e-08	7.58e-06	1e-07	2.304e-05	5.23e-06	8.8e-07	649.90133208	698.40974887	730.33144659	5.00496978	0.27737341	-0.33943099
0.0413	19.57159	0.00082713	1.085e-05	3e-08	7.68e-06	1e-07	2.336e-05	5.3e-06	8.8e-07	650.14801546	698.29232387	730.24188911	4.9818829	0.27824776	-0.33936067
0.0414	19.61075	0.00082649	1.098e-05	3e-08	7.79e-06	9e-08	2.37e-05	5.38e-06	8.8e-07	650.39330554	698.17648425	730.15268634	4.95893208	0.2791059	-0.33929062
0.0415	19.64987	0.00082585	1.11e-05	3e-08	7.9e-06	9e-08	2.403e-05	5.46e-06	8.8e-07	650.63720966	698.06222191	730.06383657	4.93609453	0.2799479	-0.33922085
0.0416	19.68895	0.0008252	1.123e-05	4e-08	8.01e-06	8e-08	2.437e-05	5.54e-06	8.8e-07	650.8797345	697.94952863	729.97533823	4.91336678	0.28077389	-0.33915136
0.0417	19.72799	0.00082454	1.136e-05	4e-08	8.12e-06	8e-08	2.471e-05	5.62e-06	8.8e-07	651.12088668	697.83839595	729.88718982	4.89075708	0.28158376	-0.33908214
0.0418	19.76698	0.00082388	1.149e-05	4e-08	8.23e-06	7e-08	2.505e-05	5.7e-06	8.8e-07	651.36067184	697.72881546	729.7993901	4.86818488	0.28237789	-0.33901319
0.0419	19.80593	0.00082322	1.161e-05	4e-08	8.34e-06	7e-08	2.54e-05	5.79e-06	8.8e-07	651.59909313	697.62077821	729.71193856	4.8457107	0.28315601	-0.33894453
0.042	19.84484	0.00082254	1.174e-05	4e-08	8.45e-06	6e-08	2.574e-05	5.87e-06	8.8e-07	651.83615804	697.51427535	729.62483344	4.82340216	0.2839188	-0.33887612
0.0421	19.8837	0.00082187	1.188e-05	4e-08	8.57e-06	6e-08	2.61e-05	5.95e-06	8.8e-07	652.07187577	697.40929723	729.53807247	4.80120571	0.28466576	-0.33880799
0.0422	19.92253	0.00082119	1.201e-05	4e-08	8.68e-06	6e-08	2.645e-05	6.04e-06	8.8e-07	652.30625317	697.30583504	729.45165407	4.77914034	0.285397	-0.33874014
0.0423	19.96131	0.0008205	1.214e-05	4e-08	8.8e-06	5e-08	2.681e-05	6.12e-06	8.8e-07	652.53929798	697.20387962	729.3655764	4.75719701	0.28611279	-0.33867255
0.0424	20.00004	0.00081981	1.227e-05	4e-08	8.91e-06	5e-08	2.716e-05	6.21e-06	8.8e-07	652.77101677	697.10342089	729.27983798	4.73535441	0.28681352	-0.33860522
0.0425	20.03874	0.00081911	1.24e-05	4e-08	9.03e-06	5e-08	2.753e-05	6.29e-06	8.8e-07	653.00141586	697.0044487	729.19443739	4.71361816	0.28749911	-0.33853816
0.0426	20.07739	0.00081841	1.254e-05	5e-08	9.15e-06	4e-08	2.789e-05	6.38e-06	8.8e-07	653.23050175	696.90695293	729.10937315	4.69198889	0.28816962	-0.33847137
0.0427	20.116	0.0008177	1.267e-05	5e-08	9.27e-06	4e-08	2.826e-05	6.47e-06	8.8e-07	653.45828095	696.81092341	729.02464379	4.67046695	0.28882517	-0.33840483
0.0428	20.15457	0.00081699	1.281e-05	5e-08	9.39e-06	4e-08	2.863e-05	6.56e-06	8.8e-07	653.68475997	696.71634978	728.94024784	4.64905144	0.28946589	-0.33833856
0.0429	20.19309	0.00081628	1.295e-05	5e-08	9.51e-06	4e-08	2.9e-05	6.65e-06	8.8e-07	653.9099426	696.62322153	728.85618461	4.62759533	0.29009188	-0.33827255
0.043	20.23157	0.00081555	1.308e-05	5e-08	9.63e-06	3e-08	2.938e-05	6.74e-06	8.8e-07	654.13383118	696.53152812	728.77245385	4.60634442	0.29070328	-0.3382068
0.0431	20.27001	0.00081483	1.322e-05	5e-08	9.75e-06	3e-08	2.975e-05	6.83e-06	8.8e-07	654.35643709	696.44125882	728.68905267	4.5852281	0.29130022	-0.33814131
0.0432	20.30841	0.00081409	1.336e-05	5e-08	9.87e-06	3e-08	3.013e-05	6.92e-06	8.8e-07	654.5777686	696.3524028	728.60597911	4.56423087	0.29188278	-0.33807608
0.0433	20.34676	0.00081336	1.35e-05	5e-08	9.99e-06	3e-08	3.052e-05	7.01e-06	8.8e-07	654.79783251	696.26494913	728.52323162	4.54336066	0.29245095	-0.3380111
0.0434	20.38507	0.00081262	1.364e-05	6e-08	1.012e-05	3e-08	3.09e-05	7.1e-06	8.8e-07	655.01663574	696.17888685	728.44080861	4.52257911	0.29300503	-0.33794638
0.0435	20.42334	0.00081187	1.378e-05	6e-08	1.024e-05	3e-08	3.129e-05	7.2e-06	8.8e-07	655.23418402	696.09420473	728.35870885	4.50189624	0.29354512	-0.33788191
0.0436	20.46156	0.00081112	1.392e-05	6e-08	1.037e-05	2e-08	3.168e-05	7.29e-06	8.8e-07	655.45048366	696.01089154	728.27693094	4.48131672	0.2940713	-0.3378177
0.0437	20.49974	0.00081036	1.406e-05	6e-08	1.05e-05	2e-08	3.208e-05	7.39e-06	8.8e-07	655.66554108	695.92893598	728.19547343	4.46084082	0.29458368	-0.33775373
0.0438	20.53788	0.0008096	1.42e-05	6e-08	1.062e-05	2e-08	3.247e-05	7.48e-06	8.8e-07	655.87936252	695.84832671	728.11433495	4.44041332	0.2950824	-0.33769002
0.0439	20.57597	0.00080883	1.434e-05	6e-08	1.075e-05	2e-08	3.287e-05	7.58e-06	8.8e-07	656.09194822	695.76905231	728.03351583	4.4200456	0.29556762	-0.33762656
0.044	20.61403	0.00080806	1.448e-05	6e-08	1.088e-05	2e-08	3.328e-05	7.67e-06	8.8e-07	656.30330882	695.69110138	727.95301345	4.39985035	0.29603939	-0.33756335
0.0441	20.65203	0.00080729	1.463e-05	7e-08	1.101e-05	2e-08	3.368e-05	7.77e-06	8.8e-07	656.51345177	695.61446225	727.87282607	4.37978957	0.29649789	-0.33750038
0.0442	20.69	0.00080651	1.477e-05	7e-08	1.114e-05	2e-08	3.409e-05	7.87e-06	8.8e-07	656.72238452	695.53912335	727.79295196	4.35981495	0.29694321	-0.33743766
0.0443	20.72792	0.00080572	1.492e-05	7e-08	1.127e-05	2e-08	3.45e-05	7.97e-06	8.8e-07	656.93011242	695.46507299	727.71339	4.33994271	0.29737554	-0.33737518
0.0444	20.7658	0.00080493	1.506e-05	7e-08	1.14e-05	1e-08	3.491e-05	8.07e-06	8.8e-07	657.13664224	695.39229953	727.63413867	4.3201602	0.29779475	-0.33731295
0.0445	20.80364	0.00080414	1.521e-05	7e-08	1.154e-05	1e-08	3.532e-05	8.17e-06	8.8e-07	657.3419742	695.32079125	727.55519831	4.30031869	0.29820126	-0.33725096
0.0446	20.84143	0.00080334	1.535e-05	7e-08	1.167e-05	1e-08	3.574e-05	8.27e-06	8.8e-07	657.54611302	695.25053646	727.47656797	4.28057809	0.2985951	-0.33718922
0.0447	20.87918	0.00080253	1.55e-05	8e-08	1.18e-05	1e-08	3.616e-05	8.37e-06	8.8e-07	657.74906674	695.18152285	727.3982458	4.26108078	0.29897616	-0.33712772
0.0448	20.91689	0.00080172	1.565e-05	8e-08	1.194e-05	1e-08	3.658e-05	8.48e-06	8.8e-07	657.95084808	695.11373754	727.32022861	4.24175483	0.29933913	-0.33706657
0.0449	20.95455	0.00080091	1.58e-05	8e-08	1.208e-05	1e-08	3.701e-05	8.58e-06	8.8e-07	658.15146375	695.04716859	727.24251488	4.22248447	0.29969485	-0.33700556
0.045	20.99217	0.00080009	1.595e-05	8e-08	1.221e-05	1e-08	3.743e-05	8.68e-06	8.8e-07	658.35091993	694.9818043	727.16510327	4.2032629	0.30004453	-0.33694468
0.0451	21.02975	0.00079927	1.609e-05	8e-08	1.235e-05	1e-08	3.786e-05	8.79e-06	8.8e-07	658.54922187	694.91763453	727.08799262	4.18419697	0.30037461	-0.33688417
0.0452	21.06728	0.00079844	1.624e-05	8e-08	1.249e-05	1e-08	3.83e-05	8.89e-06	8.8e-07	658.74637562	694.85464768	727.01118161	4.16522267	0.30069352	-0.33682388
0.0453	21.10477	0.00079761	1.639e-05	9e-08	1.263e-05	1e-08	3.873e-05	9e-06	8.8e-07	658.94238732	694.79283198	726.93466889	4.14634121	0.30100078	-0.33676383
0.0454	21.14222	0.00079678	1.655e-05	9e-08	1.277e-05	1e-08	3.917e-05	9.11e-06	8.8e-07	659.13726314	694.7321754	726.85845311	4.12755086	0.30129698	-0.336704
0.0455	21.17962	0.00079594	1.67e-05	9e-08	1.291e-05	1e-08	3.961e-05	9.21e-06	8.8e-07	659.33100918	694.67266629	726.78253296	4.10885195	0.30158198	-0.33664439
0.0456	21.21698	0.00079509	1.685e-05	9e-08	1.305e-05	1e-08	4.005e-05	9.32e-06	8.8e-07	659.52363198	694.61429188	726.70690698	4.09018457	0.30186313	-0.33658486
0.0457	21.25429	0.00079425	1.7e-05	9e-08	1.319e-05	1e-08	4.049e-05	9.43e-06	8.8e-07	659.71513741	694.55704073	726.63157393	4.0716886	0.30212334	-0.33652575
0.0458	21.29157	0.00079339	1.715e-05	1e-07	1.333e-05	1e-08	4.094e-05	9.54e-06	8.8e-07	659.90552911	694.50090579	726.556533	4.05325282	0.30237657	-0.33646679
0.0459	21.32879	0.00079254	1.731e-05	1e-07	1.347e-05	1e-08	4.139e-05	9.65e-06	8.8e-07	660.09481667	694.44586846	726.4817821	4.03494725	0.3026141	-0.33640814
0.046	21.36598	0.00079167	1.746e-05	1e-07	1.362e-05	1e-08	4.184e-05	9.76e-06	8.8e-07	660.28300363	694.39192182	726.40732048	4.01669207	0.3028458	-0.33634962
0.0461	21.40312	0.00079081	1.762e-05	1e-07	1.376e-05	1e-08	4.229e-05	9.87e-06	8.8e-07	660.47009776	694.3390508	726.33314644	3.99856481	0.30306232	-0.33629142
0.0462	21.44022	0.00078994	1.777e-05	1e-07	1.391e-05	0.0	4.275e-05	9.99e-06	8.8e-07	660.65610687	694.28724018	726.25925829	3.98058649	0.30326162	-0.33623358
0.0463	21.47727	0.00078906	1.793e-05	1.1e-07	1.405e-05	0.0	4.321e-05	1.01e-05	8.8e-07	660.84103577	694.23648072	726.185655	3.96255816	0.30346671	-0.33617562
0.0464	21.51428	0.00078819	1.808e-05	1.1e-07	1.42e-05	0.0	4.367e-05	1.021e-05	8.8e-07	661.02488508	694.18677111	726.11233642	3.94466276	0.30365633	-0.33611798
0.0465	21.55125	0.0007873	1.824e-05	1.1e-07	1.434e-05	0.0	4.413e-05	1.033e-05	8.8e-07	661.20766477	694.13809197	726.03930042	3.92692637	0.30382769	-0.33606073
0.0466	21.58817	0.00078642	1.839e-05	1.1e-07	1.449e-05	0.0	4.46e-05	1.044e-05	8.8e-07	661.38938317	694.09042714	725.96654518	3.90921125	0.30399663	-0.33600354
0.0467	21.62505	0.00078553	1.855e-05	1.2e-07	1.464e-05	0.0	4.506e-05	1.056e-05	8.8e-07	661.57004395	694.04376958	725.89406993	3.89163742	0.30414977	-0.33594669
0.0468	21.66189	0.00078463	1.871e-05	1.2e-07	1.479e-05	0.0	4.553e-05	1.067e-05	8.8e-07	661.74965272	693.99810849	725.82187345	3.87414439	0.30429381	-0.33589004
0.0469	21.69868	0.00078373	1.887e-05	1.2e-07	1.494e-05	0.0	4.601e-05	1.079e-05	8.8e-07	661.92821544	693.9534323	725.74995445	3.85673084	0.30442892	-0.33583359
0.047	21.73543	0.00078283	1.902e-05	1.2e-07	1.509e-05	0.0	4.648e-05	1.091e-05	8.8e-07	662.10573926	693.90972716	725.67831142	3.83934559	0.30456086	-0.3357772
0.0471	21.77213	0.00078193	1.918e-05	1.3e-07	1.524e-05	0.0	4.696e-05	1.103e-05	8.8e-07	662.28222548	693.86699065	725.60694406	3.82207546	0.30468032	-0.3357211
0.0472	21.80879	0.00078102	1.934e-05	1.3e-07	1.539e-05	0.0	4.744e-05	1.115e-05	8.8e-07	662.45768272	693.82520625	725.53585052	3.80491788	0.30478734	-0.33566527
0.0473	21.84541	0.0007801	1.95e-05	1.3e-07	1.554e-05	0.0	4.792e-05	1.127e-05	8.8e-07	662.63211804	693.7843604	725.46502929	3.78786843	0.30488262	-0.33560971
0.0474	21.88198	0.00077918	1.966e-05	1.3e-07	1.569e-05	0.0	4.84e-05	1.139e-05	8.8e-07	662.80553753	693.74444141	725.39447907	3.77089172	0.30497012	-0.33555433
0.0475	21.91851	0.00077826	1.982e-05	1.4e-07	1.585e-05	0.0	4.888e-05	1.151e-05	8.8e-07	662.97794741	693.70543747	725.32419854	3.75403364	0.30504491	-0.33549924
0.0476	21.95499	0.00077734	1.998e-05	1.4e-07	1.6e-05	0.0	4.937e-05	1.163e-05	8.8e-07	663.14935223	693.66733988	725.25418671	3.73717665	0.30511969	-0.33544415
0.0477	21.99143	0.00077641	2.015e-05	1.4e-07	1.616e-05	0.0	4.986e-05	1.175e-05	8.8e-07	663.31975575	693.63014167	725.18444278	3.72043547	0.30518237	-0.33538935
0.0478	22.02783	0.00077547	2.031e-05	1.4e-07	1.631e-05	0.0	5.035e-05	1.187e-05	8.8e-07	663.48916702	693.59382566	725.11496482	3.70381601	0.30523217	-0.33533484
0.0479	22.06418	0.00077454	2.047e-05	1.5e-07	1.647e-05	0.0	5.084e-05	1.2e-05	8.8e-07	663.65759052	693.55838342	725.04575188	3.68727854	0.30527357	-0.33528054
0.048	22.10049	0.0007736	2.063e-05	1.5e-07	1.662e-05	0.0	5.134e-05	1.212e-05	8.8e-07	663.82503167	693.52380482	724.97680279	3.67081852	0.30530716	-0.33522643
0.0481	22.13675	0.00077265	2.079e-05	1.5e-07	1.678e-05	0.0	5.184e-05	1.224e-05	8.8e-07	663.99149609	693.49007944	724.90811637	3.65443617	0.30533283	-0.33517251
0.0482	22.17297	0.00077171	2.096e-05	1.6e-07	1.693e-05	0.0	5.234e-05	1.237e-05	8.8e-07	664.15699016	693.45719532	724.83969125	3.6380793	0.30535588	-0.33511865
0.0483	22.20915	0.00077075	2.112e-05	1.6e-07	1.709e-05	0.0	5.284e-05	1.249e-05	8.8e-07	664.3215189	693.42514311	724.77152638	3.62187917	0.305363	-0.33506518
0.0484	22.24528	0.0007698	2.128e-05	1.6e-07	1.725e-05	0.0	5.334e-05	1.262e-05	8.8e-07	664.48508556	693.39391683	724.70362105	3.60570711	0.30536757	-0.33501177
0.0485	22.28136	0.00076884	2.145e-05	1.6e-07	1.741e-05	0.0	5.385e-05	1.275e-05	8.8e-07	664.64769714	693.36350362	724.63597379	3.58964827	0.30536085	-0.33495864
0.0486	22.31741	0.00076788	2.161e-05	1.7e-07	1.757e-05	0.0	5.435e-05	1.288e-05	8.8e-07	664.80936021	693.3338914	724.56858319	3.57367493	0.3053457	-0.33490573
0.0487	22.3534	0.00076692	2.178e-05	1.7e-07	1.773e-05	0.0	5.486e-05	1.3e-05	8.8e-07	664.97008039	693.30506989	724.50144807	3.55778236	0.30532271	-0.33485301
0.0488	22.38936	0.00076595	2.194e-05	1.7e-07	1.789e-05	0.0	5.537e-05	1.313e-05	8.8e-07	665.12986317	693.2770291	724.43456727	3.54197035	0.30529196	-0.3348005
0.0489	22.42527	0.00076498	2.211e-05	1.8e-07	1.805e-05	0.0	5.589e-05	1.326e-05	8.8e-07	665.2887153	693.24975684	724.36793935	3.52627151	0.30525045	-0.33474826
0.049	22.46113	0.000764	2.227e-05	1.8e-07	1.821e-05	0.0	5.64e-05	1.339e-05	8.8e-07	665.44664114	693.22324531	724.3015634	3.51059786	0.30520654	-0.33469608
0.0491	22.49695	0.00076302	2.244e-05	1.8e-07	1.837e-05	0.0	5.692e-05	1.352e-05	8.8e-07	665.60364538	693.19748608	724.23543842	3.49502572	0.3051531	-0.33464415
0.0492	22.53273	0.00076204	2.261e-05	1.9e-07	1.853e-05	0.0	5.744e-05	1.365e-05	8.8e-07	665.75973459	693.17246741	724.16956303	3.47953135	0.30509238	-0.33459242
0.0493	22.56846	0.00076106	2.277e-05	1.9e-07	1.87e-05	0.0	5.796e-05	1.378e-05	8.8e-07	665.91491395	693.14818013	724.10393613	3.46413922	0.30502227	-0.33454093
0.0494	22.60415	0.00076007	2.294e-05	1.9e-07	1.886e-05	0.0	5.848e-05	1.392e-05	8.8e-07	666.06918909	693.12461436	724.03855653	3.44880405	0.30494694	-0.33448959
0.0495	22.63979	0.00075908	2.311e-05	2e-07	1.902e-05	0.0	5.9e-05	1.405e-05	8.8e-07	666.22256465	693.10176189	723.97342325	3.43352879	0.30486619	-0.3344384
0.0496	22.67539	0.00075809	2.327e-05	2e-07	1.919e-05	0.0	5.953e-05	1.418e-05	8.8e-07	666.37504644	693.07961257	723.90853507	3.41835115	0.30477658	-0.33438744
0.0497	22.71094	0.00075709	2.344e-05	2e-07	1.935e-05	0.0	6.006e-05	1.432e-05	8.8e-07	666.52664287	693.05815182	723.84389023	3.40329859	0.30467577	-0.3343368
0.0498	22.74645	0.00075609	2.361e-05	2.1e-07	1.951e-05	0.0	6.058e-05	1.445e-05	8.8e-07	666.6773545	693.03737866	723.7794886	3.38822909	0.30457669	-0.33428611
0.0499	22.78191	0.00075509	2.378e-05	2.1e-07	1.968e-05	0.0	6.111e-05	1.459e-05	8.8e-07	666.82718725	693.01728299	723.71532892	3.37328668	0.30446632	-0.33423574
0.05	22.81733	0.00075408	2.395e-05	2.1e-07	1.985e-05	0.0	6.165e-05	1.472e-05	8.8e-07	666.97614909	692.9978511	723.65140954	3.35843619	0.3043479	-0.33418559
0.05009	22.8527	0.00075308	2.412e-05	2.2e-07	2.001e-05	0.0	6.218e-05	1.486e-05	8.8e-07	667.12424421	692.9790759	723.58772956	3.34365702	0.30422348	-0.33413562
0.05019	22.88803	0.00075206	2.429e-05	2.2e-07	2.018e-05	0.0	6.272e-05	1.499e-05	8.8e-07	667.27147762	692.96094896	723.52428794	3.32894804	0.30409304	-0.33408583
0.05029	22.92332	0.00075105	2.445e-05	2.3e-07	2.034e-05	0.0	6.325e-05	1.513e-05	8.8e-07	667.41785466	692.94346128	723.46108354	3.31435501	0.30395285	-0.33403632
0.05039	22.95856	0.00075003	2.462e-05	2.3e-07	2.051e-05	0.0	6.379e-05	1.527e-05	8.8e-07	667.56338473	692.92659719	723.39811441	3.29975994	0.30381284	-0.3339868
0.05049	22.99375	0.00074901	2.479e-05	2.3e-07	2.068e-05	0.0	6.433e-05	1.541e-05	8.8e-07	667.70806601	692.91035974	723.33538092	3.28531277	0.30366036	-0.33393766
0.05059	23.0289	0.00074799	2.496e-05	2.4e-07	2.085e-05	0.0	6.487e-05	1.554e-05	8.8e-07	667.85191004	692.89472975	723.27288066	3.27084677	0.30350947	-0.33388846
0.05069	23.06401	0.00074697	2.513e-05	2.4e-07	2.102e-05	0.0	6.542e-05	1.568e-05	8.8e-07	667.9949136	692.87971263	723.2106143	3.25643627	0.30335442	-0.33383941
0.05079	23.09907	0.00074594	2.53e-05	2.4e-07	2.118e-05	0.0	6.596e-05	1.582e-05	8.8e-07	668.13708582	692.86529358	723.14857991	3.24221025	0.30318403	-0.33379081
0.05089	23.13408	0.00074491	2.547e-05	2.5e-07	2.135e-05	0.0	6.651e-05	1.596e-05	8.8e-07	668.27843396	692.85146064	723.08677599	3.22796748	0.30301506	-0.33374217
0.05099	23.16905	0.00074388	2.564e-05	2.5e-07	2.152e-05	0.0	6.706e-05	1.61e-05	8.8e-07	668.41895998	692.83821074	723.02520213	3.21384308	0.30283676	-0.33369382
0.05109	23.20398	0.00074284	2.582e-05	2.6e-07	2.169e-05	0.0	6.761e-05	1.625e-05	8.8e-07	668.55867215	692.82553058	722.96385658	3.19981577	0.30265067	-0.33364572
0.05119	23.23886	0.00074181	2.599e-05	2.6e-07	2.186e-05	0.0	6.816e-05	1.639e-05	8.8e-07	668.69757452	692.81341371	722.90273851	3.18585106	0.30245984	-0.33359777
0.05129	23.27369	0.00074077	2.616e-05	2.7e-07	2.203e-05	0.0	6.871e-05	1.653e-05	8.8e-07	668.83567236	692.80185187	722.84184681	3.1718893	0.30226879	-0.33354982
0.05139	23.30848	0.00073972	2.633e-05	2.7e-07	2.22e-05	0.0	6.926e-05	1.667e-05	8.8e-07	668.97296838	692.79084075	722.78118092	3.15805034	0.3020682	-0.33350219
0.05149	23.34322	0.00073868	2.65e-05	2.7e-07	2.237e-05	0.0	6.982e-05	1.682e-05	8.8e-07	669.1094695	692.78036956	722.72073939	3.14429559	0.30186127	-0.33345476
0.05159	23.37792	0.00073763	2.667e-05	2.8e-07	2.255e-05	0.0	7.037e-05	1.696e-05	8.8e-07	669.24518178	692.77042888	722.66052096	3.1306213	0.30164833	-0.33340753
0.05169	23.41258	0.00073658	2.684e-05	2.8e-07	2.272e-05	0.0	7.093e-05	1.71e-05	8.8e-07	669.38010937	692.76101236	722.60052476	3.11696668	0.30143392	-0.33336035
0.05179	23.44719	0.00073553	2.702e-05	2.9e-07	2.289e-05	0.0	7.149e-05	1.725e-05	8.8e-07	669.51425586	692.75211448	722.54075003	3.10339295	0.30121353	-0.33331338
0.05189	23.48175	0.00073448	2.719e-05	2.9e-07	2.306e-05	0.0	7.205e-05	1.739e-05	8.8e-07	669.64762747	692.74372579	722.48119549	3.08992061	0.30098575	-0.33326666
0.05199	23.51627	0.00073342	2.736e-05	3e-07	2.323e-05	0.0	7.261e-05	1.754e-05	8.8e-07	669.78023011	692.73583742	722.4218599	3.07652547	0.30075244	-0.33322012
0.05209	23.55074	0.00073236	2.753e-05	3e-07	2.341e-05	0.0	7.317e-05	1.768e-05	8.8e-07	669.91206757	692.72844365	722.36274246	3.06314703	0.30051793	-0.33317364
0.05219	23.58517	0.0007313	2.77e-05	3.1e-07	2.358e-05	0.0	7.374e-05	1.783e-05	8.8e-07	670.04314361	692.72153892	722.3038424	3.04984834	0.30027774	-0.33312735
0.05229	23.61955	0.00073024	2.788e-05	3.1e-07	2.375e-05	0.0	7.43e-05	1.798e-05	8.8e-07	670.17346406	692.71511458	722.2451585	3.03663794	0.30003136	-0.33308128
0.05239	23.65388	0.00072918	2.805e-05	3.1e-07	2.393e-05	0.0	7.487e-05	1.813e-05	8.8e-07	670.30303385	692.7091634	722.18668972	3.02349296	0.29978044	-0.33303537
0.05249	23.68818	0.00072811	2.822e-05	3.2e-07	2.41e-05	0.0	7.544e-05	1.827e-05	8.8e-07	670.43185787	692.70367826	722.12843506	3.0104089	0.29952535	-0.33298962
0.05259	23.72242	0.00072704	2.839e-05	3.2e-07	2.427e-05	0.0	7.601e-05	1.842e-05	8.8e-07	670.55994096	692.69865215	722.0703935	2.99739303	0.29926561	-0.33294404
0.05269	23.75662	0.00072597	2.857e-05	3.3e-07	2.445e-05	0.0	7.657e-05	1.857e-05	8.8e-07	670.68728777	692.69407838	722.01256407	2.98444922	0.29900103	-0.33289864
0.05279	23.79077	0.0007249	2.874e-05	3.3e-07	2.462e-05	0.0	7.715e-05	1.872e-05	8.8e-07	670.8139031	692.68995015	721.95494578	2.97156945	0.29873219	-0.3328534
0.05289	23.82488	0.00072382	2.891e-05	3.4e-07	2.48e-05	0.0	7.772e-05	1.887e-05	8.8e-07	670.93979177	692.68626059	721.89753761	2.95874598	0.29845963	-0.3328083
0.05299	23.85894	0.00072275	2.909e-05	3.4e-07	2.497e-05	0.0	7.829e-05	1.902e-05	8.8e-07	671.06495874	692.68300275	721.84033854	2.94602045	0.29818072	-0.33276344
0.05309	23.89296	0.00072167	2.926e-05	3.5e-07	2.515e-05	0.0	7.886e-05	1.917e-05	8.8e-07	671.18941017	692.68016806	721.78334728	2.9333292	0.2978996	-0.33271868
0.05319	23.92693	0.00072059	2.943e-05	3.5e-07	2.532e-05	0.0	7.944e-05	1.932e-05	8.8e-07	671.31314708	692.67775511	721.72656362	2.92069841	0.2976146	-0.33267406
0.05329	23.96086	0.00071951	2.961e-05	3.6e-07	2.55e-05	0.0	8.002e-05	1.947e-05	8.8e-07	671.43617575	692.67575525	721.66998625	2.90813514	0.29732532	-0.33262962
0.05339	23.99474	0.00071843	2.978e-05	3.7e-07	2.567e-05	0.0	8.059e-05	1.962e-05	8.8e-07	671.55850085	692.67416207	721.6136142	2.89564694	0.29703134	-0.33258536
0.05349	24.02857	0.00071735	2.995e-05	3.7e-07	2.585e-05	0.0	8.117e-05	1.977e-05	8.8e-07	671.68012712	692.67296917	721.55744649	2.88321527	0.29673387	-0.33254125
0.05359	24.06236	0.00071626	3.013e-05	3.8e-07	2.602e-05	0.0	8.175e-05	1.993e-05	8.8e-07	671.80105922	692.67217029	721.50148213	2.87084888	0.29643239	-0.3324973
0.05369	24.0961	0.00071517	3.03e-05	3.8e-07	2.62e-05	0.0	8.233e-05	2.008e-05	8.8e-07	671.92130155	692.67175952	721.44572022	2.85855026	0.29612681	-0.33245352
0.05379	24.1298	0.00071408	3.047e-05	3.9e-07	2.638e-05	0.0	8.291e-05	2.023e-05	8.8e-07	672.04085875	692.67173073	721.39015979	2.84630429	0.29581808	-0.33240988
0.05389	24.16345	0.00071299	3.065e-05	3.9e-07	2.655e-05	0.0	8.349e-05	2.038e-05	8.8e-07	672.15973535	692.67207797	721.3347999	2.83412934	0.29550514	-0.33236641
0.05399	24.19705	0.0007119	3.082e-05	4e-07	2.673e-05	0.0	8.407e-05	2.054e-05	8.8e-07	672.27793574	692.6727955	721.27963963	2.82201707	0.29518852	-0.33232311
0.05409	24.23061	0.00071081	3.099e-05	4e-07	2.691e-05	0.0	8.466e-05	2.069e-05	8.8e-07	672.3954645	692.67387741	721.22467803	2.80995414	0.29486906	-0.33227993
0.05419	24.26412	0.00070971	3.117e-05	4.1e-07	2.708e-05	0.0	8.524e-05	2.085e-05	8.8e-07	672.51232591	692.67531815	721.1699142	2.79796082	0.29454558	-0.33223692
0.05429	24.29759	0.00070862	3.134e-05	4.1e-07	2.726e-05	0.0	8.583e-05	2.1e-05	8.8e-07	672.62852519	692.6771111	721.11534706	2.7860532	0.29421723	-0.33219413
0.05439	24.33101	0.00070752	3.151e-05	4.2e-07	2.744e-05	0.0	8.641e-05	2.116e-05	8.8e-07	672.74406599	692.67925162	721.06097585	2.77416121	0.29388807	-0.33215139
0.05449	24.36438	0.00070642	3.169e-05	4.3e-07	2.761e-05	0.0	8.7e-05	2.131e-05	8.8e-07	672.85895241	692.68173459	721.00679972	2.76236202	0.29355372	-0.33210887
0.05459	24.39771	0.00070532	3.186e-05	4.3e-07	2.779e-05	0.0	8.759e-05	2.147e-05	8.8e-07	672.97318909	692.68455419	720.95281769	2.75059768	0.29321749	-0.33206645
0.05469	24.43099	0.00070422	3.203e-05	4.4e-07	2.797e-05	0.0	8.817e-05	2.163e-05	8.8e-07	673.08678042	692.687705	720.89902885	2.73891657	0.29287672	-0.33202424
0.05479	24.46422	0.00070312	3.221e-05	4.4e-07	2.814e-05	0.0	8.876e-05	2.178e-05	8.8e-07	673.19973299	692.69117893	720.84543184	2.72729946	0.2925325	-0.33198219
0.05489	24.49741	0.00070202	3.238e-05	4.5e-07	2.832e-05	0.0	8.935e-05	2.194e-05	8.8e-07	673.31204698	692.69497576	720.7920266	2.71570148	0.29218738	-0.33194019
0.05499	24.53055	0.00070092	3.255e-05	4.6e-07	2.85e-05	0.0	8.994e-05	2.21e-05	8.8e-07	673.42372808	692.69908865	720.73881196	2.7042055	0.29183685	-0.33189845
0.05509	24.56365	0.00069981	3.273e-05	4.6e-07	2.868e-05	0.0	9.053e-05	2.225e-05	8.8e-07	673.53478185	692.70351088	720.68578675	2.69274155	0.29148467	-0.3318568
0.05519	24.5967	0.0006987	3.29e-05	4.7e-07	2.885e-05	0.0	9.112e-05	2.241e-05	8.8e-07	673.64521194	692.70823812	720.63295021	2.68133023	0.29112983	-0.33181527
0.05529	24.6297	0.0006976	3.307e-05	4.7e-07	2.903e-05	0.0	9.171e-05	2.257e-05	8.8e-07	673.75502104	692.71326721	720.58030179	2.66999405	0.29077114	-0.33177394
0.05539	24.66266	0.00069649	3.325e-05	4.8e-07	2.921e-05	0.0	9.231e-05	2.273e-05	8.8e-07	673.86421508	692.71859118	720.52784024	2.6587163	0.29040955	-0.33173276
0.05549	24.69557	0.00069538	3.342e-05	4.9e-07	2.939e-05	0.0	9.29e-05	2.289e-05	8.8e-07	673.97279737	692.72420617	720.47556488	2.64747834	0.29004599	-0.33169168
0.05559	24.72843	0.00069427	3.359e-05	4.9e-07	2.956e-05	0.0	9.349e-05	2.305e-05	8.8e-07	674.08077244	692.73010697	720.42347475	2.63633644	0.28967778	-0.33165085
0.05569	24.76125	0.00069316	3.376e-05	5e-07	2.974e-05	0.0	9.409e-05	2.321e-05	8.8e-07	674.18814587	692.73628719	720.37156869	2.62520308	0.28930915	-0.33161004
0.05579	24.79402	0.00069205	3.394e-05	5.1e-07	2.992e-05	0.0	9.468e-05	2.337e-05	8.8e-07	674.29491897	692.74274536	720.31984644	2.6141453	0.28893691	-0.33156943
0.05589	24.82674	0.00069094	3.411e-05	5.1e-07	3.01e-05	0.0	9.528e-05	2.353e-05	8.8e-07	674.40109703	692.7494755	720.26830687	2.60313555	0.28856242	-0.33152893
0.05599	24.85942	0.00068982	3.428e-05	5.2e-07	3.028e-05	0.0	9.587e-05	2.369e-05	8.8e-07	674.5066841	692.75647309	720.21694915	2.5921944	0.28818476	-0.33148862
0.05609	24.89205	0.00068871	3.445e-05	5.3e-07	3.045e-05	0.0	9.647e-05	2.385e-05	8.8e-07	674.6116843	692.76373355	720.16577241	2.58129558	0.28780514	-0.33144841
0.05619	24.92463	0.0006876	3.463e-05	5.3e-07	3.063e-05	0.0	9.707e-05	2.401e-05	8.8e-07	674.71610155	692.77125258	720.11477584	2.57047741	0.28742189	-0.33140841
0.05629	24.95717	0.00068648	3.48e-05	5.4e-07	3.081e-05	0.0	9.766e-05	2.417e-05	8.8e-07	674.81994052	692.77902508	720.06395846	2.55968239	0.28703761	-0.33136848
0.05639	24.98966	0.00068537	3.497e-05	5.5e-07	3.099e-05	0.0	9.826e-05	2.433e-05	8.8e-07	674.92320406	692.78704798	720.01331966	2.5489642	0.28664995	-0.33132874
0.05649	25.0221	0.00068425	3.514e-05	5.5e-07	3.116e-05	0.0	9.886e-05	2.449e-05	8.8e-07	675.02589694	692.79531615	719.96285845	2.53827546	0.28626101	-0.33128907
0.05659	25.0545	0.00068313	3.532e-05	5.6e-07	3.134e-05	0.0	9.946e-05	2.465e-05	8.8e-07	675.12802251	692.80382601	719.91257413	2.52766048	0.28586889	-0.3312496
0.05669	25.08684	0.00068202	3.549e-05	5.7e-07	3.152e-05	0.0	0.00010005	2.481e-05	8.8e-07	675.22958637	692.81257168	719.86246553	2.51711796	0.28547375	-0.33121032
0.05679	25.11915	0.0006809	3.566e-05	5.7e-07	3.17e-05	0.0	0.00010065	2.498e-05	8.8e-07	675.33059052	692.82155105	719.81253221	2.50658647	0.28507812	-0.33117106
0.05689	25.1514	0.00067978	3.583e-05	5.8e-07	3.187e-05	0.0	0.00010125	2.514e-05	8.8e-07	675.43103866	692.83076027	719.76277341	2.49611545	0.28468001	-0.33113197
0.05699	25.18361	0.00067866	3.6e-05	5.9e-07	3.205e-05	0.0	0.00010185	2.53e-05	8.8e-07	675.53093502	692.84019498	719.71318824	2.48571294	0.28427909	-0.33109305
0.05709	25.21577	0.00067755	3.617e-05	5.9e-07	3.223e-05	0.0	0.00010245	2.547e-05	8.8e-07	675.63028388	692.84985079	719.6637758	2.47534502	0.2838768	-0.33105422
0.05719	25.24788	0.00067643	3.635e-05	6e-07	3.241e-05	0.0	0.00010305	2.563e-05	8.8e-07	675.72908844	692.85972446	719.61453542	2.46503989	0.28347199	-0.33101555
0.05729	25.27995	0.00067531	3.652e-05	6.1e-07	3.258e-05	0.0	0.00010365	2.579e-05	8.8e-07	675.82735255	692.86981212	719.56546628	2.45478334	0.28306531	-0.33097701
0.05739	25.31197	0.00067419	3.669e-05	6.2e-07	3.276e-05	0.0	0.00010425	2.596e-05	8.8e-07	675.92508008	692.88010989	719.51656758	2.44457862	0.28265662	-0.33093861
0.05749	25.34394	0.00067307	3.686e-05	6.2e-07	3.294e-05	0.0	0.00010485	2.612e-05	8.8e-07	676.02227515	692.89061369	719.46783844	2.43443223	0.28224572	-0.33090036
0.05759	25.37586	0.00067195	3.703e-05	6.3e-07	3.312e-05	0.0	0.00010545	2.628e-05	8.8e-07	676.11894157	692.90131979	719.41927806	2.42432682	0.28183329	-0.33086222
0.05769	25.40774	0.00067083	3.72e-05	6.4e-07	3.329e-05	0.0	0.00010605	2.645e-05	8.8e-07	676.21508273	692.91222487	719.37088573	2.41427714	0.2814188	-0.33082422
0.05779	25.43957	0.00066971	3.737e-05	6.5e-07	3.347e-05	0.0	0.00010665	2.661e-05	8.8e-07	676.31070207	692.92332564	719.32266073	2.40428032	0.2810024	-0.33078637
0.05789	25.47135	0.00066859	3.754e-05	6.5e-07	3.365e-05	0.0	0.00010726	2.678e-05	8.8e-07	676.40580459	692.93461728	719.27460199	2.39434899	0.28058369	-0.33074868
0.05799	25.50308	0.00066747	3.771e-05	6.6e-07	3.382e-05	0.0	0.00010786	2.694e-05	8.8e-07	676.50039239	692.94609784	719.22670907	2.38443277	0.28016443	-0.33071104
0.05809	25.53477	0.00066635	3.788e-05	6.7e-07	3.4e-05	0.0	0.00010846	2.711e-05	8.8e-07	676.59446893	692.95776403	719.17898124	2.37457136	0.27974327	-0.33067353
0.05819	25.56641	0.00066523	3.805e-05	6.8e-07	3.418e-05	0.0	0.00010906	2.727e-05	8.8e-07	676.6880381	692.96961221	719.13141768	2.36477469	0.27931988	-0.3306362
0.05829	25.598	0.00066411	3.822e-05	6.8e-07	3.435e-05	0.0	0.00010966	2.744e-05	8.8e-07	676.78110391	692.98163867	719.08401754	2.35500943	0.27889545	-0.33059896
0.05839	25.62955	0.00066299	3.839e-05	6.9e-07	3.453e-05	0.0	0.00011026	2.76e-05	8.8e-07	676.87366926	692.99384074	719.0367802	2.34530226	0.27846908	-0.33056187
0.05849	25.66104	0.00066187	3.856e-05	7e-07	3.47e-05	0.0	0.00011086	2.777e-05	8.8e-07	676.96573764	693.00621522	718.98970493	2.33563788	0.2780413	-0.33052489
0.05859	25.69249	0.00066075	3.873e-05	7.1e-07	3.488e-05	0.0	0.00011147	2.794e-05	8.8e-07	677.05731289	693.01875865	718.94279091	2.32603701	0.27761149	-0.33048807
0.05869	25.72389	0.00065962	3.889e-05	7.2e-07	3.506e-05	-0.0	0.00011207	2.81e-05	8.8e-07	677.14839915	693.03146731	718.89603726	2.31647942	0.27718032	-0.33045138
0.05879	25.75525	0.0006585	3.906e-05	7.2e-07	3.523e-05	-0.0	0.00011267	2.827e-05	8.8e-07	677.23899951	693.04433845	718.84944333	2.30696402	0.27674783	-0.33041479
0.05889	25.78655	0.00065739	3.923e-05	7.3e-07	3.541e-05	0.0	0.00011327	2.844e-05	8.8e-07	677.32911698	693.05736943	718.80300848	2.29747748	0.27631446	-0.33037829
0.05899	25.81781	0.00065627	3.94e-05	7.4e-07	3.558e-05	0.0	0.00011387	2.86e-05	8.8e-07	677.41875439	693.07055777	718.7567321	2.28805008	0.27587931	-0.33034194
0.05909	25.84902	0.00065515	3.957e-05	7.5e-07	3.576e-05	0.0	0.00011447	2.877e-05	8.8e-07	677.50791579	693.08389994	718.71061333	2.27867348	0.27544265	-0.33030573
0.05919	25.88018	0.00065403	3.973e-05	7.6e-07	3.593e-05	-0.0	0.00011508	2.894e-05	8.8e-07	677.59660466	693.09739294	718.66465143	2.26934222	0.27500467	-0.33026963
0.05929	25.9113	0.00065291	3.99e-05	7.6e-07	3.611e-05	0.0	0.00011568	2.91e-05	8.8e-07	677.68482433	693.11103395	718.61884569	2.26005678	0.27456538	-0.33023366
0.05939	25.94236	0.00065179	4.007e-05	7.7e-07	3.628e-05	0.0	0.00011628	2.927e-05	8.8e-07	677.7725781	693.12482015	718.5731954	2.25081685	0.2741248	-0.33019782
0.05949	25.97338	0.00065067	4.024e-05	7.8e-07	3.645e-05	0.0	0.00011688	2.944e-05	8.8e-07	677.8598693	693.13874876	718.52769985	2.24162222	0.27368298	-0.33016209
0.05959	26.00435	0.00064955	4.04e-05	7.9e-07	3.663e-05	0.0	0.00011748	2.96e-05	8.8e-07	677.9467012	693.15281706	718.48235836	2.23247262	0.27323993	-0.33012648
0.05969	26.03527	0.00064844	4.057e-05	8e-07	3.68e-05	-0.0	0.00011808	2.977e-05	8.8e-07	678.03307708	693.16702232	718.4371702	2.22337422	0.27279552	-0.33009102
0.05979	26.06615	0.00064732	4.074e-05	8.1e-07	3.698e-05	0.0	0.00011868	2.994e-05	8.8e-07	678.11900066	693.18136153	718.39213458	2.21431788	0.27235003	-0.33005566
0.05989	26.09697	0.0006462	4.09e-05	8.1e-07	3.715e-05	0.0	0.00011928	3.011e-05	8.8e-07	678.20447484	693.19583231	718.34725089	2.20529975	0.27190355	-0.33002041
0.05999	26.12775	0.00064509	4.107e-05	8.2e-07	3.732e-05	0.0	0.00011988	3.028e-05	8.8e-07	678.28950279	693.21043214	718.30251844	2.19633094	0.27145584	-0.3299853
0.06009	26.15848	0.00064397	4.123e-05	8.3e-07	3.75e-05	0.0	0.00012048	3.044e-05	8.8e-07	678.37408717	693.22515887	718.25793666	2.18738999	0.27100745	-0.32995025
0.06019	26.18916	0.00064286	4.14e-05	8.4e-07	3.767e-05	0.0	0.00012108	3.061e-05	8.8e-07	678.45823123	693.24000994	718.21350485	2.17851119	0.27055753	-0.32991538
0.06029	26.21979	0.00064174	4.156e-05	8.5e-07	3.784e-05	-0.0	0.00012168	3.078e-05	8.8e-07	678.54193881	693.25498234	718.16922218	2.16966916	0.27010675	-0.32988061
0.06039	26.25037	0.00064063	4.173e-05	8.6e-07	3.801e-05	-0.0	0.00012228	3.095e-05	8.8e-07	678.6252127	693.27007388	718.12508806	2.16086528	0.26965507	-0.32984594
0.06049	26.28091	0.00063951	4.189e-05	8.7e-07	3.819e-05	0.0	0.00012288	3.112e-05	8.8e-07	678.70805565	693.28528245	718.08110188	2.15211735	0.26920213	-0.32981142
0.06059	26.31139	0.0006384	4.206e-05	8.8e-07	3.836e-05	0.0	0.00012348	3.129e-05	8.8e-07	678.79047114	693.30060538	718.03726291	2.14339596	0.2687486	-0.32977697
0.06069	26.34183	0.00063729	4.222e-05	8.8e-07	3.853e-05	0.0	0.00012408	3.145e-05	8.8e-07	678.8724622	693.31604038	717.99357047	2.13472558	0.26829395	-0.32974267
0.06079	26.37222	0.00063618	4.238e-05	8.9e-07	3.87e-05	0.0	0.00012468	3.162e-05	8.8e-07	678.95403323	693.33158414	717.95002363	2.12611906	0.26783792	-0.32970854
0.06089	26.40256	0.00063507	4.255e-05	9e-07	3.887e-05	-0.0	0.00012528	3.179e-05	8.8e-07	679.03518496	693.34723612	717.90662222	2.11750594	0.26738209	-0.32967439
0.06099	26.43285	0.00063396	4.271e-05	9.1e-07	3.904e-05	-0.0	0.00012587	3.196e-05	8.8e-07	679.11592049	693.36299402	717.86336556	2.10895897	0.26692487	-0.32964042
0.06109	26.4631	0.00063285	4.287e-05	9.2e-07	3.922e-05	0.0	0.00012647	3.213e-05	8.8e-07	679.196244	693.37885478	717.82025276	2.10045433	0.2664668	-0.32960657
0.06119	26.49329	0.00063174	4.304e-05	9.3e-07	3.939e-05	0.0	0.00012707	3.23e-05	8.8e-07	679.27615749	693.39481693	717.77728337	2.09199275	0.26600788	-0.32957283
0.06129	26.52344	0.00063063	4.32e-05	9.4e-07	3.956e-05	0.0	0.00012766	3.247e-05	8.8e-07	679.35566485	693.41087766	717.73445655	2.08357918	0.26554806	-0.32953923
0.06139	26.55353	0.00062953	4.336e-05	9.5e-07	3.973e-05	-0.0	0.00012826	3.264e-05	8.8e-07	679.43476869	693.42703512	717.69177173	2.07518358	0.2650879	-0.32950568
0.06149	26.58358	0.00062842	4.352e-05	9.6e-07	3.99e-05	-0.0	0.00012886	3.281e-05	8.8e-07	679.51347133	693.44328765	717.64922842	2.06683852	0.26462682	-0.32947227
0.06159	26.61358	0.00062732	4.368e-05	9.7e-07	4.007e-05	0.0	0.00012945	3.297e-05	8.8e-07	679.59177629	693.45963278	717.60682582	2.05853299	0.26416504	-0.32943896
0.06169	26.64353	0.00062621	4.384e-05	9.8e-07	4.023e-05	0.0	0.00013005	3.314e-05	8.8e-07	679.66968706	693.47606808	717.56456319	2.0502783	0.26370238	-0.3294058
0.06179	26.67343	0.00062511	4.401e-05	9.9e-07	4.04e-05	0.0	0.00013064	3.331e-05	8.8e-07	679.74720495	693.49259264	717.52244023	2.04205154	0.26323925	-0.32937272
0.06189	26.70328	0.00062401	4.417e-05	1e-06	4.057e-05	0.0	0.00013124	3.348e-05	8.8e-07	679.8243335	693.50920403	717.48045618	2.03386208	0.26277552	-0.32933974
0.06199	26.73309	0.00062291	4.433e-05	1.01e-06	4.074e-05	-0.0	0.00013183	3.365e-05	8.8e-07	679.90107545	693.52590039	717.43861042	2.0257189	0.26231104	-0.32930688
0.06209	26.76284	0.00062181	4.449e-05	1.02e-06	4.091e-05	-0.0	0.00013242	3.382e-05	8.8e-07	679.9774336	693.54267983	717.39690235	2.01760611	0.2618461	-0.32927412
0.06219	26.79254	0.00062071	4.465e-05	1.02e-06	4.108e-05	-0.0	0.00013302	3.399e-05	8.8e-07	680.05341116	693.5595402	717.35533125	2.00953943	0.26138045	-0.32924148
0.06229	26.8222	0.00061961	4.481e-05	1.03e-06	4.124e-05	-0.0	0.00013361	3.416e-05	8.8e-07	680.12901015	693.57648017	717.31389669	2.00151561	0.26091419	-0.32920896
0.06239	26.8518	0.00061851	4.496e-05	1.04e-06	4.141e-05	0.0	0.0001342	3.433e-05	8.8e-07	680.20423404	693.59349745	717.27259789	1.99351696	0.26044757	-0.32917651
0.06249	26.88136	0.00061742	4.512e-05	1.05e-06	4.158e-05	0.0	0.00013479	3.45e-05	8.8e-07	680.27908497	693.61059066	717.23143439	1.98556741	0.25998027	-0.3291442
0.06259	26.91087	0.00061632	4.528e-05	1.06e-06	4.174e-05	0.0	0.00013538	3.467e-05	8.8e-07	680.35356583	693.62775793	717.19040555	1.97764493	0.25951262	-0.32911196
0.06269	26.94032	0.00061523	4.544e-05	1.07e-06	4.191e-05	0.0	0.00013597	3.484e-05	8.8e-07	680.42767955	693.64499738	717.14951071	1.96976712	0.25904439	-0.32907985
0.06279	26.96973	0.00061413	4.56e-05	1.08e-06	4.208e-05	0.0	0.00013656	3.501e-05	8.8e-07	680.50142827	693.66230765	717.1087494	1.96192754	0.25857569	-0.32904785
0.06289	26.99909	0.00061304	4.575e-05	1.09e-06	4.224e-05	-0.0	0.00013715	3.518e-05	8.8e-07	680.57481531	693.67968665	717.06812088	1.9541201	0.2581066	-0.32901594
0.06299	27.0284	0.00061195	4.591e-05	1.1e-06	4.241e-05	-0.0	0.00013774	3.535e-05	8.8e-07	680.6478426	693.69713318	717.02762473	1.94635764	0.257637	-0.32898416
0.06309	27.05766	0.00061086	4.607e-05	1.11e-06	4.257e-05	0.0	0.00013833	3.552e-05	8.8e-07	680.72051319	693.71464536	716.98726026	1.9386165	0.25716716	-0.32895244
0.06319	27.08687	0.00060978	4.623e-05	1.12e-06	4.274e-05	0.0	0.00013891	3.568e-05	8.8e-07	680.79282951	693.73222169	716.94702694	1.9309262	0.25669676	-0.32892086
0.06329	27.11603	0.00060869	4.638e-05	1.13e-06	4.29e-05	-0.0	0.0001395	3.585e-05	8.8e-07	680.86479397	693.7498607	716.90692423	1.92326165	0.25622611	-0.32888935
0.06339	27.14514	0.0006076	4.654e-05	1.14e-06	4.307e-05	0.0	0.00014009	3.602e-05	8.8e-07	680.9364096	693.76756058	716.86695144	1.91563997	0.25575503	-0.32885797
0.06349	27.1742	0.00060652	4.669e-05	1.15e-06	4.323e-05	0.0	0.00014067	3.619e-05	8.8e-07	681.00767838	693.78532013	716.82710813	1.90806032	0.25528356	-0.3288267
0.06359	27.20321	0.00060544	4.685e-05	1.17e-06	4.339e-05	-0.0	0.00014126	3.636e-05	8.8e-07	681.07860331	693.80313758	716.78739364	1.90049972	0.25481192	-0.32879549
0.06369	27.23217	0.00060436	4.7e-05	1.18e-06	4.355e-05	-0.0	0.00014184	3.653e-05	8.8e-07	681.14918651	693.82101169	716.74780748	1.89298824	0.25433985	-0.32876442
0.06379	27.26108	0.00060327	4.716e-05	1.19e-06	4.372e-05	0.0	0.00014242	3.67e-05	8.8e-07	681.21943055	693.83894096	716.70834908	1.88550009	0.25386759	-0.32873342
0.06389	27.28994	0.0006022	4.731e-05	1.2e-06	4.388e-05	-0.0	0.00014301	3.687e-05	8.8e-07	681.28933807	693.85692386	716.66901784	1.87805297	0.25339501	-0.32870253
0.06399	27.31875	0.00060112	4.747e-05	1.21e-06	4.404e-05	-0.0	0.00014359	3.704e-05	8.8e-07	681.35891116	693.8749592	716.62981329	1.8706476	0.25292213	-0.32867177
0.06409	27.34751	0.00060004	4.762e-05	1.22e-06	4.42e-05	0.0	0.00014417	3.721e-05	8.8e-07	681.42815278	693.89304531	716.59073476	1.86326266	0.25244911	-0.32864106
0.06419	27.37622	0.00059897	4.777e-05	1.23e-06	4.436e-05	0.0	0.00014475	3.738e-05	8.8e-07	681.49706487	693.91118108	716.55178181	1.85592492	0.25197578	-0.32861049
0.06429	27.40488	0.00059789	4.792e-05	1.24e-06	4.453e-05	-0.0	0.00014533	3.755e-05	8.8e-07	681.56565002	693.92936508	716.51295386	1.84860699	0.25150233	-0.32857998
0.06439	27.43349	0.00059682	4.808e-05	1.25e-06	4.469e-05	0.0	0.00014591	3.772e-05	8.8e-07	681.63391062	693.94759599	716.47425036	1.84133453	0.25102862	-0.3285496
0.06449	27.46205	0.00059575	4.823e-05	1.26e-06	4.485e-05	0.0	0.00014649	3.789e-05	8.8e-07	681.70184878	693.96587265	716.43567083	1.83408665	0.25055478	-0.32851929
0.06459	27.49056	0.00059468	4.838e-05	1.27e-06	4.501e-05	-0.0	0.00014706	3.805e-05	8.8e-07	681.76946726	693.98419356	716.39721465	1.82688041	0.25008073	-0.3284891
0.06469	27.51901	0.00059362	4.853e-05	1.28e-06	4.516e-05	-0.0	0.00014764	3.822e-05	8.8e-07	681.83676802	694.00255766	716.35888136	1.81971001	0.24960652	-0.32845901
0.06479	27.54742	0.00059255	4.868e-05	1.29e-06	4.532e-05	0.0	0.00014822	3.839e-05	8.8e-07	681.90375364	694.02096359	716.32067038	1.81255845	0.24913224	-0.32842898
0.06489	27.57578	0.00059149	4.883e-05	1.3e-06	4.548e-05	0.0	0.00014879	3.856e-05	8.8e-07	681.97042628	694.03941021	716.28258122	1.80545454	0.24865778	-0.32839909
0.06499	27.60409	0.00059042	4.898e-05	1.31e-06	4.564e-05	-0.0	0.00014937	3.873e-05	8.8e-07	682.0367881	694.05789637	716.24461337	1.79837127	0.24818326	-0.32836926
0.06509	27.63234	0.00058936	4.913e-05	1.33e-06	4.58e-05	0.0	0.00014994	3.89e-05	8.8e-07	682.10284164	694.07642076	716.20676626	1.79132603	0.24770862	-0.32833954
0.06519	27.66055	0.0005883	4.928e-05	1.34e-06	4.596e-05	0.0	0.00015051	3.907e-05	8.8e-07	682.16858874	694.09498243	716.16903945	1.78431911	0.2472339	-0.32830993
0.06529	27.6887	0.00058724	4.943e-05	1.35e-06	4.611e-05	-0.0	0.00015109	3.924e-05	8.8e-07	682.23403211	694.11358	716.13143234	1.77733152	0.24675913	-0.32828038
0.06539	27.71681	0.00058619	4.958e-05	1.36e-06	4.627e-05	-0.0	0.00015166	3.94e-05	8.8e-07	682.29917363	694.13221252	716.09394447	1.77038806	0.24628429	-0.32825096
0.06549	27.74486	0.00058513	4.973e-05	1.37e-06	4.643e-05	0.0	0.00015223	3.957e-05	8.8e-07	682.36401554	694.15087887	716.05657534	1.76346483	0.24580943	-0.3282216
0.06559	27.77286	0.00058408	4.988e-05	1.38e-06	4.658e-05	-0.0	0.0001528	3.974e-05	8.8e-07	682.4285602	694.16957787	716.0193244	1.75658072	0.24533452	-0.32819235
0.06569	27.80082	0.00058303	5.003e-05	1.39e-06	4.674e-05	-0.0	0.00015337	3.991e-05	8.8e-07	682.4928094	694.18830864	715.98219124	1.74972127	0.24485961	-0.32816318
0.06579	27.82872	0.00058198	5.017e-05	1.4e-06	4.689e-05	0.0	0.00015393	4.008e-05	8.8e-07	682.55676573	694.20706992	715.94517524	1.74289996	0.24438469	-0.32813412
0.06589	27.85657	0.00058093	5.032e-05	1.41e-06	4.705e-05	0.0	0.0001545	4.024e-05	8.8e-07	682.62043095	694.22586086	715.90827601	1.73611163	0.24390979	-0.32810516
0.06599	27.88436	0.00057988	5.047e-05	1.43e-06	4.72e-05	-0.0	0.00015507	4.041e-05	8.8e-07	682.68380741	694.24468033	715.87149299	1.72934174	0.2434349	-0.32807625
0.06609	27.91211	0.00057884	5.061e-05	1.44e-06	4.736e-05	0.0	0.00015563	4.058e-05	8.8e-07	682.74689717	694.26352736	715.8348257	1.72261536	0.24296005	-0.32804748
0.06619	27.93981	0.0005778	5.076e-05	1.45e-06	4.751e-05	0.0	0.0001562	4.075e-05	8.8e-07	682.80970214	694.28240104	715.7982737	1.71590901	0.24248523	-0.32801876
0.06629	27.96745	0.00057676	5.09e-05	1.46e-06	4.766e-05	-0.0	0.00015676	4.092e-05	8.8e-07	682.8722247	694.30130027	715.76183643	1.70923786	0.24201048	-0.32799015
0.06639	27.99505	0.00057572	5.105e-05	1.47e-06	4.782e-05	-0.0	0.00015732	4.108e-05	8.8e-07	682.93446648	694.32022428	715.7255135	1.70260226	0.24153581	-0.32796164
0.06649	28.02259	0.00057468	5.119e-05	1.48e-06	4.797e-05	0.0	0.00015788	4.125e-05	8.8e-07	682.99642998	694.33917195	715.68930432	1.69598455	0.24106119	-0.32793319
0.06659	28.05008	0.00057364	5.134e-05	1.49e-06	4.812e-05	0.0	0.00015845	4.142e-05	8.8e-07	683.0581169	694.35814249	715.65320851	1.68940739	0.24058669	-0.32790486
0.06669	28.07752	0.00057261	5.148e-05	1.51e-06	4.827e-05	-0.0	0.00015901	4.159e-05	8.8e-07	683.11952933	694.37713496	715.61722555	1.68284971	0.24011226	-0.32787659
0.06679	28.10491	0.00057158	5.163e-05	1.52e-06	4.842e-05	0.0	0.00015956	4.175e-05	8.8e-07	683.18066941	694.39614842	715.58135495	1.67632825	0.23963796	-0.32784843
0.06689	28.13224	0.00057055	5.177e-05	1.53e-06	4.857e-05	0.0	0.00016012	4.192e-05	8.8e-07	683.24153877	694.41518214	715.54559632	1.66982974	0.23916376	-0.32782033
0.06699	28.15953	0.00056952	5.191e-05	1.54e-06	4.872e-05	-0.0	0.00016068	4.209e-05	8.8e-07	683.30213982	694.43423506	715.50994909	1.66336608	0.23868971	-0.32779235
0.06709	28.18676	0.00056849	5.205e-05	1.55e-06	4.887e-05	-0.0	0.00016123	4.225e-05	8.8e-07	683.36247409	694.45330654	715.47441289	1.65693466	0.23821583	-0.32776446
0.06719	28.21394	0.00056747	5.22e-05	1.56e-06	4.902e-05	0.0	0.00016179	4.242e-05	8.8e-07	683.42254381	694.47239559	715.43898719	1.65051936	0.23774204	-0.32773662
0.06729	28.24107	0.00056644	5.234e-05	1.58e-06	4.917e-05	0.0	0.00016234	4.259e-05	8.8e-07	683.48235079	694.49150148	715.40367157	1.64414464	0.23726847	-0.3277089
0.06739	28.26815	0.00056542	5.248e-05	1.59e-06	4.932e-05	-0.0	0.0001629	4.275e-05	8.8e-07	683.54189683	694.51062341	715.36846558	1.63778854	0.23679503	-0.32768124
0.06749	28.29518	0.0005644	5.262e-05	1.6e-06	4.947e-05	0.0	0.00016345	4.292e-05	8.8e-07	683.6011841	694.5297605	715.3333687	1.63146571	0.23632179	-0.32765368
0.06759	28.32215	0.00056338	5.276e-05	1.61e-06	4.962e-05	0.0	0.000164	4.308e-05	8.8e-07	683.66021406	694.54891214	715.2983806	1.62517479	0.23584877	-0.32762622
0.06769	28.34907	0.00056237	5.29e-05	1.62e-06	4.977e-05	-0.0	0.00016455	4.325e-05	8.8e-07	683.71898906	694.56807737	715.2635007	1.61890182	0.23537589	-0.32759882
0.06779	28.37594	0.00056136	5.304e-05	1.64e-06	4.991e-05	-0.0	0.0001651	4.342e-05	8.8e-07	683.77751054	694.58725559	715.22872865	1.61266579	0.23490328	-0.32757153
0.06789	28.40276	0.00056034	5.318e-05	1.65e-06	5.006e-05	0.0	0.00016565	4.358e-05	8.8e-07	683.83578054	694.606446	715.19406397	1.60644669	0.23443081	-0.32754429
0.06799	28.42952	0.00055933	5.332e-05	1.66e-06	5.02e-05	-0.0	0.00016619	4.375e-05	8.8e-07	683.89380089	694.62564786	715.15950621	1.60026424	0.23395864	-0.32751716
0.06809	28.45624	0.00055833	5.346e-05	1.67e-06	5.035e-05	-0.0	0.00016674	4.391e-05	8.8e-07	683.95157318	694.64486054	715.12505497	1.59410134	0.23348665	-0.3274901
0.06819	28.4829	0.00055732	5.36e-05	1.68e-06	5.05e-05	0.0	0.00016729	4.408e-05	8.8e-07	684.00909957	694.66408321	715.09070975	1.5879693	0.23301493	-0.32746313
0.06829	28.50951	0.00055632	5.373e-05	1.7e-06	5.064e-05	0.0	0.00016783	4.424e-05	8.8e-07	684.06638141	694.68331534	715.05647021	1.58187036	0.23254353	-0.32743626
0.06839	28.53606	0.00055532	5.387e-05	1.71e-06	5.078e-05	-0.0	0.00016837	4.441e-05	8.8e-07	684.12342087	694.70255609	715.02233581	1.57578601	0.23207228	-0.32740944
0.06849	28.56257	0.00055432	5.401e-05	1.72e-06	5.093e-05	-0.0	0.00016891	4.457e-05	8.8e-07	684.18021942	694.72180491	714.98830621	1.56973824	0.23160139	-0.32738273
0.06859	28.58902	0.00055332	5.414e-05	1.73e-06	5.107e-05	0.0	0.00016946	4.474e-05	8.8e-07	684.23677888	694.74106111	714.95438095	1.56370751	0.23113069	-0.32735607
0.06869	28.61542	0.00055232	5.428e-05	1.75e-06	5.122e-05	-0.0	0.00016999	4.49e-05	8.8e-07	684.29310109	694.76032401	714.92055959	1.55770944	0.23066034	-0.32732952
0.06879	28.64176	0.00055133	5.442e-05	1.76e-06	5.136e-05	-0.0	0.00017053	4.506e-05	8.8e-07	684.34918749	694.77959308	714.88684176	1.5517317	0.23019023	-0.32730303
0.06889	28.66806	0.00055034	5.455e-05	1.77e-06	5.15e-05	0.0	0.00017107	4.523e-05	8.8e-07	684.40504015	694.79886757	714.85322696	1.54578396	0.22972046	-0.32727664
0.06899	28.6943	0.00054935	5.469e-05	1.78e-06	5.164e-05	0.0	0.00017161	4.539e-05	8.8e-07	684.46066036	694.81814699	714.81971488	1.53986728	0.22925107	-0.32725034
0.06909	28.72049	0.00054836	5.482e-05	1.8e-06	5.178e-05	-0.0	0.00017214	4.556e-05	8.8e-07	684.51605015	694.83743064	714.786305	1.5339643	0.22878186	-0.32722408
0.06919	28.74662	0.00054738	5.495e-05	1.81e-06	5.192e-05	-0.0	0.00017268	4.572e-05	8.8e-07	684.57121094	694.856718	714.75299697	1.52809699	0.22831309	-0.32719794
0.06929	28.7727	0.00054639	5.509e-05	1.82e-06	5.206e-05	0.0	0.00017321	4.588e-05	8.8e-07	684.62614443	694.87600848	714.71979038	1.52224587	0.22784455	-0.32717185
0.06939	28.79873	0.00054541	5.522e-05	1.83e-06	5.221e-05	-0.0	0.00017374	4.605e-05	8.8e-07	684.68085239	694.89530146	714.68668478	1.51642587	0.22737641	-0.32714586
0.06949	28.82471	0.00054443	5.535e-05	1.85e-06	5.234e-05	-0.0	0.00017427	4.621e-05	8.8e-07	684.73533615	694.91459649	714.65367984	1.51062557	0.22690856	-0.32711993
0.06959	28.85063	0.00054346	5.549e-05	1.86e-06	5.248e-05	0.0	0.0001748	4.637e-05	8.8e-07	684.78959771	694.93389288	714.62077506	1.50485426	0.22644112	-0.3270941
0.06969	28.8765	0.00054248	5.562e-05	1.87e-06	5.262e-05	0.0	0.00017533	4.653e-05	8.8e-07	684.84363827	694.95319024	714.58797014	1.49911232	0.22597411	-0.32706835
0.06979	28.90232	0.00054151	5.575e-05	1.88e-06	5.276e-05	-0.0	0.00017586	4.67e-05	8.8e-07	684.89745975	694.97248791	714.55526459	1.4933836	0.2255073	-0.32704265
0.06989	28.92808	0.00054054	5.588e-05	1.9e-06	5.29e-05	-0.0	0.00017639	4.686e-05	8.8e-07	684.9510635	694.99178545	714.52265808	1.48768924	0.22504101	-0.32701706
0.06999	28.95379	0.00053957	5.601e-05	1.91e-06	5.304e-05	0.0	0.00017691	4.702e-05	8.8e-07	685.00445114	695.01108234	714.4901502	1.48201022	0.22457497	-0.32699152
0.07009	28.97945	0.0005386	5.614e-05	1.92e-06	5.317e-05	-0.0	0.00017744	4.718e-05	8.8e-07	685.05762433	695.03037803	714.45774053	1.47636135	0.22410941	-0.32696608
0.07019	29.00505	0.00053764	5.627e-05	1.93e-06	5.331e-05	-0.0	0.00017796	4.734e-05	8.8e-07	685.11058436	695.04967212	714.42542874	1.47073106	0.22364416	-0.32694069
0.07029	29.0306	0.00053668	5.64e-05	1.95e-06	5.345e-05	0.0	0.00017848	4.751e-05	8.8e-07	685.16333308	695.06896401	714.39321436	1.46512788	0.22317936	-0.3269154
0.07039	29.05609	0.00053572	5.653e-05	1.96e-06	5.358e-05	0.0	0.000179	4.767e-05	8.8e-07	685.21587165	695.08825334	714.3610971	1.45955423	0.22271507	-0.3268902
0.07049	29.08153	0.00053476	5.666e-05	1.97e-06	5.372e-05	-0.0	0.00017952	4.783e-05	8.8e-07	685.26820191	695.10753955	714.32907649	1.45399294	0.222251	-0.32686503
0.07059	29.10692	0.00053381	5.679e-05	1.99e-06	5.385e-05	-0.0	0.00018004	4.799e-05	8.8e-07	685.32032509	695.12682225	714.29715221	1.44846433	0.22178751	-0.32683998
0.07069	29.13226	0.00053285	5.692e-05	2e-06	5.398e-05	0.0	0.00018056	4.815e-05	8.8e-07	685.37224279	695.14610095	714.26532385	1.44294962	0.22132428	-0.32681497
0.07079	29.15754	0.0005319	5.705e-05	2.01e-06	5.412e-05	-0.0	0.00018107	4.831e-05	8.8e-07	685.42395651	695.16537522	714.23359104	1.43746582	0.22086162	-0.32679006
0.07089	29.18276	0.00053095	5.717e-05	2.02e-06	5.425e-05	-0.0	0.00018159	4.847e-05	8.8e-07	685.47546752	695.18464466	714.20195343	1.43199842	0.22039928	-0.3267652
0.07099	29.20794	0.00053001	5.73e-05	2.04e-06	5.438e-05	0.0	0.0001821	4.863e-05	8.8e-07	685.52677755	695.20390876	714.17041059	1.42655774	0.21993745	-0.32674044
0.07109	29.23305	0.00052906	5.743e-05	2.05e-06	5.452e-05	0.0	0.00018261	4.879e-05	8.8e-07	685.57788768	695.22316723	714.13896224	1.42114381	0.21947615	-0.32671576
0.07119	29.25812	0.00052812	5.755e-05	2.06e-06	5.465e-05	-0.0	0.00018313	4.895e-05	8.8e-07	685.62879973	695.24241953	714.10760791	1.41574344	0.21901512	-0.32669112
0.07129	29.28313	0.00052718	5.768e-05	2.08e-06	5.478e-05	-0.0	0.00018364	4.911e-05	8.8e-07	685.67951477	695.26166535	714.07634731	1.41037365	0.21855472	-0.32666659
0.07139	29.30808	0.00052625	5.78e-05	2.09e-06	5.491e-05	0.0	0.00018414	4.927e-05	8.8e-07	685.7300344	695.28090424	714.04518004	1.40501612	0.21809457	-0.32664209
0.07149	29.33298	0.00052531	5.793e-05	2.1e-06	5.504e-05	0.0	0.00018465	4.943e-05	8.8e-07	685.78035995	695.30013585	714.01410574	1.39969121	0.21763511	-0.32661771
0.07159	29.35783	0.00052438	5.805e-05	2.12e-06	5.517e-05	-0.0	0.00018516	4.958e-05	8.8e-07	685.83049272	695.3193598	713.98312408	1.39437983	0.21717594	-0.32659336
0.07169	29.38262	0.00052345	5.818e-05	2.13e-06	5.53e-05	0.0	0.00018566	4.974e-05	8.8e-07	685.88043426	695.33857568	713.95223465	1.38909558	0.21671737	-0.32656911
0.07179	29.40736	0.00052252	5.83e-05	2.14e-06	5.543e-05	0.0	0.00018617	4.99e-05	8.8e-07	685.93018566	695.35778319	713.92143716	1.38382841	0.21625918	-0.32654492
0.07189	29.43204	0.00052159	5.842e-05	2.15e-06	5.556e-05	-0.0	0.00018667	5.006e-05	8.8e-07	685.97974859	695.37698188	713.89073118	1.37858615	0.21580154	-0.32652081
0.07199	29.45667	0.00052067	5.854e-05	2.17e-06	5.569e-05	-0.0	0.00018717	5.022e-05	8.8e-07	686.02912405	695.39617151	713.86011644	1.37337046	0.21534452	-0.32649678
0.07209	29.48125	0.00051975	5.867e-05	2.18e-06	5.582e-05	0.0	0.00018767	5.037e-05	8.8e-07	686.07831368	695.41535162	713.82959251	1.36816593	0.21488776	-0.3264728
0.07219	29.50577	0.00051883	5.879e-05	2.19e-06	5.594e-05	0.0	0.00018817	5.053e-05	8.8e-07	686.12731856	695.43452197	713.79915911	1.36299132	0.21443171	-0.32644891
0.07229	29.53023	0.00051791	5.891e-05	2.21e-06	5.607e-05	-0.0	0.00018867	5.069e-05	8.8e-07	686.17614011	695.45368217	713.76881585	1.35782779	0.21397593	-0.32642507
0.07239	29.55464	0.000517	5.903e-05	2.22e-06	5.62e-05	-0.0	0.00018917	5.084e-05	8.8e-07	686.22477961	695.47283191	713.73856239	1.35269551	0.2135209	-0.32640133
0.07249	29.57899	0.00051609	5.915e-05	2.23e-06	5.632e-05	0.0	0.00018966	5.1e-05	8.8e-07	686.27323825	695.49197089	713.70839843	1.34757597	0.21306619	-0.32637763
0.07259	29.60329	0.00051518	5.927e-05	2.25e-06	5.645e-05	-0.0	0.00019016	5.116e-05	8.8e-07	686.3215175	695.51109876	713.67832356	1.34248198	0.21261212	-0.32635401
0.07269	29.62753	0.00051427	5.939e-05	2.26e-06	5.657e-05	-0.0	0.00019065	5.131e-05	8.8e-07	686.36961835	695.53021528	713.64833753	1.33740444	0.21215848	-0.32633046
0.07279	29.65172	0.00051337	5.951e-05	2.27e-06	5.67e-05	0.0	0.00019114	5.147e-05	8.8e-07	686.41754238	695.54932006	713.6184399	1.3323504	0.21170543	-0.32630698
0.07289	29.67586	0.00051247	5.963e-05	2.29e-06	5.682e-05	0.0	0.00019163	5.162e-05	8.8e-07	686.46529049	695.56841289	713.58863044	1.32732171	0.21125306	-0.32628359
0.07299	29.69993	0.00051157	5.975e-05	2.3e-06	5.695e-05	-0.0	0.00019212	5.178e-05	8.8e-07	686.51286425	695.58749341	713.55890872	1.3223035	0.21080096	-0.32626024
0.07309	29.72396	0.00051067	5.987e-05	2.31e-06	5.707e-05	-0.0	0.00019261	5.193e-05	8.8e-07	686.56026462	695.6065614	713.52927448	1.31731359	0.21034963	-0.32623698
0.07319	29.74792	0.00050977	5.998e-05	2.33e-06	5.719e-05	0.0	0.0001931	5.209e-05	8.8e-07	686.60749298	695.62561654	713.49972735	1.31233421	0.20989858	-0.32621376
0.07329	29.77183	0.00050888	6.01e-05	2.34e-06	5.731e-05	0.0	0.00019358	5.224e-05	8.8e-07	686.65455046	695.64465859	713.47026703	1.30738451	0.20944835	-0.32619064
0.07339	29.79569	0.00050799	6.022e-05	2.36e-06	5.744e-05	-0.0	0.00019407	5.24e-05	8.8e-07	686.70143822	695.66368727	713.4408932	1.30244659	0.20899846	-0.32616756
0.07349	29.81949	0.0005071	6.033e-05	2.37e-06	5.756e-05	0.0	0.00019455	5.255e-05	8.8e-07	686.7481576	695.68270231	713.41160549	1.29753374	0.20854927	-0.32614457
0.07359	29.84323	0.00050622	6.045e-05	2.38e-06	5.768e-05	0.0	0.00019503	5.27e-05	8.8e-07	686.79470954	695.70170349	713.38240364	1.29263554	0.2081005	-0.32612163
0.07369	29.86692	0.00050533	6.057e-05	2.4e-06	5.78e-05	-0.0	0.00019551	5.286e-05	8.8e-07	686.8410955	695.72069051	713.35328726	1.28776033	0.2076524	-0.32609876
0.07379	29.89055	0.00050445	6.068e-05	2.41e-06	5.792e-05	-0.0	0.00019599	5.301e-05	8.8e-07	686.88731632	695.73966319	713.32425612	1.2829048	0.20720489	-0.32607597
0.07389	29.91413	0.00050357	6.08e-05	2.42e-06	5.804e-05	0.0	0.00019647	5.316e-05	8.8e-07	686.93337349	695.75862122	713.29530981	1.27806569	0.20675786	-0.32605324
0.07399	29.93764	0.0005027	6.091e-05	2.44e-06	5.816e-05	0.0	0.00019694	5.331e-05	8.8e-07	686.97926783	695.77756443	713.26644809	1.27325129	0.20631158	-0.32603059
0.07409	29.96111	0.00050182	6.102e-05	2.45e-06	5.828e-05	-0.0	0.00019742	5.347e-05	8.8e-07	687.02500074	695.79649255	713.23767059	1.26844725	0.20586561	-0.32600797
0.07419	29.98451	0.00050095	6.114e-05	2.46e-06	5.839e-05	-0.0	0.00019789	5.362e-05	8.8e-07	687.07057315	695.81540538	713.20897705	1.26367027	0.20542048	-0.32598545
0.07429	30.00786	0.00050008	6.125e-05	2.48e-06	5.851e-05	0.0	0.00019836	5.377e-05	8.8e-07	687.11598629	695.83430269	713.18036712	1.25890278	0.20497565	-0.32596297
0.07439	30.03116	0.00049922	6.136e-05	2.49e-06	5.863e-05	0.0	0.00019884	5.392e-05	8.8e-07	687.16124122	695.85318427	713.15184051	1.25416349	0.20453171	-0.32594058
0.07449	30.0544	0.00049835	6.148e-05	2.5e-06	5.875e-05	-0.0	0.00019931	5.407e-05	8.8e-07	687.20633901	695.87204992	713.12339693	1.24943484	0.20408811	-0.32591824
0.07459	30.07758	0.00049749	6.159e-05	2.52e-06	5.886e-05	0.0	0.00019977	5.422e-05	8.8e-07	687.25128087	695.89089941	713.09503603	1.24473018	0.20364529	-0.32589597
0.07469	30.1007	0.00049663	6.17e-05	2.53e-06	5.898e-05	0.0	0.00020024	5.437e-05	8.8e-07	687.29606768	695.90973257	713.06675757	1.24003866	0.20320289	-0.32587376
0.07479	30.12377	0.00049578	6.181e-05	2.55e-06	5.909e-05	-0.0	0.00020071	5.452e-05	8.8e-07	687.34070076	695.92854918	713.03856118	1.23536941	0.20276124	-0.32585162
0.07489	30.14678	0.00049492	6.192e-05	2.56e-06	5.921e-05	-0.0	0.00020117	5.467e-05	8.8e-07	687.3851809	695.94734908	713.01044664	1.23071466	0.20232006	-0.32582953
0.07499	30.16973	0.00049407	6.203e-05	2.57e-06	5.932e-05	0.0	0.00020164	5.482e-05	8.8e-07	687.42950946	695.96613204	712.98241356	1.22608054	0.20187959	-0.32580752
0.07509	30.19263	0.00049322	6.214e-05	2.59e-06	5.944e-05	0.0	0.0002021	5.497e-05	8.8e-07	687.47368715	695.98489794	712.95446174	1.22146845	0.20143987	-0.32578559
0.07519	30.21547	0.00049238	6.225e-05	2.6e-06	5.955e-05	-0.0	0.00020256	5.512e-05	8.8e-07	687.51771537	696.00364652	712.92659079	1.21686593	0.20100048	-0.32576369
0.07529	30.23825	0.00049153	6.236e-05	2.61e-06	5.966e-05	-0.0	0.00020302	5.527e-05	8.8e-07	687.56159483	696.02237769	712.89880051	1.21228787	0.20056195	-0.32574188
0.07539	30.26097	0.00049069	6.247e-05	2.63e-06	5.978e-05	0.0	0.00020348	5.542e-05	8.8e-07	687.60532681	696.04109121	712.87109053	1.20771976	0.20012377	-0.3257201
0.07549	30.28364	0.00048985	6.258e-05	2.64e-06	5.989e-05	0.0	0.00020393	5.557e-05	8.8e-07	687.64891213	696.05978697	712.84346062	1.20317693	0.19968649	-0.32569842
0.07559	30.30625	0.00048902	6.268e-05	2.66e-06	6e-05	-0.0	0.00020439	5.572e-05	8.8e-07	687.69235193	696.07846478	712.81591045	1.1986429	0.19924953	-0.32567677
0.07569	30.3288	0.00048818	6.279e-05	2.67e-06	6.011e-05	-0.0	0.00020484	5.586e-05	8.8e-07	687.73564714	696.09712449	712.78843976	1.19413497	0.19881351	-0.32565521
0.07579	30.3513	0.00048735	6.29e-05	2.68e-06	6.022e-05	0.0	0.00020529	5.601e-05	8.8e-07	687.77879876	696.11576594	712.76104826	1.18963515	0.1983778	-0.32563368
0.07589	30.37374	0.00048652	6.301e-05	2.7e-06	6.033e-05	0.0	0.00020575	5.616e-05	8.8e-07	687.82180783	696.13438899	712.73373566	1.18516109	0.19794304	-0.32561225
0.07599	30.39612	0.00048569	6.311e-05	2.71e-06	6.044e-05	-0.0	0.0002062	5.63e-05	8.8e-07	687.86467522	696.15299349	712.70650169	1.18069682	0.19750866	-0.32559085
0.07609	30.41844	0.00048487	6.322e-05	2.73e-06	6.055e-05	0.0	0.00020664	5.645e-05	8.8e-07	687.90740206	696.17157929	712.67934605	1.1762546	0.1970751	-0.32556954
0.07619	30.4407	0.00048405	6.332e-05	2.74e-06	6.066e-05	0.0	0.00020709	5.66e-05	8.8e-07	687.94998912	696.19014628	712.6522685	1.1718242	0.19664201	-0.32554826
0.07629	30.46291	0.00048323	6.343e-05	2.75e-06	6.077e-05	-0.0	0.00020754	5.674e-05	8.8e-07	687.99243756	696.20869429	712.6252687	1.16741465	0.19620971	-0.32552707
0.07639	30.48505	0.00048241	6.353e-05	2.77e-06	6.088e-05	-0.0	0.00020798	5.689e-05	8.8e-07	688.03474811	696.22722322	712.59834646	1.16301776	0.19577792	-0.32550592
0.07649	30.50714	0.0004816	6.364e-05	2.78e-06	6.098e-05	0.0	0.00020843	5.703e-05	8.8e-07	688.07692196	696.2457329	712.57150142	1.1586406	0.1953469	-0.32548484
0.07659	30.52917	0.00048079	6.374e-05	2.79e-06	6.109e-05	0.0	0.00020887	5.718e-05	8.8e-07	688.11895976	696.26422326	712.54473339	1.15427675	0.19491641	-0.32546381
0.07669	30.55114	0.00047998	6.384e-05	2.81e-06	6.12e-05	-0.0	0.00020931	5.732e-05	8.8e-07	688.16086274	696.28269414	712.51804201	1.1499316	0.19448667	-0.32544286
0.07679	30.57306	0.00047917	6.395e-05	2.82e-06	6.131e-05	-0.0	0.00020975	5.747e-05	8.8e-07	688.20263151	696.30114544	712.4914271	1.14560405	0.19405765	-0.32542197
0.07689	30.59491	0.00047837	6.405e-05	2.84e-06	6.141e-05	0.0	0.00021019	5.761e-05	8.8e-07	688.2442673	696.31957703	712.46488831	1.14128782	0.19362909	-0.32540112
0.07699	30.61671	0.00047757	6.415e-05	2.85e-06	6.152e-05	0.0	0.00021062	5.775e-05	8.8e-07	688.2857707	696.33798884	712.43842546	1.13699444	0.19320148	-0.32538035
0.07709	30.63845	0.00047677	6.425e-05	2.86e-06	6.162e-05	-0.0	0.00021106	5.79e-05	8.8e-07	688.32714292	696.3563807	712.4120382	1.13270904	0.19277421	-0.32535962
0.07719	30.66013	0.00047597	6.435e-05	2.88e-06	6.173e-05	-0.0	0.00021149	5.804e-05	8.8e-07	688.36838456	696.37475257	712.38572635	1.12844596	0.19234787	-0.32533897
0.07729	30.68175	0.00047518	6.445e-05	2.89e-06	6.183e-05	0.0	0.00021192	5.818e-05	8.8e-07	688.40949677	696.3931043	712.35948956	1.12419158	0.1919219	-0.32531835
0.07739	30.70331	0.00047438	6.455e-05	2.91e-06	6.193e-05	0.0	0.00021236	5.833e-05	8.8e-07	688.4504802	696.41143582	712.33332765	1.11995981	0.19149691	-0.32529782
0.07749	30.72481	0.0004736	6.465e-05	2.92e-06	6.204e-05	-0.0	0.00021279	5.847e-05	8.8e-07	688.49133591	696.42974702	712.30724031	1.11573615	0.19107227	-0.32527732
0.07759	30.74625	0.00047281	6.475e-05	2.93e-06	6.214e-05	-0.0	0.00021321	5.861e-05	8.8e-07	688.53206461	696.44803782	712.28122731	1.11153536	0.19064863	-0.32525691
0.07769	30.76763	0.00047203	6.485e-05	2.95e-06	6.224e-05	0.0	0.00021364	5.875e-05	8.8e-07	688.5726673	696.46630813	712.25528838	1.10734205	0.19022531	-0.32523652
0.07779	30.78896	0.00047124	6.495e-05	2.96e-06	6.234e-05	0.0	0.00021407	5.889e-05	8.8e-07	688.6131447	696.48455786	712.22942327	1.10317179	0.18980303	-0.32521623
0.07789	30.81022	0.00047047	6.505e-05	2.98e-06	6.244e-05	-0.0	0.00021449	5.903e-05	8.8e-07	688.65349778	696.50278692	712.20363173	1.09900855	0.18938106	-0.32519596
0.07799	30.83143	0.00046969	6.515e-05	2.99e-06	6.255e-05	-0.0	0.00021491	5.917e-05	8.8e-07	688.69372728	696.52099525	712.17791351	1.0948685	0.18896014	-0.32517578
0.07809	30.85257	0.00046892	6.525e-05	3e-06	6.265e-05	0.0	0.00021534	5.931e-05	8.8e-07	688.73383411	696.53918276	712.15226835	1.09073496	0.18853952	-0.32515562
0.07819	30.87366	0.00046815	6.534e-05	3.02e-06	6.275e-05	0.0	0.00021576	5.945e-05	8.8e-07	688.77381905	696.55734937	712.12669601	1.08662467	0.18811998	-0.32513555
0.07829	30.89468	0.00046738	6.544e-05	3.03e-06	6.285e-05	-0.0	0.00021617	5.959e-05	8.8e-07	688.81368295	696.57549503	712.10119624	1.08252054	0.18770072	-0.32511551
0.07839	30.91565	0.00046661	6.554e-05	3.05e-06	6.294e-05	-0.0	0.00021659	5.973e-05	8.8e-07	688.8534266	696.59361964	712.07576879	1.07843967	0.18728255	-0.32509556
0.07849	30.93655	0.00046585	6.563e-05	3.06e-06	6.304e-05	0.0	0.00021701	5.987e-05	8.8e-07	688.89305084	696.61172316	712.05041343	1.0743646	0.18686466	-0.32507563
0.07859	30.9574	0.00046509	6.573e-05	3.07e-06	6.314e-05	0.0	0.00021742	6.001e-05	8.8e-07	688.93255646	696.62980552	712.0251299	1.07031272	0.18644788	-0.3250558
0.07869	30.97818	0.00046433	6.582e-05	3.09e-06	6.324e-05	-0.0	0.00021784	6.014e-05	8.8e-07	688.97194426	696.64786666	711.99991797	1.06626642	0.18603137	-0.32503598
0.07879	30.9989	0.00046357	6.592e-05	3.1e-06	6.334e-05	-0.0	0.00021825	6.028e-05	8.8e-07	689.01121503	696.66590651	711.97477739	1.06224323	0.18561598	-0.32501625
0.07889	31.01957	0.00046282	6.601e-05	3.12e-06	6.343e-05	0.0	0.00021866	6.042e-05	8.8e-07	689.05036956	696.68392503	711.94970794	1.05822535	0.18520085	-0.32499655
0.07899	31.04017	0.00046207	6.611e-05	3.13e-06	6.353e-05	0.0	0.00021907	6.056e-05	8.8e-07	689.08940864	696.70192216	711.92470936	1.05423039	0.18478686	-0.32497694
0.07909	31.06071	0.00046132	6.62e-05	3.14e-06	6.363e-05	-0.0	0.00021948	6.069e-05	8.8e-07	689.12833303	696.71989784	711.89978142	1.05024064	0.18437313	-0.32495734
0.07919	31.08119	0.00046058	6.629e-05	3.16e-06	6.372e-05	-0.0	0.00021988	6.083e-05	8.8e-07	689.16714352	696.73785204	711.87492389	1.0462736	0.18396054	-0.32493784
0.07929	31.10161	0.00045984	6.639e-05	3.17e-06	6.382e-05	0.0	0.00022029	6.096e-05	8.8e-07	689.20584085	696.75578471	711.85013654	1.04231164	0.18354821	-0.32491836
0.07939	31.12197	0.00045909	6.648e-05	3.19e-06	6.391e-05	0.0	0.00022069	6.11e-05	8.8e-07	689.24442581	696.77369579	711.82541913	1.03837209	0.18313703	-0.32489897
0.07949	31.14227	0.00045836	6.657e-05	3.2e-06	6.401e-05	-0.0	0.00022109	6.124e-05	8.8e-07	689.28289913	696.79158526	711.80077144	1.03443763	0.18272612	-0.32487959
0.07959	31.16251	0.00045762	6.666e-05	3.21e-06	6.41e-05	-0.0	0.00022149	6.137e-05	8.8e-07	689.32126156	696.80945308	711.77619322	1.03052526	0.18231635	-0.32486031
0.07969	31.18268	0.00045689	6.675e-05	3.23e-06	6.419e-05	0.0	0.00022189	6.15e-05	8.8e-07	689.35951387	696.82729919	711.75168426	1.02661797	0.18190686	-0.32484105
0.07979	31.2028	0.00045616	6.684e-05	3.24e-06	6.429e-05	0.0	0.00022229	6.164e-05	8.8e-07	689.39765676	696.84512359	711.72724433	1.02273234	0.18149851	-0.32482187
0.07989	31.22285	0.00045543	6.693e-05	3.25e-06	6.438e-05	-0.0	0.00022269	6.177e-05	8.8e-07	689.435691	696.86292622	711.7028732	1.01885193	0.18109044	-0.32480272
0.07999	31.24284	0.00045471	6.702e-05	3.27e-06	6.447e-05	-0.0	0.00022308	6.191e-05	8.8e-07	689.47361728	696.88070707	711.67857066	1.01499273	0.18068352	-0.32478365
0.08009	31.26277	0.00045399	6.711e-05	3.28e-06	6.456e-05	0.0	0.00022348	6.204e-05	8.8e-07	689.51143638	696.89846609	711.65433646	1.01113886	0.18027689	-0.3247646
0.08019	31.28263	0.00045327	6.72e-05	3.3e-06	6.465e-05	0.0	0.00022387	6.217e-05	8.8e-07	689.54914894	696.91620328	711.6301704	1.00730568	0.17987139	-0.32474564
0.08029	31.30244	0.00045255	6.729e-05	3.31e-06	6.474e-05	-0.0	0.00022426	6.23e-05	8.8e-07	689.58675577	696.93391861	711.60607225	1.00347807	0.17946621	-0.3247267
0.08039	31.32218	0.00045184	6.738e-05	3.32e-06	6.483e-05	-0.0	0.00022465	6.244e-05	8.8e-07	689.62425746	696.95161205	711.5820418	0.99967059	0.17906215	-0.32470785
0.08049	31.34186	0.00045113	6.747e-05	3.34e-06	6.492e-05	0.0	0.00022504	6.257e-05	8.8e-07	689.66165486	696.96928359	711.55807881	0.99586891	0.17865841	-0.32468901
0.08059	31.36148	0.00045042	6.755e-05	3.35e-06	6.501e-05	0.0	0.00022542	6.27e-05	8.8e-07	689.6989485	696.98693321	711.53418311	0.9920867	0.17825578	-0.32467026
0.08069	31.38103	0.00044971	6.764e-05	3.37e-06	6.51e-05	-0.0	0.00022581	6.283e-05	8.8e-07	689.73613926	697.00456089	711.51035443	0.98831067	0.17785351	-0.32465154
0.08079	31.40053	0.00044901	6.773e-05	3.38e-06	6.519e-05	-0.0	0.00022619	6.296e-05	8.8e-07	689.77322763	697.02216663	711.48659261	0.98455341	0.17745232	-0.32463289
0.08089	31.41996	0.00044831	6.782e-05	3.39e-06	6.528e-05	0.0	0.00022658	6.309e-05	8.8e-07	689.81021453	697.03975041	711.46289736	0.98080132	0.17705143	-0.32461427
0.08099	31.43932	0.00044761	6.79e-05	3.41e-06	6.537e-05	0.0	0.00022696	6.322e-05	8.8e-07	689.84710036	697.05731222	711.43926857	0.97706806	0.17665165	-0.32459572
0.08109	31.45863	0.00044691	6.799e-05	3.42e-06	6.545e-05	-0.0	0.00022734	6.335e-05	8.8e-07	689.88388611	697.07485207	711.41570593	0.97334306	0.17625235	-0.32457721
0.08119	31.47787	0.00044622	6.807e-05	3.44e-06	6.554e-05	-0.0	0.00022771	6.348e-05	8.8e-07	689.92057213	697.09236993	711.39220933	0.96963155	0.17585387	-0.32455875
0.08129	31.49705	0.00044553	6.816e-05	3.45e-06	6.563e-05	0.0	0.00022809	6.361e-05	8.8e-07	689.95715939	697.10986582	711.36877845	0.96593462	0.17545626	-0.32454036
0.08139	31.51616	0.00044484	6.824e-05	3.46e-06	6.571e-05	0.0	0.00022847	6.373e-05	8.8e-07	689.99364828	697.12733973	711.3454132	0.96224693	0.17505922	-0.32452201
0.08149	31.53521	0.00044415	6.833e-05	3.48e-06	6.58e-05	-0.0	0.00022884	6.386e-05	8.8e-07	690.0300397	697.14479166	711.32211328	0.95857448	0.17466311	-0.32450372
0.08159	31.5542	0.00044347	6.841e-05	3.49e-06	6.589e-05	-0.0	0.00022921	6.399e-05	8.8e-07	690.06633409	697.16222162	711.29887856	0.95491027	0.17426751	-0.32448547
0.08169	31.57312	0.00044279	6.849e-05	3.5e-06	6.597e-05	-0.0	0.00022959	6.412e-05	8.8e-07	690.10253231	697.1796296	711.27570877	0.95126204	0.17387291	-0.32446728
0.08179	31.59198	0.00044211	6.858e-05	3.52e-06	6.605e-05	0.0	0.00022996	6.424e-05	8.8e-07	690.1386348	697.19701563	711.25260376	0.94762072	0.17347875	-0.32444913
0.08189	31.61078	0.00044144	6.866e-05	3.53e-06	6.614e-05	0.0	0.00023032	6.437e-05	8.8e-07	690.17464238	697.2143797	711.2295633	0.94399655	0.17308568	-0.32443105
0.08199	31.62951	0.00044077	6.874e-05	3.55e-06	6.622e-05	-0.0	0.00023069	6.449e-05	8.8e-07	690.21055558	697.23172182	711.20658721	0.94037713	0.17269291	-0.32441299
0.08209	31.64817	0.0004401	6.882e-05	3.56e-06	6.63e-05	-0.0	0.00023106	6.462e-05	8.8e-07	690.24637506	697.24904202	711.18367529	0.93677743	0.17230142	-0.32439501
0.08219	31.66678	0.00043943	6.89e-05	3.57e-06	6.639e-05	0.0	0.00023142	6.474e-05	8.8e-07	690.28210149	697.26634029	711.16082732	0.93318141	0.17191017	-0.32437706
0.08229	31.68532	0.00043877	6.898e-05	3.59e-06	6.647e-05	0.0	0.00023178	6.487e-05	8.8e-07	690.3177354	697.28361667	711.13804314	0.92960392	0.17152014	-0.32435918
0.08239	31.70379	0.00043811	6.906e-05	3.6e-06	6.655e-05	-0.0	0.00023214	6.499e-05	8.8e-07	690.35327757	697.30087116	711.11532252	0.92603103	0.17113042	-0.32434132
0.08249	31.7222	0.00043745	6.915e-05	3.61e-06	6.663e-05	-0.0	0.0002325	6.512e-05	8.8e-07	690.38872842	697.31810379	711.09266532	0.92247542	0.17074186	-0.32432355
0.08259	31.74054	0.00043679	6.922e-05	3.63e-06	6.671e-05	0.0	0.00023286	6.524e-05	8.8e-07	690.42408882	697.33531458	711.07007126	0.91892393	0.17035357	-0.32430578
0.08269	31.75882	0.00043614	6.93e-05	3.64e-06	6.679e-05	0.0	0.00023322	6.536e-05	8.8e-07	690.45935909	697.35250355	711.04754025	0.91538719	0.16996629	-0.32428809
0.08279	31.77703	0.00043549	6.938e-05	3.65e-06	6.687e-05	-0.0	0.00023357	6.549e-05	8.8e-07	690.49454012	697.36967072	711.02507202	0.91186388	0.16957993	-0.32427045
0.08289	31.79518	0.00043484	6.946e-05	3.67e-06	6.695e-05	-0.0	0.00023393	6.561e-05	8.8e-07	690.52963225	697.38681613	711.00266645	0.90834824	0.16919412	-0.32425285
0.08299	31.81327	0.00043419	6.954e-05	3.68e-06	6.703e-05	-0.0	0.00023428	6.573e-05	8.8e-07	690.56463633	697.4039398	710.98032328	0.90484728	0.16880932	-0.32423532
0.08309	31.83128	0.00043355	6.962e-05	3.7e-06	6.711e-05	0.0	0.00023463	6.585e-05	8.8e-07	690.59955275	697.42104175	710.95804239	0.90135145	0.1684249	-0.32421781
0.08319	31.84923	0.00043291	6.97e-05	3.71e-06	6.719e-05	0.0	0.00023498	6.597e-05	8.8e-07	690.63438224	697.43812203	710.93582356	0.89787335	0.16804174	-0.32420038
0.08329	31.86712	0.00043227	6.977e-05	3.72e-06	6.727e-05	-0.0	0.00023533	6.609e-05	8.8e-07	690.66912535	697.45518066	710.91366661	0.89439855	0.16765882	-0.32418296
0.08339	31.88494	0.00043163	6.985e-05	3.74e-06	6.735e-05	-0.0	0.00023568	6.621e-05	8.8e-07	690.70378261	697.47221768	710.89157139	0.8909415	0.16727719	-0.32416563
0.08349	31.90269	0.000431	6.993e-05	3.75e-06	6.742e-05	0.0	0.00023602	6.633e-05	8.8e-07	690.73835476	697.48923313	710.86953765	0.88748817	0.16689584	-0.32414831
0.08359	31.92038	0.00043037	7e-05	3.76e-06	6.75e-05	0.0	0.00023637	6.645e-05	8.8e-07	690.77284216	697.50622703	710.8475653	0.88404929	0.16651557	-0.32413106
0.08369	31.938	0.00042975	7.008e-05	3.78e-06	6.758e-05	-0.0	0.00023671	6.657e-05	8.8e-07	690.80724568	697.52319945	710.82565406	0.88061819	0.16613587	-0.32411385
0.08379	31.95555	0.00042912	7.015e-05	3.79e-06	6.765e-05	-0.0	0.00023705	6.669e-05	8.8e-07	690.84156556	697.54015041	710.80380385	0.87719813	0.16575701	-0.32409669
0.08389	31.97304	0.0004285	7.023e-05	3.8e-06	6.773e-05	0.0	0.00023739	6.681e-05	8.8e-07	690.87580268	697.55707996	710.78201441	0.87379142	0.16537917	-0.32407959
0.08399	31.99046	0.00042788	7.03e-05	3.82e-06	6.78e-05	0.0	0.00023773	6.693e-05	8.8e-07	690.90995737	697.57398814	710.76028564	0.87038987	0.16500173	-0.32406251
0.08409	32.00781	0.00042726	7.038e-05	3.83e-06	6.788e-05	0.0	0.00023807	6.704e-05	8.8e-07	690.94403035	697.590875	710.73861732	0.86700433	0.16462554	-0.32404551
0.08419	32.0251	0.00042665	7.045e-05	3.84e-06	6.795e-05	-0.0	0.0002384	6.716e-05	8.8e-07	690.97802214	697.60774059	710.71700928	0.86362195	0.1642496	-0.32402853
0.08429	32.04232	0.00042604	7.052e-05	3.86e-06	6.803e-05	-0.0	0.00023874	6.728e-05	8.8e-07	691.01193323	697.62458495	710.69546138	0.86025631	0.16387499	-0.32401163
0.08439	32.05947	0.00042543	7.06e-05	3.87e-06	6.81e-05	0.0	0.00023907	6.739e-05	8.8e-07	691.04576436	697.64140815	710.67397339	0.85689257	0.16350053	-0.32399473
0.08449	32.07655	0.00042482	7.067e-05	3.88e-06	6.817e-05	0.0	0.0002394	6.751e-05	8.8e-07	691.07951583	697.65821022	710.65254522	0.8535425	0.16312719	-0.3239779
0.08459	32.09357	0.00042422	7.074e-05	3.9e-06	6.825e-05	-0.0	0.00023973	6.762e-05	8.8e-07	691.11318849	697.67499124	710.63117662	0.8502047	0.16275485	-0.32396113
0.08469	32.11051	0.00042362	7.081e-05	3.91e-06	6.832e-05	-0.0	0.00024006	6.774e-05	8.8e-07	691.1467826	697.69175123	710.60986749	0.84687288	0.16238301	-0.32394439
0.08479	32.12739	0.00042302	7.088e-05	3.92e-06	6.839e-05	-0.0	0.00024038	6.785e-05	8.8e-07	691.18029893	697.70849029	710.58861762	0.84355474	0.16201231	-0.32392772
0.08489	32.1442	0.00042243	7.096e-05	3.94e-06	6.846e-05	0.0	0.00024071	6.797e-05	8.8e-07	691.21373791	697.72520844	710.56742687	0.84023986	0.1616419	-0.32391106
0.08499	32.16095	0.00042184	7.103e-05	3.95e-06	6.853e-05	0.0	0.00024103	6.808e-05	8.8e-07	691.24710007	697.74190577	710.54629509	0.83694138	0.16127289	-0.32389449
0.08509	32.17762	0.00042125	7.11e-05	3.96e-06	6.861e-05	-0.0	0.00024135	6.819e-05	8.8e-07	691.28038609	697.75858233	710.52522206	0.83364433	0.160904	-0.32387792
0.08519	32.19422	0.00042066	7.117e-05	3.98e-06	6.868e-05	-0.0	0.00024168	6.831e-05	8.8e-07	691.31359629	697.77523817	710.50420769	0.83036002	0.16053623	-0.32386142
0.08529	32.21076	0.00042007	7.124e-05	3.99e-06	6.875e-05	0.0	0.000242	6.842e-05	8.8e-07	691.34673148	697.7918734	710.48325175	0.82708774	0.16016952	-0.32384497
0.08539	32.22722	0.00041949	7.13e-05	4e-06	6.882e-05	0.0	0.00024231	6.853e-05	8.8e-07	691.37979191	697.80848803	710.46235416	0.8238206	0.15980328	-0.32382855
0.08549	32.24362	0.00041891	7.137e-05	4.02e-06	6.888e-05	0.0	0.00024263	6.864e-05	8.8e-07	691.41277832	697.82508217	710.4415147	0.82056686	0.15943826	-0.3238122
0.08559	32.25995	0.00041834	7.144e-05	4.03e-06	6.895e-05	-0.0	0.00024294	6.875e-05	8.8e-07	691.44569116	697.84165588	710.42073323	0.81731598	0.15907349	-0.32379587
0.08569	32.27621	0.00041776	7.151e-05	4.04e-06	6.902e-05	-0.0	0.00024326	6.886e-05	8.8e-07	691.47853088	697.85820922	710.40000963	0.81408021	0.15871013	-0.32377961
0.08579	32.29239	0.00041719	7.158e-05	4.05e-06	6.909e-05	0.0	0.00024357	6.897e-05	8.8e-07	691.51129825	697.87474229	710.37934367	0.81084644	0.15834696	-0.32376337
0.08589	32.30851	0.00041663	7.165e-05	4.07e-06	6.916e-05	0.0	0.00024388	6.908e-05	8.8e-07	691.54399348	697.89125512	710.35873529	0.80762437	0.15798491	-0.32374718
0.08599	32.32456	0.00041606	7.171e-05	4.08e-06	6.922e-05	0.0	0.00024419	6.919e-05	8.8e-07	691.57661736	697.90774784	710.33818426	0.80441399	0.15762397	-0.32373106
0.08609	32.34053	0.0004155	7.178e-05	4.09e-06	6.929e-05	-0.0	0.0002445	6.93e-05	8.8e-07	691.60917022	697.92422049	710.31769049	0.80120624	0.1572633	-0.32371495
0.08619	32.35644	0.00041494	7.184e-05	4.11e-06	6.936e-05	-0.0	0.0002448	6.941e-05	8.8e-07	691.64165264	697.94067317	710.2972538	0.79801398	0.15690415	-0.32369892
0.08629	32.37228	0.00041438	7.191e-05	4.12e-06	6.942e-05	0.0	0.00024511	6.952e-05	8.8e-07	691.67406526	697.95710596	710.27687402	0.79482159	0.15654499	-0.32368289
0.08639	32.38804	0.00041383	7.198e-05	4.13e-06	6.949e-05	0.0	0.00024541	6.963e-05	8.8e-07	691.70640834	697.97351893	710.25655107	0.79164222	0.15618716	-0.32366694
0.08649	32.40373	0.00041327	7.204e-05	4.14e-06	6.955e-05	-0.0	0.00024571	6.973e-05	8.8e-07	691.73868268	697.98991219	710.23628473	0.78847341	0.15583039	-0.32365104
0.08659	32.41935	0.00041272	7.211e-05	4.16e-06	6.962e-05	-0.0	0.00024601	6.984e-05	8.8e-07	691.77088855	698.0062858	710.21607492	0.78530693	0.15547389	-0.32363515
0.08669	32.4349	0.00041218	7.217e-05	4.17e-06	6.968e-05	-0.0	0.00024631	6.994e-05	8.8e-07	691.80302656	698.02263985	710.19592147	0.78215579	0.155119	-0.32361935
0.08679	32.45038	0.00041164	7.223e-05	4.18e-06	6.975e-05	0.0	0.00024661	7.005e-05	8.8e-07	691.83509731	698.03897447	710.17582421	0.77900431	0.15476408	-0.32360354
0.08689	32.46579	0.00041109	7.23e-05	4.2e-06	6.981e-05	0.0	0.00024691	7.016e-05	8.8e-07	691.86710107	698.05528969	710.15578306	0.77586449	0.15441042	-0.3235878
0.08699	32.48112	0.00041056	7.236e-05	4.21e-06	6.987e-05	-0.0	0.0002472	7.026e-05	8.8e-07	691.89903865	698.07158567	710.13579781	0.77273533	0.15405793	-0.32357213
0.08709	32.49638	0.00041002	7.242e-05	4.22e-06	6.994e-05	-0.0	0.00024749	7.036e-05	8.8e-07	691.93091028	698.08786245	710.1158684	0.76960818	0.15370568	-0.32355646
0.08719	32.51157	0.00040949	7.249e-05	4.23e-06	7e-05	-0.0	0.00024778	7.047e-05	8.8e-07	691.96271658	698.10412015	710.09599465	0.76649567	0.15335509	-0.32354088
0.08729	32.52669	0.00040896	7.255e-05	4.25e-06	7.006e-05	0.0	0.00024807	7.057e-05	8.8e-07	691.99445816	698.12035889	710.0761764	0.76338244	0.15300441	-0.32352529
0.08739	32.54173	0.00040843	7.261e-05	4.26e-06	7.012e-05	0.0	0.00024836	7.067e-05	8.8e-07	692.02613525	698.13657872	710.05641358	0.76028099	0.15265512	-0.32350977
0.08749	32.5567	0.00040791	7.267e-05	4.27e-06	7.019e-05	0.0	0.00024865	7.078e-05	8.8e-07	692.05774865	698.1527798	710.036706	0.75718947	0.152307	-0.32349431
0.08759	32.57159	0.00040739	7.273e-05	4.28e-06	7.025e-05	-0.0	0.00024893	7.088e-05	8.8e-07	692.08929864	698.1689622	710.01705356	0.75409961	0.1519591	-0.32347886
0.08769	32.58642	0.00040687	7.279e-05	4.29e-06	7.031e-05	-0.0	0.00024922	7.098e-05	8.8e-07	692.12078572	698.18512601	709.99745615	0.75102313	0.15161283	-0.3234635
0.08779	32.60116	0.00040635	7.285e-05	4.31e-06	7.037e-05	0.0	0.0002495	7.108e-05	8.8e-07	692.15221066	698.20127141	709.97791356	0.74794744	0.15126667	-0.32344813
0.08789	32.61584	0.00040584	7.291e-05	4.32e-06	7.043e-05	0.0	0.00024978	7.118e-05	8.8e-07	692.18357356	698.21739842	709.95842577	0.744881	0.15092169	-0.32343283
0.08799	32.63044	0.00040533	7.297e-05	4.33e-06	7.049e-05	0.0	0.00025006	7.128e-05	8.8e-07	692.21487521	698.23350722	709.93899257	0.74182499	0.15057805	-0.32341758
0.08809	32.64496	0.00040482	7.303e-05	4.34e-06	7.055e-05	-0.0	0.00025034	7.138e-05	8.8e-07	692.246116	698.2495979	709.91961387	0.73877024	0.1502346	-0.32340235
0.08819	32.65941	0.00040432	7.309e-05	4.36e-06	7.06e-05	-0.0	0.00025061	7.148e-05	8.8e-07	692.27729631	698.26567055	709.90028957	0.73572333	0.14989219	-0.32338717
0.08829	32.67379	0.00040381	7.315e-05	4.37e-06	7.066e-05	0.0	0.00025089	7.158e-05	8.8e-07	692.30841693	698.28172535	709.88101948	0.73268735	0.14955126	-0.32337205
0.08839	32.68809	0.00040331	7.321e-05	4.38e-06	7.072e-05	0.0	0.00025116	7.168e-05	8.8e-07	692.33947803	698.29776236	709.86180355	0.72965248	0.14921051	-0.32335695
0.08849	32.70231	0.00040282	7.327e-05	4.39e-06	7.078e-05	0.0	0.00025143	7.177e-05	8.8e-07	692.37048021	698.31378172	709.84264164	0.72663035	0.14887157	-0.32334192
0.08859	32.71646	0.00040232	7.332e-05	4.4e-06	7.083e-05	-0.0	0.0002517	7.187e-05	8.8e-07	692.40142416	698.32978361	709.82353359	0.72360797	0.14853259	-0.3233269
0.08869	32.73053	0.00040183	7.338e-05	4.42e-06	7.089e-05	-0.0	0.00025197	7.197e-05	8.8e-07	692.43231	698.34576805	709.80447936	0.72059433	0.14819493	-0.32331193
0.08879	32.74453	0.00040134	7.344e-05	4.43e-06	7.095e-05	-0.0	0.00025224	7.206e-05	8.8e-07	692.46313851	698.36173526	709.78547877	0.71759018	0.14785868	-0.32329703
0.08889	32.75845	0.00040086	7.349e-05	4.44e-06	7.1e-05	0.0	0.00025251	7.216e-05	8.8e-07	692.49391011	698.37768534	709.76653173	0.7145863	0.14752249	-0.32328214
0.08899	32.77229	0.00040038	7.355e-05	4.45e-06	7.106e-05	0.0	0.00025277	7.225e-05	8.8e-07	692.52462513	698.39361839	709.74763816	0.71159047	0.14718759	-0.32326729
0.08909	32.78605	0.0003999	7.36e-05	4.46e-06	7.111e-05	0.0	0.00025303	7.235e-05	8.8e-07	692.55528436	698.40953462	709.72879788	0.70860411	0.14685419	-0.32325252
0.08919	32.79974	0.00039942	7.366e-05	4.48e-06	7.117e-05	-0.0	0.00025329	7.244e-05	8.8e-07	692.58588801	698.4254341	709.71001084	0.7056183	0.14652093	-0.32323775
0.08929	32.81335	0.00039895	7.371e-05	4.49e-06	7.122e-05	-0.0	0.00025355	7.254e-05	8.8e-07	692.61643659	698.44131697	709.69127693	0.70264018	0.14618897	-0.32322304
0.08939	32.82688	0.00039848	7.377e-05	4.5e-06	7.128e-05	0.0	0.00025381	7.263e-05	8.8e-07	692.6469309	698.45718346	709.67259599	0.69966969	0.14585831	-0.32320838
0.08949	32.84034	0.00039801	7.382e-05	4.51e-06	7.133e-05	0.0	0.00025407	7.272e-05	8.8e-07	692.67737102	698.47303361	709.65396798	0.69670063	0.14552796	-0.32319374
0.08959	32.85371	0.00039754	7.388e-05	4.52e-06	7.138e-05	0.0	0.00025432	7.281e-05	8.8e-07	692.70775756	698.48886759	709.63539279	0.69374251	0.1451996	-0.32317918
0.08969	32.86701	0.00039708	7.393e-05	4.53e-06	7.144e-05	-0.0	0.00025457	7.291e-05	8.8e-07	692.7380913	698.50468565	709.61687025	0.69078421	0.14487121	-0.32316461
0.08979	32.88023	0.00039662	7.398e-05	4.54e-06	7.149e-05	-0.0	0.00025483	7.3e-05	8.8e-07	692.76837225	698.52048779	709.59840035	0.68783111	0.14454387	-0.3231501
0.08989	32.89337	0.00039616	7.403e-05	4.56e-06	7.154e-05	-0.0	0.00025508	7.309e-05	8.8e-07	692.79860117	698.53627425	709.57998296	0.68488873	0.14421864	-0.32313566
0.08999	32.90643	0.00039571	7.409e-05	4.57e-06	7.159e-05	0.0	0.00025532	7.318e-05	8.8e-07	692.82877869	698.55204524	709.56161794	0.6819449	0.14389313	-0.32312122
0.09009	32.91941	0.00039526	7.414e-05	4.58e-06	7.165e-05	0.0	0.00025557	7.327e-05	8.8e-07	692.85890487	698.56780078	709.54330528	0.679008	0.14356915	-0.32310684
0.09019	32.9323	0.00039481	7.419e-05	4.59e-06	7.17e-05	0.0	0.00025582	7.336e-05	8.8e-07	692.88898055	698.58354114	709.52504483	0.67607878	0.14324682	-0.32309252
0.09029	32.94512	0.00039437	7.424e-05	4.6e-06	7.175e-05	-0.0	0.00025606	7.344e-05	8.8e-07	692.91900622	698.5992665	709.50683648	0.67314865	0.1429243	-0.3230782
0.09039	32.95786	0.00039392	7.429e-05	4.61e-06	7.18e-05	-0.0	0.0002563	7.353e-05	8.8e-07	692.94898289	698.61497723	709.48868007	0.67023496	0.14260586	-0.32306403
0.09049	32.97052	0.00039348	7.434e-05	4.62e-06	7.185e-05	-0.0	0.00025654	7.362e-05	8.8e-07	692.97891054	698.6306733	709.4705756	0.66731242	0.14228522	-0.32304978
0.09059	32.98309	0.00039305	7.439e-05	4.63e-06	7.19e-05	-0.0	0.00025678	7.371e-05	8.8e-07	693.00878893	698.64635464	709.45252312	0.6643931	0.14196538	-0.32303556
0.09069	32.99559	0.00039262	7.444e-05	4.65e-06	7.195e-05	-0.0	0.00025702	7.379e-05	8.8e-07	693.03861886	698.66202153	709.43452247	0.66148111	0.1416474	-0.32302141
0.09079	33.008	0.00039218	7.449e-05	4.66e-06	7.199e-05	-0.0	0.00025726	7.388e-05	8.8e-07	693.06840113	698.67767427	709.41657353	0.65857479	0.14133096	-0.32300732
0.09089	33.02033	0.00039176	7.454e-05	4.67e-06	7.204e-05	-0.0	0.00025749	7.396e-05	8.8e-07	693.09813639	698.6933131	709.39867619	0.65567419	0.14101628	-0.32299329
0.09099	33.03257	0.00039133	7.459e-05	4.68e-06	7.209e-05	0.0	0.00025772	7.405e-05	8.8e-07	693.1278249	698.70893813	709.38083041	0.65277706	0.14070278	-0.32297931
0.09109	33.04473	0.00039091	7.464e-05	4.69e-06	7.214e-05	0.0	0.00025795	7.413e-05	8.8e-07	693.15746807	698.72454991	709.36303599	0.64988302	0.14039029	-0.32296536
0.09119	33.05681	0.00039049	7.468e-05	4.7e-06	7.219e-05	0.0	0.00025818	7.422e-05	8.8e-07	693.18706528	698.74014821	709.34529301	0.64698646	0.14007697	-0.32295138
0.09129	33.06881	0.00039008	7.473e-05	4.71e-06	7.223e-05	0.0	0.00025841	7.43e-05	8.8e-07	693.21661666	698.75573307	709.32760145	0.64409419	0.13976509	-0.32293745
0.09139	33.08072	0.00038966	7.478e-05	4.72e-06	7.228e-05	0.0	0.00025864	7.438e-05	8.8e-07	693.24612315	698.77130487	709.30996118	0.64120856	0.13945565	-0.32292361
0.09149	33.09255	0.00038925	7.482e-05	4.73e-06	7.233e-05	0.0	0.00025886	7.446e-05	8.8e-07	693.27558546	698.78686391	709.29237211	0.63832696	0.13914788	-0.32290982
0.09159	33.10429	0.00038885	7.487e-05	4.74e-06	7.237e-05	0.0	0.00025908	7.455e-05	8.8e-07	693.3050044	698.80241053	709.27483411	0.63544541	0.13884014	-0.32289604
0.09169	33.11595	0.00038844	7.492e-05	4.75e-06	7.242e-05	0.0	0.0002593	7.463e-05	8.8e-07	693.33437992	698.81794472	709.25734722	0.63256826	0.13853474	-0.32288233
0.09179	33.12752	0.00038804	7.496e-05	4.76e-06	7.246e-05	0.0	0.00025952	7.471e-05	8.8e-07	693.36371297	698.8334669	709.23991131	0.62969044	0.13822899	-0.32286861
0.09189	33.139	0.00038765	7.501e-05	4.77e-06	7.251e-05	0.0	0.00025974	7.479e-05	8.8e-07	693.39300362	698.84897711	709.22252638	0.62681841	0.13792615	-0.32285498
0.09199	33.1504	0.00038725	7.505e-05	4.78e-06	7.255e-05	0.0	0.00025996	7.487e-05	8.8e-07	693.42225262	698.86447569	709.20519233	0.62394481	0.13762251	-0.32284134
0.09209	33.16171	0.00038686	7.51e-05	4.79e-06	7.259e-05	-0.0	0.00026017	7.494e-05	8.8e-07	693.45146036	698.87996282	709.18790915	0.62107586	0.13732247	-0.3228278
0.09219	33.17293	0.00038647	7.514e-05	4.8e-06	7.264e-05	-0.0	0.00026038	7.502e-05	8.8e-07	693.48062733	698.89543874	709.17067678	0.61820523	0.13702113	-0.32281422
0.09229	33.18407	0.00038609	7.518e-05	4.81e-06	7.268e-05	-0.0	0.0002606	7.51e-05	8.8e-07	693.50975422	698.91090379	709.15349516	0.61533981	0.13672387	-0.32280077
0.09239	33.19512	0.0003857	7.523e-05	4.82e-06	7.272e-05	-0.0	0.00026081	7.518e-05	8.8e-07	693.53884114	698.92635801	709.13636427	0.61247461	0.13642709	-0.32278733
0.09249	33.20608	0.00038533	7.527e-05	4.83e-06	7.277e-05	-0.0	0.00026101	7.525e-05	8.8e-07	693.56788915	698.94180194	709.11928403	0.6096095	0.13613041	-0.32277389
0.09259	33.21695	0.00038495	7.531e-05	4.84e-06	7.281e-05	-0.0	0.00026122	7.533e-05	8.8e-07	693.59689811	698.95723552	709.10225445	0.60674552	0.13583664	-0.32276054
0.09269	33.22773	0.00038458	7.535e-05	4.85e-06	7.285e-05	-0.0	0.00026142	7.54e-05	8.8e-07	693.62586917	698.97265934	709.08527547	0.60388138	0.13554247	-0.32274718
0.09279	33.23842	0.00038421	7.54e-05	4.86e-06	7.289e-05	0.0	0.00026163	7.548e-05	8.8e-07	693.65480233	698.98807342	709.06834707	0.60101852	0.13525171	-0.32273391
0.09289	33.24902	0.00038384	7.544e-05	4.87e-06	7.293e-05	0.0	0.00026183	7.555e-05	8.8e-07	693.68369842	699.0034782	709.05146922	0.59815532	0.13496005	-0.32272062
0.09299	33.25953	0.00038348	7.548e-05	4.88e-06	7.297e-05	0.0	0.00026203	7.562e-05	8.8e-07	693.71255814	699.01887409	709.03464189	0.59529094	0.13467477	-0.3227075
0.09309	33.26995	0.00038312	7.552e-05	4.89e-06	7.301e-05	0.0	0.00026222	7.57e-05	8.8e-07	693.7413824	699.03426162	709.01786504	0.59242688	0.13438777	-0.32269433
0.09319	33.28028	0.00038276	7.556e-05	4.9e-06	7.305e-05	0.0	0.00026242	7.577e-05	8.8e-07	693.77017096	699.04964064	709.00113869	0.58956275	0.13410116	-0.32268118
0.09329	33.29051	0.00038241	7.56e-05	4.91e-06	7.309e-05	0.0	0.00026261	7.584e-05	8.8e-07	693.79892395	699.06501124	708.98446283	0.58669855	0.13381494	-0.32266803
0.09339	33.30065	0.00038206	7.564e-05	4.92e-06	7.313e-05	0.0	0.0002628	7.591e-05	8.8e-07	693.82764191	699.08037374	708.96783745	0.58382855	0.13353489	-0.32265504
0.09349	33.3107	0.00038171	7.568e-05	4.93e-06	7.317e-05	0.0	0.000263	7.598e-05	8.8e-07	693.85632656	699.09572924	708.95126255	0.58096034	0.13325335	-0.32264201
0.09359	33.32065	0.00038137	7.571e-05	4.94e-06	7.321e-05	-0.0	0.00026318	7.605e-05	8.8e-07	693.88497741	699.11107741	708.93473812	0.57809131	0.13297297	-0.32262901
0.09369	33.33051	0.00038102	7.575e-05	4.95e-06	7.324e-05	-0.0	0.00026337	7.612e-05	8.8e-07	693.91359484	699.1264185	708.91826416	0.57522145	0.13269373	-0.32261604
0.09379	33.34028	0.00038069	7.579e-05	4.96e-06	7.328e-05	-0.0	0.00026356	7.619e-05	8.8e-07	693.94217923	699.14175272	708.90184065	0.57235077	0.13241565	-0.3226031
0.09389	33.34994	0.00038035	7.583e-05	4.97e-06	7.332e-05	-0.0	0.00026374	7.626e-05	8.8e-07	693.97073125	699.15708055	708.88546762	0.56947463	0.13214106	-0.32259024
0.09399	33.35952	0.00038002	7.587e-05	4.97e-06	7.335e-05	-0.0	0.00026392	7.632e-05	8.8e-07	693.99925166	699.17240252	708.86914509	0.56659514	0.13186832	-0.32257742
0.09409	33.36899	0.00037969	7.59e-05	4.98e-06	7.339e-05	-0.0	0.0002641	7.639e-05	8.8e-07	694.02774104	699.18771904	708.85287308	0.56371217	0.13159746	-0.32256464
0.09419	33.37837	0.00037937	7.594e-05	4.99e-06	7.343e-05	-0.0	0.00026428	7.646e-05	8.8e-07	694.05619991	699.20303051	708.83665161	0.5608253	0.13132847	-0.32255191
0.09429	33.38765	0.00037905	7.597e-05	5e-06	7.346e-05	-0.0	0.00026445	7.652e-05	8.8e-07	694.08462878	699.21833732	708.82048073	0.55793414	0.13106139	-0.32253921
0.09439	33.39683	0.00037873	7.601e-05	5.01e-06	7.35e-05	0.0	0.00026463	7.659e-05	8.8e-07	694.11302818	699.23363989	708.80436048	0.55503826	0.13079626	-0.32252655
0.09449	33.40591	0.00037842	7.604e-05	5.02e-06	7.353e-05	-0.0	0.0002648	7.665e-05	8.8e-07	694.1413986	699.24893862	708.78829089	0.55213718	0.13053312	-0.32251393
0.09459	33.41489	0.00037811	7.608e-05	5.03e-06	7.357e-05	0.0	0.00026497	7.671e-05	8.8e-07	694.16974057	699.26423397	708.77227203	0.54923044	0.13027204	-0.32250135
0.09469	33.42377	0.0003778	7.611e-05	5.03e-06	7.36e-05	-0.0	0.00026514	7.677e-05	8.8e-07	694.1980546	699.27952636	708.75630395	0.54631752	0.13001307	-0.32248881
0.09479	33.43255	0.0003775	7.615e-05	5.04e-06	7.363e-05	0.0	0.0002653	7.684e-05	8.8e-07	694.2263412	699.29481627	708.74038672	0.54339792	0.12975629	-0.32247631
0.09489	33.44123	0.0003772	7.618e-05	5.05e-06	7.367e-05	-0.0	0.00026547	7.69e-05	8.8e-07	694.25460086	699.31010417	708.72452042	0.54047111	0.12950174	-0.32246385
0.09499	33.4498	0.0003769	7.621e-05	5.06e-06	7.37e-05	0.0	0.00026563	7.696e-05	8.8e-07	694.28283412	699.32539056	708.70870513	0.53753662	0.12924947	-0.32245143
0.09509	33.45827	0.00037661	7.625e-05	5.07e-06	7.373e-05	-0.0	0.00026579	7.702e-05	8.8e-07	694.31104145	699.34067593	708.69294094	0.53459346	0.12899961	-0.32243905
0.09519	33.46663	0.00037632	7.628e-05	5.07e-06	7.376e-05	-0.0	0.00026595	7.708e-05	8.8e-07	694.33922336	699.35596082	708.67722795	0.5316412	0.12875221	-0.32242671
0.09529	33.47489	0.00037603	7.631e-05	5.08e-06	7.379e-05	0.0	0.00026611	7.713e-05	8.8e-07	694.36738034	699.37124578	708.66156627	0.52867916	0.12850734	-0.32241442
0.09539	33.48304	0.00037575	7.634e-05	5.09e-06	7.382e-05	-0.0	0.00026626	7.719e-05	8.8e-07	694.39551288	699.38653135	708.64595602	0.5257066	0.12826509	-0.32240216
0.09549	33.49109	0.00037547	7.637e-05	5.1e-06	7.385e-05	0.0	0.00026641	7.725e-05	8.8e-07	694.42362145	699.40181814	708.63039734	0.52272276	0.12802555	-0.32238994
0.09559	33.49903	0.0003752	7.64e-05	5.11e-06	7.388e-05	-0.0	0.00026656	7.73e-05	8.8e-07	694.45170653	699.41710673	708.61489035	0.5197268	0.12778882	-0.32237776
0.09569	33.50686	0.00037493	7.643e-05	5.11e-06	7.391e-05	0.0	0.00026671	7.736e-05	8.8e-07	694.47976858	699.43239777	708.59943522	0.51671785	0.12755501	-0.32236563
0.09579	33.51458	0.00037466	7.646e-05	5.12e-06	7.394e-05	-0.0	0.00026686	7.741e-05	8.8e-07	694.50780804	699.44769191	708.58403211	0.51369496	0.12732421	-0.32235353
0.09589	33.52218	0.0003744	7.649e-05	5.13e-06	7.397e-05	0.0	0.000267	7.747e-05	8.8e-07	694.53582537	699.46298981	708.5686812	0.51065715	0.12709656	-0.32234148
0.09599	33.52968	0.00037414	7.652e-05	5.13e-06	7.4e-05	-0.0	0.00026715	7.752e-05	8.8e-07	694.56382098	699.4782922	708.55338269	0.50760333	0.12687219	-0.32232946
0.09609	33.53706	0.00037388	7.655e-05	5.14e-06	7.403e-05	0.0	0.00026729	7.757e-05	8.8e-07	694.59179528	699.49359981	708.53813678	0.50453236	0.12665122	-0.32231749
0.09619	33.54433	0.00037363	7.658e-05	5.15e-06	7.405e-05	-0.0	0.00026743	7.762e-05	8.8e-07	694.61974867	699.5089134	708.5229437	0.50144343	0.12643376	-0.32230556
0.09629	33.55148	0.00037338	7.66e-05	5.16e-06	7.408e-05	-0.0	0.00026756	7.768e-05	8.8e-07	694.64768151	699.52423379	708.50780371	0.49833433	0.12622007	-0.32229367
0.09639	33.55852	0.00037314	7.663e-05	5.16e-06	7.411e-05	0.0	0.0002677	7.773e-05	8.8e-07	694.67559416	699.5395618	708.49271705	0.495204	0.12601028	-0.32228183
0.09649	33.56544	0.0003729	7.666e-05	5.17e-06	7.413e-05	0.0	0.00026783	7.777e-05	8.8e-07	694.70348691	699.55489833	708.47768402	0.49204994	0.12580469	-0.32227002
0.09659	33.57224	0.00037266	7.668e-05	5.18e-06	7.416e-05	0.0	0.00026796	7.782e-05	8.8e-07	694.73136008	699.57024429	708.46270492	0.48887187	0.12560333	-0.32225826
0.09669	33.57892	0.00037243	7.671e-05	5.18e-06	7.419e-05	0.0	0.00026808	7.787e-05	8.8e-07	694.75921388	699.58560067	708.4477801	0.48566915	0.1254063	-0.32224654
0.09679	33.58547	0.0003722	7.673e-05	5.19e-06	7.421e-05	0.0	0.00026821	7.792e-05	8.8e-07	694.78704856	699.60096845	708.43290989	0.48243622	0.12521425	-0.32223486
0.09689	33.59191	0.00037198	7.676e-05	5.19e-06	7.423e-05	0.0	0.00026833	7.796e-05	8.8e-07	694.81486428	699.61634873	708.4180947	0.47917647	0.12502677	-0.32222323
0.09699	33.59822	0.00037176	7.678e-05	5.2e-06	7.426e-05	0.0	0.00026845	7.801e-05	8.8e-07	694.84266115	699.63174262	708.40333494	0.47587939	0.12484516	-0.32221164
0.09709	33.6044	0.00037155	7.681e-05	5.21e-06	7.428e-05	0.0	0.00026857	7.805e-05	8.8e-07	694.87043926	699.64715131	708.38863105	0.47254801	0.12466903	-0.32220009
0.09719	33.61046	0.00037134	7.683e-05	5.21e-06	7.43e-05	-0.0	0.00026868	7.809e-05	8.8e-07	694.89819856	699.66257612	708.37398355	0.46918076	0.12449858	-0.32218859
0.09729	33.61638	0.00037113	7.685e-05	5.22e-06	7.433e-05	-0.0	0.0002688	7.814e-05	8.8e-07	694.925939	699.67801835	708.35939296	0.46576907	0.12433484	-0.32217713
0.09739	33.62218	0.00037093	7.687e-05	5.22e-06	7.435e-05	-0.0	0.00026891	7.818e-05	8.8e-07	694.95366033	699.69347939	708.34485985	0.46231877	0.1241771	-0.32216572
0.09749	33.62784	0.00037073	7.689e-05	5.23e-06	7.437e-05	-0.0	0.00026902	7.822e-05	8.8e-07	694.98136226	699.70896084	708.33038489	0.45881026	0.12402779	-0.32215435
0.09759	33.63336	0.00037054	7.692e-05	5.24e-06	7.439e-05	-0.0	0.00026912	7.826e-05	8.8e-07	695.00904447	699.72446427	708.31596872	0.45525104	0.12388595	-0.32214303
0.09769	33.63875	0.00037035	7.694e-05	5.24e-06	7.441e-05	-0.0	0.00026922	7.83e-05	8.8e-07	695.03670627	699.73999147	708.30161216	0.45163891	0.12375185	-0.32213176
0.09779	33.644	0.00037017	7.696e-05	5.25e-06	7.443e-05	-0.0	0.00026932	7.833e-05	8.8e-07	695.06434699	699.75554427	708.28731598	0.4479555	0.12362774	-0.32212054
0.09789	33.6491	0.00036999	7.698e-05	5.25e-06	7.445e-05	-0.0	0.00026942	7.837e-05	8.8e-07	695.09196573	699.77112465	708.27308111	0.44420689	0.12351286	-0.32210936
0.09799	33.65406	0.00036982	7.699e-05	5.26e-06	7.447e-05	-0.0	0.00026952	7.841e-05	8.8e-07	695.11956114	699.78673492	708.25890861	0.44037972	0.12340884	-0.32209823
0.09809	33.65887	0.00036965	7.701e-05	5.26e-06	7.449e-05	-0.0	0.00026961	7.844e-05	8.8e-07	695.147132	699.80237728	708.2447995	0.43646273	0.12331705	-0.32208715
0.09819	33.66354	0.00036949	7.703e-05	5.26e-06	7.45e-05	-0.0	0.0002697	7.847e-05	8.8e-07	695.17467632	699.81805444	708.23075511	0.4324623	0.1232367	-0.32207612
0.09829	33.66804	0.00036933	7.705e-05	5.27e-06	7.452e-05	-0.0	0.00026978	7.851e-05	8.8e-07	695.202192	699.83376917	708.21677679	0.42833829	0.12317265	-0.32206515
0.09839	33.67239	0.00036918	7.706e-05	5.27e-06	7.454e-05	-0.0	0.00026987	7.854e-05	8.8e-07	695.22967648	699.84952451	708.20286605	0.42409903	0.12312387	-0.32205422
0.09849	33.67658	0.00036903	7.708e-05	5.28e-06	7.455e-05	-0.0	0.00026995	7.857e-05	8.8e-07	695.25712604	699.86532417	708.18902481	0.4197341	0.12309162	-0.32204336
0.09859	33.68061	0.00036889	7.71e-05	5.28e-06	7.457e-05	-0.0	0.00027002	7.86e-05	8.8e-07	695.28453718	699.88117167	708.17525488	0.41519699	0.12308146	-0.32203255
0.09869	33.68446	0.00036876	7.711e-05	5.29e-06	7.458e-05	-0.0	0.0002701	7.862e-05	8.8e-07	695.31190461	699.89707154	708.16155869	0.41051406	0.12309023	-0.32202179
0.09879	33.68814	0.00036863	7.712e-05	5.29e-06	7.46e-05	-0.0	0.00027017	7.865e-05	8.8e-07	695.33922305	699.91302821	708.1479386	0.40561197	0.12312663	-0.32201109
0.09889	33.69164	0.00036851	7.714e-05	5.29e-06	7.461e-05	-0.0	0.00027024	7.868e-05	8.8e-07	695.36648447	699.92904744	708.13439783	0.4004667	0.12319349	-0.32200046
0.09899	33.69496	0.00036839	7.715e-05	5.3e-06	7.462e-05	-0.0	0.0002703	7.87e-05	8.8e-07	695.39367917	699.94513571	708.12094005	0.39502793	0.1232967	-0.3219899
0.09909	33.69808	0.00036828	7.716e-05	5.3e-06	7.463e-05	-0.0	0.00027036	7.872e-05	8.8e-07	695.42079497	699.96130056	708.10756964	0.3892379	0.12344297	-0.3219794
0.09919	33.701	0.00036818	7.717e-05	5.3e-06	7.464e-05	-0.0	0.00027042	7.874e-05	8.8e-07	695.44781611	699.97755095	708.09429193	0.38304351	0.12363845	-0.32196898
0.09929	33.70371	0.00036808	7.718e-05	5.3e-06	7.466e-05	-0.0	0.00027047	7.876e-05	8.8e-07	695.47472259	699.99389747	708.08111335	0.37631761	0.12389773	-0.32195863
0.09939	33.70619	0.000368	7.719e-05	5.31e-06	7.466e-05	-0.0	0.00027052	7.878e-05	8.8e-07	695.50148598	700.01035372	708.06804242	0.36888207	0.12424107	-0.32194837
0.09949	33.70844	0.00036792	7.72e-05	5.31e-06	7.467e-05	-0.0	0.00027056	7.88e-05	8.8e-07	695.52806707	700.02693703	708.05509033	0.36052443	0.12469234	-0.3219382
0.09959	33.71044	0.00036785	7.721e-05	5.31e-06	7.468e-05	-0.0	0.0002706	7.881e-05	8.8e-07	695.55440891	700.04367034	708.04227238	0.35083525	0.12529697	-0.32192814
0.09969	33.71216	0.00036779	7.722e-05	5.31e-06	7.469e-05	-0.0	0.00027063	7.882e-05	8.8e-07	695.58042073	700.06058673	708.02961154	0.33909381	0.12613367	-0.3219182
0.09979	33.71357	0.00036774	7.722e-05	5.31e-06	7.469e-05	-0.0	0.00027066	7.883e-05	8.8e-07	695.60594504	700.07773767	708.01714529	0.32372377	0.12737075	-0.32190842
0.09989	33.71462	0.0003677	7.723e-05	5.32e-06	7.47e-05	-0.0	0.00027068	7.884e-05	8.8e-07	695.63064559	700.09521933	708.00494827	0.30001031	0.12949511	-0.32189885
0.09999	33.71518	0.00036768	7.723e-05	5.32e-06	7.47e-05	-0.0	0.00027069	7.885e-05	8.8e-07	695.6532202	700.11333039	707.99328336	0.19154378	0.13909064	-0.32188974
0.10001	33.71519	0.00036768	7.723e-05	5.32e-06	7.47e-05	-0.0	0.00027069	7.885e-05	8.8e-07	695.65586314	700.11726093	707.99130719	720.75020742	28.97896034	34.44577082
