# Supplementary material for: Dataset for the simulated biomass pyrolysis in rotary kilns with varying particle residence time distributions
Source: Data Brief. 2021 Nov 23;39:107603. doi: 10.1016/j.dib.2021.107603 (PMC8633881; doi:10.1016/j.dib.2021.107603)
Supplement: Supplementary Data S1 — Supplementary Raw Research Data. This is open data under the CC BY license http://creativecommons.org/licenses/by/4.0/ [file mmc1.zip › supplementary/0/logFiles/log_Pe90]

l,m	Tau,s	F_w,kg/s	F_is,kg/s	F_c,kg/s	F_rt,kg/s	F_w_wet,kg/s	F_it,kg/s	F_g,kg/s	F_H2O_g,kg/s	T_b,K	T_g,K	T_w,K	q_bed,kW/m	q_gas,kW/m	q_loss,kW/m
1e-05	0.00276	0.0	0.0	0.0	0.0	0.00087523	0.0	0.0	0.0	298.35682281	299.27003697	833.09200724	32.58352491	3.31870458	-0.42011971
0.0001	0.05239	0.0	0.0	0.0	0.0	0.00087523	0.0	0.0	0.0	300.21308188	309.31196163	832.57124587	32.45491147	3.30057732	-0.41971079
0.0002	0.10749	0.0	0.0	0.0	0.0	0.00087523	0.0	0.0	0.0	302.26478053	320.38630137	831.99510412	32.31270313	3.27926314	-0.4192584
0.0003	0.16257	0.0	0.0	0.0	0.0	0.00087523	0.0	0.0	0.0	304.30518077	331.36927023	831.42158293	32.17122333	3.25671405	-0.41880805
0.0004	0.2176	0.0	0.0	0.0	0.0	0.00087523	0.0	0.0	0.0	306.33436655	342.25706784	830.85069083	32.03047056	3.23286304	-0.41835978
0.0005	0.2726	0.0	0.0	0.0	0.0	0.00087523	0.0	0.0	0.0	308.35242126	353.04581889	830.28243683	31.89044273	3.207701	-0.41791358
0.0006	0.32757	0.0	0.0	0.0	0.0	0.00087523	0.0	0.0	0.0	310.35942726	363.7315393	829.71683063	31.75113564	3.18117538	-0.41746947
0.0007	0.38249	0.0	0.0	0.0	0.0	0.00087523	0.0	0.0	0.0	312.3554659	374.3101549	829.15388259	31.61255119	3.15330712	-0.41702744
0.0008	0.43739	0.0	0.0	0.0	0.0	0.00087523	0.0	0.0	0.0	314.3406195	384.777684	828.59360241	31.47468996	3.12410376	-0.41658749
0.0009	0.49224	0.0	0.0	0.0	0.0	0.00087523	0.0	0.0	0.0	316.31496726	395.12994309	828.03600136	31.33753193	3.09341151	-0.41614968
0.001	0.54706	0.0	0.0	0.0	0.0	0.00087523	0.0	0.0	0.0	318.27858981	405.36284989	827.48108996	31.20109698	3.06139063	-0.41571395
0.0011	0.60185	0.0	0.0	0.0	0.0	0.00087523	0.0	0.0	0.0	320.23156727	415.47232362	826.92887882	31.06536457	3.02794973	-0.41528035
0.0012	0.6566	0.0	0.0	0.0	0.0	0.00087523	0.0	0.0	0.0	322.17397627	425.45421089	826.37937957	30.93034047	2.99310501	-0.41484888
0.0013	0.71131	0.0	0.0	0.0	0.0	0.00087523	0.0	0.0	0.0	324.10589564	435.30439613	825.83260322	30.79601998	2.95684339	-0.41441953
0.0014	0.76599	0.0	0.0	0.0	0.0	0.00087523	0.0	0.0	0.0	326.02740192	445.01886076	825.28856078	30.66238607	2.91923495	-0.41399236
0.0015	0.82063	0.0	0.0	0.0	0.0	0.00087523	0.0	0.0	0.0	327.93857058	454.59364221	824.74726318	30.52944724	2.88021057	-0.41356733
0.0016	0.87523	0.0	0.0	0.0	0.0	0.00087523	0.0	0.0	0.0	329.83947701	464.02469107	824.20872177	30.39719077	2.83985157	-0.41314447
0.0017	0.9298	0.0	0.0	0.0	0.0	0.00087523	0.0	0.0	0.0	331.73019509	473.30842132	823.67294593	30.26560988	2.79819126	-0.41272378
0.0018	0.98433	0.0	0.0	0.0	0.0	0.00087523	0.0	0.0	0.0	333.61079819	482.44099874	823.13994637	30.13470253	2.75520122	-0.41230527
0.0019	1.03883	0.0	0.0	0.0	0.0	0.00087523	0.0	0.0	0.0	335.48135866	491.41884565	822.60973271	30.00445358	2.71104467	-0.41188895
0.002	1.09329	0.0	0.0	0.0	0.0	0.00087523	0.0	0.0	0.0	337.34194793	500.23875875	822.08231289	29.87486268	2.66565856	-0.41147483
0.0021	1.14771	0.0	0.0	0.0	0.0	0.00087523	0.0	0.0	0.0	339.19263664	508.89735759	821.55769588	29.74592156	2.6191022	-0.41106291
0.0022	1.2021	0.0	0.0	0.0	0.0	0.00087523	0.0	0.0	0.0	341.0334943	517.3917332	821.0358885	29.61761158	2.57158414	-0.41065319
0.0023	1.25646	0.0	0.0	0.0	0.0	0.00087523	0.0	0.0	0.0	342.86458958	525.71910643	820.51689709	29.48993642	2.52298876	-0.41024569
0.0024	1.31077	0.0	0.0	0.0	0.0	0.00087523	0.0	0.0	0.0	344.68599025	533.87678976	820.0007277	29.36287678	2.47352675	-0.40984039
0.0025	1.36505	0.0	0.0	0.0	0.0	0.00087523	0.0	0.0	0.0	346.49776264	541.86275081	819.48738327	29.23642857	2.42319869	-0.40943731
0.0026	1.4193	0.0	0.0	0.0	0.0	0.00087523	0.0	0.0	0.0	348.29997259	549.67476464	818.97686787	29.11058259	2.37207482	-0.40903646
0.0027	1.4735	0.0	0.0	0.0	0.0	0.00087523	0.0	0.0	0.0	350.09268485	557.31091745	818.46918421	28.9853306	2.32021201	-0.40863784
0.0028	1.52768	0.0	0.0	0.0	0.0	0.00087523	0.0	0.0	0.0	351.87596324	564.76948221	817.96433423	28.86066459	2.26766436	-0.40824145
0.0029	1.58181	0.0	0.0	0.0	0.0	0.00087523	0.0	0.0	0.0	353.64986994	572.04959765	817.46231558	28.73654709	2.2149007	-0.40784724
0.003	1.63591	0.0	0.0	0.0	0.0	0.00087523	0.0	0.0	0.0	355.41446667	579.1501361	816.9631275	28.61300367	2.16150244	-0.40745529
0.0031	1.68998	0.0	0.0	0.0	0.0	0.00087523	0.0	0.0	0.0	357.1698142	586.07017873	816.46676835	28.49001254	2.10771777	-0.40706557
0.0032	1.744	0.0	0.0	0.0	0.0	0.00087523	0.0	0.0	0.0	358.91597222	592.80913649	815.973235	28.36756436	2.0536197	-0.40667808
0.0033	1.79799	0.0	0.0	0.0	0.0	0.00087522	0.0	0.0	0.0	360.65299928	599.36695934	815.4825216	28.24563348	1.99955168	-0.40629275
0.0034	1.85195	0.0	0.0	0.0	0.0	0.00087522	0.0	0.0	0.0	362.3809529	605.74393075	814.9946207	28.12422785	1.9453011	-0.40590967
0.0035	1.90587	0.0	0.0	0.0	0.0	0.00087522	0.0	0.0	0.0	364.09988979	611.9402707	814.50952555	28.00333063	1.89106596	-0.40552879
0.0036	1.95975	0.0	0.0	0.0	0.0	0.00087522	0.0	0.0	0.0	365.80986557	617.95664939	814.02722712	27.88293119	1.8369418	-0.40515012
0.0037	2.0136	1e-08	0.0	0.0	0.0	0.00087522	0.0	0.0	0.0	367.51093501	623.7939935	813.54771519	27.76302568	1.78298443	-0.40477362
0.0038	2.06741	1e-08	0.0	0.0	0.0	0.00087522	0.0	0.0	0.0	369.20315241	629.4533959	813.07097854	27.64359688	1.7293312	-0.4043993
0.0039	2.12118	1e-08	0.0	0.0	0.0	0.00087522	0.0	0.0	0.0	370.88657044	634.93641563	812.59700402	27.5246369	1.67606439	-0.40402716
0.004	2.17492	1e-08	0.0	0.0	0.0	0.00087522	0.0	0.0	0.0	372.56124108	640.24483395	812.12577734	27.40613559	1.62328094	-0.40365717
0.0041	2.22862	1e-08	0.0	0.0	0.0	0.00087522	0.0	0.0	0.0	374.22721542	645.38072222	811.65728279	27.28809528	1.57092781	-0.40328933
0.0042	2.28228	1e-08	0.0	0.0	0.0	0.00087522	0.0	0.0	0.0	375.88454483	650.34567119	811.19150702	27.1704998	1.51917695	-0.40292362
0.0043	2.33591	1e-08	0.0	0.0	0.0	0.00087522	0.0	0.0	0.0	377.53327859	655.14234217	810.72843148	27.0533393	1.46812492	-0.40256004
0.0044	2.3895	1e-08	0.0	0.0	0.0	0.00087521	0.0	0.0	0.0	379.1734656	659.77335064	810.26803781	26.93660744	1.41782703	-0.40219855
0.0045	2.44306	2e-08	0.0	0.0	0.0	0.00087521	0.0	0.0	0.0	380.80515401	664.24152451	809.81030663	26.82029633	1.36835819	-0.40183915
0.0046	2.49658	2e-08	0.0	0.0	0.0	0.00087521	0.0	0.0	0.0	382.42839194	668.54941794	809.35521995	26.7044236	1.3194708	-0.40148184
0.0047	2.55006	2e-08	0.0	0.0	0.0	0.00087521	0.0	0.0	0.0	384.04322649	672.69997095	808.90275783	26.5889538	1.27159192	-0.40112658
0.0048	2.60351	2e-08	0.0	0.0	0.0	0.0008752	0.0	0.0	0.0	385.64970394	676.6964391	808.45289875	26.47389208	1.22463475	-0.40077336
0.0049	2.65692	3e-08	0.0	0.0	0.0	0.0008752	0.0	0.0	0.0	387.24787016	680.54207436	808.00562117	26.35923352	1.17864118	-0.40042217
0.005	2.7103	3e-08	0.0	0.0	0.0	0.0008752	0.0	0.0	0.0	388.83777054	684.24015713	807.56090346	26.2449792	1.13356048	-0.40007299
0.0051	2.76363	3e-08	0.0	0.0	0.0	0.00087519	0.0	0.0	0.0	390.41945004	687.7939773	807.11872399	26.13111941	1.08951617	-0.3997258
0.0052	2.81693	4e-08	0.0	0.0	0.0	0.00087519	0.0	0.0	0.0	391.992953	691.20704358	806.67905987	26.01765299	1.04649777	-0.39938059
0.0053	2.8702	4e-08	0.0	0.0	0.0	0.00087519	0.0	0.0	0.0	393.5583234	694.48284754	806.24188829	25.90457724	1.00452231	-0.39903732
0.0054	2.92343	5e-08	0.0	0.0	0.0	0.00087518	0.0	0.0	0.0	395.11560475	697.62493635	805.80718618	25.79188456	0.96365091	-0.39869601
0.0055	2.97662	5e-08	0.0	0.0	0.0	0.00087517	0.0	0.0	0.0	396.66483982	700.63705994	805.3749296	25.67957787	0.92384778	-0.39835661
0.0056	3.02978	6e-08	0.0	0.0	0.0	0.00087517	0.0	0.0	0.0	398.20607145	703.52276109	804.94509536	25.56765361	0.88513597	-0.39801911
0.0057	3.08289	7e-08	0.0	0.0	0.0	0.00087516	0.0	0.0	0.0	399.739342	706.28566922	804.51765988	25.45611021	0.84751952	-0.3976835
0.0058	3.13598	7e-08	0.0	0.0	0.0	0.00087515	0.0	0.0	0.0	401.26469349	708.92940755	804.09259959	25.34494652	0.81099828	-0.39734976
0.0059	3.18902	8e-08	0.0	0.0	0.0	0.00087514	0.0	0.0	0.0	402.78216746	711.457638	803.66989074	25.23415838	0.77559173	-0.39701786
0.006	3.24203	9e-08	0.0	0.0	0.0	0.00087513	0.0	0.0	0.0	404.29180535	713.87394388	803.24950987	25.12374931	0.74126388	-0.39668778
0.0061	3.29501	1e-07	0.0	0.0	0.0	0.00087512	0.0	0.0	0.0	405.79364831	716.18187615	802.83143364	25.01371761	0.70801412	-0.39635951
0.0062	3.34794	1.2e-07	0.0	0.0	0.0	0.00087511	0.0	0.0	0.0	407.28773725	718.38493948	802.41563889	24.90406341	0.67582735	-0.39603303
0.0063	3.40084	1.3e-07	0.0	0.0	0.0	0.0008751	0.0	0.0	0.0	408.77411256	720.48671614	802.00210212	24.79477764	0.64477809	-0.39570834
0.0064	3.45371	1.4e-07	0.0	0.0	0.0	0.00087509	0.0	0.0	0.0	410.25281444	722.49071902	801.59080013	24.68587144	0.61474307	-0.3953854
0.0065	3.50653	1.6e-07	0.0	0.0	0.0	0.00087507	0.0	0.0	0.0	411.72388315	724.40027831	801.1817105	24.57734148	0.58573992	-0.39506418
0.0066	3.55933	1.7e-07	0.0	0.0	0.0	0.00087505	0.0	0.0	0.0	413.18735863	726.2187088	800.77481088	24.46918848	0.55774607	-0.39474469
0.0067	3.61208	1.9e-07	0.0	0.0	0.0	0.00087503	0.0	0.0	0.0	414.64328054	727.94929733	800.37007906	24.36140718	0.53079965	-0.3944269
0.0068	3.6648	2.1e-07	0.0	0.0	0.0	0.00087501	0.0	0.0	0.0	416.09168811	729.59536666	799.96749264	24.25400495	0.50481005	-0.3941108
0.0069	3.71748	2.4e-07	0.0	0.0	0.0	0.00087499	0.0	0.0	0.0	417.5326208	731.15996865	799.56703045	24.1469806	0.47977332	-0.39379636
0.007	3.77012	2.6e-07	0.0	0.0	0.0	0.00087497	0.0	0.0	0.0	418.96611779	732.64613508	799.16867143	24.04033531	0.45566114	-0.39348356
0.0071	3.82273	2.9e-07	0.0	0.0	0.0	0.00087494	0.0	0.0	0.0	420.39221809	734.05680883	798.77239491	23.93406384	0.43251443	-0.39317241
0.0072	3.8753	3.1e-07	0.0	0.0	0.0	0.00087491	0.0	0.0	0.0	421.81095999	735.39513238	798.3781793	23.82817329	0.41024065	-0.39286288
0.0073	3.92783	3.5e-07	0.0	0.0	0.0	0.00087488	0.0	0.0	0.0	423.2223823	736.66381539	797.986005	23.72266283	0.38883242	-0.39255494
0.0074	3.98033	3.8e-07	0.0	0.0	0.0	0.00087485	0.0	0.0	0.0	424.62652346	737.86559414	797.59585231	23.61753361	0.36826121	-0.39224859
0.0075	4.03279	4.2e-07	0.0	0.0	0.0	0.00087481	0.0	0.0	0.0	426.02342178	739.00310915	797.20770197	23.5127869	0.34849693	-0.39194382
0.0076	4.08522	4.5e-07	0.0	0.0	0.0	0.00087477	0.0	0.0	0.0	427.41311511	740.07905943	796.82153442	23.40841571	0.3296025	-0.3916406
0.0077	4.1376	5e-07	0.0	0.0	0.0	0.00087473	0.0	0.0	0.0	428.79564138	741.09595443	796.437331	23.30443097	0.31143856	-0.39133892
0.0078	4.18995	5.4e-07	0.0	0.0	0.0	0.00087468	0.0	0.0	0.0	430.1710384	742.0561857	796.05507362	23.20083016	0.29401731	-0.39103877
0.0079	4.24227	5.9e-07	0.0	0.0	0.0	0.00087463	0.0	0.0	0.0	431.5393438	742.96208392	795.67474449	23.09761437	0.27731023	-0.39074014
0.008	4.29455	6.5e-07	0.0	0.0	0.0	0.00087458	0.0	0.0	0.0	432.90059492	743.81596399	795.29632584	22.99477893	0.26135493	-0.390443
0.0081	4.34679	7.1e-07	0.0	0.0	0.0	0.00087452	0.0	0.0	0.0	434.25482889	744.62009522	794.91980017	22.89233106	0.24605216	-0.39014735
0.0082	4.39899	7.7e-07	0.0	0.0	0.0	0.00087446	0.0	0.0	0.0	435.60208289	745.37654925	794.54515088	22.79026933	0.23140203	-0.38985318
0.0083	4.45116	8.4e-07	0.0	0.0	0.0	0.00087439	0.0	0.0	0.0	436.94239386	746.08736612	794.17236157	22.68859451	0.21737929	-0.38956046
0.0084	4.50329	9.1e-07	0.0	0.0	0.0	0.00087432	0.0	0.0	0.0	438.27579855	746.75451931	793.80141611	22.58730505	0.20398625	-0.38926919
0.0085	4.55538	9.9e-07	0.0	0.0	0.0	0.00087424	0.0	0.0	0.0	439.60233343	747.37997352	793.43229844	22.48640387	0.19117186	-0.38897936
0.0086	4.60744	1.07e-06	0.0	0.0	0.0	0.00087415	0.0	0.0	0.0	440.92203499	747.96552628	793.0649933	22.38589078	0.17892206	-0.38869095
0.0087	4.65946	1.16e-06	0.0	0.0	0.0	0.00087406	0.0	0.0	0.0	442.23493948	748.51293521	792.69948561	22.2857663	0.16721412	-0.38840395
0.0088	4.71144	1.26e-06	0.0	0.0	0.0	0.00087397	0.0	0.0	0.0	443.541083	749.02388517	792.33576067	22.18603047	0.15603116	-0.38811835
0.0089	4.76339	1.36e-06	0.0	0.0	0.0	0.00087386	0.0	0.0	0.0	444.84050134	749.50005779	791.97380377	22.0866822	0.1453698	-0.38783414
0.009	4.8153	1.48e-06	0.0	0.0	0.0	0.00087375	0.0	0.0	0.0	446.13323028	749.94300016	791.61360088	21.98772405	0.13518236	-0.3875513
0.0091	4.86717	1.59e-06	0.0	0.0	0.0	0.00087363	0.0	0.0	0.0	447.41930535	750.35421197	791.25513818	21.88915543	0.12545947	-0.38726983
0.0092	4.919	1.72e-06	0.0	0.0	0.0	0.0008735	0.0	0.0	0.0	448.69876193	750.73513309	790.89840216	21.79097654	0.11618167	-0.38698972
0.0093	4.9708	1.86e-06	0.0	0.0	0.0	0.00087337	0.0	0.0	0.0	449.97163518	751.08715913	790.54337953	21.69318662	0.1073429	-0.38671095
0.0094	5.02256	2e-06	0.0	0.0	0.0	0.00087322	0.0	0.0	0.0	451.23796009	751.41162223	790.19005728	21.59578684	0.09891019	-0.38643352
0.0095	5.07429	2.16e-06	0.0	0.0	0.0	0.00087307	0.0	0.0	0.0	452.4977715	751.70978816	789.83842278	21.49877685	0.09087148	-0.38615741
0.0096	5.12598	2.32e-06	0.0	0.0	0.0	0.0008729	0.0	0.0	0.0	453.75110402	751.98287364	789.48846361	21.40215665	0.08320989	-0.38588262
0.0097	5.17763	2.5e-06	0.0	0.0	0.0	0.00087273	0.0	0.0	0.0	454.99799209	752.23204911	789.14016761	21.30592559	0.07591727	-0.38560913
0.0098	5.22924	2.69e-06	0.0	0.0	0.0	0.00087254	0.0	0.0	0.0	456.23846994	752.45844437	788.79352277	21.21008413	0.0689695	-0.38533694
0.0099	5.28082	2.89e-06	0.0	0.0	0.0	0.00087234	0.0	0.0	0.0	457.47257163	752.66312375	788.44851748	21.11463187	0.06235483	-0.38506604
0.01	5.33236	3.1e-06	0.0	0.0	0.0	0.00087213	0.0	0.0	0.0	458.70033102	752.84711229	788.10514028	21.01956856	0.05605911	-0.38479642
0.0101	5.38386	3.32e-06	0.0	0.0	0.0	0.0008719	0.0	0.0	0.0	459.92178176	753.01139026	787.76337996	20.92489419	0.05006867	-0.38452806
0.0102	5.43533	3.56e-06	0.0	0.0	0.0	0.00087166	0.0	0.0	0.0	461.13695734	753.15688941	787.42322551	20.83060806	0.04437058	-0.38426096
0.0103	5.48676	3.82e-06	0.0	0.0	0.0	0.00087141	0.0	0.0	0.0	462.34589101	753.28450895	787.08466614	20.73670989	0.03895231	-0.38399512
0.0104	5.53815	4.09e-06	0.0	0.0	0.0	0.00087114	0.0	0.0	0.0	463.54861584	753.39510626	786.74769127	20.6431992	0.03380194	-0.38373052
0.0105	5.5895	4.37e-06	0.0	0.0	0.0	0.00087085	0.0	0.0	0.0	464.74516468	753.48950164	786.41229051	20.5500755	0.02890806	-0.38346716
0.0106	5.64082	4.67e-06	0.0	0.0	0.0	0.00087055	0.0	0.0	0.0	465.93557017	753.56848017	786.07845365	20.45733822	0.02425986	-0.38320502
0.0107	5.6921	4.99e-06	0.0	0.0	0.0	0.00087023	0.0	0.0	0.0	467.11986478	753.63279358	785.74617066	20.36498674	0.01984703	-0.38294411
0.0108	5.74335	5.33e-06	0.0	0.0	0.0	0.00086989	0.0	0.0	1e-08	468.29808071	753.68316205	785.41543168	20.27302041	0.01565984	-0.38268442
0.0109	5.79455	5.69e-06	0.0	0.0	0.0	0.00086953	0.0	0.0	1e-08	469.4702501	753.72023685	785.08622713	20.18144213	0.01166935	-0.3824259
0.011	5.84572	6.07e-06	0.0	0.0	0.0	0.00086915	0.0	0.0	1e-08	470.63640482	753.74464708	784.75854757	20.09024592	0.00789525	-0.38216859
0.0111	5.89686	6.47e-06	0.0	0.0	0.0	0.00086876	0.0	0.0	1e-08	471.79657644	753.7570453	784.43238356	19.99943308	0.00431794	-0.38191248
0.0112	5.94795	6.89e-06	0.0	0.0	0.0	0.00086833	0.0	0.0	1e-08	472.95079635	753.75802991	784.10772588	19.90900279	0.00092954	-0.38165755
0.0113	5.99901	7.33e-06	0.0	0.0	0.0	0.00086789	0.0	0.0	1e-08	474.09909574	753.7481754	783.78456545	19.8189542	-0.00227731	-0.3814038
0.0114	6.05003	7.8e-06	0.0	0.0	0.0	0.00086742	0.0	0.0	1e-08	475.24150558	753.72803406	783.46289332	19.72928638	-0.00530944	-0.38115123
0.0115	6.10101	8.29e-06	0.0	0.0	0.0	0.00086693	0.0	0.0	1e-08	476.37805662	753.69813784	783.14270066	19.63999838	-0.0081731	-0.38089982
0.0116	6.15196	8.81e-06	0.0	0.0	0.0	0.00086641	0.0	0.0	1e-08	477.50877938	753.65900008	782.82397876	19.5510897	-0.0108778	-0.38064956
0.0117	6.20287	9.36e-06	0.0	0.0	0.0	0.00086586	0.0	0.0	1e-08	478.63370444	753.61100301	782.50671941	19.46256392	-0.01346269	-0.38040043
0.0118	6.25374	9.93e-06	0.0	0.0	0.0	0.00086529	0.0	0.0	1e-08	479.75286187	753.55463179	782.19091407	19.3744136	-0.0158862	-0.38015246
0.0119	6.30458	1.054e-05	0.0	0.0	0.0	0.00086468	0.0	0.0	1e-08	480.8662816	753.49031985	781.87655445	19.28664043	-0.01817324	-0.37990563
0.012	6.35537	1.117e-05	0.0	0.0	0.0	0.00086405	0.0	0.0	1e-08	481.97399337	753.41847343	781.56363238	19.19924351	-0.02032979	-0.37965992
0.0121	6.40613	1.184e-05	0.0	0.0	0.0	0.00086338	0.0	0.0	1e-08	483.0760267	753.33947964	781.2521398	19.11222218	-0.02236502	-0.37941533
0.0122	6.45686	1.254e-05	0.0	0.0	0.0	0.00086268	0.0	0.0	1e-08	484.17241097	753.2536916	780.94206886	19.02557537	-0.02428242	-0.37917186
0.0123	6.50754	1.327e-05	0.0	0.0	0.0	0.00086195	0.0	0.0	1e-08	485.26317528	753.1614634	780.63341167	18.9393021	-0.02608632	-0.3789295
0.0124	6.55819	1.404e-05	0.0	0.0	0.0	0.00086118	0.0	0.0	1e-08	486.34834854	753.06312588	780.3261605	18.85340147	-0.02778257	-0.37868824
0.0125	6.6088	1.484e-05	0.0	0.0	0.0	0.00086037	0.0	0.0	1e-08	487.42795948	752.95899362	780.02030772	18.7678725	-0.02937589	-0.37844808
0.0126	6.65938	1.569e-05	0.0	0.0	0.0	0.00085952	0.0	0.0	2e-08	488.50203659	752.84936637	779.71584577	18.68271381	-0.03087065	-0.37820901
0.0127	6.70991	1.657e-05	0.0	0.0	0.0	0.00085864	0.0	0.0	2e-08	489.57060818	752.73453845	779.41276718	18.59792478	-0.03227101	-0.37797103
0.0128	6.76041	1.749e-05	0.0	0.0	0.0	0.00085772	0.0	0.0	2e-08	490.63370233	752.61478062	779.11106458	18.5135042	-0.03358076	-0.37773412
0.0129	6.81088	1.846e-05	0.0	0.0	0.0	0.00085675	0.0	0.0	2e-08	491.69134693	752.49035579	778.81073064	18.42945099	-0.0348034	-0.37749829
0.013	6.8613	1.947e-05	0.0	0.0	0.0	0.00085574	0.0	0.0	2e-08	492.74356967	752.36151621	778.51175814	18.34576403	-0.03594213	-0.37726353
0.0131	6.91169	2.053e-05	0.0	0.0	0.0	0.00085468	0.0	0.0	2e-08	493.79039803	752.2285022	778.21413991	18.26244282	-0.03700694	-0.37702983
0.0132	6.96204	2.163e-05	0.0	0.0	0.0	0.00085358	0.0	0.0	2e-08	494.83185938	752.09152139	777.91786896	18.17948554	-0.03799308	-0.37679719
0.0133	7.01235	2.278e-05	0.0	0.0	0.0	0.00085242	0.0	0.0	2e-08	495.86798075	751.95080339	777.62293823	18.09689129	-0.03890594	-0.37656561
0.0134	7.06262	2.398e-05	0.0	0.0	0.0	0.00085122	0.0	0.0	2e-08	496.89878906	751.80655796	777.32934077	18.01465889	-0.0397481	-0.37633507
0.0135	7.11286	2.523e-05	0.0	0.0	0.0	0.00084997	0.0	0.0	3e-08	497.92431099	751.65898722	777.03706967	17.93278719	-0.04052189	-0.37610557
0.0136	7.16306	2.654e-05	0.0	0.0	0.0	0.00084867	0.0	0.0	3e-08	498.94457307	751.50828043	776.74611813	17.85127627	-0.04124058	-0.37587711
0.0137	7.21322	2.789e-05	0.0	0.0	0.0	0.00084731	0.0	0.0	3e-08	499.95960172	751.35458489	776.45647952	17.77012355	-0.04189415	-0.37564968
0.0138	7.26335	2.931e-05	0.0	0.0	0.0	0.00084589	0.0	0.0	3e-08	500.96942305	751.19808975	776.16814709	17.68932838	-0.04248918	-0.37542327
0.0139	7.31344	3.078e-05	0.0	0.0	0.0	0.00084441	0.0	0.0	3e-08	501.97406302	751.03895837	775.8811142	17.60888961	-0.04302791	-0.37519789
0.014	7.36349	3.231e-05	0.0	0.0	0.0	0.00084288	0.0	0.0	3e-08	502.9735474	750.87734738	775.59537426	17.52880609	-0.04351238	-0.37497352
0.0141	7.4135	3.391e-05	0.0	0.0	0.0	0.00084129	0.0	0.0	3e-08	503.96790183	750.71340216	775.31092079	17.44907741	-0.04395162	-0.37475016
0.0142	7.46348	3.556e-05	0.0	0.0	0.0	0.00083963	0.0	0.0	4e-08	504.95715181	750.54724405	775.02774738	17.36970156	-0.04433961	-0.37452781
0.0143	7.51341	3.728e-05	0.0	0.0	0.0	0.00083791	0.0	0.0	4e-08	505.94132259	750.37901512	774.74584759	17.29067772	-0.04468116	-0.37430646
0.0144	7.56331	3.907e-05	0.0	0.0	0.0	0.00083612	0.0	0.0	4e-08	506.92043926	750.20884069	774.46521508	17.21200473	-0.04497818	-0.3740861
0.0145	7.61318	4.092e-05	0.0	0.0	0.0	0.00083426	0.0	0.0	4e-08	507.89452676	750.03684018	774.18584353	17.13368145	-0.04523246	-0.37386673
0.0146	7.663	4.285e-05	0.0	0.0	0.0	0.00083234	0.0	0.0	4e-08	508.8636099	749.86312611	773.90772671	17.05570681	-0.04544784	-0.37364835
0.0147	7.71279	4.484e-05	0.0	0.0	0.0	0.00083034	0.0	0.0	4e-08	509.82771334	749.68780267	773.63085841	16.97807958	-0.04562346	-0.37343095
0.0148	7.76254	4.691e-05	0.0	0.0	0.0	0.00082827	0.0	0.0	5e-08	510.78686154	749.51097434	773.35523247	16.90079862	-0.04576173	-0.37321452
0.0149	7.81225	4.905e-05	0.0	0.0	0.0	0.00082613	0.0	0.0	5e-08	511.74107881	749.33273887	773.08084276	16.82386278	-0.04586412	-0.37299906
0.015	7.86192	5.127e-05	0.0	0.0	0.0	0.00082391	0.0	0.0	5e-08	512.69038935	749.15318965	772.80768322	16.7472709	-0.04593195	-0.37278457
0.0151	7.91156	5.357e-05	0.0	0.0	0.0	0.00082161	0.0	0.0	5e-08	513.63481719	748.97241472	772.53574781	16.6710218	-0.04596849	-0.37257104
0.0152	7.96116	5.594e-05	0.0	0.0	0.0	0.00081923	0.0	0.0	6e-08	514.57438628	748.79049647	772.26503055	16.59511432	-0.04597255	-0.37235847
0.0153	8.01072	5.84e-05	0.0	0.0	0.0	0.00081677	0.0	0.0	6e-08	515.50912038	748.60751775	771.99552548	16.51954728	-0.0459461	-0.37214685
0.0154	8.06024	6.094e-05	0.0	0.0	0.0	0.00081423	0.0	0.0	6e-08	516.43904311	748.42355661	771.72722668	16.44431949	-0.04589018	-0.37193617
0.0155	8.10973	6.356e-05	0.0	0.0	0.0	0.0008116	0.0	0.0	6e-08	517.36417799	748.23868831	771.46012826	16.36942977	-0.04580571	-0.37172644
0.0156	8.15918	6.628e-05	0.0	0.0	0.0	0.00080888	0.0	0.0	7e-08	518.28454843	748.05298085	771.19422441	16.29487719	-0.04569777	-0.37151765
0.0157	8.20859	6.908e-05	0.0	0.0	0.0	0.00080608	0.0	0.0	7e-08	519.20017777	747.86649613	770.92950932	16.22066024	-0.04556225	-0.37130979
0.0158	8.25796	7.197e-05	0.0	0.0	0.0	0.00080319	0.0	0.0	7e-08	520.11108915	747.679303	770.66597723	16.14677787	-0.04540181	-0.37110286
0.0159	8.3073	7.495e-05	0.0	0.0	0.0	0.00080021	0.0	0.0	8e-08	521.01730563	747.49146382	770.40362239	16.07322888	-0.04521729	-0.37089685
0.016	8.35659	7.802e-05	0.0	0.0	0.0	0.00079713	0.0	0.0	8e-08	521.91885017	747.30303891	770.1424391	16.00001209	-0.04500943	-0.37069176
0.0161	8.40585	8.119e-05	0.0	0.0	0.0	0.00079396	0.0	0.0	8e-08	522.81574568	747.11408072	769.8824217	15.92712658	-0.04478328	-0.37048759
0.0162	8.45508	8.445e-05	0.0	0.0	0.0	0.00079069	0.0	0.0	8e-08	523.70801498	746.92463785	769.62356459	15.85457083	-0.04453436	-0.37028433
0.0163	8.50426	8.781e-05	0.0	0.0	0.0	0.00078733	0.0	0.0	9e-08	524.59568074	746.73476548	769.36586215	15.78234378	-0.04426533	-0.37008198
0.0164	8.55341	9.127e-05	0.0	0.0	0.0	0.00078387	0.0	0.0	9e-08	525.47876558	746.54451278	769.10930881	15.71044425	-0.04397694	-0.36988052
0.0165	8.60251	9.482e-05	0.0	0.0	0.0	0.00078031	0.0	0.0	9e-08	526.35729204	746.3539271	768.85389905	15.63887105	-0.04366987	-0.36967997
0.0166	8.65158	9.848e-05	0.0	0.0	0.0	0.00077664	0.0	0.0	1e-07	527.23128263	746.16305034	768.59962736	15.56762304	-0.04334709	-0.36948031
0.0167	8.70062	0.00010224	0.0	0.0	0.0	0.00077288	0.0	0.0	1e-07	528.10075978	745.9719228	768.34648828	15.49669898	-0.04300643	-0.36928154
0.0168	8.74961	0.00010611	0.0	0.0	0.0	0.00076901	0.0	0.0	1.1e-07	528.96574584	745.78058696	768.09447638	15.4260977	-0.04264959	-0.36908366
0.0169	8.79857	0.00011007	0.0	0.0	0.0	0.00076504	0.0	0.0	1.1e-07	529.8262631	745.58908167	767.84358622	15.35581802	-0.04227719	-0.36888665
0.017	8.84749	0.00011415	0.0	0.0	0.0	0.00076096	0.0	0.0	1.1e-07	530.68233384	745.3974443	767.59381245	15.28585875	-0.04188984	-0.36869052
0.0171	8.89637	0.00011833	0.0	0.0	0.0	0.00075678	0.0	0.0	1.2e-07	531.53398027	745.205709	767.3451497	15.21621852	-0.04148899	-0.36849527
0.0172	8.94521	0.00012261	0.0	0.0	0.0	0.00075249	0.0	0.0	1.2e-07	532.38122458	745.01390911	767.09759266	15.14689635	-0.04107407	-0.36830088
0.0173	8.99401	0.00012701	0.0	0.0	0.0	0.00074809	0.0	0.0	1.3e-07	533.22408893	744.82207795	766.85113604	15.07789096	-0.04064601	-0.36810736
0.0174	9.04278	0.00013151	0.0	0.0	0.0	0.00074358	0.0	0.0	1.3e-07	534.06259542	744.6302469	766.60577456	15.00920114	-0.04020532	-0.36791469
0.0175	9.09151	0.00013613	0.0	0.0	0.0	0.00073896	0.0	0.0	1.4e-07	534.89676617	744.43844627	766.36150299	14.94082569	-0.03975245	-0.36772288
0.0176	9.1402	0.00014085	0.0	0.0	0.0	0.00073423	0.0	0.0	1.4e-07	535.72662326	744.24670262	766.11831612	14.87276321	-0.03928904	-0.36753193
0.0177	9.18885	0.00014568	0.0	0.0	0.0	0.00072939	0.0	0.0	1.5e-07	536.55218876	744.05504295	765.87620878	14.80501272	-0.03881402	-0.36734182
0.0178	9.23747	0.00015063	0.0	0.0	0.0	0.00072444	0.0	0.0	1.5e-07	537.37348475	743.86349437	765.6351758	14.7375729	-0.03832835	-0.36715256
0.0179	9.28605	0.00015568	1e-08	0.0	0.0	0.00071938	0.0	0.0	1.6e-07	538.1905333	743.67208223	765.39521206	14.67044254	-0.03783244	-0.36696413
0.018	9.33458	0.00016085	1e-08	0.0	0.0	0.00071421	0.0	0.0	1.6e-07	539.00335647	743.48083105	765.15631245	14.6036204	-0.03732666	-0.36677654
0.0181	9.38308	0.00016612	1e-08	0.0	0.0	0.00070893	0.0	0.0	1.7e-07	539.81197632	743.2897615	764.9184719	14.53710504	-0.03681235	-0.36658978
0.0182	9.43155	0.00017151	1e-08	0.0	0.0	0.00070353	0.0	0.0	1.7e-07	540.61641495	743.0988956	764.68168537	14.47089548	-0.03628859	-0.36640385
0.0183	9.47997	0.00017701	1e-08	0.0	0.0	0.00069803	0.0	0.0	1.8e-07	541.41669447	742.90825507	764.44594782	14.40499038	-0.03575618	-0.36621875
0.0184	9.52836	0.00018262	1e-08	0.0	0.0	0.00069241	0.0	0.0	1.8e-07	542.212837	742.71786017	764.21125426	14.33938847	-0.03521544	-0.36603446
0.0185	9.57671	0.00018834	1e-08	0.0	0.0	0.00068669	1e-08	0.0	1.9e-07	543.0048647	742.52773043	763.97759972	14.27408851	-0.03466666	-0.36585099
0.0186	9.62502	0.00019416	1e-08	0.0	0.0	0.00068085	1e-08	0.0	1.9e-07	543.7927997	742.33788058	763.74497926	14.20908908	-0.03411137	-0.36566833
0.0187	9.67329	0.0002001	1e-08	0.0	0.0	0.00067491	1e-08	0.0	2e-07	544.57666422	742.14832811	763.51338796	14.1443891	-0.03354823	-0.36548648
0.0188	9.72152	0.00020615	1e-08	0.0	0.0	0.00066886	1e-08	0.0	2.1e-07	545.35648049	741.95908957	763.28282092	14.07998722	-0.03297815	-0.36530543
0.0189	9.76972	0.0002123	1e-08	0.0	0.0	0.0006627	1e-08	0.0	2.1e-07	546.13227082	741.77018006	763.05327326	14.01588217	-0.03240137	-0.36512518
0.019	9.81787	0.00021856	1e-08	0.0	0.0	0.00065643	1e-08	0.0	2.2e-07	546.90405754	741.58161387	762.82474016	13.95207264	-0.03181815	-0.36494573
0.0191	9.86599	0.00022492	1e-08	0.0	0.0	0.00065006	1e-08	0.0	2.3e-07	547.67186288	741.39340035	762.59721679	13.88855716	-0.03122983	-0.36476708
0.0192	9.91407	0.00023138	1e-08	0.0	0.0	0.00064358	1e-08	0.0	2.3e-07	548.43570928	741.20555205	762.37069837	13.82533468	-0.03063522	-0.36458921
0.0193	9.96212	0.00023795	1e-08	0.0	0.0	0.00063701	1e-08	0.0	2.4e-07	549.19561919	741.01807975	762.14518011	13.76240378	-0.03003512	-0.36441213
0.0194	10.01012	0.00024462	2e-08	0.0	0.0	0.00063033	1e-08	0.0	2.4e-07	549.95161512	740.83099284	761.92065729	13.69976316	-0.02942976	-0.36423583
0.0195	10.05809	0.00025139	2e-08	0.0	0.0	0.00062355	1e-08	0.0	2.5e-07	550.70371962	740.64429969	761.69712518	13.63741142	-0.02881921	-0.3640603
0.0196	10.10601	0.00025825	2e-08	0.0	0.0	0.00061668	1e-08	0.0	2.6e-07	551.45195509	740.45800712	761.47457909	13.57534715	-0.02820351	-0.36388555
0.0197	10.1539	0.00026521	2e-08	0.0	0.0	0.00060971	1e-08	0.0	2.7e-07	552.19634423	740.27212152	761.25301435	13.51356918	-0.0275832	-0.36371158
0.0198	10.20175	0.00027226	2e-08	0.0	0.0	0.00060265	1e-08	0.0	2.7e-07	552.93690971	740.08664803	761.03242631	13.45207608	-0.02695828	-0.36353837
0.0199	10.24957	0.0002794	2e-08	0.0	1e-08	0.0005955	2e-08	0.0	2.8e-07	553.67367427	739.90159074	760.81281035	13.3908665	-0.0263289	-0.36336592
0.02	10.29734	0.00028663	2e-08	0.0	1e-08	0.00058826	2e-08	0.0	2.9e-07	554.40666068	739.71695271	760.59416187	13.32993896	-0.02569488	-0.36319423
0.0201	10.34508	0.00029394	3e-08	0.0	1e-08	0.00058094	2e-08	0.0	2.9e-07	555.13589151	739.53273557	760.3764763	13.26929221	-0.02505662	-0.3630233
0.0202	10.39278	0.00030134	3e-08	0.0	1e-08	0.00057353	2e-08	0.0	3e-07	555.86138971	739.34894033	760.15974909	13.2089248	-0.02441409	-0.36285312
0.0203	10.44043	0.00030882	3e-08	0.0	1e-08	0.00056604	2e-08	0.0	3.1e-07	556.58317814	739.16556677	759.94397571	13.14883536	-0.02376736	-0.36268369
0.0204	10.48806	0.00031637	3e-08	0.0	1e-08	0.00055848	2e-08	0.0	3.2e-07	557.30127974	738.98261359	759.72915165	13.08902246	-0.02311644	-0.362515
0.0205	10.53564	0.00032399	3e-08	0.0	1e-08	0.00055084	2e-08	0.0	3.2e-07	558.01571746	738.80007834	759.51527244	13.02948472	-0.02246146	-0.36234706
0.0206	10.58318	0.00033169	3e-08	0.0	1e-08	0.00054313	3e-08	1e-08	3.3e-07	558.72651401	738.6179561	759.30233361	12.9702207	-0.02180231	-0.36217985
0.0207	10.63069	0.00033945	4e-08	0.0	1e-08	0.00053536	3e-08	1e-08	3.4e-07	559.43369248	738.43624257	759.09033073	12.91122898	-0.02113902	-0.36201338
0.0208	10.67815	0.00034728	4e-08	0.0	1e-08	0.00052752	3e-08	1e-08	3.5e-07	560.13727589	738.25493159	758.87925938	12.85250813	-0.02047156	-0.36184764
0.0209	10.72558	0.00035516	4e-08	0.0	1e-08	0.00051962	3e-08	1e-08	3.6e-07	560.83728728	738.07401585	758.66911518	12.7940567	-0.01979988	-0.36168263
0.021	10.77297	0.0003631	4e-08	0.0	1e-08	0.00051166	3e-08	1e-08	3.6e-07	561.53374966	737.89348672	758.45989376	12.73587334	-0.01912408	-0.36151835
0.0211	10.82032	0.0003711	5e-08	0.0	1e-08	0.00050365	4e-08	1e-08	3.7e-07	562.22668579	737.7133336	758.25159076	12.67795649	-0.01844391	-0.36135478
0.0212	10.86764	0.00037914	5e-08	0.0	1e-08	0.0004956	4e-08	1e-08	3.8e-07	562.91611883	737.53354564	758.04420188	12.62030473	-0.01775935	-0.36119194
0.0213	10.91491	0.00038722	5e-08	0.0	1e-08	0.0004875	4e-08	1e-08	3.9e-07	563.60207176	737.35411031	757.83772279	12.5629166	-0.0170703	-0.3610298
0.0214	10.96215	0.00039535	6e-08	0.0	2e-08	0.00047936	5e-08	1e-08	4e-07	564.28456761	737.17501377	757.63214923	12.50579062	-0.01637663	-0.36086838
0.0215	11.00934	0.00040351	6e-08	0.0	2e-08	0.00047118	5e-08	1e-08	4e-07	564.9636293	736.99624101	757.42747693	12.44892548	-0.01567815	-0.36070767
0.0216	11.0565	0.0004117	6e-08	0.0	2e-08	0.00046297	5e-08	1e-08	4.1e-07	565.63927951	736.81777634	757.22370166	12.39231951	-0.01497478	-0.36054766
0.0217	11.10362	0.00041992	7e-08	0.0	2e-08	0.00045473	6e-08	1e-08	4.2e-07	566.31154125	736.6396018	757.02081919	12.3359713	-0.01426632	-0.36038835
0.0218	11.1507	0.00042817	7e-08	0.0	2e-08	0.00044647	6e-08	1e-08	4.3e-07	566.98043734	736.46169848	756.81882533	12.27987936	-0.0135526	-0.36022974
0.0219	11.19775	0.00043643	7e-08	0.0	2e-08	0.00043819	6e-08	1e-08	4.4e-07	567.64599056	736.28404614	756.61771591	12.2240422	-0.0128334	-0.36007182
0.022	11.24475	0.0004447	8e-08	0.0	2e-08	0.0004299	7e-08	1e-08	4.5e-07	568.30822358	736.10662367	756.41748676	12.16845858	-0.01210835	-0.3599146
0.0221	11.29172	0.00045298	8e-08	0.0	2e-08	0.0004216	7e-08	1e-08	4.5e-07	568.9671588	735.92941002	756.21813376	12.1131267	-0.0113774	-0.35975806
0.0222	11.33864	0.00046127	9e-08	0.0	3e-08	0.00041329	8e-08	2e-08	4.6e-07	569.62281886	735.75238073	756.01965277	12.05804518	-0.0106402	-0.35960221
0.0223	11.38553	0.00046955	9e-08	0.0	3e-08	0.00040499	8e-08	2e-08	4.7e-07	570.27522618	735.57551096	755.82203971	12.00321252	-0.00989649	-0.35944704
0.0224	11.43238	0.00047783	1e-07	0.0	3e-08	0.00039669	9e-08	2e-08	4.8e-07	570.9244031	735.39877465	755.6252905	11.94862723	-0.00914596	-0.35929254
0.0225	11.47919	0.0004861	1e-07	0.0	3e-08	0.0003884	9e-08	2e-08	4.9e-07	571.57037177	735.22214521	755.42940107	11.89428817	-0.00838839	-0.35913873
0.0226	11.52596	0.00049436	1.1e-07	0.0	3e-08	0.00038012	1e-07	2e-08	5e-07	572.21315412	735.04559604	755.23436739	11.84019341	-0.00762334	-0.35898558
0.0227	11.57269	0.00050259	1.1e-07	0.0	3e-08	0.00037186	1e-07	2e-08	5e-07	572.85277217	734.86909733	755.04018544	11.78634162	-0.00685052	-0.3588331
0.0228	11.61939	0.0005108	1.2e-07	0.0	4e-08	0.00036363	1.1e-07	2e-08	5.1e-07	573.48924768	734.69261909	754.8468512	11.73273131	-0.00606955	-0.35868129
0.0229	11.66604	0.00051898	1.3e-07	0.0	4e-08	0.00035542	1.2e-07	2e-08	5.2e-07	574.12260229	734.51613029	754.6543607	11.67936098	-0.00528006	-0.35853014
0.023	11.71266	0.00052713	1.3e-07	0.0	4e-08	0.00034725	1.2e-07	2e-08	5.3e-07	574.75285741	734.3395997	754.46270996	11.62622966	-0.00448204	-0.35837966
0.0231	11.75924	0.00053524	1.4e-07	0.0	4e-08	0.00033911	1.3e-07	3e-08	5.4e-07	575.38003425	734.16299604	754.27189503	11.57333527	-0.00367465	-0.35822982
0.0232	11.80578	0.0005433	1.5e-07	0.0	5e-08	0.00033102	1.4e-07	3e-08	5.4e-07	576.00415391	733.98628526	754.08191198	11.52067656	-0.00285764	-0.35808064
0.0233	11.85228	0.00055132	1.5e-07	0.0	5e-08	0.00032298	1.5e-07	3e-08	5.5e-07	576.62523729	733.80943331	753.89275689	11.46825206	-0.00203058	-0.35793211
0.0234	11.89874	0.00055928	1.6e-07	0.0	5e-08	0.00031499	1.5e-07	3e-08	5.6e-07	577.24330505	733.63240539	753.70442586	11.41606031	-0.00119305	-0.35778423
0.0235	11.94516	0.00056719	1.7e-07	0.0	5e-08	0.00030705	1.6e-07	3e-08	5.7e-07	577.85837763	733.45516701	753.516915	11.36410046	-0.00034519	-0.35763699
0.0236	11.99154	0.00057503	1.8e-07	0.0	6e-08	0.00029918	1.7e-07	3e-08	5.8e-07	578.47047523	733.27768359	753.33022045	11.31237035	0.00051415	-0.35749039
0.0237	12.03789	0.00058281	1.9e-07	0.0	6e-08	0.00029136	1.8e-07	4e-08	5.8e-07	579.07961784	733.09991826	753.14433836	11.26086882	0.00138515	-0.35734443
0.0238	12.08419	0.00059052	1.9e-07	0.0	6e-08	0.00028362	1.9e-07	4e-08	5.9e-07	579.6858252	732.9218345	752.95926488	11.20959445	0.00226827	-0.35719911
0.0239	12.13046	0.00059816	2e-07	0.0	7e-08	0.00027596	2e-07	4e-08	6e-07	580.28911678	732.74339535	752.77499619	11.15854583	0.00316397	-0.35705442
0.024	12.17669	0.00060571	2.1e-07	0.0	7e-08	0.00026837	2.1e-07	4e-08	6.1e-07	580.88951182	732.56456474	752.59152849	11.10772221	0.00407202	-0.35691035
0.0241	12.22287	0.00061319	2.2e-07	0.0	8e-08	0.00026086	2.3e-07	5e-08	6.1e-07	581.4870293	732.38530651	752.40885799	11.05712142	0.00499372	-0.35676692
0.0242	12.26902	0.00062058	2.3e-07	0.0	8e-08	0.00025343	2.4e-07	5e-08	6.2e-07	582.08168786	732.2055829	752.2269809	11.00674239	0.00592923	-0.3566241
0.0243	12.31513	0.00062787	2.4e-07	0.0	8e-08	0.0002461	2.5e-07	5e-08	6.3e-07	582.67350588	732.02535681	752.04589347	10.95658376	0.00687902	-0.35648191
0.0244	12.3612	0.00063508	2.5e-07	0.0	9e-08	0.00023886	2.6e-07	5e-08	6.4e-07	583.26250141	731.84459117	751.86559195	10.90664421	0.00784354	-0.35634033
0.0245	12.40724	0.00064219	2.6e-07	0.0	9e-08	0.00023171	2.8e-07	6e-08	6.4e-07	583.84869236	731.66325017	751.6860726	10.85692306	0.00882239	-0.35619936
0.0246	12.45323	0.00064919	2.8e-07	0.0	1e-07	0.00022466	2.9e-07	6e-08	6.5e-07	584.43209625	731.48129801	751.5073317	10.80741819	0.00981711	-0.35605901
0.0247	12.49918	0.0006561	2.9e-07	0.0	1e-07	0.00021772	3.1e-07	6e-08	6.6e-07	585.01273021	731.29869823	751.32936555	10.75812863	0.01082774	-0.35591927
0.0248	12.5451	0.0006629	3e-07	0.0	1.1e-07	0.00021088	3.2e-07	6e-08	6.6e-07	585.59061111	731.11541535	751.15217045	10.70905311	0.01185474	-0.35578013
0.0249	12.59097	0.00066958	3.1e-07	0.0	1.1e-07	0.00020414	3.4e-07	7e-08	6.7e-07	586.16575546	730.93141438	750.97574272	10.66019037	0.01289854	-0.35564159
0.025	12.63681	0.00067616	3.3e-07	0.0	1.2e-07	0.00019752	3.5e-07	7e-08	6.8e-07	586.73817966	730.74666163	750.8000787	10.61153981	0.01395851	-0.35550366
0.0251	12.68261	0.00068262	3.4e-07	0.0	1.2e-07	0.00019101	3.7e-07	8e-08	6.8e-07	587.30789967	730.56112381	750.62517473	10.56309943	0.01503641	-0.35536632
0.0252	12.72837	0.00068897	3.5e-07	0.0	1.3e-07	0.00018462	3.9e-07	8e-08	6.9e-07	587.87493101	730.37476803	750.45102718	10.51486834	0.01613214	-0.35522957
0.0253	12.77409	0.0006952	3.7e-07	0.0	1.4e-07	0.00017834	4.1e-07	8e-08	7e-07	588.43928894	730.18756254	750.2776324	10.46684536	0.0172461	-0.35509342
0.0254	12.81977	0.0007013	3.8e-07	0.0	1.4e-07	0.00017219	4.3e-07	9e-08	7e-07	589.00098834	729.99947657	750.1049868	10.41902935	0.01837868	-0.35495785
0.0255	12.86541	0.00070728	4e-07	0.0	1.5e-07	0.00016615	4.5e-07	9e-08	7.1e-07	589.56004407	729.81048043	749.93308676	10.3714197	0.01952907	-0.35482287
0.0256	12.91101	0.00071314	4.1e-07	0.0	1.6e-07	0.00016024	4.7e-07	1e-07	7.1e-07	590.11647043	729.62054558	749.7619287	10.32401464	0.02069911	-0.35468847
0.0257	12.95657	0.00071888	4.3e-07	0.0	1.6e-07	0.00015445	4.9e-07	1e-07	7.2e-07	590.67028133	729.42964465	749.59150904	10.27681332	0.02188857	-0.35455466
0.0258	13.00209	0.00072448	4.5e-07	0.0	1.7e-07	0.00014879	5.1e-07	1e-07	7.3e-07	591.22149039	729.23775163	749.42182421	10.2298147	0.02309776	-0.35442141
0.0259	13.04758	0.00072996	4.6e-07	0.0	1.8e-07	0.00014325	5.3e-07	1.1e-07	7.3e-07	591.77011088	729.04484187	749.25287067	10.18301772	0.02432698	-0.35428875
0.026	13.09302	0.00073531	4.8e-07	0.0	1.9e-07	0.00013785	5.6e-07	1.1e-07	7.4e-07	592.31615597	728.85089177	749.08464487	10.13642164	0.02557574	-0.35415665
0.0261	13.13842	0.00074053	5e-07	0.0	1.9e-07	0.00013257	5.8e-07	1.2e-07	7.4e-07	592.85963839	728.65587941	748.91714329	10.09002517	0.02684509	-0.35402512
0.0262	13.18379	0.00074562	5.2e-07	0.0	2e-07	0.00012742	6.1e-07	1.2e-07	7.5e-07	593.40057053	728.45978456	748.7503624	10.04382746	0.02813493	-0.35389416
0.0263	13.22912	0.00075057	5.4e-07	0.0	2.1e-07	0.00012239	6.3e-07	1.3e-07	7.5e-07	593.93896449	728.26258838	748.58429872	9.99782753	0.02944537	-0.35376376
0.0264	13.2744	0.0007554	5.6e-07	0.0	2.2e-07	0.0001175	6.6e-07	1.4e-07	7.6e-07	594.47483215	728.06427329	748.41894875	9.9520245	0.03077659	-0.35363393
0.0265	13.31965	0.0007601	5.7e-07	0.0	2.3e-07	0.00011274	6.9e-07	1.4e-07	7.6e-07	595.00818502	727.86482387	748.25430901	9.90641744	0.03212869	-0.35350465
0.0266	13.36486	0.00076466	6e-07	0.0	2.4e-07	0.0001081	7.2e-07	1.5e-07	7.7e-07	595.53903436	727.66422628	748.09037604	9.86100548	0.03350177	-0.35337592
0.0267	13.41003	0.0007691	6.2e-07	0.0	2.5e-07	0.0001036	7.5e-07	1.5e-07	7.7e-07	596.06739113	727.46246823	747.92714639	9.81578765	0.03489603	-0.35324775
0.0268	13.45516	0.0007734	6.4e-07	0.0	2.6e-07	9.922e-05	7.8e-07	1.6e-07	7.8e-07	596.59326602	727.25953927	747.76461662	9.7707632	0.0363114	-0.35312013
0.0269	13.50025	0.00077757	6.6e-07	0.0	2.7e-07	9.497e-05	8.1e-07	1.7e-07	7.8e-07	597.11666942	727.05543095	747.6027833	9.72593127	0.03774799	-0.35299305
0.027	13.5453	0.00078162	6.8e-07	0.0	2.8e-07	9.085e-05	8.4e-07	1.7e-07	7.8e-07	597.63761149	726.8501366	747.44164302	9.68129104	0.03920572	-0.35286652
0.0271	13.59031	0.00078554	7.1e-07	0.0	2.9e-07	8.685e-05	8.7e-07	1.8e-07	7.9e-07	598.1561022	726.64365075	747.28119238	9.63684172	0.04068467	-0.35274053
0.0272	13.63528	0.00078933	7.3e-07	0.0	3e-07	8.298e-05	9.1e-07	1.9e-07	7.9e-07	598.67215118	726.43597057	747.12142799	9.59258253	0.04218478	-0.35261508
0.0273	13.68021	0.00079299	7.5e-07	0.0	3.2e-07	7.923e-05	9.4e-07	2e-07	8e-07	599.18576782	726.22709495	746.96234647	9.5485127	0.04370602	-0.35249016
0.0274	13.7251	0.00079653	7.8e-07	0.0	3.3e-07	7.561e-05	9.8e-07	2e-07	8e-07	599.69696137	726.01702427	746.80394448	9.50463151	0.0452481	-0.35236578
0.0275	13.76995	0.00079995	8e-07	0.0	3.4e-07	7.21e-05	1.02e-06	2.1e-07	8e-07	600.20574086	725.80576058	746.64621864	9.46093822	0.04681111	-0.35224193
0.0276	13.81477	0.00080324	8.3e-07	0.0	3.5e-07	6.872e-05	1.06e-06	2.2e-07	8.1e-07	600.71211505	725.59330842	746.48916565	9.41743214	0.04839486	-0.3521186
0.0277	13.85954	0.00080642	8.6e-07	0.0	3.7e-07	6.545e-05	1.1e-06	2.3e-07	8.1e-07	601.21609253	725.37967397	746.33278216	9.37411255	0.04999916	-0.35199581
0.0278	13.90427	0.00080947	8.8e-07	0.0	3.8e-07	6.23e-05	1.14e-06	2.4e-07	8.1e-07	601.71768176	725.1648645	746.17706489	9.33097875	0.05162382	-0.35187353
0.0279	13.94897	0.00081241	9.1e-07	0.0	3.9e-07	5.927e-05	1.18e-06	2.5e-07	8.2e-07	602.21689097	724.94888989	746.02201053	9.28803013	0.05326863	-0.35175178
0.028	13.99362	0.00081524	9.4e-07	0.0	4.1e-07	5.634e-05	1.22e-06	2.5e-07	8.2e-07	602.71372823	724.7317616	745.8676158	9.24526604	0.05493336	-0.35163054
0.0281	14.03823	0.00081795	9.7e-07	0.0	4.2e-07	5.353e-05	1.27e-06	2.6e-07	8.2e-07	603.20820051	724.51349273	745.71387773	9.20263006	0.05661783	-0.35150982
0.0282	14.08281	0.00082056	1e-06	0.0	4.4e-07	5.082e-05	1.31e-06	2.7e-07	8.2e-07	603.70031299	724.29409784	745.56079382	9.16016579	0.05832167	-0.35138962
0.0283	14.12734	0.00082305	1.03e-06	0.0	4.5e-07	4.822e-05	1.36e-06	2.8e-07	8.3e-07	604.19007239	724.07359365	745.40836113	9.11784799	0.06004462	-0.35126992
0.0284	14.17184	0.00082544	1.06e-06	0.0	4.7e-07	4.573e-05	1.41e-06	2.9e-07	8.3e-07	604.67748401	723.85199847	745.25657706	9.07566631	0.06178634	-0.35115074
0.0285	14.2163	0.00082773	1.09e-06	0.0	4.9e-07	4.333e-05	1.46e-06	3e-07	8.3e-07	605.16255719	723.62933169	745.10543786	9.03375999	0.06354663	-0.35103206
0.0286	14.26071	0.00082991	1.12e-06	0.0	5e-07	4.103e-05	1.51e-06	3.2e-07	8.3e-07	605.64529814	723.40561468	744.95494065	8.99196731	0.06532497	-0.35091388
0.0287	14.30509	0.000832	1.15e-06	0.0	5.2e-07	3.883e-05	1.56e-06	3.3e-07	8.4e-07	606.12571308	723.18087042	744.80508254	8.95034818	0.06712105	-0.35079621
0.0288	14.34942	0.00083399	1.19e-06	0.0	5.4e-07	3.673e-05	1.61e-06	3.4e-07	8.4e-07	606.60380896	722.95512321	744.65586042	8.90891268	0.06893455	-0.35067903
0.0289	14.39372	0.00083588	1.22e-06	0.0	5.6e-07	3.471e-05	1.67e-06	3.5e-07	8.4e-07	607.07959319	722.72839832	744.50727103	8.86766202	0.07076498	-0.35056236
0.029	14.43798	0.00083769	1.25e-06	0.0	5.8e-07	3.279e-05	1.72e-06	3.6e-07	8.4e-07	607.5530732	722.500723	744.35931111	8.82660487	0.07261194	-0.35044617
0.0291	14.48219	0.0008394	1.29e-06	0.0	5.9e-07	3.095e-05	1.78e-06	3.7e-07	8.4e-07	608.02425694	722.27212565	744.21197724	8.7857495	0.07447497	-0.35033048
0.0292	14.52637	0.00084103	1.32e-06	0.0	6.1e-07	2.919e-05	1.84e-06	3.9e-07	8.5e-07	608.49315048	722.04263548	744.06526655	8.74502176	0.07635372	-0.35021528
0.0293	14.57051	0.00084257	1.36e-06	0.0	6.3e-07	2.752e-05	1.9e-06	4e-07	8.5e-07	608.95976077	721.81228306	743.9191759	8.7045107	0.0782476	-0.35010057
0.0294	14.61461	0.00084403	1.4e-06	0.0	6.5e-07	2.592e-05	1.96e-06	4.1e-07	8.5e-07	609.42409569	721.5811002	743.77370192	8.66418804	0.08015615	-0.34998634
0.0295	14.65866	0.00084542	1.43e-06	0.0	6.8e-07	2.44e-05	2.02e-06	4.3e-07	8.5e-07	609.88616251	721.3491197	743.62884139	8.624032	0.08207897	-0.34987259
0.0296	14.70268	0.00084672	1.47e-06	0.0	7e-07	2.295e-05	2.09e-06	4.4e-07	8.5e-07	610.34596707	721.11637504	743.48459153	8.58405778	0.08401546	-0.34975932
0.0297	14.74666	0.00084796	1.51e-06	0.0	7.2e-07	2.158e-05	2.15e-06	4.5e-07	8.5e-07	610.80351659	720.88290091	743.34094917	8.54425674	0.08596513	-0.34964653
0.0298	14.79059	0.00084912	1.55e-06	0.0	7.4e-07	2.027e-05	2.22e-06	4.7e-07	8.5e-07	611.25881756	720.64873276	743.19791136	8.50462442	0.08792741	-0.34953421
0.0299	14.83449	0.00085021	1.59e-06	0.0	7.6e-07	1.903e-05	2.29e-06	4.8e-07	8.6e-07	611.71187687	720.41390686	743.05547507	8.46518238	0.08990201	-0.34942236
0.03	14.87835	0.00085123	1.63e-06	0.0	7.9e-07	1.786e-05	2.36e-06	5e-07	8.6e-07	612.16270136	720.17846024	742.91363726	8.425901	0.09188814	-0.34931099
0.0301	14.92217	0.0008522	1.67e-06	0.0	8.1e-07	1.674e-05	2.43e-06	5.1e-07	8.6e-07	612.61129721	719.94243055	742.77239514	8.38678601	0.09388531	-0.34920008
0.0302	14.96594	0.00085309	1.71e-06	0.0	8.4e-07	1.569e-05	2.5e-06	5.3e-07	8.6e-07	613.05767073	719.70585609	742.63174589	8.34785199	0.09589308	-0.34908964
0.0303	15.00968	0.00085393	1.76e-06	0.0	8.6e-07	1.469e-05	2.58e-06	5.5e-07	8.6e-07	613.50182952	719.46877584	742.49168631	8.3090859	0.09791082	-0.34897966
0.0304	15.05338	0.00085472	1.8e-06	0.0	8.9e-07	1.375e-05	2.66e-06	5.6e-07	8.6e-07	613.94377982	719.23122916	742.35221366	8.27049082	0.09993797	-0.34887014
0.0305	15.09703	0.00085544	1.85e-06	0.0	9.1e-07	1.285e-05	2.73e-06	5.8e-07	8.6e-07	614.38352839	718.99325595	742.21332504	8.23206694	0.10197396	-0.34876108
0.0306	15.14065	0.00085612	1.89e-06	0.0	9.4e-07	1.201e-05	2.81e-06	6e-07	8.6e-07	614.82108206	718.75489646	742.07501758	8.19381537	0.10401835	-0.34865247
0.0307	15.18423	0.00085674	1.94e-06	0.0	9.7e-07	1.121e-05	2.89e-06	6.1e-07	8.6e-07	615.25644773	718.51619131	741.93728838	8.15573614	0.10607044	-0.34854432
0.0308	15.22776	0.00085731	1.98e-06	0.0	9.9e-07	1.046e-05	2.98e-06	6.3e-07	8.6e-07	615.68963241	718.2771814	741.80013457	8.1178304	0.10812969	-0.34843663
0.0309	15.27126	0.00085784	2.03e-06	0.0	1.02e-06	9.76e-06	3.06e-06	6.5e-07	8.7e-07	616.12064326	718.03790787	741.66355324	8.08009889	0.11019553	-0.34832938
0.031	15.31472	0.00085832	2.08e-06	0.0	1.05e-06	9.09e-06	3.15e-06	6.7e-07	8.7e-07	616.54948687	717.79841208	741.52754168	8.04252509	0.11226753	-0.34822258
0.0311	15.35813	0.00085876	2.12e-06	0.0	1.08e-06	8.47e-06	3.24e-06	6.9e-07	8.7e-07	616.97617044	717.55873547	741.39209702	8.00512875	0.11434492	-0.34811622
0.0312	15.40151	0.00085916	2.17e-06	0.0	1.11e-06	7.88e-06	3.33e-06	7.1e-07	8.7e-07	617.40070114	717.31891955	741.25721646	7.96790268	0.11642721	-0.34801031
0.0313	15.44484	0.00085952	2.22e-06	0.0	1.14e-06	7.33e-06	3.42e-06	7.3e-07	8.7e-07	617.82308608	717.07900592	741.1228972	7.9308415	0.11851392	-0.34790484
0.0314	15.48814	0.00085985	2.27e-06	0.0	1.17e-06	6.81e-06	3.51e-06	7.5e-07	8.7e-07	618.24333219	716.83903633	740.98913656	7.8939488	0.12060438	-0.3477998
0.0315	15.53139	0.00086013	2.32e-06	0.0	1.2e-06	6.33e-06	3.61e-06	7.7e-07	8.7e-07	618.66144669	716.59905223	740.85593178	7.85722208	0.12269804	-0.34769521
0.0316	15.57461	0.00086038	2.38e-06	0.0	1.23e-06	5.87e-06	3.7e-06	7.9e-07	8.7e-07	619.07743671	716.35909506	740.72328017	7.82066007	0.12479435	-0.34759104
0.0317	15.61778	0.0008606	2.43e-06	0.0	1.27e-06	5.44e-06	3.8e-06	8.1e-07	8.7e-07	619.49130952	716.11920637	740.59117902	7.78426703	0.1268929	-0.34748731
0.0318	15.66091	0.00086079	2.48e-06	0.0	1.3e-06	5.05e-06	3.9e-06	8.3e-07	8.7e-07	619.90307232	715.8794274	740.45962566	7.74803603	0.12899296	-0.34738401
0.0319	15.70401	0.00086095	2.54e-06	0.0	1.33e-06	4.67e-06	4e-06	8.6e-07	8.7e-07	620.31273234	715.63979913	740.32861745	7.71196815	0.13109404	-0.34728114
0.032	15.74706	0.00086108	2.59e-06	0.0	1.37e-06	4.33e-06	4.11e-06	8.8e-07	8.7e-07	620.72029687	715.40036241	740.19815178	7.67606609	0.13319566	-0.34717869
0.0321	15.79007	0.00086119	2.65e-06	0.0	1.4e-06	4e-06	4.21e-06	9e-07	8.7e-07	621.12577336	715.16115804	740.06822598	7.64032633	0.13529722	-0.34707667
0.0322	15.83304	0.00086127	2.7e-06	0.0	1.44e-06	3.7e-06	4.32e-06	9.3e-07	8.7e-07	621.52916916	714.92222626	739.93883747	7.6047493	0.13739821	-0.34697507
0.0323	15.87598	0.00086132	2.76e-06	0.0	1.48e-06	3.42e-06	4.43e-06	9.5e-07	8.7e-07	621.93049171	714.68360707	739.80998366	7.56933466	0.13949811	-0.34687389
0.0324	15.91887	0.00086135	2.82e-06	0.0	1.51e-06	3.15e-06	4.54e-06	9.8e-07	8.7e-07	622.32974847	714.44534027	739.68166198	7.53408181	0.14159647	-0.34677313
0.0325	15.96172	0.00086136	2.88e-06	0.0	1.55e-06	2.91e-06	4.66e-06	1e-06	8.7e-07	622.72694695	714.20746525	739.55386987	7.49899071	0.14369269	-0.34667278
0.0326	16.00453	0.00086135	2.93e-06	0.0	1.59e-06	2.68e-06	4.77e-06	1.03e-06	8.7e-07	623.12209474	713.97002094	739.42660479	7.46406098	0.14578629	-0.34657285
0.0327	16.0473	0.00086132	2.99e-06	0.0	1.63e-06	2.47e-06	4.89e-06	1.05e-06	8.7e-07	623.51519929	713.73304587	739.29986423	7.42925804	0.14787682	-0.34647333
0.0328	16.09003	0.00086127	3.06e-06	0.0	1.67e-06	2.27e-06	5.01e-06	1.08e-06	8.7e-07	623.9062656	713.49657845	739.17364645	7.39460151	0.14996375	-0.34637422
0.0329	16.13271	0.0008612	3.12e-06	0.0	1.71e-06	2.09e-06	5.13e-06	1.1e-06	8.7e-07	624.29530089	713.26065632	739.0479491	7.3600775	0.15204661	-0.34627552
0.033	16.17536	0.00086112	3.18e-06	0.0	1.75e-06	1.92e-06	5.25e-06	1.13e-06	8.7e-07	624.68231118	713.02531673	738.92277018	7.32567791	0.15412493	-0.34617722
0.0331	16.21797	0.00086101	3.24e-06	0.0	1.79e-06	1.77e-06	5.38e-06	1.16e-06	8.7e-07	625.06730406	712.79059656	738.79810725	7.29148594	0.15619827	-0.34607933
0.0332	16.26054	0.0008609	3.31e-06	0.0	1.83e-06	1.62e-06	5.51e-06	1.19e-06	8.7e-07	625.45028812	712.55653222	738.67395761	7.25741285	0.15826614	-0.34598184
0.0333	16.30306	0.00086076	3.37e-06	0.0	1.88e-06	1.49e-06	5.64e-06	1.22e-06	8.7e-07	625.83126963	712.32315949	738.55031926	7.22348996	0.16032809	-0.34588476
0.0334	16.34555	0.00086062	3.44e-06	0.0	1.92e-06	1.36e-06	5.77e-06	1.25e-06	8.7e-07	626.21025607	712.09051364	738.42718988	7.18974132	0.16238369	-0.34578807
0.0335	16.38799	0.00086046	3.5e-06	0.0	1.96e-06	1.25e-06	5.9e-06	1.28e-06	8.7e-07	626.58725781	711.85862947	738.30456629	7.15618703	0.16443253	-0.34569178
0.0336	16.4304	0.00086028	3.57e-06	0.0	2.01e-06	1.14e-06	6.04e-06	1.31e-06	8.7e-07	626.96228344	711.62754115	738.18244587	7.12281259	0.16647416	-0.34559589
0.0337	16.47276	0.0008601	3.64e-06	0.0	2.06e-06	1.05e-06	6.18e-06	1.34e-06	8.7e-07	627.33534292	711.39728226	738.06082564	7.08964171	0.16850816	-0.34550039
0.0338	16.51508	0.0008599	3.7e-06	0.0	2.1e-06	9.6e-07	6.32e-06	1.37e-06	8.7e-07	627.70644482	711.16788579	737.939703	7.05655913	0.17053414	-0.34540528
0.0339	16.55736	0.00085969	3.77e-06	0.0	2.15e-06	8.7e-07	6.46e-06	1.4e-06	8.7e-07	628.07559473	710.93938411	737.81907628	7.02368457	0.17255169	-0.34531056
0.034	16.5996	0.00085947	3.84e-06	0.0	2.2e-06	8e-07	6.61e-06	1.43e-06	8.7e-07	628.44280319	710.71180892	737.69894236	6.99097892	0.17456042	-0.34521622
0.0341	16.6418	0.00085924	3.91e-06	0.0	2.25e-06	7.3e-07	6.75e-06	1.47e-06	8.7e-07	628.80807881	710.48519129	737.5792987	6.95843939	0.17655994	-0.34512228
0.0342	16.68396	0.000859	3.99e-06	0.0	2.3e-06	6.7e-07	6.9e-06	1.5e-06	8.7e-07	629.17142507	710.25956193	737.4601443	6.92589868	0.17854992	-0.34502871
0.0343	16.72608	0.00085875	4.06e-06	0.0	2.35e-06	6.1e-07	7.06e-06	1.53e-06	8.7e-07	629.53284774	710.03495068	737.3414775	6.89351424	0.18052994	-0.34493553
0.0344	16.76816	0.00085849	4.13e-06	0.0	2.4e-06	5.5e-07	7.21e-06	1.57e-06	8.7e-07	629.89235157	709.81138673	737.22329693	6.86120105	0.18249968	-0.34484273
0.0345	16.8102	0.00085823	4.21e-06	0.0	2.45e-06	5e-07	7.37e-06	1.6e-06	8.7e-07	630.24994284	709.5888988	737.10560081	6.8292041	0.18445886	-0.34475032
0.0346	16.85219	0.00085795	4.28e-06	0.0	2.5e-06	4.6e-07	7.52e-06	1.64e-06	8.7e-07	630.60563873	709.36751568	736.98838417	6.79729964	0.18640709	-0.34465828
0.0347	16.89415	0.00085766	4.36e-06	0.0	2.55e-06	4.2e-07	7.69e-06	1.67e-06	8.7e-07	630.9594433	709.14726479	736.87164592	6.76557057	0.18834407	-0.34456662
0.0348	16.93606	0.00085737	4.43e-06	0.0	2.61e-06	3.8e-07	7.85e-06	1.71e-06	8.7e-07	631.31136622	708.92817329	736.75538329	6.73403415	0.1902695	-0.34447534
0.0349	16.97793	0.00085707	4.51e-06	0.0	2.66e-06	3.4e-07	8.01e-06	1.75e-06	8.7e-07	631.66141283	708.71026592	736.63959484	6.70251444	0.19218265	-0.34438441
0.035	17.01976	0.00085676	4.59e-06	0.0	2.72e-06	3.1e-07	8.18e-06	1.79e-06	8.7e-07	632.00959034	708.49356716	736.52427855	6.67121888	0.19408364	-0.34429385
0.0351	17.06155	0.00085645	4.67e-06	0.0	2.78e-06	2.8e-07	8.35e-06	1.82e-06	8.7e-07	632.35590823	708.27810125	736.40943178	6.6400803	0.19597199	-0.34420365
0.0352	17.1033	0.00085613	4.74e-06	0.0	2.83e-06	2.6e-07	8.53e-06	1.86e-06	8.7e-07	632.70037468	708.06389148	736.29505226	6.60907467	0.19784786	-0.34411384
0.0353	17.14501	0.0008558	4.83e-06	0.0	2.89e-06	2.3e-07	8.7e-06	1.9e-06	8.7e-07	633.0429965	707.85096409	736.18113816	6.57822008	0.19971063	-0.34402438
0.0354	17.18668	0.00085546	4.91e-06	0.0	2.95e-06	2.1e-07	8.88e-06	1.94e-06	8.8e-07	633.38378188	707.63934073	736.06768724	6.54750788	0.20156017	-0.3439353
0.0355	17.22831	0.00085512	4.99e-06	0.0	3.01e-06	1.9e-07	9.06e-06	1.98e-06	8.8e-07	633.7227384	707.42904398	735.95469745	6.51693438	0.20339628	-0.34384658
0.0356	17.26989	0.00085477	5.07e-06	0.0	3.07e-06	1.7e-07	9.24e-06	2.02e-06	8.8e-07	634.05987389	707.22009492	735.84216667	6.48651742	0.20521828	-0.3437582
0.0357	17.31144	0.00085442	5.15e-06	0.0	3.13e-06	1.5e-07	9.43e-06	2.07e-06	8.8e-07	634.39519618	707.01251386	735.73009279	6.45623249	0.20702641	-0.3436702
0.0358	17.35294	0.00085405	5.24e-06	1e-08	3.19e-06	1.4e-07	9.61e-06	2.11e-06	8.8e-07	634.72871254	706.80632145	735.6184739	6.42608431	0.20882031	-0.34358256
0.0359	17.3944	0.00085369	5.32e-06	1e-08	3.26e-06	1.3e-07	9.8e-06	2.15e-06	8.8e-07	635.06043032	706.60153725	735.50730803	6.39608575	0.21059965	-0.34349527
0.036	17.43582	0.00085331	5.41e-06	1e-08	3.32e-06	1.1e-07	1e-05	2.2e-06	8.8e-07	635.390358	706.39817937	735.39659292	6.36622563	0.21236427	-0.34340833
0.0361	17.4772	0.00085293	5.5e-06	1e-08	3.38e-06	1e-07	1.019e-05	2.24e-06	8.8e-07	635.71850285	706.19626593	735.28632667	6.3365068	0.21411393	-0.34332175
0.0362	17.51854	0.00085255	5.58e-06	1e-08	3.45e-06	9e-08	1.039e-05	2.28e-06	8.8e-07	636.04487256	705.99581404	735.17650725	6.3069296	0.21584843	-0.34323552
0.0363	17.55984	0.00085216	5.67e-06	1e-08	3.51e-06	8e-08	1.059e-05	2.33e-06	8.8e-07	636.36947402	705.79684031	735.06713286	6.2774525	0.21756776	-0.34314963
0.0364	17.60109	0.00085176	5.76e-06	1e-08	3.58e-06	7e-08	1.079e-05	2.38e-06	8.8e-07	636.69231324	705.59936088	734.95820201	6.2481109	0.21927154	-0.3430641
0.0365	17.64231	0.00085136	5.85e-06	1e-08	3.65e-06	7e-08	1.1e-05	2.42e-06	8.8e-07	637.01339732	705.40339068	734.84971284	6.21888685	0.22095966	-0.3429789
0.0366	17.68348	0.00085095	5.94e-06	1e-08	3.72e-06	6e-08	1.121e-05	2.47e-06	8.8e-07	637.33273254	705.20894411	734.74166378	6.1897747	0.22263197	-0.34289405
0.0367	17.72461	0.00085053	6.04e-06	1e-08	3.79e-06	5e-08	1.142e-05	2.52e-06	8.8e-07	637.65032792	705.0160356	734.63405246	6.16086018	0.22428832	-0.34280956
0.0368	17.7657	0.00085011	6.13e-06	1e-08	3.86e-06	5e-08	1.163e-05	2.57e-06	8.8e-07	637.96619016	704.82467837	734.52687717	6.13204306	0.22592856	-0.3427254
0.0369	17.80675	0.00084969	6.22e-06	1e-08	3.93e-06	4e-08	1.185e-05	2.62e-06	8.8e-07	638.28032644	704.63488512	734.42013608	6.10336123	0.22755256	-0.34264158
0.037	17.84776	0.00084926	6.32e-06	1e-08	4e-06	4e-08	1.206e-05	2.66e-06	8.8e-07	638.59274427	704.44666796	734.31382727	6.07481721	0.22916019	-0.3425581
0.0371	17.88872	0.00084882	6.41e-06	1e-08	4.07e-06	4e-08	1.229e-05	2.72e-06	8.8e-07	638.90345135	704.26003825	734.20794877	6.04641509	0.23075134	-0.34247496
0.0372	17.92965	0.00084838	6.51e-06	1e-08	4.15e-06	3e-08	1.251e-05	2.77e-06	8.8e-07	639.2124556	704.07500695	734.10249855	6.0181589	0.2323259	-0.34239216
0.0373	17.97053	0.00084794	6.6e-06	1e-08	4.22e-06	3e-08	1.274e-05	2.82e-06	8.8e-07	639.51976521	703.89158435	733.99747451	5.9900534	0.23388378	-0.34230969
0.0374	18.01137	0.00084748	6.7e-06	1e-08	4.3e-06	3e-08	1.297e-05	2.87e-06	8.8e-07	639.82537978	703.70977981	733.89287705	5.96179862	0.23542473	-0.34222755
0.0375	18.05217	0.00084703	6.8e-06	1e-08	4.37e-06	2e-08	1.32e-05	2.92e-06	8.8e-07	640.12930204	703.52960222	733.78870568	5.93369499	0.23694883	-0.34214575
0.0376	18.09293	0.00084656	6.9e-06	1e-08	4.45e-06	2e-08	1.343e-05	2.98e-06	8.8e-07	640.4315351	703.35105992	733.68495981	5.9056022	0.23845591	-0.34206427
0.0377	18.13365	0.0008461	7e-06	1e-08	4.53e-06	2e-08	1.367e-05	3.03e-06	8.8e-07	640.73208387	703.17416067	733.58163829	5.87799262	0.23994599	-0.34198314
0.0378	18.17432	0.00084562	7.1e-06	1e-08	4.61e-06	2e-08	1.391e-05	3.09e-06	8.8e-07	641.03097909	702.99891245	733.47873246	5.8504911	0.24141892	-0.34190233
0.0379	18.21496	0.00084515	7.2e-06	1e-08	4.69e-06	1e-08	1.415e-05	3.14e-06	8.8e-07	641.32822461	702.82532184	733.37624151	5.82326797	0.24287467	-0.34182185
0.038	18.25555	0.00084466	7.3e-06	1e-08	4.77e-06	1e-08	1.44e-05	3.2e-06	8.8e-07	641.62383725	702.65339523	733.27416083	5.79638376	0.2443132	-0.34174171
0.0381	18.2961	0.00084417	7.41e-06	1e-08	4.85e-06	1e-08	1.465e-05	3.26e-06	8.8e-07	641.91782159	702.48313762	733.17248941	5.76928657	0.24573426	-0.34166187
0.0382	18.33661	0.00084368	7.51e-06	1e-08	4.93e-06	1e-08	1.49e-05	3.31e-06	8.8e-07	642.21018428	702.31455348	733.07122563	5.74261927	0.247138	-0.34158236
0.0383	18.37708	0.00084318	7.61e-06	1e-08	5.02e-06	1e-08	1.515e-05	3.37e-06	8.8e-07	642.50094239	702.14764718	732.97036481	5.7161759	0.24852432	-0.34150316
0.0384	18.4175	0.00084267	7.72e-06	1e-08	5.1e-06	1e-08	1.541e-05	3.43e-06	8.8e-07	642.79010772	701.98242215	732.86990384	5.68979806	0.24989312	-0.34142428
0.0385	18.45789	0.00084216	7.83e-06	1e-08	5.18e-06	1e-08	1.567e-05	3.49e-06	8.8e-07	643.07768037	701.81888142	732.76984303	5.66357998	0.25124438	-0.34134571
0.0386	18.49823	0.00084165	7.93e-06	1e-08	5.27e-06	1e-08	1.593e-05	3.55e-06	8.8e-07	643.36367058	701.65702708	732.67017972	5.63745736	0.25257807	-0.34126746
0.0387	18.53853	0.00084113	8.04e-06	1e-08	5.36e-06	1e-08	1.619e-05	3.61e-06	8.8e-07	643.64808286	701.49686063	732.57091292	5.61139112	0.25389413	-0.3411895
0.0388	18.57879	0.0008406	8.15e-06	1e-08	5.45e-06	0.0	1.646e-05	3.67e-06	8.8e-07	643.93092498	701.33838375	732.47204071	5.58559615	0.25519286	-0.34111187
0.0389	18.619	0.00084007	8.26e-06	1e-08	5.53e-06	0.0	1.673e-05	3.74e-06	8.8e-07	644.21220642	701.1815981	732.37356067	5.55980004	0.25647395	-0.34103455
0.039	18.65918	0.00083953	8.37e-06	2e-08	5.62e-06	0.0	1.7e-05	3.8e-06	8.8e-07	644.49192851	701.02650383	732.27547276	5.53406457	0.25773753	-0.34095753
0.0391	18.69931	0.00083899	8.48e-06	2e-08	5.71e-06	0.0	1.728e-05	3.86e-06	8.8e-07	644.77009433	700.87310119	732.17777644	5.50851294	0.25898345	-0.34088081
0.0392	18.7394	0.00083844	8.6e-06	2e-08	5.81e-06	0.0	1.756e-05	3.93e-06	8.8e-07	645.0467243	700.72138832	732.08046606	5.48320345	0.26021168	-0.34080439
0.0393	18.77945	0.00083789	8.71e-06	2e-08	5.9e-06	0.0	1.784e-05	3.99e-06	8.8e-07	645.32181893	700.57136481	731.98354184	5.457909	0.26142247	-0.34072828
0.0394	18.81946	0.00083733	8.82e-06	2e-08	5.99e-06	0.0	1.813e-05	4.06e-06	8.8e-07	645.59538332	700.42302946	731.88700265	5.43270355	0.26261579	-0.34065247
0.0395	18.85942	0.00083677	8.94e-06	2e-08	6.09e-06	0.0	1.841e-05	4.13e-06	8.8e-07	645.86742224	700.27638068	731.79084746	5.40756992	0.26379168	-0.34057696
0.0396	18.89934	0.0008362	9.05e-06	2e-08	6.18e-06	0.0	1.87e-05	4.19e-06	8.8e-07	646.13793945	700.13141665	731.69507554	5.38248792	0.26495022	-0.34050175
0.0397	18.93923	0.00083563	9.17e-06	2e-08	6.28e-06	0.0	1.9e-05	4.26e-06	8.8e-07	646.40694679	699.98813443	731.59968379	5.35788141	0.26609097	-0.34042682
0.0398	18.97906	0.00083505	9.28e-06	2e-08	6.37e-06	0.0	1.929e-05	4.33e-06	8.8e-07	646.67445933	699.84653042	731.50466815	5.33317948	0.26721465	-0.34035221
0.0399	19.01886	0.00083447	9.4e-06	2e-08	6.47e-06	0.0	1.959e-05	4.4e-06	8.8e-07	646.94047576	699.70660238	731.41002939	5.30857485	0.2683211	-0.34027789
0.04	19.05862	0.00083388	9.52e-06	2e-08	6.57e-06	0.0	1.989e-05	4.47e-06	8.8e-07	647.20500149	699.56834716	731.31576631	5.28405634	0.26941043	-0.34020387
0.0401	19.09833	0.00083328	9.64e-06	2e-08	6.67e-06	0.0	2.02e-05	4.54e-06	8.8e-07	647.46804131	699.43176142	731.22187789	5.25961105	0.27048272	-0.34013016
0.0402	19.138	0.00083268	9.76e-06	2e-08	6.77e-06	0.0	2.051e-05	4.61e-06	8.8e-07	647.72959927	699.29684168	731.12836334	5.23523377	0.27153805	-0.34005675
0.0403	19.17763	0.00083208	9.88e-06	2e-08	6.87e-06	0.0	2.082e-05	4.69e-06	8.8e-07	647.98968374	699.16358297	731.0352206	5.21110474	0.27257583	-0.33998361
0.0404	19.21721	0.00083146	1e-05	2e-08	6.97e-06	0.0	2.113e-05	4.76e-06	8.8e-07	648.24830657	699.03197898	730.94244657	5.18711424	0.27359652	-0.33991076
0.0405	19.25676	0.00083085	1.013e-05	2e-08	7.08e-06	0.0	2.144e-05	4.83e-06	8.8e-07	648.50547515	698.90202415	730.85003947	5.1632537	0.27460018	-0.33983819
0.0406	19.29626	0.00083023	1.025e-05	2e-08	7.18e-06	0.0	2.176e-05	4.91e-06	8.8e-07	648.76119647	698.77371271	730.75799764	5.13949733	0.27558697	-0.33976592
0.0407	19.33572	0.0008296	1.037e-05	2e-08	7.29e-06	0.0	2.209e-05	4.98e-06	8.8e-07	649.01547697	698.6470387	730.66631958	5.1158608	0.2765569	-0.33969393
0.0408	19.37514	0.00082897	1.05e-05	3e-08	7.39e-06	0.0	2.241e-05	5.06e-06	8.8e-07	649.26832307	698.52199588	730.57500383	5.09233083	0.27751008	-0.33962223
0.0409	19.41451	0.00082833	1.062e-05	3e-08	7.5e-06	0.0	2.274e-05	5.14e-06	8.8e-07	649.51974153	698.39857759	730.48404878	5.068914	0.27844657	-0.33955081
0.041	19.45384	0.00082769	1.075e-05	3e-08	7.61e-06	0.0	2.307e-05	5.21e-06	8.8e-07	649.76973879	698.27677699	730.39345294	5.04561496	0.27936644	-0.33947967
0.0411	19.49313	0.00082704	1.088e-05	3e-08	7.71e-06	0.0	2.34e-05	5.29e-06	8.8e-07	650.0183221	698.15658674	730.30321461	5.02244366	0.28026974	-0.33940881
0.0412	19.53238	0.00082639	1.1e-05	3e-08	7.82e-06	0.0	2.374e-05	5.37e-06	8.8e-07	650.26549799	698.03799942	730.21333225	4.99936553	0.28115667	-0.33933823
0.0413	19.57159	0.00082573	1.113e-05	3e-08	7.93e-06	0.0	2.408e-05	5.45e-06	8.8e-07	650.51127323	697.9210073	730.12380428	4.97642087	0.28202716	-0.33926792
0.0414	19.61075	0.00082507	1.126e-05	3e-08	8.05e-06	0.0	2.442e-05	5.53e-06	8.8e-07	650.75565493	697.80560226	730.03462904	4.9535809	0.28288142	-0.3391979
0.0415	19.64987	0.0008244	1.139e-05	3e-08	8.16e-06	0.0	2.476e-05	5.61e-06	8.8e-07	650.99864937	697.69177623	729.94580508	4.93085934	0.28371947	-0.33912815
0.0416	19.68895	0.00082372	1.152e-05	3e-08	8.27e-06	0.0	2.511e-05	5.69e-06	8.8e-07	651.24026355	697.57952061	729.85733076	4.90824875	0.28454145	-0.33905868
0.0417	19.72799	0.00082304	1.165e-05	3e-08	8.38e-06	0.0	2.546e-05	5.78e-06	8.8e-07	651.48050389	697.46882688	729.76920461	4.88574916	0.28534743	-0.33898948
0.0418	19.76698	0.00082236	1.179e-05	3e-08	8.5e-06	0.0	2.581e-05	5.86e-06	8.8e-07	651.71937703	697.35968612	729.68142509	4.86335945	0.28613751	-0.33892055
0.0419	19.80593	0.00082167	1.192e-05	3e-08	8.62e-06	0.0	2.617e-05	5.94e-06	8.8e-07	651.95688954	697.25208927	729.5939907	4.84108095	0.28691184	-0.33885189
0.042	19.84484	0.00082098	1.205e-05	4e-08	8.73e-06	0.0	2.653e-05	6.03e-06	8.8e-07	652.19304796	697.14602709	729.50689991	4.81891072	0.28767047	-0.3387835
0.0421	19.8837	0.00082028	1.219e-05	4e-08	8.85e-06	0.0	2.689e-05	6.12e-06	8.8e-07	652.42785881	697.04149012	729.42015125	4.79685103	0.28841352	-0.33871539
0.0422	19.92253	0.00081957	1.232e-05	4e-08	8.97e-06	0.0	2.725e-05	6.2e-06	8.8e-07	652.66132868	696.93846873	729.33374319	4.77489998	0.2891411	-0.33864753
0.0423	19.96131	0.00081886	1.246e-05	4e-08	9.09e-06	0.0	2.762e-05	6.29e-06	8.8e-07	652.89346407	696.83695309	729.24767425	4.75305788	0.28985331	-0.33857995
0.0424	20.00004	0.00081814	1.259e-05	4e-08	9.21e-06	0.0	2.799e-05	6.38e-06	8.8e-07	653.12427153	696.73693328	729.16194292	4.73132437	0.29055026	-0.33851263
0.0425	20.03874	0.00081742	1.273e-05	4e-08	9.33e-06	0.0	2.836e-05	6.47e-06	8.8e-07	653.35375757	696.63839912	729.07654771	4.70969916	0.29123206	-0.33844557
0.0426	20.07739	0.0008167	1.287e-05	4e-08	9.45e-06	0.0	2.874e-05	6.55e-06	8.8e-07	653.5819287	696.54134037	728.99148715	4.68818125	0.29189883	-0.33837878
0.0427	20.116	0.00081597	1.301e-05	4e-08	9.57e-06	0.0	2.912e-05	6.64e-06	8.8e-07	653.80879141	696.44574659	728.90675974	4.66677084	0.29255067	-0.33831225
0.0428	20.15457	0.00081523	1.315e-05	4e-08	9.7e-06	0.0	2.95e-05	6.74e-06	8.8e-07	654.03435217	696.35160723	728.82236403	4.64546692	0.2931877	-0.33824598
0.0429	20.19309	0.00081449	1.329e-05	4e-08	9.82e-06	0.0	2.989e-05	6.83e-06	8.8e-07	654.25861744	696.25891165	728.73829853	4.62426929	0.29381004	-0.33817996
0.043	20.23157	0.00081374	1.343e-05	5e-08	9.95e-06	0.0	3.027e-05	6.92e-06	8.8e-07	654.48159365	696.16764902	728.65456179	4.60317598	0.29441814	-0.33811421
0.0431	20.27001	0.00081299	1.357e-05	5e-08	1.007e-05	0.0	3.066e-05	7.01e-06	8.8e-07	654.70328713	696.0778078	728.57115239	4.58218654	0.29501213	-0.3380487
0.0432	20.30841	0.00081223	1.371e-05	5e-08	1.02e-05	-0.0	3.106e-05	7.11e-06	8.8e-07	654.92370435	695.98937736	728.48806885	4.56130401	0.29559125	-0.33798346
0.0433	20.34676	0.00081147	1.385e-05	5e-08	1.033e-05	-0.0	3.145e-05	7.2e-06	8.8e-07	655.14285173	695.90234689	728.40530972	4.54052726	0.29615579	-0.33791848
0.0434	20.38507	0.00081071	1.4e-05	5e-08	1.046e-05	-0.0	3.185e-05	7.3e-06	8.8e-07	655.36073573	695.81670552	728.32287354	4.51985627	0.29670574	-0.33785375
0.0435	20.42334	0.00080993	1.414e-05	5e-08	1.059e-05	-0.0	3.225e-05	7.39e-06	8.8e-07	655.57736271	695.73244207	728.24075886	4.49928676	0.29724218	-0.33778927
0.0436	20.46156	0.00080916	1.428e-05	5e-08	1.072e-05	0.0	3.265e-05	7.49e-06	8.8e-07	655.79273896	695.64954484	728.15896429	4.47881974	0.2977649	-0.33772505
0.0437	20.49974	0.00080837	1.443e-05	5e-08	1.085e-05	0.0	3.306e-05	7.59e-06	8.8e-07	656.00687082	695.56800233	728.07748838	4.45845506	0.29827393	-0.33766107
0.0438	20.53788	0.00080759	1.458e-05	6e-08	1.098e-05	0.0	3.347e-05	7.68e-06	8.8e-07	656.21976774	695.48779724	727.99632903	4.43831168	0.2987536	-0.33759763
0.0439	20.57597	0.0008068	1.472e-05	6e-08	1.111e-05	0.0	3.388e-05	7.78e-06	8.8e-07	656.43143644	695.40891725	727.91548473	4.41810839	0.29924119	-0.33753404
0.044	20.61403	0.000806	1.487e-05	6e-08	1.125e-05	0.0	3.43e-05	7.88e-06	8.8e-07	656.64187855	695.33135934	727.83495511	4.39815703	0.2996956	-0.33747107
0.0441	20.65203	0.0008052	1.502e-05	6e-08	1.138e-05	0.0	3.471e-05	7.98e-06	8.8e-07	656.8511059	695.2551015	727.75473752	4.37812876	0.30016014	-0.33740792
0.0442	20.69	0.00080439	1.517e-05	6e-08	1.152e-05	0.0	3.513e-05	8.08e-06	8.8e-07	657.05911604	695.18014825	727.67483252	4.358363	0.30059035	-0.3373454
0.0443	20.72792	0.00080358	1.532e-05	6e-08	1.165e-05	0.0	3.556e-05	8.19e-06	8.8e-07	657.26592522	695.10646911	727.59523648	4.33853486	0.30102872	-0.33728273
0.0444	20.7658	0.00080276	1.547e-05	6e-08	1.179e-05	0.0	3.598e-05	8.29e-06	8.8e-07	657.47152778	695.03407463	727.51595065	4.31895202	0.30143532	-0.33722066
0.0445	20.80364	0.00080194	1.562e-05	6e-08	1.193e-05	0.0	3.641e-05	8.39e-06	8.8e-07	657.67594292	694.96292844	727.43697078	4.29933107	0.30184686	-0.33715849
0.0446	20.84143	0.00080112	1.577e-05	7e-08	1.207e-05	0.0	3.684e-05	8.5e-06	8.8e-07	657.87916342	694.89304423	727.35829845	4.27980554	0.30224616	-0.33709656
0.0447	20.87918	0.00080029	1.592e-05	7e-08	1.221e-05	0.0	3.727e-05	8.6e-06	8.8e-07	658.0812082	694.82438577	727.27992948	4.26051731	0.30261506	-0.33703521
0.0448	20.91689	0.00079945	1.607e-05	7e-08	1.235e-05	0.0	3.771e-05	8.71e-06	8.8e-07	658.2820722	694.75696274	727.20186499	4.24110459	0.3029999	-0.33697355
0.0449	20.95455	0.00079861	1.622e-05	7e-08	1.249e-05	0.0	3.815e-05	8.81e-06	8.8e-07	658.48177708	694.69073339	727.12410018	4.22227636	0.30331132	-0.33691332
0.045	20.99217	0.00079777	1.638e-05	7e-08	1.263e-05	0.0	3.859e-05	8.92e-06	8.8e-07	658.68032463	694.62569422	727.04663465	4.20321135	0.30365248	-0.33685252
0.0451	21.02975	0.00079692	1.653e-05	7e-08	1.277e-05	0.0	3.903e-05	9.03e-06	8.8e-07	658.8777134	694.56184805	726.96946872	4.18417488	0.30399005	-0.33679178
0.0452	21.06728	0.00079606	1.668e-05	8e-08	1.292e-05	0.0	3.948e-05	9.13e-06	8.8e-07	659.07394521	694.49919138	726.89260199	4.16516698	0.30432404	-0.33673111
0.0453	21.10477	0.0007952	1.684e-05	8e-08	1.306e-05	0.0	3.993e-05	9.24e-06	8.8e-07	659.26902184	694.43772076	726.81603408	4.14639523	0.30462907	-0.33667102
0.0454	21.14222	0.00079434	1.699e-05	8e-08	1.32e-05	0.0	4.038e-05	9.35e-06	8.8e-07	659.46297269	694.37737839	726.73975851	4.127813	0.30491084	-0.33661139
0.0455	21.17962	0.00079347	1.715e-05	8e-08	1.335e-05	0.0	4.084e-05	9.46e-06	8.8e-07	659.65578901	694.31818157	726.66377721	4.10916714	0.30520029	-0.3365516
0.0456	21.21698	0.0007926	1.731e-05	8e-08	1.35e-05	0.0	4.129e-05	9.57e-06	8.8e-07	659.84747452	694.26012305	726.58808936	4.09059326	0.30548084	-0.33649199
0.0457	21.25429	0.00079172	1.746e-05	8e-08	1.364e-05	0.0	4.175e-05	9.69e-06	8.8e-07	660.0380338	694.20319389	726.51269395	4.07209135	0.3057525	-0.33643255
0.0458	21.29157	0.00079084	1.762e-05	9e-08	1.379e-05	0.0	4.221e-05	9.8e-06	8.8e-07	660.22747252	694.14738295	726.43758974	4.0538288	0.3059966	-0.3363737
0.0459	21.32879	0.00078995	1.778e-05	9e-08	1.394e-05	0.0	4.268e-05	9.91e-06	8.8e-07	660.41580721	694.09265737	726.36277314	4.03557783	0.30623854	-0.33631488
0.046	21.36598	0.00078906	1.794e-05	9e-08	1.409e-05	0.0	4.314e-05	1.003e-05	8.8e-07	660.60303705	694.039019	726.2882443	4.01741825	0.30646941	-0.33625628
0.0461	21.40312	0.00078817	1.81e-05	9e-08	1.424e-05	0.0	4.361e-05	1.014e-05	8.8e-07	660.78916792	693.98645631	726.21400195	3.99935007	0.30668923	-0.33619791
0.0462	21.44022	0.00078727	1.826e-05	9e-08	1.439e-05	0.0	4.409e-05	1.025e-05	8.8e-07	660.97420568	693.93495779	726.14004479	3.98137328	0.30689799	-0.33613975
0.0463	21.47727	0.00078636	1.842e-05	1e-07	1.454e-05	-0.0	4.456e-05	1.037e-05	8.8e-07	661.15815675	693.88451081	726.06637143	3.96351869	0.30709495	-0.3360819
0.0464	21.51428	0.00078546	1.858e-05	1e-07	1.469e-05	-0.0	4.504e-05	1.049e-05	8.8e-07	661.34102901	693.83509987	725.99298019	3.9457433	0.30728113	-0.33602424
0.0465	21.55125	0.00078454	1.874e-05	1e-07	1.485e-05	-0.0	4.552e-05	1.06e-05	8.8e-07	661.52282737	693.78671533	725.91986998	3.9280626	0.30745618	-0.3359668
0.0466	21.58817	0.00078363	1.89e-05	1e-07	1.5e-05	-0.0	4.6e-05	1.072e-05	8.8e-07	661.70355797	693.73934516	725.84703945	3.91047658	0.30762009	-0.3359096
0.0467	21.62505	0.00078271	1.907e-05	1e-07	1.516e-05	-0.0	4.648e-05	1.084e-05	8.8e-07	661.88322692	693.69297731	725.77448728	3.89298525	0.30777286	-0.33585264
0.0468	21.66189	0.00078178	1.923e-05	1.1e-07	1.531e-05	-0.0	4.697e-05	1.096e-05	8.8e-07	662.06183998	693.64760074	725.70221222	3.87556218	0.30792131	-0.33579584
0.0469	21.69868	0.00078085	1.939e-05	1.1e-07	1.547e-05	-0.0	4.746e-05	1.108e-05	8.8e-07	662.23940264	693.603205	725.63021313	3.85824508	0.30805572	-0.33573929
0.047	21.73543	0.00077992	1.956e-05	1.1e-07	1.562e-05	-0.0	4.795e-05	1.12e-05	8.8e-07	662.41592137	693.55977723	725.55848857	3.84102005	0.30817965	-0.33568298
0.0471	21.77213	0.00077898	1.972e-05	1.1e-07	1.578e-05	-0.0	4.844e-05	1.132e-05	8.8e-07	662.59140217	693.51730567	725.48703723	3.8238871	0.30829312	-0.33562688
0.0472	21.80879	0.00077804	1.988e-05	1.1e-07	1.594e-05	0.0	4.894e-05	1.144e-05	8.8e-07	662.76585106	693.47577856	725.41585782	3.80684622	0.30839612	-0.33557101
0.0473	21.84541	0.00077709	2.005e-05	1.2e-07	1.61e-05	0.0	4.943e-05	1.157e-05	8.8e-07	662.9392739	693.4351845	725.34494907	3.78988646	0.30849101	-0.33551534
0.0474	21.88198	0.00077614	2.022e-05	1.2e-07	1.625e-05	0.0	4.993e-05	1.169e-05	8.8e-07	663.11167613	693.39551292	725.27430981	3.77301056	0.30857726	-0.33545988
0.0475	21.91851	0.00077518	2.038e-05	1.2e-07	1.641e-05	0.0	5.044e-05	1.181e-05	8.8e-07	663.28306339	693.35675318	725.20393885	3.75621935	0.30865471	-0.33540462
0.0476	21.95499	0.00077423	2.055e-05	1.2e-07	1.657e-05	0.0	5.094e-05	1.194e-05	8.8e-07	663.45344139	693.31889448	725.13383495	3.73951312	0.30872328	-0.33534957
0.0477	21.99143	0.00077326	2.072e-05	1.3e-07	1.674e-05	-0.0	5.145e-05	1.206e-05	8.8e-07	663.62282129	693.28191566	725.06399572	3.72297951	0.30877392	-0.33529495
0.0478	22.02783	0.0007723	2.088e-05	1.3e-07	1.69e-05	-0.0	5.196e-05	1.219e-05	8.8e-07	663.79120177	693.24581919	724.99442144	3.70636631	0.30883283	-0.33524012
0.0479	22.06418	0.00077133	2.105e-05	1.3e-07	1.706e-05	-0.0	5.247e-05	1.232e-05	8.8e-07	663.95859419	693.21058361	724.92510968	3.69002633	0.30886358	-0.33518597
0.048	22.10049	0.00077035	2.122e-05	1.3e-07	1.722e-05	-0.0	5.298e-05	1.244e-05	8.8e-07	664.12499735	693.1762112	724.85606069	3.67355449	0.30890792	-0.33513149
0.0481	22.13675	0.00076938	2.139e-05	1.4e-07	1.738e-05	-0.0	5.35e-05	1.257e-05	8.8e-07	664.29042288	693.14268011	724.787272	3.6573874	0.30892122	-0.33507776
0.0482	22.17297	0.00076839	2.156e-05	1.4e-07	1.755e-05	-0.0	5.401e-05	1.27e-05	8.8e-07	664.45487042	693.109991	724.71874366	3.6410761	0.30894921	-0.33502368
0.0483	22.20915	0.00076741	2.173e-05	1.4e-07	1.771e-05	-0.0	5.453e-05	1.283e-05	8.8e-07	664.61835088	693.07812352	724.65047336	3.62507389	0.30894614	-0.33497036
0.0484	22.24528	0.00076642	2.189e-05	1.4e-07	1.788e-05	-0.0	5.505e-05	1.296e-05	8.8e-07	664.78086492	693.04707646	724.58246096	3.6089284	0.30895747	-0.33491668
0.0485	22.28136	0.00076543	2.206e-05	1.5e-07	1.804e-05	-0.0	5.558e-05	1.309e-05	8.8e-07	664.94242246	693.01683145	724.51470434	3.59308751	0.30893865	-0.33486375
0.0486	22.31741	0.00076443	2.224e-05	1.5e-07	1.821e-05	-0.0	5.61e-05	1.322e-05	8.8e-07	665.10302517	692.98738543	724.44720315	3.5771085	0.3089335	-0.33481048
0.0487	22.3534	0.00076343	2.241e-05	1.5e-07	1.838e-05	0.0	5.663e-05	1.335e-05	8.8e-07	665.26268982	692.95870793	724.37995382	3.56164035	0.30887941	-0.33475847
0.0488	22.38936	0.00076243	2.258e-05	1.6e-07	1.854e-05	0.0	5.716e-05	1.349e-05	8.8e-07	665.42142216	692.93078853	724.31295512	3.54597165	0.30884454	-0.33470596
0.0489	22.42527	0.00076142	2.275e-05	1.6e-07	1.871e-05	0.0	5.769e-05	1.362e-05	8.8e-07	665.57921887	692.90363323	724.24620775	3.53032021	0.30880801	-0.33465349
0.049	22.46113	0.00076041	2.292e-05	1.6e-07	1.888e-05	0.0	5.823e-05	1.375e-05	8.8e-07	665.73608114	692.87723991	724.17971148	3.51468604	0.30876983	-0.33460107
0.0491	22.49695	0.0007594	2.309e-05	1.6e-07	1.905e-05	0.0	5.876e-05	1.389e-05	8.8e-07	665.89201012	692.85160642	724.11346605	3.49906912	0.30873	-0.33454869
0.0492	22.53273	0.00075838	2.327e-05	1.7e-07	1.922e-05	0.0	5.93e-05	1.402e-05	8.8e-07	666.04701317	692.82671969	724.0474699	3.48392005	0.30864692	-0.33449746
0.0493	22.56846	0.00075736	2.344e-05	1.7e-07	1.939e-05	0.0	5.984e-05	1.416e-05	8.8e-07	666.20111742	692.80253137	723.9817173	3.4685809	0.30858133	-0.33444576
0.0494	22.60415	0.00075633	2.361e-05	1.7e-07	1.956e-05	0.0	6.038e-05	1.429e-05	8.8e-07	666.35430984	692.7790646	723.91621101	3.45329777	0.30851051	-0.3343942
0.0495	22.63979	0.0007553	2.378e-05	1.8e-07	1.973e-05	0.0	6.093e-05	1.443e-05	8.8e-07	666.50659427	692.75631251	723.85095021	3.43807063	0.30843446	-0.33434278
0.0496	22.67539	0.00075427	2.396e-05	1.8e-07	1.99e-05	0.0	6.147e-05	1.456e-05	8.8e-07	666.65797455	692.73426823	723.78593408	3.42289951	0.30835318	-0.3342915
0.0497	22.71094	0.00075324	2.413e-05	1.8e-07	2.008e-05	0.0	6.202e-05	1.47e-05	8.8e-07	666.8084545	692.71292487	723.72116183	3.40778439	0.30826667	-0.33424035
0.0498	22.74645	0.0007522	2.431e-05	1.9e-07	2.025e-05	0.0	6.257e-05	1.484e-05	8.8e-07	666.9580491	692.69225722	723.6566303	3.39299423	0.30815285	-0.33419
0.0499	22.78191	0.00075116	2.448e-05	1.9e-07	2.042e-05	0.0	6.312e-05	1.498e-05	8.8e-07	667.10676276	692.67225742	723.59233859	3.37811606	0.30804562	-0.33413944
0.05	22.81733	0.00075012	2.466e-05	1.9e-07	2.059e-05	0.0	6.367e-05	1.512e-05	8.8e-07	667.254597	692.65292241	723.52828634	3.36331237	0.30793165	-0.33408906
0.05009	22.8527	0.00074907	2.483e-05	2e-07	2.077e-05	0.0	6.423e-05	1.526e-05	8.8e-07	667.40155698	692.63424317	723.46447247	3.34858316	0.30781093	-0.33403886
0.05019	22.88803	0.00074802	2.501e-05	2e-07	2.094e-05	0.0	6.479e-05	1.54e-05	8.8e-07	667.54764782	692.61621068	723.40089592	3.33392841	0.30768346	-0.33398885
0.05029	22.92332	0.00074697	2.518e-05	2e-07	2.112e-05	0.0	6.534e-05	1.554e-05	8.8e-07	667.69287525	692.59881544	723.33755546	3.31938839	0.30754895	-0.33393912
0.05039	22.95856	0.00074591	2.536e-05	2.1e-07	2.129e-05	0.0	6.59e-05	1.568e-05	8.8e-07	667.83724729	692.58204604	723.27444947	3.30490451	0.30740783	-0.33388953
0.05049	22.99375	0.00074485	2.554e-05	2.1e-07	2.147e-05	0.0	6.646e-05	1.582e-05	8.8e-07	667.98076751	692.56589475	723.21157715	3.29049861	0.30725994	-0.33384014
0.05059	23.0289	0.00074379	2.571e-05	2.1e-07	2.164e-05	0.0	6.703e-05	1.597e-05	8.8e-07	668.12344135	692.5503523	723.14893737	3.27617069	0.30710527	-0.33379093
0.05069	23.06401	0.00074272	2.589e-05	2.2e-07	2.182e-05	0.0	6.759e-05	1.611e-05	8.8e-07	668.26527422	692.53540944	723.08652899	3.26192075	0.30694384	-0.33374192
0.05079	23.09907	0.00074166	2.607e-05	2.2e-07	2.2e-05	0.0	6.816e-05	1.625e-05	8.8e-07	668.40627155	692.52105692	723.02435087	3.24774878	0.30677563	-0.33369309
0.05089	23.13408	0.00074059	2.624e-05	2.2e-07	2.218e-05	0.0	6.873e-05	1.64e-05	8.8e-07	668.54643862	692.50728631	722.96240191	3.2336469	0.30660292	-0.33364445
0.05099	23.16905	0.00073951	2.642e-05	2.3e-07	2.235e-05	0.0	6.93e-05	1.654e-05	8.8e-07	668.68578056	692.49408998	722.90068104	3.21961791	0.30642449	-0.33359598
0.05109	23.20398	0.00073844	2.66e-05	2.3e-07	2.253e-05	0.0	6.987e-05	1.669e-05	8.8e-07	668.82430246	692.48145991	722.83918721	3.20566133	0.3062405	-0.3335477
0.05119	23.23886	0.00073736	2.678e-05	2.4e-07	2.271e-05	0.0	7.044e-05	1.683e-05	8.8e-07	668.96200939	692.46938809	722.77791935	3.19177521	0.30605107	-0.33349959
0.05129	23.27369	0.00073627	2.695e-05	2.4e-07	2.289e-05	0.0	7.102e-05	1.698e-05	8.8e-07	669.09890964	692.45786149	722.71687573	3.17804783	0.30584939	-0.33345187
0.05139	23.30848	0.00073519	2.713e-05	2.4e-07	2.307e-05	0.0	7.159e-05	1.713e-05	8.8e-07	669.23500718	692.44687386	722.65605554	3.16426604	0.30565191	-0.33340402
0.05149	23.34322	0.0007341	2.731e-05	2.5e-07	2.325e-05	0.0	7.217e-05	1.727e-05	8.8e-07	669.37030452	692.43642143	722.59545824	3.15067149	0.30544061	-0.33335663
0.05159	23.37792	0.00073301	2.749e-05	2.5e-07	2.343e-05	0.0	7.275e-05	1.742e-05	8.8e-07	669.50480958	692.426492	722.53508218	3.13701204	0.3052341	-0.33330908
0.05169	23.41258	0.00073192	2.767e-05	2.5e-07	2.361e-05	0.0	7.333e-05	1.757e-05	8.8e-07	669.63852203	692.4170861	722.47492742	3.12354888	0.30501297	-0.33326202
0.05179	23.44719	0.00073083	2.785e-05	2.6e-07	2.379e-05	0.0	7.391e-05	1.772e-05	8.8e-07	669.77145324	692.40818631	722.41499161	3.11002899	0.30479606	-0.33321482
0.05189	23.48175	0.00072973	2.803e-05	2.6e-07	2.397e-05	-0.0	7.449e-05	1.787e-05	8.8e-07	669.90360035	692.39979705	722.35527533	3.09670653	0.30456485	-0.33316811
0.05199	23.51627	0.00072863	2.821e-05	2.7e-07	2.415e-05	-0.0	7.508e-05	1.802e-05	8.8e-07	670.03497924	692.39189446	722.2957753	3.08337906	0.304334	-0.33312139
0.05209	23.55074	0.00072753	2.839e-05	2.7e-07	2.433e-05	-0.0	7.566e-05	1.817e-05	8.8e-07	670.16558661	692.38448347	722.23649219	3.07008148	0.30410099	-0.33307474
0.05219	23.58517	0.00072643	2.857e-05	2.8e-07	2.452e-05	-0.0	7.625e-05	1.832e-05	8.8e-07	670.2954246	692.37756087	722.17742555	3.0568138	0.30386581	-0.33302817
0.05229	23.61955	0.00072532	2.874e-05	2.8e-07	2.47e-05	-0.0	7.684e-05	1.847e-05	8.8e-07	670.42450026	692.37111634	722.11857394	3.04375324	0.30361624	-0.33298212
0.05239	23.65388	0.00072421	2.892e-05	2.8e-07	2.488e-05	-0.0	7.743e-05	1.862e-05	8.8e-07	670.55282259	692.36513671	722.05993547	3.03067172	0.303368	-0.33293601
0.05249	23.68817	0.0007231	2.91e-05	2.9e-07	2.506e-05	-0.0	7.802e-05	1.877e-05	8.8e-07	670.6803919	692.3596214	722.0015101	3.01764687	0.30311576	-0.33289004
0.05259	23.72242	0.00072199	2.928e-05	2.9e-07	2.525e-05	-0.0	7.861e-05	1.892e-05	8.8e-07	670.80721226	692.35456441	721.94329697	3.00467868	0.3028595	-0.33284422
0.05269	23.75662	0.00072087	2.947e-05	3e-07	2.543e-05	-0.0	7.921e-05	1.908e-05	8.8e-07	670.93329117	692.34995532	721.88529453	2.99184691	0.30259451	-0.33279874
0.05279	23.79077	0.00071976	2.965e-05	3e-07	2.561e-05	-0.0	7.98e-05	1.923e-05	8.8e-07	671.05863332	692.34578733	721.82750183	2.97904261	0.30232724	-0.33275332
0.05289	23.82488	0.00071864	2.983e-05	3.1e-07	2.58e-05	-0.0	8.04e-05	1.939e-05	8.8e-07	671.18324276	692.34205443	721.76991801	2.96630506	0.30205535	-0.33270808
0.05299	23.85894	0.00071752	3.001e-05	3.1e-07	2.598e-05	-0.0	8.1e-05	1.954e-05	8.8e-07	671.30712431	692.33874966	721.71254208	2.95363541	0.30177906	-0.332663
0.05309	23.89296	0.00071639	3.019e-05	3.2e-07	2.617e-05	-0.0	8.159e-05	1.969e-05	8.8e-07	671.43028296	692.33586635	721.65537299	2.94103584	0.30149866	-0.3326181
0.05319	23.92693	0.00071527	3.037e-05	3.2e-07	2.635e-05	-0.0	8.219e-05	1.985e-05	8.8e-07	671.55272369	692.33339773	721.59840972	2.92850229	0.30121396	-0.33257337
0.05329	23.96086	0.00071414	3.055e-05	3.2e-07	2.654e-05	0.0	8.279e-05	2.001e-05	8.8e-07	671.67445123	692.33133732	721.54165129	2.91603482	0.30092499	-0.3325288
0.05339	23.99474	0.00071301	3.073e-05	3.3e-07	2.672e-05	0.0	8.34e-05	2.016e-05	8.8e-07	671.79547465	692.32967289	721.48509583	2.90371969	0.30062661	-0.33248461
0.05349	24.02857	0.00071188	3.091e-05	3.3e-07	2.691e-05	0.0	8.4e-05	2.032e-05	8.8e-07	671.91579545	692.32840241	721.42874303	2.89133803	0.30033233	-0.33244026
0.05359	24.06236	0.00071075	3.109e-05	3.4e-07	2.709e-05	0.0	8.46e-05	2.047e-05	8.8e-07	672.03541653	692.32752206	721.3725923	2.87914422	0.30002664	-0.33239639
0.05369	24.0961	0.00070962	3.127e-05	3.4e-07	2.728e-05	0.0	8.521e-05	2.063e-05	8.8e-07	672.15434631	692.32702068	721.31664188	2.86688085	0.29972517	-0.33235233
0.05379	24.1298	0.00070848	3.145e-05	3.5e-07	2.746e-05	0.0	8.581e-05	2.079e-05	8.8e-07	672.27258167	692.32690241	721.26089243	2.85479157	0.2994133	-0.33230872
0.05389	24.16345	0.00070734	3.164e-05	3.5e-07	2.765e-05	0.0	8.642e-05	2.095e-05	8.8e-07	672.39013718	692.3271482	721.20534094	2.84266199	0.29910383	-0.332265
0.05399	24.19705	0.00070621	3.182e-05	3.6e-07	2.784e-05	0.0	8.703e-05	2.111e-05	8.8e-07	672.50700676	692.32776601	721.14998866	2.83053241	0.29879436	-0.33222129
0.05409	24.23061	0.00070506	3.2e-05	3.6e-07	2.802e-05	0.0	8.764e-05	2.126e-05	8.8e-07	672.62320325	692.32873928	721.09483294	2.81868037	0.29846865	-0.33217828
0.05419	24.26412	0.00070392	3.218e-05	3.7e-07	2.821e-05	0.0	8.825e-05	2.142e-05	8.8e-07	672.73872578	692.33006914	721.03987397	2.80668858	0.29815112	-0.33213491
0.05429	24.29759	0.00070278	3.236e-05	3.7e-07	2.84e-05	0.0	8.886e-05	2.158e-05	8.8e-07	672.85358004	692.33174842	720.98511057	2.79493508	0.29781996	-0.33209215
0.05439	24.33101	0.00070163	3.254e-05	3.8e-07	2.858e-05	-0.0	8.947e-05	2.174e-05	8.8e-07	672.96777283	692.33376853	720.93054134	2.78308124	0.29749454	-0.33204913
0.05449	24.36438	0.00070049	3.272e-05	3.9e-07	2.877e-05	-0.0	9.008e-05	2.19e-05	8.8e-07	673.08130408	692.33612966	720.87616629	2.77149667	0.29715436	-0.3320068
0.05459	24.39771	0.00069934	3.291e-05	3.9e-07	2.896e-05	-0.0	9.07e-05	2.206e-05	8.8e-07	673.19419196	692.33880947	720.82198167	2.75985516	0.29681729	-0.33196432
0.05469	24.43099	0.00069819	3.309e-05	4e-07	2.915e-05	-0.0	9.131e-05	2.223e-05	8.8e-07	673.30643024	692.34181559	720.76798877	2.74823218	0.29647922	-0.33192189
0.05479	24.46422	0.00069704	3.327e-05	4e-07	2.933e-05	-0.0	9.192e-05	2.239e-05	8.8e-07	673.41802028	692.34514636	720.71418731	2.73662773	0.29614012	-0.33187951
0.05489	24.49741	0.00069589	3.345e-05	4.1e-07	2.952e-05	-0.0	9.254e-05	2.255e-05	8.8e-07	673.52896345	692.3488001	720.66057701	2.72504181	0.29580001	-0.33183717
0.05499	24.53055	0.00069473	3.363e-05	4.1e-07	2.971e-05	-0.0	9.316e-05	2.271e-05	8.8e-07	673.63926458	692.35277105	720.60715687	2.71372907	0.29544572	-0.33179554
0.05509	24.56365	0.00069358	3.381e-05	4.2e-07	2.99e-05	-0.0	9.377e-05	2.287e-05	8.8e-07	673.74894171	692.35703791	720.55392317	2.70233104	0.29509577	-0.33175368
0.05519	24.5967	0.00069242	3.399e-05	4.2e-07	3.008e-05	-0.0	9.439e-05	2.304e-05	8.8e-07	673.85798804	692.36160862	720.50087733	2.69097756	0.29474347	-0.33171194
0.05529	24.6297	0.00069127	3.418e-05	4.3e-07	3.027e-05	-0.0	9.501e-05	2.32e-05	8.8e-07	673.96640683	692.36647923	720.44801866	2.67966863	0.2943888	-0.33167031
0.05539	24.66266	0.00069011	3.436e-05	4.3e-07	3.046e-05	-0.0	9.563e-05	2.336e-05	8.8e-07	674.07420138	692.37164583	720.39534649	2.66840425	0.29403178	-0.3316288
0.05549	24.69557	0.00068895	3.454e-05	4.4e-07	3.065e-05	-0.0	9.625e-05	2.353e-05	8.8e-07	674.1813752	692.37710421	720.3428601	2.65721262	0.29367104	-0.33158747
0.05559	24.72843	0.00068779	3.472e-05	4.5e-07	3.084e-05	-0.0	9.687e-05	2.369e-05	8.8e-07	674.28793545	692.3828462	720.29055801	2.64610925	0.29330585	-0.33154637
0.05569	24.76125	0.00068663	3.49e-05	4.5e-07	3.102e-05	-0.0	9.749e-05	2.385e-05	8.8e-07	674.39388731	692.38886597	720.23843917	2.63507063	0.29293774	-0.33150544
0.05579	24.79402	0.00068547	3.508e-05	4.6e-07	3.121e-05	-0.0	9.811e-05	2.402e-05	8.8e-07	674.49923546	692.39515827	720.18650261	2.62408968	0.29256683	-0.33146465
0.05589	24.82674	0.0006843	3.526e-05	4.6e-07	3.14e-05	0.0	9.874e-05	2.418e-05	8.8e-07	674.60398403	692.40171855	720.13474747	2.61316204	0.29219344	-0.331424
0.05599	24.85942	0.00068314	3.544e-05	4.7e-07	3.159e-05	0.0	9.936e-05	2.435e-05	8.8e-07	674.70813696	692.4085425	720.08317295	2.60229325	0.29181727	-0.33138351
0.05609	24.89205	0.00068197	3.562e-05	4.8e-07	3.178e-05	-0.0	9.998e-05	2.452e-05	8.8e-07	674.81169867	692.4156252	720.03177814	2.59147733	0.29143873	-0.33134315
0.05619	24.92463	0.00068081	3.581e-05	4.8e-07	3.197e-05	-0.0	0.00010061	2.468e-05	8.8e-07	674.91467287	692.42296275	719.98056227	2.58071748	0.2910576	-0.33130293
0.05629	24.95717	0.00067964	3.599e-05	4.9e-07	3.216e-05	0.0	0.00010123	2.485e-05	8.8e-07	675.01706385	692.43055042	719.92952445	2.57001341	0.29067389	-0.33126286
0.05639	24.98966	0.00067847	3.617e-05	4.9e-07	3.234e-05	0.0	0.00010186	2.501e-05	8.8e-07	675.11887552	692.43838409	719.87866389	2.55935858	0.29028819	-0.33122292
0.05649	25.0221	0.00067731	3.635e-05	5e-07	3.253e-05	0.0	0.00010248	2.518e-05	8.8e-07	675.22011183	692.44645959	719.82797977	2.54876	0.28989988	-0.33118312
0.05659	25.05449	0.00067614	3.653e-05	5.1e-07	3.272e-05	-0.0	0.00010311	2.535e-05	8.8e-07	675.32077678	692.45477268	719.77747126	2.53821277	0.28950949	-0.33114346
0.05669	25.08684	0.00067497	3.671e-05	5.1e-07	3.291e-05	-0.0	0.00010374	2.552e-05	8.8e-07	675.42087423	692.46331943	719.72713758	2.52771929	0.28911671	-0.33110393
0.05679	25.11914	0.0006738	3.689e-05	5.2e-07	3.31e-05	0.0	0.00010436	2.568e-05	8.8e-07	675.52040815	692.47209563	719.67697789	2.51727755	0.28872183	-0.33106455
0.05689	25.1514	0.00067263	3.707e-05	5.3e-07	3.329e-05	0.0	0.00010499	2.585e-05	8.8e-07	675.61938236	692.48109752	719.62699142	2.50688837	0.28832474	-0.33102529
0.05699	25.18361	0.00067146	3.725e-05	5.3e-07	3.348e-05	-0.0	0.00010562	2.602e-05	8.8e-07	675.71780079	692.490321	719.57717735	2.49655164	0.28792544	-0.33098618
0.05709	25.21577	0.00067028	3.743e-05	5.4e-07	3.366e-05	-0.0	0.00010625	2.619e-05	8.8e-07	675.81566726	692.4997623	719.52753489	2.48626486	0.2875243	-0.33094719
0.05719	25.24788	0.00066911	3.761e-05	5.5e-07	3.385e-05	-0.0	0.00010688	2.636e-05	8.8e-07	675.9129856	692.50941757	719.47806326	2.47603075	0.28712092	-0.33090835
0.05729	25.27995	0.00066794	3.779e-05	5.5e-07	3.404e-05	-0.0	0.00010751	2.652e-05	8.8e-07	676.00975964	692.51928301	719.42876166	2.4658465	0.28671571	-0.33086963
0.05739	25.31196	0.00066677	3.797e-05	5.6e-07	3.423e-05	-0.0	0.00010813	2.669e-05	8.8e-07	676.10599313	692.52935502	719.37962933	2.45571385	0.28630841	-0.33083105
0.05749	25.34394	0.00066559	3.815e-05	5.7e-07	3.442e-05	-0.0	0.00010876	2.686e-05	8.8e-07	676.2016899	692.53962977	719.33066546	2.44563093	0.28589928	-0.3307926
0.05759	25.37586	0.00066442	3.833e-05	5.7e-07	3.461e-05	-0.0	0.00010939	2.703e-05	8.8e-07	676.29685362	692.55010386	719.28186931	2.43559858	0.28548822	-0.33075428
0.05769	25.40774	0.00066325	3.851e-05	5.8e-07	3.479e-05	-0.0	0.00011002	2.72e-05	8.8e-07	676.39148809	692.56077356	719.23324008	2.42561671	0.28507523	-0.3307161
0.05779	25.43957	0.00066207	3.869e-05	5.9e-07	3.498e-05	-0.0	0.00011065	2.737e-05	8.8e-07	676.48559696	692.57163545	719.18477703	2.41568263	0.28466064	-0.33067804
0.05789	25.47135	0.0006609	3.887e-05	5.9e-07	3.517e-05	-0.0	0.00011128	2.754e-05	8.8e-07	676.57918394	692.58268605	719.13647938	2.40579926	0.2842441	-0.33064011
0.05799	25.50308	0.00065972	3.905e-05	6e-07	3.536e-05	-0.0	0.00011192	2.771e-05	8.8e-07	676.67225274	692.59392182	719.08834637	2.39596477	0.28382583	-0.33060232
0.05809	25.53477	0.00065855	3.922e-05	6.1e-07	3.555e-05	-0.0	0.00011255	2.788e-05	8.8e-07	676.76480698	692.60533948	719.04037725	2.38617856	0.28340591	-0.33056465
0.05819	25.56641	0.00065737	3.94e-05	6.1e-07	3.573e-05	-0.0	0.00011318	2.805e-05	8.8e-07	676.85685025	692.61693574	718.99257128	2.37644053	0.28298435	-0.33052711
0.05829	25.598	0.0006562	3.958e-05	6.2e-07	3.592e-05	-0.0	0.00011381	2.822e-05	8.8e-07	676.9483863	692.62870724	718.94492768	2.36675862	0.28256089	-0.33048972
0.05839	25.62955	0.00065502	3.976e-05	6.3e-07	3.611e-05	-0.0	0.00011444	2.84e-05	8.8e-07	677.03941894	692.64065052	718.89744566	2.35711123	0.28213629	-0.33045242
0.05849	25.66104	0.00065384	3.994e-05	6.4e-07	3.63e-05	-0.0	0.00011507	2.857e-05	8.8e-07	677.12995258	692.65276169	718.85012431	2.34753191	0.28170943	-0.3304153
0.05859	25.69249	0.00065267	4.011e-05	6.4e-07	3.648e-05	-0.0	0.0001157	2.874e-05	8.8e-07	677.21999153	692.66503693	718.80296273	2.33805093	0.28127941	-0.33037844
0.05869	25.72389	0.00065149	4.029e-05	6.5e-07	3.667e-05	-0.0	0.00011633	2.891e-05	8.8e-07	677.30953912	692.67747335	718.75596024	2.32851838	0.28085105	-0.33034145
0.05879	25.75525	0.00065032	4.047e-05	6.6e-07	3.686e-05	-0.0	0.00011697	2.908e-05	8.8e-07	677.3985952	692.69007111	718.70911686	2.31912043	0.28041868	-0.33030481
0.05889	25.78655	0.00064914	4.065e-05	6.7e-07	3.705e-05	-0.0	0.0001176	2.925e-05	8.8e-07	677.48716866	692.70282259	718.66243074	2.30968159	0.27998753	-0.33026807
0.05899	25.81781	0.00064797	4.082e-05	6.7e-07	3.723e-05	-0.0	0.00011823	2.943e-05	8.8e-07	677.57525545	692.71573125	718.61590272	2.30030071	0.27955461	-0.33023148
0.05909	25.84902	0.00064679	4.1e-05	6.8e-07	3.742e-05	-0.0	0.00011886	2.96e-05	8.8e-07	677.66286727	692.72878714	718.56953038	2.29102223	0.27911856	-0.33019516
0.05919	25.88018	0.00064562	4.118e-05	6.9e-07	3.761e-05	-0.0	0.00011949	2.977e-05	8.8e-07	677.75000048	692.74199337	718.52331446	2.2816852	0.27868429	-0.33015869
0.05929	25.91129	0.00064444	4.135e-05	7e-07	3.779e-05	-0.0	0.00012012	2.994e-05	8.8e-07	677.83666209	692.75534409	718.47725352	2.27253912	0.27824444	-0.33012273
0.05939	25.94236	0.00064327	4.153e-05	7e-07	3.798e-05	-0.0	0.00012076	3.012e-05	8.8e-07	677.92285492	692.76883695	718.43134696	2.26330514	0.27780716	-0.33008654
0.05949	25.97338	0.00064209	4.171e-05	7.1e-07	3.817e-05	-0.0	0.00012139	3.029e-05	8.8e-07	678.00858028	692.78247093	718.38559451	2.25424273	0.27736512	-0.33005081
0.05959	26.00435	0.00064092	4.188e-05	7.2e-07	3.835e-05	-0.0	0.00012202	3.046e-05	8.8e-07	678.09384774	692.79623825	718.33999418	2.24514718	0.276924	-0.33001499
0.05969	26.03527	0.00063974	4.206e-05	7.3e-07	3.854e-05	-0.0	0.00012265	3.063e-05	8.8e-07	678.17865486	692.8101409	718.29454648	2.23607171	0.27648233	-0.32997922
0.05979	26.06614	0.00063857	4.223e-05	7.3e-07	3.872e-05	0.0	0.00012328	3.081e-05	8.8e-07	678.26300314	692.82417766	718.24925109	2.22701631	0.27604009	-0.32994351
0.05989	26.09697	0.0006374	4.241e-05	7.4e-07	3.891e-05	0.0	0.00012391	3.098e-05	8.8e-07	678.34689495	692.83834662	718.20410752	2.21802648	0.27559607	-0.32990797
0.05999	26.12775	0.00063622	4.258e-05	7.5e-07	3.909e-05	0.0	0.00012454	3.116e-05	8.8e-07	678.43033637	692.85264295	718.1591145	2.20910466	0.27515029	-0.32987262
0.06009	26.15847	0.00063505	4.276e-05	7.6e-07	3.928e-05	0.0	0.00012518	3.133e-05	8.8e-07	678.51333154	692.86706344	718.11427118	2.20023296	0.27470326	-0.3298374
0.06019	26.18915	0.00063388	4.293e-05	7.7e-07	3.946e-05	0.0	0.00012581	3.15e-05	8.8e-07	678.59588526	692.8816044	718.06957654	2.19144555	0.2742542	-0.32980242
0.06029	26.21979	0.00063271	4.311e-05	7.7e-07	3.965e-05	-0.0	0.00012644	3.168e-05	8.8e-07	678.67800061	692.89626349	718.02502994	2.18263985	0.27380557	-0.32976738
0.06039	26.25037	0.00063154	4.328e-05	7.8e-07	3.983e-05	-0.0	0.00012707	3.185e-05	8.8e-07	678.75967998	692.91103891	717.98063088	2.1739363	0.27335457	-0.32973263
0.06049	26.2809	0.00063037	4.346e-05	7.9e-07	4.002e-05	-0.0	0.0001277	3.202e-05	8.8e-07	678.8409264	692.92592841	717.93637872	2.16519574	0.27290442	-0.32969777
0.06059	26.31139	0.0006292	4.363e-05	8e-07	4.02e-05	-0.0	0.00012833	3.22e-05	8.8e-07	678.92174306	692.94092962	717.8922728	2.15658032	0.27245136	-0.32966326
0.06069	26.34183	0.00062803	4.38e-05	8.1e-07	4.038e-05	-0.0	0.00012896	3.237e-05	8.8e-07	679.00213236	692.95604074	717.84831262	2.14791516	0.27199946	-0.3296286
0.06079	26.37222	0.00062686	4.398e-05	8.1e-07	4.057e-05	-0.0	0.00012959	3.255e-05	8.8e-07	679.08209887	692.97125851	717.8044972	2.13940182	0.27154439	-0.32959437
0.06089	26.40256	0.00062569	4.415e-05	8.2e-07	4.075e-05	-0.0	0.00013022	3.272e-05	8.8e-07	679.16164538	692.98658091	717.76082597	2.13085048	0.27109012	-0.32956003
0.06099	26.43285	0.00062452	4.432e-05	8.3e-07	4.093e-05	-0.0	0.00013085	3.29e-05	8.8e-07	679.24077209	693.00200779	717.71729887	2.12231772	0.27063545	-0.32952575
0.06109	26.46309	0.00062335	4.449e-05	8.4e-07	4.112e-05	-0.0	0.00013147	3.307e-05	8.8e-07	679.3194812	693.01753757	717.67391544	2.11384248	0.27017956	-0.32949162
0.06119	26.49329	0.00062219	4.467e-05	8.5e-07	4.13e-05	-0.0	0.0001321	3.325e-05	8.8e-07	679.39777786	693.03316657	717.6306746	2.10542766	0.26972243	-0.32945766
0.06129	26.52343	0.00062102	4.484e-05	8.6e-07	4.148e-05	-0.0	0.00013273	3.342e-05	8.8e-07	679.47566588	693.04889214	717.58757556	2.09708038	0.26926402	-0.32942388
0.06139	26.55353	0.00061986	4.501e-05	8.7e-07	4.167e-05	-0.0	0.00013336	3.36e-05	8.8e-07	679.55314995	693.06471103	717.54461732	2.08874176	0.26880543	-0.32939013
0.06149	26.58358	0.00061869	4.518e-05	8.7e-07	4.185e-05	0.0	0.00013399	3.377e-05	8.8e-07	679.6302312	693.08062248	717.50179964	2.08047232	0.26834559	-0.32935657
0.06159	26.61358	0.00061753	4.535e-05	8.8e-07	4.203e-05	0.0	0.00013461	3.395e-05	8.8e-07	679.70691303	693.09662419	717.4591218	2.07218661	0.26788605	-0.32932297
0.06169	26.64353	0.00061637	4.552e-05	8.9e-07	4.221e-05	0.0	0.00013524	3.412e-05	8.8e-07	679.78319845	693.11271411	717.41658317	2.06400191	0.26742467	-0.32928965
0.06179	26.67343	0.00061521	4.569e-05	9e-07	4.239e-05	0.0	0.00013587	3.43e-05	8.8e-07	679.85908872	693.12889141	717.37418348	2.0558039	0.26696361	-0.32925629
0.06189	26.70328	0.00061405	4.586e-05	9.1e-07	4.257e-05	0.0	0.00013649	3.447e-05	8.8e-07	679.93458692	693.14515407	717.33192206	2.0476588	0.26650167	-0.32922308
0.06199	26.73308	0.00061289	4.603e-05	9.2e-07	4.275e-05	0.0	0.00013712	3.465e-05	8.8e-07	680.00969891	693.16149823	717.28979769	2.03960952	0.2660381	-0.32919013
0.06209	26.76284	0.00061173	4.62e-05	9.3e-07	4.293e-05	0.0	0.00013774	3.482e-05	8.8e-07	680.08442611	693.17792297	717.24781006	2.03152142	0.26557519	-0.32915708
0.06219	26.79254	0.00061057	4.637e-05	9.4e-07	4.311e-05	0.0	0.00013837	3.5e-05	8.8e-07	680.15877291	693.19442552	717.20595823	2.02361816	0.26510964	-0.32912455
0.06229	26.82219	0.00060941	4.654e-05	9.5e-07	4.329e-05	0.0	0.00013899	3.517e-05	8.8e-07	680.23274459	693.2110025	717.16424107	2.01561506	0.26464552	-0.32909174
0.06239	26.8518	0.00060826	4.671e-05	9.5e-07	4.347e-05	0.0	0.00013961	3.535e-05	8.8e-07	680.30633656	693.22765686	717.12265956	2.00761196	0.26418139	-0.32905893
0.06249	26.88136	0.0006071	4.688e-05	9.6e-07	4.365e-05	0.0	0.00014024	3.552e-05	8.8e-07	680.3795493	693.24438827	717.0812136	1.99965954	0.2637165	-0.32902626
0.06259	26.91086	0.00060595	4.705e-05	9.7e-07	4.383e-05	0.0	0.00014086	3.57e-05	8.8e-07	680.45238899	693.26119286	717.03990188	1.99177471	0.26325064	-0.32899378
0.06269	26.94032	0.00060479	4.721e-05	9.8e-07	4.401e-05	0.0	0.00014148	3.587e-05	8.8e-07	680.5248602	693.27806776	716.99872341	1.98395458	0.26278391	-0.32896148
0.06279	26.96973	0.00060364	4.738e-05	9.9e-07	4.419e-05	0.0	0.0001421	3.605e-05	8.8e-07	680.59696556	693.29501138	716.95767764	1.97620029	0.26231642	-0.32892937
0.06289	26.99909	0.00060249	4.755e-05	1e-06	4.436e-05	-0.0	0.00014272	3.622e-05	8.8e-07	680.66871111	693.3120201	716.91676327	1.96842799	0.26184914	-0.32889721
0.06299	27.0284	0.00060134	4.771e-05	1.01e-06	4.454e-05	-0.0	0.00014334	3.64e-05	8.8e-07	680.74009401	693.32909561	716.87598091	1.9606557	0.26138186	-0.32886506
0.06309	27.05766	0.00060019	4.788e-05	1.02e-06	4.472e-05	-0.0	0.00014396	3.658e-05	8.8e-07	680.81112088	693.34623397	716.83532914	1.95303423	0.26091273	-0.32883333
0.06319	27.08686	0.00059905	4.805e-05	1.03e-06	4.49e-05	-0.0	0.00014458	3.675e-05	8.8e-07	680.8817922	693.3634349	716.79480787	1.94533841	0.26044451	-0.32880138
0.06329	27.11602	0.0005979	4.821e-05	1.04e-06	4.507e-05	0.0	0.0001452	3.693e-05	8.8e-07	680.95210995	693.38069727	716.75441665	1.93777331	0.25997505	-0.32876982
0.06339	27.14513	0.00059676	4.838e-05	1.05e-06	4.525e-05	0.0	0.00014582	3.71e-05	8.8e-07	681.02207944	693.39801802	716.71415434	1.93015704	0.25950608	-0.3287381
0.06349	27.17419	0.00059561	4.854e-05	1.06e-06	4.543e-05	0.0	0.00014644	3.728e-05	8.8e-07	681.09169848	693.41539842	716.6740214	1.92264778	0.25903603	-0.3287067
0.06359	27.2032	0.00059447	4.871e-05	1.07e-06	4.56e-05	0.0	0.00014705	3.745e-05	8.8e-07	681.16097617	693.43283326	716.63401589	1.91511292	0.25856623	-0.32867522
0.06369	27.23216	0.00059333	4.887e-05	1.08e-06	4.578e-05	0.0	0.00014767	3.763e-05	8.8e-07	681.22990867	693.45032473	716.59413862	1.90757807	0.25809644	-0.32864373
0.06379	27.26108	0.00059219	4.904e-05	1.09e-06	4.595e-05	0.0	0.00014829	3.78e-05	8.8e-07	681.29850594	693.46786732	716.55438745	1.90027383	0.25762474	-0.32861292
0.06389	27.28994	0.00059105	4.92e-05	1.1e-06	4.613e-05	0.0	0.0001489	3.798e-05	8.8e-07	681.36676924	693.48546033	716.51476208	1.89287166	0.25715385	-0.32858182
0.06399	27.31875	0.00058991	4.936e-05	1.1e-06	4.63e-05	0.0	0.00014952	3.815e-05	8.8e-07	681.43469741	693.50310441	716.47526279	1.88547979	0.25668288	-0.32855076
0.06409	27.34751	0.00058878	4.953e-05	1.11e-06	4.647e-05	0.0	0.00015013	3.833e-05	8.8e-07	681.50229119	693.52079914	716.4358894	1.87809821	0.25621182	-0.32851972
0.06419	27.37622	0.00058764	4.969e-05	1.12e-06	4.665e-05	0.0	0.00015074	3.85e-05	8.8e-07	681.56955134	693.53854411	716.39664175	1.87072692	0.25574068	-0.32848871
0.06429	27.40488	0.00058651	4.985e-05	1.13e-06	4.682e-05	0.0	0.00015135	3.868e-05	8.8e-07	681.63648453	693.55633579	716.35751839	1.86355299	0.25526834	-0.32845828
0.06439	27.43348	0.00058538	5.001e-05	1.14e-06	4.699e-05	0.0	0.00015197	3.885e-05	8.8e-07	681.70309638	693.57417123	716.31851809	1.85629828	0.25479646	-0.32842761
0.06449	27.46204	0.00058425	5.018e-05	1.15e-06	4.717e-05	0.0	0.00015258	3.903e-05	8.8e-07	681.76938435	693.59205173	716.2796414	1.84906904	0.25432441	-0.32839702
0.06459	27.49055	0.00058312	5.034e-05	1.16e-06	4.734e-05	-0.0	0.00015319	3.921e-05	8.8e-07	681.83535031	693.60997629	716.24088793	1.84186529	0.25385218	-0.3283665
0.06469	27.51901	0.00058199	5.05e-05	1.17e-06	4.751e-05	-0.0	0.00015379	3.938e-05	8.8e-07	681.90099611	693.62794391	716.20225726	1.83468702	0.25337977	-0.32833605
0.06479	27.54742	0.00058087	5.066e-05	1.18e-06	4.768e-05	-0.0	0.0001544	3.956e-05	8.8e-07	681.96632388	693.64595348	716.16374894	1.82755483	0.25290713	-0.32830574
0.06489	27.57578	0.00057974	5.082e-05	1.19e-06	4.785e-05	-0.0	0.00015501	3.973e-05	8.8e-07	682.03133785	693.66400287	716.12536204	1.8204721	0.25243425	-0.32827558
0.06499	27.60408	0.00057862	5.098e-05	1.2e-06	4.802e-05	-0.0	0.00015562	3.99e-05	8.8e-07	682.09604084	693.68209067	716.08709593	1.81342682	0.25196131	-0.32824552
0.06509	27.63234	0.0005775	5.114e-05	1.21e-06	4.819e-05	0.0	0.00015622	4.008e-05	8.8e-07	682.16043551	693.70021556	716.04895004	1.80641449	0.25148826	-0.32821557
0.06519	27.66055	0.00057638	5.13e-05	1.23e-06	4.836e-05	0.0	0.00015683	4.025e-05	8.8e-07	682.22452424	693.71837638	716.01092384	1.79943607	0.2510151	-0.32818571
0.06529	27.6887	0.00057526	5.146e-05	1.24e-06	4.853e-05	0.0	0.00015743	4.043e-05	8.8e-07	682.28830932	693.73657202	715.97301681	1.79248799	0.25054188	-0.32815594
0.06539	27.7168	0.00057415	5.162e-05	1.25e-06	4.87e-05	0.0	0.00015804	4.06e-05	8.8e-07	682.35179299	693.75480141	715.93522847	1.78557115	0.25006861	-0.32812627
0.06549	27.74486	0.00057303	5.177e-05	1.26e-06	4.887e-05	0.0	0.00015864	4.078e-05	8.8e-07	682.41497747	693.77306349	715.89755833	1.77868484	0.24959529	-0.32809669
0.06559	27.77286	0.00057192	5.193e-05	1.27e-06	4.904e-05	0.0	0.00015924	4.095e-05	8.8e-07	682.47786499	693.79135721	715.86000588	1.77182971	0.24912193	-0.3280672
0.06569	27.80081	0.00057081	5.209e-05	1.28e-06	4.921e-05	0.0	0.00015984	4.113e-05	8.8e-07	682.54045778	693.80968152	715.82257064	1.76500533	0.24864857	-0.3280378
0.06579	27.82871	0.0005697	5.225e-05	1.29e-06	4.938e-05	-0.0	0.00016044	4.13e-05	8.8e-07	682.60275804	693.82803542	715.78525212	1.75821148	0.2481752	-0.3280085
0.06589	27.85656	0.00056859	5.24e-05	1.3e-06	4.954e-05	-0.0	0.00016104	4.148e-05	8.8e-07	682.66476802	693.84641787	715.7480498	1.75145791	0.24770181	-0.32797931
0.06599	27.88436	0.00056748	5.256e-05	1.31e-06	4.971e-05	-0.0	0.00016164	4.165e-05	8.8e-07	682.72649034	693.86482767	715.71096312	1.74472552	0.24722845	-0.32795019
0.06609	27.91211	0.00056638	5.271e-05	1.32e-06	4.988e-05	-0.0	0.00016224	4.182e-05	8.8e-07	682.78792705	693.88326391	715.6739916	1.73803857	0.24675514	-0.32792121
0.06619	27.9398	0.00056528	5.287e-05	1.33e-06	5.004e-05	-0.0	0.00016284	4.2e-05	8.8e-07	682.84908048	693.90172556	715.63713474	1.73134683	0.24628182	-0.32789221
0.06629	27.96745	0.00056417	5.303e-05	1.34e-06	5.021e-05	0.0	0.00016343	4.217e-05	8.8e-07	682.90995425	693.92021103	715.6003917	1.72475826	0.24580874	-0.32786352
0.06639	27.99504	0.00056308	5.318e-05	1.35e-06	5.037e-05	0.0	0.00016403	4.234e-05	8.8e-07	682.97054864	693.93872021	715.56376244	1.71811709	0.24533553	-0.32783468
0.06649	28.02258	0.00056198	5.333e-05	1.36e-06	5.054e-05	0.0	0.00016462	4.252e-05	8.8e-07	683.0308632	693.95725329	715.52724704	1.71151581	0.2448624	-0.32780595
0.06659	28.05007	0.00056088	5.349e-05	1.37e-06	5.07e-05	0.0	0.00016522	4.269e-05	8.8e-07	683.09090176	693.97580862	715.49084466	1.70495468	0.24438937	-0.32777735
0.06669	28.07751	0.00055979	5.364e-05	1.38e-06	5.087e-05	0.0	0.00016581	4.287e-05	8.8e-07	683.15066715	693.99438499	715.45455465	1.69844276	0.2439165	-0.3277489
0.06679	28.1049	0.0005587	5.38e-05	1.39e-06	5.103e-05	0.0	0.0001664	4.304e-05	8.8e-07	683.21016166	694.01298143	715.4183765	1.691924	0.24344361	-0.32772042
0.06689	28.13224	0.00055761	5.395e-05	1.41e-06	5.119e-05	-0.0	0.00016699	4.321e-05	8.8e-07	683.26938869	694.03159655	715.38230943	1.68550466	0.24297116	-0.32769225
0.06699	28.15952	0.00055652	5.41e-05	1.42e-06	5.136e-05	-0.0	0.00016758	4.338e-05	8.8e-07	683.32834848	694.05023025	715.34635338	1.67903556	0.24249848	-0.32766393
0.06709	28.18676	0.00055543	5.425e-05	1.43e-06	5.152e-05	-0.0	0.00016817	4.356e-05	8.8e-07	683.38704091	694.06888257	715.3105084	1.67260846	0.24202598	-0.32763574
0.06719	28.21394	0.00055435	5.44e-05	1.44e-06	5.168e-05	-0.0	0.00016875	4.373e-05	8.8e-07	683.44546962	694.08755203	715.27477364	1.66621895	0.24155367	-0.32760766
0.06729	28.24107	0.00055326	5.456e-05	1.45e-06	5.184e-05	-0.0	0.00016934	4.39e-05	8.8e-07	683.50363745	694.10623749	715.23914847	1.65987641	0.24108161	-0.32757973
0.06739	28.26814	0.00055218	5.471e-05	1.46e-06	5.2e-05	-0.0	0.00016993	4.408e-05	8.8e-07	683.56154588	694.12493836	715.20363254	1.65357527	0.24060984	-0.32755192
0.06749	28.29517	0.0005511	5.486e-05	1.47e-06	5.216e-05	0.0	0.00017051	4.425e-05	8.8e-07	683.61919981	694.14365273	715.16822473	1.6472733	0.24013806	-0.32752412
0.06759	28.32214	0.00055003	5.501e-05	1.48e-06	5.232e-05	0.0	0.00017109	4.442e-05	8.8e-07	683.67659708	694.16238146	715.13292554	1.64096621	0.23966625	-0.3274963
0.06769	28.34907	0.00054895	5.516e-05	1.49e-06	5.248e-05	0.0	0.00017168	4.459e-05	8.8e-07	683.73373914	694.18112396	715.09773464	1.63471098	0.23919476	-0.32746863
0.06779	28.37594	0.00054788	5.531e-05	1.5e-06	5.264e-05	0.0	0.00017226	4.476e-05	8.8e-07	683.7906293	694.19987896	715.06265126	1.62848818	0.23872353	-0.32744107
0.06789	28.40275	0.00054681	5.546e-05	1.52e-06	5.28e-05	0.0	0.00017284	4.494e-05	8.8e-07	683.84727045	694.21864538	715.02767475	1.62231172	0.23825265	-0.32741366
0.06799	28.42952	0.00054574	5.56e-05	1.53e-06	5.296e-05	0.0	0.00017342	4.511e-05	8.8e-07	683.90366377	694.23742278	714.99280482	1.6161822	0.2377822	-0.32738639
0.06809	28.45623	0.00054467	5.575e-05	1.54e-06	5.312e-05	-0.0	0.000174	4.528e-05	8.8e-07	683.95981366	694.25620953	714.95804046	1.61003334	0.23731159	-0.32735906
0.06819	28.48289	0.00054361	5.59e-05	1.55e-06	5.327e-05	-0.0	0.00017457	4.545e-05	8.8e-07	684.01571793	694.27500645	714.92338218	1.60388448	0.23684097	-0.32733173
0.06829	28.5095	0.00054254	5.605e-05	1.56e-06	5.343e-05	-0.0	0.00017515	4.562e-05	8.8e-07	684.07137847	694.29381285	714.88882953	1.59779223	0.23637084	-0.32730458
0.06839	28.53606	0.00054148	5.619e-05	1.57e-06	5.359e-05	-0.0	0.00017572	4.579e-05	8.8e-07	684.12679829	694.31262763	714.85438183	1.59172961	0.23590101	-0.32727752
0.06849	28.56256	0.00054042	5.634e-05	1.58e-06	5.374e-05	-0.0	0.0001763	4.596e-05	8.8e-07	684.18198018	694.3314498	714.82003842	1.58571107	0.23543161	-0.3272506
0.06859	28.58901	0.00053937	5.649e-05	1.6e-06	5.39e-05	0.0	0.00017687	4.613e-05	8.8e-07	684.23692526	694.35027896	714.78579904	1.57973632	0.23496272	-0.32722382
0.06869	28.61541	0.00053831	5.663e-05	1.61e-06	5.405e-05	0.0	0.00017744	4.63e-05	8.8e-07	684.29163741	694.36911379	714.75166279	1.57374212	0.23449362	-0.32719698
0.06879	28.64176	0.00053726	5.678e-05	1.62e-06	5.421e-05	0.0	0.00017801	4.648e-05	8.8e-07	684.34611468	694.38795494	714.71763011	1.56774791	0.23402452	-0.32717014
0.06889	28.66805	0.00053621	5.692e-05	1.63e-06	5.436e-05	0.0	0.00017858	4.665e-05	8.8e-07	684.40035924	694.40680169	714.6837005	1.56181153	0.23355604	-0.32714348
0.06899	28.69429	0.00053516	5.707e-05	1.64e-06	5.452e-05	0.0	0.00017915	4.682e-05	8.8e-07	684.45437378	694.4256531	714.64987334	1.55591276	0.23308802	-0.32711694
0.06909	28.72048	0.00053411	5.721e-05	1.65e-06	5.467e-05	0.0	0.00017972	4.699e-05	8.8e-07	684.50816113	694.44450823	714.61614794	1.55003638	0.23262027	-0.32709048
0.06919	28.74661	0.00053307	5.735e-05	1.67e-06	5.482e-05	-0.0	0.00018029	4.715e-05	8.8e-07	684.56172245	694.4633667	714.58252405	1.5442167	0.2321533	-0.32706419
0.06929	28.7727	0.00053203	5.75e-05	1.68e-06	5.498e-05	-0.0	0.00018085	4.732e-05	8.8e-07	684.61506068	694.48222757	714.54900096	1.53836959	0.23168596	-0.32703782
0.06939	28.79873	0.00053099	5.764e-05	1.69e-06	5.513e-05	-0.0	0.00018141	4.749e-05	8.8e-07	684.66817417	694.50109137	714.51557907	1.53253498	0.23121878	-0.32701149
0.06949	28.8247	0.00052995	5.778e-05	1.7e-06	5.528e-05	-0.0	0.00018198	4.766e-05	8.8e-07	684.72106563	694.51995721	714.48225773	1.52675138	0.23075228	-0.32698532
0.06959	28.85062	0.00052891	5.792e-05	1.71e-06	5.543e-05	-0.0	0.00018254	4.783e-05	8.8e-07	684.77373727	694.53882439	714.44903642	1.52100563	0.23028632	-0.32695928
0.06969	28.87649	0.00052788	5.807e-05	1.72e-06	5.558e-05	-0.0	0.0001831	4.8e-05	8.8e-07	684.82619189	694.55769204	714.41591447	1.51526146	0.22982038	-0.32693324
0.06979	28.90231	0.00052685	5.821e-05	1.74e-06	5.573e-05	0.0	0.00018366	4.817e-05	8.8e-07	684.87843041	694.57655988	714.38289166	1.50958732	0.22935553	-0.32690743
0.06989	28.92807	0.00052582	5.835e-05	1.75e-06	5.588e-05	0.0	0.00018422	4.834e-05	8.8e-07	684.93045569	694.59542703	714.34996731	1.50388534	0.22889025	-0.32688152
0.06999	28.95378	0.00052479	5.849e-05	1.76e-06	5.603e-05	0.0	0.00018477	4.851e-05	8.8e-07	684.98226614	694.61429398	714.3171418	1.49819678	0.22842517	-0.32685566
0.07009	28.97944	0.00052377	5.863e-05	1.77e-06	5.618e-05	0.0	0.00018533	4.867e-05	8.8e-07	685.03386438	694.63315993	714.2844145	1.49255655	0.22796084	-0.32682996
0.07019	29.00504	0.00052275	5.877e-05	1.78e-06	5.633e-05	0.0	0.00018588	4.884e-05	8.8e-07	685.08525255	694.65202424	714.2517849	1.4869516	0.2274971	-0.32680438
0.07029	29.03059	0.00052173	5.891e-05	1.8e-06	5.648e-05	0.0	0.00018644	4.901e-05	8.8e-07	685.13643325	694.67088615	714.21925237	1.48134917	0.2270334	-0.3267788
0.07039	29.05609	0.00052071	5.904e-05	1.81e-06	5.662e-05	-0.0	0.00018699	4.918e-05	8.8e-07	685.18740749	694.68974537	714.18681666	1.47581403	0.22657089	-0.32675344
0.07049	29.08153	0.00051969	5.918e-05	1.82e-06	5.677e-05	-0.0	0.00018754	4.934e-05	8.8e-07	685.23817777	694.70860118	714.15447717	1.47025182	0.2261079	-0.326728
0.07059	29.10692	0.00051868	5.932e-05	1.83e-06	5.692e-05	-0.0	0.00018809	4.951e-05	8.8e-07	685.28874272	694.72745399	714.12223424	1.46471152	0.22564529	-0.32670262
0.07069	29.13225	0.00051767	5.946e-05	1.84e-06	5.706e-05	-0.0	0.00018864	4.968e-05	8.8e-07	685.33910498	694.74630303	714.09008721	1.45920486	0.22518328	-0.32667736
0.07079	29.15753	0.00051666	5.96e-05	1.86e-06	5.721e-05	-0.0	0.00018919	4.984e-05	8.8e-07	685.38926653	694.76514775	714.05803562	1.4537363	0.22472198	-0.32665223
0.07089	29.18276	0.00051565	5.973e-05	1.87e-06	5.735e-05	-0.0	0.00018973	5.001e-05	8.8e-07	685.4392297	694.78398752	714.02607889	1.44826923	0.22426071	-0.3266271
0.07099	29.20793	0.00051465	5.987e-05	1.88e-06	5.75e-05	0.0	0.00019028	5.018e-05	8.8e-07	685.48899581	694.80282197	713.99421671	1.44287215	0.22380082	-0.3266022
0.07109	29.23305	0.00051365	6e-05	1.89e-06	5.764e-05	0.0	0.00019082	5.034e-05	8.8e-07	685.53856684	694.82165059	713.96244857	1.43744445	0.22334033	-0.3265772
0.07119	29.25811	0.00051265	6.014e-05	1.9e-06	5.779e-05	0.0	0.00019137	5.051e-05	8.8e-07	685.58794155	694.84047371	713.93077479	1.43203946	0.22288029	-0.32655228
0.07129	29.28312	0.00051165	6.027e-05	1.92e-06	5.793e-05	0.0	0.00019191	5.067e-05	8.8e-07	685.63712255	694.85929063	713.89919473	1.42666641	0.22242089	-0.32652746
0.07139	29.30808	0.00051066	6.041e-05	1.93e-06	5.807e-05	0.0	0.00019245	5.084e-05	8.8e-07	685.68611164	694.87810087	713.86770795	1.42132996	0.22196224	-0.32650277
0.07149	29.33298	0.00050967	6.054e-05	1.94e-06	5.821e-05	0.0	0.00019299	5.1e-05	8.8e-07	685.73491126	694.89690382	713.83631384	1.41599694	0.22150368	-0.32647809
0.07159	29.35782	0.00050868	6.067e-05	1.95e-06	5.836e-05	0.0	0.00019352	5.117e-05	8.8e-07	685.78352162	694.91569942	713.80501234	1.41070462	0.22104599	-0.32645354
0.07169	29.38262	0.00050769	6.081e-05	1.97e-06	5.85e-05	0.0	0.00019406	5.133e-05	8.8e-07	685.83194476	694.93448717	713.77380297	1.4054044	0.22058813	-0.32642897
0.07179	29.40735	0.0005067	6.094e-05	1.98e-06	5.864e-05	0.0	0.00019459	5.15e-05	8.8e-07	685.88018194	694.95326674	713.74268539	1.40015883	0.22013149	-0.32640459
0.07189	29.43204	0.00050572	6.107e-05	1.99e-06	5.878e-05	-0.0	0.00019513	5.166e-05	8.8e-07	685.92823405	694.97203794	713.71165939	1.39492581	0.21967514	-0.32638024
0.07199	29.45666	0.00050474	6.12e-05	2e-06	5.892e-05	0.0	0.00019566	5.182e-05	8.8e-07	685.9761035	694.99080016	713.68072437	1.38969401	0.21921882	-0.3263559
0.07209	29.48124	0.00050376	6.134e-05	2.02e-06	5.906e-05	0.0	0.00019619	5.199e-05	8.8e-07	686.02379061	695.00955335	713.64988025	1.38450733	0.21876357	-0.32633172
0.07219	29.50576	0.00050279	6.147e-05	2.03e-06	5.92e-05	0.0	0.00019672	5.215e-05	8.8e-07	686.07129719	695.02829708	713.61912657	1.37930955	0.21830806	-0.3263075
0.07229	29.53022	0.00050181	6.16e-05	2.04e-06	5.933e-05	0.0	0.00019725	5.231e-05	8.8e-07	686.11862484	695.04703097	713.58846293	1.37416945	0.21785389	-0.32628347
0.07239	29.55463	0.00050084	6.173e-05	2.05e-06	5.947e-05	0.0	0.00019778	5.248e-05	8.8e-07	686.16577398	695.06575491	713.55788923	1.36902252	0.2173996	-0.32625942
0.07249	29.57898	0.00049988	6.186e-05	2.07e-06	5.961e-05	0.0	0.0001983	5.264e-05	8.8e-07	686.21274623	695.08446855	713.52740505	1.36390296	0.21694597	-0.32623547
0.07259	29.60328	0.00049891	6.199e-05	2.08e-06	5.975e-05	0.0	0.00019883	5.28e-05	8.8e-07	686.25954413	695.10317132	713.49700977	1.3588306	0.21649353	-0.32621168
0.07269	29.62753	0.00049795	6.212e-05	2.09e-06	5.988e-05	0.0	0.00019935	5.296e-05	8.8e-07	686.30616828	695.12186308	713.46670322	1.35373947	0.21604061	-0.32618782
0.07279	29.65171	0.00049699	6.224e-05	2.1e-06	6.002e-05	0.0	0.00019988	5.313e-05	8.8e-07	686.35261906	695.14054375	713.4364853	1.34868012	0.21558854	-0.32616408
0.07289	29.67585	0.00049603	6.237e-05	2.12e-06	6.015e-05	0.0	0.0002004	5.329e-05	8.8e-07	686.39889839	695.15921292	713.40635554	1.34364337	0.21513705	-0.32614041
0.07299	29.69992	0.00049507	6.25e-05	2.13e-06	6.029e-05	0.0	0.00020092	5.345e-05	8.8e-07	686.44500903	695.17787	713.37631322	1.33865927	0.21468695	-0.32611693
0.07309	29.72395	0.00049412	6.263e-05	2.14e-06	6.042e-05	-0.0	0.00020143	5.361e-05	8.8e-07	686.490951	695.19651498	713.34635834	1.33364701	0.2142361	-0.32609334
0.07319	29.74791	0.00049317	6.275e-05	2.15e-06	6.056e-05	-0.0	0.00020195	5.377e-05	8.8e-07	686.53672441	695.21514785	713.31649088	1.32866459	0.2137861	-0.32606987
0.07329	29.77182	0.00049222	6.288e-05	2.17e-06	6.069e-05	-0.0	0.00020247	5.393e-05	8.8e-07	686.58233134	695.23376819	713.28671029	1.32370596	0.21333674	-0.32604647
0.07339	29.79568	0.00049127	6.3e-05	2.18e-06	6.082e-05	-0.0	0.00020298	5.409e-05	8.8e-07	686.62777382	695.25237558	713.25701606	1.31879457	0.2128887	-0.32602325
0.07349	29.81948	0.00049033	6.313e-05	2.19e-06	6.096e-05	0.0	0.00020349	5.425e-05	8.8e-07	686.67305344	695.27096971	713.22740777	1.31386579	0.21244018	-0.32599996
0.07359	29.84322	0.00048939	6.325e-05	2.21e-06	6.109e-05	0.0	0.00020401	5.441e-05	8.8e-07	686.71816941	695.28955072	713.19788565	1.30895655	0.21199224	-0.32597674
0.07369	29.86691	0.00048845	6.338e-05	2.22e-06	6.122e-05	0.0	0.00020452	5.457e-05	8.8e-07	686.76312367	695.30811826	713.16844916	1.30407315	0.21154505	-0.32595361
0.07379	29.89054	0.00048751	6.35e-05	2.23e-06	6.135e-05	0.0	0.00020502	5.473e-05	8.8e-07	686.80791798	695.32667198	713.13909787	1.29923308	0.21109913	-0.32593063
0.07389	29.91412	0.00048658	6.363e-05	2.24e-06	6.148e-05	0.0	0.00020553	5.489e-05	8.8e-07	686.85255445	695.34521149	713.10983122	1.2943833	0.21065292	-0.32590762
0.07399	29.93763	0.00048565	6.375e-05	2.26e-06	6.161e-05	-0.0	0.00020604	5.505e-05	8.8e-07	686.89703221	695.36373694	713.08064944	1.2895493	0.21020721	-0.32588467
0.07409	29.9611	0.00048472	6.387e-05	2.27e-06	6.174e-05	-0.0	0.00020654	5.521e-05	8.8e-07	686.94135301	695.38224803	713.05155207	1.28474069	0.20976228	-0.32586181
0.07419	29.9845	0.00048379	6.4e-05	2.28e-06	6.187e-05	-0.0	0.00020705	5.536e-05	8.8e-07	686.98551853	695.40074444	713.02253868	1.27997485	0.20931866	-0.3258391
0.07429	30.00786	0.00048287	6.412e-05	2.3e-06	6.2e-05	-0.0	0.00020755	5.552e-05	8.8e-07	687.02953096	695.41922579	712.99360869	1.27520017	0.20887478	-0.32581636
0.07439	30.03115	0.00048195	6.424e-05	2.31e-06	6.213e-05	0.0	0.00020805	5.568e-05	8.8e-07	687.07338936	695.43769224	712.96476234	1.27043698	0.20843126	-0.32579366
0.07449	30.05439	0.00048103	6.436e-05	2.32e-06	6.225e-05	0.0	0.00020855	5.584e-05	8.8e-07	687.11709539	695.45614352	712.93599921	1.26570401	0.20798873	-0.32577107
0.07459	30.07757	0.00048012	6.448e-05	2.33e-06	6.238e-05	0.0	0.00020905	5.599e-05	8.8e-07	687.16065051	695.47457938	712.90731889	1.26101118	0.2075475	-0.32574863
0.07469	30.10069	0.0004792	6.46e-05	2.35e-06	6.251e-05	0.0	0.00020954	5.615e-05	8.8e-07	687.20405742	695.49299935	712.87872069	1.25631182	0.20710605	-0.32572616
0.07479	30.12376	0.00047829	6.472e-05	2.36e-06	6.263e-05	-0.0	0.00021004	5.631e-05	8.8e-07	687.24731502	695.51140363	712.85020489	1.25161246	0.2066646	-0.32570369
0.07489	30.14677	0.00047739	6.484e-05	2.37e-06	6.276e-05	-0.0	0.00021053	5.646e-05	8.8e-07	687.29042439	695.52979205	712.8217712	1.24694865	0.20622438	-0.32568135
0.07499	30.16972	0.00047648	6.496e-05	2.39e-06	6.289e-05	-0.0	0.00021103	5.662e-05	8.8e-07	687.33338719	695.54816435	712.79341919	1.24230436	0.2057848	-0.32565908
0.07509	30.19262	0.00047558	6.508e-05	2.4e-06	6.301e-05	-0.0	0.00021152	5.677e-05	8.8e-07	687.37620568	695.56652016	712.76514824	1.23770516	0.20534676	-0.32563698
0.07519	30.21546	0.00047468	6.519e-05	2.41e-06	6.313e-05	0.0	0.00021201	5.693e-05	8.8e-07	687.41888004	695.58485945	712.73695832	1.23308152	0.20490789	-0.32561479
0.07529	30.23824	0.00047378	6.531e-05	2.42e-06	6.326e-05	0.0	0.0002125	5.708e-05	8.8e-07	687.46141028	695.60318224	712.70884942	1.22848362	0.20446995	-0.32559269
0.07539	30.26096	0.00047288	6.543e-05	2.44e-06	6.338e-05	0.0	0.00021298	5.724e-05	8.8e-07	687.50379817	695.62148827	712.68082106	1.22390707	0.20403275	-0.32557067
0.07549	30.28363	0.00047199	6.555e-05	2.45e-06	6.35e-05	0.0	0.00021347	5.739e-05	8.8e-07	687.5460455	695.63977726	712.65287276	1.21937202	0.20359704	-0.32554881
0.07559	30.30624	0.0004711	6.566e-05	2.46e-06	6.363e-05	-0.0	0.00021395	5.754e-05	8.8e-07	687.58815346	695.65804905	712.6250042	1.21482128	0.20316077	-0.32552689
0.07569	30.32879	0.00047022	6.578e-05	2.48e-06	6.375e-05	-0.0	0.00021444	5.77e-05	8.8e-07	687.63012151	695.67630372	712.59721552	1.21028976	0.20272521	-0.32550503
0.07579	30.35129	0.00046933	6.589e-05	2.49e-06	6.387e-05	-0.0	0.00021492	5.785e-05	8.8e-07	687.67195134	695.69454103	712.56950628	1.20578018	0.20229047	-0.32548326
0.07589	30.37372	0.00046845	6.601e-05	2.5e-06	6.399e-05	-0.0	0.0002154	5.8e-05	8.8e-07	687.71364449	695.71276079	712.54187605	1.201311	0.20185724	-0.32546165
0.07599	30.3961	0.00046757	6.612e-05	2.52e-06	6.411e-05	-0.0	0.00021588	5.816e-05	8.8e-07	687.75520269	695.73096274	712.51432436	1.19683046	0.20142358	-0.32543998
0.07609	30.41842	0.00046669	6.624e-05	2.53e-06	6.423e-05	0.0	0.00021635	5.831e-05	8.8e-07	687.7966251	695.74914702	712.48685144	1.1923619	0.20099039	-0.32541837
0.07619	30.44069	0.00046582	6.635e-05	2.54e-06	6.435e-05	0.0	0.00021683	5.846e-05	8.8e-07	687.83791324	695.76731342	712.45945687	1.18791826	0.20055817	-0.32539685
0.07629	30.46289	0.00046495	6.646e-05	2.56e-06	6.447e-05	0.0	0.0002173	5.861e-05	8.8e-07	687.87906833	695.7854618	712.43214033	1.18351167	0.20012739	-0.32537546
0.07639	30.48504	0.00046408	6.658e-05	2.57e-06	6.459e-05	0.0	0.00021778	5.876e-05	8.8e-07	687.92009289	695.80359185	712.40490111	1.17910375	0.19969656	-0.32535407
0.07649	30.50713	0.00046321	6.669e-05	2.58e-06	6.47e-05	-0.0	0.00021825	5.892e-05	8.8e-07	687.96098592	695.82170367	712.3777395	1.17469321	0.19926562	-0.32533268
0.07659	30.52916	0.00046235	6.68e-05	2.6e-06	6.482e-05	-0.0	0.00021872	5.907e-05	8.8e-07	688.00174822	695.8397972	712.35065527	1.17031327	0.19883594	-0.3253114
0.07669	30.55113	0.00046149	6.691e-05	2.61e-06	6.494e-05	-0.0	0.00021919	5.922e-05	8.8e-07	688.04238132	695.85787224	712.32364801	1.16595144	0.19840698	-0.32529018
0.07679	30.57305	0.00046063	6.702e-05	2.62e-06	6.506e-05	-0.0	0.00021965	5.937e-05	8.8e-07	688.08288706	695.8759286	712.2967172	1.16163063	0.19797969	-0.32526913
0.07689	30.5949	0.00045977	6.713e-05	2.63e-06	6.517e-05	0.0	0.00022012	5.952e-05	8.8e-07	688.12326605	695.89396621	712.26986267	1.15728976	0.19755158	-0.325248
0.07699	30.6167	0.00045892	6.724e-05	2.65e-06	6.529e-05	0.0	0.00022059	5.967e-05	8.8e-07	688.16351793	695.91198509	712.24308453	1.15296852	0.19712432	-0.32522694
0.07709	30.63844	0.00045807	6.735e-05	2.66e-06	6.54e-05	0.0	0.00022105	5.982e-05	8.8e-07	688.20364428	695.92998511	712.21638233	1.14866751	0.1966979	-0.32520596
0.07719	30.66011	0.00045722	6.746e-05	2.67e-06	6.552e-05	0.0	0.00022151	5.996e-05	8.8e-07	688.24364644	695.94796611	712.18975571	1.14440427	0.19627308	-0.32518513
0.07729	30.68173	0.00045638	6.757e-05	2.69e-06	6.563e-05	0.0	0.00022197	6.011e-05	8.8e-07	688.28352616	695.96592793	712.16320417	1.14013086	0.19584784	-0.32516426
0.07739	30.70329	0.00045554	6.768e-05	2.7e-06	6.574e-05	-0.0	0.00022243	6.026e-05	8.8e-07	688.32328261	695.98387063	712.13672794	1.13585745	0.19542259	-0.32514339
0.07749	30.7248	0.0004547	6.779e-05	2.71e-06	6.586e-05	-0.0	0.00022289	6.041e-05	8.8e-07	688.36291699	696.00179412	712.1103267	1.13161901	0.19499889	-0.32512265
0.07759	30.74624	0.00045386	6.79e-05	2.73e-06	6.597e-05	-0.0	0.00022334	6.056e-05	8.8e-07	688.40243053	696.01969828	712.08400008	1.12739627	0.19457587	-0.32510198
0.07769	30.76762	0.00045303	6.8e-05	2.74e-06	6.608e-05	-0.0	0.0002238	6.07e-05	8.8e-07	688.44182534	696.03758292	712.05774751	1.12321407	0.19415466	-0.32508146
0.07779	30.78894	0.0004522	6.811e-05	2.75e-06	6.619e-05	0.0	0.00022425	6.085e-05	8.8e-07	688.48110096	696.05544808	712.03156911	1.11900618	0.1937323	-0.32506084
0.07789	30.81021	0.00045137	6.822e-05	2.77e-06	6.63e-05	0.0	0.0002247	6.1e-05	8.8e-07	688.52025776	696.07329373	712.00546478	1.11482406	0.19331114	-0.32504033
0.07799	30.83141	0.00045054	6.832e-05	2.78e-06	6.642e-05	0.0	0.00022515	6.114e-05	8.8e-07	688.55929718	696.09111976	711.9794341	1.11065926	0.19289075	-0.32501988
0.07809	30.85256	0.00044972	6.843e-05	2.79e-06	6.653e-05	0.0	0.0002256	6.129e-05	8.8e-07	688.59822077	696.10892604	711.95347664	1.10653287	0.19247215	-0.32499959
0.07819	30.87364	0.0004489	6.853e-05	2.81e-06	6.664e-05	-0.0	0.00022605	6.143e-05	8.8e-07	688.63702952	696.1267125	711.92759213	1.10239	0.19205278	-0.32497923
0.07829	30.89467	0.00044808	6.864e-05	2.82e-06	6.674e-05	-0.0	0.00022649	6.158e-05	8.8e-07	688.67572276	696.14447918	711.90178074	1.09826147	0.1916341	-0.32495893
0.07839	30.91563	0.00044726	6.874e-05	2.83e-06	6.685e-05	-0.0	0.00022694	6.172e-05	8.8e-07	688.71430193	696.16222599	711.87604207	1.09415146	0.19121631	-0.3249387
0.07849	30.93654	0.00044645	6.885e-05	2.85e-06	6.696e-05	-0.0	0.00022738	6.187e-05	8.8e-07	688.75276805	696.17995286	711.85037583	1.09006437	0.19079961	-0.32491856
0.07859	30.95738	0.00044564	6.895e-05	2.86e-06	6.707e-05	-0.0	0.00022782	6.201e-05	8.8e-07	688.79112323	696.19765964	711.82478141	1.08600022	0.19038401	-0.32489852
0.07869	30.97817	0.00044483	6.905e-05	2.87e-06	6.718e-05	0.0	0.00022826	6.215e-05	8.8e-07	688.82936675	696.21534639	711.79925902	1.08192166	0.18996772	-0.32487841
0.07879	30.99889	0.00044403	6.916e-05	2.89e-06	6.728e-05	0.0	0.0002287	6.23e-05	8.8e-07	688.86749907	696.23301307	711.77380854	1.0778681	0.18955269	-0.32485841
0.07889	31.01955	0.00044323	6.926e-05	2.9e-06	6.739e-05	0.0	0.00022914	6.244e-05	8.8e-07	688.90552155	696.25065961	711.74842956	1.07383102	0.18913846	-0.32483848
0.07899	31.04016	0.00044243	6.936e-05	2.91e-06	6.75e-05	0.0	0.00022957	6.258e-05	8.8e-07	688.94343561	696.26828593	711.72312168	1.06983016	0.18872604	-0.32481869
0.07909	31.0607	0.00044163	6.946e-05	2.93e-06	6.76e-05	-0.0	0.00023001	6.273e-05	8.8e-07	688.98124227	696.28589196	711.69788461	1.06581416	0.18831287	-0.32479884
0.07919	31.08118	0.00044084	6.956e-05	2.94e-06	6.771e-05	-0.0	0.00023044	6.287e-05	8.8e-07	689.01894086	696.30347775	711.67271855	1.06181116	0.18790038	-0.32477905
0.07929	31.1016	0.00044005	6.966e-05	2.95e-06	6.781e-05	-0.0	0.00023087	6.301e-05	8.8e-07	689.05653271	696.32104324	711.64762309	1.05782346	0.18748867	-0.32475931
0.07939	31.12196	0.00043926	6.976e-05	2.97e-06	6.791e-05	-0.0	0.0002313	6.315e-05	8.8e-07	689.09401877	696.33858838	711.62259798	1.05385503	0.18707796	-0.32473966
0.07949	31.14226	0.00043848	6.986e-05	2.98e-06	6.802e-05	-0.0	0.00023173	6.329e-05	8.8e-07	689.13140103	696.35611308	711.59764264	1.04992133	0.18666906	-0.32472015
0.07959	31.16249	0.00043769	6.996e-05	2.99e-06	6.812e-05	0.0	0.00023215	6.343e-05	8.8e-07	689.16867889	696.37361737	711.57275723	1.0459664	0.18625906	-0.32470055
0.07969	31.18267	0.00043691	7.006e-05	3.01e-06	6.822e-05	0.0	0.00023258	6.357e-05	8.8e-07	689.20585267	696.39110124	711.54794167	1.04203429	0.18585029	-0.32468105
0.07979	31.20278	0.00043614	7.016e-05	3.02e-06	6.833e-05	0.0	0.000233	6.371e-05	8.8e-07	689.24292368	696.40856464	711.52319557	1.03811793	0.18544236	-0.32466161
0.07989	31.22283	0.00043536	7.026e-05	3.03e-06	6.843e-05	0.0	0.00023343	6.385e-05	8.8e-07	689.27989314	696.42600754	711.49851858	1.03423663	0.18503633	-0.32464232
0.07999	31.24282	0.00043459	7.035e-05	3.05e-06	6.853e-05	0.0	0.00023385	6.399e-05	8.8e-07	689.31676235	696.44342988	711.47391033	1.03034203	0.18462958	-0.32462297
0.08009	31.26275	0.00043382	7.045e-05	3.06e-06	6.863e-05	-0.0	0.00023427	6.413e-05	8.8e-07	689.35353055	696.4608317	711.44937103	1.02644743	0.18422283	-0.32460362
0.08019	31.28262	0.00043306	7.055e-05	3.07e-06	6.873e-05	-0.0	0.00023468	6.427e-05	8.8e-07	689.39019871	696.47821297	711.4249004	1.02258344	0.18381781	-0.3245844
0.08029	31.30242	0.00043229	7.064e-05	3.09e-06	6.883e-05	-0.0	0.0002351	6.44e-05	8.8e-07	689.42676786	696.49557367	711.40049813	1.01873278	0.18341352	-0.32456524
0.08039	31.32216	0.00043153	7.074e-05	3.1e-06	6.893e-05	-0.0	0.00023551	6.454e-05	8.8e-07	689.46323961	696.51291377	711.37616377	1.01491786	0.18301126	-0.32454623
0.08049	31.34184	0.00043077	7.083e-05	3.11e-06	6.903e-05	0.0	0.00023593	6.468e-05	8.8e-07	689.49961423	696.53023325	711.35189722	1.01108268	0.18260785	-0.32452714
0.08059	31.36146	0.00043002	7.093e-05	3.12e-06	6.913e-05	0.0	0.00023634	6.481e-05	8.8e-07	689.53589178	696.54753212	711.32769847	1.00732801	0.18220918	-0.32450839
0.08069	31.38102	0.00042927	7.102e-05	3.14e-06	6.922e-05	0.0	0.00023675	6.495e-05	8.8e-07	689.57207682	696.56481037	711.30356619	1.00352755	0.18180782	-0.32448944
0.08079	31.40051	0.00042852	7.112e-05	3.15e-06	6.932e-05	0.0	0.00023716	6.509e-05	8.8e-07	689.60816629	696.58206799	711.27950126	0.9997271	0.18140646	-0.32447049
0.08089	31.41994	0.00042777	7.121e-05	3.16e-06	6.942e-05	0.0	0.00023757	6.522e-05	8.8e-07	689.64416019	696.59930501	711.2555037	0.99592664	0.1810051	-0.32445154
0.08099	31.43931	0.00042703	7.13e-05	3.18e-06	6.951e-05	0.0	0.00023797	6.536e-05	8.8e-07	689.68005852	696.6165214	711.23157349	0.99212618	0.18060374	-0.3244326
0.08109	31.45861	0.00042629	7.14e-05	3.19e-06	6.961e-05	0.0	0.00023838	6.549e-05	8.8e-07	689.71586276	696.63371717	711.20771021	0.98837267	0.18020514	-0.32441385
0.08119	31.47785	0.00042555	7.149e-05	3.2e-06	6.971e-05	0.0	0.00023878	6.563e-05	8.8e-07	689.75157429	696.6508923	711.18391345	0.98463177	0.17980732	-0.32439516
0.08129	31.49703	0.00042481	7.158e-05	3.22e-06	6.98e-05	0.0	0.00023918	6.576e-05	8.8e-07	689.78719421	696.6680468	711.16018288	0.98091139	0.17941077	-0.32437656
0.08139	31.51614	0.00042408	7.167e-05	3.23e-06	6.99e-05	0.0	0.00023958	6.589e-05	8.8e-07	689.82272288	696.68518068	711.1365184	0.97720764	0.17901528	-0.32435804
0.08149	31.53519	0.00042335	7.176e-05	3.24e-06	6.999e-05	0.0	0.00023998	6.603e-05	8.8e-07	689.85816233	696.70229395	711.11291941	0.97350385	0.17861978	-0.32433951
0.08159	31.55418	0.00042262	7.186e-05	3.26e-06	7.008e-05	-0.0	0.00024038	6.616e-05	8.8e-07	689.89351161	696.7193866	711.08938619	0.96979643	0.17822406	-0.32432097
0.08169	31.5731	0.0004219	7.195e-05	3.27e-06	7.018e-05	-0.0	0.00024077	6.629e-05	8.8e-07	689.9287724	696.73645868	711.06591824	0.96617067	0.17783358	-0.32430279
0.08179	31.59196	0.00042118	7.204e-05	3.28e-06	7.027e-05	-0.0	0.00024117	6.642e-05	8.8e-07	689.96394686	696.75351021	711.04251493	0.96249609	0.17743996	-0.32428439
0.08189	31.61076	0.00042046	7.213e-05	3.3e-06	7.036e-05	-0.0	0.00024156	6.656e-05	8.8e-07	689.99903301	696.77054116	711.01917684	0.95882151	0.17704635	-0.324266
0.08199	31.62949	0.00041974	7.221e-05	3.31e-06	7.045e-05	-0.0	0.00024195	6.669e-05	8.8e-07	690.03403087	696.78755154	710.99590397	0.95514693	0.17665274	-0.3242476
0.08209	31.64815	0.00041903	7.23e-05	3.32e-06	7.054e-05	-0.0	0.00024234	6.682e-05	8.8e-07	690.06894084	696.80454134	710.9726962	0.9514996	0.17626088	-0.32422933
0.08219	31.66676	0.00041832	7.239e-05	3.34e-06	7.064e-05	-0.0	0.00024273	6.695e-05	8.8e-07	690.10376468	696.82151061	710.949553	0.9478708	0.17587026	-0.32421114
0.08229	31.6853	0.00041761	7.248e-05	3.35e-06	7.073e-05	-0.0	0.00024311	6.708e-05	8.8e-07	690.13850337	696.83845938	710.92647408	0.94426247	0.175481	-0.32419304
0.08239	31.70377	0.0004169	7.257e-05	3.36e-06	7.082e-05	-0.0	0.0002435	6.721e-05	8.8e-07	690.17315773	696.85538766	710.90345922	0.94065139	0.17509156	-0.32417493
0.08249	31.72218	0.0004162	7.265e-05	3.37e-06	7.091e-05	-0.0	0.00024388	6.734e-05	8.8e-07	690.20772889	696.87229551	710.88050806	0.93708506	0.17470518	-0.32415702
0.08259	31.74052	0.0004155	7.274e-05	3.39e-06	7.099e-05	-0.0	0.00024426	6.747e-05	8.8e-07	690.24221713	696.88918294	710.85762053	0.93349524	0.1743172	-0.32413901
0.08269	31.7588	0.00041481	7.283e-05	3.4e-06	7.108e-05	-0.0	0.00024464	6.759e-05	8.8e-07	690.27662197	696.90604992	710.83479677	0.92991105	0.17392961	-0.32412102
0.08279	31.77701	0.00041411	7.291e-05	3.41e-06	7.117e-05	-0.0	0.00024502	6.772e-05	8.8e-07	690.31094602	696.92289659	710.81203601	0.9263777	0.17354565	-0.32410327
0.08289	31.79516	0.00041342	7.3e-05	3.43e-06	7.126e-05	-0.0	0.0002454	6.785e-05	8.8e-07	690.3451884	696.93972292	710.78933851	0.92281436	0.17315955	-0.32408538
0.08299	31.81324	0.00041273	7.308e-05	3.44e-06	7.135e-05	-0.0	0.00024577	6.798e-05	8.8e-07	690.3793493	696.95652889	710.76670422	0.91929643	0.17277666	-0.3240677
0.08309	31.83126	0.00041205	7.317e-05	3.45e-06	7.143e-05	-0.0	0.00024615	6.81e-05	8.8e-07	690.41343136	696.97331464	710.74413236	0.91576172	0.17239258	-0.32404994
0.08319	31.84921	0.00041137	7.325e-05	3.47e-06	7.152e-05	-0.0	0.00024652	6.823e-05	8.8e-07	690.44743323	696.9900801	710.72162331	0.91222702	0.17200851	-0.32403218
0.08329	31.8671	0.00041069	7.334e-05	3.48e-06	7.161e-05	-0.0	0.00024689	6.835e-05	8.8e-07	690.48135594	697.00682534	710.69917679	0.90874343	0.17162826	-0.32401467
0.08339	31.88492	0.00041001	7.342e-05	3.49e-06	7.169e-05	0.0	0.00024726	6.848e-05	8.8e-07	690.5152012	697.02355049	710.6767923	0.90523673	0.17124629	-0.32399704
0.08349	31.90267	0.00040933	7.35e-05	3.5e-06	7.178e-05	0.0	0.00024763	6.861e-05	8.8e-07	690.54896792	697.04025546	710.65447014	0.90173003	0.17086431	-0.32397942
0.08359	31.92036	0.00040866	7.358e-05	3.52e-06	7.186e-05	0.0	0.000248	6.873e-05	8.8e-07	690.58265789	697.05694036	710.6322098	0.89828157	0.17048671	-0.32396207
0.08369	31.93798	0.000408	7.367e-05	3.53e-06	7.195e-05	0.0	0.00024836	6.885e-05	8.8e-07	690.6162717	697.07360525	710.61001111	0.89480306	0.17010685	-0.32394458
0.08379	31.95553	0.00040733	7.375e-05	3.54e-06	7.203e-05	0.0	0.00024873	6.898e-05	8.8e-07	690.64980864	697.09025007	710.58787427	0.89132455	0.16972699	-0.32392709
0.08389	31.97302	0.00040667	7.383e-05	3.56e-06	7.211e-05	0.0	0.00024909	6.91e-05	8.8e-07	690.6832713	697.10687501	710.56579851	0.88791034	0.16935205	-0.32390991
0.08399	31.99044	0.00040601	7.391e-05	3.57e-06	7.219e-05	0.0	0.00024945	6.922e-05	8.8e-07	690.71665899	697.12348	710.54378406	0.88445972	0.16897432	-0.32389255
0.08409	32.00779	0.00040535	7.399e-05	3.58e-06	7.228e-05	0.0	0.00024981	6.935e-05	8.8e-07	690.74997153	697.14006505	710.52183095	0.88102431	0.16859786	-0.32387527
0.08419	32.02507	0.0004047	7.407e-05	3.59e-06	7.236e-05	0.0	0.00025016	6.947e-05	8.8e-07	690.78321024	697.15663028	710.49993881	0.87760373	0.16822257	-0.32385807
0.08429	32.04229	0.00040404	7.415e-05	3.61e-06	7.244e-05	0.0	0.00025052	6.959e-05	8.8e-07	690.81637591	697.17317576	710.47810741	0.87418889	0.16784774	-0.32384089
0.08439	32.05944	0.0004034	7.423e-05	3.62e-06	7.252e-05	0.0	0.00025087	6.971e-05	8.8e-07	690.84947035	697.18970163	710.45633621	0.8708181	0.16747647	-0.32382392
0.08449	32.07653	0.00040275	7.431e-05	3.63e-06	7.26e-05	0.0	0.00025123	6.983e-05	8.8e-07	690.88249294	697.20620784	710.43462542	0.86742131	0.1671031	-0.32380683
0.08459	32.09354	0.00040211	7.439e-05	3.65e-06	7.268e-05	0.0	0.00025158	6.995e-05	8.8e-07	690.9154435	697.22269438	710.41297506	0.86402451	0.16672973	-0.32378974
0.08469	32.11049	0.00040147	7.446e-05	3.66e-06	7.276e-05	0.0	0.00025193	7.007e-05	8.8e-07	690.9483264	697.23916173	710.39138391	0.86072131	0.16636447	-0.32377313
0.08479	32.12737	0.00040083	7.454e-05	3.67e-06	7.284e-05	0.0	0.00025228	7.019e-05	8.8e-07	690.98113948	697.25560965	710.36985257	0.85735348	0.16599361	-0.32375619
0.08489	32.14418	0.0004002	7.462e-05	3.68e-06	7.292e-05	0.0	0.00025262	7.031e-05	8.8e-07	691.01388232	697.2720381	710.34838118	0.85398566	0.16562275	-0.32373924
0.08499	32.16092	0.00039957	7.47e-05	3.7e-06	7.3e-05	0.0	0.00025297	7.043e-05	8.8e-07	691.04655492	697.28844706	710.32696971	0.85061783	0.16525189	-0.3237223
0.08509	32.17759	0.00039894	7.477e-05	3.71e-06	7.308e-05	0.0	0.00025331	7.055e-05	8.8e-07	691.07915766	697.3048366	710.30561808	0.84727566	0.16488324	-0.32370549
0.08519	32.19419	0.00039831	7.485e-05	3.72e-06	7.315e-05	0.0	0.00025365	7.066e-05	8.8e-07	691.1116922	697.32120687	710.28432579	0.84394764	0.16451586	-0.32368875
0.08529	32.21073	0.00039769	7.492e-05	3.73e-06	7.323e-05	0.0	0.00025399	7.078e-05	8.8e-07	691.14415928	697.33755797	710.26309265	0.84063639	0.16414999	-0.3236721
0.08539	32.2272	0.00039707	7.5e-05	3.75e-06	7.331e-05	0.0	0.00025433	7.09e-05	8.8e-07	691.17655994	697.35389002	710.24191836	0.83732548	0.16378416	-0.32365545
0.08549	32.24359	0.00039645	7.507e-05	3.76e-06	7.338e-05	0.0	0.00025467	7.101e-05	8.8e-07	691.20889428	697.37020304	710.22080289	0.83404562	0.16342122	-0.32363896
0.08559	32.25992	0.00039584	7.515e-05	3.77e-06	7.346e-05	0.0	0.000255	7.113e-05	8.8e-07	691.24116391	697.38649723	710.1997458	0.83075276	0.16305708	-0.32362241
0.08569	32.27618	0.00039523	7.522e-05	3.78e-06	7.354e-05	0.0	0.00025534	7.125e-05	8.8e-07	691.27336792	697.40277248	710.17874733	0.82745991	0.16269293	-0.32360586
0.08579	32.29236	0.00039462	7.53e-05	3.8e-06	7.361e-05	0.0	0.00025567	7.136e-05	8.8e-07	691.30550717	697.41902891	710.15780725	0.82420736	0.16233278	-0.32358952
0.08589	32.30848	0.00039401	7.537e-05	3.81e-06	7.368e-05	0.0	0.000256	7.147e-05	8.8e-07	691.3375832	697.43526676	710.13692515	0.82093619	0.16197078	-0.32357309
0.08599	32.32453	0.00039341	7.544e-05	3.82e-06	7.376e-05	0.0	0.00025633	7.159e-05	8.8e-07	691.36959503	697.45148587	710.11610129	0.81766503	0.16160878	-0.32355665
0.08609	32.3405	0.00039281	7.552e-05	3.83e-06	7.383e-05	0.0	0.00025666	7.17e-05	8.8e-07	691.40154394	697.46768643	710.09533532	0.81444058	0.16125134	-0.32354047
0.08619	32.35641	0.00039221	7.559e-05	3.85e-06	7.391e-05	0.0	0.00025699	7.181e-05	8.8e-07	691.43343098	697.48386857	710.07462695	0.8111928	0.16089163	-0.32352416
0.08629	32.37224	0.00039162	7.566e-05	3.86e-06	7.398e-05	0.0	0.00025731	7.193e-05	8.8e-07	691.46525529	697.50003218	710.0539764	0.80794503	0.16053192	-0.32350786
0.08639	32.38801	0.00039103	7.573e-05	3.87e-06	7.405e-05	0.0	0.00025763	7.204e-05	8.8e-07	691.49701863	697.51617755	710.03338324	0.80474508	0.16017731	-0.32349182
0.08649	32.4037	0.00039044	7.58e-05	3.88e-06	7.412e-05	-0.0	0.00025796	7.215e-05	8.8e-07	691.52872142	697.53230475	710.01284733	0.8015197	0.15981999	-0.32347564
0.08659	32.41932	0.00038985	7.587e-05	3.89e-06	7.419e-05	-0.0	0.00025828	7.226e-05	8.8e-07	691.560363	697.54841368	709.99236885	0.79829432	0.15946267	-0.32345946
0.08669	32.43487	0.00038927	7.594e-05	3.91e-06	7.427e-05	-0.0	0.00025859	7.237e-05	8.8e-07	691.59194554	697.56450466	709.97194723	0.79512094	0.15911079	-0.32344357
0.08679	32.45035	0.00038869	7.601e-05	3.92e-06	7.434e-05	-0.0	0.00025891	7.248e-05	8.8e-07	691.62346878	697.58057767	709.95158252	0.79191843	0.15875586	-0.32342752
0.08689	32.46575	0.00038812	7.608e-05	3.93e-06	7.441e-05	0.0	0.00025923	7.259e-05	8.8e-07	691.65493231	697.59663262	709.93127484	0.78872587	0.15840209	-0.32341152
0.08699	32.48108	0.00038754	7.615e-05	3.94e-06	7.448e-05	0.0	0.00025954	7.27e-05	8.8e-07	691.6863388	697.61267003	709.91102352	0.78556478	0.15805197	-0.32339572
0.08709	32.49634	0.00038697	7.622e-05	3.96e-06	7.454e-05	0.0	0.00025985	7.281e-05	8.8e-07	691.71768722	697.6286897	709.89082881	0.78238357	0.15769951	-0.32337979
0.08719	32.51153	0.0003864	7.629e-05	3.97e-06	7.461e-05	0.0	0.00026016	7.292e-05	8.8e-07	691.74897761	697.64469164	709.8706907	0.77923539	0.15735089	-0.32336407
0.08729	32.52665	0.00038584	7.635e-05	3.98e-06	7.468e-05	0.0	0.00026047	7.303e-05	8.8e-07	691.7802126	697.66067633	709.85060852	0.77607546	0.1570009	-0.32334827
0.08739	32.54169	0.00038528	7.642e-05	3.99e-06	7.475e-05	0.0	0.00026078	7.313e-05	8.8e-07	691.81139088	697.67664353	709.83058261	0.77291554	0.15665092	-0.32333247
0.08749	32.55666	0.00038472	7.649e-05	4e-06	7.482e-05	0.0	0.00026108	7.324e-05	8.8e-07	691.84251292	697.69259332	709.81061284	0.76979086	0.15630514	-0.32331689
0.08759	32.57155	0.00038416	7.655e-05	4.01e-06	7.489e-05	0.0	0.00026139	7.335e-05	8.8e-07	691.8735809	697.70852611	709.79069866	0.76665179	0.15595764	-0.32330121
0.08769	32.58637	0.00038361	7.662e-05	4.03e-06	7.495e-05	0.0	0.00026169	7.345e-05	8.8e-07	691.90459363	697.72444169	709.77084037	0.76351272	0.15561015	-0.32328554
0.08779	32.60112	0.00038306	7.669e-05	4.04e-06	7.502e-05	0.0	0.00026199	7.356e-05	8.8e-07	691.93555194	697.74034022	709.75103778	0.76040941	0.15526733	-0.3232701
0.08789	32.6158	0.00038251	7.675e-05	4.05e-06	7.508e-05	0.0	0.00026229	7.366e-05	8.8e-07	691.96645755	697.75622207	709.73129047	0.75728989	0.15492239	-0.32325455
0.08799	32.63039	0.00038197	7.682e-05	4.06e-06	7.515e-05	0.0	0.00026259	7.377e-05	8.8e-07	691.99730939	697.77208702	709.71159869	0.75417037	0.15457745	-0.32323901
0.08809	32.64492	0.00038143	7.688e-05	4.07e-06	7.521e-05	0.0	0.00026288	7.387e-05	8.8e-07	692.02810865	697.78793533	709.69196217	0.75108815	0.1542376	-0.32322371
0.08819	32.65937	0.00038089	7.694e-05	4.09e-06	7.528e-05	0.0	0.00026318	7.398e-05	8.8e-07	692.0588565	697.80376725	709.67238063	0.74798759	0.15389525	-0.32320828
0.08829	32.67374	0.00038035	7.701e-05	4.1e-06	7.534e-05	0.0	0.00026347	7.408e-05	8.8e-07	692.08955205	697.81958258	709.65285429	0.74488703	0.15355289	-0.32319286
0.08839	32.68804	0.00037982	7.707e-05	4.11e-06	7.541e-05	0.0	0.00026376	7.418e-05	8.8e-07	692.12019691	697.83538172	709.63338277	0.74182413	0.15321612	-0.3231777
0.08849	32.70226	0.00037929	7.713e-05	4.12e-06	7.547e-05	-0.0	0.00026405	7.428e-05	8.8e-07	692.15079165	697.8511648	709.61396597	0.73874145	0.15287642	-0.3231624
0.08859	32.71641	0.00037877	7.72e-05	4.13e-06	7.553e-05	-0.0	0.00026434	7.438e-05	8.8e-07	692.18133557	697.86693164	709.59460402	0.73565878	0.15253671	-0.3231471
0.08869	32.73048	0.00037824	7.726e-05	4.14e-06	7.56e-05	-0.0	0.00026463	7.449e-05	8.8e-07	692.21183066	697.88268271	709.57529648	0.73261684	0.15220291	-0.32313208
0.08879	32.74448	0.00037772	7.732e-05	4.15e-06	7.566e-05	-0.0	0.00026491	7.459e-05	8.8e-07	692.2422768	697.89841797	709.55604336	0.72955231	0.15186583	-0.3231169
0.08889	32.7584	0.00037721	7.738e-05	4.17e-06	7.572e-05	-0.0	0.00026519	7.469e-05	8.8e-07	692.27267356	697.91413733	709.53684477	0.7264886	0.15152889	-0.32310173
0.08899	32.77224	0.00037669	7.744e-05	4.18e-06	7.578e-05	0.0	0.00026548	7.478e-05	8.8e-07	692.30302432	697.92984168	709.51770001	0.72347597	0.15120075	-0.32308695
0.08909	32.786	0.00037618	7.75e-05	4.19e-06	7.584e-05	0.0	0.00026576	7.488e-05	8.8e-07	692.33332821	697.9455308	709.49860927	0.7204369	0.15086806	-0.32307197
0.08919	32.79969	0.00037567	7.756e-05	4.2e-06	7.59e-05	0.0	0.00026603	7.498e-05	8.8e-07	692.36358514	697.96120465	709.47957257	0.71739964	0.15053567	-0.323057
0.08929	32.8133	0.00037517	7.762e-05	4.21e-06	7.596e-05	0.0	0.00026631	7.508e-05	8.8e-07	692.39379527	697.97686328	709.46058986	0.7143642	0.1502036	-0.32304204
0.08939	32.82683	0.00037466	7.768e-05	4.22e-06	7.602e-05	0.0	0.00026659	7.518e-05	8.8e-07	692.42395877	697.99250674	709.44166112	0.71133057	0.14987185	-0.3230271
0.08949	32.84028	0.00037416	7.774e-05	4.23e-06	7.608e-05	0.0	0.00026686	7.527e-05	8.8e-07	692.45407582	698.00813507	709.42278631	0.70829877	0.1495404	-0.32301218
0.08959	32.85366	0.00037367	7.78e-05	4.24e-06	7.614e-05	0.0	0.00026713	7.537e-05	8.8e-07	692.48414722	698.02374849	709.40396526	0.7052844	0.14921208	-0.32299739
0.08969	32.86695	0.00037318	7.786e-05	4.26e-06	7.62e-05	0.0	0.0002674	7.547e-05	8.8e-07	692.514174	698.03934728	709.38519777	0.70227449	0.14888468	-0.32298263
0.08979	32.88017	0.00037269	7.791e-05	4.27e-06	7.626e-05	0.0	0.00026767	7.556e-05	8.8e-07	692.54415681	698.05493162	709.36648371	0.69927131	0.1485586	-0.32296794
0.08989	32.89331	0.0003722	7.797e-05	4.28e-06	7.631e-05	0.0	0.00026793	7.566e-05	8.8e-07	692.57409623	698.07050169	709.34782297	0.69627261	0.14823352	-0.32295328
0.08999	32.90637	0.00037172	7.803e-05	4.29e-06	7.637e-05	0.0	0.0002682	7.575e-05	8.8e-07	692.60399289	698.08605767	709.32921545	0.69328641	0.14791126	-0.32293874
0.09009	32.91935	0.00037123	7.808e-05	4.3e-06	7.643e-05	0.0	0.00026846	7.584e-05	8.8e-07	692.63384801	698.10159994	709.31066093	0.69029756	0.14758836	-0.32292417
0.09019	32.93224	0.00037076	7.814e-05	4.31e-06	7.648e-05	0.0	0.00026872	7.594e-05	8.8e-07	692.6636611	698.11712835	709.29215949	0.68730871	0.14726547	-0.3229096
0.09029	32.94506	0.00037028	7.82e-05	4.32e-06	7.654e-05	-0.0	0.00026898	7.603e-05	8.8e-07	692.69343308	698.13264318	709.27371099	0.68433644	0.14694675	-0.32289519
0.09039	32.9578	0.00036981	7.825e-05	4.33e-06	7.66e-05	-0.0	0.00026924	7.612e-05	8.8e-07	692.72316464	698.14814467	709.25531531	0.6813564	0.14662607	-0.32288071
0.09049	32.97045	0.00036934	7.831e-05	4.34e-06	7.665e-05	-0.0	0.0002695	7.621e-05	8.8e-07	692.75285526	698.16363264	709.23697254	0.67838447	0.14630759	-0.32286632
0.09059	32.98303	0.00036888	7.836e-05	4.35e-06	7.671e-05	-0.0	0.00026975	7.63e-05	8.8e-07	692.78250707	698.1791078	709.21868234	0.67541849	0.14599072	-0.32285198
0.09069	32.99552	0.00036842	7.842e-05	4.36e-06	7.676e-05	-0.0	0.00027001	7.639e-05	8.8e-07	692.81211925	698.19456987	709.20044484	0.67244808	0.14567265	-0.3228376
0.09079	33.00793	0.00036796	7.847e-05	4.37e-06	7.681e-05	-0.0	0.00027026	7.648e-05	8.8e-07	692.84169249	698.21001911	709.18225993	0.66949372	0.14535938	-0.3228234
0.09089	33.02026	0.0003675	7.852e-05	4.39e-06	7.687e-05	-0.0	0.00027051	7.657e-05	8.8e-07	692.87122815	698.22545595	709.16412743	0.66653262	0.1450441	-0.32280912
0.09099	33.0325	0.00036705	7.857e-05	4.4e-06	7.692e-05	-0.0	0.00027075	7.666e-05	8.8e-07	692.90072544	698.24088015	709.14604744	0.66357151	0.14472881	-0.32279485
0.09109	33.04466	0.0003666	7.863e-05	4.41e-06	7.697e-05	-0.0	0.000271	7.675e-05	8.8e-07	692.93018619	698.25629234	709.12801972	0.66062882	0.14441974	-0.3227808
0.09119	33.05674	0.00036615	7.868e-05	4.42e-06	7.702e-05	-0.0	0.00027125	7.683e-05	8.8e-07	692.95961022	698.27169246	709.11004428	0.65767628	0.14410734	-0.32276662
0.09129	33.06874	0.00036571	7.873e-05	4.43e-06	7.708e-05	-0.0	0.00027149	7.692e-05	8.8e-07	692.98899775	698.2870806	709.09212111	0.65473732	0.14380062	-0.32275265
0.09139	33.08065	0.00036527	7.878e-05	4.44e-06	7.713e-05	0.0	0.00027173	7.701e-05	8.8e-07	693.01835113	698.30245765	709.07424992	0.65179501	0.14349249	-0.32273863
0.09149	33.09247	0.00036483	7.883e-05	4.45e-06	7.718e-05	0.0	0.00027197	7.709e-05	8.8e-07	693.04766951	698.31782327	709.05643082	0.64885378	0.14318482	-0.32272462
0.09159	33.10421	0.0003644	7.888e-05	4.46e-06	7.723e-05	0.0	0.00027221	7.718e-05	8.8e-07	693.07695308	698.33317756	709.03866378	0.64591363	0.1428776	-0.32271063
0.09169	33.11587	0.00036397	7.893e-05	4.47e-06	7.728e-05	0.0	0.00027244	7.726e-05	8.8e-07	693.10620205	698.34852057	709.02094878	0.64297456	0.14257082	-0.32269665
0.09179	33.12744	0.00036354	7.898e-05	4.48e-06	7.733e-05	0.0	0.00027268	7.735e-05	8.8e-07	693.13541713	698.36385261	709.00328574	0.64004373	0.14226977	-0.32268286
0.09189	33.13892	0.00036312	7.903e-05	4.49e-06	7.738e-05	0.0	0.00027291	7.743e-05	8.8e-07	693.16460032	698.37917448	708.98567449	0.63711104	0.141967	-0.32266902
0.09199	33.15032	0.0003627	7.908e-05	4.5e-06	7.743e-05	0.0	0.00027314	7.751e-05	8.8e-07	693.19375094	698.39448591	708.96811506	0.63418015	0.14166522	-0.3226552
0.09209	33.16163	0.00036228	7.913e-05	4.51e-06	7.748e-05	0.0	0.00027337	7.76e-05	8.8e-07	693.22286942	698.40978706	708.95060743	0.63125108	0.14136443	-0.32264143
0.09219	33.17285	0.00036187	7.918e-05	4.52e-06	7.752e-05	-0.0	0.00027359	7.768e-05	8.8e-07	693.25195619	698.4250781	708.93315155	0.62832381	0.14106463	-0.32262768
0.09229	33.18399	0.00036145	7.922e-05	4.53e-06	7.757e-05	-0.0	0.00027382	7.776e-05	8.8e-07	693.28101195	698.44035935	708.91574736	0.62539553	0.14076869	-0.32261404
0.09239	33.19503	0.00036105	7.927e-05	4.54e-06	7.762e-05	-0.0	0.00027404	7.784e-05	8.8e-07	693.3100379	698.45563139	708.89839483	0.62247023	0.14047255	-0.3226004
0.09249	33.20599	0.00036064	7.932e-05	4.55e-06	7.766e-05	-0.0	0.00027426	7.792e-05	8.8e-07	693.33903411	698.47089419	708.8810939	0.61954645	0.14017768	-0.3225868
0.09259	33.21686	0.00036024	7.937e-05	4.56e-06	7.771e-05	-0.0	0.00027448	7.8e-05	8.8e-07	693.36800109	698.48614797	708.86384454	0.6166242	0.13988409	-0.32257324
0.09269	33.22764	0.00035984	7.941e-05	4.56e-06	7.776e-05	-0.0	0.0002747	7.808e-05	8.8e-07	693.39693939	698.50139297	708.84664669	0.61370348	0.13959178	-0.32255973
0.09279	33.23833	0.00035945	7.946e-05	4.57e-06	7.78e-05	-0.0	0.00027492	7.815e-05	8.8e-07	693.42584963	698.51662949	708.82950035	0.61077498	0.13930223	-0.32254626
0.09289	33.24893	0.00035906	7.95e-05	4.58e-06	7.785e-05	-0.0	0.00027513	7.823e-05	8.8e-07	693.45473257	698.53185801	708.81240556	0.60785193	0.13901334	-0.32253283
0.09299	33.25944	0.00035867	7.955e-05	4.59e-06	7.789e-05	-0.0	0.00027534	7.831e-05	8.8e-07	693.48358865	698.54707864	708.79536223	0.60492947	0.13872586	-0.32251945
0.09309	33.26985	0.00035829	7.959e-05	4.6e-06	7.794e-05	-0.0	0.00027555	7.838e-05	8.8e-07	693.51241843	698.56229164	708.77837032	0.60200762	0.13843982	-0.3225061
0.09319	33.28018	0.00035791	7.963e-05	4.61e-06	7.798e-05	-0.0	0.00027576	7.846e-05	8.8e-07	693.54122247	698.57749726	708.76142981	0.59908637	0.1381552	-0.3224928
0.09329	33.29041	0.00035753	7.968e-05	4.62e-06	7.802e-05	-0.0	0.00027597	7.853e-05	8.8e-07	693.57000137	698.59269586	708.74454071	0.59615289	0.1378732	-0.32247953
0.09339	33.30055	0.00035716	7.972e-05	4.63e-06	7.807e-05	-0.0	0.00027617	7.861e-05	8.8e-07	693.59875576	698.6078879	708.72770312	0.59322547	0.13759211	-0.32246631
0.09349	33.3106	0.00035679	7.976e-05	4.64e-06	7.811e-05	-0.0	0.00027638	7.868e-05	8.8e-07	693.62748619	698.62307355	708.71091693	0.59029741	0.13731257	-0.32245313
0.09359	33.32055	0.00035642	7.981e-05	4.65e-06	7.815e-05	0.0	0.00027658	7.875e-05	8.8e-07	693.65619322	698.63825308	708.69418214	0.58736868	0.13703456	-0.32243999
0.09369	33.33041	0.00035606	7.985e-05	4.66e-06	7.819e-05	0.0	0.00027678	7.883e-05	8.8e-07	693.68487743	698.6534268	708.67749873	0.5844393	0.13675811	-0.32242689
0.09379	33.34017	0.0003557	7.989e-05	4.66e-06	7.823e-05	0.0	0.00027697	7.89e-05	8.8e-07	693.71353943	698.66859511	708.66086675	0.58149374	0.13648465	-0.32241382
0.09389	33.34984	0.00035534	7.993e-05	4.67e-06	7.827e-05	0.0	0.00027717	7.897e-05	8.8e-07	693.74217983	698.68375852	708.64428633	0.57855422	0.13621211	-0.3224008
0.09399	33.35941	0.00035499	7.997e-05	4.68e-06	7.831e-05	0.0	0.00027736	7.904e-05	8.8e-07	693.77079918	698.69891722	708.62775738	0.57561253	0.13594125	-0.32238783
0.09409	33.36888	0.00035464	8.001e-05	4.69e-06	7.835e-05	0.0	0.00027755	7.911e-05	8.8e-07	693.79939809	698.71407152	708.61127991	0.57266869	0.13567207	-0.32237489
0.09419	33.37826	0.00035429	8.005e-05	4.7e-06	7.839e-05	0.0	0.00027774	7.918e-05	8.8e-07	693.82797711	698.72922176	708.59485393	0.56972269	0.13540458	-0.32236199
0.09429	33.38754	0.00035395	8.009e-05	4.71e-06	7.843e-05	0.0	0.00027793	7.924e-05	8.8e-07	693.85653688	698.74436842	708.57847953	0.56675568	0.13514074	-0.32234913
0.09439	33.39671	0.00035361	8.013e-05	4.72e-06	7.847e-05	0.0	0.00027812	7.931e-05	8.8e-07	693.88507803	698.75951209	708.56215688	0.56379473	0.13487773	-0.32233631
0.09449	33.40579	0.00035328	8.016e-05	4.72e-06	7.851e-05	0.0	0.0002783	7.938e-05	8.8e-07	693.9136011	698.77465297	708.5458859	0.56082981	0.13461659	-0.32232354
0.09459	33.41477	0.00035295	8.02e-05	4.73e-06	7.855e-05	0.0	0.00027848	7.944e-05	8.8e-07	693.9421067	698.78979143	708.52966662	0.55786093	0.13435733	-0.3223108
0.09469	33.42365	0.00035262	8.024e-05	4.74e-06	7.858e-05	0.0	0.00027866	7.951e-05	8.8e-07	693.97059542	698.80492783	708.51349907	0.55488809	0.13409994	-0.3222981
0.09479	33.43243	0.00035229	8.028e-05	4.75e-06	7.862e-05	0.0	0.00027884	7.957e-05	8.8e-07	693.99906787	698.82006276	708.49738341	0.55188763	0.13384708	-0.32228545
0.09489	33.4411	0.00035198	8.031e-05	4.76e-06	7.866e-05	0.0	0.00027901	7.964e-05	8.8e-07	694.02752469	698.83519693	708.48131986	0.54889363	0.13359492	-0.32227284
0.09499	33.44968	0.00035166	8.035e-05	4.76e-06	7.869e-05	0.0	0.00027919	7.97e-05	8.8e-07	694.05596645	698.85033052	708.46530833	0.54589343	0.13334488	-0.32226026
0.09509	33.45814	0.00035135	8.038e-05	4.77e-06	7.873e-05	0.0	0.00027936	7.976e-05	8.8e-07	694.08439374	698.86546398	708.44934891	0.54288703	0.13309697	-0.32224773
0.09519	33.46651	0.00035104	8.042e-05	4.78e-06	7.876e-05	-0.0	0.00027953	7.983e-05	8.8e-07	694.11280717	698.88059774	708.43344166	0.53987444	0.13285118	-0.32223524
0.09529	33.47476	0.00035073	8.045e-05	4.79e-06	7.88e-05	-0.0	0.00027969	7.989e-05	8.8e-07	694.14120733	698.8957325	708.41758679	0.53682487	0.1326111	-0.32222279
0.09539	33.48291	0.00035043	8.049e-05	4.79e-06	7.883e-05	-0.0	0.00027986	7.995e-05	8.8e-07	694.16959482	698.91086912	708.40178459	0.5337828	0.13237155	-0.32221038
0.09549	33.49096	0.00035014	8.052e-05	4.8e-06	7.886e-05	-0.0	0.00028002	8.001e-05	8.8e-07	694.19797025	698.92600779	708.38603501	0.53073166	0.13213446	-0.32219801
0.09559	33.49889	0.00034984	8.056e-05	4.81e-06	7.89e-05	-0.0	0.00028018	8.006e-05	8.8e-07	694.2263342	698.94114903	708.37033815	0.52767145	0.13189982	-0.32218569
0.09569	33.50672	0.00034955	8.059e-05	4.82e-06	7.893e-05	-0.0	0.00028034	8.012e-05	8.8e-07	694.25468729	698.95629333	708.35469412	0.52460218	0.13166765	-0.3221734
0.09579	33.51444	0.00034927	8.062e-05	4.82e-06	7.896e-05	-0.0	0.0002805	8.018e-05	8.8e-07	694.28303006	698.97144142	708.33910313	0.52150151	0.13144056	-0.32216116
0.09589	33.52204	0.00034899	8.065e-05	4.83e-06	7.899e-05	-0.0	0.00028065	8.024e-05	8.8e-07	694.31136304	698.98659415	708.32356549	0.51839551	0.1312155	-0.32214896
0.09599	33.52953	0.00034871	8.068e-05	4.84e-06	7.903e-05	-0.0	0.0002808	8.029e-05	8.8e-07	694.33968684	699.00175199	708.30808128	0.51527569	0.13099345	-0.3221368
0.09609	33.53691	0.00034844	8.071e-05	4.84e-06	7.906e-05	-0.0	0.00028095	8.035e-05	8.8e-07	694.36800199	699.01691569	708.29265074	0.51212685	0.13077625	-0.32212468
0.09619	33.54418	0.00034817	8.075e-05	4.85e-06	7.909e-05	-0.0	0.0002811	8.04e-05	8.8e-07	694.39630896	699.03208617	708.27727421	0.50896596	0.13056186	-0.32211261
0.09629	33.55133	0.00034791	8.078e-05	4.86e-06	7.912e-05	-0.0	0.00028124	8.045e-05	8.8e-07	694.42460834	699.04726403	708.26195183	0.5057879	0.13035089	-0.32210057
0.09639	33.55836	0.00034765	8.08e-05	4.86e-06	7.915e-05	-0.0	0.00028139	8.051e-05	8.8e-07	694.45290063	699.06245006	708.24668388	0.50257691	0.13014527	-0.32208859
0.09649	33.56528	0.00034739	8.083e-05	4.87e-06	7.917e-05	-0.0	0.00028153	8.056e-05	8.8e-07	694.4811862	699.07764536	708.23147079	0.4993499	0.12994293	-0.32207664
0.09659	33.57208	0.00034714	8.086e-05	4.88e-06	7.92e-05	-0.0	0.00028167	8.061e-05	8.8e-07	694.50946563	699.09285058	708.21631273	0.49610198	0.12974446	-0.32206474
0.09669	33.57875	0.00034689	8.089e-05	4.88e-06	7.923e-05	-0.0	0.0002818	8.066e-05	8.8e-07	694.53773937	699.10806661	708.20121003	0.49281412	0.12955221	-0.32205288
0.09679	33.58531	0.00034665	8.092e-05	4.89e-06	7.926e-05	-0.0	0.00028193	8.071e-05	8.8e-07	694.56600761	699.12329478	708.18616325	0.48950582	0.12936377	-0.32204106
0.09689	33.59174	0.00034641	8.094e-05	4.9e-06	7.928e-05	-0.0	0.00028206	8.075e-05	8.8e-07	694.59427089	699.13853583	708.17117261	0.48617176	0.1291798	-0.32202929
0.09699	33.59805	0.00034618	8.097e-05	4.9e-06	7.931e-05	-0.0	0.00028219	8.08e-05	8.8e-07	694.62252962	699.15379072	708.15623849	0.48278848	0.12900318	-0.32201756
0.09709	33.60423	0.00034595	8.1e-05	4.91e-06	7.934e-05	-0.0	0.00028232	8.085e-05	8.8e-07	694.65078366	699.16906113	708.14136164	0.47937874	0.12883112	-0.32200588
0.09719	33.61028	0.00034572	8.102e-05	4.91e-06	7.936e-05	-0.0	0.00028244	8.089e-05	8.8e-07	694.67903353	699.18434787	708.12654232	0.47593677	0.12866431	-0.32199424
0.09729	33.6162	0.00034551	8.105e-05	4.92e-06	7.939e-05	-0.0	0.00028256	8.094e-05	8.8e-07	694.70727954	699.19965203	708.11178098	0.47244798	0.12850456	-0.32198265
0.09739	33.62199	0.00034529	8.107e-05	4.92e-06	7.941e-05	-0.0	0.00028268	8.098e-05	8.8e-07	694.73552142	699.21497532	708.0970784	0.46891578	0.12835143	-0.32197111
0.09749	33.62765	0.00034508	8.109e-05	4.93e-06	7.943e-05	-0.0	0.00028279	8.102e-05	8.8e-07	694.76375935	699.23031895	708.08243508	0.46532909	0.12820629	-0.32195961
0.09759	33.63317	0.00034488	8.112e-05	4.93e-06	7.946e-05	-0.0	0.00028291	8.106e-05	8.8e-07	694.79199288	699.24568476	708.06785187	0.46169084	0.12806878	-0.32194816
0.09769	33.63855	0.00034468	8.114e-05	4.94e-06	7.948e-05	-0.0	0.00028302	8.11e-05	8.8e-07	694.82022194	699.26107419	708.05332942	0.45798816	0.12794047	-0.32193675
0.09779	33.6438	0.00034448	8.116e-05	4.94e-06	7.95e-05	-0.0	0.00028312	8.114e-05	8.8e-07	694.84844578	699.2764893	708.03886873	0.45422533	0.12782084	-0.3219254
0.09789	33.6489	0.00034429	8.118e-05	4.95e-06	7.952e-05	-0.0	0.00028323	8.118e-05	8.8e-07	694.87666406	699.29193178	708.02447057	0.45038426	0.1277121	-0.32191409
0.09799	33.65386	0.00034411	8.12e-05	4.95e-06	7.954e-05	-0.0	0.00028333	8.122e-05	8.8e-07	694.90487553	699.30740402	708.01013614	0.44647187	0.12761341	-0.32190284
0.09809	33.65866	0.00034393	8.122e-05	4.96e-06	7.956e-05	-0.0	0.00028343	8.125e-05	8.8e-07	694.93307951	699.32290799	707.99586639	0.4424624	0.12752789	-0.32189163
0.09819	33.66332	0.00034375	8.124e-05	4.96e-06	7.958e-05	-0.0	0.00028352	8.129e-05	8.8e-07	694.96127398	699.33844655	707.98166281	0.43836689	0.12745422	-0.32188048
0.09829	33.66783	0.00034359	8.126e-05	4.97e-06	7.96e-05	-0.0	0.00028361	8.132e-05	8.8e-07	694.98945782	699.35402195	707.96752651	0.4341642	0.12739493	-0.32186938
0.09839	33.67217	0.00034343	8.128e-05	4.97e-06	7.962e-05	-0.0	0.0002837	8.136e-05	8.8e-07	695.01762846	699.36963735	707.95345918	0.42984384	0.12735131	-0.32185833
0.09849	33.67636	0.00034327	8.13e-05	4.98e-06	7.964e-05	-0.0	0.00028379	8.139e-05	8.8e-07	695.04578291	699.38529611	707.93946262	0.42537643	0.12732689	-0.32184734
0.09859	33.68038	0.00034312	8.131e-05	4.98e-06	7.965e-05	-0.0	0.00028387	8.142e-05	8.8e-07	695.07391755	699.40100192	707.92553887	0.42074865	0.12732326	-0.32183641
0.09869	33.68423	0.00034298	8.133e-05	4.98e-06	7.967e-05	-0.0	0.00028395	8.145e-05	8.8e-07	695.10202781	699.41675894	707.91169026	0.41594007	0.12734286	-0.32182554
0.09879	33.6879	0.00034284	8.134e-05	4.99e-06	7.968e-05	-0.0	0.00028403	8.147e-05	8.8e-07	695.13010804	699.43257189	707.89791947	0.41092235	0.12738906	-0.32181473
0.09889	33.6914	0.00034271	8.136e-05	4.99e-06	7.97e-05	-0.0	0.0002841	8.15e-05	8.8e-07	695.15815097	699.44844619	707.88422966	0.40567997	0.12746369	-0.32180398
0.09899	33.69471	0.00034258	8.137e-05	4.99e-06	7.971e-05	-0.0	0.00028417	8.152e-05	8.8e-07	695.18614809	699.46438779	707.87062437	0.40012815	0.12757676	-0.32179329
0.09909	33.69782	0.00034247	8.139e-05	5e-06	7.973e-05	-0.0	0.00028423	8.155e-05	8.8e-07	695.21408732	699.48040409	707.85710811	0.39422967	0.12773257	-0.32178268
0.09919	33.70074	0.00034236	8.14e-05	5e-06	7.974e-05	-0.0	0.00028429	8.157e-05	8.8e-07	695.24195332	699.49650377	707.8436863	0.38790177	0.12794076	-0.32177214
0.09929	33.70344	0.00034226	8.141e-05	5e-06	7.975e-05	-0.0	0.00028434	8.159e-05	8.8e-07	695.26972575	699.51269735	707.83036565	0.38103113	0.12821439	-0.32176169
0.09939	33.70592	0.00034216	8.142e-05	5e-06	7.976e-05	-0.0	0.0002844	8.161e-05	8.8e-07	695.29737738	699.5289977	707.81715463	0.37345721	0.12857173	-0.32175131
0.09949	33.70817	0.00034208	8.143e-05	5.01e-06	7.977e-05	-0.0	0.00028444	8.163e-05	8.8e-07	695.32486863	699.54542171	707.80406467	0.36492811	0.12904122	-0.32174104
0.09959	33.71016	0.00034201	8.144e-05	5.01e-06	7.978e-05	-0.0	0.00028448	8.164e-05	8.8e-07	695.35214154	699.56199187	707.79111151	0.35503941	0.12966786	-0.32173087
0.09969	33.71187	0.00034194	8.144e-05	5.01e-06	7.978e-05	-0.0	0.00028452	8.165e-05	8.8e-07	695.3791043	699.5787402	707.77831846	0.34304146	0.13053362	-0.32172083
0.09979	33.71327	0.00034189	8.145e-05	5.01e-06	7.979e-05	-0.0	0.00028455	8.167e-05	8.8e-07	695.40559428	699.59571716	707.76572406	0.32732545	0.13181064	-0.32171095
0.09989	33.71431	0.00034185	8.145e-05	5.01e-06	7.979e-05	-0.0	0.00028457	8.167e-05	8.8e-07	695.43125993	699.61301746	707.75340543	0.30293554	0.13401132	-0.32170129
0.09999	33.71485	0.00034183	8.146e-05	5.01e-06	7.98e-05	-0.0	0.00028458	8.168e-05	8.8e-07	695.45466626	699.6309457	707.74164547	0.16712963	0.14558942	-0.32169201
0.10001	33.71486	0.00034183	8.146e-05	5.01e-06	7.98e-05	-0.0	0.00028458	8.168e-05	8.8e-07	695.45720275	699.63484949	707.73968882	722.05643409	29.26080471	34.43420093
