# Supplementary material for: Dataset for the simulated biomass pyrolysis in rotary kilns with varying particle residence time distributions
Source: Data Brief. 2021 Nov 23;39:107603. doi: 10.1016/j.dib.2021.107603 (PMC8633881; doi:10.1016/j.dib.2021.107603)
Supplement: Supplementary Data S1 — Supplementary Raw Research Data. This is open data under the CC BY license http://creativecommons.org/licenses/by/4.0/ [file mmc1.zip › supplementary/100/logFiles/log_Pe10]

l,m	Tau,s	F_w,kg/s	F_is,kg/s	F_c,kg/s	F_rt,kg/s	F_w_wet,kg/s	F_it,kg/s	F_g,kg/s	F_H2O_g,kg/s	T_b,K	T_g,K	T_w,K	q_bed,kW/m	q_gas,kW/m	q_loss,kW/m
5e-05	0.25718	0.0	0.0	0.0	0.0	5.47e-06	0.0	0.0	0.0	362.85055282	799.17715453	813.54627861	10.15618449	-0.03583828	-0.39884018
0.00011	0.77153	0.0	0.0	0.0	0.0	5.47e-06	0.0	0.0	0.0	416.80620799	789.26032388	798.77325286	8.70430619	-0.04387227	-0.38807452
0.00016	1.28586	1e-08	0.0	0.0	0.0	5.46e-06	0.0	0.0	0.0	461.86994734	777.08263619	786.06563047	7.45716676	-0.03694205	-0.37880063
0.00022	1.80017	5e-08	0.0	0.0	0.0	5.42e-06	0.0	0.0	0.0	499.66518662	766.70039678	775.11276796	6.38610879	-0.03037661	-0.37080483
0.00027	2.31445	2.3e-07	0.0	0.0	0.0	5.24e-06	0.0	0.0	0.0	531.44688131	757.80471443	765.66609586	5.46684685	-0.02356767	-0.36390549
0.00033	2.8287	7.2e-07	0.0	0.0	0.0	4.75e-06	0.0	0.0	0.0	558.19643048	750.16856934	757.51055173	4.6789059	-0.01653333	-0.35794541
0.00038	3.34293	1.65e-06	0.0	0.0	0.0	3.82e-06	0.0	0.0	0.0	580.71157005	743.56558306	750.46007424	4.00406065	-0.00864348	-0.35278846
0.00044	3.85714	2.89e-06	0.0	0.0	0.0	2.57e-06	0.0	0.0	0.0	599.68825936	737.74026141	744.35350369	3.42523246	0.00219317	-0.34831662
0.00049	4.37133	4.06e-06	0.0	0.0	0.0	1.4e-06	0.0	0.0	0.0	615.74167432	732.37546173	739.0508942	2.9268731	0.01776378	-0.34442761
0.0105	97.54881	1.3e-07	5.5e-07	2.5e-07	2.9e-07	0.0	2.89e-06	1.35e-06	1e-08	646.14365096	648.80035509	644.94339997	-0.0191811	-0.0414345	-0.2722383
0.01056	98.05855	1.3e-07	5.5e-07	2.5e-07	2.9e-07	-0.0	2.89e-06	1.35e-06	1e-08	645.8440721	648.50546122	644.64619946	-0.01913152	-0.04140554	-0.27200363
0.01061	98.56826	1.3e-07	5.5e-07	2.5e-07	2.8e-07	-0.0	2.89e-06	1.35e-06	1e-08	645.54472657	648.21076783	644.34921821	-0.01908311	-0.04137687	-0.27177307
0.01067	99.07795	1.3e-07	5.5e-07	2.5e-07	2.8e-07	0.0	2.89e-06	1.35e-06	1e-08	645.24561171	647.91627177	644.0524525	-0.01903406	-0.04134743	-0.27153808
0.01072	99.58761	1.3e-07	5.5e-07	2.5e-07	2.8e-07	-0.0	2.89e-06	1.36e-06	1e-08	644.94673031	647.62197721	643.75590659	-0.01898569	-0.041318	-0.27130485
0.01078	100.09725	1.3e-07	5.5e-07	2.5e-07	2.8e-07	-0.0	2.89e-06	1.36e-06	1e-08	644.64808175	647.327883	643.45957895	-0.01893773	-0.04128844	-0.27107222
0.01083	100.60686	1.3e-07	5.5e-07	2.5e-07	2.8e-07	-0.0	2.89e-06	1.36e-06	1e-08	644.34966525	647.03398899	643.16346916	-0.01889032	-0.04125883	-0.2708408
0.01089	101.11645	1.3e-07	5.5e-07	2.5e-07	2.8e-07	-0.0	2.89e-06	1.36e-06	1e-08	644.05147955	646.74029451	642.86757621	-0.01884293	-0.04122885	-0.27060804
0.01094	101.62602	1.3e-07	5.5e-07	2.5e-07	2.8e-07	-0.0	2.89e-06	1.36e-06	1e-08	643.75352632	646.44680108	642.57190148	-0.0187961	-0.04119884	-0.27037661
0.011	102.13556	1.3e-07	5.5e-07	2.5e-07	2.8e-07	0.0	2.89e-06	1.36e-06	1e-08	643.4558047	646.1535079	642.27644386	-0.01874892	-0.04116822	-0.27014197
0.01105	102.64508	1.3e-07	5.5e-07	2.5e-07	2.8e-07	-0.0	2.89e-06	1.36e-06	1e-08	643.15831713	645.86041811	641.98120651	-0.01870323	-0.0411382	-0.26991332
0.01111	103.15457	1.3e-07	5.5e-07	2.5e-07	2.8e-07	0.0	2.9e-06	1.36e-06	1e-08	642.86105866	645.56752687	641.68618393	-0.01865671	-0.04110725	-0.26967912
0.01116	103.66404	1.3e-07	5.5e-07	2.5e-07	2.8e-07	0.0	2.9e-06	1.36e-06	1e-08	642.56403447	645.27483936	641.39138148	-0.01861105	-0.04107649	-0.26944772
0.01122	104.17348	1.3e-07	5.5e-07	2.5e-07	2.8e-07	0.0	2.9e-06	1.36e-06	1e-08	642.26724155	644.98235349	641.09679666	-0.0185659	-0.04104572	-0.26921754
0.01127	104.6829	1.3e-07	5.5e-07	2.5e-07	2.8e-07	0.0	2.9e-06	1.36e-06	1e-08	641.97067958	644.69006856	640.80242849	-0.01852093	-0.04101469	-0.26898683
0.01133	105.1923	1.2e-07	5.5e-07	2.5e-07	2.7e-07	0.0	2.9e-06	1.36e-06	1e-08	641.67434817	644.39798537	640.50827759	-0.01847604	-0.04098336	-0.2687551
0.01138	105.70167	1.2e-07	5.5e-07	2.5e-07	2.7e-07	-0.0	2.9e-06	1.37e-06	1e-08	641.378249	644.10610514	640.21434507	-0.01843173	-0.04095206	-0.26852495
0.01144	106.21101	1.2e-07	5.5e-07	2.6e-07	2.7e-07	-0.0	2.9e-06	1.37e-06	1e-08	641.08238094	643.81442685	639.9206296	-0.0183872	-0.04092024	-0.26829223
0.01149	106.72034	1.2e-07	5.5e-07	2.6e-07	2.7e-07	-0.0	2.9e-06	1.37e-06	1e-08	640.78674622	643.52295309	639.62713374	-0.01834336	-0.04088855	-0.26806163
0.0215	199.00812	9e-08	5.4e-07	2.7e-07	2.2e-07	-0.0	2.91e-06	1.43e-06	1e-08	590.71690219	593.92509476	589.80035611	-0.01340893	-0.03433164	-0.228912
0.02156	199.51294	9e-08	5.4e-07	2.7e-07	2.2e-07	-0.0	2.91e-06	1.43e-06	1e-08	590.46141398	593.67145401	589.54592102	-0.01339155	-0.03429706	-0.22871943
0.02161	200.01774	9e-08	5.4e-07	2.7e-07	2.2e-07	-0.0	2.91e-06	1.43e-06	1e-08	590.2061257	593.4180076	589.2916834	-0.01336734	-0.03424873	-0.22845042
0.02167	200.52251	9e-08	5.4e-07	2.7e-07	2.2e-07	0.0	2.91e-06	1.43e-06	1e-08	589.95111694	593.16483286	589.0377217	-0.0133545	-0.03422306	-0.22830748
0.02172	201.02726	9e-08	5.4e-07	2.7e-07	2.2e-07	0.0	2.91e-06	1.43e-06	1e-08	589.69625587	592.91180246	588.78390665	-0.01333445	-0.03418295	-0.22808418
0.02178	201.53198	9e-08	5.4e-07	2.7e-07	2.2e-07	0.0	2.91e-06	1.43e-06	1e-08	589.44162758	592.65899758	588.53032072	-0.01331854	-0.034151	-0.22790639
0.02183	202.03668	9e-08	5.4e-07	2.7e-07	2.2e-07	0.0	2.91e-06	1.43e-06	1e-08	589.18718379	592.40637239	588.27691725	-0.0132984	-0.03411051	-0.22768105
0.02189	202.54135	9e-08	5.4e-07	2.7e-07	2.2e-07	0.0	2.91e-06	1.43e-06	1e-08	588.93297437	592.15397492	588.0237451	-0.01328114	-0.03407573	-0.22748752
0.02194	203.046	9e-08	5.4e-07	2.7e-07	2.2e-07	-0.0	2.91e-06	1.43e-06	1e-08	588.67896598	591.90177314	587.77077167	-0.01326449	-0.03404213	-0.22730053
0.022	203.55063	9e-08	5.4e-07	2.7e-07	2.2e-07	0.0	2.91e-06	1.43e-06	1e-08	588.42515273	591.64976042	587.51799026	-0.01325075	-0.03401439	-0.22714618
0.02205	204.05522	9e-08	5.4e-07	2.7e-07	2.2e-07	0.0	2.91e-06	1.43e-06	1e-08	588.17150068	591.39790377	587.26536738	-0.01323524	-0.03398268	-0.22696989
0.02211	204.5598	9e-08	5.4e-07	2.7e-07	2.2e-07	-0.0	2.91e-06	1.43e-06	1e-08	587.91802828	591.14622561	587.01292577	-0.01321791	-0.03394728	-0.22677301
0.02216	205.06435	9e-08	5.4e-07	2.7e-07	2.2e-07	-0.0	2.91e-06	1.43e-06	1e-08	587.66475751	590.89474666	586.7606866	-0.01320015	-0.03391175	-0.2265753
0.02222	205.56887	9e-08	5.4e-07	2.7e-07	2.2e-07	-0.0	2.91e-06	1.43e-06	1e-08	587.41170125	590.6434678	586.50865023	-0.01317841	-0.03386742	-0.22632876
0.02227	206.07337	9e-08	5.4e-07	2.7e-07	2.2e-07	-0.0	2.91e-06	1.43e-06	1e-08	587.15890029	590.39243851	586.25686733	-0.01316127	-0.0338324	-0.22613399
0.02233	206.57785	9e-08	5.4e-07	2.7e-07	2.2e-07	-0.0	2.91e-06	1.43e-06	1e-08	586.90630166	590.14160646	586.00528471	-0.01313978	-0.0337884	-0.22588929
0.02238	207.0823	9e-08	5.4e-07	2.7e-07	2.2e-07	-0.0	2.91e-06	1.43e-06	1e-08	586.65395765	589.89102227	585.75395377	-0.01312277	-0.03375344	-0.22569494
0.02244	207.58673	9e-08	5.4e-07	2.7e-07	2.2e-07	-0.0	2.91e-06	1.43e-06	1e-08	586.40181487	589.64063508	585.50282278	-0.01311041	-0.03372802	-0.22555368
0.02249	208.09113	9e-08	5.4e-07	2.7e-07	2.2e-07	-0.0	2.91e-06	1.43e-06	1e-08	586.14981973	589.39039112	585.25183711	-0.01309574	-0.03369786	-0.22538595
0.0325	299.47843	9e-08	5.4e-07	2.8e-07	2.1e-07	0.0	2.91e-06	1.44e-06	1e-08	543.56011215	547.04759771	542.81769269	-0.01048831	-0.02774889	-0.19207683
0.03256	299.97828	9e-08	5.4e-07	2.8e-07	2.1e-07	0.0	2.91e-06	1.44e-06	1e-08	543.34331692	546.83183161	542.60164207	-0.01047607	-0.02771906	-0.19190719
0.03261	300.4781	9e-08	5.4e-07	2.8e-07	2.1e-07	0.0	2.91e-06	1.44e-06	1e-08	543.1267025	546.61624246	542.38577059	-0.0104639	-0.0276893	-0.19173784
0.03267	300.9779	9e-08	5.4e-07	2.8e-07	2.1e-07	0.0	2.91e-06	1.44e-06	1e-08	542.9102678	546.40083002	542.17007806	-0.01045185	-0.02765958	-0.19156869
0.03272	301.47767	9e-08	5.4e-07	2.8e-07	2.1e-07	0.0	2.91e-06	1.44e-06	1e-08	542.69401059	546.1855941	541.95456442	-0.01043971	-0.02762982	-0.19139936
0.03278	301.97741	9e-08	5.4e-07	2.8e-07	2.1e-07	-0.0	2.91e-06	1.44e-06	1e-08	542.47793234	545.97053487	541.73922974	-0.0104275	-0.02760008	-0.19123015
0.03283	302.47714	9e-08	5.4e-07	2.8e-07	2.1e-07	-0.0	2.91e-06	1.44e-06	1e-08	542.26203509	545.75565221	541.52407379	-0.01041518	-0.02757041	-0.19106121
0.03289	302.97683	9e-08	5.4e-07	2.8e-07	2.1e-07	-0.0	2.91e-06	1.44e-06	1e-08	542.04632161	545.54094588	541.30909613	-0.0104032	-0.02754077	-0.19089243
0.03294	303.4765	9e-08	5.4e-07	2.8e-07	2.1e-07	-0.0	2.91e-06	1.44e-06	1e-08	541.83078472	545.32641574	541.09429706	-0.010391	-0.02751123	-0.19072409
0.033	303.97615	9e-08	5.4e-07	2.8e-07	2.1e-07	-0.0	2.91e-06	1.44e-06	1e-08	541.61543003	545.11206138	540.87967579	-0.01037887	-0.02748165	-0.19055555
0.03305	304.47577	9e-08	5.4e-07	2.8e-07	2.1e-07	0.0	2.91e-06	1.44e-06	1e-08	541.40025572	544.89788298	540.66523262	-0.01036675	-0.02745207	-0.19038701
0.03311	304.97537	9e-08	5.4e-07	2.8e-07	2.1e-07	0.0	2.91e-06	1.44e-06	1e-08	541.18526137	544.68388056	540.4509676	-0.01035499	-0.02742255	-0.19021878
0.03316	305.47494	9e-08	5.4e-07	2.8e-07	2.1e-07	0.0	2.91e-06	1.44e-06	1e-08	540.97043988	544.47005382	540.23688086	-0.01034295	-0.02739307	-0.19005067
0.03322	305.97448	9e-08	5.4e-07	2.8e-07	2.1e-07	0.0	2.91e-06	1.44e-06	1e-08	540.7557976	544.25640266	540.02297188	-0.01033097	-0.02736365	-0.18988289
0.03327	306.474	9e-08	5.4e-07	2.8e-07	2.1e-07	0.0	2.91e-06	1.44e-06	1e-08	540.54133354	544.04292678	539.80924042	-0.01031917	-0.02733427	-0.18971528
0.03333	306.9735	9e-08	5.4e-07	2.8e-07	2.1e-07	0.0	2.91e-06	1.44e-06	1e-08	540.32704444	543.82962602	539.5956865	-0.01030725	-0.02730486	-0.1895475
0.03338	307.47297	9e-08	5.4e-07	2.8e-07	2.1e-07	-0.0	2.91e-06	1.44e-06	1e-08	540.11293249	543.61650055	539.38231016	-0.01029522	-0.02727547	-0.18937982
0.03344	307.97242	9e-08	5.4e-07	2.8e-07	2.1e-07	-0.0	2.91e-06	1.44e-06	1e-08	539.89900016	543.40355026	539.16911113	-0.01028292	-0.02724614	-0.18921241
0.03349	308.47184	9e-08	5.4e-07	2.8e-07	2.1e-07	-0.0	2.91e-06	1.44e-06	1e-08	539.68525357	543.1907749	538.95608875	-0.0102712	-0.02721685	-0.1890452
0.0435	398.9476	9e-08	5.4e-07	2.8e-07	2.1e-07	-0.0	2.91e-06	1.44e-06	1e-08	503.61701606	507.25127863	503.00766174	-0.00834809	-0.02237801	-0.16082328
0.04356	399.44241	9e-08	5.4e-07	2.8e-07	2.1e-07	-0.0	2.91e-06	1.44e-06	1e-08	503.43376904	507.0684305	502.82495474	-0.00833347	-0.02235403	-0.16067996
0.04361	399.9372	9e-08	5.4e-07	2.8e-07	2.1e-07	-0.0	2.91e-06	1.44e-06	1e-08	503.25079305	506.88573458	502.64239481	-0.0083217	-0.02233002	-0.16053652
0.04367	400.43196	9e-08	5.4e-07	2.8e-07	2.1e-07	-0.0	2.91e-06	1.44e-06	1e-08	503.06802533	506.70319109	502.45998606	-0.00832022	-0.022306	-0.16039323
0.04372	400.92669	9e-08	5.4e-07	2.8e-07	2.1e-07	-0.0	2.91e-06	1.44e-06	1e-08	502.8852401	506.52080022	502.27774275	-0.00831607	-0.02228203	-0.16025012
0.04378	401.4214	9e-08	5.4e-07	2.8e-07	2.1e-07	-0.0	2.91e-06	1.44e-06	1e-08	502.70249615	506.33856172	502.09566093	-0.00830384	-0.02225814	-0.16010724
0.04383	401.91608	9e-08	5.4e-07	2.8e-07	2.1e-07	-0.0	2.91e-06	1.44e-06	1e-08	502.51997129	506.15647508	501.91372904	-0.00830118	-0.02223426	-0.15996457
0.04389	402.41074	9e-08	5.4e-07	2.8e-07	2.1e-07	-0.0	2.91e-06	1.44e-06	1e-08	502.33745538	505.97454042	501.73196024	-0.00829425	-0.02221037	-0.15982176
0.04394	402.90537	9e-08	5.4e-07	2.8e-07	2.1e-07	-0.0	2.91e-06	1.44e-06	1e-08	502.1550421	505.79275776	501.55034872	-0.00828185	-0.02218652	-0.15967906
0.044	403.39998	9e-08	5.4e-07	2.8e-07	2.1e-07	-0.0	2.91e-06	1.44e-06	1e-08	501.97285186	505.61112678	501.3688867	-0.0082625	-0.02216275	-0.1595366
0.04405	403.89456	9e-08	5.4e-07	2.8e-07	2.1e-07	-0.0	2.91e-06	1.44e-06	1e-08	501.79103767	505.42964703	501.18756419	-0.00825903	-0.02213894	-0.15939423
0.04411	404.38912	9e-08	5.4e-07	2.8e-07	2.1e-07	-0.0	2.91e-06	1.44e-06	1e-08	501.60925046	505.24831895	501.00640331	-0.00824216	-0.02211527	-0.15925229
0.04416	404.88365	9e-08	5.4e-07	2.8e-07	2.1e-07	-0.0	2.91e-06	1.44e-06	1e-08	501.42778581	505.06714168	500.82538483	-0.00823058	-0.02209154	-0.15911013
0.04422	405.37815	9e-08	5.4e-07	2.8e-07	2.1e-07	-0.0	2.91e-06	1.44e-06	1e-08	501.24652674	504.88611561	500.64451641	-0.00822057	-0.0220678	-0.158968
0.04427	405.87263	9e-08	5.4e-07	2.8e-07	2.1e-07	-0.0	2.91e-06	1.44e-06	1e-08	501.06543886	504.70524077	500.4638002	-0.00822404	-0.02204406	-0.15882606
0.04433	406.36709	9e-08	5.4e-07	2.8e-07	2.1e-07	-0.0	2.91e-06	1.44e-06	1e-08	500.88422555	504.52451741	500.28325486	-0.00821114	-0.02202042	-0.15868433
0.04438	406.86152	9e-08	5.4e-07	2.8e-07	2.1e-07	-0.0	2.91e-06	1.44e-06	1e-08	500.70324752	504.34394481	500.10285726	-0.00820514	-0.02199682	-0.15854285
0.04444	407.35592	9e-08	5.4e-07	2.8e-07	2.1e-07	-0.0	2.91e-06	1.44e-06	1e-08	500.52235289	504.16352294	499.92261678	-0.00820069	-0.02197321	-0.15840139
0.04449	407.8503	9e-08	5.4e-07	2.8e-07	2.1e-07	-0.0	2.91e-06	1.44e-06	1e-08	500.34150773	503.98325183	499.74253555	-0.00819391	-0.02194959	-0.15825986
0.05455	497.89286	9e-08	5.4e-07	2.8e-07	2.1e-07	-0.0	2.91e-06	1.44e-06	1e-08	469.74138595	473.41379121	469.23962367	-0.00667611	-0.01804682	-0.13431325
0.05461	498.38254	9e-08	5.4e-07	2.8e-07	2.1e-07	-0.0	2.91e-06	1.44e-06	1e-08	469.58719873	473.25935278	469.08571626	-0.00667085	-0.01802756	-0.13419232
0.05466	498.8722	9e-08	5.4e-07	2.8e-07	2.1e-07	-0.0	2.91e-06	1.44e-06	1e-08	469.43309675	473.10504508	468.93194427	-0.0066736	-0.0180083	-0.13407155
0.05472	499.36183	9e-08	5.4e-07	2.8e-07	2.1e-07	-0.0	2.91e-06	1.44e-06	1e-08	469.27889554	472.95086828	468.77831869	-0.00666095	-0.01798915	-0.13395095
0.05477	499.85144	9e-08	5.4e-07	2.8e-07	2.1e-07	-0.0	2.91e-06	1.44e-06	1e-08	469.12495069	472.79682158	468.62481782	-0.0066608	-0.01797	-0.13383063
0.05483	500.34102	9e-08	5.4e-07	2.8e-07	2.1e-07	-0.0	2.91e-06	1.44e-06	1e-08	468.97097369	472.64290521	468.47145881	-0.00665576	-0.01795084	-0.13371017
0.05488	500.83058	9e-08	5.4e-07	2.8e-07	2.1e-07	-0.0	2.91e-06	1.44e-06	1e-08	468.81707742	472.48911912	468.31823499	-0.0066485	-0.0179317	-0.13358975
0.05494	501.32011	9e-08	5.4e-07	2.8e-07	2.1e-07	-0.0	2.91e-06	1.44e-06	1e-08	468.66331319	472.33546318	468.16514321	-0.00662958	-0.01791266	-0.13346956
0.05499	501.80961	9e-08	5.4e-07	2.8e-07	2.1e-07	-0.0	2.91e-06	1.44e-06	1e-08	468.50995079	472.18193668	468.01216691	-0.00662721	-0.01789356	-0.13334946
0.05505	502.29909	9e-08	5.4e-07	2.8e-07	2.1e-07	-0.0	2.91e-06	1.44e-06	1e-08	468.3566075	472.02854021	467.85932914	-0.00661481	-0.01787457	-0.13322965
0.0551	502.78854	9e-08	5.4e-07	2.8e-07	2.1e-07	-0.0	2.91e-06	1.44e-06	1e-08	468.20351589	471.87527307	467.70661553	-0.00660423	-0.01785555	-0.13310978
0.05516	503.27797	9e-08	5.4e-07	2.8e-07	2.1e-07	-0.0	2.91e-06	1.44e-06	1e-08	468.0506335	471.7221354	467.55402872	-0.00659536	-0.01783652	-0.13298987
0.05521	503.76737	9e-08	5.4e-07	2.8e-07	2.1e-07	-0.0	2.91e-06	1.44e-06	1e-08	467.89792089	471.5691273	467.40157112	-0.00659964	-0.01781747	-0.13287013
0.05527	504.25675	9e-08	5.4e-07	2.8e-07	2.1e-07	-0.0	2.91e-06	1.44e-06	1e-08	467.74507395	471.41624914	467.24926094	-0.00659036	-0.01779851	-0.13275055
0.05532	504.7461	9e-08	5.4e-07	2.8e-07	2.1e-07	-0.0	2.91e-06	1.44e-06	1e-08	467.59240679	471.26350022	467.09707902	-0.00658537	-0.01777958	-0.13263119
0.05538	505.23542	9e-08	5.4e-07	2.8e-07	2.1e-07	-0.0	2.91e-06	1.44e-06	1e-08	467.43982011	471.11088048	466.94503113	-0.00658263	-0.01776064	-0.13251187
0.05543	505.72472	9e-08	5.4e-07	2.8e-07	2.1e-07	-0.0	2.91e-06	1.44e-06	1e-08	467.2872618	470.95838999	466.79312039	-0.00657766	-0.0177417	-0.13239247
0.05549	506.21399	9e-08	5.4e-07	2.8e-07	2.1e-07	-0.0	2.91e-06	1.44e-06	1e-08	467.13478334	470.80602872	466.64134374	-0.00656125	-0.01772286	-0.1322733
0.06555	595.31677	9e-08	5.4e-07	2.8e-07	2.1e-07	-0.0	2.91e-06	1.44e-06	1e-08	441.37783705	444.99365002	440.96339612	-0.00538962	-0.01459799	-0.11211469
0.06561	595.80128	9e-08	5.4e-07	2.8e-07	2.1e-07	-0.0	2.91e-06	1.44e-06	1e-08	441.24786364	444.86336859	440.8340139	-0.00538134	-0.0145826	-0.11201303
0.06566	596.28578	9e-08	5.4e-07	2.8e-07	2.1e-07	-0.0	2.91e-06	1.44e-06	1e-08	441.11806386	444.73319849	440.70474121	-0.00536698	-0.01456727	-0.11191155
0.06572	596.77024	9e-08	5.4e-07	2.8e-07	2.1e-07	-0.0	2.91e-06	1.44e-06	1e-08	440.98858466	444.60313927	440.57556934	-0.00536553	-0.0145519	-0.11181014
0.06577	597.25468	9e-08	5.4e-07	2.8e-07	2.1e-07	-0.0	2.91e-06	1.44e-06	1e-08	440.85911464	444.47319143	440.44651625	-0.00535345	-0.01453663	-0.11170901
0.06583	597.7391	9e-08	5.4e-07	2.8e-07	2.1e-07	-0.0	2.91e-06	1.44e-06	1e-08	440.72991039	444.34335423	440.31756679	-0.00534559	-0.01452131	-0.11160773
0.06588	598.22349	9e-08	5.4e-07	2.8e-07	2.1e-07	-0.0	2.91e-06	1.44e-06	1e-08	440.60087015	444.21362799	440.18872701	-0.00534148	-0.01450598	-0.11150649
0.06594	598.70785	9e-08	5.4e-07	2.8e-07	2.1e-07	-0.0	2.91e-06	1.44e-06	1e-08	440.47190341	444.08401284	440.0600021	-0.00534511	-0.01449064	-0.1114054
0.06599	599.19218	9e-08	5.4e-07	2.8e-07	2.1e-07	-0.0	2.91e-06	1.44e-06	1e-08	440.34282344	443.95450899	439.93140273	-0.00533468	-0.01447539	-0.11130445
0.06605	599.67649	9e-08	5.4e-07	2.8e-07	2.1e-07	-0.0	2.91e-06	1.44e-06	1e-08	440.21396982	443.82511565	439.80290907	-0.00533547	-0.01446014	-0.11120372
0.0661	600.16078	9e-08	5.4e-07	2.8e-07	2.1e-07	-0.0	2.91e-06	1.44e-06	1e-08	440.08507181	443.69583311	439.67453655	-0.00533186	-0.01444488	-0.11110288
0.06616	600.64504	9e-08	5.4e-07	2.8e-07	2.1e-07	-0.0	2.91e-06	1.44e-06	1e-08	439.95623541	443.56666128	439.54627916	-0.00532532	-0.01442965	-0.11100209
0.06621	601.12927	9e-08	5.4e-07	2.8e-07	2.1e-07	-0.0	2.91e-06	1.44e-06	1e-08	439.82753164	443.43759998	439.41813273	-0.00530958	-0.0144145	-0.11090149
0.06627	601.61348	9e-08	5.4e-07	2.8e-07	2.1e-07	-0.0	2.91e-06	1.44e-06	1e-08	439.6991826	443.30864861	439.29008421	-0.00530879	-0.01439929	-0.11080095
0.06632	602.09766	9e-08	5.4e-07	2.8e-07	2.1e-07	-0.0	2.91e-06	1.44e-06	1e-08	439.57082745	443.17980777	439.16215441	-0.00529674	-0.01438418	-0.1107007
0.06638	602.58181	9e-08	5.4e-07	2.8e-07	2.1e-07	-0.0	2.91e-06	1.44e-06	1e-08	439.44273845	443.05107667	439.03432727	-0.00528883	-0.01436904	-0.11060033
0.06643	603.06594	9e-08	5.4e-07	2.8e-07	2.1e-07	-0.0	2.91e-06	1.44e-06	1e-08	439.31481538	442.92245561	438.90660871	-0.00528329	-0.01435388	-0.11049997
0.06649	603.55004	9e-08	5.4e-07	2.8e-07	2.1e-07	-0.0	2.91e-06	1.44e-06	1e-08	439.18700104	442.7939447	438.77900204	-0.00528815	-0.01433871	-0.11039974
0.07655	691.70092	9e-08	5.4e-07	2.8e-07	2.1e-07	-0.0	2.91e-06	1.44e-06	1e-08	417.55952801	421.04004826	417.21659263	-0.0043556	-0.01183617	-0.09347223
0.07661	692.1802	9e-08	5.4e-07	2.8e-07	2.1e-07	-0.0	2.91e-06	1.44e-06	1e-08	417.45054407	420.93034145	417.10806083	-0.00435302	-0.01182382	-0.09338697
0.07666	692.65946	9e-08	5.4e-07	2.8e-07	2.1e-07	-0.0	2.91e-06	1.44e-06	1e-08	417.34160618	420.82072949	416.9996278	-0.00434765	-0.01181149	-0.09330176
0.07672	693.13869	9e-08	5.4e-07	2.8e-07	2.1e-07	-0.0	2.91e-06	1.44e-06	1e-08	417.23278416	420.71121219	416.89128958	-0.00433378	-0.01179924	-0.09321672
0.07677	693.6179	9e-08	5.4e-07	2.8e-07	2.1e-07	-0.0	2.91e-06	1.44e-06	1e-08	417.12429078	420.60178898	416.78303411	-0.00433367	-0.01178692	-0.09313172
0.07683	694.09708	9e-08	5.4e-07	2.8e-07	2.1e-07	-0.0	2.91e-06	1.44e-06	1e-08	417.01578177	420.49246046	416.67488057	-0.00432301	-0.0117747	-0.09304697
0.07688	694.57623	9e-08	5.4e-07	2.8e-07	2.1e-07	-0.0	2.91e-06	1.44e-06	1e-08	416.90752149	420.38322589	416.5668139	-0.00431644	-0.01176244	-0.0929621
0.07694	695.05536	9e-08	5.4e-07	2.8e-07	2.1e-07	-0.0	2.91e-06	1.44e-06	1e-08	416.79940727	420.27408556	416.45883999	-0.00431284	-0.01175017	-0.09287726
0.07699	695.53446	9e-08	5.4e-07	2.8e-07	2.1e-07	-0.0	2.91e-06	1.44e-06	1e-08	416.69136505	420.16503961	416.35096293	-0.00431742	-0.01173788	-0.09279253
0.07705	696.01354	9e-08	5.4e-07	2.8e-07	2.1e-07	-0.0	2.91e-06	1.44e-06	1e-08	416.58318988	420.05608829	416.24319404	-0.00430849	-0.01172568	-0.09270794
0.0771	696.49259	9e-08	5.4e-07	2.8e-07	2.1e-07	-0.0	2.91e-06	1.44e-06	1e-08	416.47522007	419.94723083	416.13551428	-0.00431004	-0.01171347	-0.09262352
0.07716	696.97161	9e-08	5.4e-07	2.8e-07	2.1e-07	-0.0	2.91e-06	1.44e-06	1e-08	416.36719345	419.83846754	416.02793809	-0.00430751	-0.01170125	-0.09253902
0.07721	697.45061	9e-08	5.4e-07	2.8e-07	2.1e-07	-0.0	2.91e-06	1.44e-06	1e-08	416.25921214	419.72979833	415.92045986	-0.00430186	-0.01168906	-0.09245456
0.07727	697.92957	9e-08	5.4e-07	2.8e-07	2.1e-07	-0.0	2.91e-06	1.44e-06	1e-08	416.15135424	419.62122299	415.81307519	-0.00428835	-0.01167694	-0.09237026
0.07732	698.40852	9e-08	5.4e-07	2.8e-07	2.1e-07	-0.0	2.91e-06	1.44e-06	1e-08	416.04381673	419.51274098	415.70577292	-0.00428813	-0.01166476	-0.09228601
0.07738	698.88743	9e-08	5.4e-07	2.8e-07	2.1e-07	-0.0	2.91e-06	1.44e-06	1e-08	415.93626666	419.40435289	415.59857156	-0.00427761	-0.01165267	-0.09220201
0.07743	699.36633	9e-08	5.4e-07	2.8e-07	2.1e-07	-0.0	2.91e-06	1.44e-06	1e-08	415.82896268	419.29605798	415.49145641	-0.0042711	-0.01164055	-0.09211789
0.07749	699.84519	9e-08	5.4e-07	2.8e-07	2.1e-07	-0.0	2.91e-06	1.44e-06	1e-08	415.72180393	419.18785655	415.38443323	-0.00426792	-0.01162841	-0.09203379
0.08755	787.0317	9e-08	5.4e-07	2.8e-07	2.1e-07	-0.0	2.91e-06	1.44e-06	1e-08	397.60061682	400.88511564	397.31690105	-0.00353488	-0.00962095	-0.07784984
0.08761	787.50568	9e-08	5.4e-07	2.8e-07	2.1e-07	-0.0	2.91e-06	1.44e-06	1e-08	397.50935247	400.79288131	397.22604551	-0.00352304	-0.00961109	-0.07777852
0.08766	787.97964	9e-08	5.4e-07	2.8e-07	2.1e-07	-0.0	2.91e-06	1.44e-06	1e-08	397.41838052	400.70072688	397.13525966	-0.00352314	-0.00960118	-0.07770725
0.08772	788.45357	9e-08	5.4e-07	2.8e-07	2.1e-07	-0.0	2.91e-06	1.44e-06	1e-08	397.32739309	400.60865289	397.04456011	-0.00351392	-0.00959135	-0.07763617
0.08777	788.92747	9e-08	5.4e-07	2.8e-07	2.1e-07	-0.0	2.91e-06	1.44e-06	1e-08	397.23663064	400.51665867	396.95393365	-0.00350836	-0.00958148	-0.07756499
0.08783	789.40135	9e-08	5.4e-07	2.8e-07	2.1e-07	-0.0	2.91e-06	1.44e-06	1e-08	397.14599881	400.42474451	396.86338547	-0.00350694	-0.0095716	-0.07749385
0.08788	789.8752	9e-08	5.4e-07	2.8e-07	2.1e-07	-0.0	2.91e-06	1.44e-06	1e-08	397.05539045	400.33291057	396.77292135	-0.00351057	-0.00956171	-0.0774228
0.08794	790.34903	9e-08	5.4e-07	2.8e-07	2.1e-07	-0.0	2.91e-06	1.44e-06	1e-08	396.96467532	400.241157	396.68254821	-0.00350369	-0.00955189	-0.07735188
0.08799	790.82282	9e-08	5.4e-07	2.8e-07	2.1e-07	-0.0	2.91e-06	1.44e-06	1e-08	396.87412519	400.14948316	396.59225122	-0.00350543	-0.00954205	-0.07728107
0.08805	791.29659	9e-08	5.4e-07	2.8e-07	2.1e-07	-0.0	2.91e-06	1.44e-06	1e-08	396.78351717	400.05788934	396.5020423	-0.00350371	-0.00953222	-0.07721019
0.0881	791.77034	9e-08	5.4e-07	2.8e-07	2.1e-07	-0.0	2.91e-06	1.44e-06	1e-08	396.69294068	399.96637545	396.41191669	-0.00349685	-0.00952242	-0.07713939
0.08816	792.24405	9e-08	5.4e-07	2.8e-07	2.1e-07	-0.0	2.91e-06	1.44e-06	1e-08	396.6025286	399.87494117	396.32186712	-0.003487	-0.00951266	-0.0770687
0.08821	792.71774	9e-08	5.4e-07	2.8e-07	2.1e-07	-0.0	2.91e-06	1.44e-06	1e-08	396.51235804	399.78358621	396.2318893	-0.00348602	-0.00950286	-0.07699808
0.08827	793.19141	9e-08	5.4e-07	2.8e-07	2.1e-07	-0.0	2.91e-06	1.44e-06	1e-08	396.42220002	399.69231095	396.14199551	-0.0034773	-0.00949313	-0.07692761
0.08832	793.66504	9e-08	5.4e-07	2.8e-07	2.1e-07	-0.0	2.91e-06	1.44e-06	1e-08	396.33225486	399.60111485	396.05217477	-0.00347178	-0.00948337	-0.07685706
0.08838	794.13865	9e-08	5.4e-07	2.8e-07	2.1e-07	-0.0	2.91e-06	1.44e-06	1e-08	396.24243961	399.50999816	395.96243166	-0.00347253	-0.00947359	-0.07678655
0.08843	794.61224	9e-08	5.4e-07	2.8e-07	2.1e-07	-0.0	2.91e-06	1.44e-06	1e-08	396.15259219	399.41896112	395.87277488	-0.00347387	-0.00946382	-0.07671614
0.08849	795.08579	9e-08	5.4e-07	2.8e-07	2.1e-07	-0.0	2.91e-06	1.44e-06	1e-08	396.06269729	399.32800368	395.78320515	-0.00346841	-0.0094541	-0.07664587
0.09855	881.29509	9e-08	5.4e-07	2.8e-07	2.1e-07	-0.0	2.91e-06	1.44e-06	1e-08	380.90732413	383.95208734	380.67199349	-0.00286599	-0.00783998	-0.06478286
0.09861	881.7637	9e-08	5.4e-07	2.8e-07	2.1e-07	-0.0	2.91e-06	1.44e-06	1e-08	380.83133977	383.87465351	380.59604852	-0.0028722	-0.00783195	-0.06472321
0.09866	882.23228	9e-08	5.4e-07	2.8e-07	2.1e-07	-0.0	2.91e-06	1.44e-06	1e-08	380.75518152	383.79728814	380.52018478	-0.00286568	-0.00782401	-0.06466366
0.09872	882.70084	9e-08	5.4e-07	2.8e-07	2.1e-07	-0.0	2.91e-06	1.44e-06	1e-08	380.67918702	383.71999048	380.44438435	-0.00286732	-0.00781604	-0.06460422
0.09877	883.16937	9e-08	5.4e-07	2.8e-07	2.1e-07	-0.0	2.91e-06	1.44e-06	1e-08	380.60313971	383.64276081	380.36865851	-0.00286673	-0.00780808	-0.06454475
0.09883	883.63787	9e-08	5.4e-07	2.8e-07	2.1e-07	-0.0	2.91e-06	1.44e-06	1e-08	380.52709898	383.56559907	380.29300418	-0.00286339	-0.00780014	-0.06448529
0.09888	884.10635	9e-08	5.4e-07	2.8e-07	2.1e-07	-0.0	2.91e-06	1.44e-06	1e-08	380.45113763	383.48850509	380.2174175	-0.0028521	-0.00779225	-0.06442596
0.09894	884.5748	9e-08	5.4e-07	2.8e-07	2.1e-07	-0.0	2.91e-06	1.44e-06	1e-08	380.37546648	383.41147835	380.14188721	-0.00285293	-0.00778431	-0.06436666
0.09899	885.04322	9e-08	5.4e-07	2.8e-07	2.1e-07	-0.0	2.91e-06	1.44e-06	1e-08	380.29976414	383.33451943	380.06643022	-0.00284465	-0.00777644	-0.06430753
0.09905	885.51161	9e-08	5.4e-07	2.8e-07	2.1e-07	-0.0	2.91e-06	1.44e-06	1e-08	380.2242725	383.25762768	379.99103359	-0.0028399	-0.00776854	-0.06424832
0.0991	885.97998	9e-08	5.4e-07	2.8e-07	2.1e-07	-0.0	2.91e-06	1.44e-06	1e-08	380.14889759	383.18080337	379.91570235	-0.0028388	-0.00776062	-0.06418913
0.09916	886.44832	9e-08	5.4e-07	2.8e-07	2.1e-07	-0.0	2.91e-06	1.44e-06	1e-08	380.07354289	383.10404665	379.84044158	-0.002843	-0.0077527	-0.06413002
0.09921	886.91663	9e-08	5.4e-07	2.8e-07	2.1e-07	-0.0	2.91e-06	1.44e-06	1e-08	379.99806753	383.02735771	379.76525859	-0.00283703	-0.00774484	-0.06407102
0.09927	887.38492	9e-08	5.4e-07	2.8e-07	2.1e-07	-0.0	2.91e-06	1.44e-06	1e-08	379.92274167	382.95073592	379.69013903	-0.00283922	-0.00773695	-0.06401211
0.09932	887.85318	9e-08	5.4e-07	2.8e-07	2.1e-07	-0.0	2.91e-06	1.44e-06	1e-08	379.84734868	382.87418159	379.6150942	-0.00283815	-0.00772907	-0.06395315
0.09938	888.32141	9e-08	5.4e-07	2.8e-07	2.1e-07	-0.0	2.91e-06	1.44e-06	1e-08	379.77197503	382.79769461	379.54011961	-0.00283185	-0.00772123	-0.06389425
0.09943	888.78962	9e-08	5.4e-07	2.8e-07	2.1e-07	-0.0	2.91e-06	1.44e-06	1e-08	379.69675971	382.72127467	379.46520788	-0.00282353	-0.00771341	-0.06383544
0.09949	889.2578	9e-08	5.4e-07	2.8e-07	2.1e-07	-0.0	2.91e-06	1.44e-06	1e-08	379.62175609	382.64492155	379.39035607	-0.00282271	-0.00770557	-0.0637767
0.10955	974.47663	9e-08	5.4e-07	2.8e-07	2.1e-07	-0.0	2.91e-06	1.44e-06	1e-08	366.9665251	369.74555095	366.77150668	-0.00234439	-0.0064038	-0.05387033
0.1096	974.93979	9e-08	5.4e-07	2.8e-07	2.1e-07	-0.0	2.91e-06	1.44e-06	1e-08	366.90296297	369.68062946	366.70813767	-0.00233867	-0.00639739	-0.05382066
0.10966	975.40293	9e-08	5.4e-07	2.8e-07	2.1e-07	-0.0	2.91e-06	1.44e-06	1e-08	366.83954966	369.61576511	366.64482137	-0.00233367	-0.00639097	-0.05377096
0.10971	975.86604	9e-08	5.4e-07	2.8e-07	2.1e-07	-0.0	2.91e-06	1.44e-06	1e-08	366.77626523	369.55095797	366.58155884	-0.00233128	-0.00638454	-0.05372125
0.10977	976.32912	9e-08	5.4e-07	2.8e-07	2.1e-07	-0.0	2.91e-06	1.44e-06	1e-08	366.71303919	369.48620817	366.51835372	-0.00233717	-0.00637808	-0.05367161
0.10982	976.79217	9e-08	5.4e-07	2.8e-07	2.1e-07	-0.0	2.91e-06	1.44e-06	1e-08	366.64964697	369.42151606	366.45521752	-0.00233119	-0.00637168	-0.05362205
0.10988	977.2552	9e-08	5.4e-07	2.8e-07	2.1e-07	-0.0	2.91e-06	1.44e-06	1e-08	366.58641046	369.35688096	366.39213354	-0.00233401	-0.00636526	-0.05357259
0.10993	977.7182	9e-08	5.4e-07	2.8e-07	2.1e-07	-0.0	2.91e-06	1.44e-06	1e-08	366.52309105	369.29230319	366.32911397	-0.00233342	-0.00635885	-0.05352308
0.10999	978.18118	9e-08	5.4e-07	2.8e-07	2.1e-07	-0.0	2.91e-06	1.44e-06	1e-08	366.45978124	369.22778265	366.26615409	-0.00232941	-0.00635246	-0.05347361
0.11004	978.64412	9e-08	5.4e-07	2.8e-07	2.1e-07	-0.0	2.91e-06	1.44e-06	1e-08	366.39657371	369.16331911	366.20324909	-0.00232026	-0.00634611	-0.05342423
0.1101	979.10704	9e-08	5.4e-07	2.8e-07	2.1e-07	-0.0	2.91e-06	1.44e-06	1e-08	366.33360797	369.09891221	366.14039166	-0.00232076	-0.00633972	-0.05337489
0.11015	979.56993	9e-08	5.4e-07	2.8e-07	2.1e-07	-0.0	2.91e-06	1.44e-06	1e-08	366.27062243	369.03456241	366.07759524	-0.0023136	-0.00633338	-0.05332567
0.11021	980.03279	9e-08	5.4e-07	2.8e-07	2.1e-07	-0.0	2.91e-06	1.44e-06	1e-08	366.20782471	368.97026918	366.014849	-0.0023095	-0.00632702	-0.05327639
0.11026	980.49563	9e-08	5.4e-07	2.8e-07	2.1e-07	-0.0	2.91e-06	1.44e-06	1e-08	366.14513192	368.90603276	365.95215728	-0.00231088	-0.00632064	-0.05322714
0.11032	980.95844	9e-08	5.4e-07	2.8e-07	2.1e-07	-0.0	2.91e-06	1.44e-06	1e-08	366.08239539	368.84185337	365.8895277	-0.00231312	-0.00631426	-0.05317795
0.11037	981.42122	9e-08	5.4e-07	2.8e-07	2.1e-07	-0.0	2.91e-06	1.44e-06	1e-08	366.01959157	368.777731	365.8269614	-0.0023093	-0.00630793	-0.05312886
0.11043	981.88397	9e-08	5.4e-07	2.8e-07	2.1e-07	-0.0	2.91e-06	1.44e-06	1e-08	365.95688524	368.71366522	365.76444977	-0.00231127	-0.00630158	-0.05307982
0.11048	982.34669	9e-08	5.4e-07	2.8e-07	2.1e-07	-0.0	2.91e-06	1.44e-06	1e-08	365.89411895	368.64965629	365.70200086	-0.0023107	-0.00629523	-0.05303074
0.12055	1066.5614	9e-08	5.4e-07	2.8e-07	2.1e-07	-0.0	2.91e-06	1.44e-06	1e-08	355.34016036	357.84172138	355.17833175	-0.00191197	-0.00523909	-0.04474477
0.1206	1067.01904	9e-08	5.4e-07	2.8e-07	2.1e-07	-0.0	2.91e-06	1.44e-06	1e-08	355.28733475	357.78738543	355.12553556	-0.00191446	-0.00523388	-0.04470353
0.12066	1067.47665	9e-08	5.4e-07	2.8e-07	2.1e-07	-0.0	2.91e-06	1.44e-06	1e-08	355.23443584	357.73309784	355.07279347	-0.00191235	-0.00522126	-0.0446034
0.12071	1067.93424	9e-08	5.4e-07	2.8e-07	2.1e-07	-0.0	2.91e-06	1.44e-06	1e-08	355.18158431	357.67892733	355.02017131	-0.00191062	-0.00521552	-0.04455784
0.12077	1068.3918	9e-08	5.4e-07	2.8e-07	2.1e-07	-0.0	2.91e-06	1.44e-06	1e-08	355.1287754	357.62481008	354.96760267	-0.00191062	-0.00521552	-0.04455784
0.12082	1068.84933	9e-08	5.4e-07	2.8e-07	2.1e-07	-0.0	2.91e-06	1.44e-06	1e-08	355.07596649	357.57069283	354.91503403	-0.00190914	-0.00520895	-0.04450559
0.12088	1069.30683	9e-08	5.4e-07	2.8e-07	2.1e-07	-0.0	2.91e-06	1.44e-06	1e-08	355.02319277	357.51663664	354.86252744	-0.0019068	-0.00519855	-0.04442298
0.12093	1069.76431	9e-08	5.4e-07	2.8e-07	2.1e-07	-0.0	2.91e-06	1.44e-06	1e-08	354.97047469	357.46267703	354.81011898	-0.0019068	-0.00519855	-0.04442298
0.12099	1070.22176	9e-08	5.4e-07	2.8e-07	2.1e-07	-0.0	2.91e-06	1.44e-06	1e-08	354.91775661	357.40871741	354.75771052	-0.00190453	-0.00519808	-0.04441922
0.12104	1070.67918	9e-08	5.4e-07	2.8e-07	2.1e-07	-0.0	2.91e-06	1.44e-06	1e-08	354.86510083	357.35476207	354.70530351	-0.00188888	-0.00519316	-0.04437946
0.1211	1071.13657	9e-08	5.4e-07	2.8e-07	2.1e-07	-0.0	2.91e-06	1.44e-06	1e-08	354.81287342	357.30085243	354.65292344	-0.00189253	-0.00518396	-0.04430654
0.12115	1071.59393	9e-08	5.4e-07	2.8e-07	2.1e-07	-0.0	2.91e-06	1.44e-06	1e-08	354.76053736	357.24702823	354.60063798	-0.00189024	-0.00517712	-0.04425206
0.12121	1072.05127	9e-08	5.4e-07	2.8e-07	2.1e-07	-0.0	2.91e-06	1.44e-06	1e-08	354.70825851	357.19326761	354.54841621	-0.00189024	-0.00517712	-0.04425206
0.12126	1072.50858	9e-08	5.4e-07	2.8e-07	2.1e-07	-0.0	2.91e-06	1.44e-06	1e-08	354.65597966	357.13950698	354.49619445	-0.00188009	-0.00515621	-0.04408576
0.12132	1072.96586	9e-08	5.4e-07	2.8e-07	2.1e-07	-0.0	2.91e-06	1.44e-06	1e-08	354.60396358	357.08594078	354.44416262	-0.0018796	-0.0051552	-0.0440777
0.12137	1073.42311	9e-08	5.4e-07	2.8e-07	2.1e-07	-0.0	2.91e-06	1.44e-06	1e-08	354.55196024	357.03238401	354.39213999	-0.0018796	-0.0051552	-0.0440777
0.12143	1073.88034	9e-08	5.4e-07	2.8e-07	2.1e-07	-0.0	2.91e-06	1.44e-06	1e-08	354.49995689	356.97882724	354.34011737	-0.0018796	-0.0051552	-0.0440777
0.12148	1074.33754	9e-08	5.4e-07	2.8e-07	2.1e-07	-0.0	2.91e-06	1.44e-06	1e-08	354.44795354	356.92527047	354.28809474	-0.00188742	-0.00515143	-0.04404801
0.13155	1157.53395	9e-08	5.4e-07	2.8e-07	2.1e-07	-0.0	2.91e-06	1.44e-06	1e-08	345.66172595	347.88656098	345.52735406	-0.00155851	-0.00429932	-0.03718562
0.1316	1157.986	9e-08	5.4e-07	2.8e-07	2.1e-07	-0.0	2.91e-06	1.44e-06	1e-08	345.61798256	347.84109186	345.48335768	-0.00155679	-0.00429493	-0.03714984
0.13166	1158.43801	9e-08	5.4e-07	2.8e-07	2.1e-07	-0.0	2.91e-06	1.44e-06	1e-08	345.57428429	347.79566495	345.43940295	-0.00155374	-0.00429117	-0.0371192
0.13171	1158.88999	9e-08	5.4e-07	2.8e-07	2.1e-07	-0.0	2.91e-06	1.44e-06	1e-08	345.53066885	347.7502741	345.39548169	-0.00155587	-0.00428731	-0.03708789
0.13177	1159.34195	9e-08	5.4e-07	2.8e-07	2.1e-07	-0.0	2.91e-06	1.44e-06	1e-08	345.48699078	347.70492035	345.35160198	-0.00157865	-0.00428303	-0.03705393
0.13182	1159.79388	9e-08	5.4e-07	2.8e-07	2.1e-07	-0.0	2.91e-06	1.44e-06	1e-08	345.44267016	347.65960787	345.30779594	-0.00156943	-0.00427891	-0.03702008
0.13188	1160.24578	9e-08	5.4e-07	2.8e-07	2.1e-07	-0.0	2.91e-06	1.44e-06	1e-08	345.39860528	347.6143349	345.2640187	-0.00155708	-0.00427478	-0.03698597
0.13193	1160.69765	9e-08	5.4e-07	2.8e-07	2.1e-07	-0.0	2.91e-06	1.44e-06	1e-08	345.35488384	347.56910161	345.22026622	-0.00157547	-0.00427047	-0.03695164
0.13199	1161.1495	9e-08	5.4e-07	2.8e-07	2.1e-07	-0.0	2.91e-06	1.44e-06	1e-08	345.31064294	347.52390981	345.17658173	-0.00156501	-0.0042653	-0.03690915
0.13204	1161.60131	9e-08	5.4e-07	2.8e-07	2.1e-07	-0.0	2.91e-06	1.44e-06	1e-08	345.26669204	347.47876768	345.13293496	-0.00155692	-0.00425624	-0.03683509
0.1321	1162.0531	9e-08	5.4e-07	2.8e-07	2.1e-07	-0.0	2.91e-06	1.44e-06	1e-08	345.22296142	347.43371263	345.08936813	-0.00155253	-0.00425127	-0.03679439
0.13215	1162.50486	9e-08	5.4e-07	2.8e-07	2.1e-07	-0.0	2.91e-06	1.44e-06	1e-08	345.17935035	347.38870542	345.0458453	-0.00155253	-0.00425127	-0.03679439
0.13221	1162.95659	9e-08	5.4e-07	2.8e-07	2.1e-07	-0.0	2.91e-06	1.44e-06	1e-08	345.13573928	347.34369822	345.00232247	-0.00155496	-0.0042412	-0.03671255
0.13226	1163.4083	9e-08	5.4e-07	2.8e-07	2.1e-07	-0.0	2.91e-06	1.44e-06	1e-08	345.09205255	347.29878793	344.95890385	-0.00155521	-0.00424018	-0.03670428
0.13232	1163.85997	9e-08	5.4e-07	2.8e-07	2.1e-07	-0.0	2.91e-06	1.44e-06	1e-08	345.04835818	347.25388743	344.91549575	-0.00155234	-0.0042389	-0.03669372
0.13237	1164.31162	9e-08	5.4e-07	2.8e-07	2.1e-07	-0.0	2.91e-06	1.44e-06	1e-08	345.00474324	347.20899929	344.87209665	-0.0015448	-0.00423488	-0.0366608
0.13243	1164.76324	9e-08	5.4e-07	2.8e-07	2.1e-07	-0.0	2.91e-06	1.44e-06	1e-08	344.96133718	347.16414978	344.82872757	-0.00154803	-0.00423045	-0.03662481
0.13248	1165.21483	9e-08	5.4e-07	2.8e-07	2.1e-07	-0.0	2.91e-06	1.44e-06	1e-08	344.91783708	347.11934298	344.78540734	-0.00154464	-0.00421534	-0.03650171
0.14255	1247.37833	9e-08	5.4e-07	2.8e-07	2.1e-07	-0.0	2.91e-06	1.44e-06	1e-08	337.60593195	339.56389611	337.49428241	-0.00129127	-0.00353099	-0.03086527
0.1426	1247.82469	9e-08	5.4e-07	2.8e-07	2.1e-07	-0.0	2.91e-06	1.44e-06	1e-08	337.56920639	339.52591814	337.45770791	-0.00128978	-0.00352046	-0.03077803
0.14266	1248.27103	9e-08	5.4e-07	2.8e-07	2.1e-07	-0.0	2.91e-06	1.44e-06	1e-08	337.5325164	339.48804444	337.42123905	-0.00128935	-0.00351738	-0.03075247
0.14271	1248.71733	9e-08	5.4e-07	2.8e-07	2.1e-07	-0.0	2.91e-06	1.44e-06	1e-08	337.49583684	339.45020129	337.38480114	-0.00128935	-0.00351738	-0.03075247
0.14277	1249.1636	9e-08	5.4e-07	2.8e-07	2.1e-07	-0.0	2.91e-06	1.44e-06	1e-08	337.45915728	339.41235814	337.34836323	-0.00128935	-0.00351738	-0.03075247
0.14282	1249.60985	9e-08	5.4e-07	2.8e-07	2.1e-07	-0.0	2.91e-06	1.44e-06	1e-08	337.42247772	339.37451499	337.31192532	-0.00127545	-0.00351466	-0.03072934
0.14288	1250.05607	9e-08	5.4e-07	2.8e-07	2.1e-07	-0.0	2.91e-06	1.44e-06	1e-08	337.38619169	339.33669872	337.27549656	-0.00127951	-0.0035112	-0.03070075
0.14293	1250.50225	9e-08	5.4e-07	2.8e-07	2.1e-07	-0.0	2.91e-06	1.44e-06	1e-08	337.34978797	339.29891677	337.2391088	-0.00127617	-0.00350305	-0.03063292
0.14299	1250.94841	9e-08	5.4e-07	2.8e-07	2.1e-07	-0.0	2.91e-06	1.44e-06	1e-08	337.31347408	339.26121556	337.20280016	-0.00127527	-0.00350163	-0.03062103
0.14304	1251.39454	9e-08	5.4e-07	2.8e-07	2.1e-07	-0.0	2.91e-06	1.44e-06	1e-08	337.27718509	339.22352849	337.16650495	-0.0012758	-0.00350077	-0.03061396
0.1431	1251.84065	9e-08	5.4e-07	2.8e-07	2.1e-07	-0.0	2.91e-06	1.44e-06	1e-08	337.24088024	339.1858499	337.13021921	-0.00127749	-0.00349741	-0.03058618
0.14315	1252.28672	9e-08	5.4e-07	2.8e-07	2.1e-07	-0.0	2.91e-06	1.44e-06	1e-08	337.20452521	339.14820463	337.09397015	-0.00127455	-0.00349381	-0.03055615
0.14321	1252.73276	9e-08	5.4e-07	2.8e-07	2.1e-07	-0.0	2.91e-06	1.44e-06	1e-08	337.16825176	339.11059505	337.05775407	-0.00126787	-0.00348026	-0.03044341
0.14326	1253.17878	9e-08	5.4e-07	2.8e-07	2.1e-07	-0.0	2.91e-06	1.44e-06	1e-08	337.13215976	339.07311986	337.02166792	-0.00126739	-0.0034793	-0.03043537
0.14332	1253.62477	9e-08	5.4e-07	2.8e-07	2.1e-07	-0.0	2.91e-06	1.44e-06	1e-08	337.09608072	339.03565426	336.98559104	-0.00126739	-0.0034793	-0.03043537
0.14337	1254.07073	9e-08	5.4e-07	2.8e-07	2.1e-07	-0.0	2.91e-06	1.44e-06	1e-08	337.06000167	338.99818865	336.94951415	-0.00126739	-0.0034793	-0.03043537
0.14343	1254.51666	9e-08	5.4e-07	2.8e-07	2.1e-07	-0.0	2.91e-06	1.44e-06	1e-08	337.02392262	338.96072305	336.91343727	-0.00126979	-0.00347738	-0.03041954
0.14348	1254.96256	9e-08	5.4e-07	2.8e-07	2.1e-07	-0.0	2.91e-06	1.44e-06	1e-08	336.98777426	338.92327644	336.87738329	-0.00127336	-0.00347453	-0.03039593
0.15354	1336.07806	9e-08	5.4e-07	2.8e-07	2.1e-07	-0.0	2.91e-06	1.44e-06	1e-08	330.9064319	332.61388113	330.81366617	-0.00105628	-0.00290636	-0.02562841
0.1536	1336.51866	9e-08	5.4e-07	2.8e-07	2.1e-07	-0.0	2.91e-06	1.44e-06	1e-08	330.87605687	332.58216986	330.78323901	-0.00106129	-0.0029035	-0.0256045
0.15365	1336.95922	9e-08	5.4e-07	2.8e-07	2.1e-07	-0.0	2.91e-06	1.44e-06	1e-08	330.84553615	332.5504877	330.75284844	-0.0010578	-0.00290071	-0.0255808
0.15371	1337.39976	9e-08	5.4e-07	2.8e-07	2.1e-07	-0.0	2.91e-06	1.44e-06	1e-08	330.8151142	332.5188339	330.72248234	-0.00105681	-0.00289207	-0.02550779
0.15376	1337.84027	9e-08	5.4e-07	2.8e-07	2.1e-07	-0.0	2.91e-06	1.44e-06	1e-08	330.78471608	332.48726792	330.69220527	-0.00105671	-0.00288983	-0.02548878
0.15382	1338.28074	9e-08	5.4e-07	2.8e-07	2.1e-07	-0.0	2.91e-06	1.44e-06	1e-08	330.75431966	332.45572481	330.66195159	-0.00105671	-0.00288983	-0.02548878
0.15387	1338.72119	9e-08	5.4e-07	2.8e-07	2.1e-07	-0.0	2.91e-06	1.44e-06	1e-08	330.72392323	332.4241817	330.63169791	-0.00105617	-0.00288952	-0.0254862
0.15393	1339.16161	9e-08	5.4e-07	2.8e-07	2.1e-07	-0.0	2.91e-06	1.44e-06	1e-08	330.69354215	332.39264168	330.60144667	-0.00104955	-0.00288579	-0.02545451
0.15398	1339.602	9e-08	5.4e-07	2.8e-07	2.1e-07	-0.0	2.91e-06	1.44e-06	1e-08	330.66334935	332.36113962	330.5712254	-0.0010518	-0.00288325	-0.02543312
0.15404	1340.04237	9e-08	5.4e-07	2.8e-07	2.1e-07	-0.0	2.91e-06	1.44e-06	1e-08	330.63309046	332.32966344	330.54103377	-0.00105297	-0.00287968	-0.02540297
0.15409	1340.4827	9e-08	5.4e-07	2.8e-07	2.1e-07	-0.0	2.91e-06	1.44e-06	1e-08	330.60279612	332.29822365	330.51088108	-0.00105188	-0.00286942	-0.02531634
0.15415	1340.923	9e-08	5.4e-07	2.8e-07	2.1e-07	-0.0	2.91e-06	1.44e-06	1e-08	330.57252766	332.26688827	330.48083414	-0.00105188	-0.00286942	-0.02531634
0.1542	1341.36328	9e-08	5.4e-07	2.8e-07	2.1e-07	-0.0	2.91e-06	1.44e-06	1e-08	330.54225919	332.23555289	330.45078719	-0.00105188	-0.00286942	-0.02531634
0.15426	1341.80352	9e-08	5.4e-07	2.8e-07	2.1e-07	-0.0	2.91e-06	1.44e-06	1e-08	330.51199073	332.20421751	330.42074025	-0.00105188	-0.00286942	-0.02531634
0.15431	1342.24374	9e-08	5.4e-07	2.8e-07	2.1e-07	-0.0	2.91e-06	1.44e-06	1e-08	330.48172227	332.17288213	330.39069331	-0.00103928	-0.00286712	-0.02529638
0.15437	1342.68393	9e-08	5.4e-07	2.8e-07	2.1e-07	-0.0	2.91e-06	1.44e-06	1e-08	330.45181504	332.14157013	330.36065346	-0.00104192	-0.00286435	-0.02527303
0.15442	1343.12408	9e-08	5.4e-07	2.8e-07	2.1e-07	-0.0	2.91e-06	1.44e-06	1e-08	330.42183049	332.11028639	330.33064621	-0.00104105	-0.00285918	-0.02522928
0.15448	1343.56421	9e-08	5.4e-07	2.8e-07	2.1e-07	-0.0	2.91e-06	1.44e-06	1e-08	330.39186799	332.07905531	330.30069194	-0.00103811	-0.0028561	-0.02520311
0.16454	1423.61607	9e-08	5.4e-07	2.8e-07	2.1e-07	-0.0	2.91e-06	1.44e-06	1e-08	325.33887278	326.81580246	325.26139386	-0.00086921	-0.00239131	-0.02124142
0.1646	1424.05081	9e-08	5.4e-07	2.8e-07	2.1e-07	-0.0	2.91e-06	1.44e-06	1e-08	325.31364425	326.78938807	325.2361417	-0.00086921	-0.00239131	-0.02124142
0.16465	1424.48553	9e-08	5.4e-07	2.8e-07	2.1e-07	-0.0	2.91e-06	1.44e-06	1e-08	325.28841571	326.76297367	325.21088953	-0.00087069	-0.00239034	-0.0212331
0.16471	1424.92021	9e-08	5.4e-07	2.8e-07	2.1e-07	-0.0	2.91e-06	1.44e-06	1e-08	325.26314372	326.73656945	325.18564976	-0.00087469	-0.00238771	-0.02121068
0.16476	1425.35486	9e-08	5.4e-07	2.8e-07	2.1e-07	-0.0	2.91e-06	1.44e-06	1e-08	325.23775467	326.71019261	325.16044339	-0.00087704	-0.00238615	-0.02119745
0.16482	1425.78949	9e-08	5.4e-07	2.8e-07	2.1e-07	-0.0	2.91e-06	1.44e-06	1e-08	325.21229654	326.68383194	325.13525673	-0.00087282	-0.00238419	-0.0211805
0.16487	1426.22408	9e-08	5.4e-07	2.8e-07	2.1e-07	-0.0	2.91e-06	1.44e-06	1e-08	325.18696014	326.65749164	325.11008518	-0.00086309	-0.0023819	-0.02116043
0.16493	1426.65864	9e-08	5.4e-07	2.8e-07	2.1e-07	-0.0	2.91e-06	1.44e-06	1e-08	325.16190505	326.63117523	325.08492493	-0.00085782	-0.00237987	-0.02114289
0.16498	1427.09318	9e-08	5.4e-07	2.8e-07	2.1e-07	-0.0	2.91e-06	1.44e-06	1e-08	325.13700197	326.60487987	325.05977907	-0.00085675	-0.00237765	-0.02112376
0.16504	1427.52769	9e-08	5.4e-07	2.8e-07	2.1e-07	-0.0	2.91e-06	1.44e-06	1e-08	325.11212897	326.57860769	325.03465546	-0.00085699	-0.00237536	-0.02110413
0.16509	1427.96216	9e-08	5.4e-07	2.8e-07	2.1e-07	-0.0	2.91e-06	1.44e-06	1e-08	325.08724801	326.55235937	325.00955653	-0.00085549	-0.00237315	-0.02108515
0.16515	1428.39661	9e-08	5.4e-07	2.8e-07	2.1e-07	-0.0	2.91e-06	1.44e-06	1e-08	325.06240945	326.52613402	324.98447904	-0.0008667	-0.00236915	-0.0210513
0.1652	1428.83103	9e-08	5.4e-07	2.8e-07	2.1e-07	-0.0	2.91e-06	1.44e-06	1e-08	325.03724363	326.49995035	324.95945923	-0.0008724	-0.00236707	-0.02103366
0.16526	1429.26541	9e-08	5.4e-07	2.8e-07	2.1e-07	-0.0	2.91e-06	1.44e-06	1e-08	325.01191141	326.47378838	324.93446927	-0.00087491	-0.00236509	-0.02101683
0.16531	1429.69977	9e-08	5.4e-07	2.8e-07	2.1e-07	-0.0	2.91e-06	1.44e-06	1e-08	324.98650551	326.44764699	324.90950369	-0.00086684	-0.00236285	-0.02099726
0.16537	1430.1341	9e-08	5.4e-07	2.8e-07	2.1e-07	-0.0	2.91e-06	1.44e-06	1e-08	324.96133291	326.42152897	324.88455111	-0.00086675	-0.0023605	-0.02097713
0.16542	1430.5684	9e-08	5.4e-07	2.8e-07	2.1e-07	-0.0	2.91e-06	1.44e-06	1e-08	324.93616188	326.3954354	324.85962337	-0.00086182	-0.00235706	-0.02094747
0.16548	1431.00267	9e-08	5.4e-07	2.8e-07	2.1e-07	-0.0	2.91e-06	1.44e-06	1e-08	324.91113243	326.36937762	324.83472554	-0.00086171	-0.00235541	-0.02093329
0.17554	1509.97472	9e-08	5.4e-07	2.8e-07	2.1e-07	-0.0	2.91e-06	1.44e-06	1e-08	320.71206418	321.98081057	320.64722688	-0.00071817	-0.00197533	-0.01765093
0.1756	1510.40352	9e-08	5.4e-07	2.8e-07	2.1e-07	-0.0	2.91e-06	1.44e-06	1e-08	320.69106015	321.95876608	320.62622084	-0.0007314	-0.0019725	-0.01762684
0.17565	1510.83229	9e-08	5.4e-07	2.8e-07	2.1e-07	-0.0	2.91e-06	1.44e-06	1e-08	320.66966818	321.93675167	320.60526323	-0.00072282	-0.00197113	-0.01761468
0.17571	1511.26103	9e-08	5.4e-07	2.8e-07	2.1e-07	-0.0	2.91e-06	1.44e-06	1e-08	320.64852667	321.91475172	320.58430872	-0.00071139	-0.00196931	-0.01759848
0.17576	1511.68974	9e-08	5.4e-07	2.8e-07	2.1e-07	-0.0	2.91e-06	1.44e-06	1e-08	320.62771872	321.89277103	320.56335837	-0.00072205	-0.00196697	-0.01757856
0.17582	1512.11842	9e-08	5.4e-07	2.8e-07	2.1e-07	-0.0	2.91e-06	1.44e-06	1e-08	320.60659805	321.87081525	320.54244767	-0.0007266	-0.00196597	-0.01757006
0.17587	1512.54707	9e-08	5.4e-07	2.8e-07	2.1e-07	-0.0	2.91e-06	1.44e-06	1e-08	320.58534403	321.84887009	320.52155389	-0.00070895	-0.00196288	-0.01754254
0.17593	1512.97568	9e-08	5.4e-07	2.8e-07	2.1e-07	-0.0	2.91e-06	1.44e-06	1e-08	320.56460507	321.82695774	320.50066962	-0.00071198	-0.00196197	-0.01753483
0.17598	1513.40427	9e-08	5.4e-07	2.8e-07	2.1e-07	-0.0	2.91e-06	1.44e-06	1e-08	320.54377693	321.80505497	320.47979917	-0.00072281	-0.00195946	-0.01751346
0.17604	1513.83283	9e-08	5.4e-07	2.8e-07	2.1e-07	-0.0	2.91e-06	1.44e-06	1e-08	320.52263104	321.7831789	320.45897042	-0.00071632	-0.00195885	-0.01750795
0.17609	1514.26136	9e-08	5.4e-07	2.8e-07	2.1e-07	-0.0	2.91e-06	1.44e-06	1e-08	320.50167501	321.76130925	320.43813944	-0.00071249	-0.00195593	-0.01748247
0.17615	1514.68987	9e-08	5.4e-07	2.8e-07	2.1e-07	-0.0	2.91e-06	1.44e-06	1e-08	320.48082962	321.7394706	320.41733476	-0.00071024	-0.00195088	-0.01743853
0.1762	1515.11834	9e-08	5.4e-07	2.8e-07	2.1e-07	-0.0	2.91e-06	1.44e-06	1e-08	320.46004812	321.71768559	320.39658154	-0.00071024	-0.00195088	-0.01743853
0.17626	1515.54678	9e-08	5.4e-07	2.8e-07	2.1e-07	-0.0	2.91e-06	1.44e-06	1e-08	320.43926663	321.69590057	320.37582832	-0.00071024	-0.00195088	-0.01743853
0.17631	1515.97519	9e-08	5.4e-07	2.8e-07	2.1e-07	-0.0	2.91e-06	1.44e-06	1e-08	320.41848513	321.67411555	320.3550751	-0.00071114	-0.00194822	-0.01741546
0.17637	1516.40357	9e-08	5.4e-07	2.8e-07	2.1e-07	-0.0	2.91e-06	1.44e-06	1e-08	320.39767635	321.65235887	320.33435179	-0.0007101	-0.00194688	-0.0174038
0.17642	1516.83192	9e-08	5.4e-07	2.8e-07	2.1e-07	-0.0	2.91e-06	1.44e-06	1e-08	320.37689758	321.63061642	320.31364152	-0.00070843	-0.00194516	-0.01738886
0.17648	1517.26024	9e-08	5.4e-07	2.8e-07	2.1e-07	-0.0	2.91e-06	1.44e-06	1e-08	320.35616699	321.60889217	320.29294747	-0.0007074	-0.00193667	-0.01731503
0.18654	1595.13571	9e-08	5.4e-07	2.8e-07	2.1e-07	-0.0	2.91e-06	1.44e-06	1e-08	316.86702777	317.95151161	316.81375716	-0.00059686	-0.00163041	-0.01464114
0.1866	1595.55848	9e-08	5.4e-07	2.8e-07	2.1e-07	-0.0	2.91e-06	1.44e-06	1e-08	316.8494595	317.93315658	316.79632326	-0.00059091	-0.00162847	-0.01462397
0.18665	1595.98121	9e-08	5.4e-07	2.8e-07	2.1e-07	-0.0	2.91e-06	1.44e-06	1e-08	316.83206587	317.91482245	316.7789024	-0.00058918	-0.00162767	-0.01461693
0.18671	1596.40392	9e-08	5.4e-07	2.8e-07	2.1e-07	-0.0	2.91e-06	1.44e-06	1e-08	316.81472277	317.89649691	316.76148788	-0.00059507	-0.00162514	-0.01459493
0.18676	1596.82659	9e-08	5.4e-07	2.8e-07	2.1e-07	-0.0	2.91e-06	1.44e-06	1e-08	316.79720548	317.87819877	316.74410897	-0.00059289	-0.00162461	-0.01459027
0.18682	1597.24923	9e-08	5.4e-07	2.8e-07	2.1e-07	-0.0	2.91e-06	1.44e-06	1e-08	316.77975216	317.85990626	316.7267328	-0.00058989	-0.00162307	-0.01457667
0.18687	1597.67184	9e-08	5.4e-07	2.8e-07	2.1e-07	-0.0	2.91e-06	1.44e-06	1e-08	316.76238669	317.84163036	316.70936935	-0.00058961	-0.00161914	-0.01454223
0.18693	1598.09443	9e-08	5.4e-07	2.8e-07	2.1e-07	-0.0	2.91e-06	1.44e-06	1e-08	316.74502841	317.82339687	316.69204835	-0.00058722	-0.0016151	-0.01450668
0.18698	1598.51698	9e-08	5.4e-07	2.8e-07	2.1e-07	-0.0	2.91e-06	1.44e-06	1e-08	316.72773907	317.80520704	316.67476824	-0.00058722	-0.0016151	-0.01450668
0.18704	1598.9395	9e-08	5.4e-07	2.8e-07	2.1e-07	-0.0	2.91e-06	1.44e-06	1e-08	316.71044973	317.78701721	316.65748814	-0.00058722	-0.0016151	-0.01450668
0.18709	1599.36199	9e-08	5.4e-07	2.8e-07	2.1e-07	-0.0	2.91e-06	1.44e-06	1e-08	316.69316038	317.76882738	316.64020803	-0.00058722	-0.0016151	-0.01450668
0.18715	1599.78445	9e-08	5.4e-07	2.8e-07	2.1e-07	-0.0	2.91e-06	1.44e-06	1e-08	316.67587104	317.75063755	316.62292793	-0.00058925	-0.00160893	-0.01445276
0.1872	1600.20688	9e-08	5.4e-07	2.8e-07	2.1e-07	-0.0	2.91e-06	1.44e-06	1e-08	316.65852009	317.73251431	316.60571773	-0.00058953	-0.00160807	-0.01444519
0.18726	1600.62928	9e-08	5.4e-07	2.8e-07	2.1e-07	-0.0	2.91e-06	1.44e-06	1e-08	316.64116048	317.71440041	316.58851735	-0.00058953	-0.00160807	-0.01444519
0.18731	1601.05165	9e-08	5.4e-07	2.8e-07	2.1e-07	-0.0	2.91e-06	1.44e-06	1e-08	316.62380088	317.69628652	316.57131697	-0.00058953	-0.00160807	-0.01444519
0.18737	1601.47399	9e-08	5.4e-07	2.8e-07	2.1e-07	-0.0	2.91e-06	1.44e-06	1e-08	316.60644128	317.67817262	316.55411659	-0.00058571	-0.00160719	-0.01443739
0.18742	1601.89629	9e-08	5.4e-07	2.8e-07	2.1e-07	-0.0	2.91e-06	1.44e-06	1e-08	316.58919394	317.66006818	316.53692056	-0.00057786	-0.00160539	-0.01442137
0.18748	1602.31857	9e-08	5.4e-07	2.8e-07	2.1e-07	-0.0	2.91e-06	1.44e-06	1e-08	316.57217714	317.64198314	316.51973349	-0.00058376	-0.00160387	-0.0144083
0.19754	1679.08012	9e-08	5.4e-07	2.8e-07	2.1e-07	-0.0	2.91e-06	1.44e-06	1e-08	313.67182106	314.62729955	313.62710514	-0.00049346	-0.00128776	-0.01214951
0.1976	1679.49675	9e-08	5.4e-07	2.8e-07	2.1e-07	-0.0	2.91e-06	1.44e-06	1e-08	313.65721901	314.61269626	313.61254403	-0.00049309	-0.00129088	-0.01213806
0.19765	1679.91336	9e-08	5.4e-07	2.8e-07	2.1e-07	-0.0	2.91e-06	1.44e-06	1e-08	313.64262754	314.5980572	313.59800286	-0.00049262	-0.00125479	-0.01212667
0.19771	1680.32993	9e-08	5.4e-07	2.8e-07	2.1e-07	-0.0	2.91e-06	1.44e-06	1e-08	313.62804957	314.58382696	313.58342635	-0.00049204	-0.00130399	-0.01211521
0.19776	1680.74647	9e-08	5.4e-07	2.8e-07	2.1e-07	-0.0	2.91e-06	1.44e-06	1e-08	313.61348862	314.56903822	313.56893422	-0.00049168	-0.00127793	-0.01210389
0.19782	1681.16298	9e-08	5.4e-07	2.8e-07	2.1e-07	-0.0	2.91e-06	1.44e-06	1e-08	313.59893804	314.55454461	313.55442087	-0.00049118	-0.00126945	-0.0120923
0.19787	1681.57945	9e-08	5.4e-07	2.8e-07	2.1e-07	-0.0	2.91e-06	1.44e-06	1e-08	313.58440173	314.54014666	313.53991119	-0.00049068	-0.00128511	-0.01208103
0.19793	1681.9959	9e-08	5.4e-07	2.8e-07	2.1e-07	-0.0	2.91e-06	1.44e-06	1e-08	313.56987992	314.52557068	313.52543863	-0.00049021	-0.00126506	-0.01206969
0.19798	1682.41232	9e-08	5.4e-07	2.8e-07	2.1e-07	-0.0	2.91e-06	1.44e-06	1e-08	313.55537164	314.51122163	313.51095318	-0.00048973	-0.0012614	-0.0120583
0.19804	1682.8287	9e-08	5.4e-07	2.8e-07	2.1e-07	-0.0	2.91e-06	1.44e-06	1e-08	313.54087726	314.4969136	313.49647792	-0.00048928	-0.00129609	-0.01204692
0.19809	1683.24506	9e-08	5.4e-07	2.8e-07	2.1e-07	-0.0	2.91e-06	1.44e-06	1e-08	313.52639586	314.48221164	313.48206672	-0.00048882	-0.00124892	-0.01203562
0.19815	1683.66138	9e-08	5.4e-07	2.8e-07	2.1e-07	-0.0	2.91e-06	1.44e-06	1e-08	313.51192774	314.46804428	313.46760449	-0.00048822	-0.00130023	-0.01202427
0.1982	1684.07767	9e-08	5.4e-07	2.8e-07	2.1e-07	-0.0	2.91e-06	1.44e-06	1e-08	313.49747691	314.45329446	313.45322941	-0.00048787	-0.00126009	-0.01201295
0.19826	1684.49394	9e-08	5.4e-07	2.8e-07	2.1e-07	-0.0	2.91e-06	1.44e-06	1e-08	313.48303626	314.43899948	313.43881337	-0.00048742	-0.00124738	-0.01200167
0.19831	1684.91017	9e-08	5.4e-07	2.8e-07	2.1e-07	-0.0	2.91e-06	1.44e-06	1e-08	313.46860842	314.42484831	313.4243947	-0.00048695	-0.00128556	-0.01199032
0.19837	1685.32637	9e-08	5.4e-07	2.8e-07	2.1e-07	-0.0	2.91e-06	1.44e-06	1e-08	313.4541943	314.4102635	313.41004491	-0.00048638	-0.00127963	-0.0119791
0.19842	1685.74254	9e-08	5.4e-07	2.8e-07	2.1e-07	-0.0	2.91e-06	1.44e-06	1e-08	313.43979667	314.39574544	313.39570177	-0.000486	-0.00125935	-0.01196774
0.19848	1686.15867	9e-08	5.4e-07	2.8e-07	2.1e-07	-0.0	2.91e-06	1.44e-06	1e-08	313.42540986	314.38145702	313.38134556	-0.00048549	-0.001267	-0.01195651
0.20854	1761.78833	9e-08	5.4e-07	2.8e-07	2.1e-07	-0.0	2.91e-06	1.44e-06	1e-08	311.00728937	311.96963389	310.96957204	-0.00040733	-0.00103413	-0.01006347
0.20859	1762.19873	9e-08	5.4e-07	2.8e-07	2.1e-07	-0.0	2.91e-06	1.44e-06	1e-08	310.9951823	311.95783755	310.95746339	-0.00040689	-0.00107662	-0.01005399
0.20865	1762.6091	9e-08	5.4e-07	2.8e-07	2.1e-07	-0.0	2.91e-06	1.44e-06	1e-08	310.98308801	311.94555618	310.9454271	-0.00040651	-0.00103729	-0.01004453
0.2087	1763.01943	9e-08	5.4e-07	2.8e-07	2.1e-07	-0.0	2.91e-06	1.44e-06	1e-08	310.97100466	311.93372318	310.93334835	-0.00040615	-0.00106736	-0.01003507
0.20876	1763.42974	9e-08	5.4e-07	2.8e-07	2.1e-07	-0.0	2.91e-06	1.44e-06	1e-08	310.95893183	311.92154687	310.92132459	-0.00040573	-0.00102799	-0.01002563
0.20881	1763.84002	9e-08	5.4e-07	2.8e-07	2.1e-07	-0.0	2.91e-06	1.44e-06	1e-08	310.94687129	311.90981935	310.90925821	-0.00040541	-0.00107616	-0.01001617
0.20887	1764.25026	9e-08	5.4e-07	2.8e-07	2.1e-07	-0.0	2.91e-06	1.44e-06	1e-08	310.93482006	311.89754199	310.89727231	-0.00040497	-0.00102779	-0.01000675
0.20892	1764.66047	9e-08	5.4e-07	2.8e-07	2.1e-07	-0.0	2.91e-06	1.44e-06	1e-08	310.92278152	311.88581608	310.88523111	-0.00040461	-0.00107592	-0.00999731
0.20898	1765.07065	9e-08	5.4e-07	2.8e-07	2.1e-07	-0.0	2.91e-06	1.44e-06	1e-08	310.91075352	311.87354078	310.87327024	-0.00040415	-0.00105867	-0.00998791
0.20903	1765.4808	9e-08	5.4e-07	2.8e-07	2.1e-07	-0.0	2.91e-06	1.44e-06	1e-08	310.89873894	311.86146191	310.86129772	-0.00040382	-0.0010445	-0.00997849
0.20909	1765.89092	9e-08	5.4e-07	2.8e-07	2.1e-07	-0.0	2.91e-06	1.44e-06	1e-08	310.8867339	311.84954443	310.84931805	-0.0004034	-0.0010273	-0.0099691
0.20914	1766.30101	9e-08	5.4e-07	2.8e-07	2.1e-07	-0.0	2.91e-06	1.44e-06	1e-08	310.87474122	311.83782291	310.83732682	-0.00040302	-0.0010754	-0.0099597
0.2092	1766.71106	9e-08	5.4e-07	2.8e-07	2.1e-07	-0.0	2.91e-06	1.44e-06	1e-08	310.86275956	311.82555221	310.8254158	-0.00040264	-0.0010271	-0.00995032
0.20925	1767.12109	9e-08	5.4e-07	2.8e-07	2.1e-07	-0.0	2.91e-06	1.44e-06	1e-08	310.85078905	311.81383235	310.81344959	-0.00040225	-0.00103844	-0.00994095
0.20931	1767.53108	9e-08	5.4e-07	2.8e-07	2.1e-07	-0.0	2.91e-06	1.44e-06	1e-08	310.8388298	311.8019828	310.80151192	-0.00040188	-0.0010636	-0.00993158
0.20936	1767.94104	9e-08	5.4e-07	2.8e-07	2.1e-07	-0.0	2.91e-06	1.44e-06	1e-08	310.8268813	311.78984582	310.78962222	-0.00040151	-0.00102675	-0.00992223
0.20942	1768.35097	9e-08	5.4e-07	2.8e-07	2.1e-07	-0.0	2.91e-06	1.44e-06	1e-08	310.81494368	311.77812902	310.77769337	-0.00040111	-0.00103671	-0.00991288
0.20947	1768.76087	9e-08	5.4e-07	2.8e-07	2.1e-07	-0.0	2.91e-06	1.44e-06	1e-08	310.80301762	311.76629828	310.76579109	-0.00040076	-0.00106471	-0.00990354
0.21954	1843.23988	9e-08	5.4e-07	2.8e-07	2.1e-07	-0.0	2.91e-06	1.44e-06	1e-08	308.79880196	309.76728811	308.7668224	-0.00033624	-0.00086909	-0.00833438
0.21959	1843.64394	9e-08	5.4e-07	2.8e-07	2.1e-07	-0.0	2.91e-06	1.44e-06	1e-08	308.78877069	309.75732554	308.75681046	-0.00033597	-0.00091187	-0.00832652
0.21965	1844.04798	9e-08	5.4e-07	2.8e-07	2.1e-07	-0.0	2.91e-06	1.44e-06	1e-08	308.77874742	309.74687231	308.74686925	-0.00033577	-0.0008538	-0.00831869
0.2197	1844.45198	9e-08	5.4e-07	2.8e-07	2.1e-07	-0.0	2.91e-06	1.44e-06	1e-08	308.76873	309.73708462	308.73685719	-0.00033529	-0.00088195	-0.00831083
0.21976	1844.85595	9e-08	5.4e-07	2.8e-07	2.1e-07	-0.0	2.91e-06	1.44e-06	1e-08	308.75872672	309.72697391	308.72689504	-0.00033498	-0.00086497	-0.008303
0.21981	1845.25988	9e-08	5.4e-07	2.8e-07	2.1e-07	-0.0	2.91e-06	1.44e-06	1e-08	308.74873244	309.71705765	308.71691959	-0.00033464	-0.00086888	-0.00829517
0.21987	1845.66379	9e-08	5.4e-07	2.8e-07	2.1e-07	-0.0	2.91e-06	1.44e-06	1e-08	308.73874819	309.70709639	308.70696015	-0.00033444	-0.00087736	-0.00828737
0.21992	1846.06766	9e-08	5.4e-07	2.8e-07	2.1e-07	-0.0	2.91e-06	1.44e-06	1e-08	308.72876972	309.69703772	308.6970233	-0.00033412	-0.00084937	-0.00827956
0.21998	1846.4715	9e-08	5.4e-07	2.8e-07	2.1e-07	-0.0	2.91e-06	1.44e-06	1e-08	308.7188006	309.68729974	308.68705766	-0.00033379	-0.00085914	-0.00827176
0.22003	1846.87531	9e-08	5.4e-07	2.8e-07	2.1e-07	-0.0	2.91e-06	1.44e-06	1e-08	308.70884114	309.67744954	308.67711623	-0.00033347	-0.00087811	-0.00826396
0.22009	1847.27909	9e-08	5.4e-07	2.8e-07	2.1e-07	-0.0	2.91e-06	1.44e-06	1e-08	308.69889118	309.66738161	308.66721193	-0.00033311	-0.00085597	-0.00825618
0.22014	1847.68283	9e-08	5.4e-07	2.8e-07	2.1e-07	-0.0	2.91e-06	1.44e-06	1e-08	308.68895184	309.65756725	308.65728698	-0.00033264	-0.00086777	-0.00824837
0.2202	1848.08655	9e-08	5.4e-07	2.8e-07	2.1e-07	-0.0	2.91e-06	1.44e-06	1e-08	308.6790264	309.64761735	308.64738891	-0.00033254	-0.00087779	-0.00824062
0.22025	1848.49023	9e-08	5.4e-07	2.8e-07	2.1e-07	-0.0	2.91e-06	1.44e-06	1e-08	308.6691037	309.63755238	308.63751565	-0.00033202	-0.00085019	-0.00823283
0.22031	1848.89388	9e-08	5.4e-07	2.8e-07	2.1e-07	-0.0	2.91e-06	1.44e-06	1e-08	308.65919619	309.62780359	308.62761385	-0.00033184	-0.00085292	-0.00822508
0.22036	1849.2975	9e-08	5.4e-07	2.8e-07	2.1e-07	-0.0	2.91e-06	1.44e-06	1e-08	308.64929407	309.61802331	308.6177265	-0.00033159	-0.00087751	-0.00821734
0.22042	1849.70108	9e-08	5.4e-07	2.8e-07	2.1e-07	-0.0	2.91e-06	1.44e-06	1e-08	308.63939924	309.60796092	308.6078842	-0.00033107	-0.00085528	-0.00820957
0.22047	1850.10464	9e-08	5.4e-07	2.8e-07	2.1e-07	-0.0	2.91e-06	1.44e-06	1e-08	308.62951958	309.59815318	308.59802087	-0.00033081	-0.00083054	-0.00820184
0.23054	1923.41345	9e-08	5.4e-07	2.8e-07	2.1e-07	-0.0	2.91e-06	1.44e-06	1e-08	306.96878412	307.94152528	306.94163977	-0.00027778	-0.00074124	-0.00690157
0.23059	1923.81107	9e-08	5.4e-07	2.8e-07	2.1e-07	-0.0	2.91e-06	1.44e-06	1e-08	306.96047158	307.93299332	306.93337838	-0.00027749	-0.00068372	-0.00689507
0.23065	1924.20866	9e-08	5.4e-07	2.8e-07	2.1e-07	-0.0	2.91e-06	1.44e-06	1e-08	306.95216746	307.92512331	306.92504494	-0.00027728	-0.00073223	-0.00688857
0.2307	1924.60621	9e-08	5.4e-07	2.8e-07	2.1e-07	-0.0	2.91e-06	1.44e-06	1e-08	306.94386956	307.91669477	306.91678847	-0.00027699	-0.00074119	-0.00688207
0.23076	1925.00373	9e-08	5.4e-07	2.8e-07	2.1e-07	-0.0	2.91e-06	1.44e-06	1e-08	306.93558023	307.90816297	306.9085533	-0.00027668	-0.00068367	-0.00687558
0.23081	1925.40122	9e-08	5.4e-07	2.8e-07	2.1e-07	-0.0	2.91e-06	1.44e-06	1e-08	306.92730015	307.90029314	306.90024601	-0.00027645	-0.00073693	-0.0068691
0.23087	1925.79868	9e-08	5.4e-07	2.8e-07	2.1e-07	-0.0	2.91e-06	1.44e-06	1e-08	306.91902669	307.89181001	306.89202232	-0.00027615	-0.00069635	-0.00686262
0.23092	1926.19611	9e-08	5.4e-07	2.8e-07	2.1e-07	-0.0	2.91e-06	1.44e-06	1e-08	306.91076217	307.88379395	306.8837503	-0.00027594	-0.00073305	-0.00685615
0.23098	1926.5935	9e-08	5.4e-07	2.8e-07	2.1e-07	-0.0	2.91e-06	1.44e-06	1e-08	306.90250377	307.87535519	306.87553863	-0.00027567	-0.00071234	-0.00684968
0.23103	1926.99086	9e-08	5.4e-07	2.8e-07	2.1e-07	-0.0	2.91e-06	1.44e-06	1e-08	306.89425338	307.86715468	306.86730657	-0.00027539	-0.00069259	-0.00684322
0.23109	1927.38819	9e-08	5.4e-07	2.8e-07	2.1e-07	-0.0	2.91e-06	1.44e-06	1e-08	306.88601146	307.85918139	306.85905544	-0.00027517	-0.00074146	-0.00683676
0.23114	1927.78548	9e-08	5.4e-07	2.8e-07	2.1e-07	-0.0	2.91e-06	1.44e-06	1e-08	306.87777573	307.85064532	306.85088173	-0.00027487	-0.00071229	-0.00683032
0.2312	1928.18274	9e-08	5.4e-07	2.8e-07	2.1e-07	-0.0	2.91e-06	1.44e-06	1e-08	306.86954897	307.84244499	306.84267566	-0.00027456	-0.00069253	-0.00682388
0.23125	1928.57997	9e-08	5.4e-07	2.8e-07	2.1e-07	-0.0	2.91e-06	1.44e-06	1e-08	306.86133143	307.83447192	306.83445045	-0.00027436	-0.00072167	-0.00681744
0.23131	1928.97717	9e-08	5.4e-07	2.8e-07	2.1e-07	-0.0	2.91e-06	1.44e-06	1e-08	306.85311985	307.82616323	306.82627492	-0.00027408	-0.00072172	-0.00681101
0.23136	1929.37433	9e-08	5.4e-07	2.8e-07	2.1e-07	-0.0	2.91e-06	1.44e-06	1e-08	306.8449165	307.81785383	306.8181081	-0.00027383	-0.00071205	-0.00680459
0.23142	1929.77147	9e-08	5.4e-07	2.8e-07	2.1e-07	-0.0	2.91e-06	1.44e-06	1e-08	306.83672044	307.80965567	306.80993636	-0.00027355	-0.00071526	-0.00679818
0.23147	1930.16857	9e-08	5.4e-07	2.8e-07	2.1e-07	-0.0	2.91e-06	1.44e-06	1e-08	306.82853271	307.80142035	306.80177775	-0.00027329	-0.00069598	-0.00679177
0.24154	2002.28681	9e-08	5.4e-07	2.8e-07	2.1e-07	-0.0	2.91e-06	1.44e-06	1e-08	305.45266463	306.42938302	305.42949329	-0.00022944	-0.00061886	-0.00571451
0.24159	2002.67787	9e-08	5.4e-07	2.8e-07	2.1e-07	-0.0	2.91e-06	1.44e-06	1e-08	305.445781	306.42223534	305.42265925	-0.00022937	-0.00055803	-0.00570909
0.24165	2003.0689	9e-08	5.4e-07	2.8e-07	2.1e-07	-0.0	2.91e-06	1.44e-06	1e-08	305.43889966	306.41579017	305.41574728	-0.00022902	-0.00061207	-0.00570373
0.2417	2003.45989	9e-08	5.4e-07	2.8e-07	2.1e-07	-0.0	2.91e-06	1.44e-06	1e-08	305.43202871	306.40872075	305.40891824	-0.00022879	-0.00059018	-0.00569836
0.24176	2003.85085	9e-08	5.4e-07	2.8e-07	2.1e-07	-0.0	2.91e-06	1.44e-06	1e-08	305.42516457	306.40190401	305.40206568	-0.00022877	-0.00058836	-0.00569294
0.24181	2004.24178	9e-08	5.4e-07	2.8e-07	2.1e-07	-0.0	2.91e-06	1.44e-06	1e-08	305.41830097	306.39510822	305.39521814	-0.00022835	-0.00061203	-0.00568761
0.24187	2004.63268	9e-08	5.4e-07	2.8e-07	2.1e-07	-0.0	2.91e-06	1.44e-06	1e-08	305.41144987	306.38803897	305.38841074	-0.00022828	-0.00056647	-0.00568221
0.24192	2005.02354	9e-08	5.4e-07	2.8e-07	2.1e-07	-0.0	2.91e-06	1.44e-06	1e-08	305.40460071	306.38149583	305.38154684	-0.00022808	-0.00059549	-0.00567684
0.24198	2005.41437	9e-08	5.4e-07	2.8e-07	2.1e-07	-0.0	2.91e-06	1.44e-06	1e-08	305.39775752	306.37461737	305.37473095	-0.00022783	-0.00058954	-0.00567149
0.24203	2005.80517	9e-08	5.4e-07	2.8e-07	2.1e-07	-0.0	2.91e-06	1.44e-06	1e-08	305.39092171	306.36780747	305.36791389	-0.00022743	-0.0006179	-0.00566617
0.24209	2006.19593	9e-08	5.4e-07	2.8e-07	2.1e-07	-0.0	2.91e-06	1.44e-06	1e-08	305.38409792	306.36066994	305.36114354	-0.0002274	-0.00059506	-0.0056608
0.24214	2006.58666	9e-08	5.4e-07	2.8e-07	2.1e-07	-0.0	2.91e-06	1.44e-06	1e-08	305.3772748	306.3537961	305.35434863	-0.00022702	-0.00055617	-0.00565549
0.2422	2006.97736	9e-08	5.4e-07	2.8e-07	2.1e-07	-0.0	2.91e-06	1.44e-06	1e-08	305.37046302	306.3473714	305.34750604	-0.00022699	-0.00060272	-0.00565012
0.24225	2007.36802	9e-08	5.4e-07	2.8e-07	2.1e-07	-0.0	2.91e-06	1.44e-06	1e-08	305.36365213	306.3404089	305.34073631	-0.00022674	-0.00056639	-0.00564479
0.24231	2007.75866	9e-08	5.4e-07	2.8e-07	2.1e-07	-0.0	2.91e-06	1.44e-06	1e-08	305.35684855	306.33386591	305.3339227	-0.00022653	-0.0005954	-0.00563946
0.24236	2008.14925	9e-08	5.4e-07	2.8e-07	2.1e-07	-0.0	2.91e-06	1.44e-06	1e-08	305.35005137	306.32698774	305.32715702	-0.00022631	-0.00059539	-0.00563414
0.24242	2008.53982	9e-08	5.4e-07	2.8e-07	2.1e-07	-0.0	2.91e-06	1.44e-06	1e-08	305.34326077	306.32010952	305.32039848	-0.00022606	-0.00059537	-0.00562882
0.24247	2008.93035	9e-08	5.4e-07	2.8e-07	2.1e-07	-0.0	2.91e-06	1.44e-06	1e-08	305.33647751	306.3132315	305.31364703	-0.00022584	-0.00056635	-0.00562352
0.25253	2079.83675	9e-08	5.4e-07	2.8e-07	2.1e-07	-0.0	2.91e-06	1.44e-06	1e-08	304.19685169	305.17670882	304.17697648	-0.0001897	-0.00048381	-0.00473123
0.25259	2080.22113	9e-08	5.4e-07	2.8e-07	2.1e-07	-0.0	2.91e-06	1.44e-06	1e-08	304.19114834	305.17110503	304.17127786	-0.00018954	-0.00048381	-0.00472677
0.25264	2080.60549	9e-08	5.4e-07	2.8e-07	2.1e-07	-0.0	2.91e-06	1.44e-06	1e-08	304.18544987	305.16550122	304.16558529	-0.00018934	-0.00049557	-0.00472231
0.2527	2080.9898	9e-08	5.4e-07	2.8e-07	2.1e-07	-0.0	2.91e-06	1.44e-06	1e-08	304.17975719	305.1597611	304.15991522	-0.00018917	-0.00050921	-0.00471785
0.25275	2081.37409	9e-08	5.4e-07	2.8e-07	2.1e-07	-0.0	2.91e-06	1.44e-06	1e-08	304.17406978	305.15386293	304.15427031	-0.00018897	-0.00049374	-0.0047134
0.25281	2081.75834	9e-08	5.4e-07	2.8e-07	2.1e-07	-0.0	2.91e-06	1.44e-06	1e-08	304.1683883	305.14814391	304.14860965	-0.00018879	-0.00048377	-0.00470895
0.25286	2082.14255	9e-08	5.4e-07	2.8e-07	2.1e-07	-0.0	2.91e-06	1.44e-06	1e-08	304.16271215	305.14254022	304.14294099	-0.00018865	-0.00048377	-0.0047045
0.25292	2082.52673	9e-08	5.4e-07	2.8e-07	2.1e-07	-0.0	2.91e-06	1.44e-06	1e-08	304.15704011	305.13693646	304.13727839	-0.00018842	-0.00048375	-0.00470007
0.25297	2082.91088	9e-08	5.4e-07	2.8e-07	2.1e-07	-0.0	2.91e-06	1.44e-06	1e-08	304.151375	305.13133288	304.13162166	-0.00018825	-0.00048375	-0.00469563
0.25303	2083.295	9e-08	5.4e-07	2.8e-07	2.1e-07	-0.0	2.91e-06	1.44e-06	1e-08	304.14571485	305.12572929	304.12597092	-0.00018811	-0.00048375	-0.0046912
0.25308	2083.67908	9e-08	5.4e-07	2.8e-07	2.1e-07	-0.0	2.91e-06	1.44e-06	1e-08	304.14005901	305.12012558	304.1203262	-0.00018791	-0.00048373	-0.00468676
0.25314	2084.06312	9e-08	5.4e-07	2.8e-07	2.1e-07	-0.0	2.91e-06	1.44e-06	1e-08	304.13440901	305.11452201	304.11468741	-0.00018774	-0.00048373	-0.00468235
0.25319	2084.44714	9e-08	5.4e-07	2.8e-07	2.1e-07	-0.0	2.91e-06	1.44e-06	1e-08	304.12876398	305.10891835	304.10905459	-0.00018754	-0.00048371	-0.00467792
0.25325	2084.83112	9e-08	5.4e-07	2.8e-07	2.1e-07	-0.0	2.91e-06	1.44e-06	1e-08	304.12312509	305.10331486	304.10342767	-0.00018738	-0.00049031	-0.00467351
0.2533	2085.21506	9e-08	5.4e-07	2.8e-07	2.1e-07	-0.0	2.91e-06	1.44e-06	1e-08	304.11749077	305.09763488	304.09781599	-0.00018719	-0.00047711	-0.0046691
0.25336	2085.59898	9e-08	5.4e-07	2.8e-07	2.1e-07	-0.0	2.91e-06	1.44e-06	1e-08	304.11186228	305.09210777	304.09219169	-0.00018703	-0.0004837	-0.00466469
0.25341	2085.98286	9e-08	5.4e-07	2.8e-07	2.1e-07	-0.0	2.91e-06	1.44e-06	1e-08	304.10623859	305.08650421	304.08658262	-0.00018683	-0.00048989	-0.00466029
0.25347	2086.3667	9e-08	5.4e-07	2.8e-07	2.1e-07	-0.0	2.91e-06	1.44e-06	1e-08	304.10062086	305.0808289	304.08098813	-0.00018664	-0.00047747	-0.00465589
0.26353	2156.03903	9e-08	5.4e-07	2.8e-07	2.1e-07	-0.0	2.91e-06	1.44e-06	1e-08	303.15677052	304.13924337	303.13965152	-0.00015684	-0.00038842	-0.00391689
0.26359	2156.41661	9e-08	5.4e-07	2.8e-07	2.1e-07	-0.0	2.91e-06	1.44e-06	1e-08	303.15204703	304.13473389	303.13491643	-0.00015671	-0.00043539	-0.00391319
0.26364	2156.79416	9e-08	5.4e-07	2.8e-07	2.1e-07	-0.0	2.91e-06	1.44e-06	1e-08	303.14732746	304.12967903	303.13025231	-0.00015649	-0.0003884	-0.0039095
0.2637	2157.17168	9e-08	5.4e-07	2.8e-07	2.1e-07	-0.0	2.91e-06	1.44e-06	1e-08	303.14261441	304.12516965	303.12552708	-0.00015639	-0.00038839	-0.00390581
0.26375	2157.54916	9e-08	5.4e-07	2.8e-07	2.1e-07	-0.0	2.91e-06	1.44e-06	1e-08	303.13790431	304.12066029	303.12080689	-0.00015625	-0.00043537	-0.00390212
0.26381	2157.9266	9e-08	5.4e-07	2.8e-07	2.1e-07	-0.0	2.91e-06	1.44e-06	1e-08	303.1331983	304.11560541	303.11615766	-0.00015606	-0.00038838	-0.00389844
0.26386	2158.30402	9e-08	5.4e-07	2.8e-07	2.1e-07	-0.0	2.91e-06	1.44e-06	1e-08	303.12849811	304.11109605	303.11144735	-0.00015594	-0.00038838	-0.00389476
0.26392	2158.68139	9e-08	5.4e-07	2.8e-07	2.1e-07	-0.0	2.91e-06	1.44e-06	1e-08	303.12380146	304.10658675	303.10674202	-0.00015582	-0.00043536	-0.00389108
0.26397	2159.05874	9e-08	5.4e-07	2.8e-07	2.1e-07	-0.0	2.91e-06	1.44e-06	1e-08	303.11910829	304.10153188	303.10210768	-0.00015561	-0.00038837	-0.00388741
0.26403	2159.43604	9e-08	5.4e-07	2.8e-07	2.1e-07	-0.0	2.91e-06	1.44e-06	1e-08	303.11442136	304.09702254	303.09741221	-0.00015548	-0.00038837	-0.00388374
0.26408	2159.81332	9e-08	5.4e-07	2.8e-07	2.1e-07	-0.0	2.91e-06	1.44e-06	1e-08	303.10973828	304.09251321	303.09272171	-0.00015536	-0.00039476	-0.00388007
0.26414	2160.19056	9e-08	5.4e-07	2.8e-07	2.1e-07	-0.0	2.91e-06	1.44e-06	1e-08	303.10505879	304.08792957	303.08804517	-0.00015523	-0.00042894	-0.0038764
0.26419	2160.56776	9e-08	5.4e-07	2.8e-07	2.1e-07	-0.0	2.91e-06	1.44e-06	1e-08	303.10038341	304.08294902	303.08342159	-0.00015502	-0.00038834	-0.00387275
0.26425	2160.94494	9e-08	5.4e-07	2.8e-07	2.1e-07	-0.0	2.91e-06	1.44e-06	1e-08	303.09571412	304.07843979	303.07874585	-0.0001549	-0.00038835	-0.00386909
0.2643	2161.32207	9e-08	5.4e-07	2.8e-07	2.1e-07	-0.0	2.91e-06	1.44e-06	1e-08	303.09104862	304.07393049	303.07407506	-0.00015476	-0.00042289	-0.00386544
0.26436	2161.69917	9e-08	5.4e-07	2.8e-07	2.1e-07	-0.0	2.91e-06	1.44e-06	1e-08	303.0863873	304.06902006	303.06945772	-0.00015456	-0.00040075	-0.00386179
0.26441	2162.07624	9e-08	5.4e-07	2.8e-07	2.1e-07	-0.0	2.91e-06	1.44e-06	1e-08	303.08173196	304.06436659	303.06481413	-0.00015447	-0.00038833	-0.00385814
0.26447	2162.45328	9e-08	5.4e-07	2.8e-07	2.1e-07	-0.0	2.91e-06	1.44e-06	1e-08	303.07707907	304.05985729	303.06015812	-0.00015431	-0.00038832	-0.0038545
0.27453	2230.86827	9e-08	5.4e-07	2.8e-07	2.1e-07	-0.0	2.91e-06	1.44e-06	1e-08	302.29549295	303.28048191	302.28059803	-0.00012969	-0.0003447	-0.00324258
0.27459	2231.23893	9e-08	5.4e-07	2.8e-07	2.1e-07	-0.0	2.91e-06	1.44e-06	1e-08	302.29158128	303.27647207	302.27671042	-0.00012958	-0.00033931	-0.00323952
0.27464	2231.60954	9e-08	5.4e-07	2.8e-07	2.1e-07	-0.0	2.91e-06	1.44e-06	1e-08	302.28767291	303.27252495	302.27281938	-0.00012938	-0.00032816	-0.00323646
0.2747	2231.98013	9e-08	5.4e-07	2.8e-07	2.1e-07	-0.0	2.91e-06	1.44e-06	1e-08	302.28377054	303.26870745	302.26891671	-0.00012933	-0.00035666	-0.0032334
0.27475	2232.35067	9e-08	5.4e-07	2.8e-07	2.1e-07	-0.0	2.91e-06	1.44e-06	1e-08	302.27986985	303.26455838	302.26505827	-0.00012912	-0.00031655	-0.00323035
0.27481	2232.72119	9e-08	5.4e-07	2.8e-07	2.1e-07	-0.0	2.91e-06	1.44e-06	1e-08	302.27597535	303.26087593	302.2611475	-0.00012912	-0.00033737	-0.0032273
0.27486	2233.09166	9e-08	5.4e-07	2.8e-07	2.1e-07	-0.0	2.91e-06	1.44e-06	1e-08	302.27208077	303.25695116	302.25727026	-0.00012897	-0.0003292	-0.00322425
0.27492	2233.4621	9e-08	5.4e-07	2.8e-07	2.1e-07	-0.0	2.91e-06	1.44e-06	1e-08	302.26819068	303.25312146	302.25338561	-0.00012882	-0.00032013	-0.00322121
0.27497	2233.83251	9e-08	5.4e-07	2.8e-07	2.1e-07	-0.0	2.91e-06	1.44e-06	1e-08	302.2643052	303.24939721	302.24949228	-0.00012873	-0.00033141	-0.00321817
0.27503	2234.20288	9e-08	5.4e-07	2.8e-07	2.1e-07	-0.0	2.91e-06	1.44e-06	1e-08	302.26042226	303.24554169	302.24561895	-0.00012863	-0.00034986	-0.00321513
0.27508	2234.57322	9e-08	5.4e-07	2.8e-07	2.1e-07	-0.0	2.91e-06	1.44e-06	1e-08	302.2565425	303.24147151	302.24177565	-0.00012839	-0.00032144	-0.00321209
0.27514	2234.94352	9e-08	5.4e-07	2.8e-07	2.1e-07	-0.0	2.91e-06	1.44e-06	1e-08	302.25266987	303.23773194	302.23789637	-0.00012832	-0.0003343	-0.00320906
0.27519	2235.31379	9e-08	5.4e-07	2.8e-07	2.1e-07	-0.0	2.91e-06	1.44e-06	1e-08	302.24879926	303.23384273	302.23403931	-0.00012821	-0.00033423	-0.00320603
0.27525	2235.68402	9e-08	5.4e-07	2.8e-07	2.1e-07	-0.0	2.91e-06	1.44e-06	1e-08	302.24493194	303.22995427	302.23018625	-0.00012809	-0.00033567	-0.003203
0.2753	2236.05422	9e-08	5.4e-07	2.8e-07	2.1e-07	-0.0	2.91e-06	1.44e-06	1e-08	302.24106826	303.22604905	302.22633931	-0.00012796	-0.00031513	-0.00319997
0.27536	2236.42438	9e-08	5.4e-07	2.8e-07	2.1e-07	-0.0	2.91e-06	1.44e-06	1e-08	302.23720853	303.22238272	302.22246758	-0.00012778	-0.00034634	-0.00319695
0.27541	2236.79451	9e-08	5.4e-07	2.8e-07	2.1e-07	-0.0	2.91e-06	1.44e-06	1e-08	302.23335424	303.2183533	302.21864366	-0.00012773	-0.00031543	-0.00319393
0.27547	2237.1646	9e-08	5.4e-07	2.8e-07	2.1e-07	-0.0	2.91e-06	1.44e-06	1e-08	302.22950146	303.21468346	302.2147805	-0.00012759	-0.00034187	-0.00319092
0.28553	2304.29788	9e-08	5.4e-07	2.8e-07	2.1e-07	-0.0	2.91e-06	1.44e-06	1e-08	301.58231949	302.56903412	301.56933957	-0.0001073	-0.00029294	-0.00268413
0.28559	2304.66146	9e-08	5.4e-07	2.8e-07	2.1e-07	-0.0	2.91e-06	1.44e-06	1e-08	301.57907934	302.56562088	301.5661321	-0.00010711	-0.00026588	-0.00268161
0.28564	2305.02501	9e-08	5.4e-07	2.8e-07	2.1e-07	-0.0	2.91e-06	1.44e-06	1e-08	301.57584477	302.56252287	301.56288991	-0.00010705	-0.00028401	-0.00267907
0.2857	2305.38853	9e-08	5.4e-07	2.8e-07	2.1e-07	-0.0	2.91e-06	1.44e-06	1e-08	301.57261219	302.55921359	301.55967666	-0.00010693	-0.00024548	-0.00267653
0.28575	2305.752	9e-08	5.4e-07	2.8e-07	2.1e-07	-0.0	2.91e-06	1.44e-06	1e-08	301.56938306	302.55635324	301.55641271	-0.00010682	-0.00030454	-0.00267402
0.28581	2306.11545	9e-08	5.4e-07	2.8e-07	2.1e-07	-0.0	2.91e-06	1.44e-06	1e-08	301.56615722	302.55280473	301.55323505	-0.00010678	-0.00024446	-0.00267147
0.28586	2306.47885	9e-08	5.4e-07	2.8e-07	2.1e-07	-0.0	2.91e-06	1.44e-06	1e-08	301.56293273	302.54995627	301.54997654	-0.00010662	-0.00028231	-0.00266896
0.28592	2306.84222	9e-08	5.4e-07	2.8e-07	2.1e-07	-0.0	2.91e-06	1.44e-06	1e-08	301.55971288	302.54666679	301.54677449	-0.00010647	-0.00029442	-0.00266645
0.28597	2307.20556	9e-08	5.4e-07	2.8e-07	2.1e-07	-0.0	2.91e-06	1.44e-06	1e-08	301.55649756	302.54323608	301.54359278	-0.00010643	-0.00026472	-0.00266391
0.28603	2307.56886	9e-08	5.4e-07	2.8e-07	2.1e-07	-0.0	2.91e-06	1.44e-06	1e-08	301.5532835	302.54015148	301.54037285	-0.00010637	-0.00029291	-0.00266141
0.28608	2307.93212	9e-08	5.4e-07	2.8e-07	2.1e-07	-0.0	2.91e-06	1.44e-06	1e-08	301.55007139	302.53673832	301.53719594	-0.00010626	-0.00024647	-0.00265887
0.28614	2308.29535	9e-08	5.4e-07	2.8e-07	2.1e-07	-0.0	2.91e-06	1.44e-06	1e-08	301.54686253	302.53386634	301.53395722	-0.00010613	-0.0002932	-0.00265639
0.28619	2308.65854	9e-08	5.4e-07	2.8e-07	2.1e-07	-0.0	2.91e-06	1.44e-06	1e-08	301.54365737	302.5304498	301.53078744	-0.00010607	-0.00026269	-0.00265385
0.28625	2309.0217	9e-08	5.4e-07	2.8e-07	2.1e-07	-0.0	2.91e-06	1.44e-06	1e-08	301.54045408	302.52738875	301.52757828	-0.00010591	-0.00027701	-0.00265135
0.2863	2309.38482	9e-08	5.4e-07	2.8e-07	2.1e-07	-0.0	2.91e-06	1.44e-06	1e-08	301.5372556	302.5241608	301.52439253	-0.00010584	-0.0002932	-0.00264886
0.28636	2309.74791	9e-08	5.4e-07	2.8e-07	2.1e-07	-0.0	2.91e-06	1.44e-06	1e-08	301.53405924	302.52074414	301.52123291	-0.00010571	-0.00024649	-0.00264634
0.28641	2310.11096	9e-08	5.4e-07	2.8e-07	2.1e-07	-0.0	2.91e-06	1.44e-06	1e-08	301.53086693	302.51787184	301.51801104	-0.0001056	-0.00029319	-0.00264387
0.28647	2310.47397	9e-08	5.4e-07	2.8e-07	2.1e-07	-0.0	2.91e-06	1.44e-06	1e-08	301.52767795	302.51445527	301.51485808	-0.00010551	-0.00024648	-0.00264135
0.29653	2376.29991	9e-08	5.4e-07	2.8e-07	2.1e-07	-0.0	2.91e-06	1.44e-06	1e-08	300.99186043	301.9803504	300.98042467	-8.858e-05	-0.00023384	-0.00222186
0.29659	2376.65629	9e-08	5.4e-07	2.8e-07	2.1e-07	-0.0	2.91e-06	1.44e-06	1e-08	300.98918304	301.97762209	300.97775711	-8.857e-05	-0.00022812	-0.00221975
0.29664	2377.01263	9e-08	5.4e-07	2.8e-07	2.1e-07	-0.0	2.91e-06	1.44e-06	1e-08	300.9865059	301.97496047	300.97508447	-8.854e-05	-0.00023843	-0.00221771
0.2967	2377.36893	9e-08	5.4e-07	2.8e-07	2.1e-07	-0.0	2.91e-06	1.44e-06	1e-08	300.9838296	301.97217853	300.97242914	-8.841e-05	-0.00022719	-0.00221556
0.29675	2377.72519	9e-08	5.4e-07	2.8e-07	2.1e-07	-0.0	2.91e-06	1.44e-06	1e-08	300.98115714	301.9695277	300.96976087	-8.837e-05	-0.00022773	-0.0022135
0.29681	2378.08142	9e-08	5.4e-07	2.8e-07	2.1e-07	-0.0	2.91e-06	1.44e-06	1e-08	300.97848598	301.96687056	300.96709619	-8.821e-05	-0.00023117	-0.00221139
0.29686	2378.43762	9e-08	5.4e-07	2.8e-07	2.1e-07	-0.0	2.91e-06	1.44e-06	1e-08	300.97581945	301.96417329	300.96443908	-8.817e-05	-0.00022761	-0.00220928
0.29692	2378.79377	9e-08	5.4e-07	2.8e-07	2.1e-07	-0.0	2.91e-06	1.44e-06	1e-08	300.97315418	301.96151761	300.96177986	-8.815e-05	-0.00022468	-0.00220724
0.29697	2379.14989	9e-08	5.4e-07	2.8e-07	2.1e-07	-0.0	2.91e-06	1.44e-06	1e-08	300.97048965	301.95889602	300.95911938	-8.799e-05	-0.00022334	-0.00220513
0.29703	2379.50597	9e-08	5.4e-07	2.8e-07	2.1e-07	-0.0	2.91e-06	1.44e-06	1e-08	300.96782988	301.95629011	300.95645975	-8.801e-05	-0.00022608	-0.00220305
0.29708	2379.86202	9e-08	5.4e-07	2.8e-07	2.1e-07	-0.0	2.91e-06	1.44e-06	1e-08	300.96516946	301.95365215	300.95380691	-8.786e-05	-0.00023823	-0.00220102
0.29714	2380.21803	9e-08	5.4e-07	2.8e-07	2.1e-07	-0.0	2.91e-06	1.44e-06	1e-08	300.96251344	301.95087239	300.9511738	-8.774e-05	-0.00022715	-0.00219887
0.29719	2380.57401	9e-08	5.4e-07	2.8e-07	2.1e-07	-0.0	2.91e-06	1.44e-06	1e-08	300.95986126	301.94822201	300.94852795	-8.776e-05	-0.00020871	-0.00219684
0.29725	2380.92994	9e-08	5.4e-07	2.8e-07	2.1e-07	-0.0	2.91e-06	1.44e-06	1e-08	300.95720849	301.94578676	300.94585908	-8.755e-05	-0.0002563	-0.00219474
0.2973	2381.28584	9e-08	5.4e-07	2.8e-07	2.1e-07	-0.0	2.91e-06	1.44e-06	1e-08	300.95456208	301.94279613	300.9432597	-8.75e-05	-0.00020058	-0.00219263
0.29736	2381.64171	9e-08	5.4e-07	2.8e-07	2.1e-07	-0.0	2.91e-06	1.44e-06	1e-08	300.95191703	301.94045569	300.94058496	-8.75e-05	-0.00021878	-0.00219061
0.29741	2381.99754	9e-08	5.4e-07	2.8e-07	2.1e-07	-0.0	2.91e-06	1.44e-06	1e-08	300.94927204	301.93790281	300.93793863	-8.735e-05	-0.00024468	-0.00218852
0.29747	2382.35333	9e-08	5.4e-07	2.8e-07	2.1e-07	-0.0	2.91e-06	1.44e-06	1e-08	300.94663158	301.93504771	300.9353314	-8.737e-05	-0.00020803	-0.00218647
0.30753	2446.845	9e-08	5.4e-07	2.8e-07	2.1e-07	-0.0	2.91e-06	1.44e-06	1e-08	300.50305132	301.49286269	300.4929113	-7.333e-05	-0.0001971	-0.0018388
0.30758	2447.19401	9e-08	5.4e-07	2.8e-07	2.1e-07	-0.0	2.91e-06	1.44e-06	1e-08	300.50083294	301.49056047	300.4907087	-7.334e-05	-0.00018113	-0.0018372
0.30764	2447.54299	9e-08	5.4e-07	2.8e-07	2.1e-07	-0.0	2.91e-06	1.44e-06	1e-08	300.4986141	301.48844475	300.48848595	-7.316e-05	-0.00020619	-0.00183558
0.30769	2447.89193	9e-08	5.4e-07	2.8e-07	2.1e-07	-0.0	2.91e-06	1.44e-06	1e-08	300.49640098	301.48603636	300.48630039	-7.302e-05	-0.0002118	-0.00183371
0.30775	2448.24083	9e-08	5.4e-07	2.8e-07	2.1e-07	-0.0	2.91e-06	1.44e-06	1e-08	300.49419192	301.48356235	300.48412515	-7.305e-05	-0.0001527	-0.00183206
0.3078	2448.58969	9e-08	5.4e-07	2.8e-07	2.1e-07	-0.0	2.91e-06	1.44e-06	1e-08	300.491982	301.48177865	300.48186928	-7.284e-05	-0.0002104	-0.00183028
0.30786	2448.93852	9e-08	5.4e-07	2.8e-07	2.1e-07	-0.0	2.91e-06	1.44e-06	1e-08	300.48977853	301.47932103	300.47969662	-7.303e-05	-0.00018794	-0.00182862
0.30791	2449.28731	9e-08	5.4e-07	2.8e-07	2.1e-07	-0.0	2.91e-06	1.44e-06	1e-08	300.48756922	301.47712571	300.47749504	-7.284e-05	-0.00021596	-0.00182682
0.30797	2449.63606	9e-08	5.4e-07	2.8e-07	2.1e-07	-0.0	2.91e-06	1.44e-06	1e-08	300.48536546	301.47460314	300.47533506	-7.27e-05	-0.00015268	-0.00182503
0.30802	2449.98478	9e-08	5.4e-07	2.8e-07	2.1e-07	-0.0	2.91e-06	1.44e-06	1e-08	300.48316613	301.47281969	300.47308852	-7.28e-05	-0.00019131	-0.00182337
0.30808	2450.33346	9e-08	5.4e-07	2.8e-07	2.1e-07	-0.0	2.91e-06	1.44e-06	1e-08	300.48096362	301.47058494	300.47089873	-7.275e-05	-0.0001941	-0.00182164
0.30813	2450.6821	9e-08	5.4e-07	2.8e-07	2.1e-07	-0.0	2.91e-06	1.44e-06	1e-08	300.47876264	301.46831764	300.46871521	-7.267e-05	-0.00018014	-0.00181992
0.30819	2451.0307	9e-08	5.4e-07	2.8e-07	2.1e-07	-0.0	2.91e-06	1.44e-06	1e-08	300.47656399	301.46621343	300.46651438	-7.251e-05	-0.00020852	-0.00181816
0.30824	2451.37927	9e-08	5.4e-07	2.8e-07	2.1e-07	-0.0	2.91e-06	1.44e-06	1e-08	300.47437027	301.46377766	300.46435566	-7.242e-05	-0.00015269	-0.00181653
0.3083	2451.7278	9e-08	5.4e-07	2.8e-07	2.1e-07	-0.0	2.91e-06	1.44e-06	1e-08	300.47217923	301.46199401	300.46212069	-7.246e-05	-0.00018677	-0.00181476
0.30835	2452.07629	9e-08	5.4e-07	2.8e-07	2.1e-07	-0.0	2.91e-06	1.44e-06	1e-08	300.46998705	301.45981223	300.45993613	-7.212e-05	-0.00021488	-0.00181308
0.30841	2452.42475	9e-08	5.4e-07	2.8e-07	2.1e-07	-0.0	2.91e-06	1.44e-06	1e-08	300.46780506	301.45730218	300.45779292	-7.233e-05	-0.0001527	-0.00181141
0.30846	2452.77317	9e-08	5.4e-07	2.8e-07	2.1e-07	-0.0	2.91e-06	1.44e-06	1e-08	300.46561684	301.4555184	300.45556502	-7.228e-05	-0.00019721	-0.00180971
0.31853	2515.90214	9e-08	5.4e-07	2.8e-07	2.1e-07	-0.0	2.91e-06	1.44e-06	1e-08	300.09846345	301.08889254	300.0894558	-6.089e-05	-0.00015253	-0.00151698
0.31858	2516.24363	9e-08	5.4e-07	2.8e-07	2.1e-07	-0.0	2.91e-06	1.44e-06	1e-08	300.09662003	301.08710923	300.0876251	-6.13e-05	-0.00015255	-0.00151308
0.31864	2516.58509	9e-08	5.4e-07	2.8e-07	2.1e-07	-0.0	2.91e-06	1.44e-06	1e-08	300.09476435	301.08532568	300.08580048	-6.13e-05	-0.00015255	-0.00151308
0.31869	2516.92651	9e-08	5.4e-07	2.8e-07	2.1e-07	-0.0	2.91e-06	1.44e-06	1e-08	300.09290868	301.08354213	300.08397585	-6.13e-05	-0.00015255	-0.00151308
0.31875	2517.26788	9e-08	5.4e-07	2.8e-07	2.1e-07	-0.0	2.91e-06	1.44e-06	1e-08	300.091053	301.08175858	300.08215122	-6.13e-05	-0.00015255	-0.00151308
0.3188	2517.60923	9e-08	5.4e-07	2.8e-07	2.1e-07	-0.0	2.91e-06	1.44e-06	1e-08	300.08919733	301.07997503	300.0803266	-6.13e-05	-0.00015255	-0.00151308
0.31886	2517.95053	9e-08	5.4e-07	2.8e-07	2.1e-07	-0.0	2.91e-06	1.44e-06	1e-08	300.08734165	301.07819148	300.07850197	-6.13e-05	-0.00015255	-0.00151308
0.31891	2518.29179	9e-08	5.4e-07	2.8e-07	2.1e-07	-0.0	2.91e-06	1.44e-06	1e-08	300.08548598	301.07640794	300.07667734	-5.921e-05	-0.00015256	-0.00150981
0.31897	2518.63302	9e-08	5.4e-07	2.8e-07	2.1e-07	-0.0	2.91e-06	1.44e-06	1e-08	300.08369359	301.0746242	300.07485439	-5.853e-05	-0.00015257	-0.00150875
0.31902	2518.97421	9e-08	5.4e-07	2.8e-07	2.1e-07	-0.0	2.91e-06	1.44e-06	1e-08	300.08192163	301.07284041	300.07303198	-5.793e-05	-0.00015257	-0.0015078
0.31908	2519.31536	9e-08	5.4e-07	2.8e-07	2.1e-07	-0.0	2.91e-06	1.44e-06	1e-08	300.080168	301.07105657	300.07121006	-5.732e-05	-0.00015258	-0.00150686
0.31913	2519.65647	9e-08	5.4e-07	2.8e-07	2.1e-07	-0.0	2.91e-06	1.44e-06	1e-08	300.0784327	301.06927267	300.06938862	-5.671e-05	-0.00015258	-0.00150591
0.31919	2519.99755	9e-08	5.4e-07	2.8e-07	2.1e-07	-0.0	2.91e-06	1.44e-06	1e-08	300.07671573	301.06748872	300.06756767	-5.611e-05	-0.00015258	-0.00150496
0.31924	2520.33858	9e-08	5.4e-07	2.8e-07	2.1e-07	-0.0	2.91e-06	1.44e-06	1e-08	300.07501708	301.06570472	300.0657472	-6.02e-05	-0.00015257	-0.00150387
0.3193	2520.67958	9e-08	5.4e-07	2.8e-07	2.1e-07	-0.0	2.91e-06	1.44e-06	1e-08	300.07319466	301.06392089	300.06393398	-6.189e-05	-0.00024916	-0.00150241
0.31935	2521.02054	9e-08	5.4e-07	2.8e-07	2.1e-07	-0.0	2.91e-06	1.44e-06	1e-08	300.07132106	301.06100765	300.06226085	-6.002e-05	-0.00015239	-0.00149872
0.31941	2521.36146	9e-08	5.4e-07	2.8e-07	2.1e-07	-0.0	2.91e-06	1.44e-06	1e-08	300.06950404	301.05922592	300.06045436	-6.002e-05	-0.00015239	-0.00149872
0.31946	2521.70235	9e-08	5.4e-07	2.8e-07	2.1e-07	-0.0	2.91e-06	1.44e-06	1e-08	300.06768703	301.05744419	300.05864787	-5.928e-05	-0.00015241	-0.00148555
0.32953	2583.43843	9e-08	5.4e-07	2.8e-07	2.1e-07	-0.0	2.91e-06	1.44e-06	1e-08	299.76581858	300.73389701	299.75806252	-4.53e-05	-0.0001487	-0.00126137
0.32958	2583.77224	9e-08	5.4e-07	2.8e-07	2.1e-07	-0.0	2.91e-06	1.44e-06	1e-08	299.76444658	300.7321571	299.75656351	-4.806e-05	-0.00014866	-0.00126038
0.32964	2584.106	9e-08	5.4e-07	2.8e-07	2.1e-07	-0.0	2.91e-06	1.44e-06	1e-08	299.76299081	300.73041766	299.75506972	-5.065e-05	-0.00014861	-0.00125912
0.32969	2584.43973	9e-08	5.4e-07	2.8e-07	2.1e-07	-0.0	2.91e-06	1.44e-06	1e-08	299.76145652	300.7286788	299.75358126	-4.539e-05	-0.00014851	-0.00125575
0.32975	2584.77341	9e-08	5.4e-07	2.8e-07	2.1e-07	-0.0	2.91e-06	1.44e-06	1e-08	299.76008179	300.72694104	299.75209	-4.539e-05	-0.00014851	-0.00125575
0.3298	2585.10706	9e-08	5.4e-07	2.8e-07	2.1e-07	-0.0	2.91e-06	1.44e-06	1e-08	299.75870705	300.72520328	299.75059875	-4.539e-05	-0.00014851	-0.00125575
0.32986	2585.44067	9e-08	5.4e-07	2.8e-07	2.1e-07	-0.0	2.91e-06	1.44e-06	1e-08	299.75733232	300.72346552	299.74910749	-5.264e-05	-0.00014844	-0.00125443
0.32991	2585.77424	9e-08	5.4e-07	2.8e-07	2.1e-07	-0.0	2.91e-06	1.44e-06	1e-08	299.75573781	300.72172856	299.74762818	-5.077e-05	-0.00014841	-0.00125341
0.32997	2586.10777	9e-08	5.4e-07	2.8e-07	2.1e-07	-0.0	2.91e-06	1.44e-06	1e-08	299.75420005	300.71999193	299.74614763	-4.814e-05	-0.00014837	-0.00125206
0.33002	2586.44126	9e-08	5.4e-07	2.8e-07	2.1e-07	-0.0	2.91e-06	1.44e-06	1e-08	299.75274182	300.71825574	299.74466524	-5.244e-05	-0.00014825	-0.00124884
0.33008	2586.77471	9e-08	5.4e-07	2.8e-07	2.1e-07	-0.0	2.91e-06	1.44e-06	1e-08	299.75115342	300.71652099	299.74319324	-5.244e-05	-0.00014825	-0.00124884
0.33013	2587.10813	9e-08	5.4e-07	2.8e-07	2.1e-07	-0.0	2.91e-06	1.44e-06	1e-08	299.74956502	300.71478623	299.74172123	-5.244e-05	-0.00014825	-0.00124884
0.33019	2587.4415	9e-08	5.4e-07	2.8e-07	2.1e-07	-0.0	2.91e-06	1.44e-06	1e-08	299.74797662	300.71305147	299.74024923	-4.518e-05	-0.00014822	-0.00124735
0.33024	2587.77484	9e-08	5.4e-07	2.8e-07	2.1e-07	-0.0	2.91e-06	1.44e-06	1e-08	299.74660801	300.71131707	299.73876907	-4.733e-05	-0.00014818	-0.00124642
0.3303	2588.10813	9e-08	5.4e-07	2.8e-07	2.1e-07	-0.0	2.91e-06	1.44e-06	1e-08	299.74517426	300.70958312	299.73729319	-5.078e-05	-0.00014814	-0.00124547
0.33035	2588.44139	9e-08	5.4e-07	2.8e-07	2.1e-07	-0.0	2.91e-06	1.44e-06	1e-08	299.74363617	300.70784969	299.73582342	-4.473e-05	-0.00014802	-0.00124154
0.33041	2588.77461	9e-08	5.4e-07	2.8e-07	2.1e-07	-0.0	2.91e-06	1.44e-06	1e-08	299.74228125	300.70611763	299.73435051	-4.473e-05	-0.00014802	-0.00124154
0.33046	2589.10779	9e-08	5.4e-07	2.8e-07	2.1e-07	-0.0	2.91e-06	1.44e-06	1e-08	299.74092633	300.70438558	299.73287759	-4.473e-05	-0.00014802	-0.00124154
0.34053	2649.41924	9e-08	5.4e-07	2.8e-07	2.1e-07	-0.0	2.91e-06	1.44e-06	1e-08	299.49461841	300.39697573	299.48751927	-3.661e-05	-0.0001384	-0.00104944
0.34058	2649.74517	9e-08	5.4e-07	2.8e-07	2.1e-07	-0.0	2.91e-06	1.44e-06	1e-08	299.49350898	300.39535503	299.48629124	-4.428e-05	-0.0001383	-0.00104828
0.34064	2650.07107	9e-08	5.4e-07	2.8e-07	2.1e-07	-0.0	2.91e-06	1.44e-06	1e-08	299.49216716	300.39373549	299.48507546	-4.14e-05	-0.00013826	-0.00104743
0.34069	2650.39692	9e-08	5.4e-07	2.8e-07	2.1e-07	-0.0	2.91e-06	1.44e-06	1e-08	299.49091253	300.39211648	299.48385678	-4.004e-05	-0.00013817	-0.00104607
0.34075	2650.72274	9e-08	5.4e-07	2.8e-07	2.1e-07	-0.0	2.91e-06	1.44e-06	1e-08	299.48969911	300.39049844	299.48263798	-4.355e-05	-0.00013801	-0.00104372
0.3408	2651.04851	9e-08	5.4e-07	2.8e-07	2.1e-07	-0.0	2.91e-06	1.44e-06	1e-08	299.48837952	300.38888228	299.48142716	-4.355e-05	-0.00013801	-0.00104372
0.34086	2651.37425	9e-08	5.4e-07	2.8e-07	2.1e-07	-0.0	2.91e-06	1.44e-06	1e-08	299.48705992	300.38726613	299.48021635	-4.355e-05	-0.00013801	-0.00104372
0.34091	2651.69994	9e-08	5.4e-07	2.8e-07	2.1e-07	-0.0	2.91e-06	1.44e-06	1e-08	299.48574033	300.38564997	299.47900554	-3.628e-05	-0.00013795	-0.00104239
0.34097	2652.0256	9e-08	5.4e-07	2.8e-07	2.1e-07	-0.0	2.91e-06	1.44e-06	1e-08	299.48464078	300.38403458	299.4777863	-3.87e-05	-0.00013789	-0.00104168
0.34102	2652.35122	9e-08	5.4e-07	2.8e-07	2.1e-07	-0.0	2.91e-06	1.44e-06	1e-08	299.48346805	300.38241982	299.47657139	-4.229e-05	-0.00013783	-0.00104086
0.34108	2652.67679	9e-08	5.4e-07	2.8e-07	2.1e-07	-0.0	2.91e-06	1.44e-06	1e-08	299.48218659	300.38080579	299.47536257	-3.637e-05	-0.00013764	-0.00103776
0.34113	2653.00233	9e-08	5.4e-07	2.8e-07	2.1e-07	-0.0	2.91e-06	1.44e-06	1e-08	299.48108432	300.37919392	299.47414953	-3.595e-05	-0.00013763	-0.00103754
0.34119	2653.32783	9e-08	5.4e-07	2.8e-07	2.1e-07	-0.0	2.91e-06	1.44e-06	1e-08	299.4799949	300.3775822	299.47293619	-3.595e-05	-0.00013763	-0.00103754
0.34124	2653.65329	9e-08	5.4e-07	2.8e-07	2.1e-07	-0.0	2.91e-06	1.44e-06	1e-08	299.47890549	300.37597048	299.47172285	-4.006e-05	-0.00013758	-0.00103699
0.3413	2653.9787	9e-08	5.4e-07	2.8e-07	2.1e-07	-0.0	2.91e-06	1.44e-06	1e-08	299.47769149	300.37435933	299.47051598	-4.511e-05	-0.00013751	-0.00103615
0.34135	2654.30408	9e-08	5.4e-07	2.8e-07	2.1e-07	-0.0	2.91e-06	1.44e-06	1e-08	299.47632441	300.37274901	299.4693173	-3.812e-05	-0.00013745	-0.00103499
0.34141	2654.62942	9e-08	5.4e-07	2.8e-07	2.1e-07	-0.0	2.91e-06	1.44e-06	1e-08	299.47516907	300.37113934	299.46811034	-4.211e-05	-0.0001373	-0.00103287
0.34146	2654.95472	9e-08	5.4e-07	2.8e-07	2.1e-07	-0.0	2.91e-06	1.44e-06	1e-08	299.47389281	300.36953144	299.46691175	-4.359e-05	-0.00013724	-0.00103209
0.35152	2713.80781	9e-08	5.4e-07	2.8e-07	2.1e-07	-0.0	2.91e-06	1.44e-06	1e-08	299.27139484	300.08809184	299.26542914	-3.032e-05	-0.00012494	-0.00087419
0.35158	2714.12569	9e-08	5.4e-07	2.8e-07	2.1e-07	-0.0	2.91e-06	1.44e-06	1e-08	299.27047564	300.08662777	299.26441948	-3.032e-05	-0.00012494	-0.00087419
0.35163	2714.44353	9e-08	5.4e-07	2.8e-07	2.1e-07	-0.0	2.91e-06	1.44e-06	1e-08	299.26955645	300.08516371	299.26340982	-3.426e-05	-0.00012486	-0.00087342
0.35169	2714.76132	9e-08	5.4e-07	2.8e-07	2.1e-07	-0.0	2.91e-06	1.44e-06	1e-08	299.26851792	300.08370058	299.26240666	-3.584e-05	-0.0001248	-0.00087284
0.35174	2715.07908	9e-08	5.4e-07	2.8e-07	2.1e-07	-0.0	2.91e-06	1.44e-06	1e-08	299.26743152	300.08223812	299.26140645	-3.134e-05	-0.00012472	-0.00087181
0.3518	2715.39679	9e-08	5.4e-07	2.8e-07	2.1e-07	-0.0	2.91e-06	1.44e-06	1e-08	299.26648141	300.08077658	299.26040126	-3.459e-05	-0.00012454	-0.0008699
0.35185	2715.71447	9e-08	5.4e-07	2.8e-07	2.1e-07	-0.0	2.91e-06	1.44e-06	1e-08	299.26543294	300.07931715	299.25940305	-3.66e-05	-0.00012443	-0.00086871
0.35191	2716.0321	9e-08	5.4e-07	2.8e-07	2.1e-07	-0.0	2.91e-06	1.44e-06	1e-08	299.26432324	300.07785903	299.2584092	-3.66e-05	-0.00012443	-0.00086871
0.35196	2716.34969	9e-08	5.4e-07	2.8e-07	2.1e-07	-0.0	2.91e-06	1.44e-06	1e-08	299.26321354	300.07640091	299.25741534	-3.66e-05	-0.00012443	-0.00086871
0.35202	2716.66724	9e-08	5.4e-07	2.8e-07	2.1e-07	-0.0	2.91e-06	1.44e-06	1e-08	299.26210385	300.07494278	299.25642149	-2.995e-05	-0.00012437	-0.00086789
0.35207	2716.98475	9e-08	5.4e-07	2.8e-07	2.1e-07	-0.0	2.91e-06	1.44e-06	1e-08	299.26119602	300.07348531	299.25541936	-2.826e-05	-0.00012433	-0.00086736
0.35213	2717.30222	9e-08	5.4e-07	2.8e-07	2.1e-07	-0.0	2.91e-06	1.44e-06	1e-08	299.26033942	300.07202835	299.25441554	-3.563e-05	-0.00012421	-0.00086629
0.35218	2717.61965	9e-08	5.4e-07	2.8e-07	2.1e-07	-0.0	2.91e-06	1.44e-06	1e-08	299.25925939	300.07057276	299.25342341	-3.107e-05	-0.0001241	-0.00086489
0.35224	2717.93704	9e-08	5.4e-07	2.8e-07	2.1e-07	-0.0	2.91e-06	1.44e-06	1e-08	299.25831756	300.06911849	299.25242667	-2.783e-05	-0.00012402	-0.0008639
0.35229	2718.25439	9e-08	5.4e-07	2.8e-07	2.1e-07	-0.0	2.91e-06	1.44e-06	1e-08	299.25747388	300.06766515	299.25142667	-2.783e-05	-0.00012402	-0.0008639
0.35235	2718.57169	9e-08	5.4e-07	2.8e-07	2.1e-07	-0.0	2.91e-06	1.44e-06	1e-08	299.25663021	300.06621182	299.25042666	-3.278e-05	-0.00012397	-0.00086359
0.3524	2718.88896	9e-08	5.4e-07	2.8e-07	2.1e-07	-0.0	2.91e-06	1.44e-06	1e-08	299.2556364	300.06475898	299.249434	-3.471e-05	-0.0001239	-0.00086285
0.35246	2719.20618	9e-08	5.4e-07	2.8e-07	2.1e-07	-0.0	2.91e-06	1.44e-06	1e-08	299.25458423	300.06330701	299.24844497	-3.376e-05	-0.00012367	-0.00086033
0.36252	2776.56504	9e-08	5.4e-07	2.8e-07	2.1e-07	-0.0	2.91e-06	1.44e-06	1e-08	299.0872715	299.81175859	299.08213837	-2.504e-05	-0.00011075	-0.00073144
0.36258	2776.87466	9e-08	5.4e-07	2.8e-07	2.1e-07	-0.0	2.91e-06	1.44e-06	1e-08	299.08651217	299.81045997	299.08130184	-2.907e-05	-0.00011064	-0.00073053
0.36263	2777.18423	9e-08	5.4e-07	2.8e-07	2.1e-07	-0.0	2.91e-06	1.44e-06	1e-08	299.08563069	299.80916265	299.08047209	-2.632e-05	-0.00011046	-0.00072884
0.36269	2777.49377	9e-08	5.4e-07	2.8e-07	2.1e-07	-0.0	2.91e-06	1.44e-06	1e-08	299.08483255	299.80786739	299.0796406	-2.461e-05	-0.00011035	-0.00072779
0.36274	2777.80326	9e-08	5.4e-07	2.8e-07	2.1e-07	-0.0	2.91e-06	1.44e-06	1e-08	299.08408621	299.80657342	299.07880804	-2.461e-05	-0.00011035	-0.00072779
0.3628	2778.11271	9e-08	5.4e-07	2.8e-07	2.1e-07	-0.0	2.91e-06	1.44e-06	1e-08	299.08333987	299.80527945	299.07797547	-2.461e-05	-0.00011035	-0.00072779
0.36285	2778.42212	9e-08	5.4e-07	2.8e-07	2.1e-07	-0.0	2.91e-06	1.44e-06	1e-08	299.08259353	299.80398548	299.07714291	-2.788e-05	-0.00011029	-0.00072733
0.36291	2778.73149	9e-08	5.4e-07	2.8e-07	2.1e-07	-0.0	2.91e-06	1.44e-06	1e-08	299.08174809	299.80269221	299.0763155	-3.286e-05	-0.0001102	-0.00072664
0.36296	2779.04081	9e-08	5.4e-07	2.8e-07	2.1e-07	-0.0	2.91e-06	1.44e-06	1e-08	299.08075148	299.8014	299.07549593	-2.732e-05	-0.00011014	-0.00072592
0.36302	2779.3501	9e-08	5.4e-07	2.8e-07	2.1e-07	-0.0	2.91e-06	1.44e-06	1e-08	299.07992316	299.80010853	299.07466949	-2.425e-05	-0.0001101	-0.00072553
0.36307	2779.65934	9e-08	5.4e-07	2.8e-07	2.1e-07	-0.0	2.91e-06	1.44e-06	1e-08	299.07918773	299.79881746	299.07383925	-3.217e-05	-0.00010987	-0.00072361
0.36313	2779.96854	9e-08	5.4e-07	2.8e-07	2.1e-07	-0.0	2.91e-06	1.44e-06	1e-08	299.0782123	299.79752912	299.07302249	-3.312e-05	-0.00010984	-0.00072338
0.36318	2780.2777	9e-08	5.4e-07	2.8e-07	2.1e-07	-0.0	2.91e-06	1.44e-06	1e-08	299.07720801	299.7962411	299.07220735	-3.312e-05	-0.00010984	-0.00072338
0.36324	2780.58681	9e-08	5.4e-07	2.8e-07	2.1e-07	-0.0	2.91e-06	1.44e-06	1e-08	299.07620372	299.79495308	299.0713922	-2.55e-05	-0.00010983	-0.00072308
0.36329	2780.89589	9e-08	5.4e-07	2.8e-07	2.1e-07	-0.0	2.91e-06	1.44e-06	1e-08	299.07543051	299.79366521	299.07056676	-2.533e-05	-0.00010976	-0.00072246
0.36335	2781.20492	9e-08	5.4e-07	2.8e-07	2.1e-07	-0.0	2.91e-06	1.44e-06	1e-08	299.0746624	299.79237813	299.06974187	-2.564e-05	-0.00010955	-0.00072053
0.3634	2781.51391	9e-08	5.4e-07	2.8e-07	2.1e-07	-0.0	2.91e-06	1.44e-06	1e-08	299.07388498	299.79109355	299.06891981	-2.564e-05	-0.00010954	-0.00072053
0.36346	2781.82286	9e-08	5.4e-07	2.8e-07	2.1e-07	-0.0	2.91e-06	1.44e-06	1e-08	299.07310759	299.78980897	299.06809776	-2.601e-05	-0.00010951	-0.00072018
0.37352	2837.64919	9e-08	5.4e-07	2.8e-07	2.1e-07	-0.0	2.91e-06	1.44e-06	1e-08	298.93485421	299.56857463	298.93019866	-2.499e-05	-9.674e-05	-0.00061205
0.37358	2837.95033	9e-08	5.4e-07	2.8e-07	2.1e-07	-0.0	2.91e-06	1.44e-06	1e-08	298.93409621	299.56743962	298.92951006	-2.561e-05	-9.668e-05	-0.00061161
0.37363	2838.25143	9e-08	5.4e-07	2.8e-07	2.1e-07	-0.0	2.91e-06	1.44e-06	1e-08	298.93331947	299.56630527	298.92882286	-2.105e-05	-9.663e-05	-0.00061106
0.37369	2838.55249	9e-08	5.4e-07	2.8e-07	2.1e-07	-0.0	2.91e-06	1.44e-06	1e-08	298.93268097	299.56517159	298.92812996	-2.547e-05	-9.642e-05	-0.00060948
0.37374	2838.8535	9e-08	5.4e-07	2.8e-07	2.1e-07	-0.0	2.91e-06	1.44e-06	1e-08	298.93190831	299.56404037	298.92744519	-2.637e-05	-9.637e-05	-0.00060916
0.3738	2839.15448	9e-08	5.4e-07	2.8e-07	2.1e-07	-0.0	2.91e-06	1.44e-06	1e-08	298.93110846	299.56290964	298.92676207	-2.637e-05	-9.637e-05	-0.00060916
0.37385	2839.4554	9e-08	5.4e-07	2.8e-07	2.1e-07	-0.0	2.91e-06	1.44e-06	1e-08	298.93030862	299.56177891	298.92607896	-2.332e-05	-9.635e-05	-0.00060889
0.37391	2839.75629	9e-08	5.4e-07	2.8e-07	2.1e-07	-0.0	2.91e-06	1.44e-06	1e-08	298.92960122	299.56064848	298.9253919	-1.788e-05	-9.63e-05	-0.00060841
0.37396	2840.05713	9e-08	5.4e-07	2.8e-07	2.1e-07	-0.0	2.91e-06	1.44e-06	1e-08	298.92905887	299.55951859	298.92469782	-2.406e-05	-9.619e-05	-0.00060768
0.37402	2840.35793	9e-08	5.4e-07	2.8e-07	2.1e-07	-0.0	2.91e-06	1.44e-06	1e-08	298.92832909	299.55838996	298.92401329	-2.206e-05	-9.609e-05	-0.0006068
0.37407	2840.65869	9e-08	5.4e-07	2.8e-07	2.1e-07	-0.0	2.91e-06	1.44e-06	1e-08	298.92765984	299.55726256	298.92332703	-1.878e-05	-9.598e-05	-0.00060582
0.37413	2840.9594	9e-08	5.4e-07	2.8e-07	2.1e-07	-0.0	2.91e-06	1.44e-06	1e-08	298.92709027	299.55613649	298.92263738	-1.878e-05	-9.598e-05	-0.00060582
0.37418	2841.26007	9e-08	5.4e-07	2.8e-07	2.1e-07	-0.0	2.91e-06	1.44e-06	1e-08	298.9265207	299.55501042	298.92194773	-1.976e-05	-9.596e-05	-0.00060574
0.37424	2841.5607	9e-08	5.4e-07	2.8e-07	2.1e-07	-0.0	2.91e-06	1.44e-06	1e-08	298.92592132	299.55388451	298.92125956	-2.754e-05	-9.586e-05	-0.00060507
0.37429	2841.86129	9e-08	5.4e-07	2.8e-07	2.1e-07	-0.0	2.91e-06	1.44e-06	1e-08	298.92508605	299.55275983	298.92058309	-2.254e-05	-9.58e-05	-0.00060454
0.37435	2842.16183	9e-08	5.4e-07	2.8e-07	2.1e-07	-0.0	2.91e-06	1.44e-06	1e-08	298.92440226	299.55163578	298.91990029	-2.3e-05	-9.569e-05	-0.00060364
0.3744	2842.46233	9e-08	5.4e-07	2.8e-07	2.1e-07	-0.0	2.91e-06	1.44e-06	1e-08	298.92370461	299.55051306	298.91921923	-2.593e-05	-9.555e-05	-0.0006026
0.37446	2842.76278	9e-08	5.4e-07	2.8e-07	2.1e-07	-0.0	2.91e-06	1.44e-06	1e-08	298.922918	299.54939198	298.91854355	-2.593e-05	-9.555e-05	-0.0006026
0.38452	2897.01562	9e-08	5.4e-07	2.8e-07	2.1e-07	-0.0	2.91e-06	1.44e-06	1e-08	298.80777682	299.35699377	298.80382551	-2.311e-05	-8.373e-05	-0.00051304
0.38458	2897.30806	9e-08	5.4e-07	2.8e-07	2.1e-07	-0.0	2.91e-06	1.44e-06	1e-08	298.80707561	299.35601087	298.80325505	-1.733e-05	-8.366e-05	-0.00051241
0.38463	2897.60045	9e-08	5.4e-07	2.8e-07	2.1e-07	-0.0	2.91e-06	1.44e-06	1e-08	298.8065497	299.35502881	298.80267727	-1.991e-05	-8.354e-05	-0.00051156
0.38469	2897.8928	9e-08	5.4e-07	2.8e-07	2.1e-07	-0.0	2.91e-06	1.44e-06	1e-08	298.80594563	299.3540482	298.80210412	-2.254e-05	-8.342e-05	-0.00051075
0.38474	2898.18511	9e-08	5.4e-07	2.8e-07	2.1e-07	-0.0	2.91e-06	1.44e-06	1e-08	298.80526171	299.35306898	298.80153565	-2.254e-05	-8.342e-05	-0.00051075
0.3848	2898.47737	9e-08	5.4e-07	2.8e-07	2.1e-07	-0.0	2.91e-06	1.44e-06	1e-08	298.80457778	299.35208977	298.80096718	-2.254e-05	-8.342e-05	-0.00051075
0.38485	2898.76958	9e-08	5.4e-07	2.8e-07	2.1e-07	-0.0	2.91e-06	1.44e-06	1e-08	298.80389386	299.35111055	298.80039871	-1.48e-05	-8.336e-05	-0.00051018
0.38491	2899.06176	9e-08	5.4e-07	2.8e-07	2.1e-07	-0.0	2.91e-06	1.44e-06	1e-08	298.80344476	299.350132	298.79982008	-1.673e-05	-8.331e-05	-0.00050983
0.38496	2899.35388	9e-08	5.4e-07	2.8e-07	2.1e-07	-0.0	2.91e-06	1.44e-06	1e-08	298.80293712	299.34915408	298.79924457	-2.102e-05	-8.324e-05	-0.00050942
0.38502	2899.64597	9e-08	5.4e-07	2.8e-07	2.1e-07	-0.0	2.91e-06	1.44e-06	1e-08	298.80229943	299.34817696	298.79867557	-1.531e-05	-8.307e-05	-0.00050808
0.38507	2899.93801	9e-08	5.4e-07	2.8e-07	2.1e-07	-0.0	2.91e-06	1.44e-06	1e-08	298.80183501	299.34720181	298.79810019	-1.481e-05	-8.306e-05	-0.00050797
0.38513	2900.23	9e-08	5.4e-07	2.8e-07	2.1e-07	-0.0	2.91e-06	1.44e-06	1e-08	298.80138562	299.34622684	298.79752426	-1.481e-05	-8.306e-05	-0.00050797
0.38518	2900.52196	9e-08	5.4e-07	2.8e-07	2.1e-07	-0.0	2.91e-06	1.44e-06	1e-08	298.80093624	299.34525187	298.79694832	-2.052e-05	-8.299e-05	-0.00050758
0.38524	2900.81386	9e-08	5.4e-07	2.8e-07	2.1e-07	-0.0	2.91e-06	1.44e-06	1e-08	298.80031376	299.34427771	298.79638085	-2.168e-05	-8.293e-05	-0.00050717
0.38529	2901.10573	9e-08	5.4e-07	2.8e-07	2.1e-07	-0.0	2.91e-06	1.44e-06	1e-08	298.79965609	299.34330424	298.79581549	-1.741e-05	-8.288e-05	-0.00050677
0.38535	2901.39754	9e-08	5.4e-07	2.8e-07	2.1e-07	-0.0	2.91e-06	1.44e-06	1e-08	298.79912776	299.34233129	298.79524465	-2.196e-05	-8.267e-05	-0.00050531
0.3854	2901.68932	9e-08	5.4e-07	2.8e-07	2.1e-07	-0.0	2.91e-06	1.44e-06	1e-08	298.79846147	299.34136084	298.79468194	-2.196e-05	-8.267e-05	-0.00050531
0.38546	2901.98105	9e-08	5.4e-07	2.8e-07	2.1e-07	-0.0	2.91e-06	1.44e-06	1e-08	298.79779519	299.34039039	298.79411922	-2.196e-05	-8.267e-05	-0.00050531
0.39552	2954.61638	9e-08	5.4e-07	2.8e-07	2.1e-07	-0.0	2.91e-06	1.44e-06	1e-08	298.70182567	299.17445458	298.69844841	-1.707e-05	-7.196e-05	-0.00043025
0.39558	2954.89986	9e-08	5.4e-07	2.8e-07	2.1e-07	-0.0	2.91e-06	1.44e-06	1e-08	298.70130783	299.17360958	298.6979692	-1.889e-05	-7.191e-05	-0.00042997
0.39563	2955.1833	9e-08	5.4e-07	2.8e-07	2.1e-07	-0.0	2.91e-06	1.44e-06	1e-08	298.7007345	299.17276513	298.69749288	-1.406e-05	-7.185e-05	-0.00042948
0.39569	2955.46669	9e-08	5.4e-07	2.8e-07	2.1e-07	-0.0	2.91e-06	1.44e-06	1e-08	298.70030776	299.17192137	298.69701038	-1.722e-05	-7.171e-05	-0.00042861
0.39574	2955.75004	9e-08	5.4e-07	2.8e-07	2.1e-07	-0.0	2.91e-06	1.44e-06	1e-08	298.69978522	299.17107921	298.69653335	-1.933e-05	-7.162e-05	-0.00042803
0.3958	2956.03334	9e-08	5.4e-07	2.8e-07	2.1e-07	-0.0	2.91e-06	1.44e-06	1e-08	298.69919867	299.17023812	298.69605997	-1.933e-05	-7.162e-05	-0.00042803
0.39585	2956.31659	9e-08	5.4e-07	2.8e-07	2.1e-07	-0.0	2.91e-06	1.44e-06	1e-08	298.69861212	299.16939703	298.69558658	-1.933e-05	-7.162e-05	-0.00042803
0.39591	2956.5998	9e-08	5.4e-07	2.8e-07	2.1e-07	-0.0	2.91e-06	1.44e-06	1e-08	298.69802557	299.16855594	298.6951132	-1.223e-05	-7.158e-05	-0.0004276
0.39596	2956.88297	9e-08	5.4e-07	2.8e-07	2.1e-07	-0.0	2.91e-06	1.44e-06	1e-08	298.69765445	299.16771537	298.69463039	-1.241e-05	-7.154e-05	-0.00042733
0.39602	2957.16608	9e-08	5.4e-07	2.8e-07	2.1e-07	-0.0	2.91e-06	1.44e-06	1e-08	298.69727773	299.16687527	298.69414815	-1.802e-05	-7.146e-05	-0.00042689
0.39607	2957.44916	9e-08	5.4e-07	2.8e-07	2.1e-07	-0.0	2.91e-06	1.44e-06	1e-08	298.69673086	299.16603611	298.6936743	-1.312e-05	-7.134e-05	-0.00042601
0.39613	2957.73219	9e-08	5.4e-07	2.8e-07	2.1e-07	-0.0	2.91e-06	1.44e-06	1e-08	298.6963327	299.16519831	298.69319463	-1.139e-05	-7.13e-05	-0.0004257
0.39618	2958.01517	9e-08	5.4e-07	2.8e-07	2.1e-07	-0.0	2.91e-06	1.44e-06	1e-08	298.69598707	299.16436099	298.69271291	-1.139e-05	-7.13e-05	-0.0004257
0.39624	2958.2981	9e-08	5.4e-07	2.8e-07	2.1e-07	-0.0	2.91e-06	1.44e-06	1e-08	298.69564143	299.16352367	298.69223119	-1.614e-05	-7.125e-05	-0.00042545
0.39629	2958.581	9e-08	5.4e-07	2.8e-07	2.1e-07	-0.0	2.91e-06	1.44e-06	1e-08	298.69515181	299.16268694	298.69175642	-1.914e-05	-7.119e-05	-0.00042509
0.39635	2958.86384	9e-08	5.4e-07	2.8e-07	2.1e-07	-0.0	2.91e-06	1.44e-06	1e-08	298.69457113	299.16185092	298.69128628	-1.441e-05	-7.115e-05	-0.00042476
0.3964	2959.14664	9e-08	5.4e-07	2.8e-07	2.1e-07	-0.0	2.91e-06	1.44e-06	1e-08	298.69413386	299.16101534	298.69080992	-1.857e-05	-7.096e-05	-0.00042355
0.39646	2959.4294	9e-08	5.4e-07	2.8e-07	2.1e-07	-0.0	2.91e-06	1.44e-06	1e-08	298.69357026	299.16018197	298.69034083	-1.86e-05	-7.096e-05	-0.00042354
0.40652	3010.39969	9e-08	5.4e-07	2.8e-07	2.1e-07	-0.0	2.91e-06	1.44e-06	1e-08	298.6131433	299.01793174	298.61041148	-1.259e-05	-6.151e-05	-0.00036106
0.40657	3010.67395	9e-08	5.4e-07	2.8e-07	2.1e-07	-0.0	2.91e-06	1.44e-06	1e-08	298.61276136	299.0172091	298.61000847	-1.045e-05	-6.148e-05	-0.00036084
0.40663	3010.94816	9e-08	5.4e-07	2.8e-07	2.1e-07	-0.0	2.91e-06	1.44e-06	1e-08	298.61244414	299.01648681	298.60960275	-1.335e-05	-6.145e-05	-0.00036065
0.40668	3011.22232	9e-08	5.4e-07	2.8e-07	2.1e-07	-0.0	2.91e-06	1.44e-06	1e-08	298.61203895	299.01576495	298.60920131	-1.449e-05	-6.14e-05	-0.00036033
0.40674	3011.49644	9e-08	5.4e-07	2.8e-07	2.1e-07	-0.0	2.91e-06	1.44e-06	1e-08	298.6115991	299.0150437	298.60880184	-1.354e-05	-6.129e-05	-0.00035962
0.40679	3011.77051	9e-08	5.4e-07	2.8e-07	2.1e-07	-0.0	2.91e-06	1.44e-06	1e-08	298.61118813	299.01432372	298.60840189	-1.453e-05	-6.116e-05	-0.00035879
0.40685	3012.04454	9e-08	5.4e-07	2.8e-07	2.1e-07	-0.0	2.91e-06	1.44e-06	1e-08	298.61074713	299.01360527	298.6080043	-1.453e-05	-6.116e-05	-0.00035879
0.4069	3012.31851	9e-08	5.4e-07	2.8e-07	2.1e-07	-0.0	2.91e-06	1.44e-06	1e-08	298.61030612	299.01288682	298.60760672	-1.453e-05	-6.116e-05	-0.00035879
0.40696	3012.59244	9e-08	5.4e-07	2.8e-07	2.1e-07	-0.0	2.91e-06	1.44e-06	1e-08	298.60986512	299.01216837	298.60720913	-1.423e-05	-6.115e-05	-0.00035872
0.40701	3012.86633	9e-08	5.4e-07	2.8e-07	2.1e-07	-0.0	2.91e-06	1.44e-06	1e-08	298.60943323	299.01145003	298.60681121	-1.076e-05	-6.104e-05	-0.00035796
0.40707	3013.14016	9e-08	5.4e-07	2.8e-07	2.1e-07	-0.0	2.91e-06	1.44e-06	1e-08	298.60910669	299.01073297	298.60640932	-1.076e-05	-6.104e-05	-0.00035796
0.40712	3013.41395	9e-08	5.4e-07	2.8e-07	2.1e-07	-0.0	2.91e-06	1.44e-06	1e-08	298.60878015	299.01001591	298.60600744	-1.295e-05	-6.098e-05	-0.00035763
0.40718	3013.68769	9e-08	5.4e-07	2.8e-07	2.1e-07	-0.0	2.91e-06	1.44e-06	1e-08	298.60838728	299.00929951	298.605609	-1.651e-05	-6.089e-05	-0.0003571
0.40723	3013.96139	9e-08	5.4e-07	2.8e-07	2.1e-07	-0.0	2.91e-06	1.44e-06	1e-08	298.6078861	299.0085842	298.6052162	-1.651e-05	-6.089e-05	-0.0003571
0.40729	3014.23504	9e-08	5.4e-07	2.8e-07	2.1e-07	-0.0	2.91e-06	1.44e-06	1e-08	298.60738491	299.00786889	298.6048234	-1.185e-05	-6.086e-05	-0.00035685
0.40734	3014.50864	9e-08	5.4e-07	2.8e-07	2.1e-07	-0.0	2.91e-06	1.44e-06	1e-08	298.60702526	299.00715388	298.60442436	-1.162e-05	-6.082e-05	-0.00035656
0.4074	3014.78219	9e-08	5.4e-07	2.8e-07	2.1e-07	-0.0	2.91e-06	1.44e-06	1e-08	298.6066725	299.0064394	298.60402535	-1.339e-05	-6.074e-05	-0.00035609
0.40745	3015.0557	9e-08	5.4e-07	2.8e-07	2.1e-07	-0.0	2.91e-06	1.44e-06	1e-08	298.60626604	299.00572583	298.60362937	-1.091e-05	-6.06e-05	-0.00035516
0.41752	3064.30944	9e-08	5.4e-07	2.8e-07	2.1e-07	-0.0	2.91e-06	1.44e-06	1e-08	298.53916333	298.8843116	298.53672265	-7.73e-06	-5.235e-05	-0.00030293
0.41757	3064.57418	9e-08	5.4e-07	2.8e-07	2.1e-07	-0.0	2.91e-06	1.44e-06	1e-08	298.53892881	298.88369641	298.5363816	-7.73e-06	-5.235e-05	-0.00030293
0.41763	3064.83888	9e-08	5.4e-07	2.8e-07	2.1e-07	-0.0	2.91e-06	1.44e-06	1e-08	298.5386943	298.88308122	298.53604055	-7.73e-06	-5.235e-05	-0.00030293
0.41768	3065.10352	9e-08	5.4e-07	2.8e-07	2.1e-07	-0.0	2.91e-06	1.44e-06	1e-08	298.53845978	298.88246602	298.5356995	-1.642e-05	-5.228e-05	-0.00030263
0.41774	3065.36812	9e-08	5.4e-07	2.8e-07	2.1e-07	-0.0	2.91e-06	1.44e-06	1e-08	298.53796145	298.88185167	298.53537097	-1.253e-05	-5.225e-05	-0.00030238
0.41779	3065.63267	9e-08	5.4e-07	2.8e-07	2.1e-07	-0.0	2.91e-06	1.44e-06	1e-08	298.53758109	298.88123765	298.53503729	-1.259e-05	-5.216e-05	-0.0003018
0.41785	3065.89716	9e-08	5.4e-07	2.8e-07	2.1e-07	-0.0	2.91e-06	1.44e-06	1e-08	298.53719884	298.88062473	298.53470438	-1.353e-05	-5.211e-05	-0.00030149
0.4179	3066.16162	9e-08	5.4e-07	2.8e-07	2.1e-07	-0.0	2.91e-06	1.44e-06	1e-08	298.53678807	298.88001242	298.53437315	-1.353e-05	-5.211e-05	-0.00030149
0.41796	3066.42602	9e-08	5.4e-07	2.8e-07	2.1e-07	-0.0	2.91e-06	1.44e-06	1e-08	298.53637729	298.87940012	298.53404193	-1.13e-05	-5.207e-05	-0.00030123
0.41801	3066.69037	9e-08	5.4e-07	2.8e-07	2.1e-07	-0.0	2.91e-06	1.44e-06	1e-08	298.53603433	298.87878824	298.53370788	-9.19e-06	-5.204e-05	-0.00030099
0.41807	3066.95468	9e-08	5.4e-07	2.8e-07	2.1e-07	-0.0	2.91e-06	1.44e-06	1e-08	298.53575536	298.87817675	298.53337116	-1.146e-05	-5.198e-05	-0.0003007
0.41812	3067.21893	9e-08	5.4e-07	2.8e-07	2.1e-07	-0.0	2.91e-06	1.44e-06	1e-08	298.53540756	298.87756588	298.53303796	-1.338e-05	-5.194e-05	-0.00030046
0.41818	3067.48314	9e-08	5.4e-07	2.8e-07	2.1e-07	-0.0	2.91e-06	1.44e-06	1e-08	298.53500138	298.87695552	298.53270774	-1.119e-05	-5.192e-05	-0.00030028
0.41823	3067.7473	9e-08	5.4e-07	2.8e-07	2.1e-07	-0.0	2.91e-06	1.44e-06	1e-08	298.53466176	298.87634543	298.53237466	-1.028e-05	-5.188e-05	-0.00030004
0.41829	3068.01142	9e-08	5.4e-07	2.8e-07	2.1e-07	-0.0	2.91e-06	1.44e-06	1e-08	298.53434983	298.87573577	298.53204059	-1.155e-05	-5.182e-05	-0.00029968
0.41834	3068.27548	9e-08	5.4e-07	2.8e-07	2.1e-07	-0.0	2.91e-06	1.44e-06	1e-08	298.53399927	298.87512682	298.53170871	-9.38e-06	-5.163e-05	-0.00029844
0.4184	3068.53949	9e-08	5.4e-07	2.8e-07	2.1e-07	-0.0	2.91e-06	1.44e-06	1e-08	298.5337146	298.87452015	298.53137526	-9.38e-06	-5.163e-05	-0.00029844
0.41845	3068.80346	9e-08	5.4e-07	2.8e-07	2.1e-07	-0.0	2.91e-06	1.44e-06	1e-08	298.53342993	298.87391349	298.53104181	-9.38e-06	-5.163e-05	-0.00029844
0.42852	3116.28455	9e-08	5.4e-07	2.8e-07	2.1e-07	-0.0	2.91e-06	1.44e-06	1e-08	298.47692929	298.77062122	298.47498552	-1.157e-05	-4.453e-05	-0.00025499
0.42857	3116.53945	9e-08	5.4e-07	2.8e-07	2.1e-07	-0.0	2.91e-06	1.44e-06	1e-08	298.47657796	298.77009784	298.47470621	-7.38e-06	-4.449e-05	-0.00025468
0.42863	3116.79431	9e-08	5.4e-07	2.8e-07	2.1e-07	-0.0	2.91e-06	1.44e-06	1e-08	298.47635379	298.76957494	298.47442139	-7.86e-06	-4.446e-05	-0.00025455
0.42868	3117.04911	9e-08	5.4e-07	2.8e-07	2.1e-07	-0.0	2.91e-06	1.44e-06	1e-08	298.47611525	298.76905231	298.47413739	-1.089e-05	-4.441e-05	-0.00025426
0.42874	3117.30387	9e-08	5.4e-07	2.8e-07	2.1e-07	-0.0	2.91e-06	1.44e-06	1e-08	298.47578474	298.76853032	298.47385797	-8.06e-06	-4.432e-05	-0.00025366
0.42879	3117.55857	9e-08	5.4e-07	2.8e-07	2.1e-07	-0.0	2.91e-06	1.44e-06	1e-08	298.47554011	298.76800941	298.47357528	-6.13e-06	-4.425e-05	-0.00025326
0.42885	3117.81323	9e-08	5.4e-07	2.8e-07	2.1e-07	-0.0	2.91e-06	1.44e-06	1e-08	298.47535391	298.76748923	298.47329038	-6.13e-06	-4.425e-05	-0.00025326
0.4289	3118.06783	9e-08	5.4e-07	2.8e-07	2.1e-07	-0.0	2.91e-06	1.44e-06	1e-08	298.47516772	298.76696905	298.47300547	-6.13e-06	-4.425e-05	-0.00025326
0.42896	3118.32239	9e-08	5.4e-07	2.8e-07	2.1e-07	-0.0	2.91e-06	1.44e-06	1e-08	298.47498152	298.76644886	298.47272057	-6.13e-06	-4.425e-05	-0.00025326
0.42901	3118.57689	9e-08	5.4e-07	2.8e-07	2.1e-07	-0.0	2.91e-06	1.44e-06	1e-08	298.47479533	298.76592868	298.47243567	-1.523e-05	-4.416e-05	-0.00025285
0.42907	3118.83134	9e-08	5.4e-07	2.8e-07	2.1e-07	-0.0	2.91e-06	1.44e-06	1e-08	298.47433293	298.76540956	298.47216398	-1.326e-05	-4.415e-05	-0.00025276
0.42912	3119.08575	9e-08	5.4e-07	2.8e-07	2.1e-07	-0.0	2.91e-06	1.44e-06	1e-08	298.47393055	298.76489055	298.47188963	-6.22e-06	-4.413e-05	-0.00025249
0.42918	3119.3401	9e-08	5.4e-07	2.8e-07	2.1e-07	-0.0	2.91e-06	1.44e-06	1e-08	298.47374175	298.76437185	298.47160574	-1.051e-05	-4.406e-05	-0.00025214
0.42923	3119.59441	9e-08	5.4e-07	2.8e-07	2.1e-07	-0.0	2.91e-06	1.44e-06	1e-08	298.47342261	298.76385397	298.47132827	-1.493e-05	-4.399e-05	-0.00025178
0.42929	3119.84866	9e-08	5.4e-07	2.8e-07	2.1e-07	-0.0	2.91e-06	1.44e-06	1e-08	298.47296953	298.76333694	298.47105742	-1.493e-05	-4.399e-05	-0.00025178
0.42934	3120.10287	9e-08	5.4e-07	2.8e-07	2.1e-07	-0.0	2.91e-06	1.44e-06	1e-08	298.47251645	298.7628199	298.47078656	-1.109e-05	-4.399e-05	-0.00025173
0.4294	3120.35702	9e-08	5.4e-07	2.8e-07	2.1e-07	-0.0	2.91e-06	1.44e-06	1e-08	298.47217992	298.76230284	298.47051039	-6.48e-06	-4.397e-05	-0.00025154
0.42945	3120.61112	9e-08	5.4e-07	2.8e-07	2.1e-07	-0.0	2.91e-06	1.44e-06	1e-08	298.47198323	298.76178601	298.47022798	-8.15e-06	-4.386e-05	-0.00025093
0.43952	3166.25811	9e-08	5.4e-07	2.8e-07	2.1e-07	-0.0	2.91e-06	1.44e-06	1e-08	298.42490488	298.67412772	298.42319305	-5.01e-06	-3.769e-05	-0.00021393
0.43957	3166.50282	9e-08	5.4e-07	2.8e-07	2.1e-07	-0.0	2.91e-06	1.44e-06	1e-08	298.42475278	298.67368466	298.42295257	-5.01e-06	-3.769e-05	-0.00021393
0.43963	3166.74749	9e-08	5.4e-07	2.8e-07	2.1e-07	-0.0	2.91e-06	1.44e-06	1e-08	298.42460067	298.6732416	298.42271209	-5.01e-06	-3.769e-05	-0.00021393
0.43968	3166.99211	9e-08	5.4e-07	2.8e-07	2.1e-07	-0.0	2.91e-06	1.44e-06	1e-08	298.42444857	298.67279854	298.4224716	-9.49e-06	-3.764e-05	-0.00021375
0.43974	3167.23667	9e-08	5.4e-07	2.8e-07	2.1e-07	-0.0	2.91e-06	1.44e-06	1e-08	298.42416059	298.67235598	298.42223761	-1.31e-05	-3.761e-05	-0.0002136
0.43979	3167.48118	9e-08	5.4e-07	2.8e-07	2.1e-07	-0.0	2.91e-06	1.44e-06	1e-08	298.42376294	298.67191383	298.42200885	-6.48e-06	-3.758e-05	-0.00021335
0.43985	3167.72564	9e-08	5.4e-07	2.8e-07	2.1e-07	-0.0	2.91e-06	1.44e-06	1e-08	298.42356635	298.67147198	298.4217711	-6.71e-06	-3.756e-05	-0.00021319
0.4399	3167.97004	9e-08	5.4e-07	2.8e-07	2.1e-07	-0.0	2.91e-06	1.44e-06	1e-08	298.42336261	298.67103044	298.42153386	-1.249e-05	-3.745e-05	-0.00021266
0.43996	3168.2144	9e-08	5.4e-07	2.8e-07	2.1e-07	-0.0	2.91e-06	1.44e-06	1e-08	298.42298329	298.67059013	298.42130535	-1.249e-05	-3.745e-05	-0.00021266
0.44001	3168.4587	9e-08	5.4e-07	2.8e-07	2.1e-07	-0.0	2.91e-06	1.44e-06	1e-08	298.42260396	298.67014982	298.42107684	-1.249e-05	-3.745e-05	-0.00021266
0.44007	3168.70295	9e-08	5.4e-07	2.8e-07	2.1e-07	-0.0	2.91e-06	1.44e-06	1e-08	298.42222464	298.66970952	298.42084833	-5.02e-06	-3.745e-05	-0.00021256
0.44012	3168.94715	9e-08	5.4e-07	2.8e-07	2.1e-07	-0.0	2.91e-06	1.44e-06	1e-08	298.42207223	298.66926918	298.42060946	-6.83e-06	-3.741e-05	-0.00021232
0.44018	3169.1913	9e-08	5.4e-07	2.8e-07	2.1e-07	-0.0	2.91e-06	1.44e-06	1e-08	298.42186486	298.66882938	298.42037342	-6.67e-06	-3.731e-05	-0.00021176
0.44023	3169.43539	9e-08	5.4e-07	2.8e-07	2.1e-07	-0.0	2.91e-06	1.44e-06	1e-08	298.42166242	298.66839068	298.42013779	-6.67e-06	-3.731e-05	-0.00021176
0.44029	3169.67944	9e-08	5.4e-07	2.8e-07	2.1e-07	-0.0	2.91e-06	1.44e-06	1e-08	298.42145998	298.66795198	298.41990217	-6.67e-06	-3.731e-05	-0.00021176
0.44034	3169.92343	9e-08	5.4e-07	2.8e-07	2.1e-07	-0.0	2.91e-06	1.44e-06	1e-08	298.42125754	298.66751328	298.41966655	-7.89e-06	-3.724e-05	-0.00021132
0.4404	3170.16737	9e-08	5.4e-07	2.8e-07	2.1e-07	-0.0	2.91e-06	1.44e-06	1e-08	298.42101816	298.66707548	298.41943314	-8.19e-06	-3.722e-05	-0.00021122
0.44045	3170.41125	9e-08	5.4e-07	2.8e-07	2.1e-07	-0.0	2.91e-06	1.44e-06	1e-08	298.42076966	298.6666379	298.41920027	-8.19e-06	-3.722e-05	-0.00021122
0.45051	3214.15639	9e-08	5.4e-07	2.8e-07	2.1e-07	-0.0	2.91e-06	1.44e-06	1e-08	298.38118642	298.59237941	298.37971689	-7.11e-06	-3.194e-05	-0.00018021
0.45057	3214.39053	9e-08	5.4e-07	2.8e-07	2.1e-07	-0.0	2.91e-06	1.44e-06	1e-08	298.38097052	298.59200382	298.37951866	-4.79e-06	-3.193e-05	-0.0001801
0.45062	3214.62462	9e-08	5.4e-07	2.8e-07	2.1e-07	-0.0	2.91e-06	1.44e-06	1e-08	298.38082517	298.59162838	298.37931729	-9.49e-06	-3.181e-05	-0.00017951
0.45068	3214.85866	9e-08	5.4e-07	2.8e-07	2.1e-07	-0.0	2.91e-06	1.44e-06	1e-08	298.38053709	298.59125427	298.37912319	-1.003e-05	-3.18e-05	-0.00017944
0.45073	3215.09264	9e-08	5.4e-07	2.8e-07	2.1e-07	-0.0	2.91e-06	1.44e-06	1e-08	298.38023258	298.59088031	298.37892994	-1.003e-05	-3.18e-05	-0.00017944
0.45079	3215.32657	9e-08	5.4e-07	2.8e-07	2.1e-07	-0.0	2.91e-06	1.44e-06	1e-08	298.37992807	298.59050635	298.37873668	-1.003e-05	-3.18e-05	-0.00017944
0.45084	3215.56044	9e-08	5.4e-07	2.8e-07	2.1e-07	-0.0	2.91e-06	1.44e-06	1e-08	298.37962356	298.59013239	298.37854342	-2.78e-06	-3.179e-05	-0.00017927
0.4509	3215.79426	9e-08	5.4e-07	2.8e-07	2.1e-07	-0.0	2.91e-06	1.44e-06	1e-08	298.37953926	298.58975856	298.3783402	-2.85e-06	-3.177e-05	-0.00017917
0.45095	3216.02803	9e-08	5.4e-07	2.8e-07	2.1e-07	-0.0	2.91e-06	1.44e-06	1e-08	298.37945272	298.58938494	298.3781372	-8.6e-06	-3.172e-05	-0.00017896
0.45101	3216.26174	9e-08	5.4e-07	2.8e-07	2.1e-07	-0.0	2.91e-06	1.44e-06	1e-08	298.37919168	298.5890119	298.3779425	-4.31e-06	-3.168e-05	-0.00017863
0.45106	3216.4954	9e-08	5.4e-07	2.8e-07	2.1e-07	-0.0	2.91e-06	1.44e-06	1e-08	298.37906093	298.5886394	298.37774216	-2.36e-06	-3.166e-05	-0.00017848
0.45112	3216.729	9e-08	5.4e-07	2.8e-07	2.1e-07	-0.0	2.91e-06	1.44e-06	1e-08	298.37898924	298.58826715	298.37753928	-2.36e-06	-3.166e-05	-0.00017848
0.45117	3216.96255	9e-08	5.4e-07	2.8e-07	2.1e-07	-0.0	2.91e-06	1.44e-06	1e-08	298.37891755	298.5878949	298.3773364	-6.03e-06	-3.163e-05	-0.00017838
0.45123	3217.19605	9e-08	5.4e-07	2.8e-07	2.1e-07	-0.0	2.91e-06	1.44e-06	1e-08	298.37873439	298.58752296	298.37713878	-1.018e-05	-3.159e-05	-0.00017823
0.45128	3217.42949	9e-08	5.4e-07	2.8e-07	2.1e-07	-0.0	2.91e-06	1.44e-06	1e-08	298.37842533	298.58715146	298.37694714	-5.31e-06	-3.158e-05	-0.00017807
0.45134	3217.66288	9e-08	5.4e-07	2.8e-07	2.1e-07	-0.0	2.91e-06	1.44e-06	1e-08	298.37826415	298.58678012	298.37674886	-8.53e-06	-3.149e-05	-0.00017761
0.45139	3217.89621	9e-08	5.4e-07	2.8e-07	2.1e-07	-0.0	2.91e-06	1.44e-06	1e-08	298.3780052	298.5864098	298.37655563	-9.12e-06	-3.148e-05	-0.00017753
0.45145	3218.12949	9e-08	5.4e-07	2.8e-07	2.1e-07	-0.0	2.91e-06	1.44e-06	1e-08	298.3777284	298.58603968	298.37636332	-9.12e-06	-3.148e-05	-0.00017753
0.46151	3259.89754	9e-08	5.4e-07	2.8e-07	2.1e-07	-0.0	2.91e-06	1.44e-06	1e-08	298.34450673	298.52322676	298.34319968	-6.57e-06	-2.697e-05	-0.00015142
0.46157	3260.12068	9e-08	5.4e-07	2.8e-07	2.1e-07	-0.0	2.91e-06	1.44e-06	1e-08	298.3443071	298.52290953	298.34303415	-8.43e-06	-2.693e-05	-0.00015121
0.46162	3260.34376	9e-08	5.4e-07	2.8e-07	2.1e-07	-0.0	2.91e-06	1.44e-06	1e-08	298.34405117	298.52259279	298.34287145	-8.43e-06	-2.693e-05	-0.00015121
0.46168	3260.56678	9e-08	5.4e-07	2.8e-07	2.1e-07	-0.0	2.91e-06	1.44e-06	1e-08	298.34379524	298.52227605	298.34270875	-8.29e-06	-2.693e-05	-0.00015121
0.46173	3260.78975	9e-08	5.4e-07	2.8e-07	2.1e-07	-0.0	2.91e-06	1.44e-06	1e-08	298.34354349	298.52195931	298.34254587	-1.84e-06	-2.692e-05	-0.00015103
0.46179	3261.01266	9e-08	5.4e-07	2.8e-07	2.1e-07	-0.0	2.91e-06	1.44e-06	1e-08	298.34348754	298.52164275	298.34237416	-4.2e-06	-2.689e-05	-0.00015093
0.46184	3261.23552	9e-08	5.4e-07	2.8e-07	2.1e-07	-0.0	2.91e-06	1.44e-06	1e-08	298.34336003	298.52132645	298.34220586	-7.22e-06	-2.686e-05	-0.0001508
0.4619	3261.45831	9e-08	5.4e-07	2.8e-07	2.1e-07	-0.0	2.91e-06	1.44e-06	1e-08	298.34314087	298.52101051	298.34204194	-2.89e-06	-2.68e-05	-0.00015038
0.46195	3261.68106	9e-08	5.4e-07	2.8e-07	2.1e-07	-0.0	2.91e-06	1.44e-06	1e-08	298.34305304	298.5206953	298.34187246	-2.17e-06	-2.679e-05	-0.00015031
0.46201	3261.90374	9e-08	5.4e-07	2.8e-07	2.1e-07	-0.0	2.91e-06	1.44e-06	1e-08	298.34298728	298.5203802	298.34170203	-2.17e-06	-2.679e-05	-0.00015031
0.46206	3262.12637	9e-08	5.4e-07	2.8e-07	2.1e-07	-0.0	2.91e-06	1.44e-06	1e-08	298.34292152	298.52006511	298.3415316	-2.17e-06	-2.679e-05	-0.00015031
0.46212	3262.34895	9e-08	5.4e-07	2.8e-07	2.1e-07	-0.0	2.91e-06	1.44e-06	1e-08	298.34285576	298.51975002	298.34136118	-1.001e-05	-2.673e-05	-0.00015009
0.46217	3262.57147	9e-08	5.4e-07	2.8e-07	2.1e-07	-0.0	2.91e-06	1.44e-06	1e-08	298.34255177	298.51943561	298.341202	-7.54e-06	-2.673e-05	-0.00015001
0.46223	3262.79393	9e-08	5.4e-07	2.8e-07	2.1e-07	-0.0	2.91e-06	1.44e-06	1e-08	298.34232293	298.51912129	298.34103944	-3.7e-06	-2.672e-05	-0.00014991
0.46228	3263.01633	9e-08	5.4e-07	2.8e-07	2.1e-07	-0.0	2.91e-06	1.44e-06	1e-08	298.34221057	298.51880706	298.34087163	-8.51e-06	-2.663e-05	-0.00014949
0.46234	3263.23868	9e-08	5.4e-07	2.8e-07	2.1e-07	-0.0	2.91e-06	1.44e-06	1e-08	298.34195226	298.51849383	298.34071104	-9.1e-06	-2.662e-05	-0.00014944
0.46239	3263.46097	9e-08	5.4e-07	2.8e-07	2.1e-07	-0.0	2.91e-06	1.44e-06	1e-08	298.34167589	298.51818072	298.34055134	-9.1e-06	-2.662e-05	-0.00014944
0.46245	3263.68321	9e-08	5.4e-07	2.8e-07	2.1e-07	-0.0	2.91e-06	1.44e-06	1e-08	298.34139952	298.51786761	298.34039164	-5.66e-06	-2.662e-05	-0.00014937
0.47251	3303.38986	9e-08	5.4e-07	2.8e-07	2.1e-07	-0.0	2.91e-06	1.44e-06	1e-08	298.3136086	298.46478497	298.31251451	-3.12e-06	-2.281e-05	-0.00012753
0.47257	3303.6015	9e-08	5.4e-07	2.8e-07	2.1e-07	-0.0	2.91e-06	1.44e-06	1e-08	298.31351372	298.46451663	298.31237184	-7.5e-06	-2.273e-05	-0.00012713
0.47262	3303.81309	9e-08	5.4e-07	2.8e-07	2.1e-07	-0.0	2.91e-06	1.44e-06	1e-08	298.31328594	298.46424924	298.31223575	-7.77e-06	-2.273e-05	-0.00012711
0.47268	3304.02461	9e-08	5.4e-07	2.8e-07	2.1e-07	-0.0	2.91e-06	1.44e-06	1e-08	298.31305014	298.46398191	298.31210007	-7.77e-06	-2.273e-05	-0.00012711
0.47273	3304.23608	9e-08	5.4e-07	2.8e-07	2.1e-07	-0.0	2.91e-06	1.44e-06	1e-08	298.31281435	298.46371458	298.31196438	-5.84e-06	-2.273e-05	-0.00012707
0.47279	3304.44748	9e-08	5.4e-07	2.8e-07	2.1e-07	-0.0	2.91e-06	1.44e-06	1e-08	298.31263716	298.46344727	298.31182604	-5.8e-07	-2.272e-05	-0.00012697
0.47284	3304.65883	9e-08	5.4e-07	2.8e-07	2.1e-07	-0.0	2.91e-06	1.44e-06	1e-08	298.31261954	298.46318002	298.31168045	-4.74e-06	-2.269e-05	-0.00012683
0.4729	3304.87012	9e-08	5.4e-07	2.8e-07	2.1e-07	-0.0	2.91e-06	1.44e-06	1e-08	298.31247558	298.46291317	298.31154085	-5.21e-06	-2.266e-05	-0.0001267
0.47295	3305.08135	9e-08	5.4e-07	2.8e-07	2.1e-07	-0.0	2.91e-06	1.44e-06	1e-08	298.31231744	298.46264662	298.31140206	-1.43e-06	-2.262e-05	-0.00012638
0.47301	3305.29253	9e-08	5.4e-07	2.8e-07	2.1e-07	-0.0	2.91e-06	1.44e-06	1e-08	298.31227407	298.46238059	298.31125834	-1.43e-06	-2.262e-05	-0.00012638
0.47306	3305.50364	9e-08	5.4e-07	2.8e-07	2.1e-07	-0.0	2.91e-06	1.44e-06	1e-08	298.3122307	298.46211456	298.31111461	-1.43e-06	-2.262e-05	-0.00012638
0.47312	3305.71469	9e-08	5.4e-07	2.8e-07	2.1e-07	-0.0	2.91e-06	1.44e-06	1e-08	298.31218733	298.46184853	298.31097089	-4.91e-06	-2.259e-05	-0.0001263
0.47317	3305.92569	9e-08	5.4e-07	2.8e-07	2.1e-07	-0.0	2.91e-06	1.44e-06	1e-08	298.31203818	298.46158279	298.31083215	-8.86e-06	-2.256e-05	-0.00012619
0.47323	3306.13663	9e-08	5.4e-07	2.8e-07	2.1e-07	-0.0	2.91e-06	1.44e-06	1e-08	298.31176925	298.46131738	298.31069905	-3.33e-06	-2.255e-05	-0.00012606
0.47328	3306.3475	9e-08	5.4e-07	2.8e-07	2.1e-07	-0.0	2.91e-06	1.44e-06	1e-08	298.31166817	298.46105208	298.31055837	-5.06e-06	-2.252e-05	-0.00012587
0.47334	3306.55832	9e-08	5.4e-07	2.8e-07	2.1e-07	-0.0	2.91e-06	1.44e-06	1e-08	298.31151439	298.46078722	298.31042033	-7.81e-06	-2.247e-05	-0.00012563
0.47339	3306.76908	9e-08	5.4e-07	2.8e-07	2.1e-07	-0.0	2.91e-06	1.44e-06	1e-08	298.3112772	298.46052293	298.31028642	-7.81e-06	-2.247e-05	-0.00012563
0.47345	3306.97978	9e-08	5.4e-07	2.8e-07	2.1e-07	-0.0	2.91e-06	1.44e-06	1e-08	298.31104002	298.46025865	298.31015251	-7.81e-06	-2.247e-05	-0.00012563
0.48351	3344.52953	9e-08	5.4e-07	2.8e-07	2.1e-07	-0.0	2.91e-06	1.44e-06	1e-08	298.28769229	298.41544255	298.28671925	-8.7e-07	-1.925e-05	-0.00010726
0.48357	3344.72913	9e-08	5.4e-07	2.8e-07	2.1e-07	-0.0	2.91e-06	1.44e-06	1e-08	298.2876659	298.41521608	298.28659687	-4.86e-06	-1.923e-05	-0.00010717
0.48362	3344.92866	9e-08	5.4e-07	2.8e-07	2.1e-07	-0.0	2.91e-06	1.44e-06	1e-08	298.28751828	298.41498991	298.2864802	-7.7e-06	-1.92e-05	-0.00010709
0.48368	3345.12813	9e-08	5.4e-07	2.8e-07	2.1e-07	-0.0	2.91e-06	1.44e-06	1e-08	298.28728444	298.41476399	298.28636759	-2.44e-06	-1.92e-05	-0.00010697
0.48373	3345.32754	9e-08	5.4e-07	2.8e-07	2.1e-07	-0.0	2.91e-06	1.44e-06	1e-08	298.28721041	298.41453816	298.28624774	-4.73e-06	-1.916e-05	-0.00010679
0.48379	3345.52689	9e-08	5.4e-07	2.8e-07	2.1e-07	-0.0	2.91e-06	1.44e-06	1e-08	298.28706669	298.41431279	298.28613133	-6.92e-06	-1.912e-05	-0.00010661
0.48384	3345.72617	9e-08	5.4e-07	2.8e-07	2.1e-07	-0.0	2.91e-06	1.44e-06	1e-08	298.28685646	298.41408785	298.28601818	-6.92e-06	-1.912e-05	-0.00010661
0.4839	3345.9254	9e-08	5.4e-07	2.8e-07	2.1e-07	-0.0	2.91e-06	1.44e-06	1e-08	298.28664623	298.41386291	298.28590504	-6.92e-06	-1.912e-05	-0.00010661
0.48395	3346.12456	9e-08	5.4e-07	2.8e-07	2.1e-07	-0.0	2.91e-06	1.44e-06	1e-08	298.28643601	298.41363796	298.2857919	-1.77e-06	-1.912e-05	-0.00010652
0.48401	3346.32366	9e-08	5.4e-07	2.8e-07	2.1e-07	-0.0	2.91e-06	1.44e-06	1e-08	298.28638237	298.41341305	298.28567163	-1.03e-06	-1.911e-05	-0.00010646
0.48406	3346.5227	9e-08	5.4e-07	2.8e-07	2.1e-07	-0.0	2.91e-06	1.44e-06	1e-08	298.28635107	298.41318824	298.28555041	-5.35e-06	-1.908e-05	-0.00010633
0.48412	3346.72168	9e-08	5.4e-07	2.8e-07	2.1e-07	-0.0	2.91e-06	1.44e-06	1e-08	298.2861887	298.41296383	298.28543538	-2.3e-06	-1.904e-05	-0.00010611
0.48417	3346.92059	9e-08	5.4e-07	2.8e-07	2.1e-07	-0.0	2.91e-06	1.44e-06	1e-08	298.28611877	298.41273979	298.28531634	-8.4e-07	-1.903e-05	-0.000106
0.48423	3347.11944	9e-08	5.4e-07	2.8e-07	2.1e-07	-0.0	2.91e-06	1.44e-06	1e-08	298.28609332	298.41251593	298.28519538	-8.4e-07	-1.903e-05	-0.000106
0.48428	3347.31823	9e-08	5.4e-07	2.8e-07	2.1e-07	-0.0	2.91e-06	1.44e-06	1e-08	298.28606787	298.41229207	298.28507442	-8.4e-07	-1.903e-05	-0.000106
0.48434	3347.51696	9e-08	5.4e-07	2.8e-07	2.1e-07	-0.0	2.91e-06	1.44e-06	1e-08	298.28604242	298.41206822	298.28495346	-7.02e-06	-1.899e-05	-0.00010586
0.48439	3347.71563	9e-08	5.4e-07	2.8e-07	2.1e-07	-0.0	2.91e-06	1.44e-06	1e-08	298.28582919	298.41184484	298.28484132	-5.93e-06	-1.898e-05	-0.00010579
0.48445	3347.91423	9e-08	5.4e-07	2.8e-07	2.1e-07	-0.0	2.91e-06	1.44e-06	1e-08	298.2856492	298.41162156	298.28472773	-2.4e-06	-1.897e-05	-0.00010571
0.49451	3383.19751	9e-08	5.4e-07	2.8e-07	2.1e-07	-0.0	2.91e-06	1.44e-06	1e-08	298.26570462	298.37380904	298.26503981	-6.08e-06	-1.622e-05	-9.02e-05
0.49457	3383.38442	9e-08	5.4e-07	2.8e-07	2.1e-07	-0.0	2.91e-06	1.44e-06	1e-08	298.26551994	298.37361826	298.26494446	-4.88e-06	-1.622e-05	-9.018e-05
0.49462	3383.57126	9e-08	5.4e-07	2.8e-07	2.1e-07	-0.0	2.91e-06	1.44e-06	1e-08	298.26537163	298.37342747	298.26484744	4.1e-07	-1.622e-05	-9.01e-05
0.49468	3383.75803	9e-08	5.4e-07	2.8e-07	2.1e-07	-0.0	2.91e-06	1.44e-06	1e-08	298.26538412	298.3732367	298.2647431	-2.83e-06	-1.619e-05	-9.001e-05
0.49473	3383.94474	9e-08	5.4e-07	2.8e-07	2.1e-07	-0.0	2.91e-06	1.44e-06	1e-08	298.2652983	298.3730462	298.2646434	-4.12e-06	-1.617e-05	-8.993e-05
0.49479	3384.13139	9e-08	5.4e-07	2.8e-07	2.1e-07	-0.0	2.91e-06	1.44e-06	1e-08	298.26517318	298.37285591	298.2645456	-4.9e-07	-1.614e-05	-8.967e-05
0.49484	3384.31797	9e-08	5.4e-07	2.8e-07	2.1e-07	-0.0	2.91e-06	1.44e-06	1e-08	298.26515839	298.37266605	298.26444301	-4.9e-07	-1.614e-05	-8.967e-05
0.4949	3384.50448	9e-08	5.4e-07	2.8e-07	2.1e-07	-0.0	2.91e-06	1.44e-06	1e-08	298.26514359	298.3724762	298.26434042	-4.9e-07	-1.614e-05	-8.967e-05
0.49495	3384.69093	9e-08	5.4e-07	2.8e-07	2.1e-07	-0.0	2.91e-06	1.44e-06	1e-08	298.26512879	298.37228634	298.26423783	-1.67e-06	-1.613e-05	-8.965e-05
0.49501	3384.87732	9e-08	5.4e-07	2.8e-07	2.1e-07	-0.0	2.91e-06	1.44e-06	1e-08	298.26507819	298.37209658	298.26413693	-6.97e-06	-1.61e-05	-8.953e-05
0.49506	3385.06364	9e-08	5.4e-07	2.8e-07	2.1e-07	-0.0	2.91e-06	1.44e-06	1e-08	298.26486659	298.3719072	298.26404358	-3.73e-06	-1.609e-05	-8.947e-05
0.49512	3385.24989	9e-08	5.4e-07	2.8e-07	2.1e-07	-0.0	2.91e-06	1.44e-06	1e-08	298.26475323	298.37171787	298.26394578	-2.43e-06	-1.608e-05	-8.94e-05
0.49517	3385.43608	9e-08	5.4e-07	2.8e-07	2.1e-07	-0.0	2.91e-06	1.44e-06	1e-08	298.26467932	298.37152865	298.26384624	-6.02e-06	-1.602e-05	-8.911e-05
0.49523	3385.6222	9e-08	5.4e-07	2.8e-07	2.1e-07	-0.0	2.91e-06	1.44e-06	1e-08	298.26449657	298.37134013	298.26375204	-6.02e-06	-1.602e-05	-8.911e-05
0.49528	3385.80826	9e-08	5.4e-07	2.8e-07	2.1e-07	-0.0	2.91e-06	1.44e-06	1e-08	298.26431382	298.3711516	298.26365785	-6.02e-06	-1.602e-05	-8.911e-05
0.49534	3385.99425	9e-08	5.4e-07	2.8e-07	2.1e-07	-0.0	2.91e-06	1.44e-06	1e-08	298.26413107	298.37096308	298.26356365	-4.81e-06	-1.602e-05	-8.91e-05
0.49539	3386.18018	9e-08	5.4e-07	2.8e-07	2.1e-07	-0.0	2.91e-06	1.44e-06	1e-08	298.26398492	298.37077455	298.26346779	4.2e-07	-1.602e-05	-8.902e-05
0.49545	3386.36604	9e-08	5.4e-07	2.8e-07	2.1e-07	-0.0	2.91e-06	1.44e-06	1e-08	298.26399778	298.37058604	298.26336468	-2.8e-06	-1.6e-05	-8.893e-05
0.50551	3419.25516	9e-08	5.4e-07	2.8e-07	2.1e-07	-0.0	2.91e-06	1.44e-06	1e-08	298.24750234	298.33869869	298.24679563	-1.162e-05	-1.367e-05	-7.596e-05
0.50556	3419.42863	9e-08	5.4e-07	2.8e-07	2.1e-07	-0.0	2.91e-06	1.44e-06	1e-08	298.24714959	298.33853788	298.24672446	-1.396e-05	-1.365e-05	-7.589e-05
0.50562	3419.60203	9e-08	5.4e-07	2.8e-07	2.1e-07	-0.0	2.91e-06	1.44e-06	1e-08	298.24672555	298.33837729	298.24665667	-7.33e-06	-1.366e-05	-7.584e-05
0.50567	3419.77536	9e-08	5.4e-07	2.8e-07	2.1e-07	-0.0	2.91e-06	1.44e-06	1e-08	298.24650285	298.33821659	298.24657963	3.39e-06	-1.368e-05	-7.582e-05
0.50573	3419.94861	9e-08	5.4e-07	2.8e-07	2.1e-07	-0.0	2.91e-06	1.44e-06	1e-08	298.24660569	298.33805564	298.24648761	8.53e-06	-1.368e-05	-7.577e-05
0.50578	3420.1218	9e-08	5.4e-07	2.8e-07	2.1e-07	-0.0	2.91e-06	1.44e-06	1e-08	298.24686459	298.33789464	298.24638845	1.366e-05	-1.369e-05	-7.572e-05
0.50584	3420.29492	9e-08	5.4e-07	2.8e-07	2.1e-07	-0.0	2.91e-06	1.44e-06	1e-08	298.24727955	298.33773358	298.24628214	1.63e-06	-1.364e-05	-7.562e-05
0.50589	3420.46797	9e-08	5.4e-07	2.8e-07	2.1e-07	-0.0	2.91e-06	1.44e-06	1e-08	298.247329	298.3375731	298.24619281	-4.15e-06	-1.361e-05	-7.553e-05
0.50595	3420.64095	9e-08	5.4e-07	2.8e-07	2.1e-07	-0.0	2.91e-06	1.44e-06	1e-08	298.24720307	298.33741297	298.24611167	-5.81e-06	-1.359e-05	-7.546e-05
0.506	3420.81387	9e-08	5.4e-07	2.8e-07	2.1e-07	-0.0	2.91e-06	1.44e-06	1e-08	298.24702677	298.33725304	298.24603294	-7.43e-06	-1.357e-05	-7.538e-05
0.50606	3420.98671	9e-08	5.4e-07	2.8e-07	2.1e-07	-0.0	2.91e-06	1.44e-06	1e-08	298.24680124	298.33709332	298.24595658	-2.97e-06	-1.357e-05	-7.531e-05
0.50611	3421.15948	9e-08	5.4e-07	2.8e-07	2.1e-07	-0.0	2.91e-06	1.44e-06	1e-08	298.24671114	298.33693363	298.24587405	-4.75e-06	-1.355e-05	-7.522e-05
0.50617	3421.33218	9e-08	5.4e-07	2.8e-07	2.1e-07	-0.0	2.91e-06	1.44e-06	1e-08	298.24656683	298.33677417	298.24579412	-9.6e-07	-1.352e-05	-7.496e-05
0.50622	3421.50482	9e-08	5.4e-07	2.8e-07	2.1e-07	-0.0	2.91e-06	1.44e-06	1e-08	298.24653767	298.33661515	298.24570918	-9.6e-07	-1.352e-05	-7.496e-05
0.50628	3421.67738	9e-08	5.4e-07	2.8e-07	2.1e-07	-0.0	2.91e-06	1.44e-06	1e-08	298.2465085	298.33645612	298.24562424	-9.6e-07	-1.352e-05	-7.496e-05
0.50633	3421.84988	9e-08	5.4e-07	2.8e-07	2.1e-07	-0.0	2.91e-06	1.44e-06	1e-08	298.24647934	298.3362971	298.2455393	-9.6e-07	-1.352e-05	-7.496e-05
0.50639	3422.0223	9e-08	5.4e-07	2.8e-07	2.1e-07	-0.0	2.91e-06	1.44e-06	1e-08	298.24645017	298.33613807	298.24545436	-4.41e-06	-1.35e-05	-7.491e-05
0.50644	3422.19466	9e-08	5.4e-07	2.8e-07	2.1e-07	-0.0	2.91e-06	1.44e-06	1e-08	298.24631628	298.33597926	298.24537431	-5.77e-06	-1.348e-05	-7.484e-05
0.5065	3422.36694	9e-08	5.4e-07	2.8e-07	2.1e-07	-0.0	2.91e-06	1.44e-06	1e-08	298.24614103	298.33582062	298.24529624	-3.59e-06	-1.347e-05	-7.474e-05
0.51651	3452.53822	9e-08	5.4e-07	2.8e-07	2.1e-07	-0.0	2.91e-06	1.44e-06	1e-08	298.23225797	298.30909066	298.23144218	-6.1e-06	-1.151e-05	-6.382e-05
0.51656	3452.69735	9e-08	5.4e-07	2.8e-07	2.1e-07	-0.0	2.91e-06	1.44e-06	1e-08	298.23207287	298.30895522	298.23137728	-6.1e-06	-1.151e-05	-6.382e-05
0.51662	3452.8564	9e-08	5.4e-07	2.8e-07	2.1e-07	-0.0	2.91e-06	1.44e-06	1e-08	298.23188776	298.30881978	298.23131238	-4.09e-06	-1.151e-05	-6.38e-05
0.51667	3453.01538	9e-08	5.4e-07	2.8e-07	2.1e-07	-0.0	2.91e-06	1.44e-06	1e-08	298.23176348	298.30868432	298.2312447	-1.04e-06	-1.151e-05	-6.376e-05
0.51673	3453.17428	9e-08	5.4e-07	2.8e-07	2.1e-07	-0.0	2.91e-06	1.44e-06	1e-08	298.23173179	298.30854886	298.2311728	-3.29e-06	-1.15e-05	-6.369e-05
0.51678	3453.33311	9e-08	5.4e-07	2.8e-07	2.1e-07	-0.0	2.91e-06	1.44e-06	1e-08	298.23163184	298.30841359	298.23110411	-4.05e-06	-1.145e-05	-6.346e-05
0.51684	3453.49187	9e-08	5.4e-07	2.8e-07	2.1e-07	-0.0	2.91e-06	1.44e-06	1e-08	298.23150896	298.30827884	298.23103675	-4.09e-06	-1.145e-05	-6.345e-05
0.51689	3453.65055	9e-08	5.4e-07	2.8e-07	2.1e-07	-0.0	2.91e-06	1.44e-06	1e-08	298.2313849	298.30814411	298.23096946	-4.09e-06	-1.145e-05	-6.345e-05
0.51695	3453.80916	9e-08	5.4e-07	2.8e-07	2.1e-07	-0.0	2.91e-06	1.44e-06	1e-08	298.23126083	298.30800938	298.23090217	-4.09e-06	-1.145e-05	-6.345e-05
0.517	3453.96769	9e-08	5.4e-07	2.8e-07	2.1e-07	-0.0	2.91e-06	1.44e-06	1e-08	298.23113676	298.30787465	298.23083488	-1.32e-06	-1.145e-05	-6.343e-05
0.51706	3454.12614	9e-08	5.4e-07	2.8e-07	2.1e-07	-0.0	2.91e-06	1.44e-06	1e-08	298.23109664	298.30773989	298.23076374	-5.7e-07	-1.144e-05	-6.337e-05
0.51711	3454.28453	9e-08	5.4e-07	2.8e-07	2.1e-07	-0.0	2.91e-06	1.44e-06	1e-08	298.23107941	298.30760522	298.23069161	-1.77e-06	-1.142e-05	-6.325e-05
0.51717	3454.44284	9e-08	5.4e-07	2.8e-07	2.1e-07	-0.0	2.91e-06	1.44e-06	1e-08	298.23102565	298.30747085	298.23062131	-1.53e-06	-1.139e-05	-6.311e-05
0.51722	3454.60107	9e-08	5.4e-07	2.8e-07	2.1e-07	-0.0	2.91e-06	1.44e-06	1e-08	298.23097913	298.30733677	298.23055084	-1.53e-06	-1.139e-05	-6.311e-05
0.51728	3454.75923	9e-08	5.4e-07	2.8e-07	2.1e-07	-0.0	2.91e-06	1.44e-06	1e-08	298.23093261	298.30720269	298.23048036	-1.53e-06	-1.139e-05	-6.311e-05
0.51733	3454.91731	9e-08	5.4e-07	2.8e-07	2.1e-07	-0.0	2.91e-06	1.44e-06	1e-08	298.23088609	298.30706861	298.23040989	-1.75e-06	-1.139e-05	-6.307e-05
0.51739	3455.07532	9e-08	5.4e-07	2.8e-07	2.1e-07	-0.0	2.91e-06	1.44e-06	1e-08	298.23083294	298.30693461	298.23033976	-3.03e-06	-1.135e-05	-6.287e-05
0.51744	3455.23326	9e-08	5.4e-07	2.8e-07	2.1e-07	-0.0	2.91e-06	1.44e-06	1e-08	298.23074102	298.30680107	298.23027166	-3.03e-06	-1.135e-05	-6.287e-05
0.5175	3455.39112	9e-08	5.4e-07	2.8e-07	2.1e-07	-0.0	2.91e-06	1.44e-06	1e-08	298.23064909	298.30666753	298.23020355	-3.03e-06	-1.135e-05	-6.287e-05
0.52751	3482.84732	9e-08	5.4e-07	2.8e-07	2.1e-07	-0.0	2.91e-06	1.44e-06	1e-08	298.21887541	298.28412582	298.21854499	-3.75e-06	-9.72e-06	-5.38e-05
0.52756	3482.991	9e-08	5.4e-07	2.8e-07	2.1e-07	-0.0	2.91e-06	1.44e-06	1e-08	298.21876149	298.28401144	298.21848835	-3.9e-07	-9.72e-06	-5.377e-05
0.52762	3483.1346	9e-08	5.4e-07	2.8e-07	2.1e-07	-0.0	2.91e-06	1.44e-06	1e-08	298.21874965	298.28389704	298.21842704	-2.48e-06	-9.71e-06	-5.371e-05
0.52767	3483.27812	9e-08	5.4e-07	2.8e-07	2.1e-07	-0.0	2.91e-06	1.44e-06	1e-08	298.21867439	298.28378282	298.21836872	3.9e-07	-9.71e-06	-5.368e-05
0.52773	3483.42157	9e-08	5.4e-07	2.8e-07	2.1e-07	-0.0	2.91e-06	1.44e-06	1e-08	298.21868632	298.28366859	298.21830642	1.26e-06	-9.7e-06	-5.363e-05
0.52778	3483.56493	9e-08	5.4e-07	2.8e-07	2.1e-07	-0.0	2.91e-06	1.44e-06	1e-08	298.21872457	298.28355442	298.21824295	1.73e-06	-9.69e-06	-5.359e-05
0.52784	3483.70821	9e-08	5.4e-07	2.8e-07	2.1e-07	-0.0	2.91e-06	1.44e-06	1e-08	298.21877708	298.28344034	298.21817888	-2.75e-06	-9.67e-06	-5.353e-05
0.52789	3483.85141	9e-08	5.4e-07	2.8e-07	2.1e-07	-0.0	2.91e-06	1.44e-06	1e-08	298.21869344	298.28332651	298.21812116	-2.4e-06	-9.67e-06	-5.348e-05
0.52795	3483.99452	9e-08	5.4e-07	2.8e-07	2.1e-07	-0.0	2.91e-06	1.44e-06	1e-08	298.21862067	298.28321277	298.21806299	-2.23e-06	-9.66e-06	-5.344e-05
0.528	3484.13756	9e-08	5.4e-07	2.8e-07	2.1e-07	-0.0	2.91e-06	1.44e-06	1e-08	298.21855301	298.28309912	298.21800464	-4.48e-06	-9.64e-06	-5.338e-05
0.52806	3484.28052	9e-08	5.4e-07	2.8e-07	2.1e-07	-0.0	2.91e-06	1.44e-06	1e-08	298.21841702	298.28298565	298.2179495	-5.27e-06	-9.63e-06	-5.333e-05
0.52811	3484.4234	9e-08	5.4e-07	2.8e-07	2.1e-07	-0.0	2.91e-06	1.44e-06	1e-08	298.21825688	298.28287231	298.21789553	-5.24e-06	-9.62e-06	-5.329e-05
0.52817	3484.56619	9e-08	5.4e-07	2.8e-07	2.1e-07	-0.0	2.91e-06	1.44e-06	1e-08	298.2180978	298.28275906	298.21784157	-5.5e-07	-9.63e-06	-5.326e-05
0.52822	3484.70891	9e-08	5.4e-07	2.8e-07	2.1e-07	-0.0	2.91e-06	1.44e-06	1e-08	298.21808111	298.28264575	298.21778107	-1.44e-06	-9.62e-06	-5.321e-05
0.52828	3484.85154	9e-08	5.4e-07	2.8e-07	2.1e-07	-0.0	2.91e-06	1.44e-06	1e-08	298.21803751	298.28253256	298.21772187	-1.69e-06	-9.61e-06	-5.316e-05
0.52833	3484.99409	9e-08	5.4e-07	2.8e-07	2.1e-07	-0.0	2.91e-06	1.44e-06	1e-08	298.21798609	298.28241947	298.21766308	9.8e-07	-9.61e-06	-5.313e-05
0.52839	3485.13657	9e-08	5.4e-07	2.8e-07	2.1e-07	-0.0	2.91e-06	1.44e-06	1e-08	298.2180158	298.28230639	298.21760059	1.89e-06	-9.6e-06	-5.308e-05
0.52844	3485.27896	9e-08	5.4e-07	2.8e-07	2.1e-07	-0.0	2.91e-06	1.44e-06	1e-08	298.2180731	298.28219337	298.21753688	2.11e-06	-9.6e-06	-5.304e-05
0.5285	3485.42127	9e-08	5.4e-07	2.8e-07	2.1e-07	-0.0	2.91e-06	1.44e-06	1e-08	298.21813705	298.28208044	298.21747291	-3.32e-06	-9.57e-06	-5.297e-05
0.53851	3509.93327	9e-08	5.4e-07	2.8e-07	2.1e-07	-0.0	2.91e-06	1.44e-06	1e-08	298.20793817	298.26308527	298.20767534	-3.78e-06	-8.18e-06	-4.527e-05
0.53856	3510.06009	9e-08	5.4e-07	2.8e-07	2.1e-07	-0.0	2.91e-06	1.44e-06	1e-08	298.20782322	298.26298896	298.20762858	2.7e-07	-8.19e-06	-4.524e-05
0.53862	3510.18682	9e-08	5.4e-07	2.8e-07	2.1e-07	-0.0	2.91e-06	1.44e-06	1e-08	298.20783137	298.26289259	298.20757617	-2.17e-06	-8.17e-06	-4.519e-05
0.53867	3510.31347	9e-08	5.4e-07	2.8e-07	2.1e-07	-0.0	2.91e-06	1.44e-06	1e-08	298.20776557	298.26279639	298.20752722	-1.3e-07	-8.17e-06	-4.516e-05
0.53873	3510.44002	9e-08	5.4e-07	2.8e-07	2.1e-07	-0.0	2.91e-06	1.44e-06	1e-08	298.20776157	298.2627002	298.20747546	1.39e-06	-8.17e-06	-4.513e-05
0.53878	3510.56649	9e-08	5.4e-07	2.8e-07	2.1e-07	-0.0	2.91e-06	1.44e-06	1e-08	298.20780376	298.26260403	298.2074216	2.24e-06	-8.17e-06	-4.509e-05
0.53884	3510.69287	9e-08	5.4e-07	2.8e-07	2.1e-07	-0.0	2.91e-06	1.44e-06	1e-08	298.20787179	298.26250792	298.2073666	3.3e-07	-8.15e-06	-4.505e-05
0.53889	3510.81916	9e-08	5.4e-07	2.8e-07	2.1e-07	-0.0	2.91e-06	1.44e-06	1e-08	298.20788191	298.26241196	298.20731432	-3.45e-06	-8.14e-06	-4.499e-05
0.53895	3510.94536	9e-08	5.4e-07	2.8e-07	2.1e-07	-0.0	2.91e-06	1.44e-06	1e-08	298.20777715	298.26231622	298.2072674	-1.05e-06	-8.14e-06	-4.496e-05
0.539	3511.07147	9e-08	5.4e-07	2.8e-07	2.1e-07	-0.0	2.91e-06	1.44e-06	1e-08	298.20774536	298.26222048	298.20721715	-3.33e-06	-8.12e-06	-4.492e-05
0.53906	3511.19749	9e-08	5.4e-07	2.8e-07	2.1e-07	-0.0	2.91e-06	1.44e-06	1e-08	298.20764421	298.2621249	298.20717015	-4.64e-06	-8.11e-06	-4.487e-05
0.53911	3511.32342	9e-08	5.4e-07	2.8e-07	2.1e-07	-0.0	2.91e-06	1.44e-06	1e-08	298.20750338	298.26202944	298.20712503	-5.47e-06	-8.1e-06	-4.483e-05
0.53917	3511.44927	9e-08	5.4e-07	2.8e-07	2.1e-07	-0.0	2.91e-06	1.44e-06	1e-08	298.20733739	298.2619341	298.20708112	-3.23e-06	-8.1e-06	-4.48e-05
0.53922	3511.57502	9e-08	5.4e-07	2.8e-07	2.1e-07	-0.0	2.91e-06	1.44e-06	1e-08	298.20723926	298.26183877	298.20703412	1e-07	-8.1e-06	-4.478e-05
0.53928	3511.70069	9e-08	5.4e-07	2.8e-07	2.1e-07	-0.0	2.91e-06	1.44e-06	1e-08	298.20724237	298.26174339	298.20698248	-2.28e-06	-8.09e-06	-4.473e-05
0.53933	3511.82627	9e-08	5.4e-07	2.8e-07	2.1e-07	-0.0	2.91e-06	1.44e-06	1e-08	298.20717312	298.26164818	298.20693422	2.2e-07	-8.09e-06	-4.47e-05
0.53939	3511.95175	9e-08	5.4e-07	2.8e-07	2.1e-07	-0.0	2.91e-06	1.44e-06	1e-08	298.20717973	298.26155296	298.20688251	1.39e-06	-8.09e-06	-4.466e-05
0.53944	3512.07715	9e-08	5.4e-07	2.8e-07	2.1e-07	-0.0	2.91e-06	1.44e-06	1e-08	298.20722193	298.26145779	298.20682919	2.21e-06	-8.08e-06	-4.463e-05
0.5395	3512.20246	9e-08	5.4e-07	2.8e-07	2.1e-07	-0.0	2.91e-06	1.44e-06	1e-08	298.20728905	298.26136266	298.20677476	-6e-08	-8.07e-06	-4.458e-05
0.54951	3533.46628	9e-08	5.4e-07	2.8e-07	2.1e-07	-0.0	2.91e-06	1.44e-06	1e-08	298.19893774	298.24536746	298.19852154	1.77e-06	-6.9e-06	-3.811e-05
0.54956	3533.57432	9e-08	5.4e-07	2.8e-07	2.1e-07	-0.0	2.91e-06	1.44e-06	1e-08	298.19899139	298.2452862	298.19847524	-2.79e-06	-6.88e-06	-3.806e-05
0.54962	3533.68225	9e-08	5.4e-07	2.8e-07	2.1e-07	-0.0	2.91e-06	1.44e-06	1e-08	298.19890658	298.24520518	298.19843538	-1.66e-06	-6.88e-06	-3.803e-05
0.54967	3533.79009	9e-08	5.4e-07	2.8e-07	2.1e-07	-0.0	2.91e-06	1.44e-06	1e-08	298.19885602	298.24512418	298.19839398	-1.66e-06	-6.88e-06	-3.8e-05
0.54973	3533.89782	9e-08	5.4e-07	2.8e-07	2.1e-07	-0.0	2.91e-06	1.44e-06	1e-08	298.19880566	298.24504326	298.1983526	-3.94e-06	-6.86e-06	-3.795e-05
0.54978	3534.00546	9e-08	5.4e-07	2.8e-07	2.1e-07	-0.0	2.91e-06	1.44e-06	1e-08	298.19868604	298.24496249	298.19831447	-4.71e-06	-6.86e-06	-3.792e-05
0.54984	3534.11299	9e-08	5.4e-07	2.8e-07	2.1e-07	-0.0	2.91e-06	1.44e-06	1e-08	298.19854291	298.24488181	298.19827746	-5.11e-06	-6.85e-06	-3.788e-05
0.54989	3534.22042	9e-08	5.4e-07	2.8e-07	2.1e-07	-0.0	2.91e-06	1.44e-06	1e-08	298.19838763	298.24480122	298.19824106	-6.2e-07	-6.86e-06	-3.787e-05
0.54995	3534.32776	9e-08	5.4e-07	2.8e-07	2.1e-07	-0.0	2.91e-06	1.44e-06	1e-08	298.1983689	298.24472053	298.19819837	-4.4e-07	-6.85e-06	-3.784e-05
0.55	3534.43499	9e-08	5.4e-07	2.8e-07	2.1e-07	-0.0	2.91e-06	1.44e-06	1e-08	298.19835544	298.24463991	298.19815548	3.58346495	-2.4438682	19.80860012
