# Supplementary material for: Dataset for the simulated biomass pyrolysis in rotary kilns with varying particle residence time distributions
Source: Data Brief. 2021 Nov 23;39:107603. doi: 10.1016/j.dib.2021.107603 (PMC8633881; doi:10.1016/j.dib.2021.107603)
Supplement: Supplementary Data S1 — Supplementary Raw Research Data. This is open data under the CC BY license http://creativecommons.org/licenses/by/4.0/ [file mmc1.zip › supplementary/100/logFiles/log_Pe100]

l,m	Tau,s	F_w,kg/s	F_is,kg/s	F_c,kg/s	F_rt,kg/s	F_w_wet,kg/s	F_it,kg/s	F_g,kg/s	F_H2O_g,kg/s	T_b,K	T_g,K	T_w,K	q_bed,kW/m	q_gas,kW/m	q_loss,kW/m
5e-05	0.25718	0.0	0.0	0.0	0.0	5.47e-06	0.0	0.0	0.0	362.95042035	799.16141808	813.52238933	10.16808623	-0.03590196	-0.3988145
0.00011	0.77153	0.0	0.0	0.0	0.0	5.47e-06	0.0	0.0	0.0	416.97211607	789.2274088	798.73277438	8.71219224	-0.04391314	-0.38803801
0.00016	1.28586	1e-08	0.0	0.0	0.0	5.46e-06	0.0	0.0	0.0	462.07774447	777.03794785	786.0141856	7.46196189	-0.03698714	-0.37875714
0.00022	1.80017	5e-08	0.0	0.0	0.0	5.42e-06	0.0	0.0	0.0	499.89734492	766.64091081	775.05471326	6.38859407	-0.0303389	-0.37075762
0.00027	2.31445	2.4e-07	0.0	0.0	0.0	5.23e-06	0.0	0.0	0.0	531.69077433	757.74771199	765.6045642	5.46762053	-0.02350658	-0.36385663
0.00033	2.8287	7.4e-07	0.0	0.0	0.0	4.73e-06	0.0	0.0	0.0	558.44138817	750.10539114	757.44791635	4.67850089	-0.01637831	-0.35789634
0.00038	3.34293	1.71e-06	0.0	0.0	0.0	3.76e-06	0.0	0.0	0.0	580.94601158	743.49826141	750.39785886	4.00300619	-0.0084302	-0.35274009
0.00044	3.85714	3.03e-06	0.0	0.0	0.0	2.43e-06	0.0	0.0	0.0	599.90113536	737.67763795	744.29253759	3.423915	0.00241618	-0.34826942
0.00049	4.37133	4.27e-06	0.0	0.0	0.0	1.19e-06	0.0	0.0	0.0	615.93349973	732.31759843	738.99153143	2.92564527	0.01814318	-0.34438158
0.0105	97.54881	5e-08	5.6e-07	2.6e-07	2.5e-07	0.0	2.94e-06	1.41e-06	1e-08	646.04987897	648.79298818	644.86403193	-0.01867938	-0.04223595	-0.27216457
0.01056	98.05855	5e-08	5.6e-07	2.6e-07	2.5e-07	-0.0	2.94e-06	1.41e-06	1e-08	645.75043021	648.4985925	644.56735589	-0.01862097	-0.04220473	-0.2719205
0.01061	98.56826	5e-08	5.6e-07	2.6e-07	2.5e-07	-0.0	2.94e-06	1.41e-06	1e-08	645.45122071	648.2043949	644.27089675	-0.01856815	-0.04217606	-0.27169806
0.01067	99.07795	5e-08	5.6e-07	2.6e-07	2.5e-07	0.0	2.94e-06	1.41e-06	1e-08	645.15222929	647.91037835	643.97463557	-0.01851094	-0.04214456	-0.27145531
0.01072	99.58761	5e-08	5.6e-07	2.6e-07	2.5e-07	0.0	2.94e-06	1.41e-06	1e-08	644.85347544	647.6165599	643.67859072	-0.01845861	-0.04211533	-0.27123156
0.01078	100.09725	5e-08	5.6e-07	2.6e-07	2.5e-07	-0.0	2.94e-06	1.41e-06	1e-08	644.55494071	647.32292456	643.38274556	-0.01840324	-0.04208395	-0.27099302
0.01083	100.60686	5e-08	5.6e-07	2.6e-07	2.5e-07	0.0	2.94e-06	1.41e-06	1e-08	644.2566405	647.02948495	643.08711355	-0.01835025	-0.04205351	-0.27076305
0.01089	101.11645	5e-08	5.6e-07	2.6e-07	2.5e-07	0.0	2.94e-06	1.42e-06	1e-08	643.95856648	646.73623456	642.79168735	-0.01829814	-0.04202313	-0.2705351
0.01094	101.62602	5e-08	5.6e-07	2.6e-07	2.5e-07	-0.0	2.94e-06	1.42e-06	1e-08	643.66071541	646.44317223	642.49646544	-0.01824276	-0.04199041	-0.27029109
0.011	102.13556	5e-08	5.6e-07	2.6e-07	2.5e-07	-0.0	2.94e-06	1.42e-06	1e-08	643.36310512	646.15031171	642.20146248	-0.01819316	-0.04196069	-0.27007081
0.01105	102.64508	4e-08	5.6e-07	2.6e-07	2.5e-07	0.0	2.94e-06	1.42e-06	1e-08	643.06571194	645.85763389	641.90665749	-0.01814031	-0.04192859	-0.26983433
0.01111	103.15457	4e-08	5.6e-07	2.6e-07	2.5e-07	-0.0	2.94e-06	1.42e-06	1e-08	642.76855111	645.56515268	641.61206529	-0.01808826	-0.04189656	-0.26959971
0.01116	103.66404	4e-08	5.6e-07	2.6e-07	2.4e-07	-0.0	2.94e-06	1.42e-06	1e-08	642.47162174	645.27286704	641.31768452	-0.01803916	-0.04186593	-0.26937669
0.01122	104.17348	4e-08	5.6e-07	2.6e-07	2.4e-07	0.0	2.94e-06	1.42e-06	1e-08	642.17491281	644.98076776	641.02350498	-0.01798701	-0.04183298	-0.26913805
0.01127	104.6829	4e-08	5.5e-07	2.6e-07	2.4e-07	-0.0	2.94e-06	1.42e-06	1e-08	641.87843893	644.68886841	640.72954108	-0.01793682	-0.04180084	-0.2689066
0.01133	105.1923	4e-08	5.5e-07	2.6e-07	2.4e-07	-0.0	2.94e-06	1.42e-06	1e-08	641.58219371	644.39716342	640.4357866	-0.01788892	-0.04176978	-0.26868408
0.01138	105.70167	4e-08	5.5e-07	2.6e-07	2.4e-07	0.0	2.94e-06	1.42e-06	1e-08	641.286169	644.10564577	640.14223373	-0.0178294	-0.04173058	-0.26840506
0.01144	106.21101	4e-08	5.5e-07	2.6e-07	2.4e-07	-0.0	2.94e-06	1.42e-06	1e-08	640.99041799	643.8143637	639.84893408	-0.01779116	-0.04170512	-0.26822467
0.01149	106.72033	4e-08	5.5e-07	2.6e-07	2.4e-07	0.0	2.94e-06	1.42e-06	1e-08	640.69484776	643.52323425	639.5557983	-0.0177435	-0.04167305	-0.26799842
0.0215	199.00812	3e-08	5.4e-07	2.8e-07	1.8e-07	-0.0	2.95e-06	1.49e-06	1e-08	590.60477513	593.92704114	589.72979237	-0.01262392	-0.03498176	-0.22890626
0.02156	199.51294	3e-08	5.4e-07	2.8e-07	1.8e-07	-0.0	2.95e-06	1.49e-06	1e-08	590.34910427	593.67323507	589.47517591	-0.01260622	-0.03494521	-0.2287064
0.02161	200.01774	3e-08	5.4e-07	2.8e-07	1.8e-07	-0.0	2.95e-06	1.49e-06	1e-08	590.09364149	593.41963028	589.22076393	-0.01258856	-0.03490867	-0.22850665
0.02167	200.52251	3e-08	5.4e-07	2.8e-07	1.8e-07	0.0	2.95e-06	1.49e-06	1e-08	589.83838656	593.16622672	588.96655635	-0.01257097	-0.03487216	-0.22830706
0.02172	201.02725	3e-08	5.4e-07	2.8e-07	1.8e-07	0.0	2.95e-06	1.49e-06	1e-08	589.58333826	592.91302428	588.71255311	-0.01255347	-0.03483568	-0.22810771
0.02178	201.53198	3e-08	5.4e-07	2.8e-07	1.8e-07	-0.0	2.95e-06	1.49e-06	1e-08	589.3284965	592.66002281	588.45875403	-0.01253594	-0.03479922	-0.22790839
0.02183	202.03668	3e-08	5.4e-07	2.8e-07	1.8e-07	-0.0	2.95e-06	1.49e-06	1e-08	589.07386264	592.40722229	588.20515903	-0.01251851	-0.03476279	-0.22770933
0.02189	202.54135	3e-08	5.4e-07	2.8e-07	1.8e-07	-0.0	2.95e-06	1.49e-06	1e-08	588.81943608	592.15462256	587.95176796	-0.01250112	-0.03472638	-0.2275104
0.02194	203.046	3e-08	5.4e-07	2.8e-07	1.8e-07	0.0	2.95e-06	1.49e-06	1e-08	588.56521707	591.90222354	587.69858071	-0.0124838	-0.03468999	-0.22731159
0.022	203.55062	3e-08	5.4e-07	2.8e-07	1.8e-07	0.0	2.95e-06	1.49e-06	1e-08	588.31120368	591.65002514	587.44559724	-0.01246656	-0.03465365	-0.22711304
0.02205	204.05522	3e-08	5.4e-07	2.8e-07	1.8e-07	-0.0	2.95e-06	1.49e-06	1e-08	588.05739631	591.39802721	587.19281736	-0.01244932	-0.03461731	-0.22691453
0.02211	204.55979	3e-08	5.4e-07	2.8e-07	1.8e-07	-0.0	2.95e-06	1.49e-06	1e-08	587.80379565	591.14622972	586.94024101	-0.01243214	-0.03458101	-0.22671625
0.02216	205.06434	3e-08	5.4e-07	2.8e-07	1.8e-07	-0.0	2.95e-06	1.49e-06	1e-08	587.5504018	590.8946325	586.68786802	-0.01241502	-0.03454474	-0.22651816
0.02222	205.56887	3e-08	5.4e-07	2.8e-07	1.8e-07	0.0	2.95e-06	1.49e-06	1e-08	587.29721475	590.64323546	586.43569825	-0.01239796	-0.03450848	-0.22632013
0.02227	206.07337	3e-08	5.4e-07	2.8e-07	1.8e-07	0.0	2.95e-06	1.49e-06	1e-08	587.04423288	590.39203853	586.1837317	-0.01238096	-0.03447227	-0.22612236
0.02233	206.57784	3e-08	5.4e-07	2.8e-07	1.8e-07	0.0	2.95e-06	1.49e-06	1e-08	586.79145662	590.14104156	585.93196817	-0.01236401	-0.03443607	-0.2259247
0.02238	207.0823	3e-08	5.4e-07	2.8e-07	1.8e-07	-0.0	2.95e-06	1.49e-06	1e-08	586.53888533	589.89024448	585.68040759	-0.01234705	-0.03439989	-0.22572717
0.02244	207.58672	3e-08	5.4e-07	2.8e-07	1.8e-07	-0.0	2.95e-06	1.49e-06	1e-08	586.28652087	589.63964718	585.4290498	-0.0123302	-0.03436376	-0.22552989
0.02249	208.09112	3e-08	5.4e-07	2.8e-07	1.8e-07	-0.0	2.95e-06	1.49e-06	1e-08	586.03436199	589.38924951	585.17789466	-0.01231336	-0.03432764	-0.22533268
0.0325	299.47843	3e-08	5.4e-07	2.8e-07	1.7e-07	0.0	2.95e-06	1.5e-06	1e-08	543.42046153	547.02177935	542.71660015	-0.00979969	-0.02826713	-0.19199759
0.03256	299.97828	3e-08	5.4e-07	2.8e-07	1.7e-07	0.0	2.95e-06	1.5e-06	1e-08	543.20373132	546.8059054	542.50042153	-0.00978447	-0.02823678	-0.1918279
0.03261	300.4781	3e-08	5.4e-07	2.8e-07	1.7e-07	0.0	2.95e-06	1.5e-06	1e-08	542.98726153	546.59020841	542.28441721	-0.00977066	-0.02820641	-0.19165815
0.03267	300.9779	3e-08	5.4e-07	2.8e-07	1.7e-07	0.0	2.95e-06	1.5e-06	1e-08	542.77102064	546.37468847	542.06858925	-0.00977387	-0.02817602	-0.19148865
0.03272	301.47767	3e-08	5.4e-07	2.8e-07	1.7e-07	0.0	2.95e-06	1.5e-06	1e-08	542.55463236	546.159346	541.85296116	-0.00976146	-0.02814574	-0.19131933
0.03278	301.97741	3e-08	5.4e-07	2.8e-07	1.7e-07	0.0	2.95e-06	1.5e-06	1e-08	542.33844281	545.94418024	541.6375109	-0.00975139	-0.02811552	-0.19115033
0.03283	302.47714	3e-08	5.4e-07	2.8e-07	1.7e-07	0.0	2.95e-06	1.5e-06	1e-08	542.1224008	545.72919101	541.42224141	-0.00974565	-0.02808529	-0.19098138
0.03289	302.97683	3e-08	5.4e-07	2.8e-07	1.7e-07	0.0	2.95e-06	1.5e-06	1e-08	541.90641032	545.5143784	541.20715867	-0.00973697	-0.02805506	-0.19081235
0.03294	303.4765	3e-08	5.4e-07	2.8e-07	1.7e-07	0.0	2.95e-06	1.5e-06	1e-08	541.69053653	545.2997424	540.99225867	-0.00971369	-0.02802496	-0.19064362
0.033	303.97615	3e-08	5.4e-07	2.8e-07	1.7e-07	0.0	2.95e-06	1.5e-06	1e-08	541.47510374	545.08528216	540.77752067	-0.00970186	-0.02799484	-0.19047501
0.03305	304.47577	3e-08	5.4e-07	2.8e-07	1.7e-07	0.0	2.95e-06	1.5e-06	1e-08	541.25985811	544.87099803	540.56296054	-0.0096893	-0.0279648	-0.19030672
0.03311	304.97537	3e-08	5.4e-07	2.8e-07	1.7e-07	0.0	2.95e-06	1.5e-06	1e-08	541.04481646	544.65688967	540.34857693	-0.00967271	-0.02793479	-0.19013853
0.03316	305.47494	3e-08	5.4e-07	2.8e-07	1.7e-07	0.0	2.95e-06	1.5e-06	1e-08	540.83006875	544.44295685	540.13436408	-0.00965884	-0.02790474	-0.18997022
0.03322	305.97448	3e-08	5.4e-07	2.8e-07	1.7e-07	0.0	2.95e-06	1.5e-06	1e-08	540.61555414	544.22919977	539.92032593	-0.00965648	-0.02787469	-0.18980211
0.03327	306.47401	3e-08	5.4e-07	2.8e-07	1.7e-07	0.0	2.95e-06	1.5e-06	1e-08	540.40101713	544.0156187	539.70647836	-0.00964844	-0.02784471	-0.18963418
0.03333	306.9735	3e-08	5.4e-07	2.8e-07	1.7e-07	0.0	2.95e-06	1.5e-06	1e-08	540.18658441	543.80221325	539.49281322	-0.00963508	-0.02781481	-0.18946654
0.03338	307.47297	3e-08	5.4e-07	2.8e-07	1.7e-07	0.0	2.95e-06	1.5e-06	1e-08	539.97237468	543.58898295	539.27932277	-0.00963051	-0.02778493	-0.18929911
0.03344	307.97242	3e-08	5.4e-07	2.8e-07	1.7e-07	0.0	2.95e-06	1.5e-06	1e-08	539.75819287	543.37592796	539.06601906	-0.00962165	-0.02775502	-0.18913151
0.03349	308.47184	3e-08	5.4e-07	2.8e-07	1.7e-07	0.0	2.95e-06	1.5e-06	1e-08	539.54413389	543.16304825	538.85289629	-0.00960646	-0.02772518	-0.18896406
0.0435	398.94761	3e-08	5.4e-07	2.8e-07	1.7e-07	0.0	2.95e-06	1.5e-06	1e-08	503.46377191	507.20733467	502.88719952	-0.00779017	-0.0227971	-0.1607287
0.04356	399.44242	3e-08	5.4e-07	2.8e-07	1.7e-07	0.0	2.95e-06	1.5e-06	1e-08	503.28025363	507.02441302	502.70443038	-0.00778381	-0.0227726	-0.16058507
0.04361	399.9372	3e-08	5.4e-07	2.8e-07	1.7e-07	0.0	2.95e-06	1.5e-06	1e-08	503.0968326	506.84164427	502.5218196	-0.00776695	-0.02274819	-0.16044166
0.04367	400.43196	3e-08	5.4e-07	2.8e-07	1.7e-07	0.0	2.95e-06	1.5e-06	1e-08	502.91375646	506.65902774	502.33935228	-0.00775405	-0.0227238	-0.1602984
0.04372	400.9267	3e-08	5.4e-07	2.8e-07	1.7e-07	0.0	2.95e-06	1.5e-06	1e-08	502.73093198	506.47656344	502.15703378	-0.0077466	-0.02269943	-0.16015536
0.04378	401.42141	3e-08	5.4e-07	2.8e-07	1.7e-07	0.0	2.95e-06	1.5e-06	1e-08	502.54823119	506.29425144	501.97487148	-0.0077319	-0.02267514	-0.16001249
0.04383	401.91609	3e-08	5.4e-07	2.8e-07	1.7e-07	0.0	2.95e-06	1.5e-06	1e-08	502.36582521	506.11209121	501.79285506	-0.00772066	-0.0226508	-0.15986949
0.04389	402.41075	3e-08	5.4e-07	2.8e-07	1.7e-07	0.0	2.95e-06	1.5e-06	1e-08	502.18363203	505.93008306	501.6109895	-0.00771973	-0.02262643	-0.15972663
0.04394	402.90538	3e-08	5.4e-07	2.8e-07	1.7e-07	0.0	2.95e-06	1.5e-06	1e-08	502.00140905	505.74822733	501.42928904	-0.00771508	-0.02260212	-0.15958395
0.044	403.39999	3e-08	5.4e-07	2.8e-07	1.7e-07	0.0	2.95e-06	1.5e-06	1e-08	501.81924399	505.56652367	501.24774829	-0.00770503	-0.0225779	-0.15944152
0.04405	403.89457	3e-08	5.4e-07	2.8e-07	1.7e-07	0.0	2.95e-06	1.5e-06	1e-08	501.63726457	505.38497159	501.06635944	-0.0077022	-0.02255367	-0.15929922
0.04411	404.38912	3e-08	5.4e-07	2.8e-07	1.7e-07	0.0	2.95e-06	1.5e-06	1e-08	501.45530039	505.2035713	500.88513242	-0.0076959	-0.02252943	-0.15915681
0.04416	404.88365	3e-08	5.4e-07	2.8e-07	1.7e-07	0.0	2.95e-06	1.5e-06	1e-08	501.27343343	505.02232275	500.70406252	-0.00767974	-0.02250529	-0.1590146
0.04422	405.37816	3e-08	5.4e-07	2.8e-07	1.7e-07	0.0	2.95e-06	1.5e-06	1e-08	501.09189656	504.84122527	500.52313574	-0.00766653	-0.02248117	-0.15887255
0.04427	405.87264	3e-08	5.4e-07	2.8e-07	1.7e-07	0.0	2.95e-06	1.5e-06	1e-08	500.91062057	504.66027886	500.34235603	-0.00765959	-0.02245706	-0.15873071
0.04433	406.36709	3e-08	5.4e-07	2.8e-07	1.7e-07	0.0	2.95e-06	1.5e-06	1e-08	500.72945757	504.47948361	500.16173192	-0.00764486	-0.02243304	-0.15858906
0.04438	406.86152	3e-08	5.4e-07	2.8e-07	1.7e-07	0.0	2.95e-06	1.5e-06	1e-08	500.5485919	504.29883897	499.98125231	-0.00763376	-0.02240897	-0.15844727
0.04444	407.35593	3e-08	5.4e-07	2.8e-07	1.7e-07	0.0	2.95e-06	1.5e-06	1e-08	500.36793746	504.11834523	499.80092243	-0.00763198	-0.02238487	-0.15830561
0.04449	407.85031	3e-08	5.4e-07	2.8e-07	1.7e-07	0.0	2.95e-06	1.5e-06	1e-08	500.18727417	503.93800273	499.62075515	-0.00762871	-0.02236082	-0.15816413
0.05455	497.89287	3e-08	5.4e-07	2.8e-07	1.7e-07	0.0	2.95e-06	1.5e-06	1e-08	469.58097825	473.35799365	469.10791589	-0.00621155	-0.01838573	-0.13420963
0.05461	498.38256	3e-08	5.4e-07	2.8e-07	1.7e-07	0.0	2.95e-06	1.5e-06	1e-08	469.42666654	473.20351039	468.95397757	-0.00620833	-0.01836614	-0.1340888
0.05466	498.87221	3e-08	5.4e-07	2.8e-07	1.7e-07	0.0	2.95e-06	1.5e-06	1e-08	469.27239747	473.04915796	468.80017687	-0.00619514	-0.01834665	-0.13396823
0.05472	499.36185	3e-08	5.4e-07	2.8e-07	1.7e-07	0.0	2.95e-06	1.5e-06	1e-08	469.11841865	472.8949356	468.64649963	-0.00618598	-0.01832711	-0.13384751
0.05477	499.85145	3e-08	5.4e-07	2.8e-07	1.7e-07	0.0	2.95e-06	1.5e-06	1e-08	468.96462998	472.74084365	468.49295162	-0.0061837	-0.01830755	-0.13372688
0.05483	500.34103	3e-08	5.4e-07	2.8e-07	1.7e-07	0.0	2.95e-06	1.5e-06	1e-08	468.81086053	472.58688239	468.33954235	-0.00618353	-0.01828801	-0.13360641
0.05488	500.83059	3e-08	5.4e-07	2.8e-07	1.7e-07	0.0	2.95e-06	1.5e-06	1e-08	468.65705817	472.43305175	468.18627458	-0.00617409	-0.01826857	-0.13348614
0.05494	501.32012	3e-08	5.4e-07	2.8e-07	1.7e-07	0.0	2.95e-06	1.5e-06	1e-08	468.50345336	472.27935107	468.03313515	-0.00617323	-0.01824911	-0.13336603
0.05499	501.80962	3e-08	5.4e-07	2.8e-07	1.7e-07	0.0	2.95e-06	1.5e-06	1e-08	468.34983273	472.12578065	467.88013588	-0.00616872	-0.01822965	-0.13324581
0.05505	502.2991	3e-08	5.4e-07	2.8e-07	1.7e-07	0.0	2.95e-06	1.5e-06	1e-08	468.19628721	471.97234038	467.72727177	-0.00615562	-0.01821027	-0.13312574
0.0551	502.78856	3e-08	5.4e-07	2.8e-07	1.7e-07	0.0	2.95e-06	1.5e-06	1e-08	468.04303049	471.81902968	467.57453067	-0.00614417	-0.01819091	-0.13300583
0.05516	503.27798	3e-08	5.4e-07	2.8e-07	1.7e-07	0.0	2.95e-06	1.5e-06	1e-08	467.89002182	471.66584848	467.42191472	-0.00613875	-0.01817156	-0.13288608
0.05521	503.76738	3e-08	5.4e-07	2.8e-07	1.7e-07	0.0	2.95e-06	1.5e-06	1e-08	467.73711128	471.51279692	467.26943213	-0.00612649	-0.01815227	-0.13276649
0.05527	504.25676	3e-08	5.4e-07	2.8e-07	1.7e-07	0.0	2.95e-06	1.5e-06	1e-08	467.5844692	471.3598745	467.1170732	-0.00611742	-0.01813294	-0.13264679
0.05532	504.74611	3e-08	5.4e-07	2.8e-07	1.7e-07	0.0	2.95e-06	1.5e-06	1e-08	467.43201637	471.20708149	466.96484248	-0.00611893	-0.01811358	-0.13252722
0.05538	505.23544	3e-08	5.4e-07	2.8e-07	1.7e-07	0.0	2.95e-06	1.5e-06	1e-08	467.27948894	471.05441832	466.81275464	-0.00611431	-0.01809429	-0.1324078
0.05543	505.72473	3e-08	5.4e-07	2.8e-07	1.7e-07	0.0	2.95e-06	1.5e-06	1e-08	467.12704004	470.90188451	466.66080092	-0.00610784	-0.01807505	-0.13228859
0.05549	506.21401	3e-08	5.4e-07	2.8e-07	1.7e-07	0.0	2.95e-06	1.5e-06	1e-08	466.9747159	470.74947976	466.5089785	-0.00610601	-0.0180558	-0.13216946
0.06555	595.31679	3e-08	5.4e-07	2.8e-07	1.7e-07	0.0	2.95e-06	1.5e-06	1e-08	441.21740957	444.93109193	440.82710334	-0.00499911	-0.01487292	-0.1120077
0.06561	595.8013	3e-08	5.4e-07	2.8e-07	1.7e-07	0.0	2.95e-06	1.5e-06	1e-08	441.08749151	444.80078693	440.69770906	-0.00499589	-0.01485722	-0.11190604
0.06566	596.2858	3e-08	5.4e-07	2.8e-07	1.7e-07	0.0	2.95e-06	1.5e-06	1e-08	440.95763021	444.67059358	440.56843098	-0.00498649	-0.01484158	-0.11180448
0.06572	596.77026	3e-08	5.4e-07	2.8e-07	1.7e-07	0.0	2.95e-06	1.5e-06	1e-08	440.82798619	444.54051143	440.43926034	-0.00497484	-0.01482598	-0.11170308
0.06577	597.2547	3e-08	5.4e-07	2.8e-07	1.7e-07	0.0	2.95e-06	1.5e-06	1e-08	440.69861813	444.41054022	440.31019385	-0.00497158	-0.01481035	-0.1116018
0.06583	597.73912	3e-08	5.4e-07	2.8e-07	1.7e-07	0.0	2.95e-06	1.5e-06	1e-08	440.56930803	444.28068027	440.18124307	-0.00496081	-0.0147948	-0.11150067
0.06588	598.22351	3e-08	5.4e-07	2.8e-07	1.7e-07	0.0	2.95e-06	1.5e-06	1e-08	440.44025139	444.15093102	440.05239735	-0.00495325	-0.01477921	-0.11139945
0.06594	598.70787	3e-08	5.4e-07	2.8e-07	1.7e-07	0.0	2.95e-06	1.5e-06	1e-08	440.31136455	444.02129273	439.92366126	-0.00495531	-0.01476358	-0.11129833
0.06599	599.1922	3e-08	5.4e-07	2.8e-07	1.7e-07	0.0	2.95e-06	1.5e-06	1e-08	440.18239739	443.89176584	439.79504815	-0.00495203	-0.01474801	-0.11119734
0.06605	599.67651	3e-08	5.4e-07	2.8e-07	1.7e-07	0.0	2.95e-06	1.5e-06	1e-08	440.05348913	443.76234992	439.66655037	-0.00494724	-0.01473249	-0.11109654
0.0661	600.1608	3e-08	5.4e-07	2.8e-07	1.7e-07	0.0	2.95e-06	1.5e-06	1e-08	439.92467892	443.63304468	439.53816564	-0.00494633	-0.01471695	-0.11099578
0.06616	600.64506	3e-08	5.4e-07	2.8e-07	1.7e-07	0.0	2.95e-06	1.5e-06	1e-08	439.79586582	443.5038503	439.40989931	-0.00494275	-0.01470142	-0.11089498
0.06621	601.12929	3e-08	5.4e-07	2.8e-07	1.7e-07	0.0	2.95e-06	1.5e-06	1e-08	439.66711935	443.37476669	439.28174771	-0.00492677	-0.014686	-0.11079437
0.06627	601.6135	3e-08	5.4e-07	2.8e-07	1.7e-07	0.0	2.95e-06	1.5e-06	1e-08	439.5387627	443.24579297	439.15369329	-0.0049244	-0.01467051	-0.11069383
0.06632	602.09768	3e-08	5.4e-07	2.8e-07	1.7e-07	0.0	2.95e-06	1.5e-06	1e-08	439.41044122	443.11692981	439.02575501	-0.00491491	-0.01465511	-0.11059352
0.06638	602.58183	3e-08	5.4e-07	2.8e-07	1.7e-07	0.0	2.95e-06	1.5e-06	1e-08	439.28234094	442.98817659	438.89792264	-0.00490641	-0.0146397	-0.11049317
0.06643	603.06596	3e-08	5.4e-07	2.8e-07	1.7e-07	0.0	2.95e-06	1.5e-06	1e-08	439.15443584	442.8595334	438.77019761	-0.00490134	-0.01462426	-0.11039282
0.06649	603.55006	3e-08	5.4e-07	2.8e-07	1.7e-07	0.0	2.95e-06	1.5e-06	1e-08	439.02663662	442.73100044	438.64258472	-0.00490587	-0.01460879	-0.11029259
0.07655	691.70094	3e-08	5.4e-07	2.8e-07	1.7e-07	0.0	2.95e-06	1.5e-06	1e-08	417.40295768	420.97445097	417.08084108	-0.00403753	-0.01205958	-0.09336548
0.07661	692.18023	3e-08	5.4e-07	2.8e-07	1.7e-07	0.0	2.95e-06	1.5e-06	1e-08	417.29391952	420.86473673	416.97232626	-0.0040232	-0.01204708	-0.09328029
0.07666	692.65949	3e-08	5.4e-07	2.8e-07	1.7e-07	0.0	2.95e-06	1.5e-06	1e-08	417.18524902	420.75511668	416.8638934	-0.00402202	-0.01203451	-0.09319515
0.07672	693.13872	3e-08	5.4e-07	2.8e-07	1.7e-07	0.0	2.95e-06	1.5e-06	1e-08	417.0765913	420.64559151	416.7555608	-0.00401328	-0.01202203	-0.09311022
0.07677	693.61793	3e-08	5.4e-07	2.8e-07	1.7e-07	0.0	2.95e-06	1.5e-06	1e-08	416.96815043	420.53616057	416.64731767	-0.00400624	-0.01200952	-0.09302524
0.07683	694.09711	3e-08	5.4e-07	2.8e-07	1.7e-07	0.0	2.95e-06	1.5e-06	1e-08	416.85988082	420.42682402	416.53916643	-0.00400304	-0.011997	-0.09294027
0.07688	694.57626	3e-08	5.4e-07	2.8e-07	1.7e-07	0.0	2.95e-06	1.5e-06	1e-08	416.75167833	420.31758207	416.43111244	-0.0040072	-0.01198445	-0.09285541
0.07694	695.05539	3e-08	5.4e-07	2.8e-07	1.7e-07	0.0	2.95e-06	1.5e-06	1e-08	416.64334463	420.208435	416.32316585	-0.00399965	-0.01197199	-0.09277069
0.07699	695.53449	3e-08	5.4e-07	2.8e-07	1.7e-07	0.0	2.95e-06	1.5e-06	1e-08	416.53519577	420.09938202	416.21531015	-0.00400099	-0.01195951	-0.0926861
0.07705	696.01357	3e-08	5.4e-07	2.8e-07	1.7e-07	0.0	2.95e-06	1.5e-06	1e-08	416.42699192	419.99042349	416.10755759	-0.00399882	-0.01194704	-0.09260144
0.0771	696.49261	3e-08	5.4e-07	2.8e-07	1.7e-07	0.0	2.95e-06	1.5e-06	1e-08	416.31882775	419.88155929	415.99990335	-0.0039896	-0.01193462	-0.09251688
0.07716	696.97164	3e-08	5.4e-07	2.8e-07	1.7e-07	0.0	2.95e-06	1.5e-06	1e-08	416.21089387	419.77278891	415.89233749	-0.00398118	-0.01192222	-0.09243244
0.07721	697.45063	3e-08	5.4e-07	2.8e-07	1.7e-07	0.0	2.95e-06	1.5e-06	1e-08	416.10316875	419.6641123	415.78486099	-0.00397761	-0.01190982	-0.09234812
0.07727	697.9296	3e-08	5.4e-07	2.8e-07	1.7e-07	0.0	2.95e-06	1.5e-06	1e-08	415.99552157	419.55552958	415.67748047	-0.00396885	-0.01189746	-0.09226389
0.07732	698.40855	3e-08	5.4e-07	2.8e-07	1.7e-07	0.0	2.95e-06	1.5e-06	1e-08	415.88809263	419.44704037	415.57018859	-0.00396269	-0.01188508	-0.09217959
0.07738	698.88746	3e-08	5.4e-07	2.8e-07	1.7e-07	0.0	2.95e-06	1.5e-06	1e-08	415.78081142	419.3386449	415.46298905	-0.00396831	-0.01187264	-0.09209539
0.07743	699.36635	3e-08	5.4e-07	2.8e-07	1.7e-07	0.0	2.95e-06	1.5e-06	1e-08	415.67335961	419.2303437	415.35589817	-0.00396171	-0.0118603	-0.09201132
0.07749	699.84522	3e-08	5.4e-07	2.8e-07	1.7e-07	0.0	2.95e-06	1.5e-06	1e-08	415.56606769	419.12213599	415.24889877	-0.00396135	-0.01184795	-0.0919274
0.08755	787.03173	3e-08	5.4e-07	2.8e-07	1.7e-07	0.0	2.95e-06	1.5e-06	1e-08	397.45190567	400.81913176	397.1853596	-0.00325956	-0.00980305	-0.07774657
0.08761	787.50572	3e-08	5.4e-07	2.8e-07	1.7e-07	0.0	2.95e-06	1.5e-06	1e-08	397.360959	400.72690012	397.09451818	-0.0032638	-0.00979291	-0.07767523
0.08766	787.97967	3e-08	5.4e-07	2.8e-07	1.7e-07	0.0	2.95e-06	1.5e-06	1e-08	397.26988051	400.63474931	397.00376867	-0.00325763	-0.00978286	-0.07760401
0.08772	788.4536	3e-08	5.4e-07	2.8e-07	1.7e-07	0.0	2.95e-06	1.5e-06	1e-08	397.17896059	400.54267859	396.91309638	-0.00325936	-0.00977277	-0.07753289
0.08777	788.92751	3e-08	5.4e-07	2.8e-07	1.7e-07	0.0	2.95e-06	1.5e-06	1e-08	397.08797889	400.45068833	396.82251225	-0.00325794	-0.0097627	-0.07746172
0.08783	789.40138	3e-08	5.4e-07	2.8e-07	1.7e-07	0.0	2.95e-06	1.5e-06	1e-08	396.99702317	400.3587784	396.73201193	-0.00324853	-0.00975269	-0.07739064
0.08788	789.87524	3e-08	5.4e-07	2.8e-07	1.7e-07	0.0	2.95e-06	1.5e-06	1e-08	396.90631654	400.26694823	396.64158416	-0.00324298	-0.00974266	-0.07731965
0.08794	790.34906	3e-08	5.4e-07	2.8e-07	1.7e-07	0.0	2.95e-06	1.5e-06	1e-08	396.81575134	400.17519797	396.55123421	-0.0032388	-0.00973266	-0.07724878
0.08799	790.82286	3e-08	5.4e-07	2.8e-07	1.7e-07	0.0	2.95e-06	1.5e-06	1e-08	396.72528935	400.08352756	396.46096387	-0.00323165	-0.00972268	-0.07717795
0.08805	791.29663	3e-08	5.4e-07	2.8e-07	1.7e-07	0.0	2.95e-06	1.5e-06	1e-08	396.63501379	399.99193679	396.37076894	-0.00322758	-0.00971267	-0.07710709
0.0881	791.77037	3e-08	5.4e-07	2.8e-07	1.7e-07	0.0	2.95e-06	1.5e-06	1e-08	396.54483843	399.90042587	396.28065375	-0.00323332	-0.00970262	-0.07703631
0.08816	792.24409	3e-08	5.4e-07	2.8e-07	1.7e-07	0.0	2.95e-06	1.5e-06	1e-08	396.4544893	399.80899527	396.19063192	-0.00322636	-0.00969266	-0.07696565
0.08821	792.71778	3e-08	5.4e-07	2.8e-07	1.7e-07	0.0	2.95e-06	1.5e-06	1e-08	396.36432131	399.71764415	396.10068557	-0.00322851	-0.00968268	-0.07689512
0.08827	793.19144	3e-08	5.4e-07	2.8e-07	1.7e-07	0.0	2.95e-06	1.5e-06	1e-08	396.27407995	399.62637287	396.01082727	-0.00322712	-0.0096727	-0.07682452
0.08832	793.66508	3e-08	5.4e-07	2.8e-07	1.7e-07	0.0	2.95e-06	1.5e-06	1e-08	396.18386396	399.53518132	395.92105215	-0.0032205	-0.00966277	-0.076754
0.08838	794.13869	3e-08	5.4e-07	2.8e-07	1.7e-07	0.0	2.95e-06	1.5e-06	1e-08	396.09381968	399.44406912	395.83135282	-0.00321168	-0.00965287	-0.07668358
0.08843	794.61227	3e-08	5.4e-07	2.8e-07	1.7e-07	0.0	2.95e-06	1.5e-06	1e-08	396.00400863	399.35303603	395.7417261	-0.00320972	-0.00964294	-0.07661326
0.08849	795.08583	3e-08	5.4e-07	2.8e-07	1.7e-07	0.0	2.95e-06	1.5e-06	1e-08	395.91423927	399.26208234	395.65218144	-0.00320181	-0.00963307	-0.07654303
0.09855	881.29513	3e-08	5.4e-07	2.8e-07	1.7e-07	0.0	2.95e-06	1.5e-06	1e-08	380.76779007	383.88754912	380.54725673	-0.00264813	-0.00798861	-0.06468495
0.09861	881.76374	3e-08	5.4e-07	2.8e-07	1.7e-07	0.0	2.95e-06	1.5e-06	1e-08	380.69183748	383.81012597	380.47135203	-0.00264419	-0.00798048	-0.06462532
0.09866	882.23232	3e-08	5.4e-07	2.8e-07	1.7e-07	0.0	2.95e-06	1.5e-06	1e-08	380.61598816	383.73277079	380.39551414	-0.00265036	-0.00797231	-0.06456575
0.09872	882.70088	3e-08	5.4e-07	2.8e-07	1.7e-07	0.0	2.95e-06	1.5e-06	1e-08	380.53995238	383.65548409	380.31975709	-0.00264423	-0.00796423	-0.06450628
0.09877	883.16941	3e-08	5.4e-07	2.8e-07	1.7e-07	0.0	2.95e-06	1.5e-06	1e-08	380.46408282	383.57826506	380.2440636	-0.00264679	-0.00795611	-0.06444693
0.09883	883.63791	3e-08	5.4e-07	2.8e-07	1.7e-07	0.0	2.95e-06	1.5e-06	1e-08	380.38813012	383.50111407	380.16844567	-0.00264598	-0.00794801	-0.06438752
0.09888	884.10639	3e-08	5.4e-07	2.8e-07	1.7e-07	0.0	2.95e-06	1.5e-06	1e-08	380.3121913	383.42403099	380.09289864	-0.00264036	-0.00793994	-0.06432817
0.09894	884.57484	3e-08	5.4e-07	2.8e-07	1.7e-07	0.0	2.95e-06	1.5e-06	1e-08	380.23640416	383.34701548	380.01741574	-0.00263233	-0.0079319	-0.06426892
0.09899	885.04326	3e-08	5.4e-07	2.8e-07	1.7e-07	0.0	2.95e-06	1.5e-06	1e-08	380.16083787	383.2700673	379.94199349	-0.00263087	-0.00792384	-0.06420974
0.09905	885.51165	3e-08	5.4e-07	2.8e-07	1.7e-07	0.0	2.95e-06	1.5e-06	1e-08	380.08530405	383.19318675	379.86664097	-0.00262386	-0.00791582	-0.06415064
0.0991	885.98002	3e-08	5.4e-07	2.8e-07	1.7e-07	0.0	2.95e-06	1.5e-06	1e-08	380.00996209	383.11637343	379.79135034	-0.00261941	-0.00790777	-0.06409149
0.09916	886.44836	3e-08	5.4e-07	2.8e-07	1.7e-07	0.0	2.95e-06	1.5e-06	1e-08	379.93473844	383.03962754	379.71612523	-0.00262559	-0.00789968	-0.0640324
0.09921	886.91667	3e-08	5.4e-07	2.8e-07	1.7e-07	0.0	2.95e-06	1.5e-06	1e-08	379.85932781	382.96294961	379.64098043	-0.00262025	-0.00789167	-0.06397341
0.09927	887.38496	3e-08	5.4e-07	2.8e-07	1.7e-07	0.0	2.95e-06	1.5e-06	1e-08	379.78406122	382.88633889	379.56589972	-0.00262182	-0.00788364	-0.06391453
0.09932	887.85322	3e-08	5.4e-07	2.8e-07	1.7e-07	0.0	2.95e-06	1.5e-06	1e-08	379.70874002	382.80979564	379.49089263	-0.00262149	-0.00787561	-0.06385562
0.09938	888.32145	3e-08	5.4e-07	2.8e-07	1.7e-07	0.0	2.95e-06	1.5e-06	1e-08	379.63341903	382.7333198	379.41595653	-0.00261683	-0.00786761	-0.06379674
0.09943	888.78966	3e-08	5.4e-07	2.8e-07	1.7e-07	0.0	2.95e-06	1.5e-06	1e-08	379.55822241	382.65691109	379.34108534	-0.00260784	-0.00785966	-0.06373797
0.09949	889.25784	3e-08	5.4e-07	2.8e-07	1.7e-07	0.0	2.95e-06	1.5e-06	1e-08	379.48327474	382.58056914	379.26627289	-0.00260705	-0.00785166	-0.06367926
0.10955	974.47667	3e-08	5.4e-07	2.8e-07	1.7e-07	0.0	2.95e-06	1.5e-06	1e-08	366.83812479	369.6836737	366.65515503	-0.00215748	-0.00652541	-0.053779
0.1096	974.93984	3e-08	5.4e-07	2.8e-07	1.7e-07	0.0	2.95e-06	1.5e-06	1e-08	366.77478984	369.61876741	366.59182255	-0.00216316	-0.0065188	-0.05372926
0.10966	975.40297	3e-08	5.4e-07	2.8e-07	1.7e-07	0.0	2.95e-06	1.5e-06	1e-08	366.71128145	369.553919	366.52855864	-0.00215812	-0.00651226	-0.0536796
0.10971	975.86608	3e-08	5.4e-07	2.8e-07	1.7e-07	0.0	2.95e-06	1.5e-06	1e-08	366.64791433	369.48912778	366.46534819	-0.00216075	-0.00650569	-0.05363003
0.10977	976.32917	3e-08	5.4e-07	2.8e-07	1.7e-07	0.0	2.95e-06	1.5e-06	1e-08	366.5844631	369.42439409	366.40220185	-0.0021604	-0.00649914	-0.05358041
0.10982	976.79222	3e-08	5.4e-07	2.8e-07	1.7e-07	0.0	2.95e-06	1.5e-06	1e-08	366.52101563	369.3597178	366.33911548	-0.00215325	-0.00649263	-0.05353086
0.10988	977.25525	3e-08	5.4e-07	2.8e-07	1.7e-07	0.0	2.95e-06	1.5e-06	1e-08	366.45777129	369.29509847	366.27607952	-0.0021487	-0.00648612	-0.05348138
0.10993	977.71825	3e-08	5.4e-07	2.8e-07	1.7e-07	0.0	2.95e-06	1.5e-06	1e-08	366.39465382	369.23053616	366.21309752	-0.00214577	-0.00647961	-0.05343198
0.10999	978.18122	3e-08	5.4e-07	2.8e-07	1.7e-07	0.0	2.95e-06	1.5e-06	1e-08	366.33161595	369.16603088	366.15017164	-0.00214019	-0.00647312	-0.0533826
0.11004	978.64417	3e-08	5.4e-07	2.8e-07	1.7e-07	0.0	2.95e-06	1.5e-06	1e-08	366.26873527	369.10158246	366.08729815	-0.00213788	-0.00646661	-0.05333321
0.1101	979.10709	3e-08	5.4e-07	2.8e-07	1.7e-07	0.0	2.95e-06	1.5e-06	1e-08	366.20591581	369.03719108	366.02448163	-0.00214351	-0.00646006	-0.05328387
0.11015	979.56998	3e-08	5.4e-07	2.8e-07	1.7e-07	0.0	2.95e-06	1.5e-06	1e-08	366.14292436	368.97285716	365.96173312	-0.00213853	-0.00645359	-0.05323462
0.11021	980.03284	3e-08	5.4e-07	2.8e-07	1.7e-07	0.0	2.95e-06	1.5e-06	1e-08	366.08007255	368.90857998	365.8990377	-0.00214116	-0.00644708	-0.05318545
0.11026	980.49567	3e-08	5.4e-07	2.8e-07	1.7e-07	0.0	2.95e-06	1.5e-06	1e-08	366.01713685	368.8443599	365.83640589	-0.00214082	-0.00644059	-0.05313623
0.11032	980.95848	3e-08	5.4e-07	2.8e-07	1.7e-07	0.0	2.95e-06	1.5e-06	1e-08	365.95420449	368.78019679	365.77383359	-0.00213356	-0.00643414	-0.05308709
0.11037	981.42126	3e-08	5.4e-07	2.8e-07	1.7e-07	0.0	2.95e-06	1.5e-06	1e-08	365.89147901	368.71609018	365.71131106	-0.00212923	-0.00642769	-0.05303801
0.11043	981.88402	3e-08	5.4e-07	2.8e-07	1.7e-07	0.0	2.95e-06	1.5e-06	1e-08	365.82887425	368.65204017	365.64884232	-0.00212618	-0.00642125	-0.05298902
0.11048	982.34674	3e-08	5.4e-07	2.8e-07	1.7e-07	0.0	2.95e-06	1.5e-06	1e-08	365.76635261	368.58804675	365.58642905	-0.00212067	-0.00641482	-0.05294004
0.12055	1066.56143	3e-08	5.4e-07	2.8e-07	1.7e-07	0.0	2.95e-06	1.5e-06	1e-08	355.22751139	357.78838985	355.07630935	-0.00176825	-0.0053289	-0.04458608
0.1206	1067.01908	3e-08	5.4e-07	2.8e-07	1.7e-07	0.0	2.95e-06	1.5e-06	1e-08	355.17456786	357.73416111	355.02366031	-0.00176825	-0.0053289	-0.04458608
0.12066	1067.47669	3e-08	5.4e-07	2.8e-07	1.7e-07	0.0	2.95e-06	1.5e-06	1e-08	355.12162433	357.67993238	354.97101127	-0.00176817	-0.00532887	-0.04458582
0.12071	1067.93428	3e-08	5.4e-07	2.8e-07	1.7e-07	0.0	2.95e-06	1.5e-06	1e-08	355.06868303	357.62570394	354.91836245	-0.00175574	-0.00532331	-0.04454199
0.12077	1068.39184	3e-08	5.4e-07	2.8e-07	1.7e-07	0.0	2.95e-06	1.5e-06	1e-08	355.01610891	357.57152606	354.86574992	-0.00174793	-0.00531981	-0.04451444
0.12082	1068.84937	3e-08	5.4e-07	2.8e-07	1.7e-07	0.0	2.95e-06	1.5e-06	1e-08	354.96376562	357.51737996	354.81316021	-0.00175769	-0.00531476	-0.04447556
0.12088	1069.30687	3e-08	5.4e-07	2.8e-07	1.7e-07	0.0	2.95e-06	1.5e-06	1e-08	354.91112555	357.46327993	354.76063172	-0.00176651	-0.0053098	-0.04443729
0.12093	1069.76435	3e-08	5.4e-07	2.8e-07	1.7e-07	0.0	2.95e-06	1.5e-06	1e-08	354.85821715	357.40922519	354.70816238	-0.00176492	-0.00530475	-0.04439792
0.12099	1070.22179	3e-08	5.4e-07	2.8e-07	1.7e-07	0.0	2.95e-06	1.5e-06	1e-08	354.80535176	357.35521645	354.65573901	-0.00175968	-0.00529957	-0.04435732
0.12104	1070.67921	3e-08	5.4e-07	2.8e-07	1.7e-07	0.0	2.95e-06	1.5e-06	1e-08	354.7526387	357.30125495	354.60335802	-0.00174579	-0.00529264	-0.04430274
0.1211	1071.13661	3e-08	5.4e-07	2.8e-07	1.7e-07	0.0	2.95e-06	1.5e-06	1e-08	354.70033546	357.24735657	354.55102445	-0.00173831	-0.00528666	-0.04425589
0.12115	1071.59397	3e-08	5.4e-07	2.8e-07	1.7e-07	0.0	2.95e-06	1.5e-06	1e-08	354.64825096	357.19351261	354.49873777	-0.00174282	-0.00527915	-0.04419756
0.12121	1072.05131	3e-08	5.4e-07	2.8e-07	1.7e-07	0.0	2.95e-06	1.5e-06	1e-08	354.59602502	357.13973718	354.44652879	-0.00173768	-0.0052732	-0.0441509
0.12126	1072.50861	3e-08	5.4e-07	2.8e-07	1.7e-07	0.0	2.95e-06	1.5e-06	1e-08	354.54394787	357.08601609	354.39436976	-0.00173994	-0.00527125	-0.04413585
0.12132	1072.9659	3e-08	5.4e-07	2.8e-07	1.7e-07	0.0	2.95e-06	1.5e-06	1e-08	354.49180116	357.03231278	354.34223231	-0.00174079	-0.00526612	-0.04409592
0.12137	1073.42315	3e-08	5.4e-07	2.8e-07	1.7e-07	0.0	2.95e-06	1.5e-06	1e-08	354.4396245	356.97865633	354.29014492	-0.00173375	-0.00525096	-0.04397754
0.12143	1073.88037	3e-08	5.4e-07	2.8e-07	1.7e-07	0.0	2.95e-06	1.5e-06	1e-08	354.38764575	356.92513825	354.23819259	-0.00173174	-0.00524614	-0.04393991
0.12148	1074.33757	3e-08	5.4e-07	2.8e-07	1.7e-07	0.0	2.95e-06	1.5e-06	1e-08	354.33572298	356.87166418	354.18628353	-0.00173174	-0.00524614	-0.04393991
0.13155	1157.53394	3e-08	5.4e-07	2.8e-07	1.7e-07	0.0	2.95e-06	1.5e-06	1e-08	345.5608996	347.83720323	345.43496266	-0.00144544	-0.0043777	-0.03708313
0.1316	1157.98599	3e-08	5.4e-07	2.8e-07	1.7e-07	0.0	2.95e-06	1.5e-06	1e-08	345.51691382	347.79178547	345.39106148	-0.00144746	-0.00436853	-0.03701014
0.13166	1158.438	3e-08	5.4e-07	2.8e-07	1.7e-07	0.0	2.95e-06	1.5e-06	1e-08	345.47285939	347.74645421	345.34725278	-0.00144746	-0.00436853	-0.03701014
0.13171	1158.88998	3e-08	5.4e-07	2.8e-07	1.7e-07	0.0	2.95e-06	1.5e-06	1e-08	345.42880497	347.70112295	345.30344407	-0.00144379	-0.00436702	-0.03699799
0.13177	1159.34194	3e-08	5.4e-07	2.8e-07	1.7e-07	0.0	2.95e-06	1.5e-06	1e-08	345.38486116	347.6558059	345.25964516	-0.00143648	-0.00436286	-0.0369646
0.13182	1159.79387	3e-08	5.4e-07	2.8e-07	1.7e-07	0.0	2.95e-06	1.5e-06	1e-08	345.34113659	347.61052804	345.21587702	-0.00144143	-0.0043586	-0.0369308
0.13188	1160.24577	3e-08	5.4e-07	2.8e-07	1.7e-07	0.0	2.95e-06	1.5e-06	1e-08	345.29725839	347.56529044	345.17215731	-0.00143822	-0.00434502	-0.03682245
0.13193	1160.69764	3e-08	5.4e-07	2.8e-07	1.7e-07	0.0	2.95e-06	1.5e-06	1e-08	345.25346735	347.52018096	345.1285662	-0.00143822	-0.00434502	-0.03682245
0.13199	1161.14949	3e-08	5.4e-07	2.8e-07	1.7e-07	0.0	2.95e-06	1.5e-06	1e-08	345.20967631	347.47507148	345.08497509	-0.00143822	-0.00434502	-0.03682245
0.13204	1161.6013	3e-08	5.4e-07	2.8e-07	1.7e-07	0.0	2.95e-06	1.5e-06	1e-08	345.16588527	347.42996201	345.04138398	-0.00143006	-0.00434214	-0.03679911
0.1321	1162.05309	3e-08	5.4e-07	2.8e-07	1.7e-07	0.0	2.95e-06	1.5e-06	1e-08	345.12234061	347.38487967	344.99781014	-0.00143083	-0.00433488	-0.03674115
0.13215	1162.50485	3e-08	5.4e-07	2.8e-07	1.7e-07	0.0	2.95e-06	1.5e-06	1e-08	345.07876711	347.33986592	344.95430857	-0.00142759	-0.0043241	-0.03665496
0.13221	1162.95658	3e-08	5.4e-07	2.8e-07	1.7e-07	0.0	2.95e-06	1.5e-06	1e-08	345.03528418	347.2949539	344.91090836	-0.00142759	-0.0043241	-0.03665496
0.13226	1163.40828	3e-08	5.4e-07	2.8e-07	1.7e-07	0.0	2.95e-06	1.5e-06	1e-08	344.99180126	347.25004189	344.86750816	-0.00142759	-0.0043241	-0.03665496
0.13232	1163.85996	3e-08	5.4e-07	2.8e-07	1.7e-07	0.0	2.95e-06	1.5e-06	1e-08	344.94831834	347.20512987	344.82410796	-0.00142395	-0.00431103	-0.03655057
0.13237	1164.3116	3e-08	5.4e-07	2.8e-07	1.7e-07	0.0	2.95e-06	1.5e-06	1e-08	344.90493644	347.1603413	344.7808309	-0.00142367	-0.00431002	-0.03654247
0.13243	1164.76322	3e-08	5.4e-07	2.8e-07	1.7e-07	0.0	2.95e-06	1.5e-06	1e-08	344.86156238	347.11556231	344.73756339	-0.00142367	-0.00431002	-0.03654247
0.13248	1165.21481	3e-08	5.4e-07	2.8e-07	1.7e-07	0.0	2.95e-06	1.5e-06	1e-08	344.81818832	347.07078332	344.69429589	-0.00142039	-0.00430136	-0.03647319
0.14255	1247.37827	3e-08	5.4e-07	2.8e-07	1.7e-07	0.0	2.95e-06	1.5e-06	1e-08	337.51456844	339.51702746	337.4098674	-0.00118869	-0.00359869	-0.03080158
0.1426	1247.82463	3e-08	5.4e-07	2.8e-07	1.7e-07	0.0	2.95e-06	1.5e-06	1e-08	337.47789858	339.47906395	337.37333334	-0.00118884	-0.00358953	-0.03072715
0.14266	1248.27096	3e-08	5.4e-07	2.8e-07	1.7e-07	0.0	2.95e-06	1.5e-06	1e-08	337.44121803	339.44118947	337.33689116	-0.00118839	-0.00358303	-0.03067428
0.14271	1248.71727	3e-08	5.4e-07	2.8e-07	1.7e-07	0.0	2.95e-06	1.5e-06	1e-08	337.40454725	339.40337821	337.30051348	-0.00118839	-0.00358303	-0.03067428
0.14277	1249.16354	3e-08	5.4e-07	2.8e-07	1.7e-07	0.0	2.95e-06	1.5e-06	1e-08	337.36787647	339.36556694	337.26413579	-0.00118839	-0.00358303	-0.03067428
0.14282	1249.60978	3e-08	5.4e-07	2.8e-07	1.7e-07	0.0	2.95e-06	1.5e-06	1e-08	337.33120569	339.32775568	337.2277581	-0.0011806	-0.00358163	-0.03066255
0.14288	1250.056	3e-08	5.4e-07	2.8e-07	1.7e-07	0.0	2.95e-06	1.5e-06	1e-08	337.29477449	339.28995799	337.19138397	-0.0011728	-0.00357817	-0.03063406
0.14293	1250.50219	3e-08	5.4e-07	2.8e-07	1.7e-07	0.0	2.95e-06	1.5e-06	1e-08	337.25858172	339.2521939	337.15503405	-0.00117768	-0.00357333	-0.0305949
0.14299	1250.94835	3e-08	5.4e-07	2.8e-07	1.7e-07	0.0	2.95e-06	1.5e-06	1e-08	337.2222353	339.21447688	337.11873918	-0.00117203	-0.00356802	-0.03055146
0.14304	1251.39448	3e-08	5.4e-07	2.8e-07	1.7e-07	0.0	2.95e-06	1.5e-06	1e-08	337.18605952	339.17681144	337.08248995	-0.00117256	-0.00356773	-0.03054911
0.1431	1251.84058	3e-08	5.4e-07	2.8e-07	1.7e-07	0.0	2.95e-06	1.5e-06	1e-08	337.14986737	339.13914885	337.04624434	-0.00117724	-0.00356424	-0.0305209
0.14315	1252.28665	3e-08	5.4e-07	2.8e-07	1.7e-07	0.0	2.95e-06	1.5e-06	1e-08	337.11352857	339.10152029	337.01004001	-0.00117348	-0.0035588	-0.03047643
0.14321	1252.7327	3e-08	5.4e-07	2.8e-07	1.7e-07	0.0	2.95e-06	1.5e-06	1e-08	337.07730226	339.06394466	336.97388521	-0.00117294	-0.00354969	-0.03040221
0.14326	1253.17872	3e-08	5.4e-07	2.8e-07	1.7e-07	0.0	2.95e-06	1.5e-06	1e-08	337.0410869	339.02645766	336.93782109	-0.00117294	-0.00354969	-0.03040221
0.14332	1253.6247	3e-08	5.4e-07	2.8e-07	1.7e-07	0.0	2.95e-06	1.5e-06	1e-08	337.00487154	338.98897067	336.90175698	-0.00117294	-0.00354969	-0.03040221
0.14337	1254.07066	3e-08	5.4e-07	2.8e-07	1.7e-07	0.0	2.95e-06	1.5e-06	1e-08	336.96865618	338.95148367	336.86569287	-0.00116728	-0.0035459	-0.03037122
0.14343	1254.51659	3e-08	5.4e-07	2.8e-07	1.7e-07	0.0	2.95e-06	1.5e-06	1e-08	336.93261293	338.91403356	336.82965902	-0.00116775	-0.0035428	-0.03034595
0.14348	1254.96249	3e-08	5.4e-07	2.8e-07	1.7e-07	0.0	2.95e-06	1.5e-06	1e-08	336.89655325	338.8766137	336.79365696	-0.00116893	-0.00353782	-0.03030551
0.15354	1336.07795	3e-08	5.4e-07	2.8e-07	1.7e-07	0.0	2.95e-06	1.5e-06	1e-08	330.82532365	332.57124216	330.73855517	-0.00097849	-0.00295596	-0.02552153
0.1536	1336.51854	3e-08	5.4e-07	2.8e-07	1.7e-07	0.0	2.95e-06	1.5e-06	1e-08	330.79478852	332.53960662	330.70823852	-0.00097839	-0.00295356	-0.02550165
0.15365	1336.95911	3e-08	5.4e-07	2.8e-07	1.7e-07	0.0	2.95e-06	1.5e-06	1e-08	330.76425509	332.50799507	330.67794628	-0.00097839	-0.00295356	-0.02550165
0.15371	1337.39964	3e-08	5.4e-07	2.8e-07	1.7e-07	0.0	2.95e-06	1.5e-06	1e-08	330.73372167	332.47638352	330.64765404	-0.00097694	-0.00295324	-0.02549894
0.15376	1337.84015	3e-08	5.4e-07	2.8e-07	1.7e-07	0.0	2.95e-06	1.5e-06	1e-08	330.70323329	332.44477515	330.61736312	-0.00096006	-0.00294952	-0.02546737
0.15382	1338.28063	3e-08	5.4e-07	2.8e-07	1.7e-07	0.0	2.95e-06	1.5e-06	1e-08	330.67326955	332.4132039	330.58708761	-0.00096983	-0.00294683	-0.02544555
0.15387	1338.72108	3e-08	5.4e-07	2.8e-07	1.7e-07	0.0	2.95e-06	1.5e-06	1e-08	330.64299959	332.38165951	330.55685268	-0.00097472	-0.00294405	-0.02542274
0.15393	1339.1615	3e-08	5.4e-07	2.8e-07	1.7e-07	0.0	2.95e-06	1.5e-06	1e-08	330.61257531	332.35014291	330.52665274	-0.0009719	-0.00293887	-0.02537977
0.15398	1339.60189	3e-08	5.4e-07	2.8e-07	1.7e-07	0.0	2.95e-06	1.5e-06	1e-08	330.58223637	332.31867801	330.49650192	-0.0009719	-0.00293887	-0.02537977
0.15404	1340.04225	3e-08	5.4e-07	2.8e-07	1.7e-07	0.0	2.95e-06	1.5e-06	1e-08	330.55189743	332.28721311	330.4663511	-0.00095864	-0.00293558	-0.02535194
0.15409	1340.48258	3e-08	5.4e-07	2.8e-07	1.7e-07	0.0	2.95e-06	1.5e-06	1e-08	330.52197053	332.25578103	330.43621611	-0.00096476	-0.00293287	-0.02532977
0.15415	1340.92288	3e-08	5.4e-07	2.8e-07	1.7e-07	0.0	2.95e-06	1.5e-06	1e-08	330.49185123	332.22437603	330.40611705	-0.00096358	-0.00292854	-0.02529387
0.1542	1341.36316	3e-08	5.4e-07	2.8e-07	1.7e-07	0.0	2.95e-06	1.5e-06	1e-08	330.46176636	332.19301428	330.37606067	-0.00095811	-0.00292446	-0.02525984
0.15426	1341.8034	3e-08	5.4e-07	2.8e-07	1.7e-07	0.0	2.95e-06	1.5e-06	1e-08	330.43184985	332.16169326	330.34603868	-0.00095811	-0.00292446	-0.02525984
0.15431	1342.24362	3e-08	5.4e-07	2.8e-07	1.7e-07	0.0	2.95e-06	1.5e-06	1e-08	330.40193334	332.13037224	330.3160167	-0.0009676	-0.00291808	-0.0252074
0.15437	1342.68381	3e-08	5.4e-07	2.8e-07	1.7e-07	0.0	2.95e-06	1.5e-06	1e-08	330.37171703	332.09911504	330.28607272	-0.00096908	-0.00291709	-0.02519926
0.15442	1343.12396	3e-08	5.4e-07	2.8e-07	1.7e-07	0.0	2.95e-06	1.5e-06	1e-08	330.3414542	332.06786774	330.25614086	-0.00096431	-0.00291659	-0.02519491
0.15448	1343.56409	3e-08	5.4e-07	2.8e-07	1.7e-07	0.0	2.95e-06	1.5e-06	1e-08	330.31133986	332.03662545	330.22620771	-0.00095629	-0.00291413	-0.02517428
0.16454	1423.6159	3e-08	5.4e-07	2.8e-07	1.7e-07	0.0	2.95e-06	1.5e-06	1e-08	325.26553784	326.77560374	325.1933917	-0.00080351	-0.00243149	-0.02114414
0.1646	1424.05065	3e-08	5.4e-07	2.8e-07	1.7e-07	0.0	2.95e-06	1.5e-06	1e-08	325.24022158	326.74926136	325.16824032	-0.00080351	-0.00243149	-0.02114414
0.16465	1424.48536	3e-08	5.4e-07	2.8e-07	1.7e-07	0.0	2.95e-06	1.5e-06	1e-08	325.21490533	326.72291898	325.14308894	-0.00080351	-0.00243149	-0.02114414
0.16471	1424.92004	3e-08	5.4e-07	2.8e-07	1.7e-07	0.0	2.95e-06	1.5e-06	1e-08	325.18958908	326.69657659	325.11793755	-0.00080351	-0.00243149	-0.02114414
0.16476	1425.35469	3e-08	5.4e-07	2.8e-07	1.7e-07	0.0	2.95e-06	1.5e-06	1e-08	325.16427282	326.67023421	325.09278617	-0.00080161	-0.00243104	-0.02114021
0.16482	1425.78932	3e-08	5.4e-07	2.8e-07	1.7e-07	0.0	2.95e-06	1.5e-06	1e-08	325.13901629	326.6438965	325.06763699	-0.00079138	-0.00242858	-0.0211191
0.16487	1426.22391	3e-08	5.4e-07	2.8e-07	1.7e-07	0.0	2.95e-06	1.5e-06	1e-08	325.11408081	326.61758387	325.04249963	-0.00079922	-0.00242589	-0.02109686
0.16493	1426.65848	3e-08	5.4e-07	2.8e-07	1.7e-07	0.0	2.95e-06	1.5e-06	1e-08	325.08889699	326.59129873	325.01740074	-0.00079467	-0.0024216	-0.02106065
0.16498	1427.09301	3e-08	5.4e-07	2.8e-07	1.7e-07	0.0	2.95e-06	1.5e-06	1e-08	325.06385447	326.56505737	324.9923403	-0.00079127	-0.00241917	-0.02104012
0.16504	1427.52752	3e-08	5.4e-07	2.8e-07	1.7e-07	0.0	2.95e-06	1.5e-06	1e-08	325.03891802	326.53884079	324.96730051	-0.00079127	-0.00241917	-0.02104012
0.16509	1427.96199	3e-08	5.4e-07	2.8e-07	1.7e-07	0.0	2.95e-06	1.5e-06	1e-08	325.01398156	326.51262421	324.94226071	-0.00079786	-0.00241742	-0.02102574
0.16515	1428.39644	3e-08	5.4e-07	2.8e-07	1.7e-07	0.0	2.95e-06	1.5e-06	1e-08	324.98883673	326.48642554	324.9172479	-0.00079478	-0.00241237	-0.02098316
0.1652	1428.83086	3e-08	5.4e-07	2.8e-07	1.7e-07	0.0	2.95e-06	1.5e-06	1e-08	324.96378673	326.46027849	324.89228347	-0.00079394	-0.00240893	-0.02095423
0.16526	1429.26524	3e-08	5.4e-07	2.8e-07	1.7e-07	0.0	2.95e-06	1.5e-06	1e-08	324.93876139	326.43416657	324.86735367	-0.00079394	-0.00240893	-0.02095423
0.16531	1429.6996	3e-08	5.4e-07	2.8e-07	1.7e-07	0.0	2.95e-06	1.5e-06	1e-08	324.91373605	326.40805465	324.84242386	-0.00079375	-0.00240182	-0.02089458
0.16537	1430.13393	3e-08	5.4e-07	2.8e-07	1.7e-07	0.0	2.95e-06	1.5e-06	1e-08	324.88871347	326.38201541	324.81756757	-0.00079356	-0.00239472	-0.02083503
0.16542	1430.56823	3e-08	5.4e-07	2.8e-07	1.7e-07	0.0	2.95e-06	1.5e-06	1e-08	324.86369362	326.35604874	324.79278468	-0.00079356	-0.00239472	-0.02083503
0.16548	1431.0025	3e-08	5.4e-07	2.8e-07	1.7e-07	0.0	2.95e-06	1.5e-06	1e-08	324.83867378	326.33008208	324.76800179	-0.00079356	-0.00239472	-0.02083503
0.17554	1509.9745	3e-08	5.4e-07	2.8e-07	1.7e-07	0.0	2.95e-06	1.5e-06	1e-08	320.64727196	321.94450225	320.58724566	-0.00066079	-0.00201285	-0.01760447
0.1756	1510.4033	3e-08	5.4e-07	2.8e-07	1.7e-07	0.0	2.95e-06	1.5e-06	1e-08	320.62628975	321.92247463	320.56627697	-0.00066288	-0.00200984	-0.01757905
0.17565	1510.83207	3e-08	5.4e-07	2.8e-07	1.7e-07	0.0	2.95e-06	1.5e-06	1e-08	320.60523991	321.90047827	320.54534271	-0.00066127	-0.00200885	-0.01757056
0.17571	1511.26081	3e-08	5.4e-07	2.8e-07	1.7e-07	0.0	2.95e-06	1.5e-06	1e-08	320.58424083	321.87849223	320.52441671	-0.00065872	-0.00200718	-0.01755622
0.17576	1511.68952	3e-08	5.4e-07	2.8e-07	1.7e-07	0.0	2.95e-06	1.5e-06	1e-08	320.56332226	321.85652363	320.5035049	-0.00066046	-0.00200462	-0.01753459
0.17582	1512.1182	3e-08	5.4e-07	2.8e-07	1.7e-07	0.0	2.95e-06	1.5e-06	1e-08	320.54234719	321.83458164	320.48262234	-0.0006585	-0.00200286	-0.01751958
0.17587	1512.54685	3e-08	5.4e-07	2.8e-07	1.7e-07	0.0	2.95e-06	1.5e-06	1e-08	320.52143395	321.81265795	320.46175563	-0.00065777	-0.00200119	-0.01750538
0.17593	1512.97546	3e-08	5.4e-07	2.8e-07	1.7e-07	0.0	2.95e-06	1.5e-06	1e-08	320.50054299	321.79075162	320.44090551	-0.00065831	-0.00199937	-0.01748993
0.17598	1513.40405	3e-08	5.4e-07	2.8e-07	1.7e-07	0.0	2.95e-06	1.5e-06	1e-08	320.47963424	321.76886426	320.42007527	-0.00065607	-0.00199646	-0.01746506
0.17604	1513.83261	3e-08	5.4e-07	2.8e-07	1.7e-07	0.0	2.95e-06	1.5e-06	1e-08	320.45879568	321.74700725	320.39927271	-0.00065602	-0.00199526	-0.01745486
0.17609	1514.26114	3e-08	5.4e-07	2.8e-07	1.7e-07	0.0	2.95e-06	1.5e-06	1e-08	320.43795797	321.72516275	320.37848274	-0.00065621	-0.00199319	-0.01743728
0.17615	1514.68964	3e-08	5.4e-07	2.8e-07	1.7e-07	0.0	2.95e-06	1.5e-06	1e-08	320.41711354	321.70333981	320.3577148	-0.0006545	-0.00199083	-0.01741721
0.1762	1515.11811	3e-08	5.4e-07	2.8e-07	1.7e-07	0.0	2.95e-06	1.5e-06	1e-08	320.39632237	321.68154139	320.33696935	-0.00065384	-0.00198989	-0.0174092
0.17626	1515.54655	3e-08	5.4e-07	2.8e-07	1.7e-07	0.0	2.95e-06	1.5e-06	1e-08	320.3755519	321.65975275	320.3162329	-0.00065408	-0.00198664	-0.01738154
0.17631	1515.97496	3e-08	5.4e-07	2.8e-07	1.7e-07	0.0	2.95e-06	1.5e-06	1e-08	320.3547725	321.63799804	320.29553106	-0.00065336	-0.00198567	-0.01737332
0.17637	1516.40334	3e-08	5.4e-07	2.8e-07	1.7e-07	0.0	2.95e-06	1.5e-06	1e-08	320.3340158	321.61625337	320.27483839	-0.00065162	-0.00198336	-0.01735363
0.17642	1516.83169	3e-08	5.4e-07	2.8e-07	1.7e-07	0.0	2.95e-06	1.5e-06	1e-08	320.31331353	321.59453276	320.25416769	-0.00065182	-0.00198148	-0.01733761
0.17648	1517.26001	3e-08	5.4e-07	2.8e-07	1.7e-07	0.0	2.95e-06	1.5e-06	1e-08	320.29260404	321.5728318	320.23351713	-0.00065197	-0.00198008	-0.01732575
0.18654	1595.13547	3e-08	5.4e-07	2.8e-07	1.7e-07	0.0	2.95e-06	1.5e-06	1e-08	316.80988645	317.91778016	316.75999741	-0.00054698	-0.00166133	-0.01460063
0.1866	1595.55824	3e-08	5.4e-07	2.8e-07	1.7e-07	0.0	2.95e-06	1.5e-06	1e-08	316.7924028	317.89944071	316.74259377	-0.00054448	-0.00165907	-0.01458116
0.18665	1595.98097	3e-08	5.4e-07	2.8e-07	1.7e-07	0.0	2.95e-06	1.5e-06	1e-08	316.77499817	317.88112517	316.7252108	-0.00054431	-0.00165817	-0.01457346
0.18671	1596.40368	3e-08	5.4e-07	2.8e-07	1.7e-07	0.0	2.95e-06	1.5e-06	1e-08	316.75759884	317.86281911	316.70783714	-0.00054524	-0.00165606	-0.01455535
0.18676	1596.82635	3e-08	5.4e-07	2.8e-07	1.7e-07	0.0	2.95e-06	1.5e-06	1e-08	316.74016903	317.84453546	316.69048724	-0.00054368	-0.00165464	-0.01454317
0.18682	1597.24899	3e-08	5.4e-07	2.8e-07	1.7e-07	0.0	2.95e-06	1.5e-06	1e-08	316.72278882	317.82626677	316.67315028	-0.00054234	-0.00165344	-0.01453277
0.18687	1597.67161	3e-08	5.4e-07	2.8e-07	1.7e-07	0.0	2.95e-06	1.5e-06	1e-08	316.70545094	317.80801084	316.65582434	-0.00054337	-0.00165112	-0.01451293
0.18693	1598.09419	3e-08	5.4e-07	2.8e-07	1.7e-07	0.0	2.95e-06	1.5e-06	1e-08	316.68807941	317.78977945	316.63852446	-0.00054287	-0.00165023	-0.01450527
0.18698	1598.51674	3e-08	5.4e-07	2.8e-07	1.7e-07	0.0	2.95e-06	1.5e-06	1e-08	316.67072345	317.77155749	316.62123338	-0.00054061	-0.00164819	-0.0144877
0.18704	1598.93926	3e-08	5.4e-07	2.8e-07	1.7e-07	0.0	2.95e-06	1.5e-06	1e-08	316.65343925	317.7533571	316.60396094	-0.00054126	-0.00164672	-0.01447512
0.18709	1599.36175	3e-08	5.4e-07	2.8e-07	1.7e-07	0.0	2.95e-06	1.5e-06	1e-08	316.63613356	317.73517228	316.58670502	-0.00054178	-0.00164556	-0.01446521
0.18715	1599.78421	3e-08	5.4e-07	2.8e-07	1.7e-07	0.0	2.95e-06	1.5e-06	1e-08	316.61881093	317.71699972	316.56946212	-0.00053917	-0.00164322	-0.01444503
0.1872	1600.20664	3e-08	5.4e-07	2.8e-07	1.7e-07	0.0	2.95e-06	1.5e-06	1e-08	316.601571	317.69885193	316.55224062	-0.00053916	-0.00164233	-0.0144374
0.18726	1600.62904	3e-08	5.4e-07	2.8e-07	1.7e-07	0.0	2.95e-06	1.5e-06	1e-08	316.58433107	317.68071356	316.53502856	-0.00054006	-0.00164034	-0.01442035
0.18731	1601.05141	3e-08	5.4e-07	2.8e-07	1.7e-07	0.0	2.95e-06	1.5e-06	1e-08	316.56706179	317.66259629	316.51783891	-0.00053838	-0.00163884	-0.01440739
0.18737	1601.47375	3e-08	5.4e-07	2.8e-07	1.7e-07	0.0	2.95e-06	1.5e-06	1e-08	316.54984579	317.64449493	316.50066299	-0.00053716	-0.00163775	-0.01439798
0.18742	1601.89605	3e-08	5.4e-07	2.8e-07	1.7e-07	0.0	2.95e-06	1.5e-06	1e-08	316.53266845	317.62640513	316.48349704	-0.00053825	-0.00163534	-0.01437743
0.18748	1602.31833	3e-08	5.4e-07	2.8e-07	1.7e-07	0.0	2.95e-06	1.5e-06	1e-08	316.51545547	317.60834076	316.46635811	-0.00053759	-0.00163446	-0.01436984
0.19754	1679.0799	3e-08	5.4e-07	2.8e-07	1.7e-07	0.0	2.95e-06	1.5e-06	1e-08	313.62289933	314.58179542	313.58109693	-0.00045338	-0.00133997	-0.0121115
0.1976	1679.49653	3e-08	5.4e-07	2.8e-07	1.7e-07	0.0	2.95e-06	1.5e-06	1e-08	313.60832774	314.56689559	313.56660624	-0.00045295	-0.00131903	-0.01210096
0.19765	1679.91313	3e-08	5.4e-07	2.8e-07	1.7e-07	0.0	2.95e-06	1.5e-06	1e-08	313.59376969	314.55222813	313.55210035	-0.00045258	-0.00130473	-0.01208953
0.19771	1680.3297	3e-08	5.4e-07	2.8e-07	1.7e-07	0.0	2.95e-06	1.5e-06	1e-08	313.57922312	314.53771928	313.53758989	-0.00045224	-0.00129637	-0.01207933
0.19776	1680.74624	3e-08	5.4e-07	2.8e-07	1.7e-07	0.0	2.95e-06	1.5e-06	1e-08	313.5646872	314.52330299	313.52308155	-0.00045169	-0.00130269	-0.01206679
0.19782	1681.16275	3e-08	5.4e-07	2.8e-07	1.7e-07	0.0	2.95e-06	1.5e-06	1e-08	313.55016829	314.50881588	313.50859892	-0.00045127	-0.00129699	-0.01205644
0.19787	1681.57923	3e-08	5.4e-07	2.8e-07	1.7e-07	0.0	2.95e-06	1.5e-06	1e-08	313.53566263	314.49439181	313.49412222	-0.000451	-0.00130144	-0.01204512
0.19793	1681.99568	3e-08	5.4e-07	2.8e-07	1.7e-07	0.0	2.95e-06	1.5e-06	1e-08	313.5211654	314.47991779	313.47966729	-0.0004506	-0.00126891	-0.01203366
0.19798	1682.41209	3e-08	5.4e-07	2.8e-07	1.7e-07	0.0	2.95e-06	1.5e-06	1e-08	313.50668059	314.46580502	313.46518222	-0.00044974	-0.00132146	-0.01202135
0.19804	1682.82848	3e-08	5.4e-07	2.8e-07	1.7e-07	0.0	2.95e-06	1.5e-06	1e-08	313.49222311	314.45110733	313.45078702	-0.00044953	-0.00131778	-0.01201114
0.19809	1683.24483	3e-08	5.4e-07	2.8e-07	1.7e-07	0.0	2.95e-06	1.5e-06	1e-08	313.47777199	314.43645016	313.43640071	-0.0004491	-0.00129229	-0.01199984
0.19815	1683.66116	3e-08	5.4e-07	2.8e-07	1.7e-07	0.0	2.95e-06	1.5e-06	1e-08	313.46333435	314.422076	313.42199386	-0.00044876	-0.00128069	-0.01198852
0.1982	1684.07745	3e-08	5.4e-07	2.8e-07	1.7e-07	0.0	2.95e-06	1.5e-06	1e-08	313.44890716	314.40783052	313.40758615	-0.00044822	-0.00130952	-0.01197723
0.19826	1684.49371	3e-08	5.4e-07	2.8e-07	1.7e-07	0.0	2.95e-06	1.5e-06	1e-08	313.43449706	314.39326387	313.39323401	-0.00044786	-0.00128028	-0.01196592
0.19831	1684.90994	3e-08	5.4e-07	2.8e-07	1.7e-07	0.0	2.95e-06	1.5e-06	1e-08	313.42009818	314.37902201	313.37885619	-0.00044756	-0.00128697	-0.01195455
0.19837	1685.32614	3e-08	5.4e-07	2.8e-07	1.7e-07	0.0	2.95e-06	1.5e-06	1e-08	313.40570869	314.36470522	313.36450331	-0.00044711	-0.00126275	-0.01194327
0.19842	1685.74231	3e-08	5.4e-07	2.8e-07	1.7e-07	0.0	2.95e-06	1.5e-06	1e-08	313.39133322	314.35065746	313.35013162	-0.00044652	-0.00126863	-0.01193202
0.19848	1686.15845	3e-08	5.4e-07	2.8e-07	1.7e-07	0.0	2.95e-06	1.5e-06	1e-08	313.37697636	314.33654386	313.33578316	-0.00044622	-0.00133423	-0.01192076
0.20854	1761.78811	3e-08	5.4e-07	2.8e-07	1.7e-07	0.0	2.95e-06	1.5e-06	1e-08	310.96403792	311.92908003	310.9287671	-0.00037413	-0.00106403	-0.01003145
0.20859	1762.19851	3e-08	5.4e-07	2.8e-07	1.7e-07	0.0	2.95e-06	1.5e-06	1e-08	310.95195811	311.91717922	310.91669878	-0.00037375	-0.0010737	-0.010022
0.20865	1762.60888	3e-08	5.4e-07	2.8e-07	1.7e-07	0.0	2.95e-06	1.5e-06	1e-08	310.93989003	311.90516998	310.90465679	-0.00037341	-0.00107743	-0.01001253
0.2087	1763.01922	3e-08	5.4e-07	2.8e-07	1.7e-07	0.0	2.95e-06	1.5e-06	1e-08	310.92783294	311.89311869	310.89263284	-0.00037304	-0.00107803	-0.01000309
0.20876	1763.42953	3e-08	5.4e-07	2.8e-07	1.7e-07	0.0	2.95e-06	1.5e-06	1e-08	310.91578739	311.88106033	310.88062248	-0.00037267	-0.0010779	-0.00999366
0.20881	1763.8398	3e-08	5.4e-07	2.8e-07	1.7e-07	0.0	2.95e-06	1.5e-06	1e-08	310.9037537	311.8690032	310.86862464	-0.00037228	-0.00107774	-0.00998424
0.20887	1764.25005	3e-08	5.4e-07	2.8e-07	1.7e-07	0.0	2.95e-06	1.5e-06	1e-08	310.89173205	311.85694746	310.85663929	-0.00037193	-0.00107757	-0.00997484
0.20892	1764.66026	3e-08	5.4e-07	2.8e-07	1.7e-07	0.0	2.95e-06	1.5e-06	1e-08	310.87972176	311.84489328	310.8446664	-0.00037159	-0.00107747	-0.00996543
0.20898	1765.07044	3e-08	5.4e-07	2.8e-07	1.7e-07	0.0	2.95e-06	1.5e-06	1e-08	310.86772196	311.8328399	310.83270612	-0.00037124	-0.00106757	-0.00995604
0.20903	1765.48059	3e-08	5.4e-07	2.8e-07	1.7e-07	0.0	2.95e-06	1.5e-06	1e-08	310.85573321	311.82089695	310.82074463	-0.00037089	-0.00103886	-0.00994664
0.20909	1765.89071	3e-08	5.4e-07	2.8e-07	1.7e-07	0.0	2.95e-06	1.5e-06	1e-08	310.84375561	311.80927496	310.80875552	-0.00037051	-0.00107712	-0.00993726
0.20914	1766.3008	3e-08	5.4e-07	2.8e-07	1.7e-07	0.0	2.95e-06	1.5e-06	1e-08	310.83179015	311.79722455	310.79683277	-0.00037018	-0.00107701	-0.0099279
0.2092	1766.71085	3e-08	5.4e-07	2.8e-07	1.7e-07	0.0	2.95e-06	1.5e-06	1e-08	310.81983488	311.78517513	310.78492257	-0.00036984	-0.00106147	-0.00991852
0.20925	1767.12088	3e-08	5.4e-07	2.8e-07	1.7e-07	0.0	2.95e-06	1.5e-06	1e-08	310.80789034	311.77329923	310.77300323	-0.00036946	-0.00106344	-0.00990917
0.20931	1767.53087	3e-08	5.4e-07	2.8e-07	1.7e-07	0.0	2.95e-06	1.5e-06	1e-08	310.79595793	311.76140093	310.76109925	-0.00036918	-0.0010574	-0.00989982
0.20936	1767.94083	3e-08	5.4e-07	2.8e-07	1.7e-07	0.0	2.95e-06	1.5e-06	1e-08	310.78403448	311.74956995	310.74919952	-0.00036873	-0.00107655	-0.0098905
0.20942	1768.35076	3e-08	5.4e-07	2.8e-07	1.7e-07	0.0	2.95e-06	1.5e-06	1e-08	310.77212506	311.73752439	310.73733914	-0.00036834	-0.00102812	-0.00988119
0.20947	1768.76066	3e-08	5.4e-07	2.8e-07	1.7e-07	0.0	2.95e-06	1.5e-06	1e-08	310.76022802	311.72602037	310.72542329	-0.00036807	-0.00107633	-0.00987185
0.21954	1843.23968	3e-08	5.4e-07	2.8e-07	1.7e-07	0.0	2.95e-06	1.5e-06	1e-08	308.76072094	309.73117183	308.73080513	-0.00030875	-0.00090048	-0.00830609
0.21959	1843.64374	3e-08	5.4e-07	2.8e-07	1.7e-07	0.0	2.95e-06	1.5e-06	1e-08	308.75071398	309.72105102	308.72083838	-0.00030838	-0.00088994	-0.00829824
0.21965	1844.04778	3e-08	5.4e-07	2.8e-07	1.7e-07	0.0	2.95e-06	1.5e-06	1e-08	308.74071861	309.71104848	308.71086733	-0.00030811	-0.0008719	-0.00829041
0.2197	1844.45178	3e-08	5.4e-07	2.8e-07	1.7e-07	0.0	2.95e-06	1.5e-06	1e-08	308.73073181	309.70124847	308.70088157	-0.00030794	-0.00089067	-0.0082826
0.21976	1844.85575	3e-08	5.4e-07	2.8e-07	1.7e-07	0.0	2.95e-06	1.5e-06	1e-08	308.72075036	309.69123731	308.6909329	-0.00030771	-0.00088819	-0.00827479
0.21981	1845.25968	3e-08	5.4e-07	2.8e-07	1.7e-07	0.0	2.95e-06	1.5e-06	1e-08	308.71077624	309.68125372	308.68099139	-0.00030724	-0.00089092	-0.00826697
0.21987	1845.66359	3e-08	5.4e-07	2.8e-07	1.7e-07	0.0	2.95e-06	1.5e-06	1e-08	308.70081704	309.67123924	308.67106405	-0.00030707	-0.00086578	-0.00825918
0.21992	1846.06746	3e-08	5.4e-07	2.8e-07	1.7e-07	0.0	2.95e-06	1.5e-06	1e-08	308.69086323	309.66150721	308.66111209	-0.00030668	-0.00088549	-0.00825138
0.21998	1846.4713	3e-08	5.4e-07	2.8e-07	1.7e-07	0.0	2.95e-06	1.5e-06	1e-08	308.68092202	309.65155331	308.65119822	-0.00030643	-0.00087017	-0.0082436
0.22003	1846.87511	3e-08	5.4e-07	2.8e-07	1.7e-07	0.0	2.95e-06	1.5e-06	1e-08	308.67098874	309.64177144	308.64127341	-0.00030614	-0.00089866	-0.00823582
0.22009	1847.27889	3e-08	5.4e-07	2.8e-07	1.7e-07	0.0	2.95e-06	1.5e-06	1e-08	308.66106461	309.6316691	308.63139913	-0.00030585	-0.00087717	-0.00822804
0.22014	1847.68264	3e-08	5.4e-07	2.8e-07	1.7e-07	0.0	2.95e-06	1.5e-06	1e-08	308.65114965	309.62180815	308.62150517	-0.00030555	-0.00088752	-0.00822028
0.2202	1848.08635	3e-08	5.4e-07	2.8e-07	1.7e-07	0.0	2.95e-06	1.5e-06	1e-08	308.64124444	309.61183055	308.61163624	-0.00030527	-0.00088748	-0.00821253
0.22025	1848.49003	3e-08	5.4e-07	2.8e-07	1.7e-07	0.0	2.95e-06	1.5e-06	1e-08	308.63134801	309.60185322	308.60177775	-0.00030498	-0.00086824	-0.00820478
0.22031	1848.89368	3e-08	5.4e-07	2.8e-07	1.7e-07	0.0	2.95e-06	1.5e-06	1e-08	308.62146091	309.59209197	308.5919027	-0.00030468	-0.00088003	-0.00819704
0.22036	1849.2973	3e-08	5.4e-07	2.8e-07	1.7e-07	0.0	2.95e-06	1.5e-06	1e-08	308.61158321	309.58219798	308.58205467	-0.00030436	-0.0008607	-0.0081893
0.22042	1849.70088	3e-08	5.4e-07	2.8e-07	1.7e-07	0.0	2.95e-06	1.5e-06	1e-08	308.60171567	309.57252106	308.57218992	-0.00030413	-0.00088952	-0.00818158
0.22047	1850.10444	3e-08	5.4e-07	2.8e-07	1.7e-07	0.0	2.95e-06	1.5e-06	1e-08	308.59185561	309.56251994	308.56237615	-0.00030377	-0.00086063	-0.00817385
0.23054	1923.41326	3e-08	5.4e-07	2.8e-07	1.7e-07	0.0	2.95e-06	1.5e-06	1e-08	306.93537882	307.90969994	306.90995266	-0.00025494	-0.00072442	-0.00687669
0.23059	1923.81088	3e-08	5.4e-07	2.8e-07	1.7e-07	0.0	2.95e-06	1.5e-06	1e-08	306.92708965	307.90152472	306.90167052	-0.00025468	-0.0007142	-0.0068702
0.23065	1924.20847	3e-08	5.4e-07	2.8e-07	1.7e-07	0.0	2.95e-06	1.5e-06	1e-08	306.91880858	307.89346476	306.89338278	-0.00025447	-0.00074585	-0.00686371
0.2307	1924.60603	3e-08	5.4e-07	2.8e-07	1.7e-07	0.0	2.95e-06	1.5e-06	1e-08	306.91053441	307.88504742	306.88514831	-0.00025419	-0.00071732	-0.00685723
0.23076	1925.00355	3e-08	5.4e-07	2.8e-07	1.7e-07	0.0	2.95e-06	1.5e-06	1e-08	306.90226903	307.87695194	306.87688247	-0.00025401	-0.00074649	-0.00685075
0.23081	1925.40104	3e-08	5.4e-07	2.8e-07	1.7e-07	0.0	2.95e-06	1.5e-06	1e-08	306.89400943	307.8685271	306.86866645	-0.00025374	-0.00072449	-0.00684429
0.23087	1925.7985	3e-08	5.4e-07	2.8e-07	1.7e-07	0.0	2.95e-06	1.5e-06	1e-08	306.88575848	307.86035035	306.86042823	-0.0002535	-0.00071985	-0.00683783
0.23092	1926.19592	3e-08	5.4e-07	2.8e-07	1.7e-07	0.0	2.95e-06	1.5e-06	1e-08	306.87751539	307.85222589	306.85219221	-0.00025329	-0.00074672	-0.00683137
0.23098	1926.59331	3e-08	5.4e-07	2.8e-07	1.7e-07	0.0	2.95e-06	1.5e-06	1e-08	306.86927887	307.84379801	306.84400272	-0.00025302	-0.00074282	-0.00682492
0.23103	1926.99067	3e-08	5.4e-07	2.8e-07	1.7e-07	0.0	2.95e-06	1.5e-06	1e-08	306.86105101	307.83541397	306.83581643	-0.00025273	-0.0006943	-0.00681848
0.23109	1927.388	3e-08	5.4e-07	2.8e-07	1.7e-07	0.0	2.95e-06	1.5e-06	1e-08	306.85283245	307.82757741	306.82757063	-0.00025261	-0.00073384	-0.00681204
0.23114	1927.78529	3e-08	5.4e-07	2.8e-07	1.7e-07	0.0	2.95e-06	1.5e-06	1e-08	306.8446177	307.81929441	306.81938925	-0.00025235	-0.00073386	-0.00680561
0.2312	1928.18256	3e-08	5.4e-07	2.8e-07	1.7e-07	0.0	2.95e-06	1.5e-06	1e-08	306.83641125	307.81101098	306.81121657	-0.00025208	-0.00070466	-0.00679918
0.23125	1928.57979	3e-08	5.4e-07	2.8e-07	1.7e-07	0.0	2.95e-06	1.5e-06	1e-08	306.82821355	307.80305699	306.80301151	-0.00025184	-0.00073382	-0.00679276
0.23131	1928.97698	3e-08	5.4e-07	2.8e-07	1.7e-07	0.0	2.95e-06	1.5e-06	1e-08	306.82002367	307.79477377	306.79485608	-0.0002516	-0.00073381	-0.00678635
0.23136	1929.37415	3e-08	5.4e-07	2.8e-07	1.7e-07	0.0	2.95e-06	1.5e-06	1e-08	306.81184138	307.78649053	306.7867093	-0.00025135	-0.00073367	-0.00677994
0.23142	1929.77128	3e-08	5.4e-07	2.8e-07	1.7e-07	0.0	2.95e-06	1.5e-06	1e-08	306.80366699	307.77820867	306.77857099	-0.00025107	-0.00069441	-0.00677354
0.23147	1930.16838	3e-08	5.4e-07	2.8e-07	1.7e-07	0.0	2.95e-06	1.5e-06	1e-08	306.79550156	307.77036988	306.77038613	-0.0002509	-0.0007337	-0.00676714
0.24154	2002.28663	3e-08	5.4e-07	2.8e-07	1.7e-07	0.0	2.95e-06	1.5e-06	1e-08	305.42346466	306.40170383	305.4016799	-0.00021061	-0.00060544	-0.00569268
0.24159	2002.6777	3e-08	5.4e-07	2.8e-07	1.7e-07	0.0	2.95e-06	1.5e-06	1e-08	305.41659865	306.39484821	305.39483122	-0.00021042	-0.00063372	-0.0056873
0.24165	2003.06872	3e-08	5.4e-07	2.8e-07	1.7e-07	0.0	2.95e-06	1.5e-06	1e-08	305.40973901	306.3876722	305.38802954	-0.0002102	-0.0005856	-0.00568193
0.2417	2003.45972	3e-08	5.4e-07	2.8e-07	1.7e-07	0.0	2.95e-06	1.5e-06	1e-08	305.40288618	306.38104102	305.38116751	-0.00021	-0.00060468	-0.00567657
0.24176	2003.85068	3e-08	5.4e-07	2.8e-07	1.7e-07	0.0	2.95e-06	1.5e-06	1e-08	305.39603992	306.37419363	305.37433953	-0.00020978	-0.00060393	-0.00567121
0.24181	2004.24161	3e-08	5.4e-07	2.8e-07	1.7e-07	0.0	2.95e-06	1.5e-06	1e-08	305.38920059	306.36735465	305.36751773	-0.00020961	-0.00059644	-0.00566584
0.24187	2004.63251	3e-08	5.4e-07	2.8e-07	1.7e-07	0.0	2.95e-06	1.5e-06	1e-08	305.38236689	306.36060039	305.36069269	-0.00020954	-0.00059705	-0.00566047
0.24192	2005.02337	3e-08	5.4e-07	2.8e-07	1.7e-07	0.0	2.95e-06	1.5e-06	1e-08	305.37553546	306.3538391	305.35387596	-0.00020917	-0.00060462	-0.00565515
0.24198	2005.4142	3e-08	5.4e-07	2.8e-07	1.7e-07	0.0	2.95e-06	1.5e-06	1e-08	305.36871609	306.34699195	305.3470768	-0.00020901	-0.00063362	-0.00564981
0.24203	2005.805	3e-08	5.4e-07	2.8e-07	1.7e-07	0.0	2.95e-06	1.5e-06	1e-08	305.36190163	306.33981626	305.34032566	-0.00020882	-0.00058063	-0.00564446
0.24209	2006.19576	3e-08	5.4e-07	2.8e-07	1.7e-07	0.0	2.95e-06	1.5e-06	1e-08	305.35509326	306.33324067	305.33350734	-0.00020857	-0.00061043	-0.00563914
0.24214	2006.58649	3e-08	5.4e-07	2.8e-07	1.7e-07	0.0	2.95e-06	1.5e-06	1e-08	305.3482932	306.32632747	305.32673798	-0.00020836	-0.00058548	-0.00563382
0.2422	2006.97719	3e-08	5.4e-07	2.8e-07	1.7e-07	0.0	2.95e-06	1.5e-06	1e-08	305.34149983	306.31969674	305.31994076	-0.00020833	-0.00058707	-0.00562847
0.24225	2007.36785	3e-08	5.4e-07	2.8e-07	1.7e-07	0.0	2.95e-06	1.5e-06	1e-08	305.33470726	306.31304787	305.31315325	-0.00020813	-0.00059893	-0.00562315
0.24231	2007.75848	3e-08	5.4e-07	2.8e-07	1.7e-07	0.0	2.95e-06	1.5e-06	1e-08	305.32792109	306.30626459	305.30638959	-0.00020789	-0.00059886	-0.00561784
0.24236	2008.14908	3e-08	5.4e-07	2.8e-07	1.7e-07	0.0	2.95e-06	1.5e-06	1e-08	305.32114284	306.29948197	305.29963296	-0.00020764	-0.00060303	-0.00561254
0.24242	2008.53965	3e-08	5.4e-07	2.8e-07	1.7e-07	0.0	2.95e-06	1.5e-06	1e-08	305.31437252	306.29265204	305.29288927	-0.00020733	-0.00058542	-0.00560725
0.24247	2008.93018	3e-08	5.4e-07	2.8e-07	1.7e-07	0.0	2.95e-06	1.5e-06	1e-08	305.30761222	306.28602143	305.28612784	-0.00020724	-0.00062522	-0.00560195
0.25253	2079.83659	3e-08	5.4e-07	2.8e-07	1.7e-07	0.0	2.95e-06	1.5e-06	1e-08	304.17139343	305.15247773	304.15267164	-0.00017401	-0.00051284	-0.00471217
0.25259	2080.22098	3e-08	5.4e-07	2.8e-07	1.7e-07	0.0	2.95e-06	1.5e-06	1e-08	304.1657083	305.14665419	304.14701854	-0.00017388	-0.00048562	-0.00470771
0.25264	2080.60533	3e-08	5.4e-07	2.8e-07	1.7e-07	0.0	2.95e-06	1.5e-06	1e-08	304.16002754	305.14113967	304.14133328	-0.00017371	-0.00048745	-0.00470326
0.2527	2080.98964	3e-08	5.4e-07	2.8e-07	1.7e-07	0.0	2.95e-06	1.5e-06	1e-08	304.15435226	305.13560438	304.1356566	-0.00017352	-0.00053091	-0.00469882
0.25275	2081.37393	3e-08	5.4e-07	2.8e-07	1.7e-07	0.0	2.95e-06	1.5e-06	1e-08	304.14868287	305.12957551	304.13004692	-0.00017336	-0.00048559	-0.00469438
0.25281	2081.75818	3e-08	5.4e-07	2.8e-07	1.7e-07	0.0	2.95e-06	1.5e-06	1e-08	304.14301886	305.12406112	304.12437962	-0.00017322	-0.00048559	-0.00468994
0.25286	2082.14239	3e-08	5.4e-07	2.8e-07	1.7e-07	0.0	2.95e-06	1.5e-06	1e-08	304.13735924	305.11854669	304.11871835	-0.00017305	-0.00049425	-0.00468551
0.25292	2082.52658	3e-08	5.4e-07	2.8e-07	1.7e-07	0.0	2.95e-06	1.5e-06	1e-08	304.13170531	305.11293388	304.11307522	-0.00017289	-0.00051077	-0.00468108
0.25297	2082.91072	3e-08	5.4e-07	2.8e-07	1.7e-07	0.0	2.95e-06	1.5e-06	1e-08	304.12605654	305.10713342	304.10746128	-0.00017265	-0.00049883	-0.00467667
0.25303	2083.29484	3e-08	5.4e-07	2.8e-07	1.7e-07	0.0	2.95e-06	1.5e-06	1e-08	304.1204154	305.10146844	304.10183644	-0.00017254	-0.00048556	-0.00467223
0.25308	2083.67892	3e-08	5.4e-07	2.8e-07	1.7e-07	0.0	2.95e-06	1.5e-06	1e-08	304.11477767	305.09595413	304.09619903	-0.00017238	-0.00048555	-0.00466782
0.25314	2084.06297	3e-08	5.4e-07	2.8e-07	1.7e-07	0.0	2.95e-06	1.5e-06	1e-08	304.10914512	305.09043987	304.09056759	-0.00017222	-0.00048779	-0.00466341
0.25319	2084.44698	3e-08	5.4e-07	2.8e-07	1.7e-07	0.0	2.95e-06	1.5e-06	1e-08	304.10351781	305.08490009	304.08494525	-0.00017205	-0.00051053	-0.00465901
0.25325	2084.83096	3e-08	5.4e-07	2.8e-07	1.7e-07	0.0	2.95e-06	1.5e-06	1e-08	304.09789593	305.0791019	304.07936082	-0.00017189	-0.00050541	-0.0046546
0.2533	2085.21491	3e-08	5.4e-07	2.8e-07	1.7e-07	0.0	2.95e-06	1.5e-06	1e-08	304.09227924	305.0733618	304.07377515	-0.00017171	-0.00048551	-0.00465021
0.25336	2085.59882	3e-08	5.4e-07	2.8e-07	1.7e-07	0.0	2.95e-06	1.5e-06	1e-08	304.08666856	305.06784764	304.06816744	-0.00017154	-0.0004855	-0.00464581
0.25341	2085.9827	3e-08	5.4e-07	2.8e-07	1.7e-07	0.0	2.95e-06	1.5e-06	1e-08	304.08106317	305.0623335	304.06256567	-0.00017141	-0.0004855	-0.00464142
0.25347	2086.36654	3e-08	5.4e-07	2.8e-07	1.7e-07	0.0	2.95e-06	1.5e-06	1e-08	304.07546228	305.05681935	304.05696986	-0.00017123	-0.00048549	-0.00463703
0.26353	2156.03889	3e-08	5.4e-07	2.8e-07	1.7e-07	0.0	2.95e-06	1.5e-06	1e-08	303.13463873	304.11810473	303.11847125	-0.00014385	-0.00039609	-0.00390027
0.26359	2156.41647	3e-08	5.4e-07	2.8e-07	1.7e-07	0.0	2.95e-06	1.5e-06	1e-08	303.1299306	304.11359639	303.11375205	-0.00014368	-0.00043133	-0.00389658
0.26364	2156.79402	3e-08	5.4e-07	2.8e-07	1.7e-07	0.0	2.95e-06	1.5e-06	1e-08	303.12522775	304.10868699	303.10908727	-0.00014355	-0.00039021	-0.0038929
0.2637	2157.17153	3e-08	5.4e-07	2.8e-07	1.7e-07	0.0	2.95e-06	1.5e-06	1e-08	303.12052938	304.10424551	303.10436973	-0.00014343	-0.00043718	-0.00388922
0.26375	2157.54901	3e-08	5.4e-07	2.8e-07	1.7e-07	0.0	2.95e-06	1.5e-06	1e-08	303.1158349	304.09926933	303.09972315	-0.00014329	-0.0003902	-0.00388554
0.26381	2157.92646	3e-08	5.4e-07	2.8e-07	1.7e-07	0.0	2.95e-06	1.5e-06	1e-08	303.11114472	304.09482786	303.09501558	-0.00014313	-0.00043717	-0.00388188
0.26386	2158.30387	3e-08	5.4e-07	2.8e-07	1.7e-07	0.0	2.95e-06	1.5e-06	1e-08	303.10645974	304.08985176	303.09037888	-0.00014296	-0.00039018	-0.0038782
0.26392	2158.68125	3e-08	5.4e-07	2.8e-07	1.7e-07	0.0	2.95e-06	1.5e-06	1e-08	303.10178026	304.0854104	303.08568112	-0.00014292	-0.0003902	-0.00387454
0.26397	2159.05859	3e-08	5.4e-07	2.8e-07	1.7e-07	0.0	2.95e-06	1.5e-06	1e-08	303.09710224	304.08096883	303.08098848	-0.00014277	-0.00043716	-0.00387087
0.26403	2159.4359	3e-08	5.4e-07	2.8e-07	1.7e-07	0.0	2.95e-06	1.5e-06	1e-08	303.0924292	304.07599268	303.0763667	-0.00014262	-0.00039018	-0.00386721
0.26408	2159.81318	3e-08	5.4e-07	2.8e-07	1.7e-07	0.0	2.95e-06	1.5e-06	1e-08	303.08776072	304.07155125	303.0716839	-0.00014242	-0.00043713	-0.00386356
0.26414	2160.19042	3e-08	5.4e-07	2.8e-07	1.7e-07	0.0	2.95e-06	1.5e-06	1e-08	303.08309877	304.06657528	303.06707188	-0.00014238	-0.00039018	-0.0038599
0.26419	2160.56762	3e-08	5.4e-07	2.8e-07	1.7e-07	0.0	2.95e-06	1.5e-06	1e-08	303.07843819	304.0621337	303.062399	-0.00014217	-0.00040639	-0.00385626
0.26425	2160.94479	3e-08	5.4e-07	2.8e-07	1.7e-07	0.0	2.95e-06	1.5e-06	1e-08	303.07378436	304.05750754	303.05775371	-0.00014209	-0.0004209	-0.00385261
0.2643	2161.32193	3e-08	5.4e-07	2.8e-07	1.7e-07	0.0	2.95e-06	1.5e-06	1e-08	303.06913337	304.05271622	303.05313379	-0.00014189	-0.00039015	-0.00384897
0.26436	2161.69903	3e-08	5.4e-07	2.8e-07	1.7e-07	0.0	2.95e-06	1.5e-06	1e-08	303.06448861	304.04827492	303.04847553	-0.00014181	-0.00040601	-0.00384533
0.26441	2162.0761	3e-08	5.4e-07	2.8e-07	1.7e-07	0.0	2.95e-06	1.5e-06	1e-08	303.05984661	304.043653	303.04384454	-0.00014162	-0.00042125	-0.0038417
0.26447	2162.45313	3e-08	5.4e-07	2.8e-07	1.7e-07	0.0	2.95e-06	1.5e-06	1e-08	303.05521085	304.03885757	303.03923977	-0.00014154	-0.00039015	-0.00383807
0.27453	2230.86814	3e-08	5.4e-07	2.8e-07	1.7e-07	0.0	2.95e-06	1.5e-06	1e-08	302.27630052	303.2620334	302.26219482	-0.00011892	-0.00033224	-0.00322813
0.27459	2231.2388	3e-08	5.4e-07	2.8e-07	1.7e-07	0.0	2.95e-06	1.5e-06	1e-08	302.27240252	303.25824451	302.25829487	-0.00011877	-0.0003509	-0.00322507
0.27464	2231.60941	3e-08	5.4e-07	2.8e-07	1.7e-07	0.0	2.95e-06	1.5e-06	1e-08	302.2685092	303.25424277	302.25442521	-0.00011869	-0.00035162	-0.00322203
0.2747	2231.98	3e-08	5.4e-07	2.8e-07	1.7e-07	0.0	2.95e-06	1.5e-06	1e-08	302.26461862	303.25023274	302.25056074	-0.00011854	-0.00033043	-0.00321898
0.27475	2232.35054	3e-08	5.4e-07	2.8e-07	1.7e-07	0.0	2.95e-06	1.5e-06	1e-08	302.26073275	303.24646433	302.24667058	-0.00011847	-0.00033531	-0.00321594
0.27481	2232.72106	3e-08	5.4e-07	2.8e-07	1.7e-07	0.0	2.95e-06	1.5e-06	1e-08	302.25684929	303.24264022	302.24279144	-0.00011831	-0.00034493	-0.0032129
0.27486	2233.09153	3e-08	5.4e-07	2.8e-07	1.7e-07	0.0	2.95e-06	1.5e-06	1e-08	302.25297118	303.23870646	302.23892984	-0.00011826	-0.00034429	-0.00320986
0.27492	2233.46198	3e-08	5.4e-07	2.8e-07	1.7e-07	0.0	2.95e-06	1.5e-06	1e-08	302.24909467	303.23477992	302.23507155	-0.00011805	-0.00034025	-0.00320683
0.27497	2233.83238	3e-08	5.4e-07	2.8e-07	1.7e-07	0.0	2.95e-06	1.5e-06	1e-08	302.24522489	303.23089942	302.23121155	-0.00011804	-0.00032795	-0.00320379
0.27503	2234.20275	3e-08	5.4e-07	2.8e-07	1.7e-07	0.0	2.95e-06	1.5e-06	1e-08	302.24135537	303.22715913	302.22733853	-0.00011784	-0.00034999	-0.00320077
0.27508	2234.57309	3e-08	5.4e-07	2.8e-07	1.7e-07	0.0	2.95e-06	1.5e-06	1e-08	302.23749254	303.22316748	302.22350043	-0.0001178	-0.00031996	-0.00319774
0.27514	2234.94339	3e-08	5.4e-07	2.8e-07	1.7e-07	0.0	2.95e-06	1.5e-06	1e-08	302.23363099	303.21951827	302.21962435	-0.00011767	-0.00034796	-0.00319472
0.27519	2235.31366	3e-08	5.4e-07	2.8e-07	1.7e-07	0.0	2.95e-06	1.5e-06	1e-08	302.22977373	303.2155497	302.21579164	-0.00011755	-0.00035207	-0.00319169
0.27525	2235.68389	3e-08	5.4e-07	2.8e-07	1.7e-07	0.0	2.95e-06	1.5e-06	1e-08	302.22592008	303.21153426	302.21196879	-0.00011742	-0.00031864	-0.00318868
0.2753	2236.05409	3e-08	5.4e-07	2.8e-07	1.7e-07	0.0	2.95e-06	1.5e-06	1e-08	302.22207098	303.2079	302.20810305	-0.00011736	-0.00033929	-0.00318566
0.27536	2236.42425	3e-08	5.4e-07	2.8e-07	1.7e-07	0.0	2.95e-06	1.5e-06	1e-08	302.21822372	303.20403025	302.20427044	-0.00011724	-0.00035934	-0.00318265
0.27541	2236.79438	3e-08	5.4e-07	2.8e-07	1.7e-07	0.0	2.95e-06	1.5e-06	1e-08	302.21438028	303.19993176	302.20047007	-0.00011709	-0.0003048	-0.00317964
0.27547	2237.16447	3e-08	5.4e-07	2.8e-07	1.7e-07	0.0	2.95e-06	1.5e-06	1e-08	302.21054189	303.19645528	302.19659711	-0.00011708	-0.00032769	-0.00317664
0.28553	2304.29776	3e-08	5.4e-07	2.8e-07	1.7e-07	0.0	2.95e-06	1.5e-06	1e-08	301.56571439	302.55309556	301.55337109	-9.839e-05	-0.00029989	-0.0026716
0.28559	2304.66135	3e-08	5.4e-07	2.8e-07	1.7e-07	0.0	2.95e-06	1.5e-06	1e-08	301.56248536	302.54967	301.55017847	-9.817e-05	-0.00028904	-0.0026691
0.28564	2305.0249	3e-08	5.4e-07	2.8e-07	1.7e-07	0.0	2.95e-06	1.5e-06	1e-08	301.55926352	302.54636836	301.54697381	-9.802e-05	-0.00026645	-0.00266657
0.2857	2305.38841	3e-08	5.4e-07	2.8e-07	1.7e-07	0.0	2.95e-06	1.5e-06	1e-08	301.5560466	302.54332481	301.54374075	-9.8e-05	-0.00026128	-0.00266404
0.28575	2305.75189	3e-08	5.4e-07	2.8e-07	1.7e-07	0.0	2.95e-06	1.5e-06	1e-08	301.55283017	302.54034025	301.54050398	-9.803e-05	-0.00031041	-0.00266152
0.28581	2306.11533	3e-08	5.4e-07	2.8e-07	1.7e-07	0.0	2.95e-06	1.5e-06	1e-08	301.54961293	302.53679446	301.53733977	-9.787e-05	-0.00024653	-0.00265898
0.28586	2306.47874	3e-08	5.4e-07	2.8e-07	1.7e-07	0.0	2.95e-06	1.5e-06	1e-08	301.54640073	302.53397839	301.53408919	-9.778e-05	-0.00029449	-0.00265648
0.28592	2306.84211	3e-08	5.4e-07	2.8e-07	1.7e-07	0.0	2.95e-06	1.5e-06	1e-08	301.54319156	302.53061437	301.53090936	-9.769e-05	-0.00027744	-0.00265396
0.28597	2307.20544	3e-08	5.4e-07	2.8e-07	1.7e-07	0.0	2.95e-06	1.5e-06	1e-08	301.53998538	302.52744511	301.52770899	-9.745e-05	-0.0002689	-0.00265149
0.28603	2307.56874	3e-08	5.4e-07	2.8e-07	1.7e-07	0.0	2.95e-06	1.5e-06	1e-08	301.53678703	302.52437346	301.52449976	-9.746e-05	-0.00029886	-0.002649
0.28608	2307.93201	3e-08	5.4e-07	2.8e-07	1.7e-07	0.0	2.95e-06	1.5e-06	1e-08	301.53358819	302.5209595	301.52133612	-9.741e-05	-0.00026843	-0.00264644
0.28614	2308.29524	3e-08	5.4e-07	2.8e-07	1.7e-07	0.0	2.95e-06	1.5e-06	1e-08	301.53039103	302.51789313	301.51813327	-9.731e-05	-0.0002859	-0.00264395
0.28619	2308.65843	3e-08	5.4e-07	2.8e-07	1.7e-07	0.0	2.95e-06	1.5e-06	1e-08	301.52719715	302.51462717	301.51495831	-9.722e-05	-0.00027637	-0.00264143
0.28625	2309.02159	3e-08	5.4e-07	2.8e-07	1.7e-07	0.0	2.95e-06	1.5e-06	1e-08	301.52400605	302.51147	301.51177339	-9.711e-05	-0.00027724	-0.00263895
0.2863	2309.38471	3e-08	5.4e-07	2.8e-07	1.7e-07	0.0	2.95e-06	1.5e-06	1e-08	301.52081883	302.50830288	301.50859301	-9.7e-05	-0.00027522	-0.00263645
0.28636	2309.74779	3e-08	5.4e-07	2.8e-07	1.7e-07	0.0	2.95e-06	1.5e-06	1e-08	301.51763494	302.50515888	301.50541315	-9.691e-05	-0.00027711	-0.00263395
0.28641	2310.11084	3e-08	5.4e-07	2.8e-07	1.7e-07	0.0	2.95e-06	1.5e-06	1e-08	301.51445425	302.50199326	301.50223932	-9.686e-05	-0.00029259	-0.00263147
0.28647	2310.47385	3e-08	5.4e-07	2.8e-07	1.7e-07	0.0	2.95e-06	1.5e-06	1e-08	301.51127504	302.49865074	301.49909065	-9.669e-05	-0.00026742	-0.00262898
0.29653	2376.29981	3e-08	5.4e-07	2.8e-07	1.7e-07	0.0	2.95e-06	1.5e-06	1e-08	300.97751573	301.96651471	300.96660712	-8.131e-05	-0.00023565	-0.0022108
0.29659	2376.65619	3e-08	5.4e-07	2.8e-07	1.7e-07	0.0	2.95e-06	1.5e-06	1e-08	300.97484445	301.96381935	300.96394744	-8.116e-05	-0.00022835	-0.00220895
0.29664	2377.01253	3e-08	5.4e-07	2.8e-07	1.7e-07	0.0	2.95e-06	1.5e-06	1e-08	300.97217796	301.96120746	300.9612799	-8.102e-05	-0.00023688	-0.00220683
0.2967	2377.36883	3e-08	5.4e-07	2.8e-07	1.7e-07	0.0	2.95e-06	1.5e-06	1e-08	300.96951607	301.95849808	300.9586271	-8.111e-05	-0.00023681	-0.00220453
0.29675	2377.72509	3e-08	5.4e-07	2.8e-07	1.7e-07	0.0	2.95e-06	1.5e-06	1e-08	300.96685115	301.95578943	300.95597758	-8.101e-05	-0.00023077	-0.0022027
0.29681	2378.08132	3e-08	5.4e-07	2.8e-07	1.7e-07	0.0	2.95e-06	1.5e-06	1e-08	300.96418949	301.95314984	300.953322	-8.08e-05	-0.00025973	-0.00220056
0.29686	2378.43752	3e-08	5.4e-07	2.8e-07	1.7e-07	0.0	2.95e-06	1.5e-06	1e-08	300.96153491	301.95017903	300.95070978	-8.089e-05	-0.00021095	-0.00219813
0.29692	2378.79367	3e-08	5.4e-07	2.8e-07	1.7e-07	0.0	2.95e-06	1.5e-06	1e-08	300.95887731	301.94776613	300.9480326	-8.07e-05	-0.00022522	-0.00219645
0.29697	2379.14979	3e-08	5.4e-07	2.8e-07	1.7e-07	0.0	2.95e-06	1.5e-06	1e-08	300.95622585	301.94518996	300.94537758	-8.071e-05	-0.00023523	-0.00219414
0.29703	2379.50588	3e-08	5.4e-07	2.8e-07	1.7e-07	0.0	2.95e-06	1.5e-06	1e-08	300.95357422	301.94249927	300.94273986	-8.047e-05	-0.00023581	-0.00219227
0.29708	2379.86192	3e-08	5.4e-07	2.8e-07	1.7e-07	0.0	2.95e-06	1.5e-06	1e-08	300.95093026	301.93980199	300.94010525	-8.047e-05	-0.00022994	-0.00219018
0.29714	2380.21793	3e-08	5.4e-07	2.8e-07	1.7e-07	0.0	2.95e-06	1.5e-06	1e-08	300.94828657	301.93717176	300.93746532	-8.045e-05	-0.00022188	-0.00218815
0.29719	2380.57391	3e-08	5.4e-07	2.8e-07	1.7e-07	0.0	2.95e-06	1.5e-06	1e-08	300.94564325	301.9346338	300.9348169	-8.034e-05	-0.00022906	-0.00218604
0.29725	2380.92984	3e-08	5.4e-07	2.8e-07	1.7e-07	0.0	2.95e-06	1.5e-06	1e-08	300.94300366	301.93201362	300.93218137	-8.033e-05	-0.00022173	-0.00218401
0.2973	2381.28575	3e-08	5.4e-07	2.8e-07	1.7e-07	0.0	2.95e-06	1.5e-06	1e-08	300.94036443	301.92947727	300.92953839	-8.019e-05	-0.00022905	-0.00218191
0.29736	2381.64161	3e-08	5.4e-07	2.8e-07	1.7e-07	0.0	2.95e-06	1.5e-06	1e-08	300.93772968	301.92685724	300.92690842	-8.016e-05	-0.00024482	-0.00217988
0.29741	2381.99744	3e-08	5.4e-07	2.8e-07	1.7e-07	0.0	2.95e-06	1.5e-06	1e-08	300.93509586	301.92405672	300.92430343	-8.003e-05	-0.00022504	-0.00217779
0.29747	2382.35323	3e-08	5.4e-07	2.8e-07	1.7e-07	0.0	2.95e-06	1.5e-06	1e-08	300.93246631	301.92148254	300.9216734	-8e-05	-0.00022573	-0.00217575
0.30753	2446.84491	3e-08	5.4e-07	2.8e-07	1.7e-07	0.0	2.95e-06	1.5e-06	1e-08	300.49068606	301.48088114	300.48097877	-6.72e-05	-0.00019901	-0.00182949
0.30758	2447.19393	3e-08	5.4e-07	2.8e-07	1.7e-07	0.0	2.95e-06	1.5e-06	1e-08	300.48847657	301.47860236	300.47878331	-6.715e-05	-0.00019895	-0.00182778
0.30764	2447.5429	3e-08	5.4e-07	2.8e-07	1.7e-07	0.0	2.95e-06	1.5e-06	1e-08	300.48626847	301.47632423	300.47659011	-6.707e-05	-0.00019892	-0.00182609
0.30769	2447.89184	3e-08	5.4e-07	2.8e-07	1.7e-07	0.0	2.95e-06	1.5e-06	1e-08	300.48406325	301.47404645	300.47439913	-6.702e-05	-0.0001989	-0.00182445
0.30775	2448.24075	3e-08	5.4e-07	2.8e-07	1.7e-07	0.0	2.95e-06	1.5e-06	1e-08	300.48185961	301.47176886	300.47221035	-6.701e-05	-0.0001989	-0.00182268
0.3078	2448.58961	3e-08	5.4e-07	2.8e-07	1.7e-07	0.0	2.95e-06	1.5e-06	1e-08	300.47965634	301.46949126	300.47002403	-6.69e-05	-0.00015452	-0.00182085
0.30786	2448.93844	3e-08	5.4e-07	2.8e-07	1.7e-07	0.0	2.95e-06	1.5e-06	1e-08	300.4774565	301.46772193	300.46777781	-6.68e-05	-0.00019889	-0.00181908
0.30791	2449.28723	3e-08	5.4e-07	2.8e-07	1.7e-07	0.0	2.95e-06	1.5e-06	1e-08	300.47525988	301.46544449	300.46559625	-6.684e-05	-0.00018293	-0.00181747
0.30797	2449.63598	3e-08	5.4e-07	2.8e-07	1.7e-07	0.0	2.95e-06	1.5e-06	1e-08	300.47306195	301.46334979	300.46339458	-6.646e-05	-0.00021127	-0.00181578
0.30802	2449.9847	3e-08	5.4e-07	2.8e-07	1.7e-07	0.0	2.95e-06	1.5e-06	1e-08	300.47087675	301.46093049	300.46123456	-6.657e-05	-0.00020996	-0.00181409
0.30808	2450.33338	3e-08	5.4e-07	2.8e-07	1.7e-07	0.0	2.95e-06	1.5e-06	1e-08	300.46868761	301.45852619	300.45907523	-6.658e-05	-0.0001545	-0.0018124
0.30813	2450.68202	3e-08	5.4e-07	2.8e-07	1.7e-07	0.0	2.95e-06	1.5e-06	1e-08	300.46649837	301.45675697	300.4568404	-6.639e-05	-0.00020864	-0.00181066
0.30819	2451.03062	3e-08	5.4e-07	2.8e-07	1.7e-07	0.0	2.95e-06	1.5e-06	1e-08	300.46431513	301.45436774	300.4546838	-6.65e-05	-0.0002074	-0.00180892
0.30824	2451.37919	3e-08	5.4e-07	2.8e-07	1.7e-07	0.0	2.95e-06	1.5e-06	1e-08	300.46212829	301.45199281	300.45252804	-6.649e-05	-0.00015451	-0.00180708
0.3083	2451.72772	3e-08	5.4e-07	2.8e-07	1.7e-07	0.0	2.95e-06	1.5e-06	1e-08	300.45994176	301.4502235	300.45030056	-6.641e-05	-0.00018552	-0.00180551
0.30835	2452.07621	3e-08	5.4e-07	2.8e-07	1.7e-07	0.0	2.95e-06	1.5e-06	1e-08	300.45775812	301.44809908	300.44811872	-6.604e-05	-0.00021381	-0.00180377
0.30841	2452.42467	3e-08	5.4e-07	2.8e-07	1.7e-07	0.0	2.95e-06	1.5e-06	1e-08	300.45558667	301.44565064	300.44597854	-6.625e-05	-0.00019072	-0.00180213
0.30846	2452.77308	3e-08	5.4e-07	2.8e-07	1.7e-07	0.0	2.95e-06	1.5e-06	1e-08	300.45340813	301.44346656	300.44380853	-6.611e-05	-0.00021863	-0.00180038
0.31853	2515.90208	3e-08	5.4e-07	2.8e-07	1.7e-07	0.0	2.95e-06	1.5e-06	1e-08	300.08770722	301.07881696	300.07914884	-5.282e-05	-0.00015437	-0.00151037
0.31858	2516.24357	3e-08	5.4e-07	2.8e-07	1.7e-07	0.0	2.95e-06	1.5e-06	1e-08	300.08596924	301.07704772	300.07731866	-5.282e-05	-0.00015437	-0.00151037
0.31864	2516.58503	3e-08	5.4e-07	2.8e-07	1.7e-07	0.0	2.95e-06	1.5e-06	1e-08	300.08423126	301.07527847	300.07548848	-5.282e-05	-0.00015437	-0.00151037
0.31869	2516.92644	3e-08	5.4e-07	2.8e-07	1.7e-07	0.0	2.95e-06	1.5e-06	1e-08	300.08249328	301.07350923	300.0736583	-5.651e-05	-0.00015436	-0.00150955
0.31875	2517.26782	3e-08	5.4e-07	2.8e-07	1.7e-07	0.0	2.95e-06	1.5e-06	1e-08	300.08063372	301.0717401	300.07183445	-5.597e-05	-0.00015437	-0.00150816
0.3188	2517.60916	3e-08	5.4e-07	2.8e-07	1.7e-07	0.0	2.95e-06	1.5e-06	1e-08	300.0787919	301.06997087	300.0700118	-5.613e-05	-0.00018009	-0.00150707
0.31886	2517.95047	3e-08	5.4e-07	2.8e-07	1.7e-07	0.0	2.95e-06	1.5e-06	1e-08	300.076945	301.06790681	300.06822702	-5.526e-05	-0.00015435	-0.00150159
0.31891	2518.29173	3e-08	5.4e-07	2.8e-07	1.7e-07	0.0	2.95e-06	1.5e-06	1e-08	300.07512679	301.06613774	300.06641258	-5.501e-05	-0.00015436	-0.00149884
0.31897	2518.63296	3e-08	5.4e-07	2.8e-07	1.7e-07	0.0	2.95e-06	1.5e-06	1e-08	300.0733167	301.06436848	300.06460167	-5.501e-05	-0.00015436	-0.00149884
0.31902	2518.97415	3e-08	5.4e-07	2.8e-07	1.7e-07	0.0	2.95e-06	1.5e-06	1e-08	300.0715066	301.06259923	300.06279076	-5.501e-05	-0.00015436	-0.00149884
0.31908	2519.3153	3e-08	5.4e-07	2.8e-07	1.7e-07	0.0	2.95e-06	1.5e-06	1e-08	300.06969651	301.06082998	300.06097985	-5.501e-05	-0.00015436	-0.00149884
0.31913	2519.65641	3e-08	5.4e-07	2.8e-07	1.7e-07	0.0	2.95e-06	1.5e-06	1e-08	300.06788641	301.05906072	300.05916895	-5.52e-05	-0.00015436	-0.0014983
0.31919	2519.99748	3e-08	5.4e-07	2.8e-07	1.7e-07	0.0	2.95e-06	1.5e-06	1e-08	300.06606989	301.05729147	300.05735906	-5.555e-05	-0.00015436	-0.00149717
0.31924	2520.33852	3e-08	5.4e-07	2.8e-07	1.7e-07	0.0	2.95e-06	1.5e-06	1e-08	300.06424201	301.05552223	300.05555126	-5.516e-05	-0.00035046	-0.00149591
0.3193	2520.67952	3e-08	5.4e-07	2.8e-07	1.7e-07	0.0	2.95e-06	1.5e-06	1e-08	300.06242694	301.05150539	300.05402006	-5.29e-05	-0.00019874	-0.00149445
0.31935	2521.02048	3e-08	5.4e-07	2.8e-07	1.7e-07	0.0	2.95e-06	1.5e-06	1e-08	300.06068621	301.04922742	300.05227468	-5.361e-05	-0.00015391	-0.00149196
0.31941	2521.3614	3e-08	5.4e-07	2.8e-07	1.7e-07	0.0	2.95e-06	1.5e-06	1e-08	300.05892212	301.04746334	300.05047082	-5.415e-05	-0.00015391	-0.00149113
0.31946	2521.70229	3e-08	5.4e-07	2.8e-07	1.7e-07	0.0	2.95e-06	1.5e-06	1e-08	300.05714019	301.04569924	300.0486689	-5.344e-05	-0.00015392	-0.00148884
0.32953	2583.43846	3e-08	5.4e-07	2.8e-07	1.7e-07	0.0	2.95e-06	1.5e-06	1e-08	299.75688137	300.72502992	299.7491056	-4.576e-05	-0.00015044	-0.00125412
0.32958	2583.77227	3e-08	5.4e-07	2.8e-07	1.7e-07	0.0	2.95e-06	1.5e-06	1e-08	299.75537473	300.72330431	299.74761987	-4.398e-05	-0.0001503	-0.00124962
0.32964	2584.10603	3e-08	5.4e-07	2.8e-07	1.7e-07	0.0	2.95e-06	1.5e-06	1e-08	299.75392689	300.72158031	299.74613776	-4.398e-05	-0.0001503	-0.00124962
0.32969	2584.43976	3e-08	5.4e-07	2.8e-07	1.7e-07	0.0	2.95e-06	1.5e-06	1e-08	299.75247905	300.7198563	299.74465565	-4.398e-05	-0.0001503	-0.00124962
0.32975	2584.77344	3e-08	5.4e-07	2.8e-07	1.7e-07	0.0	2.95e-06	1.5e-06	1e-08	299.75103122	300.71813229	299.74317354	-4.398e-05	-0.0001503	-0.00124962
0.3298	2585.10709	3e-08	5.4e-07	2.8e-07	1.7e-07	0.0	2.95e-06	1.5e-06	1e-08	299.74958338	300.71640829	299.74169143	-4.702e-05	-0.00015018	-0.0012465
0.32986	2585.4407	3e-08	5.4e-07	2.8e-07	1.7e-07	0.0	2.95e-06	1.5e-06	1e-08	299.74803542	300.71468559	299.7402178	-4.916e-05	-0.0001501	-0.00124432
0.32991	2585.77427	3e-08	5.4e-07	2.8e-07	1.7e-07	0.0	2.95e-06	1.5e-06	1e-08	299.74641703	300.7129638	299.73875012	-4.916e-05	-0.0001501	-0.00124432
0.32997	2586.1078	3e-08	5.4e-07	2.8e-07	1.7e-07	0.0	2.95e-06	1.5e-06	1e-08	299.74479864	300.71124202	299.73728245	-4.916e-05	-0.0001501	-0.00124432
0.33002	2586.44129	3e-08	5.4e-07	2.8e-07	1.7e-07	0.0	2.95e-06	1.5e-06	1e-08	299.74318026	300.70952023	299.73581478	-4.89e-05	-0.0001501	-0.00124429
0.33008	2586.77475	3e-08	5.4e-07	2.8e-07	1.7e-07	0.0	2.95e-06	1.5e-06	1e-08	299.74157016	300.70779845	299.7343468	-3.766e-05	-0.00015009	-0.00124305
0.33013	2587.10816	3e-08	5.4e-07	2.8e-07	1.7e-07	0.0	2.95e-06	1.5e-06	1e-08	299.74033024	300.70607678	299.73286474	-4.489e-05	-0.00015003	-0.00124187
0.33019	2587.44154	3e-08	5.4e-07	2.8e-07	1.7e-07	0.0	2.95e-06	1.5e-06	1e-08	299.73885213	300.70435583	299.73139442	-4.229e-05	-0.00014995	-0.00123953
0.33024	2587.77487	3e-08	5.4e-07	2.8e-07	1.7e-07	0.0	2.95e-06	1.5e-06	1e-08	299.73745984	300.7026357	299.72992362	-4.102e-05	-0.00014993	-0.00123876
0.3303	2588.10817	3e-08	5.4e-07	2.8e-07	1.7e-07	0.0	2.95e-06	1.5e-06	1e-08	299.73610918	300.70091582	299.72845209	-4.213e-05	-0.00014992	-0.00123851
0.33035	2588.44143	3e-08	5.4e-07	2.8e-07	1.7e-07	0.0	2.95e-06	1.5e-06	1e-08	299.73472218	300.69919608	299.72698244	-4.747e-05	-0.00014986	-0.00123731
0.33041	2588.77465	3e-08	5.4e-07	2.8e-07	1.7e-07	0.0	2.95e-06	1.5e-06	1e-08	299.73315912	300.69747703	299.72552192	-4.324e-05	-0.00014983	-0.001236
0.33046	2589.10783	3e-08	5.4e-07	2.8e-07	1.7e-07	0.0	2.95e-06	1.5e-06	1e-08	299.7317354	300.69575834	299.72405724	-4.582e-05	-0.00014972	-0.00123313
0.34053	2649.41934	3e-08	5.4e-07	2.8e-07	1.7e-07	0.0	2.95e-06	1.5e-06	1e-08	299.48654437	300.39062719	299.47989897	-3.401e-05	-0.00014022	-0.00104348
0.34058	2649.74528	3e-08	5.4e-07	2.8e-07	1.7e-07	0.0	2.95e-06	1.5e-06	1e-08	299.48542406	300.38901752	299.47867822	-3.921e-05	-0.00014013	-0.00104231
0.34064	2650.07117	3e-08	5.4e-07	2.8e-07	1.7e-07	0.0	2.95e-06	1.5e-06	1e-08	299.48413265	300.38740889	299.47746627	-3.457e-05	-0.00014	-0.00104005
0.34069	2650.39703	3e-08	5.4e-07	2.8e-07	1.7e-07	0.0	2.95e-06	1.5e-06	1e-08	299.48299384	300.38580177	299.47625081	-3.277e-05	-0.00013995	-0.00103917
0.34075	2650.72284	3e-08	5.4e-07	2.8e-07	1.7e-07	0.0	2.95e-06	1.5e-06	1e-08	299.48191444	300.38419522	299.47503398	-3.277e-05	-0.00013995	-0.00103917
0.3408	2651.04862	3e-08	5.4e-07	2.8e-07	1.7e-07	0.0	2.95e-06	1.5e-06	1e-08	299.48083505	300.38258868	299.47381715	-3.656e-05	-0.00013992	-0.00103884
0.34086	2651.37436	3e-08	5.4e-07	2.8e-07	1.7e-07	0.0	2.95e-06	1.5e-06	1e-08	299.47963079	300.38098251	299.47260606	-3.944e-05	-0.00013985	-0.00103792
0.34091	2651.70005	3e-08	5.4e-07	2.8e-07	1.7e-07	0.0	2.95e-06	1.5e-06	1e-08	299.47833169	300.37937715	299.47140021	-3.799e-05	-0.0001397	-0.00103555
0.34097	2652.02571	3e-08	5.4e-07	2.8e-07	1.7e-07	0.0	2.95e-06	1.5e-06	1e-08	299.47708019	300.37777349	299.47019544	-3.819e-05	-0.00013965	-0.00103485
0.34102	2652.35133	3e-08	5.4e-07	2.8e-07	1.7e-07	0.0	2.95e-06	1.5e-06	1e-08	299.4758222	300.37617036	299.46899186	-3.819e-05	-0.00013965	-0.00103485
0.34108	2652.6769	3e-08	5.4e-07	2.8e-07	1.7e-07	0.0	2.95e-06	1.5e-06	1e-08	299.47456421	300.37456723	299.46778829	-3.571e-05	-0.00013949	-0.00103228
0.34113	2653.00244	3e-08	5.4e-07	2.8e-07	1.7e-07	0.0	2.95e-06	1.5e-06	1e-08	299.4733878	300.37296595	299.46658462	-3.534e-05	-0.00013946	-0.00103189
0.34119	2653.32794	3e-08	5.4e-07	2.8e-07	1.7e-07	0.0	2.95e-06	1.5e-06	1e-08	299.47222385	300.37136495	299.46538093	-3.534e-05	-0.00013946	-0.00103189
0.34124	2653.6534	3e-08	5.4e-07	2.8e-07	1.7e-07	0.0	2.95e-06	1.5e-06	1e-08	299.47105989	300.36976394	299.46417725	-3.879e-05	-0.00013931	-0.00102975
0.3413	2653.97881	3e-08	5.4e-07	2.8e-07	1.7e-07	0.0	2.95e-06	1.5e-06	1e-08	299.4697823	300.36816468	299.4629812	-4.013e-05	-0.00013925	-0.00102891
0.34135	2654.30419	3e-08	5.4e-07	2.8e-07	1.7e-07	0.0	2.95e-06	1.5e-06	1e-08	299.46846034	300.36656611	299.46178813	-4.013e-05	-0.00013925	-0.00102891
0.34141	2654.62953	3e-08	5.4e-07	2.8e-07	1.7e-07	0.0	2.95e-06	1.5e-06	1e-08	299.46713837	300.36496753	299.46059507	-3.558e-05	-0.00013922	-0.00102818
0.34146	2654.95483	3e-08	5.4e-07	2.8e-07	1.7e-07	0.0	2.95e-06	1.5e-06	1e-08	299.46596631	300.36336936	299.45939658	-3.333e-05	-0.00013917	-0.0010274
0.35152	2713.80799	3e-08	5.4e-07	2.8e-07	1.7e-07	0.0	2.95e-06	1.5e-06	1e-08	299.26496529	300.08367325	299.25896727	-3.078e-05	-0.00012677	-0.00086975
0.35158	2714.12587	3e-08	5.4e-07	2.8e-07	1.7e-07	0.0	2.95e-06	1.5e-06	1e-08	299.26395106	300.08221706	299.25796705	-3.343e-05	-0.00012665	-0.00086853
0.35163	2714.4437	3e-08	5.4e-07	2.8e-07	1.7e-07	0.0	2.95e-06	1.5e-06	1e-08	299.26284944	300.08076222	299.25697212	-3.343e-05	-0.00012665	-0.00086853
0.35169	2714.7615	3e-08	5.4e-07	2.8e-07	1.7e-07	0.0	2.95e-06	1.5e-06	1e-08	299.26174781	300.07930739	299.25597718	-2.839e-05	-0.00012658	-0.00086763
0.35174	2715.07926	3e-08	5.4e-07	2.8e-07	1.7e-07	0.0	2.95e-06	1.5e-06	1e-08	299.26081222	300.07785331	299.25497633	-3.012e-05	-0.00012651	-0.00086692
0.3518	2715.39697	3e-08	5.4e-07	2.8e-07	1.7e-07	0.0	2.95e-06	1.5e-06	1e-08	299.25981978	300.07640003	299.2539788	-3.075e-05	-0.0001264	-0.00086571
0.35185	2715.71464	3e-08	5.4e-07	2.8e-07	1.7e-07	0.0	2.95e-06	1.5e-06	1e-08	299.25880638	300.07494803	299.25298372	-2.738e-05	-0.0001262	-0.00086347
0.35191	2716.03228	3e-08	5.4e-07	2.8e-07	1.7e-07	0.0	2.95e-06	1.5e-06	1e-08	299.25790402	300.07349823	299.25198677	-2.738e-05	-0.0001262	-0.00086347
0.35196	2716.34987	3e-08	5.4e-07	2.8e-07	1.7e-07	0.0	2.95e-06	1.5e-06	1e-08	299.25700167	300.07204844	299.25098982	-2.738e-05	-0.0001262	-0.00086347
0.35202	2716.66742	3e-08	5.4e-07	2.8e-07	1.7e-07	0.0	2.95e-06	1.5e-06	1e-08	299.25609931	300.07059864	299.24999288	-3.066e-05	-0.00012615	-0.00086297
0.35207	2716.98493	3e-08	5.4e-07	2.8e-07	1.7e-07	0.0	2.95e-06	1.5e-06	1e-08	299.25508885	300.06914948	299.24900116	-3.565e-05	-0.00012606	-0.00086222
0.35213	2717.3024	3e-08	5.4e-07	2.8e-07	1.7e-07	0.0	2.95e-06	1.5e-06	1e-08	299.25391416	300.06770129	299.24801737	-2.88e-05	-0.000126	-0.00086124
0.35218	2717.61983	3e-08	5.4e-07	2.8e-07	1.7e-07	0.0	2.95e-06	1.5e-06	1e-08	299.25296503	300.06625388	299.24702526	-2.915e-05	-0.00012592	-0.00086048
0.35224	2717.93722	3e-08	5.4e-07	2.8e-07	1.7e-07	0.0	2.95e-06	1.5e-06	1e-08	299.25200454	300.06480729	299.2460346	-3.562e-05	-0.00012574	-0.00085867
0.35229	2718.25457	3e-08	5.4e-07	2.8e-07	1.7e-07	0.0	2.95e-06	1.5e-06	1e-08	299.25083064	300.06336281	299.24505531	-3.562e-05	-0.00012574	-0.00085867
0.35235	2718.57188	3e-08	5.4e-07	2.8e-07	1.7e-07	0.0	2.95e-06	1.5e-06	1e-08	299.24965674	300.06191833	299.24407602	-3.286e-05	-0.00012574	-0.00085854
0.3524	2718.88914	3e-08	5.4e-07	2.8e-07	1.7e-07	0.0	2.95e-06	1.5e-06	1e-08	299.24857393	300.06047389	299.24309303	-2.67e-05	-0.00012569	-0.00085784
0.35246	2719.20637	3e-08	5.4e-07	2.8e-07	1.7e-07	0.0	2.95e-06	1.5e-06	1e-08	299.24769398	300.05902999	299.24210231	-2.873e-05	-0.00012551	-0.00085598
0.36252	2776.56531	3e-08	5.4e-07	2.8e-07	1.7e-07	0.0	2.95e-06	1.5e-06	1e-08	299.08189166	299.80878999	299.07672161	-2.546e-05	-0.00011231	-0.00072623
0.36258	2776.87493	3e-08	5.4e-07	2.8e-07	1.7e-07	0.0	2.95e-06	1.5e-06	1e-08	299.08105236	299.80749904	299.07589519	-2.443e-05	-0.00011213	-0.00072457
0.36263	2777.18451	3e-08	5.4e-07	2.8e-07	1.7e-07	0.0	2.95e-06	1.5e-06	1e-08	299.08024708	299.80621016	299.0750694	-2.443e-05	-0.00011213	-0.00072457
0.36269	2777.49404	3e-08	5.4e-07	2.8e-07	1.7e-07	0.0	2.95e-06	1.5e-06	1e-08	299.0794418	299.80492129	299.07424361	-2.443e-05	-0.00011213	-0.00072457
0.36274	2777.80354	3e-08	5.4e-07	2.8e-07	1.7e-07	0.0	2.95e-06	1.5e-06	1e-08	299.07863652	299.80363241	299.07341782	-2.443e-05	-0.00011213	-0.00072457
0.3628	2778.11299	3e-08	5.4e-07	2.8e-07	1.7e-07	0.0	2.95e-06	1.5e-06	1e-08	299.07783124	299.80234354	299.07259202	-2.824e-05	-0.00011181	-0.00072181
0.36285	2778.4224	3e-08	5.4e-07	2.8e-07	1.7e-07	0.0	2.95e-06	1.5e-06	1e-08	299.07690047	299.80105831	299.071775	-2.844e-05	-0.00011179	-0.00072167
0.36291	2778.73177	3e-08	5.4e-07	2.8e-07	1.7e-07	0.0	2.95e-06	1.5e-06	1e-08	299.07596303	299.79977327	299.07095844	-2.844e-05	-0.00011179	-0.00072167
0.36296	2779.04109	3e-08	5.4e-07	2.8e-07	1.7e-07	0.0	2.95e-06	1.5e-06	1e-08	299.07502559	299.79848824	299.07014188	-2.844e-05	-0.00011179	-0.00072167
0.36302	2779.35038	3e-08	5.4e-07	2.8e-07	1.7e-07	0.0	2.95e-06	1.5e-06	1e-08	299.07408815	299.7972032	299.06932532	-2.398e-05	-0.00011175	-0.00072113
0.36307	2779.65962	3e-08	5.4e-07	2.8e-07	1.7e-07	0.0	2.95e-06	1.5e-06	1e-08	299.07329784	299.7959187	299.06850317	-1.9e-05	-0.00011169	-0.00072054
0.36313	2779.96882	3e-08	5.4e-07	2.8e-07	1.7e-07	0.0	2.95e-06	1.5e-06	1e-08	299.07267164	299.79463479	299.0676748	-2.607e-05	-0.00011158	-0.00071975
0.36318	2780.27798	3e-08	5.4e-07	2.8e-07	1.7e-07	0.0	2.95e-06	1.5e-06	1e-08	299.07181226	299.79335215	299.06685731	-2.958e-05	-0.00011153	-0.00071935
0.36324	2780.58709	3e-08	5.4e-07	2.8e-07	1.7e-07	0.0	2.95e-06	1.5e-06	1e-08	299.07083708	299.79207013	299.06604524	-2.267e-05	-0.0001115	-0.00071891
0.36329	2780.89617	3e-08	5.4e-07	2.8e-07	1.7e-07	0.0	2.95e-06	1.5e-06	1e-08	299.07008994	299.79078844	299.06522404	-2.422e-05	-0.00011134	-0.00071756
0.36335	2781.2052	3e-08	5.4e-07	2.8e-07	1.7e-07	0.0	2.95e-06	1.5e-06	1e-08	299.06929174	299.78950853	299.06440669	-2.403e-05	-0.00011122	-0.00071644
0.3634	2781.51419	3e-08	5.4e-07	2.8e-07	1.7e-07	0.0	2.95e-06	1.5e-06	1e-08	299.06849971	299.78823006	299.06359047	-2.403e-05	-0.00011122	-0.00071644
0.36346	2781.82314	3e-08	5.4e-07	2.8e-07	1.7e-07	0.0	2.95e-06	1.5e-06	1e-08	299.06770769	299.78695159	299.06277425	-2.447e-05	-0.00011113	-0.00071566
0.37352	2837.64955	3e-08	5.4e-07	2.8e-07	1.7e-07	0.0	2.95e-06	1.5e-06	1e-08	298.93021826	299.56672395	298.92573927	-2.508e-05	-9.828e-05	-0.00060864
0.37358	2837.95069	3e-08	5.4e-07	2.8e-07	1.7e-07	0.0	2.95e-06	1.5e-06	1e-08	298.92939136	299.5655936	298.92505775	-1.898e-05	-9.82e-05	-0.00060788
0.37363	2838.25179	3e-08	5.4e-07	2.8e-07	1.7e-07	0.0	2.95e-06	1.5e-06	1e-08	298.92876546	299.56446416	298.92436863	-1.952e-05	-9.814e-05	-0.00060742
0.37369	2838.55285	3e-08	5.4e-07	2.8e-07	1.7e-07	0.0	2.95e-06	1.5e-06	1e-08	298.92812175	299.5633354	298.92368083	-2.614e-05	-9.793e-05	-0.00060593
0.37374	2838.85387	3e-08	5.4e-07	2.8e-07	1.7e-07	0.0	2.95e-06	1.5e-06	1e-08	298.92725995	299.56220904	298.92300412	-2.614e-05	-9.793e-05	-0.00060593
0.3738	2839.15484	3e-08	5.4e-07	2.8e-07	1.7e-07	0.0	2.95e-06	1.5e-06	1e-08	298.92639814	299.56108268	298.92232741	-2.614e-05	-9.793e-05	-0.00060593
0.37385	2839.45577	3e-08	5.4e-07	2.8e-07	1.7e-07	0.0	2.95e-06	1.5e-06	1e-08	298.92553634	299.55995632	298.9216507	-1.605e-05	-9.792e-05	-0.00060559
0.37391	2839.75665	3e-08	5.4e-07	2.8e-07	1.7e-07	0.0	2.95e-06	1.5e-06	1e-08	298.9250072	299.55883013	298.92096027	-1.98e-05	-9.781e-05	-0.00060484
0.37396	2840.0575	3e-08	5.4e-07	2.8e-07	1.7e-07	0.0	2.95e-06	1.5e-06	1e-08	298.92435438	299.55770516	298.92027602	-1.882e-05	-9.767e-05	-0.00060368
0.37402	2840.3583	3e-08	5.4e-07	2.8e-07	1.7e-07	0.0	2.95e-06	1.5e-06	1e-08	298.92373382	299.55658185	298.91959181	-1.882e-05	-9.767e-05	-0.00060368
0.37407	2840.65906	3e-08	5.4e-07	2.8e-07	1.7e-07	0.0	2.95e-06	1.5e-06	1e-08	298.92311326	299.55545854	298.91890761	-2.053e-05	-9.756e-05	-0.0006029
0.37413	2840.95977	3e-08	5.4e-07	2.8e-07	1.7e-07	0.0	2.95e-06	1.5e-06	1e-08	298.92243636	299.55433643	298.91822675	-2.171e-05	-9.749e-05	-0.00060237
0.37418	2841.26044	3e-08	5.4e-07	2.8e-07	1.7e-07	0.0	2.95e-06	1.5e-06	1e-08	298.92172041	299.55321514	298.9175482	-2.115e-05	-9.747e-05	-0.00060217
0.37424	2841.56107	3e-08	5.4e-07	2.8e-07	1.7e-07	0.0	2.95e-06	1.5e-06	1e-08	298.92102305	299.55209412	298.91686911	-1.802e-05	-9.734e-05	-0.00060108
0.37429	2841.86165	3e-08	5.4e-07	2.8e-07	1.7e-07	0.0	2.95e-06	1.5e-06	1e-08	298.92042879	299.5509746	298.91618697	-1.802e-05	-9.734e-05	-0.00060108
0.37435	2842.1622	3e-08	5.4e-07	2.8e-07	1.7e-07	0.0	2.95e-06	1.5e-06	1e-08	298.91983454	299.54985508	298.91550483	-2.143e-05	-9.726e-05	-0.00060054
0.3744	2842.46269	3e-08	5.4e-07	2.8e-07	1.7e-07	0.0	2.95e-06	1.5e-06	1e-08	298.91912811	299.54873647	298.91482811	-2.16e-05	-9.72e-05	-0.00060009
0.37446	2842.76315	3e-08	5.4e-07	2.8e-07	1.7e-07	0.0	2.95e-06	1.5e-06	1e-08	298.91841598	299.54761853	298.91415219	-1.909e-05	-9.714e-05	-0.0005996
0.38452	2897.01604	3e-08	5.4e-07	2.8e-07	1.7e-07	0.0	2.95e-06	1.5e-06	1e-08	298.80396499	299.35596067	298.80016907	-1.721e-05	-8.511e-05	-0.00050998
0.38458	2897.30848	3e-08	5.4e-07	2.8e-07	1.7e-07	0.0	2.95e-06	1.5e-06	1e-08	298.80339756	299.3549814	298.79959655	-1.997e-05	-8.495e-05	-0.00050895
0.38463	2897.60087	3e-08	5.4e-07	2.8e-07	1.7e-07	0.0	2.95e-06	1.5e-06	1e-08	298.8027389	299.35400387	298.79902915	-1.997e-05	-8.495e-05	-0.00050895
0.38469	2897.89322	3e-08	5.4e-07	2.8e-07	1.7e-07	0.0	2.95e-06	1.5e-06	1e-08	298.80208024	299.35302634	298.79846174	-1.859e-05	-8.493e-05	-0.00050878
0.38474	2898.18553	3e-08	5.4e-07	2.8e-07	1.7e-07	0.0	2.95e-06	1.5e-06	1e-08	298.80146715	299.35204904	298.7978926	-1.425e-05	-8.487e-05	-0.00050827
0.3848	2898.47779	3e-08	5.4e-07	2.8e-07	1.7e-07	0.0	2.95e-06	1.5e-06	1e-08	298.80099731	299.35107241	298.797318	-1.781e-05	-8.48e-05	-0.00050778
0.38485	2898.77	3e-08	5.4e-07	2.8e-07	1.7e-07	0.0	2.95e-06	1.5e-06	1e-08	298.80041	299.35009669	298.79674897	-1.855e-05	-8.473e-05	-0.00050733
0.38491	2899.06218	3e-08	5.4e-07	2.8e-07	1.7e-07	0.0	2.95e-06	1.5e-06	1e-08	298.79979814	299.34912172	298.79618154	-1.339e-05	-8.454e-05	-0.0005059
0.38496	2899.35431	3e-08	5.4e-07	2.8e-07	1.7e-07	0.0	2.95e-06	1.5e-06	1e-08	298.7993565	299.3481489	298.7956086	-1.339e-05	-8.454e-05	-0.0005059
0.38502	2899.64639	3e-08	5.4e-07	2.8e-07	1.7e-07	0.0	2.95e-06	1.5e-06	1e-08	298.79891486	299.34717607	298.79503566	-1.339e-05	-8.454e-05	-0.0005059
0.38507	2899.93843	3e-08	5.4e-07	2.8e-07	1.7e-07	0.0	2.95e-06	1.5e-06	1e-08	298.79847321	299.34620324	298.79446273	-1.707e-05	-8.451e-05	-0.00050573
0.38513	2900.23043	3e-08	5.4e-07	2.8e-07	1.7e-07	0.0	2.95e-06	1.5e-06	1e-08	298.79791028	299.3452308	298.79389514	-2.08e-05	-8.444e-05	-0.00050528
0.38518	2900.52238	3e-08	5.4e-07	2.8e-07	1.7e-07	0.0	2.95e-06	1.5e-06	1e-08	298.79722419	299.34425921	298.79333333	-1.838e-05	-8.432e-05	-0.00050444
0.38524	2900.81429	3e-08	5.4e-07	2.8e-07	1.7e-07	0.0	2.95e-06	1.5e-06	1e-08	298.79661793	299.34328891	298.79276914	-1.921e-05	-8.423e-05	-0.0005038
0.38529	2901.10615	3e-08	5.4e-07	2.8e-07	1.7e-07	0.0	2.95e-06	1.5e-06	1e-08	298.79598443	299.34231966	298.79220689	-1.921e-05	-8.423e-05	-0.0005038
0.38535	2901.39797	3e-08	5.4e-07	2.8e-07	1.7e-07	0.0	2.95e-06	1.5e-06	1e-08	298.79535094	299.34135042	298.79164463	-1.685e-05	-8.415e-05	-0.00050314
0.3854	2901.68974	3e-08	5.4e-07	2.8e-07	1.7e-07	0.0	2.95e-06	1.5e-06	1e-08	298.79479536	299.34038216	298.79107986	-1.575e-05	-8.41e-05	-0.00050283
0.38546	2901.98147	3e-08	5.4e-07	2.8e-07	1.7e-07	0.0	2.95e-06	1.5e-06	1e-08	298.79427596	299.33941437	298.79051393	-1.765e-05	-8.403e-05	-0.00050236
0.39552	2954.61685	3e-08	5.4e-07	2.8e-07	1.7e-07	0.0	2.95e-06	1.5e-06	1e-08	298.69870696	299.1740085	298.69546712	-1.512e-05	-7.315e-05	-0.00042765
0.39558	2954.90033	3e-08	5.4e-07	2.8e-07	1.7e-07	0.0	2.95e-06	1.5e-06	1e-08	298.69820835	299.17316641	298.69499049	-1.726e-05	-7.305e-05	-0.00042701
0.39563	2955.18377	3e-08	5.4e-07	2.8e-07	1.7e-07	0.0	2.95e-06	1.5e-06	1e-08	298.69763906	299.17232548	298.69451763	-1.726e-05	-7.305e-05	-0.00042701
0.39569	2955.46716	3e-08	5.4e-07	2.8e-07	1.7e-07	0.0	2.95e-06	1.5e-06	1e-08	298.69706976	299.17148456	298.69404477	-1.535e-05	-7.303e-05	-0.00042685
0.39574	2955.75051	3e-08	5.4e-07	2.8e-07	1.7e-07	0.0	2.95e-06	1.5e-06	1e-08	298.69656332	299.17064385	298.69356943	-1.084e-05	-7.299e-05	-0.00042647
0.3958	2956.03381	3e-08	5.4e-07	2.8e-07	1.7e-07	0.0	2.95e-06	1.5e-06	1e-08	298.69620562	299.16980366	298.69308824	-1.53e-05	-7.291e-05	-0.00042601
0.39585	2956.31706	3e-08	5.4e-07	2.8e-07	1.7e-07	0.0	2.95e-06	1.5e-06	1e-08	298.69570086	299.1689644	298.69261383	-1.496e-05	-7.284e-05	-0.00042554
0.39591	2956.60027	3e-08	5.4e-07	2.8e-07	1.7e-07	0.0	2.95e-06	1.5e-06	1e-08	298.69520754	299.16812594	298.69213951	-1.05e-05	-7.27e-05	-0.00042458
0.39596	2956.88344	3e-08	5.4e-07	2.8e-07	1.7e-07	0.0	2.95e-06	1.5e-06	1e-08	298.69486127	299.167289	298.69166008	-1.05e-05	-7.27e-05	-0.00042458
0.39602	2957.16656	3e-08	5.4e-07	2.8e-07	1.7e-07	0.0	2.95e-06	1.5e-06	1e-08	298.694515	299.16645206	298.69118065	-1.05e-05	-7.27e-05	-0.00042458
0.39607	2957.44963	3e-08	5.4e-07	2.8e-07	1.7e-07	0.0	2.95e-06	1.5e-06	1e-08	298.69416872	299.16561511	298.69070122	-1.723e-05	-7.265e-05	-0.00042433
0.39613	2957.73266	3e-08	5.4e-07	2.8e-07	1.7e-07	0.0	2.95e-06	1.5e-06	1e-08	298.69360025	299.16477883	298.69023153	-1.569e-05	-7.26e-05	-0.00042396
0.39618	2958.01564	3e-08	5.4e-07	2.8e-07	1.7e-07	0.0	2.95e-06	1.5e-06	1e-08	298.69308283	299.16394312	298.6897601	-1.591e-05	-7.243e-05	-0.00042287
0.39624	2958.29858	3e-08	5.4e-07	2.8e-07	1.7e-07	0.0	2.95e-06	1.5e-06	1e-08	298.69255813	299.16310931	298.68929029	-1.595e-05	-7.242e-05	-0.00042282
0.39629	2958.58147	3e-08	5.4e-07	2.8e-07	1.7e-07	0.0	2.95e-06	1.5e-06	1e-08	298.69203188	299.16227558	298.6888206	-1.587e-05	-7.242e-05	-0.00042279
0.39635	2958.86432	3e-08	5.4e-07	2.8e-07	1.7e-07	0.0	2.95e-06	1.5e-06	1e-08	298.69150846	299.16144191	298.68835082	-1.314e-05	-7.228e-05	-0.00042184
0.3964	2959.14712	3e-08	5.4e-07	2.8e-07	1.7e-07	0.0	2.95e-06	1.5e-06	1e-08	298.69107501	299.1606098	298.68787836	-1.314e-05	-7.228e-05	-0.00042184
0.39646	2959.42987	3e-08	5.4e-07	2.8e-07	1.7e-07	0.0	2.95e-06	1.5e-06	1e-08	298.69064156	299.15977769	298.6874059	-1.451e-05	-7.223e-05	-0.0004215
0.40652	3010.40023	3e-08	5.4e-07	2.8e-07	1.7e-07	0.0	2.95e-06	1.5e-06	1e-08	298.61073583	299.01790047	298.60798858	-1.213e-05	-6.261e-05	-0.00035922
0.40657	3010.67448	3e-08	5.4e-07	2.8e-07	1.7e-07	0.0	2.95e-06	1.5e-06	1e-08	298.61033567	299.0171795	298.60758906	-1.343e-05	-6.245e-05	-0.00035823
0.40663	3010.9487	3e-08	5.4e-07	2.8e-07	1.7e-07	0.0	2.95e-06	1.5e-06	1e-08	298.60989264	299.01646036	298.60719253	-1.343e-05	-6.245e-05	-0.00035823
0.40668	3011.22286	3e-08	5.4e-07	2.8e-07	1.7e-07	0.0	2.95e-06	1.5e-06	1e-08	298.6094496	299.01574123	298.606796	-1.343e-05	-6.245e-05	-0.00035823
0.40674	3011.49698	3e-08	5.4e-07	2.8e-07	1.7e-07	0.0	2.95e-06	1.5e-06	1e-08	298.60900656	299.0150221	298.60639948	-1.232e-05	-6.241e-05	-0.00035799
0.40679	3011.77105	3e-08	5.4e-07	2.8e-07	1.7e-07	0.0	2.95e-06	1.5e-06	1e-08	298.60859997	299.01430336	298.60600168	-9.8e-06	-6.234e-05	-0.00035746
0.40685	3012.04507	3e-08	5.4e-07	2.8e-07	1.7e-07	0.0	2.95e-06	1.5e-06	1e-08	298.60827675	299.01358551	298.60560097	-9.8e-06	-6.234e-05	-0.00035746
0.4069	3012.31905	3e-08	5.4e-07	2.8e-07	1.7e-07	0.0	2.95e-06	1.5e-06	1e-08	298.60795353	299.01286767	298.60520027	-1.418e-05	-6.222e-05	-0.00035682
0.40696	3012.59298	3e-08	5.4e-07	2.8e-07	1.7e-07	0.0	2.95e-06	1.5e-06	1e-08	298.60748573	299.01215112	298.60480645	-1.531e-05	-6.22e-05	-0.00035666
0.40701	3012.86686	3e-08	5.4e-07	2.8e-07	1.7e-07	0.0	2.95e-06	1.5e-06	1e-08	298.60698053	299.0114349	298.60441442	-1.344e-05	-6.219e-05	-0.00035656
0.40707	3013.1407	3e-08	5.4e-07	2.8e-07	1.7e-07	0.0	2.95e-06	1.5e-06	1e-08	298.60653725	299.0107188	298.60401987	-9.27e-06	-6.215e-05	-0.00035627
0.40712	3013.41449	3e-08	5.4e-07	2.8e-07	1.7e-07	0.0	2.95e-06	1.5e-06	1e-08	298.6062314	299.01000309	298.60361983	-1.299e-05	-6.209e-05	-0.00035595
0.40718	3013.68823	3e-08	5.4e-07	2.8e-07	1.7e-07	0.0	2.95e-06	1.5e-06	1e-08	298.60580282	299.00928809	298.60322538	-9.95e-06	-6.193e-05	-0.00035488
0.40723	3013.96193	3e-08	5.4e-07	2.8e-07	1.7e-07	0.0	2.95e-06	1.5e-06	1e-08	298.60547447	299.00857494	298.60282794	-9.87e-06	-6.192e-05	-0.00035485
0.40729	3014.23558	3e-08	5.4e-07	2.8e-07	1.7e-07	0.0	2.95e-06	1.5e-06	1e-08	298.6051489	299.00786185	298.60243042	-9.87e-06	-6.192e-05	-0.00035485
0.40734	3014.50918	3e-08	5.4e-07	2.8e-07	1.7e-07	0.0	2.95e-06	1.5e-06	1e-08	298.60482333	299.00714875	298.60203291	-1.209e-05	-6.188e-05	-0.00035462
0.4074	3014.78273	3e-08	5.4e-07	2.8e-07	1.7e-07	0.0	2.95e-06	1.5e-06	1e-08	298.6044244	299.00643615	298.60163877	-1.541e-05	-6.182e-05	-0.00035427
0.40745	3015.05624	3e-08	5.4e-07	2.8e-07	1.7e-07	0.0	2.95e-06	1.5e-06	1e-08	298.60391596	299.00572428	298.60124969	-1.182e-05	-6.178e-05	-0.00035395
0.41752	3064.31007	3e-08	5.4e-07	2.8e-07	1.7e-07	0.0	2.95e-06	1.5e-06	1e-08	298.53677381	298.88455991	298.53478416	-8.5e-06	-5.339e-05	-0.00030196
0.41757	3064.57481	3e-08	5.4e-07	2.8e-07	1.7e-07	0.0	2.95e-06	1.5e-06	1e-08	298.5364934	298.88394488	298.53444701	-8.38e-06	-5.328e-05	-0.00030127
0.41763	3064.8395	3e-08	5.4e-07	2.8e-07	1.7e-07	0.0	2.95e-06	1.5e-06	1e-08	298.5362169	298.88333116	298.5341105	-8.25e-06	-5.327e-05	-0.0003012
0.41768	3065.10415	3e-08	5.4e-07	2.8e-07	1.7e-07	0.0	2.95e-06	1.5e-06	1e-08	298.53594482	298.88271756	298.53377388	-8.82e-06	-5.325e-05	-0.00030109
0.41774	3065.36875	3e-08	5.4e-07	2.8e-07	1.7e-07	0.0	2.95e-06	1.5e-06	1e-08	298.53565365	298.8821042	298.53343821	-1.122e-05	-5.316e-05	-0.0003006
0.41779	3065.63329	3e-08	5.4e-07	2.8e-07	1.7e-07	0.0	2.95e-06	1.5e-06	1e-08	298.53528339	298.88149184	298.53310647	-1.122e-05	-5.316e-05	-0.0003006
0.41785	3065.89779	3e-08	5.4e-07	2.8e-07	1.7e-07	0.0	2.95e-06	1.5e-06	1e-08	298.53491313	298.88087948	298.53277473	-8.07e-06	-5.308e-05	-0.00030006
0.4179	3066.16225	3e-08	5.4e-07	2.8e-07	1.7e-07	0.0	2.95e-06	1.5e-06	1e-08	298.53464696	298.88026802	298.5324392	-7.77e-06	-5.307e-05	-0.00030001
0.41796	3066.42665	3e-08	5.4e-07	2.8e-07	1.7e-07	0.0	2.95e-06	1.5e-06	1e-08	298.53439047	298.87965666	298.53210331	-1.038e-05	-5.303e-05	-0.00029978
0.41801	3066.691	3e-08	5.4e-07	2.8e-07	1.7e-07	0.0	2.95e-06	1.5e-06	1e-08	298.53404815	298.87904582	298.53177135	-1.112e-05	-5.299e-05	-0.00029955
0.41807	3066.95531	3e-08	5.4e-07	2.8e-07	1.7e-07	0.0	2.95e-06	1.5e-06	1e-08	298.53368127	298.87843543	298.5314407	-8.85e-06	-5.295e-05	-0.00029929
0.41812	3067.21957	3e-08	5.4e-07	2.8e-07	1.7e-07	0.0	2.95e-06	1.5e-06	1e-08	298.53338927	298.87782547	298.53110717	-1.201e-05	-5.277e-05	-0.00029824
0.41818	3067.48378	3e-08	5.4e-07	2.8e-07	1.7e-07	0.0	2.95e-06	1.5e-06	1e-08	298.53299309	298.8772176	298.5307793	-1.252e-05	-5.274e-05	-0.00029807
0.41823	3067.74794	3e-08	5.4e-07	2.8e-07	1.7e-07	0.0	2.95e-06	1.5e-06	1e-08	298.53258	298.87661007	298.53045235	-1.252e-05	-5.274e-05	-0.00029807
0.41829	3068.01205	3e-08	5.4e-07	2.8e-07	1.7e-07	0.0	2.95e-06	1.5e-06	1e-08	298.5321669	298.87600253	298.5301254	-1.252e-05	-5.274e-05	-0.00029807
0.41834	3068.27611	3e-08	5.4e-07	2.8e-07	1.7e-07	0.0	2.95e-06	1.5e-06	1e-08	298.53175381	298.875395	298.52979845	-1.077e-05	-5.273e-05	-0.00029797
0.4184	3068.54013	3e-08	5.4e-07	2.8e-07	1.7e-07	0.0	2.95e-06	1.5e-06	1e-08	298.53139848	298.87478759	298.52946916	-4.41e-06	-5.269e-05	-0.00029761
0.41845	3068.8041	3e-08	5.4e-07	2.8e-07	1.7e-07	0.0	2.95e-06	1.5e-06	1e-08	298.53125292	298.87418068	298.5291314	-7.56e-06	-5.265e-05	-0.00029744
0.42852	3116.28532	3e-08	5.4e-07	2.8e-07	1.7e-07	0.0	2.95e-06	1.5e-06	1e-08	298.47546692	298.77105248	298.47340661	-7.65e-06	-4.535e-05	-0.00025369
0.42857	3116.54023	3e-08	5.4e-07	2.8e-07	1.7e-07	0.0	2.95e-06	1.5e-06	1e-08	298.47521442	298.77052991	298.47312477	-1.335e-05	-4.525e-05	-0.00025316
0.42863	3116.79509	3e-08	5.4e-07	2.8e-07	1.7e-07	0.0	2.95e-06	1.5e-06	1e-08	298.47477403	298.77000856	298.47285152	-1.335e-05	-4.525e-05	-0.00025316
0.42868	3117.04989	3e-08	5.4e-07	2.8e-07	1.7e-07	0.0	2.95e-06	1.5e-06	1e-08	298.47433364	298.76948721	298.47257828	-1.125e-05	-4.525e-05	-0.00025313
0.42874	3117.30465	3e-08	5.4e-07	2.8e-07	1.7e-07	0.0	2.95e-06	1.5e-06	1e-08	298.47396252	298.76896585	298.47230213	-5.77e-06	-4.523e-05	-0.00025294
0.42879	3117.55935	3e-08	5.4e-07	2.8e-07	1.7e-07	0.0	2.95e-06	1.5e-06	1e-08	298.47377227	298.76844468	298.47201852	-7.6e-06	-4.513e-05	-0.00025237
0.42885	3117.81401	3e-08	5.4e-07	2.8e-07	1.7e-07	0.0	2.95e-06	1.5e-06	1e-08	298.47352159	298.76792469	298.47173815	-7.52e-06	-4.51e-05	-0.00025218
0.4289	3118.06861	3e-08	5.4e-07	2.8e-07	1.7e-07	0.0	2.95e-06	1.5e-06	1e-08	298.47327331	298.76740506	298.47145789	-7.52e-06	-4.51e-05	-0.00025218
0.42896	3118.32317	3e-08	5.4e-07	2.8e-07	1.7e-07	0.0	2.95e-06	1.5e-06	1e-08	298.47302502	298.76688542	298.47117763	-8.48e-06	-4.501e-05	-0.0002517
0.42901	3118.57768	3e-08	5.4e-07	2.8e-07	1.7e-07	0.0	2.95e-06	1.5e-06	1e-08	298.47274528	298.76636675	298.47089926	-8.9e-06	-4.498e-05	-0.00025149
0.42907	3118.83213	3e-08	5.4e-07	2.8e-07	1.7e-07	0.0	2.95e-06	1.5e-06	1e-08	298.4724516	298.7658485	298.47062174	-8.9e-06	-4.498e-05	-0.00025149
0.42912	3119.08654	3e-08	5.4e-07	2.8e-07	1.7e-07	0.0	2.95e-06	1.5e-06	1e-08	298.47215792	298.76533026	298.47034422	-7.76e-06	-4.492e-05	-0.00025113
0.42918	3119.34089	3e-08	5.4e-07	2.8e-07	1.7e-07	0.0	2.95e-06	1.5e-06	1e-08	298.4719019	298.76481269	298.47006552	-6.76e-06	-4.487e-05	-0.00025081
0.42923	3119.5952	3e-08	5.4e-07	2.8e-07	1.7e-07	0.0	2.95e-06	1.5e-06	1e-08	298.47167878	298.76429571	298.4697858	-6.76e-06	-4.487e-05	-0.00025081
0.42929	3119.84945	3e-08	5.4e-07	2.8e-07	1.7e-07	0.0	2.95e-06	1.5e-06	1e-08	298.47145565	298.76377872	298.46950608	-8.14e-06	-4.484e-05	-0.00025064
0.42934	3120.10366	3e-08	5.4e-07	2.8e-07	1.7e-07	0.0	2.95e-06	1.5e-06	1e-08	298.47118698	298.76326211	298.46922848	-1.044e-05	-4.478e-05	-0.00025036
0.4294	3120.35781	3e-08	5.4e-07	2.8e-07	1.7e-07	0.0	2.95e-06	1.5e-06	1e-08	298.47084233	298.76274611	298.46895444	-8.89e-06	-4.476e-05	-0.00025021
0.42945	3120.61192	3e-08	5.4e-07	2.8e-07	1.7e-07	0.0	2.95e-06	1.5e-06	1e-08	298.47054909	298.76223037	298.46867839	-6.23e-06	-4.472e-05	-0.00024994
0.43952	3166.2591	3e-08	5.4e-07	2.8e-07	1.7e-07	0.0	2.95e-06	1.5e-06	1e-08	298.42349529	298.6746739	298.42194027	-5.87e-06	-3.844e-05	-0.00021317
0.43957	3166.50382	3e-08	5.4e-07	2.8e-07	1.7e-07	0.0	2.95e-06	1.5e-06	1e-08	298.42330173	298.67423092	298.42170311	-5.87e-06	-3.844e-05	-0.00021317
0.43963	3166.74849	3e-08	5.4e-07	2.8e-07	1.7e-07	0.0	2.95e-06	1.5e-06	1e-08	298.42310817	298.67378795	298.42146595	-7.88e-06	-3.837e-05	-0.00021282
0.43968	3166.99311	3e-08	5.4e-07	2.8e-07	1.7e-07	0.0	2.95e-06	1.5e-06	1e-08	298.42284825	298.67334574	298.42123203	-8.44e-06	-3.835e-05	-0.00021272
0.43974	3167.23767	3e-08	5.4e-07	2.8e-07	1.7e-07	0.0	2.95e-06	1.5e-06	1e-08	298.42256976	298.67290375	298.420999	-7.21e-06	-3.833e-05	-0.00021256
0.43979	3167.48218	3e-08	5.4e-07	2.8e-07	1.7e-07	0.0	2.95e-06	1.5e-06	1e-08	298.42233193	298.67246202	298.42076443	-5.01e-06	-3.829e-05	-0.00021228
0.43985	3167.72664	3e-08	5.4e-07	2.8e-07	1.7e-07	0.0	2.95e-06	1.5e-06	1e-08	298.42216659	298.67202079	298.42052711	-5.01e-06	-3.829e-05	-0.00021228
0.4399	3167.97105	3e-08	5.4e-07	2.8e-07	1.7e-07	0.0	2.95e-06	1.5e-06	1e-08	298.42200126	298.67157955	298.42028979	-8.86e-06	-3.823e-05	-0.00021203
0.43996	3168.21541	3e-08	5.4e-07	2.8e-07	1.7e-07	0.0	2.95e-06	1.5e-06	1e-08	298.4217089	298.67113895	298.42005816	-7.49e-06	-3.821e-05	-0.00021188
0.44001	3168.45971	3e-08	5.4e-07	2.8e-07	1.7e-07	0.0	2.95e-06	1.5e-06	1e-08	298.42146167	298.67069859	298.41982478	-6.26e-06	-3.818e-05	-0.00021168
0.44007	3168.70396	3e-08	5.4e-07	2.8e-07	1.7e-07	0.0	2.95e-06	1.5e-06	1e-08	298.4212552	298.67025859	298.4195899	-9.52e-06	-3.804e-05	-0.0002109
0.44012	3168.94817	3e-08	5.4e-07	2.8e-07	1.7e-07	0.0	2.95e-06	1.5e-06	1e-08	298.42094092	298.66982023	298.4193605	-9.52e-06	-3.804e-05	-0.0002109
0.44018	3169.19231	3e-08	5.4e-07	2.8e-07	1.7e-07	0.0	2.95e-06	1.5e-06	1e-08	298.42062665	298.66938188	298.4191311	-9.52e-06	-3.804e-05	-0.0002109
0.44023	3169.43641	3e-08	5.4e-07	2.8e-07	1.7e-07	0.0	2.95e-06	1.5e-06	1e-08	298.42031237	298.66894352	298.4189017	-9.52e-06	-3.804e-05	-0.0002109
0.44029	3169.68045	3e-08	5.4e-07	2.8e-07	1.7e-07	0.0	2.95e-06	1.5e-06	1e-08	298.4199981	298.66850516	298.4186723	-5.62e-06	-3.802e-05	-0.00021074
0.44034	3169.92445	3e-08	5.4e-07	2.8e-07	1.7e-07	0.0	2.95e-06	1.5e-06	1e-08	298.41981272	298.668067	298.41843762	-1.85e-06	-3.8e-05	-0.00021059
0.4404	3170.16839	3e-08	5.4e-07	2.8e-07	1.7e-07	0.0	2.95e-06	1.5e-06	1e-08	298.41975162	298.66762903	298.41819784	-7.48e-06	-3.795e-05	-0.00021035
0.44045	3170.41228	3e-08	5.4e-07	2.8e-07	1.7e-07	0.0	2.95e-06	1.5e-06	1e-08	298.4195047	298.66719171	298.41796622	-1.059e-05	-3.792e-05	-0.00021022
0.45051	3214.15768	3e-08	5.4e-07	2.8e-07	1.7e-07	0.0	2.95e-06	1.5e-06	1e-08	298.38043661	298.59299682	298.37870834	-5.23e-06	-3.257e-05	-0.00017947
0.45057	3214.39182	3e-08	5.4e-07	2.8e-07	1.7e-07	0.0	2.95e-06	1.5e-06	1e-08	298.38026401	298.59262135	298.37850938	-1.139e-05	-3.253e-05	-0.00017931
0.45062	3214.62591	3e-08	5.4e-07	2.8e-07	1.7e-07	0.0	2.95e-06	1.5e-06	1e-08	298.37988823	298.59224641	298.37831923	-5.59e-06	-3.251e-05	-0.00017914
0.45068	3214.85995	3e-08	5.4e-07	2.8e-07	1.7e-07	0.0	2.95e-06	1.5e-06	1e-08	298.37970365	298.59187164	298.37812117	-7.85e-06	-3.244e-05	-0.00017877
0.45073	3215.09393	3e-08	5.4e-07	2.8e-07	1.7e-07	0.0	2.95e-06	1.5e-06	1e-08	298.3794447	298.59149767	298.37792669	-8.75e-06	-3.242e-05	-0.00017864
0.45079	3215.32786	3e-08	5.4e-07	2.8e-07	1.7e-07	0.0	2.95e-06	1.5e-06	1e-08	298.37915593	298.59112401	298.37773363	-8.75e-06	-3.242e-05	-0.00017864
0.45084	3215.56174	3e-08	5.4e-07	2.8e-07	1.7e-07	0.0	2.95e-06	1.5e-06	1e-08	298.37886717	298.59075035	298.37754057	-5.56e-06	-3.24e-05	-0.0001785
0.4509	3215.79556	3e-08	5.4e-07	2.8e-07	1.7e-07	0.0	2.95e-06	1.5e-06	1e-08	298.37868359	298.59037686	298.37734321	-3.37e-06	-3.239e-05	-0.0001784
0.45095	3216.02933	3e-08	5.4e-07	2.8e-07	1.7e-07	0.0	2.95e-06	1.5e-06	1e-08	298.37857254	298.5900035	298.37714288	-7.9e-06	-3.233e-05	-0.00017815
0.45101	3216.26304	3e-08	5.4e-07	2.8e-07	1.7e-07	0.0	2.95e-06	1.5e-06	1e-08	298.37831169	298.58963081	298.3769492	-6.01e-06	-3.23e-05	-0.00017793
0.45106	3216.4967	3e-08	5.4e-07	2.8e-07	1.7e-07	0.0	2.95e-06	1.5e-06	1e-08	298.37811349	298.58925849	298.37675312	-2.31e-06	-3.224e-05	-0.00017754
0.45112	3216.73031	3e-08	5.4e-07	2.8e-07	1.7e-07	0.0	2.95e-06	1.5e-06	1e-08	298.37803727	298.58888685	298.37655231	-2.31e-06	-3.224e-05	-0.00017754
0.45117	3216.96386	3e-08	5.4e-07	2.8e-07	1.7e-07	0.0	2.95e-06	1.5e-06	1e-08	298.37796105	298.58851521	298.37635151	-2.31e-06	-3.224e-05	-0.00017754
0.45123	3217.19735	3e-08	5.4e-07	2.8e-07	1.7e-07	0.0	2.95e-06	1.5e-06	1e-08	298.37788484	298.58814358	298.3761507	-5.44e-06	-3.222e-05	-0.00017748
0.45128	3217.4308	3e-08	5.4e-07	2.8e-07	1.7e-07	0.0	2.95e-06	1.5e-06	1e-08	298.37770546	298.58777215	298.37595434	-1.011e-05	-3.218e-05	-0.00017731
0.45134	3217.66419	3e-08	5.4e-07	2.8e-07	1.7e-07	0.0	2.95e-06	1.5e-06	1e-08	298.37737185	298.58740121	298.37576472	-6.79e-06	-3.215e-05	-0.00017708
0.45139	3217.89752	3e-08	5.4e-07	2.8e-07	1.7e-07	0.0	2.95e-06	1.5e-06	1e-08	298.37714772	298.58703064	298.37557072	-7.98e-06	-3.209e-05	-0.00017677
0.45145	3218.1308	3e-08	5.4e-07	2.8e-07	1.7e-07	0.0	2.95e-06	1.5e-06	1e-08	298.37688451	298.58666073	298.37537874	-7.98e-06	-3.209e-05	-0.00017677
0.46151	3259.89915	3e-08	5.4e-07	2.8e-07	1.7e-07	0.0	2.95e-06	1.5e-06	1e-08	298.34349055	298.52387395	298.34242107	-2.26e-06	-2.75e-05	-0.0001507
0.46157	3260.12229	3e-08	5.4e-07	2.8e-07	1.7e-07	0.0	2.95e-06	1.5e-06	1e-08	298.34341593	298.52355692	298.34225123	-2.24e-06	-2.75e-05	-0.00015069
0.46162	3260.34537	3e-08	5.4e-07	2.8e-07	1.7e-07	0.0	2.95e-06	1.5e-06	1e-08	298.34334187	298.5232399	298.34208137	-2.24e-06	-2.75e-05	-0.00015069
0.46168	3260.5684	3e-08	5.4e-07	2.8e-07	1.7e-07	0.0	2.95e-06	1.5e-06	1e-08	298.34326781	298.52292288	298.3419115	-6.42e-06	-2.746e-05	-0.00015056
0.46173	3260.79137	3e-08	5.4e-07	2.8e-07	1.7e-07	0.0	2.95e-06	1.5e-06	1e-08	298.34305577	298.52260627	298.34174765	-7.91e-06	-2.744e-05	-0.00015045
0.46179	3261.01428	3e-08	5.4e-07	2.8e-07	1.7e-07	0.0	2.95e-06	1.5e-06	1e-08	298.34279461	298.52228992	298.34158601	-3.32e-06	-2.743e-05	-0.0001503
0.46184	3261.23714	3e-08	5.4e-07	2.8e-07	1.7e-07	0.0	2.95e-06	1.5e-06	1e-08	298.34268493	298.52197373	298.34141811	-6.71e-06	-2.736e-05	-0.00014998
0.4619	3261.45994	3e-08	5.4e-07	2.8e-07	1.7e-07	0.0	2.95e-06	1.5e-06	1e-08	298.34246353	298.5216583	298.34125532	-8.38e-06	-2.733e-05	-0.00014982
0.46195	3261.68268	3e-08	5.4e-07	2.8e-07	1.7e-07	0.0	2.95e-06	1.5e-06	1e-08	298.34218679	298.52134325	298.34109506	-8.38e-06	-2.733e-05	-0.00014982
0.46201	3261.90537	3e-08	5.4e-07	2.8e-07	1.7e-07	0.0	2.95e-06	1.5e-06	1e-08	298.34191006	298.5210282	298.3409348	-7.65e-06	-2.733e-05	-0.00014981
0.46206	3262.128	3e-08	5.4e-07	2.8e-07	1.7e-07	0.0	2.95e-06	1.5e-06	1e-08	298.3416577	298.52071315	298.34077353	-2.1e-07	-2.732e-05	-0.00014967
0.46212	3262.35058	3e-08	5.4e-07	2.8e-07	1.7e-07	0.0	2.95e-06	1.5e-06	1e-08	298.3416509	298.52039817	298.340602	-4.65e-06	-2.729e-05	-0.00014953
0.46217	3262.5731	3e-08	5.4e-07	2.8e-07	1.7e-07	0.0	2.95e-06	1.5e-06	1e-08	298.34149736	298.52008361	298.34043685	-5.3e-06	-2.725e-05	-0.00014936
0.46223	3262.79556	3e-08	5.4e-07	2.8e-07	1.7e-07	0.0	2.95e-06	1.5e-06	1e-08	298.34132243	298.51976942	298.34027281	-1.49e-06	-2.721e-05	-0.00014907
0.46228	3263.01797	3e-08	5.4e-07	2.8e-07	1.7e-07	0.0	2.95e-06	1.5e-06	1e-08	298.34127339	298.5194557	298.34010376	-1.49e-06	-2.721e-05	-0.00014907
0.46234	3263.24032	3e-08	5.4e-07	2.8e-07	1.7e-07	0.0	2.95e-06	1.5e-06	1e-08	298.34122436	298.51914197	298.33993471	-2.16e-06	-2.721e-05	-0.00014905
0.46239	3263.46261	3e-08	5.4e-07	2.8e-07	1.7e-07	0.0	2.95e-06	1.5e-06	1e-08	298.34115304	298.51882831	298.33976662	-9.07e-06	-2.716e-05	-0.00014888
0.46245	3263.68485	3e-08	5.4e-07	2.8e-07	1.7e-07	0.0	2.95e-06	1.5e-06	1e-08	298.34085372	298.51851522	298.33960842	-4.83e-06	-2.715e-05	-0.00014876
0.47251	3303.39187	3e-08	5.4e-07	2.8e-07	1.7e-07	0.0	2.95e-06	1.5e-06	1e-08	298.31290969	298.46543573	298.31189921	-1.07e-06	-2.326e-05	-0.00012693
0.47257	3303.60352	3e-08	5.4e-07	2.8e-07	1.7e-07	0.0	2.95e-06	1.5e-06	1e-08	298.31287422	298.46516756	298.31175512	-1.07e-06	-2.326e-05	-0.00012693
0.47262	3303.8151	3e-08	5.4e-07	2.8e-07	1.7e-07	0.0	2.95e-06	1.5e-06	1e-08	298.31283875	298.46489939	298.31161103	-7.48e-06	-2.321e-05	-0.00012678
0.47268	3304.02663	3e-08	5.4e-07	2.8e-07	1.7e-07	0.0	2.95e-06	1.5e-06	1e-08	298.31259175	298.46463174	298.31147609	-5.55e-06	-2.32e-05	-0.00012669
0.47273	3304.2381	3e-08	5.4e-07	2.8e-07	1.7e-07	0.0	2.95e-06	1.5e-06	1e-08	298.31240843	298.4643642	298.31133856	-3.17e-06	-2.319e-05	-0.00012659
0.47279	3304.44951	3e-08	5.4e-07	2.8e-07	1.7e-07	0.0	2.95e-06	1.5e-06	1e-08	298.31230375	298.46409682	298.3111978	-7.28e-06	-2.312e-05	-0.00012623
0.47284	3304.66086	3e-08	5.4e-07	2.8e-07	1.7e-07	0.0	2.95e-06	1.5e-06	1e-08	298.31206336	298.46383028	298.31106321	-7.28e-06	-2.312e-05	-0.00012623
0.4729	3304.87215	3e-08	5.4e-07	2.8e-07	1.7e-07	0.0	2.95e-06	1.5e-06	1e-08	298.31182298	298.46356375	298.31092862	-7.28e-06	-2.312e-05	-0.00012623
0.47295	3305.08338	3e-08	5.4e-07	2.8e-07	1.7e-07	0.0	2.95e-06	1.5e-06	1e-08	298.3115826	298.46329721	298.31079403	-2.56e-06	-2.311e-05	-0.00012614
0.47301	3305.29456	3e-08	5.4e-07	2.8e-07	1.7e-07	0.0	2.95e-06	1.5e-06	1e-08	298.31149809	298.46303072	298.31065293	-1.53e-06	-2.31e-05	-0.00012606
0.47306	3305.50567	3e-08	5.4e-07	2.8e-07	1.7e-07	0.0	2.95e-06	1.5e-06	1e-08	298.31144752	298.46276437	298.31051049	-5.81e-06	-2.306e-05	-0.00012593
0.47312	3305.71673	3e-08	5.4e-07	2.8e-07	1.7e-07	0.0	2.95e-06	1.5e-06	1e-08	298.3112557	298.46249842	298.31037419	-1.98e-06	-2.302e-05	-0.00012564
0.47317	3305.92773	3e-08	5.4e-07	2.8e-07	1.7e-07	0.0	2.95e-06	1.5e-06	1e-08	298.31119046	298.46223296	298.31023286	-1.03e-06	-2.301e-05	-0.00012557
0.47323	3306.13867	3e-08	5.4e-07	2.8e-07	1.7e-07	0.0	2.95e-06	1.5e-06	1e-08	298.31115656	298.46196761	298.31009027	-1.03e-06	-2.301e-05	-0.00012557
0.47328	3306.34955	3e-08	5.4e-07	2.8e-07	1.7e-07	0.0	2.95e-06	1.5e-06	1e-08	298.31112266	298.46170227	298.30994769	-3.56e-06	-2.3e-05	-0.00012551
0.47334	3306.56037	3e-08	5.4e-07	2.8e-07	1.7e-07	0.0	2.95e-06	1.5e-06	1e-08	298.31100519	298.46143713	298.30980873	-8.43e-06	-2.296e-05	-0.00012539
0.47339	3306.77113	3e-08	5.4e-07	2.8e-07	1.7e-07	0.0	2.95e-06	1.5e-06	1e-08	298.3107271	298.46117237	298.30967671	-3.03e-06	-2.295e-05	-0.00012527
0.47345	3306.98183	3e-08	5.4e-07	2.8e-07	1.7e-07	0.0	2.95e-06	1.5e-06	1e-08	298.31062723	298.46090771	298.30953727	-5.12e-06	-2.291e-05	-0.00012506
0.48351	3344.53205	3e-08	5.4e-07	2.8e-07	1.7e-07	0.0	2.95e-06	1.5e-06	1e-08	298.28698423	298.41607783	298.28624615	-5.5e-07	-1.961e-05	-0.0001067
0.48357	3344.73164	3e-08	5.4e-07	2.8e-07	1.7e-07	0.0	2.95e-06	1.5e-06	1e-08	298.28696604	298.41585165	298.28612463	-5.5e-07	-1.961e-05	-0.0001067
0.48362	3344.93118	3e-08	5.4e-07	2.8e-07	1.7e-07	0.0	2.95e-06	1.5e-06	1e-08	298.28694784	298.41562546	298.2860031	-5.5e-07	-1.961e-05	-0.0001067
0.48368	3345.13065	3e-08	5.4e-07	2.8e-07	1.7e-07	0.0	2.95e-06	1.5e-06	1e-08	298.28692964	298.41539928	298.28588158	-4.69e-06	-1.959e-05	-0.00010661
0.48373	3345.33006	3e-08	5.4e-07	2.8e-07	1.7e-07	0.0	2.95e-06	1.5e-06	1e-08	298.28677496	298.41517341	298.28576595	-6.63e-06	-1.957e-05	-0.00010653
0.48379	3345.52942	3e-08	5.4e-07	2.8e-07	1.7e-07	0.0	2.95e-06	1.5e-06	1e-08	298.28655615	298.41494776	298.28565313	-2.09e-06	-1.956e-05	-0.00010643
0.48384	3345.7287	3e-08	5.4e-07	2.8e-07	1.7e-07	0.0	2.95e-06	1.5e-06	1e-08	298.28648707	298.41472218	298.28553407	-5.42e-06	-1.951e-05	-0.00010618
0.4839	3345.92793	3e-08	5.4e-07	2.8e-07	1.7e-07	0.0	2.95e-06	1.5e-06	1e-08	298.28630814	298.41449722	298.28541996	-6.57e-06	-1.949e-05	-0.0001061
0.48395	3346.1271	3e-08	5.4e-07	2.8e-07	1.7e-07	0.0	2.95e-06	1.5e-06	1e-08	298.2860912	298.41427247	298.28530756	-6.57e-06	-1.949e-05	-0.0001061
0.48401	3346.3262	3e-08	5.4e-07	2.8e-07	1.7e-07	0.0	2.95e-06	1.5e-06	1e-08	298.28587426	298.41404772	298.28519515	-4.78e-06	-1.949e-05	-0.00010607
0.48406	3346.52524	3e-08	5.4e-07	2.8e-07	1.7e-07	0.0	2.95e-06	1.5e-06	1e-08	298.28571661	298.41382297	298.28508027	3.8e-07	-1.949e-05	-0.00010599
0.48412	3346.72422	3e-08	5.4e-07	2.8e-07	1.7e-07	0.0	2.95e-06	1.5e-06	1e-08	298.28572928	298.41359823	298.28495825	-4.11e-06	-1.945e-05	-0.00010587
0.48417	3346.92314	3e-08	5.4e-07	2.8e-07	1.7e-07	0.0	2.95e-06	1.5e-06	1e-08	298.28559348	298.41337389	298.28484267	-3.19e-06	-1.943e-05	-0.00010572
0.48423	3347.12199	3e-08	5.4e-07	2.8e-07	1.7e-07	0.0	2.95e-06	1.5e-06	1e-08	298.28548809	298.41314982	298.28472597	-5.3e-07	-1.94e-05	-0.00010554
0.48428	3347.32078	3e-08	5.4e-07	2.8e-07	1.7e-07	0.0	2.95e-06	1.5e-06	1e-08	298.28547072	298.41292606	298.28460574	-5.3e-07	-1.94e-05	-0.00010554
0.48434	3347.51952	3e-08	5.4e-07	2.8e-07	1.7e-07	0.0	2.95e-06	1.5e-06	1e-08	298.28545334	298.41270229	298.28448552	-5.3e-07	-1.94e-05	-0.00010554
0.48439	3347.71819	3e-08	5.4e-07	2.8e-07	1.7e-07	0.0	2.95e-06	1.5e-06	1e-08	298.28543597	298.41247853	298.28436529	-6.83e-06	-1.936e-05	-0.0001054
0.48445	3347.91679	3e-08	5.4e-07	2.8e-07	1.7e-07	0.0	2.95e-06	1.5e-06	1e-08	298.2852105	298.41225524	298.28425406	-4.87e-06	-1.936e-05	-0.00010533
0.49451	3383.20065	3e-08	5.4e-07	2.8e-07	1.7e-07	0.0	2.95e-06	1.5e-06	1e-08	298.26532976	298.37441728	298.26466588	-5.84e-06	-1.656e-05	-8.991e-05
0.49457	3383.38756	3e-08	5.4e-07	2.8e-07	1.7e-07	0.0	2.95e-06	1.5e-06	1e-08	298.26513697	298.37422636	298.26457107	-4.62e-06	-1.656e-05	-8.989e-05
0.49462	3383.5744	3e-08	5.4e-07	2.8e-07	1.7e-07	0.0	2.95e-06	1.5e-06	1e-08	298.26498457	298.37403543	298.26447457	7.2e-07	-1.656e-05	-8.982e-05
0.49468	3383.76118	3e-08	5.4e-07	2.8e-07	1.7e-07	0.0	2.95e-06	1.5e-06	1e-08	298.26500824	298.37384449	298.26437067	-3.09e-06	-1.653e-05	-8.972e-05
0.49473	3383.94789	3e-08	5.4e-07	2.8e-07	1.7e-07	0.0	2.95e-06	1.5e-06	1e-08	298.26490628	298.37365387	298.26427222	-3.03e-06	-1.651e-05	-8.961e-05
0.49479	3384.13454	3e-08	5.4e-07	2.8e-07	1.7e-07	0.0	2.95e-06	1.5e-06	1e-08	298.26480619	298.37346349	298.26417382	-1.7e-07	-1.648e-05	-8.942e-05
0.49484	3384.32113	3e-08	5.4e-07	2.8e-07	1.7e-07	0.0	2.95e-06	1.5e-06	1e-08	298.26480057	298.37327341	298.26407162	-1.7e-07	-1.648e-05	-8.942e-05
0.4949	3384.50764	3e-08	5.4e-07	2.8e-07	1.7e-07	0.0	2.95e-06	1.5e-06	1e-08	298.26479494	298.37308332	298.26396943	-1.7e-07	-1.648e-05	-8.942e-05
0.49495	3384.6941	3e-08	5.4e-07	2.8e-07	1.7e-07	0.0	2.95e-06	1.5e-06	1e-08	298.26478931	298.37289324	298.26386723	-4.83e-06	-1.645e-05	-8.933e-05
0.49501	3384.88049	3e-08	5.4e-07	2.8e-07	1.7e-07	0.0	2.95e-06	1.5e-06	1e-08	298.26462993	298.37270349	298.26377166	-5.32e-06	-1.644e-05	-8.927e-05
0.49506	3385.06681	3e-08	5.4e-07	2.8e-07	1.7e-07	0.0	2.95e-06	1.5e-06	1e-08	298.26445434	298.37251389	298.26367685	-1.65e-06	-1.644e-05	-8.92e-05
0.49512	3385.25307	3e-08	5.4e-07	2.8e-07	1.7e-07	0.0	2.95e-06	1.5e-06	1e-08	298.26439988	298.37232432	298.26357699	-5.14e-06	-1.638e-05	-8.895e-05
0.49517	3385.43926	3e-08	5.4e-07	2.8e-07	1.7e-07	0.0	2.95e-06	1.5e-06	1e-08	298.26423027	298.37213537	298.26348229	-5.79e-06	-1.637e-05	-8.891e-05
0.49523	3385.62538	3e-08	5.4e-07	2.8e-07	1.7e-07	0.0	2.95e-06	1.5e-06	1e-08	298.26403913	298.37194653	298.26338855	-5.79e-06	-1.637e-05	-8.891e-05
0.49528	3385.81144	3e-08	5.4e-07	2.8e-07	1.7e-07	0.0	2.95e-06	1.5e-06	1e-08	298.26384799	298.3717577	298.26329482	-4.21e-06	-1.637e-05	-8.889e-05
0.49534	3385.99744	3e-08	5.4e-07	2.8e-07	1.7e-07	0.0	2.95e-06	1.5e-06	1e-08	298.26370901	298.37156886	298.26319889	7.3e-07	-1.637e-05	-8.882e-05
0.49539	3386.18337	3e-08	5.4e-07	2.8e-07	1.7e-07	0.0	2.95e-06	1.5e-06	1e-08	298.26373315	298.37138001	298.26309612	-3.33e-06	-1.635e-05	-8.872e-05
0.49545	3386.36923	3e-08	5.4e-07	2.8e-07	1.7e-07	0.0	2.95e-06	1.5e-06	1e-08	298.26362324	298.3711915	298.26299916	-2.77e-06	-1.633e-05	-8.86e-05
0.50551	3419.25911	3e-08	5.4e-07	2.8e-07	1.7e-07	0.0	2.95e-06	1.5e-06	1e-08	298.24706981	298.33927053	298.24651442	-3.64e-06	-1.397e-05	-7.571e-05
0.50556	3419.43258	3e-08	5.4e-07	2.8e-07	1.7e-07	0.0	2.95e-06	1.5e-06	1e-08	298.24694978	298.33910937	298.24643283	-1.16e-06	-1.395e-05	-7.555e-05
0.50562	3419.60598	3e-08	5.4e-07	2.8e-07	1.7e-07	0.0	2.95e-06	1.5e-06	1e-08	298.24691144	298.33894847	298.24634795	-7e-08	-1.394e-05	-7.547e-05
0.50567	3419.77931	3e-08	5.4e-07	2.8e-07	1.7e-07	0.0	2.95e-06	1.5e-06	1e-08	298.24690919	298.3387877	298.24626163	-7e-08	-1.394e-05	-7.547e-05
0.50573	3419.95258	3e-08	5.4e-07	2.8e-07	1.7e-07	0.0	2.95e-06	1.5e-06	1e-08	298.24690695	298.33862693	298.2461753	-7e-08	-1.394e-05	-7.547e-05
0.50578	3420.12577	3e-08	5.4e-07	2.8e-07	1.7e-07	0.0	2.95e-06	1.5e-06	1e-08	298.24690471	298.33846616	298.24608898	-5.21e-06	-1.391e-05	-7.538e-05
0.50584	3420.2989	3e-08	5.4e-07	2.8e-07	1.7e-07	0.0	2.95e-06	1.5e-06	1e-08	298.24673257	298.33830575	298.24600998	-3.8e-06	-1.39e-05	-7.533e-05
0.50589	3420.47195	3e-08	5.4e-07	2.8e-07	1.7e-07	0.0	2.95e-06	1.5e-06	1e-08	298.24660697	298.33814541	298.24592905	-1.53e-06	-1.39e-05	-7.528e-05
0.50595	3420.64494	3e-08	5.4e-07	2.8e-07	1.7e-07	0.0	2.95e-06	1.5e-06	1e-08	298.24655643	298.3379851	298.24584501	-4.95e-06	-1.384e-05	-7.503e-05
0.506	3420.81785	3e-08	5.4e-07	2.8e-07	1.7e-07	0.0	2.95e-06	1.5e-06	1e-08	298.24639303	298.33782542	298.24576603	-4.95e-06	-1.384e-05	-7.503e-05
0.50606	3420.9907	3e-08	5.4e-07	2.8e-07	1.7e-07	0.0	2.95e-06	1.5e-06	1e-08	298.24622964	298.33766574	298.24568706	-4.95e-06	-1.384e-05	-7.503e-05
0.50611	3421.16348	3e-08	5.4e-07	2.8e-07	1.7e-07	0.0	2.95e-06	1.5e-06	1e-08	298.24606624	298.33750606	298.24560809	-3.66e-06	-1.385e-05	-7.501e-05
0.50617	3421.33618	3e-08	5.4e-07	2.8e-07	1.7e-07	0.0	2.95e-06	1.5e-06	1e-08	298.24594533	298.33734637	298.24552734	7.7e-07	-1.385e-05	-7.495e-05
0.50622	3421.50882	3e-08	5.4e-07	2.8e-07	1.7e-07	0.0	2.95e-06	1.5e-06	1e-08	298.24597063	298.33718668	298.24544044	-2.68e-06	-1.382e-05	-7.487e-05
0.50628	3421.68139	3e-08	5.4e-07	2.8e-07	1.7e-07	0.0	2.95e-06	1.5e-06	1e-08	298.2458822	298.33702726	298.24535847	-2.32e-06	-1.38e-05	-7.476e-05
0.50633	3421.85389	3e-08	5.4e-07	2.8e-07	1.7e-07	0.0	2.95e-06	1.5e-06	1e-08	298.24580548	298.33686806	298.24527612	-8e-08	-1.378e-05	-7.461e-05
0.50639	3422.02632	3e-08	5.4e-07	2.8e-07	1.7e-07	0.0	2.95e-06	1.5e-06	1e-08	298.24580297	298.33670911	298.2451908	-8e-08	-1.378e-05	-7.461e-05
0.50644	3422.19868	3e-08	5.4e-07	2.8e-07	1.7e-07	0.0	2.95e-06	1.5e-06	1e-08	298.24580047	298.33655016	298.24510548	-8e-08	-1.378e-05	-7.461e-05
0.5065	3422.37097	3e-08	5.4e-07	2.8e-07	1.7e-07	0.0	2.95e-06	1.5e-06	1e-08	298.24579797	298.3363912	298.24502016	-2.93e-06	-1.377e-05	-7.457e-05
0.51651	3452.54302	3e-08	5.4e-07	2.8e-07	1.7e-07	0.0	2.95e-06	1.5e-06	1e-08	298.23179356	298.30963114	298.23123921	-5.43e-06	-1.178e-05	-6.374e-05
0.51656	3452.70215	3e-08	5.4e-07	2.8e-07	1.7e-07	0.0	2.95e-06	1.5e-06	1e-08	298.23161425	298.3094953	298.23117386	1.3e-07	-1.178e-05	-6.37e-05
0.51662	3452.86121	3e-08	5.4e-07	2.8e-07	1.7e-07	0.0	2.95e-06	1.5e-06	1e-08	298.23161842	298.30935938	298.23110078	-2.8e-06	-1.176e-05	-6.363e-05
0.51667	3453.02019	3e-08	5.4e-07	2.8e-07	1.7e-07	0.0	2.95e-06	1.5e-06	1e-08	298.23152585	298.30922369	298.23103187	-1.17e-06	-1.174e-05	-6.347e-05
0.51673	3453.1791	3e-08	5.4e-07	2.8e-07	1.7e-07	0.0	2.95e-06	1.5e-06	1e-08	298.23148711	298.3090883	298.23096087	-6.6e-07	-1.173e-05	-6.342e-05
0.51678	3453.33793	3e-08	5.4e-07	2.8e-07	1.7e-07	0.0	2.95e-06	1.5e-06	1e-08	298.23146535	298.308953	298.23088921	-6.6e-07	-1.173e-05	-6.342e-05
0.51684	3453.49669	3e-08	5.4e-07	2.8e-07	1.7e-07	0.0	2.95e-06	1.5e-06	1e-08	298.23144358	298.30881769	298.23081754	-6.6e-07	-1.173e-05	-6.342e-05
0.51689	3453.65537	3e-08	5.4e-07	2.8e-07	1.7e-07	0.0	2.95e-06	1.5e-06	1e-08	298.23142181	298.30868238	298.23074587	6.3e-07	-1.17e-05	-6.324e-05
0.51695	3453.81398	3e-08	5.4e-07	2.8e-07	1.7e-07	0.0	2.95e-06	1.5e-06	1e-08	298.23144248	298.30854743	298.23067262	7.8e-07	-1.17e-05	-6.321e-05
0.517	3453.97252	3e-08	5.4e-07	2.8e-07	1.7e-07	0.0	2.95e-06	1.5e-06	1e-08	298.2314683	298.30841251	298.23059917	7.8e-07	-1.17e-05	-6.321e-05
0.51706	3454.13098	3e-08	5.4e-07	2.8e-07	1.7e-07	0.0	2.95e-06	1.5e-06	1e-08	298.23149412	298.3082776	298.23052572	7.8e-07	-1.17e-05	-6.321e-05
0.51711	3454.28937	3e-08	5.4e-07	2.8e-07	1.7e-07	0.0	2.95e-06	1.5e-06	1e-08	298.23151973	298.30814269	298.23045228	-8.23e-06	-1.166e-05	-6.313e-05
0.51717	3454.44768	3e-08	5.4e-07	2.8e-07	1.7e-07	0.0	2.95e-06	1.5e-06	1e-08	298.23124807	298.30800822	298.23039155	-3.41e-06	-1.166e-05	-6.309e-05
0.51722	3454.60592	3e-08	5.4e-07	2.8e-07	1.7e-07	0.0	2.95e-06	1.5e-06	1e-08	298.2311354	298.30787371	298.23032412	-3.73e-06	-1.163e-05	-6.293e-05
0.51728	3454.76408	3e-08	5.4e-07	2.8e-07	1.7e-07	0.0	2.95e-06	1.5e-06	1e-08	298.2310124	298.30773953	298.23025731	-3.73e-06	-1.163e-05	-6.293e-05
0.51733	3454.92217	3e-08	5.4e-07	2.8e-07	1.7e-07	0.0	2.95e-06	1.5e-06	1e-08	298.2308894	298.30760535	298.2301905	-3.96e-06	-1.163e-05	-6.291e-05
0.51739	3455.08018	3e-08	5.4e-07	2.8e-07	1.7e-07	0.0	2.95e-06	1.5e-06	1e-08	298.23075882	298.30747123	298.23012404	-6.59e-06	-1.157e-05	-6.262e-05
0.51744	3455.23812	3e-08	5.4e-07	2.8e-07	1.7e-07	0.0	2.95e-06	1.5e-06	1e-08	298.23054118	298.30733779	298.23006161	-6.59e-06	-1.157e-05	-6.262e-05
0.5175	3455.39598	3e-08	5.4e-07	2.8e-07	1.7e-07	0.0	2.95e-06	1.5e-06	1e-08	298.23032354	298.30720436	298.22999917	-6.59e-06	-1.157e-05	-6.262e-05
0.52751	3482.85251	3e-08	5.4e-07	2.8e-07	1.7e-07	0.0	2.95e-06	1.5e-06	1e-08	298.21959896	298.28463666	298.2183538	2.23e-06	-9.95e-06	-5.369e-05
0.52756	3482.99619	3e-08	5.4e-07	2.8e-07	1.7e-07	0.0	2.95e-06	1.5e-06	1e-08	298.21967264	298.28452187	298.21828923	-5.87e-06	-9.92e-06	-5.362e-05
0.52762	3483.1398	3e-08	5.4e-07	2.8e-07	1.7e-07	0.0	2.95e-06	1.5e-06	1e-08	298.21947897	298.28440748	298.21823609	-8.82e-06	-9.9e-06	-5.357e-05
0.52767	3483.28332	3e-08	5.4e-07	2.8e-07	1.7e-07	0.0	2.95e-06	1.5e-06	1e-08	298.21918772	298.28429329	298.21818715	-1.68e-06	-9.91e-06	-5.355e-05
0.52773	3483.42676	3e-08	5.4e-07	2.8e-07	1.7e-07	0.0	2.95e-06	1.5e-06	1e-08	298.21913216	298.28417893	298.21812824	-4.92e-06	-9.9e-06	-5.349e-05
0.52778	3483.57011	3e-08	5.4e-07	2.8e-07	1.7e-07	0.0	2.95e-06	1.5e-06	1e-08	298.21896986	298.28406479	298.21807392	-1.035e-05	-9.87e-06	-5.343e-05
0.52784	3483.71339	3e-08	5.4e-07	2.8e-07	1.7e-07	0.0	2.95e-06	1.5e-06	1e-08	298.21862822	298.28395094	298.21802728	-1.274e-05	-9.85e-06	-5.337e-05
0.52789	3483.85659	3e-08	5.4e-07	2.8e-07	1.7e-07	0.0	2.95e-06	1.5e-06	1e-08	298.21820753	298.28383728	298.21798406	9.2e-07	-9.89e-06	-5.337e-05
0.52795	3483.99971	3e-08	5.4e-07	2.8e-07	1.7e-07	0.0	2.95e-06	1.5e-06	1e-08	298.21823788	298.28372321	298.2179217	7.27e-06	-9.9e-06	-5.335e-05
0.528	3484.14275	3e-08	5.4e-07	2.8e-07	1.7e-07	0.0	2.95e-06	1.5e-06	1e-08	298.21847804	298.28360901	298.21785046	9.6e-06	-9.9e-06	-5.331e-05
0.52806	3484.2857	3e-08	5.4e-07	2.8e-07	1.7e-07	0.0	2.95e-06	1.5e-06	1e-08	298.21879483	298.28349482	298.21777602	5.81e-06	-9.88e-06	-5.325e-05
0.52811	3484.42858	3e-08	5.4e-07	2.8e-07	1.7e-07	0.0	2.95e-06	1.5e-06	1e-08	298.21898668	298.28338087	298.21770694	5.8e-06	-9.87e-06	-5.321e-05
0.52817	3484.57137	3e-08	5.4e-07	2.8e-07	1.7e-07	0.0	2.95e-06	1.5e-06	1e-08	298.21917814	298.28326701	298.21763794	-1.13e-05	-9.8e-06	-5.307e-05
0.52822	3484.71408	3e-08	5.4e-07	2.8e-07	1.7e-07	0.0	2.95e-06	1.5e-06	1e-08	298.21880523	298.28315394	298.21759303	-7.21e-06	-9.81e-06	-5.304e-05
0.52828	3484.85672	3e-08	5.4e-07	2.8e-07	1.7e-07	0.0	2.95e-06	1.5e-06	1e-08	298.21856734	298.28304082	298.21754243	-4.26e-06	-9.81e-06	-5.299e-05
0.52833	3484.99927	3e-08	5.4e-07	2.8e-07	1.7e-07	0.0	2.95e-06	1.5e-06	1e-08	298.21842663	298.28292771	298.21748777	-7.03e-06	-9.79e-06	-5.293e-05
0.52839	3485.14174	3e-08	5.4e-07	2.8e-07	1.7e-07	0.0	2.95e-06	1.5e-06	1e-08	298.21819454	298.28281482	298.21743705	-4.98e-06	-9.79e-06	-5.292e-05
0.52844	3485.28413	3e-08	5.4e-07	2.8e-07	1.7e-07	0.0	2.95e-06	1.5e-06	1e-08	298.2180301	298.28270189	298.21738347	-2.82e-06	-9.79e-06	-5.288e-05
0.5285	3485.42644	3e-08	5.4e-07	2.8e-07	1.7e-07	0.0	2.95e-06	1.5e-06	1e-08	298.21793699	298.28258898	298.21732692	-4.12e-06	-9.76e-06	-5.275e-05
0.53851	3509.93747	3e-08	5.4e-07	2.8e-07	1.7e-07	0.0	2.95e-06	1.5e-06	1e-08	298.20787107	298.26356503	298.20756746	-1.029e-05	-8.35e-06	-4.516e-05
0.53856	3510.06428	3e-08	5.4e-07	2.8e-07	1.7e-07	0.0	2.95e-06	1.5e-06	1e-08	298.20753151	298.26346875	298.2075302	-1.085e-05	-8.34e-06	-4.512e-05
0.53862	3510.191	3e-08	5.4e-07	2.8e-07	1.7e-07	0.0	2.95e-06	1.5e-06	1e-08	298.20717344	298.26337257	298.20749378	-2.81e-06	-8.36e-06	-4.511e-05
0.53867	3510.31764	3e-08	5.4e-07	2.8e-07	1.7e-07	0.0	2.95e-06	1.5e-06	1e-08	298.20708056	298.26327618	298.20744611	5.57e-06	-8.38e-06	-4.51e-05
0.53873	3510.44418	3e-08	5.4e-07	2.8e-07	1.7e-07	0.0	2.95e-06	1.5e-06	1e-08	298.20726436	298.26317956	298.20738672	1.166e-05	-8.39e-06	-4.508e-05
0.53878	3510.57064	3e-08	5.4e-07	2.8e-07	1.7e-07	0.0	2.95e-06	1.5e-06	1e-08	298.20764932	298.26308281	298.20731881	7.39e-06	-8.37e-06	-4.503e-05
0.53884	3510.69701	3e-08	5.4e-07	2.8e-07	1.7e-07	0.0	2.95e-06	1.5e-06	1e-08	298.20789344	298.2629863	298.20725694	7.95e-06	-8.36e-06	-4.499e-05
0.53889	3510.82329	3e-08	5.4e-07	2.8e-07	1.7e-07	0.0	2.95e-06	1.5e-06	1e-08	298.20815603	298.26288984	298.20719432	5.46e-06	-8.35e-06	-4.494e-05
0.53895	3510.94948	3e-08	5.4e-07	2.8e-07	1.7e-07	0.0	2.95e-06	1.5e-06	1e-08	298.20833643	298.26279356	298.20713525	-6e-06	-8.3e-06	-4.487e-05
0.539	3511.07559	3e-08	5.4e-07	2.8e-07	1.7e-07	0.0	2.95e-06	1.5e-06	1e-08	298.20813849	298.26269778	298.20709233	-1.244e-05	-8.28e-06	-4.48e-05
0.53906	3511.2016	3e-08	5.4e-07	2.8e-07	1.7e-07	0.0	2.95e-06	1.5e-06	1e-08	298.20772771	298.26260232	298.2070585	-1.344e-05	-8.27e-06	-4.476e-05
0.53911	3511.32752	3e-08	5.4e-07	2.8e-07	1.7e-07	0.0	2.95e-06	1.5e-06	1e-08	298.20728408	298.26250698	298.20702612	-1.11e-05	-8.27e-06	-4.473e-05
0.53917	3511.45336	3e-08	5.4e-07	2.8e-07	1.7e-07	0.0	2.95e-06	1.5e-06	1e-08	298.20691749	298.26241164	298.2069905	-1.169e-05	-8.26e-06	-4.469e-05
0.53922	3511.57911	3e-08	5.4e-07	2.8e-07	1.7e-07	0.0	2.95e-06	1.5e-06	1e-08	298.20653163	298.26231639	298.20695574	-1.33e-06	-8.28e-06	-4.469e-05
0.53928	3511.70476	3e-08	5.4e-07	2.8e-07	1.7e-07	0.0	2.95e-06	1.5e-06	1e-08	298.20648774	298.26222085	298.20690648	6.86e-06	-8.3e-06	-4.468e-05
0.53933	3511.83033	3e-08	5.4e-07	2.8e-07	1.7e-07	0.0	2.95e-06	1.5e-06	1e-08	298.20671411	298.2621251	298.20684576	1.254e-05	-8.31e-06	-4.466e-05
0.53939	3511.95581	3e-08	5.4e-07	2.8e-07	1.7e-07	0.0	2.95e-06	1.5e-06	1e-08	298.20712806	298.26202922	298.20677711	8.19e-06	-8.29e-06	-4.461e-05
0.53944	3512.0812	3e-08	5.4e-07	2.8e-07	1.7e-07	0.0	2.95e-06	1.5e-06	1e-08	298.20739858	298.26193358	298.2067146	8.8e-06	-8.29e-06	-4.457e-05
0.5395	3512.2065	3e-08	5.4e-07	2.8e-07	1.7e-07	0.0	2.95e-06	1.5e-06	1e-08	298.20768917	298.261838	298.20665128	4.76e-06	-8.27e-06	-4.452e-05
0.54951	3533.46838	3e-08	5.4e-07	2.8e-07	1.7e-07	0.0	2.95e-06	1.5e-06	1e-08	298.1984047	298.24580698	298.19846882	2.05e-06	-7.06e-06	-3.805e-05
0.54956	3533.5764	3e-08	5.4e-07	2.8e-07	1.7e-07	0.0	2.95e-06	1.5e-06	1e-08	298.19847226	298.24572551	298.19842243	1.04e-06	-7.05e-06	-3.801e-05
0.54962	3533.68432	3e-08	5.4e-07	2.8e-07	1.7e-07	0.0	2.95e-06	1.5e-06	1e-08	298.19850649	298.24564413	298.19837749	-4.49e-06	-7.03e-06	-3.796e-05
0.54967	3533.79215	3e-08	5.4e-07	2.8e-07	1.7e-07	0.0	2.95e-06	1.5e-06	1e-08	298.19835829	298.24556303	298.19834036	-6.45e-06	-7.02e-06	-3.792e-05
0.54973	3533.89987	3e-08	5.4e-07	2.8e-07	1.7e-07	0.0	2.95e-06	1.5e-06	1e-08	298.19814543	298.24548207	298.19830601	-8.41e-06	-7.01e-06	-3.788e-05
0.54978	3534.00749	3e-08	5.4e-07	2.8e-07	1.7e-07	0.0	2.95e-06	1.5e-06	1e-08	298.19786791	298.24540126	298.19827446	-6.86e-06	-7e-06	-3.785e-05
0.54984	3534.11501	3e-08	5.4e-07	2.8e-07	1.7e-07	0.0	2.95e-06	1.5e-06	1e-08	298.19764157	298.24532045	298.19824076	-6.51e-06	-7e-06	-3.782e-05
0.54989	3534.22243	3e-08	5.4e-07	2.8e-07	1.7e-07	0.0	2.95e-06	1.5e-06	1e-08	298.19742665	298.2452397	298.19820661	-6.61e-06	-6.99e-06	-3.779e-05
0.54995	3534.32975	3e-08	5.4e-07	2.8e-07	1.7e-07	0.0	2.95e-06	1.5e-06	1e-08	298.19720851	298.24515903	298.19817264	-3.94e-06	-7e-06	-3.777e-05
0.55	3534.43697	3e-08	5.4e-07	2.8e-07	1.7e-07	0.0	2.95e-06	1.5e-06	1e-08	298.19707839	298.24507833	298.19813496	3.65067399	-2.49248511	19.79000878
