# Supplementary material for: Dataset for the simulated biomass pyrolysis in rotary kilns with varying particle residence time distributions
Source: Data Brief. 2021 Nov 23;39:107603. doi: 10.1016/j.dib.2021.107603 (PMC8633881; doi:10.1016/j.dib.2021.107603)
Supplement: Supplementary Data S1 — Supplementary Raw Research Data. This is open data under the CC BY license http://creativecommons.org/licenses/by/4.0/ [file mmc1.zip › supplementary/100/logFiles/log_Pe12]

l,m	Tau,s	F_w,kg/s	F_is,kg/s	F_c,kg/s	F_rt,kg/s	F_w_wet,kg/s	F_it,kg/s	F_g,kg/s	F_H2O_g,kg/s	T_b,K	T_g,K	T_w,K	q_bed,kW/m	q_gas,kW/m	q_loss,kW/m
5e-05	0.25718	0.0	0.0	0.0	0.0	5.47e-06	0.0	0.0	0.0	362.84644818	799.17142246	813.54762774	10.15553939	-0.03579546	-0.39884158
0.00011	0.77153	0.0	0.0	0.0	0.0	5.47e-06	0.0	0.0	0.0	416.79941032	789.26577583	798.77544584	8.70385537	-0.04386294	-0.38807651
0.00016	1.28586	1e-08	0.0	0.0	0.0	5.46e-06	0.0	0.0	0.0	461.86147274	777.08942075	786.06844069	7.45686537	-0.03694808	-0.37880301
0.00022	1.80017	5e-08	0.0	0.0	0.0	5.42e-06	0.0	0.0	0.0	499.65573203	766.7055987	775.11600657	6.38592592	-0.0304089	-0.37080747
0.00027	2.31445	2.3e-07	0.0	0.0	0.0	5.24e-06	0.0	0.0	0.0	531.43696604	757.80089768	765.66963293	5.46676075	-0.02354906	-0.36390832
0.00033	2.8287	7.2e-07	0.0	0.0	0.0	4.75e-06	0.0	0.0	0.0	558.18632738	750.16889616	757.51417961	4.67890144	-0.01651575	-0.35794829
0.00038	3.34293	1.66e-06	0.0	0.0	0.0	3.81e-06	0.0	0.0	0.0	580.70080098	743.56800257	750.46367965	4.00414481	-0.0086259	-0.35279128
0.00044	3.85714	2.91e-06	0.0	0.0	0.0	2.56e-06	0.0	0.0	0.0	599.67591535	737.7478501	744.35696226	3.42541259	0.00216639	-0.3483193
0.00049	4.37133	4.08e-06	0.0	0.0	0.0	1.37e-06	0.0	0.0	0.0	615.7282449	732.38347795	739.05413364	2.92722162	0.01769336	-0.34443002
0.0105	97.54881	1.2e-07	5.5e-07	2.5e-07	2.8e-07	0.0	2.9e-06	1.36e-06	1e-08	646.1231931	648.79429041	644.92558805	-0.01908922	-0.04156475	-0.27222456
0.01056	98.05855	1.2e-07	5.5e-07	2.5e-07	2.8e-07	-0.0	2.9e-06	1.36e-06	1e-08	645.82363449	648.49946677	644.62846072	-0.0190391	-0.04153582	-0.27199146
0.01061	98.56826	1.2e-07	5.5e-07	2.5e-07	2.8e-07	-0.0	2.9e-06	1.36e-06	1e-08	645.52430762	648.20484092	644.33154973	-0.01898932	-0.04150669	-0.2717585
0.01067	99.07795	1.2e-07	5.5e-07	2.5e-07	2.8e-07	0.0	2.9e-06	1.36e-06	1e-08	645.22521229	647.9104131	644.0348551	-0.01893987	-0.04147735	-0.27152558
0.01072	99.58761	1.2e-07	5.5e-07	2.5e-07	2.8e-07	-0.0	2.9e-06	1.36e-06	1e-08	644.92634802	647.61618369	643.73837693	-0.01889075	-0.04144782	-0.27129275
0.01078	100.09725	1.2e-07	5.5e-07	2.5e-07	2.8e-07	0.0	2.9e-06	1.36e-06	1e-08	644.62771603	647.32215299	643.44211528	-0.01884197	-0.04141808	-0.27106003
0.01083	100.60686	1.2e-07	5.5e-07	2.5e-07	2.8e-07	-0.0	2.9e-06	1.37e-06	1e-08	644.32931478	647.02832129	643.14607019	-0.01879353	-0.04138817	-0.27082748
0.01089	101.11645	1.1e-07	5.5e-07	2.5e-07	2.8e-07	0.0	2.9e-06	1.37e-06	1e-08	644.03114596	646.73468883	642.85024166	-0.01874545	-0.04135808	-0.27059512
0.01094	101.62602	1.1e-07	5.5e-07	2.5e-07	2.8e-07	-0.0	2.9e-06	1.37e-06	1e-08	643.73320781	646.44125582	642.55462966	-0.01869772	-0.04132783	-0.27036302
0.011	102.13556	1.1e-07	5.5e-07	2.5e-07	2.7e-07	0.0	2.9e-06	1.37e-06	1e-08	643.43550166	646.14802244	642.25923411	-0.01865035	-0.04129742	-0.2701312
0.01105	102.64508	1.1e-07	5.5e-07	2.5e-07	2.7e-07	-0.0	2.9e-06	1.37e-06	1e-08	643.13802631	645.8549888	641.96405489	-0.01860336	-0.04126687	-0.26989973
0.01111	103.15457	1.1e-07	5.5e-07	2.5e-07	2.7e-07	-0.0	2.9e-06	1.37e-06	1e-08	642.84078192	645.56215498	641.66909184	-0.01855656	-0.04123606	-0.26966777
0.01116	103.66404	1.1e-07	5.5e-07	2.5e-07	2.7e-07	0.0	2.9e-06	1.37e-06	1e-08	642.54376945	645.26952177	641.37434557	-0.01851002	-0.04120504	-0.26943556
0.01122	104.17348	1.1e-07	5.5e-07	2.5e-07	2.7e-07	-0.0	2.9e-06	1.37e-06	1e-08	642.24698839	644.97708977	641.07981648	-0.01846389	-0.04117392	-0.26920396
0.01127	104.6829	1.1e-07	5.5e-07	2.6e-07	2.7e-07	0.0	2.9e-06	1.37e-06	1e-08	641.95043932	644.68485881	640.78550416	-0.01841816	-0.04114268	-0.2689728
0.01133	105.1923	1.1e-07	5.5e-07	2.6e-07	2.7e-07	-0.0	2.9e-06	1.37e-06	1e-08	641.65412041	644.39282887	640.49140837	-0.01837286	-0.04111136	-0.26874242
0.01138	105.70167	1.1e-07	5.5e-07	2.6e-07	2.7e-07	0.0	2.9e-06	1.37e-06	1e-08	641.35803274	644.10099964	640.19752853	-0.01832801	-0.04108	-0.26851287
0.01144	106.21101	1.1e-07	5.5e-07	2.6e-07	2.7e-07	0.0	2.9e-06	1.37e-06	1e-08	641.06217458	643.80937075	639.90386403	-0.01828281	-0.04104801	-0.26828003
0.01149	106.72034	1.1e-07	5.5e-07	2.6e-07	2.7e-07	-0.0	2.9e-06	1.38e-06	1e-08	640.76654896	643.51794543	639.61041813	-0.01823834	-0.04101616	-0.26804947
0.0215	199.00812	8e-08	5.4e-07	2.8e-07	2.1e-07	-0.0	2.92e-06	1.44e-06	1e-08	590.69433	593.92097605	589.78431931	-0.01328388	-0.03444496	-0.2289491
0.02156	199.51294	8e-08	5.4e-07	2.8e-07	2.1e-07	-0.0	2.92e-06	1.44e-06	1e-08	590.43876916	593.66726986	589.52981564	-0.01326572	-0.03440898	-0.2287493
0.02161	200.01774	8e-08	5.4e-07	2.8e-07	2.1e-07	-0.0	2.92e-06	1.44e-06	1e-08	590.18342032	593.41376523	589.27551654	-0.0132479	-0.03437302	-0.22854965
0.02167	200.52251	8e-08	5.4e-07	2.8e-07	2.1e-07	-0.0	2.92e-06	1.44e-06	1e-08	589.92827651	593.16046207	589.02142229	-0.01322948	-0.03433631	-0.22834587
0.02172	201.02726	8e-08	5.4e-07	2.8e-07	2.1e-07	0.0	2.92e-06	1.44e-06	1e-08	589.67334804	592.90736459	588.7675368	-0.01320775	-0.03429251	-0.22810273
0.02178	201.53198	8e-08	5.4e-07	2.8e-07	2.1e-07	-0.0	2.92e-06	1.44e-06	1e-08	589.41867076	592.65451261	588.51390074	-0.01318592	-0.03424833	-0.22785765
0.02183	202.03668	8e-08	5.4e-07	2.8e-07	2.1e-07	-0.0	2.92e-06	1.44e-06	1e-08	589.1642478	592.40190826	588.26051617	-0.01316753	-0.03421102	-0.22765068
0.02189	202.54135	8e-08	5.4e-07	2.8e-07	2.1e-07	-0.0	2.92e-06	1.44e-06	1e-08	588.91003923	592.14951308	588.00734403	-0.01315562	-0.03418687	-0.2275167
0.02194	203.046	8e-08	5.4e-07	2.8e-07	2.1e-07	-0.0	2.92e-06	1.44e-06	1e-08	588.65597061	591.89725331	587.75430941	-0.01313168	-0.03413821	-0.22724679
0.022	203.55063	8e-08	5.4e-07	2.8e-07	2.1e-07	0.0	2.92e-06	1.44e-06	1e-08	588.40218315	591.64526638	587.5015519	-0.01311525	-0.03410467	-0.22706083
0.02205	204.05522	8e-08	5.4e-07	2.8e-07	2.1e-07	0.0	2.92e-06	1.44e-06	1e-08	588.14858911	591.39346761	587.24898538	-0.01310113	-0.03407583	-0.22690084
0.02211	204.5598	8e-08	5.4e-07	2.8e-07	2.1e-07	0.0	2.92e-06	1.44e-06	1e-08	587.89515968	591.14183063	586.99658321	-0.01308413	-0.03404106	-0.22670801
0.02216	205.06435	8e-08	5.4e-07	2.8e-07	2.1e-07	-0.0	2.92e-06	1.44e-06	1e-08	587.64193144	590.89038876	586.74437913	-0.01306255	-0.03399679	-0.2264626
0.02222	205.56887	8e-08	5.4e-07	2.8e-07	2.1e-07	-0.0	2.92e-06	1.44e-06	1e-08	587.38895802	590.63919531	586.49242724	-0.01304546	-0.03396165	-0.22626779
0.02227	206.07337	8e-08	5.4e-07	2.8e-07	2.1e-07	-0.0	2.92e-06	1.44e-06	1e-08	587.13618662	590.38819908	586.24067558	-0.01303213	-0.03393431	-0.22611618
0.02233	206.57785	8e-08	5.4e-07	2.8e-07	2.1e-07	-0.0	2.92e-06	1.44e-06	1e-08	586.88357598	590.13735631	585.98907972	-0.01301299	-0.03389482	-0.22589723
0.02238	207.0823	8e-08	5.4e-07	2.8e-07	2.1e-07	-0.0	2.92e-06	1.44e-06	1e-08	586.63119232	589.88673533	585.73770902	-0.01299413	-0.03385583	-0.22568115
0.02244	207.58673	8e-08	5.4e-07	2.8e-07	2.1e-07	0.0	2.92e-06	1.44e-06	1e-08	586.37903363	589.63633329	585.48656054	-0.01298358	-0.03383401	-0.22556018
0.02249	208.09113	8e-08	5.4e-07	2.8e-07	2.1e-07	0.0	2.92e-06	1.44e-06	1e-08	586.12700018	589.38605378	585.23553648	-0.01296729	-0.03380039	-0.22537378
0.0325	299.47843	8e-08	5.4e-07	2.8e-07	2.1e-07	0.0	2.92e-06	1.45e-06	1e-08	543.53321638	547.03908028	542.79681733	-0.01037722	-0.02783325	-0.19206097
0.03256	299.97828	8e-08	5.4e-07	2.8e-07	2.1e-07	0.0	2.92e-06	1.45e-06	1e-08	543.31640018	546.82329985	542.58075144	-0.01036416	-0.02780337	-0.19189148
0.03261	300.4781	8e-08	5.4e-07	2.8e-07	2.1e-07	0.0	2.92e-06	1.45e-06	1e-08	543.09978349	546.60769624	542.36486327	-0.01035154	-0.02777344	-0.19172176
0.03267	300.9779	8e-08	5.4e-07	2.8e-07	2.1e-07	-0.0	2.92e-06	1.45e-06	1e-08	542.88335707	546.39226966	542.14915369	-0.01033906	-0.02774352	-0.19155211
0.03272	301.47767	8e-08	5.4e-07	2.8e-07	2.1e-07	-0.0	2.92e-06	1.45e-06	1e-08	542.66711814	546.17702007	541.93362283	-0.01032888	-0.02771384	-0.19138353
0.03278	301.97742	8e-08	5.4e-07	2.8e-07	2.1e-07	-0.0	2.92e-06	1.45e-06	1e-08	542.45102213	545.96194653	541.71827274	-0.01031733	-0.02768402	-0.19121432
0.03283	302.47714	8e-08	5.4e-07	2.8e-07	2.1e-07	-0.0	2.92e-06	1.45e-06	1e-08	542.23509548	545.74704958	541.50310219	-0.01030579	-0.0276542	-0.1910451
0.03289	302.97683	8e-08	5.4e-07	2.8e-07	2.1e-07	0.0	2.92e-06	1.45e-06	1e-08	542.01933821	545.53232924	541.28811119	-0.01029337	-0.02762448	-0.19087632
0.03294	303.4765	8e-08	5.4e-07	2.8e-07	2.1e-07	0.0	2.92e-06	1.45e-06	1e-08	541.8037686	545.31778509	541.07329805	-0.01027989	-0.02759487	-0.19070808
0.033	303.97615	8e-08	5.4e-07	2.8e-07	2.1e-07	0.0	2.92e-06	1.45e-06	1e-08	541.58840917	545.10341662	540.85866068	-0.01026732	-0.02756517	-0.19053938
0.03305	304.47577	8e-08	5.4e-07	2.8e-07	2.1e-07	0.0	2.92e-06	1.45e-06	1e-08	541.37324064	544.88922426	540.64420086	-0.01025476	-0.02753546	-0.19037068
0.03311	304.97537	8e-08	5.4e-07	2.8e-07	2.1e-07	-0.0	2.92e-06	1.45e-06	1e-08	541.15826301	544.67520802	540.4299186	-0.01024428	-0.02750595	-0.19020283
0.03316	305.47494	8e-08	5.4e-07	2.8e-07	2.1e-07	-0.0	2.92e-06	1.45e-06	1e-08	540.94343498	544.46136716	540.2158159	-0.01023346	-0.0274764	-0.19003484
0.03322	305.97448	8e-08	5.4e-07	2.8e-07	2.1e-07	-0.0	2.92e-06	1.45e-06	1e-08	540.72876345	544.24770179	540.00189243	-0.01022214	-0.0274468	-0.18986665
0.03327	306.47401	8e-08	5.4e-07	2.8e-07	2.1e-07	0.0	2.92e-06	1.45e-06	1e-08	540.51425834	544.03421211	539.7881477	-0.01021074	-0.02741723	-0.18969856
0.03333	306.9735	8e-08	5.4e-07	2.8e-07	2.1e-07	0.0	2.92e-06	1.45e-06	1e-08	540.29992138	543.82089801	539.5745815	-0.01019856	-0.02738789	-0.1895315
0.03338	307.47297	8e-08	5.4e-07	2.8e-07	2.1e-07	0.0	2.92e-06	1.45e-06	1e-08	540.08576984	543.60775853	539.3611916	-0.01018686	-0.02735841	-0.18936382
0.03344	307.97242	8e-08	5.4e-07	2.8e-07	2.1e-07	0.0	2.92e-06	1.45e-06	1e-08	539.87179324	543.39479426	539.14797937	-0.01017516	-0.02732893	-0.18919614
0.03349	308.47184	8e-08	5.4e-07	2.8e-07	2.1e-07	0.0	2.92e-06	1.45e-06	1e-08	539.65799157	543.18200519	538.93494478	-0.01016314	-0.02729956	-0.18902893
0.0435	398.94761	8e-08	5.4e-07	2.8e-07	2e-07	-0.0	2.92e-06	1.45e-06	1e-08	503.58854234	507.24047153	502.98432593	-0.0082493	-0.02244608	-0.16080502
0.04356	399.44242	8e-08	5.4e-07	2.8e-07	2e-07	-0.0	2.92e-06	1.45e-06	1e-08	503.40542243	507.0576141	502.80160143	-0.00823936	-0.02242196	-0.16066143
0.04361	399.9372	8e-08	5.4e-07	2.8e-07	2e-07	-0.0	2.92e-06	1.45e-06	1e-08	503.22247242	506.8749093	502.61903076	-0.00824257	-0.02239783	-0.16051804
0.04367	400.43196	8e-08	5.4e-07	2.8e-07	2e-07	-0.0	2.92e-06	1.45e-06	1e-08	503.0394009	506.69235742	502.43663208	-0.00822883	-0.02237381	-0.16037486
0.04372	400.92669	8e-08	5.4e-07	2.8e-07	2e-07	-0.0	2.92e-06	1.45e-06	1e-08	502.85658427	506.50995765	502.25438145	-0.00822409	-0.02234981	-0.16023194
0.04378	401.4214	8e-08	5.4e-07	2.8e-07	2e-07	-0.0	2.92e-06	1.45e-06	1e-08	502.67382284	506.32771005	502.07229118	-0.00821873	-0.02232582	-0.160089
0.04383	401.91609	8e-08	5.4e-07	2.8e-07	2e-07	-0.0	2.92e-06	1.45e-06	1e-08	502.49113057	506.14561463	501.8903604	-0.00821176	-0.02230181	-0.15994601
0.04389	402.41074	8e-08	5.4e-07	2.8e-07	2e-07	-0.0	2.92e-06	1.45e-06	1e-08	502.30854292	505.96367139	501.70858696	-0.00819212	-0.02227792	-0.1598033
0.04394	402.90537	8e-08	5.4e-07	2.8e-07	2e-07	-0.0	2.92e-06	1.45e-06	1e-08	502.12634184	505.7818796	501.52695281	-0.00818175	-0.02225401	-0.15966068
0.044	403.39998	8e-08	5.4e-07	2.8e-07	2e-07	-0.0	2.92e-06	1.45e-06	1e-08	501.94432151	505.60023951	501.3454708	-0.00817354	-0.02223015	-0.1595183
0.04405	403.89456	8e-08	5.4e-07	2.8e-07	2e-07	-0.0	2.92e-06	1.45e-06	1e-08	501.76243428	505.41875094	501.1641437	-0.00815834	-0.02220635	-0.15937612
0.04411	404.38912	8e-08	5.4e-07	2.8e-07	2e-07	-0.0	2.92e-06	1.45e-06	1e-08	501.58083559	505.23741348	500.98296152	-0.00814683	-0.02218251	-0.15923378
0.04416	404.88365	8e-08	5.4e-07	2.8e-07	2e-07	-0.0	2.92e-06	1.45e-06	1e-08	501.39944333	505.05622741	500.8019296	-0.00814217	-0.02215866	-0.15909154
0.04422	405.37816	8e-08	5.4e-07	2.8e-07	2e-07	-0.0	2.92e-06	1.45e-06	1e-08	501.21810528	504.87519286	500.62105738	-0.00814223	-0.02213484	-0.1589495
0.04427	405.87264	8e-08	5.4e-07	2.8e-07	2e-07	-0.0	2.92e-06	1.45e-06	1e-08	501.03671656	504.69430983	500.44035128	-0.0081276	-0.02211111	-0.15880765
0.04433	406.36709	8e-08	5.4e-07	2.8e-07	2e-07	-0.0	2.92e-06	1.45e-06	1e-08	500.85560426	504.51357759	500.25979052	-0.00812626	-0.0220874	-0.15866611
0.04438	406.86152	8e-08	5.4e-07	2.8e-07	2e-07	-0.0	2.92e-06	1.45e-06	1e-08	500.67447282	504.33299633	500.07939337	-0.00811964	-0.02206368	-0.1585244
0.04444	407.35592	8e-08	5.4e-07	2.8e-07	2e-07	-0.0	2.92e-06	1.45e-06	1e-08	500.49343967	504.15256602	499.89915261	-0.00810995	-0.02203998	-0.15838275
0.04449	407.8503	8e-08	5.4e-07	2.8e-07	2e-07	-0.0	2.92e-06	1.45e-06	1e-08	500.31257316	503.97228651	499.7190639	-0.00808835	-0.02201639	-0.15824137
0.05455	497.89286	8e-08	5.4e-07	2.8e-07	2e-07	-0.0	2.92e-06	1.45e-06	1e-08	469.71253283	473.40159894	469.21501903	-0.00660632	-0.01810169	-0.13429378
0.05461	498.38255	8e-08	5.4e-07	2.8e-07	2e-07	-0.0	2.92e-06	1.45e-06	1e-08	469.5581832	473.24715603	469.06111803	-0.00660599	-0.01808242	-0.13417314
0.05466	498.87221	8e-08	5.4e-07	2.8e-07	2e-07	-0.0	2.92e-06	1.45e-06	1e-08	469.40380529	473.09284379	468.90735892	-0.00660099	-0.01806313	-0.13405235
0.05472	499.36184	8e-08	5.4e-07	2.8e-07	2e-07	-0.0	2.92e-06	1.45e-06	1e-08	469.24950805	472.93866216	468.75373533	-0.0065929	-0.01804387	-0.13393163
0.05477	499.85144	8e-08	5.4e-07	2.8e-07	2e-07	-0.0	2.92e-06	1.45e-06	1e-08	469.09536381	472.78461096	468.60024287	-0.00657489	-0.01802471	-0.13381113
0.05483	500.34103	8e-08	5.4e-07	2.8e-07	2e-07	-0.0	2.92e-06	1.45e-06	1e-08	468.94160435	472.63068954	468.44686744	-0.00657286	-0.01800549	-0.1336907
0.05488	500.83058	8e-08	5.4e-07	2.8e-07	2e-07	-0.0	2.92e-06	1.45e-06	1e-08	468.78785647	472.47689851	468.29363128	-0.00655926	-0.01798639	-0.13357062
0.05494	501.32011	8e-08	5.4e-07	2.8e-07	2e-07	-0.0	2.92e-06	1.45e-06	1e-08	468.63439083	472.32323703	468.14051785	-0.0065495	-0.01796724	-0.13345039
0.05499	501.80962	8e-08	5.4e-07	2.8e-07	2e-07	-0.0	2.92e-06	1.45e-06	1e-08	468.4811176	472.16970541	467.98753267	-0.0065418	-0.01794809	-0.13333018
0.05505	502.29909	8e-08	5.4e-07	2.8e-07	2e-07	-0.0	2.92e-06	1.45e-06	1e-08	468.32798874	472.01630373	467.8346786	-0.00654636	-0.01792891	-0.13321012
0.0551	502.78855	8e-08	5.4e-07	2.8e-07	2e-07	-0.0	2.92e-06	1.45e-06	1e-08	468.17471746	471.86303234	467.68197261	-0.00653458	-0.01790984	-0.13309025
0.05516	503.27797	8e-08	5.4e-07	2.8e-07	2e-07	-0.0	2.92e-06	1.45e-06	1e-08	468.02168621	471.70989038	467.52939165	-0.00653213	-0.01789078	-0.1329706
0.05521	503.76738	8e-08	5.4e-07	2.8e-07	2e-07	-0.0	2.92e-06	1.45e-06	1e-08	467.86867679	471.55687802	467.37694851	-0.00652856	-0.01787172	-0.13285092
0.05527	504.25675	8e-08	5.4e-07	2.8e-07	2e-07	-0.0	2.92e-06	1.45e-06	1e-08	467.71571556	471.40399524	467.22464166	-0.00652322	-0.01785266	-0.13273121
0.05532	504.7461	8e-08	5.4e-07	2.8e-07	2e-07	-0.0	2.92e-06	1.45e-06	1e-08	467.56284376	471.251242	467.07246867	-0.00650469	-0.01783371	-0.13261175
0.05538	505.23543	8e-08	5.4e-07	2.8e-07	2e-07	-0.0	2.92e-06	1.45e-06	1e-08	467.41037068	471.09861749	466.9204108	-0.00649938	-0.01781471	-0.13249236
0.05543	505.72473	8e-08	5.4e-07	2.8e-07	2e-07	-0.0	2.92e-06	1.45e-06	1e-08	467.25798656	470.9461222	466.76848648	-0.0064902	-0.01779579	-0.13237321
0.05549	506.214	8e-08	5.4e-07	2.8e-07	2e-07	-0.0	2.92e-06	1.45e-06	1e-08	467.10578257	470.79375572	466.61669001	-0.00647866	-0.01777688	-0.13225411
0.06555	595.31677	8e-08	5.4e-07	2.8e-07	2e-07	-0.0	2.92e-06	1.45e-06	1e-08	441.34897095	444.98079857	440.93854004	-0.00531134	-0.01464257	-0.11209523
0.06561	595.80129	8e-08	5.4e-07	2.8e-07	2e-07	-0.0	2.92e-06	1.45e-06	1e-08	441.21935878	444.85051456	440.80913781	-0.00530531	-0.01462711	-0.11199355
0.06566	596.28578	8e-08	5.4e-07	2.8e-07	2e-07	-0.0	2.92e-06	1.45e-06	1e-08	441.08986773	444.72034201	440.6798482	-0.00531031	-0.01461163	-0.111892
0.06572	596.77025	8e-08	5.4e-07	2.8e-07	2e-07	-0.0	2.92e-06	1.45e-06	1e-08	440.96022853	444.59028131	440.5506865	-0.00530017	-0.01459626	-0.11179061
0.06577	597.25469	8e-08	5.4e-07	2.8e-07	2e-07	-0.0	2.92e-06	1.45e-06	1e-08	440.83081096	444.46033158	440.42163135	-0.00529969	-0.01458087	-0.11168942
0.06583	597.7391	8e-08	5.4e-07	2.8e-07	2e-07	-0.0	2.92e-06	1.45e-06	1e-08	440.70137928	444.33049308	440.29269603	-0.00529686	-0.01456549	-0.11158818
0.06588	598.22349	8e-08	5.4e-07	2.8e-07	2e-07	-0.0	2.92e-06	1.45e-06	1e-08	440.57199088	444.20076576	440.16387732	-0.00529175	-0.01455011	-0.11148693
0.06594	598.70785	8e-08	5.4e-07	2.8e-07	2e-07	-0.0	2.92e-06	1.45e-06	1e-08	440.44270156	444.0711495	440.03517203	-0.00527521	-0.01453484	-0.11138589
0.06599	599.19219	8e-08	5.4e-07	2.8e-07	2e-07	-0.0	2.92e-06	1.45e-06	1e-08	440.31379037	443.94164357	439.90656394	-0.00527386	-0.0145195	-0.11128492
0.06605	599.6765	8e-08	5.4e-07	2.8e-07	2e-07	-0.0	2.92e-06	1.45e-06	1e-08	440.18488654	443.81224861	439.77807423	-0.00526333	-0.01450425	-0.1111842
0.0661	600.16079	8e-08	5.4e-07	2.8e-07	2e-07	-0.0	2.92e-06	1.45e-06	1e-08	440.05621442	443.68296393	439.64968977	-0.00525465	-0.01448899	-0.11108342
0.06616	600.64504	8e-08	5.4e-07	2.8e-07	2e-07	-0.0	2.92e-06	1.45e-06	1e-08	439.92772882	443.55378968	439.52141323	-0.00524822	-0.01447371	-0.11098262
0.06621	601.12928	8e-08	5.4e-07	2.8e-07	2e-07	-0.0	2.92e-06	1.45e-06	1e-08	439.79937486	443.42472599	439.39324774	-0.00525353	-0.01445839	-0.11088195
0.06627	601.61348	8e-08	5.4e-07	2.8e-07	2e-07	-0.0	2.92e-06	1.45e-06	1e-08	439.67086536	443.29577326	439.2652096	-0.00524371	-0.01444319	-0.11078144
0.06632	602.09766	8e-08	5.4e-07	2.8e-07	2e-07	-0.0	2.92e-06	1.45e-06	1e-08	439.54257051	443.16693063	439.13727746	-0.00524271	-0.01442797	-0.11068113
0.06638	602.58182	8e-08	5.4e-07	2.8e-07	2e-07	-0.0	2.92e-06	1.45e-06	1e-08	439.41427491	443.03819832	439.00946342	-0.00524026	-0.01441276	-0.11058077
0.06643	603.06595	8e-08	5.4e-07	2.8e-07	2e-07	-0.0	2.92e-06	1.45e-06	1e-08	439.28601388	442.90957631	438.88176551	-0.00523561	-0.01439755	-0.1104804
0.06649	603.55005	8e-08	5.4e-07	2.8e-07	2e-07	-0.0	2.92e-06	1.45e-06	1e-08	439.15784114	442.78106449	438.75418067	-0.00521908	-0.01438244	-0.11038025
0.07655	691.70093	8e-08	5.4e-07	2.8e-07	2e-07	-0.0	2.92e-06	1.45e-06	1e-08	417.53168555	421.02706151	417.19220619	-0.00429019	-0.01187233	-0.093453
0.07661	692.18021	8e-08	5.4e-07	2.8e-07	2e-07	-0.0	2.92e-06	1.45e-06	1e-08	417.42303282	420.91735452	417.08366031	-0.00429493	-0.0118599	-0.09336775
0.07666	692.65947	8e-08	5.4e-07	2.8e-07	2e-07	-0.0	2.92e-06	1.45e-06	1e-08	417.31424142	420.80774273	416.97522338	-0.0042898	-0.01184755	-0.09328261
0.07672	693.1387	8e-08	5.4e-07	2.8e-07	2e-07	-0.0	2.92e-06	1.45e-06	1e-08	417.20556152	420.69822555	416.86688146	-0.00428692	-0.01183522	-0.09319763
0.07677	693.61791	8e-08	5.4e-07	2.8e-07	2e-07	-0.0	2.92e-06	1.45e-06	1e-08	417.0969361	420.58880293	416.7586375	-0.00428625	-0.01182287	-0.09311267
0.07683	694.09709	8e-08	5.4e-07	2.8e-07	2e-07	-0.0	2.92e-06	1.45e-06	1e-08	416.98830903	420.47947495	416.6504946	-0.00428351	-0.01181053	-0.09302767
0.07688	694.57624	8e-08	5.4e-07	2.8e-07	2e-07	-0.0	2.92e-06	1.45e-06	1e-08	416.8797329	420.37024156	416.54244989	-0.00426912	-0.01179828	-0.09294286
0.07694	695.05537	8e-08	5.4e-07	2.8e-07	2e-07	-0.0	2.92e-06	1.45e-06	1e-08	416.77150313	420.26110199	416.43448687	-0.00426643	-0.01178598	-0.09285809
0.07699	695.53447	8e-08	5.4e-07	2.8e-07	2e-07	-0.0	2.92e-06	1.45e-06	1e-08	416.663323	420.15205677	416.32662186	-0.00425936	-0.01177374	-0.09277351
0.07705	696.01355	8e-08	5.4e-07	2.8e-07	2e-07	-0.0	2.92e-06	1.45e-06	1e-08	416.555304	420.04310549	416.2188485	-0.00425134	-0.01176151	-0.09268893
0.0771	696.4926	8e-08	5.4e-07	2.8e-07	2e-07	-0.0	2.92e-06	1.45e-06	1e-08	416.44746991	419.93424809	416.11116548	-0.00424554	-0.01174925	-0.09260432
0.07716	696.97162	8e-08	5.4e-07	2.8e-07	2e-07	-0.0	2.92e-06	1.45e-06	1e-08	416.33976476	419.82548473	416.00357592	-0.00425117	-0.01173696	-0.09251982
0.07721	697.45061	8e-08	5.4e-07	2.8e-07	2e-07	-0.0	2.92e-06	1.45e-06	1e-08	416.23189843	419.71681585	415.89609569	-0.0042437	-0.01172475	-0.09243544
0.07727	697.92958	8e-08	5.4e-07	2.8e-07	2e-07	-0.0	2.92e-06	1.45e-06	1e-08	416.12420335	419.60824069	415.78870632	-0.0042429	-0.01171254	-0.09235123
0.07732	698.40853	8e-08	5.4e-07	2.8e-07	2e-07	-0.0	2.92e-06	1.45e-06	1e-08	416.01651053	419.49975939	415.68141696	-0.00424159	-0.01170034	-0.09226699
0.07738	698.88744	8e-08	5.4e-07	2.8e-07	2e-07	-0.0	2.92e-06	1.45e-06	1e-08	415.90883276	419.39137195	415.5742269	-0.00423793	-0.01168814	-0.09218274
0.07743	699.36634	8e-08	5.4e-07	2.8e-07	2e-07	-0.0	2.92e-06	1.45e-06	1e-08	415.80122971	419.28307828	415.46713289	-0.00422329	-0.01167602	-0.09209867
0.07749	699.8452	8e-08	5.4e-07	2.8e-07	2e-07	-0.0	2.92e-06	1.45e-06	1e-08	415.69398007	419.17487765	415.36011938	-0.00422276	-0.01166385	-0.09201465
0.08755	787.03171	8e-08	5.4e-07	2.8e-07	2e-07	-0.0	2.92e-06	1.45e-06	1e-08	397.57467444	400.8723622	397.29349865	-0.00349203	-0.00965033	-0.07783155
0.08761	787.50569	8e-08	5.4e-07	2.8e-07	2e-07	-0.0	2.92e-06	1.45e-06	1e-08	397.48340193	400.78012971	397.20264988	-0.00348992	-0.00964038	-0.07776015
0.08766	787.97965	8e-08	5.4e-07	2.8e-07	2e-07	-0.0	2.92e-06	1.45e-06	1e-08	397.39217115	400.68797769	397.11188445	-0.00347684	-0.00963051	-0.0776889
0.08772	788.45358	8e-08	5.4e-07	2.8e-07	2e-07	-0.0	2.92e-06	1.45e-06	1e-08	397.30126912	400.59590543	397.02118686	-0.00347563	-0.00962058	-0.07761769
0.08777	788.92749	8e-08	5.4e-07	2.8e-07	2e-07	-0.0	2.92e-06	1.45e-06	1e-08	397.21038554	400.50391349	396.93057364	-0.00346878	-0.00961072	-0.07754664
0.08783	789.40136	8e-08	5.4e-07	2.8e-07	2e-07	-0.0	2.92e-06	1.45e-06	1e-08	397.11966817	400.4120014	396.8400367	-0.00346214	-0.00960084	-0.07747558
0.08788	789.87521	8e-08	5.4e-07	2.8e-07	2e-07	-0.0	2.92e-06	1.45e-06	1e-08	397.0291111	400.32016921	396.74957638	-0.00345802	-0.00959096	-0.07740451
0.08794	790.34904	8e-08	5.4e-07	2.8e-07	2e-07	-0.0	2.92e-06	1.45e-06	1e-08	396.93864892	400.22841704	396.6591962	-0.00346382	-0.00958103	-0.07733352
0.08799	790.82283	8e-08	5.4e-07	2.8e-07	2e-07	-0.0	2.92e-06	1.45e-06	1e-08	396.84802184	400.13674531	396.56890994	-0.00345635	-0.0095712	-0.07726264
0.08805	791.2966	8e-08	5.4e-07	2.8e-07	2e-07	-0.0	2.92e-06	1.45e-06	1e-08	396.75757708	400.04515323	396.47869891	-0.00345784	-0.00956134	-0.07719191
0.0881	791.77035	8e-08	5.4e-07	2.8e-07	2e-07	-0.0	2.92e-06	1.45e-06	1e-08	396.66708053	399.9536411	396.38857546	-0.00345652	-0.00955149	-0.07712113
0.08816	792.24406	8e-08	5.4e-07	2.8e-07	2e-07	-0.0	2.92e-06	1.45e-06	1e-08	396.57660553	399.86220883	396.29853573	-0.00345228	-0.00954166	-0.07705037
0.08821	792.71776	8e-08	5.4e-07	2.8e-07	2e-07	-0.0	2.92e-06	1.45e-06	1e-08	396.48622847	399.77085625	396.2085756	-0.00344016	-0.00953189	-0.07697975
0.08827	793.19142	8e-08	5.4e-07	2.8e-07	2e-07	-0.0	2.92e-06	1.45e-06	1e-08	396.39615575	399.67958281	396.11868391	-0.00344042	-0.00952207	-0.07690918
0.08832	793.66506	8e-08	5.4e-07	2.8e-07	2e-07	-0.0	2.92e-06	1.45e-06	1e-08	396.30606318	399.5883891	396.02887791	-0.0034313	-0.00951232	-0.0768388
0.08838	794.13867	8e-08	5.4e-07	2.8e-07	2e-07	-0.0	2.92e-06	1.45e-06	1e-08	396.21619675	399.49727443	395.93914424	-0.00342583	-0.00950255	-0.07676833
0.08843	794.61225	8e-08	5.4e-07	2.8e-07	2e-07	-0.0	2.92e-06	1.45e-06	1e-08	396.12646067	399.40623909	395.84948814	-0.00342433	-0.00949275	-0.07669788
0.08849	795.08581	8e-08	5.4e-07	2.8e-07	2e-07	-0.0	2.92e-06	1.45e-06	1e-08	396.0367509	399.31528325	395.75991511	-0.00342801	-0.00948295	-0.07662754
0.09855	881.2951	8e-08	5.4e-07	2.8e-07	2e-07	-0.0	2.92e-06	1.45e-06	1e-08	380.88309632	383.93981755	380.64996387	-0.00283611	-0.00786389	-0.06476554
0.09861	881.76371	8e-08	5.4e-07	2.8e-07	2e-07	-0.0	2.92e-06	1.45e-06	1e-08	380.80696206	383.86238694	380.57403485	-0.00283484	-0.00785589	-0.06470592
0.09866	882.2323	8e-08	5.4e-07	2.8e-07	2e-07	-0.0	2.92e-06	1.45e-06	1e-08	380.73085248	383.78502438	380.49817652	-0.00283239	-0.0078479	-0.06464642
0.09872	882.70085	8e-08	5.4e-07	2.8e-07	2e-07	-0.0	2.92e-06	1.45e-06	1e-08	380.65479937	383.70772969	380.42238712	-0.00283326	-0.00783991	-0.06458694
0.09877	883.16938	8e-08	5.4e-07	2.8e-07	2e-07	-0.0	2.92e-06	1.45e-06	1e-08	380.57871368	383.63050302	380.34667124	-0.00283199	-0.00783192	-0.06452743
0.09883	883.63789	8e-08	5.4e-07	2.8e-07	2e-07	-0.0	2.92e-06	1.45e-06	1e-08	380.50265291	383.55334429	380.27102592	-0.0028202	-0.007824	-0.06446805
0.09888	884.10636	8e-08	5.4e-07	2.8e-07	2e-07	-0.0	2.92e-06	1.45e-06	1e-08	380.42689938	383.47625282	380.19543633	-0.00281934	-0.00781604	-0.06440869
0.09894	884.57481	8e-08	5.4e-07	2.8e-07	2e-07	-0.0	2.92e-06	1.45e-06	1e-08	380.35115988	383.39922915	380.11991769	-0.00281345	-0.00780812	-0.06434949
0.09899	885.04323	8e-08	5.4e-07	2.8e-07	2e-07	-0.0	2.92e-06	1.45e-06	1e-08	380.27556927	383.32227286	380.04446281	-0.00280769	-0.0078002	-0.06429027
0.09905	885.51163	8e-08	5.4e-07	2.8e-07	2e-07	-0.0	2.92e-06	1.45e-06	1e-08	380.20012429	383.24538397	379.96907188	-0.00280454	-0.00779226	-0.06423103
0.0991	885.97999	8e-08	5.4e-07	2.8e-07	2e-07	-0.0	2.92e-06	1.45e-06	1e-08	380.12475467	383.16856263	379.89374858	-0.00281037	-0.00778429	-0.06417187
0.09916	886.44833	8e-08	5.4e-07	2.8e-07	2e-07	-0.0	2.92e-06	1.45e-06	1e-08	380.04921932	383.09180923	379.81850536	-0.00280368	-0.0077764	-0.0641128
0.09921	886.91665	8e-08	5.4e-07	2.8e-07	2e-07	-0.0	2.92e-06	1.45e-06	1e-08	379.97385451	383.01512301	379.74332462	-0.00280621	-0.00776848	-0.06405386
0.09927	887.38493	8e-08	5.4e-07	2.8e-07	2e-07	-0.0	2.92e-06	1.45e-06	1e-08	379.89841269	382.93850432	379.66821909	-0.00280517	-0.00776057	-0.06399486
0.09932	887.85319	8e-08	5.4e-07	2.8e-07	2e-07	-0.0	2.92e-06	1.45e-06	1e-08	379.82298971	382.86195304	379.59318384	-0.00280084	-0.00775269	-0.0639359
0.09938	888.32143	8e-08	5.4e-07	2.8e-07	2e-07	-0.0	2.92e-06	1.45e-06	1e-08	379.74767404	382.78546896	379.51821424	-0.0027907	-0.00774485	-0.06387705
0.09943	888.78963	8e-08	5.4e-07	2.8e-07	2e-07	-0.0	2.92e-06	1.45e-06	1e-08	379.67262177	382.70905165	379.44330204	-0.00279091	-0.00773696	-0.06381825
0.09949	889.25781	8e-08	5.4e-07	2.8e-07	2e-07	-0.0	2.92e-06	1.45e-06	1e-08	379.59755489	382.63270161	379.36846165	-0.00278302	-0.00772914	-0.06375959
0.10955	974.47664	8e-08	5.4e-07	2.8e-07	2e-07	-0.0	2.92e-06	1.45e-06	1e-08	366.94430556	369.73392545	366.75106424	-0.00230749	-0.00642341	-0.05385433
0.1096	974.93981	8e-08	5.4e-07	2.8e-07	2e-07	-0.0	2.92e-06	1.45e-06	1e-08	366.88095122	369.66900706	366.68769341	-0.00231351	-0.0064169	-0.05380455
0.10966	975.40294	8e-08	5.4e-07	2.8e-07	2e-07	-0.0	2.92e-06	1.45e-06	1e-08	366.81742526	369.60414652	366.6243918	-0.00230968	-0.00641046	-0.05375485
0.10971	975.86605	8e-08	5.4e-07	2.8e-07	2e-07	-0.0	2.92e-06	1.45e-06	1e-08	366.75399783	369.53934326	366.56114556	-0.00230993	-0.00640401	-0.05370525
0.10977	976.32914	8e-08	5.4e-07	2.8e-07	2e-07	-0.0	2.92e-06	1.45e-06	1e-08	366.69055689	369.47459737	366.49796028	-0.00231044	-0.00639755	-0.05365564
0.10982	976.79219	8e-08	5.4e-07	2.8e-07	2e-07	-0.0	2.92e-06	1.45e-06	1e-08	366.62709541	369.40990888	366.43483633	-0.00230833	-0.00639111	-0.05360603
0.10988	977.25522	8e-08	5.4e-07	2.8e-07	2e-07	-0.0	2.92e-06	1.45e-06	1e-08	366.56368562	369.34527764	366.37177003	-0.00229775	-0.00638473	-0.05355653
0.10993	977.71822	8e-08	5.4e-07	2.8e-07	2e-07	-0.0	2.92e-06	1.45e-06	1e-08	366.50055969	369.28070312	366.30874944	-0.00229896	-0.00637829	-0.05350704
0.10999	978.18119	8e-08	5.4e-07	2.8e-07	2e-07	-0.0	2.92e-06	1.45e-06	1e-08	366.43739429	369.21618589	366.24579099	-0.00229154	-0.00637192	-0.05345771
0.11004	978.64414	8e-08	5.4e-07	2.8e-07	2e-07	-0.0	2.92e-06	1.45e-06	1e-08	366.37442629	369.15172535	366.18288246	-0.00228746	-0.00636552	-0.0534083
0.1101	979.10705	8e-08	5.4e-07	2.8e-07	2e-07	-0.0	2.92e-06	1.45e-06	1e-08	366.31156394	369.08732175	366.12002859	-0.00228706	-0.00635911	-0.05335892
0.11015	979.56994	8e-08	5.4e-07	2.8e-07	2e-07	-0.0	2.92e-06	1.45e-06	1e-08	366.24870613	369.02297525	366.0572345	-0.00229112	-0.00635268	-0.0533096
0.11021	980.03281	8e-08	5.4e-07	2.8e-07	2e-07	-0.0	2.92e-06	1.45e-06	1e-08	366.18573019	368.95868601	365.99450637	-0.00228632	-0.00634631	-0.05326038
0.11026	980.49564	8e-08	5.4e-07	2.8e-07	2e-07	-0.0	2.92e-06	1.45e-06	1e-08	366.12287993	368.89445348	365.93183166	-0.00228866	-0.00633992	-0.05321122
0.11032	980.95845	8e-08	5.4e-07	2.8e-07	2e-07	-0.0	2.92e-06	1.45e-06	1e-08	366.05995894	368.83027794	365.86922031	-0.00228811	-0.00633354	-0.05316202
0.11037	981.42123	8e-08	5.4e-07	2.8e-07	2e-07	-0.0	2.92e-06	1.45e-06	1e-08	365.99704667	368.76615931	365.80666831	-0.00228119	-0.00632719	-0.05311289
0.11043	981.88398	8e-08	5.4e-07	2.8e-07	2e-07	-0.0	2.92e-06	1.45e-06	1e-08	365.93431808	368.70209716	365.74416668	-0.00227554	-0.00632085	-0.05306383
0.11048	982.34671	8e-08	5.4e-07	2.8e-07	2e-07	-0.0	2.92e-06	1.45e-06	1e-08	365.8717385	368.63809151	365.68171713	-0.00227384	-0.0063145	-0.05301484
0.12055	1066.56141	8e-08	5.4e-07	2.8e-07	2e-07	-0.0	2.92e-06	1.45e-06	1e-08	355.31995834	357.83113481	355.15990174	-0.00189453	-0.00525325	-0.04471596
0.1206	1067.01906	8e-08	5.4e-07	2.8e-07	2e-07	-0.0	2.92e-06	1.45e-06	1e-08	355.26694378	357.7768198	355.10714142	-0.00189153	-0.00523962	-0.04460808
0.12066	1067.47667	8e-08	5.4e-07	2.8e-07	2e-07	-0.0	2.92e-06	1.45e-06	1e-08	355.21400103	357.72263088	355.05450924	-0.00189153	-0.00523962	-0.04460808
0.12071	1067.93426	8e-08	5.4e-07	2.8e-07	2e-07	-0.0	2.92e-06	1.45e-06	1e-08	355.16105828	357.66844196	355.00187707	-0.00189153	-0.00523962	-0.04460808
0.12077	1068.39182	8e-08	5.4e-07	2.8e-07	2e-07	-0.0	2.92e-06	1.45e-06	1e-08	355.10811553	357.61425304	354.94924489	-0.0018734	-0.00523507	-0.04457135
0.12082	1068.84935	8e-08	5.4e-07	2.8e-07	2e-07	-0.0	2.92e-06	1.45e-06	1e-08	355.05567636	357.56010611	354.89663244	-0.00187796	-0.00522691	-0.04450696
0.12088	1069.30685	8e-08	5.4e-07	2.8e-07	2e-07	-0.0	2.92e-06	1.45e-06	1e-08	355.00310237	357.50603471	354.84410537	-0.00187513	-0.00521831	-0.04443872
0.12093	1069.76433	8e-08	5.4e-07	2.8e-07	2e-07	-0.0	2.92e-06	1.45e-06	1e-08	354.9506001	357.45204294	354.79165808	-0.00187513	-0.00521831	-0.04443872
0.12099	1070.22178	8e-08	5.4e-07	2.8e-07	2e-07	-0.0	2.92e-06	1.45e-06	1e-08	354.89809783	357.39805116	354.73921079	-0.00186612	-0.00519961	-0.04429061
0.12104	1070.6792	8e-08	5.4e-07	2.8e-07	2e-07	-0.0	2.92e-06	1.45e-06	1e-08	354.84583173	357.34423253	354.6869326	-0.00186455	-0.00519636	-0.04426482
0.1211	1071.13659	8e-08	5.4e-07	2.8e-07	2e-07	-0.0	2.92e-06	1.45e-06	1e-08	354.79360674	357.29044405	354.63468385	-0.00186455	-0.00519636	-0.04426482
0.12115	1071.59395	8e-08	5.4e-07	2.8e-07	2e-07	-0.0	2.92e-06	1.45e-06	1e-08	354.74138176	357.23665557	354.5824351	-0.00186455	-0.00519636	-0.04426482
0.12121	1072.05129	8e-08	5.4e-07	2.8e-07	2e-07	-0.0	2.92e-06	1.45e-06	1e-08	354.68915677	357.18286709	354.53018635	-0.0018717	-0.00519298	-0.04423835
0.12126	1072.5086	8e-08	5.4e-07	2.8e-07	2e-07	-0.0	2.92e-06	1.45e-06	1e-08	354.6367288	357.12910989	354.47798007	-0.00187057	-0.00518784	-0.04419752
0.12132	1072.96588	8e-08	5.4e-07	2.8e-07	2e-07	-0.0	2.92e-06	1.45e-06	1e-08	354.584328	357.07540039	354.42582233	-0.00186541	-0.00517901	-0.04412732
0.12137	1073.42313	8e-08	5.4e-07	2.8e-07	2e-07	-0.0	2.92e-06	1.45e-06	1e-08	354.53206397	357.02177274	354.37374352	-0.00186501	-0.00517225	-0.04407373
0.12143	1073.88036	8e-08	5.4e-07	2.8e-07	2e-07	-0.0	2.92e-06	1.45e-06	1e-08	354.4798054	356.96820773	354.32172991	-0.00186501	-0.00517225	-0.04407373
0.12148	1074.33755	8e-08	5.4e-07	2.8e-07	2e-07	-0.0	2.92e-06	1.45e-06	1e-08	354.42754684	356.91464273	354.26971631	-0.00185824	-0.0051669	-0.04403114
0.13155	1157.53397	8e-08	5.4e-07	2.8e-07	2e-07	-0.0	2.92e-06	1.45e-06	1e-08	345.64341942	347.87645351	345.51032817	-0.00155206	-0.0043077	-0.03713426
0.1316	1157.98601	8e-08	5.4e-07	2.8e-07	2e-07	-0.0	2.92e-06	1.45e-06	1e-08	345.59929246	347.83103376	345.46640663	-0.00155187	-0.00430587	-0.03711942
0.13166	1158.43802	8e-08	5.4e-07	2.8e-07	2e-07	-0.0	2.92e-06	1.45e-06	1e-08	345.55516971	347.78563155	345.42250308	-0.00155091	-0.00429694	-0.03704708
0.13171	1158.89001	8e-08	5.4e-07	2.8e-07	2e-07	-0.0	2.92e-06	1.45e-06	1e-08	345.51106745	347.74031493	345.37868725	-0.00155061	-0.00429412	-0.03702421
0.13177	1159.34197	8e-08	5.4e-07	2.8e-07	2e-07	-0.0	2.92e-06	1.45e-06	1e-08	345.46697168	347.69502536	345.33489914	-0.00155031	-0.0042913	-0.03700134
0.13182	1159.7939	8e-08	5.4e-07	2.8e-07	2e-07	-0.0	2.92e-06	1.45e-06	1e-08	345.42288238	347.64976285	345.29113877	-0.00155001	-0.00428847	-0.03697847
0.13188	1160.2458	8e-08	5.4e-07	2.8e-07	2e-07	-0.0	2.92e-06	1.45e-06	1e-08	345.37879957	347.60452738	345.24740612	-0.0015497	-0.00428565	-0.0369556
0.13193	1160.69767	8e-08	5.4e-07	2.8e-07	2e-07	-0.0	2.92e-06	1.45e-06	1e-08	345.33472324	347.55931897	345.20370119	-0.0015494	-0.00428283	-0.03693273
0.13199	1161.14951	8e-08	5.4e-07	2.8e-07	2e-07	-0.0	2.92e-06	1.45e-06	1e-08	345.29065338	347.51413762	345.160024	-0.00152944	-0.00427894	-0.03690044
0.13204	1161.60133	8e-08	5.4e-07	2.8e-07	2e-07	-0.0	2.92e-06	1.45e-06	1e-08	345.24714817	347.46899338	345.11635868	-0.00152366	-0.00427507	-0.03686881
0.1321	1162.05312	8e-08	5.4e-07	2.8e-07	2e-07	-0.0	2.92e-06	1.45e-06	1e-08	345.20380445	347.42388622	345.07272423	-0.00153949	-0.00427084	-0.03683508
0.13215	1162.50488	8e-08	5.4e-07	2.8e-07	2e-07	-0.0	2.92e-06	1.45e-06	1e-08	345.16000738	347.37881974	345.02915342	-0.00152605	-0.00426674	-0.03680129
0.13221	1162.95661	8e-08	5.4e-07	2.8e-07	2e-07	-0.0	2.92e-06	1.45e-06	1e-08	345.11658974	347.3337925	344.98560543	-0.00151873	-0.0042626	-0.03676739
0.13226	1163.40831	8e-08	5.4e-07	2.8e-07	2e-07	-0.0	2.92e-06	1.45e-06	1e-08	345.07337716	347.28880497	344.94208896	-0.00153651	-0.00425831	-0.03673325
0.13232	1163.85999	8e-08	5.4e-07	2.8e-07	2e-07	-0.0	2.92e-06	1.45e-06	1e-08	345.02965551	347.2438587	344.89863938	-0.00152697	-0.00425416	-0.03669922
0.13237	1164.31163	8e-08	5.4e-07	2.8e-07	2e-07	-0.0	2.92e-06	1.45e-06	1e-08	344.98620239	347.19895217	344.85521837	-0.00151529	-0.00425002	-0.03666518
0.13243	1164.76325	8e-08	5.4e-07	2.8e-07	2e-07	-0.0	2.92e-06	1.45e-06	1e-08	344.94307843	347.15408528	344.81182294	-0.00153345	-0.00424574	-0.03663109
0.13248	1165.21484	8e-08	5.4e-07	2.8e-07	2e-07	-0.0	2.92e-06	1.45e-06	1e-08	344.8994345	347.10925963	344.76849489	-0.00152717	-0.00424158	-0.03659708
0.14255	1247.37837	8e-08	5.4e-07	2.8e-07	2e-07	-0.0	2.92e-06	1.45e-06	1e-08	337.58716484	339.55232139	337.47676456	-0.00127731	-0.00354088	-0.03084612
0.1426	1247.82473	8e-08	5.4e-07	2.8e-07	2e-07	-0.0	2.92e-06	1.45e-06	1e-08	337.5503651	339.51435596	337.44021122	-0.00126981	-0.00353917	-0.03083179
0.14266	1248.27107	8e-08	5.4e-07	2.8e-07	2e-07	-0.0	2.92e-06	1.45e-06	1e-08	337.51378006	339.47640735	337.40366508	-0.00126805	-0.00353578	-0.03080373
0.14271	1248.71737	8e-08	5.4e-07	2.8e-07	2e-07	-0.0	2.92e-06	1.45e-06	1e-08	337.47724368	339.4384922	337.36715112	-0.0012654	-0.00352584	-0.03072131
0.14277	1249.16364	8e-08	5.4e-07	2.8e-07	2e-07	-0.0	2.92e-06	1.45e-06	1e-08	337.44077721	339.40067524	337.33073522	-0.00126465	-0.00352417	-0.03070743
0.14282	1249.60989	8e-08	5.4e-07	2.8e-07	2e-07	-0.0	2.92e-06	1.45e-06	1e-08	337.40433143	339.3628748	337.29433542	-0.00126465	-0.00352417	-0.03070743
0.14288	1250.05611	8e-08	5.4e-07	2.8e-07	2e-07	-0.0	2.92e-06	1.45e-06	1e-08	337.36788565	339.32507437	337.25793561	-0.00125753	-0.00351197	-0.03060637
0.14293	1250.50229	8e-08	5.4e-07	2.8e-07	2e-07	-0.0	2.92e-06	1.45e-06	1e-08	337.33163713	339.28739444	337.22165061	-0.00125495	-0.00350754	-0.03056965
0.14299	1250.94845	8e-08	5.4e-07	2.8e-07	2e-07	-0.0	2.92e-06	1.45e-06	1e-08	337.2954603	339.24975831	337.18540733	-0.00125495	-0.00350754	-0.03056965
0.14304	1251.39458	8e-08	5.4e-07	2.8e-07	2e-07	-0.0	2.92e-06	1.45e-06	1e-08	337.25928346	339.21212219	337.14916405	-0.00125495	-0.00350754	-0.03056965
0.1431	1251.84069	8e-08	5.4e-07	2.8e-07	2e-07	-0.0	2.92e-06	1.45e-06	1e-08	337.22310662	339.17448606	337.11292076	-0.00125495	-0.00350754	-0.03056965
0.14315	1252.28676	8e-08	5.4e-07	2.8e-07	2e-07	-0.0	2.92e-06	1.45e-06	1e-08	337.18692978	339.13684993	337.07667748	-0.00126906	-0.00350379	-0.03053914
0.14321	1252.73281	8e-08	5.4e-07	2.8e-07	2e-07	-0.0	2.92e-06	1.45e-06	1e-08	337.15034381	339.0992509	337.04049161	-0.00126096	-0.00350056	-0.03051204
0.14326	1253.17882	8e-08	5.4e-07	2.8e-07	2e-07	-0.0	2.92e-06	1.45e-06	1e-08	337.11398944	339.06168382	337.00432787	-0.00125814	-0.00349571	-0.03047176
0.14332	1253.62481	8e-08	5.4e-07	2.8e-07	2e-07	-0.0	2.92e-06	1.45e-06	1e-08	337.07771329	339.02416468	336.96820992	-0.00126062	-0.00349156	-0.03043744
0.14337	1254.07077	8e-08	5.4e-07	2.8e-07	2e-07	-0.0	2.92e-06	1.45e-06	1e-08	337.04136289	338.98668664	336.93213783	-0.00125833	-0.0034907	-0.03043022
0.14343	1254.5167	8e-08	5.4e-07	2.8e-07	2e-07	-0.0	2.92e-06	1.45e-06	1e-08	337.00507783	338.94921711	336.89607145	-0.00125105	-0.00348737	-0.03040239
0.14348	1254.9626	8e-08	5.4e-07	2.8e-07	2e-07	-0.0	2.92e-06	1.45e-06	1e-08	336.96900074	338.9117805	336.86002926	-0.00125403	-0.00348398	-0.03037442
0.15354	1336.07813	8e-08	5.4e-07	2.8e-07	2e-07	-0.0	2.92e-06	1.45e-06	1e-08	330.89050333	332.60451228	330.79916402	-0.00104622	-0.00291491	-0.02561568
0.1536	1336.51872	8e-08	5.4e-07	2.8e-07	2e-07	-0.0	2.92e-06	1.45e-06	1e-08	330.86002539	332.57280779	330.76875262	-0.00103517	-0.0029123	-0.02559325
0.15365	1336.95929	8e-08	5.4e-07	2.8e-07	2e-07	-0.0	2.92e-06	1.45e-06	1e-08	330.82986787	332.54112972	330.73835355	-0.00104637	-0.00290857	-0.02556228
0.15371	1337.39983	8e-08	5.4e-07	2.8e-07	2e-07	-0.0	2.92e-06	1.45e-06	1e-08	330.79938222	332.50948951	330.70800845	-0.00104046	-0.00290435	-0.02552654
0.15376	1337.84033	8e-08	5.4e-07	2.8e-07	2e-07	-0.0	2.92e-06	1.45e-06	1e-08	330.76906638	332.47789204	330.67769932	-0.00103488	-0.00290106	-0.02549856
0.15382	1338.28081	8e-08	5.4e-07	2.8e-07	2e-07	-0.0	2.92e-06	1.45e-06	1e-08	330.73891127	332.44632796	330.64741702	-0.00103488	-0.00290106	-0.02549856
0.15387	1338.72126	8e-08	5.4e-07	2.8e-07	2e-07	-0.0	2.92e-06	1.45e-06	1e-08	330.70875617	332.41476389	330.61713472	-0.00104353	-0.0028987	-0.0254791
0.15393	1339.16168	8e-08	5.4e-07	2.8e-07	2e-07	-0.0	2.92e-06	1.45e-06	1e-08	330.67834796	332.38322376	330.58688858	-0.00103924	-0.00289187	-0.02542135
0.15398	1339.60207	8e-08	5.4e-07	2.8e-07	2e-07	-0.0	2.92e-06	1.45e-06	1e-08	330.64806104	332.35175296	330.55670793	-0.00103839	-0.00288912	-0.02539814
0.15404	1340.04243	8e-08	5.4e-07	2.8e-07	2e-07	-0.0	2.92e-06	1.45e-06	1e-08	330.61779744	332.32031005	330.52655481	-0.00103839	-0.00288912	-0.02539814
0.15409	1340.48277	8e-08	5.4e-07	2.8e-07	2e-07	-0.0	2.92e-06	1.45e-06	1e-08	330.58753384	332.28886713	330.49640169	-0.00103612	-0.00287783	-0.02530311
0.15415	1340.92307	8e-08	5.4e-07	2.8e-07	2e-07	-0.0	2.92e-06	1.45e-06	1e-08	330.55733021	332.2575388	330.46636299	-0.00103527	-0.00287359	-0.02526739
0.1542	1341.36334	8e-08	5.4e-07	2.8e-07	2e-07	-0.0	2.92e-06	1.45e-06	1e-08	330.52714911	332.22625353	330.43636731	-0.00103527	-0.00287359	-0.02526739
0.15426	1341.80359	8e-08	5.4e-07	2.8e-07	2e-07	-0.0	2.92e-06	1.45e-06	1e-08	330.49696801	332.19496826	330.40637163	-0.00103527	-0.00287359	-0.02526739
0.15431	1342.24381	8e-08	5.4e-07	2.8e-07	2e-07	-0.0	2.92e-06	1.45e-06	1e-08	330.46678692	332.16368299	330.37637595	-0.00103527	-0.00287359	-0.02526739
0.15437	1342.68399	8e-08	5.4e-07	2.8e-07	2e-07	-0.0	2.92e-06	1.45e-06	1e-08	330.43660582	332.13239772	330.34638027	-0.00103306	-0.00287294	-0.02526184
0.15442	1343.12415	8e-08	5.4e-07	2.8e-07	2e-07	-0.0	2.92e-06	1.45e-06	1e-08	330.40648881	332.10111901	330.31638837	-0.00102224	-0.00286978	-0.02523469
0.15448	1343.56428	8e-08	5.4e-07	2.8e-07	2e-07	-0.0	2.92e-06	1.45e-06	1e-08	330.37668537	332.06987243	330.28641496	-0.0010293	-0.00286672	-0.02520918
0.16454	1423.61616	8e-08	5.4e-07	2.8e-07	2e-07	-0.0	2.92e-06	1.45e-06	1e-08	325.32405472	326.80681921	325.24804173	-0.00085683	-0.00240209	-0.02126193
0.1646	1424.0509	8e-08	5.4e-07	2.8e-07	2e-07	-0.0	2.92e-06	1.45e-06	1e-08	325.29886193	326.78037198	325.2227585	-0.00086015	-0.00239975	-0.02124214
0.16465	1424.48561	8e-08	5.4e-07	2.8e-07	2e-07	-0.0	2.92e-06	1.45e-06	1e-08	325.27357057	326.75394896	325.19750445	-0.00085696	-0.00239274	-0.02118208
0.16471	1424.9203	8e-08	5.4e-07	2.8e-07	2e-07	-0.0	2.92e-06	1.45e-06	1e-08	325.24836973	326.72759869	325.17232042	-0.00085613	-0.00239127	-0.02116948
0.16476	1425.35495	8e-08	5.4e-07	2.8e-07	2e-07	-0.0	2.92e-06	1.45e-06	1e-08	325.22319258	326.70126367	325.14715085	-0.00085613	-0.00239127	-0.02116948
0.16482	1425.78957	8e-08	5.4e-07	2.8e-07	2e-07	-0.0	2.92e-06	1.45e-06	1e-08	325.19801542	326.67492865	325.12198128	-0.00085675	-0.00239035	-0.02116163
0.16487	1426.22417	8e-08	5.4e-07	2.8e-07	2e-07	-0.0	2.92e-06	1.45e-06	1e-08	325.1728197	326.64860322	325.09682231	-0.00085826	-0.00238808	-0.02114238
0.16493	1426.65873	8e-08	5.4e-07	2.8e-07	2e-07	-0.0	2.92e-06	1.45e-06	1e-08	325.14757846	326.62230133	325.07168931	-0.00085509	-0.0023852	-0.02111765
0.16498	1427.09327	8e-08	5.4e-07	2.8e-07	2e-07	-0.0	2.92e-06	1.45e-06	1e-08	325.12242922	326.59602931	325.04658254	-0.00085444	-0.00237944	-0.02106841
0.16504	1427.52777	8e-08	5.4e-07	2.8e-07	2e-07	-0.0	2.92e-06	1.45e-06	1e-08	325.09729636	326.56981704	325.02153593	-0.00085415	-0.0023745	-0.02102615
0.16509	1427.96225	8e-08	5.4e-07	2.8e-07	2e-07	-0.0	2.92e-06	1.45e-06	1e-08	325.07216981	326.54365607	324.99654132	-0.00085415	-0.0023745	-0.02102615
0.16515	1428.3967	8e-08	5.4e-07	2.8e-07	2e-07	-0.0	2.92e-06	1.45e-06	1e-08	325.04704326	326.51749511	324.97154672	-0.00085415	-0.0023745	-0.02102615
0.1652	1428.83112	8e-08	5.4e-07	2.8e-07	2e-07	-0.0	2.92e-06	1.45e-06	1e-08	325.02191672	326.49133414	324.94655212	-0.00085407	-0.00237448	-0.02102592
0.16526	1429.2655	8e-08	5.4e-07	2.8e-07	2e-07	-0.0	2.92e-06	1.45e-06	1e-08	324.99679232	326.46517345	324.92155769	-0.00084704	-0.00237197	-0.02100438
0.16531	1429.69986	8e-08	5.4e-07	2.8e-07	2e-07	-0.0	2.92e-06	1.45e-06	1e-08	324.97187383	326.43903873	324.89658012	-0.00085011	-0.00236968	-0.02098487
0.16537	1430.13419	8e-08	5.4e-07	2.8e-07	2e-07	-0.0	2.92e-06	1.45e-06	1e-08	324.94686371	326.41292787	324.87163104	-0.0008463	-0.00236235	-0.02092204
0.16542	1430.56849	8e-08	5.4e-07	2.8e-07	2e-07	-0.0	2.92e-06	1.45e-06	1e-08	324.92196261	326.38689312	324.84675454	-0.00084491	-0.00236005	-0.0209023
0.16548	1431.00276	8e-08	5.4e-07	2.8e-07	2e-07	-0.0	2.92e-06	1.45e-06	1e-08	324.89710129	326.36088228	324.82190059	-0.00084491	-0.00236005	-0.0209023
0.17554	1509.97483	8e-08	5.4e-07	2.8e-07	2e-07	-0.0	2.92e-06	1.45e-06	1e-08	320.6981876	321.97237339	320.63511202	-0.00070338	-0.00198133	-0.01764255
0.1756	1510.40363	8e-08	5.4e-07	2.8e-07	2e-07	-0.0	2.92e-06	1.45e-06	1e-08	320.67734617	321.95033201	320.61410541	-0.00071052	-0.00197877	-0.0176207
0.17565	1510.8324	8e-08	5.4e-07	2.8e-07	2e-07	-0.0	2.92e-06	1.45e-06	1e-08	320.65629241	321.92831774	320.59313591	-0.00070625	-0.0019752	-0.01758962
0.17571	1511.26114	8e-08	5.4e-07	2.8e-07	2e-07	-0.0	2.92e-06	1.45e-06	1e-08	320.63536381	321.90634127	320.57219904	-0.00070282	-0.00197262	-0.01756717
0.17576	1511.68985	8e-08	5.4e-07	2.8e-07	2e-07	-0.0	2.92e-06	1.45e-06	1e-08	320.61453562	321.8843921	320.55128526	-0.00070282	-0.00197262	-0.01756717
0.17582	1512.11853	8e-08	5.4e-07	2.8e-07	2e-07	-0.0	2.92e-06	1.45e-06	1e-08	320.59370742	321.86244293	320.53037148	-0.00070582	-0.00197203	-0.01756225
0.17587	1512.54718	8e-08	5.4e-07	2.8e-07	2e-07	-0.0	2.92e-06	1.45e-06	1e-08	320.57279023	321.84049995	320.509468	-0.00070826	-0.00197021	-0.0175466
0.17593	1512.9758	8e-08	5.4e-07	2.8e-07	2e-07	-0.0	2.92e-06	1.45e-06	1e-08	320.55180002	321.8185763	320.48858737	-0.00070553	-0.00196477	-0.01749943
0.17598	1513.40439	8e-08	5.4e-07	2.8e-07	2e-07	-0.0	2.92e-06	1.45e-06	1e-08	320.53088873	321.79671022	320.46776149	-0.00070526	-0.00196343	-0.01748785
0.17604	1513.83295	8e-08	5.4e-07	2.8e-07	2e-07	-0.0	2.92e-06	1.45e-06	1e-08	320.50998481	321.77485829	320.44694962	-0.00070526	-0.00196343	-0.01748785
0.17609	1514.26148	8e-08	5.4e-07	2.8e-07	2e-07	-0.0	2.92e-06	1.45e-06	1e-08	320.4890809	321.75300636	320.42613775	-0.00070362	-0.00196172	-0.01747307
0.17615	1514.68998	8e-08	5.4e-07	2.8e-07	2e-07	-0.0	2.92e-06	1.45e-06	1e-08	320.46822486	321.73117248	320.40534196	-0.00070219	-0.00196023	-0.01746016
0.1762	1515.11845	8e-08	5.4e-07	2.8e-07	2e-07	-0.0	2.92e-06	1.45e-06	1e-08	320.44741061	321.70935436	320.38456019	-0.0007027	-0.00195757	-0.01743712
0.17626	1515.54689	8e-08	5.4e-07	2.8e-07	2e-07	-0.0	2.92e-06	1.45e-06	1e-08	320.42658028	321.68756448	320.36380775	-0.00070244	-0.00195662	-0.01742894
0.17631	1515.9753	8e-08	5.4e-07	2.8e-07	2e-07	-0.0	2.92e-06	1.45e-06	1e-08	320.40575718	321.6657846	320.3430651	-0.00069992	-0.00195385	-0.01740491
0.17637	1516.40368	8e-08	5.4e-07	2.8e-07	2e-07	-0.0	2.92e-06	1.45e-06	1e-08	320.38500771	321.64403402	320.32234878	-0.00070013	-0.00195247	-0.01739294
0.17642	1516.83203	8e-08	5.4e-07	2.8e-07	2e-07	-0.0	2.92e-06	1.45e-06	1e-08	320.36425151	321.62229811	320.30164762	-0.0007004	-0.00195068	-0.01737747
0.17648	1517.26035	8e-08	5.4e-07	2.8e-07	2e-07	-0.0	2.92e-06	1.45e-06	1e-08	320.34348659	321.60058116	320.28096605	-0.00069838	-0.0019483	-0.01735678
0.18654	1595.13586	8e-08	5.4e-07	2.8e-07	2e-07	-0.0	2.92e-06	1.45e-06	1e-08	316.85660903	317.94472869	316.80379742	-0.00058574	-0.00163534	-0.01463398
0.1866	1595.55862	8e-08	5.4e-07	2.8e-07	2e-07	-0.0	2.92e-06	1.45e-06	1e-08	316.83914123	317.92637667	316.78636489	-0.00058641	-0.0016333	-0.01461616
0.18665	1595.98136	8e-08	5.4e-07	2.8e-07	2e-07	-0.0	2.92e-06	1.45e-06	1e-08	316.82165287	317.90804664	316.76895545	-0.00058499	-0.00163197	-0.01460457
0.18671	1596.40406	8e-08	5.4e-07	2.8e-07	2e-07	-0.0	2.92e-06	1.45e-06	1e-08	316.80420631	317.88973083	316.75155845	-0.00058347	-0.00163055	-0.01459209
0.18676	1596.82673	8e-08	5.4e-07	2.8e-07	2e-07	-0.0	2.92e-06	1.45e-06	1e-08	316.78680473	317.87143032	316.73417483	-0.00058416	-0.00162857	-0.01457483
0.18682	1597.24938	8e-08	5.4e-07	2.8e-07	2e-07	-0.0	2.92e-06	1.45e-06	1e-08	316.7693818	317.85315112	316.71681365	-0.00058444	-0.00162779	-0.01456804
0.18687	1597.67199	8e-08	5.4e-07	2.8e-07	2e-07	-0.0	2.92e-06	1.45e-06	1e-08	316.75195047	317.83488029	316.69946128	-0.00058164	-0.0016252	-0.01454531
0.18693	1598.09457	8e-08	5.4e-07	2.8e-07	2e-07	-0.0	2.92e-06	1.45e-06	1e-08	316.73460168	317.81663734	316.68213328	-0.0005817	-0.00162452	-0.0145394
0.18698	1598.51712	8e-08	5.4e-07	2.8e-07	2e-07	-0.0	2.92e-06	1.45e-06	1e-08	316.71725088	317.79840169	316.66481271	-0.00058247	-0.00162234	-0.01452041
0.18704	1598.93964	8e-08	5.4e-07	2.8e-07	2e-07	-0.0	2.92e-06	1.45e-06	1e-08	316.69987654	317.78018948	316.64751682	-0.00058116	-0.00162112	-0.01450969
0.18709	1599.36213	8e-08	5.4e-07	2.8e-07	2e-07	-0.0	2.92e-06	1.45e-06	1e-08	316.68254081	317.76199041	316.63023243	-0.00057957	-0.00161963	-0.01449663
0.18715	1599.78459	8e-08	5.4e-07	2.8e-07	2e-07	-0.0	2.92e-06	1.45e-06	1e-08	316.66525211	317.74380737	316.61296206	-0.00058022	-0.00161773	-0.01448007
0.1872	1600.20702	8e-08	5.4e-07	2.8e-07	2e-07	-0.0	2.92e-06	1.45e-06	1e-08	316.64794333	317.72564477	316.59571319	-0.0005805	-0.00161691	-0.01447288
0.18726	1600.62942	8e-08	5.4e-07	2.8e-07	2e-07	-0.0	2.92e-06	1.45e-06	1e-08	316.63062583	317.70749105	316.57847366	-0.00057778	-0.00161435	-0.01445042
0.18731	1601.05179	8e-08	5.4e-07	2.8e-07	2e-07	-0.0	2.92e-06	1.45e-06	1e-08	316.6133886	317.68936489	316.56125826	-0.00057779	-0.0016137	-0.01444475
0.18737	1601.47413	8e-08	5.4e-07	2.8e-07	2e-07	-0.0	2.92e-06	1.45e-06	1e-08	316.59615101	317.67124572	316.54404992	-0.00057855	-0.00161147	-0.01442529
0.18742	1601.89644	8e-08	5.4e-07	2.8e-07	2e-07	-0.0	2.92e-06	1.45e-06	1e-08	316.57889015	317.65315058	316.52686683	-0.00057733	-0.00161033	-0.01441529
0.18748	1602.31872	8e-08	5.4e-07	2.8e-07	2e-07	-0.0	2.92e-06	1.45e-06	1e-08	316.56166505	317.63506771	316.50969449	-0.00057566	-0.00160875	-0.01440148
0.19754	1679.08031	8e-08	5.4e-07	2.8e-07	2e-07	-0.0	2.92e-06	1.45e-06	1e-08	313.66232295	314.61864563	313.61805285	-0.00048682	-0.00132198	-0.01214241
0.1976	1679.49694	8e-08	5.4e-07	2.8e-07	2e-07	-0.0	2.92e-06	1.45e-06	1e-08	313.64772732	314.60370193	313.60354046	-0.00048628	-0.00129279	-0.01213092
0.19765	1679.91354	8e-08	5.4e-07	2.8e-07	2e-07	-0.0	2.92e-06	1.45e-06	1e-08	313.63314761	314.58908775	313.58900244	-0.00048594	-0.00127609	-0.01211964
0.19771	1680.33011	8e-08	5.4e-07	2.8e-07	2e-07	-0.0	2.92e-06	1.45e-06	1e-08	313.6185779	314.57466188	313.57445633	-0.00048543	-0.00127364	-0.01210818
0.19776	1680.74665	8e-08	5.4e-07	2.8e-07	2e-07	-0.0	2.92e-06	1.45e-06	1e-08	313.60402291	314.56026325	313.55992217	-0.00048508	-0.00128957	-0.01209679
0.19782	1681.16316	8e-08	5.4e-07	2.8e-07	2e-07	-0.0	2.92e-06	1.45e-06	1e-08	313.58947799	314.54568405	313.54542589	-0.00048451	-0.0012986	-0.01208538
0.19787	1681.57964	8e-08	5.4e-07	2.8e-07	2e-07	-0.0	2.92e-06	1.45e-06	1e-08	313.57494999	314.53100228	313.5309575	-0.00048416	-0.00124738	-0.01207401
0.19793	1681.99609	8e-08	5.4e-07	2.8e-07	2e-07	-0.0	2.92e-06	1.45e-06	1e-08	313.56043194	314.51689917	313.51643266	-0.0004837	-0.00128809	-0.01206264
0.19798	1682.4125	8e-08	5.4e-07	2.8e-07	2e-07	-0.0	2.92e-06	1.45e-06	1e-08	313.54592746	314.50233536	313.50198031	-0.00048317	-0.0012878	-0.01205122
0.19804	1682.82889	8e-08	5.4e-07	2.8e-07	2e-07	-0.0	2.92e-06	1.45e-06	1e-08	313.53143853	314.48777431	313.48754285	-0.00048268	-0.00128761	-0.01203994
0.19809	1683.24524	8e-08	5.4e-07	2.8e-07	2e-07	-0.0	2.92e-06	1.45e-06	1e-08	313.51696383	314.47321493	313.47312028	-0.00048217	-0.00128177	-0.01202861
0.19815	1683.66157	8e-08	5.4e-07	2.8e-07	2e-07	-0.0	2.92e-06	1.45e-06	1e-08	313.50250426	314.45872117	313.45870469	-0.00048169	-0.00127174	-0.0120173
0.1982	1684.07786	8e-08	5.4e-07	2.8e-07	2e-07	-0.0	2.92e-06	1.45e-06	1e-08	313.48805877	314.44434034	313.44429023	-0.00048131	-0.00126408	-0.01200598
0.19826	1684.49412	8e-08	5.4e-07	2.8e-07	2e-07	-0.0	2.92e-06	1.45e-06	1e-08	313.47362425	314.43004574	313.42988037	-0.00048087	-0.00125417	-0.01199469
0.19831	1684.91035	8e-08	5.4e-07	2.8e-07	2e-07	-0.0	2.92e-06	1.45e-06	1e-08	313.45920265	314.41586278	313.41547183	-0.00048038	-0.00128286	-0.01198335
0.19837	1685.32655	8e-08	5.4e-07	2.8e-07	2e-07	-0.0	2.92e-06	1.45e-06	1e-08	313.44479522	314.40135485	313.40111882	-0.0004799	-0.00127344	-0.01197206
0.19842	1685.74272	8e-08	5.4e-07	2.8e-07	2e-07	-0.0	2.92e-06	1.45e-06	1e-08	313.43040182	314.38695298	313.38676778	-0.00047943	-0.00127269	-0.01196082
0.19848	1686.15886	8e-08	5.4e-07	2.8e-07	2e-07	-0.0	2.92e-06	1.45e-06	1e-08	313.41602218	314.3725591	313.3724308	-0.000479	-0.00127168	-0.01194952
0.20854	1761.78856	8e-08	5.4e-07	2.8e-07	2e-07	-0.0	2.92e-06	1.45e-06	1e-08	310.99896117	311.96212182	310.96159285	-0.00040182	-0.00107882	-0.01005726
0.20859	1762.19896	8e-08	5.4e-07	2.8e-07	2e-07	-0.0	2.92e-06	1.45e-06	1e-08	310.98686013	311.94985493	310.94954794	-0.00040141	-0.00107166	-0.01004778
0.20865	1762.60933	8e-08	5.4e-07	2.8e-07	2e-07	-0.0	2.92e-06	1.45e-06	1e-08	310.97477107	311.93766918	310.9375057	-0.00040106	-0.00103777	-0.01003831
0.2087	1763.01967	8e-08	5.4e-07	2.8e-07	2e-07	-0.0	2.92e-06	1.45e-06	1e-08	310.9626923	311.92586844	310.92542869	-0.00040069	-0.00107851	-0.01002885
0.20876	1763.42997	8e-08	5.4e-07	2.8e-07	2e-07	-0.0	2.92e-06	1.45e-06	1e-08	310.95062446	311.91360404	310.91342166	-0.00040022	-0.00103039	-0.01001943
0.20881	1763.84025	8e-08	5.4e-07	2.8e-07	2e-07	-0.0	2.92e-06	1.45e-06	1e-08	310.93857051	311.90188657	310.90135963	-0.00039993	-0.00107826	-0.01000997
0.20887	1764.25049	8e-08	5.4e-07	2.8e-07	2e-07	-0.0	2.92e-06	1.45e-06	1e-08	310.92652502	311.88962441	310.88937769	-0.00039945	-0.00103854	-0.01000056
0.20892	1764.66071	8e-08	5.4e-07	2.8e-07	2e-07	-0.0	2.92e-06	1.45e-06	1e-08	310.91449364	311.87781364	310.87735252	-0.00039917	-0.00106964	-0.00999112
0.20898	1765.07089	8e-08	5.4e-07	2.8e-07	2e-07	-0.0	2.92e-06	1.45e-06	1e-08	310.90247069	311.86564889	310.86538388	-0.00039874	-0.00106234	-0.00998171
0.20903	1765.48104	8e-08	5.4e-07	2.8e-07	2e-07	-0.0	2.92e-06	1.45e-06	1e-08	310.89046039	311.85356684	310.85341759	-0.00039832	-0.00104535	-0.00997231
0.20909	1765.89116	8e-08	5.4e-07	2.8e-07	2e-07	-0.0	2.92e-06	1.45e-06	1e-08	310.87846237	311.84167761	310.84144008	-0.000398	-0.00103852	-0.00996291
0.20914	1766.30124	8e-08	5.4e-07	2.8e-07	2e-07	-0.0	2.92e-06	1.45e-06	1e-08	310.86647365	311.82986583	310.82946571	-0.00039758	-0.00106876	-0.00995353
0.2092	1766.7113	8e-08	5.4e-07	2.8e-07	2e-07	-0.0	2.92e-06	1.45e-06	1e-08	310.85449763	311.81770977	310.81754639	-0.00039722	-0.00102953	-0.00994415
0.20925	1767.12132	8e-08	5.4e-07	2.8e-07	2e-07	-0.0	2.92e-06	1.45e-06	1e-08	310.84253201	311.80599962	310.80558466	-0.00039685	-0.0010773	-0.00993478
0.20931	1767.53132	8e-08	5.4e-07	2.8e-07	2e-07	-0.0	2.92e-06	1.45e-06	1e-08	310.83057729	311.79374581	310.79370265	-0.00039644	-0.00102927	-0.00992542
0.20936	1767.94128	8e-08	5.4e-07	2.8e-07	2e-07	-0.0	2.92e-06	1.45e-06	1e-08	310.81863462	311.78203794	310.78176576	-0.00039603	-0.00102914	-0.00991608
0.20942	1768.35121	8e-08	5.4e-07	2.8e-07	2e-07	-0.0	2.92e-06	1.45e-06	1e-08	310.80670403	311.77033129	310.76984123	-0.00039572	-0.00105488	-0.00990672
0.20947	1768.76111	8e-08	5.4e-07	2.8e-07	2e-07	-0.0	2.92e-06	1.45e-06	1e-08	310.79478256	311.75833153	310.75796556	-0.00039531	-0.00105104	-0.00989739
0.21954	1843.24016	8e-08	5.4e-07	2.8e-07	2e-07	-0.0	2.92e-06	1.45e-06	1e-08	308.79151257	309.76011682	308.75989745	-0.00033168	-0.00085496	-0.00832892
0.21959	1843.64422	8e-08	5.4e-07	2.8e-07	2e-07	-0.0	2.92e-06	1.45e-06	1e-08	308.78148639	309.75034749	308.74986692	-0.00033139	-0.00088217	-0.00832107
0.21965	1844.04826	8e-08	5.4e-07	2.8e-07	2e-07	-0.0	2.92e-06	1.45e-06	1e-08	308.77146892	309.74026706	308.73988521	-0.00033115	-0.00087455	-0.00831324
0.2197	1844.45226	8e-08	5.4e-07	2.8e-07	2e-07	-0.0	2.92e-06	1.45e-06	1e-08	308.76145846	309.73027341	308.72990348	-0.0003308	-0.00088361	-0.00830539
0.21976	1844.85623	8e-08	5.4e-07	2.8e-07	2e-07	-0.0	2.92e-06	1.45e-06	1e-08	308.75145851	309.72017604	308.71994498	-0.00033041	-0.00085573	-0.00829756
0.21981	1845.26016	8e-08	5.4e-07	2.8e-07	2e-07	-0.0	2.92e-06	1.45e-06	1e-08	308.74147011	309.71039708	308.70995778	-0.00033016	-0.00089131	-0.00828974
0.21987	1845.66407	8e-08	5.4e-07	2.8e-07	2e-07	-0.0	2.92e-06	1.45e-06	1e-08	308.73148921	309.70021126	308.70003117	-0.00032984	-0.00086016	-0.00828193
0.21992	1846.06794	8e-08	5.4e-07	2.8e-07	2e-07	-0.0	2.92e-06	1.45e-06	1e-08	308.72151769	309.69038123	308.69007135	-0.00032954	-0.00086193	-0.00827413
0.21998	1846.47178	8e-08	5.4e-07	2.8e-07	2e-07	-0.0	2.92e-06	1.45e-06	1e-08	308.7115551	309.6805307	308.68012455	-0.00032913	-0.00086942	-0.00826631
0.22003	1846.87559	8e-08	5.4e-07	2.8e-07	2e-07	-0.0	2.92e-06	1.45e-06	1e-08	308.7016048	309.67059443	308.67019866	-0.00032885	-0.00086933	-0.00825852
0.22009	1847.27937	8e-08	5.4e-07	2.8e-07	2e-07	-0.0	2.92e-06	1.45e-06	1e-08	308.69166289	309.6606589	308.6602832	-0.00032854	-0.00086923	-0.00825073
0.22014	1847.68312	8e-08	5.4e-07	2.8e-07	2e-07	-0.0	2.92e-06	1.45e-06	1e-08	308.68172997	309.65072426	308.65037811	-0.00032826	-0.00086915	-0.00824295
0.2202	1848.08683	8e-08	5.4e-07	2.8e-07	2e-07	-0.0	2.92e-06	1.45e-06	1e-08	308.6718053	309.64079042	308.64048343	-0.00032794	-0.00086905	-0.00823519
0.22025	1848.49051	8e-08	5.4e-07	2.8e-07	2e-07	-0.0	2.92e-06	1.45e-06	1e-08	308.66189028	309.6308574	308.63059906	-0.00032776	-0.00085667	-0.00822744
0.22031	1848.89416	8e-08	5.4e-07	2.8e-07	2e-07	-0.0	2.92e-06	1.45e-06	1e-08	308.65198056	309.62106565	308.62070795	-0.00032739	-0.00085727	-0.00821968
0.22036	1849.29778	8e-08	5.4e-07	2.8e-07	2e-07	-0.0	2.92e-06	1.45e-06	1e-08	308.64208192	309.61126692	308.61082803	-0.00032689	-0.00086837	-0.0082119
0.22042	1849.70136	8e-08	5.4e-07	2.8e-07	2e-07	-0.0	2.92e-06	1.45e-06	1e-08	308.63219816	309.6013411	308.60097393	-0.00032679	-0.00088984	-0.00820419
0.22047	1850.10492	8e-08	5.4e-07	2.8e-07	2e-07	-0.0	2.92e-06	1.45e-06	1e-08	308.62231732	309.59116962	308.59116067	-0.00032628	-0.0008395	-0.00819643
0.23054	1923.41378	8e-08	5.4e-07	2.8e-07	2e-07	-0.0	2.92e-06	1.45e-06	1e-08	306.96243171	307.93533121	306.9355774	-0.00027401	-0.00072001	-0.0068968
0.23059	1923.8114	8e-08	5.4e-07	2.8e-07	2e-07	-0.0	2.92e-06	1.45e-06	1e-08	306.95412317	307.92707012	306.9272876	-0.00027375	-0.00072864	-0.0068903
0.23065	1924.20899	8e-08	5.4e-07	2.8e-07	2e-07	-0.0	2.92e-06	1.45e-06	1e-08	306.94582255	307.91870985	306.91901869	-0.00027344	-0.00069179	-0.00688381
0.2307	1924.60654	8e-08	5.4e-07	2.8e-07	2e-07	-0.0	2.92e-06	1.45e-06	1e-08	306.93753116	307.91077224	306.91070672	-0.00027324	-0.00073656	-0.00687731
0.23076	1925.00406	8e-08	5.4e-07	2.8e-07	2e-07	-0.0	2.92e-06	1.45e-06	1e-08	306.92924567	307.90232078	306.90246647	-0.00027296	-0.00071243	-0.00687082
0.23081	1925.40155	8e-08	5.4e-07	2.8e-07	2e-07	-0.0	2.92e-06	1.45e-06	1e-08	306.9209687	307.89414611	306.89420103	-0.00027268	-0.00070575	-0.00686434
0.23087	1925.79901	8e-08	5.4e-07	2.8e-07	2e-07	-0.0	2.92e-06	1.45e-06	1e-08	306.91270006	307.88604792	306.88593492	-0.00027245	-0.00072865	-0.00685786
0.23092	1926.19644	8e-08	5.4e-07	2.8e-07	2e-07	-0.0	2.92e-06	1.45e-06	1e-08	306.90443841	307.87768684	306.87770973	-0.00027216	-0.00071852	-0.0068514
0.23098	1926.59383	8e-08	5.4e-07	2.8e-07	2e-07	-0.0	2.92e-06	1.45e-06	1e-08	306.89618527	307.86944184	306.869479	-0.00027192	-0.00071603	-0.00684494
0.23103	1926.99119	8e-08	5.4e-07	2.8e-07	2e-07	-0.0	2.92e-06	1.45e-06	1e-08	306.88793935	307.86122522	306.86125352	-0.00027167	-0.0007293	-0.00683848
0.23109	1927.38852	8e-08	5.4e-07	2.8e-07	2e-07	-0.0	2.92e-06	1.45e-06	1e-08	306.87970098	307.85285619	306.85305538	-0.00027138	-0.00070114	-0.00683203
0.23114	1927.78581	8e-08	5.4e-07	2.8e-07	2e-07	-0.0	2.92e-06	1.45e-06	1e-08	306.87147121	307.84481019	306.84482634	-0.00027113	-0.00071912	-0.00682558
0.2312	1928.18307	8e-08	5.4e-07	2.8e-07	2e-07	-0.0	2.92e-06	1.45e-06	1e-08	306.86324898	307.83655772	306.83663125	-0.0002709	-0.0007291	-0.00681915
0.23125	1928.5803	8e-08	5.4e-07	2.8e-07	2e-07	-0.0	2.92e-06	1.45e-06	1e-08	306.85503351	307.82819051	306.82845891	-0.00027061	-0.00070018	-0.00681272
0.23131	1928.9775	8e-08	5.4e-07	2.8e-07	2e-07	-0.0	2.92e-06	1.45e-06	1e-08	306.84682656	307.82015503	306.82025458	-0.00027033	-0.00071963	-0.00680629
0.23136	1929.37467	8e-08	5.4e-07	2.8e-07	2e-07	-0.0	2.92e-06	1.45e-06	1e-08	306.83862799	307.81189615	306.8120862	-0.00027006	-0.00069469	-0.00679987
0.23142	1929.7718	8e-08	5.4e-07	2.8e-07	2e-07	-0.0	2.92e-06	1.45e-06	1e-08	306.8304376	307.80392339	306.80389142	-0.00026986	-0.00073781	-0.00679345
0.23147	1930.1689	8e-08	5.4e-07	2.8e-07	2e-07	-0.0	2.92e-06	1.45e-06	1e-08	306.82225313	307.79545553	306.79576594	-0.00026956	-0.00069713	-0.00678705
0.24154	2002.28719	8e-08	5.4e-07	2.8e-07	2e-07	-0.0	2.92e-06	1.45e-06	1e-08	305.44713935	306.42389716	305.42421958	-0.00022645	-0.00059299	-0.00571032
0.24159	2002.67825	8e-08	5.4e-07	2.8e-07	2e-07	-0.0	2.92e-06	1.45e-06	1e-08	305.44025533	306.41707024	305.41735089	-0.00022621	-0.00059297	-0.00570493
0.24165	2003.06928	8e-08	5.4e-07	2.8e-07	2e-07	-0.0	2.92e-06	1.45e-06	1e-08	305.43337872	306.41024338	305.4104894	-0.00022593	-0.0006054	-0.00569956
0.2417	2003.46027	8e-08	5.4e-07	2.8e-07	2e-07	-0.0	2.92e-06	1.45e-06	1e-08	305.42651043	306.4032733	305.40365252	-0.00022569	-0.00057586	-0.00569419
0.24176	2003.85123	8e-08	5.4e-07	2.8e-07	2e-07	-0.0	2.92e-06	1.45e-06	1e-08	305.41964934	306.39664331	305.39678135	-0.00022545	-0.00059414	-0.00568882
0.24181	2004.24216	8e-08	5.4e-07	2.8e-07	2e-07	-0.0	2.92e-06	1.45e-06	1e-08	305.41279556	306.38980269	305.38994306	-0.00022526	-0.0006045	-0.00568346
0.24187	2004.63306	8e-08	5.4e-07	2.8e-07	2e-07	-0.0	2.92e-06	1.45e-06	1e-08	305.40594757	306.38284266	305.38312658	-0.00022512	-0.00057708	-0.00567808
0.24192	2005.02392	8e-08	5.4e-07	2.8e-07	2e-07	-0.0	2.92e-06	1.45e-06	1e-08	305.39910351	306.37619828	305.37627895	-0.00022484	-0.00060114	-0.00567273
0.24198	2005.41475	8e-08	5.4e-07	2.8e-07	2e-07	-0.0	2.92e-06	1.45e-06	1e-08	305.39226812	306.36927679	305.36947221	-0.00022472	-0.00061443	-0.00566737
0.24203	2005.80555	8e-08	5.4e-07	2.8e-07	2e-07	-0.0	2.92e-06	1.45e-06	1e-08	305.38543622	306.36220213	305.36269152	-0.00022449	-0.00055446	-0.00566201
0.24209	2006.19631	8e-08	5.4e-07	2.8e-07	2e-07	-0.0	2.92e-06	1.45e-06	1e-08	305.37861104	306.3558179	305.35583381	-0.00022424	-0.00061695	-0.00565668
0.24214	2006.58704	8e-08	5.4e-07	2.8e-07	2e-07	-0.0	2.92e-06	1.45e-06	1e-08	305.37179345	306.34871404	305.34907099	-0.000224	-0.00059943	-0.00565135
0.2422	2006.97774	8e-08	5.4e-07	2.8e-07	2e-07	-0.0	2.92e-06	1.45e-06	1e-08	305.36498316	306.34181182	305.34229071	-0.00022386	-0.00055431	-0.005646
0.24225	2007.36841	8e-08	5.4e-07	2.8e-07	2e-07	-0.0	2.92e-06	1.45e-06	1e-08	305.35817717	306.33542904	305.33545439	-0.00022367	-0.00060207	-0.00564066
0.24231	2007.75904	8e-08	5.4e-07	2.8e-07	2e-07	-0.0	2.92e-06	1.45e-06	1e-08	305.35137661	306.32849616	305.32869237	-0.00022343	-0.00058305	-0.00563534
0.24236	2008.14964	8e-08	5.4e-07	2.8e-07	2e-07	-0.0	2.92e-06	1.45e-06	1e-08	305.34458334	306.32178224	305.32191077	-0.00022319	-0.00060397	-0.00563003
0.24242	2008.5402	8e-08	5.4e-07	2.8e-07	2e-07	-0.0	2.92e-06	1.45e-06	1e-08	305.33779728	306.31482733	305.31516568	-0.00022295	-0.00056396	-0.00562472
0.24247	2008.93073	8e-08	5.4e-07	2.8e-07	2e-07	-0.0	2.92e-06	1.45e-06	1e-08	305.3310184	306.30833296	305.30837153	-0.00022279	-0.00059909	-0.0056194
0.25253	2079.83718	8e-08	5.4e-07	2.8e-07	2e-07	-0.0	2.92e-06	1.45e-06	1e-08	304.192057	305.17193731	304.17239189	-0.00018709	-0.00048196	-0.00472762
0.25259	2080.22156	8e-08	5.4e-07	2.8e-07	2e-07	-0.0	2.92e-06	1.45e-06	1e-08	304.18635764	305.16637291	304.16669206	-0.00018693	-0.00048195	-0.00472316
0.25264	2080.60592	8e-08	5.4e-07	2.8e-07	2e-07	-0.0	2.92e-06	1.45e-06	1e-08	304.18066303	305.16080851	304.16099828	-0.00018676	-0.00049741	-0.0047187
0.2527	2080.99023	8e-08	5.4e-07	2.8e-07	2e-07	-0.0	2.92e-06	1.45e-06	1e-08	304.17497341	305.15506552	304.15533224	-0.00018658	-0.00051331	-0.00471424
0.25275	2081.37452	8e-08	5.4e-07	2.8e-07	2e-07	-0.0	2.92e-06	1.45e-06	1e-08	304.16928932	305.14913895	304.14969452	-0.00018641	-0.00047832	-0.00470979
0.25281	2081.75877	8e-08	5.4e-07	2.8e-07	2e-07	-0.0	2.92e-06	1.45e-06	1e-08	304.16361044	305.14361619	304.14401369	-0.00018619	-0.00048552	-0.00470535
0.25286	2082.14298	8e-08	5.4e-07	2.8e-07	2e-07	-0.0	2.92e-06	1.45e-06	1e-08	304.15793814	305.13801026	304.13834889	-0.00018602	-0.00048191	-0.00470091
0.25292	2082.52716	8e-08	5.4e-07	2.8e-07	2e-07	-0.0	2.92e-06	1.45e-06	1e-08	304.15227087	305.132446	304.13268503	-0.00018587	-0.0004819	-0.00469647
0.25297	2082.91131	8e-08	5.4e-07	2.8e-07	2e-07	-0.0	2.92e-06	1.45e-06	1e-08	304.14660807	305.12688171	304.12702718	-0.0001857	-0.00048659	-0.00469203
0.25303	2083.29543	8e-08	5.4e-07	2.8e-07	2e-07	-0.0	2.92e-06	1.45e-06	1e-08	304.1409505	305.12126329	304.12138189	-0.00018553	-0.00051433	-0.0046876
0.25308	2083.67951	8e-08	5.4e-07	2.8e-07	2e-07	-0.0	2.92e-06	1.45e-06	1e-08	304.13529819	305.11532447	304.11578154	-0.00018533	-0.0004768	-0.00468317
0.25314	2084.06356	8e-08	5.4e-07	2.8e-07	2e-07	-0.0	2.92e-06	1.45e-06	1e-08	304.12965177	305.10981885	304.11013444	-0.00018512	-0.00049665	-0.00467876
0.25319	2084.44757	8e-08	5.4e-07	2.8e-07	2e-07	-0.0	2.92e-06	1.45e-06	1e-08	304.12401176	305.10408398	304.10452111	-0.00018496	-0.00048186	-0.00467434
0.25325	2084.83155	8e-08	5.4e-07	2.8e-07	2e-07	-0.0	2.92e-06	1.45e-06	1e-08	304.11837661	305.09851983	304.09889298	-0.00018481	-0.00048186	-0.00466992
0.2533	2085.2155	8e-08	5.4e-07	2.8e-07	2e-07	-0.0	2.92e-06	1.45e-06	1e-08	304.11274585	305.09295564	304.09327086	-0.00018462	-0.00048185	-0.00466552
0.25336	2085.59941	8e-08	5.4e-07	2.8e-07	2e-07	-0.0	2.92e-06	1.45e-06	1e-08	304.10712077	305.08739152	304.08765464	-0.00018446	-0.00048184	-0.00466111
0.25341	2085.98329	8e-08	5.4e-07	2.8e-07	2e-07	-0.0	2.92e-06	1.45e-06	1e-08	304.10150058	305.08182737	304.08204437	-0.00018426	-0.00048183	-0.00465672
0.25347	2086.36713	8e-08	5.4e-07	2.8e-07	2e-07	-0.0	2.92e-06	1.45e-06	1e-08	304.09588642	305.07626332	304.07643998	-0.00018409	-0.00048182	-0.00465232
0.26353	2156.03951	8e-08	5.4e-07	2.8e-07	2e-07	-0.0	2.92e-06	1.45e-06	1e-08	303.15261887	304.13530606	303.13565053	-0.00015461	-0.00040869	-0.00391376
0.26359	2156.4171	8e-08	5.4e-07	2.8e-07	2e-07	-0.0	2.92e-06	1.45e-06	1e-08	303.14790053	304.1305764	303.13094518	-0.00015458	-0.00038718	-0.00391006
0.26364	2156.79464	8e-08	5.4e-07	2.8e-07	2e-07	-0.0	2.92e-06	1.45e-06	1e-08	303.14318315	304.12609558	303.12621479	-0.00015434	-0.00043383	-0.00390637
0.2637	2157.17216	8e-08	5.4e-07	2.8e-07	2e-07	-0.0	2.92e-06	1.45e-06	1e-08	303.13847295	304.12107491	303.12155474	-0.00015424	-0.00038716	-0.00390268
0.26375	2157.54964	8e-08	5.4e-07	2.8e-07	2e-07	-0.0	2.92e-06	1.45e-06	1e-08	303.13376591	304.11659422	303.1168342	-0.00015405	-0.00042232	-0.003899
0.26381	2157.92709	8e-08	5.4e-07	2.8e-07	2e-07	-0.0	2.92e-06	1.45e-06	1e-08	303.12906441	304.11170665	303.11216793	-0.00015397	-0.00039866	-0.00389531
0.26386	2158.3045	8e-08	5.4e-07	2.8e-07	2e-07	-0.0	2.92e-06	1.45e-06	1e-08	303.12436555	304.10709288	303.1074735	-0.00015379	-0.00038714	-0.00389163
0.26392	2158.68188	8e-08	5.4e-07	2.8e-07	2e-07	-0.0	2.92e-06	1.45e-06	1e-08	303.11967213	304.10261231	303.10276781	-0.00015363	-0.0004338	-0.00388797
0.26397	2159.05922	8e-08	5.4e-07	2.8e-07	2e-07	-0.0	2.92e-06	1.45e-06	1e-08	303.11498357	304.09759166	303.09813257	-0.00015352	-0.00038714	-0.00388429
0.26403	2159.43653	8e-08	5.4e-07	2.8e-07	2e-07	-0.0	2.92e-06	1.45e-06	1e-08	303.11029825	304.09311101	303.09343682	-0.00015338	-0.00038713	-0.00388062
0.26408	2159.8138	8e-08	5.4e-07	2.8e-07	2e-07	-0.0	2.92e-06	1.45e-06	1e-08	303.1056173	304.08863038	303.08874601	-0.00015321	-0.00043379	-0.00387696
0.26414	2160.19104	8e-08	5.4e-07	2.8e-07	2e-07	-0.0	2.92e-06	1.45e-06	1e-08	303.10094121	304.08360969	303.08412564	-0.000153	-0.0003871	-0.0038733
0.26419	2160.56825	8e-08	5.4e-07	2.8e-07	2e-07	-0.0	2.92e-06	1.45e-06	1e-08	303.09627152	304.07912931	303.07944455	-0.00015292	-0.00038712	-0.00386964
0.26425	2160.94542	8e-08	5.4e-07	2.8e-07	2e-07	-0.0	2.92e-06	1.45e-06	1e-08	303.0916043	304.07464875	303.07476849	-0.0001528	-0.0004143	-0.00386598
0.2643	2161.32256	8e-08	5.4e-07	2.8e-07	2e-07	-0.0	2.92e-06	1.45e-06	1e-08	303.08694076	304.06985354	303.07013558	-0.00015265	-0.00040659	-0.00386233
0.26436	2161.69966	8e-08	5.4e-07	2.8e-07	2e-07	-0.0	2.92e-06	1.45e-06	1e-08	303.08228189	304.06514745	303.06549675	-0.0001525	-0.0003871	-0.00385868
0.26441	2162.07673	8e-08	5.4e-07	2.8e-07	2e-07	-0.0	2.92e-06	1.45e-06	1e-08	303.07762751	304.06066689	303.06083547	-0.00015235	-0.00040806	-0.00385504
0.26447	2162.45376	8e-08	5.4e-07	2.8e-07	2e-07	-0.0	2.92e-06	1.45e-06	1e-08	303.07297744	304.05594376	303.05620853	-0.00015216	-0.00041279	-0.0038514
0.27453	2230.86881	8e-08	5.4e-07	2.8e-07	2e-07	-0.0	2.92e-06	1.45e-06	1e-08	302.29190828	303.27692432	302.27715277	-0.00012793	-0.00035568	-0.00323987
0.27459	2231.23946	8e-08	5.4e-07	2.8e-07	2e-07	-0.0	2.92e-06	1.45e-06	1e-08	302.28799842	303.27280008	302.27328192	-0.00012777	-0.00030591	-0.00323681
0.27464	2231.61008	8e-08	5.4e-07	2.8e-07	2e-07	-0.0	2.92e-06	1.45e-06	1e-08	302.2840935	303.26925287	302.26934524	-0.00012761	-0.00034938	-0.00323375
0.2747	2231.98066	8e-08	5.4e-07	2.8e-07	2e-07	-0.0	2.92e-06	1.45e-06	1e-08	302.2801933	303.26520163	302.26547368	-0.00012754	-0.00032159	-0.00323069
0.27475	2232.35121	8e-08	5.4e-07	2.8e-07	2e-07	-0.0	2.92e-06	1.45e-06	1e-08	302.27629548	303.26147251	302.26156729	-0.00012742	-0.00033921	-0.00322764
0.27481	2232.72172	8e-08	5.4e-07	2.8e-07	2e-07	-0.0	2.92e-06	1.45e-06	1e-08	302.27240113	303.25753908	302.25768975	-0.00012724	-0.0003268	-0.00322459
0.27486	2233.0922	8e-08	5.4e-07	2.8e-07	2e-07	-0.0	2.92e-06	1.45e-06	1e-08	302.26851226	303.25374954	302.25379882	-0.0001272	-0.00033874	-0.00322155
0.27492	2233.46264	8e-08	5.4e-07	2.8e-07	2e-07	-0.0	2.92e-06	1.45e-06	1e-08	302.26462467	303.24982154	302.24992887	-0.00012697	-0.00035305	-0.00321851
0.27497	2233.83305	8e-08	5.4e-07	2.8e-07	2e-07	-0.0	2.92e-06	1.45e-06	1e-08	302.26074407	303.24572753	302.24608297	-0.00012693	-0.00031736	-0.00321547
0.27503	2234.20342	8e-08	5.4e-07	2.8e-07	2e-07	-0.0	2.92e-06	1.45e-06	1e-08	302.25686464	303.2420474	302.24219116	-0.00012686	-0.00034498	-0.00321242
0.27508	2234.57376	8e-08	5.4e-07	2.8e-07	2e-07	-0.0	2.92e-06	1.45e-06	1e-08	302.25298733	303.23804687	302.23834231	-0.00012667	-0.00032202	-0.00320939
0.27514	2234.94406	8e-08	5.4e-07	2.8e-07	2e-07	-0.0	2.92e-06	1.45e-06	1e-08	302.24911573	303.23431258	302.23446521	-0.00012654	-0.00034555	-0.00320637
0.27519	2235.31433	8e-08	5.4e-07	2.8e-07	2e-07	-0.0	2.92e-06	1.45e-06	1e-08	302.24524819	303.23030537	302.23062523	-0.00012644	-0.00031327	-0.00320333
0.27525	2235.68456	8e-08	5.4e-07	2.8e-07	2e-07	-0.0	2.92e-06	1.45e-06	1e-08	302.24138373	303.22667249	302.22674402	-0.00012632	-0.00034157	-0.00320031
0.2753	2236.05476	8e-08	5.4e-07	2.8e-07	2e-07	-0.0	2.92e-06	1.45e-06	1e-08	302.2375229	303.22271141	302.22290664	-0.00012624	-0.00032679	-0.00319729
0.27536	2236.42492	8e-08	5.4e-07	2.8e-07	2e-07	-0.0	2.92e-06	1.45e-06	1e-08	302.23366447	303.21892173	302.21905263	-0.00012605	-0.00035312	-0.00319427
0.27541	2236.79505	8e-08	5.4e-07	2.8e-07	2e-07	-0.0	2.92e-06	1.45e-06	1e-08	302.22981164	303.21482667	302.21523958	-0.00012601	-0.00029982	-0.00319125
0.27547	2237.16514	8e-08	5.4e-07	2.8e-07	2e-07	-0.0	2.92e-06	1.45e-06	1e-08	302.22596023	303.2113496	302.21135586	-0.00012586	-0.000341	-0.00318823
0.28553	2304.29847	8e-08	5.4e-07	2.8e-07	2e-07	-0.0	2.92e-06	1.45e-06	1e-08	301.57923291	302.56580959	301.56638128	-0.00010579	-0.00027365	-0.00268182
0.28559	2304.66205	8e-08	5.4e-07	2.8e-07	2e-07	-0.0	2.92e-06	1.45e-06	1e-08	301.57599587	302.56263137	301.56314785	-0.00010568	-0.00025297	-0.00267925
0.28564	2305.0256	8e-08	5.4e-07	2.8e-07	2e-07	-0.0	2.92e-06	1.45e-06	1e-08	301.57276207	302.55969325	301.55988884	-0.00010559	-0.00029318	-0.00267673
0.2857	2305.38911	8e-08	5.4e-07	2.8e-07	2e-07	-0.0	2.92e-06	1.45e-06	1e-08	301.56953117	302.55628808	301.5566897	-0.0001055	-0.00026038	-0.00267419
0.28575	2305.75259	8e-08	5.4e-07	2.8e-07	2e-07	-0.0	2.92e-06	1.45e-06	1e-08	301.56630297	302.55326394	301.55344792	-0.0001054	-0.00028794	-0.00267168
0.28581	2306.11604	8e-08	5.4e-07	2.8e-07	2e-07	-0.0	2.92e-06	1.45e-06	1e-08	301.56307791	302.54991968	301.55024823	-0.00010527	-0.00026495	-0.00266914
0.28586	2306.47944	8e-08	5.4e-07	2.8e-07	2e-07	-0.0	2.92e-06	1.45e-06	1e-08	301.55985666	302.54684232	301.54701966	-0.00010515	-0.00028338	-0.00266663
0.28592	2306.84281	8e-08	5.4e-07	2.8e-07	2e-07	-0.0	2.92e-06	1.45e-06	1e-08	301.55663903	302.54355098	301.54382032	-0.00010506	-0.0002914	-0.00266411
0.28597	2307.20615	8e-08	5.4e-07	2.8e-07	2e-07	-0.0	2.92e-06	1.45e-06	1e-08	301.55342407	302.54016645	301.54063566	-0.00010492	-0.0002602	-0.0026616
0.28603	2307.56945	8e-08	5.4e-07	2.8e-07	2e-07	-0.0	2.92e-06	1.45e-06	1e-08	301.55021361	302.53714422	301.53741051	-0.00010487	-0.00028789	-0.00265907
0.28608	2307.93271	8e-08	5.4e-07	2.8e-07	2e-07	-0.0	2.92e-06	1.45e-06	1e-08	301.54700457	302.53380036	301.53422772	-0.0001048	-0.00024567	-0.00265655
0.28614	2308.29594	8e-08	5.4e-07	2.8e-07	2e-07	-0.0	2.92e-06	1.45e-06	1e-08	301.54379758	302.53094689	301.53098909	-0.00010467	-0.00029244	-0.00265405
0.28619	2308.65913	8e-08	5.4e-07	2.8e-07	2e-07	-0.0	2.92e-06	1.45e-06	1e-08	301.54059451	302.52755019	301.52781947	-0.00010455	-0.00029256	-0.00265154
0.28625	2309.02229	8e-08	5.4e-07	2.8e-07	2e-07	-0.0	2.92e-06	1.45e-06	1e-08	301.53739514	302.52415201	301.52465337	-0.00010438	-0.00026029	-0.00264906
0.2863	2309.38541	8e-08	5.4e-07	2.8e-07	2e-07	-0.0	2.92e-06	1.45e-06	1e-08	301.53420095	302.52112864	301.52144521	-0.00010438	-0.00026142	-0.00264653
0.28636	2309.7485	8e-08	5.4e-07	2.8e-07	2e-07	-0.0	2.92e-06	1.45e-06	1e-08	301.53100688	302.5180921	301.51824218	-0.00010425	-0.00026601	-0.00264405
0.28641	2310.11155	8e-08	5.4e-07	2.8e-07	2e-07	-0.0	2.92e-06	1.45e-06	1e-08	301.52781683	302.51500225	301.51504889	-0.00010411	-0.00031318	-0.00264158
0.28647	2310.47456	8e-08	5.4e-07	2.8e-07	2e-07	-0.0	2.92e-06	1.45e-06	1e-08	301.52463082	302.51136441	301.51192513	-0.00010406	-0.0002546	-0.00263907
0.29653	2376.30056	8e-08	5.4e-07	2.8e-07	2e-07	-0.0	2.92e-06	1.45e-06	1e-08	300.9892022	301.97757558	300.97787166	-8.743e-05	-0.00022681	-0.00221982
0.29659	2376.65693	8e-08	5.4e-07	2.8e-07	2e-07	-0.0	2.92e-06	1.45e-06	1e-08	300.98652413	301.97493777	300.9751955	-8.746e-05	-0.00022993	-0.00221778
0.29664	2377.01327	8e-08	5.4e-07	2.8e-07	2e-07	-0.0	2.92e-06	1.45e-06	1e-08	300.98384523	301.97226365	300.97252662	-8.728e-05	-0.00021851	-0.00221544
0.2967	2377.36957	8e-08	5.4e-07	2.8e-07	2e-07	-0.0	2.92e-06	1.45e-06	1e-08	300.98117189	301.96972236	300.96984473	-8.717e-05	-0.00022585	-0.00221355
0.29675	2377.72584	8e-08	5.4e-07	2.8e-07	2e-07	-0.0	2.92e-06	1.45e-06	1e-08	300.97850191	301.96709566	300.96717565	-8.714e-05	-0.00023779	-0.0022115
0.29681	2378.08207	8e-08	5.4e-07	2.8e-07	2e-07	-0.0	2.92e-06	1.45e-06	1e-08	300.97583293	301.96433007	300.96452617	-8.701e-05	-0.00022698	-0.00220936
0.29686	2378.43826	8e-08	5.4e-07	2.8e-07	2e-07	-0.0	2.92e-06	1.45e-06	1e-08	300.97316766	301.96169021	300.96186433	-8.699e-05	-0.00023799	-0.00220733
0.29692	2378.79442	8e-08	5.4e-07	2.8e-07	2e-07	-0.0	2.92e-06	1.45e-06	1e-08	300.97050316	301.95892226	300.95922079	-8.684e-05	-0.00022699	-0.00220519
0.29697	2379.15054	8e-08	5.4e-07	2.8e-07	2e-07	-0.0	2.92e-06	1.45e-06	1e-08	300.96784308	301.95628232	300.95656458	-8.681e-05	-0.00021977	-0.00220314
0.29703	2379.50662	8e-08	5.4e-07	2.8e-07	2e-07	-0.0	2.92e-06	1.45e-06	1e-08	300.96518389	301.95372627	300.95390108	-8.669e-05	-0.00022705	-0.00220103
0.29708	2379.86267	8e-08	5.4e-07	2.8e-07	2e-07	-0.0	2.92e-06	1.45e-06	1e-08	300.96252865	301.95108552	300.95125059	-8.667e-05	-0.00022445	-0.00219898
0.29714	2380.21868	8e-08	5.4e-07	2.8e-07	2e-07	-0.0	2.92e-06	1.45e-06	1e-08	300.95987397	301.94847506	300.9485993	-8.662e-05	-0.00022938	-0.00219691
0.29719	2380.57465	8e-08	5.4e-07	2.8e-07	2e-07	-0.0	2.92e-06	1.45e-06	1e-08	300.95722082	301.94580718	300.94595777	-8.643e-05	-0.00025595	-0.00219483
0.29725	2380.93059	8e-08	5.4e-07	2.8e-07	2e-07	-0.0	2.92e-06	1.45e-06	1e-08	300.95457345	301.94283032	300.9433562	-8.643e-05	-0.00019043	-0.00219273
0.2973	2381.28649	8e-08	5.4e-07	2.8e-07	2e-07	-0.0	2.92e-06	1.45e-06	1e-08	300.9519261	301.94061543	300.94066557	-8.634e-05	-0.00022325	-0.00219067
0.29736	2381.64236	8e-08	5.4e-07	2.8e-07	2e-07	-0.0	2.92e-06	1.45e-06	1e-08	300.9492814	301.93801887	300.9380238	-8.626e-05	-0.00022929	-0.00218863
0.29741	2381.99818	8e-08	5.4e-07	2.8e-07	2e-07	-0.0	2.92e-06	1.45e-06	1e-08	300.94663902	301.93535203	300.93539326	-8.612e-05	-0.00022424	-0.00218655
0.29747	2382.35398	8e-08	5.4e-07	2.8e-07	2e-07	-0.0	2.92e-06	1.45e-06	1e-08	300.9440011	301.93274384	300.93275836	-8.611e-05	-0.00022814	-0.0021845
0.30753	2446.8457	8e-08	5.4e-07	2.8e-07	2e-07	-0.0	2.92e-06	1.45e-06	1e-08	300.50076279	301.49062067	300.49069398	-7.233e-05	-0.00023778	-0.00183724
0.30758	2447.19471	8e-08	5.4e-07	2.8e-07	2e-07	-0.0	2.92e-06	1.45e-06	1e-08	300.49854551	301.4878522	300.48854929	-7.211e-05	-0.00015298	-0.00183542
0.30764	2447.54369	8e-08	5.4e-07	2.8e-07	2e-07	-0.0	2.92e-06	1.45e-06	1e-08	300.49633499	301.48607105	300.48628776	-7.211e-05	-0.00020815	-0.00183377
0.30769	2447.89263	8e-08	5.4e-07	2.8e-07	2e-07	-0.0	2.92e-06	1.45e-06	1e-08	300.49412449	301.48364748	300.48410604	-7.221e-05	-0.00019359	-0.0018321
0.30775	2448.24153	8e-08	5.4e-07	2.8e-07	2e-07	-0.0	2.92e-06	1.45e-06	1e-08	300.49191073	301.48139346	300.48190636	-7.192e-05	-0.00016626	-0.00183026
0.3078	2448.59039	8e-08	5.4e-07	2.8e-07	2e-07	-0.0	2.92e-06	1.45e-06	1e-08	300.48970591	301.47945765	300.47967046	-7.196e-05	-0.0002056	-0.00182859
0.30786	2448.93922	8e-08	5.4e-07	2.8e-07	2e-07	-0.0	2.92e-06	1.45e-06	1e-08	300.48749982	301.47706384	300.47749221	-7.201e-05	-0.00020438	-0.00182693
0.30791	2449.28801	8e-08	5.4e-07	2.8e-07	2e-07	-0.0	2.92e-06	1.45e-06	1e-08	300.48529217	301.47468422	300.47531465	-7.191e-05	-0.00015299	-0.00182484
0.30797	2449.63677	8e-08	5.4e-07	2.8e-07	2e-07	-0.0	2.92e-06	1.45e-06	1e-08	300.48308778	301.47290288	300.47306771	-7.191e-05	-0.00018347	-0.00182335
0.30802	2449.98548	8e-08	5.4e-07	2.8e-07	2e-07	-0.0	2.92e-06	1.45e-06	1e-08	300.48088319	301.47076667	300.47086567	-7.152e-05	-0.00021159	-0.00182164
0.30808	2450.33416	8e-08	5.4e-07	2.8e-07	2e-07	-0.0	2.92e-06	1.45e-06	1e-08	300.47869074	301.46830302	300.46870498	-7.167e-05	-0.00018877	-0.00182006
0.30813	2450.6828	8e-08	5.4e-07	2.8e-07	2e-07	-0.0	2.92e-06	1.45e-06	1e-08	300.47649358	301.46610501	300.46651468	-7.161e-05	-0.00021654	-0.00181819
0.30819	2451.03141	8e-08	5.4e-07	2.8e-07	2e-07	-0.0	2.92e-06	1.45e-06	1e-08	300.47429842	301.46358372	300.46436591	-7.137e-05	-0.00015296	-0.00181639
0.30824	2451.37997	8e-08	5.4e-07	2.8e-07	2e-07	-0.0	2.92e-06	1.45e-06	1e-08	300.47211061	301.46180273	300.46213003	-7.162e-05	-0.00017725	-0.0018148
0.3083	2451.7285	8e-08	5.4e-07	2.8e-07	2e-07	-0.0	2.92e-06	1.45e-06	1e-08	300.46991512	301.45973892	300.45993084	-7.14e-05	-0.00020529	-0.00181291
0.30835	2452.077	8e-08	5.4e-07	2.8e-07	2e-07	-0.0	2.92e-06	1.45e-06	1e-08	300.46772628	301.4573486	300.45777338	-7.142e-05	-0.00020101	-0.00181138
0.30841	2452.42545	8e-08	5.4e-07	2.8e-07	2e-07	-0.0	2.92e-06	1.45e-06	1e-08	300.46553677	301.45500805	300.4556121	-7.124e-05	-0.00015298	-0.00180942
0.30846	2452.77387	8e-08	5.4e-07	2.8e-07	2e-07	-0.0	2.92e-06	1.45e-06	1e-08	300.46335283	301.45322675	300.45338587	-7.125e-05	-0.00018244	-0.00180792
0.31853	2515.9029	8e-08	5.4e-07	2.8e-07	2e-07	-0.0	2.92e-06	1.45e-06	1e-08	300.09645468	301.08574234	300.08778044	-6.088e-05	-0.00015257	-0.00151926
0.31858	2516.24439	8e-08	5.4e-07	2.8e-07	2e-07	-0.0	2.92e-06	1.45e-06	1e-08	300.09458723	301.08396425	300.08594658	-5.988e-05	-0.00015258	-0.00151887
0.31864	2516.58584	8e-08	5.4e-07	2.8e-07	2e-07	-0.0	2.92e-06	1.45e-06	1e-08	300.09275045	301.08218611	300.08411186	-5.49e-05	-0.0001526	-0.00151696
0.31869	2516.92726	8e-08	5.4e-07	2.8e-07	2e-07	-0.0	2.92e-06	1.45e-06	1e-08	300.09106631	301.08040768	300.08227288	-5.838e-05	-0.0001526	-0.00151567
0.31875	2517.26864	8e-08	5.4e-07	2.8e-07	2e-07	-0.0	2.92e-06	1.45e-06	1e-08	300.08927541	301.07862931	300.08044059	-6.126e-05	-0.00015259	-0.00151461
0.3188	2517.60998	8e-08	5.4e-07	2.8e-07	2e-07	-0.0	2.92e-06	1.45e-06	1e-08	300.08739627	301.07685098	300.07861382	-5.567e-05	-0.00015263	-0.00150981
0.31886	2517.95128	8e-08	5.4e-07	2.8e-07	2e-07	-0.0	2.92e-06	1.45e-06	1e-08	300.08568844	301.07507216	300.076786	-5.524e-05	-0.00015264	-0.00150943
0.31891	2518.29255	8e-08	5.4e-07	2.8e-07	2e-07	-0.0	2.92e-06	1.45e-06	1e-08	300.08399398	301.07329331	300.0749581	-5.524e-05	-0.00015264	-0.00150943
0.31897	2518.63378	8e-08	5.4e-07	2.8e-07	2e-07	-0.0	2.92e-06	1.45e-06	1e-08	300.08229952	301.07151445	300.0731302	-5.827e-05	-0.00015263	-0.00150882
0.31902	2518.97496	8e-08	5.4e-07	2.8e-07	2e-07	-0.0	2.92e-06	1.45e-06	1e-08	300.08051202	301.06973569	300.07130742	-6.505e-05	-0.00015261	-0.00150744
0.31908	2519.31612	8e-08	5.4e-07	2.8e-07	2e-07	-0.0	2.92e-06	1.45e-06	1e-08	300.07851664	301.06795715	300.06949606	-5.771e-05	-0.00015264	-0.00150564
0.31913	2519.65723	8e-08	5.4e-07	2.8e-07	2e-07	-0.0	2.92e-06	1.45e-06	1e-08	300.0767463	301.06617825	300.06767698	-6.045e-05	-0.00015264	-0.0015032
0.31919	2519.9983	8e-08	5.4e-07	2.8e-07	2e-07	-0.0	2.92e-06	1.45e-06	1e-08	300.07489173	301.06439935	300.06586516	-6.345e-05	-0.00015263	-0.00150119
0.31924	2520.33934	8e-08	5.4e-07	2.8e-07	2e-07	-0.0	2.92e-06	1.45e-06	1e-08	300.07294538	301.06262048	300.06406037	-6.345e-05	-0.00015263	-0.00150119
0.3193	2520.68034	8e-08	5.4e-07	2.8e-07	2e-07	-0.0	2.92e-06	1.45e-06	1e-08	300.07099903	301.0608416	300.06225557	-5.851e-05	-0.00015265	-0.00150028
0.31935	2521.0213	8e-08	5.4e-07	2.8e-07	2e-07	-0.0	2.92e-06	1.45e-06	1e-08	300.06920414	301.05906253	300.06044515	-5.618e-05	-0.00015266	-0.00149894
0.31941	2521.36222	8e-08	5.4e-07	2.8e-07	2e-07	-0.0	2.92e-06	1.45e-06	1e-08	300.06748084	301.05728333	300.05863335	-6.008e-05	-0.00015265	-0.00149735
0.31946	2521.7031	8e-08	5.4e-07	2.8e-07	2e-07	-0.0	2.92e-06	1.45e-06	1e-08	300.06563773	301.05550424	300.05682924	-5.577e-05	-0.00015267	-0.00149323
0.32953	2583.43927	8e-08	5.4e-07	2.8e-07	2e-07	-0.0	2.92e-06	1.45e-06	1e-08	299.76413694	300.73237995	299.75641573	-4.727e-05	-0.00014897	-0.0012596
0.32958	2583.77308	8e-08	5.4e-07	2.8e-07	2e-07	-0.0	2.92e-06	1.45e-06	1e-08	299.76268613	300.73064241	299.75492236	-4.428e-05	-0.00014894	-0.00125815
0.32964	2584.10684	8e-08	5.4e-07	2.8e-07	2e-07	-0.0	2.92e-06	1.45e-06	1e-08	299.7613271	300.72890531	299.75342678	-4.428e-05	-0.00014894	-0.00125815
0.32969	2584.44057	8e-08	5.4e-07	2.8e-07	2e-07	-0.0	2.92e-06	1.45e-06	1e-08	299.75996807	300.72716821	299.7519312	-5.143e-05	-0.00014887	-0.0012568
0.32975	2584.77425	8e-08	5.4e-07	2.8e-07	2e-07	-0.0	2.92e-06	1.45e-06	1e-08	299.75838965	300.7254319	299.75044745	-4.789e-05	-0.00014884	-0.00125567
0.3298	2585.1079	8e-08	5.4e-07	2.8e-07	2e-07	-0.0	2.92e-06	1.45e-06	1e-08	299.75691962	300.7236959	299.7489603	-4.955e-05	-0.00014873	-0.00125253
0.32986	2585.44151	8e-08	5.4e-07	2.8e-07	2e-07	-0.0	2.92e-06	1.45e-06	1e-08	299.75539875	300.72196117	299.74747972	-5.071e-05	-0.00014868	-0.00125112
0.32991	2585.77508	8e-08	5.4e-07	2.8e-07	2e-07	-0.0	2.92e-06	1.45e-06	1e-08	299.75384219	300.72022702	299.74600268	-5.071e-05	-0.00014868	-0.00125112
0.32997	2586.10861	8e-08	5.4e-07	2.8e-07	2e-07	-0.0	2.92e-06	1.45e-06	1e-08	299.75228563	300.71849288	299.74452564	-5.071e-05	-0.00014868	-0.00125112
0.33002	2586.4421	8e-08	5.4e-07	2.8e-07	2e-07	-0.0	2.92e-06	1.45e-06	1e-08	299.75072906	300.71675873	299.7430486	-4.418e-05	-0.00014863	-0.00124909
0.33008	2586.77555	8e-08	5.4e-07	2.8e-07	2e-07	-0.0	2.92e-06	1.45e-06	1e-08	299.74937308	300.71502518	299.74156516	-4.521e-05	-0.00014861	-0.0012487
0.33013	2587.10897	8e-08	5.4e-07	2.8e-07	2e-07	-0.0	2.92e-06	1.45e-06	1e-08	299.74798541	300.71329182	299.7400837	-5.115e-05	-0.00014853	-0.00124692
0.33019	2587.44234	8e-08	5.4e-07	2.8e-07	2e-07	-0.0	2.92e-06	1.45e-06	1e-08	299.74641552	300.71155939	299.73861296	-4.913e-05	-0.00014852	-0.00124657
0.33024	2587.77568	8e-08	5.4e-07	2.8e-07	2e-07	-0.0	2.92e-06	1.45e-06	1e-08	299.74490764	300.70982703	299.73713988	-4.66e-05	-0.00014849	-0.00124543
0.3303	2588.10898	8e-08	5.4e-07	2.8e-07	2e-07	-0.0	2.92e-06	1.45e-06	1e-08	299.74347729	300.70809505	299.7356648	-4.752e-05	-0.00014838	-0.0012423
0.33035	2588.44224	8e-08	5.4e-07	2.8e-07	2e-07	-0.0	2.92e-06	1.45e-06	1e-08	299.74201864	300.70636436	299.73419525	-4.699e-05	-0.0001483	-0.00124012
0.33041	2588.77546	8e-08	5.4e-07	2.8e-07	2e-07	-0.0	2.92e-06	1.45e-06	1e-08	299.74057636	300.70463453	299.7327279	-4.699e-05	-0.0001483	-0.00124012
0.33046	2589.10864	8e-08	5.4e-07	2.8e-07	2e-07	-0.0	2.92e-06	1.45e-06	1e-08	299.73913407	300.7029047	299.73126055	-4.699e-05	-0.0001483	-0.00124012
0.34053	2649.42013	8e-08	5.4e-07	2.8e-07	2e-07	-0.0	2.92e-06	1.45e-06	1e-08	299.49293254	300.39584334	299.48613627	-3.812e-05	-0.00013869	-0.00104833
0.34058	2649.74606	8e-08	5.4e-07	2.8e-07	2e-07	-0.0	2.92e-06	1.45e-06	1e-08	299.49176198	300.39422445	299.48491232	-3.995e-05	-0.0001386	-0.00104688
0.34064	2650.07196	8e-08	5.4e-07	2.8e-07	2e-07	-0.0	2.92e-06	1.45e-06	1e-08	299.49053531	300.3926067	299.48369284	-3.673e-05	-0.00013847	-0.00104481
0.34069	2650.39782	8e-08	5.4e-07	2.8e-07	2e-07	-0.0	2.92e-06	1.45e-06	1e-08	299.48940756	300.39099039	299.48247157	-3.673e-05	-0.00013847	-0.00104481
0.34075	2650.72363	8e-08	5.4e-07	2.8e-07	2e-07	-0.0	2.92e-06	1.45e-06	1e-08	299.48827982	300.38937408	299.4812503	-3.809e-05	-0.00013845	-0.00104451
0.3408	2651.04941	8e-08	5.4e-07	2.8e-07	2e-07	-0.0	2.92e-06	1.45e-06	1e-08	299.48711002	300.38775803	299.48003133	-4.332e-05	-0.00013836	-0.00104339
0.34086	2651.37514	8e-08	5.4e-07	2.8e-07	2e-07	-0.0	2.92e-06	1.45e-06	1e-08	299.48577982	300.38614302	299.47882114	-3.923e-05	-0.0001383	-0.00104237
0.34091	2651.70084	8e-08	5.4e-07	2.8e-07	2e-07	-0.0	2.92e-06	1.45e-06	1e-08	299.48457505	300.38452864	299.47760658	-3.924e-05	-0.00013822	-0.00104105
0.34097	2652.0265	8e-08	5.4e-07	2.8e-07	2e-07	-0.0	2.92e-06	1.45e-06	1e-08	299.48337006	300.38291526	299.47639377	-4.309e-05	-0.00013804	-0.00103848
0.34102	2652.35211	8e-08	5.4e-07	2.8e-07	2e-07	-0.0	2.92e-06	1.45e-06	1e-08	299.48204691	300.38130395	299.47518971	-4.309e-05	-0.00013804	-0.00103848
0.34108	2652.67769	8e-08	5.4e-07	2.8e-07	2e-07	-0.0	2.92e-06	1.45e-06	1e-08	299.48072377	300.37969264	299.47398566	-4.309e-05	-0.00013804	-0.00103848
0.34113	2653.00323	8e-08	5.4e-07	2.8e-07	2e-07	-0.0	2.92e-06	1.45e-06	1e-08	299.47940063	300.37808133	299.47278161	-3.771e-05	-0.000138	-0.00103768
0.34119	2653.32872	8e-08	5.4e-07	2.8e-07	2e-07	-0.0	2.92e-06	1.45e-06	1e-08	299.47824273	300.37647045	299.47157106	-3.451e-05	-0.00013796	-0.00103698
0.34124	2653.65418	8e-08	5.4e-07	2.8e-07	2e-07	-0.0	2.92e-06	1.45e-06	1e-08	299.47718287	300.37486001	299.47035697	-4.182e-05	-0.00013786	-0.00103567
0.3413	2653.9796	8e-08	5.4e-07	2.8e-07	2e-07	-0.0	2.92e-06	1.45e-06	1e-08	299.47589855	300.37325082	299.46915484	-3.753e-05	-0.00013775	-0.00103394
0.34135	2654.30498	8e-08	5.4e-07	2.8e-07	2e-07	-0.0	2.92e-06	1.45e-06	1e-08	299.47474612	300.3716428	299.46794896	-3.462e-05	-0.00013769	-0.00103276
0.34141	2654.63032	8e-08	5.4e-07	2.8e-07	2e-07	-0.0	2.92e-06	1.45e-06	1e-08	299.47368293	300.37003558	299.46674054	-3.462e-05	-0.00013769	-0.00103276
0.34146	2654.95561	8e-08	5.4e-07	2.8e-07	2e-07	-0.0	2.92e-06	1.45e-06	1e-08	299.47261973	300.36842836	299.46553212	-3.965e-05	-0.00013763	-0.00103219
0.35152	2713.80873	8e-08	5.4e-07	2.8e-07	2e-07	-0.0	2.92e-06	1.45e-06	1e-08	299.27023564	300.08730509	299.26430302	-2.99e-05	-0.00012515	-0.00087249
0.35158	2714.12661	8e-08	5.4e-07	2.8e-07	2e-07	-0.0	2.92e-06	1.45e-06	1e-08	299.26931702	300.08584324	299.26329547	-2.936e-05	-0.00012513	-0.0008722
0.35163	2714.44445	8e-08	5.4e-07	2.8e-07	2e-07	-0.0	2.92e-06	1.45e-06	1e-08	299.268415	300.08438167	299.26228752	-2.936e-05	-0.00012513	-0.0008722
0.35169	2714.76224	8e-08	5.4e-07	2.8e-07	2e-07	-0.0	2.92e-06	1.45e-06	1e-08	299.26751298	300.08292011	299.26127958	-3.138e-05	-0.0001251	-0.00087193
0.35174	2715.08	8e-08	5.4e-07	2.8e-07	2e-07	-0.0	2.92e-06	1.45e-06	1e-08	299.2665491	300.08145889	299.2602748	-3.81e-05	-0.00012499	-0.00087102
0.3518	2715.39771	8e-08	5.4e-07	2.8e-07	2e-07	-0.0	2.92e-06	1.45e-06	1e-08	299.26537865	300.07999887	299.25928061	-3.238e-05	-0.00012493	-0.00087016
0.35185	2715.71539	8e-08	5.4e-07	2.8e-07	2e-07	-0.0	2.92e-06	1.45e-06	1e-08	299.26438381	300.07853954	299.2582795	-3.226e-05	-0.00012485	-0.0008692
0.35191	2716.03302	8e-08	5.4e-07	2.8e-07	2e-07	-0.0	2.92e-06	1.45e-06	1e-08	299.26339288	300.07708122	299.25727944	-3.697e-05	-0.00012467	-0.00086738
0.35196	2716.35061	8e-08	5.4e-07	2.8e-07	2e-07	-0.0	2.92e-06	1.45e-06	1e-08	299.26225731	300.07562496	299.2562883	-3.697e-05	-0.00012467	-0.00086738
0.35202	2716.66816	8e-08	5.4e-07	2.8e-07	2e-07	-0.0	2.92e-06	1.45e-06	1e-08	299.26112174	300.0741687	299.25529716	-3.586e-05	-0.00012466	-0.00086727
0.35207	2716.98567	8e-08	5.4e-07	2.8e-07	2e-07	-0.0	2.92e-06	1.45e-06	1e-08	299.26002022	300.07271252	299.25430461	-2.746e-05	-0.00012461	-0.00086644
0.35213	2717.30314	8e-08	5.4e-07	2.8e-07	2e-07	-0.0	2.92e-06	1.45e-06	1e-08	299.25917666	300.07125693	299.25330136	-3.314e-05	-0.00012452	-0.00086557
0.35218	2717.62057	8e-08	5.4e-07	2.8e-07	2e-07	-0.0	2.92e-06	1.45e-06	1e-08	299.25815855	300.06980245	299.25230717	-3.106e-05	-0.00012437	-0.00086394
0.35224	2717.93796	8e-08	5.4e-07	2.8e-07	2e-07	-0.0	2.92e-06	1.45e-06	1e-08	299.25720433	300.06834962	299.25131215	-2.927e-05	-0.0001243	-0.00086302
0.35229	2718.25531	8e-08	5.4e-07	2.8e-07	2e-07	-0.0	2.92e-06	1.45e-06	1e-08	299.25630505	300.0668977	299.25031581	-2.927e-05	-0.0001243	-0.00086302
0.35235	2718.57261	8e-08	5.4e-07	2.8e-07	2e-07	-0.0	2.92e-06	1.45e-06	1e-08	299.25540577	300.06544578	299.24931947	-3.267e-05	-0.00012423	-0.00086245
0.3524	2718.88988	8e-08	5.4e-07	2.8e-07	2e-07	-0.0	2.92e-06	1.45e-06	1e-08	299.25440224	300.06399458	299.24832861	-3.588e-05	-0.00012417	-0.00086182
0.35246	2719.2071	8e-08	5.4e-07	2.8e-07	2e-07	-0.0	2.92e-06	1.45e-06	1e-08	299.25330008	300.06254416	299.24734303	-3.049e-05	-0.00012408	-0.00086076
0.36252	2776.56596	8e-08	5.4e-07	2.8e-07	2e-07	-0.0	2.92e-06	1.45e-06	1e-08	299.08630154	299.81120925	299.08119468	-2.859e-05	-0.000111	-0.00073063
0.36258	2776.87558	8e-08	5.4e-07	2.8e-07	2e-07	-0.0	2.92e-06	1.45e-06	1e-08	299.0854231	299.8099119	299.08036462	-2.387e-05	-0.00011079	-0.0007286
0.36263	2777.18516	8e-08	5.4e-07	2.8e-07	2e-07	-0.0	2.92e-06	1.45e-06	1e-08	299.08468963	299.80861698	299.07953049	-2.387e-05	-0.00011079	-0.0007286
0.36269	2777.49469	8e-08	5.4e-07	2.8e-07	2e-07	-0.0	2.92e-06	1.45e-06	1e-08	299.08395616	299.80732205	299.07869637	-2.387e-05	-0.00011079	-0.0007286
0.36274	2777.80418	8e-08	5.4e-07	2.8e-07	2e-07	-0.0	2.92e-06	1.45e-06	1e-08	299.08322269	299.80602713	299.07786224	-2.958e-05	-0.00011069	-0.00072786
0.3628	2778.11364	8e-08	5.4e-07	2.8e-07	2e-07	-0.0	2.92e-06	1.45e-06	1e-08	299.08231375	299.80473335	299.07703703	-2.932e-05	-0.00011063	-0.00072734
0.36285	2778.42304	8e-08	5.4e-07	2.8e-07	2e-07	-0.0	2.92e-06	1.45e-06	1e-08	299.08141279	299.80344022	299.07621211	-2.517e-05	-0.00011058	-0.00072672
0.36291	2778.73241	8e-08	5.4e-07	2.8e-07	2e-07	-0.0	2.92e-06	1.45e-06	1e-08	299.08063948	299.80214776	299.07538215	-2.99e-05	-0.00011035	-0.00072473
0.36296	2779.04174	8e-08	5.4e-07	2.8e-07	2e-07	-0.0	2.92e-06	1.45e-06	1e-08	299.07972082	299.800858	299.07456129	-3.061e-05	-0.00011031	-0.00072443
0.36302	2779.35102	8e-08	5.4e-07	2.8e-07	2e-07	-0.0	2.92e-06	1.45e-06	1e-08	299.07878014	299.79956864	299.07374182	-3.061e-05	-0.00011031	-0.00072443
0.36307	2779.66026	8e-08	5.4e-07	2.8e-07	2e-07	-0.0	2.92e-06	1.45e-06	1e-08	299.07783945	299.79827929	299.07292234	-2.724e-05	-0.00011028	-0.0007241
0.36313	2779.96946	8e-08	5.4e-07	2.8e-07	2e-07	-0.0	2.92e-06	1.45e-06	1e-08	299.07700245	299.79699026	299.07209856	-2.176e-05	-0.00011024	-0.00072354
0.36318	2780.27862	8e-08	5.4e-07	2.8e-07	2e-07	-0.0	2.92e-06	1.45e-06	1e-08	299.07633378	299.79570176	299.0712678	-2.857e-05	-0.00011012	-0.00072264
0.36324	2780.58774	8e-08	5.4e-07	2.8e-07	2e-07	-0.0	2.92e-06	1.45e-06	1e-08	299.07545573	299.79441464	299.0704477	-2.57e-05	-0.00011	-0.00072152
0.36329	2780.89681	8e-08	5.4e-07	2.8e-07	2e-07	-0.0	2.92e-06	1.45e-06	1e-08	299.07466599	299.79312887	299.06962498	-2.282e-05	-0.0001099	-0.00072056
0.36335	2781.20584	8e-08	5.4e-07	2.8e-07	2e-07	-0.0	2.92e-06	1.45e-06	1e-08	299.07396461	299.79184426	299.06879944	-2.282e-05	-0.0001099	-0.00072056
0.3634	2781.51483	8e-08	5.4e-07	2.8e-07	2e-07	-0.0	2.92e-06	1.45e-06	1e-08	299.07326322	299.79055964	299.0679739	-2.57e-05	-0.00010986	-0.00072027
0.36346	2781.82378	8e-08	5.4e-07	2.8e-07	2e-07	-0.0	2.92e-06	1.45e-06	1e-08	299.07247343	299.78927548	299.06715274	-3.133e-05	-0.00010978	-0.00071967
0.37352	2837.65013	8e-08	5.4e-07	2.8e-07	2e-07	-0.0	2.92e-06	1.45e-06	1e-08	298.93399611	299.56817852	298.92939423	-2.493e-05	-9.698e-05	-0.00061135
0.37358	2837.95128	8e-08	5.4e-07	2.8e-07	2e-07	-0.0	2.92e-06	1.45e-06	1e-08	298.93322998	299.56704442	298.92870685	-2.48e-05	-9.693e-05	-0.00061097
0.37363	2838.25238	8e-08	5.4e-07	2.8e-07	2e-07	-0.0	2.92e-06	1.45e-06	1e-08	298.93246782	299.56591087	298.92801975	-2.057e-05	-9.686e-05	-0.00061036
0.37369	2838.55343	8e-08	5.4e-07	2.8e-07	2e-07	-0.0	2.92e-06	1.45e-06	1e-08	298.9318355	299.56477807	298.92732749	-2.462e-05	-9.667e-05	-0.00060891
0.37374	2838.85445	8e-08	5.4e-07	2.8e-07	2e-07	-0.0	2.92e-06	1.45e-06	1e-08	298.93107873	299.56364754	298.92664268	-2.624e-05	-9.659e-05	-0.00060833
0.3738	2839.15542	8e-08	5.4e-07	2.8e-07	2e-07	-0.0	2.92e-06	1.45e-06	1e-08	298.93027232	299.5625179	298.92596084	-2.624e-05	-9.659e-05	-0.00060833
0.37385	2839.45635	8e-08	5.4e-07	2.8e-07	2e-07	-0.0	2.92e-06	1.45e-06	1e-08	298.9294659	299.56138826	298.92527901	-2.624e-05	-9.659e-05	-0.00060833
0.37391	2839.75724	8e-08	5.4e-07	2.8e-07	2e-07	-0.0	2.92e-06	1.45e-06	1e-08	298.92865949	299.56025863	298.92459718	-1.671e-05	-9.653e-05	-0.0006076
0.37396	2840.05808	8e-08	5.4e-07	2.8e-07	2e-07	-0.0	2.92e-06	1.45e-06	1e-08	298.928146	299.55912977	298.9239029	-2.094e-05	-9.646e-05	-0.00060715
0.37402	2840.35888	8e-08	5.4e-07	2.8e-07	2e-07	-0.0	2.92e-06	1.45e-06	1e-08	298.92750239	299.5580017	298.92321509	-2.39e-05	-9.638e-05	-0.00060662
0.37407	2840.65964	8e-08	5.4e-07	2.8e-07	2e-07	-0.0	2.92e-06	1.45e-06	1e-08	298.92676782	299.5568745	298.92253208	-1.803e-05	-9.622e-05	-0.00060517
0.37413	2840.96035	8e-08	5.4e-07	2.8e-07	2e-07	-0.0	2.92e-06	1.45e-06	1e-08	298.92621356	299.55574925	298.92184264	-1.803e-05	-9.622e-05	-0.00060517
0.37418	2841.26102	8e-08	5.4e-07	2.8e-07	2e-07	-0.0	2.92e-06	1.45e-06	1e-08	298.92565931	299.554624	298.9211532	-1.848e-05	-9.621e-05	-0.00060513
0.37424	2841.56165	8e-08	5.4e-07	2.8e-07	2e-07	-0.0	2.92e-06	1.45e-06	1e-08	298.92509126	299.55349881	298.92046444	-2.693e-05	-9.61e-05	-0.00060449
0.37429	2841.86223	8e-08	5.4e-07	2.8e-07	2e-07	-0.0	2.92e-06	1.45e-06	1e-08	298.92426344	299.55237486	298.91978829	-2.201e-05	-9.605e-05	-0.00060396
0.37435	2842.16278	8e-08	5.4e-07	2.8e-07	2e-07	-0.0	2.92e-06	1.45e-06	1e-08	298.92358692	299.55125152	298.91910591	-2.344e-05	-9.59e-05	-0.00060279
0.3744	2842.46327	8e-08	5.4e-07	2.8e-07	2e-07	-0.0	2.92e-06	1.45e-06	1e-08	298.92286642	299.55012995	298.91842696	-2.502e-05	-9.581e-05	-0.0006021
0.37446	2842.76373	8e-08	5.4e-07	2.8e-07	2e-07	-0.0	2.92e-06	1.45e-06	1e-08	298.92209744	299.54900944	298.91775106	-2.502e-05	-9.581e-05	-0.0006021
0.38452	2897.01659	8e-08	5.4e-07	2.8e-07	2e-07	-0.0	2.92e-06	1.45e-06	1e-08	298.8068955	299.35675565	298.80318528	-1.813e-05	-8.394e-05	-0.00051236
0.38458	2897.30903	8e-08	5.4e-07	2.8e-07	2e-07	-0.0	2.92e-06	1.45e-06	1e-08	298.80633819	299.35577346	298.80260908	-1.877e-05	-8.38e-05	-0.00051131
0.38463	2897.60142	8e-08	5.4e-07	2.8e-07	2e-07	-0.0	2.92e-06	1.45e-06	1e-08	298.80576106	299.354793	298.80203505	-1.924e-05	-8.369e-05	-0.00051054
0.38469	2897.89377	8e-08	5.4e-07	2.8e-07	2e-07	-0.0	2.92e-06	1.45e-06	1e-08	298.80516948	299.35381378	298.80146261	-1.924e-05	-8.369e-05	-0.00051054
0.38474	2898.18608	8e-08	5.4e-07	2.8e-07	2e-07	-0.0	2.92e-06	1.45e-06	1e-08	298.80457791	299.35283457	298.80089016	-1.924e-05	-8.369e-05	-0.00051054
0.3848	2898.47834	8e-08	5.4e-07	2.8e-07	2e-07	-0.0	2.92e-06	1.45e-06	1e-08	298.80398633	299.35185535	298.80031772	-1.789e-05	-8.356e-05	-0.00050956
0.38485	2898.77056	8e-08	5.4e-07	2.8e-07	2e-07	-0.0	2.92e-06	1.45e-06	1e-08	298.80343642	299.35087768	298.79974457	-1.676e-05	-8.345e-05	-0.00050874
0.38491	2899.06273	8e-08	5.4e-07	2.8e-07	2e-07	-0.0	2.92e-06	1.45e-06	1e-08	298.80292119	299.34990129	298.79917083	-1.676e-05	-8.345e-05	-0.00050874
0.38496	2899.35486	8e-08	5.4e-07	2.8e-07	2e-07	-0.0	2.92e-06	1.45e-06	1e-08	298.80240596	299.3489249	298.79859709	-1.676e-05	-8.345e-05	-0.00050874
0.38502	2899.64694	8e-08	5.4e-07	2.8e-07	2e-07	-0.0	2.92e-06	1.45e-06	1e-08	298.80189073	299.34794852	298.79802335	-1.929e-05	-8.337e-05	-0.00050822
0.38507	2899.93898	8e-08	5.4e-07	2.8e-07	2e-07	-0.0	2.92e-06	1.45e-06	1e-08	298.80129755	299.34697305	298.79745378	-2.17e-05	-8.329e-05	-0.00050773
0.38513	2900.23098	8e-08	5.4e-07	2.8e-07	2e-07	-0.0	2.92e-06	1.45e-06	1e-08	298.80063045	299.34599845	298.79688818	-1.988e-05	-8.326e-05	-0.00050746
0.38518	2900.52293	8e-08	5.4e-07	2.8e-07	2e-07	-0.0	2.92e-06	1.45e-06	1e-08	298.80001941	299.34502424	298.79632036	-1.529e-05	-8.318e-05	-0.00050676
0.38524	2900.81483	8e-08	5.4e-07	2.8e-07	2e-07	-0.0	2.92e-06	1.45e-06	1e-08	298.79954929	299.34405102	298.79574696	-1.564e-05	-8.317e-05	-0.00050673
0.38529	2901.1067	8e-08	5.4e-07	2.8e-07	2e-07	-0.0	2.92e-06	1.45e-06	1e-08	298.79906841	299.34307785	298.79517409	-2.155e-05	-8.309e-05	-0.00050627
0.38535	2901.39852	8e-08	5.4e-07	2.8e-07	2e-07	-0.0	2.92e-06	1.45e-06	1e-08	298.79840597	299.34210562	298.79461004	-1.807e-05	-8.304e-05	-0.00050581
0.3854	2901.69029	8e-08	5.4e-07	2.8e-07	2e-07	-0.0	2.92e-06	1.45e-06	1e-08	298.79785034	299.34113402	298.79404169	-1.989e-05	-8.28e-05	-0.00050414
0.38546	2901.98202	8e-08	5.4e-07	2.8e-07	2e-07	-0.0	2.92e-06	1.45e-06	1e-08	298.79723887	299.34016517	298.79347789	-1.999e-05	-8.279e-05	-0.00050405
0.39552	2954.61733	8e-08	5.4e-07	2.8e-07	2e-07	-0.0	2.92e-06	1.45e-06	1e-08	298.7010708	299.17434012	298.69794104	-1.272e-05	-7.214e-05	-0.00042967
0.39558	2954.90081	8e-08	5.4e-07	2.8e-07	2e-07	-0.0	2.92e-06	1.45e-06	1e-08	298.70067976	299.17349572	298.69745679	-1.375e-05	-7.211e-05	-0.00042952
0.39563	2955.18425	8e-08	5.4e-07	2.8e-07	2e-07	-0.0	2.92e-06	1.45e-06	1e-08	298.70025695	299.1726516	298.69697416	-1.891e-05	-7.199e-05	-0.00042881
0.39569	2955.46764	8e-08	5.4e-07	2.8e-07	2e-07	-0.0	2.92e-06	1.45e-06	1e-08	298.69967556	299.17180887	298.6964996	-1.891e-05	-7.199e-05	-0.00042881
0.39574	2955.75099	8e-08	5.4e-07	2.8e-07	2e-07	-0.0	2.92e-06	1.45e-06	1e-08	298.69909417	299.17096614	298.69602504	-1.309e-05	-7.196e-05	-0.00042845
0.3958	2956.03429	8e-08	5.4e-07	2.8e-07	2e-07	-0.0	2.92e-06	1.45e-06	1e-08	298.69869179	299.17012385	298.69554277	-1.578e-05	-7.189e-05	-0.00042807
0.39585	2956.31754	8e-08	5.4e-07	2.8e-07	2e-07	-0.0	2.92e-06	1.45e-06	1e-08	298.69820647	299.16928231	298.69506473	-1.446e-05	-7.171e-05	-0.00042678
0.39591	2956.60075	8e-08	5.4e-07	2.8e-07	2e-07	-0.0	2.92e-06	1.45e-06	1e-08	298.6977618	299.16844295	298.69458637	-1.409e-05	-7.167e-05	-0.00042651
0.39596	2956.88392	8e-08	5.4e-07	2.8e-07	2e-07	-0.0	2.92e-06	1.45e-06	1e-08	298.69732845	299.16760403	298.69410782	-1.409e-05	-7.167e-05	-0.00042651
0.39602	2957.16703	8e-08	5.4e-07	2.8e-07	2e-07	-0.0	2.92e-06	1.45e-06	1e-08	298.6968951	299.16676512	298.69362927	-1.409e-05	-7.167e-05	-0.00042651
0.39607	2957.45011	8e-08	5.4e-07	2.8e-07	2e-07	-0.0	2.92e-06	1.45e-06	1e-08	298.69646174	299.16592621	298.69315072	-1.732e-05	-7.155e-05	-0.0004258
0.39613	2957.73313	8e-08	5.4e-07	2.8e-07	2e-07	-0.0	2.92e-06	1.45e-06	1e-08	298.69592909	299.16508864	298.69267755	-1.818e-05	-7.152e-05	-0.00042561
0.39618	2958.01612	8e-08	5.4e-07	2.8e-07	2e-07	-0.0	2.92e-06	1.45e-06	1e-08	298.69537013	299.16425143	298.69220581	-1.595e-05	-7.148e-05	-0.00042527
0.39624	2958.29905	8e-08	5.4e-07	2.8e-07	2e-07	-0.0	2.92e-06	1.45e-06	1e-08	298.69487959	299.16341474	298.69173135	-1.241e-05	-7.141e-05	-0.00042473
0.39629	2958.58194	8e-08	5.4e-07	2.8e-07	2e-07	-0.0	2.92e-06	1.45e-06	1e-08	298.69449787	299.16257886	298.69125259	-1.241e-05	-7.141e-05	-0.00042473
0.39635	2958.86479	8e-08	5.4e-07	2.8e-07	2e-07	-0.0	2.92e-06	1.45e-06	1e-08	298.69411616	299.16174299	298.69077382	-1.841e-05	-7.133e-05	-0.00042429
0.3964	2959.14759	8e-08	5.4e-07	2.8e-07	2e-07	-0.0	2.92e-06	1.45e-06	1e-08	298.69355008	299.16090806	298.69030398	-1.542e-05	-7.128e-05	-0.00042394
0.39646	2959.43034	8e-08	5.4e-07	2.8e-07	2e-07	-0.0	2.92e-06	1.45e-06	1e-08	298.69307584	299.16007366	298.68983037	-1.643e-05	-7.112e-05	-0.00042286
0.40652	3010.40059	8e-08	5.4e-07	2.8e-07	2e-07	-0.0	2.92e-06	1.45e-06	1e-08	298.61276459	299.01789359	298.60999087	-1.181e-05	-6.165e-05	-0.0003605
0.40657	3010.67484	8e-08	5.4e-07	2.8e-07	2e-07	-0.0	2.92e-06	1.45e-06	1e-08	298.61240151	299.01717166	298.60958776	-1.181e-05	-6.165e-05	-0.0003605
0.40663	3010.94905	8e-08	5.4e-07	2.8e-07	2e-07	-0.0	2.92e-06	1.45e-06	1e-08	298.61203842	299.01644972	298.60918464	-1.396e-05	-6.158e-05	-0.00036005
0.40668	3011.22322	8e-08	5.4e-07	2.8e-07	2e-07	-0.0	2.92e-06	1.45e-06	1e-08	298.61160896	299.01572867	298.60878508	-1.581e-05	-6.151e-05	-0.00035967
0.40674	3011.49734	8e-08	5.4e-07	2.8e-07	2e-07	-0.0	2.92e-06	1.45e-06	1e-08	298.61112286	299.01500837	298.60838854	-1.581e-05	-6.151e-05	-0.00035967
0.40679	3011.77141	8e-08	5.4e-07	2.8e-07	2e-07	-0.0	2.92e-06	1.45e-06	1e-08	298.61063675	299.01428807	298.60799201	-1.002e-05	-6.141e-05	-0.00035893
0.40685	3012.04543	8e-08	5.4e-07	2.8e-07	2e-07	-0.0	2.92e-06	1.45e-06	1e-08	298.61032866	299.01356894	298.60758826	-9.61e-06	-6.141e-05	-0.00035887
0.4069	3012.31941	8e-08	5.4e-07	2.8e-07	2e-07	-0.0	2.92e-06	1.45e-06	1e-08	298.61003302	299.01284989	298.607184	-1.193e-05	-6.138e-05	-0.00035875
0.40696	3012.59334	8e-08	5.4e-07	2.8e-07	2e-07	-0.0	2.92e-06	1.45e-06	1e-08	298.60966626	299.01213115	298.60678312	-1.588e-05	-6.132e-05	-0.00035843
0.40701	3012.86722	8e-08	5.4e-07	2.8e-07	2e-07	-0.0	2.92e-06	1.45e-06	1e-08	298.60917798	299.0114131	298.60638816	-1.236e-05	-6.128e-05	-0.00035812
0.40707	3013.14105	8e-08	5.4e-07	2.8e-07	2e-07	-0.0	2.92e-06	1.45e-06	1e-08	298.60879785	299.01069551	298.60598864	-1.495e-05	-6.11e-05	-0.00035698
0.40712	3013.41484	8e-08	5.4e-07	2.8e-07	2e-07	-0.0	2.92e-06	1.45e-06	1e-08	298.60833821	299.00998008	298.6055941	-1.495e-05	-6.11e-05	-0.00035698
0.40718	3013.68858	8e-08	5.4e-07	2.8e-07	2e-07	-0.0	2.92e-06	1.45e-06	1e-08	298.60787856	299.00926465	298.60519956	-1.495e-05	-6.11e-05	-0.00035698
0.40723	3013.96228	8e-08	5.4e-07	2.8e-07	2e-07	-0.0	2.92e-06	1.45e-06	1e-08	298.60741892	299.00854922	298.60480501	-1.337e-05	-6.107e-05	-0.00035678
0.40729	3014.23593	8e-08	5.4e-07	2.8e-07	2e-07	-0.0	2.92e-06	1.45e-06	1e-08	298.60700773	299.00783411	298.6044085	-1.004e-05	-6.101e-05	-0.00035635
0.40734	3014.50953	8e-08	5.4e-07	2.8e-07	2e-07	-0.0	2.92e-06	1.45e-06	1e-08	298.60669891	299.00711966	298.60400783	-1.15e-05	-6.098e-05	-0.00035618
0.4074	3014.78308	8e-08	5.4e-07	2.8e-07	2e-07	-0.0	2.92e-06	1.45e-06	1e-08	298.60634537	299.00640557	298.6036094	-1.566e-05	-6.089e-05	-0.00035569
0.40745	3015.05659	8e-08	5.4e-07	2.8e-07	2e-07	-0.0	2.92e-06	1.45e-06	1e-08	298.60586372	299.0056925	298.60321738	-1.466e-05	-6.089e-05	-0.00035563
0.41752	3064.31027	8e-08	5.4e-07	2.8e-07	2e-07	-0.0	2.92e-06	1.45e-06	1e-08	298.53877451	298.88432305	298.53638555	-1.283e-05	-5.253e-05	-0.00030288
0.41757	3064.57502	8e-08	5.4e-07	2.8e-07	2e-07	-0.0	2.92e-06	1.45e-06	1e-08	298.53838003	298.88370781	298.53605196	-1.487e-05	-5.249e-05	-0.00030267
0.41763	3064.83971	8e-08	5.4e-07	2.8e-07	2e-07	-0.0	2.92e-06	1.45e-06	1e-08	298.53792266	298.88309304	298.53572149	-1.469e-05	-5.248e-05	-0.00030266
0.41768	3065.10435	8e-08	5.4e-07	2.8e-07	2e-07	-0.0	2.92e-06	1.45e-06	1e-08	298.53747094	298.88247827	298.53539077	-6.85e-06	-5.246e-05	-0.0003024
0.41774	3065.36895	8e-08	5.4e-07	2.8e-07	2e-07	-0.0	2.92e-06	1.45e-06	1e-08	298.53726012	298.88186375	298.53504938	-1.112e-05	-5.241e-05	-0.00030212
0.41779	3065.6335	8e-08	5.4e-07	2.8e-07	2e-07	-0.0	2.92e-06	1.45e-06	1e-08	298.536918	298.88124989	298.53471431	-9.49e-06	-5.229e-05	-0.00030136
0.41785	3065.89799	8e-08	5.4e-07	2.8e-07	2e-07	-0.0	2.92e-06	1.45e-06	1e-08	298.53662607	298.88063741	298.53437784	-9.01e-06	-5.226e-05	-0.00030119
0.4179	3066.16244	8e-08	5.4e-07	2.8e-07	2e-07	-0.0	2.92e-06	1.45e-06	1e-08	298.53634892	298.88002525	298.5340409	-9.01e-06	-5.226e-05	-0.00030119
0.41796	3066.42685	8e-08	5.4e-07	2.8e-07	2e-07	-0.0	2.92e-06	1.45e-06	1e-08	298.53607177	298.87941308	298.53370397	-1.044e-05	-5.223e-05	-0.00030101
0.41801	3066.6912	8e-08	5.4e-07	2.8e-07	2e-07	-0.0	2.92e-06	1.45e-06	1e-08	298.53575066	298.8788013	298.53336924	-1.335e-05	-5.216e-05	-0.00030064
0.41807	3066.95551	8e-08	5.4e-07	2.8e-07	2e-07	-0.0	2.92e-06	1.45e-06	1e-08	298.53534018	298.87819031	298.53303902	-1.194e-05	-5.214e-05	-0.00030049
0.41812	3067.21976	8e-08	5.4e-07	2.8e-07	2e-07	-0.0	2.92e-06	1.45e-06	1e-08	298.53497294	298.87757955	298.53270701	-8.51e-06	-5.209e-05	-0.00030013
0.41818	3067.48397	8e-08	5.4e-07	2.8e-07	2e-07	-0.0	2.92e-06	1.45e-06	1e-08	298.53471129	298.87696938	298.53237062	-9.6e-06	-5.208e-05	-0.00030005
0.41823	3067.74813	8e-08	5.4e-07	2.8e-07	2e-07	-0.0	2.92e-06	1.45e-06	1e-08	298.53441591	298.87635939	298.53203586	-1.263e-05	-5.203e-05	-0.00029978
0.41829	3068.01224	8e-08	5.4e-07	2.8e-07	2e-07	-0.0	2.92e-06	1.45e-06	1e-08	298.53402746	298.87575	298.53170565	-1.03e-05	-5.199e-05	-0.00029952
0.41834	3068.27631	8e-08	5.4e-07	2.8e-07	2e-07	-0.0	2.92e-06	1.45e-06	1e-08	298.5337107	298.87514104	298.53137249	-1.211e-05	-5.179e-05	-0.00029834
0.4184	3068.54032	8e-08	5.4e-07	2.8e-07	2e-07	-0.0	2.92e-06	1.45e-06	1e-08	298.53333823	298.87453435	298.53104325	-1.223e-05	-5.178e-05	-0.00029826
0.41845	3068.80429	8e-08	5.4e-07	2.8e-07	2e-07	-0.0	2.92e-06	1.45e-06	1e-08	298.53296212	298.87392781	298.53071426	-1.223e-05	-5.178e-05	-0.00029826
0.42852	3116.28532	8e-08	5.4e-07	2.8e-07	2e-07	-0.0	2.92e-06	1.45e-06	1e-08	298.47692865	298.77066343	298.47469761	-1.477e-05	-4.464e-05	-0.00025472
0.42857	3116.54023	8e-08	5.4e-07	2.8e-07	2e-07	-0.0	2.92e-06	1.45e-06	1e-08	298.47647424	298.77014039	298.47442332	-8.52e-06	-4.461e-05	-0.00025446
0.42863	3116.79508	8e-08	5.4e-07	2.8e-07	2e-07	-0.0	2.92e-06	1.45e-06	1e-08	298.47621213	298.76961769	298.47414059	-6.05e-06	-4.46e-05	-0.00025435
0.42868	3117.04989	8e-08	5.4e-07	2.8e-07	2e-07	-0.0	2.92e-06	1.45e-06	1e-08	298.47602597	298.76909511	298.47385452	-1.415e-05	-4.447e-05	-0.00025367
0.42874	3117.30464	8e-08	5.4e-07	2.8e-07	2e-07	-0.0	2.92e-06	1.45e-06	1e-08	298.47559065	298.76857409	298.47358059	-1.503e-05	-4.445e-05	-0.0002536
0.42879	3117.55935	8e-08	5.4e-07	2.8e-07	2e-07	-0.0	2.92e-06	1.45e-06	1e-08	298.47512837	298.76805324	298.47330798	-1.503e-05	-4.445e-05	-0.0002536
0.42885	3117.814	8e-08	5.4e-07	2.8e-07	2e-07	-0.0	2.92e-06	1.45e-06	1e-08	298.4746661	298.76753239	298.47303536	-7.42e-06	-4.446e-05	-0.00025351
0.4289	3118.06861	8e-08	5.4e-07	2.8e-07	2e-07	-0.0	2.92e-06	1.45e-06	1e-08	298.47443795	298.76701148	298.47275219	-7.38e-06	-4.442e-05	-0.00025329
0.42896	3118.32316	8e-08	5.4e-07	2.8e-07	2e-07	-0.0	2.92e-06	1.45e-06	1e-08	298.47421086	298.76649101	298.47246923	-7.75e-06	-4.431e-05	-0.00025263
0.42901	3118.57767	8e-08	5.4e-07	2.8e-07	2e-07	-0.0	2.92e-06	1.45e-06	1e-08	298.47397251	298.76597182	298.47218755	-7.75e-06	-4.431e-05	-0.00025263
0.42907	3118.83212	8e-08	5.4e-07	2.8e-07	2e-07	-0.0	2.92e-06	1.45e-06	1e-08	298.47373417	298.76545263	298.47190587	-7.99e-06	-4.43e-05	-0.00025255
0.42912	3119.08652	8e-08	5.4e-07	2.8e-07	2e-07	-0.0	2.92e-06	1.45e-06	1e-08	298.47348842	298.76493361	298.47162463	-9.64e-06	-4.42e-05	-0.00025196
0.42918	3119.34088	8e-08	5.4e-07	2.8e-07	2e-07	-0.0	2.92e-06	1.45e-06	1e-08	298.47319187	298.76441579	298.47134639	-9.64e-06	-4.42e-05	-0.00025196
0.42923	3119.59518	8e-08	5.4e-07	2.8e-07	2e-07	-0.0	2.92e-06	1.45e-06	1e-08	298.47289533	298.76389796	298.47106815	-9.43e-06	-4.419e-05	-0.0002519
0.42929	3119.84944	8e-08	5.4e-07	2.8e-07	2e-07	-0.0	2.92e-06	1.45e-06	1e-08	298.47260537	298.76338024	298.47078968	-7.06e-06	-4.409e-05	-0.0002513
0.42934	3120.10364	8e-08	5.4e-07	2.8e-07	2e-07	-0.0	2.92e-06	1.45e-06	1e-08	298.47238828	298.76286361	298.47050859	-7.06e-06	-4.409e-05	-0.0002513
0.4294	3120.35779	8e-08	5.4e-07	2.8e-07	2e-07	-0.0	2.92e-06	1.45e-06	1e-08	298.47217119	298.76234699	298.4702275	-7.21e-06	-4.409e-05	-0.00025128
0.42945	3120.6119	8e-08	5.4e-07	2.8e-07	2e-07	-0.0	2.92e-06	1.45e-06	1e-08	298.47194934	298.7618304	298.46994665	-1.105e-05	-4.401e-05	-0.00025088
0.43952	3166.25884	8e-08	5.4e-07	2.8e-07	2e-07	-0.0	2.92e-06	1.45e-06	1e-08	298.42478888	298.67419234	298.42296695	-6.07e-06	-3.782e-05	-0.00021392
0.43957	3166.50356	8e-08	5.4e-07	2.8e-07	2e-07	-0.0	2.92e-06	1.45e-06	1e-08	298.42460206	298.67374909	298.42272817	-6.07e-06	-3.782e-05	-0.00021392
0.43963	3166.74823	8e-08	5.4e-07	2.8e-07	2e-07	-0.0	2.92e-06	1.45e-06	1e-08	298.42441524	298.67330584	298.42248939	-8.76e-06	-3.778e-05	-0.00021372
0.43968	3166.99284	8e-08	5.4e-07	2.8e-07	2e-07	-0.0	2.92e-06	1.45e-06	1e-08	298.42414581	298.67286308	298.42225461	-1.211e-05	-3.773e-05	-0.00021346
0.43974	3167.2374	8e-08	5.4e-07	2.8e-07	2e-07	-0.0	2.92e-06	1.45e-06	1e-08	298.4237734	298.67242091	298.42202481	-1.147e-05	-3.773e-05	-0.00021343
0.43979	3167.48192	8e-08	5.4e-07	2.8e-07	2e-07	-0.0	2.92e-06	1.45e-06	1e-08	298.4234205	298.67197879	298.42179417	-3.62e-06	-3.768e-05	-0.00021305
0.43985	3167.72637	8e-08	5.4e-07	2.8e-07	2e-07	-0.0	2.92e-06	1.45e-06	1e-08	298.42330913	298.67153719	298.42155296	-3.62e-06	-3.768e-05	-0.00021305
0.4399	3167.97078	8e-08	5.4e-07	2.8e-07	2e-07	-0.0	2.92e-06	1.45e-06	1e-08	298.42319776	298.67109558	298.42131176	-9.38e-06	-3.764e-05	-0.00021291
0.43996	3168.21514	8e-08	5.4e-07	2.8e-07	2e-07	-0.0	2.92e-06	1.45e-06	1e-08	298.42290917	298.67065443	298.42107879	-8.77e-06	-3.761e-05	-0.00021273
0.44001	3168.45944	8e-08	5.4e-07	2.8e-07	2e-07	-0.0	2.92e-06	1.45e-06	1e-08	298.42263928	298.67021362	298.42084518	-8.72e-06	-3.752e-05	-0.00021216
0.44007	3168.70369	8e-08	5.4e-07	2.8e-07	2e-07	-0.0	2.92e-06	1.45e-06	1e-08	298.42237107	298.66977393	298.42061216	-8.91e-06	-3.75e-05	-0.00021205
0.44012	3168.94789	8e-08	5.4e-07	2.8e-07	2e-07	-0.0	2.92e-06	1.45e-06	1e-08	298.4220969	298.66933448	298.42037954	-8.91e-06	-3.75e-05	-0.00021205
0.44018	3169.19203	8e-08	5.4e-07	2.8e-07	2e-07	-0.0	2.92e-06	1.45e-06	1e-08	298.42182274	298.66889503	298.42014692	-8.06e-06	-3.747e-05	-0.00021188
0.44023	3169.43613	8e-08	5.4e-07	2.8e-07	2e-07	-0.0	2.92e-06	1.45e-06	1e-08	298.42157466	298.66845588	298.4199133	-6.47e-06	-3.743e-05	-0.00021158
0.44029	3169.68017	8e-08	5.4e-07	2.8e-07	2e-07	-0.0	2.92e-06	1.45e-06	1e-08	298.42137568	298.66801729	298.41967781	-6.47e-06	-3.743e-05	-0.00021158
0.44034	3169.92416	8e-08	5.4e-07	2.8e-07	2e-07	-0.0	2.92e-06	1.45e-06	1e-08	298.4211767	298.6675787	298.41944232	-8.83e-06	-3.736e-05	-0.00021122
0.4404	3170.1681	8e-08	5.4e-07	2.8e-07	2e-07	-0.0	2.92e-06	1.45e-06	1e-08	298.42090503	298.6671409	298.41921056	-9.67e-06	-3.733e-05	-0.00021109
0.44045	3170.41199	8e-08	5.4e-07	2.8e-07	2e-07	-0.0	2.92e-06	1.45e-06	1e-08	298.42060766	298.66670337	298.41898011	-9.15e-06	-3.733e-05	-0.00021105
0.45051	3214.15708	8e-08	5.4e-07	2.8e-07	2e-07	-0.0	2.92e-06	1.45e-06	1e-08	298.38117102	298.59246192	298.37953496	-6.97e-06	-3.205e-05	-0.00018012
0.45057	3214.39123	8e-08	5.4e-07	2.8e-07	2e-07	-0.0	2.92e-06	1.45e-06	1e-08	298.38095657	298.59208628	298.3793368	-8.13e-06	-3.196e-05	-0.00017964
0.45062	3214.62532	8e-08	5.4e-07	2.8e-07	2e-07	-0.0	2.92e-06	1.45e-06	1e-08	298.38070633	298.59171165	298.37914082	-8.23e-06	-3.196e-05	-0.0001796
0.45068	3214.85935	8e-08	5.4e-07	2.8e-07	2e-07	-0.0	2.92e-06	1.45e-06	1e-08	298.38045316	298.59133709	298.37894502	-8.23e-06	-3.196e-05	-0.0001796
0.45073	3215.09333	8e-08	5.4e-07	2.8e-07	2e-07	-0.0	2.92e-06	1.45e-06	1e-08	298.38019999	298.59096253	298.37874923	-6.24e-06	-3.192e-05	-0.00017936
0.45079	3215.32726	8e-08	5.4e-07	2.8e-07	2e-07	-0.0	2.92e-06	1.45e-06	1e-08	298.38000799	298.59058839	298.37855092	-5.3e-06	-3.19e-05	-0.00017925
0.45084	3215.56113	8e-08	5.4e-07	2.8e-07	2e-07	-0.0	2.92e-06	1.45e-06	1e-08	298.3798449	298.59021446	298.37835143	-6.42e-06	-3.188e-05	-0.00017912
0.4509	3215.79495	8e-08	5.4e-07	2.8e-07	2e-07	-0.0	2.92e-06	1.45e-06	1e-08	298.37964741	298.58984082	298.37815366	-8.51e-06	-3.183e-05	-0.00017888
0.45095	3216.02872	8e-08	5.4e-07	2.8e-07	2e-07	-0.0	2.92e-06	1.45e-06	1e-08	298.37938547	298.58946773	298.3779591	-8.45e-06	-3.183e-05	-0.00017888
0.45101	3216.26243	8e-08	5.4e-07	2.8e-07	2e-07	-0.0	2.92e-06	1.45e-06	1e-08	298.3791254	298.58909464	298.37776446	-4.92e-06	-3.18e-05	-0.00017866
0.45106	3216.49609	8e-08	5.4e-07	2.8e-07	2e-07	-0.0	2.92e-06	1.45e-06	1e-08	298.37897411	298.58872188	298.37756512	-6.28e-06	-3.178e-05	-0.00017853
0.45112	3216.72969	8e-08	5.4e-07	2.8e-07	2e-07	-0.0	2.92e-06	1.45e-06	1e-08	298.378781	298.58834942	298.37736783	-7.37e-06	-3.175e-05	-0.00017839
0.45117	3216.96324	8e-08	5.4e-07	2.8e-07	2e-07	-0.0	2.92e-06	1.45e-06	1e-08	298.3785544	298.58797728	298.37717223	-4.25e-06	-3.162e-05	-0.0001776
0.45123	3217.19674	8e-08	5.4e-07	2.8e-07	2e-07	-0.0	2.92e-06	1.45e-06	1e-08	298.37842375	298.58760664	298.37697318	-4.25e-06	-3.162e-05	-0.0001776
0.45128	3217.43018	8e-08	5.4e-07	2.8e-07	2e-07	-0.0	2.92e-06	1.45e-06	1e-08	298.37829311	298.58723599	298.37677413	-4.25e-06	-3.162e-05	-0.0001776
0.45134	3217.66357	8e-08	5.4e-07	2.8e-07	2e-07	-0.0	2.92e-06	1.45e-06	1e-08	298.37816246	298.58686534	298.37657508	-4.25e-06	-3.162e-05	-0.0001776
0.45139	3217.8969	8e-08	5.4e-07	2.8e-07	2e-07	-0.0	2.92e-06	1.45e-06	1e-08	298.37803181	298.5864947	298.37637602	-4.25e-06	-3.162e-05	-0.0001776
0.45145	3218.13018	8e-08	5.4e-07	2.8e-07	2e-07	-0.0	2.92e-06	1.45e-06	1e-08	298.37790117	298.58612405	298.37617697	-9.26e-06	-3.157e-05	-0.00017737
0.46151	3259.89818	8e-08	5.4e-07	2.8e-07	2e-07	-0.0	2.92e-06	1.45e-06	1e-08	298.34420883	298.52331195	298.34306545	-2.21e-06	-2.706e-05	-0.00015125
0.46157	3260.12132	8e-08	5.4e-07	2.8e-07	2e-07	-0.0	2.92e-06	1.45e-06	1e-08	298.34414085	298.52299475	298.34289414	-2.21e-06	-2.706e-05	-0.00015125
0.46162	3260.3444	8e-08	5.4e-07	2.8e-07	2e-07	-0.0	2.92e-06	1.45e-06	1e-08	298.34407287	298.52267754	298.34272283	-2.29e-06	-2.706e-05	-0.00015125
0.46168	3260.56742	8e-08	5.4e-07	2.8e-07	2e-07	-0.0	2.92e-06	1.45e-06	1e-08	298.34400243	298.52236035	298.34255164	-9.72e-06	-2.7e-05	-0.00015103
0.46173	3260.79039	8e-08	5.4e-07	2.8e-07	2e-07	-0.0	2.92e-06	1.45e-06	1e-08	298.34370347	298.52204382	298.3423911	-6.65e-06	-2.699e-05	-0.00015094
0.46179	3261.0133	8e-08	5.4e-07	2.8e-07	2e-07	-0.0	2.92e-06	1.45e-06	1e-08	298.34349901	298.52172738	298.34222636	-3.96e-06	-2.698e-05	-0.00015084
0.46184	3261.23616	8e-08	5.4e-07	2.8e-07	2e-07	-0.0	2.92e-06	1.45e-06	1e-08	298.34337706	298.52141106	298.34205798	-8.69e-06	-2.689e-05	-0.00015037
0.4619	3261.45895	8e-08	5.4e-07	2.8e-07	2e-07	-0.0	2.92e-06	1.45e-06	1e-08	298.34310963	298.52109584	298.34189677	-8.69e-06	-2.689e-05	-0.00015037
0.46195	3261.6817	8e-08	5.4e-07	2.8e-07	2e-07	-0.0	2.92e-06	1.45e-06	1e-08	298.3428422	298.52078063	298.34173556	-8.69e-06	-2.689e-05	-0.00015037
0.46201	3261.90438	8e-08	5.4e-07	2.8e-07	2e-07	-0.0	2.92e-06	1.45e-06	1e-08	298.34257477	298.52046541	298.34157435	-5.28e-06	-2.688e-05	-0.0001503
0.46206	3262.12701	8e-08	5.4e-07	2.8e-07	2e-07	-0.0	2.92e-06	1.45e-06	1e-08	298.34241231	298.52015024	298.34140844	-1.19e-06	-2.688e-05	-0.00015021
0.46212	3262.34959	8e-08	5.4e-07	2.8e-07	2e-07	-0.0	2.92e-06	1.45e-06	1e-08	298.3423758	298.51983514	298.34123691	-6.85e-06	-2.683e-05	-0.00015
0.46217	3262.57211	8e-08	5.4e-07	2.8e-07	2e-07	-0.0	2.92e-06	1.45e-06	1e-08	298.34216518	298.51952063	298.34107354	-4.65e-06	-2.679e-05	-0.00014977
0.46223	3262.79457	8e-08	5.4e-07	2.8e-07	2e-07	-0.0	2.92e-06	1.45e-06	1e-08	298.34202203	298.51920651	298.34090737	-2.16e-06	-2.676e-05	-0.00014954
0.46228	3263.01697	8e-08	5.4e-07	2.8e-07	2e-07	-0.0	2.92e-06	1.45e-06	1e-08	298.34195569	298.51889279	298.34073796	-2.16e-06	-2.676e-05	-0.00014954
0.46234	3263.23932	8e-08	5.4e-07	2.8e-07	2e-07	-0.0	2.92e-06	1.45e-06	1e-08	298.34188934	298.51857907	298.34056856	-2.16e-06	-2.676e-05	-0.00014954
0.46239	3263.46161	8e-08	5.4e-07	2.8e-07	2e-07	-0.0	2.92e-06	1.45e-06	1e-08	298.341823	298.51826535	298.34039915	-8.83e-06	-2.671e-05	-0.00014935
0.46245	3263.68385	8e-08	5.4e-07	2.8e-07	2e-07	-0.0	2.92e-06	1.45e-06	1e-08	298.34155131	298.51795222	298.34023932	-7.21e-06	-2.67e-05	-0.00014926
0.47251	3303.39049	8e-08	5.4e-07	2.8e-07	2e-07	-0.0	2.92e-06	1.45e-06	1e-08	298.31355413	298.46487302	298.3123999	-1.43e-06	-2.289e-05	-0.00012744
0.47257	3303.60213	8e-08	5.4e-07	2.8e-07	2e-07	-0.0	2.92e-06	1.45e-06	1e-08	298.31351007	298.46460465	298.31225508	-7.89e-06	-2.284e-05	-0.00012727
0.47262	3303.81372	8e-08	5.4e-07	2.8e-07	2e-07	-0.0	2.92e-06	1.45e-06	1e-08	298.31326726	298.46433681	298.31211951	-6.52e-06	-2.283e-05	-0.00012719
0.47268	3304.02524	8e-08	5.4e-07	2.8e-07	2e-07	-0.0	2.92e-06	1.45e-06	1e-08	298.31306652	298.4640691	298.31198211	-3.03e-06	-2.283e-05	-0.00012711
0.47273	3304.23671	8e-08	5.4e-07	2.8e-07	2e-07	-0.0	2.92e-06	1.45e-06	1e-08	298.31297338	298.46380146	298.31183991	-7.19e-06	-2.275e-05	-0.00012674
0.47279	3304.44812	8e-08	5.4e-07	2.8e-07	2e-07	-0.0	2.92e-06	1.45e-06	1e-08	298.31275223	298.46353471	298.31170397	-7.72e-06	-2.274e-05	-0.00012669
0.47284	3304.65947	8e-08	5.4e-07	2.8e-07	2e-07	-0.0	2.92e-06	1.45e-06	1e-08	298.31251475	298.46326807	298.31156882	-7.72e-06	-2.274e-05	-0.00012669
0.4729	3304.87076	8e-08	5.4e-07	2.8e-07	2e-07	-0.0	2.92e-06	1.45e-06	1e-08	298.31227728	298.46300144	298.31143368	-5.94e-06	-2.274e-05	-0.00012666
0.47295	3305.08199	8e-08	5.4e-07	2.8e-07	2e-07	-0.0	2.92e-06	1.45e-06	1e-08	298.31209451	298.46273482	298.31129608	-4.6e-07	-2.274e-05	-0.00012655
0.47301	3305.29316	8e-08	5.4e-07	2.8e-07	2e-07	-0.0	2.92e-06	1.45e-06	1e-08	298.31208048	298.46246825	298.31115093	-4.66e-06	-2.27e-05	-0.00012641
0.47306	3305.50427	8e-08	5.4e-07	2.8e-07	2e-07	-0.0	2.92e-06	1.45e-06	1e-08	298.31193722	298.46220209	298.31101181	-4.97e-06	-2.268e-05	-0.00012627
0.47312	3305.71533	8e-08	5.4e-07	2.8e-07	2e-07	-0.0	2.92e-06	1.45e-06	1e-08	298.31178442	298.46193623	298.3108733	-1.39e-06	-2.263e-05	-0.00012598
0.47317	3305.92632	8e-08	5.4e-07	2.8e-07	2e-07	-0.0	2.92e-06	1.45e-06	1e-08	298.3117417	298.46167086	298.3107301	-1.39e-06	-2.263e-05	-0.00012598
0.47323	3306.13726	8e-08	5.4e-07	2.8e-07	2e-07	-0.0	2.92e-06	1.45e-06	1e-08	298.31169898	298.46140549	298.31058691	-1.39e-06	-2.263e-05	-0.00012598
0.47328	3306.34814	8e-08	5.4e-07	2.8e-07	2e-07	-0.0	2.92e-06	1.45e-06	1e-08	298.31165626	298.46114012	298.31044372	-5.62e-06	-2.26e-05	-0.00012587
0.47334	3306.55895	8e-08	5.4e-07	2.8e-07	2e-07	-0.0	2.92e-06	1.45e-06	1e-08	298.31148325	298.4608751	298.31030658	-8.19e-06	-2.258e-05	-0.00012578
0.47339	3306.76971	8e-08	5.4e-07	2.8e-07	2e-07	-0.0	2.92e-06	1.45e-06	1e-08	298.31123133	298.46061034	298.31017314	-2.98e-06	-2.257e-05	-0.00012565
0.47345	3306.98041	8e-08	5.4e-07	2.8e-07	2e-07	-0.0	2.92e-06	1.45e-06	1e-08	298.31113961	298.4603457	298.31003256	-5.7e-06	-2.252e-05	-0.00012541
0.48351	3344.53017	8e-08	5.4e-07	2.8e-07	2e-07	-0.0	2.92e-06	1.45e-06	1e-08	298.28752983	298.41553008	298.28663413	-8.4e-07	-1.93e-05	-0.00010712
0.48357	3344.72977	8e-08	5.4e-07	2.8e-07	2e-07	-0.0	2.92e-06	1.45e-06	1e-08	298.28750399	298.41530374	298.28651198	-8.4e-07	-1.93e-05	-0.00010712
0.48362	3344.9293	8e-08	5.4e-07	2.8e-07	2e-07	-0.0	2.92e-06	1.45e-06	1e-08	298.28747814	298.41507741	298.28638983	-6.6e-06	-1.926e-05	-0.00010699
0.48368	3345.12877	8e-08	5.4e-07	2.8e-07	2e-07	-0.0	2.92e-06	1.45e-06	1e-08	298.28727498	298.41485152	298.2862759	-6.11e-06	-1.925e-05	-0.00010692
0.48373	3345.32818	8e-08	5.4e-07	2.8e-07	2e-07	-0.0	2.92e-06	1.45e-06	1e-08	298.28708695	298.41462576	298.28616137	-2.39e-06	-1.925e-05	-0.00010684
0.48379	3345.52753	8e-08	5.4e-07	2.8e-07	2e-07	-0.0	2.92e-06	1.45e-06	1e-08	298.28701336	298.41440006	298.28604171	-5.97e-06	-1.919e-05	-0.00010655
0.48384	3345.72681	8e-08	5.4e-07	2.8e-07	2e-07	-0.0	2.92e-06	1.45e-06	1e-08	298.28682976	298.41417507	298.28592741	-6.84e-06	-1.917e-05	-0.00010648
0.4839	3345.92604	8e-08	5.4e-07	2.8e-07	2e-07	-0.0	2.92e-06	1.45e-06	1e-08	298.28661929	298.41395025	298.2858144	-6.84e-06	-1.917e-05	-0.00010648
0.48395	3346.1252	8e-08	5.4e-07	2.8e-07	2e-07	-0.0	2.92e-06	1.45e-06	1e-08	298.28640883	298.41372543	298.2857014	-6.34e-06	-1.917e-05	-0.00010647
0.48401	3346.3243	8e-08	5.4e-07	2.8e-07	2e-07	-0.0	2.92e-06	1.45e-06	1e-08	298.28621387	298.41350061	298.2855877	1.1e-07	-1.917e-05	-0.00010636
0.48406	3346.52334	8e-08	5.4e-07	2.8e-07	2e-07	-0.0	2.92e-06	1.45e-06	1e-08	298.28621718	298.41327582	298.28546509	-2.9e-06	-1.915e-05	-0.00010628
0.48412	3346.72231	8e-08	5.4e-07	2.8e-07	2e-07	-0.0	2.92e-06	1.45e-06	1e-08	298.28612784	298.41305131	298.28534681	-5.08e-06	-1.913e-05	-0.00010619
0.48417	3346.92123	8e-08	5.4e-07	2.8e-07	2e-07	-0.0	2.92e-06	1.45e-06	1e-08	298.28597161	298.41282703	298.28523167	-8.1e-07	-1.908e-05	-0.00010588
0.48423	3347.12008	8e-08	5.4e-07	2.8e-07	2e-07	-0.0	2.92e-06	1.45e-06	1e-08	298.28594677	298.41260328	298.28511091	-8.1e-07	-1.908e-05	-0.00010588
0.48428	3347.31887	8e-08	5.4e-07	2.8e-07	2e-07	-0.0	2.92e-06	1.45e-06	1e-08	298.28592193	298.41237953	298.28499014	-8.1e-07	-1.908e-05	-0.00010588
0.48434	3347.5176	8e-08	5.4e-07	2.8e-07	2e-07	-0.0	2.92e-06	1.45e-06	1e-08	298.2858971	298.41215578	298.28486938	-2.88e-06	-1.907e-05	-0.00010583
0.48439	3347.71627	8e-08	5.4e-07	2.8e-07	2e-07	-0.0	2.92e-06	1.45e-06	1e-08	298.28580846	298.41193219	298.28475158	-7.76e-06	-1.904e-05	-0.00010572
0.48445	3347.91487	8e-08	5.4e-07	2.8e-07	2e-07	-0.0	2.92e-06	1.45e-06	1e-08	298.28556969	298.41170898	298.28464075	-3.51e-06	-1.903e-05	-0.00010562
0.49451	3383.19817	8e-08	5.4e-07	2.8e-07	2e-07	-0.0	2.92e-06	1.45e-06	1e-08	298.26549659	298.37389415	298.26497662	-8.2e-07	-1.629e-05	-9.019e-05
0.49457	3383.38507	8e-08	5.4e-07	2.8e-07	2e-07	-0.0	2.92e-06	1.45e-06	1e-08	298.2654715	298.37370309	298.26487398	-1e-06	-1.628e-05	-9.014e-05
0.49462	3383.57192	8e-08	5.4e-07	2.8e-07	2e-07	-0.0	2.92e-06	1.45e-06	1e-08	298.2654408	298.37351216	298.26477166	-4.54e-06	-1.626e-05	-9.004e-05
0.49468	3383.75869	8e-08	5.4e-07	2.8e-07	2e-07	-0.0	2.92e-06	1.45e-06	1e-08	298.2653012	298.37332153	298.26467441	-1.41e-06	-1.622e-05	-8.982e-05
0.49473	3383.9454	8e-08	5.4e-07	2.8e-07	2e-07	-0.0	2.92e-06	1.45e-06	1e-08	298.26525792	298.37313127	298.26457303	-4.6e-07	-1.621e-05	-8.975e-05
0.49479	3384.13205	8e-08	5.4e-07	2.8e-07	2e-07	-0.0	2.92e-06	1.45e-06	1e-08	298.26524376	298.37294113	298.2644704	-4.6e-07	-1.621e-05	-8.975e-05
0.49484	3384.31863	8e-08	5.4e-07	2.8e-07	2e-07	-0.0	2.92e-06	1.45e-06	1e-08	298.2652296	298.37275098	298.26436778	-4.6e-07	-1.621e-05	-8.975e-05
0.4949	3384.50514	8e-08	5.4e-07	2.8e-07	2e-07	-0.0	2.92e-06	1.45e-06	1e-08	298.26521543	298.37256084	298.26426515	-6.19e-06	-1.618e-05	-8.963e-05
0.49495	3384.69159	8e-08	5.4e-07	2.8e-07	2e-07	-0.0	2.92e-06	1.45e-06	1e-08	298.26502486	298.37237112	298.26417069	-5.06e-06	-1.617e-05	-8.958e-05
0.49501	3384.87798	8e-08	5.4e-07	2.8e-07	2e-07	-0.0	2.92e-06	1.45e-06	1e-08	298.26486923	298.37218148	298.26407471	-1.94e-06	-1.617e-05	-8.951e-05
0.49506	3385.0643	8e-08	5.4e-07	2.8e-07	2e-07	-0.0	2.92e-06	1.45e-06	1e-08	298.26480967	298.37199188	298.26397442	-5.38e-06	-1.611e-05	-8.924e-05
0.49512	3385.25055	8e-08	5.4e-07	2.8e-07	2e-07	-0.0	2.92e-06	1.45e-06	1e-08	298.26464425	298.37180294	298.26387927	-5.96e-06	-1.61e-05	-8.92e-05
0.49517	3385.43674	8e-08	5.4e-07	2.8e-07	2e-07	-0.0	2.92e-06	1.45e-06	1e-08	298.26446073	298.37161411	298.26378499	-5.96e-06	-1.61e-05	-8.92e-05
0.49523	3385.62286	8e-08	5.4e-07	2.8e-07	2e-07	-0.0	2.92e-06	1.45e-06	1e-08	298.2642772	298.37142528	298.26369071	-5.96e-06	-1.61e-05	-8.92e-05
0.49528	3385.80892	8e-08	5.4e-07	2.8e-07	2e-07	-0.0	2.92e-06	1.45e-06	1e-08	298.26409368	298.37123645	298.26359643	3.1e-07	-1.61e-05	-8.911e-05
0.49534	3385.99491	8e-08	5.4e-07	2.8e-07	2e-07	-0.0	2.92e-06	1.45e-06	1e-08	298.26410332	298.37104763	298.26349346	-1.82e-06	-1.608e-05	-8.904e-05
0.49539	3386.18084	8e-08	5.4e-07	2.8e-07	2e-07	-0.0	2.92e-06	1.45e-06	1e-08	298.26404721	298.37085901	298.26339356	-4.48e-06	-1.606e-05	-8.897e-05
0.49545	3386.3667	8e-08	5.4e-07	2.8e-07	2e-07	-0.0	2.92e-06	1.45e-06	1e-08	298.26390928	298.37067061	298.26329746	-6.9e-07	-1.603e-05	-8.87e-05
0.50551	3419.25587	8e-08	5.4e-07	2.8e-07	2e-07	-0.0	2.92e-06	1.45e-06	1e-08	298.24748715	298.3387803	298.24674009	-3.9e-07	-1.37e-05	-7.57e-05
0.50556	3419.42934	8e-08	5.4e-07	2.8e-07	2e-07	-0.0	2.92e-06	1.45e-06	1e-08	298.24747511	298.33861959	298.24665357	-3.9e-07	-1.37e-05	-7.57e-05
0.50562	3419.60273	8e-08	5.4e-07	2.8e-07	2e-07	-0.0	2.92e-06	1.45e-06	1e-08	298.24746307	298.33845888	298.24656704	-3.9e-07	-1.37e-05	-7.57e-05
0.50567	3419.77606	8e-08	5.4e-07	2.8e-07	2e-07	-0.0	2.92e-06	1.45e-06	1e-08	298.24745104	298.33829816	298.24648052	-3.9e-07	-1.37e-05	-7.57e-05
0.50573	3419.94932	8e-08	5.4e-07	2.8e-07	2e-07	-0.0	2.92e-06	1.45e-06	1e-08	298.247439	298.33813745	298.246394	-2.5e-06	-1.369e-05	-7.566e-05
0.50578	3420.12251	8e-08	5.4e-07	2.8e-07	2e-07	-0.0	2.92e-06	1.45e-06	1e-08	298.2473621	298.33797689	298.24631048	-6e-06	-1.367e-05	-7.559e-05
0.50584	3420.29563	8e-08	5.4e-07	2.8e-07	2e-07	-0.0	2.92e-06	1.45e-06	1e-08	298.24717745	298.33781658	298.24623194	-6.14e-06	-1.366e-05	-7.554e-05
0.50589	3420.46868	8e-08	5.4e-07	2.8e-07	2e-07	-0.0	2.92e-06	1.45e-06	1e-08	298.24698836	298.33765639	298.24615367	-1.57e-06	-1.366e-05	-7.549e-05
0.50595	3420.64166	8e-08	5.4e-07	2.8e-07	2e-07	-0.0	2.92e-06	1.45e-06	1e-08	298.24693994	298.33749616	298.24606905	-1.01e-06	-1.365e-05	-7.543e-05
0.506	3420.81457	8e-08	5.4e-07	2.8e-07	2e-07	-0.0	2.92e-06	1.45e-06	1e-08	298.24690871	298.33733604	298.24598372	-8.76e-06	-1.362e-05	-7.534e-05
0.50606	3420.98741	8e-08	5.4e-07	2.8e-07	2e-07	-0.0	2.92e-06	1.45e-06	1e-08	298.24663912	298.33717635	298.24590935	-1.108e-05	-1.36e-05	-7.526e-05
0.50611	3421.16018	8e-08	5.4e-07	2.8e-07	2e-07	-0.0	2.92e-06	1.45e-06	1e-08	298.24629822	298.33701687	298.2458383	-1.34e-05	-1.358e-05	-7.519e-05
0.50617	3421.33289	8e-08	5.4e-07	2.8e-07	2e-07	-0.0	2.92e-06	1.45e-06	1e-08	298.24588599	298.33685761	298.24577058	-8.85e-06	-1.358e-05	-7.515e-05
0.50622	3421.50552	8e-08	5.4e-07	2.8e-07	2e-07	-0.0	2.92e-06	1.45e-06	1e-08	298.24561361	298.33669832	298.24569656	2.82e-06	-1.361e-05	-7.512e-05
0.50628	3421.67808	8e-08	5.4e-07	2.8e-07	2e-07	-0.0	2.92e-06	1.45e-06	1e-08	298.24570039	298.33653873	298.24560621	7.91e-06	-1.361e-05	-7.507e-05
0.50633	3421.85058	8e-08	5.4e-07	2.8e-07	2e-07	-0.0	2.92e-06	1.45e-06	1e-08	298.24594378	298.3363791	298.24550878	1.3e-05	-1.362e-05	-7.503e-05
0.50639	3422.023	8e-08	5.4e-07	2.8e-07	2e-07	-0.0	2.92e-06	1.45e-06	1e-08	298.24634379	298.33621941	298.24540428	3.42e-06	-1.357e-05	-7.493e-05
0.50644	3422.19536	8e-08	5.4e-07	2.8e-07	2e-07	-0.0	2.92e-06	1.45e-06	1e-08	298.246449	298.33606021	298.24531331	-4.6e-06	-1.354e-05	-7.484e-05
0.5065	3422.36764	8e-08	5.4e-07	2.8e-07	2e-07	-0.0	2.92e-06	1.45e-06	1e-08	298.24630736	298.33590144	298.24523368	-5.37e-06	-1.352e-05	-7.477e-05
0.51651	3452.53905	8e-08	5.4e-07	2.8e-07	2e-07	-0.0	2.92e-06	1.45e-06	1e-08	298.23205673	298.30916628	298.23140729	-6.47e-06	-1.152e-05	-6.362e-05
0.51656	3452.69817	8e-08	5.4e-07	2.8e-07	2e-07	-0.0	2.92e-06	1.45e-06	1e-08	298.23185758	298.30903118	298.23134322	-6.47e-06	-1.152e-05	-6.362e-05
0.51662	3452.85723	8e-08	5.4e-07	2.8e-07	2e-07	-0.0	2.92e-06	1.45e-06	1e-08	298.23165843	298.30889607	298.23127914	-6.47e-06	-1.152e-05	-6.362e-05
0.51667	3453.01621	8e-08	5.4e-07	2.8e-07	2e-07	-0.0	2.92e-06	1.45e-06	1e-08	298.23145927	298.30876097	298.23121506	-6.47e-06	-1.152e-05	-6.362e-05
0.51673	3453.17511	8e-08	5.4e-07	2.8e-07	2e-07	-0.0	2.92e-06	1.45e-06	1e-08	298.23126012	298.30862587	298.23115099	-6.47e-06	-1.152e-05	-6.362e-05
0.51678	3453.33394	8e-08	5.4e-07	2.8e-07	2e-07	-0.0	2.92e-06	1.45e-06	1e-08	298.23106097	298.30849077	298.23108691	-2.03e-06	-1.153e-05	-6.36e-05
0.51684	3453.4927	8e-08	5.4e-07	2.8e-07	2e-07	-0.0	2.92e-06	1.45e-06	1e-08	298.2309985	298.30835556	298.23101662	5.77e-06	-1.154e-05	-6.358e-05
0.51689	3453.65138	8e-08	5.4e-07	2.8e-07	2e-07	-0.0	2.92e-06	1.45e-06	1e-08	298.23117613	298.30822018	298.23093543	-2.67e-06	-1.15e-05	-6.348e-05
0.51695	3453.80998	8e-08	5.4e-07	2.8e-07	2e-07	-0.0	2.92e-06	1.45e-06	1e-08	298.23109383	298.30808526	298.2308662	-7.9e-07	-1.149e-05	-6.34e-05
0.517	3453.96852	8e-08	5.4e-07	2.8e-07	2e-07	-0.0	2.92e-06	1.45e-06	1e-08	298.23106939	298.30795045	298.23079441	1.63e-06	-1.149e-05	-6.334e-05
0.51706	3454.12697	8e-08	5.4e-07	2.8e-07	2e-07	-0.0	2.92e-06	1.45e-06	1e-08	298.23111943	298.3078157	298.23071932	1.63e-06	-1.149e-05	-6.334e-05
0.51711	3454.28536	8e-08	5.4e-07	2.8e-07	2e-07	-0.0	2.92e-06	1.45e-06	1e-08	298.23116947	298.30768096	298.23064422	-2.4e-06	-1.147e-05	-6.328e-05
0.51717	3454.44367	8e-08	5.4e-07	2.8e-07	2e-07	-0.0	2.92e-06	1.45e-06	1e-08	298.23109551	298.30754646	298.23057483	-2.56e-06	-1.146e-05	-6.322e-05
0.51722	3454.6019	8e-08	5.4e-07	2.8e-07	2e-07	-0.0	2.92e-06	1.45e-06	1e-08	298.23101661	298.30741207	298.23050574	-2.2e-06	-1.144e-05	-6.311e-05
0.51728	3454.76006	8e-08	5.4e-07	2.8e-07	2e-07	-0.0	2.92e-06	1.45e-06	1e-08	298.23094894	298.30727792	298.23043626	-3.54e-06	-1.141e-05	-6.296e-05
0.51733	3454.91815	8e-08	5.4e-07	2.8e-07	2e-07	-0.0	2.92e-06	1.45e-06	1e-08	298.23084005	298.30714412	298.23036884	-3.54e-06	-1.141e-05	-6.296e-05
0.51739	3455.07616	8e-08	5.4e-07	2.8e-07	2e-07	-0.0	2.92e-06	1.45e-06	1e-08	298.23073116	298.30701032	298.23030141	-3.54e-06	-1.141e-05	-6.296e-05
0.51744	3455.23409	8e-08	5.4e-07	2.8e-07	2e-07	-0.0	2.92e-06	1.45e-06	1e-08	298.23062228	298.30687652	298.23023398	-3.74e-06	-1.14e-05	-6.293e-05
0.5175	3455.39195	8e-08	5.4e-07	2.8e-07	2e-07	-0.0	2.92e-06	1.45e-06	1e-08	298.23050717	298.3067428	298.23016687	-5.02e-06	-1.136e-05	-6.272e-05
0.52751	3482.84793	8e-08	5.4e-07	2.8e-07	2e-07	-0.0	2.92e-06	1.45e-06	1e-08	298.2190199	298.28420765	298.21851079	-1.22e-06	-9.76e-06	-5.379e-05
0.52756	3482.99161	8e-08	5.4e-07	2.8e-07	2e-07	-0.0	2.92e-06	1.45e-06	1e-08	298.21898239	298.28409315	298.21845067	-3.43e-06	-9.75e-06	-5.374e-05
0.52762	3483.13521	8e-08	5.4e-07	2.8e-07	2e-07	-0.0	2.92e-06	1.45e-06	1e-08	298.21887676	298.28397883	298.21839371	-4.25e-06	-9.74e-06	-5.369e-05
0.52767	3483.27872	8e-08	5.4e-07	2.8e-07	2e-07	-0.0	2.92e-06	1.45e-06	1e-08	298.21874588	298.28386463	298.21833796	-4.92e-06	-9.73e-06	-5.364e-05
0.52773	3483.42216	8e-08	5.4e-07	2.8e-07	2e-07	-0.0	2.92e-06	1.45e-06	1e-08	298.21859456	298.28375056	298.2182832	-2.94e-06	-9.72e-06	-5.36e-05
0.52778	3483.56551	8e-08	5.4e-07	2.8e-07	2e-07	-0.0	2.92e-06	1.45e-06	1e-08	298.21850422	298.28363651	298.2182257	3e-08	-9.72e-06	-5.356e-05
0.52784	3483.70879	8e-08	5.4e-07	2.8e-07	2e-07	-0.0	2.92e-06	1.45e-06	1e-08	298.21850504	298.28352246	298.2181641	-2.43e-06	-9.71e-06	-5.351e-05
0.52789	3483.85198	8e-08	5.4e-07	2.8e-07	2e-07	-0.0	2.92e-06	1.45e-06	1e-08	298.21843028	298.28340859	298.218106	-7.2e-07	-9.7e-06	-5.347e-05
0.52795	3483.9951	8e-08	5.4e-07	2.8e-07	2e-07	-0.0	2.92e-06	1.45e-06	1e-08	298.21840807	298.28329475	298.21804555	1.33e-06	-9.7e-06	-5.343e-05
0.528	3484.13813	8e-08	5.4e-07	2.8e-07	2e-07	-0.0	2.92e-06	1.45e-06	1e-08	298.21844909	298.28318094	298.21798227	2.24e-06	-9.7e-06	-5.339e-05
0.52806	3484.28108	8e-08	5.4e-07	2.8e-07	2e-07	-0.0	2.92e-06	1.45e-06	1e-08	298.21851794	298.28306719	298.21791777	2.24e-06	-9.69e-06	-5.334e-05
0.52811	3484.42396	8e-08	5.4e-07	2.8e-07	2e-07	-0.0	2.92e-06	1.45e-06	1e-08	298.21858683	298.28295355	298.21785333	-3.83e-06	-9.66e-06	-5.327e-05
0.52817	3484.56675	8e-08	5.4e-07	2.8e-07	2e-07	-0.0	2.92e-06	1.45e-06	1e-08	298.21846888	298.28284021	298.21779746	-2.79e-06	-9.66e-06	-5.323e-05
0.52822	3484.70946	8e-08	5.4e-07	2.8e-07	2e-07	-0.0	2.92e-06	1.45e-06	1e-08	298.21838312	298.28272694	298.21774019	-2.35e-06	-9.65e-06	-5.319e-05
0.52828	3484.85209	8e-08	5.4e-07	2.8e-07	2e-07	-0.0	2.92e-06	1.45e-06	1e-08	298.2183108	298.28261375	298.21768235	-5.46e-06	-9.63e-06	-5.313e-05
0.52833	3484.99463	8e-08	5.4e-07	2.8e-07	2e-07	-0.0	2.92e-06	1.45e-06	1e-08	298.21814279	298.28250077	298.21762893	-6.62e-06	-9.62e-06	-5.308e-05
0.52839	3485.1371	8e-08	5.4e-07	2.8e-07	2e-07	-0.0	2.92e-06	1.45e-06	1e-08	298.21793915	298.28238793	298.21757719	-5.03e-06	-9.62e-06	-5.304e-05
0.52844	3485.27949	8e-08	5.4e-07	2.8e-07	2e-07	-0.0	2.92e-06	1.45e-06	1e-08	298.21778448	298.28227513	298.21752327	-3.7e-07	-9.62e-06	-5.301e-05
0.5285	3485.42179	8e-08	5.4e-07	2.8e-07	2e-07	-0.0	2.92e-06	1.45e-06	1e-08	298.2177732	298.28216225	298.21746285	-2.35e-06	-9.61e-06	-5.296e-05
0.53851	3509.93288	8e-08	5.4e-07	2.8e-07	2e-07	-0.0	2.92e-06	1.45e-06	1e-08	298.20816502	298.26316009	298.20764467	-4.11e-06	-8.21e-06	-4.525e-05
0.53856	3510.0597	8e-08	5.4e-07	2.8e-07	2e-07	-0.0	2.92e-06	1.45e-06	1e-08	298.20803845	298.26306377	298.20759844	-4.95e-06	-8.2e-06	-4.521e-05
0.53862	3510.18643	8e-08	5.4e-07	2.8e-07	2e-07	-0.0	2.92e-06	1.45e-06	1e-08	298.2078862	298.26296755	298.20755341	-5.21e-06	-8.19e-06	-4.517e-05
0.53867	3510.31307	8e-08	5.4e-07	2.8e-07	2e-07	-0.0	2.92e-06	1.45e-06	1e-08	298.20772579	298.26287142	298.20750881	-6.2e-07	-8.2e-06	-4.515e-05
0.53873	3510.43962	8e-08	5.4e-07	2.8e-07	2e-07	-0.0	2.92e-06	1.45e-06	1e-08	298.20770673	298.26277522	298.2074578	-1.19e-06	-8.19e-06	-4.51e-05
0.53878	3510.56608	8e-08	5.4e-07	2.8e-07	2e-07	-0.0	2.92e-06	1.45e-06	1e-08	298.20767019	298.26267911	298.20740762	-1.31e-06	-8.19e-06	-4.507e-05
0.53884	3510.69245	8e-08	5.4e-07	2.8e-07	2e-07	-0.0	2.92e-06	1.45e-06	1e-08	298.20762985	298.2625831	298.20735767	9.4e-07	-8.19e-06	-4.503e-05
0.53889	3510.81874	8e-08	5.4e-07	2.8e-07	2e-07	-0.0	2.92e-06	1.45e-06	1e-08	298.20765867	298.26248708	298.2073046	1.74e-06	-8.18e-06	-4.5e-05
0.53895	3510.94493	8e-08	5.4e-07	2.8e-07	2e-07	-0.0	2.92e-06	1.45e-06	1e-08	298.20771209	298.26239112	298.20725046	1.64e-06	-8.17e-06	-4.496e-05
0.539	3511.07104	8e-08	5.4e-07	2.8e-07	2e-07	-0.0	2.92e-06	1.45e-06	1e-08	298.20776256	298.26229524	298.20719649	-2.97e-06	-8.15e-06	-4.49e-05
0.53906	3511.19706	8e-08	5.4e-07	2.8e-07	2e-07	-0.0	2.92e-06	1.45e-06	1e-08	298.20767104	298.26219962	298.20714906	-1.94e-06	-8.15e-06	-4.487e-05
0.53911	3511.32298	8e-08	5.4e-07	2.8e-07	2e-07	-0.0	2.92e-06	1.45e-06	1e-08	298.20761127	298.26210403	298.20710022	-1.98e-06	-8.14e-06	-4.483e-05
0.53917	3511.44882	8e-08	5.4e-07	2.8e-07	2e-07	-0.0	2.92e-06	1.45e-06	1e-08	298.20755039	298.26200853	298.20705147	-4.33e-06	-8.13e-06	-4.478e-05
0.53922	3511.57457	8e-08	5.4e-07	2.8e-07	2e-07	-0.0	2.92e-06	1.45e-06	1e-08	298.20741702	298.2619132	298.20700608	-5.17e-06	-8.12e-06	-4.474e-05
0.53928	3511.70023	8e-08	5.4e-07	2.8e-07	2e-07	-0.0	2.92e-06	1.45e-06	1e-08	298.20725795	298.26181798	298.2069619	-5.14e-06	-8.11e-06	-4.47e-05
0.53933	3511.82581	8e-08	5.4e-07	2.8e-07	2e-07	-0.0	2.92e-06	1.45e-06	1e-08	298.2070997	298.26172284	298.20691773	-2.1e-07	-8.12e-06	-4.468e-05
0.53939	3511.95129	8e-08	5.4e-07	2.8e-07	2e-07	-0.0	2.92e-06	1.45e-06	1e-08	298.20709323	298.26162761	298.20686668	-1.22e-06	-8.11e-06	-4.464e-05
0.53944	3512.07668	8e-08	5.4e-07	2.8e-07	2e-07	-0.0	2.92e-06	1.45e-06	1e-08	298.20705567	298.26153249	298.20681709	-1.17e-06	-8.1e-06	-4.46e-05
0.5395	3512.20199	8e-08	5.4e-07	2.8e-07	2e-07	-0.0	2.92e-06	1.45e-06	1e-08	298.20701979	298.26143746	298.20676747	1.19e-06	-8.1e-06	-4.457e-05
0.54951	3533.46479	8e-08	5.4e-07	2.8e-07	2e-07	-0.0	2.92e-06	1.45e-06	1e-08	298.19889309	298.24543585	298.19850908	2.56e-06	-6.93e-06	-3.81e-05
0.54956	3533.57282	8e-08	5.4e-07	2.8e-07	2e-07	-0.0	2.92e-06	1.45e-06	1e-08	298.19897192	298.24535454	298.19846171	-1.87e-06	-6.91e-06	-3.805e-05
0.54962	3533.68075	8e-08	5.4e-07	2.8e-07	2e-07	-0.0	2.92e-06	1.45e-06	1e-08	298.19891451	298.24527345	298.1984206	-2.48e-06	-6.9e-06	-3.801e-05
0.54967	3533.78858	8e-08	5.4e-07	2.8e-07	2e-07	-0.0	2.92e-06	1.45e-06	1e-08	298.19883806	298.24519245	298.1983804	-1.01e-06	-6.9e-06	-3.799e-05
0.54973	3533.89631	8e-08	5.4e-07	2.8e-07	2e-07	-0.0	2.92e-06	1.45e-06	1e-08	298.19880706	298.24511147	298.19833816	-3.74e-06	-6.89e-06	-3.794e-05
0.54978	3534.00394	8e-08	5.4e-07	2.8e-07	2e-07	-0.0	2.92e-06	1.45e-06	1e-08	298.19869206	298.24503065	298.19829979	-4.52e-06	-6.88e-06	-3.791e-05
0.54984	3534.11146	8e-08	5.4e-07	2.8e-07	2e-07	-0.0	2.92e-06	1.45e-06	1e-08	298.19855299	298.24494994	298.19826257	-5.3e-06	-6.87e-06	-3.787e-05
0.54989	3534.21889	8e-08	5.4e-07	2.8e-07	2e-07	-0.0	2.92e-06	1.45e-06	1e-08	298.19838984	298.24486932	298.19822648	-1.52e-06	-6.88e-06	-3.785e-05
0.54995	3534.32622	8e-08	5.4e-07	2.8e-07	2e-07	-0.0	2.92e-06	1.45e-06	1e-08	298.19834311	298.24478864	298.19818511	0.0	-6.88e-06	-3.783e-05
0.55	3534.43345	8e-08	5.4e-07	2.8e-07	2e-07	-0.0	2.92e-06	1.45e-06	1e-08	298.19834324	298.24470797	298.19814163	3.59466041	-2.4517369	19.8052739
