# Supplementary material for: Dataset for the simulated biomass pyrolysis in rotary kilns with varying particle residence time distributions
Source: Data Brief. 2021 Nov 23;39:107603. doi: 10.1016/j.dib.2021.107603 (PMC8633881; doi:10.1016/j.dib.2021.107603)
Supplement: Supplementary Data S1 — Supplementary Raw Research Data. This is open data under the CC BY license http://creativecommons.org/licenses/by/4.0/ [file mmc1.zip › supplementary/100/logFiles/log_Pe14]

l,m	Tau,s	F_w,kg/s	F_is,kg/s	F_c,kg/s	F_rt,kg/s	F_w_wet,kg/s	F_it,kg/s	F_g,kg/s	F_H2O_g,kg/s	T_b,K	T_g,K	T_w,K	q_bed,kW/m	q_gas,kW/m	q_loss,kW/m
5e-05	0.25718	0.0	0.0	0.0	0.0	5.47e-06	0.0	0.0	0.0	362.84994131	799.17156271	813.54777932	10.15538093	-0.03579462	-0.39884178
0.00011	0.77153	0.0	0.0	0.0	0.0	5.47e-06	0.0	0.0	0.0	416.80538726	789.26614777	798.7758185	8.70366294	-0.04386183	-0.3880769
0.00016	1.28586	1e-08	0.0	0.0	0.0	5.46e-06	0.0	0.0	0.0	461.86918482	777.09008996	786.06908149	7.45665178	-0.03694669	-0.37880363
0.00022	1.80017	5e-08	0.0	0.0	0.0	5.42e-06	0.0	0.0	0.0	499.66462359	766.70660041	775.1169445	6.3857018	-0.03040704	-0.37080833
0.00027	2.31445	2.3e-07	0.0	0.0	0.0	5.24e-06	0.0	0.0	0.0	531.4466007	757.80208199	765.67088179	5.46653625	-0.02354359	-0.36390942
0.00033	2.8287	7.3e-07	0.0	0.0	0.0	4.74e-06	0.0	0.0	0.0	558.19623525	750.17012152	757.51573453	4.67869089	-0.01650429	-0.35794962
0.00038	3.34293	1.66e-06	0.0	0.0	0.0	3.8e-06	0.0	0.0	0.0	580.71017771	743.56902171	750.4655123	4.00397179	-0.00861328	-0.35279282
0.00044	3.85714	2.92e-06	0.0	0.0	0.0	2.54e-06	0.0	0.0	0.0	599.68378305	737.74995497	744.35901801	3.42529458	0.00216385	-0.34832098
0.00049	4.37133	4.11e-06	0.0	0.0	0.0	1.35e-06	0.0	0.0	0.0	615.73479431	732.38582084	739.05635633	2.92720361	0.01770602	-0.34443177
0.0105	97.54881	1.1e-07	5.6e-07	2.5e-07	2.8e-07	-0.0	2.91e-06	1.37e-06	1e-08	646.11263006	648.79446073	644.91701883	-0.01902106	-0.04166257	-0.27221795
0.01056	98.05855	1.1e-07	5.6e-07	2.5e-07	2.8e-07	-0.0	2.91e-06	1.37e-06	1e-08	645.81308049	648.49968551	644.61994242	-0.01897025	-0.04163352	-0.2719849
0.01061	98.56826	1.1e-07	5.6e-07	2.5e-07	2.8e-07	0.0	2.91e-06	1.37e-06	1e-08	645.5137622	648.20510695	644.32308117	-0.01891949	-0.04160408	-0.2717505
0.01067	99.07795	1.1e-07	5.5e-07	2.5e-07	2.8e-07	-0.0	2.91e-06	1.37e-06	1e-08	645.21467568	647.9107266	644.02643648	-0.01886938	-0.04157462	-0.27151759
0.01072	99.58761	1.1e-07	5.5e-07	2.5e-07	2.8e-07	0.0	2.91e-06	1.37e-06	1e-08	644.91582083	647.6165436	643.73000712	-0.01881961	-0.04154496	-0.27128477
0.01078	100.09725	1.1e-07	5.5e-07	2.5e-07	2.7e-07	-0.0	2.91e-06	1.37e-06	1e-08	644.61719622	647.32255829	643.43379319	-0.01877015	-0.04151508	-0.27105187
0.01083	100.60686	1e-07	5.5e-07	2.5e-07	2.7e-07	0.0	2.91e-06	1.37e-06	1e-08	644.31880408	647.02877112	643.13779491	-0.01872136	-0.04148521	-0.27082063
0.01089	101.11645	1e-07	5.5e-07	2.5e-07	2.7e-07	0.0	2.91e-06	1.37e-06	1e-08	644.02064106	646.73518109	642.84201092	-0.01867262	-0.04145498	-0.2705881
0.01094	101.62602	1e-07	5.5e-07	2.5e-07	2.7e-07	-0.0	2.91e-06	1.37e-06	1e-08	643.72270916	646.44178969	642.54644258	-0.01862402	-0.04142444	-0.27035472
0.011	102.13556	1e-07	5.5e-07	2.5e-07	2.7e-07	0.0	2.91e-06	1.37e-06	1e-08	643.42501013	646.14859804	642.25109085	-0.01857602	-0.04139388	-0.27012273
0.01105	102.64508	1e-07	5.5e-07	2.5e-07	2.7e-07	-0.0	2.91e-06	1.38e-06	1e-08	643.12754109	645.85560536	641.95595462	-0.0185288	-0.04136344	-0.26989301
0.01111	103.15457	1e-07	5.5e-07	2.5e-07	2.7e-07	-0.0	2.91e-06	1.38e-06	1e-08	642.83030138	645.56281006	641.66103193	-0.0184811	-0.0413323	-0.26965942
0.01116	103.66404	1e-07	5.5e-07	2.6e-07	2.7e-07	0.0	2.91e-06	1.38e-06	1e-08	642.53329473	645.27021587	641.36632658	-0.01843404	-0.04130118	-0.2694274
0.01122	104.17348	1e-07	5.5e-07	2.6e-07	2.7e-07	-0.0	2.91e-06	1.38e-06	1e-08	642.2365187	644.97782182	641.07183726	-0.01838797	-0.04127034	-0.26919882
0.01127	104.6829	1e-07	5.5e-07	2.6e-07	2.7e-07	-0.0	2.91e-06	1.38e-06	1e-08	641.93997109	644.68562532	640.77756096	-0.01834112	-0.0412386	-0.26896485
0.01133	105.1923	1e-07	5.5e-07	2.6e-07	2.7e-07	0.0	2.91e-06	1.38e-06	1e-08	641.64365741	644.39363139	640.48350286	-0.01829528	-0.04120715	-0.26873436
0.01138	105.70167	1e-07	5.5e-07	2.6e-07	2.7e-07	-0.0	2.91e-06	1.38e-06	1e-08	641.34757302	644.10183742	640.18965992	-0.01825	-0.04117572	-0.26850523
0.01144	106.21101	1e-07	5.5e-07	2.6e-07	2.7e-07	-0.0	2.91e-06	1.38e-06	1e-08	641.05171781	643.81024259	639.89603103	-0.01820421	-0.04114357	-0.26827205
0.01149	106.72034	1e-07	5.5e-07	2.6e-07	2.7e-07	0.0	2.91e-06	1.38e-06	1e-08	640.75609599	643.51885079	639.60262017	-0.01815983	-0.04111203	-0.26804451
0.0215	199.00812	7e-08	5.4e-07	2.8e-07	2.1e-07	-0.0	2.92e-06	1.44e-06	1e-08	590.68090987	593.9214328	589.77593143	-0.0131853	-0.03452315	-0.22894251
0.02156	199.51294	7e-08	5.4e-07	2.8e-07	2.1e-07	-0.0	2.92e-06	1.44e-06	1e-08	590.42532742	593.66770941	589.52140839	-0.01316731	-0.03448709	-0.22874268
0.02161	200.01774	7e-08	5.4e-07	2.8e-07	2.1e-07	-0.0	2.92e-06	1.44e-06	1e-08	590.16995626	593.41418754	589.26709006	-0.01314932	-0.03445105	-0.22854302
0.02167	200.52251	7e-08	5.4e-07	2.8e-07	2.1e-07	-0.0	2.92e-06	1.44e-06	1e-08	589.9148061	593.16086707	589.01297624	-0.01313173	-0.03441503	-0.22834353
0.02172	201.02726	7e-08	5.4e-07	2.8e-07	2.1e-07	-0.0	2.92e-06	1.44e-06	1e-08	589.65985145	592.90774794	588.75906731	-0.01311397	-0.03437903	-0.2281442
0.02178	201.53198	7e-08	5.4e-07	2.8e-07	2.1e-07	-0.0	2.92e-06	1.44e-06	1e-08	589.40510133	592.65483003	588.50536282	-0.01309603	-0.03434306	-0.22794502
0.02183	202.03668	7e-08	5.4e-07	2.8e-07	2.1e-07	0.0	2.92e-06	1.44e-06	1e-08	589.15056612	592.40211323	588.25186234	-0.01307858	-0.03430712	-0.227746
0.02189	202.54135	7e-08	5.4e-07	2.8e-07	2.1e-07	0.0	2.92e-06	1.44e-06	1e-08	588.89622952	592.14959745	587.99856639	-0.01306122	-0.03427119	-0.22754713
0.02194	203.046	7e-08	5.4e-07	2.8e-07	2.1e-07	-0.0	2.92e-06	1.44e-06	1e-08	588.64208928	591.8972826	587.74547489	-0.01304328	-0.0342353	-0.22734843
0.022	203.55062	7e-08	5.4e-07	2.8e-07	2.1e-07	-0.0	2.92e-06	1.44e-06	1e-08	588.38816539	591.64516854	587.49258683	-0.01302543	-0.03419943	-0.22714989
0.02205	204.05522	7e-08	5.4e-07	2.8e-07	2.1e-07	-0.0	2.92e-06	1.44e-06	1e-08	588.13446262	591.39325514	587.23990217	-0.01300815	-0.03416359	-0.22695152
0.02211	204.5598	7e-08	5.4e-07	2.8e-07	2.1e-07	0.0	2.92e-06	1.44e-06	1e-08	587.88095966	591.14154233	586.98742149	-0.01299073	-0.03412777	-0.2267533
0.02216	205.06435	7e-08	5.4e-07	2.8e-07	2.1e-07	0.0	2.92e-06	1.44e-06	1e-08	587.62765999	590.89003002	586.73514442	-0.01297363	-0.03409197	-0.22655524
0.02222	205.56887	7e-08	5.4e-07	2.8e-07	2.1e-07	-0.0	2.92e-06	1.44e-06	1e-08	587.37455767	590.63871808	586.48307121	-0.01295589	-0.03405621	-0.22635734
0.02227	206.07337	7e-08	5.4e-07	2.8e-07	2.1e-07	0.0	2.92e-06	1.44e-06	1e-08	587.12167536	590.38760638	586.2312008	-0.01293849	-0.03402047	-0.2261596
0.02233	206.57785	7e-08	5.4e-07	2.8e-07	2.1e-07	0.0	2.92e-06	1.44e-06	1e-08	586.86900252	590.13669482	585.97953345	-0.01292129	-0.03398476	-0.22596202
0.02238	207.0823	7e-08	5.4e-07	2.8e-07	2.1e-07	0.0	2.92e-06	1.44e-06	1e-08	586.61653176	589.88598332	585.72806927	-0.01290439	-0.03394906	-0.2257646
0.02244	207.58672	7e-08	5.4e-07	2.8e-07	2.1e-07	0.0	2.92e-06	1.44e-06	1e-08	586.36425416	589.63547177	585.47680849	-0.01288714	-0.0339134	-0.22556734
0.02249	208.09113	7e-08	5.4e-07	2.8e-07	2.1e-07	0.0	2.92e-06	1.44e-06	1e-08	586.11218741	589.38516003	585.22575043	-0.01287013	-0.03387777	-0.22537024
0.0325	299.47844	7e-08	5.4e-07	2.8e-07	2e-07	-0.0	2.92e-06	1.45e-06	1e-08	543.5136673	547.03348203	542.78203732	-0.01028987	-0.02789597	-0.1920488
0.03256	299.97828	7e-08	5.4e-07	2.8e-07	2e-07	-0.0	2.92e-06	1.45e-06	1e-08	543.29688887	546.81768848	542.56595393	-0.01027946	-0.02786599	-0.19187917
0.03261	300.4781	7e-08	5.4e-07	2.8e-07	2e-07	-0.0	2.92e-06	1.45e-06	1e-08	543.08025584	546.60207195	542.35005204	-0.01026651	-0.02783608	-0.19170982
0.03267	300.9779	7e-08	5.4e-07	2.8e-07	2e-07	-0.0	2.92e-06	1.45e-06	1e-08	542.86382312	546.38663212	542.13432778	-0.01025359	-0.02780616	-0.19154047
0.03272	301.47767	7e-08	5.4e-07	2.8e-07	2e-07	-0.0	2.92e-06	1.45e-06	1e-08	542.64758981	546.17136899	541.9187812	-0.01024114	-0.02777628	-0.19137126
0.03278	301.97742	7e-08	5.4e-07	2.8e-07	2e-07	-0.0	2.92e-06	1.45e-06	1e-08	542.4315462	545.95628245	541.70341281	-0.01022902	-0.02774655	-0.19120273
0.03283	302.47714	7e-08	5.4e-07	2.8e-07	2e-07	0.0	2.92e-06	1.45e-06	1e-08	542.21568646	545.74137188	541.48822233	-0.01021666	-0.02771671	-0.19103371
0.03289	302.97684	7e-08	5.4e-07	2.8e-07	2e-07	0.0	2.92e-06	1.45e-06	1e-08	542.00001483	545.52663774	541.27320995	-0.0102043	-0.02768687	-0.19086468
0.03294	303.47651	7e-08	5.4e-07	2.8e-07	2e-07	0.0	2.92e-06	1.45e-06	1e-08	541.78453132	545.31208001	541.05837568	-0.01019276	-0.02765704	-0.19069573
0.033	303.97615	7e-08	5.4e-07	2.8e-07	2e-07	0.0	2.92e-06	1.45e-06	1e-08	541.56921843	545.09769867	540.8437206	-0.01018674	-0.0276273	-0.19052727
0.03305	304.47578	7e-08	5.4e-07	2.8e-07	2e-07	0.0	2.92e-06	1.45e-06	1e-08	541.35396009	544.8834934	540.62925189	-0.0101764	-0.02759757	-0.19035875
0.03311	304.97537	7e-08	5.4e-07	2.8e-07	2e-07	0.0	2.92e-06	1.45e-06	1e-08	541.13884796	544.66946414	540.41496355	-0.01015896	-0.02756794	-0.19019059
0.03316	305.47494	7e-08	5.4e-07	2.8e-07	2e-07	0.0	2.92e-06	1.45e-06	1e-08	540.92403324	544.45561038	540.20084526	-0.01014871	-0.02753831	-0.19002253
0.03322	305.97449	7e-08	5.4e-07	2.8e-07	2e-07	0.0	2.92e-06	1.45e-06	1e-08	540.70936349	544.24193222	539.98690698	-0.01014314	-0.02750872	-0.18985474
0.03327	306.47401	7e-08	5.4e-07	2.8e-07	2e-07	0.0	2.92e-06	1.45e-06	1e-08	540.49473976	544.02842953	539.773155	-0.01013404	-0.0274791	-0.18968674
0.03333	306.97351	7e-08	5.4e-07	2.8e-07	2e-07	0.0	2.92e-06	1.45e-06	1e-08	540.28023672	543.81510242	539.55958456	-0.01011629	-0.02744959	-0.18951915
0.03338	307.47298	7e-08	5.4e-07	2.8e-07	2e-07	-0.0	2.92e-06	1.45e-06	1e-08	540.06603872	543.60195027	539.34618311	-0.01009367	-0.02742016	-0.18935179
0.03344	307.97242	7e-08	5.4e-07	2.8e-07	2e-07	0.0	2.92e-06	1.45e-06	1e-08	539.85224936	543.38897276	539.13294361	-0.01007577	-0.02739065	-0.1891842
0.03349	308.47184	7e-08	5.4e-07	2.8e-07	2e-07	0.0	2.92e-06	1.45e-06	1e-08	539.63876818	543.17617021	538.91987288	-0.01006469	-0.02736123	-0.18901706
0.0435	398.94762	7e-08	5.4e-07	2.8e-07	2e-07	-0.0	2.92e-06	1.45e-06	1e-08	503.56765539	507.2326024	502.96711653	-0.00819604	-0.02249668	-0.1607913
0.04356	399.44243	7e-08	5.4e-07	2.8e-07	2e-07	-0.0	2.92e-06	1.45e-06	1e-08	503.38413969	507.04973673	502.78440755	-0.00817176	-0.02247268	-0.16064826
0.04361	399.93721	7e-08	5.4e-07	2.8e-07	2e-07	-0.0	2.92e-06	1.45e-06	1e-08	503.20111756	506.86702267	502.60183167	-0.00815471	-0.02244861	-0.16050499
0.04367	400.43197	7e-08	5.4e-07	2.8e-07	2e-07	-0.0	2.92e-06	1.45e-06	1e-08	503.01842664	506.68446068	502.41939923	-0.00814004	-0.02242451	-0.16036165
0.04372	400.9267	7e-08	5.4e-07	2.8e-07	2e-07	-0.0	2.92e-06	1.45e-06	1e-08	502.83601358	506.50205093	502.23711365	-0.0081351	-0.02240041	-0.1602185
0.04378	401.42141	7e-08	5.4e-07	2.8e-07	2e-07	-0.0	2.92e-06	1.45e-06	1e-08	502.65366059	506.31979359	502.05498832	-0.00815395	-0.02237631	-0.16007582
0.04383	401.91609	7e-08	5.4e-07	2.8e-07	2e-07	-0.0	2.92e-06	1.45e-06	1e-08	502.47083518	506.1376891	501.873056	-0.00815601	-0.02235221	-0.1599328
0.04389	402.41075	7e-08	5.4e-07	2.8e-07	2e-07	-0.0	2.92e-06	1.45e-06	1e-08	502.28791298	505.95573716	501.69129359	-0.00815808	-0.02232811	-0.15978979
0.04394	402.90538	7e-08	5.4e-07	2.8e-07	2e-07	-0.0	2.92e-06	1.45e-06	1e-08	502.10489397	505.77393777	501.50970108	-0.00812509	-0.02230422	-0.15964708
0.044	403.39999	7e-08	5.4e-07	2.8e-07	2e-07	-0.0	2.92e-06	1.45e-06	1e-08	501.92256464	505.59228932	501.32822912	-0.00810273	-0.02228035	-0.1595046
0.04405	403.89457	7e-08	5.4e-07	2.8e-07	2e-07	-0.0	2.92e-06	1.45e-06	1e-08	501.74068672	505.41079199	501.14689231	-0.00808802	-0.02225648	-0.15936233
0.04411	404.38913	7e-08	5.4e-07	2.8e-07	2e-07	-0.0	2.92e-06	1.45e-06	1e-08	501.55908894	505.22944586	500.96570113	-0.00807929	-0.02223261	-0.15922015
0.04416	404.88366	7e-08	5.4e-07	2.8e-07	2e-07	-0.0	2.92e-06	1.45e-06	1e-08	501.37763732	505.04825108	500.78466386	-0.00808582	-0.02220873	-0.15907822
0.04422	405.37817	7e-08	5.4e-07	2.8e-07	2e-07	-0.0	2.92e-06	1.45e-06	1e-08	501.19598954	504.86720797	500.60380154	-0.00808243	-0.02218485	-0.15893611
0.04427	405.87265	7e-08	5.4e-07	2.8e-07	2e-07	-0.0	2.92e-06	1.45e-06	1e-08	501.01436815	504.68631634	500.42310049	-0.00807786	-0.02216099	-0.15879408
0.04433	406.3671	7e-08	5.4e-07	2.8e-07	2e-07	-0.0	2.92e-06	1.45e-06	1e-08	500.83279978	504.50557606	500.24255899	-0.00806359	-0.02213731	-0.15865269
0.04438	406.86153	7e-08	5.4e-07	2.8e-07	2e-07	-0.0	2.92e-06	1.45e-06	1e-08	500.65150263	504.32498617	500.06216277	-0.0080548	-0.02211354	-0.15851094
0.04444	407.35593	7e-08	5.4e-07	2.8e-07	2e-07	-0.0	2.92e-06	1.45e-06	1e-08	500.47035353	504.1445472	499.88191988	-0.00804601	-0.02208976	-0.15836918
0.04449	407.85031	7e-08	5.4e-07	2.8e-07	2e-07	-0.0	2.92e-06	1.45e-06	1e-08	500.28935249	503.96425916	499.70183033	-0.00800884	-0.02206619	-0.15822784
0.05455	497.89288	7e-08	5.4e-07	2.8e-07	2e-07	-0.0	2.92e-06	1.45e-06	1e-08	469.69046001	473.39230598	469.19649921	-0.00655641	-0.0181426	-0.13427937
0.05461	498.38256	7e-08	5.4e-07	2.8e-07	2e-07	-0.0	2.92e-06	1.45e-06	1e-08	469.5359062	473.23785806	469.04260581	-0.0065505	-0.01812324	-0.13415841
0.05466	498.87222	7e-08	5.4e-07	2.8e-07	2e-07	-0.0	2.92e-06	1.45e-06	1e-08	469.38145517	473.0835409	468.88884678	-0.0065317	-0.01810399	-0.1340377
0.05472	499.36185	7e-08	5.4e-07	2.8e-07	2e-07	-0.0	2.92e-06	1.45e-06	1e-08	469.22741084	472.92935369	468.73520385	-0.00652758	-0.01808469	-0.13391707
0.05477	499.85146	7e-08	5.4e-07	2.8e-07	2e-07	-0.0	2.92e-06	1.45e-06	1e-08	469.07342758	472.77529699	468.58169743	-0.00651727	-0.01806548	-0.1337967
0.05483	500.34104	7e-08	5.4e-07	2.8e-07	2e-07	-0.0	2.92e-06	1.45e-06	1e-08	468.91965126	472.62137028	468.42831861	-0.00650595	-0.01804627	-0.13367634
0.05488	500.8306	7e-08	5.4e-07	2.8e-07	2e-07	-0.0	2.92e-06	1.45e-06	1e-08	468.76610605	472.46757349	468.27506593	-0.00649652	-0.01802704	-0.13355592
0.05494	501.32013	7e-08	5.4e-07	2.8e-07	2e-07	-0.0	2.92e-06	1.45e-06	1e-08	468.61274709	472.31390679	468.12194212	-0.00650049	-0.01800778	-0.13343566
0.05499	501.80963	7e-08	5.4e-07	2.8e-07	2e-07	-0.0	2.92e-06	1.45e-06	1e-08	468.45925836	472.16037058	467.96896574	-0.00649279	-0.0179886	-0.13331554
0.05505	502.29911	7e-08	5.4e-07	2.8e-07	2e-07	-0.0	2.92e-06	1.45e-06	1e-08	468.30591538	472.00696423	467.81612031	-0.00648691	-0.01796947	-0.13319565
0.0551	502.78856	7e-08	5.4e-07	2.8e-07	2e-07	-0.0	2.92e-06	1.45e-06	1e-08	468.15267545	471.85368758	467.66340811	-0.00648454	-0.01795032	-0.13307581
0.05516	503.27799	7e-08	5.4e-07	2.8e-07	2e-07	-0.0	2.92e-06	1.45e-06	1e-08	467.99945572	471.70054073	467.51083399	-0.0064797	-0.01793117	-0.13295589
0.05521	503.76739	7e-08	5.4e-07	2.8e-07	2e-07	-0.0	2.92e-06	1.45e-06	1e-08	467.84631434	471.54752367	467.3583946	-0.00646302	-0.01791213	-0.13283621
0.05527	504.25677	7e-08	5.4e-07	2.8e-07	2e-07	-0.0	2.92e-06	1.45e-06	1e-08	467.69353129	471.39463563	467.20607313	-0.00645488	-0.01789306	-0.13271661
0.05532	504.74612	7e-08	5.4e-07	2.8e-07	2e-07	-0.0	2.92e-06	1.45e-06	1e-08	467.54090502	471.24187691	467.05388141	-0.00644749	-0.01787404	-0.13259723
0.05538	505.23544	7e-08	5.4e-07	2.8e-07	2e-07	-0.0	2.92e-06	1.45e-06	1e-08	467.38841799	471.08924731	466.90182024	-0.00643554	-0.01785506	-0.13247795
0.05543	505.72474	7e-08	5.4e-07	2.8e-07	2e-07	-0.0	2.92e-06	1.45e-06	1e-08	467.23617804	470.93674655	466.74988314	-0.00642626	-0.01783604	-0.13235857
0.05549	506.21401	7e-08	5.4e-07	2.8e-07	2e-07	-0.0	2.92e-06	1.45e-06	1e-08	467.08412179	470.78437484	466.59807397	-0.00642741	-0.017817	-0.13223933
0.06555	595.31679	7e-08	5.4e-07	2.8e-07	2e-07	-0.0	2.92e-06	1.45e-06	1e-08	441.32728692	444.97075272	440.91953209	-0.00526868	-0.01467563	-0.11208017
0.06561	595.80131	7e-08	5.4e-07	2.8e-07	2e-07	-0.0	2.92e-06	1.45e-06	1e-08	441.19753622	444.84046672	440.79013754	-0.00526951	-0.01466015	-0.11197873
0.06566	596.2858	7e-08	5.4e-07	2.8e-07	2e-07	-0.0	2.92e-06	1.45e-06	1e-08	441.06773924	444.71029227	440.66086486	-0.00526597	-0.01464468	-0.11187718
0.06572	596.77027	7e-08	5.4e-07	2.8e-07	2e-07	-0.0	2.92e-06	1.45e-06	1e-08	440.93800319	444.58022927	440.53170811	-0.00525923	-0.01462923	-0.11177569
0.06577	597.25471	7e-08	5.4e-07	2.8e-07	2e-07	-0.0	2.92e-06	1.45e-06	1e-08	440.80840714	444.45027753	440.40266272	-0.00524392	-0.01461386	-0.11167439
0.06583	597.73912	7e-08	5.4e-07	2.8e-07	2e-07	-0.0	2.92e-06	1.45e-06	1e-08	440.67916216	444.32043644	440.27371652	-0.00524291	-0.01459843	-0.11157314
0.06588	598.22351	7e-08	5.4e-07	2.8e-07	2e-07	-0.0	2.92e-06	1.45e-06	1e-08	440.54991605	444.19070662	440.14488942	-0.00523086	-0.01458312	-0.11147219
0.06594	598.70787	7e-08	5.4e-07	2.8e-07	2e-07	-0.0	2.92e-06	1.45e-06	1e-08	440.42094108	444.06108725	440.01616568	-0.00522311	-0.01456775	-0.1113711
0.06599	599.19221	7e-08	5.4e-07	2.8e-07	2e-07	-0.0	2.92e-06	1.45e-06	1e-08	440.2921313	443.93157868	439.88755145	-0.00521875	-0.01455238	-0.11127004
0.06605	599.67652	7e-08	5.4e-07	2.8e-07	2e-07	-0.0	2.92e-06	1.45e-06	1e-08	440.16340324	443.80218103	439.75905141	-0.00522257	-0.01453699	-0.11116912
0.0661	600.16081	7e-08	5.4e-07	2.8e-07	2e-07	-0.0	2.92e-06	1.45e-06	1e-08	440.03455512	443.67289455	439.63067687	-0.00521245	-0.0145217	-0.11106835
0.06616	600.64506	7e-08	5.4e-07	2.8e-07	2e-07	-0.0	2.92e-06	1.45e-06	1e-08	439.90593095	443.54371844	439.50240815	-0.00521322	-0.01450639	-0.11096779
0.06621	601.1293	7e-08	5.4e-07	2.8e-07	2e-07	-0.0	2.92e-06	1.45e-06	1e-08	439.77726201	443.41465298	439.37426026	-0.00520974	-0.01449109	-0.11086712
0.06627	601.6135	7e-08	5.4e-07	2.8e-07	2e-07	-0.0	2.92e-06	1.45e-06	1e-08	439.64865334	443.28569809	439.24622735	-0.00520273	-0.01447581	-0.11076652
0.06632	602.09768	7e-08	5.4e-07	2.8e-07	2e-07	-0.0	2.92e-06	1.45e-06	1e-08	439.52019209	443.15685355	439.11830443	-0.00518786	-0.01446062	-0.11066609
0.06638	602.58184	7e-08	5.4e-07	2.8e-07	2e-07	-0.0	2.92e-06	1.45e-06	1e-08	439.39207207	443.02811878	438.99048033	-0.00518675	-0.01444536	-0.11056574
0.06643	603.06597	7e-08	5.4e-07	2.8e-07	2e-07	-0.0	2.92e-06	1.45e-06	1e-08	439.2639541	442.89949438	438.86277418	-0.00517486	-0.01443021	-0.11046566
0.06649	603.55007	7e-08	5.4e-07	2.8e-07	2e-07	-0.0	2.92e-06	1.45e-06	1e-08	439.13610448	442.77097955	438.7351706	-0.00516718	-0.01441502	-0.11036544
0.07655	691.70095	7e-08	5.4e-07	2.8e-07	2e-07	-0.0	2.92e-06	1.45e-06	1e-08	417.5103802	421.01675128	417.17339713	-0.00426545	-0.01189911	-0.09343822
0.07661	692.18024	7e-08	5.4e-07	2.8e-07	2e-07	-0.0	2.92e-06	1.45e-06	1e-08	417.40134289	420.90704469	417.06487488	-0.00425718	-0.01188673	-0.09335297
0.07666	692.6595	7e-08	5.4e-07	2.8e-07	2e-07	-0.0	2.92e-06	1.45e-06	1e-08	417.29249834	420.79743268	416.95644334	-0.00424655	-0.01187438	-0.09326785
0.07672	693.13873	7e-08	5.4e-07	2.8e-07	2e-07	-0.0	2.92e-06	1.45e-06	1e-08	417.18390684	420.687915	416.84809907	-0.00424456	-0.011862	-0.09318282
0.07677	693.61794	7e-08	5.4e-07	2.8e-07	2e-07	-0.0	2.92e-06	1.45e-06	1e-08	417.07534759	420.57849198	416.73985404	-0.0042348	-0.01184969	-0.09309796
0.07683	694.09712	7e-08	5.4e-07	2.8e-07	2e-07	-0.0	2.92e-06	1.45e-06	1e-08	416.96701952	420.46916306	416.6316972	-0.0042283	-0.01183735	-0.09301299
0.07688	694.57627	7e-08	5.4e-07	2.8e-07	2e-07	-0.0	2.92e-06	1.45e-06	1e-08	416.85883893	420.35992852	416.52363323	-0.00422895	-0.01182498	-0.0929281
0.07694	695.0554	7e-08	5.4e-07	2.8e-07	2e-07	-0.0	2.92e-06	1.45e-06	1e-08	416.75062317	420.25078862	416.41567203	-0.00422905	-0.01181264	-0.09284332
0.07699	695.5345	7e-08	5.4e-07	2.8e-07	2e-07	-0.0	2.92e-06	1.45e-06	1e-08	416.64238657	420.14174324	416.30781268	-0.00422306	-0.01180035	-0.0927587
0.07705	696.01357	7e-08	5.4e-07	2.8e-07	2e-07	-0.0	2.92e-06	1.45e-06	1e-08	416.53428483	420.0327919	416.20004652	-0.00422354	-0.01178805	-0.09267415
0.0771	696.49262	7e-08	5.4e-07	2.8e-07	2e-07	-0.0	2.92e-06	1.45e-06	1e-08	416.42615228	419.92393484	416.09238249	-0.0042211	-0.01177575	-0.09258955
0.07716	696.97164	7e-08	5.4e-07	2.8e-07	2e-07	-0.0	2.92e-06	1.45e-06	1e-08	416.31806383	419.81517199	415.98481658	-0.00421007	-0.01176352	-0.09250507
0.07721	697.45064	7e-08	5.4e-07	2.8e-07	2e-07	-0.0	2.92e-06	1.45e-06	1e-08	416.21023929	419.70650277	415.87733664	-0.00420285	-0.01175129	-0.09242069
0.07727	697.92961	7e-08	5.4e-07	2.8e-07	2e-07	-0.0	2.92e-06	1.45e-06	1e-08	416.10258125	419.59792729	415.76994789	-0.00419883	-0.01173906	-0.09233645
0.07732	698.40855	7e-08	5.4e-07	2.8e-07	2e-07	-0.0	2.92e-06	1.45e-06	1e-08	415.99500812	419.48944555	415.66265462	-0.00418987	-0.01172688	-0.09225229
0.07738	698.88747	7e-08	5.4e-07	2.8e-07	2e-07	-0.0	2.92e-06	1.45e-06	1e-08	415.88764613	419.38105723	415.55544986	-0.00418343	-0.01171467	-0.09216806
0.07743	699.36636	7e-08	5.4e-07	2.8e-07	2e-07	-0.0	2.92e-06	1.45e-06	1e-08	415.78043084	419.27276253	415.4483372	-0.00418722	-0.01170243	-0.09208393
0.07749	699.84522	7e-08	5.4e-07	2.8e-07	2e-07	-0.0	2.92e-06	1.45e-06	1e-08	415.67310044	419.16456185	415.34133081	-0.00418347	-0.01169024	-0.09199991
0.08755	787.03174	7e-08	5.4e-07	2.8e-07	2e-07	-0.0	2.92e-06	1.45e-06	1e-08	397.55434448	400.86213362	397.27535054	-0.00344667	-0.00967223	-0.07781726
0.08761	787.50572	7e-08	5.4e-07	2.8e-07	2e-07	-0.0	2.92e-06	1.45e-06	1e-08	397.46339988	400.76990163	397.1844889	-0.00345239	-0.00966222	-0.07774589
0.08766	787.97968	7e-08	5.4e-07	2.8e-07	2e-07	-0.0	2.92e-06	1.45e-06	1e-08	397.37229114	400.67775048	397.09372145	-0.00344484	-0.0096523	-0.07767464
0.08772	788.45361	7e-08	5.4e-07	2.8e-07	2e-07	-0.0	2.92e-06	1.45e-06	1e-08	397.28136823	400.58567938	397.00302955	-0.00344668	-0.00964235	-0.07760353
0.08777	788.92752	7e-08	5.4e-07	2.8e-07	2e-07	-0.0	2.92e-06	1.45e-06	1e-08	397.19038382	400.49368866	396.91242611	-0.00344519	-0.00963241	-0.07753237
0.08783	789.40139	7e-08	5.4e-07	2.8e-07	2e-07	-0.0	2.92e-06	1.45e-06	1e-08	397.0994255	400.40177819	396.82190657	-0.00344047	-0.0096225	-0.07746124
0.08788	789.87524	7e-08	5.4e-07	2.8e-07	2e-07	-0.0	2.92e-06	1.45e-06	1e-08	397.00857847	400.30994779	396.73146638	-0.00342881	-0.00961264	-0.07739024
0.08794	790.34907	7e-08	5.4e-07	2.8e-07	2e-07	-0.0	2.92e-06	1.45e-06	1e-08	396.91802626	400.21819696	396.64109566	-0.00342876	-0.00960273	-0.0773193
0.08799	790.82286	7e-08	5.4e-07	2.8e-07	2e-07	-0.0	2.92e-06	1.45e-06	1e-08	396.82746215	400.12652623	396.5508106	-0.00341977	-0.0095929	-0.07724853
0.08805	791.29664	7e-08	5.4e-07	2.8e-07	2e-07	-0.0	2.92e-06	1.45e-06	1e-08	396.73712247	400.03493496	396.46059848	-0.00341429	-0.00958304	-0.07717768
0.0881	791.77038	7e-08	5.4e-07	2.8e-07	2e-07	-0.0	2.92e-06	1.45e-06	1e-08	396.6469144	399.94342342	396.37046432	-0.00341378	-0.00957315	-0.07710687
0.08816	792.2441	7e-08	5.4e-07	2.8e-07	2e-07	-0.0	2.92e-06	1.45e-06	1e-08	396.55670684	399.85199183	396.28041501	-0.00341641	-0.00956327	-0.07703615
0.08821	792.71779	7e-08	5.4e-07	2.8e-07	2e-07	-0.0	2.92e-06	1.45e-06	1e-08	396.46641666	399.76064025	396.19045484	-0.00341047	-0.00955345	-0.07696556
0.08827	793.19145	7e-08	5.4e-07	2.8e-07	2e-07	-0.0	2.92e-06	1.45e-06	1e-08	396.37627066	399.6693681	396.10057167	-0.00341192	-0.00954361	-0.07689506
0.08832	793.66509	7e-08	5.4e-07	2.8e-07	2e-07	-0.0	2.92e-06	1.45e-06	1e-08	396.28607319	399.57817567	396.01077573	-0.0034103	-0.00953378	-0.0768245
0.08838	794.1387	7e-08	5.4e-07	2.8e-07	2e-07	-0.0	2.92e-06	1.45e-06	1e-08	396.1959056	399.48706286	395.9210628	-0.00340151	-0.009524	-0.07675403
0.08843	794.61228	7e-08	5.4e-07	2.8e-07	2e-07	-0.0	2.92e-06	1.45e-06	1e-08	396.10595744	399.3960292	395.83142274	-0.00339436	-0.00951422	-0.07668366
0.08849	795.08584	7e-08	5.4e-07	2.8e-07	2e-07	-0.0	2.92e-06	1.45e-06	1e-08	396.01618533	399.30507469	395.74185775	-0.00339164	-0.00950444	-0.0766134
0.09855	881.29514	7e-08	5.4e-07	2.8e-07	2e-07	-0.0	2.92e-06	1.45e-06	1e-08	380.86380245	383.92990909	380.63281042	-0.00280437	-0.00788173	-0.06475215
0.09861	881.76375	7e-08	5.4e-07	2.8e-07	2e-07	-0.0	2.92e-06	1.45e-06	1e-08	380.78779395	383.85248019	380.55688066	-0.00279964	-0.00787372	-0.06469251
0.09866	882.23233	7e-08	5.4e-07	2.8e-07	2e-07	-0.0	2.92e-06	1.45e-06	1e-08	380.71190407	383.77511921	380.48101679	-0.00280188	-0.00786568	-0.06463291
0.09872	882.70089	7e-08	5.4e-07	2.8e-07	2e-07	-0.0	2.92e-06	1.45e-06	1e-08	380.63594415	383.69782645	380.40522846	-0.00280221	-0.00785766	-0.0645734
0.09877	883.16942	7e-08	5.4e-07	2.8e-07	2e-07	-0.0	2.92e-06	1.45e-06	1e-08	380.55996602	383.62060172	380.32951292	-0.00279889	-0.00784968	-0.064514
0.09883	883.63792	7e-08	5.4e-07	2.8e-07	2e-07	-0.0	2.92e-06	1.45e-06	1e-08	380.48406863	383.54344472	380.25386493	-0.0028001	-0.00784168	-0.06445464
0.09888	884.1064	7e-08	5.4e-07	2.8e-07	2e-07	-0.0	2.92e-06	1.45e-06	1e-08	380.40812912	383.46635563	380.17829077	-0.00279908	-0.00783369	-0.06439524
0.09894	884.57485	7e-08	5.4e-07	2.8e-07	2e-07	-0.0	2.92e-06	1.45e-06	1e-08	380.33220806	383.38933439	380.10278737	-0.00278781	-0.00782577	-0.06433597
0.09899	885.04327	7e-08	5.4e-07	2.8e-07	2e-07	-0.0	2.92e-06	1.45e-06	1e-08	380.25658331	383.31238032	380.02734026	-0.00278605	-0.00781781	-0.06427673
0.09905	885.51166	7e-08	5.4e-07	2.8e-07	2e-07	-0.0	2.92e-06	1.45e-06	1e-08	380.18099725	383.23549388	379.95196269	-0.00278083	-0.00780988	-0.06421763
0.0991	885.98003	7e-08	5.4e-07	2.8e-07	2e-07	-0.0	2.92e-06	1.45e-06	1e-08	380.10554352	383.15867476	379.87664966	-0.00277489	-0.00780196	-0.06415852
0.09916	886.44837	7e-08	5.4e-07	2.8e-07	2e-07	-0.0	2.92e-06	1.45e-06	1e-08	380.0302416	383.0819229	379.80140019	-0.00277161	-0.00779403	-0.0640994
0.09921	886.91668	7e-08	5.4e-07	2.8e-07	2e-07	-0.0	2.92e-06	1.45e-06	1e-08	379.95501951	383.00523849	379.72621799	-0.00277753	-0.00778606	-0.06404034
0.09927	887.38497	7e-08	5.4e-07	2.8e-07	2e-07	-0.0	2.92e-06	1.45e-06	1e-08	379.87962762	382.9286219	379.65111584	-0.00277093	-0.00777816	-0.06398139
0.09932	887.85323	7e-08	5.4e-07	2.8e-07	2e-07	-0.0	2.92e-06	1.45e-06	1e-08	379.8044057	382.85207239	379.57607614	-0.00277347	-0.00777025	-0.06392256
0.09938	888.32146	7e-08	5.4e-07	2.8e-07	2e-07	-0.0	2.92e-06	1.45e-06	1e-08	379.72910588	382.77559031	379.5011115	-0.00277248	-0.00776233	-0.06386367
0.09943	888.78967	7e-08	5.4e-07	2.8e-07	2e-07	-0.0	2.92e-06	1.45e-06	1e-08	379.65382379	382.69917552	379.42621706	-0.002768	-0.00775445	-0.06380482
0.09949	889.25785	7e-08	5.4e-07	2.8e-07	2e-07	-0.0	2.92e-06	1.45e-06	1e-08	379.57865407	382.62282782	379.35138791	-0.00275813	-0.00774661	-0.06374608
0.10955	974.47668	7e-08	5.4e-07	2.8e-07	2e-07	-0.0	2.92e-06	1.45e-06	1e-08	366.92673691	369.72449239	366.73507979	-0.00228574	-0.00643794	-0.0538418
0.1096	974.93985	7e-08	5.4e-07	2.8e-07	2e-07	-0.0	2.92e-06	1.45e-06	1e-08	366.86336757	369.65957667	366.67171642	-0.00228564	-0.00643145	-0.05379201
0.10966	975.40299	7e-08	5.4e-07	2.8e-07	2e-07	-0.0	2.92e-06	1.45e-06	1e-08	366.79999428	369.59471852	366.6084137	-0.00228936	-0.00642495	-0.0537423
0.10971	975.8661	7e-08	5.4e-07	2.8e-07	2e-07	-0.0	2.92e-06	1.45e-06	1e-08	366.73651153	369.52991805	366.5451769	-0.00228485	-0.0064185	-0.05369268
0.10977	976.32918	7e-08	5.4e-07	2.8e-07	2e-07	-0.0	2.92e-06	1.45e-06	1e-08	366.67314726	369.46517473	366.4819944	-0.00228708	-0.00641203	-0.05364312
0.10982	976.79223	7e-08	5.4e-07	2.8e-07	2e-07	-0.0	2.92e-06	1.45e-06	1e-08	366.60971459	369.40048886	366.41887555	-0.00228654	-0.00640557	-0.05359351
0.10988	977.25526	7e-08	5.4e-07	2.8e-07	2e-07	-0.0	2.92e-06	1.45e-06	1e-08	366.54629026	369.33586033	366.35581653	-0.00227877	-0.00639916	-0.05354399
0.10993	977.71826	7e-08	5.4e-07	2.8e-07	2e-07	-0.0	2.92e-06	1.45e-06	1e-08	366.48307492	369.27128867	366.29280713	-0.00227423	-0.00639274	-0.05349453
0.10999	978.18123	7e-08	5.4e-07	2.8e-07	2e-07	-0.0	2.92e-06	1.45e-06	1e-08	366.41997903	369.206774	366.22985181	-0.0022717	-0.00638632	-0.05344515
0.11004	978.64418	7e-08	5.4e-07	2.8e-07	2e-07	-0.0	2.92e-06	1.45e-06	1e-08	366.35694676	369.14231633	366.16695328	-0.00226576	-0.00637992	-0.05339581
0.1101	979.1071	7e-08	5.4e-07	2.8e-07	2e-07	-0.0	2.92e-06	1.45e-06	1e-08	366.29407281	369.07791543	366.10410672	-0.00226211	-0.00637351	-0.05334643
0.11015	979.56999	7e-08	5.4e-07	2.8e-07	2e-07	-0.0	2.92e-06	1.45e-06	1e-08	366.23129385	369.01357147	366.04131536	-0.00226847	-0.00636705	-0.05329711
0.11021	980.03285	7e-08	5.4e-07	2.8e-07	2e-07	-0.0	2.92e-06	1.45e-06	1e-08	366.16833188	368.94928491	365.97859314	-0.00226342	-0.00636067	-0.05324787
0.11026	980.49569	7e-08	5.4e-07	2.8e-07	2e-07	-0.0	2.92e-06	1.45e-06	1e-08	366.10550352	368.88505505	365.91592402	-0.00226498	-0.00635427	-0.05319872
0.11032	980.95849	7e-08	5.4e-07	2.8e-07	2e-07	-0.0	2.92e-06	1.45e-06	1e-08	366.04262548	368.82088216	365.85331712	-0.0022651	-0.00634787	-0.05314955
0.11037	981.42127	7e-08	5.4e-07	2.8e-07	2e-07	-0.0	2.92e-06	1.45e-06	1e-08	365.97973785	368.75676617	365.79077043	-0.0022621	-0.00634149	-0.0531004
0.11043	981.88403	7e-08	5.4e-07	2.8e-07	2e-07	-0.0	2.92e-06	1.45e-06	1e-08	365.91692689	368.6927069	365.72827961	-0.00225236	-0.00633515	-0.05305135
0.11048	982.34675	7e-08	5.4e-07	2.8e-07	2e-07	-0.0	2.92e-06	1.45e-06	1e-08	365.85438004	368.62870389	365.6658351	-0.00225312	-0.00632877	-0.05300233
0.12055	1066.56146	7e-08	5.4e-07	2.8e-07	2e-07	-0.0	2.92e-06	1.45e-06	1e-08	355.30550439	357.82355731	355.14646294	-0.00187105	-0.0052538	-0.04461539
0.1206	1067.0191	7e-08	5.4e-07	2.8e-07	2e-07	-0.0	2.92e-06	1.45e-06	1e-08	355.25262149	357.76934981	355.09381164	-0.00187105	-0.0052538	-0.04461539
0.12066	1067.47672	7e-08	5.4e-07	2.8e-07	2e-07	-0.0	2.92e-06	1.45e-06	1e-08	355.19973859	357.71514231	355.04116035	-0.00187105	-0.0052538	-0.04461539
0.12071	1067.9343	7e-08	5.4e-07	2.8e-07	2e-07	-0.0	2.92e-06	1.45e-06	1e-08	355.14685569	357.66093481	354.98850906	-0.00186692	-0.00525164	-0.04459816
0.12077	1068.39186	7e-08	5.4e-07	2.8e-07	2e-07	-0.0	2.92e-06	1.45e-06	1e-08	355.09408747	357.60674722	354.93587314	-0.00186149	-0.00524648	-0.04455713
0.12082	1068.84939	7e-08	5.4e-07	2.8e-07	2e-07	-0.0	2.92e-06	1.45e-06	1e-08	355.04146817	357.55260728	354.88327996	-0.00186295	-0.00523845	-0.04449385
0.12088	1069.3069	7e-08	5.4e-07	2.8e-07	2e-07	-0.0	2.92e-06	1.45e-06	1e-08	354.98880058	357.49854149	354.83076644	-0.00185839	-0.00522381	-0.04437813
0.12093	1069.76437	7e-08	5.4e-07	2.8e-07	2e-07	-0.0	2.92e-06	1.45e-06	1e-08	354.93624914	357.44461096	354.77838846	-0.00185839	-0.00522381	-0.04437813
0.12099	1070.22182	7e-08	5.4e-07	2.8e-07	2e-07	-0.0	2.92e-06	1.45e-06	1e-08	354.88369771	357.39068042	354.72601047	-0.00185839	-0.00522381	-0.04437813
0.12104	1070.67924	7e-08	5.4e-07	2.8e-07	2e-07	-0.0	2.92e-06	1.45e-06	1e-08	354.83114627	357.33674989	354.67363249	-0.00185546	-0.00521216	-0.04428605
0.1211	1071.13663	7e-08	5.4e-07	2.8e-07	2e-07	-0.0	2.92e-06	1.45e-06	1e-08	354.77866767	357.28292702	354.62136336	-0.0018537	-0.00520518	-0.04423087
0.12115	1071.594	7e-08	5.4e-07	2.8e-07	2e-07	-0.0	2.92e-06	1.45e-06	1e-08	354.72623271	357.22916864	354.56915943	-0.0018537	-0.00520518	-0.04423087
0.12121	1072.05133	7e-08	5.4e-07	2.8e-07	2e-07	-0.0	2.92e-06	1.45e-06	1e-08	354.67379774	357.17541027	354.51695551	-0.00185326	-0.00520503	-0.04422962
0.12126	1072.50864	7e-08	5.4e-07	2.8e-07	2e-07	-0.0	2.92e-06	1.45e-06	1e-08	354.62137508	357.12165334	354.46475252	-0.0018415	-0.00519996	-0.04418908
0.12132	1072.96592	7e-08	5.4e-07	2.8e-07	2e-07	-0.0	2.92e-06	1.45e-06	1e-08	354.56928072	357.06794318	354.41258282	-0.00184434	-0.00519204	-0.0441266
0.12137	1073.42318	7e-08	5.4e-07	2.8e-07	2e-07	-0.0	2.92e-06	1.45e-06	1e-08	354.51709924	357.01430626	354.36049374	-0.00183982	-0.00517967	-0.04402854
0.12143	1073.8804	7e-08	5.4e-07	2.8e-07	2e-07	-0.0	2.92e-06	1.45e-06	1e-08	354.46503483	356.96078375	354.30851865	-0.00183982	-0.00517967	-0.04402854
0.12148	1074.3376	7e-08	5.4e-07	2.8e-07	2e-07	-0.0	2.92e-06	1.45e-06	1e-08	354.41297042	356.90726124	354.25654357	-0.00183951	-0.00517819	-0.04401676
0.13155	1157.53401	7e-08	5.4e-07	2.8e-07	2e-07	-0.0	2.92e-06	1.45e-06	1e-08	345.63130083	347.87083234	345.49951054	-0.00154079	-0.00432254	-0.03716538
0.1316	1157.98605	7e-08	5.4e-07	2.8e-07	2e-07	-0.0	2.92e-06	1.45e-06	1e-08	345.58706378	347.82536698	345.4555503	-0.0015299	-0.0043186	-0.03713331
0.13166	1158.43806	7e-08	5.4e-07	2.8e-07	2e-07	-0.0	2.92e-06	1.45e-06	1e-08	345.54313627	347.77993917	345.41161428	-0.00153041	-0.00431457	-0.03710076
0.13171	1158.89005	7e-08	5.4e-07	2.8e-07	2e-07	-0.0	2.92e-06	1.45e-06	1e-08	345.49919117	347.73454995	345.36771901	-0.0015312	-0.00431037	-0.03706683
0.13177	1159.342	7e-08	5.4e-07	2.8e-07	2e-07	-0.0	2.92e-06	1.45e-06	1e-08	345.45522038	347.68920088	345.32386661	-0.00152153	-0.00430615	-0.03703234
0.13182	1159.79393	7e-08	5.4e-07	2.8e-07	2e-07	-0.0	2.92e-06	1.45e-06	1e-08	345.41152404	347.64389205	345.28004313	-0.00151671	-0.00430198	-0.03699839
0.13188	1160.24583	7e-08	5.4e-07	2.8e-07	2e-07	-0.0	2.92e-06	1.45e-06	1e-08	345.36796294	347.59862311	345.23625471	-0.00152706	-0.00429769	-0.03696409
0.13193	1160.6977	7e-08	5.4e-07	2.8e-07	2e-07	-0.0	2.92e-06	1.45e-06	1e-08	345.32410138	347.55339524	345.19252297	-0.00153712	-0.0042934	-0.0369298
0.13199	1161.14955	7e-08	5.4e-07	2.8e-07	2e-07	-0.0	2.92e-06	1.45e-06	1e-08	345.27994788	347.50820843	345.14884749	-0.00154187	-0.00428915	-0.03689557
0.13204	1161.60136	7e-08	5.4e-07	2.8e-07	2e-07	-0.0	2.92e-06	1.45e-06	1e-08	345.23565468	347.46306232	345.10522078	-0.00153571	-0.00428495	-0.03686135
0.1321	1162.05315	7e-08	5.4e-07	2.8e-07	2e-07	-0.0	2.92e-06	1.45e-06	1e-08	345.19153535	347.41795634	345.06162758	-0.00153496	-0.00428072	-0.03682713
0.13215	1162.50491	7e-08	5.4e-07	2.8e-07	2e-07	-0.0	2.92e-06	1.45e-06	1e-08	345.14743435	347.37289077	345.01807545	-0.00151878	-0.00427421	-0.03677376
0.13221	1162.95664	7e-08	5.4e-07	2.8e-07	2e-07	-0.0	2.92e-06	1.45e-06	1e-08	345.10379303	347.32788746	344.97456641	-0.00150688	-0.00426994	-0.03673876
0.13226	1163.40835	7e-08	5.4e-07	2.8e-07	2e-07	-0.0	2.92e-06	1.45e-06	1e-08	345.06049038	347.28292491	344.93108383	-0.0015042	-0.0042663	-0.03670916
0.13232	1163.86002	7e-08	5.4e-07	2.8e-07	2e-07	-0.0	2.92e-06	1.45e-06	1e-08	345.01726204	347.23799721	344.88763393	-0.00150754	-0.00426223	-0.03667638
0.13237	1164.31167	7e-08	5.4e-07	2.8e-07	2e-07	-0.0	2.92e-06	1.45e-06	1e-08	344.97393497	347.19310846	344.84422905	-0.0015076	-0.00425724	-0.0366359
0.13243	1164.76329	7e-08	5.4e-07	2.8e-07	2e-07	-0.0	2.92e-06	1.45e-06	1e-08	344.93060231	347.14826758	344.80087408	-0.00150739	-0.00425316	-0.03660284
0.13248	1165.21488	7e-08	5.4e-07	2.8e-07	2e-07	-0.0	2.92e-06	1.45e-06	1e-08	344.88727284	347.10346578	344.7575595	-0.00150651	-0.00424907	-0.03656972
0.14255	1247.37839	7e-08	5.4e-07	2.8e-07	2e-07	-0.0	2.92e-06	1.45e-06	1e-08	337.57577104	339.54652742	337.46644262	-0.00125329	-0.00355013	-0.03084691
0.1426	1247.82475	7e-08	5.4e-07	2.8e-07	2e-07	-0.0	2.92e-06	1.45e-06	1e-08	337.53930372	339.5085526	337.42986744	-0.00125878	-0.00354615	-0.03081425
0.14266	1248.27108	7e-08	5.4e-07	2.8e-07	2e-07	-0.0	2.92e-06	1.45e-06	1e-08	337.50267392	339.47061706	337.39334025	-0.00125788	-0.00353876	-0.03075327
0.14271	1248.71738	7e-08	5.4e-07	2.8e-07	2e-07	-0.0	2.92e-06	1.45e-06	1e-08	337.46606569	339.43275433	337.35688705	-0.00125675	-0.00353402	-0.03071413
0.14277	1249.16365	7e-08	5.4e-07	2.8e-07	2e-07	-0.0	2.92e-06	1.45e-06	1e-08	337.42948745	339.3949383	337.32048057	-0.00125675	-0.00353402	-0.03071413
0.14282	1249.6099	7e-08	5.4e-07	2.8e-07	2e-07	-0.0	2.92e-06	1.45e-06	1e-08	337.3929092	339.35712228	337.28407408	-0.00125412	-0.00353295	-0.03070518
0.14288	1250.05612	7e-08	5.4e-07	2.8e-07	2e-07	-0.0	2.92e-06	1.45e-06	1e-08	337.35640657	339.31931679	337.24767498	-0.00124591	-0.00352959	-0.03067715
0.14293	1250.5023	7e-08	5.4e-07	2.8e-07	2e-07	-0.0	2.92e-06	1.45e-06	1e-08	337.32014084	339.28154432	337.21129899	-0.00125191	-0.00352532	-0.03064214
0.14299	1250.94846	7e-08	5.4e-07	2.8e-07	2e-07	-0.0	2.92e-06	1.45e-06	1e-08	337.28369772	339.24381398	337.17497462	-0.00125045	-0.00351759	-0.03057828
0.14304	1251.3946	7e-08	5.4e-07	2.8e-07	2e-07	-0.0	2.92e-06	1.45e-06	1e-08	337.24729216	339.20615989	337.13872702	-0.0012495	-0.00351362	-0.03054548
0.1431	1251.8407	7e-08	5.4e-07	2.8e-07	2e-07	-0.0	2.92e-06	1.45e-06	1e-08	337.21091166	339.16854494	337.10251857	-0.0012495	-0.00351362	-0.03054548
0.14315	1252.28677	7e-08	5.4e-07	2.8e-07	2e-07	-0.0	2.92e-06	1.45e-06	1e-08	337.17453116	339.13092999	337.06631012	-0.00124599	-0.0035122	-0.03053362
0.14321	1252.73282	7e-08	5.4e-07	2.8e-07	2e-07	-0.0	2.92e-06	1.45e-06	1e-08	337.13825195	339.09332901	337.0301114	-0.00123874	-0.00350911	-0.03050772
0.14326	1253.17883	7e-08	5.4e-07	2.8e-07	2e-07	-0.0	2.92e-06	1.45e-06	1e-08	337.10218187	339.05575858	336.99393453	-0.00124502	-0.00350472	-0.03047176
0.14332	1253.62482	7e-08	5.4e-07	2.8e-07	2e-07	-0.0	2.92e-06	1.45e-06	1e-08	337.06592629	339.01823142	336.95781081	-0.00124306	-0.00349649	-0.03040369
0.14337	1254.07078	7e-08	5.4e-07	2.8e-07	2e-07	-0.0	2.92e-06	1.45e-06	1e-08	337.02972259	338.98078555	336.92176838	-0.00124232	-0.00349338	-0.03037803
0.14343	1254.51671	7e-08	5.4e-07	2.8e-07	2e-07	-0.0	2.92e-06	1.45e-06	1e-08	336.99353845	338.94337031	336.88575659	-0.00124232	-0.00349338	-0.03037803
0.14348	1254.96261	7e-08	5.4e-07	2.8e-07	2e-07	-0.0	2.92e-06	1.45e-06	1e-08	336.9573543	338.90595507	336.8497448	-0.0012378	-0.00349158	-0.03036291
0.15354	1336.07813	7e-08	5.4e-07	2.8e-07	2e-07	-0.0	2.92e-06	1.45e-06	1e-08	330.87902775	332.59703409	330.78780734	-0.00104391	-0.00291939	-0.02559001
0.1536	1336.51873	7e-08	5.4e-07	2.8e-07	2e-07	-0.0	2.92e-06	1.45e-06	1e-08	330.84831104	332.56535366	330.75743504	-0.00104106	-0.00291911	-0.02558748
0.15365	1336.95929	7e-08	5.4e-07	2.8e-07	2e-07	-0.0	2.92e-06	1.45e-06	1e-08	330.81767809	332.53367614	330.72706189	-0.00102998	-0.00291673	-0.02556708
0.15371	1337.39983	7e-08	5.4e-07	2.8e-07	2e-07	-0.0	2.92e-06	1.45e-06	1e-08	330.78736969	332.50202262	330.69669849	-0.00103038	-0.00290889	-0.02550122
0.15376	1337.84034	7e-08	5.4e-07	2.8e-07	2e-07	-0.0	2.92e-06	1.45e-06	1e-08	330.75704541	332.47044843	330.66641713	-0.00103024	-0.00290835	-0.02549669
0.15382	1338.28081	7e-08	5.4e-07	2.8e-07	2e-07	-0.0	2.92e-06	1.45e-06	1e-08	330.72672495	332.43887969	330.63614118	-0.00102823	-0.00290432	-0.02546278
0.15387	1338.72126	7e-08	5.4e-07	2.8e-07	2e-07	-0.0	2.92e-06	1.45e-06	1e-08	330.69646158	332.40735178	330.60590436	-0.00102236	-0.00289256	-0.02536396
0.15393	1339.16168	7e-08	5.4e-07	2.8e-07	2e-07	-0.0	2.92e-06	1.45e-06	1e-08	330.66636459	332.37594283	330.57578158	-0.00102236	-0.00289256	-0.02536396
0.15398	1339.60208	7e-08	5.4e-07	2.8e-07	2e-07	-0.0	2.92e-06	1.45e-06	1e-08	330.6362676	332.34453389	330.54565879	-0.00102236	-0.00289256	-0.02536396
0.15404	1340.04244	7e-08	5.4e-07	2.8e-07	2e-07	-0.0	2.92e-06	1.45e-06	1e-08	330.6061706	332.31312494	330.51553601	-0.00102236	-0.00289256	-0.02536396
0.15409	1340.48277	7e-08	5.4e-07	2.8e-07	2e-07	-0.0	2.92e-06	1.45e-06	1e-08	330.57607361	332.281716	330.48541323	-0.00102236	-0.00289256	-0.02536396
0.15415	1340.92307	7e-08	5.4e-07	2.8e-07	2e-07	-0.0	2.92e-06	1.45e-06	1e-08	330.54597662	332.25030705	330.45529044	-0.00102846	-0.00289002	-0.02534277
0.1542	1341.36335	7e-08	5.4e-07	2.8e-07	2e-07	-0.0	2.92e-06	1.45e-06	1e-08	330.51569856	332.21892392	330.42520241	-0.00102933	-0.00288766	-0.025323
0.15426	1341.80359	7e-08	5.4e-07	2.8e-07	2e-07	-0.0	2.92e-06	1.45e-06	1e-08	330.48539369	332.18756464	330.39514005	-0.0010207	-0.00288468	-0.02529759
0.15431	1342.24381	7e-08	5.4e-07	2.8e-07	2e-07	-0.0	2.92e-06	1.45e-06	1e-08	330.45534119	332.15623555	330.36509708	-0.00102485	-0.0028784	-0.02524493
0.15437	1342.684	7e-08	5.4e-07	2.8e-07	2e-07	-0.0	2.92e-06	1.45e-06	1e-08	330.42516313	332.12497012	330.33512506	-0.00102572	-0.00287709	-0.02523397
0.15442	1343.12416	7e-08	5.4e-07	2.8e-07	2e-07	-0.0	2.92e-06	1.45e-06	1e-08	330.39495893	332.09371795	330.30516781	-0.00102422	-0.00287666	-0.02523035
0.15448	1343.56429	7e-08	5.4e-07	2.8e-07	2e-07	-0.0	2.92e-06	1.45e-06	1e-08	330.36479859	332.06247007	330.27521295	-0.00101425	-0.00287384	-0.02520625
0.16454	1423.61619	7e-08	5.4e-07	2.8e-07	2e-07	-0.0	2.92e-06	1.45e-06	1e-08	325.31275463	326.79950659	325.23747957	-0.00085693	-0.00240437	-0.02122847
0.1646	1424.05094	7e-08	5.4e-07	2.8e-07	2e-07	-0.0	2.92e-06	1.45e-06	1e-08	325.28730374	326.77309452	325.21224668	-0.00085693	-0.00240437	-0.02122847
0.16465	1424.48565	7e-08	5.4e-07	2.8e-07	2e-07	-0.0	2.92e-06	1.45e-06	1e-08	325.26185285	326.74668244	325.1870138	-0.00084375	-0.00240203	-0.02120798
0.16471	1424.92033	7e-08	5.4e-07	2.8e-07	2e-07	-0.0	2.92e-06	1.45e-06	1e-08	325.2367923	326.72029454	325.16178788	-0.00084034	-0.00240035	-0.02119352
0.16476	1425.35498	7e-08	5.4e-07	2.8e-07	2e-07	-0.0	2.92e-06	1.45e-06	1e-08	325.21183239	326.69392402	325.13657512	-0.00085451	-0.00239732	-0.02116833
0.16482	1425.78961	7e-08	5.4e-07	2.8e-07	2e-07	-0.0	2.92e-06	1.45e-06	1e-08	325.18645025	326.66758483	325.11141339	-0.00084514	-0.0023951	-0.02114906
0.16487	1426.2242	7e-08	5.4e-07	2.8e-07	2e-07	-0.0	2.92e-06	1.45e-06	1e-08	325.16134536	326.64126858	325.08626246	-0.00084151	-0.00239316	-0.02113239
0.16493	1426.65877	7e-08	5.4e-07	2.8e-07	2e-07	-0.0	2.92e-06	1.45e-06	1e-08	325.13634725	326.61497241	325.06112711	-0.00085251	-0.00238817	-0.02109025
0.16498	1427.0933	7e-08	5.4e-07	2.8e-07	2e-07	-0.0	2.92e-06	1.45e-06	1e-08	325.11102006	326.58872802	325.03605938	-0.00085251	-0.00238817	-0.02109025
0.16504	1427.52781	7e-08	5.4e-07	2.8e-07	2e-07	-0.0	2.92e-06	1.45e-06	1e-08	325.08569287	326.56248364	325.01099165	-0.00084298	-0.00238715	-0.02108125
0.16509	1427.96229	7e-08	5.4e-07	2.8e-07	2e-07	-0.0	2.92e-06	1.45e-06	1e-08	325.06064845	326.5362497	324.98592174	-0.00084238	-0.00238251	-0.02104159
0.16515	1428.39673	7e-08	5.4e-07	2.8e-07	2e-07	-0.0	2.92e-06	1.45e-06	1e-08	325.03561971	326.51006392	324.96090017	-0.0008421	-0.0023791	-0.02101253
0.1652	1428.83115	7e-08	5.4e-07	2.8e-07	2e-07	-0.0	2.92e-06	1.45e-06	1e-08	325.01059781	326.48391342	324.93591422	-0.0008421	-0.0023791	-0.02101253
0.16526	1429.26554	7e-08	5.4e-07	2.8e-07	2e-07	-0.0	2.92e-06	1.45e-06	1e-08	324.98557591	326.45776291	324.91092828	-0.0008375	-0.00236853	-0.02092235
0.16531	1429.6999	7e-08	5.4e-07	2.8e-07	2e-07	-0.0	2.92e-06	1.45e-06	1e-08	324.96068567	326.43172194	324.88604768	-0.0008358	-0.00236461	-0.02088888
0.16537	1430.13423	7e-08	5.4e-07	2.8e-07	2e-07	-0.0	2.92e-06	1.45e-06	1e-08	324.93584429	326.40572163	324.86120619	-0.0008358	-0.00236461	-0.02088888
0.16542	1430.56853	7e-08	5.4e-07	2.8e-07	2e-07	-0.0	2.92e-06	1.45e-06	1e-08	324.91100292	326.37972132	324.8363647	-0.0008358	-0.00236461	-0.02088888
0.16548	1431.0028	7e-08	5.4e-07	2.8e-07	2e-07	-0.0	2.92e-06	1.45e-06	1e-08	324.88616154	326.35372101	324.81152321	-0.0008358	-0.00236461	-0.02088888
0.17554	1509.97489	7e-08	5.4e-07	2.8e-07	2e-07	-0.0	2.92e-06	1.45e-06	1e-08	320.68941537	321.96634557	320.62627647	-0.00070212	-0.00198574	-0.01763611
0.1756	1510.40369	7e-08	5.4e-07	2.8e-07	2e-07	-0.0	2.92e-06	1.45e-06	1e-08	320.66840133	321.94430723	320.60528331	-0.00070512	-0.00198305	-0.01761312
0.17565	1510.83246	7e-08	5.4e-07	2.8e-07	2e-07	-0.0	2.92e-06	1.45e-06	1e-08	320.64729622	321.92229725	320.5843229	-0.0007024	-0.00198147	-0.01759936
0.17571	1511.2612	7e-08	5.4e-07	2.8e-07	2e-07	-0.0	2.92e-06	1.45e-06	1e-08	320.62627188	321.90030398	320.56337576	-0.00070063	-0.00197901	-0.01757804
0.17576	1511.68991	7e-08	5.4e-07	2.8e-07	2e-07	-0.0	2.92e-06	1.45e-06	1e-08	320.60529972	321.87833672	320.54245262	-0.0007011	-0.00197262	-0.017523
0.17582	1512.11859	7e-08	5.4e-07	2.8e-07	2e-07	-0.0	2.92e-06	1.45e-06	1e-08	320.58431109	321.85643682	320.52159846	-0.0007011	-0.00197262	-0.017523
0.17587	1512.54724	7e-08	5.4e-07	2.8e-07	2e-07	-0.0	2.92e-06	1.45e-06	1e-08	320.56332245	321.83453692	320.50074429	-0.0007011	-0.00197262	-0.017523
0.17593	1512.97586	7e-08	5.4e-07	2.8e-07	2e-07	-0.0	2.92e-06	1.45e-06	1e-08	320.54233381	321.81263701	320.47989013	-0.00070023	-0.00197227	-0.01751994
0.17598	1513.40445	7e-08	5.4e-07	2.8e-07	2e-07	-0.0	2.92e-06	1.45e-06	1e-08	320.52137094	321.79074082	320.45903856	-0.00069319	-0.00196942	-0.01749508
0.17604	1513.83301	7e-08	5.4e-07	2.8e-07	2e-07	-0.0	2.92e-06	1.45e-06	1e-08	320.50061764	321.76887479	320.438208	-0.00069557	-0.00196814	-0.01748415
0.17609	1514.26154	7e-08	5.4e-07	2.8e-07	2e-07	-0.0	2.92e-06	1.45e-06	1e-08	320.47979285	321.74702225	320.41739432	-0.0006993	-0.00196613	-0.01746696
0.17615	1514.69004	7e-08	5.4e-07	2.8e-07	2e-07	-0.0	2.92e-06	1.45e-06	1e-08	320.4588556	321.72519096	320.3966072	-0.00069496	-0.00196493	-0.0174565
0.1762	1515.11851	7e-08	5.4e-07	2.8e-07	2e-07	-0.0	2.92e-06	1.45e-06	1e-08	320.43804769	321.70337227	320.37582702	-0.00069461	-0.00196305	-0.01744023
0.17626	1515.54695	7e-08	5.4e-07	2.8e-07	2e-07	-0.0	2.92e-06	1.45e-06	1e-08	320.41724949	321.6815735	320.35506655	-0.00069194	-0.00195642	-0.01738291
0.17631	1515.97536	7e-08	5.4e-07	2.8e-07	2e-07	-0.0	2.92e-06	1.45e-06	1e-08	320.39652873	321.65984474	320.33437351	-0.00069074	-0.0019543	-0.01736455
0.17637	1516.40374	7e-08	5.4e-07	2.8e-07	2e-07	-0.0	2.92e-06	1.45e-06	1e-08	320.37584296	321.63813839	320.3137016	-0.00069074	-0.0019543	-0.01736455
0.17642	1516.83209	7e-08	5.4e-07	2.8e-07	2e-07	-0.0	2.92e-06	1.45e-06	1e-08	320.35515718	321.61643204	320.29302969	-0.00069074	-0.0019543	-0.01736455
0.17648	1517.26041	7e-08	5.4e-07	2.8e-07	2e-07	-0.0	2.92e-06	1.45e-06	1e-08	320.33447141	321.59472569	320.27235778	-0.0006916	-0.00195117	-0.0173376
0.18654	1595.13593	7e-08	5.4e-07	2.8e-07	2e-07	-0.0	2.92e-06	1.45e-06	1e-08	316.84828124	317.93920564	316.79592515	-0.000579	-0.00163852	-0.01462423
0.1866	1595.5587	7e-08	5.4e-07	2.8e-07	2e-07	-0.0	2.92e-06	1.45e-06	1e-08	316.83083939	317.92086114	316.77850132	-0.0005795	-0.00163708	-0.01461172
0.18665	1595.98143	7e-08	5.4e-07	2.8e-07	2e-07	-0.0	2.92e-06	1.45e-06	1e-08	316.81338205	317.90253208	316.76109373	-0.00057996	-0.00163577	-0.01460032
0.18671	1596.40414	7e-08	5.4e-07	2.8e-07	2e-07	-0.0	2.92e-06	1.45e-06	1e-08	316.79591058	317.8842171	316.74370095	-0.00057771	-0.00163366	-0.01458187
0.18676	1596.82681	7e-08	5.4e-07	2.8e-07	2e-07	-0.0	2.92e-06	1.45e-06	1e-08	316.77850603	317.86592475	316.72632796	-0.00057708	-0.00163298	-0.0145759
0.18682	1597.24945	7e-08	5.4e-07	2.8e-07	2e-07	-0.0	2.92e-06	1.45e-06	1e-08	316.76112035	317.84763973	316.70896152	-0.00057802	-0.0016303	-0.01455264
0.18687	1597.67206	7e-08	5.4e-07	2.8e-07	2e-07	-0.0	2.92e-06	1.45e-06	1e-08	316.74370552	317.82938344	316.6916253	-0.00057722	-0.00162956	-0.01454611
0.18693	1598.09465	7e-08	5.4e-07	2.8e-07	2e-07	-0.0	2.92e-06	1.45e-06	1e-08	316.72631445	317.81113514	316.67429608	-0.00057511	-0.00162758	-0.01452886
0.18698	1598.5172	7e-08	5.4e-07	2.8e-07	2e-07	-0.0	2.92e-06	1.45e-06	1e-08	316.7089862	317.79290802	316.65698536	-0.00057562	-0.00162615	-0.01451639
0.18704	1598.93972	7e-08	5.4e-07	2.8e-07	2e-07	-0.0	2.92e-06	1.45e-06	1e-08	316.69164213	317.77469629	316.63969085	-0.00057608	-0.00162485	-0.01450511
0.18709	1599.36221	7e-08	5.4e-07	2.8e-07	2e-07	-0.0	2.92e-06	1.45e-06	1e-08	316.67428375	317.7564985	316.62241101	-0.00057383	-0.00162275	-0.01448673
0.18715	1599.78467	7e-08	5.4e-07	2.8e-07	2e-07	-0.0	2.92e-06	1.45e-06	1e-08	316.65699256	317.73832325	316.60515087	-0.0005732	-0.00162207	-0.01448079
0.1872	1600.2071	7e-08	5.4e-07	2.8e-07	2e-07	-0.0	2.92e-06	1.45e-06	1e-08	316.63972004	317.7201553	316.58789723	-0.00057416	-0.00161942	-0.01445773
0.18726	1600.6295	7e-08	5.4e-07	2.8e-07	2e-07	-0.0	2.92e-06	1.45e-06	1e-08	316.62241793	317.70201582	316.57067359	-0.00057335	-0.00161867	-0.0144512
0.18731	1601.05187	7e-08	5.4e-07	2.8e-07	2e-07	-0.0	2.92e-06	1.45e-06	1e-08	316.6051398	317.68388436	316.55345695	-0.00057125	-0.00161672	-0.01443411
0.18737	1601.47421	7e-08	5.4e-07	2.8e-07	2e-07	-0.0	2.92e-06	1.45e-06	1e-08	316.58792441	317.66577387	316.53625861	-0.00057177	-0.00161529	-0.01442167
0.18742	1601.89652	7e-08	5.4e-07	2.8e-07	2e-07	-0.0	2.92e-06	1.45e-06	1e-08	316.57069286	317.64767875	316.51907646	-0.00057224	-0.00161401	-0.01441052
0.18748	1602.31879	7e-08	5.4e-07	2.8e-07	2e-07	-0.0	2.92e-06	1.45e-06	1e-08	316.55344684	317.62959741	316.50190883	-0.00056998	-0.00161192	-0.0143922
0.19754	1679.0804	7e-08	5.4e-07	2.8e-07	2e-07	-0.0	2.92e-06	1.45e-06	1e-08	313.65526995	314.61177241	313.61139212	-0.00048186	-0.00128719	-0.01213714
0.1976	1679.49704	7e-08	5.4e-07	2.8e-07	2e-07	-0.0	2.92e-06	1.45e-06	1e-08	313.64067635	314.59725637	313.59683131	-0.00048123	-0.00132106	-0.01212576
0.19765	1679.91364	7e-08	5.4e-07	2.8e-07	2e-07	-0.0	2.92e-06	1.45e-06	1e-08	313.62610158	314.58235796	313.58233314	-0.00048087	-0.00127927	-0.01211438
0.19771	1680.33021	7e-08	5.4e-07	2.8e-07	2e-07	-0.0	2.92e-06	1.45e-06	1e-08	313.61153728	314.56793032	313.56779176	-0.00048039	-0.00127389	-0.01210297
0.19776	1680.74675	7e-08	5.4e-07	2.8e-07	2e-07	-0.0	2.92e-06	1.45e-06	1e-08	313.59698723	314.55356298	313.55325817	-0.00048	-0.00129934	-0.01209153
0.19782	1681.16326	7e-08	5.4e-07	2.8e-07	2e-07	-0.0	2.92e-06	1.45e-06	1e-08	313.58244873	314.53890812	313.53877583	-0.00047957	-0.0012733	-0.01208022
0.19787	1681.57974	7e-08	5.4e-07	2.8e-07	2e-07	-0.0	2.92e-06	1.45e-06	1e-08	313.56792289	314.52454645	313.52427221	-0.00047903	-0.00130136	-0.01206877
0.19793	1681.99619	7e-08	5.4e-07	2.8e-07	2e-07	-0.0	2.92e-06	1.45e-06	1e-08	313.55341287	314.50986786	313.50982333	-0.00047868	-0.00126293	-0.01205743
0.19798	1682.4126	7e-08	5.4e-07	2.8e-07	2e-07	-0.0	2.92e-06	1.45e-06	1e-08	313.53891311	314.49562228	313.4953359	-0.00047819	-0.00128856	-0.01204602
0.19804	1682.82899	7e-08	5.4e-07	2.8e-07	2e-07	-0.0	2.92e-06	1.45e-06	1e-08	313.52442776	314.48108711	313.48089982	-0.00047774	-0.00128767	-0.01203473
0.19809	1683.24534	7e-08	5.4e-07	2.8e-07	2e-07	-0.0	2.92e-06	1.45e-06	1e-08	313.50995598	314.46656149	313.4664777	-0.00047718	-0.0012674	-0.0120234
0.19815	1683.66167	7e-08	5.4e-07	2.8e-07	2e-07	-0.0	2.92e-06	1.45e-06	1e-08	313.49550064	314.45226414	313.45204224	-0.00047679	-0.00128824	-0.01201209
0.1982	1684.07796	7e-08	5.4e-07	2.8e-07	2e-07	-0.0	2.92e-06	1.45e-06	1e-08	313.48105684	314.43773123	313.43765138	-0.00047634	-0.00124426	-0.01200075
0.19826	1684.49422	7e-08	5.4e-07	2.8e-07	2e-07	-0.0	2.92e-06	1.45e-06	1e-08	313.46662622	314.42369399	313.42321405	-0.00047583	-0.00130254	-0.01198944
0.19831	1684.91045	7e-08	5.4e-07	2.8e-07	2e-07	-0.0	2.92e-06	1.45e-06	1e-08	313.45221085	314.40899873	313.40887374	-0.00047545	-0.00123132	-0.01197825
0.19837	1685.32665	7e-08	5.4e-07	2.8e-07	2e-07	-0.0	2.92e-06	1.45e-06	1e-08	313.43780645	314.39510664	313.39444859	-0.00047506	-0.0012832	-0.0119669
0.19842	1685.74282	7e-08	5.4e-07	2.8e-07	2e-07	-0.0	2.92e-06	1.45e-06	1e-08	313.42341359	314.38062876	313.38011169	-0.00047445	-0.00129501	-0.0119556
0.19848	1686.15896	7e-08	5.4e-07	2.8e-07	2e-07	-0.0	2.92e-06	1.45e-06	1e-08	313.40903893	314.36601713	313.36580639	-0.00047401	-0.00125413	-0.01194438
0.20854	1761.78868	7e-08	5.4e-07	2.8e-07	2e-07	-0.0	2.92e-06	1.45e-06	1e-08	310.99274926	311.95604134	310.95571012	-0.00039766	-0.00107842	-0.0100526
0.20859	1762.19908	7e-08	5.4e-07	2.8e-07	2e-07	-0.0	2.92e-06	1.45e-06	1e-08	310.98065141	311.94380803	310.94366535	-0.00039719	-0.00104224	-0.01004314
0.20865	1762.60945	7e-08	5.4e-07	2.8e-07	2e-07	-0.0	2.92e-06	1.45e-06	1e-08	310.96856757	311.93198486	310.93158241	-0.00039686	-0.00106605	-0.01003369
0.2087	1763.01979	7e-08	5.4e-07	2.8e-07	2e-07	-0.0	2.92e-06	1.45e-06	1e-08	310.95649377	311.91989122	310.9195457	-0.00039652	-0.00107801	-0.01002423
0.20876	1763.43009	7e-08	5.4e-07	2.8e-07	2e-07	-0.0	2.92e-06	1.45e-06	1e-08	310.94442983	311.9076616	310.90753861	-0.00039605	-0.00104227	-0.01001479
0.20881	1763.84037	7e-08	5.4e-07	2.8e-07	2e-07	-0.0	2.92e-06	1.45e-06	1e-08	310.93238002	311.8958371	310.89549392	-0.00039576	-0.0010653	-0.01000535
0.20887	1764.25061	7e-08	5.4e-07	2.8e-07	2e-07	-0.0	2.92e-06	1.45e-06	1e-08	310.92033894	311.88375098	310.88349442	-0.00039533	-0.00106193	-0.00999592
0.20892	1764.66083	7e-08	5.4e-07	2.8e-07	2e-07	-0.0	2.92e-06	1.45e-06	1e-08	310.90831062	311.87170279	310.87150281	-0.00039501	-0.00104518	-0.00998651
0.20898	1765.07101	7e-08	5.4e-07	2.8e-07	2e-07	-0.0	2.92e-06	1.45e-06	1e-08	310.89629191	311.8598443	310.85950046	-0.00039458	-0.00107735	-0.0099771
0.20903	1765.48116	7e-08	5.4e-07	2.8e-07	2e-07	-0.0	2.92e-06	1.45e-06	1e-08	310.88428577	311.84762048	310.84755591	-0.00039421	-0.00102925	-0.0099677
0.20909	1765.89128	7e-08	5.4e-07	2.8e-07	2e-07	-0.0	2.92e-06	1.45e-06	1e-08	310.87229089	311.83594212	310.83555648	-0.00039382	-0.00106383	-0.00995831
0.20914	1766.30136	7e-08	5.4e-07	2.8e-07	2e-07	-0.0	2.92e-06	1.45e-06	1e-08	310.86030765	311.82387112	310.82361824	-0.00039348	-0.00104229	-0.00994892
0.2092	1766.71142	7e-08	5.4e-07	2.8e-07	2e-07	-0.0	2.92e-06	1.45e-06	1e-08	310.84833429	311.81204424	310.81166246	-0.00039306	-0.00104606	-0.00993955
0.20925	1767.12144	7e-08	5.4e-07	2.8e-07	2e-07	-0.0	2.92e-06	1.45e-06	1e-08	310.83637372	311.80017424	310.79972455	-0.00039274	-0.00105963	-0.00993018
0.20931	1767.53144	7e-08	5.4e-07	2.8e-07	2e-07	-0.0	2.92e-06	1.45e-06	1e-08	310.82442234	311.78814988	310.78781842	-0.00039228	-0.00102862	-0.00992083
0.20936	1767.9414	7e-08	5.4e-07	2.8e-07	2e-07	-0.0	2.92e-06	1.45e-06	1e-08	310.81248476	311.77647719	310.77588121	-0.00039198	-0.00107659	-0.00991147
0.20942	1768.35133	7e-08	5.4e-07	2.8e-07	2e-07	-0.0	2.92e-06	1.45e-06	1e-08	310.80055622	311.76425982	310.76402409	-0.00039155	-0.00102841	-0.00990214
0.20947	1768.76123	7e-08	5.4e-07	2.8e-07	2e-07	-0.0	2.92e-06	1.45e-06	1e-08	310.78864056	311.75258885	310.75211181	-0.00039124	-0.00107637	-0.0098928
0.21954	1843.2403	7e-08	5.4e-07	2.8e-07	2e-07	-0.0	2.92e-06	1.45e-06	1e-08	308.7860683	309.75473481	308.75472525	-0.00032825	-0.00086653	-0.00832484
0.21959	1843.64436	7e-08	5.4e-07	2.8e-07	2e-07	-0.0	2.92e-06	1.45e-06	1e-08	308.77604493	309.74485676	308.74471186	-0.00032794	-0.00086339	-0.008317
0.21965	1844.0484	7e-08	5.4e-07	2.8e-07	2e-07	-0.0	2.92e-06	1.45e-06	1e-08	308.76603072	309.73501425	308.73470466	-0.00032763	-0.00088904	-0.00830915
0.2197	1844.4524	7e-08	5.4e-07	2.8e-07	2e-07	-0.0	2.92e-06	1.45e-06	1e-08	308.75602582	309.7248792	308.72474407	-0.00032736	-0.000889	-0.00830132
0.21976	1844.85637	7e-08	5.4e-07	2.8e-07	2e-07	-0.0	2.92e-06	1.45e-06	1e-08	308.74602886	309.71474437	308.71479404	-0.00032698	-0.00084039	-0.00829349
0.21981	1845.2603	7e-08	5.4e-07	2.8e-07	2e-07	-0.0	2.92e-06	1.45e-06	1e-08	308.73604341	309.70516349	308.70478619	-0.0003267	-0.00088876	-0.00828567
0.21987	1845.66421	7e-08	5.4e-07	2.8e-07	2e-07	-0.0	2.92e-06	1.45e-06	1e-08	308.72606632	309.69503087	308.69485688	-0.00032649	-0.00086052	-0.00827787
0.21992	1846.06808	7e-08	5.4e-07	2.8e-07	2e-07	-0.0	2.92e-06	1.45e-06	1e-08	308.71609562	309.68522006	308.68489855	-0.00032604	-0.00086876	-0.00827005
0.21998	1846.47193	7e-08	5.4e-07	2.8e-07	2e-07	-0.0	2.92e-06	1.45e-06	1e-08	308.70613836	309.6753151	308.67496215	-0.00032583	-0.00086808	-0.00826227
0.22003	1846.87573	7e-08	5.4e-07	2.8e-07	2e-07	-0.0	2.92e-06	1.45e-06	1e-08	308.69618732	309.66541763	308.66503543	-0.00032544	-0.00088119	-0.00825447
0.22009	1847.27951	7e-08	5.4e-07	2.8e-07	2e-07	-0.0	2.92e-06	1.45e-06	1e-08	308.68624809	309.65537046	308.65513753	-0.00032523	-0.00085975	-0.0082467
0.22014	1847.68326	7e-08	5.4e-07	2.8e-07	2e-07	-0.0	2.92e-06	1.45e-06	1e-08	308.67631503	309.64556757	308.64522013	-0.00032476	-0.00086041	-0.0082389
0.2202	1848.08697	7e-08	5.4e-07	2.8e-07	2e-07	-0.0	2.92e-06	1.45e-06	1e-08	308.66639641	309.63575695	308.63531394	-0.00032457	-0.00087987	-0.00823115
0.22025	1848.49065	7e-08	5.4e-07	2.8e-07	2e-07	-0.0	2.92e-06	1.45e-06	1e-08	308.65648314	309.62572417	308.62544571	-0.00032428	-0.00088008	-0.0082234
0.22031	1848.8943	7e-08	5.4e-07	2.8e-07	2e-07	-0.0	2.92e-06	1.45e-06	1e-08	308.64657857	309.61568874	308.61558827	-0.00032393	-0.00084124	-0.00821565
0.22036	1849.29792	7e-08	5.4e-07	2.8e-07	2e-07	-0.0	2.92e-06	1.45e-06	1e-08	308.63668479	309.60609597	308.60568666	-0.00032349	-0.00088663	-0.00820787
0.22042	1849.70151	7e-08	5.4e-07	2.8e-07	2e-07	-0.0	2.92e-06	1.45e-06	1e-08	308.62680407	309.59598542	308.5958591	-0.00032316	-0.0008757	-0.00820013
0.22047	1850.10506	7e-08	5.4e-07	2.8e-07	2e-07	-0.0	2.92e-06	1.45e-06	1e-08	308.61693332	309.58599928	308.5860266	-0.00032309	-0.00083193	-0.00819242
0.23054	1923.41394	7e-08	5.4e-07	2.8e-07	2e-07	-0.0	2.92e-06	1.45e-06	1e-08	306.95766781	307.93086312	306.93101223	-0.00027116	-0.00073081	-0.00689323
0.23059	1923.81156	7e-08	5.4e-07	2.8e-07	2e-07	-0.0	2.92e-06	1.45e-06	1e-08	306.9493619	307.92249812	306.9227386	-0.00027087	-0.00071017	-0.00688673
0.23065	1924.20915	7e-08	5.4e-07	2.8e-07	2e-07	-0.0	2.92e-06	1.45e-06	1e-08	306.94106482	307.91436912	306.91444473	-0.00027065	-0.0007269	-0.00688023
0.2307	1924.6067	7e-08	5.4e-07	2.8e-07	2e-07	-0.0	2.92e-06	1.45e-06	1e-08	306.93277446	307.90604854	306.90618315	-0.00027034	-0.00070464	-0.00687374
0.23076	1925.00423	7e-08	5.4e-07	2.8e-07	2e-07	-0.0	2.92e-06	1.45e-06	1e-08	306.92449328	307.8979826	306.897899	-0.00027009	-0.00073029	-0.00686725
0.23081	1925.40172	7e-08	5.4e-07	2.8e-07	2e-07	-0.0	2.92e-06	1.45e-06	1e-08	306.91621973	307.88962288	306.88965963	-0.00026985	-0.00072954	-0.00686078
0.23087	1925.79917	7e-08	5.4e-07	2.8e-07	2e-07	-0.0	2.92e-06	1.45e-06	1e-08	306.90795345	307.88127159	306.88142796	-0.00026957	-0.00069944	-0.00685431
0.23092	1926.1966	7e-08	5.4e-07	2.8e-07	2e-07	-0.0	2.92e-06	1.45e-06	1e-08	306.89969572	307.87326469	306.87316272	-0.00026933	-0.00072242	-0.00684784
0.23098	1926.59399	7e-08	5.4e-07	2.8e-07	2e-07	-0.0	2.92e-06	1.45e-06	1e-08	306.89144499	307.86499455	306.86493851	-0.00026908	-0.00074266	-0.00684138
0.23103	1926.99135	7e-08	5.4e-07	2.8e-07	2e-07	-0.0	2.92e-06	1.45e-06	1e-08	306.88320189	307.85649263	306.85675143	-0.00026877	-0.0006992	-0.00683493
0.23109	1927.38868	7e-08	5.4e-07	2.8e-07	2e-07	-0.0	2.92e-06	1.45e-06	1e-08	306.87496831	307.8484881	306.84851193	-0.00026857	-0.00073806	-0.00682848
0.23114	1927.78598	7e-08	5.4e-07	2.8e-07	2e-07	-0.0	2.92e-06	1.45e-06	1e-08	306.86674049	307.84003852	306.8403358	-0.00026826	-0.00070811	-0.00682204
0.2312	1928.18324	7e-08	5.4e-07	2.8e-07	2e-07	-0.0	2.92e-06	1.45e-06	1e-08	306.8585222	307.83193167	306.8321262	-0.00026803	-0.00071275	-0.0068156
0.23125	1928.58047	7e-08	5.4e-07	2.8e-07	2e-07	-0.0	2.92e-06	1.45e-06	1e-08	306.85031075	307.82377151	306.82393186	-0.00026774	-0.00070405	-0.00680917
0.23131	1928.97767	7e-08	5.4e-07	2.8e-07	2e-07	-0.0	2.92e-06	1.45e-06	1e-08	306.84210816	307.81571083	306.8157339	-0.00026751	-0.00072613	-0.00680275
0.23136	1929.37483	7e-08	5.4e-07	2.8e-07	2e-07	-0.0	2.92e-06	1.45e-06	1e-08	306.83391235	307.80739721	306.80757566	-0.00026726	-0.00071046	-0.00679633
0.23142	1929.77196	7e-08	5.4e-07	2.8e-07	2e-07	-0.0	2.92e-06	1.45e-06	1e-08	306.82572414	307.79926284	306.79940407	-0.00026703	-0.00071983	-0.00678991
0.23147	1930.16906	7e-08	5.4e-07	2.8e-07	2e-07	-0.0	2.92e-06	1.45e-06	1e-08	306.81754281	307.79102105	306.79125433	-0.00026675	-0.00069733	-0.00678351
0.24154	2002.28737	7e-08	5.4e-07	2.8e-07	2e-07	-0.0	2.92e-06	1.45e-06	1e-08	305.44298986	306.41983633	305.42024837	-0.00022395	-0.00058252	-0.00570723
0.24159	2002.67843	7e-08	5.4e-07	2.8e-07	2e-07	-0.0	2.92e-06	1.45e-06	1e-08	305.43611232	306.41314583	305.41336581	-0.00022377	-0.00058343	-0.00570184
0.24165	2003.06946	7e-08	5.4e-07	2.8e-07	2e-07	-0.0	2.92e-06	1.45e-06	1e-08	305.42924027	306.4064448	305.40649184	-0.00022367	-0.00059234	-0.00569643
0.2417	2003.46046	7e-08	5.4e-07	2.8e-07	2e-07	-0.0	2.92e-06	1.45e-06	1e-08	305.4223712	306.39964137	305.39963783	-0.00022346	-0.00059421	-0.00569105
0.24176	2003.85142	7e-08	5.4e-07	2.8e-07	2e-07	-0.0	2.92e-06	1.45e-06	1e-08	305.41550842	306.39281641	305.39279371	-0.00022323	-0.00063628	-0.00568569
0.24181	2004.24235	7e-08	5.4e-07	2.8e-07	2e-07	-0.0	2.92e-06	1.45e-06	1e-08	305.40865288	306.38550803	305.38601588	-0.00022286	-0.00057504	-0.00568034
0.24187	2004.63324	7e-08	5.4e-07	2.8e-07	2e-07	-0.0	2.92e-06	1.45e-06	1e-08	305.40180853	306.37890304	305.37915903	-0.00022267	-0.00059498	-0.00567498
0.24192	2005.02411	7e-08	5.4e-07	2.8e-07	2e-07	-0.0	2.92e-06	1.45e-06	1e-08	305.39496996	306.37206885	305.37233745	-0.00022262	-0.00059416	-0.0056696
0.24198	2005.41494	7e-08	5.4e-07	2.8e-07	2e-07	-0.0	2.92e-06	1.45e-06	1e-08	305.3881329	306.36524401	305.3655222	-0.00022228	-0.0006024	-0.00566427
0.24203	2005.80574	7e-08	5.4e-07	2.8e-07	2e-07	-0.0	2.92e-06	1.45e-06	1e-08	305.38130624	306.35832433	305.35872554	-0.00022211	-0.00057342	-0.00565892
0.24209	2006.1965	7e-08	5.4e-07	2.8e-07	2e-07	-0.0	2.92e-06	1.45e-06	1e-08	305.37448474	306.35173753	305.35189544	-0.00022196	-0.00059412	-0.00565356
0.24214	2006.58723	7e-08	5.4e-07	2.8e-07	2e-07	-0.0	2.92e-06	1.45e-06	1e-08	305.36766772	306.3449128	305.34510174	-0.00022157	-0.00060454	-0.00564825
0.2422	2006.97793	7e-08	5.4e-07	2.8e-07	2e-07	-0.0	2.92e-06	1.45e-06	1e-08	305.36086245	306.33796831	305.33832957	-0.00022149	-0.00057122	-0.0056429
0.24225	2007.36859	7e-08	5.4e-07	2.8e-07	2e-07	-0.0	2.92e-06	1.45e-06	1e-08	305.35405973	306.33140648	305.33151801	-0.00022131	-0.00059239	-0.00563757
0.24231	2007.75922	7e-08	5.4e-07	2.8e-07	2e-07	-0.0	2.92e-06	1.45e-06	1e-08	305.34726219	306.32460128	305.32474343	-0.00022089	-0.00059247	-0.00563228
0.24236	2008.14982	7e-08	5.4e-07	2.8e-07	2e-07	-0.0	2.92e-06	1.45e-06	1e-08	305.34047749	306.31779512	305.3179758	-0.00022081	-0.00060229	-0.00562695
0.24242	2008.54039	7e-08	5.4e-07	2.8e-07	2e-07	-0.0	2.92e-06	1.45e-06	1e-08	305.33369543	306.310876	305.31122932	-0.00022062	-0.00059402	-0.00562164
0.24247	2008.93092	7e-08	5.4e-07	2.8e-07	2e-07	-0.0	2.92e-06	1.45e-06	1e-08	305.32691891	306.30405174	305.30447843	-0.00022048	-0.00055358	-0.00561631
0.25253	2079.83739	7e-08	5.4e-07	2.8e-07	2e-07	-0.0	2.92e-06	1.45e-06	1e-08	304.18844464	305.16871786	304.16889217	-0.00018513	-0.00050954	-0.0047249
0.25259	2080.22177	7e-08	5.4e-07	2.8e-07	2e-07	-0.0	2.92e-06	1.45e-06	1e-08	304.18274712	305.162849	304.16323217	-0.00018495	-0.00050331	-0.00472044
0.25264	2080.60612	7e-08	5.4e-07	2.8e-07	2e-07	-0.0	2.92e-06	1.45e-06	1e-08	304.1770551	305.15705186	304.15756943	-0.00018476	-0.00048293	-0.00471598
0.2527	2080.99044	7e-08	5.4e-07	2.8e-07	2e-07	-0.0	2.92e-06	1.45e-06	1e-08	304.17136884	305.1514893	304.15188407	-0.00018459	-0.00048293	-0.00471152
0.25275	2081.37472	7e-08	5.4e-07	2.8e-07	2e-07	-0.0	2.92e-06	1.45e-06	1e-08	304.16568779	305.14592677	304.14620471	-0.00018443	-0.00048292	-0.00470708
0.25281	2081.75897	7e-08	5.4e-07	2.8e-07	2e-07	-0.0	2.92e-06	1.45e-06	1e-08	304.16001185	305.14036425	304.14053136	-0.00018426	-0.00049046	-0.00470263
0.25286	2082.14319	7e-08	5.4e-07	2.8e-07	2e-07	-0.0	2.92e-06	1.45e-06	1e-08	304.15434081	305.1347148	304.13487461	-0.0001841	-0.00051281	-0.00469819
0.25292	2082.52737	7e-08	5.4e-07	2.8e-07	2e-07	-0.0	2.92e-06	1.45e-06	1e-08	304.14867479	305.12880788	304.12925525	-0.00018388	-0.0004924	-0.00469376
0.25297	2082.91152	7e-08	5.4e-07	2.8e-07	2e-07	-0.0	2.92e-06	1.45e-06	1e-08	304.14301556	305.12313596	304.12361314	-0.00018375	-0.00048289	-0.00468932
0.25303	2083.29564	7e-08	5.4e-07	2.8e-07	2e-07	-0.0	2.92e-06	1.45e-06	1e-08	304.1373603	305.11757343	304.11796373	-0.00018353	-0.00048288	-0.0046849
0.25308	2083.67972	7e-08	5.4e-07	2.8e-07	2e-07	-0.0	2.92e-06	1.45e-06	1e-08	304.13171177	305.11201106	304.1123202	-0.00018338	-0.00048287	-0.00468047
0.25314	2084.06377	7e-08	5.4e-07	2.8e-07	2e-07	-0.0	2.92e-06	1.45e-06	1e-08	304.12606774	305.10644866	304.10668267	-0.0001832	-0.00048287	-0.00467605
0.25319	2084.44778	7e-08	5.4e-07	2.8e-07	2e-07	-0.0	2.92e-06	1.45e-06	1e-08	304.120429	305.10088626	304.10105109	-0.00018302	-0.00049238	-0.00467164
0.25325	2084.83176	7e-08	5.4e-07	2.8e-07	2e-07	-0.0	2.92e-06	1.45e-06	1e-08	304.11479574	305.09521416	304.09543883	-0.00018285	-0.00047494	-0.00466723
0.2533	2085.21571	7e-08	5.4e-07	2.8e-07	2e-07	-0.0	2.92e-06	1.45e-06	1e-08	304.10916785	305.08974295	304.08980801	-0.00018269	-0.00051246	-0.00466282
0.25336	2085.59962	7e-08	5.4e-07	2.8e-07	2e-07	-0.0	2.92e-06	1.45e-06	1e-08	304.10354464	305.08383937	304.08423587	-0.0001825	-0.00047486	-0.00465842
0.25341	2085.9835	7e-08	5.4e-07	2.8e-07	2e-07	-0.0	2.92e-06	1.45e-06	1e-08	304.09792737	305.07836891	304.07861683	-0.00018232	-0.0005065	-0.00465402
0.25347	2086.36734	7e-08	5.4e-07	2.8e-07	2e-07	-0.0	2.92e-06	1.45e-06	1e-08	304.09231548	305.07253384	304.07304815	-0.00018216	-0.00048064	-0.00464962
0.26353	2156.03974	7e-08	5.4e-07	2.8e-07	2e-07	-0.0	2.92e-06	1.45e-06	1e-08	303.14948588	304.1321995	303.13264572	-0.00015298	-0.00038793	-0.0039114
0.26359	2156.41733	7e-08	5.4e-07	2.8e-07	2e-07	-0.0	2.92e-06	1.45e-06	1e-08	303.14476963	304.12772077	303.12791225	-0.00015295	-0.00042047	-0.00390769
0.26364	2156.79488	7e-08	5.4e-07	2.8e-07	2e-07	-0.0	2.92e-06	1.45e-06	1e-08	303.14005424	304.12286639	303.12322962	-0.00015271	-0.0004022	-0.00390401
0.2637	2157.17239	7e-08	5.4e-07	2.8e-07	2e-07	-0.0	2.92e-06	1.45e-06	1e-08	303.13534616	304.11822288	303.11852619	-0.00015262	-0.00038794	-0.00390032
0.26375	2157.54987	7e-08	5.4e-07	2.8e-07	2e-07	-0.0	2.92e-06	1.45e-06	1e-08	303.1306409	304.11374398	303.11380777	-0.00015244	-0.0004347	-0.00389664
0.26381	2157.92732	7e-08	5.4e-07	2.8e-07	2e-07	-0.0	2.92e-06	1.45e-06	1e-08	303.1259411	304.10872509	303.10915996	-0.00015231	-0.00038792	-0.00389295
0.26386	2158.30473	7e-08	5.4e-07	2.8e-07	2e-07	-0.0	2.92e-06	1.45e-06	1e-08	303.12124511	304.10424624	303.10445144	-0.00015219	-0.00043469	-0.00388928
0.26392	2158.68211	7e-08	5.4e-07	2.8e-07	2e-07	-0.0	2.92e-06	1.45e-06	1e-08	303.11655307	304.09922734	303.09981359	-0.000152	-0.00038791	-0.00388561
0.26397	2159.05945	7e-08	5.4e-07	2.8e-07	2e-07	-0.0	2.92e-06	1.45e-06	1e-08	303.11186678	304.09474852	303.09511493	-0.00015185	-0.00038789	-0.00388194
0.26403	2159.43676	7e-08	5.4e-07	2.8e-07	2e-07	-0.0	2.92e-06	1.45e-06	1e-08	303.10718489	304.09026986	303.0904212	-0.00015175	-0.00043468	-0.00387827
0.26408	2159.81403	7e-08	5.4e-07	2.8e-07	2e-07	-0.0	2.92e-06	1.45e-06	1e-08	303.10250629	304.08525093	303.08579818	-0.00015157	-0.0003879	-0.00387461
0.26414	2160.19127	7e-08	5.4e-07	2.8e-07	2e-07	-0.0	2.92e-06	1.45e-06	1e-08	303.09783309	304.08077215	303.08111434	-0.00015145	-0.00038789	-0.00387095
0.26419	2160.56848	7e-08	5.4e-07	2.8e-07	2e-07	-0.0	2.92e-06	1.45e-06	1e-08	303.0931637	304.07629339	303.07643547	-0.00015129	-0.00041702	-0.00386729
0.26425	2160.94565	7e-08	5.4e-07	2.8e-07	2e-07	-0.0	2.92e-06	1.45e-06	1e-08	303.08849892	304.07147825	303.07180242	-0.00015116	-0.00040552	-0.00386364
0.2643	2161.32279	7e-08	5.4e-07	2.8e-07	2e-07	-0.0	2.92e-06	1.45e-06	1e-08	303.08383816	304.06679584	303.06715817	-0.00015103	-0.00038788	-0.00385999
0.26436	2161.69989	7e-08	5.4e-07	2.8e-07	2e-07	-0.0	2.92e-06	1.45e-06	1e-08	303.07918144	304.06231707	303.06249409	-0.00015084	-0.00043082	-0.00385635
0.26441	2162.07696	7e-08	5.4e-07	2.8e-07	2e-07	-0.0	2.92e-06	1.45e-06	1e-08	303.07453064	304.05734246	303.05789514	-0.0001507	-0.00039168	-0.0038527
0.26447	2162.45399	7e-08	5.4e-07	2.8e-07	2e-07	-0.0	2.92e-06	1.45e-06	1e-08	303.06988394	304.05281971	303.05324617	-0.00015057	-0.00038786	-0.00384906
0.27453	2230.86906	7e-08	5.4e-07	2.8e-07	2e-07	-0.0	2.92e-06	1.45e-06	1e-08	302.2891955	303.27422879	302.27454731	-0.00012654	-0.00032005	-0.00323781
0.27459	2231.23971	7e-08	5.4e-07	2.8e-07	2e-07	-0.0	2.92e-06	1.45e-06	1e-08	302.28528863	303.2705265	302.27062735	-0.00012643	-0.00034057	-0.00323475
0.27464	2231.61033	7e-08	5.4e-07	2.8e-07	2e-07	-0.0	2.92e-06	1.45e-06	1e-08	302.28138519	303.26658686	302.26674034	-0.00012625	-0.00033155	-0.0032317
0.2747	2231.98091	7e-08	5.4e-07	2.8e-07	2e-07	-0.0	2.92e-06	1.45e-06	1e-08	302.2774871	303.26275153	302.26284471	-0.00012623	-0.00035265	-0.00322865
0.27475	2232.35146	7e-08	5.4e-07	2.8e-07	2e-07	-0.0	2.92e-06	1.45e-06	1e-08	302.27358979	303.25867203	302.25898297	-0.00012597	-0.00033791	-0.0032256
0.27481	2232.72198	7e-08	5.4e-07	2.8e-07	2e-07	-0.0	2.92e-06	1.45e-06	1e-08	302.26970054	303.25476307	302.25510444	-0.000126	-0.00033717	-0.00322255
0.27486	2233.09245	7e-08	5.4e-07	2.8e-07	2e-07	-0.0	2.92e-06	1.45e-06	1e-08	302.26581028	303.25086261	302.25122919	-0.00012581	-0.00031224	-0.0032195
0.27492	2233.4629	7e-08	5.4e-07	2.8e-07	2e-07	-0.0	2.92e-06	1.45e-06	1e-08	302.26192583	303.24725049	302.24732295	-0.00012571	-0.0003371	-0.00321646
0.27497	2233.8333	7e-08	5.4e-07	2.8e-07	2e-07	-0.0	2.92e-06	1.45e-06	1e-08	302.25804454	303.24335079	302.24345574	-0.00012557	-0.00034127	-0.00321342
0.27503	2234.20368	7e-08	5.4e-07	2.8e-07	2e-07	-0.0	2.92e-06	1.45e-06	1e-08	302.25416726	303.23940282	302.23959848	-0.00012544	-0.00034987	-0.00321039
0.27508	2234.57401	7e-08	5.4e-07	2.8e-07	2e-07	-0.0	2.92e-06	1.45e-06	1e-08	302.25029411	303.23535531	302.23575736	-0.00012536	-0.0003075	-0.00320736
0.27514	2234.94432	7e-08	5.4e-07	2.8e-07	2e-07	-0.0	2.92e-06	1.45e-06	1e-08	302.24642348	303.23179797	302.23186088	-0.00012518	-0.00034416	-0.00320433
0.27519	2235.31458	7e-08	5.4e-07	2.8e-07	2e-07	-0.0	2.92e-06	1.45e-06	1e-08	302.24255843	303.22781639	302.2280199	-0.00012512	-0.0003371	-0.0032013
0.27525	2235.68482	7e-08	5.4e-07	2.8e-07	2e-07	-0.0	2.92e-06	1.45e-06	1e-08	302.23869508	303.22391644	302.22417317	-0.00012497	-0.00033444	-0.00319827
0.2753	2236.05501	7e-08	5.4e-07	2.8e-07	2e-07	-0.0	2.92e-06	1.45e-06	1e-08	302.23483619	303.22004731	302.22032675	-0.00012486	-0.00031897	-0.00319525
0.27536	2236.42518	7e-08	5.4e-07	2.8e-07	2e-07	-0.0	2.92e-06	1.45e-06	1e-08	302.23098079	303.21635714	302.21646267	-0.00012469	-0.00034781	-0.00319224
0.27541	2236.7953	7e-08	5.4e-07	2.8e-07	2e-07	-0.0	2.92e-06	1.45e-06	1e-08	302.22713072	303.21233323	302.2126431	-0.00012462	-0.00031521	-0.00318922
0.27547	2237.1654	7e-08	5.4e-07	2.8e-07	2e-07	-0.0	2.92e-06	1.45e-06	1e-08	302.22328261	303.20868642	302.20878191	-0.00012458	-0.00034739	-0.00318621
0.28553	2304.29874	7e-08	5.4e-07	2.8e-07	2e-07	-0.0	2.92e-06	1.45e-06	1e-08	301.57689016	302.5637632	301.56409183	-0.00010469	-0.00029107	-0.00268001
0.28559	2304.66233	7e-08	5.4e-07	2.8e-07	2e-07	-0.0	2.92e-06	1.45e-06	1e-08	301.57365387	302.56039069	301.56088386	-0.00010458	-0.00026061	-0.00267748
0.28564	2305.02588	7e-08	5.4e-07	2.8e-07	2e-07	-0.0	2.92e-06	1.45e-06	1e-08	301.57042104	302.55737109	301.55763651	-0.00010446	-0.00028843	-0.00267496
0.2857	2305.38939	7e-08	5.4e-07	2.8e-07	2e-07	-0.0	2.92e-06	1.45e-06	1e-08	301.56719203	302.55402912	301.55443159	-0.00010427	-0.00029559	-0.00267245
0.28575	2305.75287	7e-08	5.4e-07	2.8e-07	2e-07	-0.0	2.92e-06	1.45e-06	1e-08	301.5639687	302.55060419	301.55123999	-0.00010425	-0.00027335	-0.00266992
0.28581	2306.11631	7e-08	5.4e-07	2.8e-07	2e-07	-0.0	2.92e-06	1.45e-06	1e-08	301.56074601	302.54743695	301.54802068	-0.00010416	-0.00024781	-0.00266736
0.28586	2306.47972	7e-08	5.4e-07	2.8e-07	2e-07	-0.0	2.92e-06	1.45e-06	1e-08	301.55752614	302.54456555	301.54476898	-0.0001041	-0.00029349	-0.00266486
0.28592	2306.84309	7e-08	5.4e-07	2.8e-07	2e-07	-0.0	2.92e-06	1.45e-06	1e-08	301.55430819	302.54116482	301.54158484	-0.00010392	-0.00026598	-0.00266234
0.28597	2307.20643	7e-08	5.4e-07	2.8e-07	2e-07	-0.0	2.92e-06	1.45e-06	1e-08	301.55109554	302.5380829	301.53836537	-0.0001038	-0.00028397	-0.00265983
0.28603	2307.56973	7e-08	5.4e-07	2.8e-07	2e-07	-0.0	2.92e-06	1.45e-06	1e-08	301.54788666	302.53479254	301.53517451	-0.00010381	-0.00026004	-0.0026573
0.28608	2307.93299	7e-08	5.4e-07	2.8e-07	2e-07	-0.0	2.92e-06	1.45e-06	1e-08	301.54467757	302.53177933	301.53195363	-0.00010364	-0.00029728	-0.0026548
0.28614	2308.29622	7e-08	5.4e-07	2.8e-07	2e-07	-0.0	2.92e-06	1.45e-06	1e-08	301.5414738	302.5283346	301.5287883	-0.00010348	-0.00025354	-0.0026523
0.28619	2308.65941	7e-08	5.4e-07	2.8e-07	2e-07	-0.0	2.92e-06	1.45e-06	1e-08	301.53827467	302.52539677	301.52556483	-0.00010337	-0.0002963	-0.00264984
0.28625	2309.02257	7e-08	5.4e-07	2.8e-07	2e-07	-0.0	2.92e-06	1.45e-06	1e-08	301.53507911	302.52196339	301.52240472	-0.00010339	-0.00026858	-0.00264728
0.2863	2309.38569	7e-08	5.4e-07	2.8e-07	2e-07	-0.0	2.92e-06	1.45e-06	1e-08	301.53188288	302.51885114	301.51920931	-0.00010322	-0.00028429	-0.00264478
0.28636	2309.74878	7e-08	5.4e-07	2.8e-07	2e-07	-0.0	2.92e-06	1.45e-06	1e-08	301.52869174	302.51555684	301.51603923	-0.00010318	-0.00024562	-0.00264227
0.28641	2310.11183	7e-08	5.4e-07	2.8e-07	2e-07	-0.0	2.92e-06	1.45e-06	1e-08	301.52550196	302.51271065	301.51281831	-0.00010305	-0.00029283	-0.00263979
0.28647	2310.47484	7e-08	5.4e-07	2.8e-07	2e-07	-0.0	2.92e-06	1.45e-06	1e-08	301.52231608	302.50931742	301.50966699	-0.00010299	-0.00028854	-0.00263728
0.29653	2376.30086	7e-08	5.4e-07	2.8e-07	2e-07	-0.0	2.92e-06	1.45e-06	1e-08	300.98717732	301.97584292	300.97588893	-8.649e-05	-0.00023985	-0.0022181
0.29659	2376.65723	7e-08	5.4e-07	2.8e-07	2e-07	-0.0	2.92e-06	1.45e-06	1e-08	300.98450099	301.97306015	300.97323216	-8.648e-05	-0.00023298	-0.00221625
0.29664	2377.01357	7e-08	5.4e-07	2.8e-07	2e-07	-0.0	2.92e-06	1.45e-06	1e-08	300.98182497	301.97035706	300.97056834	-8.624e-05	-0.00025809	-0.00221413
0.2967	2377.36988	7e-08	5.4e-07	2.8e-07	2e-07	-0.0	2.92e-06	1.45e-06	1e-08	300.9791563	301.96736261	300.96794241	-8.633e-05	-0.00022622	-0.00221184
0.29675	2377.72614	7e-08	5.4e-07	2.8e-07	2e-07	-0.0	2.92e-06	1.45e-06	1e-08	300.97648492	301.9647379	300.96527507	-8.622e-05	-0.0001908	-0.00220992
0.29681	2378.08237	7e-08	5.4e-07	2.8e-07	2e-07	-0.0	2.92e-06	1.45e-06	1e-08	300.97381681	301.96252415	300.96256053	-8.603e-05	-0.0002582	-0.00220773
0.29686	2378.43856	7e-08	5.4e-07	2.8e-07	2e-07	-0.0	2.92e-06	1.45e-06	1e-08	300.97115476	301.95952835	300.95994346	-8.608e-05	-0.00022434	-0.00220572
0.29692	2378.79472	7e-08	5.4e-07	2.8e-07	2e-07	-0.0	2.92e-06	1.45e-06	1e-08	300.96849121	301.95692539	300.95728172	-8.586e-05	-0.00022762	-0.00220368
0.29697	2379.15084	7e-08	5.4e-07	2.8e-07	2e-07	-0.0	2.92e-06	1.45e-06	1e-08	300.96583421	301.95428438	300.95462715	-8.588e-05	-0.00022019	-0.00220161
0.29703	2379.50692	7e-08	5.4e-07	2.8e-07	2e-07	-0.0	2.92e-06	1.45e-06	1e-08	300.96317672	301.95172963	300.95196507	-8.576e-05	-0.00022745	-0.0021995
0.29708	2379.86297	7e-08	5.4e-07	2.8e-07	2e-07	-0.0	2.92e-06	1.45e-06	1e-08	300.96052302	301.94909061	300.94931598	-8.574e-05	-0.00022483	-0.00219745
0.29714	2380.21898	7e-08	5.4e-07	2.8e-07	2e-07	-0.0	2.92e-06	1.45e-06	1e-08	300.95786983	301.94648191	300.94666607	-8.559e-05	-0.00022354	-0.00219536
0.29719	2380.57496	7e-08	5.4e-07	2.8e-07	2e-07	-0.0	2.92e-06	1.45e-06	1e-08	300.95522138	301.94388821	300.94401706	-8.558e-05	-0.0002372	-0.00219333
0.29725	2380.93089	7e-08	5.4e-07	2.8e-07	2e-07	-0.0	2.92e-06	1.45e-06	1e-08	300.95257298	301.94113601	300.94139009	-8.555e-05	-0.00021596	-0.00219122
0.2973	2381.2868	7e-08	5.4e-07	2.8e-07	2e-07	-0.0	2.92e-06	1.45e-06	1e-08	300.94992578	301.93863017	300.93873621	-8.541e-05	-0.00023116	-0.00218916
0.29736	2381.64266	7e-08	5.4e-07	2.8e-07	2e-07	-0.0	2.92e-06	1.45e-06	1e-08	300.94728278	301.93594801	300.93610635	-8.525e-05	-0.00021529	-0.00218707
0.29741	2381.99849	7e-08	5.4e-07	2.8e-07	2e-07	-0.0	2.92e-06	1.45e-06	1e-08	300.94464464	301.93344996	300.93345694	-8.518e-05	-0.00023023	-0.00218499
0.29747	2382.35428	7e-08	5.4e-07	2.8e-07	2e-07	-0.0	2.92e-06	1.45e-06	1e-08	300.94200885	301.93077854	300.93083132	-8.513e-05	-0.00022574	-0.00218292
0.30753	2446.84602	7e-08	5.4e-07	2.8e-07	2e-07	-0.0	2.92e-06	1.45e-06	1e-08	300.49903394	301.48880819	300.48902772	-7.147e-05	-0.00021085	-0.00183588
0.30758	2447.19504	7e-08	5.4e-07	2.8e-07	2e-07	-0.0	2.92e-06	1.45e-06	1e-08	300.4968205	301.4863591	300.48684592	-7.156e-05	-0.00018484	-0.00183423
0.30764	2447.54402	7e-08	5.4e-07	2.8e-07	2e-07	-0.0	2.92e-06	1.45e-06	1e-08	300.49460424	301.48421213	300.48463005	-7.126e-05	-0.00017786	-0.00183241
0.30769	2447.89295	7e-08	5.4e-07	2.8e-07	2e-07	-0.0	2.92e-06	1.45e-06	1e-08	300.4923975	301.48214623	300.4824065	-7.134e-05	-0.00020818	-0.00183071
0.30775	2448.24186	7e-08	5.4e-07	2.8e-07	2e-07	-0.0	2.92e-06	1.45e-06	1e-08	300.49018811	301.47972815	300.48022803	-7.138e-05	-0.00015322	-0.00182904
0.3078	2448.59072	7e-08	5.4e-07	2.8e-07	2e-07	-0.0	2.92e-06	1.45e-06	1e-08	300.48797748	301.47794849	300.47797477	-7.112e-05	-0.00020687	-0.00182725
0.30786	2448.93955	7e-08	5.4e-07	2.8e-07	2e-07	-0.0	2.92e-06	1.45e-06	1e-08	300.48577499	301.47554555	300.47579901	-7.124e-05	-0.00020564	-0.00182541
0.30791	2449.28834	7e-08	5.4e-07	2.8e-07	2e-07	-0.0	2.92e-06	1.45e-06	1e-08	300.48356877	301.47315694	300.47362427	-7.124e-05	-0.00017789	-0.00182374
0.30797	2449.63709	7e-08	5.4e-07	2.8e-07	2e-07	-0.0	2.92e-06	1.45e-06	1e-08	300.48136253	301.47109071	300.47141289	-7.102e-05	-0.00021838	-0.00182208
0.30802	2449.98581	7e-08	5.4e-07	2.8e-07	2e-07	-0.0	2.92e-06	1.45e-06	1e-08	300.47916295	301.46855405	300.46926043	-7.084e-05	-0.00015319	-0.00182026
0.30808	2450.33449	7e-08	5.4e-07	2.8e-07	2e-07	-0.0	2.92e-06	1.45e-06	1e-08	300.47696914	301.46677469	300.46701869	-7.082e-05	-0.00021084	-0.00181863
0.30813	2450.68313	7e-08	5.4e-07	2.8e-07	2e-07	-0.0	2.92e-06	1.45e-06	1e-08	300.47477592	301.46432565	300.46486019	-7.087e-05	-0.0001532	-0.00181696
0.30819	2451.03174	7e-08	5.4e-07	2.8e-07	2e-07	-0.0	2.92e-06	1.45e-06	1e-08	300.47258118	301.46254607	300.46262315	-7.084e-05	-0.00018839	-0.00181516
0.30824	2451.3803	7e-08	5.4e-07	2.8e-07	2e-07	-0.0	2.92e-06	1.45e-06	1e-08	300.47038721	301.46035772	300.46043802	-7.048e-05	-0.00021625	-0.00181343
0.3083	2451.72883	7e-08	5.4e-07	2.8e-07	2e-07	-0.0	2.92e-06	1.45e-06	1e-08	300.46820435	301.45784573	300.45829395	-7.075e-05	-0.00015865	-0.00181184
0.30835	2452.07733	7e-08	5.4e-07	2.8e-07	2e-07	-0.0	2.92e-06	1.45e-06	1e-08	300.46601315	301.45600289	300.45607159	-7.06e-05	-0.00022401	-0.00180996
0.30841	2452.42578	7e-08	5.4e-07	2.8e-07	2e-07	-0.0	2.92e-06	1.45e-06	1e-08	300.46382659	301.45340078	300.45394345	-7.056e-05	-0.00015321	-0.00180819
0.30846	2452.7742	7e-08	5.4e-07	2.8e-07	2e-07	-0.0	2.92e-06	1.45e-06	1e-08	300.46164117	301.45162114	300.45171831	-7.041e-05	-0.00020121	-0.00180651
0.31853	2515.90325	7e-08	5.4e-07	2.8e-07	2e-07	-0.0	2.92e-06	1.45e-06	1e-08	300.09524686	301.08597263	300.08608399	-5.518e-05	-0.00015309	-0.00151972
0.31858	2516.24474	7e-08	5.4e-07	2.8e-07	2e-07	-0.0	2.92e-06	1.45e-06	1e-08	300.09353677	301.08419282	300.08424221	-6.191e-05	-0.00017311	-0.00151843
0.31864	2516.5862	7e-08	5.4e-07	2.8e-07	2e-07	-0.0	2.92e-06	1.45e-06	1e-08	300.09161802	301.08218029	300.08243981	-6.016e-05	-0.00019512	-0.00151551
0.31869	2516.92761	7e-08	5.4e-07	2.8e-07	2e-07	-0.0	2.92e-06	1.45e-06	1e-08	300.08975377	301.07991182	300.08066995	-5.967e-05	-0.00015297	-0.00151447
0.31875	2517.26899	7e-08	5.4e-07	2.8e-07	2e-07	-0.0	2.92e-06	1.45e-06	1e-08	300.08790466	301.07813334	300.07884167	-5.861e-05	-0.00015302	-0.00150516
0.3188	2517.61034	7e-08	5.4e-07	2.8e-07	2e-07	-0.0	2.92e-06	1.45e-06	1e-08	300.08608825	301.07635427	300.07702505	-5.816e-05	-0.00015304	-0.00150117
0.31886	2517.95164	7e-08	5.4e-07	2.8e-07	2e-07	-0.0	2.92e-06	1.45e-06	1e-08	300.08428587	301.07457494	300.07521343	-5.816e-05	-0.00015304	-0.00150117
0.31891	2518.2929	7e-08	5.4e-07	2.8e-07	2e-07	-0.0	2.92e-06	1.45e-06	1e-08	300.08248349	301.07279562	300.07340181	-5.816e-05	-0.00015304	-0.00150117
0.31897	2518.63413	7e-08	5.4e-07	2.8e-07	2e-07	-0.0	2.92e-06	1.45e-06	1e-08	300.08068111	301.07101629	300.07159019	-5.816e-05	-0.00015304	-0.00150117
0.31902	2518.97532	7e-08	5.4e-07	2.8e-07	2e-07	-0.0	2.92e-06	1.45e-06	1e-08	300.07887873	301.06923697	300.06977857	-5.816e-05	-0.00015304	-0.00150117
0.31908	2519.31647	7e-08	5.4e-07	2.8e-07	2e-07	-0.0	2.92e-06	1.45e-06	1e-08	300.07707635	301.06745764	300.06796695	-5.816e-05	-0.00015304	-0.00150117
0.31913	2519.65758	7e-08	5.4e-07	2.8e-07	2e-07	-0.0	2.92e-06	1.45e-06	1e-08	300.07527397	301.06567832	300.06615533	-5.816e-05	-0.00015304	-0.00150117
0.31919	2519.99866	7e-08	5.4e-07	2.8e-07	2e-07	-0.0	2.92e-06	1.45e-06	1e-08	300.07347159	301.063899	300.06434371	-5.816e-05	-0.00015304	-0.00150117
0.31924	2520.33969	7e-08	5.4e-07	2.8e-07	2e-07	-0.0	2.92e-06	1.45e-06	1e-08	300.07166921	301.06211967	300.06253209	-5.971e-05	-0.00015303	-0.00149881
0.3193	2520.68069	7e-08	5.4e-07	2.8e-07	2e-07	-0.0	2.92e-06	1.45e-06	1e-08	300.06981883	301.06034045	300.06072595	-6.175e-05	-0.00015302	-0.00149569
0.31935	2521.02165	7e-08	5.4e-07	2.8e-07	2e-07	-0.0	2.92e-06	1.45e-06	1e-08	300.06790494	301.05856136	300.05892704	-6.175e-05	-0.00015302	-0.00149569
0.31941	2521.36258	7e-08	5.4e-07	2.8e-07	2e-07	-0.0	2.92e-06	1.45e-06	1e-08	300.06599106	301.05678228	300.05712814	-6.175e-05	-0.00015302	-0.00149569
0.31946	2521.70346	7e-08	5.4e-07	2.8e-07	2e-07	-0.0	2.92e-06	1.45e-06	1e-08	300.06407717	301.05500319	300.05532924	-5.836e-05	-0.00015303	-0.00149502
0.32953	2583.43963	7e-08	5.4e-07	2.8e-07	2e-07	-0.0	2.92e-06	1.45e-06	1e-08	299.76271018	300.73190429	299.75512721	-4.445e-05	-0.00014935	-0.00125957
0.32958	2583.77343	7e-08	5.4e-07	2.8e-07	2e-07	-0.0	2.92e-06	1.45e-06	1e-08	299.7613319	300.73016657	299.75363045	-4.686e-05	-0.00014926	-0.00125706
0.32964	2584.1072	7e-08	5.4e-07	2.8e-07	2e-07	-0.0	2.92e-06	1.45e-06	1e-08	299.75987899	300.72842989	299.75214047	-4.641e-05	-0.00014921	-0.00125569
0.32969	2584.44092	7e-08	5.4e-07	2.8e-07	2e-07	-0.0	2.92e-06	1.45e-06	1e-08	299.75843999	300.72669372	299.75065172	-4.641e-05	-0.00014921	-0.00125569
0.32975	2584.77461	7e-08	5.4e-07	2.8e-07	2e-07	-0.0	2.92e-06	1.45e-06	1e-08	299.75700098	300.72495754	299.74916297	-4.838e-05	-0.00014912	-0.0012532
0.3298	2585.10826	7e-08	5.4e-07	2.8e-07	2e-07	-0.0	2.92e-06	1.45e-06	1e-08	299.75550071	300.72322241	299.74768036	-4.901e-05	-0.00014909	-0.00125241
0.32986	2585.44187	7e-08	5.4e-07	2.8e-07	2e-07	-0.0	2.92e-06	1.45e-06	1e-08	299.75398102	300.72148761	299.7461997	-4.901e-05	-0.00014909	-0.00125241
0.32991	2585.77544	7e-08	5.4e-07	2.8e-07	2e-07	-0.0	2.92e-06	1.45e-06	1e-08	299.75246134	300.71975281	299.74471904	-4.516e-05	-0.000149	-0.00124933
0.32997	2586.10897	7e-08	5.4e-07	2.8e-07	2e-07	-0.0	2.92e-06	1.45e-06	1e-08	299.75106097	300.71801909	299.74323718	-4.495e-05	-0.00014899	-0.00124916
0.33002	2586.44246	7e-08	5.4e-07	2.8e-07	2e-07	-0.0	2.92e-06	1.45e-06	1e-08	299.74966709	300.71628543	299.74175524	-4.572e-05	-0.00014898	-0.00124892
0.33008	2586.77591	7e-08	5.4e-07	2.8e-07	2e-07	-0.0	2.92e-06	1.45e-06	1e-08	299.74824951	300.7145519	299.7402747	-5.051e-05	-0.00014892	-0.00124743
0.33013	2587.10933	7e-08	5.4e-07	2.8e-07	2e-07	-0.0	2.92e-06	1.45e-06	1e-08	299.7466832	300.71281914	299.7388029	-4.746e-05	-0.00014889	-0.00124632
0.33019	2587.4427	7e-08	5.4e-07	2.8e-07	2e-07	-0.0	2.92e-06	1.45e-06	1e-08	299.74521146	300.71108673	299.73732833	-4.673e-05	-0.00014884	-0.00124492
0.33024	2587.77604	7e-08	5.4e-07	2.8e-07	2e-07	-0.0	2.92e-06	1.45e-06	1e-08	299.74376255	300.70935484	299.73585462	-5.087e-05	-0.00014869	-0.00124106
0.3303	2588.10934	7e-08	5.4e-07	2.8e-07	2e-07	-0.0	2.92e-06	1.45e-06	1e-08	299.74218503	300.70762467	299.73439196	-5.087e-05	-0.00014869	-0.00124106
0.33035	2588.4426	7e-08	5.4e-07	2.8e-07	2e-07	-0.0	2.92e-06	1.45e-06	1e-08	299.74060752	300.70589449	299.73292929	-5.087e-05	-0.00014869	-0.00124106
0.33041	2588.77582	7e-08	5.4e-07	2.8e-07	2e-07	-0.0	2.92e-06	1.45e-06	1e-08	299.73903001	300.70416431	299.73146662	-4.941e-05	-0.00014868	-0.00124079
0.33046	2589.109	7e-08	5.4e-07	2.8e-07	2e-07	-0.0	2.92e-06	1.45e-06	1e-08	299.73749782	300.7024342	299.73000226	-4.109e-05	-0.00014865	-0.00123928
0.34053	2649.42048	7e-08	5.4e-07	2.8e-07	2e-07	-0.0	2.92e-06	1.45e-06	1e-08	299.49179401	300.39546523	299.48510629	-3.423e-05	-0.000139	-0.00104755
0.34058	2649.74641	7e-08	5.4e-07	2.8e-07	2e-07	-0.0	2.92e-06	1.45e-06	1e-08	299.49073227	300.39384665	299.4838784	-4.088e-05	-0.0001389	-0.0010463
0.34064	2650.07231	7e-08	5.4e-07	2.8e-07	2e-07	-0.0	2.92e-06	1.45e-06	1e-08	299.48946408	300.39222923	299.48266148	-3.844e-05	-0.00013881	-0.00104472
0.34069	2650.39816	7e-08	5.4e-07	2.8e-07	2e-07	-0.0	2.92e-06	1.45e-06	1e-08	299.48827159	300.39061291	299.48144321	-3.516e-05	-0.00013872	-0.00104319
0.34075	2650.72398	7e-08	5.4e-07	2.8e-07	2e-07	-0.0	2.92e-06	1.45e-06	1e-08	299.48718096	300.38899761	299.48022235	-3.516e-05	-0.00013872	-0.00104319
0.3408	2651.04975	7e-08	5.4e-07	2.8e-07	2e-07	-0.0	2.92e-06	1.45e-06	1e-08	299.48609033	300.38738231	299.4790015	-3.838e-05	-0.00013868	-0.00104276
0.34086	2651.37549	7e-08	5.4e-07	2.8e-07	2e-07	-0.0	2.92e-06	1.45e-06	1e-08	299.48489966	300.38576745	299.47778571	-4.352e-05	-0.0001386	-0.00104185
0.34091	2651.70119	7e-08	5.4e-07	2.8e-07	2e-07	-0.0	2.92e-06	1.45e-06	1e-08	299.48354959	300.38415347	299.47657832	-3.775e-05	-0.00013855	-0.00104082
0.34097	2652.02684	7e-08	5.4e-07	2.8e-07	2e-07	-0.0	2.92e-06	1.45e-06	1e-08	299.48237835	300.38254006	299.47536421	-4.165e-05	-0.00013837	-0.00103823
0.34102	2652.35246	7e-08	5.4e-07	2.8e-07	2e-07	-0.0	2.92e-06	1.45e-06	1e-08	299.48108623	300.38092875	299.47415895	-4.226e-05	-0.00013834	-0.00103783
0.34108	2652.67804	7e-08	5.4e-07	2.8e-07	2e-07	-0.0	2.92e-06	1.45e-06	1e-08	299.47977533	300.37931776	299.47295506	-4.226e-05	-0.00013834	-0.00103783
0.34113	2653.00357	7e-08	5.4e-07	2.8e-07	2e-07	-0.0	2.92e-06	1.45e-06	1e-08	299.47846442	300.37770676	299.47175117	-3.702e-05	-0.00013829	-0.00103681
0.34119	2653.32907	7e-08	5.4e-07	2.8e-07	2e-07	-0.0	2.92e-06	1.45e-06	1e-08	299.4773161	300.37609638	299.47054128	-3.672e-05	-0.00013824	-0.00103609
0.34124	2653.65453	7e-08	5.4e-07	2.8e-07	2e-07	-0.0	2.92e-06	1.45e-06	1e-08	299.47617679	300.37448653	299.46933194	-4.103e-05	-0.00013816	-0.00103504
0.3413	2653.97995	7e-08	5.4e-07	2.8e-07	2e-07	-0.0	2.92e-06	1.45e-06	1e-08	299.47490388	300.37287765	299.46813	-3.632e-05	-0.000138	-0.0010324
0.34135	2654.30532	7e-08	5.4e-07	2.8e-07	2e-07	-0.0	2.92e-06	1.45e-06	1e-08	299.47377705	300.37127061	299.46692492	-3.501e-05	-0.00013796	-0.00103167
0.34141	2654.63066	7e-08	5.4e-07	2.8e-07	2e-07	-0.0	2.92e-06	1.45e-06	1e-08	299.47269084	300.3696641	299.46571898	-3.501e-05	-0.00013796	-0.00103167
0.34146	2654.95596	7e-08	5.4e-07	2.8e-07	2e-07	-0.0	2.92e-06	1.45e-06	1e-08	299.47160463	300.36805758	299.46451304	-3.69e-05	-0.00013793	-0.00103141
0.35152	2713.80907	7e-08	5.4e-07	2.8e-07	2e-07	-0.0	2.92e-06	1.45e-06	1e-08	299.2695325	300.08697404	299.26338282	-3.591e-05	-0.00012543	-0.00087211
0.35158	2714.12695	7e-08	5.4e-07	2.8e-07	2e-07	-0.0	2.92e-06	1.45e-06	1e-08	299.26841812	300.08551249	299.26238461	-3.591e-05	-0.00012543	-0.00087211
0.35163	2714.44479	7e-08	5.4e-07	2.8e-07	2e-07	-0.0	2.92e-06	1.45e-06	1e-08	299.26730374	300.08405094	299.2613864	-3.557e-05	-0.00012542	-0.00087206
0.35169	2714.76259	7e-08	5.4e-07	2.8e-07	2e-07	-0.0	2.92e-06	1.45e-06	1e-08	299.26619996	300.08258943	299.26038778	-2.865e-05	-0.00012535	-0.00087104
0.35174	2715.08034	7e-08	5.4e-07	2.8e-07	2e-07	-0.0	2.92e-06	1.45e-06	1e-08	299.26531089	300.08112875	299.25938077	-3.229e-05	-0.00012527	-0.00087032
0.3518	2715.39806	7e-08	5.4e-07	2.8e-07	2e-07	-0.0	2.92e-06	1.45e-06	1e-08	299.26430894	300.07966896	299.25837978	-3.276e-05	-0.00012517	-0.00086919
0.35185	2715.71573	7e-08	5.4e-07	2.8e-07	2e-07	-0.0	2.92e-06	1.45e-06	1e-08	299.26329237	300.07821036	299.2573809	-2.89e-05	-0.000125	-0.00086715
0.35191	2716.03336	7e-08	5.4e-07	2.8e-07	2e-07	-0.0	2.92e-06	1.45e-06	1e-08	299.26239551	300.07675376	299.25637921	-2.89e-05	-0.000125	-0.00086715
0.35196	2716.35096	7e-08	5.4e-07	2.8e-07	2e-07	-0.0	2.92e-06	1.45e-06	1e-08	299.26149865	300.07529716	299.25537753	-2.89e-05	-0.000125	-0.00086715
0.35202	2716.66851	7e-08	5.4e-07	2.8e-07	2e-07	-0.0	2.92e-06	1.45e-06	1e-08	299.26060179	300.07384056	299.25437584	-3.484e-05	-0.00012491	-0.00086634
0.35207	2716.98602	7e-08	5.4e-07	2.8e-07	2e-07	-0.0	2.92e-06	1.45e-06	1e-08	299.25952065	300.07238503	299.25338351	-3.562e-05	-0.00012485	-0.00086572
0.35213	2717.30349	7e-08	5.4e-07	2.8e-07	2e-07	-0.0	2.92e-06	1.45e-06	1e-08	299.25841506	300.07093017	299.25239306	-3.004e-05	-0.00012479	-0.00086487
0.35218	2717.62092	7e-08	5.4e-07	2.8e-07	2e-07	-0.0	2.92e-06	1.45e-06	1e-08	299.25748288	300.06947602	299.25139588	-3.491e-05	-0.0001246	-0.00086293
0.35224	2717.93831	7e-08	5.4e-07	2.8e-07	2e-07	-0.0	2.92e-06	1.45e-06	1e-08	299.25639939	300.06802409	299.25040801	-3.631e-05	-0.00012454	-0.00086237
0.35229	2718.25565	7e-08	5.4e-07	2.8e-07	2e-07	-0.0	2.92e-06	1.45e-06	1e-08	299.25527252	300.06657278	299.2494228	-3.631e-05	-0.00012454	-0.00086237
0.35235	2718.57296	7e-08	5.4e-07	2.8e-07	2e-07	-0.0	2.92e-06	1.45e-06	1e-08	299.25414565	300.06512148	299.24843759	-3.069e-05	-0.0001245	-0.0008618
0.3524	2718.89022	7e-08	5.4e-07	2.8e-07	2e-07	-0.0	2.92e-06	1.45e-06	1e-08	299.25319314	300.0636706	299.24744525	-2.914e-05	-0.00012444	-0.00086109
0.35246	2719.20745	7e-08	5.4e-07	2.8e-07	2e-07	-0.0	2.92e-06	1.45e-06	1e-08	299.25228866	300.06222042	299.24645164	-3.322e-05	-0.00012436	-0.00086025
0.36252	2776.56635	7e-08	5.4e-07	2.8e-07	2e-07	-0.0	2.92e-06	1.45e-06	1e-08	299.08537333	299.81095847	299.08044759	-2.959e-05	-0.00011118	-0.00072965
0.36258	2776.87597	7e-08	5.4e-07	2.8e-07	2e-07	-0.0	2.92e-06	1.45e-06	1e-08	299.08445486	299.80966204	299.07962057	-2.663e-05	-0.00011115	-0.00072925
0.36263	2777.18554	7e-08	5.4e-07	2.8e-07	2e-07	-0.0	2.92e-06	1.45e-06	1e-08	299.08362833	299.80836603	299.0787899	-2.07e-05	-0.00011108	-0.00072845
0.36269	2777.49508	7e-08	5.4e-07	2.8e-07	2e-07	-0.0	2.92e-06	1.45e-06	1e-08	299.08298561	299.80707085	299.07795195	-2.511e-05	-0.000111	-0.00072791
0.36274	2777.80457	7e-08	5.4e-07	2.8e-07	2e-07	-0.0	2.92e-06	1.45e-06	1e-08	299.08220608	299.80577652	299.07712084	-3.101e-05	-0.00011091	-0.00072718
0.3628	2778.11402	7e-08	5.4e-07	2.8e-07	2e-07	-0.0	2.92e-06	1.45e-06	1e-08	299.08124329	299.80448331	299.07629891	-2.666e-05	-0.00011089	-0.00072694
0.36285	2778.42343	7e-08	5.4e-07	2.8e-07	2e-07	-0.0	2.92e-06	1.45e-06	1e-08	299.08041579	299.80319027	299.07547118	-2.526e-05	-0.00011083	-0.00072633
0.36291	2778.7328	7e-08	5.4e-07	2.8e-07	2e-07	-0.0	2.92e-06	1.45e-06	1e-08	299.07963164	299.80189797	299.07464225	-2.586e-05	-0.00011058	-0.00072404
0.36296	2779.04213	7e-08	5.4e-07	2.8e-07	2e-07	-0.0	2.92e-06	1.45e-06	1e-08	299.07882892	299.80060861	299.07381702	-2.586e-05	-0.00011057	-0.00072403
0.36302	2779.35141	7e-08	5.4e-07	2.8e-07	2e-07	-0.0	2.92e-06	1.45e-06	1e-08	299.07802626	299.79931927	299.07299181	-2.586e-05	-0.00011057	-0.00072403
0.36307	2779.66065	7e-08	5.4e-07	2.8e-07	2e-07	-0.0	2.92e-06	1.45e-06	1e-08	299.0772236	299.79802994	299.07216659	-2.672e-05	-0.00011037	-0.00072226
0.36313	2779.96985	7e-08	5.4e-07	2.8e-07	2e-07	-0.0	2.92e-06	1.45e-06	1e-08	299.07639415	299.79674291	299.0713448	-2.721e-05	-0.00011026	-0.00072124
0.36318	2780.27901	7e-08	5.4e-07	2.8e-07	2e-07	-0.0	2.92e-06	1.45e-06	1e-08	299.07554931	299.7954572	299.07052496	-2.721e-05	-0.00011026	-0.00072124
0.36324	2780.58813	7e-08	5.4e-07	2.8e-07	2e-07	-0.0	2.92e-06	1.45e-06	1e-08	299.07470447	299.7941715	299.06970513	-2.721e-05	-0.00011026	-0.00072124
0.36329	2780.8972	7e-08	5.4e-07	2.8e-07	2e-07	-0.0	2.92e-06	1.45e-06	1e-08	299.07385963	299.79288579	299.0688853	-2.609e-05	-0.00011016	-0.00072033
0.36335	2781.20623	7e-08	5.4e-07	2.8e-07	2e-07	-0.0	2.92e-06	1.45e-06	1e-08	299.07304968	299.79160122	299.06806502	-2.38e-05	-0.00010996	-0.00071849
0.3634	2781.51522	7e-08	5.4e-07	2.8e-07	2e-07	-0.0	2.92e-06	1.45e-06	1e-08	299.07231078	299.79031896	299.06724384	-2.38e-05	-0.00010996	-0.00071849
0.36346	2781.82417	7e-08	5.4e-07	2.8e-07	2e-07	-0.0	2.92e-06	1.45e-06	1e-08	299.07157188	299.78903671	299.06642267	-2.38e-05	-0.00010996	-0.00071849
0.37352	2837.65055	7e-08	5.4e-07	2.8e-07	2e-07	-0.0	2.92e-06	1.45e-06	1e-08	298.933408	299.56800767	298.92877758	-2.561e-05	-9.72e-05	-0.00061103
0.37358	2837.9517	7e-08	5.4e-07	2.8e-07	2e-07	-0.0	2.92e-06	1.45e-06	1e-08	298.93261264	299.5668737	298.92809193	-2.032e-05	-9.715e-05	-0.00061053
0.37363	2838.2528	7e-08	5.4e-07	2.8e-07	2e-07	-0.0	2.92e-06	1.45e-06	1e-08	298.93198167	299.5657403	298.92739948	-2.585e-05	-9.694e-05	-0.00060902
0.37369	2838.55386	7e-08	5.4e-07	2.8e-07	2e-07	-0.0	2.92e-06	1.45e-06	1e-08	298.93117907	299.56460929	298.92671662	-2.638e-05	-9.692e-05	-0.00060887
0.37374	2838.85487	7e-08	5.4e-07	2.8e-07	2e-07	-0.0	2.92e-06	1.45e-06	1e-08	298.93035994	299.56347851	298.92603469	-2.638e-05	-9.692e-05	-0.00060887
0.3738	2839.15584	7e-08	5.4e-07	2.8e-07	2e-07	-0.0	2.92e-06	1.45e-06	1e-08	298.92954081	299.56234773	298.92535276	-1.878e-05	-9.687e-05	-0.0006083
0.37385	2839.45677	7e-08	5.4e-07	2.8e-07	2e-07	-0.0	2.92e-06	1.45e-06	1e-08	298.92895756	299.56121755	298.92466089	-2.149e-05	-9.68e-05	-0.00060779
0.37391	2839.75766	7e-08	5.4e-07	2.8e-07	2e-07	-0.0	2.92e-06	1.45e-06	1e-08	298.92829012	299.56008821	298.92397345	-2.198e-05	-9.668e-05	-0.00060687
0.37396	2840.0585	7e-08	5.4e-07	2.8e-07	2e-07	-0.0	2.92e-06	1.45e-06	1e-08	298.92760752	299.55896022	298.92328782	-1.921e-05	-9.655e-05	-0.00060577
0.37402	2840.3593	7e-08	5.4e-07	2.8e-07	2e-07	-0.0	2.92e-06	1.45e-06	1e-08	298.92701114	299.55783377	298.92259965	-1.921e-05	-9.655e-05	-0.00060577
0.37407	2840.66006	7e-08	5.4e-07	2.8e-07	2e-07	-0.0	2.92e-06	1.45e-06	1e-08	298.92641476	299.55670731	298.92191147	-1.976e-05	-9.654e-05	-0.0006057
0.37413	2840.96077	7e-08	5.4e-07	2.8e-07	2e-07	-0.0	2.92e-06	1.45e-06	1e-08	298.9258011	299.55558097	298.92122417	-2.6e-05	-9.643e-05	-0.00060494
0.37418	2841.26144	7e-08	5.4e-07	2.8e-07	2e-07	-0.0	2.92e-06	1.45e-06	1e-08	298.92499383	299.55445596	298.92054653	-2.27e-05	-9.638e-05	-0.00060449
0.37424	2841.56207	7e-08	5.4e-07	2.8e-07	2e-07	-0.0	2.92e-06	1.45e-06	1e-08	298.92428896	299.55333151	298.91986482	-2.025e-05	-9.633e-05	-0.00060408
0.37429	2841.86266	7e-08	5.4e-07	2.8e-07	2e-07	-0.0	2.92e-06	1.45e-06	1e-08	298.92366008	299.55220758	298.91918019	-2.585e-05	-9.608e-05	-0.00060219
0.37435	2842.1632	7e-08	5.4e-07	2.8e-07	2e-07	-0.0	2.92e-06	1.45e-06	1e-08	298.92285725	299.55108662	298.91850573	-2.585e-05	-9.608e-05	-0.00060219
0.3744	2842.4637	7e-08	5.4e-07	2.8e-07	2e-07	-0.0	2.92e-06	1.45e-06	1e-08	298.92205442	299.54996567	298.91783126	-2.585e-05	-9.608e-05	-0.00060219
0.37446	2842.76415	7e-08	5.4e-07	2.8e-07	2e-07	-0.0	2.92e-06	1.45e-06	1e-08	298.92125158	299.54884471	298.9171568	-2.181e-05	-9.605e-05	-0.00060189
0.38452	2897.01706	7e-08	5.4e-07	2.8e-07	2e-07	-0.0	2.92e-06	1.45e-06	1e-08	298.80632503	299.3566401	298.80267955	-2.031e-05	-8.413e-05	-0.00051209
0.38458	2897.3095	7e-08	5.4e-07	2.8e-07	2e-07	-0.0	2.92e-06	1.45e-06	1e-08	298.80569417	299.35565807	298.80210705	-1.46e-05	-8.405e-05	-0.00051137
0.38463	2897.60189	7e-08	5.4e-07	2.8e-07	2e-07	-0.0	2.92e-06	1.45e-06	1e-08	298.80524071	299.35467703	298.80152744	-1.62e-05	-8.402e-05	-0.00051117
0.38469	2897.89424	7e-08	5.4e-07	2.8e-07	2e-07	-0.0	2.92e-06	1.45e-06	1e-08	298.80473765	299.35369636	298.80095029	-2.178e-05	-8.391e-05	-0.00051048
0.38474	2898.18655	7e-08	5.4e-07	2.8e-07	2e-07	-0.0	2.92e-06	1.45e-06	1e-08	298.80406105	299.35271697	298.80038181	-1.991e-05	-8.389e-05	-0.00051036
0.3848	2898.47881	7e-08	5.4e-07	2.8e-07	2e-07	-0.0	2.92e-06	1.45e-06	1e-08	298.80344279	299.35173772	298.79981084	-1.69e-05	-8.384e-05	-0.00050993
0.38485	2898.77103	7e-08	5.4e-07	2.8e-07	2e-07	-0.0	2.92e-06	1.45e-06	1e-08	298.80291805	299.35075907	298.79923618	-1.807e-05	-8.368e-05	-0.00050881
0.38491	2899.0632	7e-08	5.4e-07	2.8e-07	2e-07	-0.0	2.92e-06	1.45e-06	1e-08	298.80235696	299.34978227	298.7986645	-1.745e-05	-8.356e-05	-0.00050787
0.38496	2899.35533	7e-08	5.4e-07	2.8e-07	2e-07	-0.0	2.92e-06	1.45e-06	1e-08	298.801815	299.34880696	298.79809311	-1.745e-05	-8.356e-05	-0.00050787
0.38502	2899.64741	7e-08	5.4e-07	2.8e-07	2e-07	-0.0	2.92e-06	1.45e-06	1e-08	298.80127304	299.34783165	298.79752171	-1.745e-05	-8.356e-05	-0.00050787
0.38507	2899.93945	7e-08	5.4e-07	2.8e-07	2e-07	-0.0	2.92e-06	1.45e-06	1e-08	298.80073109	299.34685634	298.79695031	-1.867e-05	-8.347e-05	-0.00050725
0.38513	2900.23145	7e-08	5.4e-07	2.8e-07	2e-07	-0.0	2.92e-06	1.45e-06	1e-08	298.80015128	299.34588208	298.79638138	-2.008e-05	-8.336e-05	-0.00050652
0.38518	2900.5234	7e-08	5.4e-07	2.8e-07	2e-07	-0.0	2.92e-06	1.45e-06	1e-08	298.7995275	299.34490904	298.7958153	-2.008e-05	-8.336e-05	-0.00050652
0.38524	2900.81531	7e-08	5.4e-07	2.8e-07	2e-07	-0.0	2.92e-06	1.45e-06	1e-08	298.79890371	299.34393601	298.79524923	-1.795e-05	-8.328e-05	-0.00050593
0.38529	2901.10717	7e-08	5.4e-07	2.8e-07	2e-07	-0.0	2.92e-06	1.45e-06	1e-08	298.79834608	299.34296386	298.79468089	-1.531e-05	-8.319e-05	-0.00050519
0.38535	2901.39899	7e-08	5.4e-07	2.8e-07	2e-07	-0.0	2.92e-06	1.45e-06	1e-08	298.79787067	299.34199282	298.79410973	-1.531e-05	-8.319e-05	-0.00050519
0.3854	2901.69077	7e-08	5.4e-07	2.8e-07	2e-07	-0.0	2.92e-06	1.45e-06	1e-08	298.79739526	299.34102179	298.79353858	-1.815e-05	-8.314e-05	-0.00050491
0.38546	2901.9825	7e-08	5.4e-07	2.8e-07	2e-07	-0.0	2.92e-06	1.45e-06	1e-08	298.79683157	299.34005129	298.79297173	-2.183e-05	-8.308e-05	-0.00050453
0.39552	2954.61787	7e-08	5.4e-07	2.8e-07	2e-07	-0.0	2.92e-06	1.45e-06	1e-08	298.70051354	299.17426186	298.69752377	-1.108e-05	-7.234e-05	-0.00042963
0.39558	2954.90135	7e-08	5.4e-07	2.8e-07	2e-07	-0.0	2.92e-06	1.45e-06	1e-08	298.70016937	299.17341714	298.69703755	-1.767e-05	-7.225e-05	-0.00042913
0.39563	2955.18479	7e-08	5.4e-07	2.8e-07	2e-07	-0.0	2.92e-06	1.45e-06	1e-08	298.69962046	299.17257349	298.69656117	-1.337e-05	-7.214e-05	-0.00042836
0.39569	2955.46818	7e-08	5.4e-07	2.8e-07	2e-07	-0.0	2.92e-06	1.45e-06	1e-08	298.69920527	299.17173103	298.69607967	-1.119e-05	-7.209e-05	-0.00042798
0.39574	2955.75152	7e-08	5.4e-07	2.8e-07	2e-07	-0.0	2.92e-06	1.45e-06	1e-08	298.69885762	299.17088917	298.69559559	-1.119e-05	-7.209e-05	-0.00042798
0.3958	2956.03482	7e-08	5.4e-07	2.8e-07	2e-07	-0.0	2.92e-06	1.45e-06	1e-08	298.69850997	299.17004731	298.69511151	-1.61e-05	-7.204e-05	-0.00042771
0.39585	2956.31808	7e-08	5.4e-07	2.8e-07	2e-07	-0.0	2.92e-06	1.45e-06	1e-08	298.69800974	299.16920606	298.69463463	-1.83e-05	-7.198e-05	-0.00042735
0.39591	2956.60129	7e-08	5.4e-07	2.8e-07	2e-07	-0.0	2.92e-06	1.45e-06	1e-08	298.69744121	299.16836551	298.69416126	-1.448e-05	-7.193e-05	-0.00042695
0.39596	2956.88445	7e-08	5.4e-07	2.8e-07	2e-07	-0.0	2.92e-06	1.45e-06	1e-08	298.6969913	299.16752553	298.69368302	-1.823e-05	-7.176e-05	-0.00042583
0.39602	2957.16757	7e-08	5.4e-07	2.8e-07	2e-07	-0.0	2.92e-06	1.45e-06	1e-08	298.69642507	299.1666876	298.69321136	-1.823e-05	-7.176e-05	-0.00042583
0.39607	2957.45065	7e-08	5.4e-07	2.8e-07	2e-07	-0.0	2.92e-06	1.45e-06	1e-08	298.69585884	299.16584967	298.69273969	-1.823e-05	-7.176e-05	-0.00042583
0.39613	2957.73367	7e-08	5.4e-07	2.8e-07	2e-07	-0.0	2.92e-06	1.45e-06	1e-08	298.69529261	299.16501173	298.69226803	-1.268e-05	-7.17e-05	-0.00042534
0.39618	2958.01666	7e-08	5.4e-07	2.8e-07	2e-07	-0.0	2.92e-06	1.45e-06	1e-08	298.69489862	299.16417448	298.69178919	-1.361e-05	-7.166e-05	-0.00042508
0.39624	2958.29959	7e-08	5.4e-07	2.8e-07	2e-07	-0.0	2.92e-06	1.45e-06	1e-08	298.69447572	299.16333769	298.69131196	-1.733e-05	-7.159e-05	-0.00042467
0.39629	2958.58248	7e-08	5.4e-07	2.8e-07	2e-07	-0.0	2.92e-06	1.45e-06	1e-08	298.69393748	299.16250174	298.69084043	-1.301e-05	-7.144e-05	-0.00042362
0.39635	2958.86533	7e-08	5.4e-07	2.8e-07	2e-07	-0.0	2.92e-06	1.45e-06	1e-08	298.69353347	299.16166748	298.6903641	-1.156e-05	-7.139e-05	-0.00042327
0.3964	2959.14813	7e-08	5.4e-07	2.8e-07	2e-07	-0.0	2.92e-06	1.45e-06	1e-08	298.6931744	299.16083378	298.68988616	-1.156e-05	-7.139e-05	-0.00042327
0.39646	2959.43089	7e-08	5.4e-07	2.8e-07	2e-07	-0.0	2.92e-06	1.45e-06	1e-08	298.69281533	299.16000008	298.68940823	-1.156e-05	-7.139e-05	-0.00042327
0.40652	3010.40122	7e-08	5.4e-07	2.8e-07	2e-07	-0.0	2.92e-06	1.45e-06	1e-08	298.61255924	299.01784934	298.60963652	-1.308e-05	-6.184e-05	-0.00036058
0.40657	3010.67548	7e-08	5.4e-07	2.8e-07	2e-07	-0.0	2.92e-06	1.45e-06	1e-08	298.61215299	299.017127	298.60923534	-1.277e-05	-6.178e-05	-0.00036021
0.40663	3010.94969	7e-08	5.4e-07	2.8e-07	2e-07	-0.0	2.92e-06	1.45e-06	1e-08	298.61175618	299.01640532	298.60883416	-1.779e-05	-6.167e-05	-0.00035956
0.40668	3011.22386	7e-08	5.4e-07	2.8e-07	2e-07	-0.0	2.92e-06	1.45e-06	1e-08	298.61120352	299.01568498	298.60844078	-1.779e-05	-6.167e-05	-0.00035956
0.40674	3011.49797	7e-08	5.4e-07	2.8e-07	2e-07	-0.0	2.92e-06	1.45e-06	1e-08	298.61065086	299.01496463	298.6080474	-1.353e-05	-6.165e-05	-0.00035941
0.40679	3011.77205	7e-08	5.4e-07	2.8e-07	2e-07	-0.0	2.92e-06	1.45e-06	1e-08	298.61023038	299.01424443	298.60764824	-1.065e-05	-6.161e-05	-0.00035911
0.40685	3012.04607	7e-08	5.4e-07	2.8e-07	2e-07	-0.0	2.92e-06	1.45e-06	1e-08	298.60989942	299.01352468	298.60724539	-1.322e-05	-6.153e-05	-0.00035863
0.4069	3012.32005	7e-08	5.4e-07	2.8e-07	2e-07	-0.0	2.92e-06	1.45e-06	1e-08	298.60948866	299.01280588	298.60684672	-1.065e-05	-6.142e-05	-0.00035785
0.40696	3012.59398	7e-08	5.4e-07	2.8e-07	2e-07	-0.0	2.92e-06	1.45e-06	1e-08	298.60915782	299.01208843	298.60644537	-1.065e-05	-6.142e-05	-0.00035785
0.40701	3012.86786	7e-08	5.4e-07	2.8e-07	2e-07	-0.0	2.92e-06	1.45e-06	1e-08	298.60882697	299.01137098	298.60604402	-1.065e-05	-6.142e-05	-0.00035785
0.40707	3013.1417	7e-08	5.4e-07	2.8e-07	2e-07	-0.0	2.92e-06	1.45e-06	1e-08	298.60849613	299.01065354	298.60564268	-1.548e-05	-6.132e-05	-0.00035733
0.40712	3013.41549	7e-08	5.4e-07	2.8e-07	2e-07	-0.0	2.92e-06	1.45e-06	1e-08	298.60801528	299.00993718	298.6052487	-1.498e-05	-6.13e-05	-0.00035719
0.40718	3013.68923	7e-08	5.4e-07	2.8e-07	2e-07	-0.0	2.92e-06	1.45e-06	1e-08	298.6075498	299.00922106	298.6048542	-1.076e-05	-6.125e-05	-0.00035676
0.40723	3013.96292	7e-08	5.4e-07	2.8e-07	2e-07	-0.0	2.92e-06	1.45e-06	1e-08	298.6072156	299.00850559	298.60445429	-1.341e-05	-6.115e-05	-0.00035619
0.40729	3014.23657	7e-08	5.4e-07	2.8e-07	2e-07	-0.0	2.92e-06	1.45e-06	1e-08	298.60679884	299.00779124	298.60405878	-1.693e-05	-6.103e-05	-0.00035545
0.40734	3014.51017	7e-08	5.4e-07	2.8e-07	2e-07	-0.0	2.92e-06	1.45e-06	1e-08	298.60627292	299.00707835	298.60366907	-1.693e-05	-6.103e-05	-0.00035545
0.4074	3014.78373	7e-08	5.4e-07	2.8e-07	2e-07	-0.0	2.92e-06	1.45e-06	1e-08	298.605747	299.00636547	298.60327936	-1.693e-05	-6.103e-05	-0.00035545
0.40745	3015.05724	7e-08	5.4e-07	2.8e-07	2e-07	-0.0	2.92e-06	1.45e-06	1e-08	298.60522108	299.00565258	298.60288965	-1.386e-05	-6.102e-05	-0.00035537
0.41752	3064.31103	7e-08	5.4e-07	2.8e-07	2e-07	-0.0	2.92e-06	1.45e-06	1e-08	298.53839192	298.88430875	298.53610698	-1.037e-05	-5.269e-05	-0.00030292
0.41757	3064.57577	7e-08	5.4e-07	2.8e-07	2e-07	-0.0	2.92e-06	1.45e-06	1e-08	298.5380698	298.88369308	298.53577011	-1.18e-05	-5.264e-05	-0.00030264
0.41763	3064.84047	7e-08	5.4e-07	2.8e-07	2e-07	-0.0	2.92e-06	1.45e-06	1e-08	298.53770317	298.883078	298.53543558	-8.28e-06	-5.248e-05	-0.00030158
0.41768	3065.10511	7e-08	5.4e-07	2.8e-07	2e-07	-0.0	2.92e-06	1.45e-06	1e-08	298.53744602	298.88246479	298.53509737	-8.28e-06	-5.248e-05	-0.00030158
0.41774	3065.36971	7e-08	5.4e-07	2.8e-07	2e-07	-0.0	2.92e-06	1.45e-06	1e-08	298.53718887	298.88185159	298.53475915	-8.28e-06	-5.248e-05	-0.00030158
0.41779	3065.63425	7e-08	5.4e-07	2.8e-07	2e-07	-0.0	2.92e-06	1.45e-06	1e-08	298.53693171	298.88123839	298.53442093	-8.28e-06	-5.248e-05	-0.00030158
0.41785	3065.89875	7e-08	5.4e-07	2.8e-07	2e-07	-0.0	2.92e-06	1.45e-06	1e-08	298.53667456	298.88062518	298.53408271	-1.332e-05	-5.241e-05	-0.00030124
0.4179	3066.16321	7e-08	5.4e-07	2.8e-07	2e-07	-0.0	2.92e-06	1.45e-06	1e-08	298.53626067	298.88001278	298.53375195	-1.586e-05	-5.237e-05	-0.00030107
0.41796	3066.42761	7e-08	5.4e-07	2.8e-07	2e-07	-0.0	2.92e-06	1.45e-06	1e-08	298.53576788	298.87940077	298.53342495	-9.2e-06	-5.233e-05	-0.0003007
0.41801	3066.69196	7e-08	5.4e-07	2.8e-07	2e-07	-0.0	2.92e-06	1.45e-06	1e-08	298.53548187	298.87878926	298.53308907	-7.57e-06	-5.232e-05	-0.00030061
0.41807	3066.95627	7e-08	5.4e-07	2.8e-07	2e-07	-0.0	2.92e-06	1.45e-06	1e-08	298.53524657	298.87817787	298.53275101	-1.327e-05	-5.227e-05	-0.00030037
0.41812	3067.22053	7e-08	5.4e-07	2.8e-07	2e-07	-0.0	2.92e-06	1.45e-06	1e-08	298.53483426	298.87756712	298.53242121	-1.12e-05	-5.22e-05	-0.0002999
0.41818	3067.48473	7e-08	5.4e-07	2.8e-07	2e-07	-0.0	2.92e-06	1.45e-06	1e-08	298.53448634	298.87695719	298.53208907	-1.145e-05	-5.207e-05	-0.00029914
0.41823	3067.7489	7e-08	5.4e-07	2.8e-07	2e-07	-0.0	2.92e-06	1.45e-06	1e-08	298.53413052	298.87634869	298.53175817	-1.145e-05	-5.207e-05	-0.00029914
0.41829	3068.01301	7e-08	5.4e-07	2.8e-07	2e-07	-0.0	2.92e-06	1.45e-06	1e-08	298.53377469	298.8757402	298.53142726	-1.145e-05	-5.207e-05	-0.00029914
0.41834	3068.27707	7e-08	5.4e-07	2.8e-07	2e-07	-0.0	2.92e-06	1.45e-06	1e-08	298.53341887	298.8751317	298.53109636	-1.093e-05	-5.202e-05	-0.00029882
0.4184	3068.54109	7e-08	5.4e-07	2.8e-07	2e-07	-0.0	2.92e-06	1.45e-06	1e-08	298.53307919	298.8745238	298.53076512	-1.006e-05	-5.194e-05	-0.00029827
0.41845	3068.80505	7e-08	5.4e-07	2.8e-07	2e-07	-0.0	2.92e-06	1.45e-06	1e-08	298.53276653	298.87391691	298.53043329	-1.006e-05	-5.194e-05	-0.00029827
0.42852	3116.28621	7e-08	5.4e-07	2.8e-07	2e-07	-0.0	2.92e-06	1.45e-06	1e-08	298.47640405	298.77067573	298.47448405	-5.79e-06	-4.473e-05	-0.00025437
0.42857	3116.54111	7e-08	5.4e-07	2.8e-07	2e-07	-0.0	2.92e-06	1.45e-06	1e-08	298.47622421	298.77015287	298.47419777	-5.21e-06	-4.473e-05	-0.00025433
0.42863	3116.79597	7e-08	5.4e-07	2.8e-07	2e-07	-0.0	2.92e-06	1.45e-06	1e-08	298.47606223	298.76963005	298.47391072	-1.006e-05	-4.469e-05	-0.00025419
0.42868	3117.05077	7e-08	5.4e-07	2.8e-07	2e-07	-0.0	2.92e-06	1.45e-06	1e-08	298.47574976	298.76910767	298.47363063	-1.032e-05	-4.466e-05	-0.00025397
0.42874	3117.30553	7e-08	5.4e-07	2.8e-07	2e-07	-0.0	2.92e-06	1.45e-06	1e-08	298.47542903	298.76858572	298.47335117	-1e-05	-4.455e-05	-0.00025333
0.42879	3117.56023	7e-08	5.4e-07	2.8e-07	2e-07	-0.0	2.92e-06	1.45e-06	1e-08	298.47511838	298.768065	298.473072	-1.033e-05	-4.451e-05	-0.00025312
0.42885	3117.81489	7e-08	5.4e-07	2.8e-07	2e-07	-0.0	2.92e-06	1.45e-06	1e-08	298.47479741	298.76754471	298.47279355	-1.033e-05	-4.451e-05	-0.00025312
0.4289	3118.06949	7e-08	5.4e-07	2.8e-07	2e-07	-0.0	2.92e-06	1.45e-06	1e-08	298.47447643	298.76702441	298.47251509	-9.81e-06	-4.45e-05	-0.00025301
0.42896	3118.32405	7e-08	5.4e-07	2.8e-07	2e-07	-0.0	2.92e-06	1.45e-06	1e-08	298.47417152	298.76650431	298.47223604	-7.6e-06	-4.443e-05	-0.00025255
0.42901	3118.57855	7e-08	5.4e-07	2.8e-07	2e-07	-0.0	2.92e-06	1.45e-06	1e-08	298.4739352	298.76598503	298.47195443	-7.6e-06	-4.443e-05	-0.00025255
0.42907	3118.83301	7e-08	5.4e-07	2.8e-07	2e-07	-0.0	2.92e-06	1.45e-06	1e-08	298.47369888	298.76546575	298.47167282	-9.74e-06	-4.437e-05	-0.00025222
0.42912	3119.08741	7e-08	5.4e-07	2.8e-07	2e-07	-0.0	2.92e-06	1.45e-06	1e-08	298.47339617	298.76494718	298.4713946	-1.137e-05	-4.432e-05	-0.00025197
0.42918	3119.34177	7e-08	5.4e-07	2.8e-07	2e-07	-0.0	2.92e-06	1.45e-06	1e-08	298.4730428	298.76442915	298.47111895	-1.137e-05	-4.432e-05	-0.00025197
0.42923	3119.59607	7e-08	5.4e-07	2.8e-07	2e-07	-0.0	2.92e-06	1.45e-06	1e-08	298.47268943	298.76391113	298.4708433	-6.96e-06	-4.428e-05	-0.00025168
0.42929	3119.85033	7e-08	5.4e-07	2.8e-07	2e-07	-0.0	2.92e-06	1.45e-06	1e-08	298.47247308	298.76339353	298.47056182	-8.4e-06	-4.425e-05	-0.0002515
0.42934	3120.10453	7e-08	5.4e-07	2.8e-07	2e-07	-0.0	2.92e-06	1.45e-06	1e-08	298.47221207	298.76287632	298.47028255	-1.021e-05	-4.421e-05	-0.00025132
0.4294	3120.35868	7e-08	5.4e-07	2.8e-07	2e-07	-0.0	2.92e-06	1.45e-06	1e-08	298.47189483	298.76235951	298.47000604	-6.42e-06	-4.406e-05	-0.00025035
0.42945	3120.61279	7e-08	5.4e-07	2.8e-07	2e-07	-0.0	2.92e-06	1.45e-06	1e-08	298.47169527	298.76184449	298.46972535	-6.42e-06	-4.406e-05	-0.00025035
0.43952	3166.25985	7e-08	5.4e-07	2.8e-07	2e-07	-0.0	2.92e-06	1.45e-06	1e-08	298.42454142	298.67421874	298.42278582	-7.55e-06	-3.795e-05	-0.00021402
0.43957	3166.50457	7e-08	5.4e-07	2.8e-07	2e-07	-0.0	2.92e-06	1.45e-06	1e-08	298.42430683	298.67377513	298.42254914	-8.96e-06	-3.786e-05	-0.00021352
0.43963	3166.74924	7e-08	5.4e-07	2.8e-07	2e-07	-0.0	2.92e-06	1.45e-06	1e-08	298.42402826	298.67333255	298.42231503	-8.96e-06	-3.786e-05	-0.00021352
0.43968	3166.99385	7e-08	5.4e-07	2.8e-07	2e-07	-0.0	2.92e-06	1.45e-06	1e-08	298.42374969	298.67288996	298.42208092	-8.67e-06	-3.785e-05	-0.00021348
0.43974	3167.23842	7e-08	5.4e-07	2.8e-07	2e-07	-0.0	2.92e-06	1.45e-06	1e-08	298.42348036	298.67244746	298.42184644	-6.25e-06	-3.78e-05	-0.00021312
0.43979	3167.48293	7e-08	5.4e-07	2.8e-07	2e-07	-0.0	2.92e-06	1.45e-06	1e-08	298.42328617	298.67200559	298.42160899	-6.25e-06	-3.78e-05	-0.00021312
0.43985	3167.72739	7e-08	5.4e-07	2.8e-07	2e-07	-0.0	2.92e-06	1.45e-06	1e-08	298.42309197	298.67156373	298.42137155	-8.99e-06	-3.773e-05	-0.00021275
0.4399	3167.9718	7e-08	5.4e-07	2.8e-07	2e-07	-0.0	2.92e-06	1.45e-06	1e-08	298.42281253	298.67112268	298.42113838	-9.37e-06	-3.772e-05	-0.0002127
0.43996	3168.21615	7e-08	5.4e-07	2.8e-07	2e-07	-0.0	2.92e-06	1.45e-06	1e-08	298.42252125	298.67068175	298.4209058	-7.22e-06	-3.769e-05	-0.00021253
0.44001	3168.46045	7e-08	5.4e-07	2.8e-07	2e-07	-0.0	2.92e-06	1.45e-06	1e-08	298.42229686	298.67024109	298.42067041	-6.46e-06	-3.767e-05	-0.00021239
0.44007	3168.70471	7e-08	5.4e-07	2.8e-07	2e-07	-0.0	2.92e-06	1.45e-06	1e-08	298.4220962	298.66980068	298.4204341	-8.52e-06	-3.763e-05	-0.00021215
0.44012	3168.94891	7e-08	5.4e-07	2.8e-07	2e-07	-0.0	2.92e-06	1.45e-06	1e-08	298.42183132	298.6693608	298.42020097	-6.42e-06	-3.752e-05	-0.00021147
0.44018	3169.19305	7e-08	5.4e-07	2.8e-07	2e-07	-0.0	2.92e-06	1.45e-06	1e-08	298.42163182	298.6689222	298.41996568	-5.46e-06	-3.747e-05	-0.00021116
0.44023	3169.43715	7e-08	5.4e-07	2.8e-07	2e-07	-0.0	2.92e-06	1.45e-06	1e-08	298.42146208	298.66848419	298.41972941	-5.46e-06	-3.747e-05	-0.00021116
0.44029	3169.68119	7e-08	5.4e-07	2.8e-07	2e-07	-0.0	2.92e-06	1.45e-06	1e-08	298.42129233	298.66804618	298.41949314	-5.46e-06	-3.747e-05	-0.00021116
0.44034	3169.92518	7e-08	5.4e-07	2.8e-07	2e-07	-0.0	2.92e-06	1.45e-06	1e-08	298.42112258	298.66760817	298.41925687	-5.46e-06	-3.747e-05	-0.00021116
0.4404	3170.16912	7e-08	5.4e-07	2.8e-07	2e-07	-0.0	2.92e-06	1.45e-06	1e-08	298.42095284	298.66717016	298.41902061	-7.31e-06	-3.744e-05	-0.00021106
0.44045	3170.41301	7e-08	5.4e-07	2.8e-07	2e-07	-0.0	2.92e-06	1.45e-06	1e-08	298.42072573	298.66673242	298.41878705	-1.269e-05	-3.738e-05	-0.00021074
0.45051	3214.15825	7e-08	5.4e-07	2.8e-07	2e-07	-0.0	2.92e-06	1.45e-06	1e-08	298.38092356	298.59249696	298.37939013	-5.75e-06	-3.211e-05	-0.00017993
0.45057	3214.39239	7e-08	5.4e-07	2.8e-07	2e-07	-0.0	2.92e-06	1.45e-06	1e-08	298.38074486	298.59212148	298.37919061	-1.055e-05	-3.203e-05	-0.00017952
0.45062	3214.62648	7e-08	5.4e-07	2.8e-07	2e-07	-0.0	2.92e-06	1.45e-06	1e-08	298.38041685	298.59174698	298.3789983	-1.055e-05	-3.203e-05	-0.00017952
0.45068	3214.86052	7e-08	5.4e-07	2.8e-07	2e-07	-0.0	2.92e-06	1.45e-06	1e-08	298.38008884	298.59137248	298.37880598	-1.055e-05	-3.203e-05	-0.00017952
0.45073	3215.0945	7e-08	5.4e-07	2.8e-07	2e-07	-0.0	2.92e-06	1.45e-06	1e-08	298.37976083	298.59099798	298.37861367	-2.32e-06	-3.202e-05	-0.00017936
0.45079	3215.32843	7e-08	5.4e-07	2.8e-07	2e-07	-0.0	2.92e-06	1.45e-06	1e-08	298.37968861	298.59062355	298.37841001	-5.59e-06	-3.199e-05	-0.00017921
0.45084	3215.5623	7e-08	5.4e-07	2.8e-07	2e-07	-0.0	2.92e-06	1.45e-06	1e-08	298.37951481	298.59024953	298.37821111	-6.14e-06	-3.194e-05	-0.00017894
0.4509	3215.79612	7e-08	5.4e-07	2.8e-07	2e-07	-0.0	2.92e-06	1.45e-06	1e-08	298.37932388	298.58987606	298.37801328	-3.63e-06	-3.189e-05	-0.00017863
0.45095	3216.02989	7e-08	5.4e-07	2.8e-07	2e-07	-0.0	2.92e-06	1.45e-06	1e-08	298.37921094	298.58950314	298.37781231	-3.63e-06	-3.189e-05	-0.00017863
0.45101	3216.2636	7e-08	5.4e-07	2.8e-07	2e-07	-0.0	2.92e-06	1.45e-06	1e-08	298.37909799	298.58913022	298.37761133	-4.03e-06	-3.189e-05	-0.00017861
0.45106	3216.49726	7e-08	5.4e-07	2.8e-07	2e-07	-0.0	2.92e-06	1.45e-06	1e-08	298.37897281	298.58875735	298.37741093	-9.61e-06	-3.183e-05	-0.00017837
0.45112	3216.73087	7e-08	5.4e-07	2.8e-07	2e-07	-0.0	2.92e-06	1.45e-06	1e-08	298.37867427	298.58838514	298.37721862	-7.16e-06	-3.182e-05	-0.00017826
0.45117	3216.96442	7e-08	5.4e-07	2.8e-07	2e-07	-0.0	2.92e-06	1.45e-06	1e-08	298.37845178	298.58801308	298.37702302	-4.64e-06	-3.181e-05	-0.00017814
0.45123	3217.19791	7e-08	5.4e-07	2.8e-07	2e-07	-0.0	2.92e-06	1.45e-06	1e-08	298.37830758	298.58764118	298.37682402	-9.23e-06	-3.169e-05	-0.00017756
0.45128	3217.43136	7e-08	5.4e-07	2.8e-07	2e-07	-0.0	2.92e-06	1.45e-06	1e-08	298.37802077	298.58727058	298.37663212	-9.63e-06	-3.168e-05	-0.00017751
0.45134	3217.66475	7e-08	5.4e-07	2.8e-07	2e-07	-0.0	2.92e-06	1.45e-06	1e-08	298.37772146	298.58690011	298.37644085	-9.63e-06	-3.168e-05	-0.00017751
0.45139	3217.89808	7e-08	5.4e-07	2.8e-07	2e-07	-0.0	2.92e-06	1.45e-06	1e-08	298.37742215	298.58652963	298.37624957	-9.63e-06	-3.168e-05	-0.00017751
0.45145	3218.13136	7e-08	5.4e-07	2.8e-07	2e-07	-0.0	2.92e-06	1.45e-06	1e-08	298.37712283	298.58615915	298.37605829	-1.61e-06	-3.167e-05	-0.00017732
0.46151	3259.89957	7e-08	5.4e-07	2.8e-07	2e-07	-0.0	2.92e-06	1.45e-06	1e-08	298.34408964	298.52335141	298.34294404	-6.77e-06	-2.714e-05	-0.00015136
0.46157	3260.1227	7e-08	5.4e-07	2.8e-07	2e-07	-0.0	2.92e-06	1.45e-06	1e-08	298.34387933	298.52303396	298.3427791	-3.89e-06	-2.71e-05	-0.00015105
0.46162	3260.34579	7e-08	5.4e-07	2.8e-07	2e-07	-0.0	2.92e-06	1.45e-06	1e-08	298.34375846	298.52271705	298.34261048	-2.6e-06	-2.708e-05	-0.00015091
0.46168	3260.56881	7e-08	5.4e-07	2.8e-07	2e-07	-0.0	2.92e-06	1.45e-06	1e-08	298.34367778	298.52240039	298.34244021	-2.6e-06	-2.708e-05	-0.00015091
0.46173	3260.79178	7e-08	5.4e-07	2.8e-07	2e-07	-0.0	2.92e-06	1.45e-06	1e-08	298.34359711	298.52208374	298.34226995	-3.59e-06	-2.707e-05	-0.00015088
0.46179	3261.01469	7e-08	5.4e-07	2.8e-07	2e-07	-0.0	2.92e-06	1.45e-06	1e-08	298.34348564	298.52176718	298.34210111	-9.05e-06	-2.702e-05	-0.00015068
0.46184	3261.23755	7e-08	5.4e-07	2.8e-07	2e-07	-0.0	2.92e-06	1.45e-06	1e-08	298.34320439	298.52145118	298.34194015	-5.92e-06	-2.701e-05	-0.00015058
0.4619	3261.46035	7e-08	5.4e-07	2.8e-07	2e-07	-0.0	2.92e-06	1.45e-06	1e-08	298.3430204	298.5211353	298.34177492	-3.65e-06	-2.7e-05	-0.0001505
0.46195	3261.68309	7e-08	5.4e-07	2.8e-07	2e-07	-0.0	2.92e-06	1.45e-06	1e-08	298.3429068	298.52081953	298.34160662	-8.74e-06	-2.69e-05	-0.00014998
0.46201	3261.90578	7e-08	5.4e-07	2.8e-07	2e-07	-0.0	2.92e-06	1.45e-06	1e-08	298.34263526	298.52050495	298.34144603	-8.74e-06	-2.69e-05	-0.00014998
0.46206	3262.12841	7e-08	5.4e-07	2.8e-07	2e-07	-0.0	2.92e-06	1.45e-06	1e-08	298.34236373	298.52019037	298.34128544	-8.74e-06	-2.69e-05	-0.00014998
0.46212	3262.35099	7e-08	5.4e-07	2.8e-07	2e-07	-0.0	2.92e-06	1.45e-06	1e-08	298.34209219	298.51987579	298.34112485	-7.18e-06	-2.69e-05	-0.00014995
0.46217	3262.57351	7e-08	5.4e-07	2.8e-07	2e-07	-0.0	2.92e-06	1.45e-06	1e-08	298.34186905	298.51956123	298.34096212	-4.1e-07	-2.689e-05	-0.00014982
0.46223	3262.79597	7e-08	5.4e-07	2.8e-07	2e-07	-0.0	2.92e-06	1.45e-06	1e-08	298.34185615	298.51924674	298.34079006	-5.06e-06	-2.685e-05	-0.00014967
0.46228	3263.01837	7e-08	5.4e-07	2.8e-07	2e-07	-0.0	2.92e-06	1.45e-06	1e-08	298.34169882	298.51893269	298.34062469	-5.99e-06	-2.682e-05	-0.00014952
0.46234	3263.24072	7e-08	5.4e-07	2.8e-07	2e-07	-0.0	2.92e-06	1.45e-06	1e-08	298.34151271	298.51861898	298.34046079	-1.72e-06	-2.678e-05	-0.00014919
0.46239	3263.46302	7e-08	5.4e-07	2.8e-07	2e-07	-0.0	2.92e-06	1.45e-06	1e-08	298.34145931	298.51830582	298.34029129	-1.72e-06	-2.678e-05	-0.00014919
0.46245	3263.68525	7e-08	5.4e-07	2.8e-07	2e-07	-0.0	2.92e-06	1.45e-06	1e-08	298.34140592	298.51799265	298.34012179	-1.72e-06	-2.678e-05	-0.00014919
0.47251	3303.39212	7e-08	5.4e-07	2.8e-07	2e-07	-0.0	2.92e-06	1.45e-06	1e-08	298.31340888	298.46491751	298.31230534	-1.46e-06	-2.293e-05	-0.00012732
0.47257	3303.60376	7e-08	5.4e-07	2.8e-07	2e-07	-0.0	2.92e-06	1.45e-06	1e-08	298.3133636	298.46464926	298.31216079	-4.75e-06	-2.291e-05	-0.00012723
0.47262	3303.81535	7e-08	5.4e-07	2.8e-07	2e-07	-0.0	2.92e-06	1.45e-06	1e-08	298.31321585	298.46438128	298.31202096	-8.57e-06	-2.288e-05	-0.00012713
0.47268	3304.02687	7e-08	5.4e-07	2.8e-07	2e-07	-0.0	2.92e-06	1.45e-06	1e-08	298.31294939	298.46411363	298.3118866	-3.17e-06	-2.287e-05	-0.00012699
0.47273	3304.23834	7e-08	5.4e-07	2.8e-07	2e-07	-0.0	2.92e-06	1.45e-06	1e-08	298.31285082	298.46384611	298.31174483	-5.13e-06	-2.283e-05	-0.00012679
0.47279	3304.44975	7e-08	5.4e-07	2.8e-07	2e-07	-0.0	2.92e-06	1.45e-06	1e-08	298.31269139	298.46357905	298.31160603	-7.68e-06	-2.279e-05	-0.00012657
0.47284	3304.6611	7e-08	5.4e-07	2.8e-07	2e-07	-0.0	2.92e-06	1.45e-06	1e-08	298.31245261	298.46331253	298.31147108	-7.68e-06	-2.279e-05	-0.00012657
0.4729	3304.87239	7e-08	5.4e-07	2.8e-07	2e-07	-0.0	2.92e-06	1.45e-06	1e-08	298.31221384	298.46304601	298.31133612	-7.68e-06	-2.279e-05	-0.00012657
0.47295	3305.08362	7e-08	5.4e-07	2.8e-07	2e-07	-0.0	2.92e-06	1.45e-06	1e-08	298.31197506	298.46277949	298.31120116	-1.72e-06	-2.278e-05	-0.00012646
0.47301	3305.2948	7e-08	5.4e-07	2.8e-07	2e-07	-0.0	2.92e-06	1.45e-06	1e-08	298.31192156	298.46251302	298.31105797	-2.12e-06	-2.277e-05	-0.00012637
0.47306	3305.50591	7e-08	5.4e-07	2.8e-07	2e-07	-0.0	2.92e-06	1.45e-06	1e-08	298.31185574	298.46224674	298.31091545	-6.08e-06	-2.273e-05	-0.00012625
0.47312	3305.71697	7e-08	5.4e-07	2.8e-07	2e-07	-0.0	2.92e-06	1.45e-06	1e-08	298.31166681	298.46198083	298.31077861	-2.13e-06	-2.269e-05	-0.00012594
0.47317	3305.92796	7e-08	5.4e-07	2.8e-07	2e-07	-0.0	2.92e-06	1.45e-06	1e-08	298.31160055	298.46171545	298.3106366	-1.28e-06	-2.268e-05	-0.00012587
0.47323	3306.1389	7e-08	5.4e-07	2.8e-07	2e-07	-0.0	2.92e-06	1.45e-06	1e-08	298.31156078	298.46145017	298.31049348	-1.28e-06	-2.268e-05	-0.00012587
0.47328	3306.34978	7e-08	5.4e-07	2.8e-07	2e-07	-0.0	2.92e-06	1.45e-06	1e-08	298.31152102	298.4611849	298.31035036	-2.98e-06	-2.267e-05	-0.00012583
0.47334	3306.5606	7e-08	5.4e-07	2.8e-07	2e-07	-0.0	2.92e-06	1.45e-06	1e-08	298.31142847	298.46091976	298.31020966	-8.6e-06	-2.263e-05	-0.00012569
0.47339	3306.77136	7e-08	5.4e-07	2.8e-07	2e-07	-0.0	2.92e-06	1.45e-06	1e-08	298.31116116	298.46065509	298.31007701	-4.31e-06	-2.262e-05	-0.00012558
0.47345	3306.98206	7e-08	5.4e-07	2.8e-07	2e-07	-0.0	2.92e-06	1.45e-06	1e-08	298.31102714	298.4603905	298.30993847	-4.28e-06	-2.259e-05	-0.00012543
0.48351	3344.53206	7e-08	5.4e-07	2.8e-07	2e-07	-0.0	2.92e-06	1.45e-06	1e-08	298.28757678	298.41557668	298.28655147	-2.14e-06	-1.936e-05	-0.00010716
0.48357	3344.73165	7e-08	5.4e-07	2.8e-07	2e-07	-0.0	2.92e-06	1.45e-06	1e-08	298.28751037	298.4153502	298.28643117	-7.79e-06	-1.932e-05	-0.00010703
0.48362	3344.93119	7e-08	5.4e-07	2.8e-07	2e-07	-0.0	2.92e-06	1.45e-06	1e-08	298.28726833	298.41512415	298.28631894	-4.02e-06	-1.932e-05	-0.00010694
0.48368	3345.13066	7e-08	5.4e-07	2.8e-07	2e-07	-0.0	2.92e-06	1.45e-06	1e-08	298.28714351	298.41489817	298.28620152	-3.22e-06	-1.93e-05	-0.00010684
0.48373	3345.33007	7e-08	5.4e-07	2.8e-07	2e-07	-0.0	2.92e-06	1.45e-06	1e-08	298.28704348	298.41467238	298.28608311	-6.81e-06	-1.924e-05	-0.00010655
0.48379	3345.52942	7e-08	5.4e-07	2.8e-07	2e-07	-0.0	2.92e-06	1.45e-06	1e-08	298.2868318	298.4144473	298.28597006	-6.81e-06	-1.924e-05	-0.00010655
0.48384	3345.72871	7e-08	5.4e-07	2.8e-07	2e-07	-0.0	2.92e-06	1.45e-06	1e-08	298.28662012	298.41422221	298.28585701	-6.81e-06	-1.924e-05	-0.00010655
0.4839	3345.92793	7e-08	5.4e-07	2.8e-07	2e-07	-0.0	2.92e-06	1.45e-06	1e-08	298.28640844	298.41399713	298.28574396	-3.33e-06	-1.924e-05	-0.00010649
0.48395	3346.1271	7e-08	5.4e-07	2.8e-07	2e-07	-0.0	2.92e-06	1.45e-06	1e-08	298.28630498	298.41377206	298.28562609	1.5e-07	-1.924e-05	-0.00010644
0.48401	3346.3262	7e-08	5.4e-07	2.8e-07	2e-07	-0.0	2.92e-06	1.45e-06	1e-08	298.28630976	298.41354701	298.28550342	-5.24e-06	-1.92e-05	-0.00010628
0.48406	3346.52524	7e-08	5.4e-07	2.8e-07	2e-07	-0.0	2.92e-06	1.45e-06	1e-08	298.28614678	298.41332244	298.28538849	-3.02e-06	-1.917e-05	-0.00010612
0.48412	3346.72422	7e-08	5.4e-07	2.8e-07	2e-07	-0.0	2.92e-06	1.45e-06	1e-08	298.28605298	298.41309814	298.28527062	-7.6e-07	-1.915e-05	-0.00010595
0.48417	3346.92313	7e-08	5.4e-07	2.8e-07	2e-07	-0.0	2.92e-06	1.45e-06	1e-08	298.28602934	298.41287411	298.28514978	-7.6e-07	-1.915e-05	-0.00010595
0.48423	3347.12199	7e-08	5.4e-07	2.8e-07	2e-07	-0.0	2.92e-06	1.45e-06	1e-08	298.28600569	298.41265009	298.28502895	-7.6e-07	-1.915e-05	-0.00010595
0.48428	3347.32078	7e-08	5.4e-07	2.8e-07	2e-07	-0.0	2.92e-06	1.45e-06	1e-08	298.28598204	298.41242606	298.28490811	-6.26e-06	-1.911e-05	-0.00010583
0.48434	3347.51951	7e-08	5.4e-07	2.8e-07	2e-07	-0.0	2.92e-06	1.45e-06	1e-08	298.28578758	298.41220246	298.28479512	-6.16e-06	-1.91e-05	-0.00010576
0.48439	3347.71818	7e-08	5.4e-07	2.8e-07	2e-07	-0.0	2.92e-06	1.45e-06	1e-08	298.28559595	298.411979	298.28468207	-2.31e-06	-1.91e-05	-0.00010568
0.48445	3347.91678	7e-08	5.4e-07	2.8e-07	2e-07	-0.0	2.92e-06	1.45e-06	1e-08	298.28552409	298.4117556	298.28456373	-5.82e-06	-1.904e-05	-0.0001054
0.49451	3383.20034	7e-08	5.4e-07	2.8e-07	2e-07	-0.0	2.92e-06	1.45e-06	1e-08	298.26553157	298.37394086	298.26491082	-4.1e-07	-1.63e-05	-8.996e-05
0.49457	3383.38725	7e-08	5.4e-07	2.8e-07	2e-07	-0.0	2.92e-06	1.45e-06	1e-08	298.26551869	298.37375017	298.26480796	-4.1e-07	-1.63e-05	-8.996e-05
0.49462	3383.57409	7e-08	5.4e-07	2.8e-07	2e-07	-0.0	2.92e-06	1.45e-06	1e-08	298.26550581	298.37355949	298.26470509	-4.1e-07	-1.63e-05	-8.996e-05
0.49468	3383.76087	7e-08	5.4e-07	2.8e-07	2e-07	-0.0	2.92e-06	1.45e-06	1e-08	298.26549294	298.3733688	298.26460222	-1.81e-06	-1.629e-05	-8.993e-05
0.49473	3383.94758	7e-08	5.4e-07	2.8e-07	2e-07	-0.0	2.92e-06	1.45e-06	1e-08	298.26543674	298.37317822	298.26450134	-6.9e-06	-1.626e-05	-8.982e-05
0.49479	3384.13423	7e-08	5.4e-07	2.8e-07	2e-07	-0.0	2.92e-06	1.45e-06	1e-08	298.2652222	298.37298802	298.26440771	-3.35e-06	-1.625e-05	-8.975e-05
0.49484	3384.32081	7e-08	5.4e-07	2.8e-07	2e-07	-0.0	2.92e-06	1.45e-06	1e-08	298.26511801	298.37279786	298.2643092	-2.72e-06	-1.624e-05	-8.966e-05
0.4949	3384.50733	7e-08	5.4e-07	2.8e-07	2e-07	-0.0	2.92e-06	1.45e-06	1e-08	298.26503344	298.37260787	298.26420991	-5.96e-06	-1.619e-05	-8.941e-05
0.49495	3384.69378	7e-08	5.4e-07	2.8e-07	2e-07	-0.0	2.92e-06	1.45e-06	1e-08	298.26484818	298.3724185	298.26411544	-5.96e-06	-1.619e-05	-8.941e-05
0.49501	3384.88017	7e-08	5.4e-07	2.8e-07	2e-07	-0.0	2.92e-06	1.45e-06	1e-08	298.26466293	298.37222912	298.26402097	-5.96e-06	-1.619e-05	-8.941e-05
0.49506	3385.06649	7e-08	5.4e-07	2.8e-07	2e-07	-0.0	2.92e-06	1.45e-06	1e-08	298.26447767	298.37203975	298.26392651	-3.55e-06	-1.619e-05	-8.938e-05
0.49512	3385.25274	7e-08	5.4e-07	2.8e-07	2e-07	-0.0	2.92e-06	1.45e-06	1e-08	298.26436738	298.37185038	298.2638287	4.9e-07	-1.619e-05	-8.932e-05
0.49517	3385.43893	7e-08	5.4e-07	2.8e-07	2e-07	-0.0	2.92e-06	1.45e-06	1e-08	298.26438266	298.37166101	298.2637253	-3.81e-06	-1.616e-05	-8.92e-05
0.49523	3385.62506	7e-08	5.4e-07	2.8e-07	2e-07	-0.0	2.92e-06	1.45e-06	1e-08	298.26426427	298.37147201	298.26362806	-3.01e-06	-1.614e-05	-8.909e-05
0.49528	3385.81112	7e-08	5.4e-07	2.8e-07	2e-07	-0.0	2.92e-06	1.45e-06	1e-08	298.26417064	298.37128324	298.26352984	-4e-07	-1.611e-05	-8.89e-05
0.49534	3385.99711	7e-08	5.4e-07	2.8e-07	2e-07	-0.0	2.92e-06	1.45e-06	1e-08	298.26415826	298.37109476	298.26342817	-4e-07	-1.611e-05	-8.89e-05
0.49539	3386.18304	7e-08	5.4e-07	2.8e-07	2e-07	-0.0	2.92e-06	1.45e-06	1e-08	298.26414588	298.37090629	298.2633265	-4e-07	-1.611e-05	-8.89e-05
0.49545	3386.3689	7e-08	5.4e-07	2.8e-07	2e-07	-0.0	2.92e-06	1.45e-06	1e-08	298.2641335	298.37071782	298.26322483	-3.7e-06	-1.609e-05	-8.883e-05
0.50551	3419.25837	7e-08	5.4e-07	2.8e-07	2e-07	-0.0	2.92e-06	1.45e-06	1e-08	298.24721135	298.33882612	298.24670166	-1.57e-06	-1.374e-05	-7.568e-05
0.50556	3419.43184	7e-08	5.4e-07	2.8e-07	2e-07	-0.0	2.92e-06	1.45e-06	1e-08	298.24716263	298.33866542	298.24661688	-1.57e-06	-1.374e-05	-7.568e-05
0.50562	3419.60524	7e-08	5.4e-07	2.8e-07	2e-07	-0.0	2.92e-06	1.45e-06	1e-08	298.2471139	298.33850471	298.24653209	-1.57e-06	-1.374e-05	-7.568e-05
0.50567	3419.77857	7e-08	5.4e-07	2.8e-07	2e-07	-0.0	2.92e-06	1.45e-06	1e-08	298.24706517	298.33834401	298.2464473	-1.57e-06	-1.374e-05	-7.568e-05
0.50573	3419.95183	7e-08	5.4e-07	2.8e-07	2e-07	-0.0	2.92e-06	1.45e-06	1e-08	298.24701644	298.33818331	298.24636252	-3.31e-06	-1.371e-05	-7.558e-05
0.50578	3420.12502	7e-08	5.4e-07	2.8e-07	2e-07	-0.0	2.92e-06	1.45e-06	1e-08	298.24691358	298.33802285	298.24628028	-3.39e-06	-1.371e-05	-7.554e-05
0.50584	3420.29814	7e-08	5.4e-07	2.8e-07	2e-07	-0.0	2.92e-06	1.45e-06	1e-08	298.24680827	298.33786248	298.24619819	-2.05e-06	-1.37e-05	-7.546e-05
0.50589	3420.47119	7e-08	5.4e-07	2.8e-07	2e-07	-0.0	2.92e-06	1.45e-06	1e-08	298.24674464	298.33770224	298.24611432	-1.1e-06	-1.366e-05	-7.526e-05
0.50595	3420.64417	7e-08	5.4e-07	2.8e-07	2e-07	-0.0	2.92e-06	1.45e-06	1e-08	298.24671039	298.3375424	298.24602936	-3.3e-07	-1.363e-05	-7.51e-05
0.506	3420.81709	7e-08	5.4e-07	2.8e-07	2e-07	-0.0	2.92e-06	1.45e-06	1e-08	298.24670014	298.33738288	298.24594351	-3.3e-07	-1.363e-05	-7.51e-05
0.50606	3420.98993	7e-08	5.4e-07	2.8e-07	2e-07	-0.0	2.92e-06	1.45e-06	1e-08	298.24668989	298.33722336	298.24585766	-3.3e-07	-1.363e-05	-7.51e-05
0.50611	3421.1627	7e-08	5.4e-07	2.8e-07	2e-07	-0.0	2.92e-06	1.45e-06	1e-08	298.24667964	298.33706384	298.24577181	-3.3e-07	-1.363e-05	-7.51e-05
0.50617	3421.33541	7e-08	5.4e-07	2.8e-07	2e-07	-0.0	2.92e-06	1.45e-06	1e-08	298.24666939	298.33690432	298.24568595	-3.3e-07	-1.363e-05	-7.51e-05
0.50622	3421.50804	7e-08	5.4e-07	2.8e-07	2e-07	-0.0	2.92e-06	1.45e-06	1e-08	298.24665914	298.3367448	298.2456001	-3.5e-06	-1.361e-05	-7.503e-05
0.50628	3421.68061	7e-08	5.4e-07	2.8e-07	2e-07	-0.0	2.92e-06	1.45e-06	1e-08	298.2465503	298.33658551	298.24551877	-6.57e-06	-1.36e-05	-7.497e-05
0.50633	3421.8531	7e-08	5.4e-07	2.8e-07	2e-07	-0.0	2.92e-06	1.45e-06	1e-08	298.24634607	298.33642644	298.2454418	-4.89e-06	-1.359e-05	-7.492e-05
0.50639	3422.02553	7e-08	5.4e-07	2.8e-07	2e-07	-0.0	2.92e-06	1.45e-06	1e-08	298.24619418	298.33626742	298.24536253	-9.5e-07	-1.359e-05	-7.487e-05
0.50644	3422.19789	7e-08	5.4e-07	2.8e-07	2e-07	-0.0	2.92e-06	1.45e-06	1e-08	298.24616457	298.33610839	298.24527781	-2.84e-06	-1.358e-05	-7.48e-05
0.5065	3422.37017	7e-08	5.4e-07	2.8e-07	2e-07	-0.0	2.92e-06	1.45e-06	1e-08	298.24607623	298.33594956	298.24519582	-9.35e-06	-1.354e-05	-7.471e-05
0.51651	3452.54182	7e-08	5.4e-07	2.8e-07	2e-07	-0.0	2.92e-06	1.45e-06	1e-08	298.23192686	298.30921079	298.23137338	-4.63e-06	-1.16e-05	-6.388e-05
0.51656	3452.70094	7e-08	5.4e-07	2.8e-07	2e-07	-0.0	2.92e-06	1.45e-06	1e-08	298.23178295	298.30907502	298.23130647	-5.02e-06	-1.159e-05	-6.382e-05
0.51662	3452.86	7e-08	5.4e-07	2.8e-07	2e-07	-0.0	2.92e-06	1.45e-06	1e-08	298.23162677	298.30893938	298.23124018	-7.94e-06	-1.157e-05	-6.375e-05
0.51667	3453.01898	7e-08	5.4e-07	2.8e-07	2e-07	-0.0	2.92e-06	1.45e-06	1e-08	298.23138007	298.30880396	298.23117804	3.95e-06	-1.16e-05	-6.374e-05
0.51673	3453.17789	7e-08	5.4e-07	2.8e-07	2e-07	-0.0	2.92e-06	1.45e-06	1e-08	298.23150294	298.30866822	298.23109927	-3.33e-06	-1.157e-05	-6.366e-05
0.51678	3453.33672	7e-08	5.4e-07	2.8e-07	2e-07	-0.0	2.92e-06	1.45e-06	1e-08	298.23139936	298.30853287	298.23103079	-5.92e-06	-1.155e-05	-6.36e-05
0.51684	3453.49548	7e-08	5.4e-07	2.8e-07	2e-07	-0.0	2.92e-06	1.45e-06	1e-08	298.23121524	298.30839772	298.23096602	-7.21e-06	-1.154e-05	-6.354e-05
0.51689	3453.65416	7e-08	5.4e-07	2.8e-07	2e-07	-0.0	2.92e-06	1.45e-06	1e-08	298.23099098	298.30826274	298.23090312	-6.53e-06	-1.153e-05	-6.348e-05
0.51695	3453.81277	7e-08	5.4e-07	2.8e-07	2e-07	-0.0	2.92e-06	1.45e-06	1e-08	298.230788	298.30812785	298.23083932	4.73e-06	-1.155e-05	-6.347e-05
0.517	3453.97131	7e-08	5.4e-07	2.8e-07	2e-07	-0.0	2.92e-06	1.45e-06	1e-08	298.23093493	298.30799267	298.23075977	1.056e-05	-1.156e-05	-6.343e-05
0.51706	3454.12977	7e-08	5.4e-07	2.8e-07	2e-07	-0.0	2.92e-06	1.45e-06	1e-08	298.23126324	298.30785738	298.23067209	5.8e-06	-1.154e-05	-6.336e-05
0.51711	3454.28816	7e-08	5.4e-07	2.8e-07	2e-07	-0.0	2.92e-06	1.45e-06	1e-08	298.23144355	298.30772239	298.23059117	4.5e-06	-1.152e-05	-6.33e-05
0.51717	3454.44647	7e-08	5.4e-07	2.8e-07	2e-07	-0.0	2.92e-06	1.45e-06	1e-08	298.23158345	298.30758756	298.23051213	-4.36e-06	-1.148e-05	-6.319e-05
0.51722	3454.6047	7e-08	5.4e-07	2.8e-07	2e-07	-0.0	2.92e-06	1.45e-06	1e-08	298.23144787	298.30745323	298.23044564	-8.6e-06	-1.146e-05	-6.312e-05
0.51728	3454.76287	7e-08	5.4e-07	2.8e-07	2e-07	-0.0	2.92e-06	1.45e-06	1e-08	298.23118055	298.30731918	298.23038516	-1.23e-06	-1.147e-05	-6.309e-05
0.51733	3454.92096	7e-08	5.4e-07	2.8e-07	2e-07	-0.0	2.92e-06	1.45e-06	1e-08	298.23114232	298.30718497	298.2303144	-5.64e-06	-1.143e-05	-6.294e-05
0.51739	3455.07897	7e-08	5.4e-07	2.8e-07	2e-07	-0.0	2.92e-06	1.45e-06	1e-08	298.23096699	298.30705119	298.23024998	-6.06e-06	-1.143e-05	-6.293e-05
0.51744	3455.23691	7e-08	5.4e-07	2.8e-07	2e-07	-0.0	2.92e-06	1.45e-06	1e-08	298.23077854	298.30691746	298.23018616	-4.41e-06	-1.143e-05	-6.292e-05
0.5175	3455.39477	7e-08	5.4e-07	2.8e-07	2e-07	-0.0	2.92e-06	1.45e-06	1e-08	298.23064157	298.3067837	298.23012005	-1.16e-06	-1.143e-05	-6.287e-05
0.52751	3482.85169	7e-08	5.4e-07	2.8e-07	2e-07	-0.0	2.92e-06	1.45e-06	1e-08	298.21909479	298.28424055	298.21847134	-4.9e-07	-9.77e-06	-5.365e-05
0.52756	3482.99537	7e-08	5.4e-07	2.8e-07	2e-07	-0.0	2.92e-06	1.45e-06	1e-08	298.21907948	298.28412626	298.2184104	-4.9e-07	-9.77e-06	-5.365e-05
0.52762	3483.13898	7e-08	5.4e-07	2.8e-07	2e-07	-0.0	2.92e-06	1.45e-06	1e-08	298.21906416	298.28401197	298.21834946	-6e-07	-9.77e-06	-5.365e-05
0.52767	3483.2825	7e-08	5.4e-07	2.8e-07	2e-07	-0.0	2.92e-06	1.45e-06	1e-08	298.21904563	298.2838977	298.21828867	-6.24e-06	-9.72e-06	-5.348e-05
0.52773	3483.42594	7e-08	5.4e-07	2.8e-07	2e-07	-0.0	2.92e-06	1.45e-06	1e-08	298.21885153	298.28378393	298.21823599	-6.24e-06	-9.72e-06	-5.348e-05
0.52778	3483.56931	7e-08	5.4e-07	2.8e-07	2e-07	-0.0	2.92e-06	1.45e-06	1e-08	298.21865743	298.28367017	298.2181833	-6.24e-06	-9.72e-06	-5.348e-05
0.52784	3483.71259	7e-08	5.4e-07	2.8e-07	2e-07	-0.0	2.92e-06	1.45e-06	1e-08	298.21846333	298.2835564	298.21813061	-6.12e-06	-9.7e-06	-5.336e-05
0.52789	3483.85579	7e-08	5.4e-07	2.8e-07	2e-07	-0.0	2.92e-06	1.45e-06	1e-08	298.2182732	298.28344289	298.21807789	-6.09e-06	-9.7e-06	-5.333e-05
0.52795	3483.99891	7e-08	5.4e-07	2.8e-07	2e-07	-0.0	2.92e-06	1.45e-06	1e-08	298.21808397	298.28332943	298.21802515	-6.09e-06	-9.7e-06	-5.333e-05
0.528	3484.14195	7e-08	5.4e-07	2.8e-07	2e-07	-0.0	2.92e-06	1.45e-06	1e-08	298.21789473	298.28321597	298.21797241	-2.39e-06	-9.7e-06	-5.33e-05
0.52806	3484.2849	7e-08	5.4e-07	2.8e-07	2e-07	-0.0	2.92e-06	1.45e-06	1e-08	298.21782052	298.28310248	298.21791454	1.66e-06	-9.7e-06	-5.325e-05
0.52811	3484.42778	7e-08	5.4e-07	2.8e-07	2e-07	-0.0	2.92e-06	1.45e-06	1e-08	298.21787217	298.28298897	298.21785104	3.83e-06	-9.7e-06	-5.323e-05
0.52817	3484.57058	7e-08	5.4e-07	2.8e-07	2e-07	-0.0	2.92e-06	1.45e-06	1e-08	298.21799129	298.28287545	298.21778452	6e-06	-9.7e-06	-5.321e-05
0.52822	3484.71329	7e-08	5.4e-07	2.8e-07	2e-07	-0.0	2.92e-06	1.45e-06	1e-08	298.21817788	298.28276192	298.217715	8.17e-06	-9.7e-06	-5.318e-05
0.52828	3484.85593	7e-08	5.4e-07	2.8e-07	2e-07	-0.0	2.92e-06	1.45e-06	1e-08	298.21843194	298.28264836	298.21764246	1.49e-06	-9.68e-06	-5.312e-05
0.52833	3484.99848	7e-08	5.4e-07	2.8e-07	2e-07	-0.0	2.92e-06	1.45e-06	1e-08	298.2184783	298.28253514	298.21757935	-5.31e-06	-9.65e-06	-5.306e-05
0.52839	3485.14096	7e-08	5.4e-07	2.8e-07	2e-07	-0.0	2.92e-06	1.45e-06	1e-08	298.21831306	298.28242225	298.21752585	-1.5e-06	-9.65e-06	-5.302e-05
0.52844	3485.28335	7e-08	5.4e-07	2.8e-07	2e-07	-0.0	2.92e-06	1.45e-06	1e-08	298.21826654	298.28230931	298.21746704	-6.34e-06	-9.63e-06	-5.296e-05
0.5285	3485.42566	7e-08	5.4e-07	2.8e-07	2e-07	-0.0	2.92e-06	1.45e-06	1e-08	298.2180695	298.28219665	298.21741509	-7.66e-06	-9.61e-06	-5.291e-05
0.53851	3509.9372	7e-08	5.4e-07	2.8e-07	2e-07	-0.0	2.92e-06	1.45e-06	1e-08	298.20804193	298.26320148	298.20762707	2.04e-06	-8.25e-06	-4.526e-05
0.53856	3510.06401	7e-08	5.4e-07	2.8e-07	2e-07	-0.0	2.92e-06	1.45e-06	1e-08	298.20810533	298.26310491	298.20757223	3.2e-07	-8.24e-06	-4.521e-05
0.53862	3510.19074	7e-08	5.4e-07	2.8e-07	2e-07	-0.0	2.92e-06	1.45e-06	1e-08	298.20811534	298.26300849	298.20751986	-3.78e-06	-8.22e-06	-4.516e-05
0.53867	3510.31738	7e-08	5.4e-07	2.8e-07	2e-07	-0.0	2.92e-06	1.45e-06	1e-08	298.20799772	298.2629123	298.2074733	-1.17e-06	-8.22e-06	-4.513e-05
0.53873	3510.44393	7e-08	5.4e-07	2.8e-07	2e-07	-0.0	2.92e-06	1.45e-06	1e-08	298.20796137	298.2628161	298.20742312	-2.92e-06	-8.21e-06	-4.508e-05
0.53878	3510.5704	7e-08	5.4e-07	2.8e-07	2e-07	-0.0	2.92e-06	1.45e-06	1e-08	298.20787051	298.26272005	298.20737544	-4.87e-06	-8.2e-06	-4.504e-05
0.53884	3510.69677	7e-08	5.4e-07	2.8e-07	2e-07	-0.0	2.92e-06	1.45e-06	1e-08	298.20771925	298.26262415	298.20733053	-5.8e-06	-8.19e-06	-4.499e-05
0.53889	3510.82305	7e-08	5.4e-07	2.8e-07	2e-07	-0.0	2.92e-06	1.45e-06	1e-08	298.20753896	298.26252836	298.20728698	-4.23e-06	-8.18e-06	-4.496e-05
0.53895	3510.94925	7e-08	5.4e-07	2.8e-07	2e-07	-0.0	2.92e-06	1.45e-06	1e-08	298.20740738	298.2624326	298.20724128	4e-07	-8.19e-06	-4.494e-05
0.539	3511.07536	7e-08	5.4e-07	2.8e-07	2e-07	-0.0	2.92e-06	1.45e-06	1e-08	298.20741991	298.26233676	298.20718911	-2.14e-06	-8.18e-06	-4.489e-05
0.53906	3511.20137	7e-08	5.4e-07	2.8e-07	2e-07	-0.0	2.92e-06	1.45e-06	1e-08	298.20735332	298.26224109	298.20714055	2.7e-07	-8.18e-06	-4.486e-05
0.53911	3511.3273	7e-08	5.4e-07	2.8e-07	2e-07	-0.0	2.92e-06	1.45e-06	1e-08	298.20736167	298.26214541	298.20708866	1.59e-06	-8.17e-06	-4.483e-05
0.53917	3511.45314	7e-08	5.4e-07	2.8e-07	2e-07	-0.0	2.92e-06	1.45e-06	1e-08	298.20741124	298.26204977	298.20703494	2.5e-06	-8.17e-06	-4.479e-05
0.53922	3511.57889	7e-08	5.4e-07	2.8e-07	2e-07	-0.0	2.92e-06	1.45e-06	1e-08	298.20748893	298.26195418	298.20698	-1.24e-06	-8.15e-06	-4.474e-05
0.53928	3511.70456	7e-08	5.4e-07	2.8e-07	2e-07	-0.0	2.92e-06	1.45e-06	1e-08	298.20745025	298.2618588	298.20693037	-2.53e-06	-8.14e-06	-4.47e-05
0.53933	3511.83013	7e-08	5.4e-07	2.8e-07	2e-07	-0.0	2.92e-06	1.45e-06	1e-08	298.2073715	298.26176356	298.20688258	-1.47e-06	-8.14e-06	-4.466e-05
0.53939	3511.95561	7e-08	5.4e-07	2.8e-07	2e-07	-0.0	2.92e-06	1.45e-06	1e-08	298.20732573	298.26166835	298.20683336	-3.83e-06	-8.12e-06	-4.461e-05
0.53944	3512.081	7e-08	5.4e-07	2.8e-07	2e-07	-0.0	2.92e-06	1.45e-06	1e-08	298.2072066	298.26157332	298.20678749	-4.59e-06	-8.11e-06	-4.457e-05
0.5395	3512.20631	7e-08	5.4e-07	2.8e-07	2e-07	-0.0	2.92e-06	1.45e-06	1e-08	298.20706375	298.26147839	298.20674274	-4.77e-06	-8.1e-06	-4.453e-05
0.54951	3533.46923	7e-08	5.4e-07	2.8e-07	2e-07	-0.0	2.92e-06	1.45e-06	1e-08	298.1986991	298.24547443	298.19850012	-8.5e-07	-6.94e-06	-3.807e-05
0.54956	3533.57726	7e-08	5.4e-07	2.8e-07	2e-07	-0.0	2.92e-06	1.45e-06	1e-08	298.19867254	298.24539322	298.1984576	1.21e-06	-6.94e-06	-3.805e-05
0.54962	3533.68519	7e-08	5.4e-07	2.8e-07	2e-07	-0.0	2.92e-06	1.45e-06	1e-08	298.19871006	298.24531201	298.19841222	1.98e-06	-6.94e-06	-3.802e-05
0.54967	3533.79302	7e-08	5.4e-07	2.8e-07	2e-07	-0.0	2.92e-06	1.45e-06	1e-08	298.19877162	298.24523084	298.19836578	1.78e-06	-6.93e-06	-3.798e-05
0.54973	3533.90075	7e-08	5.4e-07	2.8e-07	2e-07	-0.0	2.92e-06	1.45e-06	1e-08	298.19882686	298.24514974	298.19831967	-2.68e-06	-6.91e-06	-3.793e-05
0.54978	3534.00837	7e-08	5.4e-07	2.8e-07	2e-07	-0.0	2.92e-06	1.45e-06	1e-08	298.19874368	298.24506888	298.19827986	-1.61e-06	-6.91e-06	-3.791e-05
0.54984	3534.1159	7e-08	5.4e-07	2.8e-07	2e-07	-0.0	2.92e-06	1.45e-06	1e-08	298.1986935	298.24498804	298.19823859	-1.67e-06	-6.9e-06	-3.787e-05
0.54989	3534.22333	7e-08	5.4e-07	2.8e-07	2e-07	-0.0	2.92e-06	1.45e-06	1e-08	298.19864155	298.24490728	298.19819744	-3.88e-06	-6.89e-06	-3.783e-05
0.54995	3534.33066	7e-08	5.4e-07	2.8e-07	2e-07	-0.0	2.92e-06	1.45e-06	1e-08	298.1985208	298.24482667	298.19815944	-4.66e-06	-6.88e-06	-3.78e-05
0.55	3534.43789	7e-08	5.4e-07	2.8e-07	2e-07	-0.0	2.92e-06	1.45e-06	1e-08	298.19837606	298.24474615	298.19812256	3.60293802	-2.45762507	19.80288521
