# Supplementary material for: Dataset for the simulated biomass pyrolysis in rotary kilns with varying particle residence time distributions
Source: Data Brief. 2021 Nov 23;39:107603. doi: 10.1016/j.dib.2021.107603 (PMC8633881; doi:10.1016/j.dib.2021.107603)
Supplement: Supplementary Data S1 — Supplementary Raw Research Data. This is open data under the CC BY license http://creativecommons.org/licenses/by/4.0/ [file mmc1.zip › supplementary/100/logFiles/log_Pe16]

l,m	Tau,s	F_w,kg/s	F_is,kg/s	F_c,kg/s	F_rt,kg/s	F_w_wet,kg/s	F_it,kg/s	F_g,kg/s	F_H2O_g,kg/s	T_b,K	T_g,K	T_w,K	q_bed,kW/m	q_gas,kW/m	q_loss,kW/m
5e-05	0.25718	0.0	0.0	0.0	0.0	5.47e-06	0.0	0.0	0.0	362.8459917	799.17400059	813.54749049	10.15557916	-0.03581414	-0.39884144
0.00011	0.77153	0.0	0.0	0.0	0.0	5.47e-06	0.0	0.0	0.0	416.79864003	789.26162564	798.77527917	8.70388994	-0.04386489	-0.38807631
0.00016	1.28586	1e-08	0.0	0.0	0.0	5.46e-06	0.0	0.0	0.0	461.86040521	777.08588108	786.0682285	7.4568798	-0.03697229	-0.37880258
0.00022	1.80017	5e-08	0.0	0.0	0.0	5.42e-06	0.0	0.0	0.0	499.65414711	766.69513831	775.11580871	6.38595179	-0.03034278	-0.37080706
0.00027	2.31445	2.3e-07	0.0	0.0	0.0	5.24e-06	0.0	0.0	0.0	531.43502704	757.80844557	765.66930645	5.46682593	-0.02358388	-0.36390808
0.00033	2.8287	7.3e-07	0.0	0.0	0.0	4.74e-06	0.0	0.0	0.0	558.18423296	750.16483946	757.51381085	4.67897604	-0.01647206	-0.35794796
0.00038	3.34293	1.67e-06	0.0	0.0	0.0	3.8e-06	0.0	0.0	0.0	580.6974964	743.57061101	750.46314523	4.00426957	-0.00864512	-0.35279079
0.00044	3.85714	2.93e-06	0.0	0.0	0.0	2.53e-06	0.0	0.0	0.0	599.66985446	737.74294287	744.35628031	3.42561549	0.002153	-0.34831862
0.00049	4.37133	4.12e-06	0.0	0.0	0.0	1.33e-06	0.0	0.0	0.0	615.71989066	732.38089334	739.0531865	2.92756321	0.01772068	-0.34442908
0.0105	97.54881	1e-07	5.6e-07	2.5e-07	2.8e-07	0.0	2.91e-06	1.37e-06	1e-08	646.09584892	648.78584613	644.90155476	-0.01897253	-0.04173727	-0.27220492
0.01056	98.05855	1e-07	5.6e-07	2.5e-07	2.8e-07	-0.0	2.91e-06	1.37e-06	1e-08	645.79632119	648.49112425	644.6045334	-0.01892128	-0.04170819	-0.27197234
0.01061	98.56826	1e-07	5.6e-07	2.5e-07	2.7e-07	-0.0	2.91e-06	1.37e-06	1e-08	645.49702362	648.19659779	644.30772587	-0.01886984	-0.04167859	-0.27173736
0.01067	99.07795	1e-07	5.6e-07	2.5e-07	2.7e-07	0.0	2.91e-06	1.37e-06	1e-08	645.19795919	647.90226918	644.01113454	-0.01881919	-0.04164902	-0.27150437
0.01072	99.58761	1e-07	5.6e-07	2.5e-07	2.7e-07	-0.0	2.91e-06	1.37e-06	1e-08	644.89912468	647.60813718	643.71475775	-0.0187693	-0.0416195	-0.27127341
0.01078	100.09725	1e-07	5.6e-07	2.5e-07	2.7e-07	-0.0	2.91e-06	1.38e-06	1e-08	644.60051963	647.31420048	643.41859381	-0.01871915	-0.04158943	-0.2710397
0.01083	100.60686	1e-07	5.6e-07	2.5e-07	2.7e-07	0.0	2.91e-06	1.38e-06	1e-08	644.30214649	647.02046181	643.12264542	-0.01866936	-0.04155916	-0.27080607
0.01089	101.11645	1e-07	5.5e-07	2.5e-07	2.7e-07	-0.0	2.91e-06	1.38e-06	1e-08	644.00400459	646.72692153	642.82691271	-0.01862073	-0.04152922	-0.27057643
0.01094	101.62602	1e-07	5.5e-07	2.5e-07	2.7e-07	-0.0	2.91e-06	1.38e-06	1e-08	643.70609114	646.43357665	642.53139215	-0.01857139	-0.04149843	-0.27034187
0.011	102.13556	1e-07	5.5e-07	2.5e-07	2.7e-07	0.0	2.91e-06	1.38e-06	1e-08	643.40841112	646.14043176	642.23608848	-0.018523	-0.04146783	-0.2701102
0.01105	102.64508	9e-08	5.5e-07	2.5e-07	2.7e-07	-0.0	2.91e-06	1.38e-06	1e-08	643.11096058	645.84748481	641.94099921	-0.01847525	-0.04143725	-0.26988015
0.01111	103.15457	9e-08	5.5e-07	2.6e-07	2.7e-07	-0.0	2.91e-06	1.38e-06	1e-08	642.81373916	645.5547348	641.64612303	-0.01842696	-0.04140593	-0.26964594
0.01116	103.66404	9e-08	5.5e-07	2.6e-07	2.7e-07	0.0	2.91e-06	1.38e-06	1e-08	642.51675117	645.2621857	641.35146398	-0.01838017	-0.0413752	-0.26941747
0.01122	104.17348	9e-08	5.5e-07	2.6e-07	2.7e-07	0.0	2.91e-06	1.38e-06	1e-08	642.21999027	644.96983298	641.05701692	-0.01833248	-0.04134348	-0.26918303
0.01127	104.6829	9e-08	5.5e-07	2.6e-07	2.7e-07	-0.0	2.91e-06	1.38e-06	1e-08	641.92346256	644.67768216	640.76278757	-0.0182864	-0.04131246	-0.268955
0.01133	105.1923	9e-08	5.5e-07	2.6e-07	2.6e-07	-0.0	2.91e-06	1.38e-06	1e-08	641.62716263	644.3857281	640.46877019	-0.01823938	-0.04128042	-0.2687208
0.01138	105.70167	9e-08	5.5e-07	2.6e-07	2.6e-07	0.0	2.91e-06	1.39e-06	1e-08	641.33109652	644.09397652	640.17497068	-0.01819398	-0.04124911	-0.26849316
0.01144	106.21101	9e-08	5.5e-07	2.6e-07	2.6e-07	0.0	2.91e-06	1.39e-06	1e-08	641.03525699	643.80242213	639.88138314	-0.01814771	-0.04121681	-0.26825959
0.01149	106.72034	9e-08	5.5e-07	2.6e-07	2.6e-07	-0.0	2.91e-06	1.39e-06	1e-08	640.73965046	643.51107043	639.58801328	-0.01810283	-0.04118511	-0.26803153
0.0215	199.00812	6e-08	5.4e-07	2.8e-07	2.1e-07	0.0	2.93e-06	1.45e-06	1e-08	590.66494593	593.91608921	589.76364515	-0.0131022	-0.03456228	-0.22881603
0.02156	199.51294	6e-08	5.4e-07	2.8e-07	2.1e-07	-0.0	2.93e-06	1.45e-06	1e-08	590.40948452	593.66248151	589.50923796	-0.01308846	-0.03453447	-0.22866232
0.02161	200.01774	6e-08	5.4e-07	2.8e-07	2.1e-07	-0.0	2.93e-06	1.45e-06	1e-08	590.15418248	593.40902886	589.2549883	-0.01307465	-0.03450656	-0.22850799
0.02167	200.52251	6e-08	5.4e-07	2.8e-07	2.1e-07	-0.0	2.93e-06	1.45e-06	1e-08	589.89904082	593.15573189	589.00089681	-0.01305891	-0.03447477	-0.22833219
0.02172	201.02726	6e-08	5.4e-07	2.8e-07	2.1e-07	-0.0	2.93e-06	1.45e-06	1e-08	589.64408466	592.90261225	588.74698544	-0.01304149	-0.03443899	-0.22813436
0.02178	201.53198	6e-08	5.4e-07	2.8e-07	2.1e-07	-0.0	2.93e-06	1.45e-06	1e-08	589.38932916	592.64969226	588.49327719	-0.01302287	-0.03440139	-0.22792648
0.02183	202.03668	6e-08	5.4e-07	2.8e-07	2.1e-07	-0.0	2.93e-06	1.45e-06	1e-08	589.13479224	592.3969821	588.23978192	-0.01300195	-0.03435895	-0.22769189
0.02189	202.54135	6e-08	5.4e-07	2.8e-07	2.1e-07	-0.0	2.93e-06	1.45e-06	1e-08	588.88050281	592.14450882	587.98652713	-0.01297892	-0.0343117	-0.22743087
0.02194	203.046	6e-08	5.4e-07	2.8e-07	2.1e-07	0.0	2.93e-06	1.45e-06	1e-08	588.62648393	591.89229929	587.73354021	-0.0129641	-0.03428128	-0.22726278
0.022	203.55062	6e-08	5.4e-07	2.8e-07	2.1e-07	0.0	2.93e-06	1.45e-06	1e-08	588.37264008	591.64025965	587.48072581	-0.01294856	-0.03424933	-0.22708632
0.02205	204.05522	6e-08	5.4e-07	2.8e-07	2.1e-07	0.0	2.93e-06	1.45e-06	1e-08	588.11898037	591.3883984	587.22809256	-0.01293552	-0.03422214	-0.22693606
0.02211	204.5598	6e-08	5.4e-07	2.8e-07	2.1e-07	0.0	2.93e-06	1.45e-06	1e-08	587.86547125	591.13668903	586.97561383	-0.012918	-0.03418614	-0.22673719
0.02216	205.06435	6e-08	5.4e-07	2.8e-07	2.1e-07	0.0	2.93e-06	1.45e-06	1e-08	587.61216988	590.88518073	586.72333922	-0.01289323	-0.03413528	-0.22645619
0.02222	205.56887	6e-08	5.4e-07	2.8e-07	2.1e-07	0.0	2.93e-06	1.45e-06	1e-08	587.35916526	590.63395661	586.47135303	-0.01287605	-0.03409957	-0.22625902
0.02227	206.07337	6e-08	5.4e-07	2.8e-07	2.1e-07	-0.0	2.93e-06	1.45e-06	1e-08	587.10636401	590.38293206	586.21956947	-0.01286117	-0.03406864	-0.22608823
0.02233	206.57785	6e-08	5.4e-07	2.8e-07	2.1e-07	-0.0	2.93e-06	1.45e-06	1e-08	586.85374132	590.13208043	585.96796143	-0.01284707	-0.03403943	-0.2259268
0.02238	207.0823	6e-08	5.4e-07	2.8e-07	2.1e-07	0.0	2.93e-06	1.45e-06	1e-08	586.6012893	589.88139213	585.71651927	-0.01283214	-0.03400816	-0.22575421
0.02244	207.58672	6e-08	5.4e-07	2.8e-07	2.1e-07	0.0	2.93e-06	1.45e-06	1e-08	586.34901336	589.63087868	585.46525461	-0.0128098	-0.03396152	-0.2254967
0.02249	208.09113	6e-08	5.4e-07	2.8e-07	2.1e-07	0.0	2.93e-06	1.45e-06	1e-08	586.09700636	589.38062602	585.21425473	-0.01279021	-0.03392052	-0.22527026
0.0325	299.47843	6e-08	5.4e-07	2.8e-07	2e-07	-0.0	2.93e-06	1.46e-06	1e-08	543.49826442	547.02866286	542.77002784	-0.01022144	-0.02794502	-0.19203952
0.03256	299.97828	6e-08	5.4e-07	2.8e-07	2e-07	-0.0	2.93e-06	1.46e-06	1e-08	543.28160999	546.81286427	542.55393027	-0.01021123	-0.02791505	-0.19187014
0.03261	300.4781	6e-08	5.4e-07	2.8e-07	2e-07	0.0	2.93e-06	1.46e-06	1e-08	543.06509851	546.5972425	542.33801413	-0.01019874	-0.02788501	-0.19170046
0.03267	300.9779	6e-08	5.4e-07	2.8e-07	2e-07	0.0	2.93e-06	1.46e-06	1e-08	542.84877793	546.38179773	542.12227656	-0.01018989	-0.02785502	-0.19153105
0.03272	301.47767	6e-08	5.4e-07	2.8e-07	2e-07	0.0	2.93e-06	1.46e-06	1e-08	542.63257143	546.16652984	541.90672237	-0.0101859	-0.02782509	-0.191362
0.03278	301.97741	6e-08	5.4e-07	2.8e-07	2e-07	0.0	2.93e-06	1.46e-06	1e-08	542.41637602	545.95143863	541.69135796	-0.01017858	-0.02779512	-0.1911927
0.03283	302.47714	6e-08	5.4e-07	2.8e-07	2e-07	0.0	2.93e-06	1.46e-06	1e-08	542.20026228	545.73652422	541.47617893	-0.0101606	-0.02776529	-0.19102385
0.03289	302.97683	6e-08	5.4e-07	2.8e-07	2e-07	0.0	2.93e-06	1.46e-06	1e-08	541.98445787	545.52178593	541.26116989	-0.01013757	-0.02773551	-0.1908552
0.03294	303.4765	6e-08	5.4e-07	2.8e-07	2e-07	0.0	2.93e-06	1.46e-06	1e-08	541.76907048	545.30722342	541.04632356	-0.01011975	-0.02770568	-0.19068633
0.033	303.97615	6e-08	5.4e-07	2.8e-07	2e-07	0.0	2.93e-06	1.46e-06	1e-08	541.55398896	545.09283704	540.83164745	-0.01011038	-0.02767593	-0.19051798
0.03305	304.47577	6e-08	5.4e-07	2.8e-07	2e-07	0.0	2.93e-06	1.46e-06	1e-08	541.33903439	544.87862656	540.61715282	-0.01010079	-0.02764617	-0.19034961
0.03311	304.97537	6e-08	5.4e-07	2.8e-07	2e-07	0.0	2.93e-06	1.46e-06	1e-08	541.1242113	544.66459197	540.4028394	-0.01008921	-0.0276164	-0.19018112
0.03316	305.47494	6e-08	5.4e-07	2.8e-07	2e-07	0.0	2.93e-06	1.46e-06	1e-08	540.90956191	544.45073334	540.18870452	-0.01009162	-0.02758672	-0.19001327
0.03322	305.97448	6e-08	5.4e-07	2.8e-07	2e-07	0.0	2.93e-06	1.46e-06	1e-08	540.6947892	544.23705048	539.97476707	-0.01008913	-0.02755701	-0.1898452
0.03327	306.47401	6e-08	5.4e-07	2.8e-07	2e-07	0.0	2.93e-06	1.46e-06	1e-08	540.47999715	544.02354345	539.76102045	-0.01008453	-0.0275273	-0.1896771
0.03333	306.9735	6e-08	5.4e-07	2.8e-07	2e-07	0.0	2.93e-06	1.46e-06	1e-08	540.26523066	543.81021221	539.54746172	-0.01005389	-0.02749777	-0.18950942
0.03338	307.47297	6e-08	5.4e-07	2.8e-07	2e-07	0.0	2.93e-06	1.46e-06	1e-08	540.05104539	543.59705566	539.33405398	-0.01004576	-0.02746819	-0.18934184
0.03344	307.97242	6e-08	5.4e-07	2.8e-07	2e-07	0.0	2.93e-06	1.46e-06	1e-08	539.83696168	543.38407433	539.12082862	-0.01002806	-0.02743872	-0.18917462
0.03349	308.47184	6e-08	5.4e-07	2.8e-07	2e-07	0.0	2.93e-06	1.46e-06	1e-08	539.62318446	543.17126763	538.90777186	-0.01001009	-0.02740925	-0.18900738
0.0435	398.94761	6e-08	5.4e-07	2.8e-07	2e-07	-0.0	2.93e-06	1.46e-06	1e-08	503.55424223	507.22696537	502.95404205	-0.00814263	-0.02253652	-0.16078196
0.04356	399.44242	6e-08	5.4e-07	2.8e-07	2e-07	-0.0	2.93e-06	1.46e-06	1e-08	503.37075968	507.04409605	502.77132715	-0.00813647	-0.02251224	-0.16063819
0.04361	399.9372	6e-08	5.4e-07	2.8e-07	2e-07	-0.0	2.93e-06	1.46e-06	1e-08	503.18736467	506.86137971	502.58877142	-0.00812999	-0.022488	-0.16049452
0.04367	400.43196	6e-08	5.4e-07	2.8e-07	2e-07	-0.0	2.93e-06	1.46e-06	1e-08	503.00406466	506.67881623	502.40637428	-0.00812187	-0.02246389	-0.16035145
0.04372	400.92669	6e-08	5.4e-07	2.8e-07	2e-07	-0.0	2.93e-06	1.46e-06	1e-08	502.82089691	506.49640497	502.22413283	-0.00811446	-0.02243972	-0.16020812
0.04378	401.4214	6e-08	5.4e-07	2.8e-07	2e-07	-0.0	2.93e-06	1.46e-06	1e-08	502.6378453	506.31414621	502.04204831	-0.00809952	-0.0224157	-0.16006534
0.04383	401.91609	6e-08	5.4e-07	2.8e-07	2e-07	-0.0	2.93e-06	1.46e-06	1e-08	502.45508022	506.13203914	501.86010961	-0.00808737	-0.02239163	-0.15992235
0.04389	402.41074	6e-08	5.4e-07	2.8e-07	2e-07	-0.0	2.93e-06	1.46e-06	1e-08	502.27253866	505.95008405	501.67832083	-0.00808332	-0.0223677	-0.15978022
0.04394	402.90538	6e-08	5.4e-07	2.8e-07	2e-07	-0.0	2.93e-06	1.46e-06	1e-08	502.09003868	505.76828045	501.49669238	-0.00807681	-0.02234374	-0.15963783
0.044	403.39998	6e-08	5.4e-07	2.8e-07	2e-07	-0.0	2.93e-06	1.46e-06	1e-08	501.90763551	505.58662848	501.3152211	-0.00806835	-0.02231973	-0.15949523
0.04405	403.89456	6e-08	5.4e-07	2.8e-07	2e-07	-0.0	2.93e-06	1.46e-06	1e-08	501.72537293	505.40512828	501.13390449	-0.00805989	-0.02229573	-0.15935263
0.04411	404.38912	6e-08	5.4e-07	2.8e-07	2e-07	-0.0	2.93e-06	1.46e-06	1e-08	501.54325096	505.22377984	500.95274255	-0.00805143	-0.02227172	-0.15921003
0.04416	404.88365	6e-08	5.4e-07	2.8e-07	2e-07	-0.0	2.93e-06	1.46e-06	1e-08	501.36126958	505.04258316	500.77173528	-0.00802515	-0.02224788	-0.15906782
0.04422	405.37816	6e-08	5.4e-07	2.8e-07	2e-07	-0.0	2.93e-06	1.46e-06	1e-08	501.17983184	504.86153717	500.59085735	-0.00800941	-0.02222403	-0.15892578
0.04427	405.87264	6e-08	5.4e-07	2.8e-07	2e-07	-0.0	2.93e-06	1.46e-06	1e-08	500.9986998	504.68064213	500.41012329	-0.00800557	-0.02220016	-0.15878391
0.04433	406.36709	6e-08	5.4e-07	2.8e-07	2e-07	-0.0	2.93e-06	1.46e-06	1e-08	500.81760492	504.49989832	500.22954956	-0.0079869	-0.02217642	-0.15864228
0.04438	406.86152	6e-08	5.4e-07	2.8e-07	2e-07	-0.0	2.93e-06	1.46e-06	1e-08	500.63688268	504.31930495	500.04911516	-0.00797399	-0.02215263	-0.15850057
0.04444	407.35593	6e-08	5.4e-07	2.8e-07	2e-07	-0.0	2.93e-06	1.46e-06	1e-08	500.45640286	504.1388623	499.86882823	-0.00796509	-0.02212896	-0.15835952
0.04449	407.8503	6e-08	5.4e-07	2.8e-07	2e-07	-0.0	2.93e-06	1.46e-06	1e-08	500.27607554	503.95856992	499.68869368	-0.00795375	-0.02210522	-0.15821806
0.05455	497.89287	6e-08	5.4e-07	2.8e-07	2e-07	-0.0	2.93e-06	1.46e-06	1e-08	469.67442486	473.38627935	469.18326605	-0.00649791	-0.01817478	-0.13426901
0.05461	498.38255	6e-08	5.4e-07	2.8e-07	2e-07	-0.0	2.93e-06	1.46e-06	1e-08	469.52024274	473.23182948	469.02935023	-0.00648913	-0.0181554	-0.13414806
0.05466	498.87221	6e-08	5.4e-07	2.8e-07	2e-07	-0.0	2.93e-06	1.46e-06	1e-08	469.3662322	473.07751024	468.87556472	-0.00649506	-0.01813599	-0.13402727
0.05472	499.36184	6e-08	5.4e-07	2.8e-07	2e-07	-0.0	2.93e-06	1.46e-06	1e-08	469.21204467	472.92332212	468.72192991	-0.00648404	-0.01811669	-0.13390666
0.05477	499.85145	6e-08	5.4e-07	2.8e-07	2e-07	-0.0	2.93e-06	1.46e-06	1e-08	469.05808208	472.7692642	468.56842192	-0.00648168	-0.0180974	-0.13378627
0.05483	500.34103	6e-08	5.4e-07	2.8e-07	2e-07	-0.0	2.93e-06	1.46e-06	1e-08	468.90413934	472.61533663	468.41505258	-0.00647793	-0.01807811	-0.13366585
0.05488	500.83058	6e-08	5.4e-07	2.8e-07	2e-07	-0.0	2.93e-06	1.46e-06	1e-08	468.75024935	472.46153941	468.26182002	-0.00647085	-0.01805884	-0.13354543
0.05494	501.32011	6e-08	5.4e-07	2.8e-07	2e-07	-0.0	2.93e-06	1.46e-06	1e-08	468.59649127	472.30787236	468.10871954	-0.00645337	-0.01803966	-0.13342524
0.05499	501.80962	6e-08	5.4e-07	2.8e-07	2e-07	-0.0	2.93e-06	1.46e-06	1e-08	468.44311218	472.15433479	467.95573639	-0.00645073	-0.01802043	-0.13330512
0.05505	502.2991	6e-08	5.4e-07	2.8e-07	2e-07	-0.0	2.93e-06	1.46e-06	1e-08	468.28975969	472.00092731	467.80289121	-0.00643755	-0.01800132	-0.13318535
0.0551	502.78855	6e-08	5.4e-07	2.8e-07	2e-07	-0.0	2.93e-06	1.46e-06	1e-08	468.13668476	471.84764909	467.65016888	-0.0064283	-0.01798216	-0.13306542
0.05516	503.27798	6e-08	5.4e-07	2.8e-07	2e-07	-0.0	2.93e-06	1.46e-06	1e-08	467.9837936	471.69450047	467.49757509	-0.00642101	-0.01796299	-0.13294551
0.05521	503.76738	6e-08	5.4e-07	2.8e-07	2e-07	-0.0	2.93e-06	1.46e-06	1e-08	467.83103976	471.54148152	467.34511253	-0.00642474	-0.0179438	-0.13282577
0.05527	504.25675	6e-08	5.4e-07	2.8e-07	2e-07	-0.0	2.93e-06	1.46e-06	1e-08	467.67816147	471.38859256	467.19279642	-0.00641306	-0.01792473	-0.13270621
0.05532	504.7461	6e-08	5.4e-07	2.8e-07	2e-07	-0.0	2.93e-06	1.46e-06	1e-08	467.52552523	471.23583272	467.04060504	-0.00641043	-0.01790565	-0.13258687
0.05538	505.23543	6e-08	5.4e-07	2.8e-07	2e-07	-0.0	2.93e-06	1.46e-06	1e-08	467.37291583	471.0832022	466.88855078	-0.00640727	-0.01788658	-0.13246751
0.05543	505.72473	6e-08	5.4e-07	2.8e-07	2e-07	-0.0	2.93e-06	1.46e-06	1e-08	467.22034595	470.93070098	466.73663292	-0.00640247	-0.0178675	-0.1323481
0.05549	506.214	6e-08	5.4e-07	2.8e-07	2e-07	-0.0	2.93e-06	1.46e-06	1e-08	467.06785459	470.77832905	466.58484923	-0.006385	-0.01784853	-0.13222893
0.06555	595.31678	6e-08	5.4e-07	2.8e-07	2e-07	-0.0	2.93e-06	1.46e-06	1e-08	441.31160936	444.96460861	440.90640461	-0.00522915	-0.01470173	-0.11207001
0.06561	595.80129	6e-08	5.4e-07	2.8e-07	2e-07	-0.0	2.93e-06	1.46e-06	1e-08	441.18196504	444.8343222	440.77700547	-0.00522138	-0.01468623	-0.11196838
0.06566	596.28579	6e-08	5.4e-07	2.8e-07	2e-07	-0.0	2.93e-06	1.46e-06	1e-08	441.05248701	444.70414714	440.64771638	-0.00521865	-0.01467072	-0.1118668
0.06572	596.77025	6e-08	5.4e-07	2.8e-07	2e-07	-0.0	2.93e-06	1.46e-06	1e-08	440.9230505	444.57408361	440.51854433	-0.00522077	-0.01465521	-0.11176536
0.06577	597.25469	6e-08	5.4e-07	2.8e-07	2e-07	-0.0	2.93e-06	1.46e-06	1e-08	440.79353542	444.44413172	440.38949594	-0.00521165	-0.01463979	-0.11166408
0.06583	597.73911	6e-08	5.4e-07	2.8e-07	2e-07	-0.0	2.93e-06	1.46e-06	1e-08	440.66422026	444.31429075	440.26055532	-0.00521199	-0.01462436	-0.11156297
0.06588	598.2235	6e-08	5.4e-07	2.8e-07	2e-07	-0.0	2.93e-06	1.46e-06	1e-08	440.53487083	444.18456098	440.13173549	-0.00520848	-0.01460892	-0.11146176
0.06594	598.70786	6e-08	5.4e-07	2.8e-07	2e-07	-0.0	2.93e-06	1.46e-06	1e-08	440.40558227	444.05494234	440.00303119	-0.00519955	-0.01459353	-0.11136065
0.06599	599.19219	6e-08	5.4e-07	2.8e-07	2e-07	-0.0	2.93e-06	1.46e-06	1e-08	440.27648951	443.92543447	439.87443474	-0.00518661	-0.01457819	-0.11125969
0.06605	599.6765	6e-08	5.4e-07	2.8e-07	2e-07	-0.0	2.93e-06	1.46e-06	1e-08	440.14769188	443.796037	439.74594036	-0.00518447	-0.01456282	-0.11115884
0.0661	600.16079	6e-08	5.4e-07	2.8e-07	2e-07	-0.0	2.93e-06	1.46e-06	1e-08	440.01892152	443.66675036	439.61756302	-0.00517293	-0.01454754	-0.1110582
0.06616	600.64505	6e-08	5.4e-07	2.8e-07	2e-07	-0.0	2.93e-06	1.46e-06	1e-08	439.89041199	443.53757387	439.48928934	-0.00516523	-0.01453221	-0.11095745
0.06621	601.12928	6e-08	5.4e-07	2.8e-07	2e-07	-0.0	2.93e-06	1.46e-06	1e-08	439.76206789	443.40850784	439.36112482	-0.00516324	-0.01451686	-0.11085675
0.06627	601.61349	6e-08	5.4e-07	2.8e-07	2e-07	-0.0	2.93e-06	1.46e-06	1e-08	439.63374741	443.27955249	439.23307738	-0.00516495	-0.01450153	-0.11075619
0.06632	602.09767	6e-08	5.4e-07	2.8e-07	2e-07	-0.0	2.93e-06	1.46e-06	1e-08	439.5053587	443.15070786	439.10515202	-0.00515611	-0.01448628	-0.1106558
0.06638	602.58182	6e-08	5.4e-07	2.8e-07	2e-07	-0.0	2.93e-06	1.46e-06	1e-08	439.37716403	443.02197326	438.97733382	-0.0051565	-0.01447101	-0.11055557
0.06643	603.06595	6e-08	5.4e-07	2.8e-07	2e-07	-0.0	2.93e-06	1.46e-06	1e-08	439.2489341	442.89334899	438.8496355	-0.00515312	-0.01445574	-0.11045523
0.06649	603.55005	6e-08	5.4e-07	2.8e-07	2e-07	-0.0	2.93e-06	1.46e-06	1e-08	439.12076275	442.76483497	438.72205189	-0.00514342	-0.01444053	-0.110355
0.07655	691.70093	6e-08	5.4e-07	2.8e-07	2e-07	-0.0	2.93e-06	1.46e-06	1e-08	417.49599985	421.01068699	417.16066388	-0.00423078	-0.01192032	-0.09342817
0.07661	692.18022	6e-08	5.4e-07	2.8e-07	2e-07	-0.0	2.93e-06	1.46e-06	1e-08	417.38710624	420.90098097	417.05213682	-0.00422574	-0.01190791	-0.09334303
0.07666	692.65947	6e-08	5.4e-07	2.8e-07	2e-07	-0.0	2.93e-06	1.46e-06	1e-08	417.27832345	420.79136958	416.94370485	-0.00422589	-0.01189549	-0.09325796
0.07672	693.13871	6e-08	5.4e-07	2.8e-07	2e-07	-0.0	2.93e-06	1.46e-06	1e-08	417.16951822	420.68185302	416.83537512	-0.00422345	-0.01188308	-0.09317282
0.07677	693.61791	6e-08	5.4e-07	2.8e-07	2e-07	-0.0	2.93e-06	1.46e-06	1e-08	417.06075701	420.57243122	416.7271441	-0.00421081	-0.01187074	-0.09308784
0.07683	694.09709	6e-08	5.4e-07	2.8e-07	2e-07	-0.0	2.93e-06	1.46e-06	1e-08	416.95230263	420.4631035	416.61899734	-0.00420566	-0.01185838	-0.09300293
0.07688	694.57625	6e-08	5.4e-07	2.8e-07	2e-07	-0.0	2.93e-06	1.46e-06	1e-08	416.84396224	420.35387016	416.51094524	-0.00420021	-0.01184605	-0.09291818
0.07694	695.05538	6e-08	5.4e-07	2.8e-07	2e-07	-0.0	2.93e-06	1.46e-06	1e-08	416.7357438	420.24473102	416.40298718	-0.00419173	-0.01183374	-0.09283348
0.07699	695.53448	6e-08	5.4e-07	2.8e-07	2e-07	-0.0	2.93e-06	1.46e-06	1e-08	416.62772529	420.13568588	416.29511888	-0.0041855	-0.01182142	-0.09274873
0.07705	696.01355	6e-08	5.4e-07	2.8e-07	2e-07	-0.0	2.93e-06	1.46e-06	1e-08	416.51984874	420.02673491	416.18734354	-0.00419098	-0.01180905	-0.09266408
0.0771	696.4926	6e-08	5.4e-07	2.8e-07	2e-07	-0.0	2.93e-06	1.46e-06	1e-08	416.41181249	419.91787859	416.07967742	-0.0041845	-0.01179676	-0.09257955
0.07716	696.97162	6e-08	5.4e-07	2.8e-07	2e-07	-0.0	2.93e-06	1.46e-06	1e-08	416.30392472	419.8091162	415.97210365	-0.00418308	-0.01178448	-0.09249518
0.07721	697.45062	6e-08	5.4e-07	2.8e-07	2e-07	-0.0	2.93e-06	1.46e-06	1e-08	416.19605524	419.70044782	415.86462912	-0.00418203	-0.01177219	-0.09241081
0.07727	697.92959	6e-08	5.4e-07	2.8e-07	2e-07	-0.0	2.93e-06	1.46e-06	1e-08	416.0881945	419.59187349	415.75725435	-0.00417843	-0.01175992	-0.09232642
0.07732	698.40853	6e-08	5.4e-07	2.8e-07	2e-07	-0.0	2.93e-06	1.46e-06	1e-08	415.980408	419.48339307	415.64997582	-0.00416393	-0.01174773	-0.09224221
0.07738	698.88745	6e-08	5.4e-07	2.8e-07	2e-07	-0.0	2.93e-06	1.46e-06	1e-08	415.87297732	419.37500586	415.54277806	-0.00416348	-0.01173548	-0.09215804
0.07743	699.36634	6e-08	5.4e-07	2.8e-07	2e-07	-0.0	2.93e-06	1.46e-06	1e-08	415.76553983	419.26671249	415.43568068	-0.00415412	-0.01172331	-0.09207409
0.07749	699.8452	6e-08	5.4e-07	2.8e-07	2e-07	-0.0	2.93e-06	1.46e-06	1e-08	415.65832573	419.15851231	415.32867096	-0.00414713	-0.01171112	-0.09199008
0.08755	787.03172	6e-08	5.4e-07	2.8e-07	2e-07	-0.0	2.93e-06	1.46e-06	1e-08	397.5404984	400.85628395	397.26329358	-0.00342406	-0.00968951	-0.07780786
0.08761	787.5057	6e-08	5.4e-07	2.8e-07	2e-07	-0.0	2.93e-06	1.46e-06	1e-08	397.44952018	400.76405326	397.17243765	-0.00341856	-0.00967954	-0.0777365
0.08766	787.97966	6e-08	5.4e-07	2.8e-07	2e-07	-0.0	2.93e-06	1.46e-06	1e-08	397.35867475	400.67190284	397.08166022	-0.00341932	-0.00966955	-0.07766518
0.08772	788.45359	6e-08	5.4e-07	2.8e-07	2e-07	-0.0	2.93e-06	1.46e-06	1e-08	397.26779573	400.57983296	396.99096998	-0.00342048	-0.00965957	-0.07759396
0.08777	788.92749	6e-08	5.4e-07	2.8e-07	2e-07	-0.0	2.93e-06	1.46e-06	1e-08	397.17687283	400.48784355	396.90036736	-0.0034155	-0.00964964	-0.07752288
0.08783	789.40137	6e-08	5.4e-07	2.8e-07	2e-07	-0.0	2.93e-06	1.46e-06	1e-08	397.08606896	400.39593414	396.80984365	-0.00341659	-0.0096397	-0.07745186
0.08788	789.87522	6e-08	5.4e-07	2.8e-07	2e-07	-0.0	2.93e-06	1.46e-06	1e-08	396.99522288	400.30410498	396.71940725	-0.00341498	-0.00962976	-0.07738079
0.08794	790.34904	6e-08	5.4e-07	2.8e-07	2e-07	-0.0	2.93e-06	1.46e-06	1e-08	396.90440662	400.21235598	396.62905442	-0.00340433	-0.00961989	-0.07730984
0.08799	790.82284	6e-08	5.4e-07	2.8e-07	2e-07	-0.0	2.93e-06	1.46e-06	1e-08	396.81386037	400.12068656	396.53877241	-0.00339953	-0.00961	-0.07723896
0.08805	791.29661	6e-08	5.4e-07	2.8e-07	2e-07	-0.0	2.93e-06	1.46e-06	1e-08	396.72342852	400.02909693	396.44856932	-0.0033952	-0.00960013	-0.07716821
0.0881	791.77035	6e-08	5.4e-07	2.8e-07	2e-07	-0.0	2.93e-06	1.46e-06	1e-08	396.63309878	399.93758698	396.35844565	-0.00338783	-0.00959028	-0.07709751
0.08816	792.24407	6e-08	5.4e-07	2.8e-07	2e-07	-0.0	2.93e-06	1.46e-06	1e-08	396.542952	399.84615653	396.2683971	-0.0033828	-0.00958041	-0.07702675
0.08821	792.71776	6e-08	5.4e-07	2.8e-07	2e-07	-0.0	2.93e-06	1.46e-06	1e-08	396.45292585	399.75480572	396.17842699	-0.00338878	-0.0095705	-0.07695609
0.08827	793.19142	6e-08	5.4e-07	2.8e-07	2e-07	-0.0	2.93e-06	1.46e-06	1e-08	396.36272779	399.66353505	396.0885506	-0.00338254	-0.00956067	-0.07688553
0.08832	793.66506	6e-08	5.4e-07	2.8e-07	2e-07	-0.0	2.93e-06	1.46e-06	1e-08	396.27268264	399.57234376	395.99875073	-0.00338276	-0.00955083	-0.07681511
0.08838	794.13867	6e-08	5.4e-07	2.8e-07	2e-07	-0.0	2.93e-06	1.46e-06	1e-08	396.18261873	399.48123205	395.90903626	-0.00338209	-0.009541	-0.07674466
0.08843	794.61226	6e-08	5.4e-07	2.8e-07	2e-07	-0.0	2.93e-06	1.46e-06	1e-08	396.09255961	399.3901999	395.81940597	-0.00337852	-0.00953118	-0.07667422
0.08849	795.08581	6e-08	5.4e-07	2.8e-07	2e-07	-0.0	2.93e-06	1.46e-06	1e-08	396.00258247	399.29924714	395.72985579	-0.00336611	-0.00952142	-0.07660393
0.09855	881.29511	6e-08	5.4e-07	2.8e-07	2e-07	-0.0	2.93e-06	1.46e-06	1e-08	380.85120924	383.92435607	380.62154667	-0.00278573	-0.00789583	-0.06474329
0.09861	881.76372	6e-08	5.4e-07	2.8e-07	2e-07	-0.0	2.93e-06	1.46e-06	1e-08	380.7751724	383.84692888	380.54562299	-0.00278048	-0.00788781	-0.06468369
0.09866	882.2323	6e-08	5.4e-07	2.8e-07	2e-07	-0.0	2.93e-06	1.46e-06	1e-08	380.69926954	383.76956954	380.46976438	-0.00277847	-0.00787978	-0.06462408
0.09872	882.70086	6e-08	5.4e-07	2.8e-07	2e-07	-0.0	2.93e-06	1.46e-06	1e-08	380.62341195	383.69227821	380.39397538	-0.00278339	-0.00787172	-0.06456456
0.09877	883.16939	6e-08	5.4e-07	2.8e-07	2e-07	-0.0	2.93e-06	1.46e-06	1e-08	380.54741086	383.61505517	380.31826556	-0.00277733	-0.00786374	-0.06450514
0.09883	883.63789	6e-08	5.4e-07	2.8e-07	2e-07	-0.0	2.93e-06	1.46e-06	1e-08	380.47156571	383.53789974	380.24261948	-0.00277961	-0.00785573	-0.06444582
0.09888	884.10637	6e-08	5.4e-07	2.8e-07	2e-07	-0.0	2.93e-06	1.46e-06	1e-08	380.39564904	383.46081225	380.16704866	-0.00277862	-0.00784772	-0.06438644
0.09894	884.57482	6e-08	5.4e-07	2.8e-07	2e-07	-0.0	2.93e-06	1.46e-06	1e-08	380.3197502	383.38379258	380.09154859	-0.00277218	-0.00783976	-0.06432713
0.09899	885.04324	6e-08	5.4e-07	2.8e-07	2e-07	-0.0	2.93e-06	1.46e-06	1e-08	380.24401783	383.30684038	380.01611159	-0.0027644	-0.00783182	-0.06426791
0.09905	885.51163	6e-08	5.4e-07	2.8e-07	2e-07	-0.0	2.93e-06	1.46e-06	1e-08	380.16848881	383.22995548	379.94073566	-0.00276306	-0.00782385	-0.06420877
0.0991	885.98	6e-08	5.4e-07	2.8e-07	2e-07	-0.0	2.93e-06	1.46e-06	1e-08	380.09298708	383.15313814	379.86542974	-0.00275579	-0.00781594	-0.06414972
0.09916	886.44834	6e-08	5.4e-07	2.8e-07	2e-07	-0.0	2.93e-06	1.46e-06	1e-08	380.0176747	383.07638795	379.79018542	-0.00275112	-0.00780799	-0.06409061
0.09921	886.91665	6e-08	5.4e-07	2.8e-07	2e-07	-0.0	2.93e-06	1.46e-06	1e-08	379.94248092	382.99970511	379.7150064	-0.00275534	-0.00780002	-0.06403155
0.09927	887.38494	6e-08	5.4e-07	2.8e-07	2e-07	-0.0	2.93e-06	1.46e-06	1e-08	379.86716265	382.92309003	379.63990503	-0.00275317	-0.00779208	-0.06397258
0.09932	887.8532	6e-08	5.4e-07	2.8e-07	2e-07	-0.0	2.93e-06	1.46e-06	1e-08	379.79189435	382.84654227	379.5648723	-0.00275165	-0.00778417	-0.06391373
0.09938	888.32143	6e-08	5.4e-07	2.8e-07	2e-07	-0.0	2.93e-06	1.46e-06	1e-08	379.71665845	382.77006175	379.48990897	-0.00275228	-0.00777624	-0.06385489
0.09943	888.78964	6e-08	5.4e-07	2.8e-07	2e-07	-0.0	2.93e-06	1.46e-06	1e-08	379.6413961	382.69364857	379.41501803	-0.00275038	-0.00776833	-0.06379603
0.09949	889.25782	6e-08	5.4e-07	2.8e-07	2e-07	-0.0	2.93e-06	1.46e-06	1e-08	379.56617667	382.61730262	379.34019597	-0.00273857	-0.00776048	-0.06373729
0.10955	974.47665	6e-08	5.4e-07	2.8e-07	2e-07	-0.0	2.93e-06	1.46e-06	1e-08	366.91538923	369.71928446	366.7246975	-0.00226991	-0.00644948	-0.05383361
0.1096	974.93981	6e-08	5.4e-07	2.8e-07	2e-07	-0.0	2.93e-06	1.46e-06	1e-08	366.85200921	369.65437062	366.66133961	-0.00227546	-0.00644295	-0.05378385
0.10966	975.40295	6e-08	5.4e-07	2.8e-07	2e-07	-0.0	2.93e-06	1.46e-06	1e-08	366.78846764	369.58951462	366.59805023	-0.00226996	-0.00643649	-0.05373417
0.10971	975.86606	6e-08	5.4e-07	2.8e-07	2e-07	-0.0	2.93e-06	1.46e-06	1e-08	366.72507321	369.52471578	366.53481381	-0.00227263	-0.00643	-0.05368458
0.10977	976.32914	6e-08	5.4e-07	2.8e-07	2e-07	-0.0	2.93e-06	1.46e-06	1e-08	366.66159758	369.45997445	366.47164167	-0.00227212	-0.00642353	-0.05363495
0.10982	976.7922	6e-08	5.4e-07	2.8e-07	2e-07	-0.0	2.93e-06	1.46e-06	1e-08	366.59812973	369.3952905	366.40852942	-0.00226663	-0.00641708	-0.05358537
0.10988	977.25523	6e-08	5.4e-07	2.8e-07	2e-07	-0.0	2.93e-06	1.46e-06	1e-08	366.53480861	369.3306636	366.34547004	-0.00225942	-0.00641066	-0.05353587
0.10993	977.71823	6e-08	5.4e-07	2.8e-07	2e-07	-0.0	2.93e-06	1.46e-06	1e-08	366.47168236	369.26609359	366.28246103	-0.00225857	-0.00640421	-0.05348643
0.10999	978.1812	6e-08	5.4e-07	2.8e-07	2e-07	-0.0	2.93e-06	1.46e-06	1e-08	366.40857335	369.20158074	366.2195112	-0.00225204	-0.0063978	-0.05343707
0.11004	978.64414	6e-08	5.4e-07	2.8e-07	2e-07	-0.0	2.93e-06	1.46e-06	1e-08	366.34564017	369.13712466	366.15661253	-0.00224798	-0.00639137	-0.05338765
0.1101	979.10706	6e-08	5.4e-07	2.8e-07	2e-07	-0.0	2.93e-06	1.46e-06	1e-08	366.28281408	369.07272553	366.09376852	-0.0022528	-0.00638491	-0.05333829
0.11015	979.56995	6e-08	5.4e-07	2.8e-07	2e-07	-0.0	2.93e-06	1.46e-06	1e-08	366.21984675	369.00838377	366.03099153	-0.00225056	-0.00637849	-0.053289
0.11021	980.03282	6e-08	5.4e-07	2.8e-07	2e-07	-0.0	2.93e-06	1.46e-06	1e-08	366.15693557	368.94409893	365.9682716	-0.00225006	-0.00637208	-0.05323981
0.11026	980.49565	6e-08	5.4e-07	2.8e-07	2e-07	-0.0	2.93e-06	1.46e-06	1e-08	366.09403198	368.879871	365.90561105	-0.00225088	-0.00636566	-0.05319061
0.11032	980.95846	6e-08	5.4e-07	2.8e-07	2e-07	-0.0	2.93e-06	1.46e-06	1e-08	366.03109879	368.81570004	365.84301174	-0.00224898	-0.00635925	-0.05314141
0.11037	981.42124	6e-08	5.4e-07	2.8e-07	2e-07	-0.0	2.93e-06	1.46e-06	1e-08	365.9682123	368.75158591	365.78046985	-0.00223845	-0.00635291	-0.05309232
0.11043	981.88399	6e-08	5.4e-07	2.8e-07	2e-07	-0.0	2.93e-06	1.46e-06	1e-08	365.90561372	368.68752805	365.7179732	-0.0022396	-0.00634651	-0.05304325
0.11048	982.34672	6e-08	5.4e-07	2.8e-07	2e-07	-0.0	2.93e-06	1.46e-06	1e-08	365.84297678	368.62352705	365.65553808	-0.00223228	-0.00634017	-0.05299432
0.12055	1066.56142	6e-08	5.4e-07	2.8e-07	2e-07	-0.0	2.93e-06	1.46e-06	1e-08	355.29567271	357.81963048	355.13792566	-0.00186125	-0.00527382	-0.04469155
0.1206	1067.01906	6e-08	5.4e-07	2.8e-07	2e-07	-0.0	2.93e-06	1.46e-06	1e-08	355.24269708	357.76532746	355.08518177	-0.00185623	-0.00527202	-0.04467712
0.12066	1067.47668	6e-08	5.4e-07	2.8e-07	2e-07	-0.0	2.93e-06	1.46e-06	1e-08	355.18986266	357.71104102	355.03244856	-0.00185088	-0.00526686	-0.04463622
0.12071	1067.93426	6e-08	5.4e-07	2.8e-07	2e-07	-0.0	2.93e-06	1.46e-06	1e-08	355.13717608	357.65680211	354.97975802	-0.00184971	-0.00525449	-0.0445387
0.12077	1068.39182	6e-08	5.4e-07	2.8e-07	2e-07	-0.0	2.93e-06	1.46e-06	1e-08	355.08451179	357.60267711	354.92718545	-0.00184741	-0.00524809	-0.0444881
0.12082	1068.84936	6e-08	5.4e-07	2.8e-07	2e-07	-0.0	2.93e-06	1.46e-06	1e-08	355.03190749	357.54861112	354.8746717	-0.00184741	-0.00524809	-0.0444881
0.12088	1069.30686	6e-08	5.4e-07	2.8e-07	2e-07	-0.0	2.93e-06	1.46e-06	1e-08	354.97930319	357.49454513	354.82215796	-0.00184577	-0.00524035	-0.04442708
0.12093	1069.76433	6e-08	5.4e-07	2.8e-07	2e-07	-0.0	2.93e-06	1.46e-06	1e-08	354.92673898	357.44055049	354.76971673	-0.00184393	-0.00523173	-0.04435909
0.12099	1070.22178	6e-08	5.4e-07	2.8e-07	2e-07	-0.0	2.93e-06	1.46e-06	1e-08	354.87421943	357.38663536	354.71735631	-0.00184393	-0.00523173	-0.04435909
0.12104	1070.6792	6e-08	5.4e-07	2.8e-07	2e-07	-0.0	2.93e-06	1.46e-06	1e-08	354.82169988	357.33272023	354.66499588	-0.0018422	-0.00522626	-0.04431599
0.1211	1071.13659	6e-08	5.4e-07	2.8e-07	2e-07	-0.0	2.93e-06	1.46e-06	1e-08	354.76922493	357.27885555	354.61268587	-0.00183878	-0.00521546	-0.04423082
0.12115	1071.59396	6e-08	5.4e-07	2.8e-07	2e-07	-0.0	2.93e-06	1.46e-06	1e-08	354.71683814	357.22509056	354.5604755	-0.00183878	-0.00521546	-0.04423082
0.12121	1072.05129	6e-08	5.4e-07	2.8e-07	2e-07	-0.0	2.93e-06	1.46e-06	1e-08	354.66445135	357.17132558	354.50826512	-0.00183831	-0.00521264	-0.04420862
0.12126	1072.5086	6e-08	5.4e-07	2.8e-07	2e-07	-0.0	2.93e-06	1.46e-06	1e-08	354.61207547	357.11758657	354.45608132	-0.00183608	-0.00519926	-0.04410294
0.12132	1072.96588	6e-08	5.4e-07	2.8e-07	2e-07	-0.0	2.93e-06	1.46e-06	1e-08	354.55975149	357.06397122	354.404024	-0.0018355	-0.00519581	-0.04407573
0.12137	1073.42314	6e-08	5.4e-07	2.8e-07	2e-07	-0.0	2.93e-06	1.46e-06	1e-08	354.50744088	357.0103877	354.35199924	-0.00183493	-0.00519236	-0.04404852
0.12143	1073.88036	6e-08	5.4e-07	2.8e-07	2e-07	-0.0	2.93e-06	1.46e-06	1e-08	354.45514364	356.95683602	354.30000705	-0.00183436	-0.00518892	-0.04402132
0.12148	1074.33756	6e-08	5.4e-07	2.8e-07	2e-07	-0.0	2.93e-06	1.46e-06	1e-08	354.40285976	356.90331617	354.24804742	-0.00183378	-0.00518547	-0.04399411
0.13155	1157.53396	6e-08	5.4e-07	2.8e-07	2e-07	-0.0	2.93e-06	1.46e-06	1e-08	345.62177841	347.86609831	345.49070863	-0.00151968	-0.00432484	-0.0371143
0.1316	1157.98601	6e-08	5.4e-07	2.8e-07	2e-07	-0.0	2.93e-06	1.46e-06	1e-08	345.57782691	347.82068704	345.44679369	-0.0015127	-0.00431008	-0.03699508
0.13166	1158.43802	6e-08	5.4e-07	2.8e-07	2e-07	-0.0	2.93e-06	1.46e-06	1e-08	345.53406615	347.77541656	345.40301566	-0.0015127	-0.00431008	-0.03699508
0.13171	1158.89	6e-08	5.4e-07	2.8e-07	2e-07	-0.0	2.93e-06	1.46e-06	1e-08	345.49030538	347.73014609	345.35923763	-0.0015127	-0.00431008	-0.03699508
0.13177	1159.34196	6e-08	5.4e-07	2.8e-07	2e-07	-0.0	2.93e-06	1.46e-06	1e-08	345.44654461	347.68487561	345.3154596	-0.0015127	-0.00431008	-0.03699508
0.13182	1159.79389	6e-08	5.4e-07	2.8e-07	2e-07	-0.0	2.93e-06	1.46e-06	1e-08	345.40278385	347.63960514	345.27168156	-0.0015185	-0.00430714	-0.03697154
0.13188	1160.24579	6e-08	5.4e-07	2.8e-07	2e-07	-0.0	2.93e-06	1.46e-06	1e-08	345.35885296	347.59436275	345.22794062	-0.0015184	-0.00430301	-0.03693815
0.13193	1160.69766	6e-08	5.4e-07	2.8e-07	2e-07	-0.0	2.93e-06	1.46e-06	1e-08	345.31492209	347.5491598	345.18424061	-0.00151278	-0.00429732	-0.03689199
0.13199	1161.14951	6e-08	5.4e-07	2.8e-07	2e-07	-0.0	2.93e-06	1.46e-06	1e-08	345.27114943	347.5040111	345.14058956	-0.00151346	-0.00428886	-0.03682369
0.13204	1161.60132	6e-08	5.4e-07	2.8e-07	2e-07	-0.0	2.93e-06	1.46e-06	1e-08	345.22735072	347.45894314	345.09702351	-0.00151346	-0.00428886	-0.03682369
0.1321	1162.05311	6e-08	5.4e-07	2.8e-07	2e-07	-0.0	2.93e-06	1.46e-06	1e-08	345.183552	347.41387518	345.05345746	-0.00150848	-0.00428589	-0.03679947
0.13215	1162.50487	6e-08	5.4e-07	2.8e-07	2e-07	-0.0	2.93e-06	1.46e-06	1e-08	345.13989506	347.36883567	345.00991425	-0.00150605	-0.00428185	-0.03676679
0.13221	1162.9566	6e-08	5.4e-07	2.8e-07	2e-07	-0.0	2.93e-06	1.46e-06	1e-08	345.09630555	347.32383472	344.96640785	-0.00150692	-0.00427542	-0.03671492
0.13226	1163.4083	6e-08	5.4e-07	2.8e-07	2e-07	-0.0	2.93e-06	1.46e-06	1e-08	345.052686	347.27889518	344.92296649	-0.00150391	-0.00426098	-0.03659818
0.13232	1163.85998	6e-08	5.4e-07	2.8e-07	2e-07	-0.0	2.93e-06	1.46e-06	1e-08	345.00914301	347.23409369	344.87966457	-0.00150391	-0.00426098	-0.03659818
0.13237	1164.31163	6e-08	5.4e-07	2.8e-07	2e-07	-0.0	2.93e-06	1.46e-06	1e-08	344.96560003	347.18929221	344.83636264	-0.00150391	-0.00426098	-0.03659818
0.13243	1164.76324	6e-08	5.4e-07	2.8e-07	2e-07	-0.0	2.93e-06	1.46e-06	1e-08	344.92205704	347.14449072	344.79306072	-0.00150391	-0.00426098	-0.03659818
0.13248	1165.21483	6e-08	5.4e-07	2.8e-07	2e-07	-0.0	2.93e-06	1.46e-06	1e-08	344.87851406	347.09968923	344.74975879	-0.0014903	-0.00425677	-0.03656354
0.14255	1247.37831	6e-08	5.4e-07	2.8e-07	2e-07	-0.0	2.93e-06	1.46e-06	1e-08	337.57139555	339.54627256	337.4624955	-0.00124759	-0.00355721	-0.03084694
0.1426	1247.82466	6e-08	5.4e-07	2.8e-07	2e-07	-0.0	2.93e-06	1.46e-06	1e-08	337.53482953	339.50829277	337.42592222	-0.00124995	-0.00355343	-0.0308159
0.14266	1248.271	6e-08	5.4e-07	2.8e-07	2e-07	-0.0	2.93e-06	1.46e-06	1e-08	337.498192	339.47035023	337.38939053	-0.00124713	-0.00354987	-0.0307865
0.14271	1248.7173	6e-08	5.4e-07	2.8e-07	2e-07	-0.0	2.93e-06	1.46e-06	1e-08	337.46163475	339.43244265	337.35289117	-0.00124128	-0.00353811	-0.03068944
0.14277	1249.16357	6e-08	5.4e-07	2.8e-07	2e-07	-0.0	2.93e-06	1.46e-06	1e-08	337.42524155	339.39465074	337.31650339	-0.00123972	-0.00353491	-0.03066302
0.14282	1249.60982	6e-08	5.4e-07	2.8e-07	2e-07	-0.0	2.93e-06	1.46e-06	1e-08	337.38889215	339.35689033	337.28014602	-0.00123972	-0.00353491	-0.03066302
0.14288	1250.05603	6e-08	5.4e-07	2.8e-07	2e-07	-0.0	2.93e-06	1.46e-06	1e-08	337.35254274	339.31912992	337.24378866	-0.00123972	-0.00353491	-0.03066302
0.14293	1250.50222	6e-08	5.4e-07	2.8e-07	2e-07	-0.0	2.93e-06	1.46e-06	1e-08	337.31619334	339.28136951	337.20743129	-0.0012418	-0.00353336	-0.03065029
0.14299	1250.94838	6e-08	5.4e-07	2.8e-07	2e-07	-0.0	2.93e-06	1.46e-06	1e-08	337.27978176	339.24362439	337.17109254	-0.00124589	-0.00353031	-0.03062535
0.14304	1251.39451	6e-08	5.4e-07	2.8e-07	2e-07	-0.0	2.93e-06	1.46e-06	1e-08	337.24324836	339.20590923	337.13479029	-0.00124212	-0.00352733	-0.03060057
0.1431	1251.84061	6e-08	5.4e-07	2.8e-07	2e-07	-0.0	2.93e-06	1.46e-06	1e-08	337.20682355	339.16822347	337.09851336	-0.00123607	-0.00352412	-0.03057389
0.14315	1252.28669	6e-08	5.4e-07	2.8e-07	2e-07	-0.0	2.93e-06	1.46e-06	1e-08	337.17057421	339.13056926	337.06226089	-0.00124385	-0.00352056	-0.03054485
0.14321	1252.73273	6e-08	5.4e-07	2.8e-07	2e-07	-0.0	2.93e-06	1.46e-06	1e-08	337.13409444	339.09295014	337.02605514	-0.00124755	-0.00351717	-0.03051706
0.14326	1253.17875	6e-08	5.4e-07	2.8e-07	2e-07	-0.0	2.93e-06	1.46e-06	1e-08	337.09750408	339.05536439	336.98988885	-0.00124994	-0.00351384	-0.03048967
0.14332	1253.62474	6e-08	5.4e-07	2.8e-07	2e-07	-0.0	2.93e-06	1.46e-06	1e-08	337.06084132	339.01781147	336.9537597	-0.00123728	-0.00351049	-0.03046152
0.14337	1254.07069	6e-08	5.4e-07	2.8e-07	2e-07	-0.0	2.93e-06	1.46e-06	1e-08	337.02454774	338.98029152	336.91764761	-0.00122217	-0.00350713	-0.03043325
0.14343	1254.51663	6e-08	5.4e-07	2.8e-07	2e-07	-0.0	2.93e-06	1.46e-06	1e-08	336.98869535	338.94280455	336.88154928	-0.0012128	-0.00350379	-0.03040526
0.14348	1254.96253	6e-08	5.4e-07	2.8e-07	2e-07	-0.0	2.93e-06	1.46e-06	1e-08	336.9531156	338.90535052	336.84547239	-0.0012155	-0.00350037	-0.03037719
0.15354	1336.078	6e-08	5.4e-07	2.8e-07	2e-07	-0.0	2.93e-06	1.46e-06	1e-08	330.87529179	332.59710804	330.78466523	-0.00102884	-0.00291627	-0.02551447
0.1536	1336.51859	6e-08	5.4e-07	2.8e-07	2e-07	-0.0	2.93e-06	1.46e-06	1e-08	330.84479203	332.56551395	330.75437346	-0.00102884	-0.00291627	-0.02551447
0.15365	1336.95915	6e-08	5.4e-07	2.8e-07	2e-07	-0.0	2.93e-06	1.46e-06	1e-08	330.81429227	332.53391986	330.7240817	-0.00102884	-0.00291627	-0.02551447
0.15371	1337.39969	6e-08	5.4e-07	2.8e-07	2e-07	-0.0	2.93e-06	1.46e-06	1e-08	330.78379251	332.50232577	330.69378994	-0.00102884	-0.00291627	-0.02551447
0.15376	1337.8402	6e-08	5.4e-07	2.8e-07	2e-07	-0.0	2.93e-06	1.46e-06	1e-08	330.75329275	332.47073168	330.66349817	-0.00102737	-0.00291591	-0.02551135
0.15382	1338.28068	6e-08	5.4e-07	2.8e-07	2e-07	-0.0	2.93e-06	1.46e-06	1e-08	330.72283654	332.43914128	330.63320821	-0.00101326	-0.00291242	-0.02548149
0.15387	1338.72112	6e-08	5.4e-07	2.8e-07	2e-07	-0.0	2.93e-06	1.46e-06	1e-08	330.69279663	332.40758606	330.60293546	-0.00102143	-0.0029096	-0.02545818
0.15393	1339.16154	6e-08	5.4e-07	2.8e-07	2e-07	-0.0	2.93e-06	1.46e-06	1e-08	330.66251304	332.37605936	330.57270296	-0.00102091	-0.00290609	-0.02542876
0.15398	1339.60193	6e-08	5.4e-07	2.8e-07	2e-07	-0.0	2.93e-06	1.46e-06	1e-08	330.63224291	332.34456808	330.54250614	-0.00101261	-0.00290112	-0.0253867
0.15404	1340.0423	6e-08	5.4e-07	2.8e-07	2e-07	-0.0	2.93e-06	1.46e-06	1e-08	330.60221607	332.31312704	330.51234975	-0.00101261	-0.00290112	-0.0253867
0.15409	1340.48263	6e-08	5.4e-07	2.8e-07	2e-07	-0.0	2.93e-06	1.46e-06	1e-08	330.57218922	332.281686	330.48219335	-0.00101991	-0.00289967	-0.02537487
0.15415	1340.92293	6e-08	5.4e-07	2.8e-07	2e-07	-0.0	2.93e-06	1.46e-06	1e-08	330.54194527	332.25025964	330.45206178	-0.00101769	-0.00289413	-0.02532832
0.1542	1341.36321	6e-08	5.4e-07	2.8e-07	2e-07	-0.0	2.93e-06	1.46e-06	1e-08	330.51176402	332.21888926	330.42198468	-0.00101625	-0.00288935	-0.02528817
0.15426	1341.80345	6e-08	5.4e-07	2.8e-07	2e-07	-0.0	2.93e-06	1.46e-06	1e-08	330.48162291	332.18756718	330.39195524	-0.00101625	-0.00288935	-0.02528817
0.15431	1342.24367	6e-08	5.4e-07	2.8e-07	2e-07	-0.0	2.93e-06	1.46e-06	1e-08	330.45148179	332.15624509	330.36192581	-0.00101477	-0.00288094	-0.0252176
0.15437	1342.68386	6e-08	5.4e-07	2.8e-07	2e-07	-0.0	2.93e-06	1.46e-06	1e-08	330.42138003	332.12500814	330.33198158	-0.00101351	-0.00287378	-0.02515762
0.15442	1343.12401	6e-08	5.4e-07	2.8e-07	2e-07	-0.0	2.93e-06	1.46e-06	1e-08	330.39131173	332.09384354	330.30210977	-0.00101351	-0.00287378	-0.02515762
0.15448	1343.56414	6e-08	5.4e-07	2.8e-07	2e-07	-0.0	2.93e-06	1.46e-06	1e-08	330.36124342	332.06267894	330.27223796	-0.00101351	-0.00287378	-0.02515762
0.16454	1423.61596	6e-08	5.4e-07	2.8e-07	2e-07	-0.0	2.93e-06	1.46e-06	1e-08	325.30989812	326.79967023	325.2348284	-0.00084845	-0.00240848	-0.02122183
0.1646	1424.0507	6e-08	5.4e-07	2.8e-07	2e-07	-0.0	2.93e-06	1.46e-06	1e-08	325.28451356	326.77326195	325.20959869	-0.00084845	-0.00240848	-0.02122183
0.16465	1424.48542	6e-08	5.4e-07	2.8e-07	2e-07	-0.0	2.93e-06	1.46e-06	1e-08	325.25912901	326.74685368	325.18436898	-0.00084332	-0.0024071	-0.02120986
0.16471	1424.9201	6e-08	5.4e-07	2.8e-07	2e-07	-0.0	2.93e-06	1.46e-06	1e-08	325.23389738	326.72045967	325.15914694	-0.00083794	-0.00240507	-0.02119238
0.16476	1425.35475	6e-08	5.4e-07	2.8e-07	2e-07	-0.0	2.93e-06	1.46e-06	1e-08	325.20882579	326.6940866	325.13393904	-0.00084514	-0.00240225	-0.02116871
0.16482	1425.78938	6e-08	5.4e-07	2.8e-07	2e-07	-0.0	2.93e-06	1.46e-06	1e-08	325.18353728	326.66774268	325.10877056	-0.0008382	-0.00239691	-0.02112301
0.16487	1426.22397	6e-08	5.4e-07	2.8e-07	2e-07	-0.0	2.93e-06	1.46e-06	1e-08	325.15845405	326.6414539	325.08364899	-0.00083608	-0.00239529	-0.02110909
0.16493	1426.65854	6e-08	5.4e-07	2.8e-07	2e-07	-0.0	2.93e-06	1.46e-06	1e-08	325.13343338	326.61518193	325.05854172	-0.00083608	-0.00239529	-0.02110909
0.16498	1427.09307	6e-08	5.4e-07	2.8e-07	2e-07	-0.0	2.93e-06	1.46e-06	1e-08	325.10841271	326.58890996	325.03343445	-0.00084241	-0.00239395	-0.02109807
0.16504	1427.52758	6e-08	5.4e-07	2.8e-07	2e-07	-0.0	2.93e-06	1.46e-06	1e-08	325.08320222	326.56265177	325.00834968	-0.00083973	-0.00239008	-0.02106503
0.16509	1427.96205	6e-08	5.4e-07	2.8e-07	2e-07	-0.0	2.93e-06	1.46e-06	1e-08	325.05807017	326.53643359	324.9833021	-0.00083836	-0.00238463	-0.02101858
0.16515	1428.3965	6e-08	5.4e-07	2.8e-07	2e-07	-0.0	2.93e-06	1.46e-06	1e-08	325.03297653	326.51027178	324.95831018	-0.00083836	-0.00238463	-0.02101858
0.1652	1428.83092	6e-08	5.4e-07	2.8e-07	2e-07	-0.0	2.93e-06	1.46e-06	1e-08	325.0078829	326.48410996	324.93331826	-0.00083831	-0.0023826	-0.02100133
0.16526	1429.2653	6e-08	5.4e-07	2.8e-07	2e-07	-0.0	2.93e-06	1.46e-06	1e-08	324.98278991	326.45796915	324.90834764	-0.000838	-0.00237047	-0.02089826
0.16531	1429.69966	6e-08	5.4e-07	2.8e-07	2e-07	-0.0	2.93e-06	1.46e-06	1e-08	324.95770074	326.43195382	324.8835043	-0.000838	-0.00237047	-0.02089826
0.16537	1430.13399	6e-08	5.4e-07	2.8e-07	2e-07	-0.0	2.93e-06	1.46e-06	1e-08	324.93261158	326.40593848	324.85866096	-0.000838	-0.00237047	-0.02089826
0.16542	1430.56829	6e-08	5.4e-07	2.8e-07	2e-07	-0.0	2.93e-06	1.46e-06	1e-08	324.90752241	326.37992315	324.83381763	-0.000838	-0.00237047	-0.02089826
0.16548	1431.00256	6e-08	5.4e-07	2.8e-07	2e-07	-0.0	2.93e-06	1.46e-06	1e-08	324.88243325	326.35390782	324.80897429	-0.000838	-0.00237047	-0.02089826
0.17554	1509.97458	6e-08	5.4e-07	2.8e-07	2e-07	-0.0	2.93e-06	1.46e-06	1e-08	320.68514198	321.96523901	320.62283518	-0.0007	-0.00198939	-0.01763278
0.1756	1510.40338	6e-08	5.4e-07	2.8e-07	2e-07	-0.0	2.93e-06	1.46e-06	1e-08	320.66403664	321.94320131	320.60184886	-0.00069036	-0.00198502	-0.01759475
0.17565	1510.83215	6e-08	5.4e-07	2.8e-07	2e-07	-0.0	2.93e-06	1.46e-06	1e-08	320.64322034	321.92120966	320.58089625	-0.00068985	-0.00198479	-0.01759278
0.17571	1511.26089	6e-08	5.4e-07	2.8e-07	2e-07	-0.0	2.93e-06	1.46e-06	1e-08	320.62241906	321.89922041	320.5599454	-0.00069633	-0.00198234	-0.01757199
0.17576	1511.6896	6e-08	5.4e-07	2.8e-07	2e-07	-0.0	2.93e-06	1.46e-06	1e-08	320.60142165	321.87725695	320.53902939	-0.00070228	-0.00198009	-0.01755286
0.17582	1512.11828	6e-08	5.4e-07	2.8e-07	2e-07	-0.0	2.93e-06	1.46e-06	1e-08	320.5802438	321.85531723	320.51814545	-0.0007009	-0.00197999	-0.01755197
0.17587	1512.54693	6e-08	5.4e-07	2.8e-07	2e-07	-0.0	2.93e-06	1.46e-06	1e-08	320.5591078	321.83337854	320.49726068	-0.00068934	-0.00197845	-0.01753821
0.17593	1512.97555	6e-08	5.4e-07	2.8e-07	2e-07	-0.0	2.93e-06	1.46e-06	1e-08	320.53831973	321.81145613	320.47637682	-0.00069113	-0.00197343	-0.01749511
0.17598	1513.40414	6e-08	5.4e-07	2.8e-07	2e-07	-0.0	2.93e-06	1.46e-06	1e-08	320.51747551	321.78958657	320.45554897	-0.00069104	-0.00197281	-0.01748975
0.17604	1513.8327	6e-08	5.4e-07	2.8e-07	2e-07	-0.0	2.93e-06	1.46e-06	1e-08	320.49663388	321.76772357	320.43472765	-0.00068918	-0.00196978	-0.01746364
0.17609	1514.26123	6e-08	5.4e-07	2.8e-07	2e-07	-0.0	2.93e-06	1.46e-06	1e-08	320.4758473	321.7458925	320.41393612	-0.00068308	-0.00195987	-0.0173782
0.17615	1514.68973	6e-08	5.4e-07	2.8e-07	2e-07	-0.0	2.93e-06	1.46e-06	1e-08	320.45524083	321.7241659	320.3932421	-0.00068308	-0.00195987	-0.0173782
0.1762	1515.1182	6e-08	5.4e-07	2.8e-07	2e-07	-0.0	2.93e-06	1.46e-06	1e-08	320.43463437	321.7024393	320.37254807	-0.00068308	-0.00195987	-0.0173782
0.17626	1515.54664	6e-08	5.4e-07	2.8e-07	2e-07	-0.0	2.93e-06	1.46e-06	1e-08	320.4140279	321.6807127	320.35185405	-0.00068308	-0.00195987	-0.0173782
0.17631	1515.97505	6e-08	5.4e-07	2.8e-07	2e-07	-0.0	2.93e-06	1.46e-06	1e-08	320.39342144	321.6589861	320.33116002	-0.00068308	-0.00195987	-0.0173782
0.17637	1516.40343	6e-08	5.4e-07	2.8e-07	2e-07	-0.0	2.93e-06	1.46e-06	1e-08	320.37281497	321.6372595	320.310466	-0.00068308	-0.00195987	-0.0173782
0.17642	1516.83178	6e-08	5.4e-07	2.8e-07	2e-07	-0.0	2.93e-06	1.46e-06	1e-08	320.35220851	321.6155329	320.28977198	-0.00068899	-0.00195867	-0.01736809
0.17648	1517.2601	6e-08	5.4e-07	2.8e-07	2e-07	-0.0	2.93e-06	1.46e-06	1e-08	320.33142337	321.59381897	320.26909876	-0.00069942	-0.00195655	-0.01735023
0.18654	1595.13557	6e-08	5.4e-07	2.8e-07	2e-07	-0.0	2.93e-06	1.46e-06	1e-08	316.84503785	317.93823663	316.79295717	-0.00057584	-0.00164167	-0.01462248
0.1866	1595.55833	6e-08	5.4e-07	2.8e-07	2e-07	-0.0	2.93e-06	1.46e-06	1e-08	316.8275628	317.91989136	316.77553577	-0.00057625	-0.00164054	-0.01461273
0.18665	1595.98106	6e-08	5.4e-07	2.8e-07	2e-07	-0.0	2.93e-06	1.46e-06	1e-08	316.81007505	317.90155813	316.75812705	-0.00057377	-0.00163823	-0.01459252
0.18671	1596.40377	6e-08	5.4e-07	2.8e-07	2e-07	-0.0	2.93e-06	1.46e-06	1e-08	316.79266187	317.88324969	316.74073999	-0.00057346	-0.00163751	-0.01458628
0.18676	1596.82644	6e-08	5.4e-07	2.8e-07	2e-07	-0.0	2.93e-06	1.46e-06	1e-08	316.77525795	317.86494892	316.72336023	-0.00057434	-0.0016351	-0.01456535
0.18682	1597.24908	6e-08	5.4e-07	2.8e-07	2e-07	-0.0	2.93e-06	1.46e-06	1e-08	316.75782654	317.84667401	316.70600772	-0.00057323	-0.00163407	-0.01455639
0.18687	1597.6717	6e-08	5.4e-07	2.8e-07	2e-07	-0.0	2.93e-06	1.46e-06	1e-08	316.74042826	317.82841009	316.6886648	-0.00057143	-0.00163239	-0.01454171
0.18693	1598.09428	6e-08	5.4e-07	2.8e-07	2e-07	-0.0	2.93e-06	1.46e-06	1e-08	316.72308425	317.81016418	316.67133761	-0.00057207	-0.00163064	-0.01452656
0.18698	1598.51683	6e-08	5.4e-07	2.8e-07	2e-07	-0.0	2.93e-06	1.46e-06	1e-08	316.70572021	317.79193698	316.65403013	-0.00057243	-0.00162967	-0.01451809
0.18704	1598.93935	6e-08	5.4e-07	2.8e-07	2e-07	-0.0	2.93e-06	1.46e-06	1e-08	316.68834495	317.77372024	316.63673367	-0.0005698	-0.00162723	-0.01449679
0.18709	1599.36184	6e-08	5.4e-07	2.8e-07	2e-07	-0.0	2.93e-06	1.46e-06	1e-08	316.67104871	317.75552963	316.61946002	-0.00056968	-0.00162652	-0.01449063
0.18715	1599.7843	6e-08	5.4e-07	2.8e-07	2e-07	-0.0	2.93e-06	1.46e-06	1e-08	316.65375571	317.73734662	316.60219386	-0.00057053	-0.00162425	-0.01447097
0.1872	1600.20673	6e-08	5.4e-07	2.8e-07	2e-07	-0.0	2.93e-06	1.46e-06	1e-08	316.63643643	317.71918789	316.58495331	-0.00056928	-0.0016231	-0.01446095
0.18726	1600.62913	6e-08	5.4e-07	2.8e-07	2e-07	-0.0	2.93e-06	1.46e-06	1e-08	316.61915448	317.70104147	316.56772349	-0.00056761	-0.00162156	-0.01444747
0.18731	1601.0515	6e-08	5.4e-07	2.8e-07	2e-07	-0.0	2.93e-06	1.46e-06	1e-08	316.60192273	317.68291158	316.55050808	-0.00056831	-0.0016197	-0.01443132
0.18737	1601.47384	6e-08	5.4e-07	2.8e-07	2e-07	-0.0	2.93e-06	1.46e-06	1e-08	316.58466915	317.66480164	316.53331371	-0.00056863	-0.00161886	-0.01442399
0.18742	1601.89614	6e-08	5.4e-07	2.8e-07	2e-07	-0.0	2.93e-06	1.46e-06	1e-08	316.56740565	317.64670075	316.5161289	-0.00056586	-0.00161631	-0.01440177
0.18748	1602.31842	6e-08	5.4e-07	2.8e-07	2e-07	-0.0	2.93e-06	1.46e-06	1e-08	316.55022532	317.62862715	316.49896784	-0.00056593	-0.00161561	-0.01439565
0.19754	1679.07997	6e-08	5.4e-07	2.8e-07	2e-07	-0.0	2.93e-06	1.46e-06	1e-08	313.65252991	314.60946166	313.60888919	-0.00047829	-0.00130784	-0.01213517
0.1976	1679.49661	6e-08	5.4e-07	2.8e-07	2e-07	-0.0	2.93e-06	1.46e-06	1e-08	313.63793703	314.59474038	313.59435512	-0.00047794	-0.00130636	-0.01212375
0.19765	1679.91321	6e-08	5.4e-07	2.8e-07	2e-07	-0.0	2.93e-06	1.46e-06	1e-08	313.62335462	314.58003531	313.5798345	-0.00047739	-0.00128382	-0.01211237
0.19771	1680.32978	6e-08	5.4e-07	2.8e-07	2e-07	-0.0	2.93e-06	1.46e-06	1e-08	313.60878848	314.56558351	313.56529744	-0.00047673	-0.00130972	-0.01210088
0.19776	1680.74632	6e-08	5.4e-07	2.8e-07	2e-07	-0.0	2.93e-06	1.46e-06	1e-08	313.59424206	314.55083963	313.55081197	-0.00047637	-0.00127603	-0.0120896
0.19782	1681.16283	6e-08	5.4e-07	2.8e-07	2e-07	-0.0	2.93e-06	1.46e-06	1e-08	313.57970653	314.53647458	313.53629452	-0.00047594	-0.00127339	-0.01207828
0.19787	1681.57931	6e-08	5.4e-07	2.8e-07	2e-07	-0.0	2.93e-06	1.46e-06	1e-08	313.56518362	314.52213879	313.52178865	-0.00047547	-0.00130852	-0.01206684
0.19793	1681.99575	6e-08	5.4e-07	2.8e-07	2e-07	-0.0	2.93e-06	1.46e-06	1e-08	313.55067474	314.50740696	313.50734753	-0.00047502	-0.00127286	-0.01205552
0.19798	1682.41217	6e-08	5.4e-07	2.8e-07	2e-07	-0.0	2.93e-06	1.46e-06	1e-08	313.53617926	314.49307616	313.49287161	-0.00047467	-0.00129062	-0.01204411
0.19804	1682.82855	6e-08	5.4e-07	2.8e-07	2e-07	-0.0	2.93e-06	1.46e-06	1e-08	313.52169419	314.47854502	313.47843615	-0.0004741	-0.00127012	-0.01203283
0.19809	1683.24491	6e-08	5.4e-07	2.8e-07	2e-07	-0.0	2.93e-06	1.46e-06	1e-08	313.50722615	314.46424422	313.46398694	-0.0004737	-0.00129008	-0.01202143
0.19815	1683.66123	6e-08	5.4e-07	2.8e-07	2e-07	-0.0	2.93e-06	1.46e-06	1e-08	313.49276978	314.4497182	313.44958122	-0.00047325	-0.00128754	-0.01201014
0.1982	1684.07753	6e-08	5.4e-07	2.8e-07	2e-07	-0.0	2.93e-06	1.46e-06	1e-08	313.47832693	314.43522031	313.43518715	-0.00047284	-0.00125005	-0.01199882
0.19826	1684.49379	6e-08	5.4e-07	2.8e-07	2e-07	-0.0	2.93e-06	1.46e-06	1e-08	313.4638963	314.42114416	313.42075574	-0.00047235	-0.00128691	-0.01198753
0.19831	1684.91002	6e-08	5.4e-07	2.8e-07	2e-07	-0.0	2.93e-06	1.46e-06	1e-08	313.44948005	314.40665242	313.40639128	-0.00047183	-0.00127741	-0.01197619
0.19837	1685.32622	6e-08	5.4e-07	2.8e-07	2e-07	-0.0	2.93e-06	1.46e-06	1e-08	313.43507948	314.39226718	313.39202868	-0.00047141	-0.00128545	-0.01196492
0.19842	1685.74239	6e-08	5.4e-07	2.8e-07	2e-07	-0.0	2.93e-06	1.46e-06	1e-08	313.42069119	314.37779102	313.3776926	-0.00047089	-0.00126853	-0.01195372
0.19848	1686.15852	6e-08	5.4e-07	2.8e-07	2e-07	-0.0	2.93e-06	1.46e-06	1e-08	313.40631867	314.36350497	313.36334773	-0.00047051	-0.00125205	-0.01194244
0.20854	1761.78818	6e-08	5.4e-07	2.8e-07	2e-07	-0.0	2.93e-06	1.46e-06	1e-08	310.99025117	311.95376675	310.95342895	-0.0003947	-0.00107805	-0.01005081
0.20859	1762.19858	6e-08	5.4e-07	2.8e-07	2e-07	-0.0	2.93e-06	1.46e-06	1e-08	310.97815417	311.94156051	310.94138203	-0.00039425	-0.00105258	-0.01004134
0.20865	1762.60895	6e-08	5.4e-07	2.8e-07	2e-07	-0.0	2.93e-06	1.46e-06	1e-08	310.96607071	311.92964237	310.92931199	-0.00039393	-0.00105501	-0.01003188
0.2087	1763.01929	6e-08	5.4e-07	2.8e-07	2e-07	-0.0	2.93e-06	1.46e-06	1e-08	310.95399678	311.91769635	310.91725822	-0.00039352	-0.00107765	-0.01002243
0.20876	1763.4296	6e-08	5.4e-07	2.8e-07	2e-07	-0.0	2.93e-06	1.46e-06	1e-08	310.94193519	311.90549372	310.90524894	-0.0003931	-0.00105909	-0.01001301
0.20881	1763.83987	6e-08	5.4e-07	2.8e-07	2e-07	-0.0	2.93e-06	1.46e-06	1e-08	310.92988646	311.89350089	310.89322621	-0.00039277	-0.0010476	-0.01000356
0.20887	1764.25012	6e-08	5.4e-07	2.8e-07	2e-07	-0.0	2.93e-06	1.46e-06	1e-08	310.91784764	311.88163786	310.88120016	-0.0003924	-0.00107728	-0.00999413
0.20892	1764.66033	6e-08	5.4e-07	2.8e-07	2e-07	-0.0	2.93e-06	1.46e-06	1e-08	310.90581967	311.86943842	310.86922853	-0.000392	-0.00106662	-0.00998472
0.20898	1765.07051	6e-08	5.4e-07	2.8e-07	2e-07	-0.0	2.93e-06	1.46e-06	1e-08	310.8938038	311.85735938	310.85725458	-0.00039165	-0.00103946	-0.00997531
0.20903	1765.48066	6e-08	5.4e-07	2.8e-07	2e-07	-0.0	2.93e-06	1.46e-06	1e-08	310.88179858	311.84558759	310.8452552	-0.00039126	-0.00105277	-0.00996592
0.20909	1765.89078	6e-08	5.4e-07	2.8e-07	2e-07	-0.0	2.93e-06	1.46e-06	1e-08	310.86980495	311.83366472	310.83328716	-0.00039088	-0.00105274	-0.00995652
0.20914	1766.30086	6e-08	5.4e-07	2.8e-07	2e-07	-0.0	2.93e-06	1.46e-06	1e-08	310.85782257	311.82174195	310.82133173	-0.00039051	-0.00107662	-0.00994715
0.2092	1766.71092	6e-08	5.4e-07	2.8e-07	2e-07	-0.0	2.93e-06	1.46e-06	1e-08	310.84585129	311.80954842	310.80942249	-0.00039016	-0.00102845	-0.00993777
0.20925	1767.12094	6e-08	5.4e-07	2.8e-07	2e-07	-0.0	2.93e-06	1.46e-06	1e-08	310.8338905	311.79790014	310.79745829	-0.00038976	-0.00107639	-0.0099284
0.20931	1767.53094	6e-08	5.4e-07	2.8e-07	2e-07	-0.0	2.93e-06	1.46e-06	1e-08	310.82194179	311.78570847	310.78557401	-0.00038936	-0.00102816	-0.00991905
0.20936	1767.9409	6e-08	5.4e-07	2.8e-07	2e-07	-0.0	2.93e-06	1.46e-06	1e-08	310.81000527	311.77406276	310.77363456	-0.00038906	-0.0010762	-0.00990969
0.20942	1768.35083	6e-08	5.4e-07	2.8e-07	2e-07	-0.0	2.93e-06	1.46e-06	1e-08	310.79807752	311.76187261	310.7617753	-0.00038866	-0.00102798	-0.00990036
0.20947	1768.76072	6e-08	5.4e-07	2.8e-07	2e-07	-0.0	2.93e-06	1.46e-06	1e-08	310.78616191	311.7502284	310.74986085	-0.00038823	-0.00103931	-0.00989103
0.21954	1843.23974	6e-08	5.4e-07	2.8e-07	2e-07	-0.0	2.93e-06	1.46e-06	1e-08	308.78381081	309.75281471	308.75263041	-0.0003258	-0.00087691	-0.00832321
0.21959	1843.6438	6e-08	5.4e-07	2.8e-07	2e-07	-0.0	2.93e-06	1.46e-06	1e-08	308.77378804	309.74283714	308.74263046	-0.00032551	-0.00085834	-0.00831536
0.21965	1844.04783	6e-08	5.4e-07	2.8e-07	2e-07	-0.0	2.93e-06	1.46e-06	1e-08	308.76377418	309.73307056	308.73261504	-0.0003253	-0.00089452	-0.00830754
0.2197	1844.45183	6e-08	5.4e-07	2.8e-07	2e-07	-0.0	2.93e-06	1.46e-06	1e-08	308.75376655	309.72289212	308.72266114	-0.00032495	-0.00088497	-0.0082997
0.21976	1844.8558	6e-08	5.4e-07	2.8e-07	2e-07	-0.0	2.93e-06	1.46e-06	1e-08	308.74376938	309.71282214	308.71270433	-0.00032452	-0.00085555	-0.00829186
0.21981	1845.25974	6e-08	5.4e-07	2.8e-07	2e-07	-0.0	2.93e-06	1.46e-06	1e-08	308.73378547	309.70308667	308.70271661	-0.00032419	-0.0008881	-0.00828404
0.21987	1845.66365	6e-08	5.4e-07	2.8e-07	2e-07	-0.0	2.93e-06	1.46e-06	1e-08	308.72381158	309.69298059	308.69278512	-0.00032392	-0.00087843	-0.00827624
0.21992	1846.06752	6e-08	5.4e-07	2.8e-07	2e-07	-0.0	2.93e-06	1.46e-06	1e-08	308.71384587	309.68298434	308.68285063	-0.00032368	-0.00086929	-0.00826844
0.21998	1846.47136	6e-08	5.4e-07	2.8e-07	2e-07	-0.0	2.93e-06	1.46e-06	1e-08	308.70388707	309.67309187	308.67291392	-0.00032325	-0.00086795	-0.00826063
0.22003	1846.87517	6e-08	5.4e-07	2.8e-07	2e-07	-0.0	2.93e-06	1.46e-06	1e-08	308.69394135	309.66321451	308.6629857	-0.00032305	-0.00086007	-0.00825285
0.22009	1847.27895	6e-08	5.4e-07	2.8e-07	2e-07	-0.0	2.93e-06	1.46e-06	1e-08	308.68400174	309.65342656	308.65305704	-0.00032269	-0.00088225	-0.00824507
0.22014	1847.68269	6e-08	5.4e-07	2.8e-07	2e-07	-0.0	2.93e-06	1.46e-06	1e-08	308.67407296	309.64338598	308.64316997	-0.00032247	-0.00088497	-0.00823729
0.2202	1848.08641	6e-08	5.4e-07	2.8e-07	2e-07	-0.0	2.93e-06	1.46e-06	1e-08	308.66415073	309.63331421	308.63329733	-0.00032201	-0.00086743	-0.00822952
0.22025	1848.49009	6e-08	5.4e-07	2.8e-07	2e-07	-0.0	2.93e-06	1.46e-06	1e-08	308.65424255	309.62344188	308.62341032	-0.00032173	-0.00086734	-0.00822176
0.22031	1848.89374	6e-08	5.4e-07	2.8e-07	2e-07	-0.0	2.93e-06	1.46e-06	1e-08	308.64434276	309.61357036	308.6135337	-0.00032144	-0.00086724	-0.008214
0.22036	1849.29735	6e-08	5.4e-07	2.8e-07	2e-07	-0.0	2.93e-06	1.46e-06	1e-08	308.63445197	309.60369974	308.6036674	-0.00032116	-0.00086709	-0.00820626
0.22042	1849.70094	6e-08	5.4e-07	2.8e-07	2e-07	-0.0	2.93e-06	1.46e-06	1e-08	308.62456945	309.59383062	308.59381139	-0.00032083	-0.00086704	-0.00819852
0.22047	1850.10449	6e-08	5.4e-07	2.8e-07	2e-07	-0.0	2.93e-06	1.46e-06	1e-08	308.61469692	309.58396181	308.58396572	-0.00032068	-0.0008598	-0.00819081
0.23054	1923.41331	6e-08	5.4e-07	2.8e-07	2e-07	-0.0	2.93e-06	1.46e-06	1e-08	306.95564487	307.92901917	306.92913449	-0.00026913	-0.00073641	-0.00689176
0.23059	1923.81093	6e-08	5.4e-07	2.8e-07	2e-07	-0.0	2.93e-06	1.46e-06	1e-08	306.94733981	307.9206059	306.92086795	-0.00026886	-0.00072636	-0.00688525
0.23065	1924.20852	6e-08	5.4e-07	2.8e-07	2e-07	-0.0	2.93e-06	1.46e-06	1e-08	306.93904303	307.91230721	306.91259605	-0.0002685	-0.00071985	-0.00687877
0.2307	1924.60607	6e-08	5.4e-07	2.8e-07	2e-07	-0.0	2.93e-06	1.46e-06	1e-08	306.9307571	307.90408274	306.90432363	-0.00026836	-0.00071308	-0.00687227
0.23076	1925.00359	6e-08	5.4e-07	2.8e-07	2e-07	-0.0	2.93e-06	1.46e-06	1e-08	306.9224755	307.89593551	306.89605061	-0.00026809	-0.00073136	-0.00686579
0.23081	1925.40108	6e-08	5.4e-07	2.8e-07	2e-07	-0.0	2.93e-06	1.46e-06	1e-08	306.91420201	307.88757929	306.88781199	-0.00026779	-0.00071193	-0.00685931
0.23087	1925.79854	6e-08	5.4e-07	2.8e-07	2e-07	-0.0	2.93e-06	1.46e-06	1e-08	306.90593759	307.87944492	306.87955476	-0.00026756	-0.00070377	-0.00685284
0.23092	1926.19597	6e-08	5.4e-07	2.8e-07	2e-07	-0.0	2.93e-06	1.46e-06	1e-08	306.89768018	307.87140364	306.87129484	-0.00026729	-0.00072996	-0.00684637
0.23098	1926.59336	6e-08	5.4e-07	2.8e-07	2e-07	-0.0	2.93e-06	1.46e-06	1e-08	306.8894311	307.86306296	306.86308039	-0.00026704	-0.00073321	-0.00683991
0.23103	1926.99072	6e-08	5.4e-07	2.8e-07	2e-07	-0.0	2.93e-06	1.46e-06	1e-08	306.88118945	307.85468498	306.85487924	-0.00026675	-0.00069821	-0.00683346
0.23109	1927.38805	6e-08	5.4e-07	2.8e-07	2e-07	-0.0	2.93e-06	1.46e-06	1e-08	306.87295671	307.8467068	306.84663758	-0.00026656	-0.00074574	-0.00682701
0.23114	1927.78534	6e-08	5.4e-07	2.8e-07	2e-07	-0.0	2.93e-06	1.46e-06	1e-08	306.86472986	307.83818534	306.83847145	-0.00026624	-0.00069895	-0.00682057
0.2312	1928.1826	6e-08	5.4e-07	2.8e-07	2e-07	-0.0	2.93e-06	1.46e-06	1e-08	306.85651268	307.83019834	306.83024822	-0.00026603	-0.00071607	-0.00681414
0.23125	1928.57983	6e-08	5.4e-07	2.8e-07	2e-07	-0.0	2.93e-06	1.46e-06	1e-08	306.8483018	307.82201554	306.82205779	-0.00026573	-0.00070715	-0.00680771
0.23131	1928.97703	6e-08	5.4e-07	2.8e-07	2e-07	-0.0	2.93e-06	1.46e-06	1e-08	306.84010008	307.81393453	306.81386342	-0.00026555	-0.00073715	-0.00680128
0.23136	1929.3742	6e-08	5.4e-07	2.8e-07	2e-07	-0.0	2.93e-06	1.46e-06	1e-08	306.83190385	307.80551056	306.80571996	-0.00026525	-0.00069782	-0.00679487
0.23142	1929.77133	6e-08	5.4e-07	2.8e-07	2e-07	-0.0	2.93e-06	1.46e-06	1e-08	306.82371662	307.79753595	306.79752985	-0.000265	-0.00070926	-0.00678846
0.23147	1930.16843	6e-08	5.4e-07	2.8e-07	2e-07	-0.0	2.93e-06	1.46e-06	1e-08	306.81553728	307.78943037	306.78936446	-0.00026478	-0.00073464	-0.00678205
0.24154	2002.28667	6e-08	5.4e-07	2.8e-07	2e-07	-0.0	2.93e-06	1.46e-06	1e-08	305.44118439	306.41846112	305.4185308	-0.00022227	-0.0006164	-0.0057059
0.24159	2002.67773	6e-08	5.4e-07	2.8e-07	2e-07	-0.0	2.93e-06	1.46e-06	1e-08	305.43430754	306.41139486	305.41169532	-0.00022208	-0.00059855	-0.00570052
0.24165	2003.06876	6e-08	5.4e-07	2.8e-07	2e-07	-0.0	2.93e-06	1.46e-06	1e-08	305.42743663	306.40453311	305.40484207	-0.00022187	-0.00058347	-0.00569514
0.2417	2003.45976	6e-08	5.4e-07	2.8e-07	2e-07	-0.0	2.93e-06	1.46e-06	1e-08	305.4205721	306.39784412	305.39797489	-0.00022166	-0.0006025	-0.00568977
0.24176	2003.85072	6e-08	5.4e-07	2.8e-07	2e-07	-0.0	2.93e-06	1.46e-06	1e-08	305.41371409	306.39093691	305.39114168	-0.00022161	-0.00059517	-0.00568436
0.24181	2004.24165	6e-08	5.4e-07	2.8e-07	2e-07	-0.0	2.93e-06	1.46e-06	1e-08	305.4068575	306.38411362	305.3843057	-0.00022134	-0.00059517	-0.005679
0.24187	2004.63254	6e-08	5.4e-07	2.8e-07	2e-07	-0.0	2.93e-06	1.46e-06	1e-08	305.4000092	306.37729022	305.37747688	-0.00022098	-0.00058438	-0.00567366
0.24192	2005.02341	6e-08	5.4e-07	2.8e-07	2e-07	-0.0	2.93e-06	1.46e-06	1e-08	305.39317194	306.37059037	305.37063989	-0.0002208	-0.00062056	-0.00566831
0.24198	2005.41424	6e-08	5.4e-07	2.8e-07	2e-07	-0.0	2.93e-06	1.46e-06	1e-08	305.38634023	306.36347572	305.36386097	-0.00022058	-0.00059344	-0.00566296
0.24203	2005.80503	6e-08	5.4e-07	2.8e-07	2e-07	-0.0	2.93e-06	1.46e-06	1e-08	305.3795152	306.35667182	305.35705116	-0.00022045	-0.00059139	-0.00565761
0.24209	2006.1958	6e-08	5.4e-07	2.8e-07	2e-07	-0.0	2.93e-06	1.46e-06	1e-08	305.37269412	306.34989129	305.35024582	-0.00022021	-0.00058114	-0.00565226
0.24214	2006.58653	6e-08	5.4e-07	2.8e-07	2e-07	-0.0	2.93e-06	1.46e-06	1e-08	305.36588017	306.34322824	305.34343326	-0.00022003	-0.00058881	-0.00564693
0.2422	2006.97722	6e-08	5.4e-07	2.8e-07	2e-07	-0.0	2.93e-06	1.46e-06	1e-08	305.35907201	306.33647715	305.3366387	-0.00021987	-0.00059508	-0.00564158
0.24225	2007.36789	6e-08	5.4e-07	2.8e-07	2e-07	-0.0	2.93e-06	1.46e-06	1e-08	305.35226863	306.32965402	305.32986023	-0.00021962	-0.00059715	-0.00563626
0.24231	2007.75852	6e-08	5.4e-07	2.8e-07	2e-07	-0.0	2.93e-06	1.46e-06	1e-08	305.34547299	306.32280706	305.32309178	-0.00021941	-0.00059939	-0.00563094
0.24236	2008.14912	6e-08	5.4e-07	2.8e-07	2e-07	-0.0	2.93e-06	1.46e-06	1e-08	305.3386836	306.31593428	305.31633368	-0.00021907	-0.00059093	-0.00562565
0.24242	2008.53968	6e-08	5.4e-07	2.8e-07	2e-07	-0.0	2.93e-06	1.46e-06	1e-08	305.33190462	306.30915845	305.30957065	-0.00021894	-0.00056048	-0.00562033
0.24247	2008.93021	6e-08	5.4e-07	2.8e-07	2e-07	-0.0	2.93e-06	1.46e-06	1e-08	305.32512965	306.30273169	305.30277213	-0.00021879	-0.00061407	-0.00561501
0.25253	2079.83662	6e-08	5.4e-07	2.8e-07	2e-07	-0.0	2.93e-06	1.46e-06	1e-08	304.18684504	305.16697155	304.16742468	-0.00018373	-0.00048374	-0.00472372
0.25259	2080.221	6e-08	5.4e-07	2.8e-07	2e-07	-0.0	2.93e-06	1.46e-06	1e-08	304.18114846	305.16141038	304.16172813	-0.00018355	-0.00048373	-0.00471926
0.25264	2080.60535	6e-08	5.4e-07	2.8e-07	2e-07	-0.0	2.93e-06	1.46e-06	1e-08	304.1754575	305.15584926	304.15603756	-0.00018338	-0.00048929	-0.0047148
0.2527	2080.98967	6e-08	5.4e-07	2.8e-07	2e-07	-0.0	2.93e-06	1.46e-06	1e-08	304.16977167	305.15022413	304.15036084	-0.00018321	-0.00051163	-0.00471035
0.25275	2081.37395	6e-08	5.4e-07	2.8e-07	2e-07	-0.0	2.93e-06	1.46e-06	1e-08	304.16409121	305.14434205	304.1447215	-0.00018303	-0.00049725	-0.0047059
0.25281	2081.7582	6e-08	5.4e-07	2.8e-07	2e-07	-0.0	2.93e-06	1.46e-06	1e-08	304.15841631	305.13862526	304.13906794	-0.00018284	-0.00048369	-0.00470146
0.25286	2082.14242	6e-08	5.4e-07	2.8e-07	2e-07	-0.0	2.93e-06	1.46e-06	1e-08	304.15274722	305.13306425	304.13340133	-0.00018268	-0.00048369	-0.00469702
0.25292	2082.5266	6e-08	5.4e-07	2.8e-07	2e-07	-0.0	2.93e-06	1.46e-06	1e-08	304.14708294	305.12750324	304.12774073	-0.0001825	-0.00048368	-0.00469259
0.25297	2082.91075	6e-08	5.4e-07	2.8e-07	2e-07	-0.0	2.93e-06	1.46e-06	1e-08	304.14142414	305.12194227	304.12208608	-0.00018235	-0.00048697	-0.00468815
0.25303	2083.29486	6e-08	5.4e-07	2.8e-07	2e-07	-0.0	2.93e-06	1.46e-06	1e-08	304.13576984	305.11634339	304.11644208	-0.00018216	-0.00051138	-0.00468373
0.25308	2083.67895	6e-08	5.4e-07	2.8e-07	2e-07	-0.0	2.93e-06	1.46e-06	1e-08	304.13012159	305.11046374	304.1108383	-0.00018199	-0.00049968	-0.00467931
0.25314	2084.06299	6e-08	5.4e-07	2.8e-07	2e-07	-0.0	2.93e-06	1.46e-06	1e-08	304.12447856	305.10471858	304.10522406	-0.00018184	-0.00048365	-0.00467488
0.25319	2084.44701	6e-08	5.4e-07	2.8e-07	2e-07	-0.0	2.93e-06	1.46e-06	1e-08	304.11884019	305.09915758	304.09959332	-0.00018161	-0.00048363	-0.00467047
0.25325	2084.83099	6e-08	5.4e-07	2.8e-07	2e-07	-0.0	2.93e-06	1.46e-06	1e-08	304.11320878	305.09359676	304.09396841	-0.00018144	-0.00048363	-0.00466606
0.2533	2085.21493	6e-08	5.4e-07	2.8e-07	2e-07	-0.0	2.93e-06	1.46e-06	1e-08	304.10758252	305.08803594	304.08834946	-0.0001813	-0.00048363	-0.00466165
0.25336	2085.59885	6e-08	5.4e-07	2.8e-07	2e-07	-0.0	2.93e-06	1.46e-06	1e-08	304.10196046	305.08247501	304.08273651	-0.00018111	-0.00048361	-0.00465725
0.25341	2085.98272	6e-08	5.4e-07	2.8e-07	2e-07	-0.0	2.93e-06	1.46e-06	1e-08	304.09634428	305.07691423	304.07712945	-0.00018096	-0.00048361	-0.00465286
0.25347	2086.36657	6e-08	5.4e-07	2.8e-07	2e-07	-0.0	2.93e-06	1.46e-06	1e-08	304.09073283	305.0713534	304.07152834	-0.00018078	-0.0004836	-0.00464846
0.26353	2156.0389	6e-08	5.4e-07	2.8e-07	2e-07	-0.0	2.93e-06	1.46e-06	1e-08	303.14807232	304.13089986	303.13131403	-0.0001518	-0.00040187	-0.00391035
0.26359	2156.41649	6e-08	5.4e-07	2.8e-07	2e-07	-0.0	2.93e-06	1.46e-06	1e-08	303.14335754	304.12626895	303.12659995	-0.00015177	-0.00038856	-0.00390665
0.26364	2156.79404	6e-08	5.4e-07	2.8e-07	2e-07	-0.0	2.93e-06	1.46e-06	1e-08	303.13864354	304.12179138	303.12187233	-0.00015157	-0.00043541	-0.00390297
0.2637	2157.17155	6e-08	5.4e-07	2.8e-07	2e-07	-0.0	2.93e-06	1.46e-06	1e-08	303.1339357	304.11677392	303.11721539	-0.00015141	-0.00038853	-0.00389928
0.26375	2157.54903	6e-08	5.4e-07	2.8e-07	2e-07	-0.0	2.93e-06	1.46e-06	1e-08	303.12923273	304.11229664	303.11249758	-0.00015136	-0.00042692	-0.00389559
0.26381	2157.92648	6e-08	5.4e-07	2.8e-07	2e-07	-0.0	2.93e-06	1.46e-06	1e-08	303.12453151	304.10737682	303.10783878	-0.0001511	-0.000397	-0.00389192
0.26386	2158.30389	6e-08	5.4e-07	2.8e-07	2e-07	-0.0	2.93e-06	1.46e-06	1e-08	303.11983834	304.10280177	303.10314276	-0.00015102	-0.00038853	-0.00388824
0.26392	2158.68127	6e-08	5.4e-07	2.8e-07	2e-07	-0.0	2.93e-06	1.46e-06	1e-08	303.11514737	304.09832434	303.0984399	-0.00015082	-0.00043537	-0.00388457
0.26397	2159.05861	6e-08	5.4e-07	2.8e-07	2e-07	-0.0	2.93e-06	1.46e-06	1e-08	303.11046254	304.09330703	303.0938077	-0.00015075	-0.00038852	-0.00388089
0.26403	2159.43592	6e-08	5.4e-07	2.8e-07	2e-07	-0.0	2.93e-06	1.46e-06	1e-08	303.10578007	304.08882961	303.08911475	-0.00015058	-0.0003885	-0.00387723
0.26408	2159.81319	6e-08	5.4e-07	2.8e-07	2e-07	-0.0	2.93e-06	1.46e-06	1e-08	303.10110288	304.08435231	303.08442669	-0.0001504	-0.00043536	-0.00387357
0.26414	2160.19043	6e-08	5.4e-07	2.8e-07	2e-07	-0.0	2.93e-06	1.46e-06	1e-08	303.09643098	304.07933499	303.07980933	-0.00015031	-0.0003885	-0.00386991
0.26419	2160.56764	6e-08	5.4e-07	2.8e-07	2e-07	-0.0	2.93e-06	1.46e-06	1e-08	303.09176187	304.07485762	303.07513118	-0.00015017	-0.0003919	-0.00386625
0.26425	2160.94481	6e-08	5.4e-07	2.8e-07	2e-07	-0.0	2.93e-06	1.46e-06	1e-08	303.08709726	304.07034105	303.07046273	-0.00015	-0.00043194	-0.0038626
0.2643	2161.32194	6e-08	5.4e-07	2.8e-07	2e-07	-0.0	2.93e-06	1.46e-06	1e-08	303.08243788	304.06536292	303.0658554	-0.00014985	-0.00038848	-0.00385895
0.26436	2161.69905	6e-08	5.4e-07	2.8e-07	2e-07	-0.0	2.93e-06	1.46e-06	1e-08	303.07778298	304.06088563	303.06119196	-0.00014971	-0.00038847	-0.00385531
0.26441	2162.07611	6e-08	5.4e-07	2.8e-07	2e-07	-0.0	2.93e-06	1.46e-06	1e-08	303.0731325	304.05640847	303.05653341	-0.00014959	-0.00041124	-0.00385167
0.26447	2162.45315	6e-08	5.4e-07	2.8e-07	2e-07	-0.0	2.93e-06	1.46e-06	1e-08	303.06848561	304.05166881	303.0519118	-0.00014945	-0.00041257	-0.00384803
0.27453	2230.86815	6e-08	5.4e-07	2.8e-07	2e-07	-0.0	2.93e-06	1.46e-06	1e-08	302.28795456	303.27308709	302.27337085	-0.00012559	-0.00032035	-0.00323689
0.27459	2231.2388	6e-08	5.4e-07	2.8e-07	2e-07	-0.0	2.93e-06	1.46e-06	1e-08	302.28404806	303.2693883	302.26945128	-0.0001254	-0.0003576	-0.00323384
0.27464	2231.60942	6e-08	5.4e-07	2.8e-07	2e-07	-0.0	2.93e-06	1.46e-06	1e-08	302.2801474	303.26525943	302.26558804	-0.00012535	-0.00031717	-0.00323078
0.2747	2231.98	6e-08	5.4e-07	2.8e-07	2e-07	-0.0	2.93e-06	1.46e-06	1e-08	302.27624821	303.26159739	302.26167224	-0.00012524	-0.00034381	-0.00322773
0.27475	2232.35055	6e-08	5.4e-07	2.8e-07	2e-07	-0.0	2.93e-06	1.46e-06	1e-08	302.27235254	303.25762768	302.25779798	-0.00012508	-0.000351	-0.00322468
0.27481	2232.72106	6e-08	5.4e-07	2.8e-07	2e-07	-0.0	2.93e-06	1.46e-06	1e-08	302.26846172	303.25357496	302.25393788	-0.00012495	-0.0003184	-0.00322163
0.27486	2233.09154	6e-08	5.4e-07	2.8e-07	2e-07	-0.0	2.93e-06	1.46e-06	1e-08	302.26457492	303.24989857	302.2500361	-0.00012489	-0.0003383	-0.00321859
0.27492	2233.46198	6e-08	5.4e-07	2.8e-07	2e-07	-0.0	2.93e-06	1.46e-06	1e-08	302.26069016	303.24599234	302.24616645	-0.00012474	-0.00035722	-0.00321555
0.27497	2233.83239	6e-08	5.4e-07	2.8e-07	2e-07	-0.0	2.93e-06	1.46e-06	1e-08	302.25680981	303.24186762	302.24232744	-0.00012462	-0.00030602	-0.00321251
0.27503	2234.20276	6e-08	5.4e-07	2.8e-07	2e-07	-0.0	2.93e-06	1.46e-06	1e-08	302.25293333	303.2383341	302.23842061	-0.00012446	-0.00034893	-0.00320947
0.27508	2234.5731	6e-08	5.4e-07	2.8e-07	2e-07	-0.0	2.93e-06	1.46e-06	1e-08	302.2490617	303.2343051	302.23457808	-0.00012441	-0.00033786	-0.00320644
0.27514	2234.9434	6e-08	5.4e-07	2.8e-07	2e-07	-0.0	2.93e-06	1.46e-06	1e-08	302.24519163	303.23040387	302.2307242	-0.00012426	-0.00031892	-0.00320341
0.27519	2235.31367	6e-08	5.4e-07	2.8e-07	2e-07	-0.0	2.93e-06	1.46e-06	1e-08	302.24132605	303.22672126	302.22684777	-0.00012409	-0.00035039	-0.00320039
0.27525	2235.6839	6e-08	5.4e-07	2.8e-07	2e-07	-0.0	2.93e-06	1.46e-06	1e-08	302.23746597	303.22267529	302.22301953	-0.00012403	-0.00031572	-0.00319736
0.2753	2236.0541	6e-08	5.4e-07	2.8e-07	2e-07	-0.0	2.93e-06	1.46e-06	1e-08	302.23360761	303.21902958	302.21914678	-0.00012393	-0.0003361	-0.00319434
0.27536	2236.42426	6e-08	5.4e-07	2.8e-07	2e-07	-0.0	2.93e-06	1.46e-06	1e-08	302.22975238	303.21514856	302.21530674	-0.00012381	-0.00033532	-0.00319132
0.27541	2236.79439	6e-08	5.4e-07	2.8e-07	2e-07	-0.0	2.93e-06	1.46e-06	1e-08	302.2259009	303.21127646	302.21146968	-0.00012368	-0.00035449	-0.00318831
0.27547	2237.16448	6e-08	5.4e-07	2.8e-07	2e-07	-0.0	2.93e-06	1.46e-06	1e-08	302.22205346	303.20718299	302.20766359	-0.00012356	-0.00030082	-0.0031853
0.28553	2304.29776	6e-08	5.4e-07	2.8e-07	2e-07	-0.0	2.93e-06	1.46e-06	1e-08	301.57579567	302.56281864	301.56305049	-0.00010375	-0.00028486	-0.00267924
0.28559	2304.66134	6e-08	5.4e-07	2.8e-07	2e-07	-0.0	2.93e-06	1.46e-06	1e-08	301.57256471	302.55952437	301.55983355	-0.00010365	-0.00026405	-0.00267669
0.28564	2305.02489	6e-08	5.4e-07	2.8e-07	2e-07	-0.0	2.93e-06	1.46e-06	1e-08	301.56933685	302.55647072	301.55659081	-0.00010368	-0.00027167	-0.00267417
0.2857	2305.38841	6e-08	5.4e-07	2.8e-07	2e-07	-0.0	2.93e-06	1.46e-06	1e-08	301.56610791	302.55332892	301.55336237	-0.00010357	-0.00028524	-0.00267162
0.28575	2305.75188	6e-08	5.4e-07	2.8e-07	2e-07	-0.0	2.93e-06	1.46e-06	1e-08	301.56288233	302.55003012	301.55015642	-0.00010345	-0.00028232	-0.00266908
0.28581	2306.11533	6e-08	5.4e-07	2.8e-07	2e-07	-0.0	2.93e-06	1.46e-06	1e-08	301.55966046	302.54676506	301.54694977	-0.00010322	-0.00029634	-0.00266662
0.28586	2306.47873	6e-08	5.4e-07	2.8e-07	2e-07	-0.0	2.93e-06	1.46e-06	1e-08	301.55644578	302.5433379	301.54376594	-0.00010327	-0.00027385	-0.00266407
0.28592	2306.8421	6e-08	5.4e-07	2.8e-07	2e-07	-0.0	2.93e-06	1.46e-06	1e-08	301.55322962	302.54017079	301.54055416	-0.00010321	-0.00026558	-0.00266152
0.28597	2307.20544	6e-08	5.4e-07	2.8e-07	2e-07	-0.0	2.93e-06	1.46e-06	1e-08	301.55001506	302.53709931	301.53733428	-0.00010308	-0.00027652	-0.00265901
0.28603	2307.56874	6e-08	5.4e-07	2.8e-07	2e-07	-0.0	2.93e-06	1.46e-06	1e-08	301.54680483	302.53390125	301.5341331	-0.00010295	-0.00027612	-0.00265651
0.28608	2307.932	6e-08	5.4e-07	2.8e-07	2e-07	-0.0	2.93e-06	1.46e-06	1e-08	301.54359857	302.53070777	301.53093469	-0.00010281	-0.00027596	-0.00265399
0.28614	2308.29523	6e-08	5.4e-07	2.8e-07	2e-07	-0.0	2.93e-06	1.46e-06	1e-08	301.54039661	302.5275161	301.5277394	-0.00010278	-0.00029118	-0.0026515
0.28619	2308.65842	6e-08	5.4e-07	2.8e-07	2e-07	-0.0	2.93e-06	1.46e-06	1e-08	301.53719551	302.52414841	301.52456894	-0.00010271	-0.0002467	-0.00264897
0.28625	2309.02158	6e-08	5.4e-07	2.8e-07	2e-07	-0.0	2.93e-06	1.46e-06	1e-08	301.53399672	302.52129513	301.52133947	-0.00010258	-0.00029348	-0.00264648
0.2863	2309.3847	6e-08	5.4e-07	2.8e-07	2e-07	-0.0	2.93e-06	1.46e-06	1e-08	301.53080195	302.51790077	301.51817901	-0.00010243	-0.0002663	-0.00264397
0.28636	2309.74779	6e-08	5.4e-07	2.8e-07	2e-07	-0.0	2.93e-06	1.46e-06	1e-08	301.52761165	302.51482083	301.51498368	-0.00010232	-0.00026739	-0.00264149
0.28641	2310.11083	6e-08	5.4e-07	2.8e-07	2e-07	-0.0	2.93e-06	1.46e-06	1e-08	301.52442486	302.51172825	301.51179321	-0.00010223	-0.00027494	-0.00263899
0.28647	2310.47385	6e-08	5.4e-07	2.8e-07	2e-07	-0.0	2.93e-06	1.46e-06	1e-08	301.52124093	302.50854825	301.50861674	-0.00010217	-0.00029101	-0.00263649
0.29653	2376.2998	6e-08	5.4e-07	2.8e-07	2e-07	-0.0	2.93e-06	1.46e-06	1e-08	300.98622773	301.97464998	300.97501851	-8.583e-05	-0.00022684	-0.00221755
0.29659	2376.65617	6e-08	5.4e-07	2.8e-07	2e-07	-0.0	2.93e-06	1.46e-06	1e-08	300.98355188	301.97202315	300.97234332	-8.571e-05	-0.00024258	-0.00221538
0.29664	2377.01251	6e-08	5.4e-07	2.8e-07	2e-07	-0.0	2.93e-06	1.46e-06	1e-08	300.98087996	301.96921394	300.96969311	-8.572e-05	-0.00022751	-0.0022133
0.2967	2377.36881	6e-08	5.4e-07	2.8e-07	2e-07	-0.0	2.93e-06	1.46e-06	1e-08	300.97820768	301.96657929	300.96702466	-8.566e-05	-0.00020956	-0.00221132
0.29675	2377.72508	6e-08	5.4e-07	2.8e-07	2e-07	-0.0	2.93e-06	1.46e-06	1e-08	300.97553733	301.96415243	300.96433371	-8.55e-05	-0.00024024	-0.00220906
0.29681	2378.08131	6e-08	5.4e-07	2.8e-07	2e-07	-0.0	2.93e-06	1.46e-06	1e-08	300.97287177	301.96137033	300.96168881	-8.551e-05	-0.00021385	-0.00220714
0.29686	2378.4375	6e-08	5.4e-07	2.8e-07	2e-07	-0.0	2.93e-06	1.46e-06	1e-08	300.97020603	301.95889377	300.95900954	-8.531e-05	-0.00025703	-0.00220507
0.29692	2378.79366	6e-08	5.4e-07	2.8e-07	2e-07	-0.0	2.93e-06	1.46e-06	1e-08	300.96754646	301.95591715	300.95639355	-8.535e-05	-0.00021955	-0.00220297
0.29697	2379.14978	6e-08	5.4e-07	2.8e-07	2e-07	-0.0	2.93e-06	1.46e-06	1e-08	300.96488573	301.95337465	300.95372791	-8.52e-05	-0.00021208	-0.00220068
0.29703	2379.50586	6e-08	5.4e-07	2.8e-07	2e-07	-0.0	2.93e-06	1.46e-06	1e-08	300.96222968	301.95091854	300.9510548	-8.517e-05	-0.00023193	-0.00219885
0.29708	2379.86191	6e-08	5.4e-07	2.8e-07	2e-07	-0.0	2.93e-06	1.46e-06	1e-08	300.95957449	301.94823256	300.94841209	-8.506e-05	-0.00022386	-0.00219674
0.29714	2380.21792	6e-08	5.4e-07	2.8e-07	2e-07	-0.0	2.93e-06	1.46e-06	1e-08	300.95692281	301.94564001	300.94576085	-8.494e-05	-0.00022368	-0.00219465
0.29719	2380.57389	6e-08	5.4e-07	2.8e-07	2e-07	-0.0	2.93e-06	1.46e-06	1e-08	300.95427474	301.9430496	300.94311212	-8.494e-05	-0.00022684	-0.00219262
0.29725	2380.92983	6e-08	5.4e-07	2.8e-07	2e-07	-0.0	2.93e-06	1.46e-06	1e-08	300.95162665	301.94042254	300.94047069	-8.472e-05	-0.00025668	-0.00219051
0.2973	2381.28573	6e-08	5.4e-07	2.8e-07	2e-07	-0.0	2.93e-06	1.46e-06	1e-08	300.94898534	301.93744988	300.93787382	-8.477e-05	-0.00020924	-0.00218845
0.29736	2381.64159	6e-08	5.4e-07	2.8e-07	2e-07	-0.0	2.93e-06	1.46e-06	1e-08	300.94634259	301.93502658	300.93521329	-8.463e-05	-0.00025674	-0.00218639
0.29741	2381.99742	6e-08	5.4e-07	2.8e-07	2e-07	-0.0	2.93e-06	1.46e-06	1e-08	300.94370422	301.93205318	300.93262216	-8.458e-05	-0.00019097	-0.0021843
0.29747	2382.35321	6e-08	5.4e-07	2.8e-07	2e-07	-0.0	2.93e-06	1.46e-06	1e-08	300.9410672	301.92984151	300.92994154	-8.451e-05	-0.00022392	-0.00218225
0.30753	2446.84489	6e-08	5.4e-07	2.8e-07	2e-07	-0.0	2.93e-06	1.46e-06	1e-08	300.49819846	301.48774438	300.48826924	-7.1e-05	-0.00015674	-0.00183518
0.30758	2447.1939	6e-08	5.4e-07	2.8e-07	2e-07	-0.0	2.93e-06	1.46e-06	1e-08	300.49598333	301.48592724	300.48601177	-7.095e-05	-0.00019767	-0.00183345
0.30764	2447.54288	6e-08	5.4e-07	2.8e-07	2e-07	-0.0	2.93e-06	1.46e-06	1e-08	300.49376964	301.48363556	300.48381415	-7.088e-05	-0.00019767	-0.00183173
0.30769	2447.89181	6e-08	5.4e-07	2.8e-07	2e-07	-0.0	2.93e-06	1.46e-06	1e-08	300.49155827	301.4813439	300.48161883	-7.081e-05	-0.00019767	-0.00183007
0.30775	2448.24072	6e-08	5.4e-07	2.8e-07	2e-07	-0.0	2.93e-06	1.46e-06	1e-08	300.48934899	301.47905226	300.47942575	-7.074e-05	-0.00019766	-0.00182841
0.3078	2448.58958	6e-08	5.4e-07	2.8e-07	2e-07	-0.0	2.93e-06	1.46e-06	1e-08	300.48714184	301.47676064	300.47723489	-7.073e-05	-0.00017685	-0.00182657
0.30786	2448.93841	6e-08	5.4e-07	2.8e-07	2e-07	-0.0	2.93e-06	1.46e-06	1e-08	300.48493512	301.4747103	300.47501738	-7.06e-05	-0.0001742	-0.00182471
0.30791	2449.2872	6e-08	5.4e-07	2.8e-07	2e-07	-0.0	2.93e-06	1.46e-06	1e-08	300.48273234	301.47269071	300.47279857	-7.061e-05	-0.00018174	-0.00182316
0.30797	2449.63595	6e-08	5.4e-07	2.8e-07	2e-07	-0.0	2.93e-06	1.46e-06	1e-08	300.48052914	301.47058372	300.47059254	-7.022e-05	-0.00021002	-0.00182144
0.30802	2449.98467	6e-08	5.4e-07	2.8e-07	2e-07	-0.0	2.93e-06	1.46e-06	1e-08	300.4783382	301.46814884	300.46842809	-7.033e-05	-0.00020871	-0.00181972
0.30808	2450.33335	6e-08	5.4e-07	2.8e-07	2e-07	-0.0	2.93e-06	1.46e-06	1e-08	300.47614378	301.46572913	300.46626437	-7.035e-05	-0.00015337	-0.00181806
0.30813	2450.68199	6e-08	5.4e-07	2.8e-07	2e-07	-0.0	2.93e-06	1.46e-06	1e-08	300.47394886	301.46395093	300.4640253	-7.038e-05	-0.00018716	-0.00181627
0.30819	2451.03059	6e-08	5.4e-07	2.8e-07	2e-07	-0.0	2.93e-06	1.46e-06	1e-08	300.47175294	301.46178098	300.46183624	-6.997e-05	-0.0002152	-0.00181452
0.30824	2451.37916	6e-08	5.4e-07	2.8e-07	2e-07	-0.0	2.93e-06	1.46e-06	1e-08	300.46956972	301.45928593	300.45968844	-7.017e-05	-0.00019113	-0.00181297
0.3083	2451.72769	6e-08	5.4e-07	2.8e-07	2e-07	-0.0	2.93e-06	1.46e-06	1e-08	300.4673803	301.45706994	300.45750929	-7.02e-05	-0.00019427	-0.00181109
0.30835	2452.07618	6e-08	5.4e-07	2.8e-07	2e-07	-0.0	2.93e-06	1.46e-06	1e-08	300.46518989	301.45481757	300.45533724	-7.008e-05	-0.00015338	-0.00180925
0.30841	2452.42464	6e-08	5.4e-07	2.8e-07	2e-07	-0.0	2.93e-06	1.46e-06	1e-08	300.46300309	301.45303927	300.45311017	-6.969e-05	-0.0002214	-0.00180767
0.30846	2452.77305	6e-08	5.4e-07	2.8e-07	2e-07	-0.0	2.93e-06	1.46e-06	1e-08	300.46082856	301.45047236	300.45098031	-6.995e-05	-0.00015337	-0.00180603
0.31853	2515.90203	6e-08	5.4e-07	2.8e-07	2e-07	-0.0	2.93e-06	1.46e-06	1e-08	300.09428033	301.08479071	300.08546372	-5.963e-05	-0.00015319	-0.00151449
0.31858	2516.24352	6e-08	5.4e-07	2.8e-07	2e-07	-0.0	2.93e-06	1.46e-06	1e-08	300.0924185	301.08301312	300.08363567	-5.963e-05	-0.00015319	-0.00151449
0.31864	2516.58498	6e-08	5.4e-07	2.8e-07	2e-07	-0.0	2.93e-06	1.46e-06	1e-08	300.09055666	301.08123553	300.08180762	-5.963e-05	-0.00015319	-0.00151449
0.31869	2516.92639	6e-08	5.4e-07	2.8e-07	2e-07	-0.0	2.93e-06	1.46e-06	1e-08	300.08869482	301.07945794	300.07997957	-5.901e-05	-0.00015319	-0.00151388
0.31875	2517.26777	6e-08	5.4e-07	2.8e-07	2e-07	-0.0	2.93e-06	1.46e-06	1e-08	300.08685234	301.07768031	300.0781515	-5.472e-05	-0.00015322	-0.00150969
0.3188	2517.60911	6e-08	5.4e-07	2.8e-07	2e-07	-0.0	2.93e-06	1.46e-06	1e-08	300.08514386	301.07590235	300.07632332	-5.472e-05	-0.00015322	-0.00150969
0.31886	2517.95042	6e-08	5.4e-07	2.8e-07	2e-07	-0.0	2.93e-06	1.46e-06	1e-08	300.08343538	301.0741244	300.07449515	-5.472e-05	-0.00015322	-0.00150969
0.31891	2518.29168	6e-08	5.4e-07	2.8e-07	2e-07	-0.0	2.93e-06	1.46e-06	1e-08	300.0817269	301.07234645	300.07266697	-5.999e-05	-0.0001532	-0.00150879
0.31897	2518.63291	6e-08	5.4e-07	2.8e-07	2e-07	-0.0	2.93e-06	1.46e-06	1e-08	300.07985372	301.07056867	300.07084746	-5.884e-05	-0.00015321	-0.00150712
0.31902	2518.9741	6e-08	5.4e-07	2.8e-07	2e-07	-0.0	2.93e-06	1.46e-06	1e-08	300.07801663	301.06879078	300.06902866	-5.925e-05	-0.00015323	-0.00150217
0.31908	2519.31525	6e-08	5.4e-07	2.8e-07	2e-07	-0.0	2.93e-06	1.46e-06	1e-08	300.07616665	301.06701266	300.06721744	-5.925e-05	-0.00015323	-0.00150217
0.31913	2519.65636	6e-08	5.4e-07	2.8e-07	2e-07	-0.0	2.93e-06	1.46e-06	1e-08	300.07431668	301.06523455	300.06540621	-5.925e-05	-0.00015323	-0.00150217
0.31919	2519.99743	6e-08	5.4e-07	2.8e-07	2e-07	-0.0	2.93e-06	1.46e-06	1e-08	300.0724667	301.06345643	300.06359499	-5.786e-05	-0.00015324	-0.0014998
0.31924	2520.33847	6e-08	5.4e-07	2.8e-07	2e-07	-0.0	2.93e-06	1.46e-06	1e-08	300.07066001	301.06167819	300.06178515	-5.634e-05	-0.00015325	-0.00149721
0.3193	2520.67947	6e-08	5.4e-07	2.8e-07	2e-07	-0.0	2.93e-06	1.46e-06	1e-08	300.06890077	301.0598998	300.05997683	-5.634e-05	-0.00015325	-0.00149721
0.31935	2521.02043	6e-08	5.4e-07	2.8e-07	2e-07	-0.0	2.93e-06	1.46e-06	1e-08	300.06714153	301.05812142	300.0581685	-5.634e-05	-0.00015325	-0.00149721
0.31941	2521.36135	6e-08	5.4e-07	2.8e-07	2e-07	-0.0	2.93e-06	1.46e-06	1e-08	300.06538229	301.05634304	300.05636018	-5.929e-05	-0.00017671	-0.00149636
0.31946	2521.70224	6e-08	5.4e-07	2.8e-07	2e-07	-0.0	2.93e-06	1.46e-06	1e-08	300.06353103	301.05429233	300.05459015	-5.751e-05	-0.00015321	-0.00149059
0.32953	2583.43835	6e-08	5.4e-07	2.8e-07	2e-07	-0.0	2.93e-06	1.46e-06	1e-08	299.76230815	300.73142089	299.75448539	-5.042e-05	-0.00014948	-0.00125783
0.32958	2583.77216	6e-08	5.4e-07	2.8e-07	2e-07	-0.0	2.93e-06	1.46e-06	1e-08	299.76073305	300.72968495	299.75299964	-5.019e-05	-0.00014948	-0.00125777
0.32964	2584.10592	6e-08	5.4e-07	2.8e-07	2e-07	-0.0	2.93e-06	1.46e-06	1e-08	299.75916502	300.72794902	299.75151366	-4.325e-05	-0.00014943	-0.00125589
0.32969	2584.43964	6e-08	5.4e-07	2.8e-07	2e-07	-0.0	2.93e-06	1.46e-06	1e-08	299.75781391	300.72621359	299.7500205	-4.569e-05	-0.0001494	-0.00125521
0.32975	2584.77333	6e-08	5.4e-07	2.8e-07	2e-07	-0.0	2.93e-06	1.46e-06	1e-08	299.75638662	300.7244785	299.74853168	-5.045e-05	-0.00014934	-0.00125389
0.3298	2585.10698	6e-08	5.4e-07	2.8e-07	2e-07	-0.0	2.93e-06	1.46e-06	1e-08	299.75481054	300.7227441	299.74705131	-4.51e-05	-0.00014927	-0.00125132
0.32986	2585.44059	6e-08	5.4e-07	2.8e-07	2e-07	-0.0	2.93e-06	1.46e-06	1e-08	299.75340161	300.7210105	299.74556695	-4.216e-05	-0.00014923	-0.00124991
0.32991	2585.77416	6e-08	5.4e-07	2.8e-07	2e-07	-0.0	2.93e-06	1.46e-06	1e-08	299.75208439	300.71927734	299.74408039	-4.216e-05	-0.00014923	-0.00124991
0.32997	2586.10769	6e-08	5.4e-07	2.8e-07	2e-07	-0.0	2.93e-06	1.46e-06	1e-08	299.75076717	300.71754418	299.74259384	-4.46e-05	-0.00014922	-0.0012497
0.33002	2586.44118	6e-08	5.4e-07	2.8e-07	2e-07	-0.0	2.93e-06	1.46e-06	1e-08	299.74937389	300.7158112	299.74111097	-5.214e-05	-0.00014915	-0.00124855
0.33008	2586.77463	6e-08	5.4e-07	2.8e-07	2e-07	-0.0	2.93e-06	1.46e-06	1e-08	299.74774513	300.71407897	299.73964021	-4.866e-05	-0.00014909	-0.00124641
0.33013	2587.10805	6e-08	5.4e-07	2.8e-07	2e-07	-0.0	2.93e-06	1.46e-06	1e-08	299.74622483	300.71234745	299.73816749	-4.922e-05	-0.00014903	-0.00124479
0.33019	2587.44142	6e-08	5.4e-07	2.8e-07	2e-07	-0.0	2.93e-06	1.46e-06	1e-08	299.7446872	300.7106166	299.73669774	-4.922e-05	-0.00014903	-0.00124479
0.33024	2587.77476	6e-08	5.4e-07	2.8e-07	2e-07	-0.0	2.93e-06	1.46e-06	1e-08	299.74314958	300.70888575	299.73522799	-4.66e-05	-0.00014895	-0.00124227
0.3303	2588.10805	6e-08	5.4e-07	2.8e-07	2e-07	-0.0	2.93e-06	1.46e-06	1e-08	299.74169377	300.70715583	299.73375798	-4.594e-05	-0.00014893	-0.00124164
0.33035	2588.44131	6e-08	5.4e-07	2.8e-07	2e-07	-0.0	2.93e-06	1.46e-06	1e-08	299.74025843	300.70542614	299.73228791	-4.62e-05	-0.00014892	-0.00124145
0.33041	2588.77453	6e-08	5.4e-07	2.8e-07	2e-07	-0.0	2.93e-06	1.46e-06	1e-08	299.738815	300.70369654	299.73081847	-5.025e-05	-0.0001488	-0.00123848
0.33046	2589.10771	6e-08	5.4e-07	2.8e-07	2e-07	-0.0	2.93e-06	1.46e-06	1e-08	299.73724524	300.70196831	299.7293587	-5.025e-05	-0.0001488	-0.00123848
0.34053	2649.41915	6e-08	5.4e-07	2.8e-07	2e-07	-0.0	2.93e-06	1.46e-06	1e-08	299.49141204	300.39516571	299.48454103	-3.956e-05	-0.00013918	-0.00104712
0.34058	2649.74508	6e-08	5.4e-07	2.8e-07	2e-07	-0.0	2.93e-06	1.46e-06	1e-08	299.49017549	300.39354813	299.48332148	-3.809e-05	-0.00013912	-0.00104619
0.34064	2650.07098	6e-08	5.4e-07	2.8e-07	2e-07	-0.0	2.93e-06	1.46e-06	1e-08	299.48898512	300.3919312	299.4821011	-3.932e-05	-0.00013901	-0.00104455
0.34069	2650.39683	6e-08	5.4e-07	2.8e-07	2e-07	-0.0	2.93e-06	1.46e-06	1e-08	299.48775635	300.39031553	299.48088459	-3.73e-05	-0.00013879	-0.00104106
0.34075	2650.72265	6e-08	5.4e-07	2.8e-07	2e-07	-0.0	2.93e-06	1.46e-06	1e-08	299.48659048	300.38870239	299.47966984	-3.73e-05	-0.00013879	-0.00104106
0.3408	2651.04843	6e-08	5.4e-07	2.8e-07	2e-07	-0.0	2.93e-06	1.46e-06	1e-08	299.48542461	300.38708925	299.47845509	-3.73e-05	-0.00013879	-0.00104106
0.34086	2651.37416	6e-08	5.4e-07	2.8e-07	2e-07	-0.0	2.93e-06	1.46e-06	1e-08	299.48425874	300.38547611	299.47724034	-3.73e-05	-0.00013879	-0.00104106
0.34091	2651.69986	6e-08	5.4e-07	2.8e-07	2e-07	-0.0	2.93e-06	1.46e-06	1e-08	299.48309287	300.38386297	299.47602559	-4.049e-05	-0.00013869	-0.00103973
0.34097	2652.02551	6e-08	5.4e-07	2.8e-07	2e-07	-0.0	2.93e-06	1.46e-06	1e-08	299.48182745	300.38225097	299.47481704	-4.268e-05	-0.00013863	-0.00103882
0.34102	2652.35113	6e-08	5.4e-07	2.8e-07	2e-07	-0.0	2.93e-06	1.46e-06	1e-08	299.48049354	300.38063974	299.47361276	-4.078e-05	-0.0001386	-0.0010383
0.34108	2652.67671	6e-08	5.4e-07	2.8e-07	2e-07	-0.0	2.93e-06	1.46e-06	1e-08	299.47921892	300.37902884	299.4724065	-3.449e-05	-0.00013851	-0.0010366
0.34113	2653.00224	6e-08	5.4e-07	2.8e-07	2e-07	-0.0	2.93e-06	1.46e-06	1e-08	299.47814079	300.37741901	299.47119366	-3.449e-05	-0.00013851	-0.0010366
0.34119	2653.32774	6e-08	5.4e-07	2.8e-07	2e-07	-0.0	2.93e-06	1.46e-06	1e-08	299.47706266	300.37580918	299.46998083	-4.192e-05	-0.00013843	-0.0010358
0.34124	2653.6532	6e-08	5.4e-07	2.8e-07	2e-07	-0.0	2.93e-06	1.46e-06	1e-08	299.47575255	300.37420022	299.46877944	-3.883e-05	-0.00013838	-0.00103486
0.3413	2653.97861	6e-08	5.4e-07	2.8e-07	2e-07	-0.0	2.93e-06	1.46e-06	1e-08	299.47453879	300.37259188	299.46757496	-4.014e-05	-0.00013817	-0.00103182
0.34135	2654.30399	6e-08	5.4e-07	2.8e-07	2e-07	-0.0	2.93e-06	1.46e-06	1e-08	299.47328405	300.37098591	299.46637631	-4.021e-05	-0.00013816	-0.00103171
0.34141	2654.62933	6e-08	5.4e-07	2.8e-07	2e-07	-0.0	2.93e-06	1.46e-06	1e-08	299.47202737	300.36938002	299.46517788	-4.021e-05	-0.00013816	-0.00103171
0.34146	2654.95463	6e-08	5.4e-07	2.8e-07	2e-07	-0.0	2.93e-06	1.46e-06	1e-08	299.47077069	300.36777413	299.46397946	-3.751e-05	-0.00013806	-0.00103012
0.35152	2713.80768	6e-08	5.4e-07	2.8e-07	2e-07	-0.0	2.93e-06	1.46e-06	1e-08	299.2686094	300.08683492	299.26295695	-3.338e-05	-0.00012575	-0.0008732
0.35158	2714.12556	6e-08	5.4e-07	2.8e-07	2e-07	-0.0	2.93e-06	1.46e-06	1e-08	299.26756558	300.08537239	299.26195413	-2.575e-05	-0.00012568	-0.00087218
0.35163	2714.4434	6e-08	5.4e-07	2.8e-07	2e-07	-0.0	2.93e-06	1.46e-06	1e-08	299.26676048	300.08391067	299.26094191	-3.101e-05	-0.0001256	-0.00087146
0.35169	2714.76119	6e-08	5.4e-07	2.8e-07	2e-07	-0.0	2.93e-06	1.46e-06	1e-08	299.26579085	300.08244989	299.25993798	-3.542e-05	-0.00012553	-0.00087085
0.35174	2715.07895	6e-08	5.4e-07	2.8e-07	2e-07	-0.0	2.93e-06	1.46e-06	1e-08	299.26468339	300.08098988	299.258941	-2.698e-05	-0.00012537	-0.00086883
0.3518	2715.39666	6e-08	5.4e-07	2.8e-07	2e-07	-0.0	2.93e-06	1.46e-06	1e-08	299.2638398	300.0795317	299.25793479	-2.591e-05	-0.00012535	-0.00086857
0.35185	2715.71434	6e-08	5.4e-07	2.8e-07	2e-07	-0.0	2.93e-06	1.46e-06	1e-08	299.2630296	300.07807375	299.25692741	-2.591e-05	-0.00012535	-0.00086857
0.35191	2716.03197	6e-08	5.4e-07	2.8e-07	2e-07	-0.0	2.93e-06	1.46e-06	1e-08	299.2622194	300.0766158	299.25592003	-3.611e-05	-0.00012526	-0.00086788
0.35196	2716.34956	6e-08	5.4e-07	2.8e-07	2e-07	-0.0	2.93e-06	1.46e-06	1e-08	299.26109046	300.07515894	299.25492781	-3.308e-05	-0.00012513	-0.00086635
0.35202	2716.66711	6e-08	5.4e-07	2.8e-07	2e-07	-0.0	2.93e-06	1.46e-06	1e-08	299.26005605	300.07370357	299.25393331	-3.32e-05	-0.00012503	-0.00086522
0.35207	2716.98462	6e-08	5.4e-07	2.8e-07	2e-07	-0.0	2.93e-06	1.46e-06	1e-08	299.25901809	300.07224939	299.25294041	-3.32e-05	-0.00012503	-0.00086522
0.35213	2717.30209	6e-08	5.4e-07	2.8e-07	2e-07	-0.0	2.93e-06	1.46e-06	1e-08	299.25798013	300.07079522	299.25194752	-3.151e-05	-0.00012482	-0.00086287
0.35218	2717.61952	6e-08	5.4e-07	2.8e-07	2e-07	-0.0	2.93e-06	1.46e-06	1e-08	299.25699485	300.06934345	299.25095525	-3.075e-05	-0.00012472	-0.00086181
0.35224	2717.93691	6e-08	5.4e-07	2.8e-07	2e-07	-0.0	2.93e-06	1.46e-06	1e-08	299.25603347	300.06789278	299.24996328	-3.075e-05	-0.00012472	-0.00086181
0.35229	2718.25425	6e-08	5.4e-07	2.8e-07	2e-07	-0.0	2.93e-06	1.46e-06	1e-08	299.25507209	300.06644211	299.2489713	-3.075e-05	-0.00012472	-0.00086181
0.35235	2718.57156	6e-08	5.4e-07	2.8e-07	2e-07	-0.0	2.93e-06	1.46e-06	1e-08	299.25411071	300.06499144	299.24797932	-3.239e-05	-0.00012462	-0.00086075
0.3524	2718.88883	6e-08	5.4e-07	2.8e-07	2e-07	-0.0	2.93e-06	1.46e-06	1e-08	299.25309788	300.06354195	299.246991	-3.606e-05	-0.00012439	-0.0008584
0.35246	2719.20605	6e-08	5.4e-07	2.8e-07	2e-07	-0.0	2.93e-06	1.46e-06	1e-08	299.25197046	300.06209508	299.2460108	-3.606e-05	-0.00012439	-0.0008584
0.36252	2776.56485	6e-08	5.4e-07	2.8e-07	2e-07	-0.0	2.93e-06	1.46e-06	1e-08	299.0850147	299.81094042	299.0800938	-2.09e-05	-0.00011141	-0.0007296
0.36258	2776.87447	6e-08	5.4e-07	2.8e-07	2e-07	-0.0	2.93e-06	1.46e-06	1e-08	299.08436117	299.80964387	299.07925497	-2.702e-05	-0.00011131	-0.00072885
0.36263	2777.18404	6e-08	5.4e-07	2.8e-07	2e-07	-0.0	2.93e-06	1.46e-06	1e-08	299.08351615	299.80834848	299.07842564	-3.087e-05	-0.00011124	-0.00072838
0.36269	2777.49358	6e-08	5.4e-07	2.8e-07	2e-07	-0.0	2.93e-06	1.46e-06	1e-08	299.08255062	299.80705381	299.0776023	-2.476e-05	-0.00011122	-0.00072799
0.36274	2777.80307	6e-08	5.4e-07	2.8e-07	2e-07	-0.0	2.93e-06	1.46e-06	1e-08	299.08177622	299.80575943	299.07677088	-2.605e-05	-0.00011108	-0.0007268
0.3628	2778.11252	6e-08	5.4e-07	2.8e-07	2e-07	-0.0	2.93e-06	1.46e-06	1e-08	299.08096153	299.80446663	299.07594276	-2.575e-05	-0.0001109	-0.00072515
0.36285	2778.42193	6e-08	5.4e-07	2.8e-07	2e-07	-0.0	2.93e-06	1.46e-06	1e-08	299.0801561	299.80317592	299.07511628	-2.575e-05	-0.0001109	-0.00072515
0.36291	2778.7313	6e-08	5.4e-07	2.8e-07	2e-07	-0.0	2.93e-06	1.46e-06	1e-08	299.07935066	299.80188521	299.07428981	-2.575e-05	-0.0001109	-0.00072515
0.36296	2779.04062	6e-08	5.4e-07	2.8e-07	2e-07	-0.0	2.93e-06	1.46e-06	1e-08	299.07854523	299.8005945	299.07346333	-2.689e-05	-0.00011067	-0.00072306
0.36302	2779.3499	6e-08	5.4e-07	2.8e-07	2e-07	-0.0	2.93e-06	1.46e-06	1e-08	299.07770407	299.79930651	299.07264106	-2.718e-05	-0.00011061	-0.00072253
0.36307	2779.65915	6e-08	5.4e-07	2.8e-07	2e-07	-0.0	2.93e-06	1.46e-06	1e-08	299.07685391	299.79801921	299.07181986	-2.718e-05	-0.00011061	-0.00072253
0.36313	2779.96834	6e-08	5.4e-07	2.8e-07	2e-07	-0.0	2.93e-06	1.46e-06	1e-08	299.07600375	299.79673191	299.07099865	-2.718e-05	-0.00011061	-0.00072253
0.36318	2780.2775	6e-08	5.4e-07	2.8e-07	2e-07	-0.0	2.93e-06	1.46e-06	1e-08	299.07515358	299.79544461	299.07017744	-2.453e-05	-0.0001104	-0.00072057
0.36324	2780.58662	6e-08	5.4e-07	2.8e-07	2e-07	-0.0	2.93e-06	1.46e-06	1e-08	299.07438621	299.79415976	299.06935498	-2.369e-05	-0.00011033	-0.00071994
0.36329	2780.89569	6e-08	5.4e-07	2.8e-07	2e-07	-0.0	2.93e-06	1.46e-06	1e-08	299.07364513	299.79287568	299.06853212	-2.369e-05	-0.00011033	-0.00071994
0.36335	2781.20472	6e-08	5.4e-07	2.8e-07	2e-07	-0.0	2.93e-06	1.46e-06	1e-08	299.07290406	299.7915916	299.06770926	-2.369e-05	-0.00011033	-0.00071994
0.3634	2781.51371	6e-08	5.4e-07	2.8e-07	2e-07	-0.0	2.93e-06	1.46e-06	1e-08	299.07216298	299.79030753	299.0668864	-2.856e-05	-0.00011022	-0.00071906
0.36346	2781.82266	6e-08	5.4e-07	2.8e-07	2e-07	-0.0	2.93e-06	1.46e-06	1e-08	299.07126967	299.78902476	299.06607145	-3.046e-05	-0.00011017	-0.00071872
0.37352	2837.64894	6e-08	5.4e-07	2.8e-07	2e-07	-0.0	2.93e-06	1.46e-06	1e-08	298.93282254	299.56805886	298.928499	-2.585e-05	-9.736e-05	-0.00061085
0.37358	2837.95008	6e-08	5.4e-07	2.8e-07	2e-07	-0.0	2.93e-06	1.46e-06	1e-08	298.93201374	299.56692513	298.92781418	-1.833e-05	-9.73e-05	-0.00061018
0.37363	2838.25118	6e-08	5.4e-07	2.8e-07	2e-07	-0.0	2.93e-06	1.46e-06	1e-08	298.93144035	299.56579213	298.92711963	-2.157e-05	-9.723e-05	-0.00060969
0.37369	2838.55224	6e-08	5.4e-07	2.8e-07	2e-07	-0.0	2.93e-06	1.46e-06	1e-08	298.93076551	299.56465995	298.92643022	-2.236e-05	-9.712e-05	-0.00060889
0.37374	2838.85325	6e-08	5.4e-07	2.8e-07	2e-07	-0.0	2.93e-06	1.46e-06	1e-08	298.93006603	299.56352898	298.9257429	-1.883e-05	-9.697e-05	-0.00060759
0.3738	2839.15422	6e-08	5.4e-07	2.8e-07	2e-07	-0.0	2.93e-06	1.46e-06	1e-08	298.92947697	299.56239979	298.92505223	-1.883e-05	-9.697e-05	-0.00060759
0.37385	2839.45515	6e-08	5.4e-07	2.8e-07	2e-07	-0.0	2.93e-06	1.46e-06	1e-08	298.9288879	299.5612706	298.92436157	-1.883e-05	-9.697e-05	-0.00060759
0.37391	2839.75604	6e-08	5.4e-07	2.8e-07	2e-07	-0.0	2.93e-06	1.46e-06	1e-08	298.92829884	299.56014142	298.9236709	-2.565e-05	-9.686e-05	-0.00060687
0.37396	2840.05688	6e-08	5.4e-07	2.8e-07	2e-07	-0.0	2.93e-06	1.46e-06	1e-08	298.92749643	299.55901351	298.92299066	-2.378e-05	-9.681e-05	-0.00060646
0.37402	2840.35768	6e-08	5.4e-07	2.8e-07	2e-07	-0.0	2.93e-06	1.46e-06	1e-08	298.92675249	299.55788614	298.92230831	-1.998e-05	-9.677e-05	-0.00060601
0.37407	2840.65844	6e-08	5.4e-07	2.8e-07	2e-07	-0.0	2.93e-06	1.46e-06	1e-08	298.92612742	299.55675931	298.92162119	-2.555e-05	-9.653e-05	-0.00060428
0.37413	2840.95915	6e-08	5.4e-07	2.8e-07	2e-07	-0.0	2.93e-06	1.46e-06	1e-08	298.92532801	299.55563521	298.920944	-2.582e-05	-9.652e-05	-0.00060419
0.37418	2841.25982	6e-08	5.4e-07	2.8e-07	2e-07	-0.0	2.93e-06	1.46e-06	1e-08	298.92452017	299.55451125	298.92026729	-2.582e-05	-9.652e-05	-0.00060419
0.37424	2841.56045	6e-08	5.4e-07	2.8e-07	2e-07	-0.0	2.93e-06	1.46e-06	1e-08	298.92371233	299.55338728	298.91959058	-2.035e-05	-9.648e-05	-0.00060378
0.37429	2841.86103	6e-08	5.4e-07	2.8e-07	2e-07	-0.0	2.93e-06	1.46e-06	1e-08	298.92307567	299.55226374	298.91890672	-1.85e-05	-9.643e-05	-0.00060332
0.37435	2842.16157	6e-08	5.4e-07	2.8e-07	2e-07	-0.0	2.93e-06	1.46e-06	1e-08	298.92249701	299.55114083	298.91822082	-2.362e-05	-9.634e-05	-0.00060277
0.3744	2842.46207	6e-08	5.4e-07	2.8e-07	2e-07	-0.0	2.93e-06	1.46e-06	1e-08	298.92175801	299.55001889	298.91754277	-1.862e-05	-9.617e-05	-0.00060126
0.37446	2842.76253	6e-08	5.4e-07	2.8e-07	2e-07	-0.0	2.93e-06	1.46e-06	1e-08	298.92117549	299.54889902	298.91685958	-1.819e-05	-9.615e-05	-0.00060112
0.38452	2897.01534	6e-08	5.4e-07	2.8e-07	2e-07	-0.0	2.93e-06	1.46e-06	1e-08	298.80611745	299.35672386	298.80243155	-1.906e-05	-8.427e-05	-0.00051187
0.38458	2897.30778	6e-08	5.4e-07	2.8e-07	2e-07	-0.0	2.93e-06	1.46e-06	1e-08	298.80552091	299.35574203	298.80185782	-1.526e-05	-8.423e-05	-0.00051147
0.38463	2897.60017	6e-08	5.4e-07	2.8e-07	2e-07	-0.0	2.93e-06	1.46e-06	1e-08	298.80504355	299.35476073	298.80127923	-1.973e-05	-8.413e-05	-0.00051086
0.38469	2897.89252	6e-08	5.4e-07	2.8e-07	2e-07	-0.0	2.93e-06	1.46e-06	1e-08	298.80442603	299.35378056	298.80070766	-1.827e-05	-8.404e-05	-0.00051013
0.38474	2898.18482	6e-08	5.4e-07	2.8e-07	2e-07	-0.0	2.93e-06	1.46e-06	1e-08	298.80385443	299.35280152	298.80013491	-1.483e-05	-8.39e-05	-0.00050906
0.3848	2898.47708	6e-08	5.4e-07	2.8e-07	2e-07	-0.0	2.93e-06	1.46e-06	1e-08	298.8033905	299.35182409	298.79955864	-1.483e-05	-8.39e-05	-0.00050906
0.38485	2898.7693	6e-08	5.4e-07	2.8e-07	2e-07	-0.0	2.93e-06	1.46e-06	1e-08	298.80292658	299.35084667	298.79898237	-1.483e-05	-8.39e-05	-0.00050906
0.38491	2899.06147	6e-08	5.4e-07	2.8e-07	2e-07	-0.0	2.93e-06	1.46e-06	1e-08	298.80246265	299.34986924	298.79840611	-1.972e-05	-8.383e-05	-0.0005087
0.38496	2899.3536	6e-08	5.4e-07	2.8e-07	2e-07	-0.0	2.93e-06	1.46e-06	1e-08	298.80184565	299.34889255	298.79783712	-2.392e-05	-8.377e-05	-0.00050834
0.38502	2899.64568	6e-08	5.4e-07	2.8e-07	2e-07	-0.0	2.93e-06	1.46e-06	1e-08	298.80109713	299.34791657	298.79727445	-1.603e-05	-8.371e-05	-0.00050773
0.38507	2899.93772	6e-08	5.4e-07	2.8e-07	2e-07	-0.0	2.93e-06	1.46e-06	1e-08	298.80059549	299.34694132	298.79670147	-1.986e-05	-8.359e-05	-0.00050697
0.38513	2900.22972	6e-08	5.4e-07	2.8e-07	2e-07	-0.0	2.93e-06	1.46e-06	1e-08	298.799974	299.34596744	298.79613478	-2.282e-05	-8.35e-05	-0.00050637
0.38518	2900.52167	6e-08	5.4e-07	2.8e-07	2e-07	-0.0	2.93e-06	1.46e-06	1e-08	298.79925997	299.34499461	298.79557295	-2.282e-05	-8.35e-05	-0.00050637
0.38524	2900.81358	6e-08	5.4e-07	2.8e-07	2e-07	-0.0	2.93e-06	1.46e-06	1e-08	298.79854594	299.34402178	298.79501112	-1.756e-05	-8.348e-05	-0.00050609
0.38529	2901.10544	6e-08	5.4e-07	2.8e-07	2e-07	-0.0	2.93e-06	1.46e-06	1e-08	298.79799657	299.34304924	298.79444226	-1.576e-05	-8.342e-05	-0.00050567
0.38535	2901.39726	6e-08	5.4e-07	2.8e-07	2e-07	-0.0	2.93e-06	1.46e-06	1e-08	298.79750349	299.34207732	298.79387139	-1.86e-05	-8.333e-05	-0.00050505
0.3854	2901.68903	6e-08	5.4e-07	2.8e-07	2e-07	-0.0	2.93e-06	1.46e-06	1e-08	298.79692144	299.3411065	298.79330525	-1.545e-05	-8.318e-05	-0.00050395
0.38546	2901.98076	6e-08	5.4e-07	2.8e-07	2e-07	-0.0	2.93e-06	1.46e-06	1e-08	298.79643784	299.34013736	298.79273604	-1.545e-05	-8.318e-05	-0.00050395
0.39552	2954.61605	6e-08	5.4e-07	2.8e-07	2e-07	-0.0	2.93e-06	1.46e-06	1e-08	298.70043044	299.17438012	298.69732424	-1.347e-05	-7.236e-05	-0.00042877
0.39558	2954.89953	6e-08	5.4e-07	2.8e-07	2e-07	-0.0	2.93e-06	1.46e-06	1e-08	298.70000898	299.1735368	298.69684261	-1.256e-05	-7.232e-05	-0.00042849
0.39563	2955.18297	6e-08	5.4e-07	2.8e-07	2e-07	-0.0	2.93e-06	1.46e-06	1e-08	298.69961598	299.17269394	298.69636003	-1.256e-05	-7.232e-05	-0.00042849
0.39569	2955.46636	6e-08	5.4e-07	2.8e-07	2e-07	-0.0	2.93e-06	1.46e-06	1e-08	298.69922299	299.17185108	298.69587745	-1.486e-05	-7.228e-05	-0.00042828
0.39574	2955.74971	6e-08	5.4e-07	2.8e-07	2e-07	-0.0	2.93e-06	1.46e-06	1e-08	298.69875792	299.17100866	298.69539835	-1.923e-05	-7.221e-05	-0.00042788
0.3958	2956.03301	6e-08	5.4e-07	2.8e-07	2e-07	-0.0	2.93e-06	1.46e-06	1e-08	298.69815596	299.17016707	298.69492586	-1.469e-05	-7.215e-05	-0.00042744
0.39585	2956.31626	6e-08	5.4e-07	2.8e-07	2e-07	-0.0	2.93e-06	1.46e-06	1e-08	298.6976963	299.1693261	298.69444753	-1.409e-05	-7.21e-05	-0.00042709
0.39591	2956.59947	6e-08	5.4e-07	2.8e-07	2e-07	-0.0	2.93e-06	1.46e-06	1e-08	298.6972552	299.16848571	298.69396878	-1.941e-05	-7.191e-05	-0.00042592
0.39596	2956.88264	6e-08	5.4e-07	2.8e-07	2e-07	-0.0	2.93e-06	1.46e-06	1e-08	298.69664777	299.16764752	298.69349888	-1.941e-05	-7.191e-05	-0.00042592
0.39602	2957.16575	6e-08	5.4e-07	2.8e-07	2e-07	-0.0	2.93e-06	1.46e-06	1e-08	298.69604034	299.16680933	298.69302898	-1.941e-05	-7.191e-05	-0.00042592
0.39607	2957.44883	6e-08	5.4e-07	2.8e-07	2e-07	-0.0	2.93e-06	1.46e-06	1e-08	298.69543291	299.16597114	298.69255907	-1.443e-05	-7.19e-05	-0.00042576
0.39613	2957.73185	6e-08	5.4e-07	2.8e-07	2e-07	-0.0	2.93e-06	1.46e-06	1e-08	298.69498135	299.16513307	298.69208239	-1.283e-05	-7.185e-05	-0.0004254
0.39618	2958.01484	6e-08	5.4e-07	2.8e-07	2e-07	-0.0	2.93e-06	1.46e-06	1e-08	298.69457987	299.16429558	298.69160389	-1.398e-05	-7.171e-05	-0.00042446
0.39624	2958.29777	6e-08	5.4e-07	2.8e-07	2e-07	-0.0	2.93e-06	1.46e-06	1e-08	298.69414219	299.16345975	298.69112814	-1.368e-05	-7.166e-05	-0.00042412
0.39629	2958.58066	6e-08	5.4e-07	2.8e-07	2e-07	-0.0	2.93e-06	1.46e-06	1e-08	298.69371391	299.16262449	298.69065237	-1.368e-05	-7.166e-05	-0.00042412
0.39635	2958.86351	6e-08	5.4e-07	2.8e-07	2e-07	-0.0	2.93e-06	1.46e-06	1e-08	298.69328562	299.16178923	298.6901766	-1.535e-05	-7.156e-05	-0.00042344
0.3964	2959.14631	6e-08	5.4e-07	2.8e-07	2e-07	-0.0	2.93e-06	1.46e-06	1e-08	298.6928051	299.1609552	298.68970398	-1.627e-05	-7.15e-05	-0.00042306
0.39646	2959.42906	6e-08	5.4e-07	2.8e-07	2e-07	-0.0	2.93e-06	1.46e-06	1e-08	298.69229577	299.16012186	298.6892331	-1.627e-05	-7.15e-05	-0.00042306
0.40652	3010.39929	6e-08	5.4e-07	2.8e-07	2e-07	-0.0	2.93e-06	1.46e-06	1e-08	298.61235326	299.01798809	298.60948701	-1.34e-05	-6.189e-05	-0.0003601
0.40657	3010.67355	6e-08	5.4e-07	2.8e-07	2e-07	-0.0	2.93e-06	1.46e-06	1e-08	298.61193384	299.01726647	298.60908703	-1.315e-05	-6.183e-05	-0.00035973
0.40663	3010.94776	6e-08	5.4e-07	2.8e-07	2e-07	-0.0	2.93e-06	1.46e-06	1e-08	298.61152208	299.01654551	298.60868714	-1.315e-05	-6.183e-05	-0.00035973
0.40668	3011.22192	6e-08	5.4e-07	2.8e-07	2e-07	-0.0	2.93e-06	1.46e-06	1e-08	298.61111033	299.01582456	298.60828725	-1.329e-05	-6.178e-05	-0.00035937
0.40674	3011.49604	6e-08	5.4e-07	2.8e-07	2e-07	-0.0	2.93e-06	1.46e-06	1e-08	298.61069448	299.01510426	298.60788797	-1.353e-05	-6.167e-05	-0.0003587
0.40679	3011.77011	6e-08	5.4e-07	2.8e-07	2e-07	-0.0	2.93e-06	1.46e-06	1e-08	298.61027086	299.01438519	298.60748983	-1.353e-05	-6.167e-05	-0.0003587
0.40685	3012.04413	6e-08	5.4e-07	2.8e-07	2e-07	-0.0	2.93e-06	1.46e-06	1e-08	298.60984724	299.01366613	298.6070917	-1.347e-05	-6.166e-05	-0.00035865
0.4069	3012.31811	6e-08	5.4e-07	2.8e-07	2e-07	-0.0	2.93e-06	1.46e-06	1e-08	298.6094257	299.01294716	298.60669354	-1.212e-05	-6.151e-05	-0.00035761
0.40696	3012.59204	6e-08	5.4e-07	2.8e-07	2e-07	-0.0	2.93e-06	1.46e-06	1e-08	298.60904633	299.01223003	298.60629471	-1.212e-05	-6.151e-05	-0.00035761
0.40701	3012.86592	6e-08	5.4e-07	2.8e-07	2e-07	-0.0	2.93e-06	1.46e-06	1e-08	298.60866696	299.01151291	298.60589589	-1.212e-05	-6.151e-05	-0.00035761
0.40707	3013.13976	6e-08	5.4e-07	2.8e-07	2e-07	-0.0	2.93e-06	1.46e-06	1e-08	298.6082876	299.01079578	298.60549706	-1.351e-05	-6.141e-05	-0.000357
0.40712	3013.41355	6e-08	5.4e-07	2.8e-07	2e-07	-0.0	2.93e-06	1.46e-06	1e-08	298.60786485	299.0100798	298.6051009	-1.461e-05	-6.133e-05	-0.00035651
0.40718	3013.68729	6e-08	5.4e-07	2.8e-07	2e-07	-0.0	2.93e-06	1.46e-06	1e-08	298.6074075	299.00936475	298.60470687	-1.461e-05	-6.133e-05	-0.00035651
0.40723	3013.96098	6e-08	5.4e-07	2.8e-07	2e-07	-0.0	2.93e-06	1.46e-06	1e-08	298.60695016	299.00864969	298.60431283	-1.431e-05	-6.132e-05	-0.00035647
0.40729	3014.23463	6e-08	5.4e-07	2.8e-07	2e-07	-0.0	2.93e-06	1.46e-06	1e-08	298.60650208	299.0079347	298.60391842	-1.008e-05	-6.124e-05	-0.00035589
0.40734	3014.50823	6e-08	5.4e-07	2.8e-07	2e-07	-0.0	2.93e-06	1.46e-06	1e-08	298.60618646	299.00722063	298.60351878	-1.019e-05	-6.124e-05	-0.00035588
0.4074	3014.78179	6e-08	5.4e-07	2.8e-07	2e-07	-0.0	2.93e-06	1.46e-06	1e-08	298.60586744	299.00650659	298.6031193	-1.526e-05	-6.113e-05	-0.00035524
0.40745	3015.05529	6e-08	5.4e-07	2.8e-07	2e-07	-0.0	2.93e-06	1.46e-06	1e-08	298.60538988	299.00579387	298.60272767	-1.526e-05	-6.113e-05	-0.00035524
0.41752	3064.30897	6e-08	5.4e-07	2.8e-07	2e-07	-0.0	2.93e-06	1.46e-06	1e-08	298.53824377	298.88445689	298.53599058	-8.99e-06	-5.273e-05	-0.00030247
0.41757	3064.57371	6e-08	5.4e-07	2.8e-07	2e-07	-0.0	2.93e-06	1.46e-06	1e-08	298.53796228	298.88384189	298.53565248	-8.99e-06	-5.273e-05	-0.00030247
0.41763	3064.83841	6e-08	5.4e-07	2.8e-07	2e-07	-0.0	2.93e-06	1.46e-06	1e-08	298.53768079	298.88322688	298.53531438	-1.058e-05	-5.269e-05	-0.00030225
0.41768	3065.10305	6e-08	5.4e-07	2.8e-07	2e-07	-0.0	2.93e-06	1.46e-06	1e-08	298.53734963	298.88261233	298.53497876	-1.307e-05	-5.263e-05	-0.00030191
0.41774	3065.36765	6e-08	5.4e-07	2.8e-07	2e-07	-0.0	2.93e-06	1.46e-06	1e-08	298.53694034	298.88199852	298.53464704	-1.169e-05	-5.261e-05	-0.00030175
0.41779	3065.63219	6e-08	5.4e-07	2.8e-07	2e-07	-0.0	2.93e-06	1.46e-06	1e-08	298.53657447	298.88138495	298.53431356	-8.3e-06	-5.255e-05	-0.00030137
0.41785	3065.89669	6e-08	5.4e-07	2.8e-07	2e-07	-0.0	2.93e-06	1.46e-06	1e-08	298.53631476	298.880772	298.53397578	-9.16e-06	-5.254e-05	-0.00030131
0.4179	3066.16114	6e-08	5.4e-07	2.8e-07	2e-07	-0.0	2.93e-06	1.46e-06	1e-08	298.53602788	298.88015919	298.53363928	-1.276e-05	-5.249e-05	-0.00030104
0.41796	3066.42554	6e-08	5.4e-07	2.8e-07	2e-07	-0.0	2.93e-06	1.46e-06	1e-08	298.53562828	298.87954699	298.53330814	-1.007e-05	-5.245e-05	-0.00030075
0.41801	3066.6899	6e-08	5.4e-07	2.8e-07	2e-07	-0.0	2.93e-06	1.46e-06	1e-08	298.53531303	298.87893526	298.53297358	-1.19e-05	-5.228e-05	-0.00029972
0.41807	3066.9542	6e-08	5.4e-07	2.8e-07	2e-07	-0.0	2.93e-06	1.46e-06	1e-08	298.53494058	298.87832554	298.53264278	-1.222e-05	-5.225e-05	-0.00029954
0.41812	3067.21846	6e-08	5.4e-07	2.8e-07	2e-07	-0.0	2.93e-06	1.46e-06	1e-08	298.53455818	298.87771617	298.53231264	-1.222e-05	-5.225e-05	-0.00029954
0.41818	3067.48267	6e-08	5.4e-07	2.8e-07	2e-07	-0.0	2.93e-06	1.46e-06	1e-08	298.53417578	298.8771068	298.53198251	-1.222e-05	-5.225e-05	-0.00029954
0.41823	3067.74683	6e-08	5.4e-07	2.8e-07	2e-07	-0.0	2.93e-06	1.46e-06	1e-08	298.53379338	298.87649743	298.53165237	-1.1e-05	-5.223e-05	-0.00029939
0.41829	3068.01094	6e-08	5.4e-07	2.8e-07	2e-07	-0.0	2.93e-06	1.46e-06	1e-08	298.53344907	298.8758883	298.53132071	-7.31e-06	-5.216e-05	-0.00029893
0.41834	3068.275	6e-08	5.4e-07	2.8e-07	2e-07	-0.0	2.93e-06	1.46e-06	1e-08	298.53322008	298.87527994	298.53098442	-7.31e-06	-5.216e-05	-0.00029893
0.4184	3068.53902	6e-08	5.4e-07	2.8e-07	2e-07	-0.0	2.93e-06	1.46e-06	1e-08	298.53299109	298.87467157	298.53064814	-1.31e-05	-5.206e-05	-0.00029839
0.41845	3068.80298	6e-08	5.4e-07	2.8e-07	2e-07	-0.0	2.93e-06	1.46e-06	1e-08	298.5325809	298.8740644	298.5303206	-1.432e-05	-5.204e-05	-0.00029827
0.42852	3116.28403	6e-08	5.4e-07	2.8e-07	2e-07	-0.0	2.93e-06	1.46e-06	1e-08	298.47599508	298.77082026	298.47440452	-8.2e-06	-4.484e-05	-0.00025448
0.42857	3116.53893	6e-08	5.4e-07	2.8e-07	2e-07	-0.0	2.93e-06	1.46e-06	1e-08	298.47573839	298.77029711	298.47412163	-2.6e-06	-4.482e-05	-0.00025425
0.42863	3116.79379	6e-08	5.4e-07	2.8e-07	2e-07	-0.0	2.93e-06	1.46e-06	1e-08	298.47565711	298.76977423	298.47383115	-8.14e-06	-4.477e-05	-0.00025401
0.42868	3117.04859	6e-08	5.4e-07	2.8e-07	2e-07	-0.0	2.93e-06	1.46e-06	1e-08	298.47540241	298.76925198	298.47354871	-1.281e-05	-4.472e-05	-0.00025381
0.42874	3117.30335	6e-08	5.4e-07	2.8e-07	2e-07	-0.0	2.93e-06	1.46e-06	1e-08	298.47500129	298.76873028	298.47327307	-7.55e-06	-4.472e-05	-0.00025371
0.42879	3117.55805	6e-08	5.4e-07	2.8e-07	2e-07	-0.0	2.93e-06	1.46e-06	1e-08	298.47476497	298.7682086	298.47299016	-8.02e-06	-4.466e-05	-0.00025336
0.42885	3117.81271	6e-08	5.4e-07	2.8e-07	2e-07	-0.0	2.93e-06	1.46e-06	1e-08	298.47451387	298.7676876	298.47270832	-8.37e-06	-4.455e-05	-0.00025271
0.4289	3118.06731	6e-08	5.4e-07	2.8e-07	2e-07	-0.0	2.93e-06	1.46e-06	1e-08	298.4742517	298.76716789	298.47242773	-8.37e-06	-4.455e-05	-0.00025271
0.42896	3118.32186	6e-08	5.4e-07	2.8e-07	2e-07	-0.0	2.93e-06	1.46e-06	1e-08	298.47398953	298.76664817	298.47214715	-8.37e-06	-4.455e-05	-0.00025271
0.42901	3118.57637	6e-08	5.4e-07	2.8e-07	2e-07	-0.0	2.93e-06	1.46e-06	1e-08	298.47372737	298.76612845	298.47186656	-8.64e-06	-4.447e-05	-0.00025225
0.42907	3118.83082	6e-08	5.4e-07	2.8e-07	2e-07	-0.0	2.93e-06	1.46e-06	1e-08	298.47345685	298.76560964	298.47158689	-8.78e-06	-4.443e-05	-0.00025201
0.42912	3119.08523	6e-08	5.4e-07	2.8e-07	2e-07	-0.0	2.93e-06	1.46e-06	1e-08	298.47318196	298.76509131	298.4713077	-8.78e-06	-4.443e-05	-0.00025201
0.42918	3119.33958	6e-08	5.4e-07	2.8e-07	2e-07	-0.0	2.93e-06	1.46e-06	1e-08	298.47290708	298.76457297	298.47102851	-8.65e-06	-4.438e-05	-0.0002517
0.42923	3119.59389	6e-08	5.4e-07	2.8e-07	2e-07	-0.0	2.93e-06	1.46e-06	1e-08	298.4726364	298.76405523	298.47074949	-8.47e-06	-4.431e-05	-0.00025131
0.42929	3119.84814	6e-08	5.4e-07	2.8e-07	2e-07	-0.0	2.93e-06	1.46e-06	1e-08	298.47237117	298.76353825	298.4704707	-8.47e-06	-4.431e-05	-0.00025131
0.42934	3120.10234	6e-08	5.4e-07	2.8e-07	2e-07	-0.0	2.93e-06	1.46e-06	1e-08	298.47210595	298.76302128	298.4701919	-8.64e-06	-4.429e-05	-0.00025116
0.4294	3120.3565	6e-08	5.4e-07	2.8e-07	2e-07	-0.0	2.93e-06	1.46e-06	1e-08	298.4718353	298.7625046	298.46991351	-9.28e-06	-4.42e-05	-0.00025061
0.42945	3120.6106	6e-08	5.4e-07	2.8e-07	2e-07	-0.0	2.93e-06	1.46e-06	1e-08	298.47154476	298.76198899	298.46963665	-9.28e-06	-4.42e-05	-0.00025061
0.43952	3166.25756	6e-08	5.4e-07	2.8e-07	2e-07	-0.0	2.93e-06	1.46e-06	1e-08	298.42447164	298.67435952	298.422714	-8.42e-06	-3.798e-05	-0.00021373
0.43957	3166.50228	6e-08	5.4e-07	2.8e-07	2e-07	-0.0	2.93e-06	1.46e-06	1e-08	298.42420801	298.67391636	298.422479	-8.42e-06	-3.798e-05	-0.00021373
0.43963	3166.74694	6e-08	5.4e-07	2.8e-07	2e-07	-0.0	2.93e-06	1.46e-06	1e-08	298.42394438	298.67347321	298.422244	-7.64e-06	-3.793e-05	-0.00021344
0.43968	3166.99156	6e-08	5.4e-07	2.8e-07	2e-07	-0.0	2.93e-06	1.46e-06	1e-08	298.42370527	298.67303062	298.42200824	-6.99e-06	-3.789e-05	-0.00021319
0.43974	3167.23612	6e-08	5.4e-07	2.8e-07	2e-07	-0.0	2.93e-06	1.46e-06	1e-08	298.42348643	298.6725885	298.42177186	-6.99e-06	-3.789e-05	-0.00021319
0.43979	3167.48063	6e-08	5.4e-07	2.8e-07	2e-07	-0.0	2.93e-06	1.46e-06	1e-08	298.42326759	298.67214637	298.42153549	-8.2e-06	-3.783e-05	-0.00021286
0.43985	3167.72509	6e-08	5.4e-07	2.8e-07	2e-07	-0.0	2.93e-06	1.46e-06	1e-08	298.4230109	298.67170494	298.42130119	-9.01e-06	-3.779e-05	-0.00021264
0.4399	3167.96949	6e-08	5.4e-07	2.8e-07	2e-07	-0.0	2.93e-06	1.46e-06	1e-08	298.42272886	298.67126397	298.42106828	-9.01e-06	-3.779e-05	-0.00021264
0.43996	3168.21385	6e-08	5.4e-07	2.8e-07	2e-07	-0.0	2.93e-06	1.46e-06	1e-08	298.42244681	298.670823	298.42083537	-6.97e-06	-3.776e-05	-0.00021241
0.44001	3168.45815	6e-08	5.4e-07	2.8e-07	2e-07	-0.0	2.93e-06	1.46e-06	1e-08	298.42222843	298.67038244	298.42059989	-5.88e-06	-3.774e-05	-0.00021228
0.44007	3168.7024	6e-08	5.4e-07	2.8e-07	2e-07	-0.0	2.93e-06	1.46e-06	1e-08	298.42204432	298.66994209	298.42036302	-7.97e-06	-3.769e-05	-0.00021204
0.44012	3168.9466	6e-08	5.4e-07	2.8e-07	2e-07	-0.0	2.93e-06	1.46e-06	1e-08	298.42179463	298.66950229	298.42012936	-9.22e-06	-3.766e-05	-0.0002119
0.44018	3169.19075	6e-08	5.4e-07	2.8e-07	2e-07	-0.0	2.93e-06	1.46e-06	1e-08	298.421506	298.6690628	298.41989762	-7.3e-06	-3.764e-05	-0.00021175
0.44023	3169.43484	6e-08	5.4e-07	2.8e-07	2e-07	-0.0	2.93e-06	1.46e-06	1e-08	298.42127737	298.66862355	298.41966336	-6.58e-06	-3.762e-05	-0.00021159
0.44029	3169.67889	6e-08	5.4e-07	2.8e-07	2e-07	-0.0	2.93e-06	1.46e-06	1e-08	298.42107145	298.66818458	298.41942826	-8.23e-06	-3.758e-05	-0.0002114
0.44034	3169.92288	6e-08	5.4e-07	2.8e-07	2e-07	-0.0	2.93e-06	1.46e-06	1e-08	298.42081376	298.66774606	298.41919571	-6.06e-06	-3.744e-05	-0.00021052
0.4404	3170.16682	6e-08	5.4e-07	2.8e-07	2e-07	-0.0	2.93e-06	1.46e-06	1e-08	298.420624	298.66730922	298.41896115	-5.76e-06	-3.742e-05	-0.00021039
0.44045	3170.41071	6e-08	5.4e-07	2.8e-07	2e-07	-0.0	2.93e-06	1.46e-06	1e-08	298.42044367	298.66687262	298.41872631	-5.76e-06	-3.742e-05	-0.00021039
0.45051	3214.15585	6e-08	5.4e-07	2.8e-07	2e-07	-0.0	2.93e-06	1.46e-06	1e-08	298.38100306	298.59262737	298.37932771	-7.49e-06	-3.218e-05	-0.00017992
0.45057	3214.38999	6e-08	5.4e-07	2.8e-07	2e-07	-0.0	2.93e-06	1.46e-06	1e-08	298.38076862	298.59225185	298.37913074	-1.117e-05	-3.214e-05	-0.00017979
0.45062	3214.62408	6e-08	5.4e-07	2.8e-07	2e-07	-0.0	2.93e-06	1.46e-06	1e-08	298.38041899	298.59187669	298.37893906	-4.49e-06	-3.213e-05	-0.00017959
0.45068	3214.85812	6e-08	5.4e-07	2.8e-07	2e-07	-0.0	2.93e-06	1.46e-06	1e-08	298.38027828	298.59150175	298.37873828	-7.56e-06	-3.207e-05	-0.0001793
0.45073	3215.0921	6e-08	5.4e-07	2.8e-07	2e-07	-0.0	2.93e-06	1.46e-06	1e-08	298.38004157	298.59112747	298.37854212	-1.015e-05	-3.202e-05	-0.00017906
0.45079	3215.32603	6e-08	5.4e-07	2.8e-07	2e-07	-0.0	2.93e-06	1.46e-06	1e-08	298.37972371	298.59075377	298.37834988	-1.015e-05	-3.202e-05	-0.00017906
0.45084	3215.5599	6e-08	5.4e-07	2.8e-07	2e-07	-0.0	2.93e-06	1.46e-06	1e-08	298.37940586	298.59038006	298.37815763	-8.04e-06	-3.202e-05	-0.00017901
0.4509	3215.79372	6e-08	5.4e-07	2.8e-07	2e-07	-0.0	2.93e-06	1.46e-06	1e-08	298.37915405	298.59000638	298.37796248	-1.98e-06	-3.201e-05	-0.00017888
0.45095	3216.02749	6e-08	5.4e-07	2.8e-07	2e-07	-0.0	2.93e-06	1.46e-06	1e-08	298.37909189	298.58963279	298.37775901	-7.29e-06	-3.196e-05	-0.00017867
0.45101	3216.2612	6e-08	5.4e-07	2.8e-07	2e-07	-0.0	2.93e-06	1.46e-06	1e-08	298.37886347	298.58925978	298.37756321	-5.17e-06	-3.191e-05	-0.00017835
0.45106	3216.49486	6e-08	5.4e-07	2.8e-07	2e-07	-0.0	2.93e-06	1.46e-06	1e-08	298.3787016	298.58888735	298.37736481	-3.45e-06	-3.188e-05	-0.00017814
0.45112	3216.72846	6e-08	5.4e-07	2.8e-07	2e-07	-0.0	2.93e-06	1.46e-06	1e-08	298.37859358	298.58851529	298.37716424	-3.45e-06	-3.188e-05	-0.00017814
0.45117	3216.96201	6e-08	5.4e-07	2.8e-07	2e-07	-0.0	2.93e-06	1.46e-06	1e-08	298.37848557	298.58814323	298.37696367	-4.68e-06	-3.187e-05	-0.00017809
0.45123	3217.19551	6e-08	5.4e-07	2.8e-07	2e-07	-0.0	2.93e-06	1.46e-06	1e-08	298.37833899	298.58777131	298.37676489	-9.94e-06	-3.182e-05	-0.00017789
0.45128	3217.42895	6e-08	5.4e-07	2.8e-07	2e-07	-0.0	2.93e-06	1.46e-06	1e-08	298.37802782	298.58739997	298.37657371	-6.46e-06	-3.18e-05	-0.00017774
0.45134	3217.66234	6e-08	5.4e-07	2.8e-07	2e-07	-0.0	2.93e-06	1.46e-06	1e-08	298.37782562	298.58702881	298.37637782	-5.06e-06	-3.178e-05	-0.00017761
0.45139	3217.89567	6e-08	5.4e-07	2.8e-07	2e-07	-0.0	2.93e-06	1.46e-06	1e-08	298.37766709	298.58665788	298.37618013	-9.66e-06	-3.168e-05	-0.00017707
0.45145	3218.12895	6e-08	5.4e-07	2.8e-07	2e-07	-0.0	2.93e-06	1.46e-06	1e-08	298.37736457	298.58628818	298.37598951	-9.66e-06	-3.168e-05	-0.00017707
0.46151	3259.89709	6e-08	5.4e-07	2.8e-07	2e-07	-0.0	2.93e-06	1.46e-06	1e-08	298.34392817	298.52347369	298.34290679	-1.36e-06	-2.722e-05	-0.00015138
0.46157	3260.12023	6e-08	5.4e-07	2.8e-07	2e-07	-0.0	2.93e-06	1.46e-06	1e-08	298.34388573	298.52315592	298.34273433	-6.87e-06	-2.717e-05	-0.00015118
0.46162	3260.34331	6e-08	5.4e-07	2.8e-07	2e-07	-0.0	2.93e-06	1.46e-06	1e-08	298.34367061	298.52283873	298.34256982	-4.2e-06	-2.713e-05	-0.00015092
0.46168	3260.56633	6e-08	5.4e-07	2.8e-07	2e-07	-0.0	2.93e-06	1.46e-06	1e-08	298.34353904	298.522522	298.34240188	-2.3e-06	-2.711e-05	-0.00015073
0.46173	3260.7893	6e-08	5.4e-07	2.8e-07	2e-07	-0.0	2.93e-06	1.46e-06	1e-08	298.34346687	298.5222056	298.3422315	-2.3e-06	-2.711e-05	-0.00015073
0.46179	3261.01221	6e-08	5.4e-07	2.8e-07	2e-07	-0.0	2.93e-06	1.46e-06	1e-08	298.3433947	298.5218892	298.34206112	-2.41e-06	-2.711e-05	-0.00015073
0.46184	3261.23507	6e-08	5.4e-07	2.8e-07	2e-07	-0.0	2.93e-06	1.46e-06	1e-08	298.34331921	298.52157281	298.3418909	-9.4e-06	-2.705e-05	-0.00015051
0.4619	3261.45787	6e-08	5.4e-07	2.8e-07	2e-07	-0.0	2.93e-06	1.46e-06	1e-08	298.34302499	298.52125707	298.3417307	-6.51e-06	-2.704e-05	-0.00015042
0.46195	3261.68061	6e-08	5.4e-07	2.8e-07	2e-07	-0.0	2.93e-06	1.46e-06	1e-08	298.34282102	298.52094142	298.34156658	-3.62e-06	-2.703e-05	-0.00015033
0.46201	3261.9033	6e-08	5.4e-07	2.8e-07	2e-07	-0.0	2.93e-06	1.46e-06	1e-08	298.34270756	298.52062587	298.34139851	-8.59e-06	-2.694e-05	-0.00014985
0.46206	3262.12593	6e-08	5.4e-07	2.8e-07	2e-07	-0.0	2.93e-06	1.46e-06	1e-08	298.3424385	298.52031145	298.34123795	-8.67e-06	-2.693e-05	-0.00014984
0.46212	3262.34851	6e-08	5.4e-07	2.8e-07	2e-07	-0.0	2.93e-06	1.46e-06	1e-08	298.34216684	298.51999705	298.34107752	-8.67e-06	-2.693e-05	-0.00014984
0.46217	3262.57102	6e-08	5.4e-07	2.8e-07	2e-07	-0.0	2.93e-06	1.46e-06	1e-08	298.34189518	298.51968265	298.34091709	-5.75e-06	-2.693e-05	-0.00014979
0.46223	3262.79349	6e-08	5.4e-07	2.8e-07	2e-07	-0.0	2.93e-06	1.46e-06	1e-08	298.34171504	298.51936828	298.34075263	-7.6e-07	-2.693e-05	-0.00014968
0.46228	3263.01589	6e-08	5.4e-07	2.8e-07	2e-07	-0.0	2.93e-06	1.46e-06	1e-08	298.34169134	298.51905397	298.3405813	-6.39e-06	-2.688e-05	-0.00014949
0.46234	3263.23824	6e-08	5.4e-07	2.8e-07	2e-07	-0.0	2.93e-06	1.46e-06	1e-08	298.34149128	298.51874022	298.34041807	-4.65e-06	-2.685e-05	-0.00014928
0.46239	3263.46053	6e-08	5.4e-07	2.8e-07	2e-07	-0.0	2.93e-06	1.46e-06	1e-08	298.34134562	298.51842686	298.34025266	-1.94e-06	-2.681e-05	-0.00014905
0.46245	3263.68277	6e-08	5.4e-07	2.8e-07	2e-07	-0.0	2.93e-06	1.46e-06	1e-08	298.34128492	298.51811388	298.34008372	-1.94e-06	-2.681e-05	-0.00014905
0.47251	3303.38957	6e-08	5.4e-07	2.8e-07	2e-07	-0.0	2.93e-06	1.46e-06	1e-08	298.3134159	298.46503069	298.31227218	-1.37e-06	-2.299e-05	-0.00012733
0.47257	3303.60122	6e-08	5.4e-07	2.8e-07	2e-07	-0.0	2.93e-06	1.46e-06	1e-08	298.31337299	298.46476231	298.31212756	-7.47e-06	-2.295e-05	-0.00012718
0.47262	3303.8128	6e-08	5.4e-07	2.8e-07	2e-07	-0.0	2.93e-06	1.46e-06	1e-08	298.3131391	298.46449443	298.31199167	-6.59e-06	-2.293e-05	-0.0001271
0.47268	3304.02433	6e-08	5.4e-07	2.8e-07	2e-07	-0.0	2.93e-06	1.46e-06	1e-08	298.31293262	298.4642267	298.31185464	-2.93e-06	-2.293e-05	-0.000127
0.47273	3304.23579	6e-08	5.4e-07	2.8e-07	2e-07	-0.0	2.93e-06	1.46e-06	1e-08	298.31284101	298.46395904	298.31171259	-7.05e-06	-2.285e-05	-0.00012665
0.47279	3304.4472	6e-08	5.4e-07	2.8e-07	2e-07	-0.0	2.93e-06	1.46e-06	1e-08	298.31262015	298.46369225	298.31157673	-7.66e-06	-2.284e-05	-0.00012659
0.47284	3304.65855	6e-08	5.4e-07	2.8e-07	2e-07	-0.0	2.93e-06	1.46e-06	1e-08	298.31238041	298.46342558	298.31144177	-7.66e-06	-2.284e-05	-0.00012659
0.4729	3304.86984	6e-08	5.4e-07	2.8e-07	2e-07	-0.0	2.93e-06	1.46e-06	1e-08	298.31214068	298.46315891	298.31130681	-5.6e-06	-2.284e-05	-0.00012656
0.47295	3305.08107	6e-08	5.4e-07	2.8e-07	2e-07	-0.0	2.93e-06	1.46e-06	1e-08	298.31196518	298.46289226	298.31116903	-3.3e-07	-2.284e-05	-0.00012646
0.47301	3305.29225	6e-08	5.4e-07	2.8e-07	2e-07	-0.0	2.93e-06	1.46e-06	1e-08	298.31195492	298.46262566	298.31102396	-4.9e-06	-2.28e-05	-0.00012631
0.47306	3305.50336	6e-08	5.4e-07	2.8e-07	2e-07	-0.0	2.93e-06	1.46e-06	1e-08	298.31180137	298.46235949	298.31088548	-4.49e-06	-2.277e-05	-0.00012615
0.47312	3305.71442	6e-08	5.4e-07	2.8e-07	2e-07	-0.0	2.93e-06	1.46e-06	1e-08	298.3116609	298.46209363	298.31074659	-1.29e-06	-2.274e-05	-0.0001259
0.47317	3305.92541	6e-08	5.4e-07	2.8e-07	2e-07	-0.0	2.93e-06	1.46e-06	1e-08	298.31162044	298.4618282	298.31060352	-1.29e-06	-2.274e-05	-0.0001259
0.47323	3306.13635	6e-08	5.4e-07	2.8e-07	2e-07	-0.0	2.93e-06	1.46e-06	1e-08	298.31157998	298.46156277	298.31046045	-1.29e-06	-2.274e-05	-0.0001259
0.47328	3306.34723	6e-08	5.4e-07	2.8e-07	2e-07	-0.0	2.93e-06	1.46e-06	1e-08	298.31153952	298.46129734	298.31031738	-6.67e-06	-2.27e-05	-0.00012577
0.47334	3306.55805	6e-08	5.4e-07	2.8e-07	2e-07	-0.0	2.93e-06	1.46e-06	1e-08	298.31133053	298.46103235	298.310182	-7.05e-06	-2.268e-05	-0.00012568
0.47339	3306.76881	6e-08	5.4e-07	2.8e-07	2e-07	-0.0	2.93e-06	1.46e-06	1e-08	298.31110981	298.46076755	298.31004725	-2.9e-06	-2.267e-05	-0.00012558
0.47345	3306.97951	6e-08	5.4e-07	2.8e-07	2e-07	-0.0	2.93e-06	1.46e-06	1e-08	298.31101894	298.46050284	298.30990681	-6.59e-06	-2.261e-05	-0.00012526
0.48351	3344.52945	6e-08	5.4e-07	2.8e-07	2e-07	-0.0	2.93e-06	1.46e-06	1e-08	298.28751099	298.41568072	298.28653073	-5.27e-06	-1.939e-05	-0.00010712
0.48357	3344.72904	6e-08	5.4e-07	2.8e-07	2e-07	-0.0	2.93e-06	1.46e-06	1e-08	298.28734607	298.41545433	298.28641492	-2.32e-06	-1.939e-05	-0.00010705
0.48362	3344.92858	6e-08	5.4e-07	2.8e-07	2e-07	-0.0	2.93e-06	1.46e-06	1e-08	298.28727346	298.41522799	298.28629506	-6.66e-06	-1.931e-05	-0.00010671
0.48368	3345.12805	6e-08	5.4e-07	2.8e-07	2e-07	-0.0	2.93e-06	1.46e-06	1e-08	298.28706487	298.41500249	298.28618168	-6.79e-06	-1.931e-05	-0.0001067
0.48373	3345.32746	6e-08	5.4e-07	2.8e-07	2e-07	-0.0	2.93e-06	1.46e-06	1e-08	298.28685211	298.41477702	298.28606849	-6.79e-06	-1.931e-05	-0.0001067
0.48379	3345.52681	6e-08	5.4e-07	2.8e-07	2e-07	-0.0	2.93e-06	1.46e-06	1e-08	298.28663935	298.41455154	298.28595531	-4.68e-06	-1.931e-05	-0.00010666
0.48384	3345.7261	6e-08	5.4e-07	2.8e-07	2e-07	-0.0	2.93e-06	1.46e-06	1e-08	298.28649288	298.41432608	298.2858392	1.8e-07	-1.931e-05	-0.00010658
0.4839	3345.92532	6e-08	5.4e-07	2.8e-07	2e-07	-0.0	2.93e-06	1.46e-06	1e-08	298.28649865	298.41410064	298.28571637	-4.21e-06	-1.928e-05	-0.00010646
0.48395	3346.12449	6e-08	5.4e-07	2.8e-07	2e-07	-0.0	2.93e-06	1.46e-06	1e-08	298.28636675	298.41387558	298.28559985	-3.79e-06	-1.925e-05	-0.00010633
0.48401	3346.32359	6e-08	5.4e-07	2.8e-07	2e-07	-0.0	2.93e-06	1.46e-06	1e-08	298.286248	298.4136508	298.28548289	-7.3e-07	-1.922e-05	-0.00010611
0.48406	3346.52263	6e-08	5.4e-07	2.8e-07	2e-07	-0.0	2.93e-06	1.46e-06	1e-08	298.28622508	298.41342637	298.2853619	-7.3e-07	-1.922e-05	-0.00010611
0.48412	3346.7216	6e-08	5.4e-07	2.8e-07	2e-07	-0.0	2.93e-06	1.46e-06	1e-08	298.28620216	298.41320195	298.2852409	-7.3e-07	-1.922e-05	-0.00010611
0.48417	3346.92052	6e-08	5.4e-07	2.8e-07	2e-07	-0.0	2.93e-06	1.46e-06	1e-08	298.28617923	298.41297753	298.28511991	-5.19e-06	-1.919e-05	-0.000106
0.48423	3347.11937	6e-08	5.4e-07	2.8e-07	2e-07	-0.0	2.93e-06	1.46e-06	1e-08	298.28601662	298.41275345	298.28500529	-6.91e-06	-1.917e-05	-0.00010593
0.48428	3347.31816	6e-08	5.4e-07	2.8e-07	2e-07	-0.0	2.93e-06	1.46e-06	1e-08	298.28580036	298.41252958	298.28489314	-2.28e-06	-1.917e-05	-0.00010583
0.48434	3347.51689	6e-08	5.4e-07	2.8e-07	2e-07	-0.0	2.93e-06	1.46e-06	1e-08	298.28572885	298.41230578	298.28477465	-5.22e-06	-1.912e-05	-0.0001056
0.48439	3347.71556	6e-08	5.4e-07	2.8e-07	2e-07	-0.0	2.93e-06	1.46e-06	1e-08	298.28556533	298.41208255	298.28466053	-6.74e-06	-1.909e-05	-0.00010548
0.48445	3347.91417	6e-08	5.4e-07	2.8e-07	2e-07	-0.0	2.93e-06	1.46e-06	1e-08	298.2853543	298.41185962	298.28454867	-6.74e-06	-1.909e-05	-0.00010548
0.49451	3383.19767	6e-08	5.4e-07	2.8e-07	2e-07	-0.0	2.93e-06	1.46e-06	1e-08	298.26579246	298.37403605	298.26488287	-3.08e-06	-1.636e-05	-9.014e-05
0.49457	3383.38458	6e-08	5.4e-07	2.8e-07	2e-07	-0.0	2.93e-06	1.46e-06	1e-08	298.26569601	298.373845	298.26478358	-6.9e-06	-1.634e-05	-9.006e-05
0.49462	3383.57142	6e-08	5.4e-07	2.8e-07	2e-07	-0.0	2.93e-06	1.46e-06	1e-08	298.26547983	298.37365423	298.26468974	-2.29e-06	-1.633e-05	-8.997e-05
0.49468	3383.7582	6e-08	5.4e-07	2.8e-07	2e-07	-0.0	2.93e-06	1.46e-06	1e-08	298.26540821	298.37346352	298.26458953	-3.58e-06	-1.63e-05	-8.983e-05
0.49473	3383.94491	6e-08	5.4e-07	2.8e-07	2e-07	-0.0	2.93e-06	1.46e-06	1e-08	298.26529594	298.37327314	298.26449131	-5.96e-06	-1.627e-05	-8.965e-05
0.49479	3384.13156	6e-08	5.4e-07	2.8e-07	2e-07	-0.0	2.93e-06	1.46e-06	1e-08	298.2651093	298.37308319	298.26439662	-5.96e-06	-1.627e-05	-8.965e-05
0.49484	3384.31814	6e-08	5.4e-07	2.8e-07	2e-07	-0.0	2.93e-06	1.46e-06	1e-08	298.26492266	298.37289325	298.26430192	-5.96e-06	-1.627e-05	-8.965e-05
0.4949	3384.50466	6e-08	5.4e-07	2.8e-07	2e-07	-0.0	2.93e-06	1.46e-06	1e-08	298.26473602	298.37270331	298.26420723	-1.92e-06	-1.627e-05	-8.959e-05
0.49495	3384.69111	6e-08	5.4e-07	2.8e-07	2e-07	-0.0	2.93e-06	1.46e-06	1e-08	298.26467595	298.37251337	298.26410694	-1e-07	-1.626e-05	-8.954e-05
0.49501	3384.8775	6e-08	5.4e-07	2.8e-07	2e-07	-0.0	2.93e-06	1.46e-06	1e-08	298.26467292	298.37232349	298.26400416	-4.47e-06	-1.623e-05	-8.943e-05
0.49506	3385.06382	6e-08	5.4e-07	2.8e-07	2e-07	-0.0	2.93e-06	1.46e-06	1e-08	298.26453296	298.37213398	298.26390764	-1.9e-06	-1.62e-05	-8.925e-05
0.49512	3385.25007	6e-08	5.4e-07	2.8e-07	2e-07	-0.0	2.93e-06	1.46e-06	1e-08	298.26447338	298.37194475	298.26380773	-3.7e-07	-1.619e-05	-8.915e-05
0.49517	3385.43626	6e-08	5.4e-07	2.8e-07	2e-07	-0.0	2.93e-06	1.46e-06	1e-08	298.2644619	298.37175571	298.26370579	-3.7e-07	-1.619e-05	-8.915e-05
0.49523	3385.62238	6e-08	5.4e-07	2.8e-07	2e-07	-0.0	2.93e-06	1.46e-06	1e-08	298.26445042	298.37156666	298.26360385	-3.7e-07	-1.619e-05	-8.915e-05
0.49528	3385.80844	6e-08	5.4e-07	2.8e-07	2e-07	-0.0	2.93e-06	1.46e-06	1e-08	298.26443894	298.37137761	298.2635019	-5.63e-06	-1.616e-05	-8.903e-05
0.49534	3385.99444	6e-08	5.4e-07	2.8e-07	2e-07	-0.0	2.93e-06	1.46e-06	1e-08	298.26426254	298.37118895	298.26340746	-5.26e-06	-1.615e-05	-8.898e-05
0.49539	3386.18036	6e-08	5.4e-07	2.8e-07	2e-07	-0.0	2.93e-06	1.46e-06	1e-08	298.26409777	298.3710004	298.26331257	-1.84e-06	-1.614e-05	-8.891e-05
0.49545	3386.36623	6e-08	5.4e-07	2.8e-07	2e-07	-0.0	2.93e-06	1.46e-06	1e-08	298.26404	298.37081189	298.26321297	-5.17e-06	-1.609e-05	-8.866e-05
0.50551	3419.25565	6e-08	5.4e-07	2.8e-07	2e-07	-0.0	2.93e-06	1.46e-06	1e-08	298.24738443	298.33891207	298.2466829	-3.95e-06	-1.379e-05	-7.586e-05
0.50556	3419.42912	6e-08	5.4e-07	2.8e-07	2e-07	-0.0	2.93e-06	1.46e-06	1e-08	298.24726072	298.338751	298.24660129	-1.85e-06	-1.379e-05	-7.579e-05
0.50562	3419.60252	6e-08	5.4e-07	2.8e-07	2e-07	-0.0	2.93e-06	1.46e-06	1e-08	298.24720273	298.33859	298.24651681	-4e-06	-1.374e-05	-7.555e-05
0.50567	3419.77585	6e-08	5.4e-07	2.8e-07	2e-07	-0.0	2.93e-06	1.46e-06	1e-08	298.24707753	298.33842957	298.24643561	-4.63e-06	-1.372e-05	-7.548e-05
0.50573	3419.94911	6e-08	5.4e-07	2.8e-07	2e-07	-0.0	2.93e-06	1.46e-06	1e-08	298.24693246	298.33826931	298.24635539	-4.63e-06	-1.372e-05	-7.548e-05
0.50578	3420.1223	6e-08	5.4e-07	2.8e-07	2e-07	-0.0	2.93e-06	1.46e-06	1e-08	298.24678738	298.33810906	298.24627516	-4.63e-06	-1.372e-05	-7.548e-05
0.50584	3420.29542	6e-08	5.4e-07	2.8e-07	2e-07	-0.0	2.93e-06	1.46e-06	1e-08	298.24664231	298.3379488	298.24619494	-4.11e-06	-1.372e-05	-7.547e-05
0.50589	3420.46847	6e-08	5.4e-07	2.8e-07	2e-07	-0.0	2.93e-06	1.46e-06	1e-08	298.24651348	298.33778854	298.246114	3.1e-07	-1.373e-05	-7.542e-05
0.50595	3420.64145	6e-08	5.4e-07	2.8e-07	2e-07	-0.0	2.93e-06	1.46e-06	1e-08	298.24652335	298.33762825	298.24602691	-2.48e-06	-1.37e-05	-7.534e-05
0.506	3420.81437	6e-08	5.4e-07	2.8e-07	2e-07	-0.0	2.93e-06	1.46e-06	1e-08	298.24644565	298.33746822	298.24594383	-1.79e-06	-1.367e-05	-7.513e-05
0.50606	3420.98721	6e-08	5.4e-07	2.8e-07	2e-07	-0.0	2.93e-06	1.46e-06	1e-08	298.24638969	298.33730862	298.24586003	-1.53e-06	-1.366e-05	-7.506e-05
0.50611	3421.15999	6e-08	5.4e-07	2.8e-07	2e-07	-0.0	2.93e-06	1.46e-06	1e-08	298.24634188	298.33714915	298.24577593	-1.53e-06	-1.366e-05	-7.506e-05
0.50617	3421.33269	6e-08	5.4e-07	2.8e-07	2e-07	-0.0	2.93e-06	1.46e-06	1e-08	298.24629408	298.33698967	298.24569183	-1.53e-06	-1.366e-05	-7.506e-05
0.50622	3421.50532	6e-08	5.4e-07	2.8e-07	2e-07	-0.0	2.93e-06	1.46e-06	1e-08	298.24624627	298.33683019	298.24560774	-2.68e-06	-1.364e-05	-7.5e-05
0.50628	3421.67789	6e-08	5.4e-07	2.8e-07	2e-07	-0.0	2.93e-06	1.46e-06	1e-08	298.24616233	298.33667088	298.24552533	-3.65e-06	-1.363e-05	-7.495e-05
0.50633	3421.85039	6e-08	5.4e-07	2.8e-07	2e-07	-0.0	2.93e-06	1.46e-06	1e-08	298.24604797	298.3365117	298.24544433	-2.14e-06	-1.362e-05	-7.486e-05
0.50639	3422.02281	6e-08	5.4e-07	2.8e-07	2e-07	-0.0	2.93e-06	1.46e-06	1e-08	298.24598094	298.33635266	298.24536133	-1.5e-06	-1.36e-05	-7.475e-05
0.50644	3422.19517	6e-08	5.4e-07	2.8e-07	2e-07	-0.0	2.93e-06	1.46e-06	1e-08	298.24593386	298.33619385	298.24527757	-3e-07	-1.356e-05	-7.449e-05
0.5065	3422.36745	6e-08	5.4e-07	2.8e-07	2e-07	-0.0	2.93e-06	1.46e-06	1e-08	298.24592454	298.33603554	298.24519241	-3e-07	-1.356e-05	-7.449e-05
0.51651	3452.53904	6e-08	5.4e-07	2.8e-07	2e-07	-0.0	2.93e-06	1.46e-06	1e-08	298.23071688	298.30929151	298.23142179	3.44e-06	-1.165e-05	-6.39e-05
0.51656	3452.69817	6e-08	5.4e-07	2.8e-07	2e-07	-0.0	2.93e-06	1.46e-06	1e-08	298.23082459	298.3091554	298.23134359	1.079e-05	-1.167e-05	-6.387e-05
0.51662	3452.85722	6e-08	5.4e-07	2.8e-07	2e-07	-0.0	2.93e-06	1.46e-06	1e-08	298.23116269	298.30901915	298.23125511	1.567e-05	-1.167e-05	-6.383e-05
0.51667	3453.0162	6e-08	5.4e-07	2.8e-07	2e-07	-0.0	2.93e-06	1.46e-06	1e-08	298.23165359	298.30888283	298.23115985	1.061e-05	-1.165e-05	-6.376e-05
0.51673	3453.17511	6e-08	5.4e-07	2.8e-07	2e-07	-0.0	2.93e-06	1.46e-06	1e-08	298.23198587	298.30874681	298.23107177	1.09e-05	-1.164e-05	-6.37e-05
0.51678	3453.33394	6e-08	5.4e-07	2.8e-07	2e-07	-0.0	2.93e-06	1.46e-06	1e-08	298.2323273	298.30861089	298.23098334	4.57e-06	-1.161e-05	-6.363e-05
0.51684	3453.4927	6e-08	5.4e-07	2.8e-07	2e-07	-0.0	2.93e-06	1.46e-06	1e-08	298.23247048	298.30847532	298.23090386	-9.21e-06	-1.156e-05	-6.353e-05
0.51689	3453.65138	6e-08	5.4e-07	2.8e-07	2e-07	-0.0	2.93e-06	1.46e-06	1e-08	298.23218185	298.30834038	298.23084382	-1.774e-05	-1.152e-05	-6.344e-05
0.51695	3453.80999	6e-08	5.4e-07	2.8e-07	2e-07	-0.0	2.93e-06	1.46e-06	1e-08	298.23162611	298.30820586	298.23079582	-1.529e-05	-1.152e-05	-6.339e-05
0.517	3453.96853	6e-08	5.4e-07	2.8e-07	2e-07	-0.0	2.93e-06	1.46e-06	1e-08	298.23114709	298.30807136	298.23074444	-2.85e-06	-1.155e-05	-6.338e-05
0.51706	3454.12699	6e-08	5.4e-07	2.8e-07	2e-07	-0.0	2.93e-06	1.46e-06	1e-08	298.23105778	298.30793653	298.23067564	-6.93e-06	-1.152e-05	-6.331e-05
0.51711	3454.28537	6e-08	5.4e-07	2.8e-07	2e-07	-0.0	2.93e-06	1.46e-06	1e-08	298.23084058	298.30780196	298.23061265	1.23e-06	-1.154e-05	-6.329e-05
0.51717	3454.44368	6e-08	5.4e-07	2.8e-07	2e-07	-0.0	2.93e-06	1.46e-06	1e-08	298.2308791	298.30766721	298.23053824	-7.83e-06	-1.15e-05	-6.32e-05
0.51722	3454.60192	6e-08	5.4e-07	2.8e-07	2e-07	-0.0	2.93e-06	1.46e-06	1e-08	298.23063389	298.3075329	298.23047663	-9.99e-06	-1.148e-05	-6.314e-05
0.51728	3454.76008	6e-08	5.4e-07	2.8e-07	2e-07	-0.0	2.93e-06	1.46e-06	1e-08	298.23032094	298.30739879	298.23041812	4.31e-06	-1.152e-05	-6.313e-05
0.51733	3454.91817	6e-08	5.4e-07	2.8e-07	2e-07	-0.0	2.93e-06	1.46e-06	1e-08	298.23045582	298.30726427	298.23033958	-3.13e-06	-1.149e-05	-6.305e-05
0.51739	3455.07618	6e-08	5.4e-07	2.8e-07	2e-07	-0.0	2.93e-06	1.46e-06	1e-08	298.23035772	298.30713014	298.23027155	3.32e-06	-1.15e-05	-6.302e-05
0.51744	3455.23412	6e-08	5.4e-07	2.8e-07	2e-07	-0.0	2.93e-06	1.46e-06	1e-08	298.23046176	298.30699589	298.23019452	4.6e-06	-1.149e-05	-6.297e-05
0.5175	3455.39198	6e-08	5.4e-07	2.8e-07	2e-07	-0.0	2.93e-06	1.46e-06	1e-08	298.23060595	298.30686171	298.23011576	-4.34e-06	-1.145e-05	-6.286e-05
0.52751	3482.84845	6e-08	5.4e-07	2.8e-07	2e-07	-0.0	2.93e-06	1.46e-06	1e-08	298.21877306	298.28431868	298.21848657	7e-07	-9.81e-06	-5.374e-05
0.52756	3482.99213	6e-08	5.4e-07	2.8e-07	2e-07	-0.0	2.93e-06	1.46e-06	1e-08	298.2187949	298.28420412	298.21842389	3.08e-06	-9.78e-06	-5.355e-05
0.52762	3483.13573	6e-08	5.4e-07	2.8e-07	2e-07	-0.0	2.93e-06	1.46e-06	1e-08	298.21889138	298.2840899	298.2183581	3.2e-06	-9.78e-06	-5.354e-05
0.52767	3483.27925	6e-08	5.4e-07	2.8e-07	2e-07	-0.0	2.93e-06	1.46e-06	1e-08	298.2189916	298.2839757	298.21829215	3.2e-06	-9.78e-06	-5.354e-05
0.52773	3483.42269	6e-08	5.4e-07	2.8e-07	2e-07	-0.0	2.93e-06	1.46e-06	1e-08	298.21909182	298.28386151	298.2182262	3.2e-06	-9.78e-06	-5.354e-05
0.52778	3483.56605	6e-08	5.4e-07	2.8e-07	2e-07	-0.0	2.93e-06	1.46e-06	1e-08	298.21919204	298.28374731	298.21816025	-8.3e-07	-9.76e-06	-5.351e-05
0.52784	3483.70933	6e-08	5.4e-07	2.8e-07	2e-07	-0.0	2.93e-06	1.46e-06	1e-08	298.21916593	298.28363329	298.21809998	-9.3e-06	-9.73e-06	-5.343e-05
0.52789	3483.85253	6e-08	5.4e-07	2.8e-07	2e-07	-0.0	2.93e-06	1.46e-06	1e-08	298.21887454	298.28351967	298.21805167	-2.41e-06	-9.74e-06	-5.341e-05
0.52795	3483.99564	6e-08	5.4e-07	2.8e-07	2e-07	-0.0	2.93e-06	1.46e-06	1e-08	298.2187989	298.2834059	298.21799373	-4.77e-06	-9.71e-06	-5.328e-05
0.528	3484.13868	6e-08	5.4e-07	2.8e-07	2e-07	-0.0	2.93e-06	1.46e-06	1e-08	298.21864955	298.28329247	298.21793923	-4.84e-06	-9.71e-06	-5.328e-05
0.52806	3484.28163	6e-08	5.4e-07	2.8e-07	2e-07	-0.0	2.93e-06	1.46e-06	1e-08	298.21849792	298.28317905	298.21788484	-5.68e-06	-9.7e-06	-5.321e-05
0.52811	3484.42451	6e-08	5.4e-07	2.8e-07	2e-07	-0.0	2.93e-06	1.46e-06	1e-08	298.21832016	298.28306581	298.21783171	-7.38e-06	-9.67e-06	-5.306e-05
0.52817	3484.5673	6e-08	5.4e-07	2.8e-07	2e-07	-0.0	2.93e-06	1.46e-06	1e-08	298.21808902	298.28295292	298.21778112	-7.38e-06	-9.67e-06	-5.306e-05
0.52822	3484.71001	6e-08	5.4e-07	2.8e-07	2e-07	-0.0	2.93e-06	1.46e-06	1e-08	298.21785788	298.28284003	298.21773054	-7.38e-06	-9.67e-06	-5.306e-05
0.52828	3484.85264	6e-08	5.4e-07	2.8e-07	2e-07	-0.0	2.93e-06	1.46e-06	1e-08	298.21762673	298.28272714	298.21767996	-7.38e-06	-9.67e-06	-5.306e-05
0.52833	3484.99519	6e-08	5.4e-07	2.8e-07	2e-07	-0.0	2.93e-06	1.46e-06	1e-08	298.21739559	298.28261426	298.21762937	3.52e-06	-9.69e-06	-5.306e-05
0.52839	3485.13766	6e-08	5.4e-07	2.8e-07	2e-07	-0.0	2.93e-06	1.46e-06	1e-08	298.21750588	298.28250106	298.21756352	1.81e-06	-9.68e-06	-5.301e-05
0.52844	3485.28005	6e-08	5.4e-07	2.8e-07	2e-07	-0.0	2.93e-06	1.46e-06	1e-08	298.21756269	298.28238802	298.21750012	-1e-07	-9.66e-06	-5.293e-05
0.5285	3485.42235	6e-08	5.4e-07	2.8e-07	2e-07	-0.0	2.93e-06	1.46e-06	1e-08	298.21755956	298.28227521	298.2174395	1.13e-06	-9.65e-06	-5.287e-05
0.53851	3509.93253	6e-08	5.4e-07	2.8e-07	2e-07	-0.0	2.93e-06	1.46e-06	1e-08	298.20892983	298.26327893	298.20759466	-9.03e-06	-8.24e-06	-4.522e-05
0.53856	3510.05933	6e-08	5.4e-07	2.8e-07	2e-07	-0.0	2.93e-06	1.46e-06	1e-08	298.20864701	298.26318272	298.20755541	-3.46e-06	-8.25e-06	-4.52e-05
0.53862	3510.18605	6e-08	5.4e-07	2.8e-07	2e-07	-0.0	2.93e-06	1.46e-06	1e-08	298.20853868	298.2630864	298.20750837	-5.76e-06	-8.23e-06	-4.515e-05
0.53867	3510.31268	6e-08	5.4e-07	2.8e-07	2e-07	-0.0	2.93e-06	1.46e-06	1e-08	298.2083582	298.26299023	298.20746461	-8.73e-06	-8.22e-06	-4.51e-05
0.53873	3510.43922	6e-08	5.4e-07	2.8e-07	2e-07	-0.0	2.93e-06	1.46e-06	1e-08	298.20808491	298.26289426	298.20742506	-9.63e-06	-8.21e-06	-4.506e-05
0.53878	3510.56567	6e-08	5.4e-07	2.8e-07	2e-07	-0.0	2.93e-06	1.46e-06	1e-08	298.20778315	298.2627984	298.20738683	-8.85e-06	-8.2e-06	-4.503e-05
0.53884	3510.69204	6e-08	5.4e-07	2.8e-07	2e-07	-0.0	2.93e-06	1.46e-06	1e-08	298.20750581	298.2627026	298.20734755	-9.32e-06	-8.19e-06	-4.499e-05
0.53889	3510.81831	6e-08	5.4e-07	2.8e-07	2e-07	-0.0	2.93e-06	1.46e-06	1e-08	298.20721378	298.26260689	298.20730898	-9.79e-06	-8.19e-06	-4.494e-05
0.53895	3510.94449	6e-08	5.4e-07	2.8e-07	2e-07	-0.0	2.93e-06	1.46e-06	1e-08	298.20690708	298.26251129	298.2072711	-5.93e-06	-8.19e-06	-4.492e-05
0.539	3511.07059	6e-08	5.4e-07	2.8e-07	2e-07	-0.0	2.93e-06	1.46e-06	1e-08	298.2067212	298.26241563	298.20722785	4.92e-06	-8.22e-06	-4.492e-05
0.53906	3511.1966	6e-08	5.4e-07	2.8e-07	2e-07	-0.0	2.93e-06	1.46e-06	1e-08	298.20687521	298.26231965	298.2071694	2.8e-06	-8.2e-06	-4.487e-05
0.53911	3511.32252	6e-08	5.4e-07	2.8e-07	2e-07	-0.0	2.93e-06	1.46e-06	1e-08	298.20696285	298.26222384	298.20711397	-4.75e-06	-8.17e-06	-4.481e-05
0.53917	3511.44834	6e-08	5.4e-07	2.8e-07	2e-07	-0.0	2.93e-06	1.46e-06	1e-08	298.20681406	298.26212838	298.20706919	1.7e-06	-8.19e-06	-4.479e-05
0.53922	3511.57408	6e-08	5.4e-07	2.8e-07	2e-07	-0.0	2.93e-06	1.46e-06	1e-08	298.20686718	298.26203277	298.2070154	6.92e-06	-8.19e-06	-4.477e-05
0.53928	3511.69974	6e-08	5.4e-07	2.8e-07	2e-07	-0.0	2.93e-06	1.46e-06	1e-08	298.207084	298.26193706	298.20695431	-8.6e-07	-8.16e-06	-4.469e-05
0.53933	3511.8253	6e-08	5.4e-07	2.8e-07	2e-07	-0.0	2.93e-06	1.46e-06	1e-08	298.20705701	298.26184174	298.20690422	7.2e-07	-8.15e-06	-4.46e-05
0.53939	3511.95077	6e-08	5.4e-07	2.8e-07	2e-07	-0.0	2.93e-06	1.46e-06	1e-08	298.20707945	298.26174656	298.20685202	6.7e-07	-8.14e-06	-4.456e-05
0.53944	3512.07615	6e-08	5.4e-07	2.8e-07	2e-07	-0.0	2.93e-06	1.46e-06	1e-08	298.20710044	298.26165148	298.20679993	6.7e-07	-8.14e-06	-4.456e-05
0.5395	3512.20144	6e-08	5.4e-07	2.8e-07	2e-07	-0.0	2.93e-06	1.46e-06	1e-08	298.20712144	298.2615564	298.20674785	5.7e-07	-8.13e-06	-4.45e-05
0.54951	3533.46203	6e-08	5.4e-07	2.8e-07	2e-07	-0.0	2.93e-06	1.46e-06	1e-08	298.19885451	298.24554508	298.19850168	2.18e-06	-6.97e-06	-3.809e-05
0.54956	3533.57005	6e-08	5.4e-07	2.8e-07	2e-07	-0.0	2.93e-06	1.46e-06	1e-08	298.19892284	298.24546372	298.1984549	-3e-07	-6.95e-06	-3.805e-05
0.54962	3533.67796	6e-08	5.4e-07	2.8e-07	2e-07	-0.0	2.93e-06	1.46e-06	1e-08	298.19891346	298.24538251	298.19841165	-3.01e-06	-6.94e-06	-3.801e-05
0.54967	3533.78578	6e-08	5.4e-07	2.8e-07	2e-07	-0.0	2.93e-06	1.46e-06	1e-08	298.19881912	298.24530148	298.19837225	-7.1e-07	-6.94e-06	-3.798e-05
0.54973	3533.89349	6e-08	5.4e-07	2.8e-07	2e-07	-0.0	2.93e-06	1.46e-06	1e-08	298.1987969	298.24522043	298.19832965	-3.07e-06	-6.93e-06	-3.794e-05
0.54978	3534.00111	6e-08	5.4e-07	2.8e-07	2e-07	-0.0	2.93e-06	1.46e-06	1e-08	298.19870067	298.24513953	298.19829041	-4.28e-06	-6.92e-06	-3.79e-05
0.54984	3534.10862	6e-08	5.4e-07	2.8e-07	2e-07	-0.0	2.93e-06	1.46e-06	1e-08	298.19856673	298.24505875	298.1982529	-5.06e-06	-6.91e-06	-3.787e-05
0.54989	3534.21604	6e-08	5.4e-07	2.8e-07	2e-07	-0.0	2.93e-06	1.46e-06	1e-08	298.19840821	298.24497807	298.19821653	-3.48e-06	-6.91e-06	-3.784e-05
0.54995	3534.32335	6e-08	5.4e-07	2.8e-07	2e-07	-0.0	2.93e-06	1.46e-06	1e-08	298.19829927	298.2448974	298.19817797	6.7e-07	-6.91e-06	-3.782e-05
0.55	3534.43057	6e-08	5.4e-07	2.8e-07	2e-07	-0.0	2.93e-06	1.46e-06	1e-08	298.19832014	298.24481665	298.19813362	3.60947875	-2.46218871	19.80090768
