# Supplementary material for: Dataset for the simulated biomass pyrolysis in rotary kilns with varying particle residence time distributions
Source: Data Brief. 2021 Nov 23;39:107603. doi: 10.1016/j.dib.2021.107603 (PMC8633881; doi:10.1016/j.dib.2021.107603)
Supplement: Supplementary Data S1 — Supplementary Raw Research Data. This is open data under the CC BY license http://creativecommons.org/licenses/by/4.0/ [file mmc1.zip › supplementary/100/logFiles/log_Pe18]

l,m	Tau,s	F_w,kg/s	F_is,kg/s	F_c,kg/s	F_rt,kg/s	F_w_wet,kg/s	F_it,kg/s	F_g,kg/s	F_H2O_g,kg/s	T_b,K	T_g,K	T_w,K	q_bed,kW/m	q_gas,kW/m	q_loss,kW/m
5e-05	0.25718	0.0	0.0	0.0	0.0	5.47e-06	0.0	0.0	0.0	362.84826348	799.17143174	813.54763176	10.15550059	-0.03579523	-0.3988416
0.00011	0.77153	0.0	0.0	0.0	0.0	5.47e-06	0.0	0.0	0.0	416.80250332	789.26584733	798.775504	8.70379096	-0.04386254	-0.38807658
0.00016	1.28586	1e-08	0.0	0.0	0.0	5.46e-06	0.0	0.0	0.0	461.86544791	777.0895965	786.06858864	7.45678392	-0.03694745	-0.37880317
0.00022	1.80017	5e-08	0.0	0.0	0.0	5.42e-06	0.0	0.0	0.0	499.66029725	766.70589521	775.1162678	6.38583561	-0.03040716	-0.37080773
0.00027	2.31445	2.3e-07	0.0	0.0	0.0	5.24e-06	0.0	0.0	0.0	531.44186555	757.8011356	765.67001819	5.46667231	-0.02354033	-0.36390867
0.00033	2.8287	7.3e-07	0.0	0.0	0.0	4.74e-06	0.0	0.0	0.0	558.19104682	750.16856038	757.51467633	4.6788387	-0.01649286	-0.3579487
0.00038	3.34293	1.67e-06	0.0	0.0	0.0	3.8e-06	0.0	0.0	0.0	580.70386011	743.5668496	750.46423174	4.00415782	-0.0086065	-0.35279171
0.00044	3.85714	2.94e-06	0.0	0.0	0.0	2.52e-06	0.0	0.0	0.0	599.675221	737.74828033	744.35746823	3.42554053	0.00214792	-0.34831964
0.00049	4.37133	4.14e-06	0.0	0.0	0.0	1.32e-06	0.0	0.0	0.0	615.72439941	732.38535853	739.0544854	2.92753388	0.01768701	-0.34443014
0.0105	97.54881	9e-08	5.6e-07	2.5e-07	2.7e-07	-0.0	2.91e-06	1.37e-06	1e-08	646.08987249	648.78634096	644.89666872	-0.01893192	-0.04179721	-0.2721991
0.01056	98.05855	9e-08	5.6e-07	2.5e-07	2.7e-07	0.0	2.91e-06	1.38e-06	1e-08	645.79035292	648.4916525	644.59968271	-0.0188802	-0.04176804	-0.27196639
0.01061	98.56826	9e-08	5.6e-07	2.5e-07	2.7e-07	-0.0	2.91e-06	1.38e-06	1e-08	645.49106224	648.19715887	644.30290989	-0.01882896	-0.04173874	-0.27173441
0.01067	99.07795	9e-08	5.6e-07	2.5e-07	2.7e-07	-0.0	2.91e-06	1.38e-06	1e-08	645.19200121	647.90285987	644.00634976	-0.01877737	-0.04170881	-0.2714992
0.01072	99.58761	9e-08	5.6e-07	2.5e-07	2.7e-07	0.0	2.91e-06	1.38e-06	1e-08	644.89317326	647.60875865	643.71000548	-0.01872733	-0.04167939	-0.27126953
0.01078	100.09725	9e-08	5.6e-07	2.5e-07	2.7e-07	0.0	2.92e-06	1.38e-06	1e-08	644.59457227	647.31485097	643.41387214	-0.01867631	-0.04164897	-0.27103376
0.01083	100.60686	9e-08	5.6e-07	2.5e-07	2.7e-07	-0.0	2.92e-06	1.38e-06	1e-08	644.29620433	647.02114241	643.11795555	-0.01862691	-0.04161912	-0.27080397
0.01089	101.11645	9e-08	5.6e-07	2.5e-07	2.7e-07	-0.0	2.92e-06	1.38e-06	1e-08	643.99806488	646.72762832	642.82225038	-0.01857681	-0.04158845	-0.27056935
0.01094	101.62602	9e-08	5.6e-07	2.5e-07	2.7e-07	0.0	2.92e-06	1.38e-06	1e-08	643.70015853	646.43431322	642.52676128	-0.01852802	-0.04155817	-0.27033927
0.011	102.13556	9e-08	5.5e-07	2.6e-07	2.7e-07	0.0	2.92e-06	1.38e-06	1e-08	643.40247962	646.14119366	642.23148425	-0.01847868	-0.04152716	-0.27010505
0.01105	102.64508	9e-08	5.5e-07	2.6e-07	2.7e-07	-0.0	2.92e-06	1.38e-06	1e-08	643.105033	645.8482736	641.93642332	-0.01843077	-0.04149665	-0.26987603
0.01111	103.15457	9e-08	5.5e-07	2.6e-07	2.7e-07	-0.0	2.92e-06	1.39e-06	1e-08	642.80781464	645.55554899	641.64157388	-0.0183819	-0.04146513	-0.26964088
0.01116	103.66404	9e-08	5.5e-07	2.6e-07	2.6e-07	0.0	2.92e-06	1.39e-06	1e-08	642.5108303	645.26302548	641.34694177	-0.01833485	-0.04143439	-0.26941294
0.01122	104.17348	9e-08	5.5e-07	2.6e-07	2.6e-07	0.0	2.92e-06	1.39e-06	1e-08	642.21407205	644.97069731	641.05252055	-0.01828686	-0.04140265	-0.26917889
0.01127	104.6829	9e-08	5.5e-07	2.6e-07	2.6e-07	-0.0	2.92e-06	1.39e-06	1e-08	641.9175467	644.67857012	640.75831605	-0.01824015	-0.04137137	-0.2689495
0.01133	105.1923	9e-08	5.5e-07	2.6e-07	2.6e-07	-0.0	2.92e-06	1.39e-06	1e-08	641.62124959	644.3866403	640.46432417	-0.0181936	-0.04133981	-0.2687194
0.01138	105.70167	9e-08	5.5e-07	2.6e-07	2.6e-07	-0.0	2.92e-06	1.39e-06	1e-08	641.32518212	644.09490884	640.17054575	-0.01814653	-0.04130752	-0.26848515
0.01144	106.21101	9e-08	5.5e-07	2.6e-07	2.6e-07	0.0	2.92e-06	1.39e-06	1e-08	641.0293483	643.80337973	639.87698485	-0.0181011	-0.04127597	-0.26825752
0.01149	106.72034	8e-08	5.5e-07	2.6e-07	2.6e-07	0.0	2.92e-06	1.39e-06	1e-08	640.73374126	643.51204763	639.58363551	-0.01805548	-0.0412439	-0.2680274
0.0215	199.00812	6e-08	5.4e-07	2.8e-07	2e-07	-0.0	2.93e-06	1.45e-06	1e-08	590.65692939	593.91658993	589.75871139	-0.01305192	-0.03463149	-0.22892898
0.02156	199.51294	6e-08	5.4e-07	2.8e-07	2e-07	0.0	2.93e-06	1.45e-06	1e-08	590.40133945	593.66285313	589.50417219	-0.01303411	-0.03459531	-0.22872915
0.02161	200.01774	6e-08	5.4e-07	2.8e-07	2e-07	0.0	2.93e-06	1.45e-06	1e-08	590.14595288	593.4093178	589.24983778	-0.01301627	-0.03455916	-0.2285295
0.02167	200.52251	6e-08	5.4e-07	2.8e-07	2e-07	0.0	2.93e-06	1.45e-06	1e-08	589.89077494	593.15598382	588.99570794	-0.0129985	-0.03452302	-0.22832997
0.02172	201.02726	6e-08	5.4e-07	2.8e-07	2e-07	0.0	2.93e-06	1.45e-06	1e-08	589.63580287	592.90285112	588.74178261	-0.01298077	-0.03448691	-0.22813061
0.02178	201.53198	6e-08	5.4e-07	2.8e-07	2e-07	-0.0	2.93e-06	1.45e-06	1e-08	589.38103821	592.64991959	588.48806165	-0.0129631	-0.03445083	-0.22793145
0.02183	202.03668	6e-08	5.4e-07	2.8e-07	2e-07	-0.0	2.93e-06	1.45e-06	1e-08	589.12648159	592.39718909	588.2345449	-0.01294552	-0.03441477	-0.22773244
0.02189	202.54135	6e-08	5.4e-07	2.8e-07	2e-07	-0.0	2.93e-06	1.45e-06	1e-08	588.87212929	592.14465954	587.9812323	-0.01292788	-0.03437874	-0.22753352
0.02194	203.046	6e-08	5.4e-07	2.8e-07	2e-07	-0.0	2.93e-06	1.45e-06	1e-08	588.61798788	591.89233086	587.72812369	-0.0129051	-0.03433188	-0.22727495
0.022	203.55062	6e-08	5.4e-07	2.8e-07	2e-07	-0.0	2.93e-06	1.45e-06	1e-08	588.36411438	591.64026341	587.47528041	-0.01288502	-0.03429045	-0.22704637
0.02205	204.05522	6e-08	5.4e-07	2.8e-07	2e-07	-0.0	2.93e-06	1.45e-06	1e-08	588.11047765	591.38842699	587.22267176	-0.01286787	-0.03425493	-0.22685053
0.02211	204.5598	6e-08	5.4e-07	2.8e-07	2e-07	-0.0	2.93e-06	1.45e-06	1e-08	587.85704426	591.13678866	586.97026418	-0.0128561	-0.03423061	-0.22671634
0.02216	205.06435	6e-08	5.4e-07	2.8e-07	2e-07	-0.0	2.93e-06	1.45e-06	1e-08	587.60375157	590.88528602	586.71799437	-0.01284037	-0.03419801	-0.2265365
0.02222	205.56887	6e-08	5.4e-07	2.8e-07	2e-07	0.0	2.93e-06	1.45e-06	1e-08	587.35064649	590.63396527	586.46590925	-0.01282336	-0.03416277	-0.22634211
0.02227	206.07337	6e-08	5.4e-07	2.8e-07	2e-07	0.0	2.93e-06	1.45e-06	1e-08	587.09774597	590.38284116	586.21402375	-0.01280641	-0.03412717	-0.22614576
0.02233	206.57785	6e-08	5.4e-07	2.8e-07	2e-07	0.0	2.93e-06	1.45e-06	1e-08	586.84504467	590.13191574	585.96234019	-0.01278872	-0.03409045	-0.22594327
0.02238	207.0823	6e-08	5.4e-07	2.8e-07	2e-07	0.0	2.93e-06	1.45e-06	1e-08	586.59255504	589.88119526	585.71086461	-0.01276277	-0.03403616	-0.22564391
0.02244	207.58672	6e-08	5.4e-07	2.8e-07	2e-07	-0.0	2.93e-06	1.45e-06	1e-08	586.3403771	589.63077795	585.45969675	-0.01275002	-0.03400948	-0.22549679
0.02249	208.09113	6e-08	5.4e-07	2.8e-07	2e-07	-0.0	2.93e-06	1.45e-06	1e-08	586.08835362	589.38050964	585.20868013	-0.01272958	-0.0339665	-0.22525985
0.0325	299.47843	6e-08	5.4e-07	2.8e-07	2e-07	-0.0	2.93e-06	1.46e-06	1e-08	543.48786827	547.02665696	542.76237715	-0.01017696	-0.02798375	-0.19203344
0.03256	299.97828	6e-08	5.4e-07	2.8e-07	2e-07	-0.0	2.93e-06	1.46e-06	1e-08	543.2710393	546.81084892	542.54628005	-0.0101641	-0.02795367	-0.19186371
0.03261	300.4781	6e-08	5.4e-07	2.8e-07	2e-07	-0.0	2.93e-06	1.46e-06	1e-08	543.05441033	546.59521793	542.330361	-0.01015354	-0.02792362	-0.19169421
0.03267	300.9779	6e-08	5.4e-07	2.8e-07	2e-07	-0.0	2.93e-06	1.46e-06	1e-08	542.83793244	546.37976385	542.11462297	-0.01014034	-0.0278937	-0.19152518
0.03272	301.47767	6e-08	5.4e-07	2.8e-07	2e-07	-0.0	2.93e-06	1.46e-06	1e-08	542.62166302	546.16448618	541.89906174	-0.01012732	-0.02786375	-0.1913561
0.03278	301.97742	6e-08	5.4e-07	2.8e-07	2e-07	-0.0	2.93e-06	1.46e-06	1e-08	542.40559806	545.94938497	541.68367764	-0.01011488	-0.02783378	-0.19118686
0.03283	302.47714	6e-08	5.4e-07	2.8e-07	2e-07	0.0	2.93e-06	1.46e-06	1e-08	542.1897249	545.73446038	541.46847164	-0.01010253	-0.0278038	-0.19101764
0.03289	302.97683	6e-08	5.4e-07	2.8e-07	2e-07	0.0	2.93e-06	1.46e-06	1e-08	541.97404165	545.5197124	541.25344386	-0.0100949	-0.02777391	-0.19084885
0.03294	303.4765	6e-08	5.4e-07	2.8e-07	2e-07	0.0	2.93e-06	1.46e-06	1e-08	541.75844785	545.30514077	541.03860042	-0.01008414	-0.02774403	-0.19068008
0.033	303.97615	6e-08	5.4e-07	2.8e-07	2e-07	0.0	2.93e-06	1.46e-06	1e-08	541.54301064	545.09074538	540.82393693	-0.01006911	-0.02771422	-0.19051157
0.03305	304.47577	6e-08	5.4e-07	2.8e-07	2e-07	0.0	2.93e-06	1.46e-06	1e-08	541.32782202	544.87652588	540.60944713	-0.01006121	-0.0276845	-0.19034355
0.03311	304.97537	6e-08	5.4e-07	2.8e-07	2e-07	0.0	2.93e-06	1.46e-06	1e-08	541.11272993	544.66248202	540.39514047	-0.01005207	-0.02765475	-0.1901754
0.03316	305.47494	6e-08	5.4e-07	2.8e-07	2e-07	0.0	2.93e-06	1.46e-06	1e-08	540.89776095	544.44861389	540.18101533	-0.01004171	-0.02762499	-0.19000713
0.03322	305.97448	6e-08	5.4e-07	2.8e-07	2e-07	-0.0	2.93e-06	1.46e-06	1e-08	540.68294081	544.23492156	539.96707016	-0.01003085	-0.02759522	-0.18983887
0.03327	306.47401	6e-08	5.4e-07	2.8e-07	2e-07	-0.0	2.93e-06	1.46e-06	1e-08	540.46828033	544.021405	539.75330423	-0.0100086	-0.02756561	-0.1896711
0.03333	306.9735	6e-08	5.4e-07	2.8e-07	2e-07	-0.0	2.93e-06	1.46e-06	1e-08	540.2540244	543.80806344	539.53970109	-0.00999561	-0.02753596	-0.18950333
0.03338	307.47297	6e-08	5.4e-07	2.8e-07	2e-07	-0.0	2.93e-06	1.46e-06	1e-08	540.03997448	543.59489714	539.32627367	-0.00999111	-0.02750632	-0.18933573
0.03344	307.97242	6e-08	5.4e-07	2.8e-07	2e-07	-0.0	2.93e-06	1.46e-06	1e-08	539.82594907	543.38190622	539.1130337	-0.0099685	-0.02747689	-0.18916875
0.03349	308.47184	6e-08	5.4e-07	2.8e-07	2e-07	-0.0	2.93e-06	1.46e-06	1e-08	539.61233737	543.16908955	538.89995513	-0.00995368	-0.02744734	-0.18900142
0.0435	398.94761	6e-08	5.4e-07	2.8e-07	1.9e-07	-0.0	2.93e-06	1.46e-06	1e-08	503.53960616	507.22338499	502.94491099	-0.00808481	-0.02256777	-0.16077411
0.04356	399.44242	6e-08	5.4e-07	2.8e-07	1.9e-07	-0.0	2.93e-06	1.46e-06	1e-08	503.35644229	507.04050891	502.76216979	-0.00807336	-0.02254354	-0.16063056
0.04361	399.9372	6e-08	5.4e-07	2.8e-07	1.9e-07	-0.0	2.93e-06	1.46e-06	1e-08	503.1734866	506.85778539	502.57958008	-0.0080675	-0.0225193	-0.1604871
0.04367	400.43196	6e-08	5.4e-07	2.8e-07	1.9e-07	-0.0	2.93e-06	1.46e-06	1e-08	502.99061261	506.67521458	502.39714958	-0.00806852	-0.02249507	-0.16034382
0.04372	400.9267	6e-08	5.4e-07	2.8e-07	1.9e-07	-0.0	2.93e-06	1.46e-06	1e-08	502.80766455	506.49279656	502.21488769	-0.00805349	-0.02247096	-0.16020075
0.04378	401.4214	6e-08	5.4e-07	2.8e-07	1.9e-07	-0.0	2.93e-06	1.46e-06	1e-08	502.6250064	506.31053051	502.03277177	-0.0080524	-0.02244685	-0.160058
0.04383	401.91609	6e-08	5.4e-07	2.8e-07	1.9e-07	-0.0	2.93e-06	1.46e-06	1e-08	502.44232238	506.12841665	501.85082095	-0.00804585	-0.02242274	-0.15991507
0.04389	402.41074	6e-08	5.4e-07	2.8e-07	1.9e-07	-0.0	2.93e-06	1.46e-06	1e-08	502.25973636	505.94645496	501.66902778	-0.0080368	-0.02239864	-0.1597722
0.04394	402.90538	6e-08	5.4e-07	2.8e-07	1.9e-07	-0.0	2.93e-06	1.46e-06	1e-08	502.07730484	505.76464528	501.48738871	-0.00801468	-0.02237467	-0.1596296
0.044	403.39998	6e-08	5.4e-07	2.8e-07	1.9e-07	-0.0	2.93e-06	1.46e-06	1e-08	501.89532489	505.58298682	501.30588516	-0.00801108	-0.02235063	-0.15948709
0.04405	403.89457	6e-08	5.4e-07	2.8e-07	1.9e-07	-0.0	2.93e-06	1.46e-06	1e-08	501.71337611	505.40148024	501.12454295	-0.0079962	-0.02232672	-0.15934494
0.04411	404.38912	6e-08	5.4e-07	2.8e-07	1.9e-07	-0.0	2.93e-06	1.46e-06	1e-08	501.53171523	505.22012474	500.94334589	-0.00798372	-0.02230278	-0.15920269
0.04416	404.88365	6e-08	5.4e-07	2.8e-07	1.9e-07	-0.0	2.93e-06	1.46e-06	1e-08	501.3502876	505.03892052	500.76229745	-0.00797363	-0.02227882	-0.15906042
0.04422	405.37816	6e-08	5.4e-07	2.8e-07	1.9e-07	-0.0	2.93e-06	1.46e-06	1e-08	501.1690389	504.85786768	500.581401	-0.00797724	-0.02225484	-0.15891835
0.04427	405.87264	6e-08	5.4e-07	2.8e-07	1.9e-07	-0.0	2.93e-06	1.46e-06	1e-08	500.98765819	504.67696658	500.40067548	-0.00796421	-0.02223098	-0.15877647
0.04433	406.36709	6e-08	5.4e-07	2.8e-07	1.9e-07	-0.0	2.93e-06	1.46e-06	1e-08	500.80652361	504.49621638	500.2200974	-0.00795963	-0.02220715	-0.15863487
0.04438	406.86152	6e-08	5.4e-07	2.8e-07	1.9e-07	-0.0	2.93e-06	1.46e-06	1e-08	500.62544342	504.31561714	500.03967828	-0.00795456	-0.02218331	-0.15849323
0.04444	407.35593	6e-08	5.4e-07	2.8e-07	1.9e-07	-0.0	2.93e-06	1.46e-06	1e-08	500.44442892	504.13516888	499.85941746	-0.00794777	-0.02215946	-0.15835155
0.04449	407.8503	6e-08	5.4e-07	2.8e-07	1.9e-07	-0.0	2.93e-06	1.46e-06	1e-08	500.26351889	503.95487158	499.67931261	-0.00792729	-0.02213575	-0.15821016
0.05455	497.89287	6e-08	5.4e-07	2.8e-07	1.9e-07	-0.0	2.93e-06	1.46e-06	1e-08	469.6620902	473.38160663	469.17291073	-0.00647932	-0.01819993	-0.13426073
0.05461	498.38255	6e-08	5.4e-07	2.8e-07	1.9e-07	-0.0	2.93e-06	1.46e-06	1e-08	469.50749318	473.22715354	469.01901574	-0.00646349	-0.01818059	-0.13413988
0.05466	498.87221	6e-08	5.4e-07	2.8e-07	1.9e-07	-0.0	2.93e-06	1.46e-06	1e-08	469.35323711	473.07283067	468.86524107	-0.00645414	-0.01816123	-0.13401915
0.05472	499.36184	6e-08	5.4e-07	2.8e-07	1.9e-07	-0.0	2.93e-06	1.46e-06	1e-08	469.19916746	472.91863819	468.71159565	-0.00644753	-0.01814191	-0.13389861
0.05477	499.85145	6e-08	5.4e-07	2.8e-07	1.9e-07	-0.0	2.93e-06	1.46e-06	1e-08	469.04521918	472.76457603	468.55808308	-0.00643515	-0.01812264	-0.13377821
0.05483	500.34103	6e-08	5.4e-07	2.8e-07	1.9e-07	-0.0	2.93e-06	1.46e-06	1e-08	468.8915301	472.6106438	468.40469516	-0.00642579	-0.01810333	-0.1336577
0.05488	500.83059	6e-08	5.4e-07	2.8e-07	1.9e-07	-0.0	2.93e-06	1.46e-06	1e-08	468.73802799	472.45684175	468.25143622	-0.00642646	-0.01808399	-0.13353731
0.05494	501.32012	6e-08	5.4e-07	2.8e-07	1.9e-07	-0.0	2.93e-06	1.46e-06	1e-08	468.58447347	472.3031702	468.09832014	-0.00642284	-0.01806471	-0.13341708
0.05499	501.80962	6e-08	5.4e-07	2.8e-07	1.9e-07	-0.0	2.93e-06	1.46e-06	1e-08	468.43096922	472.14962882	467.94534075	-0.00641467	-0.0180455	-0.13329706
0.05505	502.2991	6e-08	5.4e-07	2.8e-07	1.9e-07	-0.0	2.93e-06	1.46e-06	1e-08	468.27762401	471.99621718	467.79249147	-0.00641312	-0.01802628	-0.13317715
0.0551	502.78855	6e-08	5.4e-07	2.8e-07	1.9e-07	-0.0	2.93e-06	1.46e-06	1e-08	468.12427972	471.84293547	467.63978141	-0.00640834	-0.01800705	-0.13305714
0.05516	503.27798	6e-08	5.4e-07	2.8e-07	1.9e-07	-0.0	2.93e-06	1.46e-06	1e-08	467.97101344	471.68978365	467.48720618	-0.00639431	-0.01798791	-0.13293731
0.05521	503.76738	6e-08	5.4e-07	2.8e-07	1.9e-07	-0.0	2.93e-06	1.46e-06	1e-08	467.81804662	471.53676111	467.33475264	-0.00638308	-0.01796878	-0.13281762
0.05527	504.25676	6e-08	5.4e-07	2.8e-07	1.9e-07	-0.0	2.93e-06	1.46e-06	1e-08	467.66531236	471.38386784	467.18242456	-0.00637767	-0.01794966	-0.1326981
0.05532	504.74611	6e-08	5.4e-07	2.8e-07	1.9e-07	-0.0	2.93e-06	1.46e-06	1e-08	467.51267174	471.23110395	467.03022987	-0.00636507	-0.01793061	-0.13257875
0.05538	505.23543	6e-08	5.4e-07	2.8e-07	1.9e-07	-0.0	2.93e-06	1.46e-06	1e-08	467.36029684	471.07846893	466.87815835	-0.00635583	-0.01791152	-0.13245928
0.05543	505.72473	6e-08	5.4e-07	2.8e-07	1.9e-07	-0.0	2.93e-06	1.46e-06	1e-08	467.20810724	470.92596306	466.72621482	-0.00635513	-0.0178924	-0.13233992
0.05549	506.214	6e-08	5.4e-07	2.8e-07	1.9e-07	-0.0	2.93e-06	1.46e-06	1e-08	467.05589847	470.77358662	466.5744111	-0.00635318	-0.01787333	-0.13222071
0.06555	595.31678	6e-08	5.4e-07	2.8e-07	1.9e-07	-0.0	2.93e-06	1.46e-06	1e-08	441.29915487	444.95930874	440.89559132	-0.00521342	-0.01472208	-0.11206136
0.06561	595.8013	6e-08	5.4e-07	2.8e-07	1.9e-07	-0.0	2.93e-06	1.46e-06	1e-08	441.16916303	444.82902097	440.76621081	-0.00519729	-0.01470662	-0.11195979
0.06566	596.28579	6e-08	5.4e-07	2.8e-07	1.9e-07	-0.0	2.93e-06	1.46e-06	1e-08	441.0395469	444.69884407	440.63692858	-0.00519335	-0.01469111	-0.11185828
0.06572	596.77026	6e-08	5.4e-07	2.8e-07	1.9e-07	-0.0	2.93e-06	1.46e-06	1e-08	440.91000262	444.56877859	440.5077616	-0.00518528	-0.01467566	-0.11175699
0.06577	597.2547	6e-08	5.4e-07	2.8e-07	1.9e-07	-0.0	2.93e-06	1.46e-06	1e-08	440.78063366	444.4388241	440.37870382	-0.00517583	-0.01466022	-0.11165572
0.06583	597.73911	6e-08	5.4e-07	2.8e-07	1.9e-07	-0.0	2.93e-06	1.46e-06	1e-08	440.65147419	444.30898051	440.24975333	-0.00516869	-0.01464476	-0.11155439
0.06588	598.2235	6e-08	5.4e-07	2.8e-07	1.9e-07	-0.0	2.93e-06	1.46e-06	1e-08	440.52246662	444.17924798	440.1209134	-0.00517387	-0.01462926	-0.1114532
0.06594	598.70786	6e-08	5.4e-07	2.8e-07	1.9e-07	-0.0	2.93e-06	1.46e-06	1e-08	440.39330372	444.04962701	439.99220108	-0.0051655	-0.01461386	-0.11135215
0.06599	599.1922	6e-08	5.4e-07	2.8e-07	1.9e-07	-0.0	2.93e-06	1.46e-06	1e-08	440.26432383	443.92011675	439.86359729	-0.00516349	-0.01459846	-0.1112513
0.06605	599.67651	6e-08	5.4e-07	2.8e-07	1.9e-07	-0.0	2.93e-06	1.46e-06	1e-08	440.1353681	443.79071735	439.73511069	-0.00516145	-0.01458306	-0.11115043
0.0661	600.16079	6e-08	5.4e-07	2.8e-07	1.9e-07	-0.0	2.93e-06	1.46e-06	1e-08	440.00643745	443.6614288	439.60674126	-0.00515697	-0.01456767	-0.11104954
0.06616	600.64505	6e-08	5.4e-07	2.8e-07	1.9e-07	-0.0	2.93e-06	1.46e-06	1e-08	439.8775926	443.53225102	439.47848562	-0.00514046	-0.01455239	-0.11094885
0.06621	601.12928	6e-08	5.4e-07	2.8e-07	1.9e-07	-0.0	2.93e-06	1.46e-06	1e-08	439.74913407	443.4031832	439.35032674	-0.00513891	-0.01453703	-0.11084823
0.06627	601.61349	6e-08	5.4e-07	2.8e-07	1.9e-07	-0.0	2.93e-06	1.46e-06	1e-08	439.62068849	443.27422601	439.22228542	-0.00512877	-0.01452177	-0.11074785
0.06632	602.09767	6e-08	5.4e-07	2.8e-07	1.9e-07	-0.0	2.93e-06	1.46e-06	1e-08	439.4924708	443.14537878	439.0943494	-0.00512011	-0.01450649	-0.11064742
0.06638	602.58182	6e-08	5.4e-07	2.8e-07	1.9e-07	-0.0	2.93e-06	1.46e-06	1e-08	439.36444373	443.01664164	438.9665208	-0.00511407	-0.0144912	-0.11054698
0.06643	603.06595	6e-08	5.4e-07	2.8e-07	1.9e-07	-0.0	2.93e-06	1.46e-06	1e-08	439.23654197	442.88801472	438.8388033	-0.00511925	-0.01447587	-0.11044667
0.06649	603.55005	6e-08	5.4e-07	2.8e-07	1.9e-07	-0.0	2.93e-06	1.46e-06	1e-08	439.10848499	442.75949846	438.71121242	-0.00510937	-0.01446065	-0.11034651
0.07655	691.70093	6e-08	5.4e-07	2.8e-07	1.9e-07	-0.0	2.93e-06	1.46e-06	1e-08	417.48333253	421.00509328	417.1498537	-0.00419779	-0.01193699	-0.09341979
0.07661	692.18022	6e-08	5.4e-07	2.8e-07	1.9e-07	-0.0	2.93e-06	1.46e-06	1e-08	417.37465894	420.8953859	417.0413155	-0.00419379	-0.01192453	-0.09333451
0.07666	692.65948	6e-08	5.4e-07	2.8e-07	1.9e-07	-0.0	2.93e-06	1.46e-06	1e-08	417.26607015	420.78577335	416.93287396	-0.00419862	-0.01191205	-0.09324934
0.07672	693.13871	6e-08	5.4e-07	2.8e-07	1.9e-07	-0.0	2.93e-06	1.46e-06	1e-08	417.1573374	420.67625597	416.8245413	-0.00419003	-0.01189967	-0.09316431
0.07677	693.61792	6e-08	5.4e-07	2.8e-07	1.9e-07	-0.0	2.93e-06	1.46e-06	1e-08	417.04880835	420.56683293	416.7162986	-0.00419158	-0.01188726	-0.09307944
0.07683	694.0971	6e-08	5.4e-07	2.8e-07	1.9e-07	-0.0	2.93e-06	1.46e-06	1e-08	416.94022072	420.45750458	416.60815983	-0.00418918	-0.01187486	-0.09299449
0.07688	694.57625	6e-08	5.4e-07	2.8e-07	1.9e-07	-0.0	2.93e-06	1.46e-06	1e-08	416.83167647	420.34827081	416.50011959	-0.00418275	-0.01186249	-0.0929096
0.07694	695.05538	6e-08	5.4e-07	2.8e-07	1.9e-07	-0.0	2.93e-06	1.46e-06	1e-08	416.72328007	420.23913134	416.39217216	-0.00417045	-0.01185019	-0.09282486
0.07699	695.53448	6e-08	5.4e-07	2.8e-07	1.9e-07	-0.0	2.93e-06	1.46e-06	1e-08	416.61518373	420.13008571	416.28430918	-0.00416944	-0.01183783	-0.09274019
0.07705	696.01356	6e-08	5.4e-07	2.8e-07	1.9e-07	-0.0	2.93e-06	1.46e-06	1e-08	416.50709518	420.02113444	416.17654633	-0.00415941	-0.01182556	-0.09265572
0.0771	696.4926	6e-08	5.4e-07	2.8e-07	1.9e-07	-0.0	2.93e-06	1.46e-06	1e-08	416.39924798	419.91227685	416.0688708	-0.00415298	-0.01181324	-0.09257115
0.07716	696.97163	6e-08	5.4e-07	2.8e-07	1.9e-07	-0.0	2.93e-06	1.46e-06	1e-08	416.29154898	419.80351325	415.96128772	-0.00415244	-0.01180091	-0.09248662
0.07721	697.45062	6e-08	5.4e-07	2.8e-07	1.9e-07	-0.0	2.93e-06	1.46e-06	1e-08	416.18384553	419.69484387	415.85380526	-0.00415396	-0.01178859	-0.09240222
0.07727	697.92959	6e-08	5.4e-07	2.8e-07	1.9e-07	-0.0	2.93e-06	1.46e-06	1e-08	416.07608429	419.5862687	415.74642617	-0.00414736	-0.01177634	-0.09231796
0.07732	698.40854	6e-08	5.4e-07	2.8e-07	1.9e-07	-0.0	2.93e-06	1.46e-06	1e-08	415.96847581	419.47778717	415.63913893	-0.00414816	-0.01176406	-0.09223381
0.07738	698.88745	6e-08	5.4e-07	2.8e-07	1.9e-07	-0.0	2.93e-06	1.46e-06	1e-08	415.86082829	419.36939956	415.53195376	-0.00414581	-0.01175179	-0.09214958
0.07743	699.36634	6e-08	5.4e-07	2.8e-07	1.9e-07	-0.0	2.93e-06	1.46e-06	1e-08	415.75322341	419.26110578	415.42486635	-0.00413547	-0.01173959	-0.09206548
0.07749	699.84521	6e-08	5.4e-07	2.8e-07	1.9e-07	-0.0	2.93e-06	1.46e-06	1e-08	415.64586838	419.15290528	415.31786539	-0.0041277	-0.01172739	-0.09198147
0.08755	787.03172	6e-08	5.4e-07	2.8e-07	1.9e-07	-0.0	2.93e-06	1.46e-06	1e-08	397.5286496	400.85063236	397.25276119	-0.00340832	-0.00970297	-0.07779947
0.08761	787.5057	6e-08	5.4e-07	2.8e-07	1.9e-07	-0.0	2.93e-06	1.46e-06	1e-08	397.43755366	400.75840221	397.16191385	-0.00340263	-0.00969301	-0.07772823
0.08766	787.97966	6e-08	5.4e-07	2.8e-07	1.9e-07	-0.0	2.93e-06	1.46e-06	1e-08	397.34659661	400.66625219	397.07114456	-0.00339571	-0.00968305	-0.077657
0.08772	788.45359	6e-08	5.4e-07	2.8e-07	1.9e-07	-0.0	2.93e-06	1.46e-06	1e-08	397.25581126	400.57418224	396.98045162	-0.00339147	-0.00967308	-0.07758574
0.08777	788.92749	6e-08	5.4e-07	2.8e-07	1.9e-07	-0.0	2.93e-06	1.46e-06	1e-08	397.16512592	400.48219251	396.88983879	-0.00339735	-0.00966307	-0.07751457
0.08783	789.40137	6e-08	5.4e-07	2.8e-07	1.9e-07	-0.0	2.93e-06	1.46e-06	1e-08	397.07427019	400.39028345	396.79932011	-0.00338998	-0.00965315	-0.07744351
0.08788	789.87522	6e-08	5.4e-07	2.8e-07	1.9e-07	-0.0	2.93e-06	1.46e-06	1e-08	396.98359826	400.29845425	396.70887694	-0.00339174	-0.00964321	-0.0773726
0.08794	790.34905	6e-08	5.4e-07	2.8e-07	1.9e-07	-0.0	2.93e-06	1.46e-06	1e-08	396.8928661	400.20670522	396.61852187	-0.00339038	-0.00963327	-0.07730163
0.08799	790.82284	6e-08	5.4e-07	2.8e-07	1.9e-07	-0.0	2.93e-06	1.46e-06	1e-08	396.80215712	400.11503628	396.5282506	-0.00338555	-0.00962335	-0.0772307
0.08805	791.29661	6e-08	5.4e-07	2.8e-07	1.9e-07	-0.0	2.93e-06	1.46e-06	1e-08	396.711564	400.02344719	396.43805824	-0.00337417	-0.0096135	-0.0771599
0.0881	791.77036	6e-08	5.4e-07	2.8e-07	1.9e-07	-0.0	2.93e-06	1.46e-06	1e-08	396.62126219	399.93193748	396.3479355	-0.00337394	-0.00960359	-0.07708915
0.08816	792.24407	6e-08	5.4e-07	2.8e-07	1.9e-07	-0.0	2.93e-06	1.46e-06	1e-08	396.53095356	399.84050766	396.25789787	-0.0033651	-0.00959376	-0.07701858
0.08821	792.71777	6e-08	5.4e-07	2.8e-07	1.9e-07	-0.0	2.93e-06	1.46e-06	1e-08	396.44086841	399.74915712	396.16793313	-0.00335966	-0.0095839	-0.07694791
0.08827	793.19143	6e-08	5.4e-07	2.8e-07	1.9e-07	-0.0	2.93e-06	1.46e-06	1e-08	396.35091577	399.65788612	396.07804615	-0.00336003	-0.00957401	-0.0768773
0.08832	793.66507	6e-08	5.4e-07	2.8e-07	1.9e-07	-0.0	2.93e-06	1.46e-06	1e-08	396.26094022	399.56669492	395.98824496	-0.0033617	-0.00956414	-0.07680677
0.08838	794.13868	6e-08	5.4e-07	2.8e-07	1.9e-07	-0.0	2.93e-06	1.46e-06	1e-08	396.17090694	399.47558349	395.89853129	-0.00335657	-0.00955432	-0.07673638
0.08843	794.61226	6e-08	5.4e-07	2.8e-07	1.9e-07	-0.0	2.93e-06	1.46e-06	1e-08	396.08099804	399.38455132	395.80889548	-0.00335779	-0.00954448	-0.07666606
0.08849	795.08582	6e-08	5.4e-07	2.8e-07	1.9e-07	-0.0	2.93e-06	1.46e-06	1e-08	395.99104353	399.29359868	395.71934633	-0.00335623	-0.00953464	-0.07659569
0.09855	881.29511	6e-08	5.4e-07	2.8e-07	1.9e-07	-0.0	2.93e-06	1.46e-06	1e-08	380.84011724	383.91881226	380.61152396	-0.00277209	-0.00790681	-0.06473536
0.09861	881.76372	6e-08	5.4e-07	2.8e-07	1.9e-07	-0.0	2.93e-06	1.46e-06	1e-08	380.76399916	383.84138616	380.53560768	-0.00276468	-0.00789881	-0.06467583
0.09866	882.23231	6e-08	5.4e-07	2.8e-07	1.9e-07	-0.0	2.93e-06	1.46e-06	1e-08	380.68807499	383.76402771	380.45975336	-0.00275998	-0.00789078	-0.06461625
0.09872	882.70086	6e-08	5.4e-07	2.8e-07	1.9e-07	-0.0	2.93e-06	1.46e-06	1e-08	380.6122705	383.68673711	380.38396484	-0.00276383	-0.00788271	-0.06455671
0.09877	883.16939	6e-08	5.4e-07	2.8e-07	1.9e-07	-0.0	2.93e-06	1.46e-06	1e-08	380.53635081	383.60951478	380.30825402	-0.0027621	-0.00787469	-0.06449726
0.09883	883.6379	6e-08	5.4e-07	2.8e-07	1.9e-07	-0.0	2.93e-06	1.46e-06	1e-08	380.46046946	383.53236031	380.23261298	-0.00276034	-0.00786669	-0.06443793
0.09888	884.10637	6e-08	5.4e-07	2.8e-07	1.9e-07	-0.0	2.93e-06	1.46e-06	1e-08	380.38462702	383.45527358	380.15704156	-0.00276104	-0.00785867	-0.06437861
0.09894	884.57482	6e-08	5.4e-07	2.8e-07	1.9e-07	-0.0	2.93e-06	1.46e-06	1e-08	380.30875595	383.37825471	380.08154318	-0.00275917	-0.00785067	-0.06431928
0.09899	885.04324	6e-08	5.4e-07	2.8e-07	1.9e-07	-0.0	2.93e-06	1.46e-06	1e-08	380.23292698	383.30130358	380.00611426	-0.00274733	-0.00784274	-0.06426007
0.09905	885.51164	6e-08	5.4e-07	2.8e-07	1.9e-07	-0.0	2.93e-06	1.46e-06	1e-08	380.15741401	383.22441953	379.93074073	-0.00274802	-0.00783475	-0.06420088
0.0991	885.98001	6e-08	5.4e-07	2.8e-07	1.9e-07	-0.0	2.93e-06	1.46e-06	1e-08	380.08187285	383.14760319	379.85544006	-0.00274032	-0.00782682	-0.06414187
0.09916	886.44835	6e-08	5.4e-07	2.8e-07	1.9e-07	-0.0	2.93e-06	1.46e-06	1e-08	380.00653411	383.07085395	379.78020033	-0.00273539	-0.00781888	-0.06408279
0.09921	886.91666	6e-08	5.4e-07	2.8e-07	1.9e-07	-0.0	2.93e-06	1.46e-06	1e-08	379.93132171	382.99417201	379.70502548	-0.00273404	-0.00781092	-0.06402373
0.09927	887.38495	6e-08	5.4e-07	2.8e-07	1.9e-07	-0.0	2.93e-06	1.46e-06	1e-08	379.85613721	382.91755754	379.62992051	-0.00273839	-0.00780294	-0.06396474
0.09932	887.85321	6e-08	5.4e-07	2.8e-07	1.9e-07	-0.0	2.93e-06	1.46e-06	1e-08	379.78082393	382.84101077	379.55489327	-0.00273279	-0.00779503	-0.06390586
0.09938	888.32144	6e-08	5.4e-07	2.8e-07	1.9e-07	-0.0	2.93e-06	1.46e-06	1e-08	379.70565544	382.76453106	379.47992975	-0.00273493	-0.00778709	-0.06384707
0.09943	888.78964	6e-08	5.4e-07	2.8e-07	1.9e-07	-0.0	2.93e-06	1.46e-06	1e-08	379.63041876	382.68811872	379.40504067	-0.00273399	-0.00777916	-0.06378822
0.09949	889.25782	6e-08	5.4e-07	2.8e-07	1.9e-07	-0.0	2.93e-06	1.46e-06	1e-08	379.55519885	382.61177365	379.33022176	-0.00272651	-0.00777128	-0.06372946
0.10955	974.47665	6e-08	5.4e-07	2.8e-07	1.9e-07	-0.0	2.93e-06	1.46e-06	1e-08	366.90519252	369.71395917	366.71532295	-0.00226019	-0.00645845	-0.05382624
0.1096	974.93982	6e-08	5.4e-07	2.8e-07	1.9e-07	-0.0	2.93e-06	1.46e-06	1e-08	366.84170144	369.64904686	366.65197436	-0.00226039	-0.00645194	-0.05377649
0.10966	975.40296	6e-08	5.4e-07	2.8e-07	1.9e-07	-0.0	2.93e-06	1.46e-06	1e-08	366.77819823	369.5841921	366.58868677	-0.00225831	-0.00644546	-0.05372685
0.10971	975.86607	6e-08	5.4e-07	2.8e-07	1.9e-07	-0.0	2.93e-06	1.46e-06	1e-08	366.71474684	369.51939465	366.52545687	-0.00225968	-0.00643896	-0.05367722
0.10977	976.32915	6e-08	5.4e-07	2.8e-07	1.9e-07	-0.0	2.93e-06	1.46e-06	1e-08	366.6512504	369.45465469	366.46228947	-0.00225861	-0.00643247	-0.05362757
0.10982	976.7922	6e-08	5.4e-07	2.8e-07	1.9e-07	-0.0	2.93e-06	1.46e-06	1e-08	366.58777754	369.38997209	366.39918117	-0.00224762	-0.00642605	-0.05357804
0.10988	977.25523	6e-08	5.4e-07	2.8e-07	1.9e-07	-0.0	2.93e-06	1.46e-06	1e-08	366.52460671	369.32534621	366.336118	-0.00224852	-0.00641958	-0.05352852
0.10993	977.71823	6e-08	5.4e-07	2.8e-07	1.9e-07	-0.0	2.93e-06	1.46e-06	1e-08	366.46140407	369.26077768	366.27311653	-0.00224181	-0.00641316	-0.05347914
0.10999	978.1812	6e-08	5.4e-07	2.8e-07	1.9e-07	-0.0	2.93e-06	1.46e-06	1e-08	366.39838374	369.19626592	366.21016597	-0.00223738	-0.00640672	-0.05342972
0.11004	978.64415	6e-08	5.4e-07	2.8e-07	1.9e-07	-0.0	2.93e-06	1.46e-06	1e-08	366.33548134	369.13181112	366.14726956	-0.00223652	-0.00640027	-0.0533803
0.1101	979.10707	6e-08	5.4e-07	2.8e-07	1.9e-07	-0.0	2.93e-06	1.46e-06	1e-08	366.27259654	369.06741344	366.08443228	-0.00224101	-0.0063938	-0.05333095
0.11015	979.56996	6e-08	5.4e-07	2.8e-07	1.9e-07	-0.0	2.93e-06	1.46e-06	1e-08	366.20957908	369.00307312	366.02166152	-0.00223622	-0.00638739	-0.05328169
0.11021	980.03282	6e-08	5.4e-07	2.8e-07	1.9e-07	-0.0	2.93e-06	1.46e-06	1e-08	366.14668976	368.93878955	365.95894422	-0.00223863	-0.00638095	-0.05323249
0.11026	980.49566	6e-08	5.4e-07	2.8e-07	1.9e-07	-0.0	2.93e-06	1.46e-06	1e-08	366.0837263	368.87456304	365.89629035	-0.00223815	-0.00637452	-0.05318326
0.11032	980.95846	6e-08	5.4e-07	2.8e-07	1.9e-07	-0.0	2.93e-06	1.46e-06	1e-08	366.02076968	368.81039348	365.83369592	-0.00223079	-0.00636814	-0.0531341
0.11037	981.42125	6e-08	5.4e-07	2.8e-07	1.9e-07	-0.0	2.93e-06	1.46e-06	1e-08	365.95801367	368.74628044	365.77115123	-0.00222596	-0.00636176	-0.053085
0.11043	981.884	6e-08	5.4e-07	2.8e-07	1.9e-07	-0.0	2.93e-06	1.46e-06	1e-08	365.89538703	368.68222397	365.70865975	-0.00222356	-0.00635537	-0.05303598
0.11048	982.34672	6e-08	5.4e-07	2.8e-07	1.9e-07	-0.0	2.93e-06	1.46e-06	1e-08	365.83282152	368.61822412	365.64622477	-0.00221765	-0.00634901	-0.05298701
0.12055	1066.56143	6e-08	5.4e-07	2.8e-07	1.9e-07	-0.0	2.93e-06	1.46e-06	1e-08	355.28717089	357.81529185	355.12996046	-0.0018473	-0.00527909	-0.04466843
0.1206	1067.01907	6e-08	5.4e-07	2.8e-07	1.9e-07	-0.0	2.93e-06	1.46e-06	1e-08	355.23426903	357.76100954	355.07723684	-0.0018473	-0.00527909	-0.04466843
0.12066	1067.47668	6e-08	5.4e-07	2.8e-07	1.9e-07	-0.0	2.93e-06	1.46e-06	1e-08	355.18136716	357.70672723	355.02451323	-0.00184481	-0.00526379	-0.04454802
0.12071	1067.93427	6e-08	5.4e-07	2.8e-07	1.9e-07	-0.0	2.93e-06	1.46e-06	1e-08	355.12852312	357.65258574	354.97193373	-0.00184421	-0.00526007	-0.04451872
0.12077	1068.39183	6e-08	5.4e-07	2.8e-07	1.9e-07	-0.0	2.93e-06	1.46e-06	1e-08	355.07569317	357.59847851	354.91938932	-0.00184364	-0.00525658	-0.04449124
0.12082	1068.84936	6e-08	5.4e-07	2.8e-07	1.9e-07	-0.0	2.93e-06	1.46e-06	1e-08	355.02287641	357.54440342	354.86687778	-0.00184307	-0.00525309	-0.04446377
0.12088	1069.30686	6e-08	5.4e-07	2.8e-07	1.9e-07	-0.0	2.93e-06	1.46e-06	1e-08	354.97007284	357.49036046	354.81439914	-0.0018425	-0.0052496	-0.04443629
0.12093	1069.76434	6e-08	5.4e-07	2.8e-07	1.9e-07	-0.0	2.93e-06	1.46e-06	1e-08	354.91728248	357.43634963	354.76195338	-0.00184194	-0.00524611	-0.04440882
0.12099	1070.22179	6e-08	5.4e-07	2.8e-07	1.9e-07	-0.0	2.93e-06	1.46e-06	1e-08	354.86450531	357.38237094	354.70954051	-0.00184137	-0.00524262	-0.04438134
0.12104	1070.67921	6e-08	5.4e-07	2.8e-07	1.9e-07	-0.0	2.93e-06	1.46e-06	1e-08	354.81174134	357.32842437	354.65716052	-0.00184008	-0.00523907	-0.04435339
0.1211	1071.1366	6e-08	5.4e-07	2.8e-07	1.9e-07	-0.0	2.93e-06	1.46e-06	1e-08	354.75901133	357.27451046	354.604813	-0.00181896	-0.00523399	-0.04431244
0.12115	1071.59396	6e-08	5.4e-07	2.8e-07	1.9e-07	-0.0	2.93e-06	1.46e-06	1e-08	354.70688184	357.22064324	354.55248618	-0.00180551	-0.0052294	-0.04427572
0.12121	1072.0513	6e-08	5.4e-07	2.8e-07	1.9e-07	-0.0	2.93e-06	1.46e-06	1e-08	354.65513366	357.16681822	354.50018562	-0.00181018	-0.00522417	-0.04423475
0.12126	1072.50861	6e-08	5.4e-07	2.8e-07	1.9e-07	-0.0	2.93e-06	1.46e-06	1e-08	354.60324715	357.1130414	354.44794181	-0.00180953	-0.00521915	-0.04419515
0.12132	1072.96589	6e-08	5.4e-07	2.8e-07	1.9e-07	-0.0	2.93e-06	1.46e-06	1e-08	354.55137498	357.05931085	354.39574563	-0.00182347	-0.00521388	-0.04415419
0.12137	1073.42314	6e-08	5.4e-07	2.8e-07	1.9e-07	-0.0	2.93e-06	1.46e-06	1e-08	354.49909868	357.00562897	354.34361917	-0.00183076	-0.0052087	-0.04411369
0.12143	1073.88037	6e-08	5.4e-07	2.8e-07	1.9e-07	-0.0	2.93e-06	1.46e-06	1e-08	354.44660909	356.95199486	354.29155254	-0.00181677	-0.0052036	-0.04407293
0.12148	1074.33756	6e-08	5.4e-07	2.8e-07	1.9e-07	-0.0	2.93e-06	1.46e-06	1e-08	354.39451601	356.89840771	354.23951637	-0.00180725	-0.00519849	-0.04403222
0.13155	1157.53396	6e-08	5.4e-07	2.8e-07	1.9e-07	-0.0	2.93e-06	1.46e-06	1e-08	345.61344839	347.86115076	345.48255513	-0.0015096	-0.00433211	-0.03711798
0.1316	1157.986	6e-08	5.4e-07	2.8e-07	1.9e-07	-0.0	2.93e-06	1.46e-06	1e-08	345.56952049	347.81572925	345.43863109	-0.00151074	-0.00433093	-0.03710855
0.13166	1158.43801	6e-08	5.4e-07	2.8e-07	1.9e-07	-0.0	2.93e-06	1.46e-06	1e-08	345.52555829	347.77031893	345.39472025	-0.00151478	-0.00432681	-0.03707547
0.13171	1158.89	6e-08	5.4e-07	2.8e-07	1.9e-07	-0.0	2.93e-06	1.46e-06	1e-08	345.48147567	347.72494789	345.35085574	-0.00151441	-0.00432357	-0.03704933
0.13177	1159.34196	6e-08	5.4e-07	2.8e-07	1.9e-07	-0.0	2.93e-06	1.46e-06	1e-08	345.43740141	347.67960771	345.30702287	-0.00150618	-0.00431941	-0.03701546
0.13182	1159.79389	6e-08	5.4e-07	2.8e-07	1.9e-07	-0.0	2.93e-06	1.46e-06	1e-08	345.39356353	347.63430715	345.26322017	-0.00150204	-0.00431544	-0.03698327
0.13188	1160.24579	6e-08	5.4e-07	2.8e-07	1.9e-07	-0.0	2.93e-06	1.46e-06	1e-08	345.34984315	347.58904444	345.21945127	-0.00149926	-0.00431109	-0.03694808
0.13193	1160.69766	6e-08	5.4e-07	2.8e-07	1.9e-07	-0.0	2.93e-06	1.46e-06	1e-08	345.30620028	347.5438232	345.1757218	-0.00149551	-0.004307	-0.03691502
0.13199	1161.1495	6e-08	5.4e-07	2.8e-07	1.9e-07	-0.0	2.93e-06	1.46e-06	1e-08	345.26266339	347.49864085	345.13202775	-0.00149233	-0.00430292	-0.03688193
0.13204	1161.60132	6e-08	5.4e-07	2.8e-07	1.9e-07	-0.0	2.93e-06	1.46e-06	1e-08	345.2192162	347.45349745	345.08836996	-0.00151028	-0.00429858	-0.03684771
0.1321	1162.05311	6e-08	5.4e-07	2.8e-07	1.9e-07	-0.0	2.93e-06	1.46e-06	1e-08	345.17524323	347.40839546	345.04477935	-0.00151886	-0.00429433	-0.03681379
0.13215	1162.50487	6e-08	5.4e-07	2.8e-07	1.9e-07	-0.0	2.93e-06	1.46e-06	1e-08	345.13101742	347.36333403	345.00124246	-0.00151133	-0.00429014	-0.03677965
0.13221	1162.9566	6e-08	5.4e-07	2.8e-07	1.9e-07	-0.0	2.93e-06	1.46e-06	1e-08	345.08700747	347.31831258	344.95773706	-0.0015058	-0.00428594	-0.03674558
0.13226	1163.4083	6e-08	5.4e-07	2.8e-07	1.9e-07	-0.0	2.93e-06	1.46e-06	1e-08	345.0431555	347.27333113	344.91426584	-0.00149285	-0.00428178	-0.0367115
0.13232	1163.85998	6e-08	5.4e-07	2.8e-07	1.9e-07	-0.0	2.93e-06	1.46e-06	1e-08	344.99967733	347.2283893	344.87081846	-0.00149559	-0.00427755	-0.03667743
0.13237	1164.31162	6e-08	5.4e-07	2.8e-07	1.9e-07	-0.0	2.93e-06	1.46e-06	1e-08	344.9561164	347.18348791	344.82741682	-0.0015042	-0.00427329	-0.03664336
0.13243	1164.76324	6e-08	5.4e-07	2.8e-07	1.9e-07	-0.0	2.93e-06	1.46e-06	1e-08	344.91230136	347.13862728	344.78406914	-0.00150598	-0.00426905	-0.03660929
0.13248	1165.21483	6e-08	5.4e-07	2.8e-07	1.9e-07	-0.0	2.93e-06	1.46e-06	1e-08	344.86843125	347.09380704	344.74076587	-0.00149822	-0.00426488	-0.0365753
0.14255	1247.37832	6e-08	5.4e-07	2.8e-07	1.9e-07	-0.0	2.93e-06	1.46e-06	1e-08	337.5613013	339.5398675	337.45340715	-0.00123482	-0.00356227	-0.0308419
0.1426	1247.82468	6e-08	5.4e-07	2.8e-07	1.9e-07	-0.0	2.93e-06	1.46e-06	1e-08	337.52488541	339.5018884	337.41683011	-0.00123936	-0.00355718	-0.03080022
0.14266	1248.27101	6e-08	5.4e-07	2.8e-07	1.9e-07	-0.0	2.93e-06	1.46e-06	1e-08	337.48833255	339.46395929	337.38031083	-0.00123647	-0.00355011	-0.03074193
0.14271	1248.71732	6e-08	5.4e-07	2.8e-07	1.9e-07	-0.0	2.93e-06	1.46e-06	1e-08	337.4518602	339.42609959	337.34385944	-0.00123647	-0.00355011	-0.03074193
0.14277	1249.16359	6e-08	5.4e-07	2.8e-07	1.9e-07	-0.0	2.93e-06	1.46e-06	1e-08	337.41538785	339.3882399	337.30740805	-0.00123662	-0.00354764	-0.03072171
0.14282	1249.60984	6e-08	5.4e-07	2.8e-07	1.9e-07	-0.0	2.93e-06	1.46e-06	1e-08	337.37890955	339.35040441	337.2709818	-0.00123605	-0.00354435	-0.03069464
0.14288	1250.05605	6e-08	5.4e-07	2.8e-07	1.9e-07	-0.0	2.93e-06	1.46e-06	1e-08	337.34244598	339.31260124	337.23458814	-0.00123379	-0.00353948	-0.03065446
0.14293	1250.50224	6e-08	5.4e-07	2.8e-07	1.9e-07	-0.0	2.93e-06	1.46e-06	1e-08	337.30604601	339.27484598	337.19824089	-0.00122682	-0.00352493	-0.03053461
0.14299	1250.9484	6e-08	5.4e-07	2.8e-07	1.9e-07	-0.0	2.93e-06	1.46e-06	1e-08	337.26984256	339.23723367	337.16203174	-0.00122682	-0.00352493	-0.03053461
0.14304	1251.39453	6e-08	5.4e-07	2.8e-07	1.9e-07	-0.0	2.93e-06	1.46e-06	1e-08	337.2336391	339.19962136	337.12582259	-0.00122682	-0.00352493	-0.03053461
0.1431	1251.84063	6e-08	5.4e-07	2.8e-07	1.9e-07	-0.0	2.93e-06	1.46e-06	1e-08	337.19743565	339.16200905	337.08961344	-0.00122682	-0.00352493	-0.03053461
0.14315	1252.28671	6e-08	5.4e-07	2.8e-07	1.9e-07	-0.0	2.93e-06	1.46e-06	1e-08	337.1612322	339.12439674	337.05340428	-0.00122776	-0.00352336	-0.03052167
0.14321	1252.73275	6e-08	5.4e-07	2.8e-07	1.9e-07	-0.0	2.93e-06	1.46e-06	1e-08	337.12499973	339.08679992	337.01721242	-0.00123095	-0.00351808	-0.03047829
0.14326	1253.17877	6e-08	5.4e-07	2.8e-07	1.9e-07	-0.0	2.93e-06	1.46e-06	1e-08	337.08866999	339.04925501	336.98107854	-0.00123234	-0.00351577	-0.03045933
0.14332	1253.62476	6e-08	5.4e-07	2.8e-07	1.9e-07	-0.0	2.93e-06	1.46e-06	1e-08	337.05229773	339.01173279	336.94497	-0.00123373	-0.00351347	-0.03044037
0.14337	1254.07072	6e-08	5.4e-07	2.8e-07	1.9e-07	-0.0	2.93e-06	1.46e-06	1e-08	337.01588294	338.97423328	336.90888681	-0.00123512	-0.00351116	-0.0304214
0.14343	1254.51665	6e-08	5.4e-07	2.8e-07	1.9e-07	-0.0	2.93e-06	1.46e-06	1e-08	336.97942563	338.93675646	336.87282896	-0.00122256	-0.00350821	-0.03039671
0.14348	1254.96255	6e-08	5.4e-07	2.8e-07	1.9e-07	-0.0	2.93e-06	1.46e-06	1e-08	336.943337	338.89930858	336.83678402	-0.0012224	-0.00350493	-0.03036972
0.15354	1336.07803	6e-08	5.4e-07	2.8e-07	1.9e-07	-0.0	2.93e-06	1.46e-06	1e-08	330.86801114	332.59225277	330.77744143	-0.00102101	-0.00293158	-0.02560363
0.1536	1336.51863	6e-08	5.4e-07	2.8e-07	1.9e-07	-0.0	2.93e-06	1.46e-06	1e-08	330.83756145	332.56054684	330.74703496	-0.00102493	-0.00292887	-0.02558113
0.15365	1336.95919	6e-08	5.4e-07	2.8e-07	1.9e-07	-0.0	2.93e-06	1.46e-06	1e-08	330.80699331	332.52886819	330.71666179	-0.00102413	-0.00292666	-0.02556253
0.15371	1337.39973	6e-08	5.4e-07	2.8e-07	1.9e-07	-0.0	2.93e-06	1.46e-06	1e-08	330.77644769	332.49721191	330.68631051	-0.00101704	-0.00292391	-0.02553923
0.15376	1337.84023	6e-08	5.4e-07	2.8e-07	1.9e-07	-0.0	2.93e-06	1.46e-06	1e-08	330.74611213	332.46558333	330.65597813	-0.00101361	-0.00292123	-0.02551666
0.15382	1338.28071	6e-08	5.4e-07	2.8e-07	1.9e-07	-0.0	2.93e-06	1.46e-06	1e-08	330.7158774	332.43398177	330.62566886	-0.00101113	-0.00291834	-0.02549241
0.15387	1338.72116	6e-08	5.4e-07	2.8e-07	1.9e-07	-0.0	2.93e-06	1.46e-06	1e-08	330.68571493	332.4024093	330.59538612	-0.00100789	-0.00291562	-0.02546953
0.15393	1339.16158	6e-08	5.4e-07	2.8e-07	1.9e-07	-0.0	2.93e-06	1.46e-06	1e-08	330.65564789	332.37086424	330.56512714	-0.00100601	-0.00291289	-0.02544658
0.15398	1339.60197	6e-08	5.4e-07	2.8e-07	1.9e-07	-0.0	2.93e-06	1.46e-06	1e-08	330.62563534	332.33934673	330.53489391	-0.00102383	-0.00290997	-0.02542286
0.15404	1340.04233	6e-08	5.4e-07	2.8e-07	1.9e-07	-0.0	2.93e-06	1.46e-06	1e-08	330.59508954	332.30785875	330.50471493	-0.00103225	-0.00290712	-0.02539936
0.15409	1340.48267	6e-08	5.4e-07	2.8e-07	1.9e-07	-0.0	2.93e-06	1.46e-06	1e-08	330.56429113	332.27639952	330.47457677	-0.00102536	-0.00290434	-0.02537572
0.15415	1340.92297	6e-08	5.4e-07	2.8e-07	1.9e-07	-0.0	2.93e-06	1.46e-06	1e-08	330.53369664	332.24496842	330.44445821	-0.00102068	-0.00290154	-0.02535214
0.1542	1341.36325	6e-08	5.4e-07	2.8e-07	1.9e-07	-0.0	2.93e-06	1.46e-06	1e-08	330.5032402	332.2135655	330.41436229	-0.00100756	-0.00289879	-0.02532855
0.15426	1341.80349	6e-08	5.4e-07	2.8e-07	1.9e-07	-0.0	2.93e-06	1.46e-06	1e-08	330.47317388	332.18219033	330.38427719	-0.00100015	-0.00289601	-0.02530497
0.15431	1342.24371	6e-08	5.4e-07	2.8e-07	1.9e-07	-0.0	2.93e-06	1.46e-06	1e-08	330.44332697	332.15084319	330.3542109	-0.00099696	-0.00289321	-0.0252814
0.15437	1342.68389	6e-08	5.4e-07	2.8e-07	1.9e-07	-0.0	2.93e-06	1.46e-06	1e-08	330.41357372	332.11952429	330.3241693	-0.00099339	-0.00289041	-0.02525783
0.15442	1343.12405	6e-08	5.4e-07	2.8e-07	1.9e-07	-0.0	2.93e-06	1.46e-06	1e-08	330.38392568	332.08823362	330.29415185	-0.00099397	-0.0028876	-0.02523427
0.15448	1343.56418	6e-08	5.4e-07	2.8e-07	1.9e-07	-0.0	2.93e-06	1.46e-06	1e-08	330.35425881	332.05697138	330.26416435	-0.00100586	-0.00288473	-0.02521072
0.16454	1423.61606	6e-08	5.4e-07	2.8e-07	1.9e-07	-0.0	2.93e-06	1.46e-06	1e-08	325.30164825	326.79368845	325.22691045	-0.00083815	-0.0024152	-0.02124603
0.1646	1424.0508	6e-08	5.4e-07	2.8e-07	1.9e-07	-0.0	2.93e-06	1.46e-06	1e-08	325.27641663	326.76724692	325.20164175	-0.00084035	-0.00241205	-0.02121936
0.16465	1424.48551	6e-08	5.4e-07	2.8e-07	1.9e-07	-0.0	2.93e-06	1.46e-06	1e-08	325.25111751	326.74083788	325.17640914	-0.00083572	-0.00240398	-0.0211506
0.16471	1424.9202	6e-08	5.4e-07	2.8e-07	1.9e-07	-0.0	2.93e-06	1.46e-06	1e-08	325.22595415	326.71451211	325.15125527	-0.00083572	-0.00240398	-0.0211506
0.16476	1425.35485	6e-08	5.4e-07	2.8e-07	1.9e-07	-0.0	2.93e-06	1.46e-06	1e-08	325.20079079	326.68818635	325.1261014	-0.00083572	-0.00240398	-0.0211506
0.16482	1425.78947	6e-08	5.4e-07	2.8e-07	1.9e-07	-0.0	2.93e-06	1.46e-06	1e-08	325.17562742	326.66186058	325.10094754	-0.0008362	-0.0024024	-0.0211372
0.16487	1426.22407	6e-08	5.4e-07	2.8e-07	1.9e-07	-0.0	2.93e-06	1.46e-06	1e-08	325.15044881	326.63555113	325.07581094	-0.00083851	-0.0023948	-0.02107286
0.16493	1426.65863	6e-08	5.4e-07	2.8e-07	1.9e-07	-0.0	2.93e-06	1.46e-06	1e-08	325.12519697	326.60932006	325.05075729	-0.00083851	-0.0023948	-0.02107286
0.16498	1427.09317	6e-08	5.4e-07	2.8e-07	1.9e-07	-0.0	2.93e-06	1.46e-06	1e-08	325.09994513	326.58308898	325.02570364	-0.00083851	-0.0023948	-0.02107286
0.16504	1427.52767	6e-08	5.4e-07	2.8e-07	1.9e-07	-0.0	2.93e-06	1.46e-06	1e-08	325.07469329	326.55685791	325.00065	-0.00083569	-0.00239405	-0.0210664
0.16509	1427.96215	6e-08	5.4e-07	2.8e-07	1.9e-07	-0.0	2.93e-06	1.46e-06	1e-08	325.04952623	326.53063456	324.97560039	-0.00082585	-0.00239145	-0.02104395
0.16515	1428.3966	6e-08	5.4e-07	2.8e-07	1.9e-07	-0.0	2.93e-06	1.46e-06	1e-08	325.02465405	326.50443806	324.95056485	-0.00083293	-0.00238888	-0.02102241
0.1652	1428.83102	6e-08	5.4e-07	2.8e-07	1.9e-07	-0.0	2.93e-06	1.46e-06	1e-08	324.99956778	326.47826812	324.92556589	-0.00083514	-0.00238627	-0.0210003
0.16526	1429.2654	6e-08	5.4e-07	2.8e-07	1.9e-07	-0.0	2.93e-06	1.46e-06	1e-08	324.97441353	326.45212519	324.90059741	-0.00083431	-0.00238126	-0.02095777
0.16531	1429.69976	6e-08	5.4e-07	2.8e-07	1.9e-07	-0.0	2.93e-06	1.46e-06	1e-08	324.94928213	326.42603394	324.87568047	-0.00083431	-0.00238126	-0.02095777
0.16537	1430.13409	6e-08	5.4e-07	2.8e-07	1.9e-07	-0.0	2.93e-06	1.46e-06	1e-08	324.92415073	326.3999427	324.85076352	-0.00082865	-0.00238006	-0.02094733
0.16542	1430.56839	6e-08	5.4e-07	2.8e-07	1.9e-07	-0.0	2.93e-06	1.46e-06	1e-08	324.89918913	326.37386386	324.82585162	-0.00081765	-0.00237772	-0.020927
0.16548	1431.00266	6e-08	5.4e-07	2.8e-07	1.9e-07	-0.0	2.93e-06	1.46e-06	1e-08	324.87455797	326.34780913	324.80094951	-0.00082882	-0.0023749	-0.02090345
0.17554	1509.97472	6e-08	5.4e-07	2.8e-07	1.9e-07	-0.0	2.93e-06	1.46e-06	1e-08	320.67922661	321.96098991	320.61688998	-0.00069503	-0.00199255	-0.01763255
0.1756	1510.40352	6e-08	5.4e-07	2.8e-07	1.9e-07	-0.0	2.93e-06	1.46e-06	1e-08	320.65813991	321.9389495	320.59590143	-0.00069235	-0.0019888	-0.01760024
0.17565	1510.83229	6e-08	5.4e-07	2.8e-07	1.9e-07	-0.0	2.93e-06	1.46e-06	1e-08	320.637133	321.9169485	320.57494923	-0.0006899	-0.00198447	-0.01756291
0.17571	1511.26103	6e-08	5.4e-07	2.8e-07	1.9e-07	-0.0	2.93e-06	1.46e-06	1e-08	320.61619879	321.89499306	320.55403993	-0.0006899	-0.00198447	-0.01756291
0.17576	1511.68974	6e-08	5.4e-07	2.8e-07	1.9e-07	-0.0	2.93e-06	1.46e-06	1e-08	320.59526459	321.87303762	320.53313062	-0.0006899	-0.00198447	-0.01756291
0.17582	1512.11842	6e-08	5.4e-07	2.8e-07	1.9e-07	-0.0	2.93e-06	1.46e-06	1e-08	320.57433038	321.85108218	320.51222132	-0.00069147	-0.00198167	-0.01753899
0.17587	1512.54707	6e-08	5.4e-07	2.8e-07	1.9e-07	-0.0	2.93e-06	1.46e-06	1e-08	320.5533475	321.82915617	320.49134389	-0.00068979	-0.00198022	-0.01752642
0.17593	1512.97569	6e-08	5.4e-07	2.8e-07	1.9e-07	-0.0	2.93e-06	1.46e-06	1e-08	320.53241493	321.80724547	320.47047972	-0.00068814	-0.0019786	-0.01751248
0.17598	1513.40428	6e-08	5.4e-07	2.8e-07	1.9e-07	-0.0	2.93e-06	1.46e-06	1e-08	320.5115318	321.78535176	320.44963054	-0.00068782	-0.00196983	-0.01743702
0.17604	1513.83284	6e-08	5.4e-07	2.8e-07	1.9e-07	-0.0	2.93e-06	1.46e-06	1e-08	320.49065506	321.76355039	320.42887455	-0.00068782	-0.00196983	-0.01743702
0.17609	1514.26137	6e-08	5.4e-07	2.8e-07	1.9e-07	-0.0	2.93e-06	1.46e-06	1e-08	320.46977832	321.74174902	320.40811857	-0.00068782	-0.00196983	-0.01743702
0.17615	1514.68987	6e-08	5.4e-07	2.8e-07	1.9e-07	-0.0	2.93e-06	1.46e-06	1e-08	320.44890158	321.71994765	320.38736258	-0.00068782	-0.00196983	-0.01743702
0.1762	1515.11834	6e-08	5.4e-07	2.8e-07	1.9e-07	-0.0	2.93e-06	1.46e-06	1e-08	320.42802484	321.69814628	320.36660659	-0.00068581	-0.00196919	-0.01743145
0.17626	1515.54679	6e-08	5.4e-07	2.8e-07	1.9e-07	-0.0	2.93e-06	1.46e-06	1e-08	320.40720881	321.67635167	320.34585471	-0.00068143	-0.00196739	-0.01741595
0.17631	1515.9752	6e-08	5.4e-07	2.8e-07	1.9e-07	-0.0	2.93e-06	1.46e-06	1e-08	320.38652521	321.65457591	320.32511592	-0.00068483	-0.00196539	-0.01739884
0.17637	1516.40358	6e-08	5.4e-07	2.8e-07	1.9e-07	-0.0	2.93e-06	1.46e-06	1e-08	320.36573767	321.63282128	320.30440312	-0.00067962	-0.00195841	-0.01733859
0.17642	1516.83193	6e-08	5.4e-07	2.8e-07	1.9e-07	-0.0	2.93e-06	1.46e-06	1e-08	320.34510536	321.61114015	320.28375782	-0.00067922	-0.00195787	-0.01733397
0.17648	1517.26025	6e-08	5.4e-07	2.8e-07	1.9e-07	-0.0	2.93e-06	1.46e-06	1e-08	320.32448497	321.58946466	320.2631177	-0.00067922	-0.00195787	-0.01733397
0.18654	1595.13574	6e-08	5.4e-07	2.8e-07	1.9e-07	-0.0	2.93e-06	1.46e-06	1e-08	316.8394387	317.93432431	316.78762409	-0.00057206	-0.00164389	-0.01461882
0.1866	1595.55851	6e-08	5.4e-07	2.8e-07	1.9e-07	-0.0	2.93e-06	1.46e-06	1e-08	316.82196953	317.91598085	316.77020564	-0.00057252	-0.00164266	-0.01460811
0.18665	1595.98124	6e-08	5.4e-07	2.8e-07	1.9e-07	-0.0	2.93e-06	1.46e-06	1e-08	316.8044858	317.89765062	316.75280113	-0.00057013	-0.00164044	-0.01458878
0.18671	1596.40394	6e-08	5.4e-07	2.8e-07	1.9e-07	-0.0	2.93e-06	1.46e-06	1e-08	316.78707437	317.87934411	316.73541732	-0.0005697	-0.0016397	-0.01458234
0.18676	1596.82662	6e-08	5.4e-07	2.8e-07	1.9e-07	-0.0	2.93e-06	1.46e-06	1e-08	316.76967572	317.86104552	316.7180409	-0.00057063	-0.00163723	-0.01456102
0.18682	1597.24926	6e-08	5.4e-07	2.8e-07	1.9e-07	-0.0	2.93e-06	1.46e-06	1e-08	316.75224803	317.84277326	316.70069227	-0.00056956	-0.00163624	-0.01455238
0.18687	1597.67187	6e-08	5.4e-07	2.8e-07	1.9e-07	-0.0	2.93e-06	1.46e-06	1e-08	316.73485268	317.8245116	316.68335287	-0.00056772	-0.00163454	-0.0145375
0.18693	1598.09445	6e-08	5.4e-07	2.8e-07	1.9e-07	-0.0	2.93e-06	1.46e-06	1e-08	316.71751301	317.8062682	316.66602939	-0.00056837	-0.00163281	-0.0145225
0.18698	1598.51701	6e-08	5.4e-07	2.8e-07	1.9e-07	-0.0	2.93e-06	1.46e-06	1e-08	316.7001528	317.78804332	316.64872545	-0.00056874	-0.00163182	-0.01451401
0.18704	1598.93953	6e-08	5.4e-07	2.8e-07	1.9e-07	-0.0	2.93e-06	1.46e-06	1e-08	316.68278096	317.76982894	316.63143259	-0.00056609	-0.00162938	-0.01449268
0.18709	1599.36202	6e-08	5.4e-07	2.8e-07	1.9e-07	-0.0	2.93e-06	1.46e-06	1e-08	316.66548927	317.75164073	316.61416252	-0.00056601	-0.00162865	-0.01448635
0.18715	1599.78448	6e-08	5.4e-07	2.8e-07	1.9e-07	-0.0	2.93e-06	1.46e-06	1e-08	316.64819972	317.73346032	316.59690021	-0.00056686	-0.00162643	-0.01446713
0.1872	1600.20691	6e-08	5.4e-07	2.8e-07	1.9e-07	-0.0	2.93e-06	1.46e-06	1e-08	316.63088354	317.71530367	316.57966298	-0.00056555	-0.00162523	-0.01445662
0.18726	1600.62931	6e-08	5.4e-07	2.8e-07	1.9e-07	-0.0	2.93e-06	1.46e-06	1e-08	316.61360702	317.69715991	316.56243696	-0.00056394	-0.00162375	-0.01444375
0.18731	1601.05168	6e-08	5.4e-07	2.8e-07	1.9e-07	-0.0	2.93e-06	1.46e-06	1e-08	316.5963791	317.67903194	316.54522469	-0.00056469	-0.00162181	-0.01442695
0.18737	1601.47401	6e-08	5.4e-07	2.8e-07	1.9e-07	-0.0	2.93e-06	1.46e-06	1e-08	316.57912759	317.66092474	316.52803435	-0.00056499	-0.00162105	-0.0144204
0.18742	1601.89632	6e-08	5.4e-07	2.8e-07	1.9e-07	-0.0	2.93e-06	1.46e-06	1e-08	316.56186689	317.64282563	316.51085256	-0.0005621	-0.00161841	-0.01439735
0.18748	1602.3186	6e-08	5.4e-07	2.8e-07	1.9e-07	-0.0	2.93e-06	1.46e-06	1e-08	316.54469364	317.62475481	316.49369536	-0.00056234	-0.00161768	-0.01439105
0.19754	1679.08018	6e-08	5.4e-07	2.8e-07	1.9e-07	-0.0	2.93e-06	1.46e-06	1e-08	313.64778724	314.60461682	313.60440656	-0.00047527	-0.00127299	-0.01213171
0.1976	1679.49681	6e-08	5.4e-07	2.8e-07	1.9e-07	-0.0	2.93e-06	1.46e-06	1e-08	313.63319524	314.59030868	313.58982416	-0.00047474	-0.00130354	-0.01212021
0.19765	1679.91342	6e-08	5.4e-07	2.8e-07	1.9e-07	-0.0	2.93e-06	1.46e-06	1e-08	313.61861904	314.5756566	313.57530009	-0.00047441	-0.00130631	-0.01210877
0.19771	1680.32999	6e-08	5.4e-07	2.8e-07	1.9e-07	-0.0	2.93e-06	1.46e-06	1e-08	313.60405286	314.56097294	313.56079549	-0.00047386	-0.00128112	-0.01209742
0.19776	1680.74653	6e-08	5.4e-07	2.8e-07	1.9e-07	-0.0	2.93e-06	1.46e-06	1e-08	313.58950325	314.54657199	313.54627068	-0.00047332	-0.00128624	-0.01208601
0.19782	1681.16304	6e-08	5.4e-07	2.8e-07	1.9e-07	-0.0	2.93e-06	1.46e-06	1e-08	313.57496972	314.53211298	313.53176833	-0.00047277	-0.0013046	-0.0120746
0.19787	1681.57952	6e-08	5.4e-07	2.8e-07	1.9e-07	-0.0	2.93e-06	1.46e-06	1e-08	313.56045265	314.51744718	313.51730702	-0.0004724	-0.00127366	-0.01206337
0.19793	1681.99596	6e-08	5.4e-07	2.8e-07	1.9e-07	-0.0	2.93e-06	1.46e-06	1e-08	313.54594653	314.50312871	313.50281752	-0.00047203	-0.00128935	-0.01205194
0.19798	1682.41238	6e-08	5.4e-07	2.8e-07	1.9e-07	-0.0	2.93e-06	1.46e-06	1e-08	313.53145151	314.48863338	313.48836557	-0.00047156	-0.00128785	-0.01204056
0.19804	1682.82877	6e-08	5.4e-07	2.8e-07	1.9e-07	-0.0	2.93e-06	1.46e-06	1e-08	313.51697069	314.47415448	313.47392684	-0.00047105	-0.00128747	-0.01202922
0.19809	1683.24512	6e-08	5.4e-07	2.8e-07	1.9e-07	-0.0	2.93e-06	1.46e-06	1e-08	313.50250497	314.45967933	313.4595028	-0.00047059	-0.00127113	-0.01201799
0.19815	1683.66144	6e-08	5.4e-07	2.8e-07	1.9e-07	-0.0	2.93e-06	1.46e-06	1e-08	313.48805311	314.44538752	313.44507091	-0.00047018	-0.00128855	-0.01200656
0.1982	1684.07774	6e-08	5.4e-07	2.8e-07	1.9e-07	-0.0	2.93e-06	1.46e-06	1e-08	313.47361338	314.43089935	313.43067897	-0.00046964	-0.00127088	-0.01199536
0.19826	1684.494	6e-08	5.4e-07	2.8e-07	1.9e-07	-0.0	2.93e-06	1.46e-06	1e-08	313.45918996	314.41660941	313.4162772	-0.0004693	-0.00128826	-0.01198396
0.19831	1684.91023	6e-08	5.4e-07	2.8e-07	1.9e-07	-0.0	2.93e-06	1.46e-06	1e-08	313.44477674	314.40212363	313.40191534	-0.00046882	-0.00128685	-0.0119727
0.19837	1685.32643	6e-08	5.4e-07	2.8e-07	1.9e-07	-0.0	2.93e-06	1.46e-06	1e-08	313.43037789	314.38765325	313.38756665	-0.00046837	-0.00127727	-0.01196142
0.19842	1685.7426	6e-08	5.4e-07	2.8e-07	1.9e-07	-0.0	2.93e-06	1.46e-06	1e-08	313.41599241	314.37329007	313.37321973	-0.00046783	-0.0012675	-0.01195021
0.19848	1686.15874	6e-08	5.4e-07	2.8e-07	1.9e-07	-0.0	2.93e-06	1.46e-06	1e-08	313.40162315	314.35903627	313.35887408	-0.0004674	-0.00127095	-0.01193897
0.20854	1761.78842	6e-08	5.4e-07	2.8e-07	1.9e-07	-0.0	2.93e-06	1.46e-06	1e-08	310.98609585	311.94959053	310.94948769	-0.00039207	-0.00102947	-0.01004771
0.20859	1762.19882	6e-08	5.4e-07	2.8e-07	1.9e-07	-0.0	2.93e-06	1.46e-06	1e-08	310.97400362	311.93795131	310.93737321	-0.00039173	-0.00107759	-0.01003823
0.20865	1762.60919	6e-08	5.4e-07	2.8e-07	1.9e-07	-0.0	2.93e-06	1.46e-06	1e-08	310.96192191	311.92576772	310.92533913	-0.00039131	-0.0010774	-0.01002879
0.2087	1763.01953	6e-08	5.4e-07	2.8e-07	1.9e-07	-0.0	2.93e-06	1.46e-06	1e-08	310.94985262	311.91358599	310.91331746	-0.00039094	-0.00107492	-0.01001935
0.20876	1763.42984	6e-08	5.4e-07	2.8e-07	1.9e-07	-0.0	2.93e-06	1.46e-06	1e-08	310.93779472	311.90143203	310.90130502	-0.00039056	-0.0010312	-0.01000991
0.20881	1763.84012	6e-08	5.4e-07	2.8e-07	1.9e-07	-0.0	2.93e-06	1.46e-06	1e-08	310.92574825	311.88977208	310.88924392	-0.00039027	-0.00107713	-0.01000044
0.20887	1764.25036	6e-08	5.4e-07	2.8e-07	1.9e-07	-0.0	2.93e-06	1.46e-06	1e-08	310.91371054	311.87759247	310.87726021	-0.00038982	-0.00107692	-0.00999104
0.20892	1764.66057	6e-08	5.4e-07	2.8e-07	1.9e-07	-0.0	2.93e-06	1.46e-06	1e-08	310.9016863	311.86541482	310.86528879	-0.00038949	-0.00104392	-0.00998161
0.20898	1765.07075	6e-08	5.4e-07	2.8e-07	1.9e-07	-0.0	2.93e-06	1.46e-06	1e-08	310.88967207	311.8536101	310.85328379	-0.00038913	-0.00106149	-0.0099722
0.20903	1765.4809	6e-08	5.4e-07	2.8e-07	1.9e-07	-0.0	2.93e-06	1.46e-06	1e-08	310.87766875	311.84160639	310.84131618	-0.00038868	-0.00106247	-0.00996283
0.20909	1765.89102	6e-08	5.4e-07	2.8e-07	1.9e-07	-0.0	2.93e-06	1.46e-06	1e-08	310.86567909	311.82959126	310.82936247	-0.0003884	-0.00104238	-0.00995343
0.20914	1766.30111	6e-08	5.4e-07	2.8e-07	1.9e-07	-0.0	2.93e-06	1.46e-06	1e-08	310.85369779	311.81780301	310.81739335	-0.00038793	-0.00107628	-0.00994405
0.2092	1766.71116	6e-08	5.4e-07	2.8e-07	1.9e-07	-0.0	2.93e-06	1.46e-06	1e-08	310.84173078	311.80563106	310.80548435	-0.00038764	-0.00102807	-0.00993468
0.20925	1767.12119	6e-08	5.4e-07	2.8e-07	1.9e-07	-0.0	2.93e-06	1.46e-06	1e-08	310.82977244	311.79400397	310.79352041	-0.00038724	-0.00107609	-0.00992531
0.20931	1767.53118	6e-08	5.4e-07	2.8e-07	1.9e-07	-0.0	2.93e-06	1.46e-06	1e-08	310.81782609	311.78183352	310.7816365	-0.00038684	-0.00103839	-0.00991596
0.20936	1767.94114	6e-08	5.4e-07	2.8e-07	1.9e-07	-0.0	2.93e-06	1.46e-06	1e-08	310.8058919	311.77008909	310.76971221	-0.00038648	-0.00106526	-0.00990661
0.20942	1768.35107	6e-08	5.4e-07	2.8e-07	1.9e-07	-0.0	2.93e-06	1.46e-06	1e-08	310.79396857	311.75804049	310.75783828	-0.00038613	-0.00102926	-0.00989728
0.20947	1768.76097	6e-08	5.4e-07	2.8e-07	1.9e-07	-0.0	2.93e-06	1.46e-06	1e-08	310.78205566	311.74639876	310.74592642	-0.00038573	-0.00107395	-0.00988795
0.21954	1843.24001	6e-08	5.4e-07	2.8e-07	1.9e-07	-0.0	2.93e-06	1.46e-06	1e-08	308.78018761	309.74941172	308.74915304	-0.00032369	-0.00088804	-0.00832049
0.21959	1843.64408	6e-08	5.4e-07	2.8e-07	1.9e-07	-0.0	2.93e-06	1.46e-06	1e-08	308.77016706	309.73932224	308.73916958	-0.00032342	-0.00088147	-0.00831265
0.21965	1844.04811	6e-08	5.4e-07	2.8e-07	1.9e-07	-0.0	2.93e-06	1.46e-06	1e-08	308.76015466	309.72930718	308.72918751	-0.00032304	-0.00085947	-0.0083048
0.2197	1844.45211	6e-08	5.4e-07	2.8e-07	1.9e-07	-0.0	2.93e-06	1.46e-06	1e-08	308.75015361	309.71954188	308.71918505	-0.00032275	-0.00087481	-0.00829697
0.21976	1844.85608	6e-08	5.4e-07	2.8e-07	1.9e-07	-0.0	2.93e-06	1.46e-06	1e-08	308.74016136	309.70960209	308.70921472	-0.00032245	-0.00088767	-0.00828914
0.21981	1845.26002	6e-08	5.4e-07	2.8e-07	1.9e-07	-0.0	2.93e-06	1.46e-06	1e-08	308.73017841	309.6995159	308.69927302	-0.00032213	-0.00088756	-0.00828133
0.21987	1845.66392	6e-08	5.4e-07	2.8e-07	1.9e-07	-0.0	2.93e-06	1.46e-06	1e-08	308.72020515	309.68943068	308.68934169	-0.00032191	-0.00085922	-0.00827353
0.21992	1846.0678	6e-08	5.4e-07	2.8e-07	1.9e-07	-0.0	2.93e-06	1.46e-06	1e-08	308.71023851	309.67966729	308.67938121	-0.00032154	-0.00086299	-0.00826573
0.21998	1846.47164	6e-08	5.4e-07	2.8e-07	1.9e-07	-0.0	2.93e-06	1.46e-06	1e-08	308.7002831	309.6698609	308.66943645	-0.00032122	-0.00088814	-0.00825793
0.22003	1846.87545	6e-08	5.4e-07	2.8e-07	1.9e-07	-0.0	2.93e-06	1.46e-06	1e-08	308.69033745	309.6597685	308.65953752	-0.00032083	-0.00086902	-0.00825013
0.22009	1847.27923	6e-08	5.4e-07	2.8e-07	1.9e-07	-0.0	2.93e-06	1.46e-06	1e-08	308.68040385	309.6498931	308.64962214	-0.00032069	-0.00088699	-0.00824236
0.22014	1847.68297	6e-08	5.4e-07	2.8e-07	1.9e-07	-0.0	2.93e-06	1.46e-06	1e-08	308.67047444	309.63981332	308.6397427	-0.00032028	-0.00087397	-0.00823459
0.2202	1848.08669	6e-08	5.4e-07	2.8e-07	1.9e-07	-0.0	2.93e-06	1.46e-06	1e-08	308.66055762	309.62988129	308.62985532	-0.00031992	-0.00085765	-0.00822681
0.22025	1848.49037	6e-08	5.4e-07	2.8e-07	1.9e-07	-0.0	2.93e-06	1.46e-06	1e-08	308.65065171	309.62013447	308.61995544	-0.00031963	-0.00086676	-0.00821906
0.22031	1848.89402	6e-08	5.4e-07	2.8e-07	1.9e-07	-0.0	2.93e-06	1.46e-06	1e-08	308.64075466	309.61028394	308.61007883	-0.00031946	-0.00087846	-0.00821133
0.22036	1849.29763	6e-08	5.4e-07	2.8e-07	1.9e-07	-0.0	2.93e-06	1.46e-06	1e-08	308.63086244	309.60030021	308.60022929	-0.00031914	-0.0008595	-0.00820358
0.22042	1849.70122	6e-08	5.4e-07	2.8e-07	1.9e-07	-0.0	2.93e-06	1.46e-06	1e-08	308.62098007	309.59053167	308.59036355	-0.00031883	-0.00087857	-0.00819584
0.22047	1850.10477	6e-08	5.4e-07	2.8e-07	1.9e-07	-0.0	2.93e-06	1.46e-06	1e-08	308.61110713	309.5805462	308.58053502	-0.00031849	-0.0008624	-0.00818812
0.23054	1923.41362	6e-08	5.4e-07	2.8e-07	1.9e-07	-0.0	2.93e-06	1.46e-06	1e-08	306.95249271	307.92590388	306.92612088	-0.00026733	-0.00069809	-0.00688939
0.23059	1923.81124	6e-08	5.4e-07	2.8e-07	1.9e-07	-0.0	2.93e-06	1.46e-06	1e-08	306.94419102	307.91794002	306.91780133	-0.00026712	-0.00073223	-0.00688288
0.23065	1924.20883	6e-08	5.4e-07	2.8e-07	1.9e-07	-0.0	2.93e-06	1.46e-06	1e-08	306.93589573	307.90958657	306.90953856	-0.00026686	-0.00073256	-0.00687639
0.2307	1924.60639	6e-08	5.4e-07	2.8e-07	1.9e-07	-0.0	2.93e-06	1.46e-06	1e-08	306.92760851	307.90122917	306.90128501	-0.00026651	-0.00071424	-0.0068699
0.23076	1925.00391	6e-08	5.4e-07	2.8e-07	1.9e-07	-0.0	2.93e-06	1.46e-06	1e-08	306.91933185	307.89308065	306.89301434	-0.00026636	-0.00073095	-0.00686342
0.23081	1925.4014	6e-08	5.4e-07	2.8e-07	1.9e-07	-0.0	2.93e-06	1.46e-06	1e-08	306.91105974	307.88474133	306.88477605	-0.00026607	-0.0007312	-0.00685694
0.23087	1925.79886	6e-08	5.4e-07	2.8e-07	1.9e-07	-0.0	2.93e-06	1.46e-06	1e-08	306.90279668	307.87639893	306.87654679	-0.00026581	-0.00072625	-0.00685047
0.23092	1926.19628	6e-08	5.4e-07	2.8e-07	1.9e-07	-0.0	2.93e-06	1.46e-06	1e-08	306.89454142	307.86811291	306.86831931	-0.00026554	-0.00071674	-0.00684401
0.23098	1926.59367	6e-08	5.4e-07	2.8e-07	1.9e-07	-0.0	2.93e-06	1.46e-06	1e-08	306.88629441	307.85993521	306.86008717	-0.00026528	-0.00071601	-0.00683755
0.23103	1926.99103	6e-08	5.4e-07	2.8e-07	1.9e-07	-0.0	2.93e-06	1.46e-06	1e-08	306.87805542	307.85176566	306.85186271	-0.00026504	-0.00073217	-0.0068311
0.23109	1927.38836	6e-08	5.4e-07	2.8e-07	1.9e-07	-0.0	2.93e-06	1.46e-06	1e-08	306.86982362	307.84341159	306.84366967	-0.00026474	-0.0007106	-0.00682466
0.23114	1927.78566	6e-08	5.4e-07	2.8e-07	1.9e-07	-0.0	2.93e-06	1.46e-06	1e-08	306.86160101	307.83530357	306.83545495	-0.00026453	-0.00071592	-0.00681821
0.2312	1928.18292	6e-08	5.4e-07	2.8e-07	1.9e-07	-0.0	2.93e-06	1.46e-06	1e-08	306.85338504	307.82713461	306.82725646	-0.00026429	-0.0007262	-0.00681178
0.23125	1928.58015	6e-08	5.4e-07	2.8e-07	1.9e-07	-0.0	2.93e-06	1.46e-06	1e-08	306.84517629	307.81884826	306.81908111	-0.00026403	-0.00071631	-0.00680536
0.23131	1928.97735	6e-08	5.4e-07	2.8e-07	1.9e-07	-0.0	2.93e-06	1.46e-06	1e-08	306.83697565	307.81067458	306.81090051	-0.00026376	-0.00072313	-0.00679893
0.23136	1929.37451	6e-08	5.4e-07	2.8e-07	1.9e-07	-0.0	2.93e-06	1.46e-06	1e-08	306.82878329	307.80242291	306.80273815	-0.00026351	-0.00068992	-0.00679252
0.23142	1929.77164	6e-08	5.4e-07	2.8e-07	1.9e-07	-0.0	2.93e-06	1.46e-06	1e-08	306.82059861	307.79455008	306.79453779	-0.00026324	-0.00072638	-0.00678611
0.23147	1930.16874	6e-08	5.4e-07	2.8e-07	1.9e-07	-0.0	2.93e-06	1.46e-06	1e-08	306.81242202	307.78626107	306.78639726	-0.00026301	-0.00071586	-0.00677971
0.24154	2002.28702	6e-08	5.4e-07	2.8e-07	1.9e-07	-0.0	2.93e-06	1.46e-06	1e-08	305.43845023	306.4158186	305.41590189	-0.00022098	-0.00059955	-0.00570381
0.24159	2002.67808	6e-08	5.4e-07	2.8e-07	1.9e-07	-0.0	2.93e-06	1.46e-06	1e-08	305.43157012	306.40895561	305.40904386	-0.00022057	-0.00059591	-0.00569846
0.24165	2003.06911	6e-08	5.4e-07	2.8e-07	1.9e-07	-0.0	2.93e-06	1.46e-06	1e-08	305.42470267	306.40213416	305.40218767	-0.00022039	-0.00059623	-0.00569308
0.2417	2003.46011	6e-08	5.4e-07	2.8e-07	1.9e-07	-0.0	2.93e-06	1.46e-06	1e-08	305.41784087	306.39530895	305.39533922	-0.0002202	-0.00060095	-0.0056877
0.24176	2003.85107	6e-08	5.4e-07	2.8e-07	1.9e-07	-0.0	2.93e-06	1.46e-06	1e-08	305.41098489	306.38842961	305.38850467	-0.00022015	-0.00059906	-0.0056823
0.24181	2004.242	6e-08	5.4e-07	2.8e-07	1.9e-07	-0.0	2.93e-06	1.46e-06	1e-08	305.40413032	306.38157174	305.38167501	-0.00021989	-0.000599	-0.00567694
0.24187	2004.63289	6e-08	5.4e-07	2.8e-07	1.9e-07	-0.0	2.93e-06	1.46e-06	1e-08	305.39728377	306.37471449	305.37485242	-0.00021964	-0.00059893	-0.00567158
0.24192	2005.02376	6e-08	5.4e-07	2.8e-07	1.9e-07	-0.0	2.93e-06	1.46e-06	1e-08	305.39044496	306.36785798	305.36803689	-0.00021929	-0.00061347	-0.00566626
0.24198	2005.41459	6e-08	5.4e-07	2.8e-07	1.9e-07	-0.0	2.93e-06	1.46e-06	1e-08	305.38361706	306.36083486	305.36124878	-0.00021924	-0.00059588	-0.00566088
0.24203	2005.80538	6e-08	5.4e-07	2.8e-07	1.9e-07	-0.0	2.93e-06	1.46e-06	1e-08	305.37679036	306.35401295	305.35444346	-0.00021886	-0.00056435	-0.00565557
0.24209	2006.19615	6e-08	5.4e-07	2.8e-07	1.9e-07	-0.0	2.93e-06	1.46e-06	1e-08	305.36997566	306.34755194	305.34760077	-0.00021866	-0.00060922	-0.00565023
0.24214	2006.58688	6e-08	5.4e-07	2.8e-07	1.9e-07	-0.0	2.93e-06	1.46e-06	1e-08	305.36316689	306.34057713	305.34082832	-0.00021867	-0.00059872	-0.00564486
0.2422	2006.97758	6e-08	5.4e-07	2.8e-07	1.9e-07	-0.0	2.93e-06	1.46e-06	1e-08	305.35635794	306.33372244	305.33404867	-0.00021824	-0.00058367	-0.00563957
0.24225	2007.36824	6e-08	5.4e-07	2.8e-07	1.9e-07	-0.0	2.93e-06	1.46e-06	1e-08	305.34956211	306.32703992	305.32725473	-0.00021814	-0.00060411	-0.00563423
0.24231	2007.75887	6e-08	5.4e-07	2.8e-07	1.9e-07	-0.0	2.93e-06	1.46e-06	1e-08	305.34276952	306.32012333	305.32049683	-0.00021796	-0.00057472	-0.00562891
0.24236	2008.14947	6e-08	5.4e-07	2.8e-07	1.9e-07	-0.0	2.93e-06	1.46e-06	1e-08	305.33598222	306.31354316	305.31370488	-0.00021781	-0.00059617	-0.00562358
0.24242	2008.54003	6e-08	5.4e-07	2.8e-07	1.9e-07	-0.0	2.93e-06	1.46e-06	1e-08	305.32919971	306.30671728	305.30695033	-0.00021758	-0.00059581	-0.00561827
0.24247	2008.93057	6e-08	5.4e-07	2.8e-07	1.9e-07	-0.0	2.93e-06	1.46e-06	1e-08	305.32242434	306.29989538	305.30020241	-0.00021714	-0.00057731	-0.00561301
0.25253	2079.837	6e-08	5.4e-07	2.8e-07	1.9e-07	-0.0	2.93e-06	1.46e-06	1e-08	304.18447594	305.16477811	304.16513197	-0.00018254	-0.00050792	-0.00472193
0.25259	2080.22139	6e-08	5.4e-07	2.8e-07	1.9e-07	-0.0	2.93e-06	1.46e-06	1e-08	304.17878033	305.15894748	304.15947023	-0.00018233	-0.00048434	-0.00471747
0.25264	2080.60574	6e-08	5.4e-07	2.8e-07	1.9e-07	-0.0	2.93e-06	1.46e-06	1e-08	304.17309149	305.15338751	304.15378132	-0.00018217	-0.00048433	-0.00471301
0.2527	2080.99006	6e-08	5.4e-07	2.8e-07	1.9e-07	-0.0	2.93e-06	1.46e-06	1e-08	304.16740756	305.14782751	304.14809844	-0.000182	-0.00048432	-0.00470857
0.25275	2081.37434	6e-08	5.4e-07	2.8e-07	1.9e-07	-0.0	2.93e-06	1.46e-06	1e-08	304.1617288	305.14226753	304.14242156	-0.00018183	-0.00050765	-0.00470412
0.25281	2081.75859	6e-08	5.4e-07	2.8e-07	1.9e-07	-0.0	2.93e-06	1.46e-06	1e-08	304.15605533	305.13643969	304.13678345	-0.00018166	-0.00050808	-0.00469968
0.25286	2082.1428	6e-08	5.4e-07	2.8e-07	1.9e-07	-0.0	2.93e-06	1.46e-06	1e-08	304.15038703	305.13060688	304.13115194	-0.00018146	-0.0004843	-0.00469524
0.25292	2082.52699	6e-08	5.4e-07	2.8e-07	1.9e-07	-0.0	2.93e-06	1.46e-06	1e-08	304.14472494	305.125047	304.12549298	-0.00018129	-0.00048429	-0.0046908
0.25297	2082.91114	6e-08	5.4e-07	2.8e-07	1.9e-07	-0.0	2.93e-06	1.46e-06	1e-08	304.13906815	305.11948713	304.11984	-0.00018115	-0.00048429	-0.00468637
0.25303	2083.29525	6e-08	5.4e-07	2.8e-07	1.9e-07	-0.0	2.93e-06	1.46e-06	1e-08	304.13341553	305.11392717	304.11419306	-0.00018095	-0.00048427	-0.00468195
0.25308	2083.67933	6e-08	5.4e-07	2.8e-07	1.9e-07	-0.0	2.93e-06	1.46e-06	1e-08	304.12776921	305.10836735	304.10855201	-0.00018079	-0.00048427	-0.00467752
0.25314	2084.06338	6e-08	5.4e-07	2.8e-07	1.9e-07	-0.0	2.93e-06	1.46e-06	1e-08	304.12212779	305.10280753	304.10291695	-0.00018062	-0.00048426	-0.00467311
0.25319	2084.44739	6e-08	5.4e-07	2.8e-07	1.9e-07	-0.0	2.93e-06	1.46e-06	1e-08	304.11649149	305.09724771	304.09728785	-0.00018044	-0.00050926	-0.0046687
0.25325	2084.83137	6e-08	5.4e-07	2.8e-07	1.9e-07	-0.0	2.93e-06	1.46e-06	1e-08	304.11086095	305.09140082	304.09169979	-0.00018029	-0.00050634	-0.00466429
0.2533	2085.21532	6e-08	5.4e-07	2.8e-07	1.9e-07	-0.0	2.93e-06	1.46e-06	1e-08	304.10523503	305.08558736	304.08611361	-0.00018011	-0.00047637	-0.00465988
0.25336	2085.59923	6e-08	5.4e-07	2.8e-07	1.9e-07	-0.0	2.93e-06	1.46e-06	1e-08	304.09961472	305.08011798	304.08049127	-0.00017989	-0.0004921	-0.00465548
0.25341	2085.98311	6e-08	5.4e-07	2.8e-07	1.9e-07	-0.0	2.93e-06	1.46e-06	1e-08	304.0940011	305.07446792	304.0748969	-0.00017974	-0.00048422	-0.00465109
0.25347	2086.36696	6e-08	5.4e-07	2.8e-07	1.9e-07	-0.0	2.93e-06	1.46e-06	1e-08	304.08839214	305.06890822	304.06929742	-0.00017958	-0.00048421	-0.00464669
0.26353	2156.03932	6e-08	5.4e-07	2.8e-07	1.9e-07	-0.0	2.93e-06	1.46e-06	1e-08	303.14602678	304.12904403	303.12932402	-0.00015082	-0.0004193	-0.0039088
0.26359	2156.41691	6e-08	5.4e-07	2.8e-07	1.9e-07	-0.0	2.93e-06	1.46e-06	1e-08	303.14131257	304.12421942	303.12463521	-0.00015078	-0.0004057	-0.0039051
0.26364	2156.79446	6e-08	5.4e-07	2.8e-07	1.9e-07	-0.0	2.93e-06	1.46e-06	1e-08	303.13659952	304.11955126	303.11993245	-0.00015057	-0.00038901	-0.00390142
0.2637	2157.17197	6e-08	5.4e-07	2.8e-07	1.9e-07	-0.0	2.93e-06	1.46e-06	1e-08	303.13189321	304.11507502	303.11521112	-0.00015041	-0.00043594	-0.00389773
0.26375	2157.54945	6e-08	5.4e-07	2.8e-07	1.9e-07	-0.0	2.93e-06	1.46e-06	1e-08	303.12719191	304.11005876	303.11056064	-0.00015032	-0.00038902	-0.00389404
0.26381	2157.9269	6e-08	5.4e-07	2.8e-07	1.9e-07	-0.0	2.93e-06	1.46e-06	1e-08	303.12249328	304.10558238	303.10584932	-0.00015017	-0.00041574	-0.00389037
0.26386	2158.30431	6e-08	5.4e-07	2.8e-07	1.9e-07	-0.0	2.93e-06	1.46e-06	1e-08	303.11779925	304.10079841	303.1011805	-0.00014998	-0.00040919	-0.0038867
0.26392	2158.68169	6e-08	5.4e-07	2.8e-07	1.9e-07	-0.0	2.93e-06	1.46e-06	1e-08	303.11311121	304.09608982	303.09650734	-0.00014987	-0.00038899	-0.00388302
0.26397	2159.05903	6e-08	5.4e-07	2.8e-07	1.9e-07	-0.0	2.93e-06	1.46e-06	1e-08	303.10842638	304.09161362	303.09181085	-0.00014976	-0.00041888	-0.00387935
0.26403	2159.43634	6e-08	5.4e-07	2.8e-07	1.9e-07	-0.0	2.93e-06	1.46e-06	1e-08	303.10374507	304.08679335	303.08716132	-0.00014953	-0.00040601	-0.0038757
0.26408	2159.81361	6e-08	5.4e-07	2.8e-07	1.9e-07	-0.0	2.93e-06	1.46e-06	1e-08	303.09907089	304.08212114	303.08249854	-0.00014947	-0.00038899	-0.00387202
0.26414	2160.19085	6e-08	5.4e-07	2.8e-07	1.9e-07	-0.0	2.93e-06	1.46e-06	1e-08	303.09439848	304.07764482	303.07781692	-0.00014929	-0.00042177	-0.00386837
0.26419	2160.56806	6e-08	5.4e-07	2.8e-07	1.9e-07	-0.0	2.93e-06	1.46e-06	1e-08	303.08973161	304.07279115	303.07318622	-0.0001491	-0.00040308	-0.00386472
0.26425	2160.94523	6e-08	5.4e-07	2.8e-07	1.9e-07	-0.0	2.93e-06	1.46e-06	1e-08	303.08507079	304.06815251	303.06853412	-0.00014903	-0.00038897	-0.00386106
0.2643	2161.32237	6e-08	5.4e-07	2.8e-07	1.9e-07	-0.0	2.93e-06	1.46e-06	1e-08	303.08041208	304.06367627	303.06386725	-0.00014888	-0.0004244	-0.00385742
0.26436	2161.69947	6e-08	5.4e-07	2.8e-07	1.9e-07	-0.0	2.93e-06	1.46e-06	1e-08	303.075758	304.05879224	303.05925504	-0.00014871	-0.00040044	-0.00385378
0.26441	2162.07654	6e-08	5.4e-07	2.8e-07	1.9e-07	-0.0	2.93e-06	1.46e-06	1e-08	303.07110926	304.05418387	303.05461405	-0.00014858	-0.00038894	-0.00385013
0.26447	2162.45357	6e-08	5.4e-07	2.8e-07	1.9e-07	-0.0	2.93e-06	1.46e-06	1e-08	303.06646458	304.04970774	303.04996186	-0.00014846	-0.00038894	-0.0038465
0.27453	2230.86861	6e-08	5.4e-07	2.8e-07	1.9e-07	-0.0	2.93e-06	1.46e-06	1e-08	302.28618608	303.2715407	302.2716447	-0.00012468	-0.0003541	-0.00323555
0.27459	2231.23926	6e-08	5.4e-07	2.8e-07	1.9e-07	-0.0	2.93e-06	1.46e-06	1e-08	302.28228316	303.26745829	302.26777312	-0.00012464	-0.00031734	-0.00323249
0.27464	2231.60988	6e-08	5.4e-07	2.8e-07	1.9e-07	-0.0	2.93e-06	1.46e-06	1e-08	302.27838171	303.26379961	302.26385415	-0.00012446	-0.00035143	-0.00322944
0.2747	2231.98046	6e-08	5.4e-07	2.8e-07	1.9e-07	-0.0	2.93e-06	1.46e-06	1e-08	302.27448566	303.25974791	302.2599871	-0.00012441	-0.00034984	-0.00322639
0.27475	2232.35101	6e-08	5.4e-07	2.8e-07	1.9e-07	-0.0	2.93e-06	1.46e-06	1e-08	302.27059122	303.25571451	302.25612203	-0.00012418	-0.00033054	-0.00322334
0.27481	2232.72152	6e-08	5.4e-07	2.8e-07	1.9e-07	-0.0	2.93e-06	1.46e-06	1e-08	302.26670397	303.25190359	302.25223381	-0.0001242	-0.00033821	-0.00322029
0.27486	2233.092	6e-08	5.4e-07	2.8e-07	1.9e-07	-0.0	2.93e-06	1.46e-06	1e-08	302.2628159	303.2480042	302.24836067	-0.00012402	-0.00031554	-0.00321725
0.27492	2233.46244	6e-08	5.4e-07	2.8e-07	1.9e-07	-0.0	2.93e-06	1.46e-06	1e-08	302.25893356	303.24436613	302.24445972	-0.00012391	-0.00034547	-0.00321421
0.27497	2233.83285	6e-08	5.4e-07	2.8e-07	1.9e-07	-0.0	2.93e-06	1.46e-06	1e-08	302.25505463	303.24038303	302.2406049	-0.00012381	-0.00035088	-0.00321117
0.27503	2234.20322	6e-08	5.4e-07	2.8e-07	1.9e-07	-0.0	2.93e-06	1.46e-06	1e-08	302.25117882	303.23633742	302.23676182	-0.0001236	-0.00031875	-0.00320814
0.27508	2234.57356	6e-08	5.4e-07	2.8e-07	1.9e-07	-0.0	2.93e-06	1.46e-06	1e-08	302.24730954	303.23266231	302.23287757	-0.00012358	-0.00034032	-0.00320511
0.27514	2234.94386	6e-08	5.4e-07	2.8e-07	1.9e-07	-0.0	2.93e-06	1.46e-06	1e-08	302.24344076	303.22873842	302.22902785	-0.00012343	-0.00032001	-0.00320208
0.27519	2235.31413	6e-08	5.4e-07	2.8e-07	1.9e-07	-0.0	2.93e-06	1.46e-06	1e-08	302.23957681	303.22504865	302.22515365	-0.00012327	-0.00035006	-0.00319906
0.27525	2235.68436	6e-08	5.4e-07	2.8e-07	1.9e-07	-0.0	2.93e-06	1.46e-06	1e-08	302.23571774	303.2210124	302.22132567	-0.00012325	-0.00033682	-0.00319603
0.2753	2236.05456	6e-08	5.4e-07	2.8e-07	1.9e-07	-0.0	2.93e-06	1.46e-06	1e-08	302.23185948	303.21712875	302.21748331	-0.00012315	-0.00033354	-0.00319301
0.27536	2236.42472	6e-08	5.4e-07	2.8e-07	1.9e-07	-0.0	2.93e-06	1.46e-06	1e-08	302.22800432	303.21328291	302.21364044	-0.00012289	-0.00032496	-0.00319
0.27541	2236.79485	6e-08	5.4e-07	2.8e-07	1.9e-07	-0.0	2.93e-06	1.46e-06	1e-08	302.22415705	303.20953596	302.2097894	-0.00012288	-0.00032845	-0.00318698
0.27547	2237.16494	6e-08	5.4e-07	2.8e-07	1.9e-07	-0.0	2.93e-06	1.46e-06	1e-08	302.22031015	303.20574876	302.20594748	-0.00012272	-0.00032263	-0.00318397
0.28553	2304.29825	6e-08	5.4e-07	2.8e-07	1.9e-07	-0.0	2.93e-06	1.46e-06	1e-08	301.57427467	302.56144496	301.56156644	-0.00010316	-0.0002763	-0.00267805
0.28559	2304.66184	6e-08	5.4e-07	2.8e-07	1.9e-07	-0.0	2.93e-06	1.46e-06	1e-08	301.5710416	302.55825433	301.55833833	-0.00010295	-0.00028518	-0.00267555
0.28564	2305.02539	6e-08	5.4e-07	2.8e-07	1.9e-07	-0.0	2.93e-06	1.46e-06	1e-08	301.5678152	302.55496117	301.5551259	-0.00010287	-0.00028084	-0.00267302
0.2857	2305.3889	6e-08	5.4e-07	2.8e-07	1.9e-07	-0.0	2.93e-06	1.46e-06	1e-08	301.56459128	302.55171803	301.55191082	-0.00010286	-0.00027315	-0.00267048
0.28575	2305.75238	6e-08	5.4e-07	2.8e-07	1.9e-07	-0.0	2.93e-06	1.46e-06	1e-08	301.56136743	302.54856376	301.54868849	-0.0001028	-0.00030577	-0.00266795
0.28581	2306.11582	6e-08	5.4e-07	2.8e-07	1.9e-07	-0.0	2.93e-06	1.46e-06	1e-08	301.55814556	302.54503273	301.54551543	-0.00010266	-0.00024522	-0.00266541
0.28586	2306.47923	6e-08	5.4e-07	2.8e-07	1.9e-07	-0.0	2.93e-06	1.46e-06	1e-08	301.55492789	302.5422009	301.54226073	-0.00010257	-0.00030499	-0.00266291
0.28592	2306.8426	6e-08	5.4e-07	2.8e-07	1.9e-07	-0.0	2.93e-06	1.46e-06	1e-08	301.55171316	302.5386788	301.53909334	-0.00010247	-0.00025864	-0.00266038
0.28597	2307.20594	6e-08	5.4e-07	2.8e-07	1.9e-07	-0.0	2.93e-06	1.46e-06	1e-08	301.54850151	302.5356919	301.53586429	-0.00010234	-0.00029149	-0.00265788
0.28603	2307.56924	6e-08	5.4e-07	2.8e-07	1.9e-07	-0.0	2.93e-06	1.46e-06	1e-08	301.54529398	302.53232565	301.53268468	-0.00010229	-0.00029149	-0.00265535
0.28608	2307.9325	6e-08	5.4e-07	2.8e-07	1.9e-07	-0.0	2.93e-06	1.46e-06	1e-08	301.542088	302.5289594	301.52950856	-0.0001021	-0.00026121	-0.00265286
0.28614	2308.29573	6e-08	5.4e-07	2.8e-07	1.9e-07	-0.0	2.93e-06	1.46e-06	1e-08	301.5388879	302.52594275	301.52629315	-0.0001021	-0.00028916	-0.00265033
0.28619	2308.65892	6e-08	5.4e-07	2.8e-07	1.9e-07	-0.0	2.93e-06	1.46e-06	1e-08	301.53568792	302.5226034	301.52312052	-0.00010199	-0.00024671	-0.00264782
0.28625	2309.02208	6e-08	5.4e-07	2.8e-07	1.9e-07	-0.0	2.93e-06	1.46e-06	1e-08	301.53249111	302.51975426	301.51989166	-0.00010185	-0.00029374	-0.00264533
0.2863	2309.3852	6e-08	5.4e-07	2.8e-07	1.9e-07	-0.0	2.93e-06	1.46e-06	1e-08	301.52929872	302.51636197	301.51673215	-0.00010174	-0.00026141	-0.00264284
0.28636	2309.74829	6e-08	5.4e-07	2.8e-07	1.9e-07	-0.0	2.93e-06	1.46e-06	1e-08	301.52611	302.51334298	301.51353057	-0.00010172	-0.00028298	-0.00264034
0.28641	2310.11133	6e-08	5.4e-07	2.8e-07	1.9e-07	-0.0	2.93e-06	1.46e-06	1e-08	301.5229219	302.51007485	301.51036276	-0.00010156	-0.0002637	-0.00263784
0.28647	2310.47435	6e-08	5.4e-07	2.8e-07	1.9e-07	-0.0	2.93e-06	1.46e-06	1e-08	301.51973849	302.50702931	301.5071712	-0.00010149	-0.00029261	-0.00263536
0.29653	2376.30033	6e-08	5.4e-07	2.8e-07	1.9e-07	-0.0	2.93e-06	1.46e-06	1e-08	300.98492204	301.9736992	300.97371583	-8.527e-05	-0.00024037	-0.00221639
0.29659	2376.65671	6e-08	5.4e-07	2.8e-07	1.9e-07	-0.0	2.93e-06	1.46e-06	1e-08	300.98224706	301.97091979	300.97106047	-8.52e-05	-0.00023184	-0.00221432
0.29664	2377.01305	6e-08	5.4e-07	2.8e-07	1.9e-07	-0.0	2.93e-06	1.46e-06	1e-08	300.97957408	301.9682389	300.96839596	-8.511e-05	-0.00022067	-0.00221246
0.2967	2377.36935	6e-08	5.4e-07	2.8e-07	1.9e-07	-0.0	2.93e-06	1.46e-06	1e-08	300.976904	301.96568717	300.96571825	-8.508e-05	-0.00023394	-0.00221011
0.29675	2377.72561	6e-08	5.4e-07	2.8e-07	1.9e-07	-0.0	2.93e-06	1.46e-06	1e-08	300.97423493	301.96298202	300.96306242	-8.485e-05	-0.00023465	-0.00220823
0.29681	2378.08184	6e-08	5.4e-07	2.8e-07	1.9e-07	-0.0	2.93e-06	1.46e-06	1e-08	300.97157295	301.9602686	300.96040991	-8.484e-05	-0.00022887	-0.00220613
0.29686	2378.43804	6e-08	5.4e-07	2.8e-07	1.9e-07	-0.0	2.93e-06	1.46e-06	1e-08	300.96891111	301.95762198	300.95775223	-8.484e-05	-0.00022083	-0.00220409
0.29692	2378.79419	6e-08	5.4e-07	2.8e-07	1.9e-07	-0.0	2.93e-06	1.46e-06	1e-08	300.96624932	301.95506837	300.95508612	-8.471e-05	-0.00022855	-0.00220198
0.29697	2379.15031	6e-08	5.4e-07	2.8e-07	1.9e-07	-0.0	2.93e-06	1.46e-06	1e-08	300.96359176	301.95242554	300.95243362	-8.466e-05	-0.00023848	-0.00219993
0.29703	2379.5064	6e-08	5.4e-07	2.8e-07	1.9e-07	-0.0	2.93e-06	1.46e-06	1e-08	300.96093574	301.94966786	300.94979786	-8.454e-05	-0.00022792	-0.0021978
0.29708	2379.86244	6e-08	5.4e-07	2.8e-07	1.9e-07	-0.0	2.93e-06	1.46e-06	1e-08	300.95828335	301.94703219	300.94715011	-8.452e-05	-0.00022067	-0.00219577
0.29714	2380.21845	6e-08	5.4e-07	2.8e-07	1.9e-07	-0.0	2.93e-06	1.46e-06	1e-08	300.9556315	301.94448038	300.94449502	-8.438e-05	-0.00022799	-0.00219366
0.29719	2380.57443	6e-08	5.4e-07	2.8e-07	1.9e-07	-0.0	2.93e-06	1.46e-06	1e-08	300.95298424	301.94184391	300.94185294	-8.436e-05	-0.00027641	-0.00219162
0.29725	2380.93037	6e-08	5.4e-07	2.8e-07	1.9e-07	-0.0	2.93e-06	1.46e-06	1e-08	300.95033739	301.93864753	300.93928172	-8.414e-05	-0.00020249	-0.00218953
0.2973	2381.28627	6e-08	5.4e-07	2.8e-07	1.9e-07	-0.0	2.93e-06	1.46e-06	1e-08	300.94769769	301.93630595	300.9366093	-8.423e-05	-0.00021463	-0.00218748
0.29736	2381.64213	6e-08	5.4e-07	2.8e-07	1.9e-07	-0.0	2.93e-06	1.46e-06	1e-08	300.94505486	301.93382393	300.93395696	-8.412e-05	-0.00022421	-0.00218541
0.29741	2381.99796	6e-08	5.4e-07	2.8e-07	1.9e-07	-0.0	2.93e-06	1.46e-06	1e-08	300.94241557	301.93123111	300.93132081	-8.396e-05	-0.00022392	-0.00218332
0.29747	2382.35375	6e-08	5.4e-07	2.8e-07	1.9e-07	-0.0	2.93e-06	1.46e-06	1e-08	300.93978122	301.92864168	300.92868696	-8.396e-05	-0.00024256	-0.00218128
0.30753	2446.84546	6e-08	5.4e-07	2.8e-07	1.9e-07	-0.0	2.93e-06	1.46e-06	1e-08	300.49708155	301.48671342	300.4871699	-7.059e-05	-0.00021052	-0.00183448
0.30758	2447.19448	6e-08	5.4e-07	2.8e-07	1.9e-07	-0.0	2.93e-06	1.46e-06	1e-08	300.4948652	301.48427641	300.48498836	-7.031e-05	-0.00015349	-0.00183264
0.30764	2447.54345	6e-08	5.4e-07	2.8e-07	1.9e-07	-0.0	2.93e-06	1.46e-06	1e-08	300.49265748	301.48249956	300.48272892	-7.035e-05	-0.00020916	-0.00183095
0.30769	2447.89239	6e-08	5.4e-07	2.8e-07	1.9e-07	-0.0	2.93e-06	1.46e-06	1e-08	300.49044848	301.48007826	300.4805501	-7.044e-05	-0.00016948	-0.0018293
0.30775	2448.24129	6e-08	5.4e-07	2.8e-07	1.9e-07	-0.0	2.93e-06	1.46e-06	1e-08	300.48823672	301.47811632	300.47831799	-7.015e-05	-0.00019189	-0.00182748
0.3078	2448.59016	6e-08	5.4e-07	2.8e-07	1.9e-07	-0.0	2.93e-06	1.46e-06	1e-08	300.48603397	301.47589497	300.4761195	-7.017e-05	-0.00020658	-0.00182579
0.30786	2448.93899	6e-08	5.4e-07	2.8e-07	1.9e-07	-0.0	2.93e-06	1.46e-06	1e-08	300.48383057	301.47350354	300.47394406	-7.023e-05	-0.00020535	-0.00182414
0.30791	2449.28778	6e-08	5.4e-07	2.8e-07	1.9e-07	-0.0	2.93e-06	1.46e-06	1e-08	300.48162537	301.47112634	300.47176927	-7.013e-05	-0.00015351	-0.00182206
0.30797	2449.63653	6e-08	5.4e-07	2.8e-07	1.9e-07	-0.0	2.93e-06	1.46e-06	1e-08	300.47942343	301.46934925	300.46952447	-7.013e-05	-0.00018421	-0.00182056
0.30802	2449.98525	6e-08	5.4e-07	2.8e-07	1.9e-07	-0.0	2.93e-06	1.46e-06	1e-08	300.47722124	301.46721675	300.46732489	-6.974e-05	-0.00021249	-0.00181886
0.30808	2450.33392	6e-08	5.4e-07	2.8e-07	1.9e-07	-0.0	2.93e-06	1.46e-06	1e-08	300.47503129	301.46475683	300.46516686	-6.993e-05	-0.00018953	-0.00181725
0.30813	2450.68257	6e-08	5.4e-07	2.8e-07	1.9e-07	-0.0	2.93e-06	1.46e-06	1e-08	300.47283546	301.4625627	300.46297912	-6.989e-05	-0.00019347	-0.00181542
0.30819	2451.03117	6e-08	5.4e-07	2.8e-07	1.9e-07	-0.0	2.93e-06	1.46e-06	1e-08	300.47064106	301.46032289	300.46079943	-6.986e-05	-0.00015352	-0.00181354
0.30824	2451.37974	6e-08	5.4e-07	2.8e-07	1.9e-07	-0.0	2.93e-06	1.46e-06	1e-08	300.4684476	301.45854557	300.45856622	-6.965e-05	-0.00023574	-0.00181202
0.3083	2451.72827	6e-08	5.4e-07	2.8e-07	1.9e-07	-0.0	2.93e-06	1.46e-06	1e-08	300.46626071	301.45581648	300.45645032	-6.951e-05	-0.00015349	-0.00181026
0.30835	2452.07676	6e-08	5.4e-07	2.8e-07	1.9e-07	-0.0	2.93e-06	1.46e-06	1e-08	300.46407822	301.4540395	300.45422119	-6.962e-05	-0.00018726	-0.00180855
0.30841	2452.42522	6e-08	5.4e-07	2.8e-07	1.9e-07	-0.0	2.93e-06	1.46e-06	1e-08	300.46189201	301.45187156	300.45204205	-6.951e-05	-0.00019219	-0.00180682
0.30846	2452.77363	6e-08	5.4e-07	2.8e-07	1.9e-07	-0.0	2.93e-06	1.46e-06	1e-08	300.45970942	301.44964658	300.44987209	-6.951e-05	-0.00018002	-0.0018051
0.31853	2515.90265	6e-08	5.4e-07	2.8e-07	1.9e-07	-0.0	2.93e-06	1.46e-06	1e-08	300.09335522	301.08398569	300.08454761	-5.904e-05	-0.00015333	-0.00151537
0.31858	2516.24414	6e-08	5.4e-07	2.8e-07	1.9e-07	-0.0	2.93e-06	1.46e-06	1e-08	300.09150012	301.08220909	300.0827177	-5.904e-05	-0.00015333	-0.00151537
0.31864	2516.5856	6e-08	5.4e-07	2.8e-07	1.9e-07	-0.0	2.93e-06	1.46e-06	1e-08	300.08964503	301.08043248	300.08088778	-5.868e-05	-0.00015333	-0.0015146
0.31869	2516.92701	6e-08	5.4e-07	2.8e-07	1.9e-07	-0.0	2.93e-06	1.46e-06	1e-08	300.08780123	301.07865582	300.07905844	-5.723e-05	-0.00015335	-0.0015115
0.31875	2517.26839	6e-08	5.4e-07	2.8e-07	1.9e-07	-0.0	2.93e-06	1.46e-06	1e-08	300.08600293	301.07687893	300.07723146	-5.679e-05	-0.00015336	-0.00151054
0.3188	2517.60973	6e-08	5.4e-07	2.8e-07	1.9e-07	-0.0	2.93e-06	1.46e-06	1e-08	300.08421863	301.07510198	300.07540519	-5.634e-05	-0.00015336	-0.00150959
0.31886	2517.95104	6e-08	5.4e-07	2.8e-07	1.9e-07	-0.0	2.93e-06	1.46e-06	1e-08	300.08244831	301.07332496	300.07357964	-5.59e-05	-0.00015337	-0.00150864
0.31891	2518.2923	6e-08	5.4e-07	2.8e-07	1.9e-07	-0.0	2.93e-06	1.46e-06	1e-08	300.08069198	301.07154787	300.07175482	-5.545e-05	-0.00015337	-0.00150768
0.31897	2518.63353	6e-08	5.4e-07	2.8e-07	1.9e-07	-0.0	2.93e-06	1.46e-06	1e-08	300.07894964	301.06977071	300.06993072	-5.501e-05	-0.00015338	-0.00150673
0.31902	2518.97472	6e-08	5.4e-07	2.8e-07	1.9e-07	-0.0	2.93e-06	1.46e-06	1e-08	300.07722128	301.06799348	300.06810734	-5.709e-05	-0.00015337	-0.00150557
0.31908	2519.31587	6e-08	5.4e-07	2.8e-07	1.9e-07	-0.0	2.93e-06	1.46e-06	1e-08	300.07542742	301.0662163	300.0662885	-6.154e-05	-0.00015336	-0.00150423
0.31913	2519.65698	6e-08	5.4e-07	2.8e-07	1.9e-07	-0.0	2.93e-06	1.46e-06	1e-08	300.07349375	301.06443927	300.06447778	-5.996e-05	-0.00015337	-0.00150291
0.31919	2519.99805	6e-08	5.4e-07	2.8e-07	1.9e-07	-0.0	2.93e-06	1.46e-06	1e-08	300.07160967	301.06266215	300.06266671	-5.712e-05	-0.0002974	-0.00150145
0.31924	2520.33909	6e-08	5.4e-07	2.8e-07	1.9e-07	-0.0	2.93e-06	1.46e-06	1e-08	300.06981493	301.059216	300.06105598	-5.826e-05	-0.00015311	-0.00149452
0.3193	2520.68009	6e-08	5.4e-07	2.8e-07	1.9e-07	-0.0	2.93e-06	1.46e-06	1e-08	300.06798413	301.05744177	300.05925395	-5.857e-05	-0.00015312	-0.00149325
0.31935	2521.02105	6e-08	5.4e-07	2.8e-07	1.9e-07	-0.0	2.93e-06	1.46e-06	1e-08	300.06614369	301.05566748	300.05745414	-5.857e-05	-0.00015312	-0.00149325
0.31941	2521.36197	6e-08	5.4e-07	2.8e-07	1.9e-07	-0.0	2.93e-06	1.46e-06	1e-08	300.06430326	301.0538932	300.05565433	-5.857e-05	-0.00015312	-0.00149325
0.31946	2521.70286	6e-08	5.4e-07	2.8e-07	1.9e-07	-0.0	2.93e-06	1.46e-06	1e-08	300.06246282	301.05211892	300.05385452	-5.857e-05	-0.00015312	-0.00149325
0.32953	2583.43899	6e-08	5.4e-07	2.8e-07	1.9e-07	-0.0	2.93e-06	1.46e-06	1e-08	299.76165809	300.72981854	299.75379093	-4.861e-05	-0.00014948	-0.00125776
0.32958	2583.77279	6e-08	5.4e-07	2.8e-07	1.9e-07	-0.0	2.93e-06	1.46e-06	1e-08	299.76012987	300.72808506	299.75230276	-5.036e-05	-0.00014946	-0.00125721
0.32964	2584.10656	6e-08	5.4e-07	2.8e-07	1.9e-07	-0.0	2.93e-06	1.46e-06	1e-08	299.7585466	300.72635185	299.75081777	-4.516e-05	-0.00014944	-0.00125616
0.32969	2584.44028	6e-08	5.4e-07	2.8e-07	1.9e-07	-0.0	2.93e-06	1.46e-06	1e-08	299.75712697	300.72461885	299.74932692	-4.734e-05	-0.00014938	-0.00125442
0.32975	2584.77397	6e-08	5.4e-07	2.8e-07	1.9e-07	-0.0	2.93e-06	1.46e-06	1e-08	299.75563859	300.72288659	299.74784149	-4.625e-05	-0.00014925	-0.00125036
0.3298	2585.10762	6e-08	5.4e-07	2.8e-07	1.9e-07	-0.0	2.93e-06	1.46e-06	1e-08	299.75418456	300.72115584	299.74636006	-4.625e-05	-0.00014925	-0.00125036
0.32986	2585.44123	6e-08	5.4e-07	2.8e-07	1.9e-07	-0.0	2.93e-06	1.46e-06	1e-08	299.75273053	300.71942508	299.74487863	-4.625e-05	-0.00014925	-0.00125036
0.32991	2585.77479	6e-08	5.4e-07	2.8e-07	1.9e-07	-0.0	2.93e-06	1.46e-06	1e-08	299.75127651	300.71769433	299.74339719	-4.644e-05	-0.00014924	-0.0012501
0.32997	2586.10833	6e-08	5.4e-07	2.8e-07	1.9e-07	-0.0	2.93e-06	1.46e-06	1e-08	299.74981655	300.71596368	299.74191637	-4.887e-05	-0.00014911	-0.00124682
0.33002	2586.44182	6e-08	5.4e-07	2.8e-07	1.9e-07	-0.0	2.93e-06	1.46e-06	1e-08	299.74828017	300.71423443	299.74044339	-4.887e-05	-0.00014911	-0.00124682
0.33008	2586.77527	6e-08	5.4e-07	2.8e-07	1.9e-07	-0.0	2.93e-06	1.46e-06	1e-08	299.74674379	300.71250518	299.73897042	-4.877e-05	-0.00014911	-0.00124675
0.33013	2587.10868	6e-08	5.4e-07	2.8e-07	1.9e-07	-0.0	2.93e-06	1.46e-06	1e-08	299.74521043	300.71077595	299.7374974	-4.355e-05	-0.00014901	-0.00124331
0.33019	2587.44206	6e-08	5.4e-07	2.8e-07	1.9e-07	-0.0	2.93e-06	1.46e-06	1e-08	299.74384124	300.70904791	299.73602175	-4.355e-05	-0.00014901	-0.00124331
0.33024	2587.7754	6e-08	5.4e-07	2.8e-07	1.9e-07	-0.0	2.93e-06	1.46e-06	1e-08	299.74247205	300.70731987	299.73454609	-4.355e-05	-0.00014901	-0.00124331
0.3303	2588.10869	6e-08	5.4e-07	2.8e-07	1.9e-07	-0.0	2.93e-06	1.46e-06	1e-08	299.74110286	300.70559183	299.73307043	-5.081e-05	-0.00014893	-0.0012418
0.33035	2588.44195	6e-08	5.4e-07	2.8e-07	1.9e-07	-0.0	2.93e-06	1.46e-06	1e-08	299.73950556	300.70386467	299.73160697	-4.737e-05	-0.00014891	-0.00124079
0.33041	2588.77517	6e-08	5.4e-07	2.8e-07	1.9e-07	-0.0	2.93e-06	1.46e-06	1e-08	299.73801642	300.7021378	299.73014006	-4.651e-05	-0.00014885	-0.00123912
0.33046	2589.10835	6e-08	5.4e-07	2.8e-07	1.9e-07	-0.0	2.93e-06	1.46e-06	1e-08	299.7365543	300.70041157	299.72867421	-5.004e-05	-0.00014874	-0.00123633
0.34053	2649.41981	6e-08	5.4e-07	2.8e-07	1.9e-07	-0.0	2.93e-06	1.46e-06	1e-08	299.49072104	300.39400661	299.48389998	-3.983e-05	-0.00013919	-0.00104623
0.34058	2649.74575	6e-08	5.4e-07	2.8e-07	1.9e-07	-0.0	2.93e-06	1.46e-06	1e-08	299.48946842	300.39239124	299.48268207	-4.028e-05	-0.00013914	-0.00104537
0.34064	2650.07164	6e-08	5.4e-07	2.8e-07	1.9e-07	-0.0	2.93e-06	1.46e-06	1e-08	299.48820142	300.39077652	299.48146594	-3.353e-05	-0.00013899	-0.00104286
0.34069	2650.3975	6e-08	5.4e-07	2.8e-07	1.9e-07	-0.0	2.93e-06	1.46e-06	1e-08	299.48714677	300.38916343	299.48024365	-3.353e-05	-0.00013899	-0.00104286
0.34075	2650.72332	6e-08	5.4e-07	2.8e-07	1.9e-07	-0.0	2.93e-06	1.46e-06	1e-08	299.48609211	300.38755035	299.47902137	-3.353e-05	-0.00013899	-0.00104286
0.3408	2651.04909	6e-08	5.4e-07	2.8e-07	1.9e-07	-0.0	2.93e-06	1.46e-06	1e-08	299.48503745	300.38593726	299.47779909	-4.339e-05	-0.0001389	-0.00104194
0.34086	2651.37483	6e-08	5.4e-07	2.8e-07	1.9e-07	-0.0	2.93e-06	1.46e-06	1e-08	299.48367268	300.38432522	299.47659181	-3.972e-05	-0.00013881	-0.00104026
0.34091	2651.70052	6e-08	5.4e-07	2.8e-07	1.9e-07	-0.0	2.93e-06	1.46e-06	1e-08	299.48242333	300.3827143	299.47538159	-4.003e-05	-0.0001387	-0.00103863
0.34097	2652.02618	6e-08	5.4e-07	2.8e-07	1.9e-07	-0.0	2.93e-06	1.46e-06	1e-08	299.4811643	300.38110462	299.47417395	-4.003e-05	-0.0001387	-0.00103863
0.34102	2652.3518	6e-08	5.4e-07	2.8e-07	1.9e-07	-0.0	2.93e-06	1.46e-06	1e-08	299.47990527	300.37949494	299.47296631	-3.848e-05	-0.00013857	-0.00103665
0.34108	2652.67737	6e-08	5.4e-07	2.8e-07	1.9e-07	-0.0	2.93e-06	1.46e-06	1e-08	299.47869499	300.3778867	299.47175911	-3.728e-05	-0.00013847	-0.00103511
0.34113	2653.00291	6e-08	5.4e-07	2.8e-07	1.9e-07	-0.0	2.93e-06	1.46e-06	1e-08	299.47752251	300.37627959	299.47055224	-3.728e-05	-0.00013847	-0.00103511
0.34119	2653.32841	6e-08	5.4e-07	2.8e-07	1.9e-07	-0.0	2.93e-06	1.46e-06	1e-08	299.47635002	300.37467248	299.46934537	-3.728e-05	-0.00013847	-0.00103511
0.34124	2653.65387	6e-08	5.4e-07	2.8e-07	1.9e-07	-0.0	2.93e-06	1.46e-06	1e-08	299.47517754	300.37306537	299.46813851	-4.155e-05	-0.00013827	-0.00103216
0.3413	2653.97928	6e-08	5.4e-07	2.8e-07	1.9e-07	-0.0	2.93e-06	1.46e-06	1e-08	299.47387052	300.37146067	299.46694149	-4.24e-05	-0.00013822	-0.00103157
0.34135	2654.30466	6e-08	5.4e-07	2.8e-07	1.9e-07	-0.0	2.93e-06	1.46e-06	1e-08	299.47253699	300.36985644	299.46574643	-4.24e-05	-0.00013822	-0.00103157
0.34141	2654.63	6e-08	5.4e-07	2.8e-07	1.9e-07	-0.0	2.93e-06	1.46e-06	1e-08	299.47120346	300.36825222	299.46455136	-4.136e-05	-0.00013822	-0.00103143
0.34146	2654.95529	6e-08	5.4e-07	2.8e-07	1.9e-07	-0.0	2.93e-06	1.46e-06	1e-08	299.46990242	300.36664807	299.46335504	-3.279e-05	-0.00013816	-0.0010302
0.35152	2713.80837	6e-08	5.4e-07	2.8e-07	1.9e-07	-0.0	2.93e-06	1.46e-06	1e-08	299.26833398	300.08601214	299.26239694	-3.188e-05	-0.00012574	-0.00087191
0.35158	2714.12625	6e-08	5.4e-07	2.8e-07	1.9e-07	-0.0	2.93e-06	1.46e-06	1e-08	299.26733079	300.08455186	299.26139381	-3.582e-05	-0.00012551	-0.00086943
0.35163	2714.44408	6e-08	5.4e-07	2.8e-07	1.9e-07	-0.0	2.93e-06	1.46e-06	1e-08	299.2662037	300.08309428	299.26039936	-3.582e-05	-0.00012551	-0.00086943
0.35169	2714.76188	6e-08	5.4e-07	2.8e-07	1.9e-07	-0.0	2.93e-06	1.46e-06	1e-08	299.2650766	300.08163669	299.25940491	-3.582e-05	-0.00012551	-0.00086943
0.35174	2715.07963	6e-08	5.4e-07	2.8e-07	1.9e-07	-0.0	2.93e-06	1.46e-06	1e-08	299.26394951	300.08017911	299.25841046	-3.582e-05	-0.00012551	-0.00086943
0.3518	2715.39735	6e-08	5.4e-07	2.8e-07	1.9e-07	-0.0	2.93e-06	1.46e-06	1e-08	299.26282242	300.07872153	299.257416	-2.804e-05	-0.00012548	-0.00086888
0.35185	2715.71502	6e-08	5.4e-07	2.8e-07	1.9e-07	-0.0	2.93e-06	1.46e-06	1e-08	299.26194004	300.07726427	299.25641137	-2.764e-05	-0.00012541	-0.00086812
0.35191	2716.03266	6e-08	5.4e-07	2.8e-07	1.9e-07	-0.0	2.93e-06	1.46e-06	1e-08	299.26107034	300.07580779	299.25540712	-3.116e-05	-0.0001253	-0.00086704
0.35196	2716.35025	6e-08	5.4e-07	2.8e-07	1.9e-07	-0.0	2.93e-06	1.46e-06	1e-08	299.26008989	300.07435256	299.25440919	-2.793e-05	-0.00012518	-0.00086561
0.35202	2716.6678	6e-08	5.4e-07	2.8e-07	1.9e-07	-0.0	2.93e-06	1.46e-06	1e-08	299.2592111	300.07289871	299.25340857	-2.793e-05	-0.00012518	-0.00086561
0.35207	2716.98531	6e-08	5.4e-07	2.8e-07	1.9e-07	-0.0	2.93e-06	1.46e-06	1e-08	299.2583323	300.07144487	299.25240794	-3.224e-05	-0.0001251	-0.00086486
0.35213	2717.30278	6e-08	5.4e-07	2.8e-07	1.9e-07	-0.0	2.93e-06	1.46e-06	1e-08	299.25731784	300.06999197	299.25141431	-3.242e-05	-0.00012504	-0.00086417
0.35218	2717.62021	6e-08	5.4e-07	2.8e-07	1.9e-07	-0.0	2.93e-06	1.46e-06	1e-08	299.25629762	300.0685398	299.25042182	-3.003e-05	-0.00012497	-0.00086339
0.35224	2717.93759	6e-08	5.4e-07	2.8e-07	1.9e-07	-0.0	2.93e-06	1.46e-06	1e-08	299.2553527	300.06708836	299.24942697	-3.448e-05	-0.00012469	-0.00086039
0.35229	2718.25494	6e-08	5.4e-07	2.8e-07	1.9e-07	-0.0	2.93e-06	1.46e-06	1e-08	299.25426762	300.06564023	299.24844218	-3.448e-05	-0.00012469	-0.00086039
0.35235	2718.57225	6e-08	5.4e-07	2.8e-07	1.9e-07	-0.0	2.93e-06	1.46e-06	1e-08	299.25318254	300.0641921	299.2474574	-3.448e-05	-0.00012469	-0.00086039
0.3524	2718.88951	6e-08	5.4e-07	2.8e-07	1.9e-07	-0.0	2.93e-06	1.46e-06	1e-08	299.25209745	300.06274397	299.24647261	-3.414e-05	-0.00012468	-0.00086034
0.35246	2719.20674	6e-08	5.4e-07	2.8e-07	1.9e-07	-0.0	2.93e-06	1.46e-06	1e-08	299.25102335	300.06129588	299.2454874	-2.562e-05	-0.0001246	-0.00085916
0.36252	2776.56555	6e-08	5.4e-07	2.8e-07	1.9e-07	-0.0	2.93e-06	1.46e-06	1e-08	299.08486283	299.81035856	299.07961392	-2.396e-05	-0.00011145	-0.000729
0.36258	2776.87517	6e-08	5.4e-07	2.8e-07	1.9e-07	-0.0	2.93e-06	1.46e-06	1e-08	299.08410866	299.8090634	299.07878029	-2.594e-05	-0.00011141	-0.00072867
0.36263	2777.18474	6e-08	5.4e-07	2.8e-07	1.9e-07	-0.0	2.93e-06	1.46e-06	1e-08	299.08329226	299.80776873	299.07794984	-3.091e-05	-0.0001113	-0.00072784
0.36269	2777.49428	6e-08	5.4e-07	2.8e-07	1.9e-07	-0.0	2.93e-06	1.46e-06	1e-08	299.08231925	299.80647528	299.07712739	-2.7e-05	-0.00011125	-0.00072725
0.36274	2777.80377	6e-08	5.4e-07	2.8e-07	1.9e-07	-0.0	2.93e-06	1.46e-06	1e-08	299.0814694	299.80518246	299.0763002	-2.347e-05	-0.0001112	-0.00072672
0.3628	2778.11322	6e-08	5.4e-07	2.8e-07	1.9e-07	-0.0	2.93e-06	1.46e-06	1e-08	299.08073072	299.8038902	299.07546873	-2.992e-05	-0.00011099	-0.00072499
0.36285	2778.42263	6e-08	5.4e-07	2.8e-07	1.9e-07	-0.0	2.93e-06	1.46e-06	1e-08	299.07978912	299.80260036	299.07464845	-3.188e-05	-0.00011093	-0.00072446
0.36291	2778.732	6e-08	5.4e-07	2.8e-07	1.9e-07	-0.0	2.93e-06	1.46e-06	1e-08	299.07878578	299.80131127	299.07383157	-3.188e-05	-0.00011093	-0.00072446
0.36296	2779.04132	6e-08	5.4e-07	2.8e-07	1.9e-07	-0.0	2.93e-06	1.46e-06	1e-08	299.07778244	299.80002217	299.07301469	-2.775e-05	-0.00011092	-0.0007243
0.36302	2779.35061	6e-08	5.4e-07	2.8e-07	1.9e-07	-0.0	2.93e-06	1.46e-06	1e-08	299.07690891	299.79873315	299.07219225	-2.226e-05	-0.00011087	-0.00072368
0.36307	2779.65985	6e-08	5.4e-07	2.8e-07	1.9e-07	-0.0	2.93e-06	1.46e-06	1e-08	299.0762084	299.79744474	299.07136287	-2.474e-05	-0.00011071	-0.00072233
0.36313	2779.96905	6e-08	5.4e-07	2.8e-07	1.9e-07	-0.0	2.93e-06	1.46e-06	1e-08	299.07542976	299.79615815	299.07053866	-2.427e-05	-0.00011064	-0.00072167
0.36318	2780.2782	6e-08	5.4e-07	2.8e-07	1.9e-07	-0.0	2.93e-06	1.46e-06	1e-08	299.07466596	299.79487239	299.06971462	-2.427e-05	-0.00011064	-0.00072167
0.36324	2780.58732	6e-08	5.4e-07	2.8e-07	1.9e-07	-0.0	2.93e-06	1.46e-06	1e-08	299.07390217	299.79358663	299.06889058	-2.703e-05	-0.00011045	-0.00072009
0.36329	2780.89639	6e-08	5.4e-07	2.8e-07	1.9e-07	-0.0	2.93e-06	1.46e-06	1e-08	299.07305146	299.792303	299.06807237	-2.715e-05	-0.00011045	-0.00072002
0.36335	2781.20543	6e-08	5.4e-07	2.8e-07	1.9e-07	-0.0	2.93e-06	1.46e-06	1e-08	299.07219694	299.79101946	299.06725442	-2.561e-05	-0.00011038	-0.00071935
0.3634	2781.51442	6e-08	5.4e-07	2.8e-07	1.9e-07	-0.0	2.93e-06	1.46e-06	1e-08	299.07139088	299.78973672	299.06643515	-2.34e-05	-0.00011028	-0.0007184
0.36346	2781.82337	6e-08	5.4e-07	2.8e-07	1.9e-07	-0.0	2.93e-06	1.46e-06	1e-08	299.07065426	299.78845515	299.06561398	-2.34e-05	-0.00011028	-0.0007184
0.37352	2837.64964	6e-08	5.4e-07	2.8e-07	1.9e-07	-0.0	2.93e-06	1.46e-06	1e-08	298.93241821	299.56765399	298.92810958	-1.912e-05	-9.731e-05	-0.00060932
0.37358	2837.95079	6e-08	5.4e-07	2.8e-07	1.9e-07	-0.0	2.93e-06	1.46e-06	1e-08	298.93181624	299.56652255	298.92741736	-1.901e-05	-9.73e-05	-0.00060928
0.37363	2838.25189	6e-08	5.4e-07	2.8e-07	1.9e-07	-0.0	2.93e-06	1.46e-06	1e-08	298.93121776	299.56539117	298.92672504	-1.901e-05	-9.73e-05	-0.00060928
0.37369	2838.55294	6e-08	5.4e-07	2.8e-07	1.9e-07	-0.0	2.93e-06	1.46e-06	1e-08	298.93061929	299.56425979	298.92603273	-2.318e-05	-9.723e-05	-0.00060879
0.37374	2838.85396	6e-08	5.4e-07	2.8e-07	1.9e-07	-0.0	2.93e-06	1.46e-06	1e-08	298.92988955	299.56312927	298.92534685	-2.58e-05	-9.717e-05	-0.00060839
0.3738	2839.15493	6e-08	5.4e-07	2.8e-07	1.9e-07	-0.0	2.93e-06	1.46e-06	1e-08	298.92907738	299.56199941	298.92466512	-1.98e-05	-9.709e-05	-0.00060764
0.37385	2839.45586	6e-08	5.4e-07	2.8e-07	1.9e-07	-0.0	2.93e-06	1.46e-06	1e-08	298.9284541	299.56087046	298.92397592	-2.311e-05	-9.695e-05	-0.00060663
0.37391	2839.75674	6e-08	5.4e-07	2.8e-07	1.9e-07	-0.0	2.93e-06	1.46e-06	1e-08	298.92772661	299.5597431	298.9232926	-2.591e-05	-9.684e-05	-0.00060577
0.37396	2840.05759	6e-08	5.4e-07	2.8e-07	1.9e-07	-0.0	2.93e-06	1.46e-06	1e-08	298.92691086	299.5586171	298.92261425	-2.591e-05	-9.684e-05	-0.00060577
0.37402	2840.35838	6e-08	5.4e-07	2.8e-07	1.9e-07	-0.0	2.93e-06	1.46e-06	1e-08	298.9260951	299.5574911	298.92193591	-2.498e-05	-9.683e-05	-0.0006057
0.37407	2840.65914	6e-08	5.4e-07	2.8e-07	1.9e-07	-0.0	2.93e-06	1.46e-06	1e-08	298.9253086	299.55636516	298.92125634	-1.614e-05	-9.678e-05	-0.00060509
0.37413	2840.95986	6e-08	5.4e-07	2.8e-07	1.9e-07	-0.0	2.93e-06	1.46e-06	1e-08	298.92480061	299.55523983	298.92056514	-2.186e-05	-9.669e-05	-0.00060453
0.37418	2841.26053	6e-08	5.4e-07	2.8e-07	1.9e-07	-0.0	2.93e-06	1.46e-06	1e-08	298.92411224	299.55411552	298.91988265	-2.106e-05	-9.658e-05	-0.00060365
0.37424	2841.56115	6e-08	5.4e-07	2.8e-07	1.9e-07	-0.0	2.93e-06	1.46e-06	1e-08	298.92344934	299.55299247	298.9192001	-1.796e-05	-9.648e-05	-0.00060278
0.37429	2841.86174	6e-08	5.4e-07	2.8e-07	1.9e-07	-0.0	2.93e-06	1.46e-06	1e-08	298.9228838	299.5518706	298.91851429	-1.796e-05	-9.648e-05	-0.00060278
0.37435	2842.16228	6e-08	5.4e-07	2.8e-07	1.9e-07	-0.0	2.93e-06	1.46e-06	1e-08	298.92231826	299.55074873	298.91782849	-2.158e-05	-9.643e-05	-0.00060245
0.3744	2842.46278	6e-08	5.4e-07	2.8e-07	1.9e-07	-0.0	2.93e-06	1.46e-06	1e-08	298.921639	299.54962747	298.91714814	-2.475e-05	-9.636e-05	-0.00060195
0.37446	2842.76323	6e-08	5.4e-07	2.8e-07	1.9e-07	-0.0	2.93e-06	1.46e-06	1e-08	298.92085979	299.54850704	298.91647285	-2.015e-05	-9.63e-05	-0.0006014
0.38452	2897.01603	6e-08	5.4e-07	2.8e-07	1.9e-07	-0.0	2.93e-06	1.46e-06	1e-08	298.80596581	299.35645621	298.80210732	-2.258e-05	-8.422e-05	-0.00051069
0.38458	2897.30847	6e-08	5.4e-07	2.8e-07	1.9e-07	-0.0	2.93e-06	1.46e-06	1e-08	298.80525462	299.35547652	298.8015401	-2.258e-05	-8.422e-05	-0.00051069
0.38463	2897.60086	6e-08	5.4e-07	2.8e-07	1.9e-07	-0.0	2.93e-06	1.46e-06	1e-08	298.80454344	299.35449684	298.80097289	-2.258e-05	-8.422e-05	-0.00051069
0.38469	2897.89321	6e-08	5.4e-07	2.8e-07	1.9e-07	-0.0	2.93e-06	1.46e-06	1e-08	298.80383225	299.35351715	298.80040568	-1.539e-05	-8.42e-05	-0.00051042
0.38474	2898.18551	6e-08	5.4e-07	2.8e-07	1.9e-07	-0.0	2.93e-06	1.46e-06	1e-08	298.80334753	299.35253767	298.79982872	-1.709e-05	-8.413e-05	-0.00050996
0.3848	2898.47777	6e-08	5.4e-07	2.8e-07	1.9e-07	-0.0	2.93e-06	1.46e-06	1e-08	298.80280948	299.35155899	298.79925469	-1.68e-05	-8.394e-05	-0.00050856
0.38485	2898.76999	6e-08	5.4e-07	2.8e-07	1.9e-07	-0.0	2.93e-06	1.46e-06	1e-08	298.8022803	299.35058254	298.79868195	-1.68e-05	-8.394e-05	-0.00050856
0.38491	2899.06216	6e-08	5.4e-07	2.8e-07	1.9e-07	-0.0	2.93e-06	1.46e-06	1e-08	298.80175112	299.3496061	298.79810921	-1.68e-05	-8.394e-05	-0.00050856
0.38496	2899.35429	6e-08	5.4e-07	2.8e-07	1.9e-07	-0.0	2.93e-06	1.46e-06	1e-08	298.80122194	299.34862965	298.79753648	-1.914e-05	-8.374e-05	-0.00050723
0.38502	2899.64637	6e-08	5.4e-07	2.8e-07	1.9e-07	-0.0	2.93e-06	1.46e-06	1e-08	298.80061933	299.34765543	298.79696862	-1.921e-05	-8.374e-05	-0.00050719
0.38507	2899.93841	6e-08	5.4e-07	2.8e-07	1.9e-07	-0.0	2.93e-06	1.46e-06	1e-08	298.80001448	299.34668129	298.79640091	-1.921e-05	-8.374e-05	-0.00050719
0.38513	2900.23041	6e-08	5.4e-07	2.8e-07	1.9e-07	-0.0	2.93e-06	1.46e-06	1e-08	298.79940963	299.34570714	298.7958332	-1.562e-05	-8.358e-05	-0.00050595
0.38518	2900.52236	6e-08	5.4e-07	2.8e-07	1.9e-07	-0.0	2.93e-06	1.46e-06	1e-08	298.7989177	299.34473487	298.79526196	-1.528e-05	-8.356e-05	-0.00050584
0.38524	2900.81427	6e-08	5.4e-07	2.8e-07	1.9e-07	-0.0	2.93e-06	1.46e-06	1e-08	298.79843637	299.34376277	298.79469038	-1.528e-05	-8.356e-05	-0.00050584
0.38529	2901.10613	6e-08	5.4e-07	2.8e-07	1.9e-07	-0.0	2.93e-06	1.46e-06	1e-08	298.79795505	299.34279068	298.79411881	-2.032e-05	-8.346e-05	-0.00050523
0.38535	2901.39795	6e-08	5.4e-07	2.8e-07	1.9e-07	-0.0	2.93e-06	1.46e-06	1e-08	298.7973153	299.34181973	298.79355502	-1.96e-05	-8.342e-05	-0.00050492
0.3854	2901.68972	6e-08	5.4e-07	2.8e-07	1.9e-07	-0.0	2.93e-06	1.46e-06	1e-08	298.79669807	299.34084926	298.79299059	-1.609e-05	-8.337e-05	-0.00050445
0.38546	2901.98145	6e-08	5.4e-07	2.8e-07	1.9e-07	-0.0	2.93e-06	1.46e-06	1e-08	298.79619149	299.33987943	298.79242181	-2.029e-05	-8.317e-05	-0.00050313
0.39552	2954.61671	6e-08	5.4e-07	2.8e-07	1.9e-07	-0.0	2.93e-06	1.46e-06	1e-08	298.69998542	299.17420243	298.69707012	-9.64e-06	-7.252e-05	-0.00042909
0.39558	2954.90019	6e-08	5.4e-07	2.8e-07	1.9e-07	-0.0	2.93e-06	1.46e-06	1e-08	298.69968185	299.17335845	298.69658289	-1.403e-05	-7.246e-05	-0.00042875
0.39563	2955.18363	6e-08	5.4e-07	2.8e-07	1.9e-07	-0.0	2.93e-06	1.46e-06	1e-08	298.69923983	299.17251521	298.69610222	-1.919e-05	-7.238e-05	-0.00042835
0.39569	2955.46702	6e-08	5.4e-07	2.8e-07	1.9e-07	-0.0	2.93e-06	1.46e-06	1e-08	298.69863537	299.17167284	298.69562926	-1.497e-05	-7.237e-05	-0.0004282
0.39574	2955.75037	6e-08	5.4e-07	2.8e-07	1.9e-07	-0.0	2.93e-06	1.46e-06	1e-08	298.69816387	299.17083058	298.69515056	-1.393e-05	-7.232e-05	-0.00042784
0.3958	2956.03367	6e-08	5.4e-07	2.8e-07	1.9e-07	-0.0	2.93e-06	1.46e-06	1e-08	298.69772528	299.16998891	298.69467083	-1.441e-05	-7.212e-05	-0.00042651
0.39585	2956.31692	6e-08	5.4e-07	2.8e-07	1.9e-07	-0.0	2.93e-06	1.46e-06	1e-08	298.69727146	299.16914954	298.69419336	-1.44e-05	-7.212e-05	-0.00042647
0.39591	2956.60013	6e-08	5.4e-07	2.8e-07	1.9e-07	-0.0	2.93e-06	1.46e-06	1e-08	298.696818	299.16831026	298.69371593	-1.44e-05	-7.212e-05	-0.00042647
0.39596	2956.88329	6e-08	5.4e-07	2.8e-07	1.9e-07	-0.0	2.93e-06	1.46e-06	1e-08	298.69636455	299.16747097	298.69323851	-1.509e-05	-7.201e-05	-0.00042577
0.39602	2957.16641	6e-08	5.4e-07	2.8e-07	1.9e-07	-0.0	2.93e-06	1.46e-06	1e-08	298.69588933	299.16663291	298.69276287	-1.578e-05	-7.19e-05	-0.00042507
0.39607	2957.44948	6e-08	5.4e-07	2.8e-07	1.9e-07	-0.0	2.93e-06	1.46e-06	1e-08	298.69539218	299.16579608	298.69228905	-1.578e-05	-7.19e-05	-0.00042507
0.39613	2957.73251	6e-08	5.4e-07	2.8e-07	1.9e-07	-0.0	2.93e-06	1.46e-06	1e-08	298.69489503	299.16495925	298.69181523	-1.578e-05	-7.19e-05	-0.00042507
0.39618	2958.01549	6e-08	5.4e-07	2.8e-07	1.9e-07	-0.0	2.93e-06	1.46e-06	1e-08	298.69439788	299.16412241	298.69134141	-1.359e-05	-7.175e-05	-0.00042401
0.39624	2958.29843	6e-08	5.4e-07	2.8e-07	1.9e-07	-0.0	2.93e-06	1.46e-06	1e-08	298.69396979	299.16328736	298.69086579	-1.296e-05	-7.171e-05	-0.0004237
0.39629	2958.58132	6e-08	5.4e-07	2.8e-07	1.9e-07	-0.0	2.93e-06	1.46e-06	1e-08	298.69356167	299.16245282	298.69038965	-1.296e-05	-7.171e-05	-0.0004237
0.39635	2958.86417	6e-08	5.4e-07	2.8e-07	1.9e-07	-0.0	2.93e-06	1.46e-06	1e-08	298.69315355	299.16161827	298.68991352	-1.324e-05	-7.17e-05	-0.00042366
0.3964	2959.14696	6e-08	5.4e-07	2.8e-07	1.9e-07	-0.0	2.93e-06	1.46e-06	1e-08	298.69273664	299.16078381	298.68943782	-1.82e-05	-7.158e-05	-0.00042295
0.39646	2959.42972	6e-08	5.4e-07	2.8e-07	1.9e-07	-0.0	2.93e-06	1.46e-06	1e-08	298.69216354	299.15995074	298.68896992	-1.783e-05	-7.157e-05	-0.0004229
0.40652	3010.39992	6e-08	5.4e-07	2.8e-07	1.9e-07	-0.0	2.93e-06	1.46e-06	1e-08	298.61204536	299.01787446	298.60927562	-1.185e-05	-6.195e-05	-0.00035984
0.40657	3010.67417	6e-08	5.4e-07	2.8e-07	1.9e-07	-0.0	2.93e-06	1.46e-06	1e-08	298.61167206	299.01715322	298.6088739	-1.185e-05	-6.195e-05	-0.00035984
0.40663	3010.94838	6e-08	5.4e-07	2.8e-07	1.9e-07	-0.0	2.93e-06	1.46e-06	1e-08	298.61129876	299.01643198	298.60847219	-1.263e-05	-6.191e-05	-0.00035961
0.40668	3011.22255	6e-08	5.4e-07	2.8e-07	1.9e-07	-0.0	2.93e-06	1.46e-06	1e-08	298.61090093	299.01571118	298.60807184	-1.527e-05	-6.178e-05	-0.00035883
0.40674	3011.49666	6e-08	5.4e-07	2.8e-07	1.9e-07	-0.0	2.93e-06	1.46e-06	1e-08	298.61042005	299.0149919	298.60767611	-1.527e-05	-6.178e-05	-0.00035883
0.40679	3011.77073	6e-08	5.4e-07	2.8e-07	1.9e-07	-0.0	2.93e-06	1.46e-06	1e-08	298.60993917	299.01427262	298.60728039	-1.52e-05	-6.178e-05	-0.00035882
0.40685	3012.04476	6e-08	5.4e-07	2.8e-07	1.9e-07	-0.0	2.93e-06	1.46e-06	1e-08	298.60946045	299.01355334	298.60688457	-9.74e-06	-6.172e-05	-0.00035831
0.4069	3012.31873	6e-08	5.4e-07	2.8e-07	1.9e-07	-0.0	2.93e-06	1.46e-06	1e-08	298.6091535	299.01283482	298.60648172	-1.138e-05	-6.169e-05	-0.00035814
0.40696	3012.59266	6e-08	5.4e-07	2.8e-07	1.9e-07	-0.0	2.93e-06	1.46e-06	1e-08	298.6087951	299.01211666	298.60608136	-1.487e-05	-6.162e-05	-0.00035777
0.40701	3012.86655	6e-08	5.4e-07	2.8e-07	1.9e-07	-0.0	2.93e-06	1.46e-06	1e-08	298.60832669	299.01139929	298.60568633	-1.093e-05	-6.151e-05	-0.00035699
0.40707	3013.14038	6e-08	5.4e-07	2.8e-07	1.9e-07	-0.0	2.93e-06	1.46e-06	1e-08	298.60798238	299.01068321	298.60528671	-8.57e-06	-6.144e-05	-0.00035652
0.40712	3013.41417	6e-08	5.4e-07	2.8e-07	1.9e-07	-0.0	2.93e-06	1.46e-06	1e-08	298.60771255	299.0099679	298.60488433	-8.57e-06	-6.144e-05	-0.00035652
0.40718	3013.68791	6e-08	5.4e-07	2.8e-07	1.9e-07	-0.0	2.93e-06	1.46e-06	1e-08	298.60744273	299.0092526	298.60448195	-8.57e-06	-6.144e-05	-0.00035652
0.40723	3013.96161	6e-08	5.4e-07	2.8e-07	1.9e-07	-0.0	2.93e-06	1.46e-06	1e-08	298.60717291	299.0085373	298.60407957	-1.459e-05	-6.139e-05	-0.00035632
0.40729	3014.23525	6e-08	5.4e-07	2.8e-07	1.9e-07	-0.0	2.93e-06	1.46e-06	1e-08	298.60671338	299.00782254	298.60368586	-1.567e-05	-6.134e-05	-0.00035601
0.40734	3014.50886	6e-08	5.4e-07	2.8e-07	1.9e-07	-0.0	2.93e-06	1.46e-06	1e-08	298.60621967	299.00710839	298.60329404	-1.397e-05	-6.125e-05	-0.0003554
0.4074	3014.78241	6e-08	5.4e-07	2.8e-07	1.9e-07	-0.0	2.93e-06	1.46e-06	1e-08	298.60577966	299.00639531	298.60290056	-1.484e-05	-6.118e-05	-0.00035499
0.40745	3015.05592	6e-08	5.4e-07	2.8e-07	1.9e-07	-0.0	2.93e-06	1.46e-06	1e-08	298.60531212	299.005683	298.60250879	-1.484e-05	-6.118e-05	-0.00035499
0.41752	3064.30956	6e-08	5.4e-07	2.8e-07	1.9e-07	-0.0	2.93e-06	1.46e-06	1e-08	298.53816669	298.88438653	298.53580861	-9.49e-06	-5.284e-05	-0.00030261
0.41757	3064.5743	6e-08	5.4e-07	2.8e-07	1.9e-07	-0.0	2.93e-06	1.46e-06	1e-08	298.53786766	298.88377121	298.53547117	-1.11e-05	-5.278e-05	-0.00030226
0.41763	3064.83899	6e-08	5.4e-07	2.8e-07	1.9e-07	-0.0	2.93e-06	1.46e-06	1e-08	298.53751783	298.88315659	298.53513639	-1.314e-05	-5.27e-05	-0.00030183
0.41768	3065.10364	6e-08	5.4e-07	2.8e-07	1.9e-07	-0.0	2.93e-06	1.46e-06	1e-08	298.5371039	298.88254284	298.53480496	-1.314e-05	-5.27e-05	-0.00030183
0.41774	3065.36823	6e-08	5.4e-07	2.8e-07	1.9e-07	-0.0	2.93e-06	1.46e-06	1e-08	298.53668996	298.88192909	298.53447354	-1.032e-05	-5.267e-05	-0.00030162
0.41779	3065.63278	6e-08	5.4e-07	2.8e-07	1.9e-07	-0.0	2.93e-06	1.46e-06	1e-08	298.53636482	298.88131565	298.53413841	-7.99e-06	-5.265e-05	-0.00030144
0.41785	3065.89728	6e-08	5.4e-07	2.8e-07	1.9e-07	-0.0	2.93e-06	1.46e-06	1e-08	298.53611313	298.88070248	298.53380024	-1.226e-05	-5.257e-05	-0.00030102
0.4179	3066.16173	6e-08	5.4e-07	2.8e-07	1.9e-07	-0.0	2.93e-06	1.46e-06	1e-08	298.53572688	298.88009023	298.53346853	-1.017e-05	-5.25e-05	-0.00030054
0.41796	3066.42613	6e-08	5.4e-07	2.8e-07	1.9e-07	-0.0	2.93e-06	1.46e-06	1e-08	298.53540639	298.87947882	298.53313447	-7.4e-06	-5.241e-05	-0.00029993
0.41801	3066.69048	6e-08	5.4e-07	2.8e-07	1.9e-07	-0.0	2.93e-06	1.46e-06	1e-08	298.53517325	298.8788685	298.53279725	-7.4e-06	-5.241e-05	-0.00029993
0.41807	3066.95479	6e-08	5.4e-07	2.8e-07	1.9e-07	-0.0	2.93e-06	1.46e-06	1e-08	298.5349401	298.87825817	298.53246003	-7.4e-06	-5.241e-05	-0.00029993
0.41812	3067.21904	6e-08	5.4e-07	2.8e-07	1.9e-07	-0.0	2.93e-06	1.46e-06	1e-08	298.53470696	298.87764784	298.53212281	-9.23e-06	-5.239e-05	-0.00029984
0.41818	3067.48325	6e-08	5.4e-07	2.8e-07	1.9e-07	-0.0	2.93e-06	1.46e-06	1e-08	298.53441608	298.87703774	298.53178826	-1.655e-05	-5.231e-05	-0.00029948
0.41823	3067.74741	6e-08	5.4e-07	2.8e-07	1.9e-07	-0.0	2.93e-06	1.46e-06	1e-08	298.53389467	298.87642855	298.53146438	-1.15e-05	-5.229e-05	-0.00029925
0.41829	3068.01152	6e-08	5.4e-07	2.8e-07	1.9e-07	-0.0	2.93e-06	1.46e-06	1e-08	298.53353225	298.87581963	298.53113371	-7.83e-06	-5.227e-05	-0.00029908
0.41834	3068.27559	6e-08	5.4e-07	2.8e-07	1.9e-07	-0.0	2.93e-06	1.46e-06	1e-08	298.53328554	298.87521091	298.53079808	-1.546e-05	-5.212e-05	-0.0002983
0.4184	3068.5396	6e-08	5.4e-07	2.8e-07	1.9e-07	-0.0	2.93e-06	1.46e-06	1e-08	298.53279854	298.87460391	298.53047406	-1.58e-05	-5.211e-05	-0.00029826
0.41845	3068.80357	6e-08	5.4e-07	2.8e-07	1.9e-07	-0.0	2.93e-06	1.46e-06	1e-08	298.53230081	298.87399699	298.53015056	-1.58e-05	-5.211e-05	-0.00029826
0.42852	3116.28457	6e-08	5.4e-07	2.8e-07	1.9e-07	-0.0	2.93e-06	1.46e-06	1e-08	298.47604754	298.77078233	298.47425128	-8.62e-06	-4.491e-05	-0.00025444
0.42857	3116.53948	6e-08	5.4e-07	2.8e-07	1.9e-07	-0.0	2.93e-06	1.46e-06	1e-08	298.47577598	298.77025917	298.47396912	-7.59e-06	-4.488e-05	-0.00025423
0.42863	3116.79433	6e-08	5.4e-07	2.8e-07	1.9e-07	-0.0	2.93e-06	1.46e-06	1e-08	298.47553695	298.76973641	298.47368577	-8.19e-06	-4.478e-05	-0.00025364
0.42868	3117.04914	6e-08	5.4e-07	2.8e-07	1.9e-07	-0.0	2.93e-06	1.46e-06	1e-08	298.47527881	298.7692148	298.47340395	-7.66e-06	-4.473e-05	-0.00025334
0.42874	3117.30389	6e-08	5.4e-07	2.8e-07	1.9e-07	-0.0	2.93e-06	1.46e-06	1e-08	298.47503743	298.76869375	298.47312173	-7.66e-06	-4.473e-05	-0.00025334
0.42879	3117.55859	6e-08	5.4e-07	2.8e-07	1.9e-07	-0.0	2.93e-06	1.46e-06	1e-08	298.47479606	298.7681727	298.47283951	-7.73e-06	-4.473e-05	-0.00025333
0.42885	3117.81325	6e-08	5.4e-07	2.8e-07	1.9e-07	-0.0	2.93e-06	1.46e-06	1e-08	298.47455248	298.76765168	298.47255741	-1.056e-05	-4.463e-05	-0.00025278
0.4289	3118.06785	6e-08	5.4e-07	2.8e-07	1.9e-07	-0.0	2.93e-06	1.46e-06	1e-08	298.47421967	298.76713181	298.47227991	-1.056e-05	-4.463e-05	-0.00025278
0.42896	3118.32241	6e-08	5.4e-07	2.8e-07	1.9e-07	-0.0	2.93e-06	1.46e-06	1e-08	298.47388687	298.76661193	298.47200241	-8.49e-06	-4.459e-05	-0.00025251
0.42901	3118.57691	6e-08	5.4e-07	2.8e-07	1.9e-07	-0.0	2.93e-06	1.46e-06	1e-08	298.47361951	298.76609253	298.47172233	-6.51e-06	-4.455e-05	-0.00025225
0.42907	3118.83137	6e-08	5.4e-07	2.8e-07	1.9e-07	-0.0	2.93e-06	1.46e-06	1e-08	298.4734143	298.76557358	298.47143979	-6.52e-06	-4.455e-05	-0.00025225
0.42912	3119.08577	6e-08	5.4e-07	2.8e-07	1.9e-07	-0.0	2.93e-06	1.46e-06	1e-08	298.47320884	298.76505463	298.47115726	-1.123e-05	-4.448e-05	-0.00025193
0.42918	3119.34012	6e-08	5.4e-07	2.8e-07	1.9e-07	-0.0	2.93e-06	1.46e-06	1e-08	298.47285488	298.76453644	298.4708817	-9.09e-06	-4.446e-05	-0.00025175
0.42923	3119.59443	6e-08	5.4e-07	2.8e-07	1.9e-07	-0.0	2.93e-06	1.46e-06	1e-08	298.4725685	298.76401853	298.47060335	-8.61e-06	-4.44e-05	-0.0002514
0.42929	3119.84868	6e-08	5.4e-07	2.8e-07	1.9e-07	-0.0	2.93e-06	1.46e-06	1e-08	298.47229722	298.76350129	298.47032473	-1.115e-05	-4.427e-05	-0.00025066
0.42934	3120.10288	6e-08	5.4e-07	2.8e-07	1.9e-07	-0.0	2.93e-06	1.46e-06	1e-08	298.47194596	298.76298558	298.47005055	-1.115e-05	-4.427e-05	-0.00025066
0.4294	3120.35704	6e-08	5.4e-07	2.8e-07	1.9e-07	-0.0	2.93e-06	1.46e-06	1e-08	298.47159471	298.76246986	298.46977636	-1.115e-05	-4.427e-05	-0.00025066
0.42945	3120.61114	6e-08	5.4e-07	2.8e-07	1.9e-07	-0.0	2.93e-06	1.46e-06	1e-08	298.47124345	298.76195415	298.46950217	-1.115e-05	-4.427e-05	-0.00025066
0.43952	3166.25806	6e-08	5.4e-07	2.8e-07	1.9e-07	-0.0	2.93e-06	1.46e-06	1e-08	298.42410631	298.67434423	298.42260781	-8.83e-06	-3.807e-05	-0.00021392
0.43957	3166.50278	6e-08	5.4e-07	2.8e-07	1.9e-07	-0.0	2.93e-06	1.46e-06	1e-08	298.42382796	298.67390063	298.42237325	-5.55e-06	-3.805e-05	-0.00021376
0.43963	3166.74745	6e-08	5.4e-07	2.8e-07	1.9e-07	-0.0	2.93e-06	1.46e-06	1e-08	298.4236532	298.67345725	298.42213429	-6.9e-06	-3.795e-05	-0.00021317
0.43968	3166.99206	6e-08	5.4e-07	2.8e-07	1.9e-07	-0.0	2.93e-06	1.46e-06	1e-08	298.42343581	298.67301507	298.42189789	-6.9e-06	-3.792e-05	-0.00021301
0.43974	3167.23662	6e-08	5.4e-07	2.8e-07	1.9e-07	-0.0	2.93e-06	1.46e-06	1e-08	298.42321834	298.67257323	298.4216617	-6.9e-06	-3.792e-05	-0.00021301
0.43979	3167.48113	6e-08	5.4e-07	2.8e-07	1.9e-07	-0.0	2.93e-06	1.46e-06	1e-08	298.42300088	298.67213138	298.42142551	-6.95e-06	-3.791e-05	-0.00021296
0.43985	3167.72559	6e-08	5.4e-07	2.8e-07	1.9e-07	-0.0	2.93e-06	1.46e-06	1e-08	298.42278175	298.67168964	298.42118944	-7.48e-06	-3.782e-05	-0.00021245
0.4399	3167.97	6e-08	5.4e-07	2.8e-07	1.9e-07	-0.0	2.93e-06	1.46e-06	1e-08	298.42254596	298.67124892	298.42095472	-7.48e-06	-3.782e-05	-0.00021245
0.43996	3168.21435	6e-08	5.4e-07	2.8e-07	1.9e-07	-0.0	2.93e-06	1.46e-06	1e-08	298.42231017	298.6708082	298.42071999	-7.44e-06	-3.782e-05	-0.00021241
0.44001	3168.45866	6e-08	5.4e-07	2.8e-07	1.9e-07	-0.0	2.93e-06	1.46e-06	1e-08	298.42207573	298.67036756	298.42048524	-6.84e-06	-3.773e-05	-0.00021189
0.44007	3168.70291	6e-08	5.4e-07	2.8e-07	1.9e-07	-0.0	2.93e-06	1.46e-06	1e-08	298.42186027	298.66992792	298.42025025	-6.84e-06	-3.773e-05	-0.00021189
0.44012	3168.94711	6e-08	5.4e-07	2.8e-07	1.9e-07	-0.0	2.93e-06	1.46e-06	1e-08	298.42164482	298.66948828	298.42001526	-6.89e-06	-3.773e-05	-0.00021187
0.44018	3169.19125	6e-08	5.4e-07	2.8e-07	1.9e-07	-0.0	2.93e-06	1.46e-06	1e-08	298.42142766	298.66904869	298.41978038	-8.1e-06	-3.764e-05	-0.00021138
0.44023	3169.43535	6e-08	5.4e-07	2.8e-07	1.9e-07	-0.0	2.93e-06	1.46e-06	1e-08	298.42117254	298.66861011	298.41954775	-8.1e-06	-3.764e-05	-0.00021138
0.44029	3169.67939	6e-08	5.4e-07	2.8e-07	1.9e-07	-0.0	2.93e-06	1.46e-06	1e-08	298.42091742	298.66817153	298.41931513	-7.6e-06	-3.762e-05	-0.00021125
0.44034	3169.92338	6e-08	5.4e-07	2.8e-07	1.9e-07	-0.0	2.93e-06	1.46e-06	1e-08	298.42067794	298.6677332	298.41908196	-6.22e-06	-3.756e-05	-0.00021088
0.4404	3170.16732	6e-08	5.4e-07	2.8e-07	1.9e-07	-0.0	2.93e-06	1.46e-06	1e-08	298.42048208	298.66729556	298.41884728	-6.22e-06	-3.756e-05	-0.00021088
0.44045	3170.41121	6e-08	5.4e-07	2.8e-07	1.9e-07	-0.0	2.93e-06	1.46e-06	1e-08	298.42028622	298.66685792	298.41861261	-7.51e-06	-3.753e-05	-0.00021069
0.45051	3214.15632	6e-08	5.4e-07	2.8e-07	1.9e-07	-0.0	2.93e-06	1.46e-06	1e-08	298.38074986	298.59262549	298.37923897	-9.3e-06	-3.216e-05	-0.00017952
0.45057	3214.39046	6e-08	5.4e-07	2.8e-07	1.9e-07	-0.0	2.93e-06	1.46e-06	1e-08	298.38045684	298.59225075	298.37904507	-9.3e-06	-3.216e-05	-0.00017952
0.45062	3214.62455	6e-08	5.4e-07	2.8e-07	1.9e-07	-0.0	2.93e-06	1.46e-06	1e-08	298.38016383	298.59187601	298.37885118	-9.3e-06	-3.216e-05	-0.00017952
0.45068	3214.85859	6e-08	5.4e-07	2.8e-07	1.9e-07	-0.0	2.93e-06	1.46e-06	1e-08	298.37987081	298.59150127	298.37865728	-4.62e-06	-3.214e-05	-0.00017937
0.45073	3215.09257	6e-08	5.4e-07	2.8e-07	1.9e-07	-0.0	2.93e-06	1.46e-06	1e-08	298.37972536	298.59112667	298.37845699	-3.27e-06	-3.213e-05	-0.00017927
0.45079	3215.3265	6e-08	5.4e-07	2.8e-07	1.9e-07	-0.0	2.93e-06	1.46e-06	1e-08	298.3796223	298.59075225	298.37825495	-8.09e-06	-3.208e-05	-0.00017905
0.45084	3215.56037	6e-08	5.4e-07	2.8e-07	1.9e-07	-0.0	2.93e-06	1.46e-06	1e-08	298.37936724	298.59037842	298.37805991	-4.77e-06	-3.203e-05	-0.00017871
0.4509	3215.79419	6e-08	5.4e-07	2.8e-07	1.9e-07	-0.0	2.93e-06	1.46e-06	1e-08	298.37921699	298.59000518	298.37786061	-2.81e-06	-3.2e-05	-0.0001785
0.45095	3216.02796	6e-08	5.4e-07	2.8e-07	1.9e-07	-0.0	2.93e-06	1.46e-06	1e-08	298.37912847	298.58963229	298.3776588	-2.81e-06	-3.2e-05	-0.0001785
0.45101	3216.26167	6e-08	5.4e-07	2.8e-07	1.9e-07	-0.0	2.93e-06	1.46e-06	1e-08	298.37903995	298.5892594	298.377457	-2.81e-06	-3.2e-05	-0.0001785
0.45106	3216.49533	6e-08	5.4e-07	2.8e-07	1.9e-07	-0.0	2.93e-06	1.46e-06	1e-08	298.37895143	298.58888651	298.37725519	-1.107e-05	-3.193e-05	-0.00017826
0.45112	3216.72893	6e-08	5.4e-07	2.8e-07	1.9e-07	-0.0	2.93e-06	1.46e-06	1e-08	298.37860256	298.58851436	298.37706524	-7.53e-06	-3.192e-05	-0.00017815
0.45117	3216.96248	6e-08	5.4e-07	2.8e-07	1.9e-07	-0.0	2.93e-06	1.46e-06	1e-08	298.37836523	298.58814234	298.37687046	-5.14e-06	-3.19e-05	-0.000178
0.45123	3217.19598	6e-08	5.4e-07	2.8e-07	1.9e-07	-0.0	2.93e-06	1.46e-06	1e-08	298.37820317	298.58777055	298.37667252	-9.77e-06	-3.181e-05	-0.00017753
0.45128	3217.42942	6e-08	5.4e-07	2.8e-07	1.9e-07	-0.0	2.93e-06	1.46e-06	1e-08	298.37789526	298.58739983	298.37648159	-9.77e-06	-3.181e-05	-0.00017753
0.45134	3217.66281	6e-08	5.4e-07	2.8e-07	1.9e-07	-0.0	2.93e-06	1.46e-06	1e-08	298.37758736	298.58702912	298.37629066	-9.77e-06	-3.181e-05	-0.00017753
0.45139	3217.89614	6e-08	5.4e-07	2.8e-07	1.9e-07	-0.0	2.93e-06	1.46e-06	1e-08	298.37727945	298.5866584	298.37609974	-3.48e-06	-3.18e-05	-0.00017738
0.45145	3218.12942	6e-08	5.4e-07	2.8e-07	1.9e-07	-0.0	2.93e-06	1.46e-06	1e-08	298.37716963	298.5862878	298.37590018	-4.61e-06	-3.177e-05	-0.00017724
0.46151	3259.89753	6e-08	5.4e-07	2.8e-07	1.9e-07	-0.0	2.93e-06	1.46e-06	1e-08	298.34409569	298.52348248	298.34281894	-1.95e-06	-2.724e-05	-0.00015124
0.46157	3260.12067	6e-08	5.4e-07	2.8e-07	1.9e-07	-0.0	2.93e-06	1.46e-06	1e-08	298.34403412	298.52316495	298.34264754	-4.83e-06	-2.722e-05	-0.00015116
0.46162	3260.34375	6e-08	5.4e-07	2.8e-07	1.9e-07	-0.0	2.93e-06	1.46e-06	1e-08	298.34388188	298.52284767	298.34248027	-9.71e-06	-2.719e-05	-0.00015103
0.46168	3260.56677	6e-08	5.4e-07	2.8e-07	1.9e-07	-0.0	2.93e-06	1.46e-06	1e-08	298.343576	298.5225308	298.34231998	-4.11e-06	-2.717e-05	-0.00015087
0.46173	3260.78974	6e-08	5.4e-07	2.8e-07	1.9e-07	-0.0	2.93e-06	1.46e-06	1e-08	298.34344662	298.52221409	298.34215202	-6.13e-06	-2.712e-05	-0.00015063
0.46179	3261.01265	6e-08	5.4e-07	2.8e-07	1.9e-07	-0.0	2.93e-06	1.46e-06	1e-08	298.34325345	298.52189794	298.34198719	-8.51e-06	-2.708e-05	-0.00015039
0.46184	3261.23551	6e-08	5.4e-07	2.8e-07	1.9e-07	-0.0	2.93e-06	1.46e-06	1e-08	298.34298521	298.52158233	298.34182596	-8.51e-06	-2.708e-05	-0.00015039
0.4619	3261.45831	6e-08	5.4e-07	2.8e-07	1.9e-07	-0.0	2.93e-06	1.46e-06	1e-08	298.34271697	298.52126672	298.34166473	-8.11e-06	-2.708e-05	-0.00015038
0.46195	3261.68105	6e-08	5.4e-07	2.8e-07	1.9e-07	-0.0	2.93e-06	1.46e-06	1e-08	298.34246152	298.52095112	298.34150294	-1.23e-06	-2.707e-05	-0.00015023
0.46201	3261.90374	6e-08	5.4e-07	2.8e-07	1.9e-07	-0.0	2.93e-06	1.46e-06	1e-08	298.34242278	298.52063563	298.3413317	-4.61e-06	-2.704e-05	-0.0001501
0.46206	3262.12637	6e-08	5.4e-07	2.8e-07	1.9e-07	-0.0	2.93e-06	1.46e-06	1e-08	298.34227748	298.5203205	298.34116534	-6.2e-06	-2.701e-05	-0.00014996
0.46212	3262.34894	6e-08	5.4e-07	2.8e-07	1.9e-07	-0.0	2.93e-06	1.46e-06	1e-08	298.34208213	298.52000571	298.34100138	-2.08e-06	-2.695e-05	-0.00014957
0.46217	3262.57146	6e-08	5.4e-07	2.8e-07	1.9e-07	-0.0	2.93e-06	1.46e-06	1e-08	298.34201652	298.51969159	298.34083209	-2.08e-06	-2.695e-05	-0.00014957
0.46223	3262.79392	6e-08	5.4e-07	2.8e-07	1.9e-07	-0.0	2.93e-06	1.46e-06	1e-08	298.34195092	298.51937746	298.3406628	-2.08e-06	-2.695e-05	-0.00014957
0.46228	3263.01633	6e-08	5.4e-07	2.8e-07	1.9e-07	-0.0	2.93e-06	1.46e-06	1e-08	298.34188531	298.51906334	298.34049352	-6.33e-06	-2.692e-05	-0.00014945
0.46234	3263.23868	6e-08	5.4e-07	2.8e-07	1.9e-07	-0.0	2.93e-06	1.46e-06	1e-08	298.34168596	298.51874959	298.34033031	-8.99e-06	-2.689e-05	-0.00014934
0.46239	3263.46097	6e-08	5.4e-07	2.8e-07	1.9e-07	-0.0	2.93e-06	1.46e-06	1e-08	298.34140265	298.51843615	298.34017097	-3.58e-06	-2.688e-05	-0.00014919
0.46245	3263.68321	6e-08	5.4e-07	2.8e-07	1.9e-07	-0.0	2.93e-06	1.46e-06	1e-08	298.34128972	298.51812286	298.34000423	-6.64e-06	-2.682e-05	-0.0001489
0.47251	3303.38999	6e-08	5.4e-07	2.8e-07	1.9e-07	-0.0	2.93e-06	1.46e-06	1e-08	298.31319366	298.46504642	298.31221742	-7.62e-06	-2.298e-05	-0.00012717
0.47257	3303.60163	6e-08	5.4e-07	2.8e-07	1.9e-07	-0.0	2.93e-06	1.46e-06	1e-08	298.31295354	298.46477849	298.3120818	-7.62e-06	-2.298e-05	-0.00012717
0.47262	3303.81321	6e-08	5.4e-07	2.8e-07	1.9e-07	-0.0	2.93e-06	1.46e-06	1e-08	298.31271342	298.46451055	298.31194618	-4.2e-07	-2.298e-05	-0.00012704
0.47268	3304.02474	6e-08	5.4e-07	2.8e-07	1.9e-07	-0.0	2.93e-06	1.46e-06	1e-08	298.31270017	298.46424269	298.31180064	-3.32e-06	-2.295e-05	-0.00012694
0.47273	3304.23621	6e-08	5.4e-07	2.8e-07	1.9e-07	-0.0	2.93e-06	1.46e-06	1e-08	298.31259547	298.4639751	298.31165926	-5.8e-06	-2.293e-05	-0.00012684
0.47279	3304.44762	6e-08	5.4e-07	2.8e-07	1.9e-07	-0.0	2.93e-06	1.46e-06	1e-08	298.31241277	298.46370781	298.31152148	-1.29e-06	-2.288e-05	-0.00012648
0.47284	3304.65897	6e-08	5.4e-07	2.8e-07	1.9e-07	-0.0	2.93e-06	1.46e-06	1e-08	298.31237213	298.46344112	298.3113778	-1.29e-06	-2.288e-05	-0.00012648
0.4729	3304.87026	6e-08	5.4e-07	2.8e-07	1.9e-07	-0.0	2.93e-06	1.46e-06	1e-08	298.31233148	298.46317443	298.31123411	-1.29e-06	-2.288e-05	-0.00012648
0.47295	3305.08149	6e-08	5.4e-07	2.8e-07	1.9e-07	-0.0	2.93e-06	1.46e-06	1e-08	298.31229084	298.46290774	298.31109043	-4.65e-06	-2.285e-05	-0.00012639
0.47301	3305.29266	6e-08	5.4e-07	2.8e-07	1.9e-07	-0.0	2.93e-06	1.46e-06	1e-08	298.31214419	298.46264133	298.31095156	-8.59e-06	-2.283e-05	-0.00012629
0.47306	3305.50377	6e-08	5.4e-07	2.8e-07	1.9e-07	-0.0	2.93e-06	1.46e-06	1e-08	298.31187344	298.46237524	298.31081832	-2.94e-06	-2.282e-05	-0.00012615
0.47312	3305.71483	6e-08	5.4e-07	2.8e-07	1.9e-07	-0.0	2.93e-06	1.46e-06	1e-08	298.31178084	298.46210927	298.31067732	-5.31e-06	-2.277e-05	-0.00012594
0.47317	3305.92583	6e-08	5.4e-07	2.8e-07	1.9e-07	-0.0	2.93e-06	1.46e-06	1e-08	298.31161351	298.46184381	298.31053988	-7.59e-06	-2.273e-05	-0.00012575
0.47323	3306.13676	6e-08	5.4e-07	2.8e-07	1.9e-07	-0.0	2.93e-06	1.46e-06	1e-08	298.31137436	298.46157882	298.31040587	-7.59e-06	-2.273e-05	-0.00012575
0.47328	3306.34764	6e-08	5.4e-07	2.8e-07	1.9e-07	-0.0	2.93e-06	1.46e-06	1e-08	298.31113522	298.46131383	298.31027185	-7.59e-06	-2.273e-05	-0.00012575
0.47334	3306.55846	6e-08	5.4e-07	2.8e-07	1.9e-07	-0.0	2.93e-06	1.46e-06	1e-08	298.31089608	298.46104884	298.31013783	-6.4e-07	-2.273e-05	-0.00012562
0.47339	3306.76922	6e-08	5.4e-07	2.8e-07	1.9e-07	-0.0	2.93e-06	1.46e-06	1e-08	298.31087604	298.4607839	298.30999422	-3.05e-06	-2.27e-05	-0.00012553
0.47345	3306.97992	6e-08	5.4e-07	2.8e-07	1.9e-07	-0.0	2.93e-06	1.46e-06	1e-08	298.31077991	298.46051923	298.30985411	-5.89e-06	-2.268e-05	-0.00012543
0.48351	3344.52984	6e-08	5.4e-07	2.8e-07	1.9e-07	-0.0	2.93e-06	1.46e-06	1e-08	298.28726393	298.4157007	298.28649001	-3.72e-06	-1.942e-05	-0.00010707
0.48357	3344.72944	6e-08	5.4e-07	2.8e-07	1.9e-07	-0.0	2.93e-06	1.46e-06	1e-08	298.2871468	298.4154743	298.28637213	-4.17e-06	-1.94e-05	-0.00010695
0.48362	3344.92897	6e-08	5.4e-07	2.8e-07	1.9e-07	-0.0	2.93e-06	1.46e-06	1e-08	298.2870155	298.41524816	298.28625502	-7.2e-07	-1.936e-05	-0.0001067
0.48368	3345.12844	6e-08	5.4e-07	2.8e-07	1.9e-07	-0.0	2.93e-06	1.46e-06	1e-08	298.2869928	298.41502243	298.28613337	-7.2e-07	-1.936e-05	-0.0001067
0.48373	3345.32785	6e-08	5.4e-07	2.8e-07	1.9e-07	-0.0	2.93e-06	1.46e-06	1e-08	298.2869701	298.4147967	298.28601172	-7.2e-07	-1.936e-05	-0.0001067
0.48379	3345.5272	6e-08	5.4e-07	2.8e-07	1.9e-07	-0.0	2.93e-06	1.46e-06	1e-08	298.2869474	298.41457097	298.28589007	-4.79e-06	-1.934e-05	-0.00010661
0.48384	3345.72649	6e-08	5.4e-07	2.8e-07	1.9e-07	-0.0	2.93e-06	1.46e-06	1e-08	298.28679655	298.41434555	298.28577422	-7.18e-06	-1.931e-05	-0.00010653
0.4839	3345.92571	6e-08	5.4e-07	2.8e-07	1.9e-07	-0.0	2.93e-06	1.46e-06	1e-08	298.28657013	298.41412037	298.28566182	-2.27e-06	-1.931e-05	-0.00010643
0.48395	3346.12488	6e-08	5.4e-07	2.8e-07	1.9e-07	-0.0	2.93e-06	1.46e-06	1e-08	298.28649851	298.41389526	298.28554266	-5.03e-06	-1.926e-05	-0.00010621
0.48401	3346.32398	6e-08	5.4e-07	2.8e-07	1.9e-07	-0.0	2.93e-06	1.46e-06	1e-08	298.28633989	298.41367068	298.28542762	-6.75e-06	-1.923e-05	-0.00010608
0.48406	3346.52302	6e-08	5.4e-07	2.8e-07	1.9e-07	-0.0	2.93e-06	1.46e-06	1e-08	298.28612728	298.41344644	298.28531513	-6.75e-06	-1.923e-05	-0.00010608
0.48412	3346.72199	6e-08	5.4e-07	2.8e-07	1.9e-07	-0.0	2.93e-06	1.46e-06	1e-08	298.28591466	298.41322219	298.28520264	-6.75e-06	-1.923e-05	-0.00010608
0.48417	3346.92091	6e-08	5.4e-07	2.8e-07	1.9e-07	-0.0	2.93e-06	1.46e-06	1e-08	298.28570205	298.41299795	298.28509015	1e-08	-1.923e-05	-0.00010597
0.48423	3347.11976	6e-08	5.4e-07	2.8e-07	1.9e-07	-0.0	2.93e-06	1.46e-06	1e-08	298.28570252	298.41277372	298.28496832	-2.4e-06	-1.921e-05	-0.00010589
0.48428	3347.31856	6e-08	5.4e-07	2.8e-07	1.9e-07	-0.0	2.93e-06	1.46e-06	1e-08	298.2856269	298.41254974	298.28484996	-5.18e-06	-1.919e-05	-0.00010581
0.48434	3347.51728	6e-08	5.4e-07	2.8e-07	1.9e-07	-0.0	2.93e-06	1.46e-06	1e-08	298.28546365	298.412326	298.28473558	-6.9e-07	-1.915e-05	-0.00010549
0.48439	3347.71595	6e-08	5.4e-07	2.8e-07	1.9e-07	-0.0	2.93e-06	1.46e-06	1e-08	298.28544195	298.41210279	298.28461529	-6.9e-07	-1.915e-05	-0.00010549
0.48445	3347.91456	6e-08	5.4e-07	2.8e-07	1.9e-07	-0.0	2.93e-06	1.46e-06	1e-08	298.28542025	298.41187958	298.28449499	-6.9e-07	-1.915e-05	-0.00010549
0.49451	3383.19805	6e-08	5.4e-07	2.8e-07	1.9e-07	-0.0	2.93e-06	1.46e-06	1e-08	298.26545574	298.37405838	298.26485661	-1.22e-06	-1.639e-05	-9.012e-05
0.49457	3383.38496	6e-08	5.4e-07	2.8e-07	1.9e-07	-0.0	2.93e-06	1.46e-06	1e-08	298.26541738	298.37386727	298.26475478	-4.48e-06	-1.637e-05	-9.003e-05
0.49462	3383.5718	6e-08	5.4e-07	2.8e-07	1.9e-07	-0.0	2.93e-06	1.46e-06	1e-08	298.26527603	298.37367643	298.26465762	-9.3e-07	-1.633e-05	-8.979e-05
0.49468	3383.75858	6e-08	5.4e-07	2.8e-07	1.9e-07	-0.0	2.93e-06	1.46e-06	1e-08	298.26524674	298.37348599	298.26455576	-3.5e-07	-1.633e-05	-8.975e-05
0.49473	3383.94529	6e-08	5.4e-07	2.8e-07	1.9e-07	-0.0	2.93e-06	1.46e-06	1e-08	298.26523582	298.37329562	298.26445313	-3.5e-07	-1.633e-05	-8.975e-05
0.49479	3384.13194	6e-08	5.4e-07	2.8e-07	1.9e-07	-0.0	2.93e-06	1.46e-06	1e-08	298.2652249	298.37310525	298.2643505	-8.6e-07	-1.632e-05	-8.974e-05
0.49484	3384.31852	6e-08	5.4e-07	2.8e-07	1.9e-07	-0.0	2.93e-06	1.46e-06	1e-08	298.26519775	298.37291491	298.26424861	-6.87e-06	-1.629e-05	-8.962e-05
0.4949	3384.50504	6e-08	5.4e-07	2.8e-07	1.9e-07	-0.0	2.93e-06	1.46e-06	1e-08	298.26498136	298.37272502	298.26415526	-3.9e-06	-1.628e-05	-8.956e-05
0.49495	3384.69149	6e-08	5.4e-07	2.8e-07	1.9e-07	-0.0	2.93e-06	1.46e-06	1e-08	298.26485849	298.37253516	298.26405783	-2.24e-06	-1.628e-05	-8.949e-05
0.49501	3384.87787	6e-08	5.4e-07	2.8e-07	1.9e-07	-0.0	2.93e-06	1.46e-06	1e-08	298.26478795	298.3723454	298.26395816	-5.92e-06	-1.622e-05	-8.921e-05
0.49506	3385.06419	6e-08	5.4e-07	2.8e-07	1.9e-07	-0.0	2.93e-06	1.46e-06	1e-08	298.26460125	298.37215632	298.26386396	-5.92e-06	-1.622e-05	-8.921e-05
0.49512	3385.25045	6e-08	5.4e-07	2.8e-07	1.9e-07	-0.0	2.93e-06	1.46e-06	1e-08	298.26441454	298.37196724	298.26376976	-5.92e-06	-1.622e-05	-8.921e-05
0.49517	3385.43664	6e-08	5.4e-07	2.8e-07	1.9e-07	-0.0	2.93e-06	1.46e-06	1e-08	298.26422783	298.37177817	298.26367557	-3.83e-06	-1.622e-05	-8.918e-05
0.49523	3385.62276	6e-08	5.4e-07	2.8e-07	1.9e-07	-0.0	2.93e-06	1.46e-06	1e-08	298.26410727	298.37158909	298.26357847	5.6e-07	-1.622e-05	-8.912e-05
0.49528	3385.80882	6e-08	5.4e-07	2.8e-07	1.9e-07	-0.0	2.93e-06	1.46e-06	1e-08	298.26412493	298.37140001	298.2634753	-3.6e-06	-1.619e-05	-8.901e-05
0.49534	3385.99481	6e-08	5.4e-07	2.8e-07	1.9e-07	-0.0	2.93e-06	1.46e-06	1e-08	298.2640116	298.37121129	298.26337807	-3.04e-06	-1.617e-05	-8.889e-05
0.49539	3386.18074	6e-08	5.4e-07	2.8e-07	1.9e-07	-0.0	2.93e-06	1.46e-06	1e-08	298.26391591	298.37102279	298.2632802	-3.3e-07	-1.614e-05	-8.871e-05
0.49545	3386.3666	6e-08	5.4e-07	2.8e-07	1.9e-07	-0.0	2.93e-06	1.46e-06	1e-08	298.26390549	298.3708346	298.26317874	-3.3e-07	-1.614e-05	-8.871e-05
0.50551	3419.25602	6e-08	5.4e-07	2.8e-07	1.9e-07	-0.0	2.93e-06	1.46e-06	1e-08	298.24723821	298.33893524	298.24665667	-1.01e-06	-1.38e-05	-7.569e-05
0.50556	3419.42949	6e-08	5.4e-07	2.8e-07	1.9e-07	-0.0	2.93e-06	1.46e-06	1e-08	298.24720629	298.33877438	298.24657117	-1.01e-06	-1.38e-05	-7.569e-05
0.50562	3419.60289	6e-08	5.4e-07	2.8e-07	1.9e-07	-0.0	2.93e-06	1.46e-06	1e-08	298.24717437	298.33861352	298.24648566	-1.01e-06	-1.38e-05	-7.569e-05
0.50567	3419.77622	6e-08	5.4e-07	2.8e-07	1.9e-07	-0.0	2.93e-06	1.46e-06	1e-08	298.24714246	298.33845266	298.24640016	-3.24e-06	-1.378e-05	-7.563e-05
0.50573	3419.94948	6e-08	5.4e-07	2.8e-07	1.9e-07	-0.0	2.93e-06	1.46e-06	1e-08	298.24704046	298.33829199	298.24631784	-4.87e-06	-1.376e-05	-7.558e-05
0.50578	3420.12267	6e-08	5.4e-07	2.8e-07	1.9e-07	-0.0	2.93e-06	1.46e-06	1e-08	298.24688683	298.33813149	298.24623787	-1.82e-06	-1.376e-05	-7.549e-05
0.50584	3420.29579	6e-08	5.4e-07	2.8e-07	1.9e-07	-0.0	2.93e-06	1.46e-06	1e-08	298.24682952	298.33797108	298.24615373	-3.15e-06	-1.373e-05	-7.534e-05
0.50589	3420.46885	6e-08	5.4e-07	2.8e-07	1.9e-07	-0.0	2.93e-06	1.46e-06	1e-08	298.24673019	298.33781102	298.24607163	-4.62e-06	-1.369e-05	-7.518e-05
0.50595	3420.64183	6e-08	5.4e-07	2.8e-07	1.9e-07	-0.0	2.93e-06	1.46e-06	1e-08	298.24658462	298.33765135	298.24599176	-4.62e-06	-1.369e-05	-7.518e-05
0.506	3420.81474	6e-08	5.4e-07	2.8e-07	1.9e-07	-0.0	2.93e-06	1.46e-06	1e-08	298.24643906	298.33749168	298.2459119	-4.62e-06	-1.369e-05	-7.518e-05
0.50606	3420.98758	6e-08	5.4e-07	2.8e-07	1.9e-07	-0.0	2.93e-06	1.46e-06	1e-08	298.24629349	298.337332	298.24583204	-4.62e-06	-1.369e-05	-7.518e-05
0.50611	3421.16036	6e-08	5.4e-07	2.8e-07	1.9e-07	-0.0	2.93e-06	1.46e-06	1e-08	298.24614793	298.33717233	298.24575217	-4.3e-07	-1.37e-05	-7.513e-05
0.50617	3421.33306	6e-08	5.4e-07	2.8e-07	1.9e-07	-0.0	2.93e-06	1.46e-06	1e-08	298.24613452	298.33701263	298.24566649	-1.7e-06	-1.368e-05	-7.506e-05
0.50622	3421.5057	6e-08	5.4e-07	2.8e-07	1.9e-07	-0.0	2.93e-06	1.46e-06	1e-08	298.24608109	298.33685312	298.24558267	-2.04e-06	-1.365e-05	-7.489e-05
0.50628	3421.67826	6e-08	5.4e-07	2.8e-07	1.9e-07	-0.0	2.93e-06	1.46e-06	1e-08	298.24601691	298.33669397	298.24549952	-1.5e-06	-1.363e-05	-7.477e-05
0.50633	3421.85076	6e-08	5.4e-07	2.8e-07	1.9e-07	-0.0	2.93e-06	1.46e-06	1e-08	298.2459696	298.33653506	298.24541576	-1.5e-06	-1.363e-05	-7.477e-05
0.50639	3422.02318	6e-08	5.4e-07	2.8e-07	1.9e-07	-0.0	2.93e-06	1.46e-06	1e-08	298.24592229	298.33637616	298.245332	-1.5e-06	-1.363e-05	-7.477e-05
0.50644	3422.19554	6e-08	5.4e-07	2.8e-07	1.9e-07	-0.0	2.93e-06	1.46e-06	1e-08	298.24587497	298.33621726	298.24524824	-2.19e-06	-1.362e-05	-7.473e-05
0.5065	3422.36783	6e-08	5.4e-07	2.8e-07	1.9e-07	-0.0	2.93e-06	1.46e-06	1e-08	298.24580581	298.33605846	298.2451655	-3.62e-06	-1.36e-05	-7.466e-05
0.51651	3452.53941	6e-08	5.4e-07	2.8e-07	1.9e-07	-0.0	2.93e-06	1.46e-06	1e-08	298.23142227	298.30931453	298.23136454	-7.98e-06	-1.164e-05	-6.384e-05
0.51656	3452.69854	6e-08	5.4e-07	2.8e-07	1.9e-07	-0.0	2.93e-06	1.46e-06	1e-08	298.23117061	298.30917885	298.23130244	-9.36e-06	-1.162e-05	-6.378e-05
0.51662	3452.85759	6e-08	5.4e-07	2.8e-07	1.9e-07	-0.0	2.93e-06	1.46e-06	1e-08	298.23087547	298.30904333	298.23124234	-8.88e-06	-1.161e-05	-6.373e-05
0.51667	3453.01657	6e-08	5.4e-07	2.8e-07	1.9e-07	-0.0	2.93e-06	1.46e-06	1e-08	298.23059567	298.30890791	298.23118162	4.12e-06	-1.164e-05	-6.372e-05
0.51673	3453.17548	6e-08	5.4e-07	2.8e-07	1.9e-07	-0.0	2.93e-06	1.46e-06	1e-08	298.23072539	298.30877213	298.23110271	1.125e-05	-1.166e-05	-6.369e-05
0.51678	3453.33431	6e-08	5.4e-07	2.8e-07	1.9e-07	-0.0	2.93e-06	1.46e-06	1e-08	298.23108001	298.3086362	298.23101384	1.061e-05	-1.164e-05	-6.363e-05
0.51684	3453.49307	6e-08	5.4e-07	2.8e-07	1.9e-07	-0.0	2.93e-06	1.46e-06	1e-08	298.23141434	298.30850041	298.23092594	8.07e-06	-1.163e-05	-6.357e-05
0.51689	3453.65175	6e-08	5.4e-07	2.8e-07	1.9e-07	-0.0	2.93e-06	1.46e-06	1e-08	298.23166866	298.30836484	298.23084166	6.31e-06	-1.161e-05	-6.351e-05
0.51695	3453.81036	6e-08	5.4e-07	2.8e-07	1.9e-07	-0.0	2.93e-06	1.46e-06	1e-08	298.23186745	298.30822944	298.23075993	-4.36e-06	-1.157e-05	-6.341e-05
0.517	3453.96889	6e-08	5.4e-07	2.8e-07	1.9e-07	-0.0	2.93e-06	1.46e-06	1e-08	298.23173001	298.30809454	298.23069324	-1.076e-05	-1.154e-05	-6.334e-05
0.51706	3454.12735	6e-08	5.4e-07	2.8e-07	1.9e-07	-0.0	2.93e-06	1.46e-06	1e-08	298.23139082	298.30796	298.2306356	-9.9e-06	-1.153e-05	-6.328e-05
0.51711	3454.28574	6e-08	5.4e-07	2.8e-07	1.9e-07	-0.0	2.93e-06	1.46e-06	1e-08	298.23107863	298.30782554	298.23057683	-2.09e-06	-1.155e-05	-6.326e-05
0.51717	3454.44405	6e-08	5.4e-07	2.8e-07	1.9e-07	-0.0	2.93e-06	1.46e-06	1e-08	298.2310127	298.3076909	298.23050714	-7.25e-06	-1.152e-05	-6.318e-05
0.51722	3454.60229	6e-08	5.4e-07	2.8e-07	1.9e-07	-0.0	2.93e-06	1.46e-06	1e-08	298.23078422	298.30755658	298.23044476	1.96e-06	-1.154e-05	-6.316e-05
0.51728	3454.76045	6e-08	5.4e-07	2.8e-07	1.9e-07	-0.0	2.93e-06	1.46e-06	1e-08	298.23084606	298.30742203	298.23036951	9.24e-06	-1.155e-05	-6.313e-05
0.51733	3454.91853	6e-08	5.4e-07	2.8e-07	1.9e-07	-0.0	2.93e-06	1.46e-06	1e-08	298.23113719	298.30728733	298.2302841	-3.2e-07	-1.151e-05	-6.305e-05
0.51739	3455.07655	6e-08	5.4e-07	2.8e-07	1.9e-07	-0.0	2.93e-06	1.46e-06	1e-08	298.23112719	298.30715309	298.23021217	-1.252e-05	-1.146e-05	-6.295e-05
0.51744	3455.23449	6e-08	5.4e-07	2.8e-07	1.9e-07	-0.0	2.93e-06	1.46e-06	1e-08	298.23073255	298.30701942	298.23015744	1.01e-06	-1.15e-05	-6.294e-05
0.5175	3455.39235	6e-08	5.4e-07	2.8e-07	1.9e-07	-0.0	2.93e-06	1.46e-06	1e-08	298.23076439	298.30688536	298.23008378	1.468e-05	-1.153e-05	-6.293e-05
0.52751	3482.84933	6e-08	5.4e-07	2.8e-07	1.9e-07	-0.0	2.93e-06	1.46e-06	1e-08	298.21939233	298.28433395	298.21843504	-3e-08	-9.82e-06	-5.371e-05
0.52756	3482.99302	6e-08	5.4e-07	2.8e-07	1.9e-07	-0.0	2.93e-06	1.46e-06	1e-08	298.21939134	298.28421944	298.21837344	-5.08e-06	-9.79e-06	-5.362e-05
0.52762	3483.13662	6e-08	5.4e-07	2.8e-07	1.9e-07	-0.0	2.93e-06	1.46e-06	1e-08	298.21923111	298.28410527	298.21831901	-7.34e-06	-9.78e-06	-5.359e-05
0.52767	3483.28014	6e-08	5.4e-07	2.8e-07	1.9e-07	-0.0	2.93e-06	1.46e-06	1e-08	298.21899979	298.28399124	298.2182678	-9.59e-06	-9.77e-06	-5.355e-05
0.52773	3483.42358	6e-08	5.4e-07	2.8e-07	1.9e-07	-0.0	2.93e-06	1.46e-06	1e-08	298.21869737	298.28387735	298.21821978	-1.185e-05	-9.75e-06	-5.351e-05
0.52778	3483.56695	6e-08	5.4e-07	2.8e-07	1.9e-07	-0.0	2.93e-06	1.46e-06	1e-08	298.21832386	298.28376362	298.21817498	-6.7e-06	-9.76e-06	-5.349e-05
0.52784	3483.71023	6e-08	5.4e-07	2.8e-07	1.9e-07	-0.0	2.93e-06	1.46e-06	1e-08	298.21811269	298.28364977	298.21812297	1.7e-06	-9.78e-06	-5.348e-05
0.52789	3483.85343	6e-08	5.4e-07	2.8e-07	1.9e-07	-0.0	2.93e-06	1.46e-06	1e-08	298.21816612	298.28353571	298.21805923	-2.4e-06	-9.76e-06	-5.342e-05
0.52795	3483.99655	6e-08	5.4e-07	2.8e-07	1.9e-07	-0.0	2.93e-06	1.46e-06	1e-08	298.21809032	298.2834219	298.21800129	2.45e-06	-9.77e-06	-5.339e-05
0.528	3484.13959	6e-08	5.4e-07	2.8e-07	1.9e-07	-0.0	2.93e-06	1.46e-06	1e-08	298.2181674	298.283308	298.2179366	3.77e-06	-9.76e-06	-5.334e-05
0.52806	3484.28254	6e-08	5.4e-07	2.8e-07	1.9e-07	-0.0	2.93e-06	1.46e-06	1e-08	298.21828616	298.28319417	298.2178701	-3.66e-06	-9.73e-06	-5.325e-05
0.52811	3484.42542	6e-08	5.4e-07	2.8e-07	1.9e-07	-0.0	2.93e-06	1.46e-06	1e-08	298.21817064	298.28308074	298.21781412	-5.6e-07	-9.73e-06	-5.321e-05
0.52817	3484.56822	6e-08	5.4e-07	2.8e-07	1.9e-07	-0.0	2.93e-06	1.46e-06	1e-08	298.21815313	298.28296731	298.21775384	-3.1e-06	-9.69e-06	-5.305e-05
0.52822	3484.71093	6e-08	5.4e-07	2.8e-07	1.9e-07	-0.0	2.93e-06	1.46e-06	1e-08	298.21805549	298.28285428	298.21769729	-3.1e-06	-9.69e-06	-5.305e-05
0.52828	3484.85357	6e-08	5.4e-07	2.8e-07	1.9e-07	-0.0	2.93e-06	1.46e-06	1e-08	298.21795786	298.28274126	298.21764074	-3.1e-06	-9.69e-06	-5.305e-05
0.52833	3484.99612	6e-08	5.4e-07	2.8e-07	1.9e-07	-0.0	2.93e-06	1.46e-06	1e-08	298.21786022	298.28262823	298.21758419	-3.28e-06	-9.67e-06	-5.295e-05
0.52839	3485.13859	6e-08	5.4e-07	2.8e-07	1.9e-07	-0.0	2.93e-06	1.46e-06	1e-08	298.2177569	298.28251542	298.21752802	-3.38e-06	-9.66e-06	-5.29e-05
0.52844	3485.28099	6e-08	5.4e-07	2.8e-07	1.9e-07	-0.0	2.93e-06	1.46e-06	1e-08	298.2176505	298.28240274	298.21747204	-3.38e-06	-9.66e-06	-5.29e-05
0.5285	3485.4233	6e-08	5.4e-07	2.8e-07	1.9e-07	-0.0	2.93e-06	1.46e-06	1e-08	298.21754411	298.28229005	298.21741606	-3.47e-06	-9.66e-06	-5.286e-05
0.53851	3509.93472	6e-08	5.4e-07	2.8e-07	1.9e-07	-0.0	2.93e-06	1.46e-06	1e-08	298.20796349	298.26328671	298.20761407	1.38e-06	-8.28e-06	-4.524e-05
0.53856	3510.06154	6e-08	5.4e-07	2.8e-07	1.9e-07	-0.0	2.93e-06	1.46e-06	1e-08	298.20800713	298.26319013	298.20756022	2.13e-06	-8.28e-06	-4.52e-05
0.53862	3510.18827	6e-08	5.4e-07	2.8e-07	1.9e-07	-0.0	2.93e-06	1.46e-06	1e-08	298.20807436	298.2630936	298.20750536	-1.46e-06	-8.26e-06	-4.515e-05
0.53867	3510.31491	6e-08	5.4e-07	2.8e-07	1.9e-07	-0.0	2.93e-06	1.46e-06	1e-08	298.20802843	298.26299729	298.2074556	-3.28e-06	-8.25e-06	-4.511e-05
0.53873	3510.44146	6e-08	5.4e-07	2.8e-07	1.9e-07	-0.0	2.93e-06	1.46e-06	1e-08	298.2079251	298.26290113	298.20740843	-7.3e-07	-8.25e-06	-4.508e-05
0.53878	3510.56792	6e-08	5.4e-07	2.8e-07	1.9e-07	-0.0	2.93e-06	1.46e-06	1e-08	298.20790213	298.26280495	298.20735773	-4.2e-06	-8.23e-06	-4.503e-05
0.53884	3510.69429	6e-08	5.4e-07	2.8e-07	1.9e-07	-0.0	2.93e-06	1.46e-06	1e-08	298.20776972	298.26270899	298.20731195	-5.14e-06	-8.22e-06	-4.498e-05
0.53889	3510.82058	6e-08	5.4e-07	2.8e-07	1.9e-07	-0.0	2.93e-06	1.46e-06	1e-08	298.20760784	298.26261314	298.20726753	-6.07e-06	-8.21e-06	-4.494e-05
0.53895	3510.94677	6e-08	5.4e-07	2.8e-07	1.9e-07	-0.0	2.93e-06	1.46e-06	1e-08	298.20741649	298.26251741	298.20722447	-2.41e-06	-8.21e-06	-4.492e-05
0.539	3511.07288	6e-08	5.4e-07	2.8e-07	1.9e-07	-0.0	2.93e-06	1.46e-06	1e-08	298.20734052	298.26242163	298.20717631	1.3e-07	-8.21e-06	-4.489e-05
0.53906	3511.1989	6e-08	5.4e-07	2.8e-07	1.9e-07	-0.0	2.93e-06	1.46e-06	1e-08	298.20734464	298.26232583	298.20712463	-1.94e-06	-8.2e-06	-4.484e-05
0.53911	3511.32482	6e-08	5.4e-07	2.8e-07	1.9e-07	-0.0	2.93e-06	1.46e-06	1e-08	298.20728343	298.2622302	298.2070759	1.09e-06	-8.2e-06	-4.481e-05
0.53917	3511.45066	6e-08	5.4e-07	2.8e-07	1.9e-07	-0.0	2.93e-06	1.46e-06	1e-08	298.20731771	298.26213454	298.20702296	2.04e-06	-8.2e-06	-4.478e-05
0.53922	3511.57641	6e-08	5.4e-07	2.8e-07	1.9e-07	-0.0	2.93e-06	1.46e-06	1e-08	298.2073819	298.26203892	298.20696873	2.11e-06	-8.19e-06	-4.474e-05
0.53928	3511.70208	6e-08	5.4e-07	2.8e-07	1.9e-07	-0.0	2.93e-06	1.46e-06	1e-08	298.20744856	298.26194339	298.20691443	-2.85e-06	-8.17e-06	-4.468e-05
0.53933	3511.82765	6e-08	5.4e-07	2.8e-07	1.9e-07	-0.0	2.93e-06	1.46e-06	1e-08	298.20735883	298.26184811	298.20686715	-1.31e-06	-8.17e-06	-4.465e-05
0.53939	3511.95313	6e-08	5.4e-07	2.8e-07	1.9e-07	-0.0	2.93e-06	1.46e-06	1e-08	298.20731762	298.26175286	298.20681775	-2.54e-06	-8.16e-06	-4.461e-05
0.53944	3512.07852	6e-08	5.4e-07	2.8e-07	1.9e-07	-0.0	2.93e-06	1.46e-06	1e-08	298.20723759	298.26165774	298.20677013	-4.11e-06	-8.14e-06	-4.456e-05
0.5395	3512.20383	6e-08	5.4e-07	2.8e-07	1.9e-07	-0.0	2.93e-06	1.46e-06	1e-08	298.20710807	298.26156276	298.20672475	-4.89e-06	-8.13e-06	-4.452e-05
0.54951	3533.46669	6e-08	5.4e-07	2.8e-07	1.9e-07	-0.0	2.93e-06	1.46e-06	1e-08	298.19874936	298.24555168	298.19848662	1.71e-06	-6.97e-06	-3.807e-05
0.54956	3533.57472	6e-08	5.4e-07	2.8e-07	1.9e-07	-0.0	2.93e-06	1.46e-06	1e-08	298.19880341	298.24547034	298.19844054	2.5e-06	-6.97e-06	-3.804e-05
0.54962	3533.68265	6e-08	5.4e-07	2.8e-07	1.9e-07	-0.0	2.93e-06	1.46e-06	1e-08	298.19888217	298.24538904	298.19839339	-1.37e-06	-6.95e-06	-3.8e-05
0.54967	3533.79048	6e-08	5.4e-07	2.8e-07	1.9e-07	-0.0	2.93e-06	1.46e-06	1e-08	298.19883904	298.24530795	298.19835171	-2.52e-06	-6.94e-06	-3.796e-05
0.54973	3533.89821	6e-08	5.4e-07	2.8e-07	1.9e-07	-0.0	2.93e-06	1.46e-06	1e-08	298.19875945	298.24522697	298.1983117	-9e-07	-6.94e-06	-3.793e-05
0.54978	3534.00584	6e-08	5.4e-07	2.8e-07	1.9e-07	-0.0	2.93e-06	1.46e-06	1e-08	298.198731	298.24514601	298.19826944	-3.63e-06	-6.93e-06	-3.789e-05
0.54984	3534.11337	6e-08	5.4e-07	2.8e-07	1.9e-07	-0.0	2.93e-06	1.46e-06	1e-08	298.19861665	298.24506521	298.19823105	-4.4e-06	-6.92e-06	-3.785e-05
0.54989	3534.22079	6e-08	5.4e-07	2.8e-07	1.9e-07	-0.0	2.93e-06	1.46e-06	1e-08	298.19847785	298.24498451	298.19819379	-5.18e-06	-6.91e-06	-3.782e-05
0.54995	3534.32812	6e-08	5.4e-07	2.8e-07	1.9e-07	-0.0	2.93e-06	1.46e-06	1e-08	298.19831462	298.2449039	298.19815766	-1.43e-06	-6.92e-06	-3.78e-05
0.55	3534.43535	6e-08	5.4e-07	2.8e-07	1.9e-07	-0.0	2.93e-06	1.46e-06	1e-08	298.19826959	298.24482323	298.19811629	3.61455687	-2.46581893	19.79946046
