# Supplementary material for: Dataset for the simulated biomass pyrolysis in rotary kilns with varying particle residence time distributions
Source: Data Brief. 2021 Nov 23;39:107603. doi: 10.1016/j.dib.2021.107603 (PMC8633881; doi:10.1016/j.dib.2021.107603)
Supplement: Supplementary Data S1 — Supplementary Raw Research Data. This is open data under the CC BY license http://creativecommons.org/licenses/by/4.0/ [file mmc1.zip › supplementary/100/logFiles/log_Pe20]

l,m	Tau,s	F_w,kg/s	F_is,kg/s	F_c,kg/s	F_rt,kg/s	F_w_wet,kg/s	F_it,kg/s	F_g,kg/s	F_H2O_g,kg/s	T_b,K	T_g,K	T_w,K	q_bed,kW/m	q_gas,kW/m	q_loss,kW/m
5e-05	0.25718	0.0	0.0	0.0	0.0	5.47e-06	0.0	0.0	0.0	362.84593597	799.171396	813.5475986	10.15556667	-0.0357956	-0.39884155
0.00011	0.77153	0.0	0.0	0.0	0.0	5.47e-06	0.0	0.0	0.0	416.79853272	789.26571	798.77537863	8.70388699	-0.04386311	-0.38807644
0.00016	1.28586	1e-08	0.0	0.0	0.0	5.46e-06	0.0	0.0	0.0	461.86033942	777.08930621	786.06832942	7.45690029	-0.03694822	-0.37880291
0.00022	1.80017	5e-08	0.0	0.0	0.0	5.42e-06	0.0	0.0	0.0	499.65442492	766.70541491	775.1158466	6.38596506	-0.03040778	-0.37080733
0.00027	2.31445	2.3e-07	0.0	0.0	0.0	5.24e-06	0.0	0.0	0.0	531.43550515	757.80048344	765.66941662	5.46680998	-0.02354021	-0.36390812
0.00033	2.8287	7.3e-07	0.0	0.0	0.0	4.74e-06	0.0	0.0	0.0	558.18434396	750.16755538	757.51388201	4.67898405	-0.01648992	-0.357948
0.00038	3.34293	1.67e-06	0.0	0.0	0.0	3.8e-06	0.0	0.0	0.0	580.6966862	743.56556524	750.46323016	4.00431778	-0.00860681	-0.35279083
0.00044	3.85714	2.95e-06	0.0	0.0	0.0	2.52e-06	0.0	0.0	0.0	599.66723243	737.74697384	744.35624367	3.42572155	0.00213857	-0.34831859
0.00049	4.37133	4.15e-06	0.0	0.0	0.0	1.31e-06	0.0	0.0	0.0	615.71577742	732.38472123	739.05302123	2.92775073	0.01767066	-0.34442888
0.0105	97.54881	9e-08	5.6e-07	2.5e-07	2.7e-07	-0.0	2.92e-06	1.38e-06	1e-08	646.08011039	648.78174913	644.8876691	-0.01890158	-0.04184542	-0.27219161
0.01056	98.05855	9e-08	5.6e-07	2.5e-07	2.7e-07	0.0	2.92e-06	1.38e-06	1e-08	645.7806032	648.48709513	644.5907187	-0.01884957	-0.04181624	-0.27195934
0.01061	98.56826	9e-08	5.6e-07	2.5e-07	2.7e-07	0.0	2.92e-06	1.38e-06	1e-08	645.48132512	648.19263501	644.29398048	-0.01879745	-0.04178659	-0.27172503
0.01067	99.07795	9e-08	5.6e-07	2.5e-07	2.7e-07	-0.0	2.92e-06	1.38e-06	1e-08	645.18227802	647.8983709	643.99745647	-0.01874623	-0.04175704	-0.27149318
0.01072	99.58761	9e-08	5.6e-07	2.5e-07	2.7e-07	-0.0	2.92e-06	1.38e-06	1e-08	644.88346002	647.60430118	643.70114462	-0.01869506	-0.0417271	-0.27125999
0.01078	100.09725	9e-08	5.6e-07	2.5e-07	2.7e-07	-0.0	2.92e-06	1.38e-06	1e-08	644.58487299	647.31042742	643.40504637	-0.0186443	-0.041697	-0.27102712
0.01083	100.60686	9e-08	5.6e-07	2.5e-07	2.7e-07	0.0	2.92e-06	1.38e-06	1e-08	644.28651672	647.01674977	643.1091616	-0.01859434	-0.04166696	-0.27079627
0.01089	101.11645	8e-08	5.6e-07	2.5e-07	2.7e-07	0.0	2.92e-06	1.39e-06	1e-08	643.9883883	646.72326696	642.81348868	-0.01854364	-0.04163607	-0.27056045
0.01094	101.62602	8e-08	5.6e-07	2.6e-07	2.7e-07	-0.0	2.92e-06	1.39e-06	1e-08	643.69049336	646.42998362	642.51803236	-0.01849486	-0.04160594	-0.27033195
0.011	102.13556	8e-08	5.6e-07	2.6e-07	2.7e-07	-0.0	2.92e-06	1.39e-06	1e-08	643.39282546	646.13689397	642.22278612	-0.0184453	-0.04157494	-0.27009825
0.01105	102.64508	8e-08	5.6e-07	2.6e-07	2.6e-07	-0.0	2.92e-06	1.39e-06	1e-08	643.0953893	645.84400285	641.92775494	-0.01839636	-0.04154392	-0.2698659
0.01111	103.15457	8e-08	5.5e-07	2.6e-07	2.6e-07	0.0	2.92e-06	1.39e-06	1e-08	642.79818417	645.55130953	641.63293779	-0.01834841	-0.04151313	-0.26963665
0.01116	103.66404	8e-08	5.5e-07	2.6e-07	2.6e-07	0.0	2.92e-06	1.39e-06	1e-08	642.50120605	645.25881177	641.33833202	-0.01829996	-0.04148164	-0.26940349
0.01122	104.17348	8e-08	5.5e-07	2.6e-07	2.6e-07	0.0	2.92e-06	1.39e-06	1e-08	642.20445988	644.96651334	641.04394142	-0.018252	-0.04145006	-0.26917104
0.01127	104.6829	8e-08	5.5e-07	2.6e-07	2.6e-07	-0.0	2.92e-06	1.39e-06	1e-08	641.90794446	644.67441402	640.74976556	-0.01820514	-0.04141881	-0.26894237
0.01133	105.1923	8e-08	5.5e-07	2.6e-07	2.6e-07	-0.0	2.92e-06	1.39e-06	1e-08	641.6116568	644.38251098	640.45580116	-0.01815813	-0.04138709	-0.26871147
0.01138	105.70167	8e-08	5.5e-07	2.6e-07	2.6e-07	-0.0	2.92e-06	1.39e-06	1e-08	641.31559909	644.09080655	640.16205047	-0.01811105	-0.04135492	-0.26847855
0.01144	106.21101	8e-08	5.5e-07	2.6e-07	2.6e-07	-0.0	2.92e-06	1.39e-06	1e-08	641.01977331	643.79930284	639.86851557	-0.01806477	-0.04132292	-0.2682481
0.01149	106.72034	8e-08	5.5e-07	2.6e-07	2.6e-07	0.0	2.92e-06	1.39e-06	1e-08	640.72417728	643.50799814	639.57519439	-0.01801919	-0.04129102	-0.26801955
0.0215	199.00812	6e-08	5.4e-07	2.8e-07	2e-07	-0.0	2.93e-06	1.46e-06	1e-08	590.64576428	593.91230083	589.74993962	-0.01300145	-0.03466421	-0.2288887
0.02156	199.51294	6e-08	5.4e-07	2.8e-07	2e-07	-0.0	2.93e-06	1.46e-06	1e-08	590.39020437	593.65859589	589.49543205	-0.0129781	-0.03461677	-0.22862705
0.02161	200.01774	6e-08	5.4e-07	2.8e-07	2e-07	0.0	2.93e-06	1.46e-06	1e-08	590.13491567	593.40515479	589.24119252	-0.01296415	-0.03458835	-0.22847035
0.02167	200.52251	6e-08	5.4e-07	2.8e-07	2e-07	0.0	2.93e-06	1.46e-06	1e-08	589.87978895	593.15187175	588.98711356	-0.01294408	-0.03454744	-0.22824467
0.02172	201.02726	6e-08	5.4e-07	2.8e-07	2e-07	0.0	2.93e-06	1.46e-06	1e-08	589.62489632	592.89881634	588.73326588	-0.01292544	-0.03450929	-0.22803438
0.02178	201.53198	6e-08	5.4e-07	2.8e-07	2e-07	0.0	2.93e-06	1.46e-06	1e-08	589.37022228	592.64597317	588.47963379	-0.01290542	-0.03446815	-0.22780764
0.02183	202.03668	6e-08	5.4e-07	2.8e-07	2e-07	-0.0	2.93e-06	1.46e-06	1e-08	589.11578346	592.39335901	588.22623424	-0.0128856	-0.03442726	-0.22758232
0.02189	202.54135	6e-08	5.4e-07	2.8e-07	2e-07	-0.0	2.93e-06	1.46e-06	1e-08	588.86157783	592.14097251	587.97306585	-0.01287394	-0.03440321	-0.22744983
0.02194	203.046	6e-08	5.4e-07	2.8e-07	2e-07	-0.0	2.93e-06	1.46e-06	1e-08	588.60750933	591.88871989	587.72003339	-0.01286154	-0.03437769	-0.2273092
0.022	203.55062	6e-08	5.4e-07	2.8e-07	2e-07	-0.0	2.93e-06	1.46e-06	1e-08	588.35358771	591.63660934	587.46714517	-0.0128453	-0.0343444	-0.22712564
0.02205	204.05522	6e-08	5.4e-07	2.8e-07	2e-07	-0.0	2.93e-06	1.46e-06	1e-08	588.09985972	591.38468415	587.21444518	-0.01282822	-0.03430901	-0.22693059
0.02211	204.5598	6e-08	5.4e-07	2.8e-07	2e-07	-0.0	2.93e-06	1.46e-06	1e-08	587.84633267	591.13295608	586.96194544	-0.01280582	-0.03426266	-0.22667512
0.02216	205.06435	6e-08	5.4e-07	2.8e-07	2e-07	-0.0	2.93e-06	1.46e-06	1e-08	587.59307466	590.88148626	586.70970791	-0.01278258	-0.03421423	-0.22640832
0.02222	205.56887	6e-08	5.4e-07	2.8e-07	2e-07	0.0	2.93e-06	1.46e-06	1e-08	587.34009354	590.63028635	586.45774441	-0.01277241	-0.03419298	-0.22629132
0.02227	206.07337	6e-08	5.4e-07	2.8e-07	2e-07	0.0	2.93e-06	1.46e-06	1e-08	587.08723314	590.37920483	586.20590112	-0.01275211	-0.03415062	-0.22605786
0.02233	206.57785	6e-08	5.4e-07	2.8e-07	2e-07	0.0	2.93e-06	1.46e-06	1e-08	586.83461531	590.12835949	585.95429769	-0.01273452	-0.03411377	-0.22585492
0.02238	207.0823	6e-08	5.4e-07	2.8e-07	2e-07	0.0	2.93e-06	1.46e-06	1e-08	586.58220918	589.87771959	585.70290281	-0.01271769	-0.03407843	-0.22566028
0.02244	207.58672	6e-08	5.4e-07	2.8e-07	2e-07	-0.0	2.93e-06	1.46e-06	1e-08	586.33000476	589.62727678	585.45170802	-0.0127038	-0.03404929	-0.22549973
0.02249	208.09113	6e-08	5.4e-07	2.8e-07	2e-07	0.0	2.93e-06	1.46e-06	1e-08	586.07796885	589.37699654	585.20067827	-0.01268938	-0.03401885	-0.2253321
0.0325	299.47843	5e-08	5.4e-07	2.8e-07	1.9e-07	-0.0	2.93e-06	1.46e-06	1e-08	543.47772633	547.02334418	542.75443012	-0.01013376	-0.02801542	-0.19202766
0.03256	299.97828	5e-08	5.4e-07	2.8e-07	1.9e-07	-0.0	2.93e-06	1.46e-06	1e-08	543.26094835	546.80753211	542.53832494	-0.01012108	-0.0279853	-0.19185793
0.03261	300.4781	5e-08	5.4e-07	2.8e-07	1.9e-07	0.0	2.93e-06	1.46e-06	1e-08	543.04436735	546.5918971	542.32239801	-0.01010839	-0.02795518	-0.1916882
0.03267	300.9779	5e-08	5.4e-07	2.8e-07	1.9e-07	0.0	2.93e-06	1.46e-06	1e-08	542.82798335	546.37643916	542.10664934	-0.01009836	-0.02792509	-0.19151865
0.03272	301.47767	5e-08	5.4e-07	2.8e-07	1.9e-07	0.0	2.93e-06	1.46e-06	1e-08	542.61173978	546.16115819	541.89108243	-0.01009228	-0.02789505	-0.19134936
0.03278	301.97741	5e-08	5.4e-07	2.8e-07	1.9e-07	0.0	2.93e-06	1.46e-06	1e-08	542.39555233	545.94605408	541.67570253	-0.01007745	-0.02786508	-0.19118029
0.03283	302.47714	5e-08	5.4e-07	2.8e-07	1.9e-07	0.0	2.93e-06	1.46e-06	1e-08	542.17960898	545.73112636	541.46049717	-0.01006445	-0.02783515	-0.19101138
0.03289	302.97683	5e-08	5.4e-07	2.8e-07	1.9e-07	0.0	2.93e-06	1.46e-06	1e-08	541.96387077	545.51637495	541.24546872	-0.01005966	-0.0278053	-0.19084297
0.03294	303.4765	5e-08	5.4e-07	2.8e-07	1.9e-07	0.0	2.93e-06	1.46e-06	1e-08	541.7481623	545.30179964	541.03062815	-0.01004988	-0.02777538	-0.1906742
0.033	303.97615	5e-08	5.4e-07	2.8e-07	1.9e-07	0.0	2.93e-06	1.46e-06	1e-08	541.53259013	545.08740061	540.81596884	-0.0100401	-0.02774547	-0.19050544
0.03305	304.47577	5e-08	5.4e-07	2.8e-07	1.9e-07	-0.0	2.93e-06	1.46e-06	1e-08	541.31715425	544.87317784	540.6014908	-0.01002195	-0.02771564	-0.19033692
0.03311	304.97537	5e-08	5.4e-07	2.8e-07	1.9e-07	-0.0	2.93e-06	1.46e-06	1e-08	541.10203501	544.65913088	540.38718204	-0.00999864	-0.02768588	-0.19016865
0.03316	305.47494	5e-08	5.4e-07	2.8e-07	1.9e-07	-0.0	2.93e-06	1.46e-06	1e-08	540.88734352	544.44525932	540.17303507	-0.0099963	-0.02765609	-0.19000052
0.03322	305.97448	5e-08	5.4e-07	2.8e-07	1.9e-07	-0.0	2.93e-06	1.46e-06	1e-08	540.67262961	544.23156369	539.95907909	-0.00997762	-0.02762643	-0.18983276
0.03327	306.47401	5e-08	5.4e-07	2.8e-07	1.9e-07	-0.0	2.93e-06	1.46e-06	1e-08	540.458245	544.01804314	539.74529082	-0.00995943	-0.02759677	-0.189665
0.03333	306.9735	5e-08	5.4e-07	2.8e-07	1.9e-07	-0.0	2.93e-06	1.46e-06	1e-08	540.24417927	543.8046977	539.53167097	-0.00994406	-0.02756708	-0.18949713
0.03338	307.47297	5e-08	5.4e-07	2.8e-07	1.9e-07	-0.0	2.93e-06	1.46e-06	1e-08	540.03037173	543.59152755	539.31822357	-0.00994784	-0.02753736	-0.18932944
0.03344	307.97242	5e-08	5.4e-07	2.8e-07	1.9e-07	-0.0	2.93e-06	1.46e-06	1e-08	539.81641049	543.3785331	539.10497524	-0.00993843	-0.02750774	-0.189162
0.03349	308.47184	5e-08	5.4e-07	2.8e-07	1.9e-07	-0.0	2.93e-06	1.46e-06	1e-08	539.60257984	543.16571373	538.89190727	-0.00992822	-0.02747819	-0.18899485
0.0435	398.94761	5e-08	5.4e-07	2.8e-07	1.9e-07	0.0	2.93e-06	1.47e-06	1e-08	503.52949262	507.21949685	502.93630114	-0.0080579	-0.02259323	-0.16076716
0.04356	399.44242	5e-08	5.4e-07	2.8e-07	1.9e-07	0.0	2.93e-06	1.47e-06	1e-08	503.34617123	507.03661914	502.75356768	-0.00805529	-0.02256898	-0.16062384
0.04361	399.9372	5e-08	5.4e-07	2.8e-07	1.9e-07	0.0	2.93e-06	1.47e-06	1e-08	503.16285807	506.85389412	502.57099777	-0.00804863	-0.02254472	-0.16048039
0.04367	400.43196	5e-08	5.4e-07	2.8e-07	1.9e-07	0.0	2.93e-06	1.47e-06	1e-08	502.97964524	506.67132177	502.38858589	-0.0080346	-0.02252053	-0.16033709
0.04372	400.92669	5e-08	5.4e-07	2.8e-07	1.9e-07	0.0	2.93e-06	1.47e-06	1e-08	502.79670068	506.48890163	502.20632158	-0.00801809	-0.0224964	-0.160194
0.04378	401.4214	5e-08	5.4e-07	2.8e-07	1.9e-07	0.0	2.93e-06	1.47e-06	1e-08	502.61408084	506.30663342	502.02420115	-0.00801278	-0.02247225	-0.16005106
0.04383	401.91609	5e-08	5.4e-07	2.8e-07	1.9e-07	0.0	2.93e-06	1.47e-06	1e-08	502.43153125	506.12451744	501.84224008	-0.00799709	-0.02244821	-0.15990843
0.04389	402.41074	5e-08	5.4e-07	2.8e-07	1.9e-07	0.0	2.93e-06	1.47e-06	1e-08	502.24928844	505.94255297	501.66042353	-0.00798577	-0.02242411	-0.15976561
0.04394	402.90538	5e-08	5.4e-07	2.8e-07	1.9e-07	0.0	2.93e-06	1.47e-06	1e-08	502.06725282	505.76074036	501.47875781	-0.00797926	-0.02240001	-0.15962287
0.044	403.39998	5e-08	5.4e-07	2.8e-07	1.9e-07	0.0	2.93e-06	1.47e-06	1e-08	501.88531476	505.57907974	501.29724956	-0.00798049	-0.02237591	-0.15948032
0.04405	403.89456	5e-08	5.4e-07	2.8e-07	1.9e-07	0.0	2.93e-06	1.47e-06	1e-08	501.70329811	505.39757124	501.11590939	-0.00796564	-0.02235193	-0.15933797
0.04411	404.38912	5e-08	5.4e-07	2.8e-07	1.9e-07	0.0	2.93e-06	1.47e-06	1e-08	501.52156971	505.21621402	500.93471461	-0.0079645	-0.02232796	-0.15919595
0.04416	404.88365	5e-08	5.4e-07	2.8e-07	1.9e-07	0.0	2.93e-06	1.47e-06	1e-08	501.3398171	505.03500831	500.75368402	-0.00795796	-0.02230398	-0.15905375
0.04422	405.37816	5e-08	5.4e-07	2.8e-07	1.9e-07	0.0	2.93e-06	1.47e-06	1e-08	501.15816349	504.85395406	500.57281026	-0.00794956	-0.02228001	-0.15891159
0.04427	405.87264	5e-08	5.4e-07	2.8e-07	1.9e-07	0.0	2.93e-06	1.47e-06	1e-08	500.9766512	504.67305117	500.39209068	-0.0079274	-0.02225617	-0.15876972
0.04433	406.36709	5e-08	5.4e-07	2.8e-07	1.9e-07	0.0	2.93e-06	1.47e-06	1e-08	500.79559451	504.4922988	500.21150576	-0.00792352	-0.02223226	-0.15862794
0.04438	406.86152	5e-08	5.4e-07	2.8e-07	1.9e-07	0.0	2.93e-06	1.47e-06	1e-08	500.61457654	504.3116976	500.03108093	-0.0079098	-0.02220847	-0.15848647
0.04444	407.35592	5e-08	5.4e-07	2.8e-07	1.9e-07	0.0	2.93e-06	1.47e-06	1e-08	500.43382214	504.13124687	499.8508021	-0.00789674	-0.02218467	-0.15834498
0.04449	407.8503	5e-08	5.4e-07	2.8e-07	1.9e-07	0.0	2.93e-06	1.47e-06	1e-08	500.25331632	503.95094665	499.67067021	-0.00788577	-0.02216085	-0.15820343
0.05455	497.89286	5e-08	5.4e-07	2.8e-07	1.9e-07	0.0	2.93e-06	1.47e-06	1e-08	469.65158513	473.37742278	469.16407235	-0.00643386	-0.01822071	-0.13425388
0.05461	498.38255	5e-08	5.4e-07	2.8e-07	1.9e-07	0.0	2.93e-06	1.47e-06	1e-08	469.49740828	473.2229679	469.01015232	-0.00643134	-0.01820126	-0.13413295
0.05466	498.87221	5e-08	5.4e-07	2.8e-07	1.9e-07	0.0	2.93e-06	1.47e-06	1e-08	469.34325493	473.06864393	468.85637128	-0.0064313	-0.01818183	-0.13401219
0.05472	499.36184	5e-08	5.4e-07	2.8e-07	1.9e-07	0.0	2.93e-06	1.47e-06	1e-08	469.18906611	472.91445082	468.70273247	-0.00642096	-0.01816249	-0.13389162
0.05477	499.85145	5e-08	5.4e-07	2.8e-07	1.9e-07	0.0	2.93e-06	1.47e-06	1e-08	469.03508849	472.76038789	468.54922132	-0.00642016	-0.01814314	-0.13377123
0.05483	500.34103	5e-08	5.4e-07	2.8e-07	1.9e-07	0.0	2.93e-06	1.47e-06	1e-08	468.88109371	472.60645541	468.39585094	-0.00641536	-0.01812379	-0.13365073
0.05488	500.83058	5e-08	5.4e-07	2.8e-07	1.9e-07	0.0	2.93e-06	1.47e-06	1e-08	468.72717746	472.45265331	468.24261587	-0.00640431	-0.0181045	-0.13353035
0.05494	501.32011	5e-08	5.4e-07	2.8e-07	1.9e-07	0.0	2.93e-06	1.47e-06	1e-08	468.57348969	472.29898118	468.08950726	-0.00638959	-0.01808526	-0.13341015
0.05499	501.80962	5e-08	5.4e-07	2.8e-07	1.9e-07	0.0	2.93e-06	1.47e-06	1e-08	468.42011864	472.14543866	467.93651976	-0.00638628	-0.01806599	-0.13329007
0.05505	502.2991	5e-08	5.4e-07	2.8e-07	1.9e-07	0.0	2.93e-06	1.47e-06	1e-08	468.26679082	471.99202618	467.78366919	-0.00637285	-0.01804683	-0.13317025
0.0551	502.78855	5e-08	5.4e-07	2.8e-07	1.9e-07	0.0	2.93e-06	1.47e-06	1e-08	468.1137492	471.83874299	467.63094112	-0.00636357	-0.01802761	-0.13305028
0.05516	503.27798	5e-08	5.4e-07	2.8e-07	1.9e-07	0.0	2.93e-06	1.47e-06	1e-08	467.96089416	471.68558945	467.47834151	-0.00636	-0.01800838	-0.13293039
0.05521	503.76738	5e-08	5.4e-07	2.8e-07	1.9e-07	0.0	2.93e-06	1.47e-06	1e-08	467.80808871	471.53256574	467.32587826	-0.00636133	-0.01798916	-0.13281066
0.05527	504.25675	5e-08	5.4e-07	2.8e-07	1.9e-07	0.0	2.93e-06	1.47e-06	1e-08	467.65521526	471.37967193	467.17355803	-0.00635033	-0.01797004	-0.13269111
0.05532	504.7461	5e-08	5.4e-07	2.8e-07	1.9e-07	0.0	2.93e-06	1.47e-06	1e-08	467.50257005	471.22690726	467.02136338	-0.0063499	-0.0179509	-0.13257177
0.05538	505.23543	5e-08	5.4e-07	2.8e-07	1.9e-07	0.0	2.93e-06	1.47e-06	1e-08	467.3498993	471.07427203	466.86930887	-0.00634521	-0.01793177	-0.13245231
0.05543	505.72473	5e-08	5.4e-07	2.8e-07	1.9e-07	0.0	2.93e-06	1.47e-06	1e-08	467.1973055	470.92176615	466.71738866	-0.0063352	-0.01791268	-0.13233295
0.05549	506.214	5e-08	5.4e-07	2.8e-07	1.9e-07	0.0	2.93e-06	1.47e-06	1e-08	467.04491632	470.76938927	466.56559522	-0.0063196	-0.01789366	-0.13221379
0.06555	595.31677	5e-08	5.4e-07	2.8e-07	1.9e-07	0.0	2.93e-06	1.47e-06	1e-08	441.28912132	444.95503811	440.88679635	-0.00517635	-0.01473894	-0.11205449
0.06561	595.80129	5e-08	5.4e-07	2.8e-07	1.9e-07	0.0	2.93e-06	1.47e-06	1e-08	441.1594819	444.8247496	440.75739711	-0.00517952	-0.01472334	-0.11195286
0.06566	596.28578	5e-08	5.4e-07	2.8e-07	1.9e-07	0.0	2.93e-06	1.47e-06	1e-08	441.02973687	444.69457298	440.62812313	-0.00516992	-0.01470785	-0.1118514
0.06572	596.77025	5e-08	5.4e-07	2.8e-07	1.9e-07	0.0	2.93e-06	1.47e-06	1e-08	440.90020574	444.56450745	440.49895642	-0.00517055	-0.01469234	-0.11175012
0.06577	597.25469	5e-08	5.4e-07	2.8e-07	1.9e-07	0.0	2.93e-06	1.47e-06	1e-08	440.77063272	444.43455333	440.36991105	-0.00516713	-0.01467683	-0.11164874
0.06583	597.73911	5e-08	5.4e-07	2.8e-07	1.9e-07	0.0	2.93e-06	1.47e-06	1e-08	440.64111911	444.30471053	440.24098146	-0.00515871	-0.01466137	-0.11154744
0.06588	598.22349	5e-08	5.4e-07	2.8e-07	1.9e-07	0.0	2.93e-06	1.47e-06	1e-08	440.51179014	444.1749787	440.1121606	-0.00514531	-0.01464596	-0.11144631
0.06594	598.70786	5e-08	5.4e-07	2.8e-07	1.9e-07	0.0	2.93e-06	1.47e-06	1e-08	440.38277104	444.04535743	439.9834413	-0.00514326	-0.01463051	-0.11134528
0.06599	599.19219	5e-08	5.4e-07	2.8e-07	1.9e-07	0.0	2.93e-06	1.47e-06	1e-08	440.25377709	443.9158472	439.85483932	-0.00513177	-0.01461516	-0.11124447
0.06605	599.6765	5e-08	5.4e-07	2.8e-07	1.9e-07	0.0	2.93e-06	1.47e-06	1e-08	440.12504533	443.7864473	439.72634122	-0.00512409	-0.01459976	-0.11114353
0.0661	600.16079	5e-08	5.4e-07	2.8e-07	1.9e-07	0.0	2.93e-06	1.47e-06	1e-08	439.99648006	443.65715804	439.59795246	-0.00512247	-0.01458434	-0.11104267
0.06616	600.64505	5e-08	5.4e-07	2.8e-07	1.9e-07	0.0	2.93e-06	1.47e-06	1e-08	439.86792964	443.52797968	439.46968142	-0.00512366	-0.01456893	-0.11094193
0.06621	601.12928	5e-08	5.4e-07	2.8e-07	1.9e-07	0.0	2.93e-06	1.47e-06	1e-08	439.7393234	443.39891219	439.34153188	-0.00511533	-0.01455361	-0.11084137
0.06627	601.61348	5e-08	5.4e-07	2.8e-07	1.9e-07	0.0	2.93e-06	1.47e-06	1e-08	439.61090025	443.26995495	439.21349036	-0.00511554	-0.01453827	-0.11074095
0.06632	602.09766	5e-08	5.4e-07	2.8e-07	1.9e-07	0.0	2.93e-06	1.47e-06	1e-08	439.48244618	443.14110823	439.0855686	-0.00511217	-0.01452293	-0.11064044
0.06638	602.58182	5e-08	5.4e-07	2.8e-07	1.9e-07	0.0	2.93e-06	1.47e-06	1e-08	439.35405068	443.01237194	438.95776174	-0.00510166	-0.01450765	-0.11054004
0.06643	603.06595	5e-08	5.4e-07	2.8e-07	1.9e-07	0.0	2.93e-06	1.47e-06	1e-08	439.22589338	442.88374562	438.83005965	-0.00509075	-0.0144924	-0.11043979
0.06649	603.55005	5e-08	5.4e-07	2.8e-07	1.9e-07	0.0	2.93e-06	1.47e-06	1e-08	439.09798425	442.75522909	438.70246162	-0.00508731	-0.01447714	-0.11033967
0.07655	691.70093	5e-08	5.4e-07	2.8e-07	1.9e-07	0.0	2.93e-06	1.47e-06	1e-08	417.47362072	421.0008824	417.14134906	-0.00419065	-0.01195054	-0.093413
0.07661	692.18021	5e-08	5.4e-07	2.8e-07	1.9e-07	0.0	2.93e-06	1.47e-06	1e-08	417.36464238	420.89117633	417.03282942	-0.00417799	-0.01193814	-0.09332781
0.07666	692.65947	5e-08	5.4e-07	2.8e-07	1.9e-07	0.0	2.93e-06	1.47e-06	1e-08	417.25597439	420.78156455	416.92439422	-0.00417712	-0.01192569	-0.09324269
0.07672	693.13871	5e-08	5.4e-07	2.8e-07	1.9e-07	0.0	2.93e-06	1.47e-06	1e-08	417.14731023	420.67204759	416.81605984	-0.00416701	-0.01191332	-0.09315777
0.07677	693.61791	5e-08	5.4e-07	2.8e-07	1.9e-07	0.0	2.93e-06	1.47e-06	1e-08	417.03889032	420.56262478	416.70781316	-0.00416056	-0.01190091	-0.09307275
0.07683	694.09709	5e-08	5.4e-07	2.8e-07	1.9e-07	0.0	2.93e-06	1.47e-06	1e-08	416.93061949	420.45329642	416.5996594	-0.00415977	-0.01188849	-0.09298778
0.07688	694.57625	5e-08	5.4e-07	2.8e-07	1.9e-07	0.0	2.93e-06	1.47e-06	1e-08	416.82235033	420.34406273	416.49160641	-0.00416153	-0.01187607	-0.09290292
0.07694	695.05537	5e-08	5.4e-07	2.8e-07	1.9e-07	0.0	2.93e-06	1.47e-06	1e-08	416.71401692	420.23492374	416.38365762	-0.00415481	-0.01186372	-0.09281822
0.07699	695.53448	5e-08	5.4e-07	2.8e-07	1.9e-07	0.0	2.93e-06	1.47e-06	1e-08	416.60583974	420.12587884	416.275801	-0.00415564	-0.01185135	-0.09273362
0.07705	696.01355	5e-08	5.4e-07	2.8e-07	1.9e-07	0.0	2.93e-06	1.47e-06	1e-08	416.4976223	420.01692833	416.168047	-0.00415329	-0.01183898	-0.09264894
0.0771	696.4926	5e-08	5.4e-07	2.8e-07	1.9e-07	0.0	2.93e-06	1.47e-06	1e-08	416.38944757	419.90807211	416.06039124	-0.00414298	-0.01182668	-0.09256439
0.07716	696.97162	5e-08	5.4e-07	2.8e-07	1.9e-07	0.0	2.93e-06	1.47e-06	1e-08	416.28152273	419.79930965	415.95282247	-0.00413515	-0.01181439	-0.09247994
0.07721	697.45062	5e-08	5.4e-07	2.8e-07	1.9e-07	0.0	2.93e-06	1.47e-06	1e-08	416.17378308	419.69064096	415.84534405	-0.00413141	-0.0118021	-0.09239563
0.07727	697.92959	5e-08	5.4e-07	2.8e-07	1.9e-07	0.0	2.93e-06	1.47e-06	1e-08	416.06612266	419.58206613	415.73796151	-0.00412245	-0.01178985	-0.0923114
0.07732	698.40853	5e-08	5.4e-07	2.8e-07	1.9e-07	0.0	2.93e-06	1.47e-06	1e-08	415.95867712	419.47358479	415.63066749	-0.00411605	-0.01177757	-0.0922271
0.07738	698.88745	5e-08	5.4e-07	2.8e-07	1.9e-07	0.0	2.93e-06	1.47e-06	1e-08	415.85137987	419.36519714	415.52346563	-0.00412029	-0.01176526	-0.0921429
0.07743	699.36634	5e-08	5.4e-07	2.8e-07	1.9e-07	0.0	2.93e-06	1.47e-06	1e-08	415.74395387	419.25690364	415.41637068	-0.00411593	-0.01175301	-0.09205881
0.07749	699.8452	5e-08	5.4e-07	2.8e-07	1.9e-07	0.0	2.93e-06	1.47e-06	1e-08	415.63662312	419.14870373	415.30937049	-0.00411321	-0.01174079	-0.09197489
0.08755	787.03171	5e-08	5.4e-07	2.8e-07	1.9e-07	0.0	2.93e-06	1.47e-06	1e-08	397.51989409	400.84657663	397.24467928	-0.00339867	-0.00971407	-0.07779321
0.08761	787.5057	5e-08	5.4e-07	2.8e-07	1.9e-07	0.0	2.93e-06	1.47e-06	1e-08	397.42863983	400.75434766	397.15384276	-0.00339701	-0.00970405	-0.07772182
0.08766	787.97965	5e-08	5.4e-07	2.8e-07	1.9e-07	0.0	2.93e-06	1.47e-06	1e-08	397.3374169	400.66219921	397.0630901	-0.00338418	-0.00969412	-0.07765058
0.08772	788.45358	5e-08	5.4e-07	2.8e-07	1.9e-07	0.0	2.93e-06	1.47e-06	1e-08	397.24652508	400.57013052	396.97240551	-0.00338254	-0.00968413	-0.07757938
0.08777	788.92749	5e-08	5.4e-07	2.8e-07	1.9e-07	0.0	2.93e-06	1.47e-06	1e-08	397.15566389	400.47814215	396.8818046	-0.00337596	-0.0096742	-0.07750834
0.08783	789.40137	5e-08	5.4e-07	2.8e-07	1.9e-07	0.0	2.93e-06	1.47e-06	1e-08	397.06496629	400.38623364	396.79128026	-0.00336938	-0.00966426	-0.07743729
0.08788	789.87522	5e-08	5.4e-07	2.8e-07	1.9e-07	0.0	2.93e-06	1.47e-06	1e-08	396.97443207	400.29440503	396.70083251	-0.00336577	-0.00965431	-0.07736622
0.08794	790.34904	5e-08	5.4e-07	2.8e-07	1.9e-07	0.0	2.93e-06	1.47e-06	1e-08	396.88398169	400.20265648	396.61046551	-0.00337126	-0.00964432	-0.07729525
0.08799	790.82284	5e-08	5.4e-07	2.8e-07	1.9e-07	0.0	2.93e-06	1.47e-06	1e-08	396.79337055	400.11098838	396.52019187	-0.00336391	-0.00963442	-0.07722438
0.08805	791.29661	5e-08	5.4e-07	2.8e-07	1.9e-07	0.0	2.93e-06	1.47e-06	1e-08	396.70294368	400.01939994	396.42999353	-0.00336603	-0.0096245	-0.07715366
0.0881	791.77035	5e-08	5.4e-07	2.8e-07	1.9e-07	0.0	2.93e-06	1.47e-06	1e-08	396.61244683	399.92789149	396.33988354	-0.00336447	-0.00961458	-0.07708287
0.08816	792.24407	5e-08	5.4e-07	2.8e-07	1.9e-07	0.0	2.93e-06	1.47e-06	1e-08	396.52197861	399.83646293	396.24985686	-0.00335869	-0.00960469	-0.07701214
0.08821	792.71776	5e-08	5.4e-07	2.8e-07	1.9e-07	0.0	2.93e-06	1.47e-06	1e-08	396.4316525	399.74511396	396.15990752	-0.00334833	-0.00959485	-0.07694153
0.08827	793.19142	5e-08	5.4e-07	2.8e-07	1.9e-07	0.0	2.93e-06	1.47e-06	1e-08	396.34159188	399.65384423	396.07002897	-0.0033475	-0.00958498	-0.07687099
0.08832	793.66506	5e-08	5.4e-07	2.8e-07	1.9e-07	0.0	2.93e-06	1.47e-06	1e-08	396.25154062	399.56265415	395.98023444	-0.00333894	-0.00957516	-0.07680059
0.08838	794.13867	5e-08	5.4e-07	2.8e-07	1.9e-07	0.0	2.93e-06	1.47e-06	1e-08	396.1617065	399.47154317	395.89051298	-0.00333352	-0.00956532	-0.07673011
0.08843	794.61225	5e-08	5.4e-07	2.8e-07	1.9e-07	0.0	2.93e-06	1.47e-06	1e-08	396.07200507	399.38051154	395.80086907	-0.00333537	-0.00955545	-0.07665969
0.08849	795.08581	5e-08	5.4e-07	2.8e-07	1.9e-07	0.0	2.93e-06	1.47e-06	1e-08	395.9822409	399.28955959	395.71131279	-0.0033353	-0.0095456	-0.07658937
0.09855	881.29511	5e-08	5.4e-07	2.8e-07	1.9e-07	0.0	2.93e-06	1.47e-06	1e-08	380.83181248	383.9149724	380.60399761	-0.00276431	-0.00791587	-0.06472942
0.09861	881.76372	5e-08	5.4e-07	2.8e-07	1.9e-07	0.0	2.93e-06	1.47e-06	1e-08	380.75555576	383.83754779	380.52809147	-0.00275416	-0.00790786	-0.06466984
0.09866	882.2323	5e-08	5.4e-07	2.8e-07	1.9e-07	0.0	2.93e-06	1.47e-06	1e-08	380.67956937	383.76019074	380.45224351	-0.00275419	-0.00789981	-0.0646103
0.09872	882.70086	5e-08	5.4e-07	2.8e-07	1.9e-07	0.0	2.93e-06	1.47e-06	1e-08	380.60357288	383.68290174	380.37646788	-0.0027464	-0.00789181	-0.0645509
0.09877	883.16939	5e-08	5.4e-07	2.8e-07	1.9e-07	0.0	2.93e-06	1.47e-06	1e-08	380.52778204	383.60568025	380.30075351	-0.00274171	-0.00788379	-0.06449143
0.09883	883.63789	5e-08	5.4e-07	2.8e-07	1.9e-07	0.0	2.93e-06	1.47e-06	1e-08	380.45211115	383.5285265	380.22510481	-0.00274359	-0.00787575	-0.064432
0.09888	884.10637	5e-08	5.4e-07	2.8e-07	1.9e-07	0.0	2.93e-06	1.47e-06	1e-08	380.3763789	383.45144078	380.14953092	-0.00274434	-0.00786772	-0.06437266
0.09894	884.57481	5e-08	5.4e-07	2.8e-07	1.9e-07	0.0	2.93e-06	1.47e-06	1e-08	380.30061664	383.37442296	380.07403015	-0.00274103	-0.00785973	-0.06431342
0.09899	885.04324	5e-08	5.4e-07	2.8e-07	1.9e-07	0.0	2.93e-06	1.47e-06	1e-08	380.22493637	383.2974727	379.9985967	-0.00274231	-0.00785172	-0.06425423
0.09905	885.51163	5e-08	5.4e-07	2.8e-07	1.9e-07	0.0	2.93e-06	1.47e-06	1e-08	380.14921169	383.22059019	379.92323692	-0.00274127	-0.00784372	-0.064195
0.0991	885.98	5e-08	5.4e-07	2.8e-07	1.9e-07	0.0	2.93e-06	1.47e-06	1e-08	380.07350623	383.14377536	379.84794763	-0.00272962	-0.0078358	-0.0641359
0.09916	886.44834	5e-08	5.4e-07	2.8e-07	1.9e-07	0.0	2.93e-06	1.47e-06	1e-08	379.99811309	383.0670275	379.77271387	-0.00272884	-0.00782782	-0.06407683
0.09921	886.91665	5e-08	5.4e-07	2.8e-07	1.9e-07	0.0	2.93e-06	1.47e-06	1e-08	379.92273246	382.99034716	379.69755075	-0.00272277	-0.0078199	-0.0640179
0.09927	887.38494	5e-08	5.4e-07	2.8e-07	1.9e-07	0.0	2.93e-06	1.47e-06	1e-08	379.8475102	382.91373391	379.62245074	-0.00271722	-0.00781197	-0.06395895
0.09932	887.8532	5e-08	5.4e-07	2.8e-07	1.9e-07	0.0	2.93e-06	1.47e-06	1e-08	379.77243208	382.83718779	379.54741458	-0.00271485	-0.00780402	-0.0639
0.09938	888.32143	5e-08	5.4e-07	2.8e-07	1.9e-07	0.0	2.93e-06	1.47e-06	1e-08	379.69740998	382.76070898	379.47244673	-0.00272011	-0.00779604	-0.06384111
0.09943	888.78964	5e-08	5.4e-07	2.8e-07	1.9e-07	0.0	2.93e-06	1.47e-06	1e-08	379.62223348	382.68429781	379.39755776	-0.00271406	-0.00778814	-0.06378234
0.09949	889.25781	5e-08	5.4e-07	2.8e-07	1.9e-07	0.0	2.93e-06	1.47e-06	1e-08	379.54721503	382.60795356	379.32273174	-0.00271643	-0.00778021	-0.06372366
0.10955	974.47665	5e-08	5.4e-07	2.8e-07	1.9e-07	0.0	2.93e-06	1.47e-06	1e-08	366.89732788	369.71036909	366.70841123	-0.002245	-0.00646592	-0.05382086
0.1096	974.93981	5e-08	5.4e-07	2.8e-07	1.9e-07	0.0	2.93e-06	1.47e-06	1e-08	366.83396801	369.64545778	366.64505935	-0.00224379	-0.00645941	-0.05377109
0.10966	975.40295	5e-08	5.4e-07	2.8e-07	1.9e-07	0.0	2.93e-06	1.47e-06	1e-08	366.77063548	369.58060397	366.58176653	-0.00224858	-0.00645287	-0.05372137
0.10971	975.86606	5e-08	5.4e-07	2.8e-07	1.9e-07	0.0	2.93e-06	1.47e-06	1e-08	366.70716122	369.51580792	366.51854107	-0.00224364	-0.0064464	-0.05367176
0.10977	976.32914	5e-08	5.4e-07	2.8e-07	1.9e-07	0.0	2.93e-06	1.47e-06	1e-08	366.64381995	369.451069	366.45536925	-0.0022461	-0.0064399	-0.05362221
0.10982	976.7922	5e-08	5.4e-07	2.8e-07	1.9e-07	0.0	2.93e-06	1.47e-06	1e-08	366.58040246	369.38638754	366.39226137	-0.00224563	-0.00643341	-0.05357262
0.10988	977.25522	5e-08	5.4e-07	2.8e-07	1.9e-07	0.0	2.93e-06	1.47e-06	1e-08	366.51699179	369.32176342	366.32921334	-0.00223849	-0.00642697	-0.0535231
0.10993	977.71822	5e-08	5.4e-07	2.8e-07	1.9e-07	0.0	2.93e-06	1.47e-06	1e-08	366.45377599	369.25719621	366.26621578	-0.00223338	-0.00642052	-0.05347365
0.10999	978.1812	5e-08	5.4e-07	2.8e-07	1.9e-07	0.0	2.93e-06	1.47e-06	1e-08	366.39069814	369.19268594	366.20327144	-0.0022311	-0.00641408	-0.05342427
0.11004	978.64414	5e-08	5.4e-07	2.8e-07	1.9e-07	0.0	2.93e-06	1.47e-06	1e-08	366.32767799	369.1282327	366.14038419	-0.00222513	-0.00640765	-0.05337494
0.1101	979.10706	5e-08	5.4e-07	2.8e-07	1.9e-07	0.0	2.93e-06	1.47e-06	1e-08	366.26481989	369.06383622	366.07754882	-0.00222163	-0.00640121	-0.05332557
0.11015	979.56995	5e-08	5.4e-07	2.8e-07	1.9e-07	0.0	2.93e-06	1.47e-06	1e-08	366.20205425	368.99949668	366.01476881	-0.00222806	-0.00639473	-0.05327626
0.11021	980.03281	5e-08	5.4e-07	2.8e-07	1.9e-07	0.0	2.93e-06	1.47e-06	1e-08	366.1391005	368.93521456	365.95205799	-0.00222265	-0.00638832	-0.05322703
0.11026	980.49565	5e-08	5.4e-07	2.8e-07	1.9e-07	0.0	2.93e-06	1.47e-06	1e-08	366.07629302	368.87098913	365.8893997	-0.00222488	-0.00638189	-0.0531779
0.11032	980.95846	5e-08	5.4e-07	2.8e-07	1.9e-07	0.0	2.93e-06	1.47e-06	1e-08	366.01341615	368.80682069	365.82680451	-0.00222477	-0.00637546	-0.05312873
0.11037	981.42124	5e-08	5.4e-07	2.8e-07	1.9e-07	0.0	2.93e-06	1.47e-06	1e-08	365.95053584	368.74270915	365.7642692	-0.00222099	-0.00636906	-0.05307959
0.11043	981.88399	5e-08	5.4e-07	2.8e-07	1.9e-07	0.0	2.93e-06	1.47e-06	1e-08	365.88775582	368.67865429	365.70178859	-0.00221215	-0.00636269	-0.05303055
0.11048	982.34672	5e-08	5.4e-07	2.8e-07	1.9e-07	0.0	2.93e-06	1.47e-06	1e-08	365.8252194	368.61465574	365.63935549	-0.0022123	-0.00635629	-0.05298155
0.12055	1066.56141	5e-08	5.4e-07	2.8e-07	1.9e-07	0.0	2.93e-06	1.47e-06	1e-08	355.27962756	357.81253636	355.12427298	-0.00184834	-0.0052919	-0.04471675
0.1206	1067.01906	5e-08	5.4e-07	2.8e-07	1.9e-07	0.0	2.93e-06	1.47e-06	1e-08	355.22645172	357.75819377	355.07150095	-0.00183277	-0.00528722	-0.04467935
0.12066	1067.47667	5e-08	5.4e-07	2.8e-07	1.9e-07	0.0	2.93e-06	1.47e-06	1e-08	355.1737197	357.70389403	355.01875301	-0.00181539	-0.00528241	-0.04464079
0.12071	1067.93426	5e-08	5.4e-07	2.8e-07	1.9e-07	0.0	2.93e-06	1.47e-06	1e-08	355.12148315	357.64963839	354.96602807	-0.00181558	-0.00527729	-0.04460056
0.12077	1068.39182	5e-08	5.4e-07	2.8e-07	1.9e-07	0.0	2.93e-06	1.47e-06	1e-08	355.06923689	357.5954298	354.91335269	-0.00181616	-0.00527216	-0.04456025
0.12082	1068.84935	5e-08	5.4e-07	2.8e-07	1.9e-07	0.0	2.93e-06	1.47e-06	1e-08	355.01696941	357.54126838	354.86072754	-0.00182718	-0.00526689	-0.04451924
0.12088	1069.30685	5e-08	5.4e-07	2.8e-07	1.9e-07	0.0	2.93e-06	1.47e-06	1e-08	354.96438031	357.48715551	354.80816804	-0.00183747	-0.00526163	-0.0444783
0.12093	1069.76433	5e-08	5.4e-07	2.8e-07	1.9e-07	0.0	2.93e-06	1.47e-06	1e-08	354.91149054	357.43309105	354.75567311	-0.0018278	-0.00525646	-0.04443726
0.12099	1070.22177	5e-08	5.4e-07	2.8e-07	1.9e-07	0.0	2.93e-06	1.47e-06	1e-08	354.85887462	357.3790741	354.70321497	-0.00181783	-0.00525129	-0.04439621
0.12104	1070.67919	5e-08	5.4e-07	2.8e-07	1.9e-07	0.0	2.93e-06	1.47e-06	1e-08	354.8065412	357.32510463	354.65079322	-0.00180692	-0.00524612	-0.04435515
0.1211	1071.13659	5e-08	5.4e-07	2.8e-07	1.9e-07	0.0	2.93e-06	1.47e-06	1e-08	354.75451719	357.27118261	354.59840656	-0.00179522	-0.00524096	-0.04431406
0.12115	1071.59395	5e-08	5.4e-07	2.8e-07	1.9e-07	0.0	2.93e-06	1.47e-06	1e-08	354.70282535	357.21730804	354.54605393	-0.00182687	-0.00523556	-0.04427287
0.12121	1072.05129	5e-08	5.4e-07	2.8e-07	1.9e-07	0.0	2.93e-06	1.47e-06	1e-08	354.65021771	357.16348333	354.49379601	-0.00182222	-0.00523037	-0.04423184
0.12126	1072.5086	5e-08	5.4e-07	2.8e-07	1.9e-07	0.0	2.93e-06	1.47e-06	1e-08	354.59773949	357.10970639	354.44158188	-0.00183379	-0.0052251	-0.04419082
0.12132	1072.96588	5e-08	5.4e-07	2.8e-07	1.9e-07	0.0	2.93e-06	1.47e-06	1e-08	354.54492366	357.05597806	354.38943421	-0.00183139	-0.00521991	-0.04414989
0.12137	1073.42313	5e-08	5.4e-07	2.8e-07	1.9e-07	0.0	2.93e-06	1.47e-06	1e-08	354.4921721	357.00229749	354.33733337	-0.00183555	-0.00521468	-0.04410894
0.12143	1073.88035	5e-08	5.4e-07	2.8e-07	1.9e-07	0.0	2.93e-06	1.47e-06	1e-08	354.43929634	356.94866507	354.28528854	-0.00182402	-0.00520956	-0.04406813
0.12148	1074.33755	5e-08	5.4e-07	2.8e-07	1.9e-07	0.0	2.93e-06	1.47e-06	1e-08	354.38674807	356.89507981	354.23327765	-0.0018186	-0.00520439	-0.04402726
0.13155	1157.53395	5e-08	5.4e-07	2.8e-07	1.9e-07	0.0	2.93e-06	1.47e-06	1e-08	345.60689453	347.85817598	345.47698122	-0.00150656	-0.00433955	-0.03713335
0.1316	1157.98599	5e-08	5.4e-07	2.8e-07	1.9e-07	0.0	2.93e-06	1.47e-06	1e-08	345.56284812	347.81273269	345.43304178	-0.00150269	-0.00433561	-0.03710146
0.13166	1158.438	5e-08	5.4e-07	2.8e-07	1.9e-07	0.0	2.93e-06	1.47e-06	1e-08	345.51891198	347.76732684	345.38913615	-0.00149989	-0.00433276	-0.03707844
0.13171	1158.88999	5e-08	5.4e-07	2.8e-07	1.9e-07	0.0	2.93e-06	1.47e-06	1e-08	345.4750554	347.72194803	345.34525493	-0.00150472	-0.00432815	-0.03704152
0.13177	1159.34194	5e-08	5.4e-07	2.8e-07	1.9e-07	0.0	2.93e-06	1.47e-06	1e-08	345.43105442	347.67661316	345.30142585	-0.00150607	-0.00432434	-0.03701093
0.13182	1159.79387	5e-08	5.4e-07	2.8e-07	1.9e-07	0.0	2.93e-06	1.47e-06	1e-08	345.38701099	347.63131453	345.25763628	-0.00150469	-0.00432048	-0.03697976
0.13188	1160.24577	5e-08	5.4e-07	2.8e-07	1.9e-07	0.0	2.93e-06	1.47e-06	1e-08	345.3430051	347.58605269	345.21388312	-0.00149463	-0.00431636	-0.03694623
0.13193	1160.69765	5e-08	5.4e-07	2.8e-07	1.9e-07	0.0	2.93e-06	1.47e-06	1e-08	345.29929002	347.54082997	345.17015715	-0.00149774	-0.00431212	-0.03691219
0.13199	1161.14949	5e-08	5.4e-07	2.8e-07	1.9e-07	0.0	2.93e-06	1.47e-06	1e-08	345.25548089	347.49564767	345.1264774	-0.00149028	-0.0043079	-0.03687791
0.13204	1161.60131	5e-08	5.4e-07	2.8e-07	1.9e-07	0.0	2.93e-06	1.47e-06	1e-08	345.21188699	347.4505055	345.08282938	-0.0014866	-0.00430368	-0.03684378
0.1321	1162.05309	5e-08	5.4e-07	2.8e-07	1.9e-07	0.0	2.93e-06	1.47e-06	1e-08	345.16839755	347.40540349	345.03921819	-0.0014953	-0.00429757	-0.03679485
0.13215	1162.50485	5e-08	5.4e-07	2.8e-07	1.9e-07	0.0	2.93e-06	1.47e-06	1e-08	345.12464901	347.3603598	344.99567935	-0.00149037	-0.00429327	-0.03676005
0.13221	1162.95658	5e-08	5.4e-07	2.8e-07	1.9e-07	0.0	2.93e-06	1.47e-06	1e-08	345.08104154	347.315357	344.95217643	-0.00148965	-0.00428309	-0.03667797
0.13226	1163.40829	5e-08	5.4e-07	2.8e-07	1.9e-07	0.0	2.93e-06	1.47e-06	1e-08	345.03744743	347.2704512	344.90877348	-0.00148972	-0.00428214	-0.03667025
0.13232	1163.85996	5e-08	5.4e-07	2.8e-07	1.9e-07	0.0	2.93e-06	1.47e-06	1e-08	344.99385064	347.22555453	344.86538011	-0.00148666	-0.00428001	-0.036653
0.13237	1164.31161	5e-08	5.4e-07	2.8e-07	1.9e-07	0.0	2.93e-06	1.47e-06	1e-08	344.95034153	347.18067815	344.8220037	-0.00148291	-0.00427599	-0.03662051
0.13243	1164.76323	5e-08	5.4e-07	2.8e-07	1.9e-07	0.0	2.93e-06	1.47e-06	1e-08	344.9069393	347.13584007	344.778662	-0.00148446	-0.00427183	-0.03658707
0.13248	1165.21482	5e-08	5.4e-07	2.8e-07	1.9e-07	0.0	2.93e-06	1.47e-06	1e-08	344.86348873	347.09104163	344.73536359	-0.00148046	-0.00425349	-0.03643917
0.14255	1247.37831	5e-08	5.4e-07	2.8e-07	1.9e-07	0.0	2.93e-06	1.47e-06	1e-08	337.55591145	339.53663102	337.44787007	-0.0012395	-0.00356522	-0.03082877
0.1426	1247.82467	5e-08	5.4e-07	2.8e-07	1.9e-07	0.0	2.93e-06	1.47e-06	1e-08	337.51918214	339.49866469	337.41132218	-0.00123071	-0.00355785	-0.03076787
0.14266	1248.271	5e-08	5.4e-07	2.8e-07	1.9e-07	0.0	2.93e-06	1.47e-06	1e-08	337.48270859	339.46077059	337.37483713	-0.0012279	-0.0035555	-0.03074844
0.14271	1248.7173	5e-08	5.4e-07	2.8e-07	1.9e-07	0.0	2.93e-06	1.47e-06	1e-08	337.44631663	339.42289952	337.33837213	-0.0012279	-0.0035555	-0.03074844
0.14277	1249.16358	5e-08	5.4e-07	2.8e-07	1.9e-07	0.0	2.93e-06	1.47e-06	1e-08	337.40992467	339.38502846	337.30190713	-0.00123572	-0.00355251	-0.03072426
0.14282	1249.60982	5e-08	5.4e-07	2.8e-07	1.9e-07	0.0	2.93e-06	1.47e-06	1e-08	337.3732992	339.34718679	337.26548285	-0.00123072	-0.00354504	-0.03066267
0.14288	1250.05604	5e-08	5.4e-07	2.8e-07	1.9e-07	0.0	2.93e-06	1.47e-06	1e-08	337.33681712	339.30941838	337.22912757	-0.00122932	-0.00354061	-0.0306262
0.14293	1250.50223	5e-08	5.4e-07	2.8e-07	1.9e-07	0.0	2.93e-06	1.47e-06	1e-08	337.30037368	339.27169343	337.19281532	-0.00122932	-0.00354061	-0.0306262
0.14299	1250.94839	5e-08	5.4e-07	2.8e-07	1.9e-07	0.0	2.93e-06	1.47e-06	1e-08	337.26393024	339.23396848	337.15650307	-0.00122671	-0.00352879	-0.0305291
0.14304	1251.39452	5e-08	5.4e-07	2.8e-07	1.9e-07	0.0	2.93e-06	1.47e-06	1e-08	337.2275566	339.19635958	337.12030692	-0.00122546	-0.00352315	-0.03048273
0.1431	1251.84062	5e-08	5.4e-07	2.8e-07	1.9e-07	0.0	2.93e-06	1.47e-06	1e-08	337.1912163	339.15880612	337.08416622	-0.00122546	-0.00352315	-0.03048273
0.14315	1252.28669	5e-08	5.4e-07	2.8e-07	1.9e-07	0.0	2.93e-06	1.47e-06	1e-08	337.154876	339.12125266	337.04802552	-0.00122546	-0.00352315	-0.03048273
0.14321	1252.73274	5e-08	5.4e-07	2.8e-07	1.9e-07	0.0	2.93e-06	1.47e-06	1e-08	337.1185357	339.0836992	337.01188483	-0.00122546	-0.00352315	-0.03048273
0.14326	1253.17875	5e-08	5.4e-07	2.8e-07	1.9e-07	0.0	2.93e-06	1.47e-06	1e-08	337.0821954	339.04614574	336.97574413	-0.00121809	-0.0035205	-0.03046064
0.14332	1253.62474	5e-08	5.4e-07	2.8e-07	1.9e-07	0.0	2.93e-06	1.47e-06	1e-08	337.04607187	339.00861823	336.93962039	-0.00121596	-0.00351731	-0.03043428
0.14337	1254.0707	5e-08	5.4e-07	2.8e-07	1.9e-07	0.0	2.93e-06	1.47e-06	1e-08	337.01000942	338.97112208	336.90352619	-0.00121976	-0.00351355	-0.03040349
0.14343	1254.51663	5e-08	5.4e-07	2.8e-07	1.9e-07	0.0	2.93e-06	1.47e-06	1e-08	336.97383208	338.93366293	336.86747527	-0.00121098	-0.00350375	-0.0303225
0.14348	1254.96253	5e-08	5.4e-07	2.8e-07	1.9e-07	0.0	2.93e-06	1.47e-06	1e-08	336.93790885	338.89630002	336.83151201	-0.00121098	-0.00350375	-0.0303225
0.15354	1336.07804	5e-08	5.4e-07	2.8e-07	1.9e-07	0.0	2.93e-06	1.47e-06	1e-08	330.86003224	332.58716522	330.77048791	-0.00101914	-0.00293016	-0.02555985
0.1536	1336.51863	5e-08	5.4e-07	2.8e-07	1.9e-07	0.0	2.93e-06	1.47e-06	1e-08	330.82948934	332.55550892	330.74013831	-0.00101914	-0.00293016	-0.02555985
0.15365	1336.9592	5e-08	5.4e-07	2.8e-07	1.9e-07	0.0	2.93e-06	1.47e-06	1e-08	330.79894643	332.52385262	330.70978871	-0.0010124	-0.00292829	-0.02554389
0.15371	1337.39973	5e-08	5.4e-07	2.8e-07	1.9e-07	0.0	2.93e-06	1.47e-06	1e-08	330.76860459	332.49221518	330.67944941	-0.00100562	-0.00292595	-0.02552411
0.15376	1337.84024	5e-08	5.4e-07	2.8e-07	1.9e-07	0.0	2.93e-06	1.47e-06	1e-08	330.73846475	332.46060123	330.6491251	-0.00101558	-0.00292214	-0.02549265
0.15382	1338.28072	5e-08	5.4e-07	2.8e-07	1.9e-07	0.0	2.93e-06	1.47e-06	1e-08	330.70802439	332.42902572	330.6188536	-0.00100767	-0.00291714	-0.02545051
0.15387	1338.72117	5e-08	5.4e-07	2.8e-07	1.9e-07	0.0	2.93e-06	1.47e-06	1e-08	330.67781813	332.39750058	330.58862316	-0.00100346	-0.00291447	-0.02542804
0.15393	1339.16159	5e-08	5.4e-07	2.8e-07	1.9e-07	0.0	2.93e-06	1.47e-06	1e-08	330.6477367	332.36600228	330.55841461	-0.00100346	-0.00291447	-0.02542804
0.15398	1339.60198	5e-08	5.4e-07	2.8e-07	1.9e-07	0.0	2.93e-06	1.47e-06	1e-08	330.61765528	332.33450399	330.52820606	-0.00101243	-0.00291215	-0.02540907
0.15404	1340.04234	5e-08	5.4e-07	2.8e-07	1.9e-07	0.0	2.93e-06	1.47e-06	1e-08	330.58730369	332.30302911	330.4980335	-0.00100814	-0.0029061	-0.0253583
0.15409	1340.48267	5e-08	5.4e-07	2.8e-07	1.9e-07	0.0	2.93e-06	1.47e-06	1e-08	330.55707759	332.27161519	330.4679177	-0.00100718	-0.00290274	-0.02533014
0.15415	1340.92298	5e-08	5.4e-07	2.8e-07	1.9e-07	0.0	2.93e-06	1.47e-06	1e-08	330.52687839	332.24023515	330.43783539	-0.00100718	-0.00290274	-0.02533014
0.1542	1341.36325	5e-08	5.4e-07	2.8e-07	1.9e-07	0.0	2.93e-06	1.47e-06	1e-08	330.49667919	332.20885511	330.40775308	-0.00100552	-0.00289029	-0.02522602
0.15426	1341.8035	5e-08	5.4e-07	2.8e-07	1.9e-07	0.0	2.93e-06	1.47e-06	1e-08	330.46652308	332.17760073	330.37779717	-0.00100508	-0.00288705	-0.02519898
0.15431	1342.24372	5e-08	5.4e-07	2.8e-07	1.9e-07	0.0	2.93e-06	1.47e-06	1e-08	330.43637817	332.14637899	330.34787407	-0.00100508	-0.00288705	-0.02519898
0.15437	1342.6839	5e-08	5.4e-07	2.8e-07	1.9e-07	0.0	2.93e-06	1.47e-06	1e-08	330.40623325	332.11515724	330.31795098	-0.00100508	-0.00288705	-0.02519898
0.15442	1343.12406	5e-08	5.4e-07	2.8e-07	1.9e-07	0.0	2.93e-06	1.47e-06	1e-08	330.37608834	332.0839355	330.28802789	-0.00100508	-0.00288705	-0.02519898
0.15448	1343.56419	5e-08	5.4e-07	2.8e-07	1.9e-07	0.0	2.93e-06	1.47e-06	1e-08	330.34594342	332.05271375	330.2581048	-0.00100151	-0.00288626	-0.02519219
0.16454	1423.61607	5e-08	5.4e-07	2.8e-07	1.9e-07	0.0	2.93e-06	1.47e-06	1e-08	325.29647345	326.79041672	325.22196626	-0.00083463	-0.00241784	-0.02124151
0.1646	1424.05082	5e-08	5.4e-07	2.8e-07	1.9e-07	0.0	2.93e-06	1.47e-06	1e-08	325.2712267	326.76397787	325.19670266	-0.00083702	-0.00241554	-0.02122212
0.16465	1424.48553	5e-08	5.4e-07	2.8e-07	1.9e-07	0.0	2.93e-06	1.47e-06	1e-08	325.2459066	326.73756274	325.17146642	-0.000834	-0.00241306	-0.02120096
0.16471	1424.92021	5e-08	5.4e-07	2.8e-07	1.9e-07	0.0	2.93e-06	1.47e-06	1e-08	325.22067653	326.71117317	325.14625217	-0.00083472	-0.00240388	-0.02112314
0.16476	1425.35487	5e-08	5.4e-07	2.8e-07	1.9e-07	0.0	2.93e-06	1.47e-06	1e-08	325.19542054	326.68487816	325.12113533	-0.00083472	-0.00240388	-0.02112314
0.16482	1425.78949	5e-08	5.4e-07	2.8e-07	1.9e-07	0.0	2.93e-06	1.47e-06	1e-08	325.17016455	326.65858315	325.09601849	-0.00083472	-0.00240388	-0.02112314
0.16487	1426.22408	5e-08	5.4e-07	2.8e-07	1.9e-07	0.0	2.93e-06	1.47e-06	1e-08	325.14490856	326.63228814	325.07090165	-0.00083472	-0.00240388	-0.02112314
0.16493	1426.65865	5e-08	5.4e-07	2.8e-07	1.9e-07	0.0	2.93e-06	1.47e-06	1e-08	325.11965258	326.60599313	325.04578481	-0.000826	-0.00240038	-0.02109315
0.16498	1427.09319	5e-08	5.4e-07	2.8e-07	1.9e-07	0.0	2.93e-06	1.47e-06	1e-08	325.09465877	326.57973425	325.02069292	-0.00082852	-0.0023988	-0.02107989
0.16504	1427.52769	5e-08	5.4e-07	2.8e-07	1.9e-07	0.0	2.93e-06	1.47e-06	1e-08	325.06958798	326.55349161	324.99562097	-0.0008325	-0.00239662	-0.02106153
0.16509	1427.96217	5e-08	5.4e-07	2.8e-07	1.9e-07	0.0	2.93e-06	1.47e-06	1e-08	325.04439591	326.52727151	324.97057733	-0.00082715	-0.00239494	-0.02104713
0.16515	1428.39662	5e-08	5.4e-07	2.8e-07	1.9e-07	0.0	2.93e-06	1.47e-06	1e-08	325.01936486	326.50106864	324.94554406	-0.00082798	-0.00239191	-0.02102141
0.1652	1428.83103	5e-08	5.4e-07	2.8e-07	1.9e-07	0.0	2.93e-06	1.47e-06	1e-08	324.99430725	326.47489709	324.9205438	-0.00082417	-0.00238262	-0.0209424
0.16526	1429.26542	5e-08	5.4e-07	2.8e-07	1.9e-07	0.0	2.93e-06	1.47e-06	1e-08	324.9693607	326.44882134	324.89563611	-0.00082417	-0.00238262	-0.0209424
0.16531	1429.69978	5e-08	5.4e-07	2.8e-07	1.9e-07	0.0	2.93e-06	1.47e-06	1e-08	324.94441415	326.42274558	324.87072842	-0.00082417	-0.00238262	-0.0209424
0.16537	1430.13411	5e-08	5.4e-07	2.8e-07	1.9e-07	0.0	2.93e-06	1.47e-06	1e-08	324.9194676	326.39666983	324.84582073	-0.00082417	-0.00238262	-0.0209424
0.16542	1430.56841	5e-08	5.4e-07	2.8e-07	1.9e-07	0.0	2.93e-06	1.47e-06	1e-08	324.89452105	326.37059407	324.82091304	-0.0008237	-0.00237502	-0.02087799
0.16548	1431.00268	5e-08	5.4e-07	2.8e-07	1.9e-07	0.0	2.93e-06	1.47e-06	1e-08	324.86958523	326.34459668	324.79608449	-0.00082356	-0.00237272	-0.02085846
0.17554	1509.97476	5e-08	5.4e-07	2.8e-07	1.9e-07	0.0	2.93e-06	1.47e-06	1e-08	320.67425072	321.95772405	320.61222729	-0.0006914	-0.00199029	-0.0175906
0.1756	1510.40356	5e-08	5.4e-07	2.8e-07	1.9e-07	0.0	2.93e-06	1.47e-06	1e-08	320.65317082	321.9357326	320.59128939	-0.0006914	-0.00199029	-0.0175906
0.17565	1510.83233	5e-08	5.4e-07	2.8e-07	1.9e-07	0.0	2.93e-06	1.47e-06	1e-08	320.63209093	321.91374115	320.57035149	-0.0006914	-0.00199029	-0.0175906
0.17571	1511.26107	5e-08	5.4e-07	2.8e-07	1.9e-07	0.0	2.93e-06	1.47e-06	1e-08	320.61101103	321.89174969	320.54941359	-0.00068305	-0.00198747	-0.01756616
0.17576	1511.68978	5e-08	5.4e-07	2.8e-07	1.9e-07	0.0	2.93e-06	1.47e-06	1e-08	320.5901847	321.86978781	320.52849433	-0.00068399	-0.0019864	-0.01755697
0.17582	1512.11846	5e-08	5.4e-07	2.8e-07	1.9e-07	0.0	2.93e-06	1.47e-06	1e-08	320.56932923	321.84783723	320.50758778	-0.00068984	-0.00198395	-0.01753623
0.17587	1512.54711	5e-08	5.4e-07	2.8e-07	1.9e-07	0.0	2.93e-06	1.47e-06	1e-08	320.54829439	321.82591237	320.48671515	-0.00068563	-0.00198304	-0.01752826
0.17593	1512.97573	5e-08	5.4e-07	2.8e-07	1.9e-07	0.0	2.93e-06	1.47e-06	1e-08	320.52738781	321.80399706	320.46584651	-0.00068457	-0.00198118	-0.01751228
0.17598	1513.40432	5e-08	5.4e-07	2.8e-07	1.9e-07	0.0	2.93e-06	1.47e-06	1e-08	320.5065126	321.78210126	320.44499621	-0.00068218	-0.00197409	-0.01745126
0.17604	1513.83288	5e-08	5.4e-07	2.8e-07	1.9e-07	0.0	2.93e-06	1.47e-06	1e-08	320.48570752	321.76028004	320.4242183	-0.00068178	-0.00197323	-0.01744387
0.17609	1514.26141	5e-08	5.4e-07	2.8e-07	1.9e-07	0.0	2.93e-06	1.47e-06	1e-08	320.46491444	321.73846786	320.40344899	-0.00068178	-0.00197323	-0.01744387
0.17615	1514.68991	5e-08	5.4e-07	2.8e-07	1.9e-07	0.0	2.93e-06	1.47e-06	1e-08	320.44412135	321.71665567	320.38267969	-0.00068178	-0.00197323	-0.01744387
0.1762	1515.11838	5e-08	5.4e-07	2.8e-07	1.9e-07	0.0	2.93e-06	1.47e-06	1e-08	320.42332827	321.69484348	320.36191038	-0.00068273	-0.00197048	-0.01742036
0.17626	1515.54682	5e-08	5.4e-07	2.8e-07	1.9e-07	0.0	2.93e-06	1.47e-06	1e-08	320.40250498	321.67306022	320.34117156	-0.00068173	-0.00196918	-0.01740919
0.17631	1515.97524	5e-08	5.4e-07	2.8e-07	1.9e-07	0.0	2.93e-06	1.47e-06	1e-08	320.38171181	321.6512906	320.32044521	-0.00067994	-0.00196734	-0.01739333
0.17637	1516.40362	5e-08	5.4e-07	2.8e-07	1.9e-07	0.0	2.93e-06	1.47e-06	1e-08	320.36097259	321.62954032	320.29973603	-0.00067945	-0.00195946	-0.01732559
0.17642	1516.83197	5e-08	5.4e-07	2.8e-07	1.9e-07	0.0	2.93e-06	1.47e-06	1e-08	320.3402451	321.60787296	320.27911023	-0.00067935	-0.00195768	-0.01731029
0.17648	1517.26029	5e-08	5.4e-07	2.8e-07	1.9e-07	0.0	2.93e-06	1.47e-06	1e-08	320.31952026	321.58622433	320.25850326	-0.00067935	-0.00195768	-0.01731029
0.18654	1595.13583	5e-08	5.4e-07	2.8e-07	1.9e-07	0.0	2.93e-06	1.47e-06	1e-08	316.83418692	317.93044816	316.78261704	-0.00056794	-0.00164521	-0.01461133
0.1866	1595.5586	5e-08	5.4e-07	2.8e-07	1.9e-07	0.0	2.93e-06	1.47e-06	1e-08	316.81675912	317.91211187	316.76520517	-0.0005683	-0.00164427	-0.01460326
0.18665	1595.98133	5e-08	5.4e-07	2.8e-07	1.9e-07	0.0	2.93e-06	1.47e-06	1e-08	316.79932007	317.89378555	316.74780382	-0.00056898	-0.00164249	-0.01458782
0.18671	1596.40403	5e-08	5.4e-07	2.8e-07	1.9e-07	0.0	2.93e-06	1.47e-06	1e-08	316.78185952	317.8754783	316.73042261	-0.00056716	-0.00164081	-0.01457324
0.18676	1596.82671	5e-08	5.4e-07	2.8e-07	1.9e-07	0.0	2.93e-06	1.47e-06	1e-08	316.7644541	317.85718895	316.71305697	-0.00056606	-0.00163979	-0.01456436
0.18682	1597.24935	5e-08	5.4e-07	2.8e-07	1.9e-07	0.0	2.93e-06	1.47e-06	1e-08	316.74708224	317.83891048	316.69570083	-0.000567	-0.00163735	-0.01454327
0.18687	1597.67196	5e-08	5.4e-07	2.8e-07	1.9e-07	0.0	2.93e-06	1.47e-06	1e-08	316.72968072	317.82065808	316.67837219	-0.00056659	-0.0016366	-0.01453676
0.18693	1598.09455	5e-08	5.4e-07	2.8e-07	1.9e-07	0.0	2.93e-06	1.47e-06	1e-08	316.7122917	317.80241369	316.66105107	-0.00056419	-0.0016344	-0.01451754
0.18698	1598.5171	5e-08	5.4e-07	2.8e-07	1.9e-07	0.0	2.93e-06	1.47e-06	1e-08	316.6949756	317.78419288	316.64375046	-0.00056467	-0.00163316	-0.01450687
0.18704	1598.93962	5e-08	5.4e-07	2.8e-07	1.9e-07	0.0	2.93e-06	1.47e-06	1e-08	316.67764436	317.76598525	316.62646378	-0.00056524	-0.0016317	-0.01449418
0.18709	1599.36211	5e-08	5.4e-07	2.8e-07	1.9e-07	0.0	2.93e-06	1.47e-06	1e-08	316.66029508	317.74779331	316.60919367	-0.00056309	-0.00162973	-0.01447705
0.18715	1599.78457	5e-08	5.4e-07	2.8e-07	1.9e-07	0.0	2.93e-06	1.47e-06	1e-08	316.64301103	317.72962239	316.59194184	-0.00056233	-0.00162898	-0.01447056
0.1872	1600.207	5e-08	5.4e-07	2.8e-07	1.9e-07	0.0	2.93e-06	1.47e-06	1e-08	316.62575008	317.71145944	316.57469701	-0.00056338	-0.00162633	-0.01444758
0.18726	1600.6294	5e-08	5.4e-07	2.8e-07	1.9e-07	0.0	2.93e-06	1.47e-06	1e-08	316.60845617	317.69332488	316.55748218	-0.00056253	-0.00162555	-0.01444081
0.18731	1601.05177	5e-08	5.4e-07	2.8e-07	1.9e-07	0.0	2.93e-06	1.47e-06	1e-08	316.59118816	317.67519864	316.54027458	-0.00056046	-0.00162366	-0.01442435
0.18737	1601.47411	5e-08	5.4e-07	2.8e-07	1.9e-07	0.0	2.93e-06	1.47e-06	1e-08	316.57398306	317.6570926	316.52308453	-0.00056106	-0.00162213	-0.01441112
0.18742	1601.89642	5e-08	5.4e-07	2.8e-07	1.9e-07	0.0	2.93e-06	1.47e-06	1e-08	316.55675879	317.63900291	316.50591178	-0.00056152	-0.00162098	-0.01440114
0.18748	1602.3187	5e-08	5.4e-07	2.8e-07	1.9e-07	0.0	2.93e-06	1.47e-06	1e-08	316.53952006	317.62092556	316.48875206	-0.00055904	-0.00161872	-0.01438149
0.19754	1679.08034	5e-08	5.4e-07	2.8e-07	1.9e-07	0.0	2.93e-06	1.47e-06	1e-08	313.64345028	314.60050816	313.60023713	-0.00047287	-0.00127319	-0.01212841
0.1976	1679.49698	5e-08	5.4e-07	2.8e-07	1.9e-07	0.0	2.93e-06	1.47e-06	1e-08	313.62886127	314.58621496	313.58565627	-0.00047241	-0.00133426	-0.01211693
0.19765	1679.91358	5e-08	5.4e-07	2.8e-07	1.9e-07	0.0	2.93e-06	1.47e-06	1e-08	313.61428633	314.57123562	313.57117666	-0.000472	-0.00127581	-0.01210553
0.19771	1680.33015	5e-08	5.4e-07	2.8e-07	1.9e-07	0.0	2.93e-06	1.47e-06	1e-08	313.5997236	314.55691207	313.5566304	-0.00047147	-0.00128121	-0.01209417
0.19776	1680.74669	5e-08	5.4e-07	2.8e-07	1.9e-07	0.0	2.93e-06	1.47e-06	1e-08	313.58517673	314.54252737	313.54210694	-0.00047093	-0.00128633	-0.01208282
0.19782	1681.1632	5e-08	5.4e-07	2.8e-07	1.9e-07	0.0	2.93e-06	1.47e-06	1e-08	313.57064632	314.52808472	313.52760585	-0.00047038	-0.0013046	-0.0120713
0.19787	1681.57968	5e-08	5.4e-07	2.8e-07	1.9e-07	0.0	2.93e-06	1.47e-06	1e-08	313.55613258	314.51343649	313.51314581	-0.00046998	-0.00130909	-0.01206007
0.19793	1681.99613	5e-08	5.4e-07	2.8e-07	1.9e-07	0.0	2.93e-06	1.47e-06	1e-08	313.54163085	314.49873735	313.49870729	-0.00046962	-0.00126798	-0.0120487
0.19798	1682.41254	5e-08	5.4e-07	2.8e-07	1.9e-07	0.0	2.93e-06	1.47e-06	1e-08	313.52713962	314.48449945	313.4842265	-0.00046921	-0.00127739	-0.01203735
0.19804	1682.82893	5e-08	5.4e-07	2.8e-07	1.9e-07	0.0	2.93e-06	1.47e-06	1e-08	313.51266076	314.47015535	313.46977429	-0.00046873	-0.00128796	-0.01202599
0.19809	1683.24528	5e-08	5.4e-07	2.8e-07	1.9e-07	0.0	2.93e-06	1.47e-06	1e-08	313.49819651	314.4556921	313.45535219	-0.00046817	-0.00130321	-0.01201467
0.19815	1683.66161	5e-08	5.4e-07	2.8e-07	1.9e-07	0.0	2.93e-06	1.47e-06	1e-08	313.483749	314.44105712	313.44096664	-0.00046772	-0.0012714	-0.01200342
0.1982	1684.0779	5e-08	5.4e-07	2.8e-07	1.9e-07	0.0	2.93e-06	1.47e-06	1e-08	313.46931512	314.42677894	313.42655158	-0.00046734	-0.00128978	-0.01199203
0.19826	1684.49416	5e-08	5.4e-07	2.8e-07	1.9e-07	0.0	2.93e-06	1.47e-06	1e-08	313.45489262	314.41229392	313.41217779	-0.0004669	-0.00128155	-0.01198077
0.19831	1684.91039	5e-08	5.4e-07	2.8e-07	1.9e-07	0.0	2.93e-06	1.47e-06	1e-08	313.44048319	314.39790088	313.39780763	-0.00046652	-0.00125517	-0.01196948
0.19837	1685.3266	5e-08	5.4e-07	2.8e-07	1.9e-07	0.0	2.93e-06	1.47e-06	1e-08	313.42608515	314.3838036	313.38341576	-0.00046602	-0.00128651	-0.0119582
0.19842	1685.74276	5e-08	5.4e-07	2.8e-07	1.9e-07	0.0	2.93e-06	1.47e-06	1e-08	313.41170235	314.36935395	313.36908302	-0.00046552	-0.00128629	-0.0119469
0.19848	1686.1589	5e-08	5.4e-07	2.8e-07	1.9e-07	0.0	2.93e-06	1.47e-06	1e-08	313.39733464	314.35490629	313.35476515	-0.00046505	-0.00127681	-0.01193567
0.20854	1761.78865	5e-08	5.4e-07	2.8e-07	1.9e-07	0.0	2.93e-06	1.47e-06	1e-08	310.98235332	311.94624195	310.94586091	-0.00039009	-0.00107743	-0.01004487
0.20859	1762.19906	5e-08	5.4e-07	2.8e-07	1.9e-07	0.0	2.93e-06	1.47e-06	1e-08	310.97026361	311.93407519	310.93381498	-0.00038972	-0.00107353	-0.01003542
0.20865	1762.60943	5e-08	5.4e-07	2.8e-07	1.9e-07	0.0	2.93e-06	1.47e-06	1e-08	310.95818535	311.92195217	310.92177632	-0.00038934	-0.00107303	-0.01002596
0.2087	1763.01976	5e-08	5.4e-07	2.8e-07	1.9e-07	0.0	2.93e-06	1.47e-06	1e-08	310.94611841	311.9098345	310.9097497	-0.00038894	-0.00103663	-0.01001653
0.20876	1763.43007	5e-08	5.4e-07	2.8e-07	1.9e-07	0.0	2.93e-06	1.47e-06	1e-08	310.9340636	311.89812758	310.89768466	-0.0003886	-0.00107685	-0.01000708
0.20881	1763.84035	5e-08	5.4e-07	2.8e-07	1.9e-07	0.0	2.93e-06	1.47e-06	1e-08	310.92201932	311.88596605	310.88568888	-0.00038822	-0.00107672	-0.00999766
0.20887	1764.25059	5e-08	5.4e-07	2.8e-07	1.9e-07	0.0	2.93e-06	1.47e-06	1e-08	310.90998656	311.87380574	310.87370561	-0.00038787	-0.0010284	-0.00998822
0.20892	1764.66081	5e-08	5.4e-07	2.8e-07	1.9e-07	0.0	2.93e-06	1.47e-06	1e-08	310.89796434	311.86219077	310.86166726	-0.00038751	-0.00107657	-0.00997881
0.20898	1765.07099	5e-08	5.4e-07	2.8e-07	1.9e-07	0.0	2.93e-06	1.47e-06	1e-08	310.88595307	311.85003145	310.84970927	-0.00038716	-0.00107647	-0.0099694
0.20903	1765.48114	5e-08	5.4e-07	2.8e-07	1.9e-07	0.0	2.93e-06	1.47e-06	1e-08	310.87395215	311.837873	310.83776387	-0.00038673	-0.00102805	-0.00996002
0.20909	1765.89126	5e-08	5.4e-07	2.8e-07	1.9e-07	0.0	2.93e-06	1.47e-06	1e-08	310.86196456	311.82626105	310.82576303	-0.00038638	-0.00107618	-0.00995061
0.20914	1766.30134	5e-08	5.4e-07	2.8e-07	1.9e-07	0.0	2.93e-06	1.47e-06	1e-08	310.84998745	311.81410514	310.8138425	-0.00038601	-0.00103578	-0.00994125
0.2092	1766.7114	5e-08	5.4e-07	2.8e-07	1.9e-07	0.0	2.93e-06	1.47e-06	1e-08	310.83802161	311.80240525	310.80187788	-0.00038563	-0.00106804	-0.00993187
0.20925	1767.12142	5e-08	5.4e-07	2.8e-07	1.9e-07	0.0	2.93e-06	1.47e-06	1e-08	310.82606719	311.79034072	310.78997118	-0.00038527	-0.00106773	-0.00992252
0.20931	1767.53142	5e-08	5.4e-07	2.8e-07	1.9e-07	0.0	2.93e-06	1.47e-06	1e-08	310.81412389	311.77827936	310.77807667	-0.00038493	-0.00103561	-0.00991317
0.20936	1767.94138	5e-08	5.4e-07	2.8e-07	1.9e-07	0.0	2.93e-06	1.47e-06	1e-08	310.80219069	311.76658055	310.76614972	-0.00038453	-0.00107559	-0.00990382
0.20942	1768.35131	5e-08	5.4e-07	2.8e-07	1.9e-07	0.0	2.93e-06	1.47e-06	1e-08	310.79026982	311.7544297	310.75429149	-0.00038413	-0.00102725	-0.00989449
0.20947	1768.76121	5e-08	5.4e-07	2.8e-07	1.9e-07	0.0	2.93e-06	1.47e-06	1e-08	310.77836094	311.74282465	310.74237791	-0.00038383	-0.00107539	-0.00988516
0.21954	1843.24032	5e-08	5.4e-07	2.8e-07	1.9e-07	0.0	2.93e-06	1.47e-06	1e-08	308.77696545	309.7462969	308.74605411	-0.00032205	-0.00089014	-0.00831805
0.21959	1843.64438	5e-08	5.4e-07	2.8e-07	1.9e-07	0.0	2.93e-06	1.47e-06	1e-08	308.76694701	309.7361958	308.7360747	-0.00032172	-0.00085892	-0.00831021
0.21965	1844.04841	5e-08	5.4e-07	2.8e-07	1.9e-07	0.0	2.93e-06	1.47e-06	1e-08	308.75693842	309.72644872	308.72606202	-0.00032141	-0.0008874	-0.00830237
0.2197	1844.45242	5e-08	5.4e-07	2.8e-07	1.9e-07	0.0	2.93e-06	1.47e-06	1e-08	308.74693944	309.7163782	308.71609991	-0.00032123	-0.00087914	-0.00829456
0.21976	1844.85639	5e-08	5.4e-07	2.8e-07	1.9e-07	0.0	2.93e-06	1.47e-06	1e-08	308.73694595	309.70640123	308.70613691	-0.00032086	-0.00087975	-0.00828674
0.21981	1845.26032	5e-08	5.4e-07	2.8e-07	1.9e-07	0.0	2.93e-06	1.47e-06	1e-08	308.72696367	309.69641706	308.69618524	-0.00032056	-0.00087041	-0.00827891
0.21987	1845.66423	5e-08	5.4e-07	2.8e-07	1.9e-07	0.0	2.93e-06	1.47e-06	1e-08	308.71699065	309.6865387	308.68623101	-0.00032014	-0.00088735	-0.0082711
0.21992	1846.0681	5e-08	5.4e-07	2.8e-07	1.9e-07	0.0	2.93e-06	1.47e-06	1e-08	308.70703047	309.67646788	308.67631096	-0.00031981	-0.00088633	-0.0082633
0.21998	1846.47194	5e-08	5.4e-07	2.8e-07	1.9e-07	0.0	2.93e-06	1.47e-06	1e-08	308.69708031	309.66640841	308.66639997	-0.00031965	-0.00086002	-0.00825552
0.22003	1846.87575	5e-08	5.4e-07	2.8e-07	1.9e-07	0.0	2.93e-06	1.47e-06	1e-08	308.68713511	309.65664732	308.65646272	-0.00031923	-0.00088674	-0.00824772
0.22009	1847.27953	5e-08	5.4e-07	2.8e-07	1.9e-07	0.0	2.93e-06	1.47e-06	1e-08	308.67720284	309.6465827	308.64657337	-0.0003189	-0.0008381	-0.00823994
0.22014	1847.68328	5e-08	5.4e-07	2.8e-07	1.9e-07	0.0	2.93e-06	1.47e-06	1e-08	308.66728057	309.63706997	308.63662618	-0.00031873	-0.0008783	-0.00823218
0.2202	1848.08699	5e-08	5.4e-07	2.8e-07	1.9e-07	0.0	2.93e-06	1.47e-06	1e-08	308.65736336	309.62710076	308.62674609	-0.00031828	-0.00086643	-0.0082244
0.22025	1848.49067	5e-08	5.4e-07	2.8e-07	1.9e-07	0.0	2.93e-06	1.47e-06	1e-08	308.64745996	309.61726608	308.61685963	-0.00031806	-0.00088737	-0.00821665
0.22031	1848.89432	5e-08	5.4e-07	2.8e-07	1.9e-07	0.0	2.93e-06	1.47e-06	1e-08	308.63756334	309.60719349	308.60701314	-0.00031774	-0.00087918	-0.0082089
0.22036	1849.29794	5e-08	5.4e-07	2.8e-07	1.9e-07	0.0	2.93e-06	1.47e-06	1e-08	308.62767649	309.5972136	308.5971656	-0.00031752	-0.0008492	-0.00820117
0.22042	1849.70153	5e-08	5.4e-07	2.8e-07	1.9e-07	0.0	2.93e-06	1.47e-06	1e-08	308.61779637	309.58757387	308.58728649	-0.00031721	-0.00086557	-0.00819344
0.22047	1850.10508	5e-08	5.4e-07	2.8e-07	1.9e-07	0.0	2.93e-06	1.47e-06	1e-08	308.6079256	309.57774807	308.57744081	-0.00031689	-0.00087136	-0.00818571
0.23054	1923.414	5e-08	5.4e-07	2.8e-07	1.9e-07	0.0	2.93e-06	1.47e-06	1e-08	306.94972338	307.92350498	306.92341857	-0.00026602	-0.00074507	-0.00688729
0.23059	1923.81162	5e-08	5.4e-07	2.8e-07	1.9e-07	0.0	2.93e-06	1.47e-06	1e-08	306.94142212	307.91501549	306.9151661	-0.0002657	-0.00070797	-0.00688079
0.23065	1924.20921	5e-08	5.4e-07	2.8e-07	1.9e-07	0.0	2.93e-06	1.47e-06	1e-08	306.93313076	307.90694849	306.9068702	-0.00026549	-0.00073335	-0.00687429
0.2307	1924.60676	5e-08	5.4e-07	2.8e-07	1.9e-07	0.0	2.93e-06	1.47e-06	1e-08	306.92484557	307.89859219	306.89861879	-0.00026523	-0.00073334	-0.00686781
0.23076	1925.00428	5e-08	5.4e-07	2.8e-07	1.9e-07	0.0	2.93e-06	1.47e-06	1e-08	306.91656858	307.89023583	306.89037609	-0.00026489	-0.00071349	-0.00686133
0.23081	1925.40177	5e-08	5.4e-07	2.8e-07	1.9e-07	0.0	2.93e-06	1.47e-06	1e-08	306.90830194	307.88210547	306.88211415	-0.00026473	-0.00073323	-0.00685485
0.23087	1925.79923	5e-08	5.4e-07	2.8e-07	1.9e-07	0.0	2.93e-06	1.47e-06	1e-08	306.90004009	307.87375005	306.87388881	-0.00026445	-0.00071373	-0.00684838
0.23092	1926.19666	5e-08	5.4e-07	2.8e-07	1.9e-07	0.0	2.93e-06	1.47e-06	1e-08	306.89178713	307.8656167	306.86564475	-0.0002642	-0.00073303	-0.00684193
0.23098	1926.59405	5e-08	5.4e-07	2.8e-07	1.9e-07	0.0	2.93e-06	1.47e-06	1e-08	306.88354184	307.85726327	306.85743652	-0.00026393	-0.00071347	-0.00683547
0.23103	1926.99141	5e-08	5.4e-07	2.8e-07	1.9e-07	0.0	2.93e-06	1.47e-06	1e-08	306.87530475	307.84913261	306.84920952	-0.00026366	-0.0007104	-0.00682902
0.23109	1927.38874	5e-08	5.4e-07	2.8e-07	1.9e-07	0.0	2.93e-06	1.47e-06	1e-08	306.86707603	307.84103674	306.84098688	-0.00026345	-0.00074442	-0.00682257
0.23114	1927.78604	5e-08	5.4e-07	2.8e-07	1.9e-07	0.0	2.93e-06	1.47e-06	1e-08	306.85885367	307.83255308	306.83282077	-0.00026313	-0.00070536	-0.00681614
0.2312	1928.1833	5e-08	5.4e-07	2.8e-07	1.9e-07	0.0	2.93e-06	1.47e-06	1e-08	306.85064123	307.82451443	306.82460839	-0.00026291	-0.00070681	-0.00680971
0.23125	1928.58053	5e-08	5.4e-07	2.8e-07	1.9e-07	0.0	2.93e-06	1.47e-06	1e-08	306.84243548	307.81645903	306.81640679	-0.0002627	-0.00073958	-0.00680328
0.23131	1928.97773	5e-08	5.4e-07	2.8e-07	1.9e-07	0.0	2.93e-06	1.47e-06	1e-08	306.8342363	307.80802998	306.80825993	-0.00026243	-0.00071335	-0.00679686
0.23136	1929.37489	5e-08	5.4e-07	2.8e-07	1.9e-07	0.0	2.93e-06	1.47e-06	1e-08	306.82604541	307.79989978	306.80008487	-0.00026217	-0.0007327	-0.00679045
0.23142	1929.77202	5e-08	5.4e-07	2.8e-07	1.9e-07	0.0	2.93e-06	1.47e-06	1e-08	306.81786254	307.79154882	306.79194563	-0.00026192	-0.00069627	-0.00678404
0.23147	1930.16912	5e-08	5.4e-07	2.8e-07	1.9e-07	0.0	2.93e-06	1.47e-06	1e-08	306.80968717	307.78361302	306.78376388	-0.00026167	-0.00071588	-0.00677764
0.24154	2002.28747	5e-08	5.4e-07	2.8e-07	1.9e-07	0.0	2.93e-06	1.47e-06	1e-08	305.4360703	306.41332489	305.41363235	-0.00021969	-0.00061729	-0.00570204
0.24159	2002.67853	5e-08	5.4e-07	2.8e-07	1.9e-07	0.0	2.93e-06	1.47e-06	1e-08	305.42919705	306.40626736	305.40679991	-0.00021948	-0.0005643	-0.00569665
0.24165	2003.06956	5e-08	5.4e-07	2.8e-07	1.9e-07	0.0	2.93e-06	1.47e-06	1e-08	305.42233005	306.39981555	305.39990033	-0.00021941	-0.00059841	-0.00569125
0.2417	2003.46056	5e-08	5.4e-07	2.8e-07	1.9e-07	0.0	2.93e-06	1.47e-06	1e-08	305.41546525	306.39297369	305.39305615	-0.00021918	-0.00059837	-0.00568587
0.24176	2003.85152	5e-08	5.4e-07	2.8e-07	1.9e-07	0.0	2.93e-06	1.47e-06	1e-08	305.40860758	306.38613215	305.38621913	-0.0002188	-0.00060149	-0.00568054
0.24181	2004.24245	5e-08	5.4e-07	2.8e-07	1.9e-07	0.0	2.93e-06	1.47e-06	1e-08	305.4017617	306.37925487	305.37939344	-0.00021875	-0.00059795	-0.00567515
0.24187	2004.63334	5e-08	5.4e-07	2.8e-07	1.9e-07	0.0	2.93e-06	1.47e-06	1e-08	305.39491741	306.3724179	305.3725703	-0.00021852	-0.0005952	-0.00566979
0.24192	2005.02421	5e-08	5.4e-07	2.8e-07	1.9e-07	0.0	2.93e-06	1.47e-06	1e-08	305.38808027	306.36561228	305.36575049	-0.00021815	-0.00058479	-0.00566447
0.24198	2005.41504	5e-08	5.4e-07	2.8e-07	1.9e-07	0.0	2.93e-06	1.47e-06	1e-08	305.38125467	306.35892556	305.35892301	-0.00021812	-0.00059655	-0.00565909
0.24203	2005.80584	5e-08	5.4e-07	2.8e-07	1.9e-07	0.0	2.93e-06	1.47e-06	1e-08	305.3744298	306.35210435	305.35211956	-0.00021776	-0.00061332	-0.00565377
0.24209	2006.1966	5e-08	5.4e-07	2.8e-07	1.9e-07	0.0	2.93e-06	1.47e-06	1e-08	305.36761601	306.34509125	305.34534663	-0.00021755	-0.00058475	-0.00564844
0.24214	2006.58733	5e-08	5.4e-07	2.8e-07	1.9e-07	0.0	2.93e-06	1.47e-06	1e-08	305.36080873	306.33840475	305.33854076	-0.00021738	-0.00059304	-0.00564311
0.2422	2006.97803	5e-08	5.4e-07	2.8e-07	1.9e-07	0.0	2.93e-06	1.47e-06	1e-08	305.35400667	306.33162327	305.3317538	-0.00021729	-0.00061548	-0.00563776
0.24225	2007.36869	5e-08	5.4e-07	2.8e-07	1.9e-07	0.0	2.93e-06	1.47e-06	1e-08	305.34720738	306.32458507	305.32500574	-0.00021708	-0.00056746	-0.00563243
0.24231	2007.75933	5e-08	5.4e-07	2.8e-07	1.9e-07	0.0	2.93e-06	1.47e-06	1e-08	305.3404146	306.31809595	305.31819741	-0.00021689	-0.00059648	-0.00562711
0.24236	2008.14992	5e-08	5.4e-07	2.8e-07	1.9e-07	0.0	2.93e-06	1.47e-06	1e-08	305.33362766	306.31127486	305.31143706	-0.00021665	-0.00058405	-0.0056218
0.24242	2008.54049	5e-08	5.4e-07	2.8e-07	1.9e-07	0.0	2.93e-06	1.47e-06	1e-08	305.32684812	306.30459583	305.30466637	-0.00021641	-0.00060887	-0.00561649
0.24247	2008.93102	5e-08	5.4e-07	2.8e-07	1.9e-07	0.0	2.93e-06	1.47e-06	1e-08	305.32007604	306.29763285	305.29793765	-0.0002162	-0.00059644	-0.00561119
0.25253	2079.83753	5e-08	5.4e-07	2.8e-07	1.9e-07	0.0	2.93e-06	1.47e-06	1e-08	304.18243704	305.16270727	304.16317589	-0.00018157	-0.00048486	-0.00472038
0.25259	2080.22191	5e-08	5.4e-07	2.8e-07	1.9e-07	0.0	2.93e-06	1.47e-06	1e-08	304.176744	305.15714815	304.15748256	-0.00018137	-0.00048484	-0.00471593
0.25264	2080.60626	5e-08	5.4e-07	2.8e-07	1.9e-07	0.0	2.93e-06	1.47e-06	1e-08	304.17105716	305.15158917	304.15179519	-0.00018124	-0.00048484	-0.00471147
0.2527	2080.99058	5e-08	5.4e-07	2.8e-07	1.9e-07	0.0	2.93e-06	1.47e-06	1e-08	304.16537458	305.14603009	304.14611388	-0.00018107	-0.00050265	-0.00470702
0.25275	2081.37486	5e-08	5.4e-07	2.8e-07	1.9e-07	0.0	2.93e-06	1.47e-06	1e-08	304.15969721	305.14026673	304.14046361	-0.0001809	-0.00050975	-0.00470258
0.25281	2081.75912	5e-08	5.4e-07	2.8e-07	1.9e-07	0.0	2.93e-06	1.47e-06	1e-08	304.15402514	305.13442189	304.1348293	-0.00018069	-0.00048923	-0.00469814
0.25286	2082.14333	5e-08	5.4e-07	2.8e-07	1.9e-07	0.0	2.93e-06	1.47e-06	1e-08	304.14835942	305.12881226	304.12917212	-0.00018053	-0.0004848	-0.0046937
0.25292	2082.52751	5e-08	5.4e-07	2.8e-07	1.9e-07	0.0	2.93e-06	1.47e-06	1e-08	304.14269893	305.12325331	304.12351473	-0.00018037	-0.0004848	-0.00468927
0.25297	2082.91166	5e-08	5.4e-07	2.8e-07	1.9e-07	0.0	2.93e-06	1.47e-06	1e-08	304.13704322	305.11769436	304.11786333	-0.0001802	-0.00049483	-0.00468484
0.25303	2083.29578	5e-08	5.4e-07	2.8e-07	1.9e-07	0.0	2.93e-06	1.47e-06	1e-08	304.13139288	305.11202034	304.11223199	-0.00018004	-0.00050954	-0.00468041
0.25308	2083.67986	5e-08	5.4e-07	2.8e-07	1.9e-07	0.0	2.93e-06	1.47e-06	1e-08	304.12574749	305.10617753	304.10662731	-0.00017986	-0.00047176	-0.00467599
0.25314	2084.06391	5e-08	5.4e-07	2.8e-07	1.9e-07	0.0	2.93e-06	1.47e-06	1e-08	304.12010769	305.10076787	304.10097554	-0.0001797	-0.00050946	-0.00467158
0.25319	2084.44792	5e-08	5.4e-07	2.8e-07	1.9e-07	0.0	2.93e-06	1.47e-06	1e-08	304.11447286	305.09492582	304.09538267	-0.00017947	-0.00048543	-0.00466717
0.25325	2084.8319	5e-08	5.4e-07	2.8e-07	1.9e-07	0.0	2.93e-06	1.47e-06	1e-08	304.10884516	305.08935926	304.08976194	-0.00017931	-0.00048474	-0.00466276
0.2533	2085.21585	5e-08	5.4e-07	2.8e-07	1.9e-07	0.0	2.93e-06	1.47e-06	1e-08	304.1032224	305.0838005	304.0841462	-0.00017917	-0.00048474	-0.00465835
0.25336	2085.59976	5e-08	5.4e-07	2.8e-07	1.9e-07	0.0	2.93e-06	1.47e-06	1e-08	304.09760409	305.07824172	304.07853644	-0.00017902	-0.00048474	-0.00465395
0.25341	2085.98364	5e-08	5.4e-07	2.8e-07	1.9e-07	0.0	2.93e-06	1.47e-06	1e-08	304.0919904	305.07268289	304.07293266	-0.00017883	-0.00048472	-0.00464956
0.25347	2086.36749	5e-08	5.4e-07	2.8e-07	1.9e-07	0.0	2.93e-06	1.47e-06	1e-08	304.08638258	305.06712417	304.06733476	-0.00017868	-0.00048473	-0.00464517
0.26353	2156.03993	5e-08	5.4e-07	2.8e-07	1.9e-07	0.0	2.93e-06	1.47e-06	1e-08	303.14428082	304.12743273	303.12762749	-0.00015009	-0.00043641	-0.00390747
0.26359	2156.41751	5e-08	5.4e-07	2.8e-07	1.9e-07	0.0	2.93e-06	1.47e-06	1e-08	303.13956655	304.12241725	303.12296356	-0.00014989	-0.0003894	-0.00390378
0.26364	2156.79506	5e-08	5.4e-07	2.8e-07	1.9e-07	0.0	2.93e-06	1.47e-06	1e-08	303.13485866	304.11794199	303.1182385	-0.0001498	-0.00038941	-0.00390009
0.2637	2157.17257	5e-08	5.4e-07	2.8e-07	1.9e-07	0.0	2.93e-06	1.47e-06	1e-08	303.13015335	304.11346661	303.11351852	-0.00014967	-0.0004364	-0.00389641
0.26375	2157.55005	5e-08	5.4e-07	2.8e-07	1.9e-07	0.0	2.93e-06	1.47e-06	1e-08	303.12545203	304.10845113	303.10886952	-0.00014948	-0.00038939	-0.00389273
0.26381	2157.9275	5e-08	5.4e-07	2.8e-07	1.9e-07	0.0	2.93e-06	1.47e-06	1e-08	303.1207569	304.1039759	303.10415939	-0.0001494	-0.00041427	-0.00388905
0.26386	2158.30491	5e-08	5.4e-07	2.8e-07	1.9e-07	0.0	2.93e-06	1.47e-06	1e-08	303.11606401	304.09921467	303.09948927	-0.00014921	-0.00041151	-0.00388538
0.26392	2158.68229	5e-08	5.4e-07	2.8e-07	1.9e-07	0.0	2.93e-06	1.47e-06	1e-08	303.11137705	304.09448514	303.09482016	-0.00014911	-0.00038939	-0.0038817
0.26397	2159.05964	5e-08	5.4e-07	2.8e-07	1.9e-07	0.0	2.93e-06	1.47e-06	1e-08	303.10669328	304.09000976	303.090125	-0.00014896	-0.00043636	-0.00387804
0.26403	2159.43694	5e-08	5.4e-07	2.8e-07	1.9e-07	0.0	2.93e-06	1.47e-06	1e-08	303.10201428	304.08499442	303.08550075	-0.00014878	-0.00038937	-0.00387437
0.26408	2159.81422	5e-08	5.4e-07	2.8e-07	1.9e-07	0.0	2.93e-06	1.47e-06	1e-08	303.09734066	304.08051914	303.0808154	-0.00014867	-0.0004032	-0.00387071
0.26414	2160.19146	5e-08	5.4e-07	2.8e-07	1.9e-07	0.0	2.93e-06	1.47e-06	1e-08	303.09267048	304.0758849	303.07615446	-0.00014852	-0.00042252	-0.00386706
0.26419	2160.56867	5e-08	5.4e-07	2.8e-07	1.9e-07	0.0	2.93e-06	1.47e-06	1e-08	303.08800507	304.07102855	303.07152556	-0.00014837	-0.00038936	-0.0038634
0.26425	2160.94584	5e-08	5.4e-07	2.8e-07	1.9e-07	0.0	2.93e-06	1.47e-06	1e-08	303.0833444	304.06655329	303.06685502	-0.00014824	-0.00038935	-0.00385976
0.2643	2161.32297	5e-08	5.4e-07	2.8e-07	1.9e-07	0.0	2.93e-06	1.47e-06	1e-08	303.07868768	304.06207812	303.0621894	-0.00014811	-0.00043634	-0.00385611
0.26436	2161.70008	5e-08	5.4e-07	2.8e-07	1.9e-07	0.0	2.93e-06	1.47e-06	1e-08	303.074035	304.05706279	303.05759472	-0.00014794	-0.00038934	-0.00385247
0.26441	2162.07715	5e-08	5.4e-07	2.8e-07	1.9e-07	0.0	2.93e-06	1.47e-06	1e-08	303.0693876	304.05258757	303.05293892	-0.00014785	-0.00038934	-0.00384883
0.26447	2162.45418	5e-08	5.4e-07	2.8e-07	1.9e-07	0.0	2.93e-06	1.47e-06	1e-08	303.06474325	304.04811228	303.04828809	-0.00014768	-0.00040905	-0.00384519
0.27453	2230.86929	5e-08	5.4e-07	2.8e-07	1.9e-07	0.0	2.93e-06	1.47e-06	1e-08	302.28469707	303.27007287	302.27020313	-0.00012406	-0.00036198	-0.00323442
0.27459	2231.23994	5e-08	5.4e-07	2.8e-07	1.9e-07	0.0	2.93e-06	1.47e-06	1e-08	302.28079452	303.2659047	302.26634334	-0.00012396	-0.0003192	-0.00323136
0.27464	2231.61056	5e-08	5.4e-07	2.8e-07	1.9e-07	0.0	2.93e-06	1.47e-06	1e-08	302.27689537	303.26222914	302.26242761	-0.00012388	-0.00034718	-0.00322831
0.2747	2231.98114	5e-08	5.4e-07	2.8e-07	1.9e-07	0.0	2.93e-06	1.47e-06	1e-08	302.27299845	303.25823132	302.25855537	-0.00012374	-0.00031919	-0.00322526
0.27475	2232.35169	5e-08	5.4e-07	2.8e-07	1.9e-07	0.0	2.93e-06	1.47e-06	1e-08	302.26910592	303.25455574	302.25464791	-0.00012363	-0.00034182	-0.00322221
0.27481	2232.7222	5e-08	5.4e-07	2.8e-07	1.9e-07	0.0	2.93e-06	1.47e-06	1e-08	302.26521692	303.25061958	302.25077634	-0.00012346	-0.00033276	-0.00321917
0.27486	2233.09268	5e-08	5.4e-07	2.8e-07	1.9e-07	0.0	2.93e-06	1.47e-06	1e-08	302.26133332	303.24678774	302.24689609	-0.00012343	-0.00034205	-0.00321612
0.27492	2233.46312	5e-08	5.4e-07	2.8e-07	1.9e-07	0.0	2.93e-06	1.47e-06	1e-08	302.25745044	303.24284881	302.24303312	-0.00012318	-0.00035105	-0.00321309
0.27497	2233.83353	5e-08	5.4e-07	2.8e-07	1.9e-07	0.0	2.93e-06	1.47e-06	1e-08	302.25357559	303.23880626	302.23918669	-0.00012323	-0.0003384	-0.00321005
0.27503	2234.2039	5e-08	5.4e-07	2.8e-07	1.9e-07	0.0	2.93e-06	1.47e-06	1e-08	302.24969922	303.23490927	302.23532684	-0.000123	-0.00031336	-0.00320702
0.27508	2234.57424	5e-08	5.4e-07	2.8e-07	1.9e-07	0.0	2.93e-06	1.47e-06	1e-08	302.24582977	303.23130065	302.23143577	-0.00012292	-0.00033833	-0.00320399
0.27514	2234.94454	5e-08	5.4e-07	2.8e-07	1.9e-07	0.0	2.93e-06	1.47e-06	1e-08	302.24196284	303.22740444	302.22758391	-0.0001228	-0.00034252	-0.00320096
0.27519	2235.31481	5e-08	5.4e-07	2.8e-07	1.9e-07	0.0	2.93e-06	1.47e-06	1e-08	302.23809963	303.22345996	302.22374202	-0.00012269	-0.0003398	-0.00319793
0.27525	2235.68504	5e-08	5.4e-07	2.8e-07	1.9e-07	0.0	2.93e-06	1.47e-06	1e-08	302.23424	303.2195468	302.21990039	-0.0001225	-0.00032775	-0.00319491
0.2753	2236.05524	5e-08	5.4e-07	2.8e-07	1.9e-07	0.0	2.93e-06	1.47e-06	1e-08	302.23038633	303.21577232	302.21604582	-0.00012245	-0.00031748	-0.00319189
0.27536	2236.42541	5e-08	5.4e-07	2.8e-07	1.9e-07	0.0	2.93e-06	1.47e-06	1e-08	302.22653409	303.21211614	302.212181	-0.00012233	-0.00034625	-0.00318888
0.27541	2236.79553	5e-08	5.4e-07	2.8e-07	1.9e-07	0.0	2.93e-06	1.47e-06	1e-08	302.22268577	303.20812857	302.20836064	-0.00012224	-0.00031738	-0.00318586
0.27547	2237.16563	5e-08	5.4e-07	2.8e-07	1.9e-07	0.0	2.93e-06	1.47e-06	1e-08	302.21884023	303.20447341	302.20450385	-0.00012213	-0.00033514	-0.00318285
0.28553	2304.29901	5e-08	5.4e-07	2.8e-07	1.9e-07	0.0	2.93e-06	1.47e-06	1e-08	301.57300676	302.56010271	301.56034394	-0.00010255	-0.00026674	-0.00267711
0.28559	2304.6626	5e-08	5.4e-07	2.8e-07	1.9e-07	0.0	2.93e-06	1.47e-06	1e-08	301.56977707	302.55702623	301.55710287	-0.00010248	-0.00029324	-0.00267458
0.28564	2305.02615	5e-08	5.4e-07	2.8e-07	1.9e-07	0.0	2.93e-06	1.47e-06	1e-08	301.5665495	302.55364404	301.55390247	-0.0001025	-0.00026218	-0.00267203
0.2857	2305.38966	5e-08	5.4e-07	2.8e-07	1.9e-07	0.0	2.93e-06	1.47e-06	1e-08	301.56332122	302.55062007	301.55066206	-0.00010235	-0.00028957	-0.00266949
0.28575	2305.75314	5e-08	5.4e-07	2.8e-07	1.9e-07	0.0	2.93e-06	1.47e-06	1e-08	301.56009787	302.54728025	301.54746346	-0.00010224	-0.00029359	-0.00266698
0.28581	2306.11659	5e-08	5.4e-07	2.8e-07	1.9e-07	0.0	2.93e-06	1.47e-06	1e-08	301.55687779	302.54389394	301.54427388	-0.00010215	-0.00027316	-0.00266444
0.28586	2306.47999	5e-08	5.4e-07	2.8e-07	1.9e-07	0.0	2.93e-06	1.47e-06	1e-08	301.55366056	302.54074325	301.54105906	-0.00010201	-0.00027996	-0.00266195
0.28592	2306.84336	5e-08	5.4e-07	2.8e-07	1.9e-07	0.0	2.93e-06	1.47e-06	1e-08	301.55044777	302.53751417	301.53785708	-0.00010196	-0.00029181	-0.00265941
0.28597	2307.2067	5e-08	5.4e-07	2.8e-07	1.9e-07	0.0	2.93e-06	1.47e-06	1e-08	301.54723648	302.5341484	301.53467524	-0.00010182	-0.00026147	-0.00265691
0.28603	2307.57	5e-08	5.4e-07	2.8e-07	1.9e-07	0.0	2.93e-06	1.47e-06	1e-08	301.54402965	302.53113256	301.5314541	-0.00010178	-0.00028944	-0.00265439
0.28608	2307.93326	5e-08	5.4e-07	2.8e-07	1.9e-07	0.0	2.93e-06	1.47e-06	1e-08	301.54082397	302.52779403	301.52827574	-0.0001016	-0.00026634	-0.00265189
0.28614	2308.29649	5e-08	5.4e-07	2.8e-07	1.9e-07	0.0	2.93e-06	1.47e-06	1e-08	301.53762389	302.52472199	301.52506818	-0.00010153	-0.00028489	-0.00264938
0.28619	2308.65969	5e-08	5.4e-07	2.8e-07	1.9e-07	0.0	2.93e-06	1.47e-06	1e-08	301.53442611	302.5214359	301.5218901	-0.00010147	-0.00024642	-0.00264686
0.28625	2309.02284	5e-08	5.4e-07	2.8e-07	1.9e-07	0.0	2.93e-06	1.47e-06	1e-08	301.53123003	302.51859355	301.51866146	-0.00010133	-0.00027635	-0.00264437
0.2863	2309.38596	5e-08	5.4e-07	2.8e-07	1.9e-07	0.0	2.93e-06	1.47e-06	1e-08	301.5280386	302.51540587	301.51547814	-0.00010118	-0.00027648	-0.00264188
0.28636	2309.74905	5e-08	5.4e-07	2.8e-07	1.9e-07	0.0	2.93e-06	1.47e-06	1e-08	301.52485182	302.51221669	301.5122983	-0.00010117	-0.00030387	-0.00263939
0.28641	2310.1121	5e-08	5.4e-07	2.8e-07	1.9e-07	0.0	2.93e-06	1.47e-06	1e-08	301.52166527	302.50871161	301.5091604	-0.00010109	-0.00024528	-0.00263687
0.28647	2310.47511	5e-08	5.4e-07	2.8e-07	1.9e-07	0.0	2.93e-06	1.47e-06	1e-08	301.51848122	302.50588234	301.50594364	-0.00010097	-0.00029352	-0.00263439
0.29653	2376.30117	5e-08	5.4e-07	2.8e-07	1.9e-07	0.0	2.93e-06	1.47e-06	1e-08	300.98383804	301.97258103	300.97266768	-8.489e-05	-0.00023451	-0.00221556
0.29659	2376.65755	5e-08	5.4e-07	2.8e-07	1.9e-07	0.0	2.93e-06	1.47e-06	1e-08	300.98116176	301.96987265	300.97000474	-8.477e-05	-0.00022966	-0.00221373
0.29664	2377.01389	5e-08	5.4e-07	2.8e-07	1.9e-07	0.0	2.93e-06	1.47e-06	1e-08	300.97848914	301.96722025	300.9673374	-8.465e-05	-0.00024065	-0.0022114
0.2967	2377.37019	5e-08	5.4e-07	2.8e-07	1.9e-07	0.0	2.93e-06	1.47e-06	1e-08	300.97582047	301.96444091	300.96468858	-8.466e-05	-0.00021529	-0.00220951
0.29675	2377.72646	5e-08	5.4e-07	2.8e-07	1.9e-07	0.0	2.93e-06	1.47e-06	1e-08	300.97315142	301.9619544	300.96200682	-8.443e-05	-0.00025919	-0.00220731
0.29681	2378.08269	5e-08	5.4e-07	2.8e-07	1.9e-07	0.0	2.93e-06	1.47e-06	1e-08	300.97048954	301.95896087	300.95938948	-8.445e-05	-0.000227	-0.00220524
0.29686	2378.43888	5e-08	5.4e-07	2.8e-07	1.9e-07	0.0	2.93e-06	1.47e-06	1e-08	300.96782722	301.95633918	300.95672985	-8.436e-05	-0.0002077	-0.00220323
0.29692	2378.79504	5e-08	5.4e-07	2.8e-07	1.9e-07	0.0	2.93e-06	1.47e-06	1e-08	300.96516754	301.95394036	300.95404583	-8.425e-05	-0.00022473	-0.00220115
0.29697	2379.15116	5e-08	5.4e-07	2.8e-07	1.9e-07	0.0	2.93e-06	1.47e-06	1e-08	300.9625113	301.95134482	300.95138849	-8.423e-05	-0.00025385	-0.0021991
0.29703	2379.50724	5e-08	5.4e-07	2.8e-07	1.9e-07	0.0	2.93e-06	1.47e-06	1e-08	300.95985583	301.94841292	300.94877489	-8.407e-05	-0.00021394	-0.002197
0.29708	2379.86329	5e-08	5.4e-07	2.8e-07	1.9e-07	0.0	2.93e-06	1.47e-06	1e-08	300.95720526	301.94594198	300.94610797	-8.402e-05	-0.00025751	-0.00219495
0.29714	2380.2193	5e-08	5.4e-07	2.8e-07	1.9e-07	0.0	2.93e-06	1.47e-06	1e-08	300.95455626	301.94296779	300.94350506	-8.4e-05	-0.00019155	-0.00219284
0.29719	2380.57527	5e-08	5.4e-07	2.8e-07	1.9e-07	0.0	2.93e-06	1.47e-06	1e-08	300.95190789	301.94075537	300.94081244	-8.391e-05	-0.00023778	-0.00219081
0.29725	2380.93121	5e-08	5.4e-07	2.8e-07	1.9e-07	0.0	2.93e-06	1.47e-06	1e-08	300.94926249	301.93800898	300.93818748	-8.377e-05	-0.00022805	-0.00218869
0.2973	2381.28711	5e-08	5.4e-07	2.8e-07	1.9e-07	0.0	2.93e-06	1.47e-06	1e-08	300.94662134	301.93537497	300.93555162	-8.376e-05	-0.00022554	-0.00218665
0.29736	2381.64298	5e-08	5.4e-07	2.8e-07	1.9e-07	0.0	2.93e-06	1.47e-06	1e-08	300.94398069	301.93276992	300.9329151	-8.37e-05	-0.00023053	-0.0021846
0.29741	2381.99881	5e-08	5.4e-07	2.8e-07	1.9e-07	0.0	2.93e-06	1.47e-06	1e-08	300.94134162	301.93010726	300.93028838	-8.353e-05	-0.00025728	-0.00218252
0.29747	2382.3546	5e-08	5.4e-07	2.8e-07	1.9e-07	0.0	2.93e-06	1.47e-06	1e-08	300.93870795	301.92713561	300.9277019	-8.342e-05	-0.00020151	-0.0021804
0.30753	2446.84638	5e-08	5.4e-07	2.8e-07	1.9e-07	0.0	2.93e-06	1.47e-06	1e-08	300.49616763	301.48581523	300.48627461	-7.026e-05	-0.00020536	-0.00183381
0.30758	2447.1954	5e-08	5.4e-07	2.8e-07	1.9e-07	0.0	2.93e-06	1.47e-06	1e-08	300.49395075	301.48344085	300.48408631	-7.015e-05	-0.00015362	-0.00183173
0.30764	2447.54438	5e-08	5.4e-07	2.8e-07	1.9e-07	0.0	2.93e-06	1.47e-06	1e-08	300.49173743	301.48166466	300.48182811	-7.016e-05	-0.00019123	-0.00183038
0.30769	2447.89332	5e-08	5.4e-07	2.8e-07	1.9e-07	0.0	2.93e-06	1.47e-06	1e-08	300.48952374	301.47945358	300.47962465	-7.013e-05	-0.0001902	-0.00182849
0.30775	2448.24222	5e-08	5.4e-07	2.8e-07	1.9e-07	0.0	2.93e-06	1.47e-06	1e-08	300.48731094	301.47725446	300.47742234	-7.002e-05	-0.00019006	-0.00182676
0.3078	2448.59108	5e-08	5.4e-07	2.8e-07	1.9e-07	0.0	2.93e-06	1.47e-06	1e-08	300.48510167	301.4750569	300.47522211	-6.992e-05	-0.00019003	-0.00182504
0.30786	2448.93991	5e-08	5.4e-07	2.8e-07	1.9e-07	0.0	2.93e-06	1.47e-06	1e-08	300.48289556	301.47285973	300.47302412	-6.979e-05	-0.00019001	-0.00182336
0.30791	2449.2887	5e-08	5.4e-07	2.8e-07	1.9e-07	0.0	2.93e-06	1.47e-06	1e-08	300.48069349	301.47066272	300.47082827	-6.967e-05	-0.00018273	-0.00182162
0.30797	2449.63746	5e-08	5.4e-07	2.8e-07	1.9e-07	0.0	2.93e-06	1.47e-06	1e-08	300.47849506	301.46854994	300.46862448	-6.937e-05	-0.00021109	-0.00181989
0.30802	2449.98617	5e-08	5.4e-07	2.8e-07	1.9e-07	0.0	2.93e-06	1.47e-06	1e-08	300.47630629	301.46610918	300.46646253	-6.949e-05	-0.00020976	-0.00181822
0.30808	2450.33485	5e-08	5.4e-07	2.8e-07	1.9e-07	0.0	2.93e-06	1.47e-06	1e-08	300.47411378	301.46368378	300.46430121	-6.944e-05	-0.00015361	-0.00181647
0.30813	2450.68349	5e-08	5.4e-07	2.8e-07	1.9e-07	0.0	2.93e-06	1.47e-06	1e-08	300.47192272	301.46190767	300.46206343	-6.954e-05	-0.0001879	-0.0018147
0.30819	2451.0321	5e-08	5.4e-07	2.8e-07	1.9e-07	0.0	2.93e-06	1.47e-06	1e-08	300.46972838	301.45973504	300.45987644	-6.943e-05	-0.00019263	-0.00181297
0.30824	2451.38067	5e-08	5.4e-07	2.8e-07	1.9e-07	0.0	2.93e-06	1.47e-06	1e-08	300.46753774	301.45750775	300.45769835	-6.928e-05	-0.00019522	-0.00181126
0.3083	2451.7292	5e-08	5.4e-07	2.8e-07	1.9e-07	0.0	2.93e-06	1.47e-06	1e-08	300.4653517	301.45525045	300.45552609	-6.935e-05	-0.00018114	-0.00180952
0.30835	2452.07769	5e-08	5.4e-07	2.8e-07	1.9e-07	0.0	2.93e-06	1.47e-06	1e-08	300.46316334	301.45315595	300.45333661	-6.903e-05	-0.0002095	-0.00180791
0.30841	2452.42614	5e-08	5.4e-07	2.8e-07	1.9e-07	0.0	2.93e-06	1.47e-06	1e-08	300.4609851	301.45073349	300.45118877	-6.915e-05	-0.00015362	-0.00180626
0.30846	2452.77456	5e-08	5.4e-07	2.8e-07	1.9e-07	0.0	2.93e-06	1.47e-06	1e-08	300.45880298	301.44895716	300.44896494	-6.909e-05	-0.00021844	-0.00180445
0.31853	2515.90366	5e-08	5.4e-07	2.8e-07	1.9e-07	0.0	2.93e-06	1.47e-06	1e-08	300.09280635	301.0835922	300.08368126	-5.549e-05	-0.0001535	-0.0015179
0.31858	2516.24515	5e-08	5.4e-07	2.8e-07	1.9e-07	0.0	2.93e-06	1.47e-06	1e-08	300.09105444	301.0818158	300.08184303	-6.022e-05	-0.00036604	-0.00151661
0.31864	2516.58661	5e-08	5.4e-07	2.8e-07	1.9e-07	0.0	2.93e-06	1.47e-06	1e-08	300.08915309	301.07757964	300.08031177	-5.808e-05	-0.0001531	-0.0015121
0.31869	2516.92802	5e-08	5.4e-07	2.8e-07	1.9e-07	0.0	2.93e-06	1.47e-06	1e-08	300.0873193	301.07580785	300.07848476	-5.836e-05	-0.00015311	-0.00151001
0.31875	2517.2694	5e-08	5.4e-07	2.8e-07	1.9e-07	0.0	2.93e-06	1.47e-06	1e-08	300.08547655	301.07403591	300.07666111	-5.836e-05	-0.00015311	-0.00151001
0.3188	2517.61074	5e-08	5.4e-07	2.8e-07	1.9e-07	0.0	2.93e-06	1.47e-06	1e-08	300.0836338	301.07226398	300.07483746	-5.836e-05	-0.00015311	-0.00151001
0.31886	2517.95205	5e-08	5.4e-07	2.8e-07	1.9e-07	0.0	2.93e-06	1.47e-06	1e-08	300.08179105	301.07049204	300.07301381	-5.66e-05	-0.00015313	-0.00150589
0.31891	2518.29331	5e-08	5.4e-07	2.8e-07	1.9e-07	0.0	2.93e-06	1.47e-06	1e-08	300.08000384	301.06871983	300.0711935	-5.614e-05	-0.00015314	-0.00150481
0.31897	2518.63454	5e-08	5.4e-07	2.8e-07	1.9e-07	0.0	2.93e-06	1.47e-06	1e-08	300.07823123	301.06694754	300.06937407	-5.614e-05	-0.00015314	-0.00150481
0.31902	2518.97573	5e-08	5.4e-07	2.8e-07	1.9e-07	0.0	2.93e-06	1.47e-06	1e-08	300.07645861	301.06517525	300.06755464	-5.681e-05	-0.00015314	-0.00150406
0.31908	2519.31688	5e-08	5.4e-07	2.8e-07	1.9e-07	0.0	2.93e-06	1.47e-06	1e-08	300.07466467	301.06340295	300.06573721	-6.082e-05	-0.00015314	-0.00149961
0.31913	2519.65799	5e-08	5.4e-07	2.8e-07	1.9e-07	0.0	2.93e-06	1.47e-06	1e-08	300.07274425	301.06163061	300.06393166	-6.082e-05	-0.00015314	-0.00149961
0.31919	2519.99907	5e-08	5.4e-07	2.8e-07	1.9e-07	0.0	2.93e-06	1.47e-06	1e-08	300.07082384	301.05985826	300.0621261	-6.082e-05	-0.00015314	-0.00149961
0.31924	2520.34011	5e-08	5.4e-07	2.8e-07	1.9e-07	0.0	2.93e-06	1.47e-06	1e-08	300.06890343	301.05808592	300.06032055	-5.646e-05	-0.00015316	-0.00149853
0.3193	2520.68111	5e-08	5.4e-07	2.8e-07	1.9e-07	0.0	2.93e-06	1.47e-06	1e-08	300.06712056	301.05631339	300.05851042	-5.205e-05	-0.00015317	-0.00149744
0.31935	2521.02207	5e-08	5.4e-07	2.8e-07	1.9e-07	0.0	2.93e-06	1.47e-06	1e-08	300.06547704	301.05454066	300.05669563	-5.969e-05	-0.00015315	-0.00149535
0.31941	2521.36299	5e-08	5.4e-07	2.8e-07	1.9e-07	0.0	2.93e-06	1.47e-06	1e-08	300.0635924	301.05276815	300.0548945	-5.695e-05	-0.00015317	-0.00149353
0.31946	2521.70387	5e-08	5.4e-07	2.8e-07	1.9e-07	0.0	2.93e-06	1.47e-06	1e-08	300.06179414	301.05099547	300.05309208	-5.184e-05	-0.00015319	-0.00149086
0.32953	2583.44012	5e-08	5.4e-07	2.8e-07	1.9e-07	0.0	2.93e-06	1.47e-06	1e-08	299.76088537	300.72894081	299.75309772	-4.431e-05	-0.0001496	-0.00125789
0.32958	2583.77392	5e-08	5.4e-07	2.8e-07	1.9e-07	0.0	2.93e-06	1.47e-06	1e-08	299.75948565	300.72720812	299.75160348	-4.925e-05	-0.00014952	-0.00125606
0.32964	2584.10769	5e-08	5.4e-07	2.8e-07	1.9e-07	0.0	2.93e-06	1.47e-06	1e-08	299.75792957	300.72547631	299.75011865	-4.741e-05	-0.0001495	-0.00125527
0.32969	2584.44141	5e-08	5.4e-07	2.8e-07	1.9e-07	0.0	2.93e-06	1.47e-06	1e-08	299.75643167	300.72374473	299.74863231	-4.499e-05	-0.00014948	-0.00125423
0.32975	2584.7751	5e-08	5.4e-07	2.8e-07	1.9e-07	0.0	2.93e-06	1.47e-06	1e-08	299.7550104	300.72201345	299.74714399	-4.992e-05	-0.00014932	-0.00124994
0.3298	2585.10875	5e-08	5.4e-07	2.8e-07	1.9e-07	0.0	2.93e-06	1.47e-06	1e-08	299.75343316	300.72028398	299.7456684	-5.078e-05	-0.00014929	-0.0012492
0.32986	2585.44236	5e-08	5.4e-07	2.8e-07	1.9e-07	0.0	2.93e-06	1.47e-06	1e-08	299.75182889	300.71855482	299.74419502	-5.078e-05	-0.00014929	-0.0012492
0.32991	2585.77593	5e-08	5.4e-07	2.8e-07	1.9e-07	0.0	2.93e-06	1.47e-06	1e-08	299.75022463	300.71682567	299.74272164	-5.078e-05	-0.00014929	-0.0012492
0.32997	2586.10946	5e-08	5.4e-07	2.8e-07	1.9e-07	0.0	2.93e-06	1.47e-06	1e-08	299.74862037	300.71509651	299.74124826	-4.455e-05	-0.00014929	-0.00124854
0.33002	2586.44295	5e-08	5.4e-07	2.8e-07	1.9e-07	0.0	2.93e-06	1.47e-06	1e-08	299.74721282	300.71336741	299.73976705	-4.309e-05	-0.00014925	-0.0012474
0.33008	2586.77641	5e-08	5.4e-07	2.8e-07	1.9e-07	0.0	2.93e-06	1.47e-06	1e-08	299.74585136	300.71163872	299.73828534	-4.565e-05	-0.00014918	-0.00124548
0.33013	2587.10982	5e-08	5.4e-07	2.8e-07	1.9e-07	0.0	2.93e-06	1.47e-06	1e-08	299.74440905	300.70991087	299.73680982	-4.373e-05	-0.00014912	-0.00124363
0.33019	2587.4432	5e-08	5.4e-07	2.8e-07	1.9e-07	0.0	2.93e-06	1.47e-06	1e-08	299.74302758	300.70818368	299.73533411	-4.373e-05	-0.00014912	-0.00124363
0.33024	2587.77653	5e-08	5.4e-07	2.8e-07	1.9e-07	0.0	2.93e-06	1.47e-06	1e-08	299.74164611	300.70645648	299.73385839	-4.721e-05	-0.00014906	-0.0012423
0.3303	2588.10983	5e-08	5.4e-07	2.8e-07	1.9e-07	0.0	2.93e-06	1.47e-06	1e-08	299.74015454	300.70472996	299.73238937	-4.813e-05	-0.00014903	-0.00124157
0.33035	2588.44309	5e-08	5.4e-07	2.8e-07	1.9e-07	0.0	2.93e-06	1.47e-06	1e-08	299.73863395	300.70300376	299.73092261	-4.438e-05	-0.00014898	-0.00123993
0.33041	2588.77631	5e-08	5.4e-07	2.8e-07	1.9e-07	0.0	2.93e-06	1.47e-06	1e-08	299.73723189	300.70127809	299.72945283	-4.733e-05	-0.00014889	-0.0012374
0.33046	2589.10949	5e-08	5.4e-07	2.8e-07	1.9e-07	0.0	2.93e-06	1.47e-06	1e-08	299.73573657	300.69955355	299.7279906	-5.027e-05	-0.00014879	-0.00123488
0.34053	2649.42107	5e-08	5.4e-07	2.8e-07	1.9e-07	0.0	2.93e-06	1.47e-06	1e-08	299.49029053	300.39334133	299.48329755	-3.807e-05	-0.00013929	-0.0010459
0.34058	2649.747	5e-08	5.4e-07	2.8e-07	1.9e-07	0.0	2.93e-06	1.47e-06	1e-08	299.48908716	300.39172675	299.48207779	-4.193e-05	-0.00013913	-0.00104356
0.34064	2650.0729	5e-08	5.4e-07	2.8e-07	1.9e-07	0.0	2.93e-06	1.47e-06	1e-08	299.48776192	300.39011403	299.4808665	-4.193e-05	-0.00013913	-0.00104356
0.34069	2650.39875	5e-08	5.4e-07	2.8e-07	1.9e-07	0.0	2.93e-06	1.47e-06	1e-08	299.48643667	300.38850131	299.47965522	-4.026e-05	-0.00013912	-0.00104325
0.34075	2650.72457	5e-08	5.4e-07	2.8e-07	1.9e-07	0.0	2.93e-06	1.47e-06	1e-08	299.48516427	300.38688877	299.478442	-3.495e-05	-0.00013907	-0.00104225
0.3408	2651.05035	5e-08	5.4e-07	2.8e-07	1.9e-07	0.0	2.93e-06	1.47e-06	1e-08	299.48405965	300.38527679	299.47722266	-3.953e-05	-0.00013898	-0.00104112
0.34086	2651.37608	5e-08	5.4e-07	2.8e-07	1.9e-07	0.0	2.93e-06	1.47e-06	1e-08	299.48281027	300.38366582	299.47601121	-3.796e-05	-0.00013887	-0.00103941
0.34091	2651.70178	5e-08	5.4e-07	2.8e-07	1.9e-07	0.0	2.93e-06	1.47e-06	1e-08	299.48161051	300.38205607	299.47479982	-3.489e-05	-0.00013876	-0.00103752
0.34097	2652.02744	5e-08	5.4e-07	2.8e-07	1.9e-07	0.0	2.93e-06	1.47e-06	1e-08	299.48050783	300.38044764	299.47358661	-3.489e-05	-0.00013876	-0.00103752
0.34102	2652.35306	5e-08	5.4e-07	2.8e-07	1.9e-07	0.0	2.93e-06	1.47e-06	1e-08	299.47940515	300.3788392	299.4723734	-3.489e-05	-0.00013876	-0.00103752
0.34108	2652.67863	5e-08	5.4e-07	2.8e-07	1.9e-07	0.0	2.93e-06	1.47e-06	1e-08	299.47830247	300.37723076	299.47116019	-4.264e-05	-0.00013866	-0.00103634
0.34113	2653.00417	5e-08	5.4e-07	2.8e-07	1.9e-07	0.0	2.93e-06	1.47e-06	1e-08	299.4769547	300.3756235	299.46995938	-4.04e-05	-0.00013861	-0.00103557
0.34119	2653.32967	5e-08	5.4e-07	2.8e-07	1.9e-07	0.0	2.93e-06	1.47e-06	1e-08	299.47567775	300.37401675	299.46875645	-3.625e-05	-0.00013857	-0.00103476
0.34124	2653.65513	5e-08	5.4e-07	2.8e-07	1.9e-07	0.0	2.93e-06	1.47e-06	1e-08	299.47453205	300.37241046	299.46754875	-4.251e-05	-0.00013837	-0.00103195
0.3413	2653.98054	5e-08	5.4e-07	2.8e-07	1.9e-07	0.0	2.93e-06	1.47e-06	1e-08	299.47318836	300.37080653	299.46635351	-4.251e-05	-0.00013837	-0.00103195
0.34135	2654.30592	5e-08	5.4e-07	2.8e-07	1.9e-07	0.0	2.93e-06	1.47e-06	1e-08	299.47184468	300.36920259	299.46515827	-4.251e-05	-0.00013837	-0.00103195
0.34141	2654.63126	5e-08	5.4e-07	2.8e-07	1.9e-07	0.0	2.93e-06	1.47e-06	1e-08	299.47050099	300.36759866	299.46396303	-3.315e-05	-0.00013832	-0.00103085
0.34146	2654.95656	5e-08	5.4e-07	2.8e-07	1.9e-07	0.0	2.93e-06	1.47e-06	1e-08	299.46945325	300.36599525	299.46275613	-3.82e-05	-0.00013825	-0.00102993
0.35152	2713.80978	5e-08	5.4e-07	2.8e-07	1.9e-07	0.0	2.93e-06	1.47e-06	1e-08	299.26772434	300.08550483	299.26188836	-3.685e-05	-0.00012588	-0.00087217
0.35158	2714.12766	5e-08	5.4e-07	2.8e-07	1.9e-07	0.0	2.93e-06	1.47e-06	1e-08	299.26655933	300.08404475	299.26089201	-3.025e-05	-0.00012586	-0.0008718
0.35163	2714.4455	5e-08	5.4e-07	2.8e-07	1.9e-07	0.0	2.93e-06	1.47e-06	1e-08	299.26560291	300.08258484	299.2598869	-3.031e-05	-0.00012578	-0.00087092
0.35169	2714.76329	5e-08	5.4e-07	2.8e-07	1.9e-07	0.0	2.93e-06	1.47e-06	1e-08	299.26464448	300.08112585	299.258883	-3.045e-05	-0.00012558	-0.00086865
0.35174	2715.08105	5e-08	5.4e-07	2.8e-07	1.9e-07	0.0	2.93e-06	1.47e-06	1e-08	299.26368168	300.07966921	299.2578822	-3.045e-05	-0.00012558	-0.00086865
0.3518	2715.39876	5e-08	5.4e-07	2.8e-07	1.9e-07	0.0	2.93e-06	1.47e-06	1e-08	299.26271889	300.07821258	299.25688139	-3.072e-05	-0.00012554	-0.0008683
0.35185	2715.71644	5e-08	5.4e-07	2.8e-07	1.9e-07	0.0	2.93e-06	1.47e-06	1e-08	299.26174749	300.07675633	299.25588142	-3.258e-05	-0.00012532	-0.00086587
0.35191	2716.03407	5e-08	5.4e-07	2.8e-07	1.9e-07	0.0	2.93e-06	1.47e-06	1e-08	299.2607172	300.07530267	299.25488716	-3.258e-05	-0.00012532	-0.00086587
0.35196	2716.35167	5e-08	5.4e-07	2.8e-07	1.9e-07	0.0	2.93e-06	1.47e-06	1e-08	299.25968691	300.07384901	299.25389289	-3.258e-05	-0.00012532	-0.00086587
0.35202	2716.66922	5e-08	5.4e-07	2.8e-07	1.9e-07	0.0	2.93e-06	1.47e-06	1e-08	299.25865662	300.07239535	299.25289862	-3.005e-05	-0.00012518	-0.00086426
0.35207	2716.98673	5e-08	5.4e-07	2.8e-07	1.9e-07	0.0	2.93e-06	1.47e-06	1e-08	299.25770636	300.0709433	299.25190287	-2.828e-05	-0.00012508	-0.00086313
0.35213	2717.3042	5e-08	5.4e-07	2.8e-07	1.9e-07	0.0	2.93e-06	1.47e-06	1e-08	299.25681229	300.06949237	299.25090608	-2.828e-05	-0.00012508	-0.00086313
0.35218	2717.62163	5e-08	5.4e-07	2.8e-07	1.9e-07	0.0	2.93e-06	1.47e-06	1e-08	299.25591823	300.06804145	299.24990928	-2.863e-05	-0.00012508	-0.00086307
0.35224	2717.93902	5e-08	5.4e-07	2.8e-07	1.9e-07	0.0	2.93e-06	1.47e-06	1e-08	299.2550131	300.0665906	299.24891305	-3.566e-05	-0.00012494	-0.00086187
0.35229	2718.25636	5e-08	5.4e-07	2.8e-07	1.9e-07	0.0	2.93e-06	1.47e-06	1e-08	299.25388553	300.06514127	299.2479282	-3.253e-05	-0.0001249	-0.00086132
0.35235	2718.57367	5e-08	5.4e-07	2.8e-07	1.9e-07	0.0	2.93e-06	1.47e-06	1e-08	299.25285697	300.0636924	299.24693967	-2.874e-05	-0.00012485	-0.00086065
0.3524	2718.89094	5e-08	5.4e-07	2.8e-07	1.9e-07	0.0	2.93e-06	1.47e-06	1e-08	299.25194825	300.06224411	299.24594668	-3.503e-05	-0.00012463	-0.00085838
0.35246	2719.20816	5e-08	5.4e-07	2.8e-07	1.9e-07	0.0	2.93e-06	1.47e-06	1e-08	299.25084073	300.06079844	299.2449654	-3.607e-05	-0.00012459	-0.000858
0.36252	2776.56713	5e-08	5.4e-07	2.8e-07	1.9e-07	0.0	2.93e-06	1.47e-06	1e-08	299.08417939	299.80995171	299.0791683	-2.197e-05	-0.00011148	-0.0007281
0.36258	2776.87675	5e-08	5.4e-07	2.8e-07	1.9e-07	0.0	2.93e-06	1.47e-06	1e-08	299.08348446	299.80865776	299.07833319	-2.197e-05	-0.00011148	-0.0007281
0.36263	2777.18633	5e-08	5.4e-07	2.8e-07	1.9e-07	0.0	2.93e-06	1.47e-06	1e-08	299.08278954	299.8073638	299.07749808	-2.587e-05	-0.00011143	-0.00072776
0.36269	2777.49587	5e-08	5.4e-07	2.8e-07	1.9e-07	0.0	2.93e-06	1.47e-06	1e-08	299.08197132	299.80607042	299.07666885	-2.948e-05	-0.00011135	-0.00072712
0.36274	2777.80536	5e-08	5.4e-07	2.8e-07	1.9e-07	0.0	2.93e-06	1.47e-06	1e-08	299.08103888	299.80477797	299.07584548	-2.528e-05	-0.00011129	-0.00072641
0.3628	2778.11481	5e-08	5.4e-07	2.8e-07	1.9e-07	0.0	2.93e-06	1.47e-06	1e-08	299.08023945	299.80348628	299.0750171	-2.9e-05	-0.00011107	-0.00072452
0.36285	2778.42422	5e-08	5.4e-07	2.8e-07	1.9e-07	0.0	2.93e-06	1.47e-06	1e-08	299.07932226	299.80219714	299.07419629	-2.9e-05	-0.00011107	-0.00072452
0.36291	2778.73359	5e-08	5.4e-07	2.8e-07	1.9e-07	0.0	2.93e-06	1.47e-06	1e-08	299.07840507	299.80090799	299.07337549	-2.9e-05	-0.00011107	-0.00072452
0.36296	2779.04292	5e-08	5.4e-07	2.8e-07	1.9e-07	0.0	2.93e-06	1.47e-06	1e-08	299.07748787	299.79961885	299.07255469	-2.298e-05	-0.00011098	-0.00072359
0.36302	2779.3522	5e-08	5.4e-07	2.8e-07	1.9e-07	0.0	2.93e-06	1.47e-06	1e-08	299.076761	299.79833069	299.07172663	-2.486e-05	-0.00011092	-0.00072314
0.36307	2779.66144	5e-08	5.4e-07	2.8e-07	1.9e-07	0.0	2.93e-06	1.47e-06	1e-08	299.0759747	299.79704319	299.07090176	-2.823e-05	-0.00011085	-0.00072252
0.36313	2779.97064	5e-08	5.4e-07	2.8e-07	1.9e-07	0.0	2.93e-06	1.47e-06	1e-08	299.07508188	299.79575658	299.07008237	-2.299e-05	-0.00011064	-0.00072051
0.36318	2780.2798	5e-08	5.4e-07	2.8e-07	1.9e-07	0.0	2.93e-06	1.47e-06	1e-08	299.07435476	299.79447238	299.06925816	-2.204e-05	-0.0001106	-0.00072014
0.36324	2780.58892	5e-08	5.4e-07	2.8e-07	1.9e-07	0.0	2.93e-06	1.47e-06	1e-08	299.07365769	299.79318862	299.06843308	-2.204e-05	-0.0001106	-0.00072014
0.36329	2780.898	5e-08	5.4e-07	2.8e-07	1.9e-07	0.0	2.93e-06	1.47e-06	1e-08	299.07296063	299.79190486	299.067608	-2.331e-05	-0.00011059	-0.00072006
0.36335	2781.20703	5e-08	5.4e-07	2.8e-07	1.9e-07	0.0	2.93e-06	1.47e-06	1e-08	299.07222329	299.79062125	299.0667848	-3.066e-05	-0.00011049	-0.00071941
0.3634	2781.51602	5e-08	5.4e-07	2.8e-07	1.9e-07	0.0	2.93e-06	1.47e-06	1e-08	299.07125346	299.78933873	299.06597271	-2.677e-05	-0.00011039	-0.00071842
0.36346	2781.82497	5e-08	5.4e-07	2.8e-07	1.9e-07	0.0	2.93e-06	1.47e-06	1e-08	299.07040674	299.78805735	299.0651564	-2.769e-05	-0.00011024	-0.00071704
0.37352	2837.65144	5e-08	5.4e-07	2.8e-07	1.9e-07	0.0	2.93e-06	1.47e-06	1e-08	298.9322126	299.56736436	298.92773828	-2.071e-05	-9.753e-05	-0.00061018
0.37358	2837.95258	5e-08	5.4e-07	2.8e-07	1.9e-07	0.0	2.93e-06	1.47e-06	1e-08	298.93155747	299.56623175	298.9270474	-2.524e-05	-9.732e-05	-0.00060863
0.37363	2838.25368	5e-08	5.4e-07	2.8e-07	1.9e-07	0.0	2.93e-06	1.47e-06	1e-08	298.93075895	299.56510156	298.92636477	-2.524e-05	-9.732e-05	-0.00060863
0.37369	2838.55474	5e-08	5.4e-07	2.8e-07	1.9e-07	0.0	2.93e-06	1.47e-06	1e-08	298.92996043	299.56397136	298.92568214	-2.524e-05	-9.732e-05	-0.00060863
0.37374	2838.85576	5e-08	5.4e-07	2.8e-07	1.9e-07	0.0	2.93e-06	1.47e-06	1e-08	298.92916192	299.56284116	298.9249995	-1.8e-05	-9.725e-05	-0.00060795
0.3738	2839.15673	5e-08	5.4e-07	2.8e-07	1.9e-07	0.0	2.93e-06	1.47e-06	1e-08	298.92859243	299.56171173	298.92430757	-2.089e-05	-9.719e-05	-0.00060748
0.37385	2839.45766	5e-08	5.4e-07	2.8e-07	1.9e-07	0.0	2.93e-06	1.47e-06	1e-08	298.9279314	299.56058307	298.92362026	-2.273e-05	-9.71e-05	-0.00060685
0.37391	2839.75854	5e-08	5.4e-07	2.8e-07	1.9e-07	0.0	2.93e-06	1.47e-06	1e-08	298.92721217	299.5594554	298.9229363	-1.818e-05	-9.692e-05	-0.00060533
0.37396	2840.05939	5e-08	5.4e-07	2.8e-07	1.9e-07	0.0	2.93e-06	1.47e-06	1e-08	298.92663706	299.5583298	298.92224782	-1.818e-05	-9.692e-05	-0.00060533
0.37402	2840.36019	5e-08	5.4e-07	2.8e-07	1.9e-07	0.0	2.93e-06	1.47e-06	1e-08	298.92606195	299.5572042	298.92155934	-1.818e-05	-9.692e-05	-0.00060533
0.37407	2840.66095	5e-08	5.4e-07	2.8e-07	1.9e-07	0.0	2.93e-06	1.47e-06	1e-08	298.92548684	299.5560786	298.92087086	-2.473e-05	-9.683e-05	-0.00060474
0.37413	2840.96166	5e-08	5.4e-07	2.8e-07	1.9e-07	0.0	2.93e-06	1.47e-06	1e-08	298.92470456	299.55495409	298.92019227	-2.394e-05	-9.677e-05	-0.00060429
0.37418	2841.26233	5e-08	5.4e-07	2.8e-07	1.9e-07	0.0	2.93e-06	1.47e-06	1e-08	298.92394724	299.55383022	298.91951314	-1.977e-05	-9.673e-05	-0.00060385
0.37424	2841.56296	5e-08	5.4e-07	2.8e-07	1.9e-07	0.0	2.93e-06	1.47e-06	1e-08	298.92332178	299.55270687	298.91882872	-2.537e-05	-9.649e-05	-0.00060213
0.37429	2841.86355	5e-08	5.4e-07	2.8e-07	1.9e-07	0.0	2.93e-06	1.47e-06	1e-08	298.92251914	299.55158622	298.91815424	-2.537e-05	-9.649e-05	-0.00060213
0.37435	2842.16409	5e-08	5.4e-07	2.8e-07	1.9e-07	0.0	2.93e-06	1.47e-06	1e-08	298.9217165	299.55046557	298.91747976	-2.537e-05	-9.649e-05	-0.00060213
0.3744	2842.46459	5e-08	5.4e-07	2.8e-07	1.9e-07	0.0	2.93e-06	1.47e-06	1e-08	298.92091386	299.54934493	298.91680528	-1.842e-05	-9.644e-05	-0.00060157
0.37446	2842.76504	5e-08	5.4e-07	2.8e-07	1.9e-07	0.0	2.93e-06	1.47e-06	1e-08	298.92033094	299.54822487	298.91612176	-2.004e-05	-9.638e-05	-0.00060109
0.38452	2897.01803	5e-08	5.4e-07	2.8e-07	1.9e-07	0.0	2.93e-06	1.47e-06	1e-08	298.80556284	299.35622752	298.80179877	-1.472e-05	-8.436e-05	-0.0005108
0.38458	2897.31047	5e-08	5.4e-07	2.8e-07	1.9e-07	0.0	2.93e-06	1.47e-06	1e-08	298.80509692	299.35524735	298.80122056	-1.472e-05	-8.436e-05	-0.0005108
0.38463	2897.60286	5e-08	5.4e-07	2.8e-07	1.9e-07	0.0	2.93e-06	1.47e-06	1e-08	298.80463101	299.35426719	298.80064235	-1.899e-05	-8.43e-05	-0.00051047
0.38469	2897.89521	5e-08	5.4e-07	2.8e-07	1.9e-07	0.0	2.93e-06	1.47e-06	1e-08	298.80403009	299.35328769	298.80007051	-2.272e-05	-8.424e-05	-0.00051009
0.38474	2898.18752	5e-08	5.4e-07	2.8e-07	1.9e-07	0.0	2.93e-06	1.47e-06	1e-08	298.80331121	299.35230892	298.79950435	-1.619e-05	-8.418e-05	-0.00050953
0.3848	2898.47978	5e-08	5.4e-07	2.8e-07	1.9e-07	0.0	2.93e-06	1.47e-06	1e-08	298.80279874	299.35133086	298.79892974	-2.009e-05	-8.404e-05	-0.00050858
0.38485	2898.77199	5e-08	5.4e-07	2.8e-07	1.9e-07	0.0	2.93e-06	1.47e-06	1e-08	298.80216315	299.35035445	298.79836172	-2.206e-05	-8.396e-05	-0.00050809
0.38491	2899.06417	5e-08	5.4e-07	2.8e-07	1.9e-07	0.0	2.93e-06	1.47e-06	1e-08	298.80146514	299.34937888	298.79779706	-2.206e-05	-8.396e-05	-0.00050809
0.38496	2899.3563	5e-08	5.4e-07	2.8e-07	1.9e-07	0.0	2.93e-06	1.47e-06	1e-08	298.80076713	299.34840332	298.79723239	-1.761e-05	-8.394e-05	-0.00050781
0.38502	2899.64838	5e-08	5.4e-07	2.8e-07	1.9e-07	0.0	2.93e-06	1.47e-06	1e-08	298.80020996	299.34742806	298.79666183	-1.48e-05	-8.389e-05	-0.00050741
0.38507	2899.94042	5e-08	5.4e-07	2.8e-07	1.9e-07	0.0	2.93e-06	1.47e-06	1e-08	298.7997416	299.34645336	298.79608782	-1.964e-05	-8.381e-05	-0.00050695
0.38513	2900.23242	5e-08	5.4e-07	2.8e-07	1.9e-07	0.0	2.93e-06	1.47e-06	1e-08	298.7991202	299.34547955	298.79552114	-1.512e-05	-8.364e-05	-0.00050563
0.38518	2900.52437	5e-08	5.4e-07	2.8e-07	1.9e-07	0.0	2.93e-06	1.47e-06	1e-08	298.79864169	299.34450775	298.79494973	-1.482e-05	-8.363e-05	-0.00050554
0.38524	2900.81628	5e-08	5.4e-07	2.8e-07	1.9e-07	0.0	2.93e-06	1.47e-06	1e-08	298.79817282	299.34353608	298.79437802	-1.482e-05	-8.363e-05	-0.00050554
0.38529	2901.10814	5e-08	5.4e-07	2.8e-07	1.9e-07	0.0	2.93e-06	1.47e-06	1e-08	298.79770394	299.3425644	298.7938063	-2.012e-05	-8.354e-05	-0.00050506
0.38535	2901.39996	5e-08	5.4e-07	2.8e-07	1.9e-07	0.0	2.93e-06	1.47e-06	1e-08	298.79706734	299.34159368	298.79324258	-2.023e-05	-8.349e-05	-0.00050469
0.3854	2901.69174	5e-08	5.4e-07	2.8e-07	1.9e-07	0.0	2.93e-06	1.47e-06	1e-08	298.79642706	299.34062355	298.79267947	-1.613e-05	-8.344e-05	-0.00050426
0.38546	2901.98347	5e-08	5.4e-07	2.8e-07	1.9e-07	0.0	2.93e-06	1.47e-06	1e-08	298.79591669	299.33965399	298.79211112	-2.079e-05	-8.324e-05	-0.0005029
0.39552	2954.61896	5e-08	5.4e-07	2.8e-07	1.9e-07	0.0	2.93e-06	1.47e-06	1e-08	298.70003576	299.17401491	298.69678623	-1.943e-05	-7.251e-05	-0.00042858
0.39558	2954.90245	5e-08	5.4e-07	2.8e-07	1.9e-07	0.0	2.93e-06	1.47e-06	1e-08	298.6994209	299.17317206	298.69631346	-1.943e-05	-7.251e-05	-0.00042858
0.39563	2955.18589	5e-08	5.4e-07	2.8e-07	1.9e-07	0.0	2.93e-06	1.47e-06	1e-08	298.69880604	299.17232921	298.69584068	-1.286e-05	-7.248e-05	-0.00042826
0.39569	2955.46928	5e-08	5.4e-07	2.8e-07	1.9e-07	0.0	2.93e-06	1.47e-06	1e-08	298.69839908	299.1714867	298.69535909	-1.345e-05	-7.243e-05	-0.00042791
0.39574	2955.75262	5e-08	5.4e-07	2.8e-07	1.9e-07	0.0	2.93e-06	1.47e-06	1e-08	298.69797334	299.17064482	298.69487875	-1.541e-05	-7.234e-05	-0.00042736
0.3958	2956.03593	5e-08	5.4e-07	2.8e-07	1.9e-07	0.0	2.93e-06	1.47e-06	1e-08	298.69748574	299.16980396	298.69440181	-1.218e-05	-7.222e-05	-0.00042649
0.39585	2956.31918	5e-08	5.4e-07	2.8e-07	1.9e-07	0.0	2.93e-06	1.47e-06	1e-08	298.6971001	299.16896448	298.69392138	-1.218e-05	-7.222e-05	-0.00042649
0.39591	2956.60239	5e-08	5.4e-07	2.8e-07	1.9e-07	0.0	2.93e-06	1.47e-06	1e-08	298.69671446	299.16812501	298.69344096	-1.285e-05	-7.221e-05	-0.00042643
0.39596	2956.88556	5e-08	5.4e-07	2.8e-07	1.9e-07	0.0	2.93e-06	1.47e-06	1e-08	298.6963076	299.16728565	298.69296155	-1.87e-05	-7.212e-05	-0.00042592
0.39602	2957.16868	5e-08	5.4e-07	2.8e-07	1.9e-07	0.0	2.93e-06	1.47e-06	1e-08	298.69571587	299.16644738	298.69249093	-1.534e-05	-7.208e-05	-0.00042559
0.39607	2957.45175	5e-08	5.4e-07	2.8e-07	1.9e-07	0.0	2.93e-06	1.47e-06	1e-08	298.69523025	299.16560957	298.69201601	-1.386e-05	-7.202e-05	-0.00042521
0.39613	2957.73478	5e-08	5.4e-07	2.8e-07	1.9e-07	0.0	2.93e-06	1.47e-06	1e-08	298.69479163	299.16477236	298.69153947	-1.861e-05	-7.183e-05	-0.00042399
0.39618	2958.01776	5e-08	5.4e-07	2.8e-07	1.9e-07	0.0	2.93e-06	1.47e-06	1e-08	298.69420266	299.16393742	298.69107103	-1.861e-05	-7.183e-05	-0.00042399
0.39624	2958.3007	5e-08	5.4e-07	2.8e-07	1.9e-07	0.0	2.93e-06	1.47e-06	1e-08	298.69361369	299.16310247	298.69060259	-1.861e-05	-7.183e-05	-0.00042399
0.39629	2958.58359	5e-08	5.4e-07	2.8e-07	1.9e-07	0.0	2.93e-06	1.47e-06	1e-08	298.69302472	299.16226753	298.69013415	-1.453e-05	-7.181e-05	-0.00042376
0.39635	2958.86644	5e-08	5.4e-07	2.8e-07	1.9e-07	0.0	2.93e-06	1.47e-06	1e-08	298.69256477	299.16143284	298.68966028	-9.48e-06	-7.178e-05	-0.00042348
0.3964	2959.14924	5e-08	5.4e-07	2.8e-07	1.9e-07	0.0	2.93e-06	1.47e-06	1e-08	298.69226476	299.16059848	298.68917966	-1.713e-05	-7.167e-05	-0.00042292
0.39646	2959.432	5e-08	5.4e-07	2.8e-07	1.9e-07	0.0	2.93e-06	1.47e-06	1e-08	298.69172258	299.15976534	298.68871042	-1.358e-05	-7.159e-05	-0.00042231
0.40652	3010.40248	5e-08	5.4e-07	2.8e-07	1.9e-07	0.0	2.93e-06	1.47e-06	1e-08	298.61186923	299.01772955	298.60904834	-1.338e-05	-6.206e-05	-0.00036001
0.40657	3010.67674	5e-08	5.4e-07	2.8e-07	1.9e-07	0.0	2.93e-06	1.47e-06	1e-08	298.61144562	299.01700796	298.60864868	-1.213e-05	-6.193e-05	-0.00035916
0.40663	3010.95095	5e-08	5.4e-07	2.8e-07	1.9e-07	0.0	2.93e-06	1.47e-06	1e-08	298.61106153	299.01628787	298.60824829	-1.213e-05	-6.193e-05	-0.00035916
0.40668	3011.22511	5e-08	5.4e-07	2.8e-07	1.9e-07	0.0	2.93e-06	1.47e-06	1e-08	298.61067744	299.01556779	298.6078479	-1.213e-05	-6.193e-05	-0.00035916
0.40674	3011.49923	5e-08	5.4e-07	2.8e-07	1.9e-07	0.0	2.93e-06	1.47e-06	1e-08	298.61029335	299.0148477	298.60744751	-1.388e-05	-6.181e-05	-0.00035845
0.40679	3011.7733	5e-08	5.4e-07	2.8e-07	1.9e-07	0.0	2.93e-06	1.47e-06	1e-08	298.60985409	299.01412896	298.6070504	-1.495e-05	-6.174e-05	-0.00035802
0.40685	3012.04733	5e-08	5.4e-07	2.8e-07	1.9e-07	0.0	2.93e-06	1.47e-06	1e-08	298.60938081	299.01341104	298.60665531	-1.495e-05	-6.174e-05	-0.00035802
0.4069	3012.32131	5e-08	5.4e-07	2.8e-07	1.9e-07	0.0	2.93e-06	1.47e-06	1e-08	298.60890752	299.01269313	298.60626022	-1.495e-05	-6.174e-05	-0.00035802
0.40696	3012.59524	5e-08	5.4e-07	2.8e-07	1.9e-07	0.0	2.93e-06	1.47e-06	1e-08	298.60843423	299.01197522	298.60586513	-9.66e-06	-6.166e-05	-0.00035743
0.40701	3012.86912	5e-08	5.4e-07	2.8e-07	1.9e-07	0.0	2.93e-06	1.47e-06	1e-08	298.60812851	299.0112582	298.60546332	-9.73e-06	-6.166e-05	-0.00035741
0.40707	3013.14296	5e-08	5.4e-07	2.8e-07	1.9e-07	0.0	2.93e-06	1.47e-06	1e-08	298.60782056	299.01054123	298.60506163	-1.548e-05	-6.155e-05	-0.00035679
0.40712	3013.41675	5e-08	5.4e-07	2.8e-07	1.9e-07	0.0	2.93e-06	1.47e-06	1e-08	298.60733069	299.00982555	298.60466872	-1.513e-05	-6.154e-05	-0.00035677
0.40718	3013.69049	5e-08	5.4e-07	2.8e-07	1.9e-07	0.0	2.93e-06	1.47e-06	1e-08	298.60685188	299.0091099	298.60427535	-1.04e-05	-6.151e-05	-0.00035648
0.40723	3013.96419	5e-08	5.4e-07	2.8e-07	1.9e-07	0.0	2.93e-06	1.47e-06	1e-08	298.60652279	299.00839464	298.6038757	-1.293e-05	-6.145e-05	-0.00035612
0.40729	3014.23784	5e-08	5.4e-07	2.8e-07	1.9e-07	0.0	2.93e-06	1.47e-06	1e-08	298.60611358	299.00768012	298.60348002	-1.132e-05	-6.125e-05	-0.00035485
0.40734	3014.51144	5e-08	5.4e-07	2.8e-07	1.9e-07	0.0	2.93e-06	1.47e-06	1e-08	298.60575538	299.00696786	298.60308359	-1.132e-05	-6.125e-05	-0.00035485
0.4074	3014.785	5e-08	5.4e-07	2.8e-07	1.9e-07	0.0	2.93e-06	1.47e-06	1e-08	298.60539717	299.0062556	298.60268716	-1.132e-05	-6.125e-05	-0.00035485
0.40745	3015.05851	5e-08	5.4e-07	2.8e-07	1.9e-07	0.0	2.93e-06	1.47e-06	1e-08	298.60503897	299.00554334	298.60229074	-1.132e-05	-6.125e-05	-0.00035485
0.41752	3064.31245	5e-08	5.4e-07	2.8e-07	1.9e-07	0.0	2.93e-06	1.47e-06	1e-08	298.53794181	298.88428087	298.53562672	-1.368e-05	-5.286e-05	-0.00030236
0.41757	3064.57719	5e-08	5.4e-07	2.8e-07	1.9e-07	0.0	2.93e-06	1.47e-06	1e-08	298.53750861	298.88366604	298.53529553	-1.382e-05	-5.285e-05	-0.00030233
0.41763	3064.84189	5e-08	5.4e-07	2.8e-07	1.9e-07	0.0	2.93e-06	1.47e-06	1e-08	298.53707117	298.88305127	298.53496457	-7.97e-06	-5.283e-05	-0.0003021
0.41768	3065.10653	5e-08	5.4e-07	2.8e-07	1.9e-07	0.0	2.93e-06	1.47e-06	1e-08	298.53681899	298.88243677	298.53462569	-1.022e-05	-5.274e-05	-0.00030159
0.41774	3065.37113	5e-08	5.4e-07	2.8e-07	1.9e-07	0.0	2.93e-06	1.47e-06	1e-08	298.53649544	298.8818233	298.53429057	-9.75e-06	-5.263e-05	-0.00030091
0.41779	3065.63568	5e-08	5.4e-07	2.8e-07	1.9e-07	0.0	2.93e-06	1.47e-06	1e-08	298.53618667	298.88121108	298.53395558	-9.75e-06	-5.263e-05	-0.00030091
0.41785	3065.90018	5e-08	5.4e-07	2.8e-07	1.9e-07	0.0	2.93e-06	1.47e-06	1e-08	298.5358779	298.88059887	298.5336206	-9.75e-06	-5.263e-05	-0.00030091
0.4179	3066.16463	5e-08	5.4e-07	2.8e-07	1.9e-07	0.0	2.93e-06	1.47e-06	1e-08	298.53556913	298.87998666	298.53328562	-1.074e-05	-5.256e-05	-0.00030046
0.41796	3066.42903	5e-08	5.4e-07	2.8e-07	1.9e-07	0.0	2.93e-06	1.47e-06	1e-08	298.53522927	298.87937533	298.53295254	-1.155e-05	-5.249e-05	-0.00030009
0.41801	3066.69339	5e-08	5.4e-07	2.8e-07	1.9e-07	0.0	2.93e-06	1.47e-06	1e-08	298.53486373	298.87876474	298.53262104	-1.155e-05	-5.249e-05	-0.00030009
0.41807	3066.9577	5e-08	5.4e-07	2.8e-07	1.9e-07	0.0	2.93e-06	1.47e-06	1e-08	298.53449818	298.87815414	298.53228954	-1.026e-05	-5.244e-05	-0.00029976
0.41812	3067.22195	5e-08	5.4e-07	2.8e-07	1.9e-07	0.0	2.93e-06	1.47e-06	1e-08	298.53417332	298.87754413	298.53195663	-8.38e-06	-5.237e-05	-0.00029928
0.41818	3067.48616	5e-08	5.4e-07	2.8e-07	1.9e-07	0.0	2.93e-06	1.47e-06	1e-08	298.53390789	298.87693496	298.53162165	-8.38e-06	-5.237e-05	-0.00029928
0.41823	3067.75033	5e-08	5.4e-07	2.8e-07	1.9e-07	0.0	2.93e-06	1.47e-06	1e-08	298.53364246	298.8763258	298.53128667	-9.66e-06	-5.235e-05	-0.00029915
0.41829	3068.01444	5e-08	5.4e-07	2.8e-07	1.9e-07	0.0	2.93e-06	1.47e-06	1e-08	298.53333647	298.8757169	298.53095363	-1.321e-05	-5.228e-05	-0.00029881
0.41834	3068.2785	5e-08	5.4e-07	2.8e-07	1.9e-07	0.0	2.93e-06	1.47e-06	1e-08	298.53291825	298.87510877	298.53062596	-1.071e-05	-5.225e-05	-0.00029858
0.4184	3068.54252	5e-08	5.4e-07	2.8e-07	1.9e-07	0.0	2.93e-06	1.47e-06	1e-08	298.5325792	298.87450099	298.53029506	-8.56e-06	-5.222e-05	-0.00029838
0.41845	3068.80649	5e-08	5.4e-07	2.8e-07	1.9e-07	0.0	2.93e-06	1.47e-06	1e-08	298.53230832	298.87389353	298.52996137	-1.326e-05	-5.206e-05	-0.00029746
0.42852	3116.2878	5e-08	5.4e-07	2.8e-07	1.9e-07	0.0	2.93e-06	1.47e-06	1e-08	298.47606351	298.77070795	298.47409516	-9.11e-06	-4.492e-05	-0.00025411
0.42857	3116.5427	5e-08	5.4e-07	2.8e-07	1.9e-07	0.0	2.93e-06	1.47e-06	1e-08	298.47577504	298.77018536	298.47381416	-1.021e-05	-4.486e-05	-0.00025381
0.42863	3116.79756	5e-08	5.4e-07	2.8e-07	1.9e-07	0.0	2.93e-06	1.47e-06	1e-08	298.47545178	298.76966339	298.47353506	-1.021e-05	-4.486e-05	-0.00025381
0.42868	3117.05237	5e-08	5.4e-07	2.8e-07	1.9e-07	0.0	2.93e-06	1.47e-06	1e-08	298.47512851	298.76914143	298.47325595	-7.68e-06	-4.48e-05	-0.00025338
0.42874	3117.30712	5e-08	5.4e-07	2.8e-07	1.9e-07	0.0	2.93e-06	1.47e-06	1e-08	298.47488542	298.76862021	298.4729738	-6.63e-06	-4.477e-05	-0.0002532
0.42879	3117.56183	5e-08	5.4e-07	2.8e-07	1.9e-07	0.0	2.93e-06	1.47e-06	1e-08	298.47467553	298.76809931	298.47269039	-6.63e-06	-4.477e-05	-0.0002532
0.42885	3117.81649	5e-08	5.4e-07	2.8e-07	1.9e-07	0.0	2.93e-06	1.47e-06	1e-08	298.47446563	298.76757841	298.47240698	-1.091e-05	-4.471e-05	-0.00025289
0.4289	3118.07109	5e-08	5.4e-07	2.8e-07	1.9e-07	0.0	2.93e-06	1.47e-06	1e-08	298.47412023	298.76705826	298.47212993	-9.97e-06	-4.468e-05	-0.00025274
0.42896	3118.32565	5e-08	5.4e-07	2.8e-07	1.9e-07	0.0	2.93e-06	1.47e-06	1e-08	298.47380464	298.76653837	298.47185174	-7.41e-06	-4.466e-05	-0.00025253
0.42901	3118.58015	5e-08	5.4e-07	2.8e-07	1.9e-07	0.0	2.93e-06	1.47e-06	1e-08	298.47356993	298.76601881	298.47157022	-1.101e-05	-4.451e-05	-0.00025173
0.42907	3118.83461	5e-08	5.4e-07	2.8e-07	1.9e-07	0.0	2.93e-06	1.47e-06	1e-08	298.47322141	298.76550091	298.47129467	-1.181e-05	-4.448e-05	-0.00025155
0.42912	3119.08902	5e-08	5.4e-07	2.8e-07	1.9e-07	0.0	2.93e-06	1.47e-06	1e-08	298.47284764	298.76498338	298.47102043	-1.181e-05	-4.448e-05	-0.00025155
0.42918	3119.34337	5e-08	5.4e-07	2.8e-07	1.9e-07	0.0	2.93e-06	1.47e-06	1e-08	298.47247386	298.76446584	298.4707462	-1.181e-05	-4.448e-05	-0.00025155
0.42923	3119.59768	5e-08	5.4e-07	2.8e-07	1.9e-07	0.0	2.93e-06	1.47e-06	1e-08	298.47210008	298.76394831	298.47047197	-7.9e-06	-4.447e-05	-0.0002514
0.42929	3119.85193	5e-08	5.4e-07	2.8e-07	1.9e-07	0.0	2.93e-06	1.47e-06	1e-08	298.47184993	298.76343096	298.47019245	-3.15e-06	-4.445e-05	-0.00025121
0.42934	3120.10614	5e-08	5.4e-07	2.8e-07	1.9e-07	0.0	2.93e-06	1.47e-06	1e-08	298.47175025	298.76291383	298.4699065	-9.51e-06	-4.438e-05	-0.00025092
0.4294	3120.36029	5e-08	5.4e-07	2.8e-07	1.9e-07	0.0	2.93e-06	1.47e-06	1e-08	298.47144906	298.76239747	298.4696298	-1.176e-05	-4.436e-05	-0.0002508
0.42945	3120.6144	5e-08	5.4e-07	2.8e-07	1.9e-07	0.0	2.93e-06	1.47e-06	1e-08	298.47107687	298.7618814	298.46935638	-3.16e-06	-4.427e-05	-0.00025015
0.43952	3166.26165	5e-08	5.4e-07	2.8e-07	1.9e-07	0.0	2.93e-06	1.47e-06	1e-08	298.42423082	298.67429255	298.42247603	-9.67e-06	-3.81e-05	-0.00021378
0.43957	3166.50637	5e-08	5.4e-07	2.8e-07	1.9e-07	0.0	2.93e-06	1.47e-06	1e-08	298.42392452	298.67384917	298.42224289	-7.53e-06	-3.808e-05	-0.00021361
0.43963	3166.75103	5e-08	5.4e-07	2.8e-07	1.9e-07	0.0	2.93e-06	1.47e-06	1e-08	298.42368606	298.67340607	298.42200696	-7.83e-06	-3.801e-05	-0.00021321
0.43968	3166.99565	5e-08	5.4e-07	2.8e-07	1.9e-07	0.0	2.93e-06	1.47e-06	1e-08	298.42343802	298.67296376	298.4217719	-9.73e-06	-3.794e-05	-0.00021285
0.43974	3167.24021	5e-08	5.4e-07	2.8e-07	1.9e-07	0.0	2.93e-06	1.47e-06	1e-08	298.42313003	298.67252223	298.42153992	-9.73e-06	-3.794e-05	-0.00021285
0.43979	3167.48473	5e-08	5.4e-07	2.8e-07	1.9e-07	0.0	2.93e-06	1.47e-06	1e-08	298.42282203	298.6720807	298.42130794	-9.73e-06	-3.794e-05	-0.00021285
0.43985	3167.72919	5e-08	5.4e-07	2.8e-07	1.9e-07	0.0	2.93e-06	1.47e-06	1e-08	298.42251403	298.67163917	298.42107596	-4.88e-06	-3.791e-05	-0.00021261
0.4399	3167.97359	5e-08	5.4e-07	2.8e-07	1.9e-07	0.0	2.93e-06	1.47e-06	1e-08	298.42235951	298.67119796	298.42083747	-4.09e-06	-3.79e-05	-0.00021253
0.43996	3168.21795	5e-08	5.4e-07	2.8e-07	1.9e-07	0.0	2.93e-06	1.47e-06	1e-08	298.42223002	298.6707569	298.42059797	-9.62e-06	-3.783e-05	-0.00021221
0.44001	3168.46226	5e-08	5.4e-07	2.8e-07	1.9e-07	0.0	2.93e-06	1.47e-06	1e-08	298.42192534	298.67031662	298.42036659	-7.38e-06	-3.78e-05	-0.00021198
0.44007	3168.70651	5e-08	5.4e-07	2.8e-07	1.9e-07	0.0	2.93e-06	1.47e-06	1e-08	298.42169171	298.66987674	298.42013233	-3.09e-06	-3.773e-05	-0.00021154
0.44012	3168.95071	5e-08	5.4e-07	2.8e-07	1.9e-07	0.0	2.93e-06	1.47e-06	1e-08	298.42159383	298.66943761	298.41989258	-3.09e-06	-3.773e-05	-0.00021154
0.44018	3169.19486	5e-08	5.4e-07	2.8e-07	1.9e-07	0.0	2.93e-06	1.47e-06	1e-08	298.42149596	298.66899848	298.41965284	-3.09e-06	-3.773e-05	-0.00021154
0.44023	3169.43895	5e-08	5.4e-07	2.8e-07	1.9e-07	0.0	2.93e-06	1.47e-06	1e-08	298.42139808	298.66855935	298.41941309	-8.73e-06	-3.77e-05	-0.00021142
0.44029	3169.683	5e-08	5.4e-07	2.8e-07	1.9e-07	0.0	2.93e-06	1.47e-06	1e-08	298.42112165	298.66812062	298.41918137	-9.93e-06	-3.767e-05	-0.00021124
0.44034	3169.92699	5e-08	5.4e-07	2.8e-07	1.9e-07	0.0	2.93e-06	1.47e-06	1e-08	298.42080719	298.66768229	298.41895155	-8.71e-06	-3.76e-05	-0.00021081
0.4404	3170.17093	5e-08	5.4e-07	2.8e-07	1.9e-07	0.0	2.93e-06	1.47e-06	1e-08	298.42053143	298.66724478	298.41872052	-9.11e-06	-3.756e-05	-0.00021063
0.44045	3170.41482	5e-08	5.4e-07	2.8e-07	1.9e-07	0.0	2.93e-06	1.47e-06	1e-08	298.42024302	298.66680764	298.41849026	-9.11e-06	-3.756e-05	-0.00021063
0.45051	3214.16028	5e-08	5.4e-07	2.8e-07	1.9e-07	0.0	2.93e-06	1.47e-06	1e-08	298.38057983	298.59259119	298.37914408	-5.4e-06	-3.225e-05	-0.00017974
0.45057	3214.39442	5e-08	5.4e-07	2.8e-07	1.9e-07	0.0	2.93e-06	1.47e-06	1e-08	298.38040872	298.59221581	298.37894454	-5.68e-06	-3.222e-05	-0.00017956
0.45062	3214.62851	5e-08	5.4e-07	2.8e-07	1.9e-07	0.0	2.93e-06	1.47e-06	1e-08	298.38022898	298.59184079	298.37874558	-9.84e-06	-3.213e-05	-0.00017909
0.45068	3214.86255	5e-08	5.4e-07	2.8e-07	1.9e-07	0.0	2.93e-06	1.47e-06	1e-08	298.37991723	298.59146687	298.37855302	-9.84e-06	-3.213e-05	-0.00017909
0.45073	3215.09653	5e-08	5.4e-07	2.8e-07	1.9e-07	0.0	2.93e-06	1.47e-06	1e-08	298.37960548	298.59109294	298.37836046	-9.84e-06	-3.213e-05	-0.00017909
0.45079	3215.33046	5e-08	5.4e-07	2.8e-07	1.9e-07	0.0	2.93e-06	1.47e-06	1e-08	298.37929373	298.59071902	298.37816789	-6.33e-06	-3.212e-05	-0.00017901
0.45084	3215.56434	5e-08	5.4e-07	2.8e-07	1.9e-07	0.0	2.93e-06	1.47e-06	1e-08	298.37909329	298.59034514	298.3779705	-8.1e-07	-3.212e-05	-0.00017889
0.4509	3215.79816	5e-08	5.4e-07	2.8e-07	1.9e-07	0.0	2.93e-06	1.47e-06	1e-08	298.37906774	298.58997133	298.3777655	-7.64e-06	-3.206e-05	-0.00017866
0.45095	3216.03193	5e-08	5.4e-07	2.8e-07	1.9e-07	0.0	2.93e-06	1.47e-06	1e-08	298.37882584	298.5895982	298.37757034	-5.39e-06	-3.202e-05	-0.00017842
0.45101	3216.26564	5e-08	5.4e-07	2.8e-07	1.9e-07	0.0	2.93e-06	1.47e-06	1e-08	298.378655	298.58922549	298.37737232	-2.36e-06	-3.199e-05	-0.00017817
0.45106	3216.4993	5e-08	5.4e-07	2.8e-07	1.9e-07	0.0	2.93e-06	1.47e-06	1e-08	298.37858035	298.58885317	298.37717033	-2.36e-06	-3.199e-05	-0.00017817
0.45112	3216.73291	5e-08	5.4e-07	2.8e-07	1.9e-07	0.0	2.93e-06	1.47e-06	1e-08	298.37850569	298.58848086	298.37696834	-5.08e-06	-3.197e-05	-0.0001781
0.45117	3216.96646	5e-08	5.4e-07	2.8e-07	1.9e-07	0.0	2.93e-06	1.47e-06	1e-08	298.37834491	298.58810878	298.37677024	-1.005e-05	-3.193e-05	-0.00017794
0.45123	3217.19996	5e-08	5.4e-07	2.8e-07	1.9e-07	0.0	2.93e-06	1.47e-06	1e-08	298.37802674	298.58773717	298.37657929	-4.95e-06	-3.191e-05	-0.00017777
0.45128	3217.4334	5e-08	5.4e-07	2.8e-07	1.9e-07	0.0	2.93e-06	1.47e-06	1e-08	298.37787005	298.58736574	298.37638139	-7.98e-06	-3.183e-05	-0.00017735
0.45134	3217.66679	5e-08	5.4e-07	2.8e-07	1.9e-07	0.0	2.93e-06	1.47e-06	1e-08	298.37761725	298.58699526	298.37618823	-8.86e-06	-3.181e-05	-0.00017723
0.45139	3217.90013	5e-08	5.4e-07	2.8e-07	1.9e-07	0.0	2.93e-06	1.47e-06	1e-08	298.37733671	298.58662504	298.37599644	-8.86e-06	-3.181e-05	-0.00017723
0.45145	3218.13341	5e-08	5.4e-07	2.8e-07	1.9e-07	0.0	2.93e-06	1.47e-06	1e-08	298.37705617	298.58625483	298.37580464	-6.67e-06	-3.18e-05	-0.00017715
0.46151	3259.90188	5e-08	5.4e-07	2.8e-07	1.9e-07	0.0	2.93e-06	1.47e-06	1e-08	298.34385521	298.52346153	298.3427469	-1.93e-06	-2.724e-05	-0.00015102
0.46157	3260.12502	5e-08	5.4e-07	2.8e-07	1.9e-07	0.0	2.93e-06	1.47e-06	1e-08	298.34379421	298.52314437	298.34257578	-1.93e-06	-2.724e-05	-0.00015102
0.46162	3260.3481	5e-08	5.4e-07	2.8e-07	1.9e-07	0.0	2.93e-06	1.47e-06	1e-08	298.34373322	298.52282722	298.34240465	-3.16e-06	-2.723e-05	-0.00015099
0.46168	3260.57113	5e-08	5.4e-07	2.8e-07	1.9e-07	0.0	2.93e-06	1.47e-06	1e-08	298.34363311	298.52251018	298.3422353	-9.3e-06	-2.719e-05	-0.00015081
0.46173	3260.7941	5e-08	5.4e-07	2.8e-07	1.9e-07	0.0	2.93e-06	1.47e-06	1e-08	298.34333852	298.52219367	298.34207475	-5.1e-06	-2.718e-05	-0.00015069
0.46179	3261.01701	5e-08	5.4e-07	2.8e-07	1.9e-07	0.0	2.93e-06	1.47e-06	1e-08	298.34317709	298.5218773	298.34190845	-5.36e-06	-2.714e-05	-0.00015048
0.46184	3261.23987	5e-08	5.4e-07	2.8e-07	1.9e-07	0.0	2.93e-06	1.47e-06	1e-08	298.34300729	298.52156135	298.34174276	-8.25e-06	-2.708e-05	-0.00015017
0.4619	3261.46267	5e-08	5.4e-07	2.8e-07	1.9e-07	0.0	2.93e-06	1.47e-06	1e-08	298.34274589	298.52124613	298.34158148	-8.25e-06	-2.708e-05	-0.00015017
0.46195	3261.68542	5e-08	5.4e-07	2.8e-07	1.9e-07	0.0	2.93e-06	1.47e-06	1e-08	298.3424845	298.5209309	298.3414202	-8.25e-06	-2.708e-05	-0.00015017
0.46201	3261.90811	5e-08	5.4e-07	2.8e-07	1.9e-07	0.0	2.93e-06	1.47e-06	1e-08	298.3422231	298.52061567	298.34125892	-2.52e-06	-2.707e-05	-0.00015003
0.46206	3262.13074	5e-08	5.4e-07	2.8e-07	1.9e-07	0.0	2.93e-06	1.47e-06	1e-08	298.34214326	298.52030056	298.34108978	-2.93e-06	-2.705e-05	-0.00014993
0.46212	3262.35332	5e-08	5.4e-07	2.8e-07	1.9e-07	0.0	2.93e-06	1.47e-06	1e-08	298.34205035	298.51998566	298.34092132	-6.98e-06	-2.701e-05	-0.00014978
0.46217	3262.57584	5e-08	5.4e-07	2.8e-07	1.9e-07	0.0	2.93e-06	1.47e-06	1e-08	298.34182943	298.51967118	298.3407587	-2.93e-06	-2.696e-05	-0.00014943
0.46223	3262.7983	5e-08	5.4e-07	2.8e-07	1.9e-07	0.0	2.93e-06	1.47e-06	1e-08	298.34173674	298.51935731	298.34059081	-1.81e-06	-2.695e-05	-0.00014933
0.46228	3263.02071	5e-08	5.4e-07	2.8e-07	1.9e-07	0.0	2.93e-06	1.47e-06	1e-08	298.34167947	298.5190436	298.34042147	-1.81e-06	-2.695e-05	-0.00014933
0.46234	3263.24306	5e-08	5.4e-07	2.8e-07	1.9e-07	0.0	2.93e-06	1.47e-06	1e-08	298.3416222	298.51872989	298.34025214	-3.31e-06	-2.694e-05	-0.0001493
0.46239	3263.46536	5e-08	5.4e-07	2.8e-07	1.9e-07	0.0	2.93e-06	1.47e-06	1e-08	298.34151723	298.5184163	298.34008495	-9.85e-06	-2.689e-05	-0.00014913
0.46245	3263.68759	5e-08	5.4e-07	2.8e-07	1.9e-07	0.0	2.93e-06	1.47e-06	1e-08	298.34120515	298.51810326	298.33992713	-5.13e-06	-2.688e-05	-0.000149
0.47251	3303.39475	5e-08	5.4e-07	2.8e-07	1.9e-07	0.0	2.93e-06	1.47e-06	1e-08	298.31317378	298.46503543	298.31215189	-7.57e-06	-2.3e-05	-0.00012707
0.47257	3303.6064	5e-08	5.4e-07	2.8e-07	1.9e-07	0.0	2.93e-06	1.47e-06	1e-08	298.31293389	298.46476765	298.31201637	-7.57e-06	-2.3e-05	-0.00012707
0.47262	3303.81798	5e-08	5.4e-07	2.8e-07	1.9e-07	0.0	2.93e-06	1.47e-06	1e-08	298.312694	298.46449987	298.31188085	-3.85e-06	-2.3e-05	-0.000127
0.47268	3304.02951	5e-08	5.4e-07	2.8e-07	1.9e-07	0.0	2.93e-06	1.47e-06	1e-08	298.312572	298.46423213	298.3117402	-5.6e-07	-2.299e-05	-0.00012693
0.47273	3304.24098	5e-08	5.4e-07	2.8e-07	1.9e-07	0.0	2.93e-06	1.47e-06	1e-08	298.31255434	298.46396443	298.31159503	-6.02e-06	-2.295e-05	-0.00012675
0.47279	3304.45239	5e-08	5.4e-07	2.8e-07	1.9e-07	0.0	2.93e-06	1.47e-06	1e-08	298.31236382	298.46369726	298.31145769	-3.31e-06	-2.292e-05	-0.00012654
0.47284	3304.66374	5e-08	5.4e-07	2.8e-07	1.9e-07	0.0	2.93e-06	1.47e-06	1e-08	298.31225904	298.46343045	298.31131681	-1.23e-06	-2.289e-05	-0.00012638
0.4729	3304.87504	5e-08	5.4e-07	2.8e-07	1.9e-07	0.0	2.93e-06	1.47e-06	1e-08	298.31222013	298.4631639	298.3111732	-1.23e-06	-2.289e-05	-0.00012638
0.47295	3305.08627	5e-08	5.4e-07	2.8e-07	1.9e-07	0.0	2.93e-06	1.47e-06	1e-08	298.31218122	298.46289736	298.3110296	-1.23e-06	-2.289e-05	-0.00012638
0.47301	3305.29745	5e-08	5.4e-07	2.8e-07	1.9e-07	0.0	2.93e-06	1.47e-06	1e-08	298.31214231	298.46263082	298.31088599	-8.58e-06	-2.284e-05	-0.0001262
0.47306	3305.50856	5e-08	5.4e-07	2.8e-07	1.9e-07	0.0	2.93e-06	1.47e-06	1e-08	298.31187043	298.46236488	298.3107529	-5.5e-06	-2.284e-05	-0.00012612
0.47312	3305.71962	5e-08	5.4e-07	2.8e-07	1.9e-07	0.0	2.93e-06	1.47e-06	1e-08	298.31169628	298.462099	298.31061557	-3.24e-06	-2.282e-05	-0.00012602
0.47317	3305.93062	5e-08	5.4e-07	2.8e-07	1.9e-07	0.0	2.93e-06	1.47e-06	1e-08	298.31159367	298.46183325	298.31047519	-7.55e-06	-2.275e-05	-0.00012565
0.47323	3306.14156	5e-08	5.4e-07	2.8e-07	1.9e-07	0.0	2.93e-06	1.47e-06	1e-08	298.31135461	298.46156839	298.31034127	-7.55e-06	-2.275e-05	-0.00012565
0.47328	3306.35244	5e-08	5.4e-07	2.8e-07	1.9e-07	0.0	2.93e-06	1.47e-06	1e-08	298.31111555	298.46130353	298.31020735	-7.55e-06	-2.275e-05	-0.00012565
0.47334	3306.56326	5e-08	5.4e-07	2.8e-07	1.9e-07	0.0	2.93e-06	1.47e-06	1e-08	298.31087649	298.46103867	298.31007343	-3.58e-06	-2.275e-05	-0.00012558
0.47339	3306.77402	5e-08	5.4e-07	2.8e-07	1.9e-07	0.0	2.93e-06	1.47e-06	1e-08	298.31076308	298.46077385	298.30993404	-8e-07	-2.274e-05	-0.0001255
0.47345	3306.98472	5e-08	5.4e-07	2.8e-07	1.9e-07	0.0	2.93e-06	1.47e-06	1e-08	298.31073767	298.46050909	298.30979085	-5.93e-06	-2.27e-05	-0.00012534
0.48351	3344.53504	5e-08	5.4e-07	2.8e-07	1.9e-07	0.0	2.93e-06	1.47e-06	1e-08	298.28724197	298.41569705	298.28643773	-5.22e-06	-1.944e-05	-0.00010702
0.48357	3344.73464	5e-08	5.4e-07	2.8e-07	1.9e-07	0.0	2.93e-06	1.47e-06	1e-08	298.28707666	298.41547074	298.28632205	-2.39e-06	-1.941e-05	-0.00010682
0.48362	3344.93418	5e-08	5.4e-07	2.8e-07	1.9e-07	0.0	2.93e-06	1.47e-06	1e-08	298.2870011	298.41524476	298.28620263	-7e-07	-1.939e-05	-0.0001067
0.48368	3345.13365	5e-08	5.4e-07	2.8e-07	1.9e-07	0.0	2.93e-06	1.47e-06	1e-08	298.28697901	298.41501898	298.28608099	-7e-07	-1.939e-05	-0.0001067
0.48373	3345.33307	5e-08	5.4e-07	2.8e-07	1.9e-07	0.0	2.93e-06	1.47e-06	1e-08	298.28695692	298.41479321	298.28595935	-7e-07	-1.939e-05	-0.0001067
0.48379	3345.53242	5e-08	5.4e-07	2.8e-07	1.9e-07	0.0	2.93e-06	1.47e-06	1e-08	298.28693483	298.41456743	298.28583771	-7.62e-06	-1.934e-05	-0.00010655
0.48384	3345.73171	5e-08	5.4e-07	2.8e-07	1.9e-07	0.0	2.93e-06	1.47e-06	1e-08	298.28669345	298.41434218	298.28572594	-4.92e-06	-1.934e-05	-0.00010648
0.4839	3345.93093	5e-08	5.4e-07	2.8e-07	1.9e-07	0.0	2.93e-06	1.47e-06	1e-08	298.28653778	298.41411699	298.28561046	-2.41e-06	-1.933e-05	-0.00010641
0.48395	3346.1301	5e-08	5.4e-07	2.8e-07	1.9e-07	0.0	2.93e-06	1.47e-06	1e-08	298.28646136	298.41389186	298.28549156	-6.73e-06	-1.926e-05	-0.00010608
0.48401	3346.3292	5e-08	5.4e-07	2.8e-07	1.9e-07	0.0	2.93e-06	1.47e-06	1e-08	298.28624818	298.41366757	298.28537909	-6.73e-06	-1.926e-05	-0.00010608
0.48406	3346.52824	5e-08	5.4e-07	2.8e-07	1.9e-07	0.0	2.93e-06	1.47e-06	1e-08	298.28603501	298.41344327	298.28526662	-6.73e-06	-1.926e-05	-0.00010608
0.48412	3346.72722	5e-08	5.4e-07	2.8e-07	1.9e-07	0.0	2.93e-06	1.47e-06	1e-08	298.28582183	298.41321897	298.28515414	-3.89e-06	-1.926e-05	-0.00010603
0.48417	3346.92614	5e-08	5.4e-07	2.8e-07	1.9e-07	0.0	2.93e-06	1.47e-06	1e-08	298.28569851	298.41299468	298.28503775	2.5e-07	-1.926e-05	-0.00010597
0.48423	3347.125	5e-08	5.4e-07	2.8e-07	1.9e-07	0.0	2.93e-06	1.47e-06	1e-08	298.28570638	298.41277041	298.28491563	-4.78e-06	-1.922e-05	-0.00010582
0.48428	3347.32379	5e-08	5.4e-07	2.8e-07	1.9e-07	0.0	2.93e-06	1.47e-06	1e-08	298.28555495	298.41254658	298.28480072	-3.14e-06	-1.92e-05	-0.00010567
0.48434	3347.52252	5e-08	5.4e-07	2.8e-07	1.9e-07	0.0	2.93e-06	1.47e-06	1e-08	298.28545545	298.41232302	298.2846837	-6.7e-07	-1.917e-05	-0.0001055
0.48439	3347.72119	5e-08	5.4e-07	2.8e-07	1.9e-07	0.0	2.93e-06	1.47e-06	1e-08	298.28543431	298.41209976	298.28456341	-6.7e-07	-1.917e-05	-0.0001055
0.48445	3347.9198	5e-08	5.4e-07	2.8e-07	1.9e-07	0.0	2.93e-06	1.47e-06	1e-08	298.28541317	298.41187649	298.28444311	-6.7e-07	-1.917e-05	-0.0001055
0.49451	3383.20372	5e-08	5.4e-07	2.8e-07	1.9e-07	0.0	2.93e-06	1.47e-06	1e-08	298.26546296	298.37405984	298.26481365	-3.82e-06	-1.64e-05	-9.006e-05
0.49457	3383.39063	5e-08	5.4e-07	2.8e-07	1.9e-07	0.0	2.93e-06	1.47e-06	1e-08	298.26534194	298.37386889	298.26471557	-3.2e-07	-1.636e-05	-8.982e-05
0.49462	3383.57748	5e-08	5.4e-07	2.8e-07	1.9e-07	0.0	2.93e-06	1.47e-06	1e-08	298.26533165	298.37367832	298.26461286	-3.2e-07	-1.636e-05	-8.982e-05
0.49468	3383.76426	5e-08	5.4e-07	2.8e-07	1.9e-07	0.0	2.93e-06	1.47e-06	1e-08	298.26532136	298.37348776	298.26451015	-3.2e-07	-1.636e-05	-8.982e-05
0.49473	3383.95097	5e-08	5.4e-07	2.8e-07	1.9e-07	0.0	2.93e-06	1.47e-06	1e-08	298.26531106	298.37329719	298.26440744	-2.93e-06	-1.635e-05	-8.977e-05
0.49479	3384.13762	5e-08	5.4e-07	2.8e-07	1.9e-07	0.0	2.93e-06	1.47e-06	1e-08	298.26521832	298.37310682	298.26430844	-6.86e-06	-1.632e-05	-8.969e-05
0.49484	3384.3242	5e-08	5.4e-07	2.8e-07	1.9e-07	0.0	2.93e-06	1.47e-06	1e-08	298.265001	298.37291674	298.26421505	-2.24e-06	-1.632e-05	-8.96e-05
0.4949	3384.51072	5e-08	5.4e-07	2.8e-07	1.9e-07	0.0	2.93e-06	1.47e-06	1e-08	298.26492994	298.3727267	298.26411529	-3.58e-06	-1.629e-05	-8.946e-05
0.49495	3384.69718	5e-08	5.4e-07	2.8e-07	1.9e-07	0.0	2.93e-06	1.47e-06	1e-08	298.26481659	298.372537	298.26401756	-5.92e-06	-1.625e-05	-8.929e-05
0.49501	3384.88356	5e-08	5.4e-07	2.8e-07	1.9e-07	0.0	2.93e-06	1.47e-06	1e-08	298.26462912	298.37234773	298.2639233	-5.92e-06	-1.625e-05	-8.929e-05
0.49506	3385.06989	5e-08	5.4e-07	2.8e-07	1.9e-07	0.0	2.93e-06	1.47e-06	1e-08	298.26444164	298.37215846	298.26382905	-5.92e-06	-1.625e-05	-8.929e-05
0.49512	3385.25614	5e-08	5.4e-07	2.8e-07	1.9e-07	0.0	2.93e-06	1.47e-06	1e-08	298.26425416	298.37196918	298.2637348	-1.53e-06	-1.625e-05	-8.922e-05
0.49517	3385.44233	5e-08	5.4e-07	2.8e-07	1.9e-07	0.0	2.93e-06	1.47e-06	1e-08	298.26420565	298.37177991	298.26363447	-3.6e-07	-1.625e-05	-8.917e-05
0.49523	3385.62846	5e-08	5.4e-07	2.8e-07	1.9e-07	0.0	2.93e-06	1.47e-06	1e-08	298.26419411	298.37159072	298.26353257	-4.43e-06	-1.622e-05	-8.906e-05
0.49528	3385.81452	5e-08	5.4e-07	2.8e-07	1.9e-07	0.0	2.93e-06	1.47e-06	1e-08	298.26405388	298.37140187	298.26343649	-1.53e-06	-1.619e-05	-8.887e-05
0.49534	3386.00052	5e-08	5.4e-07	2.8e-07	1.9e-07	0.0	2.93e-06	1.47e-06	1e-08	298.26400539	298.37121334	298.26333657	-3.1e-07	-1.618e-05	-8.879e-05
0.49539	3386.18645	5e-08	5.4e-07	2.8e-07	1.9e-07	0.0	2.93e-06	1.47e-06	1e-08	298.26399561	298.37102495	298.26323503	-3.1e-07	-1.618e-05	-8.879e-05
0.49545	3386.37231	5e-08	5.4e-07	2.8e-07	1.9e-07	0.0	2.93e-06	1.47e-06	1e-08	298.26398583	298.37083655	298.26313349	-3.1e-07	-1.618e-05	-8.879e-05
0.50551	3419.2622	5e-08	5.4e-07	2.8e-07	1.9e-07	0.0	2.93e-06	1.47e-06	1e-08	298.24727478	298.33894099	298.24662144	2.51e-06	-1.384e-05	-7.578e-05
0.50556	3419.43567	5e-08	5.4e-07	2.8e-07	1.9e-07	0.0	2.93e-06	1.47e-06	1e-08	298.24735426	298.3387798	298.24653092	1.54e-06	-1.382e-05	-7.571e-05
0.50562	3419.60907	5e-08	5.4e-07	2.8e-07	1.9e-07	0.0	2.93e-06	1.47e-06	1e-08	298.24740302	298.33861879	298.24644185	1.19e-06	-1.382e-05	-7.57e-05
0.50567	3419.7824	5e-08	5.4e-07	2.8e-07	1.9e-07	0.0	2.93e-06	1.47e-06	1e-08	298.24744064	298.3384578	298.24635328	-9.35e-06	-1.377e-05	-7.557e-05
0.50573	3419.95567	5e-08	5.4e-07	2.8e-07	1.9e-07	0.0	2.93e-06	1.47e-06	1e-08	298.24714445	298.3382974	298.24627962	-4.6e-06	-1.378e-05	-7.554e-05
0.50578	3420.12886	5e-08	5.4e-07	2.8e-07	1.9e-07	0.0	2.93e-06	1.47e-06	1e-08	298.24699887	298.33813694	298.24619934	-1.47e-06	-1.378e-05	-7.549e-05
0.50584	3420.30198	5e-08	5.4e-07	2.8e-07	1.9e-07	0.0	2.93e-06	1.47e-06	1e-08	298.24695244	298.33797648	298.24611474	-6.57e-06	-1.373e-05	-7.53e-05
0.50589	3420.47504	5e-08	5.4e-07	2.8e-07	1.9e-07	0.0	2.93e-06	1.47e-06	1e-08	298.24674431	298.33781658	298.2460375	-6.57e-06	-1.373e-05	-7.53e-05
0.50595	3420.64802	5e-08	5.4e-07	2.8e-07	1.9e-07	0.0	2.93e-06	1.47e-06	1e-08	298.24653619	298.33765667	298.24596026	-5.29e-06	-1.373e-05	-7.529e-05
0.506	3420.82094	5e-08	5.4e-07	2.8e-07	1.9e-07	0.0	2.93e-06	1.47e-06	1e-08	298.24636848	298.33749675	298.24588124	2.5e-07	-1.374e-05	-7.525e-05
0.50606	3420.99378	5e-08	5.4e-07	2.8e-07	1.9e-07	0.0	2.93e-06	1.47e-06	1e-08	298.24637655	298.33733675	298.24579451	-3.44e-06	-1.371e-05	-7.516e-05
0.50611	3421.16656	5e-08	5.4e-07	2.8e-07	1.9e-07	0.0	2.93e-06	1.47e-06	1e-08	298.24626753	298.33717705	298.24571305	-1.38e-06	-1.368e-05	-7.496e-05
0.50617	3421.33927	5e-08	5.4e-07	2.8e-07	1.9e-07	0.0	2.93e-06	1.47e-06	1e-08	298.24622384	298.33701771	298.24562893	-9.8e-07	-1.368e-05	-7.492e-05
0.50622	3421.51191	5e-08	5.4e-07	2.8e-07	1.9e-07	0.0	2.93e-06	1.47e-06	1e-08	298.24619271	298.33685844	298.2455443	-9.8e-07	-1.368e-05	-7.492e-05
0.50628	3421.68447	5e-08	5.4e-07	2.8e-07	1.9e-07	0.0	2.93e-06	1.47e-06	1e-08	298.24616157	298.33669918	298.24545967	-1.04e-06	-1.368e-05	-7.492e-05
0.50633	3421.85697	5e-08	5.4e-07	2.8e-07	1.9e-07	0.0	2.93e-06	1.47e-06	1e-08	298.24612874	298.33653991	298.24537512	-4.85e-06	-1.365e-05	-7.481e-05
0.50639	3422.0294	5e-08	5.4e-07	2.8e-07	1.9e-07	0.0	2.93e-06	1.47e-06	1e-08	298.24597522	298.33638099	298.24529604	-3.39e-06	-1.364e-05	-7.476e-05
0.50644	3422.20176	5e-08	5.4e-07	2.8e-07	1.9e-07	0.0	2.93e-06	1.47e-06	1e-08	298.245868	298.33622212	298.24521495	-1.79e-06	-1.364e-05	-7.472e-05
0.5065	3422.37405	5e-08	5.4e-07	2.8e-07	1.9e-07	0.0	2.93e-06	1.47e-06	1e-08	298.2458112	298.33606329	298.24513169	-4.38e-06	-1.358e-05	-7.443e-05
0.51651	3452.54612	5e-08	5.4e-07	2.8e-07	1.9e-07	0.0	2.93e-06	1.47e-06	1e-08	298.2320296	298.30932485	298.23131239	4.7e-07	-1.165e-05	-6.373e-05
0.51656	3452.70525	5e-08	5.4e-07	2.8e-07	1.9e-07	0.0	2.93e-06	1.47e-06	1e-08	298.23204463	298.3091891	298.23123859	4.7e-07	-1.165e-05	-6.373e-05
0.51662	3452.8643	5e-08	5.4e-07	2.8e-07	1.9e-07	0.0	2.93e-06	1.47e-06	1e-08	298.23205967	298.30905336	298.23116478	-9.2e-07	-1.165e-05	-6.37e-05
0.51667	3453.02329	5e-08	5.4e-07	2.8e-07	1.9e-07	0.0	2.93e-06	1.47e-06	1e-08	298.23203046	298.30891772	298.23109297	-4.45e-06	-1.162e-05	-6.362e-05
0.51673	3453.18219	5e-08	5.4e-07	2.8e-07	1.9e-07	0.0	2.93e-06	1.47e-06	1e-08	298.23188954	298.30878236	298.23102619	-6.28e-06	-1.161e-05	-6.358e-05
0.51678	3453.34103	5e-08	5.4e-07	2.8e-07	1.9e-07	0.0	2.93e-06	1.47e-06	1e-08	298.23169047	298.30864715	298.23096204	-8.12e-06	-1.16e-05	-6.353e-05
0.51684	3453.49979	5e-08	5.4e-07	2.8e-07	1.9e-07	0.0	2.93e-06	1.47e-06	1e-08	298.23143325	298.30851209	298.2309005	-1.59e-06	-1.161e-05	-6.35e-05
0.51689	3453.65847	5e-08	5.4e-07	2.8e-07	1.9e-07	0.0	2.93e-06	1.47e-06	1e-08	298.23138283	298.3083769	298.23082986	3.25e-06	-1.161e-05	-6.346e-05
0.51695	3453.81708	5e-08	5.4e-07	2.8e-07	1.9e-07	0.0	2.93e-06	1.47e-06	1e-08	298.2314857	298.30824165	298.23075248	6.29e-06	-1.161e-05	-6.342e-05
0.517	3453.97562	5e-08	5.4e-07	2.8e-07	1.9e-07	0.0	2.93e-06	1.47e-06	1e-08	298.23168497	298.30810639	298.23067089	6.61e-06	-1.161e-05	-6.337e-05
0.51706	3454.13408	5e-08	5.4e-07	2.8e-07	1.9e-07	0.0	2.93e-06	1.47e-06	1e-08	298.23189436	298.30797122	298.2305889	-7.2e-06	-1.155e-05	-6.327e-05
0.51711	3454.29247	5e-08	5.4e-07	2.8e-07	1.9e-07	0.0	2.93e-06	1.47e-06	1e-08	298.2316662	298.30783668	298.23052638	-1.205e-05	-1.153e-05	-6.32e-05
0.51717	3454.45078	5e-08	5.4e-07	2.8e-07	1.9e-07	0.0	2.93e-06	1.47e-06	1e-08	298.2312846	298.30770243	298.23047073	-1.689e-05	-1.15e-05	-6.313e-05
0.51722	3454.60902	5e-08	5.4e-07	2.8e-07	1.9e-07	0.0	2.93e-06	1.47e-06	1e-08	298.23074955	298.30756847	298.23042194	-1.088e-05	-1.151e-05	-6.31e-05
0.51728	3454.76718	5e-08	5.4e-07	2.8e-07	1.9e-07	0.0	2.93e-06	1.47e-06	1e-08	298.23040479	298.3074344	298.23036478	-2.4e-07	-1.153e-05	-6.308e-05
0.51733	3454.92527	5e-08	5.4e-07	2.8e-07	1.9e-07	0.0	2.93e-06	1.47e-06	1e-08	298.2303971	298.30730005	298.23029273	-1.7e-07	-1.153e-05	-6.303e-05
0.51739	3455.08328	5e-08	5.4e-07	2.8e-07	1.9e-07	0.0	2.93e-06	1.47e-06	1e-08	298.23039163	298.30716582	298.23022064	2.07e-06	-1.152e-05	-6.297e-05
0.51744	3455.24122	5e-08	5.4e-07	2.8e-07	1.9e-07	0.0	2.93e-06	1.47e-06	1e-08	298.23045732	298.30703163	298.23014547	-2.01e-06	-1.149e-05	-6.289e-05
0.5175	3455.39909	5e-08	5.4e-07	2.8e-07	1.9e-07	0.0	2.93e-06	1.47e-06	1e-08	298.2303936	298.30689775	298.23007612	-1.3e-07	-1.149e-05	-6.283e-05
0.52751	3482.85575	5e-08	5.4e-07	2.8e-07	1.9e-07	0.0	2.93e-06	1.47e-06	1e-08	298.21908955	298.28435662	298.21843435	-8.3e-07	-9.82e-06	-5.362e-05
0.52756	3482.99943	5e-08	5.4e-07	2.8e-07	1.9e-07	0.0	2.93e-06	1.47e-06	1e-08	298.21906323	298.2842423	298.21837399	-6.6e-07	-9.81e-06	-5.362e-05
0.52762	3483.14303	5e-08	5.4e-07	2.8e-07	1.9e-07	0.0	2.93e-06	1.47e-06	1e-08	298.21904232	298.28412798	298.2183134	-6.6e-07	-9.81e-06	-5.362e-05
0.52767	3483.28655	5e-08	5.4e-07	2.8e-07	1.9e-07	0.0	2.93e-06	1.47e-06	1e-08	298.21902141	298.28401366	298.21825281	-5.87e-06	-9.77e-06	-5.347e-05
0.52773	3483.42999	5e-08	5.4e-07	2.8e-07	1.9e-07	0.0	2.93e-06	1.47e-06	1e-08	298.21883532	298.28389981	298.2181997	-6.06e-06	-9.77e-06	-5.346e-05
0.52778	3483.57335	5e-08	5.4e-07	2.8e-07	1.9e-07	0.0	2.93e-06	1.47e-06	1e-08	298.21864336	298.28378598	298.21814686	-6.06e-06	-9.77e-06	-5.346e-05
0.52784	3483.71662	5e-08	5.4e-07	2.8e-07	1.9e-07	0.0	2.93e-06	1.47e-06	1e-08	298.2184514	298.28367215	298.21809401	-5.51e-06	-9.75e-06	-5.333e-05
0.52789	3483.85982	5e-08	5.4e-07	2.8e-07	1.9e-07	0.0	2.93e-06	1.47e-06	1e-08	298.2182769	298.28355858	298.21804054	-5.49e-06	-9.75e-06	-5.333e-05
0.52795	3484.00294	5e-08	5.4e-07	2.8e-07	1.9e-07	0.0	2.93e-06	1.47e-06	1e-08	298.21810297	298.28344503	298.21798706	-5.49e-06	-9.75e-06	-5.333e-05
0.528	3484.14597	5e-08	5.4e-07	2.8e-07	1.9e-07	0.0	2.93e-06	1.47e-06	1e-08	298.21792905	298.28333147	298.21793357	3.5e-06	-9.77e-06	-5.33e-05
0.52806	3484.28893	5e-08	5.4e-07	2.8e-07	1.9e-07	0.0	2.93e-06	1.47e-06	1e-08	298.21803997	298.28321769	298.21786751	-5.7e-07	-9.75e-06	-5.325e-05
0.52811	3484.4318	5e-08	5.4e-07	2.8e-07	1.9e-07	0.0	2.93e-06	1.47e-06	1e-08	298.21802177	298.28310416	298.21780723	-5.8e-07	-9.73e-06	-5.315e-05
0.52817	3484.5746	5e-08	5.4e-07	2.8e-07	1.9e-07	0.0	2.93e-06	1.47e-06	1e-08	298.21800342	298.28299083	298.21774706	1.9e-07	-9.72e-06	-5.309e-05
0.52822	3484.71731	5e-08	5.4e-07	2.8e-07	1.9e-07	0.0	2.93e-06	1.47e-06	1e-08	298.21800949	298.2828776	298.21768588	1.9e-07	-9.72e-06	-5.309e-05
0.52828	3484.85994	5e-08	5.4e-07	2.8e-07	1.9e-07	0.0	2.93e-06	1.47e-06	1e-08	298.21801555	298.28276437	298.2176247	-1.73e-06	-9.7e-06	-5.302e-05
0.52833	3485.00249	5e-08	5.4e-07	2.8e-07	1.9e-07	0.0	2.93e-06	1.47e-06	1e-08	298.21796076	298.28265135	298.2175663	-3.66e-06	-9.68e-06	-5.294e-05
0.52839	3485.14496	5e-08	5.4e-07	2.8e-07	1.9e-07	0.0	2.93e-06	1.47e-06	1e-08	298.21784482	298.28253856	298.21751069	-3.66e-06	-9.68e-06	-5.294e-05
0.52844	3485.28735	5e-08	5.4e-07	2.8e-07	1.9e-07	0.0	2.93e-06	1.47e-06	1e-08	298.21772889	298.28242576	298.21745509	-1.48e-06	-9.68e-06	-5.289e-05
0.5285	3485.42966	5e-08	5.4e-07	2.8e-07	1.9e-07	0.0	2.93e-06	1.47e-06	1e-08	298.21768186	298.28231301	298.21739649	1.84e-06	-9.68e-06	-5.282e-05
0.53851	3509.94011	5e-08	5.4e-07	2.8e-07	1.9e-07	0.0	2.93e-06	1.47e-06	1e-08	298.20794913	298.26331412	298.20760723	1.86e-06	-8.29e-06	-4.524e-05
0.53856	3510.06692	5e-08	5.4e-07	2.8e-07	1.9e-07	0.0	2.93e-06	1.47e-06	1e-08	298.20800794	298.26321751	298.20755274	1.24e-06	-8.28e-06	-4.52e-05
0.53862	3510.19364	5e-08	5.4e-07	2.8e-07	1.9e-07	0.0	2.93e-06	1.47e-06	1e-08	298.20804732	298.26312101	298.20749915	-2.99e-06	-8.26e-06	-4.514e-05
0.53867	3510.32027	5e-08	5.4e-07	2.8e-07	1.9e-07	0.0	2.93e-06	1.47e-06	1e-08	298.20795245	298.26302474	298.20745157	-1.59e-06	-8.26e-06	-4.511e-05
0.53873	3510.44681	5e-08	5.4e-07	2.8e-07	1.9e-07	0.0	2.93e-06	1.47e-06	1e-08	298.207902	298.2629285	298.20740206	-1.89e-06	-8.25e-06	-4.507e-05
0.53878	3510.57327	5e-08	5.4e-07	2.8e-07	1.9e-07	0.0	2.93e-06	1.47e-06	1e-08	298.20784223	298.26283236	298.20735301	-4.29e-06	-8.24e-06	-4.502e-05
0.53884	3510.69963	5e-08	5.4e-07	2.8e-07	1.9e-07	0.0	2.93e-06	1.47e-06	1e-08	298.20770624	298.26273639	298.20730739	-5.17e-06	-8.23e-06	-4.498e-05
0.53889	3510.82591	5e-08	5.4e-07	2.8e-07	1.9e-07	0.0	2.93e-06	1.47e-06	1e-08	298.20754261	298.26264053	298.20726303	-5.44e-06	-8.22e-06	-4.494e-05
0.53895	3510.9521	5e-08	5.4e-07	2.8e-07	1.9e-07	0.0	2.93e-06	1.47e-06	1e-08	298.20737023	298.26254477	298.20721911	-2.2e-07	-8.23e-06	-4.492e-05
0.539	3511.0782	5e-08	5.4e-07	2.8e-07	1.9e-07	0.0	2.93e-06	1.47e-06	1e-08	298.20736319	298.2624489	298.2071679	-7.7e-07	-8.22e-06	-4.488e-05
0.53906	3511.20421	5e-08	5.4e-07	2.8e-07	1.9e-07	0.0	2.93e-06	1.47e-06	1e-08	298.20733878	298.26235313	298.20711751	-1.34e-06	-8.21e-06	-4.484e-05
0.53911	3511.33013	5e-08	5.4e-07	2.8e-07	1.9e-07	0.0	2.93e-06	1.47e-06	1e-08	298.20729646	298.26225746	298.20706795	1.49e-06	-8.21e-06	-4.481e-05
0.53917	3511.45596	5e-08	5.4e-07	2.8e-07	1.9e-07	0.0	2.93e-06	1.47e-06	1e-08	298.20734355	298.26216177	298.20701447	2.48e-06	-8.21e-06	-4.477e-05
0.53922	3511.5817	5e-08	5.4e-07	2.8e-07	1.9e-07	0.0	2.93e-06	1.47e-06	1e-08	298.20742222	298.26206613	298.20695964	1.86e-06	-8.2e-06	-4.473e-05
0.53928	3511.70736	5e-08	5.4e-07	2.8e-07	1.9e-07	0.0	2.93e-06	1.47e-06	1e-08	298.2074812	298.26197059	298.20690572	-3.32e-06	-8.18e-06	-4.467e-05
0.53933	3511.83292	5e-08	5.4e-07	2.8e-07	1.9e-07	0.0	2.93e-06	1.47e-06	1e-08	298.20737605	298.26187532	298.20685913	-1.09e-06	-8.18e-06	-4.464e-05
0.53939	3511.9584	5e-08	5.4e-07	2.8e-07	1.9e-07	0.0	2.93e-06	1.47e-06	1e-08	298.20734144	298.26178006	298.20680945	-3.15e-06	-8.17e-06	-4.46e-05
0.53944	3512.08378	5e-08	5.4e-07	2.8e-07	1.9e-07	0.0	2.93e-06	1.47e-06	1e-08	298.20724153	298.26168495	298.20676271	-4.49e-06	-8.15e-06	-4.455e-05
0.5395	3512.20908	5e-08	5.4e-07	2.8e-07	1.9e-07	0.0	2.93e-06	1.47e-06	1e-08	298.2070992	298.26158997	298.2067179	-5.35e-06	-8.14e-06	-4.451e-05
0.54951	3533.47054	5e-08	5.4e-07	2.8e-07	1.9e-07	0.0	2.93e-06	1.47e-06	1e-08	298.19884671	298.24557679	298.19847703	2.52e-06	-6.99e-06	-3.807e-05
0.54956	3533.57856	5e-08	5.4e-07	2.8e-07	1.9e-07	0.0	2.93e-06	1.47e-06	1e-08	298.19892657	298.24549541	298.19842983	-1.85e-06	-6.97e-06	-3.802e-05
0.54962	3533.68648	5e-08	5.4e-07	2.8e-07	1.9e-07	0.0	2.93e-06	1.47e-06	1e-08	298.19886791	298.24541426	298.19838881	-2.22e-06	-6.96e-06	-3.799e-05
0.54967	3533.7943	5e-08	5.4e-07	2.8e-07	1.9e-07	0.0	2.93e-06	1.47e-06	1e-08	298.19879763	298.24533319	298.19834835	-1.22e-06	-6.96e-06	-3.796e-05
0.54973	3533.90203	5e-08	5.4e-07	2.8e-07	1.9e-07	0.0	2.93e-06	1.47e-06	1e-08	298.19875914	298.24525215	298.19830651	-3.7e-06	-6.94e-06	-3.792e-05
0.54978	3534.00965	5e-08	5.4e-07	2.8e-07	1.9e-07	0.0	2.93e-06	1.47e-06	1e-08	298.19864201	298.24517127	298.1982682	-4.47e-06	-6.93e-06	-3.788e-05
0.54984	3534.11717	5e-08	5.4e-07	2.8e-07	1.9e-07	0.0	2.93e-06	1.47e-06	1e-08	298.19850035	298.2450905	298.19823102	-4.99e-06	-6.93e-06	-3.785e-05
0.54989	3534.22459	5e-08	5.4e-07	2.8e-07	1.9e-07	0.0	2.93e-06	1.47e-06	1e-08	298.19834235	298.24500981	298.1981946	-6.1e-07	-6.93e-06	-3.783e-05
0.54995	3534.33191	5e-08	5.4e-07	2.8e-07	1.9e-07	0.0	2.93e-06	1.47e-06	1e-08	298.19832307	298.24492903	298.19815206	-4.5e-07	-6.93e-06	-3.78e-05
0.55	3534.43912	5e-08	5.4e-07	2.8e-07	1.9e-07	0.0	2.93e-06	1.47e-06	1e-08	298.19830892	298.24484831	298.19810933	3.61876359	-2.46877631	19.79821139
