# Supplementary material for: Dataset for the simulated biomass pyrolysis in rotary kilns with varying particle residence time distributions
Source: Data Brief. 2021 Nov 23;39:107603. doi: 10.1016/j.dib.2021.107603 (PMC8633881; doi:10.1016/j.dib.2021.107603)
Supplement: Supplementary Data S1 — Supplementary Raw Research Data. This is open data under the CC BY license http://creativecommons.org/licenses/by/4.0/ [file mmc1.zip › supplementary/100/logFiles/log_Pe30]

l,m	Tau,s	F_w,kg/s	F_is,kg/s	F_c,kg/s	F_rt,kg/s	F_w_wet,kg/s	F_it,kg/s	F_g,kg/s	F_H2O_g,kg/s	T_b,K	T_g,K	T_w,K	q_bed,kW/m	q_gas,kW/m	q_loss,kW/m
5e-05	0.25718	0.0	0.0	0.0	0.0	5.47e-06	0.0	0.0	0.0	362.94597572	799.15014623	813.52224762	10.16832123	-0.0358549	-0.39881422
0.00011	0.77153	0.0	0.0	0.0	0.0	5.47e-06	0.0	0.0	0.0	416.96447613	789.22799187	798.73223696	8.71247802	-0.0439023	-0.38803752
0.00016	1.28586	1e-08	0.0	0.0	0.0	5.46e-06	0.0	0.0	0.0	462.06802945	777.04028529	786.01323229	7.46227862	-0.03696561	-0.37875645
0.00022	1.80017	5e-08	0.0	0.0	0.0	5.42e-06	0.0	0.0	0.0	499.88640812	766.64947247	775.05328587	6.38889287	-0.0304008	-0.37075641
0.00027	2.31445	2.4e-07	0.0	0.0	0.0	5.23e-06	0.0	0.0	0.0	531.67886777	757.73965373	765.60280581	5.46790592	-0.02349359	-0.36385506
0.00033	2.8287	7.4e-07	0.0	0.0	0.0	4.73e-06	0.0	0.0	0.0	558.42917253	750.10401069	757.44574113	4.67875657	-0.01640056	-0.35789449
0.00038	3.34293	1.7e-06	0.0	0.0	0.0	3.77e-06	0.0	0.0	0.0	580.93522525	743.49854063	750.3953584	4.00317459	-0.00844131	-0.35273804
0.00044	3.85714	3e-06	0.0	0.0	0.0	2.47e-06	0.0	0.0	0.0	599.89429953	737.67960239	744.28981911	3.42394837	0.00242021	-0.34826725
0.00049	4.37133	4.21e-06	0.0	0.0	0.0	1.25e-06	0.0	0.0	0.0	615.93024526	732.31435848	738.98876348	2.92556134	0.01813817	-0.34437942
0.0105	97.54881	7e-08	5.6e-07	2.5e-07	2.6e-07	0.0	2.93e-06	1.39e-06	1e-08	646.07060065	648.79185841	644.88242855	-0.01880573	-0.04201954	-0.27218567
0.01056	98.05855	7e-08	5.6e-07	2.6e-07	2.6e-07	0.0	2.93e-06	1.39e-06	1e-08	645.77112482	648.49731466	644.58559641	-0.01875152	-0.04198971	-0.2719502
0.01061	98.56826	7e-08	5.6e-07	2.6e-07	2.6e-07	0.0	2.93e-06	1.39e-06	1e-08	645.47188026	648.20296517	644.28897693	-0.01869836	-0.04196003	-0.27171768
0.01067	99.07795	7e-08	5.6e-07	2.6e-07	2.6e-07	-0.0	2.93e-06	1.39e-06	1e-08	645.17286444	647.90880801	643.99256766	-0.01864575	-0.04193023	-0.27148587
0.01072	99.58761	7e-08	5.6e-07	2.6e-07	2.6e-07	-0.0	2.93e-06	1.4e-06	1e-08	644.87407688	647.61484305	643.6963682	-0.01859347	-0.04190021	-0.27125393
0.01078	100.09725	7e-08	5.6e-07	2.6e-07	2.6e-07	-0.0	2.93e-06	1.4e-06	1e-08	644.5755179	647.32107087	643.4003789	-0.0185413	-0.04186983	-0.27102081
0.01083	100.60686	7e-08	5.6e-07	2.6e-07	2.6e-07	-0.0	2.93e-06	1.4e-06	1e-08	644.27718905	647.02749292	643.10460107	-0.01848974	-0.04183938	-0.27078871
0.01089	101.11645	7e-08	5.6e-07	2.6e-07	2.6e-07	-0.0	2.93e-06	1.4e-06	1e-08	643.97908923	646.73410881	642.80903401	-0.01843851	-0.04180872	-0.27055649
0.01094	101.62602	7e-08	5.6e-07	2.6e-07	2.6e-07	-0.0	2.93e-06	1.4e-06	1e-08	643.68121867	646.4409191	642.51367807	-0.0183876	-0.04177782	-0.27032402
0.011	102.13556	7e-08	5.5e-07	2.6e-07	2.6e-07	-0.0	2.93e-06	1.4e-06	1e-08	643.38357771	646.14792446	642.21853372	-0.01833719	-0.04174683	-0.27009222
0.01105	102.64508	7e-08	5.5e-07	2.6e-07	2.6e-07	-0.0	2.93e-06	1.4e-06	1e-08	643.08616596	645.85512478	641.92360059	-0.01828715	-0.04171565	-0.26986048
0.01111	103.15457	7e-08	5.5e-07	2.6e-07	2.6e-07	-0.0	2.93e-06	1.4e-06	1e-08	642.7889835	645.56252045	641.62887886	-0.0182375	-0.04168431	-0.26962885
0.01116	103.66404	7e-08	5.5e-07	2.6e-07	2.5e-07	-0.0	2.93e-06	1.4e-06	1e-08	642.49203036	645.27011185	641.33436866	-0.01818822	-0.0416528	-0.26939736
0.01122	104.17348	7e-08	5.5e-07	2.6e-07	2.5e-07	-0.0	2.93e-06	1.4e-06	1e-08	642.19530654	644.97789927	641.04007012	-0.01813934	-0.04162113	-0.26916606
0.01127	104.6829	6e-08	5.5e-07	2.6e-07	2.5e-07	-0.0	2.93e-06	1.4e-06	1e-08	641.89881199	644.68588302	640.74598329	-0.01809085	-0.04158932	-0.268935
0.01133	105.1923	6e-08	5.5e-07	2.6e-07	2.5e-07	-0.0	2.93e-06	1.41e-06	1e-08	641.60254661	644.39406331	640.4521082	-0.01804277	-0.04155738	-0.2687042
0.01138	105.70167	6e-08	5.5e-07	2.6e-07	2.5e-07	-0.0	2.93e-06	1.41e-06	1e-08	641.30651025	644.10244036	640.15844484	-0.0179949	-0.04152518	-0.26847283
0.01144	106.21101	6e-08	5.5e-07	2.6e-07	2.5e-07	-0.0	2.93e-06	1.41e-06	1e-08	641.01070347	643.81101507	639.86499397	-0.01794757	-0.04149295	-0.26824242
0.01149	106.72033	6e-08	5.5e-07	2.6e-07	2.5e-07	-0.0	2.93e-06	1.41e-06	1e-08	640.71512555	643.51978707	639.57175497	-0.0179006	-0.04146058	-0.26801217
0.0215	199.00812	4e-08	5.4e-07	2.8e-07	1.9e-07	-0.0	2.94e-06	1.47e-06	1e-08	590.63436533	593.92614135	589.74852967	-0.01284387	-0.03480823	-0.228921
0.02156	199.51294	4e-08	5.4e-07	2.8e-07	1.9e-07	0.0	2.94e-06	1.47e-06	1e-08	590.37874072	593.67237581	589.49395769	-0.01282607	-0.03477185	-0.22872112
0.02161	200.01774	4e-08	5.4e-07	2.8e-07	1.9e-07	0.0	2.94e-06	1.47e-06	1e-08	590.12332318	593.41881166	589.23959034	-0.01280835	-0.03473551	-0.22852144
0.02167	200.52251	4e-08	5.4e-07	2.8e-07	1.9e-07	-0.0	2.94e-06	1.47e-06	1e-08	589.86811222	593.16544877	588.98542748	-0.01279063	-0.03469919	-0.22832189
0.02172	201.02726	4e-08	5.4e-07	2.8e-07	1.9e-07	-0.0	2.94e-06	1.47e-06	1e-08	589.61310988	592.91228706	588.73146898	-0.01277299	-0.03466289	-0.22812251
0.02178	201.53198	4e-08	5.4e-07	2.8e-07	1.9e-07	0.0	2.94e-06	1.47e-06	1e-08	589.35831511	592.65932642	588.47771473	-0.01275542	-0.03462662	-0.2279233
0.02183	202.03668	4e-08	5.4e-07	2.8e-07	1.9e-07	0.0	2.94e-06	1.47e-06	1e-08	589.10372634	592.40656675	588.22416464	-0.01273789	-0.03459037	-0.22772423
0.02189	202.54135	4e-08	5.4e-07	2.8e-07	1.9e-07	-0.0	2.94e-06	1.47e-06	1e-08	588.84934462	592.15400795	587.97081858	-0.0127204	-0.03455415	-0.22752535
0.02194	203.046	4e-08	5.4e-07	2.8e-07	1.9e-07	0.0	2.94e-06	1.47e-06	1e-08	588.59517065	591.9016499	587.7176764	-0.01270297	-0.03451795	-0.22732659
0.022	203.55062	4e-08	5.4e-07	2.8e-07	1.9e-07	0.0	2.94e-06	1.47e-06	1e-08	588.3412029	591.64949253	587.46473805	-0.01268562	-0.03448179	-0.22712804
0.02205	204.05522	4e-08	5.4e-07	2.8e-07	1.9e-07	-0.0	2.94e-06	1.47e-06	1e-08	588.08744065	591.3975357	587.21200338	-0.01266827	-0.03444564	-0.2269296
0.02211	204.5598	4e-08	5.4e-07	2.8e-07	1.9e-07	-0.0	2.94e-06	1.47e-06	1e-08	587.83388578	591.14577933	586.95947226	-0.01265099	-0.03440953	-0.22673136
0.02216	205.06435	4e-08	5.4e-07	2.8e-07	1.9e-07	0.0	2.94e-06	1.47e-06	1e-08	587.58053801	590.89422329	586.70714456	-0.01263378	-0.03437343	-0.22653325
0.02222	205.56887	4e-08	5.4e-07	2.8e-07	1.9e-07	0.0	2.94e-06	1.47e-06	1e-08	587.32739515	590.64286751	586.45502023	-0.01261661	-0.03433737	-0.22633532
0.02227	206.07337	4e-08	5.4e-07	2.8e-07	1.9e-07	-0.0	2.94e-06	1.47e-06	1e-08	587.07445771	590.39171186	586.20309912	-0.01259947	-0.03430133	-0.22613754
0.02233	206.57785	4e-08	5.4e-07	2.8e-07	1.9e-07	-0.0	2.94e-06	1.47e-06	1e-08	586.82172721	590.14075624	585.95138108	-0.01258239	-0.03426532	-0.22593992
0.02238	207.0823	4e-08	5.4e-07	2.8e-07	1.9e-07	0.0	2.94e-06	1.47e-06	1e-08	586.56920271	589.89000053	585.699866	-0.01256538	-0.03422933	-0.22574247
0.02244	207.58672	4e-08	5.4e-07	2.8e-07	1.9e-07	0.0	2.94e-06	1.47e-06	1e-08	586.31688278	589.63944465	585.44855381	-0.0125484	-0.03419337	-0.22554516
0.02249	208.09112	4e-08	5.4e-07	2.8e-07	1.9e-07	-0.0	2.94e-06	1.47e-06	1e-08	586.06476798	589.38908847	585.19744436	-0.01253146	-0.03415744	-0.22534802
0.0325	299.47843	4e-08	5.4e-07	2.8e-07	1.8e-07	0.0	2.94e-06	1.48e-06	1e-08	543.45818869	547.02893701	542.74413782	-0.00998956	-0.02812693	-0.19201918
0.03256	299.97828	4e-08	5.4e-07	2.8e-07	1.8e-07	0.0	2.94e-06	1.48e-06	1e-08	543.24147965	546.81309914	542.52799863	-0.00997516	-0.02809669	-0.19184937
0.03261	300.4781	4e-08	5.4e-07	2.8e-07	1.8e-07	0.0	2.94e-06	1.48e-06	1e-08	543.02500745	546.59743836	542.31203522	-0.00998092	-0.02806661	-0.19168063
0.03267	300.9779	4e-08	5.4e-07	2.8e-07	1.8e-07	0.0	2.94e-06	1.48e-06	1e-08	542.80833607	546.38195433	542.09627464	-0.00997434	-0.02803643	-0.19151124
0.03272	301.47767	4e-08	5.4e-07	2.8e-07	1.8e-07	-0.0	2.94e-06	1.48e-06	1e-08	542.59173242	546.16664726	541.88070033	-0.00996726	-0.02800624	-0.19134181
0.03278	301.97741	4e-08	5.4e-07	2.8e-07	1.8e-07	-0.0	2.94e-06	1.48e-06	1e-08	542.37520747	545.95151715	541.66531161	-0.00996017	-0.02797606	-0.19117239
0.03283	302.47714	4e-08	5.4e-07	2.8e-07	1.8e-07	-0.0	2.94e-06	1.48e-06	1e-08	542.15876121	545.736564	541.45010849	-0.00994562	-0.02794593	-0.19100307
0.03289	302.97683	4e-08	5.4e-07	2.8e-07	1.8e-07	-0.0	2.94e-06	1.48e-06	1e-08	541.94255613	545.52178748	541.23508041	-0.00989409	-0.02791606	-0.19083428
0.03294	303.4765	4e-08	5.4e-07	2.8e-07	1.8e-07	-0.0	2.94e-06	1.48e-06	1e-08	541.72739731	545.30718589	541.02017506	-0.00989969	-0.02788597	-0.19066551
0.033	303.97615	4e-08	5.4e-07	2.8e-07	1.8e-07	-0.0	2.94e-06	1.48e-06	1e-08	541.5120424	545.0927611	540.80547234	-0.00987587	-0.02785608	-0.19049709
0.03305	304.47577	4e-08	5.4e-07	2.8e-07	1.8e-07	-0.0	2.94e-06	1.48e-06	1e-08	541.29713203	544.87851181	540.59093073	-0.00985545	-0.02782617	-0.19032862
0.03311	304.97537	4e-08	5.4e-07	2.8e-07	1.8e-07	-0.0	2.94e-06	1.48e-06	1e-08	541.08259231	544.66443818	540.37655502	-0.0098486	-0.02779632	-0.19016069
0.03316	305.47494	4e-08	5.4e-07	2.8e-07	1.8e-07	-0.0	2.94e-06	1.48e-06	1e-08	540.86812872	544.45054017	540.16236361	-0.009836	-0.02776643	-0.18999249
0.03322	305.97448	4e-08	5.4e-07	2.8e-07	1.8e-07	-0.0	2.94e-06	1.48e-06	1e-08	540.65386616	544.23681783	539.94834875	-0.00982326	-0.02773655	-0.18982428
0.03327	306.474	4e-08	5.4e-07	2.8e-07	1.8e-07	-0.0	2.94e-06	1.48e-06	1e-08	540.43980743	544.02327116	539.73451026	-0.00983764	-0.0277066	-0.1896563
0.03333	306.9735	4e-08	5.4e-07	2.8e-07	1.8e-07	-0.0	2.94e-06	1.48e-06	1e-08	540.22536176	543.80990086	539.52088581	-0.00982986	-0.0276768	-0.18948853
0.03338	307.47297	4e-08	5.4e-07	2.8e-07	1.8e-07	-0.0	2.94e-06	1.48e-06	1e-08	540.01101266	543.596706	539.30744419	-0.00981177	-0.02764709	-0.18932101
0.03344	307.97242	4e-08	5.4e-07	2.8e-07	1.8e-07	-0.0	2.94e-06	1.48e-06	1e-08	539.7969852	543.383686	539.0941707	-0.00981359	-0.02761733	-0.18915364
0.03349	308.47184	4e-08	5.4e-07	2.8e-07	1.8e-07	-0.0	2.94e-06	1.48e-06	1e-08	539.58284507	543.17084141	538.88109304	-0.00980725	-0.0275876	-0.18898625
0.0435	398.94761	4e-08	5.4e-07	2.8e-07	1.8e-07	0.0	2.94e-06	1.48e-06	1e-08	503.50643886	507.2204523	502.92103068	-0.0079429	-0.02268378	-0.16075509
0.04356	399.44242	4e-08	5.4e-07	2.8e-07	1.8e-07	0.0	2.94e-06	1.48e-06	1e-08	503.32304578	507.03755455	502.73827982	-0.0079319	-0.02265947	-0.1606117
0.04361	399.9372	4e-08	5.4e-07	2.8e-07	1.8e-07	0.0	2.94e-06	1.48e-06	1e-08	503.13985473	506.85480924	502.55568075	-0.00792938	-0.02263515	-0.16046848
0.04367	400.43196	4e-08	5.4e-07	2.8e-07	1.8e-07	0.0	2.94e-06	1.48e-06	1e-08	502.95667039	506.67221656	502.37324512	-0.0079229	-0.02261082	-0.16032512
0.04372	400.9267	4e-08	5.4e-07	2.8e-07	1.8e-07	0.0	2.94e-06	1.48e-06	1e-08	502.77358405	506.48977648	502.19096754	-0.00790829	-0.02258656	-0.16018194
0.04378	401.4214	4e-08	5.4e-07	2.8e-07	1.8e-07	0.0	2.94e-06	1.48e-06	1e-08	502.59078362	506.30748848	502.00883647	-0.00789189	-0.02256236	-0.16003895
0.04383	401.91609	4e-08	5.4e-07	2.8e-07	1.8e-07	0.0	2.94e-06	1.48e-06	1e-08	502.40831067	506.1253523	501.8268492	-0.00788663	-0.02253814	-0.15989612
0.04389	402.41074	4e-08	5.4e-07	2.8e-07	1.8e-07	0.0	2.94e-06	1.48e-06	1e-08	502.2259079	505.94336826	501.64502112	-0.00787085	-0.02251404	-0.15975357
0.04394	402.90538	4e-08	5.4e-07	2.8e-07	1.8e-07	0.0	2.94e-06	1.48e-06	1e-08	502.04381914	505.76153565	501.46333721	-0.00785945	-0.02248987	-0.15961085
0.044	403.39998	4e-08	5.4e-07	2.8e-07	1.8e-07	0.0	2.94e-06	1.48e-06	1e-08	501.86194261	505.5798548	501.2818038	-0.00785494	-0.0224657	-0.15946823
0.04405	403.89456	4e-08	5.4e-07	2.8e-07	1.8e-07	0.0	2.94e-06	1.48e-06	1e-08	501.68011922	505.39832594	501.1004304	-0.0078545	-0.02244154	-0.15932579
0.04411	404.38912	4e-08	5.4e-07	2.8e-07	1.8e-07	0.0	2.94e-06	1.48e-06	1e-08	501.49825506	505.21694904	500.91922248	-0.00784168	-0.02241749	-0.15918358
0.04416	404.88365	4e-08	5.4e-07	2.8e-07	1.8e-07	0.0	2.94e-06	1.48e-06	1e-08	501.31663676	505.03572337	500.73816251	-0.00783969	-0.02239344	-0.1590416
0.04422	405.37816	4e-08	5.4e-07	2.8e-07	1.8e-07	0.0	2.94e-06	1.48e-06	1e-08	501.135014	504.85464916	500.55726536	-0.00783324	-0.02236939	-0.15889948
0.04427	405.87264	4e-08	5.4e-07	2.8e-07	1.8e-07	0.0	2.94e-06	1.48e-06	1e-08	500.95348958	504.67372637	500.37652497	-0.00782101	-0.02234538	-0.15875748
0.04433	406.36709	4e-08	5.4e-07	2.8e-07	1.8e-07	0.0	2.94e-06	1.48e-06	1e-08	500.77219788	504.49295462	500.19593311	-0.00780305	-0.02232146	-0.1586157
0.04438	406.86152	4e-08	5.4e-07	2.8e-07	1.8e-07	0.0	2.94e-06	1.48e-06	1e-08	500.59127173	504.31233345	500.01548154	-0.00779892	-0.02229749	-0.15847405
0.04444	407.35593	4e-08	5.4e-07	2.8e-07	1.8e-07	0.0	2.94e-06	1.48e-06	1e-08	500.41039084	504.13186335	499.83518945	-0.00778299	-0.02227366	-0.15833274
0.04449	407.8503	4e-08	5.4e-07	2.8e-07	1.8e-07	0.0	2.94e-06	1.48e-06	1e-08	500.22982931	503.95154346	499.65503996	-0.00777181	-0.02224977	-0.15819124
0.05455	497.89287	4e-08	5.4e-07	2.8e-07	1.8e-07	0.0	2.94e-06	1.48e-06	1e-08	469.62647261	473.37488626	469.14534647	-0.00634818	-0.0182941	-0.13423904
0.05461	498.38255	4e-08	5.4e-07	2.8e-07	1.8e-07	0.0	2.94e-06	1.48e-06	1e-08	469.47199605	473.22041743	468.99143003	-0.00633636	-0.01827465	-0.13411822
0.05466	498.87221	4e-08	5.4e-07	2.8e-07	1.8e-07	0.0	2.94e-06	1.48e-06	1e-08	469.31776994	473.06607897	468.83763936	-0.00633627	-0.01825519	-0.13399765
0.05472	499.36184	4e-08	5.4e-07	2.8e-07	1.8e-07	0.0	2.94e-06	1.48e-06	1e-08	469.1635091	472.9118712	468.68399054	-0.00633159	-0.01823572	-0.13387695
0.05477	499.85145	4e-08	5.4e-07	2.8e-07	1.8e-07	0.0	2.94e-06	1.48e-06	1e-08	469.00932499	472.75779403	468.53047734	-0.00632275	-0.01821629	-0.13375632
0.05483	500.34103	4e-08	5.4e-07	2.8e-07	1.8e-07	0.0	2.94e-06	1.48e-06	1e-08	468.8553192	472.60384717	468.37709383	-0.00630606	-0.01819695	-0.13363591
0.05488	500.83059	4e-08	5.4e-07	2.8e-07	1.8e-07	0.0	2.94e-06	1.48e-06	1e-08	468.70168282	472.45003004	468.22382883	-0.00630367	-0.01817755	-0.13351559
0.05494	501.32012	4e-08	5.4e-07	2.8e-07	1.8e-07	0.0	2.94e-06	1.48e-06	1e-08	468.54806792	472.29634324	468.0707022	-0.00629	-0.01815827	-0.13339557
0.05499	501.80962	4e-08	5.4e-07	2.8e-07	1.8e-07	0.0	2.94e-06	1.48e-06	1e-08	468.39474937	472.14278593	467.91769786	-0.00628077	-0.01813894	-0.1332754
0.05505	502.2991	4e-08	5.4e-07	2.8e-07	1.8e-07	0.0	2.94e-06	1.48e-06	1e-08	468.24161902	471.98935846	467.76482218	-0.00627623	-0.0181196	-0.13315528
0.0551	502.78855	4e-08	5.4e-07	2.8e-07	1.8e-07	0.0	2.94e-06	1.48e-06	1e-08	468.08856255	471.83606102	467.61208164	-0.00627849	-0.01810025	-0.13303533
0.05516	503.27798	4e-08	5.4e-07	2.8e-07	1.8e-07	0.0	2.94e-06	1.48e-06	1e-08	467.93541466	471.68289377	467.45948555	-0.00626728	-0.01808101	-0.13291556
0.05521	503.76738	4e-08	5.4e-07	2.8e-07	1.8e-07	0.0	2.94e-06	1.48e-06	1e-08	467.78250354	471.52985588	467.30701491	-0.00626703	-0.01806176	-0.13279601
0.05527	504.25676	4e-08	5.4e-07	2.8e-07	1.8e-07	0.0	2.94e-06	1.48e-06	1e-08	467.62956215	471.37694766	467.15468478	-0.00626242	-0.01804251	-0.13267634
0.05532	504.74611	4e-08	5.4e-07	2.8e-07	1.8e-07	0.0	2.94e-06	1.48e-06	1e-08	467.47669672	471.22416903	467.00248921	-0.00625269	-0.0180233	-0.13255676
0.05538	505.23543	4e-08	5.4e-07	2.8e-07	1.8e-07	0.0	2.94e-06	1.48e-06	1e-08	467.32403235	471.07151963	466.85042093	-0.00623705	-0.01800417	-0.13243738
0.05543	505.72473	4e-08	5.4e-07	2.8e-07	1.8e-07	0.0	2.94e-06	1.48e-06	1e-08	467.17171336	470.91899899	466.69847148	-0.00623426	-0.01798499	-0.1323181
0.05549	506.214	4e-08	5.4e-07	2.8e-07	1.8e-07	0.0	2.94e-06	1.48e-06	1e-08	467.01942646	470.76660762	466.54665867	-0.00622087	-0.01796592	-0.1321991
0.06555	595.31678	4e-08	5.4e-07	2.8e-07	1.8e-07	0.0	2.94e-06	1.48e-06	1e-08	441.26248034	444.95004015	440.86603904	-0.0051087	-0.01479862	-0.11203814
0.06561	595.8013	4e-08	5.4e-07	2.8e-07	1.8e-07	0.0	2.94e-06	1.48e-06	1e-08	441.13249426	444.81974225	440.73665156	-0.00509229	-0.01478308	-0.11193657
0.06566	596.28579	4e-08	5.4e-07	2.8e-07	1.8e-07	0.0	2.94e-06	1.48e-06	1e-08	441.00289895	444.68955521	440.60736187	-0.00509016	-0.01476748	-0.11183505
0.06572	596.77026	4e-08	5.4e-07	2.8e-07	1.8e-07	0.0	2.94e-06	1.48e-06	1e-08	440.87333123	444.55947969	440.47818984	-0.00508036	-0.01475197	-0.11173378
0.06577	597.2547	4e-08	5.4e-07	2.8e-07	1.8e-07	0.0	2.94e-06	1.48e-06	1e-08	440.74398656	444.42951505	440.34912448	-0.00507163	-0.01473644	-0.11163247
0.06583	597.73911	4e-08	5.4e-07	2.8e-07	1.8e-07	0.0	2.94e-06	1.48e-06	1e-08	440.61483739	444.29966141	440.22016735	-0.00506592	-0.0147209	-0.11153114
0.06588	598.2235	4e-08	5.4e-07	2.8e-07	1.8e-07	0.0	2.94e-06	1.48e-06	1e-08	440.48580705	444.16991891	440.09132267	-0.00507089	-0.01470532	-0.11142995
0.06594	598.70786	4e-08	5.4e-07	2.8e-07	1.8e-07	0.0	2.94e-06	1.48e-06	1e-08	440.35662379	444.040288	439.9626052	-0.00506083	-0.01468985	-0.1113289
0.06599	599.1922	4e-08	5.4e-07	2.8e-07	1.8e-07	0.0	2.94e-06	1.48e-06	1e-08	440.22767043	443.91076772	439.8339938	-0.00506169	-0.01467437	-0.11122807
0.06605	599.67651	4e-08	5.4e-07	2.8e-07	1.8e-07	0.0	2.94e-06	1.48e-06	1e-08	440.09866888	443.78135844	439.70550345	-0.0050585	-0.01465889	-0.11112714
0.0661	600.16079	4e-08	5.4e-07	2.8e-07	1.8e-07	0.0	2.94e-06	1.48e-06	1e-08	439.96972219	443.65206004	439.57712864	-0.00505174	-0.01464343	-0.11102627
0.06616	600.64505	4e-08	5.4e-07	2.8e-07	1.8e-07	0.0	2.94e-06	1.48e-06	1e-08	439.84092147	443.52287229	439.44886429	-0.00503708	-0.01462806	-0.11092558
0.06621	601.12928	4e-08	5.4e-07	2.8e-07	1.8e-07	0.0	2.94e-06	1.48e-06	1e-08	439.71246829	443.39379458	439.32069917	-0.00503571	-0.01461263	-0.11082496
0.06627	601.61349	4e-08	5.4e-07	2.8e-07	1.8e-07	0.0	2.94e-06	1.48e-06	1e-08	439.58402383	443.26482752	439.19265176	-0.0050241	-0.01459731	-0.1107246
0.06632	602.09767	4e-08	5.4e-07	2.8e-07	1.8e-07	0.0	2.94e-06	1.48e-06	1e-08	439.45584964	443.13597035	439.06470747	-0.0050165	-0.01458193	-0.11062411
0.06638	602.58182	4e-08	5.4e-07	2.8e-07	1.8e-07	0.0	2.94e-06	1.48e-06	1e-08	439.32784308	443.00722338	438.93687205	-0.00501424	-0.01456654	-0.11052367
0.06643	603.06595	4e-08	5.4e-07	2.8e-07	1.8e-07	0.0	2.94e-06	1.48e-06	1e-08	439.19986808	442.87858684	438.8091529	-0.00501619	-0.01455116	-0.11042337
0.06649	603.55005	4e-08	5.4e-07	2.8e-07	1.8e-07	0.0	2.94e-06	1.48e-06	1e-08	439.07181723	442.75006082	438.68155573	-0.00500779	-0.01453586	-0.11032324
0.07655	691.70093	4e-08	5.4e-07	2.8e-07	1.8e-07	0.0	2.94e-06	1.48e-06	1e-08	417.4473663	420.99423112	417.11962183	-0.00412089	-0.01199926	-0.09339602
0.07661	692.18022	4e-08	5.4e-07	2.8e-07	1.8e-07	0.0	2.94e-06	1.48e-06	1e-08	417.33844932	420.88451829	417.01109646	-0.00412001	-0.01198674	-0.09331082
0.07666	692.65948	4e-08	5.4e-07	2.8e-07	1.8e-07	0.0	2.94e-06	1.48e-06	1e-08	417.22953642	420.7749004	416.90267194	-0.00411616	-0.01197424	-0.09322562
0.07672	693.13871	4e-08	5.4e-07	2.8e-07	1.8e-07	0.0	2.94e-06	1.48e-06	1e-08	417.12070625	420.66537728	416.79434412	-0.00410194	-0.01196182	-0.09314058
0.07677	693.61792	4e-08	5.4e-07	2.8e-07	1.8e-07	0.0	2.94e-06	1.48e-06	1e-08	417.01223296	420.55594821	416.68609832	-0.00410181	-0.01194934	-0.09305558
0.07683	694.0971	4e-08	5.4e-07	2.8e-07	1.8e-07	0.0	2.94e-06	1.48e-06	1e-08	416.90374426	420.4466139	416.57795417	-0.00409146	-0.01193695	-0.09297083
0.07688	694.57625	4e-08	5.4e-07	2.8e-07	1.8e-07	0.0	2.94e-06	1.48e-06	1e-08	416.79551049	420.33737356	416.46989712	-0.00408504	-0.01192453	-0.09288597
0.07694	695.05538	4e-08	5.4e-07	2.8e-07	1.8e-07	0.0	2.94e-06	1.48e-06	1e-08	416.68742761	420.22822749	416.36193278	-0.00408258	-0.01191209	-0.09280114
0.07699	695.53448	4e-08	5.4e-07	2.8e-07	1.8e-07	0.0	2.94e-06	1.48e-06	1e-08	416.57939098	420.11917588	416.25406663	-0.00408612	-0.01189963	-0.09271643
0.07705	696.01356	4e-08	5.4e-07	2.8e-07	1.8e-07	0.0	2.94e-06	1.48e-06	1e-08	416.47124186	420.01021894	416.14630694	-0.00407864	-0.01188727	-0.09263186
0.0771	696.49261	4e-08	5.4e-07	2.8e-07	1.8e-07	0.0	2.94e-06	1.48e-06	1e-08	416.36327204	419.90135591	416.03863814	-0.00407987	-0.01187488	-0.09254742
0.07716	696.97163	4e-08	5.4e-07	2.8e-07	1.8e-07	0.0	2.94e-06	1.48e-06	1e-08	416.25525078	419.79258715	415.93107227	-0.00407762	-0.01186249	-0.09246291
0.07721	697.45062	4e-08	5.4e-07	2.8e-07	1.8e-07	0.0	2.94e-06	1.48e-06	1e-08	416.14727044	419.68391254	415.82360453	-0.0040684	-0.01185016	-0.09237849
0.07727	697.92959	4e-08	5.4e-07	2.8e-07	1.8e-07	0.0	2.94e-06	1.48e-06	1e-08	416.03951548	419.5753316	415.71622507	-0.00405956	-0.01183785	-0.09229419
0.07732	698.40854	4e-08	5.4e-07	2.8e-07	1.8e-07	0.0	2.94e-06	1.48e-06	1e-08	415.9319761	419.46684423	415.6089343	-0.00405636	-0.01182553	-0.09221002
0.07738	698.88745	4e-08	5.4e-07	2.8e-07	1.8e-07	0.0	2.94e-06	1.48e-06	1e-08	415.82450294	419.35845061	415.50173994	-0.00404731	-0.01181327	-0.09212594
0.07743	699.36634	4e-08	5.4e-07	2.8e-07	1.8e-07	0.0	2.94e-06	1.48e-06	1e-08	415.71725092	419.25015032	415.39463373	-0.00404095	-0.01180097	-0.09204179
0.07749	699.84521	4e-08	5.4e-07	2.8e-07	1.8e-07	0.0	2.94e-06	1.48e-06	1e-08	415.61014869	419.14194359	415.28761951	-0.00404531	-0.01178863	-0.09195774
0.08755	787.03172	4e-08	5.4e-07	2.8e-07	1.8e-07	0.0	2.94e-06	1.48e-06	1e-08	397.49391134	400.83889984	397.22289206	-0.00334436	-0.00975379	-0.07777604
0.08761	787.50571	4e-08	5.4e-07	2.8e-07	1.8e-07	0.0	2.94e-06	1.48e-06	1e-08	397.40261682	400.7466672	397.13205916	-0.00333429	-0.00974379	-0.07770471
0.08766	787.97966	4e-08	5.4e-07	2.8e-07	1.8e-07	0.0	2.94e-06	1.48e-06	1e-08	397.31158361	400.65451457	397.04129825	-0.00332909	-0.00973377	-0.07763345
0.08772	788.45359	4e-08	5.4e-07	2.8e-07	1.8e-07	0.0	2.94e-06	1.48e-06	1e-08	397.22067876	400.56244211	396.95061604	-0.00332477	-0.00972377	-0.07756233
0.08777	788.9275	4e-08	5.4e-07	2.8e-07	1.8e-07	0.0	2.94e-06	1.48e-06	1e-08	397.12987848	400.47044976	396.8600136	-0.00331749	-0.00971379	-0.07749124
0.08783	789.40137	4e-08	5.4e-07	2.8e-07	1.8e-07	0.0	2.94e-06	1.48e-06	1e-08	397.03926362	400.3785373	396.76948677	-0.00331299	-0.00970379	-0.07742012
0.08788	789.87522	4e-08	5.4e-07	2.8e-07	1.8e-07	0.0	2.94e-06	1.48e-06	1e-08	396.94875807	400.28670493	396.67903946	-0.00331903	-0.00969375	-0.07734907
0.08794	790.34905	4e-08	5.4e-07	2.8e-07	1.8e-07	0.0	2.94e-06	1.48e-06	1e-08	396.85807417	400.19495313	396.58868631	-0.00331187	-0.0096838	-0.07727815
0.08799	790.82285	4e-08	5.4e-07	2.8e-07	1.8e-07	0.0	2.94e-06	1.48e-06	1e-08	396.76757266	400.10328107	396.49840874	-0.00331372	-0.00967383	-0.07720736
0.08805	791.29662	4e-08	5.4e-07	2.8e-07	1.8e-07	0.0	2.94e-06	1.48e-06	1e-08	396.67700738	400.01168908	396.40821915	-0.00331245	-0.00966386	-0.07713652
0.0881	791.77036	4e-08	5.4e-07	2.8e-07	1.8e-07	0.0	2.94e-06	1.48e-06	1e-08	396.5864635	399.92017706	396.31811328	-0.00330718	-0.00965392	-0.07706572
0.08816	792.24408	4e-08	5.4e-07	2.8e-07	1.8e-07	0.0	2.94e-06	1.48e-06	1e-08	396.49605031	399.82874474	396.22808548	-0.00329649	-0.00964403	-0.07699505
0.08821	792.71777	4e-08	5.4e-07	2.8e-07	1.8e-07	0.0	2.94e-06	1.48e-06	1e-08	396.40591579	399.7373917	396.13812804	-0.00329575	-0.0096341	-0.07692444
0.08827	793.19143	4e-08	5.4e-07	2.8e-07	1.8e-07	0.0	2.94e-06	1.48e-06	1e-08	396.31578838	399.64611839	396.04825476	-0.00328721	-0.00962424	-0.07685398
0.08832	793.66507	4e-08	5.4e-07	2.8e-07	1.8e-07	0.0	2.94e-06	1.48e-06	1e-08	396.22588127	399.55492426	395.9584546	-0.00328181	-0.00961435	-0.07678344
0.08838	794.13868	4e-08	5.4e-07	2.8e-07	1.8e-07	0.0	2.94e-06	1.48e-06	1e-08	396.1361086	399.46380956	395.86873203	-0.00328416	-0.00960442	-0.07671296
0.08843	794.61226	4e-08	5.4e-07	2.8e-07	1.8e-07	0.0	2.94e-06	1.48e-06	1e-08	396.0462586	399.37277463	395.7790978	-0.00328345	-0.00959453	-0.07664258
0.08849	795.08582	4e-08	5.4e-07	2.8e-07	1.8e-07	0.0	2.94e-06	1.48e-06	1e-08	395.95641493	399.28181922	395.68954752	-0.00328024	-0.00958467	-0.07657233
0.09855	881.29512	4e-08	5.4e-07	2.8e-07	1.8e-07	0.0	2.94e-06	1.48e-06	1e-08	380.8071992	383.90674128	380.5827594	-0.00270692	-0.00794844	-0.06471281
0.09861	881.76373	4e-08	5.4e-07	2.8e-07	1.8e-07	0.0	2.94e-06	1.48e-06	1e-08	380.73125866	383.82931419	380.50684172	-0.00270767	-0.00794033	-0.06465317
0.09866	882.23231	4e-08	5.4e-07	2.8e-07	1.8e-07	0.0	2.94e-06	1.48e-06	1e-08	380.65528743	383.75195532	380.43099747	-0.00270972	-0.00793222	-0.06459361
0.09872	882.70087	4e-08	5.4e-07	2.8e-07	1.8e-07	0.0	2.94e-06	1.48e-06	1e-08	380.57924918	383.67466465	380.35522836	-0.00270582	-0.00792417	-0.06453417
0.09877	883.1694	4e-08	5.4e-07	2.8e-07	1.8e-07	0.0	2.94e-06	1.48e-06	1e-08	380.50331095	383.59744175	380.27952595	-0.00270736	-0.0079161	-0.06447477
0.09883	883.6379	4e-08	5.4e-07	2.8e-07	1.8e-07	0.0	2.94e-06	1.48e-06	1e-08	380.42732008	383.52028686	380.20389779	-0.00270648	-0.00790803	-0.06441533
0.09888	884.10638	4e-08	5.4e-07	2.8e-07	1.8e-07	0.0	2.94e-06	1.48e-06	1e-08	380.35134454	383.44319988	380.12834052	-0.00269498	-0.00790004	-0.06435601
0.09894	884.57482	4e-08	5.4e-07	2.8e-07	1.8e-07	0.0	2.94e-06	1.48e-06	1e-08	380.27568216	383.36618011	380.0528392	-0.00269404	-0.007892	-0.06429673
0.09899	885.04325	4e-08	5.4e-07	2.8e-07	1.8e-07	0.0	2.94e-06	1.48e-06	1e-08	380.20003683	383.28922809	379.97740851	-0.00268794	-0.00788401	-0.06423759
0.09905	885.51164	4e-08	5.4e-07	2.8e-07	1.8e-07	0.0	2.94e-06	1.48e-06	1e-08	380.1245533	383.21234338	379.90204108	-0.00268245	-0.00787601	-0.06417843
0.0991	885.98001	4e-08	5.4e-07	2.8e-07	1.8e-07	0.0	2.94e-06	1.48e-06	1e-08	380.04921471	383.13552604	379.8267378	-0.00268054	-0.00786799	-0.06411927
0.09916	886.44835	4e-08	5.4e-07	2.8e-07	1.8e-07	0.0	2.94e-06	1.48e-06	1e-08	379.97392015	383.05877627	379.75150367	-0.00268539	-0.00785995	-0.06406018
0.09921	886.91666	4e-08	5.4e-07	2.8e-07	1.8e-07	0.0	2.94e-06	1.48e-06	1e-08	379.89848012	382.98209436	379.67634803	-0.00267978	-0.00785198	-0.0640012
0.09927	887.38495	4e-08	5.4e-07	2.8e-07	1.8e-07	0.0	2.94e-06	1.48e-06	1e-08	379.8231884	382.90547962	379.60125616	-0.00268202	-0.00784398	-0.0639423
0.09932	887.85321	4e-08	5.4e-07	2.8e-07	1.8e-07	0.0	2.94e-06	1.48e-06	1e-08	379.74782437	382.82893239	379.52623892	-0.00268116	-0.00783599	-0.06388336
0.09938	888.32144	4e-08	5.4e-07	2.8e-07	1.8e-07	0.0	2.94e-06	1.48e-06	1e-08	379.67247516	382.75245255	379.45129204	-0.00267332	-0.00782806	-0.06382449
0.09943	888.78965	4e-08	5.4e-07	2.8e-07	1.8e-07	0.0	2.94e-06	1.48e-06	1e-08	379.59733698	382.67603964	379.37640566	-0.00266765	-0.00782012	-0.0637657
0.09949	889.25782	4e-08	5.4e-07	2.8e-07	1.8e-07	0.0	2.94e-06	1.48e-06	1e-08	379.52234897	382.59969368	379.30158273	-0.00266478	-0.00781218	-0.06370701
0.10955	974.47666	4e-08	5.4e-07	2.8e-07	1.8e-07	0.0	2.94e-06	1.48e-06	1e-08	366.87410617	369.70193332	366.68818465	-0.00221101	-0.00649251	-0.0538049
0.1096	974.93982	4e-08	5.4e-07	2.8e-07	1.8e-07	0.0	2.94e-06	1.48e-06	1e-08	366.81063281	369.63702199	366.62484477	-0.00220853	-0.00648599	-0.05375522
0.10966	975.40296	4e-08	5.4e-07	2.8e-07	1.8e-07	0.0	2.94e-06	1.48e-06	1e-08	366.74722404	369.57216801	366.56156202	-0.00220265	-0.00647949	-0.05370557
0.10971	975.86607	4e-08	5.4e-07	2.8e-07	1.8e-07	0.0	2.94e-06	1.48e-06	1e-08	366.68397724	369.50737114	366.49833162	-0.00219957	-0.00647297	-0.0536559
0.10977	976.32915	4e-08	5.4e-07	2.8e-07	1.8e-07	0.0	2.94e-06	1.48e-06	1e-08	366.62081229	369.44263159	366.4351575	-0.00220579	-0.00646641	-0.05360628
0.10982	976.79221	4e-08	5.4e-07	2.8e-07	1.8e-07	0.0	2.94e-06	1.48e-06	1e-08	366.55746214	369.37794979	366.3720526	-0.00220026	-0.00645993	-0.05355674
0.10988	977.25524	4e-08	5.4e-07	2.8e-07	1.8e-07	0.0	2.94e-06	1.48e-06	1e-08	366.49426402	369.31332501	366.3090004	-0.0022031	-0.00645342	-0.0535073
0.10993	977.71824	4e-08	5.4e-07	2.8e-07	1.8e-07	0.0	2.94e-06	1.48e-06	1e-08	366.4309777	369.2487576	366.24601249	-0.0022027	-0.00644692	-0.05345781
0.10999	978.18121	4e-08	5.4e-07	2.8e-07	1.8e-07	0.0	2.94e-06	1.48e-06	1e-08	366.36769642	369.18424745	366.18308437	-0.00219752	-0.00644045	-0.05340838
0.11004	978.64415	4e-08	5.4e-07	2.8e-07	1.8e-07	0.0	2.94e-06	1.48e-06	1e-08	366.30455729	369.11979422	366.12020931	-0.00219028	-0.00643401	-0.05335902
0.1101	979.10707	4e-08	5.4e-07	2.8e-07	1.8e-07	0.0	2.94e-06	1.48e-06	1e-08	366.24161946	369.05539772	366.05738436	-0.00218927	-0.00642754	-0.05330973
0.11015	979.56996	4e-08	5.4e-07	2.8e-07	1.8e-07	0.0	2.94e-06	1.48e-06	1e-08	366.17870412	368.99105823	365.99461813	-0.00218289	-0.00642111	-0.0532605
0.11021	980.03282	4e-08	5.4e-07	2.8e-07	1.8e-07	0.0	2.94e-06	1.48e-06	1e-08	366.11596548	368.92677538	365.93190305	-0.00217889	-0.00641466	-0.05321123
0.11026	980.49566	4e-08	5.4e-07	2.8e-07	1.8e-07	0.0	2.94e-06	1.48e-06	1e-08	366.05333525	368.86254935	365.86924248	-0.00218514	-0.00640816	-0.05316201
0.11032	980.95847	4e-08	5.4e-07	2.8e-07	1.8e-07	0.0	2.94e-06	1.48e-06	1e-08	365.99051884	368.79838063	365.8066507	-0.0021808	-0.00640174	-0.05311287
0.11037	981.42125	4e-08	5.4e-07	2.8e-07	1.8e-07	0.0	2.94e-06	1.48e-06	1e-08	365.92782076	368.73426857	365.74411279	-0.00218223	-0.00639529	-0.05306383
0.11043	981.884	4e-08	5.4e-07	2.8e-07	1.8e-07	0.0	2.94e-06	1.48e-06	1e-08	365.86507505	368.67021338	365.68163672	-0.00218246	-0.00638885	-0.05301476
0.11048	982.34673	4e-08	5.4e-07	2.8e-07	1.8e-07	0.0	2.94e-06	1.48e-06	1e-08	365.80231605	368.60621501	365.61922085	-0.00217888	-0.00638243	-0.05296572
0.12055	1066.56142	4e-08	5.4e-07	2.8e-07	1.8e-07	0.0	2.94e-06	1.48e-06	1e-08	355.26033717	357.80404336	355.10509656	-0.00183111	-0.00531499	-0.04471177
0.1206	1067.01906	4e-08	5.4e-07	2.8e-07	1.8e-07	0.0	2.94e-06	1.48e-06	1e-08	355.20674273	357.74968997	355.05233976	-0.00182971	-0.0053097	-0.04467033
0.12066	1067.47668	4e-08	5.4e-07	2.8e-07	1.8e-07	0.0	2.94e-06	1.48e-06	1e-08	355.15318453	357.69538497	354.99963176	-0.0018303	-0.00530439	-0.04462886
0.12071	1067.93427	4e-08	5.4e-07	2.8e-07	1.8e-07	0.0	2.94e-06	1.48e-06	1e-08	355.09960448	357.64112853	354.94697538	-0.00179711	-0.00529619	-0.04456332
0.12077	1068.39182	4e-08	5.4e-07	2.8e-07	1.8e-07	0.0	2.94e-06	1.48e-06	1e-08	355.04698829	357.58694697	354.89435291	-0.00178807	-0.005291	-0.04452233
0.12082	1068.84936	4e-08	5.4e-07	2.8e-07	1.8e-07	0.0	2.94e-06	1.48e-06	1e-08	354.99463223	357.53281287	354.84176803	-0.00179116	-0.00528706	-0.04449161
0.12088	1069.30686	4e-08	5.4e-07	2.8e-07	1.8e-07	0.0	2.94e-06	1.48e-06	1e-08	354.94218226	357.47871491	354.78922509	-0.00179151	-0.00528073	-0.04444207
0.12093	1069.76433	4e-08	5.4e-07	2.8e-07	1.8e-07	0.0	2.94e-06	1.48e-06	1e-08	354.88971657	357.42467494	354.73674331	-0.00179128	-0.00527548	-0.04440098
0.12099	1070.22178	4e-08	5.4e-07	2.8e-07	1.8e-07	0.0	2.94e-06	1.48e-06	1e-08	354.837253	357.37068304	354.68431154	-0.00178616	-0.00526373	-0.04430891
0.12104	1070.6792	4e-08	5.4e-07	2.8e-07	1.8e-07	0.0	2.94e-06	1.48e-06	1e-08	354.78492895	357.31679875	354.63198541	-0.00177916	-0.00524979	-0.04419952
0.1211	1071.13659	4e-08	5.4e-07	2.8e-07	1.8e-07	0.0	2.94e-06	1.48e-06	1e-08	354.73279769	357.26304229	354.57978349	-0.00177916	-0.00524979	-0.04419952
0.12115	1071.59396	4e-08	5.4e-07	2.8e-07	1.8e-07	0.0	2.94e-06	1.48e-06	1e-08	354.68066643	357.20928584	354.52758156	-0.00177916	-0.00524979	-0.04419952
0.12121	1072.0513	4e-08	5.4e-07	2.8e-07	1.8e-07	0.0	2.94e-06	1.48e-06	1e-08	354.62853517	357.15552938	354.47537964	-0.00177953	-0.00524958	-0.04419792
0.12126	1072.5086	4e-08	5.4e-07	2.8e-07	1.8e-07	0.0	2.94e-06	1.48e-06	1e-08	354.57639302	357.10177482	354.42318019	-0.0017882	-0.00524469	-0.04415995
0.12132	1072.96588	4e-08	5.4e-07	2.8e-07	1.8e-07	0.0	2.94e-06	1.48e-06	1e-08	354.52399261	357.04806513	354.37103937	-0.00179022	-0.00524084	-0.04412983
0.12137	1073.42314	4e-08	5.4e-07	2.8e-07	1.8e-07	0.0	2.94e-06	1.48e-06	1e-08	354.47152961	356.99439078	354.31893828	-0.00177763	-0.00523584	-0.04409015
0.12143	1073.88036	4e-08	5.4e-07	2.8e-07	1.8e-07	0.0	2.94e-06	1.48e-06	1e-08	354.41943123	356.94076222	354.26686822	-0.00177849	-0.00523097	-0.04405197
0.12148	1074.33756	4e-08	5.4e-07	2.8e-07	1.8e-07	0.0	2.94e-06	1.48e-06	1e-08	354.36730335	356.88717841	354.21484613	-0.00178877	-0.00522577	-0.0440117
0.13155	1157.53394	4e-08	5.4e-07	2.8e-07	1.8e-07	0.0	2.94e-06	1.48e-06	1e-08	345.59080744	347.85330846	345.46268693	-0.0014789	-0.00435244	-0.03707943
0.1316	1157.98598	4e-08	5.4e-07	2.8e-07	1.8e-07	0.0	2.94e-06	1.48e-06	1e-08	345.54680807	347.80791429	345.41880247	-0.00147781	-0.00434607	-0.03702838
0.13166	1158.43799	4e-08	5.4e-07	2.8e-07	1.8e-07	0.0	2.94e-06	1.48e-06	1e-08	345.50283632	347.76258045	345.37497923	-0.00147781	-0.00434607	-0.03702838
0.13171	1158.88998	4e-08	5.4e-07	2.8e-07	1.8e-07	0.0	2.94e-06	1.48e-06	1e-08	345.45886457	347.71724662	345.33115598	-0.00147707	-0.0043431	-0.03700451
0.13177	1159.34193	4e-08	5.4e-07	2.8e-07	1.8e-07	0.0	2.94e-06	1.48e-06	1e-08	345.4149125	347.67194103	345.28736104	-0.00147427	-0.00433178	-0.03691382
0.13182	1159.79386	4e-08	5.4e-07	2.8e-07	1.8e-07	0.0	2.94e-06	1.48e-06	1e-08	345.37103523	347.62674276	345.24367363	-0.00147427	-0.00433178	-0.03691382
0.13188	1160.24576	4e-08	5.4e-07	2.8e-07	1.8e-07	0.0	2.94e-06	1.48e-06	1e-08	345.32715796	347.5815445	345.19998623	-0.00147427	-0.00433178	-0.03691382
0.13193	1160.69764	4e-08	5.4e-07	2.8e-07	1.8e-07	0.0	2.94e-06	1.48e-06	1e-08	345.28328069	347.53634624	345.15629882	-0.00146916	-0.00432785	-0.03688208
0.13199	1161.14948	4e-08	5.4e-07	2.8e-07	1.8e-07	0.0	2.94e-06	1.48e-06	1e-08	345.23955247	347.4911852	345.1126433	-0.0014649	-0.00432458	-0.03685563
0.13204	1161.60129	4e-08	5.4e-07	2.8e-07	1.8e-07	0.0	2.94e-06	1.48e-06	1e-08	345.19594849	347.44605518	345.06901435	-0.00146534	-0.00432106	-0.03682748
0.1321	1162.05308	4e-08	5.4e-07	2.8e-07	1.8e-07	0.0	2.94e-06	1.48e-06	1e-08	345.15232893	347.40095847	345.02542061	-0.00147033	-0.0043168	-0.03679349
0.13215	1162.50484	4e-08	5.4e-07	2.8e-07	1.8e-07	0.0	2.94e-06	1.48e-06	1e-08	345.10855759	347.35590225	344.98187563	-0.0014716	-0.00431298	-0.03676292
0.13221	1162.95657	4e-08	5.4e-07	2.8e-07	1.8e-07	0.0	2.94e-06	1.48e-06	1e-08	345.06474545	347.31088226	344.93837001	-0.00146022	-0.00430893	-0.03672992
0.13226	1163.40828	4e-08	5.4e-07	2.8e-07	1.8e-07	0.0	2.94e-06	1.48e-06	1e-08	345.02126921	347.26590069	344.89488904	-0.00146169	-0.00430471	-0.03669611
0.13232	1163.85995	4e-08	5.4e-07	2.8e-07	1.8e-07	0.0	2.94e-06	1.48e-06	1e-08	344.9777459	347.22095921	344.85145171	-0.00145582	-0.00430049	-0.03666204
0.13237	1164.3116	4e-08	5.4e-07	2.8e-07	1.8e-07	0.0	2.94e-06	1.48e-06	1e-08	344.9343942	347.17605769	344.80804806	-0.00145421	-0.00429571	-0.03662354
0.13243	1164.76321	4e-08	5.4e-07	2.8e-07	1.8e-07	0.0	2.94e-06	1.48e-06	1e-08	344.89108693	347.13120163	344.76468949	-0.0014607	-0.0042899	-0.03657716
0.13248	1165.2148	4e-08	5.4e-07	2.8e-07	1.8e-07	0.0	2.94e-06	1.48e-06	1e-08	344.84758191	347.08640078	344.72139701	-0.00145455	-0.00428428	-0.03653182
0.14255	1247.37826	4e-08	5.4e-07	2.8e-07	1.8e-07	0.0	2.94e-06	1.48e-06	1e-08	337.54138982	339.5319445	337.43491236	-0.00122353	-0.00357828	-0.03080288
0.1426	1247.82462	4e-08	5.4e-07	2.8e-07	1.8e-07	0.0	2.94e-06	1.48e-06	1e-08	337.50449238	339.49399645	337.39839676	-0.00121956	-0.00357781	-0.03079888
0.14266	1248.27095	4e-08	5.4e-07	2.8e-07	1.8e-07	0.0	2.94e-06	1.48e-06	1e-08	337.46771451	339.45605297	337.36188053	-0.00120839	-0.00357479	-0.03077376
0.14271	1248.71725	4e-08	5.4e-07	2.8e-07	1.8e-07	0.0	2.94e-06	1.48e-06	1e-08	337.43127131	339.41813897	337.32537966	-0.00120851	-0.00356593	-0.03070125
0.14277	1249.16352	4e-08	5.4e-07	2.8e-07	1.8e-07	0.0	2.94e-06	1.48e-06	1e-08	337.39481887	339.38031154	337.28896834	-0.00120823	-0.00356508	-0.03069427
0.14282	1249.60977	4e-08	5.4e-07	2.8e-07	1.8e-07	0.0	2.94e-06	1.48e-06	1e-08	337.35837419	339.34249244	337.25256524	-0.00120438	-0.00355779	-0.03063453
0.14288	1250.05599	4e-08	5.4e-07	2.8e-07	1.8e-07	0.0	2.94e-06	1.48e-06	1e-08	337.32204117	339.30474461	337.21623038	-0.001199	-0.00354762	-0.03055121
0.14293	1250.50217	4e-08	5.4e-07	2.8e-07	1.8e-07	0.0	2.94e-06	1.48e-06	1e-08	337.28586388	339.2670962	337.1799907	-0.001199	-0.00354762	-0.03055121
0.14299	1250.94833	4e-08	5.4e-07	2.8e-07	1.8e-07	0.0	2.94e-06	1.48e-06	1e-08	337.24968659	339.22944778	337.14375101	-0.001199	-0.00354762	-0.03055121
0.14304	1251.39446	4e-08	5.4e-07	2.8e-07	1.8e-07	0.0	2.94e-06	1.48e-06	1e-08	337.2135093	339.19179937	337.10751133	-0.001199	-0.00354762	-0.03055121
0.1431	1251.84057	4e-08	5.4e-07	2.8e-07	1.8e-07	0.0	2.94e-06	1.48e-06	1e-08	337.17733201	339.15415095	337.07127165	-0.00120443	-0.00354591	-0.03053743
0.14315	1252.28664	4e-08	5.4e-07	2.8e-07	1.8e-07	0.0	2.94e-06	1.48e-06	1e-08	337.14098988	339.11651927	337.03505654	-0.00121131	-0.00354263	-0.03051086
0.14321	1252.73268	4e-08	5.4e-07	2.8e-07	1.8e-07	0.0	2.94e-06	1.48e-06	1e-08	337.10443785	339.07891967	336.99888382	-0.00119877	-0.00353888	-0.03047967
0.14326	1253.1787	4e-08	5.4e-07	2.8e-07	1.8e-07	0.0	2.94e-06	1.48e-06	1e-08	337.06826188	339.04135668	336.96273203	-0.00120373	-0.00353206	-0.03042399
0.14332	1253.62469	4e-08	5.4e-07	2.8e-07	1.8e-07	0.0	2.94e-06	1.48e-06	1e-08	337.03193191	339.00386046	336.92665581	-0.00120448	-0.00353102	-0.0304155
0.14337	1254.07065	4e-08	5.4e-07	2.8e-07	1.8e-07	0.0	2.94e-06	1.48e-06	1e-08	336.99557845	338.96637444	336.89059111	-0.00119774	-0.00352887	-0.03039766
0.14343	1254.51658	4e-08	5.4e-07	2.8e-07	1.8e-07	0.0	2.94e-06	1.48e-06	1e-08	336.95942703	338.92890941	336.85453899	-0.00119584	-0.00352544	-0.03036947
0.14348	1254.96248	4e-08	5.4e-07	2.8e-07	1.8e-07	0.0	2.94e-06	1.48e-06	1e-08	336.92333095	338.89147799	336.81851896	-0.00119651	-0.00351759	-0.03030524
0.15354	1336.07793	4e-08	5.4e-07	2.8e-07	1.8e-07	0.0	2.94e-06	1.48e-06	1e-08	330.84852842	332.58419719	330.76029339	-0.00100134	-0.00294595	-0.02557951
0.1536	1336.51853	4e-08	5.4e-07	2.8e-07	1.8e-07	0.0	2.94e-06	1.48e-06	1e-08	330.81798822	332.55250619	330.72991335	-0.00099464	-0.00294184	-0.02554499
0.15365	1336.95909	4e-08	5.4e-07	2.8e-07	1.8e-07	0.0	2.94e-06	1.48e-06	1e-08	330.78765012	332.52085643	330.69956661	-0.00098885	-0.0029388	-0.02551947
0.15371	1337.39963	4e-08	5.4e-07	2.8e-07	1.8e-07	0.0	2.94e-06	1.48e-06	1e-08	330.75748668	332.4892371	330.66924331	-0.00099023	-0.00293859	-0.02551775
0.15376	1337.84014	4e-08	5.4e-07	2.8e-07	1.8e-07	0.0	2.94e-06	1.48e-06	1e-08	330.72728105	332.45761993	330.63892406	-0.00099809	-0.00293613	-0.02549765
0.15382	1338.28061	4e-08	5.4e-07	2.8e-07	1.8e-07	0.0	2.94e-06	1.48e-06	1e-08	330.69683441	332.42602746	330.60864063	-0.00099375	-0.0029283	-0.02543227
0.15387	1338.72106	4e-08	5.4e-07	2.8e-07	1.8e-07	0.0	2.94e-06	1.48e-06	1e-08	330.66651594	332.39451353	330.57843192	-0.00099351	-0.00292751	-0.02542564
0.15393	1339.16148	4e-08	5.4e-07	2.8e-07	1.8e-07	0.0	2.94e-06	1.48e-06	1e-08	330.63620424	332.36300757	330.54823107	-0.00099308	-0.00292485	-0.02540351
0.15398	1339.60187	4e-08	5.4e-07	2.8e-07	1.8e-07	0.0	2.94e-06	1.48e-06	1e-08	330.6059043	332.33152832	330.51805696	-0.00099096	-0.0029118	-0.02529493
0.15404	1340.04223	4e-08	5.4e-07	2.8e-07	1.8e-07	0.0	2.94e-06	1.48e-06	1e-08	330.57566207	332.30018008	330.48801403	-0.00099096	-0.0029118	-0.02529493
0.15409	1340.48257	4e-08	5.4e-07	2.8e-07	1.8e-07	0.0	2.94e-06	1.48e-06	1e-08	330.54541983	332.26883184	330.4579711	-0.00099096	-0.0029118	-0.02529493
0.15415	1340.92287	4e-08	5.4e-07	2.8e-07	1.8e-07	0.0	2.94e-06	1.48e-06	1e-08	330.51517759	332.2374836	330.42792818	-0.00099096	-0.0029118	-0.02529493
0.1542	1341.36314	4e-08	5.4e-07	2.8e-07	1.8e-07	0.0	2.94e-06	1.48e-06	1e-08	330.48493535	332.20613536	330.39788525	-0.00099096	-0.0029118	-0.02529493
0.15426	1341.80339	4e-08	5.4e-07	2.8e-07	1.8e-07	0.0	2.94e-06	1.48e-06	1e-08	330.45469312	332.17478712	330.36784232	-0.00098187	-0.0029094	-0.02527454
0.15431	1342.24361	4e-08	5.4e-07	2.8e-07	1.8e-07	0.0	2.94e-06	1.48e-06	1e-08	330.42472687	332.14346295	330.33781189	-0.00097901	-0.00290701	-0.02525449
0.15437	1342.68379	4e-08	5.4e-07	2.8e-07	1.8e-07	0.0	2.94e-06	1.48e-06	1e-08	330.39484646	332.11216279	330.30780226	-0.00098743	-0.00290397	-0.02522958
0.15442	1343.12395	4e-08	5.4e-07	2.8e-07	1.8e-07	0.0	2.94e-06	1.48e-06	1e-08	330.36470749	332.08089312	330.27783517	-0.00097705	-0.00289772	-0.02517699
0.15448	1343.56408	4e-08	5.4e-07	2.8e-07	1.8e-07	0.0	2.94e-06	1.48e-06	1e-08	330.33488199	332.04968631	330.24791857	-0.00097523	-0.00289662	-0.02516779
0.16454	1423.61589	4e-08	5.4e-07	2.8e-07	1.8e-07	0.0	2.94e-06	1.48e-06	1e-08	325.28678406	326.78785028	325.21313999	-0.00082273	-0.00242598	-0.02121617
0.1646	1424.05063	4e-08	5.4e-07	2.8e-07	1.8e-07	0.0	2.94e-06	1.48e-06	1e-08	325.26145216	326.76143273	325.1879067	-0.00082269	-0.00242556	-0.02121257
0.16465	1424.48534	4e-08	5.4e-07	2.8e-07	1.8e-07	0.0	2.94e-06	1.48e-06	1e-08	325.23612137	326.73501955	325.16267781	-0.00082134	-0.00241193	-0.02109768
0.16471	1424.92003	4e-08	5.4e-07	2.8e-07	1.8e-07	0.0	2.94e-06	1.48e-06	1e-08	325.21082602	326.70874618	325.13758924	-0.00082134	-0.00241193	-0.02109768
0.16476	1425.35468	4e-08	5.4e-07	2.8e-07	1.8e-07	0.0	2.94e-06	1.48e-06	1e-08	325.18553067	326.68247282	325.11250067	-0.00082134	-0.00241193	-0.02109768
0.16482	1425.7893	4e-08	5.4e-07	2.8e-07	1.8e-07	0.0	2.94e-06	1.48e-06	1e-08	325.16023531	326.65619945	325.0874121	-0.00082134	-0.00241193	-0.02109768
0.16487	1426.2239	4e-08	5.4e-07	2.8e-07	1.8e-07	0.0	2.94e-06	1.48e-06	1e-08	325.13493996	326.62992608	325.06232353	-0.00082134	-0.00241193	-0.02109768
0.16493	1426.65846	4e-08	5.4e-07	2.8e-07	1.8e-07	0.0	2.94e-06	1.48e-06	1e-08	325.10964461	326.60365272	325.03723496	-0.00082113	-0.00241189	-0.02109733
0.16498	1427.093	4e-08	5.4e-07	2.8e-07	1.8e-07	0.0	2.94e-06	1.48e-06	1e-08	325.08435555	326.57737976	325.01214654	-0.00080376	-0.00240852	-0.02106806
0.16504	1427.5275	4e-08	5.4e-07	2.8e-07	1.8e-07	0.0	2.94e-06	1.48e-06	1e-08	325.05959974	326.55114141	324.98707008	-0.00081169	-0.0024067	-0.02105304
0.16509	1427.96198	4e-08	5.4e-07	2.8e-07	1.8e-07	0.0	2.94e-06	1.48e-06	1e-08	325.03459897	326.52492175	324.9620233	-0.00081939	-0.00240492	-0.02103834
0.16515	1428.39643	4e-08	5.4e-07	2.8e-07	1.8e-07	0.0	2.94e-06	1.48e-06	1e-08	325.0093602	326.49872039	324.93700548	-0.00081619	-0.00239963	-0.02099353
0.1652	1428.83084	4e-08	5.4e-07	2.8e-07	1.8e-07	0.0	2.94e-06	1.48e-06	1e-08	324.98421769	326.47257337	324.91203866	-0.00081619	-0.00239963	-0.02099353
0.16526	1429.26523	4e-08	5.4e-07	2.8e-07	1.8e-07	0.0	2.94e-06	1.48e-06	1e-08	324.95907518	326.44642635	324.88707184	-0.00080593	-0.00239746	-0.02097479
0.16531	1429.69959	4e-08	5.4e-07	2.8e-07	1.8e-07	0.0	2.94e-06	1.48e-06	1e-08	324.93424746	326.42030157	324.86211389	-0.00080586	-0.00239542	-0.02095757
0.16537	1430.13392	4e-08	5.4e-07	2.8e-07	1.8e-07	0.0	2.94e-06	1.48e-06	1e-08	324.90942105	326.39419773	324.83717717	-0.00081292	-0.00239331	-0.02093999
0.16542	1430.56822	4e-08	5.4e-07	2.8e-07	1.8e-07	0.0	2.94e-06	1.48e-06	1e-08	324.88437639	326.36811565	324.81227207	-0.00080213	-0.00238758	-0.02089111
0.16548	1431.00249	4e-08	5.4e-07	2.8e-07	1.8e-07	0.0	2.94e-06	1.48e-06	1e-08	324.85966123	326.34209243	324.78741243	-0.00080213	-0.00238758	-0.02089111
0.17554	1509.97448	4e-08	5.4e-07	2.8e-07	1.8e-07	0.0	2.94e-06	1.48e-06	1e-08	320.66485162	321.95458294	320.60375494	-0.00067694	-0.00200242	-0.01761514
0.1756	1510.40328	4e-08	5.4e-07	2.8e-07	1.8e-07	0.0	2.94e-06	1.48e-06	1e-08	320.64384437	321.93255285	320.5827793	-0.00067728	-0.00199983	-0.01759306
0.17565	1510.83205	4e-08	5.4e-07	2.8e-07	1.8e-07	0.0	2.94e-06	1.48e-06	1e-08	320.62282563	321.91054983	320.56183151	-0.00067714	-0.00199886	-0.01758472
0.17571	1511.26079	4e-08	5.4e-07	2.8e-07	1.8e-07	0.0	2.94e-06	1.48e-06	1e-08	320.60181089	321.88855703	320.54089387	-0.00067471	-0.00199588	-0.01755921
0.17576	1511.6895	4e-08	5.4e-07	2.8e-07	1.8e-07	0.0	2.94e-06	1.48e-06	1e-08	320.58087038	321.86659536	320.51998446	-0.00067488	-0.00199462	-0.01754846
0.17582	1512.11818	4e-08	5.4e-07	2.8e-07	1.8e-07	0.0	2.94e-06	1.48e-06	1e-08	320.55992397	321.84464687	320.49908863	-0.00067516	-0.00199261	-0.01753131
0.17587	1512.54683	4e-08	5.4e-07	2.8e-07	1.8e-07	0.0	2.94e-06	1.48e-06	1e-08	320.53896815	321.82271941	320.47821445	-0.00067333	-0.00199039	-0.01751227
0.17593	1512.97545	4e-08	5.4e-07	2.8e-07	1.8e-07	0.0	2.94e-06	1.48e-06	1e-08	320.51806829	321.80081519	320.45736133	-0.00067248	-0.00198936	-0.01750346
0.17598	1513.40404	4e-08	5.4e-07	2.8e-07	1.8e-07	0.0	2.94e-06	1.48e-06	1e-08	320.4971943	321.77892172	320.43651794	-0.00067295	-0.00198616	-0.01747614
0.17604	1513.8326	4e-08	5.4e-07	2.8e-07	1.8e-07	0.0	2.94e-06	1.48e-06	1e-08	320.47630456	321.75706176	320.41570907	-0.0006722	-0.0019852	-0.01746785
0.17609	1514.26113	4e-08	5.4e-07	2.8e-07	1.8e-07	0.0	2.94e-06	1.48e-06	1e-08	320.45543767	321.73521191	320.39490944	-0.00067027	-0.00198287	-0.0174479
0.17615	1514.68963	4e-08	5.4e-07	2.8e-07	1.8e-07	0.0	2.94e-06	1.48e-06	1e-08	320.43462998	321.71338642	320.37413185	-0.00067056	-0.00198099	-0.01743182
0.1762	1515.1181	4e-08	5.4e-07	2.8e-07	1.8e-07	0.0	2.94e-06	1.48e-06	1e-08	320.41381257	321.69158065	320.35337459	-0.00067077	-0.00197962	-0.01742018
0.17626	1515.54654	4e-08	5.4e-07	2.8e-07	1.8e-07	0.0	2.94e-06	1.48e-06	1e-08	320.39298812	321.66978915	320.33263207	-0.00066839	-0.00197679	-0.01739587
0.17631	1515.97495	4e-08	5.4e-07	2.8e-07	1.8e-07	0.0	2.94e-06	1.48e-06	1e-08	320.37223647	321.64802733	320.31191636	-0.00066815	-0.00197582	-0.01738759
0.17637	1516.40333	4e-08	5.4e-07	2.8e-07	1.8e-07	0.0	2.94e-06	1.48e-06	1e-08	320.35149172	321.62627565	320.29121058	-0.00066858	-0.00197316	-0.0173649
0.17642	1516.83168	4e-08	5.4e-07	2.8e-07	1.8e-07	0.0	2.94e-06	1.48e-06	1e-08	320.33073264	321.6045518	320.27053355	-0.00066728	-0.00197163	-0.01735173
0.17648	1517.26	4e-08	5.4e-07	2.8e-07	1.8e-07	0.0	2.94e-06	1.48e-06	1e-08	320.31001337	321.58284403	320.24987103	-0.00066586	-0.00196995	-0.01733734
0.18654	1595.13548	4e-08	5.4e-07	2.8e-07	1.8e-07	0.0	2.94e-06	1.48e-06	1e-08	316.82536083	317.9269198	316.77458709	-0.00055794	-0.00165281	-0.01461066
0.1866	1595.55824	4e-08	5.4e-07	2.8e-07	1.8e-07	0.0	2.94e-06	1.48e-06	1e-08	316.80793262	317.90857708	316.75717279	-0.00055878	-0.00165078	-0.0145932
0.18665	1595.98097	4e-08	5.4e-07	2.8e-07	1.8e-07	0.0	2.94e-06	1.48e-06	1e-08	316.79047741	317.89025595	316.73978134	-0.00055887	-0.00164995	-0.0145861
0.18671	1596.40368	4e-08	5.4e-07	2.8e-07	1.8e-07	0.0	2.94e-06	1.48e-06	1e-08	316.77301913	317.87194359	316.72239884	-0.00055612	-0.00164746	-0.01456447
0.18676	1596.82635	4e-08	5.4e-07	2.8e-07	1.8e-07	0.0	2.94e-06	1.48e-06	1e-08	316.75564593	317.85365776	316.70503934	-0.00055653	-0.00164647	-0.01455595
0.18682	1597.24899	4e-08	5.4e-07	2.8e-07	1.8e-07	0.0	2.94e-06	1.48e-06	1e-08	316.73825942	317.83538247	316.68769101	-0.00055724	-0.00164478	-0.01454143
0.18687	1597.67161	4e-08	5.4e-07	2.8e-07	1.8e-07	0.0	2.94e-06	1.48e-06	1e-08	316.72085027	317.81712513	316.67036169	-0.00055525	-0.00164298	-0.01452585
0.18693	1598.09419	4e-08	5.4e-07	2.8e-07	1.8e-07	0.0	2.94e-06	1.48e-06	1e-08	316.70350261	317.79888691	316.65304893	-0.00055431	-0.00164213	-0.01451843
0.18698	1598.51674	4e-08	5.4e-07	2.8e-07	1.8e-07	0.0	2.94e-06	1.48e-06	1e-08	316.68618424	317.78065779	316.63574406	-0.00055542	-0.0016395	-0.01449581
0.18704	1598.93926	4e-08	5.4e-07	2.8e-07	1.8e-07	0.0	2.94e-06	1.48e-06	1e-08	316.66883027	317.76245664	316.61846884	-0.00055458	-0.00163869	-0.01448876
0.18709	1599.36175	4e-08	5.4e-07	2.8e-07	1.8e-07	0.0	2.94e-06	1.48e-06	1e-08	316.65150231	317.74426415	316.60120119	-0.0005525	-0.00163682	-0.01447254
0.18715	1599.78421	4e-08	5.4e-07	2.8e-07	1.8e-07	0.0	2.94e-06	1.48e-06	1e-08	316.63423859	317.72609157	316.58395078	-0.00055318	-0.00163522	-0.0144588
0.1872	1600.20664	4e-08	5.4e-07	2.8e-07	1.8e-07	0.0	2.94e-06	1.48e-06	1e-08	316.61695309	317.70793597	316.56671837	-0.00055364	-0.00163416	-0.01444964
0.18726	1600.62904	4e-08	5.4e-07	2.8e-07	1.8e-07	0.0	2.94e-06	1.48e-06	1e-08	316.59965304	317.6897917	316.54949798	-0.00055098	-0.00163177	-0.01442891
0.18731	1601.05141	4e-08	5.4e-07	2.8e-07	1.8e-07	0.0	2.94e-06	1.48e-06	1e-08	316.5824354	317.67167288	316.5322996	-0.00055095	-0.00163095	-0.01442188
0.18737	1601.47375	4e-08	5.4e-07	2.8e-07	1.8e-07	0.0	2.94e-06	1.48e-06	1e-08	316.56521833	317.65356273	316.51510991	-0.00055185	-0.00162887	-0.01440396
0.18742	1601.89606	4e-08	5.4e-07	2.8e-07	1.8e-07	0.0	2.94e-06	1.48e-06	1e-08	316.54797258	317.63547474	316.49794373	-0.00055031	-0.0016275	-0.01439206
0.18748	1602.31833	4e-08	5.4e-07	2.8e-07	1.8e-07	0.0	2.94e-06	1.48e-06	1e-08	316.53077428	317.61740136	316.48079017	-0.00054891	-0.00162624	-0.01438118
0.19754	1679.07991	4e-08	5.4e-07	2.8e-07	1.8e-07	0.0	2.94e-06	1.48e-06	1e-08	313.63595471	314.59347309	313.59345241	-0.00046446	-0.00128081	-0.01212315
0.1976	1679.49655	4e-08	5.4e-07	2.8e-07	1.8e-07	0.0	2.94e-06	1.48e-06	1e-08	313.62136717	314.5791552	313.57887783	-0.00046404	-0.00126992	-0.01211163
0.19765	1679.91315	4e-08	5.4e-07	2.8e-07	1.8e-07	0.0	2.94e-06	1.48e-06	1e-08	313.60679251	314.56495863	313.56430354	-0.00046313	-0.00132125	-0.01209906
0.19771	1680.32972	4e-08	5.4e-07	2.8e-07	1.8e-07	0.0	2.94e-06	1.48e-06	1e-08	313.59224609	314.55018764	313.54981772	-0.00046299	-0.00131797	-0.01208887
0.19776	1680.74626	4e-08	5.4e-07	2.8e-07	1.8e-07	0.0	2.94e-06	1.48e-06	1e-08	313.57770362	314.53545297	313.5353414	-0.00046252	-0.00128888	-0.01207754
0.19782	1681.16277	4e-08	5.4e-07	2.8e-07	1.8e-07	0.0	2.94e-06	1.48e-06	1e-08	313.56317554	314.52104297	313.5208395	-0.00046209	-0.00130359	-0.01206609
0.19787	1681.57925	4e-08	5.4e-07	2.8e-07	1.8e-07	0.0	2.94e-06	1.48e-06	1e-08	313.54866068	314.50646806	313.50637372	-0.00046183	-0.001269	-0.01205465
0.19793	1681.99569	4e-08	5.4e-07	2.8e-07	1.8e-07	0.0	2.94e-06	1.48e-06	1e-08	313.53415366	314.49227945	313.49187506	-0.00046126	-0.00127469	-0.01204334
0.19798	1682.41211	4e-08	5.4e-07	2.8e-07	1.8e-07	0.0	2.94e-06	1.48e-06	1e-08	313.51966392	314.47802682	313.47739948	-0.00046074	-0.00133751	-0.01203195
0.19804	1682.8285	4e-08	5.4e-07	2.8e-07	1.8e-07	0.0	2.94e-06	1.48e-06	1e-08	313.50519021	314.46307129	313.46302738	-0.00046034	-0.00128276	-0.01202065
0.19809	1683.24485	4e-08	5.4e-07	2.8e-07	1.8e-07	0.0	2.94e-06	1.48e-06	1e-08	313.49072886	314.44872748	313.4485937	-0.00045973	-0.00128394	-0.01200927
0.19815	1683.66117	4e-08	5.4e-07	2.8e-07	1.8e-07	0.0	2.94e-06	1.48e-06	1e-08	313.47628625	314.43437004	313.43417681	-0.00045929	-0.00129946	-0.01199806
0.1982	1684.07747	4e-08	5.4e-07	2.8e-07	1.8e-07	0.0	2.94e-06	1.48e-06	1e-08	313.46185713	314.41983857	313.41979684	-0.00045893	-0.00127201	-0.01198675
0.19826	1684.49373	4e-08	5.4e-07	2.8e-07	1.8e-07	0.0	2.94e-06	1.48e-06	1e-08	313.44743888	314.40561364	313.4053937	-0.00045848	-0.00127166	-0.01197552
0.19831	1684.90996	4e-08	5.4e-07	2.8e-07	1.8e-07	0.0	2.94e-06	1.48e-06	1e-08	313.43303435	314.39139213	313.39100521	-0.00045803	-0.00130719	-0.01196417
0.19837	1685.32616	4e-08	5.4e-07	2.8e-07	1.8e-07	0.0	2.94e-06	1.48e-06	1e-08	313.41864368	314.37677286	313.37668193	-0.00045765	-0.00126708	-0.01195291
0.19842	1685.74233	4e-08	5.4e-07	2.8e-07	1.8e-07	0.0	2.94e-06	1.48e-06	1e-08	313.40426457	314.3626017	313.36231758	-0.00045729	-0.00127534	-0.01194165
0.19848	1686.15847	4e-08	5.4e-07	2.8e-07	1.8e-07	0.0	2.94e-06	1.48e-06	1e-08	313.38989661	314.3483377	313.34798015	-0.00045678	-0.00128659	-0.01193034
0.20854	1761.78815	4e-08	5.4e-07	2.8e-07	1.8e-07	0.0	2.94e-06	1.48e-06	1e-08	310.97556864	311.93999121	310.93965506	-0.00038304	-0.00107657	-0.01004
0.20859	1762.19855	4e-08	5.4e-07	2.8e-07	1.8e-07	0.0	2.94e-06	1.48e-06	1e-08	310.96348311	311.92788578	310.92760486	-0.00038266	-0.00107641	-0.01003055
0.20865	1762.60892	4e-08	5.4e-07	2.8e-07	1.8e-07	0.0	2.94e-06	1.48e-06	1e-08	310.9514095	311.91578179	310.91556717	-0.00038235	-0.00107632	-0.01002109
0.2087	1763.01926	4e-08	5.4e-07	2.8e-07	1.8e-07	0.0	2.94e-06	1.48e-06	1e-08	310.93934536	311.90367856	310.9035422	-0.00038192	-0.00107614	-0.01001164
0.20876	1763.42956	4e-08	5.4e-07	2.8e-07	1.8e-07	0.0	2.94e-06	1.48e-06	1e-08	310.92729452	311.89157695	310.89152965	-0.00038164	-0.00105189	-0.0100022
0.20881	1763.83984	4e-08	5.4e-07	2.8e-07	1.8e-07	0.0	2.94e-06	1.48e-06	1e-08	310.91525225	311.87974779	310.87949591	-0.00038124	-0.00105178	-0.00999277
0.20887	1764.25008	4e-08	5.4e-07	2.8e-07	1.8e-07	0.0	2.94e-06	1.48e-06	1e-08	310.90322229	311.86791953	310.86747469	-0.00038087	-0.00107583	-0.00998336
0.20892	1764.6603	4e-08	5.4e-07	2.8e-07	1.8e-07	0.0	2.94e-06	1.48e-06	1e-08	310.89120369	311.85582052	310.85549995	-0.00038047	-0.00107563	-0.00997395
0.20898	1765.07048	4e-08	5.4e-07	2.8e-07	1.8e-07	0.0	2.94e-06	1.48e-06	1e-08	310.87919767	311.84372339	310.84353758	-0.00038017	-0.00107565	-0.00996454
0.20903	1765.48063	4e-08	5.4e-07	2.8e-07	1.8e-07	0.0	2.94e-06	1.48e-06	1e-08	310.86720064	311.83162574	310.83158804	-0.00037976	-0.00102939	-0.00995515
0.20909	1765.89075	4e-08	5.4e-07	2.8e-07	1.8e-07	0.0	2.94e-06	1.48e-06	1e-08	310.85521661	311.82004809	310.81958612	-0.00037938	-0.00107295	-0.00994577
0.20914	1766.30083	4e-08	5.4e-07	2.8e-07	1.8e-07	0.0	2.94e-06	1.48e-06	1e-08	310.84324408	311.8079802	310.80765802	-0.0003791	-0.00107527	-0.00993639
0.2092	1766.71089	4e-08	5.4e-07	2.8e-07	1.8e-07	0.0	2.94e-06	1.48e-06	1e-08	310.83128022	311.79588587	310.79574597	-0.00037865	-0.00102663	-0.00992704
0.20925	1767.12091	4e-08	5.4e-07	2.8e-07	1.8e-07	0.0	2.94e-06	1.48e-06	1e-08	310.81933037	311.78433836	310.7837781	-0.00037832	-0.00107496	-0.00991768
0.20931	1767.53091	4e-08	5.4e-07	2.8e-07	1.8e-07	0.0	2.94e-06	1.48e-06	1e-08	310.80739049	311.77224687	310.77189081	-0.00037798	-0.00107487	-0.00990832
0.20936	1767.94087	4e-08	5.4e-07	2.8e-07	1.8e-07	0.0	2.94e-06	1.48e-06	1e-08	310.79546124	311.76015609	310.76001604	-0.00037757	-0.00102629	-0.00989899
0.20942	1768.3508	4e-08	5.4e-07	2.8e-07	1.8e-07	0.0	2.94e-06	1.48e-06	1e-08	310.78354457	311.74861143	310.74808559	-0.00037728	-0.00107466	-0.00988964
0.20947	1768.7607	4e-08	5.4e-07	2.8e-07	1.8e-07	0.0	2.94e-06	1.48e-06	1e-08	310.77163697	311.73652236	310.73623577	-0.00037682	-0.00105437	-0.00988033
0.21954	1843.23973	4e-08	5.4e-07	2.8e-07	1.8e-07	0.0	2.94e-06	1.48e-06	1e-08	308.77087616	309.74064949	308.74044104	-0.00031627	-0.00089955	-0.00831364
0.21959	1843.6438	4e-08	5.4e-07	2.8e-07	1.8e-07	0.0	2.94e-06	1.48e-06	1e-08	308.7608594	309.730485	308.73047294	-0.00031593	-0.0008637	-0.0083058
0.21965	1844.04783	4e-08	5.4e-07	2.8e-07	1.8e-07	0.0	2.94e-06	1.48e-06	1e-08	308.75085329	309.72072539	308.72046503	-0.00031552	-0.0008942	-0.00829795
0.2197	1844.45183	4e-08	5.4e-07	2.8e-07	1.8e-07	0.0	2.94e-06	1.48e-06	1e-08	308.74086015	309.71062092	308.71051038	-0.00031535	-0.00087182	-0.00829015
0.21976	1844.8558	4e-08	5.4e-07	2.8e-07	1.8e-07	0.0	2.94e-06	1.48e-06	1e-08	308.73087214	309.70076907	308.70053504	-0.00031503	-0.00087173	-0.00828232
0.21981	1845.25974	4e-08	5.4e-07	2.8e-07	1.8e-07	0.0	2.94e-06	1.48e-06	1e-08	308.72089413	309.69091806	308.69057011	-0.00031471	-0.00088558	-0.0082745
0.21987	1845.66364	4e-08	5.4e-07	2.8e-07	1.8e-07	0.0	2.94e-06	1.48e-06	1e-08	308.71092612	309.68091024	308.68063516	-0.00031444	-0.00089077	-0.00826671
0.21992	1846.06752	4e-08	5.4e-07	2.8e-07	1.8e-07	0.0	2.94e-06	1.48e-06	1e-08	308.70096634	309.67084356	308.67071808	-0.00031409	-0.00088091	-0.0082589
0.21998	1846.47136	4e-08	5.4e-07	2.8e-07	1.8e-07	0.0	2.94e-06	1.48e-06	1e-08	308.69101758	309.66088813	308.66079761	-0.00031379	-0.00086579	-0.00825111
0.22003	1846.87517	4e-08	5.4e-07	2.8e-07	1.8e-07	0.0	2.94e-06	1.48e-06	1e-08	308.68107798	309.65110332	308.65086644	-0.00031349	-0.00086362	-0.00824333
0.22009	1847.27895	4e-08	5.4e-07	2.8e-07	1.8e-07	0.0	2.94e-06	1.48e-06	1e-08	308.67114777	309.64134288	308.64094272	-0.00031318	-0.00087736	-0.00823555
0.22014	1847.68269	4e-08	5.4e-07	2.8e-07	1.8e-07	0.0	2.94e-06	1.48e-06	1e-08	308.66122713	309.63142686	308.63104879	-0.00031294	-0.00087877	-0.00822779
0.2202	1848.0864	4e-08	5.4e-07	2.8e-07	1.8e-07	0.0	2.94e-06	1.48e-06	1e-08	308.65131404	309.62149472	308.6211674	-0.00031258	-0.00086351	-0.00822002
0.22025	1848.49009	4e-08	5.4e-07	2.8e-07	1.8e-07	0.0	2.94e-06	1.48e-06	1e-08	308.64141222	309.61173481	308.61127498	-0.00031223	-0.00087332	-0.00821226
0.22031	1848.89374	4e-08	5.4e-07	2.8e-07	1.8e-07	0.0	2.94e-06	1.48e-06	1e-08	308.63152132	309.6018638	308.60140675	-0.0003121	-0.0008965	-0.00820453
0.22036	1849.29735	4e-08	5.4e-07	2.8e-07	1.8e-07	0.0	2.94e-06	1.48e-06	1e-08	308.62163421	309.5917306	308.59158175	-0.00031163	-0.00086857	-0.00819678
0.22042	1849.70094	4e-08	5.4e-07	2.8e-07	1.8e-07	0.0	2.94e-06	1.48e-06	1e-08	308.61176183	309.58191285	308.58172776	-0.00031136	-0.0008797	-0.00818904
0.22047	1850.10449	4e-08	5.4e-07	2.8e-07	1.8e-07	0.0	2.94e-06	1.48e-06	1e-08	308.60189798	309.57196906	308.57189987	-0.00031107	-0.0008643	-0.00818132
0.23054	1923.41334	4e-08	5.4e-07	2.8e-07	1.8e-07	0.0	2.94e-06	1.48e-06	1e-08	306.94428334	307.91817327	306.91841119	-0.00026112	-0.00072435	-0.00688333
0.23059	1923.81096	4e-08	5.4e-07	2.8e-07	1.8e-07	0.0	2.94e-06	1.48e-06	1e-08	306.93598718	307.90995496	306.91012832	-0.00026085	-0.00071957	-0.00687683
0.23065	1924.20854	4e-08	5.4e-07	2.8e-07	1.8e-07	0.0	2.94e-06	1.48e-06	1e-08	306.92769958	307.90179072	306.90184747	-0.00026061	-0.00073908	-0.00687034
0.2307	1924.6061	4e-08	5.4e-07	2.8e-07	1.8e-07	0.0	2.94e-06	1.48e-06	1e-08	306.91941955	307.893405	306.89360278	-0.00026035	-0.00072476	-0.00686386
0.23076	1925.00362	4e-08	5.4e-07	2.8e-07	1.8e-07	0.0	2.94e-06	1.48e-06	1e-08	306.9111476	307.88518161	306.88534673	-0.00026011	-0.00071416	-0.00685738
0.23081	1925.40111	4e-08	5.4e-07	2.8e-07	1.8e-07	0.0	2.94e-06	1.48e-06	1e-08	306.90288305	307.87707838	306.87708456	-0.00025997	-0.00074275	-0.0068509
0.23087	1925.79857	4e-08	5.4e-07	2.8e-07	1.8e-07	0.0	2.94e-06	1.48e-06	1e-08	306.89462305	307.86865054	306.86887143	-0.00025967	-0.00071336	-0.00684444
0.23092	1926.19599	4e-08	5.4e-07	2.8e-07	1.8e-07	0.0	2.94e-06	1.48e-06	1e-08	306.88637236	307.860556	306.8606257	-0.00025939	-0.00071328	-0.00683798
0.23098	1926.59339	4e-08	5.4e-07	2.8e-07	1.8e-07	0.0	2.94e-06	1.48e-06	1e-08	306.87813036	307.85246223	306.85238853	-0.00025919	-0.00074254	-0.00683152
0.23103	1926.99075	4e-08	5.4e-07	2.8e-07	1.8e-07	0.0	2.94e-06	1.48e-06	1e-08	306.86989475	307.84403632	306.84420123	-0.00025887	-0.00071312	-0.00682508
0.23109	1927.38807	4e-08	5.4e-07	2.8e-07	1.8e-07	0.0	2.94e-06	1.48e-06	1e-08	306.86166907	307.83594411	306.83598122	-0.00025865	-0.00073168	-0.00681864
0.23114	1927.78537	4e-08	5.4e-07	2.8e-07	1.8e-07	0.0	2.94e-06	1.48e-06	1e-08	306.85345019	307.82764113	306.82779601	-0.00025839	-0.0007163	-0.0068122
0.2312	1928.18263	4e-08	5.4e-07	2.8e-07	1.8e-07	0.0	2.94e-06	1.48e-06	1e-08	306.84523971	307.81951247	306.81959788	-0.00025813	-0.00070659	-0.00680577
0.23125	1928.57986	4e-08	5.4e-07	2.8e-07	1.8e-07	0.0	2.94e-06	1.48e-06	1e-08	306.83703729	307.8114939	306.81139477	-0.00025791	-0.00073595	-0.00679935
0.23131	1928.97706	4e-08	5.4e-07	2.8e-07	1.8e-07	0.0	2.94e-06	1.48e-06	1e-08	306.82884159	307.80314199	306.80324162	-0.00025765	-0.00071623	-0.00679293
0.23136	1929.37422	4e-08	5.4e-07	2.8e-07	1.8e-07	0.0	2.94e-06	1.48e-06	1e-08	306.82065412	307.79501377	306.79506941	-0.00025738	-0.00071214	-0.00678652
0.23142	1929.77136	4e-08	5.4e-07	2.8e-07	1.8e-07	0.0	2.94e-06	1.48e-06	1e-08	306.81247511	307.7869318	306.78690008	-0.00025718	-0.00072268	-0.00678011
0.23147	1930.16846	4e-08	5.4e-07	2.8e-07	1.8e-07	0.0	2.94e-06	1.48e-06	1e-08	306.80430234	307.77873003	306.77875427	-0.00025692	-0.00074275	-0.00677371
0.24154	2002.28673	4e-08	5.4e-07	2.8e-07	1.8e-07	0.0	2.94e-06	1.48e-06	1e-08	305.43124327	306.40885365	305.40912826	-0.00021573	-0.00060686	-0.0056985
0.24159	2002.67779	4e-08	5.4e-07	2.8e-07	1.8e-07	0.0	2.94e-06	1.48e-06	1e-08	305.42437133	306.40194496	305.40228059	-0.00021552	-0.00060191	-0.00569312
0.24165	2003.06882	4e-08	5.4e-07	2.8e-07	1.8e-07	0.0	2.94e-06	1.48e-06	1e-08	305.41750591	306.39509256	305.39543323	-0.00021526	-0.00059183	-0.00568775
0.2417	2003.45981	4e-08	5.4e-07	2.8e-07	1.8e-07	0.0	2.94e-06	1.48e-06	1e-08	305.41064879	306.38835477	305.38857889	-0.0002151	-0.00058705	-0.00568237
0.24176	2003.85078	4e-08	5.4e-07	2.8e-07	1.8e-07	0.0	2.94e-06	1.48e-06	1e-08	305.40379678	306.38167124	305.38172517	-0.0002149	-0.00061361	-0.005677
0.24181	2004.2417	4e-08	5.4e-07	2.8e-07	1.8e-07	0.0	2.94e-06	1.48e-06	1e-08	305.39695095	306.37468528	305.374916	-0.00021466	-0.00060907	-0.00567165
0.24187	2004.6326	4e-08	5.4e-07	2.8e-07	1.8e-07	0.0	2.94e-06	1.48e-06	1e-08	305.3901128	306.36775088	305.36810763	-0.00021457	-0.00059858	-0.00566627
0.24192	2005.02346	4e-08	5.4e-07	2.8e-07	1.8e-07	0.0	2.94e-06	1.48e-06	1e-08	305.38327751	306.3609358	305.36129196	-0.00021436	-0.00059883	-0.00566092
0.24198	2005.41429	4e-08	5.4e-07	2.8e-07	1.8e-07	0.0	2.94e-06	1.48e-06	1e-08	305.37644858	306.35411782	305.35448388	-0.00021414	-0.00059882	-0.00565557
0.24203	2005.80509	4e-08	5.4e-07	2.8e-07	1.8e-07	0.0	2.94e-06	1.48e-06	1e-08	305.36962685	306.34729986	305.34768296	-0.00021391	-0.0005988	-0.00565023
0.24209	2006.19585	4e-08	5.4e-07	2.8e-07	1.8e-07	0.0	2.94e-06	1.48e-06	1e-08	305.3628123	306.34048195	305.3408892	-0.00021366	-0.00056964	-0.0056449
0.24214	2006.58659	4e-08	5.4e-07	2.8e-07	1.8e-07	0.0	2.94e-06	1.48e-06	1e-08	305.35600542	306.33399598	305.33406162	-0.00021335	-0.00059858	-0.0056396
0.2422	2006.97728	4e-08	5.4e-07	2.8e-07	1.8e-07	0.0	2.94e-06	1.48e-06	1e-08	305.34920856	306.32718041	305.3272817	-0.0002133	-0.00061592	-0.00563424
0.24225	2007.36795	4e-08	5.4e-07	2.8e-07	1.8e-07	0.0	2.94e-06	1.48e-06	1e-08	305.34241323	306.32016733	305.32053356	-0.00021301	-0.00059557	-0.00562894
0.24231	2007.75858	4e-08	5.4e-07	2.8e-07	1.8e-07	0.0	2.94e-06	1.48e-06	1e-08	305.33562689	306.31338581	305.3137639	-0.00021281	-0.00057651	-0.00562362
0.24236	2008.14918	4e-08	5.4e-07	2.8e-07	1.8e-07	0.0	2.94e-06	1.48e-06	1e-08	305.32884682	306.30682124	305.30697467	-0.00021266	-0.00060016	-0.00561831
0.24242	2008.53974	4e-08	5.4e-07	2.8e-07	1.8e-07	0.0	2.94e-06	1.48e-06	1e-08	305.32207154	306.29998723	305.30022589	-0.00021253	-0.00059872	-0.00561299
0.24247	2008.93027	4e-08	5.4e-07	2.8e-07	1.8e-07	0.0	2.94e-06	1.48e-06	1e-08	305.31530039	306.29316957	305.29348238	-0.00021215	-0.00058714	-0.00560772
0.25253	2079.8367	4e-08	5.4e-07	2.8e-07	1.8e-07	0.0	2.94e-06	1.48e-06	1e-08	304.1781712	305.15894458	304.15915183	-0.00017828	-0.00050701	-0.00471724
0.25259	2080.22109	4e-08	5.4e-07	2.8e-07	1.8e-07	0.0	2.94e-06	1.48e-06	1e-08	304.17247992	305.15315626	304.15348941	-0.00017802	-0.00050217	-0.0047128
0.25264	2080.60544	4e-08	5.4e-07	2.8e-07	1.8e-07	0.0	2.94e-06	1.48e-06	1e-08	304.16679691	305.14742318	304.14782605	-0.0001779	-0.00048663	-0.00470834
0.2527	2080.98976	4e-08	5.4e-07	2.8e-07	1.8e-07	0.0	2.94e-06	1.48e-06	1e-08	304.16111772	305.14186741	304.14214697	-0.00017778	-0.00048663	-0.00470389
0.25275	2081.37404	4e-08	5.4e-07	2.8e-07	1.8e-07	0.0	2.94e-06	1.48e-06	1e-08	304.15544217	305.13631153	304.13647399	-0.00017759	-0.0005047	-0.00469945
0.25281	2081.75829	4e-08	5.4e-07	2.8e-07	1.8e-07	0.0	2.94e-06	1.48e-06	1e-08	304.14977257	305.13054928	304.13083234	-0.0001774	-0.00050676	-0.00469501
0.25286	2082.14251	4e-08	5.4e-07	2.8e-07	1.8e-07	0.0	2.94e-06	1.48e-06	1e-08	304.14410915	305.12476344	304.12519956	-0.00017725	-0.00049572	-0.00469057
0.25292	2082.52669	4e-08	5.4e-07	2.8e-07	1.8e-07	0.0	2.94e-06	1.48e-06	1e-08	304.13845049	305.11910355	304.11955729	-0.00017704	-0.00048659	-0.00468614
0.25297	2082.91084	4e-08	5.4e-07	2.8e-07	1.8e-07	0.0	2.94e-06	1.48e-06	1e-08	304.13279828	305.11354788	304.11390812	-0.0001769	-0.00048659	-0.00468172
0.25303	2083.29495	4e-08	5.4e-07	2.8e-07	1.8e-07	0.0	2.94e-06	1.48e-06	1e-08	304.12715077	305.10799219	304.10826496	-0.00017673	-0.00048658	-0.00467729
0.25308	2083.67903	4e-08	5.4e-07	2.8e-07	1.8e-07	0.0	2.94e-06	1.48e-06	1e-08	304.12150853	305.10243653	304.10262776	-0.00017657	-0.00049248	-0.00467288
0.25314	2084.06308	4e-08	5.4e-07	2.8e-07	1.8e-07	0.0	2.94e-06	1.48e-06	1e-08	304.11587143	305.09681337	304.09700483	-0.00017641	-0.00048065	-0.00466845
0.25319	2084.44709	4e-08	5.4e-07	2.8e-07	1.8e-07	0.0	2.94e-06	1.48e-06	1e-08	304.11023944	305.09132527	304.09137127	-0.00017624	-0.00049446	-0.00466405
0.25325	2084.83107	4e-08	5.4e-07	2.8e-07	1.8e-07	0.0	2.94e-06	1.48e-06	1e-08	304.1046127	305.0856794	304.08576305	-0.00017608	-0.00050644	-0.00465964
0.2533	2085.21502	4e-08	5.4e-07	2.8e-07	1.8e-07	0.0	2.94e-06	1.48e-06	1e-08	304.0989911	305.0798966	304.08017762	-0.00017588	-0.00050609	-0.00465524
0.25336	2085.59893	4e-08	5.4e-07	2.8e-07	1.8e-07	0.0	2.94e-06	1.48e-06	1e-08	304.09337558	305.0741178	304.0745976	-0.00017571	-0.00048653	-0.00465085
0.25341	2085.98281	4e-08	5.4e-07	2.8e-07	1.8e-07	0.0	2.94e-06	1.48e-06	1e-08	304.08776554	305.06856229	304.06899605	-0.00017555	-0.00048652	-0.00464645
0.25347	2086.36666	4e-08	5.4e-07	2.8e-07	1.8e-07	0.0	2.94e-06	1.48e-06	1e-08	304.08216057	305.06300677	304.06340042	-0.00017542	-0.00048652	-0.00464205
0.26353	2156.03902	4e-08	5.4e-07	2.8e-07	1.8e-07	0.0	2.94e-06	1.48e-06	1e-08	303.1405292	304.12390827	303.12409577	-0.0001473	-0.00043799	-0.00390471
0.26359	2156.4166	4e-08	5.4e-07	2.8e-07	1.8e-07	0.0	2.94e-06	1.48e-06	1e-08	303.13581854	304.11889613	303.11943403	-0.00014724	-0.00039082	-0.00390101
0.26364	2156.79415	4e-08	5.4e-07	2.8e-07	1.8e-07	0.0	2.94e-06	1.48e-06	1e-08	303.13110964	304.11442383	303.11471114	-0.00014709	-0.0003908	-0.00389732
0.2637	2157.17167	4e-08	5.4e-07	2.8e-07	1.8e-07	0.0	2.94e-06	1.48e-06	1e-08	303.12640549	304.10995162	303.1099932	-0.00014692	-0.00043799	-0.00389364
0.26375	2157.54915	4e-08	5.4e-07	2.8e-07	1.8e-07	0.0	2.94e-06	1.48e-06	1e-08	303.12170684	304.10493944	303.10534645	-0.00014679	-0.00039079	-0.00388996
0.26381	2157.92659	4e-08	5.4e-07	2.8e-07	1.8e-07	0.0	2.94e-06	1.48e-06	1e-08	303.11701245	304.10046731	303.1006384	-0.0001466	-0.00043797	-0.00388629
0.26386	2158.30401	4e-08	5.4e-07	2.8e-07	1.8e-07	0.0	2.94e-06	1.48e-06	1e-08	303.1123241	304.09545525	303.09600149	-0.00014651	-0.00039079	-0.00388261
0.26392	2158.68138	4e-08	5.4e-07	2.8e-07	1.8e-07	0.0	2.94e-06	1.48e-06	1e-08	303.10763827	304.09098303	303.09130338	-0.00014635	-0.00039077	-0.00387895
0.26397	2159.05873	4e-08	5.4e-07	2.8e-07	1.8e-07	0.0	2.94e-06	1.48e-06	1e-08	303.10295771	304.08651096	303.08661016	-0.00014618	-0.00043795	-0.00387528
0.26403	2159.43604	4e-08	5.4e-07	2.8e-07	1.8e-07	0.0	2.94e-06	1.48e-06	1e-08	303.09828268	304.08149896	303.08198809	-0.0001461	-0.00039077	-0.00387161
0.26408	2159.81331	4e-08	5.4e-07	2.8e-07	1.8e-07	0.0	2.94e-06	1.48e-06	1e-08	303.09361	304.07702677	303.07730481	-0.00014595	-0.00041032	-0.00386796
0.26414	2160.19055	4e-08	5.4e-07	2.8e-07	1.8e-07	0.0	2.94e-06	1.48e-06	1e-08	303.08894224	304.07233078	303.07265391	-0.00014581	-0.00041838	-0.00386431
0.26419	2160.56776	4e-08	5.4e-07	2.8e-07	1.8e-07	0.0	2.94e-06	1.48e-06	1e-08	303.08427884	304.0675426	303.06801926	-0.00014563	-0.00039074	-0.00386065
0.26425	2160.94493	4e-08	5.4e-07	2.8e-07	1.8e-07	0.0	2.94e-06	1.48e-06	1e-08	303.07962115	304.06307068	303.06335067	-0.00014556	-0.00039462	-0.003857
0.2643	2161.32206	4e-08	5.4e-07	2.8e-07	1.8e-07	0.0	2.94e-06	1.48e-06	1e-08	303.07496547	304.05855427	303.05869256	-0.00014538	-0.00043406	-0.00385336
0.26436	2161.69917	4e-08	5.4e-07	2.8e-07	1.8e-07	0.0	2.94e-06	1.48e-06	1e-08	303.07031555	304.05358646	303.05409471	-0.0001452	-0.00039072	-0.00384972
0.26441	2162.07623	4e-08	5.4e-07	2.8e-07	1.8e-07	0.0	2.94e-06	1.48e-06	1e-08	303.06567135	304.04911457	303.04944085	-0.00014514	-0.00039074	-0.00384608
0.26447	2162.45327	4e-08	5.4e-07	2.8e-07	1.8e-07	0.0	2.94e-06	1.48e-06	1e-08	303.06102922	304.04464248	303.04479203	-0.00014499	-0.00042988	-0.00384245
0.27453	2230.8683	4e-08	5.4e-07	2.8e-07	1.8e-07	0.0	2.94e-06	1.48e-06	1e-08	302.28140613	303.26689434	302.26710435	-0.00012185	-0.00035605	-0.00323198
0.27459	2231.23895	4e-08	5.4e-07	2.8e-07	1.8e-07	0.0	2.94e-06	1.48e-06	1e-08	302.27750356	303.26281194	302.26323656	-0.00012167	-0.00031769	-0.00322892
0.27464	2231.60957	4e-08	5.4e-07	2.8e-07	1.8e-07	0.0	2.94e-06	1.48e-06	1e-08	302.27360676	303.25916936	302.25931893	-0.0001216	-0.00036315	-0.00322587
0.2747	2231.98015	4e-08	5.4e-07	2.8e-07	1.8e-07	0.0	2.94e-06	1.48e-06	1e-08	302.26971208	303.25500552	302.25546934	-0.00012141	-0.00032217	-0.00322282
0.27475	2232.3507	4e-08	5.4e-07	2.8e-07	1.8e-07	0.0	2.94e-06	1.48e-06	1e-08	302.26582354	303.25131156	302.25156619	-0.00012138	-0.00035532	-0.00321978
0.27481	2232.72121	4e-08	5.4e-07	2.8e-07	1.8e-07	0.0	2.94e-06	1.48e-06	1e-08	302.26193579	303.24723743	302.24771385	-0.00012116	-0.00032513	-0.00321673
0.27486	2233.09169	4e-08	5.4e-07	2.8e-07	1.8e-07	0.0	2.94e-06	1.48e-06	1e-08	302.25805519	303.2435094	302.24382307	-0.00012113	-0.00032028	-0.00321369
0.27492	2233.46213	4e-08	5.4e-07	2.8e-07	1.8e-07	0.0	2.94e-06	1.48e-06	1e-08	302.25417544	303.23983702	302.23992971	-0.000121	-0.00034837	-0.00321066
0.27497	2233.83254	4e-08	5.4e-07	2.8e-07	1.8e-07	0.0	2.94e-06	1.48e-06	1e-08	302.25029994	303.2358425	302.23607987	-0.00012089	-0.00035249	-0.00320762
0.27503	2234.20291	4e-08	5.4e-07	2.8e-07	1.8e-07	0.0	2.94e-06	1.48e-06	1e-08	302.24642779	303.23180062	302.23223994	-0.00012074	-0.00031879	-0.00320459
0.27508	2234.57325	4e-08	5.4e-07	2.8e-07	1.8e-07	0.0	2.94e-06	1.48e-06	1e-08	302.24256068	303.22814518	302.22835672	-0.00012068	-0.00033927	-0.00320156
0.27514	2234.94355	4e-08	5.4e-07	2.8e-07	1.8e-07	0.0	2.94e-06	1.48e-06	1e-08	302.23869521	303.22425492	302.22450643	-0.00012054	-0.00032492	-0.00319854
0.27519	2235.31382	4e-08	5.4e-07	2.8e-07	1.8e-07	0.0	2.94e-06	1.48e-06	1e-08	302.23483418	303.22052914	302.22064004	-0.00012044	-0.00034083	-0.00319551
0.27525	2235.68405	4e-08	5.4e-07	2.8e-07	1.8e-07	0.0	2.94e-06	1.48e-06	1e-08	302.23097651	303.21662084	302.21680011	-0.00012027	-0.00033336	-0.00319249
0.2753	2236.05425	4e-08	5.4e-07	2.8e-07	1.8e-07	0.0	2.94e-06	1.48e-06	1e-08	302.22712432	303.2127982	302.21295367	-0.00012025	-0.0003347	-0.00318948
0.27536	2236.42441	4e-08	5.4e-07	2.8e-07	1.8e-07	0.0	2.94e-06	1.48e-06	1e-08	302.22327253	303.20896018	302.20911334	-0.00012006	-0.00034234	-0.00318646
0.27541	2236.79454	4e-08	5.4e-07	2.8e-07	1.8e-07	0.0	2.94e-06	1.48e-06	1e-08	302.21942682	303.20503446	302.20528771	-0.00012001	-0.00033653	-0.00318345
0.27547	2237.16463	4e-08	5.4e-07	2.8e-07	1.8e-07	0.0	2.94e-06	1.48e-06	1e-08	302.21558265	303.20117537	302.20145807	-0.00011987	-0.00033319	-0.00318044
0.28553	2304.29794	4e-08	5.4e-07	2.8e-07	1.8e-07	0.0	2.94e-06	1.48e-06	1e-08	301.57013029	302.55732087	301.55762541	-0.0001008	-0.00026601	-0.00267494
0.28559	2304.66152	4e-08	5.4e-07	2.8e-07	1.8e-07	0.0	2.94e-06	1.48e-06	1e-08	301.56689806	302.5542659	301.55438389	-0.00010066	-0.00027365	-0.00267243
0.28564	2305.02507	4e-08	5.4e-07	2.8e-07	1.8e-07	0.0	2.94e-06	1.48e-06	1e-08	301.56367029	302.55112316	301.55115644	-0.00010038	-0.00032314	-0.00266992
0.2857	2305.38859	4e-08	5.4e-07	2.8e-07	1.8e-07	0.0	2.94e-06	1.48e-06	1e-08	301.5604514	302.54741214	301.54800161	-0.00010036	-0.00026039	-0.00266737
0.28575	2305.75206	4e-08	5.4e-07	2.8e-07	1.8e-07	0.0	2.94e-06	1.48e-06	1e-08	301.5572331	302.5444217	301.54476222	-0.00010037	-0.0002658	-0.00266485
0.28581	2306.11551	4e-08	5.4e-07	2.8e-07	1.8e-07	0.0	2.94e-06	1.48e-06	1e-08	301.55401428	302.54136908	301.54153399	-0.0001003	-0.00029099	-0.00266233
0.28586	2306.47891	4e-08	5.4e-07	2.8e-07	1.8e-07	0.0	2.94e-06	1.48e-06	1e-08	301.55079785	302.53802717	301.53834457	-0.00010019	-0.00026728	-0.00265979
0.28592	2306.84229	4e-08	5.4e-07	2.8e-07	1.8e-07	0.0	2.94e-06	1.48e-06	1e-08	301.54758481	302.53495748	301.53512527	-0.00010008	-0.00028586	-0.00265729
0.28597	2307.20562	4e-08	5.4e-07	2.8e-07	1.8e-07	0.0	2.94e-06	1.48e-06	1e-08	301.54437535	302.53167441	301.53193541	-9.988e-05	-0.00028747	-0.0026548
0.28603	2307.56892	4e-08	5.4e-07	2.8e-07	1.8e-07	0.0	2.94e-06	1.48e-06	1e-08	301.54117244	302.52837281	301.52875103	-9.981e-05	-0.00028303	-0.0026523
0.28608	2307.93218	4e-08	5.4e-07	2.8e-07	1.8e-07	0.0	2.94e-06	1.48e-06	1e-08	301.53797163	302.52512215	301.52556383	-9.982e-05	-0.00025066	-0.00264974
0.28614	2308.29541	4e-08	5.4e-07	2.8e-07	1.8e-07	0.0	2.94e-06	1.48e-06	1e-08	301.53477063	302.52224326	301.52233477	-9.97e-05	-0.00029586	-0.00264726
0.28619	2308.65861	4e-08	5.4e-07	2.8e-07	1.8e-07	0.0	2.94e-06	1.48e-06	1e-08	301.53157348	302.51884522	301.51917251	-9.958e-05	-0.00027764	-0.00264475
0.28625	2309.02176	4e-08	5.4e-07	2.8e-07	1.8e-07	0.0	2.94e-06	1.48e-06	1e-08	301.52837997	302.51565645	301.51598802	-9.942e-05	-0.00027744	-0.00264226
0.2863	2309.38488	4e-08	5.4e-07	2.8e-07	1.8e-07	0.0	2.94e-06	1.48e-06	1e-08	301.52519151	302.51246993	301.51280653	-9.944e-05	-0.00029277	-0.00263975
0.28636	2309.74797	4e-08	5.4e-07	2.8e-07	1.8e-07	0.0	2.94e-06	1.48e-06	1e-08	301.52200246	302.50910739	301.50965011	-9.931e-05	-0.00024797	-0.00263724
0.28641	2310.11102	4e-08	5.4e-07	2.8e-07	1.8e-07	0.0	2.94e-06	1.48e-06	1e-08	301.51881767	302.5062593	301.50643411	-9.918e-05	-0.00029507	-0.00263477
0.28647	2310.47403	4e-08	5.4e-07	2.8e-07	1.8e-07	0.0	2.94e-06	1.48e-06	1e-08	301.51563707	302.50287024	301.50328754	-9.905e-05	-0.0002625	-0.00263228
0.29653	2376.30001	4e-08	5.4e-07	2.8e-07	1.8e-07	0.0	2.94e-06	1.48e-06	1e-08	300.98132949	301.97019573	300.97028634	-8.317e-05	-0.00023677	-0.0022139
0.29659	2376.65639	4e-08	5.4e-07	2.8e-07	1.8e-07	0.0	2.94e-06	1.48e-06	1e-08	300.97865961	301.96747301	300.96762649	-8.326e-05	-0.0002367	-0.00221159
0.29664	2377.01272	4e-08	5.4e-07	2.8e-07	1.8e-07	0.0	2.94e-06	1.48e-06	1e-08	300.97598686	301.96475105	300.96496991	-8.316e-05	-0.00023063	-0.00220976
0.2967	2377.36903	4e-08	5.4e-07	2.8e-07	1.8e-07	0.0	2.94e-06	1.48e-06	1e-08	300.9733174	301.96209885	300.96230723	-8.298e-05	-0.00024141	-0.00220748
0.29675	2377.72529	4e-08	5.4e-07	2.8e-07	1.8e-07	0.0	2.94e-06	1.48e-06	1e-08	300.97065376	301.9593226	300.95966265	-8.304e-05	-0.00021595	-0.00220552
0.29681	2378.08152	4e-08	5.4e-07	2.8e-07	1.8e-07	0.0	2.94e-06	1.48e-06	1e-08	300.96798827	301.9568392	300.95698513	-8.287e-05	-0.00022047	-0.0022035
0.29686	2378.43771	4e-08	5.4e-07	2.8e-07	1.8e-07	0.0	2.94e-06	1.48e-06	1e-08	300.96532802	301.95430382	300.95431657	-8.284e-05	-0.00023471	-0.00220116
0.29692	2378.79387	4e-08	5.4e-07	2.8e-07	1.8e-07	0.0	2.94e-06	1.48e-06	1e-08	300.96266891	301.95160467	300.95167124	-8.261e-05	-0.00023552	-0.00219929
0.29697	2379.14999	4e-08	5.4e-07	2.8e-07	1.8e-07	0.0	2.94e-06	1.48e-06	1e-08	300.96001711	301.94889611	300.94902937	-8.26e-05	-0.00022977	-0.0021972
0.29703	2379.50607	4e-08	5.4e-07	2.8e-07	1.8e-07	0.0	2.94e-06	1.48e-06	1e-08	300.95736544	301.9462537	300.94638234	-8.259e-05	-0.00022375	-0.00219518
0.29708	2379.86212	4e-08	5.4e-07	2.8e-07	1.8e-07	0.0	2.94e-06	1.48e-06	1e-08	300.95471405	301.94368051	300.94372969	-8.251e-05	-0.00023283	-0.00219285
0.29714	2380.21813	4e-08	5.4e-07	2.8e-07	1.8e-07	0.0	2.94e-06	1.48e-06	1e-08	300.95206544	301.94100288	300.94109292	-8.242e-05	-0.00022644	-0.00219101
0.29719	2380.5741	4e-08	5.4e-07	2.8e-07	1.8e-07	0.0	2.94e-06	1.48e-06	1e-08	300.9494197	301.93839868	300.93844965	-8.229e-05	-0.00024751	-0.00218892
0.29725	2380.93004	4e-08	5.4e-07	2.8e-07	1.8e-07	0.0	2.94e-06	1.48e-06	1e-08	300.94677804	301.93555223	300.93583872	-8.218e-05	-0.00023614	-0.00218685
0.2973	2381.28594	4e-08	5.4e-07	2.8e-07	1.8e-07	0.0	2.94e-06	1.48e-06	1e-08	300.94413992	301.93283649	300.93321457	-8.221e-05	-0.00020301	-0.00218478
0.29736	2381.64181	4e-08	5.4e-07	2.8e-07	1.8e-07	0.0	2.94e-06	1.48e-06	1e-08	300.9415007	301.93050179	300.93054685	-8.208e-05	-0.00022904	-0.00218271
0.29741	2381.99764	4e-08	5.4e-07	2.8e-07	1.8e-07	0.0	2.94e-06	1.48e-06	1e-08	300.93886571	301.92786766	300.92791841	-8.207e-05	-0.00022628	-0.00218066
0.29747	2382.35343	4e-08	5.4e-07	2.8e-07	1.8e-07	0.0	2.94e-06	1.48e-06	1e-08	300.93623115	301.92526527	300.92528895	-8.2e-05	-0.00023125	-0.00217863
0.30753	2446.84513	4e-08	5.4e-07	2.8e-07	1.8e-07	0.0	2.94e-06	1.48e-06	1e-08	300.49398035	301.48395672	300.4841724	-6.887e-05	-0.00020198	-0.00183198
0.30758	2447.19414	4e-08	5.4e-07	2.8e-07	1.8e-07	0.0	2.94e-06	1.48e-06	1e-08	300.49176769	301.48163148	300.48197996	-6.89e-05	-0.00018362	-0.00183027
0.30764	2447.54312	4e-08	5.4e-07	2.8e-07	1.8e-07	0.0	2.94e-06	1.48e-06	1e-08	300.48955416	301.4795175	300.47976419	-6.861e-05	-0.00021211	-0.0018286
0.30769	2447.89206	4e-08	5.4e-07	2.8e-07	1.8e-07	0.0	2.94e-06	1.48e-06	1e-08	300.48734985	301.47707551	300.47759038	-6.869e-05	-0.00015402	-0.00182695
0.30775	2448.24096	4e-08	5.4e-07	2.8e-07	1.8e-07	0.0	2.94e-06	1.48e-06	1e-08	300.48514306	301.47530232	300.4753374	-6.842e-05	-0.00021073	-0.00182516
0.3078	2448.58983	4e-08	5.4e-07	2.8e-07	1.8e-07	0.0	2.94e-06	1.48e-06	1e-08	300.48294487	301.47287624	300.47316621	-6.853e-05	-0.00020942	-0.00182344
0.30786	2448.93866	4e-08	5.4e-07	2.8e-07	1.8e-07	0.0	2.94e-06	1.48e-06	1e-08	300.48074327	301.4704652	300.47099573	-6.853e-05	-0.00015401	-0.00182177
0.30791	2449.28745	4e-08	5.4e-07	2.8e-07	1.8e-07	0.0	2.94e-06	1.48e-06	1e-08	300.47854143	301.46869205	300.4687498	-6.832e-05	-0.00020811	-0.00182001
0.30797	2449.6362	4e-08	5.4e-07	2.8e-07	1.8e-07	0.0	2.94e-06	1.48e-06	1e-08	300.47634655	301.46629614	300.46658201	-6.843e-05	-0.00020686	-0.00181822
0.30802	2449.98491	4e-08	5.4e-07	2.8e-07	1.8e-07	0.0	2.94e-06	1.48e-06	1e-08	300.47414802	301.46391456	300.46441513	-6.842e-05	-0.00015402	-0.00181645
0.30808	2450.33359	4e-08	5.4e-07	2.8e-07	1.8e-07	0.0	2.94e-06	1.48e-06	1e-08	300.47194986	301.4621413	300.46217653	-6.821e-05	-0.00020254	-0.00181466
0.30813	2450.68223	4e-08	5.4e-07	2.8e-07	1.8e-07	0.0	2.94e-06	1.48e-06	1e-08	300.46975827	301.45980944	300.46000829	-6.818e-05	-0.00020053	-0.00181297
0.30819	2451.03084	4e-08	5.4e-07	2.8e-07	1.8e-07	0.0	2.94e-06	1.48e-06	1e-08	300.46756778	301.45750076	300.45783954	-6.821e-05	-0.00017224	-0.00181137
0.30824	2451.37941	4e-08	5.4e-07	2.8e-07	1.8e-07	0.0	2.94e-06	1.48e-06	1e-08	300.46537624	301.45551771	300.45563335	-6.809e-05	-0.00019052	-0.00180978
0.3083	2451.72794	4e-08	5.4e-07	2.8e-07	1.8e-07	0.0	2.94e-06	1.48e-06	1e-08	300.46318862	301.45332425	300.4534549	-6.8e-05	-0.00019054	-0.00180807
0.30835	2452.07643	4e-08	5.4e-07	2.8e-07	1.8e-07	0.0	2.94e-06	1.48e-06	1e-08	300.46100374	301.45113051	300.45127875	-6.786e-05	-0.00019965	-0.00180612
0.30841	2452.42488	4e-08	5.4e-07	2.8e-07	1.8e-07	0.0	2.94e-06	1.48e-06	1e-08	300.45882361	301.44883182	300.44911794	-6.786e-05	-0.00017206	-0.00180464
0.30846	2452.7733	4e-08	5.4e-07	2.8e-07	1.8e-07	0.0	2.94e-06	1.48e-06	1e-08	300.45664336	301.44685076	300.44692048	-6.78e-05	-0.00019046	-0.00180294
0.31853	2515.90231	4e-08	5.4e-07	2.8e-07	1.8e-07	0.0	2.94e-06	1.48e-06	1e-08	300.09075968	301.08182592	300.08186549	-5.78e-05	-0.00017654	-0.00151636
0.31858	2516.24381	4e-08	5.4e-07	2.8e-07	1.8e-07	0.0	2.94e-06	1.48e-06	1e-08	300.08890131	301.07979163	300.08006504	-5.727e-05	-0.00015385	-0.00151422
0.31864	2516.58526	4e-08	5.4e-07	2.8e-07	1.8e-07	0.0	2.94e-06	1.48e-06	1e-08	300.08706011	301.07801876	300.07823497	-5.717e-05	-0.00015386	-0.00151284
0.31869	2516.92668	4e-08	5.4e-07	2.8e-07	1.8e-07	0.0	2.94e-06	1.48e-06	1e-08	300.085222	301.07624579	300.07640674	-5.711e-05	-0.00015387	-0.00151172
0.31875	2517.26806	4e-08	5.4e-07	2.8e-07	1.8e-07	0.0	2.94e-06	1.48e-06	1e-08	300.08338607	301.07447275	300.07457999	-5.702e-05	-0.00015387	-0.00151038
0.3188	2517.6094	4e-08	5.4e-07	2.8e-07	1.8e-07	0.0	2.94e-06	1.48e-06	1e-08	300.08155297	301.07269962	300.072755	-5.694e-05	-0.00015388	-0.0015091
0.31886	2517.9507	4e-08	5.4e-07	2.8e-07	1.8e-07	0.0	2.94e-06	1.48e-06	1e-08	300.07972229	301.07092642	300.0709317	-5.638e-05	-0.00020343	-0.0015072
0.31891	2518.29197	4e-08	5.4e-07	2.8e-07	1.8e-07	0.0	2.94e-06	1.48e-06	1e-08	300.07790963	301.06858216	300.06917989	-5.717e-05	-0.00015383	-0.00149737
0.31897	2518.63319	4e-08	5.4e-07	2.8e-07	1.8e-07	0.0	2.94e-06	1.48e-06	1e-08	300.07607156	301.06680942	300.06737333	-5.717e-05	-0.00015383	-0.00149737
0.31902	2518.97438	4e-08	5.4e-07	2.8e-07	1.8e-07	0.0	2.94e-06	1.48e-06	1e-08	300.07423349	301.06503667	300.06556677	-5.717e-05	-0.00015383	-0.00149737
0.31908	2519.31553	4e-08	5.4e-07	2.8e-07	1.8e-07	0.0	2.94e-06	1.48e-06	1e-08	300.07239543	301.06326392	300.06376022	-5.717e-05	-0.00015383	-0.00149737
0.31913	2519.65664	4e-08	5.4e-07	2.8e-07	1.8e-07	0.0	2.94e-06	1.48e-06	1e-08	300.07055736	301.06149118	300.06195366	-5.717e-05	-0.00015383	-0.00149737
0.31919	2519.99772	4e-08	5.4e-07	2.8e-07	1.8e-07	0.0	2.94e-06	1.48e-06	1e-08	300.06871929	301.05971843	300.0601471	-5.717e-05	-0.00015383	-0.00149737
0.31924	2520.33876	4e-08	5.4e-07	2.8e-07	1.8e-07	0.0	2.94e-06	1.48e-06	1e-08	300.06688123	301.05794569	300.05834054	-5.708e-05	-0.00015383	-0.00149722
0.3193	2520.67975	4e-08	5.4e-07	2.8e-07	1.8e-07	0.0	2.94e-06	1.48e-06	1e-08	300.06504615	301.05617293	300.05653406	-5.49e-05	-0.00015385	-0.00149372
0.31935	2521.02071	4e-08	5.4e-07	2.8e-07	1.8e-07	0.0	2.94e-06	1.48e-06	1e-08	300.0632812	301.05440002	300.05472946	-5.431e-05	-0.00015385	-0.00149278
0.31941	2521.36164	4e-08	5.4e-07	2.8e-07	1.8e-07	0.0	2.94e-06	1.48e-06	1e-08	300.06153501	301.05262706	300.05292536	-5.373e-05	-0.00015385	-0.00149184
0.31946	2521.70252	4e-08	5.4e-07	2.8e-07	1.8e-07	0.0	2.94e-06	1.48e-06	1e-08	300.05980757	301.05085406	300.05112176	-5.315e-05	-0.00015386	-0.0014909
0.32953	2583.43869	4e-08	5.4e-07	2.8e-07	1.8e-07	0.0	2.94e-06	1.48e-06	1e-08	299.75907716	300.72880947	299.75138341	-4.36e-05	-0.00015016	-0.0012545
0.32958	2583.7725	4e-08	5.4e-07	2.8e-07	1.8e-07	0.0	2.94e-06	1.48e-06	1e-08	299.75767451	300.7270778	299.74989372	-4.248e-05	-0.00015014	-0.00125381
0.32964	2584.10626	4e-08	5.4e-07	2.8e-07	1.8e-07	0.0	2.94e-06	1.48e-06	1e-08	299.75630806	300.72534634	299.74840339	-4.248e-05	-0.00015014	-0.00125381
0.32969	2584.43999	4e-08	5.4e-07	2.8e-07	1.8e-07	0.0	2.94e-06	1.48e-06	1e-08	299.75494161	300.72361489	299.74691307	-4.818e-05	-0.00015008	-0.00125284
0.32975	2584.77367	4e-08	5.4e-07	2.8e-07	1.8e-07	0.0	2.94e-06	1.48e-06	1e-08	299.75339166	300.72188403	299.74543204	-4.877e-05	-0.00015005	-0.00125176
0.3298	2585.10732	4e-08	5.4e-07	2.8e-07	1.8e-07	0.0	2.94e-06	1.48e-06	1e-08	299.75182283	300.7201536	299.74395329	-4.498e-05	-0.00015001	-0.0012505
0.32986	2585.44093	4e-08	5.4e-07	2.8e-07	1.8e-07	0.0	2.94e-06	1.48e-06	1e-08	299.7503759	300.71842353	299.74247095	-4.96e-05	-0.00014989	-0.00124731
0.32991	2585.7745	4e-08	5.4e-07	2.8e-07	1.8e-07	0.0	2.94e-06	1.48e-06	1e-08	299.74878019	300.71669484	299.74099941	-4.96e-05	-0.00014989	-0.00124731
0.32997	2586.10803	4e-08	5.4e-07	2.8e-07	1.8e-07	0.0	2.94e-06	1.48e-06	1e-08	299.74718448	300.71496616	299.73952788	-4.903e-05	-0.00014989	-0.0012472
0.33002	2586.44152	4e-08	5.4e-07	2.8e-07	1.8e-07	0.0	2.94e-06	1.48e-06	1e-08	299.74560713	300.7132375	299.73805569	-4.165e-05	-0.00014986	-0.00124579
0.33008	2586.77498	4e-08	5.4e-07	2.8e-07	1.8e-07	0.0	2.94e-06	1.48e-06	1e-08	299.74426724	300.71150915	299.73657508	-4.617e-05	-0.00014981	-0.00124464
0.33013	2587.10839	4e-08	5.4e-07	2.8e-07	1.8e-07	0.0	2.94e-06	1.48e-06	1e-08	299.7427821	300.70978141	299.73510235	-4.563e-05	-0.00014975	-0.00124277
0.33019	2587.44177	4e-08	5.4e-07	2.8e-07	1.8e-07	0.0	2.94e-06	1.48e-06	1e-08	299.74131413	300.70805439	299.7336314	-4.211e-05	-0.00014968	-0.00124046
0.33024	2587.7751	4e-08	5.4e-07	2.8e-07	1.8e-07	0.0	2.94e-06	1.48e-06	1e-08	299.73995947	300.70632816	299.73215865	-4.211e-05	-0.00014968	-0.00124046
0.3303	2588.1084	4e-08	5.4e-07	2.8e-07	1.8e-07	0.0	2.94e-06	1.48e-06	1e-08	299.7386048	300.70460192	299.7306859	-4.321e-05	-0.00014967	-0.00124027
0.33035	2588.44166	4e-08	5.4e-07	2.8e-07	1.8e-07	0.0	2.94e-06	1.48e-06	1e-08	299.73721476	300.70287581	299.72921495	-5.083e-05	-0.00014959	-0.00123893
0.33041	2588.77488	4e-08	5.4e-07	2.8e-07	1.8e-07	0.0	2.94e-06	1.48e-06	1e-08	299.73557969	300.70115054	299.72775648	-4.515e-05	-0.00014957	-0.00123772
0.33046	2589.10806	4e-08	5.4e-07	2.8e-07	1.8e-07	0.0	2.94e-06	1.48e-06	1e-08	299.7341274	300.69942555	299.72629169	-4.648e-05	-0.00014949	-0.00123573
0.34053	2649.41959	4e-08	5.4e-07	2.8e-07	1.8e-07	0.0	2.94e-06	1.48e-06	1e-08	299.48891653	300.39326035	299.48182704	-4.332e-05	-0.00013986	-0.00104498
0.34058	2649.74552	4e-08	5.4e-07	2.8e-07	1.8e-07	0.0	2.94e-06	1.48e-06	1e-08	299.48752238	300.3916462	299.48061673	-3.652e-05	-0.0001398	-0.00104382
0.34064	2650.07142	4e-08	5.4e-07	2.8e-07	1.8e-07	0.0	2.94e-06	1.48e-06	1e-08	299.48634707	300.39003268	299.47939844	-3.943e-05	-0.00013968	-0.00104202
0.34069	2650.39728	4e-08	5.4e-07	2.8e-07	1.8e-07	0.0	2.94e-06	1.48e-06	1e-08	299.48507819	300.3884206	299.47818657	-4.176e-05	-0.00013959	-0.00104086
0.34075	2650.72309	4e-08	5.4e-07	2.8e-07	1.8e-07	0.0	2.94e-06	1.48e-06	1e-08	299.48373409	300.38680946	299.4769795	-4.176e-05	-0.00013959	-0.00104086
0.3408	2651.04887	4e-08	5.4e-07	2.8e-07	1.8e-07	0.0	2.94e-06	1.48e-06	1e-08	299.48238998	300.38519832	299.47577243	-3.658e-05	-0.00013956	-0.00104015
0.34086	2651.37461	4e-08	5.4e-07	2.8e-07	1.8e-07	0.0	2.94e-06	1.48e-06	1e-08	299.48121265	300.38358754	299.47455903	-3.532e-05	-0.00013951	-0.00103927
0.34091	2651.7003	4e-08	5.4e-07	2.8e-07	1.8e-07	0.0	2.94e-06	1.48e-06	1e-08	299.48007589	300.38197737	299.47334502	-3.897e-05	-0.00013943	-0.00103822
0.34097	2652.02596	4e-08	5.4e-07	2.8e-07	1.8e-07	0.0	2.94e-06	1.48e-06	1e-08	299.47882174	300.38036812	299.47213749	-3.43e-05	-0.00013927	-0.0010355
0.34102	2652.35158	4e-08	5.4e-07	2.8e-07	1.8e-07	0.0	2.94e-06	1.48e-06	1e-08	299.47771798	300.37876075	299.47092699	-3.43e-05	-0.00013927	-0.0010355
0.34108	2652.67715	4e-08	5.4e-07	2.8e-07	1.8e-07	0.0	2.94e-06	1.48e-06	1e-08	299.47661423	300.37715339	299.46971649	-3.43e-05	-0.00013927	-0.0010355
0.34113	2653.00269	4e-08	5.4e-07	2.8e-07	1.8e-07	0.0	2.94e-06	1.48e-06	1e-08	299.47551047	300.37554602	299.46850599	-4.146e-05	-0.00013916	-0.00103427
0.34119	2653.32819	4e-08	5.4e-07	2.8e-07	1.8e-07	0.0	2.94e-06	1.48e-06	1e-08	299.47417606	300.37393985	299.46730714	-3.834e-05	-0.00013912	-0.00103347
0.34124	2653.65365	4e-08	5.4e-07	2.8e-07	1.8e-07	0.0	2.94e-06	1.48e-06	1e-08	299.47294201	300.37233418	299.46610497	-3.668e-05	-0.00013904	-0.00103231
0.3413	2653.97906	4e-08	5.4e-07	2.8e-07	1.8e-07	0.0	2.94e-06	1.48e-06	1e-08	299.47176136	300.37072934	299.46490201	-4.11e-05	-0.00013887	-0.00102982
0.34135	2654.30444	4e-08	5.4e-07	2.8e-07	1.8e-07	0.0	2.94e-06	1.48e-06	1e-08	299.47043854	300.36912655	299.46370849	-4.11e-05	-0.00013887	-0.00102982
0.34141	2654.62978	4e-08	5.4e-07	2.8e-07	1.8e-07	0.0	2.94e-06	1.48e-06	1e-08	299.46911572	300.36752376	299.46251497	-4.11e-05	-0.00013887	-0.00102982
0.34146	2654.95508	4e-08	5.4e-07	2.8e-07	1.8e-07	0.0	2.94e-06	1.48e-06	1e-08	299.4677929	300.36592097	299.46132145	-3.281e-05	-0.00013881	-0.00102867
0.35152	2713.80828	4e-08	5.4e-07	2.8e-07	1.8e-07	0.0	2.94e-06	1.48e-06	1e-08	299.26663419	300.08547633	299.26063277	-3.511e-05	-0.00012625	-0.0008697
0.35158	2714.12616	4e-08	5.4e-07	2.8e-07	1.8e-07	0.0	2.94e-06	1.48e-06	1e-08	299.26550366	300.08401819	299.25963799	-3.511e-05	-0.00012625	-0.0008697
0.35163	2714.44399	4e-08	5.4e-07	2.8e-07	1.8e-07	0.0	2.94e-06	1.48e-06	1e-08	299.26437312	300.08256005	299.25864321	-3.511e-05	-0.00012625	-0.0008697
0.35169	2714.76179	4e-08	5.4e-07	2.8e-07	1.8e-07	0.0	2.94e-06	1.48e-06	1e-08	299.26324259	300.08110191	299.25764843	-2.795e-05	-0.0001262	-0.00086896
0.35174	2715.07955	4e-08	5.4e-07	2.8e-07	1.8e-07	0.0	2.94e-06	1.48e-06	1e-08	299.26234263	300.07964431	299.25664458	-2.828e-05	-0.00012614	-0.00086827
0.3518	2715.39726	4e-08	5.4e-07	2.8e-07	1.8e-07	0.0	2.94e-06	1.48e-06	1e-08	299.26143218	300.07818743	299.25564205	-3.301e-05	-0.00012606	-0.00086753
0.35185	2715.71494	4e-08	5.4e-07	2.8e-07	1.8e-07	0.0	2.94e-06	1.48e-06	1e-08	299.26036943	300.07673149	299.2546471	-2.679e-05	-0.00012588	-0.00086536
0.35191	2716.03257	4e-08	5.4e-07	2.8e-07	1.8e-07	0.0	2.94e-06	1.48e-06	1e-08	299.25950677	300.0752776	299.25364621	-2.679e-05	-0.00012588	-0.00086536
0.35196	2716.35016	4e-08	5.4e-07	2.8e-07	1.8e-07	0.0	2.94e-06	1.48e-06	1e-08	299.25864411	300.07382371	299.25264532	-2.811e-05	-0.00012586	-0.00086522
0.35202	2716.66772	4e-08	5.4e-07	2.8e-07	1.8e-07	0.0	2.94e-06	1.48e-06	1e-08	299.25773894	300.07237001	299.25164645	-3.551e-05	-0.00012577	-0.00086443
0.35207	2716.98523	4e-08	5.4e-07	2.8e-07	1.8e-07	0.0	2.94e-06	1.48e-06	1e-08	299.25659554	300.0709174	299.25065896	-2.973e-05	-0.00012571	-0.00086355
0.35213	2717.3027	4e-08	5.4e-07	2.8e-07	1.8e-07	0.0	2.94e-06	1.48e-06	1e-08	299.25563822	300.06946551	299.2496645	-3.292e-05	-0.00012551	-0.00086156
0.35218	2717.62013	4e-08	5.4e-07	2.8e-07	1.8e-07	0.0	2.94e-06	1.48e-06	1e-08	299.25457823	300.06801583	299.24867705	-3.37e-05	-0.00012547	-0.00086109
0.35224	2717.93752	4e-08	5.4e-07	2.8e-07	1.8e-07	0.0	2.94e-06	1.48e-06	1e-08	299.25349319	300.06656666	299.24769128	-3.37e-05	-0.00012547	-0.00086109
0.35229	2718.25486	4e-08	5.4e-07	2.8e-07	1.8e-07	0.0	2.94e-06	1.48e-06	1e-08	299.25240816	300.0651175	299.24670551	-2.915e-05	-0.00012541	-0.00086029
0.35235	2718.57217	4e-08	5.4e-07	2.8e-07	1.8e-07	0.0	2.94e-06	1.48e-06	1e-08	299.25146958	300.06366903	299.24571439	-2.81e-05	-0.00012536	-0.00085973
0.3524	2718.88944	4e-08	5.4e-07	2.8e-07	1.8e-07	0.0	2.94e-06	1.48e-06	1e-08	299.25056477	300.06222111	299.24472252	-3.296e-05	-0.00012525	-0.00085873
0.35246	2719.20666	4e-08	5.4e-07	2.8e-07	1.8e-07	0.0	2.94e-06	1.48e-06	1e-08	299.2495035	300.06077441	299.24373872	-2.883e-05	-0.0001251	-0.00085696
0.36252	2776.56565	4e-08	5.4e-07	2.8e-07	1.8e-07	0.0	2.94e-06	1.48e-06	1e-08	299.08308566	299.81001587	299.07816035	-2.878e-05	-0.00011194	-0.00072757
0.36258	2776.87527	4e-08	5.4e-07	2.8e-07	1.8e-07	0.0	2.94e-06	1.48e-06	1e-08	299.08215865	299.80872221	299.07733619	-2.878e-05	-0.00011194	-0.00072757
0.36263	2777.18484	4e-08	5.4e-07	2.8e-07	1.8e-07	0.0	2.94e-06	1.48e-06	1e-08	299.08123164	299.80742855	299.07651204	-2.079e-05	-0.00011186	-0.00072663
0.36269	2777.49438	4e-08	5.4e-07	2.8e-07	1.8e-07	0.0	2.94e-06	1.48e-06	1e-08	299.08056211	299.80613583	299.07567785	-2.13e-05	-0.00011182	-0.0007263
0.36274	2777.80387	4e-08	5.4e-07	2.8e-07	1.8e-07	0.0	2.94e-06	1.48e-06	1e-08	299.07987622	299.80484354	299.07484479	-2.936e-05	-0.00011169	-0.00072536
0.3628	2778.11332	4e-08	5.4e-07	2.8e-07	1.8e-07	0.0	2.94e-06	1.48e-06	1e-08	299.07893058	299.80355273	299.07402419	-2.599e-05	-0.00011168	-0.00072515
0.36285	2778.42273	4e-08	5.4e-07	2.8e-07	1.8e-07	0.0	2.94e-06	1.48e-06	1e-08	299.07809342	299.80226207	299.07319914	-2.428e-05	-0.00011162	-0.00072456
0.36291	2778.7321	4e-08	5.4e-07	2.8e-07	1.8e-07	0.0	2.94e-06	1.48e-06	1e-08	299.07731133	299.80097212	299.07237244	-2.501e-05	-0.00011135	-0.00072218
0.36296	2779.04143	4e-08	5.4e-07	2.8e-07	1.8e-07	0.0	2.94e-06	1.48e-06	1e-08	299.07650577	299.79968523	299.07154972	-2.501e-05	-0.00011135	-0.00072218
0.36302	2779.35071	4e-08	5.4e-07	2.8e-07	1.8e-07	0.0	2.94e-06	1.48e-06	1e-08	299.0757002	299.79839835	299.07072701	-2.501e-05	-0.00011135	-0.00072218
0.36307	2779.65996	4e-08	5.4e-07	2.8e-07	1.8e-07	0.0	2.94e-06	1.48e-06	1e-08	299.07489463	299.79711146	299.0699043	-2.55e-05	-0.00011118	-0.00072065
0.36313	2779.96916	4e-08	5.4e-07	2.8e-07	1.8e-07	0.0	2.94e-06	1.48e-06	1e-08	299.0740734	299.79582656	299.06908417	-2.594e-05	-0.00011102	-0.00071928
0.36318	2780.27831	4e-08	5.4e-07	2.8e-07	1.8e-07	0.0	2.94e-06	1.48e-06	1e-08	299.07323813	299.79454343	299.06826637	-2.594e-05	-0.00011102	-0.00071928
0.36324	2780.58743	4e-08	5.4e-07	2.8e-07	1.8e-07	0.0	2.94e-06	1.48e-06	1e-08	299.07240285	299.7932603	299.06744856	-2.594e-05	-0.00011102	-0.00071928
0.36329	2780.89651	4e-08	5.4e-07	2.8e-07	1.8e-07	0.0	2.94e-06	1.48e-06	1e-08	299.07156758	299.79197717	299.06663075	-2.586e-05	-0.00011101	-0.00071919
0.36335	2781.20554	4e-08	5.4e-07	2.8e-07	1.8e-07	0.0	2.94e-06	1.48e-06	1e-08	299.07073478	299.79069415	299.06581295	-2.341e-05	-0.00011071	-0.00071641
0.3634	2781.51453	4e-08	5.4e-07	2.8e-07	1.8e-07	0.0	2.94e-06	1.48e-06	1e-08	299.06998093	299.78941464	299.06499518	-2.341e-05	-0.00011071	-0.00071641
0.36346	2781.82348	4e-08	5.4e-07	2.8e-07	1.8e-07	0.0	2.94e-06	1.48e-06	1e-08	299.06922709	299.78813514	299.06417741	-2.341e-05	-0.00011071	-0.00071641
0.37352	2837.64995	4e-08	5.4e-07	2.8e-07	1.8e-07	0.0	2.94e-06	1.48e-06	1e-08	298.93123134	299.56748345	298.92691056	-2.488e-05	-9.778e-05	-0.00060855
0.37358	2837.95109	4e-08	5.4e-07	2.8e-07	1.8e-07	0.0	2.94e-06	1.48e-06	1e-08	298.93042996	299.56635274	298.92622819	-2.488e-05	-9.778e-05	-0.00060855
0.37363	2838.25219	4e-08	5.4e-07	2.8e-07	1.8e-07	0.0	2.94e-06	1.48e-06	1e-08	298.92962859	299.56522203	298.92554582	-2.485e-05	-9.778e-05	-0.00060854
0.37369	2838.55325	4e-08	5.4e-07	2.8e-07	1.8e-07	0.0	2.94e-06	1.48e-06	1e-08	298.9288282	299.56409132	298.9248634	-1.511e-05	-9.771e-05	-0.00060777
0.37374	2838.85427	4e-08	5.4e-07	2.8e-07	1.8e-07	0.0	2.94e-06	1.48e-06	1e-08	298.92834144	299.56296143	298.9241683	-1.959e-05	-9.765e-05	-0.00060735
0.3738	2839.15524	4e-08	5.4e-07	2.8e-07	1.8e-07	0.0	2.94e-06	1.48e-06	1e-08	298.92771048	299.56183229	298.92347998	-2.408e-05	-9.758e-05	-0.00060694
0.37385	2839.45617	4e-08	5.4e-07	2.8e-07	1.8e-07	0.0	2.94e-06	1.48e-06	1e-08	298.92693481	299.56070392	298.92279846	-1.613e-05	-9.741e-05	-0.00060543
0.37391	2839.75705	4e-08	5.4e-07	2.8e-07	1.8e-07	0.0	2.94e-06	1.48e-06	1e-08	298.92641517	299.5595775	298.92210767	-1.609e-05	-9.741e-05	-0.00060542
0.37396	2840.0579	4e-08	5.4e-07	2.8e-07	1.8e-07	0.0	2.94e-06	1.48e-06	1e-08	298.9258968	299.55845108	298.92141682	-1.74e-05	-9.74e-05	-0.00060537
0.37402	2840.3587	4e-08	5.4e-07	2.8e-07	1.8e-07	0.0	2.94e-06	1.48e-06	1e-08	298.9253362	299.55732479	298.92072788	-2.432e-05	-9.732e-05	-0.00060486
0.37407	2840.65946	4e-08	5.4e-07	2.8e-07	1.8e-07	0.0	2.94e-06	1.48e-06	1e-08	298.92455277	299.55619948	298.92004925	-2.214e-05	-9.715e-05	-0.00060351
0.37413	2840.96017	4e-08	5.4e-07	2.8e-07	1.8e-07	0.0	2.94e-06	1.48e-06	1e-08	298.92383948	299.55507607	298.91936922	-2.218e-05	-9.709e-05	-0.00060303
0.37418	2841.26084	4e-08	5.4e-07	2.8e-07	1.8e-07	0.0	2.94e-06	1.48e-06	1e-08	298.92312505	299.55395337	298.91868983	-2.218e-05	-9.709e-05	-0.00060303
0.37424	2841.56147	4e-08	5.4e-07	2.8e-07	1.8e-07	0.0	2.94e-06	1.48e-06	1e-08	298.92241062	299.55283067	298.91801044	-2.093e-05	-9.689e-05	-0.00060144
0.37429	2841.86206	4e-08	5.4e-07	2.8e-07	1.8e-07	0.0	2.94e-06	1.48e-06	1e-08	298.92173635	299.55171027	298.91733124	-2.04e-05	-9.68e-05	-0.00060076
0.37435	2842.1626	4e-08	5.4e-07	2.8e-07	1.8e-07	0.0	2.94e-06	1.48e-06	1e-08	298.92107915	299.55059085	298.91665214	-2.04e-05	-9.68e-05	-0.00060076
0.3744	2842.4631	4e-08	5.4e-07	2.8e-07	1.8e-07	0.0	2.94e-06	1.48e-06	1e-08	298.92042195	299.54947142	298.91597303	-2.04e-05	-9.68e-05	-0.00060076
0.37446	2842.76356	4e-08	5.4e-07	2.8e-07	1.8e-07	0.0	2.94e-06	1.48e-06	1e-08	298.91976475	299.548352	298.91529393	-2.21e-05	-9.667e-05	-0.00059975
0.38452	2897.01653	4e-08	5.4e-07	2.8e-07	1.8e-07	0.0	2.94e-06	1.48e-06	1e-08	298.80481951	299.35642358	298.80114469	-1.296e-05	-8.474e-05	-0.00051053
0.38458	2897.30897	4e-08	5.4e-07	2.8e-07	1.8e-07	0.0	2.94e-06	1.48e-06	1e-08	298.80440198	299.3554432	298.80056492	-1.323e-05	-8.474e-05	-0.00051052
0.38463	2897.60136	4e-08	5.4e-07	2.8e-07	1.8e-07	0.0	2.94e-06	1.48e-06	1e-08	298.80397586	299.35446286	298.79998554	-2.281e-05	-8.464e-05	-0.00051002
0.38469	2897.89371	4e-08	5.4e-07	2.8e-07	1.8e-07	0.0	2.94e-06	1.48e-06	1e-08	298.80324095	299.35348363	298.79942018	-1.717e-05	-8.46e-05	-0.00050957
0.38474	2898.18602	4e-08	5.4e-07	2.8e-07	1.8e-07	0.0	2.94e-06	1.48e-06	1e-08	298.80268766	299.35250493	298.79884746	-1.981e-05	-8.442e-05	-0.00050839
0.3848	2898.47828	4e-08	5.4e-07	2.8e-07	1.8e-07	0.0	2.94e-06	1.48e-06	1e-08	298.80204947	299.35152823	298.79827987	-2.028e-05	-8.44e-05	-0.0005082
0.38485	2898.77049	4e-08	5.4e-07	2.8e-07	1.8e-07	0.0	2.94e-06	1.48e-06	1e-08	298.80139611	299.35055185	298.79771316	-2.028e-05	-8.44e-05	-0.0005082
0.38491	2899.06267	4e-08	5.4e-07	2.8e-07	1.8e-07	0.0	2.94e-06	1.48e-06	1e-08	298.80074275	299.34957546	298.79714645	-1.552e-05	-8.432e-05	-0.00050758
0.38496	2899.3548	4e-08	5.4e-07	2.8e-07	1.8e-07	0.0	2.94e-06	1.48e-06	1e-08	298.80024254	299.34859993	298.79657383	-1.624e-05	-8.428e-05	-0.0005073
0.38502	2899.64688	4e-08	5.4e-07	2.8e-07	1.8e-07	0.0	2.94e-06	1.48e-06	1e-08	298.79971936	299.34762487	298.79600255	-1.979e-05	-8.42e-05	-0.00050676
0.38507	2899.93892	4e-08	5.4e-07	2.8e-07	1.8e-07	0.0	2.94e-06	1.48e-06	1e-08	298.79908164	299.3466508	298.7954369	-1.582e-05	-8.404e-05	-0.0005056
0.38513	2900.23092	4e-08	5.4e-07	2.8e-07	1.8e-07	0.0	2.94e-06	1.48e-06	1e-08	298.7985718	299.34567847	298.7948671	-1.373e-05	-8.396e-05	-0.00050499
0.38518	2900.52287	4e-08	5.4e-07	2.8e-07	1.8e-07	0.0	2.94e-06	1.48e-06	1e-08	298.79812946	299.34470707	298.7942951	-1.373e-05	-8.396e-05	-0.00050499
0.38524	2900.81478	4e-08	5.4e-07	2.8e-07	1.8e-07	0.0	2.94e-06	1.48e-06	1e-08	298.79768712	299.34373566	298.7937231	-1.373e-05	-8.396e-05	-0.00050499
0.38529	2901.10664	4e-08	5.4e-07	2.8e-07	1.8e-07	0.0	2.94e-06	1.48e-06	1e-08	298.79724477	299.34276426	298.7931511	-2.032e-05	-8.39e-05	-0.00050469
0.38535	2901.39846	4e-08	5.4e-07	2.8e-07	1.8e-07	0.0	2.94e-06	1.48e-06	1e-08	298.79658994	299.34179356	298.7925887	-2.015e-05	-8.384e-05	-0.00050424
0.3854	2901.69024	4e-08	5.4e-07	2.8e-07	1.8e-07	0.0	2.94e-06	1.48e-06	1e-08	298.79594058	299.34082357	298.79202659	-1.914e-05	-8.371e-05	-0.00050331
0.38546	2901.98197	4e-08	5.4e-07	2.8e-07	1.8e-07	0.0	2.94e-06	1.48e-06	1e-08	298.79532395	299.33985506	298.79146419	-1.993e-05	-8.365e-05	-0.00050284
0.39552	2954.61742	4e-08	5.4e-07	2.8e-07	1.8e-07	0.0	2.94e-06	1.48e-06	1e-08	298.69973479	299.17425892	298.69625664	-1.543e-05	-7.288e-05	-0.00042858
0.39558	2954.90091	4e-08	5.4e-07	2.8e-07	1.8e-07	0.0	2.94e-06	1.48e-06	1e-08	298.69923743	299.17341539	298.69577878	-2.082e-05	-7.282e-05	-0.00042824
0.39563	2955.18435	4e-08	5.4e-07	2.8e-07	1.8e-07	0.0	2.94e-06	1.48e-06	1e-08	298.69856659	299.17257262	298.69530885	-1.301e-05	-7.276e-05	-0.00042775
0.39569	2955.46774	4e-08	5.4e-07	2.8e-07	1.8e-07	0.0	2.94e-06	1.48e-06	1e-08	298.69814716	299.17173046	298.6948286	-1.565e-05	-7.268e-05	-0.00042721
0.39574	2955.75108	4e-08	5.4e-07	2.8e-07	1.8e-07	0.0	2.94e-06	1.48e-06	1e-08	298.69764295	299.1708893	298.69435267	-1.964e-05	-7.257e-05	-0.00042658
0.3958	2956.03439	4e-08	5.4e-07	2.8e-07	1.8e-07	0.0	2.94e-06	1.48e-06	1e-08	298.69700991	299.17004936	298.69388308	-1.964e-05	-7.257e-05	-0.00042658
0.39585	2956.31764	4e-08	5.4e-07	2.8e-07	1.8e-07	0.0	2.94e-06	1.48e-06	1e-08	298.69637687	299.16920941	298.6934135	-1.475e-05	-7.256e-05	-0.00042639
0.39591	2956.60085	4e-08	5.4e-07	2.8e-07	1.8e-07	0.0	2.94e-06	1.48e-06	1e-08	298.69590146	299.16836964	298.6929373	-1.214e-05	-7.251e-05	-0.00042603
0.39596	2956.88402	4e-08	5.4e-07	2.8e-07	1.8e-07	0.0	2.94e-06	1.48e-06	1e-08	298.69551033	299.16753041	298.69245786	-1.491e-05	-7.242e-05	-0.00042547
0.39602	2957.16714	4e-08	5.4e-07	2.8e-07	1.8e-07	0.0	2.94e-06	1.48e-06	1e-08	298.6950298	299.16669224	298.69198297	-1.217e-05	-7.23e-05	-0.00042466
0.39607	2957.45021	4e-08	5.4e-07	2.8e-07	1.8e-07	0.0	2.94e-06	1.48e-06	1e-08	298.69463751	299.16585538	298.69150523	-1.217e-05	-7.23e-05	-0.00042466
0.39613	2957.73324	4e-08	5.4e-07	2.8e-07	1.8e-07	0.0	2.94e-06	1.48e-06	1e-08	298.69424522	299.16501853	298.69102748	-1.37e-05	-7.228e-05	-0.0004245
0.39618	2958.01622	4e-08	5.4e-07	2.8e-07	1.8e-07	0.0	2.94e-06	1.48e-06	1e-08	298.69380378	299.164182	298.69055206	-1.771e-05	-7.22e-05	-0.00042407
0.39624	2958.29916	4e-08	5.4e-07	2.8e-07	1.8e-07	0.0	2.94e-06	1.48e-06	1e-08	298.69323296	299.16334635	298.69008278	-1.419e-05	-7.215e-05	-0.00042366
0.39629	2958.58205	4e-08	5.4e-07	2.8e-07	1.8e-07	0.0	2.94e-06	1.48e-06	1e-08	298.6927757	299.16251129	298.68960905	-1.374e-05	-7.209e-05	-0.00042326
0.39635	2958.8649	4e-08	5.4e-07	2.8e-07	1.8e-07	0.0	2.94e-06	1.48e-06	1e-08	298.69233288	299.16167691	298.68913516	-1.835e-05	-7.189e-05	-0.00042203
0.3964	2959.1477	4e-08	5.4e-07	2.8e-07	1.8e-07	0.0	2.94e-06	1.48e-06	1e-08	298.69174158	299.16084482	298.68866921	-1.835e-05	-7.189e-05	-0.00042203
0.39646	2959.43045	4e-08	5.4e-07	2.8e-07	1.8e-07	0.0	2.94e-06	1.48e-06	1e-08	298.69115027	299.16001272	298.68820325	-1.835e-05	-7.189e-05	-0.00042203
0.40652	3010.40088	4e-08	5.4e-07	2.8e-07	1.8e-07	0.0	2.94e-06	1.48e-06	1e-08	298.61136373	299.01800002	298.60864124	-1.097e-05	-6.229e-05	-0.00035949
0.40657	3010.67513	4e-08	5.4e-07	2.8e-07	1.8e-07	0.0	2.94e-06	1.48e-06	1e-08	298.61101022	299.0172788	298.60823926	-1.097e-05	-6.229e-05	-0.00035949
0.40663	3010.94935	4e-08	5.4e-07	2.8e-07	1.8e-07	0.0	2.94e-06	1.48e-06	1e-08	298.61065671	299.01655758	298.60783728	-1.388e-05	-6.221e-05	-0.00035899
0.40668	3011.22351	4e-08	5.4e-07	2.8e-07	1.8e-07	0.0	2.94e-06	1.48e-06	1e-08	298.61020918	299.01583736	298.60743999	-1.521e-05	-6.217e-05	-0.00035876
0.40674	3011.49763	4e-08	5.4e-07	2.8e-07	1.8e-07	0.0	2.94e-06	1.48e-06	1e-08	298.60971878	299.01511761	298.60704482	-1.291e-05	-6.213e-05	-0.00035849
0.40679	3011.7717	4e-08	5.4e-07	2.8e-07	1.8e-07	0.0	2.94e-06	1.48e-06	1e-08	298.60930254	299.01439827	298.60664675	-9.27e-06	-6.207e-05	-0.00035806
0.40685	3012.04572	4e-08	5.4e-07	2.8e-07	1.8e-07	0.0	2.94e-06	1.48e-06	1e-08	298.60900382	299.0136796	298.60624409	-9.81e-06	-6.207e-05	-0.00035803
0.4069	3012.3197	4e-08	5.4e-07	2.8e-07	1.8e-07	0.0	2.94e-06	1.48e-06	1e-08	298.60868767	299.012961	298.60584222	-1.548e-05	-6.2e-05	-0.0003577
0.40696	3012.59363	4e-08	5.4e-07	2.8e-07	1.8e-07	0.0	2.94e-06	1.48e-06	1e-08	298.60818878	299.01224318	298.60544867	-1.179e-05	-6.196e-05	-0.00035737
0.40701	3012.86752	4e-08	5.4e-07	2.8e-07	1.8e-07	0.0	2.94e-06	1.48e-06	1e-08	298.60780893	299.01152584	298.60505034	-1.387e-05	-6.178e-05	-0.00035629
0.40707	3013.14135	4e-08	5.4e-07	2.8e-07	1.8e-07	0.0	2.94e-06	1.48e-06	1e-08	298.60736185	299.01081054	298.60465622	-1.405e-05	-6.176e-05	-0.00035619
0.40712	3013.41514	4e-08	5.4e-07	2.8e-07	1.8e-07	0.0	2.94e-06	1.48e-06	1e-08	298.60690883	299.01009542	298.60426247	-1.405e-05	-6.176e-05	-0.00035619
0.40718	3013.68889	4e-08	5.4e-07	2.8e-07	1.8e-07	0.0	2.94e-06	1.48e-06	1e-08	298.60645581	299.00938031	298.60386873	-1.34e-05	-6.175e-05	-0.00035609
0.40723	3013.96258	4e-08	5.4e-07	2.8e-07	1.8e-07	0.0	2.94e-06	1.48e-06	1e-08	298.60602388	299.00866534	298.60347417	-9.49e-06	-6.167e-05	-0.00035553
0.40729	3014.23623	4e-08	5.4e-07	2.8e-07	1.8e-07	0.0	2.94e-06	1.48e-06	1e-08	298.60571809	299.00795128	298.60307481	-9.49e-06	-6.167e-05	-0.00035553
0.40734	3014.50983	4e-08	5.4e-07	2.8e-07	1.8e-07	0.0	2.94e-06	1.48e-06	1e-08	298.60541229	299.00723723	298.60267544	-1.514e-05	-6.155e-05	-0.00035486
0.4074	3014.78339	4e-08	5.4e-07	2.8e-07	1.8e-07	0.0	2.94e-06	1.48e-06	1e-08	298.60492424	299.00652457	298.60228479	-1.535e-05	-6.155e-05	-0.00035484
0.40745	3015.0569	4e-08	5.4e-07	2.8e-07	1.8e-07	0.0	2.94e-06	1.48e-06	1e-08	298.60442941	299.00581196	298.60189446	-1.073e-05	-6.152e-05	-0.00035459
0.41752	3064.3108	4e-08	5.4e-07	2.8e-07	1.8e-07	0.0	2.94e-06	1.48e-06	1e-08	298.53757975	298.88455257	298.53529828	-1.28e-05	-5.305e-05	-0.00030188
0.41757	3064.57554	4e-08	5.4e-07	2.8e-07	1.8e-07	0.0	2.94e-06	1.48e-06	1e-08	298.53716716	298.88393817	298.53496679	-1.28e-05	-5.305e-05	-0.00030188
0.41763	3064.84023	4e-08	5.4e-07	2.8e-07	1.8e-07	0.0	2.94e-06	1.48e-06	1e-08	298.53675457	298.88332377	298.5346353	-1.105e-05	-5.303e-05	-0.00030176
0.41768	3065.10488	4e-08	5.4e-07	2.8e-07	1.8e-07	0.0	2.94e-06	1.48e-06	1e-08	298.53639827	298.88270955	298.53430152	-6.4e-06	-5.299e-05	-0.00030143
0.41774	3065.36947	4e-08	5.4e-07	2.8e-07	1.8e-07	0.0	2.94e-06	1.48e-06	1e-08	298.53619188	298.8820958	298.53396161	-9.52e-06	-5.295e-05	-0.0003012
0.41779	3065.63402	4e-08	5.4e-07	2.8e-07	1.8e-07	0.0	2.94e-06	1.48e-06	1e-08	298.5358849	298.88148259	298.53362634	-1.325e-05	-5.289e-05	-0.00030093
0.41785	3065.89852	4e-08	5.4e-07	2.8e-07	1.8e-07	0.0	2.94e-06	1.48e-06	1e-08	298.53545776	298.88087	298.5332966	-9.76e-06	-5.288e-05	-0.00030079
0.4179	3066.16297	4e-08	5.4e-07	2.8e-07	1.8e-07	0.0	2.94e-06	1.48e-06	1e-08	298.53514306	298.88025756	298.53296214	-9.73e-06	-5.284e-05	-0.00030053
0.41796	3066.42738	4e-08	5.4e-07	2.8e-07	1.8e-07	0.0	2.94e-06	1.48e-06	1e-08	298.53482944	298.87964562	298.53262795	-9.64e-06	-5.268e-05	-0.00029958
0.41801	3066.69173	4e-08	5.4e-07	2.8e-07	1.8e-07	0.0	2.94e-06	1.48e-06	1e-08	298.53451881	298.87903548	298.53229474	-9.49e-06	-5.265e-05	-0.00029941
0.41807	3066.95604	4e-08	5.4e-07	2.8e-07	1.8e-07	0.0	2.94e-06	1.48e-06	1e-08	298.53421287	298.87842566	298.53196154	-9.49e-06	-5.265e-05	-0.00029941
0.41812	3067.2203	4e-08	5.4e-07	2.8e-07	1.8e-07	0.0	2.94e-06	1.48e-06	1e-08	298.53390694	298.87781583	298.53162833	-9.49e-06	-5.265e-05	-0.00029941
0.41818	3067.48451	4e-08	5.4e-07	2.8e-07	1.8e-07	0.0	2.94e-06	1.48e-06	1e-08	298.533601	298.87720601	298.53129512	-1.119e-05	-5.255e-05	-0.00029881
0.41823	3067.74867	4e-08	5.4e-07	2.8e-07	1.8e-07	0.0	2.94e-06	1.48e-06	1e-08	298.53324039	298.87659737	298.53096499	-1.171e-05	-5.252e-05	-0.00029862
0.41829	3068.01278	4e-08	5.4e-07	2.8e-07	1.8e-07	0.0	2.94e-06	1.48e-06	1e-08	298.53286283	298.8759891	298.53063581	-1.171e-05	-5.252e-05	-0.00029862
0.41834	3068.27685	4e-08	5.4e-07	2.8e-07	1.8e-07	0.0	2.94e-06	1.48e-06	1e-08	298.53248527	298.87538083	298.53030664	-8.67e-06	-5.243e-05	-0.00029804
0.4184	3068.54086	4e-08	5.4e-07	2.8e-07	1.8e-07	0.0	2.94e-06	1.48e-06	1e-08	298.53220588	298.87477358	298.52997389	-7.73e-06	-5.24e-05	-0.00029786
0.41845	3068.80483	4e-08	5.4e-07	2.8e-07	1.8e-07	0.0	2.94e-06	1.48e-06	1e-08	298.53195658	298.87416663	298.52964004	-7.73e-06	-5.24e-05	-0.00029786
0.42852	3116.28612	4e-08	5.4e-07	2.8e-07	1.8e-07	0.0	2.94e-06	1.48e-06	1e-08	298.47580324	298.77097772	298.4738343	-7.82e-06	-4.514e-05	-0.00025406
0.42857	3116.54103	4e-08	5.4e-07	2.8e-07	1.8e-07	0.0	2.94e-06	1.48e-06	1e-08	298.47555109	298.77045479	298.47355187	-1.104e-05	-4.507e-05	-0.0002537
0.42863	3116.79588	4e-08	5.4e-07	2.8e-07	1.8e-07	0.0	2.94e-06	1.48e-06	1e-08	298.47519523	298.76993266	298.47327437	-1.04e-05	-4.507e-05	-0.00025366
0.42868	3117.05069	4e-08	5.4e-07	2.8e-07	1.8e-07	0.0	2.94e-06	1.48e-06	1e-08	298.47486009	298.76941059	298.47299602	-6.81e-06	-4.504e-05	-0.00025345
0.42874	3117.30544	4e-08	5.4e-07	2.8e-07	1.8e-07	0.0	2.94e-06	1.48e-06	1e-08	298.47464062	298.76888882	298.47271289	-9.32e-06	-4.499e-05	-0.00025319
0.42879	3117.56015	4e-08	5.4e-07	2.8e-07	1.8e-07	0.0	2.94e-06	1.48e-06	1e-08	298.47434005	298.76836763	298.47243359	-7.71e-06	-4.487e-05	-0.00025244
0.42885	3117.81481	4e-08	5.4e-07	2.8e-07	1.8e-07	0.0	2.94e-06	1.48e-06	1e-08	298.47409162	298.76784785	298.4721529	-7e-06	-4.482e-05	-0.00025215
0.4289	3118.06941	4e-08	5.4e-07	2.8e-07	1.8e-07	0.0	2.94e-06	1.48e-06	1e-08	298.47386607	298.76732861	298.47187155	-7e-06	-4.482e-05	-0.00025215
0.42896	3118.32397	4e-08	5.4e-07	2.8e-07	1.8e-07	0.0	2.94e-06	1.48e-06	1e-08	298.47364052	298.76680937	298.4715902	-7e-06	-4.482e-05	-0.00025215
0.42901	3118.57847	4e-08	5.4e-07	2.8e-07	1.8e-07	0.0	2.94e-06	1.48e-06	1e-08	298.47341498	298.76629013	298.47130886	-7.22e-06	-4.482e-05	-0.00025213
0.42907	3118.83293	4e-08	5.4e-07	2.8e-07	1.8e-07	0.0	2.94e-06	1.48e-06	1e-08	298.47318218	298.76577093	298.47102785	-1.251e-05	-4.472e-05	-0.00025165
0.42912	3119.08733	4e-08	5.4e-07	2.8e-07	1.8e-07	0.0	2.94e-06	1.48e-06	1e-08	298.4727789	298.76525284	298.47075481	-1.251e-05	-4.472e-05	-0.00025165
0.42918	3119.34169	4e-08	5.4e-07	2.8e-07	1.8e-07	0.0	2.94e-06	1.48e-06	1e-08	298.47237562	298.76473475	298.47048177	-6.45e-06	-4.468e-05	-0.00025128
0.42923	3119.596	4e-08	5.4e-07	2.8e-07	1.8e-07	0.0	2.94e-06	1.48e-06	1e-08	298.47216783	298.7642172	298.47020067	-4.95e-06	-4.466e-05	-0.00025118
0.42929	3119.85025	4e-08	5.4e-07	2.8e-07	1.8e-07	0.0	2.94e-06	1.48e-06	1e-08	298.47200809	298.76369978	298.4699176	-9.1e-06	-4.463e-05	-0.00025105
0.42934	3120.10446	4e-08	5.4e-07	2.8e-07	1.8e-07	0.0	2.94e-06	1.48e-06	1e-08	298.47171487	298.76318274	298.46964047	-9.98e-06	-4.459e-05	-0.00025083
0.4294	3120.35861	4e-08	5.4e-07	2.8e-07	1.8e-07	0.0	2.94e-06	1.48e-06	1e-08	298.47139323	298.76266616	298.46936484	-9.47e-06	-4.449e-05	-0.00025025
0.42945	3120.61272	4e-08	5.4e-07	2.8e-07	1.8e-07	0.0	2.94e-06	1.48e-06	1e-08	298.4710879	298.7621507	298.46908918	-9.94e-06	-4.445e-05	-0.00024999
0.43952	3166.25995	4e-08	5.4e-07	2.8e-07	1.8e-07	0.0	2.94e-06	1.48e-06	1e-08	298.42396469	298.67455661	298.42227515	-9.6e-06	-3.827e-05	-0.00021364
0.43957	3166.50467	4e-08	5.4e-07	2.8e-07	1.8e-07	0.0	2.94e-06	1.48e-06	1e-08	298.42365531	298.67411317	298.42204234	-5.12e-06	-3.825e-05	-0.00021342
0.43963	3166.74934	4e-08	5.4e-07	2.8e-07	1.8e-07	0.0	2.94e-06	1.48e-06	1e-08	298.4234901	298.67367001	298.42180353	-7.88e-06	-3.82e-05	-0.00021323
0.43968	3166.99395	4e-08	5.4e-07	2.8e-07	1.8e-07	0.0	2.94e-06	1.48e-06	1e-08	298.42323598	298.67322733	298.4215688	-8.31e-06	-3.816e-05	-0.000213
0.43974	3167.23852	4e-08	5.4e-07	2.8e-07	1.8e-07	0.0	2.94e-06	1.48e-06	1e-08	298.42296799	298.67278512	298.42133494	-4.19e-06	-3.807e-05	-0.00021237
0.43979	3167.48303	4e-08	5.4e-07	2.8e-07	1.8e-07	0.0	2.94e-06	1.48e-06	1e-08	298.42283293	298.67234402	298.42109603	-4.19e-06	-3.807e-05	-0.00021237
0.43985	3167.72749	4e-08	5.4e-07	2.8e-07	1.8e-07	0.0	2.94e-06	1.48e-06	1e-08	298.42269786	298.67190293	298.42085713	-4.19e-06	-3.807e-05	-0.00021237
0.4399	3167.9719	4e-08	5.4e-07	2.8e-07	1.8e-07	0.0	2.94e-06	1.48e-06	1e-08	298.42256279	298.67146184	298.42061823	-4.19e-06	-3.807e-05	-0.00021237
0.43996	3168.21625	4e-08	5.4e-07	2.8e-07	1.8e-07	0.0	2.94e-06	1.48e-06	1e-08	298.42242772	298.67102074	298.42037932	-1.252e-05	-3.801e-05	-0.00021216
0.44001	3168.46056	4e-08	5.4e-07	2.8e-07	1.8e-07	0.0	2.94e-06	1.48e-06	1e-08	298.42202396	298.67058032	298.42015233	-8e-06	-3.799e-05	-0.00021199
0.44007	3168.70481	4e-08	5.4e-07	2.8e-07	1.8e-07	0.0	2.94e-06	1.48e-06	1e-08	298.42176599	298.6701401	298.41991921	-9.01e-06	-3.79e-05	-0.00021148
0.44012	3168.94901	4e-08	5.4e-07	2.8e-07	1.8e-07	0.0	2.94e-06	1.48e-06	1e-08	298.42147533	298.66970092	298.4196881	-9.28e-06	-3.789e-05	-0.0002114
0.44018	3169.19316	4e-08	5.4e-07	2.8e-07	1.8e-07	0.0	2.94e-06	1.48e-06	1e-08	298.4211762	298.66926191	298.41945745	-9.28e-06	-3.789e-05	-0.0002114
0.44023	3169.43726	4e-08	5.4e-07	2.8e-07	1.8e-07	0.0	2.94e-06	1.48e-06	1e-08	298.42087707	298.6688229	298.4192268	-6.6e-06	-3.784e-05	-0.00021111
0.44029	3169.6813	4e-08	5.4e-07	2.8e-07	1.8e-07	0.0	2.94e-06	1.48e-06	1e-08	298.42066424	298.66838438	298.41899273	-5.76e-06	-3.783e-05	-0.00021102
0.44034	3169.92529	4e-08	5.4e-07	2.8e-07	1.8e-07	0.0	2.94e-06	1.48e-06	1e-08	298.42047862	298.66794602	298.4187576	-8.13e-06	-3.778e-05	-0.00021077
0.4404	3170.16923	4e-08	5.4e-07	2.8e-07	1.8e-07	0.0	2.94e-06	1.48e-06	1e-08	298.42021655	298.66750823	298.41852607	-9.57e-06	-3.775e-05	-0.00021062
0.44045	3170.41312	4e-08	5.4e-07	2.8e-07	1.8e-07	0.0	2.94e-06	1.48e-06	1e-08	298.41990785	298.66707078	298.41829675	-7.64e-06	-3.774e-05	-0.00021051
0.45051	3214.15855	4e-08	5.4e-07	2.8e-07	1.8e-07	0.0	2.94e-06	1.48e-06	1e-08	298.38030708	298.59284934	298.37899405	-4.26e-06	-3.236e-05	-0.0001794
0.45057	3214.3927	4e-08	5.4e-07	2.8e-07	1.8e-07	0.0	2.94e-06	1.48e-06	1e-08	298.38016975	298.59247431	298.37879353	-2.77e-06	-3.234e-05	-0.00017924
0.45062	3214.62679	4e-08	5.4e-07	2.8e-07	1.8e-07	0.0	2.94e-06	1.48e-06	1e-08	298.38008034	298.59209955	298.37859112	-2.77e-06	-3.234e-05	-0.00017924
0.45068	3214.86083	4e-08	5.4e-07	2.8e-07	1.8e-07	0.0	2.94e-06	1.48e-06	1e-08	298.37999093	298.5917248	298.3783887	-2.96e-06	-3.233e-05	-0.00017923
0.45073	3215.09481	4e-08	5.4e-07	2.8e-07	1.8e-07	0.0	2.94e-06	1.48e-06	1e-08	298.37989553	298.59135006	298.37818655	-1.124e-05	-3.227e-05	-0.00017899
0.45079	3215.32874	4e-08	5.4e-07	2.8e-07	1.8e-07	0.0	2.94e-06	1.48e-06	1e-08	298.37953325	298.59097607	298.37799628	-7.24e-06	-3.226e-05	-0.00017887
0.45084	3215.56262	4e-08	5.4e-07	2.8e-07	1.8e-07	0.0	2.94e-06	1.48e-06	1e-08	298.3792997	298.59060219	298.37780055	-5.02e-06	-3.224e-05	-0.00017872
0.4509	3215.79644	4e-08	5.4e-07	2.8e-07	1.8e-07	0.0	2.94e-06	1.48e-06	1e-08	298.37913783	298.59022855	298.37760188	-9.91e-06	-3.215e-05	-0.00017828
0.45095	3216.03021	4e-08	5.4e-07	2.8e-07	1.8e-07	0.0	2.94e-06	1.48e-06	1e-08	298.37881827	298.58985596	298.37741058	-9.91e-06	-3.215e-05	-0.00017828
0.45101	3216.26392	4e-08	5.4e-07	2.8e-07	1.8e-07	0.0	2.94e-06	1.48e-06	1e-08	298.37849871	298.58948336	298.37721927	-9.91e-06	-3.215e-05	-0.00017828
0.45106	3216.49758	4e-08	5.4e-07	2.8e-07	1.8e-07	0.0	2.94e-06	1.48e-06	1e-08	298.37817916	298.58911077	298.37702797	-2.27e-06	-3.214e-05	-0.00017811
0.45112	3216.73119	4e-08	5.4e-07	2.8e-07	1.8e-07	0.0	2.94e-06	1.48e-06	1e-08	298.3781061	298.58873828	298.37682615	-5.51e-06	-3.211e-05	-0.00017796
0.45117	3216.96474	4e-08	5.4e-07	2.8e-07	1.8e-07	0.0	2.94e-06	1.48e-06	1e-08	298.3779285	298.58836619	298.37662904	-6.01e-06	-3.206e-05	-0.00017771
0.45123	3217.19824	4e-08	5.4e-07	2.8e-07	1.8e-07	0.0	2.94e-06	1.48e-06	1e-08	298.37773459	298.58799462	298.37643294	-3.25e-06	-3.201e-05	-0.00017739
0.45128	3217.43168	4e-08	5.4e-07	2.8e-07	1.8e-07	0.0	2.94e-06	1.48e-06	1e-08	298.37762979	298.58762362	298.37623334	-3.25e-06	-3.201e-05	-0.00017739
0.45134	3217.66507	4e-08	5.4e-07	2.8e-07	1.8e-07	0.0	2.94e-06	1.48e-06	1e-08	298.37752499	298.58725263	298.37603374	-3.35e-06	-3.201e-05	-0.00017738
0.45139	3217.8984	4e-08	5.4e-07	2.8e-07	1.8e-07	0.0	2.94e-06	1.48e-06	1e-08	298.37741696	298.58688164	298.37583429	-9.75e-06	-3.195e-05	-0.00017714
0.45145	3218.13169	4e-08	5.4e-07	2.8e-07	1.8e-07	0.0	2.94e-06	1.48e-06	1e-08	298.37710242	298.58651136	298.37564409	-7.01e-06	-3.194e-05	-0.00017703
0.46151	3259.90012	4e-08	5.4e-07	2.8e-07	1.8e-07	0.0	2.94e-06	1.48e-06	1e-08	298.34372814	298.52370462	298.34262812	-4.44e-06	-2.737e-05	-0.000151
0.46157	3260.12326	4e-08	5.4e-07	2.8e-07	1.8e-07	0.0	2.94e-06	1.48e-06	1e-08	298.34358499	298.52338733	298.34246074	-2.14e-06	-2.734e-05	-0.00015077
0.46162	3260.34634	4e-08	5.4e-07	2.8e-07	1.8e-07	0.0	2.94e-06	1.48e-06	1e-08	298.34351591	298.52307043	298.3422904	-2.14e-06	-2.734e-05	-0.00015077
0.46168	3260.56937	4e-08	5.4e-07	2.8e-07	1.8e-07	0.0	2.94e-06	1.48e-06	1e-08	298.34344683	298.52275353	298.34212006	-2.16e-06	-2.734e-05	-0.00015077
0.46173	3260.79234	4e-08	5.4e-07	2.8e-07	1.8e-07	0.0	2.94e-06	1.48e-06	1e-08	298.34337719	298.52243663	298.34194974	-9.3e-06	-2.728e-05	-0.00015056
0.46179	3261.01526	4e-08	5.4e-07	2.8e-07	1.8e-07	0.0	2.94e-06	1.48e-06	1e-08	298.34307723	298.52212038	298.34178968	-6.24e-06	-2.728e-05	-0.00015047
0.46184	3261.23811	4e-08	5.4e-07	2.8e-07	1.8e-07	0.0	2.94e-06	1.48e-06	1e-08	298.3428759	298.52180423	298.34162544	-3.66e-06	-2.726e-05	-0.00015037
0.4619	3261.46091	4e-08	5.4e-07	2.8e-07	1.8e-07	0.0	2.94e-06	1.48e-06	1e-08	298.34275802	298.52148821	298.34145769	-8.57e-06	-2.717e-05	-0.00014991
0.46195	3261.68366	4e-08	5.4e-07	2.8e-07	1.8e-07	0.0	2.94e-06	1.48e-06	1e-08	298.34248168	298.52117326	298.34129734	-8.57e-06	-2.717e-05	-0.00014991
0.46201	3261.90635	4e-08	5.4e-07	2.8e-07	1.8e-07	0.0	2.94e-06	1.48e-06	1e-08	298.34220533	298.52085831	298.341137	-8.57e-06	-2.717e-05	-0.00014991
0.46206	3262.12898	4e-08	5.4e-07	2.8e-07	1.8e-07	0.0	2.94e-06	1.48e-06	1e-08	298.34192899	298.52054336	298.34097666	-4.22e-06	-2.717e-05	-0.00014983
0.46212	3262.35156	4e-08	5.4e-07	2.8e-07	1.8e-07	0.0	2.94e-06	1.48e-06	1e-08	298.34179284	298.52022846	298.34081032	-1.43e-06	-2.716e-05	-0.00014973
0.46217	3262.57408	4e-08	5.4e-07	2.8e-07	1.8e-07	0.0	2.94e-06	1.48e-06	1e-08	298.34174659	298.51991367	298.34064019	-6.75e-06	-2.711e-05	-0.00014956
0.46223	3262.79654	4e-08	5.4e-07	2.8e-07	1.8e-07	0.0	2.94e-06	1.48e-06	1e-08	298.34152883	298.5195994	298.34047772	-3.15e-06	-2.707e-05	-0.00014925
0.46228	3263.01895	4e-08	5.4e-07	2.8e-07	1.8e-07	0.0	2.94e-06	1.48e-06	1e-08	298.34142718	298.51928563	298.34031055	-1.82e-06	-2.705e-05	-0.00014914
0.46234	3263.2413	4e-08	5.4e-07	2.8e-07	1.8e-07	0.0	2.94e-06	1.48e-06	1e-08	298.34136843	298.51897206	298.34014165	-1.82e-06	-2.705e-05	-0.00014914
0.46239	3263.46359	4e-08	5.4e-07	2.8e-07	1.8e-07	0.0	2.94e-06	1.48e-06	1e-08	298.34130968	298.51865849	298.33997275	-4.79e-06	-2.703e-05	-0.00014906
0.46245	3263.68583	4e-08	5.4e-07	2.8e-07	1.8e-07	0.0	2.94e-06	1.48e-06	1e-08	298.34115527	298.51834517	298.33980809	-9.12e-06	-2.7e-05	-0.00014894
0.47251	3303.39297	4e-08	5.4e-07	2.8e-07	1.8e-07	0.0	2.94e-06	1.48e-06	1e-08	298.3128514	298.4652625	298.31207187	-1.82e-06	-2.315e-05	-0.00012714
0.47257	3303.60461	4e-08	5.4e-07	2.8e-07	1.8e-07	0.0	2.94e-06	1.48e-06	1e-08	298.31279272	298.46499417	298.31192837	-2.19e-06	-2.313e-05	-0.00012705
0.47262	3303.8162	4e-08	5.4e-07	2.8e-07	1.8e-07	0.0	2.94e-06	1.48e-06	1e-08	298.31272225	298.46472604	298.31178549	-5.92e-06	-2.31e-05	-0.00012694
0.47268	3304.02773	4e-08	5.4e-07	2.8e-07	1.8e-07	0.0	2.94e-06	1.48e-06	1e-08	298.31253134	298.46445825	298.31164797	-1.6e-06	-2.305e-05	-0.0001266
0.47273	3304.2392	4e-08	5.4e-07	2.8e-07	1.8e-07	0.0	2.94e-06	1.48e-06	1e-08	298.31247984	298.46419103	298.31150478	-1.19e-06	-2.305e-05	-0.00012657
0.47279	3304.45061	4e-08	5.4e-07	2.8e-07	1.8e-07	0.0	2.94e-06	1.48e-06	1e-08	298.31244158	298.46392386	298.31136106	-1.19e-06	-2.305e-05	-0.00012657
0.47284	3304.66196	4e-08	5.4e-07	2.8e-07	1.8e-07	0.0	2.94e-06	1.48e-06	1e-08	298.31240331	298.46365669	298.31121733	-4.34e-06	-2.302e-05	-0.00012649
0.4729	3304.87325	4e-08	5.4e-07	2.8e-07	1.8e-07	0.0	2.94e-06	1.48e-06	1e-08	298.31226327	298.46338978	298.31107812	-8.43e-06	-2.3e-05	-0.00012639
0.47295	3305.08449	4e-08	5.4e-07	2.8e-07	1.8e-07	0.0	2.94e-06	1.48e-06	1e-08	298.31199126	298.4631232	298.31094475	-2.8e-06	-2.299e-05	-0.00012626
0.47301	3305.29566	4e-08	5.4e-07	2.8e-07	1.8e-07	0.0	2.94e-06	1.48e-06	1e-08	298.31190098	298.46285673	298.31080365	-5.39e-06	-2.294e-05	-0.00012603
0.47306	3305.50678	4e-08	5.4e-07	2.8e-07	1.8e-07	0.0	2.94e-06	1.48e-06	1e-08	298.31172724	298.4625908	298.31066643	-7.46e-06	-2.29e-05	-0.00012586
0.47312	3305.71784	4e-08	5.4e-07	2.8e-07	1.8e-07	0.0	2.94e-06	1.48e-06	1e-08	298.3114865	298.4623253	298.31053233	-7.46e-06	-2.29e-05	-0.00012586
0.47317	3305.92883	4e-08	5.4e-07	2.8e-07	1.8e-07	0.0	2.94e-06	1.48e-06	1e-08	298.31124577	298.4620598	298.31039822	-7.07e-06	-2.29e-05	-0.00012585
0.47323	3306.13977	4e-08	5.4e-07	2.8e-07	1.8e-07	0.0	2.94e-06	1.48e-06	1e-08	298.31101767	298.4617943	298.31026358	-1.9e-07	-2.29e-05	-0.00012572
0.47328	3306.35065	4e-08	5.4e-07	2.8e-07	1.8e-07	0.0	2.94e-06	1.48e-06	1e-08	298.31101161	298.46152886	298.31011943	-3.64e-06	-2.287e-05	-0.00012562
0.47334	3306.56147	4e-08	5.4e-07	2.8e-07	1.8e-07	0.0	2.94e-06	1.48e-06	1e-08	298.3108942	298.46126374	298.30998025	-5.15e-06	-2.284e-05	-0.00012549
0.47339	3306.77224	4e-08	5.4e-07	2.8e-07	1.8e-07	0.0	2.94e-06	1.48e-06	1e-08	298.31072823	298.46099892	298.30984331	-1.1e-06	-2.28e-05	-0.00012518
0.47345	3306.98294	4e-08	5.4e-07	2.8e-07	1.8e-07	0.0	2.94e-06	1.48e-06	1e-08	298.3106927	298.46073462	298.30970107	-1.1e-06	-2.28e-05	-0.00012518
0.48351	3344.53326	4e-08	5.4e-07	2.8e-07	1.8e-07	0.0	2.94e-06	1.48e-06	1e-08	298.28734134	298.41590638	298.28636311	-5.27e-06	-1.953e-05	-0.00010699
0.48357	3344.73285	4e-08	5.4e-07	2.8e-07	1.8e-07	0.0	2.94e-06	1.48e-06	1e-08	298.28717123	298.41567996	298.2862477	-2.19e-06	-1.953e-05	-0.00010692
0.48362	3344.93239	4e-08	5.4e-07	2.8e-07	1.8e-07	0.0	2.94e-06	1.48e-06	1e-08	298.28710075	298.41545358	298.28612803	-6.64e-06	-1.945e-05	-0.00010658
0.48368	3345.13186	4e-08	5.4e-07	2.8e-07	1.8e-07	0.0	2.94e-06	1.48e-06	1e-08	298.28688675	298.41522804	298.28601498	-6.7e-06	-1.945e-05	-0.00010658
0.48373	3345.33128	4e-08	5.4e-07	2.8e-07	1.8e-07	0.0	2.94e-06	1.48e-06	1e-08	298.28667072	298.41500251	298.28590203	-6.7e-06	-1.945e-05	-0.00010658
0.48379	3345.53063	4e-08	5.4e-07	2.8e-07	1.8e-07	0.0	2.94e-06	1.48e-06	1e-08	298.28645469	298.41477698	298.28578907	-3.71e-06	-1.945e-05	-0.00010653
0.48384	3345.72992	4e-08	5.4e-07	2.8e-07	1.8e-07	0.0	2.94e-06	1.48e-06	1e-08	298.28633511	298.41455146	298.28567199	3.2e-07	-1.945e-05	-0.00010647
0.4839	3345.92914	4e-08	5.4e-07	2.8e-07	1.8e-07	0.0	2.94e-06	1.48e-06	1e-08	298.2863455	298.41432595	298.28554933	-4.98e-06	-1.941e-05	-0.00010632
0.48395	3346.12831	4e-08	5.4e-07	2.8e-07	1.8e-07	0.0	2.94e-06	1.48e-06	1e-08	298.28618487	298.41410091	298.28543426	-2.78e-06	-1.939e-05	-0.00010616
0.48401	3346.32741	4e-08	5.4e-07	2.8e-07	1.8e-07	0.0	2.94e-06	1.48e-06	1e-08	298.28609506	298.41387614	298.28531632	-5.9e-07	-1.936e-05	-0.000106
0.48406	3346.52645	4e-08	5.4e-07	2.8e-07	1.8e-07	0.0	2.94e-06	1.48e-06	1e-08	298.28607589	298.41365163	298.28519548	-5.9e-07	-1.936e-05	-0.000106
0.48412	3346.72543	4e-08	5.4e-07	2.8e-07	1.8e-07	0.0	2.94e-06	1.48e-06	1e-08	298.28605671	298.41342711	298.28507464	-5.9e-07	-1.936e-05	-0.000106
0.48417	3346.92435	4e-08	5.4e-07	2.8e-07	1.8e-07	0.0	2.94e-06	1.48e-06	1e-08	298.28603754	298.41320259	298.2849538	-7.23e-06	-1.932e-05	-0.00010586
0.48423	3347.12321	4e-08	5.4e-07	2.8e-07	1.8e-07	0.0	2.94e-06	1.48e-06	1e-08	298.28580427	298.41297858	298.28484242	-4.93e-06	-1.932e-05	-0.00010579
0.48428	3347.322	4e-08	5.4e-07	2.8e-07	1.8e-07	0.0	2.94e-06	1.48e-06	1e-08	298.2856452	298.41275464	298.2847279	-2.33e-06	-1.931e-05	-0.00010572
0.48434	3347.52073	4e-08	5.4e-07	2.8e-07	1.8e-07	0.0	2.94e-06	1.48e-06	1e-08	298.28557003	298.41253076	298.28460982	-6.65e-06	-1.924e-05	-0.00010539
0.48439	3347.7194	4e-08	5.4e-07	2.8e-07	1.8e-07	0.0	2.94e-06	1.48e-06	1e-08	298.28535559	298.4123077	298.28449816	-6.65e-06	-1.924e-05	-0.00010539
0.48445	3347.91801	4e-08	5.4e-07	2.8e-07	1.8e-07	0.0	2.94e-06	1.48e-06	1e-08	298.28514116	298.41208464	298.28438651	-6.65e-06	-1.924e-05	-0.00010539
0.49451	3383.20195	4e-08	5.4e-07	2.8e-07	1.8e-07	0.0	2.94e-06	1.48e-06	1e-08	298.26540422	298.37425201	298.26476468	-5.93e-06	-1.647e-05	-9e-05
0.49457	3383.38886	4e-08	5.4e-07	2.8e-07	1.8e-07	0.0	2.94e-06	1.48e-06	1e-08	298.26521299	298.37406108	298.26466973	-3.07e-06	-1.647e-05	-8.996e-05
0.49462	3383.5757	4e-08	5.4e-07	2.8e-07	1.8e-07	0.0	2.94e-06	1.48e-06	1e-08	298.26511383	298.37387014	298.26457083	6.6e-07	-1.647e-05	-8.991e-05
0.49468	3383.76248	4e-08	5.4e-07	2.8e-07	1.8e-07	0.0	2.94e-06	1.48e-06	1e-08	298.26513522	298.37367921	298.26446676	-4.28e-06	-1.643e-05	-8.978e-05
0.49473	3383.9492	4e-08	5.4e-07	2.8e-07	1.8e-07	0.0	2.94e-06	1.48e-06	1e-08	298.26499731	298.37348868	298.26436975	-2.3e-06	-1.641e-05	-8.964e-05
0.49479	3384.13585	4e-08	5.4e-07	2.8e-07	1.8e-07	0.0	2.94e-06	1.48e-06	1e-08	298.26492327	298.37329839	298.26427013	-2.3e-07	-1.639e-05	-8.951e-05
0.49484	3384.32243	4e-08	5.4e-07	2.8e-07	1.8e-07	0.0	2.94e-06	1.48e-06	1e-08	298.26491576	298.37310832	298.26416777	-2.3e-07	-1.639e-05	-8.951e-05
0.4949	3384.50895	4e-08	5.4e-07	2.8e-07	1.8e-07	0.0	2.94e-06	1.48e-06	1e-08	298.26490825	298.37291825	298.26406542	-2.3e-07	-1.639e-05	-8.951e-05
0.49495	3384.6954	4e-08	5.4e-07	2.8e-07	1.8e-07	0.0	2.94e-06	1.48e-06	1e-08	298.26490074	298.37272818	298.26396306	-5.65e-06	-1.636e-05	-8.94e-05
0.49501	3384.88179	4e-08	5.4e-07	2.8e-07	1.8e-07	0.0	2.94e-06	1.48e-06	1e-08	298.26471866	298.3725385	298.26386841	-4.98e-06	-1.635e-05	-8.934e-05
0.49506	3385.06812	4e-08	5.4e-07	2.8e-07	1.8e-07	0.0	2.94e-06	1.48e-06	1e-08	298.26455802	298.37234893	298.2637729	-1.72e-06	-1.635e-05	-8.928e-05
0.49512	3385.25437	4e-08	5.4e-07	2.8e-07	1.8e-07	0.0	2.94e-06	1.48e-06	1e-08	298.2645024	298.37215939	298.2636729	-5.46e-06	-1.629e-05	-8.901e-05
0.49517	3385.44056	4e-08	5.4e-07	2.8e-07	1.8e-07	0.0	2.94e-06	1.48e-06	1e-08	298.2643263	298.37197051	298.26357843	-5.88e-06	-1.628e-05	-8.898e-05
0.49523	3385.62669	4e-08	5.4e-07	2.8e-07	1.8e-07	0.0	2.94e-06	1.48e-06	1e-08	298.26413679	298.37178172	298.26348459	-5.88e-06	-1.628e-05	-8.898e-05
0.49528	3385.81275	4e-08	5.4e-07	2.8e-07	1.8e-07	0.0	2.94e-06	1.48e-06	1e-08	298.26394727	298.37159292	298.26339074	-4.45e-06	-1.628e-05	-8.896e-05
0.49534	3385.99875	4e-08	5.4e-07	2.8e-07	1.8e-07	0.0	2.94e-06	1.48e-06	1e-08	298.26380384	298.37140412	298.26329492	6.8e-07	-1.628e-05	-8.889e-05
0.49539	3386.18468	4e-08	5.4e-07	2.8e-07	1.8e-07	0.0	2.94e-06	1.48e-06	1e-08	298.2638257	298.37121532	298.263192	-3.14e-06	-1.626e-05	-8.879e-05
0.49545	3386.37054	4e-08	5.4e-07	2.8e-07	1.8e-07	0.0	2.94e-06	1.48e-06	1e-08	298.2637244	298.37102683	298.26309453	-3.16e-06	-1.624e-05	-8.868e-05
0.50551	3419.26048	4e-08	5.4e-07	2.8e-07	1.8e-07	0.0	2.94e-06	1.48e-06	1e-08	298.24719113	298.33911408	298.24658717	-5.04e-06	-1.388e-05	-7.569e-05
0.50556	3419.43395	4e-08	5.4e-07	2.8e-07	1.8e-07	0.0	2.94e-06	1.48e-06	1e-08	298.24702853	298.33895318	298.24650744	-5.04e-06	-1.388e-05	-7.569e-05
0.50562	3419.60735	4e-08	5.4e-07	2.8e-07	1.8e-07	0.0	2.94e-06	1.48e-06	1e-08	298.24686594	298.33879227	298.24642771	-1.98e-06	-1.388e-05	-7.565e-05
0.50567	3419.78069	4e-08	5.4e-07	2.8e-07	1.8e-07	0.0	2.94e-06	1.48e-06	1e-08	298.24680216	298.33863135	298.24634373	3.7e-07	-1.387e-05	-7.561e-05
0.50573	3419.95395	4e-08	5.4e-07	2.8e-07	1.8e-07	0.0	2.94e-06	1.48e-06	1e-08	298.24681413	298.33847046	298.24625652	-3.66e-06	-1.385e-05	-7.55e-05
0.50578	3420.12714	4e-08	5.4e-07	2.8e-07	1.8e-07	0.0	2.94e-06	1.48e-06	1e-08	298.24669597	298.3383099	298.24617507	-1.5e-06	-1.382e-05	-7.535e-05
0.50584	3420.30027	4e-08	5.4e-07	2.8e-07	1.8e-07	0.0	2.94e-06	1.48e-06	1e-08	298.24664769	298.33814959	298.24609076	-1.5e-07	-1.381e-05	-7.526e-05
0.50589	3420.47332	4e-08	5.4e-07	2.8e-07	1.8e-07	0.0	2.94e-06	1.48e-06	1e-08	298.24664282	298.33798944	298.24600467	-1.5e-07	-1.381e-05	-7.526e-05
0.50595	3420.64631	4e-08	5.4e-07	2.8e-07	1.8e-07	0.0	2.94e-06	1.48e-06	1e-08	298.24663795	298.33782928	298.24591859	-1.5e-07	-1.381e-05	-7.526e-05
0.506	3420.81922	4e-08	5.4e-07	2.8e-07	1.8e-07	0.0	2.94e-06	1.48e-06	1e-08	298.24663308	298.33766913	298.2458325	-3.93e-06	-1.379e-05	-7.52e-05
0.50606	3420.99207	4e-08	5.4e-07	2.8e-07	1.8e-07	0.0	2.94e-06	1.48e-06	1e-08	298.24650625	298.33750921	298.24575177	-3.52e-06	-1.378e-05	-7.514e-05
0.50611	3421.16485	4e-08	5.4e-07	2.8e-07	1.8e-07	0.0	2.94e-06	1.48e-06	1e-08	298.24639284	298.33734941	298.24567054	-3.21e-06	-1.374e-05	-7.493e-05
0.50617	3421.33756	4e-08	5.4e-07	2.8e-07	1.8e-07	0.0	2.94e-06	1.48e-06	1e-08	298.24628916	298.33719005	298.24558913	-3.34e-06	-1.373e-05	-7.486e-05
0.50622	3421.51019	4e-08	5.4e-07	2.8e-07	1.8e-07	0.0	2.94e-06	1.48e-06	1e-08	298.2461813	298.33703083	298.24550797	-3.34e-06	-1.373e-05	-7.486e-05
0.50628	3421.68276	4e-08	5.4e-07	2.8e-07	1.8e-07	0.0	2.94e-06	1.48e-06	1e-08	298.24607345	298.33687162	298.24542681	-3.34e-06	-1.373e-05	-7.486e-05
0.50633	3421.85526	4e-08	5.4e-07	2.8e-07	1.8e-07	0.0	2.94e-06	1.48e-06	1e-08	298.24596559	298.3367124	298.24534566	-5.3e-06	-1.367e-05	-7.456e-05
0.50639	3422.02769	4e-08	5.4e-07	2.8e-07	1.8e-07	0.0	2.94e-06	1.48e-06	1e-08	298.24579474	298.33655387	298.24526758	-6.16e-06	-1.364e-05	-7.443e-05
0.50644	3422.20005	4e-08	5.4e-07	2.8e-07	1.8e-07	0.0	2.94e-06	1.48e-06	1e-08	298.24559603	298.33639564	298.24519087	-6.16e-06	-1.364e-05	-7.443e-05
0.5065	3422.37234	4e-08	5.4e-07	2.8e-07	1.8e-07	0.0	2.94e-06	1.48e-06	1e-08	298.24539732	298.33623741	298.24511415	-6.16e-06	-1.364e-05	-7.443e-05
0.51651	3452.54442	4e-08	5.4e-07	2.8e-07	1.8e-07	0.0	2.94e-06	1.48e-06	1e-08	298.23179868	298.30948119	298.23129574	-4.04e-06	-1.168e-05	-6.358e-05
0.51656	3452.70356	4e-08	5.4e-07	2.8e-07	1.8e-07	0.0	2.94e-06	1.48e-06	1e-08	298.23166824	298.30934579	298.23122853	-4.04e-06	-1.168e-05	-6.358e-05
0.51662	3452.86261	4e-08	5.4e-07	2.8e-07	1.8e-07	0.0	2.94e-06	1.48e-06	1e-08	298.23153779	298.3092104	298.23116132	-4.04e-06	-1.168e-05	-6.358e-05
0.51667	3453.0216	4e-08	5.4e-07	2.8e-07	1.8e-07	0.0	2.94e-06	1.48e-06	1e-08	298.23140735	298.309075	298.23109411	-4.04e-06	-1.168e-05	-6.358e-05
0.51673	3453.18051	4e-08	5.4e-07	2.8e-07	1.8e-07	0.0	2.94e-06	1.48e-06	1e-08	298.2312769	298.30893961	298.2310269	-3.71e-06	-1.167e-05	-6.357e-05
0.51678	3453.33934	4e-08	5.4e-07	2.8e-07	1.8e-07	0.0	2.94e-06	1.48e-06	1e-08	298.2311572	298.30880421	298.23095923	-7.1e-07	-1.167e-05	-6.352e-05
0.51684	3453.4981	4e-08	5.4e-07	2.8e-07	1.8e-07	0.0	2.94e-06	1.48e-06	1e-08	298.23113444	298.30866883	298.2308874	1.16e-06	-1.167e-05	-6.349e-05
0.51689	3453.65679	4e-08	5.4e-07	2.8e-07	1.8e-07	0.0	2.94e-06	1.48e-06	1e-08	298.2311719	298.30853346	298.230813	-1.88e-06	-1.165e-05	-6.343e-05
0.51695	3453.8154	4e-08	5.4e-07	2.8e-07	1.8e-07	0.0	2.94e-06	1.48e-06	1e-08	298.23111142	298.30839832	298.23074292	-4.15e-06	-1.164e-05	-6.337e-05
0.517	3453.97393	4e-08	5.4e-07	2.8e-07	1.8e-07	0.0	2.94e-06	1.48e-06	1e-08	298.23097758	298.30826336	298.23067609	-8.6e-07	-1.164e-05	-6.333e-05
0.51706	3454.1324	4e-08	5.4e-07	2.8e-07	1.8e-07	0.0	2.94e-06	1.48e-06	1e-08	298.23094987	298.3081284	298.23060471	3.98e-06	-1.164e-05	-6.329e-05
0.51711	3454.29078	4e-08	5.4e-07	2.8e-07	1.8e-07	0.0	2.94e-06	1.48e-06	1e-08	298.23107836	298.30799337	298.23052658	5.95e-06	-1.164e-05	-6.324e-05
0.51717	3454.4491	4e-08	5.4e-07	2.8e-07	1.8e-07	0.0	2.94e-06	1.48e-06	1e-08	298.23127036	298.30785839	298.23044575	7.92e-06	-1.164e-05	-6.32e-05
0.51722	3454.60734	4e-08	5.4e-07	2.8e-07	1.8e-07	0.0	2.94e-06	1.48e-06	1e-08	298.23152586	298.30772344	298.23036221	3.66e-06	-1.161e-05	-6.313e-05
0.51728	3454.7655	4e-08	5.4e-07	2.8e-07	1.8e-07	0.0	2.94e-06	1.48e-06	1e-08	298.23164388	298.30758876	298.23028472	-7.81e-06	-1.157e-05	-6.304e-05
0.51733	3454.92359	4e-08	5.4e-07	2.8e-07	1.8e-07	0.0	2.94e-06	1.48e-06	1e-08	298.23139208	298.30745462	298.2302234	-4.66e-06	-1.157e-05	-6.299e-05
0.51739	3455.08161	4e-08	5.4e-07	2.8e-07	1.8e-07	0.0	2.94e-06	1.48e-06	1e-08	298.23124184	298.30732048	298.23015773	-8.41e-06	-1.155e-05	-6.293e-05
0.51744	3455.23955	4e-08	5.4e-07	2.8e-07	1.8e-07	0.0	2.94e-06	1.48e-06	1e-08	298.23097066	298.30718659	298.23009737	-4.91e-06	-1.154e-05	-6.286e-05
0.5175	3455.39741	4e-08	5.4e-07	2.8e-07	1.8e-07	0.0	2.94e-06	1.48e-06	1e-08	298.23081215	298.30705274	298.23003221	-3.31e-06	-1.154e-05	-6.28e-05
0.52751	3482.85416	4e-08	5.4e-07	2.8e-07	1.8e-07	0.0	2.94e-06	1.48e-06	1e-08	298.21917865	298.28449962	298.21841387	-3.57e-06	-9.87e-06	-5.37e-05
0.52756	3482.99784	4e-08	5.4e-07	2.8e-07	1.8e-07	0.0	2.94e-06	1.48e-06	1e-08	298.21906353	298.28438512	298.21835734	-1.71e-06	-9.85e-06	-5.356e-05
0.52762	3483.14144	4e-08	5.4e-07	2.8e-07	1.8e-07	0.0	2.94e-06	1.48e-06	1e-08	298.21900831	298.28427085	298.21829836	-9e-07	-9.85e-06	-5.353e-05
0.52767	3483.28496	4e-08	5.4e-07	2.8e-07	1.8e-07	0.0	2.94e-06	1.48e-06	1e-08	298.21897914	298.28415663	298.21823829	-9e-07	-9.85e-06	-5.353e-05
0.52773	3483.4284	4e-08	5.4e-07	2.8e-07	1.8e-07	0.0	2.94e-06	1.48e-06	1e-08	298.21894997	298.2840424	298.21817821	-7.3e-07	-9.84e-06	-5.347e-05
0.52778	3483.57176	4e-08	5.4e-07	2.8e-07	1.8e-07	0.0	2.94e-06	1.48e-06	1e-08	298.21892641	298.28392829	298.21811795	-4.3e-07	-9.82e-06	-5.338e-05
0.52784	3483.71504	4e-08	5.4e-07	2.8e-07	1.8e-07	0.0	2.94e-06	1.48e-06	1e-08	298.21891244	298.28381438	298.21805739	-4.3e-07	-9.82e-06	-5.338e-05
0.52789	3483.85824	4e-08	5.4e-07	2.8e-07	1.8e-07	0.0	2.94e-06	1.48e-06	1e-08	298.21889847	298.28370047	298.21799684	-4.3e-07	-9.82e-06	-5.338e-05
0.52795	3484.00135	4e-08	5.4e-07	2.8e-07	1.8e-07	0.0	2.94e-06	1.48e-06	1e-08	298.21888451	298.28358656	298.21793628	2.2e-07	-9.8e-06	-5.323e-05
0.528	3484.14439	4e-08	5.4e-07	2.8e-07	1.8e-07	0.0	2.94e-06	1.48e-06	1e-08	298.21889159	298.28347294	298.21787497	2.6e-07	-9.8e-06	-5.322e-05
0.52806	3484.28735	4e-08	5.4e-07	2.8e-07	1.8e-07	0.0	2.94e-06	1.48e-06	1e-08	298.21889986	298.28335933	298.21781363	2.6e-07	-9.8e-06	-5.322e-05
0.52811	3484.43022	4e-08	5.4e-07	2.8e-07	1.8e-07	0.0	2.94e-06	1.48e-06	1e-08	298.21890813	298.28324573	298.21775228	-2.06e-06	-9.78e-06	-5.318e-05
0.52817	3484.57301	4e-08	5.4e-07	2.8e-07	1.8e-07	0.0	2.94e-06	1.48e-06	1e-08	298.21884172	298.28313229	298.21769422	-5.72e-06	-9.76e-06	-5.311e-05
0.52822	3484.71573	4e-08	5.4e-07	2.8e-07	1.8e-07	0.0	2.94e-06	1.48e-06	1e-08	298.21865723	298.28301909	298.21764138	-7.76e-06	-9.75e-06	-5.307e-05
0.52828	3484.85836	4e-08	5.4e-07	2.8e-07	1.8e-07	0.0	2.94e-06	1.48e-06	1e-08	298.21840679	298.28290604	298.21759143	-9.81e-06	-9.74e-06	-5.304e-05
0.52833	3485.00091	4e-08	5.4e-07	2.8e-07	1.8e-07	0.0	2.94e-06	1.48e-06	1e-08	298.21809041	298.28279312	298.2175444	-9.97e-06	-9.73e-06	-5.299e-05
0.52839	3485.14338	4e-08	5.4e-07	2.8e-07	1.8e-07	0.0	2.94e-06	1.48e-06	1e-08	298.21776877	298.28268031	298.21749765	-1.032e-05	-9.72e-06	-5.294e-05
0.52844	3485.28577	4e-08	5.4e-07	2.8e-07	1.8e-07	0.0	2.94e-06	1.48e-06	1e-08	298.21743596	298.28256761	298.21745144	-1.122e-05	-9.71e-06	-5.29e-05
0.5285	3485.42808	4e-08	5.4e-07	2.8e-07	1.8e-07	0.0	2.94e-06	1.48e-06	1e-08	298.21707416	298.28245503	298.21740653	-1.212e-05	-9.7e-06	-5.285e-05
0.53851	3509.93875	4e-08	5.4e-07	2.8e-07	1.8e-07	0.0	2.94e-06	1.48e-06	1e-08	298.20756081	298.26344513	298.20761506	3.58e-06	-8.34e-06	-4.522e-05
0.53856	3510.06556	4e-08	5.4e-07	2.8e-07	1.8e-07	0.0	2.94e-06	1.48e-06	1e-08	298.20767644	298.26334842	298.20755823	4.94e-06	-8.34e-06	-4.519e-05
0.53862	3510.19228	4e-08	5.4e-07	2.8e-07	1.8e-07	0.0	2.94e-06	1.48e-06	1e-08	298.20783577	298.26325173	298.20749953	6.29e-06	-8.33e-06	-4.516e-05
0.53867	3510.31891	4e-08	5.4e-07	2.8e-07	1.8e-07	0.0	2.94e-06	1.48e-06	1e-08	298.2080388	298.26315507	298.20743897	5.06e-06	-8.32e-06	-4.512e-05
0.53873	3510.44545	4e-08	5.4e-07	2.8e-07	1.8e-07	0.0	2.94e-06	1.48e-06	1e-08	298.20820217	298.26305853	298.20738018	-5.38e-06	-8.28e-06	-4.505e-05
0.53878	3510.5719	4e-08	5.4e-07	2.8e-07	1.8e-07	0.0	2.94e-06	1.48e-06	1e-08	298.20802874	298.26296244	298.2073361	-1.33e-06	-8.29e-06	-4.502e-05
0.53884	3510.69827	4e-08	5.4e-07	2.8e-07	1.8e-07	0.0	2.94e-06	1.48e-06	1e-08	298.2079858	298.2628663	298.20728639	-2.6e-06	-8.28e-06	-4.498e-05
0.53889	3510.82454	4e-08	5.4e-07	2.8e-07	1.8e-07	0.0	2.94e-06	1.48e-06	1e-08	298.20790209	298.26277028	298.20723849	-6.78e-06	-8.26e-06	-4.493e-05
0.53895	3510.95073	4e-08	5.4e-07	2.8e-07	1.8e-07	0.0	2.94e-06	1.48e-06	1e-08	298.20768353	298.26267449	298.20719651	-8.41e-06	-8.25e-06	-4.488e-05
0.539	3511.07683	4e-08	5.4e-07	2.8e-07	1.8e-07	0.0	2.94e-06	1.48e-06	1e-08	298.20741242	298.26257885	298.20715686	-7.74e-06	-8.24e-06	-4.485e-05
0.53906	3511.20284	4e-08	5.4e-07	2.8e-07	1.8e-07	0.0	2.94e-06	1.48e-06	1e-08	298.2071627	298.26248326	298.20711633	-8.59e-06	-8.23e-06	-4.48e-05
0.53911	3511.32876	4e-08	5.4e-07	2.8e-07	1.8e-07	0.0	2.94e-06	1.48e-06	1e-08	298.20688559	298.26238779	298.20707704	-9.44e-06	-8.22e-06	-4.476e-05
0.53917	3511.45459	4e-08	5.4e-07	2.8e-07	1.8e-07	0.0	2.94e-06	1.48e-06	1e-08	298.20658111	298.26229243	298.20703898	-4.81e-06	-8.23e-06	-4.474e-05
0.53922	3511.58033	4e-08	5.4e-07	2.8e-07	1.8e-07	0.0	2.94e-06	1.48e-06	1e-08	298.20642609	298.26219699	298.20699445	6.65e-06	-8.26e-06	-4.474e-05
0.53928	3511.70599	4e-08	5.4e-07	2.8e-07	1.8e-07	0.0	2.94e-06	1.48e-06	1e-08	298.20664054	298.26210121	298.20693388	8.3e-07	-8.23e-06	-4.468e-05
0.53933	3511.83155	4e-08	5.4e-07	2.8e-07	1.8e-07	0.0	2.94e-06	1.48e-06	1e-08	298.20666742	298.26200572	298.20688151	-3.64e-06	-8.21e-06	-4.463e-05
0.53939	3511.95702	4e-08	5.4e-07	2.8e-07	1.8e-07	0.0	2.94e-06	1.48e-06	1e-08	298.20654999	298.26191048	298.20683548	4.66e-06	-8.23e-06	-4.462e-05
0.53944	3512.08241	4e-08	5.4e-07	2.8e-07	1.8e-07	0.0	2.94e-06	1.48e-06	1e-08	298.20670042	298.26181502	298.20677783	3.3e-06	-8.22e-06	-4.457e-05
0.5395	3512.20771	4e-08	5.4e-07	2.8e-07	1.8e-07	0.0	2.94e-06	1.48e-06	1e-08	298.20680671	298.2617197	298.20672215	6.3e-07	-8.2e-06	-4.451e-05
0.54951	3533.4687	4e-08	5.4e-07	2.8e-07	1.8e-07	0.0	2.94e-06	1.48e-06	1e-08	298.19893685	298.24569528	298.19846983	-2.27e-06	-7.01e-06	-3.805e-05
0.54956	3533.57672	4e-08	5.4e-07	2.8e-07	1.8e-07	0.0	2.94e-06	1.48e-06	1e-08	298.19886354	298.24561401	298.19842942	-1.53e-06	-7e-06	-3.802e-05
0.54962	3533.68464	4e-08	5.4e-07	2.8e-07	1.8e-07	0.0	2.94e-06	1.48e-06	1e-08	298.19881426	298.24553278	298.198388	-1.61e-06	-7e-06	-3.799e-05
0.54967	3533.79246	4e-08	5.4e-07	2.8e-07	1.8e-07	0.0	2.94e-06	1.48e-06	1e-08	298.19876231	298.24545162	298.19834674	-3.65e-06	-6.98e-06	-3.795e-05
0.54973	3533.90018	4e-08	5.4e-07	2.8e-07	1.8e-07	0.0	2.94e-06	1.48e-06	1e-08	298.19864452	298.24537061	298.19830838	-4.37e-06	-6.98e-06	-3.791e-05
0.54978	3534.00779	4e-08	5.4e-07	2.8e-07	1.8e-07	0.0	2.94e-06	1.48e-06	1e-08	298.19850366	298.24528969	298.19827107	-4.65e-06	-6.97e-06	-3.788e-05
0.54984	3534.11531	4e-08	5.4e-07	2.8e-07	1.8e-07	0.0	2.94e-06	1.48e-06	1e-08	298.19835358	298.24520886	298.19823419	-2.7e-07	-6.98e-06	-3.786e-05
0.54989	3534.22273	4e-08	5.4e-07	2.8e-07	1.8e-07	0.0	2.94e-06	1.48e-06	1e-08	298.19834488	298.24512793	298.19819119	-3e-07	-6.97e-06	-3.783e-05
0.54995	3534.33005	4e-08	5.4e-07	2.8e-07	1.8e-07	0.0	2.94e-06	1.48e-06	1e-08	298.1983351	298.24504708	298.19814828	-1.54e-06	-6.96e-06	-3.779e-05
0.55	3534.43726	4e-08	5.4e-07	2.8e-07	1.8e-07	0.0	2.94e-06	1.48e-06	1e-08	298.19828533	298.24496634	298.19810715	3.63231112	-2.47927285	19.79516049
