# Supplementary material for: Dataset for the simulated biomass pyrolysis in rotary kilns with varying particle residence time distributions
Source: Data Brief. 2021 Nov 23;39:107603. doi: 10.1016/j.dib.2021.107603 (PMC8633881; doi:10.1016/j.dib.2021.107603)
Supplement: Supplementary Data S1 — Supplementary Raw Research Data. This is open data under the CC BY license http://creativecommons.org/licenses/by/4.0/ [file mmc1.zip › supplementary/100/logFiles/log_Pe40]

l,m	Tau,s	F_w,kg/s	F_is,kg/s	F_c,kg/s	F_rt,kg/s	F_w_wet,kg/s	F_it,kg/s	F_g,kg/s	F_H2O_g,kg/s	T_b,K	T_g,K	T_w,K	q_bed,kW/m	q_gas,kW/m	q_loss,kW/m
5e-05	0.25718	0.0	0.0	0.0	0.0	5.47e-06	0.0	0.0	0.0	362.94811355	799.16188423	813.52294587	10.16780855	-0.03590067	-0.3988151
0.00011	0.77153	0.0	0.0	0.0	0.0	5.47e-06	0.0	0.0	0.0	416.96828531	789.22823303	798.73371824	8.71200755	-0.0439123	-0.38803886
0.00016	1.28586	1e-08	0.0	0.0	0.0	5.46e-06	0.0	0.0	0.0	462.07294427	777.03901639	786.01538645	7.46184847	-0.03698683	-0.37875815
0.00022	1.80017	5e-08	0.0	0.0	0.0	5.42e-06	0.0	0.0	0.0	499.89197618	766.64213157	775.05607155	6.38853364	-0.03033978	-0.37075873
0.00027	2.31445	2.4e-07	0.0	0.0	0.0	5.23e-06	0.0	0.0	0.0	531.6851557	757.74913297	765.60600704	5.46759556	-0.0235124	-0.36385778
0.00033	2.8287	7.4e-07	0.0	0.0	0.0	4.73e-06	0.0	0.0	0.0	558.43596417	750.10731682	757.4494008	4.67848712	-0.01639435	-0.35789752
0.00038	3.34293	1.7e-06	0.0	0.0	0.0	3.76e-06	0.0	0.0	0.0	580.94185145	743.50079146	750.39938351	4.00296223	-0.00844474	-0.35274132
0.00044	3.85714	3.01e-06	0.0	0.0	0.0	2.46e-06	0.0	0.0	0.0	599.89982387	737.67927715	744.29414268	3.42380606	0.00242628	-0.34827073
0.00049	4.37133	4.23e-06	0.0	0.0	0.0	1.23e-06	0.0	0.0	0.0	615.93477116	732.31817198	738.99327349	2.92549614	0.01814347	-0.34438302
0.0105	97.54881	6e-08	5.6e-07	2.6e-07	2.6e-07	0.0	2.93e-06	1.4e-06	1e-08	646.06649746	648.79543638	644.87925199	-0.01875861	-0.042095	-0.27218018
0.01056	98.05855	6e-08	5.6e-07	2.6e-07	2.6e-07	0.0	2.93e-06	1.4e-06	1e-08	645.76702623	648.500937	644.58246736	-0.01870422	-0.04206536	-0.27194702
0.01061	98.56826	6e-08	5.6e-07	2.6e-07	2.6e-07	0.0	2.93e-06	1.4e-06	1e-08	645.46778385	648.20662894	644.28589216	-0.01865016	-0.04203546	-0.27171355
0.01067	99.07795	6e-08	5.6e-07	2.6e-07	2.6e-07	0.0	2.93e-06	1.4e-06	1e-08	645.16877069	647.91251294	643.98952693	-0.01859661	-0.04200542	-0.27148063
0.01072	99.58761	6e-08	5.6e-07	2.6e-07	2.6e-07	0.0	2.93e-06	1.4e-06	1e-08	644.86998645	647.61858906	643.69337142	-0.01854356	-0.04197522	-0.27124815
0.01078	100.09725	6e-08	5.6e-07	2.6e-07	2.6e-07	0.0	2.93e-06	1.4e-06	1e-08	644.57143091	647.3248574	643.39742549	-0.01849098	-0.04194488	-0.27101608
0.01083	100.60686	6e-08	5.6e-07	2.6e-07	2.6e-07	0.0	2.93e-06	1.4e-06	1e-08	644.27310382	647.03131812	643.10168903	-0.01843889	-0.04191439	-0.27078446
0.01089	101.11645	6e-08	5.6e-07	2.6e-07	2.6e-07	-0.0	2.93e-06	1.4e-06	1e-08	643.97500491	646.73797131	642.80616188	-0.01838728	-0.04188378	-0.27055335
0.01094	101.62602	6e-08	5.6e-07	2.6e-07	2.5e-07	-0.0	2.93e-06	1.41e-06	1e-08	643.67713383	646.44481702	642.51084382	-0.01833539	-0.04185258	-0.27031927
0.011	102.13556	6e-08	5.6e-07	2.6e-07	2.5e-07	-0.0	2.93e-06	1.41e-06	1e-08	643.37949387	646.15185821	642.21573781	-0.01828424	-0.04182139	-0.2700868
0.01105	102.64508	6e-08	5.6e-07	2.6e-07	2.5e-07	-0.0	2.93e-06	1.41e-06	1e-08	643.08208345	645.85909401	641.92084263	-0.01823352	-0.04179006	-0.26985463
0.01111	103.15457	6e-08	5.5e-07	2.6e-07	2.5e-07	-0.0	2.93e-06	1.41e-06	1e-08	642.78490212	645.56652463	641.62615829	-0.01818326	-0.04175859	-0.26962287
0.01116	103.66404	6e-08	5.5e-07	2.6e-07	2.5e-07	-0.0	2.93e-06	1.41e-06	1e-08	642.48795024	645.27415019	641.33168466	-0.01813384	-0.04172725	-0.26939332
0.01122	104.17348	6e-08	5.5e-07	2.6e-07	2.5e-07	-0.0	2.93e-06	1.41e-06	1e-08	642.19122553	644.98196929	641.03741999	-0.01808508	-0.04169593	-0.2691652
0.01127	104.6829	6e-08	5.5e-07	2.6e-07	2.5e-07	0.0	2.93e-06	1.41e-06	1e-08	641.89472663	644.68998115	640.74336321	-0.01803499	-0.04166334	-0.26892916
0.01133	105.1923	6e-08	5.5e-07	2.6e-07	2.5e-07	0.0	2.93e-06	1.41e-06	1e-08	641.59846116	644.39819292	640.4495218	-0.01798631	-0.04163125	-0.26869806
0.01138	105.70167	6e-08	5.5e-07	2.6e-07	2.5e-07	0.0	2.93e-06	1.41e-06	1e-08	641.30242516	644.10660089	640.15589152	-0.0179381	-0.04159907	-0.26846753
0.01144	106.21101	6e-08	5.5e-07	2.6e-07	2.5e-07	0.0	2.93e-06	1.41e-06	1e-08	641.00661706	643.81520501	639.86247211	-0.01789128	-0.04156744	-0.26824205
0.01149	106.72034	6e-08	5.5e-07	2.6e-07	2.5e-07	-0.0	2.93e-06	1.41e-06	1e-08	640.71103263	643.52400139	639.56925918	-0.0178428	-0.0415343	-0.26800695
0.0215	199.00812	4e-08	5.4e-07	2.8e-07	1.9e-07	-0.0	2.94e-06	1.47e-06	1e-08	590.62518502	593.92756334	589.74316577	-0.01276595	-0.03486841	-0.22891677
0.02156	199.51294	4e-08	5.4e-07	2.8e-07	1.9e-07	-0.0	2.94e-06	1.47e-06	1e-08	590.36954078	593.67378007	589.48857483	-0.01274818	-0.03483198	-0.2287169
0.02161	200.01774	4e-08	5.4e-07	2.8e-07	1.9e-07	0.0	2.94e-06	1.47e-06	1e-08	590.11410472	593.42019816	589.23418844	-0.01273049	-0.03479556	-0.22851718
0.02167	200.52251	4e-08	5.4e-07	2.8e-07	1.9e-07	0.0	2.94e-06	1.48e-06	1e-08	589.85887509	593.16681751	588.98000655	-0.01271283	-0.03475917	-0.22831763
0.02172	201.02726	4e-08	5.4e-07	2.8e-07	1.9e-07	-0.0	2.94e-06	1.48e-06	1e-08	589.60385251	592.91363803	588.72602901	-0.01269522	-0.03472281	-0.22811824
0.02178	201.53198	4e-08	5.4e-07	2.8e-07	1.9e-07	-0.0	2.94e-06	1.48e-06	1e-08	589.34903818	592.66065961	588.47225569	-0.01267766	-0.03468647	-0.227919
0.02183	202.03668	4e-08	5.4e-07	2.8e-07	1.9e-07	0.0	2.94e-06	1.48e-06	1e-08	589.0944312	592.40788215	588.21868648	-0.01266018	-0.03465016	-0.22771994
0.02189	202.54135	4e-08	5.4e-07	2.8e-07	1.9e-07	0.0	2.94e-06	1.48e-06	1e-08	588.84003028	592.15530555	587.9653213	-0.01264274	-0.03461387	-0.22752102
0.02194	203.046	4e-08	5.4e-07	2.8e-07	1.9e-07	-0.0	2.94e-06	1.48e-06	1e-08	588.585836	591.9029297	587.71216002	-0.01262534	-0.03457761	-0.22732228
0.022	203.55062	4e-08	5.4e-07	2.8e-07	1.9e-07	-0.0	2.94e-06	1.48e-06	1e-08	588.33184925	591.6507545	587.45920249	-0.01260799	-0.03454138	-0.22712367
0.02205	204.05522	4e-08	5.4e-07	2.8e-07	1.9e-07	0.0	2.94e-06	1.48e-06	1e-08	588.07806925	591.39877984	587.20644863	-0.01259073	-0.03450517	-0.22692525
0.02211	204.5598	4e-08	5.4e-07	2.8e-07	1.9e-07	0.0	2.94e-06	1.48e-06	1e-08	587.82449482	591.14700563	586.95389832	-0.01257349	-0.03446898	-0.22672697
0.02216	205.06435	4e-08	5.4e-07	2.8e-07	1.9e-07	-0.0	2.94e-06	1.48e-06	1e-08	587.57112637	590.89543176	586.70155146	-0.01255629	-0.03443283	-0.22652886
0.02222	205.56887	4e-08	5.4e-07	2.8e-07	1.9e-07	-0.0	2.94e-06	1.48e-06	1e-08	587.31796493	590.64405812	586.44940788	-0.01253915	-0.0343967	-0.22633091
0.02227	206.07337	4e-08	5.4e-07	2.8e-07	1.9e-07	0.0	2.94e-06	1.48e-06	1e-08	587.06500986	590.3928846	586.1974675	-0.01252208	-0.03436059	-0.22613311
0.02233	206.57785	4e-08	5.4e-07	2.8e-07	1.9e-07	0.0	2.94e-06	1.48e-06	1e-08	586.81225967	590.14191111	585.94573022	-0.01250506	-0.03432452	-0.22593549
0.02238	207.0823	4e-08	5.4e-07	2.8e-07	1.9e-07	-0.0	2.94e-06	1.48e-06	1e-08	586.55971465	589.89113753	585.69419591	-0.01248805	-0.03428847	-0.225738
0.02244	207.58672	4e-08	5.4e-07	2.8e-07	1.9e-07	-0.0	2.94e-06	1.48e-06	1e-08	586.30737625	589.64056376	585.44286443	-0.0124711	-0.03425245	-0.2255407
0.02249	208.09112	4e-08	5.4e-07	2.8e-07	1.9e-07	0.0	2.94e-06	1.48e-06	1e-08	586.05524391	589.39018968	585.19173565	-0.01245422	-0.03421645	-0.22534352
0.0325	299.47844	4e-08	5.4e-07	2.8e-07	1.8e-07	-0.0	2.94e-06	1.48e-06	1e-08	543.44344918	547.02694824	542.73524233	-0.00990138	-0.02817551	-0.19201197
0.03256	299.97828	4e-08	5.4e-07	2.8e-07	1.8e-07	-0.0	2.94e-06	1.48e-06	1e-08	543.22718768	546.81109462	542.51905764	-0.00990852	-0.02814514	-0.1918422
0.03261	300.4781	4e-08	5.4e-07	2.8e-07	1.8e-07	-0.0	2.94e-06	1.48e-06	1e-08	543.01069434	546.59541878	542.30307876	-0.00988396	-0.02811498	-0.19167281
0.03267	300.9779	4e-08	5.4e-07	2.8e-07	1.8e-07	-0.0	2.94e-06	1.48e-06	1e-08	542.7946627	546.37991931	542.08726092	-0.00986824	-0.02808477	-0.19150335
0.03272	301.47767	4e-08	5.4e-07	2.8e-07	1.8e-07	-0.0	2.94e-06	1.48e-06	1e-08	542.57889922	546.16459655	541.87161658	-0.00988504	-0.02805454	-0.19133433
0.03278	301.97742	4e-08	5.4e-07	2.8e-07	1.8e-07	-0.0	2.94e-06	1.48e-06	1e-08	542.3626932	545.94945123	541.65619072	-0.00988491	-0.02802431	-0.19116508
0.03283	302.47714	4e-08	5.4e-07	2.8e-07	1.8e-07	-0.0	2.94e-06	1.48e-06	1e-08	542.14641462	545.73448297	541.44095994	-0.00988438	-0.02799409	-0.19099584
0.03289	302.97684	4e-08	5.4e-07	2.8e-07	1.8e-07	-0.0	2.94e-06	1.48e-06	1e-08	541.93007224	545.51969175	541.22592365	-0.00986491	-0.02796414	-0.19082743
0.03294	303.47651	4e-08	5.4e-07	2.8e-07	1.8e-07	-0.0	2.94e-06	1.48e-06	1e-08	541.71408188	545.30507618	541.01105447	-0.00985517	-0.02793405	-0.19065859
0.033	303.97615	4e-08	5.4e-07	2.8e-07	1.8e-07	-0.0	2.94e-06	1.48e-06	1e-08	541.49823012	545.09063697	540.79636646	-0.00984542	-0.02790396	-0.19048976
0.03305	304.47577	4e-08	5.4e-07	2.8e-07	1.8e-07	-0.0	2.94e-06	1.48e-06	1e-08	541.28251696	544.87637412	540.5818596	-0.00982272	-0.02787411	-0.19032177
0.03311	304.97537	4e-08	5.4e-07	2.8e-07	1.8e-07	-0.0	2.94e-06	1.48e-06	1e-08	541.06722771	544.66228641	540.36751488	-0.00980616	-0.02784415	-0.19015339
0.03316	305.47494	4e-08	5.4e-07	2.8e-07	1.8e-07	-0.0	2.94e-06	1.48e-06	1e-08	540.8522273	544.44837441	540.15334129	-0.00978983	-0.02781419	-0.18998499
0.03322	305.97449	4e-08	5.4e-07	2.8e-07	1.8e-07	-0.0	2.94e-06	1.48e-06	1e-08	540.63751059	544.23463815	539.93933919	-0.00977537	-0.02778454	-0.189818
0.03327	306.47401	4e-08	5.4e-07	2.8e-07	1.8e-07	-0.0	2.94e-06	1.48e-06	1e-08	540.42303932	544.02107639	539.72550966	-0.00975985	-0.02775471	-0.18965021
0.03333	306.9735	4e-08	5.4e-07	2.8e-07	1.8e-07	-0.0	2.94e-06	1.48e-06	1e-08	540.20883537	543.80768984	539.51185208	-0.0097442	-0.02772486	-0.18948232
0.03338	307.47297	4e-08	5.4e-07	2.8e-07	1.8e-07	-0.0	2.94e-06	1.48e-06	1e-08	539.99490127	543.59447858	539.29836637	-0.00972854	-0.02769501	-0.18931443
0.03344	307.97242	4e-08	5.4e-07	2.8e-07	1.8e-07	0.0	2.94e-06	1.48e-06	1e-08	539.78123703	543.38144261	539.08505254	-0.00971289	-0.02766516	-0.18914655
0.03349	308.47184	4e-08	5.4e-07	2.8e-07	1.8e-07	0.0	2.94e-06	1.48e-06	1e-08	539.56784264	543.16858193	538.87191059	-0.00971189	-0.02763546	-0.1889796
0.0435	398.94761	4e-08	5.4e-07	2.8e-07	1.8e-07	0.0	2.94e-06	1.49e-06	1e-08	503.49162012	507.21594032	502.90936673	-0.00788467	-0.02272296	-0.16074599
0.04356	399.44242	4e-08	5.4e-07	2.8e-07	1.8e-07	0.0	2.94e-06	1.49e-06	1e-08	503.30827669	507.03303214	502.7266019	-0.0078821	-0.02269857	-0.16060265
0.04361	399.93721	4e-08	5.4e-07	2.8e-07	1.8e-07	0.0	2.94e-06	1.49e-06	1e-08	503.12494109	506.85027673	502.54400051	-0.00787555	-0.02267418	-0.16045917
0.04367	400.43197	4e-08	5.4e-07	2.8e-07	1.8e-07	0.0	2.94e-06	1.49e-06	1e-08	502.94170572	506.66767404	502.36155717	-0.0078617	-0.02264985	-0.16031585
0.04372	400.9267	4e-08	5.4e-07	2.8e-07	1.8e-07	0.0	2.94e-06	1.49e-06	1e-08	502.75874058	506.48522361	502.17926148	-0.00784545	-0.02262559	-0.16017273
0.04378	401.42141	4e-08	5.4e-07	2.8e-07	1.8e-07	0.0	2.94e-06	1.49e-06	1e-08	502.57610167	506.30292512	501.9971099	-0.00784031	-0.02260129	-0.16002977
0.04383	401.91609	4e-08	5.4e-07	2.8e-07	1.8e-07	0.0	2.94e-06	1.49e-06	1e-08	502.39353087	506.12077893	501.81511775	-0.00782465	-0.02257712	-0.15988711
0.04389	402.41075	4e-08	5.4e-07	2.8e-07	1.8e-07	0.0	2.94e-06	1.49e-06	1e-08	502.21127339	505.93878427	501.63327002	-0.0078134	-0.02255289	-0.15974427
0.04394	402.90538	4e-08	5.4e-07	2.8e-07	1.8e-07	0.0	2.94e-06	1.49e-06	1e-08	502.02922626	505.75694153	501.45157306	-0.00780775	-0.02252865	-0.1596015
0.044	403.39999	4e-08	5.4e-07	2.8e-07	1.8e-07	0.0	2.94e-06	1.49e-06	1e-08	501.84725931	505.57525086	501.27003462	-0.00780862	-0.02250442	-0.15945894
0.04405	403.89457	4e-08	5.4e-07	2.8e-07	1.8e-07	0.0	2.94e-06	1.49e-06	1e-08	501.66522076	505.39371237	501.08866358	-0.00779467	-0.0224803	-0.15931657
0.04411	404.38913	4e-08	5.4e-07	2.8e-07	1.8e-07	0.0	2.94e-06	1.49e-06	1e-08	501.48345596	505.2123252	500.90743903	-0.00779335	-0.02245619	-0.15917449
0.04416	404.88366	4e-08	5.4e-07	2.8e-07	1.8e-07	0.0	2.94e-06	1.49e-06	1e-08	501.30167099	505.03108966	500.72637829	-0.00778703	-0.02243206	-0.15903226
0.04422	405.37816	4e-08	5.4e-07	2.8e-07	1.8e-07	0.0	2.94e-06	1.49e-06	1e-08	501.11998227	504.85000565	500.54547456	-0.00777644	-0.02240798	-0.1588901
0.04427	405.87264	4e-08	5.4e-07	2.8e-07	1.8e-07	0.0	2.94e-06	1.49e-06	1e-08	500.93848962	504.66907292	500.36472175	-0.00775657	-0.022384	-0.1587482
0.04433	406.3671	4e-08	5.4e-07	2.8e-07	1.8e-07	0.0	2.94e-06	1.49e-06	1e-08	500.75740961	504.4882908	500.18410666	-0.00775318	-0.02235996	-0.1586064
0.04438	406.86153	4e-08	5.4e-07	2.8e-07	1.8e-07	0.0	2.94e-06	1.49e-06	1e-08	500.57635796	504.30765995	500.00365218	-0.00773704	-0.02233606	-0.15846497
0.04444	407.35593	4e-08	5.4e-07	2.8e-07	1.8e-07	0.0	2.94e-06	1.49e-06	1e-08	500.39563261	504.12717942	499.82334011	-0.00772585	-0.0223121	-0.15832336
0.04449	407.85031	4e-08	5.4e-07	2.8e-07	1.8e-07	0.0	2.94e-06	1.49e-06	1e-08	500.21511795	503.94684961	499.64317755	-0.00771861	-0.02228813	-0.1581818
0.05455	497.89288	4e-08	5.4e-07	2.8e-07	1.8e-07	0.0	2.94e-06	1.49e-06	1e-08	469.61051717	473.36872874	469.13208998	-0.00630402	-0.01832573	-0.1342288
0.05461	498.38256	4e-08	5.4e-07	2.8e-07	1.8e-07	0.0	2.94e-06	1.49e-06	1e-08	469.45599144	473.21425355	468.97817031	-0.00629935	-0.01830619	-0.1341079
0.05466	498.87222	4e-08	5.4e-07	2.8e-07	1.8e-07	0.0	2.94e-06	1.49e-06	1e-08	469.30154276	473.05990917	468.82438644	-0.00629133	-0.01828668	-0.13398705
0.05472	499.36185	4e-08	5.4e-07	2.8e-07	1.8e-07	0.0	2.94e-06	1.49e-06	1e-08	469.14725333	472.90569538	468.67073362	-0.00627407	-0.01826726	-0.13386643
0.05477	499.85146	4e-08	5.4e-07	2.8e-07	1.8e-07	0.0	2.94e-06	1.49e-06	1e-08	468.99334976	472.75161149	468.51719871	-0.006272	-0.01824778	-0.13374588
0.05483	500.34104	4e-08	5.4e-07	2.8e-07	1.8e-07	0.0	2.94e-06	1.49e-06	1e-08	468.8394599	472.59765819	468.36380282	-0.00625826	-0.01822843	-0.13362566
0.05488	500.83059	4e-08	5.4e-07	2.8e-07	1.8e-07	0.0	2.94e-06	1.49e-06	1e-08	468.68587038	472.44383458	468.21052929	-0.00624905	-0.01820903	-0.13350529
0.05494	501.32012	4e-08	5.4e-07	2.8e-07	1.8e-07	0.0	2.94e-06	1.49e-06	1e-08	468.5324697	472.29014102	468.05738463	-0.00624395	-0.01818961	-0.13338496
0.05499	501.80963	4e-08	5.4e-07	2.8e-07	1.8e-07	0.0	2.94e-06	1.49e-06	1e-08	468.37915724	472.13657769	467.90437453	-0.0062467	-0.01817018	-0.13326479
0.05505	502.29911	4e-08	5.4e-07	2.8e-07	1.8e-07	0.0	2.94e-06	1.49e-06	1e-08	468.22574062	471.98314481	467.75150975	-0.00623537	-0.01815087	-0.13314481
0.0551	502.78856	4e-08	5.4e-07	2.8e-07	1.8e-07	0.0	2.94e-06	1.49e-06	1e-08	468.07256532	471.82984149	467.59877045	-0.00623516	-0.01813154	-0.13302505
0.05516	503.27799	4e-08	5.4e-07	2.8e-07	1.8e-07	0.0	2.94e-06	1.49e-06	1e-08	467.91935857	471.67666808	467.4461719	-0.00623057	-0.01811221	-0.13290517
0.05521	503.76739	4e-08	5.4e-07	2.8e-07	1.8e-07	0.0	2.94e-06	1.49e-06	1e-08	467.76622775	471.52362447	467.29370812	-0.00622102	-0.01809293	-0.13278538
0.05527	504.25676	4e-08	5.4e-07	2.8e-07	1.8e-07	0.0	2.94e-06	1.49e-06	1e-08	467.61329499	471.37071032	467.14137208	-0.00620546	-0.01807372	-0.13266578
0.05532	504.74612	4e-08	5.4e-07	2.8e-07	1.8e-07	0.0	2.94e-06	1.49e-06	1e-08	467.46070809	471.21792514	466.98915516	-0.00620255	-0.01805446	-0.1325463
0.05538	505.23544	4e-08	5.4e-07	2.8e-07	1.8e-07	0.0	2.94e-06	1.49e-06	1e-08	467.30815622	471.06526945	466.83707492	-0.00618931	-0.01803532	-0.13242709
0.05543	505.72474	4e-08	5.4e-07	2.8e-07	1.8e-07	0.0	2.94e-06	1.49e-06	1e-08	467.15589366	470.91274247	466.68511662	-0.00618021	-0.01801613	-0.13230773
0.05549	506.21401	4e-08	5.4e-07	2.8e-07	1.8e-07	0.0	2.94e-06	1.49e-06	1e-08	467.00381852	470.76034455	466.53328621	-0.00617704	-0.01799691	-0.13218844
0.06555	595.31679	4e-08	5.4e-07	2.8e-07	1.8e-07	0.0	2.94e-06	1.49e-06	1e-08	441.24608151	444.94293604	440.85204853	-0.00505895	-0.0148243	-0.11202727
0.06561	595.80131	4e-08	5.4e-07	2.8e-07	1.8e-07	0.0	2.94e-06	1.49e-06	1e-08	441.11639576	444.81263406	440.72264251	-0.00505025	-0.01480869	-0.11192569
0.06566	596.2858	4e-08	5.4e-07	2.8e-07	1.8e-07	0.0	2.94e-06	1.49e-06	1e-08	440.98690643	444.68244335	440.593345	-0.00504465	-0.01479307	-0.1118241
0.06572	596.77027	4e-08	5.4e-07	2.8e-07	1.8e-07	0.0	2.94e-06	1.49e-06	1e-08	440.85753377	444.55236407	440.46416037	-0.00504943	-0.01477741	-0.11172264
0.06577	597.25471	4e-08	5.4e-07	2.8e-07	1.8e-07	0.0	2.94e-06	1.49e-06	1e-08	440.72801182	444.42239665	440.33510296	-0.00503945	-0.01476186	-0.11162133
0.06583	597.73912	4e-08	5.4e-07	2.8e-07	1.8e-07	0.0	2.94e-06	1.49e-06	1e-08	440.5987194	444.29254015	440.20615197	-0.00504041	-0.0147463	-0.11152023
0.06588	598.22351	4e-08	5.4e-07	2.8e-07	1.8e-07	0.0	2.94e-06	1.49e-06	1e-08	440.46937579	444.16279494	440.07732245	-0.00503713	-0.01473074	-0.11141903
0.06594	598.70787	4e-08	5.4e-07	2.8e-07	1.8e-07	0.0	2.94e-06	1.49e-06	1e-08	440.34008973	444.03316089	439.9486086	-0.00502998	-0.01471521	-0.1113179
0.06599	599.19221	4e-08	5.4e-07	2.8e-07	1.8e-07	0.0	2.94e-06	1.49e-06	1e-08	440.21096067	443.90363773	439.82000493	-0.00501585	-0.01469976	-0.11121694
0.06605	599.67652	4e-08	5.4e-07	2.8e-07	1.8e-07	0.0	2.94e-06	1.49e-06	1e-08	440.08216775	443.77422491	439.6915015	-0.00501416	-0.01468425	-0.11111607
0.0661	600.1608	4e-08	5.4e-07	2.8e-07	1.8e-07	0.0	2.94e-06	1.49e-06	1e-08	439.95339183	443.64492301	439.56311559	-0.00500274	-0.01466885	-0.11101542
0.06616	600.64506	4e-08	5.4e-07	2.8e-07	1.8e-07	0.0	2.94e-06	1.49e-06	1e-08	439.82488295	443.51573128	439.43483334	-0.00499517	-0.0146534	-0.11091466
0.06621	601.1293	4e-08	5.4e-07	2.8e-07	1.8e-07	0.0	2.94e-06	1.49e-06	1e-08	439.69654211	443.38665004	439.30666027	-0.00499373	-0.01463792	-0.11081397
0.06627	601.6135	4e-08	5.4e-07	2.8e-07	1.8e-07	0.0	2.94e-06	1.49e-06	1e-08	439.56821194	443.25767956	439.17860487	-0.00499469	-0.01462246	-0.11071341
0.06632	602.09768	4e-08	5.4e-07	2.8e-07	1.8e-07	0.0	2.94e-06	1.49e-06	1e-08	439.43983101	443.12881981	439.05067032	-0.00498697	-0.01460709	-0.11061302
0.06638	602.58184	4e-08	5.4e-07	2.8e-07	1.8e-07	0.0	2.94e-06	1.49e-06	1e-08	439.31162208	443.00007017	438.92284433	-0.00498707	-0.01459169	-0.11051275
0.06643	603.06596	4e-08	5.4e-07	2.8e-07	1.8e-07	0.0	2.94e-06	1.49e-06	1e-08	439.18338452	442.87143092	438.79513767	-0.00498385	-0.01457629	-0.1104124
0.06649	603.55007	4e-08	5.4e-07	2.8e-07	1.8e-07	0.0	2.94e-06	1.49e-06	1e-08	439.05520362	442.74290198	438.6675458	-0.00497189	-0.01456098	-0.11031219
0.07655	691.70095	4e-08	5.4e-07	2.8e-07	1.8e-07	0.0	2.94e-06	1.49e-06	1e-08	417.4310074	420.98668291	417.10553424	-0.00408752	-0.01202002	-0.09338487
0.07661	692.18023	4e-08	5.4e-07	2.8e-07	1.8e-07	0.0	2.94e-06	1.49e-06	1e-08	417.32214675	420.87696884	416.99700684	-0.00407739	-0.01200756	-0.0932998
0.07666	692.65949	4e-08	5.4e-07	2.8e-07	1.8e-07	0.0	2.94e-06	1.49e-06	1e-08	417.21353689	420.76734906	416.88856717	-0.004071	-0.01199506	-0.09321463
0.07672	693.13873	4e-08	5.4e-07	2.8e-07	1.8e-07	0.0	2.94e-06	1.49e-06	1e-08	417.1050781	420.65782389	416.78022058	-0.00406995	-0.01198253	-0.09312951
0.07677	693.61793	4e-08	5.4e-07	2.8e-07	1.8e-07	0.0	2.94e-06	1.49e-06	1e-08	416.99662818	420.54839357	416.67197448	-0.00407191	-0.01197001	-0.09304451
0.07683	694.09711	4e-08	5.4e-07	2.8e-07	1.8e-07	0.0	2.94e-06	1.49e-06	1e-08	416.88810706	420.43905814	416.56383292	-0.00406546	-0.01195756	-0.09295965
0.07688	694.57627	4e-08	5.4e-07	2.8e-07	1.8e-07	0.0	2.94e-06	1.49e-06	1e-08	416.77973886	420.32981699	416.455784	-0.00406627	-0.0119451	-0.09287489
0.07694	695.0554	4e-08	5.4e-07	2.8e-07	1.8e-07	0.0	2.94e-06	1.49e-06	1e-08	416.67133021	420.22067043	416.34783773	-0.00406402	-0.01193263	-0.09279007
0.07699	695.5345	4e-08	5.4e-07	2.8e-07	1.8e-07	0.0	2.94e-06	1.49e-06	1e-08	416.56296266	420.11161834	416.23998993	-0.00405269	-0.01192024	-0.09270537
0.07705	696.01357	4e-08	5.4e-07	2.8e-07	1.8e-07	0.0	2.94e-06	1.49e-06	1e-08	416.45487805	420.00266009	416.13222777	-0.00404664	-0.01190784	-0.09262077
0.0771	696.49262	4e-08	5.4e-07	2.8e-07	1.8e-07	0.0	2.94e-06	1.49e-06	1e-08	416.34693608	419.89379589	416.0245585	-0.00404157	-0.01189546	-0.09253632
0.07716	696.97164	4e-08	5.4e-07	2.8e-07	1.8e-07	0.0	2.94e-06	1.49e-06	1e-08	416.23911041	419.78502563	415.91698334	-0.00403324	-0.01188311	-0.09245192
0.07721	697.45064	4e-08	5.4e-07	2.8e-07	1.8e-07	0.0	2.94e-06	1.49e-06	1e-08	416.13148825	419.67634909	415.80949767	-0.00402763	-0.01187073	-0.09236746
0.07727	697.92961	4e-08	5.4e-07	2.8e-07	1.8e-07	0.0	2.94e-06	1.49e-06	1e-08	416.02399714	419.56776645	415.70210533	-0.00403347	-0.01185831	-0.09228311
0.07732	698.40855	4e-08	5.4e-07	2.8e-07	1.8e-07	0.0	2.94e-06	1.49e-06	1e-08	415.91633139	419.45927824	415.59482221	-0.00402552	-0.01184599	-0.09219889
0.07738	698.88747	4e-08	5.4e-07	2.8e-07	1.8e-07	0.0	2.94e-06	1.49e-06	1e-08	415.80885916	419.35088358	415.4876289	-0.00402619	-0.01183365	-0.09211484
0.07743	699.36636	4e-08	5.4e-07	2.8e-07	1.8e-07	0.0	2.94e-06	1.49e-06	1e-08	415.70135039	419.24258275	415.38053726	-0.00402454	-0.01182132	-0.09203073
0.07749	699.84522	4e-08	5.4e-07	2.8e-07	1.8e-07	0.0	2.94e-06	1.49e-06	1e-08	415.593867	419.1343757	415.27354409	-0.00401922	-0.01180901	-0.09194666
0.08755	787.03174	4e-08	5.4e-07	2.8e-07	1.8e-07	0.0	2.94e-06	1.49e-06	1e-08	397.47862048	400.83126102	397.20912947	-0.00330618	-0.00977076	-0.07776524
0.08761	787.50572	4e-08	5.4e-07	2.8e-07	1.8e-07	0.0	2.94e-06	1.49e-06	1e-08	397.3876679	400.73902794	397.11828194	-0.0033106	-0.00976065	-0.07769389
0.08766	787.97968	4e-08	5.4e-07	2.8e-07	1.8e-07	0.0	2.94e-06	1.49e-06	1e-08	397.29658019	400.64687568	397.02752664	-0.00330412	-0.00975063	-0.07762267
0.08772	788.45361	4e-08	5.4e-07	2.8e-07	1.8e-07	0.0	2.94e-06	1.49e-06	1e-08	397.20565704	400.55480351	396.93684819	-0.00330591	-0.00974058	-0.07755155
0.08777	788.92751	4e-08	5.4e-07	2.8e-07	1.8e-07	0.0	2.94e-06	1.49e-06	1e-08	397.11467128	400.46281177	396.84625802	-0.00330443	-0.00973054	-0.07748037
0.08783	789.40139	4e-08	5.4e-07	2.8e-07	1.8e-07	0.0	2.94e-06	1.49e-06	1e-08	397.02371274	400.37090035	396.75575163	-0.00329595	-0.00972055	-0.07740928
0.08788	789.87524	4e-08	5.4e-07	2.8e-07	1.8e-07	0.0	2.94e-06	1.49e-06	1e-08	396.93297408	400.27906876	396.66531914	-0.00328902	-0.00971057	-0.07733829
0.08794	790.34907	4e-08	5.4e-07	2.8e-07	1.8e-07	0.0	2.94e-06	1.49e-06	1e-08	396.84241281	400.18731699	396.5749626	-0.00328584	-0.00970059	-0.07726741
0.08799	790.82286	4e-08	5.4e-07	2.8e-07	1.8e-07	0.0	2.94e-06	1.49e-06	1e-08	396.75192562	400.09564513	396.48468712	-0.00327826	-0.00969064	-0.07719659
0.08805	791.29663	4e-08	5.4e-07	2.8e-07	1.8e-07	0.0	2.94e-06	1.49e-06	1e-08	396.66163385	400.00405287	396.39448649	-0.00327329	-0.00968067	-0.07712572
0.0881	791.77038	4e-08	5.4e-07	2.8e-07	1.8e-07	0.0	2.94e-06	1.49e-06	1e-08	396.5714656	399.91254041	396.3043644	-0.00327936	-0.00967066	-0.07705493
0.08816	792.24409	4e-08	5.4e-07	2.8e-07	1.8e-07	0.0	2.94e-06	1.49e-06	1e-08	396.48111686	399.82110827	396.21433618	-0.00327281	-0.00966073	-0.07698426
0.08821	792.71779	4e-08	5.4e-07	2.8e-07	1.8e-07	0.0	2.94e-06	1.49e-06	1e-08	396.39093516	399.72975564	396.12438408	-0.0032739	-0.00965078	-0.07691372
0.08827	793.19145	4e-08	5.4e-07	2.8e-07	1.8e-07	0.0	2.94e-06	1.49e-06	1e-08	396.30071033	399.63848279	396.03451859	-0.003273	-0.00964084	-0.07684314
0.08832	793.66509	4e-08	5.4e-07	2.8e-07	1.8e-07	0.0	2.94e-06	1.49e-06	1e-08	396.21049684	399.54728966	395.94473701	-0.00326827	-0.00963092	-0.0767726
0.08838	794.1387	4e-08	5.4e-07	2.8e-07	1.8e-07	0.0	2.94e-06	1.49e-06	1e-08	396.12040049	399.456176	395.85503393	-0.0032573	-0.00962107	-0.07670218
0.08843	794.61228	4e-08	5.4e-07	2.8e-07	1.8e-07	0.0	2.94e-06	1.49e-06	1e-08	396.03059341	399.36514133	395.76540049	-0.00325674	-0.00961116	-0.07663183
0.08849	795.08584	4e-08	5.4e-07	2.8e-07	1.8e-07	0.0	2.94e-06	1.49e-06	1e-08	395.94078844	399.27418616	395.67585115	-0.00324822	-0.00960132	-0.07656162
0.09855	881.29514	4e-08	5.4e-07	2.8e-07	1.8e-07	0.0	2.94e-06	1.49e-06	1e-08	380.79256902	383.89925555	380.56966644	-0.00268946	-0.00796219	-0.06470247
0.09861	881.76375	4e-08	5.4e-07	2.8e-07	1.8e-07	0.0	2.94e-06	1.49e-06	1e-08	380.71652567	383.82182995	380.49375809	-0.00268934	-0.00795408	-0.06464289
0.09866	882.23233	4e-08	5.4e-07	2.8e-07	1.8e-07	0.0	2.94e-06	1.49e-06	1e-08	380.64047627	383.74447246	380.41792185	-0.00268171	-0.00794603	-0.06458343
0.09872	882.70089	4e-08	5.4e-07	2.8e-07	1.8e-07	0.0	2.94e-06	1.49e-06	1e-08	380.56463305	383.66718255	380.34214709	-0.00267707	-0.00793795	-0.06452391
0.09877	883.16942	4e-08	5.4e-07	2.8e-07	1.8e-07	0.0	2.94e-06	1.49e-06	1e-08	380.48891167	383.58996044	380.26643806	-0.00268005	-0.00792984	-0.06446444
0.09883	883.63792	4e-08	5.4e-07	2.8e-07	1.8e-07	0.0	2.94e-06	1.49e-06	1e-08	380.4130964	383.51280651	380.19080536	-0.00267929	-0.00792177	-0.06440505
0.09888	884.1064	4e-08	5.4e-07	2.8e-07	1.8e-07	0.0	2.94e-06	1.49e-06	1e-08	380.33729324	383.43572046	380.11524364	-0.00267736	-0.00791372	-0.06434578
0.09894	884.57485	4e-08	5.4e-07	2.8e-07	1.8e-07	0.0	2.94e-06	1.49e-06	1e-08	380.26153521	383.3587021	380.03975116	-0.00267818	-0.00790566	-0.06428652
0.09899	885.04327	4e-08	5.4e-07	2.8e-07	1.8e-07	0.0	2.94e-06	1.49e-06	1e-08	380.18574455	383.28175156	379.96433172	-0.00267602	-0.00789761	-0.06422725
0.09905	885.51166	4e-08	5.4e-07	2.8e-07	1.8e-07	0.0	2.94e-06	1.49e-06	1e-08	380.11000542	383.20486869	379.88898119	-0.00266467	-0.00788963	-0.0641681
0.0991	885.98003	4e-08	5.4e-07	2.8e-07	1.8e-07	0.0	2.94e-06	1.49e-06	1e-08	380.03457821	383.12805287	379.81368658	-0.0026653	-0.00788159	-0.06410898
0.09916	886.44837	4e-08	5.4e-07	2.8e-07	1.8e-07	0.0	2.94e-06	1.49e-06	1e-08	379.9591236	383.05130471	379.73846459	-0.00265736	-0.00787363	-0.06405003
0.09921	886.91668	4e-08	5.4e-07	2.8e-07	1.8e-07	0.0	2.94e-06	1.49e-06	1e-08	379.88388446	382.97462357	379.66330307	-0.00265275	-0.00786563	-0.063991
0.09927	887.38497	4e-08	5.4e-07	2.8e-07	1.8e-07	0.0	2.94e-06	1.49e-06	1e-08	379.80876659	382.89800971	379.58820673	-0.00265331	-0.00785761	-0.063932
0.09932	887.85323	4e-08	5.4e-07	2.8e-07	1.8e-07	0.0	2.94e-06	1.49e-06	1e-08	379.7336233	382.82146339	379.51318278	-0.00265553	-0.0078496	-0.06387308
0.09938	888.32146	4e-08	5.4e-07	2.8e-07	1.8e-07	0.0	2.94e-06	1.49e-06	1e-08	379.65840799	382.7449846	379.43823343	-0.00265167	-0.00784164	-0.06381428
0.09943	888.78967	4e-08	5.4e-07	2.8e-07	1.8e-07	0.0	2.94e-06	1.49e-06	1e-08	379.58329263	382.6685729	379.36335006	-0.00265322	-0.00783365	-0.06375552
0.09949	889.25784	4e-08	5.4e-07	2.8e-07	1.8e-07	0.0	2.94e-06	1.49e-06	1e-08	379.50812414	382.59222853	379.28854017	-0.00265233	-0.00782567	-0.06369673
0.10955	974.47668	4e-08	5.4e-07	2.8e-07	1.8e-07	0.0	2.94e-06	1.49e-06	1e-08	366.86087248	369.69475876	366.67592907	-0.00220064	-0.00650373	-0.05379528
0.1096	974.93985	4e-08	5.4e-07	2.8e-07	1.8e-07	0.0	2.94e-06	1.49e-06	1e-08	366.79719576	369.62984968	366.61260391	-0.00219015	-0.00649723	-0.05374557
0.10966	975.40298	4e-08	5.4e-07	2.8e-07	1.8e-07	0.0	2.94e-06	1.49e-06	1e-08	366.73381593	369.56499754	366.5493247	-0.00219108	-0.00649068	-0.05369589
0.10971	975.86609	4e-08	5.4e-07	2.8e-07	1.8e-07	0.0	2.94e-06	1.49e-06	1e-08	366.67040237	369.50020294	366.48610738	-0.0021839	-0.0064842	-0.05364634
0.10977	976.32918	4e-08	5.4e-07	2.8e-07	1.8e-07	0.0	2.94e-06	1.49e-06	1e-08	366.60719013	369.43546529	366.42294044	-0.00217986	-0.00647768	-0.05359673
0.10982	976.79223	4e-08	5.4e-07	2.8e-07	1.8e-07	0.0	2.94e-06	1.49e-06	1e-08	366.54408797	369.37078482	366.35982835	-0.00218114	-0.00647115	-0.05354715
0.10988	977.25526	4e-08	5.4e-07	2.8e-07	1.8e-07	0.0	2.94e-06	1.49e-06	1e-08	366.48094214	369.30616181	366.29677852	-0.00218318	-0.00646462	-0.05349764
0.10993	977.71826	4e-08	5.4e-07	2.8e-07	1.8e-07	0.0	2.94e-06	1.49e-06	1e-08	366.41773064	369.2415962	366.23379191	-0.00218031	-0.00645813	-0.05344822
0.10999	978.18123	4e-08	5.4e-07	2.8e-07	1.8e-07	0.0	2.94e-06	1.49e-06	1e-08	366.35459554	369.17708764	366.17086156	-0.00218203	-0.00645162	-0.05339884
0.11004	978.64418	4e-08	5.4e-07	2.8e-07	1.8e-07	0.0	2.94e-06	1.49e-06	1e-08	366.2914042	369.11263634	366.10799383	-0.00218115	-0.00644512	-0.05334943
0.1101	979.1071	4e-08	5.4e-07	2.8e-07	1.8e-07	0.0	2.94e-06	1.49e-06	1e-08	366.22823168	369.04824219	366.04518513	-0.00217038	-0.00643869	-0.05330013
0.11015	979.56999	4e-08	5.4e-07	2.8e-07	1.8e-07	0.0	2.94e-06	1.49e-06	1e-08	366.16536423	368.98390451	365.98242152	-0.00217132	-0.0064322	-0.05325084
0.11021	980.03285	4e-08	5.4e-07	2.8e-07	1.8e-07	0.0	2.94e-06	1.49e-06	1e-08	366.10246322	368.91962394	365.91971933	-0.00216434	-0.00642578	-0.0532017
0.11026	980.49568	4e-08	5.4e-07	2.8e-07	1.8e-07	0.0	2.94e-06	1.49e-06	1e-08	366.03975767	368.8553999	365.85706733	-0.00216019	-0.00641933	-0.0531525
0.11032	980.95849	4e-08	5.4e-07	2.8e-07	1.8e-07	0.0	2.94e-06	1.49e-06	1e-08	365.97716583	368.79123258	365.79446953	-0.00216044	-0.00641286	-0.05310332
0.11037	981.42127	4e-08	5.4e-07	2.8e-07	1.8e-07	0.0	2.94e-06	1.49e-06	1e-08	365.91456029	368.72712222	365.73193206	-0.00216367	-0.00640638	-0.05305421
0.11043	981.88403	4e-08	5.4e-07	2.8e-07	1.8e-07	0.0	2.94e-06	1.49e-06	1e-08	365.85185439	368.66306891	365.66945902	-0.00216005	-0.00639996	-0.05300519
0.11048	982.34675	4e-08	5.4e-07	2.8e-07	1.8e-07	0.0	2.94e-06	1.49e-06	1e-08	365.78924689	368.59907217	365.60704071	-0.00216207	-0.00639351	-0.05295622
0.12055	1066.56145	4e-08	5.4e-07	2.8e-07	1.8e-07	0.0	2.94e-06	1.49e-06	1e-08	355.24754043	357.79786266	355.09444265	-0.00178785	-0.00531241	-0.04460975
0.1206	1067.01909	4e-08	5.4e-07	2.8e-07	1.8e-07	0.0	2.94e-06	1.49e-06	1e-08	355.19478333	357.74361908	355.04176474	-0.00178785	-0.00531241	-0.04460975
0.12066	1067.47671	4e-08	5.4e-07	2.8e-07	1.8e-07	0.0	2.94e-06	1.49e-06	1e-08	355.14202623	357.6893755	354.98908682	-0.00178557	-0.00530698	-0.04456733
0.12071	1067.93429	4e-08	5.4e-07	2.8e-07	1.8e-07	0.0	2.94e-06	1.49e-06	1e-08	355.08933155	357.63518155	354.93645767	-0.00177852	-0.00529018	-0.04443605
0.12077	1068.39185	4e-08	5.4e-07	2.8e-07	1.8e-07	0.0	2.94e-06	1.49e-06	1e-08	355.03683	357.58114115	354.88397939	-0.00177852	-0.00529018	-0.04443605
0.12082	1068.84938	4e-08	5.4e-07	2.8e-07	1.8e-07	0.0	2.94e-06	1.49e-06	1e-08	354.98432846	357.52710076	354.83150111	-0.00177852	-0.00529018	-0.04443605
0.12088	1069.30689	4e-08	5.4e-07	2.8e-07	1.8e-07	0.0	2.94e-06	1.49e-06	1e-08	354.93182691	357.47306036	354.77902283	-0.00177868	-0.00529006	-0.04443509
0.12093	1069.76436	4e-08	5.4e-07	2.8e-07	1.8e-07	0.0	2.94e-06	1.49e-06	1e-08	354.87932054	357.4190211	354.72654596	-0.00178573	-0.00528458	-0.04439252
0.12099	1070.22181	4e-08	5.4e-07	2.8e-07	1.8e-07	0.0	2.94e-06	1.49e-06	1e-08	354.82660127	357.36503197	354.67413107	-0.00177822	-0.00527925	-0.04435057
0.12104	1070.67923	4e-08	5.4e-07	2.8e-07	1.8e-07	0.0	2.94e-06	1.49e-06	1e-08	354.77409907	357.31109154	354.62175706	-0.00177622	-0.00526555	-0.0442433
0.1211	1071.13662	4e-08	5.4e-07	2.8e-07	1.8e-07	0.0	2.94e-06	1.49e-06	1e-08	354.72164394	357.25727648	354.56951165	-0.00177605	-0.00526423	-0.04423298
0.12115	1071.59399	4e-08	5.4e-07	2.8e-07	1.8e-07	0.0	2.94e-06	1.49e-06	1e-08	354.66919268	357.20347347	354.51727864	-0.00177549	-0.00526373	-0.0442291
0.12121	1072.05132	4e-08	5.4e-07	2.8e-07	1.8e-07	0.0	2.94e-06	1.49e-06	1e-08	354.61675743	357.149675	354.4650496	-0.00176962	-0.00525852	-0.04418819
0.12126	1072.50863	4e-08	5.4e-07	2.8e-07	1.8e-07	0.0	2.94e-06	1.49e-06	1e-08	354.56449103	357.09592427	354.41286244	-0.00177044	-0.00525283	-0.04414374
0.12132	1072.96591	4e-08	5.4e-07	2.8e-07	1.8e-07	0.0	2.94e-06	1.49e-06	1e-08	354.51219548	357.04222562	354.36073086	-0.00176517	-0.00523274	-0.04398654
0.12137	1073.42316	4e-08	5.4e-07	2.8e-07	1.8e-07	0.0	2.94e-06	1.49e-06	1e-08	354.46003791	356.98871098	354.30878445	-0.00176451	-0.00523022	-0.04396682
0.12143	1073.88039	4e-08	5.4e-07	2.8e-07	1.8e-07	0.0	2.94e-06	1.49e-06	1e-08	354.40789777	356.93521942	354.25686126	-0.00176451	-0.00523022	-0.04396682
0.12148	1074.33759	4e-08	5.4e-07	2.8e-07	1.8e-07	0.0	2.94e-06	1.49e-06	1e-08	354.35575762	356.88172787	354.20493808	-0.00176451	-0.00523022	-0.04396682
0.13155	1157.53395	4e-08	5.4e-07	2.8e-07	1.8e-07	0.0	2.94e-06	1.49e-06	1e-08	345.58093808	347.84818089	345.45352548	-0.00147089	-0.0043656	-0.03711638
0.1316	1157.98599	4e-08	5.4e-07	2.8e-07	1.8e-07	0.0	2.94e-06	1.49e-06	1e-08	345.53682916	347.80273603	345.40959636	-0.00146508	-0.00436138	-0.03708242
0.13166	1158.438	4e-08	5.4e-07	2.8e-07	1.8e-07	0.0	2.94e-06	1.49e-06	1e-08	345.49289134	347.75733108	345.36570083	-0.00146688	-0.00435636	-0.03704238
0.13171	1158.88999	4e-08	5.4e-07	2.8e-07	1.8e-07	0.0	2.94e-06	1.49e-06	1e-08	345.4488958	347.71197358	345.32185703	-0.00146392	-0.00434129	-0.03692174
0.13177	1159.34194	4e-08	5.4e-07	2.8e-07	1.8e-07	0.0	2.94e-06	1.49e-06	1e-08	345.40497763	347.66675877	345.27815732	-0.00146314	-0.00433743	-0.03689086
0.13182	1159.79387	4e-08	5.4e-07	2.8e-07	1.8e-07	0.0	2.94e-06	1.49e-06	1e-08	345.36107967	347.62158048	345.23449447	-0.00146314	-0.00433743	-0.03689086
0.13188	1160.24577	4e-08	5.4e-07	2.8e-07	1.8e-07	0.0	2.94e-06	1.49e-06	1e-08	345.31718171	347.57640218	345.19083162	-0.00146314	-0.00433743	-0.03689086
0.13193	1160.69765	4e-08	5.4e-07	2.8e-07	1.8e-07	0.0	2.94e-06	1.49e-06	1e-08	345.27328376	347.53122388	345.14716877	-0.0014576	-0.00433558	-0.03687583
0.13199	1161.14949	4e-08	5.4e-07	2.8e-07	1.8e-07	0.0	2.94e-06	1.49e-06	1e-08	345.22955077	347.48606304	345.10351666	-0.00145147	-0.00433138	-0.0368419
0.13204	1161.60131	4e-08	5.4e-07	2.8e-07	1.8e-07	0.0	2.94e-06	1.49e-06	1e-08	345.18599837	347.44094196	345.05989768	-0.00145494	-0.00432562	-0.03679593
0.1321	1162.05309	4e-08	5.4e-07	2.8e-07	1.8e-07	0.0	2.94e-06	1.49e-06	1e-08	345.14233765	347.39587544	345.01634005	-0.00144819	-0.00431594	-0.03671805
0.13215	1162.50485	4e-08	5.4e-07	2.8e-07	1.8e-07	0.0	2.94e-06	1.49e-06	1e-08	345.09887196	347.35090063	344.97286872	-0.00144819	-0.00431594	-0.03671805
0.13221	1162.95658	4e-08	5.4e-07	2.8e-07	1.8e-07	0.0	2.94e-06	1.49e-06	1e-08	345.05540627	347.30592582	344.92939739	-0.00144998	-0.00431167	-0.03668399
0.13226	1163.40829	4e-08	5.4e-07	2.8e-07	1.8e-07	0.0	2.94e-06	1.49e-06	1e-08	345.01188377	347.26099143	344.88597042	-0.00145329	-0.00430378	-0.03662097
0.13232	1163.85996	4e-08	5.4e-07	2.8e-07	1.8e-07	0.0	2.94e-06	1.49e-06	1e-08	344.96825614	347.21613183	344.84262552	-0.00145329	-0.00430378	-0.03662097
0.13237	1164.31161	4e-08	5.4e-07	2.8e-07	1.8e-07	0.0	2.94e-06	1.49e-06	1e-08	344.92462851	347.17127224	344.79928061	-0.00144627	-0.00430154	-0.03660274
0.13243	1164.76322	4e-08	5.4e-07	2.8e-07	1.8e-07	0.0	2.94e-06	1.49e-06	1e-08	344.88120983	347.1264339	344.7559483	-0.00144212	-0.00429735	-0.03656906
0.13248	1165.21481	4e-08	5.4e-07	2.8e-07	1.8e-07	0.0	2.94e-06	1.49e-06	1e-08	344.83791265	347.08163525	344.71265157	-0.00144295	-0.00429044	-0.03651367
0.14255	1247.37826	4e-08	5.4e-07	2.8e-07	1.8e-07	0.0	2.94e-06	1.49e-06	1e-08	337.53172278	339.52652306	337.42601791	-0.00120702	-0.00358373	-0.03078926
0.1426	1247.82462	4e-08	5.4e-07	2.8e-07	1.8e-07	0.0	2.94e-06	1.49e-06	1e-08	337.49502833	339.48858477	337.3895059	-0.00120702	-0.00358373	-0.03078926
0.14266	1248.27095	4e-08	5.4e-07	2.8e-07	1.8e-07	0.0	2.94e-06	1.49e-06	1e-08	337.45833389	339.45064648	337.35299388	-0.00119925	-0.00358041	-0.03076199
0.14271	1248.71726	4e-08	5.4e-07	2.8e-07	1.8e-07	0.0	2.94e-06	1.49e-06	1e-08	337.42187357	339.4127405	337.31650458	-0.00120061	-0.00357454	-0.03071407
0.14277	1249.16353	4e-08	5.4e-07	2.8e-07	1.8e-07	0.0	2.94e-06	1.49e-06	1e-08	337.38536815	339.37489182	337.28007625	-0.00119672	-0.00356455	-0.03063226
0.14282	1249.60977	4e-08	5.4e-07	2.8e-07	1.8e-07	0.0	2.94e-06	1.49e-06	1e-08	337.3489744	339.33714059	337.24374333	-0.00119672	-0.00356455	-0.03063226
0.14288	1250.05599	4e-08	5.4e-07	2.8e-07	1.8e-07	0.0	2.94e-06	1.49e-06	1e-08	337.31258065	339.29938936	337.20741041	-0.00119672	-0.00356455	-0.03063226
0.14293	1250.50218	4e-08	5.4e-07	2.8e-07	1.8e-07	0.0	2.94e-06	1.49e-06	1e-08	337.27618691	339.26163813	337.17107749	-0.00119587	-0.00355812	-0.03057974
0.14299	1250.94834	4e-08	5.4e-07	2.8e-07	1.8e-07	0.0	2.94e-06	1.49e-06	1e-08	337.23981491	339.22394966	337.13480809	-0.001195	-0.00355151	-0.03052581
0.14304	1251.39447	4e-08	5.4e-07	2.8e-07	1.8e-07	0.0	2.94e-06	1.49e-06	1e-08	337.20346525	339.18632563	337.09860394	-0.001195	-0.00355151	-0.03052581
0.1431	1251.84057	4e-08	5.4e-07	2.8e-07	1.8e-07	0.0	2.94e-06	1.49e-06	1e-08	337.1671156	339.14870161	337.06239979	-0.001195	-0.00355151	-0.03052581
0.14315	1252.28664	4e-08	5.4e-07	2.8e-07	1.8e-07	0.0	2.94e-06	1.49e-06	1e-08	337.13076594	339.11107759	337.02619564	-0.00119391	-0.0035418	-0.03044651
0.14321	1252.73269	4e-08	5.4e-07	2.8e-07	1.8e-07	0.0	2.94e-06	1.49e-06	1e-08	337.09444305	339.07354849	336.99008768	-0.00119355	-0.00353856	-0.03042009
0.14326	1253.1787	4e-08	5.4e-07	2.8e-07	1.8e-07	0.0	2.94e-06	1.49e-06	1e-08	337.05812908	339.03605101	336.95401178	-0.00119355	-0.00353856	-0.03042009
0.14332	1253.62469	4e-08	5.4e-07	2.8e-07	1.8e-07	0.0	2.94e-06	1.49e-06	1e-08	337.0218151	338.99855353	336.91793587	-0.00119349	-0.00353853	-0.03041983
0.14337	1254.07065	4e-08	5.4e-07	2.8e-07	1.8e-07	0.0	2.94e-06	1.49e-06	1e-08	336.98550285	338.96105636	336.8818602	-0.00118313	-0.0035329	-0.03037337
0.14343	1254.51658	4e-08	5.4e-07	2.8e-07	1.8e-07	0.0	2.94e-06	1.49e-06	1e-08	336.94950235	338.9236141	336.84582732	-0.00117892	-0.00353062	-0.03035448
0.14348	1254.96248	4e-08	5.4e-07	2.8e-07	1.8e-07	0.0	2.94e-06	1.49e-06	1e-08	336.91362853	338.88619415	336.80981185	-0.0011747	-0.00352833	-0.0303356
0.15354	1336.07794	4e-08	5.4e-07	2.8e-07	1.8e-07	0.0	2.94e-06	1.49e-06	1e-08	330.84023006	332.57907747	330.75215034	-0.00099194	-0.00295117	-0.02557397
0.1536	1336.51853	4e-08	5.4e-07	2.8e-07	1.8e-07	0.0	2.94e-06	1.49e-06	1e-08	330.80973081	332.54738764	330.7217722	-0.00098958	-0.00294503	-0.02552281
0.15365	1336.9591	4e-08	5.4e-07	2.8e-07	1.8e-07	0.0	2.94e-06	1.49e-06	1e-08	330.77930091	332.51575932	330.69145397	-0.00098958	-0.00294503	-0.02552281
0.15371	1337.39963	4e-08	5.4e-07	2.8e-07	1.8e-07	0.0	2.94e-06	1.49e-06	1e-08	330.748871	332.48413101	330.66113573	-0.0009883	-0.00293671	-0.02545376
0.15376	1337.84014	4e-08	5.4e-07	2.8e-07	1.8e-07	0.0	2.94e-06	1.49e-06	1e-08	330.7184757	332.45258601	330.63090101	-0.00098717	-0.00292931	-0.02539233
0.15382	1338.28062	4e-08	5.4e-07	2.8e-07	1.8e-07	0.0	2.94e-06	1.49e-06	1e-08	330.6881112	332.42111514	330.60074057	-0.00098717	-0.00292931	-0.02539233
0.15387	1338.72106	4e-08	5.4e-07	2.8e-07	1.8e-07	0.0	2.94e-06	1.49e-06	1e-08	330.6577467	332.38964427	330.57058014	-0.00098717	-0.00292931	-0.02539233
0.15393	1339.16148	4e-08	5.4e-07	2.8e-07	1.8e-07	0.0	2.94e-06	1.49e-06	1e-08	330.62738219	332.3581734	330.5404197	-0.00098717	-0.00292931	-0.02539233
0.15398	1339.60188	4e-08	5.4e-07	2.8e-07	1.8e-07	0.0	2.94e-06	1.49e-06	1e-08	330.59701769	332.32670253	330.51025926	-0.00098695	-0.00292925	-0.02539184
0.15404	1340.04224	4e-08	5.4e-07	2.8e-07	1.8e-07	0.0	2.94e-06	1.49e-06	1e-08	330.56666008	332.29523224	330.48009912	-0.00097214	-0.00292546	-0.0253597
0.15409	1340.48257	4e-08	5.4e-07	2.8e-07	1.8e-07	0.0	2.94e-06	1.49e-06	1e-08	330.53675584	332.26379984	330.44995799	-0.00097947	-0.00292293	-0.02533894
0.15415	1340.92287	4e-08	5.4e-07	2.8e-07	1.8e-07	0.0	2.94e-06	1.49e-06	1e-08	330.50662472	332.23239288	330.41985274	-0.00098046	-0.00291963	-0.02531159
0.1542	1341.36315	4e-08	5.4e-07	2.8e-07	1.8e-07	0.0	2.94e-06	1.49e-06	1e-08	330.47646142	332.20101896	330.38978268	-0.00097124	-0.00291431	-0.02526697
0.15426	1341.80339	4e-08	5.4e-07	2.8e-07	1.8e-07	0.0	2.94e-06	1.49e-06	1e-08	330.44657858	332.16969833	330.35975486	-0.00097124	-0.00291431	-0.02526697
0.15431	1342.24361	4e-08	5.4e-07	2.8e-07	1.8e-07	0.0	2.94e-06	1.49e-06	1e-08	330.41669575	332.1383777	330.32972705	-0.00097885	-0.00291286	-0.02525526
0.15437	1342.6838	4e-08	5.4e-07	2.8e-07	1.8e-07	0.0	2.94e-06	1.49e-06	1e-08	330.38657824	332.10707165	330.29972432	-0.0009767	-0.00290733	-0.02520914
0.15442	1343.12395	4e-08	5.4e-07	2.8e-07	1.8e-07	0.0	2.94e-06	1.49e-06	1e-08	330.35652391	332.07582112	330.26977557	-0.00097546	-0.00290302	-0.02517325
0.15448	1343.56408	4e-08	5.4e-07	2.8e-07	1.8e-07	0.0	2.94e-06	1.49e-06	1e-08	330.32650528	332.0446138	330.23986943	-0.00097546	-0.00290302	-0.02517325
0.16454	1423.61589	4e-08	5.4e-07	2.8e-07	1.8e-07	0.0	2.94e-06	1.49e-06	1e-08	325.27876064	326.783024	325.20575824	-0.0008123	-0.00242904	-0.02120078
0.1646	1424.05063	4e-08	5.4e-07	2.8e-07	1.8e-07	0.0	2.94e-06	1.49e-06	1e-08	325.25354575	326.75662032	325.1805362	-0.0008123	-0.00242904	-0.02120078
0.16465	1424.48535	4e-08	5.4e-07	2.8e-07	1.8e-07	0.0	2.94e-06	1.49e-06	1e-08	325.22833087	326.73021664	325.15531417	-0.00081465	-0.00242437	-0.0211616
0.16471	1424.92003	4e-08	5.4e-07	2.8e-07	1.8e-07	0.0	2.94e-06	1.49e-06	1e-08	325.20304075	326.70386076	325.13014391	-0.00081658	-0.00242055	-0.02112951
0.16476	1425.35468	4e-08	5.4e-07	2.8e-07	1.8e-07	0.0	2.94e-06	1.49e-06	1e-08	325.17768901	326.67754402	325.10501607	-0.00081658	-0.00242055	-0.02112951
0.16482	1425.78931	4e-08	5.4e-07	2.8e-07	1.8e-07	0.0	2.94e-06	1.49e-06	1e-08	325.15233728	326.65122727	325.07988822	-0.00081658	-0.00242055	-0.02112951
0.16487	1426.2239	4e-08	5.4e-07	2.8e-07	1.8e-07	0.0	2.94e-06	1.49e-06	1e-08	325.12698554	326.62491053	325.05476037	-0.00080357	-0.00241766	-0.02110463
0.16493	1426.65846	4e-08	5.4e-07	2.8e-07	1.8e-07	0.0	2.94e-06	1.49e-06	1e-08	325.10203627	326.59862343	325.02964513	-0.00080864	-0.00241559	-0.0210874
0.16498	1427.093	4e-08	5.4e-07	2.8e-07	1.8e-07	0.0	2.94e-06	1.49e-06	1e-08	325.07692876	326.57235756	325.0045583	-0.00081014	-0.00241282	-0.02106414
0.16504	1427.52751	4e-08	5.4e-07	2.8e-07	1.8e-07	0.0	2.94e-06	1.49e-06	1e-08	325.05177323	326.54612005	324.97950236	-0.00080139	-0.00240807	-0.02102374
0.16509	1427.96198	4e-08	5.4e-07	2.8e-07	1.8e-07	0.0	2.94e-06	1.49e-06	1e-08	325.02688744	326.51993119	324.95448419	-0.00080139	-0.00240807	-0.02102374
0.16515	1428.39643	4e-08	5.4e-07	2.8e-07	1.8e-07	0.0	2.94e-06	1.49e-06	1e-08	325.00200164	326.49374232	324.92946602	-0.00080749	-0.00240718	-0.02101647
0.1652	1428.83085	4e-08	5.4e-07	2.8e-07	1.8e-07	0.0	2.94e-06	1.49e-06	1e-08	324.97692582	326.46756265	324.90446537	-0.00080752	-0.00240373	-0.02098746
0.16526	1429.26523	4e-08	5.4e-07	2.8e-07	1.8e-07	0.0	2.94e-06	1.49e-06	1e-08	324.9518477	326.44141829	324.87950066	-0.0008055	-0.00239868	-0.02094473
0.16531	1429.69959	4e-08	5.4e-07	2.8e-07	1.8e-07	0.0	2.94e-06	1.49e-06	1e-08	324.92682996	326.41532577	324.85458602	-0.0008055	-0.00239868	-0.02094473
0.16537	1430.13392	4e-08	5.4e-07	2.8e-07	1.8e-07	0.0	2.94e-06	1.49e-06	1e-08	324.90181222	326.38923324	324.82967138	-0.00080518	-0.00239137	-0.02088315
0.16542	1430.56822	4e-08	5.4e-07	2.8e-07	1.8e-07	0.0	2.94e-06	1.49e-06	1e-08	324.87680108	326.36321572	324.80483251	-0.00080489	-0.00238475	-0.0208274
0.16548	1431.00249	4e-08	5.4e-07	2.8e-07	1.8e-07	0.0	2.94e-06	1.49e-06	1e-08	324.85179592	326.3372661	324.78006223	-0.00080489	-0.00238475	-0.0208274
0.17554	1509.97449	4e-08	5.4e-07	2.8e-07	1.8e-07	0.0	2.94e-06	1.49e-06	1e-08	320.65828331	321.95059935	320.59757875	-0.00067123	-0.00200614	-0.01761256
0.1756	1510.40329	4e-08	5.4e-07	2.8e-07	1.8e-07	0.0	2.94e-06	1.49e-06	1e-08	320.6372834	321.92856853	320.57660393	-0.00067261	-0.00200412	-0.01759535
0.17565	1510.83206	4e-08	5.4e-07	2.8e-07	1.8e-07	0.0	2.94e-06	1.49e-06	1e-08	320.61623951	321.90655888	320.55565238	-0.00067006	-0.00200181	-0.01757553
0.17571	1511.2608	4e-08	5.4e-07	2.8e-07	1.8e-07	0.0	2.94e-06	1.49e-06	1e-08	320.59527433	321.88457337	320.53472184	-0.00067007	-0.00200014	-0.01756137
0.17576	1511.68951	4e-08	5.4e-07	2.8e-07	1.8e-07	0.0	2.94e-06	1.49e-06	1e-08	320.57430838	321.86260522	320.51380887	-0.0006704	-0.00199711	-0.01753554
0.17582	1512.11819	4e-08	5.4e-07	2.8e-07	1.8e-07	0.0	2.94e-06	1.49e-06	1e-08	320.55333085	321.84066876	320.49292838	-0.00067037	-0.00198634	-0.0174438
0.17587	1512.54684	4e-08	5.4e-07	2.8e-07	1.8e-07	0.0	2.94e-06	1.49e-06	1e-08	320.53235014	321.81884484	320.47216155	-0.00067037	-0.00198634	-0.0174438
0.17593	1512.97546	4e-08	5.4e-07	2.8e-07	1.8e-07	0.0	2.94e-06	1.49e-06	1e-08	320.51136943	321.79702092	320.45139472	-0.00067037	-0.00198634	-0.0174438
0.17598	1513.40405	4e-08	5.4e-07	2.8e-07	1.8e-07	0.0	2.94e-06	1.49e-06	1e-08	320.49038871	321.77519699	320.4306279	-0.00067037	-0.00198634	-0.0174438
0.17604	1513.83261	4e-08	5.4e-07	2.8e-07	1.8e-07	0.0	2.94e-06	1.49e-06	1e-08	320.469408	321.75337307	320.40986107	-0.00067037	-0.00198634	-0.0174438
0.17609	1514.26114	4e-08	5.4e-07	2.8e-07	1.8e-07	0.0	2.94e-06	1.49e-06	1e-08	320.44842729	321.73154915	320.38909425	-0.00067037	-0.00198634	-0.0174438
0.17615	1514.68964	4e-08	5.4e-07	2.8e-07	1.8e-07	0.0	2.94e-06	1.49e-06	1e-08	320.42744658	321.70972522	320.36832742	-0.0006643	-0.00198512	-0.01743313
0.1762	1515.11811	4e-08	5.4e-07	2.8e-07	1.8e-07	0.0	2.94e-06	1.49e-06	1e-08	320.40665509	321.68791403	320.34756535	-0.00065544	-0.00198334	-0.01741753
0.17626	1515.54655	4e-08	5.4e-07	2.8e-07	1.8e-07	0.0	2.94e-06	1.49e-06	1e-08	320.38614044	321.66612147	320.32681023	-0.00064926	-0.00198209	-0.01740667
0.17631	1515.97496	4e-08	5.4e-07	2.8e-07	1.8e-07	0.0	2.94e-06	1.49e-06	1e-08	320.36581851	321.64434188	320.30605995	-0.00065077	-0.00198006	-0.01738943
0.17637	1516.40334	4e-08	5.4e-07	2.8e-07	1.8e-07	0.0	2.94e-06	1.49e-06	1e-08	320.3454486	321.62258351	320.28533314	-0.00064898	-0.00197837	-0.01737493
0.17642	1516.83169	4e-08	5.4e-07	2.8e-07	1.8e-07	0.0	2.94e-06	1.49e-06	1e-08	320.32513417	321.60084282	320.26462181	-0.00065294	-0.00197662	-0.01736017
0.17648	1517.26001	4e-08	5.4e-07	2.8e-07	1.8e-07	0.0	2.94e-06	1.49e-06	1e-08	320.3046949	321.57912044	320.24393433	-0.00067024	-0.00197467	-0.01734424
0.18654	1595.13545	4e-08	5.4e-07	2.8e-07	1.8e-07	0.0	2.94e-06	1.49e-06	1e-08	316.82076084	317.92462726	316.7703781	-0.00055373	-0.00165607	-0.01461007
0.1866	1595.55822	4e-08	5.4e-07	2.8e-07	1.8e-07	0.0	2.94e-06	1.49e-06	1e-08	316.80332264	317.90628199	316.75296331	-0.0005537	-0.00165097	-0.01456614
0.18665	1595.98095	4e-08	5.4e-07	2.8e-07	1.8e-07	0.0	2.94e-06	1.49e-06	1e-08	316.78588352	317.88799094	316.735603	-0.00055308	-0.00164699	-0.01453186
0.18671	1596.40366	4e-08	5.4e-07	2.8e-07	1.8e-07	0.0	2.94e-06	1.49e-06	1e-08	316.76846265	317.86974217	316.71828437	-0.00055308	-0.00164699	-0.01453186
0.18676	1596.82633	4e-08	5.4e-07	2.8e-07	1.8e-07	0.0	2.94e-06	1.49e-06	1e-08	316.75104178	317.85149341	316.70096574	-0.00055308	-0.00164699	-0.01453186
0.18682	1597.24897	4e-08	5.4e-07	2.8e-07	1.8e-07	0.0	2.94e-06	1.49e-06	1e-08	316.73362091	317.83324465	316.68364711	-0.00055308	-0.00164699	-0.01453186
0.18687	1597.67158	4e-08	5.4e-07	2.8e-07	1.8e-07	0.0	2.94e-06	1.49e-06	1e-08	316.71620003	317.81499589	316.66632848	-0.00055151	-0.00164656	-0.01452816
0.18693	1598.09416	4e-08	5.4e-07	2.8e-07	1.8e-07	0.0	2.94e-06	1.49e-06	1e-08	316.69882848	317.79675161	316.64901225	-0.00054542	-0.00164492	-0.01451378
0.18698	1598.51672	4e-08	5.4e-07	2.8e-07	1.8e-07	0.0	2.94e-06	1.49e-06	1e-08	316.68164834	317.77852473	316.63170535	-0.00055044	-0.00164306	-0.01449798
0.18704	1598.93924	4e-08	5.4e-07	2.8e-07	1.8e-07	0.0	2.94e-06	1.49e-06	1e-08	316.66430926	317.76031761	316.6144251	-0.00054744	-0.00163988	-0.01447042
0.18709	1599.36173	4e-08	5.4e-07	2.8e-07	1.8e-07	0.0	2.94e-06	1.49e-06	1e-08	316.64706361	317.74214434	316.59717486	-0.00054433	-0.00163743	-0.01444923
0.18715	1599.78419	4e-08	5.4e-07	2.8e-07	1.8e-07	0.0	2.94e-06	1.49e-06	1e-08	316.62991531	317.72399702	316.57994656	-0.00054433	-0.00163743	-0.01444923
0.1872	1600.20662	4e-08	5.4e-07	2.8e-07	1.8e-07	0.0	2.94e-06	1.49e-06	1e-08	316.61276702	317.70584971	316.56271826	-0.00054523	-0.00163727	-0.0144479
0.18726	1600.62902	4e-08	5.4e-07	2.8e-07	1.8e-07	0.0	2.94e-06	1.49e-06	1e-08	316.59559039	317.6877041	316.54549288	-0.0005508	-0.00163572	-0.01443477
0.18731	1601.05138	4e-08	5.4e-07	2.8e-07	1.8e-07	0.0	2.94e-06	1.49e-06	1e-08	316.57823759	317.66957503	316.52829159	-0.00054723	-0.00163279	-0.01440942
0.18737	1601.47372	4e-08	5.4e-07	2.8e-07	1.8e-07	0.0	2.94e-06	1.49e-06	1e-08	316.56099645	317.65147705	316.51111676	-0.00054706	-0.00162991	-0.01438455
0.18742	1601.89603	4e-08	5.4e-07	2.8e-07	1.8e-07	0.0	2.94e-06	1.49e-06	1e-08	316.54375952	317.63340973	316.49397257	-0.00054706	-0.00162991	-0.01438455
0.18748	1602.31831	4e-08	5.4e-07	2.8e-07	1.8e-07	0.0	2.94e-06	1.49e-06	1e-08	316.52652259	317.61534241	316.47682839	-0.00054588	-0.00162898	-0.01437648
0.19754	1679.07983	4e-08	5.4e-07	2.8e-07	1.8e-07	0.0	2.94e-06	1.49e-06	1e-08	313.63228613	314.59008745	313.5900567	-0.00046037	-0.00129231	-0.01211931
0.1976	1679.49646	4e-08	5.4e-07	2.8e-07	1.8e-07	0.0	2.94e-06	1.49e-06	1e-08	313.61770827	314.57566731	313.57549793	-0.00045995	-0.00130573	-0.01210793
0.19765	1679.91306	4e-08	5.4e-07	2.8e-07	1.8e-07	0.0	2.94e-06	1.49e-06	1e-08	313.60314355	314.56109697	313.56097339	-0.00045959	-0.00130277	-0.01209764
0.19771	1680.32963	4e-08	5.4e-07	2.8e-07	1.8e-07	0.0	2.94e-06	1.49e-06	1e-08	313.58858993	314.54655927	313.54645863	-0.00045924	-0.00125944	-0.01208631
0.19776	1680.74617	4e-08	5.4e-07	2.8e-07	1.8e-07	0.0	2.94e-06	1.49e-06	1e-08	313.57404685	314.53250471	313.53189844	-0.00045864	-0.00133757	-0.0120737
0.19782	1681.16268	4e-08	5.4e-07	2.8e-07	1.8e-07	0.0	2.94e-06	1.49e-06	1e-08	313.55952257	314.51757766	313.51746485	-0.00045834	-0.00128125	-0.01206348
0.19787	1681.57916	4e-08	5.4e-07	2.8e-07	1.8e-07	0.0	2.94e-06	1.49e-06	1e-08	313.54500743	314.50327875	313.50296609	-0.00045785	-0.00130979	-0.01205208
0.19793	1681.99561	4e-08	5.4e-07	2.8e-07	1.8e-07	0.0	2.94e-06	1.49e-06	1e-08	313.53050744	314.48866085	313.48852275	-0.00045738	-0.00128024	-0.01204077
0.19798	1682.41202	4e-08	5.4e-07	2.8e-07	1.8e-07	0.0	2.94e-06	1.49e-06	1e-08	313.51602199	314.47437229	313.47405312	-0.00045687	-0.00129978	-0.0120294
0.19804	1682.82841	4e-08	5.4e-07	2.8e-07	1.8e-07	0.0	2.94e-06	1.49e-06	1e-08	313.50155219	314.45986521	313.45962619	-0.00045666	-0.00130552	-0.01201795
0.19809	1683.24476	4e-08	5.4e-07	2.8e-07	1.8e-07	0.0	2.94e-06	1.49e-06	1e-08	313.48708875	314.44529354	313.4452231	-0.00045626	-0.00126406	-0.01200659
0.19815	1683.66109	4e-08	5.4e-07	2.8e-07	1.8e-07	0.0	2.94e-06	1.49e-06	1e-08	313.47263751	314.43118424	313.43077719	-0.00045565	-0.00126989	-0.01199537
0.1982	1684.07738	4e-08	5.4e-07	2.8e-07	1.8e-07	0.0	2.94e-06	1.49e-06	1e-08	313.45820517	314.41700941	313.41635436	-0.00045514	-0.00133493	-0.01198401
0.19826	1684.49364	4e-08	5.4e-07	2.8e-07	1.8e-07	0.0	2.94e-06	1.49e-06	1e-08	313.44378867	314.40210809	313.40203811	-0.00045478	-0.00127828	-0.01197276
0.19831	1684.90987	4e-08	5.4e-07	2.8e-07	1.8e-07	0.0	2.94e-06	1.49e-06	1e-08	313.42938319	314.38783868	313.3876576	-0.00045427	-0.00128348	-0.01196151
0.19837	1685.32607	4e-08	5.4e-07	2.8e-07	1.8e-07	0.0	2.94e-06	1.49e-06	1e-08	313.41499369	314.37351075	313.37329946	-0.00045379	-0.00126988	-0.01195016
0.19842	1685.74224	4e-08	5.4e-07	2.8e-07	1.8e-07	0.0	2.94e-06	1.49e-06	1e-08	313.40061911	314.35933422	313.3589375	-0.00045339	-0.0012894	-0.01193899
0.19848	1686.15838	4e-08	5.4e-07	2.8e-07	1.8e-07	0.0	2.94e-06	1.49e-06	1e-08	313.38625679	314.34493935	313.34461807	-0.00045288	-0.00130318	-0.01192775
0.20854	1761.788	4e-08	5.4e-07	2.8e-07	1.8e-07	0.0	2.94e-06	1.49e-06	1e-08	310.97225644	311.93701601	310.93655238	-0.00037989	-0.00107909	-0.01003757
0.20859	1762.1984	4e-08	5.4e-07	2.8e-07	1.8e-07	0.0	2.94e-06	1.49e-06	1e-08	310.96017184	311.9249045	310.9245047	-0.00037951	-0.00107895	-0.01002811
0.20865	1762.60877	4e-08	5.4e-07	2.8e-07	1.8e-07	0.0	2.94e-06	1.49e-06	1e-08	310.94809904	311.91279425	310.91246958	-0.00037915	-0.00107879	-0.01001867
0.2087	1763.01911	4e-08	5.4e-07	2.8e-07	1.8e-07	0.0	2.94e-06	1.49e-06	1e-08	310.93603746	311.90068542	310.900447	-0.00037881	-0.00107873	-0.01000921
0.20876	1763.42942	4e-08	5.4e-07	2.8e-07	1.8e-07	0.0	2.94e-06	1.49e-06	1e-08	310.92398656	311.88857693	310.88843713	-0.00037843	-0.00105016	-0.00999979
0.20881	1763.83969	4e-08	5.4e-07	2.8e-07	1.8e-07	0.0	2.94e-06	1.49e-06	1e-08	310.91194744	311.87678889	310.87639983	-0.00037807	-0.00107003	-0.00999036
0.20887	1764.24993	4e-08	5.4e-07	2.8e-07	1.8e-07	0.0	2.94e-06	1.49e-06	1e-08	310.89991963	311.86477743	310.86440317	-0.00037775	-0.00106716	-0.00998093
0.20892	1764.66015	4e-08	5.4e-07	2.8e-07	1.8e-07	0.0	2.94e-06	1.49e-06	1e-08	310.88790172	311.85279788	310.85241528	-0.00037735	-0.0010782	-0.00997153
0.20898	1765.07033	4e-08	5.4e-07	2.8e-07	1.8e-07	0.0	2.94e-06	1.49e-06	1e-08	310.87589637	311.84069403	310.84045555	-0.00037698	-0.00107396	-0.00996212
0.20903	1765.48048	4e-08	5.4e-07	2.8e-07	1.8e-07	0.0	2.94e-06	1.49e-06	1e-08	310.86390253	311.82863754	310.82850253	-0.00037659	-0.00103402	-0.00995275
0.20909	1765.8906	4e-08	5.4e-07	2.8e-07	1.8e-07	0.0	2.94e-06	1.49e-06	1e-08	310.85192068	311.81702905	310.81650605	-0.00037628	-0.0010778	-0.00994336
0.20914	1766.30068	4e-08	5.4e-07	2.8e-07	1.8e-07	0.0	2.94e-06	1.49e-06	1e-08	310.83994864	311.80492875	310.80458379	-0.00037588	-0.00107764	-0.00993399
0.2092	1766.71074	4e-08	5.4e-07	2.8e-07	1.8e-07	0.0	2.94e-06	1.49e-06	1e-08	310.827989	311.79283	310.7926739	-0.00037555	-0.00102955	-0.00992461
0.20925	1767.12076	4e-08	5.4e-07	2.8e-07	1.8e-07	0.0	2.94e-06	1.49e-06	1e-08	310.81603962	311.78127079	310.78070919	-0.0003752	-0.00107747	-0.00991527
0.20931	1767.53075	4e-08	5.4e-07	2.8e-07	1.8e-07	0.0	2.94e-06	1.49e-06	1e-08	310.80410109	311.76917326	310.76882442	-0.00037482	-0.00107738	-0.0099059
0.20936	1767.94071	4e-08	5.4e-07	2.8e-07	1.8e-07	0.0	2.94e-06	1.49e-06	1e-08	310.79217439	311.75707644	310.75695213	-0.00037446	-0.00103768	-0.00989658
0.20942	1768.35064	4e-08	5.4e-07	2.8e-07	1.8e-07	0.0	2.94e-06	1.49e-06	1e-08	310.78025882	311.7454251	310.74503667	-0.00037414	-0.00106866	-0.00988723
0.20947	1768.76054	4e-08	5.4e-07	2.8e-07	1.8e-07	0.0	2.94e-06	1.49e-06	1e-08	310.76835337	311.73342557	310.73317741	-0.00037376	-0.00106073	-0.00987791
0.21954	1843.23952	4e-08	5.4e-07	2.8e-07	1.8e-07	0.0	2.94e-06	1.49e-06	1e-08	308.76790455	309.73801539	308.73763329	-0.00031369	-0.00089503	-0.00831145
0.21959	1843.64358	4e-08	5.4e-07	2.8e-07	1.8e-07	0.0	2.94e-06	1.49e-06	1e-08	308.75788784	309.72792045	308.7276583	-0.00031334	-0.0008973	-0.00830362
0.21965	1844.04762	4e-08	5.4e-07	2.8e-07	1.8e-07	0.0	2.94e-06	1.49e-06	1e-08	308.74788222	309.71779971	308.717697	-0.000313	-0.00085454	-0.00829578
0.2197	1844.45162	4e-08	5.4e-07	2.8e-07	1.8e-07	0.0	2.94e-06	1.49e-06	1e-08	308.73788734	309.7081611	308.70768617	-0.00031272	-0.00090965	-0.00828795
0.21976	1844.85559	4e-08	5.4e-07	2.8e-07	1.8e-07	0.0	2.94e-06	1.49e-06	1e-08	308.72790104	309.6979006	308.69776335	-0.00031236	-0.00086931	-0.00828013
0.21981	1845.25952	4e-08	5.4e-07	2.8e-07	1.8e-07	0.0	2.94e-06	1.49e-06	1e-08	308.71792629	309.68809488	308.68779435	-0.00031208	-0.00088959	-0.00827233
0.21987	1845.66343	4e-08	5.4e-07	2.8e-07	1.8e-07	0.0	2.94e-06	1.49e-06	1e-08	308.70796012	309.67806022	308.67786441	-0.00031175	-0.00087252	-0.00826452
0.21992	1846.0673	4e-08	5.4e-07	2.8e-07	1.8e-07	0.0	2.94e-06	1.49e-06	1e-08	308.69800435	309.66821787	308.66792099	-0.00031154	-0.00087818	-0.00825672
0.21998	1846.47114	4e-08	5.4e-07	2.8e-07	1.8e-07	0.0	2.94e-06	1.49e-06	1e-08	308.68805512	309.65831152	308.65799616	-0.0003112	-0.00088915	-0.00824893
0.22003	1846.87495	4e-08	5.4e-07	2.8e-07	1.8e-07	0.0	2.94e-06	1.49e-06	1e-08	308.67811671	309.64828111	308.64809721	-0.00031095	-0.00087192	-0.00824117
0.22009	1847.27873	4e-08	5.4e-07	2.8e-07	1.8e-07	0.0	2.94e-06	1.49e-06	1e-08	308.66818587	309.6384449	308.63818462	-0.00031068	-0.00088198	-0.00823338
0.22014	1847.68247	4e-08	5.4e-07	2.8e-07	1.8e-07	0.0	2.94e-06	1.49e-06	1e-08	308.6582636	309.62849495	308.62829671	-0.00031034	-0.00088101	-0.00822562
0.2202	1848.08619	4e-08	5.4e-07	2.8e-07	1.8e-07	0.0	2.94e-06	1.49e-06	1e-08	308.64835191	309.6185558	308.61841786	-0.00030992	-0.00087431	-0.00821785
0.22025	1848.48987	4e-08	5.4e-07	2.8e-07	1.8e-07	0.0	2.94e-06	1.49e-06	1e-08	308.63845365	309.60869201	308.60853992	-0.00030962	-0.00085799	-0.0082101
0.22031	1848.89352	4e-08	5.4e-07	2.8e-07	1.8e-07	0.0	2.94e-06	1.49e-06	1e-08	308.62856483	309.59901213	308.59864952	-0.00030939	-0.00088622	-0.00820234
0.22036	1849.29713	4e-08	5.4e-07	2.8e-07	1.8e-07	0.0	2.94e-06	1.49e-06	1e-08	308.61868299	309.58901349	308.58880935	-0.00030917	-0.00088026	-0.00819463
0.22042	1849.70072	4e-08	5.4e-07	2.8e-07	1.8e-07	0.0	2.94e-06	1.49e-06	1e-08	308.60880796	309.57908187	308.57897134	-0.00030874	-0.00086844	-0.00818687
0.22047	1850.10427	4e-08	5.4e-07	2.8e-07	1.8e-07	0.0	2.94e-06	1.49e-06	1e-08	308.59894655	309.5692834	308.56912701	-0.00030843	-0.00086841	-0.00817915
0.23054	1923.41306	4e-08	5.4e-07	2.8e-07	1.8e-07	0.0	2.94e-06	1.49e-06	1e-08	306.94162815	307.9158549	306.91588903	-0.00025892	-0.00073108	-0.00688137
0.23059	1923.81067	4e-08	5.4e-07	2.8e-07	1.8e-07	0.0	2.94e-06	1.49e-06	1e-08	306.93333436	307.90757555	306.90761525	-0.0002587	-0.00074102	-0.00687487
0.23065	1924.20826	4e-08	5.4e-07	2.8e-07	1.8e-07	0.0	2.94e-06	1.49e-06	1e-08	306.92504734	307.89918346	306.89936426	-0.00025846	-0.00073933	-0.00686838
0.2307	1924.60582	4e-08	5.4e-07	2.8e-07	1.8e-07	0.0	2.94e-06	1.49e-06	1e-08	306.91676794	307.89081035	306.89111966	-0.00025817	-0.0007131	-0.0068619
0.23076	1925.00334	4e-08	5.4e-07	2.8e-07	1.8e-07	0.0	2.94e-06	1.49e-06	1e-08	306.90849782	307.88273417	306.88284691	-0.000258	-0.00072217	-0.00685542
0.23081	1925.40083	4e-08	5.4e-07	2.8e-07	1.8e-07	0.0	2.94e-06	1.49e-06	1e-08	306.90023279	307.87455505	306.87459579	-0.00025769	-0.00073187	-0.00684895
0.23087	1925.79829	4e-08	5.4e-07	2.8e-07	1.8e-07	0.0	2.94e-06	1.49e-06	1e-08	306.89197771	307.86626594	306.86636693	-0.00025751	-0.00072118	-0.00684248
0.23092	1926.19571	4e-08	5.4e-07	2.8e-07	1.8e-07	0.0	2.94e-06	1.49e-06	1e-08	306.88372833	307.85809775	306.85813188	-0.00025718	-0.00072661	-0.00683603
0.23098	1926.5931	4e-08	5.4e-07	2.8e-07	1.8e-07	0.0	2.94e-06	1.49e-06	1e-08	306.87548947	307.84986791	306.84991306	-0.00025701	-0.00074525	-0.00682957
0.23103	1926.99046	4e-08	5.4e-07	2.8e-07	1.8e-07	0.0	2.94e-06	1.49e-06	1e-08	306.86725565	307.84142673	306.84172926	-0.00025672	-0.00069133	-0.00682313
0.23109	1927.38779	4e-08	5.4e-07	2.8e-07	1.8e-07	0.0	2.94e-06	1.49e-06	1e-08	306.85903122	307.83359625	306.83347836	-0.0002565	-0.00074262	-0.00681668
0.23114	1927.78508	4e-08	5.4e-07	2.8e-07	1.8e-07	0.0	2.94e-06	1.49e-06	1e-08	306.85081355	307.82518456	306.82530825	-0.00025624	-0.00072264	-0.00681025
0.2312	1928.18235	4e-08	5.4e-07	2.8e-07	1.8e-07	0.0	2.94e-06	1.49e-06	1e-08	306.8426041	307.81699913	306.81711874	-0.000256	-0.00071128	-0.00680382
0.23125	1928.57958	4e-08	5.4e-07	2.8e-07	1.8e-07	0.0	2.94e-06	1.49e-06	1e-08	306.83440232	307.8089422	306.80892196	-0.00025576	-0.00073149	-0.0067974
0.23131	1928.97677	4e-08	5.4e-07	2.8e-07	1.8e-07	0.0	2.94e-06	1.49e-06	1e-08	306.82620824	307.80065618	306.80076225	-0.00025549	-0.00072137	-0.00679098
0.23136	1929.37394	4e-08	5.4e-07	2.8e-07	1.8e-07	0.0	2.94e-06	1.49e-06	1e-08	306.81802269	307.79248464	306.79259695	-0.00025523	-0.0007022	-0.00678458
0.23142	1929.77107	4e-08	5.4e-07	2.8e-07	1.8e-07	0.0	2.94e-06	1.49e-06	1e-08	306.80984518	307.78453006	306.78441338	-0.00025503	-0.0007314	-0.00677817
0.23147	1930.16817	4e-08	5.4e-07	2.8e-07	1.8e-07	0.0	2.94e-06	1.49e-06	1e-08	306.80167405	307.7762446	306.77627953	-0.00025477	-0.00073054	-0.00677177
0.24154	2002.28638	4e-08	5.4e-07	2.8e-07	1.8e-07	0.0	2.94e-06	1.49e-06	1e-08	305.42888961	306.40685087	305.40687263	-0.00021393	-0.00061013	-0.00569675
0.24159	2002.67744	4e-08	5.4e-07	2.8e-07	1.8e-07	0.0	2.94e-06	1.49e-06	1e-08	305.42201895	306.39991768	305.40002948	-0.00021373	-0.0006127	-0.00569137
0.24165	2003.06847	4e-08	5.4e-07	2.8e-07	1.8e-07	0.0	2.94e-06	1.49e-06	1e-08	305.4151546	306.39295518	305.39319723	-0.00021352	-0.0006129	-0.00568599
0.2417	2003.45946	4e-08	5.4e-07	2.8e-07	1.8e-07	0.0	2.94e-06	1.49e-06	1e-08	305.40829676	306.38599031	305.38637251	-0.00021326	-0.0005771	-0.00568063
0.24176	2003.85043	4e-08	5.4e-07	2.8e-07	1.8e-07	0.0	2.94e-06	1.49e-06	1e-08	305.40144736	306.37943215	305.37950467	-0.00021308	-0.00061292	-0.00567526
0.24181	2004.24135	4e-08	5.4e-07	2.8e-07	1.8e-07	0.0	2.94e-06	1.49e-06	1e-08	305.39460354	306.37246688	305.37269443	-0.00021286	-0.00059179	-0.00566991
0.24187	2004.63225	4e-08	5.4e-07	2.8e-07	1.8e-07	0.0	2.94e-06	1.49e-06	1e-08	305.3877668	306.36574158	305.36586172	-0.00021281	-0.00060173	-0.00566452
0.24192	2005.02311	4e-08	5.4e-07	2.8e-07	1.8e-07	0.0	2.94e-06	1.49e-06	1e-08	305.38093158	306.35890331	305.35905045	-0.00021245	-0.000593	-0.0056592
0.24198	2005.41394	4e-08	5.4e-07	2.8e-07	1.8e-07	0.0	2.94e-06	1.49e-06	1e-08	305.37410793	306.35216413	305.3522339	-0.00021223	-0.00062221	-0.00565386
0.24203	2005.80474	4e-08	5.4e-07	2.8e-07	1.8e-07	0.0	2.94e-06	1.49e-06	1e-08	305.36729105	306.3450928	305.34546557	-0.00021201	-0.00058852	-0.00564852
0.24209	2006.1955	4e-08	5.4e-07	2.8e-07	1.8e-07	0.0	2.94e-06	1.49e-06	1e-08	305.36048122	306.33840434	305.3386571	-0.00021198	-0.0005944	-0.00564316
0.24214	2006.58623	4e-08	5.4e-07	2.8e-07	1.8e-07	0.0	2.94e-06	1.49e-06	1e-08	305.35367228	306.33164889	305.33186438	-0.00021176	-0.00058595	-0.00563783
0.2422	2006.97693	4e-08	5.4e-07	2.8e-07	1.8e-07	0.0	2.94e-06	1.49e-06	1e-08	305.34687035	306.32498935	305.32506698	-0.00021139	-0.00059308	-0.00563253
0.24225	2007.36759	4e-08	5.4e-07	2.8e-07	1.8e-07	0.0	2.94e-06	1.49e-06	1e-08	305.34008016	306.3182487	305.31828651	-0.00021136	-0.00059536	-0.00562718
0.24231	2007.75822	4e-08	5.4e-07	2.8e-07	1.8e-07	0.0	2.94e-06	1.49e-06	1e-08	305.33329106	306.31148208	305.3115167	-0.000211	-0.00061206	-0.0056219
0.24236	2008.14882	4e-08	5.4e-07	2.8e-07	1.8e-07	0.0	2.94e-06	1.49e-06	1e-08	305.32651331	306.30452549	305.30477727	-0.0002108	-0.00058361	-0.00561659
0.24242	2008.53939	4e-08	5.4e-07	2.8e-07	1.8e-07	0.0	2.94e-06	1.49e-06	1e-08	305.31974209	306.29789222	305.29800503	-0.00021063	-0.0006004	-0.00561129
0.24247	2008.92992	4e-08	5.4e-07	2.8e-07	1.8e-07	0.0	2.94e-06	1.49e-06	1e-08	305.31297603	306.29106793	305.29126362	-0.00021054	-0.00060569	-0.00560597
0.25253	2079.83629	4e-08	5.4e-07	2.8e-07	1.8e-07	0.0	2.94e-06	1.49e-06	1e-08	304.17609177	305.15705392	304.15716631	-0.00017678	-0.00050601	-0.00471569
0.25259	2080.22067	4e-08	5.4e-07	2.8e-07	1.8e-07	0.0	2.94e-06	1.49e-06	1e-08	304.17040198	305.15128765	304.15150255	-0.00017657	-0.00050927	-0.00471125
0.25264	2080.60502	4e-08	5.4e-07	2.8e-07	1.8e-07	0.0	2.94e-06	1.49e-06	1e-08	304.16471874	305.14548415	304.14584932	-0.00017644	-0.00048414	-0.00470678
0.2527	2080.98934	4e-08	5.4e-07	2.8e-07	1.8e-07	0.0	2.94e-06	1.49e-06	1e-08	304.1590396	305.13996697	304.14016688	-0.00017628	-0.00049982	-0.00470234
0.25275	2081.37362	4e-08	5.4e-07	2.8e-07	1.8e-07	0.0	2.94e-06	1.49e-06	1e-08	304.15336565	305.13427109	304.13451246	-0.0001761	-0.00051332	-0.0046979
0.25281	2081.75787	4e-08	5.4e-07	2.8e-07	1.8e-07	0.0	2.94e-06	1.49e-06	1e-08	304.14769747	305.12842124	304.128883	-0.0001759	-0.00048622	-0.00469346
0.25286	2082.14209	4e-08	5.4e-07	2.8e-07	1.8e-07	0.0	2.94e-06	1.49e-06	1e-08	304.14203563	305.12288019	304.12322143	-0.00017571	-0.0004841	-0.00468903
0.25292	2082.52627	4e-08	5.4e-07	2.8e-07	1.8e-07	0.0	2.94e-06	1.49e-06	1e-08	304.13637986	305.11736324	304.11756283	-0.0001756	-0.00048477	-0.0046846
0.25297	2082.91042	4e-08	5.4e-07	2.8e-07	1.8e-07	0.0	2.94e-06	1.49e-06	1e-08	304.13072764	305.11183852	304.11191125	-0.00017541	-0.00051312	-0.00468017
0.25303	2083.29453	4e-08	5.4e-07	2.8e-07	1.8e-07	0.0	2.94e-06	1.49e-06	1e-08	304.12508127	305.10599063	304.10630544	-0.00017525	-0.00050136	-0.00467575
0.25308	2083.67861	4e-08	5.4e-07	2.8e-07	1.8e-07	0.0	2.94e-06	1.49e-06	1e-08	304.11944001	305.10027672	304.1006891	-0.00017506	-0.00048407	-0.00467134
0.25314	2084.06266	4e-08	5.4e-07	2.8e-07	1.8e-07	0.0	2.94e-06	1.49e-06	1e-08	304.11380499	305.09475977	304.0950544	-0.00017491	-0.00048407	-0.00466692
0.25319	2084.44667	4e-08	5.4e-07	2.8e-07	1.8e-07	0.0	2.94e-06	1.49e-06	1e-08	304.10817458	305.08924281	304.08942569	-0.00017475	-0.00049805	-0.00466251
0.25325	2084.83065	4e-08	5.4e-07	2.8e-07	1.8e-07	0.0	2.94e-06	1.49e-06	1e-08	304.10254926	305.08356647	304.08382259	-0.00017458	-0.00051291	-0.00465811
0.2533	2085.2146	4e-08	5.4e-07	2.8e-07	1.8e-07	0.0	2.94e-06	1.49e-06	1e-08	304.0969294	305.07772062	304.0782463	-0.00017442	-0.00047529	-0.0046537
0.25336	2085.59851	4e-08	5.4e-07	2.8e-07	1.8e-07	0.0	2.94e-06	1.49e-06	1e-08	304.09131482	305.07230354	304.07262313	-0.00017425	-0.00049692	-0.00464931
0.25341	2085.98239	4e-08	5.4e-07	2.8e-07	1.8e-07	0.0	2.94e-06	1.49e-06	1e-08	304.08570563	305.06663983	304.06703627	-0.00017404	-0.00048402	-0.00464492
0.25347	2086.36623	4e-08	5.4e-07	2.8e-07	1.8e-07	0.0	2.94e-06	1.49e-06	1e-08	304.08010307	305.06112307	304.06143716	-0.00017391	-0.00048402	-0.00464053
0.26353	2156.03853	4e-08	5.4e-07	2.8e-07	1.8e-07	0.0	2.94e-06	1.49e-06	1e-08	303.13869494	304.12191336	303.12238365	-0.00014609	-0.00038909	-0.00390333
0.26359	2156.41611	4e-08	5.4e-07	2.8e-07	1.8e-07	0.0	2.94e-06	1.49e-06	1e-08	303.13398441	304.11746912	303.11765346	-0.000146	-0.00043566	-0.00389964
0.26364	2156.79366	4e-08	5.4e-07	2.8e-07	1.8e-07	0.0	2.94e-06	1.49e-06	1e-08	303.12927661	304.11249284	303.11299373	-0.00014579	-0.00038932	-0.00389595
0.2637	2157.17118	4e-08	5.4e-07	2.8e-07	1.8e-07	0.0	2.94e-06	1.49e-06	1e-08	303.12457557	304.10804588	303.1082738	-0.00014566	-0.00041591	-0.00389228
0.26375	2157.54866	4e-08	5.4e-07	2.8e-07	1.8e-07	0.0	2.94e-06	1.49e-06	1e-08	303.11987876	304.10329508	303.10359619	-0.00014549	-0.00040903	-0.0038886
0.26381	2157.9261	4e-08	5.4e-07	2.8e-07	1.8e-07	0.0	2.94e-06	1.49e-06	1e-08	303.11518732	304.09862285	303.09891386	-0.00014539	-0.00041471	-0.00388492
0.26386	2158.30352	4e-08	5.4e-07	2.8e-07	1.8e-07	0.0	2.94e-06	1.49e-06	1e-08	303.11049907	304.09388564	303.09424452	-0.00014519	-0.00041019	-0.00388126
0.26392	2158.68089	4e-08	5.4e-07	2.8e-07	1.8e-07	0.0	2.94e-06	1.49e-06	1e-08	303.10581734	304.08919999	303.08957371	-0.00014515	-0.00038906	-0.00387758
0.26397	2159.05823	4e-08	5.4e-07	2.8e-07	1.8e-07	0.0	2.94e-06	1.49e-06	1e-08	303.10113693	304.08475575	303.08487831	-0.00014498	-0.00043585	-0.00387392
0.26403	2159.43554	4e-08	5.4e-07	2.8e-07	1.8e-07	0.0	2.94e-06	1.49e-06	1e-08	303.09646189	304.07977696	303.08025352	-0.00014478	-0.00038902	-0.00387026
0.26408	2159.81282	4e-08	5.4e-07	2.8e-07	1.8e-07	0.0	2.94e-06	1.49e-06	1e-08	303.09179317	304.075333	303.07556784	-0.00014475	-0.00040646	-0.0038666
0.26414	2160.19006	4e-08	5.4e-07	2.8e-07	1.8e-07	0.0	2.94e-06	1.49e-06	1e-08	303.08712534	304.07068986	303.07091175	-0.00014453	-0.00041841	-0.00386295
0.26419	2160.56726	4e-08	5.4e-07	2.8e-07	1.8e-07	0.0	2.94e-06	1.49e-06	1e-08	303.08246478	304.06591011	303.06627725	-0.00014447	-0.00038903	-0.00385929
0.26425	2160.94443	4e-08	5.4e-07	2.8e-07	1.8e-07	0.0	2.94e-06	1.49e-06	1e-08	303.07780613	304.06146593	303.06160654	-0.00014431	-0.00041802	-0.00385565
0.2643	2161.32157	4e-08	5.4e-07	2.8e-07	1.8e-07	0.0	2.94e-06	1.49e-06	1e-08	303.07315259	304.05669049	303.05698144	-0.00014415	-0.00040681	-0.003852
0.26436	2161.69867	4e-08	5.4e-07	2.8e-07	1.8e-07	0.0	2.94e-06	1.49e-06	1e-08	303.06850415	304.05204312	303.05234549	-0.00014403	-0.00038901	-0.00384836
0.26441	2162.07574	4e-08	5.4e-07	2.8e-07	1.8e-07	0.0	2.94e-06	1.49e-06	1e-08	303.06385943	304.04759903	303.04768949	-0.00014385	-0.00043579	-0.00384473
0.26447	2162.45277	4e-08	5.4e-07	2.8e-07	1.8e-07	0.0	2.94e-06	1.49e-06	1e-08	303.05922057	304.04262043	303.04310404	-0.00014374	-0.000389	-0.00384109
0.27453	2230.86774	4e-08	5.4e-07	2.8e-07	1.8e-07	0.0	2.94e-06	1.49e-06	1e-08	302.27980149	303.26534025	302.26557453	-0.00012075	-0.00033281	-0.00323077
0.27459	2231.23839	4e-08	5.4e-07	2.8e-07	1.8e-07	0.0	2.94e-06	1.49e-06	1e-08	302.27590214	303.2615314	302.26167424	-0.00012066	-0.00035902	-0.00322772
0.27464	2231.60901	4e-08	5.4e-07	2.8e-07	1.8e-07	0.0	2.94e-06	1.49e-06	1e-08	302.27200578	303.25742257	302.25781492	-0.00012058	-0.0003202	-0.00322467
0.2747	2231.97959	4e-08	5.4e-07	2.8e-07	1.8e-07	0.0	2.94e-06	1.49e-06	1e-08	302.26811187	303.25375794	302.25390527	-0.0001204	-0.00036177	-0.00322162
0.27475	2232.35014	4e-08	5.4e-07	2.8e-07	1.8e-07	0.0	2.94e-06	1.49e-06	1e-08	302.26422389	303.24961758	302.250058	-0.0001203	-0.00031912	-0.00321858
0.27481	2232.72065	4e-08	5.4e-07	2.8e-07	1.8e-07	0.0	2.94e-06	1.49e-06	1e-08	302.26033909	303.24596529	302.24615498	-0.00012023	-0.00034699	-0.00321553
0.27486	2233.09112	4e-08	5.4e-07	2.8e-07	1.8e-07	0.0	2.94e-06	1.49e-06	1e-08	302.25645647	303.24199395	302.24229529	-0.00012011	-0.00031912	-0.00321249
0.27492	2233.46157	4e-08	5.4e-07	2.8e-07	1.8e-07	0.0	2.94e-06	1.49e-06	1e-08	302.2525778	303.23834163	302.23840054	-0.00011999	-0.00034165	-0.00320946
0.27497	2233.83197	4e-08	5.4e-07	2.8e-07	1.8e-07	0.0	2.94e-06	1.49e-06	1e-08	302.2487028	303.23443132	302.23454154	-0.00011984	-0.00035154	-0.00320643
0.27503	2234.20235	4e-08	5.4e-07	2.8e-07	1.8e-07	0.0	2.94e-06	1.49e-06	1e-08	302.24483283	303.23040787	302.23070046	-0.00011973	-0.0003191	-0.00320339
0.27508	2234.57268	4e-08	5.4e-07	2.8e-07	1.8e-07	0.0	2.94e-06	1.49e-06	1e-08	302.24096614	303.22675562	302.22681795	-0.00011964	-0.00034555	-0.00320037
0.27514	2234.94299	4e-08	5.4e-07	2.8e-07	1.8e-07	0.0	2.94e-06	1.49e-06	1e-08	302.23710247	303.22280062	302.22297669	-0.00011953	-0.00035111	-0.00319734
0.27519	2235.31325	4e-08	5.4e-07	2.8e-07	1.8e-07	0.0	2.94e-06	1.49e-06	1e-08	302.23324226	303.21878197	302.21914735	-0.00011936	-0.00032327	-0.00319432
0.27525	2235.68348	4e-08	5.4e-07	2.8e-07	1.8e-07	0.0	2.94e-06	1.49e-06	1e-08	302.22938762	303.21508195	302.2152829	-0.00011931	-0.00034094	-0.0031913
0.2753	2236.05368	4e-08	5.4e-07	2.8e-07	1.8e-07	0.0	2.94e-06	1.49e-06	1e-08	302.22553458	303.21117961	302.21144744	-0.00011921	-0.0003397	-0.00318828
0.27536	2236.42384	4e-08	5.4e-07	2.8e-07	1.8e-07	0.0	2.94e-06	1.49e-06	1e-08	302.22168481	303.20729142	302.20761434	-0.00011901	-0.00032521	-0.00318527
0.27541	2236.79397	4e-08	5.4e-07	2.8e-07	1.8e-07	0.0	2.94e-06	1.49e-06	1e-08	302.21784137	303.20356908	302.20376483	-0.00011898	-0.00034159	-0.00318226
0.27547	2237.16406	4e-08	5.4e-07	2.8e-07	1.8e-07	0.0	2.94e-06	1.49e-06	1e-08	302.21399891	303.1996592	302.19994252	-0.00011885	-0.00033783	-0.00317925
0.28553	2304.2973	4e-08	5.4e-07	2.8e-07	1.8e-07	0.0	2.94e-06	1.49e-06	1e-08	301.56872379	302.5560492	301.55627514	-9.984e-05	-0.00029422	-0.00267389
0.28559	2304.66089	4e-08	5.4e-07	2.8e-07	1.8e-07	0.0	2.94e-06	1.49e-06	1e-08	301.56549567	302.55267653	301.55307338	-9.982e-05	-0.00029423	-0.00267134
0.28564	2305.02444	4e-08	5.4e-07	2.8e-07	1.8e-07	0.0	2.94e-06	1.49e-06	1e-08	301.56226837	302.54930372	301.54987517	-9.962e-05	-0.00024766	-0.00266882
0.2857	2305.38795	4e-08	5.4e-07	2.8e-07	1.8e-07	0.0	2.94e-06	1.49e-06	1e-08	301.55904736	302.54646477	301.54661482	-9.956e-05	-0.00027676	-0.00266633
0.28575	2305.75143	4e-08	5.4e-07	2.8e-07	1.8e-07	0.0	2.94e-06	1.49e-06	1e-08	301.55582829	302.5432922	301.54339876	-9.935e-05	-0.00032303	-0.00266382
0.28581	2306.11487	4e-08	5.4e-07	2.8e-07	1.8e-07	0.0	2.94e-06	1.49e-06	1e-08	301.55261598	302.53958921	301.54025091	-9.933e-05	-0.00024321	-0.0026613
0.28586	2306.47828	4e-08	5.4e-07	2.8e-07	1.8e-07	0.0	2.94e-06	1.49e-06	1e-08	301.54940445	302.53680117	301.53699448	-9.936e-05	-0.00030638	-0.00265877
0.28592	2306.84165	4e-08	5.4e-07	2.8e-07	1.8e-07	0.0	2.94e-06	1.49e-06	1e-08	301.54619188	302.533289	301.53383034	-9.92e-05	-0.00024567	-0.00265623
0.28597	2307.20498	4e-08	5.4e-07	2.8e-07	1.8e-07	0.0	2.94e-06	1.49e-06	1e-08	301.54298432	302.53047274	301.5305843	-9.914e-05	-0.00030527	-0.00265374
0.28603	2307.56828	4e-08	5.4e-07	2.8e-07	1.8e-07	0.0	2.94e-06	1.49e-06	1e-08	301.53977872	302.52697322	301.52742536	-9.902e-05	-0.0002456	-0.00265121
0.28608	2307.93155	4e-08	5.4e-07	2.8e-07	1.8e-07	0.0	2.94e-06	1.49e-06	1e-08	301.53657692	302.52415776	301.52418601	-9.877e-05	-0.00029663	-0.00264875
0.28614	2308.29477	4e-08	5.4e-07	2.8e-07	1.8e-07	0.0	2.94e-06	1.49e-06	1e-08	301.53338332	302.52075725	301.52102143	-9.885e-05	-0.00027439	-0.00264622
0.28619	2308.65797	4e-08	5.4e-07	2.8e-07	1.8e-07	0.0	2.94e-06	1.49e-06	1e-08	301.53018702	302.51761165	301.51782929	-9.876e-05	-0.00029559	-0.00264372
0.28625	2309.02112	4e-08	5.4e-07	2.8e-07	1.8e-07	0.0	2.94e-06	1.49e-06	1e-08	301.52699356	302.51422301	301.51467031	-9.869e-05	-0.0002478	-0.00264119
0.2863	2309.38424	4e-08	5.4e-07	2.8e-07	1.8e-07	0.0	2.94e-06	1.49e-06	1e-08	301.5238026	302.51138218	301.51144766	-9.854e-05	-0.00027677	-0.00263871
0.28636	2309.74733	4e-08	5.4e-07	2.8e-07	1.8e-07	0.0	2.94e-06	1.49e-06	1e-08	301.52061646	302.50820919	301.50826896	-9.839e-05	-0.00027661	-0.00263622
0.28641	2310.11038	4e-08	5.4e-07	2.8e-07	1.8e-07	0.0	2.94e-06	1.49e-06	1e-08	301.51743493	302.50503802	301.50509333	-9.836e-05	-0.00029181	-0.00263372
0.28647	2310.47339	4e-08	5.4e-07	2.8e-07	1.8e-07	0.0	2.94e-06	1.49e-06	1e-08	301.51425442	302.50169258	301.50194252	-9.831e-05	-0.00029389	-0.00263123
0.29653	2376.2993	4e-08	5.4e-07	2.8e-07	1.8e-07	0.0	2.94e-06	1.49e-06	1e-08	300.98010584	301.96898328	300.96911754	-8.261e-05	-0.00022702	-0.00221301
0.29659	2376.65568	4e-08	5.4e-07	2.8e-07	1.8e-07	0.0	2.94e-06	1.49e-06	1e-08	300.97743226	301.96637742	300.96644445	-8.246e-05	-0.00023785	-0.00221092
0.29664	2377.01201	4e-08	5.4e-07	2.8e-07	1.8e-07	0.0	2.94e-06	1.49e-06	1e-08	300.97476341	301.96364727	300.9637893	-8.233e-05	-0.00022602	-0.00220884
0.2967	2377.36832	4e-08	5.4e-07	2.8e-07	1.8e-07	0.0	2.94e-06	1.49e-06	1e-08	300.97209861	301.96105284	300.96112029	-8.236e-05	-0.00023476	-0.0022065
0.29675	2377.72458	4e-08	5.4e-07	2.8e-07	1.8e-07	0.0	2.94e-06	1.49e-06	1e-08	300.96943286	301.95835816	300.95846687	-8.225e-05	-0.00022993	-0.00220467
0.29681	2378.08081	4e-08	5.4e-07	2.8e-07	1.8e-07	0.0	2.94e-06	1.49e-06	1e-08	300.96677068	301.9557189	300.95580908	-8.214e-05	-0.00024087	-0.00220235
0.29686	2378.437	4e-08	5.4e-07	2.8e-07	1.8e-07	0.0	2.94e-06	1.49e-06	1e-08	300.96411222	301.95295396	300.95316976	-8.215e-05	-0.00021562	-0.00220048
0.29692	2378.79316	4e-08	5.4e-07	2.8e-07	1.8e-07	0.0	2.94e-06	1.49e-06	1e-08	300.96145347	301.95047894	300.95049761	-8.193e-05	-0.00025935	-0.00219825
0.29697	2379.14928	4e-08	5.4e-07	2.8e-07	1.8e-07	0.0	2.94e-06	1.49e-06	1e-08	300.95880177	301.94750194	300.94788969	-8.193e-05	-0.00022727	-0.00219624
0.29703	2379.50536	4e-08	5.4e-07	2.8e-07	1.8e-07	0.0	2.94e-06	1.49e-06	1e-08	300.95615009	301.9448931	300.94523955	-8.187e-05	-0.00020805	-0.00219421
0.29708	2379.86141	4e-08	5.4e-07	2.8e-07	1.8e-07	0.0	2.94e-06	1.49e-06	1e-08	300.95350015	301.94250488	300.94256518	-8.176e-05	-0.00024364	-0.00219215
0.29714	2380.21742	4e-08	5.4e-07	2.8e-07	1.8e-07	0.0	2.94e-06	1.49e-06	1e-08	300.95085395	301.93970815	300.93994354	-8.169e-05	-0.0002577	-0.0021901
0.29719	2380.57339	4e-08	5.4e-07	2.8e-07	1.8e-07	0.0	2.94e-06	1.49e-06	1e-08	300.94821005	301.93674995	300.93734442	-8.162e-05	-0.00019197	-0.002188
0.29725	2380.92933	4e-08	5.4e-07	2.8e-07	1.8e-07	0.0	2.94e-06	1.49e-06	1e-08	300.94556818	301.93454632	300.93465584	-8.151e-05	-0.00025766	-0.00218595
0.2973	2381.28523	4e-08	5.4e-07	2.8e-07	1.8e-07	0.0	2.94e-06	1.49e-06	1e-08	300.9429299	301.93158851	300.93206225	-8.154e-05	-0.00019842	-0.00218387
0.29736	2381.64109	4e-08	5.4e-07	2.8e-07	1.8e-07	0.0	2.94e-06	1.49e-06	1e-08	300.9402907	301.92931078	300.92938841	-8.141e-05	-0.00023157	-0.00218183
0.29741	2381.99692	4e-08	5.4e-07	2.8e-07	1.8e-07	0.0	2.94e-06	1.49e-06	1e-08	300.93765555	301.92665249	300.92676382	-8.129e-05	-0.00022832	-0.00217973
0.29747	2382.35271	4e-08	5.4e-07	2.8e-07	1.8e-07	0.0	2.94e-06	1.49e-06	1e-08	300.93502438	301.92403144	300.92413746	-8.128e-05	-0.00022583	-0.00217769
0.30753	2446.84435	4e-08	5.4e-07	2.8e-07	1.8e-07	0.0	2.94e-06	1.49e-06	1e-08	300.49291551	301.48304758	300.4831326	-6.826e-05	-0.00020459	-0.00183114
0.30758	2447.19336	4e-08	5.4e-07	2.8e-07	1.8e-07	0.0	2.94e-06	1.49e-06	1e-08	300.49070433	301.48069664	300.48094416	-6.828e-05	-0.00018442	-0.00182944
0.30764	2447.54234	4e-08	5.4e-07	2.8e-07	1.8e-07	0.0	2.94e-06	1.49e-06	1e-08	300.48849266	301.47857747	300.4787298	-6.798e-05	-0.00021265	-0.00182784
0.30769	2447.89128	4e-08	5.4e-07	2.8e-07	1.8e-07	0.0	2.94e-06	1.49e-06	1e-08	300.48629052	301.47613383	300.47655691	-6.806e-05	-0.0002113	-0.00182617
0.30775	2448.24018	4e-08	5.4e-07	2.8e-07	1.8e-07	0.0	2.94e-06	1.49e-06	1e-08	300.48408578	301.47370573	300.47438459	-6.795e-05	-0.00015417	-0.00182429
0.3078	2448.58904	4e-08	5.4e-07	2.8e-07	1.8e-07	0.0	2.94e-06	1.49e-06	1e-08	300.48188455	301.47193411	300.47213453	-6.788e-05	-0.00020994	-0.00182266
0.30786	2448.93787	4e-08	5.4e-07	2.8e-07	1.8e-07	0.0	2.94e-06	1.49e-06	1e-08	300.47968567	301.46952159	300.46996497	-6.795e-05	-0.00020865	-0.001821
0.30791	2449.28666	4e-08	5.4e-07	2.8e-07	1.8e-07	0.0	2.94e-06	1.49e-06	1e-08	300.47748445	301.46712388	300.46779604	-6.777e-05	-0.00015416	-0.00181915
0.30797	2449.63541	4e-08	5.4e-07	2.8e-07	1.8e-07	0.0	2.94e-06	1.49e-06	1e-08	300.47528909	301.46535228	300.46555293	-6.774e-05	-0.00020736	-0.00181752
0.30802	2449.98413	4e-08	5.4e-07	2.8e-07	1.8e-07	0.0	2.94e-06	1.49e-06	1e-08	300.47309475	301.46296941	300.46338677	-6.78e-05	-0.00020613	-0.00181585
0.30808	2450.33281	4e-08	5.4e-07	2.8e-07	1.8e-07	0.0	2.94e-06	1.49e-06	1e-08	300.47089855	301.46060068	300.4612213	-6.771e-05	-0.00015418	-0.00181377
0.30813	2450.68145	4e-08	5.4e-07	2.8e-07	1.8e-07	0.0	2.94e-06	1.49e-06	1e-08	300.4687051	301.45882889	300.45898568	-6.77e-05	-0.00018487	-0.0018123
0.30819	2451.03005	4e-08	5.4e-07	2.8e-07	1.8e-07	0.0	2.94e-06	1.49e-06	1e-08	300.46651197	301.45670442	300.45679522	-6.731e-05	-0.00021307	-0.00181059
0.30824	2451.37862	4e-08	5.4e-07	2.8e-07	1.8e-07	0.0	2.94e-06	1.49e-06	1e-08	300.46433152	301.45425584	300.45464621	-6.751e-05	-0.00019015	-0.00180898
0.3083	2451.72715	4e-08	5.4e-07	2.8e-07	1.8e-07	0.0	2.94e-06	1.49e-06	1e-08	300.46214471	301.4520707	300.45246754	-6.745e-05	-0.00019406	-0.00180718
0.30835	2452.07564	4e-08	5.4e-07	2.8e-07	1.8e-07	0.0	2.94e-06	1.49e-06	1e-08	300.45995969	301.44984057	300.45029682	-6.744e-05	-0.00015666	-0.00180532
0.30841	2452.42409	4e-08	5.4e-07	2.8e-07	1.8e-07	0.0	2.94e-06	1.49e-06	1e-08	300.45777507	301.44804026	300.44807617	-6.721e-05	-0.00023374	-0.00180376
0.30846	2452.77251	4e-08	5.4e-07	2.8e-07	1.8e-07	0.0	2.94e-06	1.49e-06	1e-08	300.45559794	301.44535414	300.44596563	-6.71e-05	-0.00015416	-0.00180205
0.31853	2515.90145	4e-08	5.4e-07	2.8e-07	1.8e-07	0.0	2.94e-06	1.49e-06	1e-08	300.08957495	301.08050366	300.08106433	-5.784e-05	-0.00015399	-0.00151428
0.31858	2516.24294	4e-08	5.4e-07	2.8e-07	1.8e-07	0.0	2.94e-06	1.49e-06	1e-08	300.08770009	301.07873247	300.07923518	-5.515e-05	-0.00015401	-0.00151251
0.31864	2516.5844	4e-08	5.4e-07	2.8e-07	1.8e-07	0.0	2.94e-06	1.49e-06	1e-08	300.08591235	301.0769611	300.07740477	-5.113e-05	-0.00015403	-0.00150985
0.31869	2516.92582	4e-08	5.4e-07	2.8e-07	1.8e-07	0.0	2.94e-06	1.49e-06	1e-08	300.08425491	301.07518947	300.07557248	-5.113e-05	-0.00015403	-0.00150985
0.31875	2517.26719	4e-08	5.4e-07	2.8e-07	1.8e-07	0.0	2.94e-06	1.49e-06	1e-08	300.08259748	301.07341785	300.07374019	-5.361e-05	-0.00015402	-0.00150955
0.3188	2517.60853	4e-08	5.4e-07	2.8e-07	1.8e-07	0.0	2.94e-06	1.49e-06	1e-08	300.08085965	301.07164631	300.07191179	-5.858e-05	-0.00015401	-0.00150818
0.31886	2517.94984	4e-08	5.4e-07	2.8e-07	1.8e-07	0.0	2.94e-06	1.49e-06	1e-08	300.07896065	301.06987489	300.07009228	-5.711e-05	-0.00015403	-0.00150461
0.31891	2518.2911	4e-08	5.4e-07	2.8e-07	1.8e-07	0.0	2.94e-06	1.49e-06	1e-08	300.07710953	301.06810321	300.06827573	-5.742e-05	-0.00015404	-0.00150329
0.31897	2518.63233	4e-08	5.4e-07	2.8e-07	1.8e-07	0.0	2.94e-06	1.49e-06	1e-08	300.07524828	301.06633147	300.06646149	-5.742e-05	-0.00015404	-0.00150329
0.31902	2518.97352	4e-08	5.4e-07	2.8e-07	1.8e-07	0.0	2.94e-06	1.49e-06	1e-08	300.07338702	301.06455972	300.06464724	-5.62e-05	-0.00015404	-0.0015026
0.31908	2519.31467	4e-08	5.4e-07	2.8e-07	1.8e-07	0.0	2.94e-06	1.49e-06	1e-08	300.07156521	301.06278792	300.06283227	-5.615e-05	-0.00015404	-0.00150123
0.31913	2519.65578	4e-08	5.4e-07	2.8e-07	1.8e-07	0.0	2.94e-06	1.49e-06	1e-08	300.06974505	301.06101605	300.06101915	-5.578e-05	-0.00017336	-0.00149961
0.31919	2519.99685	4e-08	5.4e-07	2.8e-07	1.8e-07	0.0	2.94e-06	1.49e-06	1e-08	300.06793698	301.05902197	300.05923492	-5.583e-05	-0.00015402	-0.00149724
0.31924	2520.33789	4e-08	5.4e-07	2.8e-07	1.8e-07	0.0	2.94e-06	1.49e-06	1e-08	300.06612728	301.05725034	300.05742692	-5.577e-05	-0.00015403	-0.00149626
0.3193	2520.67889	4e-08	5.4e-07	2.8e-07	1.8e-07	0.0	2.94e-06	1.49e-06	1e-08	300.06431929	301.05547868	300.05562023	-5.57e-05	-0.00015403	-0.00149481
0.31935	2521.01985	4e-08	5.4e-07	2.8e-07	1.8e-07	0.0	2.94e-06	1.49e-06	1e-08	300.06251385	301.05370696	300.05381547	-5.57e-05	-0.00015403	-0.00149377
0.31941	2521.36077	4e-08	5.4e-07	2.8e-07	1.8e-07	0.0	2.94e-06	1.49e-06	1e-08	300.0607082	301.0519352	300.05201219	-5.566e-05	-0.00015404	-0.00149236
0.31946	2521.70165	4e-08	5.4e-07	2.8e-07	1.8e-07	0.0	2.94e-06	1.49e-06	1e-08	300.05890387	301.0501634	300.05021083	-5.562e-05	-0.00015404	-0.00149127
0.32953	2583.43776	4e-08	5.4e-07	2.8e-07	1.8e-07	0.0	2.94e-06	1.49e-06	1e-08	299.75845871	300.7279244	299.75062681	-4.489e-05	-0.00015036	-0.00125583
0.32958	2583.77156	4e-08	5.4e-07	2.8e-07	1.8e-07	0.0	2.94e-06	1.49e-06	1e-08	299.75700283	300.72619359	299.74913733	-4.779e-05	-0.00015025	-0.00125298
0.32964	2584.10532	4e-08	5.4e-07	2.8e-07	1.8e-07	0.0	2.94e-06	1.49e-06	1e-08	299.75545273	300.72446399	299.7476558	-4.811e-05	-0.00015024	-0.00125267
0.32969	2584.43905	4e-08	5.4e-07	2.8e-07	1.8e-07	0.0	2.94e-06	1.49e-06	1e-08	299.75389243	300.72273452	299.74617512	-4.7e-05	-0.00015023	-0.00125208
0.32975	2584.77274	4e-08	5.4e-07	2.8e-07	1.8e-07	0.0	2.94e-06	1.49e-06	1e-08	299.75236813	300.72100523	299.74469369	-4.22e-05	-0.00015015	-0.00124953
0.3298	2585.10638	4e-08	5.4e-07	2.8e-07	1.8e-07	0.0	2.94e-06	1.49e-06	1e-08	299.75099951	300.71927674	299.743209	-4.22e-05	-0.00015015	-0.00124953
0.32986	2585.43999	4e-08	5.4e-07	2.8e-07	1.8e-07	0.0	2.94e-06	1.49e-06	1e-08	299.74963089	300.71754826	299.74172431	-4.579e-05	-0.00015012	-0.00124888
0.32991	2585.77356	4e-08	5.4e-07	2.8e-07	1.8e-07	0.0	2.94e-06	1.49e-06	1e-08	299.74814585	300.71582016	299.74024553	-4.819e-05	-0.00015007	-0.00124775
0.32997	2586.10709	4e-08	5.4e-07	2.8e-07	1.8e-07	0.0	2.94e-06	1.49e-06	1e-08	299.74658272	300.71409259	299.73877164	-4.49e-05	-0.00015004	-0.00124634
0.33002	2586.44058	4e-08	5.4e-07	2.8e-07	1.8e-07	0.0	2.94e-06	1.49e-06	1e-08	299.74512631	300.71236545	299.73729506	-4.82e-05	-0.00014991	-0.00124301
0.33008	2586.77404	4e-08	5.4e-07	2.8e-07	1.8e-07	0.0	2.94e-06	1.49e-06	1e-08	299.74356298	300.71063973	299.73582761	-4.82e-05	-0.00014991	-0.00124301
0.33013	2587.10745	4e-08	5.4e-07	2.8e-07	1.8e-07	0.0	2.94e-06	1.49e-06	1e-08	299.74199965	300.708914	299.73436016	-4.82e-05	-0.00014991	-0.00124301
0.33019	2587.44083	4e-08	5.4e-07	2.8e-07	1.8e-07	0.0	2.94e-06	1.49e-06	1e-08	299.74043633	300.70718827	299.73289271	-4.25e-05	-0.00014987	-0.00124144
0.33024	2587.77416	4e-08	5.4e-07	2.8e-07	1.8e-07	0.0	2.94e-06	1.49e-06	1e-08	299.73905793	300.70546298	299.73141941	-4.317e-05	-0.00014985	-0.00124072
0.3303	2588.10746	4e-08	5.4e-07	2.8e-07	1.8e-07	0.0	2.94e-06	1.49e-06	1e-08	299.73765773	300.70373801	299.72994803	-4.794e-05	-0.00014978	-0.00123931
0.33035	2588.44072	4e-08	5.4e-07	2.8e-07	1.8e-07	0.0	2.94e-06	1.49e-06	1e-08	299.73610288	300.70201377	299.72848523	-4.309e-05	-0.00014971	-0.00123676
0.33041	2588.77394	4e-08	5.4e-07	2.8e-07	1.8e-07	0.0	2.94e-06	1.49e-06	1e-08	299.7347051	300.70029039	299.72701911	-4.035e-05	-0.00014966	-0.00123531
0.33046	2589.10712	4e-08	5.4e-07	2.8e-07	1.8e-07	0.0	2.94e-06	1.49e-06	1e-08	299.7333963	300.69856748	299.72555111	-4.035e-05	-0.00014966	-0.00123531
0.34053	2649.41855	4e-08	5.4e-07	2.8e-07	1.8e-07	0.0	2.94e-06	1.49e-06	1e-08	299.48798178	300.39266861	299.48122703	-4.083e-05	-0.00013992	-0.00104293
0.34058	2649.74448	4e-08	5.4e-07	2.8e-07	1.8e-07	0.0	2.94e-06	1.49e-06	1e-08	299.48665697	300.39105672	299.48001619	-4.083e-05	-0.00013992	-0.00104293
0.34064	2650.07038	4e-08	5.4e-07	2.8e-07	1.8e-07	0.0	2.94e-06	1.49e-06	1e-08	299.48533215	300.38944483	299.47880535	-3.817e-05	-0.0001399	-0.00104252
0.34069	2650.39623	4e-08	5.4e-07	2.8e-07	1.8e-07	0.0	2.94e-06	1.49e-06	1e-08	299.4840937	300.38783316	299.47759132	-3.167e-05	-0.00013985	-0.00104151
0.34075	2650.72205	4e-08	5.4e-07	2.8e-07	1.8e-07	0.0	2.94e-06	1.49e-06	1e-08	299.48306587	300.38622203	299.47636954	-3.826e-05	-0.00013976	-0.00104038
0.3408	2651.04783	4e-08	5.4e-07	2.8e-07	1.8e-07	0.0	2.94e-06	1.49e-06	1e-08	299.48182441	300.38461197	299.47515844	-3.853e-05	-0.0001397	-0.00103942
0.34086	2651.37356	4e-08	5.4e-07	2.8e-07	1.8e-07	0.0	2.94e-06	1.49e-06	1e-08	299.48057402	300.38300264	299.473949	-3.191e-05	-0.00013958	-0.00103728
0.34091	2651.69926	4e-08	5.4e-07	2.8e-07	1.8e-07	0.0	2.94e-06	1.49e-06	1e-08	299.47953861	300.38139467	299.47273309	-3.191e-05	-0.00013958	-0.00103728
0.34097	2652.02491	4e-08	5.4e-07	2.8e-07	1.8e-07	0.0	2.94e-06	1.49e-06	1e-08	299.4785032	300.37978671	299.47151719	-3.524e-05	-0.00013955	-0.00103706
0.34102	2652.35053	4e-08	5.4e-07	2.8e-07	1.8e-07	0.0	2.94e-06	1.49e-06	1e-08	299.47735961	300.37817903	299.47030623	-4.008e-05	-0.00013948	-0.00103617
0.34108	2652.67611	4e-08	5.4e-07	2.8e-07	1.8e-07	0.0	2.94e-06	1.49e-06	1e-08	299.47605886	300.3765722	299.46910323	-3.839e-05	-0.00013932	-0.00103364
0.34113	2653.00164	4e-08	5.4e-07	2.8e-07	1.8e-07	0.0	2.94e-06	1.49e-06	1e-08	299.47481325	300.37496722	299.46790116	-3.842e-05	-0.00013929	-0.00103325
0.34119	2653.32714	4e-08	5.4e-07	2.8e-07	1.8e-07	0.0	2.94e-06	1.49e-06	1e-08	299.47356653	300.37336253	299.46669965	-3.824e-05	-0.00013927	-0.00103295
0.34124	2653.6526	4e-08	5.4e-07	2.8e-07	1.8e-07	0.0	2.94e-06	1.49e-06	1e-08	299.47232567	300.37175806	299.46549828	-3.589e-05	-0.00013902	-0.0010291
0.3413	2653.97801	4e-08	5.4e-07	2.8e-07	1.8e-07	0.0	2.94e-06	1.49e-06	1e-08	299.47116097	300.37015643	299.46429867	-3.589e-05	-0.00013902	-0.0010291
0.34135	2654.30339	4e-08	5.4e-07	2.8e-07	1.8e-07	0.0	2.94e-06	1.49e-06	1e-08	299.46999628	300.36855481	299.46309905	-3.589e-05	-0.00013902	-0.0010291
0.34141	2654.62873	4e-08	5.4e-07	2.8e-07	1.8e-07	0.0	2.94e-06	1.49e-06	1e-08	299.46883159	300.36695318	299.46189944	-3.589e-05	-0.00013902	-0.0010291
0.34146	2654.95403	4e-08	5.4e-07	2.8e-07	1.8e-07	0.0	2.94e-06	1.49e-06	1e-08	299.4676669	300.36535156	299.46069983	-3.976e-05	-0.00013882	-0.00102633
0.35152	2713.80707	4e-08	5.4e-07	2.8e-07	1.8e-07	0.0	2.94e-06	1.49e-06	1e-08	299.26595798	300.08513704	299.26017281	-3.073e-05	-0.00012639	-0.000869
0.35158	2714.12495	4e-08	5.4e-07	2.8e-07	1.8e-07	0.0	2.94e-06	1.49e-06	1e-08	299.26496051	300.08367998	299.25917305	-3.073e-05	-0.00012639	-0.000869
0.35163	2714.44279	4e-08	5.4e-07	2.8e-07	1.8e-07	0.0	2.94e-06	1.49e-06	1e-08	299.26396304	300.08222293	299.25817329	-3.073e-05	-0.00012639	-0.000869
0.35169	2714.76058	4e-08	5.4e-07	2.8e-07	1.8e-07	0.0	2.94e-06	1.49e-06	1e-08	299.26296557	300.08076587	299.25717353	-3.053e-05	-0.00012631	-0.00086814
0.35174	2715.07834	4e-08	5.4e-07	2.8e-07	1.8e-07	0.0	2.94e-06	1.49e-06	1e-08	299.26197466	300.07930971	299.25617459	-3.002e-05	-0.00012612	-0.000866
0.3518	2715.39605	4e-08	5.4e-07	2.8e-07	1.8e-07	0.0	2.94e-06	1.49e-06	1e-08	299.26100004	300.07785576	299.25517768	-3.002e-05	-0.00012612	-0.000866
0.35185	2715.71372	4e-08	5.4e-07	2.8e-07	1.8e-07	0.0	2.94e-06	1.49e-06	1e-08	299.26002543	300.07640181	299.25418077	-3.002e-05	-0.00012612	-0.000866
0.35191	2716.03136	4e-08	5.4e-07	2.8e-07	1.8e-07	0.0	2.94e-06	1.49e-06	1e-08	299.25905081	300.07494786	299.25318386	-3.084e-05	-0.000126	-0.00086473
0.35196	2716.34895	4e-08	5.4e-07	2.8e-07	1.8e-07	0.0	2.94e-06	1.49e-06	1e-08	299.25804953	300.07349527	299.25218971	-3.186e-05	-0.00012585	-0.00086317
0.35202	2716.6665	4e-08	5.4e-07	2.8e-07	1.8e-07	0.0	2.94e-06	1.49e-06	1e-08	299.25701527	300.07204435	299.25119898	-3.186e-05	-0.00012585	-0.00086317
0.35207	2716.98401	4e-08	5.4e-07	2.8e-07	1.8e-07	0.0	2.94e-06	1.49e-06	1e-08	299.25598102	300.07059344	299.25020826	-3.186e-05	-0.00012585	-0.00086317
0.35213	2717.30148	4e-08	5.4e-07	2.8e-07	1.8e-07	0.0	2.94e-06	1.49e-06	1e-08	299.25494677	300.06914252	299.24921753	-2.827e-05	-0.00012565	-0.00086087
0.35218	2717.61891	4e-08	5.4e-07	2.8e-07	1.8e-07	0.0	2.94e-06	1.49e-06	1e-08	299.25402908	300.0676939	299.24822471	-2.748e-05	-0.00012561	-0.00086036
0.35224	2717.9363	4e-08	5.4e-07	2.8e-07	1.8e-07	0.0	2.94e-06	1.49e-06	1e-08	299.25313702	300.06624578	299.24723143	-2.748e-05	-0.00012561	-0.00086036
0.35229	2718.25364	4e-08	5.4e-07	2.8e-07	1.8e-07	0.0	2.94e-06	1.49e-06	1e-08	299.25224496	300.06479767	299.24623814	-2.896e-05	-0.00012558	-0.00086012
0.35235	2718.57095	4e-08	5.4e-07	2.8e-07	1.8e-07	0.0	2.94e-06	1.49e-06	1e-08	299.25130479	300.06334985	299.24524724	-3.518e-05	-0.00012547	-0.00085913
0.3524	2718.88821	4e-08	5.4e-07	2.8e-07	1.8e-07	0.0	2.94e-06	1.49e-06	1e-08	299.25016263	300.06190332	299.24426632	-3.057e-05	-0.00012542	-0.00085839
0.35246	2719.20544	4e-08	5.4e-07	2.8e-07	1.8e-07	0.0	2.94e-06	1.49e-06	1e-08	299.24917014	300.0604574	299.24327988	-2.809e-05	-0.00012537	-0.00085781
0.36252	2776.56421	4e-08	5.4e-07	2.8e-07	1.8e-07	0.0	2.94e-06	1.49e-06	1e-08	299.08289314	299.80982628	299.0777543	-2.691e-05	-0.00011216	-0.00072787
0.36258	2776.87383	4e-08	5.4e-07	2.8e-07	1.8e-07	0.0	2.94e-06	1.49e-06	1e-08	299.08201928	299.80853241	299.07692741	-2.323e-05	-0.00011211	-0.00072728
0.36263	2777.18341	4e-08	5.4e-07	2.8e-07	1.8e-07	0.0	2.94e-06	1.49e-06	1e-08	299.08126497	299.80723917	299.07609609	-2.897e-05	-0.00011187	-0.0007253
0.36269	2777.49294	4e-08	5.4e-07	2.8e-07	1.8e-07	0.0	2.94e-06	1.49e-06	1e-08	299.08032409	299.80594865	299.0752753	-2.977e-05	-0.00011184	-0.00072502
0.36274	2777.80244	4e-08	5.4e-07	2.8e-07	1.8e-07	0.0	2.94e-06	1.49e-06	1e-08	299.07935743	299.80465851	299.07445596	-2.977e-05	-0.00011184	-0.00072502
0.3628	2778.11189	4e-08	5.4e-07	2.8e-07	1.8e-07	0.0	2.94e-06	1.49e-06	1e-08	299.07839077	299.80336837	299.07363662	-2.547e-05	-0.00011183	-0.0007248
0.36285	2778.4213	4e-08	5.4e-07	2.8e-07	1.8e-07	0.0	2.94e-06	1.49e-06	1e-08	299.07756385	299.80207837	299.07281154	-2.264e-05	-0.00011177	-0.00072418
0.36291	2778.73066	4e-08	5.4e-07	2.8e-07	1.8e-07	0.0	2.94e-06	1.49e-06	1e-08	299.07682867	299.80078907	299.07198327	-2.411e-05	-0.00011159	-0.00072263
0.36296	2779.03999	4e-08	5.4e-07	2.8e-07	1.8e-07	0.0	2.94e-06	1.49e-06	1e-08	299.07604575	299.7995018	299.07115899	-2.38e-05	-0.00011153	-0.00072209
0.36302	2779.34927	4e-08	5.4e-07	2.8e-07	1.8e-07	0.0	2.94e-06	1.49e-06	1e-08	299.07527305	299.79821521	299.07033494	-2.38e-05	-0.00011153	-0.00072209
0.36307	2779.65851	4e-08	5.4e-07	2.8e-07	1.8e-07	0.0	2.94e-06	1.49e-06	1e-08	299.07450036	299.79692862	299.0695109	-2.611e-05	-0.00011135	-0.00072057
0.36313	2779.96771	4e-08	5.4e-07	2.8e-07	1.8e-07	0.0	2.94e-06	1.49e-06	1e-08	299.07365247	299.79564406	299.06869199	-2.648e-05	-0.00011133	-0.00072032
0.36318	2780.27687	4e-08	5.4e-07	2.8e-07	1.8e-07	0.0	2.94e-06	1.49e-06	1e-08	299.07279249	299.79435983	299.06787392	-2.596e-05	-0.0001113	-0.0007201
0.36324	2780.58599	4e-08	5.4e-07	2.8e-07	1.8e-07	0.0	2.94e-06	1.49e-06	1e-08	299.07194963	299.79307587	299.06705538	-2.242e-05	-0.00011114	-0.00071858
0.36329	2780.89506	4e-08	5.4e-07	2.8e-07	1.8e-07	0.0	2.94e-06	1.49e-06	1e-08	299.07122165	299.79179375	299.06623378	-2.242e-05	-0.00011114	-0.00071858
0.36335	2781.20409	4e-08	5.4e-07	2.8e-07	1.8e-07	0.0	2.94e-06	1.49e-06	1e-08	299.07049368	299.79051162	299.06541219	-2.466e-05	-0.00011109	-0.00071822
0.3634	2781.51308	4e-08	5.4e-07	2.8e-07	1.8e-07	0.0	2.94e-06	1.49e-06	1e-08	299.06969294	299.78923004	299.06459418	-2.805e-05	-0.00011102	-0.00071766
0.36346	2781.82203	4e-08	5.4e-07	2.8e-07	1.8e-07	0.0	2.94e-06	1.49e-06	1e-08	299.06878198	299.7879493	299.06378162	-2.358e-05	-0.00011094	-0.00071678
0.37352	2837.64828	4e-08	5.4e-07	2.8e-07	1.8e-07	0.0	2.94e-06	1.49e-06	1e-08	298.93113559	299.56740634	298.92657548	-2.219e-05	-9.802e-05	-0.00060898
0.37358	2837.94943	4e-08	5.4e-07	2.8e-07	1.8e-07	0.0	2.94e-06	1.49e-06	1e-08	298.93041495	299.56627498	298.92588906	-2.284e-05	-9.79e-05	-0.000608
0.37363	2838.25053	4e-08	5.4e-07	2.8e-07	1.8e-07	0.0	2.94e-06	1.49e-06	1e-08	298.92967305	299.56514506	298.92520475	-2.284e-05	-9.79e-05	-0.000608
0.37369	2838.55158	4e-08	5.4e-07	2.8e-07	1.8e-07	0.0	2.94e-06	1.49e-06	1e-08	298.92893114	299.56401514	298.92452045	-2.153e-05	-9.782e-05	-0.00060735
0.37374	2838.8526	4e-08	5.4e-07	2.8e-07	1.8e-07	0.0	2.94e-06	1.49e-06	1e-08	298.92823193	299.56288614	298.9238351	-1.989e-05	-9.772e-05	-0.00060654
0.3738	2839.15357	4e-08	5.4e-07	2.8e-07	1.8e-07	0.0	2.94e-06	1.49e-06	1e-08	298.92758577	299.56175827	298.92314846	-1.989e-05	-9.772e-05	-0.00060654
0.37385	2839.4545	4e-08	5.4e-07	2.8e-07	1.8e-07	0.0	2.94e-06	1.49e-06	1e-08	298.92693961	299.5606304	298.92246182	-2.289e-05	-9.758e-05	-0.00060549
0.37391	2839.75538	4e-08	5.4e-07	2.8e-07	1.8e-07	0.0	2.94e-06	1.49e-06	1e-08	298.92619611	299.55950416	298.92178066	-2.416e-05	-9.752e-05	-0.00060505
0.37396	2840.05622	4e-08	5.4e-07	2.8e-07	1.8e-07	0.0	2.94e-06	1.49e-06	1e-08	298.9254115	299.55837861	298.92110181	-2.416e-05	-9.752e-05	-0.00060505
0.37402	2840.35702	4e-08	5.4e-07	2.8e-07	1.8e-07	0.0	2.94e-06	1.49e-06	1e-08	298.92462689	299.55725306	298.92042296	-1.835e-05	-9.744e-05	-0.00060436
0.37407	2840.65778	4e-08	5.4e-07	2.8e-07	1.8e-07	0.0	2.94e-06	1.49e-06	1e-08	298.92403084	299.55612834	298.91973683	-2.079e-05	-9.738e-05	-0.00060389
0.37413	2840.95849	4e-08	5.4e-07	2.8e-07	1.8e-07	0.0	2.94e-06	1.49e-06	1e-08	298.92335547	299.55500438	298.91905469	-2.184e-05	-9.729e-05	-0.00060319
0.37418	2841.25916	4e-08	5.4e-07	2.8e-07	1.8e-07	0.0	2.94e-06	1.49e-06	1e-08	298.92264602	299.55388148	298.91837487	-1.786e-05	-9.709e-05	-0.00060157
0.37424	2841.55979	4e-08	5.4e-07	2.8e-07	1.8e-07	0.0	2.94e-06	1.49e-06	1e-08	298.92206588	299.55276083	298.91769147	-1.786e-05	-9.709e-05	-0.00060157
0.37429	2841.86038	4e-08	5.4e-07	2.8e-07	1.8e-07	0.0	2.94e-06	1.49e-06	1e-08	298.92148573	299.55164019	298.91700807	-1.786e-05	-9.709e-05	-0.00060157
0.37435	2842.16092	4e-08	5.4e-07	2.8e-07	1.8e-07	0.0	2.94e-06	1.49e-06	1e-08	298.92090559	299.55051954	298.91632466	-2.145e-05	-9.704e-05	-0.00060123
0.3744	2842.46142	4e-08	5.4e-07	2.8e-07	1.8e-07	0.0	2.94e-06	1.49e-06	1e-08	298.92020876	299.54939953	298.91564671	-2.648e-05	-9.696e-05	-0.00060075
0.37446	2842.76187	4e-08	5.4e-07	2.8e-07	1.8e-07	0.0	2.94e-06	1.49e-06	1e-08	298.91934874	299.54828039	298.91497639	-1.918e-05	-9.689e-05	-0.00060004
0.38452	2897.01463	4e-08	5.4e-07	2.8e-07	1.8e-07	0.0	2.94e-06	1.49e-06	1e-08	298.80465573	299.35641536	298.80087025	-1.812e-05	-8.49e-05	-0.00051062
0.38458	2897.30706	4e-08	5.4e-07	2.8e-07	1.8e-07	0.0	2.94e-06	1.49e-06	1e-08	298.8040672	299.35543495	298.80029781	-1.668e-05	-8.484e-05	-0.00051012
0.38463	2897.59946	4e-08	5.4e-07	2.8e-07	1.8e-07	0.0	2.94e-06	1.49e-06	1e-08	298.80352541	299.3544553	298.79972396	-2.126e-05	-8.464e-05	-0.00050878
0.38469	2897.8918	4e-08	5.4e-07	2.8e-07	1.8e-07	0.0	2.94e-06	1.49e-06	1e-08	298.80283466	299.35347797	298.79915816	-2.126e-05	-8.464e-05	-0.00050878
0.38474	2898.18411	4e-08	5.4e-07	2.8e-07	1.8e-07	0.0	2.94e-06	1.49e-06	1e-08	298.8021439	299.35250063	298.79859236	-2.126e-05	-8.464e-05	-0.00050878
0.3848	2898.47637	4e-08	5.4e-07	2.8e-07	1.8e-07	0.0	2.94e-06	1.49e-06	1e-08	298.80145314	299.35152329	298.79802655	-1.531e-05	-8.46e-05	-0.00050839
0.38485	2898.76859	4e-08	5.4e-07	2.8e-07	1.8e-07	0.0	2.94e-06	1.49e-06	1e-08	298.80095575	299.35054639	298.79745288	-1.425e-05	-8.455e-05	-0.00050802
0.38491	2899.06076	4e-08	5.4e-07	2.8e-07	1.8e-07	0.0	2.94e-06	1.49e-06	1e-08	298.80049277	299.34957006	298.79687818	-1.966e-05	-8.447e-05	-0.00050755
0.38496	2899.35289	4e-08	5.4e-07	2.8e-07	1.8e-07	0.0	2.94e-06	1.49e-06	1e-08	298.79985391	299.34859466	298.79631162	-1.417e-05	-8.432e-05	-0.00050638
0.38502	2899.64497	4e-08	5.4e-07	2.8e-07	1.8e-07	0.0	2.94e-06	1.49e-06	1e-08	298.79939368	299.34762096	298.79573878	-1.347e-05	-8.43e-05	-0.00050623
0.38507	2899.93701	4e-08	5.4e-07	2.8e-07	1.8e-07	0.0	2.94e-06	1.49e-06	1e-08	298.79895593	299.34664748	298.79516515	-1.347e-05	-8.43e-05	-0.00050623
0.38513	2900.229	4e-08	5.4e-07	2.8e-07	1.8e-07	0.0	2.94e-06	1.49e-06	1e-08	298.79851818	299.345674	298.79459151	-2.129e-05	-8.421e-05	-0.00050573
0.38518	2900.52095	4e-08	5.4e-07	2.8e-07	1.8e-07	0.0	2.94e-06	1.49e-06	1e-08	298.79782645	299.34470159	298.79402943	-1.795e-05	-8.416e-05	-0.00050531
0.38524	2900.81286	4e-08	5.4e-07	2.8e-07	1.8e-07	0.0	2.94e-06	1.49e-06	1e-08	298.7972433	299.34372975	298.79346317	-1.827e-05	-8.404e-05	-0.00050446
0.38529	2901.10472	4e-08	5.4e-07	2.8e-07	1.8e-07	0.0	2.94e-06	1.49e-06	1e-08	298.7966496	299.34275929	298.7928984	-2.036e-05	-8.393e-05	-0.00050377
0.38535	2901.39654	4e-08	5.4e-07	2.8e-07	1.8e-07	0.0	2.94e-06	1.49e-06	1e-08	298.79598803	299.34179003	298.79233739	-2.036e-05	-8.393e-05	-0.00050377
0.3854	2901.68832	4e-08	5.4e-07	2.8e-07	1.8e-07	0.0	2.94e-06	1.49e-06	1e-08	298.79532646	299.34082077	298.79177639	-1.778e-05	-8.391e-05	-0.00050351
0.38546	2901.98005	4e-08	5.4e-07	2.8e-07	1.8e-07	0.0	2.94e-06	1.49e-06	1e-08	298.79474876	299.33985183	298.79121207	-1.383e-05	-8.386e-05	-0.00050313
0.39552	2954.61529	4e-08	5.4e-07	2.8e-07	1.8e-07	0.0	2.94e-06	1.49e-06	1e-08	298.69930161	299.17429029	298.69604009	-1.507e-05	-7.296e-05	-0.00042816
0.39558	2954.89877	4e-08	5.4e-07	2.8e-07	1.8e-07	0.0	2.94e-06	1.49e-06	1e-08	298.69881203	299.17344738	298.69556242	-1.845e-05	-7.284e-05	-0.0004274
0.39563	2955.1822	4e-08	5.4e-07	2.8e-07	1.8e-07	0.0	2.94e-06	1.49e-06	1e-08	298.69821243	299.17260588	298.69509041	-1.845e-05	-7.284e-05	-0.0004274
0.39569	2955.46559	4e-08	5.4e-07	2.8e-07	1.8e-07	0.0	2.94e-06	1.49e-06	1e-08	298.69761283	299.17176439	298.69461839	-1.736e-05	-7.284e-05	-0.00042734
0.39574	2955.74894	4e-08	5.4e-07	2.8e-07	1.8e-07	0.0	2.94e-06	1.49e-06	1e-08	298.6970486	299.17092296	298.69414492	-9.88e-06	-7.28e-05	-0.00042693
0.3958	2956.03224	4e-08	5.4e-07	2.8e-07	1.8e-07	0.0	2.94e-06	1.49e-06	1e-08	298.69672741	299.170082	298.69366146	-1.516e-05	-7.272e-05	-0.00042651
0.39585	2956.3155	4e-08	5.4e-07	2.8e-07	1.8e-07	0.0	2.94e-06	1.49e-06	1e-08	298.69623485	299.16924192	298.69318589	-1.394e-05	-7.262e-05	-0.00042587
0.39591	2956.5987	4e-08	5.4e-07	2.8e-07	1.8e-07	0.0	2.94e-06	1.49e-06	1e-08	298.69578189	299.16840293	298.69270938	-1.119e-05	-7.254e-05	-0.00042527
0.39596	2956.88187	4e-08	5.4e-07	2.8e-07	1.8e-07	0.0	2.94e-06	1.49e-06	1e-08	298.69541838	299.16756488	298.69222973	-1.119e-05	-7.254e-05	-0.00042527
0.39602	2957.16499	4e-08	5.4e-07	2.8e-07	1.8e-07	0.0	2.94e-06	1.49e-06	1e-08	298.69505487	299.16672683	298.69175007	-1.405e-05	-7.251e-05	-0.00042508
0.39607	2957.44806	4e-08	5.4e-07	2.8e-07	1.8e-07	0.0	2.94e-06	1.49e-06	1e-08	298.69459825	299.1658892	298.69127466	-1.864e-05	-7.244e-05	-0.00042473
0.39613	2957.73109	4e-08	5.4e-07	2.8e-07	1.8e-07	0.0	2.94e-06	1.49e-06	1e-08	298.69399243	299.16505232	298.69080609	-1.301e-05	-7.239e-05	-0.00042428
0.39618	2958.01407	4e-08	5.4e-07	2.8e-07	1.8e-07	0.0	2.94e-06	1.49e-06	1e-08	298.69356978	299.16421604	298.69033017	-1.651e-05	-7.225e-05	-0.00042339
0.39624	2958.297	4e-08	5.4e-07	2.8e-07	1.8e-07	0.0	2.94e-06	1.49e-06	1e-08	298.69303344	299.16338142	298.68986021	-1.786e-05	-7.219e-05	-0.00042305
0.39629	2958.57989	4e-08	5.4e-07	2.8e-07	1.8e-07	0.0	2.94e-06	1.49e-06	1e-08	298.69245314	299.16254743	298.68939255	-1.786e-05	-7.219e-05	-0.00042305
0.39635	2958.86274	4e-08	5.4e-07	2.8e-07	1.8e-07	0.0	2.94e-06	1.49e-06	1e-08	298.69187284	299.16171344	298.6889249	-1.445e-05	-7.217e-05	-0.00042282
0.3964	2959.14554	4e-08	5.4e-07	2.8e-07	1.8e-07	0.0	2.94e-06	1.49e-06	1e-08	298.69140318	299.16087973	298.68845274	-1.036e-05	-7.213e-05	-0.00042253
0.39646	2959.42829	4e-08	5.4e-07	2.8e-07	1.8e-07	0.0	2.94e-06	1.49e-06	1e-08	298.69106649	299.16004639	298.6879752	-1.65e-05	-7.204e-05	-0.000422
0.40652	3010.39853	4e-08	5.4e-07	2.8e-07	1.8e-07	0.0	2.94e-06	1.49e-06	1e-08	298.61132286	299.01804397	298.60844074	-1.64e-05	-6.244e-05	-0.00035971
0.40657	3010.67279	4e-08	5.4e-07	2.8e-07	1.8e-07	0.0	2.94e-06	1.49e-06	1e-08	298.61078989	299.01732239	298.6080463	-1.138e-05	-6.24e-05	-0.00035935
0.40663	3010.947	4e-08	5.4e-07	2.8e-07	1.8e-07	0.0	2.94e-06	1.49e-06	1e-08	298.61042008	299.0166013	298.60764524	-1.349e-05	-6.229e-05	-0.00035869
0.40668	3011.22116	4e-08	5.4e-07	2.8e-07	1.8e-07	0.0	2.94e-06	1.49e-06	1e-08	298.60998176	299.01588148	298.60724792	-1.539e-05	-6.221e-05	-0.00035825
0.40674	3011.49528	4e-08	5.4e-07	2.8e-07	1.8e-07	0.0	2.94e-06	1.49e-06	1e-08	298.60948164	299.01516252	298.60685379	-1.539e-05	-6.221e-05	-0.00035825
0.40679	3011.76935	4e-08	5.4e-07	2.8e-07	1.8e-07	0.0	2.94e-06	1.49e-06	1e-08	298.60898152	299.01444356	298.60645965	-1.363e-05	-6.22e-05	-0.00035814
0.40685	3012.04338	4e-08	5.4e-07	2.8e-07	1.8e-07	0.0	2.94e-06	1.49e-06	1e-08	298.60853858	299.01372473	298.60606317	-8.01e-06	-6.216e-05	-0.00035781
0.4069	3012.31735	4e-08	5.4e-07	2.8e-07	1.8e-07	0.0	2.94e-06	1.49e-06	1e-08	298.60827813	299.01300633	298.60565922	-1.286e-05	-6.209e-05	-0.00035744
0.40696	3012.59128	4e-08	5.4e-07	2.8e-07	1.8e-07	0.0	2.94e-06	1.49e-06	1e-08	298.60786029	299.01228875	298.60526249	-1.251e-05	-6.203e-05	-0.00035703
0.40701	3012.86516	4e-08	5.4e-07	2.8e-07	1.8e-07	0.0	2.94e-06	1.49e-06	1e-08	298.6074536	299.01157192	298.60486577	-8.39e-06	-6.193e-05	-0.00035631
0.40707	3013.139	4e-08	5.4e-07	2.8e-07	1.8e-07	0.0	2.94e-06	1.49e-06	1e-08	298.60718102	299.01085626	298.60446412	-8.39e-06	-6.193e-05	-0.00035631
0.40712	3013.41279	4e-08	5.4e-07	2.8e-07	1.8e-07	0.0	2.94e-06	1.49e-06	1e-08	298.60690844	299.01014061	298.60406247	-8.39e-06	-6.193e-05	-0.00035631
0.40718	3013.68653	4e-08	5.4e-07	2.8e-07	1.8e-07	0.0	2.94e-06	1.49e-06	1e-08	298.60663586	299.00942495	298.60366082	-1.709e-05	-6.184e-05	-0.0003559
0.40723	3013.96023	4e-08	5.4e-07	2.8e-07	1.8e-07	0.0	2.94e-06	1.49e-06	1e-08	298.60608056	299.00871032	298.60327184	-1.292e-05	-6.181e-05	-0.00035563
0.40729	3014.23388	4e-08	5.4e-07	2.8e-07	1.8e-07	0.0	2.94e-06	1.49e-06	1e-08	298.60566059	299.00799604	298.60287734	-1.246e-05	-6.173e-05	-0.00035515
0.40734	3014.50748	4e-08	5.4e-07	2.8e-07	1.8e-07	0.0	2.94e-06	1.49e-06	1e-08	298.60525575	299.00728263	298.60248276	-1.563e-05	-6.163e-05	-0.00035455
0.4074	3014.78103	4e-08	5.4e-07	2.8e-07	1.8e-07	0.0	2.94e-06	1.49e-06	1e-08	298.60474778	299.00657041	298.60209334	-1.563e-05	-6.163e-05	-0.00035455
0.40745	3015.05454	4e-08	5.4e-07	2.8e-07	1.8e-07	0.0	2.94e-06	1.49e-06	1e-08	298.60423982	299.00585819	298.60170391	-1.305e-05	-6.161e-05	-0.00035441
0.41752	3064.30829	4e-08	5.4e-07	2.8e-07	1.8e-07	0.0	2.94e-06	1.49e-06	1e-08	298.53734589	298.88460744	298.53513914	-9.93e-06	-5.318e-05	-0.00030195
0.41757	3064.57304	4e-08	5.4e-07	2.8e-07	1.8e-07	0.0	2.94e-06	1.49e-06	1e-08	298.53702323	298.88399267	298.53480371	-6.35e-06	-5.31e-05	-0.00030143
0.41763	3064.83773	4e-08	5.4e-07	2.8e-07	1.8e-07	0.0	2.94e-06	1.49e-06	1e-08	298.53681669	298.88337878	298.53446389	-6.35e-06	-5.31e-05	-0.00030143
0.41768	3065.10237	4e-08	5.4e-07	2.8e-07	1.8e-07	0.0	2.94e-06	1.49e-06	1e-08	298.53661014	298.8827649	298.53412408	-6.35e-06	-5.31e-05	-0.00030143
0.41774	3065.36697	4e-08	5.4e-07	2.8e-07	1.8e-07	0.0	2.94e-06	1.49e-06	1e-08	298.5364036	298.88215101	298.53378426	-1.444e-05	-5.304e-05	-0.00030118
0.41779	3065.63152	4e-08	5.4e-07	2.8e-07	1.8e-07	0.0	2.94e-06	1.49e-06	1e-08	298.53593423	298.88153785	298.53345606	-1.102e-05	-5.299e-05	-0.00030081
0.41785	3065.89602	4e-08	5.4e-07	2.8e-07	1.8e-07	0.0	2.94e-06	1.49e-06	1e-08	298.53557609	298.88092528	298.53312351	-1.165e-05	-5.288e-05	-0.00030015
0.4179	3066.16047	4e-08	5.4e-07	2.8e-07	1.8e-07	0.0	2.94e-06	1.49e-06	1e-08	298.53519746	298.88031397	298.5327926	-1.165e-05	-5.288e-05	-0.00030015
0.41796	3066.42487	4e-08	5.4e-07	2.8e-07	1.8e-07	0.0	2.94e-06	1.49e-06	1e-08	298.53481883	298.87970265	298.53246169	-1.134e-05	-5.287e-05	-0.00030006
0.41801	3066.68923	4e-08	5.4e-07	2.8e-07	1.8e-07	0.0	2.94e-06	1.49e-06	1e-08	298.53445034	298.87909151	298.53213046	-9.29e-06	-5.277e-05	-0.00029941
0.41807	3066.95353	4e-08	5.4e-07	2.8e-07	1.8e-07	0.0	2.94e-06	1.49e-06	1e-08	298.53414828	298.87848153	298.53179713	-9.29e-06	-5.277e-05	-0.00029941
0.41812	3067.21779	4e-08	5.4e-07	2.8e-07	1.8e-07	0.0	2.94e-06	1.49e-06	1e-08	298.53384623	298.87787155	298.5314638	-1.012e-05	-5.273e-05	-0.00029922
0.41818	3067.482	4e-08	5.4e-07	2.8e-07	1.8e-07	0.0	2.94e-06	1.49e-06	1e-08	298.53351722	298.87726194	298.53113185	-1.276e-05	-5.263e-05	-0.00029864
0.41823	3067.74616	4e-08	5.4e-07	2.8e-07	1.8e-07	0.0	2.94e-06	1.49e-06	1e-08	298.53310236	298.87665352	298.53080428	-1.276e-05	-5.263e-05	-0.00029864
0.41829	3068.01027	4e-08	5.4e-07	2.8e-07	1.8e-07	0.0	2.94e-06	1.49e-06	1e-08	298.5326875	298.87604509	298.5304767	-1.098e-05	-5.261e-05	-0.00029851
0.41834	3068.27433	4e-08	5.4e-07	2.8e-07	1.8e-07	0.0	2.94e-06	1.49e-06	1e-08	298.53233051	298.87543686	298.53014679	-7.61e-06	-5.258e-05	-0.00029826
0.4184	3068.53835	4e-08	5.4e-07	2.8e-07	1.8e-07	0.0	2.94e-06	1.49e-06	1e-08	298.53208305	298.87482901	298.52981246	-1.107e-05	-5.252e-05	-0.00029793
0.41845	3068.80232	4e-08	5.4e-07	2.8e-07	1.8e-07	0.0	2.94e-06	1.49e-06	1e-08	298.53172326	298.87422189	298.52948336	-1.086e-05	-5.247e-05	-0.00029761
0.42852	3116.28348	4e-08	5.4e-07	2.8e-07	1.8e-07	0.0	2.94e-06	1.49e-06	1e-08	298.47589255	298.77104456	298.47369419	-8.59e-06	-4.523e-05	-0.00025401
0.42857	3116.53839	4e-08	5.4e-07	2.8e-07	1.8e-07	0.0	2.94e-06	1.49e-06	1e-08	298.47561318	298.77052162	298.47341304	-1.142e-05	-4.512e-05	-0.00025343
0.42863	3116.79325	4e-08	5.4e-07	2.8e-07	1.8e-07	0.0	2.94e-06	1.49e-06	1e-08	298.47524206	298.76999989	298.47313653	-1.154e-05	-4.512e-05	-0.00025341
0.42868	3117.04805	4e-08	5.4e-07	2.8e-07	1.8e-07	0.0	2.94e-06	1.49e-06	1e-08	298.47486707	298.76947821	298.47286021	-1.03e-05	-4.51e-05	-0.00025331
0.42874	3117.30281	4e-08	5.4e-07	2.8e-07	1.8e-07	0.0	2.94e-06	1.49e-06	1e-08	298.47453228	298.76895667	298.47258227	-6.94e-06	-4.507e-05	-0.00025306
0.42879	3117.55751	4e-08	5.4e-07	2.8e-07	1.8e-07	0.0	2.94e-06	1.49e-06	1e-08	298.47430655	298.76843552	298.47229992	-9.32e-06	-4.502e-05	-0.00025283
0.42885	3117.81217	4e-08	5.4e-07	2.8e-07	1.8e-07	0.0	2.94e-06	1.49e-06	1e-08	298.47400355	298.7679149	298.47202118	-1.057e-05	-4.5e-05	-0.00025268
0.4289	3118.06677	4e-08	5.4e-07	2.8e-07	1.8e-07	0.0	2.94e-06	1.49e-06	1e-08	298.4736601	298.7673946	298.47174435	-5.11e-06	-4.485e-05	-0.00025171
0.42896	3118.32133	4e-08	5.4e-07	2.8e-07	1.8e-07	0.0	2.94e-06	1.49e-06	1e-08	298.47349402	298.76687602	298.47146101	-5.11e-06	-4.485e-05	-0.00025171
0.42901	3118.57583	4e-08	5.4e-07	2.8e-07	1.8e-07	0.0	2.94e-06	1.49e-06	1e-08	298.47332793	298.76635744	298.47117768	-5.11e-06	-4.485e-05	-0.00025171
0.42907	3118.83029	4e-08	5.4e-07	2.8e-07	1.8e-07	0.0	2.94e-06	1.49e-06	1e-08	298.47316185	298.76583886	298.47089434	-5.11e-06	-4.485e-05	-0.00025171
0.42912	3119.08469	4e-08	5.4e-07	2.8e-07	1.8e-07	0.0	2.94e-06	1.49e-06	1e-08	298.47299576	298.76532028	298.470611	-9.81e-06	-4.481e-05	-0.00025158
0.42918	3119.33905	4e-08	5.4e-07	2.8e-07	1.8e-07	0.0	2.94e-06	1.49e-06	1e-08	298.47267677	298.76480209	298.4703344	-1.345e-05	-4.477e-05	-0.00025136
0.42923	3119.59335	4e-08	5.4e-07	2.8e-07	1.8e-07	0.0	2.94e-06	1.49e-06	1e-08	298.4722395	298.76428445	298.47006315	-8.88e-06	-4.474e-05	-0.00025111
0.42929	3119.84761	4e-08	5.4e-07	2.8e-07	1.8e-07	0.0	2.94e-06	1.49e-06	1e-08	298.47195086	298.76376716	298.4697858	-1.16e-05	-4.464e-05	-0.0002506
0.42934	3120.10181	4e-08	5.4e-07	2.8e-07	1.8e-07	0.0	2.94e-06	1.49e-06	1e-08	298.47157389	298.76325095	298.46951285	-1.16e-05	-4.464e-05	-0.0002506
0.4294	3120.35596	4e-08	5.4e-07	2.8e-07	1.8e-07	0.0	2.94e-06	1.49e-06	1e-08	298.47119691	298.76273474	298.46923989	-9.48e-06	-4.462e-05	-0.00025046
0.42945	3120.61007	4e-08	5.4e-07	2.8e-07	1.8e-07	0.0	2.94e-06	1.49e-06	1e-08	298.47088867	298.76221873	298.46896414	-6.64e-06	-4.46e-05	-0.00025027
0.43952	3166.25718	4e-08	5.4e-07	2.8e-07	1.8e-07	0.0	2.94e-06	1.49e-06	1e-08	298.4240608	298.67463055	298.42216239	-7.54e-06	-3.835e-05	-0.00021356
0.43957	3166.5019	4e-08	5.4e-07	2.8e-07	1.8e-07	0.0	2.94e-06	1.49e-06	1e-08	298.42381583	298.67418706	298.4219269	-9.52e-06	-3.826e-05	-0.00021309
0.43963	3166.74657	4e-08	5.4e-07	2.8e-07	1.8e-07	0.0	2.94e-06	1.49e-06	1e-08	298.42350644	298.67374457	298.42169474	-9.8e-06	-3.825e-05	-0.00021303
0.43968	3166.99118	4e-08	5.4e-07	2.8e-07	1.8e-07	0.0	2.94e-06	1.49e-06	1e-08	298.42318771	298.67330221	298.42146305	-9.58e-06	-3.825e-05	-0.00021301
0.43974	3167.23575	4e-08	5.4e-07	2.8e-07	1.8e-07	0.0	2.94e-06	1.49e-06	1e-08	298.42287627	298.67285988	298.42123107	-5.64e-06	-3.82e-05	-0.00021271
0.43979	3167.48026	4e-08	5.4e-07	2.8e-07	1.8e-07	0.0	2.94e-06	1.49e-06	1e-08	298.42269302	298.67241802	298.42099391	-6.61e-06	-3.819e-05	-0.00021262
0.43985	3167.72472	4e-08	5.4e-07	2.8e-07	1.8e-07	0.0	2.94e-06	1.49e-06	1e-08	298.42247805	298.67197637	298.42075823	-9.35e-06	-3.814e-05	-0.00021237
0.4399	3167.96912	4e-08	5.4e-07	2.8e-07	1.8e-07	0.0	2.94e-06	1.49e-06	1e-08	298.42217407	298.67153531	298.42052667	-7.79e-06	-3.812e-05	-0.00021227
0.43996	3168.21348	4e-08	5.4e-07	2.8e-07	1.8e-07	0.0	2.94e-06	1.49e-06	1e-08	298.42192079	298.67109439	298.42029304	-6.58e-06	-3.81e-05	-0.0002121
0.44001	3168.45778	4e-08	5.4e-07	2.8e-07	1.8e-07	0.0	2.94e-06	1.49e-06	1e-08	298.42170686	298.67065378	298.42005792	-7.78e-06	-3.805e-05	-0.00021185
0.44007	3168.70204	4e-08	5.4e-07	2.8e-07	1.8e-07	0.0	2.94e-06	1.49e-06	1e-08	298.42145406	298.6702137	298.41982476	-5.69e-06	-3.79e-05	-0.00021095
0.44012	3168.94624	4e-08	5.4e-07	2.8e-07	1.8e-07	0.0	2.94e-06	1.49e-06	1e-08	298.42126897	298.66977534	298.41958973	-5.69e-06	-3.79e-05	-0.00021095
0.44018	3169.19038	4e-08	5.4e-07	2.8e-07	1.8e-07	0.0	2.94e-06	1.49e-06	1e-08	298.42108387	298.66933698	298.4193547	-5.69e-06	-3.79e-05	-0.00021095
0.44023	3169.43448	4e-08	5.4e-07	2.8e-07	1.8e-07	0.0	2.94e-06	1.49e-06	1e-08	298.42089878	298.66889862	298.41911967	-5.69e-06	-3.79e-05	-0.00021095
0.44029	3169.67852	4e-08	5.4e-07	2.8e-07	1.8e-07	0.0	2.94e-06	1.49e-06	1e-08	298.42071368	298.66846027	298.41888465	-5.69e-06	-3.79e-05	-0.00021095
0.44034	3169.92252	4e-08	5.4e-07	2.8e-07	1.8e-07	0.0	2.94e-06	1.49e-06	1e-08	298.42052859	298.66802191	298.41864962	-9.56e-06	-3.784e-05	-0.00021064
0.4404	3170.16646	4e-08	5.4e-07	2.8e-07	1.8e-07	0.0	2.94e-06	1.49e-06	1e-08	298.42021767	298.66758428	298.41842036	-1.131e-05	-3.781e-05	-0.0002105
0.44045	3170.41034	4e-08	5.4e-07	2.8e-07	1.8e-07	0.0	2.94e-06	1.49e-06	1e-08	298.41985016	298.66714699	298.41819371	-8.59e-06	-3.779e-05	-0.00021037
0.45051	3214.15565	4e-08	5.4e-07	2.8e-07	1.8e-07	0.0	2.94e-06	1.49e-06	1e-08	298.38041258	298.59293029	298.37890589	-8.88e-06	-3.243e-05	-0.00017944
0.45057	3214.38979	4e-08	5.4e-07	2.8e-07	1.8e-07	0.0	2.94e-06	1.49e-06	1e-08	298.38012396	298.59255519	298.37871189	-8.88e-06	-3.243e-05	-0.00017944
0.45062	3214.62388	4e-08	5.4e-07	2.8e-07	1.8e-07	0.0	2.94e-06	1.49e-06	1e-08	298.37983533	298.59218009	298.37851789	-4.32e-06	-3.24e-05	-0.00017924
0.45068	3214.85792	4e-08	5.4e-07	2.8e-07	1.8e-07	0.0	2.94e-06	1.49e-06	1e-08	298.37969472	298.59180526	298.37831774	-4.58e-06	-3.239e-05	-0.00017915
0.45073	3215.0919	4e-08	5.4e-07	2.8e-07	1.8e-07	0.0	2.94e-06	1.49e-06	1e-08	298.37954569	298.59143063	298.37811807	-8.12e-06	-3.234e-05	-0.00017894
0.45079	3215.32583	4e-08	5.4e-07	2.8e-07	1.8e-07	0.0	2.94e-06	1.49e-06	1e-08	298.37928174	298.59105652	298.37792359	-4.78e-06	-3.228e-05	-0.00017857
0.45084	3215.5597	4e-08	5.4e-07	2.8e-07	1.8e-07	0.0	2.94e-06	1.49e-06	1e-08	298.37912642	298.59068306	298.37772485	-2.49e-06	-3.225e-05	-0.00017832
0.4509	3215.79352	4e-08	5.4e-07	2.8e-07	1.8e-07	0.0	2.94e-06	1.49e-06	1e-08	298.3790455	298.59031003	298.37752321	-2.49e-06	-3.225e-05	-0.00017832
0.45095	3216.02729	4e-08	5.4e-07	2.8e-07	1.8e-07	0.0	2.94e-06	1.49e-06	1e-08	298.37896457	298.58993701	298.37732156	-2.49e-06	-3.225e-05	-0.00017832
0.45101	3216.261	4e-08	5.4e-07	2.8e-07	1.8e-07	0.0	2.94e-06	1.49e-06	1e-08	298.37888365	298.58956398	298.37711991	-7.02e-06	-3.222e-05	-0.00017823
0.45106	3216.49466	4e-08	5.4e-07	2.8e-07	1.8e-07	0.0	2.94e-06	1.49e-06	1e-08	298.37865544	298.58919128	298.37692471	-9.49e-06	-3.218e-05	-0.00017807
0.45112	3216.72827	4e-08	5.4e-07	2.8e-07	1.8e-07	0.0	2.94e-06	1.49e-06	1e-08	298.37834683	298.58881897	298.37673316	-7.08e-06	-3.214e-05	-0.0001778
0.45117	3216.96182	4e-08	5.4e-07	2.8e-07	1.8e-07	0.0	2.94e-06	1.49e-06	1e-08	298.37811656	298.58844713	298.37653855	-8.12e-06	-3.209e-05	-0.00017753
0.45123	3217.19532	4e-08	5.4e-07	2.8e-07	1.8e-07	0.0	2.94e-06	1.49e-06	1e-08	298.37785244	298.58807587	298.3763457	-8.12e-06	-3.209e-05	-0.00017753
0.45128	3217.42876	4e-08	5.4e-07	2.8e-07	1.8e-07	0.0	2.94e-06	1.49e-06	1e-08	298.37758832	298.58770461	298.37615286	-6.51e-06	-3.207e-05	-0.00017739
0.45134	3217.66215	4e-08	5.4e-07	2.8e-07	1.8e-07	0.0	2.94e-06	1.49e-06	1e-08	298.37737655	298.58733359	298.37595793	-4.73e-06	-3.205e-05	-0.00017723
0.45139	3217.89548	4e-08	5.4e-07	2.8e-07	1.8e-07	0.0	2.94e-06	1.49e-06	1e-08	298.37722276	298.58696283	298.37576068	-6.21e-06	-3.202e-05	-0.00017709
0.45145	3218.12876	4e-08	5.4e-07	2.8e-07	1.8e-07	0.0	2.94e-06	1.49e-06	1e-08	298.37702074	298.58659241	298.37556567	-8.13e-06	-3.198e-05	-0.00017691
0.46151	3259.89702	4e-08	5.4e-07	2.8e-07	1.8e-07	0.0	2.94e-06	1.49e-06	1e-08	298.34387395	298.52378779	298.34255796	-6.76e-06	-2.744e-05	-0.00015109
0.46157	3260.12015	4e-08	5.4e-07	2.8e-07	1.8e-07	0.0	2.94e-06	1.49e-06	1e-08	298.34365405	298.52347028	298.34239382	-4.72e-06	-2.742e-05	-0.00015091
0.46162	3260.34324	4e-08	5.4e-07	2.8e-07	1.8e-07	0.0	2.94e-06	1.49e-06	1e-08	298.34350071	298.52315306	298.34222701	-7.73e-06	-2.735e-05	-0.00015056
0.46168	3260.56626	4e-08	5.4e-07	2.8e-07	1.8e-07	0.0	2.94e-06	1.49e-06	1e-08	298.3432495	298.52283666	298.34206482	-7.73e-06	-2.735e-05	-0.00015056
0.46173	3260.78923	4e-08	5.4e-07	2.8e-07	1.8e-07	0.0	2.94e-06	1.49e-06	1e-08	298.3429983	298.52252026	298.34190263	-7.73e-06	-2.735e-05	-0.00015056
0.46179	3261.01214	4e-08	5.4e-07	2.8e-07	1.8e-07	0.0	2.94e-06	1.49e-06	1e-08	298.34274709	298.52220385	298.34174044	-2.55e-06	-2.733e-05	-0.0001504
0.46184	3261.235	4e-08	5.4e-07	2.8e-07	1.8e-07	0.0	2.94e-06	1.49e-06	1e-08	298.34266432	298.52188762	298.34157118	-3.38e-06	-2.731e-05	-0.00015031
0.4619	3261.4578	4e-08	5.4e-07	2.8e-07	1.8e-07	0.0	2.94e-06	1.49e-06	1e-08	298.34255447	298.52157159	298.34140319	-6.87e-06	-2.728e-05	-0.00015016
0.46195	3261.68055	4e-08	5.4e-07	2.8e-07	1.8e-07	0.0	2.94e-06	1.49e-06	1e-08	298.34233102	298.52125599	298.34124027	-2.97e-06	-2.723e-05	-0.0001498
0.46201	3261.90323	4e-08	5.4e-07	2.8e-07	1.8e-07	0.0	2.94e-06	1.49e-06	1e-08	298.34223443	298.520941	298.3410723	-1.7e-06	-2.721e-05	-0.00014968
0.46206	3262.12586	4e-08	5.4e-07	2.8e-07	1.8e-07	0.0	2.94e-06	1.49e-06	1e-08	298.34217917	298.52062621	298.34090269	-1.7e-06	-2.721e-05	-0.00014968
0.46212	3262.34844	4e-08	5.4e-07	2.8e-07	1.8e-07	0.0	2.94e-06	1.49e-06	1e-08	298.34212391	298.52031142	298.34073308	-1.7e-06	-2.721e-05	-0.00014968
0.46217	3262.57096	4e-08	5.4e-07	2.8e-07	1.8e-07	0.0	2.94e-06	1.49e-06	1e-08	298.34206865	298.51999664	298.34056346	-9.86e-06	-2.715e-05	-0.00014948
0.46223	3262.79342	4e-08	5.4e-07	2.8e-07	1.8e-07	0.0	2.94e-06	1.49e-06	1e-08	298.34174815	298.51968251	298.34040551	-6.81e-06	-2.714e-05	-0.00014939
0.46228	3263.01583	4e-08	5.4e-07	2.8e-07	1.8e-07	0.0	2.94e-06	1.49e-06	1e-08	298.34152661	298.51936848	298.3402434	-3.56e-06	-2.713e-05	-0.00014928
0.46234	3263.23818	4e-08	5.4e-07	2.8e-07	1.8e-07	0.0	2.94e-06	1.49e-06	1e-08	298.34141075	298.51905457	298.34007686	-8.85e-06	-2.705e-05	-0.00014888
0.46239	3263.46047	4e-08	5.4e-07	2.8e-07	1.8e-07	0.0	2.94e-06	1.49e-06	1e-08	298.34112286	298.51874164	298.33991819	-8.85e-06	-2.705e-05	-0.00014888
0.46245	3263.68271	4e-08	5.4e-07	2.8e-07	1.8e-07	0.0	2.94e-06	1.49e-06	1e-08	298.34083497	298.5184287	298.33975952	-8.85e-06	-2.705e-05	-0.00014888
0.47251	3303.38965	4e-08	5.4e-07	2.8e-07	1.8e-07	0.0	2.94e-06	1.49e-06	1e-08	298.3132096	298.4653423	298.31200681	-3.62e-06	-2.319e-05	-0.00012712
0.47257	3303.60129	4e-08	5.4e-07	2.8e-07	1.8e-07	0.0	2.94e-06	1.49e-06	1e-08	298.31309189	298.46507397	298.31186593	-8.71e-06	-2.315e-05	-0.000127
0.47262	3303.81288	4e-08	5.4e-07	2.8e-07	1.8e-07	0.0	2.94e-06	1.49e-06	1e-08	298.31280871	298.46480605	298.31173232	-3.37e-06	-2.315e-05	-0.00012688
0.47268	3304.02441	4e-08	5.4e-07	2.8e-07	1.8e-07	0.0	2.94e-06	1.49e-06	1e-08	298.31269929	298.46453823	298.31159137	-4.94e-06	-2.311e-05	-0.00012669
0.47273	3304.23588	4e-08	5.4e-07	2.8e-07	1.8e-07	0.0	2.94e-06	1.49e-06	1e-08	298.31253855	298.46427084	298.31145284	-7.58e-06	-2.306e-05	-0.00012648
0.47279	3304.44728	4e-08	5.4e-07	2.8e-07	1.8e-07	0.0	2.94e-06	1.49e-06	1e-08	298.31229218	298.46400397	298.31131825	-7.58e-06	-2.306e-05	-0.00012648
0.47284	3304.65863	4e-08	5.4e-07	2.8e-07	1.8e-07	0.0	2.94e-06	1.49e-06	1e-08	298.31204581	298.4637371	298.31118366	-6.95e-06	-2.306e-05	-0.00012647
0.4729	3304.86993	4e-08	5.4e-07	2.8e-07	1.8e-07	0.0	2.94e-06	1.49e-06	1e-08	298.31181975	298.46347023	298.3110482	-2.6e-07	-2.306e-05	-0.00012635
0.47295	3305.08116	4e-08	5.4e-07	2.8e-07	1.8e-07	0.0	2.94e-06	1.49e-06	1e-08	298.31181113	298.4632034	298.31090352	-4.07e-06	-2.303e-05	-0.00012623
0.47301	3305.29233	4e-08	5.4e-07	2.8e-07	1.8e-07	0.0	2.94e-06	1.49e-06	1e-08	298.31167865	298.46293693	298.3107643	-4.43e-06	-2.3e-05	-0.00012607
0.47306	3305.50345	4e-08	5.4e-07	2.8e-07	1.8e-07	0.0	2.94e-06	1.49e-06	1e-08	298.31153472	298.4626708	298.31062576	-1.31e-06	-2.296e-05	-0.00012582
0.47312	3305.7145	4e-08	5.4e-07	2.8e-07	1.8e-07	0.0	2.94e-06	1.49e-06	1e-08	298.31149216	298.4624051	298.31048315	-1.31e-06	-2.296e-05	-0.00012582
0.47317	3305.9255	4e-08	5.4e-07	2.8e-07	1.8e-07	0.0	2.94e-06	1.49e-06	1e-08	298.3114496	298.46213941	298.31034054	-1.31e-06	-2.296e-05	-0.00012582
0.47323	3306.13644	4e-08	5.4e-07	2.8e-07	1.8e-07	0.0	2.94e-06	1.49e-06	1e-08	298.31140704	298.46187371	298.31019793	-7.05e-06	-2.292e-05	-0.00012567
0.47328	3306.34732	4e-08	5.4e-07	2.8e-07	1.8e-07	0.0	2.94e-06	1.49e-06	1e-08	298.31117781	298.4616085	298.31006354	-6.12e-06	-2.291e-05	-0.00012558
0.47334	3306.55814	4e-08	5.4e-07	2.8e-07	1.8e-07	0.0	2.94e-06	1.49e-06	1e-08	298.31097877	298.46134343	298.30992794	-2.69e-06	-2.29e-05	-0.0001255
0.47339	3306.7689	4e-08	5.4e-07	2.8e-07	1.8e-07	0.0	2.94e-06	1.49e-06	1e-08	298.31089136	298.46107844	298.30978763	-7.01e-06	-2.282e-05	-0.00012513
0.47345	3306.9796	4e-08	5.4e-07	2.8e-07	1.8e-07	0.0	2.94e-06	1.49e-06	1e-08	298.31066336	298.46081433	298.3096538	-7.42e-06	-2.282e-05	-0.0001251
0.48351	3344.52972	4e-08	5.4e-07	2.8e-07	1.8e-07	0.0	2.94e-06	1.49e-06	1e-08	298.28711563	298.4159821	298.28633465	-5.05e-06	-1.957e-05	-0.00010697
0.48357	3344.72932	4e-08	5.4e-07	2.8e-07	1.8e-07	0.0	2.94e-06	1.49e-06	1e-08	298.28695149	298.41575561	298.28621899	-6.2e-07	-1.953e-05	-0.00010667
0.48362	3344.92885	4e-08	5.4e-07	2.8e-07	1.8e-07	0.0	2.94e-06	1.49e-06	1e-08	298.28693135	298.41552964	298.28609748	-6.2e-07	-1.953e-05	-0.00010667
0.48368	3345.12832	4e-08	5.4e-07	2.8e-07	1.8e-07	0.0	2.94e-06	1.49e-06	1e-08	298.28691121	298.41530366	298.28597597	-6.2e-07	-1.953e-05	-0.00010667
0.48373	3345.32774	4e-08	5.4e-07	2.8e-07	1.8e-07	0.0	2.94e-06	1.49e-06	1e-08	298.28689107	298.41507769	298.28585447	-3.9e-06	-1.951e-05	-0.00010659
0.48379	3345.52709	4e-08	5.4e-07	2.8e-07	1.8e-07	0.0	2.94e-06	1.49e-06	1e-08	298.28676416	298.41485196	298.28573764	-7.41e-06	-1.948e-05	-0.00010651
0.48384	3345.72637	4e-08	5.4e-07	2.8e-07	1.8e-07	0.0	2.94e-06	1.49e-06	1e-08	298.28652325	298.41462652	298.28562583	-2.15e-06	-1.947e-05	-0.0001064
0.4839	3345.9256	4e-08	5.4e-07	2.8e-07	1.8e-07	0.0	2.94e-06	1.49e-06	1e-08	298.28645321	298.41440115	298.28550678	-4.77e-06	-1.943e-05	-0.0001062
0.48395	3346.12476	4e-08	5.4e-07	2.8e-07	1.8e-07	0.0	2.94e-06	1.49e-06	1e-08	298.28629801	298.41417628	298.28539163	-6.61e-06	-1.94e-05	-0.00010606
0.48401	3346.32387	4e-08	5.4e-07	2.8e-07	1.8e-07	0.0	2.94e-06	1.49e-06	1e-08	298.28608295	298.41395175	298.28527922	-6.61e-06	-1.94e-05	-0.00010606
0.48406	3346.52291	4e-08	5.4e-07	2.8e-07	1.8e-07	0.0	2.94e-06	1.49e-06	1e-08	298.28586789	298.41372723	298.28516681	-6.29e-06	-1.94e-05	-0.00010605
0.48412	3346.72189	4e-08	5.4e-07	2.8e-07	1.8e-07	0.0	2.94e-06	1.49e-06	1e-08	298.28566321	298.4135027	298.28505396	3.3e-07	-1.94e-05	-0.00010595
0.48417	3346.9208	4e-08	5.4e-07	2.8e-07	1.8e-07	0.0	2.94e-06	1.49e-06	1e-08	298.28567398	298.4132782	298.28493195	-2.91e-06	-1.938e-05	-0.00010586
0.48423	3347.11966	4e-08	5.4e-07	2.8e-07	1.8e-07	0.0	2.94e-06	1.49e-06	1e-08	298.28557923	298.41305397	298.28481458	-4.37e-06	-1.935e-05	-0.00010575
0.48428	3347.31845	4e-08	5.4e-07	2.8e-07	1.8e-07	0.0	2.94e-06	1.49e-06	1e-08	298.28543707	298.41283002	298.28469939	-5.8e-07	-1.931e-05	-0.00010549
0.48434	3347.51718	4e-08	5.4e-07	2.8e-07	1.8e-07	0.0	2.94e-06	1.49e-06	1e-08	298.28541831	298.41260649	298.28457917	-5.8e-07	-1.931e-05	-0.00010549
0.48439	3347.71585	4e-08	5.4e-07	2.8e-07	1.8e-07	0.0	2.94e-06	1.49e-06	1e-08	298.28539954	298.41238297	298.28445896	-5.8e-07	-1.931e-05	-0.00010549
0.48445	3347.91446	4e-08	5.4e-07	2.8e-07	1.8e-07	0.0	2.94e-06	1.49e-06	1e-08	298.28538078	298.41215944	298.28433875	-4.8e-06	-1.929e-05	-0.0001054
0.49451	3383.19819	4e-08	5.4e-07	2.8e-07	1.8e-07	0.0	2.94e-06	1.49e-06	1e-08	298.26557264	298.37432202	298.26472815	-4.59e-06	-1.651e-05	-9.001e-05
0.49457	3383.3851	4e-08	5.4e-07	2.8e-07	1.8e-07	0.0	2.94e-06	1.49e-06	1e-08	298.26542346	298.37413095	298.26463137	-1.73e-06	-1.651e-05	-8.996e-05
0.49462	3383.57194	4e-08	5.4e-07	2.8e-07	1.8e-07	0.0	2.94e-06	1.49e-06	1e-08	298.26536733	298.37393991	298.26453064	-5.79e-06	-1.644e-05	-8.967e-05
0.49468	3383.75872	4e-08	5.4e-07	2.8e-07	1.8e-07	0.0	2.94e-06	1.49e-06	1e-08	298.26517891	298.37374961	298.26443594	-5.86e-06	-1.644e-05	-8.966e-05
0.49473	3383.94544	4e-08	5.4e-07	2.8e-07	1.8e-07	0.0	2.94e-06	1.49e-06	1e-08	298.2649884	298.37355931	298.26434134	-5.86e-06	-1.644e-05	-8.966e-05
0.49479	3384.13209	4e-08	5.4e-07	2.8e-07	1.8e-07	0.0	2.94e-06	1.49e-06	1e-08	298.26479789	298.37336902	298.26424674	-3.67e-06	-1.644e-05	-8.963e-05
0.49484	3384.31867	4e-08	5.4e-07	2.8e-07	1.8e-07	0.0	2.94e-06	1.49e-06	1e-08	298.26467861	298.37317872	298.2641491	6.6e-07	-1.644e-05	-8.957e-05
0.4949	3384.50519	4e-08	5.4e-07	2.8e-07	1.8e-07	0.0	2.94e-06	1.49e-06	1e-08	298.26469998	298.37298842	298.26404547	-3.79e-06	-1.641e-05	-8.946e-05
0.49495	3384.69164	4e-08	5.4e-07	2.8e-07	1.8e-07	0.0	2.94e-06	1.49e-06	1e-08	298.26457684	298.37279849	298.26394821	-2.59e-06	-1.639e-05	-8.933e-05
0.49501	3384.87803	4e-08	5.4e-07	2.8e-07	1.8e-07	0.0	2.94e-06	1.49e-06	1e-08	298.2644927	298.3726088	298.26384941	-2.3e-07	-1.637e-05	-8.917e-05
0.49506	3385.06435	4e-08	5.4e-07	2.8e-07	1.8e-07	0.0	2.94e-06	1.49e-06	1e-08	298.26448525	298.37241936	298.26374748	-2.3e-07	-1.637e-05	-8.917e-05
0.49512	3385.2506	4e-08	5.4e-07	2.8e-07	1.8e-07	0.0	2.94e-06	1.49e-06	1e-08	298.2644778	298.37222992	298.26364555	-2.3e-07	-1.637e-05	-8.917e-05
0.49517	3385.43679	4e-08	5.4e-07	2.8e-07	1.8e-07	0.0	2.94e-06	1.49e-06	1e-08	298.26447036	298.37204048	298.26354363	-5.23e-06	-1.634e-05	-8.907e-05
0.49523	3385.62292	4e-08	5.4e-07	2.8e-07	1.8e-07	0.0	2.94e-06	1.49e-06	1e-08	298.26430025	298.3718514	298.26344882	-5.14e-06	-1.633e-05	-8.901e-05
0.49528	3385.80898	4e-08	5.4e-07	2.8e-07	1.8e-07	0.0	2.94e-06	1.49e-06	1e-08	298.26413306	298.37166245	298.26335396	-1.7e-06	-1.632e-05	-8.895e-05
0.49534	3385.99497	4e-08	5.4e-07	2.8e-07	1.8e-07	0.0	2.94e-06	1.49e-06	1e-08	298.26407766	298.37147353	298.26325437	-5.26e-06	-1.627e-05	-8.869e-05
0.49539	3386.1809	4e-08	5.4e-07	2.8e-07	1.8e-07	0.0	2.94e-06	1.49e-06	1e-08	298.26390673	298.37128525	298.26316003	-5.81e-06	-1.626e-05	-8.865e-05
0.49545	3386.36677	4e-08	5.4e-07	2.8e-07	1.8e-07	0.0	2.94e-06	1.49e-06	1e-08	298.26371792	298.37109707	298.26306652	-5.81e-06	-1.626e-05	-8.865e-05
0.50551	3419.2565	4e-08	5.4e-07	2.8e-07	1.8e-07	0.0	2.94e-06	1.49e-06	1e-08	298.24723219	298.33917873	298.24656336	-1.5e-06	-1.393e-05	-7.576e-05
0.50556	3419.42997	4e-08	5.4e-07	2.8e-07	1.8e-07	0.0	2.94e-06	1.49e-06	1e-08	298.24718336	298.33901751	298.24647864	-3.67e-06	-1.389e-05	-7.559e-05
0.50562	3419.60337	4e-08	5.4e-07	2.8e-07	1.8e-07	0.0	2.94e-06	1.49e-06	1e-08	298.24706386	298.33885671	298.24639715	-4.98e-06	-1.387e-05	-7.549e-05
0.50567	3419.7767	4e-08	5.4e-07	2.8e-07	1.8e-07	0.0	2.94e-06	1.49e-06	1e-08	298.24690176	298.33869615	298.24631761	-4.98e-06	-1.387e-05	-7.549e-05
0.50573	3419.94996	4e-08	5.4e-07	2.8e-07	1.8e-07	0.0	2.94e-06	1.49e-06	1e-08	298.24673965	298.33853559	298.24623807	-4.98e-06	-1.387e-05	-7.549e-05
0.50578	3420.12316	4e-08	5.4e-07	2.8e-07	1.8e-07	0.0	2.94e-06	1.49e-06	1e-08	298.24657755	298.33837504	298.24615853	-6.6e-07	-1.387e-05	-7.544e-05
0.50584	3420.29628	4e-08	5.4e-07	2.8e-07	1.8e-07	0.0	2.94e-06	1.49e-06	1e-08	298.24655612	298.33821447	298.246073	-6.6e-07	-1.386e-05	-7.538e-05
0.50589	3420.46933	4e-08	5.4e-07	2.8e-07	1.8e-07	0.0	2.94e-06	1.49e-06	1e-08	298.24653458	298.33805402	298.24598753	-3.62e-06	-1.384e-05	-7.531e-05
0.50595	3420.64232	4e-08	5.4e-07	2.8e-07	1.8e-07	0.0	2.94e-06	1.49e-06	1e-08	298.24641677	298.33789381	298.24590629	-6.2e-07	-1.381e-05	-7.51e-05
0.506	3420.81523	4e-08	5.4e-07	2.8e-07	1.8e-07	0.0	2.94e-06	1.49e-06	1e-08	298.24639662	298.33773395	298.24582109	-1.5e-07	-1.381e-05	-7.507e-05
0.50606	3420.98808	4e-08	5.4e-07	2.8e-07	1.8e-07	0.0	2.94e-06	1.49e-06	1e-08	298.24639173	298.33757414	298.24573527	-1.5e-07	-1.381e-05	-7.507e-05
0.50611	3421.16086	4e-08	5.4e-07	2.8e-07	1.8e-07	0.0	2.94e-06	1.49e-06	1e-08	298.24638684	298.33741433	298.24564944	-1.5e-07	-1.381e-05	-7.507e-05
0.50617	3421.33356	4e-08	5.4e-07	2.8e-07	1.8e-07	0.0	2.94e-06	1.49e-06	1e-08	298.24638194	298.33725452	298.24556362	-5.29e-06	-1.378e-05	-7.499e-05
0.50622	3421.5062	4e-08	5.4e-07	2.8e-07	1.8e-07	0.0	2.94e-06	1.49e-06	1e-08	298.24620989	298.33709503	298.24548509	-2.8e-06	-1.377e-05	-7.492e-05
0.50628	3421.67877	4e-08	5.4e-07	2.8e-07	1.8e-07	0.0	2.94e-06	1.49e-06	1e-08	298.24611876	298.33693561	298.24540314	-3.31e-06	-1.373e-05	-7.467e-05
0.50633	3421.85126	4e-08	5.4e-07	2.8e-07	1.8e-07	0.0	2.94e-06	1.49e-06	1e-08	298.2460112	298.33677673	298.2453222	-3.31e-06	-1.373e-05	-7.467e-05
0.50639	3422.02369	4e-08	5.4e-07	2.8e-07	1.8e-07	0.0	2.94e-06	1.49e-06	1e-08	298.24590364	298.33661785	298.24524125	-3.31e-06	-1.373e-05	-7.467e-05
0.50644	3422.19605	4e-08	5.4e-07	2.8e-07	1.8e-07	0.0	2.94e-06	1.49e-06	1e-08	298.24579609	298.33645897	298.2451603	-3.33e-06	-1.373e-05	-7.467e-05
0.5065	3422.36834	4e-08	5.4e-07	2.8e-07	1.8e-07	0.0	2.94e-06	1.49e-06	1e-08	298.24568787	298.3363001	298.24507939	-6.09e-06	-1.364e-05	-7.425e-05
0.51651	3452.54022	4e-08	5.4e-07	2.8e-07	1.8e-07	0.0	2.94e-06	1.49e-06	1e-08	298.2318325	298.30954045	298.231278	-2.88e-06	-1.174e-05	-6.376e-05
0.51656	3452.69935	4e-08	5.4e-07	2.8e-07	1.8e-07	0.0	2.94e-06	1.49e-06	1e-08	298.23173869	298.30940458	298.23120898	-4.01e-06	-1.168e-05	-6.349e-05
0.51662	3452.8584	4e-08	5.4e-07	2.8e-07	1.8e-07	0.0	2.94e-06	1.49e-06	1e-08	298.23160832	298.30926932	298.23114186	-4.01e-06	-1.168e-05	-6.349e-05
0.51667	3453.01739	4e-08	5.4e-07	2.8e-07	1.8e-07	0.0	2.94e-06	1.49e-06	1e-08	298.23147794	298.30913406	298.23107474	-4.01e-06	-1.168e-05	-6.349e-05
0.51673	3453.17629	4e-08	5.4e-07	2.8e-07	1.8e-07	0.0	2.94e-06	1.49e-06	1e-08	298.23134756	298.3089988	298.23100762	-4.01e-06	-1.168e-05	-6.349e-05
0.51678	3453.33513	4e-08	5.4e-07	2.8e-07	1.8e-07	0.0	2.94e-06	1.49e-06	1e-08	298.23121718	298.30886355	298.23094051	-4.01e-06	-1.168e-05	-6.349e-05
0.51684	3453.49389	4e-08	5.4e-07	2.8e-07	1.8e-07	0.0	2.94e-06	1.49e-06	1e-08	298.2310868	298.30872829	298.23087339	-1.96e-06	-1.168e-05	-6.345e-05
0.51689	3453.65257	4e-08	5.4e-07	2.8e-07	1.8e-07	0.0	2.94e-06	1.49e-06	1e-08	298.23102321	298.30859304	298.23080343	4.1e-07	-1.168e-05	-6.342e-05
0.51695	3453.81118	4e-08	5.4e-07	2.8e-07	1.8e-07	0.0	2.94e-06	1.49e-06	1e-08	298.23103653	298.3084578	298.2307302	-3e-08	-1.167e-05	-6.337e-05
0.517	3453.96972	4e-08	5.4e-07	2.8e-07	1.8e-07	0.0	2.94e-06	1.49e-06	1e-08	298.23103555	298.30832267	298.23065764	-3.44e-06	-1.165e-05	-6.33e-05
0.51706	3454.12818	4e-08	5.4e-07	2.8e-07	1.8e-07	0.0	2.94e-06	1.49e-06	1e-08	298.23092378	298.30818778	298.23058993	-3.58e-06	-1.164e-05	-6.325e-05
0.51711	3454.28656	4e-08	5.4e-07	2.8e-07	1.8e-07	0.0	2.94e-06	1.49e-06	1e-08	298.2308073	298.30805301	298.23052248	3.22e-06	-1.165e-05	-6.322e-05
0.51717	3454.44488	4e-08	5.4e-07	2.8e-07	1.8e-07	0.0	2.94e-06	1.49e-06	1e-08	298.23091189	298.3079181	298.23044554	5.18e-06	-1.165e-05	-6.317e-05
0.51722	3454.60311	4e-08	5.4e-07	2.8e-07	1.8e-07	0.0	2.94e-06	1.49e-06	1e-08	298.23108035	298.30778324	298.23036591	7.14e-06	-1.165e-05	-6.313e-05
0.51728	3454.76128	4e-08	5.4e-07	2.8e-07	1.8e-07	0.0	2.94e-06	1.49e-06	1e-08	298.23131267	298.30764841	298.23028358	7.76e-06	-1.164e-05	-6.308e-05
0.51733	3454.91937	4e-08	5.4e-07	2.8e-07	1.8e-07	0.0	2.94e-06	1.49e-06	1e-08	298.23156514	298.30751367	298.23020044	-7.46e-06	-1.158e-05	-6.297e-05
0.51739	3455.07738	4e-08	5.4e-07	2.8e-07	1.8e-07	0.0	2.94e-06	1.49e-06	1e-08	298.23132247	298.3073796	298.23013875	-3.71e-06	-1.158e-05	-6.293e-05
0.51744	3455.23532	4e-08	5.4e-07	2.8e-07	1.8e-07	0.0	2.94e-06	1.49e-06	1e-08	298.2312017	298.30724551	298.23007186	-7.69e-06	-1.156e-05	-6.286e-05
0.5175	3455.39318	4e-08	5.4e-07	2.8e-07	1.8e-07	0.0	2.94e-06	1.49e-06	1e-08	298.23095164	298.30711169	298.23001061	-7.11e-06	-1.155e-05	-6.28e-05
0.52751	3482.8497	4e-08	5.4e-07	2.8e-07	1.8e-07	0.0	2.94e-06	1.49e-06	1e-08	298.21841472	298.28455509	298.21843555	-3.8e-07	-9.91e-06	-5.372e-05
0.52756	3482.99338	4e-08	5.4e-07	2.8e-07	1.8e-07	0.0	2.94e-06	1.49e-06	1e-08	298.21840252	298.28444042	298.21837455	1.148e-05	-9.94e-06	-5.371e-05
0.52762	3483.13698	4e-08	5.4e-07	2.8e-07	1.8e-07	0.0	2.94e-06	1.49e-06	1e-08	298.21877595	298.2843254	298.21829695	-7.46e-06	-9.87e-06	-5.36e-05
0.52767	3483.2805	4e-08	5.4e-07	2.8e-07	1.8e-07	0.0	2.94e-06	1.49e-06	1e-08	298.2185334	298.28421118	298.21824601	-1.852e-05	-9.82e-06	-5.351e-05
0.52773	3483.42394	4e-08	5.4e-07	2.8e-07	1.8e-07	0.0	2.94e-06	1.49e-06	1e-08	298.21793104	298.28409746	298.21821066	-1.044e-05	-9.84e-06	-5.35e-05
0.52778	3483.5673	4e-08	5.4e-07	2.8e-07	1.8e-07	0.0	2.94e-06	1.49e-06	1e-08	298.21759154	298.28398355	298.21816401	-6.13e-06	-9.85e-06	-5.346e-05
0.52784	3483.71058	4e-08	5.4e-07	2.8e-07	1.8e-07	0.0	2.94e-06	1.49e-06	1e-08	298.21739212	298.28386957	298.21811136	-8.7e-07	-9.85e-06	-5.344e-05
0.52789	3483.85378	4e-08	5.4e-07	2.8e-07	1.8e-07	0.0	2.94e-06	1.49e-06	1e-08	298.21736378	298.2837555	298.21805138	2.69e-06	-9.86e-06	-5.34e-05
0.52795	3483.99689	4e-08	5.4e-07	2.8e-07	1.8e-07	0.0	2.94e-06	1.49e-06	1e-08	298.21745119	298.28364139	298.21798645	7.84e-06	-9.86e-06	-5.338e-05
0.528	3484.13993	4e-08	5.4e-07	2.8e-07	1.8e-07	0.0	2.94e-06	1.49e-06	1e-08	298.21770609	298.2835272	298.21791434	1.313e-05	-9.87e-06	-5.335e-05
0.52806	3484.28288	4e-08	5.4e-07	2.8e-07	1.8e-07	0.0	2.94e-06	1.49e-06	1e-08	298.21813298	298.28341291	298.21783485	1.181e-05	-9.86e-06	-5.33e-05
0.52811	3484.42576	4e-08	5.4e-07	2.8e-07	1.8e-07	0.0	2.94e-06	1.49e-06	1e-08	298.21851689	298.28329876	298.21775727	-7.48e-06	-9.79e-06	-5.318e-05
0.52817	3484.56855	4e-08	5.4e-07	2.8e-07	1.8e-07	0.0	2.94e-06	1.49e-06	1e-08	298.21827347	298.28318542	298.21770684	1.5e-07	-9.81e-06	-5.316e-05
0.52822	3484.71126	4e-08	5.4e-07	2.8e-07	1.8e-07	0.0	2.94e-06	1.49e-06	1e-08	298.21827847	298.2830719	298.21764573	3.27e-06	-9.81e-06	-5.313e-05
0.52828	3484.85389	4e-08	5.4e-07	2.8e-07	1.8e-07	0.0	2.94e-06	1.49e-06	1e-08	298.21838478	298.28295836	298.2175803	-8.46e-06	-9.76e-06	-5.304e-05
0.52833	3484.99645	4e-08	5.4e-07	2.8e-07	1.8e-07	0.0	2.94e-06	1.49e-06	1e-08	298.21810979	298.28284534	298.21753139	-9.23e-06	-9.74e-06	-5.291e-05
0.52839	3485.13891	4e-08	5.4e-07	2.8e-07	1.8e-07	0.0	2.94e-06	1.49e-06	1e-08	298.21780964	298.28273263	298.21748372	-8.85e-06	-9.74e-06	-5.29e-05
0.52844	3485.2813	4e-08	5.4e-07	2.8e-07	1.8e-07	0.0	2.94e-06	1.49e-06	1e-08	298.21752175	298.28261992	298.21743552	-2.25e-06	-9.75e-06	-5.29e-05
0.5285	3485.42361	4e-08	5.4e-07	2.8e-07	1.8e-07	0.0	2.94e-06	1.49e-06	1e-08	298.21744856	298.28250702	298.21737808	2.02e-06	-9.76e-06	-5.287e-05
0.53851	3509.93385	4e-08	5.4e-07	2.8e-07	1.8e-07	0.0	2.94e-06	1.49e-06	1e-08	298.20752884	298.26349644	298.20760931	1.04e-06	-8.35e-06	-4.52e-05
0.53856	3510.06066	4e-08	5.4e-07	2.8e-07	1.8e-07	0.0	2.94e-06	1.49e-06	1e-08	298.2075628	298.26339981	298.20755609	2.02e-06	-8.34e-06	-4.517e-05
0.53862	3510.18737	4e-08	5.4e-07	2.8e-07	1.8e-07	0.0	2.94e-06	1.49e-06	1e-08	298.20762856	298.26330322	298.20750153	3e-06	-8.34e-06	-4.514e-05
0.53867	3510.314	4e-08	5.4e-07	2.8e-07	1.8e-07	0.0	2.94e-06	1.49e-06	1e-08	298.20772613	298.26320667	298.20744565	3.98e-06	-8.34e-06	-4.51e-05
0.53873	3510.44054	4e-08	5.4e-07	2.8e-07	1.8e-07	0.0	2.94e-06	1.49e-06	1e-08	298.20785549	298.26311016	298.20738842	4.96e-06	-8.33e-06	-4.507e-05
0.53878	3510.56699	4e-08	5.4e-07	2.8e-07	1.8e-07	0.0	2.94e-06	1.49e-06	1e-08	298.20801665	298.26301369	298.20732987	5.36e-06	-8.33e-06	-4.504e-05
0.53884	3510.69335	4e-08	5.4e-07	2.8e-07	1.8e-07	0.0	2.94e-06	1.49e-06	1e-08	298.20819103	298.26291728	298.20727078	-3.94e-06	-8.29e-06	-4.497e-05
0.53889	3510.81963	4e-08	5.4e-07	2.8e-07	1.8e-07	0.0	2.94e-06	1.49e-06	1e-08	298.20806292	298.26282128	298.2072248	-5.08e-06	-8.28e-06	-4.493e-05
0.53895	3510.94581	4e-08	5.4e-07	2.8e-07	1.8e-07	0.0	2.94e-06	1.49e-06	1e-08	298.20789784	298.26272541	298.20718047	5.8e-07	-8.29e-06	-4.491e-05
0.539	3511.07191	4e-08	5.4e-07	2.8e-07	1.8e-07	0.0	2.94e-06	1.49e-06	1e-08	298.20791659	298.26262942	298.20712824	-6.36e-06	-8.26e-06	-4.485e-05
0.53906	3511.19791	4e-08	5.4e-07	2.8e-07	1.8e-07	0.0	2.94e-06	1.49e-06	1e-08	298.20770972	298.26253376	298.20708579	-8.91e-06	-8.25e-06	-4.48e-05
0.53911	3511.32383	4e-08	5.4e-07	2.8e-07	1.8e-07	0.0	2.94e-06	1.49e-06	1e-08	298.20742008	298.26243827	298.20704697	-6.01e-06	-8.25e-06	-4.477e-05
0.53917	3511.44966	4e-08	5.4e-07	2.8e-07	1.8e-07	0.0	2.94e-06	1.49e-06	1e-08	298.20722465	298.26234276	298.20700413	2.79e-06	-8.27e-06	-4.476e-05
0.53922	3511.5754	4e-08	5.4e-07	2.8e-07	1.8e-07	0.0	2.94e-06	1.49e-06	1e-08	298.20731548	298.26224701	298.20694896	7.72e-06	-8.28e-06	-4.474e-05
0.53928	3511.70105	4e-08	5.4e-07	2.8e-07	1.8e-07	0.0	2.94e-06	1.49e-06	1e-08	298.20756645	298.26215117	298.20688691	3.96e-06	-8.26e-06	-4.469e-05
0.53933	3511.82661	4e-08	5.4e-07	2.8e-07	1.8e-07	0.0	2.94e-06	1.49e-06	1e-08	298.2076953	298.26205554	298.20683019	3.39e-06	-8.25e-06	-4.465e-05
0.53939	3511.95208	4e-08	5.4e-07	2.8e-07	1.8e-07	0.0	2.94e-06	1.49e-06	1e-08	298.20780553	298.26196002	298.20677431	7.6e-07	-8.24e-06	-4.46e-05
0.53944	3512.07746	4e-08	5.4e-07	2.8e-07	1.8e-07	0.0	2.94e-06	1.49e-06	1e-08	298.20783014	298.26186467	298.20672218	-5.31e-06	-8.21e-06	-4.454e-05
0.5395	3512.20276	4e-08	5.4e-07	2.8e-07	1.8e-07	0.0	2.94e-06	1.49e-06	1e-08	298.20765751	298.26176963	298.20667861	-9.3e-06	-8.19e-06	-4.449e-05
0.54951	3533.46306	4e-08	5.4e-07	2.8e-07	1.8e-07	0.0	2.94e-06	1.49e-06	1e-08	298.19767856	298.24574457	298.19852071	-9.31e-06	-7e-06	-3.802e-05
0.54956	3533.57107	4e-08	5.4e-07	2.8e-07	1.8e-07	0.0	2.94e-06	1.49e-06	1e-08	298.19737587	298.24566353	298.19849022	1.98e-06	-7.03e-06	-3.803e-05
0.54962	3533.67899	4e-08	5.4e-07	2.8e-07	1.8e-07	0.0	2.94e-06	1.49e-06	1e-08	298.19744017	298.24558215	298.1984439	8.64e-06	-7.04e-06	-3.802e-05
0.54967	3533.7868	4e-08	5.4e-07	2.8e-07	1.8e-07	0.0	2.94e-06	1.49e-06	1e-08	298.19772109	298.24550059	298.19838826	-4.1e-07	-7.01e-06	-3.796e-05
0.54973	3533.89451	4e-08	5.4e-07	2.8e-07	1.8e-07	0.0	2.94e-06	1.49e-06	1e-08	298.19770777	298.24541944	298.19834537	4.76e-06	-7.02e-06	-3.794e-05
0.54978	3534.00212	4e-08	5.4e-07	2.8e-07	1.8e-07	0.0	2.94e-06	1.49e-06	1e-08	298.19786264	298.24533816	298.19829525	7.63e-06	-7.02e-06	-3.789e-05
0.54984	3534.10964	4e-08	5.4e-07	2.8e-07	1.8e-07	0.0	2.94e-06	1.49e-06	1e-08	298.19811079	298.24525693	298.19824118	6.54e-06	-7e-06	-3.783e-05
0.54989	3534.21705	4e-08	5.4e-07	2.8e-07	1.8e-07	0.0	2.94e-06	1.49e-06	1e-08	298.19832362	298.24517585	298.19818869	6.54e-06	-7e-06	-3.783e-05
0.54995	3534.32436	4e-08	5.4e-07	2.8e-07	1.8e-07	0.0	2.94e-06	1.49e-06	1e-08	298.19853646	298.24509477	298.19813621	3.74e-06	-6.98e-06	-3.775e-05
0.55	3534.43157	4e-08	5.4e-07	2.8e-07	1.8e-07	0.0	2.94e-06	1.49e-06	1e-08	298.19865819	298.24501394	298.19808774	3.6386378	-2.48383831	19.79340004
