# Supplementary material for: Dataset for the simulated biomass pyrolysis in rotary kilns with varying particle residence time distributions
Source: Data Brief. 2021 Nov 23;39:107603. doi: 10.1016/j.dib.2021.107603 (PMC8633881; doi:10.1016/j.dib.2021.107603)
Supplement: Supplementary Data S1 — Supplementary Raw Research Data. This is open data under the CC BY license http://creativecommons.org/licenses/by/4.0/ [file mmc1.zip › supplementary/100/logFiles/log_Pe5]

l,m	Tau,s	F_w,kg/s	F_is,kg/s	F_c,kg/s	F_rt,kg/s	F_w_wet,kg/s	F_it,kg/s	F_g,kg/s	F_H2O_g,kg/s	T_b,K	T_g,K	T_w,K	q_bed,kW/m	q_gas,kW/m	q_loss,kW/m
5e-05	0.25718	0.0	0.0	0.0	0.0	5.47e-06	0.0	0.0	0.0	362.84805476	799.16844129	813.53447445	10.16310767	-0.03588304	-0.398827
0.00011	0.77153	0.0	0.0	0.0	0.0	5.47e-06	0.0	0.0	0.0	416.79988881	789.23940696	798.75180723	8.70998419	-0.04390195	-0.38805436
0.00016	1.28586	1e-08	0.0	0.0	0.0	5.47e-06	0.0	0.0	0.0	461.8590938	777.05334688	786.03628073	7.46179591	-0.03698197	-0.37877447
0.00022	1.80017	5e-08	0.0	0.0	0.0	5.42e-06	0.0	0.0	0.0	499.64902174	766.65948516	775.07700989	6.38992984	-0.03035517	-0.37077416
0.00027	2.31445	2.3e-07	0.0	0.0	0.0	5.24e-06	0.0	0.0	0.0	531.42578212	757.77006361	765.62498451	5.46998843	-0.02360342	-0.36387112
0.00033	2.8287	7.2e-07	0.0	0.0	0.0	4.76e-06	0.0	0.0	0.0	558.17179836	750.13043564	757.46512685	4.68144433	-0.01660914	-0.35790824
0.00038	3.34293	1.62e-06	0.0	0.0	0.0	3.85e-06	0.0	0.0	0.0	580.68755015	743.52232683	750.41124308	4.00594327	-0.00868412	-0.35274903
0.00044	3.85714	2.81e-06	0.0	0.0	0.0	2.66e-06	0.0	0.0	0.0	599.6701084	737.68972989	744.30214105	3.4264421	0.0022579	-0.34827552
0.00049	4.37133	3.92e-06	0.0	0.0	0.0	1.54e-06	0.0	0.0	0.0	615.7276473	732.317414	738.99779957	2.92792666	0.01782549	-0.3443853
0.0105	97.54881	2.1e-07	5.5e-07	2.5e-07	3e-07	-0.0	2.85e-06	1.31e-06	1e-08	646.21080135	648.79007855	644.99308262	-0.01971484	-0.0407593	-0.27227645
0.01056	98.05855	2.1e-07	5.5e-07	2.5e-07	3e-07	-0.0	2.85e-06	1.31e-06	1e-08	645.91120039	648.49494388	644.69562988	-0.01966926	-0.04073133	-0.27204302
0.01061	98.56826	2.1e-07	5.5e-07	2.5e-07	3e-07	-0.0	2.85e-06	1.31e-06	1e-08	645.61183473	648.20001463	644.39840165	-0.01962376	-0.04070304	-0.27180881
0.01067	99.07795	2.1e-07	5.5e-07	2.5e-07	3e-07	-0.0	2.85e-06	1.31e-06	1e-08	645.3127054	647.90529178	644.10139873	-0.01957857	-0.04067458	-0.27157497
0.01072	99.58761	2.1e-07	5.5e-07	2.5e-07	3e-07	-0.0	2.85e-06	1.32e-06	1e-08	645.01381165	647.61077529	643.80462077	-0.01953436	-0.04064638	-0.27134498
0.01078	100.09725	2.1e-07	5.5e-07	2.5e-07	3e-07	-0.0	2.85e-06	1.32e-06	1e-08	644.71515062	647.31646203	643.50806411	-0.01948908	-0.04061714	-0.27110822
0.01083	100.60686	2.1e-07	5.5e-07	2.5e-07	3e-07	0.0	2.85e-06	1.32e-06	1e-08	644.41672833	647.02235827	643.21173529	-0.01944539	-0.04058855	-0.27087848
0.01089	101.11645	2.1e-07	5.5e-07	2.5e-07	3e-07	-0.0	2.85e-06	1.32e-06	1e-08	644.11853773	646.72845809	642.91562761	-0.01940093	-0.04055912	-0.27064354
0.01094	101.62602	2.1e-07	5.5e-07	2.5e-07	3e-07	-0.0	2.85e-06	1.32e-06	1e-08	643.82058451	646.43476637	642.61974611	-0.01935711	-0.04052975	-0.2704107
0.011	102.13556	2.1e-07	5.5e-07	2.5e-07	3e-07	-0.0	2.85e-06	1.32e-06	1e-08	643.52286694	646.14128154	642.32408883	-0.01931398	-0.04050048	-0.27018023
0.01105	102.64508	2.1e-07	5.4e-07	2.5e-07	3e-07	-0.0	2.85e-06	1.32e-06	1e-08	643.22538182	645.84800177	642.02865353	-0.01927098	-0.04047096	-0.26994932
0.01111	103.15457	2e-07	5.4e-07	2.5e-07	2.9e-07	0.0	2.85e-06	1.32e-06	1e-08	642.92813089	645.55492773	641.73344069	-0.01922729	-0.04044062	-0.26971338
0.01116	103.66404	2e-07	5.4e-07	2.5e-07	2.9e-07	-0.0	2.85e-06	1.32e-06	1e-08	642.63111739	645.26206417	641.43845521	-0.01918525	-0.04041107	-0.2694851
0.01122	104.17348	2e-07	5.4e-07	2.5e-07	2.9e-07	-0.0	2.85e-06	1.32e-06	1e-08	642.33433613	644.96940454	641.14368977	-0.01914303	-0.04038106	-0.26925467
0.01127	104.6829	2e-07	5.4e-07	2.5e-07	2.9e-07	0.0	2.86e-06	1.32e-06	1e-08	642.03778751	644.67695104	640.84914653	-0.01910004	-0.04035015	-0.26901877
0.01133	105.1923	2e-07	5.4e-07	2.5e-07	2.9e-07	-0.0	2.86e-06	1.32e-06	1e-08	641.7414775	644.38470884	640.55483081	-0.01905887	-0.04032021	-0.26879153
0.01138	105.70167	2e-07	5.4e-07	2.5e-07	2.9e-07	-0.0	2.86e-06	1.33e-06	1e-08	641.44539735	644.09267045	640.26073433	-0.01901648	-0.04028905	-0.26855639
0.01144	106.21101	2e-07	5.4e-07	2.5e-07	2.9e-07	-0.0	2.86e-06	1.33e-06	1e-08	641.14955491	643.80084324	639.9668648	-0.01897568	-0.04025871	-0.26832881
0.01149	106.72034	2e-07	5.4e-07	2.5e-07	2.9e-07	-0.0	2.86e-06	1.33e-06	1e-08	640.85394409	643.50922068	639.67321499	-0.01893478	-0.04022798	-0.26809943
0.0215	199.00812	1.6e-07	5.4e-07	2.7e-07	2.4e-07	-0.0	2.88e-06	1.39e-06	1e-08	590.80950073	593.92140002	589.85779552	-0.01409503	-0.03378566	-0.22892509
0.02156	199.51294	1.6e-07	5.4e-07	2.7e-07	2.4e-07	-0.0	2.88e-06	1.39e-06	1e-08	590.55418693	593.66792346	589.60353883	-0.01407698	-0.033751	-0.22872905
0.02161	200.01774	1.6e-07	5.4e-07	2.7e-07	2.4e-07	0.0	2.88e-06	1.39e-06	1e-08	590.29907725	593.41464506	589.34948342	-0.0140592	-0.03371677	-0.22853552
0.02167	200.52251	1.6e-07	5.4e-07	2.7e-07	2.4e-07	0.0	2.88e-06	1.39e-06	1e-08	590.04416924	593.16156238	589.09562677	-0.01404612	-0.03369139	-0.22839202
0.02172	201.02726	1.6e-07	5.4e-07	2.7e-07	2.4e-07	0.0	2.88e-06	1.39e-06	1e-08	589.78940803	592.90862483	588.84191764	-0.01402941	-0.03365889	-0.22820822
0.02178	201.53198	1.6e-07	5.4e-07	2.7e-07	2.4e-07	-0.0	2.88e-06	1.39e-06	1e-08	589.53483391	592.65587315	588.58839751	-0.01401115	-0.03362385	-0.22801009
0.02183	202.03668	1.6e-07	5.4e-07	2.7e-07	2.4e-07	-0.0	2.88e-06	1.39e-06	1e-08	589.28046828	592.40332188	588.33508078	-0.01399283	-0.03358871	-0.22781138
0.02189	202.54135	1.6e-07	5.4e-07	2.7e-07	2.4e-07	0.0	2.88e-06	1.39e-06	1e-08	589.0263153	592.15097165	588.08196804	-0.01397358	-0.03355146	-0.22760079
0.02194	203.046	1.6e-07	5.4e-07	2.7e-07	2.4e-07	-0.0	2.88e-06	1.39e-06	1e-08	588.77238042	591.89883453	587.82907172	-0.01394865	-0.03350297	-0.22732663
0.022	203.55063	1.6e-07	5.4e-07	2.7e-07	2.4e-07	0.0	2.88e-06	1.39e-06	1e-08	588.51873089	591.64697492	587.57645729	-0.01393206	-0.03347057	-0.22714365
0.02205	204.05522	1.6e-07	5.4e-07	2.7e-07	2.4e-07	0.0	2.88e-06	1.39e-06	1e-08	588.26527121	591.39530072	587.32403105	-0.0139143	-0.03343589	-0.22694764
0.02211	204.5598	1.6e-07	5.4e-07	2.7e-07	2.4e-07	0.0	2.88e-06	1.39e-06	1e-08	588.01201472	591.14382501	587.07180644	-0.01389013	-0.0333885	-0.22667998
0.02216	205.06435	1.6e-07	5.4e-07	2.7e-07	2.4e-07	-0.0	2.88e-06	1.39e-06	1e-08	587.75903607	590.89262062	586.81985721	-0.01388098	-0.0333706	-0.22657885
0.02222	205.56887	1.6e-07	5.4e-07	2.7e-07	2.4e-07	-0.0	2.88e-06	1.39e-06	1e-08	587.50616331	590.6415187	586.56801203	-0.01385818	-0.0333258	-0.22632584
0.02227	206.07337	1.6e-07	5.4e-07	2.7e-07	2.4e-07	-0.0	2.88e-06	1.39e-06	1e-08	587.25355341	590.39067327	586.31642724	-0.01384206	-0.0332941	-0.22614679
0.02233	206.57785	1.6e-07	5.4e-07	2.7e-07	2.4e-07	-0.0	2.88e-06	1.39e-06	1e-08	587.00112979	590.14000941	586.06502675	-0.01382526	-0.03326106	-0.22596011
0.02238	207.0823	1.6e-07	5.4e-07	2.7e-07	2.4e-07	-0.0	2.88e-06	1.39e-06	1e-08	586.74890159	589.88953479	585.81381844	-0.01380151	-0.03321414	-0.22569517
0.02244	207.58673	1.6e-07	5.4e-07	2.7e-07	2.4e-07	0.0	2.88e-06	1.39e-06	1e-08	586.49694912	589.63932903	585.56288294	-0.01379297	-0.03319726	-0.22559988
0.02249	208.09113	1.6e-07	5.4e-07	2.7e-07	2.4e-07	0.0	2.88e-06	1.39e-06	1e-08	586.24509518	589.38921993	585.31204558	-0.01377024	-0.03315231	-0.22534597
0.0325	299.47843	1.5e-07	5.4e-07	2.7e-07	2.3e-07	0.0	2.88e-06	1.39e-06	1e-08	543.67743749	547.06936803	542.90286448	-0.01108025	-0.02731305	-0.19214402
0.03256	299.97828	1.5e-07	5.4e-07	2.7e-07	2.3e-07	0.0	2.88e-06	1.39e-06	1e-08	543.46074663	546.85371873	542.68693871	-0.01106756	-0.0272837	-0.19197451
0.03261	300.4781	1.5e-07	5.4e-07	2.7e-07	2.3e-07	-0.0	2.88e-06	1.39e-06	1e-08	543.24423475	546.63824619	542.47119196	-0.01105485	-0.02725433	-0.19180494
0.03267	300.9779	1.5e-07	5.4e-07	2.7e-07	2.3e-07	-0.0	2.88e-06	1.39e-06	1e-08	543.02790218	546.42295048	542.25562427	-0.01104202	-0.02722503	-0.19163565
0.03272	301.47767	1.5e-07	5.4e-07	2.7e-07	2.3e-07	-0.0	2.88e-06	1.39e-06	1e-08	542.81175201	546.20783132	542.04023515	-0.01102928	-0.02719576	-0.19146652
0.03278	301.97741	1.5e-07	5.4e-07	2.7e-07	2.3e-07	-0.0	2.88e-06	1.39e-06	1e-08	542.59578263	545.99288859	541.82502457	-0.01101669	-0.02716654	-0.1912976
0.03283	302.47714	1.5e-07	5.4e-07	2.7e-07	2.3e-07	-0.0	2.88e-06	1.39e-06	1e-08	542.37999117	545.77812208	541.6099925	-0.01100397	-0.02713741	-0.19112911
0.03289	302.97683	1.5e-07	5.4e-07	2.7e-07	2.3e-07	-0.0	2.88e-06	1.39e-06	1e-08	542.16438129	545.56353141	541.39513827	-0.0109913	-0.02710823	-0.19096034
0.03294	303.4765	1.5e-07	5.4e-07	2.7e-07	2.3e-07	0.0	2.88e-06	1.39e-06	1e-08	541.94895139	545.34911683	541.18046227	-0.01097863	-0.02707904	-0.19079159
0.033	303.97615	1.5e-07	5.4e-07	2.7e-07	2.3e-07	0.0	2.88e-06	1.39e-06	1e-08	541.73370128	545.13487832	540.9659645	-0.01096627	-0.02704993	-0.19062319
0.03305	304.47577	1.5e-07	5.4e-07	2.7e-07	2.3e-07	0.0	2.88e-06	1.4e-06	1e-08	541.51862521	544.92081557	540.75164498	-0.01095371	-0.02702085	-0.19045489
0.03311	304.97537	1.5e-07	5.4e-07	2.7e-07	2.3e-07	0.0	2.88e-06	1.4e-06	1e-08	541.30372771	544.70692849	540.53750333	-0.0109411	-0.02699182	-0.19028685
0.03316	305.47494	1.5e-07	5.4e-07	2.7e-07	2.3e-07	0.0	2.88e-06	1.4e-06	1e-08	541.08901	544.49321685	540.32353921	-0.01092878	-0.02696287	-0.19011919
0.03322	305.97448	1.5e-07	5.4e-07	2.7e-07	2.3e-07	0.0	2.88e-06	1.4e-06	1e-08	540.87446684	544.27968028	540.10975259	-0.01091631	-0.02693387	-0.18995126
0.03327	306.474	1.5e-07	5.4e-07	2.7e-07	2.3e-07	-0.0	2.88e-06	1.4e-06	1e-08	540.66010098	544.06631904	539.89614356	-0.01090383	-0.02690486	-0.18978333
0.03333	306.9735	1.5e-07	5.4e-07	2.7e-07	2.3e-07	-0.0	2.88e-06	1.4e-06	1e-08	540.44591244	543.85313314	539.68271211	-0.01089103	-0.02687594	-0.18961577
0.03338	307.47297	1.5e-07	5.4e-07	2.7e-07	2.3e-07	-0.0	2.88e-06	1.4e-06	1e-08	540.23190847	543.64012222	539.46945738	-0.01087848	-0.02684703	-0.18944829
0.03344	307.97242	1.5e-07	5.4e-07	2.7e-07	2.3e-07	-0.0	2.88e-06	1.4e-06	1e-08	540.01808408	543.42728621	539.25637964	-0.01086622	-0.02681817	-0.189281
0.03349	308.47184	1.5e-07	5.4e-07	2.7e-07	2.3e-07	-0.0	2.88e-06	1.4e-06	1e-08	539.8044336	543.21462496	539.04347909	-0.01085352	-0.02678944	-0.18911431
0.0435	398.9476	1.5e-07	5.4e-07	2.7e-07	2.3e-07	0.0	2.88e-06	1.4e-06	1e-08	503.75111656	507.2929848	503.11360829	-0.00885311	-0.0220268	-0.1609064
0.04356	399.44241	1.5e-07	5.4e-07	2.7e-07	2.3e-07	0.0	2.88e-06	1.4e-06	1e-08	503.56768991	507.11021963	502.93100058	-0.00883032	-0.0220032	-0.16076305
0.04361	399.9372	1.5e-07	5.4e-07	2.7e-07	2.3e-07	0.0	2.88e-06	1.4e-06	1e-08	503.38468718	506.9276065	502.74852901	-0.00882363	-0.02197957	-0.16061979
0.04367	400.43196	1.5e-07	5.4e-07	2.7e-07	2.3e-07	0.0	2.88e-06	1.4e-06	1e-08	503.20177482	506.74514567	502.56621608	-0.00881242	-0.02195601	-0.16047679
0.04372	400.92669	1.5e-07	5.4e-07	2.7e-07	2.3e-07	0.0	2.88e-06	1.4e-06	1e-08	503.01904706	506.56283679	502.38405512	-0.0087969	-0.02193249	-0.16033393
0.04378	401.4214	1.5e-07	5.4e-07	2.7e-07	2.3e-07	0.0	2.88e-06	1.4e-06	1e-08	502.83659313	506.38067964	502.20203998	-0.0087847	-0.02190894	-0.16019093
0.04383	401.91608	1.5e-07	5.4e-07	2.7e-07	2.3e-07	0.0	2.88e-06	1.4e-06	1e-08	502.65434424	506.19867443	502.02017546	-0.00877991	-0.02188539	-0.16004803
0.04389	402.41074	1.5e-07	5.4e-07	2.7e-07	2.3e-07	0.0	2.88e-06	1.4e-06	1e-08	502.47214678	506.0168212	501.83847181	-0.00877979	-0.02186187	-0.15990533
0.04394	402.90537	1.5e-07	5.4e-07	2.7e-07	2.3e-07	0.0	2.88e-06	1.4e-06	1e-08	502.28990417	505.83511988	501.65693537	-0.00876411	-0.02183842	-0.15976283
0.044	403.39998	1.5e-07	5.4e-07	2.7e-07	2.3e-07	0.0	2.88e-06	1.4e-06	1e-08	502.10793919	505.65356994	501.47554412	-0.00876222	-0.02181502	-0.15962066
0.04405	403.89456	1.5e-07	5.4e-07	2.7e-07	2.3e-07	0.0	2.88e-06	1.4e-06	1e-08	501.92596614	505.47217134	501.29431701	-0.00875487	-0.02179159	-0.15947831
0.04411	404.38912	1.5e-07	5.4e-07	2.7e-07	2.3e-07	0.0	2.88e-06	1.4e-06	1e-08	501.74409812	505.29092416	501.1132466	-0.00874621	-0.02176817	-0.15933598
0.04416	404.88365	1.5e-07	5.4e-07	2.7e-07	2.3e-07	0.0	2.88e-06	1.4e-06	1e-08	501.5623625	505.10982835	500.93233101	-0.00872406	-0.02174485	-0.15919396
0.04422	405.37815	1.5e-07	5.4e-07	2.7e-07	2.3e-07	0.0	2.88e-06	1.4e-06	1e-08	501.38103944	504.9288833	500.75155102	-0.00871691	-0.02172151	-0.15905202
0.04427	405.87263	1.5e-07	5.4e-07	2.7e-07	2.3e-07	0.0	2.88e-06	1.4e-06	1e-08	501.19981781	504.74808928	500.57092754	-0.00870548	-0.02169824	-0.15891037
0.04433	406.36709	1.5e-07	5.4e-07	2.7e-07	2.3e-07	0.0	2.88e-06	1.4e-06	1e-08	501.01878668	504.56744591	500.39045427	-0.00869089	-0.021675	-0.15876881
0.04438	406.86152	1.5e-07	5.4e-07	2.7e-07	2.3e-07	0.0	2.88e-06	1.4e-06	1e-08	500.83801196	504.38695304	500.21012666	-0.00867904	-0.02165172	-0.15862713
0.04444	407.35592	1.5e-07	5.4e-07	2.7e-07	2.3e-07	0.0	2.88e-06	1.4e-06	1e-08	500.65743657	504.20661084	500.02994871	-0.00867463	-0.02162846	-0.15848557
0.04449	407.8503	1.5e-07	5.4e-07	2.7e-07	2.3e-07	0.0	2.88e-06	1.4e-06	1e-08	500.47690585	504.02641935	499.84993069	-0.00867322	-0.02160523	-0.15834419
0.05455	497.89286	1.5e-07	5.4e-07	2.7e-07	2.3e-07	0.0	2.88e-06	1.4e-06	1e-08	469.88421747	473.46904443	469.35847369	-0.00708797	-0.01776404	-0.1344067
0.05461	498.38254	1.5e-07	5.4e-07	2.7e-07	2.3e-07	0.0	2.88e-06	1.4e-06	1e-08	469.72998839	473.31465932	469.20461633	-0.00707807	-0.01774512	-0.13428587
0.05466	498.8722	1.5e-07	5.4e-07	2.7e-07	2.3e-07	0.0	2.88e-06	1.4e-06	1e-08	469.57593998	473.16040459	469.05088819	-0.00706901	-0.0177262	-0.13416506
0.05472	499.36183	1.5e-07	5.4e-07	2.7e-07	2.3e-07	0.0	2.88e-06	1.4e-06	1e-08	469.42205387	473.00628026	468.89729042	-0.00707292	-0.01770727	-0.13404443
0.05477	499.85144	1.5e-07	5.4e-07	2.7e-07	2.3e-07	0.0	2.88e-06	1.4e-06	1e-08	469.26804814	472.85228653	468.74384097	-0.00706351	-0.01768842	-0.13392395
0.05483	500.34102	1.5e-07	5.4e-07	2.7e-07	2.3e-07	0.0	2.88e-06	1.4e-06	1e-08	469.11421284	472.69842287	468.59052103	-0.00705704	-0.0176696	-0.13380369
0.05488	500.83058	1.5e-07	5.4e-07	2.7e-07	2.3e-07	0.0	2.88e-06	1.4e-06	1e-08	468.96048397	472.54468913	468.43733446	-0.00705432	-0.01765079	-0.13368351
0.05494	501.32011	1.5e-07	5.4e-07	2.7e-07	2.3e-07	0.0	2.88e-06	1.4e-06	1e-08	468.80678015	472.39108537	468.28428643	-0.00704882	-0.01763196	-0.13356323
0.05499	501.80961	1.5e-07	5.4e-07	2.7e-07	2.3e-07	0.0	2.88e-06	1.4e-06	1e-08	468.65316159	472.23761158	468.13137317	-0.00703561	-0.0176132	-0.13344311
0.05505	502.29909	1.5e-07	5.4e-07	2.7e-07	2.3e-07	0.0	2.88e-06	1.4e-06	1e-08	468.49979663	472.08426737	467.97858368	-0.00702106	-0.01759447	-0.13332316
0.0551	502.78854	1.5e-07	5.4e-07	2.7e-07	2.3e-07	0.0	2.88e-06	1.4e-06	1e-08	468.34671453	471.93105254	467.8259159	-0.00701794	-0.01757572	-0.13320332
0.05516	503.27797	1.5e-07	5.4e-07	2.7e-07	2.3e-07	0.0	2.88e-06	1.4e-06	1e-08	468.19366631	471.77796734	467.67338573	-0.00700349	-0.01755708	-0.1330838
0.05521	503.76737	1.5e-07	5.4e-07	2.7e-07	2.3e-07	0.0	2.88e-06	1.4e-06	1e-08	468.04089921	471.62501108	467.52097694	-0.00699372	-0.01753839	-0.1329641
0.05527	504.25675	1.5e-07	5.4e-07	2.7e-07	2.3e-07	0.0	2.88e-06	1.4e-06	1e-08	467.88831097	471.4721841	467.36869628	-0.00698609	-0.01751969	-0.13284443
0.05532	504.7461	1.5e-07	5.4e-07	2.7e-07	2.3e-07	0.0	2.88e-06	1.4e-06	1e-08	467.73585503	471.31948643	467.21654673	-0.00699045	-0.01750099	-0.13272492
0.05538	505.23542	1.5e-07	5.4e-07	2.7e-07	2.3e-07	0.0	2.88e-06	1.4e-06	1e-08	467.58327013	471.16691829	467.06454486	-0.00697843	-0.01748238	-0.13260561
0.05543	505.72472	1.5e-07	5.4e-07	2.7e-07	2.3e-07	0.0	2.88e-06	1.4e-06	1e-08	467.43091376	471.01447896	466.91266753	-0.00697448	-0.01746379	-0.13248651
0.05549	506.21399	1.5e-07	5.4e-07	2.7e-07	2.3e-07	0.0	2.88e-06	1.4e-06	1e-08	467.27860984	470.8621685	466.76092582	-0.00697112	-0.0174452	-0.13236741
0.06555	595.31677	1.5e-07	5.4e-07	2.7e-07	2.3e-07	0.0	2.88e-06	1.4e-06	1e-08	441.52365477	445.05719972	441.08851425	-0.00572839	-0.01436963	-0.11221301
0.06561	595.80128	1.5e-07	5.4e-07	2.7e-07	2.3e-07	0.0	2.88e-06	1.4e-06	1e-08	441.3937019	444.92694884	440.959149	-0.00572289	-0.01435446	-0.11211133
0.06566	596.28578	1.5e-07	5.4e-07	2.7e-07	2.3e-07	0.0	2.88e-06	1.4e-06	1e-08	441.26384865	444.79680936	440.82989753	-0.00570573	-0.01433937	-0.11200987
0.06572	596.77024	1.5e-07	5.4e-07	2.7e-07	2.3e-07	0.0	2.88e-06	1.4e-06	1e-08	441.13435976	444.66678065	440.70074327	-0.00570307	-0.01432425	-0.11190846
0.06577	597.25468	1.5e-07	5.4e-07	2.7e-07	2.3e-07	0.0	2.88e-06	1.4e-06	1e-08	441.00490644	444.53686316	440.57170644	-0.00569404	-0.01430919	-0.11180729
0.06583	597.7391	1.5e-07	5.4e-07	2.7e-07	2.3e-07	0.0	2.88e-06	1.4e-06	1e-08	440.87563339	444.40705643	440.44277786	-0.00568403	-0.01429413	-0.11170613
0.06588	598.22349	1.5e-07	5.4e-07	2.7e-07	2.3e-07	0.0	2.88e-06	1.4e-06	1e-08	440.74656284	444.27736042	440.31395614	-0.00567591	-0.01427906	-0.1116049
0.06594	598.70785	1.5e-07	5.4e-07	2.7e-07	2.3e-07	0.0	2.88e-06	1.4e-06	1e-08	440.61765169	444.14777525	440.18524402	-0.00567786	-0.01426397	-0.1115038
0.06599	599.19219	1.5e-07	5.4e-07	2.7e-07	2.3e-07	0.0	2.88e-06	1.4e-06	1e-08	440.48867173	444.01830117	440.05665543	-0.0056748	-0.01424893	-0.11140282
0.06605	599.6765	1.5e-07	5.4e-07	2.7e-07	2.3e-07	0.0	2.88e-06	1.4e-06	1e-08	440.35973671	443.88893788	439.92818322	-0.00566693	-0.01423393	-0.11130203
0.0661	600.16078	1.5e-07	5.4e-07	2.7e-07	2.3e-07	0.0	2.88e-06	1.4e-06	1e-08	440.23095588	443.759685	439.79982045	-0.00566644	-0.01421894	-0.11120136
0.06616	600.64504	1.5e-07	5.4e-07	2.7e-07	2.3e-07	0.0	2.88e-06	1.4e-06	1e-08	440.10216162	443.63054269	439.67157733	-0.00566246	-0.01420394	-0.11110059
0.06621	601.12927	1.5e-07	5.4e-07	2.7e-07	2.3e-07	0.0	2.88e-06	1.4e-06	1e-08	439.97343328	443.50151092	439.54344905	-0.0056532	-0.01418897	-0.11099992
0.06627	601.61348	1.5e-07	5.4e-07	2.7e-07	2.3e-07	0.0	2.88e-06	1.4e-06	1e-08	439.84489089	443.3725894	439.41542814	-0.00563886	-0.01417406	-0.11089942
0.06632	602.09766	1.5e-07	5.4e-07	2.7e-07	2.3e-07	0.0	2.88e-06	1.4e-06	1e-08	439.71664991	443.24377776	439.2875073	-0.00563768	-0.01415911	-0.11079899
0.06638	602.58181	1.5e-07	5.4e-07	2.7e-07	2.3e-07	0.0	2.88e-06	1.4e-06	1e-08	439.5884113	443.11507642	439.15970485	-0.00562514	-0.01414426	-0.11069886
0.06643	603.06594	1.5e-07	5.4e-07	2.7e-07	2.3e-07	0.0	2.88e-06	1.4e-06	1e-08	439.46043385	442.98648466	439.03200455	-0.00561711	-0.01412937	-0.11059857
0.06649	603.55004	1.5e-07	5.4e-07	2.7e-07	2.3e-07	0.0	2.88e-06	1.4e-06	1e-08	439.3326147	442.8580028	438.9044129	-0.00561083	-0.01411447	-0.1104983
0.07655	691.70092	1.5e-07	5.4e-07	2.7e-07	2.3e-07	0.0	2.88e-06	1.4e-06	1e-08	417.70342309	421.1079638	417.34292735	-0.00463702	-0.01165131	-0.09357146
0.07661	692.1802	1.5e-07	5.4e-07	2.7e-07	2.3e-07	0.0	2.88e-06	1.4e-06	1e-08	417.59441681	420.99827073	417.23439178	-0.00463411	-0.01163915	-0.09348619
0.07666	692.65946	1.5e-07	5.4e-07	2.7e-07	2.3e-07	0.0	2.88e-06	1.4e-06	1e-08	417.48546108	420.88867243	417.12595482	-0.00462753	-0.01162702	-0.09340098
0.07672	693.1387	1.5e-07	5.4e-07	2.7e-07	2.3e-07	0.0	2.88e-06	1.4e-06	1e-08	417.37664227	420.77916869	417.01761125	-0.00461375	-0.01161495	-0.09331593
0.07677	693.6179	1.5e-07	5.4e-07	2.7e-07	2.3e-07	0.0	2.88e-06	1.4e-06	1e-08	417.26812955	420.66975905	416.90935081	-0.00461373	-0.01160283	-0.09323092
0.07683	694.09708	1.5e-07	5.4e-07	2.7e-07	2.3e-07	0.0	2.88e-06	1.4e-06	1e-08	417.15959959	420.56044402	416.80119271	-0.00460276	-0.0115908	-0.09314619
0.07688	694.57624	1.5e-07	5.4e-07	2.7e-07	2.3e-07	0.0	2.88e-06	1.4e-06	1e-08	417.05130994	420.45122288	416.69312132	-0.00459592	-0.01157873	-0.09306132
0.07694	695.05536	1.5e-07	5.4e-07	2.7e-07	2.3e-07	0.0	2.88e-06	1.4e-06	1e-08	416.94316357	420.34209593	416.58514256	-0.00459051	-0.01156666	-0.09297647
0.07699	695.53447	1.5e-07	5.4e-07	2.7e-07	2.3e-07	0.0	2.88e-06	1.4e-06	1e-08	416.83512678	420.23306321	416.47725841	-0.00459607	-0.01155457	-0.09289173
0.07705	696.01354	1.5e-07	5.4e-07	2.7e-07	2.3e-07	0.0	2.88e-06	1.4e-06	1e-08	416.72694158	420.12412505	416.36948409	-0.00458778	-0.01154255	-0.09280713
0.0771	696.49259	1.5e-07	5.4e-07	2.7e-07	2.3e-07	0.0	2.88e-06	1.4e-06	1e-08	416.61893387	420.01528075	416.26180007	-0.00458627	-0.01153054	-0.09272269
0.07716	696.97161	1.5e-07	5.4e-07	2.7e-07	2.3e-07	0.0	2.88e-06	1.4e-06	1e-08	416.51094414	419.90653042	416.15421565	-0.00458497	-0.01151852	-0.09263824
0.07721	697.45061	1.5e-07	5.4e-07	2.7e-07	2.3e-07	0.0	2.88e-06	1.4e-06	1e-08	416.40296769	419.79787407	416.04673112	-0.00458211	-0.01150651	-0.09255375
0.07727	697.92958	1.5e-07	5.4e-07	2.7e-07	2.3e-07	0.0	2.88e-06	1.4e-06	1e-08	416.295041	419.68931168	415.93934436	-0.00456852	-0.01149457	-0.09246944
0.07732	698.40852	1.5e-07	5.4e-07	2.7e-07	2.3e-07	0.0	2.88e-06	1.4e-06	1e-08	416.18741689	419.58084264	415.83204013	-0.00456284	-0.0114826	-0.09238519
0.07738	698.88744	1.5e-07	5.4e-07	2.7e-07	2.3e-07	0.0	2.88e-06	1.4e-06	1e-08	416.07990915	419.4724672	415.72482945	-0.00455838	-0.01147066	-0.09230109
0.07743	699.36633	1.5e-07	5.4e-07	2.7e-07	2.3e-07	0.0	2.88e-06	1.4e-06	1e-08	415.97248909	419.36418525	415.61771385	-0.00454896	-0.01145876	-0.09221709
0.07749	699.84519	1.5e-07	5.4e-07	2.7e-07	2.3e-07	0.0	2.88e-06	1.4e-06	1e-08	415.86527372	419.2559965	415.51068626	-0.00454225	-0.01144683	-0.09213301
0.08755	787.0317	1.5e-07	5.4e-07	2.7e-07	2.3e-07	0.0	2.88e-06	1.4e-06	1e-08	397.73925146	400.95448865	397.44067648	-0.00376649	-0.00947096	-0.07794705
0.08761	787.50568	1.5e-07	5.4e-07	2.7e-07	2.3e-07	0.0	2.88e-06	1.4e-06	1e-08	397.64798901	400.86225567	397.34979906	-0.00375547	-0.00946125	-0.07787571
0.08766	787.97964	1.5e-07	5.4e-07	2.7e-07	2.3e-07	0.0	2.88e-06	1.4e-06	1e-08	397.55698072	400.77010263	397.2589927	-0.0037554	-0.00945149	-0.07780443
0.08772	788.45357	1.5e-07	5.4e-07	2.7e-07	2.3e-07	0.0	2.88e-06	1.4e-06	1e-08	397.4659616	400.67802995	397.16827266	-0.00374591	-0.00944182	-0.07773334
0.08777	788.92748	1.5e-07	5.4e-07	2.7e-07	2.3e-07	0.0	2.88e-06	1.4e-06	1e-08	397.37515989	400.58603702	397.07762554	-0.00374019	-0.0094321	-0.07766215
0.08783	789.40135	1.5e-07	5.4e-07	2.7e-07	2.3e-07	0.0	2.88e-06	1.4e-06	1e-08	397.28448413	400.4941241	396.98705672	-0.00373737	-0.00942238	-0.07759098
0.08788	789.8752	1.5e-07	5.4e-07	2.7e-07	2.3e-07	0.0	2.88e-06	1.4e-06	1e-08	397.19386431	400.4022913	396.89657023	-0.00374233	-0.00941265	-0.07751991
0.08794	790.34903	1.5e-07	5.4e-07	2.7e-07	2.3e-07	0.0	2.88e-06	1.4e-06	1e-08	397.10311168	400.31053885	396.80617685	-0.00373407	-0.00940298	-0.07744895
0.08799	790.82282	1.5e-07	5.4e-07	2.7e-07	2.3e-07	0.0	2.88e-06	1.4e-06	1e-08	397.01254687	400.21886606	396.71585795	-0.00373572	-0.00939331	-0.07737815
0.08805	791.29659	1.5e-07	5.4e-07	2.7e-07	2.3e-07	0.0	2.88e-06	1.4e-06	1e-08	396.92192961	400.12727318	396.6256272	-0.00373395	-0.00938363	-0.07730728
0.0881	791.77034	1.5e-07	5.4e-07	2.7e-07	2.3e-07	0.0	2.88e-06	1.4e-06	1e-08	396.83134265	400.03576016	396.53547991	-0.00373061	-0.00937397	-0.07723643
0.08816	792.24406	1.5e-07	5.4e-07	2.7e-07	2.3e-07	0.0	2.88e-06	1.4e-06	1e-08	396.74082429	399.9443269	396.44541386	-0.00371694	-0.00936437	-0.07716573
0.08821	792.71775	1.5e-07	5.4e-07	2.7e-07	2.3e-07	0.0	2.88e-06	1.4e-06	1e-08	396.65062513	399.8529728	396.35541442	-0.00371677	-0.00935472	-0.07709507
0.08827	793.19141	1.5e-07	5.4e-07	2.7e-07	2.3e-07	0.0	2.88e-06	1.4e-06	1e-08	396.56041753	399.7616984	396.26550044	-0.00370931	-0.00934513	-0.07702458
0.08832	793.66505	1.5e-07	5.4e-07	2.7e-07	2.3e-07	0.0	2.88e-06	1.4e-06	1e-08	396.47037856	399.67050321	396.17566151	-0.00370242	-0.00933554	-0.07695408
0.08838	794.13866	1.5e-07	5.4e-07	2.7e-07	2.3e-07	0.0	2.88e-06	1.4e-06	1e-08	396.38049462	399.57938726	396.08589844	-0.00369688	-0.00932594	-0.07688354
0.08843	794.61224	1.5e-07	5.4e-07	2.7e-07	2.3e-07	0.0	2.88e-06	1.4e-06	1e-08	396.29073261	399.48835065	395.99621316	-0.00370238	-0.0093163	-0.0768131
0.08849	795.0858	1.5e-07	5.4e-07	2.7e-07	2.3e-07	0.0	2.88e-06	1.4e-06	1e-08	396.20082493	399.39739374	395.906621	-0.0036977	-0.00930673	-0.07674276
0.09855	881.29509	1.5e-07	5.4e-07	2.7e-07	2.3e-07	0.0	2.88e-06	1.4e-06	1e-08	381.03838573	384.02081831	380.79052819	-0.00305806	-0.00771801	-0.06487597
0.09861	881.7637	1.5e-07	5.4e-07	2.7e-07	2.3e-07	0.0	2.88e-06	1.4e-06	1e-08	380.96236519	383.9433771	380.71455091	-0.00306136	-0.00771013	-0.06481629
0.09866	882.23228	1.5e-07	5.4e-07	2.7e-07	2.3e-07	0.0	2.88e-06	1.4e-06	1e-08	380.88625363	383.86600414	380.63865101	-0.00306069	-0.00770227	-0.06475669
0.09872	882.70084	1.5e-07	5.4e-07	2.7e-07	2.3e-07	0.0	2.88e-06	1.4e-06	1e-08	380.81014997	383.78869917	380.56282284	-0.00305664	-0.00769445	-0.0646972
0.09877	883.16937	1.5e-07	5.4e-07	2.7e-07	2.3e-07	0.0	2.88e-06	1.4e-06	1e-08	380.73413816	383.71146191	380.48706154	-0.00305791	-0.00768662	-0.06463777
0.09883	883.63787	1.5e-07	5.4e-07	2.7e-07	2.3e-07	0.0	2.88e-06	1.4e-06	1e-08	380.65808578	383.63429255	380.41137449	-0.00305657	-0.00767879	-0.06457828
0.09888	884.10635	1.5e-07	5.4e-07	2.7e-07	2.3e-07	0.0	2.88e-06	1.4e-06	1e-08	380.58205783	383.55719102	380.3357581	-0.00304864	-0.007671	-0.06451889
0.09894	884.5748	1.5e-07	5.4e-07	2.7e-07	2.3e-07	0.0	2.88e-06	1.4e-06	1e-08	380.50621823	383.48015694	380.26020304	-0.00304118	-0.00766322	-0.06445958
0.09899	885.04322	1.5e-07	5.4e-07	2.7e-07	2.3e-07	0.0	2.88e-06	1.4e-06	1e-08	380.43055527	383.40319024	380.18470989	-0.00304019	-0.00765543	-0.06440034
0.09905	885.51162	1.5e-07	5.4e-07	2.7e-07	2.3e-07	0.0	2.88e-06	1.4e-06	1e-08	380.35490827	383.32629113	380.10928758	-0.00303232	-0.00764768	-0.06434122
0.0991	885.97998	1.5e-07	5.4e-07	2.7e-07	2.3e-07	0.0	2.88e-06	1.4e-06	1e-08	380.27944807	383.24945918	380.03392639	-0.00302747	-0.00763991	-0.06428202
0.09916	886.44832	1.5e-07	5.4e-07	2.7e-07	2.3e-07	0.0	2.88e-06	1.4e-06	1e-08	380.20409991	383.17269461	379.9586306	-0.00302779	-0.00763213	-0.06422286
0.09921	886.91664	1.5e-07	5.4e-07	2.7e-07	2.3e-07	0.0	2.88e-06	1.4e-06	1e-08	380.12873495	383.09599759	379.88340741	-0.00303064	-0.00762434	-0.06416378
0.09927	887.38492	1.5e-07	5.4e-07	2.7e-07	2.3e-07	0.0	2.88e-06	1.4e-06	1e-08	380.05329024	383.01936816	379.80826026	-0.00302455	-0.00761661	-0.06410481
0.09932	887.85318	1.5e-07	5.4e-07	2.7e-07	2.3e-07	0.0	2.88e-06	1.4e-06	1e-08	379.97798843	382.94280581	379.73317652	-0.00302658	-0.00760886	-0.06404594
0.09938	888.32141	1.5e-07	5.4e-07	2.7e-07	2.3e-07	0.0	2.88e-06	1.4e-06	1e-08	379.90262728	382.86631079	379.65816743	-0.00302527	-0.00760112	-0.063987
0.09943	888.78962	1.5e-07	5.4e-07	2.7e-07	2.3e-07	0.0	2.88e-06	1.4e-06	1e-08	379.82729	382.78988302	379.5832284	-0.00302008	-0.0075934	-0.06392812
0.09949	889.2578	1.5e-07	5.4e-07	2.7e-07	2.3e-07	0.0	2.88e-06	1.4e-06	1e-08	379.75207326	382.71352228	379.50835392	-0.00300976	-0.00758572	-0.06386935
0.10955	974.47663	1.5e-07	5.4e-07	2.7e-07	2.3e-07	0.0	2.88e-06	1.4e-06	1e-08	367.0885659	369.81216373	366.88301846	-0.00250191	-0.00630443	-0.05395791
0.1096	974.93979	1.5e-07	5.4e-07	2.7e-07	2.3e-07	0.0	2.88e-06	1.4e-06	1e-08	367.02501135	369.74722868	366.81960811	-0.00250088	-0.00629809	-0.05390812
0.10966	975.40293	1.5e-07	5.4e-07	2.7e-07	2.3e-07	0.0	2.88e-06	1.4e-06	1e-08	366.96147661	369.68235107	366.75625732	-0.00249654	-0.00629177	-0.05385845
0.10971	975.86604	1.5e-07	5.4e-07	2.7e-07	2.3e-07	0.0	2.88e-06	1.4e-06	1e-08	366.89804583	369.61753064	366.69296133	-0.00249078	-0.00628546	-0.05380879
0.10977	976.32912	1.5e-07	5.4e-07	2.7e-07	2.3e-07	0.0	2.88e-06	1.4e-06	1e-08	366.83475508	369.55276729	366.62971814	-0.00248657	-0.00627915	-0.0537591
0.10982	976.79218	1.5e-07	5.4e-07	2.7e-07	2.3e-07	0.0	2.88e-06	1.4e-06	1e-08	366.77156509	369.48806114	366.56652995	-0.00249216	-0.0062728	-0.05370947
0.10988	977.25521	1.5e-07	5.4e-07	2.7e-07	2.3e-07	0.0	2.88e-06	1.4e-06	1e-08	366.70822679	369.42341256	366.50341039	-0.00248936	-0.00626649	-0.05365991
0.10993	977.71821	1.5e-07	5.4e-07	2.7e-07	2.3e-07	0.0	2.88e-06	1.4e-06	1e-08	366.64495354	369.3588211	366.44034765	-0.00248773	-0.0062602	-0.05361044
0.10999	978.18118	1.5e-07	5.4e-07	2.7e-07	2.3e-07	0.0	2.88e-06	1.4e-06	1e-08	366.58171546	369.2942867	366.37734324	-0.0024888	-0.00625389	-0.053561
0.11004	978.64412	1.5e-07	5.4e-07	2.7e-07	2.3e-07	0.0	2.88e-06	1.4e-06	1e-08	366.51844403	369.22980946	366.31440092	-0.002488	-0.00624759	-0.05351152
0.1101	979.10704	1.5e-07	5.4e-07	2.7e-07	2.3e-07	0.0	2.88e-06	1.4e-06	1e-08	366.45518672	369.16538934	366.25151811	-0.00247848	-0.00624135	-0.05346215
0.11015	979.56993	1.5e-07	5.4e-07	2.7e-07	2.3e-07	0.0	2.88e-06	1.4e-06	1e-08	366.39216513	369.10102582	366.1886825	-0.00247489	-0.00623508	-0.05341282
0.11021	980.03279	1.5e-07	5.4e-07	2.7e-07	2.3e-07	0.0	2.88e-06	1.4e-06	1e-08	366.32922864	369.03671914	366.12590232	-0.00247242	-0.00622882	-0.05336358
0.11026	980.49563	1.5e-07	5.4e-07	2.7e-07	2.3e-07	0.0	2.88e-06	1.4e-06	1e-08	366.26634896	368.97246925	366.06317904	-0.00246608	-0.00622259	-0.05331439
0.11032	980.95844	1.5e-07	5.4e-07	2.7e-07	2.3e-07	0.0	2.88e-06	1.4e-06	1e-08	366.20362435	368.90827592	366.00050717	-0.00246189	-0.00621634	-0.05326515
0.11037	981.42122	1.5e-07	5.4e-07	2.7e-07	2.3e-07	0.0	2.88e-06	1.4e-06	1e-08	366.14099996	368.84413929	365.93788981	-0.00246544	-0.00621006	-0.05321596
0.11043	981.88397	1.5e-07	5.4e-07	2.7e-07	2.3e-07	0.0	2.88e-06	1.4e-06	1e-08	366.07827918	368.78005966	365.87533769	-0.0024653	-0.00620381	-0.05316684
0.11048	982.3467	1.5e-07	5.4e-07	2.7e-07	2.3e-07	0.0	2.88e-06	1.4e-06	1e-08	366.01555582	368.71603679	365.81284559	-0.00246205	-0.00619759	-0.05311782
0.12055	1066.5614	1.5e-07	5.4e-07	2.7e-07	2.3e-07	0.0	2.88e-06	1.4e-06	1e-08	355.45278206	357.90521275	355.28172763	-0.00205425	-0.00516102	-0.04485047
0.1206	1067.01904	1.5e-07	5.4e-07	2.7e-07	2.3e-07	0.0	2.88e-06	1.4e-06	1e-08	355.39964108	357.85083119	355.22887318	-0.00205385	-0.00515587	-0.04480893
0.12066	1067.47666	1.5e-07	5.4e-07	2.7e-07	2.3e-07	0.0	2.88e-06	1.4e-06	1e-08	355.346506	357.7964981	355.17606928	-0.00204719	-0.00515076	-0.04476746
0.12071	1067.93424	1.5e-07	5.4e-07	2.7e-07	2.3e-07	0.0	2.88e-06	1.4e-06	1e-08	355.29353872	357.74221315	355.12330709	-0.00204151	-0.00514565	-0.04472604
0.12077	1068.3918	1.5e-07	5.4e-07	2.7e-07	2.3e-07	0.0	2.88e-06	1.4e-06	1e-08	355.24071415	357.6879763	355.0705879	-0.00204101	-0.00514053	-0.04468468
0.12082	1068.84933	1.5e-07	5.4e-07	2.7e-07	2.3e-07	0.0	2.88e-06	1.4e-06	1e-08	355.18789821	357.63378775	355.01791891	-0.00203475	-0.00513544	-0.04464339
0.12088	1069.30684	1.5e-07	5.4e-07	2.7e-07	2.3e-07	0.0	2.88e-06	1.4e-06	1e-08	355.13523986	357.57964714	354.96529197	-0.00203108	-0.00513033	-0.04460205
0.12093	1069.76431	1.5e-07	5.4e-07	2.7e-07	2.3e-07	0.0	2.88e-06	1.4e-06	1e-08	355.08267215	357.52555464	354.91271076	-0.00203319	-0.00512521	-0.04456074
0.12099	1070.22176	1.5e-07	5.4e-07	2.7e-07	2.3e-07	0.0	2.88e-06	1.4e-06	1e-08	355.03004533	357.47151049	354.86018334	-0.00203536	-0.00512009	-0.04451949
0.12104	1070.67918	1.5e-07	5.4e-07	2.7e-07	2.3e-07	0.0	2.88e-06	1.4e-06	1e-08	354.97735804	357.41751463	354.80770971	-0.00203148	-0.00511501	-0.04447832
0.1211	1071.13657	1.5e-07	5.4e-07	2.7e-07	2.3e-07	0.0	2.88e-06	1.4e-06	1e-08	354.92476685	357.36356669	354.75528132	-0.00203381	-0.00510991	-0.04443719
0.12115	1071.59394	1.5e-07	5.4e-07	2.7e-07	2.3e-07	0.0	2.88e-06	1.4e-06	1e-08	354.87211107	357.30966689	354.70290678	-0.00203343	-0.00510481	-0.04439603
0.12121	1072.05127	1.5e-07	5.4e-07	2.7e-07	2.3e-07	0.0	2.88e-06	1.4e-06	1e-08	354.8194608	357.25581517	354.65058237	-0.00202773	-0.00509975	-0.04435493
0.12126	1072.50858	1.5e-07	5.4e-07	2.7e-07	2.3e-07	0.0	2.88e-06	1.4e-06	1e-08	354.76695368	357.20201121	354.59830056	-0.00202099	-0.0050947	-0.04431389
0.12132	1072.96586	1.5e-07	5.4e-07	2.7e-07	2.3e-07	0.0	2.88e-06	1.4e-06	1e-08	354.71461665	357.14825489	354.54605983	-0.00202115	-0.00508963	-0.0442729
0.12137	1073.42312	1.5e-07	5.4e-07	2.7e-07	2.3e-07	0.0	2.88e-06	1.4e-06	1e-08	354.66227122	357.09454649	354.49386978	-0.00201469	-0.00508459	-0.04423199
0.12143	1073.88034	1.5e-07	5.4e-07	2.7e-07	2.3e-07	0.0	2.88e-06	1.4e-06	1e-08	354.61008879	357.0408856	354.44172104	-0.00201105	-0.00507954	-0.04419103
0.12148	1074.33754	1.5e-07	5.4e-07	2.7e-07	2.3e-07	0.0	2.88e-06	1.4e-06	1e-08	354.55799654	356.98727242	354.3896176	-0.00201229	-0.00507447	-0.04415009
0.13155	1157.53399	1.5e-07	5.4e-07	2.7e-07	2.3e-07	0.0	2.88e-06	1.4e-06	1e-08	345.76111965	347.94280179	345.61872649	-0.00169073	-0.00423351	-0.03726456
0.1316	1157.98603	1.5e-07	5.4e-07	2.7e-07	2.3e-07	0.0	2.88e-06	1.4e-06	1e-08	345.71670993	347.89730808	345.5747125	-0.00167873	-0.00422793	-0.03721794
0.13166	1158.43804	1.5e-07	5.4e-07	2.7e-07	2.3e-07	0.0	2.88e-06	1.4e-06	1e-08	345.67261106	347.85186882	345.53073928	-0.00167686	-0.00421611	-0.03712021
0.13171	1158.89003	1.5e-07	5.4e-07	2.7e-07	2.3e-07	0.0	2.88e-06	1.4e-06	1e-08	345.62855261	347.80654488	345.48688411	-0.00167557	-0.00421248	-0.03709019
0.13177	1159.34199	1.5e-07	5.4e-07	2.7e-07	2.3e-07	0.0	2.88e-06	1.4e-06	1e-08	345.58452557	347.76125634	345.44306418	-0.00167557	-0.00421248	-0.03709019
0.13182	1159.79392	1.5e-07	5.4e-07	2.7e-07	2.3e-07	0.0	2.88e-06	1.4e-06	1e-08	345.54049853	347.71596779	345.39924425	-0.00167371	-0.00420647	-0.03704041
0.13188	1160.24582	1.5e-07	5.4e-07	2.7e-07	2.3e-07	0.0	2.88e-06	1.4e-06	1e-08	345.49651592	347.67073795	345.35548317	-0.00167134	-0.00419883	-0.03697712
0.13193	1160.69769	1.5e-07	5.4e-07	2.7e-07	2.3e-07	0.0	2.88e-06	1.4e-06	1e-08	345.4525898	347.62558275	345.31179694	-0.00167134	-0.00419883	-0.03697712
0.13199	1161.14953	1.5e-07	5.4e-07	2.7e-07	2.3e-07	0.0	2.88e-06	1.4e-06	1e-08	345.40866367	347.58042755	345.2681107	-0.00166947	-0.00419834	-0.03697302
0.13204	1161.60135	1.5e-07	5.4e-07	2.7e-07	2.3e-07	0.0	2.88e-06	1.4e-06	1e-08	345.36478653	347.5352771	345.2244269	-0.00165975	-0.00419437	-0.03693981
0.1321	1162.05314	1.5e-07	5.4e-07	2.7e-07	2.3e-07	0.0	2.88e-06	1.4e-06	1e-08	345.32116167	347.49016539	345.18077052	-0.00166025	-0.00418505	-0.03686257
0.13215	1162.5049	1.5e-07	5.4e-07	2.7e-07	2.3e-07	0.0	2.88e-06	1.4e-06	1e-08	345.27751689	347.44514481	345.13721022	-0.0016579	-0.00417798	-0.03680395
0.13221	1162.95663	1.5e-07	5.4e-07	2.7e-07	2.3e-07	0.0	2.88e-06	1.4e-06	1e-08	345.23392894	347.40019328	345.09371901	-0.0016579	-0.00417798	-0.03680395
0.13226	1163.40833	1.5e-07	5.4e-07	2.7e-07	2.3e-07	0.0	2.88e-06	1.4e-06	1e-08	345.190341	347.35524174	345.0502278	-0.00165742	-0.0041767	-0.03679334
0.13232	1163.86001	1.5e-07	5.4e-07	2.7e-07	2.3e-07	0.0	2.88e-06	1.4e-06	1e-08	345.14676463	347.31030272	345.00674902	-0.0016527	-0.00416399	-0.03668797
0.13237	1164.31165	1.5e-07	5.4e-07	2.7e-07	2.3e-07	0.0	2.88e-06	1.4e-06	1e-08	345.1033032	347.265488	344.96339374	-0.0016527	-0.00416399	-0.03668797
0.13243	1164.76327	1.5e-07	5.4e-07	2.7e-07	2.3e-07	0.0	2.88e-06	1.4e-06	1e-08	345.05984177	347.22067328	344.92003846	-0.0016527	-0.00416399	-0.03668797
0.13248	1165.21486	1.5e-07	5.4e-07	2.7e-07	2.3e-07	0.0	2.88e-06	1.4e-06	1e-08	345.01638034	347.17585856	344.87668318	-0.0016493	-0.00415443	-0.03660874
0.14255	1247.3784	1.5e-07	5.4e-07	2.7e-07	2.3e-07	0.0	2.88e-06	1.4e-06	1e-08	337.69617637	339.61737441	337.5783229	-0.00138091	-0.00347662	-0.03093168
0.1426	1247.82477	1.5e-07	5.4e-07	2.7e-07	2.3e-07	0.0	2.88e-06	1.4e-06	1e-08	337.65943658	339.57937665	337.54170466	-0.00137789	-0.00346668	-0.03084771
0.14266	1248.2711	1.5e-07	5.4e-07	2.7e-07	2.3e-07	0.0	2.88e-06	1.4e-06	1e-08	337.62277072	339.54147889	337.50518616	-0.00137702	-0.00346382	-0.03082348
0.14271	1248.7174	1.5e-07	5.4e-07	2.7e-07	2.3e-07	0.0	2.88e-06	1.4e-06	1e-08	337.58612619	339.50360999	337.46869643	-0.00137702	-0.00346382	-0.03082348
0.14277	1249.16367	1.5e-07	5.4e-07	2.7e-07	2.3e-07	0.0	2.88e-06	1.4e-06	1e-08	337.54948166	339.46574108	337.4322067	-0.00137702	-0.00346382	-0.03082348
0.14282	1249.60992	1.5e-07	5.4e-07	2.7e-07	2.3e-07	0.0	2.88e-06	1.4e-06	1e-08	337.51283713	339.42787217	337.39571697	-0.00137478	-0.00345105	-0.03071565
0.14288	1250.05614	1.5e-07	5.4e-07	2.7e-07	2.3e-07	0.0	2.88e-06	1.4e-06	1e-08	337.47624427	339.39013174	337.3593576	-0.00137478	-0.00345105	-0.03071562
0.14293	1250.50232	1.5e-07	5.4e-07	2.7e-07	2.3e-07	0.0	2.88e-06	1.4e-06	1e-08	337.43965142	339.35239136	337.32299828	-0.00137478	-0.00345105	-0.03071562
0.14299	1250.94848	1.5e-07	5.4e-07	2.7e-07	2.3e-07	0.0	2.88e-06	1.4e-06	1e-08	337.40305858	339.31465097	337.28663897	-0.00137077	-0.00345036	-0.03070961
0.14304	1251.39462	1.5e-07	5.4e-07	2.7e-07	2.3e-07	0.0	2.88e-06	1.4e-06	1e-08	337.36657208	339.27691756	337.25028148	-0.00135913	-0.00344704	-0.03068118
0.1431	1251.84072	1.5e-07	5.4e-07	2.7e-07	2.3e-07	0.0	2.88e-06	1.4e-06	1e-08	337.33039325	339.23921747	337.21394291	-0.0013637	-0.00344168	-0.03063601
0.14315	1252.28679	1.5e-07	5.4e-07	2.7e-07	2.3e-07	0.0	2.88e-06	1.4e-06	1e-08	337.29408942	339.20157142	337.17766667	-0.00136085	-0.00343565	-0.0305849
0.14321	1252.73284	1.5e-07	5.4e-07	2.7e-07	2.3e-07	0.0	2.88e-06	1.4e-06	1e-08	337.25785774	339.16398612	337.14144973	-0.00136085	-0.00343565	-0.0305849
0.14326	1253.17885	1.5e-07	5.4e-07	2.7e-07	2.3e-07	0.0	2.88e-06	1.4e-06	1e-08	337.22162606	339.12640082	337.1052328	-0.00136113	-0.003433	-0.03056254
0.14332	1253.62484	1.5e-07	5.4e-07	2.7e-07	2.3e-07	0.0	2.88e-06	1.4e-06	1e-08	337.18538519	339.08884225	337.06904394	-0.00136049	-0.00342983	-0.0305358
0.14337	1254.0708	1.5e-07	5.4e-07	2.7e-07	2.3e-07	0.0	2.88e-06	1.4e-06	1e-08	337.14915963	339.05131556	337.03288727	-0.00135785	-0.00342466	-0.03049199
0.14343	1254.51673	1.5e-07	5.4e-07	2.7e-07	2.3e-07	0.0	2.88e-06	1.4e-06	1e-08	337.11300091	339.01384101	336.99678118	-0.00135057	-0.00341088	-0.03037534
0.14348	1254.96263	1.5e-07	5.4e-07	2.7e-07	2.3e-07	0.0	2.88e-06	1.4e-06	1e-08	337.07702757	338.97650538	336.96080933	-0.00135057	-0.00341088	-0.03037534
0.15354	1336.07815	1.5e-07	5.4e-07	2.7e-07	2.3e-07	0.0	2.88e-06	1.4e-06	1e-08	330.98862185	332.66438123	330.89044339	-0.00113049	-0.00286158	-0.02568615
0.1536	1336.51875	1.5e-07	5.4e-07	2.7e-07	2.3e-07	0.0	2.88e-06	1.4e-06	1e-08	330.95822179	332.63265192	330.85997648	-0.00113769	-0.00285964	-0.0256698
0.15365	1336.95931	1.5e-07	5.4e-07	2.7e-07	2.3e-07	0.0	2.88e-06	1.4e-06	1e-08	330.92762721	332.60094269	330.82953992	-0.00113392	-0.00285482	-0.02562821
0.15371	1337.39985	1.5e-07	5.4e-07	2.7e-07	2.3e-07	0.0	2.88e-06	1.4e-06	1e-08	330.89713145	332.56928329	330.79914969	-0.00113177	-0.00284823	-0.02557144
0.15376	1337.84036	1.5e-07	5.4e-07	2.7e-07	2.3e-07	0.0	2.88e-06	1.4e-06	1e-08	330.86668987	332.537692	330.76882692	-0.00113177	-0.00284823	-0.02557144
0.15382	1338.28084	1.5e-07	5.4e-07	2.7e-07	2.3e-07	0.0	2.88e-06	1.4e-06	1e-08	330.83624829	332.50610071	330.73850415	-0.00113169	-0.00284788	-0.02556843
0.15387	1338.72128	1.5e-07	5.4e-07	2.7e-07	2.3e-07	0.0	2.88e-06	1.4e-06	1e-08	330.80580863	332.47451303	330.708185	-0.00112832	-0.00283276	-0.02543851
0.15393	1339.16171	1.5e-07	5.4e-07	2.7e-07	2.3e-07	0.0	2.88e-06	1.4e-06	1e-08	330.77545169	332.44308173	330.67802233	-0.00112832	-0.00283276	-0.02543851
0.15398	1339.6021	1.5e-07	5.4e-07	2.7e-07	2.3e-07	0.0	2.88e-06	1.4e-06	1e-08	330.74509475	332.41165043	330.64785966	-0.00112832	-0.00283276	-0.02543851
0.15404	1340.04246	1.5e-07	5.4e-07	2.7e-07	2.3e-07	0.0	2.88e-06	1.4e-06	1e-08	330.71473781	332.38021912	330.617697	-0.00112832	-0.00283276	-0.02543851
0.15409	1340.48279	1.5e-07	5.4e-07	2.7e-07	2.3e-07	0.0	2.88e-06	1.4e-06	1e-08	330.68438087	332.34878782	330.58753433	-0.00112832	-0.00283276	-0.02543851
0.15415	1340.92309	1.5e-07	5.4e-07	2.7e-07	2.3e-07	0.0	2.88e-06	1.4e-06	1e-08	330.65402393	332.31735652	330.55737166	-0.00112264	-0.00283122	-0.02542512
0.1542	1341.36337	1.5e-07	5.4e-07	2.7e-07	2.3e-07	0.0	2.88e-06	1.4e-06	1e-08	330.62381894	332.28594104	330.52721768	-0.00111422	-0.00282895	-0.02540526
0.15426	1341.80362	1.5e-07	5.4e-07	2.7e-07	2.3e-07	0.0	2.88e-06	1.4e-06	1e-08	330.59383921	332.25454903	330.49707657	-0.00112327	-0.00282506	-0.0253721
0.15431	1342.24383	1.5e-07	5.4e-07	2.7e-07	2.3e-07	0.0	2.88e-06	1.4e-06	1e-08	330.56361401	332.22319733	330.46698928	-0.00111706	-0.00282004	-0.0253287
0.15437	1342.68402	1.5e-07	5.4e-07	2.7e-07	2.3e-07	0.0	2.88e-06	1.4e-06	1e-08	330.5335532	332.19189753	330.43694717	-0.00111279	-0.0028166	-0.02529895
0.15442	1343.12418	1.5e-07	5.4e-07	2.7e-07	2.3e-07	0.0	2.88e-06	1.4e-06	1e-08	330.50360562	332.1606333	330.406936	-0.00111279	-0.0028166	-0.02529895
0.15448	1343.56431	1.5e-07	5.4e-07	2.7e-07	2.3e-07	0.0	2.88e-06	1.4e-06	1e-08	330.47365805	332.12936907	330.37692483	-0.00111792	-0.00281237	-0.02526271
0.16454	1423.61618	1.5e-07	5.4e-07	2.7e-07	2.3e-07	0.0	2.88e-06	1.4e-06	1e-08	325.41137273	326.86193597	325.33000539	-0.00093895	-0.00235783	-0.02132086
0.1646	1424.05092	1.5e-07	5.4e-07	2.7e-07	2.3e-07	0.0	2.88e-06	1.4e-06	1e-08	325.38589715	326.83546978	325.30469258	-0.00093011	-0.00235359	-0.02128356
0.16465	1424.48563	1.5e-07	5.4e-07	2.7e-07	2.3e-07	0.0	2.88e-06	1.4e-06	1e-08	325.36065965	326.80904841	325.27941378	-0.00092599	-0.00235161	-0.02126619
0.16471	1424.92031	1.5e-07	5.4e-07	2.7e-07	2.3e-07	0.0	2.88e-06	1.4e-06	1e-08	325.33553299	326.7826479	325.25415082	-0.00092599	-0.00235161	-0.02126619
0.16476	1425.35497	1.5e-07	5.4e-07	2.7e-07	2.3e-07	0.0	2.88e-06	1.4e-06	1e-08	325.31040633	326.75624739	325.22888786	-0.00093542	-0.00234975	-0.02125033
0.16482	1425.78959	1.5e-07	5.4e-07	2.7e-07	2.3e-07	0.0	2.88e-06	1.4e-06	1e-08	325.28502293	326.72986659	325.2036578	-0.0009314	-0.00234464	-0.02120557
0.16487	1426.22418	1.5e-07	5.4e-07	2.7e-07	2.3e-07	0.0	2.88e-06	1.4e-06	1e-08	325.25974634	326.70353985	325.17847777	-0.00093034	-0.00234153	-0.02117843
0.16493	1426.65875	1.5e-07	5.4e-07	2.7e-07	2.3e-07	0.0	2.88e-06	1.4e-06	1e-08	325.23449721	326.67724596	325.15333	-0.00093034	-0.00234153	-0.02117843
0.16498	1427.09328	1.5e-07	5.4e-07	2.7e-07	2.3e-07	0.0	2.88e-06	1.4e-06	1e-08	325.20924807	326.65095207	325.12818223	-0.00092903	-0.00233475	-0.02111928
0.16504	1427.52779	1.5e-07	5.4e-07	2.7e-07	2.3e-07	0.0	2.88e-06	1.4e-06	1e-08	325.18403142	326.62472997	325.10310617	-0.00092768	-0.00232777	-0.02105846
0.16509	1427.96227	1.5e-07	5.4e-07	2.7e-07	2.3e-07	0.0	2.88e-06	1.4e-06	1e-08	325.15884816	326.59858168	325.07810384	-0.00092768	-0.00232777	-0.02105846
0.16515	1428.39671	1.5e-07	5.4e-07	2.7e-07	2.3e-07	0.0	2.88e-06	1.4e-06	1e-08	325.13366489	326.57243339	325.05310151	-0.00092768	-0.00232777	-0.02105846
0.1652	1428.83113	1.5e-07	5.4e-07	2.7e-07	2.3e-07	0.0	2.88e-06	1.4e-06	1e-08	325.10848163	326.54628511	325.02809918	-0.00092768	-0.00232777	-0.02105846
0.16526	1429.26552	1.5e-07	5.4e-07	2.7e-07	2.3e-07	0.0	2.88e-06	1.4e-06	1e-08	325.08329837	326.52013682	325.00309684	-0.00092768	-0.00232777	-0.02105846
0.16531	1429.69988	1.5e-07	5.4e-07	2.7e-07	2.3e-07	0.0	2.88e-06	1.4e-06	1e-08	325.0581151	326.49398853	324.97809451	-0.00092217	-0.0023265	-0.02104717
0.16537	1430.13421	1.5e-07	5.4e-07	2.7e-07	2.3e-07	0.0	2.88e-06	1.4e-06	1e-08	325.03308089	326.46785366	324.95309851	-0.00091303	-0.0023244	-0.02102846
0.16542	1430.56851	1.5e-07	5.4e-07	2.7e-07	2.3e-07	0.0	2.88e-06	1.4e-06	1e-08	325.00829374	326.44174104	324.92811299	-0.00092231	-0.00232145	-0.02100306
0.16548	1431.00278	1.5e-07	5.4e-07	2.7e-07	2.3e-07	0.0	2.88e-06	1.4e-06	1e-08	324.98325343	326.41565966	324.90317204	-0.00092013	-0.00231885	-0.02098022
0.17554	1509.97481	1.5e-07	5.4e-07	2.7e-07	2.3e-07	0.0	2.88e-06	1.4e-06	1e-08	320.7767133	322.0233341	320.70879882	-0.00077218	-0.00194235	-0.01767145
0.1756	1510.40361	1.5e-07	5.4e-07	2.7e-07	2.3e-07	0.0	2.88e-06	1.4e-06	1e-08	320.75560539	322.00130255	320.68779348	-0.00077349	-0.00193908	-0.01764273
0.17565	1510.83238	1.5e-07	5.4e-07	2.7e-07	2.3e-07	0.0	2.88e-06	1.4e-06	1e-08	320.73446033	321.97930616	320.66682575	-0.00077349	-0.00193908	-0.01764273
0.17571	1511.26112	1.5e-07	5.4e-07	2.7e-07	2.3e-07	0.0	2.88e-06	1.4e-06	1e-08	320.71331528	321.95730977	320.64585801	-0.00077349	-0.00193908	-0.01764273
0.17576	1511.68983	1.5e-07	5.4e-07	2.7e-07	2.3e-07	0.0	2.88e-06	1.4e-06	1e-08	320.69217022	321.93531338	320.62489027	-0.00076769	-0.00193771	-0.01763044
0.17582	1512.11851	1.5e-07	5.4e-07	2.7e-07	2.3e-07	0.0	2.88e-06	1.4e-06	1e-08	320.6711831	321.91333179	320.60392973	-0.00076116	-0.00193617	-0.01761659
0.17587	1512.54716	1.5e-07	5.4e-07	2.7e-07	2.3e-07	0.0	2.88e-06	1.4e-06	1e-08	320.65037394	321.89136685	320.58297728	-0.00076911	-0.00193355	-0.01759375
0.17593	1512.97578	1.5e-07	5.4e-07	2.7e-07	2.3e-07	0.0	2.88e-06	1.4e-06	1e-08	320.62934645	321.86943018	320.5620644	-0.00077009	-0.00193157	-0.01757631
0.17598	1513.40437	1.5e-07	5.4e-07	2.7e-07	2.3e-07	0.0	2.88e-06	1.4e-06	1e-08	320.60829159	321.84751488	320.5411746	-0.00076936	-0.00192712	-0.01753705
0.17604	1513.83293	1.5e-07	5.4e-07	2.7e-07	2.3e-07	0.0	2.88e-06	1.4e-06	1e-08	320.58725496	321.82564754	320.52033267	-0.00076936	-0.00192712	-0.01753705
0.17609	1514.26146	1.5e-07	5.4e-07	2.7e-07	2.3e-07	0.0	2.88e-06	1.4e-06	1e-08	320.56621833	321.8037802	320.49949074	-0.00076914	-0.00192708	-0.01753669
0.17615	1514.68996	1.5e-07	5.4e-07	2.7e-07	2.3e-07	0.0	2.88e-06	1.4e-06	1e-08	320.54518749	321.78191329	320.47864896	-0.00075268	-0.00192397	-0.01750864
0.1762	1515.11843	1.5e-07	5.4e-07	2.7e-07	2.3e-07	0.0	2.88e-06	1.4e-06	1e-08	320.52460561	321.76007989	320.45781908	-0.00075674	-0.00192307	-0.01750083
0.17626	1515.54687	1.5e-07	5.4e-07	2.7e-07	2.3e-07	0.0	2.88e-06	1.4e-06	1e-08	320.5039123	321.73825622	320.43700461	-0.00076747	-0.00192069	-0.01748022
0.17631	1515.97528	1.5e-07	5.4e-07	2.7e-07	2.3e-07	0.0	2.88e-06	1.4e-06	1e-08	320.48292493	321.71645823	320.4162308	-0.000766	-0.00191804	-0.01745677
0.17637	1516.40366	1.5e-07	5.4e-07	2.7e-07	2.3e-07	0.0	2.88e-06	1.4e-06	1e-08	320.46197667	321.69468884	320.39548414	-0.00076473	-0.00191575	-0.01743654
0.17642	1516.83201	1.5e-07	5.4e-07	2.7e-07	2.3e-07	0.0	2.88e-06	1.4e-06	1e-08	320.44106216	321.67294414	320.37476091	-0.00076473	-0.00191575	-0.01743654
0.17648	1517.26033	1.5e-07	5.4e-07	2.7e-07	2.3e-07	0.0	2.88e-06	1.4e-06	1e-08	320.42014764	321.65119944	320.35403768	-0.00075027	-0.00191335	-0.01741483
0.18654	1595.13579	1.5e-07	5.4e-07	2.7e-07	2.3e-07	0.0	2.88e-06	1.4e-06	1e-08	316.92619091	317.99140925	316.86961921	-0.00063415	-0.00160507	-0.01467585
0.1866	1595.55855	1.5e-07	5.4e-07	2.7e-07	2.3e-07	0.0	2.88e-06	1.4e-06	1e-08	316.9087488	317.97304383	316.85215336	-0.0006347	-0.00160491	-0.01467452
0.18665	1595.98129	1.5e-07	5.4e-07	2.7e-07	2.3e-07	0.0	2.88e-06	1.4e-06	1e-08	316.89129163	317.95468008	316.83468993	-0.00064052	-0.0016033	-0.01466035
0.18671	1596.40399	1.5e-07	5.4e-07	2.7e-07	2.3e-07	0.0	2.88e-06	1.4e-06	1e-08	316.87367399	317.9363341	316.81725229	-0.0006355	-0.00160166	-0.01464563
0.18676	1596.82666	1.5e-07	5.4e-07	2.7e-07	2.3e-07	0.0	2.88e-06	1.4e-06	1e-08	316.85619388	317.91800599	316.79982598	-0.00063515	-0.00159719	-0.0146057
0.18682	1597.2493	1.5e-07	5.4e-07	2.7e-07	2.3e-07	0.0	2.88e-06	1.4e-06	1e-08	316.83872202	317.89972695	316.78244896	-0.00063514	-0.00159603	-0.01459533
0.18687	1597.67192	1.5e-07	5.4e-07	2.7e-07	2.3e-07	0.0	2.88e-06	1.4e-06	1e-08	316.82124993	317.88146067	316.76508487	-0.00063514	-0.00159603	-0.01459533
0.18693	1598.0945	1.5e-07	5.4e-07	2.7e-07	2.3e-07	0.0	2.88e-06	1.4e-06	1e-08	316.80377784	317.86319438	316.74772079	-0.00063417	-0.00159549	-0.01459054
0.18698	1598.51705	1.5e-07	5.4e-07	2.7e-07	2.3e-07	0.0	2.88e-06	1.4e-06	1e-08	316.78633219	317.84493395	316.73036132	-0.00062991	-0.00159314	-0.01456944
0.18704	1598.93957	1.5e-07	5.4e-07	2.7e-07	2.3e-07	0.0	2.88e-06	1.4e-06	1e-08	316.76900296	317.82669931	316.71302219	-0.00063074	-0.00159234	-0.01456232
0.18709	1599.36206	1.5e-07	5.4e-07	2.7e-07	2.3e-07	0.0	2.88e-06	1.4e-06	1e-08	316.75165063	317.80847348	316.6956931	-0.00063294	-0.00159021	-0.01454346
0.18715	1599.78452	1.5e-07	5.4e-07	2.7e-07	2.3e-07	0.0	2.88e-06	1.4e-06	1e-08	316.73423714	317.79027094	316.67839061	-0.00063124	-0.00158944	-0.01453653
0.1872	1600.20695	1.5e-07	5.4e-07	2.7e-07	2.3e-07	0.0	2.88e-06	1.4e-06	1e-08	316.71687035	317.77207685	316.66109437	-0.00062825	-0.00158809	-0.0145244
0.18726	1600.62935	1.5e-07	5.4e-07	2.7e-07	2.3e-07	0.0	2.88e-06	1.4e-06	1e-08	316.69958529	317.75389756	316.64380908	-0.00063011	-0.00158604	-0.01450614
0.18731	1601.05172	1.5e-07	5.4e-07	2.7e-07	2.3e-07	0.0	2.88e-06	1.4e-06	1e-08	316.68224829	317.73574081	316.62654916	-0.00063033	-0.00158105	-0.0144617
0.18737	1601.47406	1.5e-07	5.4e-07	2.7e-07	2.3e-07	0.0	2.88e-06	1.4e-06	1e-08	316.66490388	317.71763879	316.60934494	-0.00063043	-0.00157704	-0.01442596
0.18742	1601.89636	1.5e-07	5.4e-07	2.7e-07	2.3e-07	0.0	2.88e-06	1.4e-06	1e-08	316.64755533	317.69958078	316.59218544	-0.00063043	-0.00157704	-0.01442596
0.18748	1602.31864	1.5e-07	5.4e-07	2.7e-07	2.3e-07	0.0	2.88e-06	1.4e-06	1e-08	316.63020678	317.68152277	316.57502593	-0.00063043	-0.00157704	-0.01442596
0.19754	1679.08013	1.5e-07	5.4e-07	2.7e-07	2.3e-07	0.0	2.88e-06	1.4e-06	1e-08	313.72264015	314.6754107	313.675315	-0.00052938	-0.00123921	-0.01218734
0.1976	1679.49677	1.5e-07	5.4e-07	2.7e-07	2.3e-07	0.0	2.88e-06	1.4e-06	1e-08	313.70800493	314.66112836	313.66068304	-0.0005288	-0.00128618	-0.0121758
0.19765	1679.91337	1.5e-07	5.4e-07	2.7e-07	2.3e-07	0.0	2.88e-06	1.4e-06	1e-08	313.69338536	314.64630418	313.64613243	-0.00052838	-0.00125246	-0.01216442
0.19771	1680.32994	1.5e-07	5.4e-07	2.7e-07	2.3e-07	0.0	2.88e-06	1.4e-06	1e-08	313.67877718	314.63186819	313.63154986	-0.00052777	-0.00125196	-0.01215292
0.19776	1680.74648	1.5e-07	5.4e-07	2.7e-07	2.3e-07	0.0	2.88e-06	1.4e-06	1e-08	313.66418535	314.61743757	313.61698186	-0.00052729	-0.00125253	-0.01214148
0.19782	1681.16299	1.5e-07	5.4e-07	2.7e-07	2.3e-07	0.0	2.88e-06	1.4e-06	1e-08	313.64960646	314.60299984	313.60243008	-0.00052685	-0.00129468	-0.01213005
0.19787	1681.57946	1.5e-07	5.4e-07	2.7e-07	2.3e-07	0.0	2.88e-06	1.4e-06	1e-08	313.6350396	314.58807585	313.5879529	-0.00052633	-0.00124905	-0.01211866
0.19793	1681.99591	1.5e-07	5.4e-07	2.7e-07	2.3e-07	0.0	2.88e-06	1.4e-06	1e-08	313.62048659	314.57367737	313.57342691	-0.00052582	-0.00124886	-0.01210734
0.19798	1682.41233	1.5e-07	5.4e-07	2.7e-07	2.3e-07	0.0	2.88e-06	1.4e-06	1e-08	313.60594754	314.55928054	313.55891584	-0.00052526	-0.00124864	-0.01209589
0.19804	1682.82871	1.5e-07	5.4e-07	2.7e-07	2.3e-07	0.0	2.88e-06	1.4e-06	1e-08	313.59142364	314.54488586	313.54441975	-0.00052482	-0.00127684	-0.01208452
0.19809	1683.24507	1.5e-07	5.4e-07	2.7e-07	2.3e-07	0.0	2.88e-06	1.4e-06	1e-08	313.57691143	314.53016559	313.52997861	-0.00052434	-0.00125803	-0.01207317
0.19815	1683.66139	1.5e-07	5.4e-07	2.7e-07	2.3e-07	0.0	2.88e-06	1.4e-06	1e-08	313.56241227	314.51566176	313.51552632	-0.00052393	-0.00124658	-0.01206194
0.1982	1684.07768	1.5e-07	5.4e-07	2.7e-07	2.3e-07	0.0	2.88e-06	1.4e-06	1e-08	313.54792393	314.50128938	313.50107315	-0.00052341	-0.00122777	-0.0120506
0.19826	1684.49394	1.5e-07	5.4e-07	2.7e-07	2.3e-07	0.0	2.88e-06	1.4e-06	1e-08	313.53344973	314.48713351	313.48660876	-0.00052271	-0.00126875	-0.01203911
0.19831	1684.91017	1.5e-07	5.4e-07	2.7e-07	2.3e-07	0.0	2.88e-06	1.4e-06	1e-08	313.51899447	314.47250459	313.47221708	-0.00052226	-0.00127011	-0.01202782
0.19837	1685.32637	1.5e-07	5.4e-07	2.7e-07	2.3e-07	0.0	2.88e-06	1.4e-06	1e-08	313.5045513	314.45785958	313.45784254	-0.00052175	-0.00121778	-0.01201651
0.19842	1685.74254	1.5e-07	5.4e-07	2.7e-07	2.3e-07	0.0	2.88e-06	1.4e-06	1e-08	313.49012186	314.44381746	313.44340967	-0.00052127	-0.00126551	-0.01200522
0.19848	1686.15868	1.5e-07	5.4e-07	2.7e-07	2.3e-07	0.0	2.88e-06	1.4e-06	1e-08	313.47570553	314.42922459	313.42905901	-0.00052079	-0.00123628	-0.01199394
0.20854	1761.78827	1.5e-07	5.4e-07	2.7e-07	2.3e-07	0.0	2.88e-06	1.4e-06	1e-08	311.05220065	312.01246961	311.01230062	-0.00043703	-0.00102958	-0.01009704
0.20859	1762.19867	1.5e-07	5.4e-07	2.7e-07	2.3e-07	0.0	2.88e-06	1.4e-06	1e-08	311.04006634	312.00053291	311.00018014	-0.00043661	-0.00102947	-0.01008753
0.20865	1762.60904	1.5e-07	5.4e-07	2.7e-07	2.3e-07	0.0	2.88e-06	1.4e-06	1e-08	311.0279433	311.98859725	310.98807227	-0.00043623	-0.0010773	-0.01007804
0.2087	1763.01938	1.5e-07	5.4e-07	2.7e-07	2.3e-07	0.0	2.88e-06	1.4e-06	1e-08	311.01583077	311.97610666	310.97604436	-0.00043576	-0.00102924	-0.01006856
0.20876	1763.42968	1.5e-07	5.4e-07	2.7e-07	2.3e-07	0.0	2.88e-06	1.4e-06	1e-08	311.00373099	311.96417298	310.96396162	-0.00043538	-0.00102913	-0.0100591
0.20881	1763.83996	1.5e-07	5.4e-07	2.7e-07	2.3e-07	0.0	2.88e-06	1.4e-06	1e-08	310.99164149	311.95224022	310.95189148	-0.00043492	-0.00102897	-0.01004963
0.20887	1764.2502	1.5e-07	5.4e-07	2.7e-07	2.3e-07	0.0	2.88e-06	1.4e-06	1e-08	310.97956467	311.94030898	310.93983377	-0.00043454	-0.00104909	-0.01004017
0.20892	1764.66041	1.5e-07	5.4e-07	2.7e-07	2.3e-07	0.0	2.88e-06	1.4e-06	1e-08	310.9674981	311.9281442	310.92781705	-0.00043418	-0.00105658	-0.01003072
0.20898	1765.0706	1.5e-07	5.4e-07	2.7e-07	2.3e-07	0.0	2.88e-06	1.4e-06	1e-08	310.95544135	311.91589219	310.91582363	-0.00043369	-0.00102865	-0.01002129
0.20903	1765.48075	1.5e-07	5.4e-07	2.7e-07	2.3e-07	0.0	2.88e-06	1.4e-06	1e-08	310.9433979	311.90396374	310.90380354	-0.00043327	-0.00102853	-0.01001186
0.20909	1765.89086	1.5e-07	5.4e-07	2.7e-07	2.3e-07	0.0	2.88e-06	1.4e-06	1e-08	310.93136594	311.89203638	310.89179592	-0.00043294	-0.00102854	-0.01000243
0.20914	1766.30095	1.5e-07	5.4e-07	2.7e-07	2.3e-07	0.0	2.88e-06	1.4e-06	1e-08	310.91934289	311.88010859	310.8798011	-0.00043241	-0.00102826	-0.00999304
0.2092	1766.711	1.5e-07	5.4e-07	2.7e-07	2.3e-07	0.0	2.88e-06	1.4e-06	1e-08	310.90733415	311.86818367	310.86781835	-0.0004321	-0.00102829	-0.00998362
0.20925	1767.12103	1.5e-07	5.4e-07	2.7e-07	2.3e-07	0.0	2.88e-06	1.4e-06	1e-08	310.89533396	311.85625807	310.85584843	-0.00043156	-0.00102802	-0.00997424
0.20931	1767.53102	1.5e-07	5.4e-07	2.7e-07	2.3e-07	0.0	2.88e-06	1.4e-06	1e-08	310.8833484	311.84433536	310.84389054	-0.00043122	-0.00102799	-0.00996485
0.20936	1767.94098	1.5e-07	5.4e-07	2.7e-07	2.3e-07	0.0	2.88e-06	1.4e-06	1e-08	310.87137224	311.83241271	310.83194531	-0.00043083	-0.0010279	-0.00995547
0.20942	1768.35091	1.5e-07	5.4e-07	2.7e-07	2.3e-07	0.0	2.88e-06	1.4e-06	1e-08	310.85940655	311.82049069	310.82001259	-0.00043042	-0.0010278	-0.0099461
0.20947	1768.76081	1.5e-07	5.4e-07	2.7e-07	2.3e-07	0.0	2.88e-06	1.4e-06	1e-08	310.8474519	311.80856951	310.80809231	-0.00043	-0.00102769	-0.00993674
0.21954	1843.23975	1.5e-07	5.4e-07	2.7e-07	2.3e-07	0.0	2.88e-06	1.4e-06	1e-08	308.83834058	309.8049181	308.80457159	-0.00036086	-0.00087677	-0.008364
0.21959	1843.64382	1.5e-07	5.4e-07	2.7e-07	2.3e-07	0.0	2.88e-06	1.4e-06	1e-08	308.82828521	309.79470271	308.79456339	-0.00036068	-0.00085266	-0.00835615
0.21965	1844.04785	1.5e-07	5.4e-07	2.7e-07	2.3e-07	0.0	2.88e-06	1.4e-06	1e-08	308.81823454	309.78476797	308.78453211	-0.00036035	-0.00085235	-0.00834828
0.2197	1844.45185	1.5e-07	5.4e-07	2.7e-07	2.3e-07	0.0	2.88e-06	1.4e-06	1e-08	308.8081931	309.77483662	308.77451098	-0.00035998	-0.00086063	-0.00834042
0.21976	1844.85582	1.5e-07	5.4e-07	2.7e-07	2.3e-07	0.0	2.88e-06	1.4e-06	1e-08	308.79816159	309.76480856	308.764512	-0.00035962	-0.00087232	-0.00833257
0.21981	1845.25976	1.5e-07	5.4e-07	2.7e-07	2.3e-07	0.0	2.88e-06	1.4e-06	1e-08	308.78814003	309.75464408	308.75453996	-0.00035925	-0.00084917	-0.00832473
0.21987	1845.66366	1.5e-07	5.4e-07	2.7e-07	2.3e-07	0.0	2.88e-06	1.4e-06	1e-08	308.77812862	309.74474914	308.7445459	-0.00035891	-0.00086099	-0.00831689
0.21992	1846.06753	1.5e-07	5.4e-07	2.7e-07	2.3e-07	0.0	2.88e-06	1.4e-06	1e-08	308.76812642	309.73471622	308.73457897	-0.00035856	-0.00085667	-0.00830906
0.21998	1846.47137	1.5e-07	5.4e-07	2.7e-07	2.3e-07	0.0	2.88e-06	1.4e-06	1e-08	308.75813381	309.72473342	308.72461648	-0.00035822	-0.00086408	-0.00830124
0.22003	1846.87518	1.5e-07	5.4e-07	2.7e-07	2.3e-07	0.0	2.88e-06	1.4e-06	1e-08	308.74815078	309.71466406	308.71467489	-0.00035784	-0.00082122	-0.00829343
0.22009	1847.27896	1.5e-07	5.4e-07	2.7e-07	2.3e-07	0.0	2.88e-06	1.4e-06	1e-08	308.73817798	309.70509388	308.70468357	-0.00035756	-0.00087998	-0.00828562
0.22014	1847.68271	1.5e-07	5.4e-07	2.7e-07	2.3e-07	0.0	2.88e-06	1.4e-06	1e-08	308.72821298	309.69483879	308.69478532	-0.00035721	-0.000831	-0.00827781
0.2202	1848.08642	1.5e-07	5.4e-07	2.7e-07	2.3e-07	0.0	2.88e-06	1.4e-06	1e-08	308.71825747	309.68515433	308.68482876	-0.00035684	-0.00086557	-0.00827002
0.22025	1848.4901	1.5e-07	5.4e-07	2.7e-07	2.3e-07	0.0	2.88e-06	1.4e-06	1e-08	308.70831203	309.67506667	308.67493118	-0.0003565	-0.00085422	-0.00826224
0.22031	1848.89375	1.5e-07	5.4e-07	2.7e-07	2.3e-07	0.0	2.88e-06	1.4e-06	1e-08	308.69837613	309.66511115	308.66502809	-0.00035616	-0.00084021	-0.00825446
0.22036	1849.29737	1.5e-07	5.4e-07	2.7e-07	2.3e-07	0.0	2.88e-06	1.4e-06	1e-08	308.68844934	309.65531865	308.65511579	-0.00035581	-0.0008403	-0.00824669
0.22042	1849.70095	1.5e-07	5.4e-07	2.7e-07	2.3e-07	0.0	2.88e-06	1.4e-06	1e-08	308.67853232	309.64552488	308.64521403	-0.00035549	-0.00085972	-0.00823893
0.22047	1850.1045	1.5e-07	5.4e-07	2.7e-07	2.3e-07	0.0	2.88e-06	1.4e-06	1e-08	308.6686239	309.63550454	308.63535001	-0.00035512	-0.00083986	-0.00823117
0.23054	1923.41325	1.5e-07	5.4e-07	2.7e-07	2.3e-07	0.0	2.88e-06	1.4e-06	1e-08	307.00347429	307.97470554	306.9748285	-0.00029825	-0.00073584	-0.00692764
0.23059	1923.81087	1.5e-07	5.4e-07	2.7e-07	2.3e-07	0.0	2.88e-06	1.4e-06	1e-08	306.99513867	307.96609676	306.96655167	-0.00029795	-0.00068873	-0.00692111
0.23065	1924.20846	1.5e-07	5.4e-07	2.7e-07	2.3e-07	0.0	2.88e-06	1.4e-06	1e-08	306.98681144	307.95803896	306.95821741	-0.00029768	-0.00071904	-0.00691459
0.2307	1924.60601	1.5e-07	5.4e-07	2.7e-07	2.3e-07	0.0	2.88e-06	1.4e-06	1e-08	306.97849169	307.94962641	306.9499345	-0.00029739	-0.00071299	-0.00690808
0.23076	1925.00354	1.5e-07	5.4e-07	2.7e-07	2.3e-07	0.0	2.88e-06	1.4e-06	1e-08	306.97017979	307.94128441	306.94165184	-0.00029711	-0.00069676	-0.00690157
0.23081	1925.40103	1.5e-07	5.4e-07	2.7e-07	2.3e-07	0.0	2.88e-06	1.4e-06	1e-08	306.96187569	307.93313212	306.93335514	-0.00029682	-0.00070033	-0.00689507
0.23087	1925.79848	1.5e-07	5.4e-07	2.7e-07	2.3e-07	0.0	2.88e-06	1.4e-06	1e-08	306.95357951	307.92493797	306.92507216	-0.00029655	-0.0007235	-0.00688857
0.23092	1926.19591	1.5e-07	5.4e-07	2.7e-07	2.3e-07	0.0	2.88e-06	1.4e-06	1e-08	306.94529091	307.91647257	306.91683047	-0.00029623	-0.00067596	-0.00688209
0.23098	1926.5933	1.5e-07	5.4e-07	2.7e-07	2.3e-07	0.0	2.88e-06	1.4e-06	1e-08	306.93701116	307.90856329	306.90853066	-0.00029601	-0.00070955	-0.0068756
0.23103	1926.99066	1.5e-07	5.4e-07	2.7e-07	2.3e-07	0.0	2.88e-06	1.4e-06	1e-08	306.92873728	307.90026085	306.90028683	-0.0002957	-0.00071523	-0.00686913
0.23109	1927.38799	1.5e-07	5.4e-07	2.7e-07	2.3e-07	0.0	2.88e-06	1.4e-06	1e-08	306.92047209	307.89189176	306.89205964	-0.00029542	-0.00071322	-0.00686266
0.23114	1927.78528	1.5e-07	5.4e-07	2.7e-07	2.3e-07	0.0	2.88e-06	1.4e-06	1e-08	306.91221448	307.88354606	306.88383832	-0.00029509	-0.00068094	-0.0068562
0.2312	1928.18254	1.5e-07	5.4e-07	2.7e-07	2.3e-07	0.0	2.88e-06	1.4e-06	1e-08	306.90396596	307.87557782	306.87558029	-0.00029488	-0.0007156	-0.00684973
0.23125	1928.57977	1.5e-07	5.4e-07	2.7e-07	2.3e-07	0.0	2.88e-06	1.4e-06	1e-08	306.89572341	307.86720394	306.86737969	-0.00029457	-0.00071262	-0.00684328
0.23131	1928.97697	1.5e-07	5.4e-07	2.7e-07	2.3e-07	0.0	2.88e-06	1.4e-06	1e-08	306.88748933	307.85886477	306.85918354	-0.00029428	-0.00068112	-0.00683684
0.23136	1929.37413	1.5e-07	5.4e-07	2.7e-07	2.3e-07	0.0	2.88e-06	1.4e-06	1e-08	306.87926326	307.85089402	306.8509518	-0.00029401	-0.00072504	-0.00683039
0.23142	1929.77126	1.5e-07	5.4e-07	2.7e-07	2.3e-07	0.0	2.88e-06	1.4e-06	1e-08	306.87104457	307.84240913	306.84279042	-0.00029373	-0.00069654	-0.00682397
0.23147	1930.16836	1.5e-07	5.4e-07	2.7e-07	2.3e-07	0.0	2.88e-06	1.4e-06	1e-08	306.86283349	307.83425764	306.83459765	-0.00029342	-0.00067736	-0.00681754
0.24154	2002.28654	1.5e-07	5.4e-07	2.7e-07	2.3e-07	0.0	2.88e-06	1.4e-06	1e-08	305.48299307	306.4584047	305.45859001	-0.00024655	-0.00060479	-0.00573732
0.24159	2002.6776	1.5e-07	5.4e-07	2.7e-07	2.3e-07	0.0	2.88e-06	1.4e-06	1e-08	305.47608555	306.45130466	305.45172819	-0.00024626	-0.00055346	-0.00573192
0.24165	2003.06863	1.5e-07	5.4e-07	2.7e-07	2.3e-07	0.0	2.88e-06	1.4e-06	1e-08	305.46918606	306.44480722	305.44480146	-0.00024601	-0.00061419	-0.00572652
0.2417	2003.45962	1.5e-07	5.4e-07	2.7e-07	2.3e-07	0.0	2.88e-06	1.4e-06	1e-08	305.46229329	306.43759662	305.43796726	-0.00024571	-0.00057889	-0.00572114
0.24176	2003.85059	1.5e-07	5.4e-07	2.7e-07	2.3e-07	0.0	2.88e-06	1.4e-06	1e-08	305.45540896	306.4308004	305.43109061	-0.00024561	-0.00056579	-0.00571573
0.24181	2004.24151	1.5e-07	5.4e-07	2.7e-07	2.3e-07	0.0	2.88e-06	1.4e-06	1e-08	305.44852742	306.42415785	305.42420302	-0.00024542	-0.00058756	-0.00571033
0.24187	2004.63241	1.5e-07	5.4e-07	2.7e-07	2.3e-07	0.0	2.88e-06	1.4e-06	1e-08	305.44165096	306.41725956	305.41735333	-0.00024512	-0.00059107	-0.00570496
0.24192	2005.02327	1.5e-07	5.4e-07	2.7e-07	2.3e-07	0.0	2.88e-06	1.4e-06	1e-08	305.43478305	306.41031997	305.41051568	-0.00024486	-0.00058568	-0.00569959
0.24198	2005.4141	1.5e-07	5.4e-07	2.7e-07	2.3e-07	0.0	2.88e-06	1.4e-06	1e-08	305.42792221	306.40344356	305.40367765	-0.00024465	-0.00056759	-0.00569421
0.24203	2005.8049	1.5e-07	5.4e-07	2.7e-07	2.3e-07	0.0	2.88e-06	1.4e-06	1e-08	305.42106722	306.39677944	305.39682147	-0.00024443	-0.00059104	-0.00568884
0.24209	2006.19566	1.5e-07	5.4e-07	2.7e-07	2.3e-07	0.0	2.88e-06	1.4e-06	1e-08	305.41421824	306.38983991	305.39000545	-0.00024418	-0.00060517	-0.00568349
0.24214	2006.58639	1.5e-07	5.4e-07	2.7e-07	2.3e-07	0.0	2.88e-06	1.4e-06	1e-08	305.40737627	306.38273441	305.38321643	-0.00024393	-0.00055291	-0.00567813
0.2422	2006.97709	1.5e-07	5.4e-07	2.7e-07	2.3e-07	0.0	2.88e-06	1.4e-06	1e-08	305.40054126	306.37624236	305.3763612	-0.00024372	-0.0006051	-0.00567278
0.24225	2007.36775	1.5e-07	5.4e-07	2.7e-07	2.3e-07	0.0	2.88e-06	1.4e-06	1e-08	305.39371208	306.36913744	305.36958648	-0.00024351	-0.00055752	-0.00566743
0.24231	2007.75838	1.5e-07	5.4e-07	2.7e-07	2.3e-07	0.0	2.88e-06	1.4e-06	1e-08	305.38688861	306.36259108	305.36275216	-0.00024323	-0.00059562	-0.00566209
0.24236	2008.14898	1.5e-07	5.4e-07	2.7e-07	2.3e-07	0.0	2.88e-06	1.4e-06	1e-08	305.38007278	306.35559718	305.35597847	-0.00024303	-0.00056214	-0.00565676
0.24242	2008.53955	1.5e-07	5.4e-07	2.7e-07	2.3e-07	0.0	2.88e-06	1.4e-06	1e-08	305.37326268	306.34899632	305.34916496	-0.00024277	-0.00059095	-0.00565142
0.24247	2008.93008	1.5e-07	5.4e-07	2.7e-07	2.3e-07	0.0	2.88e-06	1.4e-06	1e-08	305.36645961	306.34205707	305.34239904	-0.00024255	-0.00056212	-0.0056461
0.25253	2079.83641	1.5e-07	5.4e-07	2.7e-07	2.3e-07	0.0	2.88e-06	1.4e-06	1e-08	304.22329364	305.20196833	304.20241167	-0.00020382	-0.00048014	-0.00475118
0.25259	2080.22079	1.5e-07	5.4e-07	2.7e-07	2.3e-07	0.0	2.88e-06	1.4e-06	1e-08	304.21757154	305.19631554	304.19669971	-0.00020358	-0.00048012	-0.00474671
0.25264	2080.60514	1.5e-07	5.4e-07	2.7e-07	2.3e-07	0.0	2.88e-06	1.4e-06	1e-08	304.21185604	305.19066292	304.19099366	-0.00020342	-0.00048012	-0.00474223
0.2527	2080.98946	1.5e-07	5.4e-07	2.7e-07	2.3e-07	0.0	2.88e-06	1.4e-06	1e-08	304.20614492	305.1850102	304.18529368	-0.0002032	-0.0004801	-0.00473776
0.25275	2081.37374	1.5e-07	5.4e-07	2.7e-07	2.3e-07	0.0	2.88e-06	1.4e-06	1e-08	304.2004399	305.17935762	304.17959965	-0.00020303	-0.00048011	-0.0047333
0.25281	2081.75799	1.5e-07	5.4e-07	2.7e-07	2.3e-07	0.0	2.88e-06	1.4e-06	1e-08	304.19473962	305.17370496	304.17391166	-0.00020285	-0.0004801	-0.00472884
0.25286	2082.14221	1.5e-07	5.4e-07	2.7e-07	2.3e-07	0.0	2.88e-06	1.4e-06	1e-08	304.18904455	305.16805228	304.16822965	-0.00020263	-0.00048008	-0.00472438
0.25292	2082.52639	1.5e-07	5.4e-07	2.7e-07	2.3e-07	0.0	2.88e-06	1.4e-06	1e-08	304.18335534	305.16239977	304.16255359	-0.00020246	-0.00048008	-0.00471992
0.25297	2082.91054	1.5e-07	5.4e-07	2.7e-07	2.3e-07	0.0	2.88e-06	1.4e-06	1e-08	304.17767094	305.15674716	304.15688354	-0.00020226	-0.00048007	-0.00471547
0.25303	2083.29465	1.5e-07	5.4e-07	2.7e-07	2.3e-07	0.0	2.88e-06	1.4e-06	1e-08	304.17199219	305.15109458	304.15121945	-0.00020207	-0.00048436	-0.00471103
0.25308	2083.67873	1.5e-07	5.4e-07	2.7e-07	2.3e-07	0.0	2.88e-06	1.4e-06	1e-08	304.16631877	305.14539139	304.14556735	-0.00020186	-0.00047575	-0.00470659
0.25314	2084.06278	1.5e-07	5.4e-07	2.7e-07	2.3e-07	0.0	2.88e-06	1.4e-06	1e-08	304.16065113	305.13978958	304.1399091	-0.00020169	-0.00048005	-0.00470215
0.25319	2084.44679	1.5e-07	5.4e-07	2.7e-07	2.3e-07	0.0	2.88e-06	1.4e-06	1e-08	304.1549883	305.13413706	304.13426287	-0.0002015	-0.00048004	-0.00469771
0.25325	2084.83077	1.5e-07	5.4e-07	2.7e-07	2.3e-07	0.0	2.88e-06	1.4e-06	1e-08	304.1493306	305.12848456	304.12862261	-0.00020129	-0.00048003	-0.00469329
0.2533	2085.21472	1.5e-07	5.4e-07	2.7e-07	2.3e-07	0.0	2.88e-06	1.4e-06	1e-08	304.14367888	305.12283215	304.12298824	-0.00020112	-0.00048003	-0.00468886
0.25336	2085.59863	1.5e-07	5.4e-07	2.7e-07	2.3e-07	0.0	2.88e-06	1.4e-06	1e-08	304.13803186	305.11717966	304.11735985	-0.00020091	-0.00048002	-0.00468444
0.25341	2085.98251	1.5e-07	5.4e-07	2.7e-07	2.3e-07	0.0	2.88e-06	1.4e-06	1e-08	304.13239051	305.11152726	304.11173736	-0.00020073	-0.00048001	-0.00468002
0.25347	2086.36635	1.5e-07	5.4e-07	2.7e-07	2.3e-07	0.0	2.88e-06	1.4e-06	1e-08	304.12675418	305.10587479	304.10612083	-0.00020052	-0.00048	-0.00467561
0.26353	2156.03862	1.5e-07	5.4e-07	2.7e-07	2.3e-07	0.0	2.88e-06	1.4e-06	1e-08	303.17976313	304.1615782	303.16177531	-0.00016855	-0.00041991	-0.00393428
0.26359	2156.4162	1.5e-07	5.4e-07	2.7e-07	2.3e-07	0.0	2.88e-06	1.4e-06	1e-08	303.17502304	304.15662276	303.15707647	-0.00016835	-0.0003975	-0.00393057
0.26364	2156.79375	1.5e-07	5.4e-07	2.7e-07	2.3e-07	0.0	2.88e-06	1.4e-06	1e-08	303.17028868	304.15193175	303.15235109	-0.00016819	-0.00038536	-0.00392686
0.2637	2157.17126	1.5e-07	5.4e-07	2.7e-07	2.3e-07	0.0	2.88e-06	1.4e-06	1e-08	303.1655587	304.14738398	303.14761364	-0.00016805	-0.00039714	-0.00392316
0.26375	2157.54874	1.5e-07	5.4e-07	2.7e-07	2.3e-07	0.0	2.88e-06	1.4e-06	1e-08	303.16083271	304.14269707	303.14289774	-0.00016788	-0.00042023	-0.00391946
0.26381	2157.92619	1.5e-07	5.4e-07	2.7e-07	2.3e-07	0.0	2.88e-06	1.4e-06	1e-08	303.15611127	304.13773767	303.13821923	-0.00016771	-0.00038534	-0.00391577
0.26386	2158.3036	1.5e-07	5.4e-07	2.7e-07	2.3e-07	0.0	2.88e-06	1.4e-06	1e-08	303.15139469	304.13318994	303.13349667	-0.00016759	-0.00038534	-0.00391207
0.26392	2158.68098	1.5e-07	5.4e-07	2.7e-07	2.3e-07	0.0	2.88e-06	1.4e-06	1e-08	303.14668151	304.12864214	303.12877913	-0.00016742	-0.00040992	-0.00390839
0.26397	2159.05832	1.5e-07	5.4e-07	2.7e-07	2.3e-07	0.0	2.88e-06	1.4e-06	1e-08	303.14197306	304.12380421	303.12410104	-0.00016727	-0.00040741	-0.0039047
0.26403	2159.43563	1.5e-07	5.4e-07	2.7e-07	2.3e-07	0.0	2.88e-06	1.4e-06	1e-08	303.13726879	304.11899581	303.11942441	-0.00016708	-0.00038532	-0.00390102
0.26408	2159.8129	1.5e-07	5.4e-07	2.7e-07	2.3e-07	0.0	2.88e-06	1.4e-06	1e-08	303.13256992	304.11444813	303.11472165	-0.00016693	-0.00038532	-0.00389734
0.26414	2160.19014	1.5e-07	5.4e-07	2.7e-07	2.3e-07	0.0	2.88e-06	1.4e-06	1e-08	303.127875	304.10990042	303.11002384	-0.00016679	-0.00042228	-0.00389366
0.26419	2160.56735	1.5e-07	5.4e-07	2.7e-07	2.3e-07	0.0	2.88e-06	1.4e-06	1e-08	303.12318399	304.10491647	303.10538291	-0.00016661	-0.00039501	-0.00388999
0.26425	2160.94452	1.5e-07	5.4e-07	2.7e-07	2.3e-07	0.0	2.88e-06	1.4e-06	1e-08	303.11849812	304.10025423	303.10070859	-0.00016645	-0.00038531	-0.00388632
0.2643	2161.32165	1.5e-07	5.4e-07	2.7e-07	2.3e-07	0.0	2.88e-06	1.4e-06	1e-08	303.11381662	304.09570647	303.09602557	-0.00016635	-0.00038531	-0.00388265
0.26436	2161.69875	1.5e-07	5.4e-07	2.7e-07	2.3e-07	0.0	2.88e-06	1.4e-06	1e-08	303.10913788	304.09115866	303.09134757	-0.00016606	-0.0003995	-0.00387901
0.26441	2162.07582	1.5e-07	5.4e-07	2.7e-07	2.3e-07	0.0	2.88e-06	1.4e-06	1e-08	303.10446749	304.08644335	303.08669418	-0.00016602	-0.00039139	-0.00387534
0.26447	2162.45286	1.5e-07	5.4e-07	2.7e-07	2.3e-07	0.0	2.88e-06	1.4e-06	1e-08	303.09979799	304.08182366	303.08203453	-0.00016584	-0.00040253	-0.00387168
0.27453	2230.86778	1.5e-07	5.4e-07	2.7e-07	2.3e-07	0.0	2.88e-06	1.4e-06	1e-08	302.3154353	303.29949347	302.29987423	-0.00013933	-0.00031519	-0.00325769
0.27459	2231.23843	1.5e-07	5.4e-07	2.7e-07	2.3e-07	0.0	2.88e-06	1.4e-06	1e-08	302.31151137	303.29576645	302.2959375	-0.00013926	-0.00033525	-0.00325462
0.27464	2231.60905	1.5e-07	5.4e-07	2.7e-07	2.3e-07	0.0	2.88e-06	1.4e-06	1e-08	302.30758948	303.29180228	302.29203314	-0.00013916	-0.00033249	-0.00325155
0.2747	2231.97963	1.5e-07	5.4e-07	2.7e-07	2.3e-07	0.0	2.88e-06	1.4e-06	1e-08	302.30367048	303.28787064	302.28812908	-0.00013899	-0.00033544	-0.00324848
0.27475	2232.35018	1.5e-07	5.4e-07	2.7e-07	2.3e-07	0.0	2.88e-06	1.4e-06	1e-08	302.29975622	303.28390407	302.28423324	-0.00013887	-0.00031256	-0.00324542
0.27481	2232.72069	1.5e-07	5.4e-07	2.7e-07	2.3e-07	0.0	2.88e-06	1.4e-06	1e-08	302.29584538	303.28020803	302.28030939	-0.00013872	-0.0003354	-0.00324236
0.27486	2233.09117	1.5e-07	5.4e-07	2.7e-07	2.3e-07	0.0	2.88e-06	1.4e-06	1e-08	302.29193856	303.27624188	302.27642171	-0.00013855	-0.00034144	-0.0032393
0.27492	2233.46161	1.5e-07	5.4e-07	2.7e-07	2.3e-07	0.0	2.88e-06	1.4e-06	1e-08	302.28803661	303.27220428	302.27254656	-0.00013852	-0.00033191	-0.00323624
0.27497	2233.83202	1.5e-07	5.4e-07	2.7e-07	2.3e-07	0.0	2.88e-06	1.4e-06	1e-08	302.28413536	303.26827937	302.26866229	-0.00013827	-0.00031356	-0.00323319
0.27503	2234.20239	1.5e-07	5.4e-07	2.7e-07	2.3e-07	0.0	2.88e-06	1.4e-06	1e-08	302.28024109	303.2645714	302.26475618	-0.00013822	-0.00032492	-0.00323014
0.27508	2234.57273	1.5e-07	5.4e-07	2.7e-07	2.3e-07	0.0	2.88e-06	1.4e-06	1e-08	302.27634827	303.26072907	302.26087024	-0.00013804	-0.00032535	-0.0032271
0.27514	2234.94303	1.5e-07	5.4e-07	2.7e-07	2.3e-07	0.0	2.88e-06	1.4e-06	1e-08	302.2724605	303.25688156	302.25698893	-0.00013797	-0.00033589	-0.00322405
0.27519	2235.3133	1.5e-07	5.4e-07	2.7e-07	2.3e-07	0.0	2.88e-06	1.4e-06	1e-08	302.26857473	303.25290944	302.25312659	-0.00013781	-0.00034143	-0.00322101
0.27525	2235.68353	1.5e-07	5.4e-07	2.7e-07	2.3e-07	0.0	2.88e-06	1.4e-06	1e-08	302.26469357	303.24887176	302.24927607	-0.00013773	-0.00029824	-0.00321797
0.2753	2236.05372	1.5e-07	5.4e-07	2.7e-07	2.3e-07	0.0	2.88e-06	1.4e-06	1e-08	302.26081461	303.24534478	302.24536906	-0.00013757	-0.00036196	-0.00321494
0.27536	2236.42389	1.5e-07	5.4e-07	2.7e-07	2.3e-07	0.0	2.88e-06	1.4e-06	1e-08	302.25694012	303.24106429	302.24155556	-0.00013739	-0.00029711	-0.00321191
0.27541	2236.79401	1.5e-07	5.4e-07	2.7e-07	2.3e-07	0.0	2.88e-06	1.4e-06	1e-08	302.2530705	303.2375506	302.23765502	-0.00013726	-0.00032944	-0.00320888
0.27547	2237.1641	1.5e-07	5.4e-07	2.7e-07	2.3e-07	0.0	2.88e-06	1.4e-06	1e-08	302.24920462	303.23365457	302.23380393	-0.00013717	-0.00033389	-0.00320585
0.28553	2304.29731	1.5e-07	5.4e-07	2.7e-07	2.3e-07	0.0	2.88e-06	1.4e-06	1e-08	301.59958089	302.58591744	301.5860086	-0.00011524	-0.00029972	-0.00269725
0.28559	2304.66089	1.5e-07	5.4e-07	2.7e-07	2.3e-07	0.0	2.88e-06	1.4e-06	1e-08	301.59633168	302.58236755	301.58280339	-0.00011519	-0.0002567	-0.00269469
0.28564	2305.02444	1.5e-07	5.4e-07	2.7e-07	2.3e-07	0.0	2.88e-06	1.4e-06	1e-08	301.593084	302.57932722	301.57954127	-0.00011511	-0.00029053	-0.00269216
0.2857	2305.38796	1.5e-07	5.4e-07	2.7e-07	2.3e-07	0.0	2.88e-06	1.4e-06	1e-08	301.58983853	302.57588615	301.5763301	-0.00011501	-0.00024439	-0.0026896
0.28575	2305.75143	1.5e-07	5.4e-07	2.7e-07	2.3e-07	0.0	2.88e-06	1.4e-06	1e-08	301.58659593	302.57299153	301.57305759	-0.00011486	-0.00029081	-0.00268708
0.28581	2306.11488	1.5e-07	5.4e-07	2.7e-07	2.3e-07	0.0	2.88e-06	1.4e-06	1e-08	301.58335727	302.56954706	301.56985362	-0.0001148	-0.00029082	-0.00268453
0.28586	2306.47828	1.5e-07	5.4e-07	2.7e-07	2.3e-07	0.0	2.88e-06	1.4e-06	1e-08	301.58012056	302.56610243	301.56665314	-0.00011463	-0.00024441	-0.002682
0.28592	2306.84165	1.5e-07	5.4e-07	2.7e-07	2.3e-07	0.0	2.88e-06	1.4e-06	1e-08	301.57688851	302.56320749	301.56339081	-0.00011453	-0.00029081	-0.00267949
0.28597	2307.20499	1.5e-07	5.4e-07	2.7e-07	2.3e-07	0.0	2.88e-06	1.4e-06	1e-08	301.5736593	302.55976294	301.56019703	-0.00011443	-0.00024441	-0.00267694
0.28603	2307.56829	1.5e-07	5.4e-07	2.7e-07	2.3e-07	0.0	2.88e-06	1.4e-06	1e-08	301.57043291	302.55686799	301.55694151	-0.00011428	-0.0002908	-0.00267443
0.28608	2307.93155	1.5e-07	5.4e-07	2.7e-07	2.3e-07	0.0	2.88e-06	1.4e-06	1e-08	301.56721078	302.55342352	301.55375447	-0.00011419	-0.00025854	-0.00267191
0.28614	2308.29478	1.5e-07	5.4e-07	2.7e-07	2.3e-07	0.0	2.88e-06	1.4e-06	1e-08	301.56399106	302.55036117	301.55052553	-0.00011412	-0.00025966	-0.00266939
0.28619	2308.65797	1.5e-07	5.4e-07	2.7e-07	2.3e-07	0.0	2.88e-06	1.4e-06	1e-08	301.56077318	302.54728556	301.5473016	-0.00011393	-0.00030035	-0.00266688
0.28625	2309.02113	1.5e-07	5.4e-07	2.7e-07	2.3e-07	0.0	2.88e-06	1.4e-06	1e-08	301.55756062	302.54372795	301.54413808	-0.00011387	-0.00028107	-0.00266435
0.2863	2309.38425	1.5e-07	5.4e-07	2.7e-07	2.3e-07	0.0	2.88e-06	1.4e-06	1e-08	301.55434979	302.54039863	301.54095095	-0.00011371	-0.00025761	-0.00266185
0.28636	2309.74733	1.5e-07	5.4e-07	2.7e-07	2.3e-07	0.0	2.88e-06	1.4e-06	1e-08	301.55114355	302.53734715	301.53773416	-0.00011375	-0.0002651	-0.00265931
0.28641	2310.11038	1.5e-07	5.4e-07	2.7e-07	2.3e-07	0.0	2.88e-06	1.4e-06	1e-08	301.54793605	302.53420698	301.5345315	-0.00011356	-0.00026474	-0.0026568
0.28647	2310.47339	1.5e-07	5.4e-07	2.7e-07	2.3e-07	0.0	2.88e-06	1.4e-06	1e-08	301.54473406	302.53107106	301.5313316	-0.00011345	-0.00025841	-0.00265432
0.29653	2376.29927	1.5e-07	5.4e-07	2.7e-07	2.3e-07	0.0	2.88e-06	1.4e-06	1e-08	301.00677696	301.99485452	300.99486182	-9.539e-05	-0.00023508	-0.00223324
0.29659	2376.65564	1.5e-07	5.4e-07	2.7e-07	2.3e-07	0.0	2.88e-06	1.4e-06	1e-08	301.00408492	301.99206641	300.9921896	-9.526e-05	-0.00022518	-0.00223109
0.29664	2377.01198	1.5e-07	5.4e-07	2.7e-07	2.3e-07	0.0	2.88e-06	1.4e-06	1e-08	301.00139657	301.98939572	300.98950631	-9.528e-05	-0.00022524	-0.00222903
0.2967	2377.36828	1.5e-07	5.4e-07	2.7e-07	2.3e-07	0.0	2.88e-06	1.4e-06	1e-08	300.99870742	301.98672428	300.98682603	-9.512e-05	-0.00022138	-0.00222692
0.29675	2377.72455	1.5e-07	5.4e-07	2.7e-07	2.3e-07	0.0	2.88e-06	1.4e-06	1e-08	300.99602297	301.9840987	300.98414306	-9.497e-05	-0.00023749	-0.0022248
0.29681	2378.08077	1.5e-07	5.4e-07	2.7e-07	2.3e-07	0.0	2.88e-06	1.4e-06	1e-08	300.99334274	301.98128202	300.98148547	-9.495e-05	-0.00022354	-0.00222271
0.29686	2378.43697	1.5e-07	5.4e-07	2.7e-07	2.3e-07	0.0	2.88e-06	1.4e-06	1e-08	300.99066306	301.97863072	300.97881121	-9.479e-05	-0.00022125	-0.0022206
0.29692	2378.79312	1.5e-07	5.4e-07	2.7e-07	2.3e-07	0.0	2.88e-06	1.4e-06	1e-08	300.98798795	301.97600664	300.97613646	-9.48e-05	-0.0002169	-0.00221852
0.29697	2379.14924	1.5e-07	5.4e-07	2.7e-07	2.3e-07	0.0	2.88e-06	1.4e-06	1e-08	300.98531256	301.97343407	300.97345853	-9.465e-05	-0.00024262	-0.0022164
0.29703	2379.50532	1.5e-07	5.4e-07	2.7e-07	2.3e-07	0.0	2.88e-06	1.4e-06	1e-08	300.98264136	301.97055639	300.9708195	-9.459e-05	-0.00021708	-0.00221434
0.29708	2379.86137	1.5e-07	5.4e-07	2.7e-07	2.3e-07	0.0	2.88e-06	1.4e-06	1e-08	300.97997165	301.96798172	300.96814741	-9.454e-05	-0.00022628	-0.00221226
0.29714	2380.21738	1.5e-07	5.4e-07	2.7e-07	2.3e-07	0.0	2.88e-06	1.4e-06	1e-08	300.97730336	301.96529791	300.96549109	-9.437e-05	-0.0002204	-0.00221018
0.29719	2380.57335	1.5e-07	5.4e-07	2.7e-07	2.3e-07	0.0	2.88e-06	1.4e-06	1e-08	300.9746399	301.96268383	300.9628292	-9.427e-05	-0.0002234	-0.00220802
0.29725	2380.92929	1.5e-07	5.4e-07	2.7e-07	2.3e-07	0.0	2.88e-06	1.4e-06	1e-08	300.97197932	301.96003414	300.96017441	-9.422e-05	-0.00022215	-0.00220598
0.2973	2381.28519	1.5e-07	5.4e-07	2.7e-07	2.3e-07	0.0	2.88e-06	1.4e-06	1e-08	300.96932019	301.95739923	300.95752065	-9.411e-05	-0.00021919	-0.00220388
0.29736	2381.64106	1.5e-07	5.4e-07	2.7e-07	2.3e-07	0.0	2.88e-06	1.4e-06	1e-08	300.96666418	301.95479944	300.95486553	-9.411e-05	-0.00022399	-0.00220185
0.29741	2381.99688	1.5e-07	5.4e-07	2.7e-07	2.3e-07	0.0	2.88e-06	1.4e-06	1e-08	300.96400807	301.95214265	300.95222002	-9.398e-05	-0.0002394	-0.00219976
0.29747	2382.35267	1.5e-07	5.4e-07	2.7e-07	2.3e-07	0.0	2.88e-06	1.4e-06	1e-08	300.96135568	301.94930303	300.9495989	-9.381e-05	-0.00020968	-0.00219763
0.30753	2446.84427	1.5e-07	5.4e-07	2.7e-07	2.3e-07	0.0	2.88e-06	1.4e-06	1e-08	300.51592134	301.50510487	300.50542082	-7.886e-05	-0.0002101	-0.00184871
0.30758	2447.19328	1.5e-07	5.4e-07	2.7e-07	2.3e-07	0.0	2.88e-06	1.4e-06	1e-08	300.51369392	301.50261026	300.50323033	-7.88e-05	-0.00015124	-0.00184704
0.30764	2447.54226	1.5e-07	5.4e-07	2.7e-07	2.3e-07	0.0	2.88e-06	1.4e-06	1e-08	300.51146835	301.50081445	300.50095944	-7.887e-05	-0.00018718	-0.00184522
0.30769	2447.8912	1.5e-07	5.4e-07	2.7e-07	2.3e-07	0.0	2.88e-06	1.4e-06	1e-08	300.50924057	301.4985919	300.49874168	-7.874e-05	-0.00019105	-0.00184347
0.30775	2448.2401	1.5e-07	5.4e-07	2.7e-07	2.3e-07	0.0	2.88e-06	1.4e-06	1e-08	300.5070165	301.49632345	300.49653162	-7.859e-05	-0.00019313	-0.00184175
0.3078	2448.58896	1.5e-07	5.4e-07	2.7e-07	2.3e-07	0.0	2.88e-06	1.4e-06	1e-08	300.50479682	301.49403032	300.49432668	-7.865e-05	-0.00017877	-0.00183998
0.30786	2448.93779	1.5e-07	5.4e-07	2.7e-07	2.3e-07	0.0	2.88e-06	1.4e-06	1e-08	300.50257522	301.49190768	300.49210416	-7.833e-05	-0.00020694	-0.00183834
0.30791	2449.28658	1.5e-07	5.4e-07	2.7e-07	2.3e-07	0.0	2.88e-06	1.4e-06	1e-08	300.50036291	301.48945055	300.48992304	-7.844e-05	-0.00015126	-0.00183667
0.30797	2449.63533	1.5e-07	5.4e-07	2.7e-07	2.3e-07	0.0	2.88e-06	1.4e-06	1e-08	300.49814748	301.48765453	300.48766622	-7.837e-05	-0.00021572	-0.00183483
0.30802	2449.98405	1.5e-07	5.4e-07	2.7e-07	2.3e-07	0.0	2.88e-06	1.4e-06	1e-08	300.49593395	301.48509311	300.48550241	-7.796e-05	-0.00018268	-0.00183306
0.30808	2450.33273	1.5e-07	5.4e-07	2.7e-07	2.3e-07	0.0	2.88e-06	1.4e-06	1e-08	300.4937318	301.482924	300.48329413	-7.83e-05	-0.00017489	-0.00183144
0.30813	2450.68137	1.5e-07	5.4e-07	2.7e-07	2.3e-07	0.0	2.88e-06	1.4e-06	1e-08	300.49152021	301.48084739	300.48107764	-7.811e-05	-0.00020288	-0.0018295
0.30819	2451.02997	1.5e-07	5.4e-07	2.7e-07	2.3e-07	0.0	2.88e-06	1.4e-06	1e-08	300.48931403	301.47843841	300.47890292	-7.812e-05	-0.00015126	-0.00182793
0.30824	2451.37854	1.5e-07	5.4e-07	2.7e-07	2.3e-07	0.0	2.88e-06	1.4e-06	1e-08	300.48710743	301.47664235	300.47665793	-7.809e-05	-0.00018891	-0.00182618
0.3083	2451.72707	1.5e-07	5.4e-07	2.7e-07	2.3e-07	0.0	2.88e-06	1.4e-06	1e-08	300.48490161	301.47439919	300.47446825	-7.782e-05	-0.000197	-0.00182435
0.30835	2452.07556	1.5e-07	5.4e-07	2.7e-07	2.3e-07	0.0	2.88e-06	1.4e-06	1e-08	300.48270358	301.47205995	300.4722921	-7.792e-05	-0.00016923	-0.00182277
0.30841	2452.42401	1.5e-07	5.4e-07	2.7e-07	2.3e-07	0.0	2.88e-06	1.4e-06	1e-08	300.48050258	301.47005042	300.47007932	-7.765e-05	-0.00019626	-0.00182088
0.30846	2452.77243	1.5e-07	5.4e-07	2.7e-07	2.3e-07	0.0	2.88e-06	1.4e-06	1e-08	300.47830912	301.46771998	300.46790678	-7.775e-05	-0.00021392	-0.00181939
0.31853	2515.90133	1.5e-07	5.4e-07	2.7e-07	2.3e-07	0.0	2.88e-06	1.4e-06	1e-08	300.10940757	301.09897748	300.10034887	-5.779e-05	-0.00015096	-0.00152922
0.31858	2516.24282	1.5e-07	5.4e-07	2.7e-07	2.3e-07	0.0	2.88e-06	1.4e-06	1e-08	300.1077741	301.09718334	300.09849442	-6.077e-05	-0.00015096	-0.00152858
0.31864	2516.58427	1.5e-07	5.4e-07	2.7e-07	2.3e-07	0.0	2.88e-06	1.4e-06	1e-08	300.10605653	301.09538927	300.09664504	-7.156e-05	-0.00015093	-0.00152625
0.31869	2516.92569	1.5e-07	5.4e-07	2.7e-07	2.3e-07	0.0	2.88e-06	1.4e-06	1e-08	300.10403385	301.09359548	300.09481406	-6.887e-05	-0.00015094	-0.0015257
0.31875	2517.26707	1.5e-07	5.4e-07	2.7e-07	2.3e-07	0.0	2.88e-06	1.4e-06	1e-08	300.10208746	301.09180156	300.09298008	-5.745e-05	-0.00015099	-0.00152338
0.3188	2517.60841	1.5e-07	5.4e-07	2.7e-07	2.3e-07	0.0	2.88e-06	1.4e-06	1e-08	300.10046378	301.0900071	300.09113339	-5.992e-05	-0.00015098	-0.00152289
0.31886	2517.94971	1.5e-07	5.4e-07	2.7e-07	2.3e-07	0.0	2.88e-06	1.4e-06	1e-08	300.09877016	301.08821272	300.08929085	-7.233e-05	-0.00015095	-0.00152042
0.31891	2518.29097	1.5e-07	5.4e-07	2.7e-07	2.3e-07	0.0	2.88e-06	1.4e-06	1e-08	300.09672585	301.08641868	300.08746917	-7.012e-05	-0.00015096	-0.00152001
0.31897	2518.6322	1.5e-07	5.4e-07	2.7e-07	2.3e-07	0.0	2.88e-06	1.4e-06	1e-08	300.0947439	301.08462454	300.08564497	-5.672e-05	-0.00015101	-0.00151756
0.31902	2518.97339	1.5e-07	5.4e-07	2.7e-07	2.3e-07	0.0	2.88e-06	1.4e-06	1e-08	300.09314068	301.08282982	300.08380546	-5.861e-05	-0.000151	-0.00151722
0.31908	2519.31454	1.5e-07	5.4e-07	2.7e-07	2.3e-07	0.0	2.88e-06	1.4e-06	1e-08	300.09148407	301.08103515	300.08196908	-7.295e-05	-0.00015096	-0.00151461
0.31913	2519.65565	1.5e-07	5.4e-07	2.7e-07	2.3e-07	0.0	2.88e-06	1.4e-06	1e-08	300.08942231	301.07924092	300.08015644	-7.245e-05	-0.00015097	-0.00151434
0.31919	2519.99672	1.5e-07	5.4e-07	2.7e-07	2.3e-07	0.0	2.88e-06	1.4e-06	1e-08	300.08737444	301.07744667	300.07834348	-6.758e-05	-0.00015099	-0.00151173
0.31924	2520.33776	1.5e-07	5.4e-07	2.7e-07	2.3e-07	0.0	2.88e-06	1.4e-06	1e-08	300.08546441	301.07565217	300.07652737	-6.695e-05	-0.00015099	-0.00151163
0.3193	2520.67876	1.5e-07	5.4e-07	2.7e-07	2.3e-07	0.0	2.88e-06	1.4e-06	1e-08	300.0835721	301.07385765	300.07471053	-5.816e-05	-0.00015102	-0.00151011
0.31935	2521.01972	1.5e-07	5.4e-07	2.7e-07	2.3e-07	0.0	2.88e-06	1.4e-06	1e-08	300.08192817	301.07206275	300.07288352	-6.374e-05	-0.000151	-0.00150859
0.31941	2521.36064	1.5e-07	5.4e-07	2.7e-07	2.3e-07	0.0	2.88e-06	1.4e-06	1e-08	300.08012655	301.07026803	300.07106645	-6.241e-05	-0.00015101	-0.00150493
0.31946	2521.70152	1.5e-07	5.4e-07	2.7e-07	2.3e-07	0.0	2.88e-06	1.4e-06	1e-08	300.07836268	301.06847317	300.06925266	-6.179e-05	-0.00015102	-0.00150378
0.32953	2583.43757	1.5e-07	5.4e-07	2.7e-07	2.3e-07	0.0	2.88e-06	1.4e-06	1e-08	299.77548967	300.74270775	299.76729576	-5.806e-05	-0.00014714	-0.0012669
0.32958	2583.77138	1.5e-07	5.4e-07	2.7e-07	2.3e-07	0.0	2.88e-06	1.4e-06	1e-08	299.7738479	300.74095759	299.76580471	-5.806e-05	-0.00014714	-0.0012669
0.32964	2584.10514	1.5e-07	5.4e-07	2.7e-07	2.3e-07	0.0	2.88e-06	1.4e-06	1e-08	299.77220614	300.73920744	299.76431367	-5.539e-05	-0.00014714	-0.0012666
0.32969	2584.43886	1.5e-07	5.4e-07	2.7e-07	2.3e-07	0.0	2.88e-06	1.4e-06	1e-08	299.77063989	300.73745732	299.7628193	-4.57e-05	-0.00014713	-0.0012655
0.32975	2584.77255	1.5e-07	5.4e-07	2.7e-07	2.3e-07	0.0	2.88e-06	1.4e-06	1e-08	299.7693476	300.73570733	299.76131285	-5.373e-05	-0.00014705	-0.00126405
0.3298	2585.1062	1.5e-07	5.4e-07	2.7e-07	2.3e-07	0.0	2.88e-06	1.4e-06	1e-08	299.76782814	300.73395819	299.75981961	-5.065e-05	-0.00014698	-0.00126156
0.32986	2585.43981	1.5e-07	5.4e-07	2.7e-07	2.3e-07	0.0	2.88e-06	1.4e-06	1e-08	299.76639585	300.73220993	299.75832543	-4.931e-05	-0.00014695	-0.00126059
0.32991	2585.77338	1.5e-07	5.4e-07	2.7e-07	2.3e-07	0.0	2.88e-06	1.4e-06	1e-08	299.76500132	300.73046201	299.75683069	-4.931e-05	-0.00014695	-0.00126059
0.32997	2586.10691	1.5e-07	5.4e-07	2.7e-07	2.3e-07	0.0	2.88e-06	1.4e-06	1e-08	299.76360679	300.72871408	299.75533595	-5.428e-05	-0.00014689	-0.0012592
0.33002	2586.4404	1.5e-07	5.4e-07	2.7e-07	2.3e-07	0.0	2.88e-06	1.4e-06	1e-08	299.76207167	300.72696691	299.75385006	-5.407e-05	-0.00014686	-0.00125831
0.33008	2586.77385	1.5e-07	5.4e-07	2.7e-07	2.3e-07	0.0	2.88e-06	1.4e-06	1e-08	299.76054248	300.72522009	299.75236509	-5.09e-05	-0.00014682	-0.00125714
0.33013	2587.10726	1.5e-07	5.4e-07	2.7e-07	2.3e-07	0.0	2.88e-06	1.4e-06	1e-08	299.75910317	300.72347364	299.75087725	-5.483e-05	-0.00014667	-0.00125299
0.33019	2587.44064	1.5e-07	5.4e-07	2.7e-07	2.3e-07	0.0	2.88e-06	1.4e-06	1e-08	299.75755262	300.72172901	299.74940055	-5.561e-05	-0.00014664	-0.00125217
0.33024	2587.77397	1.5e-07	5.4e-07	2.7e-07	2.3e-07	0.0	2.88e-06	1.4e-06	1e-08	299.75598006	300.71998474	299.74792605	-5.561e-05	-0.00014664	-0.00125217
0.3303	2588.10727	1.5e-07	5.4e-07	2.7e-07	2.3e-07	0.0	2.88e-06	1.4e-06	1e-08	299.7544075	300.71824048	299.74645156	-5.561e-05	-0.00014664	-0.00125217
0.33035	2588.44053	1.5e-07	5.4e-07	2.7e-07	2.3e-07	0.0	2.88e-06	1.4e-06	1e-08	299.75283494	300.71649621	299.74497706	-5.027e-05	-0.00014661	-0.00125099
0.33041	2588.77375	1.5e-07	5.4e-07	2.7e-07	2.3e-07	0.0	2.88e-06	1.4e-06	1e-08	299.75141335	300.71475227	299.74349668	-4.648e-05	-0.00014659	-0.00125015
0.33046	2589.10693	1.5e-07	5.4e-07	2.7e-07	2.3e-07	0.0	2.88e-06	1.4e-06	1e-08	299.75009884	300.71300856	299.74201212	-5.371e-05	-0.00014651	-0.00124847
0.34053	2649.41827	1.5e-07	5.4e-07	2.7e-07	2.3e-07	0.0	2.88e-06	1.4e-06	1e-08	299.50271847	300.40378722	299.49547548	-4.326e-05	-0.0001369	-0.00105557
0.34058	2649.74421	1.5e-07	5.4e-07	2.7e-07	2.3e-07	0.0	2.88e-06	1.4e-06	1e-08	299.50149465	300.40215764	299.49424606	-4.609e-05	-0.00013684	-0.00105477
0.34064	2650.0701	1.5e-07	5.4e-07	2.7e-07	2.3e-07	0.0	2.88e-06	1.4e-06	1e-08	299.50019067	300.40052875	299.49302166	-4.23e-05	-0.00013676	-0.0010534
0.34069	2650.39596	1.5e-07	5.4e-07	2.7e-07	2.3e-07	0.0	2.88e-06	1.4e-06	1e-08	299.49899393	300.39890077	299.49179374	-4.41e-05	-0.00013661	-0.00105112
0.34075	2650.72177	1.5e-07	5.4e-07	2.7e-07	2.3e-07	0.0	2.88e-06	1.4e-06	1e-08	299.49774617	300.39727457	299.49057135	-4.598e-05	-0.00013646	-0.0010489
0.3408	2651.04755	1.5e-07	5.4e-07	2.7e-07	2.3e-07	0.0	2.88e-06	1.4e-06	1e-08	299.49644531	300.39565011	299.48935451	-4.598e-05	-0.00013646	-0.0010489
0.34086	2651.37328	1.5e-07	5.4e-07	2.7e-07	2.3e-07	0.0	2.88e-06	1.4e-06	1e-08	299.49514445	300.39402565	299.48813766	-4.598e-05	-0.00013646	-0.0010489
0.34091	2651.69898	1.5e-07	5.4e-07	2.7e-07	2.3e-07	0.0	2.88e-06	1.4e-06	1e-08	299.49384359	300.39240119	299.48692081	-4.598e-05	-0.00013646	-0.0010489
0.34097	2652.02463	1.5e-07	5.4e-07	2.7e-07	2.3e-07	0.0	2.88e-06	1.4e-06	1e-08	299.49254273	300.39077673	299.48570397	-3.88e-05	-0.00013637	-0.00104721
0.34102	2652.35025	1.5e-07	5.4e-07	2.7e-07	2.3e-07	0.0	2.88e-06	1.4e-06	1e-08	299.49144499	300.38915335	299.48447929	-3.781e-05	-0.00013636	-0.00104697
0.34108	2652.67582	1.5e-07	5.4e-07	2.7e-07	2.3e-07	0.0	2.88e-06	1.4e-06	1e-08	299.49037539	300.38753011	299.48325353	-4.545e-05	-0.00013623	-0.00104534
0.34113	2653.00136	1.5e-07	5.4e-07	2.7e-07	2.3e-07	0.0	2.88e-06	1.4e-06	1e-08	299.48908957	300.38590839	299.48204061	-4.716e-05	-0.0001362	-0.00104497
0.34119	2653.32686	1.5e-07	5.4e-07	2.7e-07	2.3e-07	0.0	2.88e-06	1.4e-06	1e-08	299.48775534	300.38428701	299.48083057	-4.124e-05	-0.00013618	-0.00104436
0.34124	2653.65231	1.5e-07	5.4e-07	2.7e-07	2.3e-07	0.0	2.88e-06	1.4e-06	1e-08	299.4865885	300.38266591	299.47961306	-4.232e-05	-0.00013611	-0.00104342
0.3413	2653.97773	1.5e-07	5.4e-07	2.7e-07	2.3e-07	0.0	2.88e-06	1.4e-06	1e-08	299.48539119	300.38104557	299.47839828	-4.198e-05	-0.00013587	-0.00103971
0.34135	2654.30311	1.5e-07	5.4e-07	2.7e-07	2.3e-07	0.0	2.88e-06	1.4e-06	1e-08	299.48420346	300.37942808	299.47718791	-4.197e-05	-0.00013587	-0.00103967
0.34141	2654.62844	1.5e-07	5.4e-07	2.7e-07	2.3e-07	0.0	2.88e-06	1.4e-06	1e-08	299.48301593	300.37781061	299.47597756	-4.197e-05	-0.00013587	-0.00103967
0.34146	2654.95374	1.5e-07	5.4e-07	2.7e-07	2.3e-07	0.0	2.88e-06	1.4e-06	1e-08	299.4818284	300.37619315	299.47476722	-4.229e-05	-0.00013583	-0.00103906
0.35152	2713.80669	1.5e-07	5.4e-07	2.7e-07	2.3e-07	0.0	2.88e-06	1.4e-06	1e-08	299.27830908	300.09329599	299.27219353	-3.158e-05	-0.00012344	-0.00087865
0.35158	2714.12457	1.5e-07	5.4e-07	2.7e-07	2.3e-07	0.0	2.88e-06	1.4e-06	1e-08	299.2774154	300.09182547	299.27117727	-3.158e-05	-0.00012344	-0.00087865
0.35163	2714.4424	1.5e-07	5.4e-07	2.7e-07	2.3e-07	0.0	2.88e-06	1.4e-06	1e-08	299.27652171	300.09035495	299.27016102	-3.158e-05	-0.00012344	-0.00087865
0.35169	2714.7602	1.5e-07	5.4e-07	2.7e-07	2.3e-07	0.0	2.88e-06	1.4e-06	1e-08	299.27562803	300.08888443	299.26914477	-3.741e-05	-0.00012337	-0.000878
0.35174	2715.07795	1.5e-07	5.4e-07	2.7e-07	2.3e-07	0.0	2.88e-06	1.4e-06	1e-08	299.2745693	300.08741479	299.26813751	-4.052e-05	-0.0001233	-0.00087733
0.3518	2715.39567	1.5e-07	5.4e-07	2.7e-07	2.3e-07	0.0	2.88e-06	1.4e-06	1e-08	299.27342244	300.08594596	299.26713547	-3.404e-05	-0.00012324	-0.00087642
0.35185	2715.71334	1.5e-07	5.4e-07	2.7e-07	2.3e-07	0.0	2.88e-06	1.4e-06	1e-08	299.27245904	300.08447787	299.26612552	-3.813e-05	-0.00012306	-0.00087449
0.35191	2716.03097	1.5e-07	5.4e-07	2.7e-07	2.3e-07	0.0	2.88e-06	1.4e-06	1e-08	299.27137984	300.08301195	299.26512377	-3.944e-05	-0.000123	-0.00087387
0.35196	2716.34856	1.5e-07	5.4e-07	2.7e-07	2.3e-07	0.0	2.88e-06	1.4e-06	1e-08	299.27026347	300.08154672	299.26412465	-3.944e-05	-0.000123	-0.00087387
0.35202	2716.66611	1.5e-07	5.4e-07	2.7e-07	2.3e-07	0.0	2.88e-06	1.4e-06	1e-08	299.2691471	300.08008149	299.26312553	-3.51e-05	-0.00012295	-0.00087326
0.35207	2716.98362	1.5e-07	5.4e-07	2.7e-07	2.3e-07	0.0	2.88e-06	1.4e-06	1e-08	299.26815371	300.07861677	299.26212111	-3.223e-05	-0.00012291	-0.00087264
0.35213	2717.30109	1.5e-07	5.4e-07	2.7e-07	2.3e-07	0.0	2.88e-06	1.4e-06	1e-08	299.26724163	300.07715262	299.26111345	-3.729e-05	-0.0001228	-0.00087161
0.35218	2717.61852	1.5e-07	5.4e-07	2.7e-07	2.3e-07	0.0	2.88e-06	1.4e-06	1e-08	299.26618619	300.07568971	299.26011421	-3.387e-05	-0.00012263	-0.00086964
0.35224	2717.93591	1.5e-07	5.4e-07	2.7e-07	2.3e-07	0.0	2.88e-06	1.4e-06	1e-08	299.26522771	300.07422879	299.25911269	-3.216e-05	-0.00012255	-0.00086865
0.35229	2718.25325	1.5e-07	5.4e-07	2.7e-07	2.3e-07	0.0	2.88e-06	1.4e-06	1e-08	299.26431762	300.07276885	299.25811003	-3.216e-05	-0.00012255	-0.00086865
0.35235	2718.57056	1.5e-07	5.4e-07	2.7e-07	2.3e-07	0.0	2.88e-06	1.4e-06	1e-08	299.26340752	300.07130891	299.25710738	-3.216e-05	-0.00012255	-0.00086865
0.3524	2718.88782	1.5e-07	5.4e-07	2.7e-07	2.3e-07	0.0	2.88e-06	1.4e-06	1e-08	299.26249743	300.06984897	299.25610473	-3.931e-05	-0.00012243	-0.00086752
0.35246	2719.20505	1.5e-07	5.4e-07	2.7e-07	2.3e-07	0.0	2.88e-06	1.4e-06	1e-08	299.26138475	300.06839048	299.25511354	-3.831e-05	-0.00012239	-0.00086704
0.36252	2776.56375	1.5e-07	5.4e-07	2.7e-07	2.3e-07	0.0	2.88e-06	1.4e-06	1e-08	299.09312592	299.81565458	299.08780519	-3.372e-05	-0.00010934	-0.00073522
0.36258	2776.87337	1.5e-07	5.4e-07	2.7e-07	2.3e-07	0.0	2.88e-06	1.4e-06	1e-08	299.09217127	299.81435125	299.08697357	-3.372e-05	-0.00010934	-0.00073522
0.36263	2777.18295	1.5e-07	5.4e-07	2.7e-07	2.3e-07	0.0	2.88e-06	1.4e-06	1e-08	299.09121662	299.81304793	299.08614196	-2.633e-05	-0.00010929	-0.00073461
0.36269	2777.49248	1.5e-07	5.4e-07	2.7e-07	2.3e-07	0.0	2.88e-06	1.4e-06	1e-08	299.09047133	299.81174515	299.08530075	-2.902e-05	-0.00010915	-0.00073337
0.36274	2777.80197	1.5e-07	5.4e-07	2.7e-07	2.3e-07	0.0	2.88e-06	1.4e-06	1e-08	299.08964988	299.81044404	299.08446485	-2.876e-05	-0.00010897	-0.00073163
0.3628	2778.11142	1.5e-07	5.4e-07	2.7e-07	2.3e-07	0.0	2.88e-06	1.4e-06	1e-08	299.08883554	299.80914514	299.08363078	-2.876e-05	-0.00010897	-0.00073163
0.36285	2778.42083	1.5e-07	5.4e-07	2.7e-07	2.3e-07	0.0	2.88e-06	1.4e-06	1e-08	299.0880212	299.80784624	299.08279671	-2.876e-05	-0.00010897	-0.00073163
0.36291	2778.7302	1.5e-07	5.4e-07	2.7e-07	2.3e-07	0.0	2.88e-06	1.4e-06	1e-08	299.08720686	299.80654735	299.08196264	-2.946e-05	-0.00010881	-0.00073021
0.36296	2779.03952	1.5e-07	5.4e-07	2.7e-07	2.3e-07	0.0	2.88e-06	1.4e-06	1e-08	299.08637291	299.80525031	299.08113132	-3.012e-05	-0.00010866	-0.00072885
0.36302	2779.3488	1.5e-07	5.4e-07	2.7e-07	2.3e-07	0.0	2.88e-06	1.4e-06	1e-08	299.08552025	299.80395505	299.08030264	-3.012e-05	-0.00010866	-0.00072885
0.36307	2779.65805	1.5e-07	5.4e-07	2.7e-07	2.3e-07	0.0	2.88e-06	1.4e-06	1e-08	299.08466759	299.80265978	299.07947395	-3.012e-05	-0.00010866	-0.00072885
0.36313	2779.96724	1.5e-07	5.4e-07	2.7e-07	2.3e-07	0.0	2.88e-06	1.4e-06	1e-08	299.08381493	299.80136452	299.07864526	-2.933e-05	-0.00010859	-0.00072817
0.36318	2780.2764	1.5e-07	5.4e-07	2.7e-07	2.3e-07	0.0	2.88e-06	1.4e-06	1e-08	299.08298447	299.80007011	299.07781633	-2.694e-05	-0.00010837	-0.00072609
0.36324	2780.58552	1.5e-07	5.4e-07	2.7e-07	2.3e-07	0.0	2.88e-06	1.4e-06	1e-08	299.08222173	299.79877831	299.07698664	-2.694e-05	-0.00010837	-0.00072609
0.36329	2780.89459	1.5e-07	5.4e-07	2.7e-07	2.3e-07	0.0	2.88e-06	1.4e-06	1e-08	299.08145899	299.79748651	299.07615695	-2.694e-05	-0.00010837	-0.00072609
0.36335	2781.20362	1.5e-07	5.4e-07	2.7e-07	2.3e-07	0.0	2.88e-06	1.4e-06	1e-08	299.08069624	299.7961947	299.07532727	-2.694e-05	-0.00010837	-0.00072609
0.3634	2781.51261	1.5e-07	5.4e-07	2.7e-07	2.3e-07	0.0	2.88e-06	1.4e-06	1e-08	299.0799335	299.7949029	299.07449758	-3.287e-05	-0.0001082	-0.00072471
0.36346	2781.82156	1.5e-07	5.4e-07	2.7e-07	2.3e-07	0.0	2.88e-06	1.4e-06	1e-08	299.07900286	299.79361309	299.07367793	-3.298e-05	-0.0001082	-0.00072469
0.37352	2837.64771	1.5e-07	5.4e-07	2.7e-07	2.3e-07	0.0	2.88e-06	1.4e-06	1e-08	298.93935996	299.57146299	298.93495355	-2.797e-05	-9.556e-05	-0.00061595
0.37358	2837.94885	1.5e-07	5.4e-07	2.7e-07	2.3e-07	0.0	2.88e-06	1.4e-06	1e-08	298.93856799	299.57032324	298.93426201	-2.148e-05	-9.552e-05	-0.00061543
0.37363	2838.24995	1.5e-07	5.4e-07	2.7e-07	2.3e-07	0.0	2.88e-06	1.4e-06	1e-08	298.93795973	299.56918404	298.93356201	-2.395e-05	-9.537e-05	-0.00061427
0.37369	2838.55101	1.5e-07	5.4e-07	2.7e-07	2.3e-07	0.0	2.88e-06	1.4e-06	1e-08	298.93728165	299.56804661	298.9328669	-2.367e-05	-9.522e-05	-0.00061308
0.37374	2838.85202	1.5e-07	5.4e-07	2.7e-07	2.3e-07	0.0	2.88e-06	1.4e-06	1e-08	298.93661138	299.56691092	298.93217287	-2.367e-05	-9.522e-05	-0.00061308
0.3738	2839.15299	1.5e-07	5.4e-07	2.7e-07	2.3e-07	0.0	2.88e-06	1.4e-06	1e-08	298.9359411	299.56577523	298.93147883	-2.367e-05	-9.522e-05	-0.00061308
0.37385	2839.45392	1.5e-07	5.4e-07	2.7e-07	2.3e-07	0.0	2.88e-06	1.4e-06	1e-08	298.93527083	299.56463954	298.9307848	-2.485e-05	-9.502e-05	-0.00061148
0.37391	2839.7548	1.5e-07	5.4e-07	2.7e-07	2.3e-07	0.0	2.88e-06	1.4e-06	1e-08	298.93456721	299.56350623	298.93009438	-2.526e-05	-9.495e-05	-0.00061092
0.37396	2840.05565	1.5e-07	5.4e-07	2.7e-07	2.3e-07	0.0	2.88e-06	1.4e-06	1e-08	298.93385183	299.56237377	298.92940524	-2.526e-05	-9.495e-05	-0.00061092
0.37402	2840.35644	1.5e-07	5.4e-07	2.7e-07	2.3e-07	0.0	2.88e-06	1.4e-06	1e-08	298.93313645	299.56124131	298.9287161	-2.526e-05	-9.495e-05	-0.00061092
0.37407	2840.6572	1.5e-07	5.4e-07	2.7e-07	2.3e-07	0.0	2.88e-06	1.4e-06	1e-08	298.93242107	299.56010884	298.92802696	-2.272e-05	-9.475e-05	-0.00060928
0.37413	2840.95791	1.5e-07	5.4e-07	2.7e-07	2.3e-07	0.0	2.88e-06	1.4e-06	1e-08	298.93177773	299.5589787	298.92733626	-2.194e-05	-9.469e-05	-0.00060878
0.37418	2841.25858	1.5e-07	5.4e-07	2.7e-07	2.3e-07	0.0	2.88e-06	1.4e-06	1e-08	298.93115657	299.55784928	298.92664509	-2.194e-05	-9.469e-05	-0.00060878
0.37424	2841.55921	1.5e-07	5.4e-07	2.7e-07	2.3e-07	0.0	2.88e-06	1.4e-06	1e-08	298.9305354	299.55671986	298.92595391	-2.194e-05	-9.469e-05	-0.00060878
0.37429	2841.85979	1.5e-07	5.4e-07	2.7e-07	2.3e-07	0.0	2.88e-06	1.4e-06	1e-08	298.92991424	299.55559044	298.92526274	-2.661e-05	-9.457e-05	-0.00060791
0.37435	2842.16033	1.5e-07	5.4e-07	2.7e-07	2.3e-07	0.0	2.88e-06	1.4e-06	1e-08	298.92916071	299.55446246	298.92457919	-2.785e-05	-9.454e-05	-0.00060767
0.3744	2842.46083	1.5e-07	5.4e-07	2.7e-07	2.3e-07	0.0	2.88e-06	1.4e-06	1e-08	298.92837198	299.55333487	298.92389766	-2.296e-05	-9.445e-05	-0.00060686
0.37446	2842.76129	1.5e-07	5.4e-07	2.7e-07	2.3e-07	0.0	2.88e-06	1.4e-06	1e-08	298.92772177	299.55220832	298.92321029	-2.142e-05	-9.442e-05	-0.0006066
0.38452	2897.01389	1.5e-07	5.4e-07	2.7e-07	2.3e-07	0.0	2.88e-06	1.4e-06	1e-08	298.81171847	299.35911508	298.8077805	-2.124e-05	-8.254e-05	-0.00051513
0.38458	2897.30633	1.5e-07	5.4e-07	2.7e-07	2.3e-07	0.0	2.88e-06	1.4e-06	1e-08	298.81111702	299.35813019	298.80720279	-2.186e-05	-8.243e-05	-0.00051437
0.38463	2897.59872	1.5e-07	5.4e-07	2.7e-07	2.3e-07	0.0	2.88e-06	1.4e-06	1e-08	298.81049794	299.35714653	298.80662688	-2.186e-05	-8.243e-05	-0.00051437
0.38469	2897.89107	1.5e-07	5.4e-07	2.7e-07	2.3e-07	0.0	2.88e-06	1.4e-06	1e-08	298.80987886	299.35616287	298.80605096	-2.186e-05	-8.243e-05	-0.00051437
0.38474	2898.18337	1.5e-07	5.4e-07	2.7e-07	2.3e-07	0.0	2.88e-06	1.4e-06	1e-08	298.80925978	299.35517921	298.80547505	-2.154e-05	-8.242e-05	-0.00051427
0.3848	2898.47563	1.5e-07	5.4e-07	2.7e-07	2.3e-07	0.0	2.88e-06	1.4e-06	1e-08	298.80864976	299.35419571	298.8048988	-1.78e-05	-8.227e-05	-0.0005131
0.38485	2898.76784	1.5e-07	5.4e-07	2.7e-07	2.3e-07	0.0	2.88e-06	1.4e-06	1e-08	298.80814559	299.35321399	298.80431876	-1.78e-05	-8.227e-05	-0.0005131
0.38491	2899.06001	1.5e-07	5.4e-07	2.7e-07	2.3e-07	0.0	2.88e-06	1.4e-06	1e-08	298.80764142	299.35223227	298.80373871	-1.914e-05	-8.223e-05	-0.00051282
0.38496	2899.35214	1.5e-07	5.4e-07	2.7e-07	2.3e-07	0.0	2.88e-06	1.4e-06	1e-08	298.80709944	299.35125104	298.80316087	-2.407e-05	-8.208e-05	-0.00051178
0.38502	2899.64422	1.5e-07	5.4e-07	2.7e-07	2.3e-07	0.0	2.88e-06	1.4e-06	1e-08	298.80641769	299.35027164	298.8025912	-2.407e-05	-8.208e-05	-0.00051178
0.38507	2899.93626	1.5e-07	5.4e-07	2.7e-07	2.3e-07	0.0	2.88e-06	1.4e-06	1e-08	298.80573594	299.34929224	298.80202153	-2.145e-05	-8.206e-05	-0.00051159
0.38513	2900.22826	1.5e-07	5.4e-07	2.7e-07	2.3e-07	0.0	2.88e-06	1.4e-06	1e-08	298.80512852	299.34831307	298.80144842	-1.689e-05	-8.201e-05	-0.00051119
0.38518	2900.52021	1.5e-07	5.4e-07	2.7e-07	2.3e-07	0.0	2.88e-06	1.4e-06	1e-08	298.80465011	299.3473344	298.80086941	-2.127e-05	-8.193e-05	-0.00051065
0.38524	2900.81211	1.5e-07	5.4e-07	2.7e-07	2.3e-07	0.0	2.88e-06	1.4e-06	1e-08	298.80404763	299.34635674	298.80029719	-1.863e-05	-8.174e-05	-0.00050924
0.38529	2901.10397	1.5e-07	5.4e-07	2.7e-07	2.3e-07	0.0	2.88e-06	1.4e-06	1e-08	298.80352007	299.34538127	298.79972298	-1.802e-05	-8.17e-05	-0.00050892
0.38535	2901.39579	1.5e-07	5.4e-07	2.7e-07	2.3e-07	0.0	2.88e-06	1.4e-06	1e-08	298.80300964	299.34440631	298.79914831	-1.802e-05	-8.17e-05	-0.00050892
0.3854	2901.68756	1.5e-07	5.4e-07	2.7e-07	2.3e-07	0.0	2.88e-06	1.4e-06	1e-08	298.80249921	299.34343135	298.79857364	-1.802e-05	-8.17e-05	-0.00050892
0.38546	2901.97929	1.5e-07	5.4e-07	2.7e-07	2.3e-07	0.0	2.88e-06	1.4e-06	1e-08	298.80198879	299.34245638	298.79799897	-2.326e-05	-8.157e-05	-0.00050805
0.39552	2954.61431	1.5e-07	5.4e-07	2.7e-07	2.3e-07	0.0	2.88e-06	1.4e-06	1e-08	298.70501199	299.17598935	298.70173697	-1.891e-05	-7.083e-05	-0.00043157
0.39558	2954.89779	1.5e-07	5.4e-07	2.7e-07	2.3e-07	0.0	2.88e-06	1.4e-06	1e-08	298.70447638	299.17514381	298.7012569	-1.891e-05	-7.083e-05	-0.00043157
0.39563	2955.18123	1.5e-07	5.4e-07	2.7e-07	2.3e-07	0.0	2.88e-06	1.4e-06	1e-08	298.70394076	299.17429826	298.70077683	-1.891e-05	-7.083e-05	-0.00043157
0.39569	2955.46462	1.5e-07	5.4e-07	2.7e-07	2.3e-07	0.0	2.88e-06	1.4e-06	1e-08	298.70340515	299.17345272	298.70029677	-1.891e-05	-7.083e-05	-0.00043157
0.39574	2955.74796	1.5e-07	5.4e-07	2.7e-07	2.3e-07	0.0	2.88e-06	1.4e-06	1e-08	298.70286953	299.17260718	298.6998167	-1.639e-05	-7.078e-05	-0.00043119
0.3958	2956.03126	1.5e-07	5.4e-07	2.7e-07	2.3e-07	0.0	2.88e-06	1.4e-06	1e-08	298.70240532	299.17176221	298.69933356	-1.254e-05	-7.071e-05	-0.00043061
0.39585	2956.31451	1.5e-07	5.4e-07	2.7e-07	2.3e-07	0.0	2.88e-06	1.4e-06	1e-08	298.70204995	299.17091813	298.69884572	-1.254e-05	-7.071e-05	-0.00043061
0.39591	2956.59772	1.5e-07	5.4e-07	2.7e-07	2.3e-07	0.0	2.88e-06	1.4e-06	1e-08	298.70169459	299.17007405	298.69835789	-1.984e-05	-7.057e-05	-0.00042981
0.39596	2956.88088	1.5e-07	5.4e-07	2.7e-07	2.3e-07	0.0	2.88e-06	1.4e-06	1e-08	298.70113242	299.16923157	298.69788125	-2.184e-05	-7.054e-05	-0.0004296
0.39602	2957.164	1.5e-07	5.4e-07	2.7e-07	2.3e-07	0.0	2.88e-06	1.4e-06	1e-08	298.7005137	299.16838953	298.69740766	-2.017e-05	-7.053e-05	-0.00042954
0.39607	2957.44707	1.5e-07	5.4e-07	2.7e-07	2.3e-07	0.0	2.88e-06	1.4e-06	1e-08	298.69994243	299.16754754	298.69693179	-1.309e-05	-7.05e-05	-0.00042919
0.39613	2957.73009	1.5e-07	5.4e-07	2.7e-07	2.3e-07	0.0	2.88e-06	1.4e-06	1e-08	298.69957172	299.16670595	298.69644643	-1.665e-05	-7.041e-05	-0.00042862
0.39618	2958.01307	1.5e-07	5.4e-07	2.7e-07	2.3e-07	0.0	2.88e-06	1.4e-06	1e-08	298.69910009	299.16586543	298.69596674	-1.544e-05	-7.026e-05	-0.00042757
0.39624	2958.29601	1.5e-07	5.4e-07	2.7e-07	2.3e-07	0.0	2.88e-06	1.4e-06	1e-08	298.69866264	299.16502669	298.69548662	-1.544e-05	-7.026e-05	-0.00042757
0.39629	2958.5789	1.5e-07	5.4e-07	2.7e-07	2.3e-07	0.0	2.88e-06	1.4e-06	1e-08	298.69822519	299.16418796	298.6950065	-1.544e-05	-7.026e-05	-0.00042757
0.39635	2958.86174	1.5e-07	5.4e-07	2.7e-07	2.3e-07	0.0	2.88e-06	1.4e-06	1e-08	298.69778774	299.16334922	298.69452638	-1.759e-05	-7.014e-05	-0.00042683
0.3964	2959.14454	1.5e-07	5.4e-07	2.7e-07	2.3e-07	0.0	2.88e-06	1.4e-06	1e-08	298.69728942	299.16251184	298.69405017	-1.838e-05	-7.01e-05	-0.00042655
0.39646	2959.42729	1.5e-07	5.4e-07	2.7e-07	2.3e-07	0.0	2.88e-06	1.4e-06	1e-08	298.69676875	299.16167496	298.69357538	-1.824e-05	-7.01e-05	-0.00042652
0.40652	3010.3972	1.5e-07	5.4e-07	2.7e-07	2.3e-07	0.0	2.88e-06	1.4e-06	1e-08	298.6158048	299.01900817	298.61312451	-1.362e-05	-6.069e-05	-0.00036319
0.40657	3010.67145	1.5e-07	5.4e-07	2.7e-07	2.3e-07	0.0	2.88e-06	1.4e-06	1e-08	298.61541878	299.01828345	298.61271882	-1.427e-05	-6.06e-05	-0.00036265
0.40663	3010.94566	1.5e-07	5.4e-07	2.7e-07	2.3e-07	0.0	2.88e-06	1.4e-06	1e-08	298.61501456	299.01755971	298.61231466	-1.427e-05	-6.06e-05	-0.00036265
0.40668	3011.21982	1.5e-07	5.4e-07	2.7e-07	2.3e-07	0.0	2.88e-06	1.4e-06	1e-08	298.61461035	299.01683598	298.6119105	-1.373e-05	-6.028e-05	-0.00036051
0.40674	3011.49394	1.5e-07	5.4e-07	2.7e-07	2.3e-07	0.0	2.88e-06	1.4e-06	1e-08	298.61422143	299.0161161	298.61150814	-1.338e-05	-6.007e-05	-0.00035915
0.40679	3011.76801	1.5e-07	5.4e-07	2.7e-07	2.3e-07	0.0	2.88e-06	1.4e-06	1e-08	298.61384221	299.01539869	298.61110691	-1.338e-05	-6.007e-05	-0.00035915
0.40685	3012.04203	1.5e-07	5.4e-07	2.7e-07	2.3e-07	0.0	2.88e-06	1.4e-06	1e-08	298.613463	299.01468127	298.61070568	-1.338e-05	-6.007e-05	-0.00035915
0.4069	3012.316	1.5e-07	5.4e-07	2.7e-07	2.3e-07	0.0	2.88e-06	1.4e-06	1e-08	298.61308378	299.01396386	298.61030446	-1.338e-05	-6.007e-05	-0.00035915
0.40696	3012.58993	1.5e-07	5.4e-07	2.7e-07	2.3e-07	0.0	2.88e-06	1.4e-06	1e-08	298.61270457	299.01324644	298.60990323	-1.338e-05	-6.007e-05	-0.00035915
0.40701	3012.86381	1.5e-07	5.4e-07	2.7e-07	2.3e-07	0.0	2.88e-06	1.4e-06	1e-08	298.61232535	299.01252902	298.609502	-1.338e-05	-6.007e-05	-0.00035915
0.40707	3013.13764	1.5e-07	5.4e-07	2.7e-07	2.3e-07	0.0	2.88e-06	1.4e-06	1e-08	298.61194614	299.01181161	298.60910078	-1.338e-05	-6.007e-05	-0.00035915
0.40712	3013.41143	1.5e-07	5.4e-07	2.7e-07	2.3e-07	0.0	2.88e-06	1.4e-06	1e-08	298.61156692	299.01109419	298.60869955	-1.338e-05	-6.007e-05	-0.00035915
0.40718	3013.68517	1.5e-07	5.4e-07	2.7e-07	2.3e-07	0.0	2.88e-06	1.4e-06	1e-08	298.61118771	299.01037678	298.60829832	-1.338e-05	-6.007e-05	-0.00035915
0.40723	3013.95886	1.5e-07	5.4e-07	2.7e-07	2.3e-07	0.0	2.88e-06	1.4e-06	1e-08	298.61080849	299.00965936	298.6078971	-1.338e-05	-6.007e-05	-0.00035915
0.40729	3014.23251	1.5e-07	5.4e-07	2.7e-07	2.3e-07	0.0	2.88e-06	1.4e-06	1e-08	298.61042928	299.00894194	298.60749587	-1.528e-05	-6e-05	-0.00035868
0.40734	3014.50611	1.5e-07	5.4e-07	2.7e-07	2.3e-07	0.0	2.88e-06	1.4e-06	1e-08	298.60999636	299.00822546	298.60709786	-1.676e-05	-5.993e-05	-0.00035831
0.4074	3014.77966	1.5e-07	5.4e-07	2.7e-07	2.3e-07	0.0	2.88e-06	1.4e-06	1e-08	298.60952142	299.00750969	298.60670237	-1.676e-05	-5.993e-05	-0.00035831
0.40745	3015.05316	1.5e-07	5.4e-07	2.7e-07	2.3e-07	0.0	2.88e-06	1.4e-06	1e-08	298.60904648	299.00679393	298.60630689	-1.241e-05	-5.984e-05	-0.00035763
0.41752	3064.30638	1.5e-07	5.4e-07	2.7e-07	2.3e-07	0.0	2.88e-06	1.4e-06	1e-08	298.54170865	298.88505765	298.53894767	-1.527e-05	-5.169e-05	-0.00030517
0.41757	3064.57112	1.5e-07	5.4e-07	2.7e-07	2.3e-07	0.0	2.88e-06	1.4e-06	1e-08	298.54127585	298.88444014	298.53861314	-1.284e-05	-5.164e-05	-0.0003048
0.41763	3064.83581	1.5e-07	5.4e-07	2.7e-07	2.3e-07	0.0	2.88e-06	1.4e-06	1e-08	298.54091193	298.88382326	298.53827564	-1.543e-05	-5.155e-05	-0.00030425
0.41768	3065.10045	1.5e-07	5.4e-07	2.7e-07	2.3e-07	0.0	2.88e-06	1.4e-06	1e-08	298.54047462	298.88320749	298.53794242	-1.543e-05	-5.155e-05	-0.00030425
0.41774	3065.36505	1.5e-07	5.4e-07	2.7e-07	2.3e-07	0.0	2.88e-06	1.4e-06	1e-08	298.5400373	298.88259173	298.53760921	-1.346e-05	-5.153e-05	-0.00030409
0.41779	3065.62959	1.5e-07	5.4e-07	2.7e-07	2.3e-07	0.0	2.88e-06	1.4e-06	1e-08	298.53965598	298.88197619	298.5372734	-1.003e-05	-5.149e-05	-0.00030383
0.41785	3065.89409	1.5e-07	5.4e-07	2.7e-07	2.3e-07	0.0	2.88e-06	1.4e-06	1e-08	298.53937182	298.88136105	298.53693311	-1.283e-05	-5.144e-05	-0.00030351
0.4179	3066.15854	1.5e-07	5.4e-07	2.7e-07	2.3e-07	0.0	2.88e-06	1.4e-06	1e-08	298.53900837	298.8807466	298.53659712	-1.36e-05	-5.14e-05	-0.0003033
0.41796	3066.42293	1.5e-07	5.4e-07	2.7e-07	2.3e-07	0.0	2.88e-06	1.4e-06	1e-08	298.53862313	298.88013257	298.53626245	-8.67e-06	-5.123e-05	-0.00030211
0.41801	3066.68729	1.5e-07	5.4e-07	2.7e-07	2.3e-07	0.0	2.88e-06	1.4e-06	1e-08	298.53837732	298.87952062	298.53592229	-8.67e-06	-5.123e-05	-0.00030211
0.41807	3066.95159	1.5e-07	5.4e-07	2.7e-07	2.3e-07	0.0	2.88e-06	1.4e-06	1e-08	298.53813151	298.87890867	298.53558214	-8.67e-06	-5.123e-05	-0.00030211
0.41812	3067.21584	1.5e-07	5.4e-07	2.7e-07	2.3e-07	0.0	2.88e-06	1.4e-06	1e-08	298.5378857	298.87829673	298.53524198	-8.67e-06	-5.123e-05	-0.00030211
0.41818	3067.48005	1.5e-07	5.4e-07	2.7e-07	2.3e-07	0.0	2.88e-06	1.4e-06	1e-08	298.53763989	298.87768478	298.53490182	-1.064e-05	-5.121e-05	-0.00030204
0.41823	3067.74421	1.5e-07	5.4e-07	2.7e-07	2.3e-07	0.0	2.88e-06	1.4e-06	1e-08	298.53733841	298.87707303	298.5345645	-1.815e-05	-5.115e-05	-0.00030176
0.41829	3068.00831	1.5e-07	5.4e-07	2.7e-07	2.3e-07	0.0	2.88e-06	1.4e-06	1e-08	298.53682419	298.87646202	298.53423802	-1.198e-05	-5.112e-05	-0.00030147
0.41834	3068.27237	1.5e-07	5.4e-07	2.7e-07	2.3e-07	0.0	2.88e-06	1.4e-06	1e-08	298.53648462	298.87585139	298.53390326	-1.377e-05	-5.1e-05	-0.00030078
0.4184	3068.53639	1.5e-07	5.4e-07	2.7e-07	2.3e-07	0.0	2.88e-06	1.4e-06	1e-08	298.53609452	298.8752421	298.53357181	-1.429e-05	-5.097e-05	-0.00030059
0.41845	3068.80035	1.5e-07	5.4e-07	2.7e-07	2.3e-07	0.0	2.88e-06	1.4e-06	1e-08	298.53568969	298.8746332	298.53324131	-1.429e-05	-5.097e-05	-0.00030059
0.42852	3116.28086	1.5e-07	5.4e-07	2.7e-07	2.3e-07	0.0	2.88e-06	1.4e-06	1e-08	298.47888025	298.77109917	298.47681521	-1.195e-05	-4.389e-05	-0.00025635
0.42857	3116.53576	1.5e-07	5.4e-07	2.7e-07	2.3e-07	0.0	2.88e-06	1.4e-06	1e-08	298.4785415	298.77057473	298.47653363	-5.94e-06	-4.385e-05	-0.00025599
0.42863	3116.79061	1.5e-07	5.4e-07	2.7e-07	2.3e-07	0.0	2.88e-06	1.4e-06	1e-08	298.47837307	298.77005081	298.47624405	-5.94e-06	-4.385e-05	-0.00025599
0.42868	3117.04541	1.5e-07	5.4e-07	2.7e-07	2.3e-07	0.0	2.88e-06	1.4e-06	1e-08	298.47820465	298.7695269	298.47595447	-1.27e-05	-4.38e-05	-0.00025578
0.42874	3117.30016	1.5e-07	5.4e-07	2.7e-07	2.3e-07	0.0	2.88e-06	1.4e-06	1e-08	298.47784483	298.76900358	298.47567459	-1.092e-05	-4.377e-05	-0.00025556
0.42879	3117.55486	1.5e-07	5.4e-07	2.7e-07	2.3e-07	0.0	2.88e-06	1.4e-06	1e-08	298.47753541	298.76848062	298.47539248	-1.108e-05	-4.365e-05	-0.00025484
0.42885	3117.80952	1.5e-07	5.4e-07	2.7e-07	2.3e-07	0.0	2.88e-06	1.4e-06	1e-08	298.47722147	298.76795907	298.47511144	-1.128e-05	-4.362e-05	-0.00025469
0.4289	3118.06412	1.5e-07	5.4e-07	2.7e-07	2.3e-07	0.0	2.88e-06	1.4e-06	1e-08	298.47690173	298.76743783	298.47483087	-1.128e-05	-4.362e-05	-0.00025469
0.42896	3118.31867	1.5e-07	5.4e-07	2.7e-07	2.3e-07	0.0	2.88e-06	1.4e-06	1e-08	298.47658199	298.76691658	298.47455029	-1.113e-05	-4.362e-05	-0.00025465
0.42901	3118.57317	1.5e-07	5.4e-07	2.7e-07	2.3e-07	0.0	2.88e-06	1.4e-06	1e-08	298.47626671	298.7663954	298.47426955	-8.74e-06	-4.353e-05	-0.00025407
0.42907	3118.82762	1.5e-07	5.4e-07	2.7e-07	2.3e-07	0.0	2.88e-06	1.4e-06	1e-08	298.47601889	298.76587528	298.47398615	-8.74e-06	-4.353e-05	-0.00025407
0.42912	3119.08202	1.5e-07	5.4e-07	2.7e-07	2.3e-07	0.0	2.88e-06	1.4e-06	1e-08	298.47577107	298.76535515	298.47370274	-9.54e-06	-4.35e-05	-0.00025392
0.42918	3119.33637	1.5e-07	5.4e-07	2.7e-07	2.3e-07	0.0	2.88e-06	1.4e-06	1e-08	298.47550083	298.76483533	298.47342062	-1.215e-05	-4.342e-05	-0.00025343
0.42923	3119.59067	1.5e-07	5.4e-07	2.7e-07	2.3e-07	0.0	2.88e-06	1.4e-06	1e-08	298.47515663	298.76431654	298.47314273	-1.215e-05	-4.342e-05	-0.00025343
0.42929	3119.84492	1.5e-07	5.4e-07	2.7e-07	2.3e-07	0.0	2.88e-06	1.4e-06	1e-08	298.47481243	298.76379775	298.47286484	-1.041e-05	-4.34e-05	-0.00025329
0.42934	3120.09912	1.5e-07	5.4e-07	2.7e-07	2.3e-07	0.0	2.88e-06	1.4e-06	1e-08	298.47451745	298.76327918	298.47258469	-7.84e-06	-4.337e-05	-0.00025308
0.4294	3120.35327	1.5e-07	5.4e-07	2.7e-07	2.3e-07	0.0	2.88e-06	1.4e-06	1e-08	298.47429528	298.76276094	298.47230119	-1.033e-05	-4.332e-05	-0.0002528
0.42945	3120.60737	1.5e-07	5.4e-07	2.7e-07	2.3e-07	0.0	2.88e-06	1.4e-06	1e-08	298.47400248	298.76224332	298.4720215	-1.111e-05	-4.329e-05	-0.00025265
0.43952	3166.25371	1.5e-07	5.4e-07	2.7e-07	2.3e-07	0.0	2.88e-06	1.4e-06	1e-08	298.42637915	298.67440205	298.42469137	-7.11e-06	-3.72e-05	-0.00021544
0.43957	3166.49843	1.5e-07	5.4e-07	2.7e-07	2.3e-07	0.0	2.88e-06	1.4e-06	1e-08	298.42617778	298.67395748	298.42445103	-8.68e-06	-3.713e-05	-0.00021504
0.43963	3166.74309	1.5e-07	5.4e-07	2.7e-07	2.3e-07	0.0	2.88e-06	1.4e-06	1e-08	298.42593182	298.67351376	298.42421336	-1.138e-05	-3.7e-05	-0.00021434
0.43968	3166.9877	1.5e-07	5.4e-07	2.7e-07	2.3e-07	0.0	2.88e-06	1.4e-06	1e-08	298.4256093	298.67307149	298.4239803	-1.138e-05	-3.7e-05	-0.00021434
0.43974	3167.23226	1.5e-07	5.4e-07	2.7e-07	2.3e-07	0.0	2.88e-06	1.4e-06	1e-08	298.42528677	298.67262922	298.42374723	-1.138e-05	-3.7e-05	-0.00021434
0.43979	3167.47677	1.5e-07	5.4e-07	2.7e-07	2.3e-07	0.0	2.88e-06	1.4e-06	1e-08	298.42496425	298.67218694	298.42351416	-1.138e-05	-3.7e-05	-0.00021434
0.43985	3167.72122	1.5e-07	5.4e-07	2.7e-07	2.3e-07	0.0	2.88e-06	1.4e-06	1e-08	298.42464173	298.67174467	298.4232811	-1.138e-05	-3.7e-05	-0.00021434
0.4399	3167.96563	1.5e-07	5.4e-07	2.7e-07	2.3e-07	0.0	2.88e-06	1.4e-06	1e-08	298.42431921	298.6713024	298.42304803	-6e-06	-3.7e-05	-0.00021421
0.43996	3168.20998	1.5e-07	5.4e-07	2.7e-07	2.3e-07	0.0	2.88e-06	1.4e-06	1e-08	298.42414905	298.67086024	298.42280759	-2.94e-06	-3.698e-05	-0.00021407
0.44001	3168.45428	1.5e-07	5.4e-07	2.7e-07	2.3e-07	0.0	2.88e-06	1.4e-06	1e-08	298.42406565	298.67041825	298.42256302	-9.28e-06	-3.692e-05	-0.00021381
0.44007	3168.69852	1.5e-07	5.4e-07	2.7e-07	2.3e-07	0.0	2.88e-06	1.4e-06	1e-08	298.4238027	298.66997696	298.42232763	-6.35e-06	-3.686e-05	-0.0002134
0.44012	3168.94272	1.5e-07	5.4e-07	2.7e-07	2.3e-07	0.0	2.88e-06	1.4e-06	1e-08	298.42362269	298.66953639	298.42208861	-4.96e-06	-3.683e-05	-0.00021321
0.44018	3169.18686	1.5e-07	5.4e-07	2.7e-07	2.3e-07	0.0	2.88e-06	1.4e-06	1e-08	298.42348208	298.66909618	298.42184788	-4.96e-06	-3.683e-05	-0.00021321
0.44023	3169.43095	1.5e-07	5.4e-07	2.7e-07	2.3e-07	0.0	2.88e-06	1.4e-06	1e-08	298.42334146	298.66865596	298.42160715	-7.05e-06	-3.681e-05	-0.0002131
0.44029	3169.67499	1.5e-07	5.4e-07	2.7e-07	2.3e-07	0.0	2.88e-06	1.4e-06	1e-08	298.42314176	298.66821601	298.42136947	-1.129e-05	-3.676e-05	-0.00021289
0.44034	3169.91898	1.5e-07	5.4e-07	2.7e-07	2.3e-07	0.0	2.88e-06	1.4e-06	1e-08	298.42282172	298.66777661	298.42113798	-7.88e-06	-3.674e-05	-0.00021269
0.4404	3170.16292	1.5e-07	5.4e-07	2.7e-07	2.3e-07	0.0	2.88e-06	1.4e-06	1e-08	298.42259829	298.66733751	298.42090196	-6.96e-06	-3.672e-05	-0.00021253
0.44045	3170.4068	1.5e-07	5.4e-07	2.7e-07	2.3e-07	0.0	2.88e-06	1.4e-06	1e-08	298.42240109	298.6668987	298.42066482	-1.15e-05	-3.658e-05	-0.00021179
0.45051	3214.15124	1.5e-07	5.4e-07	2.7e-07	2.3e-07	0.0	2.88e-06	1.4e-06	1e-08	298.38229051	298.59250579	298.38094181	-9.03e-06	-3.148e-05	-0.00018119
0.45057	3214.38538	1.5e-07	5.4e-07	2.7e-07	2.3e-07	0.0	2.88e-06	1.4e-06	1e-08	298.38203454	298.59212953	298.38074423	-4e-06	-3.141e-05	-0.00018073
0.45062	3214.61947	1.5e-07	5.4e-07	2.7e-07	2.3e-07	0.0	2.88e-06	1.4e-06	1e-08	298.3819213	298.59175405	298.38054014	-3.16e-06	-3.14e-05	-0.00018065
0.45068	3214.8535	1.5e-07	5.4e-07	2.7e-07	2.3e-07	0.0	2.88e-06	1.4e-06	1e-08	298.38183182	298.5913787	298.38033496	-3.16e-06	-3.14e-05	-0.00018065
0.45073	3215.08748	1.5e-07	5.4e-07	2.7e-07	2.3e-07	0.0	2.88e-06	1.4e-06	1e-08	298.38174234	298.59100334	298.38012979	-5.73e-06	-3.138e-05	-0.00018058
0.45079	3215.3214	1.5e-07	5.4e-07	2.7e-07	2.3e-07	0.0	2.88e-06	1.4e-06	1e-08	298.38157982	298.59062822	298.37992831	-1.149e-05	-3.134e-05	-0.0001804
0.45084	3215.55527	1.5e-07	5.4e-07	2.7e-07	2.3e-07	0.0	2.88e-06	1.4e-06	1e-08	298.38125426	298.59025362	298.3797351	-6.42e-06	-3.132e-05	-0.00018022
0.4509	3215.78909	1.5e-07	5.4e-07	2.7e-07	2.3e-07	0.0	2.88e-06	1.4e-06	1e-08	298.38107223	298.58987923	298.379535	-7.56e-06	-3.127e-05	-0.00017993
0.45095	3216.02285	1.5e-07	5.4e-07	2.7e-07	2.3e-07	0.0	2.88e-06	1.4e-06	1e-08	298.38085786	298.58950546	298.37933684	-9.9e-06	-3.121e-05	-0.0001796
0.45101	3216.25656	1.5e-07	5.4e-07	2.7e-07	2.3e-07	0.0	2.88e-06	1.4e-06	1e-08	298.3805773	298.58913242	298.37914234	-9.9e-06	-3.121e-05	-0.0001796
0.45106	3216.49021	1.5e-07	5.4e-07	2.7e-07	2.3e-07	0.0	2.88e-06	1.4e-06	1e-08	298.38029675	298.58875938	298.37894784	-9.9e-06	-3.121e-05	-0.0001796
0.45112	3216.72381	1.5e-07	5.4e-07	2.7e-07	2.3e-07	0.0	2.88e-06	1.4e-06	1e-08	298.38001619	298.58838635	298.37875334	-5.23e-06	-3.119e-05	-0.00017943
0.45117	3216.95736	1.5e-07	5.4e-07	2.7e-07	2.3e-07	0.0	2.88e-06	1.4e-06	1e-08	298.37986792	298.58801352	298.3785525	-3.46e-06	-3.118e-05	-0.00017936
0.45123	3217.19085	1.5e-07	5.4e-07	2.7e-07	2.3e-07	0.0	2.88e-06	1.4e-06	1e-08	298.37976994	298.58764079	298.37834926	-8.84e-06	-3.112e-05	-0.00017907
0.45128	3217.42429	1.5e-07	5.4e-07	2.7e-07	2.3e-07	0.0	2.88e-06	1.4e-06	1e-08	298.37951932	298.58726878	298.37815389	-7.2e-06	-3.109e-05	-0.00017888
0.45134	3217.65767	1.5e-07	5.4e-07	2.7e-07	2.3e-07	0.0	2.88e-06	1.4e-06	1e-08	298.37931523	298.5868971	298.37795645	-3.48e-06	-3.103e-05	-0.00017844
0.45139	3217.891	1.5e-07	5.4e-07	2.7e-07	2.3e-07	0.0	2.88e-06	1.4e-06	1e-08	298.37921661	298.5865262	298.3777543	-3.48e-06	-3.103e-05	-0.00017844
0.45145	3218.12428	1.5e-07	5.4e-07	2.7e-07	2.3e-07	0.0	2.88e-06	1.4e-06	1e-08	298.37911798	298.5861553	298.37755216	-3.48e-06	-3.103e-05	-0.00017844
0.46151	3259.89161	1.5e-07	5.4e-07	2.7e-07	2.3e-07	0.0	2.88e-06	1.4e-06	1e-08	298.34556016	298.52323862	298.34418267	-2.92e-06	-2.662e-05	-0.00015239
0.46157	3260.11474	1.5e-07	5.4e-07	2.7e-07	2.3e-07	0.0	2.88e-06	1.4e-06	1e-08	298.34547736	298.5229204	298.34401014	-1.009e-05	-2.656e-05	-0.00015216
0.46162	3260.33782	1.5e-07	5.4e-07	2.7e-07	2.3e-07	0.0	2.88e-06	1.4e-06	1e-08	298.34519129	298.52260288	298.34384792	-7.86e-06	-2.655e-05	-0.00015208
0.46168	3260.56084	1.5e-07	5.4e-07	2.7e-07	2.3e-07	0.0	2.88e-06	1.4e-06	1e-08	298.34496858	298.52228543	298.34368267	-4.28e-06	-2.654e-05	-0.00015196
0.46173	3260.7838	1.5e-07	5.4e-07	2.7e-07	2.3e-07	0.0	2.88e-06	1.4e-06	1e-08	298.34484725	298.52196813	298.34351254	-8.06e-06	-2.646e-05	-0.00015156
0.46179	3261.00671	1.5e-07	5.4e-07	2.7e-07	2.3e-07	0.0	2.88e-06	1.4e-06	1e-08	298.34461867	298.52165176	298.34334818	-9.28e-06	-2.644e-05	-0.00015142
0.46184	3261.22956	1.5e-07	5.4e-07	2.7e-07	2.3e-07	0.0	2.88e-06	1.4e-06	1e-08	298.34435559	298.5213357	298.34318568	-9.28e-06	-2.644e-05	-0.00015142
0.4619	3261.45235	1.5e-07	5.4e-07	2.7e-07	2.3e-07	0.0	2.88e-06	1.4e-06	1e-08	298.3440925	298.52101964	298.34302319	-9.28e-06	-2.644e-05	-0.00015142
0.46195	3261.67509	1.5e-07	5.4e-07	2.7e-07	2.3e-07	0.0	2.88e-06	1.4e-06	1e-08	298.34382941	298.52070357	298.34286069	-2.92e-06	-2.643e-05	-0.00015128
0.46201	3261.89777	1.5e-07	5.4e-07	2.7e-07	2.3e-07	0.0	2.88e-06	1.4e-06	1e-08	298.3437466	298.52038762	298.34268945	-2.66e-06	-2.641e-05	-0.0001512
0.46206	3262.1204	1.5e-07	5.4e-07	2.7e-07	2.3e-07	0.0	2.88e-06	1.4e-06	1e-08	298.34367107	298.52007183	298.34251795	-7.6e-06	-2.637e-05	-0.00015101
0.46212	3262.34297	1.5e-07	5.4e-07	2.7e-07	2.3e-07	0.0	2.88e-06	1.4e-06	1e-08	298.34345561	298.51975656	298.34235358	-4.51e-06	-2.633e-05	-0.00015072
0.46217	3262.56548	1.5e-07	5.4e-07	2.7e-07	2.3e-07	0.0	2.88e-06	1.4e-06	1e-08	298.34332764	298.51944178	298.34218522	-2.47e-06	-2.63e-05	-0.00015053
0.46223	3262.78794	1.5e-07	5.4e-07	2.7e-07	2.3e-07	0.0	2.88e-06	1.4e-06	1e-08	298.34325751	298.51912733	298.34201423	-2.47e-06	-2.63e-05	-0.00015053
0.46228	3263.01034	1.5e-07	5.4e-07	2.7e-07	2.3e-07	0.0	2.88e-06	1.4e-06	1e-08	298.34318737	298.51881288	298.34184323	-2.47e-06	-2.63e-05	-0.00015053
0.46234	3263.23269	1.5e-07	5.4e-07	2.7e-07	2.3e-07	0.0	2.88e-06	1.4e-06	1e-08	298.34311724	298.51849844	298.34167224	-8.7e-06	-2.625e-05	-0.00015035
0.46239	3263.45498	1.5e-07	5.4e-07	2.7e-07	2.3e-07	0.0	2.88e-06	1.4e-06	1e-08	298.34287062	298.51818454	298.34151018	-8.73e-06	-2.624e-05	-0.00015026
0.46245	3263.67721	1.5e-07	5.4e-07	2.7e-07	2.3e-07	0.0	2.88e-06	1.4e-06	1e-08	298.34262319	298.51787084	298.34134827	-4.33e-06	-2.623e-05	-0.00015012
0.47251	3303.38309	1.5e-07	5.4e-07	2.7e-07	2.3e-07	0.0	2.88e-06	1.4e-06	1e-08	298.31457815	298.46472216	298.31330531	-9.23e-06	-2.244e-05	-0.00012809
0.47257	3303.59472	1.5e-07	5.4e-07	2.7e-07	2.3e-07	0.0	2.88e-06	1.4e-06	1e-08	298.31431643	298.46445379	298.31316991	-5.94e-06	-2.244e-05	-0.000128
0.47262	3303.8063	1.5e-07	5.4e-07	2.7e-07	2.3e-07	0.0	2.88e-06	1.4e-06	1e-08	298.31414791	298.46418551	298.31303	-3.45e-06	-2.243e-05	-0.00012794
0.47268	3304.01783	1.5e-07	5.4e-07	2.7e-07	2.3e-07	0.0	2.88e-06	1.4e-06	1e-08	298.31405014	298.4639173	298.31288667	-8.01e-06	-2.234e-05	-0.0001275
0.47273	3304.22929	1.5e-07	5.4e-07	2.7e-07	2.3e-07	0.0	2.88e-06	1.4e-06	1e-08	298.31382301	298.46365011	298.31275024	-8.19e-06	-2.234e-05	-0.00012748
0.47279	3304.44069	1.5e-07	5.4e-07	2.7e-07	2.3e-07	0.0	2.88e-06	1.4e-06	1e-08	298.31359076	298.46338296	298.31261409	-8.19e-06	-2.234e-05	-0.00012748
0.47284	3304.65203	1.5e-07	5.4e-07	2.7e-07	2.3e-07	0.0	2.88e-06	1.4e-06	1e-08	298.31335851	298.46311581	298.31247793	-7.92e-06	-2.234e-05	-0.00012748
0.4729	3304.86332	1.5e-07	5.4e-07	2.7e-07	2.3e-07	0.0	2.88e-06	1.4e-06	1e-08	298.31313412	298.46284867	298.31234139	-8.2e-07	-2.233e-05	-0.00012734
0.47295	3305.07455	1.5e-07	5.4e-07	2.7e-07	2.3e-07	0.0	2.88e-06	1.4e-06	1e-08	298.31311081	298.46258162	298.31219508	-3.29e-06	-2.231e-05	-0.00012725
0.47301	3305.28571	1.5e-07	5.4e-07	2.7e-07	2.3e-07	0.0	2.88e-06	1.4e-06	1e-08	298.31301761	298.46231481	298.31205233	-6.54e-06	-2.229e-05	-0.00012714
0.47306	3305.49682	1.5e-07	5.4e-07	2.7e-07	2.3e-07	0.0	2.88e-06	1.4e-06	1e-08	298.31283231	298.46204833	298.31191426	-2.61e-06	-2.224e-05	-0.00012679
0.47312	3305.70787	1.5e-07	5.4e-07	2.7e-07	2.3e-07	0.0	2.88e-06	1.4e-06	1e-08	298.31275828	298.46178244	298.31177109	-1.78e-06	-2.223e-05	-0.00012672
0.47317	3305.91886	1.5e-07	5.4e-07	2.7e-07	2.3e-07	0.0	2.88e-06	1.4e-06	1e-08	298.31270783	298.46151668	298.31162683	-1.78e-06	-2.223e-05	-0.00012672
0.47323	3306.1298	1.5e-07	5.4e-07	2.7e-07	2.3e-07	0.0	2.88e-06	1.4e-06	1e-08	298.31265738	298.46125092	298.31148258	-1.78e-06	-2.223e-05	-0.00012672
0.47328	3306.34067	1.5e-07	5.4e-07	2.7e-07	2.3e-07	0.0	2.88e-06	1.4e-06	1e-08	298.31260693	298.46098515	298.31133833	-8.24e-06	-2.218e-05	-0.00012654
0.47334	3306.55148	1.5e-07	5.4e-07	2.7e-07	2.3e-07	0.0	2.88e-06	1.4e-06	1e-08	298.31237334	298.46071994	298.31120334	-7.57e-06	-2.217e-05	-0.00012648
0.47339	3306.76224	1.5e-07	5.4e-07	2.7e-07	2.3e-07	0.0	2.88e-06	1.4e-06	1e-08	298.31215867	298.46045485	298.31106748	-3.4e-06	-2.216e-05	-0.00012636
0.47345	3306.97293	1.5e-07	5.4e-07	2.7e-07	2.3e-07	0.0	2.88e-06	1.4e-06	1e-08	298.31206235	298.46018987	298.31092591	-6.53e-06	-2.21e-05	-0.00012607
0.48351	3344.52181	1.5e-07	5.4e-07	2.7e-07	2.3e-07	0.0	2.88e-06	1.4e-06	1e-08	298.28834044	298.41532953	298.28736525	-1.2e-06	-1.895e-05	-0.00010774
0.48357	3344.7214	1.5e-07	5.4e-07	2.7e-07	2.3e-07	0.0	2.88e-06	1.4e-06	1e-08	298.28830652	298.41510289	298.28724223	-3.33e-06	-1.894e-05	-0.00010769
0.48362	3344.92093	1.5e-07	5.4e-07	2.7e-07	2.3e-07	0.0	2.88e-06	1.4e-06	1e-08	298.28821199	298.41487642	298.28712228	-8.2e-06	-1.89e-05	-0.00010757
0.48368	3345.1204	1.5e-07	5.4e-07	2.7e-07	2.3e-07	0.0	2.88e-06	1.4e-06	1e-08	298.2879795	298.41465034	298.28700928	-4.45e-06	-1.89e-05	-0.00010748
0.48373	3345.3198	1.5e-07	5.4e-07	2.7e-07	2.3e-07	0.0	2.88e-06	1.4e-06	1e-08	298.28785323	298.41442434	298.28689114	-3.1e-06	-1.889e-05	-0.00010741
0.48379	3345.51914	1.5e-07	5.4e-07	2.7e-07	2.3e-07	0.0	2.88e-06	1.4e-06	1e-08	298.28776537	298.41419844	298.28677118	-7.2e-06	-1.882e-05	-0.00010704
0.48384	3345.71842	1.5e-07	5.4e-07	2.7e-07	2.3e-07	0.0	2.88e-06	1.4e-06	1e-08	298.28756135	298.41397342	298.28665738	-7.2e-06	-1.882e-05	-0.00010704
0.4839	3345.91764	1.5e-07	5.4e-07	2.7e-07	2.3e-07	0.0	2.88e-06	1.4e-06	1e-08	298.28735732	298.41374839	298.28654358	-7.2e-06	-1.882e-05	-0.00010704
0.48395	3346.1168	1.5e-07	5.4e-07	2.7e-07	2.3e-07	0.0	2.88e-06	1.4e-06	1e-08	298.2871533	298.41352337	298.28642978	-6.95e-06	-1.882e-05	-0.00010704
0.48401	3346.3159	1.5e-07	5.4e-07	2.7e-07	2.3e-07	0.0	2.88e-06	1.4e-06	1e-08	298.28695628	298.41329834	298.28631564	-2.3e-07	-1.881e-05	-0.00010692
0.48406	3346.51493	1.5e-07	5.4e-07	2.7e-07	2.3e-07	0.0	2.88e-06	1.4e-06	1e-08	298.28694972	298.41307337	298.28619223	-2.48e-06	-1.879e-05	-0.00010685
0.48412	3346.7139	1.5e-07	5.4e-07	2.7e-07	2.3e-07	0.0	2.88e-06	1.4e-06	1e-08	298.28687953	298.41284861	298.28607204	-5.61e-06	-1.877e-05	-0.00010675
0.48417	3346.91281	1.5e-07	5.4e-07	2.7e-07	2.3e-07	0.0	2.88e-06	1.4e-06	1e-08	298.28672039	298.41262414	298.28595636	-2.06e-06	-1.873e-05	-0.00010647
0.48423	3347.11166	1.5e-07	5.4e-07	2.7e-07	2.3e-07	0.0	2.88e-06	1.4e-06	1e-08	298.28666208	298.41240017	298.28583604	-1.16e-06	-1.872e-05	-0.00010639
0.48428	3347.31044	1.5e-07	5.4e-07	2.7e-07	2.3e-07	0.0	2.88e-06	1.4e-06	1e-08	298.28662918	298.41217632	298.28571454	-1.16e-06	-1.872e-05	-0.00010639
0.48434	3347.50917	1.5e-07	5.4e-07	2.7e-07	2.3e-07	0.0	2.88e-06	1.4e-06	1e-08	298.28659628	298.41195247	298.28559304	-1.16e-06	-1.872e-05	-0.00010639
0.48439	3347.70783	1.5e-07	5.4e-07	2.7e-07	2.3e-07	0.0	2.88e-06	1.4e-06	1e-08	298.28656338	298.41172862	298.28547154	-6.32e-06	-1.868e-05	-0.00010627
0.48445	3347.90643	1.5e-07	5.4e-07	2.7e-07	2.3e-07	0.0	2.88e-06	1.4e-06	1e-08	298.28638432	298.41150518	298.28535741	-7.46e-06	-1.867e-05	-0.0001062
0.49451	3383.1887	1.5e-07	5.4e-07	2.7e-07	2.3e-07	0.0	2.88e-06	1.4e-06	1e-08	298.26612576	298.37366396	298.26556663	-2.73e-06	-1.598e-05	-9.066e-05
0.49457	3383.3756	1.5e-07	5.4e-07	2.7e-07	2.3e-07	0.0	2.88e-06	1.4e-06	1e-08	298.26604833	298.37347282	298.26546559	6e-08	-1.598e-05	-9.061e-05
0.49462	3383.56244	1.5e-07	5.4e-07	2.7e-07	2.3e-07	0.0	2.88e-06	1.4e-06	1e-08	298.26605014	298.3732817	298.2653607	-4.47e-06	-1.595e-05	-9.047e-05
0.49468	3383.74921	1.5e-07	5.4e-07	2.7e-07	2.3e-07	0.0	2.88e-06	1.4e-06	1e-08	298.26592344	298.37309099	298.2652623	-3.51e-06	-1.593e-05	-9.036e-05
0.49473	3383.93591	1.5e-07	5.4e-07	2.7e-07	2.3e-07	0.0	2.88e-06	1.4e-06	1e-08	298.265824	298.37290048	298.2651627	-8.3e-07	-1.59e-05	-9.015e-05
0.49479	3384.12255	1.5e-07	5.4e-07	2.7e-07	2.3e-07	0.0	2.88e-06	1.4e-06	1e-08	298.26580036	298.37271034	298.26505959	-8.3e-07	-1.59e-05	-9.015e-05
0.49484	3384.30913	1.5e-07	5.4e-07	2.7e-07	2.3e-07	0.0	2.88e-06	1.4e-06	1e-08	298.26577672	298.37252021	298.26495648	-8.3e-07	-1.59e-05	-9.015e-05
0.4949	3384.49564	1.5e-07	5.4e-07	2.7e-07	2.3e-07	0.0	2.88e-06	1.4e-06	1e-08	298.26575309	298.37233007	298.26485338	-1.37e-06	-1.589e-05	-9.014e-05
0.49495	3384.68208	1.5e-07	5.4e-07	2.7e-07	2.3e-07	0.0	2.88e-06	1.4e-06	1e-08	298.26571431	298.37213998	298.26475103	-7.13e-06	-1.586e-05	-9e-05
0.49501	3384.86846	1.5e-07	5.4e-07	2.7e-07	2.3e-07	0.0	2.88e-06	1.4e-06	1e-08	298.26551217	298.37195033	298.26465692	-4.87e-06	-1.585e-05	-8.995e-05
0.49506	3385.05477	1.5e-07	5.4e-07	2.7e-07	2.3e-07	0.0	2.88e-06	1.4e-06	1e-08	298.26537409	298.37176072	298.2645597	-2.31e-06	-1.585e-05	-8.989e-05
0.49512	3385.24102	1.5e-07	5.4e-07	2.7e-07	2.3e-07	0.0	2.88e-06	1.4e-06	1e-08	298.26530873	298.37157116	298.26445895	-5.6e-06	-1.579e-05	-8.96e-05
0.49517	3385.4272	1.5e-07	5.4e-07	2.7e-07	2.3e-07	0.0	2.88e-06	1.4e-06	1e-08	298.26514993	298.3713823	298.26436316	-6.18e-06	-1.578e-05	-8.955e-05
0.49523	3385.61332	1.5e-07	5.4e-07	2.7e-07	2.3e-07	0.0	2.88e-06	1.4e-06	1e-08	298.26497486	298.37119356	298.26426824	-6.18e-06	-1.578e-05	-8.955e-05
0.49528	3385.79937	1.5e-07	5.4e-07	2.7e-07	2.3e-07	0.0	2.88e-06	1.4e-06	1e-08	298.26479978	298.37100483	298.26417331	-6.18e-06	-1.578e-05	-8.955e-05
0.49534	3385.98536	1.5e-07	5.4e-07	2.7e-07	2.3e-07	0.0	2.88e-06	1.4e-06	1e-08	298.2646247	298.37081609	298.26407838	-2.31e-06	-1.578e-05	-8.949e-05
0.49539	3386.17128	1.5e-07	5.4e-07	2.7e-07	2.3e-07	0.0	2.88e-06	1.4e-06	1e-08	298.26455934	298.37062738	298.26397811	7e-08	-1.578e-05	-8.945e-05
0.49545	3386.35713	1.5e-07	5.4e-07	2.7e-07	2.3e-07	0.0	2.88e-06	1.4e-06	1e-08	298.2645612	298.37043867	298.26387455	-4.7e-06	-1.574e-05	-8.931e-05
0.50551	3419.24509	1.5e-07	5.4e-07	2.7e-07	2.3e-07	0.0	2.88e-06	1.4e-06	1e-08	298.24788981	298.33853331	298.24721618	-3.82e-06	-1.347e-05	-7.627e-05
0.50556	3419.41855	1.5e-07	5.4e-07	2.7e-07	2.3e-07	0.0	2.88e-06	1.4e-06	1e-08	298.24778152	298.33837222	298.24713335	-5.09e-06	-1.341e-05	-7.597e-05
0.50562	3419.59194	1.5e-07	5.4e-07	2.7e-07	2.3e-07	0.0	2.88e-06	1.4e-06	1e-08	298.24763719	298.33821178	298.24705264	-5.52e-06	-1.339e-05	-7.587e-05
0.50567	3419.76526	1.5e-07	5.4e-07	2.7e-07	2.3e-07	0.0	2.88e-06	1.4e-06	1e-08	298.2474808	298.33805157	298.24697264	-5.52e-06	-1.339e-05	-7.587e-05
0.50573	3419.93851	1.5e-07	5.4e-07	2.7e-07	2.3e-07	0.0	2.88e-06	1.4e-06	1e-08	298.2473244	298.33789135	298.24689265	-5.52e-06	-1.339e-05	-7.587e-05
0.50578	3420.11169	1.5e-07	5.4e-07	2.7e-07	2.3e-07	0.0	2.88e-06	1.4e-06	1e-08	298.24716801	298.33773114	298.24681265	-5.52e-06	-1.339e-05	-7.587e-05
0.50584	3420.28481	1.5e-07	5.4e-07	2.7e-07	2.3e-07	0.0	2.88e-06	1.4e-06	1e-08	298.24701162	298.33757092	298.24673265	-5.52e-06	-1.339e-05	-7.587e-05
0.50589	3420.45785	1.5e-07	5.4e-07	2.7e-07	2.3e-07	0.0	2.88e-06	1.4e-06	1e-08	298.24685522	298.33741071	298.24665266	-2.34e-06	-1.339e-05	-7.583e-05
0.50595	3420.63082	1.5e-07	5.4e-07	2.7e-07	2.3e-07	0.0	2.88e-06	1.4e-06	1e-08	298.24678885	298.3372505	298.24656826	6.9e-07	-1.339e-05	-7.579e-05
0.506	3420.80373	1.5e-07	5.4e-07	2.7e-07	2.3e-07	0.0	2.88e-06	1.4e-06	1e-08	298.24680831	298.33709028	298.24647968	-1e-08	-1.338e-05	-7.573e-05
0.50606	3420.97656	1.5e-07	5.4e-07	2.7e-07	2.3e-07	0.0	2.88e-06	1.4e-06	1e-08	298.24680803	298.33693021	298.24639213	-4.21e-06	-1.336e-05	-7.565e-05
0.50611	3421.14933	1.5e-07	5.4e-07	2.7e-07	2.3e-07	0.0	2.88e-06	1.4e-06	1e-08	298.24668856	298.33677042	298.24631056	-4.7e-06	-1.335e-05	-7.559e-05
0.50617	3421.32202	1.5e-07	5.4e-07	2.7e-07	2.3e-07	0.0	2.88e-06	1.4e-06	1e-08	298.24655536	298.33661078	298.24622975	2.94e-06	-1.336e-05	-7.555e-05
0.50622	3421.49465	1.5e-07	5.4e-07	2.7e-07	2.3e-07	0.0	2.88e-06	1.4e-06	1e-08	298.24663873	298.336451	298.24613828	5.08e-06	-1.335e-05	-7.549e-05
0.50628	3421.66721	1.5e-07	5.4e-07	2.7e-07	2.3e-07	0.0	2.88e-06	1.4e-06	1e-08	298.24678288	298.33629128	298.24604387	7.23e-06	-1.335e-05	-7.544e-05
0.50633	3421.83969	1.5e-07	5.4e-07	2.7e-07	2.3e-07	0.0	2.88e-06	1.4e-06	1e-08	298.24698781	298.33613161	298.24594652	6.58e-06	-1.334e-05	-7.537e-05
0.50639	3422.01211	1.5e-07	5.4e-07	2.7e-07	2.3e-07	0.0	2.88e-06	1.4e-06	1e-08	298.2471743	298.3359721	298.24585016	-6.74e-06	-1.328e-05	-7.526e-05
0.50644	3422.18446	1.5e-07	5.4e-07	2.7e-07	2.3e-07	0.0	2.88e-06	1.4e-06	1e-08	298.24698323	298.33581321	298.24577259	-1.138e-05	-1.326e-05	-7.518e-05
0.5065	3422.35674	1.5e-07	5.4e-07	2.7e-07	2.3e-07	0.0	2.88e-06	1.4e-06	1e-08	298.24666051	298.33565462	298.24570162	-1.603e-05	-1.323e-05	-7.509e-05
0.51651	3452.52675	1.5e-07	5.4e-07	2.7e-07	2.3e-07	0.0	2.88e-06	1.4e-06	1e-08	298.23169703	298.30891565	298.23182142	4.65e-06	-1.138e-05	-6.424e-05
0.51656	3452.68587	1.5e-07	5.4e-07	2.7e-07	2.3e-07	0.0	2.88e-06	1.4e-06	1e-08	298.23182877	298.30877953	298.23174066	2.86e-06	-1.136e-05	-6.416e-05
0.51662	3452.84492	1.5e-07	5.4e-07	2.7e-07	2.3e-07	0.0	2.88e-06	1.4e-06	1e-08	298.23190989	298.30864363	298.2316625	-1.12e-06	-1.134e-05	-6.408e-05
0.51667	3453.00389	1.5e-07	5.4e-07	2.7e-07	2.3e-07	0.0	2.88e-06	1.4e-06	1e-08	298.23187816	298.308508	298.23159	-1.86e-06	-1.131e-05	-6.393e-05
0.51673	3453.16278	1.5e-07	5.4e-07	2.7e-07	2.3e-07	0.0	2.88e-06	1.4e-06	1e-08	298.23182532	298.30837271	298.23151872	-3.75e-06	-1.129e-05	-6.382e-05
0.51678	3453.32161	1.5e-07	5.4e-07	2.7e-07	2.3e-07	0.0	2.88e-06	1.4e-06	1e-08	298.23171888	298.30823769	298.23145021	-3.75e-06	-1.129e-05	-6.382e-05
0.51684	3453.48036	1.5e-07	5.4e-07	2.7e-07	2.3e-07	0.0	2.88e-06	1.4e-06	1e-08	298.23161245	298.30810267	298.2313817	-3.75e-06	-1.129e-05	-6.382e-05
0.51689	3453.63903	1.5e-07	5.4e-07	2.7e-07	2.3e-07	0.0	2.88e-06	1.4e-06	1e-08	298.23150601	298.30796765	298.23131319	-4.29e-06	-1.126e-05	-6.369e-05
0.51695	3453.79763	1.5e-07	5.4e-07	2.7e-07	2.3e-07	0.0	2.88e-06	1.4e-06	1e-08	298.2313844	298.30783294	298.23124559	-4.61e-06	-1.125e-05	-6.361e-05
0.517	3453.95615	1.5e-07	5.4e-07	2.7e-07	2.3e-07	0.0	2.88e-06	1.4e-06	1e-08	298.23125371	298.3076984	298.23117853	-4.61e-06	-1.125e-05	-6.361e-05
0.51706	3454.1146	1.5e-07	5.4e-07	2.7e-07	2.3e-07	0.0	2.88e-06	1.4e-06	1e-08	298.23112302	298.30756386	298.23111147	-4.61e-06	-1.125e-05	-6.361e-05
0.51711	3454.27298	1.5e-07	5.4e-07	2.7e-07	2.3e-07	0.0	2.88e-06	1.4e-06	1e-08	298.23099232	298.30742933	298.23104442	1.48e-06	-1.126e-05	-6.359e-05
0.51717	3454.43128	1.5e-07	5.4e-07	2.7e-07	2.3e-07	0.0	2.88e-06	1.4e-06	1e-08	298.23103432	298.30729465	298.23096884	9.3e-07	-1.125e-05	-6.353e-05
0.51722	3454.58951	1.5e-07	5.4e-07	2.7e-07	2.3e-07	0.0	2.88e-06	1.4e-06	1e-08	298.23106056	298.30716011	298.23089411	-9.9e-07	-1.121e-05	-6.337e-05
0.51728	3454.74766	1.5e-07	5.4e-07	2.7e-07	2.3e-07	0.0	2.88e-06	1.4e-06	1e-08	298.23103238	298.30702597	298.23082226	-1.24e-06	-1.121e-05	-6.332e-05
0.51733	3454.90574	1.5e-07	5.4e-07	2.7e-07	2.3e-07	0.0	2.88e-06	1.4e-06	1e-08	298.2309971	298.30689193	298.23075081	-1.24e-06	-1.121e-05	-6.332e-05
0.51739	3455.06374	1.5e-07	5.4e-07	2.7e-07	2.3e-07	0.0	2.88e-06	1.4e-06	1e-08	298.23096183	298.3067579	298.23067937	-1.04e-06	-1.119e-05	-6.323e-05
0.51744	3455.22167	1.5e-07	5.4e-07	2.7e-07	2.3e-07	0.0	2.88e-06	1.4e-06	1e-08	298.23093229	298.30662405	298.23060775	-5.6e-07	-1.115e-05	-6.302e-05
0.5175	3455.37952	1.5e-07	5.4e-07	2.7e-07	2.3e-07	0.0	2.88e-06	1.4e-06	1e-08	298.23091638	298.30649064	298.2305357	-5.6e-07	-1.115e-05	-6.302e-05
0.52751	3482.83399	1.5e-07	5.4e-07	2.7e-07	2.3e-07	0.0	2.88e-06	1.4e-06	1e-08	298.21920204	298.28395903	298.21881732	-3.3e-06	-9.54e-06	-5.391e-05
0.52756	3482.97765	1.5e-07	5.4e-07	2.7e-07	2.3e-07	0.0	2.88e-06	1.4e-06	1e-08	298.21910847	298.28384485	298.21875966	-3.3e-06	-9.54e-06	-5.391e-05
0.52762	3483.12124	1.5e-07	5.4e-07	2.7e-07	2.3e-07	0.0	2.88e-06	1.4e-06	1e-08	298.21901489	298.28373067	298.21870199	-2.87e-06	-9.54e-06	-5.389e-05
0.52767	3483.26475	1.5e-07	5.4e-07	2.7e-07	2.3e-07	0.0	2.88e-06	1.4e-06	1e-08	298.2189334	298.28361651	298.21864374	7.5e-07	-9.53e-06	-5.377e-05
0.52773	3483.40818	1.5e-07	5.4e-07	2.7e-07	2.3e-07	0.0	2.88e-06	1.4e-06	1e-08	298.21895477	298.28350252	298.21858056	7.5e-07	-9.53e-06	-5.377e-05
0.52778	3483.55152	1.5e-07	5.4e-07	2.7e-07	2.3e-07	0.0	2.88e-06	1.4e-06	1e-08	298.21897614	298.28338853	298.21851738	7.5e-07	-9.53e-06	-5.377e-05
0.52784	3483.69479	1.5e-07	5.4e-07	2.7e-07	2.3e-07	0.0	2.88e-06	1.4e-06	1e-08	298.2189975	298.28327453	298.21845419	5.3e-07	-9.51e-06	-5.365e-05
0.52789	3483.83797	1.5e-07	5.4e-07	2.7e-07	2.3e-07	0.0	2.88e-06	1.4e-06	1e-08	298.21901242	298.28316079	298.21839146	4.5e-07	-9.5e-06	-5.361e-05
0.52795	3483.98107	1.5e-07	5.4e-07	2.7e-07	2.3e-07	0.0	2.88e-06	1.4e-06	1e-08	298.21902519	298.28304714	298.21832888	4.5e-07	-9.5e-06	-5.361e-05
0.528	3484.1241	1.5e-07	5.4e-07	2.7e-07	2.3e-07	0.0	2.88e-06	1.4e-06	1e-08	298.21903797	298.28293348	298.21826631	3e-07	-9.49e-06	-5.355e-05
0.52806	3484.26704	1.5e-07	5.4e-07	2.7e-07	2.3e-07	0.0	2.88e-06	1.4e-06	1e-08	298.21904634	298.28281996	298.21820402	6e-08	-9.47e-06	-5.345e-05
0.52811	3484.4099	1.5e-07	5.4e-07	2.7e-07	2.3e-07	0.0	2.88e-06	1.4e-06	1e-08	298.21904801	298.28270664	298.21814217	6e-08	-9.47e-06	-5.345e-05
0.52817	3484.55268	1.5e-07	5.4e-07	2.7e-07	2.3e-07	0.0	2.88e-06	1.4e-06	1e-08	298.21904968	298.28259333	298.21808032	-9e-08	-9.47e-06	-5.345e-05
0.52822	3484.69538	1.5e-07	5.4e-07	2.7e-07	2.3e-07	0.0	2.88e-06	1.4e-06	1e-08	298.21904706	298.28248002	298.21801869	-4.29e-06	-9.44e-06	-5.334e-05
0.52828	3484.838	1.5e-07	5.4e-07	2.7e-07	2.3e-07	0.0	2.88e-06	1.4e-06	1e-08	298.21892555	298.28236707	298.21796306	-5.66e-06	-9.43e-06	-5.33e-05
0.52833	3484.98054	1.5e-07	5.4e-07	2.7e-07	2.3e-07	0.0	2.88e-06	1.4e-06	1e-08	298.2187651	298.28225423	298.2179094	-7.03e-06	-9.42e-06	-5.327e-05
0.52839	3485.12299	1.5e-07	5.4e-07	2.7e-07	2.3e-07	0.0	2.88e-06	1.4e-06	1e-08	298.21856572	298.2821415	298.2178577	-8.41e-06	-9.41e-06	-5.323e-05
0.52844	3485.26537	1.5e-07	5.4e-07	2.7e-07	2.3e-07	0.0	2.88e-06	1.4e-06	1e-08	298.21832741	298.28202889	298.21780797	-9.78e-06	-9.4e-06	-5.319e-05
0.5285	3485.40766	1.5e-07	5.4e-07	2.7e-07	2.3e-07	0.0	2.88e-06	1.4e-06	1e-08	298.21805016	298.28191639	298.21776021	-4.28e-06	-9.41e-06	-5.318e-05
0.53851	3509.91626	1.5e-07	5.4e-07	2.7e-07	2.3e-07	0.0	2.88e-06	1.4e-06	1e-08	298.20721433	298.26293028	298.20794678	-2.24e-06	-8.05e-06	-4.542e-05
0.53856	3510.04306	1.5e-07	5.4e-07	2.7e-07	2.3e-07	0.0	2.88e-06	1.4e-06	1e-08	298.20715091	298.26283398	298.20789744	-2.85e-06	-8.02e-06	-4.528e-05
0.53862	3510.16977	1.5e-07	5.4e-07	2.7e-07	2.3e-07	0.0	2.88e-06	1.4e-06	1e-08	298.20707017	298.26273798	298.20784912	-2.85e-06	-8.02e-06	-4.528e-05
0.53867	3510.29639	1.5e-07	5.4e-07	2.7e-07	2.3e-07	0.0	2.88e-06	1.4e-06	1e-08	298.20698943	298.26264199	298.2078008	-2.85e-06	-8.02e-06	-4.528e-05
0.53873	3510.42292	1.5e-07	5.4e-07	2.7e-07	2.3e-07	0.0	2.88e-06	1.4e-06	1e-08	298.20690869	298.26254599	298.20775247	-2.75e-06	-8.02e-06	-4.526e-05
0.53878	3510.54936	1.5e-07	5.4e-07	2.7e-07	2.3e-07	0.0	2.88e-06	1.4e-06	1e-08	298.20683059	298.26245003	298.20770404	-2.38e-06	-8.01e-06	-4.52e-05
0.53884	3510.67571	1.5e-07	5.4e-07	2.7e-07	2.3e-07	0.0	2.88e-06	1.4e-06	1e-08	298.20676303	298.2623542	298.20765517	-2.24e-06	-8.01e-06	-4.517e-05
0.53889	3510.80198	1.5e-07	5.4e-07	2.7e-07	2.3e-07	0.0	2.88e-06	1.4e-06	1e-08	298.20669951	298.26225842	298.20760612	-2.1e-06	-8e-06	-4.515e-05
0.53895	3510.92815	1.5e-07	5.4e-07	2.7e-07	2.3e-07	0.0	2.88e-06	1.4e-06	1e-08	298.20664005	298.26216269	298.2075569	-1.95e-06	-8e-06	-4.512e-05
0.539	3511.05424	1.5e-07	5.4e-07	2.7e-07	2.3e-07	0.0	2.88e-06	1.4e-06	1e-08	298.20658462	298.26206701	298.20750751	-9.4e-07	-8e-06	-4.509e-05
0.53906	3511.18024	1.5e-07	5.4e-07	2.7e-07	2.3e-07	0.0	2.88e-06	1.4e-06	1e-08	298.20655793	298.26197136	298.20745674	3.08e-06	-8e-06	-4.506e-05
0.53911	3511.30615	1.5e-07	5.4e-07	2.7e-07	2.3e-07	0.0	2.88e-06	1.4e-06	1e-08	298.20664512	298.26187566	298.20740037	4.68e-06	-8e-06	-4.503e-05
0.53917	3511.43197	1.5e-07	5.4e-07	2.7e-07	2.3e-07	0.0	2.88e-06	1.4e-06	1e-08	298.20677791	298.26177999	298.20734178	6.29e-06	-8e-06	-4.5e-05
0.53922	3511.5577	1.5e-07	5.4e-07	2.7e-07	2.3e-07	0.0	2.88e-06	1.4e-06	1e-08	298.2069563	298.26168433	298.20728097	7.9e-06	-7.99e-06	-4.498e-05
0.53928	3511.68334	1.5e-07	5.4e-07	2.7e-07	2.3e-07	0.0	2.88e-06	1.4e-06	1e-08	298.2071803	298.26158869	298.20721794	8.18e-06	-7.99e-06	-4.494e-05
0.53933	3511.80889	1.5e-07	5.4e-07	2.7e-07	2.3e-07	0.0	2.88e-06	1.4e-06	1e-08	298.20741235	298.26149311	298.20715455	-6.6e-07	-7.96e-06	-4.487e-05
0.53939	3511.93435	1.5e-07	5.4e-07	2.7e-07	2.3e-07	0.0	2.88e-06	1.4e-06	1e-08	298.20739357	298.26139792	298.20710364	7.3e-07	-7.95e-06	-4.484e-05
0.53944	3512.05973	1.5e-07	5.4e-07	2.7e-07	2.3e-07	0.0	2.88e-06	1.4e-06	1e-08	298.20741424	298.26130277	298.20705082	-9e-07	-7.94e-06	-4.479e-05
0.5395	3512.18501	1.5e-07	5.4e-07	2.7e-07	2.3e-07	0.0	2.88e-06	1.4e-06	1e-08	298.20738875	298.26120776	298.20700034	-3.24e-06	-7.93e-06	-4.474e-05
0.54951	3533.44405	1.5e-07	5.4e-07	2.7e-07	2.3e-07	0.0	2.88e-06	1.4e-06	1e-08	298.19893484	298.24521461	298.19870857	1.08e-06	-6.79e-06	-3.825e-05
0.54956	3533.55205	1.5e-07	5.4e-07	2.7e-07	2.3e-07	0.0	2.88e-06	1.4e-06	1e-08	298.19896536	298.24513339	298.19866288	1.8e-06	-6.78e-06	-3.822e-05
0.54962	3533.65996	1.5e-07	5.4e-07	2.7e-07	2.3e-07	0.0	2.88e-06	1.4e-06	1e-08	298.19901641	298.24505222	298.19861621	2.17e-06	-6.78e-06	-3.818e-05
0.54967	3533.76777	1.5e-07	5.4e-07	2.7e-07	2.3e-07	0.0	2.88e-06	1.4e-06	1e-08	298.19907798	298.2449711	298.19856906	-2.08e-06	-6.76e-06	-3.813e-05
0.54973	3533.87547	1.5e-07	5.4e-07	2.7e-07	2.3e-07	0.0	2.88e-06	1.4e-06	1e-08	298.19901902	298.24489021	298.19852792	-2.67e-06	-6.75e-06	-3.81e-05
0.54978	3533.98308	1.5e-07	5.4e-07	2.7e-07	2.3e-07	0.0	2.88e-06	1.4e-06	1e-08	298.1989433	298.24480941	298.19848765	-7.4e-07	-6.75e-06	-3.807e-05
0.54984	3534.09059	1.5e-07	5.4e-07	2.7e-07	2.3e-07	0.0	2.88e-06	1.4e-06	1e-08	298.19892241	298.2447286	298.1984447	-3.71e-06	-6.74e-06	-3.803e-05
0.54989	3534.19799	1.5e-07	5.4e-07	2.7e-07	2.3e-07	0.0	2.88e-06	1.4e-06	1e-08	298.1988173	298.24464798	298.19840597	-4.43e-06	-6.73e-06	-3.799e-05
0.54995	3534.3053	1.5e-07	5.4e-07	2.7e-07	2.3e-07	0.0	2.88e-06	1.4e-06	1e-08	298.19869182	298.24456744	298.19836828	-5.14e-06	-6.72e-06	-3.796e-05
0.55	3534.4125	1.5e-07	5.4e-07	2.7e-07	2.3e-07	0.0	2.88e-06	1.4e-06	1e-08	298.19854599	298.244487	298.19833164	3.52608204	-2.40358955	19.82569747
