# Supplementary material for: Dataset for the simulated biomass pyrolysis in rotary kilns with varying particle residence time distributions
Source: Data Brief. 2021 Nov 23;39:107603. doi: 10.1016/j.dib.2021.107603 (PMC8633881; doi:10.1016/j.dib.2021.107603)
Supplement: Supplementary Data S1 — Supplementary Raw Research Data. This is open data under the CC BY license http://creativecommons.org/licenses/by/4.0/ [file mmc1.zip › supplementary/100/logFiles/log_Pe50]

l,m	Tau,s	F_w,kg/s	F_is,kg/s	F_c,kg/s	F_rt,kg/s	F_w_wet,kg/s	F_it,kg/s	F_g,kg/s	F_H2O_g,kg/s	T_b,K	T_g,K	T_w,K	q_bed,kW/m	q_gas,kW/m	q_loss,kW/m
5e-05	0.25718	0.0	0.0	0.0	0.0	5.47e-06	0.0	0.0	0.0	362.94995093	799.16187811	813.52293173	10.16777981	-0.03590049	-0.3988151
0.00011	0.77153	0.0	0.0	0.0	0.0	5.47e-06	0.0	0.0	0.0	416.97141184	789.22827543	798.73374421	8.71195085	-0.04391195	-0.38803891
0.00016	1.28586	1e-08	0.0	0.0	0.0	5.46e-06	0.0	0.0	0.0	462.0769572	777.03915011	786.0154915	7.46177241	-0.0369863	-0.37875827
0.00022	1.80017	5e-08	0.0	0.0	0.0	5.42e-06	0.0	0.0	0.0	499.89657817	766.64238177	775.0562825	6.3884453	-0.03033881	-0.37075894
0.00027	2.31445	2.4e-07	0.0	0.0	0.0	5.23e-06	0.0	0.0	0.0	531.69011495	757.74947294	765.6063404	5.4675015	-0.02350972	-0.36385809
0.00033	2.8287	7.4e-07	0.0	0.0	0.0	4.73e-06	0.0	0.0	0.0	558.44103583	750.10763739	757.44986207	4.6783958	-0.01638819	-0.35789793
0.00038	3.34293	1.71e-06	0.0	0.0	0.0	3.76e-06	0.0	0.0	0.0	580.94661287	743.50104701	750.3999638	4.00288728	-0.00843867	-0.35274181
0.00044	3.85714	3.02e-06	0.0	0.0	0.0	2.45e-06	0.0	0.0	0.0	599.90371724	737.67991496	744.29481901	3.42375839	0.00242549	-0.34827129
0.00049	4.37133	4.24e-06	0.0	0.0	0.0	1.21e-06	0.0	0.0	0.0	615.93786086	732.31918016	738.9940171	2.92546465	0.01814731	-0.34438363
0.0105	97.54881	6e-08	5.6e-07	2.6e-07	2.6e-07	-0.0	2.93e-06	1.4e-06	1e-08	646.06259049	648.79624155	644.87587452	-0.01873196	-0.04214194	-0.27217969
0.01056	98.05855	6e-08	5.6e-07	2.6e-07	2.6e-07	0.0	2.93e-06	1.4e-06	1e-08	645.76312072	648.50176973	644.57911906	-0.01867208	-0.04210946	-0.27192491
0.01061	98.56826	6e-08	5.6e-07	2.6e-07	2.6e-07	0.0	2.93e-06	1.4e-06	1e-08	645.46390007	648.20750627	644.2825917	-0.01862383	-0.04208295	-0.27171834
0.01067	99.07795	6e-08	5.6e-07	2.6e-07	2.6e-07	0.0	2.93e-06	1.4e-06	1e-08	645.16488356	647.91341217	643.98624947	-0.01856923	-0.04205252	-0.27148283
0.01072	99.58761	6e-08	5.6e-07	2.6e-07	2.6e-07	0.0	2.93e-06	1.4e-06	1e-08	644.86609673	647.61951162	643.69011858	-0.01850861	-0.04201816	-0.27121899
0.01078	100.09725	6e-08	5.6e-07	2.6e-07	2.5e-07	-0.0	2.93e-06	1.41e-06	1e-08	644.56756805	647.32582859	643.39422483	-0.01846588	-0.04199367	-0.27103202
0.01083	100.60686	6e-08	5.6e-07	2.6e-07	2.5e-07	-0.0	2.93e-06	1.41e-06	1e-08	644.26922589	647.03230002	643.09849925	-0.0184081	-0.0419601	-0.2707773
0.01089	101.11645	6e-08	5.6e-07	2.6e-07	2.5e-07	-0.0	2.93e-06	1.41e-06	1e-08	643.97113446	646.73898239	642.8030031	-0.0183548	-0.04192861	-0.27054021
0.01094	101.62602	5e-08	5.6e-07	2.6e-07	2.5e-07	0.0	2.93e-06	1.41e-06	1e-08	643.67327639	646.4458617	642.50772085	-0.01830313	-0.04189769	-0.27030877
0.011	102.13556	5e-08	5.6e-07	2.6e-07	2.5e-07	-0.0	2.93e-06	1.41e-06	1e-08	643.37564486	646.15293373	642.21264763	-0.01825402	-0.04186794	-0.27008739
0.01105	102.64508	5e-08	5.6e-07	2.6e-07	2.5e-07	-0.0	2.94e-06	1.41e-06	1e-08	643.07823299	645.8601905	641.91777458	-0.01820188	-0.04183591	-0.26985049
0.01111	103.15457	5e-08	5.6e-07	2.6e-07	2.5e-07	-0.0	2.94e-06	1.41e-06	1e-08	642.78105492	645.56764546	641.62311602	-0.01815083	-0.04180412	-0.26961676
0.01116	103.66404	5e-08	5.5e-07	2.6e-07	2.5e-07	-0.0	2.94e-06	1.41e-06	1e-08	642.48410766	645.27529645	641.32866936	-0.01810233	-0.04177352	-0.26939308
0.01122	104.17348	5e-08	5.5e-07	2.6e-07	2.5e-07	0.0	2.94e-06	1.41e-06	1e-08	642.1873817	644.98313549	641.03442575	-0.01805096	-0.0417407	-0.26915449
0.01127	104.6829	5e-08	5.5e-07	2.6e-07	2.5e-07	0.0	2.94e-06	1.41e-06	1e-08	641.89089152	644.69117558	640.74039896	-0.01800176	-0.04170883	-0.26892417
0.01133	105.1923	5e-08	5.5e-07	2.6e-07	2.5e-07	0.0	2.94e-06	1.41e-06	1e-08	641.59462898	644.39941023	640.44658178	-0.01795416	-0.04167762	-0.26869979
0.01138	105.70167	5e-08	5.5e-07	2.6e-07	2.5e-07	-0.0	2.94e-06	1.42e-06	1e-08	641.29858829	644.10783485	640.15296905	-0.01790399	-0.04164433	-0.26846161
0.01144	106.21101	5e-08	5.5e-07	2.6e-07	2.4e-07	-0.0	2.94e-06	1.42e-06	1e-08	641.00278386	643.81646158	639.8595736	-0.01785617	-0.04161217	-0.26823284
0.01149	106.72034	5e-08	5.5e-07	2.6e-07	2.4e-07	-0.0	2.94e-06	1.42e-06	1e-08	640.70720658	643.5252829	639.56638711	-0.01780916	-0.04158018	-0.26800636
0.0215	199.00812	3e-08	5.4e-07	2.8e-07	1.9e-07	-0.0	2.95e-06	1.48e-06	1e-08	590.62020001	593.92910398	589.74051782	-0.01271879	-0.0349057	-0.22891483
0.02156	199.51294	3e-08	5.4e-07	2.8e-07	1.9e-07	0.0	2.95e-06	1.48e-06	1e-08	590.3645457	593.67531066	589.48591574	-0.01270101	-0.0348692	-0.22871483
0.02161	200.01774	3e-08	5.4e-07	2.8e-07	1.9e-07	0.0	2.95e-06	1.48e-06	1e-08	590.10909884	593.42171876	589.2315183	-0.01268335	-0.03483275	-0.22851508
0.02167	200.52251	3e-08	5.4e-07	2.8e-07	1.9e-07	0.0	2.95e-06	1.48e-06	1e-08	589.85385711	593.16832812	588.97732539	-0.01266574	-0.03479632	-0.22831555
0.02172	201.02726	3e-08	5.4e-07	2.8e-07	1.9e-07	-0.0	2.95e-06	1.48e-06	1e-08	589.59882183	592.91513861	588.72333681	-0.01264813	-0.03475992	-0.22811612
0.02178	201.53198	3e-08	5.4e-07	2.8e-07	1.9e-07	-0.0	2.95e-06	1.48e-06	1e-08	589.34399517	592.66215015	588.46955244	-0.01263057	-0.03472354	-0.22791688
0.02183	202.03668	3e-08	5.4e-07	2.8e-07	1.9e-07	-0.0	2.95e-06	1.48e-06	1e-08	589.08937714	592.40936262	588.21597215	-0.01261309	-0.0346872	-0.22771784
0.02189	202.54135	3e-08	5.4e-07	2.8e-07	1.9e-07	0.0	2.95e-06	1.48e-06	1e-08	588.8349673	592.1567759	587.96259579	-0.01259566	-0.03465087	-0.22751891
0.02194	203.046	3e-08	5.4e-07	2.8e-07	1.9e-07	0.0	2.95e-06	1.48e-06	1e-08	588.58076424	591.90438992	587.70942332	-0.01257834	-0.03461456	-0.22732011
0.022	203.55062	3e-08	5.4e-07	2.8e-07	1.9e-07	0.0	2.95e-06	1.48e-06	1e-08	588.32676506	591.65220461	587.45645471	-0.01255666	-0.03456908	-0.22707113
0.02205	204.05522	3e-08	5.4e-07	2.8e-07	1.9e-07	0.0	2.95e-06	1.48e-06	1e-08	588.07302402	591.40027073	587.20374144	-0.01253509	-0.03452373	-0.22682292
0.02211	204.5598	3e-08	5.4e-07	2.8e-07	1.9e-07	-0.0	2.95e-06	1.48e-06	1e-08	587.81954065	591.14858762	586.95128279	-0.01252019	-0.03449238	-0.22665132
0.02216	205.06435	3e-08	5.4e-07	2.8e-07	1.9e-07	-0.0	2.95e-06	1.48e-06	1e-08	587.56623688	590.89707793	586.69900017	-0.01250662	-0.0344639	-0.22649539
0.02222	205.56887	3e-08	5.4e-07	2.8e-07	1.9e-07	-0.0	2.95e-06	1.48e-06	1e-08	587.31309861	590.64572575	586.44687748	-0.01249099	-0.0344308	-0.2263143
0.02227	206.07337	3e-08	5.4e-07	2.8e-07	1.9e-07	0.0	2.95e-06	1.48e-06	1e-08	587.06014864	590.39455671	586.19494068	-0.01247511	-0.03439707	-0.22612974
0.02233	206.57785	3e-08	5.4e-07	2.8e-07	1.9e-07	0.0	2.95e-06	1.48e-06	1e-08	586.80738837	590.14357431	585.94319341	-0.01245821	-0.03436115	-0.22593314
0.02238	207.0823	3e-08	5.4e-07	2.8e-07	1.8e-07	0.0	2.95e-06	1.48e-06	1e-08	586.55483171	589.89279075	585.69164804	-0.01244123	-0.03432509	-0.2257358
0.02244	207.58672	3e-08	5.4e-07	2.8e-07	1.8e-07	0.0	2.95e-06	1.48e-06	1e-08	586.30248291	589.64220687	585.44030534	-0.01242442	-0.03428906	-0.22553865
0.02249	208.09112	3e-08	5.4e-07	2.8e-07	1.8e-07	0.0	2.95e-06	1.48e-06	1e-08	586.05033726	589.39182248	585.1891653	-0.0124079	-0.03425303	-0.22534153
0.0325	299.47843	3e-08	5.4e-07	2.8e-07	1.8e-07	0.0	2.95e-06	1.49e-06	1e-08	543.44130592	547.02673121	542.73038633	-0.00986814	-0.02820565	-0.19200853
0.03256	299.97828	3e-08	5.4e-07	2.8e-07	1.8e-07	0.0	2.95e-06	1.49e-06	1e-08	543.22487615	546.81086856	542.51420214	-0.00986421	-0.02817535	-0.19183901
0.03261	300.4781	3e-08	5.4e-07	2.8e-07	1.8e-07	0.0	2.95e-06	1.49e-06	1e-08	543.00845687	546.5951831	542.29820794	-0.00985985	-0.02814505	-0.19166948
0.03267	300.9779	3e-08	5.4e-07	2.8e-07	1.8e-07	0.0	2.95e-06	1.49e-06	1e-08	542.79205755	546.37967482	542.08240315	-0.00985313	-0.02811473	-0.1914998
0.03272	301.47767	3e-08	5.4e-07	2.8e-07	1.8e-07	0.0	2.95e-06	1.49e-06	1e-08	542.57572959	546.16434377	541.86678464	-0.00984415	-0.02808466	-0.19133121
0.03278	301.97742	3e-08	5.4e-07	2.8e-07	1.8e-07	0.0	2.95e-06	1.49e-06	1e-08	542.35952439	545.9491889	541.65134804	-0.00983566	-0.02805454	-0.19116239
0.03283	302.47714	3e-08	5.4e-07	2.8e-07	1.8e-07	0.0	2.95e-06	1.49e-06	1e-08	542.14343067	545.73421044	541.43609433	-0.00982786	-0.02802434	-0.19099323
0.03289	302.97683	3e-08	5.4e-07	2.8e-07	1.8e-07	0.0	2.95e-06	1.49e-06	1e-08	541.92743287	545.5194087	541.2210248	-0.00982006	-0.02799414	-0.19082408
0.03294	303.47651	3e-08	5.4e-07	2.8e-07	1.8e-07	0.0	2.95e-06	1.49e-06	1e-08	541.71153097	545.30478368	541.00613947	-0.00981226	-0.02796393	-0.19065492
0.033	303.97615	3e-08	5.4e-07	2.8e-07	1.8e-07	-0.0	2.95e-06	1.49e-06	1e-08	541.49572498	545.0903354	540.79143833	-0.00979749	-0.02793392	-0.19048644
0.03305	304.47577	3e-08	5.4e-07	2.8e-07	1.8e-07	-0.0	2.95e-06	1.49e-06	1e-08	541.28016949	544.87606297	540.5769109	-0.00978237	-0.02790391	-0.190318
0.03311	304.97537	3e-08	5.4e-07	2.8e-07	1.8e-07	-0.0	2.95e-06	1.49e-06	1e-08	541.06487213	544.66196635	540.36255665	-0.00976945	-0.02787387	-0.19014944
0.03316	305.47494	3e-08	5.4e-07	2.8e-07	1.8e-07	-0.0	2.95e-06	1.49e-06	1e-08	540.84978429	544.44804572	540.14837878	-0.00976237	-0.02784395	-0.18998157
0.03322	305.97449	3e-08	5.4e-07	2.8e-07	1.8e-07	-0.0	2.95e-06	1.49e-06	1e-08	540.63477861	544.23430069	539.93438472	-0.00975251	-0.02781398	-0.18981337
0.03327	306.47401	3e-08	5.4e-07	2.8e-07	1.8e-07	-0.0	2.95e-06	1.49e-06	1e-08	540.41991559	544.02073145	539.72057095	-0.00973887	-0.02778405	-0.18964532
0.03333	306.9735	3e-08	5.4e-07	2.8e-07	1.8e-07	-0.0	2.95e-06	1.49e-06	1e-08	540.20527895	543.80733771	539.50693198	-0.0097182	-0.02775423	-0.18947758
0.03338	307.47297	3e-08	5.4e-07	2.8e-07	1.8e-07	-0.0	2.95e-06	1.49e-06	1e-08	539.99102439	543.59411895	539.29345767	-0.00971031	-0.02772438	-0.18931
0.03344	307.97242	3e-08	5.4e-07	2.8e-07	1.8e-07	-0.0	2.95e-06	1.49e-06	1e-08	539.77687006	543.38107549	539.08016573	-0.00969586	-0.02769464	-0.18914272
0.03349	308.47184	3e-08	5.4e-07	2.8e-07	1.8e-07	-0.0	2.95e-06	1.49e-06	1e-08	539.56296145	543.1682068	538.86704664	-0.00967719	-0.02766497	-0.1889757
0.0435	398.94761	3e-08	5.4e-07	2.8e-07	1.8e-07	-0.0	2.95e-06	1.49e-06	1e-08	503.48365329	507.2141885	502.90318283	-0.00785397	-0.02274728	-0.16074106
0.04356	399.44242	3e-08	5.4e-07	2.8e-07	1.8e-07	-0.0	2.95e-06	1.49e-06	1e-08	503.30023332	507.03127423	502.72041595	-0.00784199	-0.0227229	-0.16059764
0.04361	399.93721	3e-08	5.4e-07	2.8e-07	1.8e-07	-0.0	2.95e-06	1.49e-06	1e-08	503.11704083	506.84851239	502.53779943	-0.00783994	-0.02269851	-0.16045442
0.04367	400.43196	3e-08	5.4e-07	2.8e-07	1.8e-07	-0.0	2.95e-06	1.49e-06	1e-08	502.93384431	506.66590325	502.35534692	-0.00783358	-0.02267411	-0.16031107
0.04372	400.9267	3e-08	5.4e-07	2.8e-07	1.8e-07	-0.0	2.95e-06	1.49e-06	1e-08	502.75074421	506.48344673	502.17305254	-0.00781973	-0.02264979	-0.16016786
0.04378	401.42141	3e-08	5.4e-07	2.8e-07	1.8e-07	-0.0	2.95e-06	1.49e-06	1e-08	502.56791592	506.30114237	501.99090567	-0.00780282	-0.02262553	-0.16002486
0.04383	401.91609	3e-08	5.4e-07	2.8e-07	1.8e-07	-0.0	2.95e-06	1.49e-06	1e-08	502.38543104	506.1189898	501.80890181	-0.00779764	-0.02260124	-0.15988201
0.04389	402.41075	3e-08	5.4e-07	2.8e-07	1.8e-07	-0.0	2.95e-06	1.49e-06	1e-08	502.20301565	505.93698943	501.62705716	-0.00778207	-0.02257707	-0.15973944
0.04394	402.90538	3e-08	5.4e-07	2.8e-07	1.8e-07	-0.0	2.95e-06	1.49e-06	1e-08	502.02091294	505.75514051	501.44535694	-0.00777078	-0.02255284	-0.15959671
0.044	403.39999	3e-08	5.4e-07	2.8e-07	1.8e-07	-0.0	2.95e-06	1.49e-06	1e-08	501.8390228	505.57344339	501.26380727	-0.00776688	-0.02252859	-0.15945408
0.04405	403.89457	3e-08	5.4e-07	2.8e-07	1.8e-07	-0.0	2.95e-06	1.49e-06	1e-08	501.65717236	505.39189832	501.08241838	-0.00776549	-0.02250437	-0.15931164
0.04411	404.38912	3e-08	5.4e-07	2.8e-07	1.8e-07	-0.0	2.95e-06	1.49e-06	1e-08	501.47530314	505.21050521	500.90119357	-0.00775352	-0.02248025	-0.15916943
0.04416	404.88366	3e-08	5.4e-07	2.8e-07	1.8e-07	-0.0	2.95e-06	1.49e-06	1e-08	501.29366301	505.02926338	500.7201178	-0.0077512	-0.02245613	-0.15902742
0.04422	405.37816	3e-08	5.4e-07	2.8e-07	1.8e-07	-0.0	2.95e-06	1.49e-06	1e-08	501.11202618	504.84817306	500.53920434	-0.00774479	-0.02243201	-0.15888527
0.04427	405.87264	3e-08	5.4e-07	2.8e-07	1.8e-07	-0.0	2.95e-06	1.49e-06	1e-08	500.93048826	504.6672342	500.35844761	-0.00773159	-0.02240795	-0.15874327
0.04433	406.3671	3e-08	5.4e-07	2.8e-07	1.8e-07	-0.0	2.95e-06	1.49e-06	1e-08	500.74920842	504.48644636	500.17783799	-0.00771508	-0.02238395	-0.15860148
0.04438	406.86153	3e-08	5.4e-07	2.8e-07	1.8e-07	-0.0	2.95e-06	1.49e-06	1e-08	500.56826457	504.30580917	499.99737062	-0.00771033	-0.02235992	-0.15845983
0.04444	407.35593	3e-08	5.4e-07	2.8e-07	1.8e-07	-0.0	2.95e-06	1.49e-06	1e-08	500.38738153	504.12532305	499.81706175	-0.00769474	-0.02233602	-0.15831849
0.04449	407.85031	3e-08	5.4e-07	2.8e-07	1.8e-07	-0.0	2.95e-06	1.49e-06	1e-08	500.20681355	503.94498718	499.63689593	-0.00768365	-0.02231206	-0.15817698
0.05455	497.89287	3e-08	5.4e-07	2.8e-07	1.8e-07	-0.0	2.95e-06	1.49e-06	1e-08	469.60171758	473.36595451	469.12491958	-0.00627385	-0.01834541	-0.13422312
0.05461	498.38256	3e-08	5.4e-07	2.8e-07	1.8e-07	-0.0	2.95e-06	1.49e-06	1e-08	469.44724571	473.21147528	468.97099317	-0.00627093	-0.01832585	-0.13410228
0.05466	498.87221	3e-08	5.4e-07	2.8e-07	1.8e-07	-0.0	2.95e-06	1.49e-06	1e-08	469.29280825	473.05712689	468.81720489	-0.00626539	-0.0183063	-0.13398142
0.05472	499.36185	3e-08	5.4e-07	2.8e-07	1.8e-07	-0.0	2.95e-06	1.49e-06	1e-08	469.13846984	472.90290924	468.66355111	-0.00624683	-0.01828688	-0.13386079
0.05477	499.85145	3e-08	5.4e-07	2.8e-07	1.8e-07	-0.0	2.95e-06	1.49e-06	1e-08	468.98455112	472.74882143	468.51001341	-0.00624375	-0.01826738	-0.13374024
0.05483	500.34103	3e-08	5.4e-07	2.8e-07	1.8e-07	-0.0	2.95e-06	1.49e-06	1e-08	468.8306712	472.59486416	468.35661328	-0.00623226	-0.01824799	-0.13361997
0.05488	500.83059	3e-08	5.4e-07	2.8e-07	1.8e-07	-0.0	2.95e-06	1.49e-06	1e-08	468.67703751	472.44103674	468.20333869	-0.00622193	-0.01822858	-0.13349965
0.05494	501.32012	3e-08	5.4e-07	2.8e-07	1.8e-07	-0.0	2.95e-06	1.49e-06	1e-08	468.52362119	472.28733928	468.05019132	-0.00621444	-0.01820915	-0.13337932
0.05499	501.80962	3e-08	5.4e-07	2.8e-07	1.8e-07	-0.0	2.95e-06	1.49e-06	1e-08	468.37035262	472.13377193	467.89717514	-0.00621899	-0.01818969	-0.13325914
0.05505	502.2991	3e-08	5.4e-07	2.8e-07	1.8e-07	-0.0	2.95e-06	1.49e-06	1e-08	468.21693479	471.98033514	467.74430679	-0.00620748	-0.01817036	-0.13313913
0.0551	502.78856	3e-08	5.4e-07	2.8e-07	1.8e-07	-0.0	2.95e-06	1.49e-06	1e-08	468.06376406	471.82702794	467.59156366	-0.00620642	-0.01815101	-0.13301937
0.05516	503.27798	3e-08	5.4e-07	2.8e-07	1.8e-07	-0.0	2.95e-06	1.49e-06	1e-08	467.91058268	471.67385061	467.43896007	-0.00620252	-0.01813167	-0.13289953
0.05521	503.76738	3e-08	5.4e-07	2.8e-07	1.8e-07	-0.0	2.95e-06	1.49e-06	1e-08	467.75746091	471.52080308	467.28649213	-0.00619557	-0.01811234	-0.13277971
0.05527	504.25676	3e-08	5.4e-07	2.8e-07	1.8e-07	-0.0	2.95e-06	1.49e-06	1e-08	467.60447388	471.36788518	467.13415557	-0.00617774	-0.01809313	-0.13266012
0.05532	504.74611	3e-08	5.4e-07	2.8e-07	1.8e-07	-0.0	2.95e-06	1.49e-06	1e-08	467.45189015	471.21509614	466.98193495	-0.00617594	-0.01807384	-0.1325406
0.05538	505.23544	3e-08	5.4e-07	2.8e-07	1.8e-07	-0.0	2.95e-06	1.49e-06	1e-08	467.2993144	471.06243669	466.82985255	-0.0061624	-0.01805469	-0.13242141
0.05543	505.72473	3e-08	5.4e-07	2.8e-07	1.8e-07	-0.0	2.95e-06	1.49e-06	1e-08	467.14703675	470.90990591	466.67789164	-0.0061532	-0.01803548	-0.13230207
0.05549	506.21401	3e-08	5.4e-07	2.8e-07	1.8e-07	-0.0	2.95e-06	1.49e-06	1e-08	466.99494987	470.75750417	466.52605842	-0.00614745	-0.01801626	-0.13218277
0.06555	595.31679	3e-08	5.4e-07	2.8e-07	1.8e-07	-0.0	2.95e-06	1.49e-06	1e-08	441.23706342	444.93954638	440.84438532	-0.00503396	-0.01484026	-0.11202129
0.06561	595.8013	3e-08	5.4e-07	2.8e-07	1.8e-07	-0.0	2.95e-06	1.49e-06	1e-08	441.10742973	444.809242	440.71497502	-0.00502633	-0.01482462	-0.11191963
0.06566	596.2858	3e-08	5.4e-07	2.8e-07	1.8e-07	-0.0	2.95e-06	1.49e-06	1e-08	440.97796546	444.67904902	440.58567482	-0.00502617	-0.01480895	-0.11181806
0.06572	596.77026	3e-08	5.4e-07	2.8e-07	1.8e-07	-0.0	2.95e-06	1.49e-06	1e-08	440.84847855	444.54896776	440.45649503	-0.00502558	-0.01479331	-0.11171662
0.06577	597.2547	3e-08	5.4e-07	2.8e-07	1.8e-07	-0.0	2.95e-06	1.49e-06	1e-08	440.71898021	444.41899806	440.32743491	-0.00501881	-0.01477774	-0.11161536
0.06583	597.73912	3e-08	5.4e-07	2.8e-07	1.8e-07	-0.0	2.95e-06	1.49e-06	1e-08	440.5896296	444.28913939	440.19848562	-0.00501852	-0.01476216	-0.11151419
0.06588	598.22351	3e-08	5.4e-07	2.8e-07	1.8e-07	-0.0	2.95e-06	1.49e-06	1e-08	440.46025983	444.15939202	440.06965612	-0.00501527	-0.01474657	-0.11141295
0.06594	598.70787	3e-08	5.4e-07	2.8e-07	1.8e-07	-0.0	2.95e-06	1.49e-06	1e-08	440.3309472	444.02975587	439.94094234	-0.00500154	-0.01473108	-0.11131188
0.06599	599.1922	3e-08	5.4e-07	2.8e-07	1.8e-07	-0.0	2.95e-06	1.49e-06	1e-08	440.20196199	443.90023019	439.81232946	-0.00499511	-0.01471556	-0.1112109
0.06605	599.67651	3e-08	5.4e-07	2.8e-07	1.8e-07	-0.0	2.95e-06	1.49e-06	1e-08	440.07311584	443.77081529	439.68382759	-0.00498859	-0.01470009	-0.11111012
0.0661	600.1608	3e-08	5.4e-07	2.8e-07	1.8e-07	-0.0	2.95e-06	1.49e-06	1e-08	439.94441164	443.64151097	439.55543635	-0.00497896	-0.01468464	-0.11100938
0.06616	600.64506	3e-08	5.4e-07	2.8e-07	1.8e-07	-0.0	2.95e-06	1.49e-06	1e-08	439.81592938	443.51231701	439.42715138	-0.00497198	-0.01466916	-0.11090858
0.06621	601.12929	3e-08	5.4e-07	2.8e-07	1.8e-07	-0.0	2.95e-06	1.49e-06	1e-08	439.68760075	443.38323362	439.29897642	-0.00497732	-0.01465363	-0.11080791
0.06627	601.6135	3e-08	5.4e-07	2.8e-07	1.8e-07	-0.0	2.95e-06	1.49e-06	1e-08	439.55910799	443.25426132	439.17092855	-0.00496868	-0.01463822	-0.11070738
0.06632	602.09768	3e-08	5.4e-07	2.8e-07	1.8e-07	-0.0	2.95e-06	1.49e-06	1e-08	439.43081189	443.12539922	439.04298807	-0.00496769	-0.0146228	-0.11060705
0.06638	602.58183	3e-08	5.4e-07	2.8e-07	1.8e-07	-0.0	2.95e-06	1.49e-06	1e-08	439.30251527	442.99664753	438.91516544	-0.00496547	-0.01460738	-0.11050668
0.06643	603.06596	3e-08	5.4e-07	2.8e-07	1.8e-07	-0.0	2.95e-06	1.49e-06	1e-08	439.17424977	442.86800623	438.787459	-0.00496	-0.01459198	-0.11040633
0.06649	603.55006	3e-08	5.4e-07	2.8e-07	1.8e-07	-0.0	2.95e-06	1.49e-06	1e-08	439.04609931	442.73947512	438.65986419	-0.00494466	-0.01457667	-0.11030616
0.07655	691.70094	3e-08	5.4e-07	2.8e-07	1.8e-07	-0.0	2.95e-06	1.49e-06	1e-08	417.42205711	420.98297163	417.09775535	-0.00406248	-0.01203304	-0.09337889
0.07661	692.18023	3e-08	5.4e-07	2.8e-07	1.8e-07	-0.0	2.95e-06	1.49e-06	1e-08	417.31336051	420.87325606	416.98921946	-0.0040561	-0.01202051	-0.09329363
0.07666	692.65949	3e-08	5.4e-07	2.8e-07	1.8e-07	-0.0	2.95e-06	1.49e-06	1e-08	417.20481548	420.76363519	416.88077674	-0.00405706	-0.01200795	-0.09320844
0.07672	693.13872	3e-08	5.4e-07	2.8e-07	1.8e-07	-0.0	2.95e-06	1.49e-06	1e-08	417.0962255	420.65410936	416.77243738	-0.00405668	-0.01199541	-0.09312337
0.07677	693.61793	3e-08	5.4e-07	2.8e-07	1.8e-07	-0.0	2.95e-06	1.49e-06	1e-08	416.98762662	420.54467837	416.66419935	-0.0040518	-0.01198293	-0.09303846
0.07683	694.09711	3e-08	5.4e-07	2.8e-07	1.8e-07	-0.0	2.95e-06	1.49e-06	1e-08	416.87913953	420.43534181	416.5560562	-0.00405205	-0.01197044	-0.0929536
0.07688	694.57626	3e-08	5.4e-07	2.8e-07	1.8e-07	-0.0	2.95e-06	1.49e-06	1e-08	416.77062673	420.3260999	416.44801501	-0.0040498	-0.01195794	-0.09286869
0.07694	695.05539	3e-08	5.4e-07	2.8e-07	1.8e-07	-0.0	2.95e-06	1.49e-06	1e-08	416.66215499	420.21695257	416.34007238	-0.00403577	-0.01194555	-0.09278395
0.07699	695.53449	3e-08	5.4e-07	2.8e-07	1.8e-07	-0.0	2.95e-06	1.49e-06	1e-08	416.55403994	420.10789899	416.23221165	-0.00403342	-0.0119331	-0.09269926
0.07705	696.01356	3e-08	5.4e-07	2.8e-07	1.8e-07	-0.0	2.95e-06	1.49e-06	1e-08	416.4459691	419.99893975	416.12444907	-0.00402584	-0.01192071	-0.09261476
0.0771	696.49261	3e-08	5.4e-07	2.8e-07	1.8e-07	-0.0	2.95e-06	1.49e-06	1e-08	416.33808237	419.89007436	416.01677711	-0.0040184	-0.01190832	-0.09253025
0.07716	696.97164	3e-08	5.4e-07	2.8e-07	1.8e-07	-0.0	2.95e-06	1.49e-06	1e-08	416.2303764	419.78130284	415.90919599	-0.00401431	-0.01189591	-0.09244572
0.07721	697.45063	3e-08	5.4e-07	2.8e-07	1.8e-07	-0.0	2.95e-06	1.49e-06	1e-08	416.12276093	419.67262541	415.80171041	-0.00401923	-0.01188347	-0.0923613
0.07727	697.9296	3e-08	5.4e-07	2.8e-07	1.8e-07	-0.0	2.95e-06	1.49e-06	1e-08	416.01499497	419.56404242	415.69433281	-0.00401117	-0.01187112	-0.09227702
0.07732	698.40854	3e-08	5.4e-07	2.8e-07	1.8e-07	-0.0	2.95e-06	1.49e-06	1e-08	415.9074262	419.45555305	415.58704493	-0.00401272	-0.01185875	-0.09219289
0.07738	698.88746	3e-08	5.4e-07	2.8e-07	1.8e-07	-0.0	2.95e-06	1.49e-06	1e-08	415.7997974	419.34715765	415.47985999	-0.00401053	-0.01184639	-0.09210868
0.07743	699.36635	3e-08	5.4e-07	2.8e-07	1.8e-07	-0.0	2.95e-06	1.49e-06	1e-08	415.69220867	419.23885609	415.37277287	-0.00400293	-0.01183407	-0.09202456
0.07749	699.84522	3e-08	5.4e-07	2.8e-07	1.8e-07	-0.0	2.95e-06	1.49e-06	1e-08	415.584805	419.13064801	415.26577593	-0.00399257	-0.01182179	-0.09194056
0.08755	787.03173	3e-08	5.4e-07	2.8e-07	1.8e-07	-0.0	2.95e-06	1.49e-06	1e-08	397.47008002	400.82743608	397.20149991	-0.00329487	-0.00978129	-0.07775923
0.08761	787.50571	3e-08	5.4e-07	2.8e-07	1.8e-07	-0.0	2.95e-06	1.49e-06	1e-08	397.37901091	400.7352031	397.11065973	-0.00329693	-0.0097712	-0.077688
0.08766	787.97967	3e-08	5.4e-07	2.8e-07	1.8e-07	-0.0	2.95e-06	1.49e-06	1e-08	397.28787138	400.64305069	397.01990832	-0.00329546	-0.00976113	-0.0776167
0.08772	788.4536	3e-08	5.4e-07	2.8e-07	1.8e-07	-0.0	2.95e-06	1.49e-06	1e-08	397.19675878	400.55097873	396.92924084	-0.00328864	-0.0097511	-0.07754548
0.08777	788.92751	3e-08	5.4e-07	2.8e-07	1.8e-07	-0.0	2.95e-06	1.49e-06	1e-08	397.10582127	400.45898684	396.83864971	-0.00327979	-0.0097411	-0.07747436
0.08783	789.40138	3e-08	5.4e-07	2.8e-07	1.8e-07	-0.0	2.95e-06	1.49e-06	1e-08	397.01511477	400.36707479	396.74813199	-0.00327783	-0.00973107	-0.07740334
0.08788	789.87523	3e-08	5.4e-07	2.8e-07	1.8e-07	-0.0	2.95e-06	1.49e-06	1e-08	396.92444928	400.27524287	396.65769718	-0.00326981	-0.0097211	-0.07733241
0.08794	790.34906	3e-08	5.4e-07	2.8e-07	1.8e-07	-0.0	2.95e-06	1.49e-06	1e-08	396.83399202	400.18349065	396.56733671	-0.00326442	-0.0097111	-0.07726142
0.08799	790.82285	3e-08	5.4e-07	2.8e-07	1.8e-07	-0.0	2.95e-06	1.49e-06	1e-08	396.74367031	400.09181833	396.47705433	-0.0032695	-0.00970106	-0.07719051
0.08805	791.29662	3e-08	5.4e-07	2.8e-07	1.8e-07	-0.0	2.95e-06	1.49e-06	1e-08	396.65319491	400.00022642	396.38686456	-0.00326505	-0.00969108	-0.0771197
0.0881	791.77037	3e-08	5.4e-07	2.8e-07	1.8e-07	-0.0	2.95e-06	1.49e-06	1e-08	396.56282908	399.90871428	396.29675398	-0.00326449	-0.00968111	-0.07704903
0.08816	792.24409	3e-08	5.4e-07	2.8e-07	1.8e-07	-0.0	2.95e-06	1.49e-06	1e-08	396.4724654	399.81728197	396.20672787	-0.00326417	-0.00967114	-0.07697834
0.08821	792.71778	3e-08	5.4e-07	2.8e-07	1.8e-07	-0.0	2.95e-06	1.49e-06	1e-08	396.38209742	399.72592953	396.11678656	-0.00326036	-0.00966118	-0.07690766
0.08827	793.19144	3e-08	5.4e-07	2.8e-07	1.8e-07	-0.0	2.95e-06	1.49e-06	1e-08	396.29182147	399.63465676	396.02692518	-0.0032486	-0.0096513	-0.07683712
0.08832	793.66508	3e-08	5.4e-07	2.8e-07	1.8e-07	-0.0	2.95e-06	1.49e-06	1e-08	396.2018578	399.54346306	395.93713247	-0.00324848	-0.00964136	-0.07676663
0.08838	794.13869	3e-08	5.4e-07	2.8e-07	1.8e-07	-0.0	2.95e-06	1.49e-06	1e-08	396.1118843	399.45234903	395.84742462	-0.00323978	-0.00963149	-0.07669631
0.08843	794.61227	3e-08	5.4e-07	2.8e-07	1.8e-07	-0.0	2.95e-06	1.49e-06	1e-08	396.02213854	399.36131403	395.75778945	-0.00323443	-0.00962159	-0.07662591
0.08849	795.08583	3e-08	5.4e-07	2.8e-07	1.8e-07	-0.0	2.95e-06	1.49e-06	1e-08	395.93252766	399.27035831	395.66823175	-0.00323551	-0.00961167	-0.07655555
0.09855	881.29513	3e-08	5.4e-07	2.8e-07	1.8e-07	-0.0	2.95e-06	1.49e-06	1e-08	380.78459655	383.89546017	380.56237199	-0.00267323	-0.00797083	-0.06469681
0.09861	881.76374	3e-08	5.4e-07	2.8e-07	1.8e-07	-0.0	2.95e-06	1.49e-06	1e-08	380.70865127	383.81803473	380.48646093	-0.00267155	-0.00796271	-0.06463717
0.09866	882.23232	3e-08	5.4e-07	2.8e-07	1.8e-07	-0.0	2.95e-06	1.49e-06	1e-08	380.63274428	383.74067739	380.41061985	-0.00267608	-0.00795457	-0.06457761
0.09872	882.70088	3e-08	5.4e-07	2.8e-07	1.8e-07	-0.0	2.95e-06	1.49e-06	1e-08	380.55669909	383.66338842	380.33485736	-0.00267075	-0.0079465	-0.06451815
0.09877	883.16941	3e-08	5.4e-07	2.8e-07	1.8e-07	-0.0	2.95e-06	1.49e-06	1e-08	380.48079579	383.58616714	380.25915954	-0.00267285	-0.00793841	-0.06445878
0.09883	883.63791	3e-08	5.4e-07	2.8e-07	1.8e-07	-0.0	2.95e-06	1.49e-06	1e-08	380.40482314	383.50901389	380.1835367	-0.002672	-0.00793032	-0.06439935
0.09888	884.10639	3e-08	5.4e-07	2.8e-07	1.8e-07	-0.0	2.95e-06	1.49e-06	1e-08	380.32886523	383.43192856	380.10798476	-0.00266328	-0.00792229	-0.06434002
0.09894	884.57483	3e-08	5.4e-07	2.8e-07	1.8e-07	-0.0	2.95e-06	1.49e-06	1e-08	380.25314574	383.3549106	380.03249261	-0.0026589	-0.00791424	-0.06428076
0.09899	885.04326	3e-08	5.4e-07	2.8e-07	1.8e-07	-0.0	2.95e-06	1.49e-06	1e-08	380.17754118	383.2779602	379.95706625	-0.00265506	-0.00790621	-0.0642216
0.09905	885.51165	3e-08	5.4e-07	2.8e-07	1.8e-07	-0.0	2.95e-06	1.49e-06	1e-08	380.10203633	383.20107726	379.8817063	-0.00264888	-0.0078982	-0.06416247
0.0991	885.98002	3e-08	5.4e-07	2.8e-07	1.8e-07	-0.0	2.95e-06	1.49e-06	1e-08	380.02669792	383.12426163	379.80640946	-0.00264584	-0.00789017	-0.06410331
0.09916	886.44836	3e-08	5.4e-07	2.8e-07	1.8e-07	-0.0	2.95e-06	1.49e-06	1e-08	379.95143654	383.04751351	379.73118015	-0.00265151	-0.0078821	-0.06404422
0.09921	886.91667	3e-08	5.4e-07	2.8e-07	1.8e-07	-0.0	2.95e-06	1.49e-06	1e-08	379.87600438	382.97083331	379.65603046	-0.00264556	-0.00787411	-0.06398523
0.09927	887.38496	3e-08	5.4e-07	2.8e-07	1.8e-07	-0.0	2.95e-06	1.49e-06	1e-08	379.80073215	382.89422027	379.58094402	-0.00264799	-0.00786609	-0.06392635
0.09932	887.85322	3e-08	5.4e-07	2.8e-07	1.8e-07	-0.0	2.95e-06	1.49e-06	1e-08	379.72538153	382.81767475	379.50593243	-0.00264716	-0.00785808	-0.06386742
0.09938	888.32145	3e-08	5.4e-07	2.8e-07	1.8e-07	-0.0	2.95e-06	1.49e-06	1e-08	379.65004516	382.74119663	379.43099119	-0.0026405	-0.00785011	-0.06380855
0.09943	888.78966	3e-08	5.4e-07	2.8e-07	1.8e-07	-0.0	2.95e-06	1.49e-06	1e-08	379.57488872	382.6647855	379.35611209	-0.00263364	-0.00784216	-0.06374977
0.09949	889.25783	3e-08	5.4e-07	2.8e-07	1.8e-07	-0.0	2.95e-06	1.49e-06	1e-08	379.4999184	382.58844127	379.28129473	-0.00263151	-0.0078342	-0.06369107
0.10955	974.47667	3e-08	5.4e-07	2.8e-07	1.8e-07	-0.0	2.95e-06	1.49e-06	1e-08	366.85326173	369.69108906	366.6691037	-0.00217931	-0.00651085	-0.05379
0.1096	974.93983	3e-08	5.4e-07	2.8e-07	1.8e-07	-0.0	2.95e-06	1.49e-06	1e-08	366.78989813	369.62618011	366.60576601	-0.00217528	-0.0065043	-0.05374024
0.10966	975.40297	3e-08	5.4e-07	2.8e-07	1.8e-07	-0.0	2.95e-06	1.49e-06	1e-08	366.72664524	369.56132851	366.54248333	-0.00218113	-0.00649771	-0.05369053
0.10971	975.86608	3e-08	5.4e-07	2.8e-07	1.8e-07	-0.0	2.95e-06	1.49e-06	1e-08	366.66321549	369.49653475	366.47926942	-0.00217723	-0.00649119	-0.0536409
0.10977	976.32916	3e-08	5.4e-07	2.8e-07	1.8e-07	-0.0	2.95e-06	1.49e-06	1e-08	366.59989245	369.43179821	366.41611058	-0.00217845	-0.00648465	-0.05359137
0.10982	976.79222	3e-08	5.4e-07	2.8e-07	1.8e-07	-0.0	2.95e-06	1.49e-06	1e-08	366.53652705	369.36711906	366.35301384	-0.00217872	-0.00647812	-0.05354182
0.10988	977.25525	3e-08	5.4e-07	2.8e-07	1.8e-07	-0.0	2.95e-06	1.49e-06	1e-08	366.47314718	369.30249729	366.28997789	-0.002175	-0.00647161	-0.05349229
0.10993	977.71825	3e-08	5.4e-07	2.8e-07	1.8e-07	-0.0	2.95e-06	1.49e-06	1e-08	366.40986881	369.23793263	366.22699714	-0.0021664	-0.00646514	-0.05344285
0.10999	978.18122	3e-08	5.4e-07	2.8e-07	1.8e-07	-0.0	2.95e-06	1.49e-06	1e-08	366.34683392	369.17342472	366.16406465	-0.00216622	-0.00645864	-0.05339346
0.11004	978.64417	3e-08	5.4e-07	2.8e-07	1.8e-07	-0.0	2.95e-06	1.49e-06	1e-08	366.28379782	369.10897398	366.10119213	-0.00215958	-0.00645218	-0.05334416
0.1101	979.10708	3e-08	5.4e-07	2.8e-07	1.8e-07	-0.0	2.95e-06	1.49e-06	1e-08	366.22094815	369.04457994	366.03837045	-0.00215557	-0.0064457	-0.05329481
0.11015	979.56997	3e-08	5.4e-07	2.8e-07	1.8e-07	-0.0	2.95e-06	1.49e-06	1e-08	366.15820869	368.98024281	365.97560334	-0.00216054	-0.00643918	-0.05324551
0.11021	980.03284	3e-08	5.4e-07	2.8e-07	1.8e-07	-0.0	2.95e-06	1.49e-06	1e-08	366.09531806	368.91596304	365.9129033	-0.00215788	-0.00643271	-0.05319628
0.11026	980.49567	3e-08	5.4e-07	2.8e-07	1.8e-07	-0.0	2.95e-06	1.49e-06	1e-08	366.03249824	368.85174012	365.85025956	-0.00215829	-0.00642624	-0.05314715
0.11032	980.95848	3e-08	5.4e-07	2.8e-07	1.8e-07	-0.0	2.95e-06	1.49e-06	1e-08	365.96965995	368.78757412	365.78767632	-0.00215886	-0.00641976	-0.05309801
0.11037	981.42126	3e-08	5.4e-07	2.8e-07	1.8e-07	-0.0	2.95e-06	1.49e-06	1e-08	365.90679845	368.72346506	365.7251538	-0.00215572	-0.00641331	-0.05304888
0.11043	981.88401	3e-08	5.4e-07	2.8e-07	1.8e-07	-0.0	2.95e-06	1.49e-06	1e-08	365.84402189	368.65941271	365.66268681	-0.00214662	-0.00640691	-0.05299984
0.11048	982.34674	3e-08	5.4e-07	2.8e-07	1.8e-07	-0.0	2.95e-06	1.49e-06	1e-08	365.78150367	368.59541665	365.6002669	-0.00214678	-0.00640046	-0.05295085
0.12055	1066.56143	3e-08	5.4e-07	2.8e-07	1.8e-07	-0.0	2.95e-06	1.49e-06	1e-08	355.2421734	357.79534751	355.08907024	-0.00178137	-0.00532767	-0.04467932
0.1206	1067.01908	3e-08	5.4e-07	2.8e-07	1.8e-07	-0.0	2.95e-06	1.49e-06	1e-08	355.18936058	357.74101839	355.03630695	-0.00178419	-0.00532206	-0.04463565
0.12066	1067.47669	3e-08	5.4e-07	2.8e-07	1.8e-07	-0.0	2.95e-06	1.49e-06	1e-08	355.13645925	357.68674046	354.98360108	-0.00178597	-0.00531851	-0.04460802
0.12071	1067.93428	3e-08	5.4e-07	2.8e-07	1.8e-07	-0.0	2.95e-06	1.49e-06	1e-08	355.0835019	357.63249493	354.93093154	-0.00177853	-0.00531338	-0.04456769
0.12077	1068.39184	3e-08	5.4e-07	2.8e-07	1.8e-07	-0.0	2.95e-06	1.49e-06	1e-08	355.03076065	357.57829619	354.87830098	-0.00177306	-0.00530859	-0.04453007
0.12082	1068.84937	3e-08	5.4e-07	2.8e-07	1.8e-07	-0.0	2.95e-06	1.49e-06	1e-08	354.97817734	357.52414118	354.82570884	-0.00177576	-0.00530364	-0.04449159
0.12088	1069.30687	3e-08	5.4e-07	2.8e-07	1.8e-07	-0.0	2.95e-06	1.49e-06	1e-08	354.92550956	357.47003136	354.77316759	-0.00177602	-0.00529842	-0.0444509
0.12093	1069.76435	3e-08	5.4e-07	2.8e-07	1.8e-07	-0.0	2.95e-06	1.49e-06	1e-08	354.87282959	357.41596917	354.72067652	-0.00177648	-0.00529314	-0.04440968
0.12099	1070.22179	3e-08	5.4e-07	2.8e-07	1.8e-07	-0.0	2.95e-06	1.49e-06	1e-08	354.82013116	357.36195524	354.66823656	-0.00177636	-0.00528789	-0.04436864
0.12104	1070.67921	3e-08	5.4e-07	2.8e-07	1.8e-07	-0.0	2.95e-06	1.49e-06	1e-08	354.7674317	357.30798933	354.61584669	-0.0017666	-0.00527975	-0.04430474
0.1211	1071.13661	3e-08	5.4e-07	2.8e-07	1.8e-07	-0.0	2.95e-06	1.49e-06	1e-08	354.71501456	357.25409766	354.56352144	-0.00176662	-0.00527442	-0.04426309
0.12115	1071.59397	3e-08	5.4e-07	2.8e-07	1.8e-07	-0.0	2.95e-06	1.49e-06	1e-08	354.66259199	357.20025474	354.51124722	-0.00176564	-0.00526211	-0.044167
0.12121	1072.05131	3e-08	5.4e-07	2.8e-07	1.8e-07	-0.0	2.95e-06	1.49e-06	1e-08	354.61018778	357.14652437	354.45908928	-0.00176387	-0.00525419	-0.04410512
0.12126	1072.50861	3e-08	5.4e-07	2.8e-07	1.8e-07	-0.0	2.95e-06	1.49e-06	1e-08	354.55782925	357.09286642	354.40700464	-0.00176387	-0.00525419	-0.04410512
0.12132	1072.9659	3e-08	5.4e-07	2.8e-07	1.8e-07	-0.0	2.95e-06	1.49e-06	1e-08	354.50547073	357.03920848	354.35491999	-0.00176294	-0.00525388	-0.04410266
0.12137	1073.42315	3e-08	5.4e-07	2.8e-07	1.8e-07	-0.0	2.95e-06	1.49e-06	1e-08	354.45313962	356.98555336	354.30283706	-0.00175133	-0.0052488	-0.04406243
0.12143	1073.88037	3e-08	5.4e-07	2.8e-07	1.8e-07	-0.0	2.95e-06	1.49e-06	1e-08	354.4011485	356.93194467	354.25078719	-0.00175347	-0.00524012	-0.04399463
0.12148	1074.33757	3e-08	5.4e-07	2.8e-07	1.8e-07	-0.0	2.95e-06	1.49e-06	1e-08	354.34908636	356.87841545	354.19882333	-0.0017491	-0.00522953	-0.0439116
0.13155	1157.53394	3e-08	5.4e-07	2.8e-07	1.8e-07	-0.0	2.95e-06	1.49e-06	1e-08	345.57314232	347.84382687	345.44674138	-0.00146914	-0.00436894	-0.03710098
0.1316	1157.98598	3e-08	5.4e-07	2.8e-07	1.8e-07	-0.0	2.95e-06	1.49e-06	1e-08	345.52886949	347.79839646	345.40283611	-0.0014608	-0.00436649	-0.03708105
0.13166	1158.438	3e-08	5.4e-07	2.8e-07	1.8e-07	-0.0	2.95e-06	1.49e-06	1e-08	345.48484619	347.75298913	345.35894368	-0.00144871	-0.00436294	-0.03705217
0.13171	1158.88998	3e-08	5.4e-07	2.8e-07	1.8e-07	-0.0	2.95e-06	1.49e-06	1e-08	345.44118443	347.70761526	345.31506985	-0.00145589	-0.00435904	-0.03702134
0.13177	1159.34194	3e-08	5.4e-07	2.8e-07	1.8e-07	-0.0	2.95e-06	1.49e-06	1e-08	345.3973034	347.66227825	345.27124393	-0.00146571	-0.00435498	-0.03698927
0.13182	1159.79387	3e-08	5.4e-07	2.8e-07	1.8e-07	-0.0	2.95e-06	1.49e-06	1e-08	345.35312317	347.6169797	345.22747114	-0.00144906	-0.00435087	-0.03695573
0.13188	1160.24577	3e-08	5.4e-07	2.8e-07	1.8e-07	-0.0	2.95e-06	1.49e-06	1e-08	345.30944168	347.57171992	345.1837163	-0.00143403	-0.00434678	-0.03692239
0.13193	1160.69764	3e-08	5.4e-07	2.8e-07	1.8e-07	-0.0	2.95e-06	1.49e-06	1e-08	345.26621009	347.52649873	345.13998142	-0.0014398	-0.00434247	-0.03688819
0.13199	1161.14948	3e-08	5.4e-07	2.8e-07	1.8e-07	-0.0	2.95e-06	1.49e-06	1e-08	345.2228015	347.48131832	345.09629662	-0.00144133	-0.00433822	-0.03685426
0.13204	1161.6013	3e-08	5.4e-07	2.8e-07	1.8e-07	-0.0	2.95e-06	1.49e-06	1e-08	345.17934365	347.43617813	345.05265564	-0.00145232	-0.00433388	-0.03682002
0.1321	1162.05309	3e-08	5.4e-07	2.8e-07	1.8e-07	-0.0	2.95e-06	1.49e-06	1e-08	345.13555108	347.39107905	345.0090721	-0.0014586	-0.00432958	-0.03678588
0.13215	1162.50485	3e-08	5.4e-07	2.8e-07	1.8e-07	-0.0	2.95e-06	1.49e-06	1e-08	345.091566	347.34602069	344.96553928	-0.00144955	-0.00432536	-0.03675175
0.13221	1162.95658	3e-08	5.4e-07	2.8e-07	1.8e-07	-0.0	2.95e-06	1.49e-06	1e-08	345.04785054	347.30100222	344.92203576	-0.00144789	-0.0043211	-0.03671762
0.13226	1163.40828	3e-08	5.4e-07	2.8e-07	1.8e-07	-0.0	2.95e-06	1.49e-06	1e-08	345.00418206	347.25602403	344.87857185	-0.00144222	-0.00431687	-0.03668352
0.13232	1163.85995	3e-08	5.4e-07	2.8e-07	1.8e-07	-0.0	2.95e-06	1.49e-06	1e-08	344.9606812	347.21108588	344.83514194	-0.0014409	-0.00431261	-0.03664941
0.13237	1164.3116	3e-08	5.4e-07	2.8e-07	1.8e-07	-0.0	2.95e-06	1.49e-06	1e-08	344.91721701	347.16618802	344.79175209	-0.00144353	-0.00430834	-0.03661533
0.13243	1164.76322	3e-08	5.4e-07	2.8e-07	1.8e-07	-0.0	2.95e-06	1.49e-06	1e-08	344.87367018	347.12133063	344.7484078	-0.00144134	-0.0043041	-0.03658133
0.13248	1165.21481	3e-08	5.4e-07	2.8e-07	1.8e-07	-0.0	2.95e-06	1.49e-06	1e-08	344.83018641	347.07651335	344.70510223	-0.00144247	-0.00429985	-0.03654735
0.14255	1247.37826	3e-08	5.4e-07	2.8e-07	1.8e-07	-0.0	2.95e-06	1.49e-06	1e-08	337.52688531	339.52426273	337.42156374	-0.00119829	-0.00359084	-0.03081153
0.1426	1247.82462	3e-08	5.4e-07	2.8e-07	1.8e-07	-0.0	2.95e-06	1.49e-06	1e-08	337.49027957	339.48629428	337.38501816	-0.00119178	-0.00357683	-0.03069716
0.14266	1248.27095	3e-08	5.4e-07	2.8e-07	1.8e-07	-0.0	2.95e-06	1.49e-06	1e-08	337.45386341	339.44846226	337.34860442	-0.00119087	-0.00357486	-0.03068105
0.14271	1248.71725	3e-08	5.4e-07	2.8e-07	1.8e-07	-0.0	2.95e-06	1.49e-06	1e-08	337.41747395	339.41064944	337.31220923	-0.00119087	-0.00357486	-0.03068105
0.14277	1249.16353	3e-08	5.4e-07	2.8e-07	1.8e-07	-0.0	2.95e-06	1.49e-06	1e-08	337.38108449	339.37283663	337.27581405	-0.00119087	-0.00357486	-0.03068105
0.14282	1249.60977	3e-08	5.4e-07	2.8e-07	1.8e-07	-0.0	2.95e-06	1.49e-06	1e-08	337.34469502	339.33502382	337.23941887	-0.00119185	-0.00357374	-0.03067196
0.14288	1250.05599	3e-08	5.4e-07	2.8e-07	1.8e-07	-0.0	2.95e-06	1.49e-06	1e-08	337.30827482	339.2972219	337.20303626	-0.00119539	-0.00356971	-0.03063922
0.14293	1250.50218	3e-08	5.4e-07	2.8e-07	1.8e-07	-0.0	2.95e-06	1.49e-06	1e-08	337.27174378	339.25945926	337.16669894	-0.00119746	-0.00356737	-0.03062016
0.14299	1250.94833	3e-08	5.4e-07	2.8e-07	1.8e-07	-0.0	2.95e-06	1.49e-06	1e-08	337.23514822	339.22171947	337.130388	-0.00119278	-0.00356437	-0.03059552
0.14304	1251.39447	3e-08	5.4e-07	2.8e-07	1.8e-07	-0.0	2.95e-06	1.49e-06	1e-08	337.1986936	339.18400887	337.09410089	-0.00118331	-0.00356092	-0.03056692
0.1431	1251.84057	3e-08	5.4e-07	2.8e-07	1.8e-07	-0.0	2.95e-06	1.49e-06	1e-08	337.16252601	339.14633195	337.0578358	-0.00117784	-0.00355784	-0.03054162
0.14315	1252.28664	3e-08	5.4e-07	2.8e-07	1.8e-07	-0.0	2.95e-06	1.49e-06	1e-08	337.12652359	339.10868497	337.02159424	-0.00117725	-0.0035544	-0.03051351
0.14321	1252.73269	3e-08	5.4e-07	2.8e-07	1.8e-07	-0.0	2.95e-06	1.49e-06	1e-08	337.09053722	339.07107155	336.98538648	-0.00117638	-0.00355098	-0.03048556
0.14326	1253.1787	3e-08	5.4e-07	2.8e-07	1.8e-07	-0.0	2.95e-06	1.49e-06	1e-08	337.05457519	339.03349149	336.94921196	-0.00117452	-0.00354763	-0.03045812
0.14332	1253.62469	3e-08	5.4e-07	2.8e-07	1.8e-07	-0.0	2.95e-06	1.49e-06	1e-08	337.01866776	338.99594412	336.91306866	-0.001191	-0.00354185	-0.03041164
0.14337	1254.07065	3e-08	5.4e-07	2.8e-07	1.8e-07	-0.0	2.95e-06	1.49e-06	1e-08	336.98225301	338.95845322	336.87700566	-0.00119295	-0.00353845	-0.03038395
0.14343	1254.51658	3e-08	5.4e-07	2.8e-07	1.8e-07	-0.0	2.95e-06	1.49e-06	1e-08	336.94577661	338.92099551	336.84097951	-0.00118785	-0.00353524	-0.03035752
0.14348	1254.96248	3e-08	5.4e-07	2.8e-07	1.8e-07	-0.0	2.95e-06	1.49e-06	1e-08	336.90945405	338.88356912	336.80497879	-0.001185	-0.00353183	-0.03032958
0.15354	1336.07792	3e-08	5.4e-07	2.8e-07	1.8e-07	-0.0	2.95e-06	1.49e-06	1e-08	330.83572875	332.57711397	330.74829295	-0.0009882	-0.00294769	-0.02551506
0.1536	1336.51851	3e-08	5.4e-07	2.8e-07	1.8e-07	-0.0	2.95e-06	1.49e-06	1e-08	330.80519113	332.54549219	330.7179874	-0.00098818	-0.00294729	-0.02551179
0.15365	1336.95908	3e-08	5.4e-07	2.8e-07	1.8e-07	-0.0	2.95e-06	1.49e-06	1e-08	330.77465392	332.51387437	330.68768587	-0.00098818	-0.00294729	-0.02551179
0.15371	1337.39961	3e-08	5.4e-07	2.8e-07	1.8e-07	-0.0	2.95e-06	1.49e-06	1e-08	330.74411672	332.48225655	330.65738434	-0.00098487	-0.00294655	-0.02550547
0.15376	1337.84012	3e-08	5.4e-07	2.8e-07	1.8e-07	-0.0	2.95e-06	1.49e-06	1e-08	330.71368115	332.45064616	330.62708599	-0.00097024	-0.00294326	-0.0254775
0.15382	1338.2806	3e-08	5.4e-07	2.8e-07	1.8e-07	-0.0	2.95e-06	1.49e-06	1e-08	330.68369605	332.41906866	330.59680173	-0.00098123	-0.00294013	-0.02545207
0.15387	1338.72105	3e-08	5.4e-07	2.8e-07	1.8e-07	-0.0	2.95e-06	1.49e-06	1e-08	330.65336965	332.38752244	330.56656425	-0.00098404	-0.00293708	-0.02542687
0.15393	1339.16147	3e-08	5.4e-07	2.8e-07	1.8e-07	-0.0	2.95e-06	1.49e-06	1e-08	330.62295468	332.35600677	330.53636181	-0.00098169	-0.0029325	-0.02538873
0.15398	1339.60186	3e-08	5.4e-07	2.8e-07	1.8e-07	-0.0	2.95e-06	1.49e-06	1e-08	330.59260982	332.324537	330.5062032	-0.00098169	-0.0029325	-0.02538873
0.15404	1340.04222	3e-08	5.4e-07	2.8e-07	1.8e-07	-0.0	2.95e-06	1.49e-06	1e-08	330.56226496	332.29306722	330.47604459	-0.00096777	-0.00292895	-0.02535872
0.15409	1340.48255	3e-08	5.4e-07	2.8e-07	1.8e-07	-0.0	2.95e-06	1.49e-06	1e-08	330.53234844	332.26163287	330.4459036	-0.00097499	-0.00292627	-0.0253368
0.15415	1340.92285	3e-08	5.4e-07	2.8e-07	1.8e-07	-0.0	2.95e-06	1.49e-06	1e-08	330.50220729	332.23022535	330.41579977	-0.0009732	-0.0029219	-0.02530044
0.1542	1341.36313	3e-08	5.4e-07	2.8e-07	1.8e-07	-0.0	2.95e-06	1.49e-06	1e-08	330.47211914	332.19886158	330.38573835	-0.00096778	-0.00291788	-0.02526677
0.15426	1341.80337	3e-08	5.4e-07	2.8e-07	1.8e-07	-0.0	2.95e-06	1.49e-06	1e-08	330.44219608	332.16753811	330.35571098	-0.00096778	-0.00291788	-0.02526677
0.15431	1342.24359	3e-08	5.4e-07	2.8e-07	1.8e-07	-0.0	2.95e-06	1.49e-06	1e-08	330.41227301	332.13621464	330.3256836	-0.00097713	-0.00291161	-0.02521517
0.15437	1342.68378	3e-08	5.4e-07	2.8e-07	1.8e-07	-0.0	2.95e-06	1.49e-06	1e-08	330.38205749	332.10495396	330.29573302	-0.00097895	-0.0029104	-0.02520516
0.15442	1343.12394	3e-08	5.4e-07	2.8e-07	1.8e-07	-0.0	2.95e-06	1.49e-06	1e-08	330.35178528	332.07370545	330.26579733	-0.00097524	-0.00291001	-0.02520182
0.15448	1343.56406	3e-08	5.4e-07	2.8e-07	1.8e-07	-0.0	2.95e-06	1.49e-06	1e-08	330.32162747	332.04246078	330.23586058	-0.00096535	-0.00290758	-0.02518126
0.16454	1423.61587	3e-08	5.4e-07	2.8e-07	1.8e-07	-0.0	2.95e-06	1.49e-06	1e-08	325.27414744	326.7804627	325.20159599	-0.00080471	-0.00243134	-0.02119471
0.1646	1424.05061	3e-08	5.4e-07	2.8e-07	1.8e-07	-0.0	2.95e-06	1.49e-06	1e-08	325.24904428	326.75406353	325.17637506	-0.00080433	-0.00243113	-0.02119288
0.16465	1424.48533	3e-08	5.4e-07	2.8e-07	1.8e-07	-0.0	2.95e-06	1.49e-06	1e-08	325.22395302	326.72766654	325.15115585	-0.0008076	-0.00243063	-0.02118884
0.16471	1424.92001	3e-08	5.4e-07	2.8e-07	1.8e-07	-0.0	2.95e-06	1.49e-06	1e-08	325.19875932	326.70127467	325.12594622	-0.0008118	-0.00242853	-0.02117136
0.16476	1425.35466	3e-08	5.4e-07	2.8e-07	1.8e-07	-0.0	2.95e-06	1.49e-06	1e-08	325.17343357	326.67490431	325.10076408	-0.00080822	-0.0024217	-0.02111374
0.16482	1425.78929	3e-08	5.4e-07	2.8e-07	1.8e-07	-0.0	2.95e-06	1.49e-06	1e-08	325.14821635	326.6486038	325.07564826	-0.00080819	-0.00242159	-0.02111277
0.16487	1426.22388	3e-08	5.4e-07	2.8e-07	1.8e-07	-0.0	2.95e-06	1.49e-06	1e-08	325.12300015	326.62230447	325.05053359	-0.00080798	-0.00241804	-0.02108291
0.16493	1426.65844	3e-08	5.4e-07	2.8e-07	1.8e-07	-0.0	2.95e-06	1.49e-06	1e-08	325.09778883	326.59604149	325.02545556	-0.00080737	-0.00240758	-0.02099501
0.16498	1427.09298	3e-08	5.4e-07	2.8e-07	1.8e-07	-0.0	2.95e-06	1.49e-06	1e-08	325.07259184	326.56988554	325.00048544	-0.00080737	-0.00240758	-0.02099501
0.16504	1427.52749	3e-08	5.4e-07	2.8e-07	1.8e-07	-0.0	2.95e-06	1.49e-06	1e-08	325.04739484	326.54372959	324.97551532	-0.00080737	-0.00240758	-0.02099501
0.16509	1427.96196	3e-08	5.4e-07	2.8e-07	1.8e-07	-0.0	2.95e-06	1.49e-06	1e-08	325.02219785	326.51757364	324.9505452	-0.00080737	-0.00240758	-0.02099501
0.16515	1428.39641	3e-08	5.4e-07	2.8e-07	1.8e-07	-0.0	2.95e-06	1.49e-06	1e-08	324.99700086	326.49141769	324.92557508	-0.00080737	-0.00240758	-0.02099501
0.1652	1428.83083	3e-08	5.4e-07	2.8e-07	1.8e-07	-0.0	2.95e-06	1.49e-06	1e-08	324.97180386	326.46526173	324.90060497	-0.00080249	-0.00240676	-0.02098783
0.16526	1429.26521	3e-08	5.4e-07	2.8e-07	1.8e-07	-0.0	2.95e-06	1.49e-06	1e-08	324.94675853	326.43911425	324.87563693	-0.00078742	-0.00240419	-0.02096559
0.16531	1429.69957	3e-08	5.4e-07	2.8e-07	1.8e-07	-0.0	2.95e-06	1.49e-06	1e-08	324.92218253	326.41299296	324.85067535	-0.00080102	-0.00240153	-0.02094375
0.16537	1430.1339	3e-08	5.4e-07	2.8e-07	1.8e-07	-0.0	2.95e-06	1.49e-06	1e-08	324.8971809	326.38689898	324.82575981	-0.00080187	-0.00239979	-0.02092913
0.16542	1430.5682	3e-08	5.4e-07	2.8e-07	1.8e-07	-0.0	2.95e-06	1.49e-06	1e-08	324.87215177	326.36082284	324.80086356	-0.00078957	-0.00239721	-0.02090684
0.16548	1431.00247	3e-08	5.4e-07	2.8e-07	1.8e-07	-0.0	2.95e-06	1.49e-06	1e-08	324.84750539	326.33477315	324.7759777	-0.00079945	-0.00239459	-0.02088521
0.17554	1509.97447	3e-08	5.4e-07	2.8e-07	1.8e-07	-0.0	2.95e-06	1.49e-06	1e-08	320.65481028	321.94868299	320.59427795	-0.00067001	-0.00200719	-0.01760035
0.1756	1510.40327	3e-08	5.4e-07	2.8e-07	1.8e-07	-0.0	2.95e-06	1.49e-06	1e-08	320.63374396	321.92666496	320.57332005	-0.00066852	-0.00200605	-0.01759055
0.17565	1510.83204	3e-08	5.4e-07	2.8e-07	1.8e-07	-0.0	2.95e-06	1.49e-06	1e-08	320.61272401	321.90465887	320.55237222	-0.00066574	-0.00200391	-0.01757221
0.17571	1511.26077	3e-08	5.4e-07	2.8e-07	1.8e-07	-0.0	2.95e-06	1.49e-06	1e-08	320.59179076	321.88267514	320.53144322	-0.00066708	-0.00200181	-0.01755445
0.17576	1511.68948	3e-08	5.4e-07	2.8e-07	1.8e-07	-0.0	2.95e-06	1.49e-06	1e-08	320.57081441	321.86071324	320.51053812	-0.00066787	-0.00200058	-0.01754398
0.17582	1512.11816	3e-08	5.4e-07	2.8e-07	1.8e-07	-0.0	2.95e-06	1.49e-06	1e-08	320.54981264	321.83876421	320.48964709	-0.00066419	-0.00199816	-0.01752324
0.17587	1512.54681	3e-08	5.4e-07	2.8e-07	1.8e-07	-0.0	2.95e-06	1.49e-06	1e-08	320.52892563	321.81684041	320.46877664	-0.00066469	-0.00199653	-0.0175094
0.17593	1512.97543	3e-08	5.4e-07	2.8e-07	1.8e-07	-0.0	2.95e-06	1.49e-06	1e-08	320.50802232	321.7949336	320.44792403	-0.00066514	-0.0019949	-0.01749553
0.17598	1513.40402	3e-08	5.4e-07	2.8e-07	1.8e-07	-0.0	2.95e-06	1.49e-06	1e-08	320.4871044	321.77304382	320.42708924	-0.00066256	-0.00199255	-0.01747538
0.17604	1513.83258	3e-08	5.4e-07	2.8e-07	1.8e-07	-0.0	2.95e-06	1.49e-06	1e-08	320.46626647	321.75117859	320.40627583	-0.00066311	-0.00199061	-0.01745891
0.17609	1514.26111	3e-08	5.4e-07	2.8e-07	1.8e-07	-0.0	2.95e-06	1.49e-06	1e-08	320.44541048	321.72933357	320.38548359	-0.00066258	-0.00198889	-0.01744422
0.17615	1514.68961	3e-08	5.4e-07	2.8e-07	1.8e-07	-0.0	2.95e-06	1.49e-06	1e-08	320.42457074	321.70750654	320.36470882	-0.00066089	-0.00198675	-0.01742595
0.1762	1515.11808	3e-08	5.4e-07	2.8e-07	1.8e-07	-0.0	2.95e-06	1.49e-06	1e-08	320.40378317	321.6857018	320.34395434	-0.0006611	-0.00198462	-0.01740781
0.17626	1515.54652	3e-08	5.4e-07	2.8e-07	1.8e-07	-0.0	2.95e-06	1.49e-06	1e-08	320.3829881	321.66391932	320.32322264	-0.00066105	-0.00198344	-0.01739775
0.17631	1515.97493	3e-08	5.4e-07	2.8e-07	1.8e-07	-0.0	2.95e-06	1.49e-06	1e-08	320.3621944	321.64214916	320.30250333	-0.00065879	-0.0019804	-0.01737172
0.17637	1516.40331	3e-08	5.4e-07	2.8e-07	1.8e-07	-0.0	2.95e-06	1.49e-06	1e-08	320.34147057	321.6204108	320.28181312	-0.00065888	-0.00197925	-0.01736193
0.17642	1516.83166	3e-08	5.4e-07	2.8e-07	1.8e-07	-0.0	2.95e-06	1.49e-06	1e-08	320.32074341	321.59868444	320.26113518	-0.00065905	-0.00197714	-0.01734395
0.17648	1517.25998	3e-08	5.4e-07	2.8e-07	1.8e-07	-0.0	2.95e-06	1.49e-06	1e-08	320.30001011	321.57698014	320.24047977	-0.00065745	-0.00197505	-0.0173261
0.18654	1595.13544	3e-08	5.4e-07	2.8e-07	1.8e-07	-0.0	2.95e-06	1.49e-06	1e-08	316.81646357	317.92154256	316.76617679	-0.00055176	-0.00165709	-0.01460098
0.1866	1595.55821	3e-08	5.4e-07	2.8e-07	1.8e-07	-0.0	2.95e-06	1.49e-06	1e-08	316.79900058	317.90320645	316.74877343	-0.00055203	-0.00165623	-0.01459353
0.18665	1595.98094	3e-08	5.4e-07	2.8e-07	1.8e-07	-0.0	2.95e-06	1.49e-06	1e-08	316.78152866	317.88487956	316.7313797	-0.0005492	-0.00165364	-0.01457123
0.18671	1596.40364	3e-08	5.4e-07	2.8e-07	1.8e-07	-0.0	2.95e-06	1.49e-06	1e-08	316.76414562	317.86658003	316.71400968	-0.0005496	-0.00165272	-0.01456326
0.18676	1596.82632	3e-08	5.4e-07	2.8e-07	1.8e-07	-0.0	2.95e-06	1.49e-06	1e-08	316.74674973	317.84829035	316.6966501	-0.00055033	-0.00165099	-0.01454842
0.18682	1597.24896	3e-08	5.4e-07	2.8e-07	1.8e-07	-0.0	2.95e-06	1.49e-06	1e-08	316.72932993	317.83001903	316.67930996	-0.00054837	-0.00164921	-0.01453306
0.18687	1597.67157	3e-08	5.4e-07	2.8e-07	1.8e-07	-0.0	2.95e-06	1.49e-06	1e-08	316.7119716	317.81176657	316.66198616	-0.00054743	-0.00164835	-0.01452564
0.18693	1598.09415	3e-08	5.4e-07	2.8e-07	1.8e-07	-0.0	2.95e-06	1.49e-06	1e-08	316.69464278	317.79352321	316.64467025	-0.00054857	-0.0016457	-0.01450293
0.18698	1598.51671	3e-08	5.4e-07	2.8e-07	1.8e-07	-0.0	2.95e-06	1.49e-06	1e-08	316.67727707	317.77530794	316.62738411	-0.00054762	-0.00164484	-0.01449551
0.18704	1598.93923	3e-08	5.4e-07	2.8e-07	1.8e-07	-0.0	2.95e-06	1.49e-06	1e-08	316.65994115	317.75710178	316.61010586	-0.00054567	-0.00164308	-0.01448024
0.18709	1599.36172	3e-08	5.4e-07	2.8e-07	1.8e-07	-0.0	2.95e-06	1.49e-06	1e-08	316.64266647	317.73891436	316.59284382	-0.00054641	-0.00164135	-0.01446544
0.18715	1599.78418	3e-08	5.4e-07	2.8e-07	1.8e-07	-0.0	2.95e-06	1.49e-06	1e-08	316.62536755	317.72074525	316.5756012	-0.00054681	-0.00164044	-0.01445758
0.1872	1600.20661	3e-08	5.4e-07	2.8e-07	1.8e-07	-0.0	2.95e-06	1.49e-06	1e-08	316.60805576	317.70258586	316.55836888	-0.00054397	-0.00163787	-0.01443543
0.18726	1600.62901	3e-08	5.4e-07	2.8e-07	1.8e-07	-0.0	2.95e-06	1.49e-06	1e-08	316.59083313	317.68445366	316.54116008	-0.00054426	-0.00163702	-0.01442807
0.18731	1601.05138	3e-08	5.4e-07	2.8e-07	1.8e-07	-0.0	2.95e-06	1.49e-06	1e-08	316.573601	317.66633057	316.52396083	-0.00054506	-0.00163519	-0.01441237
0.18737	1601.47371	3e-08	5.4e-07	2.8e-07	1.8e-07	-0.0	2.95e-06	1.49e-06	1e-08	316.55634296	317.64822689	316.50678218	-0.00054323	-0.00163354	-0.01439814
0.18742	1601.89602	3e-08	5.4e-07	2.8e-07	1.8e-07	-0.0	2.95e-06	1.49e-06	1e-08	316.53914241	317.63014069	316.48961863	-0.00054216	-0.00163258	-0.01438982
0.18748	1602.3183	3e-08	5.4e-07	2.8e-07	1.8e-07	-0.0	2.95e-06	1.49e-06	1e-08	316.52197543	317.6120647	316.4724639	-0.00054326	-0.00163007	-0.01436826
0.19754	1679.07986	3e-08	5.4e-07	2.8e-07	1.8e-07	-0.0	2.95e-06	1.49e-06	1e-08	313.62838909	314.58688239	313.58626769	-0.00045798	-0.00134269	-0.01211637
0.1976	1679.4965	3e-08	5.4e-07	2.8e-07	1.8e-07	-0.0	2.95e-06	1.49e-06	1e-08	313.61381471	314.57191706	313.57178044	-0.00045752	-0.00130983	-0.01210498
0.19765	1679.9131	3e-08	5.4e-07	2.8e-07	1.8e-07	-0.0	2.95e-06	1.49e-06	1e-08	313.5992548	314.55731755	313.55726238	-0.00045727	-0.00130442	-0.01209477
0.19771	1680.32967	3e-08	5.4e-07	2.8e-07	1.8e-07	-0.0	2.95e-06	1.49e-06	1e-08	313.5847024	314.54277793	313.54275072	-0.00045686	-0.00128914	-0.01208334
0.19776	1680.74621	3e-08	5.4e-07	2.8e-07	1.8e-07	-0.0	2.95e-06	1.49e-06	1e-08	313.57016253	314.52840818	313.52823309	-0.00045637	-0.00130236	-0.01207195
0.19782	1681.16272	3e-08	5.4e-07	2.8e-07	1.8e-07	-0.0	2.95e-06	1.49e-06	1e-08	313.55563791	314.51389054	313.51374933	-0.00045603	-0.00130672	-0.01206047
0.19787	1681.5792	3e-08	5.4e-07	2.8e-07	1.8e-07	-0.0	2.95e-06	1.49e-06	1e-08	313.54112393	314.49932389	313.49928732	-0.00045549	-0.00127206	-0.01204823
0.19793	1681.99564	3e-08	5.4e-07	2.8e-07	1.8e-07	-0.0	2.95e-06	1.49e-06	1e-08	313.52662675	314.4851431	313.48479307	-0.00045489	-0.00131575	-0.01203755
0.19798	1682.41206	3e-08	5.4e-07	2.8e-07	1.8e-07	-0.0	2.95e-06	1.49e-06	1e-08	313.5121481	314.47047486	313.47037435	-0.00045458	-0.00128099	-0.01202653
0.19804	1682.82845	3e-08	5.4e-07	2.8e-07	1.8e-07	-0.0	2.95e-06	1.49e-06	1e-08	313.49767926	314.45619368	313.45592183	-0.00045406	-0.00129269	-0.01201517
0.19809	1683.2448	3e-08	5.4e-07	2.8e-07	1.8e-07	-0.0	2.95e-06	1.49e-06	1e-08	313.48322652	314.44178155	313.44150098	-0.00045367	-0.0013131	-0.01200385
0.19815	1683.66112	3e-08	5.4e-07	2.8e-07	1.8e-07	-0.0	2.95e-06	1.49e-06	1e-08	313.46878592	314.42714151	313.42712413	-0.00045348	-0.00125486	-0.01199247
0.1982	1684.07742	3e-08	5.4e-07	2.8e-07	1.8e-07	-0.0	2.95e-06	1.49e-06	1e-08	313.45435094	314.41315027	313.41268122	-0.00045287	-0.00129476	-0.01198109
0.19826	1684.49368	3e-08	5.4e-07	2.8e-07	1.8e-07	-0.0	2.95e-06	1.49e-06	1e-08	313.43993488	314.3987137	313.39830947	-0.00045255	-0.00130034	-0.01196979
0.19831	1684.90991	3e-08	5.4e-07	2.8e-07	1.8e-07	-0.0	2.95e-06	1.49e-06	1e-08	313.42552878	314.38421451	313.38396098	-0.00045199	-0.00127209	-0.01195859
0.19837	1685.32611	3e-08	5.4e-07	2.8e-07	1.8e-07	-0.0	2.95e-06	1.49e-06	1e-08	313.41114009	314.37002983	313.36958775	-0.00045154	-0.00127766	-0.01194732
0.19842	1685.74228	3e-08	5.4e-07	2.8e-07	1.8e-07	-0.0	2.95e-06	1.49e-06	1e-08	313.39676531	314.35578264	313.35523753	-0.0004511	-0.00128297	-0.0119361
0.19848	1686.15842	3e-08	5.4e-07	2.8e-07	1.8e-07	-0.0	2.95e-06	1.49e-06	1e-08	313.38240415	314.3414758	313.34090992	-0.0004506	-0.00130883	-0.01192473
0.20854	1761.78808	3e-08	5.4e-07	2.8e-07	1.8e-07	-0.0	2.95e-06	1.49e-06	1e-08	310.96887001	311.93365107	310.93332185	-0.00037795	-0.00107886	-0.01003503
0.20859	1762.19848	3e-08	5.4e-07	2.8e-07	1.8e-07	-0.0	2.95e-06	1.49e-06	1e-08	310.95678723	311.92155588	310.9212747	-0.00037758	-0.00107873	-0.01002557
0.20865	1762.60885	3e-08	5.4e-07	2.8e-07	1.8e-07	-0.0	2.95e-06	1.49e-06	1e-08	310.94471606	311.90946177	310.90924013	-0.0003772	-0.00107859	-0.01001611
0.2087	1763.01919	3e-08	5.4e-07	2.8e-07	1.8e-07	-0.0	2.95e-06	1.49e-06	1e-08	310.93265684	311.89736895	310.8972181	-0.0003768	-0.00107842	-0.01000668
0.20876	1763.4295	3e-08	5.4e-07	2.8e-07	1.8e-07	-0.0	2.95e-06	1.49e-06	1e-08	310.92061018	311.88527772	310.88520853	-0.00037646	-0.00103749	-0.00999725
0.20881	1763.83977	3e-08	5.4e-07	2.8e-07	1.8e-07	-0.0	2.95e-06	1.49e-06	1e-08	310.90857402	311.87364505	310.87315424	-0.00037614	-0.00107094	-0.00998781
0.20887	1764.25002	3e-08	5.4e-07	2.8e-07	1.8e-07	-0.0	2.95e-06	1.49e-06	1e-08	310.89654781	311.86163709	310.86115973	-0.0003758	-0.00107814	-0.0099784
0.20892	1764.66023	3e-08	5.4e-07	2.8e-07	1.8e-07	-0.0	2.95e-06	1.49e-06	1e-08	310.88453237	311.84954807	310.84918807	-0.00037539	-0.00107796	-0.00996898
0.20898	1765.07041	3e-08	5.4e-07	2.8e-07	1.8e-07	-0.0	2.95e-06	1.49e-06	1e-08	310.87252971	311.83746072	310.83722881	-0.00037501	-0.00107781	-0.0099596
0.20903	1765.48056	3e-08	5.4e-07	2.8e-07	1.8e-07	-0.0	2.95e-06	1.49e-06	1e-08	310.86053885	311.82537473	310.82528198	-0.00037472	-0.00102969	-0.0099502
0.20909	1765.89068	3e-08	5.4e-07	2.8e-07	1.8e-07	-0.0	2.95e-06	1.49e-06	1e-08	310.84855692	311.81382806	310.81328037	-0.00037429	-0.0010776	-0.00994082
0.20914	1766.30076	3e-08	5.4e-07	2.8e-07	1.8e-07	-0.0	2.95e-06	1.49e-06	1e-08	310.83658848	311.80174376	310.80135862	-0.00037393	-0.0010774	-0.00993147
0.2092	1766.71082	3e-08	5.4e-07	2.8e-07	1.8e-07	-0.0	2.95e-06	1.49e-06	1e-08	310.82463138	311.78966139	310.78944922	-0.00037363	-0.00106897	-0.0099221
0.20925	1767.12084	3e-08	5.4e-07	2.8e-07	1.8e-07	-0.0	2.95e-06	1.49e-06	1e-08	310.81268384	311.77767322	310.7775407	-0.00037324	-0.00103751	-0.00991272
0.20931	1767.53084	3e-08	5.4e-07	2.8e-07	1.8e-07	-0.0	2.95e-06	1.49e-06	1e-08	310.8007483	311.76603759	310.76560064	-0.00037293	-0.00107716	-0.00990339
0.20936	1767.9408	3e-08	5.4e-07	2.8e-07	1.8e-07	-0.0	2.95e-06	1.49e-06	1e-08	310.78882258	311.75395698	310.75372892	-0.00037251	-0.00107699	-0.00989405
0.20942	1768.35073	3e-08	5.4e-07	2.8e-07	1.8e-07	-0.0	2.95e-06	1.49e-06	1e-08	310.77690998	311.74187791	310.74186949	-0.00037218	-0.00102878	-0.00988473
0.20947	1768.76063	3e-08	5.4e-07	2.8e-07	1.8e-07	-0.0	2.95e-06	1.49e-06	1e-08	310.76500764	311.73033922	310.72995499	-0.00037179	-0.00107676	-0.00987539
0.21954	1843.23965	3e-08	5.4e-07	2.8e-07	1.8e-07	-0.0	2.95e-06	1.49e-06	1e-08	308.76495836	309.73489335	308.73485114	-0.00031183	-0.00088101	-0.00830923
0.21959	1843.64371	3e-08	5.4e-07	2.8e-07	1.8e-07	-0.0	2.95e-06	1.49e-06	1e-08	308.7549514	309.72496786	308.72485696	-0.00031162	-0.00086851	-0.00830139
0.21965	1844.04774	3e-08	5.4e-07	2.8e-07	1.8e-07	-0.0	2.95e-06	1.49e-06	1e-08	308.74495104	309.715183	308.71485594	-0.00031142	-0.00088751	-0.00829357
0.2197	1844.45174	3e-08	5.4e-07	2.8e-07	1.8e-07	-0.0	2.95e-06	1.49e-06	1e-08	308.73495672	309.70518382	308.70489232	-0.00031104	-0.00089714	-0.00828574
0.21976	1844.85571	3e-08	5.4e-07	2.8e-07	1.8e-07	-0.0	2.95e-06	1.49e-06	1e-08	308.72497458	309.695076	308.69495267	-0.00031082	-0.00086819	-0.00827793
0.21981	1845.25965	3e-08	5.4e-07	2.8e-07	1.8e-07	-0.0	2.95e-06	1.49e-06	1e-08	308.71499932	309.68529412	308.68498302	-0.00031035	-0.00088439	-0.00827011
0.21987	1845.66356	3e-08	5.4e-07	2.8e-07	1.8e-07	-0.0	2.95e-06	1.49e-06	1e-08	308.70503898	309.67532948	308.67504645	-0.0003102	-0.00090893	-0.00826231
0.21992	1846.06743	3e-08	5.4e-07	2.8e-07	1.8e-07	-0.0	2.95e-06	1.49e-06	1e-08	308.69508313	309.66508812	308.66515509	-0.00030989	-0.00084068	-0.00825453
0.21998	1846.47127	3e-08	5.4e-07	2.8e-07	1.8e-07	-0.0	2.95e-06	1.49e-06	1e-08	308.68513708	309.6556156	308.65517837	-0.00030961	-0.00088875	-0.00824673
0.22003	1846.87508	3e-08	5.4e-07	2.8e-07	1.8e-07	-0.0	2.95e-06	1.49e-06	1e-08	308.67519989	309.64560116	308.64527972	-0.00030924	-0.00088898	-0.00823895
0.22009	1847.27886	3e-08	5.4e-07	2.8e-07	1.8e-07	-0.0	2.95e-06	1.49e-06	1e-08	308.66527432	309.63558396	308.6353918	-0.00030897	-0.00086753	-0.00823118
0.22014	1847.6826	3e-08	5.4e-07	2.8e-07	1.8e-07	-0.0	2.95e-06	1.49e-06	1e-08	308.6553574	309.62580823	308.62548428	-0.00030868	-0.00086128	-0.00822341
0.2202	1848.08632	3e-08	5.4e-07	2.8e-07	1.8e-07	-0.0	2.95e-06	1.49e-06	1e-08	308.6454495	309.61610275	308.61557849	-0.00030841	-0.00088836	-0.00821565
0.22025	1848.49	3e-08	5.4e-07	2.8e-07	1.8e-07	-0.0	2.95e-06	1.49e-06	1e-08	308.63555012	309.6060918	308.60572126	-0.00030809	-0.00088824	-0.0082079
0.22031	1848.89365	3e-08	5.4e-07	2.8e-07	1.8e-07	-0.0	2.95e-06	1.49e-06	1e-08	308.6256608	309.59608198	308.5958743	-0.00030788	-0.00087294	-0.00820017
0.22036	1849.29727	3e-08	5.4e-07	2.8e-07	1.8e-07	-0.0	2.95e-06	1.49e-06	1e-08	308.61577799	309.58624438	308.58601641	-0.00030747	-0.00089567	-0.00819241
0.22042	1849.70085	3e-08	5.4e-07	2.8e-07	1.8e-07	-0.0	2.95e-06	1.49e-06	1e-08	308.60590833	309.5761504	308.57620076	-0.00030716	-0.00083942	-0.00818469
0.22047	1850.1044	3e-08	5.4e-07	2.8e-07	1.8e-07	-0.0	2.95e-06	1.49e-06	1e-08	308.59604853	309.56669011	308.56631652	-0.00030701	-0.00087965	-0.00817698
0.23054	1923.41323	3e-08	5.4e-07	2.8e-07	1.8e-07	-0.0	2.95e-06	1.49e-06	1e-08	306.93908552	307.91319962	306.91347047	-0.00025756	-0.00070759	-0.00687945
0.23059	1923.81085	3e-08	5.4e-07	2.8e-07	1.8e-07	-0.0	2.95e-06	1.49e-06	1e-08	306.93079391	307.90519537	306.90516449	-0.00025734	-0.00073748	-0.00687295
0.23065	1924.20844	3e-08	5.4e-07	2.8e-07	1.8e-07	-0.0	2.95e-06	1.49e-06	1e-08	306.92250913	307.89685289	306.89690931	-0.00025708	-0.00072899	-0.00686647
0.2307	1924.60599	3e-08	5.4e-07	2.8e-07	1.8e-07	-0.0	2.95e-06	1.49e-06	1e-08	306.91423273	307.88860626	306.88865095	-0.00025685	-0.00072899	-0.00685998
0.23076	1925.00352	3e-08	5.4e-07	2.8e-07	1.8e-07	-0.0	2.95e-06	1.49e-06	1e-08	306.90596357	307.88035953	306.88040137	-0.00025662	-0.00073757	-0.00685351
0.23081	1925.40101	3e-08	5.4e-07	2.8e-07	1.8e-07	-0.0	2.95e-06	1.49e-06	1e-08	306.8977017	307.87201555	306.87217262	-0.00025635	-0.00073899	-0.00684704
0.23087	1925.79846	3e-08	5.4e-07	2.8e-07	1.8e-07	-0.0	2.95e-06	1.49e-06	1e-08	306.88944856	307.86365531	306.86395456	-0.0002561	-0.00071898	-0.00684058
0.23092	1926.19589	3e-08	5.4e-07	2.8e-07	1.8e-07	-0.0	2.95e-06	1.49e-06	1e-08	306.88120324	307.85552131	306.85571713	-0.00025593	-0.00070828	-0.00683412
0.23098	1926.59328	3e-08	5.4e-07	2.8e-07	1.8e-07	-0.0	2.95e-06	1.49e-06	1e-08	306.87296341	307.84750822	306.84747349	-0.00025563	-0.00074165	-0.00682766
0.23103	1926.99064	3e-08	5.4e-07	2.8e-07	1.8e-07	-0.0	2.95e-06	1.49e-06	1e-08	306.86473287	307.83911745	306.83928537	-0.00025542	-0.000714	-0.00682122
0.23109	1927.38797	3e-08	5.4e-07	2.8e-07	1.8e-07	-0.0	2.95e-06	1.49e-06	1e-08	306.85650907	307.83103941	306.83106717	-0.00025514	-0.0007288	-0.00681478
0.23114	1927.78526	3e-08	5.4e-07	2.8e-07	1.8e-07	-0.0	2.95e-06	1.49e-06	1e-08	306.84829423	307.82279374	306.8228784	-0.00025492	-0.00071745	-0.00680835
0.2312	1928.18252	3e-08	5.4e-07	2.8e-07	1.8e-07	-0.0	2.95e-06	1.49e-06	1e-08	306.84008636	307.81467634	306.81468242	-0.00025466	-0.00071739	-0.00680192
0.23125	1928.57975	3e-08	5.4e-07	2.8e-07	1.8e-07	-0.0	2.95e-06	1.49e-06	1e-08	306.83188655	307.80655941	306.80649503	-0.00025447	-0.00074368	-0.0067955
0.23131	1928.97695	3e-08	5.4e-07	2.8e-07	1.8e-07	-0.0	2.95e-06	1.49e-06	1e-08	306.8236929	307.7981449	306.7983533	-0.00025418	-0.00072	-0.00678908
0.23136	1929.37412	3e-08	5.4e-07	2.8e-07	1.8e-07	-0.0	2.95e-06	1.49e-06	1e-08	306.81550858	307.78999819	306.79018691	-0.00025392	-0.00072761	-0.00678267
0.23142	1929.77125	3e-08	5.4e-07	2.8e-07	1.8e-07	-0.0	2.95e-06	1.49e-06	1e-08	306.8073323	307.78176526	306.78203985	-0.00025368	-0.0007096	-0.00677627
0.23147	1930.16835	3e-08	5.4e-07	2.8e-07	1.8e-07	-0.0	2.95e-06	1.49e-06	1e-08	306.79916389	307.77373597	306.77387614	-0.00025346	-0.00072518	-0.00676987
0.24154	2002.2866	3e-08	5.4e-07	2.8e-07	1.8e-07	-0.0	2.95e-06	1.49e-06	1e-08	305.4266937	306.40472642	305.40475905	-0.00021279	-0.00061989	-0.00569509
0.24159	2002.67766	3e-08	5.4e-07	2.8e-07	1.8e-07	-0.0	2.95e-06	1.49e-06	1e-08	305.4198255	306.39769048	305.39793032	-0.00021259	-0.00061594	-0.00568972
0.24165	2003.06869	3e-08	5.4e-07	2.8e-07	1.8e-07	-0.0	2.95e-06	1.49e-06	1e-08	305.4129636	306.39069921	305.39110332	-0.00021237	-0.00058438	-0.00568434
0.2417	2003.45969	3e-08	5.4e-07	2.8e-07	1.8e-07	-0.0	2.95e-06	1.49e-06	1e-08	305.40610881	306.38406603	305.38423925	-0.00021215	-0.00058906	-0.00567898
0.24176	2003.85065	3e-08	5.4e-07	2.8e-07	1.8e-07	-0.0	2.95e-06	1.49e-06	1e-08	305.39926102	306.37737961	305.37738897	-0.00021211	-0.00060096	-0.00567358
0.24181	2004.24158	3e-08	5.4e-07	2.8e-07	1.8e-07	-0.0	2.95e-06	1.49e-06	1e-08	305.39241434	306.37055806	305.37056292	-0.00021176	-0.00062269	-0.00566825
0.24187	2004.63248	3e-08	5.4e-07	2.8e-07	1.8e-07	-0.0	2.95e-06	1.49e-06	1e-08	305.38557894	306.36348969	305.3637744	-0.00021156	-0.00060432	-0.00566289
0.24192	2005.02334	3e-08	5.4e-07	2.8e-07	1.8e-07	-0.0	2.95e-06	1.49e-06	1e-08	305.37874989	306.35662976	305.35696731	-0.00021131	-0.0005843	-0.00565756
0.24198	2005.41417	3e-08	5.4e-07	2.8e-07	1.8e-07	-0.0	2.95e-06	1.49e-06	1e-08	305.37192884	306.349997	305.35013925	-0.00021116	-0.00059862	-0.00565221
0.24203	2005.80496	3e-08	5.4e-07	2.8e-07	1.8e-07	-0.0	2.95e-06	1.49e-06	1e-08	305.36511261	306.34320155	305.34333859	-0.00021097	-0.00061724	-0.00564687
0.24209	2006.19573	3e-08	5.4e-07	2.8e-07	1.8e-07	-0.0	2.95e-06	1.49e-06	1e-08	305.35830242	306.33619472	305.33657131	-0.00021073	-0.00058426	-0.00564154
0.24214	2006.58646	3e-08	5.4e-07	2.8e-07	1.8e-07	-0.0	2.95e-06	1.49e-06	1e-08	305.3514998	306.32956208	305.32976488	-0.00021055	-0.00058425	-0.00563621
0.2422	2006.97716	3e-08	5.4e-07	2.8e-07	1.8e-07	-0.0	2.95e-06	1.49e-06	1e-08	305.34470299	306.32292946	305.32296565	-0.00021048	-0.00059498	-0.00563086
0.24225	2007.36782	3e-08	5.4e-07	2.8e-07	1.8e-07	-0.0	2.95e-06	1.49e-06	1e-08	305.33790824	306.31617496	305.31618891	-0.00021014	-0.0006015	-0.00562557
0.24231	2007.75845	3e-08	5.4e-07	2.8e-07	1.8e-07	-0.0	2.95e-06	1.49e-06	1e-08	305.33112458	306.30934635	305.30942827	-0.00021008	-0.00059773	-0.00562023
0.24236	2008.14905	3e-08	5.4e-07	2.8e-07	1.8e-07	-0.0	2.95e-06	1.49e-06	1e-08	305.32434263	306.30256048	305.30266976	-0.0002097	-0.00059363	-0.00561495
0.24242	2008.53961	3e-08	5.4e-07	2.8e-07	1.8e-07	-0.0	2.95e-06	1.49e-06	1e-08	305.31757275	306.29582104	305.29591238	-0.00020953	-0.00059499	-0.00560965
0.24247	2008.93015	3e-08	5.4e-07	2.8e-07	1.8e-07	-0.0	2.95e-06	1.49e-06	1e-08	305.31080852	306.28906603	305.28916411	-0.00020944	-0.00058412	-0.00560432
0.25253	2079.83656	3e-08	5.4e-07	2.8e-07	1.8e-07	-0.0	2.95e-06	1.49e-06	1e-08	304.17420026	305.15514524	304.15535056	-0.00017585	-0.00048464	-0.00471426
0.25259	2080.22094	3e-08	5.4e-07	2.8e-07	1.8e-07	-0.0	2.95e-06	1.49e-06	1e-08	304.16851183	305.14962889	304.14965749	-0.00017567	-0.00053166	-0.00470981
0.25264	2080.6053	3e-08	5.4e-07	2.8e-07	1.8e-07	-0.0	2.95e-06	1.49e-06	1e-08	304.16282937	305.14357723	304.14403645	-0.00017547	-0.00048462	-0.00470536
0.2527	2080.98961	3e-08	5.4e-07	2.8e-07	1.8e-07	-0.0	2.95e-06	1.49e-06	1e-08	304.15715309	305.13806097	304.13835532	-0.00017532	-0.0004846	-0.00470091
0.25275	2081.3739	3e-08	5.4e-07	2.8e-07	1.8e-07	-0.0	2.95e-06	1.49e-06	1e-08	304.15148169	305.13254478	304.1326802	-0.00017518	-0.00049732	-0.00469647
0.25281	2081.75815	3e-08	5.4e-07	2.8e-07	1.8e-07	-0.0	2.95e-06	1.49e-06	1e-08	304.14581493	305.12688373	304.12702898	-0.00017497	-0.0005189	-0.00469204
0.25286	2082.14236	3e-08	5.4e-07	2.8e-07	1.8e-07	-0.0	2.95e-06	1.49e-06	1e-08	304.14015482	305.12097702	304.12141399	-0.00017483	-0.00048459	-0.0046876
0.25292	2082.52654	3e-08	5.4e-07	2.8e-07	1.8e-07	-0.0	2.95e-06	1.49e-06	1e-08	304.13449922	305.11546083	304.11575685	-0.00017469	-0.00048458	-0.00468317
0.25297	2082.91069	3e-08	5.4e-07	2.8e-07	1.8e-07	-0.0	2.95e-06	1.49e-06	1e-08	304.12884819	305.10994465	304.11010572	-0.0001745	-0.00048457	-0.00467875
0.25303	2083.29481	3e-08	5.4e-07	2.8e-07	1.8e-07	-0.0	2.95e-06	1.49e-06	1e-08	304.12320303	305.1044285	304.10446053	-0.00017434	-0.00053159	-0.00467433
0.25308	2083.67889	3e-08	5.4e-07	2.8e-07	1.8e-07	-0.0	2.95e-06	1.49e-06	1e-08	304.11756312	305.09837702	304.09888735	-0.00017413	-0.00048455	-0.00466991
0.25314	2084.06294	3e-08	5.4e-07	2.8e-07	1.8e-07	-0.0	2.95e-06	1.49e-06	1e-08	304.11192976	305.09286096	304.09325403	-0.000174	-0.00048454	-0.0046655
0.25319	2084.44695	3e-08	5.4e-07	2.8e-07	1.8e-07	-0.0	2.95e-06	1.49e-06	1e-08	304.10630074	305.08734488	304.0876267	-0.00017384	-0.00048454	-0.00466109
0.25325	2084.83093	3e-08	5.4e-07	2.8e-07	1.8e-07	-0.0	2.95e-06	1.49e-06	1e-08	304.10067669	305.08182881	304.08200535	-0.00017367	-0.00048453	-0.00465669
0.2533	2085.21487	3e-08	5.4e-07	2.8e-07	1.8e-07	-0.0	2.95e-06	1.49e-06	1e-08	304.09505809	305.07631277	304.07638992	-0.0001735	-0.00051105	-0.00465229
0.25336	2085.59879	3e-08	5.4e-07	2.8e-07	1.8e-07	-0.0	2.95e-06	1.49e-06	1e-08	304.08944495	305.07049474	304.07081768	-0.00017334	-0.00050501	-0.00464789
0.25341	2085.98267	3e-08	5.4e-07	2.8e-07	1.8e-07	-0.0	2.95e-06	1.49e-06	1e-08	304.08383715	305.06474543	304.06524288	-0.00017315	-0.0004845	-0.0046435
0.25347	2086.36651	3e-08	5.4e-07	2.8e-07	1.8e-07	-0.0	2.95e-06	1.49e-06	1e-08	304.07823532	305.05922947	304.0596452	-0.00017304	-0.0004845	-0.00463911
0.26353	2156.03886	3e-08	5.4e-07	2.8e-07	1.8e-07	-0.0	2.95e-06	1.49e-06	1e-08	303.13706824	304.12071449	303.12076396	-0.00014534	-0.00043633	-0.00390209
0.26359	2156.41644	3e-08	5.4e-07	2.8e-07	1.8e-07	-0.0	2.95e-06	1.49e-06	1e-08	303.1323583	304.11573637	303.1161008	-0.00014519	-0.00038945	-0.00389841
0.26364	2156.79399	3e-08	5.4e-07	2.8e-07	1.8e-07	-0.0	2.95e-06	1.49e-06	1e-08	303.12765332	304.11129299	303.11137676	-0.00014506	-0.00043631	-0.00389472
0.2637	2157.1715	3e-08	5.4e-07	2.8e-07	1.8e-07	-0.0	2.95e-06	1.49e-06	1e-08	303.12295246	304.1063149	303.10672354	-0.00014492	-0.00038944	-0.00389104
0.26375	2157.54898	3e-08	5.4e-07	2.8e-07	1.8e-07	-0.0	2.95e-06	1.49e-06	1e-08	303.11825607	304.10187154	303.10200946	-0.00014475	-0.0004363	-0.00388737
0.26381	2157.92643	3e-08	5.4e-07	2.8e-07	1.8e-07	-0.0	2.95e-06	1.49e-06	1e-08	303.11356503	304.09689354	303.09736611	-0.00014458	-0.00038942	-0.00388369
0.26386	2158.30384	3e-08	5.4e-07	2.8e-07	1.8e-07	-0.0	2.95e-06	1.49e-06	1e-08	303.10887952	304.09245031	303.09266185	-0.00014448	-0.00043628	-0.00388002
0.26392	2158.68122	3e-08	5.4e-07	2.8e-07	1.8e-07	-0.0	2.95e-06	1.49e-06	1e-08	303.10419715	304.08747237	303.08802842	-0.00014433	-0.00038942	-0.00387636
0.26397	2159.05856	3e-08	5.4e-07	2.8e-07	1.8e-07	-0.0	2.95e-06	1.49e-06	1e-08	303.09951974	304.08302907	303.0833341	-0.00014427	-0.00039401	-0.00387269
0.26403	2159.43587	3e-08	5.4e-07	2.8e-07	1.8e-07	-0.0	2.95e-06	1.49e-06	1e-08	303.0948443	304.07853334	303.0786513	-0.00014405	-0.00043167	-0.00386903
0.26408	2159.81314	3e-08	5.4e-07	2.8e-07	1.8e-07	-0.0	2.95e-06	1.49e-06	1e-08	303.09017594	304.0736079	303.07402621	-0.00014393	-0.0003894	-0.00386537
0.26414	2160.19038	3e-08	5.4e-07	2.8e-07	1.8e-07	-0.0	2.95e-06	1.49e-06	1e-08	303.08551124	304.06916467	303.06934673	-0.00014382	-0.00043003	-0.00386172
0.26419	2160.56759	3e-08	5.4e-07	2.8e-07	1.8e-07	-0.0	2.95e-06	1.49e-06	1e-08	303.08085034	304.06425786	303.06472927	-0.00014366	-0.00039562	-0.00385807
0.26425	2160.94476	3e-08	5.4e-07	2.8e-07	1.8e-07	-0.0	2.95e-06	1.49e-06	1e-08	303.07619435	304.05974355	303.06006841	-0.00014353	-0.00038939	-0.00385443
0.2643	2161.3219	3e-08	5.4e-07	2.8e-07	1.8e-07	-0.0	2.95e-06	1.49e-06	1e-08	303.07154264	304.05530034	303.05540372	-0.00014343	-0.00043625	-0.00385078
0.26436	2161.699	3e-08	5.4e-07	2.8e-07	1.8e-07	-0.0	2.95e-06	1.49e-06	1e-08	303.066894	304.05032239	303.05080983	-0.00014322	-0.00038937	-0.00384714
0.26441	2162.07607	3e-08	5.4e-07	2.8e-07	1.8e-07	-0.0	2.95e-06	1.49e-06	1e-08	303.06225232	304.04587932	303.0461549	-0.00014316	-0.00038938	-0.00384351
0.26447	2162.4531	3e-08	5.4e-07	2.8e-07	1.8e-07	-0.0	2.95e-06	1.49e-06	1e-08	303.05761264	304.04143605	303.04150502	-0.00014298	-0.00043622	-0.00383988
0.27453	2230.86811	3e-08	5.4e-07	2.8e-07	1.8e-07	-0.0	2.95e-06	1.49e-06	1e-08	302.27840289	303.26402294	302.26421635	-0.00012015	-0.00033831	-0.00322971
0.27459	2231.23876	3e-08	5.4e-07	2.8e-07	1.8e-07	-0.0	2.95e-06	1.49e-06	1e-08	302.27450362	303.2601556	302.26032443	-0.00012008	-0.00033407	-0.00322665
0.27464	2231.60938	3e-08	5.4e-07	2.8e-07	1.8e-07	-0.0	2.95e-06	1.49e-06	1e-08	302.2706065	303.25633668	302.25643075	-0.00011986	-0.00035202	-0.00322361
0.2747	2231.97996	3e-08	5.4e-07	2.8e-07	1.8e-07	-0.0	2.95e-06	1.49e-06	1e-08	302.26671635	303.25231252	302.25256626	-0.00011979	-0.00032616	-0.00322056
0.27475	2232.35051	3e-08	5.4e-07	2.8e-07	1.8e-07	-0.0	2.95e-06	1.49e-06	1e-08	302.26282845	303.24858398	302.24866964	-0.00011964	-0.00033997	-0.00321752
0.27481	2232.72102	3e-08	5.4e-07	2.8e-07	1.8e-07	-0.0	2.95e-06	1.49e-06	1e-08	302.25894557	303.24469748	302.24479647	-0.0001196	-0.00033834	-0.00321447
0.27486	2233.0915	3e-08	5.4e-07	2.8e-07	1.8e-07	-0.0	2.95e-06	1.49e-06	1e-08	302.25506407	303.24082966	302.24092521	-0.0001194	-0.00033499	-0.00321144
0.27492	2233.46194	3e-08	5.4e-07	2.8e-07	1.8e-07	-0.0	2.95e-06	1.49e-06	1e-08	302.25118905	303.23700003	302.23705324	-0.00011935	-0.0003461	-0.0032084
0.27497	2233.83235	3e-08	5.4e-07	2.8e-07	1.8e-07	-0.0	2.95e-06	1.49e-06	1e-08	302.24731534	303.23304337	302.23320108	-0.00011925	-0.00034195	-0.00320537
0.27503	2234.20272	3e-08	5.4e-07	2.8e-07	1.8e-07	-0.0	2.95e-06	1.49e-06	1e-08	302.24344509	303.22913417	302.22934719	-0.00011913	-0.0003498	-0.00320234
0.27508	2234.57306	3e-08	5.4e-07	2.8e-07	1.8e-07	-0.0	2.95e-06	1.49e-06	1e-08	302.23957846	303.22513517	302.22550842	-0.00011895	-0.00032564	-0.00319931
0.27514	2234.94336	3e-08	5.4e-07	2.8e-07	1.8e-07	-0.0	2.95e-06	1.49e-06	1e-08	302.23571773	303.22141231	302.22163973	-0.00011892	-0.00032769	-0.00319629
0.27519	2235.31363	3e-08	5.4e-07	2.8e-07	1.8e-07	-0.0	2.95e-06	1.49e-06	1e-08	302.23185805	303.21766596	302.21777812	-0.00011873	-0.00034237	-0.00319327
0.27525	2235.68386	3e-08	5.4e-07	2.8e-07	1.8e-07	-0.0	2.95e-06	1.49e-06	1e-08	302.22800441	303.21375172	302.2139411	-0.00011868	-0.00034499	-0.00319025
0.2753	2236.05406	3e-08	5.4e-07	2.8e-07	1.8e-07	-0.0	2.95e-06	1.49e-06	1e-08	302.22415246	303.20980751	302.21011193	-0.00011855	-0.00031854	-0.00318723
0.27536	2236.42422	3e-08	5.4e-07	2.8e-07	1.8e-07	-0.0	2.95e-06	1.49e-06	1e-08	302.22030454	303.20616565	302.20624968	-0.00011846	-0.00033613	-0.00318422
0.27541	2236.79435	3e-08	5.4e-07	2.8e-07	1.8e-07	-0.0	2.95e-06	1.49e-06	1e-08	302.2164595	303.20232277	302.20241622	-0.00011828	-0.00035194	-0.00318121
0.27547	2237.16444	3e-08	5.4e-07	2.8e-07	1.8e-07	-0.0	2.95e-06	1.49e-06	1e-08	302.21262031	303.19829903	302.19860894	-0.00011822	-0.00031529	-0.0031782
0.28553	2304.29773	3e-08	5.4e-07	2.8e-07	1.8e-07	-0.0	2.95e-06	1.49e-06	1e-08	301.56752678	302.55503245	301.5550935	-9.933e-05	-0.00029275	-0.00267296
0.28559	2304.66132	3e-08	5.4e-07	2.8e-07	1.8e-07	-0.0	2.95e-06	1.49e-06	1e-08	301.564299	302.55168052	301.55189026	-9.926e-05	-0.0002945	-0.00267045
0.28564	2305.02487	3e-08	5.4e-07	2.8e-07	1.8e-07	-0.0	2.95e-06	1.49e-06	1e-08	301.5610735	302.54830848	301.54869291	-9.907e-05	-0.00028796	-0.00266794
0.2857	2305.38838	3e-08	5.4e-07	2.8e-07	1.8e-07	-0.0	2.95e-06	1.49e-06	1e-08	301.55785417	302.54501134	301.54548962	-9.894e-05	-0.00026576	-0.00266542
0.28575	2305.75186	3e-08	5.4e-07	2.8e-07	1.8e-07	-0.0	2.95e-06	1.49e-06	1e-08	301.55463901	302.54196831	301.54225853	-9.893e-05	-0.00026062	-0.00266289
0.28581	2306.1153	3e-08	5.4e-07	2.8e-07	1.8e-07	-0.0	2.95e-06	1.49e-06	1e-08	301.55142428	302.53898419	301.53902374	-9.886e-05	-0.00030976	-0.00266037
0.28586	2306.47871	3e-08	5.4e-07	2.8e-07	1.8e-07	-0.0	2.95e-06	1.49e-06	1e-08	301.5482118	302.53543737	301.5358614	-9.888e-05	-0.00028939	-0.00265783
0.28592	2306.84208	3e-08	5.4e-07	2.8e-07	1.8e-07	-0.0	2.95e-06	1.49e-06	1e-08	301.54499868	302.53212374	301.53267405	-9.867e-05	-0.00026487	-0.00265534
0.28597	2307.20541	3e-08	5.4e-07	2.8e-07	1.8e-07	-0.0	2.95e-06	1.49e-06	1e-08	301.54179246	302.52909082	301.52945547	-9.86e-05	-0.00027252	-0.00265282
0.28603	2307.56871	3e-08	5.4e-07	2.8e-07	1.8e-07	-0.0	2.95e-06	1.49e-06	1e-08	301.53858832	302.52597031	301.52625108	-9.851e-05	-0.00027637	-0.00265031
0.28608	2307.93198	3e-08	5.4e-07	2.8e-07	1.8e-07	-0.0	2.95e-06	1.49e-06	1e-08	301.53538718	302.52280575	301.52305548	-9.841e-05	-0.00027467	-0.00264781
0.28614	2308.29521	3e-08	5.4e-07	2.8e-07	1.8e-07	-0.0	2.95e-06	1.49e-06	1e-08	301.53218941	302.51966054	301.51986087	-9.831e-05	-0.00027661	-0.00264529
0.28619	2308.6584	3e-08	5.4e-07	2.8e-07	1.8e-07	-0.0	2.95e-06	1.49e-06	1e-08	301.52899458	302.51649315	301.51667239	-9.82e-05	-0.0002747	-0.00264281
0.28625	2309.02155	3e-08	5.4e-07	2.8e-07	1.8e-07	-0.0	2.95e-06	1.49e-06	1e-08	301.52580328	302.51334757	301.51348457	-9.811e-05	-0.0002766	-0.0026403
0.2863	2309.38468	3e-08	5.4e-07	2.8e-07	1.8e-07	-0.0	2.95e-06	1.49e-06	1e-08	301.52261517	302.51018019	301.5103028	-9.799e-05	-0.00029204	-0.0026378
0.28636	2309.74776	3e-08	5.4e-07	2.8e-07	1.8e-07	-0.0	2.95e-06	1.49e-06	1e-08	301.51943065	302.50683599	301.50714606	-9.79e-05	-0.00026183	-0.00263532
0.28641	2310.11081	3e-08	5.4e-07	2.8e-07	1.8e-07	-0.0	2.95e-06	1.49e-06	1e-08	301.5162491	302.50383777	301.50395025	-9.782e-05	-0.00028971	-0.00263282
0.28647	2310.47382	3e-08	5.4e-07	2.8e-07	1.8e-07	-0.0	2.95e-06	1.49e-06	1e-08	301.5130702	302.5005202	301.50079699	-9.779e-05	-0.00029385	-0.00263033
0.29653	2376.29978	3e-08	5.4e-07	2.8e-07	1.8e-07	-0.0	2.95e-06	1.49e-06	1e-08	300.97907542	301.96799132	300.96811866	-8.215e-05	-0.00022716	-0.00221223
0.29659	2376.65616	3e-08	5.4e-07	2.8e-07	1.8e-07	-0.0	2.95e-06	1.49e-06	1e-08	300.97640327	301.9653869	300.96544622	-8.207e-05	-0.00024532	-0.00221014
0.29664	2377.0125	3e-08	5.4e-07	2.8e-07	1.8e-07	-0.0	2.95e-06	1.49e-06	1e-08	300.97373383	301.9625742	300.96280211	-8.193e-05	-0.00023805	-0.00220806
0.2967	2377.3688	3e-08	5.4e-07	2.8e-07	1.8e-07	-0.0	2.95e-06	1.49e-06	1e-08	300.97106897	301.95984493	300.96015051	-8.179e-05	-0.00022621	-0.00220596
0.29675	2377.72506	3e-08	5.4e-07	2.8e-07	1.8e-07	-0.0	2.95e-06	1.49e-06	1e-08	300.96840856	301.95725136	300.95748503	-8.185e-05	-0.00023495	-0.00220363
0.29681	2378.08129	3e-08	5.4e-07	2.8e-07	1.8e-07	-0.0	2.95e-06	1.49e-06	1e-08	300.96574604	301.95455752	300.95483519	-8.162e-05	-0.00023546	-0.00220176
0.29686	2378.43749	3e-08	5.4e-07	2.8e-07	1.8e-07	-0.0	2.95e-06	1.49e-06	1e-08	300.9630911	301.95185788	300.95218837	-8.161e-05	-0.00022957	-0.00219967
0.29692	2378.79364	3e-08	5.4e-07	2.8e-07	1.8e-07	-0.0	2.95e-06	1.49e-06	1e-08	300.96043659	301.94922576	300.94953617	-8.162e-05	-0.00020868	-0.00219759
0.29697	2379.14976	3e-08	5.4e-07	2.8e-07	1.8e-07	-0.0	2.95e-06	1.49e-06	1e-08	300.95778151	301.9468331	300.9468576	-8.147e-05	-0.00024402	-0.00219552
0.29703	2379.50585	3e-08	5.4e-07	2.8e-07	1.8e-07	-0.0	2.95e-06	1.49e-06	1e-08	300.95513131	301.94403518	300.94423136	-8.141e-05	-0.00024135	-0.00219328
0.29708	2379.86189	3e-08	5.4e-07	2.8e-07	1.8e-07	-0.0	2.95e-06	1.49e-06	1e-08	300.9524832	301.94126785	300.94160442	-8.142e-05	-0.00021481	-0.00219136
0.29714	2380.2179	3e-08	5.4e-07	2.8e-07	1.8e-07	-0.0	2.95e-06	1.49e-06	1e-08	300.94983457	301.93880485	300.93894292	-8.123e-05	-0.00025793	-0.00218932
0.29719	2380.57388	3e-08	5.4e-07	2.8e-07	1.8e-07	-0.0	2.95e-06	1.49e-06	1e-08	300.94719237	301.9358474	300.93634458	-8.125e-05	-0.00019455	-0.00218723
0.29725	2380.92981	3e-08	5.4e-07	2.8e-07	1.8e-07	-0.0	2.95e-06	1.49e-06	1e-08	300.94454948	301.93361673	300.93366018	-8.105e-05	-0.00025546	-0.00218516
0.2973	2381.28571	3e-08	5.4e-07	2.8e-07	1.8e-07	-0.0	2.95e-06	1.49e-06	1e-08	300.94191306	301.93068757	300.93106395	-8.106e-05	-0.00022135	-0.00218311
0.29736	2381.64158	3e-08	5.4e-07	2.8e-07	1.8e-07	-0.0	2.95e-06	1.49e-06	1e-08	300.9392762	301.92814955	300.92842271	-8.094e-05	-0.00022865	-0.00218101
0.29741	2381.99741	3e-08	5.4e-07	2.8e-07	1.8e-07	-0.0	2.95e-06	1.49e-06	1e-08	300.93664311	301.92552778	300.92579452	-8.092e-05	-0.00022603	-0.00217899
0.29747	2382.3532	3e-08	5.4e-07	2.8e-07	1.8e-07	-0.0	2.95e-06	1.49e-06	1e-08	300.93401064	301.92293602	300.92316546	-8.077e-05	-0.00022474	-0.0021769
0.30753	2446.84488	3e-08	5.4e-07	2.8e-07	1.8e-07	-0.0	2.95e-06	1.49e-06	1e-08	300.492038	301.48205072	300.4822938	-6.8e-05	-0.00017738	-0.00183071
0.30758	2447.1939	3e-08	5.4e-07	2.8e-07	1.8e-07	-0.0	2.95e-06	1.49e-06	1e-08	300.48982431	301.48001477	300.48006738	-6.791e-05	-0.00024421	-0.00182888
0.30764	2447.54287	3e-08	5.4e-07	2.8e-07	1.8e-07	-0.0	2.95e-06	1.49e-06	1e-08	300.48761356	301.47721168	300.47793725	-6.76e-05	-0.00015427	-0.00182709
0.30769	2447.89181	3e-08	5.4e-07	2.8e-07	1.8e-07	-0.0	2.95e-06	1.49e-06	1e-08	300.48541275	301.47544099	300.4756829	-6.766e-05	-0.00021199	-0.0018254
0.30775	2448.24072	3e-08	5.4e-07	2.8e-07	1.8e-07	-0.0	2.95e-06	1.49e-06	1e-08	300.48321004	301.47300775	300.47351206	-6.772e-05	-0.0001543	-0.00182375
0.3078	2448.58958	3e-08	5.4e-07	2.8e-07	1.8e-07	-0.0	2.95e-06	1.49e-06	1e-08	300.48100522	301.47123672	300.47126262	-6.745e-05	-0.00021062	-0.00182196
0.30786	2448.93841	3e-08	5.4e-07	2.8e-07	1.8e-07	-0.0	2.95e-06	1.49e-06	1e-08	300.4788093	301.46881922	300.46909438	-6.751e-05	-0.00020931	-0.00182024
0.30791	2449.2872	3e-08	5.4e-07	2.8e-07	1.8e-07	-0.0	2.95e-06	1.49e-06	1e-08	300.47661131	301.46641669	300.46692683	-6.755e-05	-0.00015429	-0.0018186
0.30797	2449.63595	3e-08	5.4e-07	2.8e-07	1.8e-07	-0.0	2.95e-06	1.49e-06	1e-08	300.47441219	301.46464569	300.46468437	-6.73e-05	-0.000208	-0.00181682
0.30802	2449.98467	3e-08	5.4e-07	2.8e-07	1.8e-07	-0.0	2.95e-06	1.49e-06	1e-08	300.47222114	301.46225815	300.46251948	-6.743e-05	-0.00020677	-0.00181499
0.30808	2450.33335	3e-08	5.4e-07	2.8e-07	1.8e-07	-0.0	2.95e-06	1.49e-06	1e-08	300.470026	301.45988477	300.4603556	-6.743e-05	-0.00015986	-0.00181332
0.30813	2450.68199	3e-08	5.4e-07	2.8e-07	1.8e-07	-0.0	2.95e-06	1.49e-06	1e-08	300.46783086	301.45804986	300.45812819	-6.719e-05	-0.0002387	-0.00181166
0.30819	2451.03059	3e-08	5.4e-07	2.8e-07	1.8e-07	-0.0	2.95e-06	1.49e-06	1e-08	300.46564336	301.45530996	300.4560135	-6.704e-05	-0.00015426	-0.00180986
0.30824	2451.37916	3e-08	5.4e-07	2.8e-07	1.8e-07	-0.0	2.95e-06	1.49e-06	1e-08	300.46346081	301.45353923	300.45378255	-6.719e-05	-0.00019038	-0.00180819
0.3083	2451.72769	3e-08	5.4e-07	2.8e-07	1.8e-07	-0.0	2.95e-06	1.49e-06	1e-08	300.46127342	301.45135393	300.45160488	-6.708e-05	-0.00019425	-0.00180648
0.30835	2452.07618	3e-08	5.4e-07	2.8e-07	1.8e-07	-0.0	2.95e-06	1.49e-06	1e-08	300.45908953	301.44912413	300.44943489	-6.707e-05	-0.00018122	-0.00180474
0.30841	2452.42464	3e-08	5.4e-07	2.8e-07	1.8e-07	-0.0	2.95e-06	1.49e-06	1e-08	300.45690601	301.44704397	300.44724901	-6.678e-05	-0.0002095	-0.00180311
0.30846	2452.77305	3e-08	5.4e-07	2.8e-07	1.8e-07	-0.0	2.95e-06	1.49e-06	1e-08	300.4547319	301.44463915	300.44510474	-6.686e-05	-0.00015429	-0.00180148
0.31853	2515.90205	3e-08	5.4e-07	2.8e-07	1.8e-07	-0.0	2.95e-06	1.49e-06	1e-08	300.08898765	301.07948159	300.08031368	-5.723e-05	-0.00015408	-0.00150735
0.31858	2516.24354	3e-08	5.4e-07	2.8e-07	1.8e-07	-0.0	2.95e-06	1.49e-06	1e-08	300.08712331	301.07771134	300.07849354	-5.723e-05	-0.00015408	-0.00150735
0.31864	2516.58499	3e-08	5.4e-07	2.8e-07	1.8e-07	-0.0	2.95e-06	1.49e-06	1e-08	300.08525897	301.07594109	300.0766734	-5.723e-05	-0.00015408	-0.00150735
0.31869	2516.92641	3e-08	5.4e-07	2.8e-07	1.8e-07	-0.0	2.95e-06	1.49e-06	1e-08	300.08339462	301.07417084	300.07485326	-5.723e-05	-0.00015408	-0.00150735
0.31875	2517.26779	3e-08	5.4e-07	2.8e-07	1.8e-07	-0.0	2.95e-06	1.49e-06	1e-08	300.08153028	301.07240059	300.07303312	-5.723e-05	-0.00015408	-0.00150735
0.3188	2517.60913	3e-08	5.4e-07	2.8e-07	1.8e-07	-0.0	2.95e-06	1.49e-06	1e-08	300.07966594	301.07063034	300.07121298	-5.723e-05	-0.00015408	-0.00150735
0.31886	2517.95043	3e-08	5.4e-07	2.8e-07	1.8e-07	-0.0	2.95e-06	1.49e-06	1e-08	300.0778016	301.06886009	300.06939285	-5.437e-05	-0.0001541	-0.00150448
0.31891	2518.2917	3e-08	5.4e-07	2.8e-07	1.8e-07	-0.0	2.95e-06	1.49e-06	1e-08	300.07603029	301.06708961	300.06757275	-5.332e-05	-0.00015411	-0.00150342
0.31897	2518.63293	3e-08	5.4e-07	2.8e-07	1.8e-07	-0.0	2.95e-06	1.49e-06	1e-08	300.0742933	301.06531905	300.06575266	-5.238e-05	-0.00015412	-0.00150248
0.31902	2518.97411	3e-08	5.4e-07	2.8e-07	1.8e-07	-0.0	2.95e-06	1.49e-06	1e-08	300.07258694	301.06354841	300.06393259	-5.144e-05	-0.00015412	-0.00150154
0.31908	2519.31527	3e-08	5.4e-07	2.8e-07	1.8e-07	-0.0	2.95e-06	1.49e-06	1e-08	300.07091121	301.0617777	300.06211253	-5.05e-05	-0.00015413	-0.00150059
0.31913	2519.65638	3e-08	5.4e-07	2.8e-07	1.8e-07	-0.0	2.95e-06	1.49e-06	1e-08	300.06926612	301.06000691	300.06029249	-5.341e-05	-0.00015412	-0.00149948
0.31919	2519.99745	3e-08	5.4e-07	2.8e-07	1.8e-07	-0.0	2.95e-06	1.49e-06	1e-08	300.06752606	301.0582362	300.05847809	-5.977e-05	-0.0001541	-0.00149813
0.31924	2520.33849	3e-08	5.4e-07	2.8e-07	1.8e-07	-0.0	2.95e-06	1.49e-06	1e-08	300.06557873	301.0564657	300.05667449	-5.403e-05	-0.00015412	-0.00149676
0.3193	2520.67949	3e-08	5.4e-07	2.8e-07	1.8e-07	-0.0	2.95e-06	1.49e-06	1e-08	300.06381865	301.05469493	300.05486478	-5.936e-05	-0.00015411	-0.00149533
0.31935	2521.02045	3e-08	5.4e-07	2.8e-07	1.8e-07	-0.0	2.95e-06	1.49e-06	1e-08	300.06188485	301.05292431	300.05306454	-6.326e-05	-0.0001541	-0.00149392
0.31941	2521.36137	3e-08	5.4e-07	2.8e-07	1.8e-07	-0.0	2.95e-06	1.49e-06	1e-08	300.059824	301.05115379	300.05127176	-5.814e-05	-0.00015412	-0.00149206
0.31946	2521.70225	3e-08	5.4e-07	2.8e-07	1.8e-07	-0.0	2.95e-06	1.49e-06	1e-08	300.05792992	301.049383	300.04947442	-5.118e-05	-0.00015415	-0.00149042
0.32953	2583.43843	3e-08	5.4e-07	2.8e-07	1.8e-07	-0.0	2.95e-06	1.49e-06	1e-08	299.75752937	300.7272911	299.74997633	-4.595e-05	-0.00015046	-0.00125518
0.32958	2583.77223	3e-08	5.4e-07	2.8e-07	1.8e-07	-0.0	2.95e-06	1.49e-06	1e-08	299.75603157	300.72556118	299.7484894	-4.101e-05	-0.00015043	-0.00125389
0.32964	2584.10599	3e-08	5.4e-07	2.8e-07	1.8e-07	-0.0	2.95e-06	1.49e-06	1e-08	299.7546947	300.72383157	299.74699731	-4.599e-05	-0.00015037	-0.0012526
0.32969	2584.43972	3e-08	5.4e-07	2.8e-07	1.8e-07	-0.0	2.95e-06	1.49e-06	1e-08	299.7531955	300.72210263	299.74551394	-4.859e-05	-0.00015034	-0.00125193
0.32975	2584.77341	3e-08	5.4e-07	2.8e-07	1.8e-07	-0.0	2.95e-06	1.49e-06	1e-08	299.75161177	300.72037405	299.74403512	-3.991e-05	-0.00015024	-0.0012482
0.3298	2585.10705	3e-08	5.4e-07	2.8e-07	1.8e-07	-0.0	2.95e-06	1.49e-06	1e-08	299.75031068	300.71864655	299.74254921	-3.985e-05	-0.00015024	-0.00124817
0.32986	2585.44066	3e-08	5.4e-07	2.8e-07	1.8e-07	-0.0	2.95e-06	1.49e-06	1e-08	299.74901176	300.71691907	299.74106325	-3.985e-05	-0.00015024	-0.00124817
0.32991	2585.77423	3e-08	5.4e-07	2.8e-07	1.8e-07	-0.0	2.95e-06	1.49e-06	1e-08	299.74771283	300.71519159	299.73957728	-4.915e-05	-0.00015018	-0.00124745
0.32997	2586.10776	3e-08	5.4e-07	2.8e-07	1.8e-07	-0.0	2.95e-06	1.49e-06	1e-08	299.74611053	300.71346474	299.73810533	-4.674e-05	-0.00015014	-0.00124598
0.33002	2586.44126	3e-08	5.4e-07	2.8e-07	1.8e-07	-0.0	2.95e-06	1.49e-06	1e-08	299.74458685	300.71173838	299.73663198	-4.722e-05	-0.00015005	-0.00124335
0.33008	2586.77471	3e-08	5.4e-07	2.8e-07	1.8e-07	-0.0	2.95e-06	1.49e-06	1e-08	299.7430477	300.71001305	299.73516287	-4.722e-05	-0.00015005	-0.00124335
0.33013	2587.10812	3e-08	5.4e-07	2.8e-07	1.8e-07	-0.0	2.95e-06	1.49e-06	1e-08	299.74150855	300.70828773	299.73369376	-4.532e-05	-0.00014999	-0.00124151
0.33019	2587.4415	3e-08	5.4e-07	2.8e-07	1.8e-07	-0.0	2.95e-06	1.49e-06	1e-08	299.74003136	300.70656307	299.73222448	-4.403e-05	-0.00014995	-0.00124026
0.33024	2587.77484	3e-08	5.4e-07	2.8e-07	1.8e-07	-0.0	2.95e-06	1.49e-06	1e-08	299.7385962	300.70483886	299.7307551	-4.403e-05	-0.00014995	-0.00124026
0.3303	2588.10813	3e-08	5.4e-07	2.8e-07	1.8e-07	-0.0	2.95e-06	1.49e-06	1e-08	299.73716103	300.70311465	299.72928572	-4.787e-05	-0.00014984	-0.00123745
0.33035	2588.44139	3e-08	5.4e-07	2.8e-07	1.8e-07	-0.0	2.95e-06	1.49e-06	1e-08	299.73560053	300.70139171	299.72782552	-4.828e-05	-0.00014983	-0.00123715
0.33041	2588.77461	3e-08	5.4e-07	2.8e-07	1.8e-07	-0.0	2.95e-06	1.49e-06	1e-08	299.73402683	300.6996689	299.72636629	-4.693e-05	-0.00014982	-0.00123682
0.33046	2589.10779	3e-08	5.4e-07	2.8e-07	1.8e-07	-0.0	2.95e-06	1.49e-06	1e-08	299.73249704	300.69794619	299.72490563	-4.197e-05	-0.00014979	-0.0012356
0.34053	2649.4193	3e-08	5.4e-07	2.8e-07	1.8e-07	-0.0	2.95e-06	1.49e-06	1e-08	299.48730067	300.39218521	299.48068839	-3.257e-05	-0.00014015	-0.00104413
0.34058	2649.74524	3e-08	5.4e-07	2.8e-07	1.8e-07	-0.0	2.95e-06	1.49e-06	1e-08	299.48623837	300.39057251	299.4794646	-4.002e-05	-0.00014003	-0.0010426
0.34064	2650.07113	3e-08	5.4e-07	2.8e-07	1.8e-07	-0.0	2.95e-06	1.49e-06	1e-08	299.48493311	300.3889612	299.47825326	-3.766e-05	-0.00013997	-0.0010416
0.34069	2650.39699	3e-08	5.4e-07	2.8e-07	1.8e-07	-0.0	2.95e-06	1.49e-06	1e-08	299.48370481	300.38735055	299.47703992	-3.167e-05	-0.00013986	-0.00103951
0.34075	2650.7228	3e-08	5.4e-07	2.8e-07	1.8e-07	-0.0	2.95e-06	1.49e-06	1e-08	299.48267205	300.38574123	299.47582092	-3.167e-05	-0.00013986	-0.00103951
0.3408	2651.04858	3e-08	5.4e-07	2.8e-07	1.8e-07	-0.0	2.95e-06	1.49e-06	1e-08	299.48163928	300.38413192	299.47460193	-3.307e-05	-0.00013985	-0.00103942
0.34086	2651.37432	3e-08	5.4e-07	2.8e-07	1.8e-07	-0.0	2.95e-06	1.49e-06	1e-08	299.48056087	300.38252272	299.47338501	-4.199e-05	-0.00013976	-0.00103849
0.34091	2651.70001	3e-08	5.4e-07	2.8e-07	1.8e-07	-0.0	2.95e-06	1.49e-06	1e-08	299.4791914	300.38091455	299.47218181	-3.849e-05	-0.00013965	-0.00103672
0.34097	2652.02567	3e-08	5.4e-07	2.8e-07	1.8e-07	-0.0	2.95e-06	1.49e-06	1e-08	299.47793617	300.37930758	299.47097603	-3.89e-05	-0.00013957	-0.00103554
0.34102	2652.35128	3e-08	5.4e-07	2.8e-07	1.8e-07	-0.0	2.95e-06	1.49e-06	1e-08	299.47666769	300.37770151	299.46977237	-3.89e-05	-0.00013957	-0.00103554
0.34108	2652.67686	3e-08	5.4e-07	2.8e-07	1.8e-07	-0.0	2.95e-06	1.49e-06	1e-08	299.47539922	300.37609544	299.46856871	-3.606e-05	-0.00013941	-0.00103295
0.34113	2653.0024	3e-08	5.4e-07	2.8e-07	1.8e-07	-0.0	2.95e-06	1.49e-06	1e-08	299.47422325	300.37449123	299.46736447	-3.589e-05	-0.0001394	-0.0010328
0.34119	2653.3279	3e-08	5.4e-07	2.8e-07	1.8e-07	-0.0	2.95e-06	1.49e-06	1e-08	299.47305273	300.37288713	299.4661602	-3.604e-05	-0.00013939	-0.0010327
0.34124	2653.65335	3e-08	5.4e-07	2.8e-07	1.8e-07	-0.0	2.95e-06	1.49e-06	1e-08	299.47187723	300.3712831	299.46495626	-4.028e-05	-0.0001392	-0.00103004
0.3413	2653.97877	3e-08	5.4e-07	2.8e-07	1.8e-07	-0.0	2.95e-06	1.49e-06	1e-08	299.47056364	300.36968125	299.46376174	-4.028e-05	-0.0001392	-0.00103004
0.34135	2654.30415	3e-08	5.4e-07	2.8e-07	1.8e-07	-0.0	2.95e-06	1.49e-06	1e-08	299.46925004	300.3680794	299.46256722	-3.942e-05	-0.00013919	-0.00102988
0.34141	2654.62949	3e-08	5.4e-07	2.8e-07	1.8e-07	-0.0	2.95e-06	1.49e-06	1e-08	299.46796453	300.36647765	299.4613717	-3.34e-05	-0.00013914	-0.00102875
0.34146	2654.95478	3e-08	5.4e-07	2.8e-07	1.8e-07	-0.0	2.95e-06	1.49e-06	1e-08	299.46687514	300.36487655	299.46016925	-3.736e-05	-0.00013906	-0.00102779
0.35152	2713.80792	3e-08	5.4e-07	2.8e-07	1.8e-07	-0.0	2.95e-06	1.49e-06	1e-08	299.26591333	300.08474932	299.25967038	-3.485e-05	-0.00012668	-0.00087081
0.35158	2714.1258	3e-08	5.4e-07	2.8e-07	1.8e-07	-0.0	2.95e-06	1.49e-06	1e-08	299.26477627	300.08329067	299.25867428	-3.192e-05	-0.00012654	-0.00086917
0.35163	2714.44363	3e-08	5.4e-07	2.8e-07	1.8e-07	-0.0	2.95e-06	1.49e-06	1e-08	299.263735	300.08183362	299.25767615	-3.21e-05	-0.00012646	-0.00086828
0.35169	2714.76143	3e-08	5.4e-07	2.8e-07	1.8e-07	-0.0	2.95e-06	1.49e-06	1e-08	299.26268782	300.0803775	299.25667942	-3.21e-05	-0.00012646	-0.00086828
0.35174	2715.07919	3e-08	5.4e-07	2.8e-07	1.8e-07	-0.0	2.95e-06	1.49e-06	1e-08	299.26164063	300.07892137	299.25568269	-2.988e-05	-0.00012623	-0.00086577
0.3518	2715.3969	3e-08	5.4e-07	2.8e-07	1.8e-07	-0.0	2.95e-06	1.49e-06	1e-08	299.26066578	300.07746778	299.25468605	-2.95e-05	-0.0001262	-0.00086535
0.35185	2715.71457	3e-08	5.4e-07	2.8e-07	1.8e-07	-0.0	2.95e-06	1.49e-06	1e-08	299.25970322	300.07601462	299.25368943	-2.95e-05	-0.0001262	-0.00086535
0.35191	2716.03221	3e-08	5.4e-07	2.8e-07	1.8e-07	-0.0	2.95e-06	1.49e-06	1e-08	299.25874067	300.07456146	299.25269281	-3.001e-05	-0.00012617	-0.00086506
0.35196	2716.3498	3e-08	5.4e-07	2.8e-07	1.8e-07	-0.0	2.95e-06	1.49e-06	1e-08	299.25776171	300.07310862	299.25169726	-3.457e-05	-0.00012591	-0.00086241
0.35202	2716.66735	3e-08	5.4e-07	2.8e-07	1.8e-07	-0.0	2.95e-06	1.49e-06	1e-08	299.25663397	300.07165871	299.25071148	-3.457e-05	-0.00012591	-0.00086241
0.35207	2716.98486	3e-08	5.4e-07	2.8e-07	1.8e-07	-0.0	2.95e-06	1.49e-06	1e-08	299.25550623	300.07020881	299.2497257	-3.457e-05	-0.00012591	-0.00086241
0.35213	2717.30233	3e-08	5.4e-07	2.8e-07	1.8e-07	-0.0	2.95e-06	1.49e-06	1e-08	299.25437849	300.0687589	299.24873991	-3.121e-05	-0.00012589	-0.00086202
0.35218	2717.61976	3e-08	5.4e-07	2.8e-07	1.8e-07	-0.0	2.95e-06	1.49e-06	1e-08	299.25336011	300.06730929	299.24774993	-2.482e-05	-0.00012584	-0.00086129
0.35224	2717.93715	3e-08	5.4e-07	2.8e-07	1.8e-07	-0.0	2.95e-06	1.49e-06	1e-08	299.25255029	300.06586023	299.24675193	-3.226e-05	-0.00012572	-0.00086028
0.35229	2718.2545	3e-08	5.4e-07	2.8e-07	1.8e-07	-0.0	2.95e-06	1.49e-06	1e-08	299.25149786	300.0644125	299.24576563	-3.036e-05	-0.00012564	-0.00085929
0.35235	2718.5718	3e-08	5.4e-07	2.8e-07	1.8e-07	-0.0	2.95e-06	1.49e-06	1e-08	299.25050751	300.06296574	299.24477792	-2.514e-05	-0.00012553	-0.00085791
0.3524	2718.88907	3e-08	5.4e-07	2.8e-07	1.8e-07	-0.0	2.95e-06	1.49e-06	1e-08	299.24968716	300.06152025	299.24378468	-2.514e-05	-0.00012553	-0.00085791
0.35246	2719.20629	3e-08	5.4e-07	2.8e-07	1.8e-07	-0.0	2.95e-06	1.49e-06	1e-08	299.24886681	300.06007476	299.24279143	-3.046e-05	-0.00012548	-0.00085762
0.36252	2776.56517	3e-08	5.4e-07	2.8e-07	1.8e-07	-0.0	2.95e-06	1.49e-06	1e-08	299.08260002	299.80953864	299.07735319	-2.459e-05	-0.00011221	-0.00072704
0.36258	2776.87479	3e-08	5.4e-07	2.8e-07	1.8e-07	-0.0	2.95e-06	1.49e-06	1e-08	299.08179753	299.80824577	299.07652425	-2.464e-05	-0.0001122	-0.00072701
0.36263	2777.18437	3e-08	5.4e-07	2.8e-07	1.8e-07	-0.0	2.95e-06	1.49e-06	1e-08	299.08099351	299.80695293	299.07569542	-2.944e-05	-0.00011187	-0.00072412
0.36269	2777.4939	3e-08	5.4e-07	2.8e-07	1.8e-07	-0.0	2.95e-06	1.49e-06	1e-08	299.0800326	299.80566396	299.07487693	-2.944e-05	-0.00011187	-0.00072412
0.36274	2777.8034	3e-08	5.4e-07	2.8e-07	1.8e-07	-0.0	2.95e-06	1.49e-06	1e-08	299.07907169	299.80437498	299.07405844	-2.944e-05	-0.00011187	-0.00072412
0.3628	2778.11285	3e-08	5.4e-07	2.8e-07	1.8e-07	-0.0	2.95e-06	1.49e-06	1e-08	299.07811078	299.80308601	299.07323996	-2.944e-05	-0.00011187	-0.00072412
0.36285	2778.42226	3e-08	5.4e-07	2.8e-07	1.8e-07	-0.0	2.95e-06	1.49e-06	1e-08	299.07714987	299.80179704	299.07242147	-2.42e-05	-0.00011184	-0.00072377
0.36291	2778.73162	3e-08	5.4e-07	2.8e-07	1.8e-07	-0.0	2.95e-06	1.49e-06	1e-08	299.07636006	299.80050834	299.07159608	-2.191e-05	-0.00011178	-0.00072314
0.36296	2779.04095	3e-08	5.4e-07	2.8e-07	1.8e-07	-0.0	2.95e-06	1.49e-06	1e-08	299.07564502	299.79922037	299.07076826	-2.512e-05	-0.00011167	-0.00072221
0.36302	2779.35023	3e-08	5.4e-07	2.8e-07	1.8e-07	-0.0	2.95e-06	1.49e-06	1e-08	299.07482519	299.7979337	299.0699461	-2.224e-05	-0.00011153	-0.0007209
0.36307	2779.65948	3e-08	5.4e-07	2.8e-07	1.8e-07	-0.0	2.95e-06	1.49e-06	1e-08	299.07409953	299.79664862	299.06912153	-2.224e-05	-0.00011153	-0.0007209
0.36313	2779.96868	3e-08	5.4e-07	2.8e-07	1.8e-07	-0.0	2.95e-06	1.49e-06	1e-08	299.07337388	299.79536353	299.06829696	-2.498e-05	-0.00011147	-0.00072044
0.36318	2780.27783	3e-08	5.4e-07	2.8e-07	1.8e-07	-0.0	2.95e-06	1.49e-06	1e-08	299.07255858	299.79407912	299.06747681	-2.779e-05	-0.0001114	-0.00071993
0.36324	2780.58695	3e-08	5.4e-07	2.8e-07	1.8e-07	-0.0	2.95e-06	1.49e-06	1e-08	299.07165153	299.79279548	299.06666124	-2.325e-05	-0.00011132	-0.00071903
0.36329	2780.89602	3e-08	5.4e-07	2.8e-07	1.8e-07	-0.0	2.95e-06	1.49e-06	1e-08	299.07089291	299.79151283	299.06584041	-2.631e-05	-0.00011115	-0.0007176
0.36335	2781.20506	3e-08	5.4e-07	2.8e-07	1.8e-07	-0.0	2.95e-06	1.49e-06	1e-08	299.07003436	299.79023213	299.06502566	-2.855e-05	-0.00011102	-0.00071655
0.3634	2781.51405	3e-08	5.4e-07	2.8e-07	1.8e-07	-0.0	2.95e-06	1.49e-06	1e-08	299.06910264	299.78895285	299.06421537	-2.855e-05	-0.00011102	-0.00071655
0.36346	2781.823	3e-08	5.4e-07	2.8e-07	1.8e-07	-0.0	2.95e-06	1.49e-06	1e-08	299.06817093	299.78767358	299.06340507	-2.855e-05	-0.00011102	-0.00071655
0.37352	2837.64935	3e-08	5.4e-07	2.8e-07	1.8e-07	-0.0	2.95e-06	1.49e-06	1e-08	298.93055636	299.56719359	298.92625783	-2.218e-05	-9.809e-05	-0.00060857
0.37358	2837.95049	3e-08	5.4e-07	2.8e-07	1.8e-07	-0.0	2.95e-06	1.49e-06	1e-08	298.9298323	299.56606278	298.92557206	-2.218e-05	-9.809e-05	-0.00060857
0.37363	2838.25159	3e-08	5.4e-07	2.8e-07	1.8e-07	-0.0	2.95e-06	1.49e-06	1e-08	298.92910825	299.56493197	298.9248863	-1.843e-05	-9.786e-05	-0.00060672
0.37369	2838.55265	3e-08	5.4e-07	2.8e-07	1.8e-07	-0.0	2.95e-06	1.49e-06	1e-08	298.92850672	299.56380374	298.92419755	-1.833e-05	-9.786e-05	-0.00060667
0.37374	2838.85367	3e-08	5.4e-07	2.8e-07	1.8e-07	-0.0	2.95e-06	1.49e-06	1e-08	298.92790847	299.56267559	298.92350872	-1.833e-05	-9.786e-05	-0.00060667
0.3738	2839.15464	3e-08	5.4e-07	2.8e-07	1.8e-07	-0.0	2.95e-06	1.49e-06	1e-08	298.92731023	299.56154743	298.92281989	-2.117e-05	-9.78e-05	-0.00060629
0.37385	2839.45557	3e-08	5.4e-07	2.8e-07	1.8e-07	-0.0	2.95e-06	1.49e-06	1e-08	298.926619	299.56041993	298.92213552	-2.509e-05	-9.772e-05	-0.00060577
0.37391	2839.75645	3e-08	5.4e-07	2.8e-07	1.8e-07	-0.0	2.95e-06	1.49e-06	1e-08	298.9258001	299.55929332	298.92145726	-1.987e-05	-9.765e-05	-0.0006051
0.37396	2840.0573	3e-08	5.4e-07	2.8e-07	1.8e-07	-0.0	2.95e-06	1.49e-06	1e-08	298.92515158	299.55816752	298.9207725	-1.923e-05	-9.76e-05	-0.00060468
0.37402	2840.3581	3e-08	5.4e-07	2.8e-07	1.8e-07	-0.0	2.95e-06	1.49e-06	1e-08	298.92452376	299.55704232	298.92008738	-2.593e-05	-9.737e-05	-0.00060305
0.37407	2840.65885	3e-08	5.4e-07	2.8e-07	1.8e-07	-0.0	2.95e-06	1.49e-06	1e-08	298.92367736	299.55591972	298.91941363	-2.593e-05	-9.737e-05	-0.00060305
0.37413	2840.95957	3e-08	5.4e-07	2.8e-07	1.8e-07	-0.0	2.95e-06	1.49e-06	1e-08	298.92283097	299.55479713	298.91873987	-2.593e-05	-9.737e-05	-0.00060305
0.37418	2841.26024	3e-08	5.4e-07	2.8e-07	1.8e-07	-0.0	2.95e-06	1.49e-06	1e-08	298.92198458	299.55367453	298.91806612	-1.778e-05	-9.736e-05	-0.00060275
0.37424	2841.56086	3e-08	5.4e-07	2.8e-07	1.8e-07	-0.0	2.95e-06	1.49e-06	1e-08	298.92140428	299.55255211	298.91738131	-1.937e-05	-9.729e-05	-0.00060222
0.37429	2841.86145	3e-08	5.4e-07	2.8e-07	1.8e-07	-0.0	2.95e-06	1.49e-06	1e-08	298.92077201	299.55143051	298.91669938	-1.901e-05	-9.71e-05	-0.00060075
0.37435	2842.16199	3e-08	5.4e-07	2.8e-07	1.8e-07	-0.0	2.95e-06	1.49e-06	1e-08	298.92015135	299.55031108	298.91601877	-1.901e-05	-9.71e-05	-0.00060075
0.3744	2842.46249	3e-08	5.4e-07	2.8e-07	1.8e-07	-0.0	2.95e-06	1.49e-06	1e-08	298.91953068	299.54919165	298.91533815	-2e-05	-9.703e-05	-0.00060028
0.37446	2842.76295	3e-08	5.4e-07	2.8e-07	1.8e-07	-0.0	2.95e-06	1.49e-06	1e-08	298.91887775	299.54807293	298.91465948	-2.186e-05	-9.692e-05	-0.00059941
0.38452	2897.01579	3e-08	5.4e-07	2.8e-07	1.8e-07	-0.0	2.95e-06	1.49e-06	1e-08	298.80449616	299.35627146	298.80060303	-2.212e-05	-8.498e-05	-0.00051052
0.38458	2897.30823	3e-08	5.4e-07	2.8e-07	1.8e-07	-0.0	2.95e-06	1.49e-06	1e-08	298.80377385	299.35529127	298.80003647	-1.525e-05	-8.491e-05	-0.00050986
0.38463	2897.60062	3e-08	5.4e-07	2.8e-07	1.8e-07	-0.0	2.95e-06	1.49e-06	1e-08	298.80327594	299.35431193	298.7994611	-1.844e-05	-8.48e-05	-0.00050916
0.38469	2897.89297	3e-08	5.4e-07	2.8e-07	1.8e-07	-0.0	2.95e-06	1.49e-06	1e-08	298.80267399	299.35333382	298.79889102	-2.204e-05	-8.468e-05	-0.00050837
0.38474	2898.18528	3e-08	5.4e-07	2.8e-07	1.8e-07	-0.0	2.95e-06	1.49e-06	1e-08	298.80195425	299.35235709	298.79832695	-2.204e-05	-8.468e-05	-0.00050837
0.3848	2898.47754	3e-08	5.4e-07	2.8e-07	1.8e-07	-0.0	2.95e-06	1.49e-06	1e-08	298.80123452	299.35138036	298.79776288	-1.998e-05	-8.468e-05	-0.0005083
0.38485	2898.76976	3e-08	5.4e-07	2.8e-07	1.8e-07	-0.0	2.95e-06	1.49e-06	1e-08	298.80058213	299.35040368	298.797196	-1.411e-05	-8.464e-05	-0.00050789
0.38491	2899.06193	3e-08	5.4e-07	2.8e-07	1.8e-07	-0.0	2.95e-06	1.49e-06	1e-08	298.80012135	299.34942747	298.7966214	-1.645e-05	-8.449e-05	-0.0005069
0.38496	2899.35406	3e-08	5.4e-07	2.8e-07	1.8e-07	-0.0	2.95e-06	1.49e-06	1e-08	298.79958429	299.34845293	298.79605127	-1.615e-05	-8.441e-05	-0.00050636
0.38502	2899.64614	3e-08	5.4e-07	2.8e-07	1.8e-07	-0.0	2.95e-06	1.49e-06	1e-08	298.79905683	299.34747926	298.79548138	-1.615e-05	-8.441e-05	-0.00050636
0.38507	2899.93818	3e-08	5.4e-07	2.8e-07	1.8e-07	-0.0	2.95e-06	1.49e-06	1e-08	298.79852938	299.34650559	298.79491149	-1.765e-05	-8.428e-05	-0.00050542
0.38513	2900.23018	3e-08	5.4e-07	2.8e-07	1.8e-07	-0.0	2.95e-06	1.49e-06	1e-08	298.79795318	299.34553348	298.79434482	-1.84e-05	-8.421e-05	-0.00050495
0.38518	2900.52213	3e-08	5.4e-07	2.8e-07	1.8e-07	-0.0	2.95e-06	1.49e-06	1e-08	298.79735233	299.34456216	298.79377979	-1.84e-05	-8.421e-05	-0.00050495
0.38524	2900.81403	3e-08	5.4e-07	2.8e-07	1.8e-07	-0.0	2.95e-06	1.49e-06	1e-08	298.79675147	299.34359085	298.79321475	-1.642e-05	-8.412e-05	-0.00050424
0.38529	2901.1059	3e-08	5.4e-07	2.8e-07	1.8e-07	-0.0	2.95e-06	1.49e-06	1e-08	298.79621541	299.34262061	298.79264778	-1.449e-05	-8.403e-05	-0.00050356
0.38535	2901.39772	3e-08	5.4e-07	2.8e-07	1.8e-07	-0.0	2.95e-06	1.49e-06	1e-08	298.79574227	299.34165141	298.79207894	-1.449e-05	-8.403e-05	-0.00050356
0.3854	2901.68949	3e-08	5.4e-07	2.8e-07	1.8e-07	-0.0	2.95e-06	1.49e-06	1e-08	298.79526913	299.34068221	298.79151011	-1.667e-05	-8.398e-05	-0.00050331
0.38546	2901.98122	3e-08	5.4e-07	2.8e-07	1.8e-07	-0.0	2.95e-06	1.49e-06	1e-08	298.79472478	299.33971349	298.79094462	-2.071e-05	-8.391e-05	-0.00050286
0.39552	2954.61652	3e-08	5.4e-07	2.8e-07	1.8e-07	-0.0	2.95e-06	1.49e-06	1e-08	298.69889706	299.17420403	298.6958418	-1.286e-05	-7.307e-05	-0.00042821
0.39558	2954.90001	3e-08	5.4e-07	2.8e-07	1.8e-07	-0.0	2.95e-06	1.49e-06	1e-08	298.69847726	299.17336087	298.69536111	-1.843e-05	-7.299e-05	-0.00042777
0.39563	2955.18344	3e-08	5.4e-07	2.8e-07	1.8e-07	-0.0	2.95e-06	1.49e-06	1e-08	298.69787537	299.17251864	298.69488875	-1.437e-05	-7.298e-05	-0.00042762
0.39569	2955.46683	3e-08	5.4e-07	2.8e-07	1.8e-07	-0.0	2.95e-06	1.49e-06	1e-08	298.69740624	299.17167653	298.69441087	-1.352e-05	-7.293e-05	-0.00042726
0.39574	2955.75018	3e-08	5.4e-07	2.8e-07	1.8e-07	-0.0	2.95e-06	1.49e-06	1e-08	298.69696458	299.17083502	298.69393223	-1.385e-05	-7.273e-05	-0.00042592
0.3958	2956.03348	3e-08	5.4e-07	2.8e-07	1.8e-07	-0.0	2.95e-06	1.49e-06	1e-08	298.69651223	299.16999584	298.69345566	-1.385e-05	-7.273e-05	-0.00042592
0.39585	2956.31674	3e-08	5.4e-07	2.8e-07	1.8e-07	-0.0	2.95e-06	1.49e-06	1e-08	298.69605989	299.16915665	298.69297909	-1.385e-05	-7.273e-05	-0.00042592
0.39591	2956.59995	3e-08	5.4e-07	2.8e-07	1.8e-07	-0.0	2.95e-06	1.49e-06	1e-08	298.69560755	299.16831746	298.69250251	-1.469e-05	-7.26e-05	-0.00042513
0.39596	2956.88311	3e-08	5.4e-07	2.8e-07	1.8e-07	-0.0	2.95e-06	1.49e-06	1e-08	298.69512779	299.16747968	298.69202807	-1.529e-05	-7.252e-05	-0.00042456
0.39602	2957.16623	3e-08	5.4e-07	2.8e-07	1.8e-07	-0.0	2.95e-06	1.49e-06	1e-08	298.69462855	299.16664289	298.69155513	-1.529e-05	-7.252e-05	-0.00042456
0.39607	2957.4493	3e-08	5.4e-07	2.8e-07	1.8e-07	-0.0	2.95e-06	1.49e-06	1e-08	298.69412931	299.16580611	298.69108219	-1.529e-05	-7.252e-05	-0.00042456
0.39613	2957.73233	3e-08	5.4e-07	2.8e-07	1.8e-07	-0.0	2.95e-06	1.49e-06	1e-08	298.69363007	299.16496932	298.69060925	-1.245e-05	-7.233e-05	-0.0004233
0.39618	2958.01531	3e-08	5.4e-07	2.8e-07	1.8e-07	-0.0	2.95e-06	1.49e-06	1e-08	298.69322334	299.16413463	298.69013385	-1.228e-05	-7.232e-05	-0.00042322
0.39624	2958.29825	3e-08	5.4e-07	2.8e-07	1.8e-07	-0.0	2.95e-06	1.49e-06	1e-08	298.69282229	299.16330008	298.68965831	-1.228e-05	-7.232e-05	-0.00042322
0.39629	2958.58114	3e-08	5.4e-07	2.8e-07	1.8e-07	-0.0	2.95e-06	1.49e-06	1e-08	298.69242124	299.16246552	298.68918276	-1.395e-05	-7.229e-05	-0.00042301
0.39635	2958.86398	3e-08	5.4e-07	2.8e-07	1.8e-07	-0.0	2.95e-06	1.49e-06	1e-08	298.69196567	299.16163138	298.6887098	-1.785e-05	-7.22e-05	-0.00042251
0.3964	2959.14678	3e-08	5.4e-07	2.8e-07	1.8e-07	-0.0	2.95e-06	1.49e-06	1e-08	298.69138278	299.16079823	298.6882429	-1.519e-05	-7.217e-05	-0.00042222
0.39646	2959.42954	3e-08	5.4e-07	2.8e-07	1.8e-07	-0.0	2.95e-06	1.49e-06	1e-08	298.69088668	299.15996549	298.68777261	-1.159e-05	-7.212e-05	-0.00042184
0.40652	3010.39979	3e-08	5.4e-07	2.8e-07	1.8e-07	-0.0	2.95e-06	1.49e-06	1e-08	298.61117102	299.01800869	298.60828377	-1.605e-05	-6.25e-05	-0.00035958
0.40657	3010.67405	3e-08	5.4e-07	2.8e-07	1.8e-07	-0.0	2.95e-06	1.49e-06	1e-08	298.61064675	299.01728725	298.6078891	-1.176e-05	-6.246e-05	-0.00035925
0.40663	3010.94826	3e-08	5.4e-07	2.8e-07	1.8e-07	-0.0	2.95e-06	1.49e-06	1e-08	298.61026272	299.01656625	298.6074888	-1.351e-05	-6.234e-05	-0.0003585
0.40668	3011.22243	3e-08	5.4e-07	2.8e-07	1.8e-07	-0.0	2.95e-06	1.49e-06	1e-08	298.60982157	299.01584668	298.60709184	-1.481e-05	-6.227e-05	-0.00035811
0.40674	3011.49654	3e-08	5.4e-07	2.8e-07	1.8e-07	-0.0	2.95e-06	1.49e-06	1e-08	298.60933794	299.01512786	298.60669717	-1.481e-05	-6.227e-05	-0.00035811
0.40679	3011.77061	3e-08	5.4e-07	2.8e-07	1.8e-07	-0.0	2.95e-06	1.49e-06	1e-08	298.6088543	299.01440903	298.60630249	-1.359e-05	-6.226e-05	-0.00035802
0.40685	3012.04464	3e-08	5.4e-07	2.8e-07	1.8e-07	-0.0	2.95e-06	1.49e-06	1e-08	298.6084103	299.01369035	298.60590622	-8.5e-06	-6.221e-05	-0.00035761
0.4069	3012.31862	3e-08	5.4e-07	2.8e-07	1.8e-07	-0.0	2.95e-06	1.49e-06	1e-08	298.60813276	299.01297222	298.6055033	-1.178e-05	-6.216e-05	-0.00035733
0.40696	3012.59254	3e-08	5.4e-07	2.8e-07	1.8e-07	-0.0	2.95e-06	1.49e-06	1e-08	298.60774805	299.01225473	298.6051053	-1.463e-05	-6.211e-05	-0.00035708
0.40701	3012.86643	3e-08	5.4e-07	2.8e-07	1.8e-07	-0.0	2.95e-06	1.49e-06	1e-08	298.60727013	299.01153778	298.6047116	-8.49e-06	-6.197e-05	-0.00035612
0.40707	3013.14026	3e-08	5.4e-07	2.8e-07	1.8e-07	-0.0	2.95e-06	1.49e-06	1e-08	298.60699294	299.01082238	298.60431043	-7.63e-06	-6.196e-05	-0.00035598
0.40712	3013.41405	3e-08	5.4e-07	2.8e-07	1.8e-07	-0.0	2.95e-06	1.49e-06	1e-08	298.60674379	299.0101072	298.60390821	-7.63e-06	-6.196e-05	-0.00035598
0.40718	3013.6878	3e-08	5.4e-07	2.8e-07	1.8e-07	-0.0	2.95e-06	1.49e-06	1e-08	298.60649465	299.00939202	298.603506	-1.076e-05	-6.193e-05	-0.00035589
0.40723	3013.96149	3e-08	5.4e-07	2.8e-07	1.8e-07	-0.0	2.95e-06	1.49e-06	1e-08	298.60614327	299.00867711	298.60310827	-1.614e-05	-6.187e-05	-0.00035557
0.40729	3014.23514	3e-08	5.4e-07	2.8e-07	1.8e-07	-0.0	2.95e-06	1.49e-06	1e-08	298.60561598	299.00796295	298.60271847	-1.336e-05	-6.178e-05	-0.00035499
0.40734	3014.50874	3e-08	5.4e-07	2.8e-07	1.8e-07	-0.0	2.95e-06	1.49e-06	1e-08	298.60517956	299.00724977	298.60232546	-1.399e-05	-6.171e-05	-0.00035456
0.4074	3014.78229	3e-08	5.4e-07	2.8e-07	1.8e-07	-0.0	2.95e-06	1.49e-06	1e-08	298.60472274	299.0065374	298.60193384	-1.399e-05	-6.171e-05	-0.00035456
0.40745	3015.0558	3e-08	5.4e-07	2.8e-07	1.8e-07	-0.0	2.95e-06	1.49e-06	1e-08	298.60426593	299.00582502	298.60154221	-1.177e-05	-6.163e-05	-0.000354
0.41752	3064.30952	3e-08	5.4e-07	2.8e-07	1.8e-07	-0.0	2.95e-06	1.49e-06	1e-08	298.5374031	298.88460892	298.53501371	-6.54e-06	-5.322e-05	-0.00030169
0.41757	3064.57426	3e-08	5.4e-07	2.8e-07	1.8e-07	-0.0	2.95e-06	1.49e-06	1e-08	298.53718953	298.88399445	298.53467394	-6.54e-06	-5.322e-05	-0.00030169
0.41763	3064.83896	3e-08	5.4e-07	2.8e-07	1.8e-07	-0.0	2.95e-06	1.49e-06	1e-08	298.53697596	298.88337998	298.53433417	-9.55e-06	-5.319e-05	-0.0003016
0.41768	3065.1036	3e-08	5.4e-07	2.8e-07	1.8e-07	-0.0	2.95e-06	1.49e-06	1e-08	298.53666396	298.88276577	298.53399872	-1.482e-05	-5.313e-05	-0.00030133
0.41774	3065.3682	3e-08	5.4e-07	2.8e-07	1.8e-07	-0.0	2.95e-06	1.49e-06	1e-08	298.53618001	298.88215225	298.53367097	-1.096e-05	-5.308e-05	-0.00030095
0.41779	3065.63275	3e-08	5.4e-07	2.8e-07	1.8e-07	-0.0	2.95e-06	1.49e-06	1e-08	298.53582191	298.88153931	298.53333826	-1.253e-05	-5.299e-05	-0.0003004
0.41785	3065.89724	3e-08	5.4e-07	2.8e-07	1.8e-07	-0.0	2.95e-06	1.49e-06	1e-08	298.53541247	298.88092746	298.5330084	-1.253e-05	-5.299e-05	-0.0003004
0.4179	3066.1617	3e-08	5.4e-07	2.8e-07	1.8e-07	-0.0	2.95e-06	1.49e-06	1e-08	298.53500304	298.88031562	298.53267854	-1.087e-05	-5.296e-05	-0.00030019
0.41796	3066.4261	3e-08	5.4e-07	2.8e-07	1.8e-07	-0.0	2.95e-06	1.49e-06	1e-08	298.53464801	298.87970413	298.5323466	-8.67e-06	-5.292e-05	-0.0002999
0.41801	3066.69045	3e-08	5.4e-07	2.8e-07	1.8e-07	-0.0	2.95e-06	1.49e-06	1e-08	298.53436481	298.8790931	298.53201191	-1.054e-05	-5.287e-05	-0.00029965
0.41807	3066.95476	3e-08	5.4e-07	2.8e-07	1.8e-07	-0.0	2.95e-06	1.49e-06	1e-08	298.53402037	298.87848261	298.53168014	-1.251e-05	-5.282e-05	-0.00029939
0.41812	3067.21901	3e-08	5.4e-07	2.8e-07	1.8e-07	-0.0	2.95e-06	1.49e-06	1e-08	298.53361163	298.87787268	298.53135144	-1.045e-05	-5.28e-05	-0.00029922
0.41818	3067.48322	3e-08	5.4e-07	2.8e-07	1.8e-07	-0.0	2.95e-06	1.49e-06	1e-08	298.5332704	298.877263	298.53102004	-9.48e-06	-5.276e-05	-0.00029897
0.41823	3067.74738	3e-08	5.4e-07	2.8e-07	1.8e-07	-0.0	2.95e-06	1.49e-06	1e-08	298.53296081	298.87665376	298.53068757	-1.08e-05	-5.27e-05	-0.00029863
0.41829	3068.0115	3e-08	5.4e-07	2.8e-07	1.8e-07	-0.0	2.95e-06	1.49e-06	1e-08	298.53260793	298.87604521	298.53035737	-8.37e-06	-5.252e-05	-0.00029747
0.41834	3068.27556	3e-08	5.4e-07	2.8e-07	1.8e-07	-0.0	2.95e-06	1.49e-06	1e-08	298.5323344	298.87543877	298.53002512	-8.37e-06	-5.252e-05	-0.00029747
0.4184	3068.53957	3e-08	5.4e-07	2.8e-07	1.8e-07	-0.0	2.95e-06	1.49e-06	1e-08	298.53206088	298.87483233	298.52969287	-8.37e-06	-5.252e-05	-0.00029747
0.41845	3068.80354	3e-08	5.4e-07	2.8e-07	1.8e-07	-0.0	2.95e-06	1.49e-06	1e-08	298.53178735	298.87422589	298.52936062	-8.37e-06	-5.252e-05	-0.00029747
0.42852	3116.28464	3e-08	5.4e-07	2.8e-07	1.8e-07	-0.0	2.95e-06	1.49e-06	1e-08	298.47554268	298.77105748	298.47360898	-8.94e-06	-4.525e-05	-0.00025379
0.42857	3116.53955	3e-08	5.4e-07	2.8e-07	1.8e-07	-0.0	2.95e-06	1.49e-06	1e-08	298.47525057	298.77053488	298.47332867	-1.071e-05	-4.521e-05	-0.00025359
0.42863	3116.79441	3e-08	5.4e-07	2.8e-07	1.8e-07	-0.0	2.95e-06	1.49e-06	1e-08	298.47490063	298.77001272	298.47305106	-8.73e-06	-4.52e-05	-0.00025348
0.42868	3117.04921	3e-08	5.4e-07	2.8e-07	1.8e-07	-0.0	2.95e-06	1.49e-06	1e-08	298.47461542	298.76949072	298.47277081	-7.1e-06	-4.517e-05	-0.00025327
0.42874	3117.30397	3e-08	5.4e-07	2.8e-07	1.8e-07	-0.0	2.95e-06	1.49e-06	1e-08	298.47438352	298.76896907	298.47248851	-9.11e-06	-4.512e-05	-0.00025302
0.42879	3117.55867	3e-08	5.4e-07	2.8e-07	1.8e-07	-0.0	2.95e-06	1.49e-06	1e-08	298.47408583	298.76844799	298.47220933	-6.94e-06	-4.497e-05	-0.0002521
0.42885	3117.81333	3e-08	5.4e-07	2.8e-07	1.8e-07	-0.0	2.95e-06	1.49e-06	1e-08	298.47385917	298.76792861	298.47192818	-6.94e-06	-4.497e-05	-0.0002521
0.4289	3118.06793	3e-08	5.4e-07	2.8e-07	1.8e-07	-0.0	2.95e-06	1.49e-06	1e-08	298.4736325	298.76740924	298.47164703	-6.94e-06	-4.497e-05	-0.0002521
0.42896	3118.32249	3e-08	5.4e-07	2.8e-07	1.8e-07	-0.0	2.95e-06	1.49e-06	1e-08	298.47340583	298.76688986	298.47136588	-6.94e-06	-4.497e-05	-0.0002521
0.42901	3118.57699	3e-08	5.4e-07	2.8e-07	1.8e-07	-0.0	2.95e-06	1.49e-06	1e-08	298.47317917	298.76637049	298.47108473	-1e-05	-4.491e-05	-0.00025179
0.42907	3118.83145	3e-08	5.4e-07	2.8e-07	1.8e-07	-0.0	2.95e-06	1.49e-06	1e-08	298.47285247	298.76585181	298.47080822	-1.194e-05	-4.487e-05	-0.0002516
0.42912	3119.08585	3e-08	5.4e-07	2.8e-07	1.8e-07	-0.0	2.95e-06	1.49e-06	1e-08	298.47246256	298.76533357	298.47053466	-9.41e-06	-4.485e-05	-0.00025143
0.42918	3119.3402	3e-08	5.4e-07	2.8e-07	1.8e-07	-0.0	2.95e-06	1.49e-06	1e-08	298.47215522	298.76481559	298.47025775	-5.07e-06	-4.481e-05	-0.00025113
0.42923	3119.59451	3e-08	5.4e-07	2.8e-07	1.8e-07	-0.0	2.95e-06	1.49e-06	1e-08	298.47198964	298.76429804	298.46997512	-5.91e-06	-4.48e-05	-0.0002511
0.42929	3119.84876	3e-08	5.4e-07	2.8e-07	1.8e-07	-0.0	2.95e-06	1.49e-06	1e-08	298.47179647	298.76378058	298.4696937	-1.14e-05	-4.475e-05	-0.00025087
0.42934	3120.10297	3e-08	5.4e-07	2.8e-07	1.8e-07	-0.0	2.95e-06	1.49e-06	1e-08	298.47142412	298.76326375	298.46942024	-8.5e-06	-4.471e-05	-0.00025057
0.4294	3120.35712	3e-08	5.4e-07	2.8e-07	1.8e-07	-0.0	2.95e-06	1.49e-06	1e-08	298.47114652	298.76274741	298.46914305	-9.91e-06	-4.459e-05	-0.00024991
0.42945	3120.61122	3e-08	5.4e-07	2.8e-07	1.8e-07	-0.0	2.95e-06	1.49e-06	1e-08	298.4708228	298.76223239	298.46886862	-9.91e-06	-4.459e-05	-0.00024991
0.43952	3166.25829	3e-08	5.4e-07	2.8e-07	1.8e-07	-0.0	2.95e-06	1.49e-06	1e-08	298.42359168	298.67465071	298.42210114	-1.008e-05	-3.834e-05	-0.00021327
0.43957	3166.50301	3e-08	5.4e-07	2.8e-07	1.8e-07	-0.0	2.95e-06	1.49e-06	1e-08	298.4232624	298.67420779	298.42186963	-1.008e-05	-3.834e-05	-0.00021327
0.43963	3166.74768	3e-08	5.4e-07	2.8e-07	1.8e-07	-0.0	2.95e-06	1.49e-06	1e-08	298.42293313	298.67376488	298.42163811	-4.04e-06	-3.832e-05	-0.00021308
0.43968	3166.99229	3e-08	5.4e-07	2.8e-07	1.8e-07	-0.0	2.95e-06	1.49e-06	1e-08	298.422801	298.67332216	298.42139837	-2.46e-06	-3.831e-05	-0.00021297
0.43974	3167.23686	3e-08	5.4e-07	2.8e-07	1.8e-07	-0.0	2.95e-06	1.49e-06	1e-08	298.4227207	298.67287961	298.42115654	-9.78e-06	-3.824e-05	-0.00021268
0.43979	3167.48137	3e-08	5.4e-07	2.8e-07	1.8e-07	-0.0	2.95e-06	1.49e-06	1e-08	298.42240106	298.67243786	298.4209253	-6.03e-06	-3.82e-05	-0.00021241
0.43985	3167.72583	3e-08	5.4e-07	2.8e-07	1.8e-07	-0.0	2.95e-06	1.49e-06	1e-08	298.42220417	298.67199653	298.4206891	-2.19e-06	-3.817e-05	-0.00021214
0.4399	3167.97024	3e-08	5.4e-07	2.8e-07	1.8e-07	-0.0	2.95e-06	1.49e-06	1e-08	298.42213262	298.67155562	298.42044786	-2.19e-06	-3.817e-05	-0.00021214
0.43996	3168.21459	3e-08	5.4e-07	2.8e-07	1.8e-07	-0.0	2.95e-06	1.49e-06	1e-08	298.42206107	298.6711147	298.42020661	-6.43e-06	-3.814e-05	-0.00021206
0.44001	3168.45889	3e-08	5.4e-07	2.8e-07	1.8e-07	-0.0	2.95e-06	1.49e-06	1e-08	298.42185089	298.67067407	298.41997139	-9.25e-06	-3.81e-05	-0.00021188
0.44007	3168.70315	3e-08	5.4e-07	2.8e-07	1.8e-07	-0.0	2.95e-06	1.49e-06	1e-08	298.42154863	298.67023389	298.41974033	-8.19e-06	-3.801e-05	-0.00021134
0.44012	3168.94735	3e-08	5.4e-07	2.8e-07	1.8e-07	-0.0	2.95e-06	1.49e-06	1e-08	298.42128095	298.66979476	298.41950842	-8.22e-06	-3.8e-05	-0.00021129
0.44018	3169.19149	3e-08	5.4e-07	2.8e-07	1.8e-07	-0.0	2.95e-06	1.49e-06	1e-08	298.42101239	298.66935573	298.41927661	-8.22e-06	-3.8e-05	-0.00021129
0.44023	3169.43559	3e-08	5.4e-07	2.8e-07	1.8e-07	-0.0	2.95e-06	1.49e-06	1e-08	298.42074382	298.6689167	298.4190448	-6.92e-06	-3.792e-05	-0.00021081
0.44029	3169.67963	3e-08	5.4e-07	2.8e-07	1.8e-07	-0.0	2.95e-06	1.49e-06	1e-08	298.42051762	298.66847857	298.41881172	-6.77e-06	-3.792e-05	-0.00021075
0.44034	3169.92362	3e-08	5.4e-07	2.8e-07	1.8e-07	-0.0	2.95e-06	1.49e-06	1e-08	298.42029658	298.66804056	298.4185785	-6.77e-06	-3.792e-05	-0.00021075
0.4404	3170.16756	3e-08	5.4e-07	2.8e-07	1.8e-07	-0.0	2.95e-06	1.49e-06	1e-08	298.42007554	298.66760255	298.41834527	-8.6e-06	-3.782e-05	-0.00021024
0.44045	3170.41145	3e-08	5.4e-07	2.8e-07	1.8e-07	-0.0	2.95e-06	1.49e-06	1e-08	298.41979465	298.66716561	298.4181152	-8.69e-06	-3.782e-05	-0.00021021
0.45051	3214.15672	3e-08	5.4e-07	2.8e-07	1.8e-07	-0.0	2.95e-06	1.49e-06	1e-08	298.38025141	298.59295363	298.37884651	-7.83e-06	-3.249e-05	-0.00017955
0.45057	3214.39087	3e-08	5.4e-07	2.8e-07	1.8e-07	-0.0	2.95e-06	1.49e-06	1e-08	298.37999553	298.59257821	298.37865098	-4.98e-06	-3.246e-05	-0.00017934
0.45062	3214.62496	3e-08	5.4e-07	2.8e-07	1.8e-07	-0.0	2.95e-06	1.49e-06	1e-08	298.3798327	298.59220313	298.37845171	-4.92e-06	-3.245e-05	-0.00017926
0.45068	3214.859	3e-08	5.4e-07	2.8e-07	1.8e-07	-0.0	2.95e-06	1.49e-06	1e-08	298.37967192	298.59182821	298.37825244	-7.44e-06	-3.24e-05	-0.00017903
0.45073	3215.09298	3e-08	5.4e-07	2.8e-07	1.8e-07	-0.0	2.95e-06	1.49e-06	1e-08	298.37942889	298.59145383	298.37805696	-5.31e-06	-3.234e-05	-0.00017865
0.45079	3215.32691	3e-08	5.4e-07	2.8e-07	1.8e-07	-0.0	2.95e-06	1.49e-06	1e-08	298.37925553	298.59108015	298.37785894	-3.13e-06	-3.228e-05	-0.00017826
0.45084	3215.56078	3e-08	5.4e-07	2.8e-07	1.8e-07	-0.0	2.95e-06	1.49e-06	1e-08	298.3791532	298.5907072	298.37765832	-3.13e-06	-3.228e-05	-0.00017826
0.4509	3215.7946	3e-08	5.4e-07	2.8e-07	1.8e-07	-0.0	2.95e-06	1.49e-06	1e-08	298.37905088	298.59033424	298.37745771	-3.13e-06	-3.228e-05	-0.00017826
0.45095	3216.02837	3e-08	5.4e-07	2.8e-07	1.8e-07	-0.0	2.95e-06	1.49e-06	1e-08	298.37894855	298.58996129	298.37725709	-3.13e-06	-3.228e-05	-0.00017826
0.45101	3216.26208	3e-08	5.4e-07	2.8e-07	1.8e-07	-0.0	2.95e-06	1.49e-06	1e-08	298.37884623	298.58958833	298.37705648	-6.91e-06	-3.225e-05	-0.00017817
0.45106	3216.49574	3e-08	5.4e-07	2.8e-07	1.8e-07	-0.0	2.95e-06	1.49e-06	1e-08	298.37862041	298.58921568	298.37686126	-1.121e-05	-3.221e-05	-0.00017801
0.45112	3216.72935	3e-08	5.4e-07	2.8e-07	1.8e-07	-0.0	2.95e-06	1.49e-06	1e-08	298.37825418	298.58884347	298.37667224	-5.28e-06	-3.22e-05	-0.00017786
0.45117	3216.9629	3e-08	5.4e-07	2.8e-07	1.8e-07	-0.0	2.95e-06	1.49e-06	1e-08	298.37808167	298.58847138	298.37647509	-8.72e-06	-3.212e-05	-0.00017746
0.45123	3217.19639	3e-08	5.4e-07	2.8e-07	1.8e-07	-0.0	2.95e-06	1.49e-06	1e-08	298.37779665	298.58810022	298.37628324	-9.21e-06	-3.211e-05	-0.0001774
0.45128	3217.42984	3e-08	5.4e-07	2.8e-07	1.8e-07	-0.0	2.95e-06	1.49e-06	1e-08	298.37749573	298.5877292	298.37609214	-9.21e-06	-3.211e-05	-0.0001774
0.45134	3217.66322	3e-08	5.4e-07	2.8e-07	1.8e-07	-0.0	2.95e-06	1.49e-06	1e-08	298.3771948	298.58735817	298.37590103	-3.8e-06	-3.209e-05	-0.00017721
0.45139	3217.89656	3e-08	5.4e-07	2.8e-07	1.8e-07	-0.0	2.95e-06	1.49e-06	1e-08	298.37707079	298.58698736	298.37570256	-5.43e-06	-3.207e-05	-0.00017708
0.45145	3218.12984	3e-08	5.4e-07	2.8e-07	1.8e-07	-0.0	2.95e-06	1.49e-06	1e-08	298.37689352	298.58661686	298.37550652	-7.8e-06	-3.204e-05	-0.00017695
0.46151	3259.89806	3e-08	5.4e-07	2.8e-07	1.8e-07	-0.0	2.95e-06	1.49e-06	1e-08	298.34363942	298.52381982	298.34251811	-8.95e-06	-2.746e-05	-0.000151
0.46157	3260.12119	3e-08	5.4e-07	2.8e-07	1.8e-07	-0.0	2.95e-06	1.49e-06	1e-08	298.34334699	298.52350249	298.34235718	-4.47e-06	-2.746e-05	-0.00015092
0.46162	3260.34428	3e-08	5.4e-07	2.8e-07	1.8e-07	-0.0	2.95e-06	1.49e-06	1e-08	298.34320098	298.52318519	298.34219006	-2.36e-06	-2.744e-05	-0.00015081
0.46168	3260.5673	3e-08	5.4e-07	2.8e-07	1.8e-07	-0.0	2.95e-06	1.49e-06	1e-08	298.34312395	298.52286805	298.34202012	-6.34e-06	-2.741e-05	-0.00015067
0.46173	3260.79027	3e-08	5.4e-07	2.8e-07	1.8e-07	-0.0	2.95e-06	1.49e-06	1e-08	298.34291687	298.52255131	298.34185591	-2.37e-06	-2.735e-05	-0.00015026
0.46179	3261.01318	3e-08	5.4e-07	2.8e-07	1.8e-07	-0.0	2.95e-06	1.49e-06	1e-08	298.34283932	298.52223529	298.34168662	-2.37e-06	-2.735e-05	-0.00015026
0.46184	3261.23604	3e-08	5.4e-07	2.8e-07	1.8e-07	-0.0	2.95e-06	1.49e-06	1e-08	298.34276178	298.52191926	298.34151733	-2.37e-06	-2.735e-05	-0.00015026
0.4619	3261.45884	3e-08	5.4e-07	2.8e-07	1.8e-07	-0.0	2.95e-06	1.49e-06	1e-08	298.34268424	298.52160324	298.34134804	-6.85e-06	-2.731e-05	-0.00015011
0.46195	3261.68158	3e-08	5.4e-07	2.8e-07	1.8e-07	-0.0	2.95e-06	1.49e-06	1e-08	298.34246025	298.52128768	298.34118521	-7.3e-06	-2.729e-05	-0.00015001
0.46201	3261.90427	3e-08	5.4e-07	2.8e-07	1.8e-07	-0.0	2.95e-06	1.49e-06	1e-08	298.34222162	298.52097233	298.34102312	-3.4e-06	-2.727e-05	-0.00014987
0.46206	3262.1269	3e-08	5.4e-07	2.8e-07	1.8e-07	-0.0	2.95e-06	1.49e-06	1e-08	298.34211058	298.52065715	298.34085572	-6.93e-06	-2.72e-05	-0.00014951
0.46212	3262.34948	3e-08	5.4e-07	2.8e-07	1.8e-07	-0.0	2.95e-06	1.49e-06	1e-08	298.34188412	298.52034281	298.34069368	-8.31e-06	-2.717e-05	-0.00014937
0.46217	3262.572	3e-08	5.4e-07	2.8e-07	1.8e-07	-0.0	2.95e-06	1.49e-06	1e-08	298.34161253	298.5200288	298.34053375	-8.31e-06	-2.717e-05	-0.00014937
0.46223	3262.79446	3e-08	5.4e-07	2.8e-07	1.8e-07	-0.0	2.95e-06	1.49e-06	1e-08	298.34134093	298.5197148	298.34037381	-8.31e-06	-2.717e-05	-0.00014937
0.46228	3263.01686	3e-08	5.4e-07	2.8e-07	1.8e-07	-0.0	2.95e-06	1.49e-06	1e-08	298.34106934	298.51940079	298.34021387	-3.5e-07	-2.716e-05	-0.00014921
0.46234	3263.23921	3e-08	5.4e-07	2.8e-07	1.8e-07	-0.0	2.95e-06	1.49e-06	1e-08	298.34105776	298.51908686	298.34004297	-3.51e-06	-2.714e-05	-0.0001491
0.46239	3263.46151	3e-08	5.4e-07	2.8e-07	1.8e-07	-0.0	2.95e-06	1.49e-06	1e-08	298.34094316	298.51877325	298.33987661	-6.71e-06	-2.711e-05	-0.00014898
0.46245	3263.68374	3e-08	5.4e-07	2.8e-07	1.8e-07	-0.0	2.95e-06	1.49e-06	1e-08	298.34072404	298.51845999	298.33971487	-1.25e-06	-2.705e-05	-0.0001486
0.47251	3303.39062	3e-08	5.4e-07	2.8e-07	1.8e-07	-0.0	2.95e-06	1.49e-06	1e-08	298.31292001	298.46537528	298.31197978	-7.48e-06	-2.319e-05	-0.000127
0.47257	3303.60226	3e-08	5.4e-07	2.8e-07	1.8e-07	-0.0	2.95e-06	1.49e-06	1e-08	298.31267552	298.46510728	298.3118445	-6.72e-06	-2.319e-05	-0.00012698
0.47262	3303.81385	3e-08	5.4e-07	2.8e-07	1.8e-07	-0.0	2.95e-06	1.49e-06	1e-08	298.31245602	298.46483928	298.31170816	6e-08	-2.318e-05	-0.00012686
0.47268	3304.02537	3e-08	5.4e-07	2.8e-07	1.8e-07	-0.0	2.95e-06	1.49e-06	1e-08	298.31245784	298.46457131	298.31156247	-3.93e-06	-2.315e-05	-0.00012675
0.47273	3304.23684	3e-08	5.4e-07	2.8e-07	1.8e-07	-0.0	2.95e-06	1.49e-06	1e-08	298.31232958	298.46430372	298.3114225	-4.75e-06	-2.313e-05	-0.00012661
0.47279	3304.44825	3e-08	5.4e-07	2.8e-07	1.8e-07	-0.0	2.95e-06	1.49e-06	1e-08	298.31217447	298.46403644	298.31128384	-1e-06	-2.309e-05	-0.00012634
0.47284	3304.6596	3e-08	5.4e-07	2.8e-07	1.8e-07	-0.0	2.95e-06	1.49e-06	1e-08	298.31214177	298.4637696	298.31114024	-1e-06	-2.309e-05	-0.00012634
0.4729	3304.87089	3e-08	5.4e-07	2.8e-07	1.8e-07	-0.0	2.95e-06	1.49e-06	1e-08	298.31210908	298.46350276	298.31099665	-1e-06	-2.309e-05	-0.00012634
0.47295	3305.08213	3e-08	5.4e-07	2.8e-07	1.8e-07	-0.0	2.95e-06	1.49e-06	1e-08	298.31207638	298.46323593	298.31085305	-7.36e-06	-2.304e-05	-0.00012619
0.47301	3305.2933	3e-08	5.4e-07	2.8e-07	1.8e-07	-0.0	2.95e-06	1.49e-06	1e-08	298.31183602	298.4629696	298.31071853	-5.68e-06	-2.303e-05	-0.0001261
0.47306	3305.50441	3e-08	5.4e-07	2.8e-07	1.8e-07	-0.0	2.95e-06	1.49e-06	1e-08	298.31165036	298.4627034	298.31058176	-3.24e-06	-2.302e-05	-0.00012599
0.47312	3305.71547	3e-08	5.4e-07	2.8e-07	1.8e-07	-0.0	2.95e-06	1.49e-06	1e-08	298.3115445	298.46243734	298.3104417	-7.23e-06	-2.295e-05	-0.00012564
0.47317	3305.92647	3e-08	5.4e-07	2.8e-07	1.8e-07	-0.0	2.95e-06	1.49e-06	1e-08	298.31130834	298.46217213	298.31030762	-7.23e-06	-2.295e-05	-0.00012564
0.47323	3306.1374	3e-08	5.4e-07	2.8e-07	1.8e-07	-0.0	2.95e-06	1.49e-06	1e-08	298.31107218	298.46190692	298.31017355	-7.23e-06	-2.295e-05	-0.00012564
0.47328	3306.34828	3e-08	5.4e-07	2.8e-07	1.8e-07	-0.0	2.95e-06	1.49e-06	1e-08	298.31083602	298.46164171	298.31003947	-2.69e-06	-2.294e-05	-0.00012555
0.47334	3306.5591	3e-08	5.4e-07	2.8e-07	1.8e-07	-0.0	2.95e-06	1.49e-06	1e-08	298.31074815	298.46137655	298.30989915	-1.51e-06	-2.293e-05	-0.00012547
0.47339	3306.76986	3e-08	5.4e-07	2.8e-07	1.8e-07	-0.0	2.95e-06	1.49e-06	1e-08	298.31069897	298.46111152	298.30975725	-5.84e-06	-2.289e-05	-0.00012533
0.47345	3306.98056	3e-08	5.4e-07	2.8e-07	1.8e-07	-0.0	2.95e-06	1.49e-06	1e-08	298.31050824	298.46084691	298.30962159	-2.27e-06	-2.285e-05	-0.00012505
0.48351	3344.53062	3e-08	5.4e-07	2.8e-07	1.8e-07	-0.0	2.95e-06	1.49e-06	1e-08	298.28720322	298.41601468	298.28629995	-2.15e-06	-1.96e-05	-0.00010693
0.48357	3344.73021	3e-08	5.4e-07	2.8e-07	1.8e-07	-0.0	2.95e-06	1.49e-06	1e-08	298.28713287	298.41578815	298.28618032	-4.98e-06	-1.955e-05	-0.00010672
0.48362	3344.92975	3e-08	5.4e-07	2.8e-07	1.8e-07	-0.0	2.95e-06	1.49e-06	1e-08	298.28697009	298.41556216	298.2860649	-6.62e-06	-1.952e-05	-0.00010659
0.48368	3345.12922	3e-08	5.4e-07	2.8e-07	1.8e-07	-0.0	2.95e-06	1.49e-06	1e-08	298.28675388	298.41533647	298.28595192	-6.62e-06	-1.952e-05	-0.00010659
0.48373	3345.32863	3e-08	5.4e-07	2.8e-07	1.8e-07	-0.0	2.95e-06	1.49e-06	1e-08	298.28653768	298.41511078	298.28583893	-5.79e-06	-1.952e-05	-0.00010658
0.48379	3345.52798	3e-08	5.4e-07	2.8e-07	1.8e-07	-0.0	2.95e-06	1.49e-06	1e-08	298.28634848	298.4148851	298.28572481	3.2e-07	-1.952e-05	-0.00010648
0.48384	3345.72727	3e-08	5.4e-07	2.8e-07	1.8e-07	-0.0	2.95e-06	1.49e-06	1e-08	298.28635891	298.41465943	298.28560224	-3.35e-06	-1.949e-05	-0.00010638
0.4839	3345.92649	3e-08	5.4e-07	2.8e-07	1.8e-07	-0.0	2.95e-06	1.49e-06	1e-08	298.28624947	298.41443408	298.28548492	-3.99e-06	-1.947e-05	-0.00010626
0.48395	3346.12566	3e-08	5.4e-07	2.8e-07	1.8e-07	-0.0	2.95e-06	1.49e-06	1e-08	298.28611912	298.41420901	298.28536864	-5.8e-07	-1.944e-05	-0.00010602
0.48401	3346.32476	3e-08	5.4e-07	2.8e-07	1.8e-07	-0.0	2.95e-06	1.49e-06	1e-08	298.28610022	298.41398433	298.28524785	-5.8e-07	-1.944e-05	-0.00010602
0.48406	3346.5238	3e-08	5.4e-07	2.8e-07	1.8e-07	-0.0	2.95e-06	1.49e-06	1e-08	298.28608132	298.41375964	298.28512706	-5.8e-07	-1.944e-05	-0.00010602
0.48412	3346.72278	3e-08	5.4e-07	2.8e-07	1.8e-07	-0.0	2.95e-06	1.49e-06	1e-08	298.28606242	298.41353496	298.28500628	-5.49e-06	-1.941e-05	-0.00010591
0.48417	3346.9217	3e-08	5.4e-07	2.8e-07	1.8e-07	-0.0	2.95e-06	1.49e-06	1e-08	298.28588294	298.41331065	298.2848925	-6.09e-06	-1.939e-05	-0.00010584
0.48423	3347.12055	3e-08	5.4e-07	2.8e-07	1.8e-07	-0.0	2.95e-06	1.49e-06	1e-08	298.28568393	298.41308651	298.28477964	-2.11e-06	-1.939e-05	-0.00010576
0.48428	3347.31934	3e-08	5.4e-07	2.8e-07	1.8e-07	-0.0	2.95e-06	1.49e-06	1e-08	298.2856149	298.41286243	298.28466131	-5.82e-06	-1.933e-05	-0.00010548
0.48434	3347.51807	3e-08	5.4e-07	2.8e-07	1.8e-07	-0.0	2.95e-06	1.49e-06	1e-08	298.28542463	298.41263904	298.2845485	-6.58e-06	-1.931e-05	-0.00010542
0.48439	3347.71674	3e-08	5.4e-07	2.8e-07	1.8e-07	-0.0	2.95e-06	1.49e-06	1e-08	298.2852096	298.4124158	298.28443681	-6.58e-06	-1.931e-05	-0.00010542
0.48445	3347.91535	3e-08	5.4e-07	2.8e-07	1.8e-07	-0.0	2.95e-06	1.49e-06	1e-08	298.28499458	298.41219255	298.28432513	-4.43e-06	-1.931e-05	-0.00010539
0.49451	3383.19902	3e-08	5.4e-07	2.8e-07	1.8e-07	-0.0	2.95e-06	1.49e-06	1e-08	298.2653789	298.37435396	298.26471241	-4.14e-06	-1.653e-05	-8.998e-05
0.49457	3383.38593	3e-08	5.4e-07	2.8e-07	1.8e-07	-0.0	2.95e-06	1.49e-06	1e-08	298.2652436	298.37416291	298.26461507	-2.28e-06	-1.651e-05	-8.984e-05
0.49462	3383.57277	3e-08	5.4e-07	2.8e-07	1.8e-07	-0.0	2.95e-06	1.49e-06	1e-08	298.26516901	298.3739721	298.26451529	-2.2e-07	-1.649e-05	-8.97e-05
0.49468	3383.75955	3e-08	5.4e-07	2.8e-07	1.8e-07	-0.0	2.95e-06	1.49e-06	1e-08	298.26516193	298.37378151	298.26441277	-2.2e-07	-1.649e-05	-8.97e-05
0.49473	3383.94626	3e-08	5.4e-07	2.8e-07	1.8e-07	-0.0	2.95e-06	1.49e-06	1e-08	298.26515484	298.37359091	298.26431025	-2.2e-07	-1.649e-05	-8.97e-05
0.49479	3384.13291	3e-08	5.4e-07	2.8e-07	1.8e-07	-0.0	2.95e-06	1.49e-06	1e-08	298.26514776	298.37340032	298.26420772	-5.88e-06	-1.645e-05	-8.959e-05
0.49484	3384.31949	3e-08	5.4e-07	2.8e-07	1.8e-07	-0.0	2.95e-06	1.49e-06	1e-08	298.2649556	298.37321014	298.26411327	-4.63e-06	-1.644e-05	-8.953e-05
0.4949	3384.50601	3e-08	5.4e-07	2.8e-07	1.8e-07	-0.0	2.95e-06	1.49e-06	1e-08	298.26480431	298.37302004	298.26401713	-1.7e-06	-1.644e-05	-8.948e-05
0.49495	3384.69246	3e-08	5.4e-07	2.8e-07	1.8e-07	-0.0	2.95e-06	1.49e-06	1e-08	298.26474891	298.37282997	298.26391694	-5.72e-06	-1.638e-05	-8.919e-05
0.49501	3384.87885	3e-08	5.4e-07	2.8e-07	1.8e-07	-0.0	2.95e-06	1.49e-06	1e-08	298.26456194	298.37264062	298.26382272	-5.82e-06	-1.638e-05	-8.918e-05
0.49506	3385.06517	3e-08	5.4e-07	2.8e-07	1.8e-07	-0.0	2.95e-06	1.49e-06	1e-08	298.2643716	298.37245129	298.26372865	-5.82e-06	-1.638e-05	-8.918e-05
0.49512	3385.25143	3e-08	5.4e-07	2.8e-07	1.8e-07	-0.0	2.95e-06	1.49e-06	1e-08	298.26418127	298.37226196	298.26363458	-3.61e-06	-1.638e-05	-8.915e-05
0.49517	3385.43762	3e-08	5.4e-07	2.8e-07	1.8e-07	-0.0	2.95e-06	1.49e-06	1e-08	298.2640634	298.37207263	298.26353745	6.9e-07	-1.638e-05	-8.909e-05
0.49523	3385.62374	3e-08	5.4e-07	2.8e-07	1.8e-07	-0.0	2.95e-06	1.49e-06	1e-08	298.2640858	298.37188329	298.26343437	-3.8e-06	-1.635e-05	-8.898e-05
0.49528	3385.8098	3e-08	5.4e-07	2.8e-07	1.8e-07	-0.0	2.95e-06	1.49e-06	1e-08	298.26396147	298.37169432	298.2633377	-2.49e-06	-1.633e-05	-8.885e-05
0.49534	3385.9958	3e-08	5.4e-07	2.8e-07	1.8e-07	-0.0	2.95e-06	1.49e-06	1e-08	298.26388002	298.3715056	298.26323936	-2e-07	-1.63e-05	-8.87e-05
0.49539	3386.18172	3e-08	5.4e-07	2.8e-07	1.8e-07	-0.0	2.95e-06	1.49e-06	1e-08	298.26387347	298.37131711	298.26313797	-2e-07	-1.63e-05	-8.87e-05
0.49545	3386.36759	3e-08	5.4e-07	2.8e-07	1.8e-07	-0.0	2.95e-06	1.49e-06	1e-08	298.26386693	298.37112862	298.26303658	-2e-07	-1.63e-05	-8.87e-05
0.50551	3419.25726	3e-08	5.4e-07	2.8e-07	1.8e-07	-0.0	2.95e-06	1.49e-06	1e-08	298.24706824	298.33920916	298.24655179	-1.2e-07	-1.392e-05	-7.559e-05
0.50556	3419.43073	3e-08	5.4e-07	2.8e-07	1.8e-07	-0.0	2.95e-06	1.49e-06	1e-08	298.24706437	298.33904822	298.24646535	-1.2e-07	-1.392e-05	-7.559e-05
0.50562	3419.60413	3e-08	5.4e-07	2.8e-07	1.8e-07	-0.0	2.95e-06	1.49e-06	1e-08	298.24706049	298.33888727	298.24637891	-1.2e-07	-1.392e-05	-7.559e-05
0.50567	3419.77746	3e-08	5.4e-07	2.8e-07	1.8e-07	-0.0	2.95e-06	1.49e-06	1e-08	298.24705661	298.33872632	298.24629247	-1.61e-06	-1.391e-05	-7.556e-05
0.50573	3419.95072	3e-08	5.4e-07	2.8e-07	1.8e-07	-0.0	2.95e-06	1.49e-06	1e-08	298.24700414	298.33856548	298.24620814	-5.84e-06	-1.389e-05	-7.548e-05
0.50578	3420.12392	3e-08	5.4e-07	2.8e-07	1.8e-07	-0.0	2.95e-06	1.49e-06	1e-08	298.24681336	298.33840494	298.24612984	-2.27e-06	-1.388e-05	-7.541e-05
0.50584	3420.29704	3e-08	5.4e-07	2.8e-07	1.8e-07	-0.0	2.95e-06	1.49e-06	1e-08	298.24673905	298.33824443	298.24604662	-2.78e-06	-1.386e-05	-7.53e-05
0.50589	3420.47009	3e-08	5.4e-07	2.8e-07	1.8e-07	-0.0	2.95e-06	1.49e-06	1e-08	298.24664815	298.33808417	298.24596423	-4.96e-06	-1.383e-05	-7.514e-05
0.50595	3420.64308	3e-08	5.4e-07	2.8e-07	1.8e-07	-0.0	2.95e-06	1.49e-06	1e-08	298.24648612	298.33792433	298.24588509	-4.96e-06	-1.383e-05	-7.514e-05
0.506	3420.81599	3e-08	5.4e-07	2.8e-07	1.8e-07	-0.0	2.95e-06	1.49e-06	1e-08	298.24632409	298.33776448	298.24580595	-4.96e-06	-1.383e-05	-7.514e-05
0.50606	3420.98884	3e-08	5.4e-07	2.8e-07	1.8e-07	-0.0	2.95e-06	1.49e-06	1e-08	298.24616206	298.33760463	298.2457268	-1.96e-06	-1.383e-05	-7.51e-05
0.50611	3421.16161	3e-08	5.4e-07	2.8e-07	1.8e-07	-0.0	2.95e-06	1.49e-06	1e-08	298.24609787	298.33744477	298.24564351	3.5e-07	-1.382e-05	-7.506e-05
0.50617	3421.33432	3e-08	5.4e-07	2.8e-07	1.8e-07	-0.0	2.95e-06	1.49e-06	1e-08	298.24610921	298.33728494	298.24555703	-3.6e-06	-1.38e-05	-7.496e-05
0.50622	3421.50695	3e-08	5.4e-07	2.8e-07	1.8e-07	-0.0	2.95e-06	1.49e-06	1e-08	298.24599166	298.33712544	298.24547619	-1.37e-06	-1.377e-05	-7.48e-05
0.50628	3421.67952	3e-08	5.4e-07	2.8e-07	1.8e-07	-0.0	2.95e-06	1.49e-06	1e-08	298.24594684	298.33696619	298.24539241	-1.3e-07	-1.376e-05	-7.472e-05
0.50633	3421.85202	3e-08	5.4e-07	2.8e-07	1.8e-07	-0.0	2.95e-06	1.49e-06	1e-08	298.24594266	298.33680708	298.24530698	-1.3e-07	-1.376e-05	-7.472e-05
0.50639	3422.02445	3e-08	5.4e-07	2.8e-07	1.8e-07	-0.0	2.95e-06	1.49e-06	1e-08	298.24593849	298.33664797	298.24522155	-1.3e-07	-1.376e-05	-7.472e-05
0.50644	3422.19681	3e-08	5.4e-07	2.8e-07	1.8e-07	-0.0	2.95e-06	1.49e-06	1e-08	298.24593432	298.33648886	298.24513612	-4.21e-06	-1.374e-05	-7.466e-05
0.5065	3422.36909	3e-08	5.4e-07	2.8e-07	1.8e-07	-0.0	2.95e-06	1.49e-06	1e-08	298.2457968	298.33633001	298.24505648	-3.25e-06	-1.373e-05	-7.46e-05
0.51651	3452.54091	3e-08	5.4e-07	2.8e-07	1.8e-07	-0.0	2.95e-06	1.49e-06	1e-08	298.23193182	298.30956914	298.23125967	-3.62e-06	-1.174e-05	-6.368e-05
0.51656	3452.70004	3e-08	5.4e-07	2.8e-07	1.8e-07	-0.0	2.95e-06	1.49e-06	1e-08	298.23181366	298.30943344	298.2311918	-3.62e-06	-1.174e-05	-6.368e-05
0.51662	3452.8591	3e-08	5.4e-07	2.8e-07	1.8e-07	-0.0	2.95e-06	1.49e-06	1e-08	298.2316955	298.30929774	298.23112394	-2.89e-06	-1.173e-05	-6.365e-05
0.51667	3453.01808	3e-08	5.4e-07	2.8e-07	1.8e-07	-0.0	2.95e-06	1.49e-06	1e-08	298.23160115	298.30916207	298.23105508	-1.67e-06	-1.173e-05	-6.361e-05
0.51673	3453.17699	3e-08	5.4e-07	2.8e-07	1.8e-07	-0.0	2.95e-06	1.49e-06	1e-08	298.2315466	298.30902646	298.23098457	-2.76e-06	-1.171e-05	-6.353e-05
0.51678	3453.33582	3e-08	5.4e-07	2.8e-07	1.8e-07	-0.0	2.95e-06	1.49e-06	1e-08	298.23145656	298.30889105	298.23091567	-3.48e-06	-1.168e-05	-6.336e-05
0.51684	3453.49458	3e-08	5.4e-07	2.8e-07	1.8e-07	-0.0	2.95e-06	1.49e-06	1e-08	298.2313429	298.30875602	298.23084797	-3.99e-06	-1.165e-05	-6.323e-05
0.51689	3453.65326	3e-08	5.4e-07	2.8e-07	1.8e-07	-0.0	2.95e-06	1.49e-06	1e-08	298.23121253	298.30862127	298.23078114	-3.99e-06	-1.165e-05	-6.323e-05
0.51695	3453.81187	3e-08	5.4e-07	2.8e-07	1.8e-07	-0.0	2.95e-06	1.49e-06	1e-08	298.23108216	298.30848652	298.23071431	-3.99e-06	-1.165e-05	-6.323e-05
0.517	3453.97041	3e-08	5.4e-07	2.8e-07	1.8e-07	-0.0	2.95e-06	1.49e-06	1e-08	298.23095178	298.30835177	298.23064747	-3.99e-06	-1.165e-05	-6.323e-05
0.51706	3454.12887	3e-08	5.4e-07	2.8e-07	1.8e-07	-0.0	2.95e-06	1.49e-06	1e-08	298.23082141	298.30821701	298.23058064	-3.37e-06	-1.165e-05	-6.322e-05
0.51711	3454.28725	3e-08	5.4e-07	2.8e-07	1.8e-07	-0.0	2.95e-06	1.49e-06	1e-08	298.23071124	298.30808227	298.23051295	-4.5e-07	-1.165e-05	-6.318e-05
0.51717	3454.44557	3e-08	5.4e-07	2.8e-07	1.8e-07	-0.0	2.95e-06	1.49e-06	1e-08	298.23069665	298.30794753	298.23044122	1.41e-06	-1.165e-05	-6.315e-05
0.51722	3454.6038	3e-08	5.4e-07	2.8e-07	1.8e-07	-0.0	2.95e-06	1.49e-06	1e-08	298.23074263	298.3078128	298.23036693	-2.61e-06	-1.163e-05	-6.308e-05
0.51728	3454.76197	3e-08	5.4e-07	2.8e-07	1.8e-07	-0.0	2.95e-06	1.49e-06	1e-08	298.23065718	298.30767834	298.23029835	-4.36e-06	-1.162e-05	-6.302e-05
0.51733	3454.92005	3e-08	5.4e-07	2.8e-07	1.8e-07	-0.0	2.95e-06	1.49e-06	1e-08	298.2305146	298.30754405	298.23023228	5.7e-07	-1.162e-05	-6.298e-05
0.51739	3455.07807	3e-08	5.4e-07	2.8e-07	1.8e-07	-0.0	2.95e-06	1.49e-06	1e-08	298.23053319	298.30740969	298.23015935	4.31e-06	-1.162e-05	-6.294e-05
0.51744	3455.23601	3e-08	5.4e-07	2.8e-07	1.8e-07	-0.0	2.95e-06	1.49e-06	1e-08	298.23067416	298.30727531	298.23008122	6.28e-06	-1.162e-05	-6.29e-05
0.5175	3455.39387	3e-08	5.4e-07	2.8e-07	1.8e-07	-0.0	2.95e-06	1.49e-06	1e-08	298.23087952	298.30714096	298.23000038	8.25e-06	-1.162e-05	-6.285e-05
0.52751	3482.85033	3e-08	5.4e-07	2.8e-07	1.8e-07	-0.0	2.95e-06	1.49e-06	1e-08	298.21867579	298.28458197	298.21841382	-1.484e-05	-9.87e-06	-5.366e-05
0.52756	3482.99401	3e-08	5.4e-07	2.8e-07	1.8e-07	-0.0	2.95e-06	1.49e-06	1e-08	298.21819069	298.28446782	298.21837317	-1.745e-05	-9.86e-06	-5.36e-05
0.52762	3483.13761	3e-08	5.4e-07	2.8e-07	1.8e-07	-0.0	2.95e-06	1.49e-06	1e-08	298.21762043	298.28435385	298.21833624	-1.96e-05	-9.84e-06	-5.355e-05
0.52767	3483.28113	3e-08	5.4e-07	2.8e-07	1.8e-07	-0.0	2.95e-06	1.49e-06	1e-08	298.21697988	298.28424007	298.21830238	-1.852e-05	-9.84e-06	-5.351e-05
0.52773	3483.42457	3e-08	5.4e-07	2.8e-07	1.8e-07	-0.0	2.95e-06	1.49e-06	1e-08	298.21637443	298.28412634	298.21826706	-1.59e-05	-9.84e-06	-5.347e-05
0.52778	3483.56792	3e-08	5.4e-07	2.8e-07	1.8e-07	-0.0	2.95e-06	1.49e-06	1e-08	298.21585464	298.28401261	298.21822812	-1.327e-05	-9.84e-06	-5.343e-05
0.52784	3483.7112	3e-08	5.4e-07	2.8e-07	1.8e-07	-0.0	2.95e-06	1.49e-06	1e-08	298.21542104	298.28389889	298.21818552	-9.59e-06	-9.84e-06	-5.34e-05
0.52789	3483.8544	3e-08	5.4e-07	2.8e-07	1.8e-07	-0.0	2.95e-06	1.49e-06	1e-08	298.21510775	298.28378513	298.21813781	-5.8e-06	-9.84e-06	-5.337e-05
0.52795	3483.99751	3e-08	5.4e-07	2.8e-07	1.8e-07	-0.0	2.95e-06	1.49e-06	1e-08	298.21491832	298.28367132	298.21808482	-1.95e-06	-9.85e-06	-5.333e-05
0.528	3484.14055	3e-08	5.4e-07	2.8e-07	1.8e-07	-0.0	2.95e-06	1.49e-06	1e-08	298.21485463	298.28355748	298.21802648	3.32e-06	-9.85e-06	-5.331e-05
0.52806	3484.2835	3e-08	5.4e-07	2.8e-07	1.8e-07	-0.0	2.95e-06	1.49e-06	1e-08	298.2149631	298.28344354	298.2179608	9.36e-06	-9.86e-06	-5.328e-05
0.52811	3484.42638	3e-08	5.4e-07	2.8e-07	1.8e-07	-0.0	2.95e-06	1.49e-06	1e-08	298.21526893	298.28332947	298.21788669	1.428e-05	-9.87e-06	-5.325e-05
0.52817	3484.56917	3e-08	5.4e-07	2.8e-07	1.8e-07	-0.0	2.95e-06	1.49e-06	1e-08	298.21573562	298.28321532	298.21780571	1.204e-05	-9.86e-06	-5.32e-05
0.52822	3484.71188	3e-08	5.4e-07	2.8e-07	1.8e-07	-0.0	2.95e-06	1.49e-06	1e-08	298.21612903	298.28310135	298.21772794	1.104e-05	-9.84e-06	-5.315e-05
0.52828	3484.85451	3e-08	5.4e-07	2.8e-07	1.8e-07	-0.0	2.95e-06	1.49e-06	1e-08	298.21648988	298.28298752	298.21765162	1.278e-05	-9.84e-06	-5.311e-05
0.52833	3484.99706	3e-08	5.4e-07	2.8e-07	1.8e-07	-0.0	2.95e-06	1.49e-06	1e-08	298.2169077	298.28287372	298.2175729	8.64e-06	-9.82e-06	-5.305e-05
0.52839	3485.13953	3e-08	5.4e-07	2.8e-07	1.8e-07	-0.0	2.95e-06	1.49e-06	1e-08	298.21719014	298.28276016	298.21750006	2.41e-06	-9.79e-06	-5.298e-05
0.52844	3485.28192	3e-08	5.4e-07	2.8e-07	1.8e-07	-0.0	2.95e-06	1.49e-06	1e-08	298.2172688	298.28264693	298.21743602	-3.81e-06	-9.76e-06	-5.291e-05
0.5285	3485.42423	3e-08	5.4e-07	2.8e-07	1.8e-07	-0.0	2.95e-06	1.49e-06	1e-08	298.21714416	298.28253403	298.21738078	-2.12e-06	-9.76e-06	-5.287e-05
0.53851	3509.93457	3e-08	5.4e-07	2.8e-07	1.8e-07	-0.0	2.95e-06	1.49e-06	1e-08	298.20807842	298.26351557	298.20757502	-2.7e-07	-8.36e-06	-4.521e-05
0.53856	3510.06138	3e-08	5.4e-07	2.8e-07	1.8e-07	-0.0	2.95e-06	1.49e-06	1e-08	298.20806947	298.26341893	298.20752365	-3.01e-06	-8.34e-06	-4.516e-05
0.53862	3510.1881	3e-08	5.4e-07	2.8e-07	1.8e-07	-0.0	2.95e-06	1.49e-06	1e-08	298.20797123	298.26332248	298.20747617	-9.4e-07	-8.34e-06	-4.513e-05
0.53867	3510.31473	3e-08	5.4e-07	2.8e-07	1.8e-07	-0.0	2.95e-06	1.49e-06	1e-08	298.20794057	298.26322604	298.20742582	-3.86e-06	-8.32e-06	-4.508e-05
0.53873	3510.44128	3e-08	5.4e-07	2.8e-07	1.8e-07	-0.0	2.95e-06	1.49e-06	1e-08	298.20781446	298.26312979	298.20737962	-4.71e-06	-8.31e-06	-4.504e-05
0.53878	3510.56773	3e-08	5.4e-07	2.8e-07	1.8e-07	-0.0	2.95e-06	1.49e-06	1e-08	298.20766063	298.26303365	298.20733466	-5.49e-06	-8.3e-06	-4.5e-05
0.53884	3510.6941	3e-08	5.4e-07	2.8e-07	1.8e-07	-0.0	2.95e-06	1.49e-06	1e-08	298.2074812	298.26293762	298.20729084	-8.3e-07	-8.31e-06	-4.497e-05
0.53889	3510.82037	3e-08	5.4e-07	2.8e-07	1.8e-07	-0.0	2.95e-06	1.49e-06	1e-08	298.20745395	298.26284151	298.20724052	-6.5e-07	-8.31e-06	-4.494e-05
0.53895	3510.94656	3e-08	5.4e-07	2.8e-07	1.8e-07	-0.0	2.95e-06	1.49e-06	1e-08	298.20743271	298.26274547	298.20718999	-1.33e-06	-8.3e-06	-4.489e-05
0.539	3511.07266	3e-08	5.4e-07	2.8e-07	1.8e-07	-0.0	2.95e-06	1.49e-06	1e-08	298.20738937	298.26264953	298.20714046	1.21e-06	-8.3e-06	-4.486e-05
0.53906	3511.19867	3e-08	5.4e-07	2.8e-07	1.8e-07	-0.0	2.95e-06	1.49e-06	1e-08	298.20742899	298.26255359	298.2070874	2.11e-06	-8.29e-06	-4.483e-05
0.53911	3511.32459	3e-08	5.4e-07	2.8e-07	1.8e-07	-0.0	2.95e-06	1.49e-06	1e-08	298.20749794	298.2624577	298.20703313	1.46e-06	-8.28e-06	-4.479e-05
0.53917	3511.45043	3e-08	5.4e-07	2.8e-07	1.8e-07	-0.0	2.95e-06	1.49e-06	1e-08	298.20754554	298.26236191	298.20697982	-3.28e-06	-8.26e-06	-4.473e-05
0.53922	3511.57617	3e-08	5.4e-07	2.8e-07	1.8e-07	-0.0	2.95e-06	1.49e-06	1e-08	298.20743819	298.26226638	298.20693321	-1.06e-06	-8.26e-06	-4.47e-05
0.53928	3511.70182	3e-08	5.4e-07	2.8e-07	1.8e-07	-0.0	2.95e-06	1.49e-06	1e-08	298.20740367	298.26217085	298.20688352	-3.04e-06	-8.25e-06	-4.466e-05
0.53933	3511.82739	3e-08	5.4e-07	2.8e-07	1.8e-07	-0.0	2.95e-06	1.49e-06	1e-08	298.20730445	298.26207547	298.20683665	-4.51e-06	-8.24e-06	-4.461e-05
0.53939	3511.95286	3e-08	5.4e-07	2.8e-07	1.8e-07	-0.0	2.95e-06	1.49e-06	1e-08	298.20715697	298.26198023	298.2067919	-5.39e-06	-8.23e-06	-4.457e-05
0.53944	3512.07825	3e-08	5.4e-07	2.8e-07	1.8e-07	-0.0	2.95e-06	1.49e-06	1e-08	298.20698081	298.2618851	298.20674843	-1.99e-06	-8.23e-06	-4.454e-05
0.5395	3512.20354	3e-08	5.4e-07	2.8e-07	1.8e-07	-0.0	2.95e-06	1.49e-06	1e-08	298.20691566	298.26178993	298.20670023	-3.7e-07	-8.23e-06	-4.451e-05
0.54951	3533.46497	3e-08	5.4e-07	2.8e-07	1.8e-07	-0.0	2.95e-06	1.49e-06	1e-08	298.19861622	298.24575878	298.19847046	3.8e-07	-7.04e-06	-3.805e-05
0.54956	3533.57299	3e-08	5.4e-07	2.8e-07	1.8e-07	-0.0	2.95e-06	1.49e-06	1e-08	298.19862876	298.24567739	298.19842637	-1.88e-06	-7.03e-06	-3.801e-05
0.54962	3533.68091	3e-08	5.4e-07	2.8e-07	1.8e-07	-0.0	2.95e-06	1.49e-06	1e-08	298.1985674	298.24559614	298.19838549	4.9e-07	-7.03e-06	-3.799e-05
0.54967	3533.78873	3e-08	5.4e-07	2.8e-07	1.8e-07	-0.0	2.95e-06	1.49e-06	1e-08	298.19858356	298.24551488	298.19834132	1.63e-06	-7.02e-06	-3.796e-05
0.54973	3533.89645	3e-08	5.4e-07	2.8e-07	1.8e-07	-0.0	2.95e-06	1.49e-06	1e-08	298.19863692	298.24543364	298.19829558	2.44e-06	-7.02e-06	-3.793e-05
0.54978	3534.00407	3e-08	5.4e-07	2.8e-07	1.8e-07	-0.0	2.95e-06	1.49e-06	1e-08	298.19871668	298.24535245	298.19824875	-4e-07	-7.01e-06	-3.789e-05
0.54984	3534.11159	3e-08	5.4e-07	2.8e-07	1.8e-07	-0.0	2.95e-06	1.49e-06	1e-08	298.19870363	298.24527143	298.19820594	-2.73e-06	-6.99e-06	-3.784e-05
0.54989	3534.21901	3e-08	5.4e-07	2.8e-07	1.8e-07	-0.0	2.95e-06	1.49e-06	1e-08	298.19861429	298.24519057	298.19816645	-7.1e-07	-6.99e-06	-3.782e-05
0.54995	3534.32633	3e-08	5.4e-07	2.8e-07	1.8e-07	-0.0	2.95e-06	1.49e-06	1e-08	298.19859116	298.2451097	298.19812415	-3.55e-06	-6.98e-06	-3.778e-05
0.55	3534.43355	3e-08	5.4e-07	2.8e-07	1.8e-07	-0.0	2.95e-06	1.49e-06	1e-08	298.19847516	298.245029	298.19808588	3.6425482	-2.48666258	19.79231397
