# Supplementary material for: Dataset for the simulated biomass pyrolysis in rotary kilns with varying particle residence time distributions
Source: Data Brief. 2021 Nov 23;39:107603. doi: 10.1016/j.dib.2021.107603 (PMC8633881; doi:10.1016/j.dib.2021.107603)
Supplement: Supplementary Data S1 — Supplementary Raw Research Data. This is open data under the CC BY license http://creativecommons.org/licenses/by/4.0/ [file mmc1.zip › supplementary/100/logFiles/log_Pe6]

l,m	Tau,s	F_w,kg/s	F_is,kg/s	F_c,kg/s	F_rt,kg/s	F_w_wet,kg/s	F_it,kg/s	F_g,kg/s	F_H2O_g,kg/s	T_b,K	T_g,K	T_w,K	q_bed,kW/m	q_gas,kW/m	q_loss,kW/m
5e-05	0.25718	0.0	0.0	0.0	0.0	5.47e-06	0.0	0.0	0.0	362.84594173	799.17665882	813.54414207	10.15751843	-0.03585612	-0.39883776
0.00011	0.77153	0.0	0.0	0.0	0.0	5.47e-06	0.0	0.0	0.0	416.79798374	789.25509221	798.7692714	8.70547166	-0.04388837	-0.38807069
0.00016	1.28586	1e-08	0.0	0.0	0.0	5.47e-06	0.0	0.0	0.0	461.85884624	777.07291186	786.06004024	7.45815489	-0.03696645	-0.3787953
0.00022	1.80017	5e-08	0.0	0.0	0.0	5.42e-06	0.0	0.0	0.0	499.65134014	766.68371574	775.10583176	6.38698749	-0.03034456	-0.37079855
0.00027	2.31445	2.3e-07	0.0	0.0	0.0	5.24e-06	0.0	0.0	0.0	531.43107139	757.79777104	765.65788944	5.46762175	-0.0235919	-0.36389839
0.00033	2.8287	7.2e-07	0.0	0.0	0.0	4.75e-06	0.0	0.0	0.0	558.1800307	750.16078578	757.50130105	4.67954503	-0.01657684	-0.35793768
0.00038	3.34293	1.63e-06	0.0	0.0	0.0	3.84e-06	0.0	0.0	0.0	580.69762611	743.55898381	750.44999794	4.00448587	-0.00867937	-0.35278029
0.00044	3.85714	2.83e-06	0.0	0.0	0.0	2.64e-06	0.0	0.0	0.0	599.68051339	737.73015936	744.34289208	3.42536721	0.00222118	-0.34830821
0.00049	4.37133	3.96e-06	0.0	0.0	0.0	1.5e-06	0.0	0.0	0.0	615.73877434	732.36176568	739.04006582	2.92663084	0.01778091	-0.34441924
0.0105	97.54881	1.9e-07	5.5e-07	2.5e-07	3e-07	-0.0	2.86e-06	1.32e-06	1e-08	646.20981333	648.81260871	644.99784861	-0.019538	-0.04096379	-0.27228415
0.01056	98.05855	1.9e-07	5.5e-07	2.5e-07	3e-07	0.0	2.86e-06	1.32e-06	1e-08	645.91017688	648.51749907	644.70042387	-0.01949126	-0.04093549	-0.27205007
0.01061	98.56826	1.9e-07	5.5e-07	2.5e-07	3e-07	0.0	2.86e-06	1.32e-06	1e-08	645.61077442	648.22259376	644.40322249	-0.01944491	-0.04090706	-0.27181667
0.01067	99.07795	1.9e-07	5.5e-07	2.5e-07	3e-07	-0.0	2.86e-06	1.33e-06	1e-08	645.31160644	647.92789249	644.10624386	-0.0193988	-0.04087839	-0.27158318
0.01072	99.58761	1.9e-07	5.5e-07	2.5e-07	2.9e-07	-0.0	2.86e-06	1.33e-06	1e-08	645.01267386	647.63339565	643.80948813	-0.01935307	-0.04084959	-0.27135035
0.01078	100.09725	1.8e-07	5.5e-07	2.5e-07	2.9e-07	0.0	2.86e-06	1.33e-06	1e-08	644.71397567	647.33910296	643.51295473	-0.01930773	-0.04082067	-0.27111817
0.01083	100.60686	1.8e-07	5.5e-07	2.5e-07	2.9e-07	0.0	2.86e-06	1.33e-06	1e-08	644.41551047	647.04501415	643.21664309	-0.01926199	-0.04079112	-0.27088267
0.01089	101.11645	1.8e-07	5.5e-07	2.5e-07	2.9e-07	0.0	2.86e-06	1.33e-06	1e-08	644.11728266	646.75113245	642.92055644	-0.01921759	-0.04076208	-0.27065279
0.01094	101.62602	1.8e-07	5.5e-07	2.5e-07	2.9e-07	0.0	2.87e-06	1.33e-06	1e-08	643.81928642	646.45745322	642.6246895	-0.01917273	-0.04073237	-0.27041921
0.011	102.13556	1.8e-07	5.5e-07	2.5e-07	2.9e-07	-0.0	2.87e-06	1.33e-06	1e-08	643.52152459	646.16398003	642.32904587	-0.0191287	-0.04070286	-0.27018871
0.01105	102.64508	1.8e-07	5.5e-07	2.5e-07	2.9e-07	-0.0	2.87e-06	1.33e-06	1e-08	643.22399546	645.87071045	642.03362268	-0.01908441	-0.04067281	-0.26995551
0.01111	103.15457	1.8e-07	5.5e-07	2.5e-07	2.9e-07	0.0	2.87e-06	1.33e-06	1e-08	642.92670218	645.57764717	641.73842257	-0.01904071	-0.04064281	-0.26972415
0.01116	103.66404	1.8e-07	5.5e-07	2.5e-07	2.9e-07	-0.0	2.87e-06	1.33e-06	1e-08	642.6296407	645.28478886	641.4434439	-0.01899677	-0.04061228	-0.26949017
0.01122	104.17348	1.8e-07	5.5e-07	2.5e-07	2.9e-07	-0.0	2.87e-06	1.33e-06	1e-08	642.33281633	644.99213815	641.14868924	-0.01895404	-0.04058224	-0.26926137
0.01127	104.6829	1.8e-07	5.5e-07	2.5e-07	2.9e-07	-0.0	2.87e-06	1.34e-06	1e-08	642.03622229	644.69969074	640.85415372	-0.01891092	-0.04055158	-0.26902915
0.01133	105.1923	1.8e-07	5.5e-07	2.5e-07	2.9e-07	-0.0	2.87e-06	1.34e-06	1e-08	641.73986262	644.40744995	640.5598407	-0.01886801	-0.04052072	-0.26879675
0.01138	105.70167	1.8e-07	5.5e-07	2.5e-07	2.9e-07	-0.0	2.87e-06	1.34e-06	1e-08	641.44373765	644.11541624	640.26575046	-0.01882599	-0.04049016	-0.26856793
0.01144	106.21101	1.8e-07	5.5e-07	2.5e-07	2.9e-07	-0.0	2.87e-06	1.34e-06	1e-08	641.14784368	643.82358671	639.97187963	-0.01878375	-0.04045909	-0.26833658
0.01149	106.72034	1.8e-07	5.5e-07	2.5e-07	2.9e-07	-0.0	2.87e-06	1.34e-06	1e-08	640.85218334	643.53196391	639.67823076	-0.01874192	-0.04042798	-0.26810619
0.0215	199.00812	1.4e-07	5.4e-07	2.7e-07	2.4e-07	-0.0	2.89e-06	1.4e-06	1e-08	590.79291687	593.93380196	589.85203739	-0.01387828	-0.03395102	-0.22893645
0.02156	199.51294	1.4e-07	5.4e-07	2.7e-07	2.4e-07	0.0	2.89e-06	1.4e-06	1e-08	590.53751684	593.68024162	589.59769258	-0.01386133	-0.03391807	-0.22875097
0.02161	200.01774	1.4e-07	5.4e-07	2.7e-07	2.4e-07	0.0	2.89e-06	1.4e-06	1e-08	590.2823085	593.42686872	589.34353817	-0.01384192	-0.03388029	-0.2285383
0.02167	200.52251	1.4e-07	5.4e-07	2.7e-07	2.4e-07	-0.0	2.89e-06	1.4e-06	1e-08	590.02732124	593.17371078	589.0896021	-0.01382335	-0.03384408	-0.22833453
0.02172	201.02726	1.4e-07	5.4e-07	2.7e-07	2.4e-07	-0.0	2.89e-06	1.4e-06	1e-08	589.77254529	592.92075889	588.83587528	-0.01381111	-0.03382022	-0.22820026
0.02178	201.53198	1.4e-07	5.4e-07	2.7e-07	2.3e-07	-0.0	2.89e-06	1.4e-06	1e-08	589.5179109	592.66794273	588.58228633	-0.01379315	-0.03378479	-0.22800085
0.02183	202.03668	1.4e-07	5.4e-07	2.7e-07	2.3e-07	-0.0	2.89e-06	1.4e-06	1e-08	589.26347889	592.41532822	588.32890245	-0.01377233	-0.0337444	-0.22777358
0.02189	202.54135	1.4e-07	5.4e-07	2.7e-07	2.3e-07	-0.0	2.89e-06	1.4e-06	1e-08	589.00928959	592.16294359	588.07575178	-0.01375245	-0.03370532	-0.2275537
0.02194	203.046	1.4e-07	5.4e-07	2.7e-07	2.3e-07	-0.0	2.89e-06	1.4e-06	1e-08	588.75532715	591.91078144	587.82282711	-0.01373259	-0.03366623	-0.22733379
0.022	203.55063	1.4e-07	5.4e-07	2.7e-07	2.3e-07	0.0	2.89e-06	1.4e-06	1e-08	588.50159413	591.65884189	587.57012848	-0.01371719	-0.03363584	-0.22716289
0.02205	204.05523	1.4e-07	5.4e-07	2.7e-07	2.3e-07	0.0	2.89e-06	1.4e-06	1e-08	588.24803832	591.40707538	587.31760557	-0.01369885	-0.0335996	-0.22695908
0.02211	204.5598	1.4e-07	5.4e-07	2.7e-07	2.3e-07	-0.0	2.89e-06	1.4e-06	1e-08	587.99469435	591.15551526	587.06529222	-0.01367658	-0.03355544	-0.22671082
0.02216	205.06435	1.4e-07	5.4e-07	2.7e-07	2.3e-07	-0.0	2.89e-06	1.4e-06	1e-08	587.74160789	590.90420669	586.81323424	-0.01366434	-0.0335312	-0.2265745
0.02222	205.56887	1.4e-07	5.4e-07	2.7e-07	2.3e-07	-0.0	2.89e-06	1.4e-06	1e-08	587.48866461	590.65303623	586.56131647	-0.01364707	-0.03349693	-0.22638179
0.02227	206.07337	1.4e-07	5.4e-07	2.7e-07	2.3e-07	0.0	2.89e-06	1.4e-06	1e-08	587.23592187	590.40206103	586.30959696	-0.013626	-0.03345501	-0.22614605
0.02233	206.57785	1.4e-07	5.4e-07	2.7e-07	2.3e-07	-0.0	2.89e-06	1.4e-06	1e-08	586.98342386	590.15132476	586.05812005	-0.01360919	-0.03342148	-0.22595761
0.02238	207.0823	1.4e-07	5.4e-07	2.7e-07	2.3e-07	-0.0	2.89e-06	1.4e-06	1e-08	586.73112278	589.90077957	585.80683709	-0.01359042	-0.03338394	-0.22574663
0.02244	207.58673	1.4e-07	5.4e-07	2.7e-07	2.3e-07	0.0	2.89e-06	1.4e-06	1e-08	586.4790411	589.6504484	585.55577135	-0.01357368	-0.03335044	-0.22555836
0.02249	208.09113	1.4e-07	5.4e-07	2.7e-07	2.3e-07	0.0	2.89e-06	1.4e-06	1e-08	586.22715564	589.40030825	585.30489945	-0.01356192	-0.0333269	-0.22542605
0.0325	299.47843	1.3e-07	5.4e-07	2.7e-07	2.3e-07	0.0	2.89e-06	1.41e-06	1e-08	543.65053641	547.07119743	542.88585443	-0.0108932	-0.02744387	-0.1921305
0.03256	299.97828	1.3e-07	5.4e-07	2.7e-07	2.3e-07	-0.0	2.89e-06	1.41e-06	1e-08	543.43379205	546.85549063	542.66986869	-0.01088062	-0.02741434	-0.1919608
0.03261	300.4781	1.3e-07	5.4e-07	2.7e-07	2.3e-07	-0.0	2.89e-06	1.41e-06	1e-08	543.21722758	546.63996081	542.45406214	-0.010868	-0.02738487	-0.19179134
0.03267	300.9779	1.3e-07	5.4e-07	2.7e-07	2.3e-07	-0.0	2.89e-06	1.41e-06	1e-08	543.00084475	546.42460774	542.23843446	-0.0108555	-0.02735544	-0.19162206
0.03272	301.47767	1.3e-07	5.4e-07	2.7e-07	2.3e-07	-0.0	2.89e-06	1.41e-06	1e-08	542.78464098	546.20943127	542.02298563	-0.01084297	-0.02732608	-0.19145312
0.03278	301.97742	1.3e-07	5.4e-07	2.7e-07	2.3e-07	-0.0	2.89e-06	1.41e-06	1e-08	542.56861769	545.99443109	541.80771522	-0.01083045	-0.02729669	-0.19128403
0.03283	302.47714	1.3e-07	5.4e-07	2.7e-07	2.3e-07	0.0	2.89e-06	1.41e-06	1e-08	542.35277433	545.77960732	541.59262341	-0.01081799	-0.02726732	-0.19111507
0.03289	302.97683	1.3e-07	5.4e-07	2.7e-07	2.3e-07	0.0	2.89e-06	1.41e-06	1e-08	542.13710963	545.56495987	541.37771017	-0.01080557	-0.02723801	-0.19094632
0.03294	303.4765	1.3e-07	5.4e-07	2.7e-07	2.3e-07	0.0	2.89e-06	1.41e-06	1e-08	541.92162314	545.35048854	541.16297528	-0.01079313	-0.02720875	-0.19077784
0.033	303.97615	1.3e-07	5.4e-07	2.7e-07	2.3e-07	0.0	2.89e-06	1.41e-06	1e-08	541.70631587	545.13619307	540.94841846	-0.01078076	-0.02717953	-0.19060952
0.03305	304.47577	1.3e-07	5.4e-07	2.7e-07	2.3e-07	-0.0	2.89e-06	1.41e-06	1e-08	541.49118645	544.92207334	540.73403961	-0.01076835	-0.02715028	-0.19044107
0.03311	304.97537	1.3e-07	5.4e-07	2.7e-07	2.3e-07	-0.0	2.89e-06	1.41e-06	1e-08	541.27623555	544.70812944	540.51983882	-0.01075589	-0.02712108	-0.19027286
0.03316	305.47494	1.3e-07	5.4e-07	2.7e-07	2.3e-07	-0.0	2.89e-06	1.41e-06	1e-08	541.06146508	544.49436116	540.30581576	-0.01074351	-0.02709192	-0.19010482
0.03322	305.97448	1.3e-07	5.4e-07	2.7e-07	2.3e-07	-0.0	2.89e-06	1.41e-06	1e-08	540.84687325	544.28076836	540.09197036	-0.01073116	-0.02706282	-0.18993708
0.03327	306.47401	1.3e-07	5.4e-07	2.7e-07	2.3e-07	-0.0	2.89e-06	1.41e-06	1e-08	540.63245997	544.06735075	539.87830232	-0.0107188	-0.02703374	-0.18976941
0.03333	306.9735	1.3e-07	5.4e-07	2.7e-07	2.3e-07	0.0	2.89e-06	1.41e-06	1e-08	540.41822581	543.85410827	539.66481156	-0.01070644	-0.02700464	-0.18960164
0.03338	307.47297	1.3e-07	5.4e-07	2.7e-07	2.3e-07	0.0	2.89e-06	1.41e-06	1e-08	540.20417039	543.64104102	539.45149818	-0.01069423	-0.0269756	-0.18943415
0.03344	307.97242	1.3e-07	5.4e-07	2.7e-07	2.3e-07	0.0	2.89e-06	1.41e-06	1e-08	539.99029071	543.42814874	539.23836211	-0.01068193	-0.02694659	-0.18926679
0.03349	308.47184	1.3e-07	5.4e-07	2.7e-07	2.3e-07	0.0	2.89e-06	1.41e-06	1e-08	539.77658926	543.2154313	539.02540304	-0.0106697	-0.02691766	-0.18909977
0.0435	398.9476	1.3e-07	5.4e-07	2.7e-07	2.3e-07	0.0	2.89e-06	1.41e-06	1e-08	503.71578034	507.2848872	503.08638211	-0.00869126	-0.02213183	-0.16088513
0.04356	399.44241	1.3e-07	5.4e-07	2.7e-07	2.3e-07	0.0	2.89e-06	1.41e-06	1e-08	503.53243793	507.10208029	502.90372446	-0.00868876	-0.02210808	-0.16074186
0.04361	399.9372	1.3e-07	5.4e-07	2.7e-07	2.3e-07	0.0	2.89e-06	1.41e-06	1e-08	503.34909951	506.91942584	502.72123116	-0.00868164	-0.02208432	-0.16059845
0.04367	400.43196	1.3e-07	5.4e-07	2.7e-07	2.3e-07	0.0	2.89e-06	1.41e-06	1e-08	503.1658625	506.73692387	502.53889588	-0.00866741	-0.0220606	-0.16045517
0.04372	400.92669	1.3e-07	5.4e-07	2.7e-07	2.3e-07	0.0	2.89e-06	1.41e-06	1e-08	502.98287701	506.55457408	502.35670854	-0.00864432	-0.02203696	-0.16031214
0.04378	401.4214	1.3e-07	5.4e-07	2.7e-07	2.3e-07	0.0	2.89e-06	1.41e-06	1e-08	502.80033019	506.37237601	502.17465643	-0.00864075	-0.02201329	-0.16016922
0.04383	401.91608	1.3e-07	5.4e-07	2.7e-07	2.3e-07	0.0	2.89e-06	1.41e-06	1e-08	502.61781039	506.19033004	501.99276679	-0.00862342	-0.02198973	-0.16002664
0.04389	402.41074	1.3e-07	5.4e-07	2.7e-07	2.3e-07	0.0	2.89e-06	1.41e-06	1e-08	502.43560844	506.0084355	501.81101995	-0.0086111	-0.02196612	-0.15988389
0.04394	402.90537	1.3e-07	5.4e-07	2.7e-07	2.3e-07	0.0	2.89e-06	1.41e-06	1e-08	502.25361834	505.82669267	501.62942313	-0.00860434	-0.02194252	-0.15974122
0.044	403.39998	1.3e-07	5.4e-07	2.7e-07	2.3e-07	0.0	2.89e-06	1.41e-06	1e-08	502.07172277	505.64510163	501.44798403	-0.00860377	-0.02191893	-0.15959873
0.04405	403.89456	1.3e-07	5.4e-07	2.7e-07	2.3e-07	0.0	2.89e-06	1.41e-06	1e-08	501.88979116	505.46366235	501.26671112	-0.00859055	-0.02189543	-0.15945646
0.04411	404.38912	1.3e-07	5.4e-07	2.7e-07	2.3e-07	0.0	2.89e-06	1.41e-06	1e-08	501.70809093	505.28237431	501.08558645	-0.00858698	-0.02187196	-0.15931449
0.04416	404.88365	1.3e-07	5.4e-07	2.7e-07	2.3e-07	0.0	2.89e-06	1.41e-06	1e-08	501.52641855	505.10123746	500.90462319	-0.00857936	-0.02184847	-0.15917233
0.04422	405.37815	1.3e-07	5.4e-07	2.7e-07	2.3e-07	0.0	2.89e-06	1.41e-06	1e-08	501.34485932	504.92025188	500.72381587	-0.00856987	-0.02182499	-0.15903023
0.04427	405.87263	1.3e-07	5.4e-07	2.7e-07	2.3e-07	0.0	2.89e-06	1.41e-06	1e-08	501.16345286	504.73941747	500.54316183	-0.00855035	-0.02180161	-0.15888842
0.04433	406.36709	1.3e-07	5.4e-07	2.7e-07	2.3e-07	0.0	2.89e-06	1.41e-06	1e-08	500.98241189	504.55873368	500.36264667	-0.00854372	-0.0217782	-0.15874669
0.04438	406.86152	1.3e-07	5.4e-07	2.7e-07	2.3e-07	0.0	2.89e-06	1.41e-06	1e-08	500.8014636	504.37820078	500.18228838	-0.00853322	-0.02175487	-0.15860524
0.04444	407.35592	1.3e-07	5.4e-07	2.7e-07	2.3e-07	0.0	2.89e-06	1.41e-06	1e-08	500.62069024	504.19781839	500.00208123	-0.00851803	-0.02173159	-0.15846397
0.04449	407.8503	1.3e-07	5.4e-07	2.7e-07	2.3e-07	0.0	2.89e-06	1.41e-06	1e-08	500.44019133	504.01758623	499.82201845	-0.00850641	-0.02170825	-0.15832251
0.05455	497.89286	1.3e-07	5.4e-07	2.7e-07	2.3e-07	0.0	2.89e-06	1.41e-06	1e-08	469.84285859	473.45398779	469.32452031	-0.00695807	-0.01784827	-0.13438001
0.05461	498.38254	1.3e-07	5.4e-07	2.7e-07	2.3e-07	0.0	2.89e-06	1.41e-06	1e-08	469.68862071	473.29957446	469.17063628	-0.00694836	-0.01782925	-0.13425914
0.05466	498.8722	1.3e-07	5.4e-07	2.7e-07	2.3e-07	0.0	2.89e-06	1.41e-06	1e-08	469.53456287	473.14529161	469.01688167	-0.00694277	-0.01781022	-0.13413832
0.05472	499.36183	1.3e-07	5.4e-07	2.7e-07	2.3e-07	0.0	2.89e-06	1.41e-06	1e-08	469.38059378	472.9911393	468.86326216	-0.00694535	-0.01779121	-0.13401767
0.05477	499.85144	1.3e-07	5.4e-07	2.7e-07	2.3e-07	0.0	2.89e-06	1.41e-06	1e-08	469.22653252	472.83711766	468.70978902	-0.00693237	-0.01777228	-0.13389719
0.05483	500.34102	1.3e-07	5.4e-07	2.7e-07	2.3e-07	0.0	2.89e-06	1.41e-06	1e-08	469.07272427	472.68322597	468.55644026	-0.00693098	-0.01775337	-0.13377699
0.05488	500.83058	1.3e-07	5.4e-07	2.7e-07	2.3e-07	0.0	2.89e-06	1.41e-06	1e-08	468.91891211	472.52946437	468.4032318	-0.00692632	-0.01773445	-0.13365668
0.05494	501.3201	1.3e-07	5.4e-07	2.7e-07	2.3e-07	0.0	2.89e-06	1.41e-06	1e-08	468.76516867	472.37583284	468.25015917	-0.00692096	-0.01771553	-0.13353635
0.05499	501.80961	1.3e-07	5.4e-07	2.7e-07	2.3e-07	0.0	2.89e-06	1.41e-06	1e-08	468.61150934	472.22233139	468.09722144	-0.00690211	-0.01769671	-0.1334163
0.05505	502.29909	1.3e-07	5.4e-07	2.7e-07	2.3e-07	0.0	2.89e-06	1.41e-06	1e-08	468.45823359	472.06895928	467.94439941	-0.00689447	-0.01767786	-0.1332963
0.0551	502.78854	1.3e-07	5.4e-07	2.7e-07	2.3e-07	0.0	2.89e-06	1.41e-06	1e-08	468.30509278	471.91571684	467.7917087	-0.00688748	-0.01765905	-0.13317652
0.05516	503.27797	1.3e-07	5.4e-07	2.7e-07	2.3e-07	0.0	2.89e-06	1.41e-06	1e-08	468.15207292	471.76260388	467.63914999	-0.00687436	-0.0176403	-0.13305689
0.05521	503.76737	1.3e-07	5.4e-07	2.7e-07	2.3e-07	0.0	2.89e-06	1.41e-06	1e-08	467.99931013	471.60962005	467.48671451	-0.00686461	-0.01762151	-0.13293713
0.05527	504.25675	1.3e-07	5.4e-07	2.7e-07	2.3e-07	0.0	2.89e-06	1.41e-06	1e-08	467.84672943	471.45676557	467.33440714	-0.00686214	-0.01760271	-0.13281747
0.05532	504.7461	1.3e-07	5.4e-07	2.7e-07	2.3e-07	0.0	2.89e-06	1.41e-06	1e-08	467.69416901	471.30404061	467.18223797	-0.0068624	-0.01758394	-0.13269796
0.05538	505.23542	1.3e-07	5.4e-07	2.7e-07	2.3e-07	0.0	2.89e-06	1.41e-06	1e-08	467.54156871	471.1514451	467.03021061	-0.00685058	-0.01756524	-0.13257864
0.05543	505.72472	1.3e-07	5.4e-07	2.7e-07	2.3e-07	0.0	2.89e-06	1.41e-06	1e-08	467.38919671	470.99897844	466.87830798	-0.00684988	-0.01754655	-0.13245956
0.05549	506.21399	1.3e-07	5.4e-07	2.7e-07	2.3e-07	0.0	2.89e-06	1.41e-06	1e-08	467.2368063	470.84664078	466.72654536	-0.00684465	-0.01752786	-0.13234033
0.06555	595.31676	1.3e-07	5.4e-07	2.7e-07	2.3e-07	0.0	2.89e-06	1.41e-06	1e-08	441.47910597	445.03757877	441.05062947	-0.00561465	-0.0144374	-0.11218312
0.06561	595.80128	1.3e-07	5.4e-07	2.7e-07	2.3e-07	0.0	2.89e-06	1.41e-06	1e-08	441.3492871	444.90730991	440.92124164	-0.00560392	-0.01442223	-0.1120817
0.06566	596.28577	1.3e-07	5.4e-07	2.7e-07	2.3e-07	0.0	2.89e-06	1.41e-06	1e-08	441.21969102	444.77715201	440.79195987	-0.00559474	-0.01440704	-0.11198022
0.06572	596.77024	1.3e-07	5.4e-07	2.7e-07	2.3e-07	0.0	2.89e-06	1.41e-06	1e-08	441.09028216	444.6471052	440.66278639	-0.0055869	-0.01439184	-0.11187871
0.06577	597.25468	1.3e-07	5.4e-07	2.7e-07	2.3e-07	0.0	2.89e-06	1.41e-06	1e-08	440.9610294	444.51716956	440.53372311	-0.00559151	-0.01437662	-0.11177735
0.06583	597.73909	1.3e-07	5.4e-07	2.7e-07	2.3e-07	0.0	2.89e-06	1.41e-06	1e-08	440.83164488	444.38734542	440.40478729	-0.00558462	-0.01436147	-0.11167611
0.06588	598.22348	1.3e-07	5.4e-07	2.7e-07	2.3e-07	0.0	2.89e-06	1.41e-06	1e-08	440.70239468	444.25763222	440.27596269	-0.00557964	-0.01434635	-0.11157507
0.06594	598.70784	1.3e-07	5.4e-07	2.7e-07	2.3e-07	0.0	2.89e-06	1.41e-06	1e-08	440.57323477	444.12802983	440.14725177	-0.00557824	-0.01433122	-0.11147408
0.06599	599.19218	1.3e-07	5.4e-07	2.7e-07	2.3e-07	0.0	2.89e-06	1.41e-06	1e-08	440.44408227	443.99853834	440.01865948	-0.00557436	-0.0143161	-0.11137301
0.06605	599.67649	1.3e-07	5.4e-07	2.7e-07	2.3e-07	0.0	2.89e-06	1.41e-06	1e-08	440.31499477	443.86915773	439.89018241	-0.00556164	-0.01430103	-0.11127211
0.0661	600.16078	1.3e-07	5.4e-07	2.7e-07	2.3e-07	0.0	2.89e-06	1.41e-06	1e-08	440.18617684	443.73988748	439.76180802	-0.00555146	-0.01428598	-0.11117133
0.06616	600.64503	1.3e-07	5.4e-07	2.7e-07	2.3e-07	0.0	2.89e-06	1.41e-06	1e-08	440.05756964	443.61072757	439.63353976	-0.00554792	-0.01427093	-0.11107067
0.06621	601.12927	1.3e-07	5.4e-07	2.7e-07	2.3e-07	0.0	2.89e-06	1.41e-06	1e-08	439.92901986	443.48167814	439.50538673	-0.00553632	-0.01425595	-0.11097021
0.06627	601.61347	1.3e-07	5.4e-07	2.7e-07	2.3e-07	0.0	2.89e-06	1.41e-06	1e-08	439.80071415	443.35273867	439.37733745	-0.00552834	-0.01424092	-0.11086962
0.06632	602.09765	1.3e-07	5.4e-07	2.7e-07	2.3e-07	0.0	2.89e-06	1.41e-06	1e-08	439.67256858	443.22390944	439.24939713	-0.00552562	-0.01422589	-0.1107691
0.06638	602.58181	1.3e-07	5.4e-07	2.7e-07	2.3e-07	0.0	2.89e-06	1.41e-06	1e-08	439.54446119	443.09519058	439.12157307	-0.005528	-0.01421087	-0.11066871
0.06643	603.06594	1.3e-07	5.4e-07	2.7e-07	2.3e-07	0.0	2.89e-06	1.41e-06	1e-08	439.4162741	442.96658216	438.99387223	-0.00551749	-0.01419592	-0.11056848
0.06649	603.55004	1.3e-07	5.4e-07	2.7e-07	2.3e-07	0.0	2.89e-06	1.41e-06	1e-08	439.288306	442.83808351	438.86627641	-0.00551813	-0.01418097	-0.11046846
0.07655	691.70091	1.3e-07	5.4e-07	2.7e-07	2.3e-07	0.0	2.89e-06	1.41e-06	1e-08	417.65802474	421.08558306	417.30324062	-0.00453573	-0.01170601	-0.09354027
0.07661	692.1802	1.3e-07	5.4e-07	2.7e-07	2.3e-07	0.0	2.89e-06	1.41e-06	1e-08	417.54930854	420.97587943	417.19468344	-0.00453109	-0.0116938	-0.09345497
0.07666	692.65946	1.3e-07	5.4e-07	2.7e-07	2.3e-07	0.0	2.89e-06	1.41e-06	1e-08	417.44068557	420.86627056	417.08622239	-0.00453643	-0.01168157	-0.09336978
0.07672	693.13869	1.3e-07	5.4e-07	2.7e-07	2.3e-07	0.0	2.89e-06	1.41e-06	1e-08	417.33191654	420.75675675	416.97787131	-0.00452732	-0.01166942	-0.09328473
0.07677	693.6179	1.3e-07	5.4e-07	2.7e-07	2.3e-07	0.0	2.89e-06	1.41e-06	1e-08	417.22334804	420.64733725	416.86960981	-0.00452735	-0.01165726	-0.09319985
0.07683	694.09708	1.3e-07	5.4e-07	2.7e-07	2.3e-07	0.0	2.89e-06	1.41e-06	1e-08	417.11476076	420.53801227	416.7614505	-0.00452542	-0.01164511	-0.09311492
0.07688	694.57623	1.3e-07	5.4e-07	2.7e-07	2.3e-07	0.0	2.89e-06	1.41e-06	1e-08	417.00620198	420.42878178	416.65339068	-0.00452192	-0.01163296	-0.09302998
0.07694	695.05536	1.3e-07	5.4e-07	2.7e-07	2.3e-07	0.0	2.89e-06	1.41e-06	1e-08	416.89770931	420.31964571	416.54542815	-0.00450697	-0.01162089	-0.09294523
0.07699	695.53446	1.3e-07	5.4e-07	2.7e-07	2.3e-07	0.0	2.89e-06	1.41e-06	1e-08	416.78955731	420.21060339	416.43754671	-0.00450459	-0.01160877	-0.09286053
0.07705	696.01353	1.3e-07	5.4e-07	2.7e-07	2.3e-07	0.0	2.89e-06	1.41e-06	1e-08	416.68144458	420.1016553	416.32976386	-0.00449742	-0.01159671	-0.09277601
0.0771	696.49258	1.3e-07	5.4e-07	2.7e-07	2.3e-07	0.0	2.89e-06	1.41e-06	1e-08	416.57348621	419.99280105	416.22207271	-0.00448899	-0.01158466	-0.09269152
0.07716	696.97161	1.3e-07	5.4e-07	2.7e-07	2.3e-07	0.0	2.89e-06	1.41e-06	1e-08	416.46571258	419.88404057	416.11447144	-0.00448231	-0.0115726	-0.09260697
0.07721	697.4506	1.3e-07	5.4e-07	2.7e-07	2.3e-07	0.0	2.89e-06	1.41e-06	1e-08	416.35808148	419.77537397	416.00696259	-0.00448647	-0.0115605	-0.09252253
0.07727	697.92957	1.3e-07	5.4e-07	2.7e-07	2.3e-07	0.0	2.89e-06	1.41e-06	1e-08	416.25033287	419.66680162	415.89956118	-0.0044824	-0.01154846	-0.09243819
0.07732	698.40851	1.3e-07	5.4e-07	2.7e-07	2.3e-07	0.0	2.89e-06	1.41e-06	1e-08	416.14266426	419.55832305	415.79225559	-0.00447781	-0.01153645	-0.09235402
0.07738	698.88743	1.3e-07	5.4e-07	2.7e-07	2.3e-07	0.0	2.89e-06	1.41e-06	1e-08	416.03508818	419.44993807	415.6850449	-0.00447763	-0.01152443	-0.0922699
0.07743	699.36632	1.3e-07	5.4e-07	2.7e-07	2.3e-07	0.0	2.89e-06	1.41e-06	1e-08	415.92749893	419.34164682	415.57793521	-0.0044749	-0.01151241	-0.09218573
0.07749	699.84519	1.3e-07	5.4e-07	2.7e-07	2.3e-07	0.0	2.89e-06	1.41e-06	1e-08	415.81995767	419.23344924	415.47092303	-0.00446387	-0.01150045	-0.09210168
0.08755	787.03169	1.3e-07	5.4e-07	2.7e-07	2.3e-07	0.0	2.89e-06	1.41e-06	1e-08	397.69495966	400.93070289	397.40077826	-0.00369503	-0.00951515	-0.07791579
0.08761	787.50568	1.3e-07	5.4e-07	2.7e-07	2.3e-07	0.0	2.89e-06	1.41e-06	1e-08	397.60364257	400.8384657	397.30990644	-0.00369084	-0.00950535	-0.07784438
0.08766	787.97963	1.3e-07	5.4e-07	2.7e-07	2.3e-07	0.0	2.89e-06	1.41e-06	1e-08	397.51241612	400.74630884	397.21911526	-0.00367777	-0.00949561	-0.07777311
0.08772	788.45356	1.3e-07	5.4e-07	2.7e-07	2.3e-07	0.0	2.89e-06	1.41e-06	1e-08	397.42149982	400.65423178	397.12839214	-0.00367821	-0.00948582	-0.07770187
0.08777	788.92747	1.3e-07	5.4e-07	2.7e-07	2.3e-07	0.0	2.89e-06	1.41e-06	1e-08	397.33056003	400.56223508	397.03775593	-0.00366928	-0.0094761	-0.07763085
0.08783	789.40135	1.3e-07	5.4e-07	2.7e-07	2.3e-07	0.0	2.89e-06	1.41e-06	1e-08	397.23982829	400.47031809	396.94719327	-0.00366319	-0.00946636	-0.07755975
0.08788	789.8752	1.3e-07	5.4e-07	2.7e-07	2.3e-07	0.0	2.89e-06	1.41e-06	1e-08	397.14923438	400.37848104	396.85670824	-0.00365898	-0.00945661	-0.07748864
0.08794	790.34902	1.3e-07	5.4e-07	2.7e-07	2.3e-07	0.0	2.89e-06	1.41e-06	1e-08	397.0587319	400.28672399	396.76630345	-0.00366495	-0.00944683	-0.07741763
0.08799	790.82282	1.3e-07	5.4e-07	2.7e-07	2.3e-07	0.0	2.89e-06	1.41e-06	1e-08	396.96806898	400.19504732	396.67599305	-0.00365729	-0.00943713	-0.07734674
0.08805	791.29659	1.3e-07	5.4e-07	2.7e-07	2.3e-07	0.0	2.89e-06	1.41e-06	1e-08	396.87758294	400.10345027	396.58575783	-0.0036577	-0.00942742	-0.07727599
0.0881	791.77033	1.3e-07	5.4e-07	2.7e-07	2.3e-07	0.0	2.89e-06	1.41e-06	1e-08	396.78707429	400.01193308	396.4956089	-0.00365675	-0.00941771	-0.0772052
0.08816	792.24405	1.3e-07	5.4e-07	2.7e-07	2.3e-07	0.0	2.89e-06	1.41e-06	1e-08	396.69657651	399.92049571	396.40554441	-0.0036541	-0.009408	-0.07713441
0.08821	792.71774	1.3e-07	5.4e-07	2.7e-07	2.3e-07	0.0	2.89e-06	1.41e-06	1e-08	396.60613158	399.82913809	396.31556199	-0.00364066	-0.00939837	-0.07706378
0.08827	793.1914	1.3e-07	5.4e-07	2.7e-07	2.3e-07	0.0	2.89e-06	1.41e-06	1e-08	396.5160066	399.73785959	396.22564638	-0.00363948	-0.0093887	-0.07699318
0.08832	793.66504	1.3e-07	5.4e-07	2.7e-07	2.3e-07	0.0	2.89e-06	1.41e-06	1e-08	396.42589853	399.6466607	396.13581465	-0.0036329	-0.00937907	-0.07692275
0.08838	794.13865	1.3e-07	5.4e-07	2.7e-07	2.3e-07	0.0	2.89e-06	1.41e-06	1e-08	396.3359407	399.55554101	396.04605908	-0.00362584	-0.00936944	-0.07685232
0.08843	794.61223	1.3e-07	5.4e-07	2.7e-07	2.3e-07	0.0	2.89e-06	1.41e-06	1e-08	396.24614519	399.4645005	395.95637899	-0.00362037	-0.0093598	-0.07678185
0.08849	795.08579	1.3e-07	5.4e-07	2.7e-07	2.3e-07	0.0	2.89e-06	1.41e-06	1e-08	396.15647276	399.37353928	395.86677664	-0.00362597	-0.00935013	-0.07671147
0.09855	881.29508	1.3e-07	5.4e-07	2.7e-07	2.3e-07	0.0	2.89e-06	1.41e-06	1e-08	380.99578791	383.99662629	380.75161738	-0.00300597	-0.00775377	-0.06484536
0.09861	881.76369	1.3e-07	5.4e-07	2.7e-07	2.3e-07	0.0	2.89e-06	1.41e-06	1e-08	380.91955005	383.91918553	380.67566017	-0.00300149	-0.0077459	-0.06478576
0.09866	882.23228	1.3e-07	5.4e-07	2.7e-07	2.3e-07	0.0	2.89e-06	1.41e-06	1e-08	380.84341677	383.8418126	380.5997693	-0.00300297	-0.00773801	-0.06472623
0.09872	882.70083	1.3e-07	5.4e-07	2.7e-07	2.3e-07	0.0	2.89e-06	1.41e-06	1e-08	380.76723703	383.76450771	380.52395303	-0.00300171	-0.00773013	-0.06466665
0.09877	883.16936	1.3e-07	5.4e-07	2.7e-07	2.3e-07	0.0	2.89e-06	1.41e-06	1e-08	380.69108035	383.68727078	380.44820758	-0.00299379	-0.00772229	-0.06460716
0.09883	883.63787	1.3e-07	5.4e-07	2.7e-07	2.3e-07	0.0	2.89e-06	1.41e-06	1e-08	380.61511537	383.61010142	380.37252356	-0.00298656	-0.00771446	-0.06454775
0.09888	884.10634	1.3e-07	5.4e-07	2.7e-07	2.3e-07	0.0	2.89e-06	1.41e-06	1e-08	380.53932486	383.53299958	380.29690183	-0.0029853	-0.00770661	-0.06448841
0.09894	884.57479	1.3e-07	5.4e-07	2.7e-07	2.3e-07	0.0	2.89e-06	1.41e-06	1e-08	380.4635575	383.45596544	380.22135064	-0.00297761	-0.00769881	-0.06442918
0.09899	885.04321	1.3e-07	5.4e-07	2.7e-07	2.3e-07	0.0	2.89e-06	1.41e-06	1e-08	380.3879763	383.3789986	380.14586088	-0.00297278	-0.00769098	-0.06436988
0.09905	885.51161	1.3e-07	5.4e-07	2.7e-07	2.3e-07	0.0	2.89e-06	1.41e-06	1e-08	380.31250877	383.30209926	380.07043663	-0.00297415	-0.00768314	-0.06431062
0.0991	885.97997	1.3e-07	5.4e-07	2.7e-07	2.3e-07	0.0	2.89e-06	1.41e-06	1e-08	380.23699763	383.22526766	379.99508649	-0.00297581	-0.00767531	-0.06425145
0.09916	886.44831	1.3e-07	5.4e-07	2.7e-07	2.3e-07	0.0	2.89e-06	1.41e-06	1e-08	380.16143542	383.14850373	379.9198108	-0.00297069	-0.00766752	-0.06419238
0.09921	886.91663	1.3e-07	5.4e-07	2.7e-07	2.3e-07	0.0	2.89e-06	1.41e-06	1e-08	380.08599418	383.07180703	379.84459993	-0.00297243	-0.00765972	-0.06413339
0.09927	887.38491	1.3e-07	5.4e-07	2.7e-07	2.3e-07	0.0	2.89e-06	1.41e-06	1e-08	380.0105	382.99517781	379.76946339	-0.0029712	-0.00765192	-0.06407435
0.09932	887.85317	1.3e-07	5.4e-07	2.7e-07	2.3e-07	0.0	2.89e-06	1.41e-06	1e-08	379.93502832	382.91861598	379.69439708	-0.00296422	-0.00764415	-0.06401538
0.09938	888.3214	1.3e-07	5.4e-07	2.7e-07	2.3e-07	0.0	2.89e-06	1.41e-06	1e-08	379.859725	382.84212119	379.61939288	-0.00295601	-0.00763641	-0.06395651
0.09943	888.78961	1.3e-07	5.4e-07	2.7e-07	2.3e-07	0.0	2.89e-06	1.41e-06	1e-08	379.78462141	382.76569331	379.54444896	-0.00295538	-0.00762864	-0.06389769
0.09949	889.25779	1.3e-07	5.4e-07	2.7e-07	2.3e-07	0.0	2.89e-06	1.41e-06	1e-08	379.70952505	382.6893326	379.46957585	-0.00294752	-0.00762093	-0.063839
0.10955	974.47662	1.3e-07	5.4e-07	2.7e-07	2.3e-07	0.0	2.89e-06	1.41e-06	1e-08	367.04860353	369.78828444	366.84589058	-0.0024555	-0.0063335	-0.05392875
0.1096	974.93978	1.3e-07	5.4e-07	2.7e-07	2.3e-07	0.0	2.89e-06	1.41e-06	1e-08	366.98495073	369.7233526	366.78249681	-0.00244973	-0.00632714	-0.05387899
0.10966	975.40292	1.3e-07	5.4e-07	2.7e-07	2.3e-07	0.0	2.89e-06	1.41e-06	1e-08	366.92144102	369.65847797	366.71915591	-0.00245096	-0.00632078	-0.05382932
0.10971	975.86603	1.3e-07	5.4e-07	2.7e-07	2.3e-07	0.0	2.89e-06	1.41e-06	1e-08	366.85789317	369.59366079	366.65587754	-0.0024511	-0.00631441	-0.05377964
0.10977	976.32911	1.3e-07	5.4e-07	2.7e-07	2.3e-07	0.0	2.89e-06	1.41e-06	1e-08	366.79433532	369.52890101	366.59266021	-0.00244936	-0.00630805	-0.05372995
0.10982	976.79217	1.3e-07	5.4e-07	2.7e-07	2.3e-07	0.0	2.89e-06	1.41e-06	1e-08	366.7308163	369.46419856	366.52950128	-0.00243795	-0.00630175	-0.05368037
0.10988	977.25519	1.3e-07	5.4e-07	2.7e-07	2.3e-07	0.0	2.89e-06	1.41e-06	1e-08	366.66758662	369.39955286	366.46638712	-0.00243887	-0.0062954	-0.05363082
0.10993	977.71819	1.3e-07	5.4e-07	2.7e-07	2.3e-07	0.0	2.89e-06	1.41e-06	1e-08	366.60432684	369.33496446	366.40333492	-0.00243265	-0.0062891	-0.0535814
0.10999	978.18117	1.3e-07	5.4e-07	2.7e-07	2.3e-07	0.0	2.89e-06	1.41e-06	1e-08	366.54122229	369.27043288	366.34033453	-0.00242763	-0.00628279	-0.05353195
0.11004	978.64411	1.3e-07	5.4e-07	2.7e-07	2.3e-07	0.0	2.89e-06	1.41e-06	1e-08	366.47824167	369.20595822	366.27738768	-0.00242451	-0.00627647	-0.05348249
0.1101	979.10703	1.3e-07	5.4e-07	2.7e-07	2.3e-07	0.0	2.89e-06	1.41e-06	1e-08	366.41533549	369.14154056	366.21449705	-0.00243096	-0.00627012	-0.05343308
0.11015	979.56992	1.3e-07	5.4e-07	2.7e-07	2.3e-07	0.0	2.89e-06	1.41e-06	1e-08	366.35225577	369.07718031	366.15167594	-0.00242511	-0.00626383	-0.05338377
0.11021	980.03278	1.3e-07	5.4e-07	2.7e-07	2.3e-07	0.0	2.89e-06	1.41e-06	1e-08	366.28932163	369.01287677	366.08890703	-0.00242653	-0.00625753	-0.05333455
0.11026	980.49562	1.3e-07	5.4e-07	2.7e-07	2.3e-07	0.0	2.89e-06	1.41e-06	1e-08	366.22634445	368.9486302	366.02620039	-0.00242661	-0.00625123	-0.05328531
0.11032	980.95843	1.3e-07	5.4e-07	2.7e-07	2.3e-07	0.0	2.89e-06	1.41e-06	1e-08	366.1633589	368.88444055	365.96355417	-0.00242478	-0.00624494	-0.05323607
0.11037	981.42121	1.3e-07	5.4e-07	2.7e-07	2.3e-07	0.0	2.89e-06	1.41e-06	1e-08	366.10041476	368.82030774	365.90096569	-0.00241348	-0.00623871	-0.05318695
0.11043	981.88396	1.3e-07	5.4e-07	2.7e-07	2.3e-07	0.0	2.89e-06	1.41e-06	1e-08	366.03775755	368.75623119	365.83842158	-0.00241449	-0.00623242	-0.05313784
0.11048	982.34669	1.3e-07	5.4e-07	2.7e-07	2.3e-07	0.0	2.89e-06	1.41e-06	1e-08	365.97506798	368.69221147	365.77593904	-0.00240813	-0.00622619	-0.05308887
0.12055	1066.56139	1.3e-07	5.4e-07	2.7e-07	2.3e-07	0.0	2.89e-06	1.41e-06	1e-08	355.41524158	357.88215238	355.24693956	-0.00200682	-0.0051847	-0.0448231
0.1206	1067.01903	1.3e-07	5.4e-07	2.7e-07	2.3e-07	0.0	2.89e-06	1.41e-06	1e-08	355.36225412	357.82777569	355.19409018	-0.00200836	-0.00517953	-0.04478166
0.12066	1067.47664	1.3e-07	5.4e-07	2.7e-07	2.3e-07	0.0	2.89e-06	1.41e-06	1e-08	355.30922171	357.7734475	355.14129391	-0.00200885	-0.00517436	-0.0447402
0.12071	1067.93423	1.3e-07	5.4e-07	2.7e-07	2.3e-07	0.0	2.89e-06	1.41e-06	1e-08	355.2561717	357.71916776	355.08854931	-0.00200741	-0.0051692	-0.04469874
0.12077	1068.39179	1.3e-07	5.4e-07	2.7e-07	2.3e-07	0.0	2.89e-06	1.41e-06	1e-08	355.20315531	357.66493638	355.03585366	-0.00199693	-0.0051641	-0.04465738
0.12082	1068.84932	1.3e-07	5.4e-07	2.7e-07	2.3e-07	0.0	2.89e-06	1.41e-06	1e-08	355.15041119	357.61075284	354.98319421	-0.00199828	-0.00515895	-0.04461604
0.12088	1069.30682	1.3e-07	5.4e-07	2.7e-07	2.3e-07	0.0	2.89e-06	1.41e-06	1e-08	355.09762702	357.55661768	354.93058749	-0.00199234	-0.00515384	-0.04457481
0.12093	1069.7643	1.3e-07	5.4e-07	2.7e-07	2.3e-07	0.0	2.89e-06	1.41e-06	1e-08	355.04499549	357.50253041	354.87802315	-0.00198806	-0.00514872	-0.04453355
0.12099	1070.22175	1.3e-07	5.4e-07	2.7e-07	2.3e-07	0.0	2.89e-06	1.41e-06	1e-08	354.99247255	357.44849117	354.82550356	-0.00198582	-0.0051436	-0.04449228
0.12104	1070.67917	1.3e-07	5.4e-07	2.7e-07	2.3e-07	0.0	2.89e-06	1.41e-06	1e-08	354.94000429	357.39450003	354.77303159	-0.00199213	-0.00513844	-0.04445106
0.1211	1071.13656	1.3e-07	5.4e-07	2.7e-07	2.3e-07	0.0	2.89e-06	1.41e-06	1e-08	354.88736509	357.34055737	354.72061911	-0.00198665	-0.00513335	-0.04440992
0.12115	1071.59392	1.3e-07	5.4e-07	2.7e-07	2.3e-07	0.0	2.89e-06	1.41e-06	1e-08	354.83486623	357.28666254	354.66824957	-0.00198903	-0.00512823	-0.04436886
0.12121	1072.05126	1.3e-07	5.4e-07	2.7e-07	2.3e-07	0.0	2.89e-06	1.41e-06	1e-08	354.78230018	357.23281581	354.61593384	-0.00198912	-0.00512312	-0.04432777
0.12126	1072.50857	1.3e-07	5.4e-07	2.7e-07	2.3e-07	0.0	2.89e-06	1.41e-06	1e-08	354.72972737	357.17901712	354.56366877	-0.00198707	-0.00511802	-0.04428669
0.12132	1072.96585	1.3e-07	5.4e-07	2.7e-07	2.3e-07	0.0	2.89e-06	1.41e-06	1e-08	354.67720426	357.12526635	354.51145135	-0.00197703	-0.00511296	-0.04424571
0.12137	1073.4231	1.3e-07	5.4e-07	2.7e-07	2.3e-07	0.0	2.89e-06	1.41e-06	1e-08	354.62494225	357.07156302	354.45927029	-0.00197869	-0.00510786	-0.04420473
0.12143	1073.88033	1.3e-07	5.4e-07	2.7e-07	2.3e-07	0.0	2.89e-06	1.41e-06	1e-08	354.572632	357.01790766	354.40714193	-0.00197197	-0.00510281	-0.04416389
0.12148	1074.33753	1.3e-07	5.4e-07	2.7e-07	2.3e-07	0.0	2.89e-06	1.41e-06	1e-08	354.52049506	356.96429975	354.35505442	-0.00196816	-0.00509775	-0.04412299
0.13155	1157.53396	1.3e-07	5.4e-07	2.7e-07	2.3e-07	0.0	2.89e-06	1.41e-06	1e-08	345.72655757	347.92215669	345.58784011	-0.00165968	-0.00425282	-0.0372397
0.1316	1157.986	1.3e-07	5.4e-07	2.7e-07	2.3e-07	0.0	2.89e-06	1.41e-06	1e-08	345.68205474	347.87666921	345.54384455	-0.00165579	-0.00424868	-0.03720551
0.13166	1158.43802	1.3e-07	5.4e-07	2.7e-07	2.3e-07	0.0	2.89e-06	1.41e-06	1e-08	345.63765328	347.8312219	345.49988572	-0.00163429	-0.00424458	-0.03717102
0.13171	1158.89	1.3e-07	5.4e-07	2.7e-07	2.3e-07	0.0	2.89e-06	1.41e-06	1e-08	345.59382516	347.7858143	345.45593939	-0.00162157	-0.00424046	-0.03713667
0.13177	1159.34196	1.3e-07	5.4e-07	2.7e-07	2.3e-07	0.0	2.89e-06	1.41e-06	1e-08	345.55033512	347.74044664	345.41201763	-0.00161357	-0.00423632	-0.03710231
0.13182	1159.79389	1.3e-07	5.4e-07	2.7e-07	2.3e-07	0.0	2.89e-06	1.41e-06	1e-08	345.50705659	347.69511917	345.36812709	-0.00161579	-0.00423213	-0.0370679
0.13188	1160.24579	1.3e-07	5.4e-07	2.7e-07	2.3e-07	0.0	2.89e-06	1.41e-06	1e-08	345.4637153	347.64983242	345.32428211	-0.0016119	-0.00422797	-0.03703352
0.13193	1160.69766	1.3e-07	5.4e-07	2.7e-07	2.3e-07	0.0	2.89e-06	1.41e-06	1e-08	345.42047531	347.60458608	345.28047411	-0.00161453	-0.00422379	-0.03699917
0.13199	1161.14951	1.3e-07	5.4e-07	2.7e-07	2.3e-07	0.0	2.89e-06	1.41e-06	1e-08	345.37716183	347.55938042	345.23671217	-0.00162076	-0.00421959	-0.03696484
0.13204	1161.60132	1.3e-07	5.4e-07	2.7e-07	2.3e-07	0.0	2.89e-06	1.41e-06	1e-08	345.33367804	347.51421559	345.1930013	-0.00162364	-0.00421541	-0.03693049
0.1321	1162.05311	1.3e-07	5.4e-07	2.7e-07	2.3e-07	0.0	2.89e-06	1.41e-06	1e-08	345.29011407	347.46909144	345.14933684	-0.00162706	-0.00421124	-0.03689626
0.13215	1162.50487	1.3e-07	5.4e-07	2.7e-07	2.3e-07	0.0	2.89e-06	1.41e-06	1e-08	345.24645519	347.42400788	345.10571939	-0.00163049	-0.00420707	-0.03686204
0.13221	1162.9566	1.3e-07	5.4e-07	2.7e-07	2.3e-07	0.0	2.89e-06	1.41e-06	1e-08	345.2027014	347.37896489	345.06214896	-0.00163388	-0.0042029	-0.03682781
0.13226	1163.40831	1.3e-07	5.4e-07	2.7e-07	2.3e-07	0.0	2.89e-06	1.41e-06	1e-08	345.15885363	347.3339625	345.01862551	-0.00163732	-0.00419873	-0.03679358
0.13232	1163.85998	1.3e-07	5.4e-07	2.7e-07	2.3e-07	0.0	2.89e-06	1.41e-06	1e-08	345.11491039	347.28900068	344.97514911	-0.00164082	-0.00419456	-0.03675938
0.13237	1164.31163	1.3e-07	5.4e-07	2.7e-07	2.3e-07	0.0	2.89e-06	1.41e-06	1e-08	345.07087023	347.24407942	344.9317198	-0.0016323	-0.00419046	-0.03672529
0.13243	1164.76325	1.3e-07	5.4e-07	2.7e-07	2.3e-07	0.0	2.89e-06	1.41e-06	1e-08	345.02705576	347.19919803	344.88832064	-0.00162387	-0.00418637	-0.03669121
0.13248	1165.21484	1.3e-07	5.4e-07	2.7e-07	2.3e-07	0.0	2.89e-06	1.41e-06	1e-08	344.9834644	347.15435649	344.84495175	-0.00161405	-0.00418228	-0.03665717
0.14255	1247.37839	1.3e-07	5.4e-07	2.7e-07	2.3e-07	0.0	2.89e-06	1.41e-06	1e-08	337.66378792	339.59610055	337.54818506	-0.00134782	-0.00349267	-0.03091109
0.1426	1247.82475	1.3e-07	5.4e-07	2.7e-07	2.3e-07	0.0	2.89e-06	1.41e-06	1e-08	337.62717621	339.55810672	337.51157181	-0.00134706	-0.00348946	-0.0308841
0.14266	1248.27108	1.3e-07	5.4e-07	2.7e-07	2.3e-07	0.0	2.89e-06	1.41e-06	1e-08	337.59058325	339.52014502	337.47499088	-0.00134692	-0.00348593	-0.03085444
0.14271	1248.71738	1.3e-07	5.4e-07	2.7e-07	2.3e-07	0.0	2.89e-06	1.41e-06	1e-08	337.55399191	339.48221868	337.43844644	-0.00134561	-0.00348193	-0.03082085
0.14277	1249.16365	1.3e-07	5.4e-07	2.7e-07	2.3e-07	0.0	2.89e-06	1.41e-06	1e-08	337.51743346	339.44433232	337.40194175	-0.0013396	-0.00347071	-0.03072639
0.14282	1249.6099	1.3e-07	5.4e-07	2.7e-07	2.3e-07	0.0	2.89e-06	1.41e-06	1e-08	337.48103142	339.40655846	337.36554549	-0.00133602	-0.00346412	-0.03067097
0.14288	1250.05612	1.3e-07	5.4e-07	2.7e-07	2.3e-07	0.0	2.89e-06	1.41e-06	1e-08	337.44472251	339.36885058	337.32921279	-0.00133602	-0.00346412	-0.03067097
0.14293	1250.50231	1.3e-07	5.4e-07	2.7e-07	2.3e-07	0.0	2.89e-06	1.41e-06	1e-08	337.40841361	339.33114271	337.29288008	-0.00133602	-0.00346412	-0.03067097
0.14299	1250.94847	1.3e-07	5.4e-07	2.7e-07	2.3e-07	0.0	2.89e-06	1.41e-06	1e-08	337.37210471	339.29343483	337.25654737	-0.00133602	-0.00346412	-0.03067097
0.14304	1251.3946	1.3e-07	5.4e-07	2.7e-07	2.3e-07	0.0	2.89e-06	1.41e-06	1e-08	337.3357958	339.25572696	337.22021467	-0.0013383	-0.00346259	-0.0306582
0.1431	1251.8407	1.3e-07	5.4e-07	2.7e-07	2.3e-07	0.0	2.89e-06	1.41e-06	1e-08	337.29942396	339.21803441	337.18390097	-0.00134325	-0.00345927	-0.03063043
0.14315	1252.28677	1.3e-07	5.4e-07	2.7e-07	2.3e-07	0.0	2.89e-06	1.41e-06	1e-08	337.26291534	339.18037517	337.14762856	-0.00134452	-0.00345683	-0.03060992
0.14321	1252.73282	1.3e-07	5.4e-07	2.7e-07	2.3e-07	0.0	2.89e-06	1.41e-06	1e-08	337.22637094	339.14274042	337.1113833	-0.00133342	-0.00345343	-0.03058091
0.14326	1253.17883	1.3e-07	5.4e-07	2.7e-07	2.3e-07	0.0	2.89e-06	1.41e-06	1e-08	337.19012587	339.10513977	337.07515841	-0.00132777	-0.00345045	-0.03055564
0.14332	1253.62482	1.3e-07	5.4e-07	2.7e-07	2.3e-07	0.0	2.89e-06	1.41e-06	1e-08	337.15403261	339.06756899	337.03895689	-0.00133834	-0.00344704	-0.03052738
0.14337	1254.07078	1.3e-07	5.4e-07	2.7e-07	2.3e-07	0.0	2.89e-06	1.41e-06	1e-08	337.11764993	339.03003242	337.00280512	-0.00134531	-0.00344373	-0.03049978
0.14343	1254.51671	1.3e-07	5.4e-07	2.7e-07	2.3e-07	0.0	2.89e-06	1.41e-06	1e-08	337.08107569	338.99252909	336.96669725	-0.00134413	-0.00344042	-0.03047187
0.14348	1254.96261	1.3e-07	5.4e-07	2.7e-07	2.3e-07	0.0	2.89e-06	1.41e-06	1e-08	337.04453151	338.955059	336.93062226	-0.00133899	-0.00343709	-0.03044365
0.15354	1336.07816	1.3e-07	5.4e-07	2.7e-07	2.3e-07	0.0	2.89e-06	1.41e-06	1e-08	330.95624518	332.64223058	330.8608115	-0.00111868	-0.00287601	-0.02567902
0.1536	1336.51876	1.3e-07	5.4e-07	2.7e-07	2.3e-07	0.0	2.89e-06	1.41e-06	1e-08	330.92552926	332.61049259	330.83035826	-0.00111043	-0.00287325	-0.02565512
0.15365	1336.95932	1.3e-07	5.4e-07	2.7e-07	2.3e-07	0.0	2.89e-06	1.41e-06	1e-08	330.89503836	332.57878296	330.79992312	-0.00110413	-0.00287048	-0.02563123
0.15371	1337.39986	1.3e-07	5.4e-07	2.7e-07	2.3e-07	0.0	2.89e-06	1.41e-06	1e-08	330.86471879	332.54710177	330.7695088	-0.0011016	-0.0028677	-0.02560737
0.15376	1337.84037	1.3e-07	5.4e-07	2.7e-07	2.3e-07	0.0	2.89e-06	1.41e-06	1e-08	330.83446711	332.51544918	330.73912055	-0.00110221	-0.00286491	-0.02558354
0.15382	1338.28084	1.3e-07	5.4e-07	2.7e-07	2.3e-07	0.0	2.89e-06	1.41e-06	1e-08	330.8041973	332.48382529	330.7087627	-0.00110226	-0.00286213	-0.02555975
0.15387	1338.72129	1.3e-07	5.4e-07	2.7e-07	2.3e-07	0.0	2.89e-06	1.41e-06	1e-08	330.77392465	332.45223003	330.67843442	-0.00110214	-0.00285934	-0.02553592
0.15393	1339.16171	1.3e-07	5.4e-07	2.7e-07	2.3e-07	0.0	2.89e-06	1.41e-06	1e-08	330.7436537	332.42066343	330.64813552	-0.00110185	-0.00285656	-0.02551212
0.15398	1339.60211	1.3e-07	5.4e-07	2.7e-07	2.3e-07	0.0	2.89e-06	1.41e-06	1e-08	330.71338929	332.38912545	330.61786573	-0.00110077	-0.00285379	-0.02548842
0.15404	1340.04247	1.3e-07	5.4e-07	2.7e-07	2.3e-07	0.0	2.89e-06	1.41e-06	1e-08	330.68315314	332.35761596	330.58762382	-0.00110015	-0.00285102	-0.02546466
0.15409	1340.4828	1.3e-07	5.4e-07	2.7e-07	2.3e-07	0.0	2.89e-06	1.41e-06	1e-08	330.65293244	332.32613502	330.55741052	-0.00109958	-0.00284824	-0.0254409
0.15415	1340.92311	1.3e-07	5.4e-07	2.7e-07	2.3e-07	0.0	2.89e-06	1.41e-06	1e-08	330.62272606	332.29468265	330.52722588	-0.00109981	-0.00284548	-0.02541727
0.1542	1341.36338	1.3e-07	5.4e-07	2.7e-07	2.3e-07	0.0	2.89e-06	1.41e-06	1e-08	330.59251186	332.26325873	330.49707086	-0.00109961	-0.00284271	-0.02539358
0.15426	1341.80363	1.3e-07	5.4e-07	2.7e-07	2.3e-07	0.0	2.89e-06	1.41e-06	1e-08	330.56230168	332.23186332	330.46694496	-0.00109941	-0.00283994	-0.02536988
0.15431	1342.24384	1.3e-07	5.4e-07	2.7e-07	2.3e-07	0.0	2.89e-06	1.41e-06	1e-08	330.53209553	332.20049643	330.43684816	-0.00109679	-0.00283719	-0.02534629
0.15437	1342.68403	1.3e-07	5.4e-07	2.7e-07	2.3e-07	0.0	2.89e-06	1.41e-06	1e-08	330.5019599	332.1691578	330.40677695	-0.00109489	-0.00283444	-0.02532267
0.15442	1343.12419	1.3e-07	5.4e-07	2.7e-07	2.3e-07	0.0	2.89e-06	1.41e-06	1e-08	330.47187482	332.13784752	330.37673239	-0.00109422	-0.00283169	-0.02529907
0.15448	1343.56432	1.3e-07	5.4e-07	2.7e-07	2.3e-07	0.0	2.89e-06	1.41e-06	1e-08	330.44180679	332.10656562	330.34671616	-0.00109602	-0.00282893	-0.02527553
0.16454	1423.61626	1.3e-07	5.4e-07	2.7e-07	2.3e-07	0.0	2.89e-06	1.41e-06	1e-08	325.38252541	326.8411057	325.30283677	-0.00092013	-0.00236802	-0.02129958
0.1646	1424.051	1.3e-07	5.4e-07	2.7e-07	2.3e-07	0.0	2.89e-06	1.41e-06	1e-08	325.35703142	326.81465041	325.27754172	-0.00090872	-0.00236569	-0.02127896
0.16465	1424.48572	1.3e-07	5.4e-07	2.7e-07	2.3e-07	0.0	2.89e-06	1.41e-06	1e-08	325.33185243	326.78821955	325.25225634	-0.00090552	-0.00236404	-0.02126453
0.16471	1424.9204	1.3e-07	5.4e-07	2.7e-07	2.3e-07	0.0	2.89e-06	1.41e-06	1e-08	325.30676139	326.76180604	325.22698441	-0.00091651	-0.00236107	-0.02123917
0.16476	1425.35505	1.3e-07	5.4e-07	2.7e-07	2.3e-07	0.0	2.89e-06	1.41e-06	1e-08	325.28136449	326.7354238	325.20175936	-0.00090792	-0.00235723	-0.0212055
0.16482	1425.78968	1.3e-07	5.4e-07	2.7e-07	2.3e-07	0.0	2.89e-06	1.41e-06	1e-08	325.25620397	326.70908199	325.17656413	-0.00090306	-0.00235505	-0.02118644
0.16487	1426.22427	1.3e-07	5.4e-07	2.7e-07	2.3e-07	0.0	2.89e-06	1.41e-06	1e-08	325.23117724	326.68276308	325.15138577	-0.00090306	-0.00235505	-0.02118644
0.16493	1426.65884	1.3e-07	5.4e-07	2.7e-07	2.3e-07	0.0	2.89e-06	1.41e-06	1e-08	325.20615051	326.65644416	325.12620742	-0.00091319	-0.00235307	-0.02116967
0.16498	1427.09337	1.3e-07	5.4e-07	2.7e-07	2.3e-07	0.0	2.89e-06	1.41e-06	1e-08	325.18084219	326.63014612	325.10106407	-0.00090878	-0.00234769	-0.02112274
0.16504	1427.52788	1.3e-07	5.4e-07	2.7e-07	2.3e-07	0.0	2.89e-06	1.41e-06	1e-08	325.15565345	326.60390479	325.07597287	-0.00090796	-0.00234527	-0.02110176
0.16509	1427.96236	1.3e-07	5.4e-07	2.7e-07	2.3e-07	0.0	2.89e-06	1.41e-06	1e-08	325.1304863	326.57768886	325.0509066	-0.00090796	-0.00234527	-0.02110176
0.16515	1428.3968	1.3e-07	5.4e-07	2.7e-07	2.3e-07	0.0	2.89e-06	1.41e-06	1e-08	325.10531915	326.55147293	325.02584033	-0.00090631	-0.00233591	-0.0210205
0.1652	1428.83122	1.3e-07	5.4e-07	2.7e-07	2.3e-07	0.0	2.89e-06	1.41e-06	1e-08	325.08019373	326.52535569	325.00087271	-0.00090552	-0.00233149	-0.02098217
0.16526	1429.26561	1.3e-07	5.4e-07	2.7e-07	2.3e-07	0.0	2.89e-06	1.41e-06	1e-08	325.05508799	326.499285	324.97595161	-0.00090552	-0.00233149	-0.02098217
0.16531	1429.69997	1.3e-07	5.4e-07	2.7e-07	2.3e-07	0.0	2.89e-06	1.41e-06	1e-08	325.02998225	326.47321431	324.95103051	-0.00090552	-0.00233149	-0.02098217
0.16537	1430.1343	1.3e-07	5.4e-07	2.7e-07	2.3e-07	0.0	2.89e-06	1.41e-06	1e-08	325.00487652	326.44714362	324.92610941	-0.00090552	-0.00233149	-0.02098217
0.16542	1430.5686	1.3e-07	5.4e-07	2.7e-07	2.3e-07	0.0	2.89e-06	1.41e-06	1e-08	324.97977078	326.42107293	324.90118831	-0.00090552	-0.00233149	-0.02098217
0.16548	1431.00287	1.3e-07	5.4e-07	2.7e-07	2.3e-07	0.0	2.89e-06	1.41e-06	1e-08	324.95466504	326.39500224	324.87626721	-0.00089703	-0.00232959	-0.02096535
0.17554	1509.97499	1.3e-07	5.4e-07	2.7e-07	2.3e-07	0.0	2.89e-06	1.41e-06	1e-08	320.75071761	322.00411458	320.68425361	-0.00074769	-0.00195159	-0.01766047
0.1756	1510.40379	1.3e-07	5.4e-07	2.7e-07	2.3e-07	0.0	2.89e-06	1.41e-06	1e-08	320.72984467	321.98208324	320.66324229	-0.00074769	-0.00195159	-0.01766047
0.17565	1510.83256	1.3e-07	5.4e-07	2.7e-07	2.3e-07	0.0	2.89e-06	1.41e-06	1e-08	320.70897174	321.9600519	320.64223096	-0.00075514	-0.00195062	-0.01765224
0.17571	1511.2613	1.3e-07	5.4e-07	2.7e-07	2.3e-07	0.0	2.89e-06	1.41e-06	1e-08	320.6878904	321.938031	320.6212403	-0.00075337	-0.0019471	-0.01762125
0.17576	1511.69001	1.3e-07	5.4e-07	2.7e-07	2.3e-07	0.0	2.89e-06	1.41e-06	1e-08	320.66685718	321.91604789	320.60028572	-0.00075215	-0.00194313	-0.01758632
0.17582	1512.11869	1.3e-07	5.4e-07	2.7e-07	2.3e-07	0.0	2.89e-06	1.41e-06	1e-08	320.64585659	321.8941074	320.5793729	-0.00075215	-0.00194313	-0.01758632
0.17587	1512.54734	1.3e-07	5.4e-07	2.7e-07	2.3e-07	0.0	2.89e-06	1.41e-06	1e-08	320.62485599	321.87216692	320.55846008	-0.00075194	-0.00194059	-0.01756408
0.17593	1512.97596	1.3e-07	5.4e-07	2.7e-07	2.3e-07	0.0	2.89e-06	1.41e-06	1e-08	320.60386009	321.85025365	320.53757465	-0.00075115	-0.00193063	-0.01747668
0.17598	1513.40455	1.3e-07	5.4e-07	2.7e-07	2.3e-07	0.0	2.89e-06	1.41e-06	1e-08	320.58288261	321.82844734	320.51679685	-0.00075115	-0.00193063	-0.01747668
0.17604	1513.83311	1.3e-07	5.4e-07	2.7e-07	2.3e-07	0.0	2.89e-06	1.41e-06	1e-08	320.56190514	321.80664103	320.49601906	-0.00075115	-0.00193063	-0.01747668
0.17609	1514.26164	1.3e-07	5.4e-07	2.7e-07	2.3e-07	0.0	2.89e-06	1.41e-06	1e-08	320.54092766	321.78483472	320.47524126	-0.00075115	-0.00193063	-0.01747668
0.17615	1514.69014	1.3e-07	5.4e-07	2.7e-07	2.3e-07	0.0	2.89e-06	1.41e-06	1e-08	320.51995019	321.76302841	320.45446346	-0.00075115	-0.00193063	-0.01747668
0.1762	1515.11861	1.3e-07	5.4e-07	2.7e-07	2.3e-07	0.0	2.89e-06	1.41e-06	1e-08	320.49897272	321.7412221	320.43368567	-0.00075115	-0.00193063	-0.01747668
0.17626	1515.54705	1.3e-07	5.4e-07	2.7e-07	2.3e-07	0.0	2.89e-06	1.41e-06	1e-08	320.47799524	321.7194158	320.41290787	-0.00074166	-0.00192918	-0.01746359
0.17631	1515.97546	1.3e-07	5.4e-07	2.7e-07	2.3e-07	0.0	2.89e-06	1.41e-06	1e-08	320.45728214	321.69762503	320.3921331	-0.0007313	-0.0019276	-0.01744929
0.17637	1516.40384	1.3e-07	5.4e-07	2.7e-07	2.3e-07	0.0	2.89e-06	1.41e-06	1e-08	320.4368578	321.67585123	320.37136163	-0.000746	-0.00192505	-0.01742745
0.17642	1516.83219	1.3e-07	5.4e-07	2.7e-07	2.3e-07	0.0	2.89e-06	1.41e-06	1e-08	320.41602195	321.65410485	320.35063792	-0.00074784	-0.00192405	-0.01741872
0.17648	1517.26051	1.3e-07	5.4e-07	2.7e-07	2.3e-07	0.0	2.89e-06	1.41e-06	1e-08	320.39513435	321.63236921	320.32992763	-0.0007332	-0.00192137	-0.0173946
0.18654	1595.13606	1.3e-07	5.4e-07	2.7e-07	2.3e-07	0.0	2.89e-06	1.41e-06	1e-08	316.90294141	317.97377473	316.8475399	-0.0006246	-0.00160956	-0.01463892
0.1866	1595.55882	1.3e-07	5.4e-07	2.7e-07	2.3e-07	0.0	2.89e-06	1.41e-06	1e-08	316.88539496	317.95544398	316.83011879	-0.0006246	-0.00160956	-0.01463892
0.18665	1595.98156	1.3e-07	5.4e-07	2.7e-07	2.3e-07	0.0	2.89e-06	1.41e-06	1e-08	316.86784851	317.93711322	316.81269769	-0.0006246	-0.00160956	-0.01463892
0.18671	1596.40426	1.3e-07	5.4e-07	2.7e-07	2.3e-07	0.0	2.89e-06	1.41e-06	1e-08	316.85030206	317.91878246	316.79527658	-0.00061854	-0.00160769	-0.01462216
0.18676	1596.82694	1.3e-07	5.4e-07	2.7e-07	2.3e-07	0.0	2.89e-06	1.41e-06	1e-08	316.83292527	317.90047212	316.77786788	-0.00061535	-0.00160671	-0.01461335
0.18682	1597.24958	1.3e-07	5.4e-07	2.7e-07	2.3e-07	0.0	2.89e-06	1.41e-06	1e-08	316.81563761	317.88217249	316.76046569	-0.00062162	-0.00160446	-0.01459364
0.18687	1597.67219	1.3e-07	5.4e-07	2.7e-07	2.3e-07	0.0	2.89e-06	1.41e-06	1e-08	316.79817315	317.86389741	316.74309683	-0.00062357	-0.00160376	-0.0145875
0.18693	1598.09477	1.3e-07	5.4e-07	2.7e-07	2.3e-07	0.0	2.89e-06	1.41e-06	1e-08	316.7806536	317.84562998	316.72573835	-0.00061651	-0.00160258	-0.01457673
0.18698	1598.51733	1.3e-07	5.4e-07	2.7e-07	2.3e-07	0.0	2.89e-06	1.41e-06	1e-08	316.76333209	317.82737548	316.70838341	-0.00061837	-0.00160078	-0.01456091
0.18704	1598.93985	1.3e-07	5.4e-07	2.7e-07	2.3e-07	0.0	2.89e-06	1.41e-06	1e-08	316.74595775	317.80914055	316.69105079	-0.00061517	-0.00159481	-0.01450781
0.18709	1599.36234	1.3e-07	5.4e-07	2.7e-07	2.3e-07	0.0	2.89e-06	1.41e-06	1e-08	316.72867129	317.79097079	316.67377987	-0.00061517	-0.00159481	-0.01450781
0.18715	1599.7848	1.3e-07	5.4e-07	2.7e-07	2.3e-07	0.0	2.89e-06	1.41e-06	1e-08	316.71138483	317.77280103	316.65650895	-0.00061517	-0.00159481	-0.01450781
0.1872	1600.20723	1.3e-07	5.4e-07	2.7e-07	2.3e-07	0.0	2.89e-06	1.41e-06	1e-08	316.69409837	317.75463127	316.63923804	-0.00061519	-0.00159478	-0.01450754
0.18726	1600.62963	1.3e-07	5.4e-07	2.7e-07	2.3e-07	0.0	2.89e-06	1.41e-06	1e-08	316.67681147	317.73646184	316.62196747	-0.00061649	-0.00159224	-0.01448502
0.18731	1601.052	1.3e-07	5.4e-07	2.7e-07	2.3e-07	0.0	2.89e-06	1.41e-06	1e-08	316.65948726	317.71832025	316.60472678	-0.00061551	-0.00159142	-0.01447776
0.18737	1601.47434	1.3e-07	5.4e-07	2.7e-07	2.3e-07	0.0	2.89e-06	1.41e-06	1e-08	316.64219027	317.70018755	316.58749377	-0.0006134	-0.00158967	-0.01446212
0.18742	1601.89664	1.3e-07	5.4e-07	2.7e-07	2.3e-07	0.0	2.89e-06	1.41e-06	1e-08	316.62495188	317.68207401	316.5702773	-0.00061338	-0.00158452	-0.01441644
0.18748	1602.31892	1.3e-07	5.4e-07	2.7e-07	2.3e-07	0.0	2.89e-06	1.41e-06	1e-08	316.60771256	317.66401667	316.55311772	-0.00061336	-0.00158141	-0.01438878
0.19754	1679.08052	1.3e-07	5.4e-07	2.7e-07	2.3e-07	0.0	2.89e-06	1.41e-06	1e-08	313.70233929	314.65589577	313.65584392	-0.00051779	-0.00125668	-0.01217205
0.1976	1679.49716	1.3e-07	5.4e-07	2.7e-07	2.3e-07	0.0	2.89e-06	1.41e-06	1e-08	313.68771847	314.64148067	313.64124167	-0.00051734	-0.00127232	-0.01216052
0.19765	1679.91376	1.3e-07	5.4e-07	2.7e-07	2.3e-07	0.0	2.89e-06	1.41e-06	1e-08	313.67310978	314.62688577	313.62667696	-0.00051682	-0.00124573	-0.01214917
0.19771	1680.33033	1.3e-07	5.4e-07	2.7e-07	2.3e-07	0.0	2.89e-06	1.41e-06	1e-08	313.65851545	314.61259539	313.61209011	-0.00051637	-0.00127893	-0.01213772
0.19776	1680.74687	1.3e-07	5.4e-07	2.7e-07	2.3e-07	0.0	2.89e-06	1.41e-06	1e-08	313.64393347	314.59792373	313.59756532	-0.00051577	-0.00127208	-0.01212626
0.19782	1681.16338	1.3e-07	5.4e-07	2.7e-07	2.3e-07	0.0	2.89e-06	1.41e-06	1e-08	313.62936817	314.58333013	313.58304618	-0.00051535	-0.00126777	-0.01211485
0.19787	1681.57986	1.3e-07	5.4e-07	2.7e-07	2.3e-07	0.0	2.89e-06	1.41e-06	1e-08	313.61481443	314.56878552	313.56853642	-0.00051482	-0.00125118	-0.01210349
0.19793	1681.99631	1.3e-07	5.4e-07	2.7e-07	2.3e-07	0.0	2.89e-06	1.41e-06	1e-08	313.60027537	314.55443079	313.55401856	-0.00051432	-0.00127713	-0.01209205
0.19798	1682.41272	1.3e-07	5.4e-07	2.7e-07	2.3e-07	0.0	2.89e-06	1.41e-06	1e-08	313.58575	314.53977786	313.53955251	-0.0005139	-0.00125802	-0.01208068
0.19804	1682.82911	1.3e-07	5.4e-07	2.7e-07	2.3e-07	0.0	2.89e-06	1.41e-06	1e-08	313.57123616	314.52534367	313.52507501	-0.00051336	-0.00126394	-0.01206941
0.19809	1683.24546	1.3e-07	5.4e-07	2.7e-07	2.3e-07	0.0	2.89e-06	1.41e-06	1e-08	313.5567372	314.51084114	313.51062088	-0.00051287	-0.00125192	-0.01205803
0.19815	1683.66179	1.3e-07	5.4e-07	2.7e-07	2.3e-07	0.0	2.89e-06	1.41e-06	1e-08	313.54225182	314.4964761	313.49616517	-0.0005124	-0.00125783	-0.01204662
0.1982	1684.07808	1.3e-07	5.4e-07	2.7e-07	2.3e-07	0.0	2.89e-06	1.41e-06	1e-08	313.52777924	314.4820427	313.48173314	-0.00051183	-0.00124895	-0.01203533
0.19826	1684.49434	1.3e-07	5.4e-07	2.7e-07	2.3e-07	0.0	2.89e-06	1.41e-06	1e-08	313.51332259	314.46771082	313.46730366	-0.00051138	-0.00127608	-0.01202397
0.19831	1684.91057	1.3e-07	5.4e-07	2.7e-07	2.3e-07	0.0	2.89e-06	1.41e-06	1e-08	313.49887822	314.45306714	313.45292762	-0.00051088	-0.00125702	-0.01201269
0.19837	1685.32677	1.3e-07	5.4e-07	2.7e-07	2.3e-07	0.0	2.89e-06	1.41e-06	1e-08	313.48444771	314.43864172	313.43853995	-0.00051043	-0.00124854	-0.01200136
0.19842	1685.74294	1.3e-07	5.4e-07	2.7e-07	2.3e-07	0.0	2.89e-06	1.41e-06	1e-08	313.47002944	314.42431318	313.42415565	-0.00050993	-0.00124726	-0.01199008
0.19848	1686.15908	1.3e-07	5.4e-07	2.7e-07	2.3e-07	0.0	2.89e-06	1.41e-06	1e-08	313.45562496	314.40999886	313.40978469	-0.00050943	-0.00126074	-0.01197892
0.20854	1761.78879	1.3e-07	5.4e-07	2.7e-07	2.3e-07	0.0	2.89e-06	1.41e-06	1e-08	311.03437257	311.99531818	310.9951584	-0.00042745	-0.00102888	-0.01008358
0.20859	1762.19919	1.3e-07	5.4e-07	2.7e-07	2.3e-07	0.0	2.89e-06	1.41e-06	1e-08	311.02224979	311.98344626	310.98304238	-0.000427	-0.00106113	-0.01007409
0.20865	1762.60956	1.3e-07	5.4e-07	2.7e-07	2.3e-07	0.0	2.89e-06	1.41e-06	1e-08	311.0101395	311.97120188	310.97098436	-0.00042668	-0.00104319	-0.0100646
0.2087	1763.0199	1.3e-07	5.4e-07	2.7e-07	2.3e-07	0.0	2.89e-06	1.41e-06	1e-08	310.9980382	311.95916417	310.95891402	-0.0004262	-0.0010279	-0.01005514
0.20876	1763.43021	1.3e-07	5.4e-07	2.7e-07	2.3e-07	0.0	2.89e-06	1.41e-06	1e-08	310.98595009	311.94730253	310.94683483	-0.00042585	-0.00104918	-0.01004566
0.20881	1763.84048	1.3e-07	5.4e-07	2.7e-07	2.3e-07	0.0	2.89e-06	1.41e-06	1e-08	310.97387189	311.93519506	310.93479833	-0.00042539	-0.00105447	-0.01003621
0.20887	1764.25073	1.3e-07	5.4e-07	2.7e-07	2.3e-07	0.0	2.89e-06	1.41e-06	1e-08	310.96180638	311.92302616	310.9227819	-0.00042502	-0.00102758	-0.01002677
0.20892	1764.66094	1.3e-07	5.4e-07	2.7e-07	2.3e-07	0.0	2.89e-06	1.41e-06	1e-08	310.94975125	311.9111673	310.91074043	-0.00042458	-0.00103779	-0.01001733
0.20898	1765.07112	1.3e-07	5.4e-07	2.7e-07	2.3e-07	0.0	2.89e-06	1.41e-06	1e-08	310.93770822	311.89919031	310.89872594	-0.00042421	-0.00106514	-0.0100079
0.20903	1765.48127	1.3e-07	5.4e-07	2.7e-07	2.3e-07	0.0	2.89e-06	1.41e-06	1e-08	310.9256755	311.88689734	310.88676259	-0.0004238	-0.00102726	-0.00999847
0.20909	1765.89139	1.3e-07	5.4e-07	2.7e-07	2.3e-07	0.0	2.89e-06	1.41e-06	1e-08	310.91365406	311.8750412	310.87475871	-0.00042338	-0.00102713	-0.00998907
0.20914	1766.30148	1.3e-07	5.4e-07	2.7e-07	2.3e-07	0.0	2.89e-06	1.41e-06	1e-08	310.90164439	311.86318628	310.86276725	-0.00042295	-0.00102996	-0.00997967
0.2092	1766.71153	1.3e-07	5.4e-07	2.7e-07	2.3e-07	0.0	2.89e-06	1.41e-06	1e-08	310.88964673	311.85129841	310.85079237	-0.00042264	-0.00107213	-0.00997026
0.20925	1767.12156	1.3e-07	5.4e-07	2.7e-07	2.3e-07	0.0	2.89e-06	1.41e-06	1e-08	310.87765772	311.83892339	310.83888948	-0.00042214	-0.00102641	-0.00996089
0.20931	1767.53155	1.3e-07	5.4e-07	2.7e-07	2.3e-07	0.0	2.89e-06	1.41e-06	1e-08	310.86568242	311.82707584	310.82693485	-0.00042174	-0.00102699	-0.00995151
0.20936	1767.94151	1.3e-07	5.4e-07	2.7e-07	2.3e-07	0.0	2.89e-06	1.41e-06	1e-08	310.85371835	311.8152212	310.81499365	-0.00042139	-0.00102661	-0.00994214
0.20942	1768.35144	1.3e-07	5.4e-07	2.7e-07	2.3e-07	0.0	2.89e-06	1.41e-06	1e-08	310.84176392	311.80337069	310.80306458	-0.00042092	-0.0010264	-0.00993279
0.20947	1768.76134	1.3e-07	5.4e-07	2.7e-07	2.3e-07	0.0	2.89e-06	1.41e-06	1e-08	310.8298227	311.79152229	310.79114768	-0.00042055	-0.00102633	-0.00992343
0.21954	1843.24041	1.3e-07	5.4e-07	2.7e-07	2.3e-07	0.0	2.89e-06	1.41e-06	1e-08	308.82273256	309.78987571	308.78953543	-0.00035291	-0.00087984	-0.0083522
0.21959	1843.64447	1.3e-07	5.4e-07	2.7e-07	2.3e-07	0.0	2.89e-06	1.41e-06	1e-08	308.81268751	309.77967327	308.77953697	-0.00035256	-0.00085285	-0.00834433
0.21965	1844.04851	1.3e-07	5.4e-07	2.7e-07	2.3e-07	0.0	2.89e-06	1.41e-06	1e-08	308.80265217	309.76978363	308.76951116	-0.00035245	-0.00087857	-0.00833649
0.2197	1844.45251	1.3e-07	5.4e-07	2.7e-07	2.3e-07	0.0	2.89e-06	1.41e-06	1e-08	308.79262	309.7595955	308.7595323	-0.00035208	-0.00085945	-0.00832864
0.21976	1844.85648	1.3e-07	5.4e-07	2.7e-07	2.3e-07	0.0	2.89e-06	1.41e-06	1e-08	308.78259822	309.74962877	308.74953712	-0.00035169	-0.00084449	-0.0083208
0.21981	1845.26042	1.3e-07	5.4e-07	2.7e-07	2.3e-07	0.0	2.89e-06	1.41e-06	1e-08	308.77258741	309.73983539	308.73953137	-0.00035131	-0.00087249	-0.00831295
0.21987	1845.66432	1.3e-07	5.4e-07	2.7e-07	2.3e-07	0.0	2.89e-06	1.41e-06	1e-08	308.76258702	309.72971707	308.72957546	-0.00035086	-0.00086539	-0.00830511
0.21992	1846.0682	1.3e-07	5.4e-07	2.7e-07	2.3e-07	0.0	2.89e-06	1.41e-06	1e-08	308.7525995	309.7196808	308.71961994	-0.00035061	-0.00084209	-0.00829729
0.21998	1846.47204	1.3e-07	5.4e-07	2.7e-07	2.3e-07	0.0	2.89e-06	1.41e-06	1e-08	308.74261893	309.70991458	308.70964232	-0.00035025	-0.00086141	-0.00828947
0.22003	1846.87585	1.3e-07	5.4e-07	2.7e-07	2.3e-07	0.0	2.89e-06	1.41e-06	1e-08	308.73264829	309.699924	308.69970234	-0.00035009	-0.00086161	-0.00828169
0.22009	1847.27962	1.3e-07	5.4e-07	2.7e-07	2.3e-07	0.0	2.89e-06	1.41e-06	1e-08	308.72268199	309.68993096	308.68977333	-0.00034975	-0.00085485	-0.00827389
0.22014	1847.68337	1.3e-07	5.4e-07	2.7e-07	2.3e-07	0.0	2.89e-06	1.41e-06	1e-08	308.7127252	309.68001604	308.67984531	-0.00034934	-0.00083875	-0.0082661
0.2202	1848.08708	1.3e-07	5.4e-07	2.7e-07	2.3e-07	0.0	2.89e-06	1.41e-06	1e-08	308.7027801	309.67028768	308.66990503	-0.00034906	-0.00087746	-0.00825831
0.22025	1848.49077	1.3e-07	5.4e-07	2.7e-07	2.3e-07	0.0	2.89e-06	1.41e-06	1e-08	308.69284283	309.66011007	308.66002967	-0.00034868	-0.00083847	-0.00825053
0.22031	1848.89442	1.3e-07	5.4e-07	2.7e-07	2.3e-07	0.0	2.89e-06	1.41e-06	1e-08	308.68291621	309.65038448	308.65010994	-0.00034832	-0.00086122	-0.00824276
0.22036	1849.29803	1.3e-07	5.4e-07	2.7e-07	2.3e-07	0.0	2.89e-06	1.41e-06	1e-08	308.67299972	309.64039481	308.64023255	-0.00034799	-0.00084676	-0.008235
0.22042	1849.70162	1.3e-07	5.4e-07	2.7e-07	2.3e-07	0.0	2.89e-06	1.41e-06	1e-08	308.66309229	309.63057263	308.63034531	-0.00034772	-0.00086535	-0.00822724
0.22047	1850.10517	1.3e-07	5.4e-07	2.7e-07	2.3e-07	0.0	2.89e-06	1.41e-06	1e-08	308.65319247	309.62053463	308.6204947	-0.00034726	-0.00082744	-0.0082195
0.23054	1923.41405	1.3e-07	5.4e-07	2.7e-07	2.3e-07	0.0	2.89e-06	1.41e-06	1e-08	306.98985265	307.96148994	306.96168951	-0.00029164	-0.00072385	-0.00691731
0.23059	1923.81167	1.3e-07	5.4e-07	2.7e-07	2.3e-07	0.0	2.89e-06	1.41e-06	1e-08	306.98152656	307.95306172	306.95340106	-0.00029137	-0.0007104	-0.0069108
0.23065	1924.20926	1.3e-07	5.4e-07	2.7e-07	2.3e-07	0.0	2.89e-06	1.41e-06	1e-08	306.97320804	307.94478993	306.9451025	-0.00029105	-0.00069099	-0.00690429
0.2307	1924.60681	1.3e-07	5.4e-07	2.7e-07	2.3e-07	0.0	2.89e-06	1.41e-06	1e-08	306.96489873	307.93674396	306.93678537	-0.0002908	-0.00071151	-0.00689777
0.23076	1925.00433	1.3e-07	5.4e-07	2.7e-07	2.3e-07	0.0	2.89e-06	1.41e-06	1e-08	306.95659626	307.92845889	306.92850585	-0.0002905	-0.00069878	-0.00689128
0.23081	1925.40182	1.3e-07	5.4e-07	2.7e-07	2.3e-07	0.0	2.89e-06	1.41e-06	1e-08	306.94830222	307.92032198	306.92021716	-0.00029027	-0.00072461	-0.00688478
0.23087	1925.79928	1.3e-07	5.4e-07	2.7e-07	2.3e-07	0.0	2.89e-06	1.41e-06	1e-08	306.94001478	307.91188409	306.91197353	-0.00029	-0.00073395	-0.00687829
0.23092	1926.19671	1.3e-07	5.4e-07	2.7e-07	2.3e-07	0.0	2.89e-06	1.41e-06	1e-08	306.93173502	307.90333735	306.90375175	-0.00028971	-0.00069094	-0.00687182
0.23098	1926.5941	1.3e-07	5.4e-07	2.7e-07	2.3e-07	0.0	2.89e-06	1.41e-06	1e-08	306.92346339	307.89529125	306.89547826	-0.0002894	-0.0007	-0.00686534
0.23103	1926.99146	1.3e-07	5.4e-07	2.7e-07	2.3e-07	0.0	2.89e-06	1.41e-06	1e-08	306.91520033	307.88713952	306.88722616	-0.00028916	-0.00073875	-0.00685887
0.23109	1927.38879	1.3e-07	5.4e-07	2.7e-07	2.3e-07	0.0	2.89e-06	1.41e-06	1e-08	306.90694397	307.8785364	306.87903723	-0.00028882	-0.00067119	-0.00685241
0.23114	1927.78608	1.3e-07	5.4e-07	2.7e-07	2.3e-07	0.0	2.89e-06	1.41e-06	1e-08	306.89869719	307.8707199	306.87076202	-0.00028863	-0.0007195	-0.00684595
0.2312	1928.18335	1.3e-07	5.4e-07	2.7e-07	2.3e-07	0.0	2.89e-06	1.41e-06	1e-08	306.89045591	307.86234059	306.86256345	-0.00028833	-0.00069997	-0.00683949
0.23125	1928.58058	1.3e-07	5.4e-07	2.7e-07	2.3e-07	0.0	2.89e-06	1.41e-06	1e-08	306.88222293	307.85418861	306.85434611	-0.00028806	-0.00071932	-0.00683305
0.23131	1928.97777	1.3e-07	5.4e-07	2.7e-07	2.3e-07	0.0	2.89e-06	1.41e-06	1e-08	306.87399777	307.84581112	306.84616459	-0.00028775	-0.00069989	-0.00682661
0.23136	1929.37494	1.3e-07	5.4e-07	2.7e-07	2.3e-07	0.0	2.89e-06	1.41e-06	1e-08	306.86578136	307.83765977	306.83796439	-0.00028748	-0.00069971	-0.00682018
0.23142	1929.77207	1.3e-07	5.4e-07	2.7e-07	2.3e-07	0.0	2.89e-06	1.41e-06	1e-08	306.85757236	307.82951028	306.82977262	-0.00028723	-0.0007094	-0.00681375
0.23147	1930.16917	1.3e-07	5.4e-07	2.7e-07	2.3e-07	0.0	2.89e-06	1.41e-06	1e-08	306.84937033	307.82124786	306.82160312	-0.00028692	-0.00067805	-0.00680733
0.24154	2002.28747	1.3e-07	5.4e-07	2.7e-07	2.3e-07	0.0	2.89e-06	1.41e-06	1e-08	305.47114572	306.44687005	305.44713539	-0.00024114	-0.00059833	-0.00572832
0.24159	2002.67854	1.3e-07	5.4e-07	2.7e-07	2.3e-07	0.0	2.89e-06	1.41e-06	1e-08	305.4642441	306.43987943	305.44026956	-0.00024087	-0.00056027	-0.00572292
0.24165	2003.06956	1.3e-07	5.4e-07	2.7e-07	2.3e-07	0.0	2.89e-06	1.41e-06	1e-08	305.45735032	306.43333333	305.43335747	-0.00024057	-0.00062167	-0.00571754
0.2417	2003.46056	1.3e-07	5.4e-07	2.7e-07	2.3e-07	0.0	2.89e-06	1.41e-06	1e-08	305.45046489	306.4260698	305.42653875	-0.00024026	-0.00058136	-0.00571216
0.24176	2003.85152	1.3e-07	5.4e-07	2.7e-07	2.3e-07	0.0	2.89e-06	1.41e-06	1e-08	305.44358843	306.41927708	305.41967052	-0.00024021	-0.00059363	-0.00570674
0.24181	2004.24245	1.3e-07	5.4e-07	2.7e-07	2.3e-07	0.0	2.89e-06	1.41e-06	1e-08	305.43671314	306.41234093	305.41282707	-0.00023991	-0.00056007	-0.00570137
0.24187	2004.63335	1.3e-07	5.4e-07	2.7e-07	2.3e-07	0.0	2.89e-06	1.41e-06	1e-08	305.42984638	306.40579684	305.40594362	-0.00023968	-0.00057913	-0.00569599
0.24192	2005.02421	1.3e-07	5.4e-07	2.7e-07	2.3e-07	0.0	2.89e-06	1.41e-06	1e-08	305.42298613	306.3990299	305.39909416	-0.00023944	-0.00061265	-0.00569063
0.24198	2005.41504	1.3e-07	5.4e-07	2.7e-07	2.3e-07	0.0	2.89e-06	1.41e-06	1e-08	305.41613265	306.39187115	305.39229898	-0.00023924	-0.00056317	-0.00568526
0.24203	2005.80584	1.3e-07	5.4e-07	2.7e-07	2.3e-07	0.0	2.89e-06	1.41e-06	1e-08	305.40928499	306.38529048	305.38544156	-0.00023895	-0.00057874	-0.0056799
0.24209	2006.1966	1.3e-07	5.4e-07	2.7e-07	2.3e-07	0.0	2.89e-06	1.41e-06	1e-08	305.40244538	306.3785278	305.37861313	-0.00023874	-0.00060983	-0.00567455
0.24214	2006.58733	1.3e-07	5.4e-07	2.7e-07	2.3e-07	0.0	2.89e-06	1.41e-06	1e-08	305.39561191	306.37140168	305.37183558	-0.00023852	-0.00056458	-0.0056692
0.2422	2006.97803	1.3e-07	5.4e-07	2.7e-07	2.3e-07	0.0	2.89e-06	1.41e-06	1e-08	305.38878463	306.36480421	305.36500169	-0.00023829	-0.00059353	-0.00566385
0.24225	2007.3687	1.3e-07	5.4e-07	2.7e-07	2.3e-07	0.0	2.89e-06	1.41e-06	1e-08	305.38196375	306.35786829	305.35821565	-0.00023805	-0.00056409	-0.00565851
0.24231	2007.75933	1.3e-07	5.4e-07	2.7e-07	2.3e-07	0.0	2.89e-06	1.41e-06	1e-08	305.37514963	306.35127639	305.35139541	-0.00023785	-0.00057849	-0.00565317
0.24236	2008.14993	1.3e-07	5.4e-07	2.7e-07	2.3e-07	0.0	2.89e-06	1.41e-06	1e-08	305.36834131	306.34451611	305.34460261	-0.00023759	-0.00060898	-0.00564785
0.24242	2008.54049	1.3e-07	5.4e-07	2.7e-07	2.3e-07	0.0	2.89e-06	1.41e-06	1e-08	305.36154036	306.33739939	305.33785974	-0.00023737	-0.00054703	-0.00564253
0.24247	2008.93102	1.3e-07	5.4e-07	2.7e-07	2.3e-07	0.0	2.89e-06	1.41e-06	1e-08	305.35474543	306.33100648	305.33103706	-0.00023718	-0.00061096	-0.0056372
0.25253	2079.83749	1.3e-07	5.4e-07	2.7e-07	2.3e-07	0.0	2.89e-06	1.41e-06	1e-08	304.2130014	305.19205887	304.19243648	-0.00019926	-0.00047224	-0.00474336
0.25259	2080.22187	1.3e-07	5.4e-07	2.7e-07	2.3e-07	0.0	2.89e-06	1.41e-06	1e-08	304.20728685	305.18652562	304.18671801	-0.00019906	-0.00050985	-0.00473889
0.25264	2080.60622	1.3e-07	5.4e-07	2.7e-07	2.3e-07	0.0	2.89e-06	1.41e-06	1e-08	304.20157776	305.1805516	304.18105836	-0.00019889	-0.00047216	-0.00473441
0.2527	2080.99054	1.3e-07	5.4e-07	2.7e-07	2.3e-07	0.0	2.89e-06	1.41e-06	1e-08	304.19587371	305.17501911	304.17535182	-0.00019866	-0.00049565	-0.00472996
0.25275	2081.37482	1.3e-07	5.4e-07	2.7e-07	2.3e-07	0.0	2.89e-06	1.41e-06	1e-08	304.19017596	305.16921131	304.16968421	-0.00019851	-0.00048211	-0.00472549
0.25281	2081.75907	1.3e-07	5.4e-07	2.7e-07	2.3e-07	0.0	2.89e-06	1.41e-06	1e-08	304.18448273	305.16356215	304.16400364	-0.00019827	-0.00048209	-0.00472104
0.25286	2082.14329	1.3e-07	5.4e-07	2.7e-07	2.3e-07	0.0	2.89e-06	1.41e-06	1e-08	304.17879628	305.15791318	304.15832894	-0.00019813	-0.00048209	-0.00471658
0.25292	2082.52747	1.3e-07	5.4e-07	2.7e-07	2.3e-07	0.0	2.89e-06	1.41e-06	1e-08	304.17311359	305.15226406	304.15266034	-0.0001979	-0.00048208	-0.00471214
0.25297	2082.91162	1.3e-07	5.4e-07	2.7e-07	2.3e-07	0.0	2.89e-06	1.41e-06	1e-08	304.16743746	305.14661508	304.14699762	-0.00019773	-0.00048207	-0.00470769
0.25303	2083.29574	1.3e-07	5.4e-07	2.7e-07	2.3e-07	0.0	2.89e-06	1.41e-06	1e-08	304.16176614	305.14096607	304.1413409	-0.00019757	-0.00048207	-0.00470325
0.25308	2083.67982	1.3e-07	5.4e-07	2.7e-07	2.3e-07	0.0	2.89e-06	1.41e-06	1e-08	304.15609936	305.13531701	304.1356902	-0.00019738	-0.00048206	-0.00469881
0.25314	2084.06386	1.3e-07	5.4e-07	2.7e-07	2.3e-07	0.0	2.89e-06	1.41e-06	1e-08	304.15043806	305.12966797	304.13004545	-0.00019715	-0.00048204	-0.00469439
0.25319	2084.44788	1.3e-07	5.4e-07	2.7e-07	2.3e-07	0.0	2.89e-06	1.41e-06	1e-08	304.14478344	305.12401909	304.12440654	-0.000197	-0.00048204	-0.00468995
0.25325	2084.83186	1.3e-07	5.4e-07	2.7e-07	2.3e-07	0.0	2.89e-06	1.41e-06	1e-08	304.13913303	305.11837014	304.11877366	-0.00019681	-0.00048203	-0.00468553
0.2533	2085.21581	1.3e-07	5.4e-07	2.7e-07	2.3e-07	0.0	2.89e-06	1.41e-06	1e-08	304.13348801	305.1127212	304.11314672	-0.00019661	-0.00048203	-0.00468111
0.25336	2085.59972	1.3e-07	5.4e-07	2.7e-07	2.3e-07	0.0	2.89e-06	1.41e-06	1e-08	304.1278485	305.10707229	304.10752569	-0.00019644	-0.00048202	-0.0046767
0.25341	2085.9836	1.3e-07	5.4e-07	2.7e-07	2.3e-07	0.0	2.89e-06	1.41e-06	1e-08	304.12221401	305.10142338	304.10191061	-0.00019624	-0.00047599	-0.00467228
0.25347	2086.36744	1.3e-07	5.4e-07	2.7e-07	2.3e-07	0.0	2.89e-06	1.41e-06	1e-08	304.116585	305.09584502	304.09629299	-0.00019605	-0.00047153	-0.00466788
0.26353	2156.03984	1.3e-07	5.4e-07	2.7e-07	2.3e-07	0.0	2.89e-06	1.41e-06	1e-08	303.17084689	304.15267781	303.15315714	-0.00016471	-0.00038691	-0.00392749
0.26359	2156.41742	1.3e-07	5.4e-07	2.7e-07	2.3e-07	0.0	2.89e-06	1.41e-06	1e-08	303.16611499	304.14813367	303.1484161	-0.00016461	-0.00038692	-0.00392379
0.26364	2156.79497	1.3e-07	5.4e-07	2.7e-07	2.3e-07	0.0	2.89e-06	1.41e-06	1e-08	303.16138599	304.14358934	303.14368014	-0.00016444	-0.0004338	-0.00392008
0.2637	2157.17249	1.3e-07	5.4e-07	2.7e-07	2.3e-07	0.0	2.89e-06	1.41e-06	1e-08	303.1566618	304.13849433	303.13901498	-0.00016426	-0.0003869	-0.00391639
0.26375	2157.54997	1.3e-07	5.4e-07	2.7e-07	2.3e-07	0.0	2.89e-06	1.41e-06	1e-08	303.15194276	304.13395009	303.1342889	-0.00016413	-0.0003869	-0.00391269
0.26381	2157.92741	1.3e-07	5.4e-07	2.7e-07	2.3e-07	0.0	2.89e-06	1.41e-06	1e-08	303.1472273	304.12940581	303.12956783	-0.00016399	-0.00042332	-0.003909
0.26386	2158.30482	1.3e-07	5.4e-07	2.7e-07	2.3e-07	0.0	2.89e-06	1.41e-06	1e-08	303.14251595	304.12443379	303.12490287	-0.00016381	-0.00039736	-0.00390531
0.26392	2158.6822	1.3e-07	5.4e-07	2.7e-07	2.3e-07	0.0	2.89e-06	1.41e-06	1e-08	303.13780961	304.1197666	303.1202064	-0.00016365	-0.00038688	-0.00390163
0.26397	2159.05955	1.3e-07	5.4e-07	2.7e-07	2.3e-07	0.0	2.89e-06	1.41e-06	1e-08	303.13310784	304.11522238	303.11550017	-0.0001635	-0.00038688	-0.00389795
0.26403	2159.43685	1.3e-07	5.4e-07	2.7e-07	2.3e-07	0.0	2.89e-06	1.41e-06	1e-08	303.12841056	304.11067818	303.11079888	-0.00016334	-0.00041409	-0.00389427
0.26408	2159.81413	1.3e-07	5.4e-07	2.7e-07	2.3e-07	0.0	2.89e-06	1.41e-06	1e-08	303.12371776	304.1058143	303.10614074	-0.0001632	-0.00040654	-0.00389059
0.26414	2160.19137	1.3e-07	5.4e-07	2.7e-07	2.3e-07	0.0	2.89e-06	1.41e-06	1e-08	303.11902891	304.10103902	303.10147698	-0.00016301	-0.00038686	-0.00388693
0.26419	2160.56857	1.3e-07	5.4e-07	2.7e-07	2.3e-07	0.0	2.89e-06	1.41e-06	1e-08	303.11434536	304.09649491	303.09679046	-0.00016288	-0.00038686	-0.00388326
0.26425	2160.94575	1.3e-07	5.4e-07	2.7e-07	2.3e-07	0.0	2.89e-06	1.41e-06	1e-08	303.10966566	304.09195076	303.09210889	-0.00016274	-0.00040441	-0.00387959
0.2643	2161.32288	1.3e-07	5.4e-07	2.7e-07	2.3e-07	0.0	2.89e-06	1.41e-06	1e-08	303.10498982	304.08720044	303.08745693	-0.00016254	-0.00041618	-0.00387594
0.26436	2161.69999	1.3e-07	5.4e-07	2.7e-07	2.3e-07	0.0	2.89e-06	1.41e-06	1e-08	303.10031974	304.08231178	303.08282636	-0.00016242	-0.00038685	-0.00387228
0.26441	2162.07705	1.3e-07	5.4e-07	2.7e-07	2.3e-07	0.0	2.89e-06	1.41e-06	1e-08	303.09565305	304.07776756	303.07815957	-0.00016226	-0.00038684	-0.00386862
0.26447	2162.45409	1.3e-07	5.4e-07	2.7e-07	2.3e-07	0.0	2.89e-06	1.41e-06	1e-08	303.09099088	304.07322346	303.07349767	-0.00016213	-0.00038684	-0.00386497
0.27453	2230.86915	1.3e-07	5.4e-07	2.7e-07	2.3e-07	0.0	2.89e-06	1.41e-06	1e-08	302.30772869	303.29215865	302.2923693	-0.00013619	-0.00033714	-0.00325182
0.27459	2231.2398	1.3e-07	5.4e-07	2.7e-07	2.3e-07	0.0	2.89e-06	1.41e-06	1e-08	302.30381059	303.28819117	302.28846723	-0.00013616	-0.00033011	-0.00324875
0.27464	2231.61042	1.3e-07	5.4e-07	2.7e-07	2.3e-07	0.0	2.89e-06	1.41e-06	1e-08	302.29989327	303.2843064	302.28455956	-0.00013602	-0.00033883	-0.00324568
0.2747	2231.981	1.3e-07	5.4e-07	2.7e-07	2.3e-07	0.0	2.89e-06	1.41e-06	1e-08	302.29598013	303.28031897	302.28066823	-0.00013584	-0.00031545	-0.00324262
0.27475	2232.35155	1.3e-07	5.4e-07	2.7e-07	2.3e-07	0.0	2.89e-06	1.41e-06	1e-08	302.29207192	303.27660672	302.27674812	-0.0001357	-0.00034289	-0.00323956
0.27481	2232.72207	1.3e-07	5.4e-07	2.7e-07	2.3e-07	0.0	2.89e-06	1.41e-06	1e-08	302.28816788	303.27257151	302.27287064	-0.00013565	-0.00033649	-0.0032365
0.27486	2233.09254	1.3e-07	5.4e-07	2.7e-07	2.3e-07	0.0	2.89e-06	1.41e-06	1e-08	302.28426506	303.26861159	302.2689884	-0.00013544	-0.00031059	-0.00323345
0.27492	2233.46299	1.3e-07	5.4e-07	2.7e-07	2.3e-07	0.0	2.89e-06	1.41e-06	1e-08	302.28036836	303.26495635	302.26507379	-0.00013534	-0.00034107	-0.0032304
0.27497	2233.83339	1.3e-07	5.4e-07	2.7e-07	2.3e-07	0.0	2.89e-06	1.41e-06	1e-08	302.27647449	303.2609424	302.26120613	-0.00013524	-0.00032627	-0.00322735
0.27503	2234.20377	1.3e-07	5.4e-07	2.7e-07	2.3e-07	0.0	2.89e-06	1.41e-06	1e-08	302.27258351	303.25710255	302.25732182	-0.0001351	-0.00031681	-0.0032243
0.27508	2234.5741	1.3e-07	5.4e-07	2.7e-07	2.3e-07	0.0	2.89e-06	1.41e-06	1e-08	302.2686965	303.253374	302.25342831	-0.00013496	-0.00034053	-0.00322126
0.27514	2234.94441	1.3e-07	5.4e-07	2.7e-07	2.3e-07	0.0	2.89e-06	1.41e-06	1e-08	302.26481358	303.24936631	302.24957218	-0.00013482	-0.00032537	-0.00321822
0.27519	2235.31467	1.3e-07	5.4e-07	2.7e-07	2.3e-07	0.0	2.89e-06	1.41e-06	1e-08	302.26093463	303.24553698	302.24569883	-0.00013473	-0.00032579	-0.00321518
0.27525	2235.68491	1.3e-07	5.4e-07	2.7e-07	2.3e-07	0.0	2.89e-06	1.41e-06	1e-08	302.25705811	303.24170268	302.24183022	-0.00013457	-0.00033766	-0.00321215
0.2753	2236.0551	1.3e-07	5.4e-07	2.7e-07	2.3e-07	0.0	2.89e-06	1.41e-06	1e-08	302.25318632	303.23772861	302.23798231	-0.00013444	-0.00034474	-0.00320912
0.27536	2236.42527	1.3e-07	5.4e-07	2.7e-07	2.3e-07	0.0	2.89e-06	1.41e-06	1e-08	302.2493181	303.23367121	302.23414843	-0.00013424	-0.00031487	-0.00320609
0.27541	2236.79539	1.3e-07	5.4e-07	2.7e-07	2.3e-07	0.0	2.89e-06	1.41e-06	1e-08	302.24545575	303.22996532	302.23027655	-0.00013426	-0.00032124	-0.00320306
0.27547	2237.16549	1.3e-07	5.4e-07	2.7e-07	2.3e-07	0.0	2.89e-06	1.41e-06	1e-08	302.24159265	303.22618444	302.22641791	-0.00013408	-0.00032796	-0.00320004
0.28553	2304.29883	1.3e-07	5.4e-07	2.7e-07	2.3e-07	0.0	2.89e-06	1.41e-06	1e-08	301.59293196	302.57923801	301.57956421	-0.00011264	-0.00027419	-0.00269217
0.28559	2304.66241	1.3e-07	5.4e-07	2.7e-07	2.3e-07	0.0	2.89e-06	1.41e-06	1e-08	301.58968753	302.5760061	301.57632663	-0.00011263	-0.00028953	-0.00268962
0.28564	2305.02596	1.3e-07	5.4e-07	2.7e-07	2.3e-07	0.0	2.89e-06	1.41e-06	1e-08	301.58644328	302.57259332	301.57311415	-0.00011251	-0.00024504	-0.00268707
0.2857	2305.38948	1.3e-07	5.4e-07	2.7e-07	2.3e-07	0.0	2.89e-06	1.41e-06	1e-08	301.58320267	302.56970495	301.5698426	-0.0001124	-0.00029185	-0.00268455
0.28575	2305.75296	1.3e-07	5.4e-07	2.7e-07	2.3e-07	0.0	2.89e-06	1.41e-06	1e-08	301.57996499	302.56626478	301.56664017	-0.00011223	-0.00026465	-0.00268201
0.28581	2306.1164	1.3e-07	5.4e-07	2.7e-07	2.3e-07	0.0	2.89e-06	1.41e-06	1e-08	301.57673225	302.56314524	301.56340287	-0.00011211	-0.00026574	-0.00267949
0.28586	2306.47981	1.3e-07	5.4e-07	2.7e-07	2.3e-07	0.0	2.89e-06	1.41e-06	1e-08	301.57350296	302.5600128	301.56017048	-0.0001121	-0.00029261	-0.00267696
0.28592	2306.84318	1.3e-07	5.4e-07	2.7e-07	2.3e-07	0.0	2.89e-06	1.41e-06	1e-08	301.57027405	302.55656363	301.55697935	-0.00011194	-0.00028155	-0.00267443
0.28597	2307.20651	1.3e-07	5.4e-07	2.7e-07	2.3e-07	0.0	2.89e-06	1.41e-06	1e-08	301.56704958	302.5532447	301.55377604	-0.00011185	-0.00024413	-0.00267189
0.28603	2307.56981	1.3e-07	5.4e-07	2.7e-07	2.3e-07	0.0	2.89e-06	1.41e-06	1e-08	301.56382789	302.55036697	301.55052359	-0.00011174	-0.00029157	-0.00266939
0.28608	2307.93308	1.3e-07	5.4e-07	2.7e-07	2.3e-07	0.0	2.89e-06	1.41e-06	1e-08	301.56060935	302.54693	301.54734112	-0.00011164	-0.00024524	-0.00266685
0.28614	2308.29631	1.3e-07	5.4e-07	2.7e-07	2.3e-07	0.0	2.89e-06	1.41e-06	1e-08	301.55739349	302.54403904	301.54409704	-0.00011149	-0.00029188	-0.00266434
0.28619	2308.6595	1.3e-07	5.4e-07	2.7e-07	2.3e-07	0.0	2.89e-06	1.41e-06	1e-08	301.55418215	302.54059829	301.54092176	-0.00011143	-0.00026465	-0.00266183
0.28625	2309.02266	1.3e-07	5.4e-07	2.7e-07	2.3e-07	0.0	2.89e-06	1.41e-06	1e-08	301.55097243	302.53747854	301.53771167	-0.00011126	-0.00026572	-0.00265933
0.2863	2309.38578	1.3e-07	5.4e-07	2.7e-07	2.3e-07	0.0	2.89e-06	1.41e-06	1e-08	301.54776746	302.53434611	301.53450638	-0.00011115	-0.00027328	-0.00265681
0.28636	2309.74886	1.3e-07	5.4e-07	2.7e-07	2.3e-07	0.0	2.89e-06	1.41e-06	1e-08	301.54456588	302.53112461	301.53131506	-0.0001111	-0.00025767	-0.00265432
0.28641	2310.11191	1.3e-07	5.4e-07	2.7e-07	2.3e-07	0.0	2.89e-06	1.41e-06	1e-08	301.54136558	302.52808705	301.52810527	-0.00011105	-0.00028689	-0.00265179
0.28647	2310.47493	1.3e-07	5.4e-07	2.7e-07	2.3e-07	0.0	2.89e-06	1.41e-06	1e-08	301.53816682	302.52470497	301.52494	-0.00011092	-0.00029125	-0.00264929
0.29653	2376.30094	1.3e-07	5.4e-07	2.7e-07	2.3e-07	0.0	2.89e-06	1.41e-06	1e-08	301.00104922	301.98899135	300.98931421	-9.319e-05	-0.00022609	-0.00222882
0.29659	2376.65732	1.3e-07	5.4e-07	2.7e-07	2.3e-07	0.0	2.89e-06	1.41e-06	1e-08	300.99836252	301.98632278	300.98663247	-9.316e-05	-0.00021878	-0.00222674
0.29664	2377.01365	1.3e-07	5.4e-07	2.7e-07	2.3e-07	0.0	2.89e-06	1.41e-06	1e-08	300.99567672	301.98374046	300.98394334	-9.302e-05	-0.00022608	-0.00222461
0.2967	2377.36996	1.3e-07	5.4e-07	2.7e-07	2.3e-07	0.0	2.89e-06	1.41e-06	1e-08	300.99299489	301.98107191	300.98126727	-9.298e-05	-0.00021878	-0.00222254
0.29675	2377.72622	1.3e-07	5.4e-07	2.7e-07	2.3e-07	0.0	2.89e-06	1.41e-06	1e-08	300.990314	301.97848959	300.97858379	-9.294e-05	-0.00023312	-0.00222045
0.29681	2378.08245	1.3e-07	5.4e-07	2.7e-07	2.3e-07	0.0	2.89e-06	1.41e-06	1e-08	300.98763428	301.97573793	300.97592334	-9.279e-05	-0.0002223	-0.00221834
0.29686	2378.43864	1.3e-07	5.4e-07	2.7e-07	2.3e-07	0.0	2.89e-06	1.41e-06	1e-08	300.98495895	301.97311393	300.97325044	-9.263e-05	-0.00022201	-0.00221624
0.29692	2378.7948	1.3e-07	5.4e-07	2.7e-07	2.3e-07	0.0	2.89e-06	1.41e-06	1e-08	300.98228823	301.97049336	300.97057987	-9.262e-05	-0.00023584	-0.00221418
0.29697	2379.15092	1.3e-07	5.4e-07	2.7e-07	2.3e-07	0.0	2.89e-06	1.41e-06	1e-08	300.97961786	301.96770952	300.96793159	-9.256e-05	-0.00021257	-0.00221208
0.29703	2379.507	1.3e-07	5.4e-07	2.7e-07	2.3e-07	0.0	2.89e-06	1.41e-06	1e-08	300.97694901	301.96520041	300.96525349	-9.244e-05	-0.0002223	-0.00220997
0.29708	2379.86305	1.3e-07	5.4e-07	2.7e-07	2.3e-07	0.0	2.89e-06	1.41e-06	1e-08	300.97428365	301.96257646	300.96259184	-9.232e-05	-0.00023898	-0.00220788
0.29714	2380.21906	1.3e-07	5.4e-07	2.7e-07	2.3e-07	0.0	2.89e-06	1.41e-06	1e-08	300.97162191	301.95975556	300.9599564	-9.223e-05	-0.00022233	-0.00220581
0.29719	2380.57504	1.3e-07	5.4e-07	2.7e-07	2.3e-07	0.0	2.89e-06	1.41e-06	1e-08	300.96896268	301.95713119	300.95730034	-9.217e-05	-0.00021991	-0.00220368
0.29725	2380.93097	1.3e-07	5.4e-07	2.7e-07	2.3e-07	0.0	2.89e-06	1.41e-06	1e-08	300.96630522	301.95453536	300.95464379	-9.203e-05	-0.00022688	-0.00220163
0.2973	2381.28688	1.3e-07	5.4e-07	2.7e-07	2.3e-07	0.0	2.89e-06	1.41e-06	1e-08	300.96365184	301.95185719	300.95199973	-9.197e-05	-0.00022408	-0.00219952
0.29736	2381.64274	1.3e-07	5.4e-07	2.7e-07	2.3e-07	0.0	2.89e-06	1.41e-06	1e-08	300.9610001	301.94921211	300.9493546	-9.193e-05	-0.00023619	-0.00219752
0.29741	2381.99857	1.3e-07	5.4e-07	2.7e-07	2.3e-07	0.0	2.89e-06	1.41e-06	1e-08	300.95834956	301.94642403	300.94672923	-9.178e-05	-0.00022417	-0.00219537
0.29747	2382.35436	1.3e-07	5.4e-07	2.7e-07	2.3e-07	0.0	2.89e-06	1.41e-06	1e-08	300.95570309	301.94377782	300.9440898	-9.176e-05	-0.00023446	-0.00219336
0.30753	2446.8461	1.3e-07	5.4e-07	2.7e-07	2.3e-07	0.0	2.89e-06	1.41e-06	1e-08	300.51099984	301.50021934	300.50062171	-7.719e-05	-0.00020361	-0.00184509
0.30758	2447.19511	1.3e-07	5.4e-07	2.7e-07	2.3e-07	0.0	2.89e-06	1.41e-06	1e-08	300.50877262	301.4978134	300.49842483	-7.715e-05	-0.00015168	-0.00184296
0.30764	2447.54409	1.3e-07	5.4e-07	2.7e-07	2.3e-07	0.0	2.89e-06	1.41e-06	1e-08	300.50654653	301.49602102	300.49615797	-7.71e-05	-0.00018239	-0.00184149
0.30769	2447.89303	1.3e-07	5.4e-07	2.7e-07	2.3e-07	0.0	2.89e-06	1.41e-06	1e-08	300.50432179	301.49386579	300.49393622	-7.671e-05	-0.00021064	-0.00183975
0.30775	2448.24193	1.3e-07	5.4e-07	2.7e-07	2.3e-07	0.0	2.89e-06	1.41e-06	1e-08	300.50210823	301.4913767	300.49175606	-7.681e-05	-0.00020928	-0.0018381
0.3078	2448.5908	1.3e-07	5.4e-07	2.7e-07	2.3e-07	0.0	2.89e-06	1.41e-06	1e-08	300.49989188	301.4889037	300.48957643	-7.669e-05	-0.00015166	-0.00183625
0.30786	2448.93962	1.3e-07	5.4e-07	2.7e-07	2.3e-07	0.0	2.89e-06	1.41e-06	1e-08	300.49767884	301.48711155	300.48731832	-7.677e-05	-0.00018684	-0.00183453
0.30791	2449.28842	1.3e-07	5.4e-07	2.7e-07	2.3e-07	0.0	2.89e-06	1.41e-06	1e-08	300.49546355	301.48490366	300.48511215	-7.649e-05	-0.00021479	-0.00183283
0.30797	2449.63717	1.3e-07	5.4e-07	2.7e-07	2.3e-07	0.0	2.89e-06	1.41e-06	1e-08	300.49325645	301.48236549	300.48294721	-7.656e-05	-0.00015167	-0.00183112
0.30802	2449.98588	1.3e-07	5.4e-07	2.7e-07	2.3e-07	0.0	2.89e-06	1.41e-06	1e-08	300.49104731	301.48057323	300.48069612	-7.653e-05	-0.00019021	-0.00182932
0.30808	2450.33456	1.3e-07	5.4e-07	2.7e-07	2.3e-07	0.0	2.89e-06	1.41e-06	1e-08	300.48883897	301.47832551	300.47850165	-7.642e-05	-0.00019298	-0.00182759
0.30813	2450.68321	1.3e-07	5.4e-07	2.7e-07	2.3e-07	0.0	2.89e-06	1.41e-06	1e-08	300.48663396	301.476045	300.47631335	-7.643e-05	-0.00017906	-0.00182586
0.30819	2451.03181	1.3e-07	5.4e-07	2.7e-07	2.3e-07	0.0	2.89e-06	1.41e-06	1e-08	300.48442842	301.47392898	300.47410795	-7.614e-05	-0.00020737	-0.00182422
0.30824	2451.38038	1.3e-07	5.4e-07	2.7e-07	2.3e-07	0.0	2.89e-06	1.41e-06	1e-08	300.48223128	301.47147844	300.4719442	-7.624e-05	-0.00015168	-0.00182255
0.3083	2451.72891	1.3e-07	5.4e-07	2.7e-07	2.3e-07	0.0	2.89e-06	1.41e-06	1e-08	300.48003131	301.46968602	300.46970471	-7.62e-05	-0.00019257	-0.00182081
0.30835	2452.0774	1.3e-07	5.4e-07	2.7e-07	2.3e-07	0.0	2.89e-06	1.41e-06	1e-08	300.47783238	301.46741033	300.46752505	-7.612e-05	-0.00018129	-0.00181903
0.30841	2452.42586	1.3e-07	5.4e-07	2.7e-07	2.3e-07	0.0	2.89e-06	1.41e-06	1e-08	300.47563582	301.46526795	300.46533192	-7.572e-05	-0.00020957	-0.0018173
0.30846	2452.77427	1.3e-07	5.4e-07	2.7e-07	2.3e-07	0.0	2.89e-06	1.41e-06	1e-08	300.47345087	301.4627914	300.46318038	-7.594e-05	-0.00018703	-0.0018157
0.31853	2515.90331	1.3e-07	5.4e-07	2.7e-07	2.3e-07	0.0	2.89e-06	1.41e-06	1e-08	300.10556794	301.0960548	300.09608121	-6.514e-05	-0.00025483	-0.00152772
0.31858	2516.24481	1.3e-07	5.4e-07	2.7e-07	2.3e-07	0.0	2.89e-06	1.41e-06	1e-08	300.10368721	301.09304074	300.09438506	-6.391e-05	-0.00015137	-0.00152338
0.31864	2516.58626	1.3e-07	5.4e-07	2.7e-07	2.3e-07	0.0	2.89e-06	1.41e-06	1e-08	300.10184184	301.09125039	300.09254797	-6.389e-05	-0.00015137	-0.00152319
0.31869	2516.92768	1.3e-07	5.4e-07	2.7e-07	2.3e-07	0.0	2.89e-06	1.41e-06	1e-08	300.09999697	301.08946004	300.09071114	-6.405e-05	-0.00015137	-0.00151628
0.31875	2517.26906	1.3e-07	5.4e-07	2.7e-07	2.3e-07	0.0	2.89e-06	1.41e-06	1e-08	300.09814749	301.08766961	300.08888423	-6.446e-05	-0.00015138	-0.00149876
0.3188	2517.6104	1.3e-07	5.4e-07	2.7e-07	2.3e-07	0.0	2.89e-06	1.41e-06	1e-08	300.09628628	301.08587901	300.0870825	-6.446e-05	-0.00015138	-0.00149876
0.31886	2517.9517	1.3e-07	5.4e-07	2.7e-07	2.3e-07	0.0	2.89e-06	1.41e-06	1e-08	300.09442507	301.0840884	300.08528077	-6.446e-05	-0.00015138	-0.00149876
0.31891	2518.29297	1.3e-07	5.4e-07	2.7e-07	2.3e-07	0.0	2.89e-06	1.41e-06	1e-08	300.09256385	301.08229779	300.08347904	-6.446e-05	-0.00015138	-0.00149876
0.31897	2518.63419	1.3e-07	5.4e-07	2.7e-07	2.3e-07	0.0	2.89e-06	1.41e-06	1e-08	300.09070264	301.08050719	300.08167731	-6.446e-05	-0.00015138	-0.00149876
0.31902	2518.97538	1.3e-07	5.4e-07	2.7e-07	2.3e-07	0.0	2.89e-06	1.41e-06	1e-08	300.08884143	301.07871658	300.07987558	-6.446e-05	-0.00015138	-0.00149876
0.31908	2519.31653	1.3e-07	5.4e-07	2.7e-07	2.3e-07	0.0	2.89e-06	1.41e-06	1e-08	300.08698022	301.07692598	300.07807385	-6.446e-05	-0.00015138	-0.00149876
0.31913	2519.65765	1.3e-07	5.4e-07	2.7e-07	2.3e-07	0.0	2.89e-06	1.41e-06	1e-08	300.08511901	301.07513537	300.07627213	-6.446e-05	-0.00015138	-0.00149876
0.31919	2519.99872	1.3e-07	5.4e-07	2.7e-07	2.3e-07	0.0	2.89e-06	1.41e-06	1e-08	300.0832578	301.07334477	300.0744704	-6.446e-05	-0.00015138	-0.00149876
0.31924	2520.33976	1.3e-07	5.4e-07	2.7e-07	2.3e-07	0.0	2.89e-06	1.41e-06	1e-08	300.08139659	301.07155416	300.07266867	-6.446e-05	-0.00015138	-0.00149876
0.3193	2520.68075	1.3e-07	5.4e-07	2.7e-07	2.3e-07	0.0	2.89e-06	1.41e-06	1e-08	300.07953538	301.06976356	300.07086694	-6.446e-05	-0.00015138	-0.00149876
0.31935	2521.02171	1.3e-07	5.4e-07	2.7e-07	2.3e-07	0.0	2.89e-06	1.41e-06	1e-08	300.07767417	301.06797295	300.06906521	-6.446e-05	-0.00015138	-0.00149876
0.31941	2521.36264	1.3e-07	5.4e-07	2.7e-07	2.3e-07	0.0	2.89e-06	1.41e-06	1e-08	300.07581296	301.06618235	300.06726348	-6.446e-05	-0.00015138	-0.00149876
0.31946	2521.70352	1.3e-07	5.4e-07	2.7e-07	2.3e-07	0.0	2.89e-06	1.41e-06	1e-08	300.07395174	301.06439174	300.06546175	-6.446e-05	-0.00015138	-0.00149876
0.32953	2583.43956	1.3e-07	5.4e-07	2.7e-07	2.3e-07	0.0	2.89e-06	1.41e-06	1e-08	299.77230855	300.73933572	299.76397533	-5.076e-05	-0.00014759	-0.00126518
0.32958	2583.77336	1.3e-07	5.4e-07	2.7e-07	2.3e-07	0.0	2.89e-06	1.41e-06	1e-08	299.77084197	300.73758864	299.7624771	-5.076e-05	-0.00014759	-0.00126518
0.32964	2584.10712	1.3e-07	5.4e-07	2.7e-07	2.3e-07	0.0	2.89e-06	1.41e-06	1e-08	299.76937539	300.73584156	299.76097886	-5.603e-05	-0.0001474	-0.00126015
0.32969	2584.44085	1.3e-07	5.4e-07	2.7e-07	2.3e-07	0.0	2.89e-06	1.41e-06	1e-08	299.7677566	300.73409666	299.75949483	-5.635e-05	-0.00014739	-0.00125984
0.32975	2584.77453	1.3e-07	5.4e-07	2.7e-07	2.3e-07	0.0	2.89e-06	1.41e-06	1e-08	299.76612856	300.73235189	299.75801166	-5.635e-05	-0.00014739	-0.00125984
0.3298	2585.10818	1.3e-07	5.4e-07	2.7e-07	2.3e-07	0.0	2.89e-06	1.41e-06	1e-08	299.76450052	300.73060712	299.75652849	-5.635e-05	-0.00014739	-0.00125984
0.32986	2585.44179	1.3e-07	5.4e-07	2.7e-07	2.3e-07	0.0	2.89e-06	1.41e-06	1e-08	299.76287248	300.72886235	299.75504532	-5.199e-05	-0.00014739	-0.00125934
0.32991	2585.77536	1.3e-07	5.4e-07	2.7e-07	2.3e-07	0.0	2.89e-06	1.41e-06	1e-08	299.76137056	300.72711764	299.75355672	-4.704e-05	-0.00014736	-0.00125822
0.32997	2586.10889	1.3e-07	5.4e-07	2.7e-07	2.3e-07	0.0	2.89e-06	1.41e-06	1e-08	299.76001142	300.72537323	299.75206271	-5.169e-05	-0.0001473	-0.00125679
0.33002	2586.44238	1.3e-07	5.4e-07	2.7e-07	2.3e-07	0.0	2.89e-06	1.41e-06	1e-08	299.75851816	300.72362955	299.75057713	-4.874e-05	-0.0001472	-0.00125368
0.33008	2586.77583	1.3e-07	5.4e-07	2.7e-07	2.3e-07	0.0	2.89e-06	1.41e-06	1e-08	299.75710993	300.72188702	299.74909166	-4.874e-05	-0.0001472	-0.00125368
0.33013	2587.10924	1.3e-07	5.4e-07	2.7e-07	2.3e-07	0.0	2.89e-06	1.41e-06	1e-08	299.7557017	300.72014449	299.7476062	-4.911e-05	-0.00014719	-0.00125352
0.33019	2587.44262	1.3e-07	5.4e-07	2.7e-07	2.3e-07	0.0	2.89e-06	1.41e-06	1e-08	299.7542828	300.71840203	299.74612145	-5.369e-05	-0.00014711	-0.00125161
0.33024	2587.77595	1.3e-07	5.4e-07	2.7e-07	2.3e-07	0.0	2.89e-06	1.41e-06	1e-08	299.75273155	300.71666054	299.74464572	-5.23e-05	-0.00014709	-0.00125099
0.3303	2588.10925	1.3e-07	5.4e-07	2.7e-07	2.3e-07	0.0	2.89e-06	1.41e-06	1e-08	299.7512206	300.71491925	299.74316886	-4.908e-05	-0.00014705	-0.00124957
0.33035	2588.44251	1.3e-07	5.4e-07	2.7e-07	2.3e-07	0.0	2.89e-06	1.41e-06	1e-08	299.74980254	300.71317843	299.74168943	-5.23e-05	-0.00014694	-0.00124672
0.33041	2588.77573	1.3e-07	5.4e-07	2.7e-07	2.3e-07	0.0	2.89e-06	1.41e-06	1e-08	299.74829152	300.71143891	299.74021837	-5.515e-05	-0.00014684	-0.0012442
0.33046	2589.10891	1.3e-07	5.4e-07	2.7e-07	2.3e-07	0.0	2.89e-06	1.41e-06	1e-08	299.74669827	300.70970053	299.7387547	-5.515e-05	-0.00014684	-0.0012442
0.34053	2649.42024	1.3e-07	5.4e-07	2.7e-07	2.3e-07	0.0	2.89e-06	1.41e-06	1e-08	299.49955473	300.40109302	299.49267402	-4.65e-05	-0.00013718	-0.0010517
0.34058	2649.74617	1.3e-07	5.4e-07	2.7e-07	2.3e-07	0.0	2.89e-06	1.41e-06	1e-08	299.49821078	300.39946787	299.49145499	-4.65e-05	-0.00013718	-0.0010517
0.34064	2650.07207	1.3e-07	5.4e-07	2.7e-07	2.3e-07	0.0	2.89e-06	1.41e-06	1e-08	299.49686684	300.39784271	299.49023595	-4.526e-05	-0.00013718	-0.00105158
0.34069	2650.39792	1.3e-07	5.4e-07	2.7e-07	2.3e-07	0.0	2.89e-06	1.41e-06	1e-08	299.49555882	300.39621761	299.48901533	-3.408e-05	-0.00013714	-0.00105056
0.34075	2650.72374	1.3e-07	5.4e-07	2.7e-07	2.3e-07	0.0	2.89e-06	1.41e-06	1e-08	299.49457375	300.39459292	299.4877804	-4.165e-05	-0.00013705	-0.00104951
0.3408	2651.04951	1.3e-07	5.4e-07	2.7e-07	2.3e-07	0.0	2.89e-06	1.41e-06	1e-08	299.49337006	300.39296928	299.48655744	-4.031e-05	-0.00013694	-0.00104775
0.34086	2651.37525	1.3e-07	5.4e-07	2.7e-07	2.3e-07	0.0	2.89e-06	1.41e-06	1e-08	299.49220497	300.39134694	299.48533493	-3.846e-05	-0.00013688	-0.00104667
0.34091	2651.70094	1.3e-07	5.4e-07	2.7e-07	2.3e-07	0.0	2.89e-06	1.41e-06	1e-08	299.49109325	300.38972535	299.48411125	-3.846e-05	-0.00013688	-0.00104667
0.34097	2652.0266	1.3e-07	5.4e-07	2.7e-07	2.3e-07	0.0	2.89e-06	1.41e-06	1e-08	299.48998153	300.38810375	299.48288757	-4.341e-05	-0.00013679	-0.00104553
0.34102	2652.35221	1.3e-07	5.4e-07	2.7e-07	2.3e-07	0.0	2.89e-06	1.41e-06	1e-08	299.48872685	300.3864832	299.48167231	-4.309e-05	-0.00013674	-0.00104478
0.34108	2652.67779	1.3e-07	5.4e-07	2.7e-07	2.3e-07	0.0	2.89e-06	1.41e-06	1e-08	299.48748154	300.38486322	299.48045758	-4.025e-05	-0.00013669	-0.00104389
0.34113	2653.00333	1.3e-07	5.4e-07	2.7e-07	2.3e-07	0.0	2.89e-06	1.41e-06	1e-08	299.48631804	300.38324382	299.47924006	-4.461e-05	-0.00013644	-0.0010402
0.34119	2653.32882	1.3e-07	5.4e-07	2.7e-07	2.3e-07	0.0	2.89e-06	1.41e-06	1e-08	299.48502872	300.38162739	299.47803347	-4.513e-05	-0.00013641	-0.00103976
0.34124	2653.65428	1.3e-07	5.4e-07	2.7e-07	2.3e-07	0.0	2.89e-06	1.41e-06	1e-08	299.48372442	300.38001132	299.47682819	-4.513e-05	-0.00013641	-0.00103976
0.3413	2653.9797	1.3e-07	5.4e-07	2.7e-07	2.3e-07	0.0	2.89e-06	1.41e-06	1e-08	299.48242012	300.37839524	299.4756229	-4.513e-05	-0.00013641	-0.00103976
0.34135	2654.30507	1.3e-07	5.4e-07	2.7e-07	2.3e-07	0.0	2.89e-06	1.41e-06	1e-08	299.48111581	300.37677917	299.47441762	-3.959e-05	-0.00013636	-0.00103882
0.34141	2654.63041	1.3e-07	5.4e-07	2.7e-07	2.3e-07	0.0	2.89e-06	1.41e-06	1e-08	299.47997165	300.37516365	299.47320581	-3.569e-05	-0.00013633	-0.00103816
0.34146	2654.95571	1.3e-07	5.4e-07	2.7e-07	2.3e-07	0.0	2.89e-06	1.41e-06	1e-08	299.47894001	300.37354852	299.47198942	-4.357e-05	-0.00013621	-0.00103674
0.35152	2713.80863	1.3e-07	5.4e-07	2.7e-07	2.3e-07	0.0	2.89e-06	1.41e-06	1e-08	299.2761513	300.09115844	299.26979099	-3.986e-05	-0.00012397	-0.00087867
0.35158	2714.1265	1.3e-07	5.4e-07	2.7e-07	2.3e-07	0.0	2.89e-06	1.41e-06	1e-08	299.2749988	300.08968876	299.26878707	-3.347e-05	-0.0001239	-0.00087763
0.35163	2714.44434	1.3e-07	5.4e-07	2.7e-07	2.3e-07	0.0	2.89e-06	1.41e-06	1e-08	299.27403107	300.08821996	299.26777554	-3.661e-05	-0.00012373	-0.00087585
0.35169	2714.76213	1.3e-07	5.4e-07	2.7e-07	2.3e-07	0.0	2.89e-06	1.41e-06	1e-08	299.27297247	300.08675311	299.26677068	-3.826e-05	-0.00012364	-0.00087492
0.35174	2715.07989	1.3e-07	5.4e-07	2.7e-07	2.3e-07	0.0	2.89e-06	1.41e-06	1e-08	299.27186624	300.0852873	299.26576932	-3.826e-05	-0.00012364	-0.00087492
0.3518	2715.3976	1.3e-07	5.4e-07	2.7e-07	2.3e-07	0.0	2.89e-06	1.41e-06	1e-08	299.27076001	300.08382149	299.26476796	-3.634e-05	-0.00012362	-0.00087462
0.35185	2715.71527	1.3e-07	5.4e-07	2.7e-07	2.3e-07	0.0	2.89e-06	1.41e-06	1e-08	299.26970916	300.08235594	299.26376431	-3.071e-05	-0.00012356	-0.00087372
0.35191	2716.03291	1.3e-07	5.4e-07	2.7e-07	2.3e-07	0.0	2.89e-06	1.41e-06	1e-08	299.26882131	300.08089114	299.26275391	-3.5e-05	-0.00012347	-0.00087286
0.35196	2716.3505	1.3e-07	5.4e-07	2.7e-07	2.3e-07	0.0	2.89e-06	1.41e-06	1e-08	299.2678092	300.0794274	299.26175064	-3.614e-05	-0.0001234	-0.00087209
0.35202	2716.66805	1.3e-07	5.4e-07	2.7e-07	2.3e-07	0.0	2.89e-06	1.41e-06	1e-08	299.26676437	300.0779645	299.26074992	-3.078e-05	-0.00012318	-0.00086955
0.35207	2716.98556	1.3e-07	5.4e-07	2.7e-07	2.3e-07	0.0	2.89e-06	1.41e-06	1e-08	299.26587439	300.0765041	299.25974495	-3.078e-05	-0.00012318	-0.00086955
0.35213	2717.30303	1.3e-07	5.4e-07	2.7e-07	2.3e-07	0.0	2.89e-06	1.41e-06	1e-08	299.26498441	300.0750437	299.25873999	-3.078e-05	-0.00012318	-0.00086955
0.35218	2717.62045	1.3e-07	5.4e-07	2.7e-07	2.3e-07	0.0	2.89e-06	1.41e-06	1e-08	299.26409442	300.0735833	299.25773502	-3.463e-05	-0.00012313	-0.00086909
0.35224	2717.93784	1.3e-07	5.4e-07	2.7e-07	2.3e-07	0.0	2.89e-06	1.41e-06	1e-08	299.26309321	300.07212352	299.25673603	-4.039e-05	-0.00012305	-0.0008684
0.35229	2718.25519	1.3e-07	5.4e-07	2.7e-07	2.3e-07	0.0	2.89e-06	1.41e-06	1e-08	299.26192527	300.07066468	299.255746	-3.307e-05	-0.00012298	-0.00086734
0.35235	2718.57249	1.3e-07	5.4e-07	2.7e-07	2.3e-07	0.0	2.89e-06	1.41e-06	1e-08	299.26096911	300.06920671	299.25474707	-3.565e-05	-0.00012285	-0.000866
0.3524	2718.88976	1.3e-07	5.4e-07	2.7e-07	2.3e-07	0.0	2.89e-06	1.41e-06	1e-08	299.25993824	300.06775025	299.25375346	-3.852e-05	-0.00012273	-0.00086474
0.35246	2719.20698	1.3e-07	5.4e-07	2.7e-07	2.3e-07	0.0	2.89e-06	1.41e-06	1e-08	299.25882452	300.06629523	299.25276548	-3.852e-05	-0.00012273	-0.00086474
0.36252	2776.56567	1.3e-07	5.4e-07	2.7e-07	2.3e-07	0.0	2.89e-06	1.41e-06	1e-08	299.09090405	299.81395908	299.08578669	-2.722e-05	-0.00010977	-0.00073414
0.36258	2776.87528	1.3e-07	5.4e-07	2.7e-07	2.3e-07	0.0	2.89e-06	1.41e-06	1e-08	299.09011687	299.81265695	299.08494804	-3.108e-05	-0.0001097	-0.00073362
0.36263	2777.18486	1.3e-07	5.4e-07	2.7e-07	2.3e-07	0.0	2.89e-06	1.41e-06	1e-08	299.08921785	299.81135562	299.08411548	-2.459e-05	-0.0001095	-0.00073157
0.36269	2777.49439	1.3e-07	5.4e-07	2.7e-07	2.3e-07	0.0	2.89e-06	1.41e-06	1e-08	299.08850653	299.81005669	299.08327638	-2.459e-05	-0.0001095	-0.00073157
0.36274	2777.80389	1.3e-07	5.4e-07	2.7e-07	2.3e-07	0.0	2.89e-06	1.41e-06	1e-08	299.08779522	299.80875776	299.08243728	-2.459e-05	-0.0001095	-0.00073157
0.3628	2778.11334	1.3e-07	5.4e-07	2.7e-07	2.3e-07	0.0	2.89e-06	1.41e-06	1e-08	299.08708391	299.80745883	299.08159819	-3.192e-05	-0.0001094	-0.00073086
0.36285	2778.42274	1.3e-07	5.4e-07	2.7e-07	2.3e-07	0.0	2.89e-06	1.41e-06	1e-08	299.0861608	299.80616106	299.08077024	-3.041e-05	-0.00010934	-0.00073027
0.36291	2778.73211	1.3e-07	5.4e-07	2.7e-07	2.3e-07	0.0	2.89e-06	1.41e-06	1e-08	299.08528138	299.80486399	299.07994091	-2.844e-05	-0.00010924	-0.00072937
0.36296	2779.04144	1.3e-07	5.4e-07	2.7e-07	2.3e-07	0.0	2.89e-06	1.41e-06	1e-08	299.08445879	299.80356803	299.07910996	-3.169e-05	-0.00010905	-0.00072762
0.36302	2779.35072	1.3e-07	5.4e-07	2.7e-07	2.3e-07	0.0	2.89e-06	1.41e-06	1e-08	299.08354233	299.8022744	299.07828574	-3.169e-05	-0.00010905	-0.00072762
0.36307	2779.65996	1.3e-07	5.4e-07	2.7e-07	2.3e-07	0.0	2.89e-06	1.41e-06	1e-08	299.08262588	299.80098078	299.07746152	-3.169e-05	-0.00010905	-0.00072762
0.36313	2779.96916	1.3e-07	5.4e-07	2.7e-07	2.3e-07	0.0	2.89e-06	1.41e-06	1e-08	299.08170943	299.79968716	299.07663729	-2.634e-05	-0.00010897	-0.00072678
0.36318	2780.27832	1.3e-07	5.4e-07	2.7e-07	2.3e-07	0.0	2.89e-06	1.41e-06	1e-08	299.08094747	299.79839446	299.07580664	-2.567e-05	-0.00010893	-0.00072643
0.36324	2780.58743	1.3e-07	5.4e-07	2.7e-07	2.3e-07	0.0	2.89e-06	1.41e-06	1e-08	299.08020491	299.79710218	299.07497549	-3.089e-05	-0.00010881	-0.00072546
0.36329	2780.8965	1.3e-07	5.4e-07	2.7e-07	2.3e-07	0.0	2.89e-06	1.41e-06	1e-08	299.07931157	299.79581133	299.07415286	-2.799e-05	-0.0001087	-0.00072432
0.36335	2781.20554	1.3e-07	5.4e-07	2.7e-07	2.3e-07	0.0	2.89e-06	1.41e-06	1e-08	299.07850196	299.79452186	299.07332759	-2.441e-05	-0.00010855	-0.00072292
0.3634	2781.51453	1.3e-07	5.4e-07	2.7e-07	2.3e-07	0.0	2.89e-06	1.41e-06	1e-08	299.07779602	299.79323408	299.07249906	-2.441e-05	-0.00010855	-0.00072292
0.36346	2781.82347	1.3e-07	5.4e-07	2.7e-07	2.3e-07	0.0	2.89e-06	1.41e-06	1e-08	299.07709008	299.7919463	299.07167053	-2.441e-05	-0.00010855	-0.00072292
0.37352	2837.64963	1.3e-07	5.4e-07	2.7e-07	2.3e-07	0.0	2.89e-06	1.41e-06	1e-08	298.93799487	299.57012176	298.93322678	-2.583e-05	-9.576e-05	-0.00061358
0.37358	2837.95077	1.3e-07	5.4e-07	2.7e-07	2.3e-07	0.0	2.89e-06	1.41e-06	1e-08	298.9372475	299.5689851	298.93253584	-2.585e-05	-9.576e-05	-0.00061355
0.37363	2838.25187	1.3e-07	5.4e-07	2.7e-07	2.3e-07	0.0	2.89e-06	1.41e-06	1e-08	298.93649968	299.56784849	298.93184496	-2.565e-05	-9.574e-05	-0.00061342
0.37369	2838.55293	1.3e-07	5.4e-07	2.7e-07	2.3e-07	0.0	2.89e-06	1.41e-06	1e-08	298.93575775	299.56671207	298.93115396	-2.3e-05	-9.554e-05	-0.00061172
0.37374	2838.85394	1.3e-07	5.4e-07	2.7e-07	2.3e-07	0.0	2.89e-06	1.41e-06	1e-08	298.93509234	299.56557805	298.93046135	-2.3e-05	-9.554e-05	-0.00061172
0.3738	2839.15491	1.3e-07	5.4e-07	2.7e-07	2.3e-07	0.0	2.89e-06	1.41e-06	1e-08	298.93442693	299.56444403	298.92976874	-2.3e-05	-9.554e-05	-0.00061172
0.37385	2839.45584	1.3e-07	5.4e-07	2.7e-07	2.3e-07	0.0	2.89e-06	1.41e-06	1e-08	298.93376152	299.56331001	298.92907612	-2.593e-05	-9.537e-05	-0.00061045
0.37391	2839.75673	1.3e-07	5.4e-07	2.7e-07	2.3e-07	0.0	2.89e-06	1.41e-06	1e-08	298.93301123	299.56217795	298.92838918	-2.728e-05	-9.53e-05	-0.00060987
0.37396	2840.05757	1.3e-07	5.4e-07	2.7e-07	2.3e-07	0.0	2.89e-06	1.41e-06	1e-08	298.93222211	299.56104678	298.92770482	-2.728e-05	-9.53e-05	-0.00060987
0.37402	2840.35837	1.3e-07	5.4e-07	2.7e-07	2.3e-07	0.0	2.89e-06	1.41e-06	1e-08	298.93143299	299.55991561	298.92702047	-2.52e-05	-9.527e-05	-0.00060961
0.37407	2840.65912	1.3e-07	5.4e-07	2.7e-07	2.3e-07	0.0	2.89e-06	1.41e-06	1e-08	298.93070388	299.55878476	298.92633353	-2.038e-05	-9.521e-05	-0.00060901
0.37413	2840.95983	1.3e-07	5.4e-07	2.7e-07	2.3e-07	0.0	2.89e-06	1.41e-06	1e-08	298.93011425	299.55765465	298.92564058	-2.416e-05	-9.513e-05	-0.00060842
0.37418	2841.2605	1.3e-07	5.4e-07	2.7e-07	2.3e-07	0.0	2.89e-06	1.41e-06	1e-08	298.92941536	299.55652553	298.92495364	-2.607e-05	-9.508e-05	-0.00060808
0.37424	2841.56113	1.3e-07	5.4e-07	2.7e-07	2.3e-07	0.0	2.89e-06	1.41e-06	1e-08	298.92866115	299.55539696	298.9242698	-1.976e-05	-9.483e-05	-0.00060598
0.37429	2841.86172	1.3e-07	5.4e-07	2.7e-07	2.3e-07	0.0	2.89e-06	1.41e-06	1e-08	298.92808954	299.55427128	298.9235797	-1.976e-05	-9.483e-05	-0.00060598
0.37435	2842.16226	1.3e-07	5.4e-07	2.7e-07	2.3e-07	0.0	2.89e-06	1.41e-06	1e-08	298.92751793	299.55314561	298.9228896	-1.976e-05	-9.483e-05	-0.00060598
0.3744	2842.46275	1.3e-07	5.4e-07	2.7e-07	2.3e-07	0.0	2.89e-06	1.41e-06	1e-08	298.92694632	299.55201993	298.92219949	-2.015e-05	-9.483e-05	-0.00060596
0.37446	2842.76321	1.3e-07	5.4e-07	2.7e-07	2.3e-07	0.0	2.89e-06	1.41e-06	1e-08	298.9263634	299.5508943	298.92150997	-2.932e-05	-9.474e-05	-0.0006054
0.38452	2897.01583	1.3e-07	5.4e-07	2.7e-07	2.3e-07	0.0	2.89e-06	1.41e-06	1e-08	298.81019521	299.35806554	298.80635501	-2.006e-05	-8.294e-05	-0.00051484
0.38458	2897.30826	1.3e-07	5.4e-07	2.7e-07	2.3e-07	0.0	2.89e-06	1.41e-06	1e-08	298.8096148	299.3570806	298.80577663	-2.224e-05	-8.289e-05	-0.0005145
0.38463	2897.60065	1.3e-07	5.4e-07	2.7e-07	2.3e-07	0.0	2.89e-06	1.41e-06	1e-08	298.80897114	299.35609628	298.80520172	-1.7e-05	-8.269e-05	-0.00051293
0.38469	2897.893	1.3e-07	5.4e-07	2.7e-07	2.3e-07	0.0	2.89e-06	1.41e-06	1e-08	298.8084791	299.35511433	298.80462138	-1.584e-05	-8.264e-05	-0.00051258
0.38474	2898.18531	1.3e-07	5.4e-07	2.7e-07	2.3e-07	0.0	2.89e-06	1.41e-06	1e-08	298.80802064	299.35413291	298.80403983	-1.584e-05	-8.264e-05	-0.00051258
0.3848	2898.47757	1.3e-07	5.4e-07	2.7e-07	2.3e-07	0.0	2.89e-06	1.41e-06	1e-08	298.80756218	299.35315148	298.80345829	-1.584e-05	-8.264e-05	-0.00051258
0.38485	2898.76978	1.3e-07	5.4e-07	2.7e-07	2.3e-07	0.0	2.89e-06	1.41e-06	1e-08	298.80710373	299.35217005	298.80287674	-2.153e-05	-8.259e-05	-0.0005123
0.38491	2899.06195	1.3e-07	5.4e-07	2.7e-07	2.3e-07	0.0	2.89e-06	1.41e-06	1e-08	298.80648075	299.35118925	298.8023035	-2.358e-05	-8.252e-05	-0.00051185
0.38496	2899.35408	1.3e-07	5.4e-07	2.7e-07	2.3e-07	0.0	2.89e-06	1.41e-06	1e-08	298.80579851	299.35020924	298.80173366	-2.1e-05	-8.242e-05	-0.00051105
0.38502	2899.64616	1.3e-07	5.4e-07	2.7e-07	2.3e-07	0.0	2.89e-06	1.41e-06	1e-08	298.80519097	299.34923045	298.80116119	-2.213e-05	-8.23e-05	-0.0005102
0.38507	2899.9382	1.3e-07	5.4e-07	2.7e-07	2.3e-07	0.0	2.89e-06	1.41e-06	1e-08	298.80455073	299.34825305	298.80059132	-2.213e-05	-8.23e-05	-0.0005102
0.38513	2900.23019	1.3e-07	5.4e-07	2.7e-07	2.3e-07	0.0	2.89e-06	1.41e-06	1e-08	298.80391049	299.34727566	298.80002146	-2.097e-05	-8.226e-05	-0.00050989
0.38518	2900.52214	1.3e-07	5.4e-07	2.7e-07	2.3e-07	0.0	2.89e-06	1.41e-06	1e-08	298.80330364	299.34629874	298.79945036	-1.834e-05	-8.217e-05	-0.00050917
0.38524	2900.81405	1.3e-07	5.4e-07	2.7e-07	2.3e-07	0.0	2.89e-06	1.41e-06	1e-08	298.80277292	299.3453229	298.79887644	-1.834e-05	-8.217e-05	-0.00050917
0.38529	2901.10591	1.3e-07	5.4e-07	2.7e-07	2.3e-07	0.0	2.89e-06	1.41e-06	1e-08	298.8022422	299.34434706	298.79830252	-2.234e-05	-8.202e-05	-0.00050814
0.38535	2901.39773	1.3e-07	5.4e-07	2.7e-07	2.3e-07	0.0	2.89e-06	1.41e-06	1e-08	298.80159585	299.34337301	298.79773546	-2.244e-05	-8.202e-05	-0.00050812
0.3854	2901.6895	1.3e-07	5.4e-07	2.7e-07	2.3e-07	0.0	2.89e-06	1.41e-06	1e-08	298.80094666	299.34239901	298.79716856	-1.952e-05	-8.197e-05	-0.00050772
0.38546	2901.98123	1.3e-07	5.4e-07	2.7e-07	2.3e-07	0.0	2.89e-06	1.41e-06	1e-08	298.80038178	299.34142556	298.79659805	-1.867e-05	-8.192e-05	-0.00050735
0.39552	2954.61628	1.3e-07	5.4e-07	2.7e-07	2.3e-07	0.0	2.89e-06	1.41e-06	1e-08	298.7038226	299.17517061	298.70054419	-1.704e-05	-7.126e-05	-0.00043185
0.39558	2954.89976	1.3e-07	5.4e-07	2.7e-07	2.3e-07	0.0	2.89e-06	1.41e-06	1e-08	298.70332944	299.17432399	298.70006172	-1.424e-05	-7.122e-05	-0.0004315
0.39563	2955.18319	1.3e-07	5.4e-07	2.7e-07	2.3e-07	0.0	2.89e-06	1.41e-06	1e-08	298.70291733	299.17347787	298.69957574	-1.868e-05	-7.106e-05	-0.00043048
0.39569	2955.46658	1.3e-07	5.4e-07	2.7e-07	2.3e-07	0.0	2.89e-06	1.41e-06	1e-08	298.70237665	299.17263366	298.69909722	-2.135e-05	-7.096e-05	-0.00042986
0.39574	2955.74993	1.3e-07	5.4e-07	2.7e-07	2.3e-07	0.0	2.89e-06	1.41e-06	1e-08	298.70175886	299.17179059	298.69862316	-2.135e-05	-7.096e-05	-0.00042986
0.3958	2956.03323	1.3e-07	5.4e-07	2.7e-07	2.3e-07	0.0	2.89e-06	1.41e-06	1e-08	298.70114108	299.17094753	298.69814911	-2.135e-05	-7.096e-05	-0.00042986
0.39585	2956.31648	1.3e-07	5.4e-07	2.7e-07	2.3e-07	0.0	2.89e-06	1.41e-06	1e-08	298.70052329	299.17010446	298.69767505	-1.715e-05	-7.096e-05	-0.00042974
0.39591	2956.59969	1.3e-07	5.4e-07	2.7e-07	2.3e-07	0.0	2.89e-06	1.41e-06	1e-08	298.70002683	299.16926149	298.69719528	-1.133e-05	-7.092e-05	-0.00042938
0.39596	2956.88285	1.3e-07	5.4e-07	2.7e-07	2.3e-07	0.0	2.89e-06	1.41e-06	1e-08	298.69969879	299.16841894	298.69670777	-1.581e-05	-7.083e-05	-0.00042884
0.39602	2957.16597	1.3e-07	5.4e-07	2.7e-07	2.3e-07	0.0	2.89e-06	1.41e-06	1e-08	298.69924122	299.16757746	298.69622718	-1.415e-05	-7.071e-05	-0.00042798
0.39607	2957.44904	1.3e-07	5.4e-07	2.7e-07	2.3e-07	0.0	2.89e-06	1.41e-06	1e-08	298.69883166	299.16673742	298.69574531	-1.415e-05	-7.071e-05	-0.00042798
0.39613	2957.73206	1.3e-07	5.4e-07	2.7e-07	2.3e-07	0.0	2.89e-06	1.41e-06	1e-08	298.69842209	299.16589738	298.69526343	-1.522e-05	-7.067e-05	-0.00042775
0.39618	2958.01504	1.3e-07	5.4e-07	2.7e-07	2.3e-07	0.0	2.89e-06	1.41e-06	1e-08	298.69798173	299.16505778	298.69478332	-1.792e-05	-7.058e-05	-0.00042717
0.39624	2958.29798	1.3e-07	5.4e-07	2.7e-07	2.3e-07	0.0	2.89e-06	1.41e-06	1e-08	298.69746309	299.16421926	298.6943077	-1.74e-05	-7.056e-05	-0.00042706
0.39629	2958.58087	1.3e-07	5.4e-07	2.7e-07	2.3e-07	0.0	2.89e-06	1.41e-06	1e-08	298.69695953	299.16338093	298.69383148	-1.421e-05	-7.047e-05	-0.00042638
0.39635	2958.86371	1.3e-07	5.4e-07	2.7e-07	2.3e-07	0.0	2.89e-06	1.41e-06	1e-08	298.69654836	299.16254367	298.69335161	-1.421e-05	-7.047e-05	-0.00042638
0.3964	2959.14651	1.3e-07	5.4e-07	2.7e-07	2.3e-07	0.0	2.89e-06	1.41e-06	1e-08	298.69613719	299.16170641	298.69287173	-1.793e-05	-7.038e-05	-0.00042584
0.39646	2959.42926	1.3e-07	5.4e-07	2.7e-07	2.3e-07	0.0	2.89e-06	1.41e-06	1e-08	298.69561834	299.16087019	298.69239771	-1.649e-05	-7.034e-05	-0.00042553
0.40652	3010.39922	1.3e-07	5.4e-07	2.7e-07	2.3e-07	0.0	2.89e-06	1.41e-06	1e-08	298.61487285	299.01836811	298.61212682	-1.095e-05	-6.089e-05	-0.00036221
0.40657	3010.67348	1.3e-07	5.4e-07	2.7e-07	2.3e-07	0.0	2.89e-06	1.41e-06	1e-08	298.61455589	299.0176445	298.61171902	-1.095e-05	-6.089e-05	-0.00036221
0.40663	3010.94769	1.3e-07	5.4e-07	2.7e-07	2.3e-07	0.0	2.89e-06	1.41e-06	1e-08	298.61423892	299.0169209	298.61131122	-1.506e-05	-6.083e-05	-0.00036192
0.40668	3011.22185	1.3e-07	5.4e-07	2.7e-07	2.3e-07	0.0	2.89e-06	1.41e-06	1e-08	298.61380308	299.01619796	298.61090953	-1.627e-05	-6.079e-05	-0.00036165
0.40674	3011.49597	1.3e-07	5.4e-07	2.7e-07	2.3e-07	0.0	2.89e-06	1.41e-06	1e-08	298.61333218	299.01547555	298.61050985	-1.28e-05	-6.074e-05	-0.00036132
0.40679	3011.77003	1.3e-07	5.4e-07	2.7e-07	2.3e-07	0.0	2.89e-06	1.41e-06	1e-08	298.6129618	299.01475361	298.61010569	-1.591e-05	-6.057e-05	-0.00036022
0.40685	3012.04406	1.3e-07	5.4e-07	2.7e-07	2.3e-07	0.0	2.89e-06	1.41e-06	1e-08	298.61250115	299.01403378	298.60970721	-1.649e-05	-6.054e-05	-0.00036002
0.4069	3012.31803	1.3e-07	5.4e-07	2.7e-07	2.3e-07	0.0	2.89e-06	1.41e-06	1e-08	298.61202398	299.01331433	298.60930978	-1.649e-05	-6.054e-05	-0.00036002
0.40696	3012.59196	1.3e-07	5.4e-07	2.7e-07	2.3e-07	0.0	2.89e-06	1.41e-06	1e-08	298.6115468	299.01259488	298.60891234	-1.649e-05	-6.054e-05	-0.00036002
0.40701	3012.86584	1.3e-07	5.4e-07	2.7e-07	2.3e-07	0.0	2.89e-06	1.41e-06	1e-08	298.61106963	299.01187543	298.60851491	-1.143e-05	-6.048e-05	-0.00035958
0.40707	3013.13967	1.3e-07	5.4e-07	2.7e-07	2.3e-07	0.0	2.89e-06	1.41e-06	1e-08	298.6107387	299.01115661	298.60811091	-9.73e-06	-6.046e-05	-0.00035944
0.40712	3013.41346	1.3e-07	5.4e-07	2.7e-07	2.3e-07	0.0	2.89e-06	1.41e-06	1e-08	298.61045699	299.01043801	298.6077047	-1.548e-05	-6.037e-05	-0.00035892
0.40718	3013.6872	1.3e-07	5.4e-07	2.7e-07	2.3e-07	0.0	2.89e-06	1.41e-06	1e-08	298.61000904	299.00972052	298.60730715	-1.668e-05	-6.035e-05	-0.00035881
0.40723	3013.96089	1.3e-07	5.4e-07	2.7e-07	2.3e-07	0.0	2.89e-06	1.41e-06	1e-08	298.60952627	299.00900326	298.60691142	-9.32e-06	-6.02e-05	-0.00035773
0.40729	3014.23454	1.3e-07	5.4e-07	2.7e-07	2.3e-07	0.0	2.89e-06	1.41e-06	1e-08	298.60925653	299.00828775	298.60650667	-8.55e-06	-6.019e-05	-0.00035761
0.40734	3014.50814	1.3e-07	5.4e-07	2.7e-07	2.3e-07	0.0	2.89e-06	1.41e-06	1e-08	298.60900903	299.00757243	298.60610097	-8.55e-06	-6.019e-05	-0.00035761
0.4074	3014.78169	1.3e-07	5.4e-07	2.7e-07	2.3e-07	0.0	2.89e-06	1.41e-06	1e-08	298.60876153	299.0068571	298.60569528	-8.58e-06	-6.019e-05	-0.00035761
0.40745	3015.0552	1.3e-07	5.4e-07	2.7e-07	2.3e-07	0.0	2.89e-06	1.41e-06	1e-08	298.60851311	299.00614177	298.60528963	-2.057e-05	-6.01e-05	-0.00035727
0.41752	3064.30856	1.3e-07	5.4e-07	2.7e-07	2.3e-07	0.0	2.89e-06	1.41e-06	1e-08	298.54056732	298.88454214	298.53812488	-9.67e-06	-5.184e-05	-0.00030413
0.41757	3064.5733	1.3e-07	5.4e-07	2.7e-07	2.3e-07	0.0	2.89e-06	1.41e-06	1e-08	298.5402873	298.88392588	298.53778415	-9.67e-06	-5.184e-05	-0.00030413
0.41763	3064.83799	1.3e-07	5.4e-07	2.7e-07	2.3e-07	0.0	2.89e-06	1.41e-06	1e-08	298.54000727	298.88330962	298.53744342	-1.168e-05	-5.18e-05	-0.00030393
0.41768	3065.10263	1.3e-07	5.4e-07	2.7e-07	2.3e-07	0.0	2.89e-06	1.41e-06	1e-08	298.53966924	298.88269378	298.53710573	-1.588e-05	-5.173e-05	-0.00030352
0.41774	3065.36723	1.3e-07	5.4e-07	2.7e-07	2.3e-07	0.0	2.89e-06	1.41e-06	1e-08	298.53920956	298.88207884	298.53677441	-1.503e-05	-5.172e-05	-0.00030346
0.41779	3065.63177	1.3e-07	5.4e-07	2.7e-07	2.3e-07	0.0	2.89e-06	1.41e-06	1e-08	298.53877447	298.881464	298.53644197	-8.27e-06	-5.166e-05	-0.00030297
0.41785	3065.89627	1.3e-07	5.4e-07	2.7e-07	2.3e-07	0.0	2.89e-06	1.41e-06	1e-08	298.53853515	298.88084988	298.53610065	-8.27e-06	-5.166e-05	-0.00030297
0.4179	3066.16072	1.3e-07	5.4e-07	2.7e-07	2.3e-07	0.0	2.89e-06	1.41e-06	1e-08	298.53829583	298.88023576	298.53575932	-1.426e-05	-5.16e-05	-0.00030271
0.41796	3066.42512	1.3e-07	5.4e-07	2.7e-07	2.3e-07	0.0	2.89e-06	1.41e-06	1e-08	298.5378829	298.87962231	298.5354267	-1.197e-05	-5.157e-05	-0.00030245
0.41801	3066.68947	1.3e-07	5.4e-07	2.7e-07	2.3e-07	0.0	2.89e-06	1.41e-06	1e-08	298.53753638	298.87900928	298.53509117	-1.261e-05	-5.141e-05	-0.00030145
0.41807	3066.95377	1.3e-07	5.4e-07	2.7e-07	2.3e-07	0.0	2.89e-06	1.41e-06	1e-08	298.53717128	298.87839815	298.53475772	-1.272e-05	-5.139e-05	-0.00030134
0.41812	3067.21803	1.3e-07	5.4e-07	2.7e-07	2.3e-07	0.0	2.89e-06	1.41e-06	1e-08	298.53680312	298.87778722	298.53442455	-1.272e-05	-5.139e-05	-0.00030134
0.41818	3067.48224	1.3e-07	5.4e-07	2.7e-07	2.3e-07	0.0	2.89e-06	1.41e-06	1e-08	298.53643496	298.87717629	298.53409137	-1.272e-05	-5.139e-05	-0.00030134
0.41823	3067.74639	1.3e-07	5.4e-07	2.7e-07	2.3e-07	0.0	2.89e-06	1.41e-06	1e-08	298.5360668	298.87656537	298.5337582	-1.06e-05	-5.129e-05	-0.00030072
0.41829	3068.0105	1.3e-07	5.4e-07	2.7e-07	2.3e-07	0.0	2.89e-06	1.41e-06	1e-08	298.53575988	298.87595556	298.5334228	-1.011e-05	-5.127e-05	-0.00030057
0.41834	3068.27456	1.3e-07	5.4e-07	2.7e-07	2.3e-07	0.0	2.89e-06	1.41e-06	1e-08	298.53546735	298.87534601	298.53308688	-1.011e-05	-5.127e-05	-0.00030057
0.4184	3068.53858	1.3e-07	5.4e-07	2.7e-07	2.3e-07	0.0	2.89e-06	1.41e-06	1e-08	298.53517482	298.87473647	298.53275096	-1.337e-05	-5.116e-05	-0.00029992
0.41845	3068.80254	1.3e-07	5.4e-07	2.7e-07	2.3e-07	0.0	2.89e-06	1.41e-06	1e-08	298.53478779	298.87412825	298.53242038	-1.41e-05	-5.113e-05	-0.00029977
0.42852	3116.28321	1.3e-07	5.4e-07	2.7e-07	2.3e-07	0.0	2.89e-06	1.41e-06	1e-08	298.47836841	298.77069796	298.47611098	-1.356e-05	-4.407e-05	-0.0002559
0.42857	3116.53812	1.3e-07	5.4e-07	2.7e-07	2.3e-07	0.0	2.89e-06	1.41e-06	1e-08	298.47797591	298.77017393	298.47583252	-1.014e-05	-4.404e-05	-0.00025569
0.42863	3116.79297	1.3e-07	5.4e-07	2.7e-07	2.3e-07	0.0	2.89e-06	1.41e-06	1e-08	298.47768226	298.7696502	298.47554953	-1.108e-05	-4.391e-05	-0.00025491
0.42868	3117.04777	1.3e-07	5.4e-07	2.7e-07	2.3e-07	0.0	2.89e-06	1.41e-06	1e-08	298.4773615	298.769128	298.47526877	-1.117e-05	-4.39e-05	-0.00025486
0.42874	3117.30252	1.3e-07	5.4e-07	2.7e-07	2.3e-07	0.0	2.89e-06	1.41e-06	1e-08	298.47703815	298.76860592	298.47498819	-1.117e-05	-4.39e-05	-0.00025486
0.42879	3117.55723	1.3e-07	5.4e-07	2.7e-07	2.3e-07	0.0	2.89e-06	1.41e-06	1e-08	298.4767148	298.76808383	298.47470762	-1.041e-05	-4.388e-05	-0.0002547
0.42885	3117.81188	1.3e-07	5.4e-07	2.7e-07	2.3e-07	0.0	2.89e-06	1.41e-06	1e-08	298.47641349	298.76756204	298.47442617	-8.37e-06	-4.382e-05	-0.00025427
0.4289	3118.06648	1.3e-07	5.4e-07	2.7e-07	2.3e-07	0.0	2.89e-06	1.41e-06	1e-08	298.47617108	298.767041	298.47414236	-8.37e-06	-4.382e-05	-0.00025427
0.42896	3118.32103	1.3e-07	5.4e-07	2.7e-07	2.3e-07	0.0	2.89e-06	1.41e-06	1e-08	298.47592866	298.76651997	298.47385856	-1.05e-05	-4.375e-05	-0.00025392
0.42901	3118.57553	1.3e-07	5.4e-07	2.7e-07	2.3e-07	0.0	2.89e-06	1.41e-06	1e-08	298.47562461	298.76599968	298.47357815	-1.204e-05	-4.371e-05	-0.00025366
0.42907	3118.82999	1.3e-07	5.4e-07	2.7e-07	2.3e-07	0.0	2.89e-06	1.41e-06	1e-08	298.4752759	298.76547993	298.47330021	-1.204e-05	-4.371e-05	-0.00025366
0.42912	3119.08439	1.3e-07	5.4e-07	2.7e-07	2.3e-07	0.0	2.89e-06	1.41e-06	1e-08	298.4749272	298.76496019	298.47302226	-8.1e-06	-4.367e-05	-0.00025337
0.42918	3119.33874	1.3e-07	5.4e-07	2.7e-07	2.3e-07	0.0	2.89e-06	1.41e-06	1e-08	298.47469258	298.76444089	298.47273914	-8.68e-06	-4.364e-05	-0.00025322
0.42923	3119.59304	1.3e-07	5.4e-07	2.7e-07	2.3e-07	0.0	2.89e-06	1.41e-06	1e-08	298.47444137	298.7639219	298.472457	-1.097e-05	-4.36e-05	-0.00025298
0.42929	3119.84729	1.3e-07	5.4e-07	2.7e-07	2.3e-07	0.0	2.89e-06	1.41e-06	1e-08	298.4741238	298.76340345	298.47217835	-8.11e-06	-4.347e-05	-0.00025215
0.42934	3120.1015	1.3e-07	5.4e-07	2.7e-07	2.3e-07	0.0	2.89e-06	1.41e-06	1e-08	298.47388889	298.76288652	298.47189667	-7.16e-06	-4.343e-05	-0.00025188
0.4294	3120.35565	1.3e-07	5.4e-07	2.7e-07	2.3e-07	0.0	2.89e-06	1.41e-06	1e-08	298.47368151	298.76237008	298.47161399	-7.16e-06	-4.343e-05	-0.00025188
0.42945	3120.60975	1.3e-07	5.4e-07	2.7e-07	2.3e-07	0.0	2.89e-06	1.41e-06	1e-08	298.47347412	298.76185365	298.4713313	-7.16e-06	-4.343e-05	-0.00025188
0.43952	3166.25628	1.3e-07	5.4e-07	2.7e-07	2.3e-07	0.0	2.89e-06	1.41e-06	1e-08	298.42584608	298.6740976	298.42411645	-5.78e-06	-3.73e-05	-0.00021471
0.43957	3166.50099	1.3e-07	5.4e-07	2.7e-07	2.3e-07	0.0	2.89e-06	1.41e-06	1e-08	298.42567878	298.67365397	298.42387541	-5.78e-06	-3.73e-05	-0.00021471
0.43963	3166.74566	1.3e-07	5.4e-07	2.7e-07	2.3e-07	0.0	2.89e-06	1.41e-06	1e-08	298.42551148	298.67321034	298.42363437	-5.78e-06	-3.73e-05	-0.00021471
0.43968	3166.99027	1.3e-07	5.4e-07	2.7e-07	2.3e-07	0.0	2.89e-06	1.41e-06	1e-08	298.42534418	298.67276671	298.42339333	-1.158e-05	-3.723e-05	-0.0002144
0.43974	3167.23483	1.3e-07	5.4e-07	2.7e-07	2.3e-07	0.0	2.89e-06	1.41e-06	1e-08	298.42500898	298.67232386	298.42316077	-1.222e-05	-3.722e-05	-0.00021434
0.43979	3167.47934	1.3e-07	5.4e-07	2.7e-07	2.3e-07	0.0	2.89e-06	1.41e-06	1e-08	298.42465509	298.67188117	298.42292919	-6.02e-06	-3.719e-05	-0.00021404
0.43985	3167.72379	1.3e-07	5.4e-07	2.7e-07	2.3e-07	0.0	2.89e-06	1.41e-06	1e-08	298.42448089	298.67143888	298.42268927	-7.58e-06	-3.715e-05	-0.00021386
0.4399	3167.9682	1.3e-07	5.4e-07	2.7e-07	2.3e-07	0.0	2.89e-06	1.41e-06	1e-08	298.42426147	298.67099698	298.42245174	-1.261e-05	-3.704e-05	-0.00021329
0.43996	3168.21255	1.3e-07	5.4e-07	2.7e-07	2.3e-07	0.0	2.89e-06	1.41e-06	1e-08	298.42389622	298.67055637	298.42222194	-1.261e-05	-3.704e-05	-0.00021329
0.44001	3168.45685	1.3e-07	5.4e-07	2.7e-07	2.3e-07	0.0	2.89e-06	1.41e-06	1e-08	298.42353097	298.67011576	298.42199214	-1.261e-05	-3.704e-05	-0.00021329
0.44007	3168.7011	1.3e-07	5.4e-07	2.7e-07	2.3e-07	0.0	2.89e-06	1.41e-06	1e-08	298.42316571	298.66967515	298.42176234	-9.36e-06	-3.704e-05	-0.00021324
0.44012	3168.94529	1.3e-07	5.4e-07	2.7e-07	2.3e-07	0.0	2.89e-06	1.41e-06	1e-08	298.42289461	298.66923454	298.42152804	-4.51e-06	-3.703e-05	-0.00021307
0.44018	3169.18944	1.3e-07	5.4e-07	2.7e-07	2.3e-07	0.0	2.89e-06	1.41e-06	1e-08	298.42276389	298.66879411	298.42128714	-7.26e-06	-3.696e-05	-0.00021271
0.44023	3169.43353	1.3e-07	5.4e-07	2.7e-07	2.3e-07	0.0	2.89e-06	1.41e-06	1e-08	298.42255364	298.66835448	298.42105052	-6.69e-06	-3.69e-05	-0.00021233
0.44029	3169.67757	1.3e-07	5.4e-07	2.7e-07	2.3e-07	0.0	2.89e-06	1.41e-06	1e-08	298.42236008	298.66791558	298.42081353	-6.69e-06	-3.69e-05	-0.00021233
0.44034	3169.92156	1.3e-07	5.4e-07	2.7e-07	2.3e-07	0.0	2.89e-06	1.41e-06	1e-08	298.42216652	298.66747669	298.42057654	-6.77e-06	-3.69e-05	-0.00021231
0.4404	3170.1655	1.3e-07	5.4e-07	2.7e-07	2.3e-07	0.0	2.89e-06	1.41e-06	1e-08	298.42197058	298.66703784	298.42033969	-8.95e-06	-3.681e-05	-0.00021182
0.44045	3170.40938	1.3e-07	5.4e-07	2.7e-07	2.3e-07	0.0	2.89e-06	1.41e-06	1e-08	298.42171139	298.66660002	298.42010647	-8.95e-06	-3.681e-05	-0.00021182
0.45051	3214.15403	1.3e-07	5.4e-07	2.7e-07	2.3e-07	0.0	2.89e-06	1.41e-06	1e-08	298.38201555	298.59227363	298.38045892	-1.04e-05	-3.153e-05	-0.00018044
0.45057	3214.38817	1.3e-07	5.4e-07	2.7e-07	2.3e-07	0.0	2.89e-06	1.41e-06	1e-08	298.38171449	298.59189852	298.3802644	-1.04e-05	-3.153e-05	-0.00018044
0.45062	3214.62225	1.3e-07	5.4e-07	2.7e-07	2.3e-07	0.0	2.89e-06	1.41e-06	1e-08	298.38141344	298.59152341	298.38006988	-1.04e-05	-3.153e-05	-0.00018044
0.45068	3214.85629	1.3e-07	5.4e-07	2.7e-07	2.3e-07	0.0	2.89e-06	1.41e-06	1e-08	298.38111238	298.5911483	298.37987536	-6.79e-06	-3.152e-05	-0.00018034
0.45073	3215.09027	1.3e-07	5.4e-07	2.7e-07	2.3e-07	0.0	2.89e-06	1.41e-06	1e-08	298.38091582	298.59077328	298.3796759	-2.47e-06	-3.152e-05	-0.00018023
0.45079	3215.32419	1.3e-07	5.4e-07	2.7e-07	2.3e-07	0.0	2.89e-06	1.41e-06	1e-08	298.38084426	298.59039836	298.37947052	-8.08e-06	-3.146e-05	-0.00017999
0.45084	3215.55806	1.3e-07	5.4e-07	2.7e-07	2.3e-07	0.0	2.89e-06	1.41e-06	1e-08	298.38061041	298.59002409	298.37927328	-6.65e-06	-3.142e-05	-0.00017975
0.4509	3215.79188	1.3e-07	5.4e-07	2.7e-07	2.3e-07	0.0	2.89e-06	1.41e-06	1e-08	298.38041779	298.58965025	298.37907431	-3.54e-06	-3.137e-05	-0.0001794
0.45095	3216.02564	1.3e-07	5.4e-07	2.7e-07	2.3e-07	0.0	2.89e-06	1.41e-06	1e-08	298.38031524	298.58927702	298.3788714	-3.54e-06	-3.137e-05	-0.0001794
0.45101	3216.25935	1.3e-07	5.4e-07	2.7e-07	2.3e-07	0.0	2.89e-06	1.41e-06	1e-08	298.38021268	298.58890379	298.37866848	-3.54e-06	-3.137e-05	-0.0001794
0.45106	3216.49301	1.3e-07	5.4e-07	2.7e-07	2.3e-07	0.0	2.89e-06	1.41e-06	1e-08	298.38011013	298.58853056	298.37846557	-8.64e-06	-3.133e-05	-0.00017922
0.45112	3216.72661	1.3e-07	5.4e-07	2.7e-07	2.3e-07	0.0	2.89e-06	1.41e-06	1e-08	298.37986001	298.58815783	298.37827	-1.054e-05	-3.131e-05	-0.00017911
0.45117	3216.96016	1.3e-07	5.4e-07	2.7e-07	2.3e-07	0.0	2.89e-06	1.41e-06	1e-08	298.37955489	298.5877854	298.37807722	-5.19e-06	-3.129e-05	-0.00017891
0.45123	3217.19365	1.3e-07	5.4e-07	2.7e-07	2.3e-07	0.0	2.89e-06	1.41e-06	1e-08	298.37940469	298.5874132	298.37787718	-7.95e-06	-3.122e-05	-0.00017858
0.45128	3217.42709	1.3e-07	5.4e-07	2.7e-07	2.3e-07	0.0	2.89e-06	1.41e-06	1e-08	298.37917435	298.58704175	298.3776814	-1.02e-05	-3.117e-05	-0.00017831
0.45134	3217.66047	1.3e-07	5.4e-07	2.7e-07	2.3e-07	0.0	2.89e-06	1.41e-06	1e-08	298.37887892	298.58667091	298.37748909	-1.02e-05	-3.117e-05	-0.00017831
0.45139	3217.8938	1.3e-07	5.4e-07	2.7e-07	2.3e-07	0.0	2.89e-06	1.41e-06	1e-08	298.37858349	298.58630007	298.37729678	-1.02e-05	-3.117e-05	-0.00017831
0.45145	3218.12708	1.3e-07	5.4e-07	2.7e-07	2.3e-07	0.0	2.89e-06	1.41e-06	1e-08	298.37828806	298.58592923	298.37710446	-4.1e-06	-3.116e-05	-0.00017814
0.46151	3259.89463	1.3e-07	5.4e-07	2.7e-07	2.3e-07	0.0	2.89e-06	1.41e-06	1e-08	298.34497192	298.52306426	298.34380241	-2.5e-06	-2.668e-05	-0.00015181
0.46157	3260.11777	1.3e-07	5.4e-07	2.7e-07	2.3e-07	0.0	2.89e-06	1.41e-06	1e-08	298.34489946	298.52274685	298.34363018	-2.5e-06	-2.668e-05	-0.00015181
0.46162	3260.34084	1.3e-07	5.4e-07	2.7e-07	2.3e-07	0.0	2.89e-06	1.41e-06	1e-08	298.34482699	298.52242944	298.34345795	-2.5e-06	-2.668e-05	-0.00015181
0.46168	3260.56386	1.3e-07	5.4e-07	2.7e-07	2.3e-07	0.0	2.89e-06	1.41e-06	1e-08	298.34475453	298.52211203	298.34328573	-9.55e-06	-2.662e-05	-0.0001516
0.46173	3260.78683	1.3e-07	5.4e-07	2.7e-07	2.3e-07	0.0	2.89e-06	1.41e-06	1e-08	298.34447786	298.52179525	298.34312363	-8.06e-06	-2.661e-05	-0.00015152
0.46179	3261.00974	1.3e-07	5.4e-07	2.7e-07	2.3e-07	0.0	2.89e-06	1.41e-06	1e-08	298.34424449	298.52147861	298.34295953	-4.17e-06	-2.66e-05	-0.0001514
0.46184	3261.23259	1.3e-07	5.4e-07	2.7e-07	2.3e-07	0.0	2.89e-06	1.41e-06	1e-08	298.34412386	298.52116209	298.34279011	-8.06e-06	-2.652e-05	-0.000151
0.4619	3261.45539	1.3e-07	5.4e-07	2.7e-07	2.3e-07	0.0	2.89e-06	1.41e-06	1e-08	298.34389053	298.52084651	298.34262662	-9.11e-06	-2.65e-05	-0.00015089
0.46195	3261.67813	1.3e-07	5.4e-07	2.7e-07	2.3e-07	0.0	2.89e-06	1.41e-06	1e-08	298.34362676	298.52053118	298.34246473	-9.11e-06	-2.65e-05	-0.00015089
0.46201	3261.90081	1.3e-07	5.4e-07	2.7e-07	2.3e-07	0.0	2.89e-06	1.41e-06	1e-08	298.343363	298.52021585	298.34230284	-8.99e-06	-2.65e-05	-0.00015088
0.46206	3262.12344	1.3e-07	5.4e-07	2.7e-07	2.3e-07	0.0	2.89e-06	1.41e-06	1e-08	298.34310275	298.51990053	298.34214078	-1.49e-06	-2.649e-05	-0.00015071
0.46212	3262.34601	1.3e-07	5.4e-07	2.7e-07	2.3e-07	0.0	2.89e-06	1.41e-06	1e-08	298.34305957	298.51958533	298.34196842	-4.16e-06	-2.647e-05	-0.00015061
0.46217	3262.56853	1.3e-07	5.4e-07	2.7e-07	2.3e-07	0.0	2.89e-06	1.41e-06	1e-08	298.34293906	298.51927043	298.34179992	-7.41e-06	-2.644e-05	-0.00015049
0.46223	3262.79098	1.3e-07	5.4e-07	2.7e-07	2.3e-07	0.0	2.89e-06	1.41e-06	1e-08	298.34272458	298.51895587	298.34163611	-3.02e-06	-2.638e-05	-0.00015006
0.46228	3263.01339	1.3e-07	5.4e-07	2.7e-07	2.3e-07	0.0	2.89e-06	1.41e-06	1e-08	298.34263713	298.51864204	298.34146664	-2.46e-06	-2.637e-05	-0.00015001
0.46234	3263.23573	1.3e-07	5.4e-07	2.7e-07	2.3e-07	0.0	2.89e-06	1.41e-06	1e-08	298.34256587	298.51832831	298.34129646	-2.46e-06	-2.637e-05	-0.00015001
0.46239	3263.45802	1.3e-07	5.4e-07	2.7e-07	2.3e-07	0.0	2.89e-06	1.41e-06	1e-08	298.34249461	298.51801458	298.34112628	-3.11e-06	-2.636e-05	-0.00014999
0.46245	3263.68025	1.3e-07	5.4e-07	2.7e-07	2.3e-07	0.0	2.89e-06	1.41e-06	1e-08	298.34240449	298.51770091	298.34095703	-1.005e-05	-2.631e-05	-0.00014978
0.47251	3303.38638	1.3e-07	5.4e-07	2.7e-07	2.3e-07	0.0	2.89e-06	1.41e-06	1e-08	298.31409088	298.46459283	298.31299266	-3.34e-06	-2.255e-05	-0.00012788
0.47257	3303.59802	1.3e-07	5.4e-07	2.7e-07	2.3e-07	0.0	2.89e-06	1.41e-06	1e-08	298.31399429	298.46432443	298.31284943	-6.57e-06	-2.249e-05	-0.00012757
0.47262	3303.80961	1.3e-07	5.4e-07	2.7e-07	2.3e-07	0.0	2.89e-06	1.41e-06	1e-08	298.31380392	298.46405675	298.31271109	-8.08e-06	-2.247e-05	-0.00012743
0.47268	3304.02113	1.3e-07	5.4e-07	2.7e-07	2.3e-07	0.0	2.89e-06	1.41e-06	1e-08	298.31356988	298.4637894	298.31257503	-8.08e-06	-2.247e-05	-0.00012743
0.47273	3304.23259	1.3e-07	5.4e-07	2.7e-07	2.3e-07	0.0	2.89e-06	1.41e-06	1e-08	298.31333585	298.46352205	298.31243896	-8.08e-06	-2.247e-05	-0.00012743
0.47279	3304.444	1.3e-07	5.4e-07	2.7e-07	2.3e-07	0.0	2.89e-06	1.41e-06	1e-08	298.31310181	298.4632547	298.3123029	-1.96e-06	-2.246e-05	-0.00012731
0.47284	3304.65534	1.3e-07	5.4e-07	2.7e-07	2.3e-07	0.0	2.89e-06	1.41e-06	1e-08	298.31304515	298.46298742	298.3121584	-2.14e-06	-2.245e-05	-0.00012724
0.4729	3304.86663	1.3e-07	5.4e-07	2.7e-07	2.3e-07	0.0	2.89e-06	1.41e-06	1e-08	298.31298316	298.4627203	298.31201424	-6.44e-06	-2.241e-05	-0.00012709
0.47295	3305.07786	1.3e-07	5.4e-07	2.7e-07	2.3e-07	0.0	2.89e-06	1.41e-06	1e-08	298.3127966	298.4624536	298.31187628	-3.24e-06	-2.237e-05	-0.00012682
0.47301	3305.28903	1.3e-07	5.4e-07	2.7e-07	2.3e-07	0.0	2.89e-06	1.41e-06	1e-08	298.31270269	298.46218738	298.31173415	-1.65e-06	-2.235e-05	-0.00012668
0.47306	3305.50014	1.3e-07	5.4e-07	2.7e-07	2.3e-07	0.0	2.89e-06	1.41e-06	1e-08	298.31265477	298.46192138	298.31158995	-1.65e-06	-2.235e-05	-0.00012668
0.47312	3305.71119	1.3e-07	5.4e-07	2.7e-07	2.3e-07	0.0	2.89e-06	1.41e-06	1e-08	298.31260684	298.46165539	298.31144576	-1.65e-06	-2.235e-05	-0.00012668
0.47317	3305.92218	1.3e-07	5.4e-07	2.7e-07	2.3e-07	0.0	2.89e-06	1.41e-06	1e-08	298.31255891	298.4613894	298.31130156	-7.54e-06	-2.231e-05	-0.00012652
0.47323	3306.13311	1.3e-07	5.4e-07	2.7e-07	2.3e-07	0.0	2.89e-06	1.41e-06	1e-08	298.3123405	298.4611239	298.3111658	-7.79e-06	-2.23e-05	-0.00012645
0.47328	3306.34399	1.3e-07	5.4e-07	2.7e-07	2.3e-07	0.0	2.89e-06	1.41e-06	1e-08	298.31211488	298.46085856	298.31103047	-3.28e-06	-2.229e-05	-0.00012633
0.47334	3306.5548	1.3e-07	5.4e-07	2.7e-07	2.3e-07	0.0	2.89e-06	1.41e-06	1e-08	298.31201986	298.46059333	298.31088896	-6.31e-06	-2.223e-05	-0.00012605
0.47339	3306.76556	1.3e-07	5.4e-07	2.7e-07	2.3e-07	0.0	2.89e-06	1.41e-06	1e-08	298.31183717	298.46032877	298.31075202	-8.02e-06	-2.22e-05	-0.00012589
0.47345	3306.97626	1.3e-07	5.4e-07	2.7e-07	2.3e-07	0.0	2.89e-06	1.41e-06	1e-08	298.31160505	298.46006459	298.31061765	-8.02e-06	-2.22e-05	-0.00012589
0.48351	3344.52542	1.3e-07	5.4e-07	2.7e-07	2.3e-07	0.0	2.89e-06	1.41e-06	1e-08	298.28804614	298.41523482	298.28710285	-7.14e-06	-1.899e-05	-0.00010736
0.48357	3344.72501	1.3e-07	5.4e-07	2.7e-07	2.3e-07	0.0	2.89e-06	1.41e-06	1e-08	298.28783922	298.41500887	298.28698878	-7.14e-06	-1.899e-05	-0.00010736
0.48362	3344.92454	1.3e-07	5.4e-07	2.7e-07	2.3e-07	0.0	2.89e-06	1.41e-06	1e-08	298.28763231	298.41478293	298.2868747	-7.14e-06	-1.899e-05	-0.00010736
0.48368	3345.12401	1.3e-07	5.4e-07	2.7e-07	2.3e-07	0.0	2.89e-06	1.41e-06	1e-08	298.28742539	298.41455698	298.28676062	-2.51e-06	-1.898e-05	-0.00010728
0.48373	3345.32341	1.3e-07	5.4e-07	2.7e-07	2.3e-07	0.0	2.89e-06	1.41e-06	1e-08	298.2873526	298.41433107	298.28664014	-5e-07	-1.898e-05	-0.00010723
0.48379	3345.52276	1.3e-07	5.4e-07	2.7e-07	2.3e-07	0.0	2.89e-06	1.41e-06	1e-08	298.28733814	298.41410521	298.28651691	-5.56e-06	-1.894e-05	-0.00010707
0.48384	3345.72204	1.3e-07	5.4e-07	2.7e-07	2.3e-07	0.0	2.89e-06	1.41e-06	1e-08	298.28717721	298.41387981	298.28640094	-3.41e-06	-1.891e-05	-0.0001069
0.4839	3345.92126	1.3e-07	5.4e-07	2.7e-07	2.3e-07	0.0	2.89e-06	1.41e-06	1e-08	298.2870785	298.4136547	298.28628216	-1.06e-06	-1.889e-05	-0.00010672
0.48395	3346.12042	1.3e-07	5.4e-07	2.7e-07	2.3e-07	0.0	2.89e-06	1.41e-06	1e-08	298.28704787	298.41342991	298.28616029	-1.06e-06	-1.889e-05	-0.00010672
0.48401	3346.31952	1.3e-07	5.4e-07	2.7e-07	2.3e-07	0.0	2.89e-06	1.41e-06	1e-08	298.28701724	298.41320511	298.28603843	-1.06e-06	-1.889e-05	-0.00010672
0.48406	3346.51855	1.3e-07	5.4e-07	2.7e-07	2.3e-07	0.0	2.89e-06	1.41e-06	1e-08	298.28698661	298.41298032	298.28591656	-4.62e-06	-1.886e-05	-0.00010663
0.48412	3346.71752	1.3e-07	5.4e-07	2.7e-07	2.3e-07	0.0	2.89e-06	1.41e-06	1e-08	298.28685294	298.4127558	298.28579978	-8.08e-06	-1.884e-05	-0.00010655
0.48417	3346.91643	1.3e-07	5.4e-07	2.7e-07	2.3e-07	0.0	2.89e-06	1.41e-06	1e-08	298.28661896	298.41253156	298.28568795	-3.08e-06	-1.883e-05	-0.00010643
0.48423	3347.11528	1.3e-07	5.4e-07	2.7e-07	2.3e-07	0.0	2.89e-06	1.41e-06	1e-08	298.28652979	298.41230742	298.28556925	-4.09e-06	-1.881e-05	-0.0001063
0.48428	3347.31407	1.3e-07	5.4e-07	2.7e-07	2.3e-07	0.0	2.89e-06	1.41e-06	1e-08	298.28641122	298.41208359	298.28545213	-7.08e-06	-1.876e-05	-0.00010604
0.48434	3347.5128	1.3e-07	5.4e-07	2.7e-07	2.3e-07	0.0	2.89e-06	1.41e-06	1e-08	298.28620622	298.41186037	298.28533949	-7.08e-06	-1.876e-05	-0.00010604
0.48439	3347.71146	1.3e-07	5.4e-07	2.7e-07	2.3e-07	0.0	2.89e-06	1.41e-06	1e-08	298.28600122	298.41163716	298.28522685	-7.08e-06	-1.876e-05	-0.00010604
0.48445	3347.91006	1.3e-07	5.4e-07	2.7e-07	2.3e-07	0.0	2.89e-06	1.41e-06	1e-08	298.28579622	298.41141394	298.28511421	-4.51e-06	-1.875e-05	-0.000106
0.49451	3383.19266	1.3e-07	5.4e-07	2.7e-07	2.3e-07	0.0	2.89e-06	1.41e-06	1e-08	298.26614243	298.37359589	298.26533828	-2.21e-06	-1.605e-05	-9.048e-05
0.49457	3383.37956	1.3e-07	5.4e-07	2.7e-07	2.3e-07	0.0	2.89e-06	1.41e-06	1e-08	298.26607851	298.37340488	298.26523684	-4.44e-06	-1.601e-05	-9.029e-05
0.49462	3383.5664	1.3e-07	5.4e-07	2.7e-07	2.3e-07	0.0	2.89e-06	1.41e-06	1e-08	298.26595003	298.37321432	298.26513875	-6.19e-06	-1.598e-05	-9.014e-05
0.49468	3383.75317	1.3e-07	5.4e-07	2.7e-07	2.3e-07	0.0	2.89e-06	1.41e-06	1e-08	298.26577082	298.37302412	298.26504329	-6.19e-06	-1.598e-05	-9.014e-05
0.49473	3383.93988	1.3e-07	5.4e-07	2.7e-07	2.3e-07	0.0	2.89e-06	1.41e-06	1e-08	298.2655916	298.37283392	298.26494783	-6.19e-06	-1.598e-05	-9.014e-05
0.49479	3384.12652	1.3e-07	5.4e-07	2.7e-07	2.3e-07	0.0	2.89e-06	1.41e-06	1e-08	298.26541239	298.37264372	298.26485236	-3.39e-06	-1.598e-05	-9.01e-05
0.49484	3384.3131	1.3e-07	5.4e-07	2.7e-07	2.3e-07	0.0	2.89e-06	1.41e-06	1e-08	298.2653143	298.37245353	298.26475302	2e-07	-1.598e-05	-9.004e-05
0.4949	3384.49961	1.3e-07	5.4e-07	2.7e-07	2.3e-07	0.0	2.89e-06	1.41e-06	1e-08	298.26531999	298.37226336	298.26464873	-3.93e-06	-1.595e-05	-8.992e-05
0.49495	3384.68605	1.3e-07	5.4e-07	2.7e-07	2.3e-07	0.0	2.89e-06	1.41e-06	1e-08	298.26520604	298.37207355	298.26455036	-3.69e-06	-1.593e-05	-8.982e-05
0.49501	3384.87244	1.3e-07	5.4e-07	2.7e-07	2.3e-07	0.0	2.89e-06	1.41e-06	1e-08	298.26509917	298.37188395	298.26445177	-7e-07	-1.59e-05	-8.959e-05
0.49506	3385.05875	1.3e-07	5.4e-07	2.7e-07	2.3e-07	0.0	2.89e-06	1.41e-06	1e-08	298.26507879	298.37169474	298.26434926	-7e-07	-1.59e-05	-8.959e-05
0.49512	3385.245	1.3e-07	5.4e-07	2.7e-07	2.3e-07	0.0	2.89e-06	1.41e-06	1e-08	298.26505841	298.37150553	298.26424675	-7e-07	-1.59e-05	-8.959e-05
0.49517	3385.43118	1.3e-07	5.4e-07	2.7e-07	2.3e-07	0.0	2.89e-06	1.41e-06	1e-08	298.26503803	298.37131631	298.26414424	-1.4e-06	-1.589e-05	-8.958e-05
0.49523	3385.6173	1.3e-07	5.4e-07	2.7e-07	2.3e-07	0.0	2.89e-06	1.41e-06	1e-08	298.2649974	298.37112716	298.26404272	-7.07e-06	-1.586e-05	-8.945e-05
0.49528	3385.80336	1.3e-07	5.4e-07	2.7e-07	2.3e-07	0.0	2.89e-06	1.41e-06	1e-08	298.26479266	298.37093843	298.2639493	-4.54e-06	-1.585e-05	-8.939e-05
0.49534	3385.98934	1.3e-07	5.4e-07	2.7e-07	2.3e-07	0.0	2.89e-06	1.41e-06	1e-08	298.26466125	298.37074975	298.26385239	-2.18e-06	-1.585e-05	-8.934e-05
0.49539	3386.17527	1.3e-07	5.4e-07	2.7e-07	2.3e-07	0.0	2.89e-06	1.41e-06	1e-08	298.26459802	298.3705611	298.26375224	-5.83e-06	-1.579e-05	-8.903e-05
0.49545	3386.36112	1.3e-07	5.4e-07	2.7e-07	2.3e-07	0.0	2.89e-06	1.41e-06	1e-08	298.26442929	298.3703732	298.26365755	-6.11e-06	-1.578e-05	-8.901e-05
0.50551	3419.24946	1.3e-07	5.4e-07	2.7e-07	2.3e-07	0.0	2.89e-06	1.41e-06	1e-08	298.24814827	298.33848417	298.24701622	-6.26e-06	-1.353e-05	-7.617e-05
0.50556	3419.42292	1.3e-07	5.4e-07	2.7e-07	2.3e-07	0.0	2.89e-06	1.41e-06	1e-08	298.24796694	298.33832317	298.24693704	-7.95e-06	-1.351e-05	-7.609e-05
0.50562	3419.59632	1.3e-07	5.4e-07	2.7e-07	2.3e-07	0.0	2.89e-06	1.41e-06	1e-08	298.24773672	298.33816238	298.24686032	-3.13e-06	-1.351e-05	-7.602e-05
0.50567	3419.76964	1.3e-07	5.4e-07	2.7e-07	2.3e-07	0.0	2.89e-06	1.41e-06	1e-08	298.2476462	298.33800161	298.24677692	-5.3e-06	-1.349e-05	-7.594e-05
0.50573	3419.9429	1.3e-07	5.4e-07	2.7e-07	2.3e-07	0.0	2.89e-06	1.41e-06	1e-08	298.24749275	298.33784105	298.24669665	-7.03e-06	-1.343e-05	-7.563e-05
0.50578	3420.11608	1.3e-07	5.4e-07	2.7e-07	2.3e-07	0.0	2.89e-06	1.41e-06	1e-08	298.24728909	298.33768118	298.24661917	-7.1e-06	-1.343e-05	-7.562e-05
0.50584	3420.2892	1.3e-07	5.4e-07	2.7e-07	2.3e-07	0.0	2.89e-06	1.41e-06	1e-08	298.24708344	298.33752134	298.2465418	-7.1e-06	-1.343e-05	-7.562e-05
0.50589	3420.46224	1.3e-07	5.4e-07	2.7e-07	2.3e-07	0.0	2.89e-06	1.41e-06	1e-08	298.24687779	298.33736151	298.24646442	-7.1e-06	-1.343e-05	-7.562e-05
0.50595	3420.63522	1.3e-07	5.4e-07	2.7e-07	2.3e-07	0.0	2.89e-06	1.41e-06	1e-08	298.24667215	298.33720167	298.24638705	-4.95e-06	-1.343e-05	-7.561e-05
0.506	3420.80813	1.3e-07	5.4e-07	2.7e-07	2.3e-07	0.0	2.89e-06	1.41e-06	1e-08	298.2465288	298.33704178	298.24630667	2.88e-06	-1.344e-05	-7.558e-05
0.50606	3420.98096	1.3e-07	5.4e-07	2.7e-07	2.3e-07	0.0	2.89e-06	1.41e-06	1e-08	298.24661216	298.33688175	298.24621537	-2.71e-06	-1.341e-05	-7.548e-05
0.50611	3421.15373	1.3e-07	5.4e-07	2.7e-07	2.3e-07	0.0	2.89e-06	1.41e-06	1e-08	298.2465336	298.33672208	298.24613201	-1.13e-06	-1.339e-05	-7.531e-05
0.50617	3421.32643	1.3e-07	5.4e-07	2.7e-07	2.3e-07	0.0	2.89e-06	1.41e-06	1e-08	298.24650079	298.33656273	298.24604663	-8.3e-07	-1.338e-05	-7.527e-05
0.50622	3421.49906	1.3e-07	5.4e-07	2.7e-07	2.3e-07	0.0	2.89e-06	1.41e-06	1e-08	298.24647684	298.33640344	298.24596088	-8.3e-07	-1.338e-05	-7.527e-05
0.50628	3421.67162	1.3e-07	5.4e-07	2.7e-07	2.3e-07	0.0	2.89e-06	1.41e-06	1e-08	298.2464529	298.33624415	298.24587512	-2.29e-06	-1.337e-05	-7.522e-05
0.50633	3421.84411	1.3e-07	5.4e-07	2.7e-07	2.3e-07	0.0	2.89e-06	1.41e-06	1e-08	298.24638646	298.33608503	298.24579148	-3.68e-06	-1.335e-05	-7.516e-05
0.50639	3422.01653	1.3e-07	5.4e-07	2.7e-07	2.3e-07	0.0	2.89e-06	1.41e-06	1e-08	298.24627982	298.33592606	298.24570985	-2.05e-06	-1.334e-05	-7.507e-05
0.50644	3422.18888	1.3e-07	5.4e-07	2.7e-07	2.3e-07	0.0	2.89e-06	1.41e-06	1e-08	298.2462204	298.33576723	298.24562604	-1.31e-06	-1.332e-05	-7.494e-05
0.5065	3422.36116	1.3e-07	5.4e-07	2.7e-07	2.3e-07	0.0	2.89e-06	1.41e-06	1e-08	298.24618259	298.33560866	298.24554134	-1.3e-07	-1.328e-05	-7.47e-05
0.51651	3452.53183	1.3e-07	5.4e-07	2.7e-07	2.3e-07	0.0	2.89e-06	1.41e-06	1e-08	298.23198309	298.30887952	298.23165148	-1.37e-06	-1.14e-05	-6.406e-05
0.51656	3452.69096	1.3e-07	5.4e-07	2.7e-07	2.3e-07	0.0	2.89e-06	1.41e-06	1e-08	298.23194333	298.30874377	298.23157946	-1.63e-06	-1.138e-05	-6.394e-05
0.51662	3452.85001	1.3e-07	5.4e-07	2.7e-07	2.3e-07	0.0	2.89e-06	1.41e-06	1e-08	298.23189614	298.3086083	298.23150794	-8.6e-07	-1.136e-05	-6.383e-05
0.51667	3453.00898	1.3e-07	5.4e-07	2.7e-07	2.3e-07	0.0	2.89e-06	1.41e-06	1e-08	298.23187131	298.30847302	298.23143546	-8.6e-07	-1.136e-05	-6.383e-05
0.51673	3453.16788	1.3e-07	5.4e-07	2.7e-07	2.3e-07	0.0	2.89e-06	1.41e-06	1e-08	298.23184649	298.30833774	298.23136298	-8.6e-07	-1.136e-05	-6.383e-05
0.51678	3453.32671	1.3e-07	5.4e-07	2.7e-07	2.3e-07	0.0	2.89e-06	1.41e-06	1e-08	298.23182166	298.30820246	298.2312905	-3.06e-06	-1.133e-05	-6.369e-05
0.51684	3453.48546	1.3e-07	5.4e-07	2.7e-07	2.3e-07	0.0	2.89e-06	1.41e-06	1e-08	298.23173303	298.30806755	298.23122127	-4.37e-06	-1.132e-05	-6.36e-05
0.51689	3453.64414	1.3e-07	5.4e-07	2.7e-07	2.3e-07	0.0	2.89e-06	1.41e-06	1e-08	298.23160645	298.30793284	298.23115398	-4.37e-06	-1.132e-05	-6.36e-05
0.51695	3453.80274	1.3e-07	5.4e-07	2.7e-07	2.3e-07	0.0	2.89e-06	1.41e-06	1e-08	298.23147986	298.30779814	298.23108668	-4.37e-06	-1.132e-05	-6.36e-05
0.517	3453.96127	1.3e-07	5.4e-07	2.7e-07	2.3e-07	0.0	2.89e-06	1.41e-06	1e-08	298.23135328	298.30766344	298.23101938	-5.04e-06	-1.129e-05	-6.344e-05
0.51706	3454.11972	1.3e-07	5.4e-07	2.7e-07	2.3e-07	0.0	2.89e-06	1.41e-06	1e-08	298.23120728	298.3075291	298.23095322	-5.25e-06	-1.128e-05	-6.339e-05
0.51711	3454.2781	1.3e-07	5.4e-07	2.7e-07	2.3e-07	0.0	2.89e-06	1.41e-06	1e-08	298.23105536	298.30739487	298.23088739	-5.25e-06	-1.128e-05	-6.339e-05
0.51717	3454.43641	1.3e-07	5.4e-07	2.7e-07	2.3e-07	0.0	2.89e-06	1.41e-06	1e-08	298.23090344	298.30726064	298.23082157	-5.25e-06	-1.128e-05	-6.339e-05
0.51722	3454.59464	1.3e-07	5.4e-07	2.7e-07	2.3e-07	0.0	2.89e-06	1.41e-06	1e-08	298.23075152	298.30712641	298.23075575	-9.1e-07	-1.128e-05	-6.336e-05
0.51728	3454.75279	1.3e-07	5.4e-07	2.7e-07	2.3e-07	0.0	2.89e-06	1.41e-06	1e-08	298.23072528	298.30699212	298.23068388	2.66e-06	-1.128e-05	-6.333e-05
0.51733	3454.91087	1.3e-07	5.4e-07	2.7e-07	2.3e-07	0.0	2.89e-06	1.41e-06	1e-08	298.23080226	298.30685779	298.23060705	-1.89e-06	-1.126e-05	-6.326e-05
0.51739	3455.06888	1.3e-07	5.4e-07	2.7e-07	2.3e-07	0.0	2.89e-06	1.41e-06	1e-08	298.23074761	298.30672373	298.23053667	-2.92e-06	-1.125e-05	-6.321e-05
0.51744	3455.22681	1.3e-07	5.4e-07	2.7e-07	2.3e-07	0.0	2.89e-06	1.41e-06	1e-08	298.23066296	298.30658982	298.2304678	2.73e-06	-1.126e-05	-6.317e-05
0.5175	3455.38467	1.3e-07	5.4e-07	2.7e-07	2.3e-07	0.0	2.89e-06	1.41e-06	1e-08	298.23074192	298.30645582	298.23039106	4.31e-06	-1.125e-05	-6.313e-05
0.52751	3482.8403	1.3e-07	5.4e-07	2.7e-07	2.3e-07	0.0	2.89e-06	1.41e-06	1e-08	298.21964261	298.28392927	298.21866518	-5.3e-06	-9.6e-06	-5.39e-05
0.52756	3482.98397	1.3e-07	5.4e-07	2.7e-07	2.3e-07	0.0	2.89e-06	1.41e-06	1e-08	298.21948919	298.28381503	298.2186104	-6.63e-06	-9.56e-06	-5.374e-05
0.52762	3483.12757	1.3e-07	5.4e-07	2.7e-07	2.3e-07	0.0	2.89e-06	1.41e-06	1e-08	298.2192973	298.28370116	298.21855767	-6.67e-06	-9.56e-06	-5.371e-05
0.52767	3483.27108	1.3e-07	5.4e-07	2.7e-07	2.3e-07	0.0	2.89e-06	1.41e-06	1e-08	298.21910398	298.28358736	298.21850505	-6.67e-06	-9.56e-06	-5.371e-05
0.52773	3483.41452	1.3e-07	5.4e-07	2.7e-07	2.3e-07	0.0	2.89e-06	1.41e-06	1e-08	298.21891065	298.28347356	298.21845242	-5.46e-06	-9.56e-06	-5.37e-05
0.52778	3483.55787	1.3e-07	5.4e-07	2.7e-07	2.3e-07	0.0	2.89e-06	1.41e-06	1e-08	298.21875238	298.28335973	298.2183981	-3.8e-07	-9.57e-06	-5.368e-05
0.52784	3483.70114	1.3e-07	5.4e-07	2.7e-07	2.3e-07	0.0	2.89e-06	1.41e-06	1e-08	298.21874133	298.28324581	298.21833669	-2.21e-06	-9.55e-06	-5.358e-05
0.52789	3483.84433	1.3e-07	5.4e-07	2.7e-07	2.3e-07	0.0	2.89e-06	1.41e-06	1e-08	298.21867718	298.28313216	298.21827797	-2.28e-06	-9.53e-06	-5.346e-05
0.52795	3483.98744	1.3e-07	5.4e-07	2.7e-07	2.3e-07	0.0	2.89e-06	1.41e-06	1e-08	298.21861116	298.28301876	298.21821947	-2.28e-06	-9.53e-06	-5.346e-05
0.528	3484.13048	1.3e-07	5.4e-07	2.7e-07	2.3e-07	0.0	2.89e-06	1.41e-06	1e-08	298.21854514	298.28290536	298.21816098	-2.28e-06	-9.53e-06	-5.346e-05
0.52806	3484.27342	1.3e-07	5.4e-07	2.7e-07	2.3e-07	0.0	2.89e-06	1.41e-06	1e-08	298.21847912	298.28279196	298.21810248	-2.35e-06	-9.51e-06	-5.338e-05
0.52811	3484.41629	1.3e-07	5.4e-07	2.7e-07	2.3e-07	0.0	2.89e-06	1.41e-06	1e-08	298.21841105	298.28267873	298.21804417	-2.44e-06	-9.49e-06	-5.328e-05
0.52817	3484.55908	1.3e-07	5.4e-07	2.7e-07	2.3e-07	0.0	2.89e-06	1.41e-06	1e-08	298.21834025	298.28256571	298.21798612	-2.44e-06	-9.49e-06	-5.328e-05
0.52822	3484.70179	1.3e-07	5.4e-07	2.7e-07	2.3e-07	0.0	2.89e-06	1.41e-06	1e-08	298.21826945	298.2824527	298.21792806	-2.44e-06	-9.49e-06	-5.328e-05
0.52828	3484.84441	1.3e-07	5.4e-07	2.7e-07	2.3e-07	0.0	2.89e-06	1.41e-06	1e-08	298.21819865	298.28233969	298.21787001	-2.58e-06	-9.48e-06	-5.318e-05
0.52833	3484.98696	1.3e-07	5.4e-07	2.7e-07	2.3e-07	0.0	2.89e-06	1.41e-06	1e-08	298.21812382	298.28222687	298.21781225	-2.72e-06	-9.46e-06	-5.31e-05
0.52839	3485.12942	1.3e-07	5.4e-07	2.7e-07	2.3e-07	0.0	2.89e-06	1.41e-06	1e-08	298.21804506	298.28211425	298.21775479	-2.72e-06	-9.46e-06	-5.31e-05
0.52844	3485.27181	1.3e-07	5.4e-07	2.7e-07	2.3e-07	0.0	2.89e-06	1.41e-06	1e-08	298.21796631	298.28200163	298.21769733	-2.72e-06	-9.46e-06	-5.31e-05
0.5285	3485.41411	1.3e-07	5.4e-07	2.7e-07	2.3e-07	0.0	2.89e-06	1.41e-06	1e-08	298.21788756	298.281889	298.21763987	-1.9e-06	-9.45e-06	-5.305e-05
0.53851	3509.9239	1.3e-07	5.4e-07	2.7e-07	2.3e-07	0.0	2.89e-06	1.41e-06	1e-08	298.20801825	298.26291144	298.20780003	6.84e-06	-8.12e-06	-4.54e-05
0.53856	3510.05071	1.3e-07	5.4e-07	2.7e-07	2.3e-07	0.0	2.89e-06	1.41e-06	1e-08	298.20821648	298.2628148	298.20773806	1.01e-06	-8.09e-06	-4.534e-05
0.53862	3510.17742	1.3e-07	5.4e-07	2.7e-07	2.3e-07	0.0	2.89e-06	1.41e-06	1e-08	298.20824586	298.26271844	298.20768432	-1.009e-05	-8.05e-06	-4.526e-05
0.53867	3510.30405	1.3e-07	5.4e-07	2.7e-07	2.3e-07	0.0	2.89e-06	1.41e-06	1e-08	298.20795366	298.26262257	298.20764624	-4.98e-06	-8.06e-06	-4.524e-05
0.53873	3510.43059	1.3e-07	5.4e-07	2.7e-07	2.3e-07	0.0	2.89e-06	1.41e-06	1e-08	298.20780933	298.2625266	298.20760102	6.44e-06	-8.09e-06	-4.525e-05
0.53878	3510.55704	1.3e-07	5.4e-07	2.7e-07	2.3e-07	0.0	2.89e-06	1.41e-06	1e-08	298.20799592	298.2624303	298.20753979	2.07e-06	-8.07e-06	-4.519e-05
0.53884	3510.68341	1.3e-07	5.4e-07	2.7e-07	2.3e-07	0.0	2.89e-06	1.41e-06	1e-08	298.20805582	298.26233425	298.20748476	-9.65e-06	-8.03e-06	-4.51e-05
0.53889	3510.80968	1.3e-07	5.4e-07	2.7e-07	2.3e-07	0.0	2.89e-06	1.41e-06	1e-08	298.20777621	298.26223869	298.20744624	-5.99e-06	-8.03e-06	-4.508e-05
0.53895	3510.93587	1.3e-07	5.4e-07	2.7e-07	2.3e-07	0.0	2.89e-06	1.41e-06	1e-08	298.20760259	298.26214308	298.20740263	6.01e-06	-8.06e-06	-4.509e-05
0.539	3511.06196	1.3e-07	5.4e-07	2.7e-07	2.3e-07	0.0	2.89e-06	1.41e-06	1e-08	298.20777665	298.26204713	298.20734219	3.05e-06	-8.04e-06	-4.504e-05
0.53906	3511.18797	1.3e-07	5.4e-07	2.7e-07	2.3e-07	0.0	2.89e-06	1.41e-06	1e-08	298.2078651	298.26195137	298.20728594	-9.21e-06	-8e-06	-4.495e-05
0.53911	3511.31389	1.3e-07	5.4e-07	2.7e-07	2.3e-07	0.0	2.89e-06	1.41e-06	1e-08	298.20759824	298.26185613	298.20724699	-6.95e-06	-8e-06	-4.492e-05
0.53917	3511.43972	1.3e-07	5.4e-07	2.7e-07	2.3e-07	0.0	2.89e-06	1.41e-06	1e-08	298.20739695	298.26176088	298.2072049	5.56e-06	-8.03e-06	-4.493e-05
0.53922	3511.56546	1.3e-07	5.4e-07	2.7e-07	2.3e-07	0.0	2.89e-06	1.41e-06	1e-08	298.20755814	298.26166528	298.20714526	3.98e-06	-8.02e-06	-4.489e-05
0.53928	3511.69111	1.3e-07	5.4e-07	2.7e-07	2.3e-07	0.0	2.89e-06	1.41e-06	1e-08	298.20767343	298.26156981	298.20708789	-8.76e-06	-7.97e-06	-4.48e-05
0.53933	3511.81667	1.3e-07	5.4e-07	2.7e-07	2.3e-07	0.0	2.89e-06	1.41e-06	1e-08	298.20741966	298.26147488	298.20704849	-7.84e-06	-7.97e-06	-4.476e-05
0.53939	3511.94214	1.3e-07	5.4e-07	2.7e-07	2.3e-07	0.0	2.89e-06	1.41e-06	1e-08	298.20719257	298.26138	298.20700783	5.11e-06	-8e-06	-4.477e-05
0.53944	3512.06752	1.3e-07	5.4e-07	2.7e-07	2.3e-07	0.0	2.89e-06	1.41e-06	1e-08	298.20734069	298.26128473	298.206949	4.84e-06	-7.99e-06	-4.473e-05
0.5395	3512.19281	1.3e-07	5.4e-07	2.7e-07	2.3e-07	0.0	2.89e-06	1.41e-06	1e-08	298.20748101	298.26118956	298.2068906	-8.3e-06	-7.95e-06	-4.464e-05
0.54951	3533.45362	1.3e-07	5.4e-07	2.7e-07	2.3e-07	0.0	2.89e-06	1.41e-06	1e-08	298.19796614	298.24520533	298.19866803	3.3e-06	-6.82e-06	-3.819e-05
0.54956	3533.56163	1.3e-07	5.4e-07	2.7e-07	2.3e-07	0.0	2.89e-06	1.41e-06	1e-08	298.19806187	298.24512407	298.19861934	6.77e-06	-6.83e-06	-3.817e-05
0.54962	3533.66955	1.3e-07	5.4e-07	2.7e-07	2.3e-07	0.0	2.89e-06	1.41e-06	1e-08	298.19825791	298.24504276	298.19856582	5.12e-06	-6.82e-06	-3.813e-05
0.54967	3533.77737	1.3e-07	5.4e-07	2.7e-07	2.3e-07	0.0	2.89e-06	1.41e-06	1e-08	298.19840624	298.24496158	298.19851465	8.7e-07	-6.8e-06	-3.808e-05
0.54973	3533.88509	1.3e-07	5.4e-07	2.7e-07	2.3e-07	0.0	2.89e-06	1.41e-06	1e-08	298.1984313	298.24488062	298.19846951	2.65e-06	-6.8e-06	-3.805e-05
0.54978	3533.9927	1.3e-07	5.4e-07	2.7e-07	2.3e-07	0.0	2.89e-06	1.41e-06	1e-08	298.19850805	298.24479966	298.19842189	-9.3e-07	-6.78e-06	-3.801e-05
0.54984	3534.10022	1.3e-07	5.4e-07	2.7e-07	2.3e-07	0.0	2.89e-06	1.41e-06	1e-08	298.19848109	298.2447189	298.19837935	-2.27e-06	-6.77e-06	-3.797e-05
0.54989	3534.20764	1.3e-07	5.4e-07	2.7e-07	2.3e-07	0.0	2.89e-06	1.41e-06	1e-08	298.19841521	298.24463826	298.19833873	-3.62e-06	-6.76e-06	-3.793e-05
0.54995	3534.31495	1.3e-07	5.4e-07	2.7e-07	2.3e-07	0.0	2.89e-06	1.41e-06	1e-08	298.19831042	298.24455774	298.19830004	1.2e-07	-6.77e-06	-3.791e-05
0.55	3534.42217	1.3e-07	5.4e-07	2.7e-07	2.3e-07	0.0	2.89e-06	1.41e-06	1e-08	298.19831376	298.24447715	298.19825614	3.54317835	-2.41556799	19.82058256
