# Supplementary material for: Dataset for the simulated biomass pyrolysis in rotary kilns with varying particle residence time distributions
Source: Data Brief. 2021 Nov 23;39:107603. doi: 10.1016/j.dib.2021.107603 (PMC8633881; doi:10.1016/j.dib.2021.107603)
Supplement: Supplementary Data S1 — Supplementary Raw Research Data. This is open data under the CC BY license http://creativecommons.org/licenses/by/4.0/ [file mmc1.zip › supplementary/100/logFiles/log_Pe60]

l,m	Tau,s	F_w,kg/s	F_is,kg/s	F_c,kg/s	F_rt,kg/s	F_w_wet,kg/s	F_it,kg/s	F_g,kg/s	F_H2O_g,kg/s	T_b,K	T_g,K	T_w,K	q_bed,kW/m	q_gas,kW/m	q_loss,kW/m
5e-05	0.25718	0.0	0.0	0.0	0.0	5.47e-06	0.0	0.0	0.0	362.94942888	799.15094948	813.52243384	10.16809414	-0.03587965	-0.39881449
0.00011	0.77153	0.0	0.0	0.0	0.0	5.47e-06	0.0	0.0	0.0	416.97043043	789.22295104	798.73277646	8.71222521	-0.04390669	-0.38803804
0.00016	1.28586	1e-08	0.0	0.0	0.0	5.46e-06	0.0	0.0	0.0	462.07569494	777.03529604	786.01413227	7.46200552	-0.03698039	-0.37875716
0.00022	1.80017	5e-08	0.0	0.0	0.0	5.42e-06	0.0	0.0	0.0	499.89510927	766.64021895	775.05458916	6.38862224	-0.03032878	-0.37075744
0.00027	2.31445	2.4e-07	0.0	0.0	0.0	5.23e-06	0.0	0.0	0.0	531.68821808	757.74991976	765.60438658	5.46765221	-0.02351075	-0.36385638
0.00033	2.8287	7.4e-07	0.0	0.0	0.0	4.73e-06	0.0	0.0	0.0	558.4386954	750.10735615	757.44770044	4.67853102	-0.01638286	-0.35789607
0.00038	3.34293	1.71e-06	0.0	0.0	0.0	3.76e-06	0.0	0.0	0.0	580.94374375	743.50125718	750.3976074	4.00301958	-0.00844853	-0.35273984
0.00044	3.85714	3.02e-06	0.0	0.0	0.0	2.44e-06	0.0	0.0	0.0	599.90008149	737.67673843	744.29229342	3.42389815	0.00239368	-0.34826921
0.00049	4.37133	4.25e-06	0.0	0.0	0.0	1.21e-06	0.0	0.0	0.0	615.93357828	732.30880287	738.9913428	2.92560369	0.01817477	-0.34438142
0.0105	97.54881	5e-08	5.6e-07	2.6e-07	2.6e-07	0.0	2.93e-06	1.4e-06	1e-08	646.0563835	648.79319368	644.86997277	-0.01871288	-0.0421716	-0.27216356
0.01056	98.05855	5e-08	5.6e-07	2.6e-07	2.6e-07	-0.0	2.94e-06	1.4e-06	1e-08	645.7569327	648.49875805	644.57325484	-0.01865409	-0.04213987	-0.27191491
0.01061	98.56826	5e-08	5.6e-07	2.6e-07	2.6e-07	-0.0	2.94e-06	1.41e-06	1e-08	645.4577259	648.20452528	644.27675898	-0.01860302	-0.04211187	-0.2716972
0.01067	99.07795	5e-08	5.6e-07	2.6e-07	2.6e-07	0.0	2.94e-06	1.41e-06	1e-08	645.15873262	647.91047061	643.98045784	-0.01854565	-0.04207998	-0.27145085
0.01072	99.58761	5e-08	5.6e-07	2.6e-07	2.5e-07	0.0	2.94e-06	1.41e-06	1e-08	644.85998089	647.61661801	643.68437729	-0.01849355	-0.04205059	-0.27122545
0.01078	100.09725	5e-08	5.6e-07	2.6e-07	2.5e-07	-0.0	2.94e-06	1.41e-06	1e-08	644.56145041	647.32295078	643.38849885	-0.01844124	-0.04202066	-0.27099743
0.01083	100.60686	5e-08	5.6e-07	2.6e-07	2.5e-07	0.0	2.94e-06	1.41e-06	1e-08	644.26314434	647.02947158	643.09282514	-0.01838478	-0.04198792	-0.27074958
0.01089	101.11645	5e-08	5.6e-07	2.6e-07	2.5e-07	0.0	2.94e-06	1.41e-06	1e-08	643.96508209	646.73619726	642.79737424	-0.01833578	-0.04195908	-0.27053276
0.01094	101.62602	5e-08	5.6e-07	2.6e-07	2.5e-07	-0.0	2.94e-06	1.41e-06	1e-08	643.6672328	646.44310266	642.50211853	-0.01828427	-0.04192836	-0.27030319
0.011	102.13556	5e-08	5.6e-07	2.6e-07	2.5e-07	0.0	2.94e-06	1.41e-06	1e-08	643.36961002	646.15019882	642.20706975	-0.01823151	-0.0418965	-0.2700664
0.01105	102.64508	5e-08	5.6e-07	2.6e-07	2.5e-07	-0.0	2.94e-06	1.41e-06	1e-08	643.07222043	645.8574922	641.91223466	-0.01817791	-0.04186366	-0.26982395
0.01111	103.15457	5e-08	5.6e-07	2.6e-07	2.5e-07	-0.0	2.94e-06	1.41e-06	1e-08	642.77507035	645.56498805	641.61761867	-0.01812966	-0.04183369	-0.26960401
0.01116	103.66404	5e-08	5.6e-07	2.6e-07	2.5e-07	0.0	2.94e-06	1.41e-06	1e-08	642.47813792	645.27266804	641.32320171	-0.01808169	-0.0418035	-0.26938373
0.01122	104.17348	5e-08	5.5e-07	2.6e-07	2.5e-07	0.0	2.94e-06	1.42e-06	1e-08	642.18142157	644.98053289	641.02898435	-0.01803041	-0.04177088	-0.26914679
0.01127	104.6829	5e-08	5.5e-07	2.6e-07	2.5e-07	0.0	2.94e-06	1.42e-06	1e-08	641.88494027	644.68859699	640.73498191	-0.01797801	-0.041737	-0.26890243
0.01133	105.1923	5e-08	5.5e-07	2.6e-07	2.5e-07	-0.0	2.94e-06	1.42e-06	1e-08	641.58869958	644.3968672	640.44120148	-0.01793399	-0.04170827	-0.26869605
0.01138	105.70167	5e-08	5.5e-07	2.6e-07	2.4e-07	0.0	2.94e-06	1.42e-06	1e-08	641.29266488	644.10531177	640.14760872	-0.01788222	-0.04167405	-0.26845151
0.01144	106.21101	5e-08	5.5e-07	2.6e-07	2.4e-07	0.0	2.94e-06	1.42e-06	1e-08	640.9968722	643.81396345	639.85423863	-0.01783631	-0.04164328	-0.26823285
0.01149	106.72033	5e-08	5.5e-07	2.6e-07	2.4e-07	-0.0	2.94e-06	1.42e-06	1e-08	640.70129539	643.52280076	639.56106792	-0.01778599	-0.04160917	-0.26799159
0.0215	199.00812	3e-08	5.4e-07	2.8e-07	1.8e-07	0.0	2.95e-06	1.48e-06	1e-08	590.61308615	593.92642863	589.73494142	-0.01268829	-0.0349308	-0.22891034
0.02156	199.51294	3e-08	5.4e-07	2.8e-07	1.8e-07	-0.0	2.95e-06	1.48e-06	1e-08	590.35742813	593.67263437	589.48033804	-0.01267053	-0.03489428	-0.22871042
0.02161	200.01774	3e-08	5.4e-07	2.8e-07	1.8e-07	-0.0	2.95e-06	1.48e-06	1e-08	590.1019784	593.41904148	589.22593922	-0.01265285	-0.03485781	-0.22851073
0.02167	200.52251	3e-08	5.4e-07	2.8e-07	1.8e-07	0.0	2.95e-06	1.48e-06	1e-08	589.84673677	593.16564979	588.97174479	-0.01263522	-0.03482135	-0.22831113
0.02172	201.02726	3e-08	5.4e-07	2.8e-07	1.8e-07	0.0	2.95e-06	1.48e-06	1e-08	589.59170241	592.91245926	588.71775469	-0.01261767	-0.03478492	-0.22811175
0.02178	201.53198	3e-08	5.4e-07	2.8e-07	1.8e-07	0.0	2.95e-06	1.48e-06	1e-08	589.33687468	592.65946975	588.46396881	-0.01260016	-0.03474852	-0.2279125
0.02183	202.03668	3e-08	5.4e-07	2.8e-07	1.8e-07	-0.0	2.95e-06	1.48e-06	1e-08	589.0822536	592.40668118	588.21038703	-0.01258268	-0.03471214	-0.22771341
0.02189	202.54135	3e-08	5.4e-07	2.8e-07	1.8e-07	-0.0	2.95e-06	1.48e-06	1e-08	588.82784049	592.15409345	587.9570092	-0.01256527	-0.03467579	-0.22751451
0.02194	203.046	3e-08	5.4e-07	2.8e-07	1.8e-07	0.0	2.95e-06	1.48e-06	1e-08	588.57363484	591.90170642	587.70383522	-0.01254792	-0.03463945	-0.22731572
0.022	203.55062	3e-08	5.4e-07	2.8e-07	1.8e-07	0.0	2.95e-06	1.48e-06	1e-08	588.31963492	591.64952005	587.45086502	-0.01253065	-0.03460316	-0.22711716
0.02205	204.05522	3e-08	5.4e-07	2.8e-07	1.8e-07	-0.0	2.95e-06	1.48e-06	1e-08	588.06584082	591.39753416	587.19809845	-0.01251337	-0.03456688	-0.22691867
0.02211	204.5598	3e-08	5.4e-07	2.8e-07	1.8e-07	-0.0	2.95e-06	1.48e-06	1e-08	587.81225387	591.14574872	586.9455354	-0.01249617	-0.03453064	-0.22672043
0.02216	205.06434	3e-08	5.4e-07	2.8e-07	1.8e-07	-0.0	2.95e-06	1.48e-06	1e-08	587.55887365	590.89416357	586.69317572	-0.01247901	-0.03449441	-0.22652228
0.02222	205.56887	3e-08	5.4e-07	2.8e-07	1.8e-07	0.0	2.95e-06	1.48e-06	1e-08	587.30569977	590.64277864	586.44101934	-0.01246193	-0.03445821	-0.22632432
0.02227	206.07337	3e-08	5.4e-07	2.8e-07	1.8e-07	0.0	2.95e-06	1.48e-06	1e-08	587.05273105	590.39159382	586.18906616	-0.0124449	-0.03442205	-0.22612654
0.02233	206.57785	3e-08	5.4e-07	2.8e-07	1.8e-07	-0.0	2.95e-06	1.48e-06	1e-08	586.79996743	590.14060899	585.93731604	-0.01242787	-0.0343859	-0.22592886
0.02238	207.0823	3e-08	5.4e-07	2.8e-07	1.8e-07	-0.0	2.95e-06	1.48e-06	1e-08	586.54741064	589.88982407	585.68576885	-0.01241093	-0.03434979	-0.22573142
0.02244	207.58672	3e-08	5.4e-07	2.8e-07	1.8e-07	0.0	2.95e-06	1.48e-06	1e-08	586.29505987	589.63923889	585.43442444	-0.01239402	-0.0343137	-0.22553405
0.02249	208.09112	3e-08	5.4e-07	2.8e-07	1.8e-07	0.0	2.95e-06	1.48e-06	1e-08	586.04291422	589.38885343	585.18328277	-0.01237719	-0.03427764	-0.22533691
0.0325	299.47843	3e-08	5.4e-07	2.8e-07	1.8e-07	0.0	2.95e-06	1.49e-06	1e-08	543.43145845	547.02353672	542.72432316	-0.00984363	-0.02822604	-0.19200395
0.03256	299.97828	3e-08	5.4e-07	2.8e-07	1.8e-07	0.0	2.95e-06	1.49e-06	1e-08	543.21499074	546.80767272	542.5081396	-0.00982974	-0.0281957	-0.19183418
0.03261	300.4781	3e-08	5.4e-07	2.8e-07	1.8e-07	0.0	2.95e-06	1.49e-06	1e-08	542.99875226	546.59198579	542.29213236	-0.00981586	-0.02816537	-0.19166441
0.03267	300.9779	3e-08	5.4e-07	2.8e-07	1.8e-07	0.0	2.95e-06	1.49e-06	1e-08	542.78274302	546.37647592	542.07630144	-0.00982406	-0.02813498	-0.19149483
0.03272	301.47767	3e-08	5.4e-07	2.8e-07	1.8e-07	0.0	2.95e-06	1.49e-06	1e-08	542.56647687	546.16114375	541.86067753	-0.0098362	-0.02810461	-0.19132542
0.03278	301.97742	3e-08	5.4e-07	2.8e-07	1.8e-07	0.0	2.95e-06	1.49e-06	1e-08	542.34986746	545.94598925	541.64526594	-0.00980115	-0.02807453	-0.19115637
0.03283	302.47714	3e-08	5.4e-07	2.8e-07	1.8e-07	0.0	2.95e-06	1.49e-06	1e-08	542.13395486	545.73101041	541.43000029	-0.00980024	-0.02804431	-0.19098733
0.03289	302.97683	3e-08	5.4e-07	2.8e-07	1.8e-07	0.0	2.95e-06	1.49e-06	1e-08	541.91798688	545.51620843	541.2149283	-0.00979417	-0.02801415	-0.19081849
0.03294	303.4765	3e-08	5.4e-07	2.8e-07	1.8e-07	0.0	2.95e-06	1.49e-06	1e-08	541.70207755	545.30158296	541.00004256	-0.00975809	-0.02798421	-0.19065001
0.033	303.97615	3e-08	5.4e-07	2.8e-07	1.8e-07	0.0	2.95e-06	1.49e-06	1e-08	541.48688944	545.08713259	540.7853007	-0.00973626	-0.02795415	-0.19048133
0.03305	304.47577	3e-08	5.4e-07	2.8e-07	1.8e-07	0.0	2.95e-06	1.49e-06	1e-08	541.27210792	544.87285801	540.57072288	-0.00973325	-0.0279241	-0.19031304
0.03311	304.97537	3e-08	5.4e-07	2.8e-07	1.8e-07	0.0	2.95e-06	1.49e-06	1e-08	541.05731831	544.65875955	540.35633498	-0.00972655	-0.02789406	-0.19014467
0.03316	305.47494	3e-08	5.4e-07	2.8e-07	1.8e-07	0.0	2.95e-06	1.49e-06	1e-08	540.84260205	544.44483713	540.14213192	-0.00972119	-0.02786406	-0.18997656
0.03322	305.97448	3e-08	5.4e-07	2.8e-07	1.8e-07	0.0	2.95e-06	1.49e-06	1e-08	540.62792976	544.23109058	539.9281153	-0.00972081	-0.02783415	-0.1898089
0.03327	306.47401	3e-08	5.4e-07	2.8e-07	1.8e-07	0.0	2.95e-06	1.49e-06	1e-08	540.41319205	544.01751968	539.71429159	-0.00971632	-0.02780416	-0.18964087
0.03333	306.9735	3e-08	5.4e-07	2.8e-07	1.8e-07	0.0	2.95e-06	1.49e-06	1e-08	540.19847936	543.80412461	539.50065544	-0.00971182	-0.02777418	-0.18947285
0.03338	307.47297	3e-08	5.4e-07	2.8e-07	1.8e-07	0.0	2.95e-06	1.49e-06	1e-08	539.98379167	543.59090536	539.28720684	-0.00969269	-0.02774434	-0.18930513
0.03344	307.97242	3e-08	5.4e-07	2.8e-07	1.8e-07	0.0	2.95e-06	1.49e-06	1e-08	539.76945312	543.37786112	539.07392501	-0.00966465	-0.02771459	-0.18913766
0.03349	308.47184	3e-08	5.4e-07	2.8e-07	1.8e-07	0.0	2.95e-06	1.49e-06	1e-08	539.55566126	543.16499133	538.86079721	-0.00966638	-0.02768474	-0.18897033
0.0435	398.94761	3e-08	5.4e-07	2.8e-07	1.7e-07	-0.0	2.95e-06	1.49e-06	1e-08	503.4759895	507.21082817	502.89677328	-0.00782876	-0.02276378	-0.16073607
0.04356	399.44242	3e-08	5.4e-07	2.8e-07	1.7e-07	-0.0	2.95e-06	1.49e-06	1e-08	503.29265014	507.02791339	502.7140012	-0.00782255	-0.02273933	-0.16059254
0.04361	399.93721	3e-08	5.4e-07	2.8e-07	1.7e-07	-0.0	2.95e-06	1.49e-06	1e-08	503.10940396	506.84515141	502.53138762	-0.00781221	-0.02271496	-0.16044927
0.04367	400.43196	3e-08	5.4e-07	2.8e-07	1.7e-07	-0.0	2.95e-06	1.49e-06	1e-08	502.92634801	506.66254179	502.34892649	-0.00780983	-0.02269058	-0.16030614
0.04372	400.9267	3e-08	5.4e-07	2.8e-07	1.7e-07	-0.0	2.95e-06	1.49e-06	1e-08	502.74329592	506.48008477	502.16662878	-0.00780353	-0.02266619	-0.1601629
0.04378	401.42141	3e-08	5.4e-07	2.8e-07	1.7e-07	-0.0	2.95e-06	1.49e-06	1e-08	502.56033933	506.29778027	501.98448915	-0.00778825	-0.02264188	-0.16001982
0.04383	401.91609	3e-08	5.4e-07	2.8e-07	1.7e-07	-0.0	2.95e-06	1.49e-06	1e-08	502.37768884	506.11562773	501.80249486	-0.00777242	-0.02261763	-0.15987694
0.04389	402.41075	3e-08	5.4e-07	2.8e-07	1.7e-07	-0.0	2.95e-06	1.49e-06	1e-08	502.19535771	505.93362692	501.62064494	-0.0077667	-0.02259335	-0.15973423
0.04394	402.90538	3e-08	5.4e-07	2.8e-07	1.7e-07	-0.0	2.95e-06	1.49e-06	1e-08	502.01310918	505.75177816	501.43895331	-0.00775122	-0.02256918	-0.15959176
0.044	403.39999	3e-08	5.4e-07	2.8e-07	1.7e-07	-0.0	2.95e-06	1.49e-06	1e-08	501.83117237	505.57008076	501.25740609	-0.00773985	-0.02254496	-0.15944914
0.04405	403.89457	3e-08	5.4e-07	2.8e-07	1.7e-07	-0.0	2.95e-06	1.49e-06	1e-08	501.64945075	505.38853505	501.07600917	-0.0077379	-0.02252071	-0.15930664
0.04411	404.38912	3e-08	5.4e-07	2.8e-07	1.7e-07	-0.0	2.95e-06	1.49e-06	1e-08	501.46772325	505.20714135	500.8947756	-0.00773443	-0.02249652	-0.15916432
0.04416	404.88366	3e-08	5.4e-07	2.8e-07	1.7e-07	-0.0	2.95e-06	1.49e-06	1e-08	501.28602606	505.02589941	500.71370302	-0.00772422	-0.02247241	-0.15902226
0.04422	405.37816	3e-08	5.4e-07	2.8e-07	1.7e-07	-0.0	2.95e-06	1.49e-06	1e-08	501.10451737	504.84480869	500.53278177	-0.00772113	-0.02244829	-0.15888032
0.04427	405.87264	3e-08	5.4e-07	2.8e-07	1.7e-07	-0.0	2.95e-06	1.49e-06	1e-08	500.92303021	504.66386937	500.35202165	-0.00771473	-0.02242417	-0.15873828
0.04433	406.3671	3e-08	5.4e-07	2.8e-07	1.7e-07	-0.0	2.95e-06	1.49e-06	1e-08	500.74164229	504.48308143	500.17141813	-0.0076986	-0.02240015	-0.15859645
0.04438	406.86153	3e-08	5.4e-07	2.8e-07	1.7e-07	-0.0	2.95e-06	1.49e-06	1e-08	500.56058229	504.3024442	499.99095743	-0.00768612	-0.02237614	-0.15845476
0.04444	407.35593	3e-08	5.4e-07	2.8e-07	1.7e-07	-0.0	2.95e-06	1.49e-06	1e-08	500.3797649	504.12195771	499.81064445	-0.0076789	-0.02235215	-0.15831329
0.04449	407.85031	3e-08	5.4e-07	2.8e-07	1.7e-07	-0.0	2.95e-06	1.49e-06	1e-08	500.19906647	503.941622	499.63048632	-0.00766437	-0.02232824	-0.15817202
0.05455	497.89287	3e-08	5.4e-07	2.8e-07	1.7e-07	-0.0	2.95e-06	1.49e-06	1e-08	469.59426439	473.36259903	469.11854052	-0.00625273	-0.01835877	-0.13421803
0.05461	498.38256	3e-08	5.4e-07	2.8e-07	1.7e-07	-0.0	2.95e-06	1.49e-06	1e-08	469.43987255	473.20812006	468.96461036	-0.00625202	-0.01833921	-0.1340973
0.05466	498.87222	3e-08	5.4e-07	2.8e-07	1.7e-07	-0.0	2.95e-06	1.49e-06	1e-08	469.28546097	473.05377193	468.81082128	-0.00624743	-0.01831964	-0.13397646
0.05472	499.36185	3e-08	5.4e-07	2.8e-07	1.7e-07	-0.0	2.95e-06	1.49e-06	1e-08	469.13112529	472.89955457	468.65716798	-0.00623513	-0.01830016	-0.13385577
0.05477	499.85145	3e-08	5.4e-07	2.8e-07	1.7e-07	-0.0	2.95e-06	1.49e-06	1e-08	468.97705601	472.74546742	468.50363953	-0.00622251	-0.0182807	-0.13373524
0.05483	500.34104	3e-08	5.4e-07	2.8e-07	1.7e-07	-0.0	2.95e-06	1.49e-06	1e-08	468.82326132	472.59151033	468.35023532	-0.00621768	-0.01826124	-0.13361487
0.05488	500.83059	3e-08	5.4e-07	2.8e-07	1.7e-07	-0.0	2.95e-06	1.49e-06	1e-08	468.66954896	472.43768352	468.19696603	-0.00620513	-0.01824186	-0.13349467
0.05494	501.32012	3e-08	5.4e-07	2.8e-07	1.7e-07	-0.0	2.95e-06	1.49e-06	1e-08	468.51610981	472.28398643	468.0438207	-0.00619598	-0.01822243	-0.13337436
0.05499	501.80963	3e-08	5.4e-07	2.8e-07	1.7e-07	-0.0	2.95e-06	1.49e-06	1e-08	468.36285952	472.13041935	467.89080421	-0.00619614	-0.01820297	-0.13325416
0.05505	502.2991	3e-08	5.4e-07	2.8e-07	1.7e-07	-0.0	2.95e-06	1.49e-06	1e-08	468.2095684	471.97698264	467.73792941	-0.00619302	-0.01818357	-0.13313412
0.0551	502.78856	3e-08	5.4e-07	2.8e-07	1.7e-07	-0.0	2.95e-06	1.49e-06	1e-08	468.0563174	471.82367598	467.58519158	-0.00618531	-0.01816423	-0.13301429
0.05516	503.27798	3e-08	5.4e-07	2.8e-07	1.7e-07	-0.0	2.95e-06	1.49e-06	1e-08	467.90322051	471.67049892	467.43258405	-0.00618382	-0.01814489	-0.13289456
0.05521	503.76739	3e-08	5.4e-07	2.8e-07	1.7e-07	-0.0	2.95e-06	1.49e-06	1e-08	467.75012371	471.51745168	467.2801154	-0.00617928	-0.01812554	-0.13277474
0.05527	504.25676	3e-08	5.4e-07	2.8e-07	1.7e-07	-0.0	2.95e-06	1.49e-06	1e-08	467.59710246	471.36453419	467.12778147	-0.00616405	-0.01810629	-0.13265512
0.05532	504.74611	3e-08	5.4e-07	2.8e-07	1.7e-07	-0.0	2.95e-06	1.49e-06	1e-08	467.44442144	471.21174572	466.97556712	-0.00615518	-0.01808703	-0.13253561
0.05538	505.23544	3e-08	5.4e-07	2.8e-07	1.7e-07	-0.0	2.95e-06	1.49e-06	1e-08	467.29192346	471.05908648	466.8234811	-0.00614825	-0.0180678	-0.13241631
0.05543	505.72474	3e-08	5.4e-07	2.8e-07	1.7e-07	-0.0	2.95e-06	1.49e-06	1e-08	467.13956062	470.90655635	466.67152589	-0.00613648	-0.01804862	-0.1322971
0.05549	506.21401	3e-08	5.4e-07	2.8e-07	1.7e-07	-0.0	2.95e-06	1.49e-06	1e-08	466.98745295	470.754155	466.51969462	-0.0061274	-0.0180294	-0.1321778
0.06555	595.31679	3e-08	5.4e-07	2.8e-07	1.7e-07	-0.0	2.95e-06	1.49e-06	1e-08	441.22998901	444.93630533	440.83820841	-0.00501918	-0.01485113	-0.11201644
0.06561	595.80131	3e-08	5.4e-07	2.8e-07	1.7e-07	-0.0	2.95e-06	1.49e-06	1e-08	441.10035852	444.80600172	440.70879944	-0.00501157	-0.01483547	-0.11191478
0.06566	596.2858	3e-08	5.4e-07	2.8e-07	1.7e-07	-0.0	2.95e-06	1.49e-06	1e-08	440.97089769	444.67580952	440.57950056	-0.00501168	-0.01481979	-0.11181321
0.06572	596.77026	3e-08	5.4e-07	2.8e-07	1.7e-07	-0.0	2.95e-06	1.49e-06	1e-08	440.84140716	444.54572904	440.45032246	-0.00501077	-0.01480414	-0.11171177
0.06577	597.2547	3e-08	5.4e-07	2.8e-07	1.7e-07	-0.0	2.95e-06	1.49e-06	1e-08	440.71191339	444.41576011	440.32126356	-0.00500426	-0.01478856	-0.11161052
0.06583	597.73912	3e-08	5.4e-07	2.8e-07	1.7e-07	-0.0	2.95e-06	1.49e-06	1e-08	440.58256123	444.28590223	440.19231584	-0.0050039	-0.01477296	-0.11150934
0.06588	598.22351	3e-08	5.4e-07	2.8e-07	1.7e-07	-0.0	2.95e-06	1.49e-06	1e-08	440.45319174	444.15615565	440.06348778	-0.00500067	-0.01475737	-0.1114081
0.06594	598.70787	3e-08	5.4e-07	2.8e-07	1.7e-07	-0.0	2.95e-06	1.49e-06	1e-08	440.3238791	444.02652029	439.93477547	-0.00498646	-0.01474187	-0.11130704
0.06599	599.19221	3e-08	5.4e-07	2.8e-07	1.7e-07	-0.0	2.95e-06	1.49e-06	1e-08	440.19490703	443.89699538	439.80616337	-0.00498071	-0.01472634	-0.11120606
0.06605	599.67652	3e-08	5.4e-07	2.8e-07	1.7e-07	-0.0	2.95e-06	1.49e-06	1e-08	440.06605706	443.76758128	439.6776632	-0.00497373	-0.01471085	-0.11110528
0.0661	600.1608	3e-08	5.4e-07	2.8e-07	1.7e-07	-0.0	2.95e-06	1.49e-06	1e-08	439.93736142	443.63827772	439.54927301	-0.00496428	-0.01469539	-0.11100453
0.06616	600.64506	3e-08	5.4e-07	2.8e-07	1.7e-07	-0.0	2.95e-06	1.49e-06	1e-08	439.80888375	443.50908455	439.42098932	-0.00495762	-0.0146799	-0.11090374
0.06621	601.12929	3e-08	5.4e-07	2.8e-07	1.7e-07	-0.0	2.95e-06	1.49e-06	1e-08	439.68055198	443.38000197	439.29281608	-0.00496308	-0.01466436	-0.11080307
0.06627	601.6135	3e-08	5.4e-07	2.8e-07	1.7e-07	-0.0	2.95e-06	1.49e-06	1e-08	439.55205248	443.25103048	439.16477007	-0.00495375	-0.01464894	-0.11070255
0.06632	602.09768	3e-08	5.4e-07	2.8e-07	1.7e-07	-0.0	2.95e-06	1.49e-06	1e-08	439.42376836	443.12216916	439.03683047	-0.00495352	-0.01463351	-0.11060222
0.06638	602.58183	3e-08	5.4e-07	2.8e-07	1.7e-07	-0.0	2.95e-06	1.49e-06	1e-08	439.29546384	442.99341828	438.90900976	-0.00495104	-0.01461807	-0.11050184
0.06643	603.06596	3e-08	5.4e-07	2.8e-07	1.7e-07	-0.0	2.95e-06	1.49e-06	1e-08	439.16719742	442.86477779	438.78130486	-0.00494507	-0.01460267	-0.11040149
0.06649	603.55006	3e-08	5.4e-07	2.8e-07	1.7e-07	-0.0	2.95e-06	1.49e-06	1e-08	439.03905942	442.73624746	438.65371088	-0.00493016	-0.01458735	-0.11030133
0.07655	691.70094	3e-08	5.4e-07	2.8e-07	1.7e-07	-0.0	2.95e-06	1.49e-06	1e-08	417.41550443	420.97991314	417.09189968	-0.00404936	-0.0120419	-0.09337428
0.07661	692.18023	3e-08	5.4e-07	2.8e-07	1.7e-07	-0.0	2.95e-06	1.49e-06	1e-08	417.30683718	420.87019855	416.98336428	-0.00404444	-0.01202935	-0.093289
0.07666	692.65949	3e-08	5.4e-07	2.8e-07	1.7e-07	-0.0	2.95e-06	1.49e-06	1e-08	417.19828264	420.76057878	416.87492412	-0.00404989	-0.01201675	-0.09320383
0.07672	693.13872	3e-08	5.4e-07	2.8e-07	1.7e-07	-0.0	2.95e-06	1.49e-06	1e-08	417.0895627	420.65105427	416.76659353	-0.00404154	-0.01200426	-0.09311879
0.07677	693.61793	3e-08	5.4e-07	2.8e-07	1.7e-07	-0.0	2.95e-06	1.49e-06	1e-08	416.981048	420.54162414	416.6583531	-0.0040432	-0.01199174	-0.09303392
0.07683	694.09711	3e-08	5.4e-07	2.8e-07	1.7e-07	-0.0	2.95e-06	1.49e-06	1e-08	416.87246966	420.43228874	416.5502166	-0.00404098	-0.01197923	-0.09294898
0.07688	694.57626	3e-08	5.4e-07	2.8e-07	1.7e-07	-0.0	2.95e-06	1.49e-06	1e-08	416.76393186	420.32304796	416.44217873	-0.00403434	-0.01196676	-0.09286409
0.07694	695.05539	3e-08	5.4e-07	2.8e-07	1.7e-07	-0.0	2.95e-06	1.49e-06	1e-08	416.6555533	420.21390149	416.33423322	-0.00402286	-0.01195435	-0.09277935
0.07699	695.53449	3e-08	5.4e-07	2.8e-07	1.7e-07	-0.0	2.95e-06	1.49e-06	1e-08	416.54746406	420.1048489	416.22637316	-0.00402122	-0.01194189	-0.0926947
0.07705	696.01357	3e-08	5.4e-07	2.8e-07	1.7e-07	-0.0	2.95e-06	1.49e-06	1e-08	416.43939993	419.99589066	416.11861218	-0.00401167	-0.0119295	-0.09261021
0.0771	696.49262	3e-08	5.4e-07	2.8e-07	1.7e-07	-0.0	2.95e-06	1.49e-06	1e-08	416.33157361	419.88702615	416.01093907	-0.00400534	-0.01191709	-0.09252563
0.07716	696.97164	3e-08	5.4e-07	2.8e-07	1.7e-07	-0.0	2.95e-06	1.49e-06	1e-08	416.22389842	419.77825566	415.90335841	-0.00400743	-0.01190463	-0.09244112
0.07721	697.45063	3e-08	5.4e-07	2.8e-07	1.7e-07	-0.0	2.95e-06	1.49e-06	1e-08	416.1161482	419.66957956	415.79588188	-0.00400572	-0.01189222	-0.09235673
0.07727	697.9296	3e-08	5.4e-07	2.8e-07	1.7e-07	-0.0	2.95e-06	1.49e-06	1e-08	416.0084252	419.56099754	415.68850404	-0.00400184	-0.01187985	-0.09227249
0.07732	698.40855	3e-08	5.4e-07	2.8e-07	1.7e-07	-0.0	2.95e-06	1.49e-06	1e-08	415.90078778	419.45250929	415.58122168	-0.0040018	-0.01186747	-0.0921883
0.07738	698.88746	3e-08	5.4e-07	2.8e-07	1.7e-07	-0.0	2.95e-06	1.49e-06	1e-08	415.79313289	419.34411501	415.47404011	-0.00399901	-0.0118551	-0.09210406
0.07743	699.36635	3e-08	5.4e-07	2.8e-07	1.7e-07	-0.0	2.95e-06	1.49e-06	1e-08	415.6855341	419.23581457	415.36695554	-0.00398466	-0.01184282	-0.09202
0.07749	699.84522	3e-08	5.4e-07	2.8e-07	1.7e-07	-0.0	2.95e-06	1.49e-06	1e-08	415.57830288	419.12760717	415.25995163	-0.00398403	-0.01183047	-0.09193598
0.08755	787.03173	3e-08	5.4e-07	2.8e-07	1.7e-07	-0.0	2.95e-06	1.49e-06	1e-08	397.464018	400.82459754	397.19604829	-0.00329028	-0.0097885	-0.07775503
0.08761	787.50572	3e-08	5.4e-07	2.8e-07	1.7e-07	-0.0	2.95e-06	1.49e-06	1e-08	397.37280206	400.73236593	397.10521771	-0.00328883	-0.00977841	-0.07768368
0.08766	787.97968	3e-08	5.4e-07	2.8e-07	1.7e-07	-0.0	2.95e-06	1.49e-06	1e-08	397.28161285	400.64021483	397.01447111	-0.00328254	-0.00976836	-0.07761239
0.08772	788.45361	3e-08	5.4e-07	2.8e-07	1.7e-07	-0.0	2.95e-06	1.49e-06	1e-08	397.19058428	400.54814389	396.9238017	-0.00327313	-0.00975834	-0.07754121
0.08777	788.92751	3e-08	5.4e-07	2.8e-07	1.7e-07	-0.0	2.95e-06	1.49e-06	1e-08	397.09980319	400.45615284	396.83320496	-0.0032715	-0.0097483	-0.07747012
0.08783	789.40139	3e-08	5.4e-07	2.8e-07	1.7e-07	-0.0	2.95e-06	1.49e-06	1e-08	397.00905366	400.36424201	396.74269166	-0.00326337	-0.00973831	-0.07739913
0.08788	789.87524	3e-08	5.4e-07	2.8e-07	1.7e-07	-0.0	2.95e-06	1.49e-06	1e-08	396.91851638	400.27241092	396.65225261	-0.00325798	-0.00972829	-0.07732809
0.08794	790.34906	3e-08	5.4e-07	2.8e-07	1.7e-07	-0.0	2.95e-06	1.49e-06	1e-08	396.82811499	400.1806598	396.5618917	-0.00326253	-0.00971823	-0.07725711
0.08799	790.82286	3e-08	5.4e-07	2.8e-07	1.7e-07	-0.0	2.95e-06	1.49e-06	1e-08	396.73757394	400.08898913	396.47162273	-0.00325878	-0.00970824	-0.07718624
0.08805	791.29663	3e-08	5.4e-07	2.8e-07	1.7e-07	-0.0	2.95e-06	1.49e-06	1e-08	396.64712346	399.99739834	396.38143399	-0.0032578	-0.00969825	-0.0771155
0.0881	791.77037	3e-08	5.4e-07	2.8e-07	1.7e-07	-0.0	2.95e-06	1.49e-06	1e-08	396.55668691	399.90588742	396.29132919	-0.00325763	-0.00968826	-0.07704475
0.08816	792.24409	3e-08	5.4e-07	2.8e-07	1.7e-07	-0.0	2.95e-06	1.49e-06	1e-08	396.46624181	399.81445645	396.20130946	-0.00325403	-0.00967828	-0.07697402
0.08821	792.71778	3e-08	5.4e-07	2.8e-07	1.7e-07	-0.0	2.95e-06	1.49e-06	1e-08	396.37588309	399.72310522	396.11137002	-0.00324212	-0.00966838	-0.07690341
0.08827	793.19144	3e-08	5.4e-07	2.8e-07	1.7e-07	-0.0	2.95e-06	1.49e-06	1e-08	396.28584166	399.63183312	396.0214991	-0.00324207	-0.00965842	-0.07683286
0.08832	793.66508	3e-08	5.4e-07	2.8e-07	1.7e-07	-0.0	2.95e-06	1.49e-06	1e-08	396.19578848	399.54064077	395.9317132	-0.00323334	-0.00964854	-0.07676248
0.08838	794.13869	3e-08	5.4e-07	2.8e-07	1.7e-07	-0.0	2.95e-06	1.49e-06	1e-08	396.10596446	399.4495275	395.84200001	-0.00322799	-0.00963862	-0.07669202
0.08843	794.61227	3e-08	5.4e-07	2.8e-07	1.7e-07	-0.0	2.95e-06	1.49e-06	1e-08	396.01627566	399.35849358	395.75236434	-0.00322893	-0.00962868	-0.0766216
0.08849	795.08583	3e-08	5.4e-07	2.8e-07	1.7e-07	-0.0	2.95e-06	1.49e-06	1e-08	395.92654761	399.26753932	395.66281492	-0.00322984	-0.00961875	-0.07655128
0.09855	881.29513	3e-08	5.4e-07	2.8e-07	1.7e-07	-0.0	2.95e-06	1.49e-06	1e-08	380.77930859	383.89285619	380.55735462	-0.00267034	-0.00797672	-0.06469281
0.09861	881.76374	3e-08	5.4e-07	2.8e-07	1.7e-07	-0.0	2.95e-06	1.49e-06	1e-08	380.70321479	383.8154323	380.48145337	-0.00266902	-0.0079686	-0.06463322
0.09866	882.23233	3e-08	5.4e-07	2.8e-07	1.7e-07	-0.0	2.95e-06	1.49e-06	1e-08	380.627149	383.73807649	380.40562255	-0.00266756	-0.00796049	-0.06457374
0.09872	882.70088	3e-08	5.4e-07	2.8e-07	1.7e-07	-0.0	2.95e-06	1.49e-06	1e-08	380.5511151	383.66078863	380.32986185	-0.00266822	-0.00795238	-0.06451426
0.09877	883.16941	3e-08	5.4e-07	2.8e-07	1.7e-07	-0.0	2.95e-06	1.49e-06	1e-08	380.47505278	383.58356882	380.25417422	-0.00266565	-0.00794429	-0.06445478
0.09883	883.63792	3e-08	5.4e-07	2.8e-07	1.7e-07	-0.0	2.95e-06	1.49e-06	1e-08	380.39905433	383.50641689	380.17855513	-0.00265462	-0.00793626	-0.06439543
0.09888	884.10639	3e-08	5.4e-07	2.8e-07	1.7e-07	-0.0	2.95e-06	1.49e-06	1e-08	380.32336077	383.42933224	380.10299263	-0.00265504	-0.00792818	-0.0643361
0.09894	884.57484	3e-08	5.4e-07	2.8e-07	1.7e-07	-0.0	2.95e-06	1.49e-06	1e-08	380.24764567	383.35231547	380.02750269	-0.00264721	-0.00792016	-0.06427693
0.09899	885.04326	3e-08	5.4e-07	2.8e-07	1.7e-07	-0.0	2.95e-06	1.49e-06	1e-08	380.17214435	383.27536596	379.9520736	-0.00264259	-0.00791211	-0.06421769
0.09905	885.51166	3e-08	5.4e-07	2.8e-07	1.7e-07	-0.0	2.95e-06	1.49e-06	1e-08	380.09676525	383.19848396	379.87670992	-0.00264419	-0.00790404	-0.06415848
0.0991	885.98002	3e-08	5.4e-07	2.8e-07	1.7e-07	-0.0	2.95e-06	1.49e-06	1e-08	380.02133117	383.12166978	379.8014203	-0.00264517	-0.00789599	-0.06409936
0.09916	886.44836	3e-08	5.4e-07	2.8e-07	1.7e-07	-0.0	2.95e-06	1.49e-06	1e-08	379.9458599	383.0449233	379.72620376	-0.00264222	-0.00788797	-0.06404035
0.09921	886.91668	3e-08	5.4e-07	2.8e-07	1.7e-07	-0.0	2.95e-06	1.49e-06	1e-08	379.87046335	382.96824418	379.65105469	-0.00264344	-0.00787993	-0.06398137
0.09927	887.38496	3e-08	5.4e-07	2.8e-07	1.7e-07	-0.0	2.95e-06	1.49e-06	1e-08	379.79502246	382.89163261	379.57597888	-0.00264188	-0.00787191	-0.06392237
0.09932	887.85322	3e-08	5.4e-07	2.8e-07	1.7e-07	-0.0	2.95e-06	1.49e-06	1e-08	379.71961665	382.81508847	379.50097248	-0.0026303	-0.00786397	-0.06386349
0.09938	888.32146	3e-08	5.4e-07	2.8e-07	1.7e-07	-0.0	2.95e-06	1.49e-06	1e-08	379.64453193	382.73861107	379.42602135	-0.00263103	-0.00785595	-0.06380464
0.09943	888.78966	3e-08	5.4e-07	2.8e-07	1.7e-07	-0.0	2.95e-06	1.49e-06	1e-08	379.56941704	382.66220106	379.35114264	-0.00262306	-0.00784802	-0.06374596
0.09949	889.25784	3e-08	5.4e-07	2.8e-07	1.7e-07	-0.0	2.95e-06	1.49e-06	1e-08	379.49452033	382.58585778	379.27632401	-0.00261848	-0.00784005	-0.0636872
0.10955	974.47668	3e-08	5.4e-07	2.8e-07	1.7e-07	-0.0	2.95e-06	1.49e-06	1e-08	366.84858314	369.68872099	366.66454566	-0.00217774	-0.00651567	-0.05378636
0.1096	974.93984	3e-08	5.4e-07	2.8e-07	1.7e-07	-0.0	2.95e-06	1.49e-06	1e-08	366.78507091	369.62381357	366.60121763	-0.00217545	-0.00650911	-0.05373664
0.10966	975.40298	3e-08	5.4e-07	2.8e-07	1.7e-07	-0.0	2.95e-06	1.49e-06	1e-08	366.72161886	369.55896356	366.53794701	-0.00217561	-0.00650256	-0.05368701
0.10971	975.86609	3e-08	5.4e-07	2.8e-07	1.7e-07	-0.0	2.95e-06	1.49e-06	1e-08	366.65815547	369.49417099	366.4747371	-0.00217625	-0.00649601	-0.05363738
0.10977	976.32917	3e-08	5.4e-07	2.8e-07	1.7e-07	-0.0	2.95e-06	1.49e-06	1e-08	366.59466674	369.4294359	366.4115886	-0.00217319	-0.00648948	-0.05358776
0.10982	976.79223	3e-08	5.4e-07	2.8e-07	1.7e-07	-0.0	2.95e-06	1.49e-06	1e-08	366.53126036	369.36475806	366.34849632	-0.00216397	-0.00648299	-0.05353823
0.10988	977.25525	3e-08	5.4e-07	2.8e-07	1.7e-07	-0.0	2.95e-06	1.49e-06	1e-08	366.46811637	369.30013704	366.28545153	-0.00216415	-0.00647647	-0.05348875
0.10993	977.71825	3e-08	5.4e-07	2.8e-07	1.7e-07	-0.0	2.95e-06	1.49e-06	1e-08	366.40496032	369.23557329	366.22246732	-0.00215736	-0.00646999	-0.05343937
0.10999	978.18123	3e-08	5.4e-07	2.8e-07	1.7e-07	-0.0	2.95e-06	1.49e-06	1e-08	366.34199576	369.17106634	366.15953384	-0.00215335	-0.00646349	-0.05338993
0.11004	978.64417	3e-08	5.4e-07	2.8e-07	1.7e-07	-0.0	2.95e-06	1.49e-06	1e-08	366.27914179	369.10661639	366.09665502	-0.00215748	-0.00645696	-0.05334054
0.1101	979.10709	3e-08	5.4e-07	2.8e-07	1.7e-07	-0.0	2.95e-06	1.49e-06	1e-08	366.21616054	369.04222385	366.03384219	-0.00215592	-0.00645046	-0.05329122
0.11015	979.56998	3e-08	5.4e-07	2.8e-07	1.7e-07	-0.0	2.95e-06	1.49e-06	1e-08	366.15321811	368.97788832	365.97108731	-0.00215561	-0.00644398	-0.053242
0.11021	980.03284	3e-08	5.4e-07	2.8e-07	1.7e-07	-0.0	2.95e-06	1.49e-06	1e-08	366.09027815	368.91360978	365.90839202	-0.00215644	-0.00643749	-0.05319277
0.11026	980.49568	3e-08	5.4e-07	2.8e-07	1.7e-07	-0.0	2.95e-06	1.49e-06	1e-08	366.02730753	368.84938827	365.8457579	-0.00215373	-0.00643101	-0.05314356
0.11032	980.95849	3e-08	5.4e-07	2.8e-07	1.7e-07	-0.0	2.95e-06	1.49e-06	1e-08	365.96440936	368.78522361	365.78318001	-0.00214425	-0.00642459	-0.05309444
0.11037	981.42127	3e-08	5.4e-07	2.8e-07	1.7e-07	-0.0	2.95e-06	1.49e-06	1e-08	365.90178128	368.7211153	365.72064878	-0.00214463	-0.00641813	-0.05304535
0.11043	981.88402	3e-08	5.4e-07	2.8e-07	1.7e-07	-0.0	2.95e-06	1.49e-06	1e-08	365.83913574	368.65706385	365.65817793	-0.00213779	-0.00641171	-0.05299638
0.11048	982.34675	3e-08	5.4e-07	2.8e-07	1.7e-07	-0.0	2.95e-06	1.49e-06	1e-08	365.77668332	368.59306875	365.59575725	-0.0021338	-0.00640528	-0.05294735
0.12055	1066.56144	3e-08	5.4e-07	2.8e-07	1.7e-07	-0.0	2.95e-06	1.49e-06	1e-08	355.234189	357.79159916	355.08347372	-0.00176983	-0.00533415	-0.04469468
0.1206	1067.01908	3e-08	5.4e-07	2.8e-07	1.7e-07	-0.0	2.95e-06	1.49e-06	1e-08	355.18155808	357.73724831	355.03068176	-0.00176159	-0.00532888	-0.04465327
0.12066	1067.4767	3e-08	5.4e-07	2.8e-07	1.7e-07	-0.0	2.95e-06	1.49e-06	1e-08	355.12916733	357.68294547	354.97792901	-0.00176427	-0.00532355	-0.04461186
0.12071	1067.93428	3e-08	5.4e-07	2.8e-07	1.7e-07	-0.0	2.95e-06	1.49e-06	1e-08	355.07669231	357.62869124	354.92523068	-0.00177731	-0.00531817	-0.04457046
0.12077	1068.39184	3e-08	5.4e-07	2.8e-07	1.7e-07	-0.0	2.95e-06	1.49e-06	1e-08	355.02382493	357.57448617	354.87260124	-0.00177733	-0.00531287	-0.04452914
0.12082	1068.84937	3e-08	5.4e-07	2.8e-07	1.7e-07	-0.0	2.95e-06	1.49e-06	1e-08	354.97095232	357.52032947	354.82002241	-0.0017623	-0.00530766	-0.0444879
0.12088	1069.30688	3e-08	5.4e-07	2.8e-07	1.7e-07	-0.0	2.95e-06	1.49e-06	1e-08	354.91852195	357.46622021	354.76747308	-0.00176301	-0.00530237	-0.04444666
0.12093	1069.76435	3e-08	5.4e-07	2.8e-07	1.7e-07	-0.0	2.95e-06	1.49e-06	1e-08	354.86606588	357.41215926	354.71497523	-0.00175667	-0.0052966	-0.04440144
0.12099	1070.2218	3e-08	5.4e-07	2.8e-07	1.7e-07	-0.0	2.95e-06	1.49e-06	1e-08	354.81379321	357.35815089	354.66252389	-0.00176528	-0.0052896	-0.04434717
0.12104	1070.67922	3e-08	5.4e-07	2.8e-07	1.7e-07	-0.0	2.95e-06	1.49e-06	1e-08	354.76125836	357.30420652	354.61015102	-0.0017609	-0.00527916	-0.04426552
0.1211	1071.13661	3e-08	5.4e-07	2.8e-07	1.7e-07	-0.0	2.95e-06	1.49e-06	1e-08	354.70884472	357.25035747	354.557872	-0.00176108	-0.00527389	-0.04422441
0.12115	1071.59398	3e-08	5.4e-07	2.8e-07	1.7e-07	-0.0	2.95e-06	1.49e-06	1e-08	354.65642109	357.19655655	354.50564357	-0.00176034	-0.00527332	-0.04421997
0.12121	1072.05131	3e-08	5.4e-07	2.8e-07	1.7e-07	-0.0	2.95e-06	1.49e-06	1e-08	354.60401893	357.14276079	354.45341955	-0.00175362	-0.00526817	-0.04417954
0.12126	1072.50862	3e-08	5.4e-07	2.8e-07	1.7e-07	-0.0	2.95e-06	1.49e-06	1e-08	354.55181219	357.08901214	354.40123562	-0.00175569	-0.00526239	-0.04413454
0.12132	1072.9659	3e-08	5.4e-07	2.8e-07	1.7e-07	-0.0	2.95e-06	1.49e-06	1e-08	354.49953881	357.03531631	354.34910969	-0.00175043	-0.00524344	-0.04398659
0.12137	1073.42316	3e-08	5.4e-07	2.8e-07	1.7e-07	-0.0	2.95e-06	1.49e-06	1e-08	354.44740563	356.98179369	354.29715753	-0.00174984	-0.00524132	-0.04397001
0.12143	1073.88038	3e-08	5.4e-07	2.8e-07	1.7e-07	-0.0	2.95e-06	1.49e-06	1e-08	354.39528817	356.92829048	354.24522485	-0.00174984	-0.00524132	-0.04397001
0.12148	1074.33758	3e-08	5.4e-07	2.8e-07	1.7e-07	-0.0	2.95e-06	1.49e-06	1e-08	354.34317071	356.87478727	354.19329217	-0.00174984	-0.00524132	-0.04397001
0.13155	1157.53398	3e-08	5.4e-07	2.8e-07	1.7e-07	-0.0	2.95e-06	1.49e-06	1e-08	345.56351014	347.83549389	345.43682812	-0.00146586	-0.00437526	-0.03712173
0.1316	1157.98602	3e-08	5.4e-07	2.8e-07	1.7e-07	-0.0	2.95e-06	1.49e-06	1e-08	345.51920103	347.79003569	345.392898	-0.00144454	-0.00437106	-0.03708729
0.13166	1158.43804	3e-08	5.4e-07	2.8e-07	1.7e-07	-0.0	2.95e-06	1.49e-06	1e-08	345.47553318	347.74461705	345.34898039	-0.00145921	-0.00436666	-0.03705279
0.13171	1158.89002	3e-08	5.4e-07	2.8e-07	1.7e-07	-0.0	2.95e-06	1.49e-06	1e-08	345.43141863	347.69924004	345.30512567	-0.00145983	-0.00436234	-0.03701834
0.13177	1159.34198	3e-08	5.4e-07	2.8e-07	1.7e-07	-0.0	2.95e-06	1.49e-06	1e-08	345.38728215	347.65390381	345.26131411	-0.00143953	-0.00435815	-0.03698399
0.13182	1159.79391	3e-08	5.4e-07	2.8e-07	1.7e-07	-0.0	2.95e-06	1.49e-06	1e-08	345.34375593	347.60860711	345.21751641	-0.00145738	-0.00435374	-0.03694958
0.13188	1160.24581	3e-08	5.4e-07	2.8e-07	1.7e-07	-0.0	2.95e-06	1.49e-06	1e-08	345.29968672	347.56335211	345.17378592	-0.00145354	-0.00434946	-0.03691524
0.13193	1160.69768	3e-08	5.4e-07	2.8e-07	1.7e-07	-0.0	2.95e-06	1.49e-06	1e-08	345.25573034	347.51813753	345.13009226	-0.00143599	-0.00434526	-0.03688098
0.13199	1161.14953	3e-08	5.4e-07	2.8e-07	1.7e-07	-0.0	2.95e-06	1.49e-06	1e-08	345.21230137	347.47296253	345.08641617	-0.00145437	-0.00434087	-0.03684665
0.13204	1161.60134	3e-08	5.4e-07	2.8e-07	1.7e-07	-0.0	2.95e-06	1.49e-06	1e-08	345.16831339	347.42782916	345.04280792	-0.00144702	-0.00433662	-0.03681242
0.1321	1162.05313	3e-08	5.4e-07	2.8e-07	1.7e-07	-0.0	2.95e-06	1.49e-06	1e-08	345.12454466	347.38273589	344.99923145	-0.00143273	-0.00433242	-0.03677824
0.13215	1162.50489	3e-08	5.4e-07	2.8e-07	1.7e-07	-0.0	2.95e-06	1.49e-06	1e-08	345.08120487	347.33768229	344.95567702	-0.00145138	-0.00432804	-0.03674401
0.13221	1162.95662	3e-08	5.4e-07	2.8e-07	1.7e-07	-0.0	2.95e-06	1.49e-06	1e-08	345.03729763	347.29267023	344.9121907	-0.00144024	-0.00432383	-0.03670989
0.13226	1163.40832	3e-08	5.4e-07	2.8e-07	1.7e-07	-0.0	2.95e-06	1.49e-06	1e-08	344.99372417	347.24769795	344.86873073	-0.00142973	-0.00431962	-0.03667579
0.13232	1163.86	3e-08	5.4e-07	2.8e-07	1.7e-07	-0.0	2.95e-06	1.49e-06	1e-08	344.95046543	347.20276544	344.82529798	-0.00144841	-0.00431524	-0.03664165
0.13237	1164.31165	3e-08	5.4e-07	2.8e-07	1.7e-07	-0.0	2.95e-06	1.49e-06	1e-08	344.90663844	347.15787438	344.78193327	-0.00143322	-0.00431107	-0.03660764
0.13243	1164.76327	3e-08	5.4e-07	2.8e-07	1.7e-07	-0.0	2.95e-06	1.49e-06	1e-08	344.86326792	347.11302275	344.73858913	-0.00142701	-0.00430685	-0.03657363
0.13248	1165.21486	3e-08	5.4e-07	2.8e-07	1.7e-07	-0.0	2.95e-06	1.49e-06	1e-08	344.82008206	347.06821105	344.6952781	-0.00144546	-0.00430249	-0.03653958
0.14255	1247.37843	3e-08	5.4e-07	2.8e-07	1.7e-07	-0.0	2.95e-06	1.49e-06	1e-08	337.51183598	339.51089848	337.40711793	-0.00119865	-0.00359235	-0.03079909
0.1426	1247.82479	3e-08	5.4e-07	2.8e-07	1.7e-07	-0.0	2.95e-06	1.49e-06	1e-08	337.47510401	339.4729426	337.37059246	-0.00118746	-0.00358858	-0.03076797
0.14266	1248.27112	3e-08	5.4e-07	2.8e-07	1.7e-07	-0.0	2.95e-06	1.49e-06	1e-08	337.4387123	339.43502327	337.3340897	-0.0011901	-0.00358536	-0.03074184
0.14271	1248.71743	3e-08	5.4e-07	2.8e-07	1.7e-07	-0.0	2.95e-06	1.49e-06	1e-08	337.40223776	339.39713531	337.29762282	-0.00119152	-0.00358086	-0.03070516
0.14277	1249.1637	3e-08	5.4e-07	2.8e-07	1.7e-07	-0.0	2.95e-06	1.49e-06	1e-08	337.36571668	339.35929125	337.26120311	-0.00118335	-0.00357347	-0.03064458
0.14282	1249.60995	3e-08	5.4e-07	2.8e-07	1.7e-07	-0.0	2.95e-06	1.49e-06	1e-08	337.32944134	339.32151912	337.22484663	-0.00118335	-0.00357347	-0.03064458
0.14288	1250.05617	3e-08	5.4e-07	2.8e-07	1.7e-07	-0.0	2.95e-06	1.49e-06	1e-08	337.293166	339.28374698	337.18849015	-0.00118735	-0.00357237	-0.03063585
0.14293	1250.50235	3e-08	5.4e-07	2.8e-07	1.7e-07	-0.0	2.95e-06	1.49e-06	1e-08	337.25676727	339.24598554	337.15215001	-0.00118882	-0.00356881	-0.03060694
0.14299	1250.94851	3e-08	5.4e-07	2.8e-07	1.7e-07	-0.0	2.95e-06	1.49e-06	1e-08	337.22032134	339.20825879	337.11584753	-0.00118499	-0.00355857	-0.03052329
0.14304	1251.39465	3e-08	5.4e-07	2.8e-07	1.7e-07	-0.0	2.95e-06	1.49e-06	1e-08	337.18398628	339.17063176	337.07964277	-0.00118499	-0.00355857	-0.03052329
0.1431	1251.84075	3e-08	5.4e-07	2.8e-07	1.7e-07	-0.0	2.95e-06	1.49e-06	1e-08	337.14765122	339.13300473	337.04343801	-0.00118445	-0.0035554	-0.03049741
0.14315	1252.28682	3e-08	5.4e-07	2.8e-07	1.7e-07	-0.0	2.95e-06	1.49e-06	1e-08	337.11133055	339.09540867	337.00726437	-0.001182	-0.0035409	-0.03037923
0.14321	1252.73287	3e-08	5.4e-07	2.8e-07	1.7e-07	-0.0	2.95e-06	1.49e-06	1e-08	337.07507561	339.057954	336.97123291	-0.001182	-0.0035409	-0.03037923
0.14326	1253.17889	3e-08	5.4e-07	2.8e-07	1.7e-07	-0.0	2.95e-06	1.49e-06	1e-08	337.03882068	339.02049933	336.93520144	-0.001182	-0.0035409	-0.03037923
0.14332	1253.62487	3e-08	5.4e-07	2.8e-07	1.7e-07	-0.0	2.95e-06	1.49e-06	1e-08	337.00256574	338.98304466	336.89916997	-0.001182	-0.0035409	-0.03037923
0.14337	1254.07083	3e-08	5.4e-07	2.8e-07	1.7e-07	-0.0	2.95e-06	1.49e-06	1e-08	336.96631081	338.94559	336.86313851	-0.00118075	-0.00354054	-0.03037626
0.14343	1254.51676	3e-08	5.4e-07	2.8e-07	1.7e-07	-0.0	2.95e-06	1.49e-06	1e-08	336.93009399	338.90813881	336.82710896	-0.00116684	-0.00353656	-0.0303432
0.14348	1254.96267	3e-08	5.4e-07	2.8e-07	1.7e-07	-0.0	2.95e-06	1.49e-06	1e-08	336.89430123	338.87072633	336.79110072	-0.0011752	-0.00353295	-0.0303141
0.15354	1336.07826	3e-08	5.4e-07	2.8e-07	1.7e-07	-0.0	2.95e-06	1.49e-06	1e-08	330.82373488	332.56639542	330.73665812	-0.00098493	-0.0029497	-0.02551114
0.1536	1336.51886	3e-08	5.4e-07	2.8e-07	1.7e-07	-0.0	2.95e-06	1.49e-06	1e-08	330.79320265	332.53477664	330.70635632	-0.00098493	-0.0029497	-0.02551114
0.15365	1336.95942	3e-08	5.4e-07	2.8e-07	1.7e-07	-0.0	2.95e-06	1.49e-06	1e-08	330.76267043	332.50315786	330.67605451	-0.00098493	-0.0029497	-0.02551114
0.15371	1337.39996	3e-08	5.4e-07	2.8e-07	1.7e-07	-0.0	2.95e-06	1.49e-06	1e-08	330.73213821	332.47153908	330.6457527	-0.00097515	-0.00294761	-0.02549336
0.15376	1337.84047	3e-08	5.4e-07	2.8e-07	1.7e-07	-0.0	2.95e-06	1.49e-06	1e-08	330.70190803	332.43994117	330.61545919	-0.00096915	-0.00294519	-0.02547307
0.15382	1338.28095	3e-08	5.4e-07	2.8e-07	1.7e-07	-0.0	2.95e-06	1.49e-06	1e-08	330.67186236	332.40836738	330.58518236	-0.00098141	-0.00294179	-0.0254454
0.15387	1338.7214	3e-08	5.4e-07	2.8e-07	1.7e-07	-0.0	2.95e-06	1.49e-06	1e-08	330.6414349	332.37682762	330.55495683	-0.00097033	-0.00293681	-0.02540363
0.15393	1339.16182	3e-08	5.4e-07	2.8e-07	1.7e-07	-0.0	2.95e-06	1.49e-06	1e-08	330.61134821	332.34533761	330.5247674	-0.00096713	-0.00293538	-0.02539156
0.15398	1339.60221	3e-08	5.4e-07	2.8e-07	1.7e-07	-0.0	2.95e-06	1.49e-06	1e-08	330.58136	332.31386199	330.49458841	-0.00097456	-0.00293207	-0.02536449
0.15404	1340.04257	3e-08	5.4e-07	2.8e-07	1.7e-07	-0.0	2.95e-06	1.49e-06	1e-08	330.55113961	332.28241946	330.46445324	-0.00098185	-0.00292883	-0.02533794
0.15409	1340.4829	3e-08	5.4e-07	2.8e-07	1.7e-07	-0.0	2.95e-06	1.49e-06	1e-08	330.52069152	332.25100939	330.43436103	-0.00097808	-0.00292847	-0.0253348
0.15415	1340.92321	3e-08	5.4e-07	2.8e-07	1.7e-07	-0.0	2.95e-06	1.49e-06	1e-08	330.49035986	332.21960289	330.40426744	-0.00096864	-0.00292548	-0.0253096
0.1542	1341.36348	3e-08	5.4e-07	2.8e-07	1.7e-07	-0.0	2.95e-06	1.49e-06	1e-08	330.46031928	332.18822627	330.3741918	-0.00096871	-0.0029183	-0.02525004
0.15426	1341.80373	3e-08	5.4e-07	2.8e-07	1.7e-07	-0.0	2.95e-06	1.49e-06	1e-08	330.43027284	332.15692145	330.3441898	-0.00096871	-0.0029183	-0.02525004
0.15431	1342.24395	3e-08	5.4e-07	2.8e-07	1.7e-07	-0.0	2.95e-06	1.49e-06	1e-08	330.40022639	332.12561664	330.3141878	-0.00096497	-0.00291015	-0.02518233
0.15437	1342.68414	3e-08	5.4e-07	2.8e-07	1.7e-07	-0.0	2.95e-06	1.49e-06	1e-08	330.37029155	332.09439343	330.28426419	-0.0009614	-0.00290238	-0.02511775
0.15442	1343.12429	3e-08	5.4e-07	2.8e-07	1.7e-07	-0.0	2.95e-06	1.49e-06	1e-08	330.34046317	332.06324806	330.25441535	-0.0009614	-0.00290238	-0.02511775
0.15448	1343.56442	3e-08	5.4e-07	2.8e-07	1.7e-07	-0.0	2.95e-06	1.49e-06	1e-08	330.31063478	332.03210269	330.22456651	-0.0009614	-0.00290238	-0.02511775
0.16454	1423.61639	3e-08	5.4e-07	2.8e-07	1.7e-07	-0.0	2.95e-06	1.49e-06	1e-08	325.26431208	326.77132252	325.19167094	-0.0008089	-0.00242889	-0.02115696
0.1646	1424.05113	3e-08	5.4e-07	2.8e-07	1.7e-07	-0.0	2.95e-06	1.49e-06	1e-08	325.23899679	326.74496801	325.16650546	-0.00080892	-0.0024285	-0.02115372
0.16465	1424.48584	3e-08	5.4e-07	2.8e-07	1.7e-07	-0.0	2.95e-06	1.49e-06	1e-08	325.21368076	326.71861743	325.14134402	-0.00080892	-0.0024285	-0.02115372
0.16471	1424.92053	3e-08	5.4e-07	2.8e-07	1.7e-07	-0.0	2.95e-06	1.49e-06	1e-08	325.18836473	326.69226685	325.11618258	-0.00080892	-0.0024285	-0.02115372
0.16476	1425.35518	3e-08	5.4e-07	2.8e-07	1.7e-07	-0.0	2.95e-06	1.49e-06	1e-08	325.1630487	326.66591628	325.09102113	-0.00080286	-0.00242674	-0.02113874
0.16482	1425.78981	3e-08	5.4e-07	2.8e-07	1.7e-07	-0.0	2.95e-06	1.49e-06	1e-08	325.13792157	326.63958369	325.06586975	-0.00080354	-0.00242441	-0.02111915
0.16487	1426.2244	3e-08	5.4e-07	2.8e-07	1.7e-07	-0.0	2.95e-06	1.49e-06	1e-08	325.11277218	326.613275	325.04074354	-0.00080164	-0.00241858	-0.02107001
0.16493	1426.65897	3e-08	5.4e-07	2.8e-07	1.7e-07	-0.0	2.95e-06	1.49e-06	1e-08	325.08767955	326.58702594	325.0156755	-0.00079952	-0.00241541	-0.02104328
0.16498	1427.0935	3e-08	5.4e-07	2.8e-07	1.7e-07	-0.0	2.95e-06	1.49e-06	1e-08	325.06265155	326.56080925	324.99063758	-0.00079952	-0.00241541	-0.02104328
0.16504	1427.52801	3e-08	5.4e-07	2.8e-07	1.7e-07	-0.0	2.95e-06	1.49e-06	1e-08	325.03762355	326.53459257	324.96559966	-0.00080002	-0.00241448	-0.02103549
0.16509	1427.96249	3e-08	5.4e-07	2.8e-07	1.7e-07	-0.0	2.95e-06	1.49e-06	1e-08	325.01257971	326.5083854	324.94057206	-0.00080386	-0.00240723	-0.02097468
0.16515	1428.39693	3e-08	5.4e-07	2.8e-07	1.7e-07	-0.0	2.95e-06	1.49e-06	1e-08	324.98741214	326.48225244	324.91562508	-0.00080386	-0.00240723	-0.02097468
0.1652	1428.83135	3e-08	5.4e-07	2.8e-07	1.7e-07	-0.0	2.95e-06	1.49e-06	1e-08	324.96224456	326.45611948	324.8906781	-0.00080386	-0.00240723	-0.02097468
0.16526	1429.26574	3e-08	5.4e-07	2.8e-07	1.7e-07	-0.0	2.95e-06	1.49e-06	1e-08	324.93707699	326.42998652	324.86573113	-0.00079563	-0.00240537	-0.02095869
0.16531	1429.7001	3e-08	5.4e-07	2.8e-07	1.7e-07	-0.0	2.95e-06	1.49e-06	1e-08	324.91216616	326.40387262	324.84079243	-0.00079311	-0.00240333	-0.02094148
0.16537	1430.13443	3e-08	5.4e-07	2.8e-07	1.7e-07	-0.0	2.95e-06	1.49e-06	1e-08	324.88733335	326.37777955	324.8158715	-0.00080013	-0.00240103	-0.02092241
0.16542	1430.56873	3e-08	5.4e-07	2.8e-07	1.7e-07	-0.0	2.95e-06	1.49e-06	1e-08	324.86227983	326.35171006	324.79098397	-0.00078978	-0.00239524	-0.0208732
0.16548	1431.003	3e-08	5.4e-07	2.8e-07	1.7e-07	-0.0	2.95e-06	1.49e-06	1e-08	324.83754754	326.32569987	324.76614289	-0.00078904	-0.00239482	-0.02086964
0.17554	1509.97516	3e-08	5.4e-07	2.8e-07	1.7e-07	-0.0	2.95e-06	1.49e-06	1e-08	320.64612026	321.94084517	320.58579869	-0.00066623	-0.00200889	-0.01760007
0.1756	1510.40396	3e-08	5.4e-07	2.8e-07	1.7e-07	-0.0	2.95e-06	1.49e-06	1e-08	320.62510698	321.91882603	320.56483825	-0.00066639	-0.00200713	-0.01758513
0.17565	1510.83273	3e-08	5.4e-07	2.8e-07	1.7e-07	-0.0	2.95e-06	1.49e-06	1e-08	320.60408774	321.8968252	320.54389656	-0.00066441	-0.00200444	-0.01756216
0.17571	1511.26147	3e-08	5.4e-07	2.8e-07	1.7e-07	-0.0	2.95e-06	1.49e-06	1e-08	320.58312984	321.87485241	320.52298056	-0.00066401	-0.00200347	-0.0175539
0.17576	1511.69018	3e-08	5.4e-07	2.8e-07	1.7e-07	-0.0	2.95e-06	1.49e-06	1e-08	320.56218429	321.85288973	320.50207425	-0.00066423	-0.00200056	-0.01752919
0.17582	1512.11886	3e-08	5.4e-07	2.8e-07	1.7e-07	-0.0	2.95e-06	1.49e-06	1e-08	320.54123072	321.83095735	320.48119886	-0.00066321	-0.00199921	-0.01751765
0.17587	1512.54751	3e-08	5.4e-07	2.8e-07	1.7e-07	-0.0	2.95e-06	1.49e-06	1e-08	320.5203088	321.80903905	320.46033634	-0.00066175	-0.00199728	-0.01750116
0.17593	1512.97613	3e-08	5.4e-07	2.8e-07	1.7e-07	-0.0	2.95e-06	1.49e-06	1e-08	320.4994321	321.78714089	320.43949223	-0.00066198	-0.00199498	-0.01748159
0.17598	1513.40472	3e-08	5.4e-07	2.8e-07	1.7e-07	-0.0	2.95e-06	1.49e-06	1e-08	320.47854734	321.76526673	320.41867268	-0.00066208	-0.00199399	-0.01747316
0.17604	1513.83328	3e-08	5.4e-07	2.8e-07	1.7e-07	-0.0	2.95e-06	1.49e-06	1e-08	320.45765911	321.74340291	320.39786372	-0.00065956	-0.00199077	-0.01744566
0.17609	1514.26181	3e-08	5.4e-07	2.8e-07	1.7e-07	-0.0	2.95e-06	1.49e-06	1e-08	320.43684914	321.72157266	320.37708531	-0.00065964	-0.00198981	-0.01743755
0.17615	1514.69031	3e-08	5.4e-07	2.8e-07	1.7e-07	-0.0	2.95e-06	1.49e-06	1e-08	320.41603624	321.69975236	320.35631708	-0.00065994	-0.00198745	-0.01741745
0.1762	1515.11878	3e-08	5.4e-07	2.8e-07	1.7e-07	-0.0	2.95e-06	1.49e-06	1e-08	320.39521295	321.67795672	320.33557417	-0.00065844	-0.00198561	-0.01740169
0.17626	1515.54722	3e-08	5.4e-07	2.8e-07	1.7e-07	-0.0	2.95e-06	1.49e-06	1e-08	320.37443614	321.65618032	320.31484871	-0.00065731	-0.00198421	-0.01738978
0.17631	1515.97564	3e-08	5.4e-07	2.8e-07	1.7e-07	-0.0	2.95e-06	1.49e-06	1e-08	320.35369448	321.63441847	320.29413643	-0.00065774	-0.00198139	-0.01736579
0.17637	1516.40402	3e-08	5.4e-07	2.8e-07	1.7e-07	-0.0	2.95e-06	1.49e-06	1e-08	320.33293802	321.61268605	320.27345449	-0.00065736	-0.00198043	-0.01735757
0.17642	1516.83237	3e-08	5.4e-07	2.8e-07	1.7e-07	-0.0	2.95e-06	1.49e-06	1e-08	320.31219322	321.59096369	320.25278221	-0.00065512	-0.00197775	-0.01733468
0.17648	1517.26069	3e-08	5.4e-07	2.8e-07	1.7e-07	-0.0	2.95e-06	1.49e-06	1e-08	320.29151807	321.56926927	320.23213515	-0.00065539	-0.00197623	-0.01732171
0.18654	1595.13632	3e-08	5.4e-07	2.8e-07	1.7e-07	-0.0	2.95e-06	1.49e-06	1e-08	316.80916024	317.91494917	316.75905161	-0.00054844	-0.00165797	-0.0145962
0.1866	1595.55908	3e-08	5.4e-07	2.8e-07	1.7e-07	-0.0	2.95e-06	1.49e-06	1e-08	316.79174734	317.89661771	316.74165154	-0.00054911	-0.0016564	-0.01458278
0.18665	1595.98182	3e-08	5.4e-07	2.8e-07	1.7e-07	-0.0	2.95e-06	1.49e-06	1e-08	316.77431258	317.87830285	316.72426904	-0.00054958	-0.00165531	-0.01457341
0.18671	1596.40452	3e-08	5.4e-07	2.8e-07	1.7e-07	-0.0	2.95e-06	1.49e-06	1e-08	316.75686258	317.85999957	316.70689883	-0.00054691	-0.00165289	-0.01455251
0.18676	1596.82719	3e-08	5.4e-07	2.8e-07	1.7e-07	-0.0	2.95e-06	1.49e-06	1e-08	316.73949652	317.84172195	316.68955083	-0.00054697	-0.00165201	-0.014545
0.18682	1597.24984	3e-08	5.4e-07	2.8e-07	1.7e-07	-0.0	2.95e-06	1.49e-06	1e-08	316.72212852	317.82345359	316.67221221	-0.00054783	-0.00165003	-0.01452796
0.18687	1597.67245	3e-08	5.4e-07	2.8e-07	1.7e-07	-0.0	2.95e-06	1.49e-06	1e-08	316.70473255	317.80520631	316.65489594	-0.00054614	-0.0016485	-0.01451481
0.18693	1598.09503	3e-08	5.4e-07	2.8e-07	1.7e-07	-0.0	2.95e-06	1.49e-06	1e-08	316.68738957	317.78697517	316.63759364	-0.00054492	-0.0016474	-0.0145053
0.18698	1598.51759	3e-08	5.4e-07	2.8e-07	1.7e-07	-0.0	2.95e-06	1.49e-06	1e-08	316.67008493	317.76875571	316.62030144	-0.00054597	-0.00164499	-0.01448468
0.18704	1598.94011	3e-08	5.4e-07	2.8e-07	1.7e-07	-0.0	2.95e-06	1.49e-06	1e-08	316.65274617	317.75056177	316.6030363	-0.00054538	-0.00164413	-0.0144772
0.18709	1599.3626	3e-08	5.4e-07	2.8e-07	1.7e-07	-0.0	2.95e-06	1.49e-06	1e-08	316.63542612	317.73237701	316.58577959	-0.00054317	-0.00164214	-0.01446006
0.18715	1599.78506	3e-08	5.4e-07	2.8e-07	1.7e-07	-0.0	2.95e-06	1.49e-06	1e-08	316.61817535	317.7142133	316.56854108	-0.00054384	-0.00164064	-0.01444715
0.1872	1600.20749	3e-08	5.4e-07	2.8e-07	1.7e-07	-0.0	2.95e-06	1.49e-06	1e-08	316.60090306	317.69606555	316.55131951	-0.00054433	-0.00163951	-0.01443749
0.18726	1600.62989	3e-08	5.4e-07	2.8e-07	1.7e-07	-0.0	2.95e-06	1.49e-06	1e-08	316.58361467	317.67792976	316.53411063	-0.00054171	-0.00163716	-0.01441716
0.18731	1601.05226	3e-08	5.4e-07	2.8e-07	1.7e-07	-0.0	2.95e-06	1.49e-06	1e-08	316.56640871	317.65981893	316.51692331	-0.0005417	-0.00163629	-0.01440972
0.18737	1601.4746	3e-08	5.4e-07	2.8e-07	1.7e-07	-0.0	2.95e-06	1.49e-06	1e-08	316.54920284	317.64171728	316.4997452	-0.00054259	-0.00163428	-0.01439246
0.18742	1601.89691	3e-08	5.4e-07	2.8e-07	1.7e-07	-0.0	2.95e-06	1.49e-06	1e-08	316.53196798	317.62363699	316.48258976	-0.00054096	-0.00163281	-0.01437981
0.18748	1602.31919	3e-08	5.4e-07	2.8e-07	1.7e-07	-0.0	2.95e-06	1.49e-06	1e-08	316.51478462	317.60557223	316.46544774	-0.00053969	-0.00163168	-0.01437001
0.19754	1679.08092	3e-08	5.4e-07	2.8e-07	1.7e-07	-0.0	2.95e-06	1.49e-06	1e-08	313.62234223	314.58054264	313.58038302	-0.00045655	-0.00129551	-0.01211192
0.1976	1679.49756	3e-08	5.4e-07	2.8e-07	1.7e-07	-0.0	2.95e-06	1.49e-06	1e-08	313.60776742	314.56611454	313.56583374	-0.00045608	-0.00131812	-0.0121013
0.19765	1679.91416	3e-08	5.4e-07	2.8e-07	1.7e-07	-0.0	2.95e-06	1.49e-06	1e-08	313.59320715	314.5514341	313.55133048	-0.00045562	-0.0012814	-0.01208929
0.19771	1680.33073	3e-08	5.4e-07	2.8e-07	1.7e-07	-0.0	2.95e-06	1.49e-06	1e-08	313.5786612	314.53716223	313.53679187	-0.00045509	-0.00132166	-0.01207827
0.19776	1680.74727	3e-08	5.4e-07	2.8e-07	1.7e-07	-0.0	2.95e-06	1.49e-06	1e-08	313.56413199	314.52244149	313.52232452	-0.00045492	-0.00127408	-0.01206727
0.19782	1681.16378	3e-08	5.4e-07	2.8e-07	1.7e-07	-0.0	2.95e-06	1.49e-06	1e-08	313.54960761	314.50825028	313.50780558	-0.00045412	-0.00131962	-0.01205467
0.19787	1681.58026	3e-08	5.4e-07	2.8e-07	1.7e-07	-0.0	2.95e-06	1.49e-06	1e-08	313.5351084	314.49355126	313.49336716	-0.00045383	-0.00131005	-0.01204458
0.19793	1681.99671	3e-08	5.4e-07	2.8e-07	1.7e-07	-0.0	2.95e-06	1.49e-06	1e-08	313.52061815	314.47895841	313.47892906	-0.00045347	-0.00128483	-0.01203318
0.19798	1682.41313	3e-08	5.4e-07	2.8e-07	1.7e-07	-0.0	2.95e-06	1.49e-06	1e-08	313.50613911	314.46464602	313.46447104	-0.0004532	-0.0012699	-0.0120218
0.19804	1682.82951	3e-08	5.4e-07	2.8e-07	1.7e-07	-0.0	2.95e-06	1.49e-06	1e-08	313.49166819	314.4504995	313.45000768	-0.00045257	-0.00127689	-0.01201047
0.19809	1683.24587	3e-08	5.4e-07	2.8e-07	1.7e-07	-0.0	2.95e-06	1.49e-06	1e-08	313.47721729	314.43627471	313.43556914	-0.00045222	-0.00133658	-0.01199913
0.19815	1683.66219	3e-08	5.4e-07	2.8e-07	1.7e-07	-0.0	2.95e-06	1.49e-06	1e-08	313.46277697	314.42138447	313.42122988	-0.00045169	-0.00128351	-0.01198787
0.1982	1684.07849	3e-08	5.4e-07	2.8e-07	1.7e-07	-0.0	2.95e-06	1.49e-06	1e-08	313.44835328	314.40708496	313.40683115	-0.00045113	-0.00129021	-0.0119765
0.19826	1684.49475	3e-08	5.4e-07	2.8e-07	1.7e-07	-0.0	2.95e-06	1.49e-06	1e-08	313.433947	314.39271039	313.39245702	-0.00045073	-0.00127954	-0.0119654
0.19831	1684.91098	3e-08	5.4e-07	2.8e-07	1.7e-07	-0.0	2.95e-06	1.49e-06	1e-08	313.41955329	314.37845425	313.37808293	-0.00045039	-0.0012699	-0.01195407
0.19837	1685.32718	3e-08	5.4e-07	2.8e-07	1.7e-07	-0.0	2.95e-06	1.49e-06	1e-08	313.40516996	314.36430508	313.36371074	-0.00044996	-0.00131828	-0.01194265
0.19842	1685.74335	3e-08	5.4e-07	2.8e-07	1.7e-07	-0.0	2.95e-06	1.49e-06	1e-08	313.39080004	314.34961636	313.34942192	-0.00044962	-0.0012874	-0.01193144
0.19848	1686.15949	3e-08	5.4e-07	2.8e-07	1.7e-07	-0.0	2.95e-06	1.49e-06	1e-08	313.37644085	314.33527129	313.33510499	-0.00044912	-0.00127892	-0.01192023
0.20854	1761.78933	3e-08	5.4e-07	2.8e-07	1.7e-07	-0.0	2.95e-06	1.49e-06	1e-08	310.9637712	311.92849346	310.92834216	-0.00037662	-0.00107868	-0.0100311
0.20859	1762.19973	3e-08	5.4e-07	2.8e-07	1.7e-07	-0.0	2.95e-06	1.49e-06	1e-08	310.95169261	311.91640979	310.9162984	-0.00037626	-0.00107675	-0.01002164
0.20865	1762.6101	3e-08	5.4e-07	2.8e-07	1.7e-07	-0.0	2.95e-06	1.49e-06	1e-08	310.93962556	311.90434739	310.9042647	-0.00037588	-0.00106238	-0.01001219
0.2087	1763.02044	3e-08	5.4e-07	2.8e-07	1.7e-07	-0.0	2.95e-06	1.49e-06	1e-08	310.92757042	311.89244568	310.89222355	-0.00037549	-0.00106233	-0.01000276
0.20876	1763.43075	3e-08	5.4e-07	2.8e-07	1.7e-07	-0.0	2.95e-06	1.49e-06	1e-08	310.91552735	311.88054415	310.88019506	-0.0003751	-0.00106375	-0.00999333
0.20881	1763.84102	3e-08	5.4e-07	2.8e-07	1.7e-07	-0.0	2.95e-06	1.49e-06	1e-08	310.90349646	311.86862645	310.86818125	-0.00037483	-0.00107804	-0.00998391
0.20887	1764.25127	3e-08	5.4e-07	2.8e-07	1.7e-07	-0.0	2.95e-06	1.49e-06	1e-08	310.89147415	311.85654827	310.85620036	-0.00037439	-0.00107785	-0.0099745
0.20892	1764.66148	3e-08	5.4e-07	2.8e-07	1.7e-07	-0.0	2.95e-06	1.49e-06	1e-08	310.8794657	311.84447197	310.84423179	-0.00037408	-0.00107777	-0.00996509
0.20898	1765.07166	3e-08	5.4e-07	2.8e-07	1.7e-07	-0.0	2.95e-06	1.49e-06	1e-08	310.86746681	311.83239621	310.8322759	-0.0003737	-0.00105242	-0.0099557
0.20903	1765.48181	3e-08	5.4e-07	2.8e-07	1.7e-07	-0.0	2.95e-06	1.49e-06	1e-08	310.85547998	311.82060415	310.82029706	-0.00037341	-0.00105469	-0.0099463
0.20909	1765.89193	3e-08	5.4e-07	2.8e-07	1.7e-07	-0.0	2.95e-06	1.49e-06	1e-08	310.84350211	311.80878638	310.8083342	-0.000373	-0.0010774	-0.00993693
0.20914	1766.30202	3e-08	5.4e-07	2.8e-07	1.7e-07	-0.0	2.95e-06	1.49e-06	1e-08	310.83153707	311.79671381	310.79641582	-0.00037262	-0.00107722	-0.00992758
0.2092	1766.71208	3e-08	5.4e-07	2.8e-07	1.7e-07	-0.0	2.95e-06	1.49e-06	1e-08	310.81958399	311.78464296	310.78450978	-0.00037226	-0.00105838	-0.00991822
0.20925	1767.1221	3e-08	5.4e-07	2.8e-07	1.7e-07	-0.0	2.95e-06	1.49e-06	1e-08	310.80764236	311.77278292	310.77258992	-0.00037196	-0.00104759	-0.00990886
0.20931	1767.5321	3e-08	5.4e-07	2.8e-07	1.7e-07	-0.0	2.95e-06	1.49e-06	1e-08	310.79571022	311.7610434	310.76066763	-0.00037158	-0.00107694	-0.0098995
0.20936	1767.94206	3e-08	5.4e-07	2.8e-07	1.7e-07	-0.0	2.95e-06	1.49e-06	1e-08	310.78378979	311.74897466	310.74879917	-0.00037118	-0.00106139	-0.00989018
0.20942	1768.35199	3e-08	5.4e-07	2.8e-07	1.7e-07	-0.0	2.95e-06	1.49e-06	1e-08	310.77188205	311.73707988	310.73692141	-0.00037089	-0.00104394	-0.00988085
0.20947	1768.76189	3e-08	5.4e-07	2.8e-07	1.7e-07	-0.0	2.95e-06	1.49e-06	1e-08	310.75998353	311.7253804	310.72503181	-0.00037052	-0.00107656	-0.00987153
0.21954	1843.24108	3e-08	5.4e-07	2.8e-07	1.7e-07	-0.0	2.95e-06	1.49e-06	1e-08	308.76066771	309.73079581	308.73062709	-0.00031088	-0.00088997	-0.00830594
0.21959	1843.64515	3e-08	5.4e-07	2.8e-07	1.7e-07	-0.0	2.95e-06	1.49e-06	1e-08	308.75065936	309.7207773	308.72064878	-0.00031056	-0.00086058	-0.0082981
0.21965	1844.04918	3e-08	5.4e-07	2.8e-07	1.7e-07	-0.0	2.95e-06	1.49e-06	1e-08	308.74066113	309.71108945	308.71063976	-0.00031026	-0.00090904	-0.00829027
0.2197	1844.45319	3e-08	5.4e-07	2.8e-07	1.7e-07	-0.0	2.95e-06	1.49e-06	1e-08	308.73067256	309.70085583	308.70070937	-0.00030994	-0.00087889	-0.00828246
0.21976	1844.85716	3e-08	5.4e-07	2.8e-07	1.7e-07	-0.0	2.95e-06	1.49e-06	1e-08	308.72069397	309.69096138	308.69074717	-0.00030962	-0.00088934	-0.00827463
0.21981	1845.26109	3e-08	5.4e-07	2.8e-07	1.7e-07	-0.0	2.95e-06	1.49e-06	1e-08	308.71072571	309.68094912	308.68081017	-0.00030935	-0.00085949	-0.00826683
0.21987	1845.665	3e-08	5.4e-07	2.8e-07	1.7e-07	-0.0	2.95e-06	1.49e-06	1e-08	308.70076586	309.67127268	308.67084184	-0.00030907	-0.00087938	-0.00825902
0.21992	1846.06887	3e-08	5.4e-07	2.8e-07	1.7e-07	-0.0	2.95e-06	1.49e-06	1e-08	308.69081482	309.66137213	308.660912	-0.00030877	-0.00088889	-0.00825123
0.21998	1846.47272	3e-08	5.4e-07	2.8e-07	1.7e-07	-0.0	2.95e-06	1.49e-06	1e-08	308.68087346	309.65136427	308.65100602	-0.00030848	-0.00090845	-0.00824345
0.22003	1846.87653	3e-08	5.4e-07	2.8e-07	1.7e-07	-0.0	2.95e-06	1.49e-06	1e-08	308.67094098	309.64113596	308.64113807	-0.00030818	-0.00087573	-0.00823567
0.22009	1847.28031	3e-08	5.4e-07	2.8e-07	1.7e-07	-0.0	2.95e-06	1.49e-06	1e-08	308.66101807	309.6312758	308.63123465	-0.000308	-0.00086406	-0.00822791
0.22014	1847.68405	3e-08	5.4e-07	2.8e-07	1.7e-07	-0.0	2.95e-06	1.49e-06	1e-08	308.65110069	309.62154679	308.6213255	-0.00030751	-0.00086829	-0.00822013
0.2202	1848.08777	3e-08	5.4e-07	2.8e-07	1.7e-07	-0.0	2.95e-06	1.49e-06	1e-08	308.64119892	309.61177002	308.61143252	-0.00030739	-0.00090035	-0.00821239
0.22025	1848.49145	3e-08	5.4e-07	2.8e-07	1.7e-07	-0.0	2.95e-06	1.49e-06	1e-08	308.63130084	309.60163192	308.60159528	-0.00030696	-0.00087835	-0.00820463
0.22031	1848.8951	3e-08	5.4e-07	2.8e-07	1.7e-07	-0.0	2.95e-06	1.49e-06	1e-08	308.62141651	309.59174137	308.59173743	-0.00030666	-0.00087828	-0.00819689
0.22036	1849.29872	3e-08	5.4e-07	2.8e-07	1.7e-07	-0.0	2.95e-06	1.49e-06	1e-08	308.61154182	309.58185138	308.58188992	-0.00030649	-0.00084913	-0.00818917
0.22042	1849.7023	3e-08	5.4e-07	2.8e-07	1.7e-07	-0.0	2.95e-06	1.49e-06	1e-08	308.6016723	309.5722894	308.57201209	-0.00030607	-0.00086968	-0.00818143
0.22047	1850.10586	3e-08	5.4e-07	2.8e-07	1.7e-07	-0.0	2.95e-06	1.49e-06	1e-08	308.59181622	309.56249586	308.56217338	-0.00030578	-0.00088758	-0.0081737
0.23054	1923.41486	3e-08	5.4e-07	2.8e-07	1.7e-07	-0.0	2.95e-06	1.49e-06	1e-08	306.93547434	307.9095352	306.90994237	-0.00025667	-0.00071517	-0.00687667
0.23059	1923.81248	3e-08	5.4e-07	2.8e-07	1.7e-07	-0.0	2.95e-06	1.49e-06	1e-08	306.92718513	307.90145157	306.9016497	-0.00025641	-0.00072082	-0.00687017
0.23065	1924.21007	3e-08	5.4e-07	2.8e-07	1.7e-07	-0.0	2.95e-06	1.49e-06	1e-08	306.91890432	307.89330402	306.8933737	-0.00025619	-0.00074742	-0.00686369
0.2307	1924.60763	3e-08	5.4e-07	2.8e-07	1.7e-07	-0.0	2.95e-06	1.49e-06	1e-08	306.91063027	307.88485557	306.88514388	-0.00025595	-0.00072815	-0.00685721
0.23076	1925.00515	3e-08	5.4e-07	2.8e-07	1.7e-07	-0.0	2.95e-06	1.49e-06	1e-08	306.90236408	307.87662482	306.87689575	-0.00025567	-0.00071849	-0.00685074
0.23081	1925.40264	3e-08	5.4e-07	2.8e-07	1.7e-07	-0.0	2.95e-06	1.49e-06	1e-08	306.89410667	307.86850305	306.86864276	-0.00025543	-0.00072859	-0.00684427
0.23087	1925.8001	3e-08	5.4e-07	2.8e-07	1.7e-07	-0.0	2.95e-06	1.49e-06	1e-08	306.88585693	307.86026704	306.86041268	-0.00025521	-0.00071806	-0.00683781
0.23092	1926.19753	3e-08	5.4e-07	2.8e-07	1.7e-07	-0.0	2.95e-06	1.49e-06	1e-08	306.87761424	307.85214988	306.85217659	-0.00025498	-0.00072828	-0.00683135
0.23098	1926.59492	3e-08	5.4e-07	2.8e-07	1.7e-07	-0.0	2.95e-06	1.49e-06	1e-08	306.86937868	307.84391702	306.8439636	-0.0002548	-0.00073063	-0.0068249
0.23103	1926.99228	3e-08	5.4e-07	2.8e-07	1.7e-07	-0.0	2.95e-06	1.49e-06	1e-08	306.86114895	307.83565749	306.83576272	-0.00025445	-0.00075084	-0.00681846
0.23109	1927.38961	3e-08	5.4e-07	2.8e-07	1.7e-07	-0.0	2.95e-06	1.49e-06	1e-08	306.85293036	307.82716928	306.82759877	-0.00025424	-0.00068438	-0.00681203
0.23114	1927.78691	3e-08	5.4e-07	2.8e-07	1.7e-07	-0.0	2.95e-06	1.49e-06	1e-08	306.84471857	307.81943222	306.81935023	-0.00025406	-0.00074359	-0.00680559
0.2312	1928.18417	3e-08	5.4e-07	2.8e-07	1.7e-07	-0.0	2.95e-06	1.49e-06	1e-08	306.83651222	307.81102568	306.81119363	-0.00025378	-0.00071697	-0.00679916
0.23125	1928.5814	3e-08	5.4e-07	2.8e-07	1.7e-07	-0.0	2.95e-06	1.49e-06	1e-08	306.82831492	307.80291996	306.80300827	-0.00025355	-0.00073742	-0.00679275
0.23131	1928.9786	3e-08	5.4e-07	2.8e-07	1.7e-07	-0.0	2.95e-06	1.49e-06	1e-08	306.8201249	307.79458285	306.79486033	-0.00025326	-0.00072587	-0.00678634
0.23136	1929.37576	3e-08	5.4e-07	2.8e-07	1.7e-07	-0.0	2.95e-06	1.49e-06	1e-08	306.81194412	307.7863762	306.78670476	-0.00025301	-0.00069825	-0.00677993
0.23142	1929.7729	3e-08	5.4e-07	2.8e-07	1.7e-07	-0.0	2.95e-06	1.49e-06	1e-08	306.8037715	307.77848165	306.77851904	-0.00025279	-0.00071669	-0.00677353
0.23147	1930.17	3e-08	5.4e-07	2.8e-07	1.7e-07	-0.0	2.95e-06	1.49e-06	1e-08	306.79560562	307.77037844	306.77036791	-0.00025258	-0.00074619	-0.00676713
0.24154	2002.28843	3e-08	5.4e-07	2.8e-07	1.7e-07	-0.0	2.95e-06	1.49e-06	1e-08	305.42365816	306.40139189	305.40182185	-0.00021192	-0.00058729	-0.00569277
0.24159	2002.6795	3e-08	5.4e-07	2.8e-07	1.7e-07	-0.0	2.95e-06	1.49e-06	1e-08	305.41679614	306.39473122	305.39494939	-0.00021186	-0.00060455	-0.00568737
0.24165	2003.07053	3e-08	5.4e-07	2.8e-07	1.7e-07	-0.0	2.95e-06	1.49e-06	1e-08	305.40993599	306.38787463	305.38810867	-0.00021166	-0.0006045	-0.005682
0.2417	2003.46152	3e-08	5.4e-07	2.8e-07	1.7e-07	-0.0	2.95e-06	1.49e-06	1e-08	305.40308227	306.38101857	305.38127513	-0.00021152	-0.00060394	-0.00567662
0.24176	2003.85248	3e-08	5.4e-07	2.8e-07	1.7e-07	-0.0	2.95e-06	1.49e-06	1e-08	305.39623291	306.37416867	305.37444818	-0.0002112	-0.00060467	-0.00567128
0.24181	2004.24342	3e-08	5.4e-07	2.8e-07	1.7e-07	-0.0	2.95e-06	1.49e-06	1e-08	305.38939385	306.36731038	305.36762931	-0.00021114	-0.00059645	-0.0056659
0.24187	2004.63431	3e-08	5.4e-07	2.8e-07	1.7e-07	-0.0	2.95e-06	1.49e-06	1e-08	305.38255667	306.36054527	305.36080636	-0.00021078	-0.00058471	-0.00566057
0.24192	2005.02518	3e-08	5.4e-07	2.8e-07	1.7e-07	-0.0	2.95e-06	1.49e-06	1e-08	305.37573117	306.35391319	305.35397391	-0.00021072	-0.00059645	-0.0056552
0.24198	2005.41601	3e-08	5.4e-07	2.8e-07	1.7e-07	-0.0	2.95e-06	1.49e-06	1e-08	305.36890754	306.34714785	305.3471654	-0.00021034	-0.00060376	-0.00564989
0.24203	2005.8068	3e-08	5.4e-07	2.8e-07	1.7e-07	-0.0	2.95e-06	1.49e-06	1e-08	305.36209605	306.34029951	305.34037407	-0.00021018	-0.00060362	-0.00564455
0.24209	2006.19757	3e-08	5.4e-07	2.8e-07	1.7e-07	-0.0	2.95e-06	1.49e-06	1e-08	305.35528973	306.33345267	305.33358982	-0.00021	-0.00061377	-0.00563922
0.24214	2006.5883	3e-08	5.4e-07	2.8e-07	1.7e-07	-0.0	2.95e-06	1.49e-06	1e-08	305.34848928	306.32649054	305.32682706	-0.00020981	-0.00061002	-0.00563389
0.2422	2006.979	3e-08	5.4e-07	2.8e-07	1.7e-07	-0.0	2.95e-06	1.49e-06	1e-08	305.3416949	306.31957086	305.32006624	-0.00020971	-0.00055188	-0.00562854
0.24225	2007.36966	3e-08	5.4e-07	2.8e-07	1.7e-07	-0.0	2.95e-06	1.49e-06	1e-08	305.33490356	306.31331066	305.31323114	-0.00020938	-0.00060304	-0.00562326
0.24231	2007.7603	3e-08	5.4e-07	2.8e-07	1.7e-07	-0.0	2.95e-06	1.49e-06	1e-08	305.32812288	306.30646997	305.30647485	-0.00020932	-0.00059849	-0.00561791
0.24236	2008.1509	3e-08	5.4e-07	2.8e-07	1.7e-07	-0.0	2.95e-06	1.49e-06	1e-08	305.32134386	306.29968082	305.2997196	-0.00020905	-0.00062281	-0.00561261
0.24242	2008.54146	3e-08	5.4e-07	2.8e-07	1.7e-07	-0.0	2.95e-06	1.49e-06	1e-08	305.31457347	306.29261561	305.29300558	-0.00020875	-0.00058425	-0.00560734
0.24247	2008.93199	3e-08	5.4e-07	2.8e-07	1.7e-07	-0.0	2.95e-06	1.49e-06	1e-08	305.30781273	306.28598779	305.28624438	-0.00020854	-0.00057797	-0.00560204
0.25253	2079.83859	3e-08	5.4e-07	2.8e-07	1.7e-07	-0.0	2.95e-06	1.49e-06	1e-08	304.17164684	305.15247769	304.15286375	-0.00017519	-0.00048496	-0.0047123
0.25259	2080.22298	3e-08	5.4e-07	2.8e-07	1.7e-07	-0.0	2.95e-06	1.49e-06	1e-08	304.16596187	305.14696207	304.14717295	-0.00017506	-0.00048496	-0.00470784
0.25264	2080.60733	3e-08	5.4e-07	2.8e-07	1.7e-07	-0.0	2.95e-06	1.49e-06	1e-08	304.1602811	305.14144636	304.14148823	-0.0001749	-0.00053202	-0.0047034
0.2527	2080.99165	3e-08	5.4e-07	2.8e-07	1.7e-07	-0.0	2.95e-06	1.49e-06	1e-08	304.15460554	305.13539529	304.13587563	-0.00017467	-0.00048493	-0.00469895
0.25275	2081.37593	3e-08	5.4e-07	2.8e-07	1.7e-07	-0.0	2.95e-06	1.49e-06	1e-08	304.14893731	305.12987973	304.13020281	-0.00017451	-0.00048492	-0.00469451
0.25281	2081.76018	3e-08	5.4e-07	2.8e-07	1.7e-07	-0.0	2.95e-06	1.49e-06	1e-08	304.14327409	305.12436422	304.12453599	-0.00017437	-0.00049098	-0.00469008
0.25286	2082.1444	3e-08	5.4e-07	2.8e-07	1.7e-07	-0.0	2.95e-06	1.49e-06	1e-08	304.13761538	305.11877971	304.11888371	-0.00017425	-0.00051189	-0.00468564
0.25292	2082.52858	3e-08	5.4e-07	2.8e-07	1.7e-07	-0.0	2.95e-06	1.49e-06	1e-08	304.13196051	305.11295734	304.11326686	-0.000174	-0.00049894	-0.00468122
0.25297	2082.91273	3e-08	5.4e-07	2.8e-07	1.7e-07	-0.0	2.95e-06	1.49e-06	1e-08	304.12631366	305.10728218	304.10763767	-0.00017389	-0.0004849	-0.00467679
0.25303	2083.29685	3e-08	5.4e-07	2.8e-07	1.7e-07	-0.0	2.95e-06	1.49e-06	1e-08	304.12067053	305.10176664	304.10199484	-0.00017372	-0.00048489	-0.00467237
0.25308	2083.68093	3e-08	5.4e-07	2.8e-07	1.7e-07	-0.0	2.95e-06	1.49e-06	1e-08	304.11503276	305.09625114	304.09635795	-0.00017355	-0.00049359	-0.00466796
0.25314	2084.06498	3e-08	5.4e-07	2.8e-07	1.7e-07	-0.0	2.95e-06	1.49e-06	1e-08	304.10940033	305.09063656	304.09073926	-0.00017338	-0.00051164	-0.00466355
0.25319	2084.44899	3e-08	5.4e-07	2.8e-07	1.7e-07	-0.0	2.95e-06	1.49e-06	1e-08	304.10377344	305.0848166	304.08515187	-0.00017321	-0.00049645	-0.00465914
0.25325	2084.83297	3e-08	5.4e-07	2.8e-07	1.7e-07	-0.0	2.95e-06	1.49e-06	1e-08	304.09815216	305.07916939	304.07954908	-0.00017303	-0.00048486	-0.00465474
0.2533	2085.21692	3e-08	5.4e-07	2.8e-07	1.7e-07	-0.0	2.95e-06	1.49e-06	1e-08	304.09253663	305.07365401	304.07393593	-0.00017289	-0.00048485	-0.00465034
0.25336	2085.60084	3e-08	5.4e-07	2.8e-07	1.7e-07	-0.0	2.95e-06	1.49e-06	1e-08	304.08692543	305.06813861	304.06832877	-0.00017273	-0.00048484	-0.00464594
0.25341	2085.98472	3e-08	5.4e-07	2.8e-07	1.7e-07	-0.0	2.95e-06	1.49e-06	1e-08	304.08131958	305.06262324	304.06272754	-0.00017256	-0.00048483	-0.00464156
0.25347	2086.36856	3e-08	5.4e-07	2.8e-07	1.7e-07	-0.0	2.95e-06	1.49e-06	1e-08	304.0757192	305.0571079	304.05713221	-0.00017239	-0.00051083	-0.00463717
0.26353	2156.04109	3e-08	5.4e-07	2.8e-07	1.7e-07	-0.0	2.95e-06	1.49e-06	1e-08	303.13492284	304.11844151	303.11867716	-0.00014482	-0.00041339	-0.00390044
0.26359	2156.41868	3e-08	5.4e-07	2.8e-07	1.7e-07	-0.0	2.95e-06	1.49e-06	1e-08	303.13021494	304.11372887	303.11398337	-0.00014462	-0.00043579	-0.00389676
0.26364	2156.79623	3e-08	5.4e-07	2.8e-07	1.7e-07	-0.0	2.95e-06	1.49e-06	1e-08	303.12551339	304.10876074	303.10932593	-0.00014457	-0.00039052	-0.00389306
0.2637	2157.17374	3e-08	5.4e-07	2.8e-07	1.7e-07	-0.0	2.95e-06	1.49e-06	1e-08	303.12081336	304.10430868	303.10461004	-0.0001444	-0.0003897	-0.00388939
0.26375	2157.55122	3e-08	5.4e-07	2.8e-07	1.7e-07	-0.0	2.95e-06	1.49e-06	1e-08	303.11611894	304.09986593	303.0998979	-0.00014425	-0.00043659	-0.00388572
0.26381	2157.92867	3e-08	5.4e-07	2.8e-07	1.7e-07	-0.0	2.95e-06	1.49e-06	1e-08	303.11142951	304.09488852	303.09525657	-0.00014413	-0.00038969	-0.00388204
0.26386	2158.30608	3e-08	5.4e-07	2.8e-07	1.7e-07	-0.0	2.95e-06	1.49e-06	1e-08	303.10674388	304.09044581	303.09055437	-0.00014394	-0.00043657	-0.00387838
0.26392	2158.68346	3e-08	5.4e-07	2.8e-07	1.7e-07	-0.0	2.95e-06	1.49e-06	1e-08	303.10206424	304.0854685	303.08592289	-0.00014378	-0.00038966	-0.00387471
0.26397	2159.06081	3e-08	5.4e-07	2.8e-07	1.7e-07	-0.0	2.95e-06	1.49e-06	1e-08	303.09738999	304.08102596	303.08123044	-0.00014373	-0.00041155	-0.00387105
0.26403	2159.43812	3e-08	5.4e-07	2.8e-07	1.7e-07	-0.0	2.95e-06	1.49e-06	1e-08	303.09271722	304.07633386	303.07657381	-0.00014356	-0.00041469	-0.00386739
0.26408	2159.81539	3e-08	5.4e-07	2.8e-07	1.7e-07	-0.0	2.95e-06	1.49e-06	1e-08	303.08804995	304.07160593	303.07192649	-0.00014343	-0.00040568	-0.00386374
0.26414	2160.19263	3e-08	5.4e-07	2.8e-07	1.7e-07	-0.0	2.95e-06	1.49e-06	1e-08	303.0833869	304.06698067	303.06727146	-0.00014331	-0.00042053	-0.00386008
0.26419	2160.56984	3e-08	5.4e-07	2.8e-07	1.7e-07	-0.0	2.95e-06	1.49e-06	1e-08	303.07872779	304.062186	303.06264225	-0.00014315	-0.00038964	-0.00385643
0.26425	2160.94701	3e-08	5.4e-07	2.8e-07	1.7e-07	-0.0	2.95e-06	1.49e-06	1e-08	303.07407384	304.05774348	303.05797456	-0.00014306	-0.00041072	-0.00385279
0.2643	2161.32415	3e-08	5.4e-07	2.8e-07	1.7e-07	-0.0	2.95e-06	1.49e-06	1e-08	303.06942275	304.05306063	303.05334146	-0.00014285	-0.00041546	-0.00384915
0.26436	2161.70125	3e-08	5.4e-07	2.8e-07	1.7e-07	-0.0	2.95e-06	1.49e-06	1e-08	303.06477849	304.04832368	303.04871983	-0.00014279	-0.00038964	-0.00384551
0.26441	2162.07832	3e-08	5.4e-07	2.8e-07	1.7e-07	-0.0	2.95e-06	1.49e-06	1e-08	303.06013591	304.04388098	303.044067	-0.00014262	-0.00041551	-0.00384188
0.26447	2162.45536	3e-08	5.4e-07	2.8e-07	1.7e-07	-0.0	2.95e-06	1.49e-06	1e-08	303.05549875	304.03914333	303.03945535	-0.00014244	-0.00041063	-0.00383825
0.27453	2230.87056	3e-08	5.4e-07	2.8e-07	1.7e-07	-0.0	2.95e-06	1.49e-06	1e-08	302.27660352	303.26219051	302.26245298	-0.0001198	-0.00034794	-0.00322832
0.27459	2231.24121	3e-08	5.4e-07	2.8e-07	1.7e-07	-0.0	2.95e-06	1.49e-06	1e-08	302.27270304	303.25821629	302.25857605	-0.00011953	-0.00033511	-0.00322527
0.27464	2231.61183	3e-08	5.4e-07	2.8e-07	1.7e-07	-0.0	2.95e-06	1.49e-06	1e-08	302.2688114	303.25438858	302.25468501	-0.00011952	-0.00032467	-0.00322222
0.2747	2231.98241	3e-08	5.4e-07	2.8e-07	1.7e-07	-0.0	2.95e-06	1.49e-06	1e-08	302.26492022	303.25068005	302.25078357	-0.00011936	-0.00034626	-0.00321918
0.27475	2232.35296	3e-08	5.4e-07	2.8e-07	1.7e-07	-0.0	2.95e-06	1.49e-06	1e-08	302.26103393	303.24672487	302.24691651	-0.00011922	-0.00033279	-0.00321613
0.27481	2232.72348	3e-08	5.4e-07	2.8e-07	1.7e-07	-0.0	2.95e-06	1.49e-06	1e-08	302.25715225	303.24292351	302.24303461	-0.00011911	-0.00035905	-0.00321309
0.27486	2233.09396	3e-08	5.4e-07	2.8e-07	1.7e-07	-0.0	2.95e-06	1.49e-06	1e-08	302.2532742	303.23882213	302.23919371	-0.00011905	-0.00031827	-0.00321005
0.27492	2233.4644	3e-08	5.4e-07	2.8e-07	1.7e-07	-0.0	2.95e-06	1.49e-06	1e-08	302.24939797	303.23518661	302.23529971	-0.00011893	-0.00034698	-0.00320702
0.27497	2233.83481	3e-08	5.4e-07	2.8e-07	1.7e-07	-0.0	2.95e-06	1.49e-06	1e-08	302.24552562	303.23122301	302.23145014	-0.00011875	-0.00033316	-0.00320399
0.27503	2234.20518	3e-08	5.4e-07	2.8e-07	1.7e-07	-0.0	2.95e-06	1.49e-06	1e-08	302.24165913	303.22741726	302.22758516	-0.00011871	-0.00034627	-0.00320096
0.27508	2234.57552	3e-08	5.4e-07	2.8e-07	1.7e-07	-0.0	2.95e-06	1.49e-06	1e-08	302.23779405	303.22346179	302.22374278	-0.00011859	-0.00031957	-0.00319793
0.27514	2234.94582	3e-08	5.4e-07	2.8e-07	1.7e-07	-0.0	2.95e-06	1.49e-06	1e-08	302.23393277	303.21981119	302.21986699	-0.00011842	-0.00035161	-0.00319491
0.27519	2235.31609	3e-08	5.4e-07	2.8e-07	1.7e-07	-0.0	2.95e-06	1.49e-06	1e-08	302.23007705	303.21579463	302.2160402	-0.00011838	-0.00033746	-0.00319189
0.27525	2235.68632	3e-08	5.4e-07	2.8e-07	1.7e-07	-0.0	2.95e-06	1.49e-06	1e-08	302.22622263	303.21193964	302.21219772	-0.00011826	-0.00033402	-0.00318887
0.2753	2236.05652	3e-08	5.4e-07	2.8e-07	1.7e-07	-0.0	2.95e-06	1.49e-06	1e-08	302.2223719	303.20812388	302.2083545	-0.00011805	-0.00034448	-0.00318586
0.27536	2236.42669	3e-08	5.4e-07	2.8e-07	1.7e-07	-0.0	2.95e-06	1.49e-06	1e-08	302.21852806	303.20418861	302.20452989	-0.00011808	-0.00033873	-0.00318285
0.27541	2236.79681	3e-08	5.4e-07	2.8e-07	1.7e-07	-0.0	2.95e-06	1.49e-06	1e-08	302.21468336	303.20031908	302.20070147	-0.00011793	-0.00033055	-0.00317984
0.27547	2237.16691	3e-08	5.4e-07	2.8e-07	1.7e-07	-0.0	2.95e-06	1.49e-06	1e-08	302.21084346	303.19654286	302.19686559	-0.00011778	-0.0003215	-0.00317683
0.28553	2304.30039	3e-08	5.4e-07	2.8e-07	1.7e-07	-0.0	2.95e-06	1.49e-06	1e-08	301.56601177	302.55334047	301.55363134	-9.897e-05	-0.00027718	-0.00267181
0.28559	2304.66398	3e-08	5.4e-07	2.8e-07	1.7e-07	-0.0	2.95e-06	1.49e-06	1e-08	301.56278561	302.55016936	301.55040733	-9.877e-05	-0.0002686	-0.00266931
0.28564	2305.02753	3e-08	5.4e-07	2.8e-07	1.7e-07	-0.0	2.95e-06	1.49e-06	1e-08	301.55956602	302.54709635	301.54717451	-9.867e-05	-0.00031571	-0.00266679
0.2857	2305.39104	3e-08	5.4e-07	2.8e-07	1.7e-07	-0.0	2.95e-06	1.49e-06	1e-08	301.55634969	302.54348435	301.54401125	-9.875e-05	-0.00026566	-0.00266423
0.28575	2305.75452	3e-08	5.4e-07	2.8e-07	1.7e-07	-0.0	2.95e-06	1.49e-06	1e-08	301.55313078	302.5404449	301.5407814	-9.865e-05	-0.00029053	-0.00266171
0.28581	2306.11797	3e-08	5.4e-07	2.8e-07	1.7e-07	-0.0	2.95e-06	1.49e-06	1e-08	301.54991504	302.53712089	301.53758988	-9.851e-05	-0.00029196	-0.00265922
0.28586	2306.48137	3e-08	5.4e-07	2.8e-07	1.7e-07	-0.0	2.95e-06	1.49e-06	1e-08	301.54670381	302.53378056	301.53440366	-9.834e-05	-0.00023611	-0.00265671
0.28592	2306.84475	3e-08	5.4e-07	2.8e-07	1.7e-07	-0.0	2.95e-06	1.49e-06	1e-08	301.54349791	302.53107912	301.53114231	-9.834e-05	-0.00028855	-0.00265419
0.28597	2307.20808	3e-08	5.4e-07	2.8e-07	1.7e-07	-0.0	2.95e-06	1.49e-06	1e-08	301.54029208	302.52777774	301.52795815	-9.827e-05	-0.00028565	-0.00265166
0.28603	2307.57138	3e-08	5.4e-07	2.8e-07	1.7e-07	-0.0	2.95e-06	1.49e-06	1e-08	301.53708861	302.52450954	301.52477335	-9.817e-05	-0.00026638	-0.00264915
0.28608	2307.93465	3e-08	5.4e-07	2.8e-07	1.7e-07	-0.0	2.95e-06	1.49e-06	1e-08	301.53388824	302.52146174	301.52156488	-9.806e-05	-0.00028532	-0.00264665
0.28614	2308.29788	3e-08	5.4e-07	2.8e-07	1.7e-07	-0.0	2.95e-06	1.49e-06	1e-08	301.53069149	302.51819722	301.51838638	-9.797e-05	-0.00027418	-0.00264415
0.28619	2308.66107	3e-08	5.4e-07	2.8e-07	1.7e-07	-0.0	2.95e-06	1.49e-06	1e-08	301.52749776	302.51506014	301.5151956	-9.785e-05	-0.00027747	-0.00264164
0.28625	2309.02423	3e-08	5.4e-07	2.8e-07	1.7e-07	-0.0	2.95e-06	1.49e-06	1e-08	301.52430773	302.51188541	301.51201281	-9.777e-05	-0.00028123	-0.00263916
0.2863	2309.38735	3e-08	5.4e-07	2.8e-07	1.7e-07	-0.0	2.95e-06	1.49e-06	1e-08	301.52112057	302.50866762	301.50883867	-9.762e-05	-0.0002704	-0.00263665
0.28636	2309.75044	3e-08	5.4e-07	2.8e-07	1.7e-07	-0.0	2.95e-06	1.49e-06	1e-08	301.51793823	302.50557371	301.50565262	-9.76e-05	-0.00029343	-0.00263416
0.28641	2310.11349	3e-08	5.4e-07	2.8e-07	1.7e-07	-0.0	2.95e-06	1.49e-06	1e-08	301.51475629	302.50221633	301.5025024	-9.747e-05	-0.00026724	-0.00263166
0.28647	2310.4765	3e-08	5.4e-07	2.8e-07	1.7e-07	-0.0	2.95e-06	1.49e-06	1e-08	301.5115786	302.49915856	301.49931871	-9.733e-05	-0.00028541	-0.00262919
0.29653	2376.30266	3e-08	5.4e-07	2.8e-07	1.7e-07	-0.0	2.95e-06	1.49e-06	1e-08	300.97781285	301.96683854	300.96685839	-8.177e-05	-0.00028486	-0.00221127
0.29659	2376.65904	3e-08	5.4e-07	2.8e-07	1.7e-07	-0.0	2.95e-06	1.49e-06	1e-08	300.97514451	301.96357515	300.96426781	-8.184e-05	-0.00019748	-0.00220891
0.29664	2377.01538	3e-08	5.4e-07	2.8e-07	1.7e-07	-0.0	2.95e-06	1.49e-06	1e-08	300.97247407	301.96131282	300.96155791	-8.164e-05	-0.00025923	-0.00220706
0.2967	2377.37168	3e-08	5.4e-07	2.8e-07	1.7e-07	-0.0	2.95e-06	1.49e-06	1e-08	300.96980995	301.95834307	300.95893704	-8.155e-05	-0.00022082	-0.00220494
0.29675	2377.72795	3e-08	5.4e-07	2.8e-07	1.7e-07	-0.0	2.95e-06	1.49e-06	1e-08	300.96714901	301.95581334	300.95626508	-8.158e-05	-0.00020084	-0.00220264
0.29681	2378.08418	3e-08	5.4e-07	2.8e-07	1.7e-07	-0.0	2.95e-06	1.49e-06	1e-08	300.9644869	301.95351246	300.95356834	-8.136e-05	-0.00023618	-0.00220077
0.29686	2378.44037	3e-08	5.4e-07	2.8e-07	1.7e-07	-0.0	2.95e-06	1.49e-06	1e-08	300.96183213	301.95080672	300.95092353	-8.135e-05	-0.00022981	-0.00219869
0.29692	2378.79653	3e-08	5.4e-07	2.8e-07	1.7e-07	-0.0	2.95e-06	1.49e-06	1e-08	300.95917743	301.94817393	300.94827271	-8.133e-05	-0.00023998	-0.00219666
0.29697	2379.15265	3e-08	5.4e-07	2.8e-07	1.7e-07	-0.0	2.95e-06	1.49e-06	1e-08	300.9565235	301.94542461	300.94563898	-8.129e-05	-0.00023462	-0.00219434
0.29703	2379.50873	3e-08	5.4e-07	2.8e-07	1.7e-07	-0.0	2.95e-06	1.49e-06	1e-08	300.95387075	301.94273663	300.94300094	-8.105e-05	-0.0002354	-0.00219247
0.29708	2379.86478	3e-08	5.4e-07	2.8e-07	1.7e-07	-0.0	2.95e-06	1.49e-06	1e-08	300.95122605	301.94003976	300.94036627	-8.102e-05	-0.00022965	-0.00219039
0.29714	2380.22079	3e-08	5.4e-07	2.8e-07	1.7e-07	-0.0	2.95e-06	1.49e-06	1e-08	300.94858204	301.93740868	300.93772642	-8.103e-05	-0.0002263	-0.00218834
0.29719	2380.57677	3e-08	5.4e-07	2.8e-07	1.7e-07	-0.0	2.95e-06	1.49e-06	1e-08	300.94593779	301.93481599	300.93508476	-8.09e-05	-0.00022489	-0.00218625
0.29725	2380.93271	3e-08	5.4e-07	2.8e-07	1.7e-07	-0.0	2.95e-06	1.49e-06	1e-08	300.94329782	301.9322394	300.93244386	-8.087e-05	-0.00022549	-0.00218421
0.2973	2381.28861	3e-08	5.4e-07	2.8e-07	1.7e-07	-0.0	2.95e-06	1.49e-06	1e-08	300.94065879	301.92965596	300.92980664	-8.075e-05	-0.00022479	-0.00218212
0.29736	2381.64447	3e-08	5.4e-07	2.8e-07	1.7e-07	-0.0	2.95e-06	1.49e-06	1e-08	300.93802366	301.92708057	300.92717118	-8.071e-05	-0.00022547	-0.00218009
0.29741	2382.0003	3e-08	5.4e-07	2.8e-07	1.7e-07	-0.0	2.95e-06	1.49e-06	1e-08	300.93538986	301.9244973	300.9245395	-8.056e-05	-0.00025421	-0.002178
0.29747	2382.3561	3e-08	5.4e-07	2.8e-07	1.7e-07	-0.0	2.95e-06	1.49e-06	1e-08	300.93276094	301.9215848	300.92195087	-8.058e-05	-0.00021748	-0.00217595
0.30753	2446.84798	3e-08	5.4e-07	2.8e-07	1.7e-07	-0.0	2.95e-06	1.49e-06	1e-08	300.49096945	301.48057537	300.48130021	-6.748e-05	-0.00015434	-0.00182973
0.30758	2447.197	3e-08	5.4e-07	2.8e-07	1.7e-07	-0.0	2.95e-06	1.49e-06	1e-08	300.48876577	301.47880526	300.47904207	-6.754e-05	-0.00021136	-0.00182805
0.30764	2447.54598	3e-08	5.4e-07	2.8e-07	1.7e-07	-0.0	2.95e-06	1.49e-06	1e-08	300.48656006	301.47638126	300.47686646	-6.762e-05	-0.0001577	-0.00182639
0.30769	2447.89492	3e-08	5.4e-07	2.8e-07	1.7e-07	-0.0	2.95e-06	1.49e-06	1e-08	300.48435165	301.4745726	300.47461793	-6.734e-05	-0.00020667	-0.00182459
0.30775	2448.24382	3e-08	5.4e-07	2.8e-07	1.7e-07	-0.0	2.95e-06	1.49e-06	1e-08	300.48215233	301.47220227	300.47244033	-6.74e-05	-0.00020871	-0.00182288
0.3078	2448.59269	3e-08	5.4e-07	2.8e-07	1.7e-07	-0.0	2.95e-06	1.49e-06	1e-08	300.47995123	301.46980856	300.47026806	-6.743e-05	-0.00020745	-0.00182124
0.30786	2448.94151	3e-08	5.4e-07	2.8e-07	1.7e-07	-0.0	2.95e-06	1.49e-06	1e-08	300.47774898	301.46742934	300.46809637	-6.721e-05	-0.00015434	-0.0018194
0.30791	2449.29031	3e-08	5.4e-07	2.8e-07	1.7e-07	-0.0	2.95e-06	1.49e-06	1e-08	300.47555397	301.46565916	300.46585237	-6.73e-05	-0.0002062	-0.00181758
0.30797	2449.63906	3e-08	5.4e-07	2.8e-07	1.7e-07	-0.0	2.95e-06	1.49e-06	1e-08	300.47335591	301.46329425	300.46368387	-6.723e-05	-0.00020229	-0.00181601
0.30802	2449.98778	3e-08	5.4e-07	2.8e-07	1.7e-07	-0.0	2.95e-06	1.49e-06	1e-08	300.47116024	301.46097415	300.46151199	-6.72e-05	-0.00015437	-0.00181403
0.30808	2450.33646	3e-08	5.4e-07	2.8e-07	1.7e-07	-0.0	2.95e-06	1.49e-06	1e-08	300.46896536	301.45920364	300.45927556	-6.713e-05	-0.0001911	-0.00181264
0.30813	2450.6851	3e-08	5.4e-07	2.8e-07	1.7e-07	-0.0	2.95e-06	1.49e-06	1e-08	300.46677297	301.45701189	300.45709255	-6.702e-05	-0.0002409	-0.00181086
0.30819	2451.03371	3e-08	5.4e-07	2.8e-07	1.7e-07	-0.0	2.95e-06	1.49e-06	1e-08	300.46458413	301.45424888	300.45498184	-6.666e-05	-0.00015432	-0.00180909
0.30824	2451.38227	3e-08	5.4e-07	2.8e-07	1.7e-07	-0.0	2.95e-06	1.49e-06	1e-08	300.46240713	301.45247886	300.45275152	-6.692e-05	-0.00018943	-0.00180738
0.3083	2451.7308	3e-08	5.4e-07	2.8e-07	1.7e-07	-0.0	2.95e-06	1.49e-06	1e-08	300.46022136	301.45030624	300.45057327	-6.683e-05	-0.00019377	-0.00180568
0.30835	2452.0793	3e-08	5.4e-07	2.8e-07	1.7e-07	-0.0	2.95e-06	1.49e-06	1e-08	300.45803861	301.44808374	300.44840339	-6.668e-05	-0.00019613	-0.00180403
0.30841	2452.42775	3e-08	5.4e-07	2.8e-07	1.7e-07	-0.0	2.95e-06	1.49e-06	1e-08	300.45586072	301.44583415	300.44623892	-6.674e-05	-0.0001819	-0.00180223
0.30846	2452.77617	3e-08	5.4e-07	2.8e-07	1.7e-07	-0.0	2.95e-06	1.49e-06	1e-08	300.45368082	301.44374777	300.44405709	-6.653e-05	-0.00021023	-0.00180052
0.31853	2515.90537	3e-08	5.4e-07	2.8e-07	1.7e-07	-0.0	2.95e-06	1.49e-06	1e-08	300.08798055	301.07704542	300.07968002	-5.81e-05	-0.00015384	-0.00151286
0.31858	2516.24686	3e-08	5.4e-07	2.8e-07	1.7e-07	-0.0	2.95e-06	1.49e-06	1e-08	300.08608175	301.07527938	300.07785303	-5.668e-05	-0.00015385	-0.00151256
0.31864	2516.58832	3e-08	5.4e-07	2.8e-07	1.7e-07	-0.0	2.95e-06	1.49e-06	1e-08	300.08422924	301.07351327	300.07602448	-4.845e-05	-0.00015388	-0.0015108
0.31869	2516.92974	3e-08	5.4e-07	2.8e-07	1.7e-07	-0.0	2.95e-06	1.49e-06	1e-08	300.08264567	301.07174676	300.07418689	-5.503e-05	-0.00015387	-0.00150935
0.31875	2517.27112	3e-08	5.4e-07	2.8e-07	1.7e-07	-0.0	2.95e-06	1.49e-06	1e-08	300.08084726	301.0699804	300.07236054	-5.647e-05	-0.00015387	-0.00150787
0.3188	2517.61246	3e-08	5.4e-07	2.8e-07	1.7e-07	-0.0	2.95e-06	1.49e-06	1e-08	300.07900175	301.068214	300.07053831	-5.013e-05	-0.00015391	-0.00150484
0.31886	2517.95376	3e-08	5.4e-07	2.8e-07	1.7e-07	-0.0	2.95e-06	1.49e-06	1e-08	300.07736349	301.06644715	300.06871148	-5.013e-05	-0.00015391	-0.00150484
0.31891	2518.29503	3e-08	5.4e-07	2.8e-07	1.7e-07	-0.0	2.95e-06	1.49e-06	1e-08	300.07572522	301.0646803	300.06688465	-5.512e-05	-0.00015389	-0.00150433
0.31897	2518.63626	3e-08	5.4e-07	2.8e-07	1.7e-07	-0.0	2.95e-06	1.49e-06	1e-08	300.07392392	301.06291363	300.06506552	-5.677e-05	-0.0001539	-0.00150233
0.31902	2518.97745	3e-08	5.4e-07	2.8e-07	1.7e-07	-0.0	2.95e-06	1.49e-06	1e-08	300.07206843	301.06114691	300.06325153	-5.641e-05	-0.00015392	-0.00149865
0.31908	2519.3186	3e-08	5.4e-07	2.8e-07	1.7e-07	-0.0	2.95e-06	1.49e-06	1e-08	300.07022464	301.05937996	300.06144222	-5.641e-05	-0.00015392	-0.00149865
0.31913	2519.65971	3e-08	5.4e-07	2.8e-07	1.7e-07	-0.0	2.95e-06	1.49e-06	1e-08	300.06838085	301.05761301	300.05963292	-5.599e-05	-0.00015392	-0.00149747
0.31919	2520.00079	3e-08	5.4e-07	2.8e-07	1.7e-07	-0.0	2.95e-06	1.49e-06	1e-08	300.06655092	301.05584599	300.05782469	-5.415e-05	-0.00015395	-0.00149233
0.31924	2520.34183	3e-08	5.4e-07	2.8e-07	1.7e-07	-0.0	2.95e-06	1.49e-06	1e-08	300.06478102	301.05407866	300.05602112	-5.415e-05	-0.00015395	-0.00149233
0.3193	2520.68283	3e-08	5.4e-07	2.8e-07	1.7e-07	-0.0	2.95e-06	1.49e-06	1e-08	300.06301111	301.05231133	300.05421756	-5.415e-05	-0.00015395	-0.00149233
0.31935	2521.02379	3e-08	5.4e-07	2.8e-07	1.7e-07	-0.0	2.95e-06	1.49e-06	1e-08	300.06124121	301.050544	300.05241399	-5.415e-05	-0.00015395	-0.00149233
0.31941	2521.36471	3e-08	5.4e-07	2.8e-07	1.7e-07	-0.0	2.95e-06	1.49e-06	1e-08	300.05947131	301.04877668	300.05061043	-5.792e-05	-0.00015394	-0.00148774
0.31946	2521.7056	3e-08	5.4e-07	2.8e-07	1.7e-07	-0.0	2.95e-06	1.49e-06	1e-08	300.05757826	301.04700935	300.04881861	-5.931e-05	-0.00015394	-0.00148604
0.32953	2583.44194	3e-08	5.4e-07	2.8e-07	1.7e-07	-0.0	2.95e-06	1.49e-06	1e-08	299.75661077	300.7258647	299.74937957	-3.77e-05	-0.00015043	-0.00125486
0.32958	2583.77575	3e-08	5.4e-07	2.8e-07	1.7e-07	-0.0	2.95e-06	1.49e-06	1e-08	299.75537787	300.72413645	299.74788147	-4.538e-05	-0.00015037	-0.00125368
0.32964	2584.10951	3e-08	5.4e-07	2.8e-07	1.7e-07	-0.0	2.95e-06	1.49e-06	1e-08	299.75389387	300.72240892	299.74639572	-4.282e-05	-0.0001503	-0.00125143
0.32969	2584.44324	3e-08	5.4e-07	2.8e-07	1.7e-07	-0.0	2.95e-06	1.49e-06	1e-08	299.75249363	300.72068214	299.74490944	-4.15e-05	-0.00015028	-0.00125073
0.32975	2584.77693	3e-08	5.4e-07	2.8e-07	1.7e-07	-0.0	2.95e-06	1.49e-06	1e-08	299.7511365	300.71895557	299.74342227	-4.381e-05	-0.00015026	-0.00125023
0.3298	2585.11058	3e-08	5.4e-07	2.8e-07	1.7e-07	-0.0	2.95e-06	1.49e-06	1e-08	299.74970397	300.71722927	299.741939	-4.715e-05	-0.00015021	-0.0012491
0.32986	2585.44419	3e-08	5.4e-07	2.8e-07	1.7e-07	-0.0	2.95e-06	1.49e-06	1e-08	299.74816205	300.71550354	299.74046195	-4.385e-05	-0.00015018	-0.00124794
0.32991	2585.77776	3e-08	5.4e-07	2.8e-07	1.7e-07	-0.0	2.95e-06	1.49e-06	1e-08	299.74672802	300.71377812	299.73898185	-4.768e-05	-0.00015003	-0.00124372
0.32997	2586.11129	3e-08	5.4e-07	2.8e-07	1.7e-07	-0.0	2.95e-06	1.49e-06	1e-08	299.74516869	300.71205446	299.73751285	-4.768e-05	-0.00015003	-0.00124372
0.33002	2586.44478	3e-08	5.4e-07	2.8e-07	1.7e-07	-0.0	2.95e-06	1.49e-06	1e-08	299.74360937	300.7103308	299.73604385	-4.768e-05	-0.00015003	-0.00124372
0.33008	2586.77824	3e-08	5.4e-07	2.8e-07	1.7e-07	-0.0	2.95e-06	1.49e-06	1e-08	299.74205004	300.70860714	299.73457485	-4.521e-05	-0.00015001	-0.00124309
0.33013	2587.11165	3e-08	5.4e-07	2.8e-07	1.7e-07	-0.0	2.95e-06	1.49e-06	1e-08	299.74057146	300.70688364	299.73310324	-4.021e-05	-0.00014998	-0.00124182
0.33019	2587.44503	3e-08	5.4e-07	2.8e-07	1.7e-07	-0.0	2.95e-06	1.49e-06	1e-08	299.73925658	300.70516048	299.73162635	-4.537e-05	-0.00014992	-0.00124054
0.33024	2587.77837	3e-08	5.4e-07	2.8e-07	1.7e-07	-0.0	2.95e-06	1.49e-06	1e-08	299.73777292	300.70343801	299.73015842	-4.809e-05	-0.00014989	-0.00123986
0.3303	2588.11166	3e-08	5.4e-07	2.8e-07	1.7e-07	-0.0	2.95e-06	1.49e-06	1e-08	299.73620033	300.7017159	299.72869521	-4.259e-05	-0.00014987	-0.00123881
0.33035	2588.44492	3e-08	5.4e-07	2.8e-07	1.7e-07	-0.0	2.95e-06	1.49e-06	1e-08	299.73480751	300.69999402	299.72722572	-4.445e-05	-0.00014978	-0.0012364
0.33041	2588.77814	3e-08	5.4e-07	2.8e-07	1.7e-07	-0.0	2.95e-06	1.49e-06	1e-08	299.73335375	300.69827317	299.72576211	-4.402e-05	-0.00014969	-0.00123378
0.33046	2589.11133	3e-08	5.4e-07	2.8e-07	1.7e-07	-0.0	2.95e-06	1.49e-06	1e-08	299.73191436	300.69655334	299.72430144	-4.402e-05	-0.00014969	-0.00123378
0.34053	2649.42302	3e-08	5.4e-07	2.8e-07	1.7e-07	-0.0	2.95e-06	1.49e-06	1e-08	299.48662112	300.39108152	299.48011479	-3.32e-05	-0.00014012	-0.0010434
0.34058	2649.74896	3e-08	5.4e-07	2.8e-07	1.7e-07	-0.0	2.95e-06	1.49e-06	1e-08	299.48553486	300.38947051	299.47889286	-3.573e-05	-0.00014006	-0.00104258
0.34064	2650.07485	3e-08	5.4e-07	2.8e-07	1.7e-07	-0.0	2.95e-06	1.49e-06	1e-08	299.48436591	300.3878602	299.47767556	-3.865e-05	-0.00013998	-0.00104156
0.34069	2650.40071	3e-08	5.4e-07	2.8e-07	1.7e-07	-0.0	2.95e-06	1.49e-06	1e-08	299.48310143	300.38625073	299.47646366	-3.291e-05	-0.00013984	-0.00103907
0.34075	2650.72653	3e-08	5.4e-07	2.8e-07	1.7e-07	-0.0	2.95e-06	1.49e-06	1e-08	299.48202484	300.38464291	299.475247	-3.291e-05	-0.00013984	-0.00103907
0.3408	2651.0523	3e-08	5.4e-07	2.8e-07	1.7e-07	-0.0	2.95e-06	1.49e-06	1e-08	299.48094825	300.38303509	299.47403034	-3.411e-05	-0.00013982	-0.00103893
0.34086	2651.37804	3e-08	5.4e-07	2.8e-07	1.7e-07	-0.0	2.95e-06	1.49e-06	1e-08	299.47983216	300.38142742	299.47281557	-4.215e-05	-0.00013973	-0.00103794
0.34091	2651.70374	3e-08	5.4e-07	2.8e-07	1.7e-07	-0.0	2.95e-06	1.49e-06	1e-08	299.47845331	300.37982078	299.47161332	-3.591e-05	-0.00013969	-0.00103689
0.34097	2652.0294	3e-08	5.4e-07	2.8e-07	1.7e-07	-0.0	2.95e-06	1.49e-06	1e-08	299.47727834	300.3782147	299.47040373	-3.913e-05	-0.00013953	-0.00103464
0.34102	2652.35501	3e-08	5.4e-07	2.8e-07	1.7e-07	-0.0	2.95e-06	1.49e-06	1e-08	299.47599824	300.37661043	299.4692016	-4.003e-05	-0.00013949	-0.00103406
0.34108	2652.68059	3e-08	5.4e-07	2.8e-07	1.7e-07	-0.0	2.95e-06	1.49e-06	1e-08	299.47468865	300.37500662	299.46800149	-4.003e-05	-0.00013949	-0.00103406
0.34113	2653.00613	3e-08	5.4e-07	2.8e-07	1.7e-07	-0.0	2.95e-06	1.49e-06	1e-08	299.47337907	300.37340281	299.46680138	-3.422e-05	-0.00013943	-0.00103293
0.34119	2653.33163	3e-08	5.4e-07	2.8e-07	1.7e-07	-0.0	2.95e-06	1.49e-06	1e-08	299.4722594	300.37179966	299.46559461	-3.574e-05	-0.00013937	-0.00103215
0.34124	2653.65709	3e-08	5.4e-07	2.8e-07	1.7e-07	-0.0	2.95e-06	1.49e-06	1e-08	299.47108998	300.37019715	299.46439101	-3.866e-05	-0.00013931	-0.0010313
0.3413	2653.98251	3e-08	5.4e-07	2.8e-07	1.7e-07	-0.0	2.95e-06	1.49e-06	1e-08	299.46982508	300.36859539	299.46319261	-3.3e-05	-0.00013911	-0.00102813
0.34135	2654.30789	3e-08	5.4e-07	2.8e-07	1.7e-07	-0.0	2.95e-06	1.49e-06	1e-08	299.46874544	300.36699583	299.46199042	-3.3e-05	-0.00013911	-0.00102813
0.34141	2654.63322	3e-08	5.4e-07	2.8e-07	1.7e-07	-0.0	2.95e-06	1.49e-06	1e-08	299.4676658	300.36539626	299.46078823	-3.3e-05	-0.00013911	-0.00102813
0.34146	2654.95852	3e-08	5.4e-07	2.8e-07	1.7e-07	-0.0	2.95e-06	1.49e-06	1e-08	299.46658615	300.3637967	299.45958605	-3.825e-05	-0.00013905	-0.00102743
0.35152	2713.81188	3e-08	5.4e-07	2.8e-07	1.7e-07	-0.0	2.95e-06	1.49e-06	1e-08	299.26471546	300.08389033	299.25919186	-2.536e-05	-0.00012668	-0.00087011
0.35158	2714.12976	3e-08	5.4e-07	2.8e-07	1.7e-07	-0.0	2.95e-06	1.49e-06	1e-08	299.2638855	300.08243276	299.25818341	-2.922e-05	-0.00012661	-0.00086942
0.35163	2714.4476	3e-08	5.4e-07	2.8e-07	1.7e-07	-0.0	2.95e-06	1.49e-06	1e-08	299.26292908	300.08097606	299.25718126	-3.15e-05	-0.00012652	-0.0008685
0.35169	2714.7654	3e-08	5.4e-07	2.8e-07	1.7e-07	-0.0	2.95e-06	1.49e-06	1e-08	299.26189813	300.07952038	299.25618346	-2.61e-05	-0.00012638	-0.00086677
0.35174	2715.08315	3e-08	5.4e-07	2.8e-07	1.7e-07	-0.0	2.95e-06	1.49e-06	1e-08	299.26104394	300.0780663	299.25518032	-2.61e-05	-0.00012638	-0.00086677
0.3518	2715.40087	3e-08	5.4e-07	2.8e-07	1.7e-07	-0.0	2.95e-06	1.49e-06	1e-08	299.26018976	300.07661223	299.25417717	-2.979e-05	-0.00012633	-0.0008664
0.35185	2715.71854	3e-08	5.4e-07	2.8e-07	1.7e-07	-0.0	2.95e-06	1.49e-06	1e-08	299.25921463	300.07515867	299.25317967	-3.337e-05	-0.00012625	-0.00086562
0.35191	2716.03618	3e-08	5.4e-07	2.8e-07	1.7e-07	-0.0	2.95e-06	1.49e-06	1e-08	299.25812261	300.07370605	299.25218816	-3.004e-05	-0.00012617	-0.00086457
0.35196	2716.35377	3e-08	5.4e-07	2.8e-07	1.7e-07	-0.0	2.95e-06	1.49e-06	1e-08	299.25713946	300.0722544	299.25119333	-3.307e-05	-0.00012598	-0.00086266
0.35202	2716.67133	3e-08	5.4e-07	2.8e-07	1.7e-07	-0.0	2.95e-06	1.49e-06	1e-08	299.25605715	300.07080485	299.25020519	-3.307e-05	-0.00012598	-0.00086266
0.35207	2716.98884	3e-08	5.4e-07	2.8e-07	1.7e-07	-0.0	2.95e-06	1.49e-06	1e-08	299.25497485	300.0693553	299.24921704	-3.201e-05	-0.00012597	-0.00086246
0.35213	2717.30631	3e-08	5.4e-07	2.8e-07	1.7e-07	-0.0	2.95e-06	1.49e-06	1e-08	299.25392712	300.06790594	299.24822768	-2.703e-05	-0.00012589	-0.00086149
0.35218	2717.62374	3e-08	5.4e-07	2.8e-07	1.7e-07	-0.0	2.95e-06	1.49e-06	1e-08	299.25304237	300.06645742	299.24723258	-3.049e-05	-0.00012581	-0.00086072
0.35224	2717.94113	3e-08	5.4e-07	2.8e-07	1.7e-07	-0.0	2.95e-06	1.49e-06	1e-08	299.25204434	300.06500983	299.24624331	-3.193e-05	-0.00012574	-0.00086002
0.35229	2718.25848	3e-08	5.4e-07	2.8e-07	1.7e-07	-0.0	2.95e-06	1.49e-06	1e-08	299.25099939	300.06356302	299.24525695	-2.612e-05	-0.00012552	-0.00085745
0.35235	2718.57579	3e-08	5.4e-07	2.8e-07	1.7e-07	-0.0	2.95e-06	1.49e-06	1e-08	299.25014455	300.06211872	299.24426572	-2.612e-05	-0.00012552	-0.00085745
0.3524	2718.89305	3e-08	5.4e-07	2.8e-07	1.7e-07	-0.0	2.95e-06	1.49e-06	1e-08	299.24928971	300.06067441	299.2432745	-2.612e-05	-0.00012552	-0.00085745
0.35246	2719.21028	3e-08	5.4e-07	2.8e-07	1.7e-07	-0.0	2.95e-06	1.49e-06	1e-08	299.24843488	300.05923011	299.24228328	-3.047e-05	-0.00012548	-0.00085714
0.36252	2776.56941	3e-08	5.4e-07	2.8e-07	1.7e-07	-0.0	2.95e-06	1.49e-06	1e-08	299.08182971	299.80886151	299.07692663	-2.2e-05	-0.0001123	-0.00072733
0.36258	2776.87903	3e-08	5.4e-07	2.8e-07	1.7e-07	-0.0	2.95e-06	1.49e-06	1e-08	299.08110933	299.8075686	299.07609379	-2.696e-05	-0.00011221	-0.00072665
0.36263	2777.18861	3e-08	5.4e-07	2.8e-07	1.7e-07	-0.0	2.95e-06	1.49e-06	1e-08	299.08022662	299.80627674	299.07526875	-2.256e-05	-0.00011201	-0.00072477
0.36269	2777.49814	3e-08	5.4e-07	2.8e-07	1.7e-07	-0.0	2.95e-06	1.49e-06	1e-08	299.07948814	299.80498711	299.07443988	-2.219e-05	-0.000112	-0.00072461
0.36274	2777.80764	3e-08	5.4e-07	2.8e-07	1.7e-07	-0.0	2.95e-06	1.49e-06	1e-08	299.07876175	299.80369767	299.0736107	-2.219e-05	-0.000112	-0.00072461
0.3628	2778.11709	3e-08	5.4e-07	2.8e-07	1.7e-07	-0.0	2.95e-06	1.49e-06	1e-08	299.07803536	299.80240824	299.07278152	-2.775e-05	-0.0001119	-0.0007239
0.36285	2778.4265	3e-08	5.4e-07	2.8e-07	1.7e-07	-0.0	2.95e-06	1.49e-06	1e-08	299.07712682	299.80111989	299.07196101	-2.723e-05	-0.00011184	-0.00072336
0.36291	2778.73587	3e-08	5.4e-07	2.8e-07	1.7e-07	-0.0	2.95e-06	1.49e-06	1e-08	299.07623549	299.79983222	299.07114043	-2.33e-05	-0.00011179	-0.0007228
0.36296	2779.0452	3e-08	5.4e-07	2.8e-07	1.7e-07	-0.0	2.95e-06	1.49e-06	1e-08	299.07547256	299.79854514	299.07031507	-2.871e-05	-0.00011155	-0.00072074
0.36302	2779.35448	3e-08	5.4e-07	2.8e-07	1.7e-07	-0.0	2.95e-06	1.49e-06	1e-08	299.07453252	299.79726088	299.06949985	-2.892e-05	-0.00011154	-0.00072066
0.36307	2779.66373	3e-08	5.4e-07	2.8e-07	1.7e-07	-0.0	2.95e-06	1.49e-06	1e-08	299.07358564	299.79597672	299.06868503	-2.892e-05	-0.00011154	-0.00072066
0.36313	2779.97293	3e-08	5.4e-07	2.8e-07	1.7e-07	-0.0	2.95e-06	1.49e-06	1e-08	299.07263876	299.79469257	299.06787021	-2.284e-05	-0.00011149	-0.00072011
0.36318	2780.28209	3e-08	5.4e-07	2.8e-07	1.7e-07	-0.0	2.95e-06	1.49e-06	1e-08	299.07189094	299.79340891	299.06704755	-2.24e-05	-0.00011143	-0.00071953
0.36324	2780.59121	3e-08	5.4e-07	2.8e-07	1.7e-07	-0.0	2.95e-06	1.49e-06	1e-08	299.07115752	299.79212598	299.066225	-2.679e-05	-0.00011135	-0.0007189
0.36329	2780.90028	3e-08	5.4e-07	2.8e-07	1.7e-07	-0.0	2.95e-06	1.49e-06	1e-08	299.07028047	299.79084401	299.06540938	-2.12e-05	-0.00011116	-0.00071708
0.36335	2781.20932	3e-08	5.4e-07	2.8e-07	1.7e-07	-0.0	2.95e-06	1.49e-06	1e-08	299.0695863	299.78956419	299.0645882	-2.12e-05	-0.00011116	-0.00071708
0.3634	2781.51831	3e-08	5.4e-07	2.8e-07	1.7e-07	-0.0	2.95e-06	1.49e-06	1e-08	299.06889213	299.78828437	299.06376702	-2.177e-05	-0.00011115	-0.00071703
0.36346	2781.82726	3e-08	5.4e-07	2.8e-07	1.7e-07	-0.0	2.95e-06	1.49e-06	1e-08	299.06817949	299.78700463	299.06294671	-2.944e-05	-0.00011104	-0.00071627
0.37352	2837.6539	3e-08	5.4e-07	2.8e-07	1.7e-07	-0.0	2.95e-06	1.49e-06	1e-08	298.93026149	299.56663805	298.92586188	-2.634e-05	-9.808e-05	-0.00060812
0.37358	2837.95505	3e-08	5.4e-07	2.8e-07	1.7e-07	-0.0	2.95e-06	1.49e-06	1e-08	298.92939878	299.56550825	298.92518258	-2.634e-05	-9.808e-05	-0.00060812
0.37363	2838.25615	3e-08	5.4e-07	2.8e-07	1.7e-07	-0.0	2.95e-06	1.49e-06	1e-08	298.92853606	299.56437844	298.92450327	-1.844e-05	-9.807e-05	-0.00060785
0.37369	2838.55721	3e-08	5.4e-07	2.8e-07	1.7e-07	-0.0	2.95e-06	1.49e-06	1e-08	298.92793215	299.56324878	298.92381324	-2.002e-05	-9.795e-05	-0.000607
0.37374	2838.85823	3e-08	5.4e-07	2.8e-07	1.7e-07	-0.0	2.95e-06	1.49e-06	1e-08	298.9272766	299.56212042	298.92312646	-1.972e-05	-9.781e-05	-0.00060583
0.3738	2839.1592	3e-08	5.4e-07	2.8e-07	1.7e-07	-0.0	2.95e-06	1.49e-06	1e-08	298.92663088	299.56099375	298.92244069	-1.972e-05	-9.781e-05	-0.00060583
0.37385	2839.46013	3e-08	5.4e-07	2.8e-07	1.7e-07	-0.0	2.95e-06	1.49e-06	1e-08	298.92598517	299.55986709	298.92175492	-2.062e-05	-9.77e-05	-0.00060501
0.37391	2839.76102	3e-08	5.4e-07	2.8e-07	1.7e-07	-0.0	2.95e-06	1.49e-06	1e-08	298.92530981	299.55874165	298.92107143	-2.182e-05	-9.756e-05	-0.00060393
0.37396	2840.06186	3e-08	5.4e-07	2.8e-07	1.7e-07	-0.0	2.95e-06	1.49e-06	1e-08	298.92459539	299.55761784	298.92039092	-2.182e-05	-9.756e-05	-0.00060393
0.37402	2840.36267	3e-08	5.4e-07	2.8e-07	1.7e-07	-0.0	2.95e-06	1.49e-06	1e-08	298.92388097	299.55649402	298.91971041	-2.182e-05	-9.756e-05	-0.00060393
0.37407	2840.66342	3e-08	5.4e-07	2.8e-07	1.7e-07	-0.0	2.95e-06	1.49e-06	1e-08	298.92316655	299.5553702	298.9190299	-1.805e-05	-9.735e-05	-0.00060223
0.37413	2840.96414	3e-08	5.4e-07	2.8e-07	1.7e-07	-0.0	2.95e-06	1.49e-06	1e-08	298.92257534	299.55424875	298.9183462	-1.767e-05	-9.733e-05	-0.00060206
0.37418	2841.26481	3e-08	5.4e-07	2.8e-07	1.7e-07	-0.0	2.95e-06	1.49e-06	1e-08	298.92199673	299.55312755	298.91766218	-1.767e-05	-9.733e-05	-0.00060206
0.37424	2841.56544	3e-08	5.4e-07	2.8e-07	1.7e-07	-0.0	2.95e-06	1.49e-06	1e-08	298.92141811	299.55200634	298.91697815	-2.047e-05	-9.728e-05	-0.00060173
0.37429	2841.86603	3e-08	5.4e-07	2.8e-07	1.7e-07	-0.0	2.95e-06	1.49e-06	1e-08	298.92074779	299.55088571	298.91629845	-2.498e-05	-9.72e-05	-0.0006012
0.37435	2842.16657	3e-08	5.4e-07	2.8e-07	1.7e-07	-0.0	2.95e-06	1.49e-06	1e-08	298.91992963	299.54976602	298.91562572	-1.945e-05	-9.713e-05	-0.00060054
0.3744	2842.46707	3e-08	5.4e-07	2.8e-07	1.7e-07	-0.0	2.95e-06	1.49e-06	1e-08	298.91929262	299.54864711	298.91494605	-1.967e-05	-9.706e-05	-0.00059999
0.37446	2842.76753	3e-08	5.4e-07	2.8e-07	1.7e-07	-0.0	2.95e-06	1.49e-06	1e-08	298.91864831	299.54752901	298.91426736	-2.553e-05	-9.686e-05	-0.0005986
0.38452	2897.02072	3e-08	5.4e-07	2.8e-07	1.7e-07	-0.0	2.95e-06	1.49e-06	1e-08	298.80417197	299.35581647	298.8002633	-1.964e-05	-8.5e-05	-0.00051018
0.38458	2897.31316	3e-08	5.4e-07	2.8e-07	1.7e-07	-0.0	2.95e-06	1.49e-06	1e-08	298.80352856	299.35483685	298.79969376	-1.607e-05	-8.495e-05	-0.00050974
0.38463	2897.60555	3e-08	5.4e-07	2.8e-07	1.7e-07	-0.0	2.95e-06	1.49e-06	1e-08	298.80300211	299.35385783	298.79911976	-2.188e-05	-8.477e-05	-0.00050858
0.38469	2897.8979	3e-08	5.4e-07	2.8e-07	1.7e-07	-0.0	2.95e-06	1.49e-06	1e-08	298.80228537	299.35288086	298.79855529	-2.188e-05	-8.477e-05	-0.00050858
0.38474	2898.19021	3e-08	5.4e-07	2.8e-07	1.7e-07	-0.0	2.95e-06	1.49e-06	1e-08	298.80156863	299.35190389	298.79799082	-1.953e-05	-8.476e-05	-0.00050845
0.3848	2898.48247	3e-08	5.4e-07	2.8e-07	1.7e-07	-0.0	2.95e-06	1.49e-06	1e-08	298.80092903	299.35092705	298.79742321	-1.376e-05	-8.472e-05	-0.00050803
0.38485	2898.77469	3e-08	5.4e-07	2.8e-07	1.7e-07	-0.0	2.95e-06	1.49e-06	1e-08	298.80047817	299.34995071	298.79684804	-1.871e-05	-8.464e-05	-0.00050757
0.38491	2899.06686	3e-08	5.4e-07	2.8e-07	1.7e-07	-0.0	2.95e-06	1.49e-06	1e-08	298.79986523	299.34897526	298.79628035	-1.484e-05	-8.446e-05	-0.00050622
0.38496	2899.35899	3e-08	5.4e-07	2.8e-07	1.7e-07	-0.0	2.95e-06	1.49e-06	1e-08	298.79937915	299.34800187	298.79570887	-1.479e-05	-8.446e-05	-0.0005062
0.38502	2899.65108	3e-08	5.4e-07	2.8e-07	1.7e-07	-0.0	2.95e-06	1.49e-06	1e-08	298.79889478	299.34702851	298.79513735	-1.479e-05	-8.446e-05	-0.0005062
0.38507	2899.94312	3e-08	5.4e-07	2.8e-07	1.7e-07	-0.0	2.95e-06	1.49e-06	1e-08	298.79841042	299.34605515	298.79456582	-2.014e-05	-8.435e-05	-0.00050558
0.38513	2900.23512	3e-08	5.4e-07	2.8e-07	1.7e-07	-0.0	2.95e-06	1.49e-06	1e-08	298.79775059	299.34508296	298.79400254	-1.878e-05	-8.431e-05	-0.00050526
0.38518	2900.52707	3e-08	5.4e-07	2.8e-07	1.7e-07	-0.0	2.95e-06	1.49e-06	1e-08	298.79713538	299.34411125	298.79343773	-1.537e-05	-8.426e-05	-0.00050485
0.38524	2900.81898	3e-08	5.4e-07	2.8e-07	1.7e-07	-0.0	2.95e-06	1.49e-06	1e-08	298.79663182	299.3431401	298.79286866	-2.026e-05	-8.405e-05	-0.00050346
0.38529	2901.11085	3e-08	5.4e-07	2.8e-07	1.7e-07	-0.0	2.95e-06	1.49e-06	1e-08	298.79596805	299.34217135	298.79230812	-2.116e-05	-8.402e-05	-0.0005032
0.38535	2901.40267	3e-08	5.4e-07	2.8e-07	1.7e-07	-0.0	2.95e-06	1.49e-06	1e-08	298.79527508	299.34120305	298.79174912	-2.116e-05	-8.402e-05	-0.0005032
0.3854	2901.69444	3e-08	5.4e-07	2.8e-07	1.7e-07	-0.0	2.95e-06	1.49e-06	1e-08	298.79458212	299.34023474	298.79119013	-1.941e-05	-8.401e-05	-0.00050313
0.38546	2901.98618	3e-08	5.4e-07	2.8e-07	1.7e-07	-0.0	2.95e-06	1.49e-06	1e-08	298.79394621	299.33926649	298.79062879	-1.317e-05	-8.397e-05	-0.00050272
0.39552	2954.62185	3e-08	5.4e-07	2.8e-07	1.7e-07	-0.0	2.95e-06	1.49e-06	1e-08	298.69864383	299.17383781	298.69555526	-1.221e-05	-7.299e-05	-0.0004273
0.39558	2954.90533	3e-08	5.4e-07	2.8e-07	1.7e-07	-0.0	2.95e-06	1.49e-06	1e-08	298.69824391	299.17299623	298.69507482	-1.144e-05	-7.296e-05	-0.00042709
0.39563	2955.18877	3e-08	5.4e-07	2.8e-07	1.7e-07	-0.0	2.95e-06	1.49e-06	1e-08	298.697869	299.17215498	298.69459356	-1.144e-05	-7.296e-05	-0.00042709
0.39569	2955.47216	3e-08	5.4e-07	2.8e-07	1.7e-07	-0.0	2.95e-06	1.49e-06	1e-08	298.6974941	299.17131373	298.69411229	-1.389e-05	-7.293e-05	-0.00042693
0.39574	2955.75551	3e-08	5.4e-07	2.8e-07	1.7e-07	-0.0	2.95e-06	1.49e-06	1e-08	298.69703899	299.17047284	298.69363465	-1.964e-05	-7.286e-05	-0.00042653
0.3958	2956.03882	3e-08	5.4e-07	2.8e-07	1.7e-07	-0.0	2.95e-06	1.49e-06	1e-08	298.69639548	299.16963283	298.69316554	-1.355e-05	-7.281e-05	-0.00042609
0.39585	2956.32207	3e-08	5.4e-07	2.8e-07	1.7e-07	-0.0	2.95e-06	1.49e-06	1e-08	298.69595161	299.16879338	298.69268842	-1.492e-05	-7.272e-05	-0.00042555
0.39591	2956.60528	3e-08	5.4e-07	2.8e-07	1.7e-07	-0.0	2.95e-06	1.49e-06	1e-08	298.69546282	299.16795492	298.69221387	-1.88e-05	-7.26e-05	-0.00042483
0.39596	2956.88845	3e-08	5.4e-07	2.8e-07	1.7e-07	-0.0	2.95e-06	1.49e-06	1e-08	298.69484704	299.16711781	298.6917456	-1.88e-05	-7.26e-05	-0.00042483
0.39602	2957.17157	3e-08	5.4e-07	2.8e-07	1.7e-07	-0.0	2.95e-06	1.49e-06	1e-08	298.69423126	299.1662807	298.69127732	-1.604e-05	-7.259e-05	-0.00042471
0.39607	2957.45465	3e-08	5.4e-07	2.8e-07	1.7e-07	-0.0	2.95e-06	1.49e-06	1e-08	298.69370588	299.16544372	298.69080533	-1.01e-05	-7.256e-05	-0.00042437
0.39613	2957.73767	3e-08	5.4e-07	2.8e-07	1.7e-07	-0.0	2.95e-06	1.49e-06	1e-08	298.69337515	299.16460712	298.69032543	-1.589e-05	-7.248e-05	-0.00042395
0.39618	2958.02066	3e-08	5.4e-07	2.8e-07	1.7e-07	-0.0	2.95e-06	1.49e-06	1e-08	298.69285444	299.16377145	298.68985414	-1.19e-05	-7.234e-05	-0.00042297
0.39624	2958.3036	3e-08	5.4e-07	2.8e-07	1.7e-07	-0.0	2.95e-06	1.49e-06	1e-08	298.69246452	299.16293734	298.68937843	-1.145e-05	-7.233e-05	-0.00042286
0.39629	2958.58649	3e-08	5.4e-07	2.8e-07	1.7e-07	-0.0	2.95e-06	1.49e-06	1e-08	298.69208953	299.16210341	298.68890222	-1.145e-05	-7.233e-05	-0.00042286
0.39635	2958.86934	3e-08	5.4e-07	2.8e-07	1.7e-07	-0.0	2.95e-06	1.49e-06	1e-08	298.69171454	299.16126949	298.68842601	-1.74e-05	-7.224e-05	-0.00042237
0.3964	2959.15214	3e-08	5.4e-07	2.8e-07	1.7e-07	-0.0	2.95e-06	1.49e-06	1e-08	298.69114463	299.16043661	298.68795872	-1.524e-05	-7.22e-05	-0.00042206
0.39646	2959.4349	3e-08	5.4e-07	2.8e-07	1.7e-07	-0.0	2.95e-06	1.49e-06	1e-08	298.69064545	299.15960418	298.68748877	-1.322e-05	-7.214e-05	-0.00042168
0.40652	3010.40556	3e-08	5.4e-07	2.8e-07	1.7e-07	-0.0	2.95e-06	1.49e-06	1e-08	298.61067469	299.017711	298.60805428	-1.135e-05	-6.254e-05	-0.00035943
0.40657	3010.67982	3e-08	5.4e-07	2.8e-07	1.7e-07	-0.0	2.95e-06	1.49e-06	1e-08	298.61030289	299.01698967	298.60765327	-1.291e-05	-6.237e-05	-0.0003584
0.40663	3010.95403	3e-08	5.4e-07	2.8e-07	1.7e-07	-0.0	2.95e-06	1.49e-06	1e-08	298.60987993	299.01627025	298.60725566	-1.297e-05	-6.237e-05	-0.00035836
0.40668	3011.2282	3e-08	5.4e-07	2.8e-07	1.7e-07	-0.0	2.95e-06	1.49e-06	1e-08	298.60945494	299.01555091	298.60685818	-1.297e-05	-6.237e-05	-0.00035836
0.40674	3011.50232	3e-08	5.4e-07	2.8e-07	1.7e-07	-0.0	2.95e-06	1.49e-06	1e-08	298.60902994	299.01483157	298.6064607	-1.119e-05	-6.228e-05	-0.00035775
0.40679	3011.77639	3e-08	5.4e-07	2.8e-07	1.7e-07	-0.0	2.95e-06	1.49e-06	1e-08	298.60866332	299.01411328	298.60606145	-9.93e-06	-6.221e-05	-0.00035732
0.40685	3012.05042	3e-08	5.4e-07	2.8e-07	1.7e-07	-0.0	2.95e-06	1.49e-06	1e-08	298.60833808	299.01339574	298.60566094	-9.93e-06	-6.221e-05	-0.00035732
0.4069	3012.32439	3e-08	5.4e-07	2.8e-07	1.7e-07	-0.0	2.95e-06	1.49e-06	1e-08	298.60801284	299.01267819	298.60526043	-1.102e-05	-6.219e-05	-0.0003572
0.40696	3012.59833	3e-08	5.4e-07	2.8e-07	1.7e-07	-0.0	2.95e-06	1.49e-06	1e-08	298.60765172	299.0119609	298.6048616	-1.518e-05	-6.211e-05	-0.00035675
0.40701	3012.87221	3e-08	5.4e-07	2.8e-07	1.7e-07	-0.0	2.95e-06	1.49e-06	1e-08	298.6071544	299.01124457	298.60446912	-1.287e-05	-6.208e-05	-0.00035652
0.40707	3013.14605	3e-08	5.4e-07	2.8e-07	1.7e-07	-0.0	2.95e-06	1.49e-06	1e-08	298.6067327	299.01052858	298.60407368	-9.67e-06	-6.204e-05	-0.00035621
0.40712	3013.41984	3e-08	5.4e-07	2.8e-07	1.7e-07	-0.0	2.95e-06	1.49e-06	1e-08	298.606416	299.00981305	298.60367412	-1.252e-05	-6.2e-05	-0.00035601
0.40718	3013.69359	3e-08	5.4e-07	2.8e-07	1.7e-07	-0.0	2.95e-06	1.49e-06	1e-08	298.60600573	299.00909798	298.6032788	-1.264e-05	-6.195e-05	-0.0003557
0.40723	3013.96728	3e-08	5.4e-07	2.8e-07	1.7e-07	-0.0	2.95e-06	1.49e-06	1e-08	298.60559155	299.00838348	298.60288401	-1.271e-05	-6.179e-05	-0.00035468
0.40729	3014.24093	3e-08	5.4e-07	2.8e-07	1.7e-07	-0.0	2.95e-06	1.49e-06	1e-08	298.60517497	299.00767083	298.60249052	-1.318e-05	-6.171e-05	-0.00035423
0.40734	3014.51454	3e-08	5.4e-07	2.8e-07	1.7e-07	-0.0	2.95e-06	1.49e-06	1e-08	298.60474326	299.00695903	298.60209822	-1.318e-05	-6.171e-05	-0.00035423
0.4074	3014.78809	3e-08	5.4e-07	2.8e-07	1.7e-07	-0.0	2.95e-06	1.49e-06	1e-08	298.60431155	299.00624722	298.60170592	-1.318e-05	-6.171e-05	-0.00035423
0.40745	3015.0616	3e-08	5.4e-07	2.8e-07	1.7e-07	-0.0	2.95e-06	1.49e-06	1e-08	298.60387984	299.00553541	298.60131362	-1.219e-05	-6.168e-05	-0.00035399
0.41752	3064.31575	3e-08	5.4e-07	2.8e-07	1.7e-07	-0.0	2.95e-06	1.49e-06	1e-08	298.5371564	298.88437167	298.53481713	-1.077e-05	-5.328e-05	-0.00030186
0.41757	3064.58049	3e-08	5.4e-07	2.8e-07	1.7e-07	-0.0	2.95e-06	1.49e-06	1e-08	298.53680353	298.883757	298.53448315	-7.16e-06	-5.325e-05	-0.00030163
0.41763	3064.84518	3e-08	5.4e-07	2.8e-07	1.7e-07	-0.0	2.95e-06	1.49e-06	1e-08	298.53656905	298.88314265	298.53414438	-1.108e-05	-5.321e-05	-0.00030147
0.41768	3065.10983	3e-08	5.4e-07	2.8e-07	1.7e-07	-0.0	2.95e-06	1.49e-06	1e-08	298.53620605	298.88252872	298.53381128	-1.094e-05	-5.317e-05	-0.00030121
0.41774	3065.37443	3e-08	5.4e-07	2.8e-07	1.7e-07	-0.0	2.95e-06	1.49e-06	1e-08	298.53584771	298.88191527	298.53347829	-1.103e-05	-5.301e-05	-0.00030025
0.41779	3065.63898	3e-08	5.4e-07	2.8e-07	1.7e-07	-0.0	2.95e-06	1.49e-06	1e-08	298.53548627	298.88130364	298.53314657	-1.109e-05	-5.3e-05	-0.00030017
0.41785	3065.90348	3e-08	5.4e-07	2.8e-07	1.7e-07	-0.0	2.95e-06	1.49e-06	1e-08	298.53512288	298.88069216	298.53281502	-1.109e-05	-5.3e-05	-0.00030017
0.4179	3066.16793	3e-08	5.4e-07	2.8e-07	1.7e-07	-0.0	2.95e-06	1.49e-06	1e-08	298.53475949	298.88008068	298.53248346	-1.079e-05	-5.298e-05	-0.00030006
0.41796	3066.43234	3e-08	5.4e-07	2.8e-07	1.7e-07	-0.0	2.95e-06	1.49e-06	1e-08	298.53440574	298.8794694	298.53215163	-8.97e-06	-5.288e-05	-0.00029939
0.41801	3066.6967	3e-08	5.4e-07	2.8e-07	1.7e-07	-0.0	2.95e-06	1.49e-06	1e-08	298.53411193	298.87885934	298.53181802	-8.97e-06	-5.288e-05	-0.00029939
0.41807	3066.961	3e-08	5.4e-07	2.8e-07	1.7e-07	-0.0	2.95e-06	1.49e-06	1e-08	298.53381811	298.87824928	298.53148442	-9.32e-06	-5.286e-05	-0.00029931
0.41812	3067.22526	3e-08	5.4e-07	2.8e-07	1.7e-07	-0.0	2.95e-06	1.49e-06	1e-08	298.53351262	298.87763937	298.53115141	-1.265e-05	-5.273e-05	-0.00029858
0.41818	3067.48947	3e-08	5.4e-07	2.8e-07	1.7e-07	-0.0	2.95e-06	1.49e-06	1e-08	298.5330981	298.87703095	298.5308239	-1.265e-05	-5.273e-05	-0.00029858
0.41823	3067.75364	3e-08	5.4e-07	2.8e-07	1.7e-07	-0.0	2.95e-06	1.49e-06	1e-08	298.53268357	298.87642252	298.5304964	-1.234e-05	-5.273e-05	-0.00029856
0.41829	3068.01775	3e-08	5.4e-07	2.8e-07	1.7e-07	-0.0	2.95e-06	1.49e-06	1e-08	298.53227908	298.87581412	298.53016849	-7.06e-06	-5.269e-05	-0.0002982
0.41834	3068.28182	3e-08	5.4e-07	2.8e-07	1.7e-07	-0.0	2.95e-06	1.49e-06	1e-08	298.53204772	298.87520625	298.52983361	-9.55e-06	-5.264e-05	-0.00029799
0.4184	3068.54583	3e-08	5.4e-07	2.8e-07	1.7e-07	-0.0	2.95e-06	1.49e-06	1e-08	298.53173485	298.87459885	298.52950246	-1.198e-05	-5.26e-05	-0.00029778
0.41845	3068.8098	3e-08	5.4e-07	2.8e-07	1.7e-07	-0.0	2.95e-06	1.49e-06	1e-08	298.53134213	298.87399191	298.52917497	-6.74e-06	-5.246e-05	-0.00029684
0.42852	3116.29134	3e-08	5.4e-07	2.8e-07	1.7e-07	-0.0	2.95e-06	1.49e-06	1e-08	298.47522548	298.77087258	298.47345406	-7.86e-06	-4.53e-05	-0.00025383
0.42857	3116.54625	3e-08	5.4e-07	2.8e-07	1.7e-07	-0.0	2.95e-06	1.49e-06	1e-08	298.474968	298.77034983	298.47317223	-7.23e-06	-4.519e-05	-0.00025316
0.42863	3116.80111	3e-08	5.4e-07	2.8e-07	1.7e-07	-0.0	2.95e-06	1.49e-06	1e-08	298.47473117	298.76982837	298.47289029	-7.12e-06	-4.518e-05	-0.00025312
0.42868	3117.05591	3e-08	5.4e-07	2.8e-07	1.7e-07	-0.0	2.95e-06	1.49e-06	1e-08	298.47449776	298.769307	298.47260827	-7.12e-06	-4.518e-05	-0.00025312
0.42874	3117.31067	3e-08	5.4e-07	2.8e-07	1.7e-07	-0.0	2.95e-06	1.49e-06	1e-08	298.47426434	298.76878562	298.47232625	-9.44e-06	-4.51e-05	-0.00025269
0.42879	3117.56538	3e-08	5.4e-07	2.8e-07	1.7e-07	-0.0	2.95e-06	1.49e-06	1e-08	298.47395503	298.76826514	298.47204796	-9.99e-06	-4.508e-05	-0.0002526
0.42885	3117.82004	3e-08	5.4e-07	2.8e-07	1.7e-07	-0.0	2.95e-06	1.49e-06	1e-08	298.47362778	298.76774487	298.47177055	-8.24e-06	-4.505e-05	-0.00025236
0.4289	3118.07464	3e-08	5.4e-07	2.8e-07	1.7e-07	-0.0	2.95e-06	1.49e-06	1e-08	298.47335775	298.76722501	298.47149098	-6.31e-06	-4.501e-05	-0.0002521
0.42896	3118.3292	3e-08	5.4e-07	2.8e-07	1.7e-07	-0.0	2.95e-06	1.49e-06	1e-08	298.47315096	298.76670559	298.47120901	-6.91e-06	-4.5e-05	-0.00025205
0.42901	3118.58371	3e-08	5.4e-07	2.8e-07	1.7e-07	-0.0	2.95e-06	1.49e-06	1e-08	298.47292464	298.76618628	298.47092792	-1.053e-05	-4.494e-05	-0.00025179
0.42907	3118.83816	3e-08	5.4e-07	2.8e-07	1.7e-07	-0.0	2.95e-06	1.49e-06	1e-08	298.4725794	298.76566761	298.47065223	-8.11e-06	-4.491e-05	-0.00025156
0.42912	3119.09257	3e-08	5.4e-07	2.8e-07	1.7e-07	-0.0	2.95e-06	1.49e-06	1e-08	298.47231345	298.76514929	298.47037341	-8.82e-06	-4.483e-05	-0.00025108
0.42918	3119.34693	3e-08	5.4e-07	2.8e-07	1.7e-07	-0.0	2.95e-06	1.49e-06	1e-08	298.47202433	298.76463193	298.47009615	-1.077e-05	-4.473e-05	-0.00025049
0.42923	3119.60124	3e-08	5.4e-07	2.8e-07	1.7e-07	-0.0	2.95e-06	1.49e-06	1e-08	298.47167132	298.76411577	298.4698223	-1.077e-05	-4.473e-05	-0.00025049
0.42929	3119.85549	3e-08	5.4e-07	2.8e-07	1.7e-07	-0.0	2.95e-06	1.49e-06	1e-08	298.47131831	298.76359962	298.46954844	-1.077e-05	-4.473e-05	-0.00025049
0.42934	3120.1097	3e-08	5.4e-07	2.8e-07	1.7e-07	-0.0	2.95e-06	1.49e-06	1e-08	298.47096531	298.76308346	298.46927459	-1.077e-05	-4.473e-05	-0.00025049
0.4294	3120.36385	3e-08	5.4e-07	2.8e-07	1.7e-07	-0.0	2.95e-06	1.49e-06	1e-08	298.4706123	298.7625673	298.46900074	-4.49e-06	-4.468e-05	-0.00025015
0.42945	3120.61796	3e-08	5.4e-07	2.8e-07	1.7e-07	-0.0	2.95e-06	1.49e-06	1e-08	298.47046513	298.76205162	298.46871849	-3.54e-06	-4.468e-05	-0.0002501
0.43952	3166.26546	3e-08	5.4e-07	2.8e-07	1.7e-07	-0.0	2.95e-06	1.49e-06	1e-08	298.42309491	298.67450572	298.42198463	2.7e-07	-3.843e-05	-0.00021342
0.43957	3166.51018	3e-08	5.4e-07	2.8e-07	1.7e-07	-0.0	2.95e-06	1.49e-06	1e-08	298.42310378	298.67406216	298.4217385	-6.93e-06	-3.837e-05	-0.0002132
0.43963	3166.75485	3e-08	5.4e-07	2.8e-07	1.7e-07	-0.0	2.95e-06	1.49e-06	1e-08	298.42287658	298.67361925	298.42150271	-4.98e-06	-3.831e-05	-0.00021284
0.43968	3166.99947	3e-08	5.4e-07	2.8e-07	1.7e-07	-0.0	2.95e-06	1.49e-06	1e-08	298.42271347	298.67317699	298.4212646	-3.72e-06	-3.829e-05	-0.00021269
0.43974	3167.24403	3e-08	5.4e-07	2.8e-07	1.7e-07	-0.0	2.95e-06	1.49e-06	1e-08	298.42259139	298.67273499	298.4210249	-4e-06	-3.829e-05	-0.00021268
0.43979	3167.48855	3e-08	5.4e-07	2.8e-07	1.7e-07	-0.0	2.95e-06	1.49e-06	1e-08	298.42246042	298.67229302	298.4207856	-9.35e-06	-3.823e-05	-0.00021243
0.43985	3167.73301	3e-08	5.4e-07	2.8e-07	1.7e-07	-0.0	2.95e-06	1.49e-06	1e-08	298.42215384	298.67185172	298.42055409	-6.72e-06	-3.821e-05	-0.00021226
0.4399	3167.97742	3e-08	5.4e-07	2.8e-07	1.7e-07	-0.0	2.95e-06	1.49e-06	1e-08	298.42193344	298.67141067	298.4203191	-6.85e-06	-3.815e-05	-0.00021195
0.43996	3168.22178	3e-08	5.4e-07	2.8e-07	1.7e-07	-0.0	2.95e-06	1.49e-06	1e-08	298.42170899	298.67097024	298.42008464	-9.89e-06	-3.806e-05	-0.00021142
0.44001	3168.46608	3e-08	5.4e-07	2.8e-07	1.7e-07	-0.0	2.95e-06	1.49e-06	1e-08	298.4213847	298.67053096	298.41985507	-9.89e-06	-3.806e-05	-0.00021142
0.44007	3168.71034	3e-08	5.4e-07	2.8e-07	1.7e-07	-0.0	2.95e-06	1.49e-06	1e-08	298.4210604	298.67009168	298.41962549	-9.89e-06	-3.806e-05	-0.00021142
0.44012	3168.95454	3e-08	5.4e-07	2.8e-07	1.7e-07	-0.0	2.95e-06	1.49e-06	1e-08	298.42073611	298.6696524	298.41939591	-8.05e-06	-3.805e-05	-0.00021136
0.44018	3169.19869	3e-08	5.4e-07	2.8e-07	1.7e-07	-0.0	2.95e-06	1.49e-06	1e-08	298.42047213	298.66921318	298.41916383	-1.72e-06	-3.803e-05	-0.00021115
0.44023	3169.44279	3e-08	5.4e-07	2.8e-07	1.7e-07	-0.0	2.95e-06	1.49e-06	1e-08	298.42041576	298.66877418	298.41892312	-6.53e-06	-3.798e-05	-0.00021096
0.44029	3169.68683	3e-08	5.4e-07	2.8e-07	1.7e-07	-0.0	2.95e-06	1.49e-06	1e-08	298.42020166	298.66833572	298.41868937	-9.69e-06	-3.795e-05	-0.00021083
0.44034	3169.93083	3e-08	5.4e-07	2.8e-07	1.7e-07	-0.0	2.95e-06	1.49e-06	1e-08	298.41988418	298.6678976	298.41846019	-2.26e-06	-3.788e-05	-0.0002103
0.4404	3170.17477	3e-08	5.4e-07	2.8e-07	1.7e-07	-0.0	2.95e-06	1.49e-06	1e-08	298.41981017	298.66746032	298.41822122	-2.13e-06	-3.788e-05	-0.00021029
0.44045	3170.41866	3e-08	5.4e-07	2.8e-07	1.7e-07	-0.0	2.95e-06	1.49e-06	1e-08	298.41974037	298.66702306	298.41798209	-2.13e-06	-3.788e-05	-0.00021029
0.45051	3214.16438	3e-08	5.4e-07	2.8e-07	1.7e-07	-0.0	2.95e-06	1.49e-06	1e-08	298.38023023	298.59283827	298.37873419	-7.25e-06	-3.247e-05	-0.00017925
0.45057	3214.39852	3e-08	5.4e-07	2.8e-07	1.7e-07	-0.0	2.95e-06	1.49e-06	1e-08	298.37999262	298.59246341	298.37853824	-7.25e-06	-3.247e-05	-0.00017925
0.45062	3214.63262	3e-08	5.4e-07	2.8e-07	1.7e-07	-0.0	2.95e-06	1.49e-06	1e-08	298.37975501	298.59208855	298.37834229	-6.26e-06	-3.244e-05	-0.00017908
0.45068	3214.86666	3e-08	5.4e-07	2.8e-07	1.7e-07	-0.0	2.95e-06	1.49e-06	1e-08	298.37954978	298.59171398	298.37814514	-4.98e-06	-3.241e-05	-0.00017887
0.45073	3215.10064	3e-08	5.4e-07	2.8e-07	1.7e-07	-0.0	2.95e-06	1.49e-06	1e-08	298.37938656	298.59133981	298.37794644	-4.98e-06	-3.241e-05	-0.00017887
0.45079	3215.33457	3e-08	5.4e-07	2.8e-07	1.7e-07	-0.0	2.95e-06	1.49e-06	1e-08	298.37922334	298.59096564	298.37774774	-7.81e-06	-3.234e-05	-0.0001785
0.45084	3215.56845	3e-08	5.4e-07	2.8e-07	1.7e-07	-0.0	2.95e-06	1.49e-06	1e-08	298.37896741	298.59059231	298.37755344	-7.92e-06	-3.233e-05	-0.00017848
0.4509	3215.80227	3e-08	5.4e-07	2.8e-07	1.7e-07	-0.0	2.95e-06	1.49e-06	1e-08	298.37870788	298.59021902	298.37735931	-6.12e-06	-3.232e-05	-0.00017837
0.45095	3216.03604	3e-08	5.4e-07	2.8e-07	1.7e-07	-0.0	2.95e-06	1.49e-06	1e-08	298.37850717	298.5898459	298.3771628	-4.25e-06	-3.23e-05	-0.00017825
0.45101	3216.26976	3e-08	5.4e-07	2.8e-07	1.7e-07	-0.0	2.95e-06	1.49e-06	1e-08	298.37836774	298.58947295	298.3769638	-7.09e-06	-3.225e-05	-0.00017802
0.45106	3216.50342	3e-08	5.4e-07	2.8e-07	1.7e-07	-0.0	2.95e-06	1.49e-06	1e-08	298.37813525	298.58910056	298.37676905	-5.69e-06	-3.22e-05	-0.00017771
0.45112	3216.73703	3e-08	5.4e-07	2.8e-07	1.7e-07	-0.0	2.95e-06	1.49e-06	1e-08	298.37794882	298.58872877	298.37657269	-3.41e-06	-3.213e-05	-0.00017727
0.45117	3216.97058	3e-08	5.4e-07	2.8e-07	1.7e-07	-0.0	2.95e-06	1.49e-06	1e-08	298.37783703	298.58835779	298.37637366	-3.41e-06	-3.213e-05	-0.00017727
0.45123	3217.20408	3e-08	5.4e-07	2.8e-07	1.7e-07	-0.0	2.95e-06	1.49e-06	1e-08	298.37772524	298.58798682	298.37617462	-3.41e-06	-3.213e-05	-0.00017727
0.45128	3217.43752	3e-08	5.4e-07	2.8e-07	1.7e-07	-0.0	2.95e-06	1.49e-06	1e-08	298.37761345	298.58761585	298.37597559	-3.41e-06	-3.213e-05	-0.00017727
0.45134	3217.67091	3e-08	5.4e-07	2.8e-07	1.7e-07	-0.0	2.95e-06	1.49e-06	1e-08	298.37750166	298.58724487	298.37577656	-7.69e-06	-3.209e-05	-0.00017711
0.45139	3217.90425	3e-08	5.4e-07	2.8e-07	1.7e-07	-0.0	2.95e-06	1.49e-06	1e-08	298.37724962	298.58687435	298.37558369	-1.18e-05	-3.206e-05	-0.00017696
0.45145	3218.13753	3e-08	5.4e-07	2.8e-07	1.7e-07	-0.0	2.95e-06	1.49e-06	1e-08	298.37686284	298.58650425	298.37539676	-5.53e-06	-3.204e-05	-0.00017679
0.46151	3259.90623	3e-08	5.4e-07	2.8e-07	1.7e-07	-0.0	2.95e-06	1.49e-06	1e-08	298.34361131	298.52372384	298.34242372	-8.31e-06	-2.745e-05	-0.00015082
0.46157	3260.12937	3e-08	5.4e-07	2.8e-07	1.7e-07	-0.0	2.95e-06	1.49e-06	1e-08	298.34333898	298.52340683	298.34226214	-8.31e-06	-2.745e-05	-0.00015082
0.46162	3260.35246	3e-08	5.4e-07	2.8e-07	1.7e-07	-0.0	2.95e-06	1.49e-06	1e-08	298.34306665	298.52308983	298.34210056	-3.27e-06	-2.745e-05	-0.00015071
0.46168	3260.57549	3e-08	5.4e-07	2.8e-07	1.7e-07	-0.0	2.95e-06	1.49e-06	1e-08	298.34295947	298.52277289	298.34193205	-2.44e-06	-2.743e-05	-0.0001506
0.46173	3260.79846	3e-08	5.4e-07	2.8e-07	1.7e-07	-0.0	2.95e-06	1.49e-06	1e-08	298.34287937	298.52245615	298.3417625	-6.71e-06	-2.739e-05	-0.00015045
0.46179	3261.02137	3e-08	5.4e-07	2.8e-07	1.7e-07	-0.0	2.95e-06	1.49e-06	1e-08	298.34265945	298.52213983	298.3415991	-2.54e-06	-2.734e-05	-0.00015009
0.46184	3261.24423	3e-08	5.4e-07	2.8e-07	1.7e-07	-0.0	2.95e-06	1.49e-06	1e-08	298.34257623	298.52182413	298.34143028	-1.82e-06	-2.733e-05	-0.00015003
0.4619	3261.46703	3e-08	5.4e-07	2.8e-07	1.7e-07	-0.0	2.95e-06	1.49e-06	1e-08	298.34251652	298.52150854	298.34126052	-1.82e-06	-2.733e-05	-0.00015003
0.46195	3261.68978	3e-08	5.4e-07	2.8e-07	1.7e-07	-0.0	2.95e-06	1.49e-06	1e-08	298.34245681	298.52119295	298.34109076	-5.3e-06	-2.73e-05	-0.00014993
0.46201	3261.91247	3e-08	5.4e-07	2.8e-07	1.7e-07	-0.0	2.95e-06	1.49e-06	1e-08	298.34228294	298.52087766	298.34092599	-8.9e-06	-2.727e-05	-0.00014981
0.46206	3262.13511	3e-08	5.4e-07	2.8e-07	1.7e-07	-0.0	2.95e-06	1.49e-06	1e-08	298.34199117	298.52056272	298.3407664	-3.47e-06	-2.726e-05	-0.00014966
0.46212	3262.35768	3e-08	5.4e-07	2.8e-07	1.7e-07	-0.0	2.95e-06	1.49e-06	1e-08	298.34187747	298.52024793	298.34059937	-6.64e-06	-2.72e-05	-0.00014936
0.46217	3262.58021	3e-08	5.4e-07	2.8e-07	1.7e-07	-0.0	2.95e-06	1.49e-06	1e-08	298.34165966	298.51993385	298.34043714	-8.24e-06	-2.717e-05	-0.00014921
0.46223	3262.80267	3e-08	5.4e-07	2.8e-07	1.7e-07	-0.0	2.95e-06	1.49e-06	1e-08	298.34138952	298.51962013	298.34027732	-8.24e-06	-2.717e-05	-0.00014921
0.46228	3263.02508	3e-08	5.4e-07	2.8e-07	1.7e-07	-0.0	2.95e-06	1.49e-06	1e-08	298.34111939	298.51930641	298.3401175	-6.08e-06	-2.717e-05	-0.00014916
0.46234	3263.24743	3e-08	5.4e-07	2.8e-07	1.7e-07	-0.0	2.95e-06	1.49e-06	1e-08	298.3409201	298.51899272	298.33995471	-9.1e-07	-2.716e-05	-0.00014905
0.46239	3263.46973	3e-08	5.4e-07	2.8e-07	1.7e-07	-0.0	2.95e-06	1.49e-06	1e-08	298.34089036	298.5186791	298.3397848	-5.97e-06	-2.712e-05	-0.00014888
0.46245	3263.69197	3e-08	5.4e-07	2.8e-07	1.7e-07	-0.0	2.95e-06	1.49e-06	1e-08	298.34069477	298.51836599	298.33962218	-4.36e-06	-2.708e-05	-0.00014865
0.47251	3303.39939	3e-08	5.4e-07	2.8e-07	1.7e-07	-0.0	2.95e-06	1.49e-06	1e-08	298.31286849	298.46529918	298.31190355	-7.42e-06	-2.32e-05	-0.00012693
0.47257	3303.61103	3e-08	5.4e-07	2.8e-07	1.7e-07	-0.0	2.95e-06	1.49e-06	1e-08	298.3126253	298.46503127	298.31176828	-6.94e-06	-2.32e-05	-0.00012693
0.47262	3303.82262	3e-08	5.4e-07	2.8e-07	1.7e-07	-0.0	2.95e-06	1.49e-06	1e-08	298.31239769	298.46476336	298.31163236	-2.1e-07	-2.319e-05	-0.0001268
0.47268	3304.03415	3e-08	5.4e-07	2.8e-07	1.7e-07	-0.0	2.95e-06	1.49e-06	1e-08	298.31239082	298.46449551	298.31148715	-3.83e-06	-2.316e-05	-0.00012669
0.47273	3304.24562	3e-08	5.4e-07	2.8e-07	1.7e-07	-0.0	2.95e-06	1.49e-06	1e-08	298.31226537	298.46422799	298.31134713	-4.8e-06	-2.314e-05	-0.00012655
0.47279	3304.45704	3e-08	5.4e-07	2.8e-07	1.7e-07	-0.0	2.95e-06	1.49e-06	1e-08	298.3121081	298.4639608	298.31120864	-1.12e-06	-2.31e-05	-0.00012627
0.47284	3304.66839	3e-08	5.4e-07	2.8e-07	1.7e-07	-0.0	2.95e-06	1.49e-06	1e-08	298.31207128	298.46369408	298.31106532	-1.12e-06	-2.31e-05	-0.00012627
0.4729	3304.87968	3e-08	5.4e-07	2.8e-07	1.7e-07	-0.0	2.95e-06	1.49e-06	1e-08	298.31203447	298.46342736	298.31092201	-1.12e-06	-2.31e-05	-0.00012627
0.47295	3305.09092	3e-08	5.4e-07	2.8e-07	1.7e-07	-0.0	2.95e-06	1.49e-06	1e-08	298.31199765	298.46316064	298.31077869	-6.71e-06	-2.306e-05	-0.00012613
0.47301	3305.30209	3e-08	5.4e-07	2.8e-07	1.7e-07	-0.0	2.95e-06	1.49e-06	1e-08	298.31177763	298.46289437	298.31064336	-6.38e-06	-2.304e-05	-0.00012604
0.47306	3305.51321	3e-08	5.4e-07	2.8e-07	1.7e-07	-0.0	2.95e-06	1.49e-06	1e-08	298.3115686	298.46262828	298.31050766	-2.7e-06	-2.303e-05	-0.00012595
0.47312	3305.72427	3e-08	5.4e-07	2.8e-07	1.7e-07	-0.0	2.95e-06	1.49e-06	1e-08	298.31147998	298.46236226	298.31036692	-7.06e-06	-2.296e-05	-0.00012559
0.47317	3305.93527	3e-08	5.4e-07	2.8e-07	1.7e-07	-0.0	2.95e-06	1.49e-06	1e-08	298.31124868	298.46209711	298.3102327	-7.37e-06	-2.295e-05	-0.00012556
0.47323	3306.14621	3e-08	5.4e-07	2.8e-07	1.7e-07	-0.0	2.95e-06	1.49e-06	1e-08	298.31100694	298.46183204	298.31009895	-7.37e-06	-2.295e-05	-0.00012556
0.47328	3306.35709	3e-08	5.4e-07	2.8e-07	1.7e-07	-0.0	2.95e-06	1.49e-06	1e-08	298.31076519	298.46156696	298.30996519	-3.78e-06	-2.295e-05	-0.0001255
0.47334	3306.56792	3e-08	5.4e-07	2.8e-07	1.7e-07	-0.0	2.95e-06	1.49e-06	1e-08	298.31064123	298.4613019	298.30982649	-6e-07	-2.295e-05	-0.00012542
0.47339	3306.77868	3e-08	5.4e-07	2.8e-07	1.7e-07	-0.0	2.95e-06	1.49e-06	1e-08	298.31062166	298.46103692	298.30968341	-5.78e-06	-2.29e-05	-0.00012526
0.47345	3306.98939	3e-08	5.4e-07	2.8e-07	1.7e-07	-0.0	2.95e-06	1.49e-06	1e-08	298.31043216	298.46077241	298.30954777	-2.71e-06	-2.287e-05	-0.00012503
0.48351	3344.54001	3e-08	5.4e-07	2.8e-07	1.7e-07	-0.0	2.95e-06	1.49e-06	1e-08	298.28716255	298.41595463	298.28623752	-2.54e-06	-1.961e-05	-0.00010689
0.48357	3344.73961	3e-08	5.4e-07	2.8e-07	1.7e-07	-0.0	2.95e-06	1.49e-06	1e-08	298.28707933	298.41572816	298.2861185	-6.61e-06	-1.954e-05	-0.00010659
0.48362	3344.93915	3e-08	5.4e-07	2.8e-07	1.7e-07	-0.0	2.95e-06	1.49e-06	1e-08	298.28686255	298.41550246	298.28600554	-6.61e-06	-1.954e-05	-0.00010659
0.48368	3345.13862	3e-08	5.4e-07	2.8e-07	1.7e-07	-0.0	2.95e-06	1.49e-06	1e-08	298.28664576	298.41527676	298.28589259	-6.61e-06	-1.954e-05	-0.00010659
0.48373	3345.33804	3e-08	5.4e-07	2.8e-07	1.7e-07	-0.0	2.95e-06	1.49e-06	1e-08	298.28642897	298.41505105	298.28577963	-2.55e-06	-1.954e-05	-0.00010652
0.48379	3345.53739	3e-08	5.4e-07	2.8e-07	1.7e-07	-0.0	2.95e-06	1.49e-06	1e-08	298.28634534	298.41482536	298.28566106	-4.6e-07	-1.953e-05	-0.00010645
0.48384	3345.73668	3e-08	5.4e-07	2.8e-07	1.7e-07	-0.0	2.95e-06	1.49e-06	1e-08	298.28633016	298.41459974	298.28553964	-5.06e-06	-1.95e-05	-0.00010633
0.4839	3345.93591	3e-08	5.4e-07	2.8e-07	1.7e-07	-0.0	2.95e-06	1.49e-06	1e-08	298.28616419	298.41437453	298.2854248	-1.84e-06	-1.947e-05	-0.00010611
0.48395	3346.13508	3e-08	5.4e-07	2.8e-07	1.7e-07	-0.0	2.95e-06	1.49e-06	1e-08	298.28610375	298.41414968	298.28530572	-5.6e-07	-1.946e-05	-0.00010602
0.48401	3346.33418	3e-08	5.4e-07	2.8e-07	1.7e-07	-0.0	2.95e-06	1.49e-06	1e-08	298.2860853	298.41392497	298.28518494	-5.6e-07	-1.946e-05	-0.00010602
0.48406	3346.53323	3e-08	5.4e-07	2.8e-07	1.7e-07	-0.0	2.95e-06	1.49e-06	1e-08	298.28606686	298.41370026	298.28506416	-1.92e-06	-1.945e-05	-0.00010599
0.48412	3346.73221	3e-08	5.4e-07	2.8e-07	1.7e-07	-0.0	2.95e-06	1.49e-06	1e-08	298.28600378	298.41347566	298.28494532	-7.53e-06	-1.941e-05	-0.00010587
0.48417	3346.93113	3e-08	5.4e-07	2.8e-07	1.7e-07	-0.0	2.95e-06	1.49e-06	1e-08	298.285757	298.41325148	298.28483447	-3.39e-06	-1.94e-05	-0.00010578
0.48423	3347.12999	3e-08	5.4e-07	2.8e-07	1.7e-07	-0.0	2.95e-06	1.49e-06	1e-08	298.28564592	298.41302736	298.28471793	-3.58e-06	-1.938e-05	-0.00010564
0.48428	3347.32878	3e-08	5.4e-07	2.8e-07	1.7e-07	-0.0	2.95e-06	1.49e-06	1e-08	298.2855287	298.41280353	298.2846018	-6.56e-06	-1.933e-05	-0.00010542
0.48434	3347.52752	3e-08	5.4e-07	2.8e-07	1.7e-07	-0.0	2.95e-06	1.49e-06	1e-08	298.28531353	298.41258026	298.28449012	-6.56e-06	-1.933e-05	-0.00010542
0.48439	3347.72619	3e-08	5.4e-07	2.8e-07	1.7e-07	-0.0	2.95e-06	1.49e-06	1e-08	298.28509837	298.41235699	298.28437843	-6.56e-06	-1.933e-05	-0.00010542
0.48445	3347.9248	3e-08	5.4e-07	2.8e-07	1.7e-07	-0.0	2.95e-06	1.49e-06	1e-08	298.2848832	298.41213371	298.28426675	-8.9e-07	-1.933e-05	-0.00010533
0.49451	3383.20908	3e-08	5.4e-07	2.8e-07	1.7e-07	-0.0	2.95e-06	1.49e-06	1e-08	298.26528969	298.37430673	298.26466373	-2.06e-06	-1.653e-05	-8.987e-05
0.49457	3383.39599	3e-08	5.4e-07	2.8e-07	1.7e-07	-0.0	2.95e-06	1.49e-06	1e-08	298.26522232	298.37411583	298.26456362	-2e-07	-1.651e-05	-8.975e-05
0.49462	3383.58284	3e-08	5.4e-07	2.8e-07	1.7e-07	-0.0	2.95e-06	1.49e-06	1e-08	298.26521565	298.37392512	298.26446105	-2e-07	-1.651e-05	-8.975e-05
0.49468	3383.76962	3e-08	5.4e-07	2.8e-07	1.7e-07	-0.0	2.95e-06	1.49e-06	1e-08	298.26520898	298.37373441	298.26435849	-2e-07	-1.651e-05	-8.975e-05
0.49473	3383.95633	3e-08	5.4e-07	2.8e-07	1.7e-07	-0.0	2.95e-06	1.49e-06	1e-08	298.26520231	298.3735437	298.26425592	-6.3e-06	-1.647e-05	-8.962e-05
0.49479	3384.14299	3e-08	5.4e-07	2.8e-07	1.7e-07	-0.0	2.95e-06	1.49e-06	1e-08	298.26499577	298.37335344	298.26416203	-4.27e-06	-1.647e-05	-8.957e-05
0.49484	3384.32957	3e-08	5.4e-07	2.8e-07	1.7e-07	-0.0	2.95e-06	1.49e-06	1e-08	298.26485561	298.37316323	298.26406537	-1.88e-06	-1.646e-05	-8.951e-05
0.4949	3384.51609	3e-08	5.4e-07	2.8e-07	1.7e-07	-0.0	2.95e-06	1.49e-06	1e-08	298.26479402	298.37297307	298.26396543	-5.82e-06	-1.64e-05	-8.923e-05
0.49495	3384.70255	3e-08	5.4e-07	2.8e-07	1.7e-07	-0.0	2.95e-06	1.49e-06	1e-08	298.26460318	298.37278363	298.26387133	-5.82e-06	-1.64e-05	-8.923e-05
0.49501	3384.88894	3e-08	5.4e-07	2.8e-07	1.7e-07	-0.0	2.95e-06	1.49e-06	1e-08	298.26441235	298.37259418	298.26377723	-5.82e-06	-1.64e-05	-8.923e-05
0.49506	3385.07526	3e-08	5.4e-07	2.8e-07	1.7e-07	-0.0	2.95e-06	1.49e-06	1e-08	298.26422152	298.37240473	298.26368313	-3.05e-06	-1.64e-05	-8.919e-05
0.49512	3385.26152	3e-08	5.4e-07	2.8e-07	1.7e-07	-0.0	2.95e-06	1.49e-06	1e-08	298.26412164	298.37221528	298.26358518	7e-07	-1.64e-05	-8.914e-05
0.49517	3385.44772	3e-08	5.4e-07	2.8e-07	1.7e-07	-0.0	2.95e-06	1.49e-06	1e-08	298.26414456	298.37202582	298.26348205	-4.24e-06	-1.637e-05	-8.901e-05
0.49523	3385.63384	3e-08	5.4e-07	2.8e-07	1.7e-07	-0.0	2.95e-06	1.49e-06	1e-08	298.26400539	298.37183678	298.26338599	-2.1e-06	-1.635e-05	-8.887e-05
0.49528	3385.81991	3e-08	5.4e-07	2.8e-07	1.7e-07	-0.0	2.95e-06	1.49e-06	1e-08	298.26393651	298.37164797	298.26328709	-1.9e-07	-1.633e-05	-8.874e-05
0.49534	3386.00591	3e-08	5.4e-07	2.8e-07	1.7e-07	-0.0	2.95e-06	1.49e-06	1e-08	298.26393038	298.37145936	298.26318565	-1.9e-07	-1.633e-05	-8.874e-05
0.49539	3386.19184	3e-08	5.4e-07	2.8e-07	1.7e-07	-0.0	2.95e-06	1.49e-06	1e-08	298.26392426	298.37127075	298.26308421	-1.9e-07	-1.633e-05	-8.874e-05
0.49545	3386.3777	3e-08	5.4e-07	2.8e-07	1.7e-07	-0.0	2.95e-06	1.49e-06	1e-08	298.26391814	298.37108215	298.26298278	-6.07e-06	-1.629e-05	-8.863e-05
0.50551	3419.26802	3e-08	5.4e-07	2.8e-07	1.7e-07	-0.0	2.95e-06	1.49e-06	1e-08	298.24716255	298.33917237	298.2465051	-1e-07	-1.395e-05	-7.567e-05
0.50556	3419.4415	3e-08	5.4e-07	2.8e-07	1.7e-07	-0.0	2.95e-06	1.49e-06	1e-08	298.24715927	298.33901123	298.24641856	-1e-07	-1.395e-05	-7.567e-05
0.50562	3419.6149	3e-08	5.4e-07	2.8e-07	1.7e-07	-0.0	2.95e-06	1.49e-06	1e-08	298.24715599	298.3388501	298.24633202	-5.69e-06	-1.391e-05	-7.556e-05
0.50567	3419.78824	3e-08	5.4e-07	2.8e-07	1.7e-07	-0.0	2.95e-06	1.49e-06	1e-08	298.24696955	298.33868936	298.24625343	-3.51e-06	-1.391e-05	-7.552e-05
0.50573	3419.9615	3e-08	5.4e-07	2.8e-07	1.7e-07	-0.0	2.95e-06	1.49e-06	1e-08	298.24685442	298.33852865	298.24617184	-1.79e-06	-1.391e-05	-7.546e-05
0.50578	3420.1347	3e-08	5.4e-07	2.8e-07	1.7e-07	-0.0	2.95e-06	1.49e-06	1e-08	298.24679577	298.33836802	298.24608791	-4.97e-06	-1.385e-05	-7.522e-05
0.50584	3420.30783	3e-08	5.4e-07	2.8e-07	1.7e-07	-0.0	2.95e-06	1.49e-06	1e-08	298.24663297	298.33820798	298.2460087	-4.97e-06	-1.385e-05	-7.522e-05
0.50589	3420.48088	3e-08	5.4e-07	2.8e-07	1.7e-07	-0.0	2.95e-06	1.49e-06	1e-08	298.24647016	298.33804794	298.2459295	-4.97e-06	-1.385e-05	-7.522e-05
0.50595	3420.65387	3e-08	5.4e-07	2.8e-07	1.7e-07	-0.0	2.95e-06	1.49e-06	1e-08	298.24630736	298.3378879	298.24585029	-3.46e-06	-1.385e-05	-7.52e-05
0.506	3420.82679	3e-08	5.4e-07	2.8e-07	1.7e-07	-0.0	2.95e-06	1.49e-06	1e-08	298.24619389	298.33772786	298.245769	7.3e-07	-1.386e-05	-7.515e-05
0.50606	3420.99964	3e-08	5.4e-07	2.8e-07	1.7e-07	-0.0	2.95e-06	1.49e-06	1e-08	298.24621793	298.3375678	298.24568189	-2.84e-06	-1.383e-05	-7.506e-05
0.50611	3421.17242	3e-08	5.4e-07	2.8e-07	1.7e-07	-0.0	2.95e-06	1.49e-06	1e-08	298.24612489	298.33740804	298.24559989	-2.26e-06	-1.381e-05	-7.495e-05
0.50617	3421.34513	3e-08	5.4e-07	2.8e-07	1.7e-07	-0.0	2.95e-06	1.49e-06	1e-08	298.24605078	298.3372485	298.24551721	-1.1e-07	-1.379e-05	-7.48e-05
0.50622	3421.51777	3e-08	5.4e-07	2.8e-07	1.7e-07	-0.0	2.95e-06	1.49e-06	1e-08	298.24604723	298.3370892	298.24543168	-1.1e-07	-1.379e-05	-7.48e-05
0.50628	3421.69034	3e-08	5.4e-07	2.8e-07	1.7e-07	-0.0	2.95e-06	1.49e-06	1e-08	298.24604369	298.33692989	298.24534615	-1.1e-07	-1.379e-05	-7.48e-05
0.50633	3421.86284	3e-08	5.4e-07	2.8e-07	1.7e-07	-0.0	2.95e-06	1.49e-06	1e-08	298.24604014	298.33677059	298.24526062	-2.94e-06	-1.377e-05	-7.476e-05
0.50639	3422.03527	3e-08	5.4e-07	2.8e-07	1.7e-07	-0.0	2.95e-06	1.49e-06	1e-08	298.24594366	298.33661147	298.2451791	-3.87e-06	-1.376e-05	-7.469e-05
0.50644	3422.20763	3e-08	5.4e-07	2.8e-07	1.7e-07	-0.0	2.95e-06	1.49e-06	1e-08	298.2458167	298.33645251	298.24509897	-3.07e-06	-1.373e-05	-7.451e-05
0.5065	3422.37992	3e-08	5.4e-07	2.8e-07	1.7e-07	-0.0	2.95e-06	1.49e-06	1e-08	298.24571592	298.33629391	298.24501793	-3.28e-06	-1.371e-05	-7.441e-05
0.51651	3452.55249	3e-08	5.4e-07	2.8e-07	1.7e-07	-0.0	2.95e-06	1.49e-06	1e-08	298.23184335	298.30953925	298.23122795	2.3e-07	-1.174e-05	-6.361e-05
0.51656	3452.71162	3e-08	5.4e-07	2.8e-07	1.7e-07	-0.0	2.95e-06	1.49e-06	1e-08	298.23185097	298.30940357	298.23115479	2.3e-07	-1.174e-05	-6.361e-05
0.51662	3452.87068	3e-08	5.4e-07	2.8e-07	1.7e-07	-0.0	2.95e-06	1.49e-06	1e-08	298.2318586	298.30926788	298.23108163	2.3e-07	-1.174e-05	-6.361e-05
0.51667	3453.02967	3e-08	5.4e-07	2.8e-07	1.7e-07	-0.0	2.95e-06	1.49e-06	1e-08	298.23186623	298.3091322	298.23100847	-7.6e-07	-1.174e-05	-6.359e-05
0.51673	3453.18858	3e-08	5.4e-07	2.8e-07	1.7e-07	-0.0	2.95e-06	1.49e-06	1e-08	298.23184122	298.30899658	298.23093673	-4.47e-06	-1.172e-05	-6.352e-05
0.51678	3453.34742	3e-08	5.4e-07	2.8e-07	1.7e-07	-0.0	2.95e-06	1.49e-06	1e-08	298.23169483	298.30886121	298.23087024	-5.42e-06	-1.171e-05	-6.348e-05
0.51684	3453.50618	3e-08	5.4e-07	2.8e-07	1.7e-07	-0.0	2.95e-06	1.49e-06	1e-08	298.23151716	298.30872596	298.23080514	-1.23e-06	-1.171e-05	-6.344e-05
0.51689	3453.66487	3e-08	5.4e-07	2.8e-07	1.7e-07	-0.0	2.95e-06	1.49e-06	1e-08	298.23147692	298.30859068	298.23073422	-1.26e-06	-1.17e-05	-6.339e-05
0.51695	3453.82348	3e-08	5.4e-07	2.8e-07	1.7e-07	-0.0	2.95e-06	1.49e-06	1e-08	298.23143545	298.3084555	298.23066341	-7.64e-06	-1.167e-05	-6.331e-05
0.517	3453.98202	3e-08	5.4e-07	2.8e-07	1.7e-07	-0.0	2.95e-06	1.49e-06	1e-08	298.23118508	298.30832067	298.23060161	-9.68e-06	-1.165e-05	-6.325e-05
0.51706	3454.14049	3e-08	5.4e-07	2.8e-07	1.7e-07	-0.0	2.95e-06	1.49e-06	1e-08	298.23086783	298.30818603	298.23054274	-1.172e-05	-1.164e-05	-6.319e-05
0.51711	3454.29888	3e-08	5.4e-07	2.8e-07	1.7e-07	-0.0	2.95e-06	1.49e-06	1e-08	298.23048371	298.30805158	298.23048679	-4.61e-06	-1.165e-05	-6.316e-05
0.51717	3454.45719	3e-08	5.4e-07	2.8e-07	1.7e-07	-0.0	2.95e-06	1.49e-06	1e-08	298.23033263	298.30791698	298.23042092	3.76e-06	-1.167e-05	-6.313e-05
0.51722	3454.61544	3e-08	5.4e-07	2.8e-07	1.7e-07	-0.0	2.95e-06	1.49e-06	1e-08	298.23045595	298.30778219	298.23034336	8.34e-06	-1.167e-05	-6.31e-05
0.51728	3454.7736	3e-08	5.4e-07	2.8e-07	1.7e-07	-0.0	2.95e-06	1.49e-06	1e-08	298.23072932	298.30764735	298.23025944	1.254e-05	-1.168e-05	-6.306e-05
0.51733	3454.9317	3e-08	5.4e-07	2.8e-07	1.7e-07	-0.0	2.95e-06	1.49e-06	1e-08	298.23114055	298.30751246	298.23016966	-3.9e-06	-1.161e-05	-6.295e-05
0.51739	3455.08971	3e-08	5.4e-07	2.8e-07	1.7e-07	-0.0	2.95e-06	1.49e-06	1e-08	298.23101257	298.30737829	298.23010305	-2.14e-06	-1.161e-05	-6.29e-05
0.51744	3455.24766	3e-08	5.4e-07	2.8e-07	1.7e-07	-0.0	2.95e-06	1.49e-06	1e-08	298.23094239	298.30724417	298.23003403	-6.03e-06	-1.159e-05	-6.283e-05
0.5175	3455.40553	3e-08	5.4e-07	2.8e-07	1.7e-07	-0.0	2.95e-06	1.49e-06	1e-08	298.23074481	298.30711031	298.22997053	-4.32e-06	-1.158e-05	-6.276e-05
0.52751	3482.86297	3e-08	5.4e-07	2.8e-07	1.7e-07	-0.0	2.95e-06	1.49e-06	1e-08	298.21886686	298.28455493	298.21837478	-2.85e-06	-9.91e-06	-5.364e-05
0.52756	3483.00666	3e-08	5.4e-07	2.8e-07	1.7e-07	-0.0	2.95e-06	1.49e-06	1e-08	298.21877335	298.28444045	298.21831737	-3.11e-06	-9.89e-06	-5.353e-05
0.52762	3483.15026	3e-08	5.4e-07	2.8e-07	1.7e-07	-0.0	2.95e-06	1.49e-06	1e-08	298.21867152	298.28432621	298.21826045	-3.23e-06	-9.88e-06	-5.347e-05
0.52767	3483.29379	3e-08	5.4e-07	2.8e-07	1.7e-07	-0.0	2.95e-06	1.49e-06	1e-08	298.21856549	298.2842121	298.21820377	-3.23e-06	-9.88e-06	-5.347e-05
0.52773	3483.43723	3e-08	5.4e-07	2.8e-07	1.7e-07	-0.0	2.95e-06	1.49e-06	1e-08	298.21845946	298.28409799	298.21814709	-3.26e-06	-9.88e-06	-5.346e-05
0.52778	3483.58059	3e-08	5.4e-07	2.8e-07	1.7e-07	-0.0	2.95e-06	1.49e-06	1e-08	298.21835247	298.28398389	298.21809046	-4.04e-06	-9.84e-06	-5.33e-05
0.52784	3483.72388	3e-08	5.4e-07	2.8e-07	1.7e-07	-0.0	2.95e-06	1.49e-06	1e-08	298.21821986	298.28387016	298.21803511	-4.04e-06	-9.84e-06	-5.33e-05
0.52789	3483.86708	3e-08	5.4e-07	2.8e-07	1.7e-07	-0.0	2.95e-06	1.49e-06	1e-08	298.21808726	298.28375644	298.21797976	-4.04e-06	-9.84e-06	-5.33e-05
0.52795	3484.0102	3e-08	5.4e-07	2.8e-07	1.7e-07	-0.0	2.95e-06	1.49e-06	1e-08	298.21795465	298.28364271	298.21792441	-2.69e-06	-9.84e-06	-5.328e-05
0.528	3484.15324	3e-08	5.4e-07	2.8e-07	1.7e-07	-0.0	2.95e-06	1.49e-06	1e-08	298.21786654	298.28352898	298.21786718	6e-07	-9.84e-06	-5.324e-05
0.52806	3484.2962	3e-08	5.4e-07	2.8e-07	1.7e-07	-0.0	2.95e-06	1.49e-06	1e-08	298.21788636	298.28341524	298.21780539	2.48e-06	-9.84e-06	-5.322e-05
0.52811	3484.43908	3e-08	5.4e-07	2.8e-07	1.7e-07	-0.0	2.95e-06	1.49e-06	1e-08	298.21796781	298.2833015	298.21774099	2.2e-06	-9.84e-06	-5.318e-05
0.52817	3484.58188	3e-08	5.4e-07	2.8e-07	1.7e-07	-0.0	2.95e-06	1.49e-06	1e-08	298.21804002	298.28318784	298.21767703	-4.44e-06	-9.81e-06	-5.311e-05
0.52822	3484.7246	3e-08	5.4e-07	2.8e-07	1.7e-07	-0.0	2.95e-06	1.49e-06	1e-08	298.21789432	298.28307453	298.21762246	-7.13e-06	-9.79e-06	-5.306e-05
0.52828	3484.86723	3e-08	5.4e-07	2.8e-07	1.7e-07	-0.0	2.95e-06	1.49e-06	1e-08	298.21766069	298.28296141	298.21757171	-9.2e-06	-9.78e-06	-5.301e-05
0.52833	3485.00979	3e-08	5.4e-07	2.8e-07	1.7e-07	-0.0	2.95e-06	1.49e-06	1e-08	298.21735919	298.28284845	298.21752391	-6.92e-06	-9.78e-06	-5.297e-05
0.52839	3485.15226	3e-08	5.4e-07	2.8e-07	1.7e-07	-0.0	2.95e-06	1.49e-06	1e-08	298.21713235	298.2827355	298.21747296	-7.08e-06	-9.77e-06	-5.292e-05
0.52844	3485.29466	3e-08	5.4e-07	2.8e-07	1.7e-07	-0.0	2.95e-06	1.49e-06	1e-08	298.21690011	298.28262266	298.2174223	-7.13e-06	-9.76e-06	-5.288e-05
0.5285	3485.43697	3e-08	5.4e-07	2.8e-07	1.7e-07	-0.0	2.95e-06	1.49e-06	1e-08	298.21666627	298.28250991	298.21737176	3.98e-06	-9.79e-06	-5.287e-05
0.53851	3509.94879	3e-08	5.4e-07	2.8e-07	1.7e-07	-0.0	2.95e-06	1.49e-06	1e-08	298.20771186	298.26349538	298.20756582	-3.58e-06	-8.34e-06	-4.512e-05
0.53856	3510.0756	3e-08	5.4e-07	2.8e-07	1.7e-07	-0.0	2.95e-06	1.49e-06	1e-08	298.20759451	298.26339902	298.2075192	-3.71e-06	-8.33e-06	-4.509e-05
0.53862	3510.20233	3e-08	5.4e-07	2.8e-07	1.7e-07	-0.0	2.95e-06	1.49e-06	1e-08	298.20747278	298.26330273	298.2074728	-3.85e-06	-8.33e-06	-4.506e-05
0.53867	3510.32897	3e-08	5.4e-07	2.8e-07	1.7e-07	-0.0	2.95e-06	1.49e-06	1e-08	298.20734668	298.2632065	298.20742661	-3.98e-06	-8.32e-06	-4.504e-05
0.53873	3510.45552	3e-08	5.4e-07	2.8e-07	1.7e-07	-0.0	2.95e-06	1.49e-06	1e-08	298.2072162	298.26311033	298.20738064	-4.11e-06	-8.32e-06	-4.501e-05
0.53878	3510.58198	3e-08	5.4e-07	2.8e-07	1.7e-07	-0.0	2.95e-06	1.49e-06	1e-08	298.20708134	298.26301421	298.20733489	-1e-06	-8.32e-06	-4.499e-05
0.53884	3510.70835	3e-08	5.4e-07	2.8e-07	1.7e-07	-0.0	2.95e-06	1.49e-06	1e-08	298.20704844	298.26291806	298.20728481	2.85e-06	-8.33e-06	-4.496e-05
0.53889	3510.83463	3e-08	5.4e-07	2.8e-07	1.7e-07	-0.0	2.95e-06	1.49e-06	1e-08	298.20714174	298.26282185	298.20722936	5.58e-06	-8.33e-06	-4.494e-05
0.53895	3510.96083	3e-08	5.4e-07	2.8e-07	1.7e-07	-0.0	2.95e-06	1.49e-06	1e-08	298.20732481	298.26272562	298.20717011	-2.51e-06	-8.3e-06	-4.487e-05
0.539	3511.08693	3e-08	5.4e-07	2.8e-07	1.7e-07	-0.0	2.95e-06	1.49e-06	1e-08	298.20724265	298.26262976	298.20712227	-5.88e-06	-8.28e-06	-4.482e-05
0.53906	3511.21295	3e-08	5.4e-07	2.8e-07	1.7e-07	-0.0	2.95e-06	1.49e-06	1e-08	298.20704975	298.26253411	298.20707921	-5.51e-06	-8.27e-06	-4.478e-05
0.53911	3511.33888	3e-08	5.4e-07	2.8e-07	1.7e-07	-0.0	2.95e-06	1.49e-06	1e-08	298.20686899	298.26243852	298.20703568	5.14e-06	-8.3e-06	-4.478e-05
0.53917	3511.46471	3e-08	5.4e-07	2.8e-07	1.7e-07	-0.0	2.95e-06	1.49e-06	1e-08	298.20703739	298.26234262	298.20697724	1.007e-05	-8.31e-06	-4.476e-05
0.53922	3511.59046	3e-08	5.4e-07	2.8e-07	1.7e-07	-0.0	2.95e-06	1.49e-06	1e-08	298.20736758	298.26224663	298.2069119	9.46e-06	-8.3e-06	-4.472e-05
0.53928	3511.71612	3e-08	5.4e-07	2.8e-07	1.7e-07	-0.0	2.95e-06	1.49e-06	1e-08	298.20767778	298.26215074	298.20684746	6.39e-06	-8.28e-06	-4.467e-05
0.53933	3511.84169	3e-08	5.4e-07	2.8e-07	1.7e-07	-0.0	2.95e-06	1.49e-06	1e-08	298.20788714	298.26205505	298.20678739	5.79e-06	-8.27e-06	-4.463e-05
0.53939	3511.96717	3e-08	5.4e-07	2.8e-07	1.7e-07	-0.0	2.95e-06	1.49e-06	1e-08	298.2080771	298.26195945	298.2067282	-2.9e-06	-8.24e-06	-4.456e-05
0.53944	3512.09257	3e-08	5.4e-07	2.8e-07	1.7e-07	-0.0	2.95e-06	1.49e-06	1e-08	298.20798204	298.26186426	298.20668126	-8.87e-06	-8.21e-06	-4.45e-05
0.5395	3512.21787	3e-08	5.4e-07	2.8e-07	1.7e-07	-0.0	2.95e-06	1.49e-06	1e-08	298.20769121	298.26176937	298.20664275	-1.288e-05	-8.19e-06	-4.445e-05
0.54951	3533.48017	3e-08	5.4e-07	2.8e-07	1.7e-07	-0.0	2.95e-06	1.49e-06	1e-08	298.19910236	298.24574524	298.19843093	-5.83e-06	-7.02e-06	-3.802e-05
0.54956	3533.58819	3e-08	5.4e-07	2.8e-07	1.7e-07	-0.0	2.95e-06	1.49e-06	1e-08	298.19891131	298.24566409	298.19839558	-7.28e-06	-7.01e-06	-3.798e-05
0.54962	3533.69612	3e-08	5.4e-07	2.8e-07	1.7e-07	-0.0	2.95e-06	1.49e-06	1e-08	298.19867268	298.24558305	298.19836232	-7.06e-06	-7.01e-06	-3.795e-05
0.54967	3533.80394	3e-08	5.4e-07	2.8e-07	1.7e-07	-0.0	2.95e-06	1.49e-06	1e-08	298.19844124	298.24550208	298.19832878	-7.92e-06	-7e-06	-3.791e-05
0.54973	3533.91167	3e-08	5.4e-07	2.8e-07	1.7e-07	-0.0	2.95e-06	1.49e-06	1e-08	298.19818142	298.24542122	298.1982965	-8.79e-06	-6.99e-06	-3.787e-05
0.54978	3534.01929	3e-08	5.4e-07	2.8e-07	1.7e-07	-0.0	2.95e-06	1.49e-06	1e-08	298.19789324	298.24534045	298.19826547	-8.98e-06	-6.98e-06	-3.784e-05
0.54984	3534.12681	3e-08	5.4e-07	2.8e-07	1.7e-07	-0.0	2.95e-06	1.49e-06	1e-08	298.19759876	298.24525976	298.19823475	2.52e-06	-7.01e-06	-3.785e-05
0.54989	3534.23424	3e-08	5.4e-07	2.8e-07	1.7e-07	-0.0	2.95e-06	1.49e-06	1e-08	298.19768145	298.24517872	298.1981879	9.17e-06	-7.03e-06	-3.784e-05
0.54995	3534.34156	3e-08	5.4e-07	2.8e-07	1.7e-07	-0.0	2.95e-06	1.49e-06	1e-08	298.19798229	298.24509751	298.19813174	-2.62e-06	-6.99e-06	-3.777e-05
0.55	3534.44878	3e-08	5.4e-07	2.8e-07	1.7e-07	-0.0	2.95e-06	1.49e-06	1e-08	298.19789633	298.2450168	298.19809219	3.64528536	-2.48860563	19.79151962
