# Supplementary material for: Dataset for the simulated biomass pyrolysis in rotary kilns with varying particle residence time distributions
Source: Data Brief. 2021 Nov 23;39:107603. doi: 10.1016/j.dib.2021.107603 (PMC8633881; doi:10.1016/j.dib.2021.107603)
Supplement: Supplementary Data S1 — Supplementary Raw Research Data. This is open data under the CC BY license http://creativecommons.org/licenses/by/4.0/ [file mmc1.zip › supplementary/100/logFiles/log_Pe7]

l,m	Tau,s	F_w,kg/s	F_is,kg/s	F_c,kg/s	F_rt,kg/s	F_w_wet,kg/s	F_it,kg/s	F_g,kg/s	F_H2O_g,kg/s	T_b,K	T_g,K	T_w,K	q_bed,kW/m	q_gas,kW/m	q_loss,kW/m
5e-05	0.25718	0.0	0.0	0.0	0.0	5.47e-06	0.0	0.0	0.0	362.84864481	799.17160608	813.5478352	10.1553744	-0.03579462	-0.39884183
0.00011	0.77153	0.0	0.0	0.0	0.0	5.47e-06	0.0	0.0	0.0	416.80318848	789.26619244	798.77588347	8.70368087	-0.04386198	-0.38807694
0.00016	1.28586	1e-08	0.0	0.0	0.0	5.46e-06	0.0	0.0	0.0	461.86637096	777.09010005	786.06912143	7.45668601	-0.03694713	-0.37880364
0.00022	1.80017	5e-08	0.0	0.0	0.0	5.42e-06	0.0	0.0	0.0	499.66140526	766.70657827	775.11693697	6.38574254	-0.03041	-0.3708083
0.00027	2.31445	2.3e-07	0.0	0.0	0.0	5.24e-06	0.0	0.0	0.0	531.44321762	757.80237946	765.67082125	5.46656602	-0.02356186	-0.36390936
0.00033	2.8287	7.2e-07	0.0	0.0	0.0	4.75e-06	0.0	0.0	0.0	558.19359962	750.17198637	757.51565791	4.67866149	-0.01655411	-0.35794959
0.00038	3.34293	1.64e-06	0.0	0.0	0.0	3.83e-06	0.0	0.0	0.0	580.7114017	743.57277771	750.46554699	4.00377722	-0.00865154	-0.35279296
0.00044	3.85714	2.85e-06	0.0	0.0	0.0	2.61e-06	0.0	0.0	0.0	599.69315563	737.75054594	744.35937949	3.4248525	0.00220813	-0.34832147
0.00049	4.37133	3.99e-06	0.0	0.0	0.0	1.47e-06	0.0	0.0	0.0	615.75068583	732.38304644	739.05727579	2.92630224	0.01773507	-0.34443294
0.0105	97.54881	1.7e-07	5.5e-07	2.5e-07	2.9e-07	0.0	2.87e-06	1.33e-06	1e-08	646.19983297	648.82082944	644.99205908	-0.01940921	-0.04112261	-0.27227875
0.01056	98.05855	1.7e-07	5.5e-07	2.5e-07	2.9e-07	0.0	2.87e-06	1.33e-06	1e-08	645.90019206	648.52576664	644.6946841	-0.01936148	-0.04109403	-0.27204402
0.01061	98.56826	1.7e-07	5.5e-07	2.5e-07	2.9e-07	0.0	2.87e-06	1.33e-06	1e-08	645.60078667	648.23090735	644.3975316	-0.01931485	-0.04106573	-0.2718134
0.01067	99.07795	1.7e-07	5.5e-07	2.5e-07	2.9e-07	0.0	2.87e-06	1.34e-06	1e-08	645.30161198	647.93624832	644.10059776	-0.01926715	-0.0410364	-0.27157612
0.01072	99.58761	1.7e-07	5.5e-07	2.5e-07	2.9e-07	-0.0	2.87e-06	1.34e-06	1e-08	645.00267514	647.64179565	643.80388897	-0.01922124	-0.04100779	-0.27134641
0.01078	100.09725	1.7e-07	5.5e-07	2.5e-07	2.9e-07	-0.0	2.87e-06	1.34e-06	1e-08	644.70396912	647.34754311	643.50739813	-0.01917479	-0.04097848	-0.27111267
0.01083	100.60686	1.6e-07	5.5e-07	2.5e-07	2.9e-07	0.0	2.87e-06	1.34e-06	1e-08	644.40549789	647.05349452	643.21112914	-0.01912896	-0.04094918	-0.27088073
0.01089	101.11645	1.6e-07	5.5e-07	2.5e-07	2.9e-07	0.0	2.87e-06	1.34e-06	1e-08	644.10725867	646.75964863	642.91508039	-0.01908291	-0.04091937	-0.27064632
0.01094	101.62602	1.6e-07	5.5e-07	2.5e-07	2.9e-07	-0.0	2.87e-06	1.34e-06	1e-08	643.80925481	646.46600792	642.61925429	-0.01903817	-0.04089004	-0.27041724
0.011	102.13556	1.6e-07	5.5e-07	2.5e-07	2.9e-07	0.0	2.88e-06	1.34e-06	1e-08	643.51148184	646.17256805	642.32364588	-0.01899306	-0.04086012	-0.27018499
0.01105	102.64508	1.6e-07	5.5e-07	2.5e-07	2.9e-07	0.0	2.88e-06	1.34e-06	1e-08	643.21394186	645.8793321	642.02825827	-0.01894797	-0.04082983	-0.26995143
0.01111	103.15457	1.6e-07	5.5e-07	2.5e-07	2.9e-07	0.0	2.88e-06	1.34e-06	1e-08	642.91663706	645.58630156	641.73309281	-0.01890381	-0.0407998	-0.26972134
0.01116	103.66404	1.6e-07	5.5e-07	2.5e-07	2.9e-07	-0.0	2.88e-06	1.34e-06	1e-08	642.61956276	645.29347369	641.43814629	-0.01885924	-0.04076914	-0.26948782
0.01122	104.17348	1.6e-07	5.5e-07	2.5e-07	2.8e-07	0.0	2.88e-06	1.34e-06	1e-08	642.32272479	645.00085182	641.14342208	-0.01881519	-0.04073847	-0.26925563
0.01127	104.6829	1.6e-07	5.5e-07	2.5e-07	2.8e-07	0.0	2.88e-06	1.34e-06	1e-08	642.0261194	644.70843509	640.84891901	-0.01877167	-0.04070781	-0.26902488
0.01133	105.1923	1.6e-07	5.5e-07	2.5e-07	2.8e-07	0.0	2.88e-06	1.35e-06	1e-08	641.72974647	644.41622256	640.55463584	-0.01872806	-0.04067673	-0.26879233
0.01138	105.70167	1.6e-07	5.5e-07	2.5e-07	2.8e-07	-0.0	2.88e-06	1.35e-06	1e-08	641.43360762	644.12421612	640.26057437	-0.01868533	-0.04064592	-0.26856308
0.01144	106.21101	1.6e-07	5.5e-07	2.5e-07	2.8e-07	-0.0	2.88e-06	1.35e-06	1e-08	641.13769992	643.83241316	639.96673157	-0.01864251	-0.04061471	-0.26833204
0.01149	106.72034	1.6e-07	5.5e-07	2.5e-07	2.8e-07	-0.0	2.88e-06	1.35e-06	1e-08	640.84202506	643.54081555	639.67310927	-0.01859995	-0.04058333	-0.26810108
0.0215	199.00812	1.2e-07	5.4e-07	2.7e-07	2.3e-07	0.0	2.9e-06	1.41e-06	1e-08	590.77590875	593.93936173	589.84333014	-0.01371561	-0.03408006	-0.22894138
0.02156	199.51294	1.2e-07	5.4e-07	2.7e-07	2.3e-07	0.0	2.9e-06	1.41e-06	1e-08	590.52045422	593.68575074	589.58893116	-0.01369133	-0.03403244	-0.22867436
0.02161	200.01774	1.2e-07	5.4e-07	2.7e-07	2.3e-07	-0.0	2.9e-06	1.41e-06	1e-08	590.2652762	593.43240952	589.33480621	-0.01367958	-0.03400939	-0.22854513
0.02167	200.52251	1.2e-07	5.4e-07	2.7e-07	2.3e-07	-0.0	2.9e-06	1.41e-06	1e-08	590.01023358	593.1791989	589.08081388	-0.01366203	-0.03397495	-0.22835196
0.02172	201.02726	1.2e-07	5.4e-07	2.7e-07	2.3e-07	0.0	2.9e-06	1.41e-06	1e-08	589.7553933	592.92618348	588.82701982	-0.01364433	-0.03394006	-0.2281563
0.02178	201.53198	1.2e-07	5.4e-07	2.7e-07	2.3e-07	-0.0	2.9e-06	1.41e-06	1e-08	589.50075432	592.67336582	588.57342668	-0.01362541	-0.03390274	-0.22794705
0.02183	202.03668	1.2e-07	5.4e-07	2.7e-07	2.3e-07	0.0	2.9e-06	1.41e-06	1e-08	589.24633392	592.42075973	588.32004843	-0.01360848	-0.03386926	-0.22775937
0.02189	202.54135	1.2e-07	5.4e-07	2.7e-07	2.3e-07	0.0	2.9e-06	1.41e-06	1e-08	588.99210866	592.16834344	588.06686296	-0.01358826	-0.0338292	-0.22753479
0.02194	203.046	1.2e-07	5.4e-07	2.7e-07	2.3e-07	-0.0	2.9e-06	1.41e-06	1e-08	588.73811672	591.91615432	587.81390822	-0.0135702	-0.03379334	-0.22733385
0.022	203.55063	1.2e-07	5.4e-07	2.7e-07	2.3e-07	0.0	2.9e-06	1.41e-06	1e-08	588.48433448	591.66416854	587.56115997	-0.01355246	-0.03375802	-0.22713594
0.02205	204.05523	1.2e-07	5.4e-07	2.7e-07	2.3e-07	-0.0	2.9e-06	1.41e-06	1e-08	588.23075741	591.4123831	587.30861515	-0.01353424	-0.03372172	-0.2269325
0.02211	204.5598	1.2e-07	5.4e-07	2.7e-07	2.3e-07	-0.0	2.9e-06	1.41e-06	1e-08	587.97739272	591.16080363	587.05627946	-0.01351533	-0.03368393	-0.22672078
0.02216	205.06435	1.2e-07	5.4e-07	2.7e-07	2.3e-07	-0.0	2.9e-06	1.41e-06	1e-08	587.7242479	590.90943856	586.80416148	-0.01350016	-0.03365358	-0.22655077
0.02222	205.56887	1.2e-07	5.4e-07	2.7e-07	2.3e-07	0.0	2.9e-06	1.41e-06	1e-08	587.47128064	590.65824573	586.55221833	-0.0134822	-0.03361756	-0.226349
0.02227	206.07337	1.2e-07	5.4e-07	2.7e-07	2.3e-07	-0.0	2.9e-06	1.41e-06	1e-08	587.21852267	590.40725733	586.30048273	-0.01346146	-0.03357584	-0.22611539
0.02233	206.57785	1.2e-07	5.4e-07	2.7e-07	2.3e-07	-0.0	2.9e-06	1.41e-06	1e-08	586.96600763	590.15650574	586.0489875	-0.01344889	-0.03355055	-0.22597372
0.02238	207.0823	1.2e-07	5.4e-07	2.7e-07	2.3e-07	-0.0	2.9e-06	1.41e-06	1e-08	586.71364039	589.90589776	585.79763805	-0.0134348	-0.03352222	-0.22581502
0.02244	207.58673	1.2e-07	5.4e-07	2.7e-07	2.3e-07	0.0	2.9e-06	1.41e-06	1e-08	586.46143981	589.65545064	585.54645191	-0.01341779	-0.0334877	-0.22562168
0.02249	208.09113	1.2e-07	5.4e-07	2.7e-07	2.3e-07	0.0	2.9e-06	1.41e-06	1e-08	586.20943794	589.40519956	585.29546492	-0.01339435	-0.03344051	-0.22535741
0.0325	299.47844	1.2e-07	5.4e-07	2.7e-07	2.2e-07	0.0	2.9e-06	1.42e-06	1e-08	543.62275486	547.06584875	542.86568774	-0.01075222	-0.02754575	-0.19211467
0.03256	299.97828	1.2e-07	5.4e-07	2.7e-07	2.2e-07	-0.0	2.9e-06	1.42e-06	1e-08	543.4059825	546.85011115	542.64966932	-0.01073977	-0.02751612	-0.19194494
0.03261	300.4781	1.2e-07	5.4e-07	2.7e-07	2.2e-07	-0.0	2.9e-06	1.42e-06	1e-08	543.18938992	546.63455057	542.43383017	-0.01072727	-0.02748653	-0.19177545
0.03267	300.9779	1.2e-07	5.4e-07	2.7e-07	2.2e-07	-0.0	2.9e-06	1.42e-06	1e-08	542.97297919	546.4191668	542.21816993	-0.01071488	-0.02745698	-0.19160613
0.03272	301.47767	1.2e-07	5.4e-07	2.7e-07	2.2e-07	-0.0	2.9e-06	1.42e-06	1e-08	542.75674778	546.20395968	542.0026886	-0.01070248	-0.02742751	-0.19143715
0.03278	301.97742	1.2e-07	5.4e-07	2.7e-07	2.2e-07	-0.0	2.9e-06	1.42e-06	1e-08	542.54069665	545.98892891	541.78738577	-0.01069008	-0.02739803	-0.1912681
0.03283	302.47714	1.2e-07	5.4e-07	2.7e-07	2.2e-07	0.0	2.9e-06	1.42e-06	1e-08	542.32482564	545.77407455	541.57226154	-0.01067772	-0.02736854	-0.19109908
0.03289	302.97684	1.2e-07	5.4e-07	2.7e-07	2.2e-07	0.0	2.9e-06	1.42e-06	1e-08	542.10913399	545.55939657	541.35731591	-0.01066546	-0.02733912	-0.1909303
0.03294	303.47651	1.2e-07	5.4e-07	2.7e-07	2.2e-07	0.0	2.9e-06	1.42e-06	1e-08	541.89361975	545.34489476	541.14254875	-0.0106531	-0.02730973	-0.19076171
0.033	303.97615	1.2e-07	5.4e-07	2.7e-07	2.2e-07	0.0	2.9e-06	1.42e-06	1e-08	541.67828546	545.13056895	540.92795975	-0.01064089	-0.02728042	-0.19059347
0.03305	304.47577	1.2e-07	5.4e-07	2.7e-07	2.2e-07	0.0	2.9e-06	1.42e-06	1e-08	541.46312862	544.91641881	540.71354871	-0.01062861	-0.02725107	-0.19042505
0.03311	304.97537	1.2e-07	5.4e-07	2.7e-07	2.2e-07	-0.0	2.9e-06	1.42e-06	1e-08	541.24815027	544.70244451	540.49931573	-0.01061631	-0.02722175	-0.19025674
0.03316	305.47494	1.2e-07	5.4e-07	2.7e-07	2.2e-07	-0.0	2.9e-06	1.42e-06	1e-08	541.03335134	544.48864595	540.28526067	-0.01060398	-0.02719248	-0.19008866
0.03322	305.97449	1.2e-07	5.4e-07	2.7e-07	2.2e-07	-0.0	2.9e-06	1.42e-06	1e-08	540.81873284	544.27502291	540.07138323	-0.01059179	-0.02716325	-0.18992078
0.03327	306.47401	1.2e-07	5.4e-07	2.7e-07	2.2e-07	-0.0	2.9e-06	1.42e-06	1e-08	540.60429186	544.06157522	539.85768339	-0.01057955	-0.0271341	-0.18975325
0.03333	306.9735	1.2e-07	5.4e-07	2.7e-07	2.2e-07	-0.0	2.9e-06	1.42e-06	1e-08	540.3900305	543.84830255	539.64416069	-0.01056732	-0.0271049	-0.18958553
0.03338	307.47298	1.2e-07	5.4e-07	2.7e-07	2.2e-07	0.0	2.9e-06	1.42e-06	1e-08	540.17594794	543.6352051	539.43081537	-0.01055514	-0.02707573	-0.1894179
0.03344	307.97242	1.2e-07	5.4e-07	2.7e-07	2.2e-07	0.0	2.9e-06	1.42e-06	1e-08	539.96204303	543.42228276	539.21764739	-0.01054308	-0.02704661	-0.18925052
0.03349	308.47184	1.2e-07	5.4e-07	2.7e-07	2.2e-07	0.0	2.9e-06	1.42e-06	1e-08	539.74831381	543.20953532	539.00465665	-0.01053087	-0.02701753	-0.1890833
0.0435	398.94761	1.2e-07	5.4e-07	2.7e-07	2.2e-07	-0.0	2.9e-06	1.42e-06	1e-08	503.68390064	507.2743147	503.06077206	-0.00859353	-0.0222137	-0.16086475
0.04356	399.44242	1.2e-07	5.4e-07	2.7e-07	2.2e-07	-0.0	2.9e-06	1.42e-06	1e-08	503.50011516	507.09148688	502.87812076	-0.00856121	-0.02218994	-0.16072142
0.04361	399.93721	1.2e-07	5.4e-07	2.7e-07	2.2e-07	-0.0	2.9e-06	1.42e-06	1e-08	503.31697137	506.9088108	502.69559199	-0.00854998	-0.02216617	-0.16057831
0.04367	400.43197	1.2e-07	5.4e-07	2.7e-07	2.2e-07	-0.0	2.9e-06	1.42e-06	1e-08	503.13401914	506.72628683	502.51321505	-0.0085245	-0.02214243	-0.16043515
0.04372	400.9267	1.2e-07	5.4e-07	2.7e-07	2.2e-07	-0.0	2.9e-06	1.42e-06	1e-08	502.95156261	506.54391462	502.33097004	-0.00851082	-0.02211868	-0.16029214
0.04378	401.42141	1.2e-07	5.4e-07	2.7e-07	2.2e-07	-0.0	2.9e-06	1.42e-06	1e-08	502.76935001	506.36169436	502.1488733	-0.008509	-0.02209493	-0.16014927
0.04383	401.91609	1.2e-07	5.4e-07	2.7e-07	2.2e-07	-0.0	2.9e-06	1.42e-06	1e-08	502.58712755	506.17962623	501.9669413	-0.00849919	-0.02207119	-0.16000631
0.04389	402.41075	1.2e-07	5.4e-07	2.7e-07	2.2e-07	-0.0	2.9e-06	1.42e-06	1e-08	502.40506627	505.99771012	501.78516295	-0.0085123	-0.02204746	-0.15986375
0.04394	402.90538	1.2e-07	5.4e-07	2.7e-07	2.2e-07	-0.0	2.9e-06	1.42e-06	1e-08	502.22267564	505.81594627	501.60356989	-0.00851677	-0.02202372	-0.15972104
0.044	403.39999	1.2e-07	5.4e-07	2.7e-07	2.2e-07	-0.0	2.9e-06	1.42e-06	1e-08	502.04014048	505.63433459	501.42215021	-0.00851275	-0.02200003	-0.1595784
0.04405	403.89457	1.2e-07	5.4e-07	2.7e-07	2.2e-07	-0.0	2.9e-06	1.42e-06	1e-08	501.8576429	505.45287477	501.24089191	-0.00847991	-0.0219765	-0.1594361
0.04411	404.38913	1.2e-07	5.4e-07	2.7e-07	2.2e-07	-0.0	2.9e-06	1.42e-06	1e-08	501.67580041	505.27156568	501.0597543	-0.0084785	-0.02195287	-0.15929383
0.04416	404.88366	1.2e-07	5.4e-07	2.7e-07	2.2e-07	-0.0	2.9e-06	1.42e-06	1e-08	501.49393963	505.09040816	500.87878133	-0.0084588	-0.02192935	-0.15915176
0.04422	405.37816	1.2e-07	5.4e-07	2.7e-07	2.2e-07	-0.0	2.9e-06	1.42e-06	1e-08	501.312453	504.90940152	500.69794718	-0.00842612	-0.02190591	-0.15900987
0.04427	405.87264	1.2e-07	5.4e-07	2.7e-07	2.2e-07	-0.0	2.9e-06	1.42e-06	1e-08	501.13161889	504.72854521	500.51723349	-0.00842114	-0.02188239	-0.15886801
0.04433	406.3671	1.2e-07	5.4e-07	2.7e-07	2.2e-07	-0.0	2.9e-06	1.42e-06	1e-08	500.95084333	504.54783998	500.336679	-0.00844258	-0.02185879	-0.15872617
0.04438	406.86153	1.2e-07	5.4e-07	2.7e-07	2.2e-07	-0.0	2.9e-06	1.42e-06	1e-08	500.76955982	504.36728657	500.15632066	-0.00844798	-0.02183528	-0.15858452
0.04444	407.35593	1.2e-07	5.4e-07	2.7e-07	2.2e-07	-0.0	2.9e-06	1.42e-06	1e-08	500.58811248	504.18688434	499.97613582	-0.00843192	-0.02181187	-0.15844306
0.04449	407.85031	1.2e-07	5.4e-07	2.7e-07	2.2e-07	-0.0	2.9e-06	1.42e-06	1e-08	500.40696179	504.0066325	499.79609423	-0.00841688	-0.02178849	-0.15830171
0.05455	497.89287	1.2e-07	5.4e-07	2.7e-07	2.2e-07	-0.0	2.9e-06	1.42e-06	1e-08	469.80777194	473.43984177	469.2955379	-0.00686523	-0.01791419	-0.13435712
0.05461	498.38256	1.2e-07	5.4e-07	2.7e-07	2.2e-07	-0.0	2.9e-06	1.42e-06	1e-08	469.65342113	473.28541467	469.14164822	-0.00687275	-0.01789504	-0.13423629
0.05466	498.87221	1.2e-07	5.4e-07	2.7e-07	2.2e-07	-0.0	2.9e-06	1.42e-06	1e-08	469.49886617	473.13111864	468.9879119	-0.00687191	-0.01787593	-0.13411546
0.05472	499.36185	1.2e-07	5.4e-07	2.7e-07	2.2e-07	-0.0	2.9e-06	1.42e-06	1e-08	469.34429452	472.97695336	468.83431726	-0.00685429	-0.01785697	-0.13399507
0.05477	499.85145	1.2e-07	5.4e-07	2.7e-07	2.2e-07	-0.0	2.9e-06	1.42e-06	1e-08	469.19008402	472.82291781	468.68084033	-0.00684468	-0.01783794	-0.13387447
0.05483	500.34104	1.2e-07	5.4e-07	2.7e-07	2.2e-07	-0.0	2.9e-06	1.42e-06	1e-08	469.0360544	472.66901246	468.52749253	-0.00682863	-0.01781899	-0.13375412
0.05488	500.83059	1.2e-07	5.4e-07	2.7e-07	2.2e-07	-0.0	2.9e-06	1.42e-06	1e-08	468.88235075	472.51523686	468.3742646	-0.00680795	-0.01780008	-0.13363394
0.05494	501.32012	1.2e-07	5.4e-07	2.7e-07	2.2e-07	-0.0	2.9e-06	1.42e-06	1e-08	468.72907748	472.36159064	468.22114985	-0.00679086	-0.01778114	-0.13351363
0.05499	501.80963	1.2e-07	5.4e-07	2.7e-07	2.2e-07	-0.0	2.9e-06	1.42e-06	1e-08	468.57615354	472.20807409	468.06815347	-0.00679759	-0.01776213	-0.13339344
0.05505	502.2991	1.2e-07	5.4e-07	2.7e-07	2.2e-07	-0.0	2.9e-06	1.42e-06	1e-08	468.42304313	472.05468793	467.91530864	-0.00679031	-0.01774321	-0.13327344
0.0551	502.78856	1.2e-07	5.4e-07	2.7e-07	2.2e-07	-0.0	2.9e-06	1.42e-06	1e-08	468.27006176	471.90143149	467.76259554	-0.00678821	-0.01772432	-0.13315366
0.05516	503.27798	1.2e-07	5.4e-07	2.7e-07	2.2e-07	-0.0	2.9e-06	1.42e-06	1e-08	468.11709308	471.74830471	467.61002116	-0.00678688	-0.01770542	-0.13303387
0.05521	503.76739	1.2e-07	5.4e-07	2.7e-07	2.2e-07	-0.0	2.9e-06	1.42e-06	1e-08	467.96411967	471.59530765	467.45758661	-0.00677782	-0.01768659	-0.13291427
0.05527	504.25676	1.2e-07	5.4e-07	2.7e-07	2.2e-07	-0.0	2.9e-06	1.42e-06	1e-08	467.81131579	471.44243984	467.30528086	-0.0067561	-0.01766791	-0.13279515
0.05532	504.74611	1.2e-07	5.4e-07	2.7e-07	2.2e-07	-0.0	2.9e-06	1.42e-06	1e-08	467.65896706	471.28970033	467.15308568	-0.0067447	-0.01764911	-0.13267563
0.05538	505.23544	1.2e-07	5.4e-07	2.7e-07	2.2e-07	-0.0	2.9e-06	1.42e-06	1e-08	467.50684089	471.1370899	467.00101591	-0.00673329	-0.01763031	-0.13255612
0.05543	505.72473	1.2e-07	5.4e-07	2.7e-07	2.2e-07	-0.0	2.9e-06	1.42e-06	1e-08	467.35493728	470.98460854	466.84907156	-0.0067226	-0.0176115	-0.13243661
0.05549	506.21401	1.2e-07	5.4e-07	2.7e-07	2.2e-07	-0.0	2.9e-06	1.42e-06	1e-08	467.20324004	470.83225627	466.69725363	-0.00675239	-0.01759257	-0.13231725
0.06555	595.31679	1.2e-07	5.4e-07	2.7e-07	2.2e-07	-0.0	2.9e-06	1.42e-06	1e-08	441.44341403	445.02123184	441.01990458	-0.00553192	-0.01449063	-0.11215901
0.06561	595.8013	1.2e-07	5.4e-07	2.7e-07	2.2e-07	-0.0	2.9e-06	1.42e-06	1e-08	441.31363599	444.89095477	440.89050918	-0.00552511	-0.01447535	-0.11205741
0.06566	596.2858	1.2e-07	5.4e-07	2.7e-07	2.2e-07	-0.0	2.9e-06	1.42e-06	1e-08	441.18399221	444.76078901	440.76122545	-0.00551986	-0.0144601	-0.11195599
0.06572	596.77026	1.2e-07	5.4e-07	2.7e-07	2.2e-07	-0.0	2.9e-06	1.42e-06	1e-08	441.05444614	444.63073445	440.63205538	-0.00550875	-0.01444491	-0.1118547
0.06577	597.2547	1.2e-07	5.4e-07	2.7e-07	2.2e-07	-0.0	2.9e-06	1.42e-06	1e-08	440.92513557	444.50079072	440.5029906	-0.00550077	-0.01442968	-0.11175331
0.06583	597.73912	1.2e-07	5.4e-07	2.7e-07	2.2e-07	-0.0	2.9e-06	1.42e-06	1e-08	440.79598688	444.37095805	440.37403563	-0.00549959	-0.01441443	-0.11165199
0.06588	598.22351	1.2e-07	5.4e-07	2.7e-07	2.2e-07	-0.0	2.9e-06	1.42e-06	1e-08	440.66684065	444.24123665	440.24519987	-0.00550072	-0.0143992	-0.11155081
0.06594	598.70787	1.2e-07	5.4e-07	2.7e-07	2.2e-07	-0.0	2.9e-06	1.42e-06	1e-08	440.53764267	444.11162647	440.11648641	-0.00549095	-0.01438405	-0.11144979
0.06599	599.1922	1.2e-07	5.4e-07	2.7e-07	2.2e-07	-0.0	2.9e-06	1.42e-06	1e-08	440.40864895	443.98212689	439.98787982	-0.0054914	-0.01436889	-0.11134896
0.06605	599.67651	1.2e-07	5.4e-07	2.7e-07	2.2e-07	-0.0	2.9e-06	1.42e-06	1e-08	440.27961956	443.85273816	439.85939418	-0.00548771	-0.01435373	-0.11124801
0.0661	600.1608	1.2e-07	5.4e-07	2.7e-07	2.2e-07	-0.0	2.9e-06	1.42e-06	1e-08	440.1506519	443.72346022	439.73102383	-0.00547939	-0.0143386	-0.11114714
0.06616	600.64506	1.2e-07	5.4e-07	2.7e-07	2.2e-07	-0.0	2.9e-06	1.42e-06	1e-08	440.02185441	443.59429279	439.60276221	-0.00546473	-0.01432353	-0.11104645
0.06621	601.12929	1.2e-07	5.4e-07	2.7e-07	2.2e-07	-0.0	2.9e-06	1.42e-06	1e-08	439.89337653	443.46523544	439.47460024	-0.00546308	-0.01430842	-0.11094584
0.06627	601.6135	1.2e-07	5.4e-07	2.7e-07	2.2e-07	-0.0	2.9e-06	1.42e-06	1e-08	439.76491244	443.33628862	439.34655604	-0.00545119	-0.01429341	-0.11084549
0.06632	602.09768	1.2e-07	5.4e-07	2.7e-07	2.2e-07	-0.0	2.9e-06	1.42e-06	1e-08	439.63670304	443.20745164	439.21861498	-0.00544334	-0.01427835	-0.11074501
0.06638	602.58183	1.2e-07	5.4e-07	2.7e-07	2.2e-07	-0.0	2.9e-06	1.42e-06	1e-08	439.5086533	443.07872481	439.09078287	-0.00543897	-0.01426329	-0.11064457
0.06643	603.06596	1.2e-07	5.4e-07	2.7e-07	2.2e-07	-0.0	2.9e-06	1.42e-06	1e-08	439.38068146	442.95010823	438.96306453	-0.00544214	-0.01424822	-0.11054426
0.06649	603.55006	1.2e-07	5.4e-07	2.7e-07	2.2e-07	-0.0	2.9e-06	1.42e-06	1e-08	439.2526104	442.82160207	438.83547033	-0.0054316	-0.01423323	-0.11044409
0.07655	691.70094	1.2e-07	5.4e-07	2.7e-07	2.2e-07	-0.0	2.9e-06	1.42e-06	1e-08	417.6228635	421.06807581	417.27208651	-0.00446879	-0.01174904	-0.09351572
0.07661	692.18023	1.2e-07	5.4e-07	2.7e-07	2.2e-07	-0.0	2.9e-06	1.42e-06	1e-08	417.51415043	420.95836858	417.16353022	-0.00447408	-0.01173674	-0.09343046
0.07666	692.65949	1.2e-07	5.4e-07	2.7e-07	2.2e-07	-0.0	2.9e-06	1.42e-06	1e-08	417.40529055	420.84875652	417.05508385	-0.00446518	-0.01172454	-0.09334533
0.07672	693.13872	1.2e-07	5.4e-07	2.7e-07	2.2e-07	-0.0	2.9e-06	1.42e-06	1e-08	417.29662914	420.73923887	416.94672737	-0.00446512	-0.01171232	-0.09326037
0.07677	693.61793	1.2e-07	5.4e-07	2.7e-07	2.2e-07	-0.0	2.9e-06	1.42e-06	1e-08	417.18795102	420.62981583	416.83847298	-0.00446326	-0.0117001	-0.09317537
0.07683	694.09711	1.2e-07	5.4e-07	2.7e-07	2.2e-07	-0.0	2.9e-06	1.42e-06	1e-08	417.07930019	420.52048739	416.73031819	-0.00445967	-0.0116879	-0.09309036
0.07688	694.57626	1.2e-07	5.4e-07	2.7e-07	2.2e-07	-0.0	2.9e-06	1.42e-06	1e-08	416.97071866	420.41125346	416.62226059	-0.0044448	-0.01167577	-0.09300554
0.07694	695.05539	1.2e-07	5.4e-07	2.7e-07	2.2e-07	-0.0	2.9e-06	1.42e-06	1e-08	416.86248103	420.30211336	416.51428422	-0.00444298	-0.0116636	-0.09292076
0.07699	695.53449	1.2e-07	5.4e-07	2.7e-07	2.2e-07	-0.0	2.9e-06	1.42e-06	1e-08	416.75426961	420.19306761	416.40640726	-0.00443526	-0.01165148	-0.09283618
0.07705	696.01356	1.2e-07	5.4e-07	2.7e-07	2.2e-07	-0.0	2.9e-06	1.42e-06	1e-08	416.64622845	420.08411576	416.29862121	-0.00442716	-0.01163937	-0.09275159
0.0771	696.49261	1.2e-07	5.4e-07	2.7e-07	2.2e-07	-0.0	2.9e-06	1.42e-06	1e-08	416.5383665	419.97525778	416.19092558	-0.00442075	-0.01162724	-0.09266697
0.07716	696.97163	1.2e-07	5.4e-07	2.7e-07	2.2e-07	-0.0	2.9e-06	1.42e-06	1e-08	416.43064282	419.86649381	416.08332277	-0.0044259	-0.01161508	-0.09258246
0.07721	697.45063	1.2e-07	5.4e-07	2.7e-07	2.2e-07	-0.0	2.9e-06	1.42e-06	1e-08	416.32277588	419.75782422	415.97582879	-0.00441996	-0.01160299	-0.09249806
0.07727	697.9296	1.2e-07	5.4e-07	2.7e-07	2.2e-07	-0.0	2.9e-06	1.42e-06	1e-08	416.2150359	419.64924841	415.86842801	-0.00441703	-0.01159092	-0.09241382
0.07732	698.40854	1.2e-07	5.4e-07	2.7e-07	2.2e-07	-0.0	2.9e-06	1.42e-06	1e-08	416.1073494	419.54076635	415.76112448	-0.00441623	-0.01157884	-0.09232961
0.07738	698.88746	1.2e-07	5.4e-07	2.7e-07	2.2e-07	-0.0	2.9e-06	1.42e-06	1e-08	415.99966462	419.43237812	415.65392113	-0.00441353	-0.01156676	-0.09224535
0.07743	699.36635	1.2e-07	5.4e-07	2.7e-07	2.2e-07	-0.0	2.9e-06	1.42e-06	1e-08	415.89202784	419.32408367	415.54681536	-0.00440025	-0.01155476	-0.09216126
0.07749	699.84522	1.2e-07	5.4e-07	2.7e-07	2.2e-07	-0.0	2.9e-06	1.42e-06	1e-08	415.78469716	419.21588235	415.43979218	-0.00439518	-0.01154274	-0.09207723
0.08755	787.03173	1.2e-07	5.4e-07	2.7e-07	2.2e-07	-0.0	2.9e-06	1.42e-06	1e-08	397.66059072	400.91279965	397.37019631	-0.00363297	-0.00955006	-0.07789172
0.08761	787.50571	1.2e-07	5.4e-07	2.7e-07	2.2e-07	-0.0	2.9e-06	1.42e-06	1e-08	397.5694413	400.82056177	397.27932016	-0.00362413	-0.00954027	-0.07782049
0.08766	787.97967	1.2e-07	5.4e-07	2.7e-07	2.2e-07	-0.0	2.9e-06	1.42e-06	1e-08	397.47850074	400.72840384	397.18851789	-0.00361852	-0.00953046	-0.07774916
0.08772	788.4536	1.2e-07	5.4e-07	2.7e-07	2.2e-07	-0.0	2.9e-06	1.42e-06	1e-08	397.38768813	400.6363261	397.09779412	-0.00361831	-0.00952062	-0.07767788
0.08777	788.9275	1.2e-07	5.4e-07	2.7e-07	2.2e-07	-0.0	2.9e-06	1.42e-06	1e-08	397.2968679	400.54432876	397.00715635	-0.00362057	-0.00951079	-0.0776067
0.08783	789.40138	1.2e-07	5.4e-07	2.7e-07	2.2e-07	-0.0	2.9e-06	1.42e-06	1e-08	397.20597813	400.45241183	396.91660792	-0.003614	-0.00950102	-0.07753565
0.08788	789.87523	1.2e-07	5.4e-07	2.7e-07	2.2e-07	-0.0	2.9e-06	1.42e-06	1e-08	397.11524032	400.36057476	396.82613634	-0.00361544	-0.00949124	-0.0774647
0.08794	790.34906	1.2e-07	5.4e-07	2.7e-07	2.2e-07	-0.0	2.9e-06	1.42e-06	1e-08	397.02445366	400.26881782	396.73575267	-0.00361356	-0.00948145	-0.07739368
0.08799	790.82285	1.2e-07	5.4e-07	2.7e-07	2.2e-07	-0.0	2.9e-06	1.42e-06	1e-08	396.93370143	400.17714092	396.64545236	-0.00360666	-0.00947171	-0.07732274
0.08805	791.29662	1.2e-07	5.4e-07	2.7e-07	2.2e-07	-0.0	2.9e-06	1.42e-06	1e-08	396.84310984	400.08554375	396.55522828	-0.00359654	-0.00946199	-0.07725191
0.0881	791.77037	1.2e-07	5.4e-07	2.7e-07	2.2e-07	-0.0	2.9e-06	1.42e-06	1e-08	396.7527594	399.99402605	396.46507584	-0.00359586	-0.00945225	-0.07718115
0.08816	792.24408	1.2e-07	5.4e-07	2.7e-07	2.2e-07	-0.0	2.9e-06	1.42e-06	1e-08	396.66241361	399.90258817	396.37500812	-0.00358691	-0.00944257	-0.07711056
0.08821	792.71777	1.2e-07	5.4e-07	2.7e-07	2.2e-07	-0.0	2.9e-06	1.42e-06	1e-08	396.57227984	399.81122957	396.28501338	-0.00358135	-0.00943286	-0.07703987
0.08827	793.19144	1.2e-07	5.4e-07	2.7e-07	2.2e-07	-0.0	2.9e-06	1.42e-06	1e-08	396.48227325	399.7199505	396.19509647	-0.00358049	-0.00942313	-0.07696922
0.08832	793.66507	1.2e-07	5.4e-07	2.7e-07	2.2e-07	-0.0	2.9e-06	1.42e-06	1e-08	396.39227544	399.62875113	396.10526391	-0.00358347	-0.00941341	-0.07689867
0.08838	794.13869	1.2e-07	5.4e-07	2.7e-07	2.2e-07	-0.0	2.9e-06	1.42e-06	1e-08	396.30219011	399.53763154	396.01552096	-0.00357656	-0.00940375	-0.07682824
0.08843	794.61227	1.2e-07	5.4e-07	2.7e-07	2.2e-07	-0.0	2.9e-06	1.42e-06	1e-08	396.21226592	399.44659114	395.92585365	-0.00357817	-0.00939407	-0.07675793
0.08849	795.08583	1.2e-07	5.4e-07	2.7e-07	2.2e-07	-0.0	2.9e-06	1.42e-06	1e-08	396.12228869	399.35563021	395.83627374	-0.00357633	-0.00938439	-0.07668755
0.09855	881.29512	1.2e-07	5.4e-07	2.7e-07	2.2e-07	-0.0	2.9e-06	1.42e-06	1e-08	380.96308018	383.97887844	380.72227913	-0.00295843	-0.00778213	-0.06482232
0.09861	881.76373	1.2e-07	5.4e-07	2.7e-07	2.2e-07	-0.0	2.9e-06	1.42e-06	1e-08	380.88689014	383.90143947	380.64632731	-0.00295032	-0.00777425	-0.06476279
0.09866	882.23232	1.2e-07	5.4e-07	2.7e-07	2.2e-07	-0.0	2.9e-06	1.42e-06	1e-08	380.81089974	383.82406809	380.57043665	-0.00294553	-0.00776635	-0.06470319
0.09872	882.70088	1.2e-07	5.4e-07	2.7e-07	2.2e-07	-0.0	2.9e-06	1.42e-06	1e-08	380.7350237	383.74676456	380.49461187	-0.00294501	-0.00775843	-0.06464361
0.09877	883.16941	1.2e-07	5.4e-07	2.7e-07	2.2e-07	-0.0	2.9e-06	1.42e-06	1e-08	380.65915186	383.66952904	380.4188589	-0.00294852	-0.00775051	-0.06458412
0.09883	883.63791	1.2e-07	5.4e-07	2.7e-07	2.2e-07	-0.0	2.9e-06	1.42e-06	1e-08	380.58318062	383.59236163	380.3431833	-0.0029425	-0.00774265	-0.06452473
0.09888	884.10638	1.2e-07	5.4e-07	2.7e-07	2.2e-07	-0.0	2.9e-06	1.42e-06	1e-08	380.50735546	383.51526177	380.26757159	-0.00294453	-0.00773476	-0.06446544
0.09894	884.57483	1.2e-07	5.4e-07	2.7e-07	2.2e-07	-0.0	2.9e-06	1.42e-06	1e-08	380.431469	383.43822974	380.19203494	-0.0029433	-0.00772688	-0.06440609
0.09899	885.04325	1.2e-07	5.4e-07	2.7e-07	2.2e-07	-0.0	2.9e-06	1.42e-06	1e-08	380.35560509	383.36126545	380.11656885	-0.00293754	-0.00771904	-0.0643468
0.09905	885.51165	1.2e-07	5.4e-07	2.7e-07	2.2e-07	-0.0	2.9e-06	1.42e-06	1e-08	380.27988071	383.28436862	380.0411669	-0.00292831	-0.00771122	-0.06428761
0.0991	885.98002	1.2e-07	5.4e-07	2.7e-07	2.2e-07	-0.0	2.9e-06	1.42e-06	1e-08	380.20438501	383.20753897	379.96582416	-0.00292818	-0.00770337	-0.06422847
0.09916	886.44836	1.2e-07	5.4e-07	2.7e-07	2.2e-07	-0.0	2.9e-06	1.42e-06	1e-08	380.12888394	383.13077689	379.89055324	-0.00292024	-0.00769558	-0.06416948
0.09921	886.91667	1.2e-07	5.4e-07	2.7e-07	2.2e-07	-0.0	2.9e-06	1.42e-06	1e-08	380.05357853	383.05408185	379.81534309	-0.00291548	-0.00768776	-0.0641104
0.09927	887.38496	1.2e-07	5.4e-07	2.7e-07	2.2e-07	-0.0	2.9e-06	1.42e-06	1e-08	379.97838684	382.97745408	379.74019825	-0.00291557	-0.00767992	-0.06405136
0.09932	887.85322	1.2e-07	5.4e-07	2.7e-07	2.2e-07	-0.0	2.9e-06	1.42e-06	1e-08	379.90318389	382.90089379	379.66512544	-0.00291848	-0.00767209	-0.0639924
0.09938	888.32145	1.2e-07	5.4e-07	2.7e-07	2.2e-07	-0.0	2.9e-06	1.42e-06	1e-08	379.82789697	382.82440101	379.59012852	-0.00291286	-0.00766431	-0.06393355
0.09943	888.78965	1.2e-07	5.4e-07	2.7e-07	2.2e-07	-0.0	2.9e-06	1.42e-06	1e-08	379.75274621	382.74797523	379.51519542	-0.00291478	-0.00765651	-0.06387479
0.09949	889.25783	1.2e-07	5.4e-07	2.7e-07	2.2e-07	-0.0	2.9e-06	1.42e-06	1e-08	379.67753722	382.67161671	379.44033659	-0.00291358	-0.00764871	-0.06381597
0.10955	974.47667	1.2e-07	5.4e-07	2.7e-07	2.2e-07	-0.0	2.9e-06	1.42e-06	1e-08	367.01815318	369.77108028	366.81824395	-0.00240877	-0.00635662	-0.05390711
0.1096	974.93983	1.2e-07	5.4e-07	2.7e-07	2.2e-07	-0.0	2.9e-06	1.42e-06	1e-08	366.9547363	369.70615143	366.75484743	-0.00240818	-0.00635021	-0.0538573
0.10966	975.40297	1.2e-07	5.4e-07	2.7e-07	2.2e-07	-0.0	2.9e-06	1.42e-06	1e-08	366.89132866	369.6412801	366.69151103	-0.00241245	-0.00634379	-0.05380755
0.10971	975.86608	1.2e-07	5.4e-07	2.7e-07	2.2e-07	-0.0	2.9e-06	1.42e-06	1e-08	366.82780206	369.57646645	366.62824149	-0.00240696	-0.00633743	-0.0537579
0.10977	976.32916	1.2e-07	5.4e-07	2.7e-07	2.2e-07	-0.0	2.9e-06	1.42e-06	1e-08	366.76441357	369.51170992	366.56502504	-0.00240941	-0.00633105	-0.05370833
0.10982	976.79222	1.2e-07	5.4e-07	2.7e-07	2.2e-07	-0.0	2.9e-06	1.42e-06	1e-08	366.70095426	369.44701081	366.50187268	-0.0024087	-0.00632467	-0.05365871
0.10988	977.25524	1.2e-07	5.4e-07	2.7e-07	2.2e-07	-0.0	2.9e-06	1.42e-06	1e-08	366.63750746	369.382369	366.43878003	-0.00240373	-0.00631832	-0.05360914
0.10993	977.71824	1.2e-07	5.4e-07	2.7e-07	2.2e-07	-0.0	2.9e-06	1.42e-06	1e-08	366.57418507	369.31778425	366.37574111	-0.00239532	-0.00631199	-0.05355966
0.10999	978.18122	1.2e-07	5.4e-07	2.7e-07	2.2e-07	-0.0	2.9e-06	1.42e-06	1e-08	366.51107785	369.25325629	366.31275099	-0.00239555	-0.00630564	-0.05351022
0.11004	978.64416	1.2e-07	5.4e-07	2.7e-07	2.2e-07	-0.0	2.9e-06	1.42e-06	1e-08	366.44795826	369.1887855	366.2498217	-0.00238844	-0.00629933	-0.05346089
0.1101	979.10708	1.2e-07	5.4e-07	2.7e-07	2.2e-07	-0.0	2.9e-06	1.42e-06	1e-08	366.38501977	369.12437138	366.18694284	-0.00238432	-0.00629301	-0.0534115
0.11015	979.56997	1.2e-07	5.4e-07	2.7e-07	2.2e-07	-0.0	2.9e-06	1.42e-06	1e-08	366.3221835	369.06001417	366.12411867	-0.00238522	-0.00628666	-0.05336214
0.11021	980.03283	1.2e-07	5.4e-07	2.7e-07	2.2e-07	-0.0	2.9e-06	1.42e-06	1e-08	366.2593171	368.99571406	366.06135617	-0.00238796	-0.00628032	-0.05331285
0.11026	980.49567	1.2e-07	5.4e-07	2.7e-07	2.2e-07	-0.0	2.9e-06	1.42e-06	1e-08	366.19637235	368.93147108	365.99865783	-0.00238341	-0.00627402	-0.05326366
0.11032	980.95848	1.2e-07	5.4e-07	2.7e-07	2.2e-07	-0.0	2.9e-06	1.42e-06	1e-08	366.13354114	368.86728476	365.93601335	-0.00238553	-0.0062677	-0.05321452
0.11037	981.42126	1.2e-07	5.4e-07	2.7e-07	2.2e-07	-0.0	2.9e-06	1.42e-06	1e-08	366.07064792	368.80315536	365.87343198	-0.00238483	-0.00626139	-0.05316534
0.11043	981.88401	1.2e-07	5.4e-07	2.7e-07	2.2e-07	-0.0	2.9e-06	1.42e-06	1e-08	366.00776674	368.7390828	365.81090983	-0.00237831	-0.00625511	-0.05311624
0.11048	982.34674	1.2e-07	5.4e-07	2.7e-07	2.2e-07	-0.0	2.9e-06	1.42e-06	1e-08	365.94505138	368.67506672	365.74843867	-0.00237171	-0.00624885	-0.0530672
0.12055	1066.56144	1.2e-07	5.4e-07	2.7e-07	2.2e-07	-0.0	2.9e-06	1.42e-06	1e-08	355.38744767	357.86575583	355.22125403	-0.00197804	-0.0052035	-0.04480297
0.1206	1067.01908	1.2e-07	5.4e-07	2.7e-07	2.2e-07	-0.0	2.9e-06	1.42e-06	1e-08	355.33439642	357.81138377	355.16841892	-0.001979	-0.00519831	-0.04476149
0.12066	1067.4767	1.2e-07	5.4e-07	2.7e-07	2.2e-07	-0.0	2.9e-06	1.42e-06	1e-08	355.28131488	357.75706023	355.11563612	-0.00197804	-0.00519313	-0.04472
0.12071	1067.93429	1.2e-07	5.4e-07	2.7e-07	2.2e-07	-0.0	2.9e-06	1.42e-06	1e-08	355.22825451	357.70278513	355.06290297	-0.00196771	-0.005188	-0.04467861
0.12077	1068.39185	1.2e-07	5.4e-07	2.7e-07	2.2e-07	-0.0	2.9e-06	1.42e-06	1e-08	355.1754668	357.6485579	355.01020623	-0.00196851	-0.00518282	-0.04463724
0.12082	1068.84938	1.2e-07	5.4e-07	2.7e-07	2.2e-07	-0.0	2.9e-06	1.42e-06	1e-08	355.1226533	357.59437907	354.95756144	-0.00196316	-0.00517769	-0.04459597
0.12088	1069.30688	1.2e-07	5.4e-07	2.7e-07	2.2e-07	-0.0	2.9e-06	1.42e-06	1e-08	355.06997867	357.54024821	354.9049599	-0.00195875	-0.00517255	-0.04455469
0.12093	1069.76436	1.2e-07	5.4e-07	2.7e-07	2.2e-07	-0.0	2.9e-06	1.42e-06	1e-08	355.01741805	357.4861654	354.85240292	-0.00195648	-0.0051674	-0.04451339
0.12099	1070.2218	1.2e-07	5.4e-07	2.7e-07	2.2e-07	-0.0	2.9e-06	1.42e-06	1e-08	354.96491373	357.43213075	354.79989352	-0.00196264	-0.00516222	-0.04447214
0.12104	1070.67922	1.2e-07	5.4e-07	2.7e-07	2.2e-07	-0.0	2.9e-06	1.42e-06	1e-08	354.91223992	357.37814461	354.74744342	-0.00195725	-0.0051571	-0.04443097
0.1211	1071.13662	1.2e-07	5.4e-07	2.7e-07	2.2e-07	-0.0	2.9e-06	1.42e-06	1e-08	354.85970623	357.32420635	354.69503638	-0.00195977	-0.00515196	-0.04438988
0.12115	1071.59398	1.2e-07	5.4e-07	2.7e-07	2.2e-07	-0.0	2.9e-06	1.42e-06	1e-08	354.80710039	357.27031625	354.64268337	-0.00195975	-0.00514682	-0.04434876
0.12121	1072.05132	1.2e-07	5.4e-07	2.7e-07	2.2e-07	-0.0	2.9e-06	1.42e-06	1e-08	354.75449081	357.21647423	354.59038086	-0.0019573	-0.0051417	-0.04430766
0.12126	1072.50863	1.2e-07	5.4e-07	2.7e-07	2.2e-07	-0.0	2.9e-06	1.42e-06	1e-08	354.70194265	357.16268015	354.53812544	-0.00194783	-0.00513662	-0.04426664
0.12132	1072.96591	1.2e-07	5.4e-07	2.7e-07	2.2e-07	-0.0	2.9e-06	1.42e-06	1e-08	354.64964421	357.10893357	354.48590719	-0.00194933	-0.00513149	-0.04422564
0.12137	1073.42316	1.2e-07	5.4e-07	2.7e-07	2.2e-07	-0.0	2.9e-06	1.42e-06	1e-08	354.59730126	357.05523501	354.43374143	-0.0019425	-0.00512642	-0.04418477
0.12143	1073.88039	1.2e-07	5.4e-07	2.7e-07	2.2e-07	-0.0	2.9e-06	1.42e-06	1e-08	354.54513711	357.00158392	354.38161636	-0.00193892	-0.00512133	-0.04414384
0.12148	1074.33758	1.2e-07	5.4e-07	2.7e-07	2.2e-07	-0.0	2.9e-06	1.42e-06	1e-08	354.49306495	356.94798053	354.32953659	-0.0019384	-0.00511623	-0.04410292
0.13155	1157.53402	1.2e-07	5.4e-07	2.7e-07	2.2e-07	-0.0	2.9e-06	1.42e-06	1e-08	345.70194031	347.90679168	345.56428739	-0.00162038	-0.0042629	-0.03717753
0.1316	1157.98607	1.2e-07	5.4e-07	2.7e-07	2.2e-07	-0.0	2.9e-06	1.42e-06	1e-08	345.65779653	347.86136036	345.5203381	-0.00161972	-0.00425975	-0.03715169
0.13166	1158.43808	1.2e-07	5.4e-07	2.7e-07	2.2e-07	-0.0	2.9e-06	1.42e-06	1e-08	345.61366828	347.81595955	345.47641976	-0.00161736	-0.00424839	-0.03705851
0.13171	1158.89007	1.2e-07	5.4e-07	2.7e-07	2.2e-07	-0.0	2.9e-06	1.42e-06	1e-08	345.56959599	347.77066873	345.432613	-0.00161736	-0.00424839	-0.03705851
0.13177	1159.34202	1.2e-07	5.4e-07	2.7e-07	2.2e-07	-0.0	2.9e-06	1.42e-06	1e-08	345.52552369	347.72537792	345.38880623	-0.00161736	-0.00424839	-0.03705851
0.13182	1159.79395	1.2e-07	5.4e-07	2.7e-07	2.2e-07	-0.0	2.9e-06	1.42e-06	1e-08	345.4814514	347.6800871	345.34499947	-0.00160325	-0.00424571	-0.03703598
0.13188	1160.24585	1.2e-07	5.4e-07	2.7e-07	2.2e-07	-0.0	2.9e-06	1.42e-06	1e-08	345.43776148	347.63482219	345.30120077	-0.00160566	-0.00424126	-0.03699961
0.13193	1160.69772	1.2e-07	5.4e-07	2.7e-07	2.2e-07	-0.0	2.9e-06	1.42e-06	1e-08	345.39400261	347.58960034	345.25745028	-0.00160256	-0.00423027	-0.03690931
0.13199	1161.14957	1.2e-07	5.4e-07	2.7e-07	2.2e-07	-0.0	2.9e-06	1.42e-06	1e-08	345.35032011	347.54448494	345.21380683	-0.00160256	-0.00423027	-0.03690931
0.13204	1161.60139	1.2e-07	5.4e-07	2.7e-07	2.2e-07	-0.0	2.9e-06	1.42e-06	1e-08	345.3066376	347.49936954	345.17016337	-0.00159817	-0.00422233	-0.03684406
0.1321	1162.05317	1.2e-07	5.4e-07	2.7e-07	2.2e-07	-0.0	2.9e-06	1.42e-06	1e-08	345.26306882	347.45433115	345.12659423	-0.00159201	-0.00421117	-0.03675242
0.13215	1162.50493	1.2e-07	5.4e-07	2.7e-07	2.2e-07	-0.0	2.9e-06	1.42e-06	1e-08	345.21965976	347.40940094	345.08312948	-0.00159201	-0.00421117	-0.03675242
0.13221	1162.95666	1.2e-07	5.4e-07	2.7e-07	2.2e-07	-0.0	2.9e-06	1.42e-06	1e-08	345.1762507	347.36447072	345.03966472	-0.00159201	-0.00421117	-0.03675242
0.13226	1163.40837	1.2e-07	5.4e-07	2.7e-07	2.2e-07	-0.0	2.9e-06	1.42e-06	1e-08	345.13284164	347.31954051	344.99619996	-0.00159201	-0.00421117	-0.03675242
0.13232	1163.86004	1.2e-07	5.4e-07	2.7e-07	2.2e-07	-0.0	2.9e-06	1.42e-06	1e-08	345.08943258	347.27461029	344.9527352	-0.00160382	-0.00420723	-0.03672047
0.13237	1164.31169	1.2e-07	5.4e-07	2.7e-07	2.2e-07	-0.0	2.9e-06	1.42e-06	1e-08	345.04569881	347.22971833	344.90932636	-0.00159812	-0.0042032	-0.03668718
0.13243	1164.76331	1.2e-07	5.4e-07	2.7e-07	2.2e-07	-0.0	2.9e-06	1.42e-06	1e-08	345.00211754	347.18486543	344.86595059	-0.00159458	-0.00419647	-0.03663179
0.13248	1165.2149	1.2e-07	5.4e-07	2.7e-07	2.2e-07	-0.0	2.9e-06	1.42e-06	1e-08	344.95862774	347.14007779	344.82263821	-0.00159533	-0.00419154	-0.03659137
0.14255	1247.37842	1.2e-07	5.4e-07	2.7e-07	2.2e-07	-0.0	2.9e-06	1.42e-06	1e-08	337.64360388	339.58444502	337.52935324	-0.00133251	-0.00350584	-0.03089979
0.1426	1247.82478	1.2e-07	5.4e-07	2.7e-07	2.2e-07	-0.0	2.9e-06	1.42e-06	1e-08	337.60682924	339.54645058	337.49275285	-0.00132302	-0.00350247	-0.0308712
0.14266	1248.27111	1.2e-07	5.4e-07	2.7e-07	2.2e-07	-0.0	2.9e-06	1.42e-06	1e-08	337.57031413	339.50848975	337.45617455	-0.00132573	-0.00349741	-0.03082901
0.14271	1248.71741	1.2e-07	5.4e-07	2.7e-07	2.2e-07	-0.0	2.9e-06	1.42e-06	1e-08	337.53372126	339.47057934	337.4196522	-0.00132171	-0.0034874	-0.03074501
0.14277	1249.16369	1.2e-07	5.4e-07	2.7e-07	2.2e-07	-0.0	2.9e-06	1.42e-06	1e-08	337.49723296	339.43276884	337.38322811	-0.00132171	-0.0034874	-0.03074501
0.14282	1249.60993	1.2e-07	5.4e-07	2.7e-07	2.2e-07	-0.0	2.9e-06	1.42e-06	1e-08	337.46074466	339.39495835	337.34680403	-0.00132171	-0.0034874	-0.03074501
0.14288	1250.05615	1.2e-07	5.4e-07	2.7e-07	2.2e-07	-0.0	2.9e-06	1.42e-06	1e-08	337.42425636	339.35714785	337.31037994	-0.00132021	-0.00347998	-0.03068288
0.14293	1250.50234	1.2e-07	5.4e-07	2.7e-07	2.2e-07	-0.0	2.9e-06	1.42e-06	1e-08	337.38780465	339.31941145	337.2740306	-0.00131926	-0.00347525	-0.03064324
0.14299	1250.9485	1.2e-07	5.4e-07	2.7e-07	2.2e-07	-0.0	2.9e-06	1.42e-06	1e-08	337.35137629	339.28172232	337.23772893	-0.00131926	-0.00347525	-0.03064324
0.14304	1251.39463	1.2e-07	5.4e-07	2.7e-07	2.2e-07	-0.0	2.9e-06	1.42e-06	1e-08	337.31494793	339.2440332	337.20142727	-0.00131912	-0.00347475	-0.03063907
0.1431	1251.84073	1.2e-07	5.4e-07	2.7e-07	2.2e-07	-0.0	2.9e-06	1.42e-06	1e-08	337.27852322	339.20634905	337.16513056	-0.00131577	-0.00346317	-0.03054214
0.14315	1252.2868	1.2e-07	5.4e-07	2.7e-07	2.2e-07	-0.0	2.9e-06	1.42e-06	1e-08	337.2421835	339.16878062	337.12894902	-0.00131577	-0.00346317	-0.03054214
0.14321	1252.73285	1.2e-07	5.4e-07	2.7e-07	2.2e-07	-0.0	2.9e-06	1.42e-06	1e-08	337.20584378	339.1312122	337.09276748	-0.00131577	-0.00346317	-0.03054214
0.14326	1253.17886	1.2e-07	5.4e-07	2.7e-07	2.2e-07	-0.0	2.9e-06	1.42e-06	1e-08	337.16950406	339.09364378	337.05658595	-0.00131368	-0.00346157	-0.03052866
0.14332	1253.62485	1.2e-07	5.4e-07	2.7e-07	2.2e-07	-0.0	2.9e-06	1.42e-06	1e-08	337.13322124	339.05609132	337.02041815	-0.00130916	-0.00345813	-0.03049964
0.14337	1254.07081	1.2e-07	5.4e-07	2.7e-07	2.2e-07	-0.0	2.9e-06	1.42e-06	1e-08	337.09706092	339.01857325	336.98427994	-0.00130622	-0.00345588	-0.0304807
0.14343	1254.51674	1.2e-07	5.4e-07	2.7e-07	2.2e-07	-0.0	2.9e-06	1.42e-06	1e-08	337.06098054	338.98107761	336.94816104	-0.00131054	-0.0034524	-0.0304517
0.14348	1254.96264	1.2e-07	5.4e-07	2.7e-07	2.2e-07	-0.0	2.9e-06	1.42e-06	1e-08	337.02477871	338.94361679	336.91208403	-0.0013125	-0.00344932	-0.03042597
0.15354	1336.07816	1.2e-07	5.4e-07	2.7e-07	2.2e-07	-0.0	2.9e-06	1.42e-06	1e-08	330.93940251	332.63222805	330.84457865	-0.00109058	-0.0028857	-0.02565876
0.1536	1336.51875	1.2e-07	5.4e-07	2.7e-07	2.2e-07	-0.0	2.9e-06	1.42e-06	1e-08	330.90897561	332.60050166	330.81412804	-0.0010905	-0.00288035	-0.02561318
0.15365	1336.95932	1.2e-07	5.4e-07	2.7e-07	2.2e-07	-0.0	2.9e-06	1.42e-06	1e-08	330.87854815	332.56883011	330.7837338	-0.00108915	-0.00287586	-0.02557485
0.15371	1337.39985	1.2e-07	5.4e-07	2.7e-07	2.2e-07	-0.0	2.9e-06	1.42e-06	1e-08	330.84815592	332.53720461	330.75338519	-0.00108915	-0.00287586	-0.02557485
0.15376	1337.84036	1.2e-07	5.4e-07	2.7e-07	2.2e-07	-0.0	2.9e-06	1.42e-06	1e-08	330.81776368	332.5055791	330.72303658	-0.0010835	-0.00286542	-0.02548588
0.15382	1338.28084	1.2e-07	5.4e-07	2.7e-07	2.2e-07	-0.0	2.9e-06	1.42e-06	1e-08	330.78752355	332.47406056	330.69279032	-0.00108076	-0.00286036	-0.0254427
0.15387	1338.72129	1.2e-07	5.4e-07	2.7e-07	2.2e-07	-0.0	2.9e-06	1.42e-06	1e-08	330.75735726	332.44259396	330.66259374	-0.00108076	-0.00286036	-0.0254427
0.15393	1339.16171	1.2e-07	5.4e-07	2.7e-07	2.2e-07	-0.0	2.9e-06	1.42e-06	1e-08	330.72719097	332.41112736	330.63239716	-0.00108076	-0.00286036	-0.0254427
0.15398	1339.6021	1.2e-07	5.4e-07	2.7e-07	2.2e-07	-0.0	2.9e-06	1.42e-06	1e-08	330.69702468	332.37966076	330.60220058	-0.00108076	-0.00286036	-0.0254427
0.15404	1340.04246	1.2e-07	5.4e-07	2.7e-07	2.2e-07	-0.0	2.9e-06	1.42e-06	1e-08	330.66685839	332.34819416	330.572004	-0.00108174	-0.00285999	-0.02543963
0.15409	1340.48279	1.2e-07	5.4e-07	2.7e-07	2.2e-07	-0.0	2.9e-06	1.42e-06	1e-08	330.63666453	332.3167313	330.54181259	-0.00109134	-0.00285643	-0.02540958
0.15415	1340.9231	1.2e-07	5.4e-07	2.7e-07	2.2e-07	-0.0	2.9e-06	1.42e-06	1e-08	330.60620078	332.28530502	330.51167187	-0.00108321	-0.00285377	-0.02538658
0.1542	1341.36337	1.2e-07	5.4e-07	2.7e-07	2.2e-07	-0.0	2.9e-06	1.42e-06	1e-08	330.57596244	332.25390604	330.48154829	-0.00108102	-0.00285033	-0.02535725
0.15426	1341.80362	1.2e-07	5.4e-07	2.7e-07	2.2e-07	-0.0	2.9e-06	1.42e-06	1e-08	330.54578342	332.22254227	330.45145802	-0.0010841	-0.00284508	-0.02531257
0.15431	1342.24383	1.2e-07	5.4e-07	2.7e-07	2.2e-07	-0.0	2.9e-06	1.42e-06	1e-08	330.51551578	332.19123241	330.42142742	-0.0010841	-0.00284508	-0.02531257
0.15437	1342.68402	1.2e-07	5.4e-07	2.7e-07	2.2e-07	-0.0	2.9e-06	1.42e-06	1e-08	330.48524813	332.15992255	330.39139682	-0.00107772	-0.00284308	-0.02529532
0.15442	1343.12418	1.2e-07	5.4e-07	2.7e-07	2.2e-07	-0.0	2.9e-06	1.42e-06	1e-08	330.45515744	332.1286332	330.36137868	-0.00107509	-0.00284049	-0.02527317
0.15448	1343.56431	1.2e-07	5.4e-07	2.7e-07	2.2e-07	-0.0	2.9e-06	1.42e-06	1e-08	330.42513869	332.09737041	330.33138433	-0.00107802	-0.00283709	-0.02524428
0.16454	1423.61618	1.2e-07	5.4e-07	2.7e-07	2.2e-07	-0.0	2.9e-06	1.42e-06	1e-08	325.36855574	326.83288669	325.28922485	-0.0009008	-0.00237389	-0.02126394
0.1646	1424.05092	1.2e-07	5.4e-07	2.7e-07	2.2e-07	-0.0	2.9e-06	1.42e-06	1e-08	325.34319274	326.80646353	325.26396095	-0.00090039	-0.00237267	-0.02125338
0.16465	1424.48563	1.2e-07	5.4e-07	2.7e-07	2.2e-07	-0.0	2.9e-06	1.42e-06	1e-08	325.31784056	326.78005316	325.2387096	-0.00090039	-0.00237267	-0.02125338
0.16471	1424.92031	1.2e-07	5.4e-07	2.7e-07	2.2e-07	-0.0	2.9e-06	1.42e-06	1e-08	325.29248837	326.75364279	325.21345825	-0.0008983	-0.00236032	-0.02114672
0.16476	1425.35497	1.2e-07	5.4e-07	2.7e-07	2.2e-07	-0.0	2.9e-06	1.42e-06	1e-08	325.26718943	326.72736196	325.18833641	-0.00089806	-0.0023589	-0.02113442
0.16482	1425.78959	1.2e-07	5.4e-07	2.7e-07	2.2e-07	-0.0	2.9e-06	1.42e-06	1e-08	325.24189664	326.70109606	325.16322951	-0.00089806	-0.0023589	-0.02113442
0.16487	1426.22419	1.2e-07	5.4e-07	2.7e-07	2.2e-07	-0.0	2.9e-06	1.42e-06	1e-08	325.21660385	326.67483017	325.13812261	-0.00089806	-0.0023589	-0.02113442
0.16493	1426.65875	1.2e-07	5.4e-07	2.7e-07	2.2e-07	-0.0	2.9e-06	1.42e-06	1e-08	325.19131105	326.64856428	325.11301571	-0.00089806	-0.0023589	-0.02113442
0.16498	1427.09329	1.2e-07	5.4e-07	2.7e-07	2.2e-07	-0.0	2.9e-06	1.42e-06	1e-08	325.16601826	326.62229838	325.08790881	-0.00089806	-0.0023589	-0.02113442
0.16504	1427.52779	1.2e-07	5.4e-07	2.7e-07	2.2e-07	-0.0	2.9e-06	1.42e-06	1e-08	325.14072546	326.59603249	325.06280191	-0.00088514	-0.00235601	-0.02110892
0.16509	1427.96227	1.2e-07	5.4e-07	2.7e-07	2.2e-07	-0.0	2.9e-06	1.42e-06	1e-08	325.11579515	326.56979687	325.03770861	-0.00088706	-0.00235431	-0.02109435
0.16515	1428.39672	1.2e-07	5.4e-07	2.7e-07	2.2e-07	-0.0	2.9e-06	1.42e-06	1e-08	325.09081013	326.54357904	325.01263609	-0.0008947	-0.00235203	-0.02107494
0.1652	1428.83113	1.2e-07	5.4e-07	2.7e-07	2.2e-07	-0.0	2.9e-06	1.42e-06	1e-08	325.06560886	326.51738513	324.98759836	-0.00088414	-0.00234684	-0.02102966
0.16526	1429.26552	1.2e-07	5.4e-07	2.7e-07	2.2e-07	-0.0	2.9e-06	1.42e-06	1e-08	325.04070263	326.49124566	324.9626021	-0.00088209	-0.00234584	-0.02102087
0.16531	1429.69988	1.2e-07	5.4e-07	2.7e-07	2.2e-07	-0.0	2.9e-06	1.42e-06	1e-08	325.01585364	326.46511676	324.93761389	-0.00088307	-0.0023457	-0.02101974
0.16537	1430.13421	1.2e-07	5.4e-07	2.7e-07	2.2e-07	-0.0	2.9e-06	1.42e-06	1e-08	324.99097723	326.4389893	324.91262846	-0.00089163	-0.00234362	-0.02100213
0.16542	1430.56851	1.2e-07	5.4e-07	2.7e-07	2.2e-07	-0.0	2.9e-06	1.42e-06	1e-08	324.96585868	326.41288366	324.88767685	-0.0008872	-0.00233802	-0.0209535
0.16548	1431.00278	1.2e-07	5.4e-07	2.7e-07	2.2e-07	-0.0	2.9e-06	1.42e-06	1e-08	324.94086231	326.38683683	324.86277945	-0.00088658	-0.0023361	-0.02093684
0.17554	1509.97483	1.2e-07	5.4e-07	2.7e-07	2.2e-07	-0.0	2.9e-06	1.42e-06	1e-08	320.73718192	321.9954744	320.67107402	-0.00074524	-0.0019607	-0.01766824
0.1756	1510.40362	1.2e-07	5.4e-07	2.7e-07	2.2e-07	-0.0	2.9e-06	1.42e-06	1e-08	320.71604061	321.97342464	320.65006114	-0.00074273	-0.00195834	-0.01764752
0.17565	1510.83239	1.2e-07	5.4e-07	2.7e-07	2.2e-07	-0.0	2.9e-06	1.42e-06	1e-08	320.69496951	321.95140009	320.62907053	-0.00074259	-0.00195657	-0.01763199
0.17571	1511.26113	1.2e-07	5.4e-07	2.7e-07	2.2e-07	-0.0	2.9e-06	1.42e-06	1e-08	320.67390182	321.92939454	320.60809904	-0.00074247	-0.0019551	-0.01761915
0.17576	1511.68984	1.2e-07	5.4e-07	2.7e-07	2.2e-07	-0.0	2.9e-06	1.42e-06	1e-08	320.65283695	321.90740469	320.58714334	-0.00074011	-0.00195243	-0.01759574
0.17582	1512.11852	1.2e-07	5.4e-07	2.7e-07	2.2e-07	-0.0	2.9e-06	1.42e-06	1e-08	320.63183805	321.88544335	320.56621346	-0.00073958	-0.00195155	-0.01758804
0.17587	1512.54717	1.2e-07	5.4e-07	2.7e-07	2.2e-07	-0.0	2.9e-06	1.42e-06	1e-08	320.61085366	321.86349141	320.54529242	-0.0007394	-0.00194862	-0.01756237
0.17593	1512.97579	1.2e-07	5.4e-07	2.7e-07	2.2e-07	-0.0	2.9e-06	1.42e-06	1e-08	320.58987328	321.84157086	320.52440306	-0.00073848	-0.00194743	-0.01755198
0.17598	1513.40438	1.2e-07	5.4e-07	2.7e-07	2.2e-07	-0.0	2.9e-06	1.42e-06	1e-08	320.56891871	321.81966298	320.50352533	-0.00073688	-0.00194538	-0.01753398
0.17604	1513.83295	1.2e-07	5.4e-07	2.7e-07	2.2e-07	-0.0	2.9e-06	1.42e-06	1e-08	320.54800882	321.79777704	320.48266774	-0.00073672	-0.00194333	-0.01751604
0.17609	1514.26148	1.2e-07	5.4e-07	2.7e-07	2.2e-07	-0.0	2.9e-06	1.42e-06	1e-08	320.52710247	321.77591304	320.46183225	-0.00073664	-0.00194214	-0.01750563
0.17615	1514.68998	1.2e-07	5.4e-07	2.7e-07	2.2e-07	-0.0	2.9e-06	1.42e-06	1e-08	320.50619816	321.75406177	320.44100959	-0.00073559	-0.00193054	-0.0174042
0.1762	1515.11845	1.2e-07	5.4e-07	2.7e-07	2.2e-07	-0.0	2.9e-06	1.42e-06	1e-08	320.48531907	321.73233467	320.42031161	-0.00073547	-0.00192925	-0.01739289
0.17626	1515.54689	1.2e-07	5.4e-07	2.7e-07	2.2e-07	-0.0	2.9e-06	1.42e-06	1e-08	320.46444279	321.71062142	320.39962753	-0.00073547	-0.00192925	-0.01739289
0.17631	1515.9753	1.2e-07	5.4e-07	2.7e-07	2.2e-07	-0.0	2.9e-06	1.42e-06	1e-08	320.44356651	321.68890816	320.37894345	-0.00073547	-0.00192925	-0.01739289
0.17637	1516.40368	1.2e-07	5.4e-07	2.7e-07	2.2e-07	-0.0	2.9e-06	1.42e-06	1e-08	320.42269023	321.66719491	320.35825937	-0.00073547	-0.00192925	-0.01739289
0.17642	1516.83203	1.2e-07	5.4e-07	2.7e-07	2.2e-07	-0.0	2.9e-06	1.42e-06	1e-08	320.40181395	321.64548166	320.33757529	-0.00073547	-0.00192925	-0.01739289
0.17648	1517.26035	1.2e-07	5.4e-07	2.7e-07	2.2e-07	-0.0	2.9e-06	1.42e-06	1e-08	320.38093766	321.62376841	320.31689121	-0.00073547	-0.00192925	-0.01739289
0.18654	1595.13586	1.2e-07	5.4e-07	2.7e-07	2.2e-07	-0.0	2.9e-06	1.42e-06	1e-08	316.89037001	317.96570653	316.83567887	-0.00060869	-0.00161591	-0.01463446
0.1866	1595.55862	1.2e-07	5.4e-07	2.7e-07	2.2e-07	-0.0	2.9e-06	1.42e-06	1e-08	316.87299228	317.94737317	316.81825061	-0.00060869	-0.00161591	-0.01463446
0.18665	1595.98136	1.2e-07	5.4e-07	2.7e-07	2.2e-07	-0.0	2.9e-06	1.42e-06	1e-08	316.85561454	317.92903982	316.80082234	-0.00060869	-0.00161591	-0.01463445
0.18671	1596.40406	1.2e-07	5.4e-07	2.7e-07	2.2e-07	-0.0	2.9e-06	1.42e-06	1e-08	316.83823672	317.91070647	316.78339409	-0.00061565	-0.00161435	-0.01462095
0.18676	1596.82673	1.2e-07	5.4e-07	2.7e-07	2.2e-07	-0.0	2.9e-06	1.42e-06	1e-08	316.82065982	317.89239014	316.76599238	-0.00061086	-0.00161274	-0.01460659
0.18682	1597.24937	1.2e-07	5.4e-07	2.7e-07	2.2e-07	-0.0	2.9e-06	1.42e-06	1e-08	316.8032191	317.87409126	316.74860185	-0.00061044	-0.00160755	-0.01456074
0.18687	1597.67199	1.2e-07	5.4e-07	2.7e-07	2.2e-07	-0.0	2.9e-06	1.42e-06	1e-08	316.78578871	317.85584878	316.73126785	-0.00061044	-0.00160755	-0.01456074
0.18693	1598.09457	1.2e-07	5.4e-07	2.7e-07	2.2e-07	-0.0	2.9e-06	1.42e-06	1e-08	316.76835833	317.8376063	316.71393384	-0.00061044	-0.00160755	-0.01456074
0.18698	1598.51712	1.2e-07	5.4e-07	2.7e-07	2.2e-07	-0.0	2.9e-06	1.42e-06	1e-08	316.75092794	317.81936382	316.69659983	-0.000608	-0.00160585	-0.01454562
0.18704	1598.93964	1.2e-07	5.4e-07	2.7e-07	2.2e-07	-0.0	2.9e-06	1.42e-06	1e-08	316.73356677	317.80113986	316.67928124	-0.0006063	-0.00160467	-0.01453513
0.18709	1599.36213	1.2e-07	5.4e-07	2.7e-07	2.2e-07	-0.0	2.9e-06	1.42e-06	1e-08	316.71625359	317.78292875	316.66197332	-0.00060772	-0.00160263	-0.01451719
0.18715	1599.78459	1.2e-07	5.4e-07	2.7e-07	2.2e-07	-0.0	2.9e-06	1.42e-06	1e-08	316.69889939	317.76473979	316.64468973	-0.00060833	-0.00160175	-0.01450945
0.1872	1600.20702	1.2e-07	5.4e-07	2.7e-07	2.2e-07	-0.0	2.9e-06	1.42e-06	1e-08	316.68152748	317.74656039	316.62741663	-0.00060512	-0.00159984	-0.01449248
0.18726	1600.62942	1.2e-07	5.4e-07	2.7e-07	2.2e-07	-0.0	2.9e-06	1.42e-06	1e-08	316.66424662	317.72840175	316.61016018	-0.00060477	-0.00159879	-0.01448312
0.18731	1601.05179	1.2e-07	5.4e-07	2.7e-07	2.2e-07	-0.0	2.9e-06	1.42e-06	1e-08	316.64697548	317.71025462	316.5929149	-0.00060601	-0.001597	-0.01446736
0.18737	1601.47413	1.2e-07	5.4e-07	2.7e-07	2.2e-07	-0.0	2.9e-06	1.42e-06	1e-08	316.62966829	317.69212695	316.57569098	-0.00060393	-0.00159535	-0.01445272
0.18742	1601.89644	1.2e-07	5.4e-07	2.7e-07	2.2e-07	-0.0	2.9e-06	1.42e-06	1e-08	316.61241995	317.67401721	316.55848238	-0.00060314	-0.0015943	-0.0144434
0.18748	1602.31871	1.2e-07	5.4e-07	2.7e-07	2.2e-07	-0.0	2.9e-06	1.42e-06	1e-08	316.59519386	317.65591891	316.54128428	-0.00060385	-0.00159225	-0.01442533
0.19754	1679.08029	1.2e-07	5.4e-07	2.7e-07	2.2e-07	-0.0	2.9e-06	1.42e-06	1e-08	313.69103428	314.64559013	313.64511463	-0.00050933	-0.00128747	-0.01216365
0.1976	1679.49692	1.2e-07	5.4e-07	2.7e-07	2.2e-07	-0.0	2.9e-06	1.42e-06	1e-08	313.67641766	314.63087752	313.63055554	-0.00050876	-0.00128438	-0.01215216
0.19765	1679.91352	1.2e-07	5.4e-07	2.7e-07	2.2e-07	-0.0	2.9e-06	1.42e-06	1e-08	313.66181709	314.61619976	313.61600745	-0.00050827	-0.00127923	-0.01214076
0.19771	1680.33009	1.2e-07	5.4e-07	2.7e-07	2.2e-07	-0.0	2.9e-06	1.42e-06	1e-08	313.64723009	314.60158039	313.60146746	-0.00050787	-0.00123052	-0.01212944
0.19776	1680.74663	1.2e-07	5.4e-07	2.7e-07	2.2e-07	-0.0	2.9e-06	1.42e-06	1e-08	313.63265418	314.58751726	313.5868744	-0.00050736	-0.00131735	-0.01211797
0.19782	1681.16314	1.2e-07	5.4e-07	2.7e-07	2.2e-07	-0.0	2.9e-06	1.42e-06	1e-08	313.61809263	314.57246129	313.57241866	-0.0005068	-0.00123375	-0.01210654
0.19787	1681.57962	1.2e-07	5.4e-07	2.7e-07	2.2e-07	-0.0	2.9e-06	1.42e-06	1e-08	313.6035467	314.55836038	313.55786079	-0.00050634	-0.00128779	-0.01209511
0.19793	1681.99607	1.2e-07	5.4e-07	2.7e-07	2.2e-07	-0.0	2.9e-06	1.42e-06	1e-08	313.58901374	314.54364134	313.5433942	-0.00050582	-0.00124927	-0.0120838
0.19798	1682.41248	1.2e-07	5.4e-07	2.7e-07	2.2e-07	-0.0	2.9e-06	1.42e-06	1e-08	313.57449524	314.52936206	313.52888869	-0.00050535	-0.00129519	-0.01207234
0.19804	1682.82887	1.2e-07	5.4e-07	2.7e-07	2.2e-07	-0.0	2.9e-06	1.42e-06	1e-08	313.55999007	314.51455745	313.51446309	-0.00050491	-0.00123947	-0.01206107
0.19809	1683.24522	1.2e-07	5.4e-07	2.7e-07	2.2e-07	-0.0	2.9e-06	1.42e-06	1e-08	313.54549708	314.50038937	313.49997445	-0.00050436	-0.00125296	-0.01204964
0.19815	1683.66155	1.2e-07	5.4e-07	2.7e-07	2.2e-07	-0.0	2.9e-06	1.42e-06	1e-08	313.53101966	314.48606655	313.48552003	-0.00050396	-0.00128391	-0.01203835
0.1982	1684.07784	1.2e-07	5.4e-07	2.7e-07	2.2e-07	-0.0	2.9e-06	1.42e-06	1e-08	313.5165533	314.47138951	313.47112437	-0.00050339	-0.00126145	-0.01202702
0.19826	1684.4941	1.2e-07	5.4e-07	2.7e-07	2.2e-07	-0.0	2.9e-06	1.42e-06	1e-08	313.50210283	314.45696875	313.45671228	-0.00050301	-0.00126124	-0.0120157
0.19831	1684.91033	1.2e-07	5.4e-07	2.7e-07	2.2e-07	-0.0	2.9e-06	1.42e-06	1e-08	313.48766314	314.44254989	313.44231527	-0.00050249	-0.00126002	-0.01200435
0.19837	1685.32653	1.2e-07	5.4e-07	2.7e-07	2.2e-07	-0.0	2.9e-06	1.42e-06	1e-08	313.47323777	314.42814451	313.42793176	-0.00050195	-0.00125103	-0.0119931
0.19842	1685.7427	1.2e-07	5.4e-07	2.7e-07	2.2e-07	-0.0	2.9e-06	1.42e-06	1e-08	313.45882761	314.4138415	313.41355065	-0.0005015	-0.00124971	-0.01198178
0.19848	1686.15884	1.2e-07	5.4e-07	2.7e-07	2.2e-07	-0.0	2.9e-06	1.42e-06	1e-08	313.44443025	314.39955312	313.39918296	-0.00050099	-0.00126047	-0.01197056
0.20854	1761.78852	1.2e-07	5.4e-07	2.7e-07	2.2e-07	-0.0	2.9e-06	1.42e-06	1e-08	311.02430814	311.98578782	310.9856062	-0.00042033	-0.00103365	-0.01007609
0.20859	1762.19892	1.2e-07	5.4e-07	2.7e-07	2.2e-07	-0.0	2.9e-06	1.42e-06	1e-08	311.01219243	311.97390584	310.97349742	-0.00042	-0.00107827	-0.0100666
0.20865	1762.60929	1.2e-07	5.4e-07	2.7e-07	2.2e-07	-0.0	2.9e-06	1.42e-06	1e-08	311.00008598	311.96151066	310.96146416	-0.00041958	-0.00103619	-0.01005712
0.2087	1763.01963	1.2e-07	5.4e-07	2.7e-07	2.2e-07	-0.0	2.9e-06	1.42e-06	1e-08	310.98799152	311.94959888	310.94938452	-0.00041916	-0.00103333	-0.01004766
0.20876	1763.42994	1.2e-07	5.4e-07	2.7e-07	2.2e-07	-0.0	2.9e-06	1.42e-06	1e-08	310.9759088	311.93771963	310.93731357	-0.00041872	-0.00103961	-0.01003819
0.20881	1763.84021	1.2e-07	5.4e-07	2.7e-07	2.2e-07	-0.0	2.9e-06	1.42e-06	1e-08	310.96383862	311.92576796	310.9252641	-0.00041837	-0.0010741	-0.01002874
0.20887	1764.25046	1.2e-07	5.4e-07	2.7e-07	2.2e-07	-0.0	2.9e-06	1.42e-06	1e-08	310.95177811	311.91341935	310.91327587	-0.000418	-0.00103301	-0.01001929
0.20892	1764.66067	1.2e-07	5.4e-07	2.7e-07	2.2e-07	-0.0	2.9e-06	1.42e-06	1e-08	310.93972829	311.90154281	310.90124267	-0.00041753	-0.00103286	-0.01000987
0.20898	1765.07085	1.2e-07	5.4e-07	2.7e-07	2.2e-07	-0.0	2.9e-06	1.42e-06	1e-08	310.92769158	311.88966774	310.88922183	-0.00041717	-0.00103328	-0.01000044
0.20903	1765.481	1.2e-07	5.4e-07	2.7e-07	2.2e-07	-0.0	2.9e-06	1.42e-06	1e-08	310.91566509	311.87778746	310.87721433	-0.0004168	-0.00107958	-0.00999102
0.20909	1765.89112	1.2e-07	5.4e-07	2.7e-07	2.2e-07	-0.0	2.9e-06	1.42e-06	1e-08	310.90364896	311.86537453	310.86528456	-0.00041634	-0.00103254	-0.00998162
0.20914	1766.30121	1.2e-07	5.4e-07	2.7e-07	2.2e-07	-0.0	2.9e-06	1.42e-06	1e-08	310.89164591	311.85350218	310.85330128	-0.00041596	-0.0010324	-0.00997222
0.2092	1766.71126	1.2e-07	5.4e-07	2.7e-07	2.2e-07	-0.0	2.9e-06	1.42e-06	1e-08	310.87965345	311.84163106	310.84133048	-0.00041557	-0.00103233	-0.00996283
0.20925	1767.12129	1.2e-07	5.4e-07	2.7e-07	2.2e-07	-0.0	2.9e-06	1.42e-06	1e-08	310.867672	311.82976047	310.82937221	-0.00041516	-0.0010322	-0.00995345
0.20931	1767.53128	1.2e-07	5.4e-07	2.7e-07	2.2e-07	-0.0	2.9e-06	1.42e-06	1e-08	310.85570232	311.81789109	310.81742636	-0.00041475	-0.00103521	-0.00994408
0.20936	1767.94124	1.2e-07	5.4e-07	2.7e-07	2.2e-07	-0.0	2.9e-06	1.42e-06	1e-08	310.84374415	311.80598671	310.80549732	-0.00041443	-0.0010642	-0.00993471
0.20942	1768.35117	1.2e-07	5.4e-07	2.7e-07	2.2e-07	-0.0	2.9e-06	1.42e-06	1e-08	310.831795	311.79374873	310.7936217	-0.00041396	-0.00100738	-0.00992536
0.20947	1768.76107	1.2e-07	5.4e-07	2.7e-07	2.2e-07	-0.0	2.9e-06	1.42e-06	1e-08	310.81985923	311.78216382	310.78167874	-0.00041355	-0.00105469	-0.00991602
0.21954	1843.24011	1.2e-07	5.4e-07	2.7e-07	2.2e-07	-0.0	2.9e-06	1.42e-06	1e-08	308.8138186	309.78129371	308.7810555	-0.00034723	-0.00086807	-0.00834555
0.21959	1843.64417	1.2e-07	5.4e-07	2.7e-07	2.2e-07	-0.0	2.9e-06	1.42e-06	1e-08	308.80377342	309.77126581	308.77104186	-0.00034687	-0.0008695	-0.00833769
0.21965	1844.04821	1.2e-07	5.4e-07	2.7e-07	2.2e-07	-0.0	2.9e-06	1.42e-06	1e-08	308.79373854	309.7612212	308.76104075	-0.00034653	-0.00088342	-0.00832983
0.2197	1844.45221	1.2e-07	5.4e-07	2.7e-07	2.2e-07	-0.0	2.9e-06	1.42e-06	1e-08	308.78371331	309.75101556	308.75106975	-0.00034614	-0.00085466	-0.00832199
0.21976	1844.85618	1.2e-07	5.4e-07	2.7e-07	2.2e-07	-0.0	2.9e-06	1.42e-06	1e-08	308.77369915	309.74114199	308.74106882	-0.00034566	-0.00085807	-0.00831412
0.21981	1845.26011	1.2e-07	5.4e-07	2.7e-07	2.2e-07	-0.0	2.9e-06	1.42e-06	1e-08	308.76369863	309.7312287	308.73108308	-0.00034552	-0.00084706	-0.00830632
0.21987	1845.66402	1.2e-07	5.4e-07	2.7e-07	2.2e-07	-0.0	2.9e-06	1.42e-06	1e-08	308.75370219	309.72144248	308.72109261	-0.00034514	-0.00086597	-0.00829848
0.21992	1846.06789	1.2e-07	5.4e-07	2.7e-07	2.2e-07	-0.0	2.9e-06	1.42e-06	1e-08	308.74371646	309.71143758	308.71113918	-0.00034472	-0.00087359	-0.00829065
0.21998	1846.47173	1.2e-07	5.4e-07	2.7e-07	2.2e-07	-0.0	2.9e-06	1.42e-06	1e-08	308.7337427	309.70134439	308.70120686	-0.00034454	-0.00084313	-0.00828286
0.22003	1846.87554	1.2e-07	5.4e-07	2.7e-07	2.2e-07	-0.0	2.9e-06	1.42e-06	1e-08	308.72377395	309.69160283	308.69124246	-0.00034424	-0.00086061	-0.00827506
0.22009	1847.27932	1.2e-07	5.4e-07	2.7e-07	2.2e-07	-0.0	2.9e-06	1.42e-06	1e-08	308.71381364	309.68165912	308.68131315	-0.00034388	-0.00087707	-0.00826726
0.22014	1847.68307	1.2e-07	5.4e-07	2.7e-07	2.2e-07	-0.0	2.9e-06	1.42e-06	1e-08	308.70386361	309.67152497	308.6714174	-0.00034351	-0.000855	-0.00825948
0.2202	1848.08678	1.2e-07	5.4e-07	2.7e-07	2.2e-07	-0.0	2.9e-06	1.42e-06	1e-08	308.69392417	309.66164562	308.66150106	-0.00034317	-0.00083757	-0.00825169
0.22025	1848.49046	1.2e-07	5.4e-07	2.7e-07	2.2e-07	-0.0	2.9e-06	1.42e-06	1e-08	308.68399453	309.65196747	308.6515707	-0.00034288	-0.00088199	-0.00824392
0.22031	1848.89411	1.2e-07	5.4e-07	2.7e-07	2.2e-07	-0.0	2.9e-06	1.42e-06	1e-08	308.67407294	309.64177585	308.64171323	-0.00034254	-0.0008491	-0.00823615
0.22036	1849.29773	1.2e-07	5.4e-07	2.7e-07	2.2e-07	-0.0	2.9e-06	1.42e-06	1e-08	308.66416122	309.63196403	308.63182	-0.00034216	-0.00084635	-0.0082284
0.22042	1849.70131	1.2e-07	5.4e-07	2.7e-07	2.2e-07	-0.0	2.9e-06	1.42e-06	1e-08	308.6542603	309.62218384	308.62193325	-0.00034186	-0.00085065	-0.00822064
0.22047	1850.10487	1.2e-07	5.4e-07	2.7e-07	2.2e-07	-0.0	2.9e-06	1.42e-06	1e-08	308.64436776	309.61235373	308.61206303	-0.00034152	-0.00083643	-0.0082129
0.23054	1923.41371	1.2e-07	5.4e-07	2.7e-07	2.2e-07	-0.0	2.9e-06	1.42e-06	1e-08	306.98198324	307.95410754	306.95416034	-0.00028677	-0.0007223	-0.00691141
0.23059	1923.81133	1.2e-07	5.4e-07	2.7e-07	2.2e-07	-0.0	2.9e-06	1.42e-06	1e-08	306.973662	307.94572919	306.94587116	-0.00028647	-0.00070198	-0.0069049
0.23065	1924.20892	1.2e-07	5.4e-07	2.7e-07	2.2e-07	-0.0	2.9e-06	1.42e-06	1e-08	306.96534921	307.93758645	306.93756216	-0.00028624	-0.00072507	-0.00689839
0.2307	1924.60647	1.2e-07	5.4e-07	2.7e-07	2.2e-07	-0.0	2.9e-06	1.42e-06	1e-08	306.95704321	307.92917574	306.9292944	-0.00028594	-0.00070743	-0.00689189
0.23076	1925.004	1.2e-07	5.4e-07	2.7e-07	2.2e-07	-0.0	2.9e-06	1.42e-06	1e-08	306.9487458	307.9209695	306.92101058	-0.00028567	-0.00070584	-0.00688539
0.23081	1925.40149	1.2e-07	5.4e-07	2.7e-07	2.2e-07	-0.0	2.9e-06	1.42e-06	1e-08	306.94045588	307.9127815	306.91273328	-0.00028538	-0.00070755	-0.0068789
0.23087	1925.79895	1.2e-07	5.4e-07	2.7e-07	2.2e-07	-0.0	2.9e-06	1.42e-06	1e-08	306.93217447	307.90457349	306.90446708	-0.00028513	-0.00073018	-0.00687242
0.23092	1926.19637	1.2e-07	5.4e-07	2.7e-07	2.2e-07	-0.0	2.9e-06	1.42e-06	1e-08	306.9239001	307.89610286	306.89624142	-0.00028486	-0.00071109	-0.00686594
0.23098	1926.59376	1.2e-07	5.4e-07	2.7e-07	2.2e-07	-0.0	2.9e-06	1.42e-06	1e-08	306.91563349	307.88785353	306.88799767	-0.00028457	-0.00070672	-0.00685947
0.23103	1926.99112	1.2e-07	5.4e-07	2.7e-07	2.2e-07	-0.0	2.9e-06	1.42e-06	1e-08	306.90737527	307.87965475	306.87975646	-0.00028432	-0.00072578	-0.006853
0.23109	1927.38845	1.2e-07	5.4e-07	2.7e-07	2.2e-07	-0.0	2.9e-06	1.42e-06	1e-08	306.89912408	307.8712347	306.87155074	-0.00028402	-0.00071105	-0.00684655
0.23114	1927.78575	1.2e-07	5.4e-07	2.7e-07	2.2e-07	-0.0	2.9e-06	1.42e-06	1e-08	306.89088156	307.86298537	306.86333299	-0.00028374	-0.00069298	-0.00684009
0.2312	1928.18301	1.2e-07	5.4e-07	2.7e-07	2.2e-07	-0.0	2.9e-06	1.42e-06	1e-08	306.88264684	307.8549455	306.85509854	-0.00028351	-0.00072899	-0.00683364
0.23125	1928.58024	1.2e-07	5.4e-07	2.7e-07	2.2e-07	-0.0	2.9e-06	1.42e-06	1e-08	306.87441874	307.84648767	306.8469234	-0.00028321	-0.00066577	-0.0068272
0.23131	1928.97743	1.2e-07	5.4e-07	2.7e-07	2.2e-07	-0.0	2.9e-06	1.42e-06	1e-08	306.86619943	307.83876317	306.83866809	-0.00028295	-0.0007278	-0.00682077
0.23136	1929.3746	1.2e-07	5.4e-07	2.7e-07	2.2e-07	-0.0	2.9e-06	1.42e-06	1e-08	306.85798735	307.83031887	306.83050857	-0.00028268	-0.00071109	-0.00681434
0.23142	1929.77173	1.2e-07	5.4e-07	2.7e-07	2.2e-07	-0.0	2.9e-06	1.42e-06	1e-08	306.84978306	307.82206827	306.82233424	-0.00028239	-0.00069186	-0.00680791
0.23147	1930.16883	1.2e-07	5.4e-07	2.7e-07	2.2e-07	-0.0	2.9e-06	1.42e-06	1e-08	306.84158704	307.81404066	306.81414151	-0.00028214	-0.00069135	-0.0068015
0.24154	2002.2871	1.2e-07	5.4e-07	2.7e-07	2.2e-07	-0.0	2.9e-06	1.42e-06	1e-08	305.4642246	306.44048547	305.44048642	-0.00023689	-0.0006035	-0.00572315
0.24159	2002.67817	1.2e-07	5.4e-07	2.7e-07	2.2e-07	-0.0	2.9e-06	1.42e-06	1e-08	305.45733342	306.43346117	305.43362913	-0.00023669	-0.00060374	-0.00571775
0.24165	2003.06919	1.2e-07	5.4e-07	2.7e-07	2.2e-07	-0.0	2.9e-06	1.42e-06	1e-08	305.45044786	306.42643393	305.42677948	-0.00023659	-0.00058459	-0.00571234
0.2417	2003.46019	1.2e-07	5.4e-07	2.7e-07	2.2e-07	-0.0	2.9e-06	1.42e-06	1e-08	305.44356517	306.41962951	305.41991039	-0.00023636	-0.00056198	-0.00570695
0.24176	2003.85115	1.2e-07	5.4e-07	2.7e-07	2.2e-07	-0.0	2.9e-06	1.42e-06	1e-08	305.43668927	306.41308814	305.4130168	-0.00023597	-0.00060334	-0.0057016
0.24181	2004.24208	1.2e-07	5.4e-07	2.7e-07	2.2e-07	-0.0	2.9e-06	1.42e-06	1e-08	305.42982447	306.40606529	305.40618825	-0.00023595	-0.0005857	-0.00569618
0.24187	2004.63298	1.2e-07	5.4e-07	2.7e-07	2.2e-07	-0.0	2.9e-06	1.42e-06	1e-08	305.42296032	306.39924761	305.39934251	-0.0002357	-0.0005872	-0.00569081
0.24192	2005.02384	1.2e-07	5.4e-07	2.7e-07	2.2e-07	-0.0	2.9e-06	1.42e-06	1e-08	305.41610323	306.39241235	305.39250607	-0.00023542	-0.00060595	-0.00568545
0.24198	2005.41467	1.2e-07	5.4e-07	2.7e-07	2.2e-07	-0.0	2.9e-06	1.42e-06	1e-08	305.40925433	306.38535877	305.38570309	-0.00023521	-0.00058717	-0.00568008
0.24203	2005.80547	1.2e-07	5.4e-07	2.7e-07	2.2e-07	-0.0	2.9e-06	1.42e-06	1e-08	305.40241129	306.3785237	305.37888099	-0.00023497	-0.00057496	-0.00567474
0.24209	2006.19623	1.2e-07	5.4e-07	2.7e-07	2.2e-07	-0.0	2.9e-06	1.42e-06	1e-08	305.39557535	306.37183068	305.3720489	-0.00023472	-0.00057083	-0.00566938
0.24214	2006.58696	1.2e-07	5.4e-07	2.7e-07	2.2e-07	-0.0	2.9e-06	1.42e-06	1e-08	305.38874654	306.36518562	305.36521819	-0.00023452	-0.00058714	-0.00566403
0.2422	2006.97766	1.2e-07	5.4e-07	2.7e-07	2.2e-07	-0.0	2.9e-06	1.42e-06	1e-08	305.38192341	306.35835057	305.35841762	-0.00023431	-0.00060589	-0.00565869
0.24225	2007.36832	1.2e-07	5.4e-07	2.7e-07	2.2e-07	-0.0	2.9e-06	1.42e-06	1e-08	305.37510644	306.35129712	305.35165058	-0.00023409	-0.00056707	-0.00565336
0.24231	2007.75895	1.2e-07	5.4e-07	2.7e-07	2.2e-07	-0.0	2.9e-06	1.42e-06	1e-08	305.36829582	306.34469548	305.34483621	-0.00023382	-0.00057862	-0.00564802
0.24236	2008.14955	1.2e-07	5.4e-07	2.7e-07	2.2e-07	-0.0	2.9e-06	1.42e-06	1e-08	305.36149302	306.33795927	305.33804516	-0.00023358	-0.00058709	-0.0056427
0.24242	2008.54012	1.2e-07	5.4e-07	2.7e-07	2.2e-07	-0.0	2.9e-06	1.42e-06	1e-08	305.35469687	306.33112442	305.33127316	-0.00023336	-0.00060583	-0.00563738
0.24247	2008.93065	1.2e-07	5.4e-07	2.7e-07	2.2e-07	-0.0	2.9e-06	1.42e-06	1e-08	305.34790716	306.32407122	305.32453464	-0.0002332	-0.00055839	-0.00563206
0.25253	2079.83708	1.2e-07	5.4e-07	2.7e-07	2.2e-07	-0.0	2.9e-06	1.42e-06	1e-08	304.20694515	305.18638374	304.18660685	-0.0001959	-0.00048949	-0.0047388
0.25259	2080.22147	1.2e-07	5.4e-07	2.7e-07	2.2e-07	-0.0	2.9e-06	1.42e-06	1e-08	304.20123454	305.18067015	304.18091428	-0.00019571	-0.00048504	-0.00473433
0.25264	2080.60582	1.2e-07	5.4e-07	2.7e-07	2.2e-07	-0.0	2.9e-06	1.42e-06	1e-08	304.1955295	305.17500846	304.17522148	-0.00019551	-0.00050408	-0.00472987
0.2527	2080.99013	1.2e-07	5.4e-07	2.7e-07	2.2e-07	-0.0	2.9e-06	1.42e-06	1e-08	304.18983005	305.1691244	304.16956141	-0.00019532	-0.00047741	-0.0047254
0.25275	2081.37442	1.2e-07	5.4e-07	2.7e-07	2.2e-07	-0.0	2.9e-06	1.42e-06	1e-08	304.18413625	305.16355167	304.16386988	-0.00019515	-0.0004774	-0.00472094
0.25281	2081.75867	1.2e-07	5.4e-07	2.7e-07	2.2e-07	-0.0	2.9e-06	1.42e-06	1e-08	304.1784474	305.1579789	304.15818436	-0.00019496	-0.00047739	-0.00471649
0.25286	2082.14288	1.2e-07	5.4e-07	2.7e-07	2.2e-07	-0.0	2.9e-06	1.42e-06	1e-08	304.17276401	305.15240622	304.15250481	-0.0001948	-0.00047906	-0.00471204
0.25292	2082.52707	1.2e-07	5.4e-07	2.7e-07	2.2e-07	-0.0	2.9e-06	1.42e-06	1e-08	304.16708523	305.14681398	304.14683364	-0.00019459	-0.00052187	-0.0047076
0.25297	2082.91121	1.2e-07	5.4e-07	2.7e-07	2.2e-07	-0.0	2.9e-06	1.42e-06	1e-08	304.16141242	305.14072196	304.14122852	-0.00019441	-0.00047755	-0.00470315
0.25303	2083.29533	1.2e-07	5.4e-07	2.7e-07	2.2e-07	-0.0	2.9e-06	1.42e-06	1e-08	304.15574476	305.13514717	304.13556717	-0.00019417	-0.00047735	-0.00469872
0.25308	2083.67941	1.2e-07	5.4e-07	2.7e-07	2.2e-07	-0.0	2.9e-06	1.42e-06	1e-08	304.15008401	305.12957465	304.12991142	-0.00019404	-0.00047736	-0.00469428
0.25314	2084.06346	1.2e-07	5.4e-07	2.7e-07	2.2e-07	-0.0	2.9e-06	1.42e-06	1e-08	304.1444271	305.12400199	304.12426172	-0.00019386	-0.00047735	-0.00468985
0.25319	2084.44747	1.2e-07	5.4e-07	2.7e-07	2.2e-07	-0.0	2.9e-06	1.42e-06	1e-08	304.13877537	305.11842933	304.11861799	-0.00019365	-0.00047733	-0.00468543
0.25325	2084.83145	1.2e-07	5.4e-07	2.7e-07	2.2e-07	-0.0	2.9e-06	1.42e-06	1e-08	304.13312955	305.11285683	304.11298015	-0.00019349	-0.00047733	-0.00468101
0.2533	2085.2154	1.2e-07	5.4e-07	2.7e-07	2.2e-07	-0.0	2.9e-06	1.42e-06	1e-08	304.12748852	305.10728424	304.10734829	-0.00019331	-0.00048176	-0.00467659
0.25336	2085.59931	1.2e-07	5.4e-07	2.7e-07	2.2e-07	-0.0	2.9e-06	1.42e-06	1e-08	304.12185254	305.10165988	304.1017286	-0.00019313	-0.00048447	-0.00467218
0.25341	2085.98319	1.2e-07	5.4e-07	2.7e-07	2.2e-07	-0.0	2.9e-06	1.42e-06	1e-08	304.11622185	305.09600378	304.09611867	-0.00019292	-0.00051204	-0.00466778
0.25347	2086.36703	1.2e-07	5.4e-07	2.7e-07	2.2e-07	-0.0	2.9e-06	1.42e-06	1e-08	304.11059716	305.09002573	304.09055335	-0.00019274	-0.0004773	-0.00466337
0.26353	2156.0394	1.2e-07	5.4e-07	2.7e-07	2.2e-07	-0.0	2.9e-06	1.42e-06	1e-08	303.16555901	304.14782367	303.14804196	-0.00016199	-0.00040824	-0.0039235
0.26359	2156.41698	1.2e-07	5.4e-07	2.7e-07	2.2e-07	-0.0	2.9e-06	1.42e-06	1e-08	303.16082885	304.14304725	303.14333266	-0.00016181	-0.00040528	-0.00391979
0.26364	2156.79453	1.2e-07	5.4e-07	2.7e-07	2.2e-07	-0.0	2.9e-06	1.42e-06	1e-08	303.15610378	304.1383054	303.13862415	-0.00016163	-0.00039237	-0.0039161
0.2637	2157.17205	1.2e-07	5.4e-07	2.7e-07	2.2e-07	-0.0	2.9e-06	1.42e-06	1e-08	303.15138398	304.13371446	303.13390246	-0.00016152	-0.00042111	-0.0039124
0.26375	2157.54953	1.2e-07	5.4e-07	2.7e-07	2.2e-07	-0.0	2.9e-06	1.42e-06	1e-08	303.14666742	304.12878724	303.12922617	-0.00016134	-0.00038365	-0.00390871
0.26381	2157.92697	1.2e-07	5.4e-07	2.7e-07	2.2e-07	-0.0	2.9e-06	1.42e-06	1e-08	303.14195602	304.12429827	303.1245022	-0.00016122	-0.00042376	-0.00390502
0.26386	2158.30438	1.2e-07	5.4e-07	2.7e-07	2.2e-07	-0.0	2.9e-06	1.42e-06	1e-08	303.13724816	304.11933995	303.11983957	-0.00016098	-0.00038969	-0.00390134
0.26392	2158.68176	1.2e-07	5.4e-07	2.7e-07	2.2e-07	-0.0	2.9e-06	1.42e-06	1e-08	303.13254719	304.11478021	303.11513392	-0.00016088	-0.00038364	-0.00389765
0.26397	2159.0591	1.2e-07	5.4e-07	2.7e-07	2.2e-07	-0.0	2.9e-06	1.42e-06	1e-08	303.12784901	304.11029128	303.11042481	-0.00016074	-0.0004298	-0.00389398
0.26403	2159.43641	1.2e-07	5.4e-07	2.7e-07	2.2e-07	-0.0	2.9e-06	1.42e-06	1e-08	303.12315482	304.10526215	303.10578551	-0.00016057	-0.00038362	-0.0038903
0.26408	2159.81369	1.2e-07	5.4e-07	2.7e-07	2.2e-07	-0.0	2.9e-06	1.42e-06	1e-08	303.11846578	304.10077327	303.10108627	-0.00016042	-0.00038362	-0.00388663
0.26414	2160.19093	1.2e-07	5.4e-07	2.7e-07	2.2e-07	-0.0	2.9e-06	1.42e-06	1e-08	303.11378091	304.0962844	303.09639197	-0.00016031	-0.00042106	-0.00388296
0.26419	2160.56813	1.2e-07	5.4e-07	2.7e-07	2.2e-07	-0.0	2.9e-06	1.42e-06	1e-08	303.10909934	304.0913573	303.09175526	-0.00016011	-0.00039233	-0.0038793
0.26425	2160.9453	1.2e-07	5.4e-07	2.7e-07	2.2e-07	-0.0	2.9e-06	1.42e-06	1e-08	303.10442346	304.08676637	303.08708306	-0.00015999	-0.00038361	-0.00387563
0.2643	2161.32244	1.2e-07	5.4e-07	2.7e-07	2.2e-07	-0.0	2.9e-06	1.42e-06	1e-08	303.09975115	304.08227743	303.08240359	-0.00015982	-0.00040551	-0.00387198
0.26436	2161.69954	1.2e-07	5.4e-07	2.7e-07	2.2e-07	-0.0	2.9e-06	1.42e-06	1e-08	303.09508377	304.07753214	303.07775977	-0.00015966	-0.00040784	-0.00386832
0.26441	2162.07661	1.2e-07	5.4e-07	2.7e-07	2.2e-07	-0.0	2.9e-06	1.42e-06	1e-08	303.09042098	304.07275954	303.07312414	-0.00015951	-0.00038359	-0.00386467
0.26447	2162.45365	1.2e-07	5.4e-07	2.7e-07	2.2e-07	-0.0	2.9e-06	1.42e-06	1e-08	303.08576243	304.06827067	303.06845937	-0.00015933	-0.0003897	-0.00386103
0.27453	2230.86868	1.2e-07	5.4e-07	2.7e-07	2.2e-07	-0.0	2.9e-06	1.42e-06	1e-08	302.30312594	303.28765608	302.28793795	-0.00013397	-0.0003341	-0.00324833
0.27459	2231.23933	1.2e-07	5.4e-07	2.7e-07	2.2e-07	-0.0	2.9e-06	1.42e-06	1e-08	302.29920819	303.28373931	302.28403339	-0.00013379	-0.0003186	-0.00324526
0.27464	2231.60995	1.2e-07	5.4e-07	2.7e-07	2.2e-07	-0.0	2.9e-06	1.42e-06	1e-08	302.29529565	303.28000428	302.28011111	-0.00013363	-0.00034553	-0.0032422
0.2747	2231.98053	1.2e-07	5.4e-07	2.7e-07	2.2e-07	-0.0	2.9e-06	1.42e-06	1e-08	302.29138776	303.27595354	302.27623073	-0.00013357	-0.00033235	-0.00323914
0.27475	2232.35108	1.2e-07	5.4e-07	2.7e-07	2.2e-07	-0.0	2.9e-06	1.42e-06	1e-08	302.2874816	303.27205718	302.27233606	-0.00013346	-0.00033128	-0.00323608
0.27481	2232.72159	1.2e-07	5.4e-07	2.7e-07	2.2e-07	-0.0	2.9e-06	1.42e-06	1e-08	302.28357875	303.26817339	302.26844401	-0.00013333	-0.00034329	-0.00323303
0.27486	2233.09207	1.2e-07	5.4e-07	2.7e-07	2.2e-07	-0.0	2.9e-06	1.42e-06	1e-08	302.27967976	303.2641487	302.26457295	-0.00013318	-0.00030415	-0.00322998
0.27492	2233.46251	1.2e-07	5.4e-07	2.7e-07	2.2e-07	-0.0	2.9e-06	1.42e-06	1e-08	302.2757851	303.26058288	302.26065099	-0.00013305	-0.00033425	-0.00322693
0.27497	2233.83292	1.2e-07	5.4e-07	2.7e-07	2.2e-07	-0.0	2.9e-06	1.42e-06	1e-08	302.27189412	303.25666411	302.2567754	-0.00013287	-0.00034237	-0.00322388
0.27503	2234.20329	1.2e-07	5.4e-07	2.7e-07	2.2e-07	-0.0	2.9e-06	1.42e-06	1e-08	302.26800828	303.25265014	302.25291525	-0.00013281	-0.00033057	-0.00322084
0.27508	2234.57363	1.2e-07	5.4e-07	2.7e-07	2.2e-07	-0.0	2.9e-06	1.42e-06	1e-08	302.26412422	303.24877448	302.24904271	-0.00013267	-0.00031062	-0.0032178
0.27514	2234.94393	1.2e-07	5.4e-07	2.7e-07	2.2e-07	-0.0	2.9e-06	1.42e-06	1e-08	302.2602442	303.24513273	302.24514622	-0.00013255	-0.00035277	-0.00321476
0.27519	2235.3142	1.2e-07	5.4e-07	2.7e-07	2.2e-07	-0.0	2.9e-06	1.42e-06	1e-08	302.2563679	303.24099674	302.24131302	-0.00013241	-0.00031241	-0.00321173
0.27525	2235.68443	1.2e-07	5.4e-07	2.7e-07	2.2e-07	-0.0	2.9e-06	1.42e-06	1e-08	302.25249553	303.23733388	302.23742721	-0.00013231	-0.00032987	-0.00320869
0.2753	2236.05463	1.2e-07	5.4e-07	2.7e-07	2.2e-07	-0.0	2.9e-06	1.42e-06	1e-08	302.24862617	303.23346632	302.23357003	-0.00013211	-0.00034248	-0.00320567
0.27536	2236.42479	1.2e-07	5.4e-07	2.7e-07	2.2e-07	-0.0	2.9e-06	1.42e-06	1e-08	302.24476262	303.2294508	302.22973454	-0.00013209	-0.00031887	-0.00320264
0.27541	2236.79492	1.2e-07	5.4e-07	2.7e-07	2.2e-07	-0.0	2.9e-06	1.42e-06	1e-08	302.24089952	303.22571208	302.22587011	-0.00013185	-0.0003399	-0.00319962
0.27547	2237.16501	1.2e-07	5.4e-07	2.7e-07	2.2e-07	-0.0	2.9e-06	1.42e-06	1e-08	302.23704344	303.2217268	302.22203912	-0.00013185	-0.00031804	-0.0031966
0.28553	2304.29832	1.2e-07	5.4e-07	2.7e-07	2.2e-07	-0.0	2.9e-06	1.42e-06	1e-08	301.58893211	302.57546373	301.57569085	-0.00011079	-0.00028547	-0.00268914
0.28559	2304.6619	1.2e-07	5.4e-07	2.7e-07	2.2e-07	-0.0	2.9e-06	1.42e-06	1e-08	301.58568841	302.57211167	301.57247076	-0.00011065	-0.00026277	-0.00268658
0.28564	2305.02545	1.2e-07	5.4e-07	2.7e-07	2.2e-07	-0.0	2.9e-06	1.42e-06	1e-08	301.58244873	302.56902612	301.56922218	-0.00011049	-0.00027525	-0.00268408
0.2857	2305.38897	1.2e-07	5.4e-07	2.7e-07	2.2e-07	-0.0	2.9e-06	1.42e-06	1e-08	301.57921395	302.56579399	301.5659944	-0.0001104	-0.00027565	-0.00268155
0.28575	2305.75244	1.2e-07	5.4e-07	2.7e-07	2.2e-07	-0.0	2.9e-06	1.42e-06	1e-08	301.57598171	302.56255712	301.56277063	-0.00011035	-0.00029234	-0.002679
0.28581	2306.11589	1.2e-07	5.4e-07	2.7e-07	2.2e-07	-0.0	2.9e-06	1.42e-06	1e-08	301.57275071	302.55912427	301.55957381	-0.00011028	-0.00024444	-0.00267645
0.28586	2306.47929	1.2e-07	5.4e-07	2.7e-07	2.2e-07	-0.0	2.9e-06	1.42e-06	1e-08	301.569522	302.55625389	301.55631319	-0.00011014	-0.00029018	-0.00267393
0.28592	2306.84266	1.2e-07	5.4e-07	2.7e-07	2.2e-07	-0.0	2.9e-06	1.42e-06	1e-08	301.56629726	302.5528464	301.55312016	-0.00011006	-0.00029012	-0.00267141
0.28597	2307.206	1.2e-07	5.4e-07	2.7e-07	2.2e-07	-0.0	2.9e-06	1.42e-06	1e-08	301.56307478	302.54943958	301.54993046	-0.00010995	-0.0002442	-0.00266887
0.28603	2307.5693	1.2e-07	5.4e-07	2.7e-07	2.2e-07	-0.0	2.9e-06	1.42e-06	1e-08	301.55985568	302.54657198	301.54667968	-0.00010982	-0.0002901	-0.00266637
0.28608	2307.93256	1.2e-07	5.4e-07	2.7e-07	2.2e-07	-0.0	2.9e-06	1.42e-06	1e-08	301.55664028	302.54316531	301.5434967	-0.00010975	-0.0002901	-0.00266385
0.28614	2308.29579	1.2e-07	5.4e-07	2.7e-07	2.2e-07	-0.0	2.9e-06	1.42e-06	1e-08	301.55342694	302.5397586	301.54031717	-0.0001096	-0.00024418	-0.00266132
0.28619	2308.65898	1.2e-07	5.4e-07	2.7e-07	2.2e-07	-0.0	2.9e-06	1.42e-06	1e-08	301.55021805	302.53689108	301.53707648	-0.00010953	-0.00028532	-0.00265884
0.28625	2309.02214	1.2e-07	5.4e-07	2.7e-07	2.2e-07	-0.0	2.9e-06	1.42e-06	1e-08	301.54701121	302.53354041	301.53389696	-0.00010936	-0.00027263	-0.00265633
0.2863	2309.38526	1.2e-07	5.4e-07	2.7e-07	2.2e-07	-0.0	2.9e-06	1.42e-06	1e-08	301.54380928	302.53033876	301.5307029	-0.00010934	-0.00025903	-0.0026538
0.28636	2309.74835	1.2e-07	5.4e-07	2.7e-07	2.2e-07	-0.0	2.9e-06	1.42e-06	1e-08	301.54060777	302.52729682	301.52749327	-0.00010919	-0.00026378	-0.00265131
0.28641	2310.1114	1.2e-07	5.4e-07	2.7e-07	2.2e-07	-0.0	2.9e-06	1.42e-06	1e-08	301.5374107	302.5241991	301.52429359	-0.00010906	-0.00027169	-0.0026488
0.28647	2310.47441	1.2e-07	5.4e-07	2.7e-07	2.2e-07	-0.0	2.9e-06	1.42e-06	1e-08	301.53421742	302.52100842	301.52110837	-0.00010901	-0.0002995	-0.00264631
0.29653	2376.30039	1.2e-07	5.4e-07	2.7e-07	2.2e-07	-0.0	2.9e-06	1.42e-06	1e-08	300.9975844	301.98586521	300.98593427	-9.161e-05	-0.00023771	-0.002226
0.29659	2376.65677	1.2e-07	5.4e-07	2.7e-07	2.2e-07	-0.0	2.9e-06	1.42e-06	1e-08	300.99489952	301.9830701	300.98327061	-9.152e-05	-0.00022225	-0.00222413
0.29664	2377.0131	1.2e-07	5.4e-07	2.7e-07	2.2e-07	-0.0	2.9e-06	1.42e-06	1e-08	300.99221729	301.98045678	300.98058774	-9.142e-05	-0.00022546	-0.00222198
0.2967	2377.36941	1.2e-07	5.4e-07	2.7e-07	2.2e-07	-0.0	2.9e-06	1.42e-06	1e-08	300.98953801	301.97780567	300.97791225	-9.14e-05	-0.00022274	-0.00221992
0.29675	2377.72567	1.2e-07	5.4e-07	2.7e-07	2.2e-07	-0.0	2.9e-06	1.42e-06	1e-08	300.98685935	301.97518663	300.97523579	-9.124e-05	-0.00025041	-0.0022178
0.29681	2378.0819	1.2e-07	5.4e-07	2.7e-07	2.2e-07	-0.0	2.9e-06	1.42e-06	1e-08	300.9841855	301.97224211	300.97260094	-9.113e-05	-0.00022542	-0.00221571
0.29686	2378.43809	1.2e-07	5.4e-07	2.7e-07	2.2e-07	-0.0	2.9e-06	1.42e-06	1e-08	300.98151473	301.96959145	300.9699338	-9.116e-05	-0.00020724	-0.00221362
0.29692	2378.79425	1.2e-07	5.4e-07	2.7e-07	2.2e-07	-0.0	2.9e-06	1.42e-06	1e-08	300.97884322	301.96715453	300.96724409	-9.106e-05	-0.00022288	-0.00221157
0.29697	2379.15037	1.2e-07	5.4e-07	2.7e-07	2.2e-07	-0.0	2.9e-06	1.42e-06	1e-08	300.97617449	301.96453377	300.96457907	-9.087e-05	-0.00025386	-0.00220944
0.29703	2379.50645	1.2e-07	5.4e-07	2.7e-07	2.2e-07	-0.0	2.9e-06	1.42e-06	1e-08	300.97351119	301.96154868	300.9619603	-9.09e-05	-0.00020705	-0.00220736
0.29708	2379.8625	1.2e-07	5.4e-07	2.7e-07	2.2e-07	-0.0	2.9e-06	1.42e-06	1e-08	300.97084718	301.95911395	300.95927874	-9.082e-05	-0.00022365	-0.00220527
0.29714	2380.21851	1.2e-07	5.4e-07	2.7e-07	2.2e-07	-0.0	2.9e-06	1.42e-06	1e-08	300.96818559	301.95648405	300.95662332	-9.072e-05	-0.00022529	-0.00220322
0.29719	2380.57448	1.2e-07	5.4e-07	2.7e-07	2.2e-07	-0.0	2.9e-06	1.42e-06	1e-08	300.96552677	301.9538349	300.95397293	-9.059e-05	-0.00022137	-0.00220111
0.29725	2380.93042	1.2e-07	5.4e-07	2.7e-07	2.2e-07	-0.0	2.9e-06	1.42e-06	1e-08	300.96287163	301.95123175	300.95131984	-9.049e-05	-0.00021975	-0.00219902
0.2973	2381.28632	1.2e-07	5.4e-07	2.7e-07	2.2e-07	-0.0	2.9e-06	1.42e-06	1e-08	300.96021966	301.94864762	300.94866726	-9.038e-05	-0.00023979	-0.00219697
0.29736	2381.64219	1.2e-07	5.4e-07	2.7e-07	2.2e-07	-0.0	2.9e-06	1.42e-06	1e-08	300.95757073	301.94582786	300.94604555	-9.03e-05	-0.0002192	-0.00219485
0.29741	2381.99802	1.2e-07	5.4e-07	2.7e-07	2.2e-07	-0.0	2.9e-06	1.42e-06	1e-08	300.95492425	301.94325023	300.94339778	-9.028e-05	-0.00021682	-0.00219282
0.29747	2382.35381	1.2e-07	5.4e-07	2.7e-07	2.2e-07	-0.0	2.9e-06	1.42e-06	1e-08	300.9522784	301.94070049	300.94074949	-9.012e-05	-0.0002234	-0.00219071
0.30753	2446.84551	1.2e-07	5.4e-07	2.7e-07	2.2e-07	-0.0	2.9e-06	1.42e-06	1e-08	300.50799955	301.4972009	300.49772764	-7.585e-05	-0.00015202	-0.00184277
0.30758	2447.19453	1.2e-07	5.4e-07	2.7e-07	2.2e-07	-0.0	2.9e-06	1.42e-06	1e-08	300.50577481	301.49541137	300.4954597	-7.56e-05	-0.00020622	-0.00184098
0.30764	2447.5435	1.2e-07	5.4e-07	2.7e-07	2.2e-07	-0.0	2.9e-06	1.42e-06	1e-08	300.50355756	301.49298383	300.49327003	-7.565e-05	-0.00020497	-0.00183924
0.30769	2447.89244	1.2e-07	5.4e-07	2.7e-07	2.2e-07	-0.0	2.9e-06	1.42e-06	1e-08	300.50133878	301.49057105	300.49108112	-7.566e-05	-0.00015202	-0.00183757
0.30775	2448.24134	1.2e-07	5.4e-07	2.7e-07	2.2e-07	-0.0	2.9e-06	1.42e-06	1e-08	300.49911959	301.48878152	300.48882021	-7.566e-05	-0.00022602	-0.00183575
0.3078	2448.59021	1.2e-07	5.4e-07	2.7e-07	2.2e-07	-0.0	2.9e-06	1.42e-06	1e-08	300.49690054	301.4861209	300.48666577	-7.521e-05	-0.00017038	-0.00183398
0.30786	2448.93904	1.2e-07	5.4e-07	2.7e-07	2.2e-07	-0.0	2.9e-06	1.42e-06	1e-08	300.49469455	301.48411522	300.48443506	-7.548e-05	-0.00018869	-0.00183226
0.30791	2449.28783	1.2e-07	5.4e-07	2.7e-07	2.2e-07	-0.0	2.9e-06	1.42e-06	1e-08	300.49248067	301.48189403	300.48223285	-7.533e-05	-0.000192	-0.00183059
0.30797	2449.63658	1.2e-07	5.4e-07	2.7e-07	2.2e-07	-0.0	2.9e-06	1.42e-06	1e-08	300.49027129	301.47963382	300.48003742	-7.524e-05	-0.00019377	-0.00182887
0.30802	2449.9853	1.2e-07	5.4e-07	2.7e-07	2.2e-07	-0.0	2.9e-06	1.42e-06	1e-08	300.48806443	301.47735274	300.47784677	-7.527e-05	-0.00015203	-0.00182691
0.30808	2450.33397	1.2e-07	5.4e-07	2.7e-07	2.2e-07	-0.0	2.9e-06	1.42e-06	1e-08	300.48585674	301.47556307	300.47560029	-7.505e-05	-0.00023454	-0.00182542
0.30813	2450.68262	1.2e-07	5.4e-07	2.7e-07	2.2e-07	-0.0	2.9e-06	1.42e-06	1e-08	300.48365548	301.472802	300.47347148	-7.489e-05	-0.00015199	-0.0018236
0.30819	2451.03122	1.2e-07	5.4e-07	2.7e-07	2.2e-07	-0.0	2.9e-06	1.42e-06	1e-08	300.48145873	301.4710127	300.47122908	-7.509e-05	-0.0001731	-0.00182199
0.30824	2451.37979	1.2e-07	5.4e-07	2.7e-07	2.2e-07	-0.0	2.9e-06	1.42e-06	1e-08	300.47925609	301.46897497	300.46901885	-7.491e-05	-0.00020059	-0.00182026
0.3083	2451.72832	1.2e-07	5.4e-07	2.7e-07	2.2e-07	-0.0	2.9e-06	1.42e-06	1e-08	300.47705881	301.46661354	300.46684941	-7.468e-05	-0.00020906	-0.0018185
0.30835	2452.07681	1.2e-07	5.4e-07	2.7e-07	2.2e-07	-0.0	2.9e-06	1.42e-06	1e-08	300.47486834	301.46415236	300.46469402	-7.47e-05	-0.000152	-0.00181683
0.30841	2452.42527	1.2e-07	5.4e-07	2.7e-07	2.2e-07	-0.0	2.9e-06	1.42e-06	1e-08	300.47267736	301.46236291	300.46246086	-7.474e-05	-0.00019256	-0.00181523
0.30846	2452.77368	1.2e-07	5.4e-07	2.7e-07	2.2e-07	-0.0	2.9e-06	1.42e-06	1e-08	300.47048509	301.46009604	300.46028696	-7.458e-05	-0.00019778	-0.00181318
0.31853	2515.90269	1.2e-07	5.4e-07	2.7e-07	2.2e-07	-0.0	2.9e-06	1.42e-06	1e-08	300.10288244	301.09230293	300.0937012	-6.429e-05	-0.00015169	-0.00152333
0.31858	2516.24418	1.2e-07	5.4e-07	2.7e-07	2.2e-07	-0.0	2.9e-06	1.42e-06	1e-08	300.10099564	301.09051559	300.09186518	-6.429e-05	-0.00015169	-0.00152333
0.31864	2516.58564	1.2e-07	5.4e-07	2.7e-07	2.2e-07	-0.0	2.9e-06	1.42e-06	1e-08	300.09910883	301.08872826	300.09002916	-6.142e-05	-0.00015171	-0.00152174
0.31869	2516.92706	1.2e-07	5.4e-07	2.7e-07	2.2e-07	-0.0	2.9e-06	1.42e-06	1e-08	300.09730627	301.08694073	300.08819135	-6.135e-05	-0.00015171	-0.00152062
0.31875	2517.26844	1.2e-07	5.4e-07	2.7e-07	2.2e-07	-0.0	2.9e-06	1.42e-06	1e-08	300.09550567	301.08515315	300.08635504	-6.346e-05	-0.00015171	-0.00151911
0.3188	2517.60978	1.2e-07	5.4e-07	2.7e-07	2.2e-07	-0.0	2.9e-06	1.42e-06	1e-08	300.09364308	301.08336556	300.0845238	-6.061e-05	-0.00015175	-0.00151303
0.31886	2517.95108	1.2e-07	5.4e-07	2.7e-07	2.2e-07	-0.0	2.9e-06	1.42e-06	1e-08	300.09186406	301.08157755	300.08269715	-6.001e-05	-0.00015175	-0.00151173
0.31891	2518.29234	1.2e-07	5.4e-07	2.7e-07	2.2e-07	-0.0	2.9e-06	1.42e-06	1e-08	300.09010285	301.07978946	300.08087148	-6.001e-05	-0.00015175	-0.00151173
0.31897	2518.63357	1.2e-07	5.4e-07	2.7e-07	2.2e-07	-0.0	2.9e-06	1.42e-06	1e-08	300.08834165	301.07800136	300.07904581	-6.001e-05	-0.00015175	-0.00151173
0.31902	2518.97476	1.2e-07	5.4e-07	2.7e-07	2.2e-07	-0.0	2.9e-06	1.42e-06	1e-08	300.08658045	301.07621326	300.07722014	-6.001e-05	-0.00015175	-0.00151173
0.31908	2519.31591	1.2e-07	5.4e-07	2.7e-07	2.2e-07	-0.0	2.9e-06	1.42e-06	1e-08	300.08481924	301.07442516	300.07539447	-6.503e-05	-0.00015174	-0.00150956
0.31913	2519.65702	1.2e-07	5.4e-07	2.7e-07	2.2e-07	-0.0	2.9e-06	1.42e-06	1e-08	300.08291061	301.07263723	300.07357889	-6.729e-05	-0.00015173	-0.00150858
0.31919	2519.9981	1.2e-07	5.4e-07	2.7e-07	2.2e-07	-0.0	2.9e-06	1.42e-06	1e-08	300.08093556	301.07084937	300.07176785	-6.256e-05	-0.00015175	-0.0015071
0.31924	2520.33913	1.2e-07	5.4e-07	2.7e-07	2.2e-07	-0.0	2.9e-06	1.42e-06	1e-08	300.07909927	301.06906128	300.06995228	-5.73e-05	-0.00015177	-0.00150545
0.3193	2520.68013	1.2e-07	5.4e-07	2.7e-07	2.2e-07	-0.0	2.9e-06	1.42e-06	1e-08	300.07741753	301.06727296	300.06813165	-5.963e-05	-0.00015176	-0.00150513
0.31935	2521.02109	1.2e-07	5.4e-07	2.7e-07	2.2e-07	-0.0	2.9e-06	1.42e-06	1e-08	300.07566738	301.06548471	300.06631473	-6.473e-05	-0.00015175	-0.00150372
0.31941	2521.36202	1.2e-07	5.4e-07	2.7e-07	2.2e-07	-0.0	2.9e-06	1.42e-06	1e-08	300.07376755	301.06369663	300.06450694	-6.255e-05	-0.00015176	-0.00150048
0.31946	2521.7029	1.2e-07	5.4e-07	2.7e-07	2.2e-07	-0.0	2.9e-06	1.42e-06	1e-08	300.07193167	301.06190839	300.06270066	-6.287e-05	-0.00015176	-0.00149826
0.32953	2583.43903	1.2e-07	5.4e-07	2.7e-07	2.2e-07	-0.0	2.9e-06	1.42e-06	1e-08	299.76965982	300.73728071	299.76161989	-4.602e-05	-0.00014795	-0.00126267
0.32958	2583.77284	1.2e-07	5.4e-07	2.7e-07	2.2e-07	-0.0	2.9e-06	1.42e-06	1e-08	299.76830841	300.735536	299.76011902	-4.602e-05	-0.00014795	-0.00126267
0.32964	2584.1066	1.2e-07	5.4e-07	2.7e-07	2.2e-07	-0.0	2.9e-06	1.42e-06	1e-08	299.766957	300.7337913	299.75861816	-4.967e-05	-0.00014793	-0.00126233
0.32969	2584.44033	1.2e-07	5.4e-07	2.7e-07	2.2e-07	-0.0	2.9e-06	1.42e-06	1e-08	299.76549843	300.73204686	299.75712287	-5.372e-05	-0.00014788	-0.0012612
0.32975	2584.77401	1.2e-07	5.4e-07	2.7e-07	2.2e-07	-0.0	2.9e-06	1.42e-06	1e-08	299.76392078	300.73030303	299.75563478	-5.189e-05	-0.00014777	-0.00125793
0.3298	2585.10766	1.2e-07	5.4e-07	2.7e-07	2.2e-07	-0.0	2.9e-06	1.42e-06	1e-08	299.76239698	300.7285604	299.75414856	-5.189e-05	-0.00014775	-0.00125714
0.32986	2585.44127	1.2e-07	5.4e-07	2.7e-07	2.2e-07	-0.0	2.9e-06	1.42e-06	1e-08	299.76087317	300.72681808	299.75266341	-5.189e-05	-0.00014775	-0.00125714
0.32991	2585.77484	1.2e-07	5.4e-07	2.7e-07	2.2e-07	-0.0	2.9e-06	1.42e-06	1e-08	299.75934935	300.72507576	299.75117827	-5.038e-05	-0.00014762	-0.00125339
0.32997	2586.10837	1.2e-07	5.4e-07	2.7e-07	2.2e-07	-0.0	2.9e-06	1.42e-06	1e-08	299.75786987	300.72333488	299.74969609	-4.957e-05	-0.00014756	-0.00125138
0.33002	2586.44186	1.2e-07	5.4e-07	2.7e-07	2.2e-07	-0.0	2.9e-06	1.42e-06	1e-08	299.75641417	300.72159478	299.74821551	-4.957e-05	-0.00014756	-0.00125138
0.33008	2586.77531	1.2e-07	5.4e-07	2.7e-07	2.2e-07	-0.0	2.9e-06	1.42e-06	1e-08	299.75495847	300.71985468	299.74673493	-4.957e-05	-0.00014756	-0.00125138
0.33013	2587.10873	1.2e-07	5.4e-07	2.7e-07	2.2e-07	-0.0	2.9e-06	1.42e-06	1e-08	299.75350277	300.71811458	299.74525435	-4.957e-05	-0.00014756	-0.00125138
0.33019	2587.4421	1.2e-07	5.4e-07	2.7e-07	2.2e-07	-0.0	2.9e-06	1.42e-06	1e-08	299.75204707	300.71637448	299.74377377	-5.31e-05	-0.0001474	-0.00124737
0.33024	2587.77544	1.2e-07	5.4e-07	2.7e-07	2.2e-07	-0.0	2.9e-06	1.42e-06	1e-08	299.75048773	300.71463618	299.74230356	-5.462e-05	-0.00014734	-0.00124564
0.3303	2588.10874	1.2e-07	5.4e-07	2.7e-07	2.2e-07	-0.0	2.9e-06	1.42e-06	1e-08	299.74888366	300.71289865	299.74083783	-5.462e-05	-0.00014734	-0.00124564
0.33035	2588.442	1.2e-07	5.4e-07	2.7e-07	2.2e-07	-0.0	2.9e-06	1.42e-06	1e-08	299.74727958	300.71116111	299.7393721	-5.462e-05	-0.00014734	-0.00124564
0.33041	2588.77521	1.2e-07	5.4e-07	2.7e-07	2.2e-07	-0.0	2.9e-06	1.42e-06	1e-08	299.74567551	300.70942358	299.73790636	-5.462e-05	-0.00014734	-0.00124564
0.33046	2589.10839	1.2e-07	5.4e-07	2.7e-07	2.2e-07	-0.0	2.9e-06	1.42e-06	1e-08	299.74407144	300.70768605	299.73644063	-4.628e-05	-0.00014732	-0.00124462
0.34053	2649.41981	1.2e-07	5.4e-07	2.7e-07	2.2e-07	-0.0	2.9e-06	1.42e-06	1e-08	299.49770688	300.39946224	299.49066569	-4.275e-05	-0.00013767	-0.00105198
0.34058	2649.74575	1.2e-07	5.4e-07	2.7e-07	2.2e-07	-0.0	2.9e-06	1.42e-06	1e-08	299.49645086	300.39783757	299.48944168	-3.973e-05	-0.00013742	-0.00104798
0.34064	2650.07164	1.2e-07	5.4e-07	2.7e-07	2.2e-07	-0.0	2.9e-06	1.42e-06	1e-08	299.49528349	300.39621578	299.4882187	-3.971e-05	-0.00013742	-0.00104795
0.34069	2650.3975	1.2e-07	5.4e-07	2.7e-07	2.2e-07	-0.0	2.9e-06	1.42e-06	1e-08	299.49411668	300.39459402	299.48699573	-3.971e-05	-0.00013742	-0.00104795
0.34075	2650.72331	1.2e-07	5.4e-07	2.7e-07	2.2e-07	-0.0	2.9e-06	1.42e-06	1e-08	299.49294988	300.39297225	299.48577276	-3.971e-05	-0.00013742	-0.00104795
0.3408	2651.04909	1.2e-07	5.4e-07	2.7e-07	2.2e-07	-0.0	2.9e-06	1.42e-06	1e-08	299.49178308	300.39135048	299.48454979	-4.418e-05	-0.0001373	-0.00104632
0.34086	2651.37483	1.2e-07	5.4e-07	2.7e-07	2.2e-07	-0.0	2.9e-06	1.42e-06	1e-08	299.4904851	300.38973012	299.48333521	-4.532e-05	-0.00013727	-0.00104591
0.34091	2651.70052	1.2e-07	5.4e-07	2.7e-07	2.2e-07	-0.0	2.9e-06	1.42e-06	1e-08	299.48915374	300.38811012	299.48212277	-4.06e-05	-0.0001372	-0.00104457
0.34097	2652.02618	1.2e-07	5.4e-07	2.7e-07	2.2e-07	-0.0	2.9e-06	1.42e-06	1e-08	299.48796079	300.38649098	299.48090548	-3.822e-05	-0.00013716	-0.0010439
0.34102	2652.35179	1.2e-07	5.4e-07	2.7e-07	2.2e-07	-0.0	2.9e-06	1.42e-06	1e-08	299.48683778	300.38487226	299.47968575	-4.159e-05	-0.00013711	-0.00104338
0.34108	2652.67737	1.2e-07	5.4e-07	2.7e-07	2.2e-07	-0.0	2.9e-06	1.42e-06	1e-08	299.48561573	300.38325406	299.47847142	-4.279e-05	-0.00013705	-0.00104242
0.34113	2653.00291	1.2e-07	5.4e-07	2.7e-07	2.2e-07	-0.0	2.9e-06	1.42e-06	1e-08	299.48435849	300.38163664	299.47726002	-4.191e-05	-0.00013689	-0.00103998
0.34119	2653.3284	1.2e-07	5.4e-07	2.7e-07	2.2e-07	-0.0	2.9e-06	1.42e-06	1e-08	299.48312719	300.38002105	299.47605059	-4.254e-05	-0.00013677	-0.00103817
0.34124	2653.65386	1.2e-07	5.4e-07	2.7e-07	2.2e-07	-0.0	2.9e-06	1.42e-06	1e-08	299.48187721	300.37840687	299.47484443	-4.254e-05	-0.00013677	-0.00103817
0.3413	2653.97928	1.2e-07	5.4e-07	2.7e-07	2.2e-07	-0.0	2.9e-06	1.42e-06	1e-08	299.48062722	300.37679269	299.47363827	-4.254e-05	-0.00013677	-0.00103817
0.34135	2654.30465	1.2e-07	5.4e-07	2.7e-07	2.2e-07	-0.0	2.9e-06	1.42e-06	1e-08	299.47937724	300.37517852	299.47243211	-4.066e-05	-0.00013668	-0.00103666
0.34141	2654.62999	1.2e-07	5.4e-07	2.7e-07	2.2e-07	-0.0	2.9e-06	1.42e-06	1e-08	299.47818257	300.37356544	299.47122528	-3.899e-05	-0.00013659	-0.00103533
0.34146	2654.95529	1.2e-07	5.4e-07	2.7e-07	2.2e-07	-0.0	2.9e-06	1.42e-06	1e-08	299.47703699	300.37195336	299.47001787	-3.899e-05	-0.00013659	-0.00103533
0.35152	2713.80831	1.2e-07	5.4e-07	2.7e-07	2.2e-07	-0.0	2.9e-06	1.42e-06	1e-08	299.27423652	300.0898908	299.2681225	-3.225e-05	-0.00012421	-0.00087596
0.35158	2714.12619	1.2e-07	5.4e-07	2.7e-07	2.2e-07	-0.0	2.9e-06	1.42e-06	1e-08	299.27328862	300.08842394	299.26711204	-3.225e-05	-0.00012421	-0.00087596
0.35163	2714.44402	1.2e-07	5.4e-07	2.7e-07	2.2e-07	-0.0	2.9e-06	1.42e-06	1e-08	299.27234073	300.08695708	299.26610157	-3.357e-05	-0.00012417	-0.00087556
0.35169	2714.76182	1.2e-07	5.4e-07	2.7e-07	2.2e-07	-0.0	2.9e-06	1.42e-06	1e-08	299.27135423	300.0854907	299.26509345	-3.816e-05	-0.00012403	-0.00087416
0.35174	2715.07957	1.2e-07	5.4e-07	2.7e-07	2.2e-07	-0.0	2.9e-06	1.42e-06	1e-08	299.27023254	300.08402595	299.26409358	-3.816e-05	-0.00012403	-0.00087416
0.3518	2715.39729	1.2e-07	5.4e-07	2.7e-07	2.2e-07	-0.0	2.9e-06	1.42e-06	1e-08	299.26911086	300.0825612	299.2630937	-3.077e-05	-0.0001239	-0.00087249
0.35185	2715.71496	1.2e-07	5.4e-07	2.7e-07	2.2e-07	-0.0	2.9e-06	1.42e-06	1e-08	299.2682064	300.08109795	299.26208561	-3.031e-05	-0.00012389	-0.00087238
0.35191	2716.03259	1.2e-07	5.4e-07	2.7e-07	2.2e-07	-0.0	2.9e-06	1.42e-06	1e-08	299.26731543	300.0796348	299.261077	-3.527e-05	-0.00012383	-0.00087186
0.35196	2716.35018	1.2e-07	5.4e-07	2.7e-07	2.2e-07	-0.0	2.9e-06	1.42e-06	1e-08	299.26627876	300.07817237	299.26007601	-3.522e-05	-0.00012376	-0.00087107
0.35202	2716.66774	1.2e-07	5.4e-07	2.7e-07	2.2e-07	-0.0	2.9e-06	1.42e-06	1e-08	299.26524358	300.07671076	299.25907596	-3.501e-05	-0.00012356	-0.00086881
0.35207	2716.98525	1.2e-07	5.4e-07	2.7e-07	2.2e-07	-0.0	2.9e-06	1.42e-06	1e-08	299.26421466	300.07525153	299.25807849	-3.547e-05	-0.00012347	-0.00086791
0.35213	2717.30271	1.2e-07	5.4e-07	2.7e-07	2.2e-07	-0.0	2.9e-06	1.42e-06	1e-08	299.26317216	300.07379327	299.25708283	-3.547e-05	-0.00012347	-0.00086791
0.35218	2717.62014	1.2e-07	5.4e-07	2.7e-07	2.2e-07	-0.0	2.9e-06	1.42e-06	1e-08	299.26212967	300.07233501	299.25608717	-3.547e-05	-0.00012347	-0.00086791
0.35224	2717.93753	1.2e-07	5.4e-07	2.7e-07	2.2e-07	-0.0	2.9e-06	1.42e-06	1e-08	299.26108717	300.07087675	299.25509151	-3.202e-05	-0.00012329	-0.00086578
0.35229	2718.25488	1.2e-07	5.4e-07	2.7e-07	2.2e-07	-0.0	2.9e-06	1.42e-06	1e-08	299.26014607	300.06942063	299.25409373	-3.197e-05	-0.00012329	-0.00086575
0.35235	2718.57218	1.2e-07	5.4e-07	2.7e-07	2.2e-07	-0.0	2.9e-06	1.42e-06	1e-08	299.25920646	300.06796454	299.25309592	-3.303e-05	-0.00012324	-0.0008653
0.3524	2718.88945	1.2e-07	5.4e-07	2.7e-07	2.2e-07	-0.0	2.9e-06	1.42e-06	1e-08	299.25823564	300.06650897	299.25210017	-3.715e-05	-0.00012308	-0.00086357
0.35246	2719.20667	1.2e-07	5.4e-07	2.7e-07	2.2e-07	-0.0	2.9e-06	1.42e-06	1e-08	299.25714379	300.06505538	299.2511124	-3.715e-05	-0.00012308	-0.00086357
0.36252	2776.56542	1.2e-07	5.4e-07	2.7e-07	2.2e-07	-0.0	2.9e-06	1.42e-06	1e-08	299.08942715	299.81300203	299.08439952	-2.396e-05	-0.0001101	-0.00073318
0.36258	2776.87503	1.2e-07	5.4e-07	2.7e-07	2.2e-07	-0.0	2.9e-06	1.42e-06	1e-08	299.08872282	299.81170096	299.08355812	-3.058e-05	-0.00010999	-0.00073234
0.36263	2777.18461	1.2e-07	5.4e-07	2.7e-07	2.2e-07	-0.0	2.9e-06	1.42e-06	1e-08	299.08782387	299.81040117	299.08272704	-2.622e-05	-0.00010985	-0.00073094
0.36269	2777.49414	1.2e-07	5.4e-07	2.7e-07	2.2e-07	-0.0	2.9e-06	1.42e-06	1e-08	299.08705293	299.80910304	299.08189162	-2.422e-05	-0.00010978	-0.00073029
0.36274	2777.80364	1.2e-07	5.4e-07	2.7e-07	2.2e-07	-0.0	2.9e-06	1.42e-06	1e-08	299.08634077	299.80780567	299.0810542	-2.422e-05	-0.00010978	-0.00073029
0.3628	2778.11309	1.2e-07	5.4e-07	2.7e-07	2.2e-07	-0.0	2.9e-06	1.42e-06	1e-08	299.08562862	299.8065083	299.08021679	-2.875e-05	-0.00010972	-0.00072984
0.36285	2778.4225	1.2e-07	5.4e-07	2.7e-07	2.2e-07	-0.0	2.9e-06	1.42e-06	1e-08	299.08478345	299.80521166	299.07938627	-3.155e-05	-0.00010965	-0.00072924
0.36291	2778.73186	1.2e-07	5.4e-07	2.7e-07	2.2e-07	-0.0	2.9e-06	1.42e-06	1e-08	299.08385582	299.80391589	299.07856044	-2.697e-05	-0.00010959	-0.00072861
0.36296	2779.04119	1.2e-07	5.4e-07	2.7e-07	2.2e-07	-0.0	2.9e-06	1.42e-06	1e-08	299.08306284	299.80262077	299.07772898	-3.091e-05	-0.00010935	-0.00072651
0.36302	2779.35047	1.2e-07	5.4e-07	2.7e-07	2.2e-07	-0.0	2.9e-06	1.42e-06	1e-08	299.08215412	299.80132849	299.07690566	-3.115e-05	-0.00010934	-0.00072638
0.36307	2779.65971	1.2e-07	5.4e-07	2.7e-07	2.2e-07	-0.0	2.9e-06	1.42e-06	1e-08	299.08123841	299.80003637	299.07608283	-3.115e-05	-0.00010934	-0.00072638
0.36313	2779.96891	1.2e-07	5.4e-07	2.7e-07	2.2e-07	-0.0	2.9e-06	1.42e-06	1e-08	299.0803227	299.79874425	299.07526001	-2.75e-05	-0.00010928	-0.00072582
0.36318	2780.27807	1.2e-07	5.4e-07	2.7e-07	2.2e-07	-0.0	2.9e-06	1.42e-06	1e-08	299.07951426	299.79745275	299.07443277	-2.445e-05	-0.00010924	-0.00072534
0.36324	2780.58718	1.2e-07	5.4e-07	2.7e-07	2.2e-07	-0.0	2.9e-06	1.42e-06	1e-08	299.07879544	299.79616176	299.07360187	-2.976e-05	-0.00010912	-0.00072437
0.36329	2780.89626	1.2e-07	5.4e-07	2.7e-07	2.2e-07	-0.0	2.9e-06	1.42e-06	1e-08	299.07792045	299.7948722	299.07277962	-2.866e-05	-0.00010904	-0.00072361
0.36335	2781.20529	1.2e-07	5.4e-07	2.7e-07	2.2e-07	-0.0	2.9e-06	1.42e-06	1e-08	299.07707798	299.79358358	299.07195677	-2.399e-05	-0.00010885	-0.00072178
0.3634	2781.51428	1.2e-07	5.4e-07	2.7e-07	2.2e-07	-0.0	2.9e-06	1.42e-06	1e-08	299.0763726	299.79229717	299.07112966	-2.399e-05	-0.00010885	-0.00072178
0.36346	2781.82323	1.2e-07	5.4e-07	2.7e-07	2.2e-07	-0.0	2.9e-06	1.42e-06	1e-08	299.07566722	299.79101076	299.07030256	-2.399e-05	-0.00010885	-0.00072178
0.37352	2837.64944	1.2e-07	5.4e-07	2.7e-07	2.2e-07	-0.0	2.9e-06	1.42e-06	1e-08	298.93656665	299.56940045	298.93208022	-2.264e-05	-9.615e-05	-0.00061349
0.37358	2837.95058	1.2e-07	5.4e-07	2.7e-07	2.2e-07	-0.0	2.9e-06	1.42e-06	1e-08	298.93590098	299.56826355	298.93138547	-2.661e-05	-9.605e-05	-0.00061274
0.37363	2838.25168	1.2e-07	5.4e-07	2.7e-07	2.2e-07	-0.0	2.9e-06	1.42e-06	1e-08	298.93511831	299.56712789	298.93069721	-2.521e-05	-9.603e-05	-0.0006126
0.37369	2838.55274	1.2e-07	5.4e-07	2.7e-07	2.2e-07	-0.0	2.9e-06	1.42e-06	1e-08	298.93437708	299.56599238	298.93000715	-2.158e-05	-9.598e-05	-0.00061207
0.37374	2838.85375	1.2e-07	5.4e-07	2.7e-07	2.2e-07	-0.0	2.9e-06	1.42e-06	1e-08	298.9337425	299.56485753	298.92931267	-2.379e-05	-9.588e-05	-0.00061131
0.3738	2839.15472	1.2e-07	5.4e-07	2.7e-07	2.2e-07	-0.0	2.9e-06	1.42e-06	1e-08	298.9330428	299.56372387	298.92862222	-2.223e-05	-9.562e-05	-0.00060923
0.37385	2839.45565	1.2e-07	5.4e-07	2.7e-07	2.2e-07	-0.0	2.9e-06	1.42e-06	1e-08	298.93238913	299.56259321	298.92793214	-2.223e-05	-9.562e-05	-0.00060923
0.37391	2839.75653	1.2e-07	5.4e-07	2.7e-07	2.2e-07	-0.0	2.9e-06	1.42e-06	1e-08	298.93173545	299.56146254	298.92724205	-2.223e-05	-9.562e-05	-0.00060923
0.37396	2840.05738	1.2e-07	5.4e-07	2.7e-07	2.2e-07	-0.0	2.9e-06	1.42e-06	1e-08	298.93108178	299.56033188	298.92655197	-2.223e-05	-9.562e-05	-0.00060923
0.37402	2840.35817	1.2e-07	5.4e-07	2.7e-07	2.2e-07	-0.0	2.9e-06	1.42e-06	1e-08	298.9304281	299.55920122	298.92586189	-2.501e-05	-9.547e-05	-0.00060811
0.37407	2840.65893	1.2e-07	5.4e-07	2.7e-07	2.2e-07	-0.0	2.9e-06	1.42e-06	1e-08	298.92969263	299.5580723	298.92517708	-2.592e-05	-9.543e-05	-0.00060774
0.37413	2840.95964	1.2e-07	5.4e-07	2.7e-07	2.2e-07	-0.0	2.9e-06	1.42e-06	1e-08	298.92893039	299.55694395	298.92449399	-2.586e-05	-9.542e-05	-0.00060772
0.37418	2841.26031	1.2e-07	5.4e-07	2.7e-07	2.2e-07	-0.0	2.9e-06	1.42e-06	1e-08	298.92816999	299.55581562	298.92381084	-2e-05	-9.526e-05	-0.00060628
0.37424	2841.56094	1.2e-07	5.4e-07	2.7e-07	2.2e-07	-0.0	2.9e-06	1.42e-06	1e-08	298.92758171	299.55468922	298.92312125	-2e-05	-9.526e-05	-0.00060628
0.37429	2841.86152	1.2e-07	5.4e-07	2.7e-07	2.2e-07	-0.0	2.9e-06	1.42e-06	1e-08	298.92699343	299.55356283	298.92243167	-2.186e-05	-9.523e-05	-0.0006061
0.37435	2842.16207	1.2e-07	5.4e-07	2.7e-07	2.2e-07	-0.0	2.9e-06	1.42e-06	1e-08	298.92635044	299.55243677	298.92174492	-2.684e-05	-9.515e-05	-0.00060558
0.3744	2842.46256	1.2e-07	5.4e-07	2.7e-07	2.2e-07	-0.0	2.9e-06	1.42e-06	1e-08	298.92556105	299.55131163	298.92106578	-2.242e-05	-9.508e-05	-0.00060494
0.37446	2842.76302	1.2e-07	5.4e-07	2.7e-07	2.2e-07	-0.0	2.9e-06	1.42e-06	1e-08	298.92490176	299.55018729	298.92038122	-2.483e-05	-9.488e-05	-0.00060333
0.38452	2897.01569	1.2e-07	5.4e-07	2.7e-07	2.2e-07	-0.0	2.9e-06	1.42e-06	1e-08	298.80899943	299.35753175	298.80540519	-2.218e-05	-8.317e-05	-0.00051397
0.38458	2897.30813	1.2e-07	5.4e-07	2.7e-07	2.2e-07	-0.0	2.9e-06	1.42e-06	1e-08	298.80834693	299.3565479	298.80483133	-1.943e-05	-8.313e-05	-0.00051366
0.38463	2897.60052	1.2e-07	5.4e-07	2.7e-07	2.2e-07	-0.0	2.9e-06	1.42e-06	1e-08	298.80777551	299.35556445	298.80425398	-1.382e-05	-8.306e-05	-0.00051304
0.38469	2897.89287	1.2e-07	5.4e-07	2.7e-07	2.2e-07	-0.0	2.9e-06	1.42e-06	1e-08	298.80736911	299.35458184	298.80366953	-1.585e-05	-8.303e-05	-0.00051284
0.38474	2898.18517	1.2e-07	5.4e-07	2.7e-07	2.2e-07	-0.0	2.9e-06	1.42e-06	1e-08	298.80690286	299.3535996	298.80308816	-2.414e-05	-8.29e-05	-0.00051204
0.3848	2898.47743	1.2e-07	5.4e-07	2.7e-07	2.2e-07	-0.0	2.9e-06	1.42e-06	1e-08	298.8061928	299.35261892	298.80251938	-2.357e-05	-8.29e-05	-0.00051202
0.38485	2898.76965	1.2e-07	5.4e-07	2.7e-07	2.2e-07	-0.0	2.9e-06	1.42e-06	1e-08	298.80549957	299.35163826	298.80194982	-1.617e-05	-8.286e-05	-0.00051161
0.38491	2899.06182	1.2e-07	5.4e-07	2.7e-07	2.2e-07	-0.0	2.9e-06	1.42e-06	1e-08	298.80502391	299.35065802	298.8013704	-1.885e-05	-8.273e-05	-0.00051068
0.38496	2899.35395	1.2e-07	5.4e-07	2.7e-07	2.2e-07	-0.0	2.9e-06	1.42e-06	1e-08	298.80446933	299.34967937	298.80079586	-1.861e-05	-8.26e-05	-0.00050976
0.38502	2899.64603	1.2e-07	5.4e-07	2.7e-07	2.2e-07	-0.0	2.9e-06	1.42e-06	1e-08	298.80392186	299.3487022	298.8002221	-1.861e-05	-8.26e-05	-0.00050976
0.38507	2899.93807	1.2e-07	5.4e-07	2.7e-07	2.2e-07	-0.0	2.9e-06	1.42e-06	1e-08	298.80337438	299.34772502	298.79964834	-1.861e-05	-8.26e-05	-0.00050976
0.38513	2900.23006	1.2e-07	5.4e-07	2.7e-07	2.2e-07	-0.0	2.9e-06	1.42e-06	1e-08	298.80282691	299.34674785	298.79907459	-2.013e-05	-8.237e-05	-0.00050811
0.38518	2900.52202	1.2e-07	5.4e-07	2.7e-07	2.2e-07	-0.0	2.9e-06	1.42e-06	1e-08	298.8022348	299.34577339	298.79850495	-2.019e-05	-8.236e-05	-0.00050804
0.38524	2900.81392	1.2e-07	5.4e-07	2.7e-07	2.2e-07	-0.0	2.9e-06	1.42e-06	1e-08	298.8016408	299.34479904	298.79793549	-2.019e-05	-8.236e-05	-0.00050804
0.38529	2901.10578	1.2e-07	5.4e-07	2.7e-07	2.2e-07	-0.0	2.9e-06	1.42e-06	1e-08	298.8010468	299.3438247	298.79736602	-1.975e-05	-8.233e-05	-0.0005078
0.38535	2901.3976	1.2e-07	5.4e-07	2.7e-07	2.2e-07	-0.0	2.9e-06	1.42e-06	1e-08	298.8004659	299.34285073	298.79679623	-1.706e-05	-8.214e-05	-0.00050635
0.3854	2901.68937	1.2e-07	5.4e-07	2.7e-07	2.2e-07	-0.0	2.9e-06	1.42e-06	1e-08	298.79996396	299.34187903	298.79622443	-1.706e-05	-8.214e-05	-0.00050635
0.38546	2901.9811	1.2e-07	5.4e-07	2.7e-07	2.2e-07	-0.0	2.9e-06	1.42e-06	1e-08	298.79946203	299.34090733	298.79565264	-1.706e-05	-8.214e-05	-0.00050635
0.39552	2954.6162	1.2e-07	5.4e-07	2.7e-07	2.2e-07	-0.0	2.9e-06	1.42e-06	1e-08	298.70294771	299.17478075	298.69975304	-2.087e-05	-7.139e-05	-0.00043064
0.39558	2954.89968	1.2e-07	5.4e-07	2.7e-07	2.2e-07	-0.0	2.9e-06	1.42e-06	1e-08	298.70233377	299.17393591	298.69927782	-2.087e-05	-7.139e-05	-0.00043064
0.39563	2955.18312	1.2e-07	5.4e-07	2.7e-07	2.2e-07	-0.0	2.9e-06	1.42e-06	1e-08	298.70171983	299.17309106	298.6988026	-2.03e-05	-7.138e-05	-0.00043062
0.39569	2955.46651	1.2e-07	5.4e-07	2.7e-07	2.2e-07	-0.0	2.9e-06	1.42e-06	1e-08	298.70112263	299.17224623	298.6983266	-9.66e-06	-7.136e-05	-0.00043028
0.39574	2955.74985	1.2e-07	5.4e-07	2.7e-07	2.2e-07	-0.0	2.9e-06	1.42e-06	1e-08	298.70083842	299.17140165	298.69783611	-1.606e-05	-7.129e-05	-0.00042986
0.3958	2956.03315	1.2e-07	5.4e-07	2.7e-07	2.2e-07	-0.0	2.9e-06	1.42e-06	1e-08	298.70036592	299.17055799	298.69735508	-1.419e-05	-7.114e-05	-0.00042881
0.39585	2956.31641	1.2e-07	5.4e-07	2.7e-07	2.2e-07	-0.0	2.9e-06	1.42e-06	1e-08	298.69994843	299.16971608	298.6968727	-1.408e-05	-7.113e-05	-0.00042875
0.39591	2956.59961	1.2e-07	5.4e-07	2.7e-07	2.2e-07	-0.0	2.9e-06	1.42e-06	1e-08	298.69953419	299.16887427	298.69639023	-1.408e-05	-7.113e-05	-0.00042875
0.39596	2956.88278	1.2e-07	5.4e-07	2.7e-07	2.2e-07	-0.0	2.9e-06	1.42e-06	1e-08	298.69911995	299.16803247	298.69590776	-1.766e-05	-7.1e-05	-0.00042794
0.39602	2957.16589	1.2e-07	5.4e-07	2.7e-07	2.2e-07	-0.0	2.9e-06	1.42e-06	1e-08	298.69860048	299.16719219	298.69543127	-1.77e-05	-7.1e-05	-0.00042793
0.39607	2957.44897	1.2e-07	5.4e-07	2.7e-07	2.2e-07	-0.0	2.9e-06	1.42e-06	1e-08	298.69807964	299.16635192	298.69495487	-1.466e-05	-7.091e-05	-0.00042727
0.39613	2957.73199	1.2e-07	5.4e-07	2.7e-07	2.2e-07	-0.0	2.9e-06	1.42e-06	1e-08	298.69764839	299.1655127	298.69447498	-1.398e-05	-7.089e-05	-0.00042713
0.39618	2958.01497	1.2e-07	5.4e-07	2.7e-07	2.2e-07	-0.0	2.9e-06	1.42e-06	1e-08	298.69723715	299.1646737	298.69399432	-1.644e-05	-7.083e-05	-0.00042678
0.39624	2958.29791	1.2e-07	5.4e-07	2.7e-07	2.2e-07	-0.0	2.9e-06	1.42e-06	1e-08	298.6967534	299.16383538	298.69351752	-1.713e-05	-7.078e-05	-0.00042646
0.39629	2958.5808	1.2e-07	5.4e-07	2.7e-07	2.2e-07	-0.0	2.9e-06	1.42e-06	1e-08	298.69624956	299.16299763	298.69304206	-1.526e-05	-7.073e-05	-0.00042608
0.39635	2958.86364	1.2e-07	5.4e-07	2.7e-07	2.2e-07	-0.0	2.9e-06	1.42e-06	1e-08	298.69580067	299.16216048	298.69256444	-1.785e-05	-7.047e-05	-0.00042432
0.3964	2959.14644	1.2e-07	5.4e-07	2.7e-07	2.2e-07	-0.0	2.9e-06	1.42e-06	1e-08	298.69527568	299.16132647	298.69209256	-1.822e-05	-7.043e-05	-0.00042406
0.39646	2959.42919	1.2e-07	5.4e-07	2.7e-07	2.2e-07	-0.0	2.9e-06	1.42e-06	1e-08	298.69473953	299.16049292	298.69162153	-1.822e-05	-7.043e-05	-0.00042406
0.40652	3010.39919	1.2e-07	5.4e-07	2.7e-07	2.2e-07	-0.0	2.9e-06	1.42e-06	1e-08	298.6142584	299.01809211	298.61147116	-1.126e-05	-6.11e-05	-0.00036188
0.40657	3010.67345	1.2e-07	5.4e-07	2.7e-07	2.2e-07	-0.0	2.9e-06	1.42e-06	1e-08	298.61392707	299.01736869	298.61106457	-1.278e-05	-6.106e-05	-0.00036163
0.40663	3010.94766	1.2e-07	5.4e-07	2.7e-07	2.2e-07	-0.0	2.9e-06	1.42e-06	1e-08	298.61355104	299.01664578	298.61066041	-1.859e-05	-6.09e-05	-0.00036066
0.40668	3011.22182	1.2e-07	5.4e-07	2.7e-07	2.2e-07	-0.0	2.9e-06	1.42e-06	1e-08	298.61300396	299.01592479	298.61026553	-1.859e-05	-6.09e-05	-0.00036066
0.40674	3011.49594	1.2e-07	5.4e-07	2.7e-07	2.2e-07	-0.0	2.9e-06	1.42e-06	1e-08	298.61245688	299.0152038	298.60987066	-1.859e-05	-6.09e-05	-0.00036066
0.40679	3011.77001	1.2e-07	5.4e-07	2.7e-07	2.2e-07	-0.0	2.9e-06	1.42e-06	1e-08	298.61190981	299.01448281	298.60947579	-1.379e-05	-6.089e-05	-0.00036055
0.40685	3012.04403	1.2e-07	5.4e-07	2.7e-07	2.2e-07	-0.0	2.9e-06	1.42e-06	1e-08	298.61150392	299.01376188	298.60907433	-1.033e-05	-6.086e-05	-0.00036025
0.4069	3012.318	1.2e-07	5.4e-07	2.7e-07	2.2e-07	-0.0	2.9e-06	1.42e-06	1e-08	298.61119999	299.01304139	298.60866837	-1.245e-05	-6.074e-05	-0.00035956
0.40696	3012.59193	1.2e-07	5.4e-07	2.7e-07	2.2e-07	-0.0	2.9e-06	1.42e-06	1e-08	298.61083368	299.01232222	298.6082662	-1.197e-05	-6.068e-05	-0.00035913
0.40701	3012.86581	1.2e-07	5.4e-07	2.7e-07	2.2e-07	-0.0	2.9e-06	1.42e-06	1e-08	298.61048143	299.0116038	298.60786387	-1.197e-05	-6.068e-05	-0.00035913
0.40707	3013.13965	1.2e-07	5.4e-07	2.7e-07	2.2e-07	-0.0	2.9e-06	1.42e-06	1e-08	298.61012917	299.01088539	298.60746154	-1.33e-05	-6.061e-05	-0.00035869
0.40712	3013.41344	1.2e-07	5.4e-07	2.7e-07	2.2e-07	-0.0	2.9e-06	1.42e-06	1e-08	298.60973797	299.01016782	298.60706159	-1.46e-05	-6.054e-05	-0.00035825
0.40718	3013.68718	1.2e-07	5.4e-07	2.7e-07	2.2e-07	-0.0	2.9e-06	1.42e-06	1e-08	298.60930836	299.00945109	298.60666399	-1.46e-05	-6.054e-05	-0.00035825
0.40723	3013.96087	1.2e-07	5.4e-07	2.7e-07	2.2e-07	-0.0	2.9e-06	1.42e-06	1e-08	298.60887874	299.00873437	298.60626639	-1.214e-05	-6.045e-05	-0.00035764
0.40729	3014.23452	1.2e-07	5.4e-07	2.7e-07	2.2e-07	-0.0	2.9e-06	1.42e-06	1e-08	298.60852143	299.00801868	298.60586608	-1.115e-05	-6.041e-05	-0.00035739
0.40734	3014.50812	1.2e-07	5.4e-07	2.7e-07	2.2e-07	-0.0	2.9e-06	1.42e-06	1e-08	298.60819333	299.00730341	298.60546467	-1.115e-05	-6.041e-05	-0.00035739
0.4074	3014.78167	1.2e-07	5.4e-07	2.7e-07	2.2e-07	-0.0	2.9e-06	1.42e-06	1e-08	298.60786522	299.00658814	298.60506326	-1.533e-05	-6.033e-05	-0.00035691
0.40745	3015.05518	1.2e-07	5.4e-07	2.7e-07	2.2e-07	-0.0	2.9e-06	1.42e-06	1e-08	298.60741406	299.00587388	298.60466828	-1.461e-05	-6.03e-05	-0.00035672
0.41752	3064.30859	1.2e-07	5.4e-07	2.7e-07	2.2e-07	-0.0	2.9e-06	1.42e-06	1e-08	298.53986927	298.88434668	298.53759224	-9.2e-06	-5.204e-05	-0.00030394
0.41757	3064.57333	1.2e-07	5.4e-07	2.7e-07	2.2e-07	-0.0	2.9e-06	1.42e-06	1e-08	298.53959859	298.88373034	298.53725139	-1.01e-05	-5.202e-05	-0.00030384
0.41763	3064.83802	1.2e-07	5.4e-07	2.7e-07	2.2e-07	-0.0	2.9e-06	1.42e-06	1e-08	298.53930132	298.88311422	298.53691194	-1.356e-05	-5.195e-05	-0.00030343
0.41768	3065.10267	1.2e-07	5.4e-07	2.7e-07	2.2e-07	-0.0	2.9e-06	1.42e-06	1e-08	298.5389024	298.88249898	298.5365778	-1.158e-05	-5.189e-05	-0.00030303
0.41774	3065.36726	1.2e-07	5.4e-07	2.7e-07	2.2e-07	-0.0	2.9e-06	1.42e-06	1e-08	298.53856163	298.88188443	298.53624137	-7.49e-06	-5.177e-05	-0.00030219
0.41779	3065.63181	1.2e-07	5.4e-07	2.7e-07	2.2e-07	-0.0	2.9e-06	1.42e-06	1e-08	298.53834131	298.88127135	298.5359002	-7.49e-06	-5.177e-05	-0.00030219
0.41785	3065.8963	1.2e-07	5.4e-07	2.7e-07	2.2e-07	-0.0	2.9e-06	1.42e-06	1e-08	298.53812099	298.88065826	298.53555903	-7.49e-06	-5.177e-05	-0.00030219
0.4179	3066.16075	1.2e-07	5.4e-07	2.7e-07	2.2e-07	-0.0	2.9e-06	1.42e-06	1e-08	298.53790067	298.88004517	298.53521786	-7.49e-06	-5.177e-05	-0.00030219
0.41796	3066.42515	1.2e-07	5.4e-07	2.7e-07	2.2e-07	-0.0	2.9e-06	1.42e-06	1e-08	298.53768035	298.87943209	298.53487669	-1.361e-05	-5.172e-05	-0.000302
0.41801	3066.68951	1.2e-07	5.4e-07	2.7e-07	2.2e-07	-0.0	2.9e-06	1.42e-06	1e-08	298.53727974	298.87881955	298.53454433	-1.61e-05	-5.167e-05	-0.00030174
0.41807	3066.95381	1.2e-07	5.4e-07	2.7e-07	2.2e-07	-0.0	2.9e-06	1.42e-06	1e-08	298.53680591	298.87820757	298.53421576	-1.178e-05	-5.164e-05	-0.00030143
0.41812	3067.21806	1.2e-07	5.4e-07	2.7e-07	2.2e-07	-0.0	2.9e-06	1.42e-06	1e-08	298.53645924	298.87759605	298.5338815	-1.437e-05	-5.152e-05	-0.00030077
0.41818	3067.48227	1.2e-07	5.4e-07	2.7e-07	2.2e-07	-0.0	2.9e-06	1.42e-06	1e-08	298.5360364	298.87698585	298.53355164	-1.437e-05	-5.152e-05	-0.00030077
0.41823	3067.74643	1.2e-07	5.4e-07	2.7e-07	2.2e-07	-0.0	2.9e-06	1.42e-06	1e-08	298.53561355	298.87637565	298.53322178	-1.329e-05	-5.151e-05	-0.00030067
0.41829	3068.01054	1.2e-07	5.4e-07	2.7e-07	2.2e-07	-0.0	2.9e-06	1.42e-06	1e-08	298.53522246	298.8757656	298.53289053	-9.58e-06	-5.147e-05	-0.00030033
0.41834	3068.2746	1.2e-07	5.4e-07	2.7e-07	2.2e-07	-0.0	2.9e-06	1.42e-06	1e-08	298.53494063	298.87515609	298.53255449	-1.14e-05	-5.143e-05	-0.0003001
0.4184	3068.53861	1.2e-07	5.4e-07	2.7e-07	2.2e-07	-0.0	2.9e-06	1.42e-06	1e-08	298.53460529	298.87454705	298.53222125	-1.343e-05	-5.138e-05	-0.00029986
0.41845	3068.80258	1.2e-07	5.4e-07	2.7e-07	2.2e-07	-0.0	2.9e-06	1.42e-06	1e-08	298.53421009	298.87393855	298.53189115	-9.34e-06	-5.125e-05	-0.00029895
0.42852	3116.28332	1.2e-07	5.4e-07	2.7e-07	2.2e-07	-0.0	2.9e-06	1.42e-06	1e-08	298.47767461	298.77056868	298.47568077	-1.131e-05	-4.421e-05	-0.00025549
0.42857	3116.53822	1.2e-07	5.4e-07	2.7e-07	2.2e-07	-0.0	2.9e-06	1.42e-06	1e-08	298.47734178	298.77004498	298.47539993	-8.82e-06	-4.416e-05	-0.00025516
0.42863	3116.79307	1.2e-07	5.4e-07	2.7e-07	2.2e-07	-0.0	2.9e-06	1.42e-06	1e-08	298.47708224	298.76952186	298.47511598	-7.73e-06	-4.414e-05	-0.00025502
0.42868	3117.04788	1.2e-07	5.4e-07	2.7e-07	2.2e-07	-0.0	2.9e-06	1.42e-06	1e-08	298.47685472	298.76899898	298.47483069	-9.48e-06	-4.411e-05	-0.00025485
0.42874	3117.30263	1.2e-07	5.4e-07	2.7e-07	2.2e-07	-0.0	2.9e-06	1.42e-06	1e-08	298.4765758	298.76847647	298.47454803	-1.102e-05	-4.407e-05	-0.00025467
0.42879	3117.55733	1.2e-07	5.4e-07	2.7e-07	2.2e-07	-0.0	2.9e-06	1.42e-06	1e-08	298.47625144	298.76795437	298.47426775	-8.82e-06	-4.403e-05	-0.00025439
0.42885	3117.81198	1.2e-07	5.4e-07	2.7e-07	2.2e-07	-0.0	2.9e-06	1.42e-06	1e-08	298.47599187	298.76743274	298.47398472	-1.054e-05	-4.389e-05	-0.00025356
0.4289	3118.06659	1.2e-07	5.4e-07	2.7e-07	2.2e-07	-0.0	2.9e-06	1.42e-06	1e-08	298.47568164	298.76691277	298.47370507	-1.14e-05	-4.382e-05	-0.00025315
0.42896	3118.32114	1.2e-07	5.4e-07	2.7e-07	2.2e-07	-0.0	2.9e-06	1.42e-06	1e-08	298.47534614	298.76639363	298.47342711	-1.14e-05	-4.382e-05	-0.00025315
0.42901	3118.57564	1.2e-07	5.4e-07	2.7e-07	2.2e-07	-0.0	2.9e-06	1.42e-06	1e-08	298.47501064	298.76587449	298.47314915	-1.14e-05	-4.382e-05	-0.00025315
0.42907	3118.83009	1.2e-07	5.4e-07	2.7e-07	2.2e-07	-0.0	2.9e-06	1.42e-06	1e-08	298.47467514	298.76535534	298.47287119	-1.14e-05	-4.382e-05	-0.00025315
0.42912	3119.0845	1.2e-07	5.4e-07	2.7e-07	2.2e-07	-0.0	2.9e-06	1.42e-06	1e-08	298.47433964	298.7648362	298.47259323	-1.071e-05	-4.382e-05	-0.00025309
0.42918	3119.33885	1.2e-07	5.4e-07	2.7e-07	2.2e-07	-0.0	2.9e-06	1.42e-06	1e-08	298.47402453	298.76431714	298.47231436	-5.07e-06	-4.376e-05	-0.00025264
0.42923	3119.59315	1.2e-07	5.4e-07	2.7e-07	2.2e-07	-0.0	2.9e-06	1.42e-06	1e-08	298.47387544	298.7637988	298.47202812	-5.07e-06	-4.376e-05	-0.00025264
0.42929	3119.8474	1.2e-07	5.4e-07	2.7e-07	2.2e-07	-0.0	2.9e-06	1.42e-06	1e-08	298.47372635	298.76328045	298.47174189	-1.096e-05	-4.368e-05	-0.00025226
0.42934	3120.10161	1.2e-07	5.4e-07	2.7e-07	2.2e-07	-0.0	2.9e-06	1.42e-06	1e-08	298.47340391	298.76276302	298.47146435	-1.379e-05	-4.364e-05	-0.00025208
0.4294	3120.35576	1.2e-07	5.4e-07	2.7e-07	2.2e-07	-0.0	2.9e-06	1.42e-06	1e-08	298.47299821	298.76224603	298.47119098	-1.175e-05	-4.364e-05	-0.00025203
0.42945	3120.60986	1.2e-07	5.4e-07	2.7e-07	2.2e-07	-0.0	2.9e-06	1.42e-06	1e-08	298.47265242	298.76172906	298.47091482	-6.48e-06	-4.362e-05	-0.00025183
0.43952	3166.25648	1.2e-07	5.4e-07	2.7e-07	2.2e-07	-0.0	2.9e-06	1.42e-06	1e-08	298.42570409	298.67400997	298.42374022	-1.372e-05	-3.745e-05	-0.0002147
0.43957	3166.50119	1.2e-07	5.4e-07	2.7e-07	2.2e-07	-0.0	2.9e-06	1.42e-06	1e-08	298.42530022	298.67356625	298.42351055	-9.12e-06	-3.743e-05	-0.00021453
0.43963	3166.74586	1.2e-07	5.4e-07	2.7e-07	2.2e-07	-0.0	2.9e-06	1.42e-06	1e-08	298.42503178	298.67312274	298.42327465	-4.4e-06	-3.741e-05	-0.00021435
0.43968	3166.99047	1.2e-07	5.4e-07	2.7e-07	2.2e-07	-0.0	2.9e-06	1.42e-06	1e-08	298.42490238	298.67267944	298.42303233	-7.51e-06	-3.739e-05	-0.00021427
0.43974	3167.23503	1.2e-07	5.4e-07	2.7e-07	2.2e-07	-0.0	2.9e-06	1.42e-06	1e-08	298.42468149	298.67223639	298.42279447	-1.003e-05	-3.735e-05	-0.00021408
0.43979	3167.47954	1.2e-07	5.4e-07	2.7e-07	2.2e-07	-0.0	2.9e-06	1.42e-06	1e-08	298.42438628	298.6717938	298.42256036	-8.76e-06	-3.726e-05	-0.00021352
0.43985	3167.724	1.2e-07	5.4e-07	2.7e-07	2.2e-07	-0.0	2.9e-06	1.42e-06	1e-08	298.42412835	298.67135227	298.42232513	-8.81e-06	-3.723e-05	-0.00021331
0.4399	3167.9684	1.2e-07	5.4e-07	2.7e-07	2.2e-07	-0.0	2.9e-06	1.42e-06	1e-08	298.423869	298.67091117	298.42209022	-8.81e-06	-3.723e-05	-0.00021331
0.43996	3168.21276	1.2e-07	5.4e-07	2.7e-07	2.2e-07	-0.0	2.9e-06	1.42e-06	1e-08	298.42360965	298.67047007	298.42185531	-8.81e-06	-3.723e-05	-0.00021331
0.44001	3168.45706	1.2e-07	5.4e-07	2.7e-07	2.2e-07	-0.0	2.9e-06	1.42e-06	1e-08	298.4233503	298.67002897	298.4216204	-7.91e-06	-3.715e-05	-0.00021281
0.44007	3168.70131	1.2e-07	5.4e-07	2.7e-07	2.2e-07	-0.0	2.9e-06	1.42e-06	1e-08	298.42311739	298.66958882	298.42138481	-7.81e-06	-3.714e-05	-0.00021276
0.44012	3168.9455	1.2e-07	5.4e-07	2.7e-07	2.2e-07	-0.0	2.9e-06	1.42e-06	1e-08	298.42288745	298.66914878	298.42114915	-7.81e-06	-3.714e-05	-0.00021276
0.44018	3169.18965	1.2e-07	5.4e-07	2.7e-07	2.2e-07	-0.0	2.9e-06	1.42e-06	1e-08	298.42265751	298.66870874	298.42091349	-8.86e-06	-3.705e-05	-0.00021226
0.44023	3169.43374	1.2e-07	5.4e-07	2.7e-07	2.2e-07	-0.0	2.9e-06	1.42e-06	1e-08	298.42239679	298.66826972	298.42067987	-8.99e-06	-3.704e-05	-0.0002122
0.44029	3169.67778	1.2e-07	5.4e-07	2.7e-07	2.2e-07	-0.0	2.9e-06	1.42e-06	1e-08	298.42213222	298.66783082	298.4204465	-8.99e-06	-3.704e-05	-0.0002122
0.44034	3169.92177	1.2e-07	5.4e-07	2.7e-07	2.2e-07	-0.0	2.9e-06	1.42e-06	1e-08	298.42186765	298.66739193	298.42021314	-7.23e-06	-3.698e-05	-0.0002118
0.4404	3170.16571	1.2e-07	5.4e-07	2.7e-07	2.2e-07	-0.0	2.9e-06	1.42e-06	1e-08	298.42165475	298.66695377	298.41997778	-6.99e-06	-3.697e-05	-0.00021175
0.44045	3170.40959	1.2e-07	5.4e-07	2.7e-07	2.2e-07	-0.0	2.9e-06	1.42e-06	1e-08	298.42144896	298.6665157	298.41974215	-7.94e-06	-3.694e-05	-0.00021157
0.45051	3214.15438	1.2e-07	5.4e-07	2.7e-07	2.2e-07	-0.0	2.9e-06	1.42e-06	1e-08	298.38151351	298.59221815	298.380167	-6.03e-06	-3.168e-05	-0.0001804
0.45057	3214.38852	1.2e-07	5.4e-07	2.7e-07	2.2e-07	-0.0	2.9e-06	1.42e-06	1e-08	298.38133609	298.59184269	298.37996662	-3.43e-06	-3.164e-05	-0.0001801
0.45062	3214.62261	1.2e-07	5.4e-07	2.7e-07	2.2e-07	-0.0	2.9e-06	1.42e-06	1e-08	298.38123509	298.59146775	298.37976294	-3.43e-06	-3.164e-05	-0.0001801
0.45068	3214.85665	1.2e-07	5.4e-07	2.7e-07	2.2e-07	-0.0	2.9e-06	1.42e-06	1e-08	298.3811341	298.5910928	298.37955926	-3.43e-06	-3.164e-05	-0.0001801
0.45073	3215.09063	1.2e-07	5.4e-07	2.7e-07	2.2e-07	-0.0	2.9e-06	1.42e-06	1e-08	298.3810331	298.59071786	298.37935558	-8.72e-06	-3.16e-05	-0.00017993
0.45079	3215.32455	1.2e-07	5.4e-07	2.7e-07	2.2e-07	-0.0	2.9e-06	1.42e-06	1e-08	298.38077654	298.59034343	298.37915951	-1.076e-05	-3.157e-05	-0.00017981
0.45084	3215.55842	1.2e-07	5.4e-07	2.7e-07	2.2e-07	-0.0	2.9e-06	1.42e-06	1e-08	298.38045992	298.58996929	298.37896643	-5.06e-06	-3.155e-05	-0.00017961
0.4509	3215.79224	1.2e-07	5.4e-07	2.7e-07	2.2e-07	-0.0	2.9e-06	1.42e-06	1e-08	298.38031109	298.58959537	298.37876559	-8.03e-06	-3.149e-05	-0.00017929
0.45095	3216.02601	1.2e-07	5.4e-07	2.7e-07	2.2e-07	-0.0	2.9e-06	1.42e-06	1e-08	298.38007463	298.5892222	298.37856931	-1.027e-05	-3.144e-05	-0.00017904
0.45101	3216.25972	1.2e-07	5.4e-07	2.7e-07	2.2e-07	-0.0	2.9e-06	1.42e-06	1e-08	298.37977232	298.5888496	298.37837644	-1.027e-05	-3.144e-05	-0.00017904
0.45106	3216.49337	1.2e-07	5.4e-07	2.7e-07	2.2e-07	-0.0	2.9e-06	1.42e-06	1e-08	298.37947001	298.58847699	298.37818358	-1.022e-05	-3.144e-05	-0.00017904
0.45112	3216.72698	1.2e-07	5.4e-07	2.7e-07	2.2e-07	-0.0	2.9e-06	1.42e-06	1e-08	298.37916905	298.58810438	298.37799065	-2.48e-06	-3.143e-05	-0.00017884
0.45117	3216.96052	1.2e-07	5.4e-07	2.7e-07	2.2e-07	-0.0	2.9e-06	1.42e-06	1e-08	298.37909594	298.58773194	298.37778711	-5.54e-06	-3.14e-05	-0.00017871
0.45123	3217.19402	1.2e-07	5.4e-07	2.7e-07	2.2e-07	-0.0	2.9e-06	1.42e-06	1e-08	298.37893272	298.58735987	298.37758801	-8.04e-06	-3.137e-05	-0.00017856
0.45128	3217.42746	1.2e-07	5.4e-07	2.7e-07	2.2e-07	-0.0	2.9e-06	1.42e-06	1e-08	298.37869593	298.58698815	298.37739259	-3.62e-06	-3.129e-05	-0.00017804
0.45134	3217.66084	1.2e-07	5.4e-07	2.7e-07	2.2e-07	-0.0	2.9e-06	1.42e-06	1e-08	298.37858936	298.58661737	298.37719158	-3.62e-06	-3.129e-05	-0.00017804
0.45139	3217.89418	1.2e-07	5.4e-07	2.7e-07	2.2e-07	-0.0	2.9e-06	1.42e-06	1e-08	298.37848279	298.58624658	298.37699056	-3.62e-06	-3.129e-05	-0.00017804
0.45145	3218.12745	1.2e-07	5.4e-07	2.7e-07	2.2e-07	-0.0	2.9e-06	1.42e-06	1e-08	298.37837622	298.5858758	298.37678955	-6.31e-06	-3.126e-05	-0.00017794
0.46151	3259.89519	1.2e-07	5.4e-07	2.7e-07	2.2e-07	-0.0	2.9e-06	1.42e-06	1e-08	298.34462752	298.52303686	298.3435613	-8.67e-06	-2.68e-05	-0.00015187
0.46157	3260.11833	1.2e-07	5.4e-07	2.7e-07	2.2e-07	-0.0	2.9e-06	1.42e-06	1e-08	298.3443724	298.52271925	298.34339782	-1.56e-06	-2.678e-05	-0.0001517
0.46162	3260.34141	1.2e-07	5.4e-07	2.7e-07	2.2e-07	-0.0	2.9e-06	1.42e-06	1e-08	298.34432645	298.52240178	298.34322458	-4.29e-06	-2.676e-05	-0.00015159
0.46168	3260.56443	1.2e-07	5.4e-07	2.7e-07	2.2e-07	-0.0	2.9e-06	1.42e-06	1e-08	298.34420024	298.5220846	298.34305529	-7.35e-06	-2.673e-05	-0.00015147
0.46173	3260.7874	1.2e-07	5.4e-07	2.7e-07	2.2e-07	-0.0	2.9e-06	1.42e-06	1e-08	298.34398376	298.52176776	298.34289043	-2.86e-06	-2.667e-05	-0.00015104
0.46179	3261.01031	1.2e-07	5.4e-07	2.7e-07	2.2e-07	-0.0	2.9e-06	1.42e-06	1e-08	298.34389944	298.52145168	298.34271979	-2.41e-06	-2.666e-05	-0.000151
0.46184	3261.23316	1.2e-07	5.4e-07	2.7e-07	2.2e-07	-0.0	2.9e-06	1.42e-06	1e-08	298.34382846	298.52113566	298.34254856	-2.41e-06	-2.666e-05	-0.000151
0.4619	3261.45596	1.2e-07	5.4e-07	2.7e-07	2.2e-07	-0.0	2.9e-06	1.42e-06	1e-08	298.34375748	298.52081965	298.34237733	-3.45e-06	-2.665e-05	-0.00015096
0.46195	3261.6787	1.2e-07	5.4e-07	2.7e-07	2.2e-07	-0.0	2.9e-06	1.42e-06	1e-08	298.34365586	298.52050373	298.3422076	-1.003e-05	-2.66e-05	-0.00015077
0.46201	3261.90138	1.2e-07	5.4e-07	2.7e-07	2.2e-07	-0.0	2.9e-06	1.42e-06	1e-08	298.34336061	298.52018841	298.34204731	-6.47e-06	-2.659e-05	-0.00015066
0.46206	3262.12401	1.2e-07	5.4e-07	2.7e-07	2.2e-07	-0.0	2.9e-06	1.42e-06	1e-08	298.34317006	298.5198732	298.34188216	-4.36e-06	-2.658e-05	-0.00015056
0.46212	3262.34658	1.2e-07	5.4e-07	2.7e-07	2.2e-07	-0.0	2.9e-06	1.42e-06	1e-08	298.34304185	298.51955813	298.34171416	-8.92e-06	-2.649e-05	-0.00015009
0.46217	3262.5691	1.2e-07	5.4e-07	2.7e-07	2.2e-07	-0.0	2.9e-06	1.42e-06	1e-08	298.34277918	298.51924416	298.34155311	-8.92e-06	-2.649e-05	-0.00015009
0.46223	3262.79156	1.2e-07	5.4e-07	2.7e-07	2.2e-07	-0.0	2.9e-06	1.42e-06	1e-08	298.34251651	298.51893018	298.34139206	-8.92e-06	-2.649e-05	-0.00015009
0.46228	3263.01396	1.2e-07	5.4e-07	2.7e-07	2.2e-07	-0.0	2.9e-06	1.42e-06	1e-08	298.34225383	298.51861621	298.341231	-6.22e-06	-2.648e-05	-0.00015003
0.46234	3263.23631	1.2e-07	5.4e-07	2.7e-07	2.2e-07	-0.0	2.9e-06	1.42e-06	1e-08	298.34207068	298.51830229	298.34106624	-1.5e-06	-2.648e-05	-0.00014992
0.46239	3263.4586	1.2e-07	5.4e-07	2.7e-07	2.2e-07	-0.0	2.9e-06	1.42e-06	1e-08	298.34202664	298.51798845	298.34089499	-6.23e-06	-2.643e-05	-0.00014974
0.46245	3263.68083	1.2e-07	5.4e-07	2.7e-07	2.2e-07	-0.0	2.9e-06	1.42e-06	1e-08	298.34184311	298.51767511	298.34073058	-5.85e-06	-2.641e-05	-0.00014956
0.47251	3303.38717	1.2e-07	5.4e-07	2.7e-07	2.2e-07	-0.0	2.9e-06	1.42e-06	1e-08	298.31404143	298.46458534	298.31278545	-7.32e-06	-2.262e-05	-0.00012769
0.47257	3303.59881	1.2e-07	5.4e-07	2.7e-07	2.2e-07	-0.0	2.9e-06	1.42e-06	1e-08	298.31382605	298.4643172	298.31264816	-7.67e-06	-2.26e-05	-0.00012761
0.47262	3303.8104	1.2e-07	5.4e-07	2.7e-07	2.2e-07	-0.0	2.9e-06	1.42e-06	1e-08	298.31360019	298.46404924	298.31251146	-3.27e-06	-2.26e-05	-0.0001275
0.47268	3304.02192	1.2e-07	5.4e-07	2.7e-07	2.2e-07	-0.0	2.9e-06	1.42e-06	1e-08	298.31350386	298.46378138	298.31236873	-6.38e-06	-2.254e-05	-0.00012721
0.47273	3304.23338	1.2e-07	5.4e-07	2.7e-07	2.2e-07	-0.0	2.9e-06	1.42e-06	1e-08	298.31331618	298.46351422	298.31223069	-7.92e-06	-2.251e-05	-0.00012706
0.47279	3304.44479	1.2e-07	5.4e-07	2.7e-07	2.2e-07	-0.0	2.9e-06	1.42e-06	1e-08	298.31308305	298.4632474	298.31209498	-7.92e-06	-2.251e-05	-0.00012706
0.47284	3304.65614	1.2e-07	5.4e-07	2.7e-07	2.2e-07	-0.0	2.9e-06	1.42e-06	1e-08	298.31284992	298.46298058	298.31195927	-7.92e-06	-2.251e-05	-0.00012706
0.4729	3304.86743	1.2e-07	5.4e-07	2.7e-07	2.2e-07	-0.0	2.9e-06	1.42e-06	1e-08	298.3126168	298.46271376	298.31182356	-1.64e-06	-2.25e-05	-0.00012693
0.47295	3305.07865	1.2e-07	5.4e-07	2.7e-07	2.2e-07	-0.0	2.9e-06	1.42e-06	1e-08	298.3125685	298.46244702	298.3116792	-2.44e-06	-2.249e-05	-0.00012686
0.47301	3305.28983	1.2e-07	5.4e-07	2.7e-07	2.2e-07	-0.0	2.9e-06	1.42e-06	1e-08	298.31249668	298.46218046	298.31153604	-6.32e-06	-2.245e-05	-0.00012673
0.47306	3305.50094	1.2e-07	5.4e-07	2.7e-07	2.2e-07	-0.0	2.9e-06	1.42e-06	1e-08	298.31231069	298.46191429	298.31139848	-2.8e-06	-2.241e-05	-0.00012642
0.47312	3305.71199	1.2e-07	5.4e-07	2.7e-07	2.2e-07	-0.0	2.9e-06	1.42e-06	1e-08	298.31222823	298.46164863	298.31125634	-1.62e-06	-2.24e-05	-0.00012632
0.47317	3305.92298	1.2e-07	5.4e-07	2.7e-07	2.2e-07	-0.0	2.9e-06	1.42e-06	1e-08	298.31218044	298.46138315	298.31111266	-1.62e-06	-2.24e-05	-0.00012632
0.47323	3306.13392	1.2e-07	5.4e-07	2.7e-07	2.2e-07	-0.0	2.9e-06	1.42e-06	1e-08	298.31213265	298.46111766	298.31096899	-1.62e-06	-2.24e-05	-0.00012632
0.47328	3306.34479	1.2e-07	5.4e-07	2.7e-07	2.2e-07	-0.0	2.9e-06	1.42e-06	1e-08	298.31208486	298.46085218	298.31082531	-8.37e-06	-2.235e-05	-0.00012614
0.47334	3306.55561	1.2e-07	5.4e-07	2.7e-07	2.2e-07	-0.0	2.9e-06	1.42e-06	1e-08	298.31183842	298.46058726	298.3106913	-6.76e-06	-2.234e-05	-0.00012607
0.47339	3306.76637	1.2e-07	5.4e-07	2.7e-07	2.2e-07	-0.0	2.9e-06	1.42e-06	1e-08	298.31163949	298.46032245	298.31055511	-3.22e-06	-2.233e-05	-0.00012598
0.47345	3306.97707	1.2e-07	5.4e-07	2.7e-07	2.2e-07	-0.0	2.9e-06	1.42e-06	1e-08	298.31154477	298.46005772	298.31041407	-7.01e-06	-2.226e-05	-0.00012563
0.48351	3344.52646	1.2e-07	5.4e-07	2.7e-07	2.2e-07	-0.0	2.9e-06	1.42e-06	1e-08	298.28781001	298.41524197	298.28694384	-7.02e-06	-1.907e-05	-0.00010731
0.48357	3344.72606	1.2e-07	5.4e-07	2.7e-07	2.2e-07	-0.0	2.9e-06	1.42e-06	1e-08	298.28760338	298.41501593	298.28682977	-7.02e-06	-1.907e-05	-0.00010731
0.48362	3344.92559	1.2e-07	5.4e-07	2.7e-07	2.2e-07	-0.0	2.9e-06	1.42e-06	1e-08	298.28739676	298.41478988	298.28671569	-3.64e-06	-1.906e-05	-0.00010725
0.48368	3345.12506	1.2e-07	5.4e-07	2.7e-07	2.2e-07	-0.0	2.9e-06	1.42e-06	1e-08	298.28728969	298.41456386	298.28659695	-1.3e-07	-1.906e-05	-0.00010719
0.48373	3345.32446	1.2e-07	5.4e-07	2.7e-07	2.2e-07	-0.0	2.9e-06	1.42e-06	1e-08	298.28728581	298.41433787	298.28647337	-5.04e-06	-1.902e-05	-0.00010704
0.48379	3345.52381	1.2e-07	5.4e-07	2.7e-07	2.2e-07	-0.0	2.9e-06	1.42e-06	1e-08	298.28713732	298.41411233	298.28635685	-3.91e-06	-1.9e-05	-0.0001069
0.48384	3345.72309	1.2e-07	5.4e-07	2.7e-07	2.2e-07	-0.0	2.9e-06	1.42e-06	1e-08	298.28702232	298.41388704	298.28623889	-1.04e-06	-1.897e-05	-0.00010668
0.4839	3345.92231	1.2e-07	5.4e-07	2.7e-07	2.2e-07	-0.0	2.9e-06	1.42e-06	1e-08	298.28699158	298.41366213	298.28611718	-1.04e-06	-1.897e-05	-0.00010668
0.48395	3346.12147	1.2e-07	5.4e-07	2.7e-07	2.2e-07	-0.0	2.9e-06	1.42e-06	1e-08	298.28696084	298.41343722	298.28599546	-1.04e-06	-1.897e-05	-0.00010668
0.48401	3346.32057	1.2e-07	5.4e-07	2.7e-07	2.2e-07	-0.0	2.9e-06	1.42e-06	1e-08	298.28693009	298.41321231	298.28587375	-4.08e-06	-1.895e-05	-0.00010661
0.48406	3346.51961	1.2e-07	5.4e-07	2.7e-07	2.2e-07	-0.0	2.9e-06	1.42e-06	1e-08	298.28681007	298.41298764	298.28575638	-7.94e-06	-1.892e-05	-0.00010651
0.48412	3346.71858	1.2e-07	5.4e-07	2.7e-07	2.2e-07	-0.0	2.9e-06	1.42e-06	1e-08	298.28657646	298.41276328	298.28564451	-3.27e-06	-1.892e-05	-0.0001064
0.48417	3346.91749	1.2e-07	5.4e-07	2.7e-07	2.2e-07	-0.0	2.9e-06	1.42e-06	1e-08	298.28648029	298.41253901	298.28552624	-3.92e-06	-1.889e-05	-0.00010627
0.48423	3347.11634	1.2e-07	5.4e-07	2.7e-07	2.2e-07	-0.0	2.9e-06	1.42e-06	1e-08	298.28636481	298.41231503	298.28540903	-6.96e-06	-1.884e-05	-0.00010601
0.48428	3347.31513	1.2e-07	5.4e-07	2.7e-07	2.2e-07	-0.0	2.9e-06	1.42e-06	1e-08	298.28616006	298.41209168	298.28529638	-6.96e-06	-1.884e-05	-0.00010601
0.48434	3347.51386	1.2e-07	5.4e-07	2.7e-07	2.2e-07	-0.0	2.9e-06	1.42e-06	1e-08	298.28595531	298.41186833	298.28518372	-6.96e-06	-1.884e-05	-0.00010601
0.48439	3347.71252	1.2e-07	5.4e-07	2.7e-07	2.2e-07	-0.0	2.9e-06	1.42e-06	1e-08	298.28575056	298.41164498	298.28507106	-4.19e-06	-1.884e-05	-0.00010596
0.48445	3347.91113	1.2e-07	5.4e-07	2.7e-07	2.2e-07	-0.0	2.9e-06	1.42e-06	1e-08	298.28562717	298.41142164	298.28495459	-1e-07	-1.883e-05	-0.00010589
0.49451	3383.19399	1.2e-07	5.4e-07	2.7e-07	2.2e-07	-0.0	2.9e-06	1.42e-06	1e-08	298.26587756	298.3736132	298.2652129	-6.1e-06	-1.609e-05	-9.034e-05
0.49457	3383.3809	1.2e-07	5.4e-07	2.7e-07	2.2e-07	-0.0	2.9e-06	1.42e-06	1e-08	298.26569798	298.37342243	298.26511719	-4.73e-06	-1.609e-05	-9.031e-05
0.49462	3383.56773	1.2e-07	5.4e-07	2.7e-07	2.2e-07	-0.0	2.9e-06	1.42e-06	1e-08	298.26555876	298.37323167	298.26501959	1.9e-07	-1.609e-05	-9.024e-05
0.49468	3383.75451	1.2e-07	5.4e-07	2.7e-07	2.2e-07	-0.0	2.9e-06	1.42e-06	1e-08	298.2655644	298.37304092	298.26491519	-2.92e-06	-1.606e-05	-9.015e-05
0.49473	3383.94122	1.2e-07	5.4e-07	2.7e-07	2.2e-07	-0.0	2.9e-06	1.42e-06	1e-08	298.26547843	298.37285046	298.26481525	-4.34e-06	-1.605e-05	-9.007e-05
0.49479	3384.12786	1.2e-07	5.4e-07	2.7e-07	2.2e-07	-0.0	2.9e-06	1.42e-06	1e-08	298.26535059	298.37266018	298.26471739	-6.9e-07	-1.601e-05	-8.979e-05
0.49484	3384.31444	1.2e-07	5.4e-07	2.7e-07	2.2e-07	-0.0	2.9e-06	1.42e-06	1e-08	298.26533021	298.37247039	298.26461474	-6.9e-07	-1.601e-05	-8.979e-05
0.4949	3384.50095	1.2e-07	5.4e-07	2.7e-07	2.2e-07	-0.0	2.9e-06	1.42e-06	1e-08	298.26530984	298.37228059	298.26451209	-6.9e-07	-1.601e-05	-8.979e-05
0.49495	3384.6874	1.2e-07	5.4e-07	2.7e-07	2.2e-07	-0.0	2.9e-06	1.42e-06	1e-08	298.26528947	298.3720908	298.26440943	-6.9e-07	-1.601e-05	-8.979e-05
0.49501	3384.87378	1.2e-07	5.4e-07	2.7e-07	2.2e-07	-0.0	2.9e-06	1.42e-06	1e-08	298.26526909	298.371901	298.26430678	-6.96e-06	-1.597e-05	-8.965e-05
0.49506	3385.0601	1.2e-07	5.4e-07	2.7e-07	2.2e-07	-0.0	2.9e-06	1.42e-06	1e-08	298.26506419	298.37171169	298.26421308	-4.9e-06	-1.596e-05	-8.96e-05
0.49512	3385.24635	1.2e-07	5.4e-07	2.7e-07	2.2e-07	-0.0	2.9e-06	1.42e-06	1e-08	298.2649199	298.3715224	298.26411654	-2.15e-06	-1.596e-05	-8.955e-05
0.49517	3385.43253	1.2e-07	5.4e-07	2.7e-07	2.2e-07	-0.0	2.9e-06	1.42e-06	1e-08	298.26485671	298.37133317	298.26401621	-5.48e-06	-1.59e-05	-8.926e-05
0.49523	3385.61865	1.2e-07	5.4e-07	2.7e-07	2.2e-07	-0.0	2.9e-06	1.42e-06	1e-08	298.26469542	298.37114462	298.26392088	-6.03e-06	-1.589e-05	-8.922e-05
0.49528	3385.80471	1.2e-07	5.4e-07	2.7e-07	2.2e-07	-0.0	2.9e-06	1.42e-06	1e-08	298.26451791	298.37095618	298.26382637	-6.03e-06	-1.589e-05	-8.922e-05
0.49534	3385.9907	1.2e-07	5.4e-07	2.7e-07	2.2e-07	-0.0	2.9e-06	1.42e-06	1e-08	298.26434041	298.37076774	298.26373186	-6.03e-06	-1.589e-05	-8.922e-05
0.49539	3386.17662	1.2e-07	5.4e-07	2.7e-07	2.2e-07	-0.0	2.9e-06	1.42e-06	1e-08	298.2641629	298.3705793	298.26363736	-1.12e-06	-1.589e-05	-8.914e-05
0.49545	3386.36248	1.2e-07	5.4e-07	2.7e-07	2.2e-07	-0.0	2.9e-06	1.42e-06	1e-08	298.26412986	298.37039089	298.26353606	-8.3e-07	-1.588e-05	-8.909e-05
0.50551	3419.25112	1.2e-07	5.4e-07	2.7e-07	2.2e-07	-0.0	2.9e-06	1.42e-06	1e-08	298.24744515	298.33850998	298.24693915	-9.79e-06	-1.356e-05	-7.606e-05
0.50556	3419.42458	1.2e-07	5.4e-07	2.7e-07	2.2e-07	-0.0	2.9e-06	1.42e-06	1e-08	298.24715684	298.33834916	298.24686513	-1.252e-05	-1.354e-05	-7.599e-05
0.50562	3419.59798	1.2e-07	5.4e-07	2.7e-07	2.2e-07	-0.0	2.9e-06	1.42e-06	1e-08	298.24678817	298.33818856	298.24679502	-5.57e-06	-1.355e-05	-7.595e-05
0.50567	3419.7713	1.2e-07	5.4e-07	2.7e-07	2.2e-07	-0.0	2.9e-06	1.42e-06	1e-08	298.24662415	298.33802785	298.24671521	4.35e-06	-1.357e-05	-7.592e-05
0.50573	3419.94456	1.2e-07	5.4e-07	2.7e-07	2.2e-07	-0.0	2.9e-06	1.42e-06	1e-08	298.24675237	298.33786691	298.24662153	8.98e-06	-1.357e-05	-7.587e-05
0.50578	3420.11775	1.2e-07	5.4e-07	2.7e-07	2.2e-07	-0.0	2.9e-06	1.42e-06	1e-08	298.24701682	298.33770594	298.24652143	1.361e-05	-1.358e-05	-7.583e-05
0.50584	3420.29086	1.2e-07	5.4e-07	2.7e-07	2.2e-07	-0.0	2.9e-06	1.42e-06	1e-08	298.24741752	298.33754494	298.24641489	3.76e-06	-1.354e-05	-7.573e-05
0.50589	3420.46391	1.2e-07	5.4e-07	2.7e-07	2.2e-07	-0.0	2.9e-06	1.42e-06	1e-08	298.24752807	298.33738442	298.24632228	-5.46e-06	-1.35e-05	-7.563e-05
0.50595	3420.63689	1.2e-07	5.4e-07	2.7e-07	2.2e-07	-0.0	2.9e-06	1.42e-06	1e-08	298.2473672	298.33722438	298.24624269	-5.23e-06	-1.349e-05	-7.557e-05
0.506	3420.8098	1.2e-07	5.4e-07	2.7e-07	2.2e-07	-0.0	2.9e-06	1.42e-06	1e-08	298.24721329	298.33706446	298.24616285	-8.58e-06	-1.346e-05	-7.549e-05
0.50606	3420.98264	1.2e-07	5.4e-07	2.7e-07	2.2e-07	-0.0	2.9e-06	1.42e-06	1e-08	298.24696068	298.33690481	298.2460878	-2.93e-06	-1.346e-05	-7.541e-05
0.50611	3421.15541	1.2e-07	5.4e-07	2.7e-07	2.2e-07	-0.0	2.9e-06	1.42e-06	1e-08	298.24687434	298.33674516	298.24600492	-5.12e-06	-1.345e-05	-7.533e-05
0.50617	3421.32811	1.2e-07	5.4e-07	2.7e-07	2.2e-07	-0.0	2.9e-06	1.42e-06	1e-08	298.24672375	298.33658573	298.24592519	-6.75e-06	-1.339e-05	-7.506e-05
0.50622	3421.50074	1.2e-07	5.4e-07	2.7e-07	2.2e-07	-0.0	2.9e-06	1.42e-06	1e-08	298.24652506	298.33642691	298.24584806	-6.98e-06	-1.339e-05	-7.502e-05
0.50628	3421.6733	1.2e-07	5.4e-07	2.7e-07	2.2e-07	-0.0	2.9e-06	1.42e-06	1e-08	298.2463196	298.33626819	298.2457713	-6.98e-06	-1.339e-05	-7.502e-05
0.50633	3421.84579	1.2e-07	5.4e-07	2.7e-07	2.2e-07	-0.0	2.9e-06	1.42e-06	1e-08	298.24611414	298.33610947	298.24569455	-6.98e-06	-1.339e-05	-7.502e-05
0.50639	3422.01821	1.2e-07	5.4e-07	2.7e-07	2.2e-07	-0.0	2.9e-06	1.42e-06	1e-08	298.24590868	298.33595074	298.24561779	-4.85e-06	-1.339e-05	-7.501e-05
0.50644	3422.19057	1.2e-07	5.4e-07	2.7e-07	2.2e-07	-0.0	2.9e-06	1.42e-06	1e-08	298.24576592	298.33579198	298.24553806	2.64e-06	-1.34e-05	-7.498e-05
0.5065	3422.36285	1.2e-07	5.4e-07	2.7e-07	2.2e-07	-0.0	2.9e-06	1.42e-06	1e-08	298.24584363	298.33563307	298.24544787	-2.63e-06	-1.337e-05	-7.489e-05
0.51651	3452.53362	1.2e-07	5.4e-07	2.7e-07	2.2e-07	-0.0	2.9e-06	1.42e-06	1e-08	298.23210999	298.30891323	298.23155841	7.3e-07	-1.144e-05	-6.395e-05
0.51656	3452.69275	1.2e-07	5.4e-07	2.7e-07	2.2e-07	-0.0	2.9e-06	1.42e-06	1e-08	298.23213145	298.30877753	298.23148365	7.3e-07	-1.144e-05	-6.395e-05
0.51662	3452.8518	1.2e-07	5.4e-07	2.7e-07	2.2e-07	-0.0	2.9e-06	1.42e-06	1e-08	298.23215291	298.30864184	298.23140888	-4.65e-06	-1.142e-05	-6.388e-05
0.51667	3453.01077	1.2e-07	5.4e-07	2.7e-07	2.2e-07	-0.0	2.9e-06	1.42e-06	1e-08	298.23201597	298.30850644	298.23134174	-3.09e-06	-1.141e-05	-6.383e-05
0.51673	3453.16967	1.2e-07	5.4e-07	2.7e-07	2.2e-07	-0.0	2.9e-06	1.42e-06	1e-08	298.23192505	298.30837109	298.23127245	-3.1e-06	-1.138e-05	-6.363e-05
0.51678	3453.3285	1.2e-07	5.4e-07	2.7e-07	2.2e-07	-0.0	2.9e-06	1.42e-06	1e-08	298.23183364	298.30823617	298.23120343	-3.17e-06	-1.137e-05	-6.36e-05
0.51684	3453.48725	1.2e-07	5.4e-07	2.7e-07	2.2e-07	-0.0	2.9e-06	1.42e-06	1e-08	298.23174037	298.30810132	298.23113453	-3.17e-06	-1.137e-05	-6.36e-05
0.51689	3453.64593	1.2e-07	5.4e-07	2.7e-07	2.2e-07	-0.0	2.9e-06	1.42e-06	1e-08	298.2316471	298.30796646	298.23106562	-3.17e-06	-1.137e-05	-6.36e-05
0.51695	3453.80453	1.2e-07	5.4e-07	2.7e-07	2.2e-07	-0.0	2.9e-06	1.42e-06	1e-08	298.23155384	298.30783161	298.23099672	-1.92e-06	-1.134e-05	-6.343e-05
0.517	3453.96306	1.2e-07	5.4e-07	2.7e-07	2.2e-07	-0.0	2.9e-06	1.42e-06	1e-08	298.23149732	298.30769709	298.23092627	-1.65e-06	-1.134e-05	-6.339e-05
0.51706	3454.12151	1.2e-07	5.4e-07	2.7e-07	2.2e-07	-0.0	2.9e-06	1.42e-06	1e-08	298.23144888	298.30756265	298.23085549	-1.65e-06	-1.134e-05	-6.339e-05
0.51711	3454.27989	1.2e-07	5.4e-07	2.7e-07	2.2e-07	-0.0	2.9e-06	1.42e-06	1e-08	298.23140045	298.3074282	298.2307847	-1.65e-06	-1.134e-05	-6.339e-05
0.51717	3454.4382	1.2e-07	5.4e-07	2.7e-07	2.2e-07	-0.0	2.9e-06	1.42e-06	1e-08	298.23135202	298.30729376	298.23071391	-3.76e-06	-1.13e-05	-6.321e-05
0.51722	3454.59643	1.2e-07	5.4e-07	2.7e-07	2.2e-07	-0.0	2.9e-06	1.42e-06	1e-08	298.2312414	298.30715975	298.23064629	-4.37e-06	-1.129e-05	-6.316e-05
0.51728	3454.75459	1.2e-07	5.4e-07	2.7e-07	2.2e-07	-0.0	2.9e-06	1.42e-06	1e-08	298.23111278	298.30702587	298.23057959	-4.37e-06	-1.129e-05	-6.316e-05
0.51733	3454.91267	1.2e-07	5.4e-07	2.7e-07	2.2e-07	-0.0	2.9e-06	1.42e-06	1e-08	298.23098416	298.30689199	298.23051288	-4.37e-06	-1.129e-05	-6.316e-05
0.51739	3455.07067	1.2e-07	5.4e-07	2.7e-07	2.2e-07	-0.0	2.9e-06	1.42e-06	1e-08	298.23085554	298.30675811	298.23044618	-2.41e-06	-1.128e-05	-6.307e-05
0.51744	3455.2286	1.2e-07	5.4e-07	2.7e-07	2.2e-07	-0.0	2.9e-06	1.42e-06	1e-08	298.23078453	298.30662436	298.23037684	-1.05e-06	-1.127e-05	-6.3e-05
0.5175	3455.38646	1.2e-07	5.4e-07	2.7e-07	2.2e-07	-0.0	2.9e-06	1.42e-06	1e-08	298.23075349	298.30649071	298.23030566	-3.2e-07	-1.127e-05	-6.297e-05
0.52751	3482.84185	1.2e-07	5.4e-07	2.7e-07	2.2e-07	-0.0	2.9e-06	1.42e-06	1e-08	298.21915021	298.28396462	298.21861897	-1.027e-05	-9.62e-06	-5.384e-05
0.52756	3482.98553	1.2e-07	5.4e-07	2.7e-07	2.2e-07	-0.0	2.9e-06	1.42e-06	1e-08	298.21884772	298.28385053	298.2185713	1.92e-06	-9.65e-06	-5.384e-05
0.52762	3483.12912	1.2e-07	5.4e-07	2.7e-07	2.2e-07	-0.0	2.9e-06	1.42e-06	1e-08	298.21890427	298.2837361	298.21850654	5.59e-06	-9.65e-06	-5.381e-05
0.52767	3483.27264	1.2e-07	5.4e-07	2.7e-07	2.2e-07	-0.0	2.9e-06	1.42e-06	1e-08	298.21906885	298.28362163	298.21843667	-6.38e-06	-9.61e-06	-5.372e-05
0.52773	3483.41608	1.2e-07	5.4e-07	2.7e-07	2.2e-07	-0.0	2.9e-06	1.42e-06	1e-08	298.21888098	298.2835077	298.21838369	-8.97e-06	-9.59e-06	-5.366e-05
0.52778	3483.55943	1.2e-07	5.4e-07	2.7e-07	2.2e-07	-0.0	2.9e-06	1.42e-06	1e-08	298.21861692	298.28339395	298.21833439	2.73e-06	-9.62e-06	-5.366e-05
0.52784	3483.7027	1.2e-07	5.4e-07	2.7e-07	2.2e-07	-0.0	2.9e-06	1.42e-06	1e-08	298.21869731	298.28327988	298.21826871	4.21e-06	-9.61e-06	-5.362e-05
0.52789	3483.8459	1.2e-07	5.4e-07	2.7e-07	2.2e-07	-0.0	2.9e-06	1.42e-06	1e-08	298.21882116	298.28316586	298.21820101	-7.15e-06	-9.57e-06	-5.353e-05
0.52795	3483.98901	1.2e-07	5.4e-07	2.7e-07	2.2e-07	-0.0	2.9e-06	1.42e-06	1e-08	298.21861061	298.28305234	298.21814932	-7.46e-06	-9.56e-06	-5.348e-05
0.528	3484.13204	1.2e-07	5.4e-07	2.7e-07	2.2e-07	-0.0	2.9e-06	1.42e-06	1e-08	298.21839083	298.28293893	298.21809812	3.5e-06	-9.59e-06	-5.348e-05
0.52806	3484.27499	1.2e-07	5.4e-07	2.7e-07	2.2e-07	-0.0	2.9e-06	1.42e-06	1e-08	298.21849398	298.28282523	298.21803156	2.63e-06	-9.58e-06	-5.343e-05
0.52811	3484.41786	1.2e-07	5.4e-07	2.7e-07	2.2e-07	-0.0	2.9e-06	1.42e-06	1e-08	298.2185713	298.28271165	298.21796629	-7.89e-06	-9.54e-06	-5.334e-05
0.52817	3484.56065	1.2e-07	5.4e-07	2.7e-07	2.2e-07	-0.0	2.9e-06	1.42e-06	1e-08	298.21833903	298.28259855	298.21791586	-5.78e-06	-9.53e-06	-5.33e-05
0.52822	3484.70336	1.2e-07	5.4e-07	2.7e-07	2.2e-07	-0.0	2.9e-06	1.42e-06	1e-08	298.21816896	298.28248547	298.2178625	4.24e-06	-9.56e-06	-5.329e-05
0.52828	3484.84599	1.2e-07	5.4e-07	2.7e-07	2.2e-07	-0.0	2.9e-06	1.42e-06	1e-08	298.21829376	298.28237213	298.21779512	8.7e-07	-9.54e-06	-5.324e-05
0.52833	3484.98854	1.2e-07	5.4e-07	2.7e-07	2.2e-07	-0.0	2.9e-06	1.42e-06	1e-08	298.21831927	298.28225901	298.21773254	-8.59e-06	-9.5e-06	-5.315e-05
0.52839	3485.131	1.2e-07	5.4e-07	2.7e-07	2.2e-07	-0.0	2.9e-06	1.42e-06	1e-08	298.21806632	298.28214632	298.2176833	-3.92e-06	-9.51e-06	-5.313e-05
0.52844	3485.27339	1.2e-07	5.4e-07	2.7e-07	2.2e-07	-0.0	2.9e-06	1.42e-06	1e-08	298.21795091	298.28203356	298.21762755	4.94e-06	-9.53e-06	-5.311e-05
0.5285	3485.41569	1.2e-07	5.4e-07	2.7e-07	2.2e-07	-0.0	2.9e-06	1.42e-06	1e-08	298.21809628	298.28192058	298.2175594	-2.3e-06	-9.49e-06	-5.303e-05
0.53851	3509.92626	1.2e-07	5.4e-07	2.7e-07	2.2e-07	-0.0	2.9e-06	1.42e-06	1e-08	298.20817477	298.26293762	298.20773158	-4.93e-06	-8.11e-06	-4.531e-05
0.53856	3510.05308	1.2e-07	5.4e-07	2.7e-07	2.2e-07	-0.0	2.9e-06	1.42e-06	1e-08	298.20802971	298.26284141	298.20768625	-5.71e-06	-8.1e-06	-4.527e-05
0.53862	3510.1798	1.2e-07	5.4e-07	2.7e-07	2.2e-07	-0.0	2.9e-06	1.42e-06	1e-08	298.20786153	298.2627453	298.20764208	-2e-06	-8.11e-06	-4.525e-05
0.53867	3510.30644	1.2e-07	5.4e-07	2.7e-07	2.2e-07	-0.0	2.9e-06	1.42e-06	1e-08	298.20780267	298.26264915	298.20759273	-1e-07	-8.11e-06	-4.521e-05
0.53873	3510.43299	1.2e-07	5.4e-07	2.7e-07	2.2e-07	-0.0	2.9e-06	1.42e-06	1e-08	298.20779986	298.26255301	298.20754075	-2.51e-06	-8.09e-06	-4.517e-05
0.53878	3510.55944	1.2e-07	5.4e-07	2.7e-07	2.2e-07	-0.0	2.9e-06	1.42e-06	1e-08	298.20772599	298.26245704	298.20749221	6.5e-07	-8.09e-06	-4.514e-05
0.53884	3510.68581	1.2e-07	5.4e-07	2.7e-07	2.2e-07	-0.0	2.9e-06	1.42e-06	1e-08	298.20774524	298.26236104	298.20743927	1.5e-06	-8.09e-06	-4.51e-05
0.53889	3510.8121	1.2e-07	5.4e-07	2.7e-07	2.2e-07	-0.0	2.9e-06	1.42e-06	1e-08	298.2077895	298.26226509	298.20738518	2.33e-06	-8.09e-06	-4.507e-05
0.53895	3510.93829	1.2e-07	5.4e-07	2.7e-07	2.2e-07	-0.0	2.9e-06	1.42e-06	1e-08	298.20785814	298.2621692	298.20732997	-1.5e-07	-8.07e-06	-4.502e-05
0.539	3511.06439	1.2e-07	5.4e-07	2.7e-07	2.2e-07	-0.0	2.9e-06	1.42e-06	1e-08	298.20785384	298.26207347	298.20727828	-3.55e-06	-8.05e-06	-4.497e-05
0.53906	3511.19041	1.2e-07	5.4e-07	2.7e-07	2.2e-07	-0.0	2.9e-06	1.42e-06	1e-08	298.20774933	298.26197795	298.20723143	-1.08e-06	-8.05e-06	-4.494e-05
0.53911	3511.31633	1.2e-07	5.4e-07	2.7e-07	2.2e-07	-0.0	2.9e-06	1.42e-06	1e-08	298.20771759	298.26188243	298.20718114	-3.42e-06	-8.04e-06	-4.489e-05
0.53917	3511.44217	1.2e-07	5.4e-07	2.7e-07	2.2e-07	-0.0	2.9e-06	1.42e-06	1e-08	298.20761679	298.26178707	298.2071342	-4.71e-06	-8.03e-06	-4.485e-05
0.53922	3511.56791	1.2e-07	5.4e-07	2.7e-07	2.2e-07	-0.0	2.9e-06	1.42e-06	1e-08	298.20747807	298.26169184	298.20708912	-5.53e-06	-8.02e-06	-4.48e-05
0.53928	3511.69357	1.2e-07	5.4e-07	2.7e-07	2.2e-07	-0.0	2.9e-06	1.42e-06	1e-08	298.20731519	298.26159671	298.20704523	-3.63e-06	-8.02e-06	-4.477e-05
0.53933	3511.81914	1.2e-07	5.4e-07	2.7e-07	2.2e-07	-0.0	2.9e-06	1.42e-06	1e-08	298.20720819	298.26150161	298.20699871	1e-07	-8.02e-06	-4.475e-05
0.53939	3511.94462	1.2e-07	5.4e-07	2.7e-07	2.2e-07	-0.0	2.9e-06	1.42e-06	1e-08	298.20721128	298.26140645	298.20694699	-2.22e-06	-8.01e-06	-4.47e-05
0.53944	3512.07001	1.2e-07	5.4e-07	2.7e-07	2.2e-07	-0.0	2.9e-06	1.42e-06	1e-08	298.20714599	298.26131146	298.20689858	-2.6e-07	-8.01e-06	-4.467e-05
0.5395	3512.19531	1.2e-07	5.4e-07	2.7e-07	2.2e-07	-0.0	2.9e-06	1.42e-06	1e-08	298.20713826	298.26121647	298.20684746	1.16e-06	-8.01e-06	-4.464e-05
0.54951	3533.45753	1.2e-07	5.4e-07	2.7e-07	2.2e-07	-0.0	2.9e-06	1.42e-06	1e-08	298.19893345	298.24523132	298.19857232	-4.88e-06	-6.83e-06	-3.812e-05
0.54956	3533.56555	1.2e-07	5.4e-07	2.7e-07	2.2e-07	-0.0	2.9e-06	1.42e-06	1e-08	298.19878971	298.24515035	298.19853523	-4.87e-06	-6.82e-06	-3.809e-05
0.54962	3533.67348	1.2e-07	5.4e-07	2.7e-07	2.2e-07	-0.0	2.9e-06	1.42e-06	1e-08	298.1986464	298.24506946	298.19849816	-3.6e-07	-6.83e-06	-3.807e-05
0.54967	3533.7813	1.2e-07	5.4e-07	2.7e-07	2.2e-07	-0.0	2.9e-06	1.42e-06	1e-08	298.19863569	298.24498847	298.19845479	-7e-07	-6.82e-06	-3.804e-05
0.54973	3533.88903	1.2e-07	5.4e-07	2.7e-07	2.2e-07	-0.0	2.9e-06	1.42e-06	1e-08	298.19861505	298.24490757	298.19841194	-1.59e-06	-6.81e-06	-3.8e-05
0.54978	3533.99665	1.2e-07	5.4e-07	2.7e-07	2.2e-07	-0.0	2.9e-06	1.42e-06	1e-08	298.19856816	298.24482676	298.19837037	9.9e-07	-6.81e-06	-3.798e-05
0.54984	3534.10418	1.2e-07	5.4e-07	2.7e-07	2.2e-07	-0.0	2.9e-06	1.42e-06	1e-08	298.19859724	298.24474594	298.19832522	1.74e-06	-6.81e-06	-3.795e-05
0.54989	3534.2116	1.2e-07	5.4e-07	2.7e-07	2.2e-07	-0.0	2.9e-06	1.42e-06	1e-08	298.19864857	298.24466516	298.19827904	2.5e-06	-6.81e-06	-3.792e-05
0.54995	3534.31892	1.2e-07	5.4e-07	2.7e-07	2.2e-07	-0.0	2.9e-06	1.42e-06	1e-08	298.19872214	298.24458442	298.19823184	-9.5e-07	-6.79e-06	-3.787e-05
0.55	3534.42615	1.2e-07	5.4e-07	2.7e-07	2.2e-07	-0.0	2.9e-06	1.42e-06	1e-08	298.19869407	298.24450387	298.19818953	3.55654787	-2.42500532	19.81665299
