# Supplementary material for: Dataset for the simulated biomass pyrolysis in rotary kilns with varying particle residence time distributions
Source: Data Brief. 2021 Nov 23;39:107603. doi: 10.1016/j.dib.2021.107603 (PMC8633881; doi:10.1016/j.dib.2021.107603)
Supplement: Supplementary Data S1 — Supplementary Raw Research Data. This is open data under the CC BY license http://creativecommons.org/licenses/by/4.0/ [file mmc1.zip › supplementary/100/logFiles/log_Pe70]

l,m	Tau,s	F_w,kg/s	F_is,kg/s	F_c,kg/s	F_rt,kg/s	F_w_wet,kg/s	F_it,kg/s	F_g,kg/s	F_H2O_g,kg/s	T_b,K	T_g,K	T_w,K	q_bed,kW/m	q_gas,kW/m	q_loss,kW/m
5e-05	0.25718	0.0	0.0	0.0	0.0	5.47e-06	0.0	0.0	0.0	362.94764151	799.15029522	813.5224164	10.16818943	-0.03585423	-0.39881442
0.00011	0.77153	0.0	0.0	0.0	0.0	5.47e-06	0.0	0.0	0.0	416.96734258	789.22832649	798.7325896	8.71234043	-0.04390154	-0.38803787
0.00016	1.28586	1e-08	0.0	0.0	0.0	5.46e-06	0.0	0.0	0.0	462.0717482	777.04082586	786.0137766	7.46213976	-0.03696472	-0.37875695
0.00022	1.80017	5e-08	0.0	0.0	0.0	5.42e-06	0.0	0.0	0.0	499.89071936	766.65021822	775.05402325	6.38875733	-0.03039917	-0.37075706
0.00027	2.31445	2.4e-07	0.0	0.0	0.0	5.23e-06	0.0	0.0	0.0	531.68354558	757.74042996	765.60373034	5.46778068	-0.02348641	-0.36385586
0.00033	2.8287	7.4e-07	0.0	0.0	0.0	4.73e-06	0.0	0.0	0.0	558.43378734	750.10441355	757.44683033	4.67865991	-0.01638624	-0.35789539
0.00038	3.34293	1.71e-06	0.0	0.0	0.0	3.76e-06	0.0	0.0	0.0	580.93853749	743.4971177	750.39656198	4.00314759	-0.0084268	-0.35273899
0.00044	3.85714	3.03e-06	0.0	0.0	0.0	2.44e-06	0.0	0.0	0.0	599.89442769	737.67900522	744.2910389	3.42402702	0.00237471	-0.34826817
0.00049	4.37133	4.26e-06	0.0	0.0	0.0	1.2e-06	0.0	0.0	0.0	615.92754926	732.30749159	738.98993541	2.92573641	0.01817393	-0.34438024
0.0105	97.54881	5e-08	5.6e-07	2.6e-07	2.6e-07	-0.0	2.94e-06	1.4e-06	1e-08	646.0511359	648.7902359	644.86491685	-0.01870198	-0.04219483	-0.27216371
0.01056	98.05855	5e-08	5.6e-07	2.6e-07	2.6e-07	0.0	2.94e-06	1.41e-06	1e-08	645.75168977	648.49581681	644.568216	-0.01864709	-0.04216532	-0.27193259
0.01061	98.56826	5e-08	5.6e-07	2.6e-07	2.6e-07	0.0	2.94e-06	1.41e-06	1e-08	645.45246965	648.2015859	644.27172121	-0.01859081	-0.04213461	-0.2716938
0.01067	99.07795	5e-08	5.6e-07	2.6e-07	2.5e-07	0.0	2.94e-06	1.41e-06	1e-08	645.15348362	647.90754997	643.97543961	-0.01853851	-0.04210564	-0.27147017
0.01072	99.58761	5e-08	5.6e-07	2.6e-07	2.5e-07	-0.0	2.94e-06	1.41e-06	1e-08	644.85471624	647.61369714	643.67935794	-0.01848229	-0.04207407	-0.27122809
0.01078	100.09725	5e-08	5.6e-07	2.6e-07	2.5e-07	-0.0	2.94e-06	1.41e-06	1e-08	644.55618688	647.32004302	643.38349296	-0.01842955	-0.04204401	-0.27099918
0.01083	100.60686	5e-08	5.6e-07	2.6e-07	2.5e-07	0.0	2.94e-06	1.41e-06	1e-08	644.25788284	647.02657734	643.08783317	-0.01837672	-0.04201349	-0.27076824
0.01089	101.11645	5e-08	5.6e-07	2.6e-07	2.5e-07	0.0	2.94e-06	1.41e-06	1e-08	643.95980566	646.73330223	642.79238066	-0.01832313	-0.04198208	-0.27053211
0.01094	101.62602	5e-08	5.6e-07	2.6e-07	2.5e-07	0.0	2.94e-06	1.41e-06	1e-08	643.66196053	646.44022251	642.49714039	-0.0182723	-0.04195189	-0.27030655
0.011	102.13556	5e-08	5.6e-07	2.6e-07	2.5e-07	-0.0	2.94e-06	1.41e-06	1e-08	643.36433735	646.1473299	642.2021031	-0.01821867	-0.04191959	-0.27006676
0.01105	102.64508	5e-08	5.6e-07	2.6e-07	2.5e-07	-0.0	2.94e-06	1.41e-06	1e-08	643.0669506	645.85463671	641.90728191	-0.01816912	-0.04188934	-0.26984353
0.01111	103.15457	5e-08	5.6e-07	2.6e-07	2.5e-07	0.0	2.94e-06	1.42e-06	1e-08	642.76978424	645.56212964	641.61266214	-0.01811617	-0.04185659	-0.26960322
0.01116	103.66404	5e-08	5.6e-07	2.6e-07	2.5e-07	0.0	2.94e-06	1.42e-06	1e-08	642.47285478	645.26982342	641.31825951	-0.01806751	-0.04182608	-0.2693807
0.01122	104.17348	5e-08	5.6e-07	2.6e-07	2.5e-07	-0.0	2.94e-06	1.42e-06	1e-08	642.17614461	644.97770366	641.0240582	-0.0180154	-0.04179299	-0.26914062
0.01127	104.6829	5e-08	5.5e-07	2.6e-07	2.4e-07	-0.0	2.94e-06	1.42e-06	1e-08	641.87967193	644.68578554	640.73007439	-0.01796748	-0.04176216	-0.26891823
0.01133	105.1923	5e-08	5.5e-07	2.6e-07	2.4e-07	0.0	2.94e-06	1.42e-06	1e-08	641.58341932	644.39405467	640.43629231	-0.01791643	-0.04172889	-0.26867951
0.01138	105.70167	5e-08	5.5e-07	2.6e-07	2.4e-07	0.0	2.94e-06	1.42e-06	1e-08	641.28740254	644.10252528	640.14272707	-0.0178686	-0.04169733	-0.26845422
0.01144	106.21101	5e-08	5.5e-07	2.6e-07	2.4e-07	-0.0	2.94e-06	1.42e-06	1e-08	640.99160851	643.81118646	639.84936672	-0.01781979	-0.04166471	-0.26822259
0.01149	106.72034	5e-08	5.5e-07	2.6e-07	2.4e-07	0.0	2.94e-06	1.42e-06	1e-08	640.69604443	643.52004406	639.55621731	-0.01777092	-0.04163165	-0.26798905
0.0215	199.00812	3e-08	5.4e-07	2.8e-07	1.8e-07	-0.0	2.95e-06	1.48e-06	1e-08	590.60816865	593.92470998	589.73110696	-0.01266625	-0.03494913	-0.22890733
0.02156	199.51294	3e-08	5.4e-07	2.8e-07	1.8e-07	-0.0	2.95e-06	1.48e-06	1e-08	590.3525106	593.67091525	589.47650261	-0.01264852	-0.0349126	-0.22870742
0.02161	200.01774	3e-08	5.4e-07	2.8e-07	1.8e-07	0.0	2.95e-06	1.48e-06	1e-08	590.09706045	593.41732184	589.22210281	-0.01263086	-0.0348761	-0.2285077
0.02167	200.52251	3e-08	5.4e-07	2.8e-07	1.8e-07	0.0	2.95e-06	1.48e-06	1e-08	589.84181704	593.16392966	588.96790745	-0.01261327	-0.03483963	-0.22830815
0.02172	201.02726	3e-08	5.4e-07	2.8e-07	1.8e-07	-0.0	2.95e-06	1.48e-06	1e-08	589.58678024	592.9107386	588.71391639	-0.01259568	-0.03480318	-0.22810871
0.02178	201.53198	3e-08	5.4e-07	2.8e-07	1.8e-07	-0.0	2.95e-06	1.48e-06	1e-08	589.33195186	592.65774857	588.46012953	-0.01257817	-0.03476676	-0.22790952
0.02183	202.03668	3e-08	5.4e-07	2.8e-07	1.8e-07	0.0	2.95e-06	1.48e-06	1e-08	589.0773312	592.40495943	588.20654668	-0.01256072	-0.03473036	-0.22771039
0.02189	202.54135	3e-08	5.4e-07	2.8e-07	1.8e-07	0.0	2.95e-06	1.48e-06	1e-08	588.82291692	592.15237113	587.95316786	-0.01254335	-0.03469399	-0.2275115
0.02194	203.046	3e-08	5.4e-07	2.8e-07	1.8e-07	0.0	2.95e-06	1.48e-06	1e-08	588.56870891	591.89998353	587.69999287	-0.012526	-0.03465764	-0.22731271
0.022	203.55062	3e-08	5.4e-07	2.8e-07	1.8e-07	-0.0	2.95e-06	1.48e-06	1e-08	588.31470744	591.64779656	587.44702164	-0.01250869	-0.03462132	-0.22711411
0.02205	204.05522	3e-08	5.4e-07	2.8e-07	1.8e-07	-0.0	2.95e-06	1.48e-06	1e-08	588.06091326	591.3958101	587.19425401	-0.01249144	-0.03458503	-0.2269157
0.02211	204.5598	3e-08	5.4e-07	2.8e-07	1.8e-07	0.0	2.95e-06	1.48e-06	1e-08	587.80732616	591.14402402	586.94168985	-0.01247426	-0.03454876	-0.22671737
0.02216	205.06435	3e-08	5.4e-07	2.8e-07	1.8e-07	0.0	2.95e-06	1.48e-06	1e-08	587.55394437	590.89243827	586.68932914	-0.01245715	-0.03451252	-0.2265193
0.02222	205.56887	3e-08	5.4e-07	2.8e-07	1.8e-07	-0.0	2.95e-06	1.48e-06	1e-08	587.30076826	590.64105269	586.43717169	-0.01244005	-0.0344763	-0.2263213
0.02227	206.07337	3e-08	5.4e-07	2.8e-07	1.8e-07	-0.0	2.95e-06	1.48e-06	1e-08	587.04779809	590.38986723	586.18521742	-0.012423	-0.03444012	-0.22612349
0.02233	206.57785	3e-08	5.4e-07	2.8e-07	1.8e-07	-0.0	2.95e-06	1.48e-06	1e-08	586.79503457	590.13888175	585.93346618	-0.012406	-0.03440396	-0.22592588
0.02238	207.0823	3e-08	5.4e-07	2.8e-07	1.8e-07	0.0	2.95e-06	1.48e-06	1e-08	586.54247745	589.88809613	585.68191783	-0.01238907	-0.03436782	-0.22572835
0.02244	207.58672	3e-08	5.4e-07	2.8e-07	1.8e-07	0.0	2.95e-06	1.48e-06	1e-08	586.29012493	589.63751032	585.43057235	-0.01237221	-0.03433172	-0.22553107
0.02249	208.09112	3e-08	5.4e-07	2.8e-07	1.8e-07	-0.0	2.95e-06	1.48e-06	1e-08	586.03797739	589.38712415	585.17942954	-0.01235536	-0.03429563	-0.22533387
0.0325	299.47843	3e-08	5.4e-07	2.8e-07	1.7e-07	-0.0	2.95e-06	1.49e-06	1e-08	543.42659453	547.02162996	542.72020844	-0.00982037	-0.02824087	-0.19200046
0.03256	299.97828	3e-08	5.4e-07	2.8e-07	1.7e-07	-0.0	2.95e-06	1.49e-06	1e-08	543.21022136	546.80576515	542.50401795	-0.00981384	-0.02821047	-0.19183061
0.03261	300.4781	3e-08	5.4e-07	2.8e-07	1.7e-07	-0.0	2.95e-06	1.49e-06	1e-08	542.99391555	546.59007775	542.28801413	-0.009824	-0.02818008	-0.19166113
0.03267	300.9779	3e-08	5.4e-07	2.8e-07	1.7e-07	-0.0	2.95e-06	1.49e-06	1e-08	542.77730942	546.37456802	542.07221992	-0.0098275	-0.02814969	-0.1914915
0.03272	301.47767	3e-08	5.4e-07	2.8e-07	1.7e-07	-0.0	2.95e-06	1.49e-06	1e-08	542.56054977	546.15923586	541.85662617	-0.00980291	-0.02811949	-0.1913222
0.03278	301.97742	3e-08	5.4e-07	2.8e-07	1.7e-07	-0.0	2.95e-06	1.49e-06	1e-08	542.344257	545.94407995	541.64119324	-0.00979292	-0.02808927	-0.19115306
0.03283	302.47714	3e-08	5.4e-07	2.8e-07	1.7e-07	-0.0	2.95e-06	1.49e-06	1e-08	542.12810902	545.72910068	541.42594137	-0.00977326	-0.02805917	-0.19098427
0.03289	302.97683	3e-08	5.4e-07	2.8e-07	1.7e-07	-0.0	2.95e-06	1.49e-06	1e-08	541.91232006	545.51429737	541.21085666	-0.00975814	-0.02802901	-0.19081534
0.03294	303.4765	3e-08	5.4e-07	2.8e-07	1.7e-07	-0.0	2.95e-06	1.49e-06	1e-08	541.69678961	545.29967032	540.99594562	-0.00975767	-0.02799895	-0.1906471
0.033	303.97615	3e-08	5.4e-07	2.8e-07	1.7e-07	-0.0	2.95e-06	1.49e-06	1e-08	541.48119496	545.08521945	540.78122798	-0.00975464	-0.02796887	-0.19047873
0.03305	304.47577	3e-08	5.4e-07	2.8e-07	1.7e-07	-0.0	2.95e-06	1.49e-06	1e-08	541.26559269	544.87094477	540.56670027	-0.00974721	-0.02793876	-0.19031016
0.03311	304.97537	3e-08	5.4e-07	2.8e-07	1.7e-07	-0.0	2.95e-06	1.49e-06	1e-08	541.05007958	544.6568463	540.35235659	-0.00973978	-0.02790866	-0.19014159
0.03316	305.47494	3e-08	5.4e-07	2.8e-07	1.7e-07	-0.0	2.95e-06	1.49e-06	1e-08	540.83465565	544.44292404	540.13819693	-0.00972592	-0.0278786	-0.1899731
0.03322	305.97449	3e-08	5.4e-07	2.8e-07	1.7e-07	-0.0	2.95e-06	1.49e-06	1e-08	540.61946316	544.22917769	539.92421223	-0.00967566	-0.02784882	-0.18980513
0.03327	306.47401	3e-08	5.4e-07	2.8e-07	1.7e-07	-0.0	2.95e-06	1.49e-06	1e-08	540.40530889	544.01560544	539.71035102	-0.0096797	-0.0278188	-0.18963717
0.03333	306.9735	3e-08	5.4e-07	2.8e-07	1.7e-07	-0.0	2.95e-06	1.49e-06	1e-08	540.19099104	543.80220927	539.49668919	-0.00965472	-0.02778899	-0.18946959
0.03338	307.47297	3e-08	5.4e-07	2.8e-07	1.7e-07	-0.0	2.95e-06	1.49e-06	1e-08	539.97715273	543.58898777	539.28318579	-0.00963941	-0.02775913	-0.18930194
0.03344	307.97242	3e-08	5.4e-07	2.8e-07	1.7e-07	-0.0	2.95e-06	1.49e-06	1e-08	539.76357976	543.37594135	539.06985438	-0.00965454	-0.02772923	-0.18913474
0.03349	308.47184	3e-08	5.4e-07	2.8e-07	1.7e-07	-0.0	2.95e-06	1.49e-06	1e-08	539.54959816	543.16307074	538.85673704	-0.00965331	-0.02769935	-0.1889673
0.0435	398.94761	3e-08	5.4e-07	2.8e-07	1.7e-07	0.0	2.95e-06	1.49e-06	1e-08	503.47077718	507.20881137	502.89253607	-0.00780779	-0.02277589	-0.16073274
0.04356	399.44242	3e-08	5.4e-07	2.8e-07	1.7e-07	0.0	2.95e-06	1.49e-06	1e-08	503.28756189	507.02589597	502.7097562	-0.00780817	-0.02275138	-0.1605892
0.04361	399.93721	3e-08	5.4e-07	2.8e-07	1.7e-07	0.0	2.95e-06	1.49e-06	1e-08	503.10428546	506.84313368	502.52714404	-0.00779504	-0.022727	-0.16044588
0.04367	400.43197	3e-08	5.4e-07	2.8e-07	1.7e-07	0.0	2.95e-06	1.49e-06	1e-08	502.92126496	506.66052369	502.34468048	-0.00779331	-0.02270261	-0.1603028
0.04372	400.9267	3e-08	5.4e-07	2.8e-07	1.7e-07	0.0	2.95e-06	1.49e-06	1e-08	502.73823331	506.47806627	502.16238117	-0.00778699	-0.02267821	-0.16015958
0.04378	401.42141	3e-08	5.4e-07	2.8e-07	1.7e-07	0.0	2.95e-06	1.49e-06	1e-08	502.5552979	506.29576136	501.98023986	-0.00777419	-0.02265388	-0.16001648
0.04383	401.91609	3e-08	5.4e-07	2.8e-07	1.7e-07	0.0	2.95e-06	1.49e-06	1e-08	502.3726109	506.11360854	501.79824738	-0.00775683	-0.02262962	-0.1598736
0.04389	402.41075	3e-08	5.4e-07	2.8e-07	1.7e-07	0.0	2.95e-06	1.49e-06	1e-08	502.19027989	505.93160738	501.6163971	-0.00775189	-0.02260533	-0.15973087
0.04394	402.90538	3e-08	5.4e-07	2.8e-07	1.7e-07	0.0	2.95e-06	1.49e-06	1e-08	502.00801337	505.74975832	501.4347062	-0.00773639	-0.02258115	-0.15958844
0.044	403.39999	3e-08	5.4e-07	2.8e-07	1.7e-07	0.0	2.95e-06	1.49e-06	1e-08	501.82605973	505.56806059	501.25315963	-0.00772523	-0.02255692	-0.15944583
0.04405	403.89457	3e-08	5.4e-07	2.8e-07	1.7e-07	0.0	2.95e-06	1.49e-06	1e-08	501.64431694	505.38651454	501.07176362	-0.00772026	-0.02253267	-0.15930331
0.04411	404.38913	3e-08	5.4e-07	2.8e-07	1.7e-07	0.0	2.95e-06	1.49e-06	1e-08	501.46263943	505.20512039	500.89052673	-0.00772012	-0.02250844	-0.15916099
0.04416	404.88366	3e-08	5.4e-07	2.8e-07	1.7e-07	0.0	2.95e-06	1.49e-06	1e-08	501.28091362	505.02387817	500.70945551	-0.00770704	-0.02248433	-0.15901887
0.04422	405.37816	3e-08	5.4e-07	2.8e-07	1.7e-07	0.0	2.95e-06	1.49e-06	1e-08	501.09944432	504.84278707	500.52853163	-0.00770545	-0.02246021	-0.15887702
0.04427	405.87264	3e-08	5.4e-07	2.8e-07	1.7e-07	0.0	2.95e-06	1.49e-06	1e-08	500.9179615	504.66184739	500.34777086	-0.00769916	-0.02243608	-0.15873501
0.04433	406.3671	3e-08	5.4e-07	2.8e-07	1.7e-07	0.0	2.95e-06	1.49e-06	1e-08	500.73657548	504.48105905	500.16716681	-0.00768787	-0.022412	-0.1585931
0.04438	406.86153	3e-08	5.4e-07	2.8e-07	1.7e-07	0.0	2.95e-06	1.49e-06	1e-08	500.55540433	504.30042172	499.98671238	-0.00766883	-0.02238802	-0.15845143
0.04444	407.35593	3e-08	5.4e-07	2.8e-07	1.7e-07	0.0	2.95e-06	1.49e-06	1e-08	500.37463054	504.11993481	499.8063965	-0.00766548	-0.02236397	-0.15830987
0.04449	407.85031	3e-08	5.4e-07	2.8e-07	1.7e-07	0.0	2.95e-06	1.49e-06	1e-08	500.19388505	503.93959895	499.62624093	-0.00764927	-0.02234008	-0.15816867
0.05455	497.89287	3e-08	5.4e-07	2.8e-07	1.7e-07	0.0	2.95e-06	1.49e-06	1e-08	469.58926828	473.3605577	469.11429103	-0.00624035	-0.01836856	-0.1342147
0.05461	498.38256	3e-08	5.4e-07	2.8e-07	1.7e-07	0.0	2.95e-06	1.49e-06	1e-08	469.43486432	473.20607884	468.9603619	-0.00623934	-0.01834899	-0.13409396
0.05466	498.87222	3e-08	5.4e-07	2.8e-07	1.7e-07	0.0	2.95e-06	1.49e-06	1e-08	469.28044806	473.05173083	468.80657343	-0.00623476	-0.01832941	-0.13397312
0.05472	499.36185	3e-08	5.4e-07	2.8e-07	1.7e-07	0.0	2.95e-06	1.49e-06	1e-08	469.12610755	472.89751359	468.65292075	-0.00622112	-0.01830992	-0.13385244
0.05477	499.85146	3e-08	5.4e-07	2.8e-07	1.7e-07	0.0	2.95e-06	1.49e-06	1e-08	468.97206715	472.74342649	468.49939104	-0.00621001	-0.01829045	-0.1337319
0.05483	500.34104	3e-08	5.4e-07	2.8e-07	1.7e-07	0.0	2.95e-06	1.49e-06	1e-08	468.81826447	472.58946953	468.34598765	-0.00620433	-0.01827099	-0.13361154
0.05488	500.83059	3e-08	5.4e-07	2.8e-07	1.7e-07	0.0	2.95e-06	1.49e-06	1e-08	468.66456543	472.43564279	468.19271798	-0.006192	-0.01825159	-0.13349133
0.05494	501.32012	3e-08	5.4e-07	2.8e-07	1.7e-07	0.0	2.95e-06	1.49e-06	1e-08	468.5111347	472.2819458	468.03957257	-0.00618283	-0.01823215	-0.13337101
0.05499	501.80963	3e-08	5.4e-07	2.8e-07	1.7e-07	0.0	2.95e-06	1.49e-06	1e-08	468.35789394	472.12837882	467.88655596	-0.00618437	-0.01821268	-0.13325082
0.05505	502.2991	3e-08	5.4e-07	2.8e-07	1.7e-07	0.0	2.95e-06	1.49e-06	1e-08	468.20457809	471.97494228	467.73368295	-0.00617979	-0.01819327	-0.13313078
0.0551	502.78856	3e-08	5.4e-07	2.8e-07	1.7e-07	0.0	2.95e-06	1.49e-06	1e-08	468.05133867	471.82163571	467.58094485	-0.00617309	-0.01817393	-0.13301097
0.05516	503.27799	3e-08	5.4e-07	2.8e-07	1.7e-07	0.0	2.95e-06	1.49e-06	1e-08	467.89822857	471.66845879	467.42833844	-0.00617133	-0.01815456	-0.13289121
0.05521	503.76739	3e-08	5.4e-07	2.8e-07	1.7e-07	0.0	2.95e-06	1.49e-06	1e-08	467.74512524	471.5154117	467.27587054	-0.00616685	-0.0181352	-0.13277139
0.05527	504.25676	3e-08	5.4e-07	2.8e-07	1.7e-07	0.0	2.95e-06	1.49e-06	1e-08	467.59209622	471.36249437	467.12353743	-0.00614985	-0.01811596	-0.13265179
0.05532	504.74611	3e-08	5.4e-07	2.8e-07	1.7e-07	0.0	2.95e-06	1.49e-06	1e-08	467.43945213	471.20970594	466.9713214	-0.00614323	-0.01809667	-0.13253227
0.05538	505.23544	3e-08	5.4e-07	2.8e-07	1.7e-07	0.0	2.95e-06	1.49e-06	1e-08	467.28693567	471.05704687	466.81923683	-0.00613474	-0.01807745	-0.132413
0.05543	505.72474	3e-08	5.4e-07	2.8e-07	1.7e-07	0.0	2.95e-06	1.49e-06	1e-08	467.13459362	470.90451681	466.66728084	-0.00612352	-0.01805825	-0.13229376
0.05549	506.21401	3e-08	5.4e-07	2.8e-07	1.7e-07	0.0	2.95e-06	1.49e-06	1e-08	466.98249352	470.75211558	466.51544959	-0.00611488	-0.01803902	-0.13217446
0.06555	595.31679	3e-08	5.4e-07	2.8e-07	1.7e-07	0.0	2.95e-06	1.49e-06	1e-08	441.22526981	444.93431722	440.83407305	-0.00500765	-0.0148591	-0.11201317
0.06561	595.80131	3e-08	5.4e-07	2.8e-07	1.7e-07	0.0	2.95e-06	1.49e-06	1e-08	441.0956645	444.80401399	440.70466366	-0.00500077	-0.01484343	-0.11191149
0.06566	596.2858	3e-08	5.4e-07	2.8e-07	1.7e-07	0.0	2.95e-06	1.49e-06	1e-08	440.96621044	444.67382223	440.57536539	-0.00500631	-0.01482771	-0.11180994
0.06572	596.77026	3e-08	5.4e-07	2.8e-07	1.7e-07	0.0	2.95e-06	1.49e-06	1e-08	440.83658597	444.54374248	440.44619546	-0.00499713	-0.01481211	-0.11170854
0.06577	597.25471	3e-08	5.4e-07	2.8e-07	1.7e-07	0.0	2.95e-06	1.49e-06	1e-08	440.70717252	444.41377378	440.31713313	-0.00499663	-0.01479649	-0.11160733
0.06583	597.73912	3e-08	5.4e-07	2.8e-07	1.7e-07	0.0	2.95e-06	1.49e-06	1e-08	440.57774522	444.28391642	440.1881903	-0.00499425	-0.01478088	-0.11150607
0.06588	598.22351	3e-08	5.4e-07	2.8e-07	1.7e-07	0.0	2.95e-06	1.49e-06	1e-08	440.44835288	444.15417034	440.05936441	-0.00498839	-0.01476529	-0.11140484
0.06594	598.70787	3e-08	5.4e-07	2.8e-07	1.7e-07	0.0	2.95e-06	1.49e-06	1e-08	440.31908572	444.02453533	439.93065056	-0.00497317	-0.01474979	-0.1113038
0.06599	599.19221	3e-08	5.4e-07	2.8e-07	1.7e-07	0.0	2.95e-06	1.49e-06	1e-08	440.19018624	443.89501068	439.80203548	-0.00497203	-0.01473423	-0.11120282
0.06605	599.67652	3e-08	5.4e-07	2.8e-07	1.7e-07	0.0	2.95e-06	1.49e-06	1e-08	440.06128971	443.7655971	439.67353874	-0.00496038	-0.01471878	-0.1111021
0.0661	600.1608	3e-08	5.4e-07	2.8e-07	1.7e-07	0.0	2.95e-06	1.49e-06	1e-08	439.9326688	443.63629376	439.54514539	-0.00495281	-0.01470327	-0.11100126
0.06616	600.64506	3e-08	5.4e-07	2.8e-07	1.7e-07	0.0	2.95e-06	1.49e-06	1e-08	439.80421745	443.50710099	439.41686126	-0.00495041	-0.01468775	-0.11090048
0.06621	601.12929	3e-08	5.4e-07	2.8e-07	1.7e-07	0.0	2.95e-06	1.49e-06	1e-08	439.67580186	443.37801902	439.28869351	-0.00495253	-0.01467223	-0.11079982
0.06627	601.6135	3e-08	5.4e-07	2.8e-07	1.7e-07	0.0	2.95e-06	1.49e-06	1e-08	439.54730509	443.24904797	439.16064829	-0.00494429	-0.0146568	-0.11069934
0.06632	602.09768	3e-08	5.4e-07	2.8e-07	1.7e-07	0.0	2.95e-06	1.49e-06	1e-08	439.41899567	443.12018709	439.03271094	-0.00494469	-0.01464135	-0.110599
0.06638	602.58183	3e-08	5.4e-07	2.8e-07	1.7e-07	0.0	2.95e-06	1.49e-06	1e-08	439.29064968	442.99143672	438.90489338	-0.00494154	-0.01462591	-0.11049856
0.06643	603.06596	3e-08	5.4e-07	2.8e-07	1.7e-07	0.0	2.95e-06	1.49e-06	1e-08	439.16235902	442.86279675	438.77719075	-0.00493021	-0.01461053	-0.11039826
0.06649	603.55006	3e-08	5.4e-07	2.8e-07	1.7e-07	0.0	2.95e-06	1.49e-06	1e-08	439.03433618	442.73426662	438.64959149	-0.00492091	-0.01459517	-0.11029809
0.07655	691.70095	3e-08	5.4e-07	2.8e-07	1.7e-07	0.0	2.95e-06	1.49e-06	1e-08	417.41115213	420.9780271	417.08796535	-0.00403907	-0.0120484	-0.09337114
0.07661	692.18023	3e-08	5.4e-07	2.8e-07	1.7e-07	0.0	2.95e-06	1.49e-06	1e-08	417.30252846	420.86831308	416.97942905	-0.00404309	-0.01203579	-0.09328588
0.07666	692.65949	3e-08	5.4e-07	2.8e-07	1.7e-07	0.0	2.95e-06	1.49e-06	1e-08	417.19377752	420.75869434	416.87100041	-0.00403891	-0.01202325	-0.09320075
0.07672	693.13872	3e-08	5.4e-07	2.8e-07	1.7e-07	0.0	2.95e-06	1.49e-06	1e-08	417.08511992	420.6491703	416.76266785	-0.00403664	-0.01201073	-0.09311578
0.07677	693.61793	3e-08	5.4e-07	2.8e-07	1.7e-07	0.0	2.95e-06	1.49e-06	1e-08	416.97650419	420.5397409	416.65443386	-0.00403604	-0.0119982	-0.09303081
0.07683	694.09711	3e-08	5.4e-07	2.8e-07	1.7e-07	0.0	2.95e-06	1.49e-06	1e-08	416.86788577	420.43040622	416.54630074	-0.00403226	-0.01198569	-0.09294584
0.07688	694.57626	3e-08	5.4e-07	2.8e-07	1.7e-07	0.0	2.95e-06	1.49e-06	1e-08	416.75934976	420.3211661	416.4382641	-0.00401823	-0.01197327	-0.09286103
0.07694	695.05539	3e-08	5.4e-07	2.8e-07	1.7e-07	0.0	2.95e-06	1.49e-06	1e-08	416.65117239	420.2120198	416.3303094	-0.004018	-0.01196077	-0.09277626
0.07699	695.53449	3e-08	5.4e-07	2.8e-07	1.7e-07	0.0	2.95e-06	1.49e-06	1e-08	416.54298209	420.10296803	416.22245589	-0.00400779	-0.01194838	-0.09269173
0.07705	696.01357	3e-08	5.4e-07	2.8e-07	1.7e-07	0.0	2.95e-06	1.49e-06	1e-08	416.43504793	419.99401001	416.11468934	-0.00400145	-0.01193595	-0.0926071
0.0771	696.49262	3e-08	5.4e-07	2.8e-07	1.7e-07	0.0	2.95e-06	1.49e-06	1e-08	416.32726568	419.88514606	416.00701528	-0.00399986	-0.01192349	-0.0925225
0.07716	696.97164	3e-08	5.4e-07	2.8e-07	1.7e-07	0.0	2.95e-06	1.49e-06	1e-08	416.21950723	419.77637639	415.8994403	-0.00400255	-0.01191103	-0.09243802
0.07721	697.45064	3e-08	5.4e-07	2.8e-07	1.7e-07	0.0	2.95e-06	1.49e-06	1e-08	416.11165748	419.66770113	415.79197025	-0.00399588	-0.01189866	-0.09235369
0.07727	697.92961	3e-08	5.4e-07	2.8e-07	1.7e-07	0.0	2.95e-06	1.49e-06	1e-08	416.00396849	419.5591196	415.6845919	-0.00399691	-0.01188625	-0.09226946
0.07732	698.40855	3e-08	5.4e-07	2.8e-07	1.7e-07	0.0	2.95e-06	1.49e-06	1e-08	415.89623315	419.45063212	415.57731585	-0.00399476	-0.01187386	-0.09218516
0.07738	698.88747	3e-08	5.4e-07	2.8e-07	1.7e-07	0.0	2.95e-06	1.49e-06	1e-08	415.78853695	419.3422386	415.47013776	-0.00398363	-0.01186154	-0.092101
0.07743	699.36636	3e-08	5.4e-07	2.8e-07	1.7e-07	0.0	2.95e-06	1.49e-06	1e-08	415.68112205	419.23393838	415.36304494	-0.0039775	-0.0118492	-0.09201692
0.07749	699.84522	3e-08	5.4e-07	2.8e-07	1.7e-07	0.0	2.95e-06	1.49e-06	1e-08	415.57385356	419.12573168	415.25604427	-0.00397246	-0.01183689	-0.09193299
0.08755	787.03173	3e-08	5.4e-07	2.8e-07	1.7e-07	0.0	2.95e-06	1.49e-06	1e-08	397.45976738	400.82284136	397.1923878	-0.00328521	-0.00979379	-0.07775211
0.08761	787.50572	3e-08	5.4e-07	2.8e-07	1.7e-07	0.0	2.95e-06	1.49e-06	1e-08	397.36849421	400.7306106	397.10156163	-0.00327841	-0.00978373	-0.07768076
0.08766	787.97968	3e-08	5.4e-07	2.8e-07	1.7e-07	0.0	2.95e-06	1.49e-06	1e-08	397.27739627	400.63846005	397.01081198	-0.00326949	-0.00977369	-0.07760951
0.08772	788.45361	3e-08	5.4e-07	2.8e-07	1.7e-07	0.0	2.95e-06	1.49e-06	1e-08	397.18653244	400.54638947	396.92013576	-0.00326751	-0.00976364	-0.07753837
0.08777	788.92751	3e-08	5.4e-07	2.8e-07	1.7e-07	0.0	2.95e-06	1.49e-06	1e-08	397.09571013	400.45439915	396.82954256	-0.00325947	-0.00975363	-0.07746731
0.08783	789.40139	3e-08	5.4e-07	2.8e-07	1.7e-07	0.0	2.95e-06	1.49e-06	1e-08	397.00509777	400.36248866	396.7390238	-0.00325407	-0.0097436	-0.0773962
0.08788	789.87524	3e-08	5.4e-07	2.8e-07	1.7e-07	0.0	2.95e-06	1.49e-06	1e-08	396.91462212	400.27065821	396.64858323	-0.00325948	-0.00973352	-0.07732516
0.08794	790.34906	3e-08	5.4e-07	2.8e-07	1.7e-07	0.0	2.95e-06	1.49e-06	1e-08	396.82398247	400.17890831	396.55823586	-0.00325465	-0.00972351	-0.07725423
0.08799	790.82286	3e-08	5.4e-07	2.8e-07	1.7e-07	0.0	2.95e-06	1.49e-06	1e-08	396.73346361	400.0872383	396.46796729	-0.00325446	-0.0097135	-0.07718344
0.08805	791.29663	3e-08	5.4e-07	2.8e-07	1.7e-07	0.0	2.95e-06	1.49e-06	1e-08	396.64293677	399.99564827	396.37778381	-0.00325406	-0.00970349	-0.07711262
0.0881	791.77037	3e-08	5.4e-07	2.8e-07	1.7e-07	0.0	2.95e-06	1.49e-06	1e-08	396.55240768	399.90413825	396.28768516	-0.00324995	-0.00969351	-0.07704182
0.08816	792.24409	3e-08	5.4e-07	2.8e-07	1.7e-07	0.0	2.95e-06	1.49e-06	1e-08	396.46197957	399.812708	396.19766613	-0.0032384	-0.00968359	-0.07697116
0.08821	792.71778	3e-08	5.4e-07	2.8e-07	1.7e-07	0.0	2.95e-06	1.49e-06	1e-08	396.37185938	399.72135697	396.1077162	-0.00323811	-0.00967361	-0.07690055
0.08827	793.19144	3e-08	5.4e-07	2.8e-07	1.7e-07	0.0	2.95e-06	1.49e-06	1e-08	396.28173391	399.63008573	396.01785101	-0.00322945	-0.00966371	-0.0768301
0.08832	793.66508	3e-08	5.4e-07	2.8e-07	1.7e-07	0.0	2.95e-06	1.49e-06	1e-08	396.19183608	399.53889365	395.9280587	-0.00322408	-0.00965378	-0.07675957
0.08838	794.13869	3e-08	5.4e-07	2.8e-07	1.7e-07	0.0	2.95e-06	1.49e-06	1e-08	396.10207429	399.447781	395.83834395	-0.00322592	-0.00964382	-0.07668909
0.08843	794.61228	3e-08	5.4e-07	2.8e-07	1.7e-07	0.0	2.95e-06	1.49e-06	1e-08	396.01224809	399.35674811	395.74871678	-0.00322583	-0.00963388	-0.07661872
0.08849	795.08583	3e-08	5.4e-07	2.8e-07	1.7e-07	0.0	2.95e-06	1.49e-06	1e-08	395.92241127	399.26579479	395.65917435	-0.0032225	-0.00962398	-0.07654847
0.09855	881.29513	3e-08	5.4e-07	2.8e-07	1.7e-07	0.0	2.95e-06	1.49e-06	1e-08	380.77553392	383.8912412	380.55398258	-0.00266414	-0.00798107	-0.06469016
0.09861	881.76374	3e-08	5.4e-07	2.8e-07	1.7e-07	0.0	2.95e-06	1.49e-06	1e-08	380.69944991	383.81381802	380.47808246	-0.00266666	-0.00797293	-0.06463064
0.09866	882.23233	3e-08	5.4e-07	2.8e-07	1.7e-07	0.0	2.95e-06	1.49e-06	1e-08	380.62328449	383.73646305	380.40225803	-0.00266583	-0.00796481	-0.06457107
0.09872	882.70088	3e-08	5.4e-07	2.8e-07	1.7e-07	0.0	2.95e-06	1.49e-06	1e-08	380.54713296	383.65917616	380.32650471	-0.0026594	-0.00795673	-0.06451157
0.09877	883.16941	3e-08	5.4e-07	2.8e-07	1.7e-07	0.0	2.95e-06	1.49e-06	1e-08	380.47115564	383.58195696	380.25081457	-0.00265214	-0.00794867	-0.06445215
0.09883	883.63792	3e-08	5.4e-07	2.8e-07	1.7e-07	0.0	2.95e-06	1.49e-06	1e-08	380.39537605	383.50480531	380.17518636	-0.00265016	-0.00794059	-0.06439281
0.09888	884.10639	3e-08	5.4e-07	2.8e-07	1.7e-07	0.0	2.95e-06	1.49e-06	1e-08	380.31964358	383.42772143	380.09962735	-0.00264327	-0.00793255	-0.06433355
0.09894	884.57484	3e-08	5.4e-07	2.8e-07	1.7e-07	0.0	2.95e-06	1.49e-06	1e-08	380.24409839	383.35070496	380.02413061	-0.00263908	-0.00792448	-0.06427423
0.09899	885.04326	3e-08	5.4e-07	2.8e-07	1.7e-07	0.0	2.95e-06	1.49e-06	1e-08	380.16866353	383.2737561	379.94869996	-0.00264544	-0.00791637	-0.06421498
0.09905	885.51166	3e-08	5.4e-07	2.8e-07	1.7e-07	0.0	2.95e-06	1.49e-06	1e-08	380.09303738	383.19687537	379.87335006	-0.00263947	-0.00790835	-0.06415583
0.0991	885.98002	3e-08	5.4e-07	2.8e-07	1.7e-07	0.0	2.95e-06	1.49e-06	1e-08	380.0175724	383.12006199	379.79806358	-0.00264166	-0.00790029	-0.06409679
0.09916	886.44837	3e-08	5.4e-07	2.8e-07	1.7e-07	0.0	2.95e-06	1.49e-06	1e-08	379.94203563	383.04331629	379.72285176	-0.0026411	-0.00789225	-0.06403772
0.09921	886.91668	3e-08	5.4e-07	2.8e-07	1.7e-07	0.0	2.95e-06	1.49e-06	1e-08	379.86650533	382.96663815	379.64771083	-0.00263606	-0.00788423	-0.06397868
0.09927	887.38497	3e-08	5.4e-07	2.8e-07	1.7e-07	0.0	2.95e-06	1.49e-06	1e-08	379.79110965	382.89002728	379.57263448	-0.00262731	-0.00787626	-0.06391975
0.09932	887.85322	3e-08	5.4e-07	2.8e-07	1.7e-07	0.0	2.95e-06	1.49e-06	1e-08	379.7159547	382.81348336	379.49761741	-0.00262635	-0.00786825	-0.06386088
0.09938	888.32146	3e-08	5.4e-07	2.8e-07	1.7e-07	0.0	2.95e-06	1.49e-06	1e-08	379.64081803	382.73700676	379.42267041	-0.00261912	-0.00786029	-0.06380211
0.09943	888.78966	3e-08	5.4e-07	2.8e-07	1.7e-07	0.0	2.95e-06	1.49e-06	1e-08	379.56587872	382.66059703	379.34778463	-0.00261452	-0.00785231	-0.06374328
0.09949	889.25784	3e-08	5.4e-07	2.8e-07	1.7e-07	0.0	2.95e-06	1.49e-06	1e-08	379.49106188	382.58425437	379.27296379	-0.00262001	-0.00784428	-0.06368451
0.10955	974.47668	3e-08	5.4e-07	2.8e-07	1.7e-07	0.0	2.95e-06	1.49e-06	1e-08	366.8451687	369.68724939	366.66148155	-0.00217353	-0.00651924	-0.05378397
0.1096	974.93984	3e-08	5.4e-07	2.8e-07	1.7e-07	0.0	2.95e-06	1.49e-06	1e-08	366.78163896	369.62234269	366.59815596	-0.00217532	-0.00651266	-0.05373428
0.10966	975.40298	3e-08	5.4e-07	2.8e-07	1.7e-07	0.0	2.95e-06	1.49e-06	1e-08	366.71805006	369.55749361	366.53489346	-0.0021744	-0.0065061	-0.05368456
0.10971	975.86609	3e-08	5.4e-07	2.8e-07	1.7e-07	0.0	2.95e-06	1.49e-06	1e-08	366.65448127	369.49270201	366.47169027	-0.0021636	-0.00649961	-0.05363495
0.10977	976.32917	3e-08	5.4e-07	2.8e-07	1.7e-07	0.0	2.95e-06	1.49e-06	1e-08	366.59122139	369.42796722	366.40853248	-0.00216464	-0.00649306	-0.05358535
0.10982	976.79223	3e-08	5.4e-07	2.8e-07	1.7e-07	0.0	2.95e-06	1.49e-06	1e-08	366.52792463	369.36328989	366.34543658	-0.00215736	-0.00648657	-0.0535359
0.10988	977.25525	3e-08	5.4e-07	2.8e-07	1.7e-07	0.0	2.95e-06	1.49e-06	1e-08	366.46483389	369.29866939	366.2823908	-0.00215332	-0.00648006	-0.05348639
0.10993	977.71825	3e-08	5.4e-07	2.8e-07	1.7e-07	0.0	2.95e-06	1.49e-06	1e-08	366.40185457	369.23410598	366.21939974	-0.00215412	-0.00647352	-0.05343691
0.10999	978.18123	3e-08	5.4e-07	2.8e-07	1.7e-07	0.0	2.95e-06	1.49e-06	1e-08	366.33884538	369.16959989	366.15647011	-0.00215679	-0.00646698	-0.05338749
0.11004	978.64417	3e-08	5.4e-07	2.8e-07	1.7e-07	0.0	2.95e-06	1.49e-06	1e-08	366.2757515	369.10515117	366.09360446	-0.00215366	-0.00646049	-0.05333816
0.1101	979.10709	3e-08	5.4e-07	2.8e-07	1.7e-07	0.0	2.95e-06	1.49e-06	1e-08	366.2127424	369.04075937	366.03079457	-0.00215554	-0.00645398	-0.05328887
0.11015	979.56998	3e-08	5.4e-07	2.8e-07	1.7e-07	0.0	2.95e-06	1.49e-06	1e-08	366.1496717	368.97642475	365.96804739	-0.00215477	-0.00644748	-0.05323956
0.11021	980.03284	3e-08	5.4e-07	2.8e-07	1.7e-07	0.0	2.95e-06	1.49e-06	1e-08	366.08661688	368.91214718	365.90535926	-0.00214397	-0.00644105	-0.05319035
0.11026	980.49568	3e-08	5.4e-07	2.8e-07	1.7e-07	0.0	2.95e-06	1.49e-06	1e-08	366.0238716	368.84792599	365.84271604	-0.00214492	-0.00643456	-0.05314117
0.11032	980.95849	3e-08	5.4e-07	2.8e-07	1.7e-07	0.0	2.95e-06	1.49e-06	1e-08	365.96109167	368.78376181	365.78013412	-0.00213786	-0.00642814	-0.05309212
0.11037	981.42127	3e-08	5.4e-07	2.8e-07	1.7e-07	0.0	2.95e-06	1.49e-06	1e-08	365.89851189	368.71965405	365.71760215	-0.00213375	-0.00642169	-0.05304301
0.11043	981.88402	3e-08	5.4e-07	2.8e-07	1.7e-07	0.0	2.95e-06	1.49e-06	1e-08	365.83604593	368.65560292	365.6551243	-0.00213434	-0.00641521	-0.05299393
0.11048	982.34675	3e-08	5.4e-07	2.8e-07	1.7e-07	0.0	2.95e-06	1.49e-06	1e-08	365.77355596	368.59160867	365.59270713	-0.00213726	-0.00640874	-0.05294491
0.12055	1066.56144	3e-08	5.4e-07	2.8e-07	1.7e-07	0.0	2.95e-06	1.49e-06	1e-08	355.23518242	357.79173459	355.08204427	-0.00178577	-0.00533706	-0.04469345
0.1206	1067.01908	3e-08	5.4e-07	2.8e-07	1.7e-07	0.0	2.95e-06	1.49e-06	1e-08	355.18195928	357.73738484	355.02928051	-0.00176546	-0.00533187	-0.04465214
0.12066	1067.47669	3e-08	5.4e-07	2.8e-07	1.7e-07	0.0	2.95e-06	1.49e-06	1e-08	355.12933661	357.68308229	354.97653896	-0.00178019	-0.00532647	-0.04461075
0.12071	1067.93428	3e-08	5.4e-07	2.8e-07	1.7e-07	0.0	2.95e-06	1.49e-06	1e-08	355.0762701	357.62882898	354.92386864	-0.00178598	-0.00532113	-0.0445694
0.12077	1068.39184	3e-08	5.4e-07	2.8e-07	1.7e-07	0.0	2.95e-06	1.49e-06	1e-08	355.02302647	357.57462438	354.87125703	-0.00175904	-0.00531599	-0.04452817
0.12082	1068.84937	3e-08	5.4e-07	2.8e-07	1.7e-07	0.0	2.95e-06	1.49e-06	1e-08	354.97058123	357.52046654	354.81865826	-0.00176588	-0.00531065	-0.04448687
0.12088	1069.30687	3e-08	5.4e-07	2.8e-07	1.7e-07	0.0	2.95e-06	1.49e-06	1e-08	354.9179273	357.46635741	354.76611961	-0.00178636	-0.00530524	-0.04444556
0.12093	1069.76435	3e-08	5.4e-07	2.8e-07	1.7e-07	0.0	2.95e-06	1.49e-06	1e-08	354.8646582	357.41229777	354.71366014	-0.00177383	-0.00530003	-0.0444044
0.12099	1070.2218	3e-08	5.4e-07	2.8e-07	1.7e-07	0.0	2.95e-06	1.49e-06	1e-08	354.81175804	357.3582856	354.66123354	-0.00176591	-0.00529479	-0.04436324
0.12104	1070.67922	3e-08	5.4e-07	2.8e-07	1.7e-07	0.0	2.95e-06	1.49e-06	1e-08	354.7590893	357.30432118	354.60884628	-0.00175444	-0.00528958	-0.04432213
0.1211	1071.13661	3e-08	5.4e-07	2.8e-07	1.7e-07	0.0	2.95e-06	1.49e-06	1e-08	354.70675808	357.25040423	354.55649332	-0.00175335	-0.00528431	-0.04428102
0.12115	1071.59397	3e-08	5.4e-07	2.8e-07	1.7e-07	0.0	2.95e-06	1.49e-06	1e-08	354.65445461	357.19653534	354.50418917	-0.0017517	-0.00527906	-0.04423996
0.12121	1072.05131	3e-08	5.4e-07	2.8e-07	1.7e-07	0.0	2.95e-06	1.49e-06	1e-08	354.60219562	357.14271443	354.45193299	-0.00175473	-0.00527379	-0.044199
0.12126	1072.50862	3e-08	5.4e-07	2.8e-07	1.7e-07	0.0	2.95e-06	1.49e-06	1e-08	354.54984186	357.08894165	354.39973118	-0.00175543	-0.00526853	-0.04415801
0.12132	1072.9659	3e-08	5.4e-07	2.8e-07	1.7e-07	0.0	2.95e-06	1.49e-06	1e-08	354.49746264	357.03521691	354.34758053	-0.00175483	-0.00526328	-0.04411702
0.12137	1073.42315	3e-08	5.4e-07	2.8e-07	1.7e-07	0.0	2.95e-06	1.49e-06	1e-08	354.44509659	356.98154013	354.29547925	-0.00174356	-0.0052581	-0.04407613
0.12143	1073.88038	3e-08	5.4e-07	2.8e-07	1.7e-07	0.0	2.95e-06	1.49e-06	1e-08	354.39306215	356.9279106	354.24341229	-0.00174673	-0.00525284	-0.04403524
0.12148	1074.33757	3e-08	5.4e-07	2.8e-07	1.7e-07	0.0	2.95e-06	1.49e-06	1e-08	354.34092869	356.87432913	354.19139981	-0.0017401	-0.00524765	-0.04399447
0.13155	1157.53396	3e-08	5.4e-07	2.8e-07	1.7e-07	0.0	2.95e-06	1.49e-06	1e-08	345.56495665	347.83907778	345.43905999	-0.00145764	-0.00437177	-0.03707313
0.1316	1157.986	3e-08	5.4e-07	2.8e-07	1.7e-07	0.0	2.95e-06	1.49e-06	1e-08	345.52079265	347.79367602	345.39518167	-0.00145688	-0.00437159	-0.03707168
0.13166	1158.43801	3e-08	5.4e-07	2.8e-07	1.7e-07	0.0	2.95e-06	1.49e-06	1e-08	345.4766517	347.74827592	345.35130406	-0.00143818	-0.00436727	-0.03703635
0.13171	1158.89	3e-08	5.4e-07	2.8e-07	1.7e-07	0.0	2.95e-06	1.49e-06	1e-08	345.43307379	347.70291656	345.30744373	-0.00144919	-0.00436273	-0.03700063
0.13177	1159.34195	3e-08	5.4e-07	2.8e-07	1.7e-07	0.0	2.95e-06	1.49e-06	1e-08	345.38915894	347.65760006	345.26364267	-0.00144138	-0.00435362	-0.0369275
0.13182	1159.79388	3e-08	5.4e-07	2.8e-07	1.7e-07	0.0	2.95e-06	1.49e-06	1e-08	345.34547383	347.6123696	345.21992054	-0.0014405	-0.00435264	-0.03691971
0.13188	1160.24578	3e-08	5.4e-07	2.8e-07	1.7e-07	0.0	2.95e-06	1.49e-06	1e-08	345.30181462	347.5671483	345.17620675	-0.00144389	-0.00435036	-0.03690166
0.13193	1160.69766	3e-08	5.4e-07	2.8e-07	1.7e-07	0.0	2.95e-06	1.49e-06	1e-08	345.25805092	347.52194859	345.13251986	-0.00144334	-0.00434611	-0.03686771
0.13199	1161.1495	3e-08	5.4e-07	2.8e-07	1.7e-07	0.0	2.95e-06	1.49e-06	1e-08	345.21430077	347.47678906	345.0888739	-0.00144056	-0.00433404	-0.03677112
0.13204	1161.60132	3e-08	5.4e-07	2.8e-07	1.7e-07	0.0	2.95e-06	1.49e-06	1e-08	345.1706258	347.43174358	345.04534273	-0.00144015	-0.00433058	-0.03674345
0.1321	1162.0531	3e-08	5.4e-07	2.8e-07	1.7e-07	0.0	2.95e-06	1.49e-06	1e-08	345.12696072	347.38673078	345.00184498	-0.00144015	-0.00433058	-0.03674345
0.13215	1162.50486	3e-08	5.4e-07	2.8e-07	1.7e-07	0.0	2.95e-06	1.49e-06	1e-08	345.08329565	347.34171798	344.95834723	-0.00143894	-0.00432445	-0.0366946
0.13221	1162.95659	3e-08	5.4e-07	2.8e-07	1.7e-07	0.0	2.95e-06	1.49e-06	1e-08	345.03966269	347.29676307	344.91490779	-0.00143735	-0.00431643	-0.03663057
0.13226	1163.4083	3e-08	5.4e-07	2.8e-07	1.7e-07	0.0	2.95e-06	1.49e-06	1e-08	344.99607184	347.25188402	344.87154478	-0.00143735	-0.00431643	-0.03663057
0.13232	1163.85997	3e-08	5.4e-07	2.8e-07	1.7e-07	0.0	2.95e-06	1.49e-06	1e-08	344.95248099	347.20700497	344.82818177	-0.00143595	-0.00431605	-0.0366275
0.13237	1164.31162	3e-08	5.4e-07	2.8e-07	1.7e-07	0.0	2.95e-06	1.49e-06	1e-08	344.90893231	347.16212947	344.78482058	-0.00142592	-0.00431197	-0.03659445
0.13243	1164.76324	3e-08	5.4e-07	2.8e-07	1.7e-07	0.0	2.95e-06	1.49e-06	1e-08	344.86568452	347.11729251	344.74148599	-0.00142785	-0.0043039	-0.03652996
0.13248	1165.21483	3e-08	5.4e-07	2.8e-07	1.7e-07	0.0	2.95e-06	1.49e-06	1e-08	344.82237232	347.07253195	344.69823332	-0.00142543	-0.00429708	-0.03647531
0.14255	1247.37829	3e-08	5.4e-07	2.8e-07	1.7e-07	0.0	2.95e-06	1.49e-06	1e-08	337.51980174	339.51991599	337.41464154	-0.001199	-0.00359107	-0.03077104
0.1426	1247.82465	3e-08	5.4e-07	2.8e-07	1.7e-07	0.0	2.95e-06	1.49e-06	1e-08	337.4829741	339.48199246	337.37815416	-0.001199	-0.00359107	-0.03077104
0.14266	1248.27098	3e-08	5.4e-07	2.8e-07	1.7e-07	0.0	2.95e-06	1.49e-06	1e-08	337.44614647	339.44406893	337.34166678	-0.00118884	-0.0035894	-0.03075708
0.14271	1248.71728	3e-08	5.4e-07	2.8e-07	1.7e-07	0.0	2.95e-06	1.49e-06	1e-08	337.40962964	339.40616161	337.3051824	-0.00118789	-0.00358455	-0.03071755
0.14277	1249.16356	3e-08	5.4e-07	2.8e-07	1.7e-07	0.0	2.95e-06	1.49e-06	1e-08	337.37313892	339.36830149	337.26874539	-0.00118465	-0.00357633	-0.03065042
0.14282	1249.6098	3e-08	5.4e-07	2.8e-07	1.7e-07	0.0	2.95e-06	1.49e-06	1e-08	337.33674243	339.33052136	337.23238655	-0.00118465	-0.00357633	-0.03065042
0.14288	1250.05602	3e-08	5.4e-07	2.8e-07	1.7e-07	0.0	2.95e-06	1.49e-06	1e-08	337.30034594	339.29274123	337.19602771	-0.00118502	-0.00357451	-0.03063564
0.14293	1250.50221	3e-08	5.4e-07	2.8e-07	1.7e-07	0.0	2.95e-06	1.49e-06	1e-08	337.2639368	339.25497883	337.1596876	-0.00118485	-0.00357114	-0.03060824
0.14299	1250.94836	3e-08	5.4e-07	2.8e-07	1.7e-07	0.0	2.95e-06	1.49e-06	1e-08	337.22753071	339.21724922	337.12338099	-0.00118249	-0.00356713	-0.03057546
0.14304	1251.3945	3e-08	5.4e-07	2.8e-07	1.7e-07	0.0	2.95e-06	1.49e-06	1e-08	337.19119476	339.17955867	337.08711147	-0.00117613	-0.00355257	-0.03045665
0.1431	1251.8406	3e-08	5.4e-07	2.8e-07	1.7e-07	0.0	2.95e-06	1.49e-06	1e-08	337.15504492	339.14200993	337.05097942	-0.00117613	-0.00355257	-0.03045665
0.14315	1252.28667	3e-08	5.4e-07	2.8e-07	1.7e-07	0.0	2.95e-06	1.49e-06	1e-08	337.11889508	339.10446119	337.01484737	-0.00117613	-0.00355257	-0.03045665
0.14321	1252.73272	3e-08	5.4e-07	2.8e-07	1.7e-07	0.0	2.95e-06	1.49e-06	1e-08	337.08274524	339.06691245	336.97871532	-0.00117613	-0.00355257	-0.03045665
0.14326	1253.17873	3e-08	5.4e-07	2.8e-07	1.7e-07	0.0	2.95e-06	1.49e-06	1e-08	337.0465954	339.02936371	336.94258327	-0.00117773	-0.00355062	-0.03044078
0.14332	1253.62472	3e-08	5.4e-07	2.8e-07	1.7e-07	0.0	2.95e-06	1.49e-06	1e-08	337.01039511	338.99183401	336.90647301	-0.00118028	-0.0035475	-0.03041549
0.14337	1254.07068	3e-08	5.4e-07	2.8e-07	1.7e-07	0.0	2.95e-06	1.49e-06	1e-08	336.97411442	338.95433465	336.87039749	-0.00117841	-0.00354471	-0.0303926
0.14343	1254.51661	3e-08	5.4e-07	2.8e-07	1.7e-07	0.0	2.95e-06	1.49e-06	1e-08	336.93788927	338.91686255	336.83434756	-0.00117196	-0.00354134	-0.0303649
0.14348	1254.96251	3e-08	5.4e-07	2.8e-07	1.7e-07	0.0	2.95e-06	1.49e-06	1e-08	336.90186044	338.87942322	336.79832274	-0.00117057	-0.0035382	-0.03033928
0.15354	1336.07797	3e-08	5.4e-07	2.8e-07	1.7e-07	0.0	2.95e-06	1.49e-06	1e-08	330.82915088	332.57352051	330.74250315	-0.00097056	-0.00295882	-0.02557103
0.1536	1336.51857	3e-08	5.4e-07	2.8e-07	1.7e-07	0.0	2.95e-06	1.49e-06	1e-08	330.79899998	332.54182746	330.71210986	-0.00098073	-0.00295533	-0.02554252
0.15365	1336.95913	3e-08	5.4e-07	2.8e-07	1.7e-07	0.0	2.95e-06	1.49e-06	1e-08	330.76853138	332.51016935	330.681766	-0.00097608	-0.00295127	-0.02550873
0.15371	1337.39967	3e-08	5.4e-07	2.8e-07	1.7e-07	0.0	2.95e-06	1.49e-06	1e-08	330.73820496	332.47855171	330.65145735	-0.0009696	-0.0029476	-0.02547801
0.15376	1337.84017	3e-08	5.4e-07	2.8e-07	1.7e-07	0.0	2.95e-06	1.49e-06	1e-08	330.70807779	332.44697075	330.6211776	-0.0009696	-0.0029476	-0.02547801
0.15382	1338.28065	3e-08	5.4e-07	2.8e-07	1.7e-07	0.0	2.95e-06	1.49e-06	1e-08	330.67795062	332.4153898	330.59089785	-0.00097909	-0.00294522	-0.02545871
0.15387	1338.7211	3e-08	5.4e-07	2.8e-07	1.7e-07	0.0	2.95e-06	1.49e-06	1e-08	330.64752754	332.38383269	330.56065518	-0.00097473	-0.00293862	-0.02540385
0.15393	1339.16152	3e-08	5.4e-07	2.8e-07	1.7e-07	0.0	2.95e-06	1.49e-06	1e-08	330.61723619	332.35234148	330.53047417	-0.00097408	-0.00293632	-0.02538474
0.15398	1339.60191	3e-08	5.4e-07	2.8e-07	1.7e-07	0.0	2.95e-06	1.49e-06	1e-08	330.58696382	332.32087326	330.50031584	-0.00097402	-0.00293585	-0.02538083
0.15404	1340.04227	3e-08	5.4e-07	2.8e-07	1.7e-07	0.0	2.95e-06	1.49e-06	1e-08	330.556693	332.28940977	330.47016227	-0.00097213	-0.00292051	-0.02525381
0.15409	1340.48261	3e-08	5.4e-07	2.8e-07	1.7e-07	0.0	2.95e-06	1.49e-06	1e-08	330.52647267	332.25809962	330.44016289	-0.00097213	-0.00292051	-0.02525381
0.15415	1340.92291	3e-08	5.4e-07	2.8e-07	1.7e-07	0.0	2.95e-06	1.49e-06	1e-08	330.49625235	332.22678947	330.4101635	-0.00097213	-0.00292051	-0.02525381
0.1542	1341.36318	3e-08	5.4e-07	2.8e-07	1.7e-07	0.0	2.95e-06	1.49e-06	1e-08	330.46603202	332.19547932	330.38016412	-0.00097213	-0.00292051	-0.02525381
0.15426	1341.80343	3e-08	5.4e-07	2.8e-07	1.7e-07	0.0	2.95e-06	1.49e-06	1e-08	330.4358117	332.16416917	330.35016474	-0.00097213	-0.00292051	-0.02525381
0.15431	1342.24364	3e-08	5.4e-07	2.8e-07	1.7e-07	0.0	2.95e-06	1.49e-06	1e-08	330.40559137	332.13285902	330.32016536	-0.00096415	-0.00291871	-0.02523851
0.15437	1342.68383	3e-08	5.4e-07	2.8e-07	1.7e-07	0.0	2.95e-06	1.49e-06	1e-08	330.37561799	332.10156687	330.29017373	-0.00095612	-0.00291635	-0.02521856
0.15442	1343.12399	3e-08	5.4e-07	2.8e-07	1.7e-07	0.0	2.95e-06	1.49e-06	1e-08	330.34589299	332.07029831	330.26019551	-0.00096879	-0.00291264	-0.02518835
0.15448	1343.56412	3e-08	5.4e-07	2.8e-07	1.7e-07	0.0	2.95e-06	1.49e-06	1e-08	330.31577195	332.0390669	330.23027233	-0.00096677	-0.00290809	-0.02515054
0.16454	1423.61594	3e-08	5.4e-07	2.8e-07	1.7e-07	0.0	2.95e-06	1.49e-06	1e-08	325.26897405	326.77729967	325.19651683	-0.00080654	-0.00243595	-0.02120356
0.1646	1424.05069	3e-08	5.4e-07	2.8e-07	1.7e-07	0.0	2.95e-06	1.49e-06	1e-08	325.24367815	326.75088732	325.17129249	-0.00080679	-0.00243223	-0.02117233
0.16465	1424.4854	3e-08	5.4e-07	2.8e-07	1.7e-07	0.0	2.95e-06	1.49e-06	1e-08	325.21837274	326.72451295	325.14610715	-0.00080679	-0.00243223	-0.02117233
0.16471	1424.92008	3e-08	5.4e-07	2.8e-07	1.7e-07	0.0	2.95e-06	1.49e-06	1e-08	325.19306733	326.69813857	325.12092181	-0.00080412	-0.0024305	-0.02115768
0.16476	1425.35473	3e-08	5.4e-07	2.8e-07	1.7e-07	0.0	2.95e-06	1.49e-06	1e-08	325.1678448	326.6717819	325.09575087	-0.00080116	-0.00242857	-0.02114141
0.16482	1425.78936	3e-08	5.4e-07	2.8e-07	1.7e-07	0.0	2.95e-06	1.49e-06	1e-08	325.1427143	326.64544488	325.0705959	-0.00080412	-0.00242523	-0.02111344
0.16487	1426.22395	3e-08	5.4e-07	2.8e-07	1.7e-07	0.0	2.95e-06	1.49e-06	1e-08	325.11748916	326.61914206	325.0454797	-0.00080295	-0.00242398	-0.02110289
0.16493	1426.65852	3e-08	5.4e-07	2.8e-07	1.7e-07	0.0	2.95e-06	1.49e-06	1e-08	325.09230026	326.592852	325.02037491	-0.0008002	-0.00242171	-0.02108369
0.16498	1427.09305	3e-08	5.4e-07	2.8e-07	1.7e-07	0.0	2.95e-06	1.49e-06	1e-08	325.06719647	326.56658516	324.99529003	-0.00080154	-0.00241923	-0.02106293
0.16504	1427.52756	3e-08	5.4e-07	2.8e-07	1.7e-07	0.0	2.95e-06	1.49e-06	1e-08	325.04204948	326.54034364	324.97023271	-0.00080027	-0.00240737	-0.02096322
0.16509	1427.96203	3e-08	5.4e-07	2.8e-07	1.7e-07	0.0	2.95e-06	1.49e-06	1e-08	325.01693707	326.51422347	324.94529698	-0.00080027	-0.00240737	-0.02096322
0.16515	1428.39648	3e-08	5.4e-07	2.8e-07	1.7e-07	0.0	2.95e-06	1.49e-06	1e-08	324.99182467	326.4881033	324.92036124	-0.00080027	-0.00240737	-0.02096322
0.1652	1428.8309	3e-08	5.4e-07	2.8e-07	1.7e-07	0.0	2.95e-06	1.49e-06	1e-08	324.96671226	326.46198313	324.8954255	-0.00080027	-0.00240737	-0.02096322
0.16526	1429.26529	3e-08	5.4e-07	2.8e-07	1.7e-07	0.0	2.95e-06	1.49e-06	1e-08	324.94159986	326.43586296	324.87048976	-0.00080027	-0.00240737	-0.02096322
0.16531	1429.69964	3e-08	5.4e-07	2.8e-07	1.7e-07	0.0	2.95e-06	1.49e-06	1e-08	324.91648745	326.40974279	324.84555402	-0.000789	-0.00240493	-0.02094222
0.16537	1430.13397	3e-08	5.4e-07	2.8e-07	1.7e-07	0.0	2.95e-06	1.49e-06	1e-08	324.8917275	326.38364752	324.82062852	-0.0007921	-0.00240279	-0.0209244
0.16542	1430.56827	3e-08	5.4e-07	2.8e-07	1.7e-07	0.0	2.95e-06	1.49e-06	1e-08	324.86686916	326.35757411	324.79572941	-0.00079467	-0.00239998	-0.02090081
0.16548	1431.00254	3e-08	5.4e-07	2.8e-07	1.7e-07	0.0	2.95e-06	1.49e-06	1e-08	324.84192893	326.33152953	324.77086308	-0.00078695	-0.0023954	-0.02086198
0.17554	1509.97456	3e-08	5.4e-07	2.8e-07	1.7e-07	0.0	2.95e-06	1.49e-06	1e-08	320.6498556	321.94561781	320.58959682	-0.00066488	-0.00201037	-0.01760197
0.1756	1510.40336	3e-08	5.4e-07	2.8e-07	1.7e-07	0.0	2.95e-06	1.49e-06	1e-08	320.62883729	321.92359532	320.56863389	-0.00066646	-0.00200858	-0.01758686
0.17565	1510.83213	3e-08	5.4e-07	2.8e-07	1.7e-07	0.0	2.95e-06	1.49e-06	1e-08	320.60776822	321.90159143	320.5476919	-0.00066296	-0.00200678	-0.01757145
0.17571	1511.26087	3e-08	5.4e-07	2.8e-07	1.7e-07	0.0	2.95e-06	1.49e-06	1e-08	320.58680926	321.87960625	320.52676411	-0.00066274	-0.00200499	-0.01755615
0.17576	1511.68958	3e-08	5.4e-07	2.8e-07	1.7e-07	0.0	2.95e-06	1.49e-06	1e-08	320.5658564	321.85763981	320.50585498	-0.00066316	-0.00200317	-0.01754075
0.17582	1512.11826	3e-08	5.4e-07	2.8e-07	1.7e-07	0.0	2.95e-06	1.49e-06	1e-08	320.54488966	321.83569227	320.48496551	-0.00066096	-0.00200125	-0.01752432
0.17587	1512.54691	3e-08	5.4e-07	2.8e-07	1.7e-07	0.0	2.95e-06	1.49e-06	1e-08	320.52399165	321.81376475	320.46409333	-0.00066159	-0.00199893	-0.01750461
0.17593	1512.97553	3e-08	5.4e-07	2.8e-07	1.7e-07	0.0	2.95e-06	1.49e-06	1e-08	320.50307289	321.79186142	320.44324646	-0.0006614	-0.00199072	-0.01743489
0.17598	1513.40412	3e-08	5.4e-07	2.8e-07	1.7e-07	0.0	2.95e-06	1.49e-06	1e-08	320.48215682	321.77004363	320.42248572	-0.00066127	-0.00198624	-0.01739676
0.17604	1513.83268	3e-08	5.4e-07	2.8e-07	1.7e-07	0.0	2.95e-06	1.49e-06	1e-08	320.46124311	321.74827263	320.40177204	-0.00066127	-0.00198624	-0.01739676
0.17609	1514.26121	3e-08	5.4e-07	2.8e-07	1.7e-07	0.0	2.95e-06	1.49e-06	1e-08	320.44032939	321.72650162	320.38105836	-0.00066127	-0.00198624	-0.01739676
0.17615	1514.68971	3e-08	5.4e-07	2.8e-07	1.7e-07	0.0	2.95e-06	1.49e-06	1e-08	320.41941567	321.70473061	320.36034468	-0.00066127	-0.00198624	-0.01739676
0.1762	1515.11818	3e-08	5.4e-07	2.8e-07	1.7e-07	0.0	2.95e-06	1.49e-06	1e-08	320.39850195	321.68295961	320.339631	-0.00066127	-0.00198624	-0.01739676
0.17626	1515.54662	3e-08	5.4e-07	2.8e-07	1.7e-07	0.0	2.95e-06	1.49e-06	1e-08	320.37758823	321.6611886	320.31891732	-0.0006605	-0.00198607	-0.01739533
0.17631	1515.97503	3e-08	5.4e-07	2.8e-07	1.7e-07	0.0	2.95e-06	1.49e-06	1e-08	320.35669885	321.6394193	320.29820433	-0.0006504	-0.00198393	-0.01737662
0.17637	1516.40341	3e-08	5.4e-07	2.8e-07	1.7e-07	0.0	2.95e-06	1.49e-06	1e-08	320.33612794	321.61767237	320.27750043	-0.00064456	-0.00198268	-0.01736578
0.17642	1516.83176	3e-08	5.4e-07	2.8e-07	1.7e-07	0.0	2.95e-06	1.49e-06	1e-08	320.31574141	321.5959384	320.25680179	-0.00064257	-0.00198104	-0.01735171
0.17648	1517.26008	3e-08	5.4e-07	2.8e-07	1.7e-07	0.0	2.95e-06	1.49e-06	1e-08	320.29541719	321.57422157	320.23611781	-0.00064283	-0.00197916	-0.01733574
0.18654	1595.13554	3e-08	5.4e-07	2.8e-07	1.7e-07	0.0	2.95e-06	1.49e-06	1e-08	316.81342447	317.92015815	316.76336708	-0.0005495	-0.00165999	-0.01460479
0.1866	1595.5583	3e-08	5.4e-07	2.8e-07	1.7e-07	0.0	2.95e-06	1.49e-06	1e-08	316.79593869	317.90181546	316.74595925	-0.00054665	-0.00165746	-0.01458301
0.18665	1595.98104	3e-08	5.4e-07	2.8e-07	1.7e-07	0.0	2.95e-06	1.49e-06	1e-08	316.77854268	317.88349949	316.72857447	-0.00054711	-0.00165647	-0.01457448
0.18671	1596.40374	3e-08	5.4e-07	2.8e-07	1.7e-07	0.0	2.95e-06	1.49e-06	1e-08	316.7611317	317.86519407	316.71120092	-0.00054788	-0.00165481	-0.01456025
0.18676	1596.82642	3e-08	5.4e-07	2.8e-07	1.7e-07	0.0	2.95e-06	1.49e-06	1e-08	316.74369575	317.84690625	316.69384609	-0.00054578	-0.00165297	-0.01454437
0.18682	1597.24906	3e-08	5.4e-07	2.8e-07	1.7e-07	0.0	2.95e-06	1.49e-06	1e-08	316.72632597	317.82863793	316.67650804	-0.00054497	-0.00165206	-0.01453658
0.18687	1597.67167	3e-08	5.4e-07	2.8e-07	1.7e-07	0.0	2.95e-06	1.49e-06	1e-08	316.70898173	317.81037916	316.65917851	-0.00054613	-0.00164957	-0.01451526
0.18693	1598.09425	3e-08	5.4e-07	2.8e-07	1.7e-07	0.0	2.95e-06	1.49e-06	1e-08	316.69159978	317.79214678	316.64187706	-0.00054496	-0.00164854	-0.01450634
0.18698	1598.5168	3e-08	5.4e-07	2.8e-07	1.7e-07	0.0	2.95e-06	1.49e-06	1e-08	316.67425465	317.77392534	316.62458505	-0.00054319	-0.00164698	-0.01449282
0.18704	1598.93932	3e-08	5.4e-07	2.8e-07	1.7e-07	0.0	2.95e-06	1.49e-06	1e-08	316.65696533	317.75572049	316.60730734	-0.00054407	-0.00164503	-0.01447616
0.18709	1599.36181	3e-08	5.4e-07	2.8e-07	1.7e-07	0.0	2.95e-06	1.49e-06	1e-08	316.6396472	317.73753626	316.59005154	-0.00054412	-0.00164413	-0.0144684
0.18715	1599.78427	3e-08	5.4e-07	2.8e-07	1.7e-07	0.0	2.95e-06	1.49e-06	1e-08	316.62232733	317.71936161	316.57280543	-0.00054147	-0.00164175	-0.0144479
0.1872	1600.2067	3e-08	5.4e-07	2.8e-07	1.7e-07	0.0	2.95e-06	1.49e-06	1e-08	316.60509105	317.70121212	316.55558105	-0.00054197	-0.00164064	-0.01443834
0.18726	1600.6291	3e-08	5.4e-07	2.8e-07	1.7e-07	0.0	2.95e-06	1.49e-06	1e-08	316.58783852	317.68307446	316.53836923	-0.00054264	-0.00163913	-0.01442543
0.18731	1601.05147	3e-08	5.4e-07	2.8e-07	1.7e-07	0.0	2.95e-06	1.49e-06	1e-08	316.57056406	317.66495277	316.52117439	-0.00054043	-0.00163714	-0.01440826
0.18737	1601.47381	3e-08	5.4e-07	2.8e-07	1.7e-07	0.0	2.95e-06	1.49e-06	1e-08	316.55335951	317.64685217	316.50399774	-0.00053984	-0.00163628	-0.01440087
0.18742	1601.89612	3e-08	5.4e-07	2.8e-07	1.7e-07	0.0	2.95e-06	1.49e-06	1e-08	316.53617345	317.62876064	316.48682943	-0.00054091	-0.00163389	-0.01438036
0.18748	1602.3184	3e-08	5.4e-07	2.8e-07	1.7e-07	0.0	2.95e-06	1.49e-06	1e-08	316.51895232	317.61069451	316.46968809	-0.00053969	-0.00163281	-0.01437099
0.19754	1679.07995	3e-08	5.4e-07	2.8e-07	1.7e-07	0.0	2.95e-06	1.49e-06	1e-08	313.62588325	314.58421401	313.58398701	-0.00045546	-0.00131826	-0.01211467
0.1976	1679.49658	3e-08	5.4e-07	2.8e-07	1.7e-07	0.0	2.95e-06	1.49e-06	1e-08	313.61131008	314.56954109	313.5694643	-0.00045508	-0.00130396	-0.01210311
0.19765	1679.91318	3e-08	5.4e-07	2.8e-07	1.7e-07	0.0	2.95e-06	1.49e-06	1e-08	313.59674886	314.55502689	313.55493721	-0.00045474	-0.00128022	-0.01209218
0.19771	1680.32975	3e-08	5.4e-07	2.8e-07	1.7e-07	0.0	2.95e-06	1.49e-06	1e-08	313.58219802	314.54077657	313.54039165	-0.00045409	-0.00132146	-0.0120811
0.19776	1680.74629	3e-08	5.4e-07	2.8e-07	1.7e-07	0.0	2.95e-06	1.49e-06	1e-08	313.56766754	314.52606674	313.52591865	-0.00045397	-0.00129527	-0.01207015
0.19782	1681.1628	3e-08	5.4e-07	2.8e-07	1.7e-07	0.0	2.95e-06	1.49e-06	1e-08	313.55314058	314.51164796	313.51142409	-0.00045354	-0.00129729	-0.01205864
0.19787	1681.57928	3e-08	5.4e-07	2.8e-07	1.7e-07	0.0	2.95e-06	1.49e-06	1e-08	313.53862715	314.49720619	313.49694792	-0.00045274	-0.00131072	-0.01204613
0.19793	1681.99573	3e-08	5.4e-07	2.8e-07	1.7e-07	0.0	2.95e-06	1.49e-06	1e-08	313.52413872	314.48261445	313.48250706	-0.00045247	-0.00129715	-0.01203605
0.19798	1682.41214	3e-08	5.4e-07	2.8e-07	1.7e-07	0.0	2.95e-06	1.49e-06	1e-08	313.50965865	314.46817336	313.46806092	-0.00045213	-0.00130372	-0.01202469
0.19804	1682.82853	3e-08	5.4e-07	2.8e-07	1.7e-07	0.0	2.95e-06	1.49e-06	1e-08	313.49518929	314.45365863	313.45363948	-0.00045161	-0.0012898	-0.01201336
0.19809	1683.24488	3e-08	5.4e-07	2.8e-07	1.7e-07	0.0	2.95e-06	1.49e-06	1e-08	313.48073608	314.43929846	313.43921368	-0.00045124	-0.0012812	-0.01200203
0.19815	1683.66121	3e-08	5.4e-07	2.8e-07	1.7e-07	0.0	2.95e-06	1.49e-06	1e-08	313.46629435	314.42503353	313.42479119	-0.00045075	-0.0013082	-0.01199073
0.1982	1684.0775	3e-08	5.4e-07	2.8e-07	1.7e-07	0.0	2.95e-06	1.49e-06	1e-08	313.45186798	314.41046762	313.41042179	-0.00045038	-0.00127178	-0.01197942
0.19826	1684.49376	3e-08	5.4e-07	2.8e-07	1.7e-07	0.0	2.95e-06	1.49e-06	1e-08	313.43745316	314.39630678	313.39601661	-0.00044984	-0.00131111	-0.01196813
0.19831	1684.90999	3e-08	5.4e-07	2.8e-07	1.7e-07	0.0	2.95e-06	1.49e-06	1e-08	313.42305516	314.38170753	313.38168176	-0.00044952	-0.00125731	-0.01195684
0.19837	1685.32619	3e-08	5.4e-07	2.8e-07	1.7e-07	0.0	2.95e-06	1.49e-06	1e-08	313.40866722	314.36770684	313.36728676	-0.00044924	-0.00128161	-0.01194549
0.19842	1685.74236	3e-08	5.4e-07	2.8e-07	1.7e-07	0.0	2.95e-06	1.49e-06	1e-08	313.39428781	314.35343517	313.35294143	-0.00044861	-0.00128543	-0.01193416
0.19848	1686.1585	3e-08	5.4e-07	2.8e-07	1.7e-07	0.0	2.95e-06	1.49e-06	1e-08	313.37992808	314.33912047	313.33861649	-0.00044833	-0.00130088	-0.01192291
0.20854	1761.78815	3e-08	5.4e-07	2.8e-07	1.7e-07	0.0	2.95e-06	1.49e-06	1e-08	310.96665696	311.93152889	310.93126946	-0.00037586	-0.00107572	-0.01003341
0.20859	1762.19855	3e-08	5.4e-07	2.8e-07	1.7e-07	0.0	2.95e-06	1.49e-06	1e-08	310.95457547	311.9194854	310.91921724	-0.0003755	-0.00107562	-0.01002394
0.20865	1762.60892	3e-08	5.4e-07	2.8e-07	1.7e-07	0.0	2.95e-06	1.49e-06	1e-08	310.9425051	311.90744275	310.90717766	-0.00037513	-0.0010755	-0.01001449
0.2087	1763.01926	3e-08	5.4e-07	2.8e-07	1.7e-07	0.0	2.95e-06	1.49e-06	1e-08	310.93044632	311.89540114	310.89515067	-0.00037476	-0.00107536	-0.01000505
0.20876	1763.42956	3e-08	5.4e-07	2.8e-07	1.7e-07	0.0	2.95e-06	1.49e-06	1e-08	310.91839943	311.88336074	310.88313622	-0.00037437	-0.00107521	-0.00999562
0.20881	1763.83984	3e-08	5.4e-07	2.8e-07	1.7e-07	0.0	2.95e-06	1.49e-06	1e-08	310.90636463	311.87132171	310.87113427	-0.00037397	-0.00107503	-0.0099862
0.20887	1764.25008	3e-08	5.4e-07	2.8e-07	1.7e-07	0.0	2.95e-06	1.49e-06	1e-08	310.89434249	311.8592844	310.85914472	-0.00037366	-0.00107362	-0.00997679
0.20892	1764.66029	3e-08	5.4e-07	2.8e-07	1.7e-07	0.0	2.95e-06	1.49e-06	1e-08	310.8823301	311.84726257	310.84716596	-0.00037331	-0.00103289	-0.00996738
0.20898	1765.07048	3e-08	5.4e-07	2.8e-07	1.7e-07	0.0	2.95e-06	1.49e-06	1e-08	310.87032869	311.83569642	310.83514274	-0.00037295	-0.0010717	-0.00995797
0.20903	1765.48063	3e-08	5.4e-07	2.8e-07	1.7e-07	0.0	2.95e-06	1.49e-06	1e-08	310.85833853	311.82369536	310.82318674	-0.00037265	-0.00107223	-0.00994859
0.20909	1765.89074	3e-08	5.4e-07	2.8e-07	1.7e-07	0.0	2.95e-06	1.49e-06	1e-08	310.84635799	311.81168808	310.81124423	-0.00037226	-0.00107445	-0.00993921
0.20914	1766.30083	3e-08	5.4e-07	2.8e-07	1.7e-07	0.0	2.95e-06	1.49e-06	1e-08	310.83438978	311.79965559	310.79931746	-0.00037188	-0.00107436	-0.00992983
0.2092	1766.71089	3e-08	5.4e-07	2.8e-07	1.7e-07	0.0	2.95e-06	1.49e-06	1e-08	310.82243348	311.78762383	310.7874032	-0.00037158	-0.00107431	-0.00992047
0.20925	1767.12091	3e-08	5.4e-07	2.8e-07	1.7e-07	0.0	2.95e-06	1.49e-06	1e-08	310.81048651	311.77559228	310.77550161	-0.00037114	-0.00103344	-0.00991111
0.20931	1767.5309	3e-08	5.4e-07	2.8e-07	1.7e-07	0.0	2.95e-06	1.49e-06	1e-08	310.79855347	311.76401813	310.76355513	-0.00037083	-0.00106611	-0.00990177
0.20936	1767.94086	3e-08	5.4e-07	2.8e-07	1.7e-07	0.0	2.95e-06	1.49e-06	1e-08	310.78663	311.75207789	310.75166722	-0.00037048	-0.00107385	-0.00989245
0.20942	1768.35079	3e-08	5.4e-07	2.8e-07	1.7e-07	0.0	2.95e-06	1.49e-06	1e-08	310.77471772	311.74005061	310.73980277	-0.00037009	-0.00107374	-0.00988311
0.20947	1768.76069	3e-08	5.4e-07	2.8e-07	1.7e-07	0.0	2.95e-06	1.49e-06	1e-08	310.7628178	311.72802421	310.72795073	-0.00036974	-0.001025	-0.00987379
0.21954	1843.2397	3e-08	5.4e-07	2.8e-07	1.7e-07	0.0	2.95e-06	1.49e-06	1e-08	308.76301172	309.73303566	308.73303519	-0.00031023	-0.00087594	-0.00830781
0.21959	1843.64376	3e-08	5.4e-07	2.8e-07	1.7e-07	0.0	2.95e-06	1.49e-06	1e-08	308.75300148	309.72318085	308.72303365	-0.0003098	-0.00087853	-0.00829995
0.21965	1844.04779	3e-08	5.4e-07	2.8e-07	1.7e-07	0.0	2.95e-06	1.49e-06	1e-08	308.74300512	309.71329673	308.71304616	-0.00030953	-0.00087821	-0.00829213
0.2197	1844.4518	3e-08	5.4e-07	2.8e-07	1.7e-07	0.0	2.95e-06	1.49e-06	1e-08	308.73301722	309.70341595	308.70306885	-0.00030936	-0.00089715	-0.00828431
0.21976	1844.85576	3e-08	5.4e-07	2.8e-07	1.7e-07	0.0	2.95e-06	1.49e-06	1e-08	308.72303472	309.69332192	308.69312886	-0.0003091	-0.00087011	-0.0082765
0.21981	1845.2597	3e-08	5.4e-07	2.8e-07	1.7e-07	0.0	2.95e-06	1.49e-06	1e-08	308.71306041	309.68353189	308.68316149	-0.00030876	-0.00088407	-0.00826869
0.21987	1845.66361	3e-08	5.4e-07	2.8e-07	1.7e-07	0.0	2.95e-06	1.49e-06	1e-08	308.70309682	309.6735845	308.67322425	-0.0003084	-0.00089464	-0.00826088
0.21992	1846.06748	3e-08	5.4e-07	2.8e-07	1.7e-07	0.0	2.95e-06	1.49e-06	1e-08	308.69314467	309.66351805	308.66331229	-0.00030818	-0.00087358	-0.0082531
0.21998	1846.47132	3e-08	5.4e-07	2.8e-07	1.7e-07	0.0	2.95e-06	1.49e-06	1e-08	308.68319935	309.65368827	308.65338139	-0.00030786	-0.00088371	-0.0082453
0.22003	1846.87513	3e-08	5.4e-07	2.8e-07	1.7e-07	0.0	2.95e-06	1.49e-06	1e-08	308.67326437	309.64374436	308.6434752	-0.00030755	-0.00088363	-0.00823753
0.22009	1847.27891	3e-08	5.4e-07	2.8e-07	1.7e-07	0.0	2.95e-06	1.49e-06	1e-08	308.6633393	309.63380113	308.63357938	-0.00030729	-0.00088459	-0.00822976
0.22014	1847.68265	3e-08	5.4e-07	2.8e-07	1.7e-07	0.0	2.95e-06	1.49e-06	1e-08	308.65342228	309.62384683	308.62369547	-0.00030695	-0.00088313	-0.00822199
0.2202	1848.08637	3e-08	5.4e-07	2.8e-07	1.7e-07	0.0	2.95e-06	1.49e-06	1e-08	308.64351617	309.6139087	308.61381993	-0.00030666	-0.00087035	-0.00821423
0.22025	1848.49005	3e-08	5.4e-07	2.8e-07	1.7e-07	0.0	2.95e-06	1.49e-06	1e-08	308.63361906	309.60411424	308.60393694	-0.00030637	-0.00086697	-0.00820648
0.22031	1848.8937	3e-08	5.4e-07	2.8e-07	1.7e-07	0.0	2.95e-06	1.49e-06	1e-08	308.62373127	309.59435761	308.59405968	-0.00030607	-0.00086694	-0.00819874
0.22036	1849.29732	3e-08	5.4e-07	2.8e-07	1.7e-07	0.0	2.95e-06	1.49e-06	1e-08	308.6138531	309.58460109	308.58419281	-0.00030582	-0.00087942	-0.008191
0.22042	1849.7009	3e-08	5.4e-07	2.8e-07	1.7e-07	0.0	2.95e-06	1.49e-06	1e-08	308.60398289	309.57470393	308.57435399	-0.0003055	-0.00088295	-0.00818328
0.22047	1850.10445	3e-08	5.4e-07	2.8e-07	1.7e-07	0.0	2.95e-06	1.49e-06	1e-08	308.59412276	309.5647668	308.56453053	-0.00030519	-0.00087723	-0.00817555
0.23054	1923.41327	3e-08	5.4e-07	2.8e-07	1.7e-07	0.0	2.95e-06	1.49e-06	1e-08	306.9373784	307.91170215	306.91185541	-0.00025612	-0.00071912	-0.00687819
0.23059	1923.81089	3e-08	5.4e-07	2.8e-07	1.7e-07	0.0	2.95e-06	1.49e-06	1e-08	306.9290879	307.90357869	306.90356538	-0.00025591	-0.00074722	-0.00687169
0.23065	1924.20847	3e-08	5.4e-07	2.8e-07	1.7e-07	0.0	2.95e-06	1.49e-06	1e-08	306.92080422	307.89513769	306.89532363	-0.00025564	-0.00072046	-0.00686521
0.2307	1924.60603	3e-08	5.4e-07	2.8e-07	1.7e-07	0.0	2.95e-06	1.49e-06	1e-08	306.91252928	307.88699879	306.88705303	-0.00025545	-0.00076156	-0.00685873
0.23076	1925.00355	3e-08	5.4e-07	2.8e-07	1.7e-07	0.0	2.95e-06	1.49e-06	1e-08	306.90426019	307.87839546	306.87884899	-0.00025513	-0.00070608	-0.00685225
0.23081	1925.40104	3e-08	5.4e-07	2.8e-07	1.7e-07	0.0	2.95e-06	1.49e-06	1e-08	306.89600141	307.87041875	306.87057567	-0.00025491	-0.00071893	-0.00684578
0.23087	1925.7985	3e-08	5.4e-07	2.8e-07	1.7e-07	0.0	2.95e-06	1.49e-06	1e-08	306.88774953	307.86229666	306.86232919	-0.00025469	-0.00072083	-0.00683932
0.23092	1926.19592	3e-08	5.4e-07	2.8e-07	1.7e-07	0.0	2.95e-06	1.49e-06	1e-08	306.87950475	307.85415296	306.85409413	-0.00025447	-0.00074147	-0.00683286
0.23098	1926.59331	3e-08	5.4e-07	2.8e-07	1.7e-07	0.0	2.95e-06	1.49e-06	1e-08	306.87126701	307.84577589	306.84589683	-0.00025419	-0.00071364	-0.00682641
0.23103	1926.99067	3e-08	5.4e-07	2.8e-07	1.7e-07	0.0	2.95e-06	1.49e-06	1e-08	306.86303827	307.83771311	306.8376691	-0.00025403	-0.00073907	-0.00681997
0.23109	1927.388	3e-08	5.4e-07	2.8e-07	1.7e-07	0.0	2.95e-06	1.49e-06	1e-08	306.85481451	307.82936295	306.82948591	-0.00025379	-0.00073941	-0.00681353
0.23114	1927.7853	3e-08	5.4e-07	2.8e-07	1.7e-07	0.0	2.95e-06	1.49e-06	1e-08	306.84659834	307.82100868	306.82131192	-0.0002535	-0.00072885	-0.0068071
0.2312	1928.18256	3e-08	5.4e-07	2.8e-07	1.7e-07	0.0	2.95e-06	1.49e-06	1e-08	306.83839156	307.81277361	306.81313171	-0.00025323	-0.00071911	-0.00680067
0.23125	1928.57979	3e-08	5.4e-07	2.8e-07	1.7e-07	0.0	2.95e-06	1.49e-06	1e-08	306.83019326	307.80464843	306.80494648	-0.00025297	-0.00069002	-0.00679425
0.23131	1928.97699	3e-08	5.4e-07	2.8e-07	1.7e-07	0.0	2.95e-06	1.49e-06	1e-08	306.82200328	307.79685187	306.79672903	-0.00025278	-0.00073884	-0.00678783
0.23136	1929.37415	3e-08	5.4e-07	2.8e-07	1.7e-07	0.0	2.95e-06	1.49e-06	1e-08	306.81381926	307.78850348	306.7885889	-0.00025252	-0.00070942	-0.00678143
0.23142	1929.77128	3e-08	5.4e-07	2.8e-07	1.7e-07	0.0	2.95e-06	1.49e-06	1e-08	306.80564382	307.78048738	306.78041607	-0.00025229	-0.00073666	-0.00677502
0.23147	1930.16838	3e-08	5.4e-07	2.8e-07	1.7e-07	0.0	2.95e-06	1.49e-06	1e-08	306.79747555	307.77216327	306.77229019	-0.00025202	-0.0007307	-0.00676863
0.24154	2002.28662	3e-08	5.4e-07	2.8e-07	1.7e-07	0.0	2.95e-06	1.49e-06	1e-08	305.42520262	306.40301651	305.40339174	-0.00021163	-0.0005931	-0.00569398
0.24159	2002.67768	3e-08	5.4e-07	2.8e-07	1.7e-07	0.0	2.95e-06	1.49e-06	1e-08	305.41833452	306.39629384	305.39652533	-0.00021135	-0.00060562	-0.00568862
0.24165	2003.06871	3e-08	5.4e-07	2.8e-07	1.7e-07	0.0	2.95e-06	1.49e-06	1e-08	305.41147525	306.38942913	305.38968365	-0.00021117	-0.0005895	-0.00568324
0.2417	2003.45971	3e-08	5.4e-07	2.8e-07	1.7e-07	0.0	2.95e-06	1.49e-06	1e-08	305.40462177	306.38274707	305.38282662	-0.00021099	-0.00060834	-0.00567787
0.24176	2003.85067	3e-08	5.4e-07	2.8e-07	1.7e-07	0.0	2.95e-06	1.49e-06	1e-08	305.39777418	306.37585133	305.37600334	-0.00021082	-0.00060397	-0.0056725
0.24181	2004.2416	3e-08	5.4e-07	2.8e-07	1.7e-07	0.0	2.95e-06	1.49e-06	1e-08	305.39093192	306.36900509	305.36918122	-0.00021068	-0.00061515	-0.00566713
0.24187	2004.63249	3e-08	5.4e-07	2.8e-07	1.7e-07	0.0	2.95e-06	1.49e-06	1e-08	305.38409406	306.36203196	305.36238215	-0.00021035	-0.00058932	-0.0056618
0.24192	2005.02336	3e-08	5.4e-07	2.8e-07	1.7e-07	0.0	2.95e-06	1.49e-06	1e-08	305.37726697	306.35535155	305.35555383	-0.0002103	-0.00060112	-0.00565642
0.24198	2005.41419	3e-08	5.4e-07	2.8e-07	1.7e-07	0.0	2.95e-06	1.49e-06	1e-08	305.37044128	306.34853723	305.34874957	-0.00020992	-0.00058937	-0.00565111
0.24203	2005.80498	3e-08	5.4e-07	2.8e-07	1.7e-07	0.0	2.95e-06	1.49e-06	1e-08	305.36362793	306.34185603	305.34193573	-0.00020973	-0.00059532	-0.00564578
0.24209	2006.19575	3e-08	5.4e-07	2.8e-07	1.7e-07	0.0	2.95e-06	1.49e-06	1e-08	305.35682053	306.33510729	305.33513747	-0.00020956	-0.00060241	-0.00564044
0.24214	2006.58648	3e-08	5.4e-07	2.8e-07	1.7e-07	0.0	2.95e-06	1.49e-06	1e-08	305.35001859	306.32827804	305.32835643	-0.00020937	-0.00060593	-0.00563511
0.2422	2006.97717	3e-08	5.4e-07	2.8e-07	1.7e-07	0.0	2.95e-06	1.49e-06	1e-08	305.34322276	306.32140883	305.32158753	-0.00020917	-0.00061369	-0.00562979
0.24225	2007.36784	3e-08	5.4e-07	2.8e-07	1.7e-07	0.0	2.95e-06	1.49e-06	1e-08	305.33643329	306.31445158	305.31483673	-0.00020914	-0.00059256	-0.00562444
0.24231	2007.75847	3e-08	5.4e-07	2.8e-07	1.7e-07	0.0	2.95e-06	1.49e-06	1e-08	305.32964484	306.30773368	305.30806373	-0.00020888	-0.00059243	-0.00561913
0.24236	2008.14907	3e-08	5.4e-07	2.8e-07	1.7e-07	0.0	2.95e-06	1.49e-06	1e-08	305.32286485	306.30101715	305.30129763	-0.00020852	-0.00061351	-0.00561386
0.24242	2008.53963	3e-08	5.4e-07	2.8e-07	1.7e-07	0.0	2.95e-06	1.49e-06	1e-08	305.3160963	306.29406157	305.29456805	-0.00020846	-0.00055263	-0.00560852
0.24247	2008.93016	3e-08	5.4e-07	2.8e-07	1.7e-07	0.0	2.95e-06	1.49e-06	1e-08	305.30932966	306.28779607	305.28776037	-0.00020813	-0.00061769	-0.00560326
0.25253	2079.83656	3e-08	5.4e-07	2.8e-07	1.7e-07	0.0	2.95e-06	1.49e-06	1e-08	304.17290166	305.1538436	304.15413153	-0.00017486	-0.00048849	-0.0047133
0.25259	2080.22095	3e-08	5.4e-07	2.8e-07	1.7e-07	0.0	2.95e-06	1.49e-06	1e-08	304.16721448	305.1482911	304.14844382	-0.00017469	-0.00048848	-0.00470884
0.25264	2080.6053	3e-08	5.4e-07	2.8e-07	1.7e-07	0.0	2.95e-06	1.49e-06	1e-08	304.16153277	305.14273859	304.14276212	-0.00017454	-0.00053604	-0.0047044
0.2527	2080.98961	3e-08	5.4e-07	2.8e-07	1.7e-07	0.0	2.95e-06	1.49e-06	1e-08	304.15585589	305.13664537	304.13715325	-0.00017432	-0.00048846	-0.00469995
0.25275	2081.3739	3e-08	5.4e-07	2.8e-07	1.7e-07	0.0	2.95e-06	1.49e-06	1e-08	304.15018602	305.13109297	304.13148349	-0.00017414	-0.00048845	-0.00469551
0.25281	2081.75815	3e-08	5.4e-07	2.8e-07	1.7e-07	0.0	2.95e-06	1.49e-06	1e-08	304.14452189	305.12554064	304.1258197	-0.00017402	-0.00048845	-0.00469107
0.25286	2082.14236	3e-08	5.4e-07	2.8e-07	1.7e-07	0.0	2.95e-06	1.49e-06	1e-08	304.13886177	305.11998825	304.12016196	-0.00017385	-0.00050675	-0.00468665
0.25292	2082.52654	3e-08	5.4e-07	2.8e-07	1.7e-07	0.0	2.95e-06	1.49e-06	1e-08	304.13320703	305.11422765	304.11453592	-0.00017371	-0.00050367	-0.00468221
0.25297	2082.91069	3e-08	5.4e-07	2.8e-07	1.7e-07	0.0	2.95e-06	1.49e-06	1e-08	304.12755669	305.10850205	304.10891159	-0.00017353	-0.00050243	-0.00467779
0.25303	2083.29481	3e-08	5.4e-07	2.8e-07	1.7e-07	0.0	2.95e-06	1.49e-06	1e-08	304.12191229	305.10279046	304.10329147	-0.00017333	-0.00048841	-0.00467337
0.25308	2083.67889	3e-08	5.4e-07	2.8e-07	1.7e-07	0.0	2.95e-06	1.49e-06	1e-08	304.11627422	305.09723817	304.09765759	-0.00017319	-0.00048841	-0.00466895
0.25314	2084.06294	3e-08	5.4e-07	2.8e-07	1.7e-07	0.0	2.95e-06	1.49e-06	1e-08	304.11064069	305.09168586	304.0920297	-0.00017302	-0.0004884	-0.00466454
0.25319	2084.44695	3e-08	5.4e-07	2.8e-07	1.7e-07	0.0	2.95e-06	1.49e-06	1e-08	304.1050127	305.08613357	304.08640776	-0.00017285	-0.00048839	-0.00466013
0.25325	2084.83093	3e-08	5.4e-07	2.8e-07	1.7e-07	0.0	2.95e-06	1.49e-06	1e-08	304.09939009	305.08058133	304.08079176	-0.00017269	-0.00048838	-0.00465573
0.2533	2085.21488	3e-08	5.4e-07	2.8e-07	1.7e-07	0.0	2.95e-06	1.49e-06	1e-08	304.09377257	305.0750291	304.07518171	-0.00017253	-0.00049441	-0.00465133
0.25336	2085.59879	3e-08	5.4e-07	2.8e-07	1.7e-07	0.0	2.95e-06	1.49e-06	1e-08	304.08816037	305.06940824	304.06958607	-0.00017238	-0.00050333	-0.00464694
0.25341	2085.98267	3e-08	5.4e-07	2.8e-07	1.7e-07	0.0	2.95e-06	1.49e-06	1e-08	304.08255302	305.06368589	304.06400893	-0.0001722	-0.00046735	-0.00464254
0.25347	2086.36651	3e-08	5.4e-07	2.8e-07	1.7e-07	0.0	2.95e-06	1.49e-06	1e-08	304.07695129	305.05837252	304.05838719	-0.00017203	-0.00050112	-0.00463816
0.26353	2156.03884	3e-08	5.4e-07	2.8e-07	1.7e-07	0.0	2.95e-06	1.49e-06	1e-08	303.13594326	304.11934193	303.11973072	-0.00014452	-0.00039223	-0.00390125
0.26359	2156.41642	3e-08	5.4e-07	2.8e-07	1.7e-07	0.0	2.95e-06	1.49e-06	1e-08	303.1312342	304.11487304	303.11500566	-0.00014436	-0.00043962	-0.00389757
0.26364	2156.79397	3e-08	5.4e-07	2.8e-07	1.7e-07	0.0	2.95e-06	1.49e-06	1e-08	303.12653027	304.10986418	303.11035211	-0.00014421	-0.00039222	-0.00389388
0.2637	2157.17149	3e-08	5.4e-07	2.8e-07	1.7e-07	0.0	2.95e-06	1.49e-06	1e-08	303.12183132	304.10539537	303.10563694	-0.00014413	-0.00042639	-0.0038902
0.26375	2157.54897	3e-08	5.4e-07	2.8e-07	1.7e-07	0.0	2.95e-06	1.49e-06	1e-08	303.11713502	304.10053723	303.1009748	-0.00014393	-0.00040544	-0.00388653
0.26381	2157.92641	3e-08	5.4e-07	2.8e-07	1.7e-07	0.0	2.95e-06	1.49e-06	1e-08	303.11244519	304.09591775	303.09628812	-0.00014379	-0.0003922	-0.00388286
0.26386	2158.30382	3e-08	5.4e-07	2.8e-07	1.7e-07	0.0	2.95e-06	1.49e-06	1e-08	303.1077599	304.09144902	303.09158782	-0.0001437	-0.00042484	-0.00387918
0.26392	2158.6812	3e-08	5.4e-07	2.8e-07	1.7e-07	0.0	2.95e-06	1.49e-06	1e-08	303.10307744	304.08660832	303.08693839	-0.00014358	-0.00040696	-0.00387551
0.26397	2159.05854	3e-08	5.4e-07	2.8e-07	1.7e-07	0.0	2.95e-06	1.49e-06	1e-08	303.0983988	304.08197131	303.08226884	-0.00014345	-0.00039535	-0.00387185
0.26403	2159.43585	3e-08	5.4e-07	2.8e-07	1.7e-07	0.0	2.95e-06	1.49e-06	1e-08	303.09372445	304.07746658	303.07758793	-0.00014324	-0.00043642	-0.0038682
0.26408	2159.81313	3e-08	5.4e-07	2.8e-07	1.7e-07	0.0	2.95e-06	1.49e-06	1e-08	303.08905689	304.07249384	303.07296954	-0.00014316	-0.00039219	-0.00386454
0.26414	2160.19037	3e-08	5.4e-07	2.8e-07	1.7e-07	0.0	2.95e-06	1.49e-06	1e-08	303.08439176	304.06802496	303.06829407	-0.000143	-0.00039347	-0.00386089
0.26419	2160.56757	3e-08	5.4e-07	2.8e-07	1.7e-07	0.0	2.95e-06	1.49e-06	1e-08	303.07973207	304.06354144	303.0636253	-0.00014287	-0.00043826	-0.00385724
0.26425	2160.94474	3e-08	5.4e-07	2.8e-07	1.7e-07	0.0	2.95e-06	1.49e-06	1e-08	303.0750764	304.0585475	303.05902437	-0.00014272	-0.00039217	-0.00385359
0.2643	2161.32188	3e-08	5.4e-07	2.8e-07	1.7e-07	0.0	2.95e-06	1.49e-06	1e-08	303.07042559	304.05407876	303.05436363	-0.00014258	-0.00039215	-0.00384995
0.26436	2161.69898	3e-08	5.4e-07	2.8e-07	1.7e-07	0.0	2.95e-06	1.49e-06	1e-08	303.06577934	304.04961013	303.04970778	-0.00014249	-0.00043955	-0.00384631
0.26441	2162.07605	3e-08	5.4e-07	2.8e-07	1.7e-07	0.0	2.95e-06	1.49e-06	1e-08	303.06113608	304.04460133	303.04512347	-0.0001423	-0.00039215	-0.00384268
0.26447	2162.45308	3e-08	5.4e-07	2.8e-07	1.7e-07	0.0	2.95e-06	1.49e-06	1e-08	303.05649895	304.04013264	303.04047744	-0.00014219	-0.00039214	-0.00383904
0.27453	2230.86808	3e-08	5.4e-07	2.8e-07	1.7e-07	0.0	2.95e-06	1.49e-06	1e-08	302.27742776	303.26305758	302.26329019	-0.00011951	-0.00035221	-0.00322898
0.27459	2231.23873	3e-08	5.4e-07	2.8e-07	1.7e-07	0.0	2.95e-06	1.49e-06	1e-08	302.27352789	303.25903686	302.25941793	-0.00011935	-0.00033171	-0.00322593
0.27464	2231.60935	3e-08	5.4e-07	2.8e-07	1.7e-07	0.0	2.95e-06	1.49e-06	1e-08	302.26963319	303.25525012	302.25552095	-0.00011925	-0.00032389	-0.00322288
0.2747	2231.97993	3e-08	5.4e-07	2.8e-07	1.7e-07	0.0	2.95e-06	1.49e-06	1e-08	302.26574175	303.25155262	302.25161712	-0.00011911	-0.00036398	-0.00321983
0.27475	2232.35048	3e-08	5.4e-07	2.8e-07	1.7e-07	0.0	2.95e-06	1.49e-06	1e-08	302.26185497	303.24739742	302.24777368	-0.000119	-0.00032077	-0.00321679
0.27481	2232.72099	3e-08	5.4e-07	2.8e-07	1.7e-07	0.0	2.95e-06	1.49e-06	1e-08	302.25797179	303.24373552	302.24387366	-0.00011892	-0.00035968	-0.00321375
0.27486	2233.09147	3e-08	5.4e-07	2.8e-07	1.7e-07	0.0	2.95e-06	1.49e-06	1e-08	302.25409103	303.23962941	302.24003245	-0.00011874	-0.00032261	-0.00321071
0.27492	2233.46191	3e-08	5.4e-07	2.8e-07	1.7e-07	0.0	2.95e-06	1.49e-06	1e-08	302.25021609	303.23594639	302.2361432	-0.00011871	-0.00036236	-0.00320767
0.27497	2233.83232	3e-08	5.4e-07	2.8e-07	1.7e-07	0.0	2.95e-06	1.49e-06	1e-08	302.24634215	303.23180955	302.23231399	-0.00011849	-0.00032346	-0.00320464
0.27503	2234.20269	3e-08	5.4e-07	2.8e-07	1.7e-07	0.0	2.95e-06	1.49e-06	1e-08	302.2424755	303.22811683	302.22843409	-0.00011846	-0.00032139	-0.00320161
0.27508	2234.57303	3e-08	5.4e-07	2.8e-07	1.7e-07	0.0	2.95e-06	1.49e-06	1e-08	302.23860966	303.22444772	302.2245555	-0.00011833	-0.0003496	-0.00319859
0.27514	2234.94333	3e-08	5.4e-07	2.8e-07	1.7e-07	0.0	2.95e-06	1.49e-06	1e-08	302.23474804	303.2204565	302.2207206	-0.00011825	-0.00035374	-0.00319556
0.27519	2235.3136	3e-08	5.4e-07	2.8e-07	1.7e-07	0.0	2.95e-06	1.49e-06	1e-08	302.2308891	303.21641791	302.21689565	-0.00011806	-0.00032001	-0.00319254
0.27525	2235.68383	3e-08	5.4e-07	2.8e-07	1.7e-07	0.0	2.95e-06	1.49e-06	1e-08	302.22703638	303.21276438	302.2130273	-0.00011804	-0.00034085	-0.00318952
0.2753	2236.05403	3e-08	5.4e-07	2.8e-07	1.7e-07	0.0	2.95e-06	1.49e-06	1e-08	302.2231841	303.20887294	302.20919243	-0.00011789	-0.00031801	-0.00318651
0.27536	2236.42419	3e-08	5.4e-07	2.8e-07	1.7e-07	0.0	2.95e-06	1.49e-06	1e-08	302.21933679	303.20524227	302.20532951	-0.00011776	-0.00034822	-0.0031835
0.27541	2236.79432	3e-08	5.4e-07	2.8e-07	1.7e-07	0.0	2.95e-06	1.49e-06	1e-08	302.21549364	303.20126666	302.20151305	-0.00011768	-0.0003512	-0.00318048
0.27547	2237.16441	3e-08	5.4e-07	2.8e-07	1.7e-07	0.0	2.95e-06	1.49e-06	1e-08	302.2116531	303.19725696	302.1977049	-0.00011753	-0.00031114	-0.00317748
0.28553	2304.29768	3e-08	5.4e-07	2.8e-07	1.7e-07	0.0	2.95e-06	1.49e-06	1e-08	301.56668246	302.55387865	301.5543293	-9.873e-05	-0.00029015	-0.00267236
0.28559	2304.66127	3e-08	5.4e-07	2.8e-07	1.7e-07	0.0	2.95e-06	1.49e-06	1e-08	301.56345671	302.55056101	301.55112241	-9.859e-05	-0.00026736	-0.00266983
0.28564	2305.02482	3e-08	5.4e-07	2.8e-07	1.7e-07	0.0	2.95e-06	1.49e-06	1e-08	301.56023563	302.54750401	301.54788686	-9.857e-05	-0.00026214	-0.0026673
0.2857	2305.38833	3e-08	5.4e-07	2.8e-07	1.7e-07	0.0	2.95e-06	1.49e-06	1e-08	301.55701517	302.54450661	301.54464752	-9.859e-05	-0.00031171	-0.00266477
0.28575	2305.75181	3e-08	5.4e-07	2.8e-07	1.7e-07	0.0	2.95e-06	1.49e-06	1e-08	301.55379401	302.54094238	301.54148136	-9.843e-05	-0.00024726	-0.00266223
0.28581	2306.11525	3e-08	5.4e-07	2.8e-07	1.7e-07	0.0	2.95e-06	1.49e-06	1e-08	301.55057793	302.53811514	301.53822804	-9.834e-05	-0.00029565	-0.00265973
0.28586	2306.47866	3e-08	5.4e-07	2.8e-07	1.7e-07	0.0	2.95e-06	1.49e-06	1e-08	301.54736487	302.53473449	301.53504606	-9.814e-05	-0.00028952	-0.00265723
0.28592	2306.84203	3e-08	5.4e-07	2.8e-07	1.7e-07	0.0	2.95e-06	1.49e-06	1e-08	301.54415824	302.53142396	301.5318587	-9.801e-05	-0.00026711	-0.00265472
0.28597	2307.20536	3e-08	5.4e-07	2.8e-07	1.7e-07	0.0	2.95e-06	1.49e-06	1e-08	301.54095594	302.52836962	301.52864321	-9.807e-05	-0.00029216	-0.00265222
0.28603	2307.56866	3e-08	5.4e-07	2.8e-07	1.7e-07	0.0	2.95e-06	1.49e-06	1e-08	301.5377517	302.52502883	301.5254665	-9.798e-05	-0.0002637	-0.00264967
0.28608	2307.93193	3e-08	5.4e-07	2.8e-07	1.7e-07	0.0	2.95e-06	1.49e-06	1e-08	301.53455016	302.52201348	301.52225327	-9.785e-05	-0.00029147	-0.00264719
0.28614	2308.29515	3e-08	5.4e-07	2.8e-07	1.7e-07	0.0	2.95e-06	1.49e-06	1e-08	301.531353	302.51868051	301.51908235	-9.778e-05	-0.00026297	-0.00264466
0.28619	2308.65835	3e-08	5.4e-07	2.8e-07	1.7e-07	0.0	2.95e-06	1.49e-06	1e-08	301.52815808	302.51567343	301.51587486	-9.764e-05	-0.00029135	-0.00264218
0.28625	2309.0215	3e-08	5.4e-07	2.8e-07	1.7e-07	0.0	2.95e-06	1.49e-06	1e-08	301.52496764	302.51234187	301.5127105	-9.758e-05	-0.00026296	-0.00263967
0.2863	2309.38462	3e-08	5.4e-07	2.8e-07	1.7e-07	0.0	2.95e-06	1.49e-06	1e-08	301.52177936	302.50933494	301.5095097	-9.748e-05	-0.00029135	-0.00263719
0.28636	2309.74771	3e-08	5.4e-07	2.8e-07	1.7e-07	0.0	2.95e-06	1.49e-06	1e-08	301.51859408	302.50600334	301.50635213	-9.736e-05	-0.00026808	-0.00263468
0.28641	2310.11076	3e-08	5.4e-07	2.8e-07	1.7e-07	0.0	2.95e-06	1.49e-06	1e-08	301.51541285	302.50293775	301.50316524	-9.722e-05	-0.00028679	-0.00263221
0.28647	2310.47377	3e-08	5.4e-07	2.8e-07	1.7e-07	0.0	2.95e-06	1.49e-06	1e-08	301.51223604	302.49965817	301.50000791	-9.725e-05	-0.00027425	-0.00262969
0.29653	2376.29971	3e-08	5.4e-07	2.8e-07	1.7e-07	0.0	2.95e-06	1.49e-06	1e-08	300.97835447	301.96695595	300.96746198	-8.176e-05	-0.00019808	-0.00221153
0.29659	2376.65609	3e-08	5.4e-07	2.8e-07	1.7e-07	0.0	2.95e-06	1.49e-06	1e-08	300.9756804	301.96468801	300.96474914	-8.156e-05	-0.0002292	-0.00220958
0.29664	2377.01243	3e-08	5.4e-07	2.8e-07	1.7e-07	0.0	2.95e-06	1.49e-06	1e-08	300.97301287	301.96206386	300.96208245	-8.156e-05	-0.00025343	-0.00220751
0.2967	2377.36873	3e-08	5.4e-07	2.8e-07	1.7e-07	0.0	2.95e-06	1.49e-06	1e-08	300.9703453	301.95916225	300.95945271	-8.142e-05	-0.0002179	-0.00220517
0.29675	2377.72499	3e-08	5.4e-07	2.8e-07	1.7e-07	0.0	2.95e-06	1.49e-06	1e-08	300.96768244	301.95666736	300.95677616	-8.138e-05	-0.00023354	-0.00220309
0.29681	2378.08122	3e-08	5.4e-07	2.8e-07	1.7e-07	0.0	2.95e-06	1.49e-06	1e-08	300.9650208	301.95399347	300.95412442	-8.116e-05	-0.00023549	-0.00220121
0.29686	2378.43742	3e-08	5.4e-07	2.8e-07	1.7e-07	0.0	2.95e-06	1.49e-06	1e-08	300.96236628	301.95129721	300.95147777	-8.125e-05	-0.00023682	-0.00219891
0.29692	2378.79357	3e-08	5.4e-07	2.8e-07	1.7e-07	0.0	2.95e-06	1.49e-06	1e-08	300.95970881	301.94858571	300.94883633	-8.101e-05	-0.00023683	-0.00219705
0.29697	2379.14969	3e-08	5.4e-07	2.8e-07	1.7e-07	0.0	2.95e-06	1.49e-06	1e-08	300.95705909	301.945874	300.94619719	-8.101e-05	-0.0002306	-0.00219497
0.29703	2379.50578	3e-08	5.4e-07	2.8e-07	1.7e-07	0.0	2.95e-06	1.49e-06	1e-08	300.95440965	301.94323364	300.94355222	-8.1e-05	-0.0002224	-0.00219292
0.29708	2379.86182	3e-08	5.4e-07	2.8e-07	1.7e-07	0.0	2.95e-06	1.49e-06	1e-08	300.95176047	301.94068715	300.9408986	-8.098e-05	-0.00023459	-0.00219061
0.29714	2380.21783	3e-08	5.4e-07	2.8e-07	1.7e-07	0.0	2.95e-06	1.49e-06	1e-08	300.94911177	301.93800105	300.93826532	-8.079e-05	-0.00022821	-0.00218879
0.29719	2380.57381	3e-08	5.4e-07	2.8e-07	1.7e-07	0.0	2.95e-06	1.49e-06	1e-08	300.94646945	301.93538804	300.93562536	-8.072e-05	-0.0002257	-0.00218668
0.29725	2380.92974	3e-08	5.4e-07	2.8e-07	1.7e-07	0.0	2.95e-06	1.49e-06	1e-08	300.94382931	301.93280379	300.93298474	-8.059e-05	-0.00026124	-0.00218462
0.2973	2381.28564	3e-08	5.4e-07	2.8e-07	1.7e-07	0.0	2.95e-06	1.49e-06	1e-08	300.94119324	301.92981253	300.93039675	-8.068e-05	-0.00019674	-0.00218237
0.29736	2381.64151	3e-08	5.4e-07	2.8e-07	1.7e-07	0.0	2.95e-06	1.49e-06	1e-08	300.93855442	301.92755984	300.92772145	-8.052e-05	-0.00023955	-0.00218053
0.29741	2381.99734	3e-08	5.4e-07	2.8e-07	1.7e-07	0.0	2.95e-06	1.49e-06	1e-08	300.93592061	301.92481692	300.92510864	-8.039e-05	-0.00022949	-0.00217841
0.29747	2382.35313	3e-08	5.4e-07	2.8e-07	1.7e-07	0.0	2.95e-06	1.49e-06	1e-08	300.93329122	301.92218916	300.92248449	-8.038e-05	-0.00022695	-0.00217638
0.30753	2446.8448	3e-08	5.4e-07	2.8e-07	1.7e-07	0.0	2.95e-06	1.49e-06	1e-08	300.49142416	301.48124694	300.48171831	-6.768e-05	-0.0001803	-0.00183018
0.30758	2447.19381	3e-08	5.4e-07	2.8e-07	1.7e-07	0.0	2.95e-06	1.49e-06	1e-08	300.48920886	301.47918034	300.47949627	-6.761e-05	-0.00017622	-0.00182843
0.30764	2447.54279	3e-08	5.4e-07	2.8e-07	1.7e-07	0.0	2.95e-06	1.49e-06	1e-08	300.48699558	301.47716052	300.47727089	-6.745e-05	-0.00020228	-0.00182655
0.30769	2447.89172	3e-08	5.4e-07	2.8e-07	1.7e-07	0.0	2.95e-06	1.49e-06	1e-08	300.48478777	301.47484195	300.4750845	-6.747e-05	-0.00018406	-0.00182484
0.30775	2448.24063	3e-08	5.4e-07	2.8e-07	1.7e-07	0.0	2.95e-06	1.49e-06	1e-08	300.48257905	301.47273217	300.47287498	-6.711e-05	-0.00021266	-0.00182324
0.3078	2448.58949	3e-08	5.4e-07	2.8e-07	1.7e-07	0.0	2.95e-06	1.49e-06	1e-08	300.48038228	301.47029455	300.47070735	-6.719e-05	-0.00021131	-0.00182158
0.30786	2448.93832	3e-08	5.4e-07	2.8e-07	1.7e-07	0.0	2.95e-06	1.49e-06	1e-08	300.47818304	301.46787239	300.46854027	-6.709e-05	-0.0001544	-0.00181971
0.30791	2449.28711	3e-08	5.4e-07	2.8e-07	1.7e-07	0.0	2.95e-06	1.49e-06	1e-08	300.47598691	301.46610259	300.46629574	-6.703e-05	-0.00020997	-0.00181809
0.30797	2449.63586	3e-08	5.4e-07	2.8e-07	1.7e-07	0.0	2.95e-06	1.49e-06	1e-08	300.47379273	301.46369585	300.46413145	-6.711e-05	-0.00020868	-0.00181642
0.30802	2449.98458	3e-08	5.4e-07	2.8e-07	1.7e-07	0.0	2.95e-06	1.49e-06	1e-08	300.47159581	301.46130382	300.46196782	-6.688e-05	-0.00015439	-0.00181458
0.30808	2450.33326	3e-08	5.4e-07	2.8e-07	1.7e-07	0.0	2.95e-06	1.49e-06	1e-08	300.46940646	301.45953407	300.45973019	-6.697e-05	-0.0002074	-0.00181278
0.30813	2450.6819	3e-08	5.4e-07	2.8e-07	1.7e-07	0.0	2.95e-06	1.49e-06	1e-08	300.46721415	301.45715668	300.45756968	-6.691e-05	-0.00020312	-0.0018112
0.30819	2451.0305	3e-08	5.4e-07	2.8e-07	1.7e-07	0.0	2.95e-06	1.49e-06	1e-08	300.46502391	301.45482833	300.45540527	-6.684e-05	-0.00015441	-0.00180922
0.30824	2451.37907	3e-08	5.4e-07	2.8e-07	1.7e-07	0.0	2.95e-06	1.49e-06	1e-08	300.46283595	301.45305831	300.45317515	-6.671e-05	-0.0002011	-0.00180764
0.3083	2451.7276	3e-08	5.4e-07	2.8e-07	1.7e-07	0.0	2.95e-06	1.49e-06	1e-08	300.46065211	301.45075312	300.45101263	-6.678e-05	-0.00017272	-0.00180602
0.30835	2452.07609	3e-08	5.4e-07	2.8e-07	1.7e-07	0.0	2.95e-06	1.49e-06	1e-08	300.45846597	301.44877324	300.44881263	-6.664e-05	-0.00019107	-0.00180443
0.30841	2452.42455	3e-08	5.4e-07	2.8e-07	1.7e-07	0.0	2.95e-06	1.49e-06	1e-08	300.45628459	301.44658301	300.44664043	-6.655e-05	-0.0001911	-0.00180272
0.30846	2452.77296	3e-08	5.4e-07	2.8e-07	1.7e-07	0.0	2.95e-06	1.49e-06	1e-08	300.45410592	301.44439249	300.44447055	-6.639e-05	-0.00020025	-0.00180082
0.31853	2515.90193	3e-08	5.4e-07	2.8e-07	1.7e-07	0.0	2.95e-06	1.49e-06	1e-08	300.08819293	301.07961317	300.07980465	-5.355e-05	-0.00015428	-0.0015143
0.31858	2516.24343	3e-08	5.4e-07	2.8e-07	1.7e-07	0.0	2.95e-06	1.49e-06	1e-08	300.08643897	301.07784316	300.07796985	-5.406e-05	-0.00015428	-0.00151291
0.31864	2516.58488	3e-08	5.4e-07	2.8e-07	1.7e-07	0.0	2.95e-06	1.49e-06	1e-08	300.0846682	301.07607313	300.07613772	-5.412e-05	-0.00015429	-0.00151152
0.31869	2516.9263	3e-08	5.4e-07	2.8e-07	1.7e-07	0.0	2.95e-06	1.49e-06	1e-08	300.08289551	301.07430301	300.07430764	-5.486e-05	-0.00021353	-0.00150851
0.31875	2517.26768	3e-08	5.4e-07	2.8e-07	1.7e-07	0.0	2.95e-06	1.49e-06	1e-08	300.08109854	301.07185325	300.07256602	-5.754e-05	-0.00015421	-0.0015026
0.3188	2517.60902	3e-08	5.4e-07	2.8e-07	1.7e-07	0.0	2.95e-06	1.49e-06	1e-08	300.07921358	301.070084	300.07075316	-5.754e-05	-0.00015421	-0.0015026
0.31886	2517.95032	3e-08	5.4e-07	2.8e-07	1.7e-07	0.0	2.95e-06	1.49e-06	1e-08	300.07732862	301.06831475	300.06894031	-5.754e-05	-0.00015421	-0.0015026
0.31891	2518.29158	3e-08	5.4e-07	2.8e-07	1.7e-07	0.0	2.95e-06	1.49e-06	1e-08	300.07544366	301.0665455	300.06712745	-5.754e-05	-0.00015421	-0.0015026
0.31897	2518.63281	3e-08	5.4e-07	2.8e-07	1.7e-07	0.0	2.95e-06	1.49e-06	1e-08	300.0735587	301.06477625	300.0653146	-5.754e-05	-0.00015421	-0.0015026
0.31902	2518.974	3e-08	5.4e-07	2.8e-07	1.7e-07	0.0	2.95e-06	1.49e-06	1e-08	300.07167374	301.06300699	300.06350174	-4.904e-05	-0.00015424	-0.00150004
0.31908	2519.31515	3e-08	5.4e-07	2.8e-07	1.7e-07	0.0	2.95e-06	1.49e-06	1e-08	300.07006744	301.06123737	300.06168058	-4.772e-05	-0.00015425	-0.00149965
0.31913	2519.65626	3e-08	5.4e-07	2.8e-07	1.7e-07	0.0	2.95e-06	1.49e-06	1e-08	300.06850429	301.05946769	300.05985813	-4.948e-05	-0.00015425	-0.00149741
0.31919	2519.99734	3e-08	5.4e-07	2.8e-07	1.7e-07	0.0	2.95e-06	1.49e-06	1e-08	300.06688327	301.05769798	300.05804131	-5.01e-05	-0.00015425	-0.00149663
0.31924	2520.33837	3e-08	5.4e-07	2.8e-07	1.7e-07	0.0	2.95e-06	1.49e-06	1e-08	300.0652421	301.05592827	300.05622644	-5.816e-05	-0.00015423	-0.00149517
0.3193	2520.67937	3e-08	5.4e-07	2.8e-07	1.7e-07	0.0	2.95e-06	1.49e-06	1e-08	300.0633369	301.0541588	300.05442491	-6.315e-05	-0.00015421	-0.00149427
0.31935	2521.02033	3e-08	5.4e-07	2.8e-07	1.7e-07	0.0	2.95e-06	1.49e-06	1e-08	300.06126821	301.05238947	300.05263163	-4.989e-05	-0.00015426	-0.00149204
0.31941	2521.36125	3e-08	5.4e-07	2.8e-07	1.7e-07	0.0	2.95e-06	1.49e-06	1e-08	300.05963394	301.05061957	300.05082293	-5.384e-05	-0.00015425	-0.00149118
0.31946	2521.70214	3e-08	5.4e-07	2.8e-07	1.7e-07	0.0	2.95e-06	1.49e-06	1e-08	300.05787024	301.04884978	300.04902098	-6.155e-05	-0.00015423	-0.00148966
0.32953	2583.43824	3e-08	5.4e-07	2.8e-07	1.7e-07	0.0	2.95e-06	1.49e-06	1e-08	299.75753003	300.72694668	299.74958758	-4.783e-05	-0.00015058	-0.00125509
0.32958	2583.77204	3e-08	5.4e-07	2.8e-07	1.7e-07	0.0	2.95e-06	1.49e-06	1e-08	299.7559625	300.72521771	299.74810358	-4.575e-05	-0.00015053	-0.00125319
0.32964	2584.1058	3e-08	5.4e-07	2.8e-07	1.7e-07	0.0	2.95e-06	1.49e-06	1e-08	299.75446309	300.72348938	299.74661927	-4.82e-05	-0.00015045	-0.00125108
0.32969	2584.43953	3e-08	5.4e-07	2.8e-07	1.7e-07	0.0	2.95e-06	1.49e-06	1e-08	299.75288328	300.72176192	299.74514125	-4.82e-05	-0.00015045	-0.00125108
0.32975	2584.77321	3e-08	5.4e-07	2.8e-07	1.7e-07	0.0	2.95e-06	1.49e-06	1e-08	299.75130346	300.72003446	299.74366323	-4.503e-05	-0.00015043	-0.0012502
0.3298	2585.10686	3e-08	5.4e-07	2.8e-07	1.7e-07	0.0	2.95e-06	1.49e-06	1e-08	299.74982758	300.71830722	299.74218196	-4.226e-05	-0.00015041	-0.00124932
0.32986	2585.44047	3e-08	5.4e-07	2.8e-07	1.7e-07	0.0	2.95e-06	1.49e-06	1e-08	299.74844242	300.71658023	299.74069801	-4.734e-05	-0.00015033	-0.00124764
0.32991	2585.77404	3e-08	5.4e-07	2.8e-07	1.7e-07	0.0	2.95e-06	1.49e-06	1e-08	299.74689097	300.71485406	299.73922344	-4.39e-05	-0.00015026	-0.00124529
0.32997	2586.10757	3e-08	5.4e-07	2.8e-07	1.7e-07	0.0	2.95e-06	1.49e-06	1e-08	299.74545217	300.71312868	299.73774724	-4.11e-05	-0.00015021	-0.00124339
0.33002	2586.44106	3e-08	5.4e-07	2.8e-07	1.7e-07	0.0	2.95e-06	1.49e-06	1e-08	299.74410491	300.71140392	299.73626972	-4.11e-05	-0.00015021	-0.00124339
0.33008	2586.77451	3e-08	5.4e-07	2.8e-07	1.7e-07	0.0	2.95e-06	1.49e-06	1e-08	299.74275766	300.70967916	299.7347922	-4.11e-05	-0.00015021	-0.00124339
0.33013	2587.10793	3e-08	5.4e-07	2.8e-07	1.7e-07	0.0	2.95e-06	1.49e-06	1e-08	299.7414104	300.70795441	299.73331469	-4.979e-05	-0.00015015	-0.00124245
0.33019	2587.4413	3e-08	5.4e-07	2.8e-07	1.7e-07	0.0	2.95e-06	1.49e-06	1e-08	299.7397786	300.70623036	299.73185058	-4.567e-05	-0.00015012	-0.00124124
0.33024	2587.77464	3e-08	5.4e-07	2.8e-07	1.7e-07	0.0	2.95e-06	1.49e-06	1e-08	299.73828176	300.70450664	299.73038236	-4.688e-05	-0.00015	-0.00123807
0.3303	2588.10794	3e-08	5.4e-07	2.8e-07	1.7e-07	0.0	2.95e-06	1.49e-06	1e-08	299.73674521	300.70278422	299.72892013	-4.688e-05	-0.00015	-0.00123807
0.33035	2588.4412	3e-08	5.4e-07	2.8e-07	1.7e-07	0.0	2.95e-06	1.49e-06	1e-08	299.73520866	300.70106181	299.7274579	-4.592e-05	-0.00014998	-0.00123739
0.33041	2588.77441	3e-08	5.4e-07	2.8e-07	1.7e-07	0.0	2.95e-06	1.49e-06	1e-08	299.73370354	300.69933963	299.72599524	-4.318e-05	-0.00014992	-0.00123547
0.33046	2589.10759	3e-08	5.4e-07	2.8e-07	1.7e-07	0.0	2.95e-06	1.49e-06	1e-08	299.73228837	300.69761813	299.72453135	-4.318e-05	-0.00014992	-0.00123547
0.34053	2649.41903	3e-08	5.4e-07	2.8e-07	1.7e-07	0.0	2.95e-06	1.49e-06	1e-08	299.48710937	300.39199381	299.48034559	-3.799e-05	-0.00014024	-0.00104336
0.34058	2649.74496	3e-08	5.4e-07	2.8e-07	1.7e-07	0.0	2.95e-06	1.49e-06	1e-08	299.48586377	300.39038234	299.4791306	-3.862e-05	-0.00014021	-0.00104288
0.34064	2650.07086	3e-08	5.4e-07	2.8e-07	1.7e-07	0.0	2.95e-06	1.49e-06	1e-08	299.48459741	300.38877125	299.47791713	-3.486e-05	-0.00014012	-0.00104139
0.34069	2650.39671	3e-08	5.4e-07	2.8e-07	1.7e-07	0.0	2.95e-06	1.49e-06	1e-08	299.48345446	300.38716113	299.47670035	-3.618e-05	-0.00014009	-0.00104099
0.34075	2650.72253	3e-08	5.4e-07	2.8e-07	1.7e-07	0.0	2.95e-06	1.49e-06	1e-08	299.482268	300.38555135	299.47548595	-3.79e-05	-0.00014002	-0.00104005
0.3408	2651.04831	3e-08	5.4e-07	2.8e-07	1.7e-07	0.0	2.95e-06	1.49e-06	1e-08	299.48102517	300.38394234	299.47427519	-3.655e-05	-0.00013994	-0.00103866
0.34086	2651.37404	3e-08	5.4e-07	2.8e-07	1.7e-07	0.0	2.95e-06	1.49e-06	1e-08	299.47982674	300.38233431	299.47306437	-3.856e-05	-0.00013966	-0.00103452
0.34091	2651.69974	3e-08	5.4e-07	2.8e-07	1.7e-07	0.0	2.95e-06	1.49e-06	1e-08	299.47856241	300.38072944	299.47186178	-3.856e-05	-0.00013966	-0.00103452
0.34097	2652.02539	3e-08	5.4e-07	2.8e-07	1.7e-07	0.0	2.95e-06	1.49e-06	1e-08	299.47729807	300.37912457	299.47065919	-3.856e-05	-0.00013966	-0.00103452
0.34102	2652.35101	3e-08	5.4e-07	2.8e-07	1.7e-07	0.0	2.95e-06	1.49e-06	1e-08	299.47603374	300.37751969	299.46945661	-3.856e-05	-0.00013966	-0.00103452
0.34108	2652.67659	3e-08	5.4e-07	2.8e-07	1.7e-07	0.0	2.95e-06	1.49e-06	1e-08	299.4747694	300.37591482	299.46825402	-3.753e-05	-0.00013964	-0.00103415
0.34113	2653.00212	3e-08	5.4e-07	2.8e-07	1.7e-07	0.0	2.95e-06	1.49e-06	1e-08	299.47353886	300.3743102	299.46705048	-3.211e-05	-0.00013952	-0.0010322
0.34119	2653.32762	3e-08	5.4e-07	2.8e-07	1.7e-07	0.0	2.95e-06	1.49e-06	1e-08	299.47248578	300.37270688	299.46584191	-3.211e-05	-0.00013952	-0.0010322
0.34124	2653.65308	3e-08	5.4e-07	2.8e-07	1.7e-07	0.0	2.95e-06	1.49e-06	1e-08	299.4714327	300.37110357	299.46463335	-3.909e-05	-0.0001394	-0.00103062
0.3413	2653.97849	3e-08	5.4e-07	2.8e-07	1.7e-07	0.0	2.95e-06	1.49e-06	1e-08	299.47015096	300.3695017	299.46343661	-4.264e-05	-0.00013933	-0.00102982
0.34135	2654.30387	3e-08	5.4e-07	2.8e-07	1.7e-07	0.0	2.95e-06	1.49e-06	1e-08	299.46875265	300.36790057	299.46224591	-4.072e-05	-0.00013933	-0.00102973
0.34141	2654.62921	3e-08	5.4e-07	2.8e-07	1.7e-07	0.0	2.95e-06	1.49e-06	1e-08	299.46741737	300.36629945	299.46105263	-3.322e-05	-0.0001393	-0.00102895
0.34146	2654.95451	3e-08	5.4e-07	2.8e-07	1.7e-07	0.0	2.95e-06	1.49e-06	1e-08	299.46632804	300.36469866	299.45984988	-3.558e-05	-0.00013912	-0.00102635
0.35152	2713.80756	3e-08	5.4e-07	2.8e-07	1.7e-07	0.0	2.95e-06	1.49e-06	1e-08	299.26541625	300.08468091	299.25940766	-2.945e-05	-0.00012669	-0.00086908
0.35158	2714.12544	3e-08	5.4e-07	2.8e-07	1.7e-07	0.0	2.95e-06	1.49e-06	1e-08	299.26445016	300.0832241	299.25840641	-2.945e-05	-0.00012669	-0.00086908
0.35163	2714.44328	3e-08	5.4e-07	2.8e-07	1.7e-07	0.0	2.95e-06	1.49e-06	1e-08	299.26348407	300.0817673	299.25740516	-3.028e-05	-0.00012664	-0.00086859
0.35169	2714.76107	3e-08	5.4e-07	2.8e-07	1.7e-07	0.0	2.95e-06	1.49e-06	1e-08	299.26249077	300.08031104	299.2564057	-3.495e-05	-0.00012638	-0.00086582
0.35174	2715.07883	3e-08	5.4e-07	2.8e-07	1.7e-07	0.0	2.95e-06	1.49e-06	1e-08	299.26134433	300.07885783	299.25541631	-3.495e-05	-0.00012638	-0.00086582
0.3518	2715.39654	3e-08	5.4e-07	2.8e-07	1.7e-07	0.0	2.95e-06	1.49e-06	1e-08	299.26019788	300.07740462	299.25442693	-3.495e-05	-0.00012638	-0.00086582
0.35185	2715.71422	3e-08	5.4e-07	2.8e-07	1.7e-07	0.0	2.95e-06	1.49e-06	1e-08	299.25905143	300.0759514	299.25343755	-3.495e-05	-0.00012638	-0.00086582
0.35191	2716.03185	3e-08	5.4e-07	2.8e-07	1.7e-07	0.0	2.95e-06	1.49e-06	1e-08	299.25790498	300.07449819	299.25244816	-2.423e-05	-0.00012634	-0.00086505
0.35196	2716.34944	3e-08	5.4e-07	2.8e-07	1.7e-07	0.0	2.95e-06	1.49e-06	1e-08	299.25711015	300.07304542	299.25144474	-3.064e-05	-0.00012625	-0.00086426
0.35202	2716.66699	3e-08	5.4e-07	2.8e-07	1.7e-07	0.0	2.95e-06	1.49e-06	1e-08	299.25610501	300.07159371	299.25045132	-2.789e-05	-0.00012607	-0.00086228
0.35207	2716.9845	3e-08	5.4e-07	2.8e-07	1.7e-07	0.0	2.95e-06	1.49e-06	1e-08	299.25518995	300.07014397	299.24945658	-2.763e-05	-0.00012606	-0.00086211
0.35213	2717.30197	3e-08	5.4e-07	2.8e-07	1.7e-07	0.0	2.95e-06	1.49e-06	1e-08	299.25428361	300.06869439	299.24846168	-2.86e-05	-0.00012603	-0.00086186
0.35218	2717.6194	3e-08	5.4e-07	2.8e-07	1.7e-07	0.0	2.95e-06	1.49e-06	1e-08	299.25334533	300.06724511	299.24746846	-3.257e-05	-0.00012593	-0.00086087
0.35224	2717.93679	3e-08	5.4e-07	2.8e-07	1.7e-07	0.0	2.95e-06	1.49e-06	1e-08	299.2522768	300.065797	299.24648206	-2.981e-05	-0.00012587	-0.00086012
0.35229	2718.25414	3e-08	5.4e-07	2.8e-07	1.7e-07	0.0	2.95e-06	1.49e-06	1e-08	299.25129901	300.0643496	299.24549274	-2.847e-05	-0.00012581	-0.00085949
0.35235	2718.57144	3e-08	5.4e-07	2.8e-07	1.7e-07	0.0	2.95e-06	1.49e-06	1e-08	299.25036504	300.06290281	299.24450236	-3.399e-05	-0.00012552	-0.00085645
0.3524	2718.88871	3e-08	5.4e-07	2.8e-07	1.7e-07	0.0	2.95e-06	1.49e-06	1e-08	299.24925002	300.06145941	299.24352358	-3.399e-05	-0.00012552	-0.00085645
0.35246	2719.20593	3e-08	5.4e-07	2.8e-07	1.7e-07	0.0	2.95e-06	1.49e-06	1e-08	299.24813499	300.06001601	299.24254481	-3.399e-05	-0.00012552	-0.00085645
0.36252	2776.56469	3e-08	5.4e-07	2.8e-07	1.7e-07	0.0	2.95e-06	1.49e-06	1e-08	299.08213154	299.80964572	299.07723132	-2.54e-05	-0.00011238	-0.00072737
0.36258	2776.87431	3e-08	5.4e-07	2.8e-07	1.7e-07	0.0	2.95e-06	1.49e-06	1e-08	299.08129793	299.80835265	299.07640331	-2.241e-05	-0.00011223	-0.0007259
0.36263	2777.18389	3e-08	5.4e-07	2.8e-07	1.7e-07	0.0	2.95e-06	1.49e-06	1e-08	299.08056257	299.80706134	299.07557294	-2.241e-05	-0.00011223	-0.0007259
0.36269	2777.49342	3e-08	5.4e-07	2.8e-07	1.7e-07	0.0	2.95e-06	1.49e-06	1e-08	299.07982722	299.80577003	299.07474257	-2.458e-05	-0.00011218	-0.00072551
0.36274	2777.80291	3e-08	5.4e-07	2.8e-07	1.7e-07	0.0	2.95e-06	1.49e-06	1e-08	299.07902069	299.8044793	299.07391573	-2.786e-05	-0.0001121	-0.00072492
0.3628	2778.11236	3e-08	5.4e-07	2.8e-07	1.7e-07	0.0	2.95e-06	1.49e-06	1e-08	299.07810636	299.80318944	299.07309423	-2.369e-05	-0.00011202	-0.00072406
0.36285	2778.42177	3e-08	5.4e-07	2.8e-07	1.7e-07	0.0	2.95e-06	1.49e-06	1e-08	299.07732905	299.80190053	299.07226795	-2.537e-05	-0.00011189	-0.00072296
0.36291	2778.73114	3e-08	5.4e-07	2.8e-07	1.7e-07	0.0	2.95e-06	1.49e-06	1e-08	299.07649666	299.80061308	299.07144539	-2.881e-05	-0.00011171	-0.0007214
0.36296	2779.04046	3e-08	5.4e-07	2.8e-07	1.7e-07	0.0	2.95e-06	1.49e-06	1e-08	299.07555113	299.79932774	299.07062961	-2.881e-05	-0.00011171	-0.0007214
0.36302	2779.34974	3e-08	5.4e-07	2.8e-07	1.7e-07	0.0	2.95e-06	1.49e-06	1e-08	299.07460559	299.7980424	299.06981383	-2.881e-05	-0.00011171	-0.0007214
0.36307	2779.65898	3e-08	5.4e-07	2.8e-07	1.7e-07	0.0	2.95e-06	1.49e-06	1e-08	299.07366006	299.79675707	299.06899805	-2.424e-05	-0.00011169	-0.00072113
0.36313	2779.96818	3e-08	5.4e-07	2.8e-07	1.7e-07	0.0	2.95e-06	1.49e-06	1e-08	299.07286448	299.79547193	299.06817621	-2.172e-05	-0.00011162	-0.00072049
0.36318	2780.27734	3e-08	5.4e-07	2.8e-07	1.7e-07	0.0	2.95e-06	1.49e-06	1e-08	299.07215165	299.79418752	299.06735163	-2.384e-05	-0.00011148	-0.00071927
0.36324	2780.58646	3e-08	5.4e-07	2.8e-07	1.7e-07	0.0	2.95e-06	1.49e-06	1e-08	299.07136933	299.79290476	299.06653154	-2.276e-05	-0.00011138	-0.00071836
0.36329	2780.89553	3e-08	5.4e-07	2.8e-07	1.7e-07	0.0	2.95e-06	1.49e-06	1e-08	299.0706224	299.79162312	299.06571107	-2.276e-05	-0.00011138	-0.00071836
0.36335	2781.20456	3e-08	5.4e-07	2.8e-07	1.7e-07	0.0	2.95e-06	1.49e-06	1e-08	299.06987546	299.79034148	299.0648906	-2.546e-05	-0.00011127	-0.00071747
0.3634	2781.51355	3e-08	5.4e-07	2.8e-07	1.7e-07	0.0	2.95e-06	1.49e-06	1e-08	299.06903997	299.78906108	299.06407502	-2.661e-05	-0.00011123	-0.00071709
0.36346	2781.8225	3e-08	5.4e-07	2.8e-07	1.7e-07	0.0	2.95e-06	1.49e-06	1e-08	299.06816686	299.78778121	299.06326152	-2.353e-05	-0.00011113	-0.00071618
0.37352	2837.64861	3e-08	5.4e-07	2.8e-07	1.7e-07	0.0	2.95e-06	1.49e-06	1e-08	298.93038873	299.56734751	298.92614865	-2.042e-05	-9.827e-05	-0.00060894
0.37358	2837.94975	3e-08	5.4e-07	2.8e-07	1.7e-07	0.0	2.95e-06	1.49e-06	1e-08	298.9297185	299.56621616	298.92546014	-2.103e-05	-9.816e-05	-0.00060812
0.37363	2838.25085	3e-08	5.4e-07	2.8e-07	1.7e-07	0.0	2.95e-06	1.49e-06	1e-08	298.92902821	299.56508603	298.9247735	-1.754e-05	-9.803e-05	-0.000607
0.37369	2838.55191	3e-08	5.4e-07	2.8e-07	1.7e-07	0.0	2.95e-06	1.49e-06	1e-08	298.92845252	299.56395741	298.92408334	-1.754e-05	-9.803e-05	-0.000607
0.37374	2838.85292	3e-08	5.4e-07	2.8e-07	1.7e-07	0.0	2.95e-06	1.49e-06	1e-08	298.92787684	299.56282879	298.92339318	-1.913e-05	-9.801e-05	-0.00060685
0.3738	2839.15389	3e-08	5.4e-07	2.8e-07	1.7e-07	0.0	2.95e-06	1.49e-06	1e-08	298.92724878	299.56170044	298.92270544	-2.54e-05	-9.792e-05	-0.00060627
0.37385	2839.45482	3e-08	5.4e-07	2.8e-07	1.7e-07	0.0	2.95e-06	1.49e-06	1e-08	298.92641505	299.56057317	298.92202719	-1.996e-05	-9.785e-05	-0.00060566
0.37391	2839.75571	3e-08	5.4e-07	2.8e-07	1.7e-07	0.0	2.95e-06	1.49e-06	1e-08	298.92575976	299.5594466	298.92134208	-2.193e-05	-9.772e-05	-0.00060465
0.37396	2840.05655	3e-08	5.4e-07	2.8e-07	1.7e-07	0.0	2.95e-06	1.49e-06	1e-08	298.9250398	299.55832158	298.92066096	-2.441e-05	-9.761e-05	-0.00060383
0.37402	2840.35735	3e-08	5.4e-07	2.8e-07	1.7e-07	0.0	2.95e-06	1.49e-06	1e-08	298.9242385	299.55719783	298.9199843	-2.441e-05	-9.761e-05	-0.00060383
0.37407	2840.6581	3e-08	5.4e-07	2.8e-07	1.7e-07	0.0	2.95e-06	1.49e-06	1e-08	298.92343721	299.55607408	298.91930765	-2.164e-05	-9.759e-05	-0.0006036
0.37413	2840.95881	3e-08	5.4e-07	2.8e-07	1.7e-07	0.0	2.95e-06	1.49e-06	1e-08	298.92272696	299.55495058	298.91862739	-1.611e-05	-9.754e-05	-0.00060314
0.37418	2841.25948	3e-08	5.4e-07	2.8e-07	1.7e-07	0.0	2.95e-06	1.49e-06	1e-08	298.92219825	299.55382758	298.91793995	-2.265e-05	-9.743e-05	-0.00060242
0.37424	2841.56011	3e-08	5.4e-07	2.8e-07	1.7e-07	0.0	2.95e-06	1.49e-06	1e-08	298.92145494	299.55270586	298.91726256	-1.904e-05	-9.73e-05	-0.00060134
0.37429	2841.86069	3e-08	5.4e-07	2.8e-07	1.7e-07	0.0	2.95e-06	1.49e-06	1e-08	298.92082997	299.5515856	298.91658144	-1.704e-05	-9.723e-05	-0.00060076
0.37435	2842.16124	3e-08	5.4e-07	2.8e-07	1.7e-07	0.0	2.95e-06	1.49e-06	1e-08	298.92027079	299.55046613	298.91589823	-1.704e-05	-9.723e-05	-0.00060076
0.3744	2842.46173	3e-08	5.4e-07	2.8e-07	1.7e-07	0.0	2.95e-06	1.49e-06	1e-08	298.91971161	299.54934667	298.91521501	-2.144e-05	-9.717e-05	-0.00060039
0.37446	2842.76219	3e-08	5.4e-07	2.8e-07	1.7e-07	0.0	2.95e-06	1.49e-06	1e-08	298.91900782	299.54822789	298.91453841	-2.392e-05	-9.71e-05	-0.00059989
0.38452	2897.01483	3e-08	5.4e-07	2.8e-07	1.7e-07	0.0	2.95e-06	1.49e-06	1e-08	298.80415282	299.35641613	298.80049913	-1.368e-05	-8.503e-05	-0.00050981
0.38458	2897.30727	3e-08	5.4e-07	2.8e-07	1.7e-07	0.0	2.95e-06	1.49e-06	1e-08	298.80370386	299.35543678	298.79992178	-1.368e-05	-8.503e-05	-0.00050981
0.38463	2897.59966	3e-08	5.4e-07	2.8e-07	1.7e-07	0.0	2.95e-06	1.49e-06	1e-08	298.8032549	299.35445742	298.79934442	-1.847e-05	-8.497e-05	-0.00050948
0.38469	2897.89201	3e-08	5.4e-07	2.8e-07	1.7e-07	0.0	2.95e-06	1.49e-06	1e-08	298.80264841	299.35347876	298.79877418	-2.024e-05	-8.49e-05	-0.00050906
0.38474	2898.18431	3e-08	5.4e-07	2.8e-07	1.7e-07	0.0	2.95e-06	1.49e-06	1e-08	298.80198395	299.35250084	298.79820692	-1.615e-05	-8.485e-05	-0.00050861
0.3848	2898.47657	3e-08	5.4e-07	2.8e-07	1.7e-07	0.0	2.95e-06	1.49e-06	1e-08	298.80145385	299.3515235	298.79763448	-2.064e-05	-8.465e-05	-0.00050728
0.38485	2898.76879	3e-08	5.4e-07	2.8e-07	1.7e-07	0.0	2.95e-06	1.49e-06	1e-08	298.80077611	299.35054846	298.79706993	-2.064e-05	-8.465e-05	-0.00050728
0.38491	2899.06096	3e-08	5.4e-07	2.8e-07	1.7e-07	0.0	2.95e-06	1.49e-06	1e-08	298.80009837	299.34957342	298.79650539	-2.064e-05	-8.465e-05	-0.00050728
0.38496	2899.35309	3e-08	5.4e-07	2.8e-07	1.7e-07	0.0	2.95e-06	1.49e-06	1e-08	298.79942063	299.34859837	298.79594085	-1.37e-05	-8.459e-05	-0.00050671
0.38502	2899.64517	3e-08	5.4e-07	2.8e-07	1.7e-07	0.0	2.95e-06	1.49e-06	1e-08	298.79897102	299.34762402	298.79536727	-1.664e-05	-8.453e-05	-0.00050633
0.38507	2899.93721	3e-08	5.4e-07	2.8e-07	1.7e-07	0.0	2.95e-06	1.49e-06	1e-08	298.79842478	299.34665039	298.79479827	-1.838e-05	-8.445e-05	-0.0005058
0.38513	2900.2292	3e-08	5.4e-07	2.8e-07	1.7e-07	0.0	2.95e-06	1.49e-06	1e-08	298.79782128	299.34567766	298.79423234	-1.369e-05	-8.429e-05	-0.00050456
0.38518	2900.52115	3e-08	5.4e-07	2.8e-07	1.7e-07	0.0	2.95e-06	1.49e-06	1e-08	298.79737178	299.34470677	298.79366134	-1.369e-05	-8.429e-05	-0.00050456
0.38524	2900.81306	3e-08	5.4e-07	2.8e-07	1.7e-07	0.0	2.95e-06	1.49e-06	1e-08	298.79692227	299.34373589	298.79309034	-1.369e-05	-8.429e-05	-0.00050456
0.38529	2901.10492	3e-08	5.4e-07	2.8e-07	1.7e-07	0.0	2.95e-06	1.49e-06	1e-08	298.79647277	299.34276501	298.79251934	-2.079e-05	-8.42e-05	-0.00050407
0.38535	2901.39674	3e-08	5.4e-07	2.8e-07	1.7e-07	0.0	2.95e-06	1.49e-06	1e-08	298.79579008	299.34179516	298.79195889	-1.917e-05	-8.415e-05	-0.00050368
0.3854	2901.68851	3e-08	5.4e-07	2.8e-07	1.7e-07	0.0	2.95e-06	1.49e-06	1e-08	298.79516076	299.34082589	298.79139663	-1.616e-05	-8.409e-05	-0.0005032
0.38546	2901.98024	3e-08	5.4e-07	2.8e-07	1.7e-07	0.0	2.95e-06	1.49e-06	1e-08	298.79463037	299.3398573	298.79083073	-2.104e-05	-8.391e-05	-0.00050202
0.39552	2954.6154	3e-08	5.4e-07	2.8e-07	1.7e-07	0.0	2.95e-06	1.49e-06	1e-08	298.69902835	299.17434335	298.69573022	-1.09e-05	-7.315e-05	-0.000428
0.39558	2954.89888	3e-08	5.4e-07	2.8e-07	1.7e-07	0.0	2.95e-06	1.49e-06	1e-08	298.69867058	299.1735004	298.69524717	-1.406e-05	-7.312e-05	-0.00042782
0.39563	2955.18232	3e-08	5.4e-07	2.8e-07	1.7e-07	0.0	2.95e-06	1.49e-06	1e-08	298.69820884	299.17265786	298.69476878	-2.029e-05	-7.305e-05	-0.00042747
0.39569	2955.46571	3e-08	5.4e-07	2.8e-07	1.7e-07	0.0	2.95e-06	1.49e-06	1e-08	298.69754262	299.17181613	298.69429952	-1.275e-05	-7.3e-05	-0.000427
0.39574	2955.74905	3e-08	5.4e-07	2.8e-07	1.7e-07	0.0	2.95e-06	1.49e-06	1e-08	298.69712399	299.17097498	298.69382028	-1.641e-05	-7.288e-05	-0.00042629
0.3958	2956.03235	3e-08	5.4e-07	2.8e-07	1.7e-07	0.0	2.95e-06	1.49e-06	1e-08	298.69658504	299.17013517	298.69334701	-1.859e-05	-7.281e-05	-0.00042588
0.39585	2956.31561	3e-08	5.4e-07	2.8e-07	1.7e-07	0.0	2.95e-06	1.49e-06	1e-08	298.69597466	299.16929613	298.69287727	-1.859e-05	-7.281e-05	-0.00042588
0.39591	2956.59882	3e-08	5.4e-07	2.8e-07	1.7e-07	0.0	2.95e-06	1.49e-06	1e-08	298.69536428	299.16845709	298.69240753	-1.253e-05	-7.278e-05	-0.00042558
0.39596	2956.88198	3e-08	5.4e-07	2.8e-07	1.7e-07	0.0	2.95e-06	1.49e-06	1e-08	298.69495291	299.16761838	298.69192967	-1.318e-05	-7.273e-05	-0.00042522
0.39602	2957.1651	3e-08	5.4e-07	2.8e-07	1.7e-07	0.0	2.95e-06	1.49e-06	1e-08	298.69451999	299.16678032	298.69145315	-1.46e-05	-7.264e-05	-0.00042463
0.39607	2957.44817	3e-08	5.4e-07	2.8e-07	1.7e-07	0.0	2.95e-06	1.49e-06	1e-08	298.69404074	299.16594332	298.69097932	-1.163e-05	-7.252e-05	-0.00042382
0.39613	2957.7312	3e-08	5.4e-07	2.8e-07	1.7e-07	0.0	2.95e-06	1.49e-06	1e-08	298.69365882	299.16510762	298.69050229	-1.163e-05	-7.252e-05	-0.00042382
0.39618	2958.01418	3e-08	5.4e-07	2.8e-07	1.7e-07	0.0	2.95e-06	1.49e-06	1e-08	298.6932769	299.16427193	298.69002527	-1.246e-05	-7.251e-05	-0.00042375
0.39624	2958.29711	3e-08	5.4e-07	2.8e-07	1.7e-07	0.0	2.95e-06	1.49e-06	1e-08	298.69286759	299.16343638	298.6895495	-1.827e-05	-7.242e-05	-0.00042325
0.39629	2958.58	3e-08	5.4e-07	2.8e-07	1.7e-07	0.0	2.95e-06	1.49e-06	1e-08	298.69226775	299.16260188	298.68908245	-1.452e-05	-7.238e-05	-0.00042291
0.39635	2958.86285	3e-08	5.4e-07	2.8e-07	1.7e-07	0.0	2.95e-06	1.49e-06	1e-08	298.69179088	299.16176786	298.68861056	-1.338e-05	-7.232e-05	-0.00042251
0.3964	2959.14565	3e-08	5.4e-07	2.8e-07	1.7e-07	0.0	2.95e-06	1.49e-06	1e-08	298.6913515	299.16093449	298.68813755	-1.823e-05	-7.214e-05	-0.00042141
0.39646	2959.4284	3e-08	5.4e-07	2.8e-07	1.7e-07	0.0	2.95e-06	1.49e-06	1e-08	298.69075302	299.16010318	298.68767264	-1.823e-05	-7.214e-05	-0.00042141
0.40652	3010.39854	3e-08	5.4e-07	2.8e-07	1.7e-07	0.0	2.95e-06	1.49e-06	1e-08	298.61104504	299.01814902	298.60820343	-1.322e-05	-6.261e-05	-0.00035961
0.40657	3010.6728	3e-08	5.4e-07	2.8e-07	1.7e-07	0.0	2.95e-06	1.49e-06	1e-08	298.61061091	299.01742734	298.6078049	-1.302e-05	-6.243e-05	-0.00035846
0.40663	3010.94701	3e-08	5.4e-07	2.8e-07	1.7e-07	0.0	2.95e-06	1.49e-06	1e-08	298.61018334	299.01670773	298.60740743	-1.302e-05	-6.243e-05	-0.00035846
0.40668	3011.22117	3e-08	5.4e-07	2.8e-07	1.7e-07	0.0	2.95e-06	1.49e-06	1e-08	298.60975578	299.01598811	298.60700996	-1.302e-05	-6.243e-05	-0.00035846
0.40674	3011.49529	3e-08	5.4e-07	2.8e-07	1.7e-07	0.0	2.95e-06	1.49e-06	1e-08	298.60932821	299.0152685	298.6066125	-1.216e-05	-6.234e-05	-0.00035792
0.40679	3011.76936	3e-08	5.4e-07	2.8e-07	1.7e-07	0.0	2.95e-06	1.49e-06	1e-08	298.60892881	299.01454985	298.60621448	-1.134e-05	-6.226e-05	-0.00035739
0.40685	3012.04338	3e-08	5.4e-07	2.8e-07	1.7e-07	0.0	2.95e-06	1.49e-06	1e-08	298.6085565	299.01383213	298.60581592	-1.134e-05	-6.226e-05	-0.00035739
0.4069	3012.31736	3e-08	5.4e-07	2.8e-07	1.7e-07	0.0	2.95e-06	1.49e-06	1e-08	298.60818419	299.01311442	298.60541737	-1.15e-05	-6.225e-05	-0.00035733
0.40696	3012.59129	3e-08	5.4e-07	2.8e-07	1.7e-07	0.0	2.95e-06	1.49e-06	1e-08	298.60780654	299.01239681	298.60501911	-1.448e-05	-6.208e-05	-0.0003563
0.40701	3012.86517	3e-08	5.4e-07	2.8e-07	1.7e-07	0.0	2.95e-06	1.49e-06	1e-08	298.60733101	299.01168117	298.60462624	-1.448e-05	-6.208e-05	-0.0003563
0.40707	3013.13901	3e-08	5.4e-07	2.8e-07	1.7e-07	0.0	2.95e-06	1.49e-06	1e-08	298.60685549	299.01096553	298.60423338	-1.448e-05	-6.208e-05	-0.0003563
0.40712	3013.4128	3e-08	5.4e-07	2.8e-07	1.7e-07	0.0	2.95e-06	1.49e-06	1e-08	298.60637996	299.0102499	298.60384051	-1.111e-05	-6.204e-05	-0.00035599
0.40718	3013.68654	3e-08	5.4e-07	2.8e-07	1.7e-07	0.0	2.95e-06	1.49e-06	1e-08	298.60601497	299.00953473	298.6034433	-8.81e-06	-6.201e-05	-0.00035577
0.40723	3013.96023	3e-08	5.4e-07	2.8e-07	1.7e-07	0.0	2.95e-06	1.49e-06	1e-08	298.60572556	299.00881989	298.60304313	-1.358e-05	-6.193e-05	-0.00035531
0.40729	3014.23388	3e-08	5.4e-07	2.8e-07	1.7e-07	0.0	2.95e-06	1.49e-06	1e-08	298.60527948	299.00810604	298.60265019	-1.466e-05	-6.191e-05	-0.00035519
0.40734	3014.50748	3e-08	5.4e-07	2.8e-07	1.7e-07	0.0	2.95e-06	1.49e-06	1e-08	298.60479803	299.00739244	298.60225889	-1.001e-05	-6.187e-05	-0.0003549
0.4074	3014.78103	3e-08	5.4e-07	2.8e-07	1.7e-07	0.0	2.95e-06	1.49e-06	1e-08	298.6044693	299.00667922	298.60186142	-1.219e-05	-6.18e-05	-0.00035446
0.40745	3015.05454	3e-08	5.4e-07	2.8e-07	1.7e-07	0.0	2.95e-06	1.49e-06	1e-08	298.60406911	299.00596687	298.60146752	-1.098e-05	-6.162e-05	-0.0003533
0.41752	3064.30815	3e-08	5.4e-07	2.8e-07	1.7e-07	0.0	2.95e-06	1.49e-06	1e-08	298.53718549	298.88475095	298.53495825	-7.49e-06	-5.335e-05	-0.00030201
0.41757	3064.57289	3e-08	5.4e-07	2.8e-07	1.7e-07	0.0	2.95e-06	1.49e-06	1e-08	298.5369396	298.8841358	298.53461954	-1.523e-05	-5.325e-05	-0.00030152
0.41763	3064.83758	3e-08	5.4e-07	2.8e-07	1.7e-07	0.0	2.95e-06	1.49e-06	1e-08	298.53643935	298.88352184	298.53429226	-1.523e-05	-5.325e-05	-0.00030152
0.41768	3065.10222	3e-08	5.4e-07	2.8e-07	1.7e-07	0.0	2.95e-06	1.49e-06	1e-08	298.53593909	298.88290788	298.53396498	-1.349e-05	-5.316e-05	-0.00030097
0.41774	3065.36682	3e-08	5.4e-07	2.8e-07	1.7e-07	0.0	2.95e-06	1.49e-06	1e-08	298.53549615	298.88229489	298.5336359	-1.332e-05	-5.315e-05	-0.00030092
0.41779	3065.63136	3e-08	5.4e-07	2.8e-07	1.7e-07	0.0	2.95e-06	1.49e-06	1e-08	298.53505876	298.881682	298.53330664	-6.46e-06	-5.313e-05	-0.00030064
0.41785	3065.89586	3e-08	5.4e-07	2.8e-07	1.7e-07	0.0	2.95e-06	1.49e-06	1e-08	298.53484666	298.8810694	298.5329681	-1.98e-06	-5.311e-05	-0.00030047
0.4179	3066.16031	3e-08	5.4e-07	2.8e-07	1.7e-07	0.0	2.95e-06	1.49e-06	1e-08	298.53478176	298.880457	298.53262349	-1.196e-05	-5.302e-05	-0.00030007
0.41796	3066.42472	3e-08	5.4e-07	2.8e-07	1.7e-07	0.0	2.95e-06	1.49e-06	1e-08	298.53438905	298.87984566	298.53229332	-1.536e-05	-5.299e-05	-0.00029994
0.41801	3066.68907	3e-08	5.4e-07	2.8e-07	1.7e-07	0.0	2.95e-06	1.49e-06	1e-08	298.53388445	298.87923468	298.53196808	-4.05e-06	-5.295e-05	-0.00029954
0.41807	3066.95337	3e-08	5.4e-07	2.8e-07	1.7e-07	0.0	2.95e-06	1.49e-06	1e-08	298.5337513	298.87862409	298.53162746	-2.97e-06	-5.295e-05	-0.00029948
0.41812	3067.21763	3e-08	5.4e-07	2.8e-07	1.7e-07	0.0	2.95e-06	1.49e-06	1e-08	298.5336536	298.87801359	298.53128541	-1.651e-05	-5.282e-05	-0.00029897
0.41818	3067.48184	3e-08	5.4e-07	2.8e-07	1.7e-07	0.0	2.95e-06	1.49e-06	1e-08	298.53311134	298.87740449	298.53096292	-1.418e-05	-5.282e-05	-0.00029889
0.41823	3067.746	3e-08	5.4e-07	2.8e-07	1.7e-07	0.0	2.95e-06	1.49e-06	1e-08	298.53264572	298.87679545	298.53063724	-2.58e-06	-5.279e-05	-0.00029853
0.41829	3068.01011	3e-08	5.4e-07	2.8e-07	1.7e-07	0.0	2.95e-06	1.49e-06	1e-08	298.53256088	298.87618674	298.53029576	-7.11e-06	-5.275e-05	-0.00029836
0.41834	3068.27417	3e-08	5.4e-07	2.8e-07	1.7e-07	0.0	2.95e-06	1.49e-06	1e-08	298.53232728	298.87557848	298.52996081	-1.728e-05	-5.266e-05	-0.000298
0.4184	3068.53819	3e-08	5.4e-07	2.8e-07	1.7e-07	0.0	2.95e-06	1.49e-06	1e-08	298.53175981	298.87497123	298.52964053	-1.054e-05	-5.265e-05	-0.0002978
0.41845	3068.80215	3e-08	5.4e-07	2.8e-07	1.7e-07	0.0	2.95e-06	1.49e-06	1e-08	298.53141367	298.87436414	298.52931103	-2.27e-06	-5.263e-05	-0.00029756
0.42852	3116.28316	3e-08	5.4e-07	2.8e-07	1.7e-07	0.0	2.95e-06	1.49e-06	1e-08	298.47544889	298.77119582	298.47356487	-7.53e-06	-4.531e-05	-0.00025374
0.42857	3116.53806	3e-08	5.4e-07	2.8e-07	1.7e-07	0.0	2.95e-06	1.49e-06	1e-08	298.47520168	298.77067318	298.47328273	-8.09e-06	-4.529e-05	-0.00025359
0.42863	3116.79291	3e-08	5.4e-07	2.8e-07	1.7e-07	0.0	2.95e-06	1.49e-06	1e-08	298.47493591	298.77015086	298.47300155	-9.74e-06	-4.52e-05	-0.00025313
0.42868	3117.04772	3e-08	5.4e-07	2.8e-07	1.7e-07	0.0	2.95e-06	1.49e-06	1e-08	298.47461602	298.76962948	298.47272322	-9.74e-06	-4.52e-05	-0.00025313
0.42874	3117.30247	3e-08	5.4e-07	2.8e-07	1.7e-07	0.0	2.95e-06	1.49e-06	1e-08	298.47429612	298.7691081	298.47244489	-8.01e-06	-4.516e-05	-0.00025283
0.42879	3117.55718	3e-08	5.4e-07	2.8e-07	1.7e-07	0.0	2.95e-06	1.49e-06	1e-08	298.47403311	298.76858724	298.47216448	-6.29e-06	-4.511e-05	-0.00025254
0.42885	3117.81183	3e-08	5.4e-07	2.8e-07	1.7e-07	0.0	2.95e-06	1.49e-06	1e-08	298.47382641	298.76806691	298.47188202	-6.29e-06	-4.511e-05	-0.00025254
0.4289	3118.06644	3e-08	5.4e-07	2.8e-07	1.7e-07	0.0	2.95e-06	1.49e-06	1e-08	298.47361971	298.76754657	298.47159955	-9.82e-06	-4.506e-05	-0.00025228
0.42896	3118.32099	3e-08	5.4e-07	2.8e-07	1.7e-07	0.0	2.95e-06	1.49e-06	1e-08	298.47329727	298.76702686	298.47132232	-1.01e-05	-4.503e-05	-0.00025212
0.42901	3118.5755	3e-08	5.4e-07	2.8e-07	1.7e-07	0.0	2.95e-06	1.49e-06	1e-08	298.47296553	298.76650746	298.47104568	-6.98e-06	-4.5e-05	-0.00025187
0.42907	3118.82995	3e-08	5.4e-07	2.8e-07	1.7e-07	0.0	2.95e-06	1.49e-06	1e-08	298.47273629	298.76598844	298.47076496	-1.019e-05	-4.488e-05	-0.00025121
0.42912	3119.08435	3e-08	5.4e-07	2.8e-07	1.7e-07	0.0	2.95e-06	1.49e-06	1e-08	298.47240159	298.76547081	298.4704895	-1.159e-05	-4.483e-05	-0.00025092
0.42918	3119.33871	3e-08	5.4e-07	2.8e-07	1.7e-07	0.0	2.95e-06	1.49e-06	1e-08	298.47202073	298.76495378	298.47021634	-1.159e-05	-4.483e-05	-0.00025092
0.42923	3119.59301	3e-08	5.4e-07	2.8e-07	1.7e-07	0.0	2.95e-06	1.49e-06	1e-08	298.47163987	298.76443676	298.46994319	-1.159e-05	-4.483e-05	-0.00025092
0.42929	3119.84727	3e-08	5.4e-07	2.8e-07	1.7e-07	0.0	2.95e-06	1.49e-06	1e-08	298.471259	298.76391973	298.46967003	-7.59e-06	-4.481e-05	-0.00025078
0.42934	3120.10147	3e-08	5.4e-07	2.8e-07	1.7e-07	0.0	2.95e-06	1.49e-06	1e-08	298.47100971	298.76340285	298.46939143	-2.5e-06	-4.48e-05	-0.0002506
0.4294	3120.35562	3e-08	5.4e-07	2.8e-07	1.7e-07	0.0	2.95e-06	1.49e-06	1e-08	298.47092767	298.76288617	298.46910591	-9.75e-06	-4.472e-05	-0.00025029
0.42945	3120.60972	3e-08	5.4e-07	2.8e-07	1.7e-07	0.0	2.95e-06	1.49e-06	1e-08	298.47060726	298.76237032	298.46883092	-9.98e-06	-4.469e-05	-0.00025011
0.43952	3166.25667	3e-08	5.4e-07	2.8e-07	1.7e-07	0.0	2.95e-06	1.49e-06	1e-08	298.42369272	298.67478246	298.42206203	-2.1e-06	-3.844e-05	-0.00021337
0.43957	3166.50139	3e-08	5.4e-07	2.8e-07	1.7e-07	0.0	2.95e-06	1.49e-06	1e-08	298.42362385	298.67433901	298.42181931	-4.45e-06	-3.843e-05	-0.00021333
0.43963	3166.74606	3e-08	5.4e-07	2.8e-07	1.7e-07	0.0	2.95e-06	1.49e-06	1e-08	298.4234777	298.67389572	298.42157993	-9.77e-06	-3.838e-05	-0.00021314
0.43968	3166.99067	3e-08	5.4e-07	2.8e-07	1.7e-07	0.0	2.95e-06	1.49e-06	1e-08	298.4231569	298.67345297	298.42134822	-8.06e-06	-3.83e-05	-0.00021264
0.43974	3167.23523	3e-08	5.4e-07	2.8e-07	1.7e-07	0.0	2.95e-06	1.49e-06	1e-08	298.42289199	298.67301116	298.4211147	-8.1e-06	-3.828e-05	-0.00021251
0.43979	3167.47975	3e-08	5.4e-07	2.8e-07	1.7e-07	0.0	2.95e-06	1.49e-06	1e-08	298.42262573	298.6725696	298.42088138	-8.1e-06	-3.828e-05	-0.00021251
0.43985	3167.7242	3e-08	5.4e-07	2.8e-07	1.7e-07	0.0	2.95e-06	1.49e-06	1e-08	298.42235948	298.67212804	298.42064807	-7.21e-06	-3.821e-05	-0.00021212
0.4399	3167.96861	3e-08	5.4e-07	2.8e-07	1.7e-07	0.0	2.95e-06	1.49e-06	1e-08	298.42212251	298.67168723	298.42041396	-6.86e-06	-3.818e-05	-0.00021197
0.43996	3168.21297	3e-08	5.4e-07	2.8e-07	1.7e-07	0.0	2.95e-06	1.49e-06	1e-08	298.4218971	298.67124673	298.42017954	-6.86e-06	-3.818e-05	-0.00021197
0.44001	3168.45727	3e-08	5.4e-07	2.8e-07	1.7e-07	0.0	2.95e-06	1.49e-06	1e-08	298.4216717	298.67080622	298.41994512	-8.04e-06	-3.811e-05	-0.00021157
0.44007	3168.70152	3e-08	5.4e-07	2.8e-07	1.7e-07	0.0	2.95e-06	1.49e-06	1e-08	298.42140756	298.67036654	298.41971282	-8.5e-06	-3.808e-05	-0.00021141
0.44012	3168.94572	3e-08	5.4e-07	2.8e-07	1.7e-07	0.0	2.95e-06	1.49e-06	1e-08	298.42112821	298.66992718	298.41948134	-8.5e-06	-3.808e-05	-0.00021141
0.44018	3169.18987	3e-08	5.4e-07	2.8e-07	1.7e-07	0.0	2.95e-06	1.49e-06	1e-08	298.42084887	298.66948783	298.41924987	-6.43e-06	-3.804e-05	-0.00021113
0.44023	3169.43396	3e-08	5.4e-07	2.8e-07	1.7e-07	0.0	2.95e-06	1.49e-06	1e-08	298.4206377	298.66904896	298.41901581	-5.62e-06	-3.803e-05	-0.00021102
0.44029	3169.678	3e-08	5.4e-07	2.8e-07	1.7e-07	0.0	2.95e-06	1.49e-06	1e-08	298.42045313	298.66861028	298.41878074	-7.52e-06	-3.798e-05	-0.0002108
0.44034	3169.922	3e-08	5.4e-07	2.8e-07	1.7e-07	0.0	2.95e-06	1.49e-06	1e-08	298.42020598	298.66817212	298.4185486	-9.04e-06	-3.795e-05	-0.00021062
0.4404	3170.16593	3e-08	5.4e-07	2.8e-07	1.7e-07	0.0	2.95e-06	1.49e-06	1e-08	298.41990886	298.66773435	298.41831881	-7.61e-06	-3.793e-05	-0.00021053
0.44045	3170.40982	3e-08	5.4e-07	2.8e-07	1.7e-07	0.0	2.95e-06	1.49e-06	1e-08	298.41965887	298.66729673	298.41808711	-5.47e-06	-3.791e-05	-0.00021037
0.45051	3214.15497	3e-08	5.4e-07	2.8e-07	1.7e-07	0.0	2.95e-06	1.49e-06	1e-08	298.38042888	298.59307419	298.37881302	-1.036e-05	-3.254e-05	-0.00017955
0.45057	3214.38912	3e-08	5.4e-07	2.8e-07	1.7e-07	0.0	2.95e-06	1.49e-06	1e-08	298.38008839	298.59269878	298.37862111	-4.79e-06	-3.252e-05	-0.00017938
0.45062	3214.62321	3e-08	5.4e-07	2.8e-07	1.7e-07	0.0	2.95e-06	1.49e-06	1e-08	298.37993086	298.59232353	298.3784216	-8.04e-06	-3.244e-05	-0.00017897
0.45068	3214.85724	3e-08	5.4e-07	2.8e-07	1.7e-07	0.0	2.95e-06	1.49e-06	1e-08	298.37966658	298.59194921	298.37822712	-8.79e-06	-3.242e-05	-0.00017888
0.45073	3215.09123	3e-08	5.4e-07	2.8e-07	1.7e-07	0.0	2.95e-06	1.49e-06	1e-08	298.37937781	298.59157511	298.37803378	-8.79e-06	-3.242e-05	-0.00017888
0.45079	3215.32515	3e-08	5.4e-07	2.8e-07	1.7e-07	0.0	2.95e-06	1.49e-06	1e-08	298.37908904	298.591201	298.37784045	-4.91e-06	-3.241e-05	-0.00017874
0.45084	3215.55903	3e-08	5.4e-07	2.8e-07	1.7e-07	0.0	2.95e-06	1.49e-06	1e-08	298.3789278	298.59082706	298.37764184	-3.38e-06	-3.239e-05	-0.00017863
0.4509	3215.79285	3e-08	5.4e-07	2.8e-07	1.7e-07	0.0	2.95e-06	1.49e-06	1e-08	298.37881674	298.59045328	298.37744121	-7.79e-06	-3.234e-05	-0.00017841
0.45095	3216.02661	3e-08	5.4e-07	2.8e-07	1.7e-07	0.0	2.95e-06	1.49e-06	1e-08	298.37856082	298.59008008	298.37724702	-4.57e-06	-3.229e-05	-0.00017806
0.45101	3216.26033	3e-08	5.4e-07	2.8e-07	1.7e-07	0.0	2.95e-06	1.49e-06	1e-08	298.37841058	298.58970749	298.37704872	-2.63e-06	-3.226e-05	-0.00017785
0.45106	3216.49398	3e-08	5.4e-07	2.8e-07	1.7e-07	0.0	2.95e-06	1.49e-06	1e-08	298.37832419	298.58933527	298.37684795	-2.63e-06	-3.226e-05	-0.00017785
0.45112	3216.72759	3e-08	5.4e-07	2.8e-07	1.7e-07	0.0	2.95e-06	1.49e-06	1e-08	298.37823781	298.58896305	298.37664718	-2.63e-06	-3.226e-05	-0.00017785
0.45117	3216.96114	3e-08	5.4e-07	2.8e-07	1.7e-07	0.0	2.95e-06	1.49e-06	1e-08	298.37815143	298.58859083	298.3764464	-1.014e-05	-3.22e-05	-0.00017763
0.45123	3217.19464	3e-08	5.4e-07	2.8e-07	1.7e-07	0.0	2.95e-06	1.49e-06	1e-08	298.37781822	298.58821928	298.3762564	-8.28e-06	-3.219e-05	-0.00017752
0.45128	3217.42808	3e-08	5.4e-07	2.8e-07	1.7e-07	0.0	2.95e-06	1.49e-06	1e-08	298.37754628	298.5878479	298.37606392	-4.02e-06	-3.218e-05	-0.0001774
0.45134	3217.66147	3e-08	5.4e-07	2.8e-07	1.7e-07	0.0	2.95e-06	1.49e-06	1e-08	298.37741434	298.58747663	298.37586561	-9.78e-06	-3.208e-05	-0.00017693
0.45139	3217.8948	3e-08	5.4e-07	2.8e-07	1.7e-07	0.0	2.95e-06	1.49e-06	1e-08	298.37709304	298.5871065	298.37567592	-9.97e-06	-3.207e-05	-0.00017691
0.45145	3218.12808	3e-08	5.4e-07	2.8e-07	1.7e-07	0.0	2.95e-06	1.49e-06	1e-08	298.37676545	298.5867364	298.37548652	-9.97e-06	-3.207e-05	-0.00017691
0.46151	3259.89624	3e-08	5.4e-07	2.8e-07	1.7e-07	0.0	2.95e-06	1.49e-06	1e-08	298.34382533	298.52392362	298.34248816	-8.46e-06	-2.746e-05	-0.00015077
0.46157	3260.11938	3e-08	5.4e-07	2.8e-07	1.7e-07	0.0	2.95e-06	1.49e-06	1e-08	298.34354742	298.52360668	298.34232687	-8.59e-06	-2.746e-05	-0.00015076
0.46162	3260.34246	3e-08	5.4e-07	2.8e-07	1.7e-07	0.0	2.95e-06	1.49e-06	1e-08	298.34326521	298.52328976	298.34216578	-8.59e-06	-2.746e-05	-0.00015076
0.46168	3260.56549	3e-08	5.4e-07	2.8e-07	1.7e-07	0.0	2.95e-06	1.49e-06	1e-08	298.34298301	298.52297285	298.34200468	-2.4e-06	-2.746e-05	-0.00015064
0.46173	3260.78846	3e-08	5.4e-07	2.8e-07	1.7e-07	0.0	2.95e-06	1.49e-06	1e-08	298.34290405	298.52265599	298.34183506	-3.84e-06	-2.743e-05	-0.00015052
0.46179	3261.01137	3e-08	5.4e-07	2.8e-07	1.7e-07	0.0	2.95e-06	1.49e-06	1e-08	298.34277789	298.52233943	298.3416676	-5.72e-06	-2.74e-05	-0.00015034
0.46184	3261.23422	3e-08	5.4e-07	2.8e-07	1.7e-07	0.0	2.95e-06	1.49e-06	1e-08	298.34259	298.52202327	298.34150296	-2.22e-06	-2.734e-05	-0.00014999
0.4619	3261.45703	3e-08	5.4e-07	2.8e-07	1.7e-07	0.0	2.95e-06	1.49e-06	1e-08	298.34251714	298.52170773	298.34133383	-2.22e-06	-2.734e-05	-0.00014999
0.46195	3261.67977	3e-08	5.4e-07	2.8e-07	1.7e-07	0.0	2.95e-06	1.49e-06	1e-08	298.34244428	298.5213922	298.3411647	-2.22e-06	-2.734e-05	-0.00014999
0.46201	3261.90246	3e-08	5.4e-07	2.8e-07	1.7e-07	0.0	2.95e-06	1.49e-06	1e-08	298.34237142	298.52107666	298.34099557	-7.27e-06	-2.73e-05	-0.00014983
0.46206	3262.12509	3e-08	5.4e-07	2.8e-07	1.7e-07	0.0	2.95e-06	1.49e-06	1e-08	298.34213245	298.52076161	298.34083371	-7.48e-06	-2.728e-05	-0.00014973
0.46212	3262.34766	3e-08	5.4e-07	2.8e-07	1.7e-07	0.0	2.95e-06	1.49e-06	1e-08	298.34188666	298.52044676	298.34067225	-3.27e-06	-2.727e-05	-0.0001496
0.46217	3262.57018	3e-08	5.4e-07	2.8e-07	1.7e-07	0.0	2.95e-06	1.49e-06	1e-08	298.34177926	298.52013206	298.34050504	-7.21e-06	-2.72e-05	-0.00014924
0.46223	3262.79264	3e-08	5.4e-07	2.8e-07	1.7e-07	0.0	2.95e-06	1.49e-06	1e-08	298.3415423	298.51981821	298.34034377	-8.5e-06	-2.717e-05	-0.00014912
0.46228	3263.01505	3e-08	5.4e-07	2.8e-07	1.7e-07	0.0	2.95e-06	1.49e-06	1e-08	298.34126294	298.51950464	298.34018444	-8.5e-06	-2.717e-05	-0.00014912
0.46234	3263.2374	3e-08	5.4e-07	2.8e-07	1.7e-07	0.0	2.95e-06	1.49e-06	1e-08	298.34098358	298.51919107	298.34002512	-6.83e-06	-2.717e-05	-0.00014909
0.46239	3263.45969	3e-08	5.4e-07	2.8e-07	1.7e-07	0.0	2.95e-06	1.49e-06	1e-08	298.34075929	298.51887751	298.33986348	-1.5e-07	-2.717e-05	-0.00014897
0.46245	3263.68193	3e-08	5.4e-07	2.8e-07	1.7e-07	0.0	2.95e-06	1.49e-06	1e-08	298.34075444	298.51856399	298.33969262	-5.43e-06	-2.712e-05	-0.00014881
0.47251	3303.38879	3e-08	5.4e-07	2.8e-07	1.7e-07	0.0	2.95e-06	1.49e-06	1e-08	298.3129908	298.46547138	298.31196205	-7.51e-06	-2.321e-05	-0.00012691
0.47257	3303.60043	3e-08	5.4e-07	2.8e-07	1.7e-07	0.0	2.95e-06	1.49e-06	1e-08	298.31274402	298.46520348	298.31182695	-7.51e-06	-2.321e-05	-0.00012691
0.47262	3303.81202	3e-08	5.4e-07	2.8e-07	1.7e-07	0.0	2.95e-06	1.49e-06	1e-08	298.31249725	298.46493559	298.31169186	-4.15e-06	-2.321e-05	-0.00012686
0.47268	3304.02355	3e-08	5.4e-07	2.8e-07	1.7e-07	0.0	2.95e-06	1.49e-06	1e-08	298.31236097	298.46466771	298.31155213	-2.8e-07	-2.321e-05	-0.00012678
0.47273	3304.23501	3e-08	5.4e-07	2.8e-07	1.7e-07	0.0	2.95e-06	1.49e-06	1e-08	298.31235189	298.46439988	298.31140706	-5.83e-06	-2.316e-05	-0.00012661
0.47279	3304.44642	3e-08	5.4e-07	2.8e-07	1.7e-07	0.0	2.95e-06	1.49e-06	1e-08	298.3121603	298.46413256	298.31126996	-2.83e-06	-2.313e-05	-0.00012639
0.47284	3304.65777	3e-08	5.4e-07	2.8e-07	1.7e-07	0.0	2.95e-06	1.49e-06	1e-08	298.31206739	298.46386561	298.31112892	-1.08e-06	-2.311e-05	-0.00012626
0.4729	3304.86906	3e-08	5.4e-07	2.8e-07	1.7e-07	0.0	2.95e-06	1.49e-06	1e-08	298.31203205	298.46359888	298.31098557	-1.08e-06	-2.311e-05	-0.00012626
0.47295	3305.0803	3e-08	5.4e-07	2.8e-07	1.7e-07	0.0	2.95e-06	1.49e-06	1e-08	298.31199672	298.46333215	298.31084222	-2.77e-06	-2.31e-05	-0.00012621
0.47301	3305.29147	3e-08	5.4e-07	2.8e-07	1.7e-07	0.0	2.95e-06	1.49e-06	1e-08	298.31190565	298.46306556	298.3107013	-8.31e-06	-2.306e-05	-0.00012608
0.47306	3305.50258	3e-08	5.4e-07	2.8e-07	1.7e-07	0.0	2.95e-06	1.49e-06	1e-08	298.31163262	298.46279941	298.31056829	-3.69e-06	-2.305e-05	-0.00012597
0.47312	3305.71364	3e-08	5.4e-07	2.8e-07	1.7e-07	0.0	2.95e-06	1.49e-06	1e-08	298.31151145	298.46253336	298.31042893	-4.62e-06	-2.302e-05	-0.00012578
0.47317	3305.92464	3e-08	5.4e-07	2.8e-07	1.7e-07	0.0	2.95e-06	1.49e-06	1e-08	298.31135975	298.46226772	298.31029109	-7.34e-06	-2.297e-05	-0.00012555
0.47323	3306.13557	3e-08	5.4e-07	2.8e-07	1.7e-07	0.0	2.95e-06	1.49e-06	1e-08	298.31111873	298.46200263	298.31015732	-7.34e-06	-2.297e-05	-0.00012555
0.47328	3306.34645	3e-08	5.4e-07	2.8e-07	1.7e-07	0.0	2.95e-06	1.49e-06	1e-08	298.3108777	298.46173754	298.31002355	-7.34e-06	-2.297e-05	-0.00012555
0.47334	3306.55727	3e-08	5.4e-07	2.8e-07	1.7e-07	0.0	2.95e-06	1.49e-06	1e-08	298.31063667	298.46147246	298.30988978	-4e-07	-2.296e-05	-0.00012543
0.47339	3306.76803	3e-08	5.4e-07	2.8e-07	1.7e-07	0.0	2.95e-06	1.49e-06	1e-08	298.31062342	298.46120742	298.30974644	-3.12e-06	-2.294e-05	-0.00012533
0.47345	3306.97874	3e-08	5.4e-07	2.8e-07	1.7e-07	0.0	2.95e-06	1.49e-06	1e-08	298.31052085	298.46094267	298.30960703	-5.38e-06	-2.291e-05	-0.00012522
0.48351	3344.52878	3e-08	5.4e-07	2.8e-07	1.7e-07	0.0	2.95e-06	1.49e-06	1e-08	298.28720824	298.41610287	298.28629068	-2.11e-06	-1.963e-05	-0.00010695
0.48357	3344.72838	3e-08	5.4e-07	2.8e-07	1.7e-07	0.0	2.95e-06	1.49e-06	1e-08	298.28713889	298.41587624	298.28617101	-6.33e-06	-1.956e-05	-0.00010664
0.48362	3344.92791	3e-08	5.4e-07	2.8e-07	1.7e-07	0.0	2.95e-06	1.49e-06	1e-08	298.28693076	298.4156504	298.28605763	-6.64e-06	-1.956e-05	-0.00010661
0.48368	3345.12738	3e-08	5.4e-07	2.8e-07	1.7e-07	0.0	2.95e-06	1.49e-06	1e-08	298.28671269	298.41542462	298.28594469	-6.64e-06	-1.956e-05	-0.00010661
0.48373	3345.32679	3e-08	5.4e-07	2.8e-07	1.7e-07	0.0	2.95e-06	1.49e-06	1e-08	298.28649462	298.41519883	298.28583176	-3.58e-06	-1.956e-05	-0.00010657
0.48379	3345.52614	3e-08	5.4e-07	2.8e-07	1.7e-07	0.0	2.95e-06	1.49e-06	1e-08	298.28637699	298.41497305	298.28571459	3.9e-07	-1.956e-05	-0.0001065
0.48384	3345.72543	3e-08	5.4e-07	2.8e-07	1.7e-07	0.0	2.95e-06	1.49e-06	1e-08	298.28638965	298.41474728	298.28559195	-5.08e-06	-1.952e-05	-0.00010636
0.4839	3345.92466	3e-08	5.4e-07	2.8e-07	1.7e-07	0.0	2.95e-06	1.49e-06	1e-08	298.28622288	298.41452199	298.28547712	-2.48e-06	-1.949e-05	-0.00010618
0.48395	3346.12382	3e-08	5.4e-07	2.8e-07	1.7e-07	0.0	2.95e-06	1.49e-06	1e-08	298.28614137	298.41429698	298.28535886	-5.2e-07	-1.947e-05	-0.00010605
0.48401	3346.32292	3e-08	5.4e-07	2.8e-07	1.7e-07	0.0	2.95e-06	1.49e-06	1e-08	298.28612436	298.41407219	298.285238	-5.2e-07	-1.947e-05	-0.00010605
0.48406	3346.52196	3e-08	5.4e-07	2.8e-07	1.7e-07	0.0	2.95e-06	1.49e-06	1e-08	298.28610735	298.41384739	298.28511715	-9.2e-07	-1.947e-05	-0.00010604
0.48412	3346.72094	3e-08	5.4e-07	2.8e-07	1.7e-07	0.0	2.95e-06	1.49e-06	1e-08	298.28607703	298.41362263	298.28499687	-7.57e-06	-1.943e-05	-0.0001059
0.48417	3346.91986	3e-08	5.4e-07	2.8e-07	1.7e-07	0.0	2.95e-06	1.49e-06	1e-08	298.28582829	298.41339837	298.28488606	-4.12e-06	-1.942e-05	-0.00010582
0.48423	3347.11871	3e-08	5.4e-07	2.8e-07	1.7e-07	0.0	2.95e-06	1.49e-06	1e-08	298.28569284	298.41317415	298.28477051	-2.97e-06	-1.941e-05	-0.00010572
0.48428	3347.3175	3e-08	5.4e-07	2.8e-07	1.7e-07	0.0	2.95e-06	1.49e-06	1e-08	298.28559532	298.41295013	298.28465347	-6.59e-06	-1.935e-05	-0.00010545
0.48434	3347.51623	3e-08	5.4e-07	2.8e-07	1.7e-07	0.0	2.95e-06	1.49e-06	1e-08	298.2853787	298.41272677	298.28454181	-6.59e-06	-1.935e-05	-0.00010545
0.48439	3347.7149	3e-08	5.4e-07	2.8e-07	1.7e-07	0.0	2.95e-06	1.49e-06	1e-08	298.28516209	298.41250341	298.28443015	-6.59e-06	-1.935e-05	-0.00010545
0.48445	3347.91351	3e-08	5.4e-07	2.8e-07	1.7e-07	0.0	2.95e-06	1.49e-06	1e-08	298.28494547	298.41228005	298.2843185	-1.71e-06	-1.935e-05	-0.00010537
0.49451	3383.19718	3e-08	5.4e-07	2.8e-07	1.7e-07	0.0	2.95e-06	1.49e-06	1e-08	298.26532104	298.37443406	298.26470992	-7.9e-07	-1.654e-05	-8.985e-05
0.49457	3383.38409	3e-08	5.4e-07	2.8e-07	1.7e-07	0.0	2.95e-06	1.49e-06	1e-08	298.26529495	298.37424314	298.26460808	-1.6e-07	-1.653e-05	-8.981e-05
0.49462	3383.57093	3e-08	5.4e-07	2.8e-07	1.7e-07	0.0	2.95e-06	1.49e-06	1e-08	298.2652897	298.37405229	298.2645054	-1.6e-07	-1.653e-05	-8.981e-05
0.49468	3383.75771	3e-08	5.4e-07	2.8e-07	1.7e-07	0.0	2.95e-06	1.49e-06	1e-08	298.26528445	298.37386143	298.26440272	-1.73e-06	-1.652e-05	-8.977e-05
0.49473	3383.94442	3e-08	5.4e-07	2.8e-07	1.7e-07	0.0	2.95e-06	1.49e-06	1e-08	298.26522776	298.37367069	298.26430227	-6.8e-06	-1.649e-05	-8.967e-05
0.49479	3384.13107	3e-08	5.4e-07	2.8e-07	1.7e-07	0.0	2.95e-06	1.49e-06	1e-08	298.26500438	298.37348032	298.26420904	-2.7e-06	-1.649e-05	-8.96e-05
0.49484	3384.31765	3e-08	5.4e-07	2.8e-07	1.7e-07	0.0	2.95e-06	1.49e-06	1e-08	298.2649155	298.37328997	298.26411016	-3.15e-06	-1.646e-05	-8.947e-05
0.4949	3384.50417	3e-08	5.4e-07	2.8e-07	1.7e-07	0.0	2.95e-06	1.49e-06	1e-08	298.26481187	298.3730999	298.26401205	-5.85e-06	-1.642e-05	-8.929e-05
0.49495	3384.69062	3e-08	5.4e-07	2.8e-07	1.7e-07	0.0	2.95e-06	1.49e-06	1e-08	298.26461949	298.37291031	298.26391795	-5.85e-06	-1.642e-05	-8.929e-05
0.49501	3384.87701	3e-08	5.4e-07	2.8e-07	1.7e-07	0.0	2.95e-06	1.49e-06	1e-08	298.26442712	298.37272072	298.26382384	-5.85e-06	-1.642e-05	-8.929e-05
0.49506	3385.06333	3e-08	5.4e-07	2.8e-07	1.7e-07	0.0	2.95e-06	1.49e-06	1e-08	298.26423474	298.37253112	298.26372973	-9.2e-07	-1.642e-05	-8.922e-05
0.49512	3385.24959	3e-08	5.4e-07	2.8e-07	1.7e-07	0.0	2.95e-06	1.49e-06	1e-08	298.26420444	298.37234152	298.26362879	-8e-07	-1.641e-05	-8.916e-05
0.49517	3385.43578	3e-08	5.4e-07	2.8e-07	1.7e-07	0.0	2.95e-06	1.49e-06	1e-08	298.26417801	298.37215204	298.26352776	-4.35e-06	-1.639e-05	-8.907e-05
0.49523	3385.6219	3e-08	5.4e-07	2.8e-07	1.7e-07	0.0	2.95e-06	1.49e-06	1e-08	298.26403502	298.37196286	298.2634318	-7.2e-07	-1.636e-05	-8.884e-05
0.49528	3385.80796	3e-08	5.4e-07	2.8e-07	1.7e-07	0.0	2.95e-06	1.49e-06	1e-08	298.26401146	298.37177404	298.263331	-1.4e-07	-1.635e-05	-8.881e-05
0.49534	3385.99396	3e-08	5.4e-07	2.8e-07	1.7e-07	0.0	2.95e-06	1.49e-06	1e-08	298.26400676	298.37158528	298.26322945	-1.4e-07	-1.635e-05	-8.881e-05
0.49539	3386.17989	3e-08	5.4e-07	2.8e-07	1.7e-07	0.0	2.95e-06	1.49e-06	1e-08	298.26400206	298.37139653	298.2631279	-1.73e-06	-1.634e-05	-8.877e-05
0.49545	3386.36575	3e-08	5.4e-07	2.8e-07	1.7e-07	0.0	2.95e-06	1.49e-06	1e-08	298.26394529	298.37120788	298.2630286	-6.74e-06	-1.631e-05	-8.867e-05
0.50551	3419.25543	3e-08	5.4e-07	2.8e-07	1.7e-07	0.0	2.95e-06	1.49e-06	1e-08	298.24727092	298.33928169	298.24654151	-5e-08	-1.397e-05	-7.576e-05
0.50556	3419.4289	3e-08	5.4e-07	2.8e-07	1.7e-07	0.0	2.95e-06	1.49e-06	1e-08	298.24726931	298.33912035	298.24645481	-4.81e-06	-1.395e-05	-7.567e-05
0.50562	3419.6023	3e-08	5.4e-07	2.8e-07	1.7e-07	0.0	2.95e-06	1.49e-06	1e-08	298.2471111	298.33895935	298.2463749	-4.22e-06	-1.394e-05	-7.562e-05
0.50567	3419.77563	3e-08	5.4e-07	2.8e-07	1.7e-07	0.0	2.95e-06	1.49e-06	1e-08	298.24697228	298.33879844	298.24629421	-1.43e-06	-1.394e-05	-7.557e-05
0.50573	3419.94889	3e-08	5.4e-07	2.8e-07	1.7e-07	0.0	2.95e-06	1.49e-06	1e-08	298.24692521	298.33863755	298.24620967	-4.79e-06	-1.388e-05	-7.532e-05
0.50578	3420.12208	3e-08	5.4e-07	2.8e-07	1.7e-07	0.0	2.95e-06	1.49e-06	1e-08	298.24676795	298.33847727	298.2461301	-5.01e-06	-1.388e-05	-7.531e-05
0.50584	3420.29521	3e-08	5.4e-07	2.8e-07	1.7e-07	0.0	2.95e-06	1.49e-06	1e-08	298.24660328	298.33831703	298.24605087	-5.01e-06	-1.388e-05	-7.531e-05
0.50589	3420.46826	3e-08	5.4e-07	2.8e-07	1.7e-07	0.0	2.95e-06	1.49e-06	1e-08	298.24643861	298.3381568	298.24597164	-4.27e-06	-1.388e-05	-7.53e-05
0.50595	3420.64124	3e-08	5.4e-07	2.8e-07	1.7e-07	0.0	2.95e-06	1.49e-06	1e-08	298.24629819	298.33799656	298.24589139	8e-07	-1.388e-05	-7.523e-05
0.506	3420.81416	3e-08	5.4e-07	2.8e-07	1.7e-07	0.0	2.95e-06	1.49e-06	1e-08	298.24632437	298.3378363	298.24580411	-2.25e-06	-1.386e-05	-7.516e-05
0.50606	3420.987	3e-08	5.4e-07	2.8e-07	1.7e-07	0.0	2.95e-06	1.49e-06	1e-08	298.24625058	298.33767629	298.24572118	-2.74e-06	-1.384e-05	-7.507e-05
0.50611	3421.15978	3e-08	5.4e-07	2.8e-07	1.7e-07	0.0	2.95e-06	1.49e-06	1e-08	298.24616062	298.33751649	298.24563904	-6e-08	-1.382e-05	-7.489e-05
0.50617	3421.33249	3e-08	5.4e-07	2.8e-07	1.7e-07	0.0	2.95e-06	1.49e-06	1e-08	298.24615878	298.33735699	298.24555335	-6e-08	-1.382e-05	-7.489e-05
0.50622	3421.50512	3e-08	5.4e-07	2.8e-07	1.7e-07	0.0	2.95e-06	1.49e-06	1e-08	298.24615693	298.33719748	298.24546766	-6e-08	-1.382e-05	-7.489e-05
0.50628	3421.67769	3e-08	5.4e-07	2.8e-07	1.7e-07	0.0	2.95e-06	1.49e-06	1e-08	298.24615508	298.33703798	298.24538197	-2.49e-06	-1.38e-05	-7.484e-05
0.50633	3421.85019	3e-08	5.4e-07	2.8e-07	1.7e-07	0.0	2.95e-06	1.49e-06	1e-08	298.24607325	298.33687864	298.24529974	-5.83e-06	-1.378e-05	-7.478e-05
0.50639	3422.02261	3e-08	5.4e-07	2.8e-07	1.7e-07	0.0	2.95e-06	1.49e-06	1e-08	298.24588162	298.33671954	298.24522227	-1.5e-06	-1.378e-05	-7.47e-05
0.50644	3422.19497	3e-08	5.4e-07	2.8e-07	1.7e-07	0.0	2.95e-06	1.49e-06	1e-08	298.24583239	298.33656048	298.24513881	-3.35e-06	-1.375e-05	-7.456e-05
0.5065	3422.36726	3e-08	5.4e-07	2.8e-07	1.7e-07	0.0	2.95e-06	1.49e-06	1e-08	298.24572232	298.33640177	298.24505811	-4.94e-06	-1.372e-05	-7.444e-05
0.51651	3452.53908	3e-08	5.4e-07	2.8e-07	1.7e-07	0.0	2.95e-06	1.49e-06	1e-08	298.23134795	298.30963524	298.23128532	2.68e-06	-1.18e-05	-6.382e-05
0.51656	3452.69821	3e-08	5.4e-07	2.8e-07	1.7e-07	0.0	2.95e-06	1.49e-06	1e-08	298.23143592	298.30949903	298.23120851	-1.6e-07	-1.177e-05	-6.373e-05
0.51662	3452.85727	3e-08	5.4e-07	2.8e-07	1.7e-07	0.0	2.95e-06	1.49e-06	1e-08	298.23143068	298.30936309	298.23113577	-6.5e-07	-1.176e-05	-6.367e-05
0.51667	3453.01625	3e-08	5.4e-07	2.8e-07	1.7e-07	0.0	2.95e-06	1.49e-06	1e-08	298.23140923	298.30922729	298.23106379	1.06e-06	-1.174e-05	-6.35e-05
0.51673	3453.17516	3e-08	5.4e-07	2.8e-07	1.7e-07	0.0	2.95e-06	1.49e-06	1e-08	298.23144403	298.30909179	298.23098961	1.49e-06	-1.172e-05	-6.343e-05
0.51678	3453.33399	3e-08	5.4e-07	2.8e-07	1.7e-07	0.0	2.95e-06	1.49e-06	1e-08	298.23149286	298.30895642	298.2309149	1.49e-06	-1.172e-05	-6.343e-05
0.51684	3453.49275	3e-08	5.4e-07	2.8e-07	1.7e-07	0.0	2.95e-06	1.49e-06	1e-08	298.23154169	298.30882105	298.2308402	1.49e-06	-1.172e-05	-6.343e-05
0.51689	3453.65144	3e-08	5.4e-07	2.8e-07	1.7e-07	0.0	2.95e-06	1.49e-06	1e-08	298.23159051	298.30868568	298.23076549	-3.35e-06	-1.17e-05	-6.338e-05
0.51695	3453.81005	3e-08	5.4e-07	2.8e-07	1.7e-07	0.0	2.95e-06	1.49e-06	1e-08	298.2314804	298.30855056	298.23069762	-4.37e-06	-1.169e-05	-6.333e-05
0.517	3453.96858	3e-08	5.4e-07	2.8e-07	1.7e-07	0.0	2.95e-06	1.49e-06	1e-08	298.23133678	298.30841559	298.23063124	-3.04e-06	-1.167e-05	-6.321e-05
0.51706	3454.12704	3e-08	5.4e-07	2.8e-07	1.7e-07	0.0	2.95e-06	1.49e-06	1e-08	298.23123702	298.30828082	298.23056312	-3.6e-06	-1.166e-05	-6.313e-05
0.51711	3454.28543	3e-08	5.4e-07	2.8e-07	1.7e-07	0.0	2.95e-06	1.49e-06	1e-08	298.2311187	298.30814625	298.23049589	-3.6e-06	-1.166e-05	-6.313e-05
0.51717	3454.44374	3e-08	5.4e-07	2.8e-07	1.7e-07	0.0	2.95e-06	1.49e-06	1e-08	298.23100038	298.30801168	298.23042867	-3.04e-06	-1.165e-05	-6.311e-05
0.51722	3454.60198	3e-08	5.4e-07	2.8e-07	1.7e-07	0.0	2.95e-06	1.49e-06	1e-08	298.23090058	298.30787713	298.23036067	-1.63e-06	-1.165e-05	-6.306e-05
0.51728	3454.76014	3e-08	5.4e-07	2.8e-07	1.7e-07	0.0	2.95e-06	1.49e-06	1e-08	298.23084704	298.30774265	298.23029076	-2.64e-06	-1.163e-05	-6.299e-05
0.51733	3454.91823	3e-08	5.4e-07	2.8e-07	1.7e-07	0.0	2.95e-06	1.49e-06	1e-08	298.23076041	298.30760835	298.23022234	-3.37e-06	-1.16e-05	-6.283e-05
0.51739	3455.07624	3e-08	5.4e-07	2.8e-07	1.7e-07	0.0	2.95e-06	1.49e-06	1e-08	298.23064982	298.30747439	298.23015512	-3.98e-06	-1.157e-05	-6.269e-05
0.51744	3455.23418	3e-08	5.4e-07	2.8e-07	1.7e-07	0.0	2.95e-06	1.49e-06	1e-08	298.23051903	298.30734076	298.23008892	-3.98e-06	-1.157e-05	-6.269e-05
0.5175	3455.39204	3e-08	5.4e-07	2.8e-07	1.7e-07	0.0	2.95e-06	1.49e-06	1e-08	298.23038823	298.30720712	298.23002273	-3.98e-06	-1.157e-05	-6.269e-05
0.52751	3482.84854	3e-08	5.4e-07	2.8e-07	1.7e-07	0.0	2.95e-06	1.49e-06	1e-08	298.21888703	298.28464059	298.21840713	-4.29e-06	-9.91e-06	-5.365e-05
0.52756	3482.99222	3e-08	5.4e-07	2.8e-07	1.7e-07	0.0	2.95e-06	1.49e-06	1e-08	298.21874614	298.2845261	298.21835172	-5.15e-06	-9.91e-06	-5.362e-05
0.52762	3483.13582	3e-08	5.4e-07	2.8e-07	1.7e-07	0.0	2.95e-06	1.49e-06	1e-08	298.21857702	298.28441171	298.21829756	-6.01e-06	-9.9e-06	-5.359e-05
0.52767	3483.27934	3e-08	5.4e-07	2.8e-07	1.7e-07	0.0	2.95e-06	1.49e-06	1e-08	298.21837965	298.28429742	298.21824464	-2.24e-06	-9.9e-06	-5.356e-05
0.52773	3483.42277	3e-08	5.4e-07	2.8e-07	1.7e-07	0.0	2.95e-06	1.49e-06	1e-08	298.21830604	298.28418308	298.21818647	9.1e-07	-9.91e-06	-5.353e-05
0.52778	3483.56613	3e-08	5.4e-07	2.8e-07	1.7e-07	0.0	2.95e-06	1.49e-06	1e-08	298.21833605	298.28406871	298.21812393	-2.29e-06	-9.89e-06	-5.347e-05
0.52784	3483.70941	3e-08	5.4e-07	2.8e-07	1.7e-07	0.0	2.95e-06	1.49e-06	1e-08	298.21826063	298.28395455	298.21806594	1.73e-06	-9.89e-06	-5.344e-05
0.52789	3483.8526	3e-08	5.4e-07	2.8e-07	1.7e-07	0.0	2.95e-06	1.49e-06	1e-08	298.21831744	298.28384034	298.21800235	2.99e-06	-9.89e-06	-5.34e-05
0.52795	3483.99572	3e-08	5.4e-07	2.8e-07	1.7e-07	0.0	2.95e-06	1.49e-06	1e-08	298.21841566	298.28372619	298.21793705	2.75e-06	-9.88e-06	-5.335e-05
0.528	3484.13875	3e-08	5.4e-07	2.8e-07	1.7e-07	0.0	2.95e-06	1.49e-06	1e-08	298.2185061	298.28361214	298.21787213	-3.27e-06	-9.85e-06	-5.328e-05
0.52806	3484.28171	3e-08	5.4e-07	2.8e-07	1.7e-07	0.0	2.95e-06	1.49e-06	1e-08	298.21839862	298.28349841	298.21781572	-1.27e-06	-9.85e-06	-5.325e-05
0.52811	3484.42458	3e-08	5.4e-07	2.8e-07	1.7e-07	0.0	2.95e-06	1.49e-06	1e-08	298.21835694	298.2833847	298.21775656	-3.97e-06	-9.83e-06	-5.319e-05
0.52817	3484.56738	3e-08	5.4e-07	2.8e-07	1.7e-07	0.0	2.95e-06	1.49e-06	1e-08	298.21822663	298.28327119	298.21770123	-4.92e-06	-9.82e-06	-5.314e-05
0.52822	3484.71009	3e-08	5.4e-07	2.8e-07	1.7e-07	0.0	2.95e-06	1.49e-06	1e-08	298.21806479	298.28315781	298.21764731	-3.89e-06	-9.81e-06	-5.31e-05
0.52828	3484.85272	3e-08	5.4e-07	2.8e-07	1.7e-07	0.0	2.95e-06	1.49e-06	1e-08	298.21793679	298.28304449	298.21759199	-8.6e-07	-9.82e-06	-5.306e-05
0.52833	3484.99527	3e-08	5.4e-07	2.8e-07	1.7e-07	0.0	2.95e-06	1.49e-06	1e-08	298.21790842	298.28293115	298.21753246	-2.3e-06	-9.8e-06	-5.301e-05
0.52839	3485.13774	3e-08	5.4e-07	2.8e-07	1.7e-07	0.0	2.95e-06	1.49e-06	1e-08	298.21783271	298.28281797	298.21747501	6e-08	-9.8e-06	-5.298e-05
0.52844	3485.28013	3e-08	5.4e-07	2.8e-07	1.7e-07	0.0	2.95e-06	1.49e-06	1e-08	298.21783466	298.2827048	298.21741429	7.7e-07	-9.8e-06	-5.293e-05
0.5285	3485.42243	3e-08	5.4e-07	2.8e-07	1.7e-07	0.0	2.95e-06	1.49e-06	1e-08	298.21785984	298.28259169	298.21735264	1.4e-06	-9.79e-06	-5.289e-05
0.53851	3509.93386	3e-08	5.4e-07	2.8e-07	1.7e-07	0.0	2.95e-06	1.49e-06	1e-08	298.2079214	298.26355557	298.20757839	-5.68e-06	-8.35e-06	-4.519e-05
0.53856	3510.06068	3e-08	5.4e-07	2.8e-07	1.7e-07	0.0	2.95e-06	1.49e-06	1e-08	298.20773458	298.26345911	298.20753464	-8.2e-07	-8.36e-06	-4.516e-05
0.53862	3510.18741	3e-08	5.4e-07	2.8e-07	1.7e-07	0.0	2.95e-06	1.49e-06	1e-08	298.20770766	298.26336256	298.20748411	-9.1e-07	-8.35e-06	-4.513e-05
0.53867	3510.31405	3e-08	5.4e-07	2.8e-07	1.7e-07	0.0	2.95e-06	1.49e-06	1e-08	298.20767788	298.2632661	298.20743374	-1.02e-06	-8.35e-06	-4.509e-05
0.53873	3510.4406	3e-08	5.4e-07	2.8e-07	1.7e-07	0.0	2.95e-06	1.49e-06	1e-08	298.20764445	298.26316973	298.20738357	1.19e-06	-8.35e-06	-4.506e-05
0.53878	3510.56706	3e-08	5.4e-07	2.8e-07	1.7e-07	0.0	2.95e-06	1.49e-06	1e-08	298.20768368	298.26307335	298.20733034	2.07e-06	-8.34e-06	-4.502e-05
0.53884	3510.69344	3e-08	5.4e-07	2.8e-07	1.7e-07	0.0	2.95e-06	1.49e-06	1e-08	298.20775179	298.26297703	298.20727592	4.9e-07	-8.33e-06	-4.498e-05
0.53889	3510.81972	3e-08	5.4e-07	2.8e-07	1.7e-07	0.0	2.95e-06	1.49e-06	1e-08	298.20776784	298.26288085	298.20722377	-3.06e-06	-8.31e-06	-4.492e-05
0.53895	3510.94592	3e-08	5.4e-07	2.8e-07	1.7e-07	0.0	2.95e-06	1.49e-06	1e-08	298.20766722	298.26278488	298.20717665	-7.9e-07	-8.31e-06	-4.489e-05
0.539	3511.07203	3e-08	5.4e-07	2.8e-07	1.7e-07	0.0	2.95e-06	1.49e-06	1e-08	298.20764129	298.26268891	298.20712638	-3.7e-06	-8.29e-06	-4.484e-05
0.53906	3511.19805	3e-08	5.4e-07	2.8e-07	1.7e-07	0.0	2.95e-06	1.49e-06	1e-08	298.20751974	298.26259312	298.20708024	-4.56e-06	-8.29e-06	-4.48e-05
0.53911	3511.32398	3e-08	5.4e-07	2.8e-07	1.7e-07	0.0	2.95e-06	1.49e-06	1e-08	298.20736994	298.26249745	298.20703536	-5.4e-06	-8.28e-06	-4.476e-05
0.53917	3511.44982	3e-08	5.4e-07	2.8e-07	1.7e-07	0.0	2.95e-06	1.49e-06	1e-08	298.20719252	298.2624019	298.2069917	-1.08e-06	-8.28e-06	-4.474e-05
0.53922	3511.57557	3e-08	5.4e-07	2.8e-07	1.7e-07	0.0	2.95e-06	1.49e-06	1e-08	298.2071569	298.26230627	298.20694202	-5.4e-07	-8.28e-06	-4.47e-05
0.53928	3511.70123	3e-08	5.4e-07	2.8e-07	1.7e-07	0.0	2.95e-06	1.49e-06	1e-08	298.20713918	298.2622107	298.20689163	-1.45e-06	-8.27e-06	-4.466e-05
0.53933	3511.82681	3e-08	5.4e-07	2.8e-07	1.7e-07	0.0	2.95e-06	1.49e-06	1e-08	298.20709157	298.26211524	298.20684255	1.16e-06	-8.27e-06	-4.463e-05
0.53939	3511.95229	3e-08	5.4e-07	2.8e-07	1.7e-07	0.0	2.95e-06	1.49e-06	1e-08	298.20712966	298.26201978	298.20678986	2.04e-06	-8.26e-06	-4.459e-05
0.53944	3512.07769	3e-08	5.4e-07	2.8e-07	1.7e-07	0.0	2.95e-06	1.49e-06	1e-08	298.20719682	298.26192436	298.20673596	1.75e-06	-8.26e-06	-4.456e-05
0.5395	3512.20299	3e-08	5.4e-07	2.8e-07	1.7e-07	0.0	2.95e-06	1.49e-06	1e-08	298.20725431	298.26182903	298.20668253	-3.33e-06	-8.23e-06	-4.45e-05
0.54951	3533.46617	3e-08	5.4e-07	2.8e-07	1.7e-07	0.0	2.95e-06	1.49e-06	1e-08	298.19894245	298.2457945	298.19845492	-2.31e-06	-7.04e-06	-3.804e-05
0.54956	3533.5742	3e-08	5.4e-07	2.8e-07	1.7e-07	0.0	2.95e-06	1.49e-06	1e-08	298.1988665	298.24571318	298.19841463	-1.19e-06	-7.04e-06	-3.801e-05
0.54962	3533.68214	3e-08	5.4e-07	2.8e-07	1.7e-07	0.0	2.95e-06	1.49e-06	1e-08	298.1988275	298.24563189	298.19837279	-3.73e-06	-7.03e-06	-3.797e-05
0.54967	3533.78997	3e-08	5.4e-07	2.8e-07	1.7e-07	0.0	2.95e-06	1.49e-06	1e-08	298.19870507	298.24555076	298.19833457	-4.54e-06	-7.02e-06	-3.794e-05
0.54973	3533.8977	3e-08	5.4e-07	2.8e-07	1.7e-07	0.0	2.95e-06	1.49e-06	1e-08	298.19855573	298.24546974	298.19829753	-4.65e-06	-7.01e-06	-3.79e-05
0.54978	3534.00533	3e-08	5.4e-07	2.8e-07	1.7e-07	0.0	2.95e-06	1.49e-06	1e-08	298.19840283	298.24538878	298.19826068	-5e-08	-7.02e-06	-3.789e-05
0.54984	3534.11286	3e-08	5.4e-07	2.8e-07	1.7e-07	0.0	2.95e-06	1.49e-06	1e-08	298.19840132	298.24530773	298.19821739	-1.04e-06	-7.01e-06	-3.785e-05
0.54989	3534.22029	3e-08	5.4e-07	2.8e-07	1.7e-07	0.0	2.95e-06	1.49e-06	1e-08	298.19836717	298.24522679	298.19817554	-7e-07	-7e-06	-3.782e-05
0.54995	3534.32762	3e-08	5.4e-07	2.8e-07	1.7e-07	0.0	2.95e-06	1.49e-06	1e-08	298.19834414	298.2451459	298.19813325	1.37e-06	-7.01e-06	-3.779e-05
0.55	3534.43485	3e-08	5.4e-07	2.8e-07	1.7e-07	0.0	2.95e-06	1.49e-06	1e-08	298.198389	298.24506501	298.19808809	3.64726473	-2.49001136	19.79094613
