# Supplementary material for: Dataset for the simulated biomass pyrolysis in rotary kilns with varying particle residence time distributions
Source: Data Brief. 2021 Nov 23;39:107603. doi: 10.1016/j.dib.2021.107603 (PMC8633881; doi:10.1016/j.dib.2021.107603)
Supplement: Supplementary Data S1 — Supplementary Raw Research Data. This is open data under the CC BY license http://creativecommons.org/licenses/by/4.0/ [file mmc1.zip › supplementary/100/logFiles/log_Pe8]

l,m	Tau,s	F_w,kg/s	F_is,kg/s	F_c,kg/s	F_rt,kg/s	F_w_wet,kg/s	F_it,kg/s	F_g,kg/s	F_H2O_g,kg/s	T_b,K	T_g,K	T_w,K	q_bed,kW/m	q_gas,kW/m	q_loss,kW/m
5e-05	0.25718	0.0	0.0	0.0	0.0	5.47e-06	0.0	0.0	0.0	362.84639957	799.17138898	813.54758859	10.15556317	-0.03579557	-0.39884154
0.00011	0.77153	0.0	0.0	0.0	0.0	5.47e-06	0.0	0.0	0.0	416.79932062	789.2657103	798.7753735	8.70387552	-0.04386304	-0.38807644
0.00016	1.28586	1e-08	0.0	0.0	0.0	5.46e-06	0.0	0.0	0.0	461.86134844	777.08932688	786.0683403	7.45688172	-0.03694826	-0.37880292
0.00022	1.80017	5e-08	0.0	0.0	0.0	5.42e-06	0.0	0.0	0.0	499.65557809	766.70549737	775.11588359	6.38593637	-0.03041047	-0.37080737
0.00027	2.31445	2.3e-07	0.0	0.0	0.0	5.24e-06	0.0	0.0	0.0	531.43683437	757.80099376	765.66949761	5.46675798	-0.02355942	-0.36390822
0.00033	2.8287	7.2e-07	0.0	0.0	0.0	4.75e-06	0.0	0.0	0.0	558.18668663	750.16994254	757.51406287	4.67885943	-0.01654455	-0.35794823
0.00038	3.34293	1.64e-06	0.0	0.0	0.0	3.83e-06	0.0	0.0	0.0	580.70343364	743.57017035	750.46366245	4.0040029	-0.00864729	-0.35279135
0.00044	3.85714	2.87e-06	0.0	0.0	0.0	2.6e-06	0.0	0.0	0.0	599.68331845	737.74820647	744.3571743	3.42512211	0.00219405	-0.3483196
0.00049	4.37133	4.01e-06	0.0	0.0	0.0	1.44e-06	0.0	0.0	0.0	615.73943596	732.38176935	739.05471436	2.92663413	0.01771408	-0.34443076
0.0105	97.54881	1.6e-07	5.5e-07	2.5e-07	2.9e-07	0.0	2.88e-06	1.34e-06	1e-08	646.17468926	648.81010904	644.96999181	-0.0193168	-0.04124787	-0.27226154
0.01056	98.05855	1.5e-07	5.5e-07	2.5e-07	2.9e-07	0.0	2.88e-06	1.34e-06	1e-08	645.87507559	648.51511463	644.67268713	-0.0192684	-0.04121915	-0.272027
0.01061	98.56826	1.5e-07	5.5e-07	2.5e-07	2.9e-07	-0.0	2.88e-06	1.34e-06	1e-08	645.57569592	648.22032241	644.37560354	-0.01922055	-0.04119039	-0.27179379
0.01067	99.07795	1.5e-07	5.5e-07	2.5e-07	2.9e-07	0.0	2.88e-06	1.34e-06	1e-08	645.27655005	647.92573157	644.07873986	-0.01917299	-0.04116141	-0.27156066
0.01072	99.58761	1.5e-07	5.5e-07	2.5e-07	2.9e-07	-0.0	2.88e-06	1.34e-06	1e-08	644.97763695	647.63134239	643.78209611	-0.01912598	-0.04113239	-0.27132881
0.01078	100.09725	1.5e-07	5.5e-07	2.5e-07	2.9e-07	-0.0	2.88e-06	1.34e-06	1e-08	644.67895555	647.33715409	643.48567118	-0.01907891	-0.04110295	-0.27109533
0.01083	100.60686	1.5e-07	5.5e-07	2.5e-07	2.9e-07	-0.0	2.88e-06	1.35e-06	1e-08	644.38050849	647.04316843	643.1894667	-0.01903189	-0.04107316	-0.27086066
0.01089	101.11645	1.5e-07	5.5e-07	2.5e-07	2.9e-07	0.0	2.88e-06	1.35e-06	1e-08	644.08229651	646.7493868	642.89348392	-0.01898619	-0.04104383	-0.27063126
0.01094	101.62602	1.5e-07	5.5e-07	2.5e-07	2.8e-07	-0.0	2.88e-06	1.35e-06	1e-08	643.78431397	646.45580493	642.59771794	-0.01893985	-0.04101372	-0.27039723
0.011	102.13556	1.5e-07	5.5e-07	2.5e-07	2.8e-07	-0.0	2.88e-06	1.35e-06	1e-08	643.48656619	646.1624272	642.30217325	-0.01889396	-0.04098353	-0.27016411
0.01105	102.64508	1.5e-07	5.5e-07	2.5e-07	2.8e-07	-0.0	2.88e-06	1.35e-06	1e-08	643.18905212	645.86925316	642.00684911	-0.01884919	-0.0409537	-0.26993527
0.01111	103.15457	1.5e-07	5.5e-07	2.5e-07	2.8e-07	-0.0	2.88e-06	1.35e-06	1e-08	642.89176767	645.57627939	641.71174158	-0.01880347	-0.04092288	-0.26970025
0.01116	103.66404	1.5e-07	5.5e-07	2.5e-07	2.8e-07	-0.0	2.88e-06	1.35e-06	1e-08	642.59471918	645.28351163	641.41685662	-0.01875924	-0.04089269	-0.26947147
0.01122	104.17348	1.5e-07	5.5e-07	2.5e-07	2.8e-07	0.0	2.88e-06	1.35e-06	1e-08	642.29790055	644.99094474	641.12218845	-0.01871416	-0.04086155	-0.26923688
0.01127	104.6829	1.5e-07	5.5e-07	2.5e-07	2.8e-07	-0.0	2.88e-06	1.35e-06	1e-08	642.00131719	644.69858415	640.82774268	-0.01867068	-0.04083117	-0.26900933
0.01133	105.1923	1.5e-07	5.5e-07	2.5e-07	2.8e-07	-0.0	2.88e-06	1.35e-06	1e-08	641.7049627	644.406424	640.53351276	-0.01862607	-0.04079963	-0.2687744
0.01138	105.70167	1.4e-07	5.5e-07	2.5e-07	2.8e-07	0.0	2.89e-06	1.35e-06	1e-08	641.40884439	644.11447111	640.23950582	-0.01858282	-0.04076869	-0.26854526
0.01144	106.21101	1.4e-07	5.5e-07	2.5e-07	2.8e-07	0.0	2.89e-06	1.35e-06	1e-08	641.11295635	643.82272069	639.94571649	-0.01853948	-0.04073733	-0.26831427
0.01149	106.72034	1.4e-07	5.5e-07	2.5e-07	2.8e-07	0.0	2.89e-06	1.36e-06	1e-08	640.81730061	643.53117469	639.65214665	-0.01849669	-0.04070602	-0.26808487
0.0215	199.00812	1.1e-07	5.4e-07	2.7e-07	2.3e-07	-0.0	2.9e-06	1.42e-06	1e-08	590.74986585	593.93128887	589.82368052	-0.0135971	-0.03418879	-0.22897088
0.02156	199.51294	1.1e-07	5.4e-07	2.7e-07	2.3e-07	-0.0	2.9e-06	1.42e-06	1e-08	590.49435187	593.67762574	589.56922637	-0.0135773	-0.03415022	-0.22875514
0.02161	200.01774	1.1e-07	5.4e-07	2.7e-07	2.3e-07	-0.0	2.9e-06	1.42e-06	1e-08	590.2390695	593.42418043	589.31499324	-0.01355864	-0.03411334	-0.22854891
0.02167	200.52251	1.1e-07	5.4e-07	2.7e-07	2.3e-07	-0.0	2.9e-06	1.42e-06	1e-08	589.98399982	593.1709434	589.06097175	-0.01353135	-0.03405926	-0.2282466
0.02172	201.02726	1.1e-07	5.4e-07	2.7e-07	2.3e-07	0.0	2.9e-06	1.42e-06	1e-08	589.72924459	592.91801186	588.80726053	-0.01352423	-0.03404473	-0.22816536
0.02178	201.53198	1.1e-07	5.4e-07	2.7e-07	2.3e-07	0.0	2.9e-06	1.42e-06	1e-08	589.47456839	592.66516241	588.55363301	-0.01350688	-0.03401085	-0.22797595
0.02183	202.03668	1.1e-07	5.4e-07	2.7e-07	2.3e-07	0.0	2.9e-06	1.42e-06	1e-08	589.22009726	592.41250439	588.30019954	-0.01348737	-0.0339719	-0.22775818
0.02189	202.54135	1.1e-07	5.4e-07	2.7e-07	2.3e-07	0.0	2.9e-06	1.42e-06	1e-08	588.96584738	592.16006654	588.0469898	-0.01346912	-0.03393549	-0.22755471
0.02194	203.046	1.1e-07	5.4e-07	2.7e-07	2.3e-07	0.0	2.9e-06	1.42e-06	1e-08	588.71181028	591.90783443	587.79398905	-0.01344203	-0.03388125	-0.22725164
0.022	203.55063	1.1e-07	5.4e-07	2.7e-07	2.3e-07	-0.0	2.9e-06	1.42e-06	1e-08	588.45808752	591.655909	587.54129969	-0.01343421	-0.03386561	-0.22716423
0.02205	204.05523	1.1e-07	5.4e-07	2.7e-07	2.3e-07	-0.0	2.9e-06	1.42e-06	1e-08	588.20445717	591.40407199	587.28870015	-0.0134185	-0.03383365	-0.22698567
0.02211	204.5598	1.1e-07	5.4e-07	2.7e-07	2.3e-07	-0.0	2.9e-06	1.42e-06	1e-08	587.95100624	591.15241569	587.03628443	-0.0133984	-0.03379387	-0.22676339
0.02216	205.06435	1.1e-07	5.4e-07	2.7e-07	2.3e-07	-0.0	2.9e-06	1.42e-06	1e-08	587.69779552	590.90098438	586.78409679	-0.01337929	-0.03375533	-0.22654809
0.02222	205.56887	1.1e-07	5.4e-07	2.7e-07	2.3e-07	0.0	2.9e-06	1.42e-06	1e-08	587.44480754	590.6497711	586.53213054	-0.01336195	-0.0337203	-0.22635242
0.02227	206.07337	1.1e-07	5.4e-07	2.7e-07	2.2e-07	-0.0	2.9e-06	1.42e-06	1e-08	587.19202191	590.39875598	586.28036555	-0.0133429	-0.03368179	-0.22613735
0.02233	206.57785	1.1e-07	5.4e-07	2.7e-07	2.2e-07	0.0	2.9e-06	1.42e-06	1e-08	586.93946078	590.14795875	586.02882178	-0.01332319	-0.03364179	-0.22591401
0.02238	207.0823	1.1e-07	5.4e-07	2.7e-07	2.2e-07	0.0	2.9e-06	1.42e-06	1e-08	586.68713165	589.89738792	585.7775078	-0.01330897	-0.03361291	-0.22575274
0.02244	207.58673	1.1e-07	5.4e-07	2.7e-07	2.2e-07	0.0	2.9e-06	1.42e-06	1e-08	586.43497017	589.64698058	585.52635978	-0.01328974	-0.03357383	-0.22553445
0.02249	208.09113	1.1e-07	5.4e-07	2.7e-07	2.2e-07	-0.0	2.9e-06	1.42e-06	1e-08	586.18303573	589.3967945	585.27543643	-0.01327297	-0.03353966	-0.22534368
0.0325	299.47843	1.1e-07	5.4e-07	2.7e-07	2.2e-07	-0.0	2.9e-06	1.42e-06	1e-08	543.59814729	547.05905197	542.84691061	-0.01064691	-0.02762762	-0.19209986
0.03256	299.97828	1.1e-07	5.4e-07	2.7e-07	2.2e-07	-0.0	2.9e-06	1.42e-06	1e-08	543.38136812	546.8433038	542.63088007	-0.01063454	-0.02759794	-0.19193034
0.03261	300.4781	1.1e-07	5.4e-07	2.7e-07	2.2e-07	0.0	2.9e-06	1.42e-06	1e-08	543.16476989	546.62773249	542.41502855	-0.01062217	-0.02756825	-0.19176072
0.03267	300.9779	1.1e-07	5.4e-07	2.7e-07	2.2e-07	0.0	2.9e-06	1.42e-06	1e-08	542.94835211	546.4123381	542.19935616	-0.01060995	-0.02753861	-0.19159137
0.03272	301.47767	1.1e-07	5.4e-07	2.7e-07	2.2e-07	0.0	2.9e-06	1.42e-06	1e-08	542.73211181	546.1971204	541.98386281	-0.01059762	-0.027509	-0.19142218
0.03278	301.97742	1.1e-07	5.4e-07	2.7e-07	2.2e-07	0.0	2.9e-06	1.42e-06	1e-08	542.51605184	545.98207926	541.76854819	-0.0105854	-0.02747948	-0.19125333
0.03283	302.47714	1.1e-07	5.4e-07	2.7e-07	2.2e-07	0.0	2.9e-06	1.42e-06	1e-08	542.30017033	545.76721434	541.55341207	-0.01057318	-0.02744994	-0.19108444
0.03289	302.97683	1.1e-07	5.4e-07	2.7e-07	2.2e-07	-0.0	2.9e-06	1.42e-06	1e-08	542.08446743	545.5525257	541.33845449	-0.01056092	-0.0274204	-0.19091553
0.03294	303.4765	1.1e-07	5.4e-07	2.7e-07	2.2e-07	-0.0	2.9e-06	1.42e-06	1e-08	541.86894379	545.33801335	541.12367542	-0.01054858	-0.02739091	-0.19074688
0.033	303.97615	1.1e-07	5.4e-07	2.7e-07	2.2e-07	-0.0	2.9e-06	1.42e-06	1e-08	541.65360198	545.12367705	540.90907448	-0.01053642	-0.02736147	-0.1905784
0.03305	304.47577	1.1e-07	5.4e-07	2.7e-07	2.2e-07	-0.0	2.9e-06	1.42e-06	1e-08	541.43843808	544.90951665	540.6946517	-0.0105242	-0.0273321	-0.19041028
0.03311	304.97537	1.1e-07	5.4e-07	2.7e-07	2.2e-07	-0.0	2.9e-06	1.42e-06	1e-08	541.22345412	544.69553182	540.48040663	-0.01051199	-0.02730272	-0.19024209
0.03316	305.47494	1.1e-07	5.4e-07	2.7e-07	2.2e-07	0.0	2.9e-06	1.42e-06	1e-08	541.00864974	544.48172262	540.26633936	-0.0104998	-0.02727333	-0.19007385
0.03322	305.97448	1.1e-07	5.4e-07	2.7e-07	2.2e-07	0.0	2.9e-06	1.42e-06	1e-08	540.79402456	544.2680891	540.05244996	-0.01048779	-0.027244	-0.18990592
0.03327	306.47401	1.1e-07	5.4e-07	2.7e-07	2.2e-07	0.0	2.9e-06	1.42e-06	1e-08	540.57957492	544.054631	539.83873835	-0.01047564	-0.02721471	-0.18973811
0.03333	306.9735	1.1e-07	5.4e-07	2.7e-07	2.2e-07	0.0	2.9e-06	1.42e-06	1e-08	540.36530414	543.84134817	539.6252042	-0.01046358	-0.02718548	-0.18957063
0.03338	307.47297	1.1e-07	5.4e-07	2.7e-07	2.2e-07	0.0	2.9e-06	1.42e-06	1e-08	540.15121102	543.62824034	539.41184727	-0.01045157	-0.02715628	-0.18940326
0.03344	307.97242	1.1e-07	5.4e-07	2.7e-07	2.2e-07	-0.0	2.9e-06	1.42e-06	1e-08	539.9372944	543.41530741	539.19866753	-0.01043951	-0.02712705	-0.18923574
0.03349	308.47184	1.1e-07	5.4e-07	2.7e-07	2.2e-07	-0.0	2.9e-06	1.42e-06	1e-08	539.72355523	543.20254949	538.98566506	-0.01042737	-0.02709786	-0.18906842
0.0435	398.9476	1.1e-07	5.4e-07	2.7e-07	2.2e-07	-0.0	2.9e-06	1.43e-06	1e-08	503.65817593	507.26571999	503.04003752	-0.00850977	-0.02227989	-0.16084864
0.04356	399.44241	1.1e-07	5.4e-07	2.7e-07	2.2e-07	-0.0	2.9e-06	1.43e-06	1e-08	503.47429729	507.08288495	502.85738417	-0.00849603	-0.02225602	-0.16070538
0.04361	399.9372	1.1e-07	5.4e-07	2.7e-07	2.2e-07	-0.0	2.9e-06	1.43e-06	1e-08	503.290666	506.9002021	502.67487919	-0.00848492	-0.02223213	-0.16056205
0.04367	400.43196	1.1e-07	5.4e-07	2.7e-07	2.2e-07	-0.0	2.9e-06	1.43e-06	1e-08	503.10722518	506.71767157	502.49252635	-0.00847202	-0.02220825	-0.16041875
0.04372	400.92669	1.1e-07	5.4e-07	2.7e-07	2.2e-07	-0.0	2.9e-06	1.43e-06	1e-08	502.92401372	506.53529329	502.3103231	-0.00843568	-0.02218457	-0.16027599
0.04378	401.4214	1.1e-07	5.4e-07	2.7e-07	2.2e-07	-0.0	2.9e-06	1.43e-06	1e-08	502.74153883	506.35306605	502.12823606	-0.00841117	-0.02216079	-0.16013295
0.04383	401.91608	1.1e-07	5.4e-07	2.7e-07	2.2e-07	-0.0	2.9e-06	1.43e-06	1e-08	502.55954453	506.17099044	501.94628208	-0.00839966	-0.02213702	-0.15999017
0.04389	402.41074	1.1e-07	5.4e-07	2.7e-07	2.2e-07	-0.0	2.9e-06	1.43e-06	1e-08	502.37775022	505.98906662	501.76447906	-0.00839516	-0.02211326	-0.15984753
0.04394	402.90537	1.1e-07	5.4e-07	2.7e-07	2.2e-07	-0.0	2.9e-06	1.43e-06	1e-08	502.19600435	505.80729468	501.58283669	-0.00838443	-0.02208949	-0.15970476
0.044	403.39998	1.1e-07	5.4e-07	2.7e-07	2.2e-07	-0.0	2.9e-06	1.43e-06	1e-08	502.01444173	505.62567453	501.40134636	-0.0084028	-0.02206572	-0.15956245
0.04405	403.89456	1.1e-07	5.4e-07	2.7e-07	2.2e-07	-0.0	2.9e-06	1.43e-06	1e-08	501.83243266	505.44420662	501.22004831	-0.00840934	-0.02204195	-0.15941995
0.04411	404.38912	1.1e-07	5.4e-07	2.7e-07	2.2e-07	-0.0	2.9e-06	1.43e-06	1e-08	501.65023314	505.26289078	501.03892619	-0.0084079	-0.02201825	-0.15927764
0.04416	404.88365	1.1e-07	5.4e-07	2.7e-07	2.2e-07	-0.0	2.9e-06	1.43e-06	1e-08	501.46801594	505.08172659	500.85796862	-0.00839105	-0.02199469	-0.15913573
0.04422	405.37815	1.1e-07	5.4e-07	2.7e-07	2.2e-07	-0.0	2.9e-06	1.43e-06	1e-08	501.2861152	504.90071319	500.6771536	-0.00838305	-0.02197104	-0.15899358
0.04427	405.87263	1.1e-07	5.4e-07	2.7e-07	2.2e-07	-0.0	2.9e-06	1.43e-06	1e-08	501.10433901	504.71985108	500.49649376	-0.00835402	-0.02194757	-0.1588519
0.04433	406.36709	1.1e-07	5.4e-07	2.7e-07	2.2e-07	-0.0	2.9e-06	1.43e-06	1e-08	500.92314383	504.53913917	500.31595917	-0.00832389	-0.02192411	-0.15871025
0.04438	406.86152	1.1e-07	5.4e-07	2.7e-07	2.2e-07	-0.0	2.9e-06	1.43e-06	1e-08	500.74255366	504.35857739	500.13554825	-0.00830136	-0.02190061	-0.15856852
0.04444	407.35592	1.1e-07	5.4e-07	2.7e-07	2.2e-07	-0.0	2.9e-06	1.43e-06	1e-08	500.56240355	504.17816605	499.95527172	-0.00830157	-0.02187712	-0.15842722
0.04449	407.8503	1.1e-07	5.4e-07	2.7e-07	2.2e-07	-0.0	2.9e-06	1.43e-06	1e-08	500.38220122	503.99790544	499.77516094	-0.00829089	-0.02185362	-0.15828571
0.05455	497.89286	1.1e-07	5.4e-07	2.7e-07	2.2e-07	-0.0	2.9e-06	1.43e-06	1e-08	469.78296243	473.43009415	469.2736977	-0.00677481	-0.01796773	-0.13434012
0.05461	498.38254	1.1e-07	5.4e-07	2.7e-07	2.2e-07	-0.0	2.9e-06	1.43e-06	1e-08	469.62901677	473.2756621	469.11978011	-0.00678488	-0.01794851	-0.13421924
0.05466	498.8722	1.1e-07	5.4e-07	2.7e-07	2.2e-07	-0.0	2.9e-06	1.43e-06	1e-08	469.47480668	473.12136129	468.96601942	-0.00680004	-0.01792927	-0.13409842
0.05472	499.36183	1.1e-07	5.4e-07	2.7e-07	2.2e-07	-0.0	2.9e-06	1.43e-06	1e-08	469.32021668	472.96719185	468.81242269	-0.00678141	-0.01791023	-0.13397784
0.05477	499.85144	1.1e-07	5.4e-07	2.7e-07	2.2e-07	-0.0	2.9e-06	1.43e-06	1e-08	469.16601456	472.81315227	468.6589424	-0.00674853	-0.01789128	-0.13385742
0.05483	500.34102	1.1e-07	5.4e-07	2.7e-07	2.2e-07	-0.0	2.9e-06	1.43e-06	1e-08	469.01252449	472.65924185	468.50555842	-0.00674021	-0.01787222	-0.13373701
0.05488	500.83058	1.1e-07	5.4e-07	2.7e-07	2.2e-07	-0.0	2.9e-06	1.43e-06	1e-08	468.85918822	472.50546151	468.3523051	-0.00674345	-0.01785314	-0.13361669
0.05494	501.32011	1.1e-07	5.4e-07	2.7e-07	2.2e-07	-0.0	2.9e-06	1.43e-06	1e-08	468.705743	472.3518116	468.19919851	-0.00674289	-0.01783409	-0.13349645
0.05499	501.80961	1.1e-07	5.4e-07	2.7e-07	2.2e-07	-0.0	2.9e-06	1.43e-06	1e-08	468.55227521	472.19829189	468.04623325	-0.0067459	-0.01781506	-0.13337636
0.05505	502.29909	1.1e-07	5.4e-07	2.7e-07	2.2e-07	-0.0	2.9e-06	1.43e-06	1e-08	468.39870381	472.04490237	467.89341414	-0.00674193	-0.01779606	-0.13325627
0.0551	502.78854	1.1e-07	5.4e-07	2.7e-07	2.2e-07	-0.0	2.9e-06	1.43e-06	1e-08	468.24518749	471.89164279	467.74073141	-0.00672684	-0.01777714	-0.1331364
0.05516	503.27797	1.1e-07	5.4e-07	2.7e-07	2.2e-07	-0.0	2.9e-06	1.43e-06	1e-08	468.09197961	471.73851249	467.58816927	-0.00672211	-0.0177582	-0.13301662
0.05521	503.76737	1.1e-07	5.4e-07	2.7e-07	2.2e-07	-0.0	2.9e-06	1.43e-06	1e-08	467.93884432	471.58551179	467.43574212	-0.0067062	-0.01773939	-0.13289724
0.05527	504.25675	1.1e-07	5.4e-07	2.7e-07	2.2e-07	-0.0	2.9e-06	1.43e-06	1e-08	467.78603665	471.43263985	467.28343386	-0.00669564	-0.01772051	-0.13277764
0.05532	504.7461	1.1e-07	5.4e-07	2.7e-07	2.2e-07	-0.0	2.9e-06	1.43e-06	1e-08	467.63343453	471.27989711	467.13125222	-0.00668509	-0.01770164	-0.13265804
0.05538	505.23542	1.1e-07	5.4e-07	2.7e-07	2.2e-07	-0.0	2.9e-06	1.43e-06	1e-08	467.48103798	471.12728357	466.97919722	-0.006687	-0.01768274	-0.13253859
0.05543	505.72472	1.1e-07	5.4e-07	2.7e-07	2.2e-07	-0.0	2.9e-06	1.43e-06	1e-08	467.32856289	470.97479955	466.82728612	-0.00668284	-0.0176639	-0.13241929
0.05549	506.21399	1.1e-07	5.4e-07	2.7e-07	2.2e-07	-0.0	2.9e-06	1.43e-06	1e-08	467.17614792	470.82244466	466.67551026	-0.00667071	-0.01764513	-0.13230018
0.06555	595.31676	1.1e-07	5.4e-07	2.7e-07	2.2e-07	-0.0	2.9e-06	1.43e-06	1e-08	441.41780118	445.01090225	440.99792931	-0.00546576	-0.01453399	-0.1121419
0.06561	595.80128	1.1e-07	5.4e-07	2.7e-07	2.2e-07	-0.0	2.9e-06	1.43e-06	1e-08	441.28816966	444.88062292	440.86852591	-0.00545771	-0.01451866	-0.11204022
0.06566	596.28577	1.1e-07	5.4e-07	2.7e-07	2.2e-07	-0.0	2.9e-06	1.43e-06	1e-08	441.15870321	444.75045494	440.73923249	-0.00546133	-0.0145033	-0.11193867
0.06572	596.77024	1.1e-07	5.4e-07	2.7e-07	2.2e-07	-0.0	2.9e-06	1.43e-06	1e-08	441.0291255	444.62039868	440.61006519	-0.00545627	-0.014488	-0.11183724
0.06577	597.25468	1.1e-07	5.4e-07	2.7e-07	2.2e-07	-0.0	2.9e-06	1.43e-06	1e-08	440.89964228	444.49045364	440.48101174	-0.00545092	-0.01447275	-0.11173601
0.06583	597.73909	1.1e-07	5.4e-07	2.7e-07	2.2e-07	-0.0	2.9e-06	1.43e-06	1e-08	440.77026049	444.36061962	440.35207153	-0.00544957	-0.01445748	-0.11163483
0.06588	598.22348	1.1e-07	5.4e-07	2.7e-07	2.2e-07	-0.0	2.9e-06	1.43e-06	1e-08	440.64088531	444.23089673	440.22325009	-0.00544581	-0.01444222	-0.11153359
0.06594	598.70785	1.1e-07	5.4e-07	2.7e-07	2.2e-07	-0.0	2.9e-06	1.43e-06	1e-08	440.51157404	444.10128494	440.0945441	-0.0054319	-0.01442703	-0.11143253
0.06599	599.19218	1.1e-07	5.4e-07	2.7e-07	2.2e-07	-0.0	2.9e-06	1.43e-06	1e-08	440.38256764	443.97178362	439.96593918	-0.00542438	-0.01441184	-0.11133156
0.06605	599.67649	1.1e-07	5.4e-07	2.7e-07	2.2e-07	-0.0	2.9e-06	1.43e-06	1e-08	440.25371438	443.84239297	439.83744416	-0.00541888	-0.01439666	-0.11123076
0.0661	600.16078	1.1e-07	5.4e-07	2.7e-07	2.2e-07	-0.0	2.9e-06	1.43e-06	1e-08	440.12496671	443.71311288	439.70906166	-0.00540841	-0.01438153	-0.11113008
0.06616	600.64503	1.1e-07	5.4e-07	2.7e-07	2.2e-07	-0.0	2.9e-06	1.43e-06	1e-08	439.99644252	443.58394304	439.58078462	-0.00540064	-0.01436638	-0.11102929
0.06621	601.12927	1.1e-07	5.4e-07	2.7e-07	2.2e-07	-0.0	2.9e-06	1.43e-06	1e-08	439.86807774	443.45488366	439.45261692	-0.00540069	-0.0143512	-0.11092861
0.06627	601.61347	1.1e-07	5.4e-07	2.7e-07	2.2e-07	-0.0	2.9e-06	1.43e-06	1e-08	439.73968671	443.32593496	439.32456936	-0.00539963	-0.01433605	-0.11082805
0.06632	602.09765	1.1e-07	5.4e-07	2.7e-07	2.2e-07	-0.0	2.9e-06	1.43e-06	1e-08	439.61129569	443.19709679	439.19664027	-0.00539117	-0.01432097	-0.11072767
0.06638	602.58181	1.1e-07	5.4e-07	2.7e-07	2.2e-07	-0.0	2.9e-06	1.43e-06	1e-08	439.48308073	443.06836863	439.0688191	-0.00539124	-0.01430589	-0.11062744
0.06643	603.06594	1.1e-07	5.4e-07	2.7e-07	2.2e-07	-0.0	2.9e-06	1.43e-06	1e-08	439.35483932	442.93975071	438.9411176	-0.00538755	-0.01429079	-0.1105271
0.06649	603.55004	1.1e-07	5.4e-07	2.7e-07	2.2e-07	-0.0	2.9e-06	1.43e-06	1e-08	439.22666061	442.81124298	438.81353064	-0.00537884	-0.01427574	-0.11042685
0.07655	691.70091	1.1e-07	5.4e-07	2.7e-07	2.2e-07	-0.0	2.9e-06	1.43e-06	1e-08	417.59798097	421.05755835	417.25051945	-0.00443328	-0.01178412	-0.09349874
0.07661	692.1802	1.1e-07	5.4e-07	2.7e-07	2.2e-07	-0.0	2.9e-06	1.43e-06	1e-08	417.48892461	420.94785169	417.14198641	-0.00441839	-0.01177189	-0.09341354
0.07666	692.65946	1.1e-07	5.4e-07	2.7e-07	2.2e-07	-0.0	2.9e-06	1.43e-06	1e-08	417.38021611	420.83823923	417.03353495	-0.00441692	-0.01175961	-0.09332839
0.07672	693.13869	1.1e-07	5.4e-07	2.7e-07	2.2e-07	-0.0	2.9e-06	1.43e-06	1e-08	417.27152554	420.72872154	416.92518375	-0.00440875	-0.01174739	-0.09324344
0.07677	693.6179	1.1e-07	5.4e-07	2.7e-07	2.2e-07	-0.0	2.9e-06	1.43e-06	1e-08	417.16301789	420.6192981	416.81692323	-0.00440088	-0.01173518	-0.09315848
0.07683	694.09708	1.1e-07	5.4e-07	2.7e-07	2.2e-07	-0.0	2.9e-06	1.43e-06	1e-08	417.05468575	420.50996895	416.70875381	-0.00439488	-0.01172294	-0.09307348
0.07688	694.57623	1.1e-07	5.4e-07	2.7e-07	2.2e-07	-0.0	2.9e-06	1.43e-06	1e-08	416.94648294	420.4007342	416.60067817	-0.00440023	-0.01171068	-0.09298859
0.07694	695.05536	1.1e-07	5.4e-07	2.7e-07	2.2e-07	-0.0	2.9e-06	1.43e-06	1e-08	416.83813047	420.29159426	416.49271202	-0.00439321	-0.01169849	-0.09290383
0.07699	695.53446	1.1e-07	5.4e-07	2.7e-07	2.2e-07	-0.0	2.9e-06	1.43e-06	1e-08	416.72993261	420.18254843	416.38483795	-0.00439139	-0.01168631	-0.09281923
0.07705	696.01354	1.1e-07	5.4e-07	2.7e-07	2.2e-07	-0.0	2.9e-06	1.43e-06	1e-08	416.62176166	420.07359679	416.27706301	-0.00439025	-0.01167413	-0.09273463
0.0771	696.49258	1.1e-07	5.4e-07	2.7e-07	2.2e-07	-0.0	2.9e-06	1.43e-06	1e-08	416.51360067	419.96473936	416.16938818	-0.00438739	-0.01166195	-0.09265
0.07716	696.97161	1.1e-07	5.4e-07	2.7e-07	2.2e-07	-0.0	2.9e-06	1.43e-06	1e-08	416.40549218	419.8559761	416.06181108	-0.00437301	-0.01164985	-0.09256555
0.07721	697.4506	1.1e-07	5.4e-07	2.7e-07	2.2e-07	-0.0	2.9e-06	1.43e-06	1e-08	416.29771979	419.7473063	415.95431541	-0.00436979	-0.01163772	-0.09248115
0.07727	697.92957	1.1e-07	5.4e-07	2.7e-07	2.2e-07	-0.0	2.9e-06	1.43e-06	1e-08	416.19000884	419.63873042	415.8469167	-0.00436338	-0.01162562	-0.09239693
0.07732	698.40851	1.1e-07	5.4e-07	2.7e-07	2.2e-07	-0.0	2.9e-06	1.43e-06	1e-08	416.08243802	419.53024812	415.73961028	-0.00435497	-0.01161355	-0.09231274
0.07738	698.88743	1.1e-07	5.4e-07	2.7e-07	2.2e-07	-0.0	2.9e-06	1.43e-06	1e-08	415.97505663	419.42185928	415.63239334	-0.00434842	-0.01160145	-0.09222849
0.07743	699.36632	1.1e-07	5.4e-07	2.7e-07	2.2e-07	-0.0	2.9e-06	1.43e-06	1e-08	415.86781876	419.31356405	415.52526852	-0.00435303	-0.01158933	-0.09214435
0.07749	699.84519	1.1e-07	5.4e-07	2.7e-07	2.2e-07	-0.0	2.9e-06	1.43e-06	1e-08	415.76044942	419.20536282	415.41825131	-0.00434825	-0.01157726	-0.09206032
0.08755	787.03169	1.1e-07	5.4e-07	2.7e-07	2.2e-07	-0.0	2.9e-06	1.43e-06	1e-08	397.63740993	400.90238788	397.3494599	-0.00359817	-0.00957864	-0.07787548
0.08761	787.50568	1.1e-07	5.4e-07	2.7e-07	2.2e-07	-0.0	2.9e-06	1.43e-06	1e-08	397.54610547	400.81015137	397.25859782	-0.0035935	-0.00956877	-0.07780408
0.08766	787.97963	1.1e-07	5.4e-07	2.7e-07	2.2e-07	-0.0	2.9e-06	1.43e-06	1e-08	397.4549065	400.7179952	397.1678156	-0.0035813	-0.00955897	-0.07773282
0.08772	788.45357	1.1e-07	5.4e-07	2.7e-07	2.2e-07	-0.0	2.9e-06	1.43e-06	1e-08	397.36400407	400.62591884	397.07710256	-0.00358166	-0.00954911	-0.07766159
0.08777	788.92747	1.1e-07	5.4e-07	2.7e-07	2.2e-07	-0.0	2.9e-06	1.43e-06	1e-08	397.27307962	400.53392286	396.9864762	-0.0035723	-0.00953933	-0.07759058
0.08783	789.40135	1.1e-07	5.4e-07	2.7e-07	2.2e-07	-0.0	2.9e-06	1.43e-06	1e-08	397.18237984	400.44200658	396.8959227	-0.00356673	-0.00952952	-0.07751947
0.08788	789.8752	1.1e-07	5.4e-07	2.7e-07	2.2e-07	-0.0	2.9e-06	1.43e-06	1e-08	397.09180864	400.35017028	396.80544746	-0.00356413	-0.0095197	-0.07744838
0.08794	790.34902	1.1e-07	5.4e-07	2.7e-07	2.2e-07	-0.0	2.9e-06	1.43e-06	1e-08	397.00129052	400.25841407	396.71505462	-0.00356877	-0.00950986	-0.07737738
0.08799	790.82282	1.1e-07	5.4e-07	2.7e-07	2.2e-07	-0.0	2.9e-06	1.43e-06	1e-08	396.91064178	400.1667382	396.62475418	-0.00356108	-0.0095001	-0.0773065
0.08805	791.29659	1.1e-07	5.4e-07	2.7e-07	2.2e-07	-0.0	2.9e-06	1.43e-06	1e-08	396.82017557	400.07514197	396.53452878	-0.00356303	-0.00949031	-0.07723577
0.0881	791.77033	1.1e-07	5.4e-07	2.7e-07	2.2e-07	-0.0	2.9e-06	1.43e-06	1e-08	396.72964706	399.98362567	396.4443917	-0.00356121	-0.00948053	-0.07716496
0.08816	792.24405	1.1e-07	5.4e-07	2.7e-07	2.2e-07	-0.0	2.9e-06	1.43e-06	1e-08	396.63915187	399.89218921	396.3543378	-0.00355628	-0.00947078	-0.07709419
0.08821	792.71774	1.1e-07	5.4e-07	2.7e-07	2.2e-07	-0.0	2.9e-06	1.43e-06	1e-08	396.54876926	399.8008324	396.26436264	-0.0035444	-0.00946108	-0.07702356
0.08827	793.1914	1.1e-07	5.4e-07	2.7e-07	2.2e-07	-0.0	2.9e-06	1.43e-06	1e-08	396.45867569	399.70955476	396.17445637	-0.00354465	-0.00945133	-0.07695298
0.08832	793.66504	1.1e-07	5.4e-07	2.7e-07	2.2e-07	-0.0	2.9e-06	1.43e-06	1e-08	396.36856306	399.61835682	396.08463588	-0.00353541	-0.00944166	-0.07688259
0.08838	794.13865	1.1e-07	5.4e-07	2.7e-07	2.2e-07	-0.0	2.9e-06	1.43e-06	1e-08	396.27867276	399.52723792	395.99488769	-0.00352988	-0.00943195	-0.07681211
0.08843	794.61223	1.1e-07	5.4e-07	2.7e-07	2.2e-07	-0.0	2.9e-06	1.43e-06	1e-08	396.18891037	399.43619834	395.90521708	-0.00352767	-0.00942223	-0.07674165
0.08849	795.08579	1.1e-07	5.4e-07	2.7e-07	2.2e-07	-0.0	2.9e-06	1.43e-06	1e-08	396.09919135	399.34523822	395.81562867	-0.00353201	-0.0094125	-0.07667129
0.09855	881.29508	1.1e-07	5.4e-07	2.7e-07	2.2e-07	-0.0	2.9e-06	1.43e-06	1e-08	380.94118786	383.96878054	380.70272627	-0.00292118	-0.00780546	-0.06480696
0.09861	881.76369	1.1e-07	5.4e-07	2.7e-07	2.2e-07	-0.0	2.9e-06	1.43e-06	1e-08	380.86508789	383.89134338	380.62677648	-0.00292164	-0.0077975	-0.06474733
0.09866	882.23228	1.1e-07	5.4e-07	2.7e-07	2.2e-07	-0.0	2.9e-06	1.43e-06	1e-08	380.78896684	383.81397435	380.55089991	-0.00291463	-0.00778961	-0.06468785
0.09872	882.70083	1.1e-07	5.4e-07	2.7e-07	2.2e-07	-0.0	2.9e-06	1.43e-06	1e-08	380.71301933	383.73667292	380.47508593	-0.00290908	-0.0077817	-0.06462834
0.09877	883.16936	1.1e-07	5.4e-07	2.7e-07	2.2e-07	-0.0	2.9e-06	1.43e-06	1e-08	380.63720724	383.6594392	380.39933663	-0.00290579	-0.00777378	-0.06456882
0.09883	883.63787	1.1e-07	5.4e-07	2.7e-07	2.2e-07	-0.0	2.9e-06	1.43e-06	1e-08	380.56147164	383.58227331	380.32365518	-0.00291169	-0.00776583	-0.06450937
0.09888	884.10634	1.1e-07	5.4e-07	2.7e-07	2.2e-07	-0.0	2.9e-06	1.43e-06	1e-08	380.48557323	383.50517561	380.24805434	-0.00290498	-0.00775795	-0.06445003
0.09894	884.57479	1.1e-07	5.4e-07	2.7e-07	2.2e-07	-0.0	2.9e-06	1.43e-06	1e-08	380.40984064	383.42814538	380.17251635	-0.00290678	-0.00775005	-0.06439081
0.09899	885.04321	1.1e-07	5.4e-07	2.7e-07	2.2e-07	-0.0	2.9e-06	1.43e-06	1e-08	380.33405221	383.35118292	380.09705297	-0.00290598	-0.00774216	-0.06433154
0.09905	885.51161	1.1e-07	5.4e-07	2.7e-07	2.2e-07	-0.0	2.9e-06	1.43e-06	1e-08	380.25827547	383.27428813	380.02166062	-0.00290273	-0.00773428	-0.06427229
0.0991	885.97997	1.1e-07	5.4e-07	2.7e-07	2.2e-07	-0.0	2.9e-06	1.43e-06	1e-08	380.18257439	383.19746089	379.94633586	-0.00289132	-0.00772647	-0.06421316
0.09916	886.44832	1.1e-07	5.4e-07	2.7e-07	2.2e-07	-0.0	2.9e-06	1.43e-06	1e-08	380.10716176	383.12070067	379.87106712	-0.0028923	-0.00771859	-0.06415406
0.09921	886.91663	1.1e-07	5.4e-07	2.7e-07	2.2e-07	-0.0	2.9e-06	1.43e-06	1e-08	380.03171457	383.04400803	379.79587171	-0.00288395	-0.00771079	-0.06409514
0.09927	887.38492	1.1e-07	5.4e-07	2.7e-07	2.2e-07	-0.0	2.9e-06	1.43e-06	1e-08	379.95647625	382.96738233	379.72073636	-0.00287922	-0.00770296	-0.06403614
0.09932	887.85317	1.1e-07	5.4e-07	2.7e-07	2.2e-07	-0.0	2.9e-06	1.43e-06	1e-08	379.88135249	382.89082385	379.64566623	-0.00287723	-0.00769512	-0.06397715
0.09938	888.32141	1.1e-07	5.4e-07	2.7e-07	2.2e-07	-0.0	2.9e-06	1.43e-06	1e-08	379.8062716	382.81433268	379.57066512	-0.00288217	-0.00768726	-0.06391824
0.09943	888.78961	1.1e-07	5.4e-07	2.7e-07	2.2e-07	-0.0	2.9e-06	1.43e-06	1e-08	379.73105271	382.73790908	379.49574266	-0.00287558	-0.00767947	-0.06385944
0.09949	889.25779	1.1e-07	5.4e-07	2.7e-07	2.2e-07	-0.0	2.9e-06	1.43e-06	1e-08	379.65599703	382.6615524	379.42088258	-0.00287793	-0.00767165	-0.06380074
0.10955	974.47662	1.1e-07	5.4e-07	2.7e-07	2.2e-07	-0.0	2.9e-06	1.43e-06	1e-08	366.99814718	369.76143554	366.80004907	-0.00238001	-0.00637567	-0.05389279
0.1096	974.93978	1.1e-07	5.4e-07	2.7e-07	2.2e-07	-0.0	2.9e-06	1.43e-06	1e-08	366.93475511	369.69650922	366.73665901	-0.00238624	-0.00636921	-0.053843
0.10966	975.40292	1.1e-07	5.4e-07	2.7e-07	2.2e-07	-0.0	2.9e-06	1.43e-06	1e-08	366.87119052	369.63164074	366.67333858	-0.00238131	-0.00636282	-0.05379329
0.10971	975.86603	1.1e-07	5.4e-07	2.7e-07	2.2e-07	-0.0	2.9e-06	1.43e-06	1e-08	366.80775091	369.56682948	366.61007206	-0.00238214	-0.00635641	-0.05374367
0.10977	976.32911	1.1e-07	5.4e-07	2.7e-07	2.2e-07	-0.0	2.9e-06	1.43e-06	1e-08	366.74428272	369.50207561	366.54686738	-0.0023824	-0.00635001	-0.05369404
0.10982	976.79217	1.1e-07	5.4e-07	2.7e-07	2.2e-07	-0.0	2.9e-06	1.43e-06	1e-08	366.68080134	369.43737911	366.48372377	-0.00238042	-0.00634362	-0.05364442
0.10988	977.2552	1.1e-07	5.4e-07	2.7e-07	2.2e-07	-0.0	2.9e-06	1.43e-06	1e-08	366.6173663	369.37273988	366.42063809	-0.00236952	-0.00633728	-0.0535949
0.10993	977.7182	1.1e-07	5.4e-07	2.7e-07	2.2e-07	-0.0	2.9e-06	1.43e-06	1e-08	366.55421527	369.30815736	366.35759775	-0.00237066	-0.00633089	-0.0535454
0.10999	978.18117	1.1e-07	5.4e-07	2.7e-07	2.2e-07	-0.0	2.9e-06	1.43e-06	1e-08	366.49102748	369.24363212	366.29461956	-0.00236369	-0.00632456	-0.05349605
0.11004	978.64411	1.1e-07	5.4e-07	2.7e-07	2.2e-07	-0.0	2.9e-06	1.43e-06	1e-08	366.42801913	369.17916361	366.231692	-0.00235925	-0.00631821	-0.05344664
0.1101	979.10703	1.1e-07	5.4e-07	2.7e-07	2.2e-07	-0.0	2.9e-06	1.43e-06	1e-08	366.36512267	369.114752	366.16881868	-0.00235739	-0.00631185	-0.05339724
0.11015	979.56992	1.1e-07	5.4e-07	2.7e-07	2.2e-07	-0.0	2.9e-06	1.43e-06	1e-08	366.30226948	369.05039742	366.1060032	-0.00236282	-0.00630547	-0.0533479
0.11021	980.03278	1.1e-07	5.4e-07	2.7e-07	2.2e-07	-0.0	2.9e-06	1.43e-06	1e-08	366.23926514	368.98610016	366.04325567	-0.00235689	-0.00629915	-0.05329865
0.11026	980.49562	1.1e-07	5.4e-07	2.7e-07	2.2e-07	-0.0	2.9e-06	1.43e-06	1e-08	366.17641259	368.92185957	365.9805601	-0.0023596	-0.00629281	-0.05324949
0.11032	980.95843	1.1e-07	5.4e-07	2.7e-07	2.2e-07	-0.0	2.9e-06	1.43e-06	1e-08	366.11348164	368.85767596	365.91792846	-0.00235894	-0.00628647	-0.05320029
0.11037	981.42121	1.1e-07	5.4e-07	2.7e-07	2.2e-07	-0.0	2.9e-06	1.43e-06	1e-08	366.05056185	368.79354922	365.8553561	-0.00235497	-0.00628016	-0.05315112
0.11043	981.88396	1.1e-07	5.4e-07	2.7e-07	2.2e-07	-0.0	2.9e-06	1.43e-06	1e-08	365.98774169	368.72947915	365.79283834	-0.00234574	-0.00627388	-0.05310205
0.11048	982.34669	1.1e-07	5.4e-07	2.7e-07	2.2e-07	-0.0	2.9e-06	1.43e-06	1e-08	365.92516133	368.6654654	365.73036773	-0.00234641	-0.00626756	-0.05305301
0.12055	1066.56139	1.1e-07	5.4e-07	2.7e-07	2.2e-07	-0.0	2.9e-06	1.43e-06	1e-08	355.36883119	357.85665587	355.20455175	-0.00195437	-0.00521908	-0.0447898
0.1206	1067.01903	1.1e-07	5.4e-07	2.7e-07	2.2e-07	-0.0	2.9e-06	1.43e-06	1e-08	355.31579618	357.80228673	355.15172377	-0.00194874	-0.00521391	-0.04474834
0.12066	1067.47665	1.1e-07	5.4e-07	2.7e-07	2.2e-07	-0.0	2.9e-06	1.43e-06	1e-08	355.26290945	357.74796577	355.09893885	-0.00194788	-0.00520872	-0.04470692
0.12071	1067.93423	1.1e-07	5.4e-07	2.7e-07	2.2e-07	-0.0	2.9e-06	1.43e-06	1e-08	355.21004149	357.69369319	355.04620361	-0.00194196	-0.00520356	-0.04466557
0.12077	1068.39179	1.1e-07	5.4e-07	2.7e-07	2.2e-07	-0.0	2.9e-06	1.43e-06	1e-08	355.1573298	357.63946865	354.99351087	-0.00193835	-0.00519838	-0.04462418
0.12082	1068.84932	1.1e-07	5.4e-07	2.7e-07	2.2e-07	-0.0	2.9e-06	1.43e-06	1e-08	355.10471159	357.58529232	354.94086392	-0.00194248	-0.00519318	-0.04458282
0.12088	1069.30683	1.1e-07	5.4e-07	2.7e-07	2.2e-07	-0.0	2.9e-06	1.43e-06	1e-08	355.05197676	357.53116454	354.88827356	-0.00194186	-0.005188	-0.04454152
0.12093	1069.7643	1.1e-07	5.4e-07	2.7e-07	2.2e-07	-0.0	2.9e-06	1.43e-06	1e-08	354.99925421	357.477085	354.83573305	-0.00194035	-0.00518285	-0.04450031
0.12099	1070.22175	1.1e-07	5.4e-07	2.7e-07	2.2e-07	-0.0	2.9e-06	1.43e-06	1e-08	354.94656828	357.42305358	354.78324105	-0.00194186	-0.00517768	-0.04445911
0.12104	1070.67917	1.1e-07	5.4e-07	2.7e-07	2.2e-07	-0.0	2.9e-06	1.43e-06	1e-08	354.89383678	357.3690704	354.73080178	-0.00194153	-0.00517251	-0.04441789
0.1211	1071.13656	1.1e-07	5.4e-07	2.7e-07	2.2e-07	-0.0	2.9e-06	1.43e-06	1e-08	354.84110996	357.31513541	354.67841267	-0.00193155	-0.0051674	-0.04437677
0.12115	1071.59393	1.1e-07	5.4e-07	2.7e-07	2.2e-07	-0.0	2.9e-06	1.43e-06	1e-08	354.78864948	357.261248	354.62606013	-0.00193104	-0.00516226	-0.04433567
0.12121	1072.05126	1.1e-07	5.4e-07	2.7e-07	2.2e-07	-0.0	2.9e-06	1.43e-06	1e-08	354.73619856	357.20740864	354.57375737	-0.00192685	-0.00515714	-0.04429466
0.12126	1072.50857	1.1e-07	5.4e-07	2.7e-07	2.2e-07	-0.0	2.9e-06	1.43e-06	1e-08	354.68385689	357.15361704	354.52149913	-0.00192212	-0.00515203	-0.04425365
0.12132	1072.96585	1.1e-07	5.4e-07	2.7e-07	2.2e-07	-0.0	2.9e-06	1.43e-06	1e-08	354.6316395	357.09987316	354.46928465	-0.00191952	-0.0051469	-0.04421263
0.12137	1073.42311	1.1e-07	5.4e-07	2.7e-07	2.2e-07	-0.0	2.9e-06	1.43e-06	1e-08	354.57948805	357.04617713	354.41711694	-0.00192587	-0.00514174	-0.04417164
0.12143	1073.88033	1.1e-07	5.4e-07	2.7e-07	2.2e-07	-0.0	2.9e-06	1.43e-06	1e-08	354.52715988	356.99252935	354.36500845	-0.00192069	-0.00513664	-0.04413074
0.12148	1074.33753	1.1e-07	5.4e-07	2.7e-07	2.2e-07	-0.0	2.9e-06	1.43e-06	1e-08	354.47496804	356.93892916	354.31294297	-0.00192298	-0.00513152	-0.04408992
0.13155	1157.53396	1.1e-07	5.4e-07	2.7e-07	2.2e-07	-0.0	2.9e-06	1.43e-06	1e-08	345.68688383	347.89932893	345.55006951	-0.00159127	-0.0042743	-0.03715432
0.1316	1157.986	1.1e-07	5.4e-07	2.7e-07	2.2e-07	-0.0	2.9e-06	1.43e-06	1e-08	345.64301614	347.85391378	345.50612794	-0.00159127	-0.0042743	-0.03715432
0.13166	1158.43801	1.1e-07	5.4e-07	2.7e-07	2.2e-07	-0.0	2.9e-06	1.43e-06	1e-08	345.59914845	347.80849864	345.46218638	-0.00160536	-0.00427007	-0.03712027
0.13171	1158.89	1.1e-07	5.4e-07	2.7e-07	2.2e-07	-0.0	2.9e-06	1.43e-06	1e-08	345.55488928	347.76312435	345.41830649	-0.00159743	-0.00426598	-0.0370865
0.13177	1159.34196	1.1e-07	5.4e-07	2.7e-07	2.2e-07	-0.0	2.9e-06	1.43e-06	1e-08	345.51084581	347.71778954	345.37445712	-0.00159493	-0.00425897	-0.03702912
0.13182	1159.79388	1.1e-07	5.4e-07	2.7e-07	2.2e-07	-0.0	2.9e-06	1.43e-06	1e-08	345.46686596	347.67252237	345.330675	-0.00159583	-0.00425499	-0.03699657
0.13188	1160.24579	1.1e-07	5.4e-07	2.7e-07	2.2e-07	-0.0	2.9e-06	1.43e-06	1e-08	345.42285835	347.62729367	345.28693426	-0.00159332	-0.0042536	-0.03698514
0.13193	1160.69766	1.1e-07	5.4e-07	2.7e-07	2.2e-07	-0.0	2.9e-06	1.43e-06	1e-08	345.37891903	347.58207838	345.24320408	-0.0015873	-0.00424955	-0.03695187
0.13199	1161.1495	1.1e-07	5.4e-07	2.7e-07	2.2e-07	-0.0	2.9e-06	1.43e-06	1e-08	345.33514257	347.53690215	345.19950649	-0.00158906	-0.00424524	-0.03691672
0.13204	1161.60132	1.1e-07	5.4e-07	2.7e-07	2.2e-07	-0.0	2.9e-06	1.43e-06	1e-08	345.2913144	347.49176754	345.15585469	-0.00158505	-0.00422767	-0.03677297
0.1321	1162.05311	1.1e-07	5.4e-07	2.7e-07	2.2e-07	-0.0	2.9e-06	1.43e-06	1e-08	345.24758392	347.44680277	345.11237445	-0.00158486	-0.00422684	-0.03676621
0.13215	1162.50487	1.1e-07	5.4e-07	2.7e-07	2.2e-07	-0.0	2.9e-06	1.43e-06	1e-08	345.20385804	347.401846	345.06890229	-0.00158486	-0.00422684	-0.03676621
0.13221	1162.9566	1.1e-07	5.4e-07	2.7e-07	2.2e-07	-0.0	2.9e-06	1.43e-06	1e-08	345.16013216	347.35688923	345.02543012	-0.00158486	-0.00422684	-0.03676621
0.13226	1163.4083	1.1e-07	5.4e-07	2.7e-07	2.2e-07	-0.0	2.9e-06	1.43e-06	1e-08	345.11640628	347.31193246	344.98195796	-0.0015767	-0.00422437	-0.03674567
0.13232	1163.85998	1.1e-07	5.4e-07	2.7e-07	2.2e-07	-0.0	2.9e-06	1.43e-06	1e-08	345.07290362	347.26699952	344.93849971	-0.00157307	-0.00422026	-0.03671192
0.13237	1164.31162	1.1e-07	5.4e-07	2.7e-07	2.2e-07	-0.0	2.9e-06	1.43e-06	1e-08	345.02949788	347.22210626	344.89507801	-0.00157419	-0.00421342	-0.03665592
0.13243	1164.76324	1.1e-07	5.4e-07	2.7e-07	2.2e-07	-0.0	2.9e-06	1.43e-06	1e-08	344.98605625	347.17727921	344.85172691	-0.00156873	-0.00420519	-0.03658831
0.13248	1165.21483	1.1e-07	5.4e-07	2.7e-07	2.2e-07	-0.0	2.9e-06	1.43e-06	1e-08	344.94275927	347.13253176	344.80845153	-0.00156873	-0.00420519	-0.03658831
0.14255	1247.37833	1.1e-07	5.4e-07	2.7e-07	2.2e-07	-0.0	2.9e-06	1.43e-06	1e-08	337.63044188	339.57784844	337.51684368	-0.00132007	-0.00351811	-0.03090419
0.1426	1247.82469	1.1e-07	5.4e-07	2.7e-07	2.2e-07	-0.0	2.9e-06	1.43e-06	1e-08	337.59357544	339.5398393	337.48023687	-0.00131127	-0.00351232	-0.0308556
0.14266	1248.27102	1.1e-07	5.4e-07	2.7e-07	2.2e-07	-0.0	2.9e-06	1.43e-06	1e-08	337.55695112	339.50188766	337.44367781	-0.00130996	-0.00350912	-0.03082879
0.14271	1248.71733	1.1e-07	5.4e-07	2.7e-07	2.2e-07	-0.0	2.9e-06	1.43e-06	1e-08	337.5203612	339.46396793	337.40715007	-0.0013131	-0.00350549	-0.03079865
0.14277	1249.1636	1.1e-07	5.4e-07	2.7e-07	2.2e-07	-0.0	2.9e-06	1.43e-06	1e-08	337.48368149	339.42608431	337.37066396	-0.00131098	-0.0034939	-0.030702
0.14282	1249.60985	1.1e-07	5.4e-07	2.7e-07	2.2e-07	-0.0	2.9e-06	1.43e-06	1e-08	337.44705352	339.388316	337.33429434	-0.00131098	-0.0034939	-0.030702
0.14288	1250.05606	1.1e-07	5.4e-07	2.7e-07	2.2e-07	-0.0	2.9e-06	1.43e-06	1e-08	337.41042555	339.35054768	337.29792473	-0.00131098	-0.0034939	-0.030702
0.14293	1250.50225	1.1e-07	5.4e-07	2.7e-07	2.2e-07	-0.0	2.9e-06	1.43e-06	1e-08	337.37379757	339.31277937	337.26155512	-0.00130413	-0.00349258	-0.0306907
0.14299	1250.94841	1.1e-07	5.4e-07	2.7e-07	2.2e-07	-0.0	2.9e-06	1.43e-06	1e-08	337.33736007	339.27502418	337.2251899	-0.00129884	-0.00348922	-0.03066241
0.14304	1251.39454	1.1e-07	5.4e-07	2.7e-07	2.2e-07	-0.0	2.9e-06	1.43e-06	1e-08	337.30106824	339.23730247	337.18885225	-0.00129904	-0.00348177	-0.0306002
0.1431	1251.84064	1.1e-07	5.4e-07	2.7e-07	2.2e-07	-0.0	2.9e-06	1.43e-06	1e-08	337.26476606	339.19965496	337.15259179	-0.00129721	-0.00347811	-0.03056956
0.14315	1252.28672	1.1e-07	5.4e-07	2.7e-07	2.2e-07	-0.0	2.9e-06	1.43e-06	1e-08	337.22851271	339.1620439	337.11636665	-0.00129721	-0.00347811	-0.03056956
0.14321	1252.73276	1.1e-07	5.4e-07	2.7e-07	2.2e-07	-0.0	2.9e-06	1.43e-06	1e-08	337.19225937	339.12443283	337.08014151	-0.00129789	-0.00347487	-0.0305426
0.14326	1253.17878	1.1e-07	5.4e-07	2.7e-07	2.2e-07	-0.0	2.9e-06	1.43e-06	1e-08	337.15598504	339.08685405	337.04395063	-0.0012966	-0.00347161	-0.03051541
0.14332	1253.62477	1.1e-07	5.4e-07	2.7e-07	2.2e-07	-0.0	2.9e-06	1.43e-06	1e-08	337.11974474	339.04930769	337.00779157	-0.00129267	-0.00346388	-0.03045067
0.14337	1254.07072	1.1e-07	5.4e-07	2.7e-07	2.2e-07	-0.0	2.9e-06	1.43e-06	1e-08	337.0836095	339.01183846	336.97170702	-0.00128807	-0.00345431	-0.03037066
0.14343	1254.51665	1.1e-07	5.4e-07	2.7e-07	2.2e-07	-0.0	2.9e-06	1.43e-06	1e-08	337.04759669	338.97446461	336.93571496	-0.00128807	-0.00345431	-0.03037066
0.14348	1254.96256	1.1e-07	5.4e-07	2.7e-07	2.2e-07	-0.0	2.9e-06	1.43e-06	1e-08	337.01158389	338.93709075	336.89972289	-0.00128807	-0.00345431	-0.03037066
0.15354	1336.07804	1.1e-07	5.4e-07	2.7e-07	2.2e-07	-0.0	2.9e-06	1.43e-06	1e-08	330.92757952	332.62606424	330.8333018	-0.00107977	-0.002888	-0.02559567
0.1536	1336.51864	1.1e-07	5.4e-07	2.7e-07	2.2e-07	-0.0	2.9e-06	1.43e-06	1e-08	330.89708822	332.59440538	330.80292783	-0.00107969	-0.00288568	-0.02557596
0.15365	1336.9592	1.1e-07	5.4e-07	2.7e-07	2.2e-07	-0.0	2.9e-06	1.43e-06	1e-08	330.86659808	332.56277025	330.77257816	-0.00107969	-0.00288568	-0.02557596
0.15371	1337.39974	1.1e-07	5.4e-07	2.7e-07	2.2e-07	-0.0	2.9e-06	1.43e-06	1e-08	330.83610794	332.53113512	330.74222849	-0.00107902	-0.0028853	-0.02557276
0.15376	1337.84025	1.1e-07	5.4e-07	2.7e-07	2.2e-07	-0.0	2.9e-06	1.43e-06	1e-08	330.80563656	332.49950383	330.71188185	-0.00107251	-0.00288167	-0.02554175
0.15382	1338.28073	1.1e-07	5.4e-07	2.7e-07	2.2e-07	-0.0	2.9e-06	1.43e-06	1e-08	330.77534683	332.46790965	330.68156451	-0.0010748	-0.00287904	-0.02551952
0.15387	1338.72117	1.1e-07	5.4e-07	2.7e-07	2.2e-07	-0.0	2.9e-06	1.43e-06	1e-08	330.74499109	332.43634236	330.65127792	-0.00107572	-0.00287516	-0.02548667
0.15393	1339.16159	1.1e-07	5.4e-07	2.7e-07	2.2e-07	-0.0	2.9e-06	1.43e-06	1e-08	330.71460739	332.40481468	330.6210333	-0.00107433	-0.00286527	-0.02540265
0.15398	1339.60199	1.1e-07	5.4e-07	2.7e-07	2.2e-07	-0.0	2.9e-06	1.43e-06	1e-08	330.68425755	332.3733882	330.59089084	-0.00107433	-0.00286527	-0.02540265
0.15404	1340.04235	1.1e-07	5.4e-07	2.7e-07	2.2e-07	-0.0	2.9e-06	1.43e-06	1e-08	330.65390771	332.34196172	330.56074838	-0.00107433	-0.00286527	-0.02540265
0.15409	1340.48268	1.1e-07	5.4e-07	2.7e-07	2.2e-07	-0.0	2.9e-06	1.43e-06	1e-08	330.62355786	332.31053524	330.53060591	-0.00107433	-0.00286527	-0.02540265
0.15415	1340.92298	1.1e-07	5.4e-07	2.7e-07	2.2e-07	-0.0	2.9e-06	1.43e-06	1e-08	330.59320802	332.27910876	330.50046345	-0.0010627	-0.00286293	-0.02538238
0.1542	1341.36326	1.1e-07	5.4e-07	2.7e-07	2.2e-07	-0.0	2.9e-06	1.43e-06	1e-08	330.56318539	332.24770609	330.47032984	-0.00106498	-0.00286017	-0.02535899
0.15426	1341.8035	1.1e-07	5.4e-07	2.7e-07	2.2e-07	-0.0	2.9e-06	1.43e-06	1e-08	330.53309698	332.2163317	330.4402284	-0.00106404	-0.0028548	-0.0253133
0.15431	1342.24372	1.1e-07	5.4e-07	2.7e-07	2.2e-07	-0.0	2.9e-06	1.43e-06	1e-08	330.50303212	332.18501225	330.41018227	-0.00106118	-0.00285145	-0.02528473
0.15437	1342.68391	1.1e-07	5.4e-07	2.7e-07	2.2e-07	-0.0	2.9e-06	1.43e-06	1e-08	330.47304637	332.15372706	330.38016753	-0.00106118	-0.00285145	-0.02528473
0.15442	1343.12407	1.1e-07	5.4e-07	2.7e-07	2.2e-07	-0.0	2.9e-06	1.43e-06	1e-08	330.44306062	332.12244188	330.35015279	-0.00106448	-0.00284894	-0.02526357
0.15448	1343.5642	1.1e-07	5.4e-07	2.7e-07	2.2e-07	-0.0	2.9e-06	1.43e-06	1e-08	330.41298011	332.0911824	330.3201689	-0.00106278	-0.00284624	-0.0252406
0.16454	1423.61604	1.1e-07	5.4e-07	2.7e-07	2.2e-07	-0.0	2.9e-06	1.43e-06	1e-08	325.35721497	326.82677999	325.2787697	-0.00088769	-0.00238354	-0.02127756
0.1646	1424.05078	1.1e-07	5.4e-07	2.7e-07	2.2e-07	-0.0	2.9e-06	1.43e-06	1e-08	325.33191993	326.80033282	325.25348182	-0.00089602	-0.00237879	-0.02123703
0.16465	1424.4855	1.1e-07	5.4e-07	2.7e-07	2.2e-07	-0.0	2.9e-06	1.43e-06	1e-08	325.30638538	326.77393527	325.22825589	-0.00089602	-0.00237879	-0.02123703
0.16471	1424.92018	1.1e-07	5.4e-07	2.7e-07	2.2e-07	-0.0	2.9e-06	1.43e-06	1e-08	325.28085083	326.74753772	325.20302996	-0.00088795	-0.00237806	-0.02123043
0.16476	1425.35483	1.1e-07	5.4e-07	2.7e-07	2.2e-07	-0.0	2.9e-06	1.43e-06	1e-08	325.25554602	326.72114781	325.17780093	-0.00088362	-0.0023754	-0.02120742
0.16482	1425.78946	1.1e-07	5.4e-07	2.7e-07	2.2e-07	-0.0	2.9e-06	1.43e-06	1e-08	325.23036336	326.69478564	325.1525944	-0.00088302	-0.00236948	-0.02115634
0.16487	1426.22405	1.1e-07	5.4e-07	2.7e-07	2.2e-07	-0.0	2.9e-06	1.43e-06	1e-08	325.20519506	326.66848542	325.12745044	-0.00088302	-0.00236948	-0.02115634
0.16493	1426.65861	1.1e-07	5.4e-07	2.7e-07	2.2e-07	-0.0	2.9e-06	1.43e-06	1e-08	325.18002675	326.6421852	325.10230648	-0.00087936	-0.00236393	-0.02110851
0.16498	1427.09315	1.1e-07	5.4e-07	2.7e-07	2.2e-07	-0.0	2.9e-06	1.43e-06	1e-08	325.15496016	326.61594297	325.07721678	-0.00087392	-0.00235568	-0.02103729
0.16504	1427.52766	1.1e-07	5.4e-07	2.7e-07	2.2e-07	-0.0	2.9e-06	1.43e-06	1e-08	325.13004504	326.58978707	325.05220787	-0.00087392	-0.00235568	-0.02103729
0.16509	1427.96213	1.1e-07	5.4e-07	2.7e-07	2.2e-07	-0.0	2.9e-06	1.43e-06	1e-08	325.10512992	326.56363116	325.02719895	-0.00087392	-0.00235568	-0.02103729
0.16515	1428.39658	1.1e-07	5.4e-07	2.7e-07	2.2e-07	-0.0	2.9e-06	1.43e-06	1e-08	325.0802148	326.53747526	325.00219003	-0.00087392	-0.00235568	-0.02103729
0.1652	1428.831	1.1e-07	5.4e-07	2.7e-07	2.2e-07	-0.0	2.9e-06	1.43e-06	1e-08	325.05529968	326.51131935	324.97718112	-0.00087392	-0.00235568	-0.02103729
0.16526	1429.26538	1.1e-07	5.4e-07	2.7e-07	2.2e-07	-0.0	2.9e-06	1.43e-06	1e-08	325.03038455	326.48516345	324.9521722	-0.00087978	-0.00235451	-0.0210274
0.16531	1429.69974	1.1e-07	5.4e-07	2.7e-07	2.2e-07	-0.0	2.9e-06	1.43e-06	1e-08	325.00530184	326.45901981	324.92718375	-0.00089163	-0.00235214	-0.02100742
0.16537	1430.13407	1.1e-07	5.4e-07	2.7e-07	2.2e-07	-0.0	2.9e-06	1.43e-06	1e-08	324.97988033	326.43290098	324.90223668	-0.00087585	-0.00234941	-0.0209833
0.16542	1430.56837	1.1e-07	5.4e-07	2.7e-07	2.2e-07	-0.0	2.9e-06	1.43e-06	1e-08	324.95490744	326.40681068	324.87729748	-0.0008756	-0.00234775	-0.02096898
0.16548	1431.00264	1.1e-07	5.4e-07	2.7e-07	2.2e-07	-0.0	2.9e-06	1.43e-06	1e-08	324.92994096	326.38073777	324.85237572	-0.00088363	-0.00234529	-0.02094805
0.17554	1509.97466	1.1e-07	5.4e-07	2.7e-07	2.2e-07	-0.0	2.9e-06	1.43e-06	1e-08	320.72828716	321.99141576	320.66327263	-0.0007389	-0.00196609	-0.01765731
0.1756	1510.40346	1.1e-07	5.4e-07	2.7e-07	2.2e-07	-0.0	2.9e-06	1.43e-06	1e-08	320.70707132	321.9693734	320.64227377	-0.00073726	-0.00196263	-0.01762706
0.17565	1510.83223	1.1e-07	5.4e-07	2.7e-07	2.2e-07	-0.0	2.9e-06	1.43e-06	1e-08	320.68590099	321.94736796	320.62131022	-0.00073726	-0.00196263	-0.01762706
0.17571	1511.26097	1.1e-07	5.4e-07	2.7e-07	2.2e-07	-0.0	2.9e-06	1.43e-06	1e-08	320.66473065	321.92536253	320.60034667	-0.00072575	-0.00196067	-0.01760959
0.17576	1511.68968	1.1e-07	5.4e-07	2.7e-07	2.2e-07	-0.0	2.9e-06	1.43e-06	1e-08	320.64389008	321.90337789	320.57938875	-0.00072164	-0.00195943	-0.01759859
0.17582	1512.11836	1.1e-07	5.4e-07	2.7e-07	2.2e-07	-0.0	2.9e-06	1.43e-06	1e-08	320.62316704	321.8814065	320.55843875	-0.00073476	-0.00195669	-0.01757524
0.17587	1512.54701	1.1e-07	5.4e-07	2.7e-07	2.2e-07	-0.0	2.9e-06	1.43e-06	1e-08	320.60206625	321.85946431	320.53753613	-0.00073328	-0.00195424	-0.01755384
0.17593	1512.97563	1.1e-07	5.4e-07	2.7e-07	2.2e-07	-0.0	2.9e-06	1.43e-06	1e-08	320.58100708	321.83754825	320.51665805	-0.00073193	-0.00195202	-0.01753437
0.17598	1513.40422	1.1e-07	5.4e-07	2.7e-07	2.2e-07	-0.0	2.9e-06	1.43e-06	1e-08	320.55998575	321.81565595	320.49580228	-0.00073156	-0.00195194	-0.01753372
0.17604	1513.83278	1.1e-07	5.4e-07	2.7e-07	2.2e-07	-0.0	2.9e-06	1.43e-06	1e-08	320.53897509	321.79376442	320.4749468	-0.0007177	-0.00194926	-0.01750979
0.17609	1514.26131	1.1e-07	5.4e-07	2.7e-07	2.2e-07	-0.0	2.9e-06	1.43e-06	1e-08	320.5183614	321.77190148	320.4541017	-0.00072376	-0.00194776	-0.01749691
0.17615	1514.68981	1.1e-07	5.4e-07	2.7e-07	2.2e-07	-0.0	2.9e-06	1.43e-06	1e-08	320.49757304	321.7500546	320.43328108	-0.00072903	-0.00194628	-0.01748426
0.1762	1515.11828	1.1e-07	5.4e-07	2.7e-07	2.2e-07	-0.0	2.9e-06	1.43e-06	1e-08	320.47663297	321.72822344	320.41248356	-0.00071741	-0.00194134	-0.01744069
0.17626	1515.54672	1.1e-07	5.4e-07	2.7e-07	2.2e-07	-0.0	2.9e-06	1.43e-06	1e-08	320.4560246	321.70644502	320.39172396	-0.00071741	-0.00194134	-0.01744069
0.17631	1515.97513	1.1e-07	5.4e-07	2.7e-07	2.2e-07	-0.0	2.9e-06	1.43e-06	1e-08	320.43541622	321.68466659	320.37096437	-0.00072071	-0.00194095	-0.01743746
0.17637	1516.40351	1.1e-07	5.4e-07	2.7e-07	2.2e-07	-0.0	2.9e-06	1.43e-06	1e-08	320.41471282	321.6628923	320.35021341	-0.00072587	-0.00193925	-0.01742288
0.17642	1516.83186	1.1e-07	5.4e-07	2.7e-07	2.2e-07	-0.0	2.9e-06	1.43e-06	1e-08	320.3938607	321.64113612	320.32948779	-0.00072253	-0.0019337	-0.01737432
0.17648	1517.26018	1.1e-07	5.4e-07	2.7e-07	2.2e-07	-0.0	2.9e-06	1.43e-06	1e-08	320.37310246	321.61943917	320.30881787	-0.00072241	-0.00193331	-0.01737092
0.18654	1595.13561	1.1e-07	5.4e-07	2.7e-07	2.2e-07	-0.0	2.9e-06	1.43e-06	1e-08	316.88300208	317.96203459	316.82879456	-0.00060613	-0.00162341	-0.01465196
0.1866	1595.55838	1.1e-07	5.4e-07	2.7e-07	2.2e-07	-0.0	2.9e-06	1.43e-06	1e-08	316.86548764	317.94367442	316.81134865	-0.00060293	-0.0016216	-0.01463596
0.18665	1595.98111	1.1e-07	5.4e-07	2.7e-07	2.2e-07	-0.0	2.9e-06	1.43e-06	1e-08	316.84806506	317.92533382	316.79391818	-0.00060443	-0.00162015	-0.01462322
0.18671	1596.40381	1.1e-07	5.4e-07	2.7e-07	2.2e-07	-0.0	2.9e-06	1.43e-06	1e-08	316.83059867	317.90700899	316.77650568	-0.00060596	-0.00161867	-0.01461026
0.18676	1596.82649	1.1e-07	5.4e-07	2.7e-07	2.2e-07	-0.0	2.9e-06	1.43e-06	1e-08	316.81308772	317.88870018	316.75911143	-0.00060304	-0.00161738	-0.01459883
0.18682	1597.24913	1.1e-07	5.4e-07	2.7e-07	2.2e-07	-0.0	2.9e-06	1.43e-06	1e-08	316.79566074	317.87040532	316.74172733	-0.00060174	-0.00161604	-0.01458699
0.18687	1597.67174	1.1e-07	5.4e-07	2.7e-07	2.2e-07	-0.0	2.9e-06	1.43e-06	1e-08	316.7782708	317.85212498	316.72435616	-0.00060329	-0.00161446	-0.01457311
0.18693	1598.09432	1.1e-07	5.4e-07	2.7e-07	2.2e-07	-0.0	2.9e-06	1.43e-06	1e-08	316.76083561	317.8338618	316.70700442	-0.00060079	-0.00161255	-0.01455627
0.18698	1598.51687	1.1e-07	5.4e-07	2.7e-07	2.2e-07	-0.0	2.9e-06	1.43e-06	1e-08	316.74347202	317.81561925	316.68967016	-0.00060082	-0.00161125	-0.01454474
0.18704	1598.93939	1.1e-07	5.4e-07	2.7e-07	2.2e-07	-0.0	2.9e-06	1.43e-06	1e-08	316.72610707	317.7973909	316.67235029	-0.00060113	-0.00160897	-0.01452475
0.18709	1599.36189	1.1e-07	5.4e-07	2.7e-07	2.2e-07	-0.0	2.9e-06	1.43e-06	1e-08	316.70873261	317.7791872	316.65505573	-0.00060083	-0.00159923	-0.01443904
0.18715	1599.78434	1.1e-07	5.4e-07	2.7e-07	2.2e-07	-0.0	2.9e-06	1.43e-06	1e-08	316.69136363	317.76108916	316.63786744	-0.00060083	-0.00159923	-0.01443904
0.1872	1600.20677	1.1e-07	5.4e-07	2.7e-07	2.2e-07	-0.0	2.9e-06	1.43e-06	1e-08	316.67399466	317.74299113	316.62067916	-0.00060083	-0.00159923	-0.01443904
0.18726	1600.62917	1.1e-07	5.4e-07	2.7e-07	2.2e-07	-0.0	2.9e-06	1.43e-06	1e-08	316.65662569	317.72489309	316.60349087	-0.00060083	-0.00159923	-0.01443904
0.18731	1601.05154	1.1e-07	5.4e-07	2.7e-07	2.2e-07	-0.0	2.9e-06	1.43e-06	1e-08	316.63925672	317.70679505	316.58630258	-0.00060083	-0.00159923	-0.01443904
0.18737	1601.47388	1.1e-07	5.4e-07	2.7e-07	2.2e-07	-0.0	2.9e-06	1.43e-06	1e-08	316.62188774	317.68869702	316.56911429	-0.00060083	-0.00159923	-0.01443904
0.18742	1601.89619	1.1e-07	5.4e-07	2.7e-07	2.2e-07	-0.0	2.9e-06	1.43e-06	1e-08	316.60451877	317.67059898	316.551926	-0.00060083	-0.00159923	-0.01443904
0.18748	1602.31846	1.1e-07	5.4e-07	2.7e-07	2.2e-07	-0.0	2.9e-06	1.43e-06	1e-08	316.5871498	317.65250094	316.53473772	-0.00059114	-0.00159742	-0.01442272
0.19754	1679.07995	1.1e-07	5.4e-07	2.7e-07	2.2e-07	-0.0	2.9e-06	1.43e-06	1e-08	313.68544718	314.64033442	313.64001213	-0.00050291	-0.00126952	-0.01215966
0.1976	1679.49658	1.1e-07	5.4e-07	2.7e-07	2.2e-07	-0.0	2.9e-06	1.43e-06	1e-08	313.67083865	314.62587195	313.62542441	-0.0005026	-0.00129385	-0.01214819
0.19765	1679.91319	1.1e-07	5.4e-07	2.7e-07	2.2e-07	-0.0	2.9e-06	1.43e-06	1e-08	313.65623891	314.61113184	313.61088653	-0.00050205	-0.00128516	-0.01213674
0.19771	1680.32976	1.1e-07	5.4e-07	2.7e-07	2.2e-07	-0.0	2.9e-06	1.43e-06	1e-08	313.64165478	314.59649018	313.59635177	-0.00050161	-0.00124638	-0.01212537
0.19776	1680.7463	1.1e-07	5.4e-07	2.7e-07	2.2e-07	-0.0	2.9e-06	1.43e-06	1e-08	313.62708293	314.58228991	313.5817779	-0.00050118	-0.00128872	-0.01211393
0.19782	1681.1628	1.1e-07	5.4e-07	2.7e-07	2.2e-07	-0.0	2.9e-06	1.43e-06	1e-08	313.61252341	314.56760676	313.56727895	-0.00050059	-0.00128846	-0.0121025
0.19787	1681.57928	1.1e-07	5.4e-07	2.7e-07	2.2e-07	-0.0	2.9e-06	1.43e-06	1e-08	313.59798049	314.55292617	313.55279485	-0.00050026	-0.00125383	-0.01209124
0.19793	1681.99573	1.1e-07	5.4e-07	2.7e-07	2.2e-07	-0.0	2.9e-06	1.43e-06	1e-08	313.58344689	314.53863959	313.53827748	-0.00049959	-0.00129249	-0.01207978
0.19798	1682.41215	1.1e-07	5.4e-07	2.7e-07	2.2e-07	-0.0	2.9e-06	1.43e-06	1e-08	313.56893235	314.5239121	313.52382955	-0.0004992	-0.00126819	-0.01206837
0.19804	1682.82853	1.1e-07	5.4e-07	2.7e-07	2.2e-07	-0.0	2.9e-06	1.43e-06	1e-08	313.55442878	314.50946097	313.50936299	-0.0004987	-0.00123812	-0.01205705
0.19809	1683.24488	1.1e-07	5.4e-07	2.7e-07	2.2e-07	-0.0	2.9e-06	1.43e-06	1e-08	313.53993949	314.49535213	313.49486936	-0.00049821	-0.00128271	-0.01204568
0.19815	1683.66121	1.1e-07	5.4e-07	2.7e-07	2.2e-07	-0.0	2.9e-06	1.43e-06	1e-08	313.52546398	314.48073462	313.48045366	-0.00049777	-0.00126032	-0.01203433
0.1982	1684.0775	1.1e-07	5.4e-07	2.7e-07	2.2e-07	-0.0	2.9e-06	1.43e-06	1e-08	313.51100091	314.4663719	313.46602181	-0.00049726	-0.00128435	-0.012023
0.19826	1684.49376	1.1e-07	5.4e-07	2.7e-07	2.2e-07	-0.0	2.9e-06	1.43e-06	1e-08	313.49655229	314.45173477	313.45163893	-0.00049675	-0.00125484	-0.01201167
0.19831	1684.90999	1.1e-07	5.4e-07	2.7e-07	2.2e-07	-0.0	2.9e-06	1.43e-06	1e-08	313.48211821	314.43743355	313.43722979	-0.00049629	-0.00126827	-0.01200041
0.19837	1685.32619	1.1e-07	5.4e-07	2.7e-07	2.2e-07	-0.0	2.9e-06	1.43e-06	1e-08	313.46769704	314.42297883	313.42285468	-0.00049589	-0.00126782	-0.01198911
0.19842	1685.74236	1.1e-07	5.4e-07	2.7e-07	2.2e-07	-0.0	2.9e-06	1.43e-06	1e-08	313.45328717	314.40852875	313.40849425	-0.00049542	-0.00123958	-0.01197781
0.19848	1686.1585	1.1e-07	5.4e-07	2.7e-07	2.2e-07	-0.0	2.9e-06	1.43e-06	1e-08	313.43889069	314.39440005	313.39410937	-0.00049485	-0.00123946	-0.0119666
0.20854	1761.78808	1.1e-07	5.4e-07	2.7e-07	2.2e-07	-0.0	2.9e-06	1.43e-06	1e-08	311.01924875	311.9814079	310.98089414	-0.00041522	-0.00108048	-0.01007241
0.20859	1762.19848	1.1e-07	5.4e-07	2.7e-07	2.2e-07	-0.0	2.9e-06	1.43e-06	1e-08	311.00713396	311.96902618	310.96884911	-0.00041479	-0.00103281	-0.01006293
0.20865	1762.60885	1.1e-07	5.4e-07	2.7e-07	2.2e-07	-0.0	2.9e-06	1.43e-06	1e-08	310.9950315	311.95719043	310.95674983	-0.00041441	-0.0010718	-0.01005346
0.2087	1763.01919	1.1e-07	5.4e-07	2.7e-07	2.2e-07	-0.0	2.9e-06	1.43e-06	1e-08	310.98293988	311.94490748	310.9447181	-0.00041403	-0.00104102	-0.01004398
0.20876	1763.4295	1.1e-07	5.4e-07	2.7e-07	2.2e-07	-0.0	2.9e-06	1.43e-06	1e-08	310.97085908	311.93297694	310.93265591	-0.00041357	-0.00103241	-0.01003453
0.20881	1763.83977	1.1e-07	5.4e-07	2.7e-07	2.2e-07	-0.0	2.9e-06	1.43e-06	1e-08	310.95879143	311.9211448	310.92059425	-0.00041323	-0.0010799	-0.01002507
0.20887	1764.25002	1.1e-07	5.4e-07	2.7e-07	2.2e-07	-0.0	2.9e-06	1.43e-06	1e-08	310.94673351	311.9087681	310.90861208	-0.00041283	-0.00103223	-0.01001564
0.20892	1764.66023	1.1e-07	5.4e-07	2.7e-07	2.2e-07	-0.0	2.9e-06	1.43e-06	1e-08	310.93468716	311.89693739	310.89657564	-0.00041243	-0.00105853	-0.0100062
0.20898	1765.07041	1.1e-07	5.4e-07	2.7e-07	2.2e-07	-0.0	2.9e-06	1.43e-06	1e-08	310.92265216	311.88480493	310.88458885	-0.00041204	-0.00104871	-0.00999678
0.20903	1765.48056	1.1e-07	5.4e-07	2.7e-07	2.2e-07	-0.0	2.9e-06	1.43e-06	1e-08	310.91062842	311.87278468	310.87260093	-0.00041163	-0.00103627	-0.00998737
0.20909	1765.89068	1.1e-07	5.4e-07	2.7e-07	2.2e-07	-0.0	2.9e-06	1.43e-06	1e-08	310.8986164	311.86090673	310.86060819	-0.00041128	-0.0010318	-0.00997796
0.20914	1766.30076	1.1e-07	5.4e-07	2.7e-07	2.2e-07	-0.0	2.9e-06	1.43e-06	1e-08	310.88661438	311.84907964	310.8486219	-0.0004108	-0.00105863	-0.00996857
0.2092	1766.71082	1.1e-07	5.4e-07	2.7e-07	2.2e-07	-0.0	2.9e-06	1.43e-06	1e-08	310.87462608	311.83694478	310.83668579	-0.00041048	-0.00105204	-0.00995918
0.20925	1767.12084	1.1e-07	5.4e-07	2.7e-07	2.2e-07	-0.0	2.9e-06	1.43e-06	1e-08	310.8626469	311.82488513	310.82475317	-0.0004101	-0.00103147	-0.0099498
0.20931	1767.53083	1.1e-07	5.4e-07	2.7e-07	2.2e-07	-0.0	2.9e-06	1.43e-06	1e-08	310.85067855	311.81306095	310.8128043	-0.00040969	-0.00103133	-0.00994043
0.20936	1767.94079	1.1e-07	5.4e-07	2.7e-07	2.2e-07	-0.0	2.9e-06	1.43e-06	1e-08	310.83872189	311.80123799	310.80086783	-0.00040928	-0.0010312	-0.00993107
0.20942	1768.35072	1.1e-07	5.4e-07	2.7e-07	2.2e-07	-0.0	2.9e-06	1.43e-06	1e-08	310.82677688	311.78941621	310.78894374	-0.00040887	-0.00103107	-0.00992172
0.20947	1768.76062	1.1e-07	5.4e-07	2.7e-07	2.2e-07	-0.0	2.9e-06	1.43e-06	1e-08	310.81484357	311.77759561	310.77703204	-0.00040849	-0.00104659	-0.00991237
0.21954	1843.23956	1.1e-07	5.4e-07	2.7e-07	2.2e-07	-0.0	2.9e-06	1.43e-06	1e-08	308.80926438	309.77688884	308.77684225	-0.0003428	-0.00084512	-0.00834221
0.21959	1843.64363	1.1e-07	5.4e-07	2.7e-07	2.2e-07	-0.0	2.9e-06	1.43e-06	1e-08	308.79922602	309.7671564	308.76679484	-0.00034247	-0.0008731	-0.00833435
0.21965	1844.04766	1.1e-07	5.4e-07	2.7e-07	2.2e-07	-0.0	2.9e-06	1.43e-06	1e-08	308.78919695	309.75710149	308.75679732	-0.00034229	-0.00088465	-0.00832652
0.2197	1844.45166	1.1e-07	5.4e-07	2.7e-07	2.2e-07	-0.0	2.9e-06	1.43e-06	1e-08	308.77917318	309.74691332	308.74682676	-0.00034195	-0.00086595	-0.00831867
0.21976	1844.85563	1.1e-07	5.4e-07	2.7e-07	2.2e-07	-0.0	2.9e-06	1.43e-06	1e-08	308.76915908	309.73694032	308.73684048	-0.00034161	-0.0008671	-0.00831083
0.21981	1845.25956	1.1e-07	5.4e-07	2.7e-07	2.2e-07	-0.0	2.9e-06	1.43e-06	1e-08	308.75915487	309.72695381	308.72686634	-0.00034124	-0.00085705	-0.008303
0.21987	1845.66347	1.1e-07	5.4e-07	2.7e-07	2.2e-07	-0.0	2.9e-06	1.43e-06	1e-08	308.74916128	309.71708283	308.71688857	-0.00034089	-0.00086289	-0.00829518
0.21992	1846.06734	1.1e-07	5.4e-07	2.7e-07	2.2e-07	-0.0	2.9e-06	1.43e-06	1e-08	308.73917763	309.70714444	308.7069295	-0.00034042	-0.00087255	-0.00828733
0.21998	1846.47118	1.1e-07	5.4e-07	2.7e-07	2.2e-07	-0.0	2.9e-06	1.43e-06	1e-08	308.72920764	309.69709456	308.69699434	-0.00034028	-0.00084754	-0.00827955
0.22003	1846.87499	1.1e-07	5.4e-07	2.7e-07	2.2e-07	-0.0	2.9e-06	1.43e-06	1e-08	308.71924166	309.68733251	308.68703479	-0.00033989	-0.0008815	-0.00827174
0.22009	1847.27877	1.1e-07	5.4e-07	2.7e-07	2.2e-07	-0.0	2.9e-06	1.43e-06	1e-08	308.70928684	309.67717906	308.67713337	-0.00033951	-0.00086337	-0.00826394
0.22014	1847.68251	1.1e-07	5.4e-07	2.7e-07	2.2e-07	-0.0	2.9e-06	1.43e-06	1e-08	308.69934306	309.66723425	308.66721689	-0.00033931	-0.0008256	-0.00825617
0.2202	1848.08623	1.1e-07	5.4e-07	2.7e-07	2.2e-07	-0.0	2.9e-06	1.43e-06	1e-08	308.68940505	309.65772425	308.65725801	-0.00033903	-0.0008839	-0.00824839
0.22025	1848.48991	1.1e-07	5.4e-07	2.7e-07	2.2e-07	-0.0	2.9e-06	1.43e-06	1e-08	308.67947501	309.64754251	308.64739153	-0.00033866	-0.00086499	-0.00824061
0.22031	1848.89356	1.1e-07	5.4e-07	2.7e-07	2.2e-07	-0.0	2.9e-06	1.43e-06	1e-08	308.66955576	309.6375784	308.63750889	-0.00033828	-0.00083554	-0.00823285
0.22036	1849.29717	1.1e-07	5.4e-07	2.7e-07	2.2e-07	-0.0	2.9e-06	1.43e-06	1e-08	308.65964727	309.62795327	308.62759526	-0.00033798	-0.00086461	-0.00822509
0.22042	1849.70076	1.1e-07	5.4e-07	2.7e-07	2.2e-07	-0.0	2.9e-06	1.43e-06	1e-08	308.64974741	309.61799308	308.61773294	-0.00033765	-0.00085948	-0.00821734
0.22047	1850.10431	1.1e-07	5.4e-07	2.7e-07	2.2e-07	-0.0	2.9e-06	1.43e-06	1e-08	308.63985703	309.60809178	308.60787383	-0.00033735	-0.00086864	-0.0082096
0.23054	1923.41306	1.1e-07	5.4e-07	2.7e-07	2.2e-07	-0.0	2.9e-06	1.43e-06	1e-08	306.97791125	307.95037358	306.95034525	-0.00028324	-0.00073339	-0.00690842
0.23059	1923.81068	1.1e-07	5.4e-07	2.7e-07	2.2e-07	-0.0	2.9e-06	1.43e-06	1e-08	306.96959173	307.94189301	306.94207089	-0.00028292	-0.00071011	-0.00690191
0.23065	1924.20826	1.1e-07	5.4e-07	2.7e-07	2.2e-07	-0.0	2.9e-06	1.43e-06	1e-08	306.9612814	307.93368152	306.93377252	-0.00028266	-0.00071935	-0.00689541
0.2307	1924.60582	1.1e-07	5.4e-07	2.7e-07	2.2e-07	-0.0	2.9e-06	1.43e-06	1e-08	306.95297849	307.92536309	306.9254959	-0.00028237	-0.00070511	-0.00688891
0.23076	1925.00334	1.1e-07	5.4e-07	2.7e-07	2.2e-07	-0.0	2.9e-06	1.43e-06	1e-08	306.94468413	307.91720918	306.917208	-0.00028215	-0.00073555	-0.00688241
0.23081	1925.40083	1.1e-07	5.4e-07	2.7e-07	2.2e-07	-0.0	2.9e-06	1.43e-06	1e-08	306.93639607	307.908703	306.90897167	-0.00028186	-0.00070407	-0.00687592
0.23087	1925.79829	1.1e-07	5.4e-07	2.7e-07	2.2e-07	-0.0	2.9e-06	1.43e-06	1e-08	306.92811642	307.90056081	306.90069983	-0.00028158	-0.00070419	-0.00686944
0.23092	1926.19571	1.1e-07	5.4e-07	2.7e-07	2.2e-07	-0.0	2.9e-06	1.43e-06	1e-08	306.9198449	307.89241699	306.89243688	-0.00028134	-0.00073337	-0.00686296
0.23098	1926.5931	1.1e-07	5.4e-07	2.7e-07	2.2e-07	-0.0	2.9e-06	1.43e-06	1e-08	306.91158026	307.88393556	306.88422366	-0.00028104	-0.000712	-0.00685649
0.23103	1926.99046	1.1e-07	5.4e-07	2.7e-07	2.2e-07	-0.0	2.9e-06	1.43e-06	1e-08	306.90332438	307.8757011	306.8759891	-0.00028079	-0.00070399	-0.00685003
0.23109	1927.38779	1.1e-07	5.4e-07	2.7e-07	2.2e-07	-0.0	2.9e-06	1.43e-06	1e-08	306.8950757	307.86755917	306.86775201	-0.0002805	-0.00069881	-0.00684357
0.23114	1927.78508	1.1e-07	5.4e-07	2.7e-07	2.2e-07	-0.0	2.9e-06	1.43e-06	1e-08	306.88683539	307.85947701	306.85951631	-0.00028024	-0.00070496	-0.00683712
0.2312	1928.18235	1.1e-07	5.4e-07	2.7e-07	2.2e-07	-0.0	2.9e-06	1.43e-06	1e-08	306.87860261	307.85132353	306.85129795	-0.00028	-0.00072606	-0.00683067
0.23125	1928.57958	1.1e-07	5.4e-07	2.7e-07	2.2e-07	-0.0	2.9e-06	1.43e-06	1e-08	306.87037695	307.8429259	306.84311793	-0.0002797	-0.00071237	-0.00682423
0.23131	1928.97677	1.1e-07	5.4e-07	2.7e-07	2.2e-07	-0.0	2.9e-06	1.43e-06	1e-08	306.86215972	307.83468645	306.83492731	-0.00027942	-0.0006858	-0.0068178
0.23136	1929.37394	1.1e-07	5.4e-07	2.7e-07	2.2e-07	-0.0	2.9e-06	1.43e-06	1e-08	306.85395085	307.82675417	306.826708	-0.00027921	-0.00073345	-0.00681137
0.23142	1929.77107	1.1e-07	5.4e-07	2.7e-07	2.2e-07	-0.0	2.9e-06	1.43e-06	1e-08	306.84574789	307.81827065	306.81856436	-0.00027892	-0.00070509	-0.00680495
0.23147	1930.16817	1.1e-07	5.4e-07	2.7e-07	2.2e-07	-0.0	2.9e-06	1.43e-06	1e-08	306.83755343	307.81011499	306.81038949	-0.00027866	-0.00070911	-0.00679853
0.24154	2002.28634	1.1e-07	5.4e-07	2.7e-07	2.2e-07	-0.0	2.9e-06	1.43e-06	1e-08	305.46060584	306.43703133	305.43709186	-0.0002341	-0.00062099	-0.00572046
0.24159	2002.6774	1.1e-07	5.4e-07	2.7e-07	2.2e-07	-0.0	2.9e-06	1.43e-06	1e-08	305.45371222	306.42982599	305.43025899	-0.00023371	-0.00058175	-0.00571509
0.24165	2003.06843	1.1e-07	5.4e-07	2.7e-07	2.2e-07	-0.0	2.9e-06	1.43e-06	1e-08	305.44683002	306.42307577	305.42337801	-0.00023368	-0.00059901	-0.00570966
0.2417	2003.45942	1.1e-07	5.4e-07	2.7e-07	2.2e-07	-0.0	2.9e-06	1.43e-06	1e-08	305.43994869	306.41612515	305.41652885	-0.00023342	-0.00058885	-0.00570428
0.24176	2003.85038	1.1e-07	5.4e-07	2.7e-07	2.2e-07	-0.0	2.9e-06	1.43e-06	1e-08	305.43307488	306.40929232	305.40967262	-0.00023315	-0.0005681	-0.00569891
0.24181	2004.24131	1.1e-07	5.4e-07	2.7e-07	2.2e-07	-0.0	2.9e-06	1.43e-06	1e-08	305.42620893	306.40270026	305.4027944	-0.00023295	-0.00060729	-0.00569352
0.24187	2004.63221	1.1e-07	5.4e-07	2.7e-07	2.2e-07	-0.0	2.9e-06	1.43e-06	1e-08	305.41934876	306.39565324	305.39597851	-0.0002326	-0.00059858	-0.00568818
0.24192	2005.02307	1.1e-07	5.4e-07	2.7e-07	2.2e-07	-0.0	2.9e-06	1.43e-06	1e-08	305.41249877	306.3887072	305.38915741	-0.00023246	-0.00056251	-0.0056828
0.24198	2005.4139	1.1e-07	5.4e-07	2.7e-07	2.2e-07	-0.0	2.9e-06	1.43e-06	1e-08	305.40565305	306.38217962	305.38229298	-0.00023229	-0.00059455	-0.00567743
0.24203	2005.8047	1.1e-07	5.4e-07	2.7e-07	2.2e-07	-0.0	2.9e-06	1.43e-06	1e-08	305.39881198	306.37528021	305.37548087	-0.00023207	-0.00058878	-0.00567207
0.24209	2006.19546	1.1e-07	5.4e-07	2.7e-07	2.2e-07	-0.0	2.9e-06	1.43e-06	1e-08	305.39197753	306.3684476	305.36866787	-0.00023184	-0.0005995	-0.00566673
0.24214	2006.58619	1.1e-07	5.4e-07	2.7e-07	2.2e-07	-0.0	2.9e-06	1.43e-06	1e-08	305.38514955	306.36149044	305.36187711	-0.00023156	-0.0005595	-0.00566138
0.2422	2006.97689	1.1e-07	5.4e-07	2.7e-07	2.2e-07	-0.0	2.9e-06	1.43e-06	1e-08	305.37832979	306.35499741	305.35503729	-0.00023142	-0.00059749	-0.00565604
0.24225	2007.36755	1.1e-07	5.4e-07	2.7e-07	2.2e-07	-0.0	2.9e-06	1.43e-06	1e-08	305.37151422	306.34806336	305.34825813	-0.00023112	-0.00058873	-0.00565071
0.24231	2007.75818	1.1e-07	5.4e-07	2.7e-07	2.2e-07	-0.0	2.9e-06	1.43e-06	1e-08	305.3647074	306.34123086	305.34147373	-0.00023093	-0.00057709	-0.00564538
0.24236	2008.14878	1.1e-07	5.4e-07	2.7e-07	2.2e-07	-0.0	2.9e-06	1.43e-06	1e-08	305.35790617	306.33453342	305.33468019	-0.00023074	-0.00057175	-0.00564005
0.24242	2008.53934	1.1e-07	5.4e-07	2.7e-07	2.2e-07	-0.0	2.9e-06	1.43e-06	1e-08	305.35111041	306.32789788	305.32788637	-0.0002305	-0.00059429	-0.00563473
0.24247	2008.92988	1.1e-07	5.4e-07	2.7e-07	2.2e-07	-0.0	2.9e-06	1.43e-06	1e-08	305.34432145	306.32100056	305.32113135	-0.00023022	-0.00060191	-0.00562942
0.25253	2079.8362	1.1e-07	5.4e-07	2.7e-07	2.2e-07	-0.0	2.9e-06	1.43e-06	1e-08	304.20374081	305.1832175	304.18360188	-0.00019342	-0.00047871	-0.00473643
0.25259	2080.22059	1.1e-07	5.4e-07	2.7e-07	2.2e-07	-0.0	2.9e-06	1.43e-06	1e-08	304.19803324	305.17764714	304.17789403	-0.00019327	-0.00047871	-0.00473196
0.25264	2080.60494	1.1e-07	5.4e-07	2.7e-07	2.2e-07	-0.0	2.9e-06	1.43e-06	1e-08	304.19233001	305.17207671	304.17219224	-0.0001931	-0.00051181	-0.00472749
0.2527	2080.98926	1.1e-07	5.4e-07	2.7e-07	2.2e-07	-0.0	2.9e-06	1.43e-06	1e-08	304.18663176	305.16612102	304.16654298	-0.00019291	-0.00048275	-0.00472303
0.25275	2081.37354	1.1e-07	5.4e-07	2.7e-07	2.2e-07	-0.0	2.9e-06	1.43e-06	1e-08	304.18093914	305.16050342	304.1608589	-0.00019268	-0.000488	-0.00471858
0.25281	2081.75779	1.1e-07	5.4e-07	2.7e-07	2.2e-07	-0.0	2.9e-06	1.43e-06	1e-08	304.17525327	305.15482471	304.15518811	-0.0001925	-0.00047867	-0.00471412
0.25286	2082.142	1.1e-07	5.4e-07	2.7e-07	2.2e-07	-0.0	2.9e-06	1.43e-06	1e-08	304.16957254	305.14925446	304.14951023	-0.00019236	-0.00047868	-0.00470968
0.25292	2082.52618	1.1e-07	5.4e-07	2.7e-07	2.2e-07	-0.0	2.9e-06	1.43e-06	1e-08	304.16389582	305.14368407	304.14383842	-0.00019216	-0.00047866	-0.00470523
0.25297	2082.91033	1.1e-07	5.4e-07	2.7e-07	2.2e-07	-0.0	2.9e-06	1.43e-06	1e-08	304.15822486	305.13811381	304.13817255	-0.00019199	-0.00051696	-0.00470079
0.25303	2083.29445	1.1e-07	5.4e-07	2.7e-07	2.2e-07	-0.0	2.9e-06	1.43e-06	1e-08	304.15255887	305.13209772	304.13256646	-0.00019179	-0.00048248	-0.00469635
0.25308	2083.67853	1.1e-07	5.4e-07	2.7e-07	2.2e-07	-0.0	2.9e-06	1.43e-06	1e-08	304.14689896	305.12648281	304.1269179	-0.00019158	-0.00048296	-0.00469193
0.25314	2084.06257	1.1e-07	5.4e-07	2.7e-07	2.2e-07	-0.0	2.9e-06	1.43e-06	1e-08	304.14124503	305.12086224	304.12127593	-0.00019143	-0.00047863	-0.00468749
0.25319	2084.44659	1.1e-07	5.4e-07	2.7e-07	2.2e-07	-0.0	2.9e-06	1.43e-06	1e-08	304.13559562	305.11529203	304.11563389	-0.00019126	-0.00047863	-0.00468307
0.25325	2084.83057	1.1e-07	5.4e-07	2.7e-07	2.2e-07	-0.0	2.9e-06	1.43e-06	1e-08	304.12995106	305.10972178	304.10999783	-0.00019104	-0.00047861	-0.00467865
0.2533	2085.21451	1.1e-07	5.4e-07	2.7e-07	2.2e-07	-0.0	2.9e-06	1.43e-06	1e-08	304.12431288	305.10415171	304.10436762	-0.00019089	-0.00047861	-0.00467424
0.25336	2085.59843	1.1e-07	5.4e-07	2.7e-07	2.2e-07	-0.0	2.9e-06	1.43e-06	1e-08	304.11867906	305.09858152	304.09874342	-0.00019071	-0.0004786	-0.00466983
0.25341	2085.9823	1.1e-07	5.4e-07	2.7e-07	2.2e-07	-0.0	2.9e-06	1.43e-06	1e-08	304.11305065	305.09301136	304.09312515	-0.00019053	-0.00049093	-0.00466542
0.25347	2086.36615	1.1e-07	5.4e-07	2.7e-07	2.2e-07	-0.0	2.9e-06	1.43e-06	1e-08	304.1074274	305.08729768	304.08753011	-0.00019034	-0.00048216	-0.00466102
0.26353	2156.03841	1.1e-07	5.4e-07	2.7e-07	2.2e-07	-0.0	2.9e-06	1.43e-06	1e-08	303.16273601	304.14513642	303.14537004	-0.00015992	-0.00042484	-0.0039214
0.26359	2156.41599	1.1e-07	5.4e-07	2.7e-07	2.2e-07	-0.0	2.9e-06	1.43e-06	1e-08	303.15800875	304.14018121	303.1406841	-0.00015978	-0.0003908	-0.0039177
0.26364	2156.79354	1.1e-07	5.4e-07	2.7e-07	2.2e-07	-0.0	2.9e-06	1.43e-06	1e-08	303.1532857	304.13562303	303.13595534	-0.00015964	-0.00038465	-0.003914
0.2637	2157.17105	1.1e-07	5.4e-07	2.7e-07	2.2e-07	-0.0	2.9e-06	1.43e-06	1e-08	303.14856673	304.13113644	303.13122297	-0.00015945	-0.00043095	-0.00391031
0.26375	2157.54853	1.1e-07	5.4e-07	2.7e-07	2.2e-07	-0.0	2.9e-06	1.43e-06	1e-08	303.14385323	304.12610975	303.12656053	-0.00015935	-0.00038465	-0.00390661
0.26381	2157.92598	1.1e-07	5.4e-07	2.7e-07	2.2e-07	-0.0	2.9e-06	1.43e-06	1e-08	303.13914275	304.12162311	303.12183811	-0.00015919	-0.00042286	-0.00390293
0.26386	2158.30339	1.1e-07	5.4e-07	2.7e-07	2.2e-07	-0.0	2.9e-06	1.43e-06	1e-08	303.13443678	304.11669074	303.11717431	-0.00015897	-0.00039272	-0.00389925
0.26392	2158.68077	1.1e-07	5.4e-07	2.7e-07	2.2e-07	-0.0	2.9e-06	1.43e-06	1e-08	303.12973738	304.11210985	303.11247304	-0.00015888	-0.00038463	-0.00389556
0.26397	2159.05811	1.1e-07	5.4e-07	2.7e-07	2.2e-07	-0.0	2.9e-06	1.43e-06	1e-08	303.12504052	304.10762327	303.10776546	-0.00015875	-0.00042505	-0.00389189
0.26403	2159.43542	1.1e-07	5.4e-07	2.7e-07	2.2e-07	-0.0	2.9e-06	1.43e-06	1e-08	303.12034744	304.10266523	303.10311962	-0.00015854	-0.0003905	-0.00388821
0.26408	2159.81269	1.1e-07	5.4e-07	2.7e-07	2.2e-07	-0.0	2.9e-06	1.43e-06	1e-08	303.11566056	304.09811006	303.09843014	-0.00015841	-0.00038461	-0.00388454
0.26414	2160.18993	1.1e-07	5.4e-07	2.7e-07	2.2e-07	-0.0	2.9e-06	1.43e-06	1e-08	303.1109775	304.09362356	303.09373735	-0.00015826	-0.00043092	-0.00388088
0.26419	2160.56713	1.1e-07	5.4e-07	2.7e-07	2.2e-07	-0.0	2.9e-06	1.43e-06	1e-08	303.106299	304.0885969	303.08911451	-0.00015807	-0.0003846	-0.00387722
0.26425	2160.94431	1.1e-07	5.4e-07	2.7e-07	2.2e-07	-0.0	2.9e-06	1.43e-06	1e-08	303.10162587	304.08411049	303.08443151	-0.00015799	-0.0003846	-0.00387355
0.2643	2161.32144	1.1e-07	5.4e-07	2.7e-07	2.2e-07	-0.0	2.9e-06	1.43e-06	1e-08	303.0969553	304.07962398	303.07975354	-0.00015782	-0.0004309	-0.0038699
0.26436	2161.69854	1.1e-07	5.4e-07	2.7e-07	2.2e-07	-0.0	2.9e-06	1.43e-06	1e-08	303.09228959	304.07459739	303.07514549	-0.00015767	-0.0003846	-0.00386624
0.26441	2162.07561	1.1e-07	5.4e-07	2.7e-07	2.2e-07	-0.0	2.9e-06	1.43e-06	1e-08	303.08762818	304.07011084	303.07047734	-0.00015751	-0.00038458	-0.0038626
0.26447	2162.45264	1.1e-07	5.4e-07	2.7e-07	2.2e-07	-0.0	2.9e-06	1.43e-06	1e-08	303.08297166	304.06562443	303.06581405	-0.00015738	-0.00042078	-0.00385895
0.27453	2230.86757	1.1e-07	5.4e-07	2.7e-07	2.2e-07	-0.0	2.9e-06	1.43e-06	1e-08	302.30064721	303.28530794	302.28558193	-0.00013225	-0.00031528	-0.00324648
0.27459	2231.23822	1.1e-07	5.4e-07	2.7e-07	2.2e-07	-0.0	2.9e-06	1.43e-06	1e-08	302.29673209	303.28162337	302.28165113	-0.00013217	-0.00033441	-0.00324342
0.27464	2231.60884	1.1e-07	5.4e-07	2.7e-07	2.2e-07	-0.0	2.9e-06	1.43e-06	1e-08	302.29281943	303.27771517	302.27775137	-0.00013201	-0.00036817	-0.00324035
0.2747	2231.97942	1.1e-07	5.4e-07	2.7e-07	2.2e-07	-0.0	2.9e-06	1.43e-06	1e-08	302.2889114	303.27341243	302.27390311	-0.00013187	-0.0003049	-0.0032373
0.27475	2232.34997	1.1e-07	5.4e-07	2.7e-07	2.2e-07	-0.0	2.9e-06	1.43e-06	1e-08	302.28500747	303.26984911	302.26997009	-0.00013175	-0.00032973	-0.00323424
0.27481	2232.72048	1.1e-07	5.4e-07	2.7e-07	2.2e-07	-0.0	2.9e-06	1.43e-06	1e-08	302.28110708	303.26599554	302.26607606	-0.00013157	-0.00032989	-0.00323119
0.27486	2233.09095	1.1e-07	5.4e-07	2.7e-07	2.2e-07	-0.0	2.9e-06	1.43e-06	1e-08	302.27721218	303.26214005	302.26218629	-0.00013142	-0.00035279	-0.00322813
0.27492	2233.4614	1.1e-07	5.4e-07	2.7e-07	2.2e-07	-0.0	2.9e-06	1.43e-06	1e-08	302.27332169	303.25801684	302.25833275	-0.0001314	-0.00033329	-0.00322509
0.27497	2233.8318	1.1e-07	5.4e-07	2.7e-07	2.2e-07	-0.0	2.9e-06	1.43e-06	1e-08	302.26943174	303.25412153	302.25445608	-0.00013129	-0.0003321	-0.00322204
0.27503	2234.20218	1.1e-07	5.4e-07	2.7e-07	2.2e-07	-0.0	2.9e-06	1.43e-06	1e-08	302.26554499	303.25024012	302.25058186	-0.00013112	-0.00030922	-0.003219
0.27508	2234.57251	1.1e-07	5.4e-07	2.7e-07	2.2e-07	-0.0	2.9e-06	1.43e-06	1e-08	302.26166318	303.24662611	302.24667954	-0.00013098	-0.00034135	-0.00321596
0.27514	2234.94281	1.1e-07	5.4e-07	2.7e-07	2.2e-07	-0.0	2.9e-06	1.43e-06	1e-08	302.25778567	303.24263648	302.24282642	-0.00013092	-0.0003478	-0.00321292
0.27519	2235.31308	1.1e-07	5.4e-07	2.7e-07	2.2e-07	-0.0	2.9e-06	1.43e-06	1e-08	302.2539097	303.23857144	302.23898654	-0.00013069	-0.00031139	-0.00320989
0.27525	2235.68331	1.1e-07	5.4e-07	2.7e-07	2.2e-07	-0.0	2.9e-06	1.43e-06	1e-08	302.2500407	303.23493196	302.23509945	-0.00013065	-0.00033196	-0.00320686
0.2753	2236.05351	1.1e-07	5.4e-07	2.7e-07	2.2e-07	-0.0	2.9e-06	1.43e-06	1e-08	302.24617284	303.23105201	302.23124545	-0.0001305	-0.00033668	-0.00320383
0.27536	2236.42367	1.1e-07	5.4e-07	2.7e-07	2.2e-07	-0.0	2.9e-06	1.43e-06	1e-08	302.2423092	303.22711683	302.22740213	-0.00013039	-0.00032469	-0.00320081
0.27541	2236.7938	1.1e-07	5.4e-07	2.7e-07	2.2e-07	-0.0	2.9e-06	1.43e-06	1e-08	302.23844882	303.22332174	302.22354607	-0.00013027	-0.00033533	-0.00319779
0.27547	2237.16389	1.1e-07	5.4e-07	2.7e-07	2.2e-07	-0.0	2.9e-06	1.43e-06	1e-08	302.23459217	303.21940231	302.21970901	-0.00013015	-0.00032426	-0.00319477
0.28553	2304.29709	1.1e-07	5.4e-07	2.7e-07	2.2e-07	-0.0	2.9e-06	1.43e-06	1e-08	301.58676751	302.5734156	301.57362003	-0.00010943	-0.00029221	-0.00268751
0.28559	2304.66068	1.1e-07	5.4e-07	2.7e-07	2.2e-07	-0.0	2.9e-06	1.43e-06	1e-08	301.58352425	302.56999507	301.57040978	-0.0001093	-0.00025907	-0.00268496
0.28564	2305.02422	1.1e-07	5.4e-07	2.7e-07	2.2e-07	-0.0	2.9e-06	1.43e-06	1e-08	301.58028493	302.56696242	301.56715638	-0.00010912	-0.00028809	-0.00268245
0.2857	2305.38774	1.1e-07	5.4e-07	2.7e-07	2.2e-07	-0.0	2.9e-06	1.43e-06	1e-08	301.57705092	302.56359008	301.56394701	-0.00010913	-0.00028848	-0.00267989
0.28575	2305.75122	1.1e-07	5.4e-07	2.7e-07	2.2e-07	-0.0	2.9e-06	1.43e-06	1e-08	301.57381635	302.56021312	301.56074181	-0.000109	-0.00024452	-0.00267735
0.28581	2306.11466	1.1e-07	5.4e-07	2.7e-07	2.2e-07	-0.0	2.9e-06	1.43e-06	1e-08	301.57058579	302.55735079	301.55747823	-0.00010886	-0.00028359	-0.00267485
0.28586	2306.47806	1.1e-07	5.4e-07	2.7e-07	2.2e-07	-0.0	2.9e-06	1.43e-06	1e-08	301.56735936	302.55403106	301.55427285	-0.00010869	-0.00026196	-0.00267232
0.28592	2306.84143	1.1e-07	5.4e-07	2.7e-07	2.2e-07	-0.0	2.9e-06	1.43e-06	1e-08	301.56413792	302.5509645	301.55104041	-0.00010866	-0.00028963	-0.00266979
0.28597	2307.20477	1.1e-07	5.4e-07	2.7e-07	2.2e-07	-0.0	2.9e-06	1.43e-06	1e-08	301.56091737	302.547574	301.54785034	-0.00010859	-0.00029067	-0.00266727
0.28603	2307.56807	1.1e-07	5.4e-07	2.7e-07	2.2e-07	-0.0	2.9e-06	1.43e-06	1e-08	301.55769885	302.54417135	301.54466516	-0.00010846	-0.00024474	-0.00266474
0.28608	2307.93133	1.1e-07	5.4e-07	2.7e-07	2.2e-07	-0.0	2.9e-06	1.43e-06	1e-08	301.55448413	302.54130627	301.54141887	-0.00010834	-0.0002908	-0.00266224
0.28614	2308.29456	1.1e-07	5.4e-07	2.7e-07	2.2e-07	-0.0	2.9e-06	1.43e-06	1e-08	301.55127292	302.53790198	301.53824059	-0.00010828	-0.00028731	-0.00265971
0.28619	2308.65775	1.1e-07	5.4e-07	2.7e-07	2.2e-07	-0.0	2.9e-06	1.43e-06	1e-08	301.54806353	302.53453859	301.53506088	-0.00010811	-0.00024825	-0.0026572
0.28625	2309.02091	1.1e-07	5.4e-07	2.7e-07	2.2e-07	-0.0	2.9e-06	1.43e-06	1e-08	301.54485913	302.53163238	301.53182961	-0.00010802	-0.0002908	-0.00265471
0.2863	2309.38403	1.1e-07	5.4e-07	2.7e-07	2.2e-07	-0.0	2.9e-06	1.43e-06	1e-08	301.5416574	302.52822808	301.52866146	-0.00010792	-0.00024475	-0.00265218
0.28636	2309.74711	1.1e-07	5.4e-07	2.7e-07	2.2e-07	-0.0	2.9e-06	1.43e-06	1e-08	301.53845847	302.52536286	301.52543205	-0.00010782	-0.00027352	-0.00264969
0.28641	2310.11016	1.1e-07	5.4e-07	2.7e-07	2.2e-07	-0.0	2.9e-06	1.43e-06	1e-08	301.53526258	302.52216071	301.52224641	-0.00010766	-0.0002734	-0.0026472
0.28647	2310.47317	1.1e-07	5.4e-07	2.7e-07	2.2e-07	-0.0	2.9e-06	1.43e-06	1e-08	301.53207156	302.51896001	301.51906387	-0.00010757	-0.00030035	-0.00264471
0.29653	2376.29904	1.1e-07	5.4e-07	2.7e-07	2.2e-07	-0.0	2.9e-06	1.43e-06	1e-08	300.99568957	301.98405822	300.98412378	-9.037e-05	-0.00025658	-0.00222478
0.29659	2376.65542	1.1e-07	5.4e-07	2.7e-07	2.2e-07	-0.0	2.9e-06	1.43e-06	1e-08	300.99300846	301.98105073	300.98148657	-9.037e-05	-0.00021871	-0.00222269
0.29664	2377.01176	1.1e-07	5.4e-07	2.7e-07	2.2e-07	-0.0	2.9e-06	1.43e-06	1e-08	300.99032732	301.97848705	300.97879913	-9.026e-05	-0.0002258	-0.00222056
0.2967	2377.36806	1.1e-07	5.4e-07	2.7e-07	2.2e-07	-0.0	2.9e-06	1.43e-06	1e-08	300.98764943	301.97584023	300.97612448	-9.023e-05	-0.00021858	-0.0022185
0.29675	2377.72432	1.1e-07	5.4e-07	2.7e-07	2.2e-07	-0.0	2.9e-06	1.43e-06	1e-08	300.98497243	301.97327813	300.97344254	-9.01e-05	-0.00022579	-0.00221637
0.29681	2378.08055	1.1e-07	5.4e-07	2.7e-07	2.2e-07	-0.0	2.9e-06	1.43e-06	1e-08	300.98229926	301.97063146	300.97077353	-9.008e-05	-0.00021857	-0.00221431
0.29686	2378.43674	1.1e-07	5.4e-07	2.7e-07	2.2e-07	-0.0	2.9e-06	1.43e-06	1e-08	300.97962684	301.96806937	300.96809724	-8.993e-05	-0.00022578	-0.00221219
0.29692	2378.7929	1.1e-07	5.4e-07	2.7e-07	2.2e-07	-0.0	2.9e-06	1.43e-06	1e-08	300.97695893	301.96542274	300.96543384	-8.99e-05	-0.00024345	-0.00221012
0.29697	2379.14902	1.1e-07	5.4e-07	2.7e-07	2.2e-07	-0.0	2.9e-06	1.43e-06	1e-08	300.97429185	301.96256905	300.96279812	-8.984e-05	-0.00023662	-0.00220806
0.29703	2379.5051	1.1e-07	5.4e-07	2.7e-07	2.2e-07	-0.0	2.9e-06	1.43e-06	1e-08	300.97162651	301.95979536	300.96015561	-8.961e-05	-0.00022568	-0.00220594
0.29708	2379.86115	1.1e-07	5.4e-07	2.7e-07	2.2e-07	-0.0	2.9e-06	1.43e-06	1e-08	300.96896803	301.95714995	300.9575004	-8.967e-05	-0.0002075	-0.00220387
0.29714	2380.21716	1.1e-07	5.4e-07	2.7e-07	2.2e-07	-0.0	2.9e-06	1.43e-06	1e-08	300.96630766	301.95471754	300.95482265	-8.958e-05	-0.00022415	-0.00220177
0.29719	2380.57313	1.1e-07	5.4e-07	2.7e-07	2.2e-07	-0.0	2.9e-06	1.43e-06	1e-08	300.96365006	301.95208999	300.9521711	-8.942e-05	-0.00023657	-0.00219973
0.29725	2380.92907	1.1e-07	5.4e-07	2.7e-07	2.2e-07	-0.0	2.9e-06	1.43e-06	1e-08	300.96099719	301.94931683	300.94953963	-8.94e-05	-0.00021245	-0.00219764
0.2973	2381.28497	1.1e-07	5.4e-07	2.7e-07	2.2e-07	-0.0	2.9e-06	1.43e-06	1e-08	300.95834488	301.94682639	300.94687719	-8.925e-05	-0.00023521	-0.00219558
0.29736	2381.64083	1.1e-07	5.4e-07	2.7e-07	2.2e-07	-0.0	2.9e-06	1.43e-06	1e-08	300.95569686	301.94406907	300.94424942	-8.919e-05	-0.00024295	-0.00219346
0.29741	2381.99666	1.1e-07	5.4e-07	2.7e-07	2.2e-07	-0.0	2.9e-06	1.43e-06	1e-08	300.95305076	301.9412211	300.94163539	-8.908e-05	-0.00021599	-0.00219139
0.29747	2382.35245	1.1e-07	5.4e-07	2.7e-07	2.2e-07	-0.0	2.9e-06	1.43e-06	1e-08	300.95040791	301.93868913	300.93898625	-8.905e-05	-0.00020358	-0.0021893
0.30753	2446.84404	1.1e-07	5.4e-07	2.7e-07	2.2e-07	-0.0	2.9e-06	1.43e-06	1e-08	300.50634604	301.49559787	300.49615369	-7.479e-05	-0.0001523	-0.00184151
0.30758	2447.19305	1.1e-07	5.4e-07	2.7e-07	2.2e-07	-0.0	2.9e-06	1.43e-06	1e-08	300.5041255	301.49381071	300.49388641	-7.46e-05	-0.00020696	-0.00183973
0.30764	2447.54203	1.1e-07	5.4e-07	2.7e-07	2.2e-07	-0.0	2.9e-06	1.43e-06	1e-08	300.50191061	301.49138207	300.49169812	-7.466e-05	-0.00020569	-0.00183802
0.30769	2447.89097	1.1e-07	5.4e-07	2.7e-07	2.2e-07	-0.0	2.9e-06	1.43e-06	1e-08	300.49969373	301.48896829	300.48951056	-7.465e-05	-0.00015229	-0.00183631
0.30775	2448.23987	1.1e-07	5.4e-07	2.7e-07	2.2e-07	-0.0	2.9e-06	1.43e-06	1e-08	300.49747733	301.48718112	300.48725038	-7.455e-05	-0.00020443	-0.00183437
0.3078	2448.58873	1.1e-07	5.4e-07	2.7e-07	2.2e-07	-0.0	2.9e-06	1.43e-06	1e-08	300.49526364	301.48478209	300.48506602	-7.456e-05	-0.00018288	-0.0018327
0.30786	2448.93756	1.1e-07	5.4e-07	2.7e-07	2.2e-07	-0.0	2.9e-06	1.43e-06	1e-08	300.49304987	301.48263604	300.48285374	-7.43e-05	-0.00021079	-0.00183105
0.30791	2449.28635	1.1e-07	5.4e-07	2.7e-07	2.2e-07	-0.0	2.9e-06	1.43e-06	1e-08	300.49084381	301.48016242	300.4806826	-7.437e-05	-0.00015229	-0.00182938
0.30797	2449.6351	1.1e-07	5.4e-07	2.7e-07	2.2e-07	-0.0	2.9e-06	1.43e-06	1e-08	300.48863554	301.47837524	300.47843176	-7.436e-05	-0.00018801	-0.00182757
0.30802	2449.98382	1.1e-07	5.4e-07	2.7e-07	2.2e-07	-0.0	2.9e-06	1.43e-06	1e-08	300.48642774	301.47616887	300.47623361	-7.424e-05	-0.00019182	-0.00182575
0.30808	2450.3325	1.1e-07	5.4e-07	2.7e-07	2.2e-07	-0.0	2.9e-06	1.43e-06	1e-08	300.48422334	301.47391782	300.4740432	-7.422e-05	-0.00017892	-0.00182415
0.30813	2450.68114	1.1e-07	5.4e-07	2.7e-07	2.2e-07	-0.0	2.9e-06	1.43e-06	1e-08	300.48201967	301.47181816	300.47183688	-7.384e-05	-0.00020685	-0.00182242
0.30819	2451.02974	1.1e-07	5.4e-07	2.7e-07	2.2e-07	-0.0	2.9e-06	1.43e-06	1e-08	300.47982716	301.46939069	300.46967169	-7.402e-05	-0.00018561	-0.00182069
0.30824	2451.37831	1.1e-07	5.4e-07	2.7e-07	2.2e-07	-0.0	2.9e-06	1.43e-06	1e-08	300.47762916	301.46721244	300.46747936	-7.381e-05	-0.00021336	-0.00181898
0.3083	2451.72684	1.1e-07	5.4e-07	2.7e-07	2.2e-07	-0.0	2.9e-06	1.43e-06	1e-08	300.4754374	301.4647086	300.4653281	-7.38e-05	-0.00015227	-0.00181729
0.30835	2452.07533	1.1e-07	5.4e-07	2.7e-07	2.2e-07	-0.0	2.9e-06	1.43e-06	1e-08	300.47324619	301.46292159	300.46309341	-7.393e-05	-0.0001756	-0.0018156
0.30841	2452.42378	1.1e-07	5.4e-07	2.7e-07	2.2e-07	-0.0	2.9e-06	1.43e-06	1e-08	300.47105102	301.46086077	300.46089404	-7.366e-05	-0.00020335	-0.00181366
0.30846	2452.7722	1.1e-07	5.4e-07	2.7e-07	2.2e-07	-0.0	2.9e-06	1.43e-06	1e-08	300.46886379	301.45847426	300.45873599	-7.366e-05	-0.00019955	-0.00181202
0.31853	2515.90109	1.1e-07	5.4e-07	2.7e-07	2.2e-07	-0.0	2.9e-06	1.43e-06	1e-08	300.10112893	301.09204074	300.09226154	-6.197e-05	-0.00015216	-0.00152424
0.31858	2516.24258	1.1e-07	5.4e-07	2.7e-07	2.2e-07	-0.0	2.9e-06	1.43e-06	1e-08	300.09928767	301.09025357	300.09042164	-5.941e-05	-0.00015216	-0.00152307
0.31864	2516.58404	1.1e-07	5.4e-07	2.7e-07	2.2e-07	-0.0	2.9e-06	1.43e-06	1e-08	300.09752257	301.08846632	300.08857978	-6.145e-05	-0.00015216	-0.00152173
0.31869	2516.92545	1.1e-07	5.4e-07	2.7e-07	2.2e-07	-0.0	2.9e-06	1.43e-06	1e-08	300.09569667	301.08667909	300.08674267	-6.04e-05	-0.00015217	-0.00152037
0.31875	2517.26683	1.1e-07	5.4e-07	2.7e-07	2.2e-07	-0.0	2.9e-06	1.43e-06	1e-08	300.09390198	301.08489175	300.08490602	-5.925e-05	-0.00039	-0.00151905
0.3188	2517.60817	1.1e-07	5.4e-07	2.7e-07	2.2e-07	-0.0	2.9e-06	1.43e-06	1e-08	300.09214165	301.08031091	300.08340359	-5.874e-05	-0.00015424	-0.00151701
0.31886	2517.94947	1.1e-07	5.4e-07	2.7e-07	2.2e-07	-0.0	2.9e-06	1.43e-06	1e-08	300.09039628	301.07849923	300.08157222	-6.035e-05	-0.00015171	-0.00151487
0.31891	2518.29074	1.1e-07	5.4e-07	2.7e-07	2.2e-07	-0.0	2.9e-06	1.43e-06	1e-08	300.0886031	301.0767172	300.07974258	-6.008e-05	-0.00015172	-0.00151369
0.31897	2518.63196	1.1e-07	5.4e-07	2.7e-07	2.2e-07	-0.0	2.9e-06	1.43e-06	1e-08	300.08681799	301.0749351	300.07791422	-5.979e-05	-0.00015172	-0.00151243
0.31902	2518.97315	1.1e-07	5.4e-07	2.7e-07	2.2e-07	-0.0	2.9e-06	1.43e-06	1e-08	300.08504152	301.07315292	300.07608722	-6.139e-05	-0.00015173	-0.00150899
0.31908	2519.3143	1.1e-07	5.4e-07	2.7e-07	2.2e-07	-0.0	2.9e-06	1.43e-06	1e-08	300.0832175	301.07137064	300.07426731	-6.183e-05	-0.00015173	-0.00150805
0.31913	2519.65541	1.1e-07	5.4e-07	2.7e-07	2.2e-07	-0.0	2.9e-06	1.43e-06	1e-08	300.08138051	301.06958833	300.07244934	-6.183e-05	-0.00015173	-0.00150805
0.31919	2519.99649	1.1e-07	5.4e-07	2.7e-07	2.2e-07	-0.0	2.9e-06	1.43e-06	1e-08	300.07954351	301.06780602	300.07063137	-5.956e-05	-0.00015175	-0.00150489
0.31924	2520.33752	1.1e-07	5.4e-07	2.7e-07	2.2e-07	-0.0	2.9e-06	1.43e-06	1e-08	300.07777393	301.06602352	300.06881468	-5.871e-05	-0.00015175	-0.00150371
0.3193	2520.67852	1.1e-07	5.4e-07	2.7e-07	2.2e-07	-0.0	2.9e-06	1.43e-06	1e-08	300.07602946	301.06424094	300.06699846	-5.871e-05	-0.00015175	-0.00150371
0.31935	2521.01948	1.1e-07	5.4e-07	2.7e-07	2.2e-07	-0.0	2.9e-06	1.43e-06	1e-08	300.07428499	301.06245836	300.06518225	-6.184e-05	-0.00015175	-0.00150199
0.31941	2521.3604	1.1e-07	5.4e-07	2.7e-07	2.2e-07	-0.0	2.9e-06	1.43e-06	1e-08	300.07244757	301.06067586	300.06337283	-6.337e-05	-0.00015174	-0.00150115
0.31946	2521.70129	1.1e-07	5.4e-07	2.7e-07	2.2e-07	-0.0	2.9e-06	1.43e-06	1e-08	300.07056464	301.0588934	300.06156674	-5.931e-05	-0.00015176	-0.00149893
0.32953	2583.4373	1.1e-07	5.4e-07	2.7e-07	2.2e-07	-0.0	2.9e-06	1.43e-06	1e-08	299.76854015	300.73515474	299.76053214	-5.345e-05	-0.00014804	-0.00126163
0.32958	2583.7711	1.1e-07	5.4e-07	2.7e-07	2.2e-07	-0.0	2.9e-06	1.43e-06	1e-08	299.76695126	300.73341451	299.75904327	-5.345e-05	-0.00014804	-0.00126163
0.32964	2584.10486	1.1e-07	5.4e-07	2.7e-07	2.2e-07	-0.0	2.9e-06	1.43e-06	1e-08	299.76536237	300.73167427	299.75755441	-5.142e-05	-0.00014803	-0.00126118
0.32969	2584.43859	1.1e-07	5.4e-07	2.7e-07	2.2e-07	-0.0	2.9e-06	1.43e-06	1e-08	299.76383378	300.72993414	299.75606331	-4.478e-05	-0.000148	-0.00125971
0.32975	2584.77227	1.1e-07	5.4e-07	2.7e-07	2.2e-07	-0.0	2.9e-06	1.43e-06	1e-08	299.76250245	300.72819437	299.75456492	-4.941e-05	-0.00014795	-0.00125861
0.3298	2585.10592	1.1e-07	5.4e-07	2.7e-07	2.2e-07	-0.0	2.9e-06	1.43e-06	1e-08	299.76103345	300.72645518	299.75307452	-5.312e-05	-0.0001479	-0.00125772
0.32986	2585.43953	1.1e-07	5.4e-07	2.7e-07	2.2e-07	-0.0	2.9e-06	1.43e-06	1e-08	299.75945437	300.72471648	299.7515905	-4.563e-05	-0.00014782	-0.0012544
0.32991	2585.7731	1.1e-07	5.4e-07	2.7e-07	2.2e-07	-0.0	2.9e-06	1.43e-06	1e-08	299.75809781	300.72297879	299.7501005	-4.458e-05	-0.0001478	-0.00125394
0.32997	2586.10663	1.1e-07	5.4e-07	2.7e-07	2.2e-07	-0.0	2.9e-06	1.43e-06	1e-08	299.75677239	300.72124125	299.74860967	-4.458e-05	-0.0001478	-0.00125394
0.33002	2586.44012	1.1e-07	5.4e-07	2.7e-07	2.2e-07	-0.0	2.9e-06	1.43e-06	1e-08	299.75544698	300.71950371	299.74711884	-5.147e-05	-0.00014776	-0.00125334
0.33008	2586.77357	1.1e-07	5.4e-07	2.7e-07	2.2e-07	-0.0	2.9e-06	1.43e-06	1e-08	299.75391672	300.71776667	299.74563847	-5.186e-05	-0.00014772	-0.00125222
0.33013	2587.10698	1.1e-07	5.4e-07	2.7e-07	2.2e-07	-0.0	2.9e-06	1.43e-06	1e-08	299.75237507	300.71603009	299.74416015	-5.123e-05	-0.0001476	-0.00124868
0.33019	2587.44036	1.1e-07	5.4e-07	2.7e-07	2.2e-07	-0.0	2.9e-06	1.43e-06	1e-08	299.75085209	300.7142949	299.74268575	-5.124e-05	-0.0001476	-0.00124861
0.33024	2587.77369	1.1e-07	5.4e-07	2.7e-07	2.2e-07	-0.0	2.9e-06	1.43e-06	1e-08	299.74932887	300.71255974	299.74121145	-5.112e-05	-0.00014759	-0.00124842
0.3303	2588.10699	1.1e-07	5.4e-07	2.7e-07	2.2e-07	-0.0	2.9e-06	1.43e-06	1e-08	299.747809	300.71082465	299.73973726	-4.84e-05	-0.00014744	-0.00124384
0.33035	2588.44025	1.1e-07	5.4e-07	2.7e-07	2.2e-07	-0.0	2.9e-06	1.43e-06	1e-08	299.74637024	300.70909133	299.73826546	-4.84e-05	-0.00014744	-0.00124384
0.33041	2588.77346	1.1e-07	5.4e-07	2.7e-07	2.2e-07	-0.0	2.9e-06	1.43e-06	1e-08	299.74493147	300.70735801	299.73679365	-4.84e-05	-0.00014744	-0.00124384
0.33046	2589.10664	1.1e-07	5.4e-07	2.7e-07	2.2e-07	-0.0	2.9e-06	1.43e-06	1e-08	299.74349271	300.70562469	299.73532185	-4.84e-05	-0.00014744	-0.00124384
0.34053	2649.41794	1.1e-07	5.4e-07	2.7e-07	2.2e-07	-0.0	2.9e-06	1.43e-06	1e-08	299.49653577	300.39803014	299.48968344	-3.856e-05	-0.00013784	-0.00105083
0.34058	2649.74387	1.1e-07	5.4e-07	2.7e-07	2.2e-07	-0.0	2.9e-06	1.43e-06	1e-08	299.49538879	300.39640853	299.48845539	-3.918e-05	-0.00013779	-0.00105011
0.34064	2650.06976	1.1e-07	5.4e-07	2.7e-07	2.2e-07	-0.0	2.9e-06	1.43e-06	1e-08	299.49422354	300.39478749	299.48722917	-4.326e-05	-0.00013772	-0.00104913
0.34069	2650.39562	1.1e-07	5.4e-07	2.7e-07	2.2e-07	-0.0	2.9e-06	1.43e-06	1e-08	299.49293701	300.39316732	299.48600994	-3.831e-05	-0.00013755	-0.00104626
0.34075	2650.72143	1.1e-07	5.4e-07	2.7e-07	2.2e-07	-0.0	2.9e-06	1.43e-06	1e-08	299.49179754	300.39154912	299.48478756	-3.733e-05	-0.00013751	-0.00104568
0.3408	2651.04721	1.1e-07	5.4e-07	2.7e-07	2.2e-07	-0.0	2.9e-06	1.43e-06	1e-08	299.49068733	300.38993132	299.48356456	-3.733e-05	-0.00013751	-0.00104568
0.34086	2651.37294	1.1e-07	5.4e-07	2.7e-07	2.2e-07	-0.0	2.9e-06	1.43e-06	1e-08	299.48957712	300.38831351	299.48234156	-3.94e-05	-0.00013749	-0.00104538
0.34091	2651.69864	1.1e-07	5.4e-07	2.7e-07	2.2e-07	-0.0	2.9e-06	1.43e-06	1e-08	299.4884053	300.38669602	299.48112186	-4.655e-05	-0.0001374	-0.00104431
0.34097	2652.02429	1.1e-07	5.4e-07	2.7e-07	2.2e-07	-0.0	2.9e-06	1.43e-06	1e-08	299.48702093	300.38507959	299.47991356	-4.052e-05	-0.00013734	-0.00104324
0.34102	2652.34991	1.1e-07	5.4e-07	2.7e-07	2.2e-07	-0.0	2.9e-06	1.43e-06	1e-08	299.48581569	300.38346376	299.47869824	-4.132e-05	-0.00013725	-0.0010418
0.34108	2652.67548	1.1e-07	5.4e-07	2.7e-07	2.2e-07	-0.0	2.9e-06	1.43e-06	1e-08	299.48458672	300.38184905	299.47748593	-4.481e-05	-0.00013712	-0.00103994
0.34113	2653.00102	1.1e-07	5.4e-07	2.7e-07	2.2e-07	-0.0	2.9e-06	1.43e-06	1e-08	299.48325407	300.38023587	299.47628094	-4.481e-05	-0.00013712	-0.00103994
0.34119	2653.32652	1.1e-07	5.4e-07	2.7e-07	2.2e-07	-0.0	2.9e-06	1.43e-06	1e-08	299.48192141	300.37862269	299.47507594	-4.294e-05	-0.0001371	-0.00103967
0.34124	2653.65197	1.1e-07	5.4e-07	2.7e-07	2.2e-07	-0.0	2.9e-06	1.43e-06	1e-08	299.48064424	300.37700965	299.4738687	-3.632e-05	-0.00013706	-0.00103869
0.3413	2653.97739	1.1e-07	5.4e-07	2.7e-07	2.2e-07	-0.0	2.9e-06	1.43e-06	1e-08	299.47956411	300.37539714	299.47265345	-4.164e-05	-0.00013697	-0.00103757
0.34135	2654.30277	1.1e-07	5.4e-07	2.7e-07	2.2e-07	-0.0	2.9e-06	1.43e-06	1e-08	299.47832577	300.37378568	299.47144713	-3.979e-05	-0.00013685	-0.00103573
0.34141	2654.6281	1.1e-07	5.4e-07	2.7e-07	2.2e-07	-0.0	2.9e-06	1.43e-06	1e-08	299.47714223	300.37217557	299.47024065	-3.732e-05	-0.00013676	-0.00103417
0.34146	2654.9534	1.1e-07	5.4e-07	2.7e-07	2.2e-07	-0.0	2.9e-06	1.43e-06	1e-08	299.47603217	300.37056656	299.46903274	-3.732e-05	-0.00013676	-0.00103417
0.35152	2713.80631	1.1e-07	5.4e-07	2.7e-07	2.2e-07	-0.0	2.9e-06	1.43e-06	1e-08	299.27319561	300.08891521	299.26721995	-3.039e-05	-0.00012455	-0.00087667
0.35158	2714.12419	1.1e-07	5.4e-07	2.7e-07	2.2e-07	-0.0	2.9e-06	1.43e-06	1e-08	299.27229137	300.08744889	299.26620636	-3.609e-05	-0.00012442	-0.00087541
0.35163	2714.44202	1.1e-07	5.4e-07	2.7e-07	2.2e-07	-0.0	2.9e-06	1.43e-06	1e-08	299.27121746	300.08598407	299.26520237	-3.347e-05	-0.00012432	-0.00087414
0.35169	2714.75982	1.1e-07	5.4e-07	2.7e-07	2.2e-07	-0.0	2.9e-06	1.43e-06	1e-08	299.27022151	300.08452048	299.26419633	-2.991e-05	-0.00012417	-0.00087242
0.35174	2715.07757	1.1e-07	5.4e-07	2.7e-07	2.2e-07	-0.0	2.9e-06	1.43e-06	1e-08	299.26933165	300.08305857	299.26318751	-2.991e-05	-0.00012417	-0.00087242
0.3518	2715.39529	1.1e-07	5.4e-07	2.7e-07	2.2e-07	-0.0	2.9e-06	1.43e-06	1e-08	299.26844179	300.08159666	299.26217869	-2.991e-05	-0.00012417	-0.00087242
0.35185	2715.71296	1.1e-07	5.4e-07	2.7e-07	2.2e-07	-0.0	2.9e-06	1.43e-06	1e-08	299.26755193	300.08013475	299.26116986	-3.567e-05	-0.00012411	-0.00087195
0.35191	2716.03059	1.1e-07	5.4e-07	2.7e-07	2.2e-07	-0.0	2.9e-06	1.43e-06	1e-08	299.26649065	300.07867353	299.26016971	-3.602e-05	-0.00012404	-0.00087116
0.35196	2716.34818	1.1e-07	5.4e-07	2.7e-07	2.2e-07	-0.0	2.9e-06	1.43e-06	1e-08	299.26541902	300.07721315	299.25917104	-3.503e-05	-0.00012387	-0.00086916
0.35202	2716.66573	1.1e-07	5.4e-07	2.7e-07	2.2e-07	-0.0	2.9e-06	1.43e-06	1e-08	299.26437686	300.07575484	299.25817355	-3.533e-05	-0.0001238	-0.00086843
0.35207	2716.98324	1.1e-07	5.4e-07	2.7e-07	2.2e-07	-0.0	2.9e-06	1.43e-06	1e-08	299.26332552	300.0742973	299.25717743	-3.533e-05	-0.0001238	-0.00086843
0.35213	2717.30071	1.1e-07	5.4e-07	2.7e-07	2.2e-07	-0.0	2.9e-06	1.43e-06	1e-08	299.26227419	300.07283977	299.25618131	-3.365e-05	-0.00012369	-0.00086715
0.35218	2717.61814	1.1e-07	5.4e-07	2.7e-07	2.2e-07	-0.0	2.9e-06	1.43e-06	1e-08	299.26127306	300.07138353	299.25518446	-3.224e-05	-0.0001236	-0.00086608
0.35224	2717.93553	1.1e-07	5.4e-07	2.7e-07	2.2e-07	-0.0	2.9e-06	1.43e-06	1e-08	299.26031378	300.06992837	299.254187	-3.224e-05	-0.0001236	-0.00086608
0.35229	2718.25287	1.1e-07	5.4e-07	2.7e-07	2.2e-07	-0.0	2.9e-06	1.43e-06	1e-08	299.25935451	300.0684732	299.25318954	-3.466e-05	-0.00012348	-0.00086482
0.35235	2718.57018	1.1e-07	5.4e-07	2.7e-07	2.2e-07	-0.0	2.9e-06	1.43e-06	1e-08	299.25832314	300.06701946	299.25219709	-3.677e-05	-0.00012337	-0.00086372
0.3524	2718.88744	1.1e-07	5.4e-07	2.7e-07	2.2e-07	-0.0	2.9e-06	1.43e-06	1e-08	299.25722917	300.06556696	299.25120899	-3.677e-05	-0.00012337	-0.00086372
0.35246	2719.20466	1.1e-07	5.4e-07	2.7e-07	2.2e-07	-0.0	2.9e-06	1.43e-06	1e-08	299.25613521	300.06411445	299.25022088	-3.328e-05	-0.00012333	-0.00086313
0.36252	2776.56333	1.1e-07	5.4e-07	2.7e-07	2.2e-07	-0.0	2.9e-06	1.43e-06	1e-08	299.08894414	299.81238484	299.08362286	-2.972e-05	-0.00011012	-0.00073089
0.36258	2776.87295	1.1e-07	5.4e-07	2.7e-07	2.2e-07	-0.0	2.9e-06	1.43e-06	1e-08	299.08805959	299.81108756	299.08279279	-2.972e-05	-0.00011012	-0.00073089
0.36263	2777.18253	1.1e-07	5.4e-07	2.7e-07	2.2e-07	-0.0	2.9e-06	1.43e-06	1e-08	299.08717504	299.80979029	299.08196273	-2.972e-05	-0.00011012	-0.00073089
0.36269	2777.49206	1.1e-07	5.4e-07	2.7e-07	2.2e-07	-0.0	2.9e-06	1.43e-06	1e-08	299.08629049	299.80849302	299.08113266	-2.814e-05	-0.00011006	-0.00073029
0.36274	2777.80155	1.1e-07	5.4e-07	2.7e-07	2.2e-07	-0.0	2.9e-06	1.43e-06	1e-08	299.08545295	299.80719647	299.08030114	-2.56e-05	-0.00010996	-0.00072933
0.3628	2778.111	1.1e-07	5.4e-07	2.7e-07	2.2e-07	-0.0	2.9e-06	1.43e-06	1e-08	299.08469101	299.80590106	299.07946726	-2.56e-05	-0.00010996	-0.00072933
0.36285	2778.42041	1.1e-07	5.4e-07	2.7e-07	2.2e-07	-0.0	2.9e-06	1.43e-06	1e-08	299.08392907	299.80460566	299.07863338	-3.083e-05	-0.00010978	-0.0007278
0.36291	2778.72978	1.1e-07	5.4e-07	2.7e-07	2.2e-07	-0.0	2.9e-06	1.43e-06	1e-08	299.08301163	299.80331239	299.07780873	-3.104e-05	-0.00010977	-0.00072773
0.36296	2779.0391	1.1e-07	5.4e-07	2.7e-07	2.2e-07	-0.0	2.9e-06	1.43e-06	1e-08	299.08208773	299.80201921	299.07698447	-2.782e-05	-0.00010973	-0.00072732
0.36302	2779.34838	1.1e-07	5.4e-07	2.7e-07	2.2e-07	-0.0	2.9e-06	1.43e-06	1e-08	299.08125966	299.80072646	299.07615621	-2.626e-05	-0.00010967	-0.00072671
0.36307	2779.65762	1.1e-07	5.4e-07	2.7e-07	2.2e-07	-0.0	2.9e-06	1.43e-06	1e-08	299.08047812	299.79943444	299.07532653	-2.843e-05	-0.00010957	-0.00072586
0.36313	2779.96682	1.1e-07	5.4e-07	2.7e-07	2.2e-07	-0.0	2.9e-06	1.43e-06	1e-08	299.07963211	299.79814358	299.07450094	-2.583e-05	-0.00010932	-0.00072349
0.36318	2780.27598	1.1e-07	5.4e-07	2.7e-07	2.2e-07	-0.0	2.9e-06	1.43e-06	1e-08	299.07886336	299.79685568	299.07367468	-2.583e-05	-0.00010932	-0.00072349
0.36324	2780.58509	1.1e-07	5.4e-07	2.7e-07	2.2e-07	-0.0	2.9e-06	1.43e-06	1e-08	299.0780946	299.79556777	299.07284842	-2.583e-05	-0.00010932	-0.00072349
0.36329	2780.89417	1.1e-07	5.4e-07	2.7e-07	2.2e-07	-0.0	2.9e-06	1.43e-06	1e-08	299.07732584	299.79427987	299.07202216	-2.583e-05	-0.00010932	-0.00072349
0.36335	2781.2032	1.1e-07	5.4e-07	2.7e-07	2.2e-07	-0.0	2.9e-06	1.43e-06	1e-08	299.07655708	299.79299197	299.07119589	-3.121e-05	-0.00010916	-0.00072214
0.3634	2781.51219	1.1e-07	5.4e-07	2.7e-07	2.2e-07	-0.0	2.9e-06	1.43e-06	1e-08	299.07562814	299.791706	299.07037886	-3.134e-05	-0.00010915	-0.00072211
0.36346	2781.82114	1.1e-07	5.4e-07	2.7e-07	2.2e-07	-0.0	2.9e-06	1.43e-06	1e-08	299.07469534	299.79042007	299.06956205	-2.552e-05	-0.00010904	-0.00072096
0.37352	2837.64724	1.1e-07	5.4e-07	2.7e-07	2.2e-07	-0.0	2.9e-06	1.43e-06	1e-08	298.93605276	299.56902735	298.93143224	-1.972e-05	-9.633e-05	-0.00061266
0.37358	2837.94839	1.1e-07	5.4e-07	2.7e-07	2.2e-07	-0.0	2.9e-06	1.43e-06	1e-08	298.93546575	299.56789185	298.9307348	-1.986e-05	-9.633e-05	-0.00061265
0.37363	2838.24949	1.1e-07	5.4e-07	2.7e-07	2.2e-07	-0.0	2.9e-06	1.43e-06	1e-08	298.93487457	299.56675637	298.93003757	-2.935e-05	-9.62e-05	-0.00061183
0.37369	2838.55054	1.1e-07	5.4e-07	2.7e-07	2.2e-07	-0.0	2.9e-06	1.43e-06	1e-08	298.93400089	299.56562241	298.92935465	-2.511e-05	-9.616e-05	-0.00061142
0.37374	2838.85156	1.1e-07	5.4e-07	2.7e-07	2.2e-07	-0.0	2.9e-06	1.43e-06	1e-08	298.93325335	299.56448891	298.9286663	-2.128e-05	-9.612e-05	-0.00061101
0.3738	2839.15253	1.1e-07	5.4e-07	2.7e-07	2.2e-07	-0.0	2.9e-06	1.43e-06	1e-08	298.93261984	299.56335588	298.92797308	-2.767e-05	-9.59e-05	-0.00060934
0.37385	2839.45345	1.1e-07	5.4e-07	2.7e-07	2.2e-07	-0.0	2.9e-06	1.43e-06	1e-08	298.93179618	299.56222551	298.92729087	-2.767e-05	-9.59e-05	-0.00060934
0.37391	2839.75434	1.1e-07	5.4e-07	2.7e-07	2.2e-07	-0.0	2.9e-06	1.43e-06	1e-08	298.93097253	299.56109514	298.92660865	-2.767e-05	-9.59e-05	-0.00060934
0.37396	2840.05518	1.1e-07	5.4e-07	2.7e-07	2.2e-07	-0.0	2.9e-06	1.43e-06	1e-08	298.93014888	299.55996477	298.92592644	-1.938e-05	-9.585e-05	-0.00060875
0.37402	2840.35598	1.1e-07	5.4e-07	2.7e-07	2.2e-07	-0.0	2.9e-06	1.43e-06	1e-08	298.92957191	299.558835	298.92523334	-2.253e-05	-9.577e-05	-0.00060823
0.37407	2840.65673	1.1e-07	5.4e-07	2.7e-07	2.2e-07	-0.0	2.9e-06	1.43e-06	1e-08	298.92890121	299.55770609	298.92454529	-2.279e-05	-9.565e-05	-0.00060726
0.37413	2840.95745	1.1e-07	5.4e-07	2.7e-07	2.2e-07	-0.0	2.9e-06	1.43e-06	1e-08	298.92822285	299.55657861	298.92385878	-2.032e-05	-9.553e-05	-0.00060621
0.37418	2841.25812	1.1e-07	5.4e-07	2.7e-07	2.2e-07	-0.0	2.9e-06	1.43e-06	1e-08	298.92761792	299.5554526	298.92317012	-2.032e-05	-9.553e-05	-0.00060621
0.37424	2841.55874	1.1e-07	5.4e-07	2.7e-07	2.2e-07	-0.0	2.9e-06	1.43e-06	1e-08	298.927013	299.55432658	298.92248145	-2.077e-05	-9.552e-05	-0.00060615
0.37429	2841.85933	1.1e-07	5.4e-07	2.7e-07	2.2e-07	-0.0	2.9e-06	1.43e-06	1e-08	298.92639457	299.55320067	298.9217935	-2.665e-05	-9.54e-05	-0.00060533
0.37435	2842.15987	1.1e-07	5.4e-07	2.7e-07	2.2e-07	-0.0	2.9e-06	1.43e-06	1e-08	298.9256012	299.55207617	298.92111478	-2.408e-05	-9.536e-05	-0.00060494
0.3744	2842.46036	1.1e-07	5.4e-07	2.7e-07	2.2e-07	-0.0	2.9e-06	1.43e-06	1e-08	298.9248844	299.55095215	298.92043294	-2.105e-05	-9.531e-05	-0.00060448
0.37446	2842.76082	1.1e-07	5.4e-07	2.7e-07	2.2e-07	-0.0	2.9e-06	1.43e-06	1e-08	298.92425784	299.54982871	298.91974741	-2.592e-05	-9.507e-05	-0.0006027
0.38452	2897.0134	1.1e-07	5.4e-07	2.7e-07	2.2e-07	-0.0	2.9e-06	1.43e-06	1e-08	298.80878645	299.35732066	298.80485041	-2.1e-05	-8.338e-05	-0.00051365
0.38458	2897.30584	1.1e-07	5.4e-07	2.7e-07	2.2e-07	-0.0	2.9e-06	1.43e-06	1e-08	298.80816108	299.35633732	298.80427565	-2.197e-05	-8.334e-05	-0.00051338
0.38463	2897.59823	1.1e-07	5.4e-07	2.7e-07	2.2e-07	-0.0	2.9e-06	1.43e-06	1e-08	298.80750678	299.35535446	298.80370257	-1.756e-05	-8.327e-05	-0.00051273
0.38469	2897.89058	1.1e-07	5.4e-07	2.7e-07	2.2e-07	-0.0	2.9e-06	1.43e-06	1e-08	298.80698398	299.3543725	298.8031241	-2.005e-05	-8.314e-05	-0.00051184
0.38474	2898.18288	1.1e-07	5.4e-07	2.7e-07	2.2e-07	-0.0	2.9e-06	1.43e-06	1e-08	298.80638687	299.35339204	298.8025502	-2.298e-05	-8.299e-05	-0.00051081
0.3848	2898.47514	1.1e-07	5.4e-07	2.7e-07	2.2e-07	-0.0	2.9e-06	1.43e-06	1e-08	298.80570269	299.35241334	298.80198164	-2.298e-05	-8.299e-05	-0.00051081
0.38485	2898.76735	1.1e-07	5.4e-07	2.7e-07	2.2e-07	-0.0	2.9e-06	1.43e-06	1e-08	298.80501852	299.35143464	298.80141308	-2.298e-05	-8.299e-05	-0.00051081
0.38491	2899.05953	1.1e-07	5.4e-07	2.7e-07	2.2e-07	-0.0	2.9e-06	1.43e-06	1e-08	298.80433434	299.35045594	298.80084452	-2.032e-05	-8.297e-05	-0.00051063
0.38496	2899.35165	1.1e-07	5.4e-07	2.7e-07	2.2e-07	-0.0	2.9e-06	1.43e-06	1e-08	298.8037293	299.34947744	298.80027246	-1.3e-05	-8.292e-05	-0.00051014
0.38502	2899.64373	1.1e-07	5.4e-07	2.7e-07	2.2e-07	-0.0	2.9e-06	1.43e-06	1e-08	298.80334212	299.34849951	298.79969075	-1.905e-05	-8.284e-05	-0.00050963
0.38507	2899.93577	1.1e-07	5.4e-07	2.7e-07	2.2e-07	-0.0	2.9e-06	1.43e-06	1e-08	298.80277487	299.34752259	298.79911812	-2.121e-05	-8.278e-05	-0.00050927
0.38513	2900.22777	1.1e-07	5.4e-07	2.7e-07	2.2e-07	-0.0	2.9e-06	1.43e-06	1e-08	298.80214338	299.34654633	298.79854894	-1.42e-05	-8.263e-05	-0.00050804
0.38518	2900.51972	1.1e-07	5.4e-07	2.7e-07	2.2e-07	-0.0	2.9e-06	1.43e-06	1e-08	298.80172055	299.34557182	298.79797145	-1.42e-05	-8.263e-05	-0.00050804
0.38524	2900.81162	1.1e-07	5.4e-07	2.7e-07	2.2e-07	-0.0	2.9e-06	1.43e-06	1e-08	298.80129773	299.34459731	298.79739395	-1.445e-05	-8.263e-05	-0.00050803
0.38529	2901.10348	1.1e-07	5.4e-07	2.7e-07	2.2e-07	-0.0	2.9e-06	1.43e-06	1e-08	298.80086734	299.34362283	298.79681682	-2.268e-05	-8.255e-05	-0.00050759
0.38535	2901.3953	1.1e-07	5.4e-07	2.7e-07	2.2e-07	-0.0	2.9e-06	1.43e-06	1e-08	298.80019209	299.34264933	298.79625174	-2e-05	-8.242e-05	-0.00050661
0.3854	2901.68707	1.1e-07	5.4e-07	2.7e-07	2.2e-07	-0.0	2.9e-06	1.43e-06	1e-08	298.79959663	299.34167732	298.7956841	-2.004e-05	-8.232e-05	-0.00050586
0.38546	2901.9788	1.1e-07	5.4e-07	2.7e-07	2.2e-07	-0.0	2.9e-06	1.43e-06	1e-08	298.79899996	299.34070653	298.79511743	-2.004e-05	-8.232e-05	-0.00050586
0.39552	2954.61382	1.1e-07	5.4e-07	2.7e-07	2.2e-07	-0.0	2.9e-06	1.43e-06	1e-08	298.70256716	299.17468202	298.69930184	-1.854e-05	-7.165e-05	-0.00043081
0.39558	2954.8973	1.1e-07	5.4e-07	2.7e-07	2.2e-07	-0.0	2.9e-06	1.43e-06	1e-08	298.70201509	299.17383669	298.69882347	-1.617e-05	-7.159e-05	-0.00043037
0.39563	2955.18074	1.1e-07	5.4e-07	2.7e-07	2.2e-07	-0.0	2.9e-06	1.43e-06	1e-08	298.7015334	299.17299206	298.69834232	-1.286e-05	-7.151e-05	-0.00042974
0.39569	2955.46413	1.1e-07	5.4e-07	2.7e-07	2.2e-07	-0.0	2.9e-06	1.43e-06	1e-08	298.7011504	299.1721484	298.69785728	-1.286e-05	-7.151e-05	-0.00042974
0.39574	2955.74747	1.1e-07	5.4e-07	2.7e-07	2.2e-07	-0.0	2.9e-06	1.43e-06	1e-08	298.70076741	299.17130474	298.69737225	-1.662e-05	-7.146e-05	-0.00042947
0.3958	2956.03077	1.1e-07	5.4e-07	2.7e-07	2.2e-07	-0.0	2.9e-06	1.43e-06	1e-08	298.70027249	299.17046166	298.6968928	-1.874e-05	-7.14e-05	-0.00042912
0.39585	2956.31402	1.1e-07	5.4e-07	2.7e-07	2.2e-07	-0.0	2.9e-06	1.43e-06	1e-08	298.69971434	299.16961926	298.69641674	-1.512e-05	-7.136e-05	-0.00042877
0.39591	2956.59723	1.1e-07	5.4e-07	2.7e-07	2.2e-07	-0.0	2.9e-06	1.43e-06	1e-08	298.69926418	299.16877736	298.69593603	-1.839e-05	-7.115e-05	-0.00042741
0.39596	2956.88039	1.1e-07	5.4e-07	2.7e-07	2.2e-07	-0.0	2.9e-06	1.43e-06	1e-08	298.69871647	299.1679379	298.69546154	-1.855e-05	-7.114e-05	-0.00042734
0.39602	2957.16351	1.1e-07	5.4e-07	2.7e-07	2.2e-07	-0.0	2.9e-06	1.43e-06	1e-08	298.69816402	299.16709857	298.69498735	-1.855e-05	-7.114e-05	-0.00042734
0.39607	2957.44658	1.1e-07	5.4e-07	2.7e-07	2.2e-07	-0.0	2.9e-06	1.43e-06	1e-08	298.69761157	299.16625924	298.69451316	-1.739e-05	-7.113e-05	-0.00042721
0.39613	2957.72961	1.1e-07	5.4e-07	2.7e-07	2.2e-07	-0.0	2.9e-06	1.43e-06	1e-08	298.6970937	299.16542009	298.6940375	-1.245e-05	-7.106e-05	-0.00042666
0.39618	2958.01259	1.1e-07	5.4e-07	2.7e-07	2.2e-07	-0.0	2.9e-06	1.43e-06	1e-08	298.69672282	299.16458175	298.69355559	-1.443e-05	-7.102e-05	-0.00042643
0.39624	2958.29552	1.1e-07	5.4e-07	2.7e-07	2.2e-07	-0.0	2.9e-06	1.43e-06	1e-08	298.69629316	299.16374385	298.69307671	-1.867e-05	-7.094e-05	-0.00042594
0.39629	2958.57841	1.1e-07	5.4e-07	2.7e-07	2.2e-07	-0.0	2.9e-06	1.43e-06	1e-08	298.695737	299.16290695	298.69260437	-1.529e-05	-7.085e-05	-0.00042529
0.39635	2958.86125	1.1e-07	5.4e-07	2.7e-07	2.2e-07	-0.0	2.9e-06	1.43e-06	1e-08	298.69528174	299.16207106	298.69212807	-1.104e-05	-7.074e-05	-0.00042448
0.3964	2959.14405	1.1e-07	5.4e-07	2.7e-07	2.2e-07	-0.0	2.9e-06	1.43e-06	1e-08	298.69495292	299.16123644	298.69164679	-1.104e-05	-7.074e-05	-0.00042448
0.39646	2959.4268	1.1e-07	5.4e-07	2.7e-07	2.2e-07	-0.0	2.9e-06	1.43e-06	1e-08	298.69462411	299.16040182	298.69116551	-1.104e-05	-7.074e-05	-0.00042448
0.40652	3010.39674	1.1e-07	5.4e-07	2.7e-07	2.2e-07	-0.0	2.9e-06	1.43e-06	1e-08	298.61380931	299.01807244	298.61110775	-8.9e-06	-6.125e-05	-0.00036143
0.40657	3010.67099	1.1e-07	5.4e-07	2.7e-07	2.2e-07	-0.0	2.9e-06	1.43e-06	1e-08	298.61354429	299.01734956	298.61069866	-8.9e-06	-6.125e-05	-0.00036143
0.40663	3010.9452	1.1e-07	5.4e-07	2.7e-07	2.2e-07	-0.0	2.9e-06	1.43e-06	1e-08	298.61327926	299.01662669	298.61028958	-1.557e-05	-6.119e-05	-0.00036115
0.40668	3011.21936	1.1e-07	5.4e-07	2.7e-07	2.2e-07	-0.0	2.9e-06	1.43e-06	1e-08	298.61281555	299.01590455	298.60989019	-1.561e-05	-6.114e-05	-0.00036085
0.40674	3011.49348	1.1e-07	5.4e-07	2.7e-07	2.2e-07	-0.0	2.9e-06	1.43e-06	1e-08	298.61235054	299.01518295	298.60949121	-1.346e-05	-6.107e-05	-0.00036038
0.40679	3011.76755	1.1e-07	5.4e-07	2.7e-07	2.2e-07	-0.0	2.9e-06	1.43e-06	1e-08	298.6119495	299.01446213	298.60908977	-1.613e-05	-6.095e-05	-0.00035962
0.40685	3012.04157	1.1e-07	5.4e-07	2.7e-07	2.2e-07	-0.0	2.9e-06	1.43e-06	1e-08	298.61146913	299.01374277	298.60869297	-1.613e-05	-6.095e-05	-0.00035962
0.4069	3012.31554	1.1e-07	5.4e-07	2.7e-07	2.2e-07	-0.0	2.9e-06	1.43e-06	1e-08	298.61098876	299.01302341	298.60829617	-1.601e-05	-6.095e-05	-0.00035961
0.40696	3012.58947	1.1e-07	5.4e-07	2.7e-07	2.2e-07	-0.0	2.9e-06	1.43e-06	1e-08	298.61051198	299.01230407	298.60789921	-1.052e-05	-6.089e-05	-0.00035911
0.40701	3012.86335	1.1e-07	5.4e-07	2.7e-07	2.2e-07	-0.0	2.9e-06	1.43e-06	1e-08	298.61019871	299.01158546	298.60749515	-1.214e-05	-6.085e-05	-0.00035893
0.40707	3013.13719	1.1e-07	5.4e-07	2.7e-07	2.2e-07	-0.0	2.9e-06	1.43e-06	1e-08	298.60983715	299.01086723	298.60709358	-1.544e-05	-6.079e-05	-0.00035857
0.40712	3013.41097	1.1e-07	5.4e-07	2.7e-07	2.2e-07	-0.0	2.9e-06	1.43e-06	1e-08	298.60937712	299.01014978	298.60669708	-1.178e-05	-6.067e-05	-0.00035773
0.40718	3013.68471	1.1e-07	5.4e-07	2.7e-07	2.2e-07	-0.0	2.9e-06	1.43e-06	1e-08	298.60902612	299.00943372	298.60629644	-9.69e-06	-6.06e-05	-0.00035725
0.40723	3013.95841	1.1e-07	5.4e-07	2.7e-07	2.2e-07	-0.0	2.9e-06	1.43e-06	1e-08	298.60873738	299.00871847	298.60589344	-9.69e-06	-6.06e-05	-0.00035725
0.40729	3014.23205	1.1e-07	5.4e-07	2.7e-07	2.2e-07	-0.0	2.9e-06	1.43e-06	1e-08	298.60844864	299.00800321	298.60549044	-9.69e-06	-6.06e-05	-0.00035725
0.40734	3014.50565	1.1e-07	5.4e-07	2.7e-07	2.2e-07	-0.0	2.9e-06	1.43e-06	1e-08	298.6081599	299.00728796	298.60508744	-1.344e-05	-6.057e-05	-0.00035711
0.4074	3014.77921	1.1e-07	5.4e-07	2.7e-07	2.2e-07	-0.0	2.9e-06	1.43e-06	1e-08	298.6077596	299.00657308	298.60468985	-1.744e-05	-6.051e-05	-0.00035679
0.40745	3015.05271	1.1e-07	5.4e-07	2.7e-07	2.2e-07	-0.0	2.9e-06	1.43e-06	1e-08	298.6072402	299.00585891	298.60429824	-1.413e-05	-6.045e-05	-0.00035632
0.41752	3064.30606	1.1e-07	5.4e-07	2.7e-07	2.2e-07	-0.0	2.9e-06	1.43e-06	1e-08	298.53957952	298.8843824	298.53729464	-1.098e-05	-5.22e-05	-0.00030381
0.41757	3064.5708	1.1e-07	5.4e-07	2.7e-07	2.2e-07	-0.0	2.9e-06	1.43e-06	1e-08	298.53925229	298.88376615	298.53695671	-9.38e-06	-5.217e-05	-0.00030363
0.41763	3064.83549	1.1e-07	5.4e-07	2.7e-07	2.2e-07	-0.0	2.9e-06	1.43e-06	1e-08	298.538973	298.88315018	298.53661674	-1.43e-05	-5.198e-05	-0.00030247
0.41768	3065.10013	1.1e-07	5.4e-07	2.7e-07	2.2e-07	-0.0	2.9e-06	1.43e-06	1e-08	298.53854695	298.88253655	298.53628503	-1.475e-05	-5.196e-05	-0.00030236
0.41774	3065.36473	1.1e-07	5.4e-07	2.7e-07	2.2e-07	-0.0	2.9e-06	1.43e-06	1e-08	298.53810743	298.88192314	298.53595408	-1.475e-05	-5.196e-05	-0.00030236
0.41779	3065.62927	1.1e-07	5.4e-07	2.7e-07	2.2e-07	-0.0	2.9e-06	1.43e-06	1e-08	298.5376679	298.88130972	298.53562313	-1.475e-05	-5.196e-05	-0.00030236
0.41785	3065.89377	1.1e-07	5.4e-07	2.7e-07	2.2e-07	-0.0	2.9e-06	1.43e-06	1e-08	298.53722838	298.88069631	298.53529219	-1.281e-05	-5.195e-05	-0.00030231
0.4179	3066.15822	1.1e-07	5.4e-07	2.7e-07	2.2e-07	-0.0	2.9e-06	1.43e-06	1e-08	298.53684687	298.88008293	298.53495857	-4.79e-06	-5.194e-05	-0.00030209
0.41796	3066.42262	1.1e-07	5.4e-07	2.7e-07	2.2e-07	-0.0	2.9e-06	1.43e-06	1e-08	298.53670414	298.87946974	298.534614	-1.135e-05	-5.187e-05	-0.00030176
0.41801	3066.68697	1.1e-07	5.4e-07	2.7e-07	2.2e-07	-0.0	2.9e-06	1.43e-06	1e-08	298.53636608	298.87885736	298.534279	-9.08e-06	-5.177e-05	-0.0003011
0.41807	3066.95127	1.1e-07	5.4e-07	2.7e-07	2.2e-07	-0.0	2.9e-06	1.43e-06	1e-08	298.53609569	298.87824617	298.53394159	-8.62e-06	-5.175e-05	-0.00030096
0.41812	3067.21553	1.1e-07	5.4e-07	2.7e-07	2.2e-07	-0.0	2.9e-06	1.43e-06	1e-08	298.5358389	298.87763521	298.5336037	-8.62e-06	-5.175e-05	-0.00030096
0.41818	3067.47974	1.1e-07	5.4e-07	2.7e-07	2.2e-07	-0.0	2.9e-06	1.43e-06	1e-08	298.5355821	298.87702425	298.53326582	-1.208e-05	-5.168e-05	-0.00030057
0.41823	3067.74389	1.1e-07	5.4e-07	2.7e-07	2.2e-07	-0.0	2.9e-06	1.43e-06	1e-08	298.53522213	298.87641413	298.53293324	-1.308e-05	-5.166e-05	-0.00030046
0.41829	3068.008	1.1e-07	5.4e-07	2.7e-07	2.2e-07	-0.0	2.9e-06	1.43e-06	1e-08	298.53483239	298.87580426	298.53260221	-9.47e-06	-5.16e-05	-0.00030003
0.41834	3068.27206	1.1e-07	5.4e-07	2.7e-07	2.2e-07	-0.0	2.9e-06	1.43e-06	1e-08	298.53455028	298.8751951	298.53226661	-9.18e-06	-5.159e-05	-0.00029995
0.4184	3068.53608	1.1e-07	5.4e-07	2.7e-07	2.2e-07	-0.0	2.9e-06	1.43e-06	1e-08	298.53427677	298.87458606	298.5319307	-1.52e-05	-5.137e-05	-0.00029867
0.41845	3068.80004	1.1e-07	5.4e-07	2.7e-07	2.2e-07	-0.0	2.9e-06	1.43e-06	1e-08	298.53382382	298.87397963	298.53160474	-1.52e-05	-5.137e-05	-0.00029867
0.42852	3116.28071	1.1e-07	5.4e-07	2.7e-07	2.2e-07	-0.0	2.9e-06	1.43e-06	1e-08	298.47753606	298.77063772	298.47543562	-1.032e-05	-4.425e-05	-0.00025475
0.42857	3116.53561	1.1e-07	5.4e-07	2.7e-07	2.2e-07	-0.0	2.9e-06	1.43e-06	1e-08	298.47722857	298.77011521	298.47515448	-1.032e-05	-4.425e-05	-0.00025475
0.42863	3116.79046	1.1e-07	5.4e-07	2.7e-07	2.2e-07	-0.0	2.9e-06	1.43e-06	1e-08	298.47692108	298.7695927	298.47487335	-1.032e-05	-4.425e-05	-0.00025475
0.42868	3117.04527	1.1e-07	5.4e-07	2.7e-07	2.2e-07	-0.0	2.9e-06	1.43e-06	1e-08	298.47661358	298.76907019	298.47459221	-1.002e-05	-4.422e-05	-0.00025461
0.42874	3117.30002	1.1e-07	5.4e-07	2.7e-07	2.2e-07	-0.0	2.9e-06	1.43e-06	1e-08	298.47631504	298.76854794	298.47431082	-8.85e-06	-4.414e-05	-0.00025406
0.42879	3117.55472	1.1e-07	5.4e-07	2.7e-07	2.2e-07	-0.0	2.9e-06	1.43e-06	1e-08	298.47605152	298.76802673	298.47402842	-8.85e-06	-4.414e-05	-0.00025406
0.42885	3117.80937	1.1e-07	5.4e-07	2.7e-07	2.2e-07	-0.0	2.9e-06	1.43e-06	1e-08	298.47578799	298.76750552	298.47374603	-8.95e-06	-4.413e-05	-0.00025403
0.4289	3118.06398	1.1e-07	5.4e-07	2.7e-07	2.2e-07	-0.0	2.9e-06	1.43e-06	1e-08	298.47552145	298.76698437	298.47346382	-1.105e-05	-4.402e-05	-0.00025336
0.42896	3118.31853	1.1e-07	5.4e-07	2.7e-07	2.2e-07	-0.0	2.9e-06	1.43e-06	1e-08	298.47519217	298.76646459	298.47318534	-1.105e-05	-4.402e-05	-0.00025336
0.42901	3118.57303	1.1e-07	5.4e-07	2.7e-07	2.2e-07	-0.0	2.9e-06	1.43e-06	1e-08	298.4748629	298.76594481	298.47290686	-1.105e-05	-4.402e-05	-0.00025336
0.42907	3118.82748	1.1e-07	5.4e-07	2.7e-07	2.2e-07	-0.0	2.9e-06	1.43e-06	1e-08	298.47453362	298.76542502	298.47262839	-7.96e-06	-4.396e-05	-0.00025296
0.42912	3119.08189	1.1e-07	5.4e-07	2.7e-07	2.2e-07	-0.0	2.9e-06	1.43e-06	1e-08	298.47429645	298.76490591	298.47234604	-7.57e-06	-4.395e-05	-0.00025291
0.42918	3119.33624	1.1e-07	5.4e-07	2.7e-07	2.2e-07	-0.0	2.9e-06	1.43e-06	1e-08	298.47407089	298.76438689	298.47206321	-1.059e-05	-4.388e-05	-0.00025253
0.42923	3119.59054	1.1e-07	5.4e-07	2.7e-07	2.2e-07	-0.0	2.9e-06	1.43e-06	1e-08	298.47375527	298.76386869	298.47178506	-1.128e-05	-4.386e-05	-0.00025245
0.42929	3119.84479	1.1e-07	5.4e-07	2.7e-07	2.2e-07	-0.0	2.9e-06	1.43e-06	1e-08	298.47341929	298.76335069	298.47150797	-8.73e-06	-4.384e-05	-0.00025224
0.42934	3120.09899	1.1e-07	5.4e-07	2.7e-07	2.2e-07	-0.0	2.9e-06	1.43e-06	1e-08	298.47315928	298.76283301	298.47122755	-8.74e-06	-4.381e-05	-0.00025204
0.4294	3120.35314	1.1e-07	5.4e-07	2.7e-07	2.2e-07	-0.0	2.9e-06	1.43e-06	1e-08	298.47289889	298.76231571	298.47094738	-9.98e-06	-4.376e-05	-0.0002518
0.42945	3120.60724	1.1e-07	5.4e-07	2.7e-07	2.2e-07	-0.0	2.9e-06	1.43e-06	1e-08	298.47260165	298.76179892	298.47066923	-7.77e-06	-4.358e-05	-0.00025065
0.43952	3166.25378	1.1e-07	5.4e-07	2.7e-07	2.2e-07	-0.0	2.9e-06	1.43e-06	1e-08	298.42517912	298.67410836	298.42356788	-1.245e-05	-3.756e-05	-0.00021456
0.43957	3166.4985	1.1e-07	5.4e-07	2.7e-07	2.2e-07	-0.0	2.9e-06	1.43e-06	1e-08	298.42480828	298.67366467	298.42333679	-8.15e-06	-3.756e-05	-0.00021449
0.43963	3166.74316	1.1e-07	5.4e-07	2.7e-07	2.2e-07	-0.0	2.9e-06	1.43e-06	1e-08	298.42456546	298.673221	298.42309976	-5.84e-06	-3.754e-05	-0.00021431
0.43968	3166.98777	1.1e-07	5.4e-07	2.7e-07	2.2e-07	-0.0	2.9e-06	1.43e-06	1e-08	298.42439156	298.67277761	298.4228597	-7.11e-06	-3.746e-05	-0.00021384
0.43974	3167.23233	1.1e-07	5.4e-07	2.7e-07	2.2e-07	-0.0	2.9e-06	1.43e-06	1e-08	298.42417957	298.67233519	298.42262198	-6.71e-06	-3.741e-05	-0.00021359
0.43979	3167.47684	1.1e-07	5.4e-07	2.7e-07	2.2e-07	-0.0	2.9e-06	1.43e-06	1e-08	298.42397958	298.67189326	298.42238399	-6.71e-06	-3.741e-05	-0.00021359
0.43985	3167.7213	1.1e-07	5.4e-07	2.7e-07	2.2e-07	-0.0	2.9e-06	1.43e-06	1e-08	298.42377959	298.67145133	298.422146	-7.07e-06	-3.74e-05	-0.00021351
0.4399	3167.9657	1.1e-07	5.4e-07	2.7e-07	2.2e-07	-0.0	2.9e-06	1.43e-06	1e-08	298.423569	298.67100957	298.42190861	-8.95e-06	-3.733e-05	-0.00021309
0.43996	3168.21005	1.1e-07	5.4e-07	2.7e-07	2.2e-07	-0.0	2.9e-06	1.43e-06	1e-08	298.42330235	298.67056869	298.42167433	-8.95e-06	-3.733e-05	-0.00021309
0.44001	3168.45435	1.1e-07	5.4e-07	2.7e-07	2.2e-07	-0.0	2.9e-06	1.43e-06	1e-08	298.42303569	298.67012782	298.42144006	-7.5e-06	-3.729e-05	-0.00021285
0.44007	3168.6986	1.1e-07	5.4e-07	2.7e-07	2.2e-07	-0.0	2.9e-06	1.43e-06	1e-08	298.42281217	298.66968738	298.42120404	-6.06e-06	-3.725e-05	-0.00021261
0.44012	3168.9428	1.1e-07	5.4e-07	2.7e-07	2.2e-07	-0.0	2.9e-06	1.43e-06	1e-08	298.42263172	298.66924737	298.42096628	-6.06e-06	-3.725e-05	-0.00021261
0.44018	3169.18694	1.1e-07	5.4e-07	2.7e-07	2.2e-07	-0.0	2.9e-06	1.43e-06	1e-08	298.42245128	298.66880736	298.42072852	-9.08e-06	-3.72e-05	-0.00021234
0.44023	3169.43104	1.1e-07	5.4e-07	2.7e-07	2.2e-07	-0.0	2.9e-06	1.43e-06	1e-08	298.42218073	298.66836798	298.42049531	-9.2e-06	-3.718e-05	-0.00021224
0.44029	3169.67508	1.1e-07	5.4e-07	2.7e-07	2.2e-07	-0.0	2.9e-06	1.43e-06	1e-08	298.42190656	298.6679288	298.42026239	-6.63e-06	-3.715e-05	-0.00021198
0.44034	3169.91907	1.1e-07	5.4e-07	2.7e-07	2.2e-07	-0.0	2.9e-06	1.43e-06	1e-08	298.42170887	298.66749005	298.42002617	-8.43e-06	-3.706e-05	-0.00021153
0.4404	3170.163	1.1e-07	5.4e-07	2.7e-07	2.2e-07	-0.0	2.9e-06	1.43e-06	1e-08	298.42145778	298.66705226	298.41979299	-1.058e-05	-3.697e-05	-0.00021098
0.44045	3170.40689	1.1e-07	5.4e-07	2.7e-07	2.2e-07	-0.0	2.9e-06	1.43e-06	1e-08	298.42114254	298.66661562	298.41956347	-1.058e-05	-3.697e-05	-0.00021098
0.45051	3214.15153	1.1e-07	5.4e-07	2.7e-07	2.2e-07	-0.0	2.9e-06	1.43e-06	1e-08	298.38139067	298.59233611	298.3800213	-6.54e-06	-3.178e-05	-0.00018033
0.45057	3214.38567	1.1e-07	5.4e-07	2.7e-07	2.2e-07	-0.0	2.9e-06	1.43e-06	1e-08	298.38119571	298.59196062	298.37982188	-6.91e-06	-3.176e-05	-0.00018016
0.45062	3214.61976	1.1e-07	5.4e-07	2.7e-07	2.2e-07	-0.0	2.9e-06	1.43e-06	1e-08	298.38098992	298.59158546	298.37962317	-6.91e-06	-3.176e-05	-0.00018016
0.45068	3214.85379	1.1e-07	5.4e-07	2.7e-07	2.2e-07	-0.0	2.9e-06	1.43e-06	1e-08	298.38078414	298.59121031	298.37942445	-6e-06	-3.17e-05	-0.0001798
0.45073	3215.08777	1.1e-07	5.4e-07	2.7e-07	2.2e-07	-0.0	2.9e-06	1.43e-06	1e-08	298.38060538	298.59083585	298.37922488	-5.82e-06	-3.168e-05	-0.00017973
0.45079	3215.3217	1.1e-07	5.4e-07	2.7e-07	2.2e-07	-0.0	2.9e-06	1.43e-06	1e-08	298.38043203	298.59046153	298.37902514	-5.89e-06	-3.168e-05	-0.00017971
0.45084	3215.55557	1.1e-07	5.4e-07	2.7e-07	2.2e-07	-0.0	2.9e-06	1.43e-06	1e-08	298.38025646	298.59008725	298.37882552	-7.49e-06	-3.162e-05	-0.00017935
0.4509	3215.78939	1.1e-07	5.4e-07	2.7e-07	2.2e-07	-0.0	2.9e-06	1.43e-06	1e-08	298.38003337	298.58971374	298.37862856	-7.49e-06	-3.162e-05	-0.00017935
0.45095	3216.02315	1.1e-07	5.4e-07	2.7e-07	2.2e-07	-0.0	2.9e-06	1.43e-06	1e-08	298.37981028	298.58934024	298.3784316	-6.2e-06	-3.158e-05	-0.00017911
0.45101	3216.25686	1.1e-07	5.4e-07	2.7e-07	2.2e-07	-0.0	2.9e-06	1.43e-06	1e-08	298.37962544	298.58896717	298.37823311	-5.51e-06	-3.156e-05	-0.00017899
0.45106	3216.49051	1.1e-07	5.4e-07	2.7e-07	2.2e-07	-0.0	2.9e-06	1.43e-06	1e-08	298.37946116	298.58859434	298.37803381	-6.09e-06	-3.154e-05	-0.00017891
0.45112	3216.72412	1.1e-07	5.4e-07	2.7e-07	2.2e-07	-0.0	2.9e-06	1.43e-06	1e-08	298.37927964	298.58822168	298.37783541	-7.77e-06	-3.15e-05	-0.00017869
0.45117	3216.95766	1.1e-07	5.4e-07	2.7e-07	2.2e-07	-0.0	2.9e-06	1.43e-06	1e-08	298.37904813	298.58784952	298.37763962	-6.99e-06	-3.149e-05	-0.00017858
0.45123	3217.19116	1.1e-07	5.4e-07	2.7e-07	2.2e-07	-0.0	2.9e-06	1.43e-06	1e-08	298.37883997	298.58747755	298.37744285	-5.66e-06	-3.146e-05	-0.0001784
0.45128	3217.42459	1.1e-07	5.4e-07	2.7e-07	2.2e-07	-0.0	2.9e-06	1.43e-06	1e-08	298.37867124	298.5871059	298.37724444	-7.33e-06	-3.137e-05	-0.0001779
0.45134	3217.65798	1.1e-07	5.4e-07	2.7e-07	2.2e-07	-0.0	2.9e-06	1.43e-06	1e-08	298.37845275	298.58673532	298.37704895	-9.09e-06	-3.127e-05	-0.00017736
0.45139	3217.89131	1.1e-07	5.4e-07	2.7e-07	2.2e-07	-0.0	2.9e-06	1.43e-06	1e-08	298.37818199	298.58636586	298.37685655	-9.09e-06	-3.127e-05	-0.00017736
0.45145	3218.12459	1.1e-07	5.4e-07	2.7e-07	2.2e-07	-0.0	2.9e-06	1.43e-06	1e-08	298.37791122	298.5859964	298.37666414	-9.09e-06	-3.127e-05	-0.00017736
0.46151	3259.89208	1.1e-07	5.4e-07	2.7e-07	2.2e-07	-0.0	2.9e-06	1.43e-06	1e-08	298.34474613	298.52316321	298.34343962	-5.5e-06	-2.687e-05	-0.0001517
0.46157	3260.11521	1.1e-07	5.4e-07	2.7e-07	2.2e-07	-0.0	2.9e-06	1.43e-06	1e-08	298.34458227	298.52284568	298.34327204	-8.79e-06	-2.681e-05	-0.00015135
0.46162	3260.33829	1.1e-07	5.4e-07	2.7e-07	2.2e-07	-0.0	2.9e-06	1.43e-06	1e-08	298.34432047	298.52252896	298.34310947	-8.79e-06	-2.681e-05	-0.00015135
0.46168	3260.56131	1.1e-07	5.4e-07	2.7e-07	2.2e-07	-0.0	2.9e-06	1.43e-06	1e-08	298.34405866	298.52221223	298.3429469	-8.79e-06	-2.681e-05	-0.00015135
0.46173	3260.78428	1.1e-07	5.4e-07	2.7e-07	2.2e-07	-0.0	2.9e-06	1.43e-06	1e-08	298.34379686	298.52189551	298.34278432	-3.92e-06	-2.68e-05	-0.00015123
0.46179	3261.00719	1.1e-07	5.4e-07	2.7e-07	2.2e-07	-0.0	2.9e-06	1.43e-06	1e-08	298.34368002	298.52157888	298.34261507	-2.48e-06	-2.679e-05	-0.00015114
0.46184	3261.23004	1.1e-07	5.4e-07	2.7e-07	2.2e-07	-0.0	2.9e-06	1.43e-06	1e-08	298.34360613	298.5212624	298.34244391	-7.23e-06	-2.674e-05	-0.00015095
0.4619	3261.45283	1.1e-07	5.4e-07	2.7e-07	2.2e-07	-0.0	2.9e-06	1.43e-06	1e-08	298.34339067	298.52094643	298.34227962	-4.34e-06	-2.67e-05	-0.00015067
0.46195	3261.67557	1.1e-07	5.4e-07	2.7e-07	2.2e-07	-0.0	2.9e-06	1.43e-06	1e-08	298.34326145	298.52063098	298.34211161	-2.42e-06	-2.667e-05	-0.00015047
0.46201	3261.89826	1.1e-07	5.4e-07	2.7e-07	2.2e-07	-0.0	2.9e-06	1.43e-06	1e-08	298.34318928	298.52031586	298.34194114	-2.42e-06	-2.667e-05	-0.00015047
0.46206	3262.12088	1.1e-07	5.4e-07	2.7e-07	2.2e-07	-0.0	2.9e-06	1.43e-06	1e-08	298.34311711	298.52000073	298.34177067	-2.42e-06	-2.667e-05	-0.00015047
0.46212	3262.34345	1.1e-07	5.4e-07	2.7e-07	2.2e-07	-0.0	2.9e-06	1.43e-06	1e-08	298.34304494	298.51968561	298.34160021	-8.44e-06	-2.662e-05	-0.00015029
0.46217	3262.56597	1.1e-07	5.4e-07	2.7e-07	2.2e-07	-0.0	2.9e-06	1.43e-06	1e-08	298.34279355	298.51937103	298.34143837	-8.52e-06	-2.661e-05	-0.0001502
0.46223	3262.78843	1.1e-07	5.4e-07	2.7e-07	2.2e-07	-0.0	2.9e-06	1.43e-06	1e-08	298.34253976	298.51905664	298.34127676	-3.91e-06	-2.66e-05	-0.00015007
0.46228	3263.01083	1.1e-07	5.4e-07	2.7e-07	2.2e-07	-0.0	2.9e-06	1.43e-06	1e-08	298.34242329	298.5187424	298.34110885	-7.38e-06	-2.653e-05	-0.00014973
0.46234	3263.23318	1.1e-07	5.4e-07	2.7e-07	2.2e-07	-0.0	2.9e-06	1.43e-06	1e-08	298.34220351	298.51842894	298.34094618	-8.97e-06	-2.65e-05	-0.00014957
0.46239	3263.45546	1.1e-07	5.4e-07	2.7e-07	2.2e-07	-0.0	2.9e-06	1.43e-06	1e-08	298.34193622	298.51811585	298.34078594	-8.97e-06	-2.65e-05	-0.00014957
0.46245	3263.6777	1.1e-07	5.4e-07	2.7e-07	2.2e-07	-0.0	2.9e-06	1.43e-06	1e-08	298.34166892	298.51780276	298.34062569	-8.76e-06	-2.65e-05	-0.00014957
0.47251	3303.38377	1.1e-07	5.4e-07	2.7e-07	2.2e-07	-0.0	2.9e-06	1.43e-06	1e-08	298.31383222	298.46470978	298.31270494	-1.58e-06	-2.271e-05	-0.00012764
0.47257	3303.59541	1.1e-07	5.4e-07	2.7e-07	2.2e-07	-0.0	2.9e-06	1.43e-06	1e-08	298.31378503	298.46444144	298.31255981	-5.22e-06	-2.268e-05	-0.00012754
0.47262	3303.80699	1.1e-07	5.4e-07	2.7e-07	2.2e-07	-0.0	2.9e-06	1.43e-06	1e-08	298.31362933	298.4641734	298.31241988	-8.88e-06	-2.266e-05	-0.00012744
0.47268	3304.01851	1.1e-07	5.4e-07	2.7e-07	2.2e-07	-0.0	2.9e-06	1.43e-06	1e-08	298.3133646	298.46390567	298.3122852	-3.41e-06	-2.264e-05	-0.0001273
0.47273	3304.22998	1.1e-07	5.4e-07	2.7e-07	2.2e-07	-0.0	2.9e-06	1.43e-06	1e-08	298.31326286	298.46363807	298.31214302	-5.19e-06	-2.261e-05	-0.00012711
0.47279	3304.44138	1.1e-07	5.4e-07	2.7e-07	2.2e-07	-0.0	2.9e-06	1.43e-06	1e-08	298.31310814	298.46337092	298.31200355	-7.85e-06	-2.256e-05	-0.00012686
0.47284	3304.65273	1.1e-07	5.4e-07	2.7e-07	2.2e-07	-0.0	2.9e-06	1.43e-06	1e-08	298.31287415	298.46310435	298.31186809	-7.85e-06	-2.256e-05	-0.00012686
0.4729	3304.86401	1.1e-07	5.4e-07	2.7e-07	2.2e-07	-0.0	2.9e-06	1.43e-06	1e-08	298.31264017	298.46283778	298.31173263	-7.85e-06	-2.256e-05	-0.00012686
0.47295	3305.07524	1.1e-07	5.4e-07	2.7e-07	2.2e-07	-0.0	2.9e-06	1.43e-06	1e-08	298.31240618	298.46257121	298.31159717	-2.95e-06	-2.255e-05	-0.00012677
0.47301	3305.28641	1.1e-07	5.4e-07	2.7e-07	2.2e-07	-0.0	2.9e-06	1.43e-06	1e-08	298.3123182	298.4623047	298.31145496	-1.41e-06	-2.254e-05	-0.00012669
0.47306	3305.49752	1.1e-07	5.4e-07	2.7e-07	2.2e-07	-0.0	2.9e-06	1.43e-06	1e-08	298.31227615	298.46203829	298.31131068	-6.25e-06	-2.25e-05	-0.00012653
0.47312	3305.70857	1.1e-07	5.4e-07	2.7e-07	2.2e-07	-0.0	2.9e-06	1.43e-06	1e-08	298.31208979	298.46177235	298.31117336	-3.48e-06	-2.247e-05	-0.0001263
0.47317	3305.91956	1.1e-07	5.4e-07	2.7e-07	2.2e-07	-0.0	2.9e-06	1.43e-06	1e-08	298.31198614	298.46150682	298.31103243	-1.56e-06	-2.245e-05	-0.00012613
0.47323	3306.1305	1.1e-07	5.4e-07	2.7e-07	2.2e-07	-0.0	2.9e-06	1.43e-06	1e-08	298.31193966	298.46124157	298.31088901	-1.56e-06	-2.245e-05	-0.00012613
0.47328	3306.34137	1.1e-07	5.4e-07	2.7e-07	2.2e-07	-0.0	2.9e-06	1.43e-06	1e-08	298.31189317	298.46097632	298.31074558	-1.56e-06	-2.245e-05	-0.00012613
0.47334	3306.55219	1.1e-07	5.4e-07	2.7e-07	2.2e-07	-0.0	2.9e-06	1.43e-06	1e-08	298.31184669	298.46071107	298.31060215	-7.44e-06	-2.24e-05	-0.00012598
0.47339	3306.76294	1.1e-07	5.4e-07	2.7e-07	2.2e-07	-0.0	2.9e-06	1.43e-06	1e-08	298.31162509	298.46044631	298.31046714	-7.3e-06	-2.239e-05	-0.0001259
0.47345	3306.97364	1.1e-07	5.4e-07	2.7e-07	2.2e-07	-0.0	2.9e-06	1.43e-06	1e-08	298.31140741	298.4601817	298.31033203	-3.14e-06	-2.238e-05	-0.00012579
0.48351	3344.52277	1.1e-07	5.4e-07	2.7e-07	2.2e-07	-0.0	2.9e-06	1.43e-06	1e-08	298.28765582	298.41536069	298.28688082	-6.98e-06	-1.914e-05	-0.00010735
0.48357	3344.72236	1.1e-07	5.4e-07	2.7e-07	2.2e-07	-0.0	2.9e-06	1.43e-06	1e-08	298.28744775	298.41513443	298.28676675	-3.74e-06	-1.914e-05	-0.00010729
0.48362	3344.92189	1.1e-07	5.4e-07	2.7e-07	2.2e-07	-0.0	2.9e-06	1.43e-06	1e-08	298.28733627	298.41490819	298.2866482	-7e-08	-1.914e-05	-0.00010723
0.48368	3345.12136	1.1e-07	5.4e-07	2.7e-07	2.2e-07	-0.0	2.9e-06	1.43e-06	1e-08	298.28733418	298.41468197	298.28652459	-4.97e-06	-1.91e-05	-0.00010708
0.48373	3345.32077	1.1e-07	5.4e-07	2.7e-07	2.2e-07	-0.0	2.9e-06	1.43e-06	1e-08	298.28718608	298.41445621	298.28640802	-3.82e-06	-1.908e-05	-0.00010694
0.48379	3345.52011	1.1e-07	5.4e-07	2.7e-07	2.2e-07	-0.0	2.9e-06	1.43e-06	1e-08	298.2870723	298.4142307	298.28628998	-9.8e-07	-1.905e-05	-0.00010672
0.48384	3345.71939	1.1e-07	5.4e-07	2.7e-07	2.2e-07	-0.0	2.9e-06	1.43e-06	1e-08	298.28704299	298.41400556	298.28616824	-9.8e-07	-1.905e-05	-0.00010672
0.4839	3345.91861	1.1e-07	5.4e-07	2.7e-07	2.2e-07	-0.0	2.9e-06	1.43e-06	1e-08	298.28701368	298.41378041	298.28604649	-9.8e-07	-1.905e-05	-0.00010672
0.48395	3346.11777	1.1e-07	5.4e-07	2.7e-07	2.2e-07	-0.0	2.9e-06	1.43e-06	1e-08	298.28698437	298.41355527	298.28592474	-4.43e-06	-1.903e-05	-0.00010664
0.48401	3346.31687	1.1e-07	5.4e-07	2.7e-07	2.2e-07	-0.0	2.9e-06	1.43e-06	1e-08	298.28685238	298.4133304	298.28580791	-7.9e-06	-1.9e-05	-0.00010656
0.48406	3346.5159	1.1e-07	5.4e-07	2.7e-07	2.2e-07	-0.0	2.9e-06	1.43e-06	1e-08	298.28661693	298.41310581	298.28569605	-2.82e-06	-1.9e-05	-0.00010644
0.48412	3346.71488	1.1e-07	5.4e-07	2.7e-07	2.2e-07	-0.0	2.9e-06	1.43e-06	1e-08	298.28653302	298.41288131	298.28557719	-4.26e-06	-1.896e-05	-0.00010629
0.48417	3346.91379	1.1e-07	5.4e-07	2.7e-07	2.2e-07	-0.0	2.9e-06	1.43e-06	1e-08	298.28640592	298.41265717	298.28546054	-6.92e-06	-1.892e-05	-0.00010606
0.48423	3347.11264	1.1e-07	5.4e-07	2.7e-07	2.2e-07	-0.0	2.9e-06	1.43e-06	1e-08	298.28619969	298.41243357	298.28534788	-6.92e-06	-1.892e-05	-0.00010606
0.48428	3347.31142	1.1e-07	5.4e-07	2.7e-07	2.2e-07	-0.0	2.9e-06	1.43e-06	1e-08	298.28599345	298.41220997	298.28523521	-6.92e-06	-1.892e-05	-0.00010606
0.48434	3347.51015	1.1e-07	5.4e-07	2.7e-07	2.2e-07	-0.0	2.9e-06	1.43e-06	1e-08	298.28578722	298.41198637	298.28512254	-3.2e-06	-1.892e-05	-0.000106
0.48439	3347.70881	1.1e-07	5.4e-07	2.7e-07	2.2e-07	-0.0	2.9e-06	1.43e-06	1e-08	298.28569198	298.4117628	298.28500473	-4e-08	-1.892e-05	-0.00010595
0.48445	3347.90741	1.1e-07	5.4e-07	2.7e-07	2.2e-07	-0.0	2.9e-06	1.43e-06	1e-08	298.28569085	298.41153924	298.28488256	-5.3e-06	-1.887e-05	-0.00010579
0.49451	3383.19001	1.1e-07	5.4e-07	2.7e-07	2.2e-07	-0.0	2.9e-06	1.43e-06	1e-08	298.2658457	298.3737241	298.26516	-4.51e-06	-1.615e-05	-9.032e-05
0.49457	3383.37692	1.1e-07	5.4e-07	2.7e-07	2.2e-07	-0.0	2.9e-06	1.43e-06	1e-08	298.2657112	298.3735332	298.26506218	-2.94e-06	-1.613e-05	-9.019e-05
0.49462	3383.56375	1.1e-07	5.4e-07	2.7e-07	2.2e-07	-0.0	2.9e-06	1.43e-06	1e-08	298.26562364	298.37334252	298.2649623	-6.3e-07	-1.611e-05	-9.002e-05
0.49468	3383.75053	1.1e-07	5.4e-07	2.7e-07	2.2e-07	-0.0	2.9e-06	1.43e-06	1e-08	298.26560491	298.37315213	298.26485938	-6.3e-07	-1.611e-05	-9.002e-05
0.49473	3383.93723	1.1e-07	5.4e-07	2.7e-07	2.2e-07	-0.0	2.9e-06	1.43e-06	1e-08	298.26558619	298.37296175	298.26475646	-6.3e-07	-1.611e-05	-9.002e-05
0.49479	3384.12387	1.1e-07	5.4e-07	2.7e-07	2.2e-07	-0.0	2.9e-06	1.43e-06	1e-08	298.26556746	298.37277137	298.26465355	-3.2e-06	-1.609e-05	-8.996e-05
0.49484	3384.31045	1.1e-07	5.4e-07	2.7e-07	2.2e-07	-0.0	2.9e-06	1.43e-06	1e-08	298.26547197	298.37258118	298.26455431	-6.97e-06	-1.607e-05	-8.987e-05
0.4949	3384.49696	1.1e-07	5.4e-07	2.7e-07	2.2e-07	-0.0	2.9e-06	1.43e-06	1e-08	298.26526435	298.37239128	298.26446043	-2.82e-06	-1.606e-05	-8.979e-05
0.49495	3384.68341	1.1e-07	5.4e-07	2.7e-07	2.2e-07	-0.0	2.9e-06	1.43e-06	1e-08	298.26518032	298.37220144	298.26436085	-3.25e-06	-1.604e-05	-8.968e-05
0.49501	3384.86979	1.1e-07	5.4e-07	2.7e-07	2.2e-07	-0.0	2.9e-06	1.43e-06	1e-08	298.26508341	298.37201184	298.26426201	-6.03e-06	-1.599e-05	-8.945e-05
0.49506	3385.0561	1.1e-07	5.4e-07	2.7e-07	2.2e-07	-0.0	2.9e-06	1.43e-06	1e-08	298.26490378	298.37182281	298.26416732	-6.03e-06	-1.599e-05	-8.945e-05
0.49512	3385.24235	1.1e-07	5.4e-07	2.7e-07	2.2e-07	-0.0	2.9e-06	1.43e-06	1e-08	298.26472415	298.37163377	298.26407262	-6.03e-06	-1.599e-05	-8.945e-05
0.49517	3385.42854	1.1e-07	5.4e-07	2.7e-07	2.2e-07	-0.0	2.9e-06	1.43e-06	1e-08	298.26454452	298.37144474	298.26397793	-4.24e-06	-1.599e-05	-8.942e-05
0.49523	3385.61466	1.1e-07	5.4e-07	2.7e-07	2.2e-07	-0.0	2.9e-06	1.43e-06	1e-08	298.26441821	298.37125571	298.26388076	2.7e-07	-1.599e-05	-8.935e-05
0.49528	3385.80071	1.1e-07	5.4e-07	2.7e-07	2.2e-07	-0.0	2.9e-06	1.43e-06	1e-08	298.26442624	298.37106669	298.26377736	-3.24e-06	-1.597e-05	-8.925e-05
0.49534	3385.9867	1.1e-07	5.4e-07	2.7e-07	2.2e-07	-0.0	2.9e-06	1.43e-06	1e-08	298.26432974	298.37087799	298.26367899	-3.89e-06	-1.595e-05	-8.916e-05
0.49539	3386.17262	1.1e-07	5.4e-07	2.7e-07	2.2e-07	-0.0	2.9e-06	1.43e-06	1e-08	298.26421377	298.37068948	298.26358164	-6.1e-07	-1.591e-05	-8.891e-05
0.49545	3386.35848	1.1e-07	5.4e-07	2.7e-07	2.2e-07	-0.0	2.9e-06	1.43e-06	1e-08	298.26419547	298.3705014	298.26347997	-6.1e-07	-1.591e-05	-8.891e-05
0.50551	3419.24686	1.1e-07	5.4e-07	2.7e-07	2.2e-07	-0.0	2.9e-06	1.43e-06	1e-08	298.24735605	298.33861385	298.24690235	-5.12e-06	-1.359e-05	-7.585e-05
0.50556	3419.42032	1.1e-07	5.4e-07	2.7e-07	2.2e-07	-0.0	2.9e-06	1.43e-06	1e-08	298.24720338	298.33845322	298.24682209	-5.12e-06	-1.359e-05	-7.585e-05
0.50562	3419.59371	1.1e-07	5.4e-07	2.7e-07	2.2e-07	-0.0	2.9e-06	1.43e-06	1e-08	298.2470507	298.3382926	298.24674184	-5.12e-06	-1.359e-05	-7.585e-05
0.50567	3419.76704	1.1e-07	5.4e-07	2.7e-07	2.2e-07	-0.0	2.9e-06	1.43e-06	1e-08	298.24689802	298.33813197	298.24666159	-3.85e-06	-1.359e-05	-7.583e-05
0.50573	3419.94029	1.1e-07	5.4e-07	2.7e-07	2.2e-07	-0.0	2.9e-06	1.43e-06	1e-08	298.24678324	298.33797137	298.24657959	-5.9e-07	-1.358e-05	-7.575e-05
0.50578	3420.11348	1.1e-07	5.4e-07	2.7e-07	2.2e-07	-0.0	2.9e-06	1.43e-06	1e-08	298.24676578	298.33781083	298.2464931	1.05e-06	-1.358e-05	-7.571e-05
0.50584	3420.28659	1.1e-07	5.4e-07	2.7e-07	2.2e-07	-0.0	2.9e-06	1.43e-06	1e-08	298.2467972	298.33765032	298.24640436	2.69e-06	-1.358e-05	-7.567e-05
0.50589	3420.45964	1.1e-07	5.4e-07	2.7e-07	2.2e-07	-0.0	2.9e-06	1.43e-06	1e-08	298.24687752	298.33748985	298.24631337	-1.38e-06	-1.355e-05	-7.56e-05
0.50595	3420.63261	1.1e-07	5.4e-07	2.7e-07	2.2e-07	-0.0	2.9e-06	1.43e-06	1e-08	298.24683643	298.33732965	298.24622817	-7.29e-06	-1.352e-05	-7.551e-05
0.506	3420.80552	1.1e-07	5.4e-07	2.7e-07	2.2e-07	-0.0	2.9e-06	1.43e-06	1e-08	298.24661919	298.33716981	298.24615135	-1.01e-05	-1.35e-05	-7.544e-05
0.50606	3420.97836	1.1e-07	5.4e-07	2.7e-07	2.2e-07	-0.0	2.9e-06	1.43e-06	1e-08	298.24631818	298.3370102	298.24607855	-1.291e-05	-1.348e-05	-7.537e-05
0.50611	3421.15113	1.1e-07	5.4e-07	2.7e-07	2.2e-07	-0.0	2.9e-06	1.43e-06	1e-08	298.24593339	298.33685081	298.24600977	-2.13e-06	-1.351e-05	-7.534e-05
0.50617	3421.32383	1.1e-07	5.4e-07	2.7e-07	2.2e-07	-0.0	2.9e-06	1.43e-06	1e-08	298.24586986	298.33669117	298.24592591	5.09e-06	-1.352e-05	-7.531e-05
0.50622	3421.49645	1.1e-07	5.4e-07	2.7e-07	2.2e-07	-0.0	2.9e-06	1.43e-06	1e-08	298.24602145	298.3365314	298.24583199	9.67e-06	-1.352e-05	-7.526e-05
0.50628	3421.66901	1.1e-07	5.4e-07	2.7e-07	2.2e-07	-0.0	2.9e-06	1.43e-06	1e-08	298.24630966	298.33637159	298.24573171	1.407e-05	-1.352e-05	-7.521e-05
0.50633	3421.8415	1.1e-07	5.4e-07	2.7e-07	2.2e-07	-0.0	2.9e-06	1.43e-06	1e-08	298.24672903	298.33621176	298.24562531	-4.49e-06	-1.345e-05	-7.508e-05
0.50639	3422.01392	1.1e-07	5.4e-07	2.7e-07	2.2e-07	-0.0	2.9e-06	1.43e-06	1e-08	298.24659506	298.33605273	298.24554507	-2.52e-06	-1.345e-05	-7.502e-05
0.50644	3422.18628	1.1e-07	5.4e-07	2.7e-07	2.2e-07	-0.0	2.9e-06	1.43e-06	1e-08	298.2465201	298.33589377	298.24546212	-6.6e-06	-1.342e-05	-7.495e-05
0.5065	3422.35856	1.1e-07	5.4e-07	2.7e-07	2.2e-07	-0.0	2.9e-06	1.43e-06	1e-08	298.24632325	298.33573509	298.245385	-6.13e-06	-1.341e-05	-7.486e-05
0.51651	3452.52906	1.1e-07	5.4e-07	2.7e-07	2.2e-07	-0.0	2.9e-06	1.43e-06	1e-08	298.23181961	298.30900958	298.23154172	1.06e-06	-1.15e-05	-6.4e-05
0.51656	3452.68818	1.1e-07	5.4e-07	2.7e-07	2.2e-07	-0.0	2.9e-06	1.43e-06	1e-08	298.23185124	298.30887368	298.2314665	1.7e-07	-1.148e-05	-6.395e-05
0.51662	3452.84723	1.1e-07	5.4e-07	2.7e-07	2.2e-07	-0.0	2.9e-06	1.43e-06	1e-08	298.23185628	298.30873792	298.23139258	-4.35e-06	-1.146e-05	-6.387e-05
0.51667	3453.0062	1.1e-07	5.4e-07	2.7e-07	2.2e-07	-0.0	2.9e-06	1.43e-06	1e-08	298.23172664	298.30860244	298.23132508	-6.23e-06	-1.145e-05	-6.382e-05
0.51673	3453.1651	1.1e-07	5.4e-07	2.7e-07	2.2e-07	-0.0	2.9e-06	1.43e-06	1e-08	298.23154109	298.30846713	298.23126027	-7.51e-06	-1.143e-05	-6.376e-05
0.51678	3453.32393	1.1e-07	5.4e-07	2.7e-07	2.2e-07	-0.0	2.9e-06	1.43e-06	1e-08	298.23131739	298.30833197	298.23119732	3.4e-07	-1.145e-05	-6.374e-05
0.51684	3453.48268	1.1e-07	5.4e-07	2.7e-07	2.2e-07	-0.0	2.9e-06	1.43e-06	1e-08	298.23132749	298.30819664	298.23112341	-1.07e-06	-1.143e-05	-6.368e-05
0.51689	3453.64135	1.1e-07	5.4e-07	2.7e-07	2.2e-07	-0.0	2.9e-06	1.43e-06	1e-08	298.23129562	298.30806148	298.23105153	-4.9e-07	-1.143e-05	-6.363e-05
0.51695	3453.79996	1.1e-07	5.4e-07	2.7e-07	2.2e-07	-0.0	2.9e-06	1.43e-06	1e-08	298.23128116	298.30792641	298.23097891	1.91e-06	-1.142e-05	-6.358e-05
0.517	3453.95848	1.1e-07	5.4e-07	2.7e-07	2.2e-07	-0.0	2.9e-06	1.43e-06	1e-08	298.23133804	298.30779136	298.23090298	2.33e-06	-1.141e-05	-6.352e-05
0.51706	3454.11694	1.1e-07	5.4e-07	2.7e-07	2.2e-07	-0.0	2.9e-06	1.43e-06	1e-08	298.23140757	298.30765643	298.23082652	-5.22e-06	-1.137e-05	-6.341e-05
0.51711	3454.27531	1.1e-07	5.4e-07	2.7e-07	2.2e-07	-0.0	2.9e-06	1.43e-06	1e-08	298.23125212	298.30752196	298.23076077	-1.64e-06	-1.138e-05	-6.336e-05
0.51717	3454.43362	1.1e-07	5.4e-07	2.7e-07	2.2e-07	-0.0	2.9e-06	1.43e-06	1e-08	298.23120309	298.30738748	298.23069007	-2.49e-06	-1.135e-05	-6.325e-05
0.51722	3454.59185	1.1e-07	5.4e-07	2.7e-07	2.2e-07	-0.0	2.9e-06	1.43e-06	1e-08	298.23112899	298.30725327	298.23062069	-4.31e-06	-1.133e-05	-6.314e-05
0.51728	3454.75	1.1e-07	5.4e-07	2.7e-07	2.2e-07	-0.0	2.9e-06	1.43e-06	1e-08	298.23100048	298.30711934	298.23055398	-4.31e-06	-1.133e-05	-6.314e-05
0.51733	3454.90808	1.1e-07	5.4e-07	2.7e-07	2.2e-07	-0.0	2.9e-06	1.43e-06	1e-08	298.23087197	298.30698541	298.23048728	-4.31e-06	-1.133e-05	-6.314e-05
0.51739	3455.06609	1.1e-07	5.4e-07	2.7e-07	2.2e-07	-0.0	2.9e-06	1.43e-06	1e-08	298.23074346	298.30685148	298.23042058	-4.89e-06	-1.13e-05	-6.297e-05
0.51744	3455.22402	1.1e-07	5.4e-07	2.7e-07	2.2e-07	-0.0	2.9e-06	1.43e-06	1e-08	298.23059758	298.30671791	298.23035488	-5.03e-06	-1.129e-05	-6.293e-05
0.5175	3455.38187	1.1e-07	5.4e-07	2.7e-07	2.2e-07	-0.0	2.9e-06	1.43e-06	1e-08	298.23044773	298.30658443	298.23028942	-5.03e-06	-1.129e-05	-6.293e-05
0.52751	3482.83715	1.1e-07	5.4e-07	2.7e-07	2.2e-07	-0.0	2.9e-06	1.43e-06	1e-08	298.21834342	298.28405055	298.21863326	8.54e-06	-9.71e-06	-5.389e-05
0.52756	3482.98083	1.1e-07	5.4e-07	2.7e-07	2.2e-07	-0.0	2.9e-06	1.43e-06	1e-08	298.21859806	298.28393575	298.21855921	1.477e-05	-9.72e-06	-5.387e-05
0.52762	3483.12442	1.1e-07	5.4e-07	2.7e-07	2.2e-07	-0.0	2.9e-06	1.43e-06	1e-08	298.21903842	298.28382082	298.21847646	9.88e-06	-9.7e-06	-5.381e-05
0.52767	3483.26794	1.1e-07	5.4e-07	2.7e-07	2.2e-07	-0.0	2.9e-06	1.43e-06	1e-08	298.2193329	298.28370616	298.21840064	7.67e-06	-9.68e-06	-5.375e-05
0.52773	3483.41137	1.1e-07	5.4e-07	2.7e-07	2.2e-07	-0.0	2.9e-06	1.43e-06	1e-08	298.21956158	298.28359168	298.21832797	3.29e-06	-9.66e-06	-5.369e-05
0.52778	3483.55473	1.1e-07	5.4e-07	2.7e-07	2.2e-07	-0.0	2.9e-06	1.43e-06	1e-08	298.21965956	298.28347746	298.21826152	-2.89e-06	-9.63e-06	-5.362e-05
0.52784	3483.698	1.1e-07	5.4e-07	2.7e-07	2.2e-07	-0.0	2.9e-06	1.43e-06	1e-08	298.2195734	298.28336355	298.21820381	-6.26e-06	-9.62e-06	-5.356e-05
0.52789	3483.84119	1.1e-07	5.4e-07	2.7e-07	2.2e-07	-0.0	2.9e-06	1.43e-06	1e-08	298.21938688	298.28324987	298.21815089	-3.01e-06	-9.62e-06	-5.353e-05
0.52795	3483.9843	1.1e-07	5.4e-07	2.7e-07	2.2e-07	-0.0	2.9e-06	1.43e-06	1e-08	298.21929723	298.28313617	298.21809344	-4.14e-06	-9.61e-06	-5.348e-05
0.528	3484.12734	1.1e-07	5.4e-07	2.7e-07	2.2e-07	-0.0	2.9e-06	1.43e-06	1e-08	298.21917385	298.2830226	298.21803765	-1.011e-05	-9.58e-06	-5.341e-05
0.52806	3484.27029	1.1e-07	5.4e-07	2.7e-07	2.2e-07	-0.0	2.9e-06	1.43e-06	1e-08	298.21887254	298.28290935	298.21799029	-6.12e-06	-9.58e-06	-5.338e-05
0.52811	3484.41316	1.1e-07	5.4e-07	2.7e-07	2.2e-07	-0.0	2.9e-06	1.43e-06	1e-08	298.21869025	298.28279605	298.21793738	2.68e-06	-9.6e-06	-5.336e-05
0.52817	3484.55594	1.1e-07	5.4e-07	2.7e-07	2.2e-07	-0.0	2.9e-06	1.43e-06	1e-08	298.21877007	298.28268254	298.21787216	1.036e-05	-9.62e-06	-5.335e-05
0.52822	3484.69865	1.1e-07	5.4e-07	2.7e-07	2.2e-07	-0.0	2.9e-06	1.43e-06	1e-08	298.21907899	298.28256884	298.2177962	1.48e-06	-9.58e-06	-5.327e-05
0.52828	3484.84128	1.1e-07	5.4e-07	2.7e-07	2.2e-07	-0.0	2.9e-06	1.43e-06	1e-08	298.21912296	298.28245556	298.21773277	-9.43e-06	-9.54e-06	-5.318e-05
0.52833	3484.98383	1.1e-07	5.4e-07	2.7e-07	2.2e-07	-0.0	2.9e-06	1.43e-06	1e-08	298.21884178	298.28234277	298.21768474	-3.44e-06	-9.55e-06	-5.316e-05
0.52839	3485.12629	1.1e-07	5.4e-07	2.7e-07	2.2e-07	-0.0	2.9e-06	1.43e-06	1e-08	298.21873934	298.28222986	298.21762832	-1e-05	-9.52e-06	-5.309e-05
0.52844	3485.26868	1.1e-07	5.4e-07	2.7e-07	2.2e-07	-0.0	2.9e-06	1.43e-06	1e-08	298.21844129	298.28211728	298.21758119	-6.13e-06	-9.52e-06	-5.304e-05
0.5285	3485.41098	1.1e-07	5.4e-07	2.7e-07	2.2e-07	-0.0	2.9e-06	1.43e-06	1e-08	298.21825872	298.2820047	298.21752868	-3.77e-06	-9.52e-06	-5.3e-05
0.53851	3509.92058	1.1e-07	5.4e-07	2.7e-07	2.2e-07	-0.0	2.9e-06	1.43e-06	1e-08	298.20652073	298.26302651	298.20779755	4.85e-06	-8.17e-06	-4.534e-05
0.53856	3510.04738	1.1e-07	5.4e-07	2.7e-07	2.2e-07	-0.0	2.9e-06	1.43e-06	1e-08	298.20666538	298.2629299	298.20773854	7.49e-06	-8.17e-06	-4.531e-05
0.53862	3510.1741	1.1e-07	5.4e-07	2.7e-07	2.2e-07	-0.0	2.9e-06	1.43e-06	1e-08	298.2068887	298.26283327	298.20767586	1.013e-05	-8.17e-06	-4.528e-05
0.53867	3510.30073	1.1e-07	5.4e-07	2.7e-07	2.2e-07	-0.0	2.9e-06	1.43e-06	1e-08	298.20719069	298.26273664	298.20760951	1.277e-05	-8.17e-06	-4.525e-05
0.53873	3510.42727	1.1e-07	5.4e-07	2.7e-07	2.2e-07	-0.0	2.9e-06	1.43e-06	1e-08	298.20757136	298.26264	298.2075395	1.42e-05	-8.17e-06	-4.522e-05
0.53878	3510.55372	1.1e-07	5.4e-07	2.7e-07	2.2e-07	-0.0	2.9e-06	1.43e-06	1e-08	298.20799461	298.26254338	298.20746753	-1.37e-06	-8.12e-06	-4.512e-05
0.53884	3510.68008	1.1e-07	5.4e-07	2.7e-07	2.2e-07	-0.0	2.9e-06	1.43e-06	1e-08	298.20795365	298.26244741	298.20741749	-8.5e-07	-8.11e-06	-4.508e-05
0.53889	3510.80635	1.1e-07	5.4e-07	2.7e-07	2.2e-07	-0.0	2.9e-06	1.43e-06	1e-08	298.20792841	298.2623515	298.20736676	-2.1e-07	-8.11e-06	-4.505e-05
0.53895	3510.93254	1.1e-07	5.4e-07	2.7e-07	2.2e-07	-0.0	2.9e-06	1.43e-06	1e-08	298.20792224	298.26225566	298.20731517	-5.7e-06	-8.08e-06	-4.499e-05
0.539	3511.05863	1.1e-07	5.4e-07	2.7e-07	2.2e-07	-0.0	2.9e-06	1.43e-06	1e-08	298.20775236	298.26216009	298.20727134	-7.4e-06	-8.07e-06	-4.494e-05
0.53906	3511.18464	1.1e-07	5.4e-07	2.7e-07	2.2e-07	-0.0	2.9e-06	1.43e-06	1e-08	298.20753173	298.26206466	298.20722996	-6.6e-06	-8.07e-06	-4.491e-05
0.53911	3511.31056	1.1e-07	5.4e-07	2.7e-07	2.2e-07	-0.0	2.9e-06	1.43e-06	1e-08	298.20733495	298.26196929	298.20718749	-7.64e-06	-8.06e-06	-4.486e-05
0.53917	3511.43639	1.1e-07	5.4e-07	2.7e-07	2.2e-07	-0.0	2.9e-06	1.43e-06	1e-08	298.20710726	298.26187404	298.20714653	-8.68e-06	-8.05e-06	-4.482e-05
0.53922	3511.56213	1.1e-07	5.4e-07	2.7e-07	2.2e-07	-0.0	2.9e-06	1.43e-06	1e-08	298.20684866	298.2617789	298.20710706	-6.6e-07	-8.06e-06	-4.481e-05
0.53928	3511.68778	1.1e-07	5.4e-07	2.7e-07	2.2e-07	-0.0	2.9e-06	1.43e-06	1e-08	298.20682898	298.26168356	298.20705638	3.23e-06	-8.07e-06	-4.479e-05
0.53933	3511.81334	1.1e-07	5.4e-07	2.7e-07	2.2e-07	-0.0	2.9e-06	1.43e-06	1e-08	298.2069253	298.26158817	298.20700027	-2.17e-06	-8.05e-06	-4.473e-05
0.53939	3511.93881	1.1e-07	5.4e-07	2.7e-07	2.2e-07	-0.0	2.9e-06	1.43e-06	1e-08	298.20686068	298.26149304	298.2069518	3.04e-06	-8.05e-06	-4.471e-05
0.53944	3512.06419	1.1e-07	5.4e-07	2.7e-07	2.2e-07	-0.0	2.9e-06	1.43e-06	1e-08	298.20695132	298.26139782	298.20689604	4.89e-06	-8.05e-06	-4.468e-05
0.5395	3512.18949	1.1e-07	5.4e-07	2.7e-07	2.2e-07	-0.0	2.9e-06	1.43e-06	1e-08	298.207097	298.26130261	298.20683774	5.53e-06	-8.05e-06	-4.464e-05
0.54951	3533.44982	1.1e-07	5.4e-07	2.7e-07	2.2e-07	-0.0	2.9e-06	1.43e-06	1e-08	298.19900863	298.24531208	298.19856249	-3.65e-06	-6.86e-06	-3.812e-05
0.54956	3533.55784	1.1e-07	5.4e-07	2.7e-07	2.2e-07	-0.0	2.9e-06	1.43e-06	1e-08	298.19889971	298.24523103	298.19852372	-4.35e-06	-6.85e-06	-3.808e-05
0.54962	3533.66575	1.1e-07	5.4e-07	2.7e-07	2.2e-07	-0.0	2.9e-06	1.43e-06	1e-08	298.19877014	298.24515007	298.19848595	-5.04e-06	-6.84e-06	-3.805e-05
0.54967	3533.77356	1.1e-07	5.4e-07	2.7e-07	2.2e-07	-0.0	2.9e-06	1.43e-06	1e-08	298.19861993	298.24506921	298.1984492	-3.14e-06	-6.84e-06	-3.802e-05
0.54973	3533.88128	1.1e-07	5.4e-07	2.7e-07	2.2e-07	-0.0	2.9e-06	1.43e-06	1e-08	298.19852647	298.24498835	298.19840981	8.6e-07	-6.85e-06	-3.801e-05
0.54978	3533.98889	1.1e-07	5.4e-07	2.7e-07	2.2e-07	-0.0	2.9e-06	1.43e-06	1e-08	298.19855224	298.24490742	298.19836483	-1.68e-06	-6.83e-06	-3.796e-05
0.54984	3534.0964	1.1e-07	5.4e-07	2.7e-07	2.2e-07	-0.0	2.9e-06	1.43e-06	1e-08	298.19850209	298.24482664	298.19832348	-7.8e-07	-6.83e-06	-3.793e-05
0.54989	3534.20382	1.1e-07	5.4e-07	2.7e-07	2.2e-07	-0.0	2.9e-06	1.43e-06	1e-08	298.19847872	298.24474591	298.19828089	1.55e-06	-6.83e-06	-3.791e-05
0.54995	3534.31113	1.1e-07	5.4e-07	2.7e-07	2.2e-07	-0.0	2.9e-06	1.43e-06	1e-08	298.19852498	298.24466516	298.19823506	2.4e-06	-6.83e-06	-3.788e-05
0.55	3534.41834	1.1e-07	5.4e-07	2.7e-07	2.2e-07	-0.0	2.9e-06	1.43e-06	1e-08	298.1985966	298.24458445	298.19818808	3.56742041	-2.43257504	19.81335022
