# Supplementary material for: Dataset for the simulated biomass pyrolysis in rotary kilns with varying particle residence time distributions
Source: Data Brief. 2021 Nov 23;39:107603. doi: 10.1016/j.dib.2021.107603 (PMC8633881; doi:10.1016/j.dib.2021.107603)
Supplement: Supplementary Data S1 — Supplementary Raw Research Data. This is open data under the CC BY license http://creativecommons.org/licenses/by/4.0/ [file mmc1.zip › supplementary/100/logFiles/log_Pe80]

l,m	Tau,s	F_w,kg/s	F_is,kg/s	F_c,kg/s	F_rt,kg/s	F_w_wet,kg/s	F_it,kg/s	F_g,kg/s	F_H2O_g,kg/s	T_b,K	T_g,K	T_w,K	q_bed,kW/m	q_gas,kW/m	q_loss,kW/m
5e-05	0.25718	0.0	0.0	0.0	0.0	5.47e-06	0.0	0.0	0.0	362.94865476	799.16174117	813.5227757	10.16789676	-0.03590108	-0.39881491
0.00011	0.77153	0.0	0.0	0.0	0.0	5.47e-06	0.0	0.0	0.0	416.96917714	789.22797517	798.73342504	8.71206972	-0.04391259	-0.38803859
0.00016	1.28586	1e-08	0.0	0.0	0.0	5.46e-06	0.0	0.0	0.0	462.07405316	777.03867429	786.01500673	7.46189068	-0.03698695	-0.37875782
0.00022	1.80017	5e-08	0.0	0.0	0.0	5.42e-06	0.0	0.0	0.0	499.89320629	766.64172725	775.05563317	6.38856152	-0.0303392	-0.37075837
0.00027	2.31445	2.4e-07	0.0	0.0	0.0	5.23e-06	0.0	0.0	0.0	531.68641812	757.7486064	765.6055292	5.46761591	-0.0235082	-0.36385739
0.00033	2.8287	7.4e-07	0.0	0.0	0.0	4.73e-06	0.0	0.0	0.0	558.43702253	750.10638043	757.44888904	4.67851387	-0.01638227	-0.3578971
0.00038	3.34293	1.71e-06	0.0	0.0	0.0	3.76e-06	0.0	0.0	0.0	580.94191565	743.49933666	750.39881781	4.00302491	-0.00843485	-0.35274084
0.00044	3.85714	3.03e-06	0.0	0.0	0.0	2.44e-06	0.0	0.0	0.0	599.89764008	737.67855123	744.29347572	3.42393017	0.00241411	-0.34827014
0.00049	4.37133	4.26e-06	0.0	0.0	0.0	1.2e-06	0.0	0.0	0.0	615.93058614	732.3184004	738.99245015	2.92566053	0.01813751	-0.3443823
0.0105	97.54881	5e-08	5.6e-07	2.6e-07	2.6e-07	0.0	2.94e-06	1.41e-06	1e-08	646.05215549	648.79288641	644.86608047	-0.01869057	-0.04221121	-0.27215964
0.01056	98.05855	5e-08	5.6e-07	2.6e-07	2.6e-07	-0.0	2.94e-06	1.41e-06	1e-08	645.75271082	648.4984788	644.56939233	-0.01863566	-0.04218175	-0.27192912
0.01061	98.56826	5e-08	5.6e-07	2.6e-07	2.5e-07	0.0	2.94e-06	1.41e-06	1e-08	645.45349207	648.20425864	644.27290944	-0.01857611	-0.04214923	-0.27167683
0.01067	99.07795	5e-08	5.6e-07	2.6e-07	2.5e-07	-0.0	2.94e-06	1.41e-06	1e-08	645.15451882	647.91024431	643.97665156	-0.01853232	-0.04212507	-0.27149041
0.01072	99.58761	5e-08	5.6e-07	2.6e-07	2.5e-07	0.0	2.94e-06	1.41e-06	1e-08	644.85573133	647.61638237	643.68056006	-0.01847924	-0.04209541	-0.27126282
0.01078	100.09725	5e-08	5.6e-07	2.6e-07	2.5e-07	0.0	2.94e-06	1.41e-06	1e-08	644.55716689	647.3227069	643.384672	-0.01842451	-0.04206435	-0.27102606
0.01083	100.60686	5e-08	5.6e-07	2.6e-07	2.5e-07	-0.0	2.94e-06	1.41e-06	1e-08	644.25883005	647.02922593	643.08899596	-0.01836443	-0.04202986	-0.27076501
0.01089	101.11645	5e-08	5.6e-07	2.6e-07	2.5e-07	0.0	2.94e-06	1.41e-06	1e-08	643.96075553	646.73596003	642.79355371	-0.01831148	-0.04199887	-0.27053228
0.01094	101.62602	5e-08	5.6e-07	2.6e-07	2.5e-07	-0.0	2.94e-06	1.41e-06	1e-08	643.66290848	646.44288647	642.49832042	-0.01825955	-0.04196805	-0.27030232
0.011	102.13556	5e-08	5.6e-07	2.6e-07	2.5e-07	0.0	2.94e-06	1.42e-06	1e-08	643.36528798	646.15000349	642.20329388	-0.01820606	-0.04193587	-0.27006365
0.01105	102.64508	5e-08	5.6e-07	2.6e-07	2.5e-07	0.0	2.94e-06	1.42e-06	1e-08	643.06790177	645.8573188	641.90848219	-0.01816251	-0.04190938	-0.26986817
0.01111	103.15457	5e-08	5.6e-07	2.6e-07	2.5e-07	-0.0	2.94e-06	1.42e-06	1e-08	642.7707076	645.56479687	641.61384667	-0.0181042	-0.04187347	-0.26960462
0.01116	103.66404	5e-08	5.6e-07	2.6e-07	2.5e-07	-0.0	2.94e-06	1.42e-06	1e-08	642.47377495	645.27249486	641.31944896	-0.01804703	-0.04183757	-0.26934338
0.01122	104.17348	5e-08	5.6e-07	2.6e-07	2.4e-07	0.0	2.94e-06	1.42e-06	1e-08	642.1771	644.98041165	641.02528744	-0.01800876	-0.04181334	-0.26916765
0.01127	104.6829	5e-08	5.5e-07	2.6e-07	2.4e-07	-0.0	2.94e-06	1.42e-06	1e-08	641.88059636	644.68847587	640.73128494	-0.01795436	-0.04177846	-0.26891609
0.01133	105.1923	5e-08	5.5e-07	2.6e-07	2.4e-07	-0.0	2.94e-06	1.42e-06	1e-08	641.58434314	644.39675161	640.43751034	-0.01790301	-0.04174508	-0.26867668
0.01138	105.70167	5e-08	5.5e-07	2.6e-07	2.4e-07	-0.0	2.94e-06	1.42e-06	1e-08	641.2883263	644.10522917	640.14395296	-0.01785645	-0.04171439	-0.26845785
0.01144	106.21101	4e-08	5.5e-07	2.6e-07	2.4e-07	-0.0	2.94e-06	1.42e-06	1e-08	640.99252626	643.81389168	639.85059442	-0.01780325	-0.04167884	-0.26820578
0.01149	106.72034	4e-08	5.5e-07	2.6e-07	2.4e-07	0.0	2.94e-06	1.42e-06	1e-08	640.69697499	643.52276779	639.55746524	-0.01776522	-0.04165319	-0.26802461
0.0215	199.00812	3e-08	5.4e-07	2.8e-07	1.8e-07	0.0	2.95e-06	1.48e-06	1e-08	590.60576143	593.9246811	589.72957527	-0.01264784	-0.03496242	-0.22890613
0.02156	199.51294	3e-08	5.4e-07	2.8e-07	1.8e-07	-0.0	2.95e-06	1.48e-06	1e-08	590.35009652	593.67088108	589.47496541	-0.01263009	-0.03492588	-0.2287062
0.02161	200.01774	3e-08	5.4e-07	2.8e-07	1.8e-07	-0.0	2.95e-06	1.48e-06	1e-08	590.09464022	593.41728239	589.22056009	-0.01261243	-0.03488937	-0.22850651
0.02167	200.52251	3e-08	5.4e-07	2.8e-07	1.8e-07	0.0	2.95e-06	1.48e-06	1e-08	589.83939195	593.16388491	588.96635913	-0.01259482	-0.03485287	-0.2283069
0.02172	201.02726	3e-08	5.4e-07	2.8e-07	1.8e-07	0.0	2.95e-06	1.48e-06	1e-08	589.58435093	592.91068856	588.71236251	-0.01257728	-0.03481641	-0.22810752
0.02178	201.53198	3e-08	5.4e-07	2.8e-07	1.8e-07	0.0	2.95e-06	1.48e-06	1e-08	589.32951658	592.65769322	588.45857007	-0.0125598	-0.03477997	-0.22790827
0.02183	202.03668	3e-08	5.4e-07	2.8e-07	1.8e-07	-0.0	2.95e-06	1.48e-06	1e-08	589.07488872	592.40489881	588.20498173	-0.01254233	-0.03474356	-0.22770916
0.02189	202.54135	3e-08	5.4e-07	2.8e-07	1.8e-07	-0.0	2.95e-06	1.48e-06	1e-08	588.82046885	592.15230523	587.95159735	-0.01252495	-0.03470718	-0.22751028
0.02194	203.046	3e-08	5.4e-07	2.8e-07	1.8e-07	0.0	2.95e-06	1.48e-06	1e-08	588.5662564	591.89991232	587.69841675	-0.01250761	-0.03467081	-0.22731146
0.022	203.55062	3e-08	5.4e-07	2.8e-07	1.8e-07	0.0	2.95e-06	1.48e-06	1e-08	588.31225002	591.64772006	587.44543995	-0.01249034	-0.03463448	-0.22711289
0.02205	204.05522	3e-08	5.4e-07	2.8e-07	1.8e-07	0.0	2.95e-06	1.49e-06	1e-08	588.05844976	591.39572829	587.19266675	-0.01247312	-0.03459817	-0.22691443
0.02211	204.5598	3e-08	5.4e-07	2.8e-07	1.8e-07	-0.0	2.95e-06	1.49e-06	1e-08	587.80485541	591.14393694	586.94009708	-0.01245591	-0.03456188	-0.22671612
0.02216	205.06435	3e-08	5.4e-07	2.8e-07	1.8e-07	-0.0	2.95e-06	1.49e-06	1e-08	587.55146833	590.8923459	586.6877308	-0.01243879	-0.03452564	-0.22651805
0.02222	205.56887	3e-08	5.4e-07	2.8e-07	1.8e-07	0.0	2.95e-06	1.49e-06	1e-08	587.29828797	590.64095502	586.43556773	-0.01242171	-0.0344894	-0.22632002
0.02227	206.07337	3e-08	5.4e-07	2.8e-07	1.8e-07	0.0	2.95e-06	1.49e-06	1e-08	587.04531301	590.38976427	586.18360788	-0.0124047	-0.0344532	-0.22612225
0.02233	206.57785	3e-08	5.4e-07	2.8e-07	1.8e-07	0.0	2.95e-06	1.49e-06	1e-08	586.79254347	590.13877349	585.93185106	-0.01238773	-0.03441702	-0.22592459
0.02238	207.0823	3e-08	5.4e-07	2.8e-07	1.8e-07	-0.0	2.95e-06	1.49e-06	1e-08	586.53997903	589.8879826	585.6802972	-0.01237077	-0.03438087	-0.22572707
0.02244	207.58672	3e-08	5.4e-07	2.8e-07	1.8e-07	-0.0	2.95e-06	1.49e-06	1e-08	586.28762121	589.6373915	585.42894614	-0.01235391	-0.03434476	-0.22552981
0.02249	208.09113	3e-08	5.4e-07	2.8e-07	1.8e-07	0.0	2.95e-06	1.49e-06	1e-08	586.03546926	589.38700002	585.17779771	-0.01233706	-0.03430865	-0.22533258
0.0325	299.47844	3e-08	5.4e-07	2.8e-07	1.7e-07	-0.0	2.95e-06	1.49e-06	1e-08	543.42340212	547.02062049	542.71762896	-0.00982475	-0.02825142	-0.19199834
0.03256	299.97829	3e-08	5.4e-07	2.8e-07	1.7e-07	-0.0	2.95e-06	1.49e-06	1e-08	543.20657898	546.80475225	542.50146243	-0.0098124	-0.02822104	-0.1918285
0.03261	300.47811	3e-08	5.4e-07	2.8e-07	1.7e-07	-0.0	2.95e-06	1.49e-06	1e-08	542.98995177	546.58906119	542.28547441	-0.00981112	-0.02819066	-0.19165887
0.03267	300.9779	3e-08	5.4e-07	2.8e-07	1.7e-07	-0.0	2.95e-06	1.49e-06	1e-08	542.77327653	546.37354754	542.06968013	-0.00979423	-0.0281604	-0.19148948
0.03272	301.47768	3e-08	5.4e-07	2.8e-07	1.7e-07	-0.0	2.95e-06	1.49e-06	1e-08	542.55689836	546.1582105	541.85405753	-0.00978919	-0.02813016	-0.19132044
0.03278	301.97742	3e-08	5.4e-07	2.8e-07	1.7e-07	-0.0	2.95e-06	1.49e-06	1e-08	542.34055607	545.9430502	541.63862278	-0.00977922	-0.02809991	-0.19115121
0.03283	302.47714	3e-08	5.4e-07	2.8e-07	1.7e-07	-0.0	2.95e-06	1.49e-06	1e-08	542.12435825	545.72806662	541.4233692	-0.00976602	-0.02806969	-0.19098207
0.03289	302.97684	3e-08	5.4e-07	2.8e-07	1.7e-07	-0.0	2.95e-06	1.49e-06	1e-08	541.90837647	545.51325958	541.2082922	-0.00974268	-0.02803957	-0.19081322
0.03294	303.47651	3e-08	5.4e-07	2.8e-07	1.7e-07	-0.0	2.95e-06	1.49e-06	1e-08	541.69283585	545.29862842	540.99337725	-0.0097366	-0.02800941	-0.19064448
0.033	303.97616	3e-08	5.4e-07	2.8e-07	1.7e-07	-0.0	2.95e-06	1.49e-06	1e-08	541.47735454	545.08417369	540.77864838	-0.00971909	-0.0279794	-0.19047618
0.03305	304.47578	3e-08	5.4e-07	2.8e-07	1.7e-07	-0.0	2.95e-06	1.49e-06	1e-08	541.26218623	544.86989456	540.56408914	-0.009704	-0.02794935	-0.19030775
0.03311	304.97537	3e-08	5.4e-07	2.8e-07	1.7e-07	-0.0	2.95e-06	1.49e-06	1e-08	541.04727749	544.65579124	540.34970303	-0.00969005	-0.02791929	-0.19013928
0.03316	305.47495	3e-08	5.4e-07	2.8e-07	1.7e-07	-0.0	2.95e-06	1.49e-06	1e-08	540.83260277	544.44186381	540.13549171	-0.00968997	-0.02788921	-0.18997104
0.03322	305.97449	3e-08	5.4e-07	2.8e-07	1.7e-07	-0.0	2.95e-06	1.49e-06	1e-08	540.61785496	544.22811257	539.92147432	-0.0096803	-0.02785922	-0.18980298
0.03327	306.47401	3e-08	5.4e-07	2.8e-07	1.7e-07	-0.0	2.95e-06	1.49e-06	1e-08	540.40324711	544.014537	539.70763724	-0.00966688	-0.02782931	-0.1896352
0.03333	306.97351	3e-08	5.4e-07	2.8e-07	1.7e-07	-0.0	2.95e-06	1.49e-06	1e-08	540.18886281	543.80113672	539.49397494	-0.00966306	-0.0277994	-0.18946763
0.03338	307.47298	3e-08	5.4e-07	2.8e-07	1.7e-07	-0.0	2.95e-06	1.49e-06	1e-08	539.97448942	543.58791189	539.28050061	-0.00965449	-0.02776948	-0.18929989
0.03344	307.97243	3e-08	5.4e-07	2.8e-07	1.7e-07	-0.0	2.95e-06	1.49e-06	1e-08	539.76023187	543.37486248	539.0672078	-0.00963841	-0.02773962	-0.1891323
0.03349	308.47185	3e-08	5.4e-07	2.8e-07	1.7e-07	-0.0	2.95e-06	1.49e-06	1e-08	539.5462574	543.16198807	538.85408583	-0.00961599	-0.02770986	-0.18896499
0.0435	398.94762	3e-08	5.4e-07	2.8e-07	1.7e-07	-0.0	2.95e-06	1.49e-06	1e-08	503.46666394	507.20711227	502.8892604	-0.00780929	-0.0227844	-0.16073021
0.04356	399.44243	3e-08	5.4e-07	2.8e-07	1.7e-07	-0.0	2.95e-06	1.49e-06	1e-08	503.28310222	507.02419472	502.70649815	-0.00779538	-0.02275996	-0.16058664
0.04361	399.93722	3e-08	5.4e-07	2.8e-07	1.7e-07	-0.0	2.95e-06	1.49e-06	1e-08	503.09981493	506.84142966	502.52388368	-0.00777912	-0.02273558	-0.16044327
0.04367	400.43198	3e-08	5.4e-07	2.8e-07	1.7e-07	-0.0	2.95e-06	1.49e-06	1e-08	502.91685767	506.6588168	502.34141346	-0.00777359	-0.02271117	-0.16030007
0.04372	400.92671	3e-08	5.4e-07	2.8e-07	1.7e-07	-0.0	2.95e-06	1.49e-06	1e-08	502.73397842	506.47635646	502.15910231	-0.00775824	-0.02268688	-0.16015713
0.04378	401.42142	3e-08	5.4e-07	2.8e-07	1.7e-07	-0.0	2.95e-06	1.49e-06	1e-08	502.55140828	506.29404795	501.97693623	-0.00774703	-0.02266253	-0.16001403
0.04383	401.9161	3e-08	5.4e-07	2.8e-07	1.7e-07	-0.0	2.95e-06	1.49e-06	1e-08	502.3690499	506.11189159	501.79492118	-0.00774304	-0.02263816	-0.15987104
0.04389	402.41076	3e-08	5.4e-07	2.8e-07	1.7e-07	-0.0	2.95e-06	1.49e-06	1e-08	502.18673341	505.92988765	501.61306712	-0.0077418	-0.02261382	-0.15972823
0.04394	402.90539	3e-08	5.4e-07	2.8e-07	1.7e-07	-0.0	2.95e-06	1.49e-06	1e-08	502.00439433	505.74803605	501.43137769	-0.00772945	-0.02258959	-0.15958564
0.044	403.4	3e-08	5.4e-07	2.8e-07	1.7e-07	-0.0	2.95e-06	1.49e-06	1e-08	501.82229427	505.56633606	501.24983714	-0.00772746	-0.02256535	-0.15944328
0.04405	403.89458	3e-08	5.4e-07	2.8e-07	1.7e-07	-0.0	2.95e-06	1.49e-06	1e-08	501.64018964	505.38478796	501.06845968	-0.00772112	-0.0225411	-0.15930078
0.04411	404.38914	3e-08	5.4e-07	2.8e-07	1.7e-07	-0.0	2.95e-06	1.49e-06	1e-08	501.45818258	505.20339169	500.88723941	-0.00770843	-0.02251692	-0.1591584
0.04416	404.88367	3e-08	5.4e-07	2.8e-07	1.7e-07	-0.0	2.95e-06	1.49e-06	1e-08	501.27642314	505.02214681	500.7061673	-0.007691	-0.02249281	-0.15901625
0.04422	405.37817	3e-08	5.4e-07	2.8e-07	1.7e-07	-0.0	2.95e-06	1.49e-06	1e-08	501.09502303	504.84105289	500.52523649	-0.00768663	-0.02246866	-0.15887423
0.04427	405.87265	3e-08	5.4e-07	2.8e-07	1.7e-07	-0.0	2.95e-06	1.49e-06	1e-08	500.91367491	504.66011043	500.34446508	-0.00767087	-0.02244465	-0.15873252
0.04433	406.36711	3e-08	5.4e-07	2.8e-07	1.7e-07	-0.0	2.95e-06	1.49e-06	1e-08	500.73264757	504.47931857	500.16383682	-0.00765971	-0.02242057	-0.15859065
0.04438	406.86154	3e-08	5.4e-07	2.8e-07	1.7e-07	-0.0	2.95e-06	1.49e-06	1e-08	500.5518322	504.29867771	499.98335832	-0.00765433	-0.02239647	-0.15844884
0.04444	407.35594	3e-08	5.4e-07	2.8e-07	1.7e-07	-0.0	2.95e-06	1.49e-06	1e-08	500.37109274	504.11818803	499.80303757	-0.00765511	-0.02237238	-0.15830723
0.04449	407.85032	3e-08	5.4e-07	2.8e-07	1.7e-07	-0.0	2.95e-06	1.49e-06	1e-08	500.19028407	503.93784965	499.62288295	-0.00764197	-0.02234842	-0.15816584
0.05455	497.89289	3e-08	5.4e-07	2.8e-07	1.7e-07	-0.0	2.95e-06	1.49e-06	1e-08	469.58455304	473.35842339	469.1106069	-0.00622828	-0.01837547	-0.13421174
0.05461	498.38257	3e-08	5.4e-07	2.8e-07	1.7e-07	-0.0	2.95e-06	1.49e-06	1e-08	469.43017787	473.20394291	468.95667469	-0.00621936	-0.01835594	-0.13409102
0.05466	498.87223	3e-08	5.4e-07	2.8e-07	1.7e-07	-0.0	2.95e-06	1.49e-06	1e-08	469.27598631	473.04959286	468.80287207	-0.00620817	-0.01833643	-0.13397033
0.05472	499.36186	3e-08	5.4e-07	2.8e-07	1.7e-07	-0.0	2.95e-06	1.49e-06	1e-08	469.12203495	472.89537309	468.64919582	-0.00619952	-0.01831689	-0.13384957
0.05477	499.85147	3e-08	5.4e-07	2.8e-07	1.7e-07	-0.0	2.95e-06	1.49e-06	1e-08	468.96826056	472.74128379	468.49564956	-0.00620413	-0.01829731	-0.13372898
0.05483	500.34105	3e-08	5.4e-07	2.8e-07	1.7e-07	-0.0	2.95e-06	1.49e-06	1e-08	468.81433444	472.58732548	468.34225164	-0.00619437	-0.01827784	-0.13360855
0.05488	500.83061	3e-08	5.4e-07	2.8e-07	1.7e-07	-0.0	2.95e-06	1.49e-06	1e-08	468.66061315	472.43349728	468.18898181	-0.00619137	-0.01825839	-0.13348835
0.05494	501.32014	3e-08	5.4e-07	2.8e-07	1.7e-07	-0.0	2.95e-06	1.49e-06	1e-08	468.50692933	472.27979929	468.03584925	-0.00618827	-0.01823893	-0.13336813
0.05499	501.80964	3e-08	5.4e-07	2.8e-07	1.7e-07	-0.0	2.95e-06	1.49e-06	1e-08	468.35328527	472.12623154	467.88285384	-0.00618234	-0.01821948	-0.13324789
0.05505	502.29912	3e-08	5.4e-07	2.8e-07	1.7e-07	-0.0	2.95e-06	1.49e-06	1e-08	468.19975126	471.97279389	467.72999166	-0.00616392	-0.01820015	-0.13312788
0.0551	502.78857	3e-08	5.4e-07	2.8e-07	1.7e-07	-0.0	2.95e-06	1.49e-06	1e-08	468.04663751	471.81948547	467.57724501	-0.00616165	-0.01818075	-0.13300795
0.05516	503.278	3e-08	5.4e-07	2.8e-07	1.7e-07	-0.0	2.95e-06	1.49e-06	1e-08	467.89354329	471.66630704	467.42463634	-0.00614925	-0.01816147	-0.13288832
0.05521	503.7674	3e-08	5.4e-07	2.8e-07	1.7e-07	-0.0	2.95e-06	1.49e-06	1e-08	467.74072039	471.51325778	467.27215118	-0.00613944	-0.01814215	-0.1327686
0.05527	504.25678	3e-08	5.4e-07	2.8e-07	1.7e-07	-0.0	2.95e-06	1.49e-06	1e-08	467.58810443	471.3603379	467.11979325	-0.00613286	-0.01812282	-0.13264889
0.05532	504.74613	3e-08	5.4e-07	2.8e-07	1.7e-07	-0.0	2.95e-06	1.49e-06	1e-08	467.4356149	471.20754758	466.96756707	-0.0061369	-0.01810346	-0.13252933
0.05538	505.23545	3e-08	5.4e-07	2.8e-07	1.7e-07	-0.0	2.95e-06	1.49e-06	1e-08	467.28298836	471.0548872	466.81548727	-0.0061252	-0.01808422	-0.13240995
0.05543	505.72475	3e-08	5.4e-07	2.8e-07	1.7e-07	-0.0	2.95e-06	1.49e-06	1e-08	467.13061618	470.90235578	466.66353168	-0.00612532	-0.01806497	-0.13229082
0.05549	506.21402	3e-08	5.4e-07	2.8e-07	1.7e-07	-0.0	2.95e-06	1.49e-06	1e-08	466.97820455	470.74995368	466.51171653	-0.00612086	-0.01804572	-0.13217156
0.06555	595.31681	3e-08	5.4e-07	2.8e-07	1.7e-07	-0.0	2.95e-06	1.49e-06	1e-08	441.22116567	444.93194838	440.83016351	-0.00501092	-0.01486461	-0.1120101
0.06561	595.80132	3e-08	5.4e-07	2.8e-07	1.7e-07	-0.0	2.95e-06	1.49e-06	1e-08	441.09124357	444.80164507	440.70077077	-0.00500768	-0.01484892	-0.11190843
0.06566	596.28582	3e-08	5.4e-07	2.8e-07	1.7e-07	-0.0	2.95e-06	1.49e-06	1e-08	440.96137845	444.67145341	440.57149421	-0.00499705	-0.01483329	-0.11180689
0.06572	596.77028	3e-08	5.4e-07	2.8e-07	1.7e-07	-0.0	2.95e-06	1.49e-06	1e-08	440.83176218	444.54137287	440.44232339	-0.00498679	-0.01481769	-0.11170548
0.06577	597.25472	3e-08	5.4e-07	2.8e-07	1.7e-07	-0.0	2.95e-06	1.49e-06	1e-08	440.70238508	444.41140335	440.31325866	-0.00498266	-0.01480208	-0.11160422
0.06583	597.73914	3e-08	5.4e-07	2.8e-07	1.7e-07	-0.0	2.95e-06	1.49e-06	1e-08	440.57308827	444.28154502	440.18430843	-0.00497219	-0.01478653	-0.11150308
0.06588	598.22353	3e-08	5.4e-07	2.8e-07	1.7e-07	-0.0	2.95e-06	1.49e-06	1e-08	440.44403648	444.15179742	440.05546369	-0.00496463	-0.01477095	-0.11140185
0.06594	598.70789	3e-08	5.4e-07	2.8e-07	1.7e-07	-0.0	2.95e-06	1.49e-06	1e-08	440.31515426	444.02216079	439.92672861	-0.00496797	-0.01475532	-0.11130073
0.06599	599.19222	3e-08	5.4e-07	2.8e-07	1.7e-07	-0.0	2.95e-06	1.49e-06	1e-08	440.18615852	443.89263562	439.7981183	-0.00496301	-0.01473977	-0.11119975
0.06605	599.67653	3e-08	5.4e-07	2.8e-07	1.7e-07	-0.0	2.95e-06	1.49e-06	1e-08	440.05726503	443.7632213	439.66962099	-0.00495928	-0.01472425	-0.11109897
0.0661	600.16082	3e-08	5.4e-07	2.8e-07	1.7e-07	-0.0	2.95e-06	1.49e-06	1e-08	439.92844205	443.63391772	439.54123819	-0.00495799	-0.01470872	-0.11099819
0.06616	600.64508	3e-08	5.4e-07	2.8e-07	1.7e-07	-0.0	2.95e-06	1.49e-06	1e-08	439.79962592	443.504725	439.41297329	-0.00495388	-0.0146932	-0.11089739
0.06621	601.12931	3e-08	5.4e-07	2.8e-07	1.7e-07	-0.0	2.95e-06	1.49e-06	1e-08	439.67089008	443.375643	439.28482239	-0.00493773	-0.01467779	-0.11079679
0.06627	601.61352	3e-08	5.4e-07	2.8e-07	1.7e-07	-0.0	2.95e-06	1.49e-06	1e-08	439.54254748	443.24667088	439.15676846	-0.00493641	-0.0146623	-0.11069624
0.06632	602.0977	3e-08	5.4e-07	2.8e-07	1.7e-07	-0.0	2.95e-06	1.49e-06	1e-08	439.41421263	443.11780938	439.02883213	-0.00492584	-0.01464692	-0.11059595
0.06638	602.58185	3e-08	5.4e-07	2.8e-07	1.7e-07	-0.0	2.95e-06	1.49e-06	1e-08	439.28612656	442.98905774	438.90100019	-0.00491772	-0.01463151	-0.11049559
0.06643	603.06598	3e-08	5.4e-07	2.8e-07	1.7e-07	-0.0	2.95e-06	1.49e-06	1e-08	439.15822518	442.86041617	438.77327616	-0.00491325	-0.01461608	-0.11039523
0.06649	603.55008	3e-08	5.4e-07	2.8e-07	1.7e-07	-0.0	2.95e-06	1.49e-06	1e-08	439.03041375	442.73188486	438.64566512	-0.00491729	-0.01460063	-0.11029501
0.07655	691.70097	3e-08	5.4e-07	2.8e-07	1.7e-07	-0.0	2.95e-06	1.49e-06	1e-08	417.40682685	420.97557019	417.08405874	-0.00404689	-0.01205283	-0.09336804
0.07661	692.18025	3e-08	5.4e-07	2.8e-07	1.7e-07	-0.0	2.95e-06	1.49e-06	1e-08	417.29779438	420.86585689	416.975544	-0.0040365	-0.01204031	-0.09328281
0.07666	692.65951	3e-08	5.4e-07	2.8e-07	1.7e-07	-0.0	2.95e-06	1.49e-06	1e-08	417.18902278	420.75623804	416.86711676	-0.00402936	-0.01202778	-0.09319769
0.07672	693.13875	3e-08	5.4e-07	2.8e-07	1.7e-07	-0.0	2.95e-06	1.49e-06	1e-08	417.08042429	420.64671372	416.75878146	-0.00402489	-0.01201527	-0.09311271
0.07677	693.61795	3e-08	5.4e-07	2.8e-07	1.7e-07	-0.0	2.95e-06	1.49e-06	1e-08	416.97192713	420.53728392	416.65054165	-0.00401637	-0.01200279	-0.09302779
0.07683	694.09713	3e-08	5.4e-07	2.8e-07	1.7e-07	-0.0	2.95e-06	1.49e-06	1e-08	416.86364073	420.42794837	416.5423916	-0.00401059	-0.01199029	-0.09294282
0.07688	694.57629	3e-08	5.4e-07	2.8e-07	1.7e-07	-0.0	2.95e-06	1.49e-06	1e-08	416.75549089	420.31870726	416.43433522	-0.00401646	-0.01197773	-0.09285794
0.07694	695.05541	3e-08	5.4e-07	2.8e-07	1.7e-07	-0.0	2.95e-06	1.49e-06	1e-08	416.64716376	420.20956114	416.32638864	-0.00400866	-0.01196528	-0.0927732
0.07699	695.53452	3e-08	5.4e-07	2.8e-07	1.7e-07	-0.0	2.95e-06	1.49e-06	1e-08	416.53902813	420.10050912	416.21853262	-0.00400929	-0.01195281	-0.09268863
0.07705	696.01359	3e-08	5.4e-07	2.8e-07	1.7e-07	-0.0	2.95e-06	1.49e-06	1e-08	416.4308566	419.99155149	416.11077876	-0.00400768	-0.01194035	-0.092604
0.0771	696.49264	3e-08	5.4e-07	2.8e-07	1.7e-07	-0.0	2.95e-06	1.49e-06	1e-08	416.32270944	419.88268818	416.00312398	-0.00400218	-0.01192791	-0.09251941
0.07716	696.97166	3e-08	5.4e-07	2.8e-07	1.7e-07	-0.0	2.95e-06	1.49e-06	1e-08	416.21469175	419.77391894	415.89556281	-0.0039897	-0.01191555	-0.09243497
0.07721	697.45066	3e-08	5.4e-07	2.8e-07	1.7e-07	-0.0	2.95e-06	1.49e-06	1e-08	416.10699198	419.66524322	415.78808533	-0.00398868	-0.01190313	-0.09235061
0.07727	697.92963	3e-08	5.4e-07	2.8e-07	1.7e-07	-0.0	2.95e-06	1.49e-06	1e-08	415.99930091	419.55666158	415.68070745	-0.00397893	-0.01189079	-0.09226643
0.07732	698.40857	3e-08	5.4e-07	2.8e-07	1.7e-07	-0.0	2.95e-06	1.49e-06	1e-08	415.89185428	419.44817335	415.57341678	-0.00397263	-0.01187842	-0.09218215
0.07738	698.88749	3e-08	5.4e-07	2.8e-07	1.7e-07	-0.0	2.95e-06	1.49e-06	1e-08	415.78455878	419.33977882	415.46621825	-0.00397355	-0.01186601	-0.09209794
0.07743	699.36638	3e-08	5.4e-07	2.8e-07	1.7e-07	-0.0	2.95e-06	1.49e-06	1e-08	415.67721968	419.23147833	415.35912186	-0.00397332	-0.01185364	-0.09201384
0.07749	699.84524	3e-08	5.4e-07	2.8e-07	1.7e-07	-0.0	2.95e-06	1.49e-06	1e-08	415.56986816	419.12327168	415.25212586	-0.00396858	-0.01184132	-0.0919299
0.08755	787.03176	3e-08	5.4e-07	2.8e-07	1.7e-07	-0.0	2.95e-06	1.49e-06	1e-08	397.45552011	400.82039666	397.18859676	-0.00326556	-0.00979756	-0.07774915
0.08761	787.50574	3e-08	5.4e-07	2.8e-07	1.7e-07	-0.0	2.95e-06	1.49e-06	1e-08	397.36462459	400.72816537	397.09775244	-0.00326739	-0.00978744	-0.07767779
0.08766	787.9797	3e-08	5.4e-07	2.8e-07	1.7e-07	-0.0	2.95e-06	1.49e-06	1e-08	397.2736647	400.63601479	397.00699668	-0.00326714	-0.00977734	-0.07760652
0.08772	788.45363	3e-08	5.4e-07	2.8e-07	1.7e-07	-0.0	2.95e-06	1.49e-06	1e-08	397.18269812	400.54394468	396.91632649	-0.00326383	-0.00976729	-0.0775354
0.08777	788.92754	3e-08	5.4e-07	2.8e-07	1.7e-07	-0.0	2.95e-06	1.49e-06	1e-08	397.09181015	400.45195475	396.82573742	-0.00326447	-0.00975722	-0.0774643
0.08783	789.40141	3e-08	5.4e-07	2.8e-07	1.7e-07	-0.0	2.95e-06	1.49e-06	1e-08	397.00089099	400.36004518	396.73523495	-0.00326225	-0.00974717	-0.07739317
0.08788	789.87526	3e-08	5.4e-07	2.8e-07	1.7e-07	-0.0	2.95e-06	1.49e-06	1e-08	396.91001998	400.26821584	396.64481513	-0.00324945	-0.0097372	-0.07732219
0.08794	790.34909	3e-08	5.4e-07	2.8e-07	1.7e-07	-0.0	2.95e-06	1.49e-06	1e-08	396.81949207	400.17646597	396.55446302	-0.00324967	-0.00972716	-0.07725125
0.08799	790.82289	3e-08	5.4e-07	2.8e-07	1.7e-07	-0.0	2.95e-06	1.49e-06	1e-08	396.72894457	400.08479629	396.46419674	-0.00324092	-0.0097172	-0.0771805
0.08805	791.29666	3e-08	5.4e-07	2.8e-07	1.7e-07	-0.0	2.95e-06	1.49e-06	1e-08	396.63862731	399.99320607	396.37400357	-0.00323544	-0.00970722	-0.07710967
0.0881	791.7704	3e-08	5.4e-07	2.8e-07	1.7e-07	-0.0	2.95e-06	1.49e-06	1e-08	396.54844941	399.90169558	396.28388813	-0.00323443	-0.00969721	-0.07703887
0.08816	792.24412	3e-08	5.4e-07	2.8e-07	1.7e-07	-0.0	2.95e-06	1.49e-06	1e-08	396.45828616	399.81026505	396.19385666	-0.00323751	-0.00968719	-0.07696817
0.08821	792.71781	3e-08	5.4e-07	2.8e-07	1.7e-07	-0.0	2.95e-06	1.49e-06	1e-08	396.36802381	399.7189146	396.10391474	-0.00323209	-0.00967725	-0.07689759
0.08827	793.19147	3e-08	5.4e-07	2.8e-07	1.7e-07	-0.0	2.95e-06	1.49e-06	1e-08	396.27789914	399.62764361	396.01405036	-0.00323354	-0.00966728	-0.0768271
0.08832	793.66511	3e-08	5.4e-07	2.8e-07	1.7e-07	-0.0	2.95e-06	1.49e-06	1e-08	396.1877206	399.53645241	395.92427303	-0.00323215	-0.00965732	-0.07675655
0.08838	794.13872	3e-08	5.4e-07	2.8e-07	1.7e-07	-0.0	2.95e-06	1.49e-06	1e-08	396.09756761	399.44534088	395.83457884	-0.00322123	-0.00964743	-0.07668612
0.08843	794.6123	3e-08	5.4e-07	2.8e-07	1.7e-07	-0.0	2.95e-06	1.49e-06	1e-08	396.00770577	399.35430835	395.74495433	-0.00321774	-0.00963751	-0.07661575
0.08849	795.08586	3e-08	5.4e-07	2.8e-07	1.7e-07	-0.0	2.95e-06	1.49e-06	1e-08	395.91792806	399.26335518	395.65540981	-0.00321225	-0.00962763	-0.07654553
0.09855	881.29516	3e-08	5.4e-07	2.8e-07	1.7e-07	-0.0	2.95e-06	1.49e-06	1e-08	380.77131454	383.88887656	380.55039545	-0.00265887	-0.00798407	-0.06468737
0.09861	881.76377	3e-08	5.4e-07	2.8e-07	1.7e-07	-0.0	2.95e-06	1.49e-06	1e-08	380.69523892	383.81145385	380.47449607	-0.00265197	-0.00797599	-0.06462783
0.09866	882.23236	3e-08	5.4e-07	2.8e-07	1.7e-07	-0.0	2.95e-06	1.49e-06	1e-08	380.61935111	383.73409884	380.39865925	-0.00264772	-0.00796788	-0.06456825
0.09872	882.70091	3e-08	5.4e-07	2.8e-07	1.7e-07	-0.0	2.95e-06	1.49e-06	1e-08	380.54357518	383.65681173	380.32288875	-0.00265401	-0.00795972	-0.06450874
0.09877	883.16944	3e-08	5.4e-07	2.8e-07	1.7e-07	-0.0	2.95e-06	1.49e-06	1e-08	380.46760986	383.57959304	380.24719921	-0.0026481	-0.00795165	-0.06444932
0.09883	883.63795	3e-08	5.4e-07	2.8e-07	1.7e-07	-0.0	2.95e-06	1.49e-06	1e-08	380.39180412	383.50244198	380.17157347	-0.00265016	-0.00794355	-0.06439002
0.09888	884.10642	3e-08	5.4e-07	2.8e-07	1.7e-07	-0.0	2.95e-06	1.49e-06	1e-08	380.31592977	383.42535888	380.09602255	-0.00264961	-0.00793545	-0.06433067
0.09894	884.57487	3e-08	5.4e-07	2.8e-07	1.7e-07	-0.0	2.95e-06	1.49e-06	1e-08	380.24006162	383.34834363	380.02054283	-0.00264462	-0.00792739	-0.06427137
0.09899	885.04329	3e-08	5.4e-07	2.8e-07	1.7e-07	-0.0	2.95e-06	1.49e-06	1e-08	380.16432687	383.27139593	379.94512806	-0.00263589	-0.00791937	-0.06421217
0.09905	885.51169	3e-08	5.4e-07	2.8e-07	1.7e-07	-0.0	2.95e-06	1.49e-06	1e-08	380.08883269	383.19451548	379.86977291	-0.0026349	-0.00791132	-0.06415304
0.0991	885.98006	3e-08	5.4e-07	2.8e-07	1.7e-07	-0.0	2.95e-06	1.49e-06	1e-08	380.01335727	383.11770262	379.7944881	-0.0026277	-0.00790331	-0.064094
0.09916	886.4484	3e-08	5.4e-07	2.8e-07	1.7e-07	-0.0	2.95e-06	1.49e-06	1e-08	379.93807861	383.04095692	379.71926486	-0.0026231	-0.00789528	-0.0640349
0.09921	886.91671	3e-08	5.4e-07	2.8e-07	1.7e-07	-0.0	2.95e-06	1.49e-06	1e-08	379.86292237	382.96427858	379.64410686	-0.00262854	-0.00788721	-0.06397587
0.09927	887.385	3e-08	5.4e-07	2.8e-07	1.7e-07	-0.0	2.95e-06	1.49e-06	1e-08	379.78760076	382.8876681	379.56902809	-0.00262451	-0.0078792	-0.06391692
0.09932	887.85326	3e-08	5.4e-07	2.8e-07	1.7e-07	-0.0	2.95e-06	1.49e-06	1e-08	379.71238528	382.81112484	379.49401518	-0.00262504	-0.00787119	-0.06385809
0.09938	888.32149	3e-08	5.4e-07	2.8e-07	1.7e-07	-0.0	2.95e-06	1.49e-06	1e-08	379.63714531	382.73464895	379.41907438	-0.00262506	-0.00786317	-0.06379924
0.09943	888.78969	3e-08	5.4e-07	2.8e-07	1.7e-07	-0.0	2.95e-06	1.49e-06	1e-08	379.56189539	382.65824042	379.34420501	-0.00262115	-0.00785518	-0.06374042
0.09949	889.25787	3e-08	5.4e-07	2.8e-07	1.7e-07	-0.0	2.95e-06	1.49e-06	1e-08	379.48674814	382.58189901	379.26940154	-0.00261139	-0.00784725	-0.0636817
0.10955	974.47671	3e-08	5.4e-07	2.8e-07	1.7e-07	-0.0	2.95e-06	1.49e-06	1e-08	366.84124744	369.68500743	366.65813812	-0.00216383	-0.00652172	-0.05378139
0.1096	974.93988	3e-08	5.4e-07	2.8e-07	1.7e-07	-0.0	2.95e-06	1.49e-06	1e-08	366.77788155	369.62010106	366.59480604	-0.0021598	-0.00651517	-0.05373164
0.10966	975.40301	3e-08	5.4e-07	2.8e-07	1.7e-07	-0.0	2.95e-06	1.49e-06	1e-08	366.71462699	369.55525203	366.53152895	-0.00216335	-0.00650858	-0.05368193
0.10971	975.86612	3e-08	5.4e-07	2.8e-07	1.7e-07	-0.0	2.95e-06	1.49e-06	1e-08	366.65126149	369.49046072	366.46831742	-0.00216252	-0.00650203	-0.0536323
0.10977	976.32921	3e-08	5.4e-07	2.8e-07	1.7e-07	-0.0	2.95e-06	1.49e-06	1e-08	366.58791375	369.42572681	366.40516522	-0.00216174	-0.00649549	-0.05358277
0.10982	976.79226	3e-08	5.4e-07	2.8e-07	1.7e-07	-0.0	2.95e-06	1.49e-06	1e-08	366.52458202	369.36105019	366.34207232	-0.00216272	-0.00648894	-0.05353323
0.10988	977.25529	3e-08	5.4e-07	2.8e-07	1.7e-07	-0.0	2.95e-06	1.49e-06	1e-08	366.46121488	369.29643096	366.27904117	-0.00216026	-0.00648242	-0.0534837
0.10993	977.71829	3e-08	5.4e-07	2.8e-07	1.7e-07	-0.0	2.95e-06	1.49e-06	1e-08	366.39791326	369.23186893	366.21606694	-0.00215057	-0.00647594	-0.05343427
0.10999	978.18126	3e-08	5.4e-07	2.8e-07	1.7e-07	-0.0	2.95e-06	1.49e-06	1e-08	366.33488882	369.16736358	366.15313944	-0.00215103	-0.00646942	-0.05338487
0.11004	978.64421	3e-08	5.4e-07	2.8e-07	1.7e-07	-0.0	2.95e-06	1.49e-06	1e-08	366.27184424	369.10291544	366.0902728	-0.00214414	-0.00646296	-0.05333559
0.1101	979.10712	3e-08	5.4e-07	2.8e-07	1.7e-07	-0.0	2.95e-06	1.49e-06	1e-08	366.20899507	369.03852398	366.02745661	-0.00214013	-0.00645647	-0.05328625
0.11015	979.57002	3e-08	5.4e-07	2.8e-07	1.7e-07	-0.0	2.95e-06	1.49e-06	1e-08	366.14625674	368.97418942	365.96469497	-0.00214359	-0.00644994	-0.05323695
0.11021	980.03288	3e-08	5.4e-07	2.8e-07	1.7e-07	-0.0	2.95e-06	1.49e-06	1e-08	366.08341032	368.90991214	365.90199827	-0.00214291	-0.00644345	-0.05318772
0.11026	980.49571	3e-08	5.4e-07	2.8e-07	1.7e-07	-0.0	2.95e-06	1.49e-06	1e-08	366.02057728	368.84569183	365.83936063	-0.00214207	-0.00643698	-0.05313858
0.11032	980.95852	3e-08	5.4e-07	2.8e-07	1.7e-07	-0.0	2.95e-06	1.49e-06	1e-08	365.9577624	368.78152837	365.77678172	-0.00214309	-0.00643049	-0.05308945
0.11037	981.4213	3e-08	5.4e-07	2.8e-07	1.7e-07	-0.0	2.95e-06	1.49e-06	1e-08	365.89491084	368.71742187	365.71426413	-0.0021407	-0.00642402	-0.05304033
0.11043	981.88406	3e-08	5.4e-07	2.8e-07	1.7e-07	-0.0	2.95e-06	1.49e-06	1e-08	365.83212284	368.65337213	365.6518031	-0.00213101	-0.00641761	-0.0529913
0.11048	982.34678	3e-08	5.4e-07	2.8e-07	1.7e-07	-0.0	2.95e-06	1.49e-06	1e-08	365.76961252	368.58937864	365.58938831	-0.00213151	-0.00641115	-0.05294231
0.12055	1066.56148	3e-08	5.4e-07	2.8e-07	1.7e-07	-0.0	2.95e-06	1.49e-06	1e-08	355.23052016	357.78904191	355.07840749	-0.00176123	-0.00532667	-0.04459368
0.1206	1067.01912	3e-08	5.4e-07	2.8e-07	1.7e-07	-0.0	2.95e-06	1.49e-06	1e-08	355.17791728	357.73480571	355.02573478	-0.00176123	-0.00532667	-0.04459368
0.12066	1067.47673	3e-08	5.4e-07	2.8e-07	1.7e-07	-0.0	2.95e-06	1.49e-06	1e-08	355.12531441	357.68056952	354.97306207	-0.00176367	-0.00532583	-0.04458728
0.12071	1067.93432	3e-08	5.4e-07	2.8e-07	1.7e-07	-0.0	2.95e-06	1.49e-06	1e-08	355.07263793	357.62634095	354.92040062	-0.00177553	-0.00532046	-0.0445459
0.12077	1068.39188	3e-08	5.4e-07	2.8e-07	1.7e-07	-0.0	2.95e-06	1.49e-06	1e-08	355.01960257	357.57216142	354.86780638	-0.00176403	-0.00531454	-0.04449935
0.12082	1068.84941	3e-08	5.4e-07	2.8e-07	1.7e-07	-0.0	2.95e-06	1.49e-06	1e-08	354.96690532	357.51803572	354.81525306	-0.00176514	-0.00530444	-0.04442063
0.12088	1069.30691	3e-08	5.4e-07	2.8e-07	1.7e-07	-0.0	2.95e-06	1.49e-06	1e-08	354.914166	357.4640022	354.76279767	-0.00176514	-0.00530444	-0.04442063
0.12093	1069.76439	3e-08	5.4e-07	2.8e-07	1.7e-07	-0.0	2.95e-06	1.49e-06	1e-08	354.86142668	357.40996868	354.71034227	-0.00175732	-0.00529897	-0.04437782
0.12099	1070.22184	3e-08	5.4e-07	2.8e-07	1.7e-07	-0.0	2.95e-06	1.49e-06	1e-08	354.8089162	357.35598494	354.65792834	-0.00175827	-0.00529373	-0.04433699
0.12104	1070.67926	3e-08	5.4e-07	2.8e-07	1.7e-07	-0.0	2.95e-06	1.49e-06	1e-08	354.75637255	357.30204905	354.60556572	-0.00175479	-0.00527562	-0.04419587
0.1211	1071.13665	3e-08	5.4e-07	2.8e-07	1.7e-07	-0.0	2.95e-06	1.49e-06	1e-08	354.70391695	357.2482784	354.55337099	-0.00175383	-0.00527106	-0.04416026
0.12115	1071.59401	3e-08	5.4e-07	2.8e-07	1.7e-07	-0.0	2.95e-06	1.49e-06	1e-08	354.65148602	357.19454944	354.50121849	-0.00175383	-0.00527106	-0.04416026
0.12121	1072.05135	3e-08	5.4e-07	2.8e-07	1.7e-07	-0.0	2.95e-06	1.49e-06	1e-08	354.59905509	357.14082048	354.449066	-0.00175383	-0.00527106	-0.04416026
0.12126	1072.50866	3e-08	5.4e-07	2.8e-07	1.7e-07	-0.0	2.95e-06	1.49e-06	1e-08	354.54662417	357.08709153	354.3969135	-0.00174463	-0.00526776	-0.04413412
0.12132	1072.96594	3e-08	5.4e-07	2.8e-07	1.7e-07	-0.0	2.95e-06	1.49e-06	1e-08	354.49446543	357.03339263	354.34478017	-0.00174286	-0.00526253	-0.04409328
0.12137	1073.42319	3e-08	5.4e-07	2.8e-07	1.7e-07	-0.0	2.95e-06	1.49e-06	1e-08	354.44235514	356.97974142	354.29269435	-0.00174136	-0.0052525	-0.04401496
0.12143	1073.88042	3e-08	5.4e-07	2.8e-07	1.7e-07	-0.0	2.95e-06	1.49e-06	1e-08	354.39028086	356.92618182	354.24070234	-0.00173709	-0.00524548	-0.04395992
0.12148	1074.33762	3e-08	5.4e-07	2.8e-07	1.7e-07	-0.0	2.95e-06	1.49e-06	1e-08	354.338328	356.87268639	354.18877176	-0.00173709	-0.00524548	-0.04395992
0.13155	1157.53399	3e-08	5.4e-07	2.8e-07	1.7e-07	-0.0	2.95e-06	1.49e-06	1e-08	345.56403598	347.83857635	345.43761682	-0.00146054	-0.00437865	-0.03711299
0.1316	1157.98603	3e-08	5.4e-07	2.8e-07	1.7e-07	-0.0	2.95e-06	1.49e-06	1e-08	345.51970347	347.79312597	345.39369625	-0.00145011	-0.00437447	-0.03707921
0.13166	1158.43805	3e-08	5.4e-07	2.8e-07	1.7e-07	-0.0	2.95e-06	1.49e-06	1e-08	345.47568443	347.747715	345.3498026	-0.00143944	-0.00437026	-0.03704523
0.13171	1158.89003	3e-08	5.4e-07	2.8e-07	1.7e-07	-0.0	2.95e-06	1.49e-06	1e-08	345.43198593	347.70234367	345.30593579	-0.00143281	-0.00436646	-0.03701465
0.13177	1159.34199	3e-08	5.4e-07	2.8e-07	1.7e-07	-0.0	2.95e-06	1.49e-06	1e-08	345.38848582	347.65700815	345.26209726	-0.00143366	-0.00436255	-0.03698352
0.13182	1159.79392	3e-08	5.4e-07	2.8e-07	1.7e-07	-0.0	2.95e-06	1.49e-06	1e-08	345.34495684	347.61170951	345.21829816	-0.00145226	-0.00435824	-0.03694992
0.13188	1160.24582	3e-08	5.4e-07	2.8e-07	1.7e-07	-0.0	2.95e-06	1.49e-06	1e-08	345.30085994	347.56645166	345.17456633	-0.00144868	-0.00435398	-0.03691574
0.13193	1160.69769	3e-08	5.4e-07	2.8e-07	1.7e-07	-0.0	2.95e-06	1.49e-06	1e-08	345.25686852	347.52123402	345.13087147	-0.00144962	-0.00434881	-0.03687452
0.13199	1161.14953	3e-08	5.4e-07	2.8e-07	1.7e-07	-0.0	2.95e-06	1.49e-06	1e-08	345.21284463	347.47606519	345.08722857	-0.00143988	-0.00434331	-0.0368302
0.13204	1161.60135	3e-08	5.4e-07	2.8e-07	1.7e-07	-0.0	2.95e-06	1.49e-06	1e-08	345.16911238	347.43094825	345.04362649	-0.00144268	-0.00433649	-0.03677589
0.1321	1162.05314	3e-08	5.4e-07	2.8e-07	1.7e-07	-0.0	2.95e-06	1.49e-06	1e-08	345.12529007	347.38589575	345.00009504	-0.00144125	-0.00432559	-0.0366889
0.13215	1162.5049	3e-08	5.4e-07	2.8e-07	1.7e-07	-0.0	2.95e-06	1.49e-06	1e-08	345.08150288	347.34094621	344.95666846	-0.00144125	-0.00432559	-0.0366889
0.13221	1162.95663	3e-08	5.4e-07	2.8e-07	1.7e-07	-0.0	2.95e-06	1.49e-06	1e-08	345.0377157	347.29599667	344.91324188	-0.00144125	-0.00432559	-0.0366889
0.13226	1163.40833	3e-08	5.4e-07	2.8e-07	1.7e-07	-0.0	2.95e-06	1.49e-06	1e-08	344.99392851	347.25104713	344.86981529	-0.00142479	-0.00432252	-0.03666362
0.13232	1163.86	3e-08	5.4e-07	2.8e-07	1.7e-07	-0.0	2.95e-06	1.49e-06	1e-08	344.95063894	347.20612657	344.82639678	-0.00142932	-0.00431671	-0.03661743
0.13237	1164.31165	3e-08	5.4e-07	2.8e-07	1.7e-07	-0.0	2.95e-06	1.49e-06	1e-08	344.90720738	347.16126091	344.78304133	-0.00142452	-0.00430826	-0.03654971
0.13243	1164.76327	3e-08	5.4e-07	2.8e-07	1.7e-07	-0.0	2.95e-06	1.49e-06	1e-08	344.86391539	347.11647509	344.73976238	-0.00142452	-0.00430826	-0.03654971
0.13248	1165.21486	3e-08	5.4e-07	2.8e-07	1.7e-07	-0.0	2.95e-06	1.49e-06	1e-08	344.8206234	347.07168927	344.69648344	-0.00142616	-0.00430481	-0.03652228
0.14255	1247.37832	3e-08	5.4e-07	2.8e-07	1.7e-07	-0.0	2.95e-06	1.49e-06	1e-08	337.51795625	339.51954396	337.41349584	-0.00118687	-0.00359749	-0.03081025
0.1426	1247.82467	3e-08	5.4e-07	2.8e-07	1.7e-07	-0.0	2.95e-06	1.49e-06	1e-08	337.48143408	339.48157183	337.37694539	-0.00118669	-0.00358963	-0.03074617
0.14266	1248.27101	3e-08	5.4e-07	2.8e-07	1.7e-07	-0.0	2.95e-06	1.49e-06	1e-08	337.44491243	339.44367619	337.34047362	-0.00118463	-0.00358519	-0.03070999
0.14271	1248.71731	3e-08	5.4e-07	2.8e-07	1.7e-07	-0.0	2.95e-06	1.49e-06	1e-08	337.40845123	339.40582365	337.30404355	-0.00118463	-0.00358519	-0.03070999
0.14277	1249.16358	3e-08	5.4e-07	2.8e-07	1.7e-07	-0.0	2.95e-06	1.49e-06	1e-08	337.37199003	339.3679711	337.26761348	-0.00118534	-0.00358288	-0.03069126
0.14282	1249.60983	3e-08	5.4e-07	2.8e-07	1.7e-07	-0.0	2.95e-06	1.49e-06	1e-08	337.33550573	339.33014104	337.23120746	-0.00118481	-0.0035795	-0.03066375
0.14288	1250.05604	3e-08	5.4e-07	2.8e-07	1.7e-07	-0.0	2.95e-06	1.49e-06	1e-08	337.29903536	339.29234388	337.19483459	-0.00118174	-0.00357407	-0.03061937
0.14293	1250.50223	3e-08	5.4e-07	2.8e-07	1.7e-07	-0.0	2.95e-06	1.49e-06	1e-08	337.26265597	339.25459962	337.1585121	-0.0011764	-0.00356195	-0.03052056
0.14299	1250.94839	3e-08	5.4e-07	2.8e-07	1.7e-07	-0.0	2.95e-06	1.49e-06	1e-08	337.22643343	339.21697326	337.12230385	-0.0011764	-0.00356195	-0.03052056
0.14304	1251.39452	3e-08	5.4e-07	2.8e-07	1.7e-07	-0.0	2.95e-06	1.49e-06	1e-08	337.19021088	339.1793469	337.0860956	-0.0011764	-0.00356195	-0.03052056
0.1431	1251.84062	3e-08	5.4e-07	2.8e-07	1.7e-07	-0.0	2.95e-06	1.49e-06	1e-08	337.15398833	339.14172055	337.04988736	-0.0011764	-0.00356195	-0.03052056
0.14315	1252.2867	3e-08	5.4e-07	2.8e-07	1.7e-07	-0.0	2.95e-06	1.49e-06	1e-08	337.11776579	339.10409419	337.01367911	-0.00117921	-0.00355901	-0.03049669
0.14321	1252.73274	3e-08	5.4e-07	2.8e-07	1.7e-07	-0.0	2.95e-06	1.49e-06	1e-08	337.08145467	339.06649649	336.9775042	-0.00118166	-0.00355646	-0.03047597
0.14326	1253.17876	3e-08	5.4e-07	2.8e-07	1.7e-07	-0.0	2.95e-06	1.49e-06	1e-08	337.04506662	339.02892366	336.94135825	-0.00117507	-0.00355306	-0.03044807
0.14332	1253.62475	3e-08	5.4e-07	2.8e-07	1.7e-07	-0.0	2.95e-06	1.49e-06	1e-08	337.00887912	338.99138384	336.90523747	-0.00117197	-0.00354994	-0.03042251
0.14337	1254.0707	3e-08	5.4e-07	2.8e-07	1.7e-07	-0.0	2.95e-06	1.49e-06	1e-08	336.97278511	338.95387439	336.86914385	-0.00118127	-0.00354626	-0.03039286
0.14343	1254.51663	3e-08	5.4e-07	2.8e-07	1.7e-07	-0.0	2.95e-06	1.49e-06	1e-08	336.93640245	338.9164009	336.83309975	-0.00118351	-0.0035429	-0.03036559
0.14348	1254.96254	3e-08	5.4e-07	2.8e-07	1.7e-07	-0.0	2.95e-06	1.49e-06	1e-08	336.8999486	338.87896012	336.79709237	-0.00118575	-0.00353954	-0.03033832
0.15354	1336.07798	3e-08	5.4e-07	2.8e-07	1.7e-07	-0.0	2.95e-06	1.49e-06	1e-08	330.82817685	332.57280198	330.74106632	-0.00097872	-0.00295116	-0.02549713
0.1536	1336.51857	3e-08	5.4e-07	2.8e-07	1.7e-07	-0.0	2.95e-06	1.49e-06	1e-08	330.79770902	332.54119728	330.71077751	-0.00097807	-0.00294647	-0.02545835
0.15365	1336.95914	3e-08	5.4e-07	2.8e-07	1.7e-07	-0.0	2.95e-06	1.49e-06	1e-08	330.7672588	332.50963939	330.68053568	-0.00097807	-0.00294647	-0.02545835
0.15371	1337.39967	3e-08	5.4e-07	2.8e-07	1.7e-07	-0.0	2.95e-06	1.49e-06	1e-08	330.73680859	332.47808149	330.65029385	-0.00097807	-0.00294647	-0.02545835
0.15376	1337.84018	3e-08	5.4e-07	2.8e-07	1.7e-07	-0.0	2.95e-06	1.49e-06	1e-08	330.70635838	332.4465236	330.62005202	-0.00097807	-0.00294647	-0.02545835
0.15382	1338.28066	3e-08	5.4e-07	2.8e-07	1.7e-07	-0.0	2.95e-06	1.49e-06	1e-08	330.67590816	332.4149657	330.58981019	-0.00097542	-0.00294582	-0.02545287
0.15387	1338.72111	3e-08	5.4e-07	2.8e-07	1.7e-07	-0.0	2.95e-06	1.49e-06	1e-08	330.64554009	332.38341427	330.55957142	-0.00096218	-0.00294259	-0.02542549
0.15393	1339.16153	3e-08	5.4e-07	2.8e-07	1.7e-07	-0.0	2.95e-06	1.49e-06	1e-08	330.61558225	332.35189507	330.52934797	-0.00097205	-0.00293944	-0.0253998
0.15398	1339.60192	3e-08	5.4e-07	2.8e-07	1.7e-07	-0.0	2.95e-06	1.49e-06	1e-08	330.58531574	332.3204074	330.49917002	-0.00096954	-0.00293583	-0.02536976
0.15404	1340.04228	3e-08	5.4e-07	2.8e-07	1.7e-07	-0.0	2.95e-06	1.49e-06	1e-08	330.55512516	332.28895583	330.46902568	-0.0009616	-0.00293169	-0.02533511
0.15409	1340.48261	3e-08	5.4e-07	2.8e-07	1.7e-07	-0.0	2.95e-06	1.49e-06	1e-08	330.5251795	332.25754559	330.43891303	-0.0009616	-0.00293169	-0.02533511
0.15415	1340.92292	3e-08	5.4e-07	2.8e-07	1.7e-07	-0.0	2.95e-06	1.49e-06	1e-08	330.49523384	332.22613536	330.40880038	-0.00097133	-0.00292934	-0.02531617
0.1542	1341.36319	3e-08	5.4e-07	2.8e-07	1.7e-07	-0.0	2.95e-06	1.49e-06	1e-08	330.46498415	332.19474857	330.3787247	-0.00096706	-0.00292254	-0.02525959
0.15426	1341.80344	3e-08	5.4e-07	2.8e-07	1.7e-07	-0.0	2.95e-06	1.49e-06	1e-08	330.43486367	332.16342976	330.34871293	-0.00096652	-0.00292067	-0.02524403
0.15431	1342.24365	3e-08	5.4e-07	2.8e-07	1.7e-07	-0.0	2.95e-06	1.49e-06	1e-08	330.40475892	332.13212969	330.31871962	-0.00096629	-0.00291901	-0.02523032
0.15437	1342.68384	3e-08	5.4e-07	2.8e-07	1.7e-07	-0.0	2.95e-06	1.49e-06	1e-08	330.37466033	332.10084617	330.28874293	-0.00096438	-0.00290501	-0.0251143
0.15442	1343.124	3e-08	5.4e-07	2.8e-07	1.7e-07	-0.0	2.95e-06	1.49e-06	1e-08	330.34461379	332.06970274	330.25890681	-0.00096438	-0.00290501	-0.0251143
0.15448	1343.56413	3e-08	5.4e-07	2.8e-07	1.7e-07	-0.0	2.95e-06	1.49e-06	1e-08	330.31456724	332.03855931	330.22907069	-0.00096438	-0.00290501	-0.0251143
0.16454	1423.61594	3e-08	5.4e-07	2.8e-07	1.7e-07	-0.0	2.95e-06	1.49e-06	1e-08	325.26707064	326.77596492	325.19460837	-0.00080657	-0.00243884	-0.02121873
0.1646	1424.05068	3e-08	5.4e-07	2.8e-07	1.7e-07	-0.0	2.95e-06	1.49e-06	1e-08	325.2417256	326.74953295	325.16936685	-0.00080442	-0.00243587	-0.02119364
0.16465	1424.48539	3e-08	5.4e-07	2.8e-07	1.7e-07	-0.0	2.95e-06	1.49e-06	1e-08	325.21644668	326.72313138	325.14415336	-0.00080424	-0.00243357	-0.0211743
0.16471	1424.92008	3e-08	5.4e-07	2.8e-07	1.7e-07	-0.0	2.95e-06	1.49e-06	1e-08	325.19117249	326.69675333	325.11896354	-0.00080409	-0.0024314	-0.02115613
0.16476	1425.35473	3e-08	5.4e-07	2.8e-07	1.7e-07	-0.0	2.95e-06	1.49e-06	1e-08	325.1659018	326.67039738	325.093796	-0.00080351	-0.00241743	-0.02103885
0.16482	1425.78935	3e-08	5.4e-07	2.8e-07	1.7e-07	-0.0	2.95e-06	1.49e-06	1e-08	325.14064291	326.64418425	325.06877273	-0.00080351	-0.00241743	-0.02103885
0.16487	1426.22395	3e-08	5.4e-07	2.8e-07	1.7e-07	-0.0	2.95e-06	1.49e-06	1e-08	325.11538401	326.61797111	325.04374947	-0.00080351	-0.00241743	-0.02103885
0.16493	1426.65851	3e-08	5.4e-07	2.8e-07	1.7e-07	-0.0	2.95e-06	1.49e-06	1e-08	325.09012511	326.59175798	325.0187262	-0.00080351	-0.00241743	-0.02103885
0.16498	1427.09305	3e-08	5.4e-07	2.8e-07	1.7e-07	-0.0	2.95e-06	1.49e-06	1e-08	325.06486621	326.56554484	324.99370293	-0.00080351	-0.00241743	-0.02103885
0.16504	1427.52755	3e-08	5.4e-07	2.8e-07	1.7e-07	-0.0	2.95e-06	1.49e-06	1e-08	325.03960731	326.53933171	324.96867966	-0.00080351	-0.00241743	-0.02103885
0.16509	1427.96203	3e-08	5.4e-07	2.8e-07	1.7e-07	-0.0	2.95e-06	1.49e-06	1e-08	325.01434841	326.51311858	324.94365639	-0.0007947	-0.00241635	-0.02102944
0.16515	1428.39648	3e-08	5.4e-07	2.8e-07	1.7e-07	-0.0	2.95e-06	1.49e-06	1e-08	324.98936608	326.48691639	324.91863245	-0.0007902	-0.00241437	-0.02101258
0.1652	1428.83089	3e-08	5.4e-07	2.8e-07	1.7e-07	-0.0	2.95e-06	1.49e-06	1e-08	324.96452409	326.46073444	324.89362309	-0.00079269	-0.00241211	-0.02099366
0.16526	1429.26528	3e-08	5.4e-07	2.8e-07	1.7e-07	-0.0	2.95e-06	1.49e-06	1e-08	324.93960302	326.43457565	324.86864061	-0.00078562	-0.00240983	-0.02097423
0.16531	1429.69964	3e-08	5.4e-07	2.8e-07	1.7e-07	-0.0	2.95e-06	1.49e-06	1e-08	324.9149031	326.40844011	324.84367229	-0.00079034	-0.00240681	-0.02094902
0.16537	1430.13397	3e-08	5.4e-07	2.8e-07	1.7e-07	-0.0	2.95e-06	1.49e-06	1e-08	324.89005334	326.38233549	324.81874176	-0.00079466	-0.00240413	-0.02092667
0.16542	1430.56827	3e-08	5.4e-07	2.8e-07	1.7e-07	-0.0	2.95e-06	1.49e-06	1e-08	324.86506673	326.35625831	324.79384491	-0.00079281	-0.00240001	-0.02089197
0.16548	1431.00254	3e-08	5.4e-07	2.8e-07	1.7e-07	-0.0	2.95e-06	1.49e-06	1e-08	324.84013635	326.33022325	324.76898843	-0.00079485	-0.00239778	-0.02087333
0.17554	1509.97456	3e-08	5.4e-07	2.8e-07	1.7e-07	-0.0	2.95e-06	1.49e-06	1e-08	320.64795672	321.94431201	320.5878226	-0.00066428	-0.00201157	-0.0176046
0.1756	1510.40336	3e-08	5.4e-07	2.8e-07	1.7e-07	-0.0	2.95e-06	1.49e-06	1e-08	320.62691668	321.92228539	320.56685684	-0.00066199	-0.00200875	-0.0175805
0.17565	1510.83213	3e-08	5.4e-07	2.8e-07	1.7e-07	-0.0	2.95e-06	1.49e-06	1e-08	320.60594799	321.90028819	320.54591774	-0.00066221	-0.0020073	-0.01756822
0.17571	1511.26087	3e-08	5.4e-07	2.8e-07	1.7e-07	-0.0	2.95e-06	1.49e-06	1e-08	320.58497167	321.87830605	320.52499417	-0.0006625	-0.00200548	-0.01755273
0.17576	1511.68958	3e-08	5.4e-07	2.8e-07	1.7e-07	-0.0	2.95e-06	1.49e-06	1e-08	320.56398573	321.85634291	320.50409018	-0.00066047	-0.00200305	-0.01753199
0.17582	1512.11826	3e-08	5.4e-07	2.8e-07	1.7e-07	-0.0	2.95e-06	1.49e-06	1e-08	320.54306285	321.83440507	320.48320907	-0.00065984	-0.00200202	-0.01752328
0.17587	1512.54691	3e-08	5.4e-07	2.8e-07	1.7e-07	-0.0	2.95e-06	1.49e-06	1e-08	320.52215955	321.8124779	320.46233788	-0.00066037	-0.001999	-0.01749756
0.17593	1512.97553	3e-08	5.4e-07	2.8e-07	1.7e-07	-0.0	2.95e-06	1.49e-06	1e-08	320.50123839	321.79058227	320.44149928	-0.00065933	-0.00199776	-0.01748706
0.17598	1513.40412	3e-08	5.4e-07	2.8e-07	1.7e-07	-0.0	2.95e-06	1.49e-06	1e-08	320.48034985	321.76869946	320.42067225	-0.00065764	-0.00199578	-0.01747015
0.17604	1513.83268	3e-08	5.4e-07	2.8e-07	1.7e-07	-0.0	2.95e-06	1.49e-06	1e-08	320.45951383	321.7468373	320.39986381	-0.00065807	-0.00199351	-0.01745083
0.17609	1514.26121	3e-08	5.4e-07	2.8e-07	1.7e-07	-0.0	2.95e-06	1.49e-06	1e-08	320.43866328	321.72499883	320.37907992	-0.00065818	-0.00199247	-0.01744202
0.17615	1514.68971	3e-08	5.4e-07	2.8e-07	1.7e-07	-0.0	2.95e-06	1.49e-06	1e-08	320.417809	321.70317118	320.35830709	-0.0006555	-0.00198937	-0.01741551
0.1762	1515.11818	3e-08	5.4e-07	2.8e-07	1.7e-07	-0.0	2.95e-06	1.49e-06	1e-08	320.39703835	321.68137588	320.33756336	-0.00065573	-0.00198823	-0.01740587
0.17626	1515.54662	3e-08	5.4e-07	2.8e-07	1.7e-07	-0.0	2.95e-06	1.49e-06	1e-08	320.37626003	321.65959242	320.3168319	-0.00065615	-0.00198616	-0.01738829
0.17631	1515.97503	3e-08	5.4e-07	2.8e-07	1.7e-07	-0.0	2.95e-06	1.49e-06	1e-08	320.35546773	321.63783053	320.29612281	-0.00065426	-0.001984	-0.01736982
0.17637	1516.40341	3e-08	5.4e-07	2.8e-07	1.7e-07	-0.0	2.95e-06	1.49e-06	1e-08	320.33473436	321.61609119	320.27543397	-0.00065338	-0.00198295	-0.01736087
0.17642	1516.83176	3e-08	5.4e-07	2.8e-07	1.7e-07	-0.0	2.95e-06	1.49e-06	1e-08	320.31402831	321.59436277	320.25475499	-0.00065404	-0.0019798	-0.0173341
0.17648	1517.26008	3e-08	5.4e-07	2.8e-07	1.7e-07	-0.0	2.95e-06	1.49e-06	1e-08	320.29330013	321.57266723	320.23411012	-0.00065309	-0.00197872	-0.01732488
0.18654	1595.13558	3e-08	5.4e-07	2.8e-07	1.7e-07	-0.0	2.95e-06	1.49e-06	1e-08	316.81055354	317.9177047	316.76057725	-0.00054804	-0.00166036	-0.0146015
0.1866	1595.55834	3e-08	5.4e-07	2.8e-07	1.7e-07	-0.0	2.95e-06	1.49e-06	1e-08	316.79308009	317.89936514	316.74317252	-0.00054562	-0.00165817	-0.01458257
0.18665	1595.98107	3e-08	5.4e-07	2.8e-07	1.7e-07	-0.0	2.95e-06	1.49e-06	1e-08	316.77568308	317.88104883	316.72578791	-0.0005462	-0.00165684	-0.01457117
0.18671	1596.40378	3e-08	5.4e-07	2.8e-07	1.7e-07	-0.0	2.95e-06	1.49e-06	1e-08	316.75826712	317.86274661	316.70841824	-0.00054678	-0.00165552	-0.01455988
0.18676	1596.82645	3e-08	5.4e-07	2.8e-07	1.7e-07	-0.0	2.95e-06	1.49e-06	1e-08	316.7408324	317.84445835	316.69106339	-0.00054434	-0.00165332	-0.01454089
0.18682	1597.24909	3e-08	5.4e-07	2.8e-07	1.7e-07	-0.0	2.95e-06	1.49e-06	1e-08	316.7234746	317.8261934	316.67372869	-0.00054408	-0.00165243	-0.01453328
0.18687	1597.67171	3e-08	5.4e-07	2.8e-07	1.7e-07	-0.0	2.95e-06	1.49e-06	1e-08	316.70612493	317.80793783	316.65640306	-0.00054503	-0.00165025	-0.01451463
0.18693	1598.09429	3e-08	5.4e-07	2.8e-07	1.7e-07	-0.0	2.95e-06	1.49e-06	1e-08	316.68874401	317.78970533	316.63910191	-0.00054355	-0.00164891	-0.01450309
0.18698	1598.51684	3e-08	5.4e-07	2.8e-07	1.7e-07	-0.0	2.95e-06	1.49e-06	1e-08	316.67141	317.77148701	316.62181301	-0.00054213	-0.00164764	-0.01449206
0.18704	1598.93936	3e-08	5.4e-07	2.8e-07	1.7e-07	-0.0	2.95e-06	1.49e-06	1e-08	316.65412079	317.75328221	316.6045358	-0.00054312	-0.0016454	-0.01447295
0.18709	1599.36185	3e-08	5.4e-07	2.8e-07	1.7e-07	-0.0	2.95e-06	1.49e-06	1e-08	316.63679929	317.73510106	316.58728369	-0.00054276	-0.00164452	-0.01446537
0.18715	1599.78431	3e-08	5.4e-07	2.8e-07	1.7e-07	-0.0	2.95e-06	1.49e-06	1e-08	316.61948892	317.71692925	316.57004049	-0.00054039	-0.0016424	-0.01444703
0.1872	1600.20674	3e-08	5.4e-07	2.8e-07	1.7e-07	-0.0	2.95e-06	1.49e-06	1e-08	316.60225335	317.69877996	316.55281674	-0.00054101	-0.00164103	-0.01443532
0.18726	1600.62914	3e-08	5.4e-07	2.8e-07	1.7e-07	-0.0	2.95e-06	1.49e-06	1e-08	316.58499786	317.68064515	316.53560836	-0.00054157	-0.00163977	-0.01442455
0.18731	1601.05151	3e-08	5.4e-07	2.8e-07	1.7e-07	-0.0	2.95e-06	1.49e-06	1e-08	316.56772405	317.66252367	316.51841413	-0.00053908	-0.00163754	-0.01440533
0.18737	1601.47385	3e-08	5.4e-07	2.8e-07	1.7e-07	-0.0	2.95e-06	1.49e-06	1e-08	316.55052887	317.64442579	316.50124028	-0.00053889	-0.00163667	-0.01439779
0.18742	1601.89616	3e-08	5.4e-07	2.8e-07	1.7e-07	-0.0	2.95e-06	1.49e-06	1e-08	316.53333934	317.62633721	316.48407552	-0.00053984	-0.00163456	-0.01437972
0.18748	1602.31844	3e-08	5.4e-07	2.8e-07	1.7e-07	-0.0	2.95e-06	1.49e-06	1e-08	316.51611883	317.60827099	316.46693451	-0.0005383	-0.00163319	-0.01436787
0.19754	1679.08003	3e-08	5.4e-07	2.8e-07	1.7e-07	-0.0	2.95e-06	1.49e-06	1e-08	313.62346698	314.58195565	313.58162119	-0.00045454	-0.00131091	-0.01211203
0.1976	1679.49667	3e-08	5.4e-07	2.8e-07	1.7e-07	-0.0	2.95e-06	1.49e-06	1e-08	313.60889488	314.56737034	313.56709058	-0.00045428	-0.00128279	-0.01210218
0.19765	1679.91327	3e-08	5.4e-07	2.8e-07	1.7e-07	-0.0	2.95e-06	1.49e-06	1e-08	313.59433077	314.55309755	313.55253393	-0.00045364	-0.00134258	-0.01209004
0.19771	1680.32984	3e-08	5.4e-07	2.8e-07	1.7e-07	-0.0	2.95e-06	1.49e-06	1e-08	313.57978664	314.53815898	313.53807742	-0.00045339	-0.00127413	-0.01207893
0.19776	1680.74638	3e-08	5.4e-07	2.8e-07	1.7e-07	-0.0	2.95e-06	1.49e-06	1e-08	313.56525021	314.5239816	313.52354004	-0.00045281	-0.00131798	-0.01206777
0.19782	1681.16289	3e-08	5.4e-07	2.8e-07	1.7e-07	-0.0	2.95e-06	1.49e-06	1e-08	313.55073205	314.50931587	313.50907908	-0.00045253	-0.00130157	-0.01205685
0.19787	1681.57937	3e-08	5.4e-07	2.8e-07	1.7e-07	-0.0	2.95e-06	1.49e-06	1e-08	313.5362226	314.49483234	313.49461001	-0.00045215	-0.00126908	-0.0120453
0.19793	1681.99582	3e-08	5.4e-07	2.8e-07	1.7e-07	-0.0	2.95e-06	1.49e-06	1e-08	313.52172481	314.48070984	313.48011101	-0.00045133	-0.00132149	-0.01203317
0.19798	1682.41223	3e-08	5.4e-07	2.8e-07	1.7e-07	-0.0	2.95e-06	1.49e-06	1e-08	313.50725295	314.46600361	313.4657015	-0.00045109	-0.00131791	-0.01202284
0.19804	1682.82862	3e-08	5.4e-07	2.8e-07	1.7e-07	-0.0	2.95e-06	1.49e-06	1e-08	313.49278851	314.45133685	313.45130112	-0.00045068	-0.00129247	-0.01201153
0.19809	1683.24497	3e-08	5.4e-07	2.8e-07	1.7e-07	-0.0	2.95e-06	1.49e-06	1e-08	313.47833693	314.43695268	313.43688032	-0.00045023	-0.00129535	-0.01200023
0.19815	1683.6613	3e-08	5.4e-07	2.8e-07	1.7e-07	-0.0	2.95e-06	1.49e-06	1e-08	313.46389941	314.42253601	313.42247881	-0.00044988	-0.00127828	-0.01198891
0.1982	1684.07759	3e-08	5.4e-07	2.8e-07	1.7e-07	-0.0	2.95e-06	1.49e-06	1e-08	313.44947283	314.40830894	313.40806872	-0.0004494	-0.00128122	-0.0119776
0.19826	1684.49385	3e-08	5.4e-07	2.8e-07	1.7e-07	-0.0	2.95e-06	1.49e-06	1e-08	313.43506132	314.39404867	313.39367797	-0.000449	-0.00130874	-0.01196629
0.19831	1684.91008	3e-08	5.4e-07	2.8e-07	1.7e-07	-0.0	2.95e-06	1.49e-06	1e-08	313.42066202	314.37948162	313.37934121	-0.0004486	-0.00129524	-0.01195495
0.19837	1685.32628	3e-08	5.4e-07	2.8e-07	1.7e-07	-0.0	2.95e-06	1.49e-06	1e-08	313.40627532	314.36506432	313.36500085	-0.00044829	-0.00127043	-0.01194364
0.19842	1685.74245	3e-08	5.4e-07	2.8e-07	1.7e-07	-0.0	2.95e-06	1.49e-06	1e-08	313.39189835	314.35092277	313.35064108	-0.00044773	-0.00127599	-0.01193246
0.19848	1686.15859	3e-08	5.4e-07	2.8e-07	1.7e-07	-0.0	2.95e-06	1.49e-06	1e-08	313.37753885	314.33671892	313.33630404	-0.00044727	-0.00128136	-0.01192119
0.20854	1761.78829	3e-08	5.4e-07	2.8e-07	1.7e-07	-0.0	2.95e-06	1.49e-06	1e-08	310.96457939	311.92936393	310.92926434	-0.00037503	-0.00106346	-0.01003182
0.20859	1762.19869	3e-08	5.4e-07	2.8e-07	1.7e-07	-0.0	2.95e-06	1.49e-06	1e-08	310.9525009	311.91746256	310.91719596	-0.00037469	-0.0010634	-0.01002236
0.20865	1762.60906	3e-08	5.4e-07	2.8e-07	1.7e-07	-0.0	2.95e-06	1.49e-06	1e-08	310.94043299	311.90556149	310.90514031	-0.00037434	-0.00106925	-0.01001291
0.2087	1763.0194	3e-08	5.4e-07	2.8e-07	1.7e-07	-0.0	2.95e-06	1.49e-06	1e-08	310.92837624	311.89359468	310.89310565	-0.00037397	-0.00107811	-0.01000347
0.20876	1763.42971	3e-08	5.4e-07	2.8e-07	1.7e-07	-0.0	2.95e-06	1.49e-06	1e-08	310.91633104	311.88152832	310.88109619	-0.0003736	-0.00107797	-0.00999404
0.20881	1763.83998	3e-08	5.4e-07	2.8e-07	1.7e-07	-0.0	2.95e-06	1.49e-06	1e-08	310.90429775	311.86946328	310.86909923	-0.00037326	-0.00107783	-0.00998462
0.20887	1764.25023	3e-08	5.4e-07	2.8e-07	1.7e-07	-0.0	2.95e-06	1.49e-06	1e-08	310.89227507	311.85739945	310.85711483	-0.0003729	-0.00107771	-0.00997521
0.20892	1764.66044	3e-08	5.4e-07	2.8e-07	1.7e-07	-0.0	2.95e-06	1.49e-06	1e-08	310.88026374	311.84533662	310.84514298	-0.00037255	-0.0010776	-0.0099658
0.20898	1765.07062	3e-08	5.4e-07	2.8e-07	1.7e-07	-0.0	2.95e-06	1.49e-06	1e-08	310.86826328	311.83327471	310.8331837	-0.00037218	-0.00102932	-0.0099564
0.20903	1765.48077	3e-08	5.4e-07	2.8e-07	1.7e-07	-0.0	2.95e-06	1.49e-06	1e-08	310.85627461	311.82175287	310.82116931	-0.00037183	-0.00107739	-0.00994702
0.20909	1765.89089	3e-08	5.4e-07	2.8e-07	1.7e-07	-0.0	2.95e-06	1.49e-06	1e-08	310.84429692	311.80969267	310.8092351	-0.0003715	-0.00107728	-0.00993762
0.20914	1766.30098	3e-08	5.4e-07	2.8e-07	1.7e-07	-0.0	2.95e-06	1.49e-06	1e-08	310.83232954	311.79763336	310.79731348	-0.00037108	-0.00107706	-0.00992828
0.2092	1766.71103	3e-08	5.4e-07	2.8e-07	1.7e-07	-0.0	2.95e-06	1.49e-06	1e-08	310.82037545	311.7855762	310.78540406	-0.00037074	-0.00107199	-0.00991892
0.20925	1767.12106	3e-08	5.4e-07	2.8e-07	1.7e-07	-0.0	2.95e-06	1.49e-06	1e-08	310.80843219	311.7735755	310.7735002	-0.00037038	-0.00103357	-0.00990957
0.20931	1767.53105	3e-08	5.4e-07	2.8e-07	1.7e-07	-0.0	2.95e-06	1.49e-06	1e-08	310.79650025	311.76200459	310.761555	-0.00037003	-0.00107668	-0.00990022
0.20936	1767.94101	3e-08	5.4e-07	2.8e-07	1.7e-07	-0.0	2.95e-06	1.49e-06	1e-08	310.78457938	311.74995078	310.74968299	-0.00036975	-0.00107667	-0.00989087
0.20942	1768.35094	3e-08	5.4e-07	2.8e-07	1.7e-07	-0.0	2.95e-06	1.49e-06	1e-08	310.77266722	311.7378967	310.7378237	-0.00036934	-0.00102834	-0.00988156
0.20947	1768.76084	3e-08	5.4e-07	2.8e-07	1.7e-07	-0.0	2.95e-06	1.49e-06	1e-08	310.76076789	311.72638349	310.72590904	-0.00036898	-0.0010764	-0.00987222
0.21954	1843.23989	3e-08	5.4e-07	2.8e-07	1.7e-07	-0.0	2.95e-06	1.49e-06	1e-08	308.76123578	309.73143224	308.73128307	-0.0003095	-0.00089078	-0.00830644
0.21959	1843.64396	3e-08	5.4e-07	2.8e-07	1.7e-07	-0.0	2.95e-06	1.49e-06	1e-08	308.75122966	309.72141455	308.72130327	-0.00030936	-0.00089898	-0.00829861
0.21965	1844.04799	3e-08	5.4e-07	2.8e-07	1.7e-07	-0.0	2.95e-06	1.49e-06	1e-08	308.74122781	309.71130447	308.71134577	-0.00030901	-0.00086959	-0.00829079
0.2197	1844.45199	3e-08	5.4e-07	2.8e-07	1.7e-07	-0.0	2.95e-06	1.49e-06	1e-08	308.73123711	309.7015247	308.70135749	-0.0003087	-0.00088449	-0.00828296
0.21976	1844.85596	3e-08	5.4e-07	2.8e-07	1.7e-07	-0.0	2.95e-06	1.49e-06	1e-08	308.72125646	309.69157706	308.6914007	-0.00030829	-0.00089645	-0.00827513
0.21981	1845.2599	3e-08	5.4e-07	2.8e-07	1.7e-07	-0.0	2.95e-06	1.49e-06	1e-08	308.7112888	309.68149474	308.68147112	-0.00030813	-0.00085981	-0.00826733
0.21987	1845.66381	3e-08	5.4e-07	2.8e-07	1.7e-07	-0.0	2.95e-06	1.49e-06	1e-08	308.70132597	309.67182423	308.67150083	-0.00030782	-0.000888	-0.00825953
0.21992	1846.06768	3e-08	5.4e-07	2.8e-07	1.7e-07	-0.0	2.95e-06	1.49e-06	1e-08	308.69137312	309.66183647	308.66158063	-0.00030753	-0.00088824	-0.00825174
0.21998	1846.47152	3e-08	5.4e-07	2.8e-07	1.7e-07	-0.0	2.95e-06	1.49e-06	1e-08	308.6814296	309.6518458	308.6516713	-0.0003072	-0.00088032	-0.00824396
0.22003	1846.87533	3e-08	5.4e-07	2.8e-07	1.7e-07	-0.0	2.95e-06	1.49e-06	1e-08	308.67149646	309.641944	308.64176132	-0.00030688	-0.00085987	-0.00823618
0.22009	1847.27911	3e-08	5.4e-07	2.8e-07	1.7e-07	-0.0	2.95e-06	1.49e-06	1e-08	308.66157366	309.63227203	308.63183309	-0.00030664	-0.00087604	-0.0082284
0.22014	1847.68285	3e-08	5.4e-07	2.8e-07	1.7e-07	-0.0	2.95e-06	1.49e-06	1e-08	308.65165826	309.62241796	308.62193816	-0.00030631	-0.00089225	-0.00822064
0.2202	1848.08657	3e-08	5.4e-07	2.8e-07	1.7e-07	-0.0	2.95e-06	1.49e-06	1e-08	308.64175346	309.6123813	308.61207642	-0.00030602	-0.00088359	-0.00821289
0.22025	1848.49025	3e-08	5.4e-07	2.8e-07	1.7e-07	-0.0	2.95e-06	1.49e-06	1e-08	308.63185775	309.60244187	308.60221301	-0.00030573	-0.00087561	-0.00820513
0.22031	1848.8939	3e-08	5.4e-07	2.8e-07	1.7e-07	-0.0	2.95e-06	1.49e-06	1e-08	308.62197138	309.59259198	308.59234887	-0.00030543	-0.00086026	-0.00819739
0.22036	1849.29752	3e-08	5.4e-07	2.8e-07	1.7e-07	-0.0	2.95e-06	1.49e-06	1e-08	308.61209461	309.58291453	308.58247362	-0.00030529	-0.00089701	-0.00818967
0.22042	1849.7011	3e-08	5.4e-07	2.8e-07	1.7e-07	-0.0	2.95e-06	1.49e-06	1e-08	308.6022221	309.57282344	308.57266064	-0.00030481	-0.0008611	-0.00818193
0.22047	1850.10466	3e-08	5.4e-07	2.8e-07	1.7e-07	-0.0	2.95e-06	1.49e-06	1e-08	308.59236485	309.56313608	308.56280742	-0.00030465	-0.00087921	-0.00817422
0.23054	1923.41352	3e-08	5.4e-07	2.8e-07	1.7e-07	-0.0	2.95e-06	1.49e-06	1e-08	306.9358545	307.91020266	306.9103702	-0.00025558	-0.00071788	-0.00687702
0.23059	1923.81114	3e-08	5.4e-07	2.8e-07	1.7e-07	-0.0	2.95e-06	1.49e-06	1e-08	306.92756537	307.90209646	306.90207931	-0.00025538	-0.00074696	-0.00687053
0.23065	1924.20873	3e-08	5.4e-07	2.8e-07	1.7e-07	-0.0	2.95e-06	1.49e-06	1e-08	306.91928275	307.89366178	306.89383809	-0.00025513	-0.00073604	-0.00686404
0.2307	1924.60628	3e-08	5.4e-07	2.8e-07	1.7e-07	-0.0	2.95e-06	1.49e-06	1e-08	306.91100813	307.88535027	306.88559028	-0.00025487	-0.00074249	-0.00685756
0.23076	1925.00381	3e-08	5.4e-07	2.8e-07	1.7e-07	-0.0	2.95e-06	1.49e-06	1e-08	306.90274161	307.87696571	306.87736029	-0.00025462	-0.00071344	-0.00685109
0.23081	1925.4013	3e-08	5.4e-07	2.8e-07	1.7e-07	-0.0	2.95e-06	1.49e-06	1e-08	306.8944832	307.86890908	306.86909823	-0.00025438	-0.00071395	-0.00684462
0.23087	1925.79875	3e-08	5.4e-07	2.8e-07	1.7e-07	-0.0	2.95e-06	1.49e-06	1e-08	306.88623237	307.86084657	306.86084563	-0.00025422	-0.00073352	-0.00683816
0.23092	1926.19618	3e-08	5.4e-07	2.8e-07	1.7e-07	-0.0	2.95e-06	1.49e-06	1e-08	306.87798664	307.85256284	306.85262938	-0.00025394	-0.00076212	-0.0068317
0.23098	1926.59357	3e-08	5.4e-07	2.8e-07	1.7e-07	-0.0	2.95e-06	1.49e-06	1e-08	306.86974987	307.84395597	306.84446196	-0.00025366	-0.0006851	-0.00682525
0.23103	1926.99093	3e-08	5.4e-07	2.8e-07	1.7e-07	-0.0	2.95e-06	1.49e-06	1e-08	306.86152204	307.83621879	306.83619504	-0.00025341	-0.00073035	-0.00681881
0.23109	1927.38826	3e-08	5.4e-07	2.8e-07	1.7e-07	-0.0	2.95e-06	1.49e-06	1e-08	306.85330217	307.82797048	306.82800036	-0.00025321	-0.0007168	-0.00681237
0.23114	1927.78555	3e-08	5.4e-07	2.8e-07	1.7e-07	-0.0	2.95e-06	1.49e-06	1e-08	306.84508878	307.81987497	306.81979542	-0.00025295	-0.00075175	-0.00680594
0.2312	1928.18282	3e-08	5.4e-07	2.8e-07	1.7e-07	-0.0	2.95e-06	1.49e-06	1e-08	306.83688386	307.81138459	306.81164823	-0.00025271	-0.00071346	-0.00679952
0.23125	1928.58005	3e-08	5.4e-07	2.8e-07	1.7e-07	-0.0	2.95e-06	1.49e-06	1e-08	306.82868653	307.80332657	306.80345594	-0.00025245	-0.00072319	-0.00679309
0.23131	1928.97724	3e-08	5.4e-07	2.8e-07	1.7e-07	-0.0	2.95e-06	1.49e-06	1e-08	306.82049738	307.79515853	306.79528597	-0.00025226	-0.00073322	-0.00678668
0.23136	1929.37441	3e-08	5.4e-07	2.8e-07	1.7e-07	-0.0	2.95e-06	1.49e-06	1e-08	306.8123143	307.786877	306.78713882	-0.00025197	-0.00071377	-0.00678027
0.23142	1929.77154	3e-08	5.4e-07	2.8e-07	1.7e-07	-0.0	2.95e-06	1.49e-06	1e-08	306.80414046	307.77881499	306.77897296	-0.00025176	-0.00070408	-0.00677387
0.23147	1930.16864	3e-08	5.4e-07	2.8e-07	1.7e-07	-0.0	2.95e-06	1.49e-06	1e-08	306.79597357	307.77086229	306.77080218	-0.00025155	-0.00073773	-0.00676747
0.24154	2002.28693	3e-08	5.4e-07	2.8e-07	1.7e-07	-0.0	2.95e-06	1.49e-06	1e-08	305.42390012	306.40191905	305.40209821	-0.00021119	-0.00060478	-0.00569299
0.24159	2002.67799	3e-08	5.4e-07	2.8e-07	1.7e-07	-0.0	2.95e-06	1.49e-06	1e-08	305.41703258	306.39506675	305.39524899	-0.00021092	-0.00061526	-0.00568762
0.24165	2003.06902	3e-08	5.4e-07	2.8e-07	1.7e-07	-0.0	2.95e-06	1.49e-06	1e-08	305.4101738	306.38809568	305.38842165	-0.00021081	-0.00059495	-0.00568222
0.2417	2003.46002	3e-08	5.4e-07	2.8e-07	1.7e-07	-0.0	2.95e-06	1.49e-06	1e-08	305.40331858	306.38135463	305.38157319	-0.00021052	-0.00058861	-0.00567688
0.24176	2003.85098	3e-08	5.4e-07	2.8e-07	1.7e-07	-0.0	2.95e-06	1.49e-06	1e-08	305.39647285	306.37468528	305.37472293	-0.0002103	-0.00060159	-0.00567152
0.24181	2004.24191	3e-08	5.4e-07	2.8e-07	1.7e-07	-0.0	2.95e-06	1.49e-06	1e-08	305.38963404	306.36786871	305.36789813	-0.00021014	-0.0006139	-0.00566615
0.24187	2004.63281	3e-08	5.4e-07	2.8e-07	1.7e-07	-0.0	2.95e-06	1.49e-06	1e-08	305.38280042	306.36091256	305.36109793	-0.00020994	-0.0005989	-0.00566081
0.24192	2005.02367	3e-08	5.4e-07	2.8e-07	1.7e-07	-0.0	2.95e-06	1.49e-06	1e-08	305.37597322	306.35412626	305.35428388	-0.00020989	-0.00059989	-0.00565543
0.24198	2005.4145	3e-08	5.4e-07	2.8e-07	1.7e-07	-0.0	2.95e-06	1.49e-06	1e-08	305.36914754	306.34732869	305.34747871	-0.00020949	-0.00058746	-0.00565012
0.24203	2005.8053	3e-08	5.4e-07	2.8e-07	1.7e-07	-0.0	2.95e-06	1.49e-06	1e-08	305.36233481	306.34067182	305.34066297	-0.00020935	-0.00063328	-0.00564478
0.24209	2006.19606	3e-08	5.4e-07	2.8e-07	1.7e-07	-0.0	2.95e-06	1.49e-06	1e-08	305.35552665	306.33349571	305.33391888	-0.00020925	-0.00059694	-0.00563942
0.24214	2006.58679	3e-08	5.4e-07	2.8e-07	1.7e-07	-0.0	2.95e-06	1.49e-06	1e-08	305.34872153	306.32673127	305.32713114	-0.00020903	-0.00059693	-0.00563409
0.2422	2006.97749	3e-08	5.4e-07	2.8e-07	1.7e-07	-0.0	2.95e-06	1.49e-06	1e-08	305.34192363	306.31996684	305.32035056	-0.0002088	-0.00059692	-0.00562877
0.24225	2007.36815	3e-08	5.4e-07	2.8e-07	1.7e-07	-0.0	2.95e-06	1.49e-06	1e-08	305.33513291	306.31320245	305.31357711	-0.00020858	-0.0005969	-0.00562346
0.24231	2007.75879	3e-08	5.4e-07	2.8e-07	1.7e-07	-0.0	2.95e-06	1.49e-06	1e-08	305.32834935	306.3064381	305.30681081	-0.00020834	-0.0005679	-0.00561815
0.24236	2008.14938	3e-08	5.4e-07	2.8e-07	1.7e-07	-0.0	2.95e-06	1.49e-06	1e-08	305.32157346	306.30000238	305.30001087	-0.00020804	-0.00061414	-0.00561287
0.24242	2008.53995	3e-08	5.4e-07	2.8e-07	1.7e-07	-0.0	2.95e-06	1.49e-06	1e-08	305.31480724	306.29304249	305.29328288	-0.00020797	-0.00059646	-0.00560755
0.24247	2008.93048	3e-08	5.4e-07	2.8e-07	1.7e-07	-0.0	2.95e-06	1.49e-06	1e-08	305.30804333	306.28628282	305.28653744	-0.00020771	-0.00059469	-0.00560227
0.25253	2079.83693	3e-08	5.4e-07	2.8e-07	1.7e-07	-0.0	2.95e-06	1.49e-06	1e-08	304.17178917	305.15278203	304.1530419	-0.00017449	-0.00051146	-0.00471244
0.25259	2080.22132	3e-08	5.4e-07	2.8e-07	1.7e-07	-0.0	2.95e-06	1.49e-06	1e-08	304.16610275	305.14697077	304.14738714	-0.00017427	-0.00049022	-0.004708
0.25264	2080.60567	3e-08	5.4e-07	2.8e-07	1.7e-07	-0.0	2.95e-06	1.49e-06	1e-08	304.16042341	305.14140072	304.14170849	-0.00017417	-0.00048545	-0.00470355
0.2527	2080.98998	3e-08	5.4e-07	2.8e-07	1.7e-07	-0.0	2.95e-06	1.49e-06	1e-08	304.15474737	305.1358848	304.13602925	-0.00017397	-0.00051131	-0.0046991
0.25275	2081.37427	3e-08	5.4e-07	2.8e-07	1.7e-07	-0.0	2.95e-06	1.49e-06	1e-08	304.14907774	305.13007503	304.13039228	-0.00017382	-0.00050642	-0.00469466
0.25281	2081.75852	3e-08	5.4e-07	2.8e-07	1.7e-07	-0.0	2.95e-06	1.49e-06	1e-08	304.14341287	305.12432073	304.12475449	-0.00017361	-0.00048533	-0.00469023
0.25286	2082.14273	3e-08	5.4e-07	2.8e-07	1.7e-07	-0.0	2.95e-06	1.49e-06	1e-08	304.13775497	305.11880601	304.11909298	-0.00017349	-0.00048533	-0.00468579
0.25292	2082.52692	3e-08	5.4e-07	2.8e-07	1.7e-07	-0.0	2.95e-06	1.49e-06	1e-08	304.13210091	305.11329122	304.11343755	-0.00017333	-0.00048532	-0.00468137
0.25297	2082.91107	3e-08	5.4e-07	2.8e-07	1.7e-07	-0.0	2.95e-06	1.49e-06	1e-08	304.12645211	305.10777642	304.10778809	-0.00017317	-0.00053243	-0.00467694
0.25303	2083.29518	3e-08	5.4e-07	2.8e-07	1.7e-07	-0.0	2.95e-06	1.49e-06	1e-08	304.12080829	305.10172629	304.10221078	-0.00017296	-0.0004853	-0.00467252
0.25308	2083.67926	3e-08	5.4e-07	2.8e-07	1.7e-07	-0.0	2.95e-06	1.49e-06	1e-08	304.11517131	305.09621162	304.09657319	-0.00017284	-0.0004853	-0.0046681
0.25314	2084.06331	3e-08	5.4e-07	2.8e-07	1.7e-07	-0.0	2.95e-06	1.49e-06	1e-08	304.10953825	305.09069686	304.09094164	-0.00017265	-0.00048529	-0.00466369
0.25319	2084.44732	3e-08	5.4e-07	2.8e-07	1.7e-07	-0.0	2.95e-06	1.49e-06	1e-08	304.10391115	305.08518217	304.08531601	-0.0001725	-0.00048528	-0.00465929
0.25325	2084.8313	3e-08	5.4e-07	2.8e-07	1.7e-07	-0.0	2.95e-06	1.49e-06	1e-08	304.09828891	305.07966748	304.07969634	-0.00017234	-0.0005053	-0.00465489
0.2533	2085.21525	3e-08	5.4e-07	2.8e-07	1.7e-07	-0.0	2.95e-06	1.49e-06	1e-08	304.09267174	305.0739253	304.07411074	-0.00017218	-0.00051087	-0.00465049
0.25336	2085.59916	3e-08	5.4e-07	2.8e-07	1.7e-07	-0.0	2.95e-06	1.49e-06	1e-08	304.08705996	305.06811973	304.06853891	-0.00017198	-0.00048675	-0.0046461
0.25341	2085.98304	3e-08	5.4e-07	2.8e-07	1.7e-07	-0.0	2.95e-06	1.49e-06	1e-08	304.08145463	305.0625882	304.06293909	-0.00017182	-0.00048525	-0.00464171
0.25347	2086.36689	3e-08	5.4e-07	2.8e-07	1.7e-07	-0.0	2.95e-06	1.49e-06	1e-08	304.07585431	305.05707362	304.05734312	-0.00017166	-0.00048524	-0.00463732
0.26353	2156.03927	3e-08	5.4e-07	2.8e-07	1.7e-07	-0.0	2.95e-06	1.49e-06	1e-08	303.13499375	304.11827582	303.1188204	-0.00014417	-0.00039003	-0.00390053
0.26359	2156.41685	3e-08	5.4e-07	2.8e-07	1.7e-07	-0.0	2.95e-06	1.49e-06	1e-08	303.13028695	304.1138339	303.11409277	-0.00014406	-0.00042254	-0.00389684
0.26364	2156.7944	3e-08	5.4e-07	2.8e-07	1.7e-07	-0.0	2.95e-06	1.49e-06	1e-08	303.12558388	304.10902162	303.1094158	-0.00014391	-0.00040445	-0.00389316
0.2637	2157.17192	3e-08	5.4e-07	2.8e-07	1.7e-07	-0.0	2.95e-06	1.49e-06	1e-08	303.1208857	304.10441536	303.1047184	-0.00014382	-0.00041482	-0.00388948
0.26375	2157.5494	3e-08	5.4e-07	2.8e-07	1.7e-07	-0.0	2.95e-06	1.49e-06	1e-08	303.11619026	304.09969092	303.10004061	-0.00014363	-0.00041215	-0.00388581
0.26381	2157.92684	3e-08	5.4e-07	2.8e-07	1.7e-07	-0.0	2.95e-06	1.49e-06	1e-08	303.11150108	304.09499687	303.09536395	-0.00014349	-0.00039	-0.00388213
0.26386	2158.30426	3e-08	5.4e-07	2.8e-07	1.7e-07	-0.0	2.95e-06	1.49e-06	1e-08	303.10681644	304.09055504	303.09066114	-0.00014344	-0.00043696	-0.00387846
0.26392	2158.68163	3e-08	5.4e-07	2.8e-07	1.7e-07	-0.0	2.95e-06	1.49e-06	1e-08	303.10213325	304.0855783	303.08602939	-0.00014326	-0.00039	-0.00387479
0.26397	2159.05898	3e-08	5.4e-07	2.8e-07	1.7e-07	-0.0	2.95e-06	1.49e-06	1e-08	303.09745585	304.08113638	303.08133658	-0.00014315	-0.00043694	-0.00387113
0.26403	2159.43629	3e-08	5.4e-07	2.8e-07	1.7e-07	-0.0	2.95e-06	1.49e-06	1e-08	303.0927822	304.0761598	303.07671467	-0.00014292	-0.00038998	-0.00386748
0.26408	2159.81356	3e-08	5.4e-07	2.8e-07	1.7e-07	-0.0	2.95e-06	1.49e-06	1e-08	303.08811599	304.07171804	303.07203162	-0.00014287	-0.00038999	-0.00386381
0.26414	2160.1908	3e-08	5.4e-07	2.8e-07	1.7e-07	-0.0	2.95e-06	1.49e-06	1e-08	303.08345119	304.06727603	303.06735368	-0.00014269	-0.00043691	-0.00386017
0.26419	2160.56801	3e-08	5.4e-07	2.8e-07	1.7e-07	-0.0	2.95e-06	1.49e-06	1e-08	303.07879225	304.06229955	303.0627465	-0.00014256	-0.00038997	-0.00385652
0.26425	2160.94518	3e-08	5.4e-07	2.8e-07	1.7e-07	-0.0	2.95e-06	1.49e-06	1e-08	303.07413763	304.05785769	303.05807833	-0.00014244	-0.00041225	-0.00385287
0.2643	2161.32231	3e-08	5.4e-07	2.8e-07	1.7e-07	-0.0	2.95e-06	1.49e-06	1e-08	303.06948701	304.05316203	303.05344639	-0.00014229	-0.00041462	-0.00384923
0.26436	2161.69942	3e-08	5.4e-07	2.8e-07	1.7e-07	-0.0	2.95e-06	1.49e-06	1e-08	303.06484119	304.04843934	303.04882269	-0.00014214	-0.00038996	-0.00384559
0.26441	2162.07649	3e-08	5.4e-07	2.8e-07	1.7e-07	-0.0	2.95e-06	1.49e-06	1e-08	303.06020009	304.04399753	303.04416925	-0.00014204	-0.00041375	-0.00384196
0.26447	2162.45352	3e-08	5.4e-07	2.8e-07	1.7e-07	-0.0	2.95e-06	1.49e-06	1e-08	303.05556214	304.03928458	303.03955421	-0.00014184	-0.00041307	-0.00383833
0.27453	2230.86857	3e-08	5.4e-07	2.8e-07	1.7e-07	-0.0	2.95e-06	1.49e-06	1e-08	302.27661731	303.26241644	302.26248098	-0.00011925	-0.00035674	-0.00322836
0.27459	2231.23922	3e-08	5.4e-07	2.8e-07	1.7e-07	-0.0	2.95e-06	1.49e-06	1e-08	302.27271846	303.25834568	302.25861558	-0.000119	-0.00034212	-0.00322531
0.27464	2231.60984	3e-08	5.4e-07	2.8e-07	1.7e-07	-0.0	2.95e-06	1.49e-06	1e-08	302.2688275	303.25444173	302.25473359	-0.00011902	-0.00031885	-0.00322226
0.2747	2231.98042	3e-08	5.4e-07	2.8e-07	1.7e-07	-0.0	2.95e-06	1.49e-06	1e-08	302.26493597	303.25080332	302.25082323	-0.0001189	-0.00034246	-0.00321921
0.27475	2232.35097	3e-08	5.4e-07	2.8e-07	1.7e-07	-0.0	2.95e-06	1.49e-06	1e-08	302.26104846	303.24689544	302.24695012	-0.00011869	-0.00034186	-0.00321617
0.27481	2232.72148	3e-08	5.4e-07	2.8e-07	1.7e-07	-0.0	2.95e-06	1.49e-06	1e-08	302.25716775	303.24299434	302.24308016	-0.00011867	-0.00034677	-0.00321313
0.27486	2233.09196	3e-08	5.4e-07	2.8e-07	1.7e-07	-0.0	2.95e-06	1.49e-06	1e-08	302.25328767	303.23903725	302.23922133	-0.00011854	-0.00035466	-0.00321009
0.27492	2233.4624	3e-08	5.4e-07	2.8e-07	1.7e-07	-0.0	2.95e-06	1.49e-06	1e-08	302.24941157	303.23499002	302.23537768	-0.00011839	-0.00031911	-0.00320706
0.27497	2233.83281	3e-08	5.4e-07	2.8e-07	1.7e-07	-0.0	2.95e-06	1.49e-06	1e-08	302.24554037	303.23134843	302.23148815	-0.00011832	-0.00033453	-0.00320402
0.27503	2234.20318	3e-08	5.4e-07	2.8e-07	1.7e-07	-0.0	2.95e-06	1.49e-06	1e-08	302.24167155	303.2275309	302.22762443	-0.00011822	-0.00033346	-0.003201
0.27508	2234.57352	3e-08	5.4e-07	2.8e-07	1.7e-07	-0.0	2.95e-06	1.49e-06	1e-08	302.23780599	303.22372547	302.22376333	-0.00011804	-0.00035235	-0.00319797
0.27514	2234.94382	3e-08	5.4e-07	2.8e-07	1.7e-07	-0.0	2.95e-06	1.49e-06	1e-08	302.23394631	303.21970442	302.21993275	-0.00011795	-0.00032659	-0.00319495
0.27519	2235.31409	3e-08	5.4e-07	2.8e-07	1.7e-07	-0.0	2.95e-06	1.49e-06	1e-08	302.23008945	303.21597732	302.21607012	-0.00011785	-0.00034899	-0.00319193
0.27525	2235.68432	3e-08	5.4e-07	2.8e-07	1.7e-07	-0.0	2.95e-06	1.49e-06	1e-08	302.226236	303.21199456	302.21224304	-0.00011777	-0.00033899	-0.00318891
0.2753	2236.05452	3e-08	5.4e-07	2.8e-07	1.7e-07	-0.0	2.95e-06	1.49e-06	1e-08	302.22238498	303.2081259	302.20840604	-0.00011766	-0.00033883	-0.00318589
0.27536	2236.42468	3e-08	5.4e-07	2.8e-07	1.7e-07	-0.0	2.95e-06	1.49e-06	1e-08	302.21853768	303.20425903	302.20457291	-0.00011751	-0.0003241	-0.00318288
0.27541	2236.79481	3e-08	5.4e-07	2.8e-07	1.7e-07	-0.0	2.95e-06	1.49e-06	1e-08	302.21469525	303.20056026	302.20072309	-0.00011738	-0.00035184	-0.00317987
0.27547	2237.1649	3e-08	5.4e-07	2.8e-07	1.7e-07	-0.0	2.95e-06	1.49e-06	1e-08	302.21085709	303.19654486	302.19691628	-0.00011734	-0.0003198	-0.00317687
0.28553	2304.29823	3e-08	5.4e-07	2.8e-07	1.7e-07	-0.0	2.95e-06	1.49e-06	1e-08	301.56599598	302.55343453	301.55362726	-9.854e-05	-0.00031046	-0.00267183
0.28559	2304.66182	3e-08	5.4e-07	2.8e-07	1.7e-07	-0.0	2.95e-06	1.49e-06	1e-08	301.56277011	302.54988616	301.55044937	-9.851e-05	-0.00025027	-0.00266927
0.28564	2305.02537	3e-08	5.4e-07	2.8e-07	1.7e-07	-0.0	2.95e-06	1.49e-06	1e-08	301.55954508	302.54702572	301.54719051	-9.838e-05	-0.00029548	-0.00266677
0.2857	2305.38888	3e-08	5.4e-07	2.8e-07	1.7e-07	-0.0	2.95e-06	1.49e-06	1e-08	301.55632452	302.54364847	301.54399847	-9.831e-05	-0.00029497	-0.00266423
0.28575	2305.75236	3e-08	5.4e-07	2.8e-07	1.7e-07	-0.0	2.95e-06	1.49e-06	1e-08	301.55310607	302.5402771	301.54080918	-9.82e-05	-0.00026243	-0.00266172
0.28581	2306.1158	3e-08	5.4e-07	2.8e-07	1.7e-07	-0.0	2.95e-06	1.49e-06	1e-08	301.54989122	302.53727761	301.53757755	-9.809e-05	-0.00029018	-0.0026592
0.28586	2306.47921	3e-08	5.4e-07	2.8e-07	1.7e-07	-0.0	2.95e-06	1.49e-06	1e-08	301.54667994	302.53396092	301.53438828	-9.805e-05	-0.00028025	-0.00265667
0.28592	2306.84258	3e-08	5.4e-07	2.8e-07	1.7e-07	-0.0	2.95e-06	1.49e-06	1e-08	301.54346996	302.53075772	301.53118856	-9.786e-05	-0.0002764	-0.00265419
0.28597	2307.20592	3e-08	5.4e-07	2.8e-07	1.7e-07	-0.0	2.95e-06	1.49e-06	1e-08	301.54026612	302.52759847	301.52798666	-9.781e-05	-0.00027291	-0.00265166
0.28603	2307.56922	3e-08	5.4e-07	2.8e-07	1.7e-07	-0.0	2.95e-06	1.49e-06	1e-08	301.53706398	302.52447905	301.52478334	-9.773e-05	-0.00027675	-0.00264916
0.28608	2307.93248	3e-08	5.4e-07	2.8e-07	1.7e-07	-0.0	2.95e-06	1.49e-06	1e-08	301.5338646	302.52131579	301.5215888	-9.764e-05	-0.00027505	-0.00264666
0.28614	2308.29571	3e-08	5.4e-07	2.8e-07	1.7e-07	-0.0	2.95e-06	1.49e-06	1e-08	301.53066817	302.51817189	301.51839526	-9.741e-05	-0.00026835	-0.00264418
0.28619	2308.6589	3e-08	5.4e-07	2.8e-07	1.7e-07	-0.0	2.95e-06	1.49e-06	1e-08	301.52747921	302.51510461	301.51519547	-9.747e-05	-0.000275	-0.00264166
0.28625	2309.02206	3e-08	5.4e-07	2.8e-07	1.7e-07	-0.0	2.95e-06	1.49e-06	1e-08	301.52428803	302.51196122	301.51200865	-9.737e-05	-0.00029626	-0.00263915
0.2863	2309.38518	3e-08	5.4e-07	2.8e-07	1.7e-07	-0.0	2.95e-06	1.49e-06	1e-08	301.52110032	302.50857478	301.50885507	-9.727e-05	-0.00029504	-0.00263665
0.28636	2309.74827	3e-08	5.4e-07	2.8e-07	1.7e-07	-0.0	2.95e-06	1.49e-06	1e-08	301.5179157	302.50520231	301.50570315	-9.712e-05	-0.00026241	-0.00263418
0.28641	2310.11131	3e-08	5.4e-07	2.8e-07	1.7e-07	-0.0	2.95e-06	1.49e-06	1e-08	301.51473603	302.50220282	301.50250866	-9.71e-05	-0.00029016	-0.00263167
0.28647	2310.47433	3e-08	5.4e-07	2.8e-07	1.7e-07	-0.0	2.95e-06	1.49e-06	1e-08	301.51155706	302.49888609	301.49935664	-9.702e-05	-0.00024767	-0.00262917
0.29653	2376.30033	3e-08	5.4e-07	2.8e-07	1.7e-07	-0.0	2.95e-06	1.49e-06	1e-08	300.97776686	301.96682827	300.96683494	-8.151e-05	-0.00023575	-0.00221124
0.29659	2376.6567	3e-08	5.4e-07	2.8e-07	1.7e-07	-0.0	2.95e-06	1.49e-06	1e-08	300.97509573	301.96413025	300.96417506	-8.146e-05	-0.00024592	-0.00220914
0.29664	2377.01304	3e-08	5.4e-07	2.8e-07	1.7e-07	-0.0	2.95e-06	1.49e-06	1e-08	300.97242623	301.96131579	300.96153232	-8.133e-05	-0.00022017	-0.00220704
0.2967	2377.36935	3e-08	5.4e-07	2.8e-07	1.7e-07	-0.0	2.95e-06	1.49e-06	1e-08	300.96976114	301.95879602	300.9588562	-8.119e-05	-0.00025745	-0.00220498
0.29675	2377.72561	3e-08	5.4e-07	2.8e-07	1.7e-07	-0.0	2.95e-06	1.49e-06	1e-08	300.96710034	301.95584949	300.95623514	-8.121e-05	-0.0002043	-0.00220263
0.29681	2378.08184	3e-08	5.4e-07	2.8e-07	1.7e-07	-0.0	2.95e-06	1.49e-06	1e-08	300.96443887	301.95351124	300.95354277	-8.111e-05	-0.00023041	-0.00220081
0.29686	2378.43803	3e-08	5.4e-07	2.8e-07	1.7e-07	-0.0	2.95e-06	1.49e-06	1e-08	300.96178081	301.95087414	300.95088948	-8.1e-05	-0.00024139	-0.00219848
0.29692	2378.79419	3e-08	5.4e-07	2.8e-07	1.7e-07	-0.0	2.95e-06	1.49e-06	1e-08	300.95912635	301.94811137	300.94825473	-8.098e-05	-0.0002345	-0.00219664
0.29697	2379.15031	3e-08	5.4e-07	2.8e-07	1.7e-07	-0.0	2.95e-06	1.49e-06	1e-08	300.95647243	301.94542747	300.94561285	-8.076e-05	-0.0002597	-0.00219453
0.29703	2379.50639	3e-08	5.4e-07	2.8e-07	1.7e-07	-0.0	2.95e-06	1.49e-06	1e-08	300.9538258	301.94245515	300.94300902	-8.084e-05	-0.00022772	-0.00219229
0.29708	2379.86244	3e-08	5.4e-07	2.8e-07	1.7e-07	-0.0	2.95e-06	1.49e-06	1e-08	300.95117644	301.93984886	300.94036354	-8.068e-05	-0.00020846	-0.00219036
0.29714	2380.21845	3e-08	5.4e-07	2.8e-07	1.7e-07	-0.0	2.95e-06	1.49e-06	1e-08	300.9485325	301.93746296	300.93769349	-8.058e-05	-0.00022548	-0.0021883
0.29719	2380.57443	3e-08	5.4e-07	2.8e-07	1.7e-07	-0.0	2.95e-06	1.49e-06	1e-08	300.94589177	301.93488222	300.93505009	-8.056e-05	-0.00025862	-0.00218626
0.29725	2380.93036	3e-08	5.4e-07	2.8e-07	1.7e-07	-0.0	2.95e-06	1.49e-06	1e-08	300.94325182	301.93192221	300.93245605	-8.053e-05	-0.00019237	-0.00218417
0.2973	2381.28626	3e-08	5.4e-07	2.8e-07	1.7e-07	-0.0	2.95e-06	1.49e-06	1e-08	300.94061262	301.92972038	300.9297719	-8.036e-05	-0.00025824	-0.00218211
0.29736	2381.64213	3e-08	5.4e-07	2.8e-07	1.7e-07	-0.0	2.95e-06	1.49e-06	1e-08	300.93797891	301.9267647	300.92718289	-8.036e-05	-0.00022163	-0.00218006
0.29741	2381.99796	3e-08	5.4e-07	2.8e-07	1.7e-07	-0.0	2.95e-06	1.49e-06	1e-08	300.93534543	301.92422799	300.92454535	-8.023e-05	-0.00022894	-0.00217797
0.29747	2382.35375	3e-08	5.4e-07	2.8e-07	1.7e-07	-0.0	2.95e-06	1.49e-06	1e-08	300.93271598	301.92160756	300.92192083	-8.023e-05	-0.00022632	-0.00217593
0.30753	2446.84548	3e-08	5.4e-07	2.8e-07	1.7e-07	-0.0	2.95e-06	1.49e-06	1e-08	300.49091553	301.48085874	300.48121649	-6.749e-05	-0.00017665	-0.00182978
0.30758	2447.19449	3e-08	5.4e-07	2.8e-07	1.7e-07	-0.0	2.95e-06	1.49e-06	1e-08	300.48870195	301.47883481	300.47898964	-6.733e-05	-0.00020463	-0.00182785
0.30764	2447.54347	3e-08	5.4e-07	2.8e-07	1.7e-07	-0.0	2.95e-06	1.49e-06	1e-08	300.48649374	301.47649025	300.47680456	-6.731e-05	-0.00018466	-0.00182622
0.30769	2447.89241	3e-08	5.4e-07	2.8e-07	1.7e-07	-0.0	2.95e-06	1.49e-06	1e-08	300.48428613	301.47437455	300.47459369	-6.707e-05	-0.00021299	-0.00182455
0.30775	2448.24131	3e-08	5.4e-07	2.8e-07	1.7e-07	-0.0	2.95e-06	1.49e-06	1e-08	300.4820862	301.47193423	300.47242463	-6.718e-05	-0.00015803	-0.0018229
0.3078	2448.59017	3e-08	5.4e-07	2.8e-07	1.7e-07	-0.0	2.95e-06	1.49e-06	1e-08	300.47988294	301.47012364	300.47018085	-6.689e-05	-0.00020803	-0.0018211
0.30786	2448.939	3e-08	5.4e-07	2.8e-07	1.7e-07	-0.0	2.95e-06	1.49e-06	1e-08	300.4776891	301.46774008	300.4680094	-6.697e-05	-0.00021027	-0.00181938
0.30791	2449.28779	3e-08	5.4e-07	2.8e-07	1.7e-07	-0.0	2.95e-06	1.49e-06	1e-08	300.4754926	301.46533084	300.46584364	-6.701e-05	-0.00015445	-0.00181774
0.30797	2449.63654	3e-08	5.4e-07	2.8e-07	1.7e-07	-0.0	2.95e-06	1.49e-06	1e-08	300.47329465	301.46356113	300.46360186	-6.677e-05	-0.00020895	-0.00181597
0.30802	2449.98526	3e-08	5.4e-07	2.8e-07	1.7e-07	-0.0	2.95e-06	1.49e-06	1e-08	300.47110477	301.46116705	300.46143874	-6.683e-05	-0.00020769	-0.00181425
0.30808	2450.33394	3e-08	5.4e-07	2.8e-07	1.7e-07	-0.0	2.95e-06	1.49e-06	1e-08	300.46891287	301.45878741	300.45927636	-6.685e-05	-0.00015445	-0.0018126
0.30813	2450.68258	3e-08	5.4e-07	2.8e-07	1.7e-07	-0.0	2.95e-06	1.49e-06	1e-08	300.46672034	301.45701769	300.45704155	-6.672e-05	-0.00020643	-0.00181061
0.30819	2451.03119	3e-08	5.4e-07	2.8e-07	1.7e-07	-0.0	2.95e-06	1.49e-06	1e-08	300.46453184	301.45465238	300.45488237	-6.676e-05	-0.0001852	-0.00180901
0.30824	2451.37975	3e-08	5.4e-07	2.8e-07	1.7e-07	-0.0	2.95e-06	1.49e-06	1e-08	300.46234227	301.45253038	300.45269565	-6.64e-05	-0.00021349	-0.00180741
0.3083	2451.72828	3e-08	5.4e-07	2.8e-07	1.7e-07	-0.0	2.95e-06	1.49e-06	1e-08	300.46016432	301.45008422	300.45055042	-6.658e-05	-0.00015951	-0.00180573
0.30835	2452.07678	3e-08	5.4e-07	2.8e-07	1.7e-07	-0.0	2.95e-06	1.49e-06	1e-08	300.45798065	301.44825657	300.44833197	-6.652e-05	-0.00018545	-0.00180393
0.30841	2452.42523	3e-08	5.4e-07	2.8e-07	1.7e-07	-0.0	2.95e-06	1.49e-06	1e-08	300.4557988	301.44613164	300.44615241	-6.642e-05	-0.00019443	-0.00180211
0.30846	2452.77365	3e-08	5.4e-07	2.8e-07	1.7e-07	-0.0	2.95e-06	1.49e-06	1e-08	300.45362027	301.4439038	300.44398789	-6.64e-05	-0.00023672	-0.00180058
0.31853	2515.90268	3e-08	5.4e-07	2.8e-07	1.7e-07	-0.0	2.95e-06	1.49e-06	1e-08	300.08803405	301.07860606	300.07942087	-6.1e-05	-0.0001542	-0.00151237
0.31858	2516.24417	3e-08	5.4e-07	2.8e-07	1.7e-07	-0.0	2.95e-06	1.49e-06	1e-08	300.08603185	301.07683766	300.07759915	-6.1e-05	-0.0001542	-0.00151237
0.31864	2516.58563	3e-08	5.4e-07	2.8e-07	1.7e-07	-0.0	2.95e-06	1.49e-06	1e-08	300.08402965	301.07506926	300.07577742	-4.992e-05	-0.00015424	-0.00151116
0.31869	2516.92705	3e-08	5.4e-07	2.8e-07	1.7e-07	-0.0	2.95e-06	1.49e-06	1e-08	300.08239124	301.07330039	300.0739419	-5.465e-05	-0.00015424	-0.00150909
0.31875	2517.26843	3e-08	5.4e-07	2.8e-07	1.7e-07	-0.0	2.95e-06	1.49e-06	1e-08	300.08059752	301.07153156	300.0721159	-5.346e-05	-0.00015426	-0.00150637
0.3188	2517.60977	3e-08	5.4e-07	2.8e-07	1.7e-07	-0.0	2.95e-06	1.49e-06	1e-08	300.07884274	301.06976251	300.07029209	-5.346e-05	-0.00015426	-0.00150637
0.31886	2517.95107	3e-08	5.4e-07	2.8e-07	1.7e-07	-0.0	2.95e-06	1.49e-06	1e-08	300.07708797	301.06799345	300.06846828	-5.572e-05	-0.00015426	-0.0015041
0.31891	2518.29234	3e-08	5.4e-07	2.8e-07	1.7e-07	-0.0	2.95e-06	1.49e-06	1e-08	300.07525909	301.06622436	300.06665084	-5.655e-05	-0.00015426	-0.00150327
0.31897	2518.63356	3e-08	5.4e-07	2.8e-07	1.7e-07	-0.0	2.95e-06	1.49e-06	1e-08	300.07340307	301.06445526	300.06483572	-5.445e-05	-0.00015427	-0.00150154
0.31902	2518.97475	3e-08	5.4e-07	2.8e-07	1.7e-07	-0.0	2.95e-06	1.49e-06	1e-08	300.07161592	301.06268598	300.0630201	-5.282e-05	-0.00015429	-0.00150019
0.31908	2519.3159	3e-08	5.4e-07	2.8e-07	1.7e-07	-0.0	2.95e-06	1.49e-06	1e-08	300.06988236	301.06091658	300.0612041	-5.45e-05	-0.00015428	-0.00149945
0.31913	2519.65701	3e-08	5.4e-07	2.8e-07	1.7e-07	-0.0	2.95e-06	1.49e-06	1e-08	300.06809366	301.05914721	300.0593915	-5.684e-05	-0.00015428	-0.00149817
0.31919	2519.99809	3e-08	5.4e-07	2.8e-07	1.7e-07	-0.0	2.95e-06	1.49e-06	1e-08	300.06622791	301.05737787	300.05758398	-5.386e-05	-0.00015429	-0.00149645
0.31924	2520.33913	3e-08	5.4e-07	2.8e-07	1.7e-07	-0.0	2.95e-06	1.49e-06	1e-08	300.06446004	301.05560835	300.05577471	-5.549e-05	-0.00015429	-0.00149526
0.3193	2520.68012	3e-08	5.4e-07	2.8e-07	1.7e-07	-0.0	2.95e-06	1.49e-06	1e-08	300.0626389	301.05383883	300.05396939	-5.509e-05	-0.0001543	-0.00149386
0.31935	2521.02109	3e-08	5.4e-07	2.8e-07	1.7e-07	-0.0	2.95e-06	1.49e-06	1e-08	300.06083067	301.05206925	300.05216549	-5.504e-05	-0.0001543	-0.00149211
0.31941	2521.36201	3e-08	5.4e-07	2.8e-07	1.7e-07	-0.0	2.95e-06	1.49e-06	1e-08	300.05902406	301.0502996	300.05036399	-5.537e-05	-0.0001543	-0.00149113
0.31946	2521.70289	3e-08	5.4e-07	2.8e-07	1.7e-07	-0.0	2.95e-06	1.49e-06	1e-08	300.05720682	301.04852992	300.04856432	-5.484e-05	-0.00015431	-0.00149018
0.32953	2583.43908	3e-08	5.4e-07	2.8e-07	1.7e-07	-0.0	2.95e-06	1.49e-06	1e-08	299.7567881	300.7266831	299.7492136	-4.177e-05	-0.00015052	-0.00125051
0.32958	2583.77288	3e-08	5.4e-07	2.8e-07	1.7e-07	-0.0	2.95e-06	1.49e-06	1e-08	299.75541626	300.72495556	299.74772745	-4.177e-05	-0.00015052	-0.00125051
0.32964	2584.10665	3e-08	5.4e-07	2.8e-07	1.7e-07	-0.0	2.95e-06	1.49e-06	1e-08	299.75404441	300.72322801	299.7462413	-4.177e-05	-0.00015052	-0.00125051
0.32969	2584.44037	3e-08	5.4e-07	2.8e-07	1.7e-07	-0.0	2.95e-06	1.49e-06	1e-08	299.75267257	300.72150046	299.74475515	-4.177e-05	-0.00015052	-0.00125051
0.32975	2584.77406	3e-08	5.4e-07	2.8e-07	1.7e-07	-0.0	2.95e-06	1.49e-06	1e-08	299.75130072	300.71977292	299.743269	-4.448e-05	-0.00015049	-0.0012501
0.3298	2585.10771	3e-08	5.4e-07	2.8e-07	1.7e-07	-0.0	2.95e-06	1.49e-06	1e-08	299.74984014	300.71804564	299.74178718	-5.087e-05	-0.00015043	-0.001249
0.32986	2585.44132	3e-08	5.4e-07	2.8e-07	1.7e-07	-0.0	2.95e-06	1.49e-06	1e-08	299.74816943	300.71631906	299.74031581	-4.374e-05	-0.00015041	-0.00124767
0.32991	2585.77489	3e-08	5.4e-07	2.8e-07	1.7e-07	-0.0	2.95e-06	1.49e-06	1e-08	299.74673298	300.71459273	299.73883626	-4.78e-05	-0.00015031	-0.001245
0.32997	2586.10842	3e-08	5.4e-07	2.8e-07	1.7e-07	-0.0	2.95e-06	1.49e-06	1e-08	299.74516326	300.71286756	299.73736601	-4.87e-05	-0.00015028	-0.00124441
0.33002	2586.44191	3e-08	5.4e-07	2.8e-07	1.7e-07	-0.0	2.95e-06	1.49e-06	1e-08	299.74356391	300.71114266	299.73589783	-4.853e-05	-0.00015028	-0.00124438
0.33008	2586.77536	3e-08	5.4e-07	2.8e-07	1.7e-07	-0.0	2.95e-06	1.49e-06	1e-08	299.74197023	300.70941777	299.73442945	-4.128e-05	-0.00015026	-0.00124294
0.33013	2587.10878	3e-08	5.4e-07	2.8e-07	1.7e-07	-0.0	2.95e-06	1.49e-06	1e-08	299.74061459	300.70769319	299.73295286	-4.528e-05	-0.0001502	-0.00124184
0.33019	2587.44215	3e-08	5.4e-07	2.8e-07	1.7e-07	-0.0	2.95e-06	1.49e-06	1e-08	299.73912762	300.70596918	299.73148336	-4.441e-05	-0.00015013	-0.00123975
0.33024	2587.77549	3e-08	5.4e-07	2.8e-07	1.7e-07	-0.0	2.95e-06	1.49e-06	1e-08	299.73766904	300.70424597	299.73001549	-4.141e-05	-0.00015007	-0.00123759
0.3303	2588.10879	3e-08	5.4e-07	2.8e-07	1.7e-07	-0.0	2.95e-06	1.49e-06	1e-08	299.73630896	300.70252351	299.72854636	-4.141e-05	-0.00015007	-0.00123759
0.33035	2588.44204	3e-08	5.4e-07	2.8e-07	1.7e-07	-0.0	2.95e-06	1.49e-06	1e-08	299.73494889	300.70080105	299.72707722	-4.214e-05	-0.00015006	-0.00123745
0.33041	2588.77526	3e-08	5.4e-07	2.8e-07	1.7e-07	-0.0	2.95e-06	1.49e-06	1e-08	299.73356493	300.69907867	299.72560929	-4.985e-05	-0.00014998	-0.001236
0.33046	2589.10844	3e-08	5.4e-07	2.8e-07	1.7e-07	-0.0	2.95e-06	1.49e-06	1e-08	299.73192773	300.69735717	299.72415411	-4.459e-05	-0.00014996	-0.00123489
0.34053	2649.41998	3e-08	5.4e-07	2.8e-07	1.7e-07	-0.0	2.95e-06	1.49e-06	1e-08	299.48677878	300.39173315	299.47999205	-3.975e-05	-0.00014028	-0.001043
0.34058	2649.74591	3e-08	5.4e-07	2.8e-07	1.7e-07	-0.0	2.95e-06	1.49e-06	1e-08	299.48547285	300.39012191	299.47878011	-3.763e-05	-0.00014025	-0.00104247
0.34064	2650.07181	3e-08	5.4e-07	2.8e-07	1.7e-07	-0.0	2.95e-06	1.49e-06	1e-08	299.48423644	300.38851099	299.47756589	-3.393e-05	-0.0001402	-0.00104155
0.34069	2650.39766	3e-08	5.4e-07	2.8e-07	1.7e-07	-0.0	2.95e-06	1.49e-06	1e-08	299.48312175	300.38690063	299.47634769	-3.824e-05	-0.00014011	-0.00104033
0.34075	2650.72348	3e-08	5.4e-07	2.8e-07	1.7e-07	-0.0	2.95e-06	1.49e-06	1e-08	299.48186528	300.38529132	299.47513714	-3.74e-05	-0.00014003	-0.00103908
0.3408	2651.04926	3e-08	5.4e-07	2.8e-07	1.7e-07	-0.0	2.95e-06	1.49e-06	1e-08	299.48063649	300.38368292	299.47392705	-3.278e-05	-0.00013988	-0.00103653
0.34086	2651.37499	3e-08	5.4e-07	2.8e-07	1.7e-07	-0.0	2.95e-06	1.49e-06	1e-08	299.47955946	300.38207625	299.47271383	-3.278e-05	-0.00013988	-0.00103653
0.34091	2651.70069	3e-08	5.4e-07	2.8e-07	1.7e-07	-0.0	2.95e-06	1.49e-06	1e-08	299.47848243	300.38046958	299.47150062	-3.278e-05	-0.00013988	-0.00103653
0.34097	2652.02635	3e-08	5.4e-07	2.8e-07	1.7e-07	-0.0	2.95e-06	1.49e-06	1e-08	299.4774054	300.37886291	299.47028741	-3.849e-05	-0.00013983	-0.00103604
0.34102	2652.35196	3e-08	5.4e-07	2.8e-07	1.7e-07	-0.0	2.95e-06	1.49e-06	1e-08	299.47614089	300.37725682	299.46908282	-3.951e-05	-0.00013976	-0.0010351
0.34108	2652.67754	3e-08	5.4e-07	2.8e-07	1.7e-07	-0.0	2.95e-06	1.49e-06	1e-08	299.47484268	300.37565148	299.46788091	-3.834e-05	-0.00013963	-0.00103303
0.34113	2653.00308	3e-08	5.4e-07	2.8e-07	1.7e-07	-0.0	2.95e-06	1.49e-06	1e-08	299.47358311	300.37404766	299.46668006	-3.891e-05	-0.00013957	-0.00103221
0.34119	2653.32858	3e-08	5.4e-07	2.8e-07	1.7e-07	-0.0	2.95e-06	1.49e-06	1e-08	299.47230475	300.37244448	299.46548109	-3.891e-05	-0.00013957	-0.00103221
0.34124	2653.65403	3e-08	5.4e-07	2.8e-07	1.7e-07	-0.0	2.95e-06	1.49e-06	1e-08	299.47102638	300.3708413	299.46428212	-3.517e-05	-0.00013945	-0.00103027
0.3413	2653.97945	3e-08	5.4e-07	2.8e-07	1.7e-07	-0.0	2.95e-06	1.49e-06	1e-08	299.46987073	300.36923946	299.46308046	-3.512e-05	-0.00013945	-0.00103024
0.34135	2654.30483	3e-08	5.4e-07	2.8e-07	1.7e-07	-0.0	2.95e-06	1.49e-06	1e-08	299.46871688	300.36763765	299.46187876	-3.881e-05	-0.00013932	-0.00102848
0.34141	2654.63017	3e-08	5.4e-07	2.8e-07	1.7e-07	-0.0	2.95e-06	1.49e-06	1e-08	299.4674416	300.3660373	299.46068454	-3.929e-05	-0.0001393	-0.00102826
0.34146	2654.95547	3e-08	5.4e-07	2.8e-07	1.7e-07	-0.0	2.95e-06	1.49e-06	1e-08	299.46615052	300.36443715	299.45949129	-3.555e-05	-0.00013926	-0.00102737
0.35152	2713.80864	3e-08	5.4e-07	2.8e-07	1.7e-07	-0.0	2.95e-06	1.49e-06	1e-08	299.26502671	300.08444599	299.25912069	-3.105e-05	-0.00012682	-0.00086988
0.35158	2714.12651	3e-08	5.4e-07	2.8e-07	1.7e-07	-0.0	2.95e-06	1.49e-06	1e-08	299.26400631	300.08298834	299.25812075	-2.913e-05	-0.00012664	-0.00086786
0.35163	2714.44435	3e-08	5.4e-07	2.8e-07	1.7e-07	-0.0	2.95e-06	1.49e-06	1e-08	299.26304901	300.08153271	299.25712068	-2.913e-05	-0.00012664	-0.00086786
0.35169	2714.76215	3e-08	5.4e-07	2.8e-07	1.7e-07	-0.0	2.95e-06	1.49e-06	1e-08	299.26209171	300.08007708	299.25612062	-2.913e-05	-0.00012664	-0.00086786
0.35174	2715.0799	3e-08	5.4e-07	2.8e-07	1.7e-07	-0.0	2.95e-06	1.49e-06	1e-08	299.26113441	300.07862146	299.25512056	-3.331e-05	-0.00012642	-0.00086555
0.3518	2715.39762	3e-08	5.4e-07	2.8e-07	1.7e-07	-0.0	2.95e-06	1.49e-06	1e-08	299.26003973	300.07716838	299.2541293	-3.389e-05	-0.00012638	-0.00086523
0.35185	2715.71529	3e-08	5.4e-07	2.8e-07	1.7e-07	-0.0	2.95e-06	1.49e-06	1e-08	299.25892566	300.07571567	299.25313928	-3.389e-05	-0.00012638	-0.00086523
0.35191	2716.03293	3e-08	5.4e-07	2.8e-07	1.7e-07	-0.0	2.95e-06	1.49e-06	1e-08	299.2578116	300.07426295	299.25214926	-2.961e-05	-0.00012635	-0.00086466
0.35196	2716.35052	3e-08	5.4e-07	2.8e-07	1.7e-07	-0.0	2.95e-06	1.49e-06	1e-08	299.25683849	300.07281069	299.25115396	-2.621e-05	-0.0001263	-0.00086404
0.35202	2716.66807	3e-08	5.4e-07	2.8e-07	1.7e-07	-0.0	2.95e-06	1.49e-06	1e-08	299.25597716	300.07135895	299.25015468	-3.275e-05	-0.00012618	-0.00086299
0.35207	2716.98558	3e-08	5.4e-07	2.8e-07	1.7e-07	-0.0	2.95e-06	1.49e-06	1e-08	299.25490061	300.06990855	299.24916592	-2.833e-05	-0.00012606	-0.00086146
0.35213	2717.30305	3e-08	5.4e-07	2.8e-07	1.7e-07	-0.0	2.95e-06	1.49e-06	1e-08	299.25396956	300.06845958	299.24817291	-2.581e-05	-0.00012598	-0.00086059
0.35218	2717.62048	3e-08	5.4e-07	2.8e-07	1.7e-07	-0.0	2.95e-06	1.49e-06	1e-08	299.25312137	300.06701145	299.24717747	-2.581e-05	-0.00012598	-0.00086059
0.35224	2717.93787	3e-08	5.4e-07	2.8e-07	1.7e-07	-0.0	2.95e-06	1.49e-06	1e-08	299.25227318	300.06556331	299.24618204	-3.086e-05	-0.00012594	-0.00086026
0.35229	2718.25522	3e-08	5.4e-07	2.8e-07	1.7e-07	-0.0	2.95e-06	1.49e-06	1e-08	299.25125885	300.0641157	299.24519411	-3.196e-05	-0.00012587	-0.00085952
0.35235	2718.57252	3e-08	5.4e-07	2.8e-07	1.7e-07	-0.0	2.95e-06	1.49e-06	1e-08	299.25020821	300.06266891	299.24420866	-3.13e-05	-0.00012565	-0.00085716
0.3524	2718.88979	3e-08	5.4e-07	2.8e-07	1.7e-07	-0.0	2.95e-06	1.49e-06	1e-08	299.24917956	300.06122458	299.24322529	-3.13e-05	-0.00012565	-0.00085712
0.35246	2719.20701	3e-08	5.4e-07	2.8e-07	1.7e-07	-0.0	2.95e-06	1.49e-06	1e-08	299.2481507	300.05978029	299.24224197	-3.112e-05	-0.00012563	-0.0008569
0.36252	2776.56592	3e-08	5.4e-07	2.8e-07	1.7e-07	-0.0	2.95e-06	1.49e-06	1e-08	299.08206578	299.80935277	299.07689855	-2.691e-05	-0.00011235	-0.00072661
0.36258	2776.87554	3e-08	5.4e-07	2.8e-07	1.7e-07	-0.0	2.95e-06	1.49e-06	1e-08	299.08118102	299.80806056	299.07607368	-2.811e-05	-0.0001123	-0.00072617
0.36263	2777.18512	3e-08	5.4e-07	2.8e-07	1.7e-07	-0.0	2.95e-06	1.49e-06	1e-08	299.08025682	299.80676896	299.07525105	-2.686e-05	-0.00011228	-0.00072599
0.36269	2777.49465	3e-08	5.4e-07	2.8e-07	1.7e-07	-0.0	2.95e-06	1.49e-06	1e-08	299.07937379	299.80547754	299.07442688	-2.236e-05	-0.00011222	-0.00072535
0.36274	2777.80415	3e-08	5.4e-07	2.8e-07	1.7e-07	-0.0	2.95e-06	1.49e-06	1e-08	299.07863857	299.80418679	299.07359722	-2.625e-05	-0.00011213	-0.00072456
0.3628	2778.1136	3e-08	5.4e-07	2.8e-07	1.7e-07	-0.0	2.95e-06	1.49e-06	1e-08	299.07777542	299.80289717	299.07277399	-2.393e-05	-0.00011195	-0.00072295
0.36285	2778.42301	3e-08	5.4e-07	2.8e-07	1.7e-07	-0.0	2.95e-06	1.49e-06	1e-08	299.07698857	299.80160953	299.07194952	-2.238e-05	-0.00011186	-0.00072204
0.36291	2778.73238	3e-08	5.4e-07	2.8e-07	1.7e-07	-0.0	2.95e-06	1.49e-06	1e-08	299.07625259	299.800323	299.07112402	-2.238e-05	-0.00011186	-0.00072204
0.36296	2779.0417	3e-08	5.4e-07	2.8e-07	1.7e-07	-0.0	2.95e-06	1.49e-06	1e-08	299.0755166	299.79903648	299.07029852	-2.238e-05	-0.00011186	-0.00072204
0.36302	2779.35099	3e-08	5.4e-07	2.8e-07	1.7e-07	-0.0	2.95e-06	1.49e-06	1e-08	299.07478062	299.79774995	299.06947302	-2.86e-05	-0.00011174	-0.00072117
0.36307	2779.66023	3e-08	5.4e-07	2.8e-07	1.7e-07	-0.0	2.95e-06	1.49e-06	1e-08	299.07384026	299.79646475	299.06865731	-2.862e-05	-0.0001117	-0.00072079
0.36313	2779.96943	3e-08	5.4e-07	2.8e-07	1.7e-07	-0.0	2.95e-06	1.49e-06	1e-08	299.07289936	299.79518005	299.0678421	-2.209e-05	-0.00011162	-0.00071994
0.36318	2780.27859	3e-08	5.4e-07	2.8e-07	1.7e-07	-0.0	2.95e-06	1.49e-06	1e-08	299.07217311	299.79389621	299.0670188	-2.66e-05	-0.00011148	-0.00071884
0.36324	2780.5877	3e-08	5.4e-07	2.8e-07	1.7e-07	-0.0	2.95e-06	1.49e-06	1e-08	299.07129842	299.79261393	299.0662032	-3.046e-05	-0.00011137	-0.0007179
0.36329	2780.89678	3e-08	5.4e-07	2.8e-07	1.7e-07	-0.0	2.95e-06	1.49e-06	1e-08	299.07029677	299.791333	299.06539417	-3.046e-05	-0.00011137	-0.0007179
0.36335	2781.20581	3e-08	5.4e-07	2.8e-07	1.7e-07	-0.0	2.95e-06	1.49e-06	1e-08	299.06929513	299.79005206	299.06458514	-2.566e-05	-0.00011136	-0.00071771
0.3634	2781.5148	3e-08	5.4e-07	2.8e-07	1.7e-07	-0.0	2.95e-06	1.49e-06	1e-08	299.06845154	299.7887712	299.06376962	-2.206e-05	-0.0001113	-0.00071712
0.36346	2781.82375	3e-08	5.4e-07	2.8e-07	1.7e-07	-0.0	2.95e-06	1.49e-06	1e-08	299.06772636	299.787491	299.0629498	-2.338e-05	-0.00011112	-0.0007155
0.37352	2837.65013	3e-08	5.4e-07	2.8e-07	1.7e-07	-0.0	2.95e-06	1.49e-06	1e-08	298.93032235	299.56709165	298.92587742	-2.463e-05	-9.818e-05	-0.00060795
0.37358	2837.95127	3e-08	5.4e-07	2.8e-07	1.7e-07	-0.0	2.95e-06	1.49e-06	1e-08	298.92951236	299.56596176	298.9251961	-2.463e-05	-9.818e-05	-0.00060795
0.37363	2838.25237	3e-08	5.4e-07	2.8e-07	1.7e-07	-0.0	2.95e-06	1.49e-06	1e-08	298.92870238	299.56483187	298.92451478	-2.143e-05	-9.816e-05	-0.00060765
0.37369	2838.55343	3e-08	5.4e-07	2.8e-07	1.7e-07	-0.0	2.95e-06	1.49e-06	1e-08	298.92799776	299.56370231	298.92382934	-1.636e-05	-9.811e-05	-0.00060718
0.37374	2838.85445	3e-08	5.4e-07	2.8e-07	1.7e-07	-0.0	2.95e-06	1.49e-06	1e-08	298.92745964	299.56257328	298.92313739	-2.284e-05	-9.8e-05	-0.00060644
0.3738	2839.15542	3e-08	5.4e-07	2.8e-07	1.7e-07	-0.0	2.95e-06	1.49e-06	1e-08	298.92670851	299.56144554	298.92245541	-2.064e-05	-9.791e-05	-0.00060569
0.37385	2839.45635	3e-08	5.4e-07	2.8e-07	1.7e-07	-0.0	2.95e-06	1.49e-06	1e-08	298.92602967	299.56031883	298.92177128	-1.624e-05	-9.779e-05	-0.00060469
0.37391	2839.75723	3e-08	5.4e-07	2.8e-07	1.7e-07	-0.0	2.95e-06	1.49e-06	1e-08	298.92549563	299.55919343	298.9210822	-1.624e-05	-9.779e-05	-0.00060469
0.37396	2840.05808	3e-08	5.4e-07	2.8e-07	1.7e-07	-0.0	2.95e-06	1.49e-06	1e-08	298.92496158	299.55806803	298.92039312	-1.9e-05	-9.777e-05	-0.00060457
0.37402	2840.35888	3e-08	5.4e-07	2.8e-07	1.7e-07	-0.0	2.95e-06	1.49e-06	1e-08	298.9243366	299.5569429	298.91970806	-2.399e-05	-9.769e-05	-0.00060405
0.37407	2840.65963	3e-08	5.4e-07	2.8e-07	1.7e-07	-0.0	2.95e-06	1.49e-06	1e-08	298.92354777	299.55581871	298.91903061	-2.195e-05	-9.753e-05	-0.00060276
0.37413	2840.96035	3e-08	5.4e-07	2.8e-07	1.7e-07	-0.0	2.95e-06	1.49e-06	1e-08	298.92282583	299.55469634	298.9183519	-2.207e-05	-9.747e-05	-0.00060232
0.37418	2841.26102	3e-08	5.4e-07	2.8e-07	1.7e-07	-0.0	2.95e-06	1.49e-06	1e-08	298.92210003	299.55357461	298.91767388	-2.207e-05	-9.747e-05	-0.00060232
0.37424	2841.56165	3e-08	5.4e-07	2.8e-07	1.7e-07	-0.0	2.95e-06	1.49e-06	1e-08	298.92137423	299.55245288	298.91699587	-1.998e-05	-9.726e-05	-0.00060061
0.37429	2841.86223	3e-08	5.4e-07	2.8e-07	1.7e-07	-0.0	2.95e-06	1.49e-06	1e-08	298.92071718	299.55133361	298.91631703	-1.968e-05	-9.723e-05	-0.00060036
0.37435	2842.16277	3e-08	5.4e-07	2.8e-07	1.7e-07	-0.0	2.95e-06	1.49e-06	1e-08	298.92006998	299.5502147	298.91563807	-1.968e-05	-9.723e-05	-0.00060036
0.3744	2842.46327	3e-08	5.4e-07	2.8e-07	1.7e-07	-0.0	2.95e-06	1.49e-06	1e-08	298.91942279	299.54909579	298.91495912	-2.048e-05	-9.718e-05	-0.00060002
0.37446	2842.76373	3e-08	5.4e-07	2.8e-07	1.7e-07	-0.0	2.95e-06	1.49e-06	1e-08	298.91874935	299.5479774	298.91428169	-2.431e-05	-9.696e-05	-0.00059838
0.38452	2897.01659	3e-08	5.4e-07	2.8e-07	1.7e-07	-0.0	2.95e-06	1.49e-06	1e-08	298.80394987	299.3562369	298.80031322	-1.813e-05	-8.5e-05	-0.00050941
0.38458	2897.30903	3e-08	5.4e-07	2.8e-07	1.7e-07	-0.0	2.95e-06	1.49e-06	1e-08	298.80335355	299.35525826	298.79974265	-1.813e-05	-8.5e-05	-0.00050941
0.38463	2897.60142	3e-08	5.4e-07	2.8e-07	1.7e-07	-0.0	2.95e-06	1.49e-06	1e-08	298.80275722	299.35427962	298.79917207	-1.806e-05	-8.499e-05	-0.00050937
0.38469	2897.89377	3e-08	5.4e-07	2.8e-07	1.7e-07	-0.0	2.95e-06	1.49e-06	1e-08	298.80216329	299.35330104	298.79860144	-1.485e-05	-8.477e-05	-0.00050767
0.38474	2898.18607	3e-08	5.4e-07	2.8e-07	1.7e-07	-0.0	2.95e-06	1.49e-06	1e-08	298.80167472	299.35232509	298.79802838	-1.485e-05	-8.477e-05	-0.00050767
0.3848	2898.47833	3e-08	5.4e-07	2.8e-07	1.7e-07	-0.0	2.95e-06	1.49e-06	1e-08	298.80118615	299.35134914	298.79745531	-1.485e-05	-8.477e-05	-0.00050767
0.38485	2898.77055	3e-08	5.4e-07	2.8e-07	1.7e-07	-0.0	2.95e-06	1.49e-06	1e-08	298.80069757	299.35037319	298.79688225	-1.563e-05	-8.475e-05	-0.00050757
0.38491	2899.06272	3e-08	5.4e-07	2.8e-07	1.7e-07	-0.0	2.95e-06	1.49e-06	1e-08	298.8001835	299.34939743	298.79631039	-2.134e-05	-8.463e-05	-0.00050683
0.38496	2899.35485	3e-08	5.4e-07	2.8e-07	1.7e-07	-0.0	2.95e-06	1.49e-06	1e-08	298.79948139	299.34842306	298.79574743	-1.942e-05	-8.46e-05	-0.00050662
0.38502	2899.64694	3e-08	5.4e-07	2.8e-07	1.7e-07	-0.0	2.95e-06	1.49e-06	1e-08	298.79884253	299.34744897	298.79518204	-1.396e-05	-8.454e-05	-0.00050602
0.38507	2899.93897	3e-08	5.4e-07	2.8e-07	1.7e-07	-0.0	2.95e-06	1.49e-06	1e-08	298.79838348	299.34647566	298.79460971	-1.646e-05	-8.451e-05	-0.00050586
0.38513	2900.23097	3e-08	5.4e-07	2.8e-07	1.7e-07	-0.0	2.95e-06	1.49e-06	1e-08	298.79784196	299.3455027	298.79404108	-1.86e-05	-8.444e-05	-0.00050542
0.38518	2900.52292	3e-08	5.4e-07	2.8e-07	1.7e-07	-0.0	2.95e-06	1.49e-06	1e-08	298.79723018	299.34453051	298.79347598	-1.793e-05	-8.426e-05	-0.00050413
0.38524	2900.81483	3e-08	5.4e-07	2.8e-07	1.7e-07	-0.0	2.95e-06	1.49e-06	1e-08	298.79664053	299.34356039	298.79291149	-1.827e-05	-8.418e-05	-0.00050359
0.38529	2901.10669	3e-08	5.4e-07	2.8e-07	1.7e-07	-0.0	2.95e-06	1.49e-06	1e-08	298.79603968	299.34259114	298.79234813	-1.827e-05	-8.418e-05	-0.00050359
0.38535	2901.39851	3e-08	5.4e-07	2.8e-07	1.7e-07	-0.0	2.95e-06	1.49e-06	1e-08	298.79543882	299.34162189	298.79178476	-1.827e-05	-8.418e-05	-0.00050359
0.3854	2901.69029	3e-08	5.4e-07	2.8e-07	1.7e-07	-0.0	2.95e-06	1.49e-06	1e-08	298.79483797	299.34065264	298.79122139	-1.56e-05	-8.401e-05	-0.00050232
0.38546	2901.98202	3e-08	5.4e-07	2.8e-07	1.7e-07	-0.0	2.95e-06	1.49e-06	1e-08	298.7943247	299.33968538	298.79065584	-1.555e-05	-8.4e-05	-0.00050229
0.39552	2954.61734	3e-08	5.4e-07	2.8e-07	1.7e-07	-0.0	2.95e-06	1.49e-06	1e-08	298.69881586	299.17420337	298.69558613	-1.122e-05	-7.32e-05	-0.00042809
0.39558	2954.90083	3e-08	5.4e-07	2.8e-07	1.7e-07	-0.0	2.95e-06	1.49e-06	1e-08	298.69844659	299.17336021	298.69510349	-1.758e-05	-7.312e-05	-0.00042764
0.39563	2955.18426	3e-08	5.4e-07	2.8e-07	1.7e-07	-0.0	2.95e-06	1.49e-06	1e-08	298.69786812	299.17251803	298.69463029	-1.532e-05	-7.307e-05	-0.00042731
0.39569	2955.46765	3e-08	5.4e-07	2.8e-07	1.7e-07	-0.0	2.95e-06	1.49e-06	1e-08	298.697364	299.17167635	298.69415433	-1.407e-05	-7.3e-05	-0.00042679
0.39574	2955.751	3e-08	5.4e-07	2.8e-07	1.7e-07	-0.0	2.95e-06	1.49e-06	1e-08	298.69690094	299.17083553	298.69367723	-1.767e-05	-7.284e-05	-0.00042582
0.3958	2956.0343	3e-08	5.4e-07	2.8e-07	1.7e-07	-0.0	2.95e-06	1.49e-06	1e-08	298.69631968	299.1699965	298.69320632	-1.767e-05	-7.284e-05	-0.00042582
0.39585	2956.31756	3e-08	5.4e-07	2.8e-07	1.7e-07	-0.0	2.95e-06	1.49e-06	1e-08	298.69573841	299.16915746	298.69273542	-1.767e-05	-7.284e-05	-0.00042582
0.39591	2956.60077	3e-08	5.4e-07	2.8e-07	1.7e-07	-0.0	2.95e-06	1.49e-06	1e-08	298.69515715	299.16831843	298.69226451	-1.095e-05	-7.28e-05	-0.00042538
0.39596	2956.88393	3e-08	5.4e-07	2.8e-07	1.7e-07	-0.0	2.95e-06	1.49e-06	1e-08	298.69479689	299.16747995	298.69178472	-1.269e-05	-7.274e-05	-0.00042508
0.39602	2957.16705	3e-08	5.4e-07	2.8e-07	1.7e-07	-0.0	2.95e-06	1.49e-06	1e-08	298.69437949	299.16664204	298.69130773	-1.658e-05	-7.268e-05	-0.00042475
0.39607	2957.45012	3e-08	5.4e-07	2.8e-07	1.7e-07	-0.0	2.95e-06	1.49e-06	1e-08	298.69383415	299.16580483	298.69083657	-1.057e-05	-7.253e-05	-0.00042361
0.39613	2957.73315	3e-08	5.4e-07	2.8e-07	1.7e-07	-0.0	2.95e-06	1.49e-06	1e-08	298.69348651	299.16496939	298.69035836	-1.04e-05	-7.253e-05	-0.00042358
0.39618	2958.01613	3e-08	5.4e-07	2.8e-07	1.7e-07	-0.0	2.95e-06	1.49e-06	1e-08	298.6931444	299.164134	298.68987995	-1.04e-05	-7.253e-05	-0.00042358
0.39624	2958.29907	3e-08	5.4e-07	2.8e-07	1.7e-07	-0.0	2.95e-06	1.49e-06	1e-08	298.69280229	299.16329862	298.68940154	-1.753e-05	-7.245e-05	-0.0004232
0.39629	2958.58196	3e-08	5.4e-07	2.8e-07	1.7e-07	-0.0	2.95e-06	1.49e-06	1e-08	298.69222554	299.16246411	298.68893356	-1.601e-05	-7.24e-05	-0.00042286
0.39635	2958.86481	3e-08	5.4e-07	2.8e-07	1.7e-07	-0.0	2.95e-06	1.49e-06	1e-08	298.69169891	299.16163015	298.68846386	-1.435e-05	-7.232e-05	-0.00042232
0.3964	2959.14761	3e-08	5.4e-07	2.8e-07	1.7e-07	-0.0	2.95e-06	1.49e-06	1e-08	298.6912267	299.16079707	298.68799248	-1.762e-05	-7.22e-05	-0.00042155
0.39646	2959.43036	3e-08	5.4e-07	2.8e-07	1.7e-07	-0.0	2.95e-06	1.49e-06	1e-08	298.6906469	299.15996544	298.68752661	-1.762e-05	-7.22e-05	-0.00042155
0.40652	3010.40068	3e-08	5.4e-07	2.8e-07	1.7e-07	-0.0	2.95e-06	1.49e-06	1e-08	298.61066095	299.01802667	298.60808919	-1.156e-05	-6.257e-05	-0.00035915
0.40657	3010.67494	3e-08	5.4e-07	2.8e-07	1.7e-07	-0.0	2.95e-06	1.49e-06	1e-08	298.61028042	299.01730571	298.60768892	-9.78e-06	-6.249e-05	-0.00035859
0.40663	3010.94915	3e-08	5.4e-07	2.8e-07	1.7e-07	-0.0	2.95e-06	1.49e-06	1e-08	298.6099587	299.0165857	298.60728682	-9.78e-06	-6.249e-05	-0.00035859
0.40668	3011.22331	3e-08	5.4e-07	2.8e-07	1.7e-07	-0.0	2.95e-06	1.49e-06	1e-08	298.60963697	299.0158657	298.60688471	-1.077e-05	-6.247e-05	-0.00035849
0.40674	3011.49743	3e-08	5.4e-07	2.8e-07	1.7e-07	-0.0	2.95e-06	1.49e-06	1e-08	298.60928266	299.01514591	298.60648411	-1.518e-05	-6.239e-05	-0.00035804
0.40679	3011.7715	3e-08	5.4e-07	2.8e-07	1.7e-07	-0.0	2.95e-06	1.49e-06	1e-08	298.60878313	299.01442708	298.60609021	-1.262e-05	-6.235e-05	-0.00035779
0.40685	3012.04553	3e-08	5.4e-07	2.8e-07	1.7e-07	-0.0	2.95e-06	1.49e-06	1e-08	298.60836788	299.01370861	298.60569302	-9.8e-06	-6.232e-05	-0.00035752
0.4069	3012.3195	3e-08	5.4e-07	2.8e-07	1.7e-07	-0.0	2.95e-06	1.49e-06	1e-08	298.60804539	299.01299055	298.60529221	-1.499e-05	-6.215e-05	-0.00035658
0.40696	3012.59343	3e-08	5.4e-07	2.8e-07	1.7e-07	-0.0	2.95e-06	1.49e-06	1e-08	298.60755222	299.01227436	298.60489977	-1.655e-05	-6.211e-05	-0.00035629
0.40701	3012.86732	3e-08	5.4e-07	2.8e-07	1.7e-07	-0.0	2.95e-06	1.49e-06	1e-08	298.60700774	299.01155875	298.60450985	-1.655e-05	-6.211e-05	-0.00035629
0.40707	3013.14115	3e-08	5.4e-07	2.8e-07	1.7e-07	-0.0	2.95e-06	1.49e-06	1e-08	298.60646325	299.01084314	298.60411993	-1.655e-05	-6.211e-05	-0.00035629
0.40712	3013.41494	3e-08	5.4e-07	2.8e-07	1.7e-07	-0.0	2.95e-06	1.49e-06	1e-08	298.60591877	299.01012752	298.60373002	-6.32e-06	-6.21e-05	-0.00035606
0.40718	3013.68869	3e-08	5.4e-07	2.8e-07	1.7e-07	-0.0	2.95e-06	1.49e-06	1e-08	298.60571064	299.00941201	298.60332606	-1.128e-05	-6.203e-05	-0.00035573
0.40723	3013.96238	3e-08	5.4e-07	2.8e-07	1.7e-07	-0.0	2.95e-06	1.49e-06	1e-08	298.60533948	299.00869725	298.60292943	-9.75e-06	-6.191e-05	-0.00035493
0.40729	3014.23603	3e-08	5.4e-07	2.8e-07	1.7e-07	-0.0	2.95e-06	1.49e-06	1e-08	298.60501856	299.00798391	298.60253161	-9.67e-06	-6.19e-05	-0.0003549
0.40734	3014.50963	3e-08	5.4e-07	2.8e-07	1.7e-07	-0.0	2.95e-06	1.49e-06	1e-08	298.60470027	299.00727062	298.60213372	-1.087e-05	-6.187e-05	-0.0003547
0.4074	3014.78319	3e-08	5.4e-07	2.8e-07	1.7e-07	-0.0	2.95e-06	1.49e-06	1e-08	298.60434267	299.00655772	298.60173773	-1.335e-05	-6.18e-05	-0.0003543
0.40745	3015.0567	3e-08	5.4e-07	2.8e-07	1.7e-07	-0.0	2.95e-06	1.49e-06	1e-08	298.60390351	299.00584564	298.60134569	-1.185e-05	-6.176e-05	-0.00035406
0.41752	3064.3105	3e-08	5.4e-07	2.8e-07	1.7e-07	-0.0	2.95e-06	1.49e-06	1e-08	298.53723906	298.88464463	298.53484513	-7.38e-06	-5.334e-05	-0.00030182
0.41757	3064.57524	3e-08	5.4e-07	2.8e-07	1.7e-07	-0.0	2.95e-06	1.49e-06	1e-08	298.5369963	298.88402978	298.53450653	-9.7e-06	-5.332e-05	-0.00030169
0.41763	3064.83994	3e-08	5.4e-07	2.8e-07	1.7e-07	-0.0	2.95e-06	1.49e-06	1e-08	298.53667694	298.88341526	298.53417135	-1.479e-05	-5.325e-05	-0.0003014
0.41768	3065.10458	3e-08	5.4e-07	2.8e-07	1.7e-07	-0.0	2.95e-06	1.49e-06	1e-08	298.53619021	298.88280146	298.53384363	-9.5e-06	-5.322e-05	-0.0003011
0.41774	3065.36918	3e-08	5.4e-07	2.8e-07	1.7e-07	-0.0	2.95e-06	1.49e-06	1e-08	298.53587764	298.88218804	298.53350884	-9.45e-06	-5.317e-05	-0.00030081
0.41779	3065.63373	3e-08	5.4e-07	2.8e-07	1.7e-07	-0.0	2.95e-06	1.49e-06	1e-08	298.53556653	298.88157517	298.53317434	-1.453e-05	-5.305e-05	-0.00030014
0.41785	3065.89823	3e-08	5.4e-07	2.8e-07	1.7e-07	-0.0	2.95e-06	1.49e-06	1e-08	298.53508848	298.88096373	298.53284772	-1.453e-05	-5.305e-05	-0.00030014
0.4179	3066.16268	3e-08	5.4e-07	2.8e-07	1.7e-07	-0.0	2.95e-06	1.49e-06	1e-08	298.53461044	298.88035229	298.53252111	-1.453e-05	-5.305e-05	-0.00030014
0.41796	3066.42708	3e-08	5.4e-07	2.8e-07	1.7e-07	-0.0	2.95e-06	1.49e-06	1e-08	298.5341324	298.87974085	298.5321945	-6.17e-06	-5.304e-05	-0.00029993
0.41801	3066.69144	3e-08	5.4e-07	2.8e-07	1.7e-07	-0.0	2.95e-06	1.49e-06	1e-08	298.53392921	298.87912955	298.53185643	-9.3e-06	-5.295e-05	-0.00029947
0.41807	3066.95574	3e-08	5.4e-07	2.8e-07	1.7e-07	-0.0	2.95e-06	1.49e-06	1e-08	298.53362307	298.87851921	298.5315233	-8.91e-06	-5.287e-05	-0.00029895
0.41812	3067.22	3e-08	5.4e-07	2.8e-07	1.7e-07	-0.0	2.95e-06	1.49e-06	1e-08	298.53332991	298.87790985	298.53119021	-8.91e-06	-5.287e-05	-0.00029895
0.41818	3067.48421	3e-08	5.4e-07	2.8e-07	1.7e-07	-0.0	2.95e-06	1.49e-06	1e-08	298.53303676	298.87730048	298.53085713	-9.57e-06	-5.282e-05	-0.00029868
0.41823	3067.74837	3e-08	5.4e-07	2.8e-07	1.7e-07	-0.0	2.95e-06	1.49e-06	1e-08	298.53272171	298.87669164	298.53052529	-1.088e-05	-5.273e-05	-0.00029815
0.41829	3068.01248	3e-08	5.4e-07	2.8e-07	1.7e-07	-0.0	2.95e-06	1.49e-06	1e-08	298.53236349	298.87608384	298.53019591	-1.088e-05	-5.273e-05	-0.00029815
0.41834	3068.27655	3e-08	5.4e-07	2.8e-07	1.7e-07	-0.0	2.95e-06	1.49e-06	1e-08	298.53200528	298.87547605	298.52986653	-9.97e-06	-5.27e-05	-0.00029793
0.4184	3068.54056	3e-08	5.4e-07	2.8e-07	1.7e-07	-0.0	2.95e-06	1.49e-06	1e-08	298.53167709	298.87486865	298.52953613	-7.72e-06	-5.261e-05	-0.00029737
0.41845	3068.80453	3e-08	5.4e-07	2.8e-07	1.7e-07	-0.0	2.95e-06	1.49e-06	1e-08	298.53142316	298.87426223	298.52920323	-7.72e-06	-5.261e-05	-0.00029737
0.42852	3116.28573	3e-08	5.4e-07	2.8e-07	1.7e-07	-0.0	2.95e-06	1.49e-06	1e-08	298.47514054	298.77111152	298.47348824	-6.13e-06	-4.536e-05	-0.00025384
0.42857	3116.54064	3e-08	5.4e-07	2.8e-07	1.7e-07	-0.0	2.95e-06	1.49e-06	1e-08	298.47493864	298.7705886	298.47320407	-7.43e-06	-4.528e-05	-0.00025339
0.42863	3116.79549	3e-08	5.4e-07	2.8e-07	1.7e-07	-0.0	2.95e-06	1.49e-06	1e-08	298.47469397	298.7700666	298.47292224	-6.48e-06	-4.523e-05	-0.00025308
0.42868	3117.0503	3e-08	5.4e-07	2.8e-07	1.7e-07	-0.0	2.95e-06	1.49e-06	1e-08	298.47448083	298.76954517	298.47263943	-6.48e-06	-4.523e-05	-0.00025308
0.42874	3117.30505	3e-08	5.4e-07	2.8e-07	1.7e-07	-0.0	2.95e-06	1.49e-06	1e-08	298.47426769	298.76902373	298.47235662	-8.48e-06	-4.518e-05	-0.00025284
0.42879	3117.55976	3e-08	5.4e-07	2.8e-07	1.7e-07	-0.0	2.95e-06	1.49e-06	1e-08	298.4739886	298.76850284	298.47207689	-1.019e-05	-4.514e-05	-0.00025263
0.42885	3117.81442	3e-08	5.4e-07	2.8e-07	1.7e-07	-0.0	2.95e-06	1.49e-06	1e-08	298.47365314	298.7679824	298.47179981	-8.06e-06	-4.511e-05	-0.0002524
0.4289	3118.06902	3e-08	5.4e-07	2.8e-07	1.7e-07	-0.0	2.95e-06	1.49e-06	1e-08	298.47338771	298.76746233	298.47152002	-6.22e-06	-4.508e-05	-0.0002522
0.42896	3118.32358	3e-08	5.4e-07	2.8e-07	1.7e-07	-0.0	2.95e-06	1.49e-06	1e-08	298.47318289	298.7669426	298.47123788	-8.31e-06	-4.505e-05	-0.00025206
0.42901	3118.57808	3e-08	5.4e-07	2.8e-07	1.7e-07	-0.0	2.95e-06	1.49e-06	1e-08	298.47290934	298.76642321	298.47095883	-9.35e-06	-4.501e-05	-0.00025184
0.42907	3118.83254	3e-08	5.4e-07	2.8e-07	1.7e-07	-0.0	2.95e-06	1.49e-06	1e-08	298.47260152	298.76590428	298.47068149	-7.92e-06	-4.497e-05	-0.00025156
0.42912	3119.08694	3e-08	5.4e-07	2.8e-07	1.7e-07	-0.0	2.95e-06	1.49e-06	1e-08	298.47234092	298.76538585	298.47040247	-1.021e-05	-4.48e-05	-0.00025061
0.42918	3119.3413	3e-08	5.4e-07	2.8e-07	1.7e-07	-0.0	2.95e-06	1.49e-06	1e-08	298.4720049	298.76486933	298.47012777	-1.021e-05	-4.48e-05	-0.00025061
0.42923	3119.5956	3e-08	5.4e-07	2.8e-07	1.7e-07	-0.0	2.95e-06	1.49e-06	1e-08	298.47166888	298.76435282	298.46985306	-1.021e-05	-4.48e-05	-0.00025061
0.42929	3119.84986	3e-08	5.4e-07	2.8e-07	1.7e-07	-0.0	2.95e-06	1.49e-06	1e-08	298.47133287	298.7638363	298.46957836	-1.021e-05	-4.48e-05	-0.00025061
0.42934	3120.10406	3e-08	5.4e-07	2.8e-07	1.7e-07	-0.0	2.95e-06	1.49e-06	1e-08	298.47099685	298.76331978	298.46930366	-8.35e-06	-4.478e-05	-0.00025047
0.4294	3120.35822	3e-08	5.4e-07	2.8e-07	1.7e-07	-0.0	2.95e-06	1.49e-06	1e-08	298.47072205	298.76280349	298.46902651	-4.24e-06	-4.474e-05	-0.00025015
0.42945	3120.61232	3e-08	5.4e-07	2.8e-07	1.7e-07	-0.0	2.95e-06	1.49e-06	1e-08	298.47058242	298.76228768	298.46874399	-5.06e-06	-4.473e-05	-0.0002501
0.43952	3166.25947	3e-08	5.4e-07	2.8e-07	1.7e-07	-0.0	2.95e-06	1.49e-06	1e-08	298.42382482	298.6747148	298.42198336	-5.46e-06	-3.846e-05	-0.00021342
0.43957	3166.50419	3e-08	5.4e-07	2.8e-07	1.7e-07	-0.0	2.95e-06	1.49e-06	1e-08	298.42364498	298.67427133	298.42174532	-1.067e-05	-3.838e-05	-0.00021304
0.43963	3166.74886	3e-08	5.4e-07	2.8e-07	1.7e-07	-0.0	2.95e-06	1.49e-06	1e-08	298.42329364	298.67382875	298.42151501	-1.138e-05	-3.837e-05	-0.00021299
0.43968	3166.99348	3e-08	5.4e-07	2.8e-07	1.7e-07	-0.0	2.95e-06	1.49e-06	1e-08	298.4229191	298.6733863	298.42128575	-5.91e-06	-3.834e-05	-0.00021274
0.43974	3167.23804	3e-08	5.4e-07	2.8e-07	1.7e-07	-0.0	2.95e-06	1.49e-06	1e-08	298.42272448	298.67294419	298.42104914	-3.24e-06	-3.832e-05	-0.00021261
0.43979	3167.48255	3e-08	5.4e-07	2.8e-07	1.7e-07	-0.0	2.95e-06	1.49e-06	1e-08	298.42261787	298.67250225	298.42080892	-6.84e-06	-3.83e-05	-0.00021252
0.43985	3167.72701	3e-08	5.4e-07	2.8e-07	1.7e-07	-0.0	2.95e-06	1.49e-06	1e-08	298.42239267	298.67206059	298.42057385	-8.88e-06	-3.826e-05	-0.00021234
0.4399	3167.97142	3e-08	5.4e-07	2.8e-07	1.7e-07	-0.0	2.95e-06	1.49e-06	1e-08	298.42210048	298.67161937	298.42034185	-7.99e-06	-3.818e-05	-0.00021185
0.43996	3168.21578	3e-08	5.4e-07	2.8e-07	1.7e-07	-0.0	2.95e-06	1.49e-06	1e-08	298.42183749	298.67117908	298.42010917	-8.35e-06	-3.815e-05	-0.00021165
0.44001	3168.46008	3e-08	5.4e-07	2.8e-07	1.7e-07	-0.0	2.95e-06	1.49e-06	1e-08	298.42156252	298.6707392	298.41987723	-8.35e-06	-3.815e-05	-0.00021165
0.44007	3168.70433	3e-08	5.4e-07	2.8e-07	1.7e-07	-0.0	2.95e-06	1.49e-06	1e-08	298.42128756	298.67029932	298.41964529	-7.5e-06	-3.812e-05	-0.0002115
0.44012	3168.94853	3e-08	5.4e-07	2.8e-07	1.7e-07	-0.0	2.95e-06	1.49e-06	1e-08	298.42104064	298.66985972	298.41941233	-5.85e-06	-3.807e-05	-0.0002112
0.44018	3169.19268	3e-08	5.4e-07	2.8e-07	1.7e-07	-0.0	2.95e-06	1.49e-06	1e-08	298.42084795	298.66942066	298.41917742	-5.85e-06	-3.807e-05	-0.0002112
0.44023	3169.43678	3e-08	5.4e-07	2.8e-07	1.7e-07	-0.0	2.95e-06	1.49e-06	1e-08	298.42065527	298.6689816	298.4189425	-8.68e-06	-3.8e-05	-0.00021081
0.44029	3169.68082	3e-08	5.4e-07	2.8e-07	1.7e-07	-0.0	2.95e-06	1.49e-06	1e-08	298.42036953	298.6685434	298.41871199	-9.26e-06	-3.798e-05	-0.00021073
0.44034	3169.92481	3e-08	5.4e-07	2.8e-07	1.7e-07	-0.0	2.95e-06	1.49e-06	1e-08	298.42006467	298.66810538	298.4184824	-7.9e-06	-3.797e-05	-0.00021065
0.4404	3170.16875	3e-08	5.4e-07	2.8e-07	1.7e-07	-0.0	2.95e-06	1.49e-06	1e-08	298.41980448	298.66766748	298.41825099	-4.99e-06	-3.795e-05	-0.00021048
0.44045	3170.41264	3e-08	5.4e-07	2.8e-07	1.7e-07	-0.0	2.95e-06	1.49e-06	1e-08	298.41964015	298.66722982	298.4180157	-7.89e-06	-3.79e-05	-0.00021024
0.45051	3214.158	3e-08	5.4e-07	2.8e-07	1.7e-07	-0.0	2.95e-06	1.49e-06	1e-08	298.38020202	298.59302271	298.37876431	-6.45e-06	-3.254e-05	-0.00017939
0.45057	3214.39214	3e-08	5.4e-07	2.8e-07	1.7e-07	-0.0	2.95e-06	1.49e-06	1e-08	298.37998957	298.59264745	298.37856713	-7.42e-06	-3.251e-05	-0.00017923
0.45062	3214.62624	3e-08	5.4e-07	2.8e-07	1.7e-07	-0.0	2.95e-06	1.49e-06	1e-08	298.37974539	298.59227255	298.37837149	-6.84e-06	-3.25e-05	-0.00017918
0.45068	3214.86027	3e-08	5.4e-07	2.8e-07	1.7e-07	-0.0	2.95e-06	1.49e-06	1e-08	298.37952033	298.59189773	298.37817509	-4.61e-06	-3.247e-05	-0.00017898
0.45073	3215.09426	3e-08	5.4e-07	2.8e-07	1.7e-07	-0.0	2.95e-06	1.49e-06	1e-08	298.37936845	298.59152325	298.37797581	-5.93e-06	-3.244e-05	-0.00017884
0.45079	3215.32819	3e-08	5.4e-07	2.8e-07	1.7e-07	-0.0	2.95e-06	1.49e-06	1e-08	298.37917311	298.59114909	298.37777853	-7.17e-06	-3.241e-05	-0.00017871
0.45084	3215.56206	3e-08	5.4e-07	2.8e-07	1.7e-07	-0.0	2.95e-06	1.49e-06	1e-08	298.37893724	298.59077523	298.37758314	-3.97e-06	-3.23e-05	-0.00017802
0.4509	3215.79588	3e-08	5.4e-07	2.8e-07	1.7e-07	-0.0	2.95e-06	1.49e-06	1e-08	298.37880644	298.59040268	298.37738408	-3.31e-06	-3.228e-05	-0.00017787
0.45095	3216.02965	3e-08	5.4e-07	2.8e-07	1.7e-07	-0.0	2.95e-06	1.49e-06	1e-08	298.37869757	298.59003041	298.37718425	-3.31e-06	-3.228e-05	-0.00017787
0.45101	3216.26336	3e-08	5.4e-07	2.8e-07	1.7e-07	-0.0	2.95e-06	1.49e-06	1e-08	298.37858869	298.58965813	298.37698443	-3.31e-06	-3.228e-05	-0.00017787
0.45106	3216.49702	3e-08	5.4e-07	2.8e-07	1.7e-07	-0.0	2.95e-06	1.49e-06	1e-08	298.37847981	298.58928585	298.3767846	-3.31e-06	-3.228e-05	-0.00017787
0.45112	3216.73063	3e-08	5.4e-07	2.8e-07	1.7e-07	-0.0	2.95e-06	1.49e-06	1e-08	298.37837094	298.58891357	298.37658477	-6.14e-06	-3.226e-05	-0.0001778
0.45117	3216.96418	3e-08	5.4e-07	2.8e-07	1.7e-07	-0.0	2.95e-06	1.49e-06	1e-08	298.37816889	298.58854153	298.376389	-1.222e-05	-3.221e-05	-0.00017764
0.45123	3217.19767	3e-08	5.4e-07	2.8e-07	1.7e-07	-0.0	2.95e-06	1.49e-06	1e-08	298.3777666	298.58817001	298.37620193	-5.15e-06	-3.22e-05	-0.00017746
0.45128	3217.43112	3e-08	5.4e-07	2.8e-07	1.7e-07	-0.0	2.95e-06	1.49e-06	1e-08	298.37759699	298.58779862	298.37600517	-7.55e-06	-3.215e-05	-0.00017718
0.45134	3217.66451	3e-08	5.4e-07	2.8e-07	1.7e-07	-0.0	2.95e-06	1.49e-06	1e-08	298.3773486	298.58742787	298.37581207	-9.76e-06	-3.21e-05	-0.00017698
0.45139	3217.89784	3e-08	5.4e-07	2.8e-07	1.7e-07	-0.0	2.95e-06	1.49e-06	1e-08	298.37702744	298.58705759	298.37562231	-9.76e-06	-3.21e-05	-0.00017698
0.45145	3218.13112	3e-08	5.4e-07	2.8e-07	1.7e-07	-0.0	2.95e-06	1.49e-06	1e-08	298.37670627	298.58668732	298.37543255	-5.31e-06	-3.21e-05	-0.00017687
0.46151	3259.89946	3e-08	5.4e-07	2.8e-07	1.7e-07	-0.0	2.95e-06	1.49e-06	1e-08	298.34360304	298.52388378	298.34245052	-8.03e-06	-2.75e-05	-0.0001509
0.46157	3260.1226	3e-08	5.4e-07	2.8e-07	1.7e-07	-0.0	2.95e-06	1.49e-06	1e-08	298.34333862	298.52356654	298.3422885	-7.14e-06	-2.75e-05	-0.00015087
0.46162	3260.34568	3e-08	5.4e-07	2.8e-07	1.7e-07	-0.0	2.95e-06	1.49e-06	1e-08	298.34310351	298.52324932	298.34212527	-1.27e-06	-2.749e-05	-0.00015073
0.46168	3260.56871	3e-08	5.4e-07	2.8e-07	1.7e-07	-0.0	2.95e-06	1.49e-06	1e-08	298.34306163	298.52293221	298.34195398	-4.96e-06	-2.745e-05	-0.00015059
0.46173	3260.79168	3e-08	5.4e-07	2.8e-07	1.7e-07	-0.0	2.95e-06	1.49e-06	1e-08	298.34289822	298.52261551	298.34178803	-5.66e-06	-2.742e-05	-0.00015042
0.46179	3261.01459	3e-08	5.4e-07	2.8e-07	1.7e-07	-0.0	2.95e-06	1.49e-06	1e-08	298.34271194	298.52229916	298.34162323	-1.77e-06	-2.737e-05	-0.00015008
0.46184	3261.23745	3e-08	5.4e-07	2.8e-07	1.7e-07	-0.0	2.95e-06	1.49e-06	1e-08	298.34265362	298.52198341	298.3414534	-1.77e-06	-2.737e-05	-0.00015008
0.4619	3261.46025	3e-08	5.4e-07	2.8e-07	1.7e-07	-0.0	2.95e-06	1.49e-06	1e-08	298.3425953	298.52166765	298.34128356	-1.77e-06	-2.737e-05	-0.00015008
0.46195	3261.683	3e-08	5.4e-07	2.8e-07	1.7e-07	-0.0	2.95e-06	1.49e-06	1e-08	298.34253699	298.52135189	298.34111373	-7.15e-06	-2.733e-05	-0.00014993
0.46201	3261.90569	3e-08	5.4e-07	2.8e-07	1.7e-07	-0.0	2.95e-06	1.49e-06	1e-08	298.34230154	298.52103659	298.34095159	-7.97e-06	-2.731e-05	-0.00014983
0.46206	3262.12832	3e-08	5.4e-07	2.8e-07	1.7e-07	-0.0	2.95e-06	1.49e-06	1e-08	298.34203926	298.52072154	298.34079072	-3.35e-06	-2.73e-05	-0.00014971
0.46212	3262.35089	3e-08	5.4e-07	2.8e-07	1.7e-07	-0.0	2.95e-06	1.49e-06	1e-08	298.34192895	298.52040659	298.34062352	-7.71e-06	-2.722e-05	-0.00014933
0.46217	3262.57341	3e-08	5.4e-07	2.8e-07	1.7e-07	-0.0	2.95e-06	1.49e-06	1e-08	298.34167514	298.52009254	298.34046286	-8.46e-06	-2.721e-05	-0.00014927
0.46223	3262.79588	3e-08	5.4e-07	2.8e-07	1.7e-07	-0.0	2.95e-06	1.49e-06	1e-08	298.34139667	298.51977864	298.34030333	-8.46e-06	-2.721e-05	-0.00014927
0.46228	3263.01828	3e-08	5.4e-07	2.8e-07	1.7e-07	-0.0	2.95e-06	1.49e-06	1e-08	298.3411182	298.51946474	298.34014379	-3.88e-06	-2.721e-05	-0.00014918
0.46234	3263.24063	3e-08	5.4e-07	2.8e-07	1.7e-07	-0.0	2.95e-06	1.49e-06	1e-08	298.34099054	298.51915089	298.33997794	-2.35e-06	-2.719e-05	-0.00014907
0.46239	3263.46293	3e-08	5.4e-07	2.8e-07	1.7e-07	-0.0	2.95e-06	1.49e-06	1e-08	298.34091331	298.51883721	298.33981007	-6.47e-06	-2.716e-05	-0.00014893
0.46245	3263.68517	3e-08	5.4e-07	2.8e-07	1.7e-07	-0.0	2.95e-06	1.49e-06	1e-08	298.34070016	298.51852395	298.33964814	-2.4e-06	-2.71e-05	-0.00014855
0.47251	3303.39221	3e-08	5.4e-07	2.8e-07	1.7e-07	-0.0	2.95e-06	1.49e-06	1e-08	298.31279526	298.4654392	298.31193149	-7.01e-06	-2.325e-05	-0.00012705
0.47257	3303.60386	3e-08	5.4e-07	2.8e-07	1.7e-07	-0.0	2.95e-06	1.49e-06	1e-08	298.31256455	298.46517098	298.31179555	-2.4e-07	-2.324e-05	-0.00012693
0.47262	3303.81545	3e-08	5.4e-07	2.8e-07	1.7e-07	-0.0	2.95e-06	1.49e-06	1e-08	298.3125568	298.46490281	298.31165026	-3.87e-06	-2.321e-05	-0.00012682
0.47268	3304.02697	3e-08	5.4e-07	2.8e-07	1.7e-07	-0.0	2.95e-06	1.49e-06	1e-08	298.31242941	298.46463497	298.31151019	-4.64e-06	-2.319e-05	-0.00012667
0.47273	3304.23844	3e-08	5.4e-07	2.8e-07	1.7e-07	-0.0	2.95e-06	1.49e-06	1e-08	298.31227654	298.46436747	298.31137138	-1.17e-06	-2.315e-05	-0.0001264
0.47279	3304.44985	3e-08	5.4e-07	2.8e-07	1.7e-07	-0.0	2.95e-06	1.49e-06	1e-08	298.31223801	298.46410043	298.31122802	-1.17e-06	-2.315e-05	-0.0001264
0.47284	3304.6612	3e-08	5.4e-07	2.8e-07	1.7e-07	-0.0	2.95e-06	1.49e-06	1e-08	298.31219949	298.46383339	298.31108466	-1.17e-06	-2.315e-05	-0.0001264
0.4729	3304.8725	3e-08	5.4e-07	2.8e-07	1.7e-07	-0.0	2.95e-06	1.49e-06	1e-08	298.31216097	298.46356634	298.3109413	-6.92e-06	-2.311e-05	-0.00012625
0.47295	3305.08373	3e-08	5.4e-07	2.8e-07	1.7e-07	-0.0	2.95e-06	1.49e-06	1e-08	298.3119333	298.46329977	298.31080615	-6.17e-06	-2.309e-05	-0.00012617
0.47301	3305.2949	3e-08	5.4e-07	2.8e-07	1.7e-07	-0.0	2.95e-06	1.49e-06	1e-08	298.31173012	298.46303336	298.31067006	-2.67e-06	-2.309e-05	-0.00012608
0.47306	3305.50602	3e-08	5.4e-07	2.8e-07	1.7e-07	-0.0	2.95e-06	1.49e-06	1e-08	298.31164234	298.46276701	298.31052915	-7.15e-06	-2.301e-05	-0.00012571
0.47312	3305.71708	3e-08	5.4e-07	2.8e-07	1.7e-07	-0.0	2.95e-06	1.49e-06	1e-08	298.3114069	298.46250157	298.31039496	-7.39e-06	-2.3e-05	-0.00012569
0.47317	3305.92807	3e-08	5.4e-07	2.8e-07	1.7e-07	-0.0	2.95e-06	1.49e-06	1e-08	298.31116363	298.46223617	298.31026112	-7.39e-06	-2.3e-05	-0.00012569
0.47323	3306.13901	3e-08	5.4e-07	2.8e-07	1.7e-07	-0.0	2.95e-06	1.49e-06	1e-08	298.31092035	298.46197078	298.31012729	-3.7e-06	-2.3e-05	-0.00012563
0.47328	3306.34989	3e-08	5.4e-07	2.8e-07	1.7e-07	-0.0	2.95e-06	1.49e-06	1e-08	298.3107986	298.46170541	298.30998835	-5.7e-07	-2.3e-05	-0.00012555
0.47334	3306.56071	3e-08	5.4e-07	2.8e-07	1.7e-07	-0.0	2.95e-06	1.49e-06	1e-08	298.31077969	298.4614401	298.30984514	-5.77e-06	-2.295e-05	-0.00012539
0.47339	3306.77148	3e-08	5.4e-07	2.8e-07	1.7e-07	-0.0	2.95e-06	1.49e-06	1e-08	298.31058963	298.46117528	298.30970938	-2.58e-06	-2.292e-05	-0.00012515
0.47345	3306.98218	3e-08	5.4e-07	2.8e-07	1.7e-07	-0.0	2.95e-06	1.49e-06	1e-08	298.31050454	298.46091086	298.30956944	-1.05e-06	-2.29e-05	-0.00012504
0.48351	3344.53242	3e-08	5.4e-07	2.8e-07	1.7e-07	-0.0	2.95e-06	1.49e-06	1e-08	298.28714642	298.41607705	298.28626134	-6.61e-06	-1.96e-05	-0.00010676
0.48357	3344.73202	3e-08	5.4e-07	2.8e-07	1.7e-07	-0.0	2.95e-06	1.49e-06	1e-08	298.28692892	298.41585093	298.2861482	-6.61e-06	-1.96e-05	-0.00010676
0.48362	3344.93155	3e-08	5.4e-07	2.8e-07	1.7e-07	-0.0	2.95e-06	1.49e-06	1e-08	298.28671141	298.41562481	298.28603507	-4.31e-06	-1.96e-05	-0.00010673
0.48368	3345.13103	3e-08	5.4e-07	2.8e-07	1.7e-07	-0.0	2.95e-06	1.49e-06	1e-08	298.28656949	298.4153987	298.28591875	3.6e-07	-1.96e-05	-0.00010666
0.48373	3345.33044	3e-08	5.4e-07	2.8e-07	1.7e-07	-0.0	2.95e-06	1.49e-06	1e-08	298.28658142	298.41517259	298.28579598	-4.52e-06	-1.956e-05	-0.00010652
0.48379	3345.52979	3e-08	5.4e-07	2.8e-07	1.7e-07	-0.0	2.95e-06	1.49e-06	1e-08	298.28643277	298.41494691	298.28568019	-2.93e-06	-1.953e-05	-0.00010636
0.48384	3345.72908	3e-08	5.4e-07	2.8e-07	1.7e-07	-0.0	2.95e-06	1.49e-06	1e-08	298.28633618	298.41472152	298.28556237	-5.5e-07	-1.951e-05	-0.0001062
0.4839	3345.92831	3e-08	5.4e-07	2.8e-07	1.7e-07	-0.0	2.95e-06	1.49e-06	1e-08	298.28631813	298.4144964	298.2854414	-5.5e-07	-1.951e-05	-0.0001062
0.48395	3346.12747	3e-08	5.4e-07	2.8e-07	1.7e-07	-0.0	2.95e-06	1.49e-06	1e-08	298.28630007	298.41427127	298.28532043	-5.5e-07	-1.951e-05	-0.0001062
0.48401	3346.32657	3e-08	5.4e-07	2.8e-07	1.7e-07	-0.0	2.95e-06	1.49e-06	1e-08	298.28628202	298.41404614	298.28519945	-7.29e-06	-1.947e-05	-0.00010605
0.48406	3346.52562	3e-08	5.4e-07	2.8e-07	1.7e-07	-0.0	2.95e-06	1.49e-06	1e-08	298.28604203	298.41382153	298.28508809	-4.59e-06	-1.946e-05	-0.00010599
0.48412	3346.72459	3e-08	5.4e-07	2.8e-07	1.7e-07	-0.0	2.95e-06	1.49e-06	1e-08	298.28589093	298.41359697	298.28497302	-2.59e-06	-1.945e-05	-0.0001059
0.48417	3346.92351	3e-08	5.4e-07	2.8e-07	1.7e-07	-0.0	2.95e-06	1.49e-06	1e-08	298.2858055	298.41337254	298.28485526	-6.55e-06	-1.939e-05	-0.0001056
0.48423	3347.12237	3e-08	5.4e-07	2.8e-07	1.7e-07	-0.0	2.95e-06	1.49e-06	1e-08	298.2855897	298.41314884	298.28474339	-6.55e-06	-1.939e-05	-0.0001056
0.48428	3347.32116	3e-08	5.4e-07	2.8e-07	1.7e-07	-0.0	2.95e-06	1.49e-06	1e-08	298.28537391	298.41292515	298.28463152	-6.55e-06	-1.939e-05	-0.0001056
0.48434	3347.51989	3e-08	5.4e-07	2.8e-07	1.7e-07	-0.0	2.95e-06	1.49e-06	1e-08	298.28515811	298.41270146	298.28451965	-2.29e-06	-1.939e-05	-0.00010553
0.48439	3347.71856	3e-08	5.4e-07	2.8e-07	1.7e-07	-0.0	2.95e-06	1.49e-06	1e-08	298.28508284	298.41247777	298.28440188	-6.1e-07	-1.938e-05	-0.00010546
0.48445	3347.91717	3e-08	5.4e-07	2.8e-07	1.7e-07	-0.0	2.95e-06	1.49e-06	1e-08	298.28506265	298.41225418	298.28428184	-5.01e-06	-1.934e-05	-0.00010534
0.49451	3383.20105	3e-08	5.4e-07	2.8e-07	1.7e-07	-0.0	2.95e-06	1.49e-06	1e-08	298.26548326	298.37441357	298.26467688	-1.9e-07	-1.657e-05	-8.996e-05
0.49457	3383.38796	3e-08	5.4e-07	2.8e-07	1.7e-07	-0.0	2.95e-06	1.49e-06	1e-08	298.265477	298.37422238	298.26457408	-3.24e-06	-1.655e-05	-8.99e-05
0.49462	3383.5748	3e-08	5.4e-07	2.8e-07	1.7e-07	-0.0	2.95e-06	1.49e-06	1e-08	298.26537039	298.37403141	298.26447562	-6.62e-06	-1.653e-05	-8.982e-05
0.49468	3383.76158	3e-08	5.4e-07	2.8e-07	1.7e-07	-0.0	2.95e-06	1.49e-06	1e-08	298.26515251	298.37384069	298.26438197	-1.67e-06	-1.652e-05	-8.973e-05
0.49473	3383.9483	3e-08	5.4e-07	2.8e-07	1.7e-07	-0.0	2.95e-06	1.49e-06	1e-08	298.26509747	298.37365002	298.26428151	-4.12e-06	-1.649e-05	-8.956e-05
0.49479	3384.13495	3e-08	5.4e-07	2.8e-07	1.7e-07	-0.0	2.95e-06	1.49e-06	1e-08	298.26496174	298.37345979	298.26418467	-5.82e-06	-1.646e-05	-8.944e-05
0.49484	3384.32153	3e-08	5.4e-07	2.8e-07	1.7e-07	-0.0	2.95e-06	1.49e-06	1e-08	298.26477005	298.37326985	298.26409036	-5.82e-06	-1.646e-05	-8.944e-05
0.4949	3384.50805	3e-08	5.4e-07	2.8e-07	1.7e-07	-0.0	2.95e-06	1.49e-06	1e-08	298.26457835	298.37307992	298.26399604	-5.82e-06	-1.646e-05	-8.944e-05
0.49495	3384.6945	3e-08	5.4e-07	2.8e-07	1.7e-07	-0.0	2.95e-06	1.49e-06	1e-08	298.26438665	298.37288999	298.26390172	6.2e-07	-1.646e-05	-8.935e-05
0.49501	3384.88089	3e-08	5.4e-07	2.8e-07	1.7e-07	-0.0	2.95e-06	1.49e-06	1e-08	298.26440705	298.37270005	298.26379849	-2.05e-06	-1.644e-05	-8.928e-05
0.49506	3385.06721	3e-08	5.4e-07	2.8e-07	1.7e-07	-0.0	2.95e-06	1.49e-06	1e-08	298.26433961	298.37251033	298.26369907	-3.88e-06	-1.642e-05	-8.919e-05
0.49512	3385.25347	3e-08	5.4e-07	2.8e-07	1.7e-07	-0.0	2.95e-06	1.49e-06	1e-08	298.26421171	298.37232086	298.26360232	-1.7e-07	-1.639e-05	-8.896e-05
0.49517	3385.43966	3e-08	5.4e-07	2.8e-07	1.7e-07	-0.0	2.95e-06	1.49e-06	1e-08	298.264206	298.37213176	298.26350064	-1.7e-07	-1.639e-05	-8.896e-05
0.49523	3385.62579	3e-08	5.4e-07	2.8e-07	1.7e-07	-0.0	2.95e-06	1.49e-06	1e-08	298.26420029	298.37194267	298.26339896	-1.7e-07	-1.639e-05	-8.896e-05
0.49528	3385.81185	3e-08	5.4e-07	2.8e-07	1.7e-07	-0.0	2.95e-06	1.49e-06	1e-08	298.26419459	298.37175357	298.26329729	-3.37e-06	-1.637e-05	-8.889e-05
0.49534	3385.99784	3e-08	5.4e-07	2.8e-07	1.7e-07	-0.0	2.95e-06	1.49e-06	1e-08	298.26408353	298.37156471	298.26320017	-6.44e-06	-1.635e-05	-8.882e-05
0.49539	3386.18377	3e-08	5.4e-07	2.8e-07	1.7e-07	-0.0	2.95e-06	1.49e-06	1e-08	298.2638716	298.37137609	298.26310742	-1.65e-06	-1.634e-05	-8.873e-05
0.49545	3386.36964	3e-08	5.4e-07	2.8e-07	1.7e-07	-0.0	2.95e-06	1.49e-06	1e-08	298.26381729	298.37118751	298.26300807	-4.19e-06	-1.63e-05	-8.856e-05
0.50551	3419.25954	3e-08	5.4e-07	2.8e-07	1.7e-07	-0.0	2.95e-06	1.49e-06	1e-08	298.24719523	298.33926513	298.24652301	-1.75e-06	-1.397e-05	-7.572e-05
0.50556	3419.43301	3e-08	5.4e-07	2.8e-07	1.7e-07	-0.0	2.95e-06	1.49e-06	1e-08	298.24713777	298.33910391	298.24643874	-3.2e-06	-1.394e-05	-7.559e-05
0.50562	3419.60641	3e-08	5.4e-07	2.8e-07	1.7e-07	-0.0	2.95e-06	1.49e-06	1e-08	298.24703231	298.33894301	298.24635667	-4.98e-06	-1.391e-05	-7.546e-05
0.50567	3419.77975	3e-08	5.4e-07	2.8e-07	1.7e-07	-0.0	2.95e-06	1.49e-06	1e-08	298.24686827	298.33878244	298.24627723	-4.98e-06	-1.391e-05	-7.546e-05
0.50573	3419.95301	3e-08	5.4e-07	2.8e-07	1.7e-07	-0.0	2.95e-06	1.49e-06	1e-08	298.24670422	298.33862187	298.2461978	-4.98e-06	-1.391e-05	-7.546e-05
0.50578	3420.1262	3e-08	5.4e-07	2.8e-07	1.7e-07	-0.0	2.95e-06	1.49e-06	1e-08	298.24654018	298.3384613	298.24611837	-1.01e-06	-1.391e-05	-7.541e-05
0.50584	3420.29933	3e-08	5.4e-07	2.8e-07	1.7e-07	-0.0	2.95e-06	1.49e-06	1e-08	298.24650692	298.33830072	298.24603343	-3.6e-07	-1.391e-05	-7.535e-05
0.50589	3420.47238	3e-08	5.4e-07	2.8e-07	1.7e-07	-0.0	2.95e-06	1.49e-06	1e-08	298.24649511	298.33814023	298.24594764	-3.61e-06	-1.388e-05	-7.527e-05
0.50595	3420.64537	3e-08	5.4e-07	2.8e-07	1.7e-07	-0.0	2.95e-06	1.49e-06	1e-08	298.24637619	298.33798	298.24586649	-7.2e-07	-1.386e-05	-7.508e-05
0.506	3420.81828	3e-08	5.4e-07	2.8e-07	1.7e-07	-0.0	2.95e-06	1.49e-06	1e-08	298.24635243	298.33782009	298.24578152	-9e-08	-1.385e-05	-7.504e-05
0.50606	3420.99113	3e-08	5.4e-07	2.8e-07	1.7e-07	-0.0	2.95e-06	1.49e-06	1e-08	298.24634963	298.33766026	298.24569571	-9e-08	-1.385e-05	-7.504e-05
0.50611	3421.16391	3e-08	5.4e-07	2.8e-07	1.7e-07	-0.0	2.95e-06	1.49e-06	1e-08	298.24634683	298.33750042	298.2456099	-9e-08	-1.385e-05	-7.504e-05
0.50617	3421.33662	3e-08	5.4e-07	2.8e-07	1.7e-07	-0.0	2.95e-06	1.49e-06	1e-08	298.24634404	298.33734058	298.24552408	-5.78e-06	-1.382e-05	-7.493e-05
0.50622	3421.50925	3e-08	5.4e-07	2.8e-07	1.7e-07	-0.0	2.95e-06	1.49e-06	1e-08	298.24615382	298.33718115	298.24544637	-3.35e-06	-1.381e-05	-7.488e-05
0.50628	3421.68182	3e-08	5.4e-07	2.8e-07	1.7e-07	-0.0	2.95e-06	1.49e-06	1e-08	298.24604368	298.33702174	298.2453653	-1.89e-06	-1.38e-05	-7.482e-05
0.50633	3421.85432	3e-08	5.4e-07	2.8e-07	1.7e-07	-0.0	2.95e-06	1.49e-06	1e-08	298.24598157	298.33686243	298.24528227	-4.92e-06	-1.376e-05	-7.459e-05
0.50639	3422.02675	3e-08	5.4e-07	2.8e-07	1.7e-07	-0.0	2.95e-06	1.49e-06	1e-08	298.24581971	298.33670368	298.24520374	-4.92e-06	-1.376e-05	-7.459e-05
0.50644	3422.19911	3e-08	5.4e-07	2.8e-07	1.7e-07	-0.0	2.95e-06	1.49e-06	1e-08	298.24565786	298.33654493	298.2451252	-4.92e-06	-1.376e-05	-7.459e-05
0.5065	3422.3714	3e-08	5.4e-07	2.8e-07	1.7e-07	-0.0	2.95e-06	1.49e-06	1e-08	298.245496	298.33638618	298.24504667	-3.2e-06	-1.376e-05	-7.457e-05
0.51651	3452.54346	3e-08	5.4e-07	2.8e-07	1.7e-07	-0.0	2.95e-06	1.49e-06	1e-08	298.23157529	298.30962166	298.23125765	9.6e-07	-1.177e-05	-6.368e-05
0.51656	3452.7026	3e-08	5.4e-07	2.8e-07	1.7e-07	-0.0	2.95e-06	1.49e-06	1e-08	298.23160693	298.30948577	298.23118341	1.59e-06	-1.176e-05	-6.358e-05
0.51662	3452.86165	3e-08	5.4e-07	2.8e-07	1.7e-07	-0.0	2.95e-06	1.49e-06	1e-08	298.2316592	298.30935008	298.2311084	1.59e-06	-1.176e-05	-6.358e-05
0.51667	3453.02064	3e-08	5.4e-07	2.8e-07	1.7e-07	-0.0	2.95e-06	1.49e-06	1e-08	298.23171146	298.30921439	298.2310334	1.59e-06	-1.176e-05	-6.358e-05
0.51673	3453.17955	3e-08	5.4e-07	2.8e-07	1.7e-07	-0.0	2.95e-06	1.49e-06	1e-08	298.23176373	298.3090787	298.23095839	-2.41e-06	-1.174e-05	-6.354e-05
0.51678	3453.33838	3e-08	5.4e-07	2.8e-07	1.7e-07	-0.0	2.95e-06	1.49e-06	1e-08	298.23168442	298.30894321	298.23088903	-4.77e-06	-1.172e-05	-6.348e-05
0.51684	3453.49714	3e-08	5.4e-07	2.8e-07	1.7e-07	-0.0	2.95e-06	1.49e-06	1e-08	298.23152739	298.30880792	298.23082305	-2.92e-06	-1.171e-05	-6.337e-05
0.51689	3453.65583	3e-08	5.4e-07	2.8e-07	1.7e-07	-0.0	2.95e-06	1.49e-06	1e-08	298.23143111	298.3086728	298.23075459	-3.58e-06	-1.169e-05	-6.327e-05
0.51695	3453.81444	3e-08	5.4e-07	2.8e-07	1.7e-07	-0.0	2.95e-06	1.49e-06	1e-08	298.23131315	298.3085379	298.23068718	-3.58e-06	-1.169e-05	-6.327e-05
0.517	3453.97298	3e-08	5.4e-07	2.8e-07	1.7e-07	-0.0	2.95e-06	1.49e-06	1e-08	298.2311952	298.30840301	298.23061977	-3.14e-06	-1.169e-05	-6.326e-05
0.51706	3454.13144	3e-08	5.4e-07	2.8e-07	1.7e-07	-0.0	2.95e-06	1.49e-06	1e-08	298.23109177	298.30826814	298.23055175	-1.64e-06	-1.168e-05	-6.32e-05
0.51711	3454.28983	3e-08	5.4e-07	2.8e-07	1.7e-07	-0.0	2.95e-06	1.49e-06	1e-08	298.23103775	298.30813333	298.2304817	-2.57e-06	-1.167e-05	-6.314e-05
0.51717	3454.44814	3e-08	5.4e-07	2.8e-07	1.7e-07	-0.0	2.95e-06	1.49e-06	1e-08	298.23095314	298.30799869	298.23041302	-3.29e-06	-1.164e-05	-6.3e-05
0.51722	3454.60638	3e-08	5.4e-07	2.8e-07	1.7e-07	-0.0	2.95e-06	1.49e-06	1e-08	298.23084491	298.30786438	298.23034551	-3.95e-06	-1.161e-05	-6.283e-05
0.51728	3454.76454	3e-08	5.4e-07	2.8e-07	1.7e-07	-0.0	2.95e-06	1.49e-06	1e-08	298.23071468	298.30773042	298.23027912	-3.95e-06	-1.161e-05	-6.283e-05
0.51733	3454.92263	3e-08	5.4e-07	2.8e-07	1.7e-07	-0.0	2.95e-06	1.49e-06	1e-08	298.23058446	298.30759647	298.23021273	-3.95e-06	-1.161e-05	-6.283e-05
0.51739	3455.08065	3e-08	5.4e-07	2.8e-07	1.7e-07	-0.0	2.95e-06	1.49e-06	1e-08	298.23045424	298.30746251	298.23014634	-3.95e-06	-1.161e-05	-6.283e-05
0.51744	3455.23859	3e-08	5.4e-07	2.8e-07	1.7e-07	-0.0	2.95e-06	1.49e-06	1e-08	298.23032402	298.30732856	298.23007995	-3.59e-06	-1.161e-05	-6.283e-05
0.5175	3455.39645	3e-08	5.4e-07	2.8e-07	1.7e-07	-0.0	2.95e-06	1.49e-06	1e-08	298.23020577	298.3071946	298.23001306	-6e-07	-1.161e-05	-6.278e-05
0.52751	3482.85319	3e-08	5.4e-07	2.8e-07	1.7e-07	-0.0	2.95e-06	1.49e-06	1e-08	298.21801243	298.28463191	298.21843018	1.411e-05	-9.98e-06	-5.375e-05
0.52756	3482.99687	3e-08	5.4e-07	2.8e-07	1.7e-07	-0.0	2.95e-06	1.49e-06	1e-08	298.21847705	298.28451667	298.2183489	1.087e-05	-9.97e-06	-5.369e-05
0.52762	3483.14047	3e-08	5.4e-07	2.8e-07	1.7e-07	-0.0	2.95e-06	1.49e-06	1e-08	298.21883503	298.28440165	298.21827223	9.72e-06	-9.95e-06	-5.364e-05
0.52767	3483.28399	3e-08	5.4e-07	2.8e-07	1.7e-07	-0.0	2.95e-06	1.49e-06	1e-08	298.21915504	298.28428677	298.21819723	6.7e-06	-9.94e-06	-5.358e-05
0.52773	3483.42743	3e-08	5.4e-07	2.8e-07	1.7e-07	-0.0	2.95e-06	1.49e-06	1e-08	298.2193756	298.2841721	298.21812652	-5.81e-06	-9.89e-06	-5.35e-05
0.52778	3483.57079	3e-08	5.4e-07	2.8e-07	1.7e-07	-0.0	2.95e-06	1.49e-06	1e-08	298.21918424	298.28405798	298.21807344	-1.33e-05	-9.85e-06	-5.342e-05
0.52784	3483.71407	3e-08	5.4e-07	2.8e-07	1.7e-07	-0.0	2.95e-06	1.49e-06	1e-08	298.21874621	298.28394424	298.21803093	-1.133e-05	-9.85e-06	-5.338e-05
0.52789	3483.85727	3e-08	5.4e-07	2.8e-07	1.7e-07	-0.0	2.95e-06	1.49e-06	1e-08	298.21837305	298.28383052	298.21798571	1.06e-06	-9.88e-06	-5.338e-05
0.52795	3484.00038	3e-08	5.4e-07	2.8e-07	1.7e-07	-0.0	2.95e-06	1.49e-06	1e-08	298.2184079	298.28371645	298.21792314	-7.57e-06	-9.85e-06	-5.331e-05
0.528	3484.14342	3e-08	5.4e-07	2.8e-07	1.7e-07	-0.0	2.95e-06	1.49e-06	1e-08	298.21815859	298.28360279	298.21787274	-9.98e-06	-9.83e-06	-5.325e-05
0.52806	3484.28637	3e-08	5.4e-07	2.8e-07	1.7e-07	-0.0	2.95e-06	1.49e-06	1e-08	298.21782993	298.28348932	298.21782578	6.25e-06	-9.87e-06	-5.326e-05
0.52811	3484.42925	3e-08	5.4e-07	2.8e-07	1.7e-07	-0.0	2.95e-06	1.49e-06	1e-08	298.2180357	298.28337535	298.21775607	1.2e-06	-9.85e-06	-5.32e-05
0.52817	3484.57204	3e-08	5.4e-07	2.8e-07	1.7e-07	-0.0	2.95e-06	1.49e-06	1e-08	298.21807517	298.28326166	298.21769351	-1.233e-05	-9.8e-06	-5.311e-05
0.52822	3484.71476	3e-08	5.4e-07	2.8e-07	1.7e-07	-0.0	2.95e-06	1.49e-06	1e-08	298.21766926	298.28314856	298.21765	5.64e-06	-9.85e-06	-5.312e-05
0.52828	3484.85739	3e-08	5.4e-07	2.8e-07	1.7e-07	-0.0	2.95e-06	1.49e-06	1e-08	298.21785498	298.2830349	298.21758131	1.447e-05	-9.87e-06	-5.311e-05
0.52833	3484.99994	3e-08	5.4e-07	2.8e-07	1.7e-07	-0.0	2.95e-06	1.49e-06	1e-08	298.21833147	298.28292102	298.21750026	6.21e-06	-9.83e-06	-5.303e-05
0.52839	3485.14241	3e-08	5.4e-07	2.8e-07	1.7e-07	-0.0	2.95e-06	1.49e-06	1e-08	298.21853596	298.28280754	298.21743087	4.39e-06	-9.82e-06	-5.298e-05
0.52844	3485.2848	3e-08	5.4e-07	2.8e-07	1.7e-07	-0.0	2.95e-06	1.49e-06	1e-08	298.21868044	298.28269422	298.21736409	9.1e-07	-9.8e-06	-5.292e-05
0.5285	3485.42711	3e-08	5.4e-07	2.8e-07	1.7e-07	-0.0	2.95e-06	1.49e-06	1e-08	298.21871036	298.28258112	298.21730226	1.3e-07	-9.79e-06	-5.287e-05
0.53851	3509.93824	3e-08	5.4e-07	2.8e-07	1.7e-07	-0.0	2.95e-06	1.49e-06	1e-08	298.20807531	298.26355411	298.20756348	-4.24e-06	-8.36e-06	-4.519e-05
0.53856	3510.06506	3e-08	5.4e-07	2.8e-07	1.7e-07	-0.0	2.95e-06	1.49e-06	1e-08	298.20793568	298.26345761	298.20751772	-5.15e-06	-8.35e-06	-4.514e-05
0.53862	3510.19179	3e-08	5.4e-07	2.8e-07	1.7e-07	-0.0	2.95e-06	1.49e-06	1e-08	298.207766	298.26336122	298.20747328	-4.25e-06	-8.35e-06	-4.511e-05
0.53867	3510.31843	3e-08	5.4e-07	2.8e-07	1.7e-07	-0.0	2.95e-06	1.49e-06	1e-08	298.20762618	298.26326489	298.20742762	1.4e-07	-8.35e-06	-4.508e-05
0.53873	3510.44497	3e-08	5.4e-07	2.8e-07	1.7e-07	-0.0	2.95e-06	1.49e-06	1e-08	298.20763077	298.26316848	298.20737584	-2.09e-06	-8.34e-06	-4.504e-05
0.53878	3510.57144	3e-08	5.4e-07	2.8e-07	1.7e-07	-0.0	2.95e-06	1.49e-06	1e-08	298.20756204	298.26307223	298.20732723	3.3e-07	-8.34e-06	-4.501e-05
0.53884	3510.69781	3e-08	5.4e-07	2.8e-07	1.7e-07	-0.0	2.95e-06	1.49e-06	1e-08	298.207573	298.26297597	298.20727527	1.48e-06	-8.34e-06	-4.497e-05
0.53889	3510.82409	3e-08	5.4e-07	2.8e-07	1.7e-07	-0.0	2.95e-06	1.49e-06	1e-08	298.2076219	298.26287976	298.20722173	2.34e-06	-8.33e-06	-4.494e-05
0.53895	3510.95028	3e-08	5.4e-07	2.8e-07	1.7e-07	-0.0	2.95e-06	1.49e-06	1e-08	298.20769908	298.26278359	298.20716703	-1.8e-06	-8.31e-06	-4.488e-05
0.539	3511.07639	3e-08	5.4e-07	2.8e-07	1.7e-07	-0.0	2.95e-06	1.49e-06	1e-08	298.20763988	298.26268767	298.20711819	-2.33e-06	-8.3e-06	-4.484e-05
0.53906	3511.20241	3e-08	5.4e-07	2.8e-07	1.7e-07	-0.0	2.95e-06	1.49e-06	1e-08	298.20756331	298.26259184	298.20707014	-1.65e-06	-8.3e-06	-4.481e-05
0.53911	3511.32833	3e-08	5.4e-07	2.8e-07	1.7e-07	-0.0	2.95e-06	1.49e-06	1e-08	298.20750893	298.26249607	298.20702119	-4.03e-06	-8.28e-06	-4.476e-05
0.53917	3511.45417	3e-08	5.4e-07	2.8e-07	1.7e-07	-0.0	2.95e-06	1.49e-06	1e-08	298.20737613	298.26240047	298.20697562	-4.87e-06	-8.27e-06	-4.472e-05
0.53922	3511.57992	3e-08	5.4e-07	2.8e-07	1.7e-07	-0.0	2.95e-06	1.49e-06	1e-08	298.20721581	298.26230498	298.20693128	-4.35e-06	-8.27e-06	-4.468e-05
0.53928	3511.70558	3e-08	5.4e-07	2.8e-07	1.7e-07	-0.0	2.95e-06	1.49e-06	1e-08	298.20707261	298.26220955	298.20688624	3.1e-07	-8.27e-06	-4.466e-05
0.53933	3511.83115	3e-08	5.4e-07	2.8e-07	1.7e-07	-0.0	2.95e-06	1.49e-06	1e-08	298.20708277	298.26211404	298.20683471	-1.87e-06	-8.26e-06	-4.461e-05
0.53939	3511.95663	3e-08	5.4e-07	2.8e-07	1.7e-07	-0.0	2.95e-06	1.49e-06	1e-08	298.20702129	298.26201869	298.20678628	-2.4e-07	-8.26e-06	-4.458e-05
0.53944	3512.08202	3e-08	5.4e-07	2.8e-07	1.7e-07	-0.0	2.95e-06	1.49e-06	1e-08	298.20701332	298.26192336	298.20673561	1.5e-06	-8.26e-06	-4.455e-05
0.5395	3512.20733	3e-08	5.4e-07	2.8e-07	1.7e-07	-0.0	2.95e-06	1.49e-06	1e-08	298.20706279	298.26182804	298.20668253	2.39e-06	-8.25e-06	-4.451e-05
0.54951	3533.46993	3e-08	5.4e-07	2.8e-07	1.7e-07	-0.0	2.95e-06	1.49e-06	1e-08	298.19889223	298.24579407	298.19845034	5.1e-07	-7.05e-06	-3.805e-05
0.54956	3533.57795	3e-08	5.4e-07	2.8e-07	1.7e-07	-0.0	2.95e-06	1.49e-06	1e-08	298.19890894	298.24571266	298.19840611	-2.9e-06	-7.04e-06	-3.8e-05
0.54962	3533.68588	3e-08	5.4e-07	2.8e-07	1.7e-07	-0.0	2.95e-06	1.49e-06	1e-08	298.1988134	298.24563143	298.19836669	-6.3e-07	-7.04e-06	-3.798e-05
0.54967	3533.79371	3e-08	5.4e-07	2.8e-07	1.7e-07	-0.0	2.95e-06	1.49e-06	1e-08	298.19879274	298.2455502	298.19832412	-3.23e-06	-7.02e-06	-3.793e-05
0.54973	3533.90144	3e-08	5.4e-07	2.8e-07	1.7e-07	-0.0	2.95e-06	1.49e-06	1e-08	298.19868622	298.24546913	298.19828525	-4.22e-06	-7.01e-06	-3.79e-05
0.54978	3534.00906	3e-08	5.4e-07	2.8e-07	1.7e-07	-0.0	2.95e-06	1.49e-06	1e-08	298.1985472	298.24538816	298.19824781	-5.03e-06	-7.01e-06	-3.786e-05
0.54984	3534.11659	3e-08	5.4e-07	2.8e-07	1.7e-07	-0.0	2.95e-06	1.49e-06	1e-08	298.19838152	298.24530729	298.19821154	-1.65e-06	-7.01e-06	-3.784e-05
0.54989	3534.22402	3e-08	5.4e-07	2.8e-07	1.7e-07	-0.0	2.95e-06	1.49e-06	1e-08	298.19832723	298.24522637	298.19817055	-3e-08	-7.01e-06	-3.782e-05
0.54995	3534.33134	3e-08	5.4e-07	2.8e-07	1.7e-07	-0.0	2.95e-06	1.49e-06	1e-08	298.19832628	298.24514547	298.19812733	-1.6e-06	-7e-06	-3.778e-05
0.55	3534.43857	3e-08	5.4e-07	2.8e-07	1.7e-07	-0.0	2.95e-06	1.49e-06	1e-08	298.19827371	298.24506468	298.19808635	3.64864231	-2.49103218	19.79058944
