# Supplementary material for: Dataset for the simulated biomass pyrolysis in rotary kilns with varying particle residence time distributions
Source: Data Brief. 2021 Nov 23;39:107603. doi: 10.1016/j.dib.2021.107603 (PMC8633881; doi:10.1016/j.dib.2021.107603)
Supplement: Supplementary Data S1 — Supplementary Raw Research Data. This is open data under the CC BY license http://creativecommons.org/licenses/by/4.0/ [file mmc1.zip › supplementary/100/logFiles/log_Pe9]

l,m	Tau,s	F_w,kg/s	F_is,kg/s	F_c,kg/s	F_rt,kg/s	F_w_wet,kg/s	F_it,kg/s	F_g,kg/s	F_H2O_g,kg/s	T_b,K	T_g,K	T_w,K	q_bed,kW/m	q_gas,kW/m	q_loss,kW/m
5e-05	0.25718	0.0	0.0	0.0	0.0	5.47e-06	0.0	0.0	0.0	362.84539495	799.17695824	813.54606665	10.15641158	-0.03583949	-0.39883989
0.00011	0.77153	0.0	0.0	0.0	0.0	5.47e-06	0.0	0.0	0.0	416.79738469	789.2597926	798.77272407	8.70458473	-0.04387386	-0.38807396
0.00016	1.28586	1e-08	0.0	0.0	0.0	5.46e-06	0.0	0.0	0.0	461.85856524	777.08167258	786.06471355	7.45747768	-0.03694731	-0.37879974
0.00022	1.80017	5e-08	0.0	0.0	0.0	5.42e-06	0.0	0.0	0.0	499.6520643	766.6980482	775.11142302	6.38643649	-0.03035915	-0.3708036
0.00027	2.31445	2.3e-07	0.0	0.0	0.0	5.24e-06	0.0	0.0	0.0	531.43265556	757.80759281	765.6642679	5.46718219	-0.02358446	-0.36390392
0.00033	2.8287	7.2e-07	0.0	0.0	0.0	4.75e-06	0.0	0.0	0.0	558.18177728	750.16822783	757.50827859	4.67922709	-0.01654631	-0.3579435
0.00038	3.34293	1.65e-06	0.0	0.0	0.0	3.82e-06	0.0	0.0	0.0	580.69727973	743.56453298	750.45737093	4.00434708	-0.00867473	-0.35278622
0.00044	3.85714	2.88e-06	0.0	0.0	0.0	2.59e-06	0.0	0.0	0.0	599.67517722	737.73340301	744.35044514	3.42546637	0.00216264	-0.3483141
0.00049	4.37133	4.04e-06	0.0	0.0	0.0	1.42e-06	0.0	0.0	0.0	615.7297	732.36213281	739.04755357	2.92702484	0.01780135	-0.34442491
0.0105	97.54881	1.4e-07	5.5e-07	2.5e-07	2.9e-07	-0.0	2.89e-06	1.35e-06	1e-08	646.15094206	648.7980504	644.94866252	-0.0192449	-0.04134941	-0.27224407
0.01056	98.05855	1.4e-07	5.5e-07	2.5e-07	2.9e-07	0.0	2.89e-06	1.35e-06	1e-08	645.8513583	648.50312067	644.651424	-0.01919571	-0.04132048	-0.27200873
0.01061	98.56826	1.4e-07	5.5e-07	2.5e-07	2.9e-07	-0.0	2.89e-06	1.35e-06	1e-08	645.55200903	648.20839285	644.35440629	-0.01914794	-0.04129199	-0.27177876
0.01067	99.07795	1.4e-07	5.5e-07	2.5e-07	2.9e-07	0.0	2.89e-06	1.35e-06	1e-08	645.25288934	647.91386268	644.05760445	-0.01909898	-0.0412624	-0.27154163
0.01072	99.58761	1.4e-07	5.5e-07	2.5e-07	2.9e-07	0.0	2.89e-06	1.35e-06	1e-08	644.95400638	647.61953666	643.76102529	-0.01905139	-0.04123325	-0.27130977
0.01078	100.09725	1.4e-07	5.5e-07	2.5e-07	2.8e-07	-0.0	2.89e-06	1.35e-06	1e-08	644.65535461	647.32541063	643.46466401	-0.01900432	-0.04120404	-0.27107903
0.01083	100.60686	1.4e-07	5.5e-07	2.5e-07	2.8e-07	0.0	2.89e-06	1.35e-06	1e-08	644.35693396	647.03148396	643.16851963	-0.01895653	-0.04117399	-0.27084335
0.01089	101.11645	1.4e-07	5.5e-07	2.5e-07	2.8e-07	-0.0	2.89e-06	1.35e-06	1e-08	644.05874824	646.73776128	642.87259694	-0.01891024	-0.0411445	-0.27061362
0.01094	101.62602	1.4e-07	5.5e-07	2.5e-07	2.8e-07	-0.0	2.89e-06	1.35e-06	1e-08	643.76079305	646.4442378	642.57689045	-0.0188634	-0.04111429	-0.27037979
0.011	102.13556	1.4e-07	5.5e-07	2.5e-07	2.8e-07	-0.0	2.89e-06	1.35e-06	1e-08	643.46307114	646.1509174	642.28140413	-0.01881729	-0.04108418	-0.27014818
0.01105	102.64508	1.4e-07	5.5e-07	2.5e-07	2.8e-07	-0.0	2.89e-06	1.36e-06	1e-08	643.16558169	645.85779851	641.98613603	-0.01877135	-0.0410538	-0.26991604
0.01111	103.15457	1.4e-07	5.5e-07	2.5e-07	2.8e-07	-0.0	2.89e-06	1.36e-06	1e-08	642.86832459	645.56488194	641.69108677	-0.01872588	-0.04102336	-0.26968488
0.01116	103.66404	1.4e-07	5.5e-07	2.5e-07	2.8e-07	0.0	2.89e-06	1.36e-06	1e-08	642.57129912	645.27216718	641.39625555	-0.0186809	-0.04099288	-0.26945478
0.01122	104.17348	1.4e-07	5.5e-07	2.5e-07	2.8e-07	0.0	2.89e-06	1.36e-06	1e-08	642.27450428	644.97965363	641.10164151	-0.01863553	-0.04096177	-0.26922127
0.01127	104.6829	1.3e-07	5.5e-07	2.5e-07	2.8e-07	0.0	2.89e-06	1.36e-06	1e-08	641.97794356	644.68734462	640.80724799	-0.01859073	-0.04093067	-0.26898924
0.01133	105.1923	1.3e-07	5.5e-07	2.5e-07	2.8e-07	-0.0	2.89e-06	1.36e-06	1e-08	641.68161497	644.3952392	640.51307373	-0.01854656	-0.04089965	-0.2687591
0.01138	105.70167	1.3e-07	5.5e-07	2.5e-07	2.8e-07	-0.0	2.89e-06	1.36e-06	1e-08	641.38551809	644.10333603	640.21911708	-0.01850259	-0.04086841	-0.26852863
0.01144	106.21101	1.3e-07	5.5e-07	2.5e-07	2.8e-07	-0.0	2.89e-06	1.36e-06	1e-08	641.08965234	643.81163576	639.9253785	-0.01845871	-0.04083687	-0.26829717
0.01149	106.72034	1.3e-07	5.5e-07	2.5e-07	2.8e-07	0.0	2.89e-06	1.36e-06	1e-08	640.79401934	643.52013956	639.63185905	-0.01841537	-0.04080537	-0.26806718
0.0215	199.00812	1e-07	5.4e-07	2.7e-07	2.2e-07	-0.0	2.91e-06	1.42e-06	1e-08	590.72751112	593.92355503	589.80649285	-0.01349603	-0.03426473	-0.22892335
0.02156	199.51294	1e-07	5.4e-07	2.7e-07	2.2e-07	0.0	2.91e-06	1.42e-06	1e-08	590.47203391	593.66992516	589.55207016	-0.01347263	-0.03421836	-0.22866471
0.02161	200.01774	1e-07	5.4e-07	2.7e-07	2.2e-07	0.0	2.91e-06	1.42e-06	1e-08	590.21682585	593.41655645	589.29791273	-0.01346307	-0.03419933	-0.22855854
0.02167	200.52251	1e-07	5.4e-07	2.7e-07	2.2e-07	0.0	2.91e-06	1.42e-06	1e-08	589.9617266	593.16329492	589.04386426	-0.0134459	-0.03416481	-0.22836592
0.02172	201.02726	1e-07	5.4e-07	2.7e-07	2.2e-07	-0.0	2.91e-06	1.42e-06	1e-08	589.70682314	592.91022791	588.7900137	-0.01342787	-0.03412939	-0.22816834
0.02178	201.53198	1e-07	5.4e-07	2.7e-07	2.2e-07	0.0	2.91e-06	1.42e-06	1e-08	589.4521319	592.65736047	588.53636555	-0.01340347	-0.03408079	-0.22789729
0.02183	202.03668	1e-07	5.4e-07	2.7e-07	2.2e-07	-0.0	2.91e-06	1.42e-06	1e-08	589.19772157	592.40476693	588.28299554	-0.01338808	-0.03405	-0.22772558
0.02189	202.54135	1e-07	5.4e-07	2.7e-07	2.2e-07	-0.0	2.91e-06	1.42e-06	1e-08	588.94349059	592.15234695	588.02980183	-0.01337052	-0.03401477	-0.22752916
0.02194	203.046	1e-07	5.4e-07	2.7e-07	2.2e-07	-0.0	2.91e-06	1.42e-06	1e-08	588.68946401	591.90012554	587.77680982	-0.01334575	-0.03396493	-0.22725137
0.022	203.55063	1e-07	5.4e-07	2.7e-07	2.2e-07	0.0	2.91e-06	1.42e-06	1e-08	588.4357263	591.64818517	587.52410317	-0.01333761	-0.03394854	-0.22715999
0.02205	204.05522	1e-07	5.4e-07	2.7e-07	2.2e-07	0.0	2.91e-06	1.42e-06	1e-08	588.18208286	591.39633722	587.27149039	-0.01332128	-0.03391508	-0.22697344
0.02211	204.5598	1e-07	5.4e-07	2.7e-07	2.2e-07	-0.0	2.91e-06	1.42e-06	1e-08	587.92862687	591.144678	587.01906968	-0.01330313	-0.033879	-0.22677236
0.02216	205.06435	1e-07	5.4e-07	2.7e-07	2.2e-07	-0.0	2.91e-06	1.42e-06	1e-08	587.67538838	590.89322227	586.76685521	-0.01327897	-0.03383016	-0.22650014
0.02222	205.56887	1e-07	5.4e-07	2.7e-07	2.2e-07	0.0	2.91e-06	1.42e-06	1e-08	587.42243392	590.64204213	586.51492051	-0.01326424	-0.03380022	-0.22633331
0.02227	206.07337	1e-07	5.4e-07	2.7e-07	2.2e-07	0.0	2.91e-06	1.42e-06	1e-08	587.16965138	590.39103092	586.26315738	-0.01324008	-0.03375099	-0.22605902
0.02233	206.57785	1e-07	5.4e-07	2.7e-07	2.2e-07	-0.0	2.91e-06	1.42e-06	1e-08	586.91715294	590.1402976	586.01167638	-0.01322962	-0.0337297	-0.22594043
0.02238	207.0823	1e-07	5.4e-07	2.7e-07	2.2e-07	-0.0	2.91e-06	1.42e-06	1e-08	586.66477917	589.88968445	585.76031734	-0.01321283	-0.03369546	-0.22574969
0.02244	207.58673	1e-07	5.4e-07	2.7e-07	2.2e-07	-0.0	2.91e-06	1.42e-06	1e-08	586.41260469	589.63926457	585.50915453	-0.01319138	-0.03365154	-0.22550505
0.02249	208.09113	1e-07	5.4e-07	2.7e-07	2.2e-07	0.0	2.91e-06	1.42e-06	1e-08	586.16068458	589.3890927	585.25824346	-0.01317576	-0.03361956	-0.22532683
0.0325	299.47843	1e-07	5.4e-07	2.8e-07	2.1e-07	-0.0	2.91e-06	1.43e-06	1e-08	543.5744265	547.04994576	542.82801154	-0.01056103	-0.02769405	-0.192085
0.03256	299.97828	1e-07	5.4e-07	2.8e-07	2.1e-07	-0.0	2.91e-06	1.43e-06	1e-08	543.35768074	546.83419462	542.61197455	-0.01054817	-0.02766427	-0.19191533
0.03261	300.4781	1e-07	5.4e-07	2.8e-07	2.1e-07	0.0	2.91e-06	1.43e-06	1e-08	543.14112698	546.61862045	542.39611597	-0.01053962	-0.02763454	-0.19174589
0.03267	300.9779	1e-07	5.4e-07	2.8e-07	2.1e-07	-0.0	2.91e-06	1.43e-06	1e-08	542.92467602	546.40322313	542.18044156	-0.01052649	-0.02760484	-0.19157656
0.03272	301.47767	1e-07	5.4e-07	2.8e-07	2.1e-07	-0.0	2.91e-06	1.43e-06	1e-08	542.70842341	546.18800247	541.96494482	-0.01051108	-0.02757517	-0.19140736
0.03278	301.97741	1e-07	5.4e-07	2.8e-07	2.1e-07	0.0	2.91e-06	1.43e-06	1e-08	542.49241697	545.97295829	541.74962239	-0.01050196	-0.02754553	-0.19123837
0.03283	302.47714	1e-07	5.4e-07	2.8e-07	2.1e-07	0.0	2.91e-06	1.43e-06	1e-08	542.27652571	545.75809054	541.53448287	-0.01049148	-0.02751591	-0.1910694
0.03289	302.97683	1e-07	5.4e-07	2.8e-07	2.1e-07	-0.0	2.91e-06	1.43e-06	1e-08	542.0607782	545.54339917	541.31952432	-0.01047551	-0.02748635	-0.19090071
0.03294	303.4765	1e-07	5.4e-07	2.8e-07	2.1e-07	-0.0	2.91e-06	1.43e-06	1e-08	541.84528953	545.32888382	541.10473874	-0.01046357	-0.0274568	-0.19073205
0.033	303.97615	1e-07	5.4e-07	2.8e-07	2.1e-07	0.0	2.91e-06	1.43e-06	1e-08	541.62997543	545.11454454	540.89013176	-0.01045508	-0.02742727	-0.19056356
0.03305	304.47577	1e-07	5.4e-07	2.8e-07	2.1e-07	-0.0	2.91e-06	1.43e-06	1e-08	541.41476434	544.90038124	540.67570801	-0.01044081	-0.0273978	-0.19039525
0.03311	304.97537	1e-07	5.4e-07	2.8e-07	2.1e-07	-0.0	2.91e-06	1.43e-06	1e-08	541.19977711	544.68639365	540.4614592	-0.01042599	-0.02736835	-0.19022701
0.03316	305.47494	1e-07	5.4e-07	2.8e-07	2.1e-07	0.0	2.91e-06	1.43e-06	1e-08	540.98502535	544.47258169	540.2473845	-0.0104179	-0.02733893	-0.19005901
0.03322	305.97448	1e-07	5.4e-07	2.8e-07	2.1e-07	0.0	2.91e-06	1.43e-06	1e-08	540.77036923	544.25894527	540.03349304	-0.01040639	-0.02730952	-0.18989102
0.03327	306.474	1e-07	5.4e-07	2.8e-07	2.1e-07	-0.0	2.91e-06	1.43e-06	1e-08	540.55587987	544.04548432	539.81978005	-0.01039044	-0.02728018	-0.18972328
0.03333	306.9735	1e-07	5.4e-07	2.8e-07	2.1e-07	0.0	2.91e-06	1.43e-06	1e-08	540.34165038	543.83219852	539.60623901	-0.01037969	-0.02725085	-0.18955563
0.03338	307.47297	1e-07	5.4e-07	2.8e-07	2.1e-07	0.0	2.91e-06	1.43e-06	1e-08	540.12757234	543.61908789	539.39287714	-0.01037113	-0.02722153	-0.18938808
0.03344	307.97242	1e-07	5.4e-07	2.8e-07	2.1e-07	-0.0	2.91e-06	1.43e-06	1e-08	539.91360056	543.4061524	539.17969738	-0.01035558	-0.02719229	-0.1892208
0.03349	308.47184	1e-07	5.4e-07	2.8e-07	2.1e-07	-0.0	2.91e-06	1.43e-06	1e-08	539.69988079	543.19339164	538.96668965	-0.0103421	-0.02716305	-0.18905351
0.0435	398.9476	1e-07	5.4e-07	2.8e-07	2.1e-07	0.0	2.91e-06	1.43e-06	1e-08	503.63400462	507.25619644	503.02063179	-0.00841473	-0.02233377	-0.16083349
0.04356	399.44241	1e-07	5.4e-07	2.8e-07	2.1e-07	0.0	2.91e-06	1.43e-06	1e-08	503.45066551	507.07335907	502.8379419	-0.00841056	-0.02230979	-0.16069015
0.04361	399.9372	1e-07	5.4e-07	2.8e-07	2.1e-07	0.0	2.91e-06	1.43e-06	1e-08	503.26736753	506.89067426	502.65541379	-0.0084035	-0.02228581	-0.1605467
0.04367	400.43196	1e-07	5.4e-07	2.8e-07	2.1e-07	0.0	2.91e-06	1.43e-06	1e-08	503.08417332	506.70814202	502.47304355	-0.00838752	-0.0222619	-0.16040345
0.04372	400.92669	1e-07	5.4e-07	2.8e-07	2.1e-07	0.0	2.91e-06	1.43e-06	1e-08	502.90127779	506.52576189	502.29081845	-0.008371	-0.02223803	-0.16026039
0.04378	401.4214	1e-07	5.4e-07	2.8e-07	2.1e-07	0.0	2.91e-06	1.43e-06	1e-08	502.7186926	506.34353366	502.10873756	-0.00836621	-0.02221415	-0.16011746
0.04383	401.91608	1e-07	5.4e-07	2.8e-07	2.1e-07	0.0	2.91e-06	1.43e-06	1e-08	502.53616258	506.16145757	501.92681711	-0.00834945	-0.02219039	-0.15997489
0.04389	402.41074	1e-07	5.4e-07	2.8e-07	2.1e-07	0.0	2.91e-06	1.43e-06	1e-08	502.35394901	505.97953291	501.74503999	-0.00833765	-0.02216656	-0.15983211
0.04394	402.90537	1e-07	5.4e-07	2.8e-07	2.1e-07	0.0	2.91e-06	1.43e-06	1e-08	502.17194343	505.79776003	501.56341336	-0.0083296	-0.02214274	-0.15968939
0.044	403.39998	1e-07	5.4e-07	2.8e-07	2.1e-07	0.0	2.91e-06	1.43e-06	1e-08	501.99006402	505.616139	501.38194241	-0.00833245	-0.02211892	-0.15954686
0.04405	403.89456	1e-07	5.4e-07	2.8e-07	2.1e-07	0.0	2.91e-06	1.43e-06	1e-08	501.80807333	505.43466997	501.20064217	-0.00831741	-0.0220952	-0.15940454
0.04411	404.38912	1e-07	5.4e-07	2.8e-07	2.1e-07	0.0	2.91e-06	1.43e-06	1e-08	501.62636207	505.25335218	501.01948737	-0.00831455	-0.02207151	-0.15926252
0.04416	404.88365	1e-07	5.4e-07	2.8e-07	2.1e-07	0.0	2.91e-06	1.43e-06	1e-08	501.44466448	505.07218572	500.83849474	-0.00830839	-0.02204781	-0.15912039
0.04422	405.37815	1e-07	5.4e-07	2.8e-07	2.1e-07	0.0	2.91e-06	1.43e-06	1e-08	501.26305259	504.8911706	500.65765976	-0.00830075	-0.02202411	-0.15897826
0.04427	405.87263	1e-07	5.4e-07	2.8e-07	2.1e-07	0.0	2.91e-06	1.43e-06	1e-08	501.08155856	504.71030677	500.4769804	-0.0082793	-0.02200053	-0.15883642
0.04433	406.36709	1e-07	5.4e-07	2.8e-07	2.1e-07	0.0	2.91e-06	1.43e-06	1e-08	500.9004847	504.52959351	500.29643698	-0.00827192	-0.02197691	-0.15869466
0.04438	406.86152	1e-07	5.4e-07	2.8e-07	2.1e-07	0.0	2.91e-06	1.43e-06	1e-08	500.71952337	504.34903119	500.11604912	-0.00826102	-0.02195337	-0.15855319
0.04444	407.35592	1e-07	5.4e-07	2.8e-07	2.1e-07	0.0	2.91e-06	1.43e-06	1e-08	500.5387522	504.16861942	499.93581156	-0.00824684	-0.02192986	-0.1584118
0.04449	407.8503	1e-07	5.4e-07	2.8e-07	2.1e-07	0.0	2.91e-06	1.43e-06	1e-08	500.3582428	503.98835802	499.75571963	-0.00823532	-0.02190631	-0.1582703
0.05455	497.89286	1e-07	5.4e-07	2.8e-07	2.1e-07	0.0	2.91e-06	1.43e-06	1e-08	469.75939569	473.42044895	469.25426815	-0.00674138	-0.01801112	-0.1343248
0.05461	498.38254	1e-07	5.4e-07	2.8e-07	2.1e-07	0.0	2.91e-06	1.43e-06	1e-08	469.60489355	473.26601787	469.10038606	-0.00673624	-0.01799192	-0.13420393
0.05466	498.8722	1e-07	5.4e-07	2.8e-07	2.1e-07	0.0	2.91e-06	1.43e-06	1e-08	469.45047351	473.11171746	468.94663953	-0.0067292	-0.01797273	-0.13408309
0.05472	499.36183	1e-07	5.4e-07	2.8e-07	2.1e-07	0.0	2.91e-06	1.43e-06	1e-08	469.29617898	472.95754761	468.79302586	-0.00670996	-0.01795364	-0.1339625
0.05477	499.85144	1e-07	5.4e-07	2.8e-07	2.1e-07	0.0	2.91e-06	1.43e-06	1e-08	469.14228963	472.80350758	468.63952772	-0.00670736	-0.01793449	-0.13384198
0.05483	500.34102	1e-07	5.4e-07	2.8e-07	2.1e-07	0.0	2.91e-06	1.43e-06	1e-08	468.98842436	472.64959798	468.4861683	-0.00669549	-0.01791545	-0.13372175
0.05488	500.83057	1e-07	5.4e-07	2.8e-07	2.1e-07	0.0	2.91e-06	1.43e-06	1e-08	468.83479599	472.49581813	468.3329343	-0.00668447	-0.01789639	-0.13360149
0.05494	501.3201	1e-07	5.4e-07	2.8e-07	2.1e-07	0.0	2.91e-06	1.43e-06	1e-08	468.68138494	472.34216812	468.17982697	-0.00667492	-0.01787732	-0.13348117
0.05499	501.80961	1e-07	5.4e-07	2.8e-07	2.1e-07	0.0	2.91e-06	1.43e-06	1e-08	468.52815734	472.18864806	468.02684841	-0.00667881	-0.01785822	-0.13336103
0.05505	502.29909	1e-07	5.4e-07	2.8e-07	2.1e-07	0.0	2.91e-06	1.43e-06	1e-08	468.37480505	472.03525829	467.87401723	-0.00667106	-0.01783921	-0.13324103
0.0551	502.78854	1e-07	5.4e-07	2.8e-07	2.1e-07	0.0	2.91e-06	1.43e-06	1e-08	468.22159555	471.88199823	467.72131698	-0.00666444	-0.01782023	-0.13312125
0.05516	503.27797	1e-07	5.4e-07	2.8e-07	2.1e-07	0.0	2.91e-06	1.43e-06	1e-08	468.06850281	471.72886769	467.56874901	-0.00666218	-0.01780125	-0.13300154
0.05521	503.76737	1e-07	5.4e-07	2.8e-07	2.1e-07	0.0	2.91e-06	1.43e-06	1e-08	467.91542689	471.57586679	467.41631931	-0.00665713	-0.01778227	-0.13288175
0.05527	504.25674	1e-07	5.4e-07	2.8e-07	2.1e-07	0.0	2.91e-06	1.43e-06	1e-08	467.76243155	471.42299548	467.26402411	-0.00664252	-0.01776336	-0.13276214
0.05532	504.74609	1e-07	5.4e-07	2.8e-07	2.1e-07	0.0	2.91e-06	1.43e-06	1e-08	467.60973687	471.27025322	467.11184981	-0.00663092	-0.01774447	-0.13264267
0.05538	505.23542	1e-07	5.4e-07	2.8e-07	2.1e-07	0.0	2.91e-06	1.43e-06	1e-08	467.45727363	471.11763998	466.95980047	-0.0066259	-0.01772558	-0.13252336
0.05543	505.72472	1e-07	5.4e-07	2.8e-07	2.1e-07	0.0	2.91e-06	1.43e-06	1e-08	467.30489094	470.96515587	466.80788512	-0.00661276	-0.01770677	-0.13240425
0.05549	506.21399	1e-07	5.4e-07	2.8e-07	2.1e-07	0.0	2.91e-06	1.43e-06	1e-08	467.15277566	470.81280036	466.65609217	-0.00660331	-0.01768792	-0.13228501
0.06555	595.31676	1e-07	5.4e-07	2.8e-07	2.1e-07	0.0	2.91e-06	1.43e-06	1e-08	441.3957047	445.00137338	440.97888891	-0.00542523	-0.01456921	-0.11212677
0.06561	595.80128	1e-07	5.4e-07	2.8e-07	2.1e-07	0.0	2.91e-06	1.43e-06	1e-08	441.26590035	444.87109565	440.8494993	-0.00541533	-0.01455389	-0.11202533
0.06566	596.28577	1e-07	5.4e-07	2.8e-07	2.1e-07	0.0	2.91e-06	1.43e-06	1e-08	441.13630713	444.74092895	440.72021675	-0.00540608	-0.01453857	-0.11192387
0.06572	596.77024	1e-07	5.4e-07	2.8e-07	2.1e-07	0.0	2.91e-06	1.43e-06	1e-08	441.00690953	444.61087334	440.59104219	-0.00539863	-0.01452324	-0.11182236
0.06577	597.25468	1e-07	5.4e-07	2.8e-07	2.1e-07	0.0	2.91e-06	1.43e-06	1e-08	440.87766472	444.48092894	440.46197818	-0.00540354	-0.01450787	-0.11172099
0.06583	597.73909	1e-07	5.4e-07	2.8e-07	2.1e-07	0.0	2.91e-06	1.43e-06	1e-08	440.74827681	444.35109614	440.33304184	-0.00539583	-0.01449259	-0.11161976
0.06588	598.22348	1e-07	5.4e-07	2.8e-07	2.1e-07	0.0	2.91e-06	1.43e-06	1e-08	440.61904772	444.22137426	440.20421539	-0.0053923	-0.01447732	-0.11151873
0.06594	598.70784	1e-07	5.4e-07	2.8e-07	2.1e-07	0.0	2.91e-06	1.43e-06	1e-08	440.48987788	444.09176328	440.07550442	-0.00539059	-0.01446205	-0.11141771
0.06599	599.19218	1e-07	5.4e-07	2.8e-07	2.1e-07	0.0	2.91e-06	1.43e-06	1e-08	440.36072359	443.96226327	439.94691149	-0.00538691	-0.01444678	-0.11131663
0.06605	599.67649	1e-07	5.4e-07	2.8e-07	2.1e-07	0.0	2.91e-06	1.43e-06	1e-08	440.23163177	443.8328742	439.81843389	-0.00537152	-0.01443161	-0.11121577
0.0661	600.16078	1e-07	5.4e-07	2.8e-07	2.1e-07	0.0	2.91e-06	1.43e-06	1e-08	440.10288332	443.70359534	439.69005502	-0.00536551	-0.0144164	-0.11111497
0.06616	600.64503	1e-07	5.4e-07	2.8e-07	2.1e-07	0.0	2.91e-06	1.43e-06	1e-08	439.97425362	443.57442703	439.56178791	-0.00535919	-0.01440123	-0.11101436
0.06621	601.12927	1e-07	5.4e-07	2.8e-07	2.1e-07	0.0	2.91e-06	1.43e-06	1e-08	439.84575015	443.44536907	439.43363191	-0.00534886	-0.0143861	-0.11091383
0.06627	601.61347	1e-07	5.4e-07	2.8e-07	2.1e-07	0.0	2.91e-06	1.43e-06	1e-08	439.71746913	443.31642119	439.30558133	-0.00534102	-0.01437094	-0.11081322
0.06632	602.09765	1e-07	5.4e-07	2.8e-07	2.1e-07	0.0	2.91e-06	1.43e-06	1e-08	439.58935075	443.18758361	439.17763975	-0.00534318	-0.01435575	-0.11071273
0.06638	602.58181	1e-07	5.4e-07	2.8e-07	2.1e-07	0.0	2.91e-06	1.43e-06	1e-08	439.46115536	443.05885663	439.04982101	-0.00533992	-0.01434061	-0.11061236
0.06643	603.06593	1e-07	5.4e-07	2.8e-07	2.1e-07	0.0	2.91e-06	1.43e-06	1e-08	439.3330131	442.93023988	438.92211739	-0.00533343	-0.01432552	-0.11051217
0.06649	603.55004	1e-07	5.4e-07	2.8e-07	2.1e-07	0.0	2.91e-06	1.43e-06	1e-08	439.20500154	442.80173305	438.79452416	-0.00533278	-0.01431043	-0.11041208
0.07655	691.70091	1e-07	5.4e-07	2.8e-07	2.1e-07	0.0	2.91e-06	1.43e-06	1e-08	417.57722808	421.04833275	417.23225166	-0.00439362	-0.0118128	-0.09348444
0.07661	692.1802	1e-07	5.4e-07	2.8e-07	2.1e-07	0.0	2.91e-06	1.43e-06	1e-08	417.46817498	420.93862792	417.1237233	-0.00438397	-0.01180052	-0.09339919
0.07666	692.65946	1e-07	5.4e-07	2.8e-07	2.1e-07	0.0	2.91e-06	1.43e-06	1e-08	417.35934285	420.82901759	417.01528384	-0.00437431	-0.01178825	-0.09331406
0.07672	693.13869	1e-07	5.4e-07	2.8e-07	2.1e-07	0.0	2.91e-06	1.43e-06	1e-08	417.25073203	420.71950164	416.90693315	-0.00437187	-0.01177596	-0.09322904
0.07677	693.6179	1e-07	5.4e-07	2.8e-07	2.1e-07	0.0	2.91e-06	1.43e-06	1e-08	417.14216356	420.61008029	416.79868118	-0.00436205	-0.01176374	-0.09314416
0.07683	694.09708	1e-07	5.4e-07	2.8e-07	2.1e-07	0.0	2.91e-06	1.43e-06	1e-08	417.03382073	420.50075304	416.69051746	-0.00435545	-0.01175149	-0.0930592
0.07688	694.57623	1e-07	5.4e-07	2.8e-07	2.1e-07	0.0	2.91e-06	1.43e-06	1e-08	416.92562338	420.39152014	416.58244659	-0.00435564	-0.01173921	-0.09297429
0.07694	695.05536	1e-07	5.4e-07	2.8e-07	2.1e-07	0.0	2.91e-06	1.43e-06	1e-08	416.81740309	420.28238184	416.47447798	-0.00435635	-0.01172696	-0.0928895
0.07699	695.53446	1e-07	5.4e-07	2.8e-07	2.1e-07	0.0	2.91e-06	1.43e-06	1e-08	416.70914708	420.17333804	416.36661223	-0.00434946	-0.01171476	-0.09280487
0.07705	696.01353	1e-07	5.4e-07	2.8e-07	2.1e-07	0.0	2.91e-06	1.43e-06	1e-08	416.60104413	420.06438824	416.25883854	-0.00435017	-0.01170255	-0.09272034
0.0771	696.49258	1e-07	5.4e-07	2.8e-07	2.1e-07	0.0	2.91e-06	1.43e-06	1e-08	416.49290554	419.95553267	416.15116741	-0.00434758	-0.01169035	-0.09263573
0.07716	696.97161	1e-07	5.4e-07	2.8e-07	2.1e-07	0.0	2.91e-06	1.43e-06	1e-08	416.38481302	419.84677127	416.04359433	-0.00433847	-0.01167819	-0.09255123
0.07721	697.4506	1e-07	5.4e-07	2.8e-07	2.1e-07	0.0	2.91e-06	1.43e-06	1e-08	416.27692901	419.73810361	415.93611004	-0.00432835	-0.01166606	-0.09246685
0.07727	697.92957	1e-07	5.4e-07	2.8e-07	2.1e-07	0.0	2.91e-06	1.43e-06	1e-08	416.16927835	419.62952953	415.82871301	-0.00432626	-0.01165391	-0.09238257
0.07732	698.40851	1e-07	5.4e-07	2.8e-07	2.1e-07	0.0	2.91e-06	1.43e-06	1e-08	416.06166185	419.52104931	415.72141433	-0.0043164	-0.01164182	-0.09229845
0.07738	698.88743	1e-07	5.4e-07	2.8e-07	2.1e-07	0.0	2.91e-06	1.43e-06	1e-08	415.95427266	419.41266241	415.61420298	-0.00430986	-0.0116297	-0.09221424
0.07743	699.36632	1e-07	5.4e-07	2.8e-07	2.1e-07	0.0	2.91e-06	1.43e-06	1e-08	415.84702811	419.30436908	415.5070837	-0.00430969	-0.01161756	-0.09213008
0.07749	699.84519	1e-07	5.4e-07	2.8e-07	2.1e-07	0.0	2.91e-06	1.43e-06	1e-08	415.73976994	419.19616957	415.40006531	-0.00431088	-0.01160544	-0.09204604
0.08755	787.03169	1e-07	5.4e-07	2.8e-07	2.1e-07	0.0	2.91e-06	1.43e-06	1e-08	397.6178359	400.89359092	397.33224012	-0.00356389	-0.009602	-0.07786189
0.08761	787.50568	1e-07	5.4e-07	2.8e-07	2.1e-07	0.0	2.91e-06	1.43e-06	1e-08	397.52657359	400.80135679	397.2413818	-0.00355222	-0.00959216	-0.07779057
0.08766	787.97963	1e-07	5.4e-07	2.8e-07	2.1e-07	0.0	2.91e-06	1.43e-06	1e-08	397.43559695	400.70920257	397.15059342	-0.00355226	-0.00958227	-0.07771929
0.08772	788.45356	1e-07	5.4e-07	2.8e-07	2.1e-07	0.0	2.91e-06	1.43e-06	1e-08	397.34460634	400.61712877	397.05989131	-0.00354303	-0.00957245	-0.07764821
0.08777	788.92747	1e-07	5.4e-07	2.8e-07	2.1e-07	0.0	2.91e-06	1.43e-06	1e-08	397.25383916	400.52513474	396.96926228	-0.00353745	-0.00956261	-0.07757703
0.08783	789.40135	1e-07	5.4e-07	2.8e-07	2.1e-07	0.0	2.91e-06	1.43e-06	1e-08	397.1632019	400.43322077	396.87871155	-0.00353593	-0.00955275	-0.07750589
0.08788	789.8752	1e-07	5.4e-07	2.8e-07	2.1e-07	0.0	2.91e-06	1.43e-06	1e-08	397.07259068	400.34138701	396.78824475	-0.00353966	-0.00954288	-0.07743483
0.08794	790.34902	1e-07	5.4e-07	2.8e-07	2.1e-07	0.0	2.91e-06	1.43e-06	1e-08	396.98187084	400.24963361	396.69786911	-0.00353259	-0.00953308	-0.07736391
0.08799	790.82282	1e-07	5.4e-07	2.8e-07	2.1e-07	0.0	2.91e-06	1.43e-06	1e-08	396.89131925	400.15795994	396.6075694	-0.00353437	-0.00952326	-0.0772931
0.08805	791.29659	1e-07	5.4e-07	2.8e-07	2.1e-07	0.0	2.91e-06	1.43e-06	1e-08	396.80070936	400.06636627	396.51735783	-0.00353261	-0.00951345	-0.07722222
0.0881	791.77033	1e-07	5.4e-07	2.8e-07	2.1e-07	0.0	2.91e-06	1.43e-06	1e-08	396.71013167	399.97485252	396.42722955	-0.0035262	-0.00950366	-0.07715141
0.08816	792.24405	1e-07	5.4e-07	2.8e-07	2.1e-07	0.0	2.91e-06	1.43e-06	1e-08	396.61970545	399.8834184	396.33717797	-0.00351577	-0.00949392	-0.07708072
0.08821	792.71774	1e-07	5.4e-07	2.8e-07	2.1e-07	0.0	2.91e-06	1.43e-06	1e-08	396.52953381	399.79206358	396.24719734	-0.00351517	-0.00948415	-0.0770101
0.08827	793.1914	1e-07	5.4e-07	2.8e-07	2.1e-07	0.0	2.91e-06	1.43e-06	1e-08	396.43936468	399.70078848	396.15730133	-0.00350626	-0.00947444	-0.07693963
0.08832	793.66504	1e-07	5.4e-07	2.8e-07	2.1e-07	0.0	2.91e-06	1.43e-06	1e-08	396.34941137	399.60959251	396.06747813	-0.00350072	-0.0094647	-0.07686908
0.08838	794.13865	1e-07	5.4e-07	2.8e-07	2.1e-07	0.0	2.91e-06	1.43e-06	1e-08	396.25958725	399.51847594	395.97773255	-0.00350052	-0.00945494	-0.07679857
0.08843	794.61223	1e-07	5.4e-07	2.8e-07	2.1e-07	0.0	2.91e-06	1.43e-06	1e-08	396.16975563	399.42743898	395.88807201	-0.00350293	-0.00944518	-0.07672816
0.08849	795.08579	1e-07	5.4e-07	2.8e-07	2.1e-07	0.0	2.91e-06	1.43e-06	1e-08	396.0798494	399.33648166	395.79850004	-0.0034967	-0.00943549	-0.07665787
0.09855	881.29508	1e-07	5.4e-07	2.8e-07	2.1e-07	0.0	2.91e-06	1.43e-06	1e-08	380.92341305	383.96048841	380.686692	-0.00289151	-0.00782456	-0.06479447
0.09861	881.76369	1e-07	5.4e-07	2.8e-07	2.1e-07	0.0	2.91e-06	1.43e-06	1e-08	380.84738682	383.88305369	380.61074492	-0.00288673	-0.00781661	-0.0647348
0.09866	882.23228	1e-07	5.4e-07	2.8e-07	2.1e-07	0.0	2.91e-06	1.43e-06	1e-08	380.77147717	383.80568687	380.53486373	-0.00289009	-0.00780862	-0.06467519
0.09872	882.70083	1e-07	5.4e-07	2.8e-07	2.1e-07	0.0	2.91e-06	1.43e-06	1e-08	380.69546977	383.72838831	380.45905978	-0.00288916	-0.00780067	-0.06461567
0.09877	883.16936	1e-07	5.4e-07	2.8e-07	2.1e-07	0.0	2.91e-06	1.43e-06	1e-08	380.61947784	383.6511577	380.38332693	-0.00288618	-0.00779274	-0.06455626
0.09883	883.63787	1e-07	5.4e-07	2.8e-07	2.1e-07	0.0	2.91e-06	1.43e-06	1e-08	380.54355497	383.57399482	380.30766221	-0.00288722	-0.00778481	-0.06449689
0.09888	884.10634	1e-07	5.4e-07	2.8e-07	2.1e-07	0.0	2.91e-06	1.43e-06	1e-08	380.46759575	383.49689983	380.23207118	-0.00288609	-0.00777687	-0.06443747
0.09894	884.57479	1e-07	5.4e-07	2.8e-07	2.1e-07	0.0	2.91e-06	1.43e-06	1e-08	380.39165701	383.41987266	380.15655087	-0.00287522	-0.00776901	-0.06437819
0.09899	885.04321	1e-07	5.4e-07	2.8e-07	2.1e-07	0.0	2.91e-06	1.43e-06	1e-08	380.31599505	383.34291271	380.08108751	-0.00287236	-0.00776111	-0.06431894
0.09905	885.51161	1e-07	5.4e-07	2.8e-07	2.1e-07	0.0	2.91e-06	1.43e-06	1e-08	380.24039938	383.26602033	380.00569224	-0.0028681	-0.00775323	-0.06425981
0.0991	885.97997	1e-07	5.4e-07	2.8e-07	2.1e-07	0.0	2.91e-06	1.43e-06	1e-08	380.16490678	383.1891953	379.93036297	-0.00286166	-0.00774538	-0.06420071
0.09916	886.44831	1e-07	5.4e-07	2.8e-07	2.1e-07	0.0	2.91e-06	1.43e-06	1e-08	380.0895745	383.11243752	379.85509663	-0.00285725	-0.0077375	-0.06414157
0.09921	886.91663	1e-07	5.4e-07	2.8e-07	2.1e-07	0.0	2.91e-06	1.43e-06	1e-08	380.01434923	383.0357471	379.77989608	-0.00286333	-0.00772959	-0.0640825
0.09927	887.38491	1e-07	5.4e-07	2.8e-07	2.1e-07	0.0	2.91e-06	1.43e-06	1e-08	379.93895485	382.95912449	379.70477592	-0.00285827	-0.00772174	-0.06402353
0.09932	887.85317	1e-07	5.4e-07	2.8e-07	2.1e-07	0.0	2.91e-06	1.43e-06	1e-08	379.86368475	382.88256905	379.62972046	-0.00285827	-0.00771389	-0.06396467
0.09938	888.32141	1e-07	5.4e-07	2.8e-07	2.1e-07	0.0	2.91e-06	1.43e-06	1e-08	379.78840573	382.80608089	379.55473663	-0.00285832	-0.00770604	-0.0639058
0.09943	888.78961	1e-07	5.4e-07	2.8e-07	2.1e-07	0.0	2.91e-06	1.43e-06	1e-08	379.71311632	382.72966005	379.47982453	-0.00285612	-0.0076982	-0.06384692
0.09949	889.25779	1e-07	5.4e-07	2.8e-07	2.1e-07	0.0	2.91e-06	1.43e-06	1e-08	379.63787594	382.6533064	379.404981	-0.00284408	-0.00769042	-0.06378817
0.10955	974.47662	1e-07	5.4e-07	2.8e-07	2.1e-07	0.0	2.91e-06	1.43e-06	1e-08	366.98190287	369.75369109	366.78530769	-0.00236984	-0.00639121	-0.05388122
0.1096	974.93978	1e-07	5.4e-07	2.8e-07	2.1e-07	0.0	2.91e-06	1.43e-06	1e-08	366.91818902	369.68876817	366.72194144	-0.00236655	-0.00638478	-0.05383142
0.10966	975.40292	1e-07	5.4e-07	2.8e-07	2.1e-07	0.0	2.91e-06	1.43e-06	1e-08	366.85455715	369.62390264	366.65863146	-0.00235661	-0.0063784	-0.05378173
0.10971	975.86603	1e-07	5.4e-07	2.8e-07	2.1e-07	0.0	2.91e-06	1.43e-06	1e-08	366.79118605	369.55909406	366.59536835	-0.00235756	-0.00637197	-0.05373206
0.10977	976.32911	1e-07	5.4e-07	2.8e-07	2.1e-07	0.0	2.91e-06	1.43e-06	1e-08	366.72778288	369.49434293	366.53216731	-0.00235016	-0.0063656	-0.05368254
0.10982	976.79217	1e-07	5.4e-07	2.8e-07	2.1e-07	0.0	2.91e-06	1.43e-06	1e-08	366.6645723	369.42964871	366.46901648	-0.00234603	-0.00635921	-0.05363294
0.10988	977.25519	1e-07	5.4e-07	2.8e-07	2.1e-07	0.0	2.91e-06	1.43e-06	1e-08	366.60146635	369.36501161	366.40592052	-0.00234609	-0.00635279	-0.05358337
0.10993	977.71819	1e-07	5.4e-07	2.8e-07	2.1e-07	0.0	2.91e-06	1.43e-06	1e-08	366.53835234	369.30043183	366.34288527	-0.00234978	-0.00634638	-0.05353386
0.10999	978.18117	1e-07	5.4e-07	2.8e-07	2.1e-07	0.0	2.91e-06	1.43e-06	1e-08	366.47513272	369.23590947	366.2799157	-0.00234493	-0.00634001	-0.05348445
0.11004	978.64411	1e-07	5.4e-07	2.8e-07	2.1e-07	0.0	2.91e-06	1.43e-06	1e-08	366.41203715	369.17144401	366.21699979	-0.00234725	-0.00633363	-0.0534351
0.1101	979.10703	1e-07	5.4e-07	2.8e-07	2.1e-07	0.0	2.91e-06	1.43e-06	1e-08	366.34887288	369.10703573	366.15414746	-0.00234663	-0.00632724	-0.05338571
0.11015	979.56992	1e-07	5.4e-07	2.8e-07	2.1e-07	0.0	2.91e-06	1.43e-06	1e-08	366.28571876	369.04268453	366.09135467	-0.00234007	-0.0063209	-0.05333639
0.11021	980.03278	1e-07	5.4e-07	2.8e-07	2.1e-07	0.0	2.91e-06	1.43e-06	1e-08	366.2227349	368.97839004	366.02861302	-0.00233363	-0.00631457	-0.05328714
0.11026	980.49562	1e-07	5.4e-07	2.8e-07	2.1e-07	0.0	2.91e-06	1.43e-06	1e-08	366.15991792	368.91415219	365.96592261	-0.00233254	-0.00630822	-0.05323795
0.11032	980.95843	1e-07	5.4e-07	2.8e-07	2.1e-07	0.0	2.91e-06	1.43e-06	1e-08	366.09712399	368.84997119	365.90329083	-0.00232597	-0.00630191	-0.05318884
0.11037	981.42121	1e-07	5.4e-07	2.8e-07	2.1e-07	0.0	2.91e-06	1.43e-06	1e-08	366.03450064	368.78584667	365.84070993	-0.00232187	-0.00629558	-0.05313968
0.11043	981.88396	1e-07	5.4e-07	2.8e-07	2.1e-07	0.0	2.91e-06	1.43e-06	1e-08	365.97198139	368.72177882	365.77818342	-0.00232575	-0.00628922	-0.05309056
0.11048	982.34669	1e-07	5.4e-07	2.8e-07	2.1e-07	0.0	2.91e-06	1.43e-06	1e-08	365.9093513	368.65776797	365.71572242	-0.00232496	-0.0062829	-0.05304151
0.12055	1066.56139	1e-07	5.4e-07	2.8e-07	2.1e-07	0.0	2.91e-06	1.43e-06	1e-08	355.35446821	357.84947638	355.191115	-0.00193599	-0.00523186	-0.04477926
0.1206	1067.01903	1e-07	5.4e-07	2.8e-07	2.1e-07	0.0	2.91e-06	1.43e-06	1e-08	355.30143386	357.7951101	355.13829397	-0.00193216	-0.00522667	-0.04473782
0.12066	1067.47664	1e-07	5.4e-07	2.8e-07	2.1e-07	0.0	2.91e-06	1.43e-06	1e-08	355.24849986	357.74079208	355.08551846	-0.00193455	-0.00522145	-0.04469642
0.12071	1067.93423	1e-07	5.4e-07	2.8e-07	2.1e-07	0.0	2.91e-06	1.43e-06	1e-08	355.19549594	357.68652257	355.03279713	-0.00193431	-0.00521624	-0.04465498
0.12077	1068.39179	1e-07	5.4e-07	2.8e-07	2.1e-07	0.0	2.91e-06	1.43e-06	1e-08	355.14249392	357.63230149	354.98012634	-0.00192725	-0.00521107	-0.04461362
0.12082	1068.84932	1e-07	5.4e-07	2.8e-07	2.1e-07	0.0	2.91e-06	1.43e-06	1e-08	355.08968081	357.57812841	354.92749646	-0.00192279	-0.0052059	-0.0445723
0.12088	1069.30682	1e-07	5.4e-07	2.8e-07	2.1e-07	0.0	2.91e-06	1.43e-06	1e-08	355.03698539	357.52400341	354.87491108	-0.00192112	-0.00520073	-0.04453106
0.12093	1069.7643	1e-07	5.4e-07	2.8e-07	2.1e-07	0.0	2.91e-06	1.43e-06	1e-08	354.98433137	357.46992657	354.82237401	-0.00191549	-0.00519557	-0.04448985
0.12099	1070.22175	1e-07	5.4e-07	2.8e-07	2.1e-07	0.0	2.91e-06	1.43e-06	1e-08	354.93182709	357.41589763	354.76987967	-0.00191188	-0.00519041	-0.04444861
0.12104	1070.67917	1e-07	5.4e-07	2.8e-07	2.1e-07	0.0	2.91e-06	1.43e-06	1e-08	354.87941732	357.36191673	354.71743092	-0.00191768	-0.0051852	-0.04440741
0.1211	1071.13656	1e-07	5.4e-07	2.8e-07	2.1e-07	0.0	2.91e-06	1.43e-06	1e-08	354.82684421	357.3079843	354.66504086	-0.00191493	-0.00518005	-0.04436628
0.12115	1071.59393	1e-07	5.4e-07	2.8e-07	2.1e-07	0.0	2.91e-06	1.43e-06	1e-08	354.77434198	357.25409984	354.61269747	-0.00191498	-0.00517489	-0.04432522
0.12121	1072.05126	1e-07	5.4e-07	2.8e-07	2.1e-07	0.0	2.91e-06	1.43e-06	1e-08	354.72183384	357.2002634	354.56040457	-0.00191602	-0.00516973	-0.04428417
0.12126	1072.50857	1e-07	5.4e-07	2.8e-07	2.1e-07	0.0	2.91e-06	1.43e-06	1e-08	354.66929282	357.14647503	354.50816354	-0.00191323	-0.00516369	-0.04423599
0.12132	1072.96585	1e-07	5.4e-07	2.8e-07	2.1e-07	0.0	2.91e-06	1.43e-06	1e-08	354.61682316	357.09274288	354.45597776	-0.00190071	-0.0051569	-0.04418138
0.12137	1073.4231	1e-07	5.4e-07	2.8e-07	2.1e-07	0.0	2.91e-06	1.43e-06	1e-08	354.56469078	357.03907396	354.40384156	-0.001906	-0.00515144	-0.04413813
0.12143	1073.88033	1e-07	5.4e-07	2.8e-07	2.1e-07	0.0	2.91e-06	1.43e-06	1e-08	354.51240869	356.98545592	354.35176586	-0.0019012	-0.00513564	-0.04401214
0.12148	1074.33753	1e-07	5.4e-07	2.8e-07	2.1e-07	0.0	2.91e-06	1.43e-06	1e-08	354.46024457	356.93198521	354.29983816	-0.00190088	-0.00513457	-0.04400367
0.13155	1157.53395	1e-07	5.4e-07	2.8e-07	2.1e-07	0.0	2.91e-06	1.43e-06	1e-08	345.67298496	347.89234699	345.53759682	-0.00158213	-0.00427947	-0.03710149
0.1316	1157.98599	1e-07	5.4e-07	2.8e-07	2.1e-07	0.0	2.91e-06	1.43e-06	1e-08	345.62894867	347.84698561	345.49372387	-0.00158213	-0.00427947	-0.03710149
0.13166	1158.438	1e-07	5.4e-07	2.8e-07	2.1e-07	0.0	2.91e-06	1.43e-06	1e-08	345.58491238	347.80162422	345.44985092	-0.00158213	-0.00427947	-0.03710149
0.13171	1158.88999	1e-07	5.4e-07	2.8e-07	2.1e-07	0.0	2.91e-06	1.43e-06	1e-08	345.54087609	347.75626284	345.40597797	-0.00157975	-0.00427048	-0.03702826
0.13177	1159.34195	1e-07	5.4e-07	2.8e-07	2.1e-07	0.0	2.91e-06	1.43e-06	1e-08	345.4968993	347.71098807	345.36219189	-0.00157833	-0.00426511	-0.03698454
0.13182	1159.79387	1e-07	5.4e-07	2.8e-07	2.1e-07	0.0	2.91e-06	1.43e-06	1e-08	345.45295804	347.66576501	345.31845769	-0.00157833	-0.00426511	-0.03698454
0.13188	1160.24577	1e-07	5.4e-07	2.8e-07	2.1e-07	0.0	2.91e-06	1.43e-06	1e-08	345.40901678	347.62054195	345.27472348	-0.00157589	-0.00426436	-0.03697836
0.13193	1160.69765	1e-07	5.4e-07	2.8e-07	2.1e-07	0.0	2.91e-06	1.43e-06	1e-08	345.36514283	347.57532607	345.23099348	-0.00156828	-0.00426028	-0.03694478
0.13199	1161.14949	1e-07	5.4e-07	2.8e-07	2.1e-07	0.0	2.91e-06	1.43e-06	1e-08	345.32147784	347.53014947	345.18729422	-0.00156864	-0.00425087	-0.03686795
0.13204	1161.60131	1e-07	5.4e-07	2.8e-07	2.1e-07	0.0	2.91e-06	1.43e-06	1e-08	345.27779564	347.48506362	345.14369014	-0.00156634	-0.00424387	-0.03681073
0.1321	1162.0531	1e-07	5.4e-07	2.8e-07	2.1e-07	0.0	2.91e-06	1.43e-06	1e-08	345.23417231	347.44004522	345.10015336	-0.00156634	-0.00424387	-0.03681073
0.13215	1162.50486	1e-07	5.4e-07	2.8e-07	2.1e-07	0.0	2.91e-06	1.43e-06	1e-08	345.19054897	347.39502681	345.05661658	-0.00156572	-0.00424185	-0.03679427
0.13221	1162.95659	1e-07	5.4e-07	2.8e-07	2.1e-07	0.0	2.91e-06	1.43e-06	1e-08	345.14694148	347.35002785	345.01309921	-0.00156201	-0.00422984	-0.03669621
0.13226	1163.40829	1e-07	5.4e-07	2.8e-07	2.1e-07	0.0	2.91e-06	1.43e-06	1e-08	345.10342838	347.30514469	344.96969748	-0.00156201	-0.00422984	-0.03669621
0.13232	1163.85997	1e-07	5.4e-07	2.8e-07	2.1e-07	0.0	2.91e-06	1.43e-06	1e-08	345.05991527	347.26026154	344.92629575	-0.00156201	-0.00422984	-0.03669621
0.13237	1164.31161	1e-07	5.4e-07	2.8e-07	2.1e-07	0.0	2.91e-06	1.43e-06	1e-08	345.01640217	347.21537839	344.88289401	-0.00155754	-0.00421889	-0.0366067
0.13243	1164.76323	1e-07	5.4e-07	2.8e-07	2.1e-07	0.0	2.91e-06	1.43e-06	1e-08	344.97300564	347.1706009	344.83959633	-0.00155631	-0.00421587	-0.03658205
0.13248	1165.21482	1e-07	5.4e-07	2.8e-07	2.1e-07	0.0	2.91e-06	1.43e-06	1e-08	344.9296412	347.12585252	344.7963273	-0.00155631	-0.00421587	-0.03658205
0.14255	1247.37833	1e-07	5.4e-07	2.8e-07	2.1e-07	0.0	2.91e-06	1.43e-06	1e-08	337.61699869	339.57052791	337.50478682	-0.00130689	-0.00352101	-0.0308481
0.1426	1247.82469	1e-07	5.4e-07	2.8e-07	2.1e-07	0.0	2.91e-06	1.43e-06	1e-08	337.58014567	339.53257816	337.46824434	-0.00130575	-0.00351926	-0.03083351
0.14266	1248.27102	1e-07	5.4e-07	2.8e-07	2.1e-07	0.0	2.91e-06	1.43e-06	1e-08	337.54332363	339.49464578	337.43171829	-0.0012978	-0.00351787	-0.03082164
0.14271	1248.71733	1e-07	5.4e-07	2.8e-07	2.1e-07	0.0	2.91e-06	1.43e-06	1e-08	337.50672484	339.45672716	337.39519581	-0.0012869	-0.00351454	-0.03079352
0.14277	1249.1636	1e-07	5.4e-07	2.8e-07	2.1e-07	0.0	2.91e-06	1.43e-06	1e-08	337.47043133	339.41884154	337.35869282	-0.00129599	-0.00351074	-0.03076229
0.14282	1249.60985	1e-07	5.4e-07	2.8e-07	2.1e-07	0.0	2.91e-06	1.43e-06	1e-08	337.43387906	339.38099363	337.32224114	-0.00128747	-0.00350352	-0.03070182
0.14288	1250.05606	1e-07	5.4e-07	2.8e-07	2.1e-07	0.0	2.91e-06	1.43e-06	1e-08	337.39756239	339.34321741	337.28585227	-0.00128747	-0.00350352	-0.03070182
0.14293	1250.50225	1e-07	5.4e-07	2.8e-07	2.1e-07	0.0	2.91e-06	1.43e-06	1e-08	337.36124572	339.30544119	337.2494634	-0.00129235	-0.00350104	-0.03068138
0.14299	1250.94841	1e-07	5.4e-07	2.8e-07	2.1e-07	0.0	2.91e-06	1.43e-06	1e-08	337.32478988	339.26768967	337.2131066	-0.00129024	-0.00349763	-0.03065299
0.14304	1251.39454	1e-07	5.4e-07	2.8e-07	2.1e-07	0.0	2.91e-06	1.43e-06	1e-08	337.28839159	339.22997193	337.17678193	-0.00128828	-0.00348631	-0.03055856
0.1431	1251.84064	1e-07	5.4e-07	2.8e-07	2.1e-07	0.0	2.91e-06	1.43e-06	1e-08	337.25204138	339.19236671	337.14057121	-0.00128813	-0.00348495	-0.03054726
0.14315	1252.28672	1e-07	5.4e-07	2.8e-07	2.1e-07	0.0	2.91e-06	1.43e-06	1e-08	337.21569457	339.15477496	337.10437425	-0.00128813	-0.00348495	-0.03054726
0.14321	1252.73276	1e-07	5.4e-07	2.8e-07	2.1e-07	0.0	2.91e-06	1.43e-06	1e-08	337.17934777	339.11718321	337.06817729	-0.00128588	-0.00348341	-0.03053438
0.14326	1253.17878	1e-07	5.4e-07	2.8e-07	2.1e-07	0.0	2.91e-06	1.43e-06	1e-08	337.14306334	339.07960677	337.0319931	-0.00128162	-0.00348041	-0.03050929
0.14332	1253.62477	1e-07	5.4e-07	2.8e-07	2.1e-07	0.0	2.91e-06	1.43e-06	1e-08	337.1068973	339.04206019	336.99583393	-0.00128392	-0.00347592	-0.03047202
0.14337	1254.07073	1e-07	5.4e-07	2.8e-07	2.1e-07	0.0	2.91e-06	1.43e-06	1e-08	337.07066343	339.00455821	336.95972405	-0.00128151	-0.00346514	-0.03038224
0.14343	1254.51666	1e-07	5.4e-07	2.8e-07	2.1e-07	0.0	2.91e-06	1.43e-06	1e-08	337.03449099	338.96716341	336.92372173	-0.00128038	-0.00346012	-0.03034038
0.14348	1254.96256	1e-07	5.4e-07	2.8e-07	2.1e-07	0.0	2.91e-06	1.43e-06	1e-08	336.99834719	338.92981858	336.88776955	-0.00128038	-0.00346012	-0.03034038
0.15354	1336.07807	1e-07	5.4e-07	2.8e-07	2.1e-07	0.0	2.91e-06	1.43e-06	1e-08	330.91582896	332.6192986	330.82243942	-0.00106698	-0.00290001	-0.02562989
0.1536	1336.51866	1e-07	5.4e-07	2.8e-07	2.1e-07	0.0	2.91e-06	1.43e-06	1e-08	330.88541035	332.58759195	330.79201628	-0.0010677	-0.00289754	-0.02560907
0.15365	1336.95922	1e-07	5.4e-07	2.8e-07	2.1e-07	0.0	2.91e-06	1.43e-06	1e-08	330.85496974	332.55591042	330.76161995	-0.00107031	-0.00289429	-0.02558165
0.15371	1337.39976	1e-07	5.4e-07	2.8e-07	2.1e-07	0.0	2.91e-06	1.43e-06	1e-08	330.82445313	332.52426204	330.73126121	-0.00106901	-0.00288499	-0.02550291
0.15376	1337.84027	1e-07	5.4e-07	2.8e-07	2.1e-07	0.0	2.91e-06	1.43e-06	1e-08	330.7939685	332.49270848	330.70099815	-0.00106901	-0.00288499	-0.02550291
0.15382	1338.28075	1e-07	5.4e-07	2.8e-07	2.1e-07	0.0	2.91e-06	1.43e-06	1e-08	330.76348387	332.46115492	330.6707351	-0.00106901	-0.00288499	-0.02550291
0.15387	1338.7212	1e-07	5.4e-07	2.8e-07	2.1e-07	0.0	2.91e-06	1.43e-06	1e-08	330.73299924	332.42960136	330.64047205	-0.00106312	-0.00288352	-0.02549024
0.15393	1339.16162	1e-07	5.4e-07	2.8e-07	2.1e-07	0.0	2.91e-06	1.43e-06	1e-08	330.70268155	332.39806276	330.61021647	-0.00105304	-0.002881	-0.02546852
0.15398	1339.60201	1e-07	5.4e-07	2.8e-07	2.1e-07	0.0	2.91e-06	1.43e-06	1e-08	330.67265002	332.36654979	330.5799737	-0.00106369	-0.00287722	-0.02543689
0.15404	1340.04237	1e-07	5.4e-07	2.8e-07	2.1e-07	0.0	2.91e-06	1.43e-06	1e-08	330.64231283	332.33507545	330.54978498	-0.00106332	-0.00287331	-0.02540382
0.15409	1340.4827	1e-07	5.4e-07	2.8e-07	2.1e-07	0.0	2.91e-06	1.43e-06	1e-08	330.6119841	332.30364095	330.51963671	-0.00106187	-0.00286931	-0.02536987
0.15415	1340.92301	1e-07	5.4e-07	2.8e-07	2.1e-07	0.0	2.91e-06	1.43e-06	1e-08	330.58169454	332.27224728	330.48952845	-0.00106187	-0.00286931	-0.02536987
0.1542	1341.36328	1e-07	5.4e-07	2.8e-07	2.1e-07	0.0	2.91e-06	1.43e-06	1e-08	330.55140497	332.24085362	330.4594202	-0.00105184	-0.00286646	-0.02534533
0.15426	1341.80353	1e-07	5.4e-07	2.8e-07	2.1e-07	0.0	2.91e-06	1.43e-06	1e-08	330.52140004	332.209489	330.42932831	-0.00105192	-0.00286407	-0.02532514
0.15431	1342.24374	1e-07	5.4e-07	2.8e-07	2.1e-07	0.0	2.91e-06	1.43e-06	1e-08	330.49139139	332.17814872	330.39926156	-0.00105765	-0.00286163	-0.02530465
0.15437	1342.68393	1e-07	5.4e-07	2.8e-07	2.1e-07	0.0	2.91e-06	1.43e-06	1e-08	330.46121812	332.14683339	330.36922818	-0.00104731	-0.00285349	-0.02523524
0.15442	1343.12409	1e-07	5.4e-07	2.8e-07	2.1e-07	0.0	2.91e-06	1.43e-06	1e-08	330.43133554	332.11560114	330.33926633	-0.00104721	-0.00285342	-0.02523462
0.15448	1343.56422	1e-07	5.4e-07	2.8e-07	2.1e-07	0.0	2.91e-06	1.43e-06	1e-08	330.40145558	332.08436963	330.30930512	-0.00104738	-0.00285338	-0.02523428
0.16454	1423.61609	1e-07	5.4e-07	2.8e-07	2.1e-07	0.0	2.91e-06	1.43e-06	1e-08	325.34638059	326.81991451	325.26840519	-0.00089371	-0.00239139	-0.02128879
0.1646	1424.05083	1e-07	5.4e-07	2.8e-07	2.1e-07	0.0	2.91e-06	1.43e-06	1e-08	325.32066772	326.7934486	325.24312101	-0.00087875	-0.00238915	-0.02126898
0.16465	1424.48554	1e-07	5.4e-07	2.8e-07	2.1e-07	0.0	2.91e-06	1.43e-06	1e-08	325.29538416	326.76700601	325.21784051	-0.00086973	-0.00238688	-0.02124915
0.16471	1424.92022	1e-07	5.4e-07	2.8e-07	2.1e-07	0.0	2.91e-06	1.43e-06	1e-08	325.27035926	326.74058704	325.19257198	-0.00088979	-0.00238448	-0.02122927
0.16476	1425.35488	1e-07	5.4e-07	2.8e-07	2.1e-07	0.0	2.91e-06	1.43e-06	1e-08	325.24475602	326.71419321	325.16735618	-0.00088013	-0.00238222	-0.02120949
0.16482	1425.7895	1e-07	5.4e-07	2.8e-07	2.1e-07	0.0	2.91e-06	1.43e-06	1e-08	325.21942963	326.68782291	325.14215142	-0.00086482	-0.00237999	-0.02118974
0.16487	1426.2241	1e-07	5.4e-07	2.8e-07	2.1e-07	0.0	2.91e-06	1.43e-06	1e-08	325.19454288	326.66147583	325.11694976	-0.00088573	-0.00237758	-0.02116991
0.16493	1426.65866	1e-07	5.4e-07	2.8e-07	2.1e-07	0.0	2.91e-06	1.43e-06	1e-08	325.16905321	326.63515387	325.09180194	-0.00088128	-0.00237531	-0.02115017
0.16498	1427.0932	1e-07	5.4e-07	2.8e-07	2.1e-07	0.0	2.91e-06	1.43e-06	1e-08	325.14369076	326.60885566	325.06667239	-0.0008603	-0.00237311	-0.02113049
0.16504	1427.5277	1e-07	5.4e-07	2.8e-07	2.1e-07	0.0	2.91e-06	1.43e-06	1e-08	325.11893102	326.58258031	325.04153793	-0.00088155	-0.00237071	-0.02111072
0.16509	1427.96218	1e-07	5.4e-07	2.8e-07	2.1e-07	0.0	2.91e-06	1.43e-06	1e-08	325.09355859	326.55633002	325.01645772	-0.00088215	-0.00236842	-0.02109101
0.16515	1428.39663	1e-07	5.4e-07	2.8e-07	2.1e-07	0.0	2.91e-06	1.43e-06	1e-08	325.06816778	326.5301037	324.9914028	-0.00085892	-0.00236624	-0.0210714
0.1652	1428.83104	1e-07	5.4e-07	2.8e-07	2.1e-07	0.0	2.91e-06	1.43e-06	1e-08	325.04344457	326.50390005	324.96633974	-0.00087454	-0.00236387	-0.02105169
0.16526	1429.26543	1e-07	5.4e-07	2.8e-07	2.1e-07	0.0	2.91e-06	1.43e-06	1e-08	325.01827074	326.4777211	324.94132297	-0.00088271	-0.00236155	-0.02103202
0.16531	1429.69979	1e-07	5.4e-07	2.8e-07	2.1e-07	0.0	2.91e-06	1.43e-06	1e-08	324.99286067	326.45156645	324.91634204	-0.00085795	-0.00235938	-0.02101247
0.16537	1430.13412	1e-07	5.4e-07	2.8e-07	2.1e-07	0.0	2.91e-06	1.43e-06	1e-08	324.96816223	326.42543433	324.89135076	-0.00086749	-0.00235705	-0.02099283
0.16542	1430.56842	1e-07	5.4e-07	2.8e-07	2.1e-07	0.0	2.91e-06	1.43e-06	1e-08	324.94318821	326.39932653	324.86639718	-0.0008829	-0.0023547	-0.02097319
0.16548	1431.00269	1e-07	5.4e-07	2.8e-07	2.1e-07	0.0	2.91e-06	1.43e-06	1e-08	324.91776955	326.37324335	324.84148952	-0.00085714	-0.00235255	-0.0209537
0.17554	1509.97478	1e-07	5.4e-07	2.8e-07	2.1e-07	0.0	2.91e-06	1.43e-06	1e-08	320.71713991	321.98422285	320.65319455	-0.00071986	-0.00197136	-0.01765513
0.1756	1510.40358	1e-07	5.4e-07	2.8e-07	2.1e-07	0.0	2.91e-06	1.43e-06	1e-08	320.69626948	321.96217764	320.63217941	-0.00072123	-0.00196953	-0.0176393
0.17565	1510.83235	1e-07	5.4e-07	2.8e-07	2.1e-07	0.0	2.91e-06	1.43e-06	1e-08	320.67535859	321.9401519	320.61118585	-0.00072332	-0.00196671	-0.01761486
0.17571	1511.26109	1e-07	5.4e-07	2.8e-07	2.1e-07	0.0	2.91e-06	1.43e-06	1e-08	320.65438588	321.91815615	320.5902256	-0.000719	-0.00196353	-0.01758702
0.17576	1511.6898	1e-07	5.4e-07	2.8e-07	2.1e-07	0.0	2.91e-06	1.43e-06	1e-08	320.63353721	321.89619424	320.56929391	-0.000719	-0.00196353	-0.01758702
0.17582	1512.11848	1e-07	5.4e-07	2.8e-07	2.1e-07	0.0	2.91e-06	1.43e-06	1e-08	320.61268854	321.87423232	320.54836223	-0.00072333	-0.00196194	-0.01757339
0.17587	1512.54713	1e-07	5.4e-07	2.8e-07	2.1e-07	0.0	2.91e-06	1.43e-06	1e-08	320.59171375	321.85228731	320.52745352	-0.00072234	-0.0019601	-0.01755738
0.17593	1512.97575	1e-07	5.4e-07	2.8e-07	2.1e-07	0.0	2.91e-06	1.43e-06	1e-08	320.57076695	321.83036186	320.50656333	-0.00072098	-0.00195615	-0.01752295
0.17598	1513.40434	1e-07	5.4e-07	2.8e-07	2.1e-07	0.0	2.91e-06	1.43e-06	1e-08	320.54985814	321.80847844	320.48571403	-0.00072175	-0.00195207	-0.01748745
0.17604	1513.8329	1e-07	5.4e-07	2.8e-07	2.1e-07	0.0	2.91e-06	1.43e-06	1e-08	320.52892529	321.78663847	320.46490993	-0.00072175	-0.00195207	-0.01748745
0.17609	1514.26143	1e-07	5.4e-07	2.8e-07	2.1e-07	0.0	2.91e-06	1.43e-06	1e-08	320.50799245	321.7647985	320.44410583	-0.00072175	-0.00195207	-0.01748745
0.17615	1514.68993	1e-07	5.4e-07	2.8e-07	2.1e-07	0.0	2.91e-06	1.43e-06	1e-08	320.4870596	321.74295852	320.42330174	-0.00071643	-0.00195003	-0.01746961
0.1762	1515.1184	1e-07	5.4e-07	2.8e-07	2.1e-07	0.0	2.91e-06	1.43e-06	1e-08	320.46628023	321.72114017	320.40251237	-0.00071357	-0.00194894	-0.01746
0.17626	1515.54684	1e-07	5.4e-07	2.8e-07	2.1e-07	0.0	2.91e-06	1.43e-06	1e-08	320.44558359	321.69933346	320.38173094	-0.00071951	-0.00194588	-0.01743361
0.17631	1515.97525	1e-07	5.4e-07	2.8e-07	2.1e-07	0.0	2.91e-06	1.43e-06	1e-08	320.42471351	321.67755935	320.36099061	-0.00071815	-0.00194527	-0.01742828
0.17637	1516.40363	1e-07	5.4e-07	2.8e-07	2.1e-07	0.0	2.91e-06	1.43e-06	1e-08	320.40388245	321.65579168	320.34025501	-0.00071422	-0.00194342	-0.01741206
0.17642	1516.83198	1e-07	5.4e-07	2.8e-07	2.1e-07	0.0	2.91e-06	1.43e-06	1e-08	320.38316468	321.63404369	320.31953408	-0.00071446	-0.00193935	-0.01737663
0.17648	1517.2603	1e-07	5.4e-07	2.8e-07	2.1e-07	0.0	2.91e-06	1.43e-06	1e-08	320.36243863	321.61233905	320.29885751	-0.00071146	-0.00193363	-0.01732674
0.18654	1595.13582	1e-07	5.4e-07	2.8e-07	2.1e-07	0.0	2.91e-06	1.43e-06	1e-08	316.87352529	317.95539251	316.81970778	-0.00059566	-0.00162767	-0.01464944
0.1866	1595.55858	1e-07	5.4e-07	2.8e-07	2.1e-07	0.0	2.91e-06	1.43e-06	1e-08	316.85614521	317.93703104	316.80225669	-0.00060288	-0.00162604	-0.01463541
0.18665	1595.98131	1e-07	5.4e-07	2.8e-07	2.1e-07	0.0	2.91e-06	1.43e-06	1e-08	316.83855397	317.91868721	316.78483316	-0.0005943	-0.00162177	-0.01459761
0.18671	1596.40402	1e-07	5.4e-07	2.8e-07	2.1e-07	0.0	2.91e-06	1.43e-06	1e-08	316.82121184	317.90038949	316.76744466	-0.00059409	-0.00162166	-0.01459668
0.18676	1596.82669	1e-07	5.4e-07	2.8e-07	2.1e-07	0.0	2.91e-06	1.43e-06	1e-08	316.80387587	317.88209292	316.75005703	-0.00059544	-0.00162103	-0.01459113
0.18682	1597.24933	1e-07	5.4e-07	2.8e-07	2.1e-07	0.0	2.91e-06	1.43e-06	1e-08	316.78650029	317.86380324	316.73267819	-0.00060348	-0.00161723	-0.01455808
0.18687	1597.67195	1e-07	5.4e-07	2.8e-07	2.1e-07	0.0	2.91e-06	1.43e-06	1e-08	316.76888876	317.84555468	316.71535172	-0.00060348	-0.00161723	-0.01455808
0.18693	1598.09453	1e-07	5.4e-07	2.8e-07	2.1e-07	0.0	2.91e-06	1.43e-06	1e-08	316.75127724	317.82730613	316.69802525	-0.00059912	-0.00161691	-0.01455512
0.18698	1598.51708	1e-07	5.4e-07	2.8e-07	2.1e-07	0.0	2.91e-06	1.43e-06	1e-08	316.733793	317.80906101	316.68069636	-0.00059232	-0.00161553	-0.01454276
0.18704	1598.9396	1e-07	5.4e-07	2.8e-07	2.1e-07	0.0	2.91e-06	1.43e-06	1e-08	316.71650647	317.79083081	316.66337335	-0.00059225	-0.00161106	-0.0145035
0.18709	1599.36209	1e-07	5.4e-07	2.8e-07	2.1e-07	0.0	2.91e-06	1.43e-06	1e-08	316.69922075	317.77264895	316.6460991	-0.00059202	-0.00161059	-0.01449937
0.18715	1599.78455	1e-07	5.4e-07	2.8e-07	2.1e-07	0.0	2.91e-06	1.43e-06	1e-08	316.68194151	317.75447216	316.62882966	-0.00059202	-0.00161059	-0.01449937
0.1872	1600.20698	1e-07	5.4e-07	2.8e-07	2.1e-07	0.0	2.91e-06	1.43e-06	1e-08	316.66466226	317.73629538	316.61156023	-0.00059242	-0.00160797	-0.01447646
0.18726	1600.62938	1e-07	5.4e-07	2.8e-07	2.1e-07	0.0	2.91e-06	1.43e-06	1e-08	316.64737065	317.71814687	316.59431985	-0.00059192	-0.00160724	-0.01446999
0.18731	1601.05175	1e-07	5.4e-07	2.8e-07	2.1e-07	0.0	2.91e-06	1.43e-06	1e-08	316.63009337	317.70000631	316.57708683	-0.0005905	-0.00160529	-0.01445284
0.18737	1601.47409	1e-07	5.4e-07	2.8e-07	2.1e-07	0.0	2.91e-06	1.43e-06	1e-08	316.61285666	317.68188681	316.55987318	-0.00059061	-0.00160398	-0.01444135
0.18742	1601.8964	1e-07	5.4e-07	2.8e-07	2.1e-07	0.0	2.91e-06	1.43e-06	1e-08	316.59561632	317.66378148	316.54267398	-0.00059071	-0.00160287	-0.0144316
0.18748	1602.31867	1e-07	5.4e-07	2.8e-07	2.1e-07	0.0	2.91e-06	1.43e-06	1e-08	316.57837289	317.64568817	316.52548705	-0.00058909	-0.00160054	-0.01441108
0.19754	1679.08024	1e-07	5.4e-07	2.8e-07	2.1e-07	0.0	2.91e-06	1.43e-06	1e-08	313.67755016	314.63263606	313.63251497	-0.00049796	-0.00127216	-0.0121538
0.1976	1679.49687	1e-07	5.4e-07	2.8e-07	2.1e-07	0.0	2.91e-06	1.43e-06	1e-08	313.66294376	314.61818023	313.61793224	-0.00049751	-0.0012894	-0.01214226
0.19765	1679.91348	1e-07	5.4e-07	2.8e-07	2.1e-07	0.0	2.91e-06	1.43e-06	1e-08	313.64835028	314.60352797	313.60338931	-0.00049703	-0.00128734	-0.01213088
0.19771	1680.33005	1e-07	5.4e-07	2.8e-07	2.1e-07	0.0	2.91e-06	1.43e-06	1e-08	313.63377029	314.58889868	313.58885879	-0.00049661	-0.00124603	-0.01211946
0.19776	1680.74659	1e-07	5.4e-07	2.8e-07	2.1e-07	0.0	2.91e-06	1.43e-06	1e-08	313.61920229	314.57473842	313.57428571	-0.0004961	-0.00128757	-0.01210806
0.19782	1681.1631	1e-07	5.4e-07	2.8e-07	2.1e-07	0.0	2.91e-06	1.43e-06	1e-08	313.60464909	314.56010555	313.55978626	-0.00049555	-0.00128278	-0.0120966
0.19787	1681.57957	1e-07	5.4e-07	2.8e-07	2.1e-07	0.0	2.91e-06	1.43e-06	1e-08	313.59011158	314.54552673	313.54529539	-0.00049508	-0.00128661	-0.01208526
0.19793	1681.99602	1e-07	5.4e-07	2.8e-07	2.1e-07	0.0	2.91e-06	1.43e-06	1e-08	313.57558758	314.53090383	313.53082518	-0.00049457	-0.00127077	-0.01207392
0.19798	1682.41244	1e-07	5.4e-07	2.8e-07	2.1e-07	0.0	2.91e-06	1.43e-06	1e-08	313.56107824	314.51646054	313.51634792	-0.00049417	-0.00126181	-0.01206257
0.19804	1682.82882	1e-07	5.4e-07	2.8e-07	2.1e-07	0.0	2.91e-06	1.43e-06	1e-08	313.54658015	314.50211862	313.50187347	-0.00049371	-0.00127213	-0.01205112
0.19809	1683.24518	1e-07	5.4e-07	2.8e-07	2.1e-07	0.0	2.91e-06	1.43e-06	1e-08	313.53209519	314.48765899	313.48742893	-0.00049317	-0.00126481	-0.01203991
0.19815	1683.6615	1e-07	5.4e-07	2.8e-07	2.1e-07	0.0	2.91e-06	1.43e-06	1e-08	313.51762575	314.47328209	313.47298911	-0.00049277	-0.0012607	-0.01202847
0.1982	1684.07779	1e-07	5.4e-07	2.8e-07	2.1e-07	0.0	2.91e-06	1.43e-06	1e-08	313.50316756	314.45895138	313.45855902	-0.0004923	-0.0012834	-0.01201711
0.19826	1684.49406	1e-07	5.4e-07	2.8e-07	2.1e-07	0.0	2.91e-06	1.43e-06	1e-08	313.48872294	314.44436216	313.4441761	-0.00049174	-0.00125321	-0.0120059
0.19831	1684.91029	1e-07	5.4e-07	2.8e-07	2.1e-07	0.0	2.91e-06	1.43e-06	1e-08	313.47429453	314.43011575	313.42976573	-0.00049135	-0.00128618	-0.01199451
0.19837	1685.32649	1e-07	5.4e-07	2.8e-07	2.1e-07	0.0	2.91e-06	1.43e-06	1e-08	313.45987699	314.415494	313.41541713	-0.00049086	-0.00123446	-0.01198329
0.19842	1685.74266	1e-07	5.4e-07	2.8e-07	2.1e-07	0.0	2.91e-06	1.43e-06	1e-08	313.44547348	314.40145987	313.40101094	-0.00049032	-0.00126127	-0.01197196
0.19848	1686.15879	1e-07	5.4e-07	2.8e-07	2.1e-07	0.0	2.91e-06	1.43e-06	1e-08	313.43108543	314.38712047	313.38665758	-0.0004899	-0.00128821	-0.01196066
0.20854	1761.78846	1e-07	5.4e-07	2.8e-07	2.1e-07	0.0	2.91e-06	1.43e-06	1e-08	311.01238025	311.97458746	310.9743749	-0.000411	-0.00105946	-0.01006727
0.20859	1762.19886	1e-07	5.4e-07	2.8e-07	2.1e-07	0.0	2.91e-06	1.43e-06	1e-08	311.00027089	311.96247748	310.96230163	-0.00041061	-0.00104656	-0.01005778
0.20865	1762.60923	1e-07	5.4e-07	2.8e-07	2.1e-07	0.0	2.91e-06	1.43e-06	1e-08	310.9881727	311.95051456	310.95022304	-0.0004102	-0.00103542	-0.01004832
0.2087	1763.01957	1e-07	5.4e-07	2.8e-07	2.1e-07	0.0	2.91e-06	1.43e-06	1e-08	310.97608633	311.9386787	310.93814151	-0.00040988	-0.00107016	-0.01003884
0.20876	1763.42987	1e-07	5.4e-07	2.8e-07	2.1e-07	0.0	2.91e-06	1.43e-06	1e-08	310.96400936	311.92644535	310.92612162	-0.00040943	-0.00106933	-0.0100294
0.20881	1763.84015	1e-07	5.4e-07	2.8e-07	2.1e-07	0.0	2.91e-06	1.43e-06	1e-08	310.95194532	311.91422117	310.91411321	-0.00040902	-0.00103578	-0.01001995
0.20887	1764.25039	1e-07	5.4e-07	2.8e-07	2.1e-07	0.0	2.91e-06	1.43e-06	1e-08	310.93989302	311.90238028	310.90207037	-0.00040861	-0.00104582	-0.01001052
0.20892	1764.66061	1e-07	5.4e-07	2.8e-07	2.1e-07	0.0	2.91e-06	1.43e-06	1e-08	310.92785253	311.8904243	310.89005429	-0.00040828	-0.00105881	-0.01000108
0.20898	1765.07079	1e-07	5.4e-07	2.8e-07	2.1e-07	0.0	2.91e-06	1.43e-06	1e-08	310.91582181	311.8783194	310.87806925	-0.00040787	-0.00104181	-0.00999167
0.20903	1765.48094	1e-07	5.4e-07	2.8e-07	2.1e-07	0.0	2.91e-06	1.43e-06	1e-08	310.90380267	311.86640857	310.86607299	-0.00040748	-0.00105991	-0.00998225
0.20909	1765.89106	1e-07	5.4e-07	2.8e-07	2.1e-07	0.0	2.91e-06	1.43e-06	1e-08	310.89179479	311.85429049	310.85411481	-0.00040709	-0.00103034	-0.00997286
0.20914	1766.30114	1e-07	5.4e-07	2.8e-07	2.1e-07	0.0	2.91e-06	1.43e-06	1e-08	310.87979832	311.84251021	310.84212775	-0.0004067	-0.00106998	-0.00996346
0.2092	1766.7112	1e-07	5.4e-07	2.8e-07	2.1e-07	0.0	2.91e-06	1.43e-06	1e-08	310.86781317	311.83027635	310.83020901	-0.0004063	-0.00103351	-0.00995408
0.20925	1767.12122	1e-07	5.4e-07	2.8e-07	2.1e-07	0.0	2.91e-06	1.43e-06	1e-08	310.85583949	311.8184591	310.81825168	-0.00040595	-0.00102756	-0.0099447
0.20931	1767.53121	1e-07	5.4e-07	2.8e-07	2.1e-07	0.0	2.91e-06	1.43e-06	1e-08	310.8438759	311.80670964	310.80629865	-0.00040546	-0.00105061	-0.00993534
0.20936	1767.94118	1e-07	5.4e-07	2.8e-07	2.1e-07	0.0	2.91e-06	1.43e-06	1e-08	310.83192639	311.7946963	310.79439046	-0.00040515	-0.00105213	-0.00992597
0.20942	1768.35111	1e-07	5.4e-07	2.8e-07	2.1e-07	0.0	2.91e-06	1.43e-06	1e-08	310.81998581	311.78266523	310.78249713	-0.00040477	-0.00102721	-0.00991663
0.20947	1768.761	1e-07	5.4e-07	2.8e-07	2.1e-07	0.0	2.91e-06	1.43e-06	1e-08	310.80805623	311.77091888	310.77058138	-0.00040435	-0.00102706	-0.00990729
0.21954	1843.24002	1e-07	5.4e-07	2.8e-07	2.1e-07	0.0	2.91e-06	1.43e-06	1e-08	308.80330419	309.77126552	308.77113662	-0.00033935	-0.00085147	-0.00833774
0.21959	1843.64409	1e-07	5.4e-07	2.8e-07	2.1e-07	0.0	2.91e-06	1.43e-06	1e-08	308.79326905	309.76148489	308.76109957	-0.00033907	-0.00088648	-0.00832989
0.21965	1844.04812	1e-07	5.4e-07	2.8e-07	2.1e-07	0.0	2.91e-06	1.43e-06	1e-08	308.78324191	309.75130192	308.75112232	-0.00033875	-0.00086927	-0.00832203
0.2197	1844.45212	1e-07	5.4e-07	2.8e-07	2.1e-07	0.0	2.91e-06	1.43e-06	1e-08	308.77322428	309.74131644	308.74113147	-0.00033836	-0.00084491	-0.0083142
0.21976	1844.85609	1e-07	5.4e-07	2.8e-07	2.1e-07	0.0	2.91e-06	1.43e-06	1e-08	308.76321797	309.73161058	308.73111686	-0.00033816	-0.00087369	-0.00830636
0.21981	1845.26003	1e-07	5.4e-07	2.8e-07	2.1e-07	0.0	2.91e-06	1.43e-06	1e-08	308.75321719	309.72157388	308.7211534	-0.00033783	-0.0008793	-0.00829854
0.21987	1845.66393	1e-07	5.4e-07	2.8e-07	2.1e-07	0.0	2.91e-06	1.43e-06	1e-08	308.74322608	309.71147249	308.71120835	-0.00033727	-0.00088421	-0.0082907
0.21992	1846.06781	1e-07	5.4e-07	2.8e-07	2.1e-07	0.0	2.91e-06	1.43e-06	1e-08	308.73325142	309.70131441	308.70128043	-0.00033701	-0.00085017	-0.00828289
0.21998	1846.47165	1e-07	5.4e-07	2.8e-07	2.1e-07	0.0	2.91e-06	1.43e-06	1e-08	308.72328419	309.69154719	308.6913153	-0.00033672	-0.00086688	-0.00827508
0.22003	1846.87546	1e-07	5.4e-07	2.8e-07	2.1e-07	0.0	2.91e-06	1.43e-06	1e-08	308.71332544	309.68158775	308.68138419	-0.00033652	-0.00085785	-0.00826729
0.22009	1847.27924	1e-07	5.4e-07	2.8e-07	2.1e-07	0.0	2.91e-06	1.43e-06	1e-08	308.70337254	309.67173189	308.67145106	-0.00033623	-0.00087878	-0.00825951
0.22014	1847.68298	1e-07	5.4e-07	2.8e-07	2.1e-07	0.0	2.91e-06	1.43e-06	1e-08	308.69342797	309.6616353	308.66155784	-0.00033588	-0.00085953	-0.00825173
0.2202	1848.08669	1e-07	5.4e-07	2.8e-07	2.1e-07	0.0	2.91e-06	1.43e-06	1e-08	308.68349366	309.65175972	308.65164802	-0.00033551	-0.00084917	-0.00824396
0.22025	1848.49038	1e-07	5.4e-07	2.8e-07	2.1e-07	0.0	2.91e-06	1.43e-06	1e-08	308.67356996	309.64200287	308.64173406	-0.00033518	-0.00084649	-0.00823618
0.22031	1848.89403	1e-07	5.4e-07	2.8e-07	2.1e-07	0.0	2.91e-06	1.43e-06	1e-08	308.66365587	309.63227658	308.63182679	-0.00033489	-0.00087162	-0.00822842
0.22036	1849.29764	1e-07	5.4e-07	2.8e-07	2.1e-07	0.0	2.91e-06	1.43e-06	1e-08	308.65375039	309.62226141	308.6219653	-0.00033455	-0.0008704	-0.00822067
0.22042	1849.70123	1e-07	5.4e-07	2.8e-07	2.1e-07	0.0	2.91e-06	1.43e-06	1e-08	308.64385454	309.61226004	308.61211251	-0.00033423	-0.00084675	-0.00821292
0.22047	1850.10478	1e-07	5.4e-07	2.8e-07	2.1e-07	0.0	2.91e-06	1.43e-06	1e-08	308.63396823	309.60253015	308.60223693	-0.00033388	-0.00086603	-0.00820518
0.23054	1923.41361	1e-07	5.4e-07	2.8e-07	2.1e-07	0.0	2.91e-06	1.43e-06	1e-08	306.9727508	307.94527776	306.94542233	-0.00028032	-0.00072685	-0.00690454
0.23059	1923.81123	1e-07	5.4e-07	2.8e-07	2.1e-07	0.0	2.91e-06	1.43e-06	1e-08	306.96443577	307.93689425	306.93714013	-0.00028004	-0.00071305	-0.00689804
0.23065	1924.20882	1e-07	5.4e-07	2.8e-07	2.1e-07	0.0	2.91e-06	1.43e-06	1e-08	306.95612901	307.92866977	306.92884729	-0.00027978	-0.00071123	-0.00689153
0.2307	1924.60637	1e-07	5.4e-07	2.8e-07	2.1e-07	0.0	2.91e-06	1.43e-06	1e-08	306.94782994	307.9204661	306.92056067	-0.00027951	-0.00070706	-0.00688503
0.23076	1925.00389	1e-07	5.4e-07	2.8e-07	2.1e-07	0.0	2.91e-06	1.43e-06	1e-08	306.93953883	307.9123104	306.91227694	-0.00027927	-0.00072609	-0.00687854
0.23081	1925.40138	1e-07	5.4e-07	2.8e-07	2.1e-07	0.0	2.91e-06	1.43e-06	1e-08	306.93125456	307.90393509	306.90402871	-0.00027898	-0.00071716	-0.00687205
0.23087	1925.79884	1e-07	5.4e-07	2.8e-07	2.1e-07	0.0	2.91e-06	1.43e-06	1e-08	306.92297889	307.89566255	306.89577664	-0.00027872	-0.00072322	-0.00686558
0.23092	1926.19627	1e-07	5.4e-07	2.8e-07	2.1e-07	0.0	2.91e-06	1.43e-06	1e-08	306.91471075	307.88732005	306.88754181	-0.00027843	-0.00071085	-0.0068591
0.23098	1926.59366	1e-07	5.4e-07	2.8e-07	2.1e-07	0.0	2.91e-06	1.43e-06	1e-08	306.9064511	307.8791201	306.87929829	-0.00027818	-0.00072055	-0.00685263
0.23103	1926.99102	1e-07	5.4e-07	2.8e-07	2.1e-07	0.0	2.91e-06	1.43e-06	1e-08	306.89819874	307.87080807	306.87107713	-0.00027793	-0.00071105	-0.00684617
0.23109	1927.38835	1e-07	5.4e-07	2.8e-07	2.1e-07	0.0	2.91e-06	1.43e-06	1e-08	306.88995365	307.86260551	306.86285135	-0.00027766	-0.00069839	-0.00683972
0.23114	1927.78564	1e-07	5.4e-07	2.8e-07	2.1e-07	0.0	2.91e-06	1.43e-06	1e-08	306.88171655	307.85454884	306.85461647	-0.00027738	-0.0007167	-0.00683327
0.2312	1928.1829	1e-07	5.4e-07	2.8e-07	2.1e-07	0.0	2.91e-06	1.43e-06	1e-08	306.87348764	307.84628069	306.84641599	-0.00027712	-0.0006975	-0.00682683
0.23125	1928.58013	1e-07	5.4e-07	2.8e-07	2.1e-07	0.0	2.91e-06	1.43e-06	1e-08	306.8652664	307.8382339	306.83819721	-0.00027689	-0.00072647	-0.00682039
0.23131	1928.97733	1e-07	5.4e-07	2.8e-07	2.1e-07	0.0	2.91e-06	1.43e-06	1e-08	306.85705176	307.8298528	306.83002785	-0.00027662	-0.00072402	-0.00681395
0.23136	1929.37449	1e-07	5.4e-07	2.8e-07	2.1e-07	0.0	2.91e-06	1.43e-06	1e-08	306.8488451	307.82149985	306.82186368	-0.0002763	-0.0006719	-0.00680753
0.23142	1929.77163	1e-07	5.4e-07	2.8e-07	2.1e-07	0.0	2.91e-06	1.43e-06	1e-08	306.84064759	307.81374796	306.81363491	-0.00027608	-0.00072513	-0.00680111
0.23147	1930.16873	1e-07	5.4e-07	2.8e-07	2.1e-07	0.0	2.91e-06	1.43e-06	1e-08	306.83245665	307.80538187	306.80548959	-0.00027581	-0.00069731	-0.0067947
0.24154	2002.28698	1e-07	5.4e-07	2.8e-07	2.1e-07	0.0	2.91e-06	1.43e-06	1e-08	305.456148	306.43253489	305.43284018	-0.00023166	-0.00058647	-0.0057171
0.24159	2002.67804	1e-07	5.4e-07	2.8e-07	2.1e-07	0.0	2.91e-06	1.43e-06	1e-08	305.44925893	306.42574736	305.42596013	-0.00023137	-0.00060485	-0.00571173
0.24165	2003.06907	1e-07	5.4e-07	2.8e-07	2.1e-07	0.0	2.91e-06	1.43e-06	1e-08	305.44237835	306.41874705	305.41911303	-0.00023111	-0.00057299	-0.00570634
0.2417	2003.46007	1e-07	5.4e-07	2.8e-07	2.1e-07	0.0	2.91e-06	1.43e-06	1e-08	305.43550539	306.41211534	305.41222838	-0.00023109	-0.00059904	-0.00570092
0.24176	2003.85103	1e-07	5.4e-07	2.8e-07	2.1e-07	0.0	2.91e-06	1.43e-06	1e-08	305.42863295	306.40518206	305.4053879	-0.00023073	-0.00058529	-0.00569557
0.24181	2004.24196	1e-07	5.4e-07	2.8e-07	2.1e-07	0.0	2.91e-06	1.43e-06	1e-08	305.42177124	306.39840786	305.39853512	-0.00023053	-0.00060196	-0.00569019
0.24187	2004.63285	1e-07	5.4e-07	2.8e-07	2.1e-07	0.0	2.91e-06	1.43e-06	1e-08	305.41491537	306.3914406	305.39171302	-0.00023021	-0.00058193	-0.00568485
0.24192	2005.02372	1e-07	5.4e-07	2.8e-07	2.1e-07	0.0	2.91e-06	1.43e-06	1e-08	305.40806895	306.38470497	305.38486985	-0.0002302	-0.00059325	-0.00567945
0.24198	2005.41455	1e-07	5.4e-07	2.8e-07	2.1e-07	0.0	2.91e-06	1.43e-06	1e-08	305.40122276	306.37783825	305.37805015	-0.00022995	-0.00059552	-0.00567409
0.24203	2005.80534	1e-07	5.4e-07	2.8e-07	2.1e-07	0.0	2.91e-06	1.43e-06	1e-08	305.39438387	306.37094519	305.37124081	-0.00022968	-0.00056541	-0.00566874
0.24209	2006.19611	1e-07	5.4e-07	2.8e-07	2.1e-07	0.0	2.91e-06	1.43e-06	1e-08	305.38755292	306.36440055	305.36439631	-0.0002293	-0.00060935	-0.00566342
0.24214	2006.58684	1e-07	5.4e-07	2.8e-07	2.1e-07	0.0	2.91e-06	1.43e-06	1e-08	305.38073316	306.35734711	305.35762046	-0.0002293	-0.00057603	-0.00565804
0.2422	2006.97753	1e-07	5.4e-07	2.8e-07	2.1e-07	0.0	2.91e-06	1.43e-06	1e-08	305.37391335	306.35067933	305.35080537	-0.00022905	-0.00059433	-0.00565271
0.24225	2007.3682	1e-07	5.4e-07	2.8e-07	2.1e-07	0.0	2.91e-06	1.43e-06	1e-08	305.36710096	306.34379959	305.34402312	-0.00022881	-0.00058638	-0.00564738
0.24231	2007.75883	1e-07	5.4e-07	2.8e-07	2.1e-07	0.0	2.91e-06	1.43e-06	1e-08	305.36029576	306.33701177	305.33723684	-0.00022858	-0.00057329	-0.00564205
0.24236	2008.14943	1e-07	5.4e-07	2.8e-07	2.1e-07	0.0	2.91e-06	1.43e-06	1e-08	305.35349732	306.33037533	305.33043935	-0.0002284	-0.00059431	-0.00563672
0.24242	2008.53999	1e-07	5.4e-07	2.8e-07	2.1e-07	0.0	2.91e-06	1.43e-06	1e-08	305.34670413	306.32349554	305.3236786	-0.00022809	-0.00058859	-0.00563142
0.24247	2008.93052	1e-07	5.4e-07	2.8e-07	2.1e-07	0.0	2.91e-06	1.43e-06	1e-08	305.33992016	306.31668189	305.31691682	-0.00022791	-0.00057101	-0.0056261
0.25253	2079.83694	1e-07	5.4e-07	2.8e-07	2.1e-07	0.0	2.91e-06	1.43e-06	1e-08	304.19989495	305.17957412	304.17989927	-0.00019143	-0.00048295	-0.00473353
0.25259	2080.22132	1e-07	5.4e-07	2.8e-07	2.1e-07	0.0	2.91e-06	1.43e-06	1e-08	304.19419016	305.1739688	304.17419866	-0.00019127	-0.00048321	-0.00472906
0.25264	2080.60567	1e-07	5.4e-07	2.8e-07	2.1e-07	0.0	2.91e-06	1.43e-06	1e-08	304.18849008	305.16836036	304.16850446	-0.00019108	-0.00048267	-0.00472459
0.2527	2080.98999	1e-07	5.4e-07	2.8e-07	2.1e-07	0.0	2.91e-06	1.43e-06	1e-08	304.18279561	305.16275819	304.16281551	-0.00019092	-0.000501	-0.00472014
0.25275	2081.37427	1e-07	5.4e-07	2.8e-07	2.1e-07	0.0	2.91e-06	1.43e-06	1e-08	304.17710614	305.1569432	304.15715832	-0.00019074	-0.0005106	-0.00471568
0.25281	2081.75852	1e-07	5.4e-07	2.8e-07	2.1e-07	0.0	2.91e-06	1.43e-06	1e-08	304.17142177	305.15101659	304.15152063	-0.00019053	-0.00048422	-0.00471123
0.25286	2082.14274	1e-07	5.4e-07	2.8e-07	2.1e-07	0.0	2.91e-06	1.43e-06	1e-08	304.16574364	305.14539622	304.14585183	-0.00019038	-0.00048291	-0.00470678
0.25292	2082.52692	1e-07	5.4e-07	2.8e-07	2.1e-07	0.0	2.91e-06	1.43e-06	1e-08	304.16006996	305.13979093	304.14018724	-0.00019016	-0.00048289	-0.00470235
0.25297	2082.91107	1e-07	5.4e-07	2.8e-07	2.1e-07	0.0	2.91e-06	1.43e-06	1e-08	304.15440287	305.13418578	304.13452854	-0.00019	-0.00048289	-0.0046979
0.25303	2083.29518	1e-07	5.4e-07	2.8e-07	2.1e-07	0.0	2.91e-06	1.43e-06	1e-08	304.14874032	305.1285806	304.12887586	-0.00018983	-0.00048288	-0.00469347
0.25308	2083.67927	1e-07	5.4e-07	2.8e-07	2.1e-07	0.0	2.91e-06	1.43e-06	1e-08	304.14308287	305.12297539	304.12322916	-0.00018964	-0.00048287	-0.00468904
0.25314	2084.06331	1e-07	5.4e-07	2.8e-07	2.1e-07	0.0	2.91e-06	1.43e-06	1e-08	304.13743102	305.11737024	304.11758839	-0.00018945	-0.00048287	-0.00468462
0.25319	2084.44733	1e-07	5.4e-07	2.8e-07	2.1e-07	0.0	2.91e-06	1.43e-06	1e-08	304.13178466	305.11176511	304.11195357	-0.00018928	-0.00048286	-0.0046802
0.25325	2084.83131	1e-07	5.4e-07	2.8e-07	2.1e-07	0.0	2.91e-06	1.43e-06	1e-08	304.12614357	305.10616003	304.10632468	-0.0001891	-0.00048285	-0.00467578
0.2533	2085.21525	1e-07	5.4e-07	2.8e-07	2.1e-07	0.0	2.91e-06	1.43e-06	1e-08	304.12050762	305.10055493	304.10070176	-0.00018893	-0.00048348	-0.00467137
0.25336	2085.59917	1e-07	5.4e-07	2.8e-07	2.1e-07	0.0	2.91e-06	1.43e-06	1e-08	304.11487678	305.09494244	304.09508566	-0.00018874	-0.0004822	-0.00466696
0.25341	2085.98304	1e-07	5.4e-07	2.8e-07	2.1e-07	0.0	2.91e-06	1.43e-06	1e-08	304.10925144	305.08934479	304.0894737	-0.00018856	-0.00048282	-0.00466255
0.25347	2086.36689	1e-07	5.4e-07	2.8e-07	2.1e-07	0.0	2.91e-06	1.43e-06	1e-08	304.10363144	305.08373978	304.08386855	-0.0001884	-0.00048282	-0.00465815
0.26353	2156.03923	1e-07	5.4e-07	2.8e-07	2.1e-07	0.0	2.91e-06	1.43e-06	1e-08	303.15942488	304.14179901	303.14220025	-0.00015825	-0.00038774	-0.0039189
0.26359	2156.41682	1e-07	5.4e-07	2.8e-07	2.1e-07	0.0	2.91e-06	1.43e-06	1e-08	303.15470091	304.13728814	303.13746336	-0.00015818	-0.00042118	-0.00391519
0.26364	2156.79436	1e-07	5.4e-07	2.8e-07	2.1e-07	0.0	2.91e-06	1.43e-06	1e-08	303.14997881	304.13238813	303.13277855	-0.00015798	-0.00040119	-0.0039115
0.2637	2157.17188	1e-07	5.4e-07	2.8e-07	2.1e-07	0.0	2.91e-06	1.43e-06	1e-08	303.14526275	304.12772064	303.12807058	-0.00015781	-0.00038773	-0.00390781
0.26375	2157.54936	1e-07	5.4e-07	2.8e-07	2.1e-07	0.0	2.91e-06	1.43e-06	1e-08	303.14055161	304.12320972	303.12334864	-0.00015769	-0.0004289	-0.00390412
0.26381	2157.92681	1e-07	5.4e-07	2.8e-07	2.1e-07	0.0	2.91e-06	1.43e-06	1e-08	303.135844	304.11821967	303.11868955	-0.00015752	-0.00039342	-0.00390043
0.26386	2158.30422	1e-07	5.4e-07	2.8e-07	2.1e-07	0.0	2.91e-06	1.43e-06	1e-08	303.13114153	304.1136424	303.11398557	-0.00015734	-0.00038771	-0.00389676
0.26392	2158.6816	1e-07	5.4e-07	2.8e-07	2.1e-07	0.0	2.91e-06	1.43e-06	1e-08	303.12644422	304.10913157	303.10927847	-0.00015725	-0.00043459	-0.00389307
0.26397	2159.05894	1e-07	5.4e-07	2.8e-07	2.1e-07	0.0	2.91e-06	1.43e-06	1e-08	303.12174964	304.10407519	303.10464227	-0.0001571	-0.00038771	-0.00388939
0.26403	2159.43625	1e-07	5.4e-07	2.8e-07	2.1e-07	0.0	2.91e-06	1.43e-06	1e-08	303.11705959	304.09956424	303.09994517	-0.00015693	-0.0003877	-0.00388572
0.26408	2159.81352	1e-07	5.4e-07	2.8e-07	2.1e-07	0.0	2.91e-06	1.43e-06	1e-08	303.1123745	304.09505334	303.09525298	-0.0001568	-0.00041546	-0.00388206
0.26414	2160.19076	1e-07	5.4e-07	2.8e-07	2.1e-07	0.0	2.91e-06	1.43e-06	1e-08	303.10769326	304.0902194	303.09060474	-0.00015661	-0.0004068	-0.0038784
0.26419	2160.56797	1e-07	5.4e-07	2.8e-07	2.1e-07	0.0	2.91e-06	1.43e-06	1e-08	303.10301761	304.08548615	303.08594922	-0.00015649	-0.00038769	-0.00387473
0.26425	2160.94514	1e-07	5.4e-07	2.8e-07	2.1e-07	0.0	2.91e-06	1.43e-06	1e-08	303.09834569	304.08097527	303.08127182	-0.00015634	-0.00038768	-0.00387108
0.2643	2161.32227	1e-07	5.4e-07	2.8e-07	2.1e-07	0.0	2.91e-06	1.43e-06	1e-08	303.09367804	304.0764644	303.07659935	-0.00015619	-0.00043412	-0.00386742
0.26436	2161.69938	1e-07	5.4e-07	2.8e-07	2.1e-07	0.0	2.91e-06	1.43e-06	1e-08	303.0890148	304.07141319	303.07199701	-0.00015601	-0.0003881	-0.00386377
0.26441	2162.07645	1e-07	5.4e-07	2.8e-07	2.1e-07	0.0	2.91e-06	1.43e-06	1e-08	303.08435693	304.06689737	303.06733492	-0.0001559	-0.00038768	-0.00386012
0.26447	2162.45348	1e-07	5.4e-07	2.8e-07	2.1e-07	0.0	2.91e-06	1.43e-06	1e-08	303.07970232	304.06238644	303.06267721	-0.00015573	-0.00038766	-0.00385648
0.27453	2230.86849	1e-07	5.4e-07	2.8e-07	2.1e-07	0.0	2.91e-06	1.43e-06	1e-08	302.29780285	303.28269139	302.28282165	-0.0001309	-0.00034425	-0.00324432
0.27459	2231.23914	1e-07	5.4e-07	2.8e-07	2.1e-07	0.0	2.91e-06	1.43e-06	1e-08	302.29388955	303.27867854	302.27893265	-0.00013077	-0.00034969	-0.00324126
0.27464	2231.60976	1e-07	5.4e-07	2.8e-07	2.1e-07	0.0	2.91e-06	1.43e-06	1e-08	302.28998011	303.27460227	302.27505541	-0.0001306	-0.00031634	-0.0032382
0.2747	2231.98034	1e-07	5.4e-07	2.8e-07	2.1e-07	0.0	2.91e-06	1.43e-06	1e-08	302.28607583	303.27091467	302.27113539	-0.00013057	-0.00033683	-0.00323515
0.27475	2232.35089	1e-07	5.4e-07	2.8e-07	2.1e-07	0.0	2.91e-06	1.43e-06	1e-08	302.28217231	303.26698822	302.26724841	-0.00013043	-0.00032866	-0.00323209
0.27481	2232.7214	1e-07	5.4e-07	2.8e-07	2.1e-07	0.0	2.91e-06	1.43e-06	1e-08	302.27827309	303.26315695	302.26335403	-0.00013025	-0.00033485	-0.00322904
0.27486	2233.09188	1e-07	5.4e-07	2.8e-07	2.1e-07	0.0	2.91e-06	1.43e-06	1e-08	302.27437904	303.25925352	302.25947239	-0.00013013	-0.00032442	-0.00322599
0.27492	2233.46232	1e-07	5.4e-07	2.8e-07	2.1e-07	0.0	2.91e-06	1.43e-06	1e-08	302.27048865	303.25547166	302.25558021	-0.00012996	-0.00034883	-0.00322294
0.27497	2233.83273	1e-07	5.4e-07	2.8e-07	2.1e-07	0.0	2.91e-06	1.43e-06	1e-08	302.26660324	303.25140517	302.25172635	-0.00012992	-0.00033562	-0.0032199
0.27503	2234.2031	1e-07	5.4e-07	2.8e-07	2.1e-07	0.0	2.91e-06	1.43e-06	1e-08	302.26271892	303.24749264	302.24785817	-0.00012982	-0.00033453	-0.00321686
0.27508	2234.57344	1e-07	5.4e-07	2.8e-07	2.1e-07	0.0	2.91e-06	1.43e-06	1e-08	302.25883772	303.24359277	302.24399258	-0.00012959	-0.00031357	-0.00321382
0.27514	2234.94374	1e-07	5.4e-07	2.8e-07	2.1e-07	0.0	2.91e-06	1.43e-06	1e-08	302.25496326	303.23993721	302.2401015	-0.00012955	-0.00033382	-0.00321079
0.27519	2235.31401	1e-07	5.4e-07	2.8e-07	2.1e-07	0.0	2.91e-06	1.43e-06	1e-08	302.25109016	303.23604555	302.23624305	-0.0001294	-0.00035368	-0.00320775
0.27525	2235.68424	1e-07	5.4e-07	2.8e-07	2.1e-07	0.0	2.91e-06	1.43e-06	1e-08	302.24722137	303.23192239	302.23241655	-0.00012927	-0.00030001	-0.00320473
0.2753	2236.05444	1e-07	5.4e-07	2.8e-07	2.1e-07	0.0	2.91e-06	1.43e-06	1e-08	302.24335645	303.22842488	302.22851873	-0.00012917	-0.00033314	-0.0032017
0.27536	2236.4246	1e-07	5.4e-07	2.8e-07	2.1e-07	0.0	2.91e-06	1.43e-06	1e-08	302.23949453	303.22454107	302.22467156	-0.00012903	-0.00033601	-0.00319868
0.27541	2236.79473	1e-07	5.4e-07	2.8e-07	2.1e-07	0.0	2.91e-06	1.43e-06	1e-08	302.23563684	303.22062373	302.22083247	-0.00012887	-0.00034355	-0.00319566
0.27547	2237.16482	1e-07	5.4e-07	2.8e-07	2.1e-07	0.0	2.91e-06	1.43e-06	1e-08	302.23178369	303.2166185	302.21700799	-0.00012885	-0.00030342	-0.00319264
0.28553	2304.29811	1e-07	5.4e-07	2.8e-07	2.1e-07	0.0	2.91e-06	1.43e-06	1e-08	301.5843231	302.57099756	301.57126783	-0.00010827	-0.00028359	-0.00268565
0.28559	2304.66169	1e-07	5.4e-07	2.8e-07	2.1e-07	0.0	2.91e-06	1.43e-06	1e-08	301.58108236	302.56768646	301.56804645	-0.00010815	-0.00026448	-0.00268311
0.28564	2305.02524	1e-07	5.4e-07	2.8e-07	2.1e-07	0.0	2.91e-06	1.43e-06	1e-08	301.57784524	302.56459848	301.56480164	-0.00010804	-0.00028343	-0.00268059
0.2857	2305.38876	1e-07	5.4e-07	2.8e-07	2.1e-07	0.0	2.91e-06	1.43e-06	1e-08	301.57461146	302.56128921	301.56158682	-0.00010794	-0.00027412	-0.00267805
0.28575	2305.75224	1e-07	5.4e-07	2.8e-07	2.1e-07	0.0	2.91e-06	1.43e-06	1e-08	301.57138065	302.55808858	301.55836236	-0.00010782	-0.00027501	-0.00267552
0.28581	2306.11568	1e-07	5.4e-07	2.8e-07	2.1e-07	0.0	2.91e-06	1.43e-06	1e-08	301.56815331	302.55487748	301.55514255	-0.00010777	-0.00029036	-0.002673
0.28586	2306.47908	1e-07	5.4e-07	2.8e-07	2.1e-07	0.0	2.91e-06	1.43e-06	1e-08	301.56492751	302.55148715	301.55194775	-0.00010759	-0.00026523	-0.00267048
0.28592	2306.84246	1e-07	5.4e-07	2.8e-07	2.1e-07	0.0	2.91e-06	1.43e-06	1e-08	301.56170721	302.5483903	301.54872094	-0.00010747	-0.00028351	-0.00266795
0.28597	2307.20579	1e-07	5.4e-07	2.8e-07	2.1e-07	0.0	2.91e-06	1.43e-06	1e-08	301.55849046	302.54507994	301.54552318	-0.00010745	-0.0002451	-0.00266542
0.28603	2307.56909	1e-07	5.4e-07	2.8e-07	2.1e-07	0.0	2.91e-06	1.43e-06	1e-08	301.55527409	302.5422181	301.54227502	-0.00010732	-0.00029244	-0.00266291
0.28608	2307.93235	1e-07	5.4e-07	2.8e-07	2.1e-07	0.0	2.91e-06	1.43e-06	1e-08	301.5520616	302.53880346	301.53909668	-0.00010726	-0.0002927	-0.00266039
0.28614	2308.29558	1e-07	5.4e-07	2.8e-07	2.1e-07	0.0	2.91e-06	1.43e-06	1e-08	301.54885087	302.53538567	301.53592216	-0.00010711	-0.00024611	-0.00265787
0.28619	2308.65877	1e-07	5.4e-07	2.8e-07	2.1e-07	0.0	2.91e-06	1.43e-06	1e-08	301.54564463	302.5325119	301.53268555	-0.00010702	-0.00029273	-0.00265538
0.28625	2309.02193	1e-07	5.4e-07	2.8e-07	2.1e-07	0.0	2.91e-06	1.43e-06	1e-08	301.54244118	302.52909375	301.52951776	-0.00010693	-0.00024611	-0.00265285
0.2863	2309.38505	1e-07	5.4e-07	2.8e-07	2.1e-07	0.0	2.91e-06	1.43e-06	1e-08	301.53924054	302.5262199	301.52628794	-0.00010678	-0.00029272	-0.00265036
0.28636	2309.74814	1e-07	5.4e-07	2.8e-07	2.1e-07	0.0	2.91e-06	1.43e-06	1e-08	301.53604412	302.5228018	301.52312686	-0.00010672	-0.00029272	-0.00264785
0.28641	2310.11119	1e-07	5.4e-07	2.8e-07	2.1e-07	0.0	2.91e-06	1.43e-06	1e-08	301.53284954	302.51938366	301.51996922	-0.00010661	-0.00022863	-0.00264536
0.28647	2310.4742	1e-07	5.4e-07	2.8e-07	2.1e-07	0.0	2.91e-06	1.43e-06	1e-08	301.52965837	302.51671397	301.51672491	-0.00010644	-0.00027511	-0.00264287
0.29653	2376.30016	1e-07	5.4e-07	2.8e-07	2.1e-07	0.0	2.91e-06	1.43e-06	1e-08	300.99359501	301.98191018	300.9821131	-8.948e-05	-0.0002223	-0.00222318
0.29659	2376.65653	1e-07	5.4e-07	2.8e-07	2.1e-07	0.0	2.91e-06	1.43e-06	1e-08	300.99091426	301.97931114	300.97942875	-8.936e-05	-0.0002581	-0.00222103
0.29664	2377.01287	1e-07	5.4e-07	2.8e-07	2.1e-07	0.0	2.91e-06	1.43e-06	1e-08	300.98823694	301.97629349	300.97679754	-8.946e-05	-0.00019439	-0.00221887
0.2967	2377.36918	1e-07	5.4e-07	2.8e-07	2.1e-07	0.0	2.91e-06	1.43e-06	1e-08	300.98555674	301.97402076	300.97408001	-8.927e-05	-0.0002382	-0.00221691
0.29675	2377.72544	1e-07	5.4e-07	2.8e-07	2.1e-07	0.0	2.91e-06	1.43e-06	1e-08	300.98288216	301.97123576	300.9714265	-8.912e-05	-0.00022704	-0.00221479
0.29681	2378.08167	1e-07	5.4e-07	2.8e-07	2.1e-07	0.0	2.91e-06	1.43e-06	1e-08	300.98021213	301.96858129	300.96876007	-8.907e-05	-0.00025617	-0.00221273
0.29686	2378.43786	1e-07	5.4e-07	2.8e-07	2.1e-07	0.0	2.91e-06	1.43e-06	1e-08	300.97754352	301.96558622	300.96613739	-8.898e-05	-0.00020117	-0.00221061
0.29692	2378.79402	1e-07	5.4e-07	2.8e-07	2.1e-07	0.0	2.91e-06	1.43e-06	1e-08	300.97487756	301.96323416	300.96344032	-8.891e-05	-0.00022706	-0.00220851
0.29697	2379.15014	1e-07	5.4e-07	2.8e-07	2.1e-07	0.0	2.91e-06	1.43e-06	1e-08	300.97221361	301.96057938	300.96078245	-8.889e-05	-0.00022432	-0.00220645
0.29703	2379.50622	1e-07	5.4e-07	2.8e-07	2.1e-07	0.0	2.91e-06	1.43e-06	1e-08	300.96955041	301.95795662	300.95812359	-8.884e-05	-0.00022926	-0.00220439
0.29708	2379.86227	1e-07	5.4e-07	2.8e-07	2.1e-07	0.0	2.91e-06	1.43e-06	1e-08	300.96688845	301.95527611	300.95547452	-8.865e-05	-0.00025594	-0.0022023
0.29714	2380.21828	1e-07	5.4e-07	2.8e-07	2.1e-07	0.0	2.91e-06	1.43e-06	1e-08	300.9642323	301.9522836	300.95286558	-8.86e-05	-0.00019012	-0.00220019
0.29719	2380.57425	1e-07	5.4e-07	2.8e-07	2.1e-07	0.0	2.91e-06	1.43e-06	1e-08	300.96157755	301.95006061	300.9501671	-8.854e-05	-0.00022309	-0.00219813
0.29725	2380.93019	1e-07	5.4e-07	2.8e-07	2.1e-07	0.0	2.91e-06	1.43e-06	1e-08	300.95892474	301.94745217	300.94751772	-8.847e-05	-0.00022916	-0.00219608
0.2973	2381.28609	1e-07	5.4e-07	2.8e-07	2.1e-07	0.0	2.91e-06	1.43e-06	1e-08	300.956274	301.94477274	300.94487964	-8.831e-05	-0.00022409	-0.00219399
0.29736	2381.64196	1e-07	5.4e-07	2.8e-07	2.1e-07	0.0	2.91e-06	1.43e-06	1e-08	300.95362796	301.94215254	300.94223716	-8.831e-05	-0.00022583	-0.00219193
0.29741	2381.99778	1e-07	5.4e-07	2.8e-07	2.1e-07	0.0	2.91e-06	1.43e-06	1e-08	300.95098202	301.93951199	300.9396	-8.82e-05	-0.00022519	-0.00218982
0.29747	2382.35358	1e-07	5.4e-07	2.8e-07	2.1e-07	0.0	2.91e-06	1.43e-06	1e-08	300.9483393	301.93687887	300.93696477	-8.807e-05	-0.00021935	-0.00218775
0.30753	2446.84526	1e-07	5.4e-07	2.8e-07	2.1e-07	0.0	2.91e-06	1.43e-06	1e-08	300.50454928	301.49370413	300.49443668	-7.38e-05	-0.0001525	-0.00184006
0.30758	2447.19427	1e-07	5.4e-07	2.8e-07	2.1e-07	0.0	2.91e-06	1.43e-06	1e-08	300.50233646	301.4919192	300.49217032	-7.389e-05	-0.00020789	-0.00183837
0.30764	2447.54325	1e-07	5.4e-07	2.8e-07	2.1e-07	0.0	2.91e-06	1.43e-06	1e-08	300.50012072	301.48948596	300.48998426	-7.396e-05	-0.00015253	-0.0018367
0.30769	2447.89219	1e-07	5.4e-07	2.8e-07	2.1e-07	0.0	2.91e-06	1.43e-06	1e-08	300.49790305	301.48770063	300.4877229	-7.37e-05	-0.00020657	-0.0018349
0.30775	2448.24109	1e-07	5.4e-07	2.8e-07	2.1e-07	0.0	2.91e-06	1.43e-06	1e-08	300.49569323	301.48528276	300.48553959	-7.383e-05	-0.00020533	-0.00183306
0.3078	2448.58995	1e-07	5.4e-07	2.8e-07	2.1e-07	0.0	2.91e-06	1.43e-06	1e-08	300.49347948	301.48287943	300.4833573	-7.383e-05	-0.00015253	-0.00183138
0.30786	2448.93878	1e-07	5.4e-07	2.8e-07	2.1e-07	0.0	2.91e-06	1.43e-06	1e-08	300.49126565	301.48109402	300.48110324	-7.361e-05	-0.0002427	-0.00182971
0.30791	2449.28757	1e-07	5.4e-07	2.8e-07	2.1e-07	0.0	2.91e-06	1.43e-06	1e-08	300.48905841	301.47825317	300.47897784	-7.342e-05	-0.0001525	-0.00182789
0.30797	2449.63633	1e-07	5.4e-07	2.8e-07	2.1e-07	0.0	2.91e-06	1.43e-06	1e-08	300.48685673	301.47646818	300.47672806	-7.359e-05	-0.00018868	-0.0018262
0.30802	2449.98504	1e-07	5.4e-07	2.8e-07	2.1e-07	0.0	2.91e-06	1.43e-06	1e-08	300.4846499	301.4742596	300.47453171	-7.348e-05	-0.00019254	-0.00182448
0.30808	2450.33372	1e-07	5.4e-07	2.8e-07	2.1e-07	0.0	2.91e-06	1.43e-06	1e-08	300.48244649	301.47200592	300.47234301	-7.346e-05	-0.00017947	-0.00182272
0.30813	2450.68236	1e-07	5.4e-07	2.8e-07	2.1e-07	0.0	2.91e-06	1.43e-06	1e-08	300.48024377	301.46990514	300.47013842	-7.318e-05	-0.00020777	-0.00182106
0.30819	2451.03097	1e-07	5.4e-07	2.8e-07	2.1e-07	0.0	2.91e-06	1.43e-06	1e-08	300.47804943	301.46747315	300.4679755	-7.321e-05	-0.00015252	-0.00181943
0.30824	2451.37953	1e-07	5.4e-07	2.8e-07	2.1e-07	0.0	2.91e-06	1.43e-06	1e-08	300.47585401	301.46568786	300.46573733	-7.319e-05	-0.00018625	-0.00181762
0.3083	2451.72806	1e-07	5.4e-07	2.8e-07	2.1e-07	0.0	2.91e-06	1.43e-06	1e-08	300.47365926	301.46350772	300.46354904	-7.282e-05	-0.00021431	-0.00181587
0.30835	2452.07655	1e-07	5.4e-07	2.8e-07	2.1e-07	0.0	2.91e-06	1.43e-06	1e-08	300.47147558	301.46099911	300.4614021	-7.31e-05	-0.00017611	-0.0018143
0.30841	2452.42501	1e-07	5.4e-07	2.8e-07	2.1e-07	0.0	2.91e-06	1.43e-06	1e-08	300.4692834	301.45893765	300.45920411	-7.296e-05	-0.00020422	-0.00181233
0.30846	2452.77343	1e-07	5.4e-07	2.8e-07	2.1e-07	0.0	2.91e-06	1.43e-06	1e-08	300.46709561	301.45654711	300.45704816	-7.294e-05	-0.00015252	-0.00181072
0.31853	2515.90242	1e-07	5.4e-07	2.8e-07	2.1e-07	0.0	2.91e-06	1.43e-06	1e-08	300.09973696	301.09043744	300.09071327	-5.878e-05	-0.00015238	-0.00152204
0.31858	2516.24391	1e-07	5.4e-07	2.8e-07	2.1e-07	0.0	2.91e-06	1.43e-06	1e-08	300.09797325	301.08865218	300.08887229	-5.817e-05	-0.00015239	-0.00152108
0.31864	2516.58536	1e-07	5.4e-07	2.8e-07	2.1e-07	0.0	2.91e-06	1.43e-06	1e-08	300.09622766	301.08686684	300.08703181	-5.757e-05	-0.0001524	-0.00152012
0.31869	2516.92678	1e-07	5.4e-07	2.8e-07	2.1e-07	0.0	2.91e-06	1.43e-06	1e-08	300.09450021	301.08508143	300.08519184	-5.944e-05	-0.00015239	-0.001519
0.31875	2517.26816	1e-07	5.4e-07	2.8e-07	2.1e-07	0.0	2.91e-06	1.43e-06	1e-08	300.09271679	301.08329604	300.08335607	-6.482e-05	-0.00015238	-0.00151764
0.3188	2517.6095	1e-07	5.4e-07	2.8e-07	2.1e-07	0.0	2.91e-06	1.43e-06	1e-08	300.09077184	301.08151082	300.08152973	-6.209e-05	-0.00025306	-0.00151609
0.31886	2517.9508	1e-07	5.4e-07	2.8e-07	2.1e-07	0.0	2.91e-06	1.43e-06	1e-08	300.08890875	301.07854597	300.07984315	-6.102e-05	-0.00015221	-0.001512
0.31891	2518.29207	1e-07	5.4e-07	2.8e-07	2.1e-07	0.0	2.91e-06	1.43e-06	1e-08	300.08707783	301.07676267	300.07801918	-6.102e-05	-0.00015221	-0.001512
0.31897	2518.63329	1e-07	5.4e-07	2.8e-07	2.1e-07	0.0	2.91e-06	1.43e-06	1e-08	300.0852469	301.07497937	300.0761952	-6.075e-05	-0.00015222	-0.00150899
0.31902	2518.97448	1e-07	5.4e-07	2.8e-07	2.1e-07	0.0	2.91e-06	1.43e-06	1e-08	300.08342389	301.07319593	300.0743751	-6.04e-05	-0.00015224	-0.00150491
0.31908	2519.31563	1e-07	5.4e-07	2.8e-07	2.1e-07	0.0	2.91e-06	1.43e-06	1e-08	300.08161158	301.07141229	300.07256024	-6.04e-05	-0.00015224	-0.00150491
0.31913	2519.65675	1e-07	5.4e-07	2.8e-07	2.1e-07	0.0	2.91e-06	1.43e-06	1e-08	300.07979928	301.06962865	300.07074538	-6.04e-05	-0.00015224	-0.00150491
0.31919	2519.99782	1e-07	5.4e-07	2.8e-07	2.1e-07	0.0	2.91e-06	1.43e-06	1e-08	300.07798697	301.06784501	300.06893052	-6.04e-05	-0.00015224	-0.00150491
0.31924	2520.33886	1e-07	5.4e-07	2.8e-07	2.1e-07	0.0	2.91e-06	1.43e-06	1e-08	300.07617467	301.06606136	300.06711565	-6.071e-05	-0.00015224	-0.00150159
0.3193	2520.67986	1e-07	5.4e-07	2.8e-07	2.1e-07	0.0	2.91e-06	1.43e-06	1e-08	300.0743528	301.06427766	300.06530591	-6.107e-05	-0.00015225	-0.00149789
0.31935	2521.02082	1e-07	5.4e-07	2.8e-07	2.1e-07	0.0	2.91e-06	1.43e-06	1e-08	300.07252027	301.06249388	300.06350187	-6.107e-05	-0.00015225	-0.00149789
0.31941	2521.36174	1e-07	5.4e-07	2.8e-07	2.1e-07	0.0	2.91e-06	1.43e-06	1e-08	300.07068775	301.06071009	300.06169783	-6.107e-05	-0.00015225	-0.00149789
0.31946	2521.70262	1e-07	5.4e-07	2.8e-07	2.1e-07	0.0	2.91e-06	1.43e-06	1e-08	300.06885522	301.05892631	300.05989378	-6.107e-05	-0.00015225	-0.00149789
0.32953	2583.43874	1e-07	5.4e-07	2.8e-07	2.1e-07	0.0	2.91e-06	1.43e-06	1e-08	299.76740851	300.73504909	299.75911647	-5.114e-05	-0.0001485	-0.00126185
0.32958	2583.77255	1e-07	5.4e-07	2.8e-07	2.1e-07	0.0	2.91e-06	1.43e-06	1e-08	299.76587319	300.73330788	299.7576247	-5.172e-05	-0.00014843	-0.00125983
0.32964	2584.10631	1e-07	5.4e-07	2.8e-07	2.1e-07	0.0	2.91e-06	1.43e-06	1e-08	299.76432043	300.73156745	299.7561365	-5.172e-05	-0.00014843	-0.00125983
0.32969	2584.44004	1e-07	5.4e-07	2.8e-07	2.1e-07	0.0	2.91e-06	1.43e-06	1e-08	299.76276767	300.72982702	299.7546483	-4.97e-05	-0.00014837	-0.00125765
0.32975	2584.77372	1e-07	5.4e-07	2.8e-07	2.1e-07	0.0	2.91e-06	1.43e-06	1e-08	299.76127545	300.72808737	299.75316023	-4.848e-05	-0.00014833	-0.00125633
0.3298	2585.10737	1e-07	5.4e-07	2.8e-07	2.1e-07	0.0	2.91e-06	1.43e-06	1e-08	299.75982008	300.7263482	299.75167224	-4.848e-05	-0.00014833	-0.00125633
0.32986	2585.44098	1e-07	5.4e-07	2.8e-07	2.1e-07	0.0	2.91e-06	1.43e-06	1e-08	299.7583647	300.72460902	299.75018426	-5.122e-05	-0.00014824	-0.00125418
0.32991	2585.77455	1e-07	5.4e-07	2.8e-07	2.1e-07	0.0	2.91e-06	1.43e-06	1e-08	299.756827	300.7228708	299.74870303	-5.296e-05	-0.00014819	-0.00125281
0.32997	2586.10808	1e-07	5.4e-07	2.8e-07	2.1e-07	0.0	2.91e-06	1.43e-06	1e-08	299.75523694	300.72113318	299.74722609	-5.296e-05	-0.00014819	-0.00125281
0.33002	2586.44157	1e-07	5.4e-07	2.8e-07	2.1e-07	0.0	2.91e-06	1.43e-06	1e-08	299.75364688	300.71939556	299.74574915	-4.881e-05	-0.00014817	-0.00125179
0.33008	2586.77502	1e-07	5.4e-07	2.8e-07	2.1e-07	0.0	2.91e-06	1.43e-06	1e-08	299.7521814	300.7176582	299.74426779	-4.667e-05	-0.00014814	-0.00125091
0.33013	2587.10844	1e-07	5.4e-07	2.8e-07	2.1e-07	0.0	2.91e-06	1.43e-06	1e-08	299.75078027	300.71592113	299.74278461	-5.143e-05	-0.00014807	-0.00124937
0.33019	2587.44181	1e-07	5.4e-07	2.8e-07	2.1e-07	0.0	2.91e-06	1.43e-06	1e-08	299.7492361	300.71418485	299.7413102	-4.772e-05	-0.00014799	-0.0012466
0.33024	2587.77515	1e-07	5.4e-07	2.8e-07	2.1e-07	0.0	2.91e-06	1.43e-06	1e-08	299.74780327	300.71244956	299.73983435	-4.552e-05	-0.00014794	-0.00124495
0.3303	2588.10845	1e-07	5.4e-07	2.8e-07	2.1e-07	0.0	2.91e-06	1.43e-06	1e-08	299.74643652	300.71071485	299.73835764	-4.552e-05	-0.00014794	-0.00124495
0.33035	2588.4417	1e-07	5.4e-07	2.8e-07	2.1e-07	0.0	2.91e-06	1.43e-06	1e-08	299.74506977	300.70898015	299.73688094	-4.552e-05	-0.00014794	-0.00124495
0.33041	2588.77492	1e-07	5.4e-07	2.8e-07	2.1e-07	0.0	2.91e-06	1.43e-06	1e-08	299.74370302	300.70724544	299.73540424	-5.33e-05	-0.00014786	-0.00124358
0.33046	2589.1081	1e-07	5.4e-07	2.8e-07	2.1e-07	0.0	2.91e-06	1.43e-06	1e-08	299.74210264	300.7055116	299.73394028	-5.235e-05	-0.00014783	-0.00124268
0.34053	2649.41954	1e-07	5.4e-07	2.8e-07	2.1e-07	0.0	2.91e-06	1.43e-06	1e-08	299.49543704	300.39786114	299.48849322	-4.335e-05	-0.00013817	-0.0010497
0.34058	2649.74548	1e-07	5.4e-07	2.8e-07	2.1e-07	0.0	2.91e-06	1.43e-06	1e-08	299.49413501	300.3962398	299.48727396	-4.119e-05	-0.00013811	-0.00104872
0.34064	2650.07137	1e-07	5.4e-07	2.8e-07	2.1e-07	0.0	2.91e-06	1.43e-06	1e-08	299.49289779	300.39461912	299.48605296	-3.504e-05	-0.000138	-0.00104668
0.34069	2650.39723	1e-07	5.4e-07	2.8e-07	2.1e-07	0.0	2.91e-06	1.43e-06	1e-08	299.49184528	300.39299974	299.48482603	-3.504e-05	-0.000138	-0.00104668
0.34075	2650.72304	1e-07	5.4e-07	2.8e-07	2.1e-07	0.0	2.91e-06	1.43e-06	1e-08	299.49079277	300.39138037	299.48359909	-3.759e-05	-0.00013798	-0.00104651
0.3408	2651.04882	1e-07	5.4e-07	2.8e-07	2.1e-07	0.0	2.91e-06	1.43e-06	1e-08	299.48966373	300.38976121	299.48237596	-4.401e-05	-0.0001379	-0.00104559
0.34086	2651.37455	1e-07	5.4e-07	2.8e-07	2.1e-07	0.0	2.91e-06	1.43e-06	1e-08	299.48834183	300.38814299	299.48116302	-4.169e-05	-0.00013776	-0.00104322
0.34091	2651.70025	1e-07	5.4e-07	2.8e-07	2.1e-07	0.0	2.91e-06	1.43e-06	1e-08	299.48708962	300.38652647	299.47994994	-4.175e-05	-0.0001377	-0.00104235
0.34097	2652.02591	1e-07	5.4e-07	2.8e-07	2.1e-07	0.0	2.91e-06	1.43e-06	1e-08	299.48583568	300.38491061	299.47873809	-4.175e-05	-0.0001377	-0.00104235
0.34102	2652.35152	1e-07	5.4e-07	2.8e-07	2.1e-07	0.0	2.91e-06	1.43e-06	1e-08	299.48458175	300.38329475	299.47752624	-4.001e-05	-0.0001375	-0.00103924
0.34108	2652.6771	1e-07	5.4e-07	2.8e-07	2.1e-07	0.0	2.91e-06	1.43e-06	1e-08	299.48338003	300.3816812	299.47631604	-3.928e-05	-0.00013742	-0.00103795
0.34113	2653.00264	1e-07	5.4e-07	2.8e-07	2.1e-07	0.0	2.91e-06	1.43e-06	1e-08	299.4822001	300.3800686	299.47510651	-3.928e-05	-0.00013742	-0.00103795
0.34119	2653.32813	1e-07	5.4e-07	2.8e-07	2.1e-07	0.0	2.91e-06	1.43e-06	1e-08	299.48102018	300.37845601	299.47389699	-3.928e-05	-0.00013742	-0.00103795
0.34124	2653.65359	1e-07	5.4e-07	2.8e-07	2.1e-07	0.0	2.91e-06	1.43e-06	1e-08	299.47984026	300.37684342	299.47268747	-3.966e-05	-0.0001374	-0.00103763
0.3413	2653.97901	1e-07	5.4e-07	2.8e-07	2.1e-07	0.0	2.91e-06	1.43e-06	1e-08	299.47864886	300.37523108	299.47147889	-4.468e-05	-0.00013711	-0.00103355
0.34135	2654.30438	1e-07	5.4e-07	2.8e-07	2.1e-07	0.0	2.91e-06	1.43e-06	1e-08	299.47730673	300.37362208	299.47028269	-4.468e-05	-0.00013711	-0.00103355
0.34141	2654.62972	1e-07	5.4e-07	2.8e-07	2.1e-07	0.0	2.91e-06	1.43e-06	1e-08	299.47596461	300.37201308	299.46908649	-4.468e-05	-0.00013711	-0.00103355
0.34146	2654.95502	1e-07	5.4e-07	2.8e-07	2.1e-07	0.0	2.91e-06	1.43e-06	1e-08	299.47462248	300.37040407	299.46789029	-4.468e-05	-0.00013711	-0.00103355
0.35152	2713.80805	1e-07	5.4e-07	2.8e-07	2.1e-07	0.0	2.91e-06	1.43e-06	1e-08	299.27236625	300.08878381	299.26627892	-3.738e-05	-0.0001247	-0.00087436
0.35158	2714.12593	1e-07	5.4e-07	2.8e-07	2.1e-07	0.0	2.91e-06	1.43e-06	1e-08	299.27124299	300.08731953	299.26527861	-3.738e-05	-0.0001247	-0.00087436
0.35163	2714.44377	1e-07	5.4e-07	2.8e-07	2.1e-07	0.0	2.91e-06	1.43e-06	1e-08	299.27011974	300.08585524	299.2642783	-3.711e-05	-0.00012469	-0.00087432
0.35169	2714.76156	1e-07	5.4e-07	2.8e-07	2.1e-07	0.0	2.91e-06	1.43e-06	1e-08	299.2690046	300.08439097	299.26327765	-2.786e-05	-0.00012462	-0.00087323
0.35174	2715.07932	1e-07	5.4e-07	2.8e-07	2.1e-07	0.0	2.91e-06	1.43e-06	1e-08	299.2681674	300.08292754	299.26226544	-3.226e-05	-0.00012455	-0.00087257
0.3518	2715.39703	1e-07	5.4e-07	2.8e-07	2.1e-07	0.0	2.91e-06	1.43e-06	1e-08	299.26719806	300.08146496	299.26126023	-3.514e-05	-0.00012448	-0.00087183
0.35185	2715.7147	1e-07	5.4e-07	2.8e-07	2.1e-07	0.0	2.91e-06	1.43e-06	1e-08	299.26614227	300.08000324	299.26026	-2.904e-05	-0.00012429	-0.0008696
0.35191	2716.03234	1e-07	5.4e-07	2.8e-07	2.1e-07	0.0	2.91e-06	1.43e-06	1e-08	299.26526972	300.07854365	299.25925408	-2.904e-05	-0.00012429	-0.0008696
0.35196	2716.34993	1e-07	5.4e-07	2.8e-07	2.1e-07	0.0	2.91e-06	1.43e-06	1e-08	299.26439718	300.07708407	299.25824816	-2.904e-05	-0.00012429	-0.0008696
0.35202	2716.66748	1e-07	5.4e-07	2.8e-07	2.1e-07	0.0	2.91e-06	1.43e-06	1e-08	299.26352464	300.07562448	299.25724224	-3.781e-05	-0.00012418	-0.00086865
0.35207	2716.98499	1e-07	5.4e-07	2.8e-07	2.1e-07	0.0	2.91e-06	1.43e-06	1e-08	299.26238861	300.0741662	299.25624981	-3.384e-05	-0.00012413	-0.00086793
0.35213	2717.30246	1e-07	5.4e-07	2.8e-07	2.1e-07	0.0	2.91e-06	1.43e-06	1e-08	299.26137172	300.07270854	299.25525275	-3.393e-05	-0.000124	-0.00086648
0.35218	2717.61989	1e-07	5.4e-07	2.8e-07	2.1e-07	0.0	2.91e-06	1.43e-06	1e-08	299.26035228	300.07125242	299.25425767	-3.62e-05	-0.00012387	-0.00086511
0.35224	2717.93728	1e-07	5.4e-07	2.8e-07	2.1e-07	0.0	2.91e-06	1.43e-06	1e-08	299.2592645	300.06979782	299.25326753	-3.62e-05	-0.00012387	-0.00086511
0.35229	2718.25462	1e-07	5.4e-07	2.8e-07	2.1e-07	0.0	2.91e-06	1.43e-06	1e-08	299.25817673	300.06834323	299.25227738	-3.466e-05	-0.00012385	-0.00086483
0.35235	2718.57193	1e-07	5.4e-07	2.8e-07	2.1e-07	0.0	2.91e-06	1.43e-06	1e-08	299.25713521	300.06688887	299.25128543	-2.953e-05	-0.00012378	-0.0008639
0.3524	2718.88919	1e-07	5.4e-07	2.8e-07	2.1e-07	0.0	2.91e-06	1.43e-06	1e-08	299.25624782	300.06543534	299.25028749	-3.323e-05	-0.00012369	-0.00086309
0.35246	2719.20642	1e-07	5.4e-07	2.8e-07	2.1e-07	0.0	2.91e-06	1.43e-06	1e-08	299.25524917	300.06398279	299.24929577	-3.487e-05	-0.00012363	-0.00086246
0.36252	2776.5652	1e-07	5.4e-07	2.8e-07	2.1e-07	0.0	2.91e-06	1.43e-06	1e-08	299.08798792	299.8122889	299.08286733	-3.101e-05	-0.00011057	-0.00073199
0.36258	2776.87482	1e-07	5.4e-07	2.8e-07	2.1e-07	0.0	2.91e-06	1.43e-06	1e-08	299.08705594	299.81098972	299.08203816	-2.394e-05	-0.00011049	-0.00073111
0.36263	2777.1844	1e-07	5.4e-07	2.8e-07	2.1e-07	0.0	2.91e-06	1.43e-06	1e-08	299.08633645	299.80969144	299.08120018	-2.727e-05	-0.00011042	-0.00073054
0.36269	2777.49393	1e-07	5.4e-07	2.8e-07	2.1e-07	0.0	2.91e-06	1.43e-06	1e-08	299.08551687	299.808394	299.08036759	-2.861e-05	-0.00011033	-0.00072975
0.36274	2777.80342	1e-07	5.4e-07	2.8e-07	2.1e-07	0.0	2.91e-06	1.43e-06	1e-08	299.08465681	299.80709761	299.07953786	-2.437e-05	-0.00011012	-0.00072777
0.3628	2778.11287	1e-07	5.4e-07	2.8e-07	2.1e-07	0.0	2.91e-06	1.43e-06	1e-08	299.08392431	299.80580361	299.07870467	-2.437e-05	-0.00011012	-0.00072777
0.36285	2778.42228	1e-07	5.4e-07	2.8e-07	2.1e-07	0.0	2.91e-06	1.43e-06	1e-08	299.0831918	299.80450961	299.07787147	-2.437e-05	-0.00011012	-0.00072777
0.36291	2778.73165	1e-07	5.4e-07	2.8e-07	2.1e-07	0.0	2.91e-06	1.43e-06	1e-08	299.08245929	299.80321561	299.07703828	-2.846e-05	-0.00011006	-0.00072727
0.36296	2779.04097	1e-07	5.4e-07	2.8e-07	2.1e-07	0.0	2.91e-06	1.43e-06	1e-08	299.08160388	299.80192239	299.07621143	-3.267e-05	-0.00010999	-0.00072676
0.36302	2779.35026	1e-07	5.4e-07	2.8e-07	2.1e-07	0.0	2.91e-06	1.43e-06	1e-08	299.08062203	299.80062998	299.07539112	-2.57e-05	-0.00010991	-0.00072583
0.36307	2779.6595	1e-07	5.4e-07	2.8e-07	2.1e-07	0.0	2.91e-06	1.43e-06	1e-08	299.07984947	299.79933853	299.07456223	-2.813e-05	-0.00010979	-0.00072486
0.36313	2779.9687	1e-07	5.4e-07	2.8e-07	2.1e-07	0.0	2.91e-06	1.43e-06	1e-08	299.07900405	299.79804841	299.07373794	-3.184e-05	-0.00010964	-0.0007236
0.36318	2780.27786	1e-07	5.4e-07	2.8e-07	2.1e-07	0.0	2.91e-06	1.43e-06	1e-08	299.07804694	299.79676003	299.07292042	-3.184e-05	-0.00010964	-0.0007236
0.36324	2780.58697	1e-07	5.4e-07	2.8e-07	2.1e-07	0.0	2.91e-06	1.43e-06	1e-08	299.07708983	299.79547165	299.07210291	-3.102e-05	-0.00010964	-0.00072353
0.36329	2780.89605	1e-07	5.4e-07	2.8e-07	2.1e-07	0.0	2.91e-06	1.43e-06	1e-08	299.07615734	299.79418333	299.07128434	-2.213e-05	-0.00010958	-0.00072279
0.36335	2781.20508	1e-07	5.4e-07	2.8e-07	2.1e-07	0.0	2.91e-06	1.43e-06	1e-08	299.07549219	299.79289568	299.07045423	-2.75e-05	-0.00010949	-0.00072212
0.3634	2781.51407	1e-07	5.4e-07	2.8e-07	2.1e-07	0.0	2.91e-06	1.43e-06	1e-08	299.0746655	299.79160907	299.06963249	-2.665e-05	-0.00010937	-0.00072097
0.36346	2781.82302	1e-07	5.4e-07	2.8e-07	2.1e-07	0.0	2.91e-06	1.43e-06	1e-08	299.0738645	299.79032392	299.06881099	-2.401e-05	-0.00010926	-0.00071991
0.37352	2837.64927	1e-07	5.4e-07	2.8e-07	2.1e-07	0.0	2.91e-06	1.43e-06	1e-08	298.93514058	299.56895903	298.930812	-2.069e-05	-9.662e-05	-0.00061265
0.37358	2837.95041	1e-07	5.4e-07	2.8e-07	2.1e-07	0.0	2.91e-06	1.43e-06	1e-08	298.93451842	299.56782308	298.93011635	-2.451e-05	-9.655e-05	-0.00061214
0.37363	2838.25151	1e-07	5.4e-07	2.8e-07	2.1e-07	0.0	2.91e-06	1.43e-06	1e-08	298.93378161	299.56668802	298.92942668	-2.026e-05	-9.632e-05	-0.00061026
0.37369	2838.55257	1e-07	5.4e-07	2.8e-07	2.1e-07	0.0	2.91e-06	1.43e-06	1e-08	298.93317259	299.56555556	298.92873336	-2.014e-05	-9.632e-05	-0.0006102
0.37374	2838.85358	1e-07	5.4e-07	2.8e-07	2.1e-07	0.0	2.91e-06	1.43e-06	1e-08	298.93256713	299.56442318	298.92803994	-2.014e-05	-9.632e-05	-0.0006102
0.3738	2839.15455	1e-07	5.4e-07	2.8e-07	2.1e-07	0.0	2.91e-06	1.43e-06	1e-08	298.93196168	299.5632908	298.92734653	-2.287e-05	-9.626e-05	-0.00060985
0.37385	2839.45548	1e-07	5.4e-07	2.8e-07	2.1e-07	0.0	2.91e-06	1.43e-06	1e-08	298.93127398	299.56215903	298.92665737	-2.717e-05	-9.618e-05	-0.0006093
0.37391	2839.75637	1e-07	5.4e-07	2.8e-07	2.1e-07	0.0	2.91e-06	1.43e-06	1e-08	298.93045704	299.5610282	298.92597492	-2.23e-05	-9.612e-05	-0.00060865
0.37396	2840.05721	1e-07	5.4e-07	2.8e-07	2.1e-07	0.0	2.91e-06	1.43e-06	1e-08	298.92978671	299.55989817	298.92528643	-2.144e-05	-9.606e-05	-0.00060821
0.37402	2840.35801	1e-07	5.4e-07	2.8e-07	2.1e-07	0.0	2.91e-06	1.43e-06	1e-08	298.92914222	299.55876877	298.92459727	-2.725e-05	-9.583e-05	-0.00060645
0.37407	2840.65876	1e-07	5.4e-07	2.8e-07	2.1e-07	0.0	2.91e-06	1.43e-06	1e-08	298.92832306	299.55764213	298.92391842	-2.725e-05	-9.583e-05	-0.00060645
0.37413	2840.95948	1e-07	5.4e-07	2.8e-07	2.1e-07	0.0	2.91e-06	1.43e-06	1e-08	298.9275039	299.5565155	298.92323957	-2.725e-05	-9.583e-05	-0.00060645
0.37418	2841.26015	1e-07	5.4e-07	2.8e-07	2.1e-07	0.0	2.91e-06	1.43e-06	1e-08	298.92668474	299.55538887	298.92256072	-2.263e-05	-9.581e-05	-0.00060624
0.37424	2841.56078	1e-07	5.4e-07	2.8e-07	2.1e-07	0.0	2.91e-06	1.43e-06	1e-08	298.92600446	299.5542624	298.92187566	-2.007e-05	-9.575e-05	-0.00060572
0.37429	2841.86136	1e-07	5.4e-07	2.8e-07	2.1e-07	0.0	2.91e-06	1.43e-06	1e-08	298.9254012	299.55313662	298.92118765	-2.163e-05	-9.558e-05	-0.00060442
0.37435	2842.1619	1e-07	5.4e-07	2.8e-07	2.1e-07	0.0	2.91e-06	1.43e-06	1e-08	298.92475103	299.5520128	298.92050343	-2.127e-05	-9.551e-05	-0.00060382
0.3744	2842.4624	1e-07	5.4e-07	2.8e-07	2.1e-07	0.0	2.91e-06	1.43e-06	1e-08	298.92411144	299.55088986	298.91981944	-2.127e-05	-9.551e-05	-0.00060382
0.37446	2842.76285	1e-07	5.4e-07	2.8e-07	2.1e-07	0.0	2.91e-06	1.43e-06	1e-08	298.92347184	299.54976692	298.91913546	-2.259e-05	-9.54e-05	-0.00060298
0.38452	2897.01559	1e-07	5.4e-07	2.8e-07	2.1e-07	0.0	2.91e-06	1.43e-06	1e-08	298.80801828	299.35729388	298.80434969	-1.697e-05	-8.359e-05	-0.00051323
0.38458	2897.30802	1e-07	5.4e-07	2.8e-07	2.1e-07	0.0	2.91e-06	1.43e-06	1e-08	298.80750794	299.35631066	298.80377014	-1.694e-05	-8.355e-05	-0.00051297
0.38463	2897.60041	1e-07	5.4e-07	2.8e-07	2.1e-07	0.0	2.91e-06	1.43e-06	1e-08	298.80699851	299.35532785	298.80319087	-2.131e-05	-8.346e-05	-0.00051234
0.38469	2897.89276	1e-07	5.4e-07	2.8e-07	2.1e-07	0.0	2.91e-06	1.43e-06	1e-08	298.80635783	299.35434619	298.80261847	-1.809e-05	-8.333e-05	-0.00051139
0.38474	2898.18507	1e-07	5.4e-07	2.8e-07	2.1e-07	0.0	2.91e-06	1.43e-06	1e-08	298.80581388	299.35336597	298.80204272	-1.522e-05	-8.322e-05	-0.00051054
0.3848	2898.47733	1e-07	5.4e-07	2.8e-07	2.1e-07	0.0	2.91e-06	1.43e-06	1e-08	298.80535606	299.35238702	298.80146398	-1.522e-05	-8.322e-05	-0.00051054
0.38485	2898.76954	1e-07	5.4e-07	2.8e-07	2.1e-07	0.0	2.91e-06	1.43e-06	1e-08	298.80489825	299.35140807	298.80088525	-1.522e-05	-8.322e-05	-0.00051054
0.38491	2899.06172	1e-07	5.4e-07	2.8e-07	2.1e-07	0.0	2.91e-06	1.43e-06	1e-08	298.80444043	299.35042912	298.80030652	-2.005e-05	-8.318e-05	-0.0005103
0.38496	2899.35384	1e-07	5.4e-07	2.8e-07	2.1e-07	0.0	2.91e-06	1.43e-06	1e-08	298.80383745	299.34945071	298.79973483	-2.238e-05	-8.311e-05	-0.00050985
0.38502	2899.64593	1e-07	5.4e-07	2.8e-07	2.1e-07	0.0	2.91e-06	1.43e-06	1e-08	298.80316451	299.3484731	298.79916695	-2.02e-05	-8.299e-05	-0.00050897
0.38507	2899.93797	1e-07	5.4e-07	2.8e-07	2.1e-07	0.0	2.91e-06	1.43e-06	1e-08	298.80255699	299.34749686	298.79859709	-2.1e-05	-8.289e-05	-0.00050823
0.38513	2900.22996	1e-07	5.4e-07	2.8e-07	2.1e-07	0.0	2.91e-06	1.43e-06	1e-08	298.80192552	299.34652182	298.79802924	-2.1e-05	-8.289e-05	-0.00050823
0.38518	2900.52191	1e-07	5.4e-07	2.8e-07	2.1e-07	0.0	2.91e-06	1.43e-06	1e-08	298.80129404	299.34554679	298.79746139	-1.97e-05	-8.284e-05	-0.00050781
0.38524	2900.81382	1e-07	5.4e-07	2.8e-07	2.1e-07	0.0	2.91e-06	1.43e-06	1e-08	298.80070153	299.3445724	298.79689224	-1.759e-05	-8.275e-05	-0.00050712
0.38529	2901.10568	1e-07	5.4e-07	2.8e-07	2.1e-07	0.0	2.91e-06	1.43e-06	1e-08	298.80017257	299.34359905	298.79632095	-1.759e-05	-8.275e-05	-0.00050712
0.38535	2901.3975	1e-07	5.4e-07	2.8e-07	2.1e-07	0.0	2.91e-06	1.43e-06	1e-08	298.7996436	299.3426257	298.79574967	-2.123e-05	-8.26e-05	-0.00050613
0.3854	2901.68927	1e-07	5.4e-07	2.8e-07	2.1e-07	0.0	2.91e-06	1.43e-06	1e-08	298.79900528	299.34165407	298.79518468	-2.174e-05	-8.258e-05	-0.00050599
0.38546	2901.981	1e-07	5.4e-07	2.8e-07	2.1e-07	0.0	2.91e-06	1.43e-06	1e-08	298.79835141	299.34068269	298.79462058	-1.988e-05	-8.255e-05	-0.00050577
0.39552	2954.61618	1e-07	5.4e-07	2.8e-07	2.1e-07	0.0	2.91e-06	1.43e-06	1e-08	298.70205827	299.17469247	298.698894	-1.488e-05	-7.182e-05	-0.0004304
0.39558	2954.89966	1e-07	5.4e-07	2.8e-07	2.1e-07	0.0	2.91e-06	1.43e-06	1e-08	298.70161071	299.17384736	298.69841131	-1.521e-05	-7.179e-05	-0.00043023
0.39563	2955.18309	1e-07	5.4e-07	2.8e-07	2.1e-07	0.0	2.91e-06	1.43e-06	1e-08	298.70115324	299.17300254	298.69792928	-1.72e-05	-7.164e-05	-0.00042924
0.39569	2955.46648	1e-07	5.4e-07	2.8e-07	2.1e-07	0.0	2.91e-06	1.43e-06	1e-08	298.70063581	299.17215949	298.69745123	-1.72e-05	-7.164e-05	-0.00042924
0.39574	2955.74983	1e-07	5.4e-07	2.8e-07	2.1e-07	0.0	2.91e-06	1.43e-06	1e-08	298.70011839	299.17131643	298.69697318	-1.681e-05	-7.163e-05	-0.00042913
0.3958	2956.03313	1e-07	5.4e-07	2.8e-07	2.1e-07	0.0	2.91e-06	1.43e-06	1e-08	298.6996127	299.17047357	298.69649472	-1.344e-05	-7.149e-05	-0.00042811
0.39585	2956.31638	1e-07	5.4e-07	2.8e-07	2.1e-07	0.0	2.91e-06	1.43e-06	1e-08	298.69920847	299.16963235	298.69601275	-1.344e-05	-7.149e-05	-0.00042811
0.39591	2956.59959	1e-07	5.4e-07	2.8e-07	2.1e-07	0.0	2.91e-06	1.43e-06	1e-08	298.69880424	299.16879113	298.69553078	-1.379e-05	-7.148e-05	-0.00042807
0.39596	2956.88276	1e-07	5.4e-07	2.8e-07	2.1e-07	0.0	2.91e-06	1.43e-06	1e-08	298.69838947	299.16794999	298.69504935	-1.876e-05	-7.138e-05	-0.00042749
0.39602	2957.16587	1e-07	5.4e-07	2.8e-07	2.1e-07	0.0	2.91e-06	1.43e-06	1e-08	298.69782511	299.16711002	298.69457558	-1.671e-05	-7.135e-05	-0.00042723
0.39607	2957.44895	1e-07	5.4e-07	2.8e-07	2.1e-07	0.0	2.91e-06	1.43e-06	1e-08	298.69732239	299.16627043	298.69409926	-1.417e-05	-7.13e-05	-0.0004269
0.39613	2957.73197	1e-07	5.4e-07	2.8e-07	2.1e-07	0.0	2.91e-06	1.43e-06	1e-08	298.6968961	299.16543134	298.69361977	-1.843e-05	-7.109e-05	-0.00042555
0.39618	2958.01495	1e-07	5.4e-07	2.8e-07	2.1e-07	0.0	2.91e-06	1.43e-06	1e-08	298.69634182	299.1645947	298.69314785	-1.932e-05	-7.105e-05	-0.00042527
0.39624	2958.29789	1e-07	5.4e-07	2.8e-07	2.1e-07	0.0	2.91e-06	1.43e-06	1e-08	298.69576079	299.16375859	298.69267752	-1.932e-05	-7.105e-05	-0.00042527
0.39629	2958.58078	1e-07	5.4e-07	2.8e-07	2.1e-07	0.0	2.91e-06	1.43e-06	1e-08	298.69517977	299.16292247	298.69220719	-1.932e-05	-7.105e-05	-0.00042527
0.39635	2958.86362	1e-07	5.4e-07	2.8e-07	2.1e-07	0.0	2.91e-06	1.43e-06	1e-08	298.69459875	299.16208635	298.69173685	-1.424e-05	-7.102e-05	-0.00042497
0.3964	2959.14642	1e-07	5.4e-07	2.8e-07	2.1e-07	0.0	2.91e-06	1.43e-06	1e-08	298.69417041	299.1612506	298.69125977	-9.57e-06	-7.099e-05	-0.00042469
0.39646	2959.42918	1e-07	5.4e-07	2.8e-07	2.1e-07	0.0	2.91e-06	1.43e-06	1e-08	298.69388255	299.16041518	298.69077648	-1.753e-05	-7.089e-05	-0.00042413
0.40652	3010.39927	1e-07	5.4e-07	2.8e-07	2.1e-07	0.0	2.91e-06	1.43e-06	1e-08	298.61360317	299.01811071	298.61077052	-1.592e-05	-6.135e-05	-0.00036102
0.40657	3010.67353	1e-07	5.4e-07	2.8e-07	2.1e-07	0.0	2.91e-06	1.43e-06	1e-08	298.61312434	299.01738847	298.61037203	-1.592e-05	-6.135e-05	-0.00036102
0.40663	3010.94774	1e-07	5.4e-07	2.8e-07	2.1e-07	0.0	2.91e-06	1.43e-06	1e-08	298.61264551	299.01666622	298.60997354	-1.443e-05	-6.133e-05	-0.00036088
0.40668	3011.2219	1e-07	5.4e-07	2.8e-07	2.1e-07	0.0	2.91e-06	1.43e-06	1e-08	298.61221132	299.0159442	298.60957314	-1.045e-05	-6.129e-05	-0.00036049
0.40674	3011.49602	1e-07	5.4e-07	2.8e-07	2.1e-07	0.0	2.91e-06	1.43e-06	1e-08	298.61189701	299.01522274	298.60916761	-1.314e-05	-6.123e-05	-0.00036019
0.40679	3011.77009	1e-07	5.4e-07	2.8e-07	2.1e-07	0.0	2.91e-06	1.43e-06	1e-08	298.61150167	299.01450192	298.60876621	-1.544e-05	-6.119e-05	-0.00035993
0.40685	3012.04411	1e-07	5.4e-07	2.8e-07	2.1e-07	0.0	2.91e-06	1.43e-06	1e-08	298.61103709	299.01378164	298.60836835	-1.057e-05	-6.103e-05	-0.00035886
0.4069	3012.31809	1e-07	5.4e-07	2.8e-07	2.1e-07	0.0	2.91e-06	1.43e-06	1e-08	298.61071928	299.01306315	298.60796492	-9.4e-06	-6.1e-05	-0.00035861
0.40696	3012.59201	1e-07	5.4e-07	2.8e-07	2.1e-07	0.0	2.91e-06	1.43e-06	1e-08	298.61043655	299.01234509	298.60756016	-9.4e-06	-6.1e-05	-0.00035861
0.40701	3012.8659	1e-07	5.4e-07	2.8e-07	2.1e-07	0.0	2.91e-06	1.43e-06	1e-08	298.61015383	299.01162702	298.6071554	-9.4e-06	-6.1e-05	-0.00035861
0.40707	3013.13973	1e-07	5.4e-07	2.8e-07	2.1e-07	0.0	2.91e-06	1.43e-06	1e-08	298.6098711	299.01090895	298.60675064	-1.493e-05	-6.095e-05	-0.00035841
0.40712	3013.41352	1e-07	5.4e-07	2.8e-07	2.1e-07	0.0	2.91e-06	1.43e-06	1e-08	298.60942193	299.01019142	298.60635386	-1.675e-05	-6.09e-05	-0.0003581
0.40718	3013.68726	1e-07	5.4e-07	2.8e-07	2.1e-07	0.0	2.91e-06	1.43e-06	1e-08	298.60891812	299.00947451	298.60596	-1.434e-05	-6.082e-05	-0.00035754
0.40723	3013.96095	1e-07	5.4e-07	2.8e-07	2.1e-07	0.0	2.91e-06	1.43e-06	1e-08	298.60848662	299.00875854	298.60556343	-1.55e-05	-6.073e-05	-0.00035697
0.40729	3014.2346	1e-07	5.4e-07	2.8e-07	2.1e-07	0.0	2.91e-06	1.43e-06	1e-08	298.60802032	299.00804364	298.60516915	-1.55e-05	-6.073e-05	-0.00035697
0.40734	3014.5082	1e-07	5.4e-07	2.8e-07	2.1e-07	0.0	2.91e-06	1.43e-06	1e-08	298.60755403	299.00732874	298.60477488	-1.411e-05	-6.069e-05	-0.00035673
0.4074	3014.78176	1e-07	5.4e-07	2.8e-07	2.1e-07	0.0	2.91e-06	1.43e-06	1e-08	298.60712964	299.00661424	298.60437895	-1.173e-05	-6.063e-05	-0.00035631
0.40745	3015.05526	1e-07	5.4e-07	2.8e-07	2.1e-07	0.0	2.91e-06	1.43e-06	1e-08	298.60677683	299.00590044	298.60398018	-1.244e-05	-6.061e-05	-0.00035618
0.41752	3064.30878	1e-07	5.4e-07	2.8e-07	2.1e-07	0.0	2.91e-06	1.43e-06	1e-08	298.5395381	298.88443882	298.5370173	-1.247e-05	-5.227e-05	-0.00030325
0.41757	3064.57352	1e-07	5.4e-07	2.8e-07	2.1e-07	0.0	2.91e-06	1.43e-06	1e-08	298.53916299	298.88382337	298.53668233	-1.247e-05	-5.227e-05	-0.00030325
0.41763	3064.83822	1e-07	5.4e-07	2.8e-07	2.1e-07	0.0	2.91e-06	1.43e-06	1e-08	298.53878788	298.88320792	298.53634736	-1.192e-05	-5.222e-05	-0.00030298
0.41768	3065.10286	1e-07	5.4e-07	2.8e-07	2.1e-07	0.0	2.91e-06	1.43e-06	1e-08	298.53842919	298.88259296	298.53601194	-1.067e-05	-5.213e-05	-0.00030236
0.41774	3065.36745	1e-07	5.4e-07	2.8e-07	2.1e-07	0.0	2.91e-06	1.43e-06	1e-08	298.53810813	298.88197912	298.5356755	-1.067e-05	-5.213e-05	-0.00030236
0.41779	3065.632	1e-07	5.4e-07	2.8e-07	2.1e-07	0.0	2.91e-06	1.43e-06	1e-08	298.53778706	298.88136529	298.53533906	-1.067e-05	-5.213e-05	-0.00030236
0.41785	3065.8965	1e-07	5.4e-07	2.8e-07	2.1e-07	0.0	2.91e-06	1.43e-06	1e-08	298.537466	298.88075145	298.53500262	-1.311e-05	-5.199e-05	-0.00030153
0.4179	3066.16095	1e-07	5.4e-07	2.8e-07	2.1e-07	0.0	2.91e-06	1.43e-06	1e-08	298.53707154	298.88013926	298.53467057	-1.331e-05	-5.198e-05	-0.00030147
0.41796	3066.42535	1e-07	5.4e-07	2.8e-07	2.1e-07	0.0	2.91e-06	1.43e-06	1e-08	298.53667126	298.87952719	298.53433887	-1.331e-05	-5.198e-05	-0.00030147
0.41801	3066.6897	1e-07	5.4e-07	2.8e-07	2.1e-07	0.0	2.91e-06	1.43e-06	1e-08	298.53627098	298.87891513	298.53400718	-1.081e-05	-5.194e-05	-0.00030119
0.41807	3066.95401	1e-07	5.4e-07	2.8e-07	2.1e-07	0.0	2.91e-06	1.43e-06	1e-08	298.53594563	298.87830351	298.53367232	-8.77e-06	-5.191e-05	-0.00030096
0.41812	3067.21826	1e-07	5.4e-07	2.8e-07	2.1e-07	0.0	2.91e-06	1.43e-06	1e-08	298.53568187	298.87769227	298.53333486	-1.136e-05	-5.185e-05	-0.00030066
0.41818	3067.48247	1e-07	5.4e-07	2.8e-07	2.1e-07	0.0	2.91e-06	1.43e-06	1e-08	298.53534007	298.87708166	298.53300139	-1.346e-05	-5.181e-05	-0.00030042
0.41823	3067.74663	1e-07	5.4e-07	2.8e-07	2.1e-07	0.0	2.91e-06	1.43e-06	1e-08	298.53493502	298.87647158	298.53267115	-1.115e-05	-5.179e-05	-0.00030026
0.41829	3068.01074	1e-07	5.4e-07	2.8e-07	2.1e-07	0.0	2.91e-06	1.43e-06	1e-08	298.53459949	298.87586173	298.53233786	-1.021e-05	-5.175e-05	-0.00030001
0.41834	3068.2748	1e-07	5.4e-07	2.8e-07	2.1e-07	0.0	2.91e-06	1.43e-06	1e-08	298.53429238	298.87525232	298.53200355	-1.13e-05	-5.167e-05	-0.00029955
0.4184	3068.53881	1e-07	5.4e-07	2.8e-07	2.1e-07	0.0	2.91e-06	1.43e-06	1e-08	298.53395238	298.87464382	298.53167131	-9.69e-06	-5.151e-05	-0.00029849
0.41845	3068.80278	1e-07	5.4e-07	2.8e-07	2.1e-07	0.0	2.91e-06	1.43e-06	1e-08	298.53366092	298.87403726	298.53133805	-9.69e-06	-5.151e-05	-0.00029849
0.42852	3116.28364	1e-07	5.4e-07	2.8e-07	2.1e-07	0.0	2.91e-06	1.43e-06	1e-08	298.47726519	298.77070758	298.47522459	-1.174e-05	-4.441e-05	-0.00025494
0.42857	3116.53855	1e-07	5.4e-07	2.8e-07	2.1e-07	0.0	2.91e-06	1.43e-06	1e-08	298.4769119	298.77018449	298.47494541	-1.174e-05	-4.441e-05	-0.00025494
0.42863	3116.7934	1e-07	5.4e-07	2.8e-07	2.1e-07	0.0	2.91e-06	1.43e-06	1e-08	298.47655861	298.76966139	298.47466623	-7.92e-06	-4.438e-05	-0.00025467
0.42868	3117.0482	1e-07	5.4e-07	2.8e-07	2.1e-07	0.0	2.91e-06	1.43e-06	1e-08	298.47632019	298.76913871	298.47438202	-8.14e-06	-4.435e-05	-0.00025452
0.42874	3117.30296	1e-07	5.4e-07	2.8e-07	2.1e-07	0.0	2.91e-06	1.43e-06	1e-08	298.47607514	298.76861634	298.4740983	-1.074e-05	-4.43e-05	-0.00025426
0.42879	3117.55766	1e-07	5.4e-07	2.8e-07	2.1e-07	0.0	2.91e-06	1.43e-06	1e-08	298.47575214	298.76809454	298.47381851	-7.77e-06	-4.418e-05	-0.0002535
0.42885	3117.81231	1e-07	5.4e-07	2.8e-07	2.1e-07	0.0	2.91e-06	1.43e-06	1e-08	298.47551834	298.76757411	298.47353546	-6.68e-06	-4.414e-05	-0.00025323
0.4289	3118.06692	1e-07	5.4e-07	2.8e-07	2.1e-07	0.0	2.91e-06	1.43e-06	1e-08	298.47531728	298.7670542	298.47325121	-6.68e-06	-4.414e-05	-0.00025323
0.42896	3118.32147	1e-07	5.4e-07	2.8e-07	2.1e-07	0.0	2.91e-06	1.43e-06	1e-08	298.47511623	298.76653428	298.47296695	-6.68e-06	-4.414e-05	-0.00025323
0.42901	3118.57597	1e-07	5.4e-07	2.8e-07	2.1e-07	0.0	2.91e-06	1.43e-06	1e-08	298.47491517	298.76601436	298.4726827	-6.68e-06	-4.414e-05	-0.00025323
0.42907	3118.83043	1e-07	5.4e-07	2.8e-07	2.1e-07	0.0	2.91e-06	1.43e-06	1e-08	298.47471412	298.76549445	298.47239845	-1.479e-05	-4.405e-05	-0.00025279
0.42912	3119.08483	1e-07	5.4e-07	2.8e-07	2.1e-07	0.0	2.91e-06	1.43e-06	1e-08	298.47426927	298.76497563	298.47212606	-1.405e-05	-4.404e-05	-0.00025275
0.42918	3119.33918	1e-07	5.4e-07	2.8e-07	2.1e-07	0.0	2.91e-06	1.43e-06	1e-08	298.47384661	298.76445686	298.47185268	-6.03e-06	-4.401e-05	-0.0002524
0.42923	3119.59349	1e-07	5.4e-07	2.8e-07	2.1e-07	0.0	2.91e-06	1.43e-06	1e-08	298.47366528	298.76393854	298.47156848	-7.27e-06	-4.4e-05	-0.00025236
0.42929	3119.84774	1e-07	5.4e-07	2.8e-07	2.1e-07	0.0	2.91e-06	1.43e-06	1e-08	298.4734466	298.76342032	298.47128607	-1.166e-05	-4.395e-05	-0.00025213
0.42934	3120.10194	1e-07	5.4e-07	2.8e-07	2.1e-07	0.0	2.91e-06	1.43e-06	1e-08	298.47309591	298.76290269	298.47101007	-9.87e-06	-4.386e-05	-0.00025158
0.4294	3120.35609	1e-07	5.4e-07	2.8e-07	2.1e-07	0.0	2.91e-06	1.43e-06	1e-08	298.47279881	298.76238607	298.47073222	-9.94e-06	-4.379e-05	-0.00025115
0.42945	3120.6102	1e-07	5.4e-07	2.8e-07	2.1e-07	0.0	2.91e-06	1.43e-06	1e-08	298.47249959	298.76187029	298.47045497	-9.94e-06	-4.379e-05	-0.00025115
0.43952	3166.25694	1e-07	5.4e-07	2.8e-07	2.1e-07	0.0	2.91e-06	1.43e-06	1e-08	298.42501644	298.6741854	298.42339636	-8.72e-06	-3.767e-05	-0.00021446
0.43957	3166.50166	1e-07	5.4e-07	2.8e-07	2.1e-07	0.0	2.91e-06	1.43e-06	1e-08	298.42475417	298.67374158	298.42316032	-7.15e-06	-3.762e-05	-0.00021415
0.43963	3166.74632	1e-07	5.4e-07	2.8e-07	2.1e-07	0.0	2.91e-06	1.43e-06	1e-08	298.42453911	298.67329833	298.42292245	-6.14e-06	-3.759e-05	-0.00021395
0.43968	3166.99094	1e-07	5.4e-07	2.8e-07	2.1e-07	0.0	2.91e-06	1.43e-06	1e-08	298.42435445	298.67285545	298.42268339	-6.14e-06	-3.759e-05	-0.00021395
0.43974	3167.2355	1e-07	5.4e-07	2.8e-07	2.1e-07	0.0	2.91e-06	1.43e-06	1e-08	298.42416979	298.67241257	298.42244434	-8.94e-06	-3.754e-05	-0.00021367
0.43979	3167.48001	1e-07	5.4e-07	2.8e-07	2.1e-07	0.0	2.91e-06	1.43e-06	1e-08	298.42390079	298.67197033	298.42220954	-9.62e-06	-3.752e-05	-0.0002136
0.43985	3167.72447	1e-07	5.4e-07	2.8e-07	2.1e-07	0.0	2.91e-06	1.43e-06	1e-08	298.4236113	298.67152824	298.42197578	-6.48e-06	-3.748e-05	-0.00021328
0.4399	3167.96887	1e-07	5.4e-07	2.8e-07	2.1e-07	0.0	2.91e-06	1.43e-06	1e-08	298.42341644	298.6710867	298.42173799	-7.11e-06	-3.745e-05	-0.00021312
0.43996	3168.21322	1e-07	5.4e-07	2.8e-07	2.1e-07	0.0	2.91e-06	1.43e-06	1e-08	298.42320264	298.67064549	298.42150126	-1.102e-05	-3.729e-05	-0.00021225
0.44001	3168.45753	1e-07	5.4e-07	2.8e-07	2.1e-07	0.0	2.91e-06	1.43e-06	1e-08	298.42287114	298.67020612	298.42127102	-1.102e-05	-3.729e-05	-0.00021225
0.44007	3168.70178	1e-07	5.4e-07	2.8e-07	2.1e-07	0.0	2.91e-06	1.43e-06	1e-08	298.42253965	298.66976674	298.42104078	-1.102e-05	-3.729e-05	-0.00021225
0.44012	3168.94597	1e-07	5.4e-07	2.8e-07	2.1e-07	0.0	2.91e-06	1.43e-06	1e-08	298.42220816	298.66932736	298.42081055	-1.102e-05	-3.729e-05	-0.00021225
0.44018	3169.19012	1e-07	5.4e-07	2.8e-07	2.1e-07	0.0	2.91e-06	1.43e-06	1e-08	298.42187667	298.66888799	298.42058031	-1.102e-05	-3.729e-05	-0.00021225
0.44023	3169.43421	1e-07	5.4e-07	2.8e-07	2.1e-07	0.0	2.91e-06	1.43e-06	1e-08	298.42154518	298.66844861	298.42035007	-3.71e-06	-3.729e-05	-0.0002121
0.44029	3169.67826	1e-07	5.4e-07	2.8e-07	2.1e-07	0.0	2.91e-06	1.43e-06	1e-08	298.42143344	298.66800933	298.42010979	-4.02e-06	-3.726e-05	-0.00021194
0.44034	3169.92224	1e-07	5.4e-07	2.8e-07	2.1e-07	0.0	2.91e-06	1.43e-06	1e-08	298.4213126	298.66757037	298.41987011	-8.52e-06	-3.722e-05	-0.00021175
0.4404	3170.16618	1e-07	5.4e-07	2.8e-07	2.1e-07	0.0	2.91e-06	1.43e-06	1e-08	298.42105621	298.66713192	298.41963696	-4.35e-06	-3.714e-05	-0.00021122
0.44045	3170.41007	1e-07	5.4e-07	2.8e-07	2.1e-07	0.0	2.91e-06	1.43e-06	1e-08	298.4209252	298.66669439	298.4193986	-4.35e-06	-3.714e-05	-0.00021122
0.45051	3214.15495	1e-07	5.4e-07	2.8e-07	2.1e-07	0.0	2.91e-06	1.43e-06	1e-08	298.38118628	298.59241543	298.3798872	-1.012e-05	-3.188e-05	-0.00018038
0.45057	3214.38909	1e-07	5.4e-07	2.8e-07	2.1e-07	0.0	2.91e-06	1.43e-06	1e-08	298.38088161	298.59203974	298.37969288	-2.24e-06	-3.187e-05	-0.00018021
0.45062	3214.62318	1e-07	5.4e-07	2.8e-07	2.1e-07	0.0	2.91e-06	1.43e-06	1e-08	298.38081429	298.59166415	298.37948769	-6.6e-06	-3.183e-05	-0.00018004
0.45068	3214.85721	1e-07	5.4e-07	2.8e-07	2.1e-07	0.0	2.91e-06	1.43e-06	1e-08	298.38061566	298.59128903	298.37928882	-6.05e-06	-3.178e-05	-0.00017974
0.45073	3215.09119	1e-07	5.4e-07	2.8e-07	2.1e-07	0.0	2.91e-06	1.43e-06	1e-08	298.38043353	298.59091449	298.37908953	-3.97e-06	-3.174e-05	-0.00017946
0.45079	3215.32512	1e-07	5.4e-07	2.8e-07	2.1e-07	0.0	2.91e-06	1.43e-06	1e-08	298.38031393	298.59054047	298.37888765	-3.97e-06	-3.174e-05	-0.00017946
0.45084	3215.55899	1e-07	5.4e-07	2.8e-07	2.1e-07	0.0	2.91e-06	1.43e-06	1e-08	298.38019433	298.59016644	298.37868578	-3.97e-06	-3.174e-05	-0.00017946
0.4509	3215.79281	1e-07	5.4e-07	2.8e-07	2.1e-07	0.0	2.91e-06	1.43e-06	1e-08	298.38007474	298.58979241	298.37848391	-9.82e-06	-3.168e-05	-0.00017919
0.45095	3216.02658	1e-07	5.4e-07	2.8e-07	2.1e-07	0.0	2.91e-06	1.43e-06	1e-08	298.37977917	298.58941911	298.37829054	-8.27e-06	-3.167e-05	-0.00017911
0.45101	3216.26029	1e-07	5.4e-07	2.8e-07	2.1e-07	0.0	2.91e-06	1.43e-06	1e-08	298.37953037	298.58904592	298.37809509	-4.8e-06	-3.165e-05	-0.00017894
0.45106	3216.49394	1e-07	5.4e-07	2.8e-07	2.1e-07	0.0	2.91e-06	1.43e-06	1e-08	298.37938598	298.58867296	298.37789497	-8.29e-06	-3.157e-05	-0.00017851
0.45112	3216.72755	1e-07	5.4e-07	2.8e-07	2.1e-07	0.0	2.91e-06	1.43e-06	1e-08	298.37913639	298.58830099	298.37770026	-1.007e-05	-3.153e-05	-0.00017829
0.45117	3216.96109	1e-07	5.4e-07	2.8e-07	2.1e-07	0.0	2.91e-06	1.43e-06	1e-08	298.37883347	298.5879295	298.37750828	-1.007e-05	-3.153e-05	-0.00017829
0.45123	3217.19459	1e-07	5.4e-07	2.8e-07	2.1e-07	0.0	2.91e-06	1.43e-06	1e-08	298.37853055	298.58755802	298.3773163	-1.007e-05	-3.153e-05	-0.00017829
0.45128	3217.42803	1e-07	5.4e-07	2.8e-07	2.1e-07	0.0	2.91e-06	1.43e-06	1e-08	298.37822762	298.58718654	298.37712432	-5.05e-06	-3.152e-05	-0.00017817
0.45134	3217.66142	1e-07	5.4e-07	2.8e-07	2.1e-07	0.0	2.91e-06	1.43e-06	1e-08	298.37807559	298.58681514	298.37692546	-1.02e-06	-3.151e-05	-0.00017808
0.45139	3217.89475	1e-07	5.4e-07	2.8e-07	2.1e-07	0.0	2.91e-06	1.43e-06	1e-08	298.37804495	298.58644381	298.37672105	-8.53e-06	-3.145e-05	-0.00017782
0.45145	3218.12803	1e-07	5.4e-07	2.8e-07	2.1e-07	0.0	2.91e-06	1.43e-06	1e-08	298.37778828	298.58607324	298.37652747	-5.93e-06	-3.142e-05	-0.0001776
0.46151	3259.89585	1e-07	5.4e-07	2.8e-07	2.1e-07	0.0	2.91e-06	1.43e-06	1e-08	298.34442389	298.52323868	298.3433378	-9.21e-06	-2.695e-05	-0.0001517
0.46157	3260.11899	1e-07	5.4e-07	2.8e-07	2.1e-07	0.0	2.91e-06	1.43e-06	1e-08	298.34414663	298.5229211	298.34317554	-1.47e-06	-2.694e-05	-0.00015154
0.46162	3260.34207	1e-07	5.4e-07	2.8e-07	2.1e-07	0.0	2.91e-06	1.43e-06	1e-08	298.34410249	298.52260361	298.34300261	-4.62e-06	-2.691e-05	-0.00015142
0.46168	3260.56509	1e-07	5.4e-07	2.8e-07	2.1e-07	0.0	2.91e-06	1.43e-06	1e-08	298.34396344	298.52228646	298.34283424	-6.34e-06	-2.688e-05	-0.00015126
0.46173	3260.78806	1e-07	5.4e-07	2.8e-07	2.1e-07	0.0	2.91e-06	1.43e-06	1e-08	298.34377257	298.52196968	298.34266846	-2.66e-06	-2.682e-05	-0.00015087
0.46179	3261.01097	1e-07	5.4e-07	2.8e-07	2.1e-07	0.0	2.91e-06	1.43e-06	1e-08	298.34369245	298.52165359	298.34249799	-2.66e-06	-2.682e-05	-0.00015087
0.46184	3261.23382	1e-07	5.4e-07	2.8e-07	2.1e-07	0.0	2.91e-06	1.43e-06	1e-08	298.34361233	298.5213375	298.34232751	-2.66e-06	-2.682e-05	-0.00015087
0.4619	3261.45662	1e-07	5.4e-07	2.8e-07	2.1e-07	0.0	2.91e-06	1.43e-06	1e-08	298.3435322	298.52102142	298.34215704	-6.07e-06	-2.679e-05	-0.00015075
0.46195	3261.67936	1e-07	5.4e-07	2.8e-07	2.1e-07	0.0	2.91e-06	1.43e-06	1e-08	298.34334949	298.52070567	298.34199148	-9.37e-06	-2.676e-05	-0.00015064
0.46201	3261.90205	1e-07	5.4e-07	2.8e-07	2.1e-07	0.0	2.91e-06	1.43e-06	1e-08	298.34306763	298.52039025	298.34183066	-4.32e-06	-2.675e-05	-0.00015047
0.46206	3262.12467	1e-07	5.4e-07	2.8e-07	2.1e-07	0.0	2.91e-06	1.43e-06	1e-08	298.34293771	298.52007504	298.34166297	-5.43e-06	-2.671e-05	-0.00015029
0.46212	3262.34725	1e-07	5.4e-07	2.8e-07	2.1e-07	0.0	2.91e-06	1.43e-06	1e-08	298.3427744	298.51976022	298.34149704	-8.91e-06	-2.664e-05	-0.00014993
0.46217	3262.56976	1e-07	5.4e-07	2.8e-07	2.1e-07	0.0	2.91e-06	1.43e-06	1e-08	298.34250631	298.51944624	298.34133641	-8.91e-06	-2.664e-05	-0.00014993
0.46223	3262.79222	1e-07	5.4e-07	2.8e-07	2.1e-07	0.0	2.91e-06	1.43e-06	1e-08	298.34223822	298.51913226	298.34117578	-8.91e-06	-2.664e-05	-0.00014993
0.46228	3263.01463	1e-07	5.4e-07	2.8e-07	2.1e-07	0.0	2.91e-06	1.43e-06	1e-08	298.34197014	298.51881828	298.34101514	-5.3e-06	-2.664e-05	-0.00014985
0.46234	3263.23698	1e-07	5.4e-07	2.8e-07	2.1e-07	0.0	2.91e-06	1.43e-06	1e-08	298.34181064	298.51850435	298.34084954	-7e-07	-2.663e-05	-0.00014976
0.46239	3263.45927	1e-07	5.4e-07	2.8e-07	2.1e-07	0.0	2.91e-06	1.43e-06	1e-08	298.34178973	298.51819047	298.3406776	-6.65e-06	-2.658e-05	-0.00014956
0.46245	3263.6815	1e-07	5.4e-07	2.8e-07	2.1e-07	0.0	2.91e-06	1.43e-06	1e-08	298.3415896	298.51787718	298.34051424	-5.25e-06	-2.655e-05	-0.00014938
0.47251	3303.38794	1e-07	5.4e-07	2.8e-07	2.1e-07	0.0	2.91e-06	1.43e-06	1e-08	298.313709	298.46478499	298.31261838	-7.92e-06	-2.272e-05	-0.00012737
0.47257	3303.59958	1e-07	5.4e-07	2.8e-07	2.1e-07	0.0	2.91e-06	1.43e-06	1e-08	298.31347065	298.46451724	298.31248252	-7.92e-06	-2.272e-05	-0.00012737
0.47262	3303.81117	1e-07	5.4e-07	2.8e-07	2.1e-07	0.0	2.91e-06	1.43e-06	1e-08	298.31323231	298.46424949	298.31234667	-7.92e-06	-2.272e-05	-0.00012737
0.47268	3304.02269	1e-07	5.4e-07	2.8e-07	2.1e-07	0.0	2.91e-06	1.43e-06	1e-08	298.31299397	298.46398174	298.31221082	-1.12e-06	-2.271e-05	-0.00012724
0.47273	3304.23416	1e-07	5.4e-07	2.8e-07	2.1e-07	0.0	2.91e-06	1.43e-06	1e-08	298.31296034	298.46371405	298.31206558	-2.85e-06	-2.269e-05	-0.00012715
0.47279	3304.44556	1e-07	5.4e-07	2.8e-07	2.1e-07	0.0	2.91e-06	1.43e-06	1e-08	298.3128747	298.4634466	298.31192287	-6.23e-06	-2.266e-05	-0.00012704
0.47284	3304.65691	1e-07	5.4e-07	2.8e-07	2.1e-07	0.0	2.91e-06	1.43e-06	1e-08	298.31268733	298.46317947	298.31178502	-2.06e-06	-2.261e-05	-0.00012669
0.4729	3304.8682	1e-07	5.4e-07	2.8e-07	2.1e-07	0.0	2.91e-06	1.43e-06	1e-08	298.31262536	298.46291294	298.31164174	-1.53e-06	-2.261e-05	-0.00012665
0.47295	3305.07943	1e-07	5.4e-07	2.8e-07	2.1e-07	0.0	2.91e-06	1.43e-06	1e-08	298.31257936	298.46264648	298.31149777	-1.53e-06	-2.261e-05	-0.00012665
0.47301	3305.2906	1e-07	5.4e-07	2.8e-07	2.1e-07	0.0	2.91e-06	1.43e-06	1e-08	298.31253336	298.46238003	298.3113538	-2.69e-06	-2.26e-05	-0.00012662
0.47306	3305.50171	1e-07	5.4e-07	2.8e-07	2.1e-07	0.0	2.91e-06	1.43e-06	1e-08	298.3124524	298.46211367	298.31121149	-8.77e-06	-2.255e-05	-0.00012646
0.47312	3305.71277	1e-07	5.4e-07	2.8e-07	2.1e-07	0.0	2.91e-06	1.43e-06	1e-08	298.31218854	298.46184782	298.31107788	-5.22e-06	-2.255e-05	-0.00012637
0.47317	3305.92376	1e-07	5.4e-07	2.8e-07	2.1e-07	0.0	2.91e-06	1.43e-06	1e-08	298.31203147	298.46158206	298.31093941	-3.51e-06	-2.253e-05	-0.00012627
0.47323	3306.13469	1e-07	5.4e-07	2.8e-07	2.1e-07	0.0	2.91e-06	1.43e-06	1e-08	298.31192587	298.46131644	298.31079865	-7.81e-06	-2.246e-05	-0.00012588
0.47328	3306.34557	1e-07	5.4e-07	2.8e-07	2.1e-07	0.0	2.91e-06	1.43e-06	1e-08	298.31169068	298.46105175	298.31066437	-7.81e-06	-2.246e-05	-0.00012588
0.47334	3306.55639	1e-07	5.4e-07	2.8e-07	2.1e-07	0.0	2.91e-06	1.43e-06	1e-08	298.31145549	298.46078706	298.31053009	-7.81e-06	-2.246e-05	-0.00012588
0.47339	3306.76715	1e-07	5.4e-07	2.8e-07	2.1e-07	0.0	2.91e-06	1.43e-06	1e-08	298.31122029	298.46052237	298.31039582	-5.3e-06	-2.245e-05	-0.00012584
0.47345	3306.97785	1e-07	5.4e-07	2.8e-07	2.1e-07	0.0	2.91e-06	1.43e-06	1e-08	298.31106085	298.4602577	298.31025807	-4.4e-07	-2.245e-05	-0.00012574
0.48351	3344.52737	1e-07	5.4e-07	2.8e-07	2.1e-07	0.0	2.91e-06	1.43e-06	1e-08	298.28779175	298.41543465	298.2868023	-9.2e-07	-1.922e-05	-0.00010734
0.48357	3344.72696	1e-07	5.4e-07	2.8e-07	2.1e-07	0.0	2.91e-06	1.43e-06	1e-08	298.28776418	298.41520811	298.28667983	-5.87e-06	-1.918e-05	-0.00010722
0.48362	3344.9265	1e-07	5.4e-07	2.8e-07	2.1e-07	0.0	2.91e-06	1.43e-06	1e-08	298.28758745	298.41498197	298.28656444	-7.04e-06	-1.917e-05	-0.00010715
0.48368	3345.12597	1e-07	5.4e-07	2.8e-07	2.1e-07	0.0	2.91e-06	1.43e-06	1e-08	298.28737561	298.414756	298.28645076	-2.48e-06	-1.916e-05	-0.00010705
0.48373	3345.32537	1e-07	5.4e-07	2.8e-07	2.1e-07	0.0	2.91e-06	1.43e-06	1e-08	298.28730093	298.41453011	298.28633082	-5.29e-06	-1.911e-05	-0.00010682
0.48379	3345.52472	1e-07	5.4e-07	2.8e-07	2.1e-07	0.0	2.91e-06	1.43e-06	1e-08	298.28714183	298.41430479	298.28621508	-6.96e-06	-1.909e-05	-0.00010668
0.48384	3345.72401	1e-07	5.4e-07	2.8e-07	2.1e-07	0.0	2.91e-06	1.43e-06	1e-08	298.28693249	298.4140798	298.28610183	-6.96e-06	-1.909e-05	-0.00010668
0.4839	3345.92323	1e-07	5.4e-07	2.8e-07	2.1e-07	0.0	2.91e-06	1.43e-06	1e-08	298.28672315	298.41385481	298.28598858	-6.96e-06	-1.909e-05	-0.00010668
0.48395	3346.12239	1e-07	5.4e-07	2.8e-07	2.1e-07	0.0	2.91e-06	1.43e-06	1e-08	298.28651381	298.41362981	298.28587533	-1.23e-06	-1.908e-05	-0.00010658
0.48401	3346.32149	1e-07	5.4e-07	2.8e-07	2.1e-07	0.0	2.91e-06	1.43e-06	1e-08	298.28647664	298.41340485	298.28575418	-1.45e-06	-1.907e-05	-0.00010652
0.48406	3346.52052	1e-07	5.4e-07	2.8e-07	2.1e-07	0.0	2.91e-06	1.43e-06	1e-08	298.2864329	298.41318004	298.28563341	-5.38e-06	-1.904e-05	-0.0001064
0.48412	3346.7195	1e-07	5.4e-07	2.8e-07	2.1e-07	0.0	2.91e-06	1.43e-06	1e-08	298.28627098	298.41295557	298.28551828	-2.08e-06	-1.901e-05	-0.00010616
0.48417	3346.91841	1e-07	5.4e-07	2.8e-07	2.1e-07	0.0	2.91e-06	1.43e-06	1e-08	298.28620851	298.41273153	298.2853988	-8.8e-07	-1.899e-05	-0.00010607
0.48423	3347.11726	1e-07	5.4e-07	2.8e-07	2.1e-07	0.0	2.91e-06	1.43e-06	1e-08	298.28618197	298.41250763	298.28527776	-8.8e-07	-1.899e-05	-0.00010607
0.48428	3347.31605	1e-07	5.4e-07	2.8e-07	2.1e-07	0.0	2.91e-06	1.43e-06	1e-08	298.28615544	298.41228374	298.28515671	-8.8e-07	-1.899e-05	-0.00010607
0.48434	3347.51478	1e-07	5.4e-07	2.8e-07	2.1e-07	0.0	2.91e-06	1.43e-06	1e-08	298.28612891	298.41205984	298.28503566	-7.24e-06	-1.895e-05	-0.00010592
0.48439	3347.71345	1e-07	5.4e-07	2.8e-07	2.1e-07	0.0	2.91e-06	1.43e-06	1e-08	298.2859109	298.41183644	298.2849237	-5.87e-06	-1.894e-05	-0.00010586
0.48445	3347.91205	1e-07	5.4e-07	2.8e-07	2.1e-07	0.0	2.91e-06	1.43e-06	1e-08	298.28573412	298.41161313	298.28480989	-2.44e-06	-1.894e-05	-0.00010578
0.49451	3383.19508	1e-07	5.4e-07	2.8e-07	2.1e-07	0.0	2.91e-06	1.43e-06	1e-08	298.26590024	298.37379546	298.26510133	-6.09e-06	-1.616e-05	-9.013e-05
0.49457	3383.38198	1e-07	5.4e-07	2.8e-07	2.1e-07	0.0	2.91e-06	1.43e-06	1e-08	298.26571688	298.37360489	298.265006	-6.09e-06	-1.616e-05	-9.013e-05
0.49462	3383.56882	1e-07	5.4e-07	2.8e-07	2.1e-07	0.0	2.91e-06	1.43e-06	1e-08	298.26553351	298.37341433	298.26491068	-6.09e-06	-1.616e-05	-9.013e-05
0.49468	3383.7556	1e-07	5.4e-07	2.8e-07	2.1e-07	0.0	2.91e-06	1.43e-06	1e-08	298.26535015	298.37322377	298.26481536	-1.85e-06	-1.616e-05	-9.007e-05
0.49473	3383.94231	1e-07	5.4e-07	2.8e-07	2.1e-07	0.0	2.91e-06	1.43e-06	1e-08	298.26529449	298.37303321	298.26471416	-1.8e-07	-1.616e-05	-9.002e-05
0.49479	3384.12895	1e-07	5.4e-07	2.8e-07	2.1e-07	0.0	2.91e-06	1.43e-06	1e-08	298.26528898	298.37284271	298.26461069	-4.6e-06	-1.613e-05	-8.99e-05
0.49484	3384.31553	1e-07	5.4e-07	2.8e-07	2.1e-07	0.0	2.91e-06	1.43e-06	1e-08	298.26515067	298.3726526	298.26451354	-2.3e-06	-1.61e-05	-8.973e-05
0.4949	3384.50204	1e-07	5.4e-07	2.8e-07	2.1e-07	0.0	2.91e-06	1.43e-06	1e-08	298.26508134	298.37246276	298.26441338	-5.3e-07	-1.608e-05	-8.96e-05
0.49495	3384.68849	1e-07	5.4e-07	2.8e-07	2.1e-07	0.0	2.91e-06	1.43e-06	1e-08	298.26506533	298.37227314	298.26431087	-5.3e-07	-1.608e-05	-8.96e-05
0.49501	3384.87487	1e-07	5.4e-07	2.8e-07	2.1e-07	0.0	2.91e-06	1.43e-06	1e-08	298.26504932	298.37208352	298.26420837	-5.3e-07	-1.608e-05	-8.96e-05
0.49506	3385.06119	1e-07	5.4e-07	2.8e-07	2.1e-07	0.0	2.91e-06	1.43e-06	1e-08	298.26503332	298.3718939	298.26410587	-4.36e-06	-1.606e-05	-8.952e-05
0.49512	3385.24744	1e-07	5.4e-07	2.8e-07	2.1e-07	0.0	2.91e-06	1.43e-06	1e-08	298.26490211	298.37170456	298.26400883	-6.73e-06	-1.604e-05	-8.946e-05
0.49517	3385.43363	1e-07	5.4e-07	2.8e-07	2.1e-07	0.0	2.91e-06	1.43e-06	1e-08	298.26469951	298.37151543	298.26391518	-2.01e-06	-1.604e-05	-8.936e-05
0.49523	3385.61975	1e-07	5.4e-07	2.8e-07	2.1e-07	0.0	2.91e-06	1.43e-06	1e-08	298.26463888	298.37132636	298.26381503	-4.04e-06	-1.6e-05	-8.92e-05
0.49528	3385.80581	1e-07	5.4e-07	2.8e-07	2.1e-07	0.0	2.91e-06	1.43e-06	1e-08	298.26451731	298.37113768	298.26371791	-6.03e-06	-1.597e-05	-8.904e-05
0.49534	3385.9918	1e-07	5.4e-07	2.8e-07	2.1e-07	0.0	2.91e-06	1.43e-06	1e-08	298.26433591	298.3709494	298.26362376	-6.03e-06	-1.597e-05	-8.904e-05
0.49539	3386.17772	1e-07	5.4e-07	2.8e-07	2.1e-07	0.0	2.91e-06	1.43e-06	1e-08	298.26415451	298.37076111	298.26352961	-6.03e-06	-1.597e-05	-8.904e-05
0.49545	3386.36358	1e-07	5.4e-07	2.8e-07	2.1e-07	0.0	2.91e-06	1.43e-06	1e-08	298.26397311	298.37057283	298.26343545	-2.58e-06	-1.597e-05	-8.899e-05
0.50551	3419.25243	1e-07	5.4e-07	2.8e-07	2.1e-07	0.0	2.91e-06	1.43e-06	1e-08	298.24767774	298.33867984	298.24684316	-4.21e-06	-1.365e-05	-7.595e-05
0.50556	3419.4259	1e-07	5.4e-07	2.8e-07	2.1e-07	0.0	2.91e-06	1.43e-06	1e-08	298.24755112	298.33851891	298.24676158	-1.01e-06	-1.362e-05	-7.572e-05
0.50562	3419.59929	1e-07	5.4e-07	2.8e-07	2.1e-07	0.0	2.91e-06	1.43e-06	1e-08	298.24752074	298.33835836	298.24667578	-1.01e-06	-1.362e-05	-7.572e-05
0.50567	3419.77262	1e-07	5.4e-07	2.8e-07	2.1e-07	0.0	2.91e-06	1.43e-06	1e-08	298.24749037	298.33819781	298.24658998	-1.01e-06	-1.362e-05	-7.572e-05
0.50573	3419.94587	1e-07	5.4e-07	2.8e-07	2.1e-07	0.0	2.91e-06	1.43e-06	1e-08	298.24746	298.33803725	298.24650417	-1.01e-06	-1.362e-05	-7.572e-05
0.50578	3420.11906	1e-07	5.4e-07	2.8e-07	2.1e-07	0.0	2.91e-06	1.43e-06	1e-08	298.24742962	298.3378767	298.24641837	-5.22e-06	-1.36e-05	-7.566e-05
0.50584	3420.29218	1e-07	5.4e-07	2.8e-07	2.1e-07	0.0	2.91e-06	1.43e-06	1e-08	298.24727251	298.3377164	298.24633854	-5.42e-06	-1.358e-05	-7.56e-05
0.50589	3420.46523	1e-07	5.4e-07	2.8e-07	2.1e-07	0.0	2.91e-06	1.43e-06	1e-08	298.24710951	298.33755624	298.24625906	-3.7e-06	-1.357e-05	-7.547e-05
0.50595	3420.63821	1e-07	5.4e-07	2.8e-07	2.1e-07	0.0	2.91e-06	1.43e-06	1e-08	298.24699819	298.33739629	298.24617731	-4.05e-06	-1.354e-05	-7.532e-05
0.506	3420.81112	1e-07	5.4e-07	2.8e-07	2.1e-07	0.0	2.91e-06	1.43e-06	1e-08	298.24687644	298.33723667	298.24609623	-4.05e-06	-1.354e-05	-7.532e-05
0.50606	3420.98396	1e-07	5.4e-07	2.8e-07	2.1e-07	0.0	2.91e-06	1.43e-06	1e-08	298.24675468	298.33707706	298.24601515	-4.05e-06	-1.354e-05	-7.532e-05
0.50611	3421.15673	1e-07	5.4e-07	2.8e-07	2.1e-07	0.0	2.91e-06	1.43e-06	1e-08	298.24663292	298.33691744	298.24593407	-3.27e-06	-1.353e-05	-7.526e-05
0.50617	3421.32943	1e-07	5.4e-07	2.8e-07	2.1e-07	0.0	2.91e-06	1.43e-06	1e-08	298.24653441	298.33675793	298.24585197	-2.72e-06	-1.352e-05	-7.521e-05
0.50622	3421.50206	1e-07	5.4e-07	2.8e-07	2.1e-07	0.0	2.91e-06	1.43e-06	1e-08	298.24645248	298.33659849	298.24576915	-3.37e-06	-1.35e-05	-7.511e-05
0.50628	3421.67463	1e-07	5.4e-07	2.8e-07	2.1e-07	0.0	2.91e-06	1.43e-06	1e-08	298.24635095	298.33643929	298.24568737	-3.89e-06	-1.348e-05	-7.499e-05
0.50633	3421.84712	1e-07	5.4e-07	2.8e-07	2.1e-07	0.0	2.91e-06	1.43e-06	1e-08	298.24623392	298.33628036	298.24560645	-5.07e-06	-1.342e-05	-7.469e-05
0.50639	3422.01954	1e-07	5.4e-07	2.8e-07	2.1e-07	0.0	2.91e-06	1.43e-06	1e-08	298.24608135	298.3361221	298.24552753	-5.07e-06	-1.342e-05	-7.469e-05
0.50644	3422.1919	1e-07	5.4e-07	2.8e-07	2.1e-07	0.0	2.91e-06	1.43e-06	1e-08	298.24592878	298.33596384	298.24544861	-5.07e-06	-1.342e-05	-7.469e-05
0.5065	3422.36418	1e-07	5.4e-07	2.8e-07	2.1e-07	0.0	2.91e-06	1.43e-06	1e-08	298.24577621	298.33580558	298.24536969	-5.07e-06	-1.342e-05	-7.469e-05
0.51651	3452.5352	1e-07	5.4e-07	2.8e-07	2.1e-07	0.0	2.91e-06	1.43e-06	1e-08	298.23203121	298.30906898	298.23149644	-3.7e-06	-1.151e-05	-6.394e-05
0.51656	3452.69432	1e-07	5.4e-07	2.8e-07	2.1e-07	0.0	2.91e-06	1.43e-06	1e-08	298.23191983	298.30893328	298.23142801	-1.78e-06	-1.15e-05	-6.388e-05
0.51662	3452.85338	1e-07	5.4e-07	2.8e-07	2.1e-07	0.0	2.91e-06	1.43e-06	1e-08	298.2318663	298.30879763	298.23135694	-8.2e-07	-1.148e-05	-6.374e-05
0.51667	3453.01235	1e-07	5.4e-07	2.8e-07	2.1e-07	0.0	2.91e-06	1.43e-06	1e-08	298.23184162	298.30866225	298.2312847	-3.1e-07	-1.146e-05	-6.362e-05
0.51673	3453.17126	1e-07	5.4e-07	2.8e-07	2.1e-07	0.0	2.91e-06	1.43e-06	1e-08	298.23183221	298.30852712	298.23121188	-3.1e-07	-1.146e-05	-6.362e-05
0.51678	3453.33009	1e-07	5.4e-07	2.8e-07	2.1e-07	0.0	2.91e-06	1.43e-06	1e-08	298.23182281	298.30839198	298.23113907	-3.1e-07	-1.146e-05	-6.362e-05
0.51684	3453.48884	1e-07	5.4e-07	2.8e-07	2.1e-07	0.0	2.91e-06	1.43e-06	1e-08	298.23181341	298.30825685	298.23106626	-3.1e-07	-1.146e-05	-6.362e-05
0.51689	3453.64752	1e-07	5.4e-07	2.8e-07	2.1e-07	0.0	2.91e-06	1.43e-06	1e-08	298.231804	298.30812172	298.23099344	-4.98e-06	-1.144e-05	-6.355e-05
0.51695	3453.80613	1e-07	5.4e-07	2.8e-07	2.1e-07	0.0	2.91e-06	1.43e-06	1e-08	298.23165396	298.30798686	298.23092726	-3.71e-06	-1.143e-05	-6.35e-05
0.517	3453.96466	1e-07	5.4e-07	2.8e-07	2.1e-07	0.0	2.91e-06	1.43e-06	1e-08	298.23154243	298.30785208	298.23085933	-3.03e-06	-1.141e-05	-6.337e-05
0.51706	3454.12311	1e-07	5.4e-07	2.8e-07	2.1e-07	0.0	2.91e-06	1.43e-06	1e-08	298.23145134	298.30771755	298.23079061	-3.42e-06	-1.139e-05	-6.326e-05
0.51711	3454.2815	1e-07	5.4e-07	2.8e-07	2.1e-07	0.0	2.91e-06	1.43e-06	1e-08	298.23134829	298.30758326	298.23072257	-3.42e-06	-1.139e-05	-6.326e-05
0.51717	3454.4398	1e-07	5.4e-07	2.8e-07	2.1e-07	0.0	2.91e-06	1.43e-06	1e-08	298.23124524	298.30744898	298.23065453	-3.42e-06	-1.139e-05	-6.326e-05
0.51722	3454.59804	1e-07	5.4e-07	2.8e-07	2.1e-07	0.0	2.91e-06	1.43e-06	1e-08	298.2311422	298.30731469	298.23058649	-2.32e-06	-1.137e-05	-6.316e-05
0.51728	3454.75619	1e-07	5.4e-07	2.8e-07	2.1e-07	0.0	2.91e-06	1.43e-06	1e-08	298.23107244	298.30718058	298.23051701	-1.07e-06	-1.136e-05	-6.305e-05
0.51733	3454.91428	1e-07	5.4e-07	2.8e-07	2.1e-07	0.0	2.91e-06	1.43e-06	1e-08	298.23104028	298.30704668	298.23044592	-1.07e-06	-1.136e-05	-6.305e-05
0.51739	3455.07229	1e-07	5.4e-07	2.8e-07	2.1e-07	0.0	2.91e-06	1.43e-06	1e-08	298.23100812	298.30691277	298.23037482	-1.07e-06	-1.136e-05	-6.305e-05
0.51744	3455.23022	1e-07	5.4e-07	2.8e-07	2.1e-07	0.0	2.91e-06	1.43e-06	1e-08	298.23097596	298.30677886	298.23030373	-6.2e-07	-1.134e-05	-6.295e-05
0.5175	3455.38808	1e-07	5.4e-07	2.8e-07	2.1e-07	0.0	2.91e-06	1.43e-06	1e-08	298.23095745	298.30664514	298.23023211	-3e-08	-1.132e-05	-6.283e-05
0.52751	3482.84403	1e-07	5.4e-07	2.8e-07	2.1e-07	0.0	2.91e-06	1.43e-06	1e-08	298.21907929	298.28411153	298.21857502	-3e-07	-9.69e-06	-5.374e-05
0.52756	3482.98771	1e-07	5.4e-07	2.8e-07	2.1e-07	0.0	2.91e-06	1.43e-06	1e-08	298.21907015	298.28399725	298.2185136	-3e-07	-9.69e-06	-5.374e-05
0.52762	3483.13131	1e-07	5.4e-07	2.8e-07	2.1e-07	0.0	2.91e-06	1.43e-06	1e-08	298.219061	298.28388297	298.21845217	-1.22e-06	-9.68e-06	-5.371e-05
0.52767	3483.27482	1e-07	5.4e-07	2.8e-07	2.1e-07	0.0	2.91e-06	1.43e-06	1e-08	298.21902441	298.28376878	298.21839205	-5.45e-06	-9.65e-06	-5.357e-05
0.52773	3483.41826	1e-07	5.4e-07	2.8e-07	2.1e-07	0.0	2.91e-06	1.43e-06	1e-08	298.21886041	298.28365499	298.21833802	-5.45e-06	-9.65e-06	-5.357e-05
0.52778	3483.56162	1e-07	5.4e-07	2.8e-07	2.1e-07	0.0	2.91e-06	1.43e-06	1e-08	298.21869641	298.28354121	298.21828399	-5.44e-06	-9.65e-06	-5.357e-05
0.52784	3483.70489	1e-07	5.4e-07	2.8e-07	2.1e-07	0.0	2.91e-06	1.43e-06	1e-08	298.21853255	298.28342742	298.21822996	-5.01e-06	-9.62e-06	-5.343e-05
0.52789	3483.84808	1e-07	5.4e-07	2.8e-07	2.1e-07	0.0	2.91e-06	1.43e-06	1e-08	298.21838168	298.28331393	298.21817548	-5.01e-06	-9.62e-06	-5.343e-05
0.52795	3483.9912	1e-07	5.4e-07	2.8e-07	2.1e-07	0.0	2.91e-06	1.43e-06	1e-08	298.21823081	298.28320044	298.21812101	-5.01e-06	-9.62e-06	-5.343e-05
0.528	3484.13423	1e-07	5.4e-07	2.8e-07	2.1e-07	0.0	2.91e-06	1.43e-06	1e-08	298.21807994	298.28308694	298.21806653	2.11e-06	-9.64e-06	-5.341e-05
0.52806	3484.27718	1e-07	5.4e-07	2.8e-07	2.1e-07	0.0	2.91e-06	1.43e-06	1e-08	298.21814348	298.28297329	298.2180021	2e-07	-9.62e-06	-5.335e-05
0.52811	3484.42005	1e-07	5.4e-07	2.8e-07	2.1e-07	0.0	2.91e-06	1.43e-06	1e-08	298.21814942	298.2828598	298.21794041	-9e-07	-9.6e-06	-5.326e-05
0.52817	3484.56284	1e-07	5.4e-07	2.8e-07	2.1e-07	0.0	2.91e-06	1.43e-06	1e-08	298.21812229	298.28274654	298.21788037	-2e-07	-9.59e-06	-5.318e-05
0.52822	3484.70555	1e-07	5.4e-07	2.8e-07	2.1e-07	0.0	2.91e-06	1.43e-06	1e-08	298.21811626	298.28263343	298.21781944	-2e-07	-9.59e-06	-5.318e-05
0.52828	3484.84818	1e-07	5.4e-07	2.8e-07	2.1e-07	0.0	2.91e-06	1.43e-06	1e-08	298.21811023	298.28252032	298.2177585	-5.9e-07	-9.59e-06	-5.316e-05
0.52833	3484.99073	1e-07	5.4e-07	2.8e-07	2.1e-07	0.0	2.91e-06	1.43e-06	1e-08	298.21809238	298.28240726	298.21769815	-3.24e-06	-9.56e-06	-5.302e-05
0.52839	3485.13319	1e-07	5.4e-07	2.8e-07	2.1e-07	0.0	2.91e-06	1.43e-06	1e-08	298.21799497	298.28229459	298.21764165	-3.24e-06	-9.56e-06	-5.302e-05
0.52844	3485.27558	1e-07	5.4e-07	2.8e-07	2.1e-07	0.0	2.91e-06	1.43e-06	1e-08	298.21789757	298.28218191	298.21758516	-3.24e-06	-9.56e-06	-5.302e-05
0.5285	3485.41788	1e-07	5.4e-07	2.8e-07	2.1e-07	0.0	2.91e-06	1.43e-06	1e-08	298.21780016	298.28206923	298.21752867	2e-07	-9.54e-06	-5.291e-05
0.53851	3509.92822	1e-07	5.4e-07	2.8e-07	2.1e-07	0.0	2.91e-06	1.43e-06	1e-08	298.20792939	298.26307735	298.20771129	-1.6e-06	-8.17e-06	-4.53e-05
0.53856	3510.05503	1e-07	5.4e-07	2.8e-07	2.1e-07	0.0	2.91e-06	1.43e-06	1e-08	298.20788111	298.26298095	298.2076614	-9.3e-07	-8.17e-06	-4.526e-05
0.53862	3510.18175	1e-07	5.4e-07	2.8e-07	2.1e-07	0.0	2.91e-06	1.43e-06	1e-08	298.20785302	298.26288461	298.20761062	1.45e-06	-8.17e-06	-4.523e-05
0.53867	3510.30839	1e-07	5.4e-07	2.8e-07	2.1e-07	0.0	2.91e-06	1.43e-06	1e-08	298.20789656	298.26278827	298.20755653	2.39e-06	-8.17e-06	-4.52e-05
0.53873	3510.43493	1e-07	5.4e-07	2.8e-07	2.1e-07	0.0	2.91e-06	1.43e-06	1e-08	298.20796844	298.26269198	298.20750117	1.4e-06	-8.16e-06	-4.516e-05
0.53878	3510.56139	1e-07	5.4e-07	2.8e-07	2.1e-07	0.0	2.91e-06	1.43e-06	1e-08	298.20801064	298.26259581	298.20744724	-3.36e-06	-8.13e-06	-4.51e-05
0.53884	3510.68776	1e-07	5.4e-07	2.8e-07	2.1e-07	0.0	2.91e-06	1.43e-06	1e-08	298.20790944	298.26249989	298.20740005	-1.16e-06	-8.13e-06	-4.507e-05
0.53889	3510.81403	1e-07	5.4e-07	2.8e-07	2.1e-07	0.0	2.91e-06	1.43e-06	1e-08	298.20787443	298.26240397	298.20734981	-3.02e-06	-8.12e-06	-4.502e-05
0.53895	3510.94022	1e-07	5.4e-07	2.8e-07	2.1e-07	0.0	2.91e-06	1.43e-06	1e-08	298.20778359	298.2623082	298.20730222	-4.41e-06	-8.11e-06	-4.498e-05
0.539	3511.06632	1e-07	5.4e-07	2.8e-07	2.1e-07	0.0	2.91e-06	1.43e-06	1e-08	298.2076508	298.26221257	298.20725664	-5.21e-06	-8.1e-06	-4.494e-05
0.53906	3511.19234	1e-07	5.4e-07	2.8e-07	2.1e-07	0.0	2.91e-06	1.43e-06	1e-08	298.207494	298.26211704	298.20721222	-3.02e-06	-8.1e-06	-4.491e-05
0.53911	3511.31826	1e-07	5.4e-07	2.8e-07	2.1e-07	0.0	2.91e-06	1.43e-06	1e-08	298.20740304	298.26202152	298.20716478	-1.8e-07	-8.1e-06	-4.488e-05
0.53917	3511.44409	1e-07	5.4e-07	2.8e-07	2.1e-07	0.0	2.91e-06	1.43e-06	1e-08	298.20739767	298.26192598	298.20711338	-2.33e-06	-8.09e-06	-4.483e-05
0.53922	3511.56984	1e-07	5.4e-07	2.8e-07	2.1e-07	0.0	2.91e-06	1.43e-06	1e-08	298.20732754	298.2618306	298.20706505	1e-07	-8.09e-06	-4.48e-05
0.53928	3511.69549	1e-07	5.4e-07	2.8e-07	2.1e-07	0.0	2.91e-06	1.43e-06	1e-08	298.20733057	298.26173521	298.20701335	1.14e-06	-8.08e-06	-4.477e-05
0.53933	3511.82106	1e-07	5.4e-07	2.8e-07	2.1e-07	0.0	2.91e-06	1.43e-06	1e-08	298.20736476	298.26163987	298.20696024	1.88e-06	-8.08e-06	-4.473e-05
0.53939	3511.94654	1e-07	5.4e-07	2.8e-07	2.1e-07	0.0	2.91e-06	1.43e-06	1e-08	298.20742134	298.26154458	298.20690612	3.5e-07	-8.07e-06	-4.469e-05
0.53944	3512.07192	1e-07	5.4e-07	2.8e-07	2.1e-07	0.0	2.91e-06	1.43e-06	1e-08	298.20743201	298.26144943	298.2068542	-3.74e-06	-8.05e-06	-4.463e-05
0.5395	3512.19722	1e-07	5.4e-07	2.8e-07	2.1e-07	0.0	2.91e-06	1.43e-06	1e-08	298.20731933	298.26135451	298.20680808	-1.29e-06	-8.05e-06	-4.46e-05
0.54951	3533.459	1e-07	5.4e-07	2.8e-07	2.1e-07	0.0	2.91e-06	1.43e-06	1e-08	298.19901212	298.24535781	298.19854643	-1.3e-07	-6.89e-06	-3.812e-05
0.54956	3533.56702	1e-07	5.4e-07	2.8e-07	2.1e-07	0.0	2.91e-06	1.43e-06	1e-08	298.1990083	298.24527662	298.19850274	-3.09e-06	-6.87e-06	-3.808e-05
0.54962	3533.67494	1e-07	5.4e-07	2.8e-07	2.1e-07	0.0	2.91e-06	1.43e-06	1e-08	298.19891517	298.2451956	298.19846326	-8e-07	-6.87e-06	-3.805e-05
0.54967	3533.78276	1e-07	5.4e-07	2.8e-07	2.1e-07	0.0	2.91e-06	1.43e-06	1e-08	298.19889114	298.24511456	298.19842059	-2.96e-06	-6.86e-06	-3.801e-05
0.54973	3533.89049	1e-07	5.4e-07	2.8e-07	2.1e-07	0.0	2.91e-06	1.43e-06	1e-08	298.19880188	298.24503368	298.198381	-4.21e-06	-6.85e-06	-3.797e-05
0.54978	3533.99811	1e-07	5.4e-07	2.8e-07	2.1e-07	0.0	2.91e-06	1.43e-06	1e-08	298.19867509	298.24495291	298.1983432	-4.97e-06	-6.84e-06	-3.794e-05
0.54984	3534.10563	1e-07	5.4e-07	2.8e-07	2.1e-07	0.0	2.91e-06	1.43e-06	1e-08	298.19852558	298.24487223	298.19830651	-3.81e-06	-6.84e-06	-3.791e-05
0.54989	3534.21305	1e-07	5.4e-07	2.8e-07	2.1e-07	0.0	2.91e-06	1.43e-06	1e-08	298.19841075	298.24479159	298.19826823	5.4e-07	-6.85e-06	-3.789e-05
0.54995	3534.32037	1e-07	5.4e-07	2.8e-07	2.1e-07	0.0	2.91e-06	1.43e-06	1e-08	298.19842697	298.24471086	298.19822387	-1.67e-06	-6.83e-06	-3.785e-05
0.55	3534.4276	1e-07	5.4e-07	2.8e-07	2.1e-07	0.0	2.91e-06	1.43e-06	1e-08	298.19837665	298.24463028	298.19818265	3.57629622	-2.43877417	19.81067374
