# Supplementary material for: Dataset for the simulated biomass pyrolysis in rotary kilns with varying particle residence time distributions
Source: Data Brief. 2021 Nov 23;39:107603. doi: 10.1016/j.dib.2021.107603 (PMC8633881; doi:10.1016/j.dib.2021.107603)
Supplement: Supplementary Data S1 — Supplementary Raw Research Data. This is open data under the CC BY license http://creativecommons.org/licenses/by/4.0/ [file mmc1.zip › supplementary/100/logFiles/log_Pe90]

l,m	Tau,s	F_w,kg/s	F_is,kg/s	F_c,kg/s	F_rt,kg/s	F_w_wet,kg/s	F_it,kg/s	F_g,kg/s	F_H2O_g,kg/s	T_b,K	T_g,K	T_w,K	q_bed,kW/m	q_gas,kW/m	q_loss,kW/m
5e-05	0.25718	0.0	0.0	0.0	0.0	5.47e-06	0.0	0.0	0.0	362.94712068	799.15288706	813.52227479	10.16823288	-0.03587247	-0.39881427
0.00011	0.77153	0.0	0.0	0.0	0.0	5.47e-06	0.0	0.0	0.0	416.96646202	789.22423403	798.7324128	8.71237901	-0.04390443	-0.38803767
0.00016	1.28586	1e-08	0.0	0.0	0.0	5.46e-06	0.0	0.0	0.0	462.07053629	777.03711086	786.01354996	7.46215675	-0.03698918	-0.37875649
0.00022	1.80017	5e-08	0.0	0.0	0.0	5.42e-06	0.0	0.0	0.0	499.88894733	766.63952177	775.05380773	6.38878097	-0.03033542	-0.37075659
0.00027	2.31445	2.4e-07	0.0	0.0	0.0	5.23e-06	0.0	0.0	0.0	531.68136397	757.74734576	765.60339275	5.46784602	-0.02351886	-0.36385561
0.00033	2.8287	7.4e-07	0.0	0.0	0.0	4.73e-06	0.0	0.0	0.0	558.4316971	750.10214669	757.4464469	4.67871627	-0.01635666	-0.35789506
0.00038	3.34293	1.71e-06	0.0	0.0	0.0	3.76e-06	0.0	0.0	0.0	580.93626017	743.50186407	750.39605831	4.00321187	-0.00844093	-0.35273858
0.00044	3.85714	3.03e-06	0.0	0.0	0.0	2.43e-06	0.0	0.0	0.0	599.89159289	737.67966064	744.29046537	3.42410479	0.0023749	-0.34826768
0.00049	4.37133	4.26e-06	0.0	0.0	0.0	1.19e-06	0.0	0.0	0.0	615.92422352	732.30978941	738.98925306	2.92582014	0.01817372	-0.34437968
0.0105	97.54881	5e-08	5.6e-07	2.6e-07	2.6e-07	0.0	2.94e-06	1.41e-06	1e-08	646.04662744	648.78873114	644.86065914	-0.01868637	-0.04222539	-0.27216276
0.01056	98.05855	5e-08	5.6e-07	2.6e-07	2.5e-07	-0.0	2.94e-06	1.41e-06	1e-08	645.7471836	648.49433366	644.56398063	-0.0186283	-0.04219431	-0.27191963
0.01061	98.56826	5e-08	5.6e-07	2.6e-07	2.5e-07	-0.0	2.94e-06	1.41e-06	1e-08	645.44797805	648.20013367	644.26751837	-0.01857546	-0.04216559	-0.27169662
0.01067	99.07795	5e-08	5.6e-07	2.6e-07	2.5e-07	0.0	2.94e-06	1.41e-06	1e-08	645.14899128	647.90611535	643.97125476	-0.01851825	-0.04213405	-0.27145341
0.01072	99.58761	5e-08	5.6e-07	2.6e-07	2.5e-07	0.0	2.94e-06	1.41e-06	1e-08	644.85024265	647.61229568	643.67520807	-0.01846631	-0.04210498	-0.27123086
0.01078	100.09725	5e-08	5.6e-07	2.6e-07	2.5e-07	-0.0	2.94e-06	1.41e-06	1e-08	644.55171174	647.3186583	643.37936017	-0.01841013	-0.04207311	-0.2709884
0.01083	100.60686	5e-08	5.6e-07	2.6e-07	2.5e-07	-0.0	2.94e-06	1.41e-06	1e-08	644.2534193	647.02522004	643.08372913	-0.01835896	-0.04204365	-0.27076582
0.01089	101.11645	5e-08	5.6e-07	2.6e-07	2.5e-07	0.0	2.94e-06	1.41e-06	1e-08	643.95534576	646.73196507	642.78829743	-0.01830401	-0.04201158	-0.27052503
0.01094	101.62602	5e-08	5.6e-07	2.6e-07	2.5e-07	0.0	2.94e-06	1.42e-06	1e-08	643.65750866	646.4389089	642.49308169	-0.01825275	-0.04198124	-0.27029867
0.011	102.13556	5e-08	5.6e-07	2.6e-07	2.5e-07	-0.0	2.94e-06	1.42e-06	1e-08	643.35989406	646.1460401	642.19806924	-0.01820068	-0.04195	-0.27006702
0.01105	102.64508	5e-08	5.6e-07	2.6e-07	2.5e-07	0.0	2.94e-06	1.42e-06	1e-08	643.06250816	645.85336357	641.90326512	-0.01814756	-0.04191772	-0.26982899
0.01111	103.15457	5e-08	5.6e-07	2.6e-07	2.5e-07	0.0	2.94e-06	1.42e-06	1e-08	642.76535672	645.56088508	641.60867536	-0.01809828	-0.04188733	-0.26960634
0.01116	103.66404	5e-08	5.6e-07	2.6e-07	2.4e-07	-0.0	2.94e-06	1.42e-06	1e-08	642.46842405	645.26859232	641.31428638	-0.01804536	-0.04185428	-0.26936555
0.01122	104.17348	4e-08	5.6e-07	2.6e-07	2.4e-07	-0.0	2.94e-06	1.42e-06	1e-08	642.17172956	644.97650093	641.02011484	-0.01799635	-0.04182327	-0.26914088
0.01127	104.6829	4e-08	5.5e-07	2.6e-07	2.4e-07	0.0	2.94e-06	1.42e-06	1e-08	641.87525726	644.68459788	640.72614645	-0.01794692	-0.04179158	-0.26891254
0.01133	105.1923	4e-08	5.5e-07	2.6e-07	2.4e-07	-0.0	2.94e-06	1.42e-06	1e-08	641.57900945	644.39288673	640.43238481	-0.01789471	-0.04175769	-0.26866961
0.01138	105.70167	4e-08	5.5e-07	2.6e-07	2.4e-07	-0.0	2.94e-06	1.42e-06	1e-08	641.28300253	644.10138022	640.13884341	-0.01784771	-0.04172678	-0.26844925
0.01144	106.21101	4e-08	5.5e-07	2.6e-07	2.4e-07	0.0	2.94e-06	1.42e-06	1e-08	640.98721392	643.81005979	639.84550208	-0.01779927	-0.04169451	-0.26822039
0.01149	106.72033	4e-08	5.5e-07	2.6e-07	2.4e-07	-0.0	2.94e-06	1.42e-06	1e-08	640.69165079	643.51893309	639.5523688	-0.0177482	-0.04166008	-0.2679774
0.0215	199.00812	3e-08	5.4e-07	2.8e-07	1.8e-07	0.0	2.95e-06	1.49e-06	1e-08	590.60265856	593.92347169	589.72708954	-0.01263586	-0.03497344	-0.2289042
0.02156	199.51294	3e-08	5.4e-07	2.8e-07	1.8e-07	0.0	2.95e-06	1.49e-06	1e-08	590.34699615	593.66967341	589.47248105	-0.01261809	-0.03493689	-0.22870431
0.02161	200.01774	3e-08	5.4e-07	2.8e-07	1.8e-07	0.0	2.95e-06	1.49e-06	1e-08	590.09154373	593.41607642	589.21807698	-0.01260037	-0.03490036	-0.22850458
0.02167	200.52251	3e-08	5.4e-07	2.8e-07	1.8e-07	0.0	2.95e-06	1.49e-06	1e-08	589.83629981	593.16268065	588.96387724	-0.01258325	-0.03486387	-0.22830505
0.02172	201.02726	3e-08	5.4e-07	2.8e-07	1.8e-07	0.0	2.95e-06	1.49e-06	1e-08	589.58125115	592.90948598	588.70988241	-0.01256573	-0.03482739	-0.22810563
0.02178	201.53198	3e-08	5.4e-07	2.8e-07	1.8e-07	-0.0	2.95e-06	1.49e-06	1e-08	589.32640824	592.65649233	588.45609182	-0.01254797	-0.03479094	-0.22790636
0.02183	202.03668	3e-08	5.4e-07	2.8e-07	1.8e-07	-0.0	2.95e-06	1.49e-06	1e-08	589.07177804	592.4036996	588.20250494	-0.01253039	-0.03475452	-0.22770729
0.02189	202.54135	3e-08	5.4e-07	2.8e-07	1.8e-07	-0.0	2.95e-06	1.49e-06	1e-08	588.81735904	592.15110765	587.9491218	-0.01251296	-0.03471812	-0.22750838
0.02194	203.046	3e-08	5.4e-07	2.8e-07	1.8e-07	-0.0	2.95e-06	1.49e-06	1e-08	588.56314939	591.89871638	587.69594242	-0.01249558	-0.03468174	-0.22730954
0.022	203.55062	3e-08	5.4e-07	2.8e-07	1.8e-07	-0.0	2.95e-06	1.49e-06	1e-08	588.30914783	591.64652576	587.44296678	-0.0124783	-0.03464539	-0.22711092
0.02205	204.05522	3e-08	5.4e-07	2.8e-07	1.8e-07	-0.0	2.95e-06	1.49e-06	1e-08	588.05535225	591.39453564	587.19019476	-0.01246115	-0.03460908	-0.22691252
0.02211	204.5598	3e-08	5.4e-07	2.8e-07	1.8e-07	-0.0	2.95e-06	1.49e-06	1e-08	587.80176086	591.1427459	586.93762628	-0.01244395	-0.03457279	-0.22671425
0.02216	205.06435	3e-08	5.4e-07	2.8e-07	1.8e-07	-0.0	2.95e-06	1.49e-06	1e-08	587.54837697	590.89115643	586.68526115	-0.01242681	-0.03453652	-0.22651611
0.02222	205.56887	3e-08	5.4e-07	2.8e-07	1.8e-07	0.0	2.95e-06	1.49e-06	1e-08	587.29520041	590.63976715	586.43309926	-0.01240976	-0.03450028	-0.22631814
0.02227	206.07337	3e-08	5.4e-07	2.8e-07	1.8e-07	0.0	2.95e-06	1.49e-06	1e-08	587.04222861	590.38857797	586.18114057	-0.01239283	-0.03446407	-0.22612036
0.02233	206.57785	3e-08	5.4e-07	2.8e-07	1.8e-07	0.0	2.95e-06	1.49e-06	1e-08	586.78945934	590.13758875	585.92938501	-0.01237583	-0.03442787	-0.22592263
0.02238	207.0823	3e-08	5.4e-07	2.8e-07	1.8e-07	0.0	2.95e-06	1.49e-06	1e-08	586.5368961	589.88679946	585.67783243	-0.01235889	-0.03439172	-0.22572516
0.02244	207.58672	3e-08	5.4e-07	2.8e-07	1.8e-07	0.0	2.95e-06	1.49e-06	1e-08	586.28453945	589.63620991	585.4264826	-0.01234207	-0.0343556	-0.22552794
0.02249	208.09112	3e-08	5.4e-07	2.8e-07	1.8e-07	-0.0	2.95e-06	1.49e-06	1e-08	586.03238752	589.38581996	585.1753354	-0.01232529	-0.0343195	-0.22533078
0.0325	299.47843	3e-08	5.4e-07	2.8e-07	1.7e-07	-0.0	2.95e-06	1.49e-06	1e-08	543.42013058	547.01962981	542.71533504	-0.00983682	-0.02826036	-0.19199665
0.03256	299.97828	3e-08	5.4e-07	2.8e-07	1.7e-07	-0.0	2.95e-06	1.49e-06	1e-08	543.20281363	546.80376314	542.49920038	-0.00982644	-0.02822995	-0.19182678
0.03261	300.4781	3e-08	5.4e-07	2.8e-07	1.7e-07	-0.0	2.95e-06	1.49e-06	1e-08	542.98564909	546.58807376	542.28324701	-0.00980332	-0.02819965	-0.1916571
0.03267	300.9779	3e-08	5.4e-07	2.8e-07	1.7e-07	-0.0	2.95e-06	1.49e-06	1e-08	542.76891937	546.37256103	542.06745689	-0.00976802	-0.02816946	-0.19148772
0.03272	301.47767	3e-08	5.4e-07	2.8e-07	1.7e-07	-0.0	2.95e-06	1.49e-06	1e-08	542.55289441	546.15722422	541.85181268	-0.00977223	-0.02813911	-0.19131838
0.03278	301.97742	3e-08	5.4e-07	2.8e-07	1.7e-07	-0.0	2.95e-06	1.49e-06	1e-08	542.33670015	545.94206477	541.63636957	-0.00974628	-0.02810898	-0.19114945
0.03283	302.47714	3e-08	5.4e-07	2.8e-07	1.7e-07	-0.0	2.95e-06	1.49e-06	1e-08	542.12100496	545.72708117	541.42108496	-0.00972776	-0.02807879	-0.19098038
0.03289	302.97683	3e-08	5.4e-07	2.8e-07	1.7e-07	-0.0	2.95e-06	1.49e-06	1e-08	541.90564408	545.51227384	541.20596938	-0.00971657	-0.02804869	-0.19081182
0.03294	303.47651	3e-08	5.4e-07	2.8e-07	1.7e-07	-0.0	2.95e-06	1.49e-06	1e-08	541.69045642	545.29764258	540.99103252	-0.00970429	-0.02801857	-0.19064318
0.033	303.97615	3e-08	5.4e-07	2.8e-07	1.7e-07	-0.0	2.95e-06	1.49e-06	1e-08	541.47546582	545.08318741	540.77627296	-0.00969054	-0.02798843	-0.19047443
0.03305	304.47577	3e-08	5.4e-07	2.8e-07	1.7e-07	-0.0	2.95e-06	1.49e-06	1e-08	541.26070463	544.8689084	540.56168875	-0.00968837	-0.02795826	-0.19030577
0.03311	304.97537	3e-08	5.4e-07	2.8e-07	1.7e-07	-0.0	2.95e-06	1.49e-06	1e-08	541.04591614	544.65480589	540.34729598	-0.00971216	-0.02792802	-0.19013733
0.03316	305.47494	3e-08	5.4e-07	2.8e-07	1.7e-07	-0.0	2.95e-06	1.49e-06	1e-08	540.8305249	544.44088066	540.13313072	-0.00968288	-0.0278981	-0.18996924
0.03322	305.97449	3e-08	5.4e-07	2.8e-07	1.7e-07	-0.0	2.95e-06	1.49e-06	1e-08	540.61570883	544.22713038	539.91911838	-0.0096657	-0.02786813	-0.18980119
0.03327	306.47401	3e-08	5.4e-07	2.8e-07	1.7e-07	-0.0	2.95e-06	1.49e-06	1e-08	540.40119941	544.01355549	539.70527584	-0.00967705	-0.02783806	-0.18963324
0.03333	306.9735	3e-08	5.4e-07	2.8e-07	1.7e-07	-0.0	2.95e-06	1.49e-06	1e-08	540.18636362	543.80015696	539.49164287	-0.00964052	-0.02780832	-0.18946576
0.03338	307.47297	3e-08	5.4e-07	2.8e-07	1.7e-07	-0.0	2.95e-06	1.49e-06	1e-08	539.97226567	543.58693257	539.27815202	-0.00961402	-0.02777849	-0.18929816
0.03344	307.97242	3e-08	5.4e-07	2.8e-07	1.7e-07	-0.0	2.95e-06	1.49e-06	1e-08	539.7586824	543.3738828	539.06481747	-0.00960084	-0.02774864	-0.18913069
0.03349	308.47184	3e-08	5.4e-07	2.8e-07	1.7e-07	-0.0	2.95e-06	1.49e-06	1e-08	539.54531814	543.16100803	538.85165768	-0.00960009	-0.02771879	-0.18896344
0.0435	398.94761	3e-08	5.4e-07	2.8e-07	1.7e-07	-0.0	2.95e-06	1.5e-06	1e-08	503.46411645	507.20626367	502.8870578	-0.00775573	-0.02279206	-0.16072884
0.04356	399.44242	3e-08	5.4e-07	2.8e-07	1.7e-07	-0.0	2.95e-06	1.5e-06	1e-08	503.28161531	507.02334448	502.70423303	-0.00774401	-0.02276757	-0.16058515
0.04361	399.93721	3e-08	5.4e-07	2.8e-07	1.7e-07	-0.0	2.95e-06	1.5e-06	1e-08	503.09933751	506.84057799	502.52155918	-0.00774872	-0.02274311	-0.16044196
0.04367	400.43197	3e-08	5.4e-07	2.8e-07	1.7e-07	-0.0	2.95e-06	1.5e-06	1e-08	502.9168968	506.65796449	502.3390587	-0.00774902	-0.02271864	-0.16029863
0.04372	400.9267	3e-08	5.4e-07	2.8e-07	1.7e-07	-0.0	2.95e-06	1.5e-06	1e-08	502.73439694	506.4755039	502.15672556	-0.00774829	-0.02269417	-0.16015529
0.04378	401.42141	3e-08	5.4e-07	2.8e-07	1.7e-07	-0.0	2.95e-06	1.5e-06	1e-08	502.55186217	506.2931962	501.97455833	-0.00775865	-0.02266976	-0.16001251
0.04383	401.91609	3e-08	5.4e-07	2.8e-07	1.7e-07	-0.0	2.95e-06	1.5e-06	1e-08	502.36903133	506.11104137	501.7925719	-0.00776355	-0.02264532	-0.15986945
0.04389	402.41075	3e-08	5.4e-07	2.8e-07	1.7e-07	-0.0	2.95e-06	1.5e-06	1e-08	502.18603316	505.92903941	501.61075893	-0.0077621	-0.02262094	-0.15972647
0.04394	402.90538	3e-08	5.4e-07	2.8e-07	1.7e-07	-0.0	2.95e-06	1.5e-06	1e-08	502.0030171	505.74718996	501.42911048	-0.00773285	-0.02259679	-0.15958385
0.044	403.39999	3e-08	5.4e-07	2.8e-07	1.7e-07	-0.0	2.95e-06	1.5e-06	1e-08	501.82063855	505.56549136	501.24758733	-0.0077311	-0.0225725	-0.1594413
0.04405	403.89457	3e-08	5.4e-07	2.8e-07	1.7e-07	-0.0	2.95e-06	1.5e-06	1e-08	501.63824957	505.38394484	501.06622781	-0.00770898	-0.0225484	-0.1592991
0.04411	404.38913	3e-08	5.4e-07	2.8e-07	1.7e-07	-0.0	2.95e-06	1.5e-06	1e-08	501.456331	505.20254911	500.88500308	-0.00769135	-0.02252425	-0.15915681
0.04416	404.88366	3e-08	5.4e-07	2.8e-07	1.7e-07	-0.0	2.95e-06	1.5e-06	1e-08	501.27477665	505.02130447	500.70391952	-0.00767757	-0.02250015	-0.15901479
0.04422	405.37816	3e-08	5.4e-07	2.8e-07	1.7e-07	-0.0	2.95e-06	1.5e-06	1e-08	501.09349642	504.84021084	500.5229822	-0.00766567	-0.02247609	-0.15887301
0.04427	405.87264	3e-08	5.4e-07	2.8e-07	1.7e-07	-0.0	2.95e-06	1.5e-06	1e-08	500.91244635	504.65926806	500.34219349	-0.00765184	-0.02245198	-0.15873099
0.04433	406.3671	3e-08	5.4e-07	2.8e-07	1.7e-07	-0.0	2.95e-06	1.5e-06	1e-08	500.73167148	504.47847629	500.16155095	-0.00763801	-0.02242788	-0.15858897
0.04438	406.86153	3e-08	5.4e-07	2.8e-07	1.7e-07	-0.0	2.95e-06	1.5e-06	1e-08	500.55117182	504.29783552	499.98105458	-0.00766214	-0.02240362	-0.15844721
0.04444	407.35593	3e-08	5.4e-07	2.8e-07	1.7e-07	-0.0	2.95e-06	1.5e-06	1e-08	500.37005092	504.11734729	499.80075713	-0.00768079	-0.02237939	-0.15830546
0.04449	407.85031	3e-08	5.4e-07	2.8e-07	1.7e-07	-0.0	2.95e-06	1.5e-06	1e-08	500.18843818	503.93701133	499.62065092	-0.00765925	-0.02235548	-0.15816413
0.05455	497.89287	3e-08	5.4e-07	2.8e-07	1.7e-07	-0.0	2.95e-06	1.5e-06	1e-08	469.58214386	473.35771631	469.10856119	-0.00622846	-0.0183814	-0.13421013
0.05461	498.38256	3e-08	5.4e-07	2.8e-07	1.7e-07	-0.0	2.95e-06	1.5e-06	1e-08	469.42759216	473.2032369	468.95463981	-0.00621105	-0.01836189	-0.1340893
0.05466	498.87222	3e-08	5.4e-07	2.8e-07	1.7e-07	-0.0	2.95e-06	1.5e-06	1e-08	469.27343478	473.0488876	468.80083629	-0.00620899	-0.01834231	-0.13396856
0.05472	499.36185	3e-08	5.4e-07	2.8e-07	1.7e-07	-0.0	2.95e-06	1.5e-06	1e-08	469.11929124	472.8946691	468.64717193	-0.00619508	-0.01832286	-0.1338481
0.05477	499.85146	3e-08	5.4e-07	2.8e-07	1.7e-07	-0.0	2.95e-06	1.5e-06	1e-08	468.96545576	472.74058051	468.49362989	-0.00618569	-0.01830335	-0.1337275
0.05483	500.34104	3e-08	5.4e-07	2.8e-07	1.7e-07	-0.0	2.95e-06	1.5e-06	1e-08	468.81181592	472.5866222	468.34021664	-0.00618338	-0.01828382	-0.13360697
0.05488	500.83059	3e-08	5.4e-07	2.8e-07	1.7e-07	-0.0	2.95e-06	1.5e-06	1e-08	468.65819613	472.43279448	468.18694198	-0.00618345	-0.0182643	-0.13348661
0.05494	501.32012	3e-08	5.4e-07	2.8e-07	1.7e-07	-0.0	2.95e-06	1.5e-06	1e-08	468.50453751	472.27909728	468.03380904	-0.00617474	-0.01824488	-0.13336646
0.05499	501.80963	3e-08	5.4e-07	2.8e-07	1.7e-07	-0.0	2.95e-06	1.5e-06	1e-08	468.35105801	472.12552997	467.88080535	-0.00617332	-0.01822545	-0.13324642
0.05505	502.29911	3e-08	5.4e-07	2.8e-07	1.7e-07	-0.0	2.95e-06	1.5e-06	1e-08	468.19757686	471.97209278	467.72794094	-0.00616875	-0.01820601	-0.1331263
0.0551	502.78856	3e-08	5.4e-07	2.8e-07	1.7e-07	-0.0	2.95e-06	1.5e-06	1e-08	468.0441723	471.81878566	467.57521151	-0.00615385	-0.01818667	-0.13300637
0.05516	503.27799	3e-08	5.4e-07	2.8e-07	1.7e-07	-0.0	2.95e-06	1.5e-06	1e-08	467.8911011	471.66560787	467.42260242	-0.00614559	-0.01816732	-0.13288655
0.05521	503.76739	3e-08	5.4e-07	2.8e-07	1.7e-07	-0.0	2.95e-06	1.5e-06	1e-08	467.73819842	471.51255965	467.27012283	-0.00613819	-0.01814801	-0.13276696
0.05527	504.25676	3e-08	5.4e-07	2.8e-07	1.7e-07	-0.0	2.95e-06	1.5e-06	1e-08	467.58544303	471.35964082	467.1177737	-0.0061268	-0.01812874	-0.13264744
0.05532	504.74611	3e-08	5.4e-07	2.8e-07	1.7e-07	-0.0	2.95e-06	1.5e-06	1e-08	467.4329343	471.2068511	466.96554935	-0.00611787	-0.01810944	-0.13252783
0.05538	505.23544	3e-08	5.4e-07	2.8e-07	1.7e-07	-0.0	2.95e-06	1.5e-06	1e-08	467.2806111	471.0541907	466.81345332	-0.00612017	-0.0180901	-0.13240837
0.05543	505.72474	3e-08	5.4e-07	2.8e-07	1.7e-07	-0.0	2.95e-06	1.5e-06	1e-08	467.12819385	470.90166006	466.66150114	-0.00611467	-0.01807084	-0.13228906
0.05549	506.21401	3e-08	5.4e-07	2.8e-07	1.7e-07	-0.0	2.95e-06	1.5e-06	1e-08	466.97587708	470.74925863	466.50968174	-0.006108	-0.01805163	-0.13216996
0.06555	595.31679	3e-08	5.4e-07	2.8e-07	1.7e-07	-0.0	2.95e-06	1.5e-06	1e-08	441.21892567	444.93137523	440.82829241	-0.00499834	-0.0148695	-0.1120085
0.06561	595.80131	3e-08	5.4e-07	2.8e-07	1.7e-07	-0.0	2.95e-06	1.5e-06	1e-08	441.08918217	444.8010723	440.69889112	-0.00499933	-0.01485382	-0.11190705
0.06566	596.2858	3e-08	5.4e-07	2.8e-07	1.7e-07	-0.0	2.95e-06	1.5e-06	1e-08	440.95938624	444.67088104	440.56961168	-0.00499611	-0.01483814	-0.11180549
0.06572	596.77027	3e-08	5.4e-07	2.8e-07	1.7e-07	-0.0	2.95e-06	1.5e-06	1e-08	440.82964695	444.54080132	440.44044832	-0.0049885	-0.01482251	-0.11170401
0.06577	597.25471	3e-08	5.4e-07	2.8e-07	1.7e-07	-0.0	2.95e-06	1.5e-06	1e-08	440.70007846	444.41083283	440.31139483	-0.00497482	-0.01480694	-0.1116027
0.06583	597.73912	3e-08	5.4e-07	2.8e-07	1.7e-07	-0.0	2.95e-06	1.5e-06	1e-08	440.57083838	444.28097506	440.18244254	-0.00497288	-0.01479132	-0.11150148
0.06588	598.22351	3e-08	5.4e-07	2.8e-07	1.7e-07	-0.0	2.95e-06	1.5e-06	1e-08	440.44162204	444.15122856	440.05360774	-0.00496152	-0.0147758	-0.11140048
0.06594	598.70787	3e-08	5.4e-07	2.8e-07	1.7e-07	-0.0	2.95e-06	1.5e-06	1e-08	440.31267423	444.0215926	439.92487703	-0.00495393	-0.01476023	-0.11129936
0.06599	599.19221	3e-08	5.4e-07	2.8e-07	1.7e-07	-0.0	2.95e-06	1.5e-06	1e-08	440.18389696	443.8920675	439.79625582	-0.00495363	-0.01474464	-0.11119831
0.06605	599.67652	3e-08	5.4e-07	2.8e-07	1.7e-07	-0.0	2.95e-06	1.5e-06	1e-08	440.05510064	443.76265359	439.6677542	-0.00495348	-0.01472907	-0.11109741
0.0661	600.1608	3e-08	5.4e-07	2.8e-07	1.7e-07	-0.0	2.95e-06	1.5e-06	1e-08	439.92628184	443.63335072	439.53937221	-0.00494672	-0.01471357	-0.11099668
0.06616	600.64506	3e-08	5.4e-07	2.8e-07	1.7e-07	-0.0	2.95e-06	1.5e-06	1e-08	439.7976124	443.50415836	439.41110042	-0.00494657	-0.01469806	-0.11089604
0.06621	601.12929	3e-08	5.4e-07	2.8e-07	1.7e-07	-0.0	2.95e-06	1.5e-06	1e-08	439.66892036	443.37507679	439.28294796	-0.00494344	-0.01468254	-0.11079533
0.06627	601.6135	3e-08	5.4e-07	2.8e-07	1.7e-07	-0.0	2.95e-06	1.5e-06	1e-08	439.54028329	443.2461059	439.15491076	-0.00492925	-0.01466713	-0.1106948
0.06632	602.09768	3e-08	5.4e-07	2.8e-07	1.7e-07	-0.0	2.95e-06	1.5e-06	1e-08	439.41198898	443.11724492	439.02697318	-0.00492363	-0.01465168	-0.11059435
0.06638	602.58183	3e-08	5.4e-07	2.8e-07	1.7e-07	-0.0	2.95e-06	1.5e-06	1e-08	439.28381446	442.98849423	438.89914708	-0.0049165	-0.01463629	-0.1104941
0.06643	603.06596	3e-08	5.4e-07	2.8e-07	1.7e-07	-0.0	2.95e-06	1.5e-06	1e-08	439.15579924	442.85985354	438.77143014	-0.0049072	-0.01462091	-0.11039388
0.06649	603.55007	3e-08	5.4e-07	2.8e-07	1.7e-07	-0.0	2.95e-06	1.5e-06	1e-08	439.02799999	442.73132271	438.64381928	-0.00490084	-0.0146055	-0.11029361
0.07655	691.70095	3e-08	5.4e-07	2.8e-07	1.7e-07	-0.0	2.95e-06	1.5e-06	1e-08	417.40497482	420.97511289	417.08235535	-0.00404014	-0.01205685	-0.09336678
0.07661	692.18023	3e-08	5.4e-07	2.8e-07	1.7e-07	-0.0	2.95e-06	1.5e-06	1e-08	417.29599885	420.86539994	416.97383853	-0.00403794	-0.01204426	-0.09328151
0.07666	692.65949	3e-08	5.4e-07	2.8e-07	1.7e-07	-0.0	2.95e-06	1.5e-06	1e-08	417.18706278	420.75578194	416.86542071	-0.00402773	-0.01203175	-0.09319636
0.07672	693.13873	3e-08	5.4e-07	2.8e-07	1.7e-07	-0.0	2.95e-06	1.5e-06	1e-08	417.07838313	420.64625832	416.75709055	-0.0040203	-0.01201924	-0.09311131
0.07677	693.61793	3e-08	5.4e-07	2.8e-07	1.7e-07	-0.0	2.95e-06	1.5e-06	1e-08	416.96988451	420.53682913	416.64885183	-0.00401601	-0.01200673	-0.09302641
0.07683	694.09711	3e-08	5.4e-07	2.8e-07	1.7e-07	-0.0	2.95e-06	1.5e-06	1e-08	416.86148275	420.4274944	416.54070876	-0.00400739	-0.01199427	-0.09294157
0.07688	694.57627	3e-08	5.4e-07	2.8e-07	1.7e-07	-0.0	2.95e-06	1.5e-06	1e-08	416.7532945	420.31825383	416.43265523	-0.00400153	-0.01198177	-0.09285667
0.07694	695.05539	3e-08	5.4e-07	2.8e-07	1.7e-07	-0.0	2.95e-06	1.5e-06	1e-08	416.64524549	420.20910762	416.32469514	-0.00400746	-0.01196923	-0.09277187
0.07699	695.5345	3e-08	5.4e-07	2.8e-07	1.7e-07	-0.0	2.95e-06	1.5e-06	1e-08	416.53701732	420.10005632	416.21684486	-0.00399984	-0.01195679	-0.09268721
0.07705	696.01357	3e-08	5.4e-07	2.8e-07	1.7e-07	-0.0	2.95e-06	1.5e-06	1e-08	416.42897591	419.99109905	416.10908531	-0.00400034	-0.01194433	-0.0926027
0.0771	696.49262	3e-08	5.4e-07	2.8e-07	1.7e-07	-0.0	2.95e-06	1.5e-06	1e-08	416.32090215	419.8822361	416.00142763	-0.00399884	-0.01193187	-0.09251815
0.07716	696.97164	3e-08	5.4e-07	2.8e-07	1.7e-07	-0.0	2.95e-06	1.5e-06	1e-08	416.2128501	419.77346739	415.89386909	-0.00399342	-0.01191944	-0.09243364
0.07721	697.45064	3e-08	5.4e-07	2.8e-07	1.7e-07	-0.0	2.95e-06	1.5e-06	1e-08	416.10492556	419.66479267	415.78640418	-0.00398079	-0.01190709	-0.09234928
0.07727	697.92961	3e-08	5.4e-07	2.8e-07	1.7e-07	-0.0	2.95e-06	1.5e-06	1e-08	415.99732336	419.55621139	415.67902266	-0.00397983	-0.01189468	-0.09226499
0.07732	698.40855	3e-08	5.4e-07	2.8e-07	1.7e-07	-0.0	2.95e-06	1.5e-06	1e-08	415.88972815	419.44772412	415.57174074	-0.00397003	-0.01188235	-0.09218088
0.07738	698.88747	3e-08	5.4e-07	2.8e-07	1.7e-07	-0.0	2.95e-06	1.5e-06	1e-08	415.78237923	419.33933017	415.46454586	-0.00396372	-0.01186999	-0.09209668
0.07743	699.36636	3e-08	5.4e-07	2.8e-07	1.7e-07	-0.0	2.95e-06	1.5e-06	1e-08	415.67518204	419.23102985	415.35744301	-0.00396469	-0.01185759	-0.09201255
0.07749	699.84522	3e-08	5.4e-07	2.8e-07	1.7e-07	-0.0	2.95e-06	1.5e-06	1e-08	415.56794009	419.12282348	415.25044227	-0.00396451	-0.01184523	-0.09192852
0.08755	787.03174	3e-08	5.4e-07	2.8e-07	1.7e-07	-0.0	2.95e-06	1.5e-06	1e-08	397.45362769	400.82003736	397.18708151	-0.00326326	-0.00980083	-0.077748
0.08761	787.50572	3e-08	5.4e-07	2.8e-07	1.7e-07	-0.0	2.95e-06	1.5e-06	1e-08	397.36269025	400.72780655	397.09624017	-0.00325785	-0.00979075	-0.07767663
0.08766	787.97968	3e-08	5.4e-07	2.8e-07	1.7e-07	-0.0	2.95e-06	1.5e-06	1e-08	397.27189007	400.63565605	397.00547729	-0.00326262	-0.00978062	-0.07760534
0.08772	788.45361	3e-08	5.4e-07	2.8e-07	1.7e-07	-0.0	2.95e-06	1.5e-06	1e-08	397.18094324	400.54358634	396.914807	-0.00325864	-0.00977056	-0.07753415
0.08777	788.92751	3e-08	5.4e-07	2.8e-07	1.7e-07	-0.0	2.95e-06	1.5e-06	1e-08	397.09009389	400.45159682	396.82421697	-0.00325789	-0.0097605	-0.0774631
0.08783	789.40139	3e-08	5.4e-07	2.8e-07	1.7e-07	-0.0	2.95e-06	1.5e-06	1e-08	396.99925177	400.35968754	396.73371156	-0.00325768	-0.00975044	-0.07739204
0.08788	789.87524	3e-08	5.4e-07	2.8e-07	1.7e-07	-0.0	2.95e-06	1.5e-06	1e-08	396.90840219	400.26785853	396.6432915	-0.00325385	-0.0097404	-0.07732099
0.08794	790.34907	3e-08	5.4e-07	2.8e-07	1.7e-07	-0.0	2.95e-06	1.5e-06	1e-08	396.81764586	400.17610958	396.55295176	-0.00324205	-0.00973043	-0.07725007
0.08799	790.82286	3e-08	5.4e-07	2.8e-07	1.7e-07	-0.0	2.95e-06	1.5e-06	1e-08	396.72720502	400.0844401	396.46268104	-0.00324187	-0.00972041	-0.07717921
0.08805	791.29663	3e-08	5.4e-07	2.8e-07	1.7e-07	-0.0	2.95e-06	1.5e-06	1e-08	396.63675569	399.99285069	396.37249551	-0.00323315	-0.00971046	-0.07710851
0.0881	791.77038	3e-08	5.4e-07	2.8e-07	1.7e-07	-0.0	2.95e-06	1.5e-06	1e-08	396.5465363	399.9013407	396.28238305	-0.00322777	-0.00970048	-0.07703773
0.08816	792.24409	3e-08	5.4e-07	2.8e-07	1.7e-07	-0.0	2.95e-06	1.5e-06	1e-08	396.45645352	399.80991039	396.19234842	-0.00322933	-0.00969046	-0.076967
0.08821	792.71778	3e-08	5.4e-07	2.8e-07	1.7e-07	-0.0	2.95e-06	1.5e-06	1e-08	396.36631391	399.71856011	396.10240124	-0.00322956	-0.00968047	-0.07689637
0.08827	793.19145	3e-08	5.4e-07	2.8e-07	1.7e-07	-0.0	2.95e-06	1.5e-06	1e-08	396.27615458	399.62728967	396.01253955	-0.00322604	-0.00967053	-0.07682588
0.08832	793.66508	3e-08	5.4e-07	2.8e-07	1.7e-07	-0.0	2.95e-06	1.5e-06	1e-08	396.18608008	399.53609873	395.92275796	-0.00322684	-0.00966057	-0.07675542
0.08838	794.13869	3e-08	5.4e-07	2.8e-07	1.7e-07	-0.0	2.95e-06	1.5e-06	1e-08	396.09597013	399.44498749	395.83306245	-0.0032248	-0.00965061	-0.07668493
0.08843	794.61228	3e-08	5.4e-07	2.8e-07	1.7e-07	-0.0	2.95e-06	1.5e-06	1e-08	396.00590386	399.35395582	395.74344909	-0.00321192	-0.00964075	-0.07661458
0.08849	795.08584	3e-08	5.4e-07	2.8e-07	1.7e-07	-0.0	2.95e-06	1.5e-06	1e-08	395.91618381	399.26300296	395.65390259	-0.00321213	-0.00963082	-0.07654427
0.09855	881.29513	3e-08	5.4e-07	2.8e-07	1.7e-07	-0.0	2.95e-06	1.5e-06	1e-08	380.769744	383.8885963	380.54904344	-0.0026573	-0.00798675	-0.06468626
0.09861	881.76375	3e-08	5.4e-07	2.8e-07	1.7e-07	-0.0	2.95e-06	1.5e-06	1e-08	380.69362356	383.81117409	380.47314716	-0.00265043	-0.00797866	-0.06462677
0.09866	882.23233	3e-08	5.4e-07	2.8e-07	1.7e-07	-0.0	2.95e-06	1.5e-06	1e-08	380.61769044	383.73381953	380.39731344	-0.00264525	-0.00797056	-0.06456723
0.09872	882.70089	3e-08	5.4e-07	2.8e-07	1.7e-07	-0.0	2.95e-06	1.5e-06	1e-08	380.54189598	383.65653277	380.32154469	-0.00264436	-0.00796244	-0.0645077
0.09877	883.16942	3e-08	5.4e-07	2.8e-07	1.7e-07	-0.0	2.95e-06	1.5e-06	1e-08	380.46611741	383.57931404	380.24584689	-0.0026482	-0.00795431	-0.06444825
0.09883	883.63792	3e-08	5.4e-07	2.8e-07	1.7e-07	-0.0	2.95e-06	1.5e-06	1e-08	380.39021949	383.50216353	380.17022653	-0.00264344	-0.00794624	-0.06438891
0.09888	884.1064	3e-08	5.4e-07	2.8e-07	1.7e-07	-0.0	2.95e-06	1.5e-06	1e-08	380.31444838	383.42508062	380.09467149	-0.00264539	-0.00793814	-0.06432964
0.09894	884.57484	3e-08	5.4e-07	2.8e-07	1.7e-07	-0.0	2.95e-06	1.5e-06	1e-08	380.23861193	383.34806563	380.01919106	-0.00264459	-0.00793005	-0.06427032
0.09899	885.04327	3e-08	5.4e-07	2.8e-07	1.7e-07	-0.0	2.95e-06	1.5e-06	1e-08	380.16278882	383.27111845	379.94378145	-0.00263426	-0.00792203	-0.06421112
0.09905	885.51166	3e-08	5.4e-07	2.8e-07	1.7e-07	-0.0	2.95e-06	1.5e-06	1e-08	380.08725226	383.19423843	379.86842923	-0.00263206	-0.00791398	-0.06415195
0.0991	885.98003	3e-08	5.4e-07	2.8e-07	1.7e-07	-0.0	2.95e-06	1.5e-06	1e-08	380.01176943	383.11742597	379.79314569	-0.00262667	-0.00790596	-0.06409292
0.09916	886.44837	3e-08	5.4e-07	2.8e-07	1.7e-07	-0.0	2.95e-06	1.5e-06	1e-08	379.93643176	383.04068076	379.71792622	-0.00262103	-0.00789795	-0.06403388
0.09921	886.91668	3e-08	5.4e-07	2.8e-07	1.7e-07	-0.0	2.95e-06	1.5e-06	1e-08	379.86124635	382.96400279	379.64277049	-0.00261921	-0.00788991	-0.06397484
0.09927	887.38497	3e-08	5.4e-07	2.8e-07	1.7e-07	-0.0	2.95e-06	1.5e-06	1e-08	379.78610361	382.88739228	379.56768384	-0.00262398	-0.00788184	-0.06391586
0.09932	887.85323	3e-08	5.4e-07	2.8e-07	1.7e-07	-0.0	2.95e-06	1.5e-06	1e-08	379.71081484	382.81084953	379.49267538	-0.00261868	-0.00787385	-0.063857
0.09938	888.32146	3e-08	5.4e-07	2.8e-07	1.7e-07	-0.0	2.95e-06	1.5e-06	1e-08	379.63566866	382.73437385	379.41773093	-0.00262088	-0.00786583	-0.06379821
0.09943	888.78967	3e-08	5.4e-07	2.8e-07	1.7e-07	-0.0	2.95e-06	1.5e-06	1e-08	379.56044996	382.65796559	379.34286087	-0.00262011	-0.00785783	-0.06373938
0.09949	889.25784	3e-08	5.4e-07	2.8e-07	1.7e-07	-0.0	2.95e-06	1.5e-06	1e-08	379.48524411	382.58162461	379.2680611	-0.00261119	-0.00784988	-0.06368064
0.10955	974.47668	3e-08	5.4e-07	2.8e-07	1.7e-07	-0.0	2.95e-06	1.5e-06	1e-08	366.839862	369.68479012	366.65694627	-0.00216275	-0.00652393	-0.05378044
0.1096	974.93985	3e-08	5.4e-07	2.8e-07	1.7e-07	-0.0	2.95e-06	1.5e-06	1e-08	366.77645257	369.61988413	366.5936171	-0.00215786	-0.00651738	-0.05373072
0.10966	975.40298	3e-08	5.4e-07	2.8e-07	1.7e-07	-0.0	2.95e-06	1.5e-06	1e-08	366.71317981	369.55503539	366.53034169	-0.00215698	-0.00651082	-0.05368101
0.10971	975.86609	3e-08	5.4e-07	2.8e-07	1.7e-07	-0.0	2.95e-06	1.5e-06	1e-08	366.64992599	369.49024413	366.46712564	-0.00216141	-0.00650423	-0.05363136
0.10977	976.32918	3e-08	5.4e-07	2.8e-07	1.7e-07	-0.0	2.95e-06	1.5e-06	1e-08	366.58653553	369.42551058	366.40397629	-0.00215715	-0.00649771	-0.05358181
0.10982	976.79223	3e-08	5.4e-07	2.8e-07	1.7e-07	-0.0	2.95e-06	1.5e-06	1e-08	366.52326327	369.36083415	366.34088139	-0.00215947	-0.00649115	-0.05353231
0.10988	977.25526	3e-08	5.4e-07	2.8e-07	1.7e-07	-0.0	2.95e-06	1.5e-06	1e-08	366.45991623	369.29621515	366.27785007	-0.00215914	-0.00648461	-0.05348278
0.10993	977.71826	3e-08	5.4e-07	2.8e-07	1.7e-07	-0.0	2.95e-06	1.5e-06	1e-08	366.39657243	369.23165347	366.21487865	-0.00214958	-0.00647814	-0.05343334
0.10999	978.18123	3e-08	5.4e-07	2.8e-07	1.7e-07	-0.0	2.95e-06	1.5e-06	1e-08	366.33350211	369.16714848	366.15195415	-0.00214812	-0.00647162	-0.05338393
0.11004	978.64418	3e-08	5.4e-07	2.8e-07	1.7e-07	-0.0	2.95e-06	1.5e-06	1e-08	366.27046812	369.10270061	366.08908783	-0.00214306	-0.00646514	-0.05333464
0.1101	979.10709	3e-08	5.4e-07	2.8e-07	1.7e-07	-0.0	2.95e-06	1.5e-06	1e-08	366.20757598	369.03830953	366.02627452	-0.00213819	-0.00645866	-0.05328534
0.11015	979.56998	3e-08	5.4e-07	2.8e-07	1.7e-07	-0.0	2.95e-06	1.5e-06	1e-08	366.14481996	368.97397526	365.96351453	-0.00213735	-0.00645216	-0.05323603
0.11021	980.03285	3e-08	5.4e-07	2.8e-07	1.7e-07	-0.0	2.95e-06	1.5e-06	1e-08	366.08208212	368.90969803	365.90081346	-0.00214178	-0.00644563	-0.05318678
0.11026	980.49568	3e-08	5.4e-07	2.8e-07	1.7e-07	-0.0	2.95e-06	1.5e-06	1e-08	366.0192078	368.84547808	365.8381786	-0.00213755	-0.00643917	-0.05313764
0.11032	980.95849	3e-08	5.4e-07	2.8e-07	1.7e-07	-0.0	2.95e-06	1.5e-06	1e-08	365.95645077	368.78131481	365.77559776	-0.00213988	-0.00643268	-0.05308854
0.11037	981.42127	3e-08	5.4e-07	2.8e-07	1.7e-07	-0.0	2.95e-06	1.5e-06	1e-08	365.89361879	368.71720853	365.71308003	-0.00213956	-0.0064262	-0.05303941
0.11043	981.88403	3e-08	5.4e-07	2.8e-07	1.7e-07	-0.0	2.95e-06	1.5e-06	1e-08	365.83078964	368.65315913	365.65062175	-0.00213	-0.00641979	-0.05299037
0.11048	982.34675	3e-08	5.4e-07	2.8e-07	1.7e-07	-0.0	2.95e-06	1.5e-06	1e-08	365.76823471	368.58916599	365.5882099	-0.00212862	-0.00641333	-0.05294137
0.12055	1066.56144	3e-08	5.4e-07	2.8e-07	1.7e-07	-0.0	2.95e-06	1.5e-06	1e-08	355.23015705	357.79003017	355.07851445	-0.00177107	-0.00533502	-0.04464435
0.1206	1067.01908	3e-08	5.4e-07	2.8e-07	1.7e-07	-0.0	2.95e-06	1.5e-06	1e-08	355.17720306	357.73573481	355.02579613	-0.00176706	-0.00533336	-0.0446313
0.12066	1067.4767	3e-08	5.4e-07	2.8e-07	1.7e-07	-0.0	2.95e-06	1.5e-06	1e-08	355.12436726	357.68145448	354.9730882	-0.00176237	-0.00532822	-0.04459105
0.12071	1067.93428	3e-08	5.4e-07	2.8e-07	1.7e-07	-0.0	2.95e-06	1.5e-06	1e-08	355.0716671	357.62722096	354.92042299	-0.00175982	-0.00531357	-0.04447698
0.12077	1068.39184	3e-08	5.4e-07	2.8e-07	1.7e-07	-0.0	2.95e-06	1.5e-06	1e-08	355.01903042	357.57312092	354.86789381	-0.00175809	-0.00530834	-0.04443621
0.12082	1068.84937	3e-08	5.4e-07	2.8e-07	1.7e-07	-0.0	2.95e-06	1.5e-06	1e-08	354.96644083	357.51906853	354.81541212	-0.00175809	-0.00530834	-0.04443621
0.12088	1069.30688	3e-08	5.4e-07	2.8e-07	1.7e-07	-0.0	2.95e-06	1.5e-06	1e-08	354.91385125	357.46501615	354.76293042	-0.00175599	-0.00530242	-0.04439001
0.12093	1069.76435	3e-08	5.4e-07	2.8e-07	1.7e-07	-0.0	2.95e-06	1.5e-06	1e-08	354.86131916	357.41101777	354.71050236	-0.0017518	-0.00529057	-0.0442976
0.12099	1070.2218	3e-08	5.4e-07	2.8e-07	1.7e-07	-0.0	2.95e-06	1.5e-06	1e-08	354.80890206	357.3571274	354.65818154	-0.0017518	-0.00529057	-0.0442976
0.12104	1070.67922	3e-08	5.4e-07	2.8e-07	1.7e-07	-0.0	2.95e-06	1.5e-06	1e-08	354.75648495	357.30323704	354.60586073	-0.0017518	-0.00529057	-0.0442976
0.1211	1071.13661	3e-08	5.4e-07	2.8e-07	1.7e-07	-0.0	2.95e-06	1.5e-06	1e-08	354.70406785	357.24934667	354.55353991	-0.00174974	-0.00527353	-0.04416452
0.12115	1071.59398	3e-08	5.4e-07	2.8e-07	1.7e-07	-0.0	2.95e-06	1.5e-06	1e-08	354.65169742	357.19561179	354.50137916	-0.00174965	-0.00527282	-0.04415897
0.12121	1072.05131	3e-08	5.4e-07	2.8e-07	1.7e-07	-0.0	2.95e-06	1.5e-06	1e-08	354.59932894	357.14188341	354.44922508	-0.00174965	-0.00527282	-0.04415897
0.12126	1072.50862	3e-08	5.4e-07	2.8e-07	1.7e-07	-0.0	2.95e-06	1.5e-06	1e-08	354.54696045	357.08815502	354.39707101	-0.00174877	-0.00526595	-0.04410545
0.12132	1072.9659	3e-08	5.4e-07	2.8e-07	1.7e-07	-0.0	2.95e-06	1.5e-06	1e-08	354.49461252	357.03448935	354.34498119	-0.00174778	-0.00525834	-0.04404619
0.12137	1073.42315	3e-08	5.4e-07	2.8e-07	1.7e-07	-0.0	2.95e-06	1.5e-06	1e-08	354.44228734	356.98089315	354.29296255	-0.00174733	-0.00525486	-0.04401902
0.12143	1073.88038	3e-08	5.4e-07	2.8e-07	1.7e-07	-0.0	2.95e-06	1.5e-06	1e-08	354.38997259	356.92732878	354.24097653	-0.00174688	-0.00525137	-0.04399186
0.12148	1074.33758	3e-08	5.4e-07	2.8e-07	1.7e-07	-0.0	2.95e-06	1.5e-06	1e-08	354.33766827	356.87379625	354.18902313	-0.00174643	-0.00524789	-0.0439647
0.13155	1157.53395	3e-08	5.4e-07	2.8e-07	1.7e-07	-0.0	2.95e-06	1.5e-06	1e-08	345.56040642	347.83612039	345.43443776	-0.0014373	-0.00438129	-0.0371199
0.1316	1157.98599	3e-08	5.4e-07	2.8e-07	1.7e-07	-0.0	2.95e-06	1.5e-06	1e-08	345.51672762	347.79065937	345.39047855	-0.00146266	-0.00437682	-0.03708533
0.13166	1158.43801	3e-08	5.4e-07	2.8e-07	1.7e-07	-0.0	2.95e-06	1.5e-06	1e-08	345.47227496	347.74524065	345.34659721	-0.00144454	-0.0043726	-0.03705092
0.13171	1158.88999	3e-08	5.4e-07	2.8e-07	1.7e-07	-0.0	2.95e-06	1.5e-06	1e-08	345.42836961	347.69986163	345.30273284	-0.00143371	-0.00436834	-0.03701651
0.13177	1159.34195	3e-08	5.4e-07	2.8e-07	1.7e-07	-0.0	2.95e-06	1.5e-06	1e-08	345.38479023	347.65452271	345.2588956	-0.00145996	-0.00436387	-0.03698203
0.13182	1159.79388	3e-08	5.4e-07	2.8e-07	1.7e-07	-0.0	2.95e-06	1.5e-06	1e-08	345.34040967	347.60922605	345.21513738	-0.00143774	-0.00435969	-0.03694773
0.13188	1160.24578	3e-08	5.4e-07	2.8e-07	1.7e-07	-0.0	2.95e-06	1.5e-06	1e-08	345.29670112	347.56396874	345.17139026	-0.00142446	-0.00435546	-0.03691341
0.13193	1160.69765	3e-08	5.4e-07	2.8e-07	1.7e-07	-0.0	2.95e-06	1.5e-06	1e-08	345.25339307	347.51875129	345.12766673	-0.00143327	-0.00435111	-0.03687908
0.13199	1161.14949	3e-08	5.4e-07	2.8e-07	1.7e-07	-0.0	2.95e-06	1.5e-06	1e-08	345.20981385	347.47357495	345.08399769	-0.00143964	-0.00434677	-0.03684479
0.13204	1161.60131	3e-08	5.4e-07	2.8e-07	1.7e-07	-0.0	2.95e-06	1.5e-06	1e-08	345.16603778	347.42843955	345.04037967	-0.00144205	-0.00434247	-0.03681052
0.1321	1162.0531	3e-08	5.4e-07	2.8e-07	1.7e-07	-0.0	2.95e-06	1.5e-06	1e-08	345.12218526	347.38334482	344.9968071	-0.00143834	-0.0043382	-0.03677632
0.13215	1162.50486	3e-08	5.4e-07	2.8e-07	1.7e-07	-0.0	2.95e-06	1.5e-06	1e-08	345.07844235	347.33829038	344.95327136	-0.00143618	-0.00433393	-0.03674217
0.13221	1162.95659	3e-08	5.4e-07	2.8e-07	1.7e-07	-0.0	2.95e-06	1.5e-06	1e-08	345.03476176	347.29327623	344.90977456	-0.00143024	-0.00432969	-0.03670808
0.13226	1163.40829	3e-08	5.4e-07	2.8e-07	1.7e-07	-0.0	2.95e-06	1.5e-06	1e-08	344.99125881	347.2483021	344.86631133	-0.0014269	-0.00432543	-0.03667394
0.13232	1163.85997	3e-08	5.4e-07	2.8e-07	1.7e-07	-0.0	2.95e-06	1.5e-06	1e-08	344.94785413	347.20336819	344.82288537	-0.00142623	-0.00432116	-0.03663982
0.13237	1164.31161	3e-08	5.4e-07	2.8e-07	1.7e-07	-0.0	2.95e-06	1.5e-06	1e-08	344.90446665	347.15847464	344.7795004	-0.00143517	-0.00431684	-0.03660572
0.13243	1164.76323	3e-08	5.4e-07	2.8e-07	1.7e-07	-0.0	2.95e-06	1.5e-06	1e-08	344.860804	347.11362194	344.73616979	-0.00142682	-0.00431263	-0.03657172
0.13248	1165.21482	3e-08	5.4e-07	2.8e-07	1.7e-07	-0.0	2.95e-06	1.5e-06	1e-08	344.81739204	347.06880904	344.69286931	-0.00143228	-0.00430834	-0.03653774
0.14255	1247.3783	3e-08	5.4e-07	2.8e-07	1.7e-07	-0.0	2.95e-06	1.5e-06	1e-08	337.51496344	339.51707559	337.41042195	-0.00119015	-0.00358881	-0.03072911
0.1426	1247.82466	3e-08	5.4e-07	2.8e-07	1.7e-07	-0.0	2.95e-06	1.5e-06	1e-08	337.47828998	339.47920011	337.37397786	-0.00119015	-0.00358881	-0.03072911
0.14266	1248.27099	3e-08	5.4e-07	2.8e-07	1.7e-07	-0.0	2.95e-06	1.5e-06	1e-08	337.44161652	339.44132462	337.33753377	-0.00119015	-0.00358881	-0.03072911
0.14271	1248.7173	3e-08	5.4e-07	2.8e-07	1.7e-07	-0.0	2.95e-06	1.5e-06	1e-08	337.40494306	339.40344914	337.30108968	-0.00118559	-0.00358773	-0.03072012
0.14277	1249.16357	3e-08	5.4e-07	2.8e-07	1.7e-07	-0.0	2.95e-06	1.5e-06	1e-08	337.3684095	339.36558412	337.26465028	-0.00117709	-0.00358427	-0.0306916
0.14282	1249.60982	3e-08	5.4e-07	2.8e-07	1.7e-07	-0.0	2.95e-06	1.5e-06	1e-08	337.33213532	339.32775269	337.22823416	-0.00118222	-0.00357968	-0.03065442
0.14288	1250.05603	3e-08	5.4e-07	2.8e-07	1.7e-07	-0.0	2.95e-06	1.5e-06	1e-08	337.29570015	339.28996597	337.19187101	-0.00117642	-0.00357251	-0.03059577
0.14293	1250.50222	3e-08	5.4e-07	2.8e-07	1.7e-07	-0.0	2.95e-06	1.5e-06	1e-08	337.25943914	339.25224898	337.15557201	-0.00117642	-0.00357251	-0.03059577
0.14299	1250.94838	3e-08	5.4e-07	2.8e-07	1.7e-07	-0.0	2.95e-06	1.5e-06	1e-08	337.22317814	339.21453199	337.11927301	-0.00117951	-0.00357022	-0.03057728
0.14304	1251.39451	3e-08	5.4e-07	2.8e-07	1.7e-07	-0.0	2.95e-06	1.5e-06	1e-08	337.18682063	339.17683732	337.08300108	-0.00117861	-0.00356673	-0.0305489
0.1431	1251.84061	3e-08	5.4e-07	2.8e-07	1.7e-07	-0.0	2.95e-06	1.5e-06	1e-08	337.15048848	339.13917655	337.04676286	-0.00117637	-0.00355831	-0.03048014
0.14315	1252.28669	3e-08	5.4e-07	2.8e-07	1.7e-07	-0.0	2.95e-06	1.5e-06	1e-08	337.11421993	339.1015978	337.01060622	-0.00117602	-0.00355307	-0.03043746
0.14321	1252.73273	3e-08	5.4e-07	2.8e-07	1.7e-07	-0.0	2.95e-06	1.5e-06	1e-08	337.07795881	339.06407	336.97450169	-0.00117602	-0.00355307	-0.03043746
0.14326	1253.17875	3e-08	5.4e-07	2.8e-07	1.7e-07	-0.0	2.95e-06	1.5e-06	1e-08	337.04169768	339.02654221	336.93839716	-0.00117557	-0.00355278	-0.03043507
0.14332	1253.62474	3e-08	5.4e-07	2.8e-07	1.7e-07	-0.0	2.95e-06	1.5e-06	1e-08	337.00545027	338.98901725	336.90229493	-0.00116896	-0.00354851	-0.0304001
0.14337	1254.07069	3e-08	5.4e-07	2.8e-07	1.7e-07	-0.0	2.95e-06	1.5e-06	1e-08	336.96940374	338.95153388	336.86622654	-0.00117141	-0.0035451	-0.03037247
0.14343	1254.51662	3e-08	5.4e-07	2.8e-07	1.7e-07	-0.0	2.95e-06	1.5e-06	1e-08	336.93327968	338.9140837	336.83019561	-0.00117157	-0.00353803	-0.03031491
0.14348	1254.96253	3e-08	5.4e-07	2.8e-07	1.7e-07	-0.0	2.95e-06	1.5e-06	1e-08	336.89714616	338.87670239	336.7942358	-0.00117051	-0.00352948	-0.03024524
0.15354	1336.078	3e-08	5.4e-07	2.8e-07	1.7e-07	-0.0	2.95e-06	1.5e-06	1e-08	330.82594442	332.57113075	330.73886551	-0.00097834	-0.00296083	-0.02556807
0.1536	1336.51859	3e-08	5.4e-07	2.8e-07	1.7e-07	-0.0	2.95e-06	1.5e-06	1e-08	330.79545645	332.53943988	330.70849011	-0.00097643	-0.00294706	-0.02545418
0.15365	1336.95916	3e-08	5.4e-07	2.8e-07	1.7e-07	-0.0	2.95e-06	1.5e-06	1e-08	330.76502027	332.50788645	330.67825265	-0.00097614	-0.00294497	-0.02543687
0.15371	1337.39969	3e-08	5.4e-07	2.8e-07	1.7e-07	-0.0	2.95e-06	1.5e-06	1e-08	330.73459197	332.47635392	330.64803617	-0.00097614	-0.00294497	-0.02543687
0.15376	1337.8402	3e-08	5.4e-07	2.8e-07	1.7e-07	-0.0	2.95e-06	1.5e-06	1e-08	330.70416366	332.44482138	330.61781968	-0.00097614	-0.00294497	-0.02543687
0.15382	1338.28068	3e-08	5.4e-07	2.8e-07	1.7e-07	-0.0	2.95e-06	1.5e-06	1e-08	330.67373536	332.41328885	330.58760319	-0.00097614	-0.00294497	-0.02543687
0.15387	1338.72113	3e-08	5.4e-07	2.8e-07	1.7e-07	-0.0	2.95e-06	1.5e-06	1e-08	330.64330706	332.38175632	330.5573867	-0.00097083	-0.00294367	-0.02542591
0.15393	1339.16155	3e-08	5.4e-07	2.8e-07	1.7e-07	-0.0	2.95e-06	1.5e-06	1e-08	330.61304362	332.35023669	330.52717632	-0.00096024	-0.00294109	-0.02540407
0.15398	1339.60194	3e-08	5.4e-07	2.8e-07	1.7e-07	-0.0	2.95e-06	1.5e-06	1e-08	330.58310877	332.31874279	330.49697813	-0.0009722	-0.00293727	-0.02537289
0.15404	1340.0423	3e-08	5.4e-07	2.8e-07	1.7e-07	-0.0	2.95e-06	1.5e-06	1e-08	330.55279925	332.28728715	330.46683513	-0.0009653	-0.00293315	-0.0253385
0.15409	1340.48263	3e-08	5.4e-07	2.8e-07	1.7e-07	-0.0	2.95e-06	1.5e-06	1e-08	330.52270236	332.2558726	330.43672497	-0.00095957	-0.00293016	-0.02531349
0.15415	1340.92293	3e-08	5.4e-07	2.8e-07	1.7e-07	-0.0	2.95e-06	1.5e-06	1e-08	330.49278261	332.2244879	330.40663769	-0.00096104	-0.00292994	-0.02531172
0.1542	1341.36321	3e-08	5.4e-07	2.8e-07	1.7e-07	-0.0	2.95e-06	1.5e-06	1e-08	330.46281675	332.19310542	330.37655465	-0.00096904	-0.00292748	-0.02529177
0.15426	1341.80345	3e-08	5.4e-07	2.8e-07	1.7e-07	-0.0	2.95e-06	1.5e-06	1e-08	330.43260019	332.16174749	330.34650741	-0.00096474	-0.00291989	-0.02522863
0.15431	1342.24367	3e-08	5.4e-07	2.8e-07	1.7e-07	-0.0	2.95e-06	1.5e-06	1e-08	330.40251374	332.13046547	330.31653214	-0.00096452	-0.00291915	-0.0252225
0.15437	1342.68386	3e-08	5.4e-07	2.8e-07	1.7e-07	-0.0	2.95e-06	1.5e-06	1e-08	330.37243352	332.09919083	330.28656414	-0.00096398	-0.00291502	-0.02518826
0.15442	1343.12402	3e-08	5.4e-07	2.8e-07	1.7e-07	-0.0	2.95e-06	1.5e-06	1e-08	330.34236787	332.06795753	330.25663766	-0.00096247	-0.00290342	-0.02509225
0.15448	1343.56415	3e-08	5.4e-07	2.8e-07	1.7e-07	-0.0	2.95e-06	1.5e-06	1e-08	330.31234307	332.03684018	330.22682761	-0.00096247	-0.00290342	-0.02509225
0.16454	1423.61598	3e-08	5.4e-07	2.8e-07	1.7e-07	-0.0	2.95e-06	1.5e-06	1e-08	325.26611771	326.77570016	325.19385408	-0.00079808	-0.00242952	-0.02113278
0.1646	1424.05072	3e-08	5.4e-07	2.8e-07	1.7e-07	-0.0	2.95e-06	1.5e-06	1e-08	325.24100437	326.74937216	325.16870825	-0.00079808	-0.00242952	-0.02113278
0.16465	1424.48543	3e-08	5.4e-07	2.8e-07	1.7e-07	-0.0	2.95e-06	1.5e-06	1e-08	325.21589103	326.72304416	325.14356242	-0.00079808	-0.00242952	-0.02113278
0.16471	1424.92011	3e-08	5.4e-07	2.8e-07	1.7e-07	-0.0	2.95e-06	1.5e-06	1e-08	325.19077769	326.69671615	325.1184166	-0.00079808	-0.00242952	-0.02113278
0.16476	1425.35477	3e-08	5.4e-07	2.8e-07	1.7e-07	-0.0	2.95e-06	1.5e-06	1e-08	325.16566436	326.67038815	325.09327077	-0.00079808	-0.00242952	-0.02113278
0.16482	1425.78939	3e-08	5.4e-07	2.8e-07	1.7e-07	-0.0	2.95e-06	1.5e-06	1e-08	325.14055102	326.64406015	325.06812495	-0.00080366	-0.00242752	-0.02111622
0.16487	1426.22398	3e-08	5.4e-07	2.8e-07	1.7e-07	-0.0	2.95e-06	1.5e-06	1e-08	325.11526121	326.61775256	325.0430074	-0.00080725	-0.00242574	-0.02110134
0.16493	1426.65855	3e-08	5.4e-07	2.8e-07	1.7e-07	-0.0	2.95e-06	1.5e-06	1e-08	325.08985765	326.59146325	325.0179133	-0.00079535	-0.00242251	-0.02107376
0.16498	1427.09308	3e-08	5.4e-07	2.8e-07	1.7e-07	-0.0	2.95e-06	1.5e-06	1e-08	325.06482696	326.56520684	324.99283668	-0.00080012	-0.00241914	-0.0210456
0.16504	1427.52759	3e-08	5.4e-07	2.8e-07	1.7e-07	-0.0	2.95e-06	1.5e-06	1e-08	325.03964471	326.53898493	324.96780156	-0.00080376	-0.00241655	-0.02102407
0.16509	1427.96207	3e-08	5.4e-07	2.8e-07	1.7e-07	-0.0	2.95e-06	1.5e-06	1e-08	325.01434653	326.51278941	324.94279818	-0.00080317	-0.00241646	-0.02102327
0.16515	1428.39651	3e-08	5.4e-07	2.8e-07	1.7e-07	-0.0	2.95e-06	1.5e-06	1e-08	324.98906695	326.48659483	324.91779495	-0.0007904	-0.0024142	-0.0210038
0.1652	1428.83093	3e-08	5.4e-07	2.8e-07	1.7e-07	-0.0	2.95e-06	1.5e-06	1e-08	324.96418838	326.46042329	324.89279796	-0.00079584	-0.00241136	-0.02098012
0.16526	1429.26532	3e-08	5.4e-07	2.8e-07	1.7e-07	-0.0	2.95e-06	1.5e-06	1e-08	324.93913703	326.43428084	324.86783788	-0.0007902	-0.00240572	-0.02093251
0.16531	1429.69968	3e-08	5.4e-07	2.8e-07	1.7e-07	-0.0	2.95e-06	1.5e-06	1e-08	324.91426085	326.40819599	324.84292882	-0.0007902	-0.00240572	-0.02093251
0.16537	1430.13401	3e-08	5.4e-07	2.8e-07	1.7e-07	-0.0	2.95e-06	1.5e-06	1e-08	324.88938468	326.38211113	324.81801975	-0.00079211	-0.00240475	-0.02092439
0.16542	1430.5683	3e-08	5.4e-07	2.8e-07	1.7e-07	-0.0	2.95e-06	1.5e-06	1e-08	324.86444795	326.35603628	324.7931234	-0.00079424	-0.00240246	-0.02090528
0.16548	1431.00257	3e-08	5.4e-07	2.8e-07	1.7e-07	-0.0	2.95e-06	1.5e-06	1e-08	324.83944312	326.32998483	324.76825366	-0.00079044	-0.0023997	-0.02088192
0.17554	1509.97461	3e-08	5.4e-07	2.8e-07	1.7e-07	-0.0	2.95e-06	1.5e-06	1e-08	320.64637786	321.94319735	320.58630986	-0.0006632	-0.00201202	-0.01760195
0.1756	1510.4034	3e-08	5.4e-07	2.8e-07	1.7e-07	-0.0	2.95e-06	1.5e-06	1e-08	320.62534633	321.92117343	320.56534694	-0.00066116	-0.00200968	-0.01758199
0.17565	1510.83217	3e-08	5.4e-07	2.8e-07	1.7e-07	-0.0	2.95e-06	1.5e-06	1e-08	320.60437851	321.89917385	320.5444059	-0.00066157	-0.00200773	-0.01756543
0.17571	1511.26091	3e-08	5.4e-07	2.8e-07	1.7e-07	-0.0	2.95e-06	1.5e-06	1e-08	320.58339701	321.8771946	320.52348595	-0.00066184	-0.00200646	-0.01755462
0.17576	1511.68962	3e-08	5.4e-07	2.8e-07	1.7e-07	-0.0	2.95e-06	1.5e-06	1e-08	320.56240658	321.85522861	320.50257977	-0.0006592	-0.00200345	-0.01752898
0.17582	1512.1183	3e-08	5.4e-07	2.8e-07	1.7e-07	-0.0	2.95e-06	1.5e-06	1e-08	320.5414985	321.83329391	320.48170167	-0.00065922	-0.00200238	-0.01751988
0.17587	1512.54695	3e-08	5.4e-07	2.8e-07	1.7e-07	-0.0	2.95e-06	1.5e-06	1e-08	320.52058955	321.81137037	320.46083487	-0.00065972	-0.00200004	-0.01750002
0.17593	1512.97557	3e-08	5.4e-07	2.8e-07	1.7e-07	-0.0	2.95e-06	1.5e-06	1e-08	320.4996638	321.78947121	320.43999338	-0.00065801	-0.00199811	-0.01748353
0.17598	1513.40416	3e-08	5.4e-07	2.8e-07	1.7e-07	-0.0	2.95e-06	1.5e-06	1e-08	320.47879134	321.76759217	320.41916994	-0.00065691	-0.00199685	-0.01747279
0.17604	1513.83272	3e-08	5.4e-07	2.8e-07	1.7e-07	-0.0	2.95e-06	1.5e-06	1e-08	320.45795359	321.74572624	320.39835825	-0.00065756	-0.00199384	-0.01744724
0.17609	1514.26125	3e-08	5.4e-07	2.8e-07	1.7e-07	-0.0	2.95e-06	1.5e-06	1e-08	320.43709375	321.72389166	320.37757915	-0.00065684	-0.00199278	-0.01743818
0.17615	1514.68975	3e-08	5.4e-07	2.8e-07	1.7e-07	-0.0	2.95e-06	1.5e-06	1e-08	320.41625657	321.70206816	320.35681025	-0.00065479	-0.00199046	-0.01741845
0.1762	1515.11822	3e-08	5.4e-07	2.8e-07	1.7e-07	-0.0	2.95e-06	1.5e-06	1e-08	320.39548353	321.68026874	320.33606294	-0.00065522	-0.00198853	-0.01740199
0.17626	1515.54667	3e-08	5.4e-07	2.8e-07	1.7e-07	-0.0	2.95e-06	1.5e-06	1e-08	320.37469596	321.65848953	320.31533662	-0.0006555	-0.00198727	-0.01739134
0.17631	1515.97508	3e-08	5.4e-07	2.8e-07	1.7e-07	-0.0	2.95e-06	1.5e-06	1e-08	320.35389897	321.63672339	320.2946239	-0.00065284	-0.00198429	-0.01736588
0.17637	1516.40346	3e-08	5.4e-07	2.8e-07	1.7e-07	-0.0	2.95e-06	1.5e-06	1e-08	320.33318522	321.61498833	320.273939	-0.00065288	-0.00198323	-0.01735685
0.17642	1516.83181	3e-08	5.4e-07	2.8e-07	1.7e-07	-0.0	2.95e-06	1.5e-06	1e-08	320.31246997	321.59326435	320.25326535	-0.0006534	-0.00198092	-0.01733727
0.17648	1517.26013	3e-08	5.4e-07	2.8e-07	1.7e-07	-0.0	2.95e-06	1.5e-06	1e-08	320.29173707	321.57156442	320.2326167	-0.00065168	-0.00197899	-0.01732083
0.18654	1595.13564	3e-08	5.4e-07	2.8e-07	1.7e-07	-0.0	2.95e-06	1.5e-06	1e-08	316.80921185	317.91676358	316.75930443	-0.00054617	-0.00166036	-0.0145961
0.1866	1595.55841	3e-08	5.4e-07	2.8e-07	1.7e-07	-0.0	2.95e-06	1.5e-06	1e-08	316.79177653	317.89843025	316.74190466	-0.00054516	-0.00165945	-0.01458825
0.18665	1595.98114	3e-08	5.4e-07	2.8e-07	1.7e-07	-0.0	2.95e-06	1.5e-06	1e-08	316.77437331	317.88010655	316.72451322	-0.00054634	-0.00165682	-0.01456576
0.18671	1596.40385	3e-08	5.4e-07	2.8e-07	1.7e-07	-0.0	2.95e-06	1.5e-06	1e-08	316.75693152	317.86181067	316.70715133	-0.00054538	-0.00165594	-0.01455811
0.18676	1596.82652	3e-08	5.4e-07	2.8e-07	1.7e-07	-0.0	2.95e-06	1.5e-06	1e-08	316.73952012	317.84352418	316.68979759	-0.00054342	-0.00165418	-0.01454297
0.18682	1597.24916	3e-08	5.4e-07	2.8e-07	1.7e-07	-0.0	2.95e-06	1.5e-06	1e-08	316.72217083	317.82525628	316.67245989	-0.00054421	-0.00165241	-0.01452785
0.18687	1597.67178	3e-08	5.4e-07	2.8e-07	1.7e-07	-0.0	2.95e-06	1.5e-06	1e-08	316.70479544	317.80700708	316.65514206	-0.00054459	-0.00165152	-0.01452021
0.18693	1598.09436	3e-08	5.4e-07	2.8e-07	1.7e-07	-0.0	2.95e-06	1.5e-06	1e-08	316.68740778	317.78876733	316.63783424	-0.00054168	-0.00164892	-0.01449782
0.18698	1598.51691	3e-08	5.4e-07	2.8e-07	1.7e-07	-0.0	2.95e-06	1.5e-06	1e-08	316.67011226	317.77055507	316.62055012	-0.00054209	-0.00164802	-0.01449004
0.18704	1598.93943	3e-08	5.4e-07	2.8e-07	1.7e-07	-0.0	2.95e-06	1.5e-06	1e-08	316.65280321	317.75235243	316.60327624	-0.00054288	-0.00164629	-0.01447529
0.18709	1599.36192	3e-08	5.4e-07	2.8e-07	1.7e-07	-0.0	2.95e-06	1.5e-06	1e-08	316.6354685	317.73416804	316.58602175	-0.00054087	-0.00164451	-0.01445992
0.18715	1599.78438	3e-08	5.4e-07	2.8e-07	1.7e-07	-0.0	2.95e-06	1.5e-06	1e-08	316.61819722	317.71600251	316.56878353	-0.00053997	-0.00164363	-0.01445232
0.1872	1600.20681	3e-08	5.4e-07	2.8e-07	1.7e-07	-0.0	2.95e-06	1.5e-06	1e-08	316.60095444	317.69784632	316.55155348	-0.00054115	-0.00164106	-0.01443035
0.18726	1600.62921	3e-08	5.4e-07	2.8e-07	1.7e-07	-0.0	2.95e-06	1.5e-06	1e-08	316.58367316	317.67971731	316.53435233	-0.00054009	-0.00164013	-0.01442228
0.18731	1601.05158	3e-08	5.4e-07	2.8e-07	1.7e-07	-0.0	2.95e-06	1.5e-06	1e-08	316.56642531	317.66159822	316.51715972	-0.00053822	-0.00163847	-0.01440794
0.18737	1601.47392	3e-08	5.4e-07	2.8e-07	1.7e-07	-0.0	2.95e-06	1.5e-06	1e-08	316.54923684	317.64349672	316.49998228	-0.00053906	-0.00163664	-0.01439231
0.18742	1601.89623	3e-08	5.4e-07	2.8e-07	1.7e-07	-0.0	2.95e-06	1.5e-06	1e-08	316.53202075	317.62541458	316.48282542	-0.00053932	-0.00163576	-0.01438473
0.18748	1602.31851	3e-08	5.4e-07	2.8e-07	1.7e-07	-0.0	2.95e-06	1.5e-06	1e-08	316.51479616	317.6073418	316.46567832	-0.0005365	-0.00163326	-0.01436322
0.19754	1679.08013	3e-08	5.4e-07	2.8e-07	1.7e-07	-0.0	2.95e-06	1.5e-06	1e-08	313.62238021	314.58110253	313.58056047	-0.00045383	-0.0013406	-0.01211117
0.1976	1679.49676	3e-08	5.4e-07	2.8e-07	1.7e-07	-0.0	2.95e-06	1.5e-06	1e-08	313.60781324	314.56619218	313.56607175	-0.00045366	-0.00130925	-0.01210138
0.19765	1679.91336	3e-08	5.4e-07	2.8e-07	1.7e-07	-0.0	2.95e-06	1.5e-06	1e-08	313.59325124	314.55163015	313.55155251	-0.00045316	-0.00129877	-0.01209027
0.19771	1680.32994	3e-08	5.4e-07	2.8e-07	1.7e-07	-0.0	2.95e-06	1.5e-06	1e-08	313.57870501	314.53718419	313.53703347	-0.00045264	-0.00131318	-0.01207774
0.19776	1680.74648	3e-08	5.4e-07	2.8e-07	1.7e-07	-0.0	2.95e-06	1.5e-06	1e-08	313.56417494	314.52257749	313.52255152	-0.00045239	-0.00127191	-0.01206745
0.19782	1681.16299	3e-08	5.4e-07	2.8e-07	1.7e-07	-0.0	2.95e-06	1.5e-06	1e-08	313.54965251	314.50842938	313.50802572	-0.0004517	-0.00132197	-0.01205479
0.19787	1681.57946	3e-08	5.4e-07	2.8e-07	1.7e-07	-0.0	2.95e-06	1.5e-06	1e-08	313.53515185	314.49372396	313.49358704	-0.00045151	-0.00130514	-0.01204471
0.19793	1681.99591	3e-08	5.4e-07	2.8e-07	1.7e-07	-0.0	2.95e-06	1.5e-06	1e-08	313.52065696	314.47920534	313.47913861	-0.0004511	-0.00127324	-0.01203339
0.19798	1682.41233	3e-08	5.4e-07	2.8e-07	1.7e-07	-0.0	2.95e-06	1.5e-06	1e-08	313.50617494	314.46504114	313.4646607	-0.00045061	-0.00126702	-0.01202195
0.19804	1682.82871	3e-08	5.4e-07	2.8e-07	1.7e-07	-0.0	2.95e-06	1.5e-06	1e-08	313.4917085	314.45094563	313.45018942	-0.00045031	-0.00133415	-0.01201056
0.19809	1683.24507	3e-08	5.4e-07	2.8e-07	1.7e-07	-0.0	2.95e-06	1.5e-06	1e-08	313.47725105	314.4361029	313.43582801	-0.00044977	-0.00127575	-0.01199933
0.19815	1683.66139	3e-08	5.4e-07	2.8e-07	1.7e-07	-0.0	2.95e-06	1.5e-06	1e-08	313.46281074	314.42190944	313.42139959	-0.00044923	-0.0012811	-0.01198804
0.1982	1684.07769	3e-08	5.4e-07	2.8e-07	1.7e-07	-0.0	2.95e-06	1.5e-06	1e-08	313.44838732	314.40765595	313.40699378	-0.00044875	-0.00134044	-0.01197659
0.19826	1684.49395	3e-08	5.4e-07	2.8e-07	1.7e-07	-0.0	2.95e-06	1.5e-06	1e-08	313.43397904	314.39274173	313.39268673	-0.00044848	-0.00125398	-0.01196544
0.19831	1684.91018	3e-08	5.4e-07	2.8e-07	1.7e-07	-0.0	2.95e-06	1.5e-06	1e-08	313.41957919	314.37878914	313.37827351	-0.00044794	-0.00132804	-0.01195408
0.19837	1685.32638	3e-08	5.4e-07	2.8e-07	1.7e-07	-0.0	2.95e-06	1.5e-06	1e-08	313.40519603	314.36401198	313.36397952	-0.00044762	-0.00126509	-0.0119428
0.19842	1685.74255	3e-08	5.4e-07	2.8e-07	1.7e-07	-0.0	2.95e-06	1.5e-06	1e-08	313.39082304	314.34993481	313.34961249	-0.00044708	-0.00127088	-0.01193164
0.19848	1686.15869	3e-08	5.4e-07	2.8e-07	1.7e-07	-0.0	2.95e-06	1.5e-06	1e-08	313.37646707	314.33579285	313.33526851	-0.00044665	-0.00127649	-0.01192039
0.20854	1761.78841	3e-08	5.4e-07	2.8e-07	1.7e-07	-0.0	2.95e-06	1.5e-06	1e-08	310.96366539	311.92887445	310.9283378	-0.00037456	-0.00107551	-0.01003113
0.20859	1762.19881	3e-08	5.4e-07	2.8e-07	1.7e-07	-0.0	2.95e-06	1.5e-06	1e-08	310.95158745	311.9168425	310.91628665	-0.00037422	-0.00107542	-0.01002167
0.20865	1762.60918	3e-08	5.4e-07	2.8e-07	1.7e-07	-0.0	2.95e-06	1.5e-06	1e-08	310.93951997	311.90481117	310.9042482	-0.00037387	-0.00107531	-0.01001222
0.2087	1763.01952	3e-08	5.4e-07	2.8e-07	1.7e-07	-0.0	2.95e-06	1.5e-06	1e-08	310.92746363	311.89278076	310.89222236	-0.0003735	-0.00107518	-0.01000278
0.20876	1763.42983	3e-08	5.4e-07	2.8e-07	1.7e-07	-0.0	2.95e-06	1.5e-06	1e-08	310.91541889	311.88075145	310.88020909	-0.00037313	-0.00107504	-0.00999335
0.20881	1763.8401	3e-08	5.4e-07	2.8e-07	1.7e-07	-0.0	2.95e-06	1.5e-06	1e-08	310.90338605	311.86872342	310.86820834	-0.00037275	-0.00107489	-0.00998394
0.20887	1764.25035	3e-08	5.4e-07	2.8e-07	1.7e-07	-0.0	2.95e-06	1.5e-06	1e-08	310.89136494	311.8566967	310.85622007	-0.0003724	-0.00107473	-0.00997452
0.20892	1764.66056	3e-08	5.4e-07	2.8e-07	1.7e-07	-0.0	2.95e-06	1.5e-06	1e-08	310.87935504	311.84467146	310.84424431	-0.0003721	-0.00107468	-0.00996511
0.20898	1765.07074	3e-08	5.4e-07	2.8e-07	1.7e-07	-0.0	2.95e-06	1.5e-06	1e-08	310.86735462	311.83264651	310.83228126	-0.00037172	-0.00107454	-0.00995571
0.20903	1765.48089	3e-08	5.4e-07	2.8e-07	1.7e-07	-0.0	2.95e-06	1.5e-06	1e-08	310.85536621	311.82062282	310.82033067	-0.00037133	-0.00107442	-0.00994632
0.20909	1765.89101	3e-08	5.4e-07	2.8e-07	1.7e-07	-0.0	2.95e-06	1.5e-06	1e-08	310.84338992	311.80860018	310.80839256	-0.000371	-0.00107432	-0.00993695
0.20914	1766.3011	3e-08	5.4e-07	2.8e-07	1.7e-07	-0.0	2.95e-06	1.5e-06	1e-08	310.83142427	311.79657831	310.796467	-0.00037059	-0.0010549	-0.00992759
0.2092	1766.71116	3e-08	5.4e-07	2.8e-07	1.7e-07	-0.0	2.95e-06	1.5e-06	1e-08	310.81947147	311.78477337	310.78452676	-0.00037032	-0.00104464	-0.00991822
0.20925	1767.12118	3e-08	5.4e-07	2.8e-07	1.7e-07	-0.0	2.95e-06	1.5e-06	1e-08	310.80752718	311.77308303	310.77258487	-0.00036995	-0.00107397	-0.00990886
0.20931	1767.53117	3e-08	5.4e-07	2.8e-07	1.7e-07	-0.0	2.95e-06	1.5e-06	1e-08	310.79559451	311.76106408	310.76069682	-0.00036956	-0.00107385	-0.00989952
0.20936	1767.94113	3e-08	5.4e-07	2.8e-07	1.7e-07	-0.0	2.95e-06	1.5e-06	1e-08	310.78367427	311.7490462	310.74882115	-0.00036918	-0.00106737	-0.00989021
0.20942	1768.35106	3e-08	5.4e-07	2.8e-07	1.7e-07	-0.0	2.95e-06	1.5e-06	1e-08	310.771766	311.73710053	310.73694893	-0.00036889	-0.00104297	-0.00988086
0.20947	1768.76096	3e-08	5.4e-07	2.8e-07	1.7e-07	-0.0	2.95e-06	1.5e-06	1e-08	310.75986667	311.72542762	310.72505517	-0.0003685	-0.00106166	-0.00987155
0.21954	1843.24004	3e-08	5.4e-07	2.8e-07	1.7e-07	-0.0	2.95e-06	1.5e-06	1e-08	308.76046615	309.73067112	308.73054398	-0.00030927	-0.00088487	-0.00830587
0.21959	1843.64411	3e-08	5.4e-07	2.8e-07	1.7e-07	-0.0	2.95e-06	1.5e-06	1e-08	308.75045523	309.72072337	308.72055636	-0.00030897	-0.00089283	-0.00829803
0.21965	1844.04814	3e-08	5.4e-07	2.8e-07	1.7e-07	-0.0	2.95e-06	1.5e-06	1e-08	308.74045388	309.710686	308.71059049	-0.00030848	-0.00085505	-0.00829019
0.2197	1844.45214	3e-08	5.4e-07	2.8e-07	1.7e-07	-0.0	2.95e-06	1.5e-06	1e-08	308.73046838	309.70107308	308.70058188	-0.00030837	-0.00090424	-0.00828238
0.21976	1844.85611	3e-08	5.4e-07	2.8e-07	1.7e-07	-0.0	2.95e-06	1.5e-06	1e-08	308.72048604	309.69090695	308.69065319	-0.00030801	-0.00088291	-0.00827457
0.21981	1845.26005	3e-08	5.4e-07	2.8e-07	1.7e-07	-0.0	2.95e-06	1.5e-06	1e-08	308.71051536	309.6809804	308.68070499	-0.00030766	-0.00086725	-0.00826676
0.21987	1845.66396	3e-08	5.4e-07	2.8e-07	1.7e-07	-0.0	2.95e-06	1.5e-06	1e-08	308.70055585	309.67122968	308.67074528	-0.00030744	-0.00091584	-0.00825895
0.21992	1846.06783	3e-08	5.4e-07	2.8e-07	1.7e-07	-0.0	2.95e-06	1.5e-06	1e-08	308.69060332	309.66093251	308.66086446	-0.00030711	-0.00088048	-0.00825116
0.21998	1846.47167	3e-08	5.4e-07	2.8e-07	1.7e-07	-0.0	2.95e-06	1.5e-06	1e-08	308.68066119	309.65103258	308.65094447	-0.00030681	-0.00088344	-0.00824338
0.22003	1846.87548	3e-08	5.4e-07	2.8e-07	1.7e-07	-0.0	2.95e-06	1.5e-06	1e-08	308.67072852	309.64109918	308.64103914	-0.0003065	-0.00087714	-0.0082356
0.22009	1847.27926	3e-08	5.4e-07	2.8e-07	1.7e-07	-0.0	2.95e-06	1.5e-06	1e-08	308.6608059	309.63123638	308.63113545	-0.00030627	-0.00088696	-0.00822783
0.22014	1847.683	3e-08	5.4e-07	2.8e-07	1.7e-07	-0.0	2.95e-06	1.5e-06	1e-08	308.65089047	309.62126301	308.62125613	-0.00030593	-0.00086762	-0.00822006
0.2202	1848.08672	3e-08	5.4e-07	2.8e-07	1.7e-07	-0.0	2.95e-06	1.5e-06	1e-08	308.64098593	309.61150682	308.61136009	-0.00030564	-0.00087298	-0.0082123
0.22025	1848.4904	3e-08	5.4e-07	2.8e-07	1.7e-07	-0.0	2.95e-06	1.5e-06	1e-08	308.63109063	309.6016902	308.60148206	-0.00030545	-0.00087501	-0.00820457
0.22031	1848.89405	3e-08	5.4e-07	2.8e-07	1.7e-07	-0.0	2.95e-06	1.5e-06	1e-08	308.62120122	309.59185051	308.59161748	-0.00030505	-0.00086077	-0.00819683
0.22036	1849.29767	3e-08	5.4e-07	2.8e-07	1.7e-07	-0.0	2.95e-06	1.5e-06	1e-08	308.61132464	309.5821708	308.58174321	-0.00030471	-0.00087706	-0.00818908
0.22042	1849.70125	3e-08	5.4e-07	2.8e-07	1.7e-07	-0.0	2.95e-06	1.5e-06	1e-08	308.60145899	309.57230766	308.57190222	-0.00030448	-0.00088707	-0.00818136
0.22047	1850.10481	3e-08	5.4e-07	2.8e-07	1.7e-07	-0.0	2.95e-06	1.5e-06	1e-08	308.59160044	309.5623317	308.56208581	-0.00030413	-0.00086744	-0.00817363
0.23054	1923.41369	3e-08	5.4e-07	2.8e-07	1.7e-07	-0.0	2.95e-06	1.5e-06	1e-08	306.93520333	307.90961142	306.90973978	-0.00025529	-0.00074963	-0.00687653
0.23059	1923.81132	3e-08	5.4e-07	2.8e-07	1.7e-07	-0.0	2.95e-06	1.5e-06	1e-08	306.92691355	307.90114968	306.90149377	-0.00025504	-0.00071026	-0.00687004
0.23065	1924.2089	3e-08	5.4e-07	2.8e-07	1.7e-07	-0.0	2.95e-06	1.5e-06	1e-08	306.91863193	307.89313228	306.89320121	-0.0002548	-0.00073214	-0.00686355
0.2307	1924.60646	3e-08	5.4e-07	2.8e-07	1.7e-07	-0.0	2.95e-06	1.5e-06	1e-08	306.91035774	307.88486775	306.88494816	-0.00025453	-0.00072684	-0.00685707
0.23076	1925.00398	3e-08	5.4e-07	2.8e-07	1.7e-07	-0.0	2.95e-06	1.5e-06	1e-08	306.90209241	307.87666289	306.87669638	-0.00025432	-0.00074484	-0.0068506
0.23081	1925.40147	3e-08	5.4e-07	2.8e-07	1.7e-07	-0.0	2.95e-06	1.5e-06	1e-08	306.89383363	307.8682547	306.86847869	-0.00025407	-0.00072138	-0.00684413
0.23087	1925.79893	3e-08	5.4e-07	2.8e-07	1.7e-07	-0.0	2.95e-06	1.5e-06	1e-08	306.88558297	307.8601111	306.86023678	-0.00025382	-0.00074119	-0.00683767
0.23092	1926.19635	3e-08	5.4e-07	2.8e-07	1.7e-07	-0.0	2.95e-06	1.5e-06	1e-08	306.87734007	307.85174377	306.85203142	-0.00025357	-0.00074116	-0.00683121
0.23098	1926.59375	3e-08	5.4e-07	2.8e-07	1.7e-07	-0.0	2.95e-06	1.5e-06	1e-08	306.86910527	307.84337656	306.84383473	-0.00025332	-0.00070681	-0.00682477
0.23103	1926.99111	3e-08	5.4e-07	2.8e-07	1.7e-07	-0.0	2.95e-06	1.5e-06	1e-08	306.86087843	307.83539702	306.83559851	-0.00025315	-0.00071001	-0.00681832
0.23109	1927.38844	3e-08	5.4e-07	2.8e-07	1.7e-07	-0.0	2.95e-06	1.5e-06	1e-08	306.852657	307.82738122	306.82737559	-0.00025293	-0.00073946	-0.00681188
0.23114	1927.78573	3e-08	5.4e-07	2.8e-07	1.7e-07	-0.0	2.95e-06	1.5e-06	1e-08	306.84444267	307.81903275	306.81920277	-0.00025265	-0.00071619	-0.00680545
0.2312	1928.18299	3e-08	5.4e-07	2.8e-07	1.7e-07	-0.0	2.95e-06	1.5e-06	1e-08	306.83623746	307.81094688	306.8110059	-0.00025237	-0.00071385	-0.00679903
0.23125	1928.58022	3e-08	5.4e-07	2.8e-07	1.7e-07	-0.0	2.95e-06	1.5e-06	1e-08	306.82804106	307.80288734	306.80281436	-0.00025217	-0.00073941	-0.00679261
0.23131	1928.97742	3e-08	5.4e-07	2.8e-07	1.7e-07	-0.0	2.95e-06	1.5e-06	1e-08	306.819851	307.79453898	306.79466747	-0.00025188	-0.00070993	-0.0067862
0.23136	1929.37459	3e-08	5.4e-07	2.8e-07	1.7e-07	-0.0	2.95e-06	1.5e-06	1e-08	306.81167018	307.78652337	306.78648777	-0.00025168	-0.00074888	-0.00677978
0.23142	1929.77172	3e-08	5.4e-07	2.8e-07	1.7e-07	-0.0	2.95e-06	1.5e-06	1e-08	306.80349581	307.77806784	306.7783715	-0.00025141	-0.00071953	-0.00677339
0.23147	1930.16882	3e-08	5.4e-07	2.8e-07	1.7e-07	-0.0	2.95e-06	1.5e-06	1e-08	306.7953301	307.7699435	306.77022261	-0.00025116	-0.00069037	-0.00676699
0.24154	2002.28714	3e-08	5.4e-07	2.8e-07	1.7e-07	-0.0	2.95e-06	1.5e-06	1e-08	305.42334757	306.40117126	305.40159704	-0.00021085	-0.00060363	-0.00569257
0.24159	2002.6782	3e-08	5.4e-07	2.8e-07	1.7e-07	-0.0	2.95e-06	1.5e-06	1e-08	305.4164828	306.39433448	305.3947463	-0.00021069	-0.00060407	-0.00568719
0.24165	2003.06923	3e-08	5.4e-07	2.8e-07	1.7e-07	-0.0	2.95e-06	1.5e-06	1e-08	305.4096231	306.38749262	305.38790352	-0.00021046	-0.00057525	-0.00568182
0.2417	2003.46022	3e-08	5.4e-07	2.8e-07	1.7e-07	-0.0	2.95e-06	1.5e-06	1e-08	305.40277088	306.38097706	305.38102747	-0.00021027	-0.0006409	-0.00567646
0.24176	2003.85118	3e-08	5.4e-07	2.8e-07	1.7e-07	-0.0	2.95e-06	1.5e-06	1e-08	305.39592473	306.37371784	305.37425088	-0.00021006	-0.0005608	-0.0056711
0.24181	2004.24211	3e-08	5.4e-07	2.8e-07	1.7e-07	-0.0	2.95e-06	1.5e-06	1e-08	305.38908534	306.36736577	305.36736905	-0.00020988	-0.000619	-0.00566574
0.24187	2004.63301	3e-08	5.4e-07	2.8e-07	1.7e-07	-0.0	2.95e-06	1.5e-06	1e-08	305.38225182	306.36035431	305.36057623	-0.00020969	-0.00060994	-0.00566039
0.24192	2005.02387	3e-08	5.4e-07	2.8e-07	1.7e-07	-0.0	2.95e-06	1.5e-06	1e-08	305.3754244	306.35344538	305.35377793	-0.00020955	-0.0005813	-0.00565503
0.24198	2005.4147	3e-08	5.4e-07	2.8e-07	1.7e-07	-0.0	2.95e-06	1.5e-06	1e-08	305.36860155	306.34686075	305.34694674	-0.00020921	-0.00060895	-0.00564971
0.24203	2005.8055	3e-08	5.4e-07	2.8e-07	1.7e-07	-0.0	2.95e-06	1.5e-06	1e-08	305.36178971	306.33996281	305.34016137	-0.00020904	-0.00059485	-0.00564437
0.24209	2006.19626	3e-08	5.4e-07	2.8e-07	1.7e-07	-0.0	2.95e-06	1.5e-06	1e-08	305.35498323	306.33322452	305.33336345	-0.00020887	-0.00061335	-0.00563904
0.24214	2006.587	3e-08	5.4e-07	2.8e-07	1.7e-07	-0.0	2.95e-06	1.5e-06	1e-08	305.34818222	306.32627653	305.32659877	-0.00020867	-0.00060929	-0.00563371
0.2422	2006.97769	3e-08	5.4e-07	2.8e-07	1.7e-07	-0.0	2.95e-06	1.5e-06	1e-08	305.34138747	306.31937451	305.31983558	-0.00020847	-0.00058962	-0.00562839
0.24225	2007.36836	3e-08	5.4e-07	2.8e-07	1.7e-07	-0.0	2.95e-06	1.5e-06	1e-08	305.33459938	306.3126952	305.31305196	-0.00020825	-0.000574	-0.00562308
0.24231	2007.75899	3e-08	5.4e-07	2.8e-07	1.7e-07	-0.0	2.95e-06	1.5e-06	1e-08	305.32781828	306.30619275	305.30625354	-0.00020816	-0.00062537	-0.00561775
0.24236	2008.14959	3e-08	5.4e-07	2.8e-07	1.7e-07	-0.0	2.95e-06	1.5e-06	1e-08	305.32104	306.29910824	305.29953463	-0.00020793	-0.00057969	-0.00561244
0.24242	2008.54015	3e-08	5.4e-07	2.8e-07	1.7e-07	-0.0	2.95e-06	1.5e-06	1e-08	305.31426907	306.29254107	305.29275871	-0.00020778	-0.00058301	-0.00560713
0.24247	2008.93069	3e-08	5.4e-07	2.8e-07	1.7e-07	-0.0	2.95e-06	1.5e-06	1e-08	305.30750307	306.2859362	305.2859947	-0.0002074	-0.00061281	-0.00560187
0.25253	2079.83716	3e-08	5.4e-07	2.8e-07	1.7e-07	-0.0	2.95e-06	1.5e-06	1e-08	304.17132606	305.15242343	304.15258494	-0.00017426	-0.00048881	-0.00471209
0.25259	2080.22155	3e-08	5.4e-07	2.8e-07	1.7e-07	-0.0	2.95e-06	1.5e-06	1e-08	304.16564009	305.14687148	304.14689855	-0.00017408	-0.0005364	-0.00470765
0.25264	2080.6059	3e-08	5.4e-07	2.8e-07	1.7e-07	-0.0	2.95e-06	1.5e-06	1e-08	304.15995995	305.1407789	304.14128498	-0.00017392	-0.0004888	-0.00470319
0.2527	2080.99022	3e-08	5.4e-07	2.8e-07	1.7e-07	-0.0	2.95e-06	1.5e-06	1e-08	304.15428499	305.13522698	304.13561059	-0.00017374	-0.00048878	-0.00469875
0.25275	2081.3745	3e-08	5.4e-07	2.8e-07	1.7e-07	-0.0	2.95e-06	1.5e-06	1e-08	304.14861601	305.12967517	304.12994215	-0.00017359	-0.00048878	-0.00469431
0.25281	2081.75875	3e-08	5.4e-07	2.8e-07	1.7e-07	-0.0	2.95e-06	1.5e-06	1e-08	304.14295186	305.12412334	304.12427972	-0.00017341	-0.00049934	-0.00468987
0.25286	2082.14297	3e-08	5.4e-07	2.8e-07	1.7e-07	-0.0	2.95e-06	1.5e-06	1e-08	304.13729366	305.11845143	304.11863811	-0.00017326	-0.00050315	-0.00468544
0.25292	2082.52715	3e-08	5.4e-07	2.8e-07	1.7e-07	-0.0	2.95e-06	1.5e-06	1e-08	304.13164031	305.11273615	304.11300787	-0.00017313	-0.00050316	-0.00468101
0.25297	2082.9113	3e-08	5.4e-07	2.8e-07	1.7e-07	-0.0	2.95e-06	1.5e-06	1e-08	304.12599085	305.10702074	304.10738368	-0.00017289	-0.00049696	-0.0046766
0.25303	2083.29541	3e-08	5.4e-07	2.8e-07	1.7e-07	-0.0	2.95e-06	1.5e-06	1e-08	304.12034932	305.10137561	304.10175665	-0.00017275	-0.00048873	-0.00467217
0.25308	2083.67949	3e-08	5.4e-07	2.8e-07	1.7e-07	-0.0	2.95e-06	1.5e-06	1e-08	304.11471235	305.09582393	304.09612408	-0.00017262	-0.00048873	-0.00466776
0.25314	2084.06354	3e-08	5.4e-07	2.8e-07	1.7e-07	-0.0	2.95e-06	1.5e-06	1e-08	304.10907966	305.09027218	304.09049752	-0.00017245	-0.00048872	-0.00466335
0.25319	2084.44756	3e-08	5.4e-07	2.8e-07	1.7e-07	-0.0	2.95e-06	1.5e-06	1e-08	304.10345243	305.08472046	304.08487691	-0.00017227	-0.00048871	-0.00465894
0.25325	2084.83154	3e-08	5.4e-07	2.8e-07	1.7e-07	-0.0	2.95e-06	1.5e-06	1e-08	304.0978309	305.0791688	304.07926222	-0.00017211	-0.0004887	-0.00465454
0.2533	2085.21548	3e-08	5.4e-07	2.8e-07	1.7e-07	-0.0	2.95e-06	1.5e-06	1e-08	304.09221444	305.07361714	304.07365348	-0.00017195	-0.00049453	-0.00465014
0.25336	2085.5994	3e-08	5.4e-07	2.8e-07	1.7e-07	-0.0	2.95e-06	1.5e-06	1e-08	304.08660329	305.06799925	304.06805886	-0.00017178	-0.0005028	-0.00464575
0.25341	2085.98327	3e-08	5.4e-07	2.8e-07	1.7e-07	-0.0	2.95e-06	1.5e-06	1e-08	304.0809976	305.06228736	304.0624818	-0.00017163	-0.00050276	-0.00464136
0.25347	2086.36712	3e-08	5.4e-07	2.8e-07	1.7e-07	-0.0	2.95e-06	1.5e-06	1e-08	304.07539687	305.05657576	304.05691063	-0.00017144	-0.00050224	-0.00463697
0.26353	2156.03953	3e-08	5.4e-07	2.8e-07	1.7e-07	-0.0	2.95e-06	1.5e-06	1e-08	303.13460501	304.11804029	303.11842684	-0.00014406	-0.00039249	-0.00390023
0.26359	2156.41711	3e-08	5.4e-07	2.8e-07	1.7e-07	-0.0	2.95e-06	1.5e-06	1e-08	303.12989615	304.11357194	303.11370293	-0.0001439	-0.00043991	-0.00389655
0.26364	2156.79466	3e-08	5.4e-07	2.8e-07	1.7e-07	-0.0	2.95e-06	1.5e-06	1e-08	303.12519258	304.10856362	303.10905055	-0.00014373	-0.00039247	-0.00389286
0.2637	2157.17218	3e-08	5.4e-07	2.8e-07	1.7e-07	-0.0	2.95e-06	1.5e-06	1e-08	303.12049425	304.10409534	303.10433651	-0.00014365	-0.00041568	-0.00388918
0.26375	2157.54966	3e-08	5.4e-07	2.8e-07	1.7e-07	-0.0	2.95e-06	1.5e-06	1e-08	303.11579872	304.09936282	303.0996601	-0.00014345	-0.00041669	-0.00388551
0.26381	2157.9271	3e-08	5.4e-07	2.8e-07	1.7e-07	-0.0	2.95e-06	1.5e-06	1e-08	303.11110951	304.09461877	303.09498999	-0.0001433	-0.00039245	-0.00388184
0.26386	2158.30452	3e-08	5.4e-07	2.8e-07	1.7e-07	-0.0	2.95e-06	1.5e-06	1e-08	303.10642513	304.09015057	303.09029079	-0.00014319	-0.00043988	-0.00387817
0.26392	2158.68189	3e-08	5.4e-07	2.8e-07	1.7e-07	-0.0	2.95e-06	1.5e-06	1e-08	303.10174446	304.08514237	303.08566319	-0.00014302	-0.00039244	-0.0038745
0.26397	2159.05924	3e-08	5.4e-07	2.8e-07	1.7e-07	-0.0	2.95e-06	1.5e-06	1e-08	303.09706938	304.08067426	303.08097387	-0.00014297	-0.00039245	-0.00387083
0.26403	2159.43655	3e-08	5.4e-07	2.8e-07	1.7e-07	-0.0	2.95e-06	1.5e-06	1e-08	303.09239588	304.0762059	303.07628966	-0.0001428	-0.00043986	-0.00386718
0.26408	2159.81382	3e-08	5.4e-07	2.8e-07	1.7e-07	-0.0	2.95e-06	1.5e-06	1e-08	303.08772787	304.07119772	303.07167691	-0.0001426	-0.00039242	-0.00386353
0.26414	2160.19106	3e-08	5.4e-07	2.8e-07	1.7e-07	-0.0	2.95e-06	1.5e-06	1e-08	303.08306623	304.06672964	303.0670024	-0.00014253	-0.00039243	-0.00385987
0.26419	2160.56827	3e-08	5.4e-07	2.8e-07	1.7e-07	-0.0	2.95e-06	1.5e-06	1e-08	303.07840676	304.06226138	303.06233295	-0.00014239	-0.00043984	-0.00385622
0.26425	2160.94544	3e-08	5.4e-07	2.8e-07	1.7e-07	-0.0	2.95e-06	1.5e-06	1e-08	303.07375201	304.05725325	303.05773499	-0.0001422	-0.0003924	-0.00385258
0.2643	2161.32258	3e-08	5.4e-07	2.8e-07	1.7e-07	-0.0	2.95e-06	1.5e-06	1e-08	303.06910336	304.05278523	303.05307527	-0.00014215	-0.00039242	-0.00384893
0.26436	2161.69968	3e-08	5.4e-07	2.8e-07	1.7e-07	-0.0	2.95e-06	1.5e-06	1e-08	303.06445631	304.04831695	303.04842062	-0.00014199	-0.000436	-0.0038453
0.26441	2162.07675	3e-08	5.4e-07	2.8e-07	1.7e-07	-0.0	2.95e-06	1.5e-06	1e-08	303.05981442	304.04335238	303.04383205	-0.00014181	-0.00039622	-0.00384167
0.26447	2162.45378	3e-08	5.4e-07	2.8e-07	1.7e-07	-0.0	2.95e-06	1.5e-06	1e-08	303.05517847	304.03884075	303.03919246	-0.00014172	-0.0003924	-0.00383803
0.27453	2230.86886	3e-08	5.4e-07	2.8e-07	1.7e-07	-0.0	2.95e-06	1.5e-06	1e-08	302.27629014	303.26212651	302.26216059	-0.000119	-0.00036532	-0.00322811
0.27459	2231.23951	3e-08	5.4e-07	2.8e-07	1.7e-07	-0.0	2.95e-06	1.5e-06	1e-08	302.2723947	303.25795931	302.25830723	-0.00011904	-0.00033436	-0.00322506
0.27464	2231.61013	3e-08	5.4e-07	2.8e-07	1.7e-07	-0.0	2.95e-06	1.5e-06	1e-08	302.26849773	303.25414524	302.25441475	-0.00011875	-0.00035256	-0.00322201
0.2747	2231.98071	3e-08	5.4e-07	2.8e-07	1.7e-07	-0.0	2.95e-06	1.5e-06	1e-08	302.26461014	303.25012355	302.25055171	-0.00011872	-0.00032045	-0.00321896
0.27475	2232.35126	3e-08	5.4e-07	2.8e-07	1.7e-07	-0.0	2.95e-06	1.5e-06	1e-08	302.26072368	303.24646808	302.2466478	-0.00011867	-0.00036589	-0.00321592
0.27481	2232.72177	3e-08	5.4e-07	2.8e-07	1.7e-07	-0.0	2.95e-06	1.5e-06	1e-08	302.25683894	303.24229431	302.24281191	-0.00011842	-0.0003216	-0.00321288
0.27486	2233.09225	3e-08	5.4e-07	2.8e-07	1.7e-07	-0.0	2.95e-06	1.5e-06	1e-08	302.25296219	303.2386257	302.23891773	-0.0001184	-0.00032159	-0.00320984
0.27492	2233.46269	3e-08	5.4e-07	2.8e-07	1.7e-07	-0.0	2.95e-06	1.5e-06	1e-08	302.24908608	303.23495712	302.23502779	-0.00011828	-0.00034983	-0.00320681
0.27497	2233.8331	3e-08	5.4e-07	2.8e-07	1.7e-07	-0.0	2.95e-06	1.5e-06	1e-08	302.24521394	303.23096641	302.23118159	-0.00011818	-0.00032216	-0.00320378
0.27503	2234.20347	3e-08	5.4e-07	2.8e-07	1.7e-07	-0.0	2.95e-06	1.5e-06	1e-08	302.241345	303.22729135	302.22730065	-0.00011805	-0.00034385	-0.00320075
0.27508	2234.57381	3e-08	5.4e-07	2.8e-07	1.7e-07	-0.0	2.95e-06	1.5e-06	1e-08	302.2374802	303.22336877	302.22345424	-0.0001179	-0.00035443	-0.00319772
0.27514	2234.94411	3e-08	5.4e-07	2.8e-07	1.7e-07	-0.0	2.95e-06	1.5e-06	1e-08	302.23362036	303.21932543	302.21962674	-0.00011777	-0.00032839	-0.0031947
0.27519	2235.31438	3e-08	5.4e-07	2.8e-07	1.7e-07	-0.0	2.95e-06	1.5e-06	1e-08	302.22976463	303.21557916	302.21576673	-0.00011769	-0.00035102	-0.00319168
0.27525	2235.68461	3e-08	5.4e-07	2.8e-07	1.7e-07	-0.0	2.95e-06	1.5e-06	1e-08	302.22591157	303.21157465	302.21194262	-0.00011758	-0.00032139	-0.00318866
0.2753	2236.05481	3e-08	5.4e-07	2.8e-07	1.7e-07	-0.0	2.95e-06	1.5e-06	1e-08	302.22206204	303.20790823	302.20808099	-0.00011753	-0.00034097	-0.00318565
0.27536	2236.42497	3e-08	5.4e-07	2.8e-07	1.7e-07	-0.0	2.95e-06	1.5e-06	1e-08	302.21821415	303.20401836	302.20425101	-0.00011737	-0.00034384	-0.00318264
0.27541	2236.7951	3e-08	5.4e-07	2.8e-07	1.7e-07	-0.0	2.95e-06	1.5e-06	1e-08	302.21437168	303.20009571	302.20042907	-0.00011726	-0.00031276	-0.00317963
0.27547	2237.16519	3e-08	5.4e-07	2.8e-07	1.7e-07	-0.0	2.95e-06	1.5e-06	1e-08	302.21053248	303.19652763	302.19656756	-0.00011715	-0.00034529	-0.00317662
0.28553	2304.29855	3e-08	5.4e-07	2.8e-07	1.7e-07	-0.0	2.95e-06	1.5e-06	1e-08	301.56571982	302.55296994	301.55338442	-9.849e-05	-0.00025024	-0.00267159
0.28559	2304.66214	3e-08	5.4e-07	2.8e-07	1.7e-07	-0.0	2.95e-06	1.5e-06	1e-08	301.56249182	302.55011085	301.55012222	-9.823e-05	-0.0002998	-0.00266911
0.28564	2305.02569	3e-08	5.4e-07	2.8e-07	1.7e-07	-0.0	2.95e-06	1.5e-06	1e-08	301.55927212	302.54668549	301.54693275	-9.822e-05	-0.00026651	-0.00266658
0.2857	2305.3892	3e-08	5.4e-07	2.8e-07	1.7e-07	-0.0	2.95e-06	1.5e-06	1e-08	301.5560529	302.54364046	301.54370006	-9.822e-05	-0.00031111	-0.00266403
0.28575	2305.75268	3e-08	5.4e-07	2.8e-07	1.7e-07	-0.0	2.95e-06	1.5e-06	1e-08	301.55283362	302.54008591	301.54053357	-9.812e-05	-0.00025307	-0.0026615
0.28581	2306.11612	3e-08	5.4e-07	2.8e-07	1.7e-07	-0.0	2.95e-06	1.5e-06	1e-08	301.54961761	302.53719444	301.537289	-9.797e-05	-0.0002953	-0.00265899
0.28586	2306.47953	3e-08	5.4e-07	2.8e-07	1.7e-07	-0.0	2.95e-06	1.5e-06	1e-08	301.54640653	302.53382047	301.53410703	-9.79e-05	-0.00027855	-0.00265648
0.28592	2306.8429	3e-08	5.4e-07	2.8e-07	1.7e-07	-0.0	2.95e-06	1.5e-06	1e-08	301.54319767	302.53063785	301.53090497	-9.766e-05	-0.00026997	-0.002654
0.28597	2307.20624	3e-08	5.4e-07	2.8e-07	1.7e-07	-0.0	2.95e-06	1.5e-06	1e-08	301.53999652	302.52755322	301.52769403	-9.767e-05	-0.00028208	-0.00265148
0.28603	2307.56954	3e-08	5.4e-07	2.8e-07	1.7e-07	-0.0	2.95e-06	1.5e-06	1e-08	301.53679504	302.5243302	301.52450364	-9.766e-05	-0.00029877	-0.00264896
0.28608	2307.9328	3e-08	5.4e-07	2.8e-07	1.7e-07	-0.0	2.95e-06	1.5e-06	1e-08	301.53359378	302.52091644	301.52134023	-9.754e-05	-0.00024944	-0.00264643
0.28614	2308.29603	3e-08	5.4e-07	2.8e-07	1.7e-07	-0.0	2.95e-06	1.5e-06	1e-08	301.53039672	302.51806626	301.5181109	-9.743e-05	-0.00030807	-0.00264395
0.28619	2308.65922	3e-08	5.4e-07	2.8e-07	1.7e-07	-0.0	2.95e-06	1.5e-06	1e-08	301.52720323	302.51454616	301.51496724	-9.733e-05	-0.00024713	-0.00264143
0.28625	2309.02238	3e-08	5.4e-07	2.8e-07	1.7e-07	-0.0	2.95e-06	1.5e-06	1e-08	301.52401288	302.51172237	301.5117414	-9.722e-05	-0.00030754	-0.00263896
0.2863	2309.3855	3e-08	5.4e-07	2.8e-07	1.7e-07	-0.0	2.95e-06	1.5e-06	1e-08	301.52082627	302.50820834	301.50860371	-9.719e-05	-0.00028701	-0.00263643
0.28636	2309.74859	3e-08	5.4e-07	2.8e-07	1.7e-07	-0.0	2.95e-06	1.5e-06	1e-08	301.51764042	302.50492888	301.5054407	-9.698e-05	-0.00027022	-0.00263397
0.28641	2310.11163	3e-08	5.4e-07	2.8e-07	1.7e-07	-0.0	2.95e-06	1.5e-06	1e-08	301.5144616	302.50184124	301.50225726	-9.698e-05	-0.00025892	-0.00263146
0.28647	2310.47465	3e-08	5.4e-07	2.8e-07	1.7e-07	-0.0	2.95e-06	1.5e-06	1e-08	301.51128272	302.49888263	301.4990615	-9.687e-05	-0.00028128	-0.00262897
0.29653	2376.30068	3e-08	5.4e-07	2.8e-07	1.7e-07	-0.0	2.95e-06	1.5e-06	1e-08	300.9775371	301.96617406	300.96666262	-8.145e-05	-0.00021216	-0.00221068
0.29659	2376.65705	3e-08	5.4e-07	2.8e-07	1.7e-07	-0.0	2.95e-06	1.5e-06	1e-08	300.97486467	301.96374679	300.96397031	-8.135e-05	-0.00023076	-0.00220896
0.29664	2377.01339	3e-08	5.4e-07	2.8e-07	1.7e-07	-0.0	2.95e-06	1.5e-06	1e-08	300.9721954	301.96110675	300.9613064	-8.118e-05	-0.00022908	-0.00220687
0.2967	2377.36969	3e-08	5.4e-07	2.8e-07	1.7e-07	-0.0	2.95e-06	1.5e-06	1e-08	300.96953174	301.95848586	300.95864283	-8.104e-05	-0.00026259	-0.00220475
0.29675	2377.72596	3e-08	5.4e-07	2.8e-07	1.7e-07	-0.0	2.95e-06	1.5e-06	1e-08	300.9668727	301.95548167	300.95602909	-8.118e-05	-0.00019807	-0.00220251
0.29681	2378.08219	3e-08	5.4e-07	2.8e-07	1.7e-07	-0.0	2.95e-06	1.5e-06	1e-08	300.96420919	301.95321559	300.95332809	-8.104e-05	-0.00022917	-0.00220063
0.29686	2378.43838	3e-08	5.4e-07	2.8e-07	1.7e-07	-0.0	2.95e-06	1.5e-06	1e-08	300.96155023	301.95059366	300.95067321	-8.089e-05	-0.00024227	-0.00219831
0.29692	2378.79454	3e-08	5.4e-07	2.8e-07	1.7e-07	-0.0	2.95e-06	1.5e-06	1e-08	300.95889628	301.94782186	300.94803976	-8.09e-05	-0.00021671	-0.00219645
0.29697	2379.15066	3e-08	5.4e-07	2.8e-07	1.7e-07	-0.0	2.95e-06	1.5e-06	1e-08	300.95624199	301.94534243	300.94537305	-8.066e-05	-0.00027944	-0.0021944
0.29703	2379.50674	3e-08	5.4e-07	2.8e-07	1.7e-07	-0.0	2.95e-06	1.5e-06	1e-08	300.95359529	301.94214527	300.94279699	-8.081e-05	-0.00022684	-0.00219206
0.29708	2379.86279	3e-08	5.4e-07	2.8e-07	1.7e-07	-0.0	2.95e-06	1.5e-06	1e-08	300.95094384	301.93954998	300.94015055	-8.049e-05	-0.00018697	-0.00219018
0.29714	2380.2188	3e-08	5.4e-07	2.8e-07	1.7e-07	-0.0	2.95e-06	1.5e-06	1e-08	300.94830271	301.93741077	300.9374503	-8.049e-05	-0.00023062	-0.00218813
0.29719	2380.57477	3e-08	5.4e-07	2.8e-07	1.7e-07	-0.0	2.95e-06	1.5e-06	1e-08	300.94566182	301.93477219	300.93481423	-8.05e-05	-0.00022832	-0.00218609
0.29725	2380.93071	3e-08	5.4e-07	2.8e-07	1.7e-07	-0.0	2.95e-06	1.5e-06	1e-08	300.94302056	301.93215991	300.93217781	-8.035e-05	-0.00024356	-0.00218399
0.2973	2381.28661	3e-08	5.4e-07	2.8e-07	1.7e-07	-0.0	2.95e-06	1.5e-06	1e-08	300.94038403	301.92937324	300.92956553	-8.031e-05	-0.00025934	-0.00218195
0.29736	2381.64248	3e-08	5.4e-07	2.8e-07	1.7e-07	-0.0	2.95e-06	1.5e-06	1e-08	300.93774896	301.92640596	300.92697822	-8.025e-05	-0.00019276	-0.00217986
0.29741	2381.99831	3e-08	5.4e-07	2.8e-07	1.7e-07	-0.0	2.95e-06	1.5e-06	1e-08	300.93511568	301.92420043	300.92430027	-8.011e-05	-0.00025933	-0.00217782
0.29747	2382.3541	3e-08	5.4e-07	2.8e-07	1.7e-07	-0.0	2.95e-06	1.5e-06	1e-08	300.93248694	301.9212333	300.92171847	-8.007e-05	-0.00020369	-0.00217575
0.30753	2446.84585	3e-08	5.4e-07	2.8e-07	1.7e-07	-0.0	2.95e-06	1.5e-06	1e-08	300.49071779	301.48054152	300.48104449	-6.739e-05	-0.00016143	-0.0018295
0.30758	2447.19487	3e-08	5.4e-07	2.8e-07	1.7e-07	-0.0	2.95e-06	1.5e-06	1e-08	300.48850494	301.47869259	300.4787965	-6.721e-05	-0.00019259	-0.00182777
0.30764	2447.54384	3e-08	5.4e-07	2.8e-07	1.7e-07	-0.0	2.95e-06	1.5e-06	1e-08	300.48629785	301.47648677	300.47659447	-6.719e-05	-0.00019941	-0.00182604
0.30769	2447.89278	3e-08	5.4e-07	2.8e-07	1.7e-07	-0.0	2.95e-06	1.5e-06	1e-08	300.48409147	301.47420285	300.4744044	-6.712e-05	-0.00019936	-0.00182435
0.30775	2448.24169	3e-08	5.4e-07	2.8e-07	1.7e-07	-0.0	2.95e-06	1.5e-06	1e-08	300.48188737	301.47191951	300.47221654	-6.703e-05	-0.00019932	-0.00182266
0.3078	2448.59055	3e-08	5.4e-07	2.8e-07	1.7e-07	-0.0	2.95e-06	1.5e-06	1e-08	300.47968632	301.46963654	300.47003087	-6.705e-05	-0.00018318	-0.0018209
0.30786	2448.93938	3e-08	5.4e-07	2.8e-07	1.7e-07	-0.0	2.95e-06	1.5e-06	1e-08	300.47748465	301.46753842	300.46782504	-6.681e-05	-0.00021184	-0.00181918
0.30791	2449.28817	3e-08	5.4e-07	2.8e-07	1.7e-07	-0.0	2.95e-06	1.5e-06	1e-08	300.47529063	301.46511212	300.46566152	-6.682e-05	-0.00015448	-0.00181757
0.30797	2449.63692	3e-08	5.4e-07	2.8e-07	1.7e-07	-0.0	2.95e-06	1.5e-06	1e-08	300.47309643	301.46334273	300.46341975	-6.664e-05	-0.00021047	-0.00181581
0.30802	2449.98564	3e-08	5.4e-07	2.8e-07	1.7e-07	-0.0	2.95e-06	1.5e-06	1e-08	300.47090799	301.46093202	300.46125882	-6.67e-05	-0.00020917	-0.00181412
0.30808	2450.33432	3e-08	5.4e-07	2.8e-07	1.7e-07	-0.0	2.95e-06	1.5e-06	1e-08	300.46871777	301.45853619	300.45909852	-6.668e-05	-0.00015448	-0.00181242
0.30813	2450.68296	3e-08	5.4e-07	2.8e-07	1.7e-07	-0.0	2.95e-06	1.5e-06	1e-08	300.4665281	301.45676683	300.45686377	-6.674e-05	-0.00018788	-0.00181064
0.30819	2451.03157	3e-08	5.4e-07	2.8e-07	1.7e-07	-0.0	2.95e-06	1.5e-06	1e-08	300.46433643	301.45461488	300.45467851	-6.635e-05	-0.00021633	-0.00180891
0.30824	2451.38013	3e-08	5.4e-07	2.8e-07	1.7e-07	-0.0	2.95e-06	1.5e-06	1e-08	300.46215755	301.45213709	300.45253508	-6.648e-05	-0.0002149	-0.00180734
0.3083	2451.72866	3e-08	5.4e-07	2.8e-07	1.7e-07	-0.0	2.95e-06	1.5e-06	1e-08	300.45997439	301.44967562	300.45039203	-6.634e-05	-0.00015446	-0.00180543
0.30835	2452.07716	3e-08	5.4e-07	2.8e-07	1.7e-07	-0.0	2.95e-06	1.5e-06	1e-08	300.45779592	301.44790647	300.44816659	-6.648e-05	-0.00019137	-0.00180378
0.30841	2452.42561	3e-08	5.4e-07	2.8e-07	1.7e-07	-0.0	2.95e-06	1.5e-06	1e-08	300.45561268	301.44571453	300.4459955	-6.636e-05	-0.00019513	-0.00180208
0.30846	2452.77403	3e-08	5.4e-07	2.8e-07	1.7e-07	-0.0	2.95e-06	1.5e-06	1e-08	300.45343329	301.4434795	300.44383191	-6.63e-05	-0.0001818	-0.00180038
0.31853	2515.90309	3e-08	5.4e-07	2.8e-07	1.7e-07	-0.0	2.95e-06	1.5e-06	1e-08	300.08774484	301.07883976	300.0791993	-5.512e-05	-0.00015432	-0.00151401
0.31858	2516.24458	3e-08	5.4e-07	2.8e-07	1.7e-07	-0.0	2.95e-06	1.5e-06	1e-08	300.08593365	301.07707071	300.07736717	-5.433e-05	-0.00015432	-0.00151286
0.31864	2516.58604	3e-08	5.4e-07	2.8e-07	1.7e-07	-0.0	2.95e-06	1.5e-06	1e-08	300.08414839	301.07530157	300.07553555	-5.593e-05	-0.00015432	-0.0015115
0.31869	2516.92746	3e-08	5.4e-07	2.8e-07	1.7e-07	-0.0	2.95e-06	1.5e-06	1e-08	300.08231035	301.07353241	300.07370811	-5.47e-05	-0.00015434	-0.00151013
0.31875	2517.26884	3e-08	5.4e-07	2.8e-07	1.7e-07	-0.0	2.95e-06	1.5e-06	1e-08	300.08051285	301.07176312	300.07188086	-5.524e-05	-0.00015434	-0.00150872
0.3188	2517.61018	3e-08	5.4e-07	2.8e-07	1.7e-07	-0.0	2.95e-06	1.5e-06	1e-08	300.07869753	301.06999375	300.07005637	-5.49e-05	-0.00017619	-0.00150729
0.31886	2517.95148	3e-08	5.4e-07	2.8e-07	1.7e-07	-0.0	2.95e-06	1.5e-06	1e-08	300.07689335	301.06797385	300.0682641	-5.309e-05	-0.00037499	-0.00150592
0.31891	2518.29275	3e-08	5.4e-07	2.8e-07	1.7e-07	-0.0	2.95e-06	1.5e-06	1e-08	300.0751488	301.0636749	300.0667504	-5.722e-05	-0.0001539	-0.00149974
0.31897	2518.63397	3e-08	5.4e-07	2.8e-07	1.7e-07	-0.0	2.95e-06	1.5e-06	1e-08	300.07326837	301.06191052	300.06494067	-5.749e-05	-0.0001539	-0.00149945
0.31902	2518.97516	3e-08	5.4e-07	2.8e-07	1.7e-07	-0.0	2.95e-06	1.5e-06	1e-08	300.07137923	301.06014613	300.06313173	-5.749e-05	-0.0001539	-0.00149945
0.31908	2519.31631	3e-08	5.4e-07	2.8e-07	1.7e-07	-0.0	2.95e-06	1.5e-06	1e-08	300.0694901	301.05838173	300.06132279	-5.749e-05	-0.0001539	-0.00149945
0.31913	2519.65743	3e-08	5.4e-07	2.8e-07	1.7e-07	-0.0	2.95e-06	1.5e-06	1e-08	300.06760096	301.05661734	300.05951385	-4.915e-05	-0.00015393	-0.00149827
0.31919	2519.9985	3e-08	5.4e-07	2.8e-07	1.7e-07	-0.0	2.95e-06	1.5e-06	1e-08	300.06598568	301.05485262	300.05769491	-5.323e-05	-0.00015392	-0.00149684
0.31924	2520.33954	3e-08	5.4e-07	2.8e-07	1.7e-07	-0.0	2.95e-06	1.5e-06	1e-08	300.06423631	301.05308798	300.05588369	-5.272e-05	-0.00015394	-0.00149359
0.3193	2520.68054	3e-08	5.4e-07	2.8e-07	1.7e-07	-0.0	2.95e-06	1.5e-06	1e-08	300.06250376	301.05132317	300.05407633	-5.223e-05	-0.00015394	-0.00149279
0.31935	2521.0215	3e-08	5.4e-07	2.8e-07	1.7e-07	-0.0	2.95e-06	1.5e-06	1e-08	300.06078735	301.04955829	300.05226942	-5.273e-05	-0.00015394	-0.00149247
0.31941	2521.36242	3e-08	5.4e-07	2.8e-07	1.7e-07	-0.0	2.95e-06	1.5e-06	1e-08	300.05905456	301.04779342	300.05046366	-5.637e-05	-0.00015393	-0.00149015
0.31946	2521.7033	3e-08	5.4e-07	2.8e-07	1.7e-07	-0.0	2.95e-06	1.5e-06	1e-08	300.05720215	301.0460286	300.04866626	-5.526e-05	-0.00015394	-0.00148947
0.32953	2583.43955	3e-08	5.4e-07	2.8e-07	1.7e-07	-0.0	2.95e-06	1.5e-06	1e-08	299.75679369	300.72524468	299.74912647	-5.027e-05	-0.00015044	-0.00125417
0.32958	2583.77335	3e-08	5.4e-07	2.8e-07	1.7e-07	-0.0	2.95e-06	1.5e-06	1e-08	299.75514096	300.72351871	299.74764699	-4.526e-05	-0.00015044	-0.00125376
0.32964	2584.10712	3e-08	5.4e-07	2.8e-07	1.7e-07	-0.0	2.95e-06	1.5e-06	1e-08	299.75365277	300.72179272	299.74616106	-4.347e-05	-0.00015041	-0.00125264
0.32969	2584.44084	3e-08	5.4e-07	2.8e-07	1.7e-07	-0.0	2.95e-06	1.5e-06	1e-08	299.75222331	300.72006708	299.74467415	-4.398e-05	-0.00015029	-0.00124912
0.32975	2584.77453	3e-08	5.4e-07	2.8e-07	1.7e-07	-0.0	2.95e-06	1.5e-06	1e-08	299.75077722	300.71834277	299.74319273	-4.398e-05	-0.00015029	-0.00124912
0.3298	2585.10818	3e-08	5.4e-07	2.8e-07	1.7e-07	-0.0	2.95e-06	1.5e-06	1e-08	299.74933112	300.71661846	299.74171131	-4.426e-05	-0.00015027	-0.00124853
0.32986	2585.44179	3e-08	5.4e-07	2.8e-07	1.7e-07	-0.0	2.95e-06	1.5e-06	1e-08	299.74787592	300.71489439	299.74023108	-4.594e-05	-0.00015014	-0.00124492
0.32991	2585.77536	3e-08	5.4e-07	2.8e-07	1.7e-07	-0.0	2.95e-06	1.5e-06	1e-08	299.74636531	300.71317175	299.73875811	-4.594e-05	-0.00015014	-0.00124492
0.32997	2586.10889	3e-08	5.4e-07	2.8e-07	1.7e-07	-0.0	2.95e-06	1.5e-06	1e-08	299.74485471	300.71144911	299.73728514	-4.594e-05	-0.00015014	-0.00124492
0.33002	2586.44238	3e-08	5.4e-07	2.8e-07	1.7e-07	-0.0	2.95e-06	1.5e-06	1e-08	299.7433441	300.70972647	299.73581217	-4.36e-05	-0.00015007	-0.00124274
0.33008	2586.77584	3e-08	5.4e-07	2.8e-07	1.7e-07	-0.0	2.95e-06	1.5e-06	1e-08	299.74191065	300.7080046	299.73433885	-4.145e-05	-0.00015001	-0.00124075
0.33013	2587.10925	3e-08	5.4e-07	2.8e-07	1.7e-07	-0.0	2.95e-06	1.5e-06	1e-08	299.74054787	300.70628343	299.73286523	-4.145e-05	-0.00015001	-0.00124075
0.33019	2587.44263	3e-08	5.4e-07	2.8e-07	1.7e-07	-0.0	2.95e-06	1.5e-06	1e-08	299.73918509	300.70456225	299.73139161	-4.145e-05	-0.00015001	-0.00124075
0.33024	2587.77596	3e-08	5.4e-07	2.8e-07	1.7e-07	-0.0	2.95e-06	1.5e-06	1e-08	299.73782231	300.70284108	299.72991799	-4.871e-05	-0.00014993	-0.00123913
0.3303	2588.10926	3e-08	5.4e-07	2.8e-07	1.7e-07	-0.0	2.95e-06	1.5e-06	1e-08	299.7362207	300.70112083	299.72845673	-4.675e-05	-0.00014991	-0.00123834
0.33035	2588.44252	3e-08	5.4e-07	2.8e-07	1.7e-07	-0.0	2.95e-06	1.5e-06	1e-08	299.73468341	300.69940082	299.72699381	-4.168e-05	-0.00014988	-0.00123719
0.33041	2588.77574	3e-08	5.4e-07	2.8e-07	1.7e-07	-0.0	2.95e-06	1.5e-06	1e-08	299.73331305	300.69768109	299.72552534	-4.817e-05	-0.00014976	-0.00123434
0.33046	2589.10892	3e-08	5.4e-07	2.8e-07	1.7e-07	-0.0	2.95e-06	1.5e-06	1e-08	299.73172931	300.69596273	299.72406981	-4.98e-05	-0.00014973	-0.00123362
0.34053	2649.42052	3e-08	5.4e-07	2.8e-07	1.7e-07	-0.0	2.95e-06	1.5e-06	1e-08	299.48671861	300.39074776	299.47990132	-3.506e-05	-0.00014021	-0.00104333
0.34058	2649.74646	3e-08	5.4e-07	2.8e-07	1.7e-07	-0.0	2.95e-06	1.5e-06	1e-08	299.48556542	300.38913787	299.47868222	-3.882e-05	-0.00014011	-0.00104199
0.34064	2650.07235	3e-08	5.4e-07	2.8e-07	1.7e-07	-0.0	2.95e-06	1.5e-06	1e-08	299.48428828	300.38752911	299.47747015	-3.99e-05	-0.00014008	-0.00104161
0.34069	2650.39821	3e-08	5.4e-07	2.8e-07	1.7e-07	-0.0	2.95e-06	1.5e-06	1e-08	299.48297568	300.38592068	299.47626009	-3.455e-05	-0.00013999	-0.00103995
0.34075	2650.72403	3e-08	5.4e-07	2.8e-07	1.7e-07	-0.0	2.95e-06	1.5e-06	1e-08	299.4818391	300.38431328	299.47504472	-3.531e-05	-0.00013998	-0.00103974
0.3408	2651.0498	3e-08	5.4e-07	2.8e-07	1.7e-07	-0.0	2.95e-06	1.5e-06	1e-08	299.48067764	300.38270607	299.47383069	-3.861e-05	-0.0001399	-0.00103878
0.34086	2651.37554	3e-08	5.4e-07	2.8e-07	1.7e-07	-0.0	2.95e-06	1.5e-06	1e-08	299.4794074	300.38109968	299.47262254	-3.676e-05	-0.00013981	-0.00103723
0.34091	2651.70124	3e-08	5.4e-07	2.8e-07	1.7e-07	-0.0	2.95e-06	1.5e-06	1e-08	299.47819804	300.37949438	299.47141383	-3.807e-05	-0.00013959	-0.00103402
0.34097	2652.02689	3e-08	5.4e-07	2.8e-07	1.7e-07	-0.0	2.95e-06	1.5e-06	1e-08	299.47694582	300.37789152	299.47021117	-3.807e-05	-0.00013959	-0.00103402
0.34102	2652.35251	3e-08	5.4e-07	2.8e-07	1.7e-07	-0.0	2.95e-06	1.5e-06	1e-08	299.4756936	300.37628866	299.46900851	-3.807e-05	-0.00013959	-0.00103402
0.34108	2652.67809	3e-08	5.4e-07	2.8e-07	1.7e-07	-0.0	2.95e-06	1.5e-06	1e-08	299.47444137	300.3746858	299.46780585	-3.807e-05	-0.00013959	-0.00103402
0.34113	2653.00363	3e-08	5.4e-07	2.8e-07	1.7e-07	-0.0	2.95e-06	1.5e-06	1e-08	299.47318915	300.37308294	299.4666032	-3.378e-05	-0.00013944	-0.00103152
0.34119	2653.32912	3e-08	5.4e-07	2.8e-07	1.7e-07	-0.0	2.95e-06	1.5e-06	1e-08	299.47207799	300.37148182	299.4653978	-3.37e-05	-0.00013944	-0.00103148
0.34124	2653.65458	3e-08	5.4e-07	2.8e-07	1.7e-07	-0.0	2.95e-06	1.5e-06	1e-08	299.47096922	300.36988074	299.46419236	-3.572e-05	-0.00013938	-0.00103078
0.3413	2653.98	3e-08	5.4e-07	2.8e-07	1.7e-07	-0.0	2.95e-06	1.5e-06	1e-08	299.46979402	300.36828025	299.46299066	-4.117e-05	-0.00013924	-0.00102891
0.34135	2654.30538	3e-08	5.4e-07	2.8e-07	1.7e-07	-0.0	2.95e-06	1.5e-06	1e-08	299.46843968	300.36668139	299.46179905	-4.117e-05	-0.00013924	-0.00102891
0.34141	2654.63072	3e-08	5.4e-07	2.8e-07	1.7e-07	-0.0	2.95e-06	1.5e-06	1e-08	299.46708535	300.36508252	299.46060743	-3.569e-05	-0.00013922	-0.00102838
0.34146	2654.95601	3e-08	5.4e-07	2.8e-07	1.7e-07	-0.0	2.95e-06	1.5e-06	1e-08	299.46591115	300.36348386	299.45940884	-3.443e-05	-0.00013916	-0.00102745
0.35152	2713.80926	3e-08	5.4e-07	2.8e-07	1.7e-07	-0.0	2.95e-06	1.5e-06	1e-08	299.26492539	300.08373869	299.25898772	-2.941e-05	-0.00012666	-0.00086863
0.35158	2714.12714	3e-08	5.4e-07	2.8e-07	1.7e-07	-0.0	2.95e-06	1.5e-06	1e-08	299.2639577	300.08228339	299.257987	-2.941e-05	-0.00012666	-0.00086863
0.35163	2714.44498	3e-08	5.4e-07	2.8e-07	1.7e-07	-0.0	2.95e-06	1.5e-06	1e-08	299.26299	300.08082809	299.25698628	-2.941e-05	-0.00012666	-0.00086863
0.35169	2714.76277	3e-08	5.4e-07	2.8e-07	1.7e-07	-0.0	2.95e-06	1.5e-06	1e-08	299.2620223	300.07937278	299.25598555	-3.404e-05	-0.00012634	-0.00086533
0.35174	2715.08053	3e-08	5.4e-07	2.8e-07	1.7e-07	-0.0	2.95e-06	1.5e-06	1e-08	299.26090215	300.07792108	299.25499553	-3.406e-05	-0.00012634	-0.00086531
0.3518	2715.39824	3e-08	5.4e-07	2.8e-07	1.7e-07	-0.0	2.95e-06	1.5e-06	1e-08	299.25978137	300.07646938	299.25400556	-3.406e-05	-0.00012634	-0.00086531
0.35185	2715.71592	3e-08	5.4e-07	2.8e-07	1.7e-07	-0.0	2.95e-06	1.5e-06	1e-08	299.25866058	300.07501769	299.25301559	-3.406e-05	-0.00012634	-0.00086531
0.35191	2716.03355	3e-08	5.4e-07	2.8e-07	1.7e-07	-0.0	2.95e-06	1.5e-06	1e-08	299.2575398	300.073566	299.25202561	-2.627e-05	-0.00012628	-0.00086436
0.35196	2716.35115	3e-08	5.4e-07	2.8e-07	1.7e-07	-0.0	2.95e-06	1.5e-06	1e-08	299.25667529	300.07211504	299.25102595	-2.523e-05	-0.00012624	-0.00086391
0.35202	2716.6687	3e-08	5.4e-07	2.8e-07	1.7e-07	-0.0	2.95e-06	1.5e-06	1e-08	299.25584503	300.07066452	299.25002541	-3.428e-05	-0.00012611	-0.00086276
0.35207	2716.98621	3e-08	5.4e-07	2.8e-07	1.7e-07	-0.0	2.95e-06	1.5e-06	1e-08	299.25471685	300.06921551	299.249039	-3.058e-05	-0.00012609	-0.00086251
0.35213	2717.30368	3e-08	5.4e-07	2.8e-07	1.7e-07	-0.0	2.95e-06	1.5e-06	1e-08	299.2537104	300.06776663	299.24804773	-2.898e-05	-0.00012601	-0.00086154
0.35218	2717.62111	3e-08	5.4e-07	2.8e-07	1.7e-07	-0.0	2.95e-06	1.5e-06	1e-08	299.25275678	300.06631872	299.24705546	-2.953e-05	-0.00012579	-0.00085911
0.35224	2717.9385	3e-08	5.4e-07	2.8e-07	1.7e-07	-0.0	2.95e-06	1.5e-06	1e-08	299.25178494	300.06487336	299.24606706	-2.953e-05	-0.00012579	-0.00085911
0.35229	2718.25585	3e-08	5.4e-07	2.8e-07	1.7e-07	-0.0	2.95e-06	1.5e-06	1e-08	299.2508131	300.06342801	299.24507866	-2.953e-05	-0.00012579	-0.00085911
0.35235	2718.57315	3e-08	5.4e-07	2.8e-07	1.7e-07	-0.0	2.95e-06	1.5e-06	1e-08	299.24984126	300.06198266	299.24409027	-3.023e-05	-0.00012553	-0.00085633
0.3524	2718.89042	3e-08	5.4e-07	2.8e-07	1.7e-07	-0.0	2.95e-06	1.5e-06	1e-08	299.24884652	300.06054025	299.24310638	-3.044e-05	-0.00012545	-0.00085549
0.35246	2719.20765	3e-08	5.4e-07	2.8e-07	1.7e-07	-0.0	2.95e-06	1.5e-06	1e-08	299.24784485	300.05909873	299.24212387	-3.044e-05	-0.00012545	-0.00085549
0.36252	2776.56665	3e-08	5.4e-07	2.8e-07	1.7e-07	-0.0	2.95e-06	1.5e-06	1e-08	299.08180847	299.80884766	299.0767741	-2.895e-05	-0.00011234	-0.00072676
0.36258	2776.87627	3e-08	5.4e-07	2.8e-07	1.7e-07	-0.0	2.95e-06	1.5e-06	1e-08	299.08085541	299.80755606	299.07595188	-2.648e-05	-0.00011232	-0.00072649
0.36263	2777.18585	3e-08	5.4e-07	2.8e-07	1.7e-07	-0.0	2.95e-06	1.5e-06	1e-08	299.07998379	299.80626471	299.07512652	-2.038e-05	-0.00011226	-0.00072583
0.36269	2777.49538	3e-08	5.4e-07	2.8e-07	1.7e-07	-0.0	2.95e-06	1.5e-06	1e-08	299.0793128	299.804974	299.07429346	-2.651e-05	-0.00011215	-0.00072503
0.36274	2777.80488	3e-08	5.4e-07	2.8e-07	1.7e-07	-0.0	2.95e-06	1.5e-06	1e-08	299.07844009	299.80368451	299.07346997	-2.524e-05	-0.00011206	-0.00072417
0.3628	2778.11433	3e-08	5.4e-07	2.8e-07	1.7e-07	-0.0	2.95e-06	1.5e-06	1e-08	299.07760909	299.80239607	299.07264578	-2.044e-05	-0.00011193	-0.0007229
0.36285	2778.42374	3e-08	5.4e-07	2.8e-07	1.7e-07	-0.0	2.95e-06	1.5e-06	1e-08	299.07693632	299.8011091	299.07181646	-2.044e-05	-0.00011193	-0.0007229
0.36291	2778.73311	3e-08	5.4e-07	2.8e-07	1.7e-07	-0.0	2.95e-06	1.5e-06	1e-08	299.07626356	299.79982213	299.07098713	-2.328e-05	-0.00011191	-0.00072275
0.36296	2779.04243	3e-08	5.4e-07	2.8e-07	1.7e-07	-0.0	2.95e-06	1.5e-06	1e-08	299.0754973	299.79853544	299.07016197	-2.807e-05	-0.00011183	-0.00072213
0.36302	2779.35172	3e-08	5.4e-07	2.8e-07	1.7e-07	-0.0	2.95e-06	1.5e-06	1e-08	299.0745734	299.79724972	299.06934429	-2.616e-05	-0.00011165	-0.00072051
0.36307	2779.66096	3e-08	5.4e-07	2.8e-07	1.7e-07	-0.0	2.95e-06	1.5e-06	1e-08	299.0737123	299.79596599	299.06852595	-2.624e-05	-0.0001116	-0.00072005
0.36313	2779.97016	3e-08	5.4e-07	2.8e-07	1.7e-07	-0.0	2.95e-06	1.5e-06	1e-08	299.07284839	299.79468286	299.0677083	-2.624e-05	-0.0001116	-0.00072005
0.36318	2780.27932	3e-08	5.4e-07	2.8e-07	1.7e-07	-0.0	2.95e-06	1.5e-06	1e-08	299.07198448	299.79339972	299.06689066	-2.408e-05	-0.00011135	-0.00071778
0.36324	2780.58844	3e-08	5.4e-07	2.8e-07	1.7e-07	-0.0	2.95e-06	1.5e-06	1e-08	299.0711917	299.79211943	299.06607282	-2.383e-05	-0.00011132	-0.00071751
0.36329	2780.89751	3e-08	5.4e-07	2.8e-07	1.7e-07	-0.0	2.95e-06	1.5e-06	1e-08	299.07040725	299.79083946	299.06525496	-2.383e-05	-0.00011132	-0.00071751
0.36335	2781.20655	3e-08	5.4e-07	2.8e-07	1.7e-07	-0.0	2.95e-06	1.5e-06	1e-08	299.06962279	299.7895595	299.0644371	-2.383e-05	-0.00011132	-0.00071751
0.3634	2781.51554	3e-08	5.4e-07	2.8e-07	1.7e-07	-0.0	2.95e-06	1.5e-06	1e-08	299.06883834	299.78827954	299.06361924	-2.855e-05	-0.00011104	-0.00071514
0.36346	2781.82449	3e-08	5.4e-07	2.8e-07	1.7e-07	-0.0	2.95e-06	1.5e-06	1e-08	299.06789843	299.7870028	299.06281095	-2.889e-05	-0.00011102	-0.00071497
0.37352	2837.65096	3e-08	5.4e-07	2.8e-07	1.7e-07	-0.0	2.95e-06	1.5e-06	1e-08	298.93018799	299.566725	298.92575607	-2.275e-05	-9.827e-05	-0.00060866
0.37358	2837.9521	3e-08	5.4e-07	2.8e-07	1.7e-07	-0.0	2.95e-06	1.5e-06	1e-08	298.92943902	299.56559448	298.92507124	-1.906e-05	-9.822e-05	-0.00060816
0.37363	2838.25321	3e-08	5.4e-07	2.8e-07	1.7e-07	-0.0	2.95e-06	1.5e-06	1e-08	298.92881154	299.56446455	298.92438185	-2.408e-05	-9.799e-05	-0.00060642
0.37369	2838.55426	3e-08	5.4e-07	2.8e-07	1.7e-07	-0.0	2.95e-06	1.5e-06	1e-08	298.92801852	299.56333734	298.92370163	-2.451e-05	-9.797e-05	-0.00060627
0.37374	2838.85528	3e-08	5.4e-07	2.8e-07	1.7e-07	-0.0	2.95e-06	1.5e-06	1e-08	298.92721148	299.56221036	298.92302219	-2.451e-05	-9.797e-05	-0.00060627
0.3738	2839.15625	3e-08	5.4e-07	2.8e-07	1.7e-07	-0.0	2.95e-06	1.5e-06	1e-08	298.92640443	299.56108337	298.92234276	-2.044e-05	-9.794e-05	-0.00060596
0.37385	2839.45718	3e-08	5.4e-07	2.8e-07	1.7e-07	-0.0	2.95e-06	1.5e-06	1e-08	298.92573125	299.55995671	298.92165801	-1.577e-05	-9.789e-05	-0.00060551
0.37391	2839.75807	3e-08	5.4e-07	2.8e-07	1.7e-07	-0.0	2.95e-06	1.5e-06	1e-08	298.92521193	299.55883055	298.92096726	-2.3e-05	-9.778e-05	-0.0006048
0.37396	2840.05891	3e-08	5.4e-07	2.8e-07	1.7e-07	-0.0	2.95e-06	1.5e-06	1e-08	298.92445474	299.55770567	298.9202875	-1.854e-05	-9.766e-05	-0.00060374
0.37402	2840.35971	3e-08	5.4e-07	2.8e-07	1.7e-07	-0.0	2.95e-06	1.5e-06	1e-08	298.92384436	299.5565822	298.9196028	-1.649e-05	-9.76e-05	-0.00060325
0.37407	2840.66047	3e-08	5.4e-07	2.8e-07	1.7e-07	-0.0	2.95e-06	1.5e-06	1e-08	298.92330128	299.55545937	298.91891583	-1.649e-05	-9.76e-05	-0.00060325
0.37413	2840.96119	3e-08	5.4e-07	2.8e-07	1.7e-07	-0.0	2.95e-06	1.5e-06	1e-08	298.9227582	299.55433654	298.91822887	-2.338e-05	-9.752e-05	-0.00060276
0.37418	2841.26186	3e-08	5.4e-07	2.8e-07	1.7e-07	-0.0	2.95e-06	1.5e-06	1e-08	298.92198832	299.55321466	298.91755214	-2.183e-05	-9.746e-05	-0.00060225
0.37424	2841.56249	3e-08	5.4e-07	2.8e-07	1.7e-07	-0.0	2.95e-06	1.5e-06	1e-08	298.92126961	299.55209349	298.91687387	-2.127e-05	-9.734e-05	-0.00060129
0.37429	2841.86307	3e-08	5.4e-07	2.8e-07	1.7e-07	-0.0	2.95e-06	1.5e-06	1e-08	298.92056936	299.55097371	298.916196	-2.354e-05	-9.722e-05	-0.00060039
0.37435	2842.16361	3e-08	5.4e-07	2.8e-07	1.7e-07	-0.0	2.95e-06	1.5e-06	1e-08	298.91979413	299.54985532	298.9155224	-2.354e-05	-9.722e-05	-0.00060039
0.3744	2842.46411	3e-08	5.4e-07	2.8e-07	1.7e-07	-0.0	2.95e-06	1.5e-06	1e-08	298.91901889	299.54873693	298.91484881	-2.076e-05	-9.718e-05	-0.00060006
0.37446	2842.76457	3e-08	5.4e-07	2.8e-07	1.7e-07	-0.0	2.95e-06	1.5e-06	1e-08	298.91833524	299.54761893	298.91417173	-1.713e-05	-9.714e-05	-0.00059963
0.38452	2897.01758	3e-08	5.4e-07	2.8e-07	1.7e-07	-0.0	2.95e-06	1.5e-06	1e-08	298.8038437	299.35594635	298.80018719	-1.818e-05	-8.51e-05	-0.00051007
0.38458	2897.31002	3e-08	5.4e-07	2.8e-07	1.7e-07	-0.0	2.95e-06	1.5e-06	1e-08	298.80324486	299.35496692	298.7996159	-1.685e-05	-8.499e-05	-0.00050929
0.38463	2897.60241	3e-08	5.4e-07	2.8e-07	1.7e-07	-0.0	2.95e-06	1.5e-06	1e-08	298.80268995	299.35398872	298.79904368	-1.389e-05	-8.489e-05	-0.00050848
0.38469	2897.89476	3e-08	5.4e-07	2.8e-07	1.7e-07	-0.0	2.95e-06	1.5e-06	1e-08	298.80223249	299.3530117	298.7984683	-1.389e-05	-8.489e-05	-0.00050848
0.38474	2898.18707	3e-08	5.4e-07	2.8e-07	1.7e-07	-0.0	2.95e-06	1.5e-06	1e-08	298.80177502	299.35203469	298.79789292	-1.512e-05	-8.487e-05	-0.00050839
0.3848	2898.47933	3e-08	5.4e-07	2.8e-07	1.7e-07	-0.0	2.95e-06	1.5e-06	1e-08	298.80127714	299.35105787	298.79731936	-2.235e-05	-8.478e-05	-0.00050786
0.38485	2898.77155	3e-08	5.4e-07	2.8e-07	1.7e-07	-0.0	2.95e-06	1.5e-06	1e-08	298.8005411	299.35008214	298.79675657	-1.688e-05	-8.473e-05	-0.00050739
0.38491	2899.06372	3e-08	5.4e-07	2.8e-07	1.7e-07	-0.0	2.95e-06	1.5e-06	1e-08	298.7999852	299.34910699	298.79618669	-1.8e-05	-8.462e-05	-0.00050666
0.38496	2899.35585	3e-08	5.4e-07	2.8e-07	1.7e-07	-0.0	2.95e-06	1.5e-06	1e-08	298.79939244	299.34813306	298.79561926	-2.11e-05	-8.45e-05	-0.00050589
0.38502	2899.64793	3e-08	5.4e-07	2.8e-07	1.7e-07	-0.0	2.95e-06	1.5e-06	1e-08	298.79869743	299.34716046	298.79505711	-2.11e-05	-8.45e-05	-0.00050589
0.38507	2899.93997	3e-08	5.4e-07	2.8e-07	1.7e-07	-0.0	2.95e-06	1.5e-06	1e-08	298.79800242	299.34618787	298.79449495	-1.787e-05	-8.448e-05	-0.00050568
0.38513	2900.23197	3e-08	5.4e-07	2.8e-07	1.7e-07	-0.0	2.95e-06	1.5e-06	1e-08	298.79741378	299.3452155	298.79392852	-1.34e-05	-8.444e-05	-0.00050529
0.38518	2900.52392	3e-08	5.4e-07	2.8e-07	1.7e-07	-0.0	2.95e-06	1.5e-06	1e-08	298.79697249	299.34424363	298.79335631	-1.892e-05	-8.435e-05	-0.00050477
0.38524	2900.81583	3e-08	5.4e-07	2.8e-07	1.7e-07	-0.0	2.95e-06	1.5e-06	1e-08	298.79634936	299.34327278	298.79279245	-1.474e-05	-8.42e-05	-0.00050361
0.38529	2901.10769	3e-08	5.4e-07	2.8e-07	1.7e-07	-0.0	2.95e-06	1.5e-06	1e-08	298.79586396	299.34230366	298.79222413	-1.394e-05	-8.417e-05	-0.00050339
0.38535	2901.39951	3e-08	5.4e-07	2.8e-07	1.7e-07	-0.0	2.95e-06	1.5e-06	1e-08	298.79540499	299.34133487	298.79165496	-1.394e-05	-8.417e-05	-0.00050339
0.3854	2901.69129	3e-08	5.4e-07	2.8e-07	1.7e-07	-0.0	2.95e-06	1.5e-06	1e-08	298.79494601	299.34036607	298.79108578	-1.928e-05	-8.409e-05	-0.00050295
0.38546	2901.98302	3e-08	5.4e-07	2.8e-07	1.7e-07	-0.0	2.95e-06	1.5e-06	1e-08	298.7943111	299.33939818	298.79052462	-1.933e-05	-8.404e-05	-0.00050257
0.39552	2954.61853	3e-08	5.4e-07	2.8e-07	1.7e-07	-0.0	2.95e-06	1.5e-06	1e-08	298.69853744	299.17397554	298.69547794	-1.151e-05	-7.31e-05	-0.00042732
0.39558	2954.90202	3e-08	5.4e-07	2.8e-07	1.7e-07	-0.0	2.95e-06	1.5e-06	1e-08	298.69815843	299.17313388	298.69499663	-1.151e-05	-7.31e-05	-0.00042732
0.39563	2955.18545	3e-08	5.4e-07	2.8e-07	1.7e-07	-0.0	2.95e-06	1.5e-06	1e-08	298.69777942	299.17229222	298.69451531	-1.202e-05	-7.309e-05	-0.00042728
0.39569	2955.46885	3e-08	5.4e-07	2.8e-07	1.7e-07	-0.0	2.95e-06	1.5e-06	1e-08	298.69738355	299.17145064	298.69403477	-1.841e-05	-7.3e-05	-0.00042677
0.39574	2955.75219	3e-08	5.4e-07	2.8e-07	1.7e-07	-0.0	2.95e-06	1.5e-06	1e-08	298.69677696	299.17061016	298.69356379	-1.463e-05	-7.296e-05	-0.00042644
0.3958	2956.0355	3e-08	5.4e-07	2.8e-07	1.7e-07	-0.0	2.95e-06	1.5e-06	1e-08	298.69629487	299.16977013	298.69308791	-1.392e-05	-7.289e-05	-0.00042596
0.39585	2956.31875	3e-08	5.4e-07	2.8e-07	1.7e-07	-0.0	2.95e-06	1.5e-06	1e-08	298.69583625	299.16893091	298.69261162	-1.808e-05	-7.272e-05	-0.00042497
0.39591	2956.60196	3e-08	5.4e-07	2.8e-07	1.7e-07	-0.0	2.95e-06	1.5e-06	1e-08	298.69524076	299.16809353	298.69214232	-1.808e-05	-7.272e-05	-0.00042497
0.39596	2956.88513	3e-08	5.4e-07	2.8e-07	1.7e-07	-0.0	2.95e-06	1.5e-06	1e-08	298.69464527	299.16725616	298.69167303	-1.808e-05	-7.272e-05	-0.00042497
0.39602	2957.16825	3e-08	5.4e-07	2.8e-07	1.7e-07	-0.0	2.95e-06	1.5e-06	1e-08	298.69404977	299.16641878	298.69120373	-1.087e-05	-7.269e-05	-0.00042458
0.39607	2957.45132	3e-08	5.4e-07	2.8e-07	1.7e-07	-0.0	2.95e-06	1.5e-06	1e-08	298.69369183	299.16558185	298.6907248	-1.238e-05	-7.263e-05	-0.00042425
0.39613	2957.73435	3e-08	5.4e-07	2.8e-07	1.7e-07	-0.0	2.95e-06	1.5e-06	1e-08	298.69328394	299.16474552	298.69024838	-1.596e-05	-7.257e-05	-0.00042387
0.39618	2958.01733	3e-08	5.4e-07	2.8e-07	1.7e-07	-0.0	2.95e-06	1.5e-06	1e-08	298.69275805	299.16390997	298.68977743	-1.043e-05	-7.243e-05	-0.00042286
0.39624	2958.30027	3e-08	5.4e-07	2.8e-07	1.7e-07	-0.0	2.95e-06	1.5e-06	1e-08	298.69241458	299.16307599	298.68929993	-1.043e-05	-7.243e-05	-0.00042286
0.39629	2958.58316	3e-08	5.4e-07	2.8e-07	1.7e-07	-0.0	2.95e-06	1.5e-06	1e-08	298.69207111	299.16224201	298.68882243	-1.108e-05	-7.242e-05	-0.00042282
0.39635	2958.86601	3e-08	5.4e-07	2.8e-07	1.7e-07	-0.0	2.95e-06	1.5e-06	1e-08	298.691706	299.16140812	298.68834589	-1.893e-05	-7.233e-05	-0.00042239
0.3964	2959.14881	3e-08	5.4e-07	2.8e-07	1.7e-07	-0.0	2.95e-06	1.5e-06	1e-08	298.69108235	299.16057524	298.68788087	-1.379e-05	-7.229e-05	-0.00042201
0.39646	2959.43157	3e-08	5.4e-07	2.8e-07	1.7e-07	-0.0	2.95e-06	1.5e-06	1e-08	298.69062804	299.15974283	298.68740909	-1.573e-05	-7.217e-05	-0.00042121
0.40652	3010.40209	3e-08	5.4e-07	2.8e-07	1.7e-07	-0.0	2.95e-06	1.5e-06	1e-08	298.61057402	299.01785626	298.60799277	-1.104e-05	-6.259e-05	-0.00035916
0.40657	3010.67635	3e-08	5.4e-07	2.8e-07	1.7e-07	-0.0	2.95e-06	1.5e-06	1e-08	298.61021033	299.01713535	298.60759176	-9.77e-06	-6.256e-05	-0.00035895
0.40663	3010.95056	3e-08	5.4e-07	2.8e-07	1.7e-07	-0.0	2.95e-06	1.5e-06	1e-08	298.60988849	299.01641479	298.60718923	-1.212e-05	-6.251e-05	-0.00035871
0.40668	3011.22473	3e-08	5.4e-07	2.8e-07	1.7e-07	-0.0	2.95e-06	1.5e-06	1e-08	298.6094892	299.01569473	298.60679028	-1.304e-05	-6.247e-05	-0.00035842
0.40674	3011.49885	3e-08	5.4e-07	2.8e-07	1.7e-07	-0.0	2.95e-06	1.5e-06	1e-08	298.60905968	299.01497524	298.60639295	-1.117e-05	-6.242e-05	-0.00035811
0.40679	3011.77292	3e-08	5.4e-07	2.8e-07	1.7e-07	-0.0	2.95e-06	1.5e-06	1e-08	298.60869162	299.01425625	298.60599338	-1.42e-05	-6.219e-05	-0.00035668
0.40685	3012.04694	3e-08	5.4e-07	2.8e-07	1.7e-07	-0.0	2.95e-06	1.5e-06	1e-08	298.6082238	299.01353996	298.60559974	-1.42e-05	-6.219e-05	-0.00035668
0.4069	3012.32092	3e-08	5.4e-07	2.8e-07	1.7e-07	-0.0	2.95e-06	1.5e-06	1e-08	298.60775598	299.01282367	298.6052061	-1.42e-05	-6.219e-05	-0.00035668
0.40696	3012.59485	3e-08	5.4e-07	2.8e-07	1.7e-07	-0.0	2.95e-06	1.5e-06	1e-08	298.60728816	299.01210738	298.60481246	-1.42e-05	-6.219e-05	-0.00035668
0.40701	3012.86874	3e-08	5.4e-07	2.8e-07	1.7e-07	-0.0	2.95e-06	1.5e-06	1e-08	298.60682034	299.01139109	298.60441882	-1.169e-05	-6.216e-05	-0.00035646
0.40707	3013.14257	3e-08	5.4e-07	2.8e-07	1.7e-07	-0.0	2.95e-06	1.5e-06	1e-08	298.60643537	299.01067512	298.60402192	-7.07e-06	-6.211e-05	-0.00035606
0.40712	3013.41636	3e-08	5.4e-07	2.8e-07	1.7e-07	-0.0	2.95e-06	1.5e-06	1e-08	298.60620244	299.00995973	298.60361903	-9.75e-06	-6.207e-05	-0.00035587
0.40718	3013.69011	3e-08	5.4e-07	2.8e-07	1.7e-07	-0.0	2.95e-06	1.5e-06	1e-08	298.6058812	299.00924477	298.60322011	-1.637e-05	-6.198e-05	-0.00035539
0.40723	3013.9638	3e-08	5.4e-07	2.8e-07	1.7e-07	-0.0	2.95e-06	1.5e-06	1e-08	298.60534191	299.00853089	298.60283103	-1.447e-05	-6.197e-05	-0.00035534
0.40729	3014.23745	3e-08	5.4e-07	2.8e-07	1.7e-07	-0.0	2.95e-06	1.5e-06	1e-08	298.6048652	299.00781704	298.60243935	-9.45e-06	-6.194e-05	-0.00035506
0.40734	3014.51106	3e-08	5.4e-07	2.8e-07	1.7e-07	-0.0	2.95e-06	1.5e-06	1e-08	298.60455373	299.00710355	298.60204098	-1.123e-05	-6.182e-05	-0.00035432
0.4074	3014.78461	3e-08	5.4e-07	2.8e-07	1.7e-07	-0.0	2.95e-06	1.5e-06	1e-08	298.60418372	299.00639147	298.60164597	-1.091e-05	-6.176e-05	-0.00035392
0.40745	3015.05812	3e-08	5.4e-07	2.8e-07	1.7e-07	-0.0	2.95e-06	1.5e-06	1e-08	298.6038243	299.00568011	298.60125099	-1.091e-05	-6.176e-05	-0.00035392
0.41752	3064.31213	3e-08	5.4e-07	2.8e-07	1.7e-07	-0.0	2.95e-06	1.5e-06	1e-08	298.5372631	298.88451714	298.53476149	-1.195e-05	-5.329e-05	-0.00030151
0.41757	3064.57687	3e-08	5.4e-07	2.8e-07	1.7e-07	-0.0	2.95e-06	1.5e-06	1e-08	298.53686932	298.88390309	298.53442968	-1.195e-05	-5.329e-05	-0.00030151
0.41763	3064.84157	3e-08	5.4e-07	2.8e-07	1.7e-07	-0.0	2.95e-06	1.5e-06	1e-08	298.53647553	298.88328905	298.53409788	-1.086e-05	-5.325e-05	-0.00030125
0.41768	3065.10621	3e-08	5.4e-07	2.8e-07	1.7e-07	-0.0	2.95e-06	1.5e-06	1e-08	298.53611754	298.88267546	298.53376486	-9.19e-06	-5.319e-05	-0.00030084
0.41774	3065.37081	3e-08	5.4e-07	2.8e-07	1.7e-07	-0.0	2.95e-06	1.5e-06	1e-08	298.53581478	298.88206258	298.53342997	-9.19e-06	-5.319e-05	-0.00030084
0.41779	3065.63536	3e-08	5.4e-07	2.8e-07	1.7e-07	-0.0	2.95e-06	1.5e-06	1e-08	298.53551202	298.8814497	298.53309507	-1.211e-05	-5.309e-05	-0.00030028
0.41785	3065.89986	3e-08	5.4e-07	2.8e-07	1.7e-07	-0.0	2.95e-06	1.5e-06	1e-08	298.53511303	298.88083798	298.53276493	-1.27e-05	-5.307e-05	-0.00030016
0.4179	3066.16431	3e-08	5.4e-07	2.8e-07	1.7e-07	-0.0	2.95e-06	1.5e-06	1e-08	298.53469464	298.8802265	298.53243575	-1.141e-05	-5.306e-05	-0.00030006
0.41796	3066.42872	3e-08	5.4e-07	2.8e-07	1.7e-07	-0.0	2.95e-06	1.5e-06	1e-08	298.53431858	298.87961516	298.53210488	-7.96e-06	-5.302e-05	-0.0002998
0.41801	3066.69307	3e-08	5.4e-07	2.8e-07	1.7e-07	-0.0	2.95e-06	1.5e-06	1e-08	298.53405621	298.87900422	298.5317695	-1.097e-05	-5.296e-05	-0.00029948
0.41807	3066.95738	3e-08	5.4e-07	2.8e-07	1.7e-07	-0.0	2.95e-06	1.5e-06	1e-08	298.53369477	298.87839398	298.5314387	-1.012e-05	-5.289e-05	-0.00029902
0.41812	3067.22164	3e-08	5.4e-07	2.8e-07	1.7e-07	-0.0	2.95e-06	1.5e-06	1e-08	298.53336131	298.87778457	298.53110725	-7.14e-06	-5.278e-05	-0.00029829
0.41818	3067.48585	3e-08	5.4e-07	2.8e-07	1.7e-07	-0.0	2.95e-06	1.5e-06	1e-08	298.5331261	298.87717645	298.53077248	-7.14e-06	-5.278e-05	-0.00029829
0.41823	3067.75001	3e-08	5.4e-07	2.8e-07	1.7e-07	-0.0	2.95e-06	1.5e-06	1e-08	298.5328909	298.87656833	298.53043771	-7.14e-06	-5.278e-05	-0.00029829
0.41829	3068.01412	3e-08	5.4e-07	2.8e-07	1.7e-07	-0.0	2.95e-06	1.5e-06	1e-08	298.53265569	298.8759602	298.53010294	-7.34e-06	-5.278e-05	-0.00029828
0.41834	3068.27819	3e-08	5.4e-07	2.8e-07	1.7e-07	-0.0	2.95e-06	1.5e-06	1e-08	298.53241395	298.87535211	298.52976845	-1.614e-05	-5.268e-05	-0.00029784
0.4184	3068.5422	3e-08	5.4e-07	2.8e-07	1.7e-07	-0.0	2.95e-06	1.5e-06	1e-08	298.5318821	298.87474513	298.52944682	-1.28e-05	-5.266e-05	-0.00029769
0.41845	3068.80617	3e-08	5.4e-07	2.8e-07	1.7e-07	-0.0	2.95e-06	1.5e-06	1e-08	298.53146044	298.87413833	298.52912068	-6.86e-06	-5.264e-05	-0.00029744
0.42852	3116.28758	3e-08	5.4e-07	2.8e-07	1.7e-07	-0.0	2.95e-06	1.5e-06	1e-08	298.47529562	298.77101445	298.47341295	-7.12e-06	-4.531e-05	-0.0002535
0.42857	3116.54249	3e-08	5.4e-07	2.8e-07	1.7e-07	-0.0	2.95e-06	1.5e-06	1e-08	298.475061	298.77049225	298.47313057	-7.12e-06	-4.531e-05	-0.0002535
0.42863	3116.79735	3e-08	5.4e-07	2.8e-07	1.7e-07	-0.0	2.95e-06	1.5e-06	1e-08	298.47482638	298.76997005	298.47284819	-9.41e-06	-4.524e-05	-0.00025314
0.42868	3117.05215	3e-08	5.4e-07	2.8e-07	1.7e-07	-0.0	2.95e-06	1.5e-06	1e-08	298.4745164	298.76944862	298.47256943	-1.038e-05	-4.522e-05	-0.00025299
0.42874	3117.30691	3e-08	5.4e-07	2.8e-07	1.7e-07	-0.0	2.95e-06	1.5e-06	1e-08	298.47417446	298.76892752	298.4722922	-8.61e-06	-4.519e-05	-0.00025279
0.42879	3117.56162	3e-08	5.4e-07	2.8e-07	1.7e-07	-0.0	2.95e-06	1.5e-06	1e-08	298.47389084	298.76840675	298.47201274	-6.06e-06	-4.514e-05	-0.0002525
0.42885	3117.81627	3e-08	5.4e-07	2.8e-07	1.7e-07	-0.0	2.95e-06	1.5e-06	1e-08	298.47369111	298.76788647	298.47173004	-6.62e-06	-4.514e-05	-0.00025247
0.4289	3118.07088	3e-08	5.4e-07	2.8e-07	1.7e-07	-0.0	2.95e-06	1.5e-06	1e-08	298.47347299	298.76736627	298.47144817	-1.08e-05	-4.508e-05	-0.00025221
0.42896	3118.32544	3e-08	5.4e-07	2.8e-07	1.7e-07	-0.0	2.95e-06	1.5e-06	1e-08	298.4731172	298.76684669	298.47117244	-7.99e-06	-4.505e-05	-0.00025198
0.42901	3118.57994	3e-08	5.4e-07	2.8e-07	1.7e-07	-0.0	2.95e-06	1.5e-06	1e-08	298.47285382	298.76632747	298.47089305	-9.36e-06	-4.494e-05	-0.00025137
0.42907	3118.8344	3e-08	5.4e-07	2.8e-07	1.7e-07	-0.0	2.95e-06	1.5e-06	1e-08	298.47254533	298.7658095	298.4706163	-1.049e-05	-4.488e-05	-0.000251
0.42912	3119.08881	3e-08	5.4e-07	2.8e-07	1.7e-07	-0.0	2.95e-06	1.5e-06	1e-08	298.47219957	298.76529226	298.47034156	-1.049e-05	-4.488e-05	-0.000251
0.42918	3119.34316	3e-08	5.4e-07	2.8e-07	1.7e-07	-0.0	2.95e-06	1.5e-06	1e-08	298.4718538	298.76477503	298.47006682	-1.049e-05	-4.488e-05	-0.000251
0.42923	3119.59747	3e-08	5.4e-07	2.8e-07	1.7e-07	-0.0	2.95e-06	1.5e-06	1e-08	298.47150803	298.7642578	298.46979207	-8.45e-06	-4.486e-05	-0.00025086
0.42929	3119.85172	3e-08	5.4e-07	2.8e-07	1.7e-07	-0.0	2.95e-06	1.5e-06	1e-08	298.47122942	298.76374077	298.46951464	-4.33e-06	-4.483e-05	-0.00025059
0.42934	3120.10593	3e-08	5.4e-07	2.8e-07	1.7e-07	-0.0	2.95e-06	1.5e-06	1e-08	298.47108666	298.76322416	298.46923175	-6.79e-06	-4.479e-05	-0.00025044
0.4294	3120.36008	3e-08	5.4e-07	2.8e-07	1.7e-07	-0.0	2.95e-06	1.5e-06	1e-08	298.47086306	298.76270791	298.46895248	-1.187e-05	-4.473e-05	-0.00025013
0.42945	3120.61419	3e-08	5.4e-07	2.8e-07	1.7e-07	-0.0	2.95e-06	1.5e-06	1e-08	298.47047188	298.76219242	298.46868069	-9.73e-06	-4.472e-05	-0.00025007
0.43952	3166.26156	3e-08	5.4e-07	2.8e-07	1.7e-07	-0.0	2.95e-06	1.5e-06	1e-08	298.42365376	298.67464007	298.42193328	-9.52e-06	-3.845e-05	-0.00021338
0.43957	3166.50628	3e-08	5.4e-07	2.8e-07	1.7e-07	-0.0	2.95e-06	1.5e-06	1e-08	298.42333992	298.67419681	298.42170099	-5.66e-06	-3.841e-05	-0.00021305
0.43963	3166.75095	3e-08	5.4e-07	2.8e-07	1.7e-07	-0.0	2.95e-06	1.5e-06	1e-08	298.42315345	298.67375407	298.42146366	-5.81e-06	-3.84e-05	-0.00021301
0.43968	3166.99557	3e-08	5.4e-07	2.8e-07	1.7e-07	-0.0	2.95e-06	1.5e-06	1e-08	298.42296181	298.67331142	298.4212266	-9.39e-06	-3.833e-05	-0.00021268
0.43974	3167.24013	3e-08	5.4e-07	2.8e-07	1.7e-07	-0.0	2.95e-06	1.5e-06	1e-08	298.42265241	298.67286954	298.42099493	-8.7e-06	-3.833e-05	-0.00021264
0.43979	3167.48465	3e-08	5.4e-07	2.8e-07	1.7e-07	-0.0	2.95e-06	1.5e-06	1e-08	298.42236568	298.67242772	298.42076234	-5.75e-06	-3.831e-05	-0.00021247
0.43985	3167.72911	3e-08	5.4e-07	2.8e-07	1.7e-07	-0.0	2.95e-06	1.5e-06	1e-08	298.42217634	298.67198614	298.42052581	-7.92e-06	-3.826e-05	-0.00021225
0.4399	3167.97352	3e-08	5.4e-07	2.8e-07	1.7e-07	-0.0	2.95e-06	1.5e-06	1e-08	298.42191541	298.67154507	298.42029259	-6e-06	-3.814e-05	-0.00021151
0.43996	3168.21787	3e-08	5.4e-07	2.8e-07	1.7e-07	-0.0	2.95e-06	1.5e-06	1e-08	298.42171754	298.67110541	298.42005754	-5.5e-06	-3.811e-05	-0.00021132
0.44001	3168.46218	3e-08	5.4e-07	2.8e-07	1.7e-07	-0.0	2.95e-06	1.5e-06	1e-08	298.42153641	298.67066612	298.419822	-5.5e-06	-3.811e-05	-0.00021132
0.44007	3168.70643	3e-08	5.4e-07	2.8e-07	1.7e-07	-0.0	2.95e-06	1.5e-06	1e-08	298.42135527	298.67022682	298.41958646	-5.5e-06	-3.811e-05	-0.00021132
0.44012	3168.95063	3e-08	5.4e-07	2.8e-07	1.7e-07	-0.0	2.95e-06	1.5e-06	1e-08	298.42117414	298.66978752	298.41935092	-5.5e-06	-3.811e-05	-0.00021132
0.44018	3169.19478	3e-08	5.4e-07	2.8e-07	1.7e-07	-0.0	2.95e-06	1.5e-06	1e-08	298.420993	298.66934823	298.41911538	-9.68e-06	-3.804e-05	-0.00021101
0.44023	3169.43888	3e-08	5.4e-07	2.8e-07	1.7e-07	-0.0	2.95e-06	1.5e-06	1e-08	298.42067405	298.66890968	298.41888606	-1.126e-05	-3.802e-05	-0.00021089
0.44029	3169.68293	3e-08	5.4e-07	2.8e-07	1.7e-07	-0.0	2.95e-06	1.5e-06	1e-08	298.42030307	298.66847142	298.41865908	-7.47e-06	-3.8e-05	-0.00021071
0.44034	3169.92692	3e-08	5.4e-07	2.8e-07	1.7e-07	-0.0	2.95e-06	1.5e-06	1e-08	298.42005696	298.66803339	298.41842701	-3.08e-06	-3.797e-05	-0.00021051
0.4404	3170.17086	3e-08	5.4e-07	2.8e-07	1.7e-07	-0.0	2.95e-06	1.5e-06	1e-08	298.41995556	298.66759564	298.41818903	-4.69e-06	-3.796e-05	-0.00021047
0.44045	3170.41475	3e-08	5.4e-07	2.8e-07	1.7e-07	-0.0	2.95e-06	1.5e-06	1e-08	298.41980109	298.66715802	298.41795335	-9.94e-06	-3.791e-05	-0.00021027
0.45051	3214.16033	3e-08	5.4e-07	2.8e-07	1.7e-07	-0.0	2.95e-06	1.5e-06	1e-08	298.37977416	298.59296658	298.37873573	-1.57e-06	-3.258e-05	-0.00017949
0.45057	3214.39448	3e-08	5.4e-07	2.8e-07	1.7e-07	-0.0	2.95e-06	1.5e-06	1e-08	298.37972232	298.59259099	298.37853162	-6.68e-06	-3.253e-05	-0.00017932
0.45062	3214.62857	3e-08	5.4e-07	2.8e-07	1.7e-07	-0.0	2.95e-06	1.5e-06	1e-08	298.37950204	298.59221589	298.37833486	-3e-06	-3.247e-05	-0.00017888
0.45068	3214.86261	3e-08	5.4e-07	2.8e-07	1.7e-07	-0.0	2.95e-06	1.5e-06	1e-08	298.37940329	298.59184157	298.37813345	-2.98e-06	-3.247e-05	-0.00017887
0.45073	3215.0966	3e-08	5.4e-07	2.8e-07	1.7e-07	-0.0	2.95e-06	1.5e-06	1e-08	298.37930516	298.59146726	298.37793202	-3.11e-06	-3.246e-05	-0.00017887
0.45079	3215.33053	3e-08	5.4e-07	2.8e-07	1.7e-07	-0.0	2.95e-06	1.5e-06	1e-08	298.37920271	298.59109297	298.37773077	-8.58e-06	-3.241e-05	-0.00017862
0.45084	3215.5644	3e-08	5.4e-07	2.8e-07	1.7e-07	-0.0	2.95e-06	1.5e-06	1e-08	298.37892003	298.59071934	298.37753747	-6.3e-06	-3.239e-05	-0.00017851
0.4509	3215.79823	3e-08	5.4e-07	2.8e-07	1.7e-07	-0.0	2.95e-06	1.5e-06	1e-08	298.37871253	298.59034587	298.37734111	-4.11e-06	-3.238e-05	-0.0001784
0.45095	3216.03199	3e-08	5.4e-07	2.8e-07	1.7e-07	-0.0	2.95e-06	1.5e-06	1e-08	298.3785769	298.58997254	298.37714181	-9.24e-06	-3.225e-05	-0.00017777
0.45101	3216.26571	3e-08	5.4e-07	2.8e-07	1.7e-07	-0.0	2.95e-06	1.5e-06	1e-08	298.3782725	298.58960066	298.37695042	-9.24e-06	-3.225e-05	-0.00017777
0.45106	3216.49937	3e-08	5.4e-07	2.8e-07	1.7e-07	-0.0	2.95e-06	1.5e-06	1e-08	298.37796793	298.58922878	298.37675904	-9.24e-06	-3.225e-05	-0.00017777
0.45112	3216.73298	3e-08	5.4e-07	2.8e-07	1.7e-07	-0.0	2.95e-06	1.5e-06	1e-08	298.37766336	298.58885689	298.37656766	-9.24e-06	-3.225e-05	-0.00017777
0.45117	3216.96653	3e-08	5.4e-07	2.8e-07	1.7e-07	-0.0	2.95e-06	1.5e-06	1e-08	298.37735879	298.58848501	298.37637627	-6.8e-07	-3.226e-05	-0.00017764
0.45123	3217.20003	3e-08	5.4e-07	2.8e-07	1.7e-07	-0.0	2.95e-06	1.5e-06	1e-08	298.37733629	298.58811311	298.37617305	-5.62e-06	-3.221e-05	-0.00017748
0.45128	3217.43347	3e-08	5.4e-07	2.8e-07	1.7e-07	-0.0	2.95e-06	1.5e-06	1e-08	298.37715091	298.58774171	298.37597694	-4.19e-06	-3.213e-05	-0.00017701
0.45134	3217.66686	3e-08	5.4e-07	2.8e-07	1.7e-07	-0.0	2.95e-06	1.5e-06	1e-08	298.3770129	298.58737121	298.37577936	-4.18e-06	-3.213e-05	-0.00017701
0.45139	3217.9002	3e-08	5.4e-07	2.8e-07	1.7e-07	-0.0	2.95e-06	1.5e-06	1e-08	298.37687525	298.58700071	298.37558177	-4.18e-06	-3.213e-05	-0.00017701
0.45145	3218.13348	3e-08	5.4e-07	2.8e-07	1.7e-07	-0.0	2.95e-06	1.5e-06	1e-08	298.3767376	298.58663022	298.37538418	-6.93e-06	-3.207e-05	-0.00017669
0.46151	3259.90202	3e-08	5.4e-07	2.8e-07	1.7e-07	-0.0	2.95e-06	1.5e-06	1e-08	298.34347591	298.52384803	298.34242171	-3.14e-06	-2.754e-05	-0.00015097
0.46157	3260.12516	3e-08	5.4e-07	2.8e-07	1.7e-07	-0.0	2.95e-06	1.5e-06	1e-08	298.34337249	298.52353048	298.34225277	-7e-06	-2.75e-05	-0.00015084
0.46162	3260.34824	3e-08	5.4e-07	2.8e-07	1.7e-07	-0.0	2.95e-06	1.5e-06	1e-08	298.34314177	298.52321333	298.34208939	-2.19e-06	-2.745e-05	-0.00015047
0.46168	3260.57127	3e-08	5.4e-07	2.8e-07	1.7e-07	-0.0	2.95e-06	1.5e-06	1e-08	298.3430696	298.52289678	298.3419197	-1.26e-06	-2.744e-05	-0.0001504
0.46173	3260.79424	3e-08	5.4e-07	2.8e-07	1.7e-07	-0.0	2.95e-06	1.5e-06	1e-08	298.34302806	298.52258033	298.34174878	-1.26e-06	-2.744e-05	-0.0001504
0.46179	3261.01715	3e-08	5.4e-07	2.8e-07	1.7e-07	-0.0	2.95e-06	1.5e-06	1e-08	298.34298652	298.52226389	298.34157786	-4.75e-06	-2.742e-05	-0.00015033
0.46184	3261.24001	3e-08	5.4e-07	2.8e-07	1.7e-07	-0.0	2.95e-06	1.5e-06	1e-08	298.34282992	298.52194771	298.34141192	-9.52e-06	-2.738e-05	-0.0001502
0.4619	3261.46281	3e-08	5.4e-07	2.8e-07	1.7e-07	-0.0	2.95e-06	1.5e-06	1e-08	298.34251626	298.52163195	298.34125281	-3.58e-06	-2.737e-05	-0.00015006
0.46195	3261.68556	3e-08	5.4e-07	2.8e-07	1.7e-07	-0.0	2.95e-06	1.5e-06	1e-08	298.3423982	298.52131629	298.34108555	-7.15e-06	-2.731e-05	-0.00014974
0.46201	3261.90825	3e-08	5.4e-07	2.8e-07	1.7e-07	-0.0	2.95e-06	1.5e-06	1e-08	298.34216263	298.52100139	298.34092365	-8.21e-06	-2.729e-05	-0.00014964
0.46206	3262.13088	3e-08	5.4e-07	2.8e-07	1.7e-07	-0.0	2.95e-06	1.5e-06	1e-08	298.34189191	298.52068673	298.34076335	-8.21e-06	-2.729e-05	-0.00014964
0.46212	3262.35346	3e-08	5.4e-07	2.8e-07	1.7e-07	-0.0	2.95e-06	1.5e-06	1e-08	298.3416212	298.52037206	298.34060305	-3.74e-06	-2.728e-05	-0.00014954
0.46217	3262.57598	3e-08	5.4e-07	2.8e-07	1.7e-07	-0.0	2.95e-06	1.5e-06	1e-08	298.34149778	298.52005748	298.34043662	-2.92e-06	-2.726e-05	-0.00014943
0.46223	3262.79844	3e-08	5.4e-07	2.8e-07	1.7e-07	-0.0	2.95e-06	1.5e-06	1e-08	298.34140147	298.51974308	298.34026916	-6.54e-06	-2.723e-05	-0.00014929
0.46228	3263.02085	3e-08	5.4e-07	2.8e-07	1.7e-07	-0.0	2.95e-06	1.5e-06	1e-08	298.34118606	298.51942908	298.34010692	-2.53e-06	-2.717e-05	-0.00014888
0.46234	3263.2432	3e-08	5.4e-07	2.8e-07	1.7e-07	-0.0	2.95e-06	1.5e-06	1e-08	298.34110277	298.5191158	298.33993953	-2.08e-06	-2.716e-05	-0.00014884
0.46239	3263.4655	3e-08	5.4e-07	2.8e-07	1.7e-07	-0.0	2.95e-06	1.5e-06	1e-08	298.34103411	298.51880258	298.33977157	-2.08e-06	-2.716e-05	-0.00014884
0.46245	3263.68773	3e-08	5.4e-07	2.8e-07	1.7e-07	-0.0	2.95e-06	1.5e-06	1e-08	298.34096546	298.51848937	298.33960362	-4.24e-06	-2.714e-05	-0.00014877
0.47251	3303.39494	3e-08	5.4e-07	2.8e-07	1.7e-07	-0.0	2.95e-06	1.5e-06	1e-08	298.31282618	298.46541218	298.31190216	-4.57e-06	-2.325e-05	-0.00012697
0.47257	3303.60659	3e-08	5.4e-07	2.8e-07	1.7e-07	-0.0	2.95e-06	1.5e-06	1e-08	298.31267563	298.46514406	298.31176291	-1.07e-06	-2.321e-05	-0.0001267
0.47262	3303.81818	3e-08	5.4e-07	2.8e-07	1.7e-07	-0.0	2.95e-06	1.5e-06	1e-08	298.3126403	298.46487638	298.31161908	-1.07e-06	-2.321e-05	-0.0001267
0.47268	3304.02971	3e-08	5.4e-07	2.8e-07	1.7e-07	-0.0	2.95e-06	1.5e-06	1e-08	298.31260496	298.46460871	298.31147524	-1.07e-06	-2.321e-05	-0.0001267
0.47273	3304.24118	3e-08	5.4e-07	2.8e-07	1.7e-07	-0.0	2.95e-06	1.5e-06	1e-08	298.31256963	298.46434103	298.31133141	-6.81e-06	-2.317e-05	-0.00012656
0.47279	3304.45259	3e-08	5.4e-07	2.8e-07	1.7e-07	-0.0	2.95e-06	1.5e-06	1e-08	298.31234507	298.46407381	298.31119577	-6.54e-06	-2.315e-05	-0.00012648
0.47284	3304.66394	3e-08	5.4e-07	2.8e-07	1.7e-07	-0.0	2.95e-06	1.5e-06	1e-08	298.3121294	298.46380677	298.31105985	-2.63e-06	-2.315e-05	-0.00012639
0.4729	3304.87523	3e-08	5.4e-07	2.8e-07	1.7e-07	-0.0	2.95e-06	1.5e-06	1e-08	298.31204269	298.46353979	298.31091856	-7.11e-06	-2.307e-05	-0.00012603
0.47295	3305.08647	3e-08	5.4e-07	2.8e-07	1.7e-07	-0.0	2.95e-06	1.5e-06	1e-08	298.31180823	298.46327368	298.31078396	-7.51e-06	-2.307e-05	-0.000126
0.47301	3305.29764	3e-08	5.4e-07	2.8e-07	1.7e-07	-0.0	2.95e-06	1.5e-06	1e-08	298.31156068	298.46300765	298.31064994	-7.51e-06	-2.307e-05	-0.000126
0.47306	3305.50876	3e-08	5.4e-07	2.8e-07	1.7e-07	-0.0	2.95e-06	1.5e-06	1e-08	298.31131313	298.46274161	298.31051593	-3.41e-06	-2.307e-05	-0.00012593
0.47312	3305.71982	3e-08	5.4e-07	2.8e-07	1.7e-07	-0.0	2.95e-06	1.5e-06	1e-08	298.31120083	298.46247559	298.31037625	-1.04e-06	-2.306e-05	-0.00012585
0.47317	3305.93081	3e-08	5.4e-07	2.8e-07	1.7e-07	-0.0	2.95e-06	1.5e-06	1e-08	298.31116655	298.46220968	298.31023335	-5.73e-06	-2.302e-05	-0.00012571
0.47323	3306.14175	3e-08	5.4e-07	2.8e-07	1.7e-07	-0.0	2.95e-06	1.5e-06	1e-08	298.31097766	298.4619442	298.31009718	-2.16e-06	-2.298e-05	-0.00012543
0.47328	3306.35263	3e-08	5.4e-07	2.8e-07	1.7e-07	-0.0	2.95e-06	1.5e-06	1e-08	298.31090661	298.46167918	298.30995633	-1.15e-06	-2.297e-05	-0.00012535
0.47334	3306.56346	3e-08	5.4e-07	2.8e-07	1.7e-07	-0.0	2.95e-06	1.5e-06	1e-08	298.31086876	298.4614143	298.30981415	-1.15e-06	-2.297e-05	-0.00012535
0.47339	3306.77422	3e-08	5.4e-07	2.8e-07	1.7e-07	-0.0	2.95e-06	1.5e-06	1e-08	298.31083092	298.46114941	298.30967198	-3.74e-06	-2.295e-05	-0.00012529
0.47345	3306.98492	3e-08	5.4e-07	2.8e-07	1.7e-07	-0.0	2.95e-06	1.5e-06	1e-08	298.31070761	298.46088474	298.30953351	-8.18e-06	-2.292e-05	-0.00012518
0.48351	3344.53533	3e-08	5.4e-07	2.8e-07	1.7e-07	-0.0	2.95e-06	1.5e-06	1e-08	298.28694178	298.41605756	298.2862475	-8.2e-07	-1.965e-05	-0.00010691
0.48357	3344.73493	3e-08	5.4e-07	2.8e-07	1.7e-07	-0.0	2.95e-06	1.5e-06	1e-08	298.28691489	298.41583095	298.28612609	-5.08e-06	-1.961e-05	-0.0001068
0.48362	3344.93447	3e-08	5.4e-07	2.8e-07	1.7e-07	-0.0	2.95e-06	1.5e-06	1e-08	298.28674752	298.41560472	298.28601078	-1.45e-06	-1.958e-05	-0.00010655
0.48368	3345.13394	3e-08	5.4e-07	2.8e-07	1.7e-07	-0.0	2.95e-06	1.5e-06	1e-08	298.28669973	298.41537888	298.28589068	-5.2e-07	-1.957e-05	-0.00010649
0.48373	3345.33336	3e-08	5.4e-07	2.8e-07	1.7e-07	-0.0	2.95e-06	1.5e-06	1e-08	298.28668246	298.41515315	298.28576935	-5.2e-07	-1.957e-05	-0.00010649
0.48379	3345.53271	3e-08	5.4e-07	2.8e-07	1.7e-07	-0.0	2.95e-06	1.5e-06	1e-08	298.2866652	298.41492741	298.28564802	-2.64e-06	-1.956e-05	-0.00010644
0.48384	3345.732	3e-08	5.4e-07	2.8e-07	1.7e-07	-0.0	2.95e-06	1.5e-06	1e-08	298.28657814	298.41470184	298.28552971	-7.56e-06	-1.952e-05	-0.00010634
0.4839	3345.93123	3e-08	5.4e-07	2.8e-07	1.7e-07	-0.0	2.95e-06	1.5e-06	1e-08	298.28632883	298.41447664	298.28541841	-2.77e-06	-1.952e-05	-0.00010624
0.48395	3346.13039	3e-08	5.4e-07	2.8e-07	1.7e-07	-0.0	2.95e-06	1.5e-06	1e-08	298.28623763	298.4142515	298.28530052	-4.1e-06	-1.949e-05	-0.00010607
0.48401	3346.3295	3e-08	5.4e-07	2.8e-07	1.7e-07	-0.0	2.95e-06	1.5e-06	1e-08	298.28610259	298.41402674	298.28518467	-6.6e-06	-1.945e-05	-0.00010589
0.48406	3346.52854	3e-08	5.4e-07	2.8e-07	1.7e-07	-0.0	2.95e-06	1.5e-06	1e-08	298.2858851	298.41380244	298.28507254	-6.6e-06	-1.945e-05	-0.00010589
0.48412	3346.72752	3e-08	5.4e-07	2.8e-07	1.7e-07	-0.0	2.95e-06	1.5e-06	1e-08	298.28566761	298.41357814	298.28496041	-6.6e-06	-1.945e-05	-0.00010589
0.48417	3346.92644	3e-08	5.4e-07	2.8e-07	1.7e-07	-0.0	2.95e-06	1.5e-06	1e-08	298.28545012	298.41335385	298.28484828	1e-07	-1.945e-05	-0.00010578
0.48423	3347.12529	3e-08	5.4e-07	2.8e-07	1.7e-07	-0.0	2.95e-06	1.5e-06	1e-08	298.28545341	298.41312956	298.28472688	-2.43e-06	-1.942e-05	-0.0001057
0.48428	3347.32409	3e-08	5.4e-07	2.8e-07	1.7e-07	-0.0	2.95e-06	1.5e-06	1e-08	298.28537343	298.41290552	298.28460912	-4.61e-06	-1.94e-05	-0.0001056
0.48434	3347.52282	3e-08	5.4e-07	2.8e-07	1.7e-07	-0.0	2.95e-06	1.5e-06	1e-08	298.28522139	298.41268175	298.28449454	-4.8e-07	-1.936e-05	-0.00010533
0.48439	3347.72149	3e-08	5.4e-07	2.8e-07	1.7e-07	-0.0	2.95e-06	1.5e-06	1e-08	298.28520549	298.41245844	298.28437448	-4.8e-07	-1.936e-05	-0.00010533
0.48445	3347.9201	3e-08	5.4e-07	2.8e-07	1.7e-07	-0.0	2.95e-06	1.5e-06	1e-08	298.28518958	298.41223512	298.28425443	-4.8e-07	-1.936e-05	-0.00010533
0.49451	3383.20416	3e-08	5.4e-07	2.8e-07	1.7e-07	-0.0	2.95e-06	1.5e-06	1e-08	298.26546282	298.37439878	298.26465931	-2.73e-06	-1.656e-05	-8.993e-05
0.49457	3383.39107	3e-08	5.4e-07	2.8e-07	1.7e-07	-0.0	2.95e-06	1.5e-06	1e-08	298.2653729	298.37420772	298.26456011	-5.87e-06	-1.651e-05	-8.971e-05
0.49462	3383.57791	3e-08	5.4e-07	2.8e-07	1.7e-07	-0.0	2.95e-06	1.5e-06	1e-08	298.26517941	298.37401722	298.26446556	-5.87e-06	-1.651e-05	-8.971e-05
0.49468	3383.7647	3e-08	5.4e-07	2.8e-07	1.7e-07	-0.0	2.95e-06	1.5e-06	1e-08	298.26498592	298.37382672	298.26437101	-5.87e-06	-1.651e-05	-8.971e-05
0.49473	3383.95141	3e-08	5.4e-07	2.8e-07	1.7e-07	-0.0	2.95e-06	1.5e-06	1e-08	298.26479244	298.37363621	298.26427646	-1.49e-06	-1.652e-05	-8.965e-05
0.49479	3384.13806	3e-08	5.4e-07	2.8e-07	1.7e-07	-0.0	2.95e-06	1.5e-06	1e-08	298.26474323	298.3734457	298.26417584	-3.8e-07	-1.651e-05	-8.959e-05
0.49484	3384.32465	3e-08	5.4e-07	2.8e-07	1.7e-07	-0.0	2.95e-06	1.5e-06	1e-08	298.26473071	298.37325528	298.26407374	-4.36e-06	-1.648e-05	-8.949e-05
0.4949	3384.51117	3e-08	5.4e-07	2.8e-07	1.7e-07	-0.0	2.95e-06	1.5e-06	1e-08	298.26458685	298.37306519	298.26397733	-1.05e-06	-1.645e-05	-8.929e-05
0.49495	3384.69762	3e-08	5.4e-07	2.8e-07	1.7e-07	-0.0	2.95e-06	1.5e-06	1e-08	298.26455237	298.37287543	298.26387651	-1.4e-07	-1.644e-05	-8.923e-05
0.49501	3384.88401	3e-08	5.4e-07	2.8e-07	1.7e-07	-0.0	2.95e-06	1.5e-06	1e-08	298.26454788	298.37268576	298.26377448	-1.4e-07	-1.644e-05	-8.923e-05
0.49506	3385.07033	3e-08	5.4e-07	2.8e-07	1.7e-07	-0.0	2.95e-06	1.5e-06	1e-08	298.26454338	298.3724961	298.26367245	-1.31e-06	-1.643e-05	-8.92e-05
0.49512	3385.25659	3e-08	5.4e-07	2.8e-07	1.7e-07	-0.0	2.95e-06	1.5e-06	1e-08	298.26450022	298.37230652	298.26357209	-6.76e-06	-1.64e-05	-8.91e-05
0.49517	3385.44278	3e-08	5.4e-07	2.8e-07	1.7e-07	-0.0	2.95e-06	1.5e-06	1e-08	298.26427733	298.37211732	298.26347949	-2.96e-06	-1.64e-05	-8.903e-05
0.49523	3385.62891	3e-08	5.4e-07	2.8e-07	1.7e-07	-0.0	2.95e-06	1.5e-06	1e-08	298.2641797	298.37192816	298.26338165	-2.91e-06	-1.638e-05	-8.891e-05
0.49528	3385.81497	3e-08	5.4e-07	2.8e-07	1.7e-07	-0.0	2.95e-06	1.5e-06	1e-08	298.26408389	298.37173924	298.26328386	-5.82e-06	-1.633e-05	-8.871e-05
0.49534	3386.00097	3e-08	5.4e-07	2.8e-07	1.7e-07	-0.0	2.95e-06	1.5e-06	1e-08	298.26389205	298.37155082	298.26319039	-5.82e-06	-1.633e-05	-8.871e-05
0.49539	3386.1869	3e-08	5.4e-07	2.8e-07	1.7e-07	-0.0	2.95e-06	1.5e-06	1e-08	298.26370022	298.37136241	298.26309691	-5.82e-06	-1.633e-05	-8.871e-05
0.49545	3386.37277	3e-08	5.4e-07	2.8e-07	1.7e-07	-0.0	2.95e-06	1.5e-06	1e-08	298.26350838	298.371174	298.26300343	-1.2e-06	-1.633e-05	-8.865e-05
0.50551	3419.26286	3e-08	5.4e-07	2.8e-07	1.7e-07	-0.0	2.95e-06	1.5e-06	1e-08	298.2470124	298.33925502	298.24651617	-5.04e-06	-1.397e-05	-7.571e-05
0.50556	3419.43633	3e-08	5.4e-07	2.8e-07	1.7e-07	-0.0	2.95e-06	1.5e-06	1e-08	298.24684619	298.3390939	298.24643654	-2.6e-07	-1.397e-05	-7.565e-05
0.50562	3419.60973	3e-08	5.4e-07	2.8e-07	1.7e-07	-0.0	2.95e-06	1.5e-06	1e-08	298.24683754	298.33893277	298.24635027	-8.7e-07	-1.396e-05	-7.56e-05
0.50567	3419.78307	3e-08	5.4e-07	2.8e-07	1.7e-07	-0.0	2.95e-06	1.5e-06	1e-08	298.24680876	298.33877177	298.24626493	-3.65e-06	-1.394e-05	-7.553e-05
0.50573	3419.95633	3e-08	5.4e-07	2.8e-07	1.7e-07	-0.0	2.95e-06	1.5e-06	1e-08	298.24668849	298.338611	298.24618355	-2.4e-07	-1.39e-05	-7.531e-05
0.50578	3420.12953	3e-08	5.4e-07	2.8e-07	1.7e-07	-0.0	2.95e-06	1.5e-06	1e-08	298.24668047	298.33845059	298.24609765	-4e-08	-1.39e-05	-7.53e-05
0.50584	3420.30265	3e-08	5.4e-07	2.8e-07	1.7e-07	-0.0	2.95e-06	1.5e-06	1e-08	298.24667931	298.33829021	298.24601148	-4e-08	-1.39e-05	-7.53e-05
0.50589	3420.47571	3e-08	5.4e-07	2.8e-07	1.7e-07	-0.0	2.95e-06	1.5e-06	1e-08	298.24667814	298.33812982	298.24592531	-8.5e-07	-1.39e-05	-7.528e-05
0.50595	3420.6487	3e-08	5.4e-07	2.8e-07	1.7e-07	-0.0	2.95e-06	1.5e-06	1e-08	298.24665014	298.3379695	298.2458403	-5.87e-06	-1.387e-05	-7.518e-05
0.506	3420.82161	3e-08	5.4e-07	2.8e-07	1.7e-07	-0.0	2.95e-06	1.5e-06	1e-08	298.24645672	298.33780952	298.24576243	-2.73e-06	-1.387e-05	-7.513e-05
0.50606	3420.99446	3e-08	5.4e-07	2.8e-07	1.7e-07	-0.0	2.95e-06	1.5e-06	1e-08	298.24636674	298.33764957	298.24568022	-2.38e-06	-1.385e-05	-7.504e-05
0.50611	3421.16724	3e-08	5.4e-07	2.8e-07	1.7e-07	-0.0	2.95e-06	1.5e-06	1e-08	298.24628839	298.3374898	298.24559763	-4.98e-06	-1.381e-05	-7.485e-05
0.50617	3421.33995	3e-08	5.4e-07	2.8e-07	1.7e-07	-0.0	2.95e-06	1.5e-06	1e-08	298.24612432	298.33733051	298.2455189	-4.98e-06	-1.381e-05	-7.485e-05
0.50622	3421.51259	3e-08	5.4e-07	2.8e-07	1.7e-07	-0.0	2.95e-06	1.5e-06	1e-08	298.24596024	298.33717121	298.24544016	-4.98e-06	-1.381e-05	-7.485e-05
0.50628	3421.68516	3e-08	5.4e-07	2.8e-07	1.7e-07	-0.0	2.95e-06	1.5e-06	1e-08	298.24579617	298.33701192	298.24536143	-2.29e-06	-1.381e-05	-7.481e-05
0.50633	3421.85766	3e-08	5.4e-07	2.8e-07	1.7e-07	-0.0	2.95e-06	1.5e-06	1e-08	298.24572067	298.33685262	298.24527897	6.8e-07	-1.381e-05	-7.477e-05
0.50639	3422.03009	3e-08	5.4e-07	2.8e-07	1.7e-07	-0.0	2.95e-06	1.5e-06	1e-08	298.24574309	298.33669332	298.2451924	-3.6e-06	-1.378e-05	-7.467e-05
0.50644	3422.20245	3e-08	5.4e-07	2.8e-07	1.7e-07	-0.0	2.95e-06	1.5e-06	1e-08	298.24562457	298.33653436	298.24511194	-1.49e-06	-1.376e-05	-7.453e-05
0.5065	3422.37474	3e-08	5.4e-07	2.8e-07	1.7e-07	-0.0	2.95e-06	1.5e-06	1e-08	298.24557555	298.33637564	298.24502868	-4e-08	-1.375e-05	-7.443e-05
0.51651	3452.54704	3e-08	5.4e-07	2.8e-07	1.7e-07	-0.0	2.95e-06	1.5e-06	1e-08	298.23174028	298.30961377	298.23123864	-2.97e-06	-1.177e-05	-6.369e-05
0.51656	3452.70618	3e-08	5.4e-07	2.8e-07	1.7e-07	-0.0	2.95e-06	1.5e-06	1e-08	298.2316424	298.30947797	298.23116989	-3.77e-06	-1.173e-05	-6.349e-05
0.51662	3452.86523	3e-08	5.4e-07	2.8e-07	1.7e-07	-0.0	2.95e-06	1.5e-06	1e-08	298.23151813	298.30934262	298.2311025	-3.77e-06	-1.173e-05	-6.349e-05
0.51667	3453.02422	3e-08	5.4e-07	2.8e-07	1.7e-07	-0.0	2.95e-06	1.5e-06	1e-08	298.23139386	298.30920727	298.2310351	-3.77e-06	-1.173e-05	-6.349e-05
0.51673	3453.18313	3e-08	5.4e-07	2.8e-07	1.7e-07	-0.0	2.95e-06	1.5e-06	1e-08	298.23126959	298.30907192	298.23096771	-3.77e-06	-1.173e-05	-6.349e-05
0.51678	3453.34196	3e-08	5.4e-07	2.8e-07	1.7e-07	-0.0	2.95e-06	1.5e-06	1e-08	298.23114532	298.30893657	298.23090032	-1.92e-06	-1.173e-05	-6.347e-05
0.51684	3453.50073	3e-08	5.4e-07	2.8e-07	1.7e-07	-0.0	2.95e-06	1.5e-06	1e-08	298.23108213	298.3088012	298.23083035	1.09e-06	-1.173e-05	-6.343e-05
0.51689	3453.65941	3e-08	5.4e-07	2.8e-07	1.7e-07	-0.0	2.95e-06	1.5e-06	1e-08	298.23111818	298.30866583	298.23075621	-2.11e-06	-1.171e-05	-6.336e-05
0.51695	3453.81803	3e-08	5.4e-07	2.8e-07	1.7e-07	-0.0	2.95e-06	1.5e-06	1e-08	298.23104848	298.3085307	298.23068665	-7.9e-07	-1.168e-05	-6.318e-05
0.517	3453.97656	3e-08	5.4e-07	2.8e-07	1.7e-07	-0.0	2.95e-06	1.5e-06	1e-08	298.23102237	298.30839591	298.23061544	-6.3e-07	-1.168e-05	-6.316e-05
0.51706	3454.13503	3e-08	5.4e-07	2.8e-07	1.7e-07	-0.0	2.95e-06	1.5e-06	1e-08	298.23100155	298.30826117	298.23054403	-6.3e-07	-1.168e-05	-6.316e-05
0.51711	3454.29342	3e-08	5.4e-07	2.8e-07	1.7e-07	-0.0	2.95e-06	1.5e-06	1e-08	298.23098073	298.30812642	298.23047262	-1e-06	-1.167e-05	-6.314e-05
0.51717	3454.45173	3e-08	5.4e-07	2.8e-07	1.7e-07	-0.0	2.95e-06	1.5e-06	1e-08	298.23094763	298.30799174	298.23040175	-4.34e-06	-1.163e-05	-6.294e-05
0.51722	3454.60997	3e-08	5.4e-07	2.8e-07	1.7e-07	-0.0	2.95e-06	1.5e-06	1e-08	298.23080449	298.30785757	298.23033579	-4.34e-06	-1.163e-05	-6.294e-05
0.51728	3454.76814	3e-08	5.4e-07	2.8e-07	1.7e-07	-0.0	2.95e-06	1.5e-06	1e-08	298.23066134	298.30772339	298.23026983	-4.34e-06	-1.163e-05	-6.294e-05
0.51733	3454.92623	3e-08	5.4e-07	2.8e-07	1.7e-07	-0.0	2.95e-06	1.5e-06	1e-08	298.2305182	298.30758922	298.23020387	-2.68e-06	-1.163e-05	-6.293e-05
0.51739	3455.08424	3e-08	5.4e-07	2.8e-07	1.7e-07	-0.0	2.95e-06	1.5e-06	1e-08	298.23042981	298.30745502	298.23013559	6e-08	-1.163e-05	-6.289e-05
0.51744	3455.24218	3e-08	5.4e-07	2.8e-07	1.7e-07	-0.0	2.95e-06	1.5e-06	1e-08	298.23043193	298.30732083	298.23006352	-1.54e-06	-1.16e-05	-6.276e-05
0.5175	3455.40005	3e-08	5.4e-07	2.8e-07	1.7e-07	-0.0	2.95e-06	1.5e-06	1e-08	298.23038128	298.30718696	298.22999383	-1.39e-06	-1.158e-05	-6.264e-05
0.52751	3482.85716	3e-08	5.4e-07	2.8e-07	1.7e-07	-0.0	2.95e-06	1.5e-06	1e-08	298.21883398	298.28462251	298.21838386	-2.8e-07	-9.91e-06	-5.354e-05
0.52756	3483.00085	3e-08	5.4e-07	2.8e-07	1.7e-07	-0.0	2.95e-06	1.5e-06	1e-08	298.21882459	298.28450813	298.21832299	-2.8e-07	-9.91e-06	-5.354e-05
0.52762	3483.14445	3e-08	5.4e-07	2.8e-07	1.7e-07	-0.0	2.95e-06	1.5e-06	1e-08	298.2188152	298.28439376	298.21826212	-2.8e-07	-9.91e-06	-5.354e-05
0.52767	3483.28797	3e-08	5.4e-07	2.8e-07	1.7e-07	-0.0	2.95e-06	1.5e-06	1e-08	298.2188058	298.28427938	298.21820125	1.6e-07	-9.91e-06	-5.35e-05
0.52773	3483.43141	3e-08	5.4e-07	2.8e-07	1.7e-07	-0.0	2.95e-06	1.5e-06	1e-08	298.2188111	298.28416508	298.21813981	1.98e-06	-9.88e-06	-5.335e-05
0.52778	3483.57478	3e-08	5.4e-07	2.8e-07	1.7e-07	-0.0	2.95e-06	1.5e-06	1e-08	298.2188765	298.28405105	298.21807598	1.98e-06	-9.88e-06	-5.335e-05
0.52784	3483.71806	3e-08	5.4e-07	2.8e-07	1.7e-07	-0.0	2.95e-06	1.5e-06	1e-08	298.21894191	298.28393701	298.21801216	1.98e-06	-9.88e-06	-5.335e-05
0.52789	3483.86126	3e-08	5.4e-07	2.8e-07	1.7e-07	-0.0	2.95e-06	1.5e-06	1e-08	298.21900732	298.28382298	298.21794833	1.98e-06	-9.88e-06	-5.335e-05
0.52795	3484.00437	3e-08	5.4e-07	2.8e-07	1.7e-07	-0.0	2.95e-06	1.5e-06	1e-08	298.21907272	298.28370895	298.21788451	-8.57e-06	-9.84e-06	-5.327e-05
0.528	3484.14741	3e-08	5.4e-07	2.8e-07	1.7e-07	-0.0	2.95e-06	1.5e-06	1e-08	298.2187903	298.28359539	298.21783555	-4.68e-06	-9.85e-06	-5.324e-05
0.52806	3484.29037	3e-08	5.4e-07	2.8e-07	1.7e-07	-0.0	2.95e-06	1.5e-06	1e-08	298.21863614	298.28348179	298.21778118	-4.06e-06	-9.83e-06	-5.314e-05
0.52811	3484.43325	3e-08	5.4e-07	2.8e-07	1.7e-07	-0.0	2.95e-06	1.5e-06	1e-08	298.21850215	298.28336836	298.21772606	-4.55e-06	-9.82e-06	-5.311e-05
0.52817	3484.57604	3e-08	5.4e-07	2.8e-07	1.7e-07	-0.0	2.95e-06	1.5e-06	1e-08	298.21835198	298.28325503	298.21767167	-4.81e-06	-9.82e-06	-5.308e-05
0.52822	3484.71876	3e-08	5.4e-07	2.8e-07	1.7e-07	-0.0	2.95e-06	1.5e-06	1e-08	298.21819326	298.28314176	298.21761767	-7.32e-06	-9.77e-06	-5.288e-05
0.52828	3484.86139	3e-08	5.4e-07	2.8e-07	1.7e-07	-0.0	2.95e-06	1.5e-06	1e-08	298.21795194	298.28302898	298.2175674	-7.32e-06	-9.77e-06	-5.288e-05
0.52833	3485.00395	3e-08	5.4e-07	2.8e-07	1.7e-07	-0.0	2.95e-06	1.5e-06	1e-08	298.21771061	298.2829162	298.21751714	-7.32e-06	-9.77e-06	-5.288e-05
0.52839	3485.14642	3e-08	5.4e-07	2.8e-07	1.7e-07	-0.0	2.95e-06	1.5e-06	1e-08	298.21746929	298.28280342	298.21746688	-7.32e-06	-9.77e-06	-5.288e-05
0.52844	3485.28881	3e-08	5.4e-07	2.8e-07	1.7e-07	-0.0	2.95e-06	1.5e-06	1e-08	298.21722796	298.28269064	298.21741661	-8.2e-07	-9.79e-06	-5.288e-05
0.5285	3485.43112	3e-08	5.4e-07	2.8e-07	1.7e-07	-0.0	2.95e-06	1.5e-06	1e-08	298.21720088	298.28257767	298.21735725	4.68e-06	-9.8e-06	-5.286e-05
0.53851	3509.9423	3e-08	5.4e-07	2.8e-07	1.7e-07	-0.0	2.95e-06	1.5e-06	1e-08	298.20826729	298.26355439	298.20754984	-5.58e-06	-8.34e-06	-4.509e-05
0.53856	3510.06911	3e-08	5.4e-07	2.8e-07	1.7e-07	-0.0	2.95e-06	1.5e-06	1e-08	298.20808337	298.26345813	298.20750607	-5.58e-06	-8.34e-06	-4.509e-05
0.53862	3510.19583	3e-08	5.4e-07	2.8e-07	1.7e-07	-0.0	2.95e-06	1.5e-06	1e-08	298.20789945	298.26336188	298.2074623	-5.57e-06	-8.34e-06	-4.506e-05
0.53867	3510.32247	3e-08	5.4e-07	2.8e-07	1.7e-07	-0.0	2.95e-06	1.5e-06	1e-08	298.20771566	298.26326567	298.20741855	-5.56e-06	-8.32e-06	-4.496e-05
0.53873	3510.44902	3e-08	5.4e-07	2.8e-07	1.7e-07	-0.0	2.95e-06	1.5e-06	1e-08	298.20753243	298.26316967	298.20737489	-5.56e-06	-8.32e-06	-4.496e-05
0.53878	3510.57548	3e-08	5.4e-07	2.8e-07	1.7e-07	-0.0	2.95e-06	1.5e-06	1e-08	298.2073492	298.26307367	298.20733123	-5.39e-06	-8.32e-06	-4.496e-05
0.53884	3510.70185	3e-08	5.4e-07	2.8e-07	1.7e-07	-0.0	2.95e-06	1.5e-06	1e-08	298.20717164	298.26297767	298.20728734	3.2e-06	-8.34e-06	-4.496e-05
0.53889	3510.82813	3e-08	5.4e-07	2.8e-07	1.7e-07	-0.0	2.95e-06	1.5e-06	1e-08	298.20727699	298.26288144	298.20723142	-2e-08	-8.32e-06	-4.487e-05
0.53895	3510.95432	3e-08	5.4e-07	2.8e-07	1.7e-07	-0.0	2.95e-06	1.5e-06	1e-08	298.20727642	298.26278547	298.20718011	-3.9e-07	-8.3e-06	-4.481e-05
0.539	3511.08042	3e-08	5.4e-07	2.8e-07	1.7e-07	-0.0	2.95e-06	1.5e-06	1e-08	298.2072636	298.26268966	298.20712939	-3.9e-07	-8.3e-06	-4.481e-05
0.53906	3511.20643	3e-08	5.4e-07	2.8e-07	1.7e-07	-0.0	2.95e-06	1.5e-06	1e-08	298.20725078	298.26259384	298.20707866	-6.2e-07	-8.29e-06	-4.475e-05
0.53911	3511.33236	3e-08	5.4e-07	2.8e-07	1.7e-07	-0.0	2.95e-06	1.5e-06	1e-08	298.20723046	298.26249816	298.20702833	-7.9e-07	-8.28e-06	-4.47e-05
0.53917	3511.45819	3e-08	5.4e-07	2.8e-07	1.7e-07	-0.0	2.95e-06	1.5e-06	1e-08	298.2072044	298.26240259	298.2069783	-7.9e-07	-8.28e-06	-4.47e-05
0.53922	3511.58394	3e-08	5.4e-07	2.8e-07	1.7e-07	-0.0	2.95e-06	1.5e-06	1e-08	298.20717834	298.26230703	298.20692827	-9.8e-07	-8.27e-06	-4.462e-05
0.53928	3511.7096	3e-08	5.4e-07	2.8e-07	1.7e-07	-0.0	2.95e-06	1.5e-06	1e-08	298.20714612	298.26221163	298.20687859	-1.06e-06	-8.26e-06	-4.459e-05
0.53933	3511.83516	3e-08	5.4e-07	2.8e-07	1.7e-07	-0.0	2.95e-06	1.5e-06	1e-08	298.20711121	298.26211631	298.20682906	-1.06e-06	-8.26e-06	-4.459e-05
0.53939	3511.96064	3e-08	5.4e-07	2.8e-07	1.7e-07	-0.0	2.95e-06	1.5e-06	1e-08	298.2070763	298.26202098	298.20677954	1.6e-07	-8.23e-06	-4.442e-05
0.53944	3512.08603	3e-08	5.4e-07	2.8e-07	1.7e-07	-0.0	2.95e-06	1.5e-06	1e-08	298.20708142	298.26192598	298.2067285	5.8e-07	-8.22e-06	-4.436e-05
0.5395	3512.21133	3e-08	5.4e-07	2.8e-07	1.7e-07	-0.0	2.95e-06	1.5e-06	1e-08	298.20710045	298.26183109	298.20667694	7.6e-07	-8.22e-06	-4.434e-05
0.54951	3533.47256	3e-08	5.4e-07	2.8e-07	1.7e-07	-0.0	2.95e-06	1.5e-06	1e-08	298.19866306	298.2458012	298.19845889	5.28e-06	-7.07e-06	-3.806e-05
0.54956	3533.58058	3e-08	5.4e-07	2.8e-07	1.7e-07	-0.0	2.95e-06	1.5e-06	1e-08	298.19883719	298.24571961	298.19840794	5.27e-06	-7.07e-06	-3.803e-05
0.54962	3533.68849	3e-08	5.4e-07	2.8e-07	1.7e-07	-0.0	2.95e-06	1.5e-06	1e-08	298.19901092	298.24563808	298.19835706	6.08e-06	-7.06e-06	-3.8e-05
0.54967	3533.79631	3e-08	5.4e-07	2.8e-07	1.7e-07	-0.0	2.95e-06	1.5e-06	1e-08	298.19921144	298.2455566	298.19830506	6.89e-06	-7.06e-06	-3.797e-05
0.54973	3533.90403	3e-08	5.4e-07	2.8e-07	1.7e-07	-0.0	2.95e-06	1.5e-06	1e-08	298.19943874	298.24547516	298.19825197	1.2e-07	-7.03e-06	-3.791e-05
0.54978	3534.01165	3e-08	5.4e-07	2.8e-07	1.7e-07	-0.0	2.95e-06	1.5e-06	1e-08	298.19944277	298.24539404	298.19820842	-1.002e-05	-6.99e-06	-3.784e-05
0.54984	3534.11917	3e-08	5.4e-07	2.8e-07	1.7e-07	-0.0	2.95e-06	1.5e-06	1e-08	298.19911256	298.24531335	298.19817916	-2.84e-06	-7.01e-06	-3.784e-05
0.54989	3534.22659	3e-08	5.4e-07	2.8e-07	1.7e-07	-0.0	2.95e-06	1.5e-06	1e-08	298.19901898	298.24523247	298.19813985	2.62e-06	-7.02e-06	-3.782e-05
0.54995	3534.33391	3e-08	5.4e-07	2.8e-07	1.7e-07	-0.0	2.95e-06	1.5e-06	1e-08	298.19910527	298.24515147	298.19809292	-6.89e-06	-6.98e-06	-3.776e-05
0.55	3534.44112	3e-08	5.4e-07	2.8e-07	1.7e-07	-0.0	2.95e-06	1.5e-06	1e-08	298.19887795	298.24507088	298.19805938	3.64987949	-2.49187286	19.790194
