# Supplementary material for: Dataset for the simulated biomass pyrolysis in rotary kilns with varying particle residence time distributions
Source: Data Brief. 2021 Nov 23;39:107603. doi: 10.1016/j.dib.2021.107603 (PMC8633881; doi:10.1016/j.dib.2021.107603)
Supplement: Supplementary Data S1 — Supplementary Raw Research Data. This is open data under the CC BY license http://creativecommons.org/licenses/by/4.0/ [file mmc1.zip › supplementary/101/logFiles/log_Pe10]

l,m	Tau,s	F_w,kg/s	F_is,kg/s	F_c,kg/s	F_rt,kg/s	F_w_wet,kg/s	F_it,kg/s	F_g,kg/s	F_H2O_g,kg/s	T_b,K	T_g,K	T_w,K	q_bed,kW/m	q_gas,kW/m	q_loss,kW/m
0.0001	0.61469	0.0	0.0	0.0	0.0	5.47e-06	0.0	0.0	0.0	414.15919463	788.96751221	799.58557247	8.76370653	-0.04342184	-0.38425672
0.002	23.96316	1.49e-06	5.4e-07	6e-08	5.4e-07	0.0	2.15e-06	6.9e-07	1e-08	692.34547708	697.40602855	695.69436659	0.06876567	-0.0274625	-0.3118733
0.004	48.51929	3.2e-07	5.8e-07	1.9e-07	4.3e-07	-0.0	2.79e-06	1.16e-06	1e-08	683.28089568	685.37072097	681.90232001	-0.02578223	-0.042819	-0.30116022
0.006	73.05367	1.3e-07	5.4e-07	2.6e-07	3.1e-07	0.0	2.89e-06	1.33e-06	1e-08	671.79691946	674.07906135	670.33876811	-0.0259146	-0.04392792	-0.29208751
0.008	97.56624	8e-08	5.1e-07	3e-07	2.4e-07	0.0	2.92e-06	1.42e-06	1e-08	660.40736287	663.00566619	659.11244095	-0.02232464	-0.04369801	-0.28327364
0.01	122.05699	5e-08	4.9e-07	3.3e-07	2e-07	-0.0	2.93e-06	1.46e-06	1e-08	649.30396502	652.13386793	648.13854281	-0.01961832	-0.0428195	-0.2746545
0.012	146.52587	4e-08	4.8e-07	3.4e-07	1.8e-07	-0.0	2.94e-06	1.49e-06	1e-08	638.50101909	641.49875732	637.42851368	-0.0176951	-0.04163199	-0.26624692
0.014	170.97287	4e-08	4.8e-07	3.5e-07	1.6e-07	0.0	2.94e-06	1.5e-06	1e-08	627.99664482	631.12228694	626.99302079	-0.01626975	-0.04030495	-0.25805182
0.016	195.39794	4e-08	4.7e-07	3.5e-07	1.5e-07	0.0	2.94e-06	1.51e-06	1e-08	617.79512243	621.01490784	616.83622533	-0.01516686	-0.03892455	-0.25007735
0.018	219.80106	3e-08	4.7e-07	3.5e-07	1.4e-07	-0.0	2.94e-06	1.52e-06	1e-08	607.86858629	611.17972822	606.9600151	-0.01425268	-0.03753507	-0.24232041
0.02	244.18219	3e-08	4.7e-07	3.6e-07	1.4e-07	-0.0	2.95e-06	1.53e-06	1e-08	598.22655464	601.6160219	597.36078654	-0.01347342	-0.03616088	-0.23477982
0.022	268.5413	3e-08	4.7e-07	3.6e-07	1.4e-07	-0.0	2.95e-06	1.53e-06	1e-08	588.86272787	592.32086744	588.03464452	-0.01278814	-0.03481622	-0.22745581
0.024	292.87837	3e-08	4.7e-07	3.6e-07	1.3e-07	-0.0	2.95e-06	1.53e-06	1e-08	579.77040231	583.28966933	578.9763997	-0.01217442	-0.03351615	-0.22038535
0.026	317.19335	3e-08	4.7e-07	3.6e-07	1.3e-07	-0.0	2.95e-06	1.53e-06	1e-08	570.94280266	574.51689764	570.18015617	-0.01160894	-0.03224919	-0.21348026
0.028	341.48622	3e-08	4.7e-07	3.6e-07	1.3e-07	-0.0	2.95e-06	1.53e-06	1e-08	562.37373522	565.99725224	561.64038268	-0.0110817	-0.0310191	-0.20674547
0.03	365.75695	3e-08	4.7e-07	3.6e-07	1.3e-07	-0.0	2.95e-06	1.53e-06	1e-08	554.05501201	557.72308848	553.34927457	-0.0105935	-0.0298441	-0.20027277
0.032	390.0055	3e-08	4.7e-07	3.6e-07	1.3e-07	0.0	2.95e-06	1.53e-06	1e-08	545.98118202	549.68925228	545.30159898	-0.01013207	-0.02870567	-0.19395691
0.034	414.23184	3e-08	4.7e-07	3.6e-07	1.3e-07	-0.0	2.95e-06	1.53e-06	1e-08	538.14641962	541.89029611	537.49185021	-0.00969523	-0.02760951	-0.18782783
0.036	438.43593	3e-08	4.7e-07	3.6e-07	1.3e-07	0.0	2.95e-06	1.54e-06	1e-08	530.54581719	534.32020787	529.91389439	-0.00928886	-0.02655461	-0.18188061
0.038	462.61776	3e-08	4.7e-07	3.6e-07	1.3e-07	0.0	2.95e-06	1.54e-06	1e-08	523.16987836	526.97306856	522.56198479	-0.0088651	-0.02554026	-0.17611084
0.04	486.77727	3e-08	4.7e-07	3.6e-07	1.3e-07	0.0	2.95e-06	1.54e-06	1e-08	516.01588941	519.84300187	515.43002125	-0.00850874	-0.02456457	-0.17051375
0.042	510.91445	3e-08	4.7e-07	3.6e-07	1.3e-07	0.0	2.95e-06	1.54e-06	1e-08	509.07709717	512.92424251	508.51226354	-0.00815853	-0.02362667	-0.16508451
0.044	535.02926	3e-08	4.7e-07	3.6e-07	1.3e-07	0.0	2.95e-06	1.54e-06	1e-08	502.34811749	506.21112747	501.80299935	-0.00783027	-0.02272526	-0.15981921
0.046	559.12166	3e-08	4.7e-07	3.6e-07	1.3e-07	0.0	2.95e-06	1.54e-06	1e-08	495.82249359	499.69810529	495.2966925	-0.00749993	-0.02185915	-0.15471305
0.048	583.19163	3e-08	4.7e-07	3.6e-07	1.3e-07	0.0	2.95e-06	1.54e-06	1e-08	489.49498038	493.37973386	488.98784847	-0.00718972	-0.02102691	-0.14976186
0.05	607.23912	3e-08	4.7e-07	3.6e-07	1.3e-07	0.0	2.95e-06	1.54e-06	1e-08	483.3600502	487.2506862	482.87110573	-0.00688788	-0.02022741	-0.14496159
0.05199	631.26412	3e-08	4.7e-07	3.6e-07	1.3e-07	0.0	2.95e-06	1.54e-06	1e-08	477.41279745	481.30574818	476.94118249	-0.00661068	-0.01945924	-0.14030789
0.05399	655.26657	3e-08	4.7e-07	3.6e-07	1.3e-07	0.0	2.95e-06	1.54e-06	1e-08	471.64798817	475.53982198	471.1929328	-0.00634682	-0.01872128	-0.13579665
0.05599	679.24646	3e-08	4.7e-07	3.6e-07	1.3e-07	0.0	2.95e-06	1.54e-06	1e-08	466.06034609	469.9479252	465.6213291	-0.0060912	-0.01801242	-0.13142408
0.05799	703.20374	3e-08	4.7e-07	3.6e-07	1.3e-07	0.0	2.95e-06	1.54e-06	1e-08	460.64512554	464.52518839	460.22142905	-0.0058471	-0.01733152	-0.12718633
0.05999	727.13839	3e-08	4.7e-07	3.6e-07	1.3e-07	0.0	2.95e-06	1.54e-06	1e-08	455.39740711	459.26685632	454.98841503	-0.00561493	-0.01667747	-0.12307956
0.06199	751.05037	3e-08	4.7e-07	3.6e-07	1.3e-07	0.0	2.95e-06	1.54e-06	1e-08	450.31236374	454.16828631	449.9175781	-0.00539218	-0.01604921	-0.11910007
0.06399	774.93964	3e-08	4.7e-07	3.6e-07	1.3e-07	0.0	2.95e-06	1.54e-06	1e-08	445.38537228	449.22494671	445.00431101	-0.00517836	-0.01544573	-0.11524424
0.06599	798.80618	3e-08	4.7e-07	3.6e-07	1.3e-07	0.0	2.95e-06	1.54e-06	1e-08	440.61191114	444.43241597	440.24411292	-0.00497309	-0.01486605	-0.11150855
0.06799	822.64994	3e-08	4.7e-07	3.6e-07	1.3e-07	0.0	2.95e-06	1.54e-06	1e-08	435.98759211	439.78638112	435.63258663	-0.00477674	-0.01430919	-0.10788954
0.06999	846.4709	3e-08	4.7e-07	3.6e-07	1.3e-07	0.0	2.95e-06	1.54e-06	1e-08	431.5082013	435.28263622	431.16543525	-0.00458928	-0.01377425	-0.10438386
0.07199	870.26903	3e-08	4.7e-07	3.6e-07	1.3e-07	0.0	2.95e-06	1.54e-06	1e-08	427.16948622	430.91708137	426.83847235	-0.00440937	-0.01326036	-0.10098823
0.07399	894.04428	3e-08	4.7e-07	3.6e-07	1.3e-07	0.0	2.95e-06	1.54e-06	1e-08	422.96721806	426.68572086	422.64761702	-0.00423417	-0.01276666	-0.0976994
0.07599	917.79662	3e-08	4.7e-07	3.6e-07	1.3e-07	0.0	2.95e-06	1.54e-06	1e-08	418.89763568	422.58466027	418.58886933	-0.00407054	-0.01229228	-0.09451417
0.07799	941.52602	3e-08	4.7e-07	3.6e-07	1.3e-07	0.0	2.95e-06	1.54e-06	1e-08	414.95676184	418.6101069	414.6583451	-0.00391937	-0.01183644	-0.09142958
0.07999	965.23245	3e-08	4.7e-07	3.6e-07	1.3e-07	0.0	2.95e-06	1.54e-06	1e-08	411.14048596	414.75836729	410.85226917	-0.00377037	-0.01139846	-0.08844273
0.08199	988.91586	3e-08	4.7e-07	3.6e-07	1.3e-07	0.0	2.95e-06	1.54e-06	1e-08	407.44529913	411.02584364	407.16693632	-0.0036311	-0.01097755	-0.08555063
0.08399	1012.57623	3e-08	4.7e-07	3.6e-07	1.3e-07	0.0	2.95e-06	1.54e-06	1e-08	403.86737197	407.40903437	403.5987571	-0.00348793	-0.0105731	-0.08275039
0.08599	1036.21352	3e-08	4.7e-07	3.6e-07	1.3e-07	0.0	2.95e-06	1.54e-06	1e-08	400.4035623	403.90453001	400.14420543	-0.00335223	-0.01018438	-0.08003942
0.08799	1059.8277	3e-08	4.7e-07	3.6e-07	1.3e-07	0.0	2.95e-06	1.54e-06	1e-08	397.05045198	400.50901312	396.79986513	-0.00321994	-0.00981076	-0.07741494
0.08999	1083.41873	3e-08	4.7e-07	3.6e-07	1.3e-07	0.0	2.95e-06	1.54e-06	1e-08	393.80482977	397.21925568	393.56240436	-0.00310577	-0.0094515	-0.07487426
0.09199	1106.98657	3e-08	4.7e-07	3.6e-07	1.3e-07	0.0	2.95e-06	1.54e-06	1e-08	390.66277746	394.03211943	390.42861901	-0.00299325	-0.00910616	-0.07241504
0.09399	1130.53119	3e-08	4.7e-07	3.6e-07	1.3e-07	0.0	2.95e-06	1.54e-06	1e-08	387.62125398	390.94454955	387.39535197	-0.00287642	-0.00877419	-0.0700346
0.09599	1154.05256	3e-08	4.7e-07	3.6e-07	1.3e-07	0.0	2.95e-06	1.54e-06	1e-08	384.67771809	387.95357453	384.45951171	-0.00276423	-0.00845499	-0.06773074
0.09799	1177.55064	3e-08	4.7e-07	3.6e-07	1.3e-07	0.0	2.95e-06	1.54e-06	1e-08	381.82922836	385.05630555	381.61811361	-0.00266429	-0.00814797	-0.06550088
0.09999	1201.02539	3e-08	4.7e-07	3.6e-07	1.3e-07	0.0	2.95e-06	1.54e-06	1e-08	379.0723235	382.24993583	378.86828438	-0.00257059	-0.00785271	-0.06334298
0.10199	1224.47679	3e-08	4.7e-07	3.6e-07	1.3e-07	0.0	2.95e-06	1.54e-06	1e-08	376.403983	379.53173546	376.20721263	-0.00247013	-0.00756877	-0.06125464
0.10399	1247.90478	3e-08	4.7e-07	3.6e-07	1.3e-07	0.0	2.95e-06	1.54e-06	1e-08	373.82230371	376.89904879	373.63211621	-0.00237312	-0.00729567	-0.05923388
0.10599	1271.30934	3e-08	4.7e-07	3.6e-07	1.3e-07	0.0	2.95e-06	1.54e-06	1e-08	371.32446207	374.34929685	371.14033756	-0.00229304	-0.00703283	-0.05727842
0.10799	1294.69044	3e-08	4.7e-07	3.6e-07	1.3e-07	0.0	2.95e-06	1.54e-06	1e-08	368.90849109	371.8811571	368.73049405	-0.00220742	-0.00677399	-0.05534162
0.10999	1318.04803	3e-08	4.7e-07	3.6e-07	1.3e-07	0.0	2.95e-06	1.54e-06	1e-08	366.57040248	369.49243037	366.40035003	-0.00210214	-0.00653682	-0.05355588
0.11199	1341.38208	3e-08	4.7e-07	3.6e-07	1.3e-07	0.0	2.95e-06	1.54e-06	1e-08	364.30936197	367.17752648	364.14405269	-0.0020394	-0.00630126	-0.05177412
0.11399	1364.69255	3e-08	4.7e-07	3.6e-07	1.3e-07	0.0	2.95e-06	1.54e-06	1e-08	362.12213075	364.93669416	361.96193156	-0.00196222	-0.00607786	-0.05007497
0.11599	1387.97941	3e-08	4.7e-07	3.6e-07	1.3e-07	0.0	2.95e-06	1.54e-06	1e-08	360.00586443	362.76676879	359.85072153	-0.00188885	-0.00586068	-0.04841461
0.11799	1411.24261	3e-08	4.7e-07	3.6e-07	1.3e-07	0.0	2.95e-06	1.54e-06	1e-08	357.9584475	360.66611961	357.80874596	-0.00182956	-0.00564596	-0.04676542
0.11999	1434.48213	3e-08	4.7e-07	3.6e-07	1.3e-07	0.0	2.95e-06	1.54e-06	1e-08	355.97818236	358.63251678	355.83367497	-0.00176298	-0.0054488	-0.04524333
0.12199	1457.69793	3e-08	4.7e-07	3.6e-07	1.3e-07	0.0	2.95e-06	1.54e-06	1e-08	354.06221268	356.66316847	353.92266437	-0.00169843	-0.00525421	-0.04373376
0.12399	1480.88996	3e-08	4.7e-07	3.6e-07	1.3e-07	0.0	2.95e-06	1.54e-06	1e-08	352.20906764	354.75667412	352.07425459	-0.00163335	-0.00507228	-0.04231587
0.12599	1504.0582	3e-08	4.7e-07	3.6e-07	1.3e-07	0.0	2.95e-06	1.54e-06	1e-08	350.41693086	352.9111475	350.28649531	-0.00158523	-0.00488666	-0.04086384
0.12799	1527.20261	3e-08	4.7e-07	3.6e-07	1.3e-07	0.0	2.95e-06	1.54e-06	1e-08	348.68261408	351.12392524	348.55669217	-0.00151165	-0.00472043	-0.03955596
0.12999	1550.32314	3e-08	4.7e-07	3.6e-07	1.3e-07	0.0	2.95e-06	1.54e-06	1e-08	347.0048191	349.39304163	346.88282133	-0.0014712	-0.00454588	-0.0381788
0.13199	1573.41976	3e-08	4.7e-07	3.6e-07	1.3e-07	0.0	2.95e-06	1.54e-06	1e-08	345.38327328	347.7187289	345.26504456	-0.00142824	-0.00439336	-0.03697039
0.13399	1596.49244	3e-08	4.7e-07	3.6e-07	1.3e-07	0.0	2.95e-06	1.54e-06	1e-08	343.81407394	346.09778633	343.70016299	-0.00136352	-0.00423302	-0.0356939
0.13599	1619.54114	3e-08	4.7e-07	3.6e-07	1.3e-07	0.0	2.95e-06	1.54e-06	1e-08	342.29725433	344.52890117	342.18675764	-0.00131924	-0.00408824	-0.03453774
0.13799	1642.56581	3e-08	4.7e-07	3.6e-07	1.3e-07	0.0	2.95e-06	1.54e-06	1e-08	340.82974217	343.01066553	340.72344791	-0.00127431	-0.00394006	-0.03335009
0.13999	1665.56643	3e-08	4.7e-07	3.6e-07	1.3e-07	0.0	2.95e-06	1.54e-06	1e-08	339.41084963	341.54097334	339.30803484	-0.00121802	-0.00380504	-0.03226295
0.14199	1688.54295	3e-08	4.7e-07	3.6e-07	1.3e-07	0.0	2.95e-06	1.54e-06	1e-08	338.03883707	340.11901557	337.93970899	-0.0011863	-0.00367311	-0.03119854
0.14399	1711.49533	3e-08	4.7e-07	3.6e-07	1.3e-07	0.0	2.95e-06	1.54e-06	1e-08	336.71212151	338.74251123	336.61613742	-0.0011384	-0.00354353	-0.03014844
0.14599	1734.42354	3e-08	4.7e-07	3.6e-07	1.3e-07	0.0	2.95e-06	1.54e-06	1e-08	335.42984005	337.41021867	335.33603548	-0.00109535	-0.00342424	-0.02917873
0.14799	1757.32754	3e-08	4.7e-07	3.6e-07	1.3e-07	0.0	2.95e-06	1.54e-06	1e-08	334.18853752	336.12086163	334.09819511	-0.00105487	-0.00330045	-0.02816957
0.14999	1780.20729	3e-08	4.7e-07	3.6e-07	1.3e-07	0.0	2.95e-06	1.54e-06	1e-08	332.9879973	334.87310553	332.90120429	-0.00102443	-0.00318298	-0.02720927
0.15198	1803.06275	3e-08	4.7e-07	3.6e-07	1.3e-07	0.0	2.95e-06	1.54e-06	1e-08	331.82777104	333.66575253	331.74381162	-0.0009879	-0.00307841	-0.02635146
0.15398	1825.89389	3e-08	4.7e-07	3.6e-07	1.3e-07	0.0	2.95e-06	1.54e-06	1e-08	330.70582017	332.4974117	330.62463478	-0.00095245	-0.00296474	-0.02541654
0.15598	1848.70066	3e-08	4.7e-07	3.6e-07	1.3e-07	0.0	2.95e-06	1.54e-06	1e-08	329.62111206	331.36700187	329.54257322	-0.00091825	-0.00286655	-0.02460633
0.15798	1871.48303	3e-08	4.7e-07	3.6e-07	1.3e-07	0.0	2.95e-06	1.54e-06	1e-08	328.5719227	330.27318116	328.49629	-0.00088518	-0.00276784	-0.02379012
0.15998	1894.24096	3e-08	4.7e-07	3.6e-07	1.3e-07	0.0	2.95e-06	1.54e-06	1e-08	327.5577859	329.21473476	327.4845287	-0.0008565	-0.00267401	-0.02301227
0.16198	1916.97441	3e-08	4.7e-07	3.6e-07	1.3e-07	0.0	2.95e-06	1.54e-06	1e-08	326.5767199	328.19039331	326.50604241	-0.0008247	-0.0025806	-0.02223569
0.16398	1939.68333	3e-08	4.7e-07	3.6e-07	1.3e-07	0.0	2.95e-06	1.54e-06	1e-08	325.62835469	327.19942662	325.56007237	-0.00079531	-0.00249211	-0.02149836
0.16598	1962.3677	3e-08	4.7e-07	3.6e-07	1.3e-07	0.0	2.95e-06	1.54e-06	1e-08	324.71174555	326.24078797	324.64555988	-0.00076791	-0.00240354	-0.02075871
0.16798	1985.02746	3e-08	4.7e-07	3.6e-07	1.3e-07	0.0	2.95e-06	1.54e-06	1e-08	323.82511316	325.31297791	323.76102295	-0.00074314	-0.0023228	-0.02008296
0.16998	2007.66259	3e-08	4.7e-07	3.6e-07	1.3e-07	0.0	2.95e-06	1.54e-06	1e-08	322.96769615	324.41529594	322.905757	-0.00071668	-0.00224286	-0.01941228
0.17198	2030.27305	3e-08	4.7e-07	3.6e-07	1.3e-07	0.0	2.95e-06	1.54e-06	1e-08	322.13878882	323.5468855	322.07889325	-0.00069229	-0.00216582	-0.01876466
0.17398	2052.85878	3e-08	4.7e-07	3.6e-07	1.3e-07	0.0	2.95e-06	1.54e-06	1e-08	321.33740601	322.70679886	321.27948499	-0.0006689	-0.00209121	-0.01813624
0.17598	2075.41976	3e-08	4.7e-07	3.6e-07	1.3e-07	0.0	2.95e-06	1.54e-06	1e-08	320.56263052	321.89414646	320.50664418	-0.00064598	-0.00201969	-0.0175327
0.17798	2097.95594	3e-08	4.7e-07	3.6e-07	1.3e-07	0.0	2.95e-06	1.54e-06	1e-08	319.81359393	321.1080482	319.75949274	-0.00062293	-0.00195025	-0.01694545
0.17998	2120.46728	3e-08	4.7e-07	3.6e-07	1.3e-07	0.0	2.95e-06	1.54e-06	1e-08	319.08945879	320.34765046	319.03718024	-0.0006007	-0.00188324	-0.01637782
0.18198	2142.95374	3e-08	4.7e-07	3.6e-07	1.3e-07	0.0	2.95e-06	1.54e-06	1e-08	318.38944395	319.6121423	318.33889897	-0.00057995	-0.001819	-0.01583269
0.18398	2165.41529	3e-08	4.7e-07	3.6e-07	1.3e-07	0.0	2.95e-06	1.54e-06	1e-08	317.71273	318.90071949	317.66385144	-0.00056045	-0.0017566	-0.01530225
0.18598	2187.85188	3e-08	4.7e-07	3.6e-07	1.3e-07	0.0	2.95e-06	1.54e-06	1e-08	317.05853755	318.21260691	317.01126974	-0.00054164	-0.00169638	-0.01478953
0.18798	2210.26346	3e-08	4.7e-07	3.6e-07	1.3e-07	0.0	2.95e-06	1.54e-06	1e-08	316.42611423	317.54706186	316.38041907	-0.00052334	-0.00163853	-0.0142962
0.18998	2232.65001	3e-08	4.7e-07	3.6e-07	1.3e-07	0.0	2.95e-06	1.54e-06	1e-08	315.81473998	316.90335964	315.77058311	-0.00050492	-0.00158255	-0.01381806
0.19198	2255.01148	3e-08	4.7e-07	3.6e-07	1.3e-07	0.0	2.95e-06	1.54e-06	1e-08	315.22373169	316.28079181	315.18106189	-0.00048701	-0.00152842	-0.01335496
0.19398	2277.34782	3e-08	4.7e-07	3.6e-07	1.3e-07	0.0	2.95e-06	1.54e-06	1e-08	314.65241686	315.67867792	314.61118462	-0.00046973	-0.00147617	-0.01290735
0.19598	2299.659	3e-08	4.7e-07	3.6e-07	1.3e-07	0.0	2.95e-06	1.54e-06	1e-08	314.10017	315.09636433	314.06030689	-0.00045348	-0.00142603	-0.01247724
0.19798	2321.94498	3e-08	4.7e-07	3.6e-07	1.3e-07	0.0	2.95e-06	1.54e-06	1e-08	313.56634614	314.53320845	313.52779746	-0.00043829	-0.00137736	-0.01205927
0.19998	2344.20571	3e-08	4.7e-07	3.6e-07	1.3e-07	0.0	2.95e-06	1.54e-06	1e-08	313.04768848	314.01020558	313.01013771	-0.00042639	-0.00126412	-0.0116607
0.20198	2366.44115	3e-08	4.7e-07	3.6e-07	1.3e-07	0.0	2.95e-06	1.54e-06	1e-08	312.5456362	313.50932252	312.50922012	-0.00041166	-0.00122395	-0.01126748
0.20398	2388.65127	3e-08	4.7e-07	3.6e-07	1.3e-07	0.0	2.95e-06	1.54e-06	1e-08	312.06042733	313.02549346	312.02508241	-0.00039752	-0.0011861	-0.01088794
0.20598	2410.83601	3e-08	4.7e-07	3.6e-07	1.3e-07	0.0	2.95e-06	1.54e-06	1e-08	311.59150037	312.55761298	311.55722832	-0.00038375	-0.00114692	-0.01052075
0.20798	2432.99534	3e-08	4.7e-07	3.6e-07	1.3e-07	0.0	2.95e-06	1.54e-06	1e-08	311.13833806	312.10520172	311.10511834	-0.0003706	-0.00109397	-0.01016594
0.20998	2455.12922	3e-08	4.7e-07	3.6e-07	1.3e-07	0.0	2.95e-06	1.54e-06	1e-08	310.70039413	311.66862181	310.66811728	-0.00035783	-0.00107052	-0.00982305
0.21198	2477.23759	3e-08	4.7e-07	3.6e-07	1.3e-07	0.0	2.95e-06	1.54e-06	1e-08	310.27716197	311.24628289	310.24585445	-0.00034553	-0.00103173	-0.0094917
0.21398	2499.32043	3e-08	4.7e-07	3.6e-07	1.3e-07	0.0	2.95e-06	1.54e-06	1e-08	309.86815603	310.83821244	309.83777507	-0.00033365	-0.00100306	-0.00917149
0.21598	2521.37769	3e-08	4.7e-07	3.6e-07	1.3e-07	0.0	2.95e-06	1.54e-06	1e-08	309.47290032	310.44365669	309.44343985	-0.00032218	-0.00096031	-0.00886205
0.21798	2543.40932	3e-08	4.7e-07	3.6e-07	1.3e-07	0.0	2.95e-06	1.54e-06	1e-08	309.09093549	310.06246072	309.06235239	-0.00031111	-0.00092421	-0.00856302
0.21998	2565.41528	3e-08	4.7e-07	3.6e-07	1.3e-07	0.0	2.95e-06	1.54e-06	1e-08	308.72183868	309.69405908	308.69408482	-0.0003004	-0.00088399	-0.00827402
0.22198	2587.39553	3e-08	4.7e-07	3.6e-07	1.3e-07	0.0	2.95e-06	1.54e-06	1e-08	308.36513728	309.33828846	308.33817816	-0.00029012	-0.00085748	-0.00799475
0.22398	2609.35003	3e-08	4.7e-07	3.6e-07	1.3e-07	0.0	2.95e-06	1.54e-06	1e-08	308.02043522	308.99446698	307.99425	-0.00028016	-0.00082577	-0.0077249
0.22598	2631.27873	3e-08	4.7e-07	3.6e-07	1.3e-07	0.0	2.95e-06	1.54e-06	1e-08	307.68734439	308.66218451	307.6619009	-0.00027052	-0.00080557	-0.00746411
0.22798	2653.18158	3e-08	4.7e-07	3.6e-07	1.3e-07	0.0	2.95e-06	1.54e-06	1e-08	307.3654635	308.34101809	307.34074901	-0.00026126	-0.00078245	-0.0072121
0.22998	2675.05856	3e-08	4.7e-07	3.6e-07	1.3e-07	0.0	2.95e-06	1.54e-06	1e-08	307.05443198	308.03068413	307.0304073	-0.00025234	-0.0007611	-0.00696858
0.23198	2696.9096	3e-08	4.7e-07	3.6e-07	1.3e-07	0.0	2.95e-06	1.54e-06	1e-08	306.75387892	307.73034028	306.73057395	-0.00024367	-0.00071297	-0.00673327
0.23398	2718.73467	3e-08	4.7e-07	3.6e-07	1.3e-07	0.0	2.95e-06	1.54e-06	1e-08	306.46344493	307.44080324	306.44075309	-0.00023537	-0.00071447	-0.00650586
0.23598	2740.53373	3e-08	4.7e-07	3.6e-07	1.3e-07	0.0	2.95e-06	1.54e-06	1e-08	306.18278665	307.1604925	306.1607624	-0.00022732	-0.00066423	-0.00628612
0.23798	2762.30672	3e-08	4.7e-07	3.6e-07	1.3e-07	0.0	2.95e-06	1.54e-06	1e-08	305.911585	306.89003322	305.89015539	-0.0002195	-0.00065777	-0.00607379
0.23998	2784.05361	3e-08	4.7e-07	3.6e-07	1.3e-07	0.0	2.95e-06	1.54e-06	1e-08	305.64952725	306.6283826	305.62870574	-0.000212	-0.00061675	-0.00586861
0.24198	2805.77434	3e-08	4.7e-07	3.6e-07	1.3e-07	0.0	2.95e-06	1.54e-06	1e-08	305.39628957	306.37585019	305.37603161	-0.00020481	-0.00059826	-0.00567031
0.24398	2827.46888	3e-08	4.7e-07	3.6e-07	1.3e-07	0.0	2.95e-06	1.54e-06	1e-08	305.15160169	306.13167285	305.13189515	-0.00019787	-0.00059573	-0.00547873
0.24598	2849.13719	3e-08	4.7e-07	3.6e-07	1.3e-07	0.0	2.95e-06	1.54e-06	1e-08	304.91515383	305.89561936	304.8960048	-0.00019102	-0.00056004	-0.00529361
0.24798	2870.7792	3e-08	4.7e-07	3.6e-07	1.3e-07	0.0	2.95e-06	1.54e-06	1e-08	304.68670625	305.66788584	304.66802149	-0.0001845	-0.00055454	-0.00511477
0.24998	2892.39489	3e-08	4.7e-07	3.6e-07	1.3e-07	0.0	2.95e-06	1.54e-06	1e-08	304.4659406	305.44747134	304.44777275	-0.00017821	-0.00052243	-0.00494191
0.25197	2913.9842	3e-08	4.7e-07	3.6e-07	1.3e-07	0.0	2.95e-06	1.54e-06	1e-08	304.25262259	305.23465485	304.23493299	-0.00017212	-0.0005028	-0.00477489
0.25397	2935.54709	3e-08	4.7e-07	3.6e-07	1.3e-07	0.0	2.95e-06	1.54e-06	1e-08	304.04650067	305.02916373	304.02925542	-0.00016625	-0.00050083	-0.0046135
0.25597	2957.08351	3e-08	4.7e-07	3.6e-07	1.3e-07	0.0	2.95e-06	1.54e-06	1e-08	303.84733362	304.83018212	303.83057013	-0.00016058	-0.00047422	-0.00445756
0.25797	2978.59342	3e-08	4.7e-07	3.6e-07	1.3e-07	0.0	2.95e-06	1.54e-06	1e-08	303.6548894	304.63824677	303.63854781	-0.00015511	-0.00046241	-0.00430688
0.25997	3000.07677	3e-08	4.7e-07	3.6e-07	1.3e-07	0.0	2.95e-06	1.54e-06	1e-08	303.46893362	304.45280947	303.45300313	-0.00014982	-0.00044744	-0.00416129
0.26197	3021.53352	3e-08	4.7e-07	3.6e-07	1.3e-07	0.0	2.95e-06	1.54e-06	1e-08	303.28925578	304.27332613	303.27375854	-0.00014469	-0.00042094	-0.00402061
0.26397	3042.96361	3e-08	4.7e-07	3.6e-07	1.3e-07	0.0	2.95e-06	1.54e-06	1e-08	303.11564408	304.10033705	303.10051022	-0.00013976	-0.00042075	-0.00388468
0.26597	3064.36701	3e-08	4.7e-07	3.6e-07	1.3e-07	0.0	2.95e-06	1.54e-06	1e-08	302.94789393	303.9327586	302.93316359	-0.00013502	-0.00039431	-0.00375334
0.26797	3085.74366	3e-08	4.7e-07	3.6e-07	1.3e-07	0.0	2.95e-06	1.54e-06	1e-08	302.78580976	303.77118039	302.77142389	-0.00013045	-0.0003941	-0.00362643
0.26997	3107.09352	3e-08	4.7e-07	3.6e-07	1.3e-07	0.0	2.95e-06	1.54e-06	1e-08	302.62919545	303.6149854	302.61515404	-0.00012595	-0.00037315	-0.00350383
0.27197	3128.41655	3e-08	4.7e-07	3.6e-07	1.3e-07	0.0	2.95e-06	1.54e-06	1e-08	302.47786887	303.46388871	302.4641829	-0.00012164	-0.00036791	-0.00338535
0.27397	3149.71268	3e-08	4.7e-07	3.6e-07	1.3e-07	0.0	2.95e-06	1.54e-06	1e-08	302.33166018	303.31816416	302.31827614	-0.00011753	-0.00035179	-0.00327088
0.27597	3170.98189	3e-08	4.7e-07	3.6e-07	1.3e-07	0.0	2.95e-06	1.54e-06	1e-08	302.19038729	303.17711159	302.17732761	-0.00011352	-0.00033712	-0.00316028
0.27797	3192.22411	3e-08	4.7e-07	3.6e-07	1.3e-07	0.0	2.95e-06	1.54e-06	1e-08	302.05387787	303.04088495	302.04113222	-0.00010968	-0.00031945	-0.0030534
0.27997	3213.4393	3e-08	4.7e-07	3.6e-07	1.3e-07	0.0	2.95e-06	1.54e-06	1e-08	301.92197549	302.90933973	301.9095276	-0.00010596	-0.00030693	-0.00295014
0.28197	3234.62742	3e-08	4.7e-07	3.6e-07	1.3e-07	0.0	2.95e-06	1.54e-06	1e-08	301.79453966	302.78202883	301.78239533	-0.00010236	-0.00030893	-0.0028503
0.28397	3255.78841	3e-08	4.7e-07	3.6e-07	1.3e-07	0.0	2.95e-06	1.54e-06	1e-08	301.67140533	302.65907967	301.65955383	-9.886e-05	-0.00029356	-0.00275387
0.28597	3276.92223	3e-08	4.7e-07	3.6e-07	1.3e-07	0.0	2.95e-06	1.54e-06	1e-08	301.55243683	302.54064369	301.54081886	-9.553e-05	-0.00028865	-0.00266072
0.28797	3298.02883	3e-08	4.7e-07	3.6e-07	1.3e-07	0.0	2.95e-06	1.54e-06	1e-08	301.43748531	302.42609989	301.42610896	-9.229e-05	-0.00028518	-0.00257072
0.28997	3319.10816	3e-08	4.7e-07	3.6e-07	1.3e-07	0.0	2.95e-06	1.54e-06	1e-08	301.32642255	302.31486906	301.31534372	-8.913e-05	-0.00025128	-0.00248378
0.29197	3340.16017	3e-08	4.7e-07	3.6e-07	1.3e-07	0.0	2.95e-06	1.54e-06	1e-08	301.2191064	302.20812997	301.20823069	-8.609e-05	-0.00025686	-0.00239977
0.29397	3361.18481	3e-08	4.7e-07	3.6e-07	1.3e-07	0.0	2.95e-06	1.54e-06	1e-08	301.11542599	302.10453634	301.10479429	-8.321e-05	-0.00023938	-0.00231859
0.29597	3382.18204	3e-08	4.7e-07	3.6e-07	1.3e-07	0.0	2.95e-06	1.54e-06	1e-08	301.01523341	302.00456995	301.0048414	-8.037e-05	-0.00023046	-0.00224
0.29797	3403.1518	3e-08	4.7e-07	3.6e-07	1.3e-07	0.0	2.95e-06	1.54e-06	1e-08	300.91844414	301.90807969	300.9082573	-7.76e-05	-0.00022271	-0.00216438
0.29997	3424.09404	3e-08	4.7e-07	3.6e-07	1.3e-07	0.0	2.95e-06	1.54e-06	1e-08	300.82492272	301.81484823	300.8149376	-7.495e-05	-0.00023395	-0.00209118
0.30197	3445.00872	3e-08	4.7e-07	3.6e-07	1.3e-07	0.0	2.95e-06	1.54e-06	1e-08	300.73456571	301.72467071	300.72478462	-7.242e-05	-0.00022332	-0.00202026
0.30397	3465.89578	3e-08	4.7e-07	3.6e-07	1.3e-07	0.0	2.95e-06	1.54e-06	1e-08	300.64726779	301.63732886	300.63771252	-7.004e-05	-0.00019701	-0.00195178
0.30597	3486.75518	3e-08	4.7e-07	3.6e-07	1.3e-07	0.0	2.95e-06	1.54e-06	1e-08	300.56290907	301.55350212	300.55351521	-6.754e-05	-0.00020951	-0.00188576
0.30797	3507.58686	3e-08	4.7e-07	3.6e-07	1.3e-07	0.0	2.95e-06	1.54e-06	1e-08	300.48141987	301.47170434	300.47226371	-6.517e-05	-0.0001885	-0.00182201
0.30997	3528.39078	3e-08	4.7e-07	3.6e-07	1.3e-07	0.0	2.95e-06	1.54e-06	1e-08	300.40269527	301.39326878	300.39368554	-6.322e-05	-0.00017168	-0.00176038
0.31197	3549.16687	3e-08	4.7e-07	3.6e-07	1.3e-07	0.0	2.95e-06	1.54e-06	1e-08	300.32661247	301.31736548	300.31779262	-6.087e-05	-0.00018446	-0.00170076
0.31397	3569.9151	3e-08	4.7e-07	3.6e-07	1.3e-07	0.0	2.95e-06	1.54e-06	1e-08	300.25311271	301.24427908	300.24442824	-5.88e-05	-0.0001799	-0.00164291
0.31597	3590.63541	3e-08	4.7e-07	3.6e-07	1.3e-07	0.0	2.95e-06	1.54e-06	1e-08	300.18212452	301.17292108	300.17364899	-5.681e-05	-0.00015738	-0.0015867
0.31797	3611.32774	3e-08	4.7e-07	3.6e-07	1.3e-07	0.0	2.95e-06	1.54e-06	1e-08	300.1136207	301.10306416	300.10542517	-5.155e-05	-0.00015709	-0.0015331
0.31997	3631.99206	3e-08	4.7e-07	3.6e-07	1.3e-07	0.0	2.95e-06	1.54e-06	1e-08	300.04731673	301.03799516	300.03919982	-5.315e-05	-0.00015722	-0.00148125
0.32197	3652.62829	3e-08	4.7e-07	3.6e-07	1.3e-07	0.0	2.95e-06	1.54e-06	1e-08	299.98343953	300.97293704	299.97548681	-5.115e-05	-0.00015698	-0.00143179
0.32397	3673.2364	3e-08	4.7e-07	3.6e-07	1.3e-07	0.0	2.95e-06	1.54e-06	1e-08	299.92201055	300.90804238	299.91414304	-4.67e-05	-0.00015639	-0.00138292
0.32597	3693.81633	3e-08	4.7e-07	3.6e-07	1.3e-07	0.0	2.95e-06	1.54e-06	1e-08	299.86285026	300.84344768	299.85507808	-4.499e-05	-0.00015544	-0.00133467
0.32797	3714.36803	3e-08	4.7e-07	3.6e-07	1.3e-07	0.0	2.95e-06	1.54e-06	1e-08	299.80577964	300.77927245	299.79818624	-4.755e-05	-0.00015423	-0.00129029
0.32997	3734.89145	3e-08	4.7e-07	3.6e-07	1.3e-07	0.0	2.95e-06	1.54e-06	1e-08	299.75083893	300.71562722	299.74338335	-4.713e-05	-0.00015281	-0.00124771
0.33197	3755.38653	3e-08	4.7e-07	3.6e-07	1.3e-07	0.0	2.95e-06	1.54e-06	1e-08	299.69798789	300.65261272	299.69059088	-4.622e-05	-0.00015119	-0.00120708
0.33397	3775.85321	3e-08	4.7e-07	3.6e-07	1.3e-07	0.0	2.95e-06	1.54e-06	1e-08	299.64667876	300.5903067	299.63971864	-3.977e-05	-0.00014937	-0.00116707
0.33597	3796.29146	3e-08	4.7e-07	3.6e-07	1.3e-07	0.0	2.95e-06	1.54e-06	1e-08	299.59734151	300.52878037	299.59066357	-3.742e-05	-0.00014743	-0.00112958
0.33797	3816.7012	3e-08	4.7e-07	3.6e-07	1.3e-07	0.0	2.95e-06	1.54e-06	1e-08	299.54999288	300.46809839	299.54334997	-3.903e-05	-0.00014521	-0.00109124
0.33997	3837.0824	3e-08	4.7e-07	3.6e-07	1.3e-07	0.0	2.95e-06	1.54e-06	1e-08	299.50388355	300.40831993	299.49774018	-3.231e-05	-0.00014307	-0.00105694
0.34197	3857.43499	3e-08	4.7e-07	3.6e-07	1.3e-07	0.0	2.95e-06	1.54e-06	1e-08	299.46015751	300.34948028	299.45369676	-3.865e-05	-0.00014068	-0.0010223
0.34397	3877.75892	3e-08	4.7e-07	3.6e-07	1.3e-07	0.0	2.95e-06	1.54e-06	1e-08	299.41736473	300.29162396	299.41121962	-3.418e-05	-0.00013828	-0.00098932
0.34597	3898.05415	3e-08	4.7e-07	3.6e-07	1.3e-07	0.0	2.95e-06	1.54e-06	1e-08	299.37626857	300.23478518	299.37021618	-3.559e-05	-0.00013562	-0.00095534
0.34797	3918.3206	3e-08	4.7e-07	3.6e-07	1.3e-07	0.0	2.95e-06	1.54e-06	1e-08	299.33605089	300.17899788	299.33066683	-2.777e-05	-0.00013321	-0.00092612
0.34997	3938.55824	3e-08	4.7e-07	3.6e-07	1.3e-07	0.0	2.95e-06	1.54e-06	1e-08	299.29811459	300.12427876	299.29244896	-2.872e-05	-0.00013047	-0.00089473
0.35196	3958.767	3e-08	4.7e-07	3.6e-07	1.3e-07	0.0	2.95e-06	1.54e-06	1e-08	299.26120202	300.07064261	299.2555544	-2.786e-05	-0.00012785	-0.00086619
0.35396	3978.94683	3e-08	4.7e-07	3.6e-07	1.3e-07	0.0	2.95e-06	1.54e-06	1e-08	299.22533826	300.01810283	299.21993033	-2.51e-05	-0.00012519	-0.00083838
0.35596	3999.09767	3e-08	4.7e-07	3.6e-07	1.3e-07	0.0	2.95e-06	1.54e-06	1e-08	299.19087733	299.96666773	299.18551161	-3.245e-05	-0.00012251	-0.00081183
0.35796	4019.21947	3e-08	4.7e-07	3.6e-07	1.3e-07	0.0	2.95e-06	1.54e-06	1e-08	299.15753024	299.9163445	299.15226392	-2.776e-05	-0.00011986	-0.0007861
0.35996	4039.31217	3e-08	4.7e-07	3.6e-07	1.3e-07	0.0	2.95e-06	1.54e-06	1e-08	299.125398	299.8671372	299.12013912	-2.801e-05	-0.00011714	-0.00076076
0.36196	4059.37572	3e-08	4.7e-07	3.6e-07	1.3e-07	0.0	2.95e-06	1.54e-06	1e-08	299.09418405	299.81904934	299.08910917	-2.689e-05	-0.0001144	-0.00073593
0.36396	4079.41006	3e-08	4.7e-07	3.6e-07	1.3e-07	0.0	2.95e-06	1.54e-06	1e-08	299.06374809	299.77206511	299.05912526	-2.149e-05	-0.00011175	-0.00071259
0.36596	4099.41513	3e-08	4.7e-07	3.6e-07	1.3e-07	0.0	2.95e-06	1.54e-06	1e-08	299.0348289	299.726188	299.03012637	-2.177e-05	-0.00010907	-0.00068973
0.36796	4119.39089	3e-08	4.7e-07	3.6e-07	1.3e-07	0.0	2.95e-06	1.54e-06	1e-08	299.00637104	299.6814117	299.00211772	-2.708e-05	-0.00010644	-0.00066799
0.36996	4139.33726	3e-08	4.7e-07	3.6e-07	1.3e-07	0.0	2.95e-06	1.54e-06	1e-08	298.97948349	299.63772755	298.97501813	-2.209e-05	-0.00010382	-0.00064668
0.37196	4159.25419	3e-08	4.7e-07	3.6e-07	1.3e-07	0.0	2.95e-06	1.54e-06	1e-08	298.95313707	299.59512892	298.94883751	-2.242e-05	-0.00010119	-0.00062582
0.37396	4179.14163	3e-08	4.7e-07	3.6e-07	1.3e-07	0.0	2.95e-06	1.54e-06	1e-08	298.92751063	299.55357605	298.92351162	-1.957e-05	-9.867e-05	-0.00060615
0.37596	4198.99951	3e-08	4.7e-07	3.6e-07	1.3e-07	0.0	2.95e-06	1.54e-06	1e-08	298.90308816	299.51308323	298.89901239	-1.43e-05	-9.618e-05	-0.0005871
0.37796	4218.82779	3e-08	4.7e-07	3.6e-07	1.3e-07	0.0	2.95e-06	1.54e-06	1e-08	298.87928723	299.47361912	298.87531879	-1.543e-05	-9.366e-05	-0.0005683
0.37996	4238.62639	3e-08	4.7e-07	3.6e-07	1.3e-07	0.0	2.95e-06	1.54e-06	1e-08	298.85606634	299.4351774	298.85241041	-1.967e-05	-9.127e-05	-0.00055086
0.38196	4258.39527	3e-08	4.7e-07	3.6e-07	1.3e-07	0.0	2.95e-06	1.54e-06	1e-08	298.8340478	299.39773163	298.83022574	-1.898e-05	-8.889e-05	-0.00053359
0.38396	4278.13437	3e-08	4.7e-07	3.6e-07	1.3e-07	0.0	2.95e-06	1.54e-06	1e-08	298.81237353	299.36127406	298.80877962	-1.695e-05	-8.65e-05	-0.00051653
0.38596	4297.84362	3e-08	4.7e-07	3.6e-07	1.3e-07	0.0	2.95e-06	1.54e-06	1e-08	298.79153786	299.32578746	298.78802595	-1.503e-05	-8.421e-05	-0.00050046
0.38796	4317.52297	3e-08	4.7e-07	3.6e-07	1.3e-07	0.0	2.95e-06	1.54e-06	1e-08	298.7714388	299.29126415	298.76795114	-1.622e-05	-8.19e-05	-0.00048449
0.38996	4337.17236	3e-08	4.7e-07	3.6e-07	1.3e-07	0.0	2.95e-06	1.54e-06	1e-08	298.7516586	299.25766642	298.74853375	-1.239e-05	-7.964e-05	-0.00046895
0.39196	4356.79172	3e-08	4.7e-07	3.6e-07	1.3e-07	0.0	2.95e-06	1.54e-06	1e-08	298.73277847	299.22497828	298.72972903	-1.055e-05	-7.747e-05	-0.00045427
0.39396	4376.381	3e-08	4.7e-07	3.6e-07	1.3e-07	0.0	2.95e-06	1.54e-06	1e-08	298.71462348	299.19318418	298.71152421	-1.674e-05	-7.536e-05	-0.00044033
0.39596	4395.94014	3e-08	4.7e-07	3.6e-07	1.3e-07	0.0	2.95e-06	1.54e-06	1e-08	298.69672712	299.16227024	298.69392033	-1.336e-05	-7.33e-05	-0.00042662
0.39796	4415.46908	3e-08	4.7e-07	3.6e-07	1.3e-07	0.0	2.95e-06	1.54e-06	1e-08	298.6798568	299.13221888	298.67686642	-1.606e-05	-7.123e-05	-0.00041317
0.39996	4434.96775	3e-08	4.7e-07	3.6e-07	1.3e-07	0.0	2.95e-06	1.54e-06	1e-08	298.66331915	299.10300132	298.66036416	-1.377e-05	-6.92e-05	-0.00039998
0.40196	4454.4361	3e-08	4.7e-07	3.6e-07	1.3e-07	0.0	2.95e-06	1.54e-06	1e-08	298.64709123	299.07460219	298.64439795	-1.271e-05	-6.728e-05	-0.00038762
0.40396	4473.87406	3e-08	4.7e-07	3.6e-07	1.3e-07	0.0	2.95e-06	1.54e-06	1e-08	298.6316073	299.04700494	298.62893331	-1.328e-05	-6.538e-05	-0.00037555
0.40596	4493.28158	3e-08	4.7e-07	3.6e-07	1.3e-07	0.0	2.95e-06	1.54e-06	1e-08	298.61651977	299.0201856	298.61396331	-1.087e-05	-6.347e-05	-0.00036348
0.40796	4512.65859	3e-08	4.7e-07	3.6e-07	1.3e-07	0.0	2.95e-06	1.54e-06	1e-08	298.6022633	298.99412995	298.59945615	-1.682e-05	-6.169e-05	-0.00035245
0.40996	4532.00502	3e-08	4.7e-07	3.6e-07	1.3e-07	0.0	2.95e-06	1.54e-06	1e-08	298.58775483	298.96882234	298.58544134	-7.84e-06	-5.993e-05	-0.00034129
0.41196	4551.32083	3e-08	4.7e-07	3.6e-07	1.3e-07	0.0	2.95e-06	1.54e-06	1e-08	298.57419605	298.94423412	298.5718475	-1.5e-05	-5.816e-05	-0.00033055
0.41396	4570.60593	3e-08	4.7e-07	3.6e-07	1.3e-07	0.0	2.95e-06	1.54e-06	1e-08	298.5611153	298.92035404	298.55868301	-1.151e-05	-5.65e-05	-0.00032031
0.41596	4589.86029	3e-08	4.7e-07	3.6e-07	1.3e-07	0.0	2.95e-06	1.54e-06	1e-08	298.54821267	298.89716863	298.5459481	-1.085e-05	-5.487e-05	-0.00031037
0.41796	4609.08381	3e-08	4.7e-07	3.6e-07	1.3e-07	0.0	2.95e-06	1.54e-06	1e-08	298.53590293	298.87464982	298.53360515	-1.13e-05	-5.331e-05	-0.00030091
0.41996	4628.27646	3e-08	4.7e-07	3.6e-07	1.3e-07	0.0	2.95e-06	1.54e-06	1e-08	298.52351509	298.85278545	298.52167108	-6.91e-06	-5.176e-05	-0.00029149
0.42196	4647.43815	3e-08	4.7e-07	3.6e-07	1.3e-07	0.0	2.95e-06	1.54e-06	1e-08	298.51237427	298.83155772	298.51007825	-1.13e-05	-5.024e-05	-0.00028246
0.42396	4666.56884	3e-08	4.7e-07	3.6e-07	1.3e-07	0.0	2.95e-06	1.54e-06	1e-08	298.50083518	298.81095129	298.49888183	-9.65e-06	-4.875e-05	-0.00027356
0.42596	4685.66845	3e-08	4.7e-07	3.6e-07	1.3e-07	0.0	2.95e-06	1.54e-06	1e-08	298.48982999	298.79095331	298.48803375	-6.54e-06	-4.732e-05	-0.00026502
0.42796	4704.73691	3e-08	4.7e-07	3.6e-07	1.3e-07	0.0	2.95e-06	1.54e-06	1e-08	298.47917311	298.77154003	298.47752508	-4.53e-06	-4.594e-05	-0.00025682
0.42996	4723.77417	3e-08	4.7e-07	3.6e-07	1.3e-07	0.0	2.95e-06	1.54e-06	1e-08	298.46904101	298.75269936	298.46733946	-8.8e-06	-4.458e-05	-0.00024891
0.43196	4742.78016	3e-08	4.7e-07	3.6e-07	1.3e-07	0.0	2.95e-06	1.54e-06	1e-08	298.45913719	298.73441324	298.45747639	-7.59e-06	-4.327e-05	-0.00024119
0.43396	4761.75481	3e-08	4.7e-07	3.6e-07	1.3e-07	0.0	2.95e-06	1.54e-06	1e-08	298.44967018	298.71667104	298.44791942	-7.39e-06	-4.198e-05	-0.00023369
0.43596	4780.69806	3e-08	4.7e-07	3.6e-07	1.3e-07	0.0	2.95e-06	1.54e-06	1e-08	298.44035471	298.69945655	298.43866906	-6e-06	-4.067e-05	-0.00022601
0.43796	4799.60984	3e-08	4.7e-07	3.6e-07	1.3e-07	0.0	2.95e-06	1.54e-06	1e-08	298.43130223	298.68275163	298.42970866	-9.21e-06	-3.95e-05	-0.0002193
0.43996	4818.49009	3e-08	4.7e-07	3.6e-07	1.3e-07	0.0	2.95e-06	1.54e-06	1e-08	298.42260264	298.66654133	298.42102452	-7.06e-06	-3.833e-05	-0.00021249
0.44196	4837.33873	3e-08	4.7e-07	3.6e-07	1.3e-07	0.0	2.95e-06	1.54e-06	1e-08	298.41399354	298.65081477	298.41261983	-6.66e-06	-3.719e-05	-0.00020593
0.44396	4856.1557	3e-08	4.7e-07	3.6e-07	1.3e-07	0.0	2.95e-06	1.54e-06	1e-08	298.40578131	298.63555785	298.40447278	-3.94e-06	-3.607e-05	-0.00019947
0.44596	4874.94094	3e-08	4.7e-07	3.6e-07	1.3e-07	0.0	2.95e-06	1.54e-06	1e-08	298.39776222	298.62075984	298.39658445	-6.29e-06	-3.5e-05	-0.00019341
0.44796	4893.69438	3e-08	4.7e-07	3.6e-07	1.3e-07	0.0	2.95e-06	1.54e-06	1e-08	298.39035636	298.60640978	298.38893044	-8.26e-06	-3.391e-05	-0.00018719
0.44996	4912.41594	3e-08	4.7e-07	3.6e-07	1.3e-07	0.0	2.95e-06	1.54e-06	1e-08	298.38287059	298.59248373	298.38152434	-8.44e-06	-3.289e-05	-0.00018142
0.45195	4931.10556	3e-08	4.7e-07	3.6e-07	1.3e-07	0.0	2.95e-06	1.54e-06	1e-08	298.37577987	298.57897602	298.37434277	-7.62e-06	-3.194e-05	-0.00017598
0.45395	4949.76318	3e-08	4.7e-07	3.6e-07	1.3e-07	0.0	2.95e-06	1.54e-06	1e-08	298.36840405	298.5658741	298.36740556	-3.04e-06	-3.099e-05	-0.00017053
0.45595	4968.38872	3e-08	4.7e-07	3.6e-07	1.3e-07	0.0	2.95e-06	1.54e-06	1e-08	298.36207323	298.55316561	298.36065073	-7.45e-06	-3.004e-05	-0.00016523
0.45795	4986.98211	3e-08	4.7e-07	3.6e-07	1.3e-07	0.0	2.95e-06	1.54e-06	1e-08	298.35511754	298.54084144	298.35414059	-3.91e-06	-2.914e-05	-0.00016011
0.45995	5005.54329	3e-08	4.7e-07	3.6e-07	1.3e-07	0.0	2.95e-06	1.54e-06	1e-08	298.34914936	298.52888833	298.34780127	-6.37e-06	-2.825e-05	-0.00015516
0.46195	5024.07218	3e-08	4.7e-07	3.6e-07	1.3e-07	0.0	2.95e-06	1.54e-06	1e-08	298.34274507	298.51729699	298.34168504	-5.32e-06	-2.739e-05	-0.00015031
0.46395	5042.56871	3e-08	4.7e-07	3.6e-07	1.3e-07	0.0	2.95e-06	1.54e-06	1e-08	298.33709129	298.50605599	298.33573656	-6.87e-06	-2.656e-05	-0.00014564
0.46595	5061.03282	3e-08	4.7e-07	3.6e-07	1.3e-07	0.0	2.95e-06	1.54e-06	1e-08	298.33109772	298.49515705	298.32999517	-5.81e-06	-2.575e-05	-0.00014111
0.46795	5079.46443	3e-08	4.7e-07	3.6e-07	1.3e-07	0.0	2.95e-06	1.54e-06	1e-08	298.32596339	298.4845877	298.32440453	-7.77e-06	-2.497e-05	-0.00013676
0.46995	5097.86347	3e-08	4.7e-07	3.6e-07	1.3e-07	0.0	2.95e-06	1.54e-06	1e-08	298.31998927	298.47434327	298.31903094	-5.05e-06	-2.422e-05	-0.00013254
0.47195	5116.22987	3e-08	4.7e-07	3.6e-07	1.3e-07	0.0	2.95e-06	1.54e-06	1e-08	298.31474839	298.46440517	298.31379944	-8.07e-06	-2.346e-05	-0.00012834
0.47395	5134.56356	3e-08	4.7e-07	3.6e-07	1.3e-07	0.0	2.95e-06	1.54e-06	1e-08	298.3097141	298.45476852	298.30872847	-1.048e-05	-2.274e-05	-0.00012441
0.47595	5152.86446	3e-08	4.7e-07	3.6e-07	1.3e-07	0.0	2.95e-06	1.54e-06	1e-08	298.30466395	298.44542488	298.3038221	-4.44e-06	-2.208e-05	-0.00012065
0.47795	5171.13251	3e-08	4.7e-07	3.6e-07	1.3e-07	0.0	2.95e-06	1.54e-06	1e-08	298.30006502	298.43636479	298.2990557	-2.72e-06	-2.141e-05	-0.00011691
0.47995	5189.36762	3e-08	4.7e-07	3.6e-07	1.3e-07	0.0	2.95e-06	1.54e-06	1e-08	298.29534027	298.42758064	298.29444832	-3.2e-06	-2.075e-05	-0.00011325
0.48195	5207.56974	3e-08	4.7e-07	3.6e-07	1.3e-07	0.0	2.95e-06	1.54e-06	1e-08	298.29093522	298.41906441	298.2899771	-5.41e-06	-2.012e-05	-0.00010978
0.48395	5225.73877	3e-08	4.7e-07	3.6e-07	1.3e-07	0.0	2.95e-06	1.54e-06	1e-08	298.28615918	298.41080801	298.28566549	-2.29e-06	-1.952e-05	-0.00010642
0.48595	5243.87465	3e-08	4.7e-07	3.6e-07	1.3e-07	0.0	2.95e-06	1.54e-06	1e-08	298.28221343	298.40280381	298.28146005	-3.27e-06	-1.891e-05	-0.00010308
0.48795	5261.97731	3e-08	4.7e-07	3.6e-07	1.3e-07	0.0	2.95e-06	1.54e-06	1e-08	298.27795822	298.39504331	298.27740239	-2.57e-06	-1.834e-05	-9.993e-05
0.48995	5280.04666	3e-08	4.7e-07	3.6e-07	1.3e-07	0.0	2.95e-06	1.54e-06	1e-08	298.27435338	298.38751845	298.27344871	-4.51e-06	-1.777e-05	-9.683e-05
0.49195	5298.08264	3e-08	4.7e-07	3.6e-07	1.3e-07	0.0	2.95e-06	1.54e-06	1e-08	298.27035459	298.38022394	298.26963853	-5.06e-06	-1.72e-05	-9.369e-05
0.49395	5316.08517	3e-08	4.7e-07	3.6e-07	1.3e-07	0.0	2.95e-06	1.54e-06	1e-08	298.26637963	298.37315425	298.26595162	-1.53e-06	-1.671e-05	-9.089e-05
0.49595	5334.05417	3e-08	4.7e-07	3.6e-07	1.3e-07	0.0	2.95e-06	1.54e-06	1e-08	298.26296903	298.36629852	298.26235979	-1.73e-06	-1.619e-05	-8.806e-05
0.49795	5351.98956	3e-08	4.7e-07	3.6e-07	1.3e-07	0.0	2.95e-06	1.54e-06	1e-08	298.25961062	298.3596524	298.25888141	-2.69e-06	-1.57e-05	-8.538e-05
0.49995	5369.89128	3e-08	4.7e-07	3.6e-07	1.3e-07	0.0	2.95e-06	1.54e-06	1e-08	298.2562442	298.3532097	298.25551542	-4.71e-06	-1.521e-05	-8.272e-05
0.50195	5387.75923	3e-08	4.7e-07	3.6e-07	1.3e-07	0.0	2.95e-06	1.54e-06	1e-08	298.25282073	298.34696578	298.25226116	-3.58e-06	-1.475e-05	-8.018e-05
0.50395	5405.59335	3e-08	4.7e-07	3.6e-07	1.3e-07	0.0	2.95e-06	1.54e-06	1e-08	298.2497087	298.34091115	298.24909828	-2.46e-06	-1.43e-05	-7.77e-05
0.50595	5423.39355	3e-08	4.7e-07	3.6e-07	1.3e-07	0.0	2.95e-06	1.54e-06	1e-08	298.24636393	298.33504245	298.24604705	-1.34e-06	-1.387e-05	-7.534e-05
0.50795	5441.15977	3e-08	4.7e-07	3.6e-07	1.3e-07	0.0	2.95e-06	1.54e-06	1e-08	298.24351391	298.32935307	298.24307407	-2.21e-06	-1.344e-05	-7.297e-05
0.50995	5458.89191	3e-08	4.7e-07	3.6e-07	1.3e-07	0.0	2.95e-06	1.54e-06	1e-08	298.24075689	298.32383882	298.24019336	-1.92e-06	-1.303e-05	-7.073e-05
0.51195	5476.5899	3e-08	4.7e-07	3.6e-07	1.3e-07	0.0	2.95e-06	1.54e-06	1e-08	298.23795198	298.31849312	298.23740699	-2.2e-06	-1.263e-05	-6.854e-05
0.51395	5494.25366	3e-08	4.7e-07	3.6e-07	1.3e-07	0.0	2.95e-06	1.54e-06	1e-08	298.23524574	298.3133113	298.23470635	-2.71e-06	-1.223e-05	-6.641e-05
0.51595	5511.88311	3e-08	4.7e-07	3.6e-07	1.3e-07	0.0	2.95e-06	1.54e-06	1e-08	298.23270817	298.30828825	298.23208574	-3.29e-06	-1.185e-05	-6.433e-05
0.51795	5529.47817	3e-08	4.7e-07	3.6e-07	1.3e-07	0.0	2.95e-06	1.54e-06	1e-08	298.2301623	298.30342205	298.22955126	-2.93e-06	-1.148e-05	-6.232e-05
0.51995	5547.03875	3e-08	4.7e-07	3.6e-07	1.3e-07	0.0	2.95e-06	1.54e-06	1e-08	298.22736287	298.29870338	298.22710779	2.4e-07	-1.116e-05	-6.047e-05
0.52195	5564.56478	3e-08	4.7e-07	3.6e-07	1.3e-07	0.0	2.95e-06	1.54e-06	1e-08	298.22532888	298.29412825	298.2247115	-3.3e-06	-1.08e-05	-5.86e-05
0.52395	5582.05618	3e-08	4.7e-07	3.6e-07	1.3e-07	0.0	2.95e-06	1.54e-06	1e-08	298.22297182	298.28969422	298.22240544	-6.02e-06	-1.045e-05	-5.67e-05
0.52595	5599.51286	3e-08	4.7e-07	3.6e-07	1.3e-07	0.0	2.95e-06	1.54e-06	1e-08	298.22072578	298.28539851	298.22017033	-4.1e-07	-1.015e-05	-5.502e-05
0.52795	5616.93474	3e-08	4.7e-07	3.6e-07	1.3e-07	0.0	2.95e-06	1.54e-06	1e-08	298.21829568	298.28123269	298.21801359	-3.63e-06	-9.83e-06	-5.333e-05
0.52995	5634.32173	3e-08	4.7e-07	3.6e-07	1.3e-07	0.0	2.95e-06	1.54e-06	1e-08	298.21626707	298.27719394	298.21590974	2e-06	-9.55e-06	-5.17e-05
0.53195	5651.67376	3e-08	4.7e-07	3.6e-07	1.3e-07	0.0	2.95e-06	1.54e-06	1e-08	298.21424871	298.27327951	298.21387322	-5.2e-07	-9.25e-06	-5.01e-05
0.53395	5668.99074	3e-08	4.7e-07	3.6e-07	1.3e-07	0.0	2.95e-06	1.54e-06	1e-08	298.21220591	298.26948532	298.2119032	-5.72e-06	-8.94e-06	-4.851e-05
0.53595	5686.27258	3e-08	4.7e-07	3.6e-07	1.3e-07	0.0	2.95e-06	1.54e-06	1e-08	298.21037846	298.26580837	298.20998821	-1.57e-06	-8.68e-06	-4.704e-05
0.53795	5703.51921	3e-08	4.7e-07	3.6e-07	1.3e-07	0.0	2.95e-06	1.54e-06	1e-08	298.20861418	298.26224394	298.20813189	-2.63e-06	-8.42e-06	-4.56e-05
0.53995	5720.73052	3e-08	4.7e-07	3.6e-07	1.3e-07	0.0	2.95e-06	1.54e-06	1e-08	298.20679089	298.25878886	298.20633746	-2.99e-06	-8.16e-06	-4.419e-05
0.54195	5737.90645	3e-08	4.7e-07	3.6e-07	1.3e-07	0.0	2.95e-06	1.54e-06	1e-08	298.20471627	298.25544089	298.20461154	4.73e-06	-7.92e-06	-4.281e-05
0.54395	5755.04689	3e-08	4.7e-07	3.6e-07	1.3e-07	0.0	2.95e-06	1.54e-06	1e-08	298.20336021	298.25219528	298.20291194	4.6e-07	-7.67e-06	-4.151e-05
0.54595	5772.15178	3e-08	4.7e-07	3.6e-07	1.3e-07	0.0	2.95e-06	1.54e-06	1e-08	298.20160429	298.24904917	298.20128273	-4.23e-06	-7.42e-06	-4.021e-05
0.54795	5789.22101	3e-08	4.7e-07	3.6e-07	1.3e-07	0.0	2.95e-06	1.54e-06	1e-08	298.20005976	298.24599987	298.19969748	-5.33e-06	-7.18e-06	-3.895e-05
0.54995	5806.2545	3e-08	4.7e-07	3.6e-07	1.3e-07	0.0	2.95e-06	1.54e-06	1e-08	298.19827977	298.24304451	298.19817286	8.1e-07	-6.98e-06	-3.776e-05
0.55194	5823.25216	3e-08	4.7e-07	3.6e-07	1.3e-07	0.0	2.95e-06	1.54e-06	1e-08	298.19705464	298.24018006	298.19667495	3.24e-06	-6.77e-06	-3.658e-05
0.55394	5840.2139	3e-08	4.7e-07	3.6e-07	1.3e-07	0.0	2.95e-06	1.54e-06	1e-08	298.19579557	298.23740355	298.19522616	-3.12e-06	-6.55e-06	-3.547e-05
0.55594	5857.13964	3e-08	4.7e-07	3.6e-07	1.3e-07	0.0	2.95e-06	1.54e-06	1e-08	298.19415071	298.23471351	298.19384003	-3.45e-06	-6.34e-06	-3.434e-05
0.55794	5874.02928	3e-08	4.7e-07	3.6e-07	1.3e-07	0.0	2.95e-06	1.54e-06	1e-08	298.19267962	298.23210534	298.19249123	-3.8e-07	-6.16e-06	-3.333e-05
0.55994	5890.88273	3e-08	4.7e-07	3.6e-07	1.3e-07	0.0	2.95e-06	1.54e-06	1e-08	298.19141759	298.22957746	298.19117743	-1.55e-06	-5.97e-06	-3.228e-05
0.56194	5907.6999	3e-08	4.7e-07	3.6e-07	1.3e-07	0.0	2.95e-06	1.54e-06	1e-08	298.19027363	298.22712724	298.18990092	-6.8e-07	-5.79e-06	-3.13e-05
0.56394	5924.4807	3e-08	4.7e-07	3.6e-07	1.3e-07	0.0	2.95e-06	1.54e-06	1e-08	298.18927428	298.22475351	298.18865996	1.14e-06	-5.62e-06	-3.034e-05
0.56594	5941.22504	3e-08	4.7e-07	3.6e-07	1.3e-07	0.0	2.95e-06	1.54e-06	1e-08	298.18758505	298.22245208	298.18748635	-2.8e-07	-5.43e-06	-2.936e-05
0.56794	5957.93283	3e-08	4.7e-07	3.6e-07	1.3e-07	0.0	2.95e-06	1.54e-06	1e-08	298.18648863	298.22022158	298.18632697	-1.69e-06	-5.27e-06	-2.848e-05
0.56994	5974.60397	3e-08	4.7e-07	3.6e-07	1.3e-07	0.0	2.95e-06	1.54e-06	1e-08	298.18515726	298.21806017	298.1852146	-2.95e-06	-5.09e-06	-2.755e-05
0.57194	5991.23836	3e-08	4.7e-07	3.6e-07	1.3e-07	0.0	2.95e-06	1.54e-06	1e-08	298.18406798	298.21596523	298.18412836	9.2e-07	-4.95e-06	-2.675e-05
0.57394	6007.83592	3e-08	4.7e-07	3.6e-07	1.3e-07	0.0	2.95e-06	1.54e-06	1e-08	298.18330086	298.21393471	298.18306385	-5.4e-07	-4.8e-06	-2.594e-05
0.57594	6024.39655	3e-08	4.7e-07	3.6e-07	1.3e-07	0.0	2.95e-06	1.54e-06	1e-08	298.18225113	298.21196625	298.18204447	2.4e-07	-4.64e-06	-2.505e-05
0.57794	6040.92015	3e-08	4.7e-07	3.6e-07	1.3e-07	0.0	2.95e-06	1.54e-06	1e-08	298.18113587	298.21005908	298.18106094	-8.9e-07	-4.5e-06	-2.433e-05
0.57994	6057.40662	3e-08	4.7e-07	3.6e-07	1.3e-07	0.0	2.95e-06	1.54e-06	1e-08	298.180183	298.20821059	298.18010254	1.47e-06	-4.37e-06	-2.356e-05
0.58194	6073.85588	3e-08	4.7e-07	3.6e-07	1.3e-07	0.0	2.95e-06	1.54e-06	1e-08	298.17928247	298.20641839	298.17917246	-2.36e-06	-4.23e-06	-2.286e-05
0.58394	6090.26782	3e-08	4.7e-07	3.6e-07	1.3e-07	0.0	2.95e-06	1.54e-06	1e-08	298.17847987	298.20468083	298.17826794	-3.21e-06	-4.09e-06	-2.213e-05
0.58594	6106.64236	3e-08	4.7e-07	3.6e-07	1.3e-07	0.0	2.95e-06	1.54e-06	1e-08	298.17740425	298.20299727	298.17740379	2.58e-06	-3.99e-06	-2.148e-05
0.58794	6122.97938	3e-08	4.7e-07	3.6e-07	1.3e-07	0.0	2.95e-06	1.54e-06	1e-08	298.1767214	298.20136503	298.17655135	4.8e-07	-3.85e-06	-2.08e-05
0.58994	6139.27879	3e-08	4.7e-07	3.6e-07	1.3e-07	0.0	2.95e-06	1.54e-06	1e-08	298.17591869	298.199784	298.1757315	-8.2e-07	-3.73e-06	-2.016e-05
0.59194	6155.54048	3e-08	4.7e-07	3.6e-07	1.3e-07	0.0	2.95e-06	1.54e-06	1e-08	298.17508299	298.19825141	298.17493919	3.27e-06	-3.63e-06	-1.954e-05
0.59394	6171.76437	3e-08	4.7e-07	3.6e-07	1.3e-07	0.0	2.95e-06	1.54e-06	1e-08	298.17440381	298.19676545	298.17416569	-1.69e-06	-3.51e-06	-1.895e-05
0.59594	6187.95035	3e-08	4.7e-07	3.6e-07	1.3e-07	0.0	2.95e-06	1.54e-06	1e-08	298.17356999	298.19532563	298.17342345	-1.87e-06	-3.4e-06	-1.837e-05
0.59794	6204.09832	3e-08	4.7e-07	3.6e-07	1.3e-07	0.0	2.95e-06	1.54e-06	1e-08	298.17292349	298.19392975	298.17269732	-3.09e-06	-3.29e-06	-1.779e-05
0.59994	6220.20818	3e-08	4.7e-07	3.6e-07	1.3e-07	0.0	2.95e-06	1.54e-06	1e-08	298.17229113	298.19257681	298.17199381	-1.75e-06	-3.19e-06	-1.724e-05
0.60194	6236.27981	3e-08	4.7e-07	3.6e-07	1.3e-07	0.0	2.95e-06	1.54e-06	1e-08	298.17138622	298.19126602	298.17132419	6.8e-07	-3.1e-06	-1.67e-05
0.60394	6252.31313	3e-08	4.7e-07	3.6e-07	1.3e-07	0.0	2.95e-06	1.54e-06	1e-08	298.17082635	298.18999521	298.1706621	6.7e-07	-3e-06	-1.621e-05
0.60594	6268.30803	3e-08	4.7e-07	3.6e-07	1.3e-07	0.0	2.95e-06	1.54e-06	1e-08	298.17040616	298.18876351	298.17001544	3.56e-06	-2.92e-06	-1.571e-05
0.60794	6284.2644	3e-08	4.7e-07	3.6e-07	1.3e-07	0.0	2.95e-06	1.54e-06	1e-08	298.16974289	298.18756987	298.16939925	-2.23e-06	-2.81e-06	-1.521e-05
0.60994	6300.18213	3e-08	4.7e-07	3.6e-07	1.3e-07	0.0	2.95e-06	1.54e-06	1e-08	298.16879522	298.18641339	298.16881475	-3.39e-06	-2.72e-06	-1.474e-05
0.61194	6316.06113	3e-08	4.7e-07	3.6e-07	1.3e-07	0.0	2.95e-06	1.54e-06	1e-08	298.1682	298.18529236	298.168235	2.5e-07	-2.65e-06	-1.429e-05
0.61394	6331.90127	3e-08	4.7e-07	3.6e-07	1.3e-07	0.0	2.95e-06	1.54e-06	1e-08	298.16768653	298.18420551	298.16767037	3.3e-07	-2.57e-06	-1.385e-05
0.61594	6347.70247	3e-08	4.7e-07	3.6e-07	1.3e-07	0.0	2.95e-06	1.54e-06	1e-08	298.16748158	298.18315191	298.1671111	-5.71e-06	-2.47e-06	-1.341e-05
0.61794	6363.4646	3e-08	4.7e-07	3.6e-07	1.3e-07	0.0	2.95e-06	1.54e-06	1e-08	298.16660634	298.18213146	298.16659709	1.2e-07	-2.41e-06	-1.302e-05
0.61994	6379.18757	3e-08	4.7e-07	3.6e-07	1.3e-07	0.0	2.95e-06	1.54e-06	1e-08	298.1659589	298.1811423	298.16609068	7.6e-07	-2.34e-06	-1.262e-05
0.62194	6394.87125	3e-08	4.7e-07	3.6e-07	1.3e-07	0.0	2.95e-06	1.54e-06	1e-08	298.16548032	298.18018383	298.16559393	-8.8e-07	-2.26e-06	-1.223e-05
0.62394	6410.51554	3e-08	4.7e-07	3.6e-07	1.3e-07	0.0	2.95e-06	1.54e-06	1e-08	298.16515015	298.17925418	298.16510669	-9.2e-07	-2.19e-06	-1.185e-05
0.62594	6426.12034	3e-08	4.7e-07	3.6e-07	1.3e-07	0.0	2.95e-06	1.54e-06	1e-08	298.16473082	298.17835325	298.16463858	3.11e-06	-2.14e-06	-1.148e-05
0.62794	6441.68552	3e-08	4.7e-07	3.6e-07	1.3e-07	0.0	2.95e-06	1.54e-06	1e-08	298.16436712	298.17748003	298.16418316	-8.2e-07	-2.06e-06	-1.112e-05
0.62994	6457.21097	3e-08	4.7e-07	3.6e-07	1.3e-07	0.0	2.95e-06	1.54e-06	1e-08	298.16377899	298.17663403	298.16375159	-1.5e-07	-2e-06	-1.078e-05
0.63194	6472.69659	3e-08	4.7e-07	3.6e-07	1.3e-07	0.0	2.95e-06	1.54e-06	1e-08	298.16351988	298.17581389	298.16332054	-1.12e-06	-1.93e-06	-1.045e-05
0.63394	6488.14226	3e-08	4.7e-07	3.6e-07	1.3e-07	0.0	2.95e-06	1.54e-06	1e-08	298.16284994	298.1750193	298.16292004	-7.3e-07	-1.88e-06	-1.013e-05
0.63594	6503.54785	3e-08	4.7e-07	3.6e-07	1.3e-07	0.0	2.95e-06	1.54e-06	1e-08	298.16256059	298.17424875	298.16251698	2.67e-06	-1.83e-06	-9.82e-06
0.63794	6518.91327	3e-08	4.7e-07	3.6e-07	1.3e-07	0.0	2.95e-06	1.54e-06	1e-08	298.16225577	298.17350196	298.16212737	-2.6e-06	-1.75e-06	-9.5e-06
0.63994	6534.23839	3e-08	4.7e-07	3.6e-07	1.3e-07	0.0	2.95e-06	1.54e-06	1e-08	298.16188991	298.17277846	298.16175281	-4.8e-07	-1.71e-06	-9.22e-06
0.64194	6549.52309	3e-08	4.7e-07	3.6e-07	1.3e-07	0.0	2.95e-06	1.54e-06	1e-08	298.16149914	298.17207714	298.16139123	1.56e-06	-1.66e-06	-8.93e-06
0.64394	6564.76726	3e-08	4.7e-07	3.6e-07	1.3e-07	0.0	2.95e-06	1.54e-06	1e-08	298.16088154	298.17139774	298.16105073	1.75e-06	-1.61e-06	-8.67e-06
0.64594	6579.97078	3e-08	4.7e-07	3.6e-07	1.3e-07	0.0	2.95e-06	1.54e-06	1e-08	298.16085222	298.17073853	298.16069711	-1.9e-07	-1.56e-06	-8.39e-06
0.64794	6595.13352	3e-08	4.7e-07	3.6e-07	1.3e-07	0.0	2.95e-06	1.54e-06	1e-08	298.16043728	298.17010007	298.16037042	-3.35e-06	-1.5e-06	-8.12e-06
0.64994	6610.25537	3e-08	4.7e-07	3.6e-07	1.3e-07	0.0	2.95e-06	1.54e-06	1e-08	298.16005082	298.16948125	298.16005315	5.1e-07	-1.46e-06	-7.88e-06
0.65193	6625.33621	3e-08	4.7e-07	3.6e-07	1.3e-07	0.0	2.95e-06	1.54e-06	1e-08	298.16006521	298.16888107	298.15972957	-2.63e-06	-1.41e-06	-7.63e-06
0.65393	6640.37591	3e-08	4.7e-07	3.6e-07	1.3e-07	0.0	2.95e-06	1.54e-06	1e-08	298.15942174	298.16830012	298.15944322	3e-07	-1.37e-06	-7.41e-06
0.65593	6655.37435	3e-08	4.7e-07	3.6e-07	1.3e-07	0.0	2.95e-06	1.54e-06	1e-08	298.15905821	298.16773689	298.15915499	-3.87e-06	-1.32e-06	-7.16e-06
0.65793	6670.33141	3e-08	4.7e-07	3.6e-07	1.3e-07	0.0	2.95e-06	1.54e-06	1e-08	298.15871826	298.16719093	298.15887511	-4.3e-07	-1.29e-06	-6.95e-06
0.65993	6685.24695	3e-08	4.7e-07	3.6e-07	1.3e-07	0.0	2.95e-06	1.54e-06	1e-08	298.15893051	298.16666123	298.15858145	-2.76e-06	-1.24e-06	-6.73e-06
0.66193	6700.12087	3e-08	4.7e-07	3.6e-07	1.3e-07	0.0	2.95e-06	1.54e-06	1e-08	298.15830742	298.16614867	298.15833113	1.6e-07	-1.21e-06	-6.53e-06
0.66393	6714.95302	3e-08	4.7e-07	3.6e-07	1.3e-07	0.0	2.95e-06	1.54e-06	1e-08	298.15805865	298.16565149	298.15807381	3.81e-06	-1.19e-06	-6.33e-06
0.66593	6729.74328	3e-08	4.7e-07	3.6e-07	1.3e-07	0.0	2.95e-06	1.54e-06	1e-08	298.15791343	298.16516959	298.15782051	5.9e-07	-1.14e-06	-6.14e-06
0.66793	6744.49153	3e-08	4.7e-07	3.6e-07	1.3e-07	0.0	2.95e-06	1.54e-06	1e-08	298.15790538	298.1647026	298.15756964	-1.88e-06	-1.1e-06	-5.94e-06
0.66993	6759.19762	3e-08	4.7e-07	3.6e-07	1.3e-07	0.0	2.95e-06	1.54e-06	1e-08	298.15755598	298.16425039	298.15734068	9.8e-07	-1.07e-06	-5.77e-06
0.67193	6773.86144	3e-08	4.7e-07	3.6e-07	1.3e-07	0.0	2.95e-06	1.54e-06	1e-08	298.15749262	298.16381159	298.15710726	-5.82e-06	-1.02e-06	-5.57e-06
0.67393	6788.48284	3e-08	4.7e-07	3.6e-07	1.3e-07	0.0	2.95e-06	1.54e-06	1e-08	298.15702182	298.16338677	298.156898	8.3e-07	-1.01e-06	-5.4e-06
0.67593	6803.0617	3e-08	4.7e-07	3.6e-07	1.3e-07	0.0	2.95e-06	1.54e-06	1e-08	298.156723	298.16297486	298.15668868	1.01e-06	-9.8e-07	-5.25e-06
0.67793	6817.59789	3e-08	4.7e-07	3.6e-07	1.3e-07	0.0	2.95e-06	1.54e-06	1e-08	298.15660989	298.16257537	298.15647847	-1.31e-06	-9.4e-07	-5.08e-06
0.67993	6832.09126	3e-08	4.7e-07	3.6e-07	1.3e-07	0.0	2.95e-06	1.54e-06	1e-08	298.15641638	298.16218834	298.15627825	-1.25e-06	-9.1e-07	-4.92e-06
0.68193	6846.54169	3e-08	4.7e-07	3.6e-07	1.3e-07	0.0	2.95e-06	1.54e-06	1e-08	298.1561544	298.16181326	298.15608727	1.23e-06	-8.9e-07	-4.77e-06
0.68393	6860.94904	3e-08	4.7e-07	3.6e-07	1.3e-07	0.0	2.95e-06	1.54e-06	1e-08	298.15605015	298.16144965	298.15589602	-2.92e-06	-8.5e-07	-4.61e-06
0.68593	6875.31316	3e-08	4.7e-07	3.6e-07	1.3e-07	0.0	2.95e-06	1.54e-06	1e-08	298.15541849	298.16109777	298.15573263	1.87e-06	-8.4e-07	-4.49e-06
0.68793	6889.63392	3e-08	4.7e-07	3.6e-07	1.3e-07	0.0	2.95e-06	1.54e-06	1e-08	298.15548434	298.16075602	298.15554622	-2.7e-07	-8.1e-07	-4.35e-06
0.68993	6903.91119	3e-08	4.7e-07	3.6e-07	1.3e-07	0.0	2.95e-06	1.54e-06	1e-08	298.15534155	298.16042491	298.15537405	3.12e-06	-7.9e-07	-4.22e-06
0.69193	6918.14481	3e-08	4.7e-07	3.6e-07	1.3e-07	0.0	2.95e-06	1.54e-06	1e-08	298.15542581	298.16010377	298.15519799	-1.01e-06	-7.5e-07	-4.08e-06
0.69393	6932.33466	3e-08	4.7e-07	3.6e-07	1.3e-07	0.0	2.95e-06	1.54e-06	1e-08	298.1550429	298.15979304	298.1550466	-2.04e-06	-7.3e-07	-3.95e-06
0.69593	6946.48057	3e-08	4.7e-07	3.6e-07	1.3e-07	0.0	2.95e-06	1.54e-06	1e-08	298.1550668	298.15949144	298.15488352	-1.18e-06	-7.1e-07	-3.83e-06
0.69793	6960.58242	3e-08	4.7e-07	3.6e-07	1.3e-07	0.0	2.95e-06	1.54e-06	1e-08	298.15496034	298.15919948	298.15473095	8.5e-07	-6.9e-07	-3.72e-06
0.69993	6974.64004	3e-08	4.7e-07	3.6e-07	1.3e-07	0.0	2.95e-06	1.54e-06	1e-08	298.15470511	298.15891654	298.15458932	-1.5e-07	-6.7e-07	-3.6e-06
0.70193	6988.65331	3e-08	4.7e-07	3.6e-07	1.3e-07	0.0	2.95e-06	1.54e-06	1e-08	298.15436659	298.15864236	298.1544558	-3.7e-06	-6.4e-07	-3.48e-06
0.70393	7002.62206	3e-08	4.7e-07	3.6e-07	1.3e-07	0.0	2.95e-06	1.54e-06	1e-08	298.15412545	298.15837651	298.15432279	1.42e-06	-6.3e-07	-3.39e-06
0.70593	7016.54615	3e-08	4.7e-07	3.6e-07	1.3e-07	0.0	2.95e-06	1.54e-06	1e-08	298.15403338	298.15811873	298.15418803	1.04e-06	-6.1e-07	-3.28e-06
0.70793	7030.42543	3e-08	4.7e-07	3.6e-07	1.3e-07	0.0	2.95e-06	1.54e-06	1e-08	298.15398199	298.15786886	298.15405588	-1.52e-06	-5.9e-07	-3.17e-06
0.70993	7044.25974	3e-08	4.7e-07	3.6e-07	1.3e-07	0.0	2.95e-06	1.54e-06	1e-08	298.15390289	298.15762671	298.15392901	-5.7e-07	-5.7e-07	-3.08e-06
0.71193	7058.04894	3e-08	4.7e-07	3.6e-07	1.3e-07	0.0	2.95e-06	1.54e-06	1e-08	298.1536946	298.15739213	298.15381149	3.2e-07	-5.6e-07	-2.99e-06
0.71393	7071.79287	3e-08	4.7e-07	3.6e-07	1.3e-07	0.0	2.95e-06	1.54e-06	1e-08	298.1535661	298.15716476	298.15369459	-1.43e-06	-5.3e-07	-2.89e-06
0.71593	7085.49136	3e-08	4.7e-07	3.6e-07	1.3e-07	0.0	2.95e-06	1.54e-06	1e-08	298.15336908	298.15694441	298.15358427	1.68e-06	-5.3e-07	-2.81e-06
0.71793	7099.14428	3e-08	4.7e-07	3.6e-07	1.3e-07	0.0	2.95e-06	1.54e-06	1e-08	298.15356074	298.15673046	298.15346152	-1.67e-06	-5e-07	-2.71e-06
0.71993	7112.75145	3e-08	4.7e-07	3.6e-07	1.3e-07	0.0	2.95e-06	1.54e-06	1e-08	298.15334185	298.15652351	298.15335931	-1.11e-06	-4.9e-07	-2.63e-06
0.72193	7126.31272	3e-08	4.7e-07	3.6e-07	1.3e-07	0.0	2.95e-06	1.54e-06	1e-08	298.15334906	298.15632268	298.15325115	1e-08	-4.7e-07	-2.55e-06
0.72393	7139.82793	3e-08	4.7e-07	3.6e-07	1.3e-07	0.0	2.95e-06	1.54e-06	1e-08	298.15309766	298.15612832	298.15315704	-3.72e-06	-4.5e-07	-2.46e-06
0.72593	7153.29691	3e-08	4.7e-07	3.6e-07	1.3e-07	0.0	2.95e-06	1.54e-06	1e-08	298.15313252	298.15593963	298.15305428	-4e-08	-4.5e-07	-2.4e-06
0.72793	7166.71951	3e-08	4.7e-07	3.6e-07	1.3e-07	0.0	2.95e-06	1.54e-06	1e-08	298.15321518	298.15575669	298.15295268	-2.24e-06	-4.2e-07	-2.32e-06
0.72993	7180.09555	3e-08	4.7e-07	3.6e-07	1.3e-07	0.0	2.95e-06	1.54e-06	1e-08	298.15294592	298.15557977	298.15286867	-2.85e-06	-4.1e-07	-2.24e-06
0.73193	7193.42486	3e-08	4.7e-07	3.6e-07	1.3e-07	0.0	2.95e-06	1.54e-06	1e-08	298.15297429	298.15540801	298.15277529	-2.86e-06	-4e-07	-2.17e-06
0.73393	7206.70728	3e-08	4.7e-07	3.6e-07	1.3e-07	0.0	2.95e-06	1.54e-06	1e-08	298.15291006	298.15524163	298.15268859	3.6e-07	-3.9e-07	-2.12e-06
0.73593	7219.94265	3e-08	4.7e-07	3.6e-07	1.3e-07	0.0	2.95e-06	1.54e-06	1e-08	298.15249362	298.15508076	298.15261923	4.3e-07	-3.8e-07	-2.05e-06
0.73793	7233.13078	3e-08	4.7e-07	3.6e-07	1.3e-07	0.0	2.95e-06	1.54e-06	1e-08	298.15259807	298.15492429	298.15253097	1.58e-06	-3.7e-07	-1.99e-06
0.73993	7246.2715	3e-08	4.7e-07	3.6e-07	1.3e-07	0.0	2.95e-06	1.54e-06	1e-08	298.15253429	298.1547729	298.15245231	-4.4e-07	-3.6e-07	-1.92e-06
0.74193	7259.36463	3e-08	4.7e-07	3.6e-07	1.3e-07	0.0	2.95e-06	1.54e-06	1e-08	298.15240264	298.15462618	298.15237893	1.31e-06	-3.5e-07	-1.87e-06
0.74393	7272.41001	3e-08	4.7e-07	3.6e-07	1.3e-07	0.0	2.95e-06	1.54e-06	1e-08	298.15238182	298.15448383	298.15230338	4.32e-06	-3.5e-07	-1.82e-06
0.74593	7285.40745	3e-08	4.7e-07	3.6e-07	1.3e-07	0.0	2.95e-06	1.54e-06	1e-08	298.15235503	298.15434588	298.15223044	8.2e-07	-3.3e-07	-1.75e-06
0.74793	7298.35678	3e-08	4.7e-07	3.6e-07	1.3e-07	0.0	2.95e-06	1.54e-06	1e-08	298.15217787	298.15421238	298.15216603	2.93e-06	-3.3e-07	-1.7e-06
0.74993	7311.25781	3e-08	4.7e-07	3.6e-07	1.3e-07	0.0	2.95e-06	1.54e-06	1e-08	298.15226271	298.15408267	298.15209296	-2.02e-06	-3e-07	-1.64e-06
0.75192	7324.11035	3e-08	4.7e-07	3.6e-07	1.3e-07	0.0	2.95e-06	1.54e-06	1e-08	298.15202986	298.15395731	298.1520352	-2.8e-07	-3e-07	-1.59e-06
0.75392	7336.91423	3e-08	4.7e-07	3.6e-07	1.3e-07	0.0	2.95e-06	1.54e-06	1e-08	298.15206234	298.15383549	298.15196851	-0.0	-2.9e-07	-1.55e-06
0.75592	7349.66926	3e-08	4.7e-07	3.6e-07	1.3e-07	0.0	2.95e-06	1.54e-06	1e-08	298.15187151	298.15371768	298.1519131	-1.52e-06	-2.7e-07	-1.49e-06
0.75792	7362.37524	3e-08	4.7e-07	3.6e-07	1.3e-07	0.0	2.95e-06	1.54e-06	1e-08	298.15182168	298.15360333	298.15185378	5.1e-07	-2.7e-07	-1.45e-06
0.75992	7375.032	3e-08	4.7e-07	3.6e-07	1.3e-07	0.0	2.95e-06	1.54e-06	1e-08	298.15191859	298.15349234	298.15179029	1.93e-06	-2.7e-07	-1.41e-06
0.76192	7387.63933	3e-08	4.7e-07	3.6e-07	1.3e-07	0.0	2.95e-06	1.54e-06	1e-08	298.1518414	298.15338496	298.15173584	4e-08	-2.5e-07	-1.36e-06
0.76392	7400.19705	3e-08	4.7e-07	3.6e-07	1.3e-07	0.0	2.95e-06	1.54e-06	1e-08	298.15167925	298.15328099	298.15168669	-1.9e-06	-2.4e-07	-1.32e-06
0.76592	7412.70495	3e-08	4.7e-07	3.6e-07	1.3e-07	0.0	2.95e-06	1.54e-06	1e-08	298.15162102	298.1531801	298.15163496	1.8e-07	-2.4e-07	-1.28e-06
0.76792	7425.16283	3e-08	4.7e-07	3.6e-07	1.3e-07	0.0	2.95e-06	1.54e-06	1e-08	298.15167966	298.15308219	298.15158005	3.4e-06	-2.4e-07	-1.25e-06
0.76992	7437.57051	3e-08	4.7e-07	3.6e-07	1.3e-07	0.0	2.95e-06	1.54e-06	1e-08	298.15185911	298.15298715	298.15152176	-2.37e-06	-2.2e-07	-1.2e-06
0.77192	7449.92776	3e-08	4.7e-07	3.6e-07	1.3e-07	0.0	2.95e-06	1.54e-06	1e-08	298.15145322	298.15289573	298.1514893	1.25e-06	-2.2e-07	-1.17e-06
0.77392	7462.23439	3e-08	4.7e-07	3.6e-07	1.3e-07	0.0	2.95e-06	1.54e-06	1e-08	298.15142234	298.15280669	298.15144282	1.71e-06	-2.2e-07	-1.14e-06
0.77592	7474.4902	3e-08	4.7e-07	3.6e-07	1.3e-07	0.0	2.95e-06	1.54e-06	1e-08	298.15129718	298.1527205	298.15140172	8e-07	-2.1e-07	-1.1e-06
0.77792	7486.69497	3e-08	4.7e-07	3.6e-07	1.3e-07	0.0	2.95e-06	1.54e-06	1e-08	298.15148924	298.1526366	298.15134889	3.4e-06	-2.1e-07	-1.07e-06
0.77992	7498.84848	3e-08	4.7e-07	3.6e-07	1.3e-07	0.0	2.95e-06	1.54e-06	1e-08	298.15130789	298.15255569	298.15131293	-2.91e-06	-1.8e-07	-1.02e-06
0.78192	7510.95054	3e-08	4.7e-07	3.6e-07	1.3e-07	0.0	2.95e-06	1.54e-06	1e-08	298.15134537	298.15247706	298.15126924	-1.26e-06	-1.8e-07	-9.9e-07
0.78392	7523.00092	3e-08	4.7e-07	3.6e-07	1.3e-07	0.0	2.95e-06	1.54e-06	1e-08	298.15122869	298.152401	298.15123324	-6.7e-07	-1.8e-07	-9.6e-07
0.78592	7534.9994	3e-08	4.7e-07	3.6e-07	1.3e-07	0.0	2.95e-06	1.54e-06	1e-08	298.15095062	298.15232749	298.15120519	1.76e-06	-1.8e-07	-9.4e-07
0.78792	7546.94576	3e-08	4.7e-07	3.6e-07	1.3e-07	0.0	2.95e-06	1.54e-06	1e-08	298.15113224	298.15225571	298.1511593	1e-07	-1.7e-07	-9.1e-07
0.78992	7558.83978	3e-08	4.7e-07	3.6e-07	1.3e-07	0.0	2.95e-06	1.54e-06	1e-08	298.15119398	298.15218626	298.15111956	-2.27e-06	-1.6e-07	-8.7e-07
0.79192	7570.68124	3e-08	4.7e-07	3.6e-07	1.3e-07	0.0	2.95e-06	1.54e-06	1e-08	298.15118617	298.15211904	298.15108386	-3.8e-07	-1.6e-07	-8.5e-07
0.79392	7582.4699	3e-08	4.7e-07	3.6e-07	1.3e-07	0.0	2.95e-06	1.54e-06	1e-08	298.15073713	298.15205441	298.15106756	-4.26e-06	-1.4e-07	-8.1e-07
0.79592	7594.20553	3e-08	4.7e-07	3.6e-07	1.3e-07	0.0	2.95e-06	1.54e-06	1e-08	298.15107211	298.15199085	298.15101983	-1.4e-06	-1.4e-07	-8e-07
0.79792	7605.88791	3e-08	4.7e-07	3.6e-07	1.3e-07	0.0	2.95e-06	1.54e-06	1e-08	298.15105659	298.15192965	298.15098767	-2.12e-06	-1.4e-07	-7.7e-07
0.79992	7617.5168	3e-08	4.7e-07	3.6e-07	1.3e-07	0.0	2.95e-06	1.54e-06	1e-08	298.15086832	298.15187053	298.15096369	-1.11e-06	-1.4e-07	-7.5e-07
0.80192	7629.09195	3e-08	4.7e-07	3.6e-07	1.3e-07	0.0	2.95e-06	1.54e-06	1e-08	298.15106058	298.15181281	298.15092491	8.2e-07	-1.4e-07	-7.3e-07
0.80392	7640.61312	3e-08	4.7e-07	3.6e-07	1.3e-07	0.0	2.95e-06	1.54e-06	1e-08	298.15098733	298.15175716	298.15089809	8.1e-07	-1.3e-07	-7.1e-07
0.80592	7652.08008	3e-08	4.7e-07	3.6e-07	1.3e-07	0.0	2.95e-06	1.54e-06	1e-08	298.15112826	298.15170298	298.15086332	1e-07	-1.3e-07	-6.9e-07
0.80792	7663.49257	3e-08	4.7e-07	3.6e-07	1.3e-07	0.0	2.95e-06	1.54e-06	1e-08	298.15085459	298.15165092	298.15084661	4.67e-06	-1.4e-07	-6.8e-07
0.80992	7674.85034	3e-08	4.7e-07	3.6e-07	1.3e-07	0.0	2.95e-06	1.54e-06	1e-08	298.15108373	298.15159991	298.15080994	-1.02e-06	-1.2e-07	-6.4e-07
0.81192	7686.15314	3e-08	4.7e-07	3.6e-07	1.3e-07	0.0	2.95e-06	1.54e-06	1e-08	298.15088069	298.15155096	298.15079201	-1.57e-06	-1.1e-07	-6.2e-07
0.81392	7697.40071	3e-08	4.7e-07	3.6e-07	1.3e-07	0.0	2.95e-06	1.54e-06	1e-08	298.15067308	298.15150353	298.15077509	-2.6e-07	-1.1e-07	-6e-07
0.81592	7708.5928	3e-08	4.7e-07	3.6e-07	1.3e-07	0.0	2.95e-06	1.54e-06	1e-08	298.15065017	298.15145734	298.1507513	9e-08	-1.1e-07	-5.9e-07
0.81792	7719.72913	3e-08	4.7e-07	3.6e-07	1.3e-07	0.0	2.95e-06	1.54e-06	1e-08	298.15079288	298.15141239	298.15072141	3.74e-06	-1.2e-07	-5.8e-07
0.81992	7730.80945	3e-08	4.7e-07	3.6e-07	1.3e-07	0.0	2.95e-06	1.54e-06	1e-08	298.15072923	298.15136906	298.15070081	-3e-07	-1e-07	-5.5e-07
0.82192	7741.83348	3e-08	4.7e-07	3.6e-07	1.3e-07	0.0	2.95e-06	1.54e-06	1e-08	298.15078814	298.15132691	298.15067584	-1e-08	-1e-07	-5.3e-07
0.82392	7752.80095	3e-08	4.7e-07	3.6e-07	1.3e-07	0.0	2.95e-06	1.54e-06	1e-08	298.15076425	298.15128615	298.15065499	-3.43e-06	-8e-08	-5.1e-07
0.82592	7763.71159	3e-08	4.7e-07	3.6e-07	1.3e-07	0.0	2.95e-06	1.54e-06	1e-08	298.15054083	298.15124687	298.15064309	8.4e-07	-1e-07	-5e-07
0.82792	7774.56511	3e-08	4.7e-07	3.6e-07	1.3e-07	0.0	2.95e-06	1.54e-06	1e-08	298.15056051	298.15120852	298.15062177	-5e-07	-9e-08	-4.8e-07
0.82992	7785.36123	3e-08	4.7e-07	3.6e-07	1.3e-07	0.0	2.95e-06	1.54e-06	1e-08	298.15052837	298.15117142	298.15060322	2.45e-06	-1e-07	-4.8e-07
0.83192	7796.09967	3e-08	4.7e-07	3.6e-07	1.3e-07	0.0	2.95e-06	1.54e-06	1e-08	298.15058232	298.15113537	298.15058173	3.18e-06	-1e-07	-4.7e-07
0.83392	7806.78013	3e-08	4.7e-07	3.6e-07	1.3e-07	0.0	2.95e-06	1.54e-06	1e-08	298.1506288	298.15110042	298.15056113	-2.9e-07	-8e-08	-4.4e-07
0.83592	7817.40231	3e-08	4.7e-07	3.6e-07	1.3e-07	0.0	2.95e-06	1.54e-06	1e-08	298.15044095	298.15106683	298.15055083	2.88e-06	-9e-08	-4.4e-07
0.83792	7827.96591	3e-08	4.7e-07	3.6e-07	1.3e-07	0.0	2.95e-06	1.54e-06	1e-08	298.15048044	298.15103401	298.15053166	-3.2e-07	-8e-08	-4.1e-07
0.83992	7838.47064	3e-08	4.7e-07	3.6e-07	1.3e-07	0.0	2.95e-06	1.54e-06	1e-08	298.15063917	298.15100206	298.15050808	-2.68e-06	-7e-08	-3.9e-07
0.84192	7848.91618	3e-08	4.7e-07	3.6e-07	1.3e-07	0.0	2.95e-06	1.54e-06	1e-08	298.15057194	298.15097135	298.1504944	3.2e-07	-7e-08	-3.9e-07
0.84392	7859.30221	3e-08	4.7e-07	3.6e-07	1.3e-07	0.0	2.95e-06	1.54e-06	1e-08	298.15055461	298.15094152	298.15047916	-7.2e-07	-7e-08	-3.8e-07
0.84592	7869.62843	3e-08	4.7e-07	3.6e-07	1.3e-07	0.0	2.95e-06	1.54e-06	1e-08	298.15027903	298.15091291	298.15047511	1.57e-06	-7e-08	-3.7e-07
0.84792	7879.89451	3e-08	4.7e-07	3.6e-07	1.3e-07	0.0	2.95e-06	1.54e-06	1e-08	298.15036256	298.15088478	298.15045665	2.71e-06	-8e-08	-3.6e-07
0.84992	7890.10012	3e-08	4.7e-07	3.6e-07	1.3e-07	0.0	2.95e-06	1.54e-06	1e-08	298.15048221	298.15085747	298.15043716	-1.16e-06	-6e-08	-3.4e-07
0.85191	7900.24493	3e-08	4.7e-07	3.6e-07	1.3e-07	0.0	2.95e-06	1.54e-06	1e-08	298.15023487	298.15083141	298.15043333	-1.81e-06	-6e-08	-3.3e-07
0.85391	7910.32861	3e-08	4.7e-07	3.6e-07	1.3e-07	0.0	2.95e-06	1.54e-06	1e-08	298.15023635	298.15080588	298.15041962	3.7e-07	-6e-08	-3.2e-07
0.85591	7920.35082	3e-08	4.7e-07	3.6e-07	1.3e-07	0.0	2.95e-06	1.54e-06	1e-08	298.15055962	298.15078077	298.15039299	-2.74e-06	-5e-08	-3e-07
0.85791	7930.3112	3e-08	4.7e-07	3.6e-07	1.3e-07	0.0	2.95e-06	1.54e-06	1e-08	298.15045554	298.1507569	298.15038448	6.7e-07	-6e-08	-3.1e-07
0.85991	7940.20941	3e-08	4.7e-07	3.6e-07	1.3e-07	0.0	2.95e-06	1.54e-06	1e-08	298.15055733	298.15073354	298.15036784	-2.18e-06	-5e-08	-2.9e-07
0.86191	7950.04508	3e-08	4.7e-07	3.6e-07	1.3e-07	0.0	2.95e-06	1.54e-06	1e-08	298.15074341	298.1507108	298.15034808	-2.61e-06	-4e-08	-2.8e-07
0.86391	7959.81786	3e-08	4.7e-07	3.6e-07	1.3e-07	0.0	2.95e-06	1.54e-06	1e-08	298.1502331	298.15068954	298.15035756	2.7e-07	-5e-08	-2.8e-07
0.86591	7969.52738	3e-08	4.7e-07	3.6e-07	1.3e-07	0.0	2.95e-06	1.54e-06	1e-08	298.15036312	298.15066822	298.15034086	4.6e-07	-5e-08	-2.7e-07
0.86791	7979.17325	3e-08	4.7e-07	3.6e-07	1.3e-07	0.0	2.95e-06	1.54e-06	1e-08	298.15032117	298.15064776	298.15033164	1.65e-06	-5e-08	-2.6e-07
0.86991	7988.7551	3e-08	4.7e-07	3.6e-07	1.3e-07	0.0	2.95e-06	1.54e-06	1e-08	298.15029508	298.1506279	298.15032209	-1.46e-06	-4e-08	-2.5e-07
0.87191	7998.27254	3e-08	4.7e-07	3.6e-07	1.3e-07	0.0	2.95e-06	1.54e-06	1e-08	298.15030006	298.15060862	298.15031159	-2.3e-06	-4e-08	-2.4e-07
0.87391	8007.72518	3e-08	4.7e-07	3.6e-07	1.3e-07	0.0	2.95e-06	1.54e-06	1e-08	298.15037773	298.15058985	298.15029839	1.9e-07	-4e-08	-2.4e-07
0.87591	8017.11262	3e-08	4.7e-07	3.6e-07	1.3e-07	0.0	2.95e-06	1.54e-06	1e-08	298.1504319	298.15057168	298.15028647	3.04e-06	-5e-08	-2.4e-07
0.87791	8026.43444	3e-08	4.7e-07	3.6e-07	1.3e-07	0.0	2.95e-06	1.54e-06	1e-08	298.15018297	298.15055441	298.15028741	1.52e-06	-5e-08	-2.3e-07
0.87991	8035.69023	3e-08	4.7e-07	3.6e-07	1.3e-07	0.0	2.95e-06	1.54e-06	1e-08	298.15015804	298.15053743	298.15027936	1.13e-06	-4e-08	-2.2e-07
0.88191	8044.87958	3e-08	4.7e-07	3.6e-07	1.3e-07	0.0	2.95e-06	1.54e-06	1e-08	298.15029348	298.15052078	298.15026494	-1.32e-06	-3e-08	-2e-07
0.88391	8054.00204	3e-08	4.7e-07	3.6e-07	1.3e-07	0.0	2.95e-06	1.54e-06	1e-08	298.15027826	298.15050482	298.15025704	2.43e-06	-5e-08	-2.1e-07
0.88591	8063.05719	3e-08	4.7e-07	3.6e-07	1.3e-07	0.0	2.95e-06	1.54e-06	1e-08	298.15019392	298.15048942	298.15025226	2.66e-06	-5e-08	-2e-07
0.88791	8072.04457	3e-08	4.7e-07	3.6e-07	1.3e-07	0.0	2.95e-06	1.54e-06	1e-08	298.15007787	298.15047454	298.15024906	7.8e-07	-4e-08	-1.9e-07
0.88991	8080.96373	3e-08	4.7e-07	3.6e-07	1.3e-07	0.0	2.95e-06	1.54e-06	1e-08	298.15024046	298.1504598	298.15023455	5.9e-07	-4e-08	-1.9e-07
0.89191	8089.81421	3e-08	4.7e-07	3.6e-07	1.3e-07	0.0	2.95e-06	1.54e-06	1e-08	298.14989304	298.15044609	298.15024142	5.42e-06	-5e-08	-1.9e-07
0.89391	8098.59554	3e-08	4.7e-07	3.6e-07	1.3e-07	0.0	2.95e-06	1.54e-06	1e-08	298.15018918	298.15043208	298.15022184	-8.5e-07	-3e-08	-1.7e-07
0.89591	8107.30723	3e-08	4.7e-07	3.6e-07	1.3e-07	0.0	2.95e-06	1.54e-06	1e-08	298.15021595	298.1504188	298.15021366	-8.7e-07	-3e-08	-1.6e-07
0.89791	8115.94879	3e-08	4.7e-07	3.6e-07	1.3e-07	0.0	2.95e-06	1.54e-06	1e-08	298.15023452	298.15040593	298.15020604	-2.44e-06	-2e-08	-1.5e-07
0.89991	8124.51973	3e-08	4.7e-07	3.6e-07	1.3e-07	0.0	2.95e-06	1.54e-06	1e-08	298.15021287	298.15039351	298.15020029	3.5e-07	-3e-08	-1.6e-07
0.90191	8133.01953	3e-08	4.7e-07	3.6e-07	1.3e-07	0.0	2.95e-06	1.54e-06	1e-08	298.15001729	298.15038166	298.15020196	1.23e-06	-3e-08	-1.6e-07
0.90391	8141.44768	3e-08	4.7e-07	3.6e-07	1.3e-07	0.0	2.95e-06	1.54e-06	1e-08	298.15010755	298.15036986	298.15019198	5.7e-07	-3e-08	-1.5e-07
0.90591	8149.80364	3e-08	4.7e-07	3.6e-07	1.3e-07	0.0	2.95e-06	1.54e-06	1e-08	298.15012171	298.1503585	298.15018534	-1.6e-07	-3e-08	-1.4e-07
0.90791	8158.08687	3e-08	4.7e-07	3.6e-07	1.3e-07	0.0	2.95e-06	1.54e-06	1e-08	298.15006463	298.15034758	298.15018184	1.1e-07	-3e-08	-1.4e-07
0.90991	8166.29681	3e-08	4.7e-07	3.6e-07	1.3e-07	0.0	2.95e-06	1.54e-06	1e-08	298.14999659	298.150337	298.15017898	1.36e-06	-3e-08	-1.4e-07
0.91191	8174.4329	3e-08	4.7e-07	3.6e-07	1.3e-07	0.0	2.95e-06	1.54e-06	1e-08	298.14995804	298.15032672	298.15017507	2.4e-06	-3e-08	-1.4e-07
0.91391	8182.49456	3e-08	4.7e-07	3.6e-07	1.3e-07	0.0	2.95e-06	1.54e-06	1e-08	298.150026	298.15031663	298.15016692	7.4e-07	-3e-08	-1.3e-07
0.91591	8190.48119	3e-08	4.7e-07	3.6e-07	1.3e-07	0.0	2.95e-06	1.54e-06	1e-08	298.15009885	298.15030685	298.15015872	-2.13e-06	-2e-08	-1.2e-07
0.91791	8198.39219	3e-08	4.7e-07	3.6e-07	1.3e-07	0.0	2.95e-06	1.54e-06	1e-08	298.15017802	298.15029736	298.15015043	-3.19e-06	-1e-08	-1.1e-07
0.91991	8206.22693	3e-08	4.7e-07	3.6e-07	1.3e-07	0.0	2.95e-06	1.54e-06	1e-08	298.15026489	298.15028814	298.15014197	-3.15e-06	-1e-08	-1.1e-07
0.92191	8213.98478	3e-08	4.7e-07	3.6e-07	1.3e-07	0.0	2.95e-06	1.54e-06	1e-08	298.1502202	298.15027936	298.15013911	-8.4e-07	-2e-08	-1.1e-07
0.92391	8221.66509	3e-08	4.7e-07	3.6e-07	1.3e-07	0.0	2.95e-06	1.54e-06	1e-08	298.15026456	298.15027075	298.15013271	-1.9e-07	-2e-08	-1.1e-07
0.92591	8229.26719	3e-08	4.7e-07	3.6e-07	1.3e-07	0.0	2.95e-06	1.54e-06	1e-08	298.15034321	298.15026236	298.15012502	-2.54e-06	-1e-08	-1e-07
0.92791	8236.79039	3e-08	4.7e-07	3.6e-07	1.3e-07	0.0	2.95e-06	1.54e-06	1e-08	298.15020555	298.15025447	298.15012644	2.14e-06	-3e-08	-1.1e-07
0.92991	8244.234	3e-08	4.7e-07	3.6e-07	1.3e-07	0.0	2.95e-06	1.54e-06	1e-08	298.15005959	298.15024683	298.15012834	3.03e-06	-3e-08	-1.1e-07
0.93191	8251.59728	3e-08	4.7e-07	3.6e-07	1.3e-07	0.0	2.95e-06	1.54e-06	1e-08	298.15005431	298.15023928	298.15012453	5.7e-07	-2e-08	-1e-07
0.93391	8258.8795	3e-08	4.7e-07	3.6e-07	1.3e-07	0.0	2.95e-06	1.54e-06	1e-08	298.14991903	298.15023211	298.15012623	1.96e-06	-2e-08	-1e-07
0.93591	8266.07991	3e-08	4.7e-07	3.6e-07	1.3e-07	0.0	2.95e-06	1.54e-06	1e-08	298.15002722	298.15022489	298.15011797	-1.6e-06	-1e-08	-8e-08
0.93791	8273.19771	3e-08	4.7e-07	3.6e-07	1.3e-07	0.0	2.95e-06	1.54e-06	1e-08	298.15020646	298.1502178	298.15010687	-2.92e-06	-1e-08	-8e-08
0.93991	8280.2321	3e-08	4.7e-07	3.6e-07	1.3e-07	0.0	2.95e-06	1.54e-06	1e-08	298.15019811	298.15021114	298.15010366	3.1e-07	-2e-08	-9e-08
0.94191	8287.18226	3e-08	4.7e-07	3.6e-07	1.3e-07	0.0	2.95e-06	1.54e-06	1e-08	298.15023607	298.15020463	298.15009864	-6e-08	-2e-08	-8e-08
0.94391	8294.04733	3e-08	4.7e-07	3.6e-07	1.3e-07	0.0	2.95e-06	1.54e-06	1e-08	298.15001634	298.15019861	298.15010442	2.8e-06	-2e-08	-9e-08
0.94591	8300.82644	3e-08	4.7e-07	3.6e-07	1.3e-07	0.0	2.95e-06	1.54e-06	1e-08	298.14996514	298.15019259	298.1501033	5.6e-07	-2e-08	-8e-08
0.94791	8307.51868	3e-08	4.7e-07	3.6e-07	1.3e-07	0.0	2.95e-06	1.54e-06	1e-08	298.15004194	298.15018662	298.15009698	-2.72e-06	-0.0	-7e-08
0.94991	8314.12312	3e-08	4.7e-07	3.6e-07	1.3e-07	0.0	2.95e-06	1.54e-06	1e-08	298.15016078	298.15018078	298.15008902	-5.7e-07	-1e-08	-7e-08
0.9519	8320.63878	3e-08	4.7e-07	3.6e-07	1.3e-07	0.0	2.95e-06	1.54e-06	1e-08	298.15021184	298.15017519	298.15008396	1.5e-07	-1e-08	-7e-08
0.9539	8327.06468	3e-08	4.7e-07	3.6e-07	1.3e-07	0.0	2.95e-06	1.54e-06	1e-08	298.15000317	298.15017006	298.15008975	1.38e-06	-2e-08	-7e-08
0.9559	8333.39978	3e-08	4.7e-07	3.6e-07	1.3e-07	0.0	2.95e-06	1.54e-06	1e-08	298.14996998	298.1501649	298.15008836	-3.3e-07	-1e-08	-6e-08
0.9579	8339.64302	3e-08	4.7e-07	3.6e-07	1.3e-07	0.0	2.95e-06	1.54e-06	1e-08	298.14972481	298.15016013	298.15009585	4.24e-06	-3e-08	-8e-08
0.9599	8345.79328	3e-08	4.7e-07	3.6e-07	1.3e-07	0.0	2.95e-06	1.54e-06	1e-08	298.15029696	298.15015461	298.15006953	2.25e-06	-2e-08	-7e-08
0.9619	8351.84943	3e-08	4.7e-07	3.6e-07	1.3e-07	0.0	2.95e-06	1.54e-06	1e-08	298.1498147	298.15015042	298.150087	-2.16e-06	-0.0	-5e-08
0.9639	8357.81029	3e-08	4.7e-07	3.6e-07	1.3e-07	0.0	2.95e-06	1.54e-06	1e-08	298.15105407	298.15014444	298.15003317	-6.45e-06	1e-08	-4e-08
0.9659	8363.67463	3e-08	4.7e-07	3.6e-07	1.3e-07	0.0	2.95e-06	1.54e-06	1e-08	298.15001237	298.15014116	298.150074	2.11e-06	-2e-08	-6e-08
0.9679	8369.44113	3e-08	4.7e-07	3.6e-07	1.3e-07	0.0	2.95e-06	1.54e-06	1e-08	298.15031137	298.15013652	298.15005931	-3.85e-06	0.0	-4e-08
0.9699	8375.10846	3e-08	4.7e-07	3.6e-07	1.3e-07	0.0	2.95e-06	1.54e-06	1e-08	298.14972172	298.150133	298.15008154	-1.86e-06	-0.0	-5e-08
0.9719	8380.67521	3e-08	4.7e-07	3.6e-07	1.3e-07	0.0	2.95e-06	1.54e-06	1e-08	298.14985604	298.1501288	298.15007381	-1.37e-06	-1e-08	-5e-08
0.9739	8386.13997	3e-08	4.7e-07	3.6e-07	1.3e-07	0.0	2.95e-06	1.54e-06	1e-08	298.15036891	298.1501243	298.15005046	-1.025e-05	2e-08	-2e-08
0.9759	8391.50128	3e-08	4.7e-07	3.6e-07	1.3e-07	0.0	2.95e-06	1.54e-06	1e-08	298.15006189	298.15012083	298.15006116	2.95e-06	-2e-08	-6e-08
0.9779	8396.75754	3e-08	4.7e-07	3.6e-07	1.3e-07	0.0	2.95e-06	1.54e-06	1e-08	298.15016938	298.15011702	298.15005474	-3.17e-06	0.0	-4e-08
0.9799	8401.90709	3e-08	4.7e-07	3.6e-07	1.3e-07	0.0	2.95e-06	1.54e-06	1e-08	298.14994811	298.15011369	298.15006202	5.5e-07	-1e-08	-5e-08
0.9819	8406.94818	3e-08	4.7e-07	3.6e-07	1.3e-07	0.0	2.95e-06	1.54e-06	1e-08	298.15018143	298.15010996	298.1500505	-1.4e-07	-1e-08	-4e-08
0.9839	8411.87897	3e-08	4.7e-07	3.6e-07	1.3e-07	0.0	2.95e-06	1.54e-06	1e-08	298.15014185	298.15010664	298.15005035	-3.42e-06	0.0	-3e-08
0.9859	8416.69752	3e-08	4.7e-07	3.6e-07	1.3e-07	0.0	2.95e-06	1.54e-06	1e-08	298.14993432	298.15010361	298.15005722	2.8e-07	-1e-08	-4e-08
0.9879	8421.40176	3e-08	4.7e-07	3.6e-07	1.3e-07	0.0	2.95e-06	1.54e-06	1e-08	298.15009073	298.15010028	298.15004906	1.89e-06	-1e-08	-5e-08
0.9899	8425.98954	3e-08	4.7e-07	3.6e-07	1.3e-07	0.0	2.95e-06	1.54e-06	1e-08	298.15017822	298.15009712	298.1500438	-1.54e-06	-0.0	-3e-08
0.9919	8430.45853	3e-08	4.7e-07	3.6e-07	1.3e-07	0.0	2.95e-06	1.54e-06	1e-08	298.14995325	298.15009441	298.15005156	-4.8e-07	-1e-08	-4e-08
0.9939	8434.80629	3e-08	4.7e-07	3.6e-07	1.3e-07	0.0	2.95e-06	1.54e-06	1e-08	298.14991958	298.15009157	298.15005142	1.51e-06	-1e-08	-4e-08
0.9959	8439.03019	3e-08	4.7e-07	3.6e-07	1.3e-07	0.0	2.95e-06	1.54e-06	1e-08	298.15008226	298.1500886	298.15004319	2.07e-06	-1e-08	-4e-08
0.9979	8443.12742	3e-08	4.7e-07	3.6e-07	1.3e-07	0.0	2.95e-06	1.54e-06	1e-08	298.15017091	298.15008581	298.15003808	-2.1e-07	-1e-08	-3e-08
0.9999	8447.09495	3e-08	4.7e-07	3.6e-07	1.3e-07	0.0	2.95e-06	1.54e-06	1e-08	298.15014213	298.15008322	298.15003788	-3.01e-06	0.0	-2e-08
1.0	8447.28987	3e-08	4.7e-07	3.6e-07	1.3e-07	0.0	2.95e-06	1.54e-06	1e-08	298.14995698	298.1500833	298.15004549	3.61871551	-2.50831957	19.83968487
