# Supplementary material for: Dataset for the simulated biomass pyrolysis in rotary kilns with varying particle residence time distributions
Source: Data Brief. 2021 Nov 23;39:107603. doi: 10.1016/j.dib.2021.107603 (PMC8633881; doi:10.1016/j.dib.2021.107603)
Supplement: Supplementary Data S1 — Supplementary Raw Research Data. This is open data under the CC BY license http://creativecommons.org/licenses/by/4.0/ [file mmc1.zip › supplementary/101/logFiles/log_Pe100]

l,m	Tau,s	F_w,kg/s	F_is,kg/s	F_c,kg/s	F_rt,kg/s	F_w_wet,kg/s	F_it,kg/s	F_g,kg/s	F_H2O_g,kg/s	T_b,K	T_g,K	T_w,K	q_bed,kW/m	q_gas,kW/m	q_loss,kW/m
0.0001	0.61469	0.0	0.0	0.0	0.0	5.47e-06	0.0	0.0	0.0	414.32059123	788.93139154	799.54442874	8.77121523	-0.04344887	-0.38421608
0.002	23.96316	1.31e-06	5.6e-07	6e-08	5.7e-07	0.0	2.25e-06	7.1e-07	1e-08	691.81154204	697.13059227	695.41397283	0.07473218	-0.02784729	-0.31164753
0.004	48.51929	1.7e-07	6e-07	1.9e-07	4.3e-07	-0.0	2.87e-06	1.2e-06	1e-08	683.22830118	685.23340353	681.69179534	-0.02868527	-0.04357194	-0.30099026
0.006	73.05367	5e-08	5.5e-07	2.7e-07	2.8e-07	0.0	2.94e-06	1.39e-06	1e-08	671.81093781	674.06669807	670.27287397	-0.02708661	-0.04450701	-0.29202835
0.008	97.56624	2e-08	5.1e-07	3.1e-07	2e-07	0.0	2.95e-06	1.47e-06	1e-08	660.43193238	663.05360983	659.10992203	-0.02251586	-0.04426881	-0.28326274
0.01	122.05699	1e-08	4.9e-07	3.4e-07	1.6e-07	0.0	2.96e-06	1.52e-06	1e-08	649.33281196	652.20768877	648.16334166	-0.01941246	-0.04337018	-0.27466559
0.012	146.52587	1e-08	4.7e-07	3.5e-07	1.3e-07	-0.0	2.96e-06	1.54e-06	1e-08	638.53099158	641.58313315	637.46492309	-0.01732225	-0.04215486	-0.26626167
0.014	170.97287	1e-08	4.7e-07	3.6e-07	1.2e-07	-0.0	2.96e-06	1.56e-06	1e-08	628.0330572	631.21023979	627.03314999	-0.01575591	-0.04079589	-0.25804173
0.016	195.39794	1e-08	4.6e-07	3.7e-07	1.1e-07	0.0	2.96e-06	1.57e-06	1e-08	617.81966052	621.10293143	616.87748817	-0.01469394	-0.03939521	-0.25008724
0.018	219.80106	1e-08	4.6e-07	3.7e-07	1e-07	0.0	2.96e-06	1.57e-06	1e-08	607.89053469	611.26651288	607.00015297	-0.01377232	-0.03798496	-0.24233372
0.02	244.18219	0.0	4.6e-07	3.7e-07	1e-07	-0.0	2.96e-06	1.58e-06	1e-08	598.24487209	601.69998377	597.39802064	-0.01300014	-0.03660094	-0.23484233
0.022	268.5413	0.0	4.6e-07	3.7e-07	9e-08	-0.0	2.96e-06	1.58e-06	1e-08	588.87667301	592.40096394	588.06780996	-0.01232216	-0.0352396	-0.22752044
0.024	292.87837	0.0	4.5e-07	3.7e-07	9e-08	0.0	2.96e-06	1.58e-06	1e-08	579.77846211	583.36421382	579.00373052	-0.0117148	-0.03391586	-0.22040674
0.026	317.19335	0.0	4.5e-07	3.7e-07	9e-08	0.0	2.96e-06	1.58e-06	1e-08	570.94508778	574.58592908	570.20165723	-0.01116055	-0.03263372	-0.21349872
0.028	341.48622	0.0	4.5e-07	3.7e-07	9e-08	-0.0	2.96e-06	1.58e-06	1e-08	562.37007738	566.06051267	561.65578188	-0.01064793	-0.03139491	-0.20679189
0.03	365.75695	0.0	4.5e-07	3.7e-07	9e-08	0.0	2.96e-06	1.58e-06	1e-08	554.04704886	557.78209763	553.36010407	-0.01016955	-0.03019987	-0.20028137
0.032	390.00549	0.0	4.5e-07	3.7e-07	9e-08	0.0	2.96e-06	1.59e-06	1e-08	545.96907389	549.74469999	545.30859023	-0.00971671	-0.02904837	-0.19396232
0.034	414.23183	0.0	4.5e-07	3.7e-07	9e-08	0.0	2.96e-06	1.59e-06	1e-08	538.13155704	541.9422966	537.49506363	-0.00930749	-0.0279396	-0.18783033
0.036	438.43593	0.0	4.5e-07	3.7e-07	9e-08	0.0	2.96e-06	1.59e-06	1e-08	530.52664915	534.36889327	529.91359043	-0.00889591	-0.02687285	-0.18188031
0.038	462.61776	0.0	4.5e-07	3.7e-07	9e-08	0.0	2.96e-06	1.59e-06	1e-08	523.14868965	527.01854914	522.55817537	-0.00851267	-0.02584674	-0.17610769
0.04	486.77727	0.0	4.5e-07	3.7e-07	9e-08	0.0	2.96e-06	1.59e-06	1e-08	515.99158403	519.88540513	515.42294013	-0.00814165	-0.02486019	-0.17050805
0.042	510.91445	0.0	4.5e-07	3.7e-07	9e-08	0.0	2.96e-06	1.59e-06	1e-08	509.04993738	512.9636937	508.50206527	-0.00780127	-0.02391168	-0.1650766
0.044	535.02926	0.0	4.5e-07	3.7e-07	9e-08	0.0	2.96e-06	1.59e-06	1e-08	502.31794187	506.24775167	501.78986341	-0.00747789	-0.02300001	-0.1598088
0.046	559.12166	0.0	4.5e-07	3.7e-07	9e-08	0.0	2.96e-06	1.59e-06	1e-08	495.78973545	499.73202472	495.28076128	-0.00716601	-0.02212394	-0.15470043
0.048	583.19163	0.0	4.5e-07	3.7e-07	9e-08	0.0	2.96e-06	1.59e-06	1e-08	489.45995497	493.41106878	488.96927026	-0.00686902	-0.02128216	-0.14974719
0.05	607.23913	0.0	4.5e-07	3.7e-07	9e-08	0.0	2.96e-06	1.59e-06	1e-08	483.32315138	487.27955374	482.85002157	-0.00658554	-0.02047339	-0.14494486
0.05199	631.26412	0.0	4.5e-07	3.7e-07	9e-08	0.0	2.96e-06	1.59e-06	1e-08	477.37401661	481.3322639	476.91775391	-0.00631466	-0.0196964	-0.1402893
0.05399	655.26657	0.0	4.5e-07	3.7e-07	9e-08	0.0	2.96e-06	1.59e-06	1e-08	471.60739981	475.56409817	471.16731294	-0.00605627	-0.01894998	-0.13577647
0.05599	679.24646	0.0	4.5e-07	3.7e-07	9e-08	0.0	2.96e-06	1.59e-06	1e-08	466.01818374	469.97007027	465.59365785	-0.00580844	-0.01823295	-0.1314024
0.05799	703.20375	0.0	4.5e-07	3.7e-07	9e-08	0.0	2.96e-06	1.59e-06	1e-08	460.60135823	464.54530806	460.19185686	-0.00556911	-0.01754419	-0.12716319
0.05999	727.13839	0.0	4.5e-07	3.7e-07	9e-08	0.0	2.96e-06	1.59e-06	1e-08	455.35229987	459.28505187	454.95707189	-0.0053455	-0.0168825	-0.12305496
0.06199	751.05037	0.0	4.5e-07	3.7e-07	9e-08	0.0	2.96e-06	1.59e-06	1e-08	450.26620596	454.1846556	449.88458835	-0.00513764	-0.01624684	-0.11907414
0.06399	774.93965	0.0	4.5e-07	3.7e-07	9e-08	0.0	2.96e-06	1.59e-06	1e-08	445.33800627	449.23958529	444.96981769	-0.00493419	-0.01563629	-0.11521719
0.06599	798.80618	0.0	4.5e-07	3.7e-07	9e-08	0.0	2.96e-06	1.59e-06	1e-08	440.56348017	444.44541478	440.20823842	-0.00474287	-0.01504975	-0.11148039
0.06799	822.64995	0.0	4.5e-07	3.7e-07	9e-08	0.0	2.96e-06	1.59e-06	1e-08	435.93793758	439.79782846	435.59546407	-0.00454694	-0.01448639	-0.10786035
0.06999	846.47091	0.0	4.5e-07	3.7e-07	9e-08	0.0	2.96e-06	1.59e-06	1e-08	431.45775678	435.2926153	431.12716317	-0.0043627	-0.01394519	-0.10435386
0.07199	870.26903	0.0	4.5e-07	3.7e-07	9e-08	0.0	2.96e-06	1.59e-06	1e-08	427.11860508	430.92567187	426.79914847	-0.00419638	-0.01342513	-0.10095726
0.07399	894.04428	0.0	4.5e-07	3.7e-07	9e-08	0.0	2.96e-06	1.59e-06	1e-08	422.91578949	426.69300067	422.60735761	-0.00403773	-0.01292551	-0.09766773
0.07599	917.79663	0.0	4.5e-07	3.7e-07	9e-08	0.0	2.96e-06	1.59e-06	1e-08	418.84518762	422.59070464	418.54780384	-0.0038756	-0.01244553	-0.09448185
0.07799	941.52603	0.0	4.5e-07	3.7e-07	9e-08	0.0	2.96e-06	1.59e-06	1e-08	414.90367357	418.61498563	414.61655603	-0.00371853	-0.01198437	-0.09139681
0.07999	965.23246	0.0	4.5e-07	3.7e-07	9e-08	0.0	2.96e-06	1.59e-06	1e-08	411.08745124	414.76214595	410.80981838	-0.00358279	-0.01154109	-0.08840936
0.08199	988.91587	0.0	4.5e-07	3.7e-07	9e-08	0.0	2.96e-06	1.59e-06	1e-08	407.39178443	411.02858813	407.12394156	-0.00344674	-0.01111516	-0.0855168
0.08399	1012.57624	0.0	4.5e-07	3.7e-07	9e-08	0.0	2.96e-06	1.59e-06	1e-08	403.81373878	407.41080539	403.55528782	-0.00330572	-0.01070591	-0.08271632
0.08599	1036.21353	0.0	4.5e-07	3.7e-07	9e-08	0.0	2.96e-06	1.59e-06	1e-08	400.35032456	403.90538457	400.10032024	-0.00318604	-0.01031241	-0.08000493
0.08799	1059.82771	0.0	4.5e-07	3.7e-07	9e-08	0.0	2.96e-06	1.59e-06	1e-08	396.99680051	400.50900911	396.75568153	-0.00306414	-0.00993424	-0.07738017
0.08999	1083.41874	0.0	4.5e-07	3.7e-07	9e-08	0.0	2.96e-06	1.59e-06	1e-08	393.75087085	397.21844595	393.51799231	-0.00294069	-0.00957077	-0.07483941
0.09199	1106.98658	0.0	4.5e-07	3.7e-07	9e-08	0.0	2.96e-06	1.59e-06	1e-08	390.60921968	394.0305526	390.38401445	-0.00284005	-0.00922118	-0.07237999
0.09399	1130.53121	0.0	4.5e-07	3.7e-07	9e-08	0.0	2.96e-06	1.59e-06	1e-08	387.56782002	390.94227437	387.35063361	-0.00272628	-0.00888519	-0.06999951
0.09599	1154.05257	0.0	4.5e-07	3.7e-07	9e-08	0.0	2.96e-06	1.59e-06	1e-08	384.62490219	387.95063526	384.41471973	-0.00262692	-0.00856204	-0.06769551
0.09799	1177.55065	0.0	4.5e-07	3.7e-07	9e-08	0.0	2.96e-06	1.59e-06	1e-08	381.77597033	385.05274825	381.57335649	-0.00252676	-0.00825132	-0.06546572
0.09999	1201.02541	0.0	4.5e-07	3.7e-07	9e-08	0.0	2.96e-06	1.59e-06	1e-08	379.01958292	382.24579919	378.82357243	-0.00243143	-0.00795248	-0.06330782
0.10199	1224.4768	0.0	4.5e-07	3.7e-07	9e-08	0.0	2.96e-06	1.59e-06	1e-08	376.3518419	379.52705846	376.16259291	-0.00234424	-0.00766501	-0.0612196
0.10399	1247.9048	0.0	4.5e-07	3.7e-07	9e-08	0.0	2.96e-06	1.59e-06	1e-08	373.77239281	376.89596496	373.58974935	-0.00225318	-0.00737997	-0.05913705
0.10599	1271.30936	0.0	4.5e-07	3.7e-07	9e-08	0.0	2.96e-06	1.59e-06	1e-08	371.27352473	374.34735985	371.09986971	-0.00217006	-0.00712282	-0.05724653
0.10799	1294.69045	0.0	4.5e-07	3.7e-07	9e-08	0.0	2.96e-06	1.59e-06	1e-08	368.85872966	371.87750373	368.68886967	-0.00209895	-0.00686684	-0.05535452
0.10999	1318.04804	0.0	4.5e-07	3.7e-07	9e-08	0.0	2.96e-06	1.59e-06	1e-08	366.52244037	369.48668865	366.35720358	-0.00201627	-0.00661633	-0.05349237
0.11199	1341.38209	0.0	4.5e-07	3.7e-07	9e-08	0.0	2.96e-06	1.59e-06	1e-08	364.26222383	367.17316092	364.10302749	-0.00193922	-0.00637843	-0.05171508
0.11399	1364.69256	0.0	4.5e-07	3.7e-07	9e-08	0.0	2.96e-06	1.59e-06	1e-08	362.07446262	364.93156088	361.92083848	-0.00186405	-0.00615058	-0.0500028
0.11599	1387.97942	0.0	4.5e-07	3.7e-07	9e-08	0.0	2.96e-06	1.59e-06	1e-08	359.95831286	362.76126115	359.80995799	-0.00180353	-0.0059256	-0.04830464
0.11799	1411.24262	0.0	4.5e-07	3.7e-07	9e-08	0.0	2.96e-06	1.59e-06	1e-08	357.91104026	360.65930925	357.76734798	-0.00173269	-0.00571638	-0.04671629
0.11999	1434.48214	0.0	4.5e-07	3.7e-07	9e-08	0.0	2.96e-06	1.59e-06	1e-08	355.9308112	358.62468921	355.79195952	-0.0016721	-0.00551414	-0.04517453
0.12199	1457.69794	0.0	4.5e-07	3.7e-07	9e-08	0.0	2.96e-06	1.59e-06	1e-08	354.01554736	356.65492227	353.88122326	-0.00162402	-0.00532602	-0.04373427
0.12399	1480.88997	0.0	4.5e-07	3.7e-07	9e-08	0.0	2.96e-06	1.59e-06	1e-08	352.16307971	354.74823215	352.03331801	-0.00155193	-0.005135	-0.04226406
0.12599	1504.05821	0.0	4.5e-07	3.7e-07	9e-08	0.0	2.96e-06	1.59e-06	1e-08	350.37058232	352.90171308	350.24527445	-0.00149024	-0.00494471	-0.04079324
0.12799	1527.20262	0.0	4.5e-07	3.7e-07	9e-08	0.0	2.96e-06	1.59e-06	1e-08	348.63587884	351.1134899	348.51518787	-0.00143823	-0.0047787	-0.03950436
0.12999	1550.32315	0.0	4.5e-07	3.7e-07	9e-08	0.0	2.96e-06	1.59e-06	1e-08	346.96024801	349.38360522	346.84297506	-0.00139023	-0.00460584	-0.03815762
0.13199	1573.41978	0.0	4.5e-07	3.7e-07	9e-08	0.0	2.96e-06	1.59e-06	1e-08	345.33923619	347.70957751	345.22617492	-0.00133547	-0.00444766	-0.03691988
0.13399	1596.49246	0.0	4.5e-07	3.7e-07	9e-08	0.0	2.96e-06	1.59e-06	1e-08	343.7721266	346.08914286	343.66242352	-0.0012905	-0.00429088	-0.03568873
0.13599	1619.54115	0.0	4.5e-07	3.7e-07	9e-08	0.0	2.96e-06	1.59e-06	1e-08	342.25559262	344.51959731	342.1490192	-0.00125277	-0.00414164	-0.03451222
0.13799	1642.56582	0.0	4.5e-07	3.7e-07	9e-08	0.0	2.96e-06	1.59e-06	1e-08	340.78800851	343.00110198	340.68614232	-0.00119896	-0.0039964	-0.0333625
0.13999	1665.56644	0.0	4.5e-07	3.7e-07	9e-08	0.0	2.96e-06	1.59e-06	1e-08	339.37009418	341.53141638	339.27138468	-0.00116178	-0.00385174	-0.03221411
0.14199	1688.54296	0.0	4.5e-07	3.7e-07	9e-08	0.0	2.96e-06	1.59e-06	1e-08	337.99869285	340.10895123	337.90319394	-0.00111802	-0.00372208	-0.03118058
0.14399	1711.49534	0.0	4.5e-07	3.7e-07	9e-08	0.0	2.96e-06	1.59e-06	1e-08	336.67250671	338.73229177	336.58012018	-0.00107975	-0.00358635	-0.03009543
0.14599	1734.42356	0.0	4.5e-07	3.7e-07	9e-08	0.0	2.96e-06	1.59e-06	1e-08	335.38955086	337.4000413	335.300757	-0.00103696	-0.00346745	-0.02914148
0.14799	1757.32756	0.0	4.5e-07	3.7e-07	9e-08	0.0	2.96e-06	1.59e-06	1e-08	334.14939715	336.11047189	334.06330604	-0.0009971	-0.00334569	-0.02816161
0.14999	1780.20731	0.0	4.5e-07	3.7e-07	9e-08	0.0	2.96e-06	1.59e-06	1e-08	332.9497643	334.8626096	332.86681438	-0.00096417	-0.00322968	-0.02722548
0.15198	1803.06277	0.0	4.5e-07	3.7e-07	9e-08	0.0	2.96e-06	1.59e-06	1e-08	331.78998102	333.65496601	331.70974749	-0.00093255	-0.00311786	-0.0263206
0.15398	1825.89391	0.0	4.5e-07	3.7e-07	9e-08	0.0	2.96e-06	1.59e-06	1e-08	330.66923335	332.48652712	330.59105531	-0.00089642	-0.003007	-0.02542071
0.15598	1848.70069	0.0	4.5e-07	3.7e-07	9e-08	0.0	2.96e-06	1.59e-06	1e-08	329.58446048	331.35567724	329.50917269	-0.00086922	-0.00290535	-0.02459354
0.15798	1871.48306	0.0	4.5e-07	3.7e-07	9e-08	0.0	2.96e-06	1.59e-06	1e-08	328.53553303	330.26173615	328.46336774	-0.00082919	-0.00280658	-0.02378709
0.15998	1894.24099	0.0	4.5e-07	3.7e-07	9e-08	0.0	2.96e-06	1.59e-06	1e-08	327.52219735	329.20310433	327.45199067	-0.00080886	-0.00270873	-0.0229871
0.16198	1916.97444	0.0	4.5e-07	3.7e-07	9e-08	0.0	2.96e-06	1.59e-06	1e-08	326.54212403	328.17885735	326.47415341	-0.00078031	-0.00261391	-0.02220946
0.16398	1939.68337	0.0	4.5e-07	3.7e-07	9e-08	0.0	2.96e-06	1.59e-06	1e-08	325.59417576	327.187597	325.52845084	-0.00075396	-0.00252411	-0.02147127
0.16598	1962.36774	0.0	4.5e-07	3.7e-07	9e-08	0.0	2.96e-06	1.59e-06	1e-08	324.67764923	326.2285708	324.61411461	-0.00072729	-0.00243689	-0.02075254
0.16798	1985.02751	0.0	4.5e-07	3.7e-07	9e-08	0.0	2.96e-06	1.59e-06	1e-08	323.79150006	325.30076125	323.73012211	-0.00070115	-0.00235277	-0.02005784
0.16998	2007.66264	0.0	4.5e-07	3.7e-07	9e-08	0.0	2.96e-06	1.59e-06	1e-08	322.93485675	324.40318979	322.87548647	-0.00067811	-0.00227222	-0.01939137
0.17198	2030.2731	0.0	4.5e-07	3.7e-07	9e-08	0.0	2.96e-06	1.59e-06	1e-08	322.10661299	323.53488532	322.04924027	-0.00065356	-0.00219396	-0.0187423
0.17398	2052.85883	0.0	4.5e-07	3.7e-07	9e-08	0.0	2.96e-06	1.59e-06	1e-08	321.30589716	322.69491554	321.25044864	-0.00063092	-0.00211844	-0.01811482
0.17598	2075.41982	0.0	4.5e-07	3.7e-07	9e-08	0.0	2.96e-06	1.59e-06	1e-08	320.53184174	321.88237785	320.47820883	-0.00060961	-0.00204559	-0.01750832
0.17798	2097.956	0.0	4.5e-07	3.7e-07	9e-08	0.0	2.96e-06	1.59e-06	1e-08	319.78345235	321.09640077	319.73165657	-0.0005873	-0.00197549	-0.01692359
0.17998	2120.46735	0.0	4.5e-07	3.7e-07	9e-08	0.0	2.96e-06	1.59e-06	1e-08	319.06004777	320.33613564	319.00994049	-0.00056839	-0.00190801	-0.01635982
0.18198	2142.95382	0.0	4.5e-07	3.7e-07	9e-08	0.0	2.96e-06	1.59e-06	1e-08	318.36065987	319.60075603	318.3122447	-0.00054761	-0.00184257	-0.015812
0.18398	2165.41537	0.0	4.5e-07	3.7e-07	9e-08	0.0	2.96e-06	1.59e-06	1e-08	317.68457818	318.8894648	317.63777469	-0.0005292	-0.00177941	-0.01528249
0.18598	2187.85196	0.0	4.5e-07	3.7e-07	9e-08	0.0	2.96e-06	1.59e-06	1e-08	317.03102013	318.20148955	316.9857654	-0.00051083	-0.00171847	-0.01477069
0.18798	2210.26355	0.0	4.5e-07	3.7e-07	9e-08	0.0	2.96e-06	1.59e-06	1e-08	316.39919639	317.53608179	316.35547772	-0.00049281	-0.00165966	-0.014276
0.18998	2232.65011	0.0	4.5e-07	3.7e-07	9e-08	0.0	2.96e-06	1.59e-06	1e-08	315.78849033	316.89251586	315.74619049	-0.00047655	-0.0016029	-0.01379786
0.19198	2255.01158	0.0	4.5e-07	3.7e-07	9e-08	0.0	2.96e-06	1.59e-06	1e-08	315.19805436	316.27008912	315.15721599	-0.00045902	-0.00154812	-0.0133357
0.19398	2277.34793	0.0	4.5e-07	3.7e-07	9e-08	0.0	2.96e-06	1.59e-06	1e-08	314.62740823	315.66812142	314.58787646	-0.00044454	-0.00149531	-0.0128896
0.19598	2299.65911	0.0	4.5e-07	3.7e-07	9e-08	0.0	2.96e-06	1.59e-06	1e-08	314.07569251	315.08595258	314.03753005	-0.00042789	-0.00144438	-0.01245874
0.19798	2321.94509	0.0	4.5e-07	3.7e-07	9e-08	0.0	2.96e-06	1.59e-06	1e-08	313.54247248	314.52294176	313.50553937	-0.00041457	-0.00139519	-0.01204213
0.19998	2344.20583	0.0	4.5e-07	3.7e-07	9e-08	0.0	2.96e-06	1.59e-06	1e-08	313.02567262	313.98995314	312.98973938	-0.00040234	-0.00128013	-0.01164477
0.20198	2366.44128	0.0	4.5e-07	3.7e-07	9e-08	0.0	2.96e-06	1.59e-06	1e-08	312.52406835	313.48936692	312.48922954	-0.00038848	-0.00122527	-0.01125184
0.20398	2388.65139	0.0	4.5e-07	3.7e-07	9e-08	0.0	2.96e-06	1.59e-06	1e-08	312.03930833	313.00598939	312.00547635	-0.00037513	-0.00120401	-0.01087252
0.20598	2410.83614	0.0	4.5e-07	3.7e-07	9e-08	0.0	2.96e-06	1.59e-06	1e-08	311.57081331	312.53820419	311.53804554	-0.00036217	-0.00114478	-0.01050567
0.20798	2432.99548	0.0	4.5e-07	3.7e-07	9e-08	0.0	2.96e-06	1.59e-06	1e-08	311.1180934	312.08659469	311.08626395	-0.00034974	-0.00112179	-0.01015117
0.20998	2455.12936	0.0	4.5e-07	3.7e-07	9e-08	0.0	2.96e-06	1.59e-06	1e-08	310.68057094	311.64991617	310.64970144	-0.00033757	-0.00107847	-0.00980856
0.21198	2477.23774	0.0	4.5e-07	3.7e-07	9e-08	0.0	2.96e-06	1.59e-06	1e-08	310.2577616	311.22794201	310.22781447	-0.00032599	-0.00103673	-0.00947751
0.21398	2499.32058	0.0	4.5e-07	3.7e-07	9e-08	0.0	2.96e-06	1.59e-06	1e-08	309.8491672	310.82048749	309.82007385	-0.00031475	-0.00100554	-0.00915758
0.21598	2521.37785	0.0	4.5e-07	3.7e-07	9e-08	0.0	2.96e-06	1.59e-06	1e-08	309.45432155	310.4262225	309.42611479	-0.00030389	-0.00095456	-0.00884843
0.21798	2543.40948	0.0	4.5e-07	3.7e-07	9e-08	0.0	2.96e-06	1.59e-06	1e-08	309.07276068	310.04565678	309.04535494	-0.00029346	-0.00094353	-0.00854968
0.21998	2565.41545	0.0	4.5e-07	3.7e-07	9e-08	0.0	2.96e-06	1.59e-06	1e-08	308.70403684	309.67764188	308.67744162	-0.00028329	-0.00090649	-0.00826099
0.22198	2587.3957	0.0	4.5e-07	3.7e-07	9e-08	0.0	2.96e-06	1.59e-06	1e-08	308.34775952	309.32196353	308.32191895	-0.00027359	-0.00086886	-0.00798197
0.22398	2609.35021	0.0	4.5e-07	3.7e-07	9e-08	0.0	2.96e-06	1.59e-06	1e-08	308.00343609	308.97850685	307.97833635	-0.00026423	-0.0008331	-0.0077124
0.22598	2631.27891	0.0	4.5e-07	3.7e-07	9e-08	0.0	2.96e-06	1.59e-06	1e-08	307.67072911	308.64634127	307.64635834	-0.00025518	-0.00080778	-0.00745187
0.22798	2653.18177	0.0	4.5e-07	3.7e-07	9e-08	0.0	2.96e-06	1.59e-06	1e-08	307.34922481	308.32574622	307.32551427	-0.00024642	-0.00078021	-0.00720013
0.22998	2675.05875	0.0	4.5e-07	3.7e-07	9e-08	0.0	2.96e-06	1.59e-06	1e-08	307.03855088	308.01586831	307.01549013	-0.00023798	-0.00077536	-0.00695687
0.23198	2696.9098	0.0	4.5e-07	3.7e-07	9e-08	0.0	2.96e-06	1.59e-06	1e-08	306.73835247	307.71586806	306.71598373	-0.0002298	-0.00072128	-0.00672181
0.23398	2718.73487	0.0	4.5e-07	3.7e-07	9e-08	0.0	2.96e-06	1.59e-06	1e-08	306.44828073	307.42629307	306.42653063	-0.00022193	-0.00069673	-0.00649467
0.23598	2740.53393	0.0	4.5e-07	3.7e-07	9e-08	0.0	2.96e-06	1.59e-06	1e-08	306.16797918	307.146825	306.14679095	-0.00021436	-0.00068693	-0.00627518
0.23798	2762.30693	0.0	4.5e-07	3.7e-07	9e-08	0.0	2.96e-06	1.59e-06	1e-08	305.89711628	306.87656976	305.87651003	-0.00020701	-0.000667	-0.00606308
0.23998	2784.05382	0.0	4.5e-07	3.7e-07	9e-08	0.0	2.96e-06	1.59e-06	1e-08	305.63539587	306.6152535	305.61536453	-0.00019991	-0.00063094	-0.00585816
0.24198	2805.77456	0.0	4.5e-07	3.7e-07	9e-08	0.0	2.96e-06	1.59e-06	1e-08	305.38249225	306.36283551	305.3630158	-0.00019301	-0.00062163	-0.00566013
0.24398	2827.46911	0.0	4.5e-07	3.7e-07	9e-08	0.0	2.96e-06	1.59e-06	1e-08	305.1381236	306.11872345	305.11920585	-0.00018639	-0.00057054	-0.00546877
0.24598	2849.13742	0.0	4.5e-07	3.7e-07	9e-08	0.0	2.96e-06	1.59e-06	1e-08	304.90199513	305.88315786	304.88358238	-0.00018006	-0.0005667	-0.00528386
0.24798	2870.77944	0.0	4.5e-07	3.7e-07	9e-08	0.0	2.96e-06	1.59e-06	1e-08	304.67386174	305.65576543	304.65587892	-0.00017394	-0.000561	-0.00510524
0.24998	2892.39513	0.0	4.5e-07	3.7e-07	9e-08	0.0	2.96e-06	1.59e-06	1e-08	304.45340326	305.43546215	304.43593321	-0.000168	-0.00053391	-0.00493261
0.25197	2913.98445	0.0	4.5e-07	3.7e-07	9e-08	0.0	2.96e-06	1.59e-06	1e-08	304.2403853	305.22325723	304.22332735	-0.00016228	-0.0005316	-0.0047658
0.25397	2935.54734	0.0	4.5e-07	3.7e-07	9e-08	0.0	2.96e-06	1.59e-06	1e-08	304.03455921	305.01764469	304.01797017	-0.00015675	-0.00049945	-0.00460462
0.25597	2957.08377	0.0	4.5e-07	3.7e-07	9e-08	0.0	2.96e-06	1.59e-06	1e-08	303.83567883	304.81904061	303.81953748	-0.00015137	-0.00047962	-0.00444888
0.25797	2978.59368	0.0	4.5e-07	3.7e-07	9e-08	0.0	2.96e-06	1.59e-06	1e-08	303.64351746	304.62748124	303.62776172	-0.00014618	-0.00047276	-0.00429841
0.25997	3000.07704	0.0	4.5e-07	3.7e-07	9e-08	0.0	2.96e-06	1.59e-06	1e-08	303.45784098	304.4420203	303.44250823	-0.00014122	-0.00043673	-0.00415303
0.26197	3021.53379	0.0	4.5e-07	3.7e-07	9e-08	0.0	2.96e-06	1.59e-06	1e-08	303.27843452	304.2633113	303.26344926	-0.00013644	-0.00045228	-0.00401255
0.26397	3042.96389	0.0	4.5e-07	3.7e-07	9e-08	0.0	2.96e-06	1.59e-06	1e-08	303.1050882	304.09015442	303.09049895	-0.00013173	-0.00042545	-0.00387681
0.26597	3064.36729	0.0	4.5e-07	3.7e-07	9e-08	0.0	2.96e-06	1.59e-06	1e-08	302.93759926	303.92294747	302.92337769	-0.00012726	-0.00039867	-0.00374565
0.26797	3085.74395	0.0	4.5e-07	3.7e-07	9e-08	0.0	2.96e-06	1.59e-06	1e-08	302.77576887	303.76154473	302.76188226	-0.00012293	-0.00038007	-0.00361894
0.26997	3107.09382	0.0	4.5e-07	3.7e-07	9e-08	0.0	2.96e-06	1.59e-06	1e-08	302.61940478	303.60566867	302.60583299	-0.00011873	-0.00037626	-0.00349651
0.27197	3128.41684	0.0	4.5e-07	3.7e-07	9e-08	0.0	2.96e-06	1.59e-06	1e-08	302.46832401	303.45502102	302.45506122	-0.00011462	-0.00037079	-0.00337822
0.27397	3149.71298	0.0	4.5e-07	3.7e-07	9e-08	0.0	2.96e-06	1.59e-06	1e-08	302.32235129	303.30929084	302.30940538	-0.00011075	-0.0003562	-0.00326391
0.27597	3170.98219	0.0	4.5e-07	3.7e-07	9e-08	0.0	2.96e-06	1.59e-06	1e-08	302.18131666	303.16851828	302.16866694	-0.00010705	-0.0003469	-0.00315348
0.27797	3192.22442	0.0	4.5e-07	3.7e-07	9e-08	0.0	2.96e-06	1.59e-06	1e-08	302.04503402	303.03248471	302.03268746	-0.00010334	-0.00033096	-0.00304678
0.27997	3213.43962	0.0	4.5e-07	3.7e-07	9e-08	0.0	2.96e-06	1.59e-06	1e-08	301.91335553	302.90120671	301.90128412	-9.983e-05	-0.00031771	-0.00294367
0.28197	3234.62774	0.0	4.5e-07	3.7e-07	9e-08	0.0	2.96e-06	1.59e-06	1e-08	301.78613632	302.774313	301.77432919	-9.641e-05	-0.0003077	-0.00284405
0.28397	3255.78874	0.0	4.5e-07	3.7e-07	9e-08	0.0	2.96e-06	1.59e-06	1e-08	301.66321754	302.65159427	301.65168325	-9.317e-05	-0.00031542	-0.00274771
0.28597	3276.92257	0.0	4.5e-07	3.7e-07	9e-08	0.0	2.96e-06	1.59e-06	1e-08	301.54445349	302.53268378	301.53322766	-8.999e-05	-0.00026487	-0.00265472
0.28797	3298.02917	0.0	4.5e-07	3.7e-07	9e-08	0.0	2.96e-06	1.59e-06	1e-08	301.42970722	302.41825933	301.41871782	-8.693e-05	-0.0002646	-0.00256487
0.28997	3319.1085	0.0	4.5e-07	3.7e-07	9e-08	0.0	2.96e-06	1.59e-06	1e-08	301.31884373	302.30762151	301.30808977	-8.39e-05	-0.00026584	-0.0024781
0.29197	3340.16052	0.0	4.5e-07	3.7e-07	9e-08	0.0	2.96e-06	1.59e-06	1e-08	301.21172787	302.2010722	301.20115821	-8.109e-05	-0.00026624	-0.00239423
0.29397	3361.18517	0.0	4.5e-07	3.7e-07	9e-08	0.0	2.96e-06	1.59e-06	1e-08	301.10824505	302.09754469	301.09791481	-7.836e-05	-0.0002563	-0.00231319
0.29597	3382.1824	0.0	4.5e-07	3.7e-07	9e-08	0.0	2.96e-06	1.59e-06	1e-08	301.00823327	301.99777966	300.99813376	-7.569e-05	-0.0002333	-0.00223476
0.29797	3403.15216	0.0	4.5e-07	3.7e-07	9e-08	0.0	2.96e-06	1.59e-06	1e-08	300.9116255	301.90146296	300.90172061	-7.312e-05	-0.00022249	-0.00215923
0.29997	3424.09441	0.0	4.5e-07	3.7e-07	9e-08	0.0	2.96e-06	1.59e-06	1e-08	300.81827883	301.80817803	300.808593	-7.064e-05	-0.0002201	-0.0020859
0.30197	3445.0091	0.0	4.5e-07	3.7e-07	9e-08	0.0	2.96e-06	1.59e-06	1e-08	300.72809948	301.71827013	300.71859024	-6.82e-05	-0.00021984	-0.00201535
0.30397	3465.89616	0.0	4.5e-07	3.7e-07	9e-08	0.0	2.96e-06	1.59e-06	1e-08	300.64096563	301.63108446	300.63167864	-6.59e-05	-0.0001893	-0.00194717
0.30597	3486.75557	0.0	4.5e-07	3.7e-07	9e-08	0.0	2.96e-06	1.59e-06	1e-08	300.55678147	301.54756938	300.5476176	-6.36e-05	-0.00021493	-0.00188113
0.30797	3507.58725	0.0	4.5e-07	3.7e-07	9e-08	0.0	2.96e-06	1.59e-06	1e-08	300.47544625	301.46619696	300.46648649	-6.152e-05	-0.00018402	-0.0018175
0.30997	3528.39117	0.0	4.5e-07	3.7e-07	9e-08	0.0	2.96e-06	1.59e-06	1e-08	300.39687298	301.38763629	300.38809175	-5.94e-05	-0.00018609	-0.00175588
0.31197	3549.16727	0.0	4.5e-07	3.7e-07	9e-08	0.0	2.96e-06	1.59e-06	1e-08	300.32095637	301.31194203	300.31233993	-5.749e-05	-0.00017083	-0.00169628
0.31397	3569.91551	0.0	4.5e-07	3.7e-07	9e-08	0.0	2.96e-06	1.59e-06	1e-08	300.2476119	301.23886244	300.23913489	-5.54e-05	-0.00017822	-0.0016391
0.31597	3590.63582	0.0	4.5e-07	3.7e-07	9e-08	0.0	2.96e-06	1.59e-06	1e-08	300.17674763	301.16801757	300.1684465	-5.358e-05	-0.00015868	-0.00158318
0.31797	3611.32816	0.0	4.5e-07	3.7e-07	9e-08	0.0	2.96e-06	1.59e-06	1e-08	300.10874731	301.09999097	300.10011411	-4.248e-05	-0.00019372	-0.00153029
0.31997	3631.99248	0.0	4.5e-07	3.7e-07	9e-08	0.0	2.96e-06	1.59e-06	1e-08	300.04226499	301.03238449	300.03434986	-4.67e-05	-0.00015838	-0.00147672
0.32197	3652.62872	0.0	4.5e-07	3.7e-07	9e-08	0.0	2.96e-06	1.59e-06	1e-08	299.97880209	300.96771328	299.97072407	-4.991e-05	-0.00015815	-0.00142783
0.32397	3673.23684	0.0	4.5e-07	3.7e-07	9e-08	0.0	2.96e-06	1.59e-06	1e-08	299.91733809	300.90318676	299.90948056	-4.687e-05	-0.00015759	-0.00137902
0.32597	3693.81678	0.0	4.5e-07	3.7e-07	9e-08	0.0	2.96e-06	1.59e-06	1e-08	299.85839215	300.83894884	299.85055849	-4.488e-05	-0.00015672	-0.00133347
0.32797	3714.36848	0.0	4.5e-07	3.7e-07	9e-08	0.0	2.96e-06	1.59e-06	1e-08	299.8013352	300.77510814	299.79377288	-4.708e-05	-0.00015554	-0.00128816
0.32997	3734.8919	0.0	4.5e-07	3.7e-07	9e-08	0.0	2.96e-06	1.59e-06	1e-08	299.74653126	300.71177874	299.73906874	-4.276e-05	-0.00015418	-0.00124633
0.33197	3755.38698	0.0	4.5e-07	3.7e-07	9e-08	0.0	2.96e-06	1.59e-06	1e-08	299.6934341	300.64905633	299.68637083	-3.676e-05	-0.00015257	-0.00120468
0.33397	3775.85368	0.0	4.5e-07	3.7e-07	9e-08	0.0	2.96e-06	1.59e-06	1e-08	299.6423092	300.58702534	299.63558169	-3.763e-05	-0.00015076	-0.00116513
0.33597	3796.29193	0.0	4.5e-07	3.7e-07	9e-08	0.0	2.96e-06	1.59e-06	1e-08	299.59346448	300.52575998	299.58660668	-3.791e-05	-0.00014878	-0.00112681
0.33797	3816.70168	0.0	4.5e-07	3.7e-07	9e-08	0.0	2.96e-06	1.59e-06	1e-08	299.54590384	300.46532348	299.53940048	-3.444e-05	-0.00014663	-0.00108912
0.33997	3837.08289	0.0	4.5e-07	3.7e-07	9e-08	0.0	2.96e-06	1.59e-06	1e-08	299.50021731	300.4057742	299.49387139	-3.568e-05	-0.00014433	-0.00105284
0.34197	3857.43549	0.0	4.5e-07	3.7e-07	9e-08	0.0	2.96e-06	1.59e-06	1e-08	299.45670541	300.34716083	299.44993736	-3.658e-05	-0.00014206	-0.00101973
0.34397	3877.75943	0.0	4.5e-07	3.7e-07	9e-08	0.0	2.96e-06	1.59e-06	1e-08	299.41389792	300.28953288	299.40759832	-3.297e-05	-0.00013963	-0.00098655
0.34597	3898.05466	0.0	4.5e-07	3.7e-07	9e-08	0.0	2.96e-06	1.59e-06	1e-08	299.37256863	300.23289742	299.366718	-2.596e-05	-0.00013707	-0.00095375
0.34797	3918.32113	0.0	4.5e-07	3.7e-07	9e-08	0.0	2.96e-06	1.59e-06	1e-08	299.33291276	300.17729668	299.32725182	-2.797e-05	-0.00013447	-0.00092263
0.34997	3938.55877	0.0	4.5e-07	3.7e-07	9e-08	0.0	2.96e-06	1.59e-06	1e-08	299.29481486	300.12275419	299.28914685	-2.527e-05	-0.00013191	-0.0008934
0.35196	3958.76754	0.0	4.5e-07	3.7e-07	9e-08	0.0	2.96e-06	1.59e-06	1e-08	299.25789545	300.06930245	299.25237966	-2.759e-05	-0.00012925	-0.00086466
0.35396	3978.94738	0.0	4.5e-07	3.7e-07	9e-08	0.0	2.96e-06	1.59e-06	1e-08	299.22206777	300.01692684	299.21686518	-2.586e-05	-0.0001265	-0.00083622
0.35596	3999.09823	0.0	4.5e-07	3.7e-07	9e-08	0.0	2.96e-06	1.59e-06	1e-08	299.18776283	299.96565	299.18255353	-2.652e-05	-0.00012384	-0.00080973
0.35796	4019.22004	0.0	4.5e-07	3.7e-07	9e-08	0.0	2.96e-06	1.59e-06	1e-08	299.15437576	299.91547745	299.1494191	-2.522e-05	-0.00012114	-0.00078392
0.35996	4039.31275	0.0	4.5e-07	3.7e-07	9e-08	0.0	2.96e-06	1.59e-06	1e-08	299.122685	299.86640728	299.1173816	-2.789e-05	-0.0001184	-0.00075868
0.36196	4059.3763	0.0	4.5e-07	3.7e-07	9e-08	0.0	2.96e-06	1.59e-06	1e-08	299.09109581	299.81844754	299.08646646	-2.5e-05	-0.00011562	-0.00073372
0.36396	4079.41065	0.0	4.5e-07	3.7e-07	9e-08	0.0	2.96e-06	1.59e-06	1e-08	299.06148945	299.77158098	299.05654602	-2.461e-05	-0.00011302	-0.00071109
0.36596	4099.41573	0.0	4.5e-07	3.7e-07	9e-08	0.0	2.96e-06	1.59e-06	1e-08	299.03232385	299.72581062	299.02764731	-2.476e-05	-0.00011031	-0.00068821
0.36796	4119.39149	0.0	4.5e-07	3.7e-07	9e-08	0.0	2.96e-06	1.59e-06	1e-08	299.00404088	299.68113529	298.9997207	-1.931e-05	-0.00010756	-0.00066549
0.36996	4139.33787	0.0	4.5e-07	3.7e-07	9e-08	0.0	2.96e-06	1.59e-06	1e-08	298.97726178	299.63753922	298.97269952	-2.273e-05	-0.00010498	-0.00064489
0.37196	4159.25481	0.0	4.5e-07	3.7e-07	9e-08	0.0	2.96e-06	1.59e-06	1e-08	298.95108035	299.59502133	298.94659154	-1.762e-05	-0.00010232	-0.00062388
0.37396	4179.14226	0.0	4.5e-07	3.7e-07	9e-08	0.0	2.96e-06	1.59e-06	1e-08	298.92535547	299.55358001	298.92137685	-1.84e-05	-9.975e-05	-0.00060416
0.37596	4199.00015	0.0	4.5e-07	3.7e-07	9e-08	0.0	2.96e-06	1.59e-06	1e-08	298.90069372	299.51316195	298.89696641	-1.701e-05	-9.733e-05	-0.00058592
0.37796	4218.82844	0.0	4.5e-07	3.7e-07	9e-08	0.0	2.96e-06	1.59e-06	1e-08	298.87717315	299.47376558	298.87333784	-2.176e-05	-9.476e-05	-0.00056705
0.37996	4238.62705	0.0	4.5e-07	3.7e-07	9e-08	0.0	2.96e-06	1.59e-06	1e-08	298.85439249	299.43538444	298.85048425	-1.858e-05	-9.234e-05	-0.00054936
0.38196	4258.39594	0.0	4.5e-07	3.7e-07	9e-08	0.0	2.96e-06	1.59e-06	1e-08	298.83205704	299.39800588	298.82839116	-1.57e-05	-8.993e-05	-0.00053205
0.38396	4278.13505	0.0	4.5e-07	3.7e-07	9e-08	0.0	2.96e-06	1.59e-06	1e-08	298.81046689	299.36160605	298.80701437	-1.538e-05	-8.751e-05	-0.00051505
0.38596	4297.84431	0.0	4.5e-07	3.7e-07	9e-08	0.0	2.96e-06	1.59e-06	1e-08	298.78998424	299.32617344	298.78631831	-1.802e-05	-8.52e-05	-0.00049908
0.38796	4317.52367	0.0	4.5e-07	3.7e-07	9e-08	0.0	2.96e-06	1.59e-06	1e-08	298.76981109	299.29168714	298.7663061	-1.667e-05	-8.287e-05	-0.00048312
0.38996	4337.17306	0.0	4.5e-07	3.7e-07	9e-08	0.0	2.96e-06	1.59e-06	1e-08	298.74996469	299.2581325	298.74695551	-1.357e-05	-8.067e-05	-0.00046822
0.39196	4356.79244	0.0	4.5e-07	3.7e-07	9e-08	0.0	2.96e-06	1.59e-06	1e-08	298.73136579	299.22548601	298.72820444	-1.275e-05	-7.835e-05	-0.00045273
0.39396	4376.38173	0.0	4.5e-07	3.7e-07	9e-08	0.0	2.96e-06	1.59e-06	1e-08	298.71282631	299.19373818	298.71008264	-1.3e-05	-7.631e-05	-0.00043933
0.39596	4395.94088	0.0	4.5e-07	3.7e-07	9e-08	0.0	2.96e-06	1.59e-06	1e-08	298.69524911	299.16285655	298.69252449	-1.203e-05	-7.417e-05	-0.00042533
0.39796	4415.46983	0.0	4.5e-07	3.7e-07	9e-08	0.0	2.96e-06	1.59e-06	1e-08	298.6784878	299.13283546	298.67552421	-1.203e-05	-7.211e-05	-0.00041203
0.39996	4434.96851	0.0	4.5e-07	3.7e-07	9e-08	0.0	2.96e-06	1.59e-06	1e-08	298.66173535	299.10365883	298.65909474	-1.168e-05	-7.011e-05	-0.00039924
0.40196	4454.43687	0.0	4.5e-07	3.7e-07	9e-08	0.0	2.96e-06	1.59e-06	1e-08	298.64608361	299.07528755	298.64316148	-1.372e-05	-6.815e-05	-0.00038687
0.40396	4473.87485	0.0	4.5e-07	3.7e-07	9e-08	0.0	2.96e-06	1.59e-06	1e-08	298.63036307	299.04771195	298.6277573	-1.144e-05	-6.62e-05	-0.00037461
0.40596	4493.28238	0.0	4.5e-07	3.7e-07	9e-08	0.0	2.96e-06	1.59e-06	1e-08	298.61546253	299.02091876	298.61283399	-1.345e-05	-6.428e-05	-0.0003627
0.40796	4512.65939	0.0	4.5e-07	3.7e-07	9e-08	0.0	2.96e-06	1.59e-06	1e-08	298.600944	298.99488135	298.59838614	-9.91e-06	-6.251e-05	-0.0003517
0.40996	4532.00584	0.0	4.5e-07	3.7e-07	9e-08	0.0	2.96e-06	1.59e-06	1e-08	298.58679701	298.96958484	298.58440015	-1.007e-05	-6.068e-05	-0.00034048
0.41196	4551.32166	0.0	4.5e-07	3.7e-07	9e-08	0.0	2.96e-06	1.59e-06	1e-08	298.57301929	298.94501529	298.57086306	-9.54e-06	-5.898e-05	-0.00033013
0.41396	4570.60678	0.0	4.5e-07	3.7e-07	9e-08	0.0	2.96e-06	1.59e-06	1e-08	298.56004117	298.92114783	298.55773878	-1.178e-05	-5.722e-05	-0.0003195
0.41596	4589.86115	0.0	4.5e-07	3.7e-07	9e-08	0.0	2.96e-06	1.59e-06	1e-08	298.54735737	298.89796996	298.54503542	-1.064e-05	-5.556e-05	-0.00030952
0.41796	4609.08469	0.0	4.5e-07	3.7e-07	9e-08	0.0	2.96e-06	1.59e-06	1e-08	298.53490031	298.87547349	298.53274723	-1.086e-05	-5.397e-05	-0.00030004
0.41996	4628.27734	0.0	4.5e-07	3.7e-07	9e-08	0.0	2.96e-06	1.59e-06	1e-08	298.52304189	298.85362338	298.52083521	-9.55e-06	-5.243e-05	-0.00029087
0.42196	4647.43905	0.0	4.5e-07	3.7e-07	9e-08	0.0	2.96e-06	1.59e-06	1e-08	298.51130906	298.83240369	298.50930513	-5.48e-06	-5.09e-05	-0.00028176
0.42396	4666.56975	0.0	4.5e-07	3.7e-07	9e-08	0.0	2.96e-06	1.59e-06	1e-08	298.49977695	298.81180355	298.49814505	-5.9e-06	-4.942e-05	-0.00027308
0.42596	4685.66937	0.0	4.5e-07	3.7e-07	9e-08	0.0	2.96e-06	1.59e-06	1e-08	298.48923853	298.79180516	298.48731137	-1.174e-05	-4.791e-05	-0.00026435
0.42796	4704.73785	0.0	4.5e-07	3.7e-07	9e-08	0.0	2.96e-06	1.59e-06	1e-08	298.47884737	298.77239437	298.47682603	-9.31e-06	-4.655e-05	-0.00025638
0.42996	4723.77512	0.0	4.5e-07	3.7e-07	9e-08	0.0	2.96e-06	1.59e-06	1e-08	298.468415	298.75355489	298.46668454	-1.062e-05	-4.513e-05	-0.00024818
0.43196	4742.78112	0.0	4.5e-07	3.7e-07	9e-08	0.0	2.96e-06	1.59e-06	1e-08	298.45865606	298.73527414	298.45685014	-6.01e-06	-4.384e-05	-0.00024066
0.43396	4761.75579	0.0	4.5e-07	3.7e-07	9e-08	0.0	2.96e-06	1.59e-06	1e-08	298.44891771	298.7175291	298.44733263	-6.66e-06	-4.253e-05	-0.00023313
0.43596	4780.69905	0.0	4.5e-07	3.7e-07	9e-08	0.0	2.96e-06	1.59e-06	1e-08	298.43972615	298.70030956	298.43810425	-1.108e-05	-4.126e-05	-0.00022589
0.43796	4799.61084	0.0	4.5e-07	3.7e-07	9e-08	0.0	2.96e-06	1.59e-06	1e-08	298.43087811	298.68360039	298.42916253	-7.41e-06	-4.006e-05	-0.00021898
0.43996	4818.4911	0.0	4.5e-07	3.7e-07	9e-08	0.0	2.96e-06	1.59e-06	1e-08	298.42191673	298.66738813	298.42051589	-2.2e-06	-3.885e-05	-0.00021202
0.44196	4837.33976	0.0	4.5e-07	3.7e-07	9e-08	0.0	2.96e-06	1.59e-06	1e-08	298.41341683	298.6516586	298.41213277	-4.31e-06	-3.771e-05	-0.00020559
0.44396	4856.15675	0.0	4.5e-07	3.7e-07	9e-08	0.0	2.96e-06	1.59e-06	1e-08	298.40555949	298.63639747	298.40399679	-8.28e-06	-3.655e-05	-0.00019911
0.44596	4874.94201	0.0	4.5e-07	3.7e-07	9e-08	0.0	2.96e-06	1.59e-06	1e-08	298.39745927	298.62159387	298.39613474	-6.94e-06	-3.548e-05	-0.00019304
0.44796	4893.69546	0.0	4.5e-07	3.7e-07	9e-08	0.0	2.96e-06	1.59e-06	1e-08	298.38996485	298.60723123	298.38850348	-6.79e-06	-3.44e-05	-0.000187
0.44996	4912.41704	0.0	4.5e-07	3.7e-07	9e-08	0.0	2.96e-06	1.59e-06	1e-08	298.38217054	298.59330134	298.38113228	-2.86e-06	-3.339e-05	-0.00018127
0.45195	4931.10668	0.0	4.5e-07	3.7e-07	9e-08	0.0	2.96e-06	1.59e-06	1e-08	298.37536154	298.57978913	298.37396229	-2.92e-06	-3.239e-05	-0.00017564
0.45395	4949.76431	0.0	4.5e-07	3.7e-07	9e-08	0.0	2.96e-06	1.59e-06	1e-08	298.36833462	298.5666808	298.3670312	-5.92e-06	-3.14e-05	-0.00017019
0.45595	4968.38987	0.0	4.5e-07	3.7e-07	9e-08	0.0	2.96e-06	1.59e-06	1e-08	298.36179806	298.55396749	298.36030605	-8.09e-06	-3.045e-05	-0.00016495
0.45795	4986.98328	0.0	4.5e-07	3.7e-07	9e-08	0.0	2.96e-06	1.59e-06	1e-08	298.35506019	298.54163614	298.35380542	-7.45e-06	-2.953e-05	-0.00015982
0.45995	5005.54447	0.0	4.5e-07	3.7e-07	9e-08	0.0	2.96e-06	1.59e-06	1e-08	298.34882758	298.52967845	298.34749687	-5.07e-06	-2.866e-05	-0.00015495
0.46195	5024.07338	0.0	4.5e-07	3.7e-07	9e-08	0.0	2.96e-06	1.59e-06	1e-08	298.34241085	298.51808074	298.34139866	-2.62e-06	-2.777e-05	-0.00014997
0.46395	5042.56993	0.0	4.5e-07	3.7e-07	9e-08	0.0	2.96e-06	1.59e-06	1e-08	298.33658689	298.50683259	298.33547455	-5.49e-06	-2.694e-05	-0.00014546
0.46595	5061.03406	0.0	4.5e-07	3.7e-07	9e-08	0.0	2.96e-06	1.59e-06	1e-08	298.33073764	298.49592442	298.3297425	-2.92e-06	-2.614e-05	-0.00014098
0.46795	5079.46569	0.0	4.5e-07	3.7e-07	9e-08	0.0	2.96e-06	1.59e-06	1e-08	298.32518025	298.48534827	298.32418542	-3.74e-06	-2.534e-05	-0.00013661
0.46995	5097.86475	0.0	4.5e-07	3.7e-07	9e-08	0.0	2.96e-06	1.59e-06	1e-08	298.31970824	298.47509295	298.31880461	-4.15e-06	-2.454e-05	-0.00013223
0.47195	5116.23116	0.0	4.5e-07	3.7e-07	9e-08	0.0	2.96e-06	1.59e-06	1e-08	298.31452787	298.46514861	298.31358629	-5.63e-06	-2.38e-05	-0.00012817
0.47395	5134.56487	0.0	4.5e-07	3.7e-07	9e-08	0.0	2.96e-06	1.59e-06	1e-08	298.30928271	298.45550386	298.30853749	-4.34e-06	-2.31e-05	-0.00012431
0.47595	5152.86579	0.0	4.5e-07	3.7e-07	9e-08	0.0	2.96e-06	1.59e-06	1e-08	298.30444431	298.44615045	298.30363518	6.9e-07	-2.24e-05	-0.00012042
0.47795	5171.13385	0.0	4.5e-07	3.7e-07	9e-08	0.0	2.96e-06	1.59e-06	1e-08	298.2995888	298.43708089	298.29889125	-1.86e-06	-2.173e-05	-0.00011678
0.47995	5189.36898	0.0	4.5e-07	3.7e-07	9e-08	0.0	2.96e-06	1.59e-06	1e-08	298.29532073	298.42828653	298.29427736	-4.95e-06	-2.104e-05	-0.0001131
0.48195	5207.57111	0.0	4.5e-07	3.7e-07	9e-08	0.0	2.96e-06	1.59e-06	1e-08	298.29059424	298.41976179	298.28983047	-1.68e-06	-2.042e-05	-0.00010965
0.48395	5225.74016	0.0	4.5e-07	3.7e-07	9e-08	0.0	2.96e-06	1.59e-06	1e-08	298.28645083	298.41149479	298.28550367	-4.6e-06	-1.979e-05	-0.00010625
0.48595	5243.87606	0.0	4.5e-07	3.7e-07	9e-08	0.0	2.96e-06	1.59e-06	1e-08	298.28233104	298.40348064	298.28131561	-4.95e-06	-1.919e-05	-0.000103
0.48795	5261.97874	0.0	4.5e-07	3.7e-07	9e-08	0.0	2.96e-06	1.59e-06	1e-08	298.27787717	298.39571097	298.27727525	-4.58e-06	-1.858e-05	-9.966e-05
0.48995	5280.04811	0.0	4.5e-07	3.7e-07	9e-08	0.0	2.96e-06	1.59e-06	1e-08	298.27416606	298.38817713	298.27333621	-6.85e-06	-1.802e-05	-9.666e-05
0.49195	5298.08411	0.0	4.5e-07	3.7e-07	9e-08	0.0	2.96e-06	1.59e-06	1e-08	298.27014668	298.38087262	298.26953521	-2.55e-06	-1.75e-05	-9.377e-05
0.49395	5316.08665	0.0	4.5e-07	3.7e-07	9e-08	0.0	2.96e-06	1.59e-06	1e-08	298.2664109	298.37379117	298.26584588	-2.79e-06	-1.695e-05	-9.083e-05
0.49595	5334.05567	0.0	4.5e-07	3.7e-07	9e-08	0.0	2.96e-06	1.59e-06	1e-08	298.26298691	298.36692561	298.26226306	-2.29e-06	-1.644e-05	-8.802e-05
0.49795	5351.99108	0.0	4.5e-07	3.7e-07	9e-08	0.0	2.96e-06	1.59e-06	1e-08	298.25927846	298.36026958	298.25880609	1.23e-06	-1.594e-05	-8.528e-05
0.49995	5369.89281	0.0	4.5e-07	3.7e-07	9e-08	0.0	2.96e-06	1.59e-06	1e-08	298.25610614	298.35381648	298.25543966	-2.76e-06	-1.545e-05	-8.271e-05
0.50195	5387.76078	0.0	4.5e-07	3.7e-07	9e-08	0.0	2.96e-06	1.59e-06	1e-08	298.25273522	298.34756196	298.25218955	-1.36e-06	-1.497e-05	-8.008e-05
0.50395	5405.59492	0.0	4.5e-07	3.7e-07	9e-08	0.0	2.96e-06	1.59e-06	1e-08	298.24967027	298.34149802	298.24903187	-2.07e-06	-1.452e-05	-7.766e-05
0.50595	5423.39514	0.0	4.5e-07	3.7e-07	9e-08	0.0	2.96e-06	1.59e-06	1e-08	298.24658149	298.33561934	298.24597632	7.3e-07	-1.408e-05	-7.527e-05
0.50795	5441.16138	0.0	4.5e-07	3.7e-07	9e-08	0.0	2.96e-06	1.59e-06	1e-08	298.24332739	298.32992023	298.24302515	-4.2e-07	-1.365e-05	-7.297e-05
0.50995	5458.89353	0.0	4.5e-07	3.7e-07	9e-08	0.0	2.96e-06	1.59e-06	1e-08	298.24064688	298.32439503	298.24014676	8.8e-07	-1.322e-05	-7.063e-05
0.51195	5476.59154	0.0	4.5e-07	3.7e-07	9e-08	0.0	2.96e-06	1.59e-06	1e-08	298.23754189	298.31904162	298.23737835	3.98e-06	-1.284e-05	-6.853e-05
0.51395	5494.25532	0.0	4.5e-07	3.7e-07	9e-08	0.0	2.96e-06	1.59e-06	1e-08	298.23514222	298.31385026	298.23467103	-2.94e-06	-1.242e-05	-6.635e-05
0.51595	5511.88479	0.0	4.5e-07	3.7e-07	9e-08	0.0	2.96e-06	1.59e-06	1e-08	298.23263459	298.30881742	298.23205415	-6.6e-06	-1.202e-05	-6.43e-05
0.51795	5529.47987	0.0	4.5e-07	3.7e-07	9e-08	0.0	2.96e-06	1.59e-06	1e-08	298.23010411	298.30393858	298.2295219	-3.61e-06	-1.167e-05	-6.237e-05
0.51995	5547.04047	0.0	4.5e-07	3.7e-07	9e-08	0.0	2.96e-06	1.59e-06	1e-08	298.22752858	298.29920948	298.22707279	2.1e-07	-1.133e-05	-6.046e-05
0.52195	5564.56653	0.0	4.5e-07	3.7e-07	9e-08	0.0	2.96e-06	1.59e-06	1e-08	298.22499444	298.29462603	298.22470119	3.12e-06	-1.098e-05	-5.854e-05
0.52395	5582.05794	0.0	4.5e-07	3.7e-07	9e-08	0.0	2.96e-06	1.59e-06	1e-08	298.22281371	298.29018271	298.22239207	-6.6e-07	-1.064e-05	-5.678e-05
0.52595	5599.51465	0.0	4.5e-07	3.7e-07	9e-08	0.0	2.96e-06	1.59e-06	1e-08	298.22030818	298.28587566	298.2201694	1.4e-06	-1.032e-05	-5.503e-05
0.52795	5616.93655	0.0	4.5e-07	3.7e-07	9e-08	0.0	2.96e-06	1.59e-06	1e-08	298.21863851	298.28170021	298.21798591	-3.46e-06	-9.99e-06	-5.331e-05
0.52995	5634.32356	0.0	4.5e-07	3.7e-07	9e-08	0.0	2.96e-06	1.59e-06	1e-08	298.21628809	298.27765373	298.21589854	-7.6e-07	-9.68e-06	-5.162e-05
0.53195	5651.67561	0.0	4.5e-07	3.7e-07	9e-08	0.0	2.96e-06	1.59e-06	1e-08	298.214105	298.27373124	298.21387191	-4.99e-06	-9.37e-06	-5.005e-05
0.53395	5668.99261	0.0	4.5e-07	3.7e-07	9e-08	0.0	2.96e-06	1.59e-06	1e-08	298.21210256	298.26992843	298.21190314	-6.5e-07	-9.11e-06	-4.856e-05
0.53595	5686.27448	0.0	4.5e-07	3.7e-07	9e-08	0.0	2.96e-06	1.59e-06	1e-08	298.21051001	298.2662425	298.20998185	-3.94e-06	-8.81e-06	-4.703e-05
0.53795	5703.52112	0.0	4.5e-07	3.7e-07	9e-08	0.0	2.96e-06	1.59e-06	1e-08	298.20850701	298.26266988	298.20813766	-3.74e-06	-8.54e-06	-4.558e-05
0.53995	5720.73246	0.0	4.5e-07	3.7e-07	9e-08	0.0	2.96e-06	1.59e-06	1e-08	298.20723264	298.259206	298.20632424	-7.55e-06	-8.27e-06	-4.418e-05
0.54195	5737.90841	0.0	4.5e-07	3.7e-07	9e-08	0.0	2.96e-06	1.59e-06	1e-08	298.20508587	298.25584958	298.20460251	1.7e-07	-8.03e-06	-4.28e-05
0.54395	5755.04888	0.0	4.5e-07	3.7e-07	9e-08	0.0	2.96e-06	1.59e-06	1e-08	298.20333222	298.25259563	298.20292103	-2.53e-06	-7.78e-06	-4.15e-05
0.54595	5772.15378	0.0	4.5e-07	3.7e-07	9e-08	0.0	2.96e-06	1.59e-06	1e-08	298.20169329	298.24944142	298.20128901	-3.28e-06	-7.54e-06	-4.022e-05
0.54795	5789.22304	0.0	4.5e-07	3.7e-07	9e-08	0.0	2.96e-06	1.59e-06	1e-08	298.20017381	298.24638416	298.19970475	-2.65e-06	-7.31e-06	-3.899e-05
0.54995	5806.25655	0.0	4.5e-07	3.7e-07	9e-08	0.0	2.96e-06	1.59e-06	1e-08	298.19835828	298.24342088	298.19818264	-2.4e-07	-7.09e-06	-3.777e-05
0.55194	5823.25424	0.0	4.5e-07	3.7e-07	9e-08	0.0	2.96e-06	1.59e-06	1e-08	298.19696309	298.24054825	298.19669326	-4.74e-06	-6.86e-06	-3.659e-05
0.55394	5840.216	0.0	4.5e-07	3.7e-07	9e-08	0.0	2.96e-06	1.59e-06	1e-08	298.19546042	298.23776408	298.19525576	-1.71e-06	-6.66e-06	-3.548e-05
0.55594	5857.14176	0.0	4.5e-07	3.7e-07	9e-08	0.0	2.96e-06	1.59e-06	1e-08	298.19405251	298.23506587	298.19386097	1.12e-06	-6.47e-06	-3.44e-05
0.55794	5874.03143	0.0	4.5e-07	3.7e-07	9e-08	0.0	2.96e-06	1.59e-06	1e-08	298.1926966	298.23245017	298.19250868	-2.21e-06	-6.25e-06	-3.331e-05
0.55994	5890.88491	0.0	4.5e-07	3.7e-07	9e-08	0.0	2.96e-06	1.59e-06	1e-08	298.19149492	298.22991467	298.19119368	-7.1e-07	-6.07e-06	-3.231e-05
0.56194	5907.70211	0.0	4.5e-07	3.7e-07	9e-08	0.0	2.96e-06	1.59e-06	1e-08	298.19001989	298.22745733	298.18993134	1.72e-06	-5.89e-06	-3.13e-05
0.56394	5924.48294	0.0	4.5e-07	3.7e-07	9e-08	0.0	2.96e-06	1.59e-06	1e-08	298.18885275	298.22507529	298.18869772	-4.53e-06	-5.69e-06	-3.033e-05
0.56594	5941.22731	0.0	4.5e-07	3.7e-07	9e-08	0.0	2.96e-06	1.59e-06	1e-08	298.18769056	298.22276645	298.18750335	-2.22e-06	-5.52e-06	-2.94e-05
0.56794	5957.93513	0.0	4.5e-07	3.7e-07	9e-08	0.0	2.96e-06	1.59e-06	1e-08	298.18663807	298.22052896	298.18634318	-2.8e-07	-5.36e-06	-2.85e-05
0.56994	5974.60629	0.0	4.5e-07	3.7e-07	9e-08	0.0	2.96e-06	1.59e-06	1e-08	298.1854923	298.21836031	298.18522367	-5.7e-07	-5.19e-06	-2.763e-05
0.57194	5991.24072	0.0	4.5e-07	3.7e-07	9e-08	0.0	2.96e-06	1.59e-06	1e-08	298.18415893	298.21625817	298.1841472	7.2e-07	-5.03e-06	-2.676e-05
0.57394	6007.83832	0.0	4.5e-07	3.7e-07	9e-08	0.0	2.96e-06	1.59e-06	1e-08	298.18331489	298.2142203	298.18308648	2.26e-06	-4.89e-06	-2.595e-05
0.57594	6024.39898	0.0	4.5e-07	3.7e-07	9e-08	0.0	2.96e-06	1.59e-06	1e-08	298.18210505	298.2122454	298.18207373	1.7e-07	-4.73e-06	-2.516e-05
0.57794	6040.92262	0.0	4.5e-07	3.7e-07	9e-08	0.0	2.96e-06	1.59e-06	1e-08	298.18132887	298.21033074	298.1810767	-3.8e-07	-4.58e-06	-2.438e-05
0.57994	6057.40914	0.0	4.5e-07	3.7e-07	9e-08	0.0	2.96e-06	1.59e-06	1e-08	298.18039609	298.20847526	298.18011754	-2.91e-06	-4.43e-06	-2.36e-05
0.58194	6073.85844	0.0	4.5e-07	3.7e-07	9e-08	0.0	2.96e-06	1.59e-06	1e-08	298.17926838	298.2066778	298.17919709	-2.3e-06	-4.28e-06	-2.279e-05
0.58394	6090.27042	0.0	4.5e-07	3.7e-07	9e-08	0.0	2.96e-06	1.59e-06	1e-08	298.17844704	298.20493505	298.17829426	2.5e-07	-4.17e-06	-2.218e-05
0.58594	6106.645	0.0	4.5e-07	3.7e-07	9e-08	0.0	2.96e-06	1.59e-06	1e-08	298.17740745	298.20324576	298.17742859	1.4e-07	-4.05e-06	-2.152e-05
0.58794	6122.98206	0.0	4.5e-07	3.7e-07	9e-08	0.0	2.96e-06	1.59e-06	1e-08	298.17670177	298.20160802	298.17657778	-7.1e-07	-3.92e-06	-2.084e-05
0.58994	6139.28151	0.0	4.5e-07	3.7e-07	9e-08	0.0	2.96e-06	1.59e-06	1e-08	298.17610615	298.20002052	298.17574973	-2.25e-06	-3.79e-06	-2.018e-05
0.59194	6155.54326	0.0	4.5e-07	3.7e-07	9e-08	0.0	2.96e-06	1.59e-06	1e-08	298.17504231	298.19848266	298.1749664	8e-07	-3.68e-06	-1.957e-05
0.59394	6171.76719	0.0	4.5e-07	3.7e-07	9e-08	0.0	2.96e-06	1.59e-06	1e-08	298.17422625	298.19699168	298.17419871	-2.28e-06	-3.56e-06	-1.898e-05
0.59594	6187.95322	0.0	4.5e-07	3.7e-07	9e-08	0.0	2.96e-06	1.59e-06	1e-08	298.17358536	298.19554642	298.17344885	-3.4e-07	-3.46e-06	-1.839e-05
0.59794	6204.10123	0.0	4.5e-07	3.7e-07	9e-08	0.0	2.96e-06	1.59e-06	1e-08	298.17293263	298.19414591	298.17272349	6.6e-07	-3.35e-06	-1.781e-05
0.59994	6220.21113	0.0	4.5e-07	3.7e-07	9e-08	0.0	2.96e-06	1.59e-06	1e-08	298.17244681	298.19278841	298.1720148	-3.9e-06	-3.24e-06	-1.727e-05
0.60194	6236.28282	0.0	4.5e-07	3.7e-07	9e-08	0.0	2.96e-06	1.59e-06	1e-08	298.17140867	298.1914732	298.17135009	1.23e-06	-3.16e-06	-1.675e-05
0.60394	6252.31618	0.0	4.5e-07	3.7e-07	9e-08	0.0	2.96e-06	1.59e-06	1e-08	298.17091605	298.19019793	298.17068583	-7.1e-07	-3.05e-06	-1.623e-05
0.60594	6268.31112	0.0	4.5e-07	3.7e-07	9e-08	0.0	2.96e-06	1.59e-06	1e-08	298.17010235	298.18896185	298.17005498	-6.9e-07	-2.96e-06	-1.572e-05
0.60794	6284.26754	0.0	4.5e-07	3.7e-07	9e-08	0.0	2.96e-06	1.59e-06	1e-08	298.16957817	298.18776352	298.16943325	9.3e-07	-2.87e-06	-1.523e-05
0.60994	6300.18532	0.0	4.5e-07	3.7e-07	9e-08	0.0	2.96e-06	1.59e-06	1e-08	298.1691286	298.18660231	298.16882858	-1.76e-06	-2.78e-06	-1.477e-05
0.61194	6316.06436	0.0	4.5e-07	3.7e-07	9e-08	0.0	2.96e-06	1.59e-06	1e-08	298.16844919	298.18547685	298.16825195	-2.18e-06	-2.69e-06	-1.431e-05
0.61394	6331.90455	0.0	4.5e-07	3.7e-07	9e-08	0.0	2.96e-06	1.59e-06	1e-08	298.16777895	298.1843859	298.16769349	1.53e-06	-2.62e-06	-1.388e-05
0.61594	6347.70579	0.0	4.5e-07	3.7e-07	9e-08	0.0	2.96e-06	1.59e-06	1e-08	298.16694161	298.18332881	298.16715964	4.51e-06	-2.55e-06	-1.346e-05
0.61794	6363.46797	0.0	4.5e-07	3.7e-07	9e-08	0.0	2.96e-06	1.59e-06	1e-08	298.16681453	298.18230338	298.16661542	-3e-08	-2.45e-06	-1.304e-05
0.61994	6379.19099	0.0	4.5e-07	3.7e-07	9e-08	0.0	2.96e-06	1.59e-06	1e-08	298.16618014	298.18131022	298.16610806	1.09e-06	-2.38e-06	-1.263e-05
0.62194	6394.87472	0.0	4.5e-07	3.7e-07	9e-08	0.0	2.96e-06	1.59e-06	1e-08	298.16594112	298.18034708	298.16560158	-1.9e-06	-2.3e-06	-1.223e-05
0.62394	6410.51906	0.0	4.5e-07	3.7e-07	9e-08	0.0	2.96e-06	1.59e-06	1e-08	298.16537585	298.17941411	298.16512386	1.4e-06	-2.24e-06	-1.187e-05
0.62594	6426.1239	0.0	4.5e-07	3.7e-07	9e-08	0.0	2.96e-06	1.59e-06	1e-08	298.1648407	298.1785096	298.16466024	-8.3e-07	-2.16e-06	-1.15e-05
0.62794	6441.68913	0.0	4.5e-07	3.7e-07	9e-08	0.0	2.96e-06	1.59e-06	1e-08	298.16430727	298.17763296	298.1642115	2.7e-06	-2.11e-06	-1.115e-05
0.62994	6457.21464	0.0	4.5e-07	3.7e-07	9e-08	0.0	2.96e-06	1.59e-06	1e-08	298.16359091	298.1767836	298.16378444	-1.12e-06	-2.02e-06	-1.075e-05
0.63194	6472.7003	0.0	4.5e-07	3.7e-07	9e-08	0.0	2.96e-06	1.59e-06	1e-08	298.16327049	298.17596104	298.16335651	9.3e-07	-1.97e-06	-1.047e-05
0.63394	6488.14601	0.0	4.5e-07	3.7e-07	9e-08	0.0	2.96e-06	1.59e-06	1e-08	298.16276517	298.17516304	298.16294888	1.24e-06	-1.92e-06	-1.015e-05
0.63594	6503.55166	0.0	4.5e-07	3.7e-07	9e-08	0.0	2.96e-06	1.59e-06	1e-08	298.16265648	298.17438895	298.16253878	-3.28e-06	-1.84e-06	-9.82e-06
0.63794	6518.91712	0.0	4.5e-07	3.7e-07	9e-08	0.0	2.96e-06	1.59e-06	1e-08	298.16219639	298.17363907	298.1621552	-4.39e-06	-1.78e-06	-9.52e-06
0.63994	6534.24228	0.0	4.5e-07	3.7e-07	9e-08	0.0	2.96e-06	1.59e-06	1e-08	298.16190174	298.17291204	298.16177751	-1.1e-07	-1.74e-06	-9.24e-06
0.64194	6549.52703	0.0	4.5e-07	3.7e-07	9e-08	0.0	2.96e-06	1.59e-06	1e-08	298.16127413	298.17220776	298.16142483	1.64e-06	-1.69e-06	-8.96e-06
0.64394	6564.77124	0.0	4.5e-07	3.7e-07	9e-08	0.0	2.96e-06	1.59e-06	1e-08	298.16132315	298.17152441	298.16105732	-1.89e-06	-1.63e-06	-8.68e-06
0.64594	6579.9748	0.0	4.5e-07	3.7e-07	9e-08	0.0	2.96e-06	1.59e-06	1e-08	298.16062655	298.17086296	298.16073026	4.5e-07	-1.59e-06	-8.41e-06
0.64794	6595.13759	0.0	4.5e-07	3.7e-07	9e-08	0.0	2.96e-06	1.59e-06	1e-08	298.16065506	298.17022105	298.16038575	-1.65e-06	-1.53e-06	-8.14e-06
0.64994	6610.25949	0.0	4.5e-07	3.7e-07	9e-08	0.0	2.96e-06	1.59e-06	1e-08	298.16006847	298.16959968	298.16007593	-3.61e-06	-1.47e-06	-7.88e-06
0.65193	6625.34037	0.0	4.5e-07	3.7e-07	9e-08	0.0	2.96e-06	1.59e-06	1e-08	298.15989812	298.16899699	298.1597601	2.68e-06	-1.45e-06	-7.66e-06
0.65393	6640.38012	0.0	4.5e-07	3.7e-07	9e-08	0.0	2.96e-06	1.59e-06	1e-08	298.15943529	298.16841303	298.15946557	5.7e-07	-1.4e-06	-7.42e-06
0.65593	6655.37861	0.0	4.5e-07	3.7e-07	9e-08	0.0	2.96e-06	1.59e-06	1e-08	298.15944604	298.16784654	298.15916216	-2.2e-06	-1.35e-06	-7.19e-06
0.65793	6670.33571	0.0	4.5e-07	3.7e-07	9e-08	0.0	2.96e-06	1.59e-06	1e-08	298.15898684	298.16729798	298.15888646	1.21e-06	-1.32e-06	-6.97e-06
0.65993	6685.25131	0.0	4.5e-07	3.7e-07	9e-08	0.0	2.96e-06	1.59e-06	1e-08	298.15850569	298.16676648	298.15862075	-1.85e-06	-1.26e-06	-6.73e-06
0.66193	6700.12527	0.0	4.5e-07	3.7e-07	9e-08	0.0	2.96e-06	1.59e-06	1e-08	298.15847022	298.1662511	298.15834651	1.37e-06	-1.24e-06	-6.55e-06
0.66393	6714.95746	0.0	4.5e-07	3.7e-07	9e-08	0.0	2.96e-06	1.59e-06	1e-08	298.15831325	298.16575141	298.15808535	-7.27e-06	-1.17e-06	-6.33e-06
0.66593	6729.74777	0.0	4.5e-07	3.7e-07	9e-08	0.0	2.96e-06	1.59e-06	1e-08	298.15772599	298.16526762	298.15784928	1.37e-06	-1.16e-06	-6.16e-06
0.66793	6744.49606	0.0	4.5e-07	3.7e-07	9e-08	0.0	2.96e-06	1.59e-06	1e-08	298.15743243	298.16479831	298.15760966	2.36e-06	-1.13e-06	-5.97e-06
0.66993	6759.2022	0.0	4.5e-07	3.7e-07	9e-08	0.0	2.96e-06	1.59e-06	1e-08	298.15765822	298.16434284	298.15735745	-2.3e-06	-1.08e-06	-5.77e-06
0.67193	6773.86607	0.0	4.5e-07	3.7e-07	9e-08	0.0	2.96e-06	1.59e-06	1e-08	298.15736213	298.16390202	298.15713319	-3.56e-06	-1.04e-06	-5.58e-06
0.67393	6788.48753	0.0	4.5e-07	3.7e-07	9e-08	0.0	2.96e-06	1.59e-06	1e-08	298.15696719	298.1634749	298.15692007	-2.07e-06	-1.02e-06	-5.42e-06
0.67593	6803.06644	0.0	4.5e-07	3.7e-07	9e-08	0.0	2.96e-06	1.59e-06	1e-08	298.15664062	298.16306079	298.15671128	1.49e-06	-1e-06	-5.26e-06
0.67793	6817.60268	0.0	4.5e-07	3.7e-07	9e-08	0.0	2.96e-06	1.59e-06	1e-08	298.15649212	298.16265946	298.15650248	5.2e-07	-9.6e-07	-5.1e-06
0.67993	6832.0961	0.0	4.5e-07	3.7e-07	9e-08	0.0	2.96e-06	1.59e-06	1e-08	298.15636946	298.16227021	298.15629915	1.61e-06	-9.4e-07	-4.95e-06
0.68193	6846.54658	0.0	4.5e-07	3.7e-07	9e-08	0.0	2.96e-06	1.59e-06	1e-08	298.15605948	298.16189314	298.15610956	-2.9e-06	-8.9e-07	-4.78e-06
0.68393	6860.95398	0.0	4.5e-07	3.7e-07	9e-08	0.0	2.96e-06	1.59e-06	1e-08	298.15598398	298.16152741	298.15591701	1.08e-06	-8.8e-07	-4.64e-06
0.68593	6875.31816	0.0	4.5e-07	3.7e-07	9e-08	0.0	2.96e-06	1.59e-06	1e-08	298.15564917	298.16117322	298.15574063	-7.1e-07	-8.5e-07	-4.5e-06
0.68793	6889.63899	0.0	4.5e-07	3.7e-07	9e-08	0.0	2.96e-06	1.59e-06	1e-08	298.1556426	298.16082958	298.15555725	1.8e-06	-8.3e-07	-4.37e-06
0.68993	6903.91631	0.0	4.5e-07	3.7e-07	9e-08	0.0	2.96e-06	1.59e-06	1e-08	298.15534147	298.16049683	298.15539105	3e-07	-8e-07	-4.23e-06
0.69193	6918.14999	0.0	4.5e-07	3.7e-07	9e-08	0.0	2.96e-06	1.59e-06	1e-08	298.15535605	298.16017404	298.15521802	-2.48e-06	-7.6e-07	-4.08e-06
0.69393	6932.33989	0.0	4.5e-07	3.7e-07	9e-08	0.0	2.96e-06	1.59e-06	1e-08	298.15505014	298.15986151	298.15506283	-9.4e-07	-7.5e-07	-3.97e-06
0.69593	6946.48587	0.0	4.5e-07	3.7e-07	9e-08	0.0	2.96e-06	1.59e-06	1e-08	298.15499034	298.1595583	298.15490314	2.42e-06	-7.3e-07	-3.85e-06
0.69793	6960.58777	0.0	4.5e-07	3.7e-07	9e-08	0.0	2.96e-06	1.59e-06	1e-08	298.15473013	298.15926462	298.15475627	-2.9e-07	-7e-07	-3.73e-06
0.69993	6974.64546	0.0	4.5e-07	3.7e-07	9e-08	0.0	2.96e-06	1.59e-06	1e-08	298.15441366	298.15898007	298.15461646	1.43e-06	-6.9e-07	-3.62e-06
0.70193	6988.65879	0.0	4.5e-07	3.7e-07	9e-08	0.0	2.96e-06	1.59e-06	1e-08	298.15462209	298.15870375	298.15446083	-1.03e-06	-6.6e-07	-3.5e-06
0.70393	7002.62761	0.0	4.5e-07	3.7e-07	9e-08	0.0	2.96e-06	1.59e-06	1e-08	298.15440832	298.15843634	298.15432624	2.45e-06	-6.5e-07	-3.4e-06
0.70593	7016.55176	0.0	4.5e-07	3.7e-07	9e-08	0.0	2.96e-06	1.59e-06	1e-08	298.15426918	298.15817713	298.15419316	6.4e-07	-6.2e-07	-3.29e-06
0.70793	7030.43111	0.0	4.5e-07	3.7e-07	9e-08	0.0	2.96e-06	1.59e-06	1e-08	298.15422166	298.15792576	298.15406074	-7.9e-07	-6e-07	-3.18e-06
0.70993	7044.26549	0.0	4.5e-07	3.7e-07	9e-08	0.0	2.96e-06	1.59e-06	1e-08	298.1538719	298.15768245	298.15394427	-4.9e-06	-5.7e-07	-3.08e-06
0.71193	7058.05475	0.0	4.5e-07	3.7e-07	9e-08	0.0	2.96e-06	1.59e-06	1e-08	298.15409991	298.157446	298.15380923	-1.07e-06	-5.6e-07	-2.99e-06
0.71393	7071.79875	0.0	4.5e-07	3.7e-07	9e-08	0.0	2.96e-06	1.59e-06	1e-08	298.15369224	298.15721751	298.15370293	1.17e-06	-5.5e-07	-2.91e-06
0.71593	7085.49732	0.0	4.5e-07	3.7e-07	9e-08	0.0	2.96e-06	1.59e-06	1e-08	298.15361499	298.15699575	298.15358749	-1.38e-06	-5.3e-07	-2.81e-06
0.71793	7099.1503	0.0	4.5e-07	3.7e-07	9e-08	0.0	2.96e-06	1.59e-06	1e-08	298.15342644	298.15678091	298.15348005	-2.4e-07	-5.1e-07	-2.73e-06
0.71993	7112.75754	0.0	4.5e-07	3.7e-07	9e-08	0.0	2.96e-06	1.59e-06	1e-08	298.15324884	298.15657263	298.1533757	-1.85e-06	-4.9e-07	-2.64e-06
0.72193	7126.31888	0.0	4.5e-07	3.7e-07	9e-08	0.0	2.96e-06	1.59e-06	1e-08	298.15321789	298.1563706	298.15326904	-1.76e-06	-4.8e-07	-2.56e-06
0.72393	7139.83416	0.0	4.5e-07	3.7e-07	9e-08	0.0	2.96e-06	1.59e-06	1e-08	298.15310861	298.15617486	298.15316876	8e-07	-4.7e-07	-2.49e-06
0.72593	7153.30322	0.0	4.5e-07	3.7e-07	9e-08	0.0	2.96e-06	1.59e-06	1e-08	298.15355162	298.15598462	298.15305015	-5.25e-06	-4.4e-07	-2.39e-06
0.72793	7166.72588	0.0	4.5e-07	3.7e-07	9e-08	0.0	2.96e-06	1.59e-06	1e-08	298.15303519	298.15580122	298.15297215	-4.8e-07	-4.4e-07	-2.33e-06
0.72993	7180.10198	0.0	4.5e-07	3.7e-07	9e-08	0.0	2.96e-06	1.59e-06	1e-08	298.15272643	298.15562324	298.15288905	-2.24e-06	-4.2e-07	-2.25e-06
0.73193	7193.43137	0.0	4.5e-07	3.7e-07	9e-08	0.0	2.96e-06	1.59e-06	1e-08	298.15279171	298.15545031	298.15279425	1.3e-07	-4.1e-07	-2.19e-06
0.73393	7206.71386	0.0	4.5e-07	3.7e-07	9e-08	0.0	2.96e-06	1.59e-06	1e-08	298.15269659	298.15528288	298.15270856	3e-08	-4e-07	-2.12e-06
0.73593	7219.9493	0.0	4.5e-07	3.7e-07	9e-08	0.0	2.96e-06	1.59e-06	1e-08	298.15258865	298.15512061	298.15262613	3.7e-06	-4e-07	-2.07e-06
0.73793	7233.1375	0.0	4.5e-07	3.7e-07	9e-08	0.0	2.96e-06	1.59e-06	1e-08	298.15245002	298.15496337	298.15254757	-3.2e-07	-3.8e-07	-1.99e-06
0.73993	7246.2783	0.0	4.5e-07	3.7e-07	9e-08	0.0	2.96e-06	1.59e-06	1e-08	298.15261809	298.15481066	298.15245962	-1.06e-06	-3.6e-07	-1.93e-06
0.74193	7259.37151	0.0	4.5e-07	3.7e-07	9e-08	0.0	2.96e-06	1.59e-06	1e-08	298.15222958	298.15466322	298.15239592	6.61e-06	-3.8e-07	-1.89e-06
0.74393	7272.41697	0.0	4.5e-07	3.7e-07	9e-08	0.0	2.96e-06	1.59e-06	1e-08	298.15213737	298.15451999	298.15232306	1.36e-06	-3.5e-07	-1.82e-06
0.74593	7285.4145	0.0	4.5e-07	3.7e-07	9e-08	0.0	2.96e-06	1.59e-06	1e-08	298.15250619	298.1543807	298.15223455	-3.22e-06	-3.2e-07	-1.75e-06
0.74793	7298.3639	0.0	4.5e-07	3.7e-07	9e-08	0.0	2.96e-06	1.59e-06	1e-08	298.15224145	298.15424637	298.1521731	-8.1e-07	-3.2e-07	-1.7e-06
0.74993	7311.26501	0.0	4.5e-07	3.7e-07	9e-08	0.0	2.96e-06	1.59e-06	1e-08	298.15206616	298.15411608	298.15211035	-1.1e-06	-3.1e-07	-1.65e-06
0.75192	7324.11764	0.0	4.5e-07	3.7e-07	9e-08	0.0	2.96e-06	1.59e-06	1e-08	298.15220351	298.15398944	298.15203751	-3.26e-06	-2.9e-07	-1.59e-06
0.75392	7336.92161	0.0	4.5e-07	3.7e-07	9e-08	0.0	2.96e-06	1.59e-06	1e-08	298.15197037	298.15386709	298.15198124	-9.1e-07	-2.9e-07	-1.55e-06
0.75592	7349.67672	0.0	4.5e-07	3.7e-07	9e-08	0.0	2.96e-06	1.59e-06	1e-08	298.15202639	298.15374822	298.15191569	6.3e-07	-2.9e-07	-1.51e-06
0.75792	7362.38279	0.0	4.5e-07	3.7e-07	9e-08	0.0	2.96e-06	1.59e-06	1e-08	298.1519426	298.15363314	298.15185756	5.4e-07	-2.8e-07	-1.46e-06
0.75992	7375.03963	0.0	4.5e-07	3.7e-07	9e-08	0.0	2.96e-06	1.59e-06	1e-08	298.15165262	298.15352182	298.15180937	1.89e-06	-2.7e-07	-1.42e-06
0.76192	7387.64705	0.0	4.5e-07	3.7e-07	9e-08	0.0	2.96e-06	1.59e-06	1e-08	298.15186252	298.15341337	298.15174346	2.65e-06	-2.7e-07	-1.38e-06
0.76392	7400.20485	0.0	4.5e-07	3.7e-07	9e-08	0.0	2.96e-06	1.59e-06	1e-08	298.15183595	298.15330851	298.15168857	-3.95e-06	-2.4e-07	-1.32e-06
0.76592	7412.71284	0.0	4.5e-07	3.7e-07	9e-08	0.0	2.96e-06	1.59e-06	1e-08	298.15175301	298.15320693	298.15163762	-2.93e-06	-2.3e-07	-1.28e-06
0.76792	7425.17081	0.0	4.5e-07	3.7e-07	9e-08	0.0	2.96e-06	1.59e-06	1e-08	298.15157267	298.15310859	298.15159214	-6.1e-07	-2.3e-07	-1.25e-06
0.76992	7437.57857	0.0	4.5e-07	3.7e-07	9e-08	0.0	2.96e-06	1.59e-06	1e-08	298.15183166	298.1530128	298.1515311	-2.52e-06	-2.2e-07	-1.2e-06
0.77192	7449.93591	0.0	4.5e-07	3.7e-07	9e-08	0.0	2.96e-06	1.59e-06	1e-08	298.15142726	298.15292066	298.15149757	7.7e-07	-2.2e-07	-1.17e-06
0.77392	7462.24264	0.0	4.5e-07	3.7e-07	9e-08	0.0	2.96e-06	1.59e-06	1e-08	298.15130508	298.15283107	298.15145452	-1.62e-06	-2.1e-07	-1.13e-06
0.77592	7474.49854	0.0	4.5e-07	3.7e-07	9e-08	0.0	2.96e-06	1.59e-06	1e-08	298.15129273	298.15274413	298.15140866	8.7e-07	-2.1e-07	-1.1e-06
0.77792	7486.70339	0.0	4.5e-07	3.7e-07	9e-08	0.0	2.96e-06	1.59e-06	1e-08	298.1512317	298.15265991	298.15136614	-4.6e-06	-1.9e-07	-1.05e-06
0.77992	7498.857	0.0	4.5e-07	3.7e-07	9e-08	0.0	2.96e-06	1.59e-06	1e-08	298.15144148	298.152578	298.1513144	-1.87e-06	-1.9e-07	-1.03e-06
0.78192	7510.95915	0.0	4.5e-07	3.7e-07	9e-08	0.0	2.96e-06	1.59e-06	1e-08	298.15131	298.15249895	298.15127735	-5.1e-07	-1.9e-07	-1e-06
0.78392	7523.00962	0.0	4.5e-07	3.7e-07	9e-08	0.0	2.96e-06	1.59e-06	1e-08	298.15131039	298.1524222	298.15123644	-2.5e-07	-1.8e-07	-9.7e-07
0.78592	7535.0082	0.0	4.5e-07	3.7e-07	9e-08	0.0	2.96e-06	1.59e-06	1e-08	298.15115777	298.15234797	298.15120277	3.8e-07	-1.8e-07	-9.4e-07
0.78792	7546.95466	0.0	4.5e-07	3.7e-07	9e-08	0.0	2.96e-06	1.59e-06	1e-08	298.1514505	298.15227553	298.1511529	-2.58e-06	-1.6e-07	-9.1e-07
0.78992	7558.84878	0.0	4.5e-07	3.7e-07	9e-08	0.0	2.96e-06	1.59e-06	1e-08	298.15106055	298.15220605	298.15113092	1.8e-07	-1.7e-07	-8.9e-07
0.79192	7570.69033	0.0	4.5e-07	3.7e-07	9e-08	0.0	2.96e-06	1.59e-06	1e-08	298.15101413	298.15213835	298.15109664	-2.88e-06	-1.5e-07	-8.5e-07
0.79392	7582.4791	0.0	4.5e-07	3.7e-07	9e-08	0.0	2.96e-06	1.59e-06	1e-08	298.15112638	298.15207257	298.15105728	-1.97e-06	-1.5e-07	-8.3e-07
0.79592	7594.21484	0.0	4.5e-07	3.7e-07	9e-08	0.0	2.96e-06	1.59e-06	1e-08	298.15108339	298.15200896	298.15102506	-1.09e-06	-1.5e-07	-8e-07
0.79792	7605.89733	0.0	4.5e-07	3.7e-07	9e-08	0.0	2.96e-06	1.59e-06	1e-08	298.15109439	298.15194725	298.15099178	-2.02e-06	-1.4e-07	-7.8e-07
0.79992	7617.52632	0.0	4.5e-07	3.7e-07	9e-08	0.0	2.96e-06	1.59e-06	1e-08	298.15071572	298.15188788	298.15097475	1.55e-06	-1.5e-07	-7.6e-07
0.80192	7629.10158	0.0	4.5e-07	3.7e-07	9e-08	0.0	2.96e-06	1.59e-06	1e-08	298.15077858	298.15182985	298.15094142	1.26e-06	-1.4e-07	-7.4e-07
0.80392	7640.62286	0.0	4.5e-07	3.7e-07	9e-08	0.0	2.96e-06	1.59e-06	1e-08	298.15088712	298.15177355	298.15090727	1.42e-06	-1.4e-07	-7.1e-07
0.80592	7652.08993	0.0	4.5e-07	3.7e-07	9e-08	0.0	2.96e-06	1.59e-06	1e-08	298.15085551	298.15171914	298.15087952	-8.7e-07	-1.3e-07	-6.9e-07
0.80792	7663.50253	0.0	4.5e-07	3.7e-07	9e-08	0.0	2.96e-06	1.59e-06	1e-08	298.15067913	298.15166656	298.15085832	-1.06e-06	-1.2e-07	-6.6e-07
0.80992	7674.86042	0.0	4.5e-07	3.7e-07	9e-08	0.0	2.96e-06	1.59e-06	1e-08	298.1507493	298.15161532	298.15082834	1.85e-06	-1.3e-07	-6.5e-07
0.81192	7686.16333	0.0	4.5e-07	3.7e-07	9e-08	0.0	2.96e-06	1.59e-06	1e-08	298.15043389	298.15156607	298.15081428	2.58e-06	-1.3e-07	-6.3e-07
0.81392	7697.41102	0.0	4.5e-07	3.7e-07	9e-08	0.0	2.96e-06	1.59e-06	1e-08	298.15044125	298.151518	298.15078841	2.35e-06	-1.2e-07	-6.1e-07
0.81592	7708.60323	0.0	4.5e-07	3.7e-07	9e-08	0.0	2.96e-06	1.59e-06	1e-08	298.15056285	298.15147129	298.15075887	3.96e-06	-1.2e-07	-6e-07
0.81792	7719.73968	0.0	4.5e-07	3.7e-07	9e-08	0.0	2.96e-06	1.59e-06	1e-08	298.15094405	298.15142572	298.15071993	2.18e-06	-1.2e-07	-5.8e-07
0.81992	7730.82012	0.0	4.5e-07	3.7e-07	9e-08	0.0	2.96e-06	1.59e-06	1e-08	298.15097467	298.15138193	298.15069545	8.8e-07	-1.1e-07	-5.6e-07
0.82192	7741.84428	0.0	4.5e-07	3.7e-07	9e-08	0.0	2.96e-06	1.59e-06	1e-08	298.15053526	298.15133998	298.15069005	4.13e-06	-1.2e-07	-5.5e-07
0.82392	7752.81187	0.0	4.5e-07	3.7e-07	9e-08	0.0	2.96e-06	1.59e-06	1e-08	298.15046087	298.15129893	298.15067108	1.21e-06	-1e-07	-5.2e-07
0.82592	7763.72264	0.0	4.5e-07	3.7e-07	9e-08	0.0	2.96e-06	1.59e-06	1e-08	298.15054364	298.15125899	298.15064664	-4.8e-07	-9e-08	-5e-07
0.82792	7774.57628	0.0	4.5e-07	3.7e-07	9e-08	0.0	2.96e-06	1.59e-06	1e-08	298.15067606	298.15122022	298.15062091	1.12e-06	-1e-07	-4.9e-07
0.82992	7785.37253	0.0	4.5e-07	3.7e-07	9e-08	0.0	2.96e-06	1.59e-06	1e-08	298.15041832	298.15118304	298.15061107	-6e-08	-9e-08	-4.7e-07
0.83192	7796.11109	0.0	4.5e-07	3.7e-07	9e-08	0.0	2.96e-06	1.59e-06	1e-08	298.1507185	298.15114642	298.15058002	-1.11e-06	-8e-08	-4.6e-07
0.83392	7806.79167	0.0	4.5e-07	3.7e-07	9e-08	0.0	2.96e-06	1.59e-06	1e-08	298.15053425	298.15111143	298.15056852	-1.32e-06	-8e-08	-4.4e-07
0.83592	7817.41398	0.0	4.5e-07	3.7e-07	9e-08	0.0	2.96e-06	1.59e-06	1e-08	298.150661	298.15107719	298.15054542	-4.4e-07	-8e-08	-4.3e-07
0.83792	7827.97772	0.0	4.5e-07	3.7e-07	9e-08	0.0	2.96e-06	1.59e-06	1e-08	298.15040703	298.15104441	298.15053778	2.43e-06	-9e-08	-4.2e-07
0.83992	7838.48258	0.0	4.5e-07	3.7e-07	9e-08	0.0	2.96e-06	1.59e-06	1e-08	298.15059974	298.15101216	298.1505132	1.05e-06	-8e-08	-4.1e-07
0.84192	7848.92825	0.0	4.5e-07	3.7e-07	9e-08	0.0	2.96e-06	1.59e-06	1e-08	298.15049817	298.15098122	298.15050066	9.7e-07	-8e-08	-3.9e-07
0.84392	7859.31442	0.0	4.5e-07	3.7e-07	9e-08	0.0	2.96e-06	1.59e-06	1e-08	298.15035634	298.15095127	298.15049021	8.5e-07	-7e-08	-3.8e-07
0.84592	7869.64077	0.0	4.5e-07	3.7e-07	9e-08	0.0	2.96e-06	1.59e-06	1e-08	298.1503307	298.15092212	298.1504757	6.4e-07	-7e-08	-3.7e-07
0.84792	7879.90699	0.0	4.5e-07	3.7e-07	9e-08	0.0	2.96e-06	1.59e-06	1e-08	298.15048343	298.15089367	298.15045469	2.71e-06	-8e-08	-3.6e-07
0.84992	7890.11274	0.0	4.5e-07	3.7e-07	9e-08	0.0	2.96e-06	1.59e-06	1e-08	298.15045422	298.15086628	298.15044126	-5.9e-07	-6e-08	-3.4e-07
0.85191	7900.2577	0.0	4.5e-07	3.7e-07	9e-08	0.0	2.96e-06	1.59e-06	1e-08	298.15037755	298.1508398	298.15043014	-5.8e-07	-6e-08	-3.3e-07
0.85391	7910.34152	0.0	4.5e-07	3.7e-07	9e-08	0.0	2.96e-06	1.59e-06	1e-08	298.15030167	298.15081412	298.15041942	2.27e-06	-7e-08	-3.3e-07
0.85591	7920.36387	0.0	4.5e-07	3.7e-07	9e-08	0.0	2.96e-06	1.59e-06	1e-08	298.15042586	298.15078902	298.15040129	-1.78e-06	-5e-08	-3.1e-07
0.85791	7930.3244	0.0	4.5e-07	3.7e-07	9e-08	0.0	2.96e-06	1.59e-06	1e-08	298.15050074	298.15076474	298.15038551	-7.5e-07	-6e-08	-3e-07
0.85991	7940.22275	0.0	4.5e-07	3.7e-07	9e-08	0.0	2.96e-06	1.59e-06	1e-08	298.15027051	298.15074153	298.15038205	1.95e-06	-6e-08	-3e-07
0.86191	7950.05858	0.0	4.5e-07	3.7e-07	9e-08	0.0	2.96e-06	1.59e-06	1e-08	298.15025499	298.15071881	298.15037057	2.26e-06	-6e-08	-2.9e-07
0.86391	7959.83151	0.0	4.5e-07	3.7e-07	9e-08	0.0	2.96e-06	1.59e-06	1e-08	298.15040144	298.15069662	298.15035314	-1.87e-06	-5e-08	-2.7e-07
0.86591	7969.54117	0.0	4.5e-07	3.7e-07	9e-08	0.0	2.96e-06	1.59e-06	1e-08	298.15069965	298.15067494	298.15033013	-2.65e-06	-4e-08	-2.6e-07
0.86791	7979.1872	0.0	4.5e-07	3.7e-07	9e-08	0.0	2.96e-06	1.59e-06	1e-08	298.15043871	298.15065451	298.15032934	-7.9e-07	-5e-08	-2.6e-07
0.86991	7988.76921	0.0	4.5e-07	3.7e-07	9e-08	0.0	2.96e-06	1.59e-06	1e-08	298.15050448	298.15063437	298.15031611	-2.7e-06	-4e-08	-2.5e-07
0.87191	7998.28681	0.0	4.5e-07	3.7e-07	9e-08	0.0	2.96e-06	1.59e-06	1e-08	298.15044022	298.15061499	298.15030829	-2.32e-06	-4e-08	-2.4e-07
0.87391	8007.73961	0.0	4.5e-07	3.7e-07	9e-08	0.0	2.96e-06	1.59e-06	1e-08	298.15041561	298.15059616	298.15029924	-2.08e-06	-4e-08	-2.3e-07
0.87591	8017.12721	0.0	4.5e-07	3.7e-07	9e-08	0.0	2.96e-06	1.59e-06	1e-08	298.15038275	298.15057792	298.15029082	-1.43e-06	-4e-08	-2.3e-07
0.87791	8026.44919	0.0	4.5e-07	3.7e-07	9e-08	0.0	2.96e-06	1.59e-06	1e-08	298.15036781	298.15056022	298.150282	2.47e-06	-5e-08	-2.3e-07
0.87991	8035.70515	0.0	4.5e-07	3.7e-07	9e-08	0.0	2.96e-06	1.59e-06	1e-08	298.15022176	298.1505432	298.15027859	7.4e-07	-4e-08	-2.2e-07
0.88191	8044.89466	0.0	4.5e-07	3.7e-07	9e-08	0.0	2.96e-06	1.59e-06	1e-08	298.15034796	298.15052642	298.15026482	-9.1e-07	-4e-08	-2.1e-07
0.88391	8054.0173	0.0	4.5e-07	3.7e-07	9e-08	0.0	2.96e-06	1.59e-06	1e-08	298.1502547	298.15051038	298.15025991	2.5e-06	-5e-08	-2.1e-07
0.88591	8063.07261	0.0	4.5e-07	3.7e-07	9e-08	0.0	2.96e-06	1.59e-06	1e-08	298.15027659	298.15049472	298.15025075	-7.7e-07	-3e-08	-2e-07
0.88791	8072.06017	0.0	4.5e-07	3.7e-07	9e-08	0.0	2.96e-06	1.59e-06	1e-08	298.1501772	298.15047967	298.15024659	9e-07	-4e-08	-1.9e-07
0.88991	8080.97951	0.0	4.5e-07	3.7e-07	9e-08	0.0	2.96e-06	1.59e-06	1e-08	298.15023099	298.15046491	298.15023669	2.3e-07	-4e-08	-1.9e-07
0.89191	8089.83017	0.0	4.5e-07	3.7e-07	9e-08	0.0	2.96e-06	1.59e-06	1e-08	298.15028214	298.15045062	298.15022713	-5e-08	-3e-08	-1.8e-07
0.89391	8098.61168	0.0	4.5e-07	3.7e-07	9e-08	0.0	2.96e-06	1.59e-06	1e-08	298.15038902	298.1504367	298.15021563	-1.4e-06	-3e-08	-1.7e-07
0.89591	8107.32356	0.0	4.5e-07	3.7e-07	9e-08	0.0	2.96e-06	1.59e-06	1e-08	298.15031644	298.15042339	298.15021137	-1.25e-06	-3e-08	-1.7e-07
0.89791	8115.96531	0.0	4.5e-07	3.7e-07	9e-08	0.0	2.96e-06	1.59e-06	1e-08	298.15039146	298.15041034	298.15020155	-9.7e-07	-3e-08	-1.6e-07
0.89991	8124.53644	0.0	4.5e-07	3.7e-07	9e-08	0.0	2.96e-06	1.59e-06	1e-08	298.15037196	298.15039779	298.15019564	2.6e-07	-3e-08	-1.6e-07
0.90191	8133.03644	0.0	4.5e-07	3.7e-07	9e-08	0.0	2.96e-06	1.59e-06	1e-08	298.14999214	298.15038601	298.15020404	1.27e-06	-3e-08	-1.6e-07
0.90391	8141.46479	0.0	4.5e-07	3.7e-07	9e-08	0.0	2.96e-06	1.59e-06	1e-08	298.15021	298.15037396	298.15018925	1.8e-07	-3e-08	-1.5e-07
0.90591	8149.82094	0.0	4.5e-07	3.7e-07	9e-08	0.0	2.96e-06	1.59e-06	1e-08	298.15002377	298.15036271	298.15019046	3.54e-06	-4e-08	-1.5e-07
0.90791	8158.10437	0.0	4.5e-07	3.7e-07	9e-08	0.0	2.96e-06	1.59e-06	1e-08	298.15026037	298.15035135	298.15017532	-1.6e-07	-3e-08	-1.4e-07
0.90991	8166.31451	0.0	4.5e-07	3.7e-07	9e-08	0.0	2.96e-06	1.59e-06	1e-08	298.15031491	298.15034053	298.15016748	-1.25e-06	-2e-08	-1.3e-07
0.91191	8174.4508	0.0	4.5e-07	3.7e-07	9e-08	0.0	2.96e-06	1.59e-06	1e-08	298.1501917	298.15033023	298.15016677	2.5e-07	-3e-08	-1.3e-07
0.91391	8182.51267	0.0	4.5e-07	3.7e-07	9e-08	0.0	2.96e-06	1.59e-06	1e-08	298.15025626	298.15032005	298.15015889	-2.73e-06	-1e-08	-1.2e-07
0.91591	8190.49951	0.0	4.5e-07	3.7e-07	9e-08	0.0	2.96e-06	1.59e-06	1e-08	298.15016958	298.15031035	298.15015708	-3.31e-06	-1e-08	-1.1e-07
0.91791	8198.41072	0.0	4.5e-07	3.7e-07	9e-08	0.0	2.96e-06	1.59e-06	1e-08	298.15005296	298.15030097	298.15015661	-2.22e-06	-2e-08	-1.1e-07
0.91991	8206.24567	0.0	4.5e-07	3.7e-07	9e-08	0.0	2.96e-06	1.59e-06	1e-08	298.1499451	298.15029188	298.15015595	1.85e-06	-3e-08	-1.2e-07
0.92191	8214.00374	0.0	4.5e-07	3.7e-07	9e-08	0.0	2.96e-06	1.59e-06	1e-08	298.14991904	298.15028298	298.15015224	1.91e-06	-3e-08	-1.2e-07
0.92391	8221.68428	0.0	4.5e-07	3.7e-07	9e-08	0.0	2.96e-06	1.59e-06	1e-08	298.15004383	298.1502742	298.15014278	-1.3e-07	-2e-08	-1.1e-07
0.92591	8229.2866	0.0	4.5e-07	3.7e-07	9e-08	0.0	2.96e-06	1.59e-06	1e-08	298.15005925	298.15026579	298.15013773	8.1e-07	-2e-08	-1.1e-07
0.92791	8236.81003	0.0	4.5e-07	3.7e-07	9e-08	0.0	2.96e-06	1.59e-06	1e-08	298.15002404	298.1502577	298.1501348	2.34e-06	-3e-08	-1.1e-07
0.92991	8244.25387	0.0	4.5e-07	3.7e-07	9e-08	0.0	2.96e-06	1.59e-06	1e-08	298.15003086	298.15024981	298.15013036	3.04e-06	-3e-08	-1.1e-07
0.93191	8251.61739	0.0	4.5e-07	3.7e-07	9e-08	0.0	2.96e-06	1.59e-06	1e-08	298.15007282	298.15024213	298.15012467	3.01e-06	-3e-08	-1.1e-07
0.93391	8258.89985	0.0	4.5e-07	3.7e-07	9e-08	0.0	2.96e-06	1.59e-06	1e-08	298.15010287	298.1502347	298.15011958	2.99e-06	-3e-08	-1e-07
0.93591	8266.1005	0.0	4.5e-07	3.7e-07	9e-08	0.0	2.96e-06	1.59e-06	1e-08	298.15012091	298.1502275	298.15011507	2.97e-06	-3e-08	-1e-07
0.93791	8273.21855	0.0	4.5e-07	3.7e-07	9e-08	0.0	2.96e-06	1.59e-06	1e-08	298.15012672	298.15022054	298.15011116	2.94e-06	-3e-08	-1e-07
0.93991	8280.2532	0.0	4.5e-07	3.7e-07	9e-08	0.0	2.96e-06	1.59e-06	1e-08	298.15012006	298.1502138	298.15010785	2.92e-06	-3e-08	-9e-08
0.94191	8287.20362	0.0	4.5e-07	3.7e-07	9e-08	0.0	2.96e-06	1.59e-06	1e-08	298.15010068	298.15020729	298.15010515	2.88e-06	-3e-08	-9e-08
0.94391	8294.06896	0.0	4.5e-07	3.7e-07	9e-08	0.0	2.96e-06	1.59e-06	1e-08	298.15006831	298.15020099	298.15010306	2.85e-06	-2e-08	-9e-08
0.94591	8300.84833	0.0	4.5e-07	3.7e-07	9e-08	0.0	2.96e-06	1.59e-06	1e-08	298.1500227	298.15019489	298.1501016	2.81e-06	-2e-08	-9e-08
0.94791	8307.54085	0.0	4.5e-07	3.7e-07	9e-08	0.0	2.96e-06	1.59e-06	1e-08	298.14999215	298.15018897	298.15009964	2.33e-06	-2e-08	-8e-08
0.94991	8314.14556	0.0	4.5e-07	3.7e-07	9e-08	0.0	2.96e-06	1.59e-06	1e-08	298.15002395	298.15018317	298.15009534	6.9e-07	-2e-08	-7e-08
0.9519	8320.66151	0.0	4.5e-07	3.7e-07	9e-08	0.0	2.96e-06	1.59e-06	1e-08	298.14998439	298.15017762	298.15009393	-7e-08	-1e-08	-7e-08
0.9539	8327.08771	0.0	4.5e-07	3.7e-07	9e-08	0.0	2.96e-06	1.59e-06	1e-08	298.14988304	298.1501723	298.15009503	2.2e-06	-2e-08	-8e-08
0.9559	8333.42311	0.0	4.5e-07	3.7e-07	9e-08	0.0	2.96e-06	1.59e-06	1e-08	298.15000292	298.15016692	298.15008756	-1.43e-06	-1e-08	-6e-08
0.9579	8339.66666	0.0	4.5e-07	3.7e-07	9e-08	0.0	2.96e-06	1.59e-06	1e-08	298.15013699	298.15016168	298.15007962	-2.46e-06	-0.0	-6e-08
0.9599	8345.81724	0.0	4.5e-07	3.7e-07	9e-08	0.0	2.96e-06	1.59e-06	1e-08	298.15013666	298.15015675	298.15007702	-1.1e-07	-1e-08	-6e-08
0.9619	8351.87371	0.0	4.5e-07	3.7e-07	9e-08	0.0	2.96e-06	1.59e-06	1e-08	298.14994845	298.15015216	298.15008185	1.15e-06	-2e-08	-6e-08
0.9639	8357.83488	0.0	4.5e-07	3.7e-07	9e-08	0.0	2.96e-06	1.59e-06	1e-08	298.14986615	298.15014761	298.15008262	1.062e-05	-5e-08	-9e-08
0.9659	8363.69953	0.0	4.5e-07	3.7e-07	9e-08	0.0	2.96e-06	1.59e-06	1e-08	298.14918123	298.15014384	298.15010703	5.49e-06	-3e-08	-7e-08
0.9679	8369.46638	0.0	4.5e-07	3.7e-07	9e-08	0.0	2.96e-06	1.59e-06	1e-08	298.15054909	298.15013802	298.15005121	-4.33e-06	0.0	-4e-08
0.9699	8375.13408	0.0	4.5e-07	3.7e-07	9e-08	0.0	2.96e-06	1.59e-06	1e-08	298.15019994	298.15013417	298.15006264	-2e-06	-0.0	-5e-08
0.9719	8380.70121	0.0	4.5e-07	3.7e-07	9e-08	0.0	2.96e-06	1.59e-06	1e-08	298.14989078	298.1501304	298.15007257	-4.34e-06	0.0	-4e-08
0.9739	8386.16632	0.0	4.5e-07	3.7e-07	9e-08	0.0	2.96e-06	1.59e-06	1e-08	298.14999131	298.15012633	298.15006654	-1.51e-06	-0.0	-5e-08
0.9759	8391.5279	0.0	4.5e-07	3.7e-07	9e-08	0.0	2.96e-06	1.59e-06	1e-08	298.15178322	298.15012058	298.14999439	-8.25e-06	2e-08	-2e-08
0.9779	8396.78443	0.0	4.5e-07	3.7e-07	9e-08	0.0	2.96e-06	1.59e-06	1e-08	298.14962083	298.15011914	298.15007703	2.51e-06	-2e-08	-6e-08
0.9799	8401.93417	0.0	4.5e-07	3.7e-07	9e-08	0.0	2.96e-06	1.59e-06	1e-08	298.15051008	298.15011458	298.15004032	2.54e-06	-2e-08	-5e-08
0.9819	8406.97538	0.0	4.5e-07	3.7e-07	9e-08	0.0	2.96e-06	1.59e-06	1e-08	298.14998191	298.15011163	298.15005914	3.5e-07	-1e-08	-5e-08
0.9839	8411.9062	0.0	4.5e-07	3.7e-07	9e-08	0.0	2.96e-06	1.59e-06	1e-08	298.14987846	298.15010834	298.15006139	4.83e-06	-2e-08	-6e-08
0.9859	8416.72474	0.0	4.5e-07	3.7e-07	9e-08	0.0	2.96e-06	1.59e-06	1e-08	298.15007226	298.15010484	298.15005206	-1.78e-06	-0.0	-4e-08
0.9879	8421.42891	0.0	4.5e-07	3.7e-07	9e-08	0.0	2.96e-06	1.59e-06	1e-08	298.14989242	298.15010184	298.15005741	-2.07e-06	-0.0	-3e-08
0.9899	8426.0165	0.0	4.5e-07	3.7e-07	9e-08	0.0	2.96e-06	1.59e-06	1e-08	298.14929096	298.15009938	298.15007931	3.32e-06	-2e-08	-5e-08
0.9919	8430.48523	0.0	4.5e-07	3.7e-07	9e-08	0.0	2.96e-06	1.59e-06	1e-08	298.14980932	298.15009583	298.15005745	-2.58e-06	0.0	-3e-08
0.9939	8434.83265	0.0	4.5e-07	3.7e-07	9e-08	0.0	2.96e-06	1.59e-06	1e-08	298.14993727	298.15009279	298.1500509	-4.37e-06	1e-08	-2e-08
0.9959	8439.05613	0.0	4.5e-07	3.7e-07	9e-08	0.0	2.96e-06	1.59e-06	1e-08	298.14972969	298.15009019	298.15005754	2.81e-06	-2e-08	-4e-08
0.9979	8443.15287	0.0	4.5e-07	3.7e-07	9e-08	0.0	2.96e-06	1.59e-06	1e-08	298.14986839	298.15008731	298.15005066	1.05e-06	-1e-08	-4e-08
0.9999	8447.11983	0.0	4.5e-07	3.7e-07	9e-08	0.0	2.96e-06	1.59e-06	1e-08	298.14926982	298.15008529	298.15007269	5.53e-06	-2e-08	-5e-08
1.0	8447.31472	0.0	4.5e-07	3.7e-07	9e-08	0.0	2.96e-06	1.59e-06	1e-08	298.1496307	298.15008478	298.1500585	3.65649762	-2.54043708	19.83401976
