# Supplementary material for: Dataset for the simulated biomass pyrolysis in rotary kilns with varying particle residence time distributions
Source: Data Brief. 2021 Nov 23;39:107603. doi: 10.1016/j.dib.2021.107603 (PMC8633881; doi:10.1016/j.dib.2021.107603)
Supplement: Supplementary Data S1 — Supplementary Raw Research Data. This is open data under the CC BY license http://creativecommons.org/licenses/by/4.0/ [file mmc1.zip › supplementary/101/logFiles/log_Pe12]

l,m	Tau,s	F_w,kg/s	F_is,kg/s	F_c,kg/s	F_rt,kg/s	F_w_wet,kg/s	F_it,kg/s	F_g,kg/s	F_H2O_g,kg/s	T_b,K	T_g,K	T_w,K	q_bed,kW/m	q_gas,kW/m	q_loss,kW/m
0.0001	0.61469	0.0	0.0	0.0	0.0	5.47e-06	0.0	0.0	0.0	414.1551167	788.96870989	799.58779515	8.76324008	-0.04341609	-0.38425922
0.002	23.96316	1.47e-06	5.4e-07	6e-08	5.4e-07	0.0	2.17e-06	6.9e-07	1e-08	692.26658969	697.36811354	695.65623459	0.06970279	-0.02751581	-0.31184247
0.004	48.51929	2.9e-07	5.9e-07	1.9e-07	4.3e-07	0.0	2.81e-06	1.16e-06	1e-08	683.26759462	685.35017799	681.87009987	-0.02611754	-0.04294531	-0.30113512
0.006	73.05367	1.1e-07	5.4e-07	2.6e-07	3e-07	0.0	2.9e-06	1.34e-06	1e-08	671.79471394	674.07525464	670.32583564	-0.02605718	-0.04402864	-0.29207636
0.008	97.56624	7e-08	5.1e-07	3e-07	2.3e-07	0.0	2.93e-06	1.42e-06	1e-08	660.40741616	663.01045208	659.1086474	-0.02233835	-0.04379481	-0.28326815
0.01	122.05699	5e-08	4.9e-07	3.3e-07	1.9e-07	0.0	2.94e-06	1.47e-06	1e-08	649.30483412	652.14252091	648.13886738	-0.01957675	-0.04291267	-0.27465619
0.012	146.52587	4e-08	4.8e-07	3.4e-07	1.7e-07	-0.0	2.94e-06	1.49e-06	1e-08	638.50201614	641.50899339	637.4305792	-0.01762786	-0.04172043	-0.266248
0.014	170.97287	3e-08	4.7e-07	3.5e-07	1.5e-07	-0.0	2.95e-06	1.51e-06	1e-08	627.9974516	631.13306978	626.99572444	-0.01614703	-0.04038919	-0.25805406
0.016	195.39794	3e-08	4.7e-07	3.5e-07	1.4e-07	-0.0	2.95e-06	1.52e-06	1e-08	617.79511199	621.02567495	616.83898039	-0.01508288	-0.03900381	-0.25007322
0.018	219.80106	3e-08	4.7e-07	3.6e-07	1.4e-07	0.0	2.95e-06	1.53e-06	1e-08	607.86798692	611.19016845	606.96244415	-0.01416798	-0.03761185	-0.24232182
0.02	244.18219	3e-08	4.7e-07	3.6e-07	1.3e-07	-0.0	2.95e-06	1.53e-06	1e-08	598.22534498	601.62601179	597.3627405	-0.0133887	-0.03623388	-0.23477765
0.022	268.5413	3e-08	4.7e-07	3.6e-07	1.3e-07	0.0	2.95e-06	1.54e-06	1e-08	588.860922	592.33036206	588.03606259	-0.0127042	-0.03488528	-0.2274478
0.024	292.87837	3e-08	4.7e-07	3.6e-07	1.3e-07	-0.0	2.95e-06	1.54e-06	1e-08	579.76779453	583.29841321	578.97701537	-0.01208729	-0.03357144	-0.2203169
0.026	317.19335	3e-08	4.7e-07	3.6e-07	1.3e-07	0.0	2.95e-06	1.54e-06	1e-08	570.93963092	574.52514501	570.18022066	-0.01152253	-0.03229877	-0.21339395
0.028	341.48622	3e-08	4.6e-07	3.6e-07	1.2e-07	-0.0	2.95e-06	1.54e-06	1e-08	562.36971102	566.00467539	561.639566	-0.0110072	-0.03108828	-0.20677913
0.03	365.75695	3e-08	4.6e-07	3.6e-07	1.2e-07	0.0	2.95e-06	1.54e-06	1e-08	554.05013427	557.72965663	553.34755055	-0.0105187	-0.02990464	-0.20027136
0.032	390.0055	3e-08	4.6e-07	3.6e-07	1.2e-07	0.0	2.95e-06	1.54e-06	1e-08	545.97565078	549.69521343	545.29922128	-0.01005855	-0.02876394	-0.19395495
0.034	414.23183	3e-08	4.6e-07	3.6e-07	1.2e-07	0.0	2.95e-06	1.54e-06	1e-08	538.14042463	541.89567004	537.4888328	-0.00962321	-0.02766568	-0.18782559
0.036	438.43593	3e-08	4.6e-07	3.6e-07	1.2e-07	-0.0	2.95e-06	1.54e-06	1e-08	530.53731416	534.32502537	529.91039782	-0.0091901	-0.02660892	-0.18187789
0.038	462.61776	3e-08	4.6e-07	3.6e-07	1.2e-07	-0.0	2.95e-06	1.54e-06	1e-08	523.16185695	526.97734488	522.55785155	-0.00884247	-0.02559201	-0.17610761
0.04	486.77727	3e-08	4.6e-07	3.6e-07	1.2e-07	-0.0	2.95e-06	1.54e-06	1e-08	516.00842197	519.84675579	515.42527499	-0.00845277	-0.02461461	-0.17050986
0.042	510.91445	3e-08	4.6e-07	3.6e-07	1.2e-07	-0.0	2.95e-06	1.54e-06	1e-08	509.07108308	512.92750051	508.50688818	-0.00811468	-0.02367482	-0.16508034
0.044	535.02926	3e-08	4.6e-07	3.6e-07	1.2e-07	-0.0	2.95e-06	1.54e-06	1e-08	502.34022991	506.21392121	501.79722688	-0.00774571	-0.022772	-0.15981478
0.046	559.12166	3e-08	4.6e-07	3.6e-07	1.2e-07	-0.0	2.95e-06	1.54e-06	1e-08	495.81159876	499.70046066	495.29061806	-0.00742601	-0.02190408	-0.15470816
0.048	583.19163	3e-08	4.6e-07	3.6e-07	1.2e-07	-0.0	2.95e-06	1.54e-06	1e-08	489.48629636	493.38166227	488.98119904	-0.00714451	-0.02106998	-0.14975661
0.05	607.23912	3e-08	4.6e-07	3.6e-07	1.2e-07	-0.0	2.95e-06	1.54e-06	1e-08	483.35082019	487.25221723	482.86407291	-0.00684251	-0.02026892	-0.14495607
0.05199	631.26411	3e-08	4.6e-07	3.6e-07	1.2e-07	-0.0	2.95e-06	1.54e-06	1e-08	477.40290667	481.30690511	476.93380339	-0.00656447	-0.01949923	-0.14030199
0.05399	655.26657	3e-08	4.6e-07	3.6e-07	1.2e-07	-0.0	2.95e-06	1.54e-06	1e-08	471.63801978	475.54062521	471.18520392	-0.006305	-0.01875979	-0.13579054
0.05599	679.24646	3e-08	4.6e-07	3.6e-07	1.2e-07	-0.0	2.95e-06	1.54e-06	1e-08	466.05028502	469.94839511	465.6132794	-0.00605206	-0.01804953	-0.1314178
0.05799	703.20374	3e-08	4.6e-07	3.6e-07	1.2e-07	-0.0	2.95e-06	1.54e-06	1e-08	460.634826	464.52534488	460.21309365	-0.00580912	-0.01736728	-0.12717984
0.05999	727.13839	3e-08	4.6e-07	3.6e-07	1.2e-07	-0.0	2.95e-06	1.54e-06	1e-08	455.38682173	459.26671826	454.97982241	-0.00557655	-0.01671193	-0.12307287
0.06199	751.05036	3e-08	4.6e-07	3.6e-07	1.2e-07	-0.0	2.95e-06	1.54e-06	1e-08	450.30154155	454.16787153	449.90875043	-0.00535452	-0.01608242	-0.11909318
0.06399	774.93964	3e-08	4.6e-07	3.6e-07	1.2e-07	-0.0	2.95e-06	1.54e-06	1e-08	445.37435275	449.22427234	444.99527006	-0.00514152	-0.01547774	-0.11523718
0.06599	798.80618	3e-08	4.6e-07	3.6e-07	1.2e-07	-0.0	2.95e-06	1.54e-06	1e-08	440.60072352	444.43149843	440.2348801	-0.00493625	-0.0148969	-0.11150131
0.06799	822.64994	3e-08	4.6e-07	3.6e-07	1.2e-07	-0.0	2.95e-06	1.54e-06	1e-08	435.97622364	439.78523625	435.62318469	-0.00473852	-0.01433894	-0.10788215
0.06999	846.4709	3e-08	4.6e-07	3.6e-07	1.2e-07	-0.0	2.95e-06	1.54e-06	1e-08	431.49658702	435.28127931	431.15588876	-0.00455088	-0.01380293	-0.10437633
0.07199	870.26903	3e-08	4.6e-07	3.6e-07	1.2e-07	-0.0	2.95e-06	1.54e-06	1e-08	427.15781465	430.9155263	426.82879159	-0.00437233	-0.013288	-0.10098061
0.07399	894.04428	3e-08	4.6e-07	3.6e-07	1.2e-07	-0.0	2.95e-06	1.54e-06	1e-08	422.95548969	426.68398134	422.63782122	-0.00419764	-0.01279331	-0.0976917
0.07599	917.79662	3e-08	4.6e-07	3.6e-07	1.2e-07	-0.0	2.95e-06	1.54e-06	1e-08	418.88590806	422.58274922	418.57897397	-0.00403699	-0.01231795	-0.09450638
0.07799	941.52602	3e-08	4.6e-07	3.6e-07	1.2e-07	-0.0	2.95e-06	1.54e-06	1e-08	414.94502816	418.60803681	414.64836811	-0.00388639	-0.01186119	-0.09142174
0.07999	965.23245	3e-08	4.6e-07	3.6e-07	1.2e-07	-0.0	2.95e-06	1.54e-06	1e-08	411.12866276	414.75615019	410.84223129	-0.00374012	-0.01142232	-0.08843487
0.08199	988.91586	3e-08	4.6e-07	3.6e-07	1.2e-07	-0.0	2.95e-06	1.54e-06	1e-08	407.43332794	411.02349081	407.15685608	-0.0035973	-0.01100057	-0.08554266
0.08399	1012.57623	3e-08	4.6e-07	3.6e-07	1.2e-07	-0.0	2.95e-06	1.54e-06	1e-08	403.85541749	407.40655623	403.58864117	-0.00345408	-0.01059532	-0.08274246
0.08599	1036.21352	3e-08	4.6e-07	3.6e-07	1.2e-07	-0.0	2.95e-06	1.54e-06	1e-08	400.39180758	403.90193611	400.1340588	-0.00331748	-0.01020582	-0.08003149
0.08799	1059.8277	3e-08	4.6e-07	3.6e-07	1.2e-07	-0.0	2.95e-06	1.54e-06	1e-08	397.03903688	400.50631267	396.78969434	-0.00319879	-0.00983133	-0.0774069
0.08999	1083.41873	3e-08	4.6e-07	3.6e-07	1.2e-07	-0.0	2.95e-06	1.54e-06	1e-08	393.7930946	397.21645959	393.55225476	-0.00308274	-0.00947137	-0.07486634
0.09199	1106.98657	3e-08	4.6e-07	3.6e-07	1.2e-07	-0.0	2.95e-06	1.54e-06	1e-08	390.65078821	394.02923593	390.41849859	-0.0029611	-0.00912538	-0.07240703
0.09399	1130.53119	3e-08	4.6e-07	3.6e-07	1.2e-07	-0.0	2.95e-06	1.54e-06	1e-08	387.6096302	390.94158549	387.38524177	-0.0028443	-0.00879275	-0.07002673
0.09599	1154.05256	3e-08	4.6e-07	3.6e-07	1.2e-07	-0.0	2.95e-06	1.54e-06	1e-08	384.66661254	387.95053702	384.44941478	-0.00274409	-0.00847279	-0.06772276
0.09799	1177.55064	3e-08	4.6e-07	3.6e-07	1.2e-07	-0.0	2.95e-06	1.54e-06	1e-08	381.81782782	385.05320408	381.60807925	-0.00264729	-0.00816514	-0.06549302
0.09999	1201.02539	3e-08	4.6e-07	3.6e-07	1.2e-07	-0.0	2.95e-06	1.54e-06	1e-08	379.06064396	382.24677709	378.85832047	-0.00254097	-0.00786935	-0.06333512
0.10199	1224.47679	3e-08	4.6e-07	3.6e-07	1.2e-07	-0.0	2.95e-06	1.54e-06	1e-08	376.39297955	379.52852374	376.19728204	-0.0024453	-0.0075848	-0.06124686
0.10399	1247.90478	3e-08	4.6e-07	3.6e-07	1.2e-07	-0.0	2.95e-06	1.54e-06	1e-08	373.81149883	376.89579139	373.6222498	-0.00236184	-0.00731104	-0.05922612
0.10599	1271.30934	3e-08	4.6e-07	3.6e-07	1.2e-07	-0.0	2.95e-06	1.54e-06	1e-08	371.31312551	374.34601567	371.13059218	-0.0022681	-0.00704332	-0.05723773
0.10799	1294.69044	3e-08	4.6e-07	3.6e-07	1.2e-07	-0.0	2.95e-06	1.54e-06	1e-08	368.89870769	371.87941107	368.72239115	-0.00218292	-0.0067871	-0.05532464
0.10999	1318.04803	3e-08	4.6e-07	3.6e-07	1.2e-07	-0.0	2.95e-06	1.54e-06	1e-08	366.5600184	369.48896688	366.39059556	-0.00209605	-0.00655101	-0.05355104
0.11199	1341.38208	3e-08	4.6e-07	3.6e-07	1.2e-07	-0.0	2.95e-06	1.54e-06	1e-08	364.29995093	367.17485432	364.1352098	-0.00202737	-0.0063131	-0.0517554
0.11399	1364.69255	3e-08	4.6e-07	3.6e-07	1.2e-07	-0.0	2.95e-06	1.54e-06	1e-08	362.11295502	364.93473369	361.95393239	-0.00195412	-0.00608804	-0.05004754
0.11599	1387.9794	3e-08	4.6e-07	3.6e-07	1.2e-07	-0.0	2.95e-06	1.54e-06	1e-08	359.99698232	362.76497288	359.84300085	-0.00187958	-0.00586853	-0.04837272
0.11799	1411.24261	3e-08	4.6e-07	3.6e-07	1.2e-07	-0.0	2.95e-06	1.54e-06	1e-08	357.95007517	360.66387127	357.80065268	-0.00182132	-0.00566307	-0.04679782
0.11999	1434.48213	3e-08	4.6e-07	3.6e-07	1.2e-07	-0.0	2.95e-06	1.54e-06	1e-08	355.96858341	358.62957144	355.82504189	-0.00174506	-0.00545923	-0.04522682
0.12199	1457.69792	3e-08	4.6e-07	3.6e-07	1.2e-07	-0.0	2.95e-06	1.54e-06	1e-08	354.05221011	356.65981416	353.91376287	-0.00167691	-0.00526497	-0.0437229
0.12399	1480.88996	3e-08	4.6e-07	3.6e-07	1.2e-07	-0.0	2.95e-06	1.54e-06	1e-08	352.19982443	354.75341855	352.06555611	-0.00162471	-0.00507373	-0.04223636
0.12599	1504.0582	3e-08	4.6e-07	3.6e-07	1.2e-07	-0.0	2.95e-06	1.54e-06	1e-08	350.40757144	352.90785656	350.27788911	-0.00156375	-0.00489415	-0.04083355
0.12799	1527.2026	3e-08	4.6e-07	3.6e-07	1.2e-07	-0.0	2.95e-06	1.54e-06	1e-08	348.67464874	351.12034964	348.5478561	-0.00151682	-0.00473037	-0.03954902
0.12999	1550.32313	3e-08	4.6e-07	3.6e-07	1.2e-07	-0.0	2.95e-06	1.54e-06	1e-08	346.99655553	349.39063694	346.87532518	-0.00145579	-0.00456142	-0.03821821
0.13199	1573.41976	3e-08	4.6e-07	3.6e-07	1.2e-07	-0.0	2.95e-06	1.54e-06	1e-08	345.37495755	347.71650968	345.25785765	-0.00140397	-0.00439931	-0.0369363
0.13399	1596.49243	3e-08	4.6e-07	3.6e-07	1.2e-07	-0.0	2.95e-06	1.54e-06	1e-08	343.80627959	346.09603189	343.69354309	-0.00135629	-0.00424537	-0.03571433
0.13599	1619.54113	3e-08	4.6e-07	3.6e-07	1.2e-07	-0.0	2.95e-06	1.54e-06	1e-08	342.28913135	344.52669978	342.17980498	-0.0013033	-0.00409734	-0.03453408
0.13799	1642.5658	3e-08	4.6e-07	3.6e-07	1.2e-07	-0.0	2.95e-06	1.54e-06	1e-08	340.82212231	343.00828466	340.71640852	-0.00125866	-0.00395021	-0.0333574
0.13999	1665.56641	3e-08	4.6e-07	3.6e-07	1.2e-07	-0.0	2.95e-06	1.54e-06	1e-08	339.40314038	341.53880385	339.30133606	-0.00121352	-0.00381487	-0.03227093
0.14199	1688.54293	3e-08	4.6e-07	3.6e-07	1.2e-07	-0.0	2.95e-06	1.54e-06	1e-08	338.03173091	340.11651655	337.93276174	-0.00117114	-0.00367116	-0.03111334
0.14399	1711.49531	3e-08	4.6e-07	3.6e-07	1.2e-07	-0.0	2.95e-06	1.54e-06	1e-08	336.70537434	338.74029135	336.60957548	-0.00113184	-0.00355148	-0.03014579
0.14599	1734.42352	3e-08	4.6e-07	3.6e-07	1.2e-07	-0.0	2.95e-06	1.54e-06	1e-08	335.42187725	337.40756943	335.32920013	-0.00109152	-0.00342969	-0.02915797
0.14799	1757.32752	3e-08	4.6e-07	3.6e-07	1.2e-07	-0.0	2.95e-06	1.54e-06	1e-08	334.18107724	336.11818473	334.09142323	-0.00105582	-0.00331173	-0.02819859
0.14999	1780.20727	3e-08	4.6e-07	3.6e-07	1.2e-07	-0.0	2.95e-06	1.54e-06	1e-08	332.98038602	334.86996558	332.8940801	-0.00101251	-0.00319223	-0.02722319
0.15198	1803.06274	3e-08	4.6e-07	3.6e-07	1.2e-07	-0.0	2.95e-06	1.54e-06	1e-08	331.8201887	333.66260276	331.73678945	-0.00097991	-0.00308167	-0.02631857
0.15398	1825.89388	3e-08	4.6e-07	3.6e-07	1.2e-07	-0.0	2.95e-06	1.54e-06	1e-08	330.69829827	332.4942832	330.61774309	-0.00094458	-0.00297398	-0.02543488
0.15598	1848.70065	3e-08	4.6e-07	3.6e-07	1.2e-07	-0.0	2.95e-06	1.54e-06	1e-08	329.61356821	331.36382585	329.53574227	-0.00090745	-0.00287104	-0.02458745
0.15798	1871.48302	3e-08	4.6e-07	3.6e-07	1.2e-07	-0.0	2.95e-06	1.54e-06	1e-08	328.5654532	330.27001636	328.48953014	-0.00088462	-0.00277545	-0.02379915
0.15998	1894.24095	3e-08	4.6e-07	3.6e-07	1.2e-07	-0.0	2.95e-06	1.54e-06	1e-08	327.55102851	329.21115789	327.47746455	-0.00085547	-0.00268056	-0.02301419
0.16198	1916.97439	3e-08	4.6e-07	3.6e-07	1.2e-07	-0.0	2.95e-06	1.54e-06	1e-08	326.56924172	328.18686389	326.49916167	-0.00081565	-0.00258661	-0.02223462
0.16398	1939.68332	3e-08	4.6e-07	3.6e-07	1.2e-07	-0.0	2.95e-06	1.54e-06	1e-08	325.62145863	327.19601801	325.55339148	-0.00078894	-0.00249665	-0.02148688
0.16598	1962.36769	3e-08	4.6e-07	3.6e-07	1.2e-07	-0.0	2.95e-06	1.54e-06	1e-08	324.70438867	326.23695693	324.63856681	-0.0007621	-0.00241066	-0.02077037
0.16798	1985.02745	3e-08	4.6e-07	3.6e-07	1.2e-07	-0.0	2.95e-06	1.54e-06	1e-08	323.81772129	325.30911515	323.75409818	-0.0007353	-0.00232778	-0.0200782
0.16998	2007.66258	3e-08	4.6e-07	3.6e-07	1.2e-07	-0.0	2.95e-06	1.54e-06	1e-08	322.96050189	324.41150143	322.89898826	-0.00070998	-0.00224776	-0.01940848
0.17198	2030.27304	3e-08	4.6e-07	3.6e-07	1.2e-07	-0.0	2.95e-06	1.54e-06	1e-08	322.13174273	323.54314805	322.07226812	-0.00068563	-0.00217034	-0.01875924
0.17398	2052.85877	3e-08	4.6e-07	3.6e-07	1.2e-07	-0.0	2.95e-06	1.54e-06	1e-08	321.33051075	322.70312484	321.27300723	-0.00066216	-0.00209566	-0.01813166
0.17598	2075.41975	3e-08	4.6e-07	3.6e-07	1.2e-07	-0.0	2.95e-06	1.54e-06	1e-08	320.55590252	321.89052965	320.50030461	-0.00063951	-0.00202362	-0.01752504
0.17798	2097.95593	3e-08	4.6e-07	3.6e-07	1.2e-07	-0.0	2.95e-06	1.54e-06	1e-08	319.80703625	321.10449254	319.75329311	-0.00061755	-0.00195437	-0.01694083
0.17998	2120.46728	3e-08	4.6e-07	3.6e-07	1.2e-07	-0.0	2.95e-06	1.54e-06	1e-08	319.08306907	320.34416206	319.0311248	-0.00059614	-0.00188749	-0.01637565
0.18198	2142.95374	3e-08	4.6e-07	3.6e-07	1.2e-07	-0.0	2.95e-06	1.54e-06	1e-08	318.38318541	319.60871359	318.33297964	-0.00057528	-0.00182277	-0.01582766
0.18398	2165.41529	3e-08	4.6e-07	3.6e-07	1.2e-07	-0.0	2.95e-06	1.54e-06	1e-08	317.70659231	318.89735037	317.65806666	-0.00055518	-0.00176031	-0.01529797
0.18598	2187.85188	3e-08	4.6e-07	3.6e-07	1.2e-07	-0.0	2.95e-06	1.54e-06	1e-08	317.0525223	318.20930017	317.00562034	-0.0005358	-0.00170004	-0.01478596
0.18798	2210.26347	3e-08	4.6e-07	3.6e-07	1.2e-07	-0.0	2.95e-06	1.54e-06	1e-08	316.42023267	317.54381462	316.37489984	-0.00051712	-0.00164187	-0.01429105
0.18998	2232.65002	3e-08	4.6e-07	3.6e-07	1.2e-07	-0.0	2.95e-06	1.54e-06	1e-08	315.80900469	316.90016846	315.76518822	-0.00049912	-0.00158574	-0.01381268
0.19198	2255.01149	3e-08	4.6e-07	3.6e-07	1.2e-07	-0.0	2.95e-06	1.54e-06	1e-08	315.21814286	316.27765894	315.17579178	-0.00048177	-0.00153155	-0.01335028
0.19398	2277.34783	3e-08	4.6e-07	3.6e-07	1.2e-07	-0.0	2.95e-06	1.54e-06	1e-08	314.64697423	315.67560512	314.60603927	-0.00046505	-0.00147926	-0.01290333
0.19598	2299.65901	3e-08	4.6e-07	3.6e-07	1.2e-07	-0.0	2.95e-06	1.54e-06	1e-08	314.09484767	315.09334726	314.05528121	-0.00044893	-0.00142877	-0.01247131
0.19798	2321.94499	3e-08	4.6e-07	3.6e-07	1.2e-07	-0.0	2.95e-06	1.54e-06	1e-08	313.56113927	314.53024751	313.52289032	-0.00043348	-0.00138011	-0.01205431
0.19998	2344.20572	3e-08	4.6e-07	3.6e-07	1.2e-07	-0.0	2.95e-06	1.54e-06	1e-08	313.04282562	314.00566755	313.00554947	-0.00042213	-0.00127066	-0.0116571
0.20198	2366.44117	3e-08	4.6e-07	3.6e-07	1.2e-07	-0.0	2.95e-06	1.54e-06	1e-08	312.54088249	313.50490639	312.50472517	-0.00040757	-0.00120958	-0.01126398
0.20398	2388.65128	3e-08	4.6e-07	3.6e-07	1.2e-07	-0.0	2.95e-06	1.54e-06	1e-08	312.05578249	313.02094774	312.02071202	-0.00039359	-0.00118361	-0.01088443
0.20598	2410.83603	3e-08	4.6e-07	3.6e-07	1.2e-07	-0.0	2.95e-06	1.54e-06	1e-08	311.58695641	312.55323297	311.55294314	-0.00037996	-0.00114961	-0.01051738
0.20798	2432.99536	3e-08	4.6e-07	3.6e-07	1.2e-07	-0.0	2.95e-06	1.54e-06	1e-08	311.13389375	312.10119093	311.10089128	-0.0003669	-0.00109084	-0.01016266
0.20998	2455.12924	3e-08	4.6e-07	3.6e-07	1.2e-07	-0.0	2.95e-06	1.54e-06	1e-08	310.69605039	311.66418467	310.66404718	-0.00035423	-0.00105104	-0.00981982
0.21198	2477.23762	3e-08	4.6e-07	3.6e-07	1.2e-07	-0.0	2.95e-06	1.54e-06	1e-08	310.27291661	311.24231603	310.2418266	-0.00034208	-0.00103892	-0.00948855
0.21398	2499.32046	3e-08	4.6e-07	3.6e-07	1.2e-07	-0.0	2.95e-06	1.54e-06	1e-08	309.86400649	310.83430777	309.83383953	-0.00033032	-0.00100798	-0.00916839
0.21598	2521.37771	3e-08	4.6e-07	3.6e-07	1.2e-07	-0.0	2.95e-06	1.54e-06	1e-08	309.46884663	310.43989371	309.43958499	-0.00031896	-0.00096633	-0.00885903
0.21798	2543.40935	3e-08	4.6e-07	3.6e-07	1.2e-07	-0.0	2.95e-06	1.54e-06	1e-08	309.08697581	310.05898389	309.05855838	-0.00030801	-0.0009277	-0.00856007
0.21998	2565.41531	3e-08	4.6e-07	3.6e-07	1.2e-07	-0.0	2.95e-06	1.54e-06	1e-08	308.71796979	309.6905402	308.69039142	-0.00029741	-0.00088327	-0.00827113
0.22198	2587.39556	3e-08	4.6e-07	3.6e-07	1.2e-07	-0.0	2.95e-06	1.54e-06	1e-08	308.36135843	309.33465849	308.33459247	-0.00028732	-0.00084569	-0.00799195
0.22398	2609.35006	3e-08	4.6e-07	3.6e-07	1.2e-07	-0.0	2.95e-06	1.54e-06	1e-08	308.01674614	308.99087943	307.99075111	-0.00027739	-0.00082492	-0.00772214
0.22598	2631.27876	3e-08	4.6e-07	3.6e-07	1.2e-07	-0.0	2.95e-06	1.54e-06	1e-08	307.68374014	308.65870426	307.65847915	-0.00026785	-0.00080081	-0.00746142
0.22798	2653.18162	3e-08	4.6e-07	3.6e-07	1.2e-07	-0.0	2.95e-06	1.54e-06	1e-08	307.36194505	308.33755519	307.3374139	-0.00025869	-0.00077638	-0.00720946
0.22998	2675.05859	3e-08	4.6e-07	3.6e-07	1.2e-07	-0.0	2.95e-06	1.54e-06	1e-08	307.05099579	308.02733803	307.0271449	-0.0002498	-0.00074183	-0.00696601
0.23198	2696.90964	3e-08	4.6e-07	3.6e-07	1.2e-07	-0.0	2.95e-06	1.54e-06	1e-08	306.75052634	307.72721784	306.72736927	-0.00024126	-0.00072057	-0.00673076
0.23398	2718.73471	3e-08	4.6e-07	3.6e-07	1.2e-07	-0.0	2.95e-06	1.54e-06	1e-08	306.46017048	307.43752458	306.43765214	-0.00023298	-0.00069147	-0.00650342
0.23598	2740.53377	3e-08	4.6e-07	3.6e-07	1.2e-07	-0.0	2.95e-06	1.54e-06	1e-08	306.1795941	307.15766339	306.15768753	-0.00022503	-0.00067343	-0.00628373
0.23798	2762.30676	3e-08	4.6e-07	3.6e-07	1.2e-07	-0.0	2.95e-06	1.54e-06	1e-08	305.9084663	306.88691392	305.88719801	-0.00021731	-0.00064576	-0.00607146
0.23998	2784.05365	3e-08	4.6e-07	3.6e-07	1.2e-07	-0.0	2.95e-06	1.54e-06	1e-08	305.64648564	306.6255849	305.62578757	-0.00020989	-0.00062794	-0.00586633
0.24198	2805.77439	3e-08	4.6e-07	3.6e-07	1.2e-07	-0.0	2.95e-06	1.54e-06	1e-08	305.39332498	306.37300424	305.37319709	-0.0002027	-0.00060281	-0.0056681
0.24398	2827.46893	3e-08	4.6e-07	3.6e-07	1.2e-07	-0.0	2.95e-06	1.54e-06	1e-08	305.14870283	306.12903799	305.12911101	-0.00019577	-0.00058752	-0.00547657
0.24598	2849.13724	3e-08	4.6e-07	3.6e-07	1.2e-07	-0.0	2.95e-06	1.54e-06	1e-08	304.91233075	305.89327873	304.89325845	-0.00018912	-0.00058472	-0.00529149
0.24798	2870.77925	3e-08	4.6e-07	3.6e-07	1.2e-07	-0.0	2.95e-06	1.54e-06	1e-08	304.68395178	305.66515302	304.66539766	-0.00018266	-0.00055562	-0.0051127
0.24998	2892.39494	3e-08	4.6e-07	3.6e-07	1.2e-07	-0.0	2.95e-06	1.54e-06	1e-08	304.46325571	305.44507147	304.44517914	-0.00017642	-0.00053245	-0.0049399
0.25197	2913.98425	3e-08	4.6e-07	3.6e-07	1.2e-07	-0.0	2.95e-06	1.54e-06	1e-08	304.25000307	305.23204844	304.23243558	-0.00017039	-0.00050208	-0.00477292
0.25397	2935.54715	3e-08	4.6e-07	3.6e-07	1.2e-07	-0.0	2.95e-06	1.54e-06	1e-08	304.04394673	305.02661991	304.02681908	-0.00016458	-0.00050179	-0.00461158
0.25597	2957.08357	3e-08	4.6e-07	3.6e-07	1.2e-07	-0.0	2.95e-06	1.54e-06	1e-08	303.84484245	304.82773491	303.82818937	-0.00015895	-0.00047679	-0.00445568
0.25797	2978.59348	3e-08	4.6e-07	3.6e-07	1.2e-07	-0.0	2.95e-06	1.54e-06	1e-08	303.65246103	304.635828	303.63622954	-0.0001535	-0.00044848	-0.00430505
0.25997	3000.07684	3e-08	4.6e-07	3.6e-07	1.2e-07	-0.0	2.95e-06	1.54e-06	1e-08	303.46656702	304.45045347	303.45074168	-0.00014831	-0.00044828	-0.00415951
0.26197	3021.53358	3e-08	4.6e-07	3.6e-07	1.2e-07	-0.0	2.95e-06	1.54e-06	1e-08	303.28694834	304.27104441	303.27155124	-0.00014323	-0.0004223	-0.00401887
0.26397	3042.96368	3e-08	4.6e-07	3.6e-07	1.2e-07	-0.0	2.95e-06	1.54e-06	1e-08	303.11339501	304.09810527	303.09835859	-0.00013833	-0.00042152	-0.00388299
0.26597	3064.36708	3e-08	4.6e-07	3.6e-07	1.2e-07	-0.0	2.95e-06	1.54e-06	1e-08	302.9457025	303.93058835	302.93106499	-0.00013365	-0.00039504	-0.00375168
0.26797	3085.74373	3e-08	4.6e-07	3.6e-07	1.2e-07	-0.0	2.95e-06	1.54e-06	1e-08	302.7836759	303.76926825	302.76935242	-0.00012916	-0.00039449	-0.00362482
0.26997	3107.09359	3e-08	4.6e-07	3.6e-07	1.2e-07	-0.0	2.95e-06	1.54e-06	1e-08	302.62711335	303.61275917	302.61317975	-0.00012468	-0.00035916	-0.00350226
0.27197	3128.41662	3e-08	4.6e-07	3.6e-07	1.2e-07	-0.0	2.95e-06	1.54e-06	1e-08	302.4758447	303.46213632	302.46220623	-0.00012051	-0.00035869	-0.0033838
0.27397	3149.71276	3e-08	4.6e-07	3.6e-07	1.2e-07	-0.0	2.95e-06	1.54e-06	1e-08	302.32968574	303.31623112	302.31637751	-0.00011634	-0.00035243	-0.00326938
0.27597	3170.98196	3e-08	4.6e-07	3.6e-07	1.2e-07	-0.0	2.95e-06	1.54e-06	1e-08	302.18846323	303.17542137	302.17545313	-0.00011237	-0.00034301	-0.00315882
0.27797	3192.22419	3e-08	4.6e-07	3.6e-07	1.2e-07	-0.0	2.95e-06	1.54e-06	1e-08	302.05200409	303.03913918	302.03931764	-0.00010858	-0.0003216	-0.00305198
0.27997	3213.43938	3e-08	4.6e-07	3.6e-07	1.2e-07	-0.0	2.95e-06	1.54e-06	1e-08	301.92014914	302.90767679	301.90775459	-0.00010488	-0.0003165	-0.00294875
0.28197	3234.6275	3e-08	4.6e-07	3.6e-07	1.2e-07	-0.0	2.95e-06	1.54e-06	1e-08	301.79276034	302.78058539	301.78064556	-0.00010128	-0.0003197	-0.00284897
0.28397	3255.7885	3e-08	4.6e-07	3.6e-07	1.2e-07	-0.0	2.95e-06	1.54e-06	1e-08	301.66967268	302.65739353	301.65788351	-9.783e-05	-0.00028892	-0.00275255
0.28597	3276.92232	3e-08	4.6e-07	3.6e-07	1.2e-07	-0.0	2.95e-06	1.54e-06	1e-08	301.55074609	302.53892839	301.53920061	-9.45e-05	-0.00027846	-0.00265943
0.28797	3298.02892	3e-08	4.6e-07	3.6e-07	1.2e-07	-0.0	2.95e-06	1.54e-06	1e-08	301.43584175	302.42439676	301.42453618	-9.132e-05	-0.00027653	-0.00256949
0.28997	3319.10825	3e-08	4.6e-07	3.6e-07	1.2e-07	-0.0	2.95e-06	1.54e-06	1e-08	301.32481789	302.31351837	301.31377375	-8.82e-05	-0.00026804	-0.00248257
0.29197	3340.16026	3e-08	4.6e-07	3.6e-07	1.2e-07	-0.0	2.95e-06	1.54e-06	1e-08	301.21754939	302.20663806	301.20672294	-8.517e-05	-0.0002675	-0.0023986
0.29397	3361.18491	3e-08	4.6e-07	3.6e-07	1.2e-07	-0.0	2.95e-06	1.54e-06	1e-08	301.11390536	302.10300029	301.10333658	-8.22e-05	-0.00025957	-0.00231745
0.29597	3382.18213	3e-08	4.6e-07	3.6e-07	1.2e-07	-0.0	2.95e-06	1.54e-06	1e-08	301.01375606	302.00327112	301.00339751	-7.952e-05	-0.00024044	-0.0022389
0.29797	3403.15189	3e-08	4.6e-07	3.6e-07	1.2e-07	-0.0	2.95e-06	1.54e-06	1e-08	300.91700933	301.90679823	300.90685206	-7.686e-05	-0.0002303	-0.00216329
0.29997	3424.09414	3e-08	4.6e-07	3.6e-07	1.2e-07	-0.0	2.95e-06	1.54e-06	1e-08	300.82352152	301.81355841	300.81357418	-7.414e-05	-0.00022733	-0.00208997
0.30197	3445.00882	3e-08	4.6e-07	3.6e-07	1.2e-07	-0.0	2.95e-06	1.54e-06	1e-08	300.73320495	301.72331022	300.72347089	-7.164e-05	-0.00021124	-0.00201935
0.30397	3465.89588	3e-08	4.6e-07	3.6e-07	1.2e-07	-0.0	2.95e-06	1.54e-06	1e-08	300.64593755	301.63625882	300.63640076	-6.92e-05	-0.00022391	-0.00195065
0.30597	3486.75528	3e-08	4.6e-07	3.6e-07	1.2e-07	-0.0	2.95e-06	1.54e-06	1e-08	300.56162013	301.55216958	300.55227483	-6.688e-05	-0.00020374	-0.00188484
0.30797	3507.58697	3e-08	4.6e-07	3.6e-07	1.2e-07	-0.0	2.95e-06	1.54e-06	1e-08	300.48017833	301.47070067	300.47102052	-6.463e-05	-0.00018791	-0.00182106
0.30997	3528.39088	3e-08	4.6e-07	3.6e-07	1.2e-07	-0.0	2.95e-06	1.54e-06	1e-08	300.40146219	301.39245137	300.39245657	-6.239e-05	-0.00020425	-0.00175952
0.31197	3549.16698	3e-08	4.6e-07	3.6e-07	1.2e-07	-0.0	2.95e-06	1.54e-06	1e-08	300.32542511	301.31637779	300.3166172	-6.034e-05	-0.00017787	-0.00169993
0.31397	3569.91521	3e-08	4.6e-07	3.6e-07	1.2e-07	-0.0	2.95e-06	1.54e-06	1e-08	300.25196317	301.24322247	300.2432987	-5.83e-05	-0.00017159	-0.00164241
0.31597	3590.63552	3e-08	4.6e-07	3.6e-07	1.2e-07	-0.0	2.95e-06	1.54e-06	1e-08	300.18098452	301.17237072	300.17249411	-5.622e-05	-0.00017432	-0.00158658
0.31797	3611.32786	3e-08	4.6e-07	3.6e-07	1.2e-07	-0.0	2.95e-06	1.54e-06	1e-08	300.11225831	301.10381533	300.10414138	-5.577e-05	-0.00015763	-0.00152989
0.31997	3631.99217	3e-08	4.6e-07	3.6e-07	1.2e-07	-0.0	2.95e-06	1.54e-06	1e-08	300.04629722	301.03789439	300.03803865	-4.727e-05	-0.00015762	-0.00148034
0.32197	3652.62841	3e-08	4.6e-07	3.6e-07	1.2e-07	-0.0	2.95e-06	1.54e-06	1e-08	299.98257866	300.97282737	299.97434719	-5.486e-05	-0.00015733	-0.00143036
0.32397	3673.23652	3e-08	4.6e-07	3.6e-07	1.2e-07	-0.0	2.95e-06	1.54e-06	1e-08	299.92076018	300.90792967	299.91308149	-4.724e-05	-0.00015674	-0.00138189
0.32597	3693.81646	3e-08	4.6e-07	3.6e-07	1.2e-07	-0.0	2.95e-06	1.54e-06	1e-08	299.86179642	300.8433323	299.85404392	-4.854e-05	-0.0001558	-0.00133514
0.32797	3714.36816	3e-08	4.6e-07	3.6e-07	1.2e-07	-0.0	2.95e-06	1.54e-06	1e-08	299.80485925	300.77915798	299.79718829	-4.684e-05	-0.00015463	-0.00129147
0.32997	3734.89157	3e-08	4.6e-07	3.6e-07	1.2e-07	-0.0	2.95e-06	1.54e-06	1e-08	299.74971038	300.71551478	299.74242879	-4.47e-05	-0.00015312	-0.00124608
0.33197	3755.38665	3e-08	4.6e-07	3.6e-07	1.2e-07	-0.0	2.95e-06	1.54e-06	1e-08	299.69672389	300.6524985	299.6896605	-3.996e-05	-0.00015158	-0.0012073
0.33397	3775.85334	3e-08	4.6e-07	3.6e-07	1.2e-07	-0.0	2.95e-06	1.54e-06	1e-08	299.64601144	300.59018945	299.63878124	-4.072e-05	-0.00014974	-0.00116744
0.33597	3796.29159	3e-08	4.6e-07	3.6e-07	1.2e-07	-0.0	2.95e-06	1.54e-06	1e-08	299.59654372	300.52866618	299.58976148	-3.738e-05	-0.00014773	-0.00112855
0.33797	3816.70134	3e-08	4.6e-07	3.6e-07	1.2e-07	-0.0	2.95e-06	1.54e-06	1e-08	299.54882388	300.46798409	299.5424839	-3.411e-05	-0.00014564	-0.00109223
0.33997	3837.08254	3e-08	4.6e-07	3.6e-07	1.2e-07	-0.0	2.95e-06	1.54e-06	1e-08	299.50349721	300.40819945	299.49685375	-3.782e-05	-0.00014334	-0.00105604
0.34197	3857.43513	3e-08	4.6e-07	3.6e-07	1.2e-07	-0.0	2.95e-06	1.54e-06	1e-08	299.45915487	300.34936424	299.4528639	-3.459e-05	-0.00014098	-0.00102142
0.34397	3877.75907	3e-08	4.6e-07	3.6e-07	1.2e-07	-0.0	2.95e-06	1.54e-06	1e-08	299.41616553	300.29151745	299.41043004	-3.039e-05	-0.00013857	-0.00098854
0.34597	3898.0543	3e-08	4.6e-07	3.6e-07	1.2e-07	-0.0	2.95e-06	1.54e-06	1e-08	299.3753129	300.23468904	299.36945149	-3.258e-05	-0.00013604	-0.0009564
0.34797	3918.32076	3e-08	4.6e-07	3.6e-07	1.2e-07	-0.0	2.95e-06	1.54e-06	1e-08	299.33583868	300.17890634	299.32989713	-3.373e-05	-0.00013344	-0.00092512
0.34997	3938.55839	3e-08	4.6e-07	3.6e-07	1.2e-07	-0.0	2.95e-06	1.54e-06	1e-08	299.29743871	300.1241903	299.29171964	-3.162e-05	-0.00013085	-0.00089548
0.35196	3958.76716	3e-08	4.6e-07	3.6e-07	1.2e-07	-0.0	2.95e-06	1.54e-06	1e-08	299.26028772	300.0705613	299.25486089	-2.959e-05	-0.00012821	-0.00086675
0.35396	3978.94699	3e-08	4.6e-07	3.6e-07	1.2e-07	-0.0	2.95e-06	1.54e-06	1e-08	299.22441834	300.01805978	299.2192984	-2.991e-05	-0.00012549	-0.00083842
0.35596	3999.09783	3e-08	4.6e-07	3.6e-07	1.2e-07	-0.0	2.95e-06	1.54e-06	1e-08	299.19006992	299.96663932	299.18490652	-2.589e-05	-0.00012281	-0.00081162
0.35796	4019.21964	3e-08	4.6e-07	3.6e-07	1.2e-07	-0.0	2.95e-06	1.54e-06	1e-08	299.15674809	299.91632496	299.15168168	-2.516e-05	-0.00012007	-0.00078518
0.35996	4039.31234	3e-08	4.6e-07	3.6e-07	1.2e-07	-0.0	2.95e-06	1.54e-06	1e-08	299.12458258	299.86712525	299.11958015	-2.371e-05	-0.0001174	-0.00076036
0.36196	4059.37589	3e-08	4.6e-07	3.6e-07	1.2e-07	-0.0	2.95e-06	1.54e-06	1e-08	299.09323352	299.81904521	299.08857723	-2.198e-05	-0.00011472	-0.00073611
0.36396	4079.41023	3e-08	4.6e-07	3.6e-07	1.2e-07	-0.0	2.95e-06	1.54e-06	1e-08	299.06350809	299.77206687	299.05858405	-2.502e-05	-0.000112	-0.00071248
0.36596	4099.41531	3e-08	4.6e-07	3.6e-07	1.2e-07	-0.0	2.95e-06	1.54e-06	1e-08	299.03418592	299.72619345	299.02961826	-2.04e-05	-0.00010927	-0.00068911
0.36796	4119.39106	3e-08	4.6e-07	3.6e-07	1.2e-07	-0.0	2.95e-06	1.54e-06	1e-08	299.00605139	299.68142558	299.00161742	-2.258e-05	-0.00010669	-0.00066782
0.36996	4139.33744	3e-08	4.6e-07	3.6e-07	1.2e-07	-0.0	2.95e-06	1.54e-06	1e-08	298.97891778	299.63774044	298.97453996	-1.764e-05	-0.00010409	-0.00064665
0.37196	4159.25437	3e-08	4.6e-07	3.6e-07	1.2e-07	-0.0	2.95e-06	1.54e-06	1e-08	298.95254672	299.59513989	298.94837158	-1.986e-05	-0.00010146	-0.00062589
0.37396	4179.14181	3e-08	4.6e-07	3.6e-07	1.2e-07	-0.0	2.95e-06	1.54e-06	1e-08	298.92731534	299.55360426	298.92305696	-2.463e-05	-9.883e-05	-0.00060562
0.37596	4198.9997	3e-08	4.6e-07	3.6e-07	1.2e-07	-0.0	2.95e-06	1.54e-06	1e-08	298.90266438	299.51312353	298.8985892	-2.517e-05	-9.632e-05	-0.00058662
0.37796	4218.82798	3e-08	4.6e-07	3.6e-07	1.2e-07	-0.0	2.95e-06	1.54e-06	1e-08	298.87883907	299.47365974	298.87490886	-1.897e-05	-9.391e-05	-0.0005685
0.37996	4238.62659	3e-08	4.6e-07	3.6e-07	1.2e-07	-0.0	2.95e-06	1.54e-06	1e-08	298.85597917	299.43520932	298.85199098	-2.326e-05	-9.144e-05	-0.00055048
0.38196	4258.39547	3e-08	4.6e-07	3.6e-07	1.2e-07	-0.0	2.95e-06	1.54e-06	1e-08	298.83359891	299.3977635	298.82983274	-2.176e-05	-8.905e-05	-0.00053317
0.38396	4278.13457	3e-08	4.6e-07	3.6e-07	1.2e-07	-0.0	2.95e-06	1.54e-06	1e-08	298.81205803	299.36131037	298.80839617	-1.836e-05	-8.669e-05	-0.00051637
0.38596	4297.84383	3e-08	4.6e-07	3.6e-07	1.2e-07	-0.0	2.95e-06	1.54e-06	1e-08	298.79110325	299.32583291	298.7876654	-1.658e-05	-8.434e-05	-0.00049989
0.38796	4317.52318	3e-08	4.6e-07	3.6e-07	1.2e-07	-0.0	2.95e-06	1.54e-06	1e-08	298.77109	299.29130022	298.76759138	-1.893e-05	-8.203e-05	-0.000484
0.38996	4337.17257	3e-08	4.6e-07	3.6e-07	1.2e-07	-0.0	2.95e-06	1.54e-06	1e-08	298.75146464	299.25770126	298.7481777	-1.164e-05	-7.985e-05	-0.00046895
0.39196	4356.79194	3e-08	4.6e-07	3.6e-07	1.2e-07	-0.0	2.95e-06	1.54e-06	1e-08	298.73250225	299.22501623	298.72938921	-1.574e-05	-7.768e-05	-0.00045444
0.39396	4376.38123	3e-08	4.6e-07	3.6e-07	1.2e-07	-0.0	2.95e-06	1.54e-06	1e-08	298.71448453	299.19322566	298.71119184	-1.686e-05	-7.553e-05	-0.00044011
0.39596	4395.94038	3e-08	4.6e-07	3.6e-07	1.2e-07	-0.0	2.95e-06	1.54e-06	1e-08	298.6967357	299.16231346	298.69359332	-1.455e-05	-7.343e-05	-0.00042629
0.39796	4415.46932	3e-08	4.6e-07	3.6e-07	1.2e-07	-0.0	2.95e-06	1.54e-06	1e-08	298.67938157	299.13225676	298.67656532	-1.071e-05	-7.134e-05	-0.00041257
0.39996	4434.968	3e-08	4.6e-07	3.6e-07	1.2e-07	-0.0	2.95e-06	1.54e-06	1e-08	298.66298215	299.10303893	298.6600671	-1.776e-05	-6.933e-05	-0.00039973
0.40196	4454.43636	3e-08	4.6e-07	3.6e-07	1.2e-07	-0.0	2.95e-06	1.54e-06	1e-08	298.64688244	299.07464058	298.64410571	-1.215e-05	-6.744e-05	-0.00038753
0.40396	4473.87433	3e-08	4.6e-07	3.6e-07	1.2e-07	-0.0	2.95e-06	1.54e-06	1e-08	298.63108818	299.04704295	298.62866264	-1.221e-05	-6.554e-05	-0.00037548
0.40596	4493.28185	3e-08	4.6e-07	3.6e-07	1.2e-07	-0.0	2.95e-06	1.54e-06	1e-08	298.61639012	299.02023029	298.61369034	-1.234e-05	-6.368e-05	-0.00036378
0.40796	4512.65887	3e-08	4.6e-07	3.6e-07	1.2e-07	-0.0	2.95e-06	1.54e-06	1e-08	298.60151366	298.99417812	298.59921935	-1.013e-05	-6.185e-05	-0.00035229
0.40996	4532.00531	3e-08	4.6e-07	3.6e-07	1.2e-07	-0.0	2.95e-06	1.54e-06	1e-08	298.5876383	298.96886678	298.58518502	-1.271e-05	-6.002e-05	-0.00034099
0.41196	4551.32113	3e-08	4.6e-07	3.6e-07	1.2e-07	-0.0	2.95e-06	1.54e-06	1e-08	298.57377139	298.94428529	298.57161627	-1.07e-05	-5.836e-05	-0.00033076
0.41396	4570.60624	3e-08	4.6e-07	3.6e-07	1.2e-07	-0.0	2.95e-06	1.54e-06	1e-08	298.56095934	298.9204107	298.55845256	-1.224e-05	-5.667e-05	-0.00032041
0.41596	4589.8606	3e-08	4.6e-07	3.6e-07	1.2e-07	-0.0	2.95e-06	1.54e-06	1e-08	298.54768742	298.89722421	298.5457397	-8.97e-06	-5.503e-05	-0.00031043
0.41796	4609.08414	3e-08	4.6e-07	3.6e-07	1.2e-07	-0.0	2.95e-06	1.54e-06	1e-08	298.53547766	298.87470932	298.53340284	-9.71e-06	-5.342e-05	-0.00030069
0.41996	4628.27679	3e-08	4.6e-07	3.6e-07	1.2e-07	-0.0	2.95e-06	1.54e-06	1e-08	298.52353325	298.85285299	298.52146312	-8.54e-06	-5.186e-05	-0.00029131
0.42196	4647.4385	3e-08	4.6e-07	3.6e-07	1.2e-07	-0.0	2.95e-06	1.54e-06	1e-08	298.51179422	298.83163666	298.50990881	-9.31e-06	-5.035e-05	-0.00028226
0.42396	4666.56919	3e-08	4.6e-07	3.6e-07	1.2e-07	-0.0	2.95e-06	1.54e-06	1e-08	298.5006732	298.81103285	298.49870397	-7.38e-06	-4.884e-05	-0.00027329
0.42596	4685.6688	3e-08	4.6e-07	3.6e-07	1.2e-07	-0.0	2.95e-06	1.54e-06	1e-08	298.48975159	298.79103578	298.48785979	-9.63e-06	-4.742e-05	-0.00026492
0.42796	4704.73728	3e-08	4.6e-07	3.6e-07	1.2e-07	-0.0	2.95e-06	1.54e-06	1e-08	298.4791415	298.77162391	298.47735663	-7.75e-06	-4.602e-05	-0.00025661
0.42996	4723.77454	3e-08	4.6e-07	3.6e-07	1.2e-07	-0.0	2.95e-06	1.54e-06	1e-08	298.46908422	298.75278204	298.4671737	-1.126e-05	-4.463e-05	-0.00024854
0.43196	4742.78054	3e-08	4.6e-07	3.6e-07	1.2e-07	-0.0	2.95e-06	1.54e-06	1e-08	298.45894974	298.73449851	298.4573277	-1.088e-05	-4.334e-05	-0.00024098
0.43396	4761.7552	3e-08	4.6e-07	3.6e-07	1.2e-07	-0.0	2.95e-06	1.54e-06	1e-08	298.44949248	298.71675627	298.44777641	-7.9e-06	-4.207e-05	-0.00023357
0.43596	4780.69845	3e-08	4.6e-07	3.6e-07	1.2e-07	-0.0	2.95e-06	1.54e-06	1e-08	298.43991523	298.69955359	298.43854944	-5.39e-06	-4.083e-05	-0.00022635
0.43796	4799.61024	3e-08	4.6e-07	3.6e-07	1.2e-07	-0.0	2.95e-06	1.54e-06	1e-08	298.43131105	298.68284706	298.42957565	-6.6e-06	-3.96e-05	-0.00021921
0.43996	4818.49049	3e-08	4.6e-07	3.6e-07	1.2e-07	-0.0	2.95e-06	1.54e-06	1e-08	298.4222918	298.66663796	298.42091065	-6.7e-06	-3.842e-05	-0.00021245
0.44196	4837.33914	3e-08	4.6e-07	3.6e-07	1.2e-07	-0.0	2.95e-06	1.54e-06	1e-08	298.41400285	298.65091179	298.41249855	-5.27e-06	-3.721e-05	-0.00020549
0.44396	4856.15612	3e-08	4.6e-07	3.6e-07	1.2e-07	-0.0	2.95e-06	1.54e-06	1e-08	298.40566401	298.63565793	298.40436358	-5.48e-06	-3.614e-05	-0.00019938
0.44596	4874.94137	3e-08	4.6e-07	3.6e-07	1.2e-07	-0.0	2.95e-06	1.54e-06	1e-08	298.39782999	298.62085889	298.39647219	-5.3e-06	-3.508e-05	-0.00019332
0.44796	4893.69481	3e-08	4.6e-07	3.6e-07	1.2e-07	-0.0	2.95e-06	1.54e-06	1e-08	298.39003235	298.60650373	298.38883607	-3.01e-06	-3.399e-05	-0.00018707
0.44996	4912.41638	3e-08	4.6e-07	3.6e-07	1.2e-07	-0.0	2.95e-06	1.54e-06	1e-08	298.38275768	298.59258561	298.38143075	-6.52e-06	-3.294e-05	-0.00018114
0.45195	4931.10601	3e-08	4.6e-07	3.6e-07	1.2e-07	-0.0	2.95e-06	1.54e-06	1e-08	298.37510773	298.57907986	298.37427755	-2.22e-06	-3.203e-05	-0.00017591
0.45395	4949.76363	3e-08	4.6e-07	3.6e-07	1.2e-07	-0.0	2.95e-06	1.54e-06	1e-08	298.36852294	298.56597663	298.36731198	-5.03e-06	-3.105e-05	-0.00017046
0.45595	4968.38917	3e-08	4.6e-07	3.6e-07	1.2e-07	-0.0	2.95e-06	1.54e-06	1e-08	298.36169828	298.55327248	298.36058409	-6.85e-06	-3.009e-05	-0.00016505
0.45795	4986.98257	3e-08	4.6e-07	3.6e-07	1.2e-07	-0.0	2.95e-06	1.54e-06	1e-08	298.35523463	298.54094846	298.35405822	-6.39e-06	-2.92e-05	-0.00016005
0.45995	5005.54375	3e-08	4.6e-07	3.6e-07	1.2e-07	-0.0	2.95e-06	1.54e-06	1e-08	298.34884976	298.5289959	298.34774029	-3.23e-06	-2.827e-05	-0.0001548
0.46195	5024.07264	3e-08	4.6e-07	3.6e-07	1.2e-07	-0.0	2.95e-06	1.54e-06	1e-08	298.3426608	298.51740596	298.34162002	-1.5e-07	-2.746e-05	-0.0001502
0.46395	5042.56918	3e-08	4.6e-07	3.6e-07	1.2e-07	-0.0	2.95e-06	1.54e-06	1e-08	298.33679816	298.50616478	298.33568385	-5.19e-06	-2.662e-05	-0.00014556
0.46595	5061.03329	3e-08	4.6e-07	3.6e-07	1.2e-07	-0.0	2.95e-06	1.54e-06	1e-08	298.33110248	298.49526352	298.32993277	-6.19e-06	-2.581e-05	-0.00014109
0.46795	5079.4649	3e-08	4.6e-07	3.6e-07	1.2e-07	-0.0	2.95e-06	1.54e-06	1e-08	298.32545678	298.48469374	298.32436637	-5.23e-06	-2.503e-05	-0.0001367
0.46995	5097.86395	3e-08	4.6e-07	3.6e-07	1.2e-07	-0.0	2.95e-06	1.54e-06	1e-08	298.31988092	298.4744438	298.3189769	-1.6e-06	-2.429e-05	-0.00013252
0.47195	5116.23035	3e-08	4.6e-07	3.6e-07	1.2e-07	-0.0	2.95e-06	1.54e-06	1e-08	298.31476004	298.46450541	298.31374382	-3.15e-06	-2.353e-05	-0.00012832
0.47395	5134.56404	3e-08	4.6e-07	3.6e-07	1.2e-07	-0.0	2.95e-06	1.54e-06	1e-08	298.30938369	298.45486792	298.30868954	-1.63e-06	-2.284e-05	-0.00012446
0.47595	5152.86495	3e-08	4.6e-07	3.6e-07	1.2e-07	-0.0	2.95e-06	1.54e-06	1e-08	298.30497683	298.44552209	298.30375913	-6.91e-06	-2.213e-05	-0.00012061
0.47795	5171.133	3e-08	4.6e-07	3.6e-07	1.2e-07	-0.0	2.95e-06	1.54e-06	1e-08	298.2998348	298.43646123	298.29901744	-3.94e-06	-2.146e-05	-0.00011685
0.47995	5189.36812	3e-08	4.6e-07	3.6e-07	1.2e-07	-0.0	2.95e-06	1.54e-06	1e-08	298.2955126	298.42767574	298.29439606	-5.7e-06	-2.079e-05	-0.00011322
0.48195	5207.57024	3e-08	4.6e-07	3.6e-07	1.2e-07	-0.0	2.95e-06	1.54e-06	1e-08	298.29060638	298.41915995	298.2899483	-2.32e-06	-2.017e-05	-0.00010973
0.48395	5225.73928	3e-08	4.6e-07	3.6e-07	1.2e-07	-0.0	2.95e-06	1.54e-06	1e-08	298.28629775	298.4109019	298.28561958	-2.25e-06	-1.954e-05	-0.00010626
0.48595	5243.87516	3e-08	4.6e-07	3.6e-07	1.2e-07	-0.0	2.95e-06	1.54e-06	1e-08	298.28227439	298.40289601	298.28141923	-4.41e-06	-1.896e-05	-0.00010308
0.48795	5261.97782	3e-08	4.6e-07	3.6e-07	1.2e-07	-0.0	2.95e-06	1.54e-06	1e-08	298.27789406	298.39513397	298.27736839	-3.48e-06	-1.838e-05	-9.991e-05
0.48995	5280.04718	3e-08	4.6e-07	3.6e-07	1.2e-07	-0.0	2.95e-06	1.54e-06	1e-08	298.2742006	298.38760914	298.27342105	-5.67e-06	-1.781e-05	-9.677e-05
0.49195	5298.08317	3e-08	4.6e-07	3.6e-07	1.2e-07	-0.0	2.95e-06	1.54e-06	1e-08	298.27035307	298.38031361	298.26960667	-6.75e-06	-1.726e-05	-9.378e-05
0.49395	5316.0857	3e-08	4.6e-07	3.6e-07	1.2e-07	-0.0	2.95e-06	1.54e-06	1e-08	298.26654512	298.373241	298.26591375	-3.39e-06	-1.675e-05	-9.093e-05
0.49595	5334.0547	3e-08	4.6e-07	3.6e-07	1.2e-07	-0.0	2.95e-06	1.54e-06	1e-08	298.26321731	298.36638451	298.26232061	-6.14e-06	-1.622e-05	-8.808e-05
0.49795	5351.9901	3e-08	4.6e-07	3.6e-07	1.2e-07	-0.0	2.95e-06	1.54e-06	1e-08	298.25976669	298.35973742	298.25884778	-7.61e-06	-1.572e-05	-8.534e-05
0.49995	5369.89182	3e-08	4.6e-07	3.6e-07	1.2e-07	-0.0	2.95e-06	1.54e-06	1e-08	298.256075	298.35329347	298.2554965	4.8e-07	-1.525e-05	-8.262e-05
0.50195	5387.75978	3e-08	4.6e-07	3.6e-07	1.2e-07	-0.0	2.95e-06	1.54e-06	1e-08	298.25291231	298.34704759	298.25223273	-4.65e-06	-1.478e-05	-8.018e-05
0.50395	5405.5939	3e-08	4.6e-07	3.6e-07	1.2e-07	-0.0	2.95e-06	1.54e-06	1e-08	298.24988233	298.3409957	298.24907018	-6.56e-06	-1.432e-05	-7.766e-05
0.50595	5423.39411	3e-08	4.6e-07	3.6e-07	1.2e-07	-0.0	2.95e-06	1.54e-06	1e-08	298.24648339	298.33512612	298.24602258	-3.27e-06	-1.389e-05	-7.529e-05
0.50795	5441.16032	3e-08	4.6e-07	3.6e-07	1.2e-07	-0.0	2.95e-06	1.54e-06	1e-08	298.24342413	298.32943716	298.24306032	-1.07e-06	-1.347e-05	-7.295e-05
0.50995	5458.89246	3e-08	4.6e-07	3.6e-07	1.2e-07	-0.0	2.95e-06	1.54e-06	1e-08	298.2407245	298.32392139	298.24017843	-4.05e-06	-1.305e-05	-7.068e-05
0.51195	5476.59046	3e-08	4.6e-07	3.6e-07	1.2e-07	-0.0	2.95e-06	1.54e-06	1e-08	298.23788489	298.31857437	298.2373946	-3.73e-06	-1.265e-05	-6.852e-05
0.51395	5494.25422	3e-08	4.6e-07	3.6e-07	1.2e-07	-0.0	2.95e-06	1.54e-06	1e-08	298.23489426	298.31339155	298.23470672	-4e-08	-1.228e-05	-6.641e-05
0.51595	5511.88367	3e-08	4.6e-07	3.6e-07	1.2e-07	-0.0	2.95e-06	1.54e-06	1e-08	298.23243401	298.30836745	298.23208419	-2.3e-06	-1.187e-05	-6.426e-05
0.51795	5529.47873	3e-08	4.6e-07	3.6e-07	1.2e-07	-0.0	2.95e-06	1.54e-06	1e-08	298.22999725	298.30349945	298.22954602	1.2e-06	-1.152e-05	-6.228e-05
0.51995	5547.03931	3e-08	4.6e-07	3.6e-07	1.2e-07	-0.0	2.95e-06	1.54e-06	1e-08	298.22770336	298.29878008	298.22708325	-1.16e-06	-1.118e-05	-6.046e-05
0.52195	5564.56535	3e-08	4.6e-07	3.6e-07	1.2e-07	-0.0	2.95e-06	1.54e-06	1e-08	298.22536882	298.29420449	298.22470059	-5.36e-06	-1.082e-05	-5.857e-05
0.52395	5582.05674	3e-08	4.6e-07	3.6e-07	1.2e-07	-0.0	2.95e-06	1.54e-06	1e-08	298.22288902	298.28976909	298.22240028	-3.07e-06	-1.05e-05	-5.679e-05
0.52595	5599.51342	3e-08	4.6e-07	3.6e-07	1.2e-07	-0.0	2.95e-06	1.54e-06	1e-08	298.22068137	298.28547074	298.22016368	-5.14e-06	-1.016e-05	-5.5e-05
0.52795	5616.9353	3e-08	4.6e-07	3.6e-07	1.2e-07	-0.0	2.95e-06	1.54e-06	1e-08	298.21829531	298.28130331	298.21800563	-4.8e-06	-9.85e-06	-5.331e-05
0.52995	5634.3223	3e-08	4.6e-07	3.6e-07	1.2e-07	-0.0	2.95e-06	1.54e-06	1e-08	298.21649602	298.2772647	298.21589404	-2.06e-06	-9.56e-06	-5.17e-05
0.53195	5651.67433	3e-08	4.6e-07	3.6e-07	1.2e-07	-0.0	2.95e-06	1.54e-06	1e-08	298.21430141	298.27335086	298.21386634	-8.9e-07	-9.27e-06	-5.01e-05
0.53395	5668.9913	3e-08	4.6e-07	3.6e-07	1.2e-07	-0.0	2.95e-06	1.54e-06	1e-08	298.21234698	298.26955562	298.21189348	-1.88e-06	-8.98e-06	-4.851e-05
0.53595	5686.27314	3e-08	4.6e-07	3.6e-07	1.2e-07	-0.0	2.95e-06	1.54e-06	1e-08	298.21026633	298.26588903	298.20999568	1.13e-06	-8.72e-06	-4.705e-05
0.53795	5703.51975	3e-08	4.6e-07	3.6e-07	1.2e-07	-0.0	2.95e-06	1.54e-06	1e-08	298.20841523	298.26232335	298.20814347	-1.4e-06	-8.34e-06	-4.505e-05
0.53995	5720.73104	3e-08	4.6e-07	3.6e-07	1.2e-07	-0.0	2.95e-06	1.54e-06	1e-08	298.20642365	298.2588821	298.20636455	1.5e-07	-8.19e-06	-4.421e-05
0.54195	5737.90694	3e-08	4.6e-07	3.6e-07	1.2e-07	-0.0	2.95e-06	1.54e-06	1e-08	298.20501729	298.25553086	298.20461089	-2.72e-06	-7.92e-06	-4.28e-05
0.54395	5755.04736	3e-08	4.6e-07	3.6e-07	1.2e-07	-0.0	2.95e-06	1.54e-06	1e-08	298.2031741	298.2522829	298.20293096	2.8e-07	-7.69e-06	-4.148e-05
0.54595	5772.15221	3e-08	4.6e-07	3.6e-07	1.2e-07	-0.0	2.95e-06	1.54e-06	1e-08	298.20166693	298.24913452	298.20129151	-2.12e-06	-7.45e-06	-4.021e-05
0.54795	5789.22141	3e-08	4.6e-07	3.6e-07	1.2e-07	-0.0	2.95e-06	1.54e-06	1e-08	298.19993267	298.24608321	298.19971392	7e-08	-7.22e-06	-3.896e-05
0.54995	5806.25487	3e-08	4.6e-07	3.6e-07	1.2e-07	-0.0	2.95e-06	1.54e-06	1e-08	298.19849268	298.24312548	298.19817522	-1.48e-06	-7e-06	-3.776e-05
0.55194	5823.25251	3e-08	4.6e-07	3.6e-07	1.2e-07	-0.0	2.95e-06	1.54e-06	1e-08	298.19685769	298.240259	298.19669388	-6.1e-07	-6.78e-06	-3.661e-05
0.55394	5840.21423	3e-08	4.6e-07	3.6e-07	1.2e-07	-0.0	2.95e-06	1.54e-06	1e-08	298.19551305	298.23748035	298.19524843	-1.01e-06	-6.57e-06	-3.547e-05
0.55594	5857.13994	3e-08	4.6e-07	3.6e-07	1.2e-07	-0.0	2.95e-06	1.54e-06	1e-08	298.1937789	298.2347878	298.19386539	1.45e-06	-6.38e-06	-3.44e-05
0.55794	5874.02955	3e-08	4.6e-07	3.6e-07	1.2e-07	-0.0	2.95e-06	1.54e-06	1e-08	298.19292898	298.23217757	298.19249123	-2.46e-06	-6.17e-06	-3.334e-05
0.55994	5890.88298	3e-08	4.6e-07	3.6e-07	1.2e-07	-0.0	2.95e-06	1.54e-06	1e-08	298.19148085	298.22964796	298.19118492	-6.29e-06	-5.97e-06	-3.226e-05
0.56194	5907.70012	3e-08	4.6e-07	3.6e-07	1.2e-07	-0.0	2.95e-06	1.54e-06	1e-08	298.19004093	298.22719656	298.18992063	9.7e-07	-5.81e-06	-3.131e-05
0.56394	5924.4809	3e-08	4.6e-07	3.6e-07	1.2e-07	-0.0	2.95e-06	1.54e-06	1e-08	298.18892878	298.22481984	298.18868355	-8.5e-07	-5.62e-06	-3.032e-05
0.56594	5941.22522	3e-08	4.6e-07	3.6e-07	1.2e-07	-0.0	2.95e-06	1.54e-06	1e-08	298.1875161	298.22251659	298.18749838	-6e-08	-5.46e-06	-2.941e-05
0.56794	5957.93298	3e-08	4.6e-07	3.6e-07	1.2e-07	-0.0	2.95e-06	1.54e-06	1e-08	298.1866047	298.22028363	298.18633101	-1.03e-06	-5.28e-06	-2.849e-05
0.56994	5974.6041	3e-08	4.6e-07	3.6e-07	1.2e-07	-0.0	2.95e-06	1.54e-06	1e-08	298.18510242	298.21812018	298.18522512	2.31e-06	-5.13e-06	-2.762e-05
0.57194	5991.23847	3e-08	4.6e-07	3.6e-07	1.2e-07	-0.0	2.95e-06	1.54e-06	1e-08	298.18427932	298.21602256	298.1841274	-2.11e-06	-4.96e-06	-2.676e-05
0.57394	6007.83601	3e-08	4.6e-07	3.6e-07	1.2e-07	-0.0	2.95e-06	1.54e-06	1e-08	298.18352711	298.21398991	298.18306197	-3.34e-06	-4.8e-06	-2.593e-05
0.57594	6024.39662	3e-08	4.6e-07	3.6e-07	1.2e-07	-0.0	2.95e-06	1.54e-06	1e-08	298.18274986	298.21201973	298.18203133	2.13e-06	-4.67e-06	-2.514e-05
0.57794	6040.92021	3e-08	4.6e-07	3.6e-07	1.2e-07	-0.0	2.95e-06	1.54e-06	1e-08	298.18115559	298.21011086	298.18106685	2.57e-06	-4.53e-06	-2.434e-05
0.57994	6057.40667	3e-08	4.6e-07	3.6e-07	1.2e-07	-0.0	2.95e-06	1.54e-06	1e-08	298.18036916	298.20825988	298.18010104	-2.04e-06	-4.37e-06	-2.359e-05
0.58194	6073.85592	3e-08	4.6e-07	3.6e-07	1.2e-07	-0.0	2.95e-06	1.54e-06	1e-08	298.17927834	298.20646621	298.17917849	3.2e-07	-4.25e-06	-2.287e-05
0.58394	6090.26785	3e-08	4.6e-07	3.6e-07	1.2e-07	-0.0	2.95e-06	1.54e-06	1e-08	298.17862221	298.20472752	298.1782681	-1.85e-06	-4.11e-06	-2.216e-05
0.58594	6106.64237	3e-08	4.6e-07	3.6e-07	1.2e-07	-0.0	2.95e-06	1.54e-06	1e-08	298.17762821	298.20304271	298.17740048	-3e-08	-3.98e-06	-2.145e-05
0.58794	6122.97937	3e-08	4.6e-07	3.6e-07	1.2e-07	-0.0	2.95e-06	1.54e-06	1e-08	298.17670102	298.20140993	298.17655827	9e-08	-3.87e-06	-2.083e-05
0.58994	6139.27877	3e-08	4.6e-07	3.6e-07	1.2e-07	-0.0	2.95e-06	1.54e-06	1e-08	298.1758144	298.19982709	298.17574139	3.23e-06	-3.76e-06	-2.018e-05
0.59194	6155.54046	3e-08	4.6e-07	3.6e-07	1.2e-07	-0.0	2.95e-06	1.54e-06	1e-08	298.17519969	298.19829263	298.17493966	-4.26e-06	-3.61e-06	-1.953e-05
0.59394	6171.76434	3e-08	4.6e-07	3.6e-07	1.2e-07	-0.0	2.95e-06	1.54e-06	1e-08	298.17422266	298.19680589	298.17417834	1.91e-06	-3.52e-06	-1.895e-05
0.59594	6187.95031	3e-08	4.6e-07	3.6e-07	1.2e-07	-0.0	2.95e-06	1.54e-06	1e-08	298.17364115	298.1953645	298.17342554	-1.68e-06	-3.41e-06	-1.836e-05
0.59794	6204.09827	3e-08	4.6e-07	3.6e-07	1.2e-07	-0.0	2.95e-06	1.54e-06	1e-08	298.17280005	298.19396781	298.17270735	-6.3e-07	-3.3e-06	-1.78e-05
0.59994	6220.20812	3e-08	4.6e-07	3.6e-07	1.2e-07	-0.0	2.95e-06	1.54e-06	1e-08	298.17232237	298.19261376	298.17199749	-1.46e-06	-3.2e-06	-1.726e-05
0.60194	6236.27975	3e-08	4.6e-07	3.6e-07	1.2e-07	-0.0	2.95e-06	1.54e-06	1e-08	298.1712478	298.19130208	298.17133463	1.37e-06	-3.11e-06	-1.673e-05
0.60394	6252.31307	3e-08	4.6e-07	3.6e-07	1.2e-07	-0.0	2.95e-06	1.54e-06	1e-08	298.17098555	298.19002993	298.17066028	-2.99e-06	-3e-06	-1.621e-05
0.60594	6268.30796	3e-08	4.6e-07	3.6e-07	1.2e-07	-0.0	2.95e-06	1.54e-06	1e-08	298.1700533	298.18879771	298.17003455	-1.41e-06	-2.91e-06	-1.571e-05
0.60794	6284.26432	3e-08	4.6e-07	3.6e-07	1.2e-07	-0.0	2.95e-06	1.54e-06	1e-08	298.16955947	298.18760297	298.16941132	1.22e-06	-2.83e-06	-1.523e-05
0.60994	6300.18205	3e-08	4.6e-07	3.6e-07	1.2e-07	-0.0	2.95e-06	1.54e-06	1e-08	298.16897103	298.18644513	298.16881183	-4.74e-06	-2.72e-06	-1.473e-05
0.61194	6316.06104	3e-08	4.6e-07	3.6e-07	1.2e-07	-0.0	2.95e-06	1.54e-06	1e-08	298.16849228	298.18532291	298.16822713	-4.19e-06	-2.64e-06	-1.428e-05
0.61394	6331.90119	3e-08	4.6e-07	3.6e-07	1.2e-07	-0.0	2.95e-06	1.54e-06	1e-08	298.16770343	298.18423557	298.16767376	1.75e-06	-2.58e-06	-1.385e-05
0.61594	6347.70238	3e-08	4.6e-07	3.6e-07	1.2e-07	-0.0	2.95e-06	1.54e-06	1e-08	298.16731569	298.18318131	298.16712204	-1.4e-07	-2.5e-06	-1.343e-05
0.61794	6363.46452	3e-08	4.6e-07	3.6e-07	1.2e-07	-0.0	2.95e-06	1.54e-06	1e-08	298.16648612	298.18216002	298.16660595	1.11e-06	-2.42e-06	-1.302e-05
0.61994	6379.18748	3e-08	4.6e-07	3.6e-07	1.2e-07	-0.0	2.95e-06	1.54e-06	1e-08	298.16616145	298.18116964	298.16608613	-4.7e-07	-2.34e-06	-1.261e-05
0.62194	6394.87117	3e-08	4.6e-07	3.6e-07	1.2e-07	-0.0	2.95e-06	1.54e-06	1e-08	298.16544349	298.18021032	298.16559895	1.9e-06	-2.28e-06	-1.223e-05
0.62394	6410.51546	3e-08	4.6e-07	3.6e-07	1.2e-07	-0.0	2.95e-06	1.54e-06	1e-08	298.16511687	298.17928002	298.1651116	-2e-07	-2.2e-06	-1.185e-05
0.62594	6426.12026	3e-08	4.6e-07	3.6e-07	1.2e-07	-0.0	2.95e-06	1.54e-06	1e-08	298.16498135	298.17837838	298.16463198	4.19e-06	-2.15e-06	-1.149e-05
0.62794	6441.68544	3e-08	4.6e-07	3.6e-07	1.2e-07	-0.0	2.95e-06	1.54e-06	1e-08	298.16465784	298.17750458	298.16417497	-6.48e-06	-2.05e-06	-1.112e-05
0.62994	6457.21089	3e-08	4.6e-07	3.6e-07	1.2e-07	-0.0	2.95e-06	1.54e-06	1e-08	298.16412018	298.17665817	298.16374137	-2.51e-06	-2e-06	-1.078e-05
0.63194	6472.69651	3e-08	4.6e-07	3.6e-07	1.2e-07	-0.0	2.95e-06	1.54e-06	1e-08	298.16332526	298.17583798	298.1633323	3.59e-06	-1.96e-06	-1.046e-05
0.63394	6488.14218	3e-08	4.6e-07	3.6e-07	1.2e-07	-0.0	2.95e-06	1.54e-06	1e-08	298.16304597	298.17504241	298.16291567	6.1e-07	-1.89e-06	-1.013e-05
0.63594	6503.54778	3e-08	4.6e-07	3.6e-07	1.2e-07	-0.0	2.95e-06	1.54e-06	1e-08	298.1626344	298.17427173	298.16251779	8.4e-07	-1.83e-06	-9.81e-06
0.63794	6518.91319	3e-08	4.6e-07	3.6e-07	1.2e-07	-0.0	2.95e-06	1.54e-06	1e-08	298.16213374	298.17352466	298.16213624	-1.22e-06	-1.77e-06	-9.51e-06
0.63994	6534.23831	3e-08	4.6e-07	3.6e-07	1.2e-07	-0.0	2.95e-06	1.54e-06	1e-08	298.16180487	298.17280041	298.16176004	-4.16e-06	-1.7e-06	-9.21e-06
0.64194	6549.52301	3e-08	4.6e-07	3.6e-07	1.2e-07	-0.0	2.95e-06	1.54e-06	1e-08	298.16127221	298.17209868	298.16140421	1.56e-06	-1.67e-06	-8.94e-06
0.64394	6564.76718	3e-08	4.6e-07	3.6e-07	1.2e-07	-0.0	2.95e-06	1.54e-06	1e-08	298.16127315	298.17141805	298.16103818	-1.3e-06	-1.61e-06	-8.65e-06
0.64594	6579.97069	3e-08	4.6e-07	3.6e-07	1.2e-07	-0.0	2.95e-06	1.54e-06	1e-08	298.1606104	298.17075951	298.16071088	-1.7e-06	-1.55e-06	-8.38e-06
0.64794	6595.13343	3e-08	4.6e-07	3.6e-07	1.2e-07	-0.0	2.95e-06	1.54e-06	1e-08	298.1603149	298.17012048	298.16037925	2.09e-06	-1.52e-06	-8.14e-06
0.64994	6610.25527	3e-08	4.6e-07	3.6e-07	1.2e-07	-0.0	2.95e-06	1.54e-06	1e-08	298.16021094	298.16950088	298.16005034	-7.6e-07	-1.46e-06	-7.88e-06
0.65193	6625.3361	3e-08	4.6e-07	3.6e-07	1.2e-07	-0.0	2.95e-06	1.54e-06	1e-08	298.1595908	298.16890128	298.15975306	1.6e-07	-1.42e-06	-7.64e-06
0.65393	6640.3758	3e-08	4.6e-07	3.6e-07	1.2e-07	-0.0	2.95e-06	1.54e-06	1e-08	298.15969735	298.1683191	298.15943579	-1.24e-06	-1.37e-06	-7.4e-06
0.65593	6655.37423	3e-08	4.6e-07	3.6e-07	1.2e-07	-0.0	2.95e-06	1.54e-06	1e-08	298.15909024	298.16775555	298.15915741	5e-07	-1.34e-06	-7.18e-06
0.65793	6670.33128	3e-08	4.6e-07	3.6e-07	1.2e-07	-0.0	2.95e-06	1.54e-06	1e-08	298.1588329	298.16720903	298.15887405	-1.44e-06	-1.29e-06	-6.95e-06
0.65993	6685.24682	3e-08	4.6e-07	3.6e-07	1.2e-07	-0.0	2.95e-06	1.54e-06	1e-08	298.15849157	298.1666796	298.1586033	1.05e-06	-1.26e-06	-6.75e-06
0.66193	6700.12072	3e-08	4.6e-07	3.6e-07	1.2e-07	-0.0	2.95e-06	1.54e-06	1e-08	298.15847008	298.16616599	298.15832814	-2.04e-06	-1.21e-06	-6.52e-06
0.66393	6714.95287	3e-08	4.6e-07	3.6e-07	1.2e-07	-0.0	2.95e-06	1.54e-06	1e-08	298.15795272	298.16566874	298.15808182	6.4e-07	-1.18e-06	-6.33e-06
0.66593	6729.74312	3e-08	4.6e-07	3.6e-07	1.2e-07	-0.0	2.95e-06	1.54e-06	1e-08	298.15817742	298.16518595	298.1578133	-1.87e-06	-1.14e-06	-6.13e-06
0.66793	6744.49136	3e-08	4.6e-07	3.6e-07	1.2e-07	-0.0	2.95e-06	1.54e-06	1e-08	298.15763142	298.16471895	298.15758442	-3.6e-07	-1.11e-06	-5.95e-06
0.66993	6759.19745	3e-08	4.6e-07	3.6e-07	1.2e-07	-0.0	2.95e-06	1.54e-06	1e-08	298.15707997	298.16426635	298.15736352	2.02e-06	-1.08e-06	-5.77e-06
0.67193	6773.86126	3e-08	4.6e-07	3.6e-07	1.2e-07	-0.0	2.95e-06	1.54e-06	1e-08	298.15710618	298.16382725	298.15712655	-6.8e-07	-1.04e-06	-5.59e-06
0.67393	6788.48265	3e-08	4.6e-07	3.6e-07	1.2e-07	-0.0	2.95e-06	1.54e-06	1e-08	298.15683717	298.16340183	298.15690886	-4.59e-06	-9.9e-07	-5.4e-06
0.67593	6803.06151	3e-08	4.6e-07	3.6e-07	1.2e-07	-0.0	2.95e-06	1.54e-06	1e-08	298.15689677	298.16298909	298.15668472	4.59e-06	-9.9e-07	-5.26e-06
0.67793	6817.59769	3e-08	4.6e-07	3.6e-07	1.2e-07	-0.0	2.95e-06	1.54e-06	1e-08	298.15633928	298.16258973	298.15649272	4.42e-06	-9.6e-07	-5.09e-06
0.67993	6832.09106	3e-08	4.6e-07	3.6e-07	1.2e-07	-0.0	2.95e-06	1.54e-06	1e-08	298.1564419	298.16220208	298.15628034	1.06e-06	-9.2e-07	-4.93e-06
0.68193	6846.54148	3e-08	4.6e-07	3.6e-07	1.2e-07	-0.0	2.95e-06	1.54e-06	1e-08	298.15612804	298.16182673	298.15609141	-1.65e-06	-8.8e-07	-4.77e-06
0.68393	6860.94882	3e-08	4.6e-07	3.6e-07	1.2e-07	-0.0	2.95e-06	1.54e-06	1e-08	298.15570801	298.16146327	298.15591318	1.94e-06	-8.7e-07	-4.64e-06
0.68593	6875.31293	3e-08	4.6e-07	3.6e-07	1.2e-07	-0.0	2.95e-06	1.54e-06	1e-08	298.15606725	298.16111	298.15570892	-2.76e-06	-8.3e-07	-4.48e-06
0.68793	6889.63369	3e-08	4.6e-07	3.6e-07	1.2e-07	-0.0	2.95e-06	1.54e-06	1e-08	298.15550231	298.16076855	298.15554839	-1.18e-06	-8e-07	-4.34e-06
0.68993	6903.91094	3e-08	4.6e-07	3.6e-07	1.2e-07	-0.0	2.95e-06	1.54e-06	1e-08	298.15540765	298.16043715	298.15537425	-1.22e-06	-7.8e-07	-4.21e-06
0.69193	6918.14456	3e-08	4.6e-07	3.6e-07	1.2e-07	-0.0	2.95e-06	1.54e-06	1e-08	298.15531347	298.16011591	298.15520555	-1.3e-07	-7.6e-07	-4.08e-06
0.69393	6932.33439	3e-08	4.6e-07	3.6e-07	1.2e-07	-0.0	2.95e-06	1.54e-06	1e-08	298.15488411	298.15980492	298.15505593	1.83e-06	-7.4e-07	-3.96e-06
0.69593	6946.4803	3e-08	4.6e-07	3.6e-07	1.2e-07	-0.0	2.95e-06	1.54e-06	1e-08	298.15485521	298.15950309	298.15489504	6e-08	-7.1e-07	-3.84e-06
0.69793	6960.58213	3e-08	4.6e-07	3.6e-07	1.2e-07	-0.0	2.95e-06	1.54e-06	1e-08	298.154695	298.1592107	298.15474453	-3e-06	-6.8e-07	-3.71e-06
0.69993	6974.63975	3e-08	4.6e-07	3.6e-07	1.2e-07	-0.0	2.95e-06	1.54e-06	1e-08	298.15476721	298.1589271	298.15458936	-3.28e-06	-6.6e-07	-3.59e-06
0.70193	6988.65301	3e-08	4.6e-07	3.6e-07	1.2e-07	-0.0	2.95e-06	1.54e-06	1e-08	298.15432355	298.15865282	298.15446005	-1.46e-06	-6.4e-07	-3.49e-06
0.70393	7002.62175	3e-08	4.6e-07	3.6e-07	1.2e-07	-0.0	2.95e-06	1.54e-06	1e-08	298.1542806	298.15838651	298.15431884	1.88e-06	-6.4e-07	-3.39e-06
0.70593	7016.54584	3e-08	4.6e-07	3.6e-07	1.2e-07	-0.0	2.95e-06	1.54e-06	1e-08	298.15452452	298.15812805	298.15417025	-3.28e-06	-6e-07	-3.27e-06
0.70793	7030.42511	3e-08	4.6e-07	3.6e-07	1.2e-07	-0.0	2.95e-06	1.54e-06	1e-08	298.15411103	298.1578783	298.15405291	1.77e-06	-6e-07	-3.18e-06
0.70993	7044.25942	3e-08	4.6e-07	3.6e-07	1.2e-07	-0.0	2.95e-06	1.54e-06	1e-08	298.15403624	298.15763584	298.15392581	-3.1e-06	-5.6e-07	-3.07e-06
0.71193	7058.04862	3e-08	4.6e-07	3.6e-07	1.2e-07	-0.0	2.95e-06	1.54e-06	1e-08	298.15366794	298.1574012	298.15381477	8e-07	-5.6e-07	-2.99e-06
0.71393	7071.79254	3e-08	4.6e-07	3.6e-07	1.2e-07	-0.0	2.95e-06	1.54e-06	1e-08	298.15374757	298.15717328	298.15368924	3.11e-06	-5.5e-07	-2.9e-06
0.71593	7085.49104	3e-08	4.6e-07	3.6e-07	1.2e-07	-0.0	2.95e-06	1.54e-06	1e-08	298.15350538	298.15695275	298.15358069	2.9e-06	-5.3e-07	-2.81e-06
0.71793	7099.14395	3e-08	4.6e-07	3.6e-07	1.2e-07	-0.0	2.95e-06	1.54e-06	1e-08	298.15344969	298.15673881	298.15346814	5.7e-07	-5.1e-07	-2.72e-06
0.71993	7112.75113	3e-08	4.6e-07	3.6e-07	1.2e-07	-0.0	2.95e-06	1.54e-06	1e-08	298.15358249	298.15653123	298.15335141	-2.19e-06	-4.8e-07	-2.63e-06
0.72193	7126.3124	3e-08	4.6e-07	3.6e-07	1.2e-07	-0.0	2.95e-06	1.54e-06	1e-08	298.15344483	298.15633034	298.15324919	-4.61e-06	-4.6e-07	-2.54e-06
0.72393	7139.82761	3e-08	4.6e-07	3.6e-07	1.2e-07	-0.0	2.95e-06	1.54e-06	1e-08	298.15326842	298.1561357	298.1531519	-9.8e-07	-4.6e-07	-2.47e-06
0.72593	7153.29659	3e-08	4.6e-07	3.6e-07	1.2e-07	-0.0	2.95e-06	1.54e-06	1e-08	298.15282175	298.1559474	298.15306894	2.85e-06	-4.6e-07	-2.41e-06
0.72793	7166.71919	3e-08	4.6e-07	3.6e-07	1.2e-07	-0.0	2.95e-06	1.54e-06	1e-08	298.15318713	298.15576401	298.1529558	-4.39e-06	-4.2e-07	-2.31e-06
0.72993	7180.09522	3e-08	4.6e-07	3.6e-07	1.2e-07	-0.0	2.95e-06	1.54e-06	1e-08	298.1531273	298.15558668	298.1528631	-1.63e-06	-4.1e-07	-2.25e-06
0.73193	7193.42454	3e-08	4.6e-07	3.6e-07	1.2e-07	-0.0	2.95e-06	1.54e-06	1e-08	298.152903	298.155415	298.15278008	-6.4e-07	-4e-07	-2.18e-06
0.73393	7206.70696	3e-08	4.6e-07	3.6e-07	1.2e-07	-0.0	2.95e-06	1.54e-06	1e-08	298.15260646	298.15524868	298.15270287	3.27e-06	-4.1e-07	-2.12e-06
0.73593	7219.94233	3e-08	4.6e-07	3.6e-07	1.2e-07	-0.0	2.95e-06	1.54e-06	1e-08	298.15268697	298.15508706	298.15261294	6.8e-07	-3.8e-07	-2.05e-06
0.73793	7233.13046	3e-08	4.6e-07	3.6e-07	1.2e-07	-0.0	2.95e-06	1.54e-06	1e-08	298.15273148	298.15493047	298.15252717	2.1e-07	-3.7e-07	-1.99e-06
0.73993	7246.27118	3e-08	4.6e-07	3.6e-07	1.2e-07	-0.0	2.95e-06	1.54e-06	1e-08	298.15266483	298.15477881	298.15244854	-1.93e-06	-3.5e-07	-1.92e-06
0.74193	7259.36433	3e-08	4.6e-07	3.6e-07	1.2e-07	-0.0	2.95e-06	1.54e-06	1e-08	298.15236677	298.15463212	298.15238194	3.3e-07	-3.5e-07	-1.87e-06
0.74393	7272.40971	3e-08	4.6e-07	3.6e-07	1.2e-07	-0.0	2.95e-06	1.54e-06	1e-08	298.15233537	298.15448964	298.15230682	8.7e-07	-3.4e-07	-1.81e-06
0.74593	7285.40716	3e-08	4.6e-07	3.6e-07	1.2e-07	-0.0	2.95e-06	1.54e-06	1e-08	298.15215566	298.15435179	298.15224017	-7.3e-07	-3.2e-07	-1.73e-06
0.74793	7298.35647	3e-08	4.6e-07	3.6e-07	1.2e-07	-0.0	2.95e-06	1.54e-06	1e-08	298.15235455	298.15421799	298.1521604	-2e-07	-3.2e-07	-1.7e-06
0.74993	7311.25749	3e-08	4.6e-07	3.6e-07	1.2e-07	-0.0	2.95e-06	1.54e-06	1e-08	298.15225296	298.15408831	298.15209499	-3.1e-06	-3e-07	-1.64e-06
0.75192	7324.11003	3e-08	4.6e-07	3.6e-07	1.2e-07	-0.0	2.95e-06	1.54e-06	1e-08	298.15193588	298.15396287	298.15204057	1.02e-06	-3e-07	-1.6e-06
0.75392	7336.9139	3e-08	4.6e-07	3.6e-07	1.2e-07	-0.0	2.95e-06	1.54e-06	1e-08	298.15183734	298.15384107	298.15197927	-2.26e-06	-2.8e-07	-1.54e-06
0.75592	7349.66891	3e-08	4.6e-07	3.6e-07	1.2e-07	-0.0	2.95e-06	1.54e-06	1e-08	298.15175903	298.15372301	298.15191916	8.8e-07	-2.8e-07	-1.5e-06
0.75792	7362.37489	3e-08	4.6e-07	3.6e-07	1.2e-07	-0.0	2.95e-06	1.54e-06	1e-08	298.15192881	298.1536083	298.15185083	-1.88e-06	-2.6e-07	-1.45e-06
0.75992	7375.03163	3e-08	4.6e-07	3.6e-07	1.2e-07	-0.0	2.95e-06	1.54e-06	1e-08	298.15180791	298.15349746	298.15179631	1.91e-06	-2.7e-07	-1.41e-06
0.76192	7387.63895	3e-08	4.6e-07	3.6e-07	1.2e-07	-0.0	2.95e-06	1.54e-06	1e-08	298.15166941	298.15339002	298.15174434	2.8e-07	-2.6e-07	-1.37e-06
0.76392	7400.19665	3e-08	4.6e-07	3.6e-07	1.2e-07	-0.0	2.95e-06	1.54e-06	1e-08	298.15181042	298.15328558	298.15168268	3.4e-07	-2.5e-07	-1.32e-06
0.76592	7412.70453	3e-08	4.6e-07	3.6e-07	1.2e-07	-0.0	2.95e-06	1.54e-06	1e-08	298.15164769	298.15318471	298.15163521	-1.59e-06	-2.3e-07	-1.28e-06
0.76792	7425.1624	3e-08	4.6e-07	3.6e-07	1.2e-07	-0.0	2.95e-06	1.54e-06	1e-08	298.15153275	298.15308688	298.15158745	7.5e-07	-2.3e-07	-1.24e-06
0.76992	7437.57005	3e-08	4.6e-07	3.6e-07	1.2e-07	-0.0	2.95e-06	1.54e-06	1e-08	298.15127177	298.15299226	298.15154731	6.8e-07	-2.3e-07	-1.21e-06
0.77192	7449.92729	3e-08	4.6e-07	3.6e-07	1.2e-07	-0.0	2.95e-06	1.54e-06	1e-08	298.15166454	298.15289978	298.15148189	-4.33e-06	-2e-07	-1.15e-06
0.77392	7462.2339	3e-08	4.6e-07	3.6e-07	1.2e-07	-0.0	2.95e-06	1.54e-06	1e-08	298.15175481	298.15281049	298.15143041	-2.18e-06	-2e-07	-1.13e-06
0.77592	7474.48969	3e-08	4.6e-07	3.6e-07	1.2e-07	-0.0	2.95e-06	1.54e-06	1e-08	298.15131044	298.15272456	298.15140235	7.5e-07	-2.1e-07	-1.1e-06
0.77792	7486.69444	3e-08	4.6e-07	3.6e-07	1.2e-07	-0.0	2.95e-06	1.54e-06	1e-08	298.15137578	298.15264069	298.15135479	-2.16e-06	-1.9e-07	-1.06e-06
0.77992	7498.84793	3e-08	4.6e-07	3.6e-07	1.2e-07	-0.0	2.95e-06	1.54e-06	1e-08	298.15132918	298.15255953	298.15131321	2.71e-06	-2e-07	-1.04e-06
0.78192	7510.94997	3e-08	4.6e-07	3.6e-07	1.2e-07	-0.0	2.95e-06	1.54e-06	1e-08	298.151354	298.15248082	298.15127005	4.45e-06	-2e-07	-1.01e-06
0.78392	7523.00033	3e-08	4.6e-07	3.6e-07	1.2e-07	-0.0	2.95e-06	1.54e-06	1e-08	298.15134393	298.15240454	298.15122962	1e-06	-1.8e-07	-9.7e-07
0.78592	7534.99879	3e-08	4.6e-07	3.6e-07	1.2e-07	-0.0	2.95e-06	1.54e-06	1e-08	298.15113684	298.15233084	298.15119853	1.75e-06	-1.8e-07	-9.4e-07
0.78792	7546.94513	3e-08	4.6e-07	3.6e-07	1.2e-07	-0.0	2.95e-06	1.54e-06	1e-08	298.15124398	298.15225905	298.15115576	1.05e-06	-1.7e-07	-9.1e-07
0.78992	7558.83913	3e-08	4.6e-07	3.6e-07	1.2e-07	-0.0	2.95e-06	1.54e-06	1e-08	298.15094981	298.15218994	298.15113065	-8.7e-07	-1.6e-07	-8.8e-07
0.79192	7570.68057	3e-08	4.6e-07	3.6e-07	1.2e-07	-0.0	2.95e-06	1.54e-06	1e-08	298.1509717	298.1521226	298.15109372	1.54e-06	-1.6e-07	-8.6e-07
0.79392	7582.4692	3e-08	4.6e-07	3.6e-07	1.2e-07	-0.0	2.95e-06	1.54e-06	1e-08	298.15095378	298.15205738	298.15105953	3.3e-06	-1.7e-07	-8.4e-07
0.79592	7594.20482	3e-08	4.6e-07	3.6e-07	1.2e-07	-0.0	2.95e-06	1.54e-06	1e-08	298.15072189	298.15199439	298.15103519	1.67e-06	-1.6e-07	-8.1e-07
0.79792	7605.88717	3e-08	4.6e-07	3.6e-07	1.2e-07	-0.0	2.95e-06	1.54e-06	1e-08	298.15086107	298.15193293	298.15099667	-2.01e-06	-1.4e-07	-7.7e-07
0.79992	7617.51603	3e-08	4.6e-07	3.6e-07	1.2e-07	-0.0	2.95e-06	1.54e-06	1e-08	298.15092468	298.15187345	298.15096227	8.4e-07	-1.4e-07	-7.6e-07
0.80192	7629.09116	3e-08	4.6e-07	3.6e-07	1.2e-07	-0.0	2.95e-06	1.54e-06	1e-08	298.15078239	298.15181602	298.15093729	2.48e-06	-1.4e-07	-7.4e-07
0.80392	7640.61231	3e-08	4.6e-07	3.6e-07	1.2e-07	-0.0	2.95e-06	1.54e-06	1e-08	298.15103121	298.15175992	298.15089721	-3.1e-07	-1.3e-07	-7.1e-07
0.80592	7652.07925	3e-08	4.6e-07	3.6e-07	1.2e-07	-0.0	2.95e-06	1.54e-06	1e-08	298.15094749	298.1517059	298.15087169	7.7e-07	-1.3e-07	-6.9e-07
0.80792	7663.49172	3e-08	4.6e-07	3.6e-07	1.2e-07	-0.0	2.95e-06	1.54e-06	1e-08	298.15094078	298.15165347	298.15084391	-4.37e-06	-1.1e-07	-6.5e-07
0.80992	7674.84948	3e-08	4.6e-07	3.6e-07	1.2e-07	-0.0	2.95e-06	1.54e-06	1e-08	298.15062739	298.15160299	298.15082957	1.83e-06	-1.3e-07	-6.5e-07
0.81192	7686.15226	3e-08	4.6e-07	3.6e-07	1.2e-07	-0.0	2.95e-06	1.54e-06	1e-08	298.15077867	298.15155356	298.15079701	-1.04e-06	-1.1e-07	-6.2e-07
0.81392	7697.39982	3e-08	4.6e-07	3.6e-07	1.2e-07	-0.0	2.95e-06	1.54e-06	1e-08	298.15065821	298.15150595	298.15077642	-1.03e-06	-1.1e-07	-6e-07
0.81592	7708.59189	3e-08	4.6e-07	3.6e-07	1.2e-07	-0.0	2.95e-06	1.54e-06	1e-08	298.15110687	298.15145918	298.15073326	-4.32e-06	-9e-08	-5.7e-07
0.81792	7719.72821	3e-08	4.6e-07	3.6e-07	1.2e-07	-0.0	2.95e-06	1.54e-06	1e-08	298.15058015	298.15141493	298.15073089	2.53e-06	-1.1e-07	-5.8e-07
0.81992	7730.80852	3e-08	4.6e-07	3.6e-07	1.2e-07	-0.0	2.95e-06	1.54e-06	1e-08	298.15090668	298.15137108	298.15069424	1.1e-06	-1.1e-07	-5.5e-07
0.82192	7741.83253	3e-08	4.6e-07	3.6e-07	1.2e-07	-0.0	2.95e-06	1.54e-06	1e-08	298.1507092	298.15132916	298.15067981	-4e-07	-1e-07	-5.3e-07
0.82392	7752.79999	3e-08	4.6e-07	3.6e-07	1.2e-07	-0.0	2.95e-06	1.54e-06	1e-08	298.15060012	298.15128845	298.15066244	-4.05e-06	-8e-08	-5.1e-07
0.82592	7763.71062	3e-08	4.6e-07	3.6e-07	1.2e-07	-0.0	2.95e-06	1.54e-06	1e-08	298.15097848	298.15124843	298.15062575	-2.62e-06	-8e-08	-4.9e-07
0.82792	7774.56413	3e-08	4.6e-07	3.6e-07	1.2e-07	-0.0	2.95e-06	1.54e-06	1e-08	298.15061632	298.15121047	298.1506201	2.46e-06	-1e-07	-4.9e-07
0.82992	7785.36023	3e-08	4.6e-07	3.6e-07	1.2e-07	-0.0	2.95e-06	1.54e-06	1e-08	298.1503272	298.15117361	298.15061208	1.91e-06	-9e-08	-4.8e-07
0.83192	7796.09865	3e-08	4.6e-07	3.6e-07	1.2e-07	-0.0	2.95e-06	1.54e-06	1e-08	298.15041712	298.15113746	298.15058912	4.59e-06	-1e-07	-4.7e-07
0.83392	7806.77909	3e-08	4.6e-07	3.6e-07	1.2e-07	-0.0	2.95e-06	1.54e-06	1e-08	298.15066152	298.15110224	298.15056042	-9.2e-07	-8e-08	-4.4e-07
0.83592	7817.40125	3e-08	4.6e-07	3.6e-07	1.2e-07	-0.0	2.95e-06	1.54e-06	1e-08	298.15059577	298.15106846	298.15054502	-4.9e-06	-6e-08	-4.1e-07
0.83792	7827.96484	3e-08	4.6e-07	3.6e-07	1.2e-07	-0.0	2.95e-06	1.54e-06	1e-08	298.15080105	298.1510354	298.15051905	-1.8e-06	-7e-08	-4.1e-07
0.83992	7838.46954	3e-08	4.6e-07	3.6e-07	1.2e-07	-0.0	2.95e-06	1.54e-06	1e-08	298.15035509	298.15100409	298.15052035	1.87e-06	-8e-08	-4.1e-07
0.84192	7848.91506	3e-08	4.6e-07	3.6e-07	1.2e-07	-0.0	2.95e-06	1.54e-06	1e-08	298.15025627	298.15097337	298.15050793	1.33e-06	-8e-08	-3.9e-07
0.84392	7859.30108	3e-08	4.6e-07	3.6e-07	1.2e-07	-0.0	2.95e-06	1.54e-06	1e-08	298.15039928	298.15094332	298.15048609	4.84e-06	-9e-08	-3.9e-07
0.84592	7869.62728	3e-08	4.6e-07	3.6e-07	1.2e-07	-0.0	2.95e-06	1.54e-06	1e-08	298.15019134	298.15091458	298.15047915	4.1e-07	-7e-08	-3.7e-07
0.84792	7879.89334	3e-08	4.6e-07	3.6e-07	1.2e-07	-0.0	2.95e-06	1.54e-06	1e-08	298.15032628	298.15088635	298.15045861	-3.56e-06	-5e-08	-3.5e-07
0.84992	7890.09894	3e-08	4.6e-07	3.6e-07	1.2e-07	-0.0	2.95e-06	1.54e-06	1e-08	298.15062102	298.1508588	298.15043197	-1.84e-06	-6e-08	-3.4e-07
0.85191	7900.24373	3e-08	4.6e-07	3.6e-07	1.2e-07	-0.0	2.95e-06	1.54e-06	1e-08	298.15066882	298.15083237	298.15041592	-2.2e-07	-6e-08	-3.3e-07
0.85391	7910.3274	3e-08	4.6e-07	3.6e-07	1.2e-07	-0.0	2.95e-06	1.54e-06	1e-08	298.1503232	298.15080719	298.15041645	-7.1e-07	-6e-08	-3.2e-07
0.85591	7920.34958	3e-08	4.6e-07	3.6e-07	1.2e-07	-0.0	2.95e-06	1.54e-06	1e-08	298.15049815	298.15078221	298.15039604	-1.51e-06	-5e-08	-3.1e-07
0.85791	7930.30994	3e-08	4.6e-07	3.6e-07	1.2e-07	-0.0	2.95e-06	1.54e-06	1e-08	298.15035686	298.15075835	298.15038901	2.26e-06	-6e-08	-3.1e-07
0.85991	7940.20813	3e-08	4.6e-07	3.6e-07	1.2e-07	-0.0	2.95e-06	1.54e-06	1e-08	298.15028492	298.15073515	298.15037953	2.54e-06	-6e-08	-3e-07
0.86191	7950.04379	3e-08	4.6e-07	3.6e-07	1.2e-07	-0.0	2.95e-06	1.54e-06	1e-08	298.15047068	298.15071238	298.15035985	-1.3e-07	-5e-08	-2.8e-07
0.86391	7959.81655	3e-08	4.6e-07	3.6e-07	1.2e-07	-0.0	2.95e-06	1.54e-06	1e-08	298.15060545	298.15069035	298.15034265	-1.33e-06	-5e-08	-2.7e-07
0.86591	7969.52604	3e-08	4.6e-07	3.6e-07	1.2e-07	-0.0	2.95e-06	1.54e-06	1e-08	298.15029665	298.1506695	298.150344	1.2e-06	-5e-08	-2.7e-07
0.86791	7979.1719	3e-08	4.6e-07	3.6e-07	1.2e-07	-0.0	2.95e-06	1.54e-06	1e-08	298.15023949	298.15064901	298.15033538	1.08e-06	-5e-08	-2.6e-07
0.86991	7988.75373	3e-08	4.6e-07	3.6e-07	1.2e-07	-0.0	2.95e-06	1.54e-06	1e-08	298.15048028	298.15062883	298.15031486	-4.95e-06	-3e-08	-2.4e-07
0.87191	7998.27115	3e-08	4.6e-07	3.6e-07	1.2e-07	-0.0	2.95e-06	1.54e-06	1e-08	298.15012652	298.15060992	298.15031908	-3.49e-06	-3e-08	-2.3e-07
0.87391	8007.72377	3e-08	4.6e-07	3.6e-07	1.2e-07	-0.0	2.95e-06	1.54e-06	1e-08	298.15016974	298.15059116	298.15030732	8.5e-07	-5e-08	-2.4e-07
0.87591	8017.11119	3e-08	4.6e-07	3.6e-07	1.2e-07	-0.0	2.95e-06	1.54e-06	1e-08	298.15033103	298.15057284	298.15029102	-1.08e-06	-4e-08	-2.3e-07
0.87791	8026.43299	3e-08	4.6e-07	3.6e-07	1.2e-07	-0.0	2.95e-06	1.54e-06	1e-08	298.15033756	298.15055525	298.15028137	-1.52e-06	-4e-08	-2.2e-07
0.87991	8035.68876	3e-08	4.6e-07	3.6e-07	1.2e-07	-0.0	2.95e-06	1.54e-06	1e-08	298.15019964	298.15053837	298.15027794	7.9e-07	-4e-08	-2.2e-07
0.88191	8044.87809	3e-08	4.6e-07	3.6e-07	1.2e-07	-0.0	2.95e-06	1.54e-06	1e-08	298.15004614	298.15052203	298.15027543	-1.8e-07	-4e-08	-2.1e-07
0.88391	8054.00053	3e-08	4.6e-07	3.6e-07	1.2e-07	-0.0	2.95e-06	1.54e-06	1e-08	298.15031763	298.15050571	298.15025575	-1.34e-06	-3e-08	-2e-07
0.88591	8063.05566	3e-08	4.6e-07	3.6e-07	1.2e-07	-0.0	2.95e-06	1.54e-06	1e-08	298.15059648	298.15048988	298.15023603	-2.29e-06	-3e-08	-1.9e-07
0.88791	8072.04302	3e-08	4.6e-07	3.6e-07	1.2e-07	-0.0	2.95e-06	1.54e-06	1e-08	298.15047191	298.15047498	298.15023312	-2.06e-06	-3e-08	-1.8e-07
0.88991	8080.96216	3e-08	4.6e-07	3.6e-07	1.2e-07	-0.0	2.95e-06	1.54e-06	1e-08	298.1506304	298.15046023	298.15021884	-2.44e-06	-3e-08	-1.8e-07
0.89191	8089.81262	3e-08	4.6e-07	3.6e-07	1.2e-07	-0.0	2.95e-06	1.54e-06	1e-08	298.15063105	298.1504461	298.15021128	-2.08e-06	-3e-08	-1.7e-07
0.89391	8098.59392	3e-08	4.6e-07	3.6e-07	1.2e-07	-0.0	2.95e-06	1.54e-06	1e-08	298.15045083	298.1504326	298.15021138	3.15e-06	-4e-08	-1.8e-07
0.89591	8107.3056	3e-08	4.6e-07	3.6e-07	1.2e-07	-0.0	2.95e-06	1.54e-06	1e-08	298.15026459	298.15041954	298.15021194	2.05e-06	-4e-08	-1.7e-07
0.89791	8115.94714	3e-08	4.6e-07	3.6e-07	1.2e-07	-0.0	2.95e-06	1.54e-06	1e-08	298.15039865	298.15040652	298.15019958	3.05e-06	-4e-08	-1.7e-07
0.89991	8124.51806	3e-08	4.6e-07	3.6e-07	1.2e-07	-0.0	2.95e-06	1.54e-06	1e-08	298.15015665	298.15039432	298.15020286	2.85e-06	-4e-08	-1.7e-07
0.90191	8133.01785	3e-08	4.6e-07	3.6e-07	1.2e-07	-0.0	2.95e-06	1.54e-06	1e-08	298.14997334	298.15038244	298.15020394	1.18e-06	-3e-08	-1.6e-07
0.90391	8141.44597	3e-08	4.6e-07	3.6e-07	1.2e-07	-0.0	2.95e-06	1.54e-06	1e-08	298.14997317	298.15037072	298.15019771	-3.06e-06	-2e-08	-1.4e-07
0.90591	8149.80191	3e-08	4.6e-07	3.6e-07	1.2e-07	-0.0	2.95e-06	1.54e-06	1e-08	298.15036519	298.15035892	298.15017556	3.19e-06	-4e-08	-1.5e-07
0.90791	8158.08511	3e-08	4.6e-07	3.6e-07	1.2e-07	-0.0	2.95e-06	1.54e-06	1e-08	298.15000254	298.15034832	298.15018458	-2.25e-06	-2e-08	-1.3e-07
0.90991	8166.29503	3e-08	4.6e-07	3.6e-07	1.2e-07	-0.0	2.95e-06	1.54e-06	1e-08	298.15034023	298.15033727	298.15016504	-1.59e-06	-2e-08	-1.3e-07
0.91191	8174.43108	3e-08	4.6e-07	3.6e-07	1.2e-07	-0.0	2.95e-06	1.54e-06	1e-08	298.1502754	298.150327	298.15016219	-7.6e-07	-2e-08	-1.3e-07
0.91391	8182.4927	3e-08	4.6e-07	3.6e-07	1.2e-07	-0.0	2.95e-06	1.54e-06	1e-08	298.15020351	298.15031706	298.1501598	-3.25e-06	-1e-08	-1.2e-07
0.91591	8190.47929	3e-08	4.6e-07	3.6e-07	1.2e-07	-0.0	2.95e-06	1.54e-06	1e-08	298.15023681	298.1503073	298.15015325	-2.74e-06	-1e-08	-1.1e-07
0.91791	8198.39025	3e-08	4.6e-07	3.6e-07	1.2e-07	-0.0	2.95e-06	1.54e-06	1e-08	298.15019576	298.15029793	298.15014992	-8.5e-07	-2e-08	-1.2e-07
0.91991	8206.22495	3e-08	4.6e-07	3.6e-07	1.2e-07	-0.0	2.95e-06	1.54e-06	1e-08	298.15017227	298.15028883	298.15014602	8.3e-07	-2e-08	-1.2e-07
0.92191	8213.98276	3e-08	4.6e-07	3.6e-07	1.2e-07	-0.0	2.95e-06	1.54e-06	1e-08	298.15026845	298.15027987	298.15013736	-9.2e-07	-2e-08	-1.1e-07
0.92391	8221.66303	3e-08	4.6e-07	3.6e-07	1.2e-07	-0.0	2.95e-06	1.54e-06	1e-08	298.15031241	298.15027124	298.15013099	-2.36e-06	-1e-08	-1e-07
0.92591	8229.26509	3e-08	4.6e-07	3.6e-07	1.2e-07	-0.0	2.95e-06	1.54e-06	1e-08	298.15022492	298.15026302	298.15013015	8.3e-07	-2e-08	-1.1e-07
0.92791	8236.78825	3e-08	4.6e-07	3.6e-07	1.2e-07	-0.0	2.95e-06	1.54e-06	1e-08	298.15012457	298.15025508	298.15012998	2.88e-06	-3e-08	-1.1e-07
0.92991	8244.23181	3e-08	4.6e-07	3.6e-07	1.2e-07	-0.0	2.95e-06	1.54e-06	1e-08	298.15001163	298.15024739	298.15013046	2.93e-06	-3e-08	-1.1e-07
0.93191	8251.59505	3e-08	4.6e-07	3.6e-07	1.2e-07	-0.0	2.95e-06	1.54e-06	1e-08	298.15006389	298.15023976	298.15012428	1.1e-07	-2e-08	-1e-07
0.93391	8258.87723	3e-08	4.6e-07	3.6e-07	1.2e-07	-0.0	2.95e-06	1.54e-06	1e-08	298.1499292	298.15023257	298.15012591	1.68e-06	-2e-08	-1e-07
0.93591	8266.07759	3e-08	4.6e-07	3.6e-07	1.2e-07	-0.0	2.95e-06	1.54e-06	1e-08	298.14998759	298.15022539	298.15011972	-9e-08	-2e-08	-9e-08
0.93791	8273.19535	3e-08	4.6e-07	3.6e-07	1.2e-07	-0.0	2.95e-06	1.54e-06	1e-08	298.15013659	298.15021833	298.15010994	-2.93e-06	-1e-08	-8e-08
0.93991	8280.2297	3e-08	4.6e-07	3.6e-07	1.2e-07	-0.0	2.95e-06	1.54e-06	1e-08	298.15018867	298.15021159	298.15010424	-1.18e-06	-1e-08	-8e-08
0.94191	8287.17982	3e-08	4.6e-07	3.6e-07	1.2e-07	-0.0	2.95e-06	1.54e-06	1e-08	298.15029232	298.150205	298.15009654	-1.7e-06	-1e-08	-8e-08
0.94391	8294.04485	3e-08	4.6e-07	3.6e-07	1.2e-07	-0.0	2.95e-06	1.54e-06	1e-08	298.15017583	298.15019885	298.15009798	2.03e-06	-2e-08	-9e-08
0.94591	8300.82391	3e-08	4.6e-07	3.6e-07	1.2e-07	-0.0	2.95e-06	1.54e-06	1e-08	298.14999169	298.15019296	298.1501023	2.49e-06	-2e-08	-8e-08
0.94791	8307.51611	3e-08	4.6e-07	3.6e-07	1.2e-07	-0.0	2.95e-06	1.54e-06	1e-08	298.1499305	298.15018713	298.15010168	1.25e-06	-2e-08	-8e-08
0.94991	8314.1205	3e-08	4.6e-07	3.6e-07	1.2e-07	-0.0	2.95e-06	1.54e-06	1e-08	298.15004964	298.15018128	298.15009375	-2.67e-06	-0.0	-6e-08
0.9519	8320.63612	3e-08	4.6e-07	3.6e-07	1.2e-07	-0.0	2.95e-06	1.54e-06	1e-08	298.15015913	298.15017562	298.1500863	-6.4e-07	-1e-08	-7e-08
0.9539	8327.06198	3e-08	4.6e-07	3.6e-07	1.2e-07	-0.0	2.95e-06	1.54e-06	1e-08	298.15022085	298.15017018	298.15008091	-3.5e-07	-1e-08	-7e-08
0.9559	8333.39704	3e-08	4.6e-07	3.6e-07	1.2e-07	-0.0	2.95e-06	1.54e-06	1e-08	298.14999146	298.15016522	298.15008756	1.88e-06	-2e-08	-7e-08
0.9579	8339.64024	3e-08	4.6e-07	3.6e-07	1.2e-07	-0.0	2.95e-06	1.54e-06	1e-08	298.15008753	298.15016007	298.15008093	-3.49e-06	-0.0	-5e-08
0.9599	8345.79045	3e-08	4.6e-07	3.6e-07	1.2e-07	-0.0	2.95e-06	1.54e-06	1e-08	298.14999572	298.15015528	298.1500821	1.1e-06	-2e-08	-7e-08
0.9619	8351.84656	3e-08	4.6e-07	3.6e-07	1.2e-07	-0.0	2.95e-06	1.54e-06	1e-08	298.15020162	298.15015031	298.15007113	-1.16e-06	-1e-08	-6e-08
0.9639	8357.80737	3e-08	4.6e-07	3.6e-07	1.2e-07	-0.0	2.95e-06	1.54e-06	1e-08	298.15054103	298.15014533	298.15005475	6.4e-07	-1e-08	-6e-08
0.9659	8363.67167	3e-08	4.6e-07	3.6e-07	1.2e-07	-0.0	2.95e-06	1.54e-06	1e-08	298.15021125	298.15014124	298.15006592	-3.05e-06	-0.0	-5e-08
0.9679	8369.43813	3e-08	4.6e-07	3.6e-07	1.2e-07	-0.0	2.95e-06	1.54e-06	1e-08	298.15015182	298.15013699	298.15006607	3.26e-06	-2e-08	-7e-08
0.9699	8375.10541	3e-08	4.6e-07	3.6e-07	1.2e-07	-0.0	2.95e-06	1.54e-06	1e-08	298.15006625	298.1501329	298.15006736	-1.6e-07	-1e-08	-5e-08
0.9719	8380.67213	3e-08	4.6e-07	3.6e-07	1.2e-07	-0.0	2.95e-06	1.54e-06	1e-08	298.15000556	298.15012891	298.15006769	2.8e-07	-1e-08	-5e-08
0.9739	8386.13683	3e-08	4.6e-07	3.6e-07	1.2e-07	-0.0	2.95e-06	1.54e-06	1e-08	298.15039164	298.15012455	298.15004975	3.23e-06	-2e-08	-6e-08
0.9759	8391.49806	3e-08	4.6e-07	3.6e-07	1.2e-07	-0.0	2.95e-06	1.54e-06	1e-08	298.1503243	298.15012081	298.15005049	-1.1e-06	-1e-08	-4e-08
0.9779	8396.75419	3e-08	4.6e-07	3.6e-07	1.2e-07	-0.0	2.95e-06	1.54e-06	1e-08	298.15024139	298.1501172	298.15005193	3.52e-06	-2e-08	-6e-08
0.9799	8401.90353	3e-08	4.6e-07	3.6e-07	1.2e-07	-0.0	2.95e-06	1.54e-06	1e-08	298.1503742	298.15011347	298.15004457	-3.07e-06	0.0	-3e-08
0.9819	8406.94434	3e-08	4.6e-07	3.6e-07	1.2e-07	-0.0	2.95e-06	1.54e-06	1e-08	298.14984788	298.15011058	298.15006434	2.28e-06	-2e-08	-5e-08
0.9839	8411.87476	3e-08	4.6e-07	3.6e-07	1.2e-07	-0.0	2.95e-06	1.54e-06	1e-08	298.14995764	298.1501071	298.15005805	-2.04e-06	-0.0	-4e-08
0.9859	8416.69286	3e-08	4.6e-07	3.6e-07	1.2e-07	-0.0	2.95e-06	1.54e-06	1e-08	298.15020949	298.15010356	298.15004597	-4.04e-06	1e-08	-3e-08
0.9879	8421.3966	3e-08	4.6e-07	3.6e-07	1.2e-07	-0.0	2.95e-06	1.54e-06	1e-08	298.15004426	298.15010058	298.15005108	-8.82e-06	2e-08	-1e-08
0.9899	8425.9838	3e-08	4.6e-07	3.6e-07	1.2e-07	-0.0	2.95e-06	1.54e-06	1e-08	298.15070891	298.15009678	298.15002215	-5e-08	-1e-08	-4e-08
0.9919	8430.45217	3e-08	4.6e-07	3.6e-07	1.2e-07	-0.0	2.95e-06	1.54e-06	1e-08	298.1498755	298.15009472	298.1500548	4.86e-06	-2e-08	-5e-08
0.9939	8434.79924	3e-08	4.6e-07	3.6e-07	1.2e-07	-0.0	2.95e-06	1.54e-06	1e-08	298.14998381	298.15009172	298.15004882	5.58e-06	-3e-08	-6e-08
0.9959	8439.02243	3e-08	4.6e-07	3.6e-07	1.2e-07	-0.0	2.95e-06	1.54e-06	1e-08	298.14991463	298.15008901	298.15005018	4.1e-07	-1e-08	-4e-08
0.9979	8443.11893	3e-08	4.6e-07	3.6e-07	1.2e-07	-0.0	2.95e-06	1.54e-06	1e-08	298.14989912	298.15008632	298.15004938	1.86e-06	-1e-08	-4e-08
0.9999	8447.08572	3e-08	4.6e-07	3.6e-07	1.2e-07	-0.0	2.95e-06	1.54e-06	1e-08	298.15009538	298.15008348	298.15003993	1.75e-06	-1e-08	-4e-08
1.0	8447.28059	3e-08	4.6e-07	3.6e-07	1.2e-07	-0.0	2.95e-06	1.54e-06	1e-08	298.15020445	298.15008323	298.15003538	3.62551555	-2.51375044	19.83831608
