# Supplementary material for: Dataset for the simulated biomass pyrolysis in rotary kilns with varying particle residence time distributions
Source: Data Brief. 2021 Nov 23;39:107603. doi: 10.1016/j.dib.2021.107603 (PMC8633881; doi:10.1016/j.dib.2021.107603)
Supplement: Supplementary Data S1 — Supplementary Raw Research Data. This is open data under the CC BY license http://creativecommons.org/licenses/by/4.0/ [file mmc1.zip › supplementary/101/logFiles/log_Pe14]

l,m	Tau,s	F_w,kg/s	F_is,kg/s	F_c,kg/s	F_rt,kg/s	F_w_wet,kg/s	F_it,kg/s	F_g,kg/s	F_H2O_g,kg/s	T_b,K	T_g,K	T_w,K	q_bed,kW/m	q_gas,kW/m	q_loss,kW/m
0.0001	0.61469	0.0	0.0	0.0	0.0	5.47e-06	0.0	0.0	0.0	414.16131249	788.96908681	799.58817545	8.76301225	-0.04341471	-0.38425974
0.002	23.96316	1.45e-06	5.4e-07	6e-08	5.5e-07	-0.0	2.18e-06	6.9e-07	1e-08	692.20866755	697.34233889	695.6307295	0.07041627	-0.02755849	-0.31182021
0.004	48.51929	2.8e-07	5.9e-07	1.9e-07	4.3e-07	-0.0	2.81e-06	1.17e-06	1e-08	683.26218794	685.33815762	681.84932476	-0.02639288	-0.0430395	-0.3011188
0.006	73.05367	1e-07	5.4e-07	2.6e-07	3e-07	0.0	2.91e-06	1.35e-06	1e-08	671.79755211	674.07629437	670.32016742	-0.02617394	-0.04410288	-0.29207219
0.008	97.56624	6e-08	5.1e-07	3e-07	2.3e-07	0.0	2.93e-06	1.43e-06	1e-08	660.41166653	663.01799953	659.10990049	-0.02235262	-0.04386668	-0.28326978
0.01	122.05699	4e-08	4.9e-07	3.3e-07	1.9e-07	-0.0	2.94e-06	1.47e-06	1e-08	649.3094996	652.15287152	648.14311888	-0.01954635	-0.04298151	-0.27465918
0.012	146.52587	3e-08	4.8e-07	3.4e-07	1.6e-07	0.0	2.95e-06	1.5e-06	1e-08	638.50660954	641.52038516	637.43599809	-0.01757775	-0.04178567	-0.26625048
0.014	170.97287	3e-08	4.7e-07	3.5e-07	1.5e-07	0.0	2.95e-06	1.52e-06	1e-08	628.00188434	631.14468451	627.00142798	-0.0160553	-0.04045096	-0.25805578
0.016	195.39794	3e-08	4.7e-07	3.5e-07	1.4e-07	-0.0	2.95e-06	1.53e-06	1e-08	617.7986261	621.0371375	616.84460107	-0.01502145	-0.03906391	-0.25008179
0.018	219.80106	2e-08	4.7e-07	3.6e-07	1.3e-07	0.0	2.95e-06	1.53e-06	1e-08	607.8708626	611.20118424	606.96762194	-0.01410423	-0.03766742	-0.24231956
0.02	244.18219	2e-08	4.7e-07	3.6e-07	1.3e-07	0.0	2.95e-06	1.54e-06	1e-08	598.22764523	601.63656529	597.36744068	-0.01332557	-0.03628765	-0.2347783
0.022	268.5413	2e-08	4.6e-07	3.6e-07	1.2e-07	-0.0	2.95e-06	1.54e-06	1e-08	588.86270087	592.3404672	588.04028629	-0.01264016	-0.03493301	-0.22742722
0.024	292.87837	2e-08	4.6e-07	3.6e-07	1.2e-07	0.0	2.95e-06	1.54e-06	1e-08	579.76894006	583.307929	578.98061418	-0.01202613	-0.03362032	-0.22031309
0.026	317.19335	2e-08	4.6e-07	3.6e-07	1.2e-07	0.0	2.95e-06	1.55e-06	1e-08	570.93910191	574.53303211	570.18213983	-0.01147036	-0.032363	-0.21348341
0.028	341.48622	2e-08	4.6e-07	3.6e-07	1.2e-07	0.0	2.95e-06	1.55e-06	1e-08	562.36674734	566.0101639	561.63903833	-0.01094942	-0.03113431	-0.20677866
0.03	365.75695	2e-08	4.6e-07	3.6e-07	1.2e-07	-0.0	2.95e-06	1.55e-06	1e-08	554.04626371	557.73425857	553.34610188	-0.01046241	-0.02994888	-0.20027031
0.032	390.0055	2e-08	4.6e-07	3.6e-07	1.2e-07	-0.0	2.95e-06	1.55e-06	1e-08	545.97128366	549.69931045	545.29723103	-0.01000436	-0.02880655	-0.19395357
0.034	414.23184	2e-08	4.6e-07	3.6e-07	1.2e-07	-0.0	2.95e-06	1.55e-06	1e-08	538.13551185	541.89928743	537.4863333	-0.00957165	-0.02770661	-0.18782343
0.036	438.43593	2e-08	4.6e-07	3.6e-07	1.2e-07	0.0	2.95e-06	1.55e-06	1e-08	530.53347593	534.3281833	529.90731769	-0.00914081	-0.02664839	-0.1818756
0.038	462.61776	2e-08	4.6e-07	3.6e-07	1.2e-07	-0.0	2.95e-06	1.55e-06	1e-08	523.15725686	526.98006089	522.55432321	-0.00876412	-0.02563024	-0.1761049
0.04	486.77728	2e-08	4.6e-07	3.6e-07	1.2e-07	0.0	2.95e-06	1.55e-06	1e-08	516.00154822	519.8490595	515.4214225	-0.00839155	-0.02465161	-0.17050806
0.042	510.91446	2e-08	4.6e-07	3.6e-07	1.2e-07	0.0	2.95e-06	1.55e-06	1e-08	509.0627531	512.92940677	508.50268262	-0.00802745	-0.02371044	-0.16507714
0.044	535.02926	2e-08	4.6e-07	3.6e-07	1.2e-07	0.0	2.95e-06	1.55e-06	1e-08	502.33221057	506.21545115	501.79259304	-0.00771859	-0.02280581	-0.15981108
0.046	559.12167	2e-08	4.6e-07	3.6e-07	1.2e-07	0.0	2.95e-06	1.55e-06	1e-08	495.80642263	499.7016304	495.28543785	-0.00739804	-0.02193668	-0.15470419
0.048	583.19163	2e-08	4.6e-07	3.6e-07	1.2e-07	0.0	2.95e-06	1.55e-06	1e-08	489.47830822	493.38250446	488.97582819	-0.00709259	-0.02110158	-0.14975241
0.05	607.23913	2e-08	4.6e-07	3.6e-07	1.2e-07	0.0	2.95e-06	1.55e-06	1e-08	483.34281702	487.25274354	482.85837266	-0.00679501	-0.02029933	-0.14495154
0.05199	631.26412	2e-08	4.6e-07	3.6e-07	1.2e-07	0.0	2.95e-06	1.55e-06	1e-08	477.39497052	481.30713253	476.9277925	-0.00651532	-0.01952857	-0.14029734
0.05399	655.26658	2e-08	4.6e-07	3.6e-07	1.2e-07	0.0	2.95e-06	1.55e-06	1e-08	471.62956498	475.54057214	471.17893833	-0.00625185	-0.01878811	-0.13578574
0.05599	679.24646	2e-08	4.6e-07	3.6e-07	1.2e-07	0.0	2.95e-06	1.55e-06	1e-08	466.04155222	469.94807776	465.60676783	-0.00600072	-0.01807681	-0.13141277
0.05799	703.20375	2e-08	4.6e-07	3.6e-07	1.2e-07	0.0	2.95e-06	1.55e-06	1e-08	460.6258919	464.52477941	460.20635371	-0.00575982	-0.01739355	-0.1271746
0.05999	727.13839	2e-08	4.6e-07	3.6e-07	1.2e-07	0.0	2.95e-06	1.55e-06	1e-08	455.37772554	459.26592031	454.9728731	-0.00552855	-0.01673725	-0.12306746
0.06199	751.05037	2e-08	4.6e-07	3.6e-07	1.2e-07	0.0	2.95e-06	1.55e-06	1e-08	450.29231095	454.16685612	449.90161059	-0.00530635	-0.01610683	-0.11908765
0.06399	774.93965	2e-08	4.6e-07	3.6e-07	1.2e-07	0.0	2.95e-06	1.55e-06	1e-08	445.36510188	449.22305354	444.98795306	-0.00509438	-0.01550126	-0.11523149
0.06599	798.80618	2e-08	4.6e-07	3.6e-07	1.2e-07	0.0	2.95e-06	1.55e-06	1e-08	440.59154171	444.43008977	440.22739999	-0.00489384	-0.01491953	-0.11149548
0.06799	822.64995	2e-08	4.6e-07	3.6e-07	1.2e-07	0.0	2.95e-06	1.55e-06	1e-08	435.9672298	439.78365059	435.61555327	-0.00470579	-0.01436068	-0.10787617
0.06999	846.47091	2e-08	4.6e-07	3.6e-07	1.2e-07	0.0	2.95e-06	1.55e-06	1e-08	431.48779876	435.2795292	431.14812248	-0.0045239	-0.01382385	-0.10437025
0.07199	870.26904	2e-08	4.6e-07	3.6e-07	1.2e-07	0.0	2.95e-06	1.55e-06	1e-08	427.14879718	430.91362489	426.82092961	-0.0043488	-0.01330814	-0.10097444
0.07399	894.04429	2e-08	4.6e-07	3.6e-07	1.2e-07	0.0	2.95e-06	1.55e-06	1e-08	422.94640469	426.68193956	422.62987059	-0.00418437	-0.01281264	-0.0976854
0.07599	917.79663	2e-08	4.6e-07	3.6e-07	1.2e-07	0.0	2.95e-06	1.55e-06	1e-08	418.87635288	422.58057902	418.57097016	-0.00401593	-0.01233665	-0.09450006
0.07799	941.52603	2e-08	4.6e-07	3.6e-07	1.2e-07	0.0	2.95e-06	1.55e-06	1e-08	414.93515266	418.60574809	414.64031735	-0.00385831	-0.01187929	-0.09141545
0.07999	965.23246	2e-08	4.6e-07	3.6e-07	1.2e-07	0.0	2.95e-06	1.55e-06	1e-08	411.11889266	414.75375153	410.83412512	-0.00370423	-0.01143982	-0.0884285
0.08199	988.91587	2e-08	4.6e-07	3.6e-07	1.2e-07	0.0	2.95e-06	1.55e-06	1e-08	407.42406669	411.02099052	407.14868715	-0.00356991	-0.01101739	-0.08553625
0.08399	1012.57624	2e-08	4.6e-07	3.6e-07	1.2e-07	0.0	2.95e-06	1.55e-06	1e-08	403.84636154	407.40396392	403.58043685	-0.0034376	-0.01061147	-0.08273607
0.08599	1036.21353	2e-08	4.6e-07	3.6e-07	1.2e-07	0.0	2.95e-06	1.55e-06	1e-08	400.38240828	403.89926138	400.12585751	-0.00330291	-0.01022137	-0.08002497
0.08799	1059.82771	2e-08	4.6e-07	3.6e-07	1.2e-07	0.0	2.95e-06	1.55e-06	1e-08	397.0292488	400.5035637	396.78150909	-0.00317288	-0.00984643	-0.07740052
0.08999	1083.41874	2e-08	4.6e-07	3.6e-07	1.2e-07	0.0	2.95e-06	1.55e-06	1e-08	393.78364089	397.21364179	393.54405977	-0.00305535	-0.00948593	-0.07485985
0.09199	1106.98658	2e-08	4.6e-07	3.6e-07	1.2e-07	0.0	2.95e-06	1.55e-06	1e-08	390.64180978	394.02635624	390.4102968	-0.0029458	-0.00913935	-0.07240065
0.09399	1130.53121	2e-08	4.6e-07	3.6e-07	1.2e-07	0.0	2.95e-06	1.55e-06	1e-08	387.60034352	390.9386523	387.37707984	-0.00283001	-0.0088062	-0.07002025
0.09599	1154.05258	2e-08	4.6e-07	3.6e-07	1.2e-07	0.0	2.95e-06	1.55e-06	1e-08	384.65705729	387.9475567	384.44129928	-0.00271798	-0.00848588	-0.06771643
0.09799	1177.55065	2e-08	4.6e-07	3.6e-07	1.2e-07	0.0	2.95e-06	1.55e-06	1e-08	381.80875823	385.05018057	381.59998154	-0.00262433	-0.00817773	-0.06548666
0.09999	1201.02541	2e-08	4.6e-07	3.6e-07	1.2e-07	0.0	2.95e-06	1.55e-06	1e-08	379.05173641	382.24371682	378.85026328	-0.00252705	-0.00788143	-0.06332878
0.10199	1224.4768	2e-08	4.6e-07	3.6e-07	1.2e-07	0.0	2.95e-06	1.55e-06	1e-08	376.38381282	379.52543307	376.18929227	-0.00242573	-0.00759652	-0.06124063
0.10399	1247.9048	2e-08	4.6e-07	3.6e-07	1.2e-07	0.0	2.95e-06	1.55e-06	1e-08	373.80264271	376.89267376	373.61430662	-0.00234275	-0.00732233	-0.05921986
0.10599	1271.30936	2e-08	4.6e-07	3.6e-07	1.2e-07	0.0	2.95e-06	1.55e-06	1e-08	371.30418668	374.34342005	371.12328768	-0.00224574	-0.00705316	-0.05722378
0.10799	1294.69046	2e-08	4.6e-07	3.6e-07	1.2e-07	0.0	2.95e-06	1.55e-06	1e-08	368.89038916	371.876836	368.71516332	-0.00217405	-0.00679269	-0.05528271
0.10999	1318.04804	2e-08	4.6e-07	3.6e-07	1.2e-07	0.0	2.95e-06	1.55e-06	1e-08	366.55290663	369.48578916	366.38277744	-0.00207678	-0.00656117	-0.05354492
0.11199	1341.38209	2e-08	4.6e-07	3.6e-07	1.2e-07	0.0	2.95e-06	1.55e-06	1e-08	364.29009892	367.17003614	364.12590734	-0.0020182	-0.00631602	-0.05169772
0.11399	1364.69257	2e-08	4.6e-07	3.6e-07	1.2e-07	0.0	2.95e-06	1.55e-06	1e-08	362.10217262	364.92910688	361.94394598	-0.00194268	-0.00609428	-0.05001721
0.11599	1387.97942	2e-08	4.6e-07	3.6e-07	1.2e-07	0.0	2.95e-06	1.55e-06	1e-08	359.98502648	362.75837341	359.83216628	-0.00186777	-0.00587994	-0.04838407
0.11799	1411.24263	2e-08	4.6e-07	3.6e-07	1.2e-07	0.0	2.95e-06	1.55e-06	1e-08	357.93866586	360.65805376	357.7907153	-0.00180098	-0.00566561	-0.04674372
0.11999	1434.48215	2e-08	4.6e-07	3.6e-07	1.2e-07	0.0	2.95e-06	1.55e-06	1e-08	355.95831145	358.62408419	355.81549104	-0.00173859	-0.00546375	-0.04519127
0.12199	1457.69795	2e-08	4.6e-07	3.6e-07	1.2e-07	0.0	2.95e-06	1.55e-06	1e-08	354.0428403	356.65447567	353.90441397	-0.00167459	-0.00527503	-0.04373245
0.12399	1480.88999	2e-08	4.6e-07	3.6e-07	1.2e-07	0.0	2.95e-06	1.55e-06	1e-08	352.18996201	354.74812532	352.05636448	-0.00161259	-0.00508034	-0.04222091
0.12599	1504.05823	2e-08	4.6e-07	3.6e-07	1.2e-07	0.0	2.95e-06	1.55e-06	1e-08	350.39729987	352.90219264	350.26842459	-0.00155191	-0.00490246	-0.04083351
0.12799	1527.20263	2e-08	4.6e-07	3.6e-07	1.2e-07	0.0	2.95e-06	1.55e-06	1e-08	348.66421658	351.11546211	348.53929904	-0.00150038	-0.00473107	-0.0394914
0.12999	1550.32317	2e-08	4.6e-07	3.6e-07	1.2e-07	0.0	2.95e-06	1.55e-06	1e-08	346.98709249	349.38600466	346.86707247	-0.00145406	-0.00456956	-0.03822139
0.13199	1573.41979	2e-08	4.6e-07	3.6e-07	1.2e-07	0.0	2.95e-06	1.55e-06	1e-08	345.36521514	347.71097374	345.24877651	-0.00139459	-0.00440454	-0.03691827
0.13399	1596.49247	2e-08	4.6e-07	3.6e-07	1.2e-07	0.0	2.95e-06	1.55e-06	1e-08	343.79733342	346.0905642	343.68459254	-0.00134654	-0.00425171	-0.03570689
0.13599	1619.54117	2e-08	4.6e-07	3.6e-07	1.2e-07	0.0	2.95e-06	1.55e-06	1e-08	342.28047821	344.52204145	342.17176239	-0.00128871	-0.0041006	-0.03450405
0.13799	1642.56584	2e-08	4.6e-07	3.6e-07	1.2e-07	0.0	2.95e-06	1.55e-06	1e-08	340.8137933	343.00413625	340.70895523	-0.00125145	-0.00395881	-0.0333723
0.13999	1665.56646	2e-08	4.6e-07	3.6e-07	1.2e-07	0.0	2.95e-06	1.55e-06	1e-08	339.3957812	341.53467159	339.29393797	-0.0012053	-0.00381085	-0.0321863
0.14199	1688.54298	2e-08	4.6e-07	3.6e-07	1.2e-07	0.0	2.95e-06	1.55e-06	1e-08	338.02435479	340.11272425	337.92579375	-0.00116498	-0.00368497	-0.03117368
0.14399	1711.49536	2e-08	4.6e-07	3.6e-07	1.2e-07	0.0	2.95e-06	1.55e-06	1e-08	336.69718424	338.73550723	336.60171208	-0.00111867	-0.0035612	-0.03017438
0.14599	1734.42358	2e-08	4.6e-07	3.6e-07	1.2e-07	0.0	2.95e-06	1.55e-06	1e-08	335.41350814	337.40299998	335.32165652	-0.00108135	-0.00343398	-0.02914464
0.14799	1757.32758	2e-08	4.6e-07	3.6e-07	1.2e-07	0.0	2.95e-06	1.55e-06	1e-08	334.17293196	336.11360597	334.08394333	-0.00104465	-0.00331045	-0.02814156
0.14999	1780.20733	2e-08	4.6e-07	3.6e-07	1.2e-07	0.0	2.95e-06	1.55e-06	1e-08	332.97277895	334.86586882	332.88715062	-0.00101724	-0.00320174	-0.02725638
0.15198	1803.0628	2e-08	4.6e-07	3.6e-07	1.2e-07	0.0	2.95e-06	1.55e-06	1e-08	331.81121425	333.65784233	331.72932012	-0.00095949	-0.00309105	-0.02635079
0.15398	1825.89394	2e-08	4.6e-07	3.6e-07	1.2e-07	0.0	2.95e-06	1.55e-06	1e-08	330.68953947	332.48890308	330.60972268	-0.00093176	-0.00298218	-0.02545923
0.15598	1848.70071	2e-08	4.6e-07	3.6e-07	1.2e-07	0.0	2.95e-06	1.55e-06	1e-08	329.60507178	331.35825281	329.52760152	-0.00090913	-0.00287687	-0.02459453
0.15798	1871.48309	2e-08	4.6e-07	3.6e-07	1.2e-07	0.0	2.95e-06	1.55e-06	1e-08	328.55633738	330.2643717	328.48142641	-0.00087258	-0.00277952	-0.0237925
0.15998	1894.24102	2e-08	4.6e-07	3.6e-07	1.2e-07	0.0	2.95e-06	1.55e-06	1e-08	327.54237	329.20606397	327.46998035	-0.00083999	-0.00267907	-0.02296292
0.16198	1916.97447	2e-08	4.6e-07	3.6e-07	1.2e-07	0.0	2.95e-06	1.55e-06	1e-08	326.56194781	328.18194835	326.49187355	-0.00081267	-0.00258995	-0.02222512
0.16398	1939.6834	2e-08	4.6e-07	3.6e-07	1.2e-07	0.0	2.95e-06	1.55e-06	1e-08	325.61358893	327.19077468	325.54586661	-0.0007838	-0.00250042	-0.02148193
0.16598	1962.36777	2e-08	4.6e-07	3.6e-07	1.2e-07	0.0	2.95e-06	1.55e-06	1e-08	324.69668192	326.23183068	324.63122788	-0.00075613	-0.00241411	-0.02076397
0.16798	1985.02754	2e-08	4.6e-07	3.6e-07	1.2e-07	0.0	2.95e-06	1.55e-06	1e-08	323.81021407	325.30410494	323.74693959	-0.00072979	-0.00233119	-0.02007266
0.16998	2007.66268	2e-08	4.6e-07	3.6e-07	1.2e-07	0.0	2.95e-06	1.55e-06	1e-08	322.95317072	324.40660077	322.89200214	-0.00070443	-0.00225114	-0.01940377
0.17198	2030.27313	2e-08	4.6e-07	3.6e-07	1.2e-07	0.0	2.95e-06	1.55e-06	1e-08	322.12458559	323.53835753	322.06545326	-0.00068002	-0.00217368	-0.01875524
0.17398	2052.85887	2e-08	4.6e-07	3.6e-07	1.2e-07	0.0	2.95e-06	1.55e-06	1e-08	321.32352513	322.69844422	321.26636181	-0.00065647	-0.00209895	-0.01812835
0.17598	2075.41986	2e-08	4.6e-07	3.6e-07	1.2e-07	0.0	2.95e-06	1.55e-06	1e-08	320.54908556	321.88595809	320.4938263	-0.00063373	-0.00202687	-0.01752238
0.17798	2097.95604	2e-08	4.6e-07	3.6e-07	1.2e-07	0.0	2.95e-06	1.55e-06	1e-08	319.800392	321.10002392	319.74697407	-0.00061178	-0.00195731	-0.01693662
0.17998	2120.46739	2e-08	4.6e-07	3.6e-07	1.2e-07	0.0	2.95e-06	1.55e-06	1e-08	319.07659761	320.33979327	319.02496041	-0.00059059	-0.0018902	-0.0163704
0.18198	2142.95386	2e-08	4.6e-07	3.6e-07	1.2e-07	0.0	2.95e-06	1.55e-06	1e-08	318.37688278	319.60444375	318.32696772	-0.00057013	-0.00182545	-0.01582307
0.18398	2165.41541	2e-08	4.6e-07	3.6e-07	1.2e-07	0.0	2.95e-06	1.55e-06	1e-08	317.70045429	318.89317828	317.65220474	-0.00055037	-0.00176296	-0.015294
0.18598	2187.852	2e-08	4.6e-07	3.6e-07	1.2e-07	0.0	2.95e-06	1.55e-06	1e-08	317.04654447	318.20522438	316.9999057	-0.00053129	-0.00170265	-0.01478259
0.18798	2210.2636	2e-08	4.6e-07	3.6e-07	1.2e-07	0.0	2.95e-06	1.55e-06	1e-08	316.41441047	317.53983345	316.36932956	-0.00051285	-0.00164445	-0.01428825
0.18998	2232.65015	2e-08	4.6e-07	3.6e-07	1.2e-07	0.0	2.95e-06	1.55e-06	1e-08	315.80333347	316.89628006	315.75975925	-0.00049505	-0.00158828	-0.0138104
0.19198	2255.01162	2e-08	4.6e-07	3.6e-07	1.2e-07	0.0	2.95e-06	1.55e-06	1e-08	315.21261795	316.27386133	315.17050095	-0.00047793	-0.00153395	-0.01334753
0.19398	2277.34797	2e-08	4.6e-07	3.6e-07	1.2e-07	0.0	2.95e-06	1.55e-06	1e-08	314.64159095	315.67189622	314.60088332	-0.00046143	-0.00148147	-0.01289987
0.19598	2299.65916	2e-08	4.6e-07	3.6e-07	1.2e-07	0.0	2.95e-06	1.55e-06	1e-08	314.08960547	315.08972584	314.05025759	-0.00044557	-0.00143086	-0.01246747
0.19798	2321.94514	2e-08	4.6e-07	3.6e-07	1.2e-07	0.0	2.95e-06	1.55e-06	1e-08	313.55603781	314.52671224	313.51799637	-0.00043043	-0.0013821	-0.0120504
0.19998	2344.20588	2e-08	4.6e-07	3.6e-07	1.2e-07	0.0	2.95e-06	1.55e-06	1e-08	313.03800616	314.00153291	313.00088534	-0.00041883	-0.00128893	-0.01165276
0.20198	2366.44133	2e-08	4.6e-07	3.6e-07	1.2e-07	0.0	2.95e-06	1.55e-06	1e-08	312.53618691	313.50054326	312.50021588	-0.00040452	-0.00121892	-0.01126044
0.20398	2388.65145	2e-08	4.6e-07	3.6e-07	1.2e-07	0.0	2.95e-06	1.55e-06	1e-08	312.05120216	313.0165316	312.01633197	-0.00039059	-0.00118387	-0.01088106
0.20598	2410.8362	2e-08	4.6e-07	3.6e-07	1.2e-07	0.0	2.95e-06	1.55e-06	1e-08	311.58248468	312.54880476	311.54868387	-0.00037705	-0.00112675	-0.01051402
0.20798	2432.99553	2e-08	4.6e-07	3.6e-07	1.2e-07	0.0	2.95e-06	1.55e-06	1e-08	311.12953273	312.09695038	311.09672501	-0.00036405	-0.00109912	-0.01015937
0.20998	2455.12942	2e-08	4.6e-07	3.6e-07	1.2e-07	0.0	2.95e-06	1.55e-06	1e-08	310.69180072	311.6600695	310.65997932	-0.00035157	-0.00106591	-0.00981663
0.21198	2477.2378	2e-08	4.6e-07	3.6e-07	1.2e-07	0.0	2.95e-06	1.55e-06	1e-08	310.26877204	311.23803923	310.23789121	-0.00033949	-0.00101262	-0.00948543
0.21398	2499.32064	2e-08	4.6e-07	3.6e-07	1.2e-07	0.0	2.95e-06	1.55e-06	1e-08	309.85996478	310.830284	309.8299818	-0.00032779	-0.00098392	-0.00916536
0.21598	2521.37791	2e-08	4.6e-07	3.6e-07	1.2e-07	0.0	2.95e-06	1.55e-06	1e-08	309.46490631	310.43619587	309.43579354	-0.00031654	-0.00096777	-0.00885607
0.21798	2543.40954	2e-08	4.6e-07	3.6e-07	1.2e-07	0.0	2.95e-06	1.55e-06	1e-08	309.08313274	310.05500976	309.05490713	-0.00030567	-0.00092205	-0.00855718
0.21998	2565.41551	2e-08	4.6e-07	3.6e-07	1.2e-07	0.0	2.95e-06	1.55e-06	1e-08	308.7142247	309.68722822	308.68675951	-0.00029515	-0.00090835	-0.00826831
0.22198	2587.39577	2e-08	4.6e-07	3.6e-07	1.2e-07	0.0	2.95e-06	1.55e-06	1e-08	308.35770631	309.33111804	308.33109021	-0.00028506	-0.0008543	-0.00798919
0.22398	2609.35027	2e-08	4.6e-07	3.6e-07	1.2e-07	0.0	2.95e-06	1.55e-06	1e-08	308.01318668	308.98762268	307.98731158	-0.00027522	-0.00083038	-0.00771946
0.22598	2631.27898	2e-08	4.6e-07	3.6e-07	1.2e-07	0.0	2.95e-06	1.55e-06	1e-08	307.68027301	308.65525003	307.65516083	-0.00026581	-0.00078873	-0.0074588
0.22798	2653.18184	2e-08	4.6e-07	3.6e-07	1.2e-07	0.0	2.95e-06	1.55e-06	1e-08	307.35857134	308.33422377	307.33417426	-0.00025673	-0.00076232	-0.00720691
0.22998	2675.05882	2e-08	4.6e-07	3.6e-07	1.2e-07	0.0	2.95e-06	1.55e-06	1e-08	307.0477032	308.02429768	307.02396109	-0.00024791	-0.00076014	-0.00696352
0.23198	2696.90987	2e-08	4.6e-07	3.6e-07	1.2e-07	0.0	2.95e-06	1.55e-06	1e-08	306.74730799	307.72430645	306.72426007	-0.00023934	-0.00073242	-0.00672833
0.23398	2718.73494	2e-08	4.6e-07	3.6e-07	1.2e-07	0.0	2.95e-06	1.55e-06	1e-08	306.45704409	307.43455439	306.43463813	-0.00023122	-0.00070972	-0.00650105
0.23598	2740.534	2e-08	4.6e-07	3.6e-07	1.2e-07	0.0	2.95e-06	1.55e-06	1e-08	306.17654622	307.15463587	306.15476701	-0.0002233	-0.00068029	-0.00628143
0.23798	2762.307	2e-08	4.6e-07	3.6e-07	1.2e-07	0.0	2.95e-06	1.55e-06	1e-08	305.905499	306.88416551	305.8843267	-0.00021565	-0.00064304	-0.00606921
0.23998	2784.0539	2e-08	4.6e-07	3.6e-07	1.2e-07	0.0	2.95e-06	1.55e-06	1e-08	305.6435929	306.62253971	305.62303593	-0.00020824	-0.0006149	-0.00586415
0.24198	2805.77464	2e-08	4.6e-07	3.6e-07	1.2e-07	0.0	2.95e-06	1.55e-06	1e-08	305.39051717	306.37041844	305.37046786	-0.00020129	-0.0006199	-0.00566596
0.24398	2827.46919	2e-08	4.6e-07	3.6e-07	1.2e-07	0.0	2.95e-06	1.55e-06	1e-08	305.1459606	306.1263562	305.12647273	-0.00019426	-0.0005991	-0.00547449
0.24598	2849.13749	2e-08	4.6e-07	3.6e-07	1.2e-07	0.0	2.95e-06	1.55e-06	1e-08	304.90966137	305.89059353	304.8906973	-0.00018765	-0.00056969	-0.00528947
0.24798	2870.77952	2e-08	4.6e-07	3.6e-07	1.2e-07	0.0	2.95e-06	1.55e-06	1e-08	304.68135221	305.66257904	304.6628976	-0.00018125	-0.00055385	-0.00511073
0.24998	2892.39521	2e-08	4.6e-07	3.6e-07	1.2e-07	0.0	2.95e-06	1.55e-06	1e-08	304.46072459	305.4425434	304.44274652	-0.00017505	-0.00052957	-0.00493797
0.25197	2913.98453	2e-08	4.6e-07	3.6e-07	1.2e-07	0.0	2.95e-06	1.55e-06	1e-08	304.247539	305.2295662	304.23006877	-0.00016906	-0.00050278	-0.00477105
0.25397	2935.54742	2e-08	4.6e-07	3.6e-07	1.2e-07	0.0	2.95e-06	1.55e-06	1e-08	304.04154767	305.02418363	304.02451628	-0.00016331	-0.00050249	-0.00460976
0.25597	2957.08385	2e-08	4.6e-07	3.6e-07	1.2e-07	0.0	2.95e-06	1.55e-06	1e-08	303.84250746	304.82577039	303.82589582	-0.00015773	-0.00048333	-0.00445391
0.25797	2978.59377	2e-08	4.6e-07	3.6e-07	1.2e-07	0.0	2.95e-06	1.55e-06	1e-08	303.65018733	304.63348273	303.6340501	-0.00015234	-0.00044911	-0.00430333
0.25997	3000.07713	2e-08	4.6e-07	3.6e-07	1.2e-07	0.0	2.95e-06	1.55e-06	1e-08	303.46435413	304.44815366	303.44862147	-0.00014716	-0.00043603	-0.00415783
0.26197	3021.53388	2e-08	4.6e-07	3.6e-07	1.2e-07	0.0	2.95e-06	1.55e-06	1e-08	303.28479365	304.26931789	303.26942299	-0.00014214	-0.00043549	-0.00401723
0.26397	3042.96398	2e-08	4.6e-07	3.6e-07	1.2e-07	0.0	2.95e-06	1.55e-06	1e-08	303.11129781	304.09589594	303.09635238	-0.00013727	-0.00041269	-0.00388139
0.26597	3064.36738	2e-08	4.6e-07	3.6e-07	1.2e-07	0.0	2.95e-06	1.55e-06	1e-08	302.94366143	303.9289641	302.92904622	-0.00013261	-0.00042047	-0.00375014
0.26797	3085.74404	2e-08	4.6e-07	3.6e-07	1.2e-07	0.0	2.95e-06	1.55e-06	1e-08	302.78169098	303.7670294	302.76746909	-0.00012812	-0.00038498	-0.00362332
0.26997	3107.09391	2e-08	4.6e-07	3.6e-07	1.2e-07	0.0	2.95e-06	1.55e-06	1e-08	302.62518036	303.61122169	302.61126654	-0.00012372	-0.0003741	-0.00350078
0.27197	3128.41694	2e-08	4.6e-07	3.6e-07	1.2e-07	0.0	2.95e-06	1.55e-06	1e-08	302.47396268	303.46027893	302.46038889	-0.00011953	-0.00037881	-0.00338239
0.27397	3149.71308	2e-08	4.6e-07	3.6e-07	1.2e-07	0.0	2.95e-06	1.55e-06	1e-08	302.32785504	303.31453137	302.31459519	-0.00011545	-0.0003526	-0.00326799
0.27597	3170.98229	2e-08	4.6e-07	3.6e-07	1.2e-07	0.0	2.95e-06	1.55e-06	1e-08	302.18668484	303.17351321	302.17374992	-0.00011154	-0.00034217	-0.00315747
0.27797	3192.22452	2e-08	4.6e-07	3.6e-07	1.2e-07	0.0	2.95e-06	1.55e-06	1e-08	302.05027112	303.03759979	302.03762069	-0.00010771	-0.00033527	-0.00305067
0.27997	3213.43972	2e-08	4.6e-07	3.6e-07	1.2e-07	0.0	2.95e-06	1.55e-06	1e-08	301.91846565	302.90593951	301.90613288	-0.00010408	-0.00030774	-0.00294747
0.28197	3234.62784	2e-08	4.6e-07	3.6e-07	1.2e-07	0.0	2.95e-06	1.55e-06	1e-08	301.79112283	302.7787857	301.77908113	-0.00010052	-0.00029388	-0.00284772
0.28397	3255.78884	2e-08	4.6e-07	3.6e-07	1.2e-07	0.0	2.95e-06	1.55e-06	1e-08	301.66808035	302.65584852	301.65633567	-9.708e-05	-0.00028928	-0.00275133
0.28597	3276.92267	2e-08	4.6e-07	3.6e-07	1.2e-07	0.0	2.95e-06	1.55e-06	1e-08	301.54919739	302.53731304	301.53770848	-9.382e-05	-0.00028921	-0.00265825
0.28797	3298.02927	2e-08	4.6e-07	3.6e-07	1.2e-07	0.0	2.95e-06	1.55e-06	1e-08	301.4343333	302.42294798	301.42306941	-9.058e-05	-0.00027843	-0.00256834
0.28997	3319.10861	2e-08	4.6e-07	3.6e-07	1.2e-07	0.0	2.95e-06	1.55e-06	1e-08	301.32335422	302.31205724	301.31235294	-8.753e-05	-0.00026826	-0.00248145
0.29197	3340.16063	2e-08	4.6e-07	3.6e-07	1.2e-07	0.0	2.95e-06	1.55e-06	1e-08	301.216124	302.20505981	301.20536023	-8.456e-05	-0.00024379	-0.0023975
0.29397	3361.18527	2e-08	4.6e-07	3.6e-07	1.2e-07	0.0	2.95e-06	1.55e-06	1e-08	301.11252618	302.10189927	301.10195646	-8.164e-05	-0.00025451	-0.00231639
0.29597	3382.18251	2e-08	4.6e-07	3.6e-07	1.2e-07	0.0	2.95e-06	1.55e-06	1e-08	301.01240956	302.00175795	301.00210961	-7.893e-05	-0.00023125	-0.00223784
0.29797	3403.15227	2e-08	4.6e-07	3.6e-07	1.2e-07	0.0	2.95e-06	1.55e-06	1e-08	300.91569849	301.90545294	300.90558473	-7.626e-05	-0.00023099	-0.00216229
0.29997	3424.09452	2e-08	4.6e-07	3.6e-07	1.2e-07	0.0	2.95e-06	1.55e-06	1e-08	300.82225025	301.81213548	300.81235433	-7.365e-05	-0.00021406	-0.00208911
0.30197	3445.00921	2e-08	4.6e-07	3.6e-07	1.2e-07	0.0	2.95e-06	1.55e-06	1e-08	300.73196601	301.7217462	300.72230627	-7.115e-05	-0.00020225	-0.00201821
0.30397	3465.89628	2e-08	4.6e-07	3.6e-07	1.2e-07	0.0	2.95e-06	1.55e-06	1e-08	300.64473645	301.63518868	300.63521403	-6.862e-05	-0.0002289	-0.00194982
0.30597	3486.75568	2e-08	4.6e-07	3.6e-07	1.2e-07	0.0	2.95e-06	1.55e-06	1e-08	300.56044965	301.55054819	300.55119229	-6.632e-05	-0.00018485	-0.00188389
0.30797	3507.58737	2e-08	4.6e-07	3.6e-07	1.2e-07	0.0	2.95e-06	1.55e-06	1e-08	300.47903224	301.46985178	300.46987807	-6.403e-05	-0.00022164	-0.0018202
0.30997	3528.39129	2e-08	4.6e-07	3.6e-07	1.2e-07	0.0	2.95e-06	1.55e-06	1e-08	300.4003597	301.39088588	300.39143595	-6.197e-05	-0.00016948	-0.00175863
0.31197	3549.16739	2e-08	4.6e-07	3.6e-07	1.2e-07	0.0	2.95e-06	1.55e-06	1e-08	300.32434082	301.31543015	300.31555802	-5.962e-05	-0.00018713	-0.00169898
0.31397	3569.91562	2e-08	4.6e-07	3.6e-07	1.2e-07	0.0	2.95e-06	1.55e-06	1e-08	300.25091547	301.24221893	300.24227307	-5.765e-05	-0.00019524	-0.00164092
0.31597	3590.63594	2e-08	4.6e-07	3.6e-07	1.2e-07	0.0	2.95e-06	1.55e-06	1e-08	300.17998088	301.17103759	300.17154257	-5.573e-05	-0.00015777	-0.00158519
0.31797	3611.32828	2e-08	4.6e-07	3.6e-07	1.2e-07	0.0	2.95e-06	1.55e-06	1e-08	300.11136269	301.10257823	300.10318729	-5.519e-05	-0.00015774	-0.00152863
0.31997	3631.9926	2e-08	4.6e-07	3.6e-07	1.2e-07	0.0	2.95e-06	1.55e-06	1e-08	300.04530217	301.03598154	300.03732239	-5.005e-05	-0.00015757	-0.00147997
0.32197	3652.62884	2e-08	4.6e-07	3.6e-07	1.2e-07	0.0	2.95e-06	1.55e-06	1e-08	299.98166616	300.97103092	299.97363336	-5.042e-05	-0.00015732	-0.00142939
0.32397	3673.23696	2e-08	4.6e-07	3.6e-07	1.2e-07	0.0	2.95e-06	1.55e-06	1e-08	299.92032391	300.90624068	299.91234249	-4.647e-05	-0.00015674	-0.00138135
0.32597	3693.81689	2e-08	4.6e-07	3.6e-07	1.2e-07	0.0	2.95e-06	1.55e-06	1e-08	299.86124587	300.84176818	299.8534695	-4.356e-05	-0.00015584	-0.00133582
0.32797	3714.36859	2e-08	4.6e-07	3.6e-07	1.2e-07	0.0	2.95e-06	1.55e-06	1e-08	299.80392116	300.77770485	299.79666631	-3.852e-05	-0.00015467	-0.00129103
0.32997	3734.892	2e-08	4.6e-07	3.6e-07	1.2e-07	0.0	2.95e-06	1.55e-06	1e-08	299.74938928	300.71415962	299.74188728	-4.384e-05	-0.00015325	-0.00124869
0.33197	3755.38708	2e-08	4.6e-07	3.6e-07	1.2e-07	0.0	2.95e-06	1.55e-06	1e-08	299.69639666	300.65123278	299.6891171	-4.263e-05	-0.00015156	-0.00120605
0.33397	3775.85377	2e-08	4.6e-07	3.6e-07	1.2e-07	0.0	2.95e-06	1.55e-06	1e-08	299.64513097	300.5890098	299.63826626	-3.959e-05	-0.0001498	-0.00116729
0.33597	3796.29201	2e-08	4.6e-07	3.6e-07	1.2e-07	0.0	2.95e-06	1.55e-06	1e-08	299.59618847	300.52755958	299.58921764	-4.105e-05	-0.00014776	-0.00112792
0.33797	3816.70176	2e-08	4.6e-07	3.6e-07	1.2e-07	0.0	2.95e-06	1.55e-06	1e-08	299.54868079	300.46695027	299.54193684	-3.315e-05	-0.00014567	-0.00109125
0.33997	3837.08296	2e-08	4.6e-07	3.6e-07	1.2e-07	0.0	2.95e-06	1.55e-06	1e-08	299.50289904	300.4072351	299.49633334	-3.437e-05	-0.00014341	-0.00105541
0.34197	3857.43555	2e-08	4.6e-07	3.6e-07	1.2e-07	0.0	2.95e-06	1.55e-06	1e-08	299.45875565	300.34846694	299.45234855	-3.29e-05	-0.00014101	-0.00102025
0.34397	3877.75949	2e-08	4.6e-07	3.6e-07	1.2e-07	0.0	2.95e-06	1.55e-06	1e-08	299.41598313	300.29067926	299.40991317	-2.949e-05	-0.00013859	-0.00098728
0.34597	3898.05472	2e-08	4.6e-07	3.6e-07	1.2e-07	0.0	2.95e-06	1.55e-06	1e-08	299.37492316	300.23390419	299.36894786	-3.225e-05	-0.00013613	-0.00095596
0.34797	3918.32117	2e-08	4.6e-07	3.6e-07	1.2e-07	0.0	2.95e-06	1.55e-06	1e-08	299.33545795	300.17817436	299.32940356	-3.204e-05	-0.00013356	-0.00092503
0.34997	3938.55881	2e-08	4.6e-07	3.6e-07	1.2e-07	0.0	2.95e-06	1.55e-06	1e-08	299.2970045	300.12351272	299.29124508	-3.106e-05	-0.00013091	-0.00089475
0.35196	3958.76758	2e-08	4.6e-07	3.6e-07	1.2e-07	0.0	2.95e-06	1.55e-06	1e-08	299.2598287	300.06993057	299.25439845	-2.815e-05	-0.00012831	-0.00086631
0.35396	3978.94741	2e-08	4.6e-07	3.6e-07	1.2e-07	0.0	2.95e-06	1.55e-06	1e-08	299.22425886	300.01744038	299.21879774	-2.575e-05	-0.00012549	-0.0008369
0.35596	3999.09825	2e-08	4.6e-07	3.6e-07	1.2e-07	0.0	2.95e-06	1.55e-06	1e-08	299.18952522	299.9660585	299.18443139	-2.542e-05	-0.00012293	-0.0008114
0.35796	4019.22006	2e-08	4.6e-07	3.6e-07	1.2e-07	0.0	2.95e-06	1.55e-06	1e-08	299.15637355	299.91578114	299.15121133	-2.594e-05	-0.00012017	-0.00078484
0.35996	4039.31276	2e-08	4.6e-07	3.6e-07	1.2e-07	0.0	2.95e-06	1.55e-06	1e-08	299.12430102	299.866618	299.11911965	-3.102e-05	-0.00011742	-0.00075939
0.36196	4059.37632	2e-08	4.6e-07	3.6e-07	1.2e-07	0.0	2.95e-06	1.55e-06	1e-08	299.09289034	299.81858326	299.08814325	-2.509e-05	-0.00011464	-0.00073423
0.36396	4079.41066	2e-08	4.6e-07	3.6e-07	1.2e-07	0.0	2.95e-06	1.55e-06	1e-08	299.06289198	299.77166408	299.05819957	-1.844e-05	-0.00011203	-0.00071126
0.36596	4099.41573	2e-08	4.6e-07	3.6e-07	1.2e-07	0.0	2.95e-06	1.55e-06	1e-08	299.03392696	299.72582416	299.02923438	-2.076e-05	-0.00010948	-0.00068968
0.36796	4119.39148	2e-08	4.6e-07	3.6e-07	1.2e-07	0.0	2.95e-06	1.55e-06	1e-08	299.00583926	299.68108183	299.00124078	-2.393e-05	-0.00010676	-0.00066723
0.36996	4139.33786	2e-08	4.6e-07	3.6e-07	1.2e-07	0.0	2.95e-06	1.55e-06	1e-08	298.97852728	299.63742084	298.97417985	-2.148e-05	-0.0001042	-0.00064645
0.37196	4159.25479	2e-08	4.6e-07	3.6e-07	1.2e-07	0.0	2.95e-06	1.55e-06	1e-08	298.95238907	299.59483855	298.94800794	-2.293e-05	-0.00010157	-0.00062572
0.37396	4179.14223	2e-08	4.6e-07	3.6e-07	1.2e-07	0.0	2.95e-06	1.55e-06	1e-08	298.92684543	299.55331922	298.92271133	-2.068e-05	-9.904e-05	-0.00060607
0.37596	4199.00012	2e-08	4.6e-07	3.6e-07	1.2e-07	0.0	2.95e-06	1.55e-06	1e-08	298.90221975	299.51284818	298.89824395	-1.853e-05	-9.646e-05	-0.00058644
0.37796	4218.8284	2e-08	4.6e-07	3.6e-07	1.2e-07	0.0	2.95e-06	1.55e-06	1e-08	298.87861841	299.47340566	298.87456655	-2.282e-05	-9.395e-05	-0.00056782
0.37996	4238.62701	2e-08	4.6e-07	3.6e-07	1.2e-07	0.0	2.95e-06	1.55e-06	1e-08	298.85539276	299.43498413	298.85168187	-1.708e-05	-9.159e-05	-0.00055041
0.38196	4258.3959	2e-08	4.6e-07	3.6e-07	1.2e-07	0.0	2.95e-06	1.55e-06	1e-08	298.83354835	299.39756306	298.82951801	-2.093e-05	-8.916e-05	-0.00053296
0.38396	4278.135	2e-08	4.6e-07	3.6e-07	1.2e-07	0.0	2.95e-06	1.55e-06	1e-08	298.81164124	299.36112935	298.80810825	-1.765e-05	-8.666e-05	-0.00051517
0.38596	4297.84425	2e-08	4.6e-07	3.6e-07	1.2e-07	0.0	2.95e-06	1.55e-06	1e-08	298.79079052	299.32566792	298.7873835	-1.43e-05	-8.444e-05	-0.00049962
0.38796	4317.52361	2e-08	4.6e-07	3.6e-07	1.2e-07	0.0	2.95e-06	1.55e-06	1e-08	298.77088305	299.29115174	298.76731635	-1.732e-05	-8.215e-05	-0.0004839
0.38996	4337.173	2e-08	4.6e-07	3.6e-07	1.2e-07	0.0	2.95e-06	1.55e-06	1e-08	298.75109561	299.25757185	298.74792238	-1.204e-05	-7.994e-05	-0.00046872
0.39196	4356.79237	2e-08	4.6e-07	3.6e-07	1.2e-07	0.0	2.95e-06	1.55e-06	1e-08	298.7325348	299.22490118	298.72912806	-1.722e-05	-7.777e-05	-0.00045421
0.39396	4376.38165	2e-08	4.6e-07	3.6e-07	1.2e-07	0.0	2.95e-06	1.55e-06	1e-08	298.71428911	299.19312406	298.71094978	-1.619e-05	-7.56e-05	-0.00043979
0.39596	4395.9408	2e-08	4.6e-07	3.6e-07	1.2e-07	0.0	2.95e-06	1.55e-06	1e-08	298.69644276	299.16222264	298.6933635	-1.721e-05	-7.345e-05	-0.00042568
0.39796	4415.46974	2e-08	4.6e-07	3.6e-07	1.2e-07	0.0	2.95e-06	1.55e-06	1e-08	298.67916888	299.13217788	298.67634164	-8.79e-06	-7.148e-05	-0.00041268
0.39996	4434.96842	2e-08	4.6e-07	3.6e-07	1.2e-07	0.0	2.95e-06	1.55e-06	1e-08	298.6625435	299.10297009	298.65986087	-1.114e-05	-6.95e-05	-0.00039992
0.40196	4454.43678	2e-08	4.6e-07	3.6e-07	1.2e-07	0.0	2.95e-06	1.55e-06	1e-08	298.64693577	299.07458509	298.64389053	-1.428e-05	-6.754e-05	-0.00038744
0.40396	4473.87475	2e-08	4.6e-07	3.6e-07	1.2e-07	0.0	2.95e-06	1.55e-06	1e-08	298.6308606	299.04699947	298.62846862	-1.056e-05	-6.56e-05	-0.00037509
0.40596	4493.28227	2e-08	4.6e-07	3.6e-07	1.2e-07	0.0	2.95e-06	1.55e-06	1e-08	298.61602838	299.02019311	298.61350817	-1.088e-05	-6.368e-05	-0.00036308
0.40796	4512.65928	2e-08	4.6e-07	3.6e-07	1.2e-07	0.0	2.95e-06	1.55e-06	1e-08	298.60175334	298.9941481	298.59902011	-1.323e-05	-6.192e-05	-0.00035213
0.40996	4532.00573	2e-08	4.6e-07	3.6e-07	1.2e-07	0.0	2.95e-06	1.55e-06	1e-08	298.58730292	298.96885054	298.58502029	-9.27e-06	-6.017e-05	-0.00034123
0.41196	4551.32154	2e-08	4.6e-07	3.6e-07	1.2e-07	0.0	2.95e-06	1.55e-06	1e-08	298.57399385	298.94427092	298.57143305	-1.236e-05	-5.843e-05	-0.00033056
0.41396	4570.60666	2e-08	4.6e-07	3.6e-07	1.2e-07	0.0	2.95e-06	1.55e-06	1e-08	298.56054414	298.92040244	298.55830166	-1.438e-05	-5.672e-05	-0.00032016
0.41596	4589.86101	2e-08	4.6e-07	3.6e-07	1.2e-07	0.0	2.95e-06	1.55e-06	1e-08	298.54807637	298.89724	298.54557441	-8.64e-06	-5.505e-05	-0.00030992
0.41796	4609.08455	2e-08	4.6e-07	3.6e-07	1.2e-07	0.0	2.95e-06	1.55e-06	1e-08	298.53548449	298.87473492	298.53326192	-5.75e-06	-5.35e-05	-0.00030051
0.41996	4628.2772	2e-08	4.6e-07	3.6e-07	1.2e-07	0.0	2.95e-06	1.55e-06	1e-08	298.52345512	298.85287679	298.52132745	-8.27e-06	-5.192e-05	-0.00029108
0.42196	4647.4389	2e-08	4.6e-07	3.6e-07	1.2e-07	0.0	2.95e-06	1.55e-06	1e-08	298.51179218	298.83165792	298.50977152	-7.14e-06	-5.035e-05	-0.00028171
0.42396	4666.56959	2e-08	4.6e-07	3.6e-07	1.2e-07	0.0	2.95e-06	1.55e-06	1e-08	298.50066669	298.811059	298.49857296	-1.022e-05	-4.894e-05	-0.00027339
0.42596	4685.6692	2e-08	4.6e-07	3.6e-07	1.2e-07	0.0	2.95e-06	1.55e-06	1e-08	298.48939581	298.79106211	298.48774597	-6.84e-06	-4.749e-05	-0.00026478
0.42796	4704.73767	2e-08	4.6e-07	3.6e-07	1.2e-07	0.0	2.95e-06	1.55e-06	1e-08	298.47897982	298.77165226	298.47723935	-5.24e-06	-4.608e-05	-0.00025643
0.42996	4723.77493	2e-08	4.6e-07	3.6e-07	1.2e-07	0.0	2.95e-06	1.55e-06	1e-08	298.4690017	298.75281497	298.46705916	-6.45e-06	-4.474e-05	-0.00024865
0.43196	4742.78093	2e-08	4.6e-07	3.6e-07	1.2e-07	0.0	2.95e-06	1.55e-06	1e-08	298.459073	298.73453422	298.45720962	-9.3e-06	-4.337e-05	-0.00024071
0.43396	4761.75558	2e-08	4.6e-07	3.6e-07	1.2e-07	0.0	2.95e-06	1.55e-06	1e-08	298.44932664	298.71679454	298.44767456	-5.35e-06	-4.214e-05	-0.00023345
0.43596	4780.69884	2e-08	4.6e-07	3.6e-07	1.2e-07	0.0	2.95e-06	1.55e-06	1e-08	298.43987417	298.69957926	298.43843814	-8.02e-06	-4.088e-05	-0.00022621
0.43796	4799.61062	2e-08	4.6e-07	3.6e-07	1.2e-07	0.0	2.95e-06	1.55e-06	1e-08	298.43113532	298.68287478	298.42947416	-8.09e-06	-3.965e-05	-0.00021915
0.43996	4818.49087	2e-08	4.6e-07	3.6e-07	1.2e-07	0.0	2.95e-06	1.55e-06	1e-08	298.42191274	298.6666767	298.42082672	-8.03e-06	-3.843e-05	-0.00021212
0.44196	4837.33952	2e-08	4.6e-07	3.6e-07	1.2e-07	0.0	2.95e-06	1.55e-06	1e-08	298.41391595	298.65096834	298.41241636	-8.33e-06	-3.729e-05	-0.0002056
0.44396	4856.1565	2e-08	4.6e-07	3.6e-07	1.2e-07	0.0	2.95e-06	1.55e-06	1e-08	298.40562848	298.63571426	298.40428207	-7.24e-06	-3.621e-05	-0.00019941
0.44596	4874.94174	2e-08	4.6e-07	3.6e-07	1.2e-07	0.0	2.95e-06	1.55e-06	1e-08	298.39766425	298.62091801	298.39640043	-1.054e-05	-3.511e-05	-0.00019322
0.44796	4893.69518	2e-08	4.6e-07	3.6e-07	1.2e-07	0.0	2.95e-06	1.55e-06	1e-08	298.39021889	298.60656279	298.38875296	-1.005e-05	-3.406e-05	-0.00018719
0.44996	4912.41674	2e-08	4.6e-07	3.6e-07	1.2e-07	0.0	2.95e-06	1.55e-06	1e-08	298.38256647	298.59263749	298.38136151	-3.97e-06	-3.306e-05	-0.00018146
0.45195	4931.10637	2e-08	4.6e-07	3.6e-07	1.2e-07	0.0	2.95e-06	1.55e-06	1e-08	298.37536834	298.57913425	298.37419427	-2.4e-06	-3.206e-05	-0.00017578
0.45395	4949.76398	2e-08	4.6e-07	3.6e-07	1.2e-07	0.0	2.95e-06	1.55e-06	1e-08	298.36838078	298.56603507	298.36724998	-5.49e-06	-3.11e-05	-0.00017039
0.45595	4968.38952	2e-08	4.6e-07	3.6e-07	1.2e-07	0.0	2.95e-06	1.55e-06	1e-08	298.36192123	298.55332693	298.36050783	-7.09e-06	-3.016e-05	-0.00016513
0.45795	4986.98292	2e-08	4.6e-07	3.6e-07	1.2e-07	0.0	2.95e-06	1.55e-06	1e-08	298.35508187	298.54100217	298.35399924	-5.25e-06	-2.925e-05	-0.00016002
0.45995	5005.54409	2e-08	4.6e-07	3.6e-07	1.2e-07	0.0	2.95e-06	1.55e-06	1e-08	298.3490741	298.52904905	298.34766843	-6.91e-06	-2.835e-05	-0.00015498
0.46195	5024.07299	2e-08	4.6e-07	3.6e-07	1.2e-07	0.0	2.95e-06	1.55e-06	1e-08	298.34257162	298.51745972	298.34156358	-3.96e-06	-2.747e-05	-0.00015003
0.46395	5042.56952	2e-08	4.6e-07	3.6e-07	1.2e-07	0.0	2.95e-06	1.55e-06	1e-08	298.33651995	298.50622537	298.33564133	-4.12e-06	-2.665e-05	-0.00014546
0.46595	5061.03363	2e-08	4.6e-07	3.6e-07	1.2e-07	0.0	2.95e-06	1.55e-06	1e-08	298.33076384	298.49533199	298.32989954	-5.63e-06	-2.586e-05	-0.00014109
0.46795	5079.46524	2e-08	4.6e-07	3.6e-07	1.2e-07	0.0	2.95e-06	1.55e-06	1e-08	298.32547845	298.48476108	298.32432036	-5.43e-06	-2.506e-05	-0.00013663
0.46995	5097.86428	2e-08	4.6e-07	3.6e-07	1.2e-07	0.0	2.95e-06	1.55e-06	1e-08	298.31988654	298.47451318	298.31893492	-4.23e-06	-2.433e-05	-0.00013252
0.47195	5116.23067	2e-08	4.6e-07	3.6e-07	1.2e-07	0.0	2.95e-06	1.55e-06	1e-08	298.31467577	298.46457617	298.31370848	-9.2e-07	-2.357e-05	-0.00012827
0.47395	5134.56436	2e-08	4.6e-07	3.6e-07	1.2e-07	0.0	2.95e-06	1.55e-06	1e-08	298.30989405	298.45493886	298.30863255	-5.76e-06	-2.287e-05	-0.00012445
0.47595	5152.86526	2e-08	4.6e-07	3.6e-07	1.2e-07	0.0	2.95e-06	1.55e-06	1e-08	298.30464656	298.44559445	298.30373892	-4.12e-06	-2.218e-05	-0.0001206
0.47795	5171.1333	2e-08	4.6e-07	3.6e-07	1.2e-07	0.0	2.95e-06	1.55e-06	1e-08	298.29982573	298.43653409	298.29898659	-2e-08	-2.151e-05	-0.00011683
0.47995	5189.36841	2e-08	4.6e-07	3.6e-07	1.2e-07	0.0	2.95e-06	1.55e-06	1e-08	298.2951579	298.42774801	298.29438085	-5.95e-06	-2.083e-05	-0.00011323
0.48195	5207.57052	2e-08	4.6e-07	3.6e-07	1.2e-07	0.0	2.95e-06	1.55e-06	1e-08	298.29084951	298.41922904	298.2899092	-5.52e-06	-2.02e-05	-0.00010974
0.48395	5225.73955	2e-08	4.6e-07	3.6e-07	1.2e-07	0.0	2.95e-06	1.55e-06	1e-08	298.28660378	298.41097009	298.28557939	-5.35e-06	-1.958e-05	-0.00010634
0.48595	5243.87543	2e-08	4.6e-07	3.6e-07	1.2e-07	0.0	2.95e-06	1.55e-06	1e-08	298.28265586	298.40296354	298.28137757	-6.36e-06	-1.898e-05	-0.00010302
0.48795	5261.97808	2e-08	4.6e-07	3.6e-07	1.2e-07	0.0	2.95e-06	1.55e-06	1e-08	298.27804711	298.39520542	298.27733979	-2.64e-06	-1.84e-05	-9.981e-05
0.48995	5280.04743	2e-08	4.6e-07	3.6e-07	1.2e-07	0.0	2.95e-06	1.55e-06	1e-08	298.27420492	298.38767876	298.27339926	-3.99e-06	-1.784e-05	-9.674e-05
0.49195	5298.08341	2e-08	4.6e-07	3.6e-07	1.2e-07	0.0	2.95e-06	1.55e-06	1e-08	298.27036437	298.38038206	298.26958568	-5.92e-06	-1.729e-05	-9.377e-05
0.49395	5316.08593	2e-08	4.6e-07	3.6e-07	1.2e-07	0.0	2.95e-06	1.55e-06	1e-08	298.26619003	298.37331149	298.26591023	-5.03e-06	-1.676e-05	-9.082e-05
0.49595	5334.05492	2e-08	4.6e-07	3.6e-07	1.2e-07	0.0	2.95e-06	1.55e-06	1e-08	298.26323789	298.36645291	298.26230259	-6.88e-06	-1.624e-05	-8.804e-05
0.49795	5351.99031	2e-08	4.6e-07	3.6e-07	1.2e-07	0.0	2.95e-06	1.55e-06	1e-08	298.25945709	298.35980608	298.25884475	-2.09e-06	-1.577e-05	-8.534e-05
0.49995	5369.89202	2e-08	4.6e-07	3.6e-07	1.2e-07	0.0	2.95e-06	1.55e-06	1e-08	298.25613517	298.35336132	298.25547964	-1.2e-06	-1.529e-05	-8.274e-05
0.50195	5387.75997	2e-08	4.6e-07	3.6e-07	1.2e-07	0.0	2.95e-06	1.55e-06	1e-08	298.25287204	298.3471133	298.25222028	-2.73e-06	-1.482e-05	-8.019e-05
0.50395	5405.59408	2e-08	4.6e-07	3.6e-07	1.2e-07	0.0	2.95e-06	1.55e-06	1e-08	298.2500819	298.34105881	298.24904818	-7.58e-06	-1.435e-05	-7.768e-05
0.50595	5423.39428	2e-08	4.6e-07	3.6e-07	1.2e-07	0.0	2.95e-06	1.55e-06	1e-08	298.24661322	298.33519179	298.24600612	-8.6e-06	-1.39e-05	-7.528e-05
0.50795	5441.16048	2e-08	4.6e-07	3.6e-07	1.2e-07	0.0	2.95e-06	1.55e-06	1e-08	298.24326338	298.32950069	298.24305569	-2.46e-06	-1.345e-05	-7.272e-05
0.50995	5458.89261	2e-08	4.6e-07	3.6e-07	1.2e-07	0.0	2.95e-06	1.55e-06	1e-08	298.24061053	298.32398538	298.24017358	-2.88e-06	-1.308e-05	-7.072e-05
0.51195	5476.5906	2e-08	4.6e-07	3.6e-07	1.2e-07	0.0	2.95e-06	1.55e-06	1e-08	298.238039	298.31863651	298.23737929	-3.4e-06	-1.268e-05	-6.854e-05
0.51395	5494.25435	2e-08	4.6e-07	3.6e-07	1.2e-07	0.0	2.95e-06	1.55e-06	1e-08	298.23498174	298.31345214	298.23469442	8e-08	-1.23e-05	-6.643e-05
0.51595	5511.88379	2e-08	4.6e-07	3.6e-07	1.2e-07	0.0	2.95e-06	1.55e-06	1e-08	298.23283938	298.30842586	298.23205925	-4.96e-06	-1.191e-05	-6.436e-05
0.51795	5529.47884	2e-08	4.6e-07	3.6e-07	1.2e-07	0.0	2.95e-06	1.55e-06	1e-08	298.22989111	298.30355461	298.22954105	-1.57e-06	-1.155e-05	-6.238e-05
0.51995	5547.03942	2e-08	4.6e-07	3.6e-07	1.2e-07	0.0	2.95e-06	1.55e-06	1e-08	298.22765597	298.29883215	298.22707546	-1.97e-06	-1.12e-05	-6.046e-05
0.52195	5564.56544	2e-08	4.6e-07	3.6e-07	1.2e-07	0.0	2.95e-06	1.55e-06	1e-08	298.22506802	298.29425496	298.22470324	-1.28e-06	-1.085e-05	-5.856e-05
0.52395	5582.05683	2e-08	4.6e-07	3.6e-07	1.2e-07	0.0	2.95e-06	1.55e-06	1e-08	298.22274762	298.28981813	298.2223968	1.44e-06	-1.052e-05	-5.671e-05
0.52595	5599.51351	2e-08	4.6e-07	3.6e-07	1.2e-07	0.0	2.95e-06	1.55e-06	1e-08	298.22077227	298.28551802	298.22015102	2.59e-06	-1.021e-05	-5.503e-05
0.52795	5616.93538	2e-08	4.6e-07	3.6e-07	1.2e-07	0.0	2.95e-06	1.55e-06	1e-08	298.21861231	298.28135068	298.21798494	-2.34e-06	-9.89e-06	-5.334e-05
0.52995	5634.32237	2e-08	4.6e-07	3.6e-07	1.2e-07	0.0	2.95e-06	1.55e-06	1e-08	298.21620264	298.27731037	298.215898	-1.29e-06	-9.58e-06	-5.167e-05
0.53195	5651.67439	2e-08	4.6e-07	3.6e-07	1.2e-07	0.0	2.95e-06	1.55e-06	1e-08	298.2144537	298.27339409	298.21385204	-3.47e-06	-9.28e-06	-5.005e-05
0.53395	5668.99137	2e-08	4.6e-07	3.6e-07	1.2e-07	0.0	2.95e-06	1.55e-06	1e-08	298.21221316	298.26959789	298.21189108	-3.5e-07	-8.99e-06	-4.846e-05
0.53595	5686.2732	2e-08	4.6e-07	3.6e-07	1.2e-07	0.0	2.95e-06	1.55e-06	1e-08	298.2103081	298.26591843	298.20998012	-5.3e-07	-8.72e-06	-4.699e-05
0.53795	5703.51982	2e-08	4.6e-07	3.6e-07	1.2e-07	0.0	2.95e-06	1.55e-06	1e-08	298.20834618	298.2623523	298.20813302	2.86e-06	-8.46e-06	-4.556e-05
0.53995	5720.73113	2e-08	4.6e-07	3.6e-07	1.2e-07	0.0	2.95e-06	1.55e-06	1e-08	298.20666067	298.25889591	298.20633442	-7.3e-07	-8.2e-06	-4.418e-05
0.54195	5737.90705	2e-08	4.6e-07	3.6e-07	1.2e-07	0.0	2.95e-06	1.55e-06	1e-08	298.2045931	298.25554649	298.20460921	1.14e-06	-7.95e-06	-4.282e-05
0.54395	5755.04749	2e-08	4.6e-07	3.6e-07	1.2e-07	0.0	2.95e-06	1.55e-06	1e-08	298.20334141	298.25229803	298.20290607	-4.23e-06	-7.69e-06	-4.148e-05
0.54595	5772.15237	2e-08	4.6e-07	3.6e-07	1.2e-07	0.0	2.95e-06	1.55e-06	1e-08	298.20187067	298.24915042	298.20126643	-3.63e-06	-7.46e-06	-4.021e-05
0.54795	5789.22159	2e-08	4.6e-07	3.6e-07	1.2e-07	0.0	2.95e-06	1.55e-06	1e-08	298.20021287	298.24610004	298.19968701	3.8e-07	-7.23e-06	-3.893e-05
0.54995	5806.25507	2e-08	4.6e-07	3.6e-07	1.2e-07	0.0	2.95e-06	1.55e-06	1e-08	298.19840927	298.24314455	298.19816488	2.62e-06	-7.02e-06	-3.777e-05
0.55194	5823.25272	2e-08	4.6e-07	3.6e-07	1.2e-07	0.0	2.95e-06	1.55e-06	1e-08	298.19676956	298.2402784	298.1966846	-4.7e-07	-6.79e-06	-3.658e-05
0.55394	5840.21445	2e-08	4.6e-07	3.6e-07	1.2e-07	0.0	2.95e-06	1.55e-06	1e-08	298.19559388	298.23750276	298.19523475	2.7e-07	-6.59e-06	-3.545e-05
0.55594	5857.14018	2e-08	4.6e-07	3.6e-07	1.2e-07	0.0	2.95e-06	1.55e-06	1e-08	298.19409482	298.23480984	298.19384267	-1.09e-06	-6.38e-06	-3.438e-05
0.55794	5874.0298	2e-08	4.6e-07	3.6e-07	1.2e-07	0.0	2.95e-06	1.55e-06	1e-08	298.19282891	298.23219939	298.19248589	-7.4e-07	-6.19e-06	-3.331e-05
0.55994	5890.88324	2e-08	4.6e-07	3.6e-07	1.2e-07	0.0	2.95e-06	1.55e-06	1e-08	298.19158904	298.2296696	298.19117174	2.4e-06	-6.01e-06	-3.229e-05
0.56194	5907.7004	2e-08	4.6e-07	3.6e-07	1.2e-07	0.0	2.95e-06	1.55e-06	1e-08	298.19013218	298.22721819	298.18990871	4.26e-06	-5.83e-06	-3.131e-05
0.56394	5924.48119	2e-08	4.6e-07	3.6e-07	1.2e-07	0.0	2.95e-06	1.55e-06	1e-08	298.188803	298.2248418	298.18868115	3.8e-07	-5.64e-06	-3.034e-05
0.56594	5941.22552	2e-08	4.6e-07	3.6e-07	1.2e-07	0.0	2.95e-06	1.55e-06	1e-08	298.1878786	298.22253768	298.18747645	-4.5e-07	-5.46e-06	-2.94e-05
0.56794	5957.93329	2e-08	4.6e-07	3.6e-07	1.2e-07	0.0	2.95e-06	1.55e-06	1e-08	298.18672272	298.22030478	298.18631956	-7.1e-07	-5.3e-06	-2.85e-05
0.56994	5974.60442	2e-08	4.6e-07	3.6e-07	1.2e-07	0.0	2.95e-06	1.55e-06	1e-08	298.18519632	298.21814146	298.18521515	2.12e-06	-5.14e-06	-2.761e-05
0.57194	5991.2388	2e-08	4.6e-07	3.6e-07	1.2e-07	0.0	2.95e-06	1.55e-06	1e-08	298.1843119	298.21604437	298.1841208	-8.2e-07	-4.97e-06	-2.676e-05
0.57394	6007.83635	2e-08	4.6e-07	3.6e-07	1.2e-07	0.0	2.95e-06	1.55e-06	1e-08	298.18291633	298.21401213	298.183082	1.81e-06	-4.83e-06	-2.595e-05
0.57594	6024.39697	2e-08	4.6e-07	3.6e-07	1.2e-07	0.0	2.95e-06	1.55e-06	1e-08	298.182183	298.21204241	298.18205043	1.03e-06	-4.66e-06	-2.504e-05
0.57794	6040.92056	2e-08	4.6e-07	3.6e-07	1.2e-07	0.0	2.95e-06	1.55e-06	1e-08	298.18128788	298.21013325	298.18105807	3.53e-06	-4.54e-06	-2.436e-05
0.57994	6057.40703	2e-08	4.6e-07	3.6e-07	1.2e-07	0.0	2.95e-06	1.55e-06	1e-08	298.18025002	298.20828225	298.18010285	2.82e-06	-4.4e-06	-2.362e-05
0.58194	6073.85628	2e-08	4.6e-07	3.6e-07	1.2e-07	0.0	2.95e-06	1.55e-06	1e-08	298.17934196	298.20648806	298.17917311	1.84e-06	-4.26e-06	-2.288e-05
0.58394	6090.26821	2e-08	4.6e-07	3.6e-07	1.2e-07	0.0	2.95e-06	1.55e-06	1e-08	298.17839485	298.20474907	298.17827475	-4.38e-06	-4.11e-06	-2.216e-05
0.58594	6106.64274	2e-08	4.6e-07	3.6e-07	1.2e-07	0.0	2.95e-06	1.55e-06	1e-08	298.17747264	298.2030636	298.17740429	3.68e-06	-4.01e-06	-2.149e-05
0.58794	6122.97975	2e-08	4.6e-07	3.6e-07	1.2e-07	0.0	2.95e-06	1.55e-06	1e-08	298.17666906	298.20143	298.17655707	2.04e-06	-3.88e-06	-2.083e-05
0.58994	6139.27916	2e-08	4.6e-07	3.6e-07	1.2e-07	0.0	2.95e-06	1.55e-06	1e-08	298.17588206	298.19984663	298.1757363	-4.73e-06	-3.74e-06	-2.016e-05
0.59194	6155.54085	2e-08	4.6e-07	3.6e-07	1.2e-07	0.0	2.95e-06	1.55e-06	1e-08	298.17498848	298.19831232	298.17494629	4.41e-06	-3.65e-06	-1.956e-05
0.59394	6171.76474	2e-08	4.6e-07	3.6e-07	1.2e-07	0.0	2.95e-06	1.55e-06	1e-08	298.17420207	298.19682551	298.17417761	1.1e-07	-3.53e-06	-1.894e-05
0.59594	6187.95072	2e-08	4.6e-07	3.6e-07	1.2e-07	0.0	2.95e-06	1.55e-06	1e-08	298.17322087	298.19538491	298.17344168	-3.3e-07	-3.42e-06	-1.837e-05
0.59794	6204.09868	2e-08	4.6e-07	3.6e-07	1.2e-07	0.0	2.95e-06	1.55e-06	1e-08	298.17272193	298.19398765	298.17270978	1.8e-06	-3.32e-06	-1.781e-05
0.59994	6220.20853	2e-08	4.6e-07	3.6e-07	1.2e-07	0.0	2.95e-06	1.55e-06	1e-08	298.17224987	298.19263394	298.1720003	-6.95e-06	-3.19e-06	-1.724e-05
0.60194	6236.28016	2e-08	4.6e-07	3.6e-07	1.2e-07	0.0	2.95e-06	1.55e-06	1e-08	298.17136175	298.19132173	298.17132989	3.6e-06	-3.12e-06	-1.673e-05
0.60394	6252.31347	2e-08	4.6e-07	3.6e-07	1.2e-07	0.0	2.95e-06	1.55e-06	1e-08	298.17075397	298.19004979	298.17066996	-4.25e-06	-3e-06	-1.619e-05
0.60594	6268.30836	2e-08	4.6e-07	3.6e-07	1.2e-07	0.0	2.95e-06	1.55e-06	1e-08	298.1700289	298.1888169	298.17003579	3.75e-06	-2.94e-06	-1.571e-05
0.60794	6284.26472	2e-08	4.6e-07	3.6e-07	1.2e-07	0.0	2.95e-06	1.55e-06	1e-08	298.16957471	298.1876217	298.16941107	-3.49e-06	-2.82e-06	-1.521e-05
0.60994	6300.18245	2e-08	4.6e-07	3.6e-07	1.2e-07	0.0	2.95e-06	1.55e-06	1e-08	298.16903352	298.18646347	298.16880978	-3.93e-06	-2.73e-06	-1.473e-05
0.61194	6316.06144	2e-08	4.6e-07	3.6e-07	1.2e-07	0.0	2.95e-06	1.55e-06	1e-08	298.16822928	298.18534118	298.16823841	1.54e-06	-2.67e-06	-1.43e-05
0.61394	6331.90159	2e-08	4.6e-07	3.6e-07	1.2e-07	0.0	2.95e-06	1.55e-06	1e-08	298.16780238	298.18425304	298.16767032	-1.31e-06	-2.57e-06	-1.385e-05
0.61594	6347.70278	2e-08	4.6e-07	3.6e-07	1.2e-07	0.0	2.95e-06	1.55e-06	1e-08	298.16693541	298.18319895	298.16713822	1.72e-06	-2.51e-06	-1.343e-05
0.61794	6363.46491	2e-08	4.6e-07	3.6e-07	1.2e-07	0.0	2.95e-06	1.55e-06	1e-08	298.16691093	298.18217647	298.16658938	-1.77e-06	-2.42e-06	-1.301e-05
0.61994	6379.18787	2e-08	4.6e-07	3.6e-07	1.2e-07	0.0	2.95e-06	1.55e-06	1e-08	298.16624389	298.18118681	298.16608399	3.2e-07	-2.34e-06	-1.258e-05
0.62194	6394.87155	2e-08	4.6e-07	3.6e-07	1.2e-07	0.0	2.95e-06	1.55e-06	1e-08	298.16553885	298.18022753	298.16559649	2.91e-06	-2.29e-06	-1.223e-05
0.62394	6410.51584	2e-08	4.6e-07	3.6e-07	1.2e-07	0.0	2.95e-06	1.55e-06	1e-08	298.16512218	298.17929709	298.16511296	-5.9e-07	-2.2e-06	-1.185e-05
0.62594	6426.12062	2e-08	4.6e-07	3.6e-07	1.2e-07	0.0	2.95e-06	1.55e-06	1e-08	298.16476731	298.17839528	298.16464239	-2.14e-06	-2.13e-06	-1.148e-05
0.62794	6441.6858	2e-08	4.6e-07	3.6e-07	1.2e-07	0.0	2.95e-06	1.55e-06	1e-08	298.16430522	298.17752125	298.16419107	-1.38e-06	-2.07e-06	-1.112e-05
0.62994	6457.21124	2e-08	4.6e-07	3.6e-07	1.2e-07	0.0	2.95e-06	1.55e-06	1e-08	298.16391281	298.17667404	298.1637514	-2.67e-06	-2e-06	-1.077e-05
0.63194	6472.69686	2e-08	4.6e-07	3.6e-07	1.2e-07	0.0	2.95e-06	1.55e-06	1e-08	298.16331672	298.17585313	298.16333408	-0.0	-1.95e-06	-1.045e-05
0.63394	6488.14252	2e-08	4.6e-07	3.6e-07	1.2e-07	0.0	2.95e-06	1.55e-06	1e-08	298.16305091	298.17505714	298.16291692	-2.9e-07	-1.89e-06	-1.013e-05
0.63594	6503.54811	2e-08	4.6e-07	3.6e-07	1.2e-07	0.0	2.95e-06	1.55e-06	1e-08	298.16229829	298.17428625	298.1625328	2.9e-06	-1.84e-06	-9.83e-06
0.63794	6518.91352	2e-08	4.6e-07	3.6e-07	1.2e-07	0.0	2.95e-06	1.55e-06	1e-08	298.16216357	298.1735384	298.16213631	-1.36e-06	-1.77e-06	-9.51e-06
0.63994	6534.23864	2e-08	4.6e-07	3.6e-07	1.2e-07	0.0	2.95e-06	1.55e-06	1e-08	298.16175278	298.17281397	298.1617635	1.2e-06	-1.72e-06	-9.23e-06
0.64194	6549.52333	2e-08	4.6e-07	3.6e-07	1.2e-07	0.0	2.95e-06	1.55e-06	1e-08	298.16124957	298.17211195	298.16140647	1.35e-06	-1.67e-06	-8.94e-06
0.64394	6564.7675	2e-08	4.6e-07	3.6e-07	1.2e-07	0.0	2.95e-06	1.55e-06	1e-08	298.16132014	298.17143105	298.16103779	-2.04e-06	-1.61e-06	-8.66e-06
0.64594	6579.97101	2e-08	4.6e-07	3.6e-07	1.2e-07	0.0	2.95e-06	1.55e-06	1e-08	298.16059964	298.17077182	298.1607125	1.59e-06	-1.57e-06	-8.4e-06
0.64794	6595.13374	2e-08	4.6e-07	3.6e-07	1.2e-07	0.0	2.95e-06	1.55e-06	1e-08	298.16056717	298.17013214	298.16037014	1.6e-07	-1.52e-06	-8.14e-06
0.64994	6610.25559	2e-08	4.6e-07	3.6e-07	1.2e-07	0.0	2.95e-06	1.55e-06	1e-08	298.16017074	298.16951256	298.1600532	-4.58e-06	-1.45e-06	-7.87e-06
0.65193	6625.33642	2e-08	4.6e-07	3.6e-07	1.2e-07	0.0	2.95e-06	1.55e-06	1e-08	298.15973361	298.16891212	298.15974819	2.67e-06	-1.43e-06	-7.64e-06
0.65393	6640.37612	2e-08	4.6e-07	3.6e-07	1.2e-07	0.0	2.95e-06	1.55e-06	1e-08	298.15943661	298.16833005	298.15944745	2.81e-06	-1.39e-06	-7.41e-06
0.65593	6655.37455	2e-08	4.6e-07	3.6e-07	1.2e-07	0.0	2.95e-06	1.55e-06	1e-08	298.15919813	298.16776588	298.15915399	-2.83e-06	-1.33e-06	-7.17e-06
0.65793	6670.33161	2e-08	4.6e-07	3.6e-07	1.2e-07	0.0	2.95e-06	1.55e-06	1e-08	298.1588068	298.16721944	298.15887621	3e-08	-1.29e-06	-6.95e-06
0.65993	6685.24715	2e-08	4.6e-07	3.6e-07	1.2e-07	0.0	2.95e-06	1.55e-06	1e-08	298.15874493	298.16668946	298.15859406	1.45e-06	-1.26e-06	-6.75e-06
0.66193	6700.12105	2e-08	4.6e-07	3.6e-07	1.2e-07	0.0	2.95e-06	1.55e-06	1e-08	298.15818932	298.16617629	298.15834077	5.08e-06	-1.23e-06	-6.54e-06
0.66393	6714.9532	2e-08	4.6e-07	3.6e-07	1.2e-07	0.0	2.95e-06	1.55e-06	1e-08	298.15806028	298.16567842	298.15807859	5e-07	-1.18e-06	-6.33e-06
0.66593	6729.74345	2e-08	4.6e-07	3.6e-07	1.2e-07	0.0	2.95e-06	1.55e-06	1e-08	298.15782079	298.16519605	298.15782918	-1.9e-06	-1.14e-06	-6.13e-06
0.66793	6744.49169	2e-08	4.6e-07	3.6e-07	1.2e-07	0.0	2.95e-06	1.55e-06	1e-08	298.15756459	298.16472849	298.15758841	-1.08e-06	-1.11e-06	-5.95e-06
0.66993	6759.19777	2e-08	4.6e-07	3.6e-07	1.2e-07	0.0	2.95e-06	1.55e-06	1e-08	298.15756444	298.16427507	298.15734498	-1.21e-06	-1.07e-06	-5.76e-06
0.67193	6773.86158	2e-08	4.6e-07	3.6e-07	1.2e-07	0.0	2.95e-06	1.55e-06	1e-08	298.15704271	298.1638361	298.15713024	1.42e-06	-1.05e-06	-5.59e-06
0.67393	6788.48298	2e-08	4.6e-07	3.6e-07	1.2e-07	0.0	2.95e-06	1.55e-06	1e-08	298.15659463	298.16341067	298.15691982	2.65e-06	-1.02e-06	-5.42e-06
0.67593	6803.06184	2e-08	4.6e-07	3.6e-07	1.2e-07	0.0	2.95e-06	1.55e-06	1e-08	298.1566424	298.16299809	298.15669643	-1e-07	-9.8e-07	-5.24e-06
0.67793	6817.59802	2e-08	4.6e-07	3.6e-07	1.2e-07	0.0	2.95e-06	1.55e-06	1e-08	298.15675882	298.16259797	298.15647699	-2.69e-06	-9.4e-07	-5.08e-06
0.67993	6832.09138	2e-08	4.6e-07	3.6e-07	1.2e-07	0.0	2.95e-06	1.55e-06	1e-08	298.15637164	298.16221051	298.15628456	-1.48e-06	-9.1e-07	-4.93e-06
0.68193	6846.5418	2e-08	4.6e-07	3.6e-07	1.2e-07	0.0	2.95e-06	1.55e-06	1e-08	298.15625313	298.16183479	298.15608765	-8.8e-07	-8.9e-07	-4.78e-06
0.68393	6860.94913	2e-08	4.6e-07	3.6e-07	1.2e-07	0.0	2.95e-06	1.55e-06	1e-08	298.15581898	298.16147095	298.1559098	3.1e-07	-8.6e-07	-4.63e-06
0.68593	6875.31325	2e-08	4.6e-07	3.6e-07	1.2e-07	0.0	2.95e-06	1.55e-06	1e-08	298.15543025	298.16111859	298.1557363	1.98e-06	-8.4e-07	-4.49e-06
0.68793	6889.634	2e-08	4.6e-07	3.6e-07	1.2e-07	0.0	2.95e-06	1.55e-06	1e-08	298.15528459	298.16077652	298.15555858	2.45e-06	-8.2e-07	-4.36e-06
0.68993	6903.91125	2e-08	4.6e-07	3.6e-07	1.2e-07	0.0	2.95e-06	1.55e-06	1e-08	298.15563548	298.16044438	298.15536628	-2.35e-06	-7.8e-07	-4.21e-06
0.69193	6918.14486	2e-08	4.6e-07	3.6e-07	1.2e-07	0.0	2.95e-06	1.55e-06	1e-08	298.1551368	298.1601234	298.15521406	-2.3e-07	-7.6e-07	-4.09e-06
0.69393	6932.33468	2e-08	4.6e-07	3.6e-07	1.2e-07	0.0	2.95e-06	1.55e-06	1e-08	298.15498234	298.15981192	298.15505314	4.1e-06	-7.5e-07	-3.97e-06
0.69593	6946.48059	2e-08	4.6e-07	3.6e-07	1.2e-07	0.0	2.95e-06	1.55e-06	1e-08	298.15501165	298.15950983	298.15488989	-1.04e-06	-7.1e-07	-3.83e-06
0.69793	6960.58242	2e-08	4.6e-07	3.6e-07	1.2e-07	0.0	2.95e-06	1.55e-06	1e-08	298.15465493	298.15921748	298.15474736	8.1e-07	-7e-07	-3.72e-06
0.69993	6974.64004	2e-08	4.6e-07	3.6e-07	1.2e-07	0.0	2.95e-06	1.55e-06	1e-08	298.15439282	298.15893405	298.15460584	1.78e-06	-6.8e-07	-3.61e-06
0.70193	6988.65329	2e-08	4.6e-07	3.6e-07	1.2e-07	0.0	2.95e-06	1.55e-06	1e-08	298.15452909	298.15865897	298.15445282	-4.67e-06	-6.4e-07	-3.48e-06
0.70393	7002.62203	2e-08	4.6e-07	3.6e-07	1.2e-07	0.0	2.95e-06	1.55e-06	1e-08	298.15421478	298.15839278	298.15432264	2.41e-06	-6.4e-07	-3.39e-06
0.70593	7016.54611	2e-08	4.6e-07	3.6e-07	1.2e-07	0.0	2.95e-06	1.55e-06	1e-08	298.15425411	298.1581344	298.15418248	2.7e-07	-6.1e-07	-3.28e-06
0.70793	7030.42538	2e-08	4.6e-07	3.6e-07	1.2e-07	0.0	2.95e-06	1.55e-06	1e-08	298.15389122	298.15788443	298.15406298	-1.47e-06	-5.9e-07	-3.18e-06
0.70993	7044.25969	2e-08	4.6e-07	3.6e-07	1.2e-07	0.0	2.95e-06	1.55e-06	1e-08	298.15392186	298.15764174	298.1539316	4.57e-06	-5.9e-07	-3.09e-06
0.71193	7058.04888	2e-08	4.6e-07	3.6e-07	1.2e-07	0.0	2.95e-06	1.55e-06	1e-08	298.1537183	298.15740682	298.15381379	3.78e-06	-5.7e-07	-3e-06
0.71393	7071.7928	2e-08	4.6e-07	3.6e-07	1.2e-07	0.0	2.95e-06	1.55e-06	1e-08	298.15382626	298.15717874	298.15368716	-9.1e-07	-5.4e-07	-2.89e-06
0.71593	7085.4913	2e-08	4.6e-07	3.6e-07	1.2e-07	0.0	2.95e-06	1.55e-06	1e-08	298.15373519	298.15695791	298.15357241	-2.51e-06	-5.1e-07	-2.8e-06
0.71793	7099.14421	2e-08	4.6e-07	3.6e-07	1.2e-07	0.0	2.95e-06	1.55e-06	1e-08	298.15341008	298.15674417	298.15347085	2.6e-07	-5.1e-07	-2.72e-06
0.71993	7112.75137	2e-08	4.6e-07	3.6e-07	1.2e-07	0.0	2.95e-06	1.55e-06	1e-08	298.15341004	298.15653665	298.15335959	-5.7e-06	-4.7e-07	-2.62e-06
0.72193	7126.31264	2e-08	4.6e-07	3.6e-07	1.2e-07	0.0	2.95e-06	1.55e-06	1e-08	298.15329709	298.15633566	298.15325637	2.24e-06	-4.8e-07	-2.56e-06
0.72393	7139.82784	2e-08	4.6e-07	3.6e-07	1.2e-07	0.0	2.95e-06	1.55e-06	1e-08	298.15308205	298.15614093	298.15316061	8.3e-07	-4.6e-07	-2.48e-06
0.72593	7153.29681	2e-08	4.6e-07	3.6e-07	1.2e-07	0.0	2.95e-06	1.55e-06	1e-08	298.15323092	298.15595178	298.15305325	-1.87e-06	-4.4e-07	-2.39e-06
0.72793	7166.7194	2e-08	4.6e-07	3.6e-07	1.2e-07	0.0	2.95e-06	1.55e-06	1e-08	298.15295578	298.15576893	298.15296628	-4.14e-06	-4.2e-07	-2.31e-06
0.72993	7180.09543	2e-08	4.6e-07	3.6e-07	1.2e-07	0.0	2.95e-06	1.55e-06	1e-08	298.15282658	298.15559157	298.15287641	1.27e-06	-4.2e-07	-2.26e-06
0.73193	7193.42474	2e-08	4.6e-07	3.6e-07	1.2e-07	0.0	2.95e-06	1.55e-06	1e-08	298.15249157	298.15541994	298.15279786	3.54e-06	-4.2e-07	-2.19e-06
0.73393	7206.70716	2e-08	4.6e-07	3.6e-07	1.2e-07	0.0	2.95e-06	1.55e-06	1e-08	298.15250566	298.15525321	298.15270795	6e-08	-4e-07	-2.12e-06
0.73593	7219.94251	2e-08	4.6e-07	3.6e-07	1.2e-07	0.0	2.95e-06	1.55e-06	1e-08	298.1528184	298.15509123	298.1526086	-1.57e-06	-3.8e-07	-2.05e-06
0.73793	7233.13063	2e-08	4.6e-07	3.6e-07	1.2e-07	0.0	2.95e-06	1.55e-06	1e-08	298.1520828	298.15493544	298.15255463	3.09e-06	-3.8e-07	-2e-06
0.73993	7246.27135	2e-08	4.6e-07	3.6e-07	1.2e-07	0.0	2.95e-06	1.55e-06	1e-08	298.15269127	298.15478294	298.15244851	1.34e-06	-3.6e-07	-1.93e-06
0.74193	7259.36448	2e-08	4.6e-07	3.6e-07	1.2e-07	0.0	2.95e-06	1.55e-06	1e-08	298.1524824	298.15463604	298.15237818	-1.76e-06	-3.4e-07	-1.86e-06
0.74393	7272.40985	2e-08	4.6e-07	3.6e-07	1.2e-07	0.0	2.95e-06	1.55e-06	1e-08	298.1523072	298.1544936	298.1523089	2.12e-06	-3.5e-07	-1.82e-06
0.74593	7285.40729	2e-08	4.6e-07	3.6e-07	1.2e-07	0.0	2.95e-06	1.55e-06	1e-08	298.15220422	298.15435548	298.15223904	2.79e-06	-3.4e-07	-1.76e-06
0.74793	7298.35661	2e-08	4.6e-07	3.6e-07	1.2e-07	0.0	2.95e-06	1.55e-06	1e-08	298.15218447	298.1542215	298.15216807	-1.3e-07	-3.2e-07	-1.7e-06
0.74993	7311.25764	2e-08	4.6e-07	3.6e-07	1.2e-07	0.0	2.95e-06	1.55e-06	1e-08	298.15237561	298.15409144	298.15209073	-2.35e-06	-3e-07	-1.64e-06
0.75192	7324.11019	2e-08	4.6e-07	3.6e-07	1.2e-07	0.0	2.95e-06	1.55e-06	1e-08	298.15185915	298.15396617	298.15204436	1.09e-06	-3e-07	-1.6e-06
0.75392	7336.91407	2e-08	4.6e-07	3.6e-07	1.2e-07	0.0	2.95e-06	1.55e-06	1e-08	298.15187058	298.15384415	298.15197855	3.32e-06	-3e-07	-1.56e-06
0.75592	7349.66909	2e-08	4.6e-07	3.6e-07	1.2e-07	0.0	2.95e-06	1.55e-06	1e-08	298.15199516	298.15372576	298.15191015	2.7e-07	-2.8e-07	-1.5e-06
0.75792	7362.37508	2e-08	4.6e-07	3.6e-07	1.2e-07	0.0	2.95e-06	1.55e-06	1e-08	298.15179301	298.15361138	298.151857	-3.99e-06	-2.6e-07	-1.44e-06
0.75992	7375.03184	2e-08	4.6e-07	3.6e-07	1.2e-07	0.0	2.95e-06	1.55e-06	1e-08	298.15149013	298.15350065	298.15180987	2.12e-06	-2.7e-07	-1.42e-06
0.76192	7387.63917	2e-08	4.6e-07	3.6e-07	1.2e-07	0.0	2.95e-06	1.55e-06	1e-08	298.15166295	298.1533928	298.15174518	1.5e-06	-2.6e-07	-1.37e-06
0.76392	7400.19688	2e-08	4.6e-07	3.6e-07	1.2e-07	0.0	2.95e-06	1.55e-06	1e-08	298.15153815	298.15328859	298.1516944	1.85e-06	-2.5e-07	-1.33e-06
0.76592	7412.70478	2e-08	4.6e-07	3.6e-07	1.2e-07	0.0	2.95e-06	1.55e-06	1e-08	298.15162937	298.15318734	298.15163653	3.41e-06	-2.5e-07	-1.29e-06
0.76792	7425.16266	2e-08	4.6e-07	3.6e-07	1.2e-07	0.0	2.95e-06	1.55e-06	1e-08	298.15197151	298.15308893	298.15157012	-2.88e-06	-2.2e-07	-1.24e-06
0.76992	7437.57033	2e-08	4.6e-07	3.6e-07	1.2e-07	0.0	2.95e-06	1.55e-06	1e-08	298.15165677	298.15299429	298.15153209	1.74e-06	-2.3e-07	-1.21e-06
0.77192	7449.92758	2e-08	4.6e-07	3.6e-07	1.2e-07	0.0	2.95e-06	1.55e-06	1e-08	298.15142814	298.15290248	298.15149211	4.46e-06	-2.3e-07	-1.18e-06
0.77392	7462.23421	2e-08	4.6e-07	3.6e-07	1.2e-07	0.0	2.95e-06	1.55e-06	1e-08	298.15152902	298.15281312	298.15144024	1.08e-06	-2.1e-07	-1.13e-06
0.77592	7474.49001	2e-08	4.6e-07	3.6e-07	1.2e-07	0.0	2.95e-06	1.55e-06	1e-08	298.15143082	298.15272674	298.15139795	-8.2e-07	-2e-07	-1.09e-06
0.77792	7486.69477	2e-08	4.6e-07	3.6e-07	1.2e-07	0.0	2.95e-06	1.55e-06	1e-08	298.15132988	298.15264301	298.15135719	8e-07	-2e-07	-1.06e-06
0.77992	7498.84828	2e-08	4.6e-07	3.6e-07	1.2e-07	0.0	2.95e-06	1.55e-06	1e-08	298.15147555	298.15256157	298.15130777	2.51e-06	-2e-07	-1.04e-06
0.78192	7510.95034	2e-08	4.6e-07	3.6e-07	1.2e-07	0.0	2.95e-06	1.55e-06	1e-08	298.15144445	298.15248284	298.15126689	-1.27e-06	-1.8e-07	-9.9e-07
0.78392	7523.00071	2e-08	4.6e-07	3.6e-07	1.2e-07	0.0	2.95e-06	1.55e-06	1e-08	298.15125481	298.15240674	298.15123378	-3.7e-07	-1.8e-07	-9.7e-07
0.78592	7534.99918	2e-08	4.6e-07	3.6e-07	1.2e-07	0.0	2.95e-06	1.55e-06	1e-08	298.15100869	298.15233304	298.15120422	2.74e-06	-1.8e-07	-9.5e-07
0.78792	7546.94554	2e-08	4.6e-07	3.6e-07	1.2e-07	0.0	2.95e-06	1.55e-06	1e-08	298.15113913	298.15226119	298.15116055	3.9e-07	-1.7e-07	-9.1e-07
0.78992	7558.83955	2e-08	4.6e-07	3.6e-07	1.2e-07	0.0	2.95e-06	1.55e-06	1e-08	298.1511658	298.15219167	298.15112229	-1.59e-06	-1.6e-07	-8.8e-07
0.79192	7570.68099	2e-08	4.6e-07	3.6e-07	1.2e-07	0.0	2.95e-06	1.55e-06	1e-08	298.15122081	298.15212423	298.15108401	-1.04e-06	-1.6e-07	-8.5e-07
0.79392	7582.46964	2e-08	4.6e-07	3.6e-07	1.2e-07	0.0	2.95e-06	1.55e-06	1e-08	298.15111296	298.15205905	298.15105347	2.5e-07	-1.6e-07	-8.3e-07
0.79592	7594.20527	2e-08	4.6e-07	3.6e-07	1.2e-07	0.0	2.95e-06	1.55e-06	1e-08	298.15125842	298.15199559	298.15101369	-3.45e-06	-1.4e-07	-7.9e-07
0.79792	7605.88763	2e-08	4.6e-07	3.6e-07	1.2e-07	0.0	2.95e-06	1.55e-06	1e-08	298.15098092	298.15193456	298.15099219	1.76e-06	-1.5e-07	-7.8e-07
0.79992	7617.51651	2e-08	4.6e-07	3.6e-07	1.2e-07	0.0	2.95e-06	1.55e-06	1e-08	298.15093879	298.15187514	298.15096211	2.9e-07	-1.4e-07	-7.5e-07
0.80192	7629.09165	2e-08	4.6e-07	3.6e-07	1.2e-07	0.0	2.95e-06	1.55e-06	1e-08	298.15102852	298.15181741	298.15092763	-2.88e-06	-1.3e-07	-7.2e-07
0.80392	7640.61282	2e-08	4.6e-07	3.6e-07	1.2e-07	0.0	2.95e-06	1.55e-06	1e-08	298.15079017	298.15176181	298.15090747	1.79e-06	-1.4e-07	-7.1e-07
0.80592	7652.07977	2e-08	4.6e-07	3.6e-07	1.2e-07	0.0	2.95e-06	1.55e-06	1e-08	298.1509705	298.15170746	298.15087118	-8.2e-07	-1.3e-07	-6.8e-07
0.80792	7663.49225	2e-08	4.6e-07	3.6e-07	1.2e-07	0.0	2.95e-06	1.55e-06	1e-08	298.15087695	298.15165508	298.15084693	-5e-07	-1.2e-07	-6.6e-07
0.80992	7674.85002	2e-08	4.6e-07	3.6e-07	1.2e-07	0.0	2.95e-06	1.55e-06	1e-08	298.15102794	298.15160404	298.15081358	-1.2e-07	-1.2e-07	-6.4e-07
0.81192	7686.15282	2e-08	4.6e-07	3.6e-07	1.2e-07	0.0	2.95e-06	1.55e-06	1e-08	298.15101851	298.15155476	298.15078762	-2.15e-06	-1.1e-07	-6.2e-07
0.81392	7697.4004	2e-08	4.6e-07	3.6e-07	1.2e-07	0.0	2.95e-06	1.55e-06	1e-08	298.150608	298.15150744	298.1507788	9e-07	-1.2e-07	-6.1e-07
0.81592	7708.59248	2e-08	4.6e-07	3.6e-07	1.2e-07	0.0	2.95e-06	1.55e-06	1e-08	298.15081863	298.1514609	298.15074547	-3.93e-06	-1e-07	-5.8e-07
0.81792	7719.72882	2e-08	4.6e-07	3.6e-07	1.2e-07	0.0	2.95e-06	1.55e-06	1e-08	298.15067005	298.15141618	298.15072754	-8.7e-07	-1e-07	-5.7e-07
0.81992	7730.80913	2e-08	4.6e-07	3.6e-07	1.2e-07	0.0	2.95e-06	1.55e-06	1e-08	298.15061095	298.15137273	298.15070669	9.5e-07	-1.1e-07	-5.5e-07
0.82192	7741.83317	2e-08	4.6e-07	3.6e-07	1.2e-07	0.0	2.95e-06	1.55e-06	1e-08	298.15062454	298.15133055	298.1506836	9.8e-07	-1e-07	-5.4e-07
0.82392	7752.80064	2e-08	4.6e-07	3.6e-07	1.2e-07	0.0	2.95e-06	1.55e-06	1e-08	298.15084641	298.15128942	298.15065273	-2.83e-06	-9e-08	-5.1e-07
0.82592	7763.71128	2e-08	4.6e-07	3.6e-07	1.2e-07	0.0	2.95e-06	1.55e-06	1e-08	298.15057674	298.1512501	298.15064254	-8.5e-07	-9e-08	-5e-07
0.82792	7774.5648	2e-08	4.6e-07	3.6e-07	1.2e-07	0.0	2.95e-06	1.55e-06	1e-08	298.15054869	298.15121174	298.15062317	3e-06	-1e-07	-4.9e-07
0.82992	7785.36092	2e-08	4.6e-07	3.6e-07	1.2e-07	0.0	2.95e-06	1.55e-06	1e-08	298.15070449	298.15117435	298.15059695	-1.14e-06	-8e-08	-4.7e-07
0.83192	7796.09935	2e-08	4.6e-07	3.6e-07	1.2e-07	0.0	2.95e-06	1.55e-06	1e-08	298.15064052	298.15113834	298.15058028	2.27e-06	-9e-08	-4.6e-07
0.83392	7806.7798	2e-08	4.6e-07	3.6e-07	1.2e-07	0.0	2.95e-06	1.55e-06	1e-08	298.15057997	298.15110344	298.15056407	-2e-07	-8e-08	-4.4e-07
0.83592	7817.40198	2e-08	4.6e-07	3.6e-07	1.2e-07	0.0	2.95e-06	1.55e-06	1e-08	298.15038909	298.15106976	298.15055374	-1.72e-06	-7e-08	-4.2e-07
0.83792	7827.96558	2e-08	4.6e-07	3.6e-07	1.2e-07	0.0	2.95e-06	1.55e-06	1e-08	298.15052679	298.15103675	298.15053059	-3.04e-06	-7e-08	-4.1e-07
0.83992	7838.4703	2e-08	4.6e-07	3.6e-07	1.2e-07	0.0	2.95e-06	1.55e-06	1e-08	298.15048276	298.15100496	298.15051538	2.3e-07	-8e-08	-4e-07
0.84192	7848.91584	2e-08	4.6e-07	3.6e-07	1.2e-07	0.0	2.95e-06	1.55e-06	1e-08	298.15052991	298.15097404	298.15049698	-2.07e-06	-7e-08	-3.8e-07
0.84392	7859.30187	2e-08	4.6e-07	3.6e-07	1.2e-07	0.0	2.95e-06	1.55e-06	1e-08	298.1504999	298.15094417	298.15048223	1.2e-07	-7e-08	-3.8e-07
0.84592	7869.62809	2e-08	4.6e-07	3.6e-07	1.2e-07	0.0	2.95e-06	1.55e-06	1e-08	298.1503584	298.15091533	298.15047252	9.9e-07	-7e-08	-3.7e-07
0.84792	7879.89416	2e-08	4.6e-07	3.6e-07	1.2e-07	0.0	2.95e-06	1.55e-06	1e-08	298.15034523	298.15088724	298.15045805	2.28e-06	-7e-08	-3.6e-07
0.84992	7890.09977	2e-08	4.6e-07	3.6e-07	1.2e-07	0.0	2.95e-06	1.55e-06	1e-08	298.15052977	298.1508598	298.150436	-5.1e-07	-6e-08	-3.4e-07
0.85191	7900.24458	2e-08	4.6e-07	3.6e-07	1.2e-07	0.0	2.95e-06	1.55e-06	1e-08	298.15047446	298.15083346	298.15042416	9.4e-07	-7e-08	-3.4e-07
0.85391	7910.32826	2e-08	4.6e-07	3.6e-07	1.2e-07	0.0	2.95e-06	1.55e-06	1e-08	298.15047704	298.15080786	298.15041039	-1.7e-06	-5e-08	-3.2e-07
0.85591	7920.35047	2e-08	4.6e-07	3.6e-07	1.2e-07	0.0	2.95e-06	1.55e-06	1e-08	298.1502739	298.15078328	298.15040543	3.3e-07	-6e-08	-3.1e-07
0.85791	7930.31085	2e-08	4.6e-07	3.6e-07	1.2e-07	0.0	2.95e-06	1.55e-06	1e-08	298.15033383	298.15075917	298.15039016	-2.12e-06	-5e-08	-3e-07
0.85991	7940.20906	2e-08	4.6e-07	3.6e-07	1.2e-07	0.0	2.95e-06	1.55e-06	1e-08	298.1503378	298.15073586	298.15037756	2.58e-06	-6e-08	-3e-07
0.86191	7950.04474	2e-08	4.6e-07	3.6e-07	1.2e-07	0.0	2.95e-06	1.55e-06	1e-08	298.15035628	298.15071325	298.15036476	-8.2e-07	-5e-08	-2.8e-07
0.86391	7959.81752	2e-08	4.6e-07	3.6e-07	1.2e-07	0.0	2.95e-06	1.55e-06	1e-08	298.15022915	298.15069151	298.15035826	6.3e-07	-5e-08	-2.8e-07
0.86591	7969.52704	2e-08	4.6e-07	3.6e-07	1.2e-07	0.0	2.95e-06	1.55e-06	1e-08	298.15029762	298.15067021	298.15034415	-5.1e-07	-5e-08	-2.7e-07
0.86791	7979.17292	2e-08	4.6e-07	3.6e-07	1.2e-07	0.0	2.95e-06	1.55e-06	1e-08	298.15060873	298.1506493	298.15032051	4.24e-06	-6e-08	-2.7e-07
0.86991	7988.75477	2e-08	4.6e-07	3.6e-07	1.2e-07	0.0	2.95e-06	1.55e-06	1e-08	298.15047622	298.15062951	298.15031528	-2.84e-06	-4e-08	-2.4e-07
0.87191	7998.27222	2e-08	4.6e-07	3.6e-07	1.2e-07	0.0	2.95e-06	1.55e-06	1e-08	298.15027573	298.15061041	298.15031314	8.1e-07	-5e-08	-2.5e-07
0.87391	8007.72486	2e-08	4.6e-07	3.6e-07	1.2e-07	0.0	2.95e-06	1.55e-06	1e-08	298.15028278	298.15059167	298.15030286	4.9e-07	-5e-08	-2.4e-07
0.87591	8017.1123	2e-08	4.6e-07	3.6e-07	1.2e-07	0.0	2.95e-06	1.55e-06	1e-08	298.15035694	298.15057343	298.15029016	-1.15e-06	-4e-08	-2.3e-07
0.87791	8026.43413	2e-08	4.6e-07	3.6e-07	1.2e-07	0.0	2.95e-06	1.55e-06	1e-08	298.15060921	298.15055556	298.1502705	-3.99e-06	-3e-08	-2.1e-07
0.87991	8035.68993	2e-08	4.6e-07	3.6e-07	1.2e-07	0.0	2.95e-06	1.55e-06	1e-08	298.15029626	298.15053885	298.15027416	-3.25e-06	-3e-08	-2.1e-07
0.88191	8044.87928	2e-08	4.6e-07	3.6e-07	1.2e-07	0.0	2.95e-06	1.55e-06	1e-08	298.15019857	298.15052243	298.15026932	2.01e-06	-5e-08	-2.1e-07
0.88391	8054.00175	2e-08	4.6e-07	3.6e-07	1.2e-07	0.0	2.95e-06	1.55e-06	1e-08	298.15037543	298.15050621	298.15025358	-7.7e-07	-4e-08	-2e-07
0.88591	8063.0569	2e-08	4.6e-07	3.6e-07	1.2e-07	0.0	2.95e-06	1.55e-06	1e-08	298.15029247	298.15049077	298.15024868	-2.87e-06	-3e-08	-1.9e-07
0.88791	8072.04429	2e-08	4.6e-07	3.6e-07	1.2e-07	0.0	2.95e-06	1.55e-06	1e-08	298.1501896	298.15047583	298.15024485	-2e-07	-3e-08	-1.9e-07
0.88991	8080.96346	2e-08	4.6e-07	3.6e-07	1.2e-07	0.0	2.95e-06	1.55e-06	1e-08	298.15027962	298.15046114	298.15023341	-1.1e-07	-3e-08	-1.8e-07
0.89191	8089.81394	2e-08	4.6e-07	3.6e-07	1.2e-07	0.0	2.95e-06	1.55e-06	1e-08	298.15006798	298.15044723	298.15023449	6e-07	-4e-08	-1.8e-07
0.89391	8098.59528	2e-08	4.6e-07	3.6e-07	1.2e-07	0.0	2.95e-06	1.55e-06	1e-08	298.15026653	298.1504333	298.1502191	-8.2e-07	-3e-08	-1.7e-07
0.89591	8107.30698	2e-08	4.6e-07	3.6e-07	1.2e-07	0.0	2.95e-06	1.55e-06	1e-08	298.15024992	298.15042003	298.1502127	-3.42e-06	-2e-08	-1.6e-07
0.89791	8115.94855	2e-08	4.6e-07	3.6e-07	1.2e-07	0.0	2.95e-06	1.55e-06	1e-08	298.15015391	298.15040726	298.15020975	1.24e-06	-3e-08	-1.7e-07
0.89991	8124.5195	2e-08	4.6e-07	3.6e-07	1.2e-07	0.0	2.95e-06	1.55e-06	1e-08	298.15017274	298.15039475	298.15020233	5.5e-07	-3e-08	-1.6e-07
0.90191	8133.01932	2e-08	4.6e-07	3.6e-07	1.2e-07	0.0	2.95e-06	1.55e-06	1e-08	298.15015676	298.15038267	298.15019654	9.5e-07	-3e-08	-1.6e-07
0.90391	8141.44748	2e-08	4.6e-07	3.6e-07	1.2e-07	0.0	2.95e-06	1.55e-06	1e-08	298.15014302	298.15037095	298.15019085	1.19e-06	-3e-08	-1.5e-07
0.90591	8149.80345	2e-08	4.6e-07	3.6e-07	1.2e-07	0.0	2.95e-06	1.55e-06	1e-08	298.15013309	298.15035959	298.1501852	1.24e-06	-3e-08	-1.5e-07
0.90791	8158.0867	2e-08	4.6e-07	3.6e-07	1.2e-07	0.0	2.95e-06	1.55e-06	1e-08	298.15012653	298.15034858	298.1501796	1.11e-06	-3e-08	-1.4e-07
0.90991	8166.29666	2e-08	4.6e-07	3.6e-07	1.2e-07	0.0	2.95e-06	1.55e-06	1e-08	298.15012264	298.1503379	298.15017407	8.4e-07	-3e-08	-1.4e-07
0.91191	8174.43277	2e-08	4.6e-07	3.6e-07	1.2e-07	0.0	2.95e-06	1.55e-06	1e-08	298.15012111	298.15032755	298.15016862	4.6e-07	-3e-08	-1.3e-07
0.91391	8182.49444	2e-08	4.6e-07	3.6e-07	1.2e-07	0.0	2.95e-06	1.55e-06	1e-08	298.15012217	298.15031751	298.15016323	-3e-08	-2e-08	-1.3e-07
0.91591	8190.4811	2e-08	4.6e-07	3.6e-07	1.2e-07	0.0	2.95e-06	1.55e-06	1e-08	298.15012637	298.15030778	298.15015788	-6.6e-07	-2e-08	-1.2e-07
0.91791	8198.39211	2e-08	4.6e-07	3.6e-07	1.2e-07	0.0	2.95e-06	1.55e-06	1e-08	298.15007899	298.1502984	298.1501548	-5.6e-07	-2e-08	-1.2e-07
0.91991	8206.22688	2e-08	4.6e-07	3.6e-07	1.2e-07	0.0	2.95e-06	1.55e-06	1e-08	298.15001852	298.15028933	298.1501524	4.1e-07	-2e-08	-1.2e-07
0.92191	8213.98475	2e-08	4.6e-07	3.6e-07	1.2e-07	0.0	2.95e-06	1.55e-06	1e-08	298.14994822	298.15028055	298.15015055	1.84e-06	-3e-08	-1.2e-07
0.92391	8221.66508	2e-08	4.6e-07	3.6e-07	1.2e-07	0.0	2.95e-06	1.55e-06	1e-08	298.14992658	298.15027199	298.15014686	2.56e-06	-3e-08	-1.2e-07
0.92591	8229.2672	2e-08	4.6e-07	3.6e-07	1.2e-07	0.0	2.95e-06	1.55e-06	1e-08	298.14998814	298.1502636	298.15013992	6e-07	-2e-08	-1.1e-07
0.92791	8236.79042	2e-08	4.6e-07	3.6e-07	1.2e-07	0.0	2.95e-06	1.55e-06	1e-08	298.15006025	298.15025545	298.15013269	-2.21e-06	-1e-08	-9e-08
0.92991	8244.23405	2e-08	4.6e-07	3.6e-07	1.2e-07	0.0	2.95e-06	1.55e-06	1e-08	298.15014263	298.15024754	298.15012518	-3.01e-06	-1e-08	-9e-08
0.93191	8251.59736	2e-08	4.6e-07	3.6e-07	1.2e-07	0.0	2.95e-06	1.55e-06	1e-08	298.15023514	298.15023985	298.15011738	-3e-06	-1e-08	-9e-08
0.93391	8258.87961	2e-08	4.6e-07	3.6e-07	1.2e-07	0.0	2.95e-06	1.55e-06	1e-08	298.15018591	298.15023256	298.15011548	-5.5e-07	-2e-08	-9e-08
0.93591	8266.08004	2e-08	4.6e-07	3.6e-07	1.2e-07	0.0	2.95e-06	1.55e-06	1e-08	298.15026103	298.15022536	298.15010863	-7.3e-07	-1e-08	-9e-08
0.93791	8273.19787	2e-08	4.6e-07	3.6e-07	1.2e-07	0.0	2.95e-06	1.55e-06	1e-08	298.15028317	298.15021843	298.15010406	-1.56e-06	-1e-08	-8e-08
0.93991	8280.23229	2e-08	4.6e-07	3.6e-07	1.2e-07	0.0	2.95e-06	1.55e-06	1e-08	298.15013886	298.1502119	298.15010638	2.89e-06	-3e-08	-9e-08
0.94191	8287.18248	2e-08	4.6e-07	3.6e-07	1.2e-07	0.0	2.95e-06	1.55e-06	1e-08	298.14999327	298.15020557	298.15010886	2.71e-06	-2e-08	-9e-08
0.94391	8294.04758	2e-08	4.6e-07	3.6e-07	1.2e-07	0.0	2.95e-06	1.55e-06	1e-08	298.15001277	298.15019927	298.15010473	-2.7e-07	-1e-08	-8e-08
0.94591	8300.82672	2e-08	4.6e-07	3.6e-07	1.2e-07	0.0	2.95e-06	1.55e-06	1e-08	298.14994228	298.15019325	298.15010436	1.05e-06	-2e-08	-8e-08
0.94791	8307.51899	2e-08	4.6e-07	3.6e-07	1.2e-07	0.0	2.95e-06	1.55e-06	1e-08	298.15012874	298.15018714	298.15009362	-2.73e-06	-0.0	-7e-08
0.94991	8314.12345	2e-08	4.6e-07	3.6e-07	1.2e-07	0.0	2.95e-06	1.55e-06	1e-08	298.15014538	298.1501814	298.1500899	1.9e-07	-1e-08	-7e-08
0.9519	8320.63915	2e-08	4.6e-07	3.6e-07	1.2e-07	0.0	2.95e-06	1.55e-06	1e-08	298.15023191	298.15017575	298.15008343	-6.2e-07	-1e-08	-7e-08
0.9539	8327.06509	2e-08	4.6e-07	3.6e-07	1.2e-07	0.0	2.95e-06	1.55e-06	1e-08	298.15000049	298.15017063	298.15009	2.54e-06	-2e-08	-8e-08
0.9559	8333.40023	2e-08	4.6e-07	3.6e-07	1.2e-07	0.0	2.95e-06	1.55e-06	1e-08	298.14990249	298.15016552	298.15009122	1.7e-06	-2e-08	-7e-08
0.9579	8339.64351	2e-08	4.6e-07	3.6e-07	1.2e-07	0.0	2.95e-06	1.55e-06	1e-08	298.15010716	298.15016025	298.1500802	-2.37e-06	-0.0	-6e-08
0.9599	8345.79381	2e-08	4.6e-07	3.6e-07	1.2e-07	0.0	2.95e-06	1.55e-06	1e-08	298.15004064	298.15015542	298.15008031	2.6e-07	-1e-08	-6e-08
0.9619	8351.85	2e-08	4.6e-07	3.6e-07	1.2e-07	0.0	2.95e-06	1.55e-06	1e-08	298.14993231	298.15015079	298.1500822	-1.3e-06	-1e-08	-6e-08
0.9639	8357.81089	2e-08	4.6e-07	3.6e-07	1.2e-07	0.0	2.95e-06	1.55e-06	1e-08	298.15030079	298.15014578	298.15006474	-1.12e-06	-1e-08	-5e-08
0.9659	8363.67527	2e-08	4.6e-07	3.6e-07	1.2e-07	0.0	2.95e-06	1.55e-06	1e-08	298.14993195	298.15014173	298.1500774	3.77e-06	-2e-08	-7e-08
0.9679	8369.44182	2e-08	4.6e-07	3.6e-07	1.2e-07	0.0	2.95e-06	1.55e-06	1e-08	298.15018025	298.15013713	298.15006499	1.49e-06	-2e-08	-6e-08
0.9699	8375.1092	2e-08	4.6e-07	3.6e-07	1.2e-07	0.0	2.95e-06	1.55e-06	1e-08	298.15050079	298.15013259	298.1500497	3.53e-06	-2e-08	-6e-08
0.9719	8380.67601	2e-08	4.6e-07	3.6e-07	1.2e-07	0.0	2.95e-06	1.55e-06	1e-08	298.15016706	298.1501289	298.15006115	1.52e-06	-1e-08	-6e-08
0.9739	8386.1408	2e-08	4.6e-07	3.6e-07	1.2e-07	0.0	2.95e-06	1.55e-06	1e-08	298.14817185	298.15012715	298.15014036	7.16e-06	-3e-08	-7e-08
0.9759	8391.50211	2e-08	4.6e-07	3.6e-07	1.2e-07	0.0	2.95e-06	1.55e-06	1e-08	298.1491834	298.15012222	298.15009711	-6.1e-06	1e-08	-3e-08
0.9779	8396.75833	2e-08	4.6e-07	3.6e-07	1.2e-07	0.0	2.95e-06	1.55e-06	1e-08	298.15000952	298.15011761	298.15006148	1.83e-06	-1e-08	-5e-08
0.9799	8401.90776	2e-08	4.6e-07	3.6e-07	1.2e-07	0.0	2.95e-06	1.55e-06	1e-08	298.15128407	298.15011263	298.15000764	-1.302e-05	3e-08	-0.0
0.9819	8406.94867	2e-08	4.6e-07	3.6e-07	1.2e-07	0.0	2.95e-06	1.55e-06	1e-08	298.14959995	298.150111	298.15007443	6.9e-07	-1e-08	-5e-08
0.9839	8411.8792	2e-08	4.6e-07	3.6e-07	1.2e-07	0.0	2.95e-06	1.55e-06	1e-08	298.1497136	298.1501075	298.15006801	1.34e-06	-1e-08	-5e-08
0.9859	8416.69737	2e-08	4.6e-07	3.6e-07	1.2e-07	0.0	2.95e-06	1.55e-06	1e-08	298.14935988	298.15010462	298.15008069	5.03e-06	-2e-08	-6e-08
0.9879	8421.40121	2e-08	4.6e-07	3.6e-07	1.2e-07	0.0	2.95e-06	1.55e-06	1e-08	298.14989508	298.15010087	298.1500572	4.3e-07	-1e-08	-4e-08
0.9899	8425.9885	2e-08	4.6e-07	3.6e-07	1.2e-07	0.0	2.95e-06	1.55e-06	1e-08	298.15012338	298.15009755	298.15004627	-2.18e-06	-0.0	-3e-08
0.9919	8430.45692	2e-08	4.6e-07	3.6e-07	1.2e-07	0.0	2.95e-06	1.55e-06	1e-08	298.14909788	298.1500957	298.15008648	4.71e-06	-2e-08	-5e-08
0.9939	8434.80406	2e-08	4.6e-07	3.6e-07	1.2e-07	0.0	2.95e-06	1.55e-06	1e-08	298.15017121	298.15009164	298.15004121	8.9e-07	-1e-08	-4e-08
0.9959	8439.02733	2e-08	4.6e-07	3.6e-07	1.2e-07	0.0	2.95e-06	1.55e-06	1e-08	298.15015314	298.15008887	298.15004046	-2.42e-06	0.0	-3e-08
0.9979	8443.12391	2e-08	4.6e-07	3.6e-07	1.2e-07	0.0	2.95e-06	1.55e-06	1e-08	298.14994338	298.15008639	298.15004757	-1.3e-07	-1e-08	-3e-08
0.9999	8447.09078	2e-08	4.6e-07	3.6e-07	1.2e-07	0.0	2.95e-06	1.55e-06	1e-08	298.14990637	298.1500838	298.15004769	1.41e-06	-1e-08	-4e-08
1.0	8447.28566	2e-08	4.6e-07	3.6e-07	1.2e-07	0.0	2.95e-06	1.55e-06	1e-08	298.1499948	298.15008357	298.15004401	3.63039944	-2.51775394	19.83743536
