# Supplementary material for: Dataset for the simulated biomass pyrolysis in rotary kilns with varying particle residence time distributions
Source: Data Brief. 2021 Nov 23;39:107603. doi: 10.1016/j.dib.2021.107603 (PMC8633881; doi:10.1016/j.dib.2021.107603)
Supplement: Supplementary Data S1 — Supplementary Raw Research Data. This is open data under the CC BY license http://creativecommons.org/licenses/by/4.0/ [file mmc1.zip › supplementary/101/logFiles/log_Pe16]

l,m	Tau,s	F_w,kg/s	F_is,kg/s	F_c,kg/s	F_rt,kg/s	F_w_wet,kg/s	F_it,kg/s	F_g,kg/s	F_H2O_g,kg/s	T_b,K	T_g,K	T_w,K	q_bed,kW/m	q_gas,kW/m	q_loss,kW/m
0.0001	0.61469	0.0	0.0	0.0	0.0	5.47e-06	0.0	0.0	0.0	414.15435203	788.9686091	799.5876869	8.76328469	-0.04341631	-0.38425909
0.002	23.96316	1.43e-06	5.5e-07	6e-08	5.5e-07	0.0	2.19e-06	6.9e-07	1e-08	692.15213318	697.31071869	695.59981726	0.07098803	-0.02758498	-0.31179415
0.004	48.51929	2.6e-07	5.9e-07	1.9e-07	4.3e-07	0.0	2.82e-06	1.17e-06	1e-08	683.2468045	685.31774027	681.82213605	-0.02660601	-0.04311036	-0.30109743
0.006	73.05367	1e-07	5.4e-07	2.6e-07	3e-07	-0.0	2.91e-06	1.35e-06	1e-08	671.78939905	674.06655473	670.30519958	-0.02626905	-0.04415856	-0.2920605
0.008	97.56624	5e-08	5.1e-07	3e-07	2.3e-07	-0.0	2.94e-06	1.43e-06	1e-08	660.40513201	663.01390453	659.10084729	-0.02236689	-0.04392109	-0.28326153
0.01	122.05699	4e-08	4.9e-07	3.3e-07	1.9e-07	0.0	2.94e-06	1.48e-06	1e-08	649.30378606	652.15149699	648.13690301	-0.01952567	-0.04303391	-0.27465205
0.012	146.52587	3e-08	4.8e-07	3.4e-07	1.6e-07	-0.0	2.95e-06	1.51e-06	1e-08	638.50138051	641.52037691	637.43122989	-0.01754249	-0.04183598	-0.26624662
0.014	170.97287	2e-08	4.7e-07	3.5e-07	1.5e-07	0.0	2.95e-06	1.52e-06	1e-08	627.99744827	631.14536369	626.99735444	-0.01602005	-0.04049924	-0.25805464
0.016	195.39794	2e-08	4.7e-07	3.6e-07	1.4e-07	-0.0	2.95e-06	1.53e-06	1e-08	617.79351254	621.0381388	616.84092693	-0.01497654	-0.03910954	-0.25007786
0.018	219.80106	2e-08	4.7e-07	3.6e-07	1.3e-07	0.0	2.95e-06	1.54e-06	1e-08	607.86577457	611.20236057	606.96412504	-0.01405893	-0.03771187	-0.24232012
0.02	244.18219	2e-08	4.6e-07	3.6e-07	1.2e-07	-0.0	2.95e-06	1.54e-06	1e-08	598.22253537	601.63781156	597.36400117	-0.01327959	-0.03632884	-0.23477089
0.022	268.5413	2e-08	4.6e-07	3.6e-07	1.2e-07	-0.0	2.95e-06	1.55e-06	1e-08	588.8574612	592.34164647	588.03675673	-0.01259456	-0.03497193	-0.2274165
0.024	292.87837	2e-08	4.6e-07	3.6e-07	1.2e-07	-0.0	2.95e-06	1.55e-06	1e-08	579.76378808	583.30923132	578.97718213	-0.01198318	-0.03366125	-0.22032167
0.026	317.19335	2e-08	4.6e-07	3.6e-07	1.2e-07	0.0	2.95e-06	1.55e-06	1e-08	570.93470522	574.53510243	570.17945462	-0.01142613	-0.03239709	-0.21346276
0.028	341.48622	2e-08	4.6e-07	3.6e-07	1.2e-07	-0.0	2.95e-06	1.55e-06	1e-08	562.36247094	566.01237953	561.63646587	-0.01090771	-0.03117048	-0.20677667
0.03	365.75695	2e-08	4.6e-07	3.6e-07	1.2e-07	-0.0	2.95e-06	1.55e-06	1e-08	554.04183588	557.73633311	553.34335765	-0.01042193	-0.02998374	-0.20026823
0.032	390.0055	2e-08	4.6e-07	3.6e-07	1.1e-07	-0.0	2.95e-06	1.55e-06	1e-08	545.96671431	549.70124462	545.29431817	-0.00996521	-0.02884012	-0.19395125
0.034	414.23183	2e-08	4.6e-07	3.6e-07	1.1e-07	-0.0	2.95e-06	1.55e-06	1e-08	538.13079362	541.90108363	537.48325752	-0.00953389	-0.02773897	-0.18782103
0.036	438.43593	2e-08	4.6e-07	3.6e-07	1.1e-07	0.0	2.95e-06	1.55e-06	1e-08	530.53129937	534.32983699	529.90391864	-0.00912281	-0.0266795	-0.18187332
0.038	462.61776	2e-08	4.6e-07	3.6e-07	1.1e-07	0.0	2.95e-06	1.55e-06	1e-08	523.15110212	526.98158222	522.55099841	-0.00873941	-0.02566019	-0.17610214
0.04	486.77727	2e-08	4.6e-07	3.6e-07	1.1e-07	0.0	2.95e-06	1.55e-06	1e-08	515.99686815	519.85045771	515.41786533	-0.00836624	-0.02468022	-0.17050398
0.042	510.91445	2e-08	4.6e-07	3.6e-07	1.1e-07	0.0	2.95e-06	1.55e-06	1e-08	509.05766198	512.93069208	508.49901827	-0.00802799	-0.02373807	-0.16507414
0.044	535.02926	2e-08	4.6e-07	3.6e-07	1.1e-07	0.0	2.95e-06	1.55e-06	1e-08	502.3275524	506.21662269	501.78877601	-0.00768875	-0.0228327	-0.15980804
0.046	559.12166	2e-08	4.6e-07	3.6e-07	1.1e-07	0.0	2.95e-06	1.55e-06	1e-08	495.80116281	499.70269416	495.28153617	-0.00736709	-0.02196262	-0.15470107
0.048	583.19163	2e-08	4.6e-07	3.6e-07	1.1e-07	0.0	2.95e-06	1.55e-06	1e-08	489.47280937	493.38346459	488.97182937	-0.00706066	-0.02112662	-0.14974927
0.05	607.23912	2e-08	4.6e-07	3.6e-07	1.1e-07	0.0	2.95e-06	1.55e-06	1e-08	483.33728235	487.25360456	482.85427393	-0.006765	-0.02032346	-0.14494832
0.05199	631.26412	2e-08	4.6e-07	3.6e-07	1.1e-07	0.0	2.95e-06	1.55e-06	1e-08	477.38940698	481.30789936	476.92360248	-0.00648683	-0.01955183	-0.14029404
0.05399	655.26657	2e-08	4.6e-07	3.6e-07	1.1e-07	0.0	2.95e-06	1.55e-06	1e-08	471.6239732	475.54124967	471.17466585	-0.00622411	-0.01881053	-0.13578237
0.05599	679.24646	2e-08	4.6e-07	3.6e-07	1.1e-07	0.0	2.95e-06	1.55e-06	1e-08	466.03589222	469.94867089	465.60242383	-0.00597272	-0.01809844	-0.13140936
0.05799	703.20374	2e-08	4.6e-07	3.6e-07	1.1e-07	0.0	2.95e-06	1.55e-06	1e-08	460.62019547	464.52529264	460.20194479	-0.00573207	-0.01741442	-0.12717115
0.05999	727.13839	2e-08	4.6e-07	3.6e-07	1.1e-07	0.0	2.95e-06	1.55e-06	1e-08	455.37203261	459.26635794	454.96840522	-0.00550166	-0.01675736	-0.12306395
0.06199	751.05037	2e-08	4.6e-07	3.6e-07	1.1e-07	0.0	2.95e-06	1.55e-06	1e-08	450.28666941	454.16722226	449.89708908	-0.00528114	-0.01612622	-0.11908406
0.06399	774.93964	2e-08	4.6e-07	3.6e-07	1.1e-07	0.0	2.95e-06	1.55e-06	1e-08	445.35948581	449.22335243	444.98338708	-0.00507319	-0.01551993	-0.11522786
0.06599	798.80618	2e-08	4.6e-07	3.6e-07	1.1e-07	0.0	2.95e-06	1.55e-06	1e-08	440.58597403	444.43032533	440.22279577	-0.0048769	-0.0149375	-0.11149182
0.06799	822.64995	2e-08	4.6e-07	3.6e-07	1.1e-07	0.0	2.95e-06	1.55e-06	1e-08	435.96164661	439.78382679	435.61092131	-0.00468713	-0.01437804	-0.10787253
0.06999	846.47091	2e-08	4.6e-07	3.6e-07	1.1e-07	0.0	2.95e-06	1.55e-06	1e-08	431.481983	435.27965018	431.14348079	-0.00450479	-0.01384061	-0.10436666
0.07199	870.26903	2e-08	4.6e-07	3.6e-07	1.1e-07	0.0	2.95e-06	1.55e-06	1e-08	427.14304277	430.91369322	426.81626921	-0.00433348	-0.01332427	-0.10097077
0.07399	894.04428	2e-08	4.6e-07	3.6e-07	1.1e-07	0.0	2.95e-06	1.55e-06	1e-08	422.9404565	426.68195918	422.62521077	-0.00415864	-0.01282827	-0.0976817
0.07599	917.79662	2e-08	4.6e-07	3.6e-07	1.1e-07	0.0	2.95e-06	1.55e-06	1e-08	418.87060953	422.58055213	418.56629656	-0.00399458	-0.01235172	-0.09449643
0.07799	941.52602	2e-08	4.6e-07	3.6e-07	1.1e-07	0.0	2.95e-06	1.55e-06	1e-08	414.92953721	418.60567769	414.63563948	-0.0038345	-0.01189385	-0.09141181
0.07999	965.23245	2e-08	4.6e-07	3.6e-07	1.1e-07	0.0	2.95e-06	1.55e-06	1e-08	411.11360739	414.75363987	410.82943829	-0.00369449	-0.01145375	-0.08842477
0.08199	988.91587	2e-08	4.6e-07	3.6e-07	1.1e-07	0.0	2.95e-06	1.55e-06	1e-08	407.41843612	411.02084213	407.14403038	-0.00355678	-0.01103088	-0.08553264
0.08399	1012.57624	2e-08	4.6e-07	3.6e-07	1.1e-07	0.0	2.95e-06	1.55e-06	1e-08	403.84054499	407.40378066	403.57580645	-0.00341755	-0.01062452	-0.08273236
0.08599	1036.21353	2e-08	4.6e-07	3.6e-07	1.1e-07	0.0	2.95e-06	1.55e-06	1e-08	400.37685466	403.8990447	400.12123604	-0.00328261	-0.01023398	-0.08002141
0.08799	1059.8277	2e-08	4.6e-07	3.6e-07	1.1e-07	0.0	2.95e-06	1.55e-06	1e-08	397.0240639	400.50331532	396.77689552	-0.00316014	-0.00985853	-0.07739685
0.08999	1083.41873	2e-08	4.6e-07	3.6e-07	1.1e-07	0.0	2.95e-06	1.55e-06	1e-08	393.77831744	397.21336533	393.53948314	-0.00304631	-0.0094976	-0.0748563
0.09199	1106.98657	2e-08	4.6e-07	3.6e-07	1.1e-07	0.0	2.95e-06	1.55e-06	1e-08	390.63608957	394.02605409	390.40577284	-0.00292629	-0.00915068	-0.07239703
0.09399	1130.5312	2e-08	4.6e-07	3.6e-07	1.1e-07	0.0	2.95e-06	1.55e-06	1e-08	387.59513723	390.93832423	387.37256825	-0.00281032	-0.00881715	-0.07001676
0.09599	1154.05257	2e-08	4.6e-07	3.6e-07	1.1e-07	0.0	2.95e-06	1.55e-06	1e-08	384.65214311	387.9472049	384.43681402	-0.00271285	-0.00849633	-0.06771288
0.09799	1177.55065	2e-08	4.6e-07	3.6e-07	1.1e-07	0.0	2.95e-06	1.55e-06	1e-08	381.80334236	385.04980869	381.59556342	-0.0026115	-0.00818788	-0.06548316
0.09999	1201.0254	2e-08	4.6e-07	3.6e-07	1.1e-07	0.0	2.95e-06	1.55e-06	1e-08	379.04652544	382.24332475	378.84588142	-0.00250675	-0.0078913	-0.0633254
0.10199	1224.47679	2e-08	4.6e-07	3.6e-07	1.1e-07	0.0	2.95e-06	1.55e-06	1e-08	376.3791332	379.52502136	376.1849338	-0.00242088	-0.00760592	-0.06123717
0.10399	1247.90479	2e-08	4.6e-07	3.6e-07	1.1e-07	0.0	2.95e-06	1.55e-06	1e-08	373.79735436	376.89224662	373.61002751	-0.00233015	-0.00733146	-0.05921648
0.10599	1271.30935	2e-08	4.6e-07	3.6e-07	1.1e-07	0.0	2.95e-06	1.55e-06	1e-08	371.30000533	374.34314578	371.1191882	-0.0022318	-0.007049	-0.05712441
0.10799	1294.69044	2e-08	4.6e-07	3.6e-07	1.1e-07	0.0	2.95e-06	1.55e-06	1e-08	368.88524257	371.8766956	368.71131194	-0.00216818	-0.00680829	-0.05533268
0.10999	1318.04803	2e-08	4.6e-07	3.6e-07	1.1e-07	0.0	2.95e-06	1.55e-06	1e-08	366.54877441	369.48610291	366.37942746	-0.00207502	-0.00656354	-0.05349865
0.11199	1341.38208	2e-08	4.6e-07	3.6e-07	1.1e-07	0.0	2.95e-06	1.55e-06	1e-08	364.28964508	367.1731895	364.12540219	-0.00199755	-0.0063273	-0.05172031
0.11399	1364.69255	2e-08	4.6e-07	3.6e-07	1.1e-07	0.0	2.95e-06	1.55e-06	1e-08	362.10158033	364.93156925	361.9427603	-0.0019199	-0.00610815	-0.05006064
0.11599	1387.97941	2e-08	4.6e-07	3.6e-07	1.1e-07	0.0	2.95e-06	1.55e-06	1e-08	359.98335981	362.76091553	359.83117408	-0.00184258	-0.00589023	-0.04840238
0.11799	1411.24261	2e-08	4.6e-07	3.6e-07	1.1e-07	0.0	2.95e-06	1.55e-06	1e-08	357.93572719	360.6591936	357.78839772	-0.0017904	-0.0056745	-0.0467538
0.11999	1434.48213	2e-08	4.6e-07	3.6e-07	1.1e-07	0.0	2.95e-06	1.55e-06	1e-08	355.95584282	358.62555842	355.81358095	-0.00172936	-0.00547862	-0.04524951
0.12199	1457.69793	2e-08	4.6e-07	3.6e-07	1.1e-07	0.0	2.95e-06	1.55e-06	1e-08	354.03970081	356.65573938	353.90238636	-0.00166188	-0.00527941	-0.04371167
0.12399	1480.88997	2e-08	4.6e-07	3.6e-07	1.1e-07	0.0	2.95e-06	1.55e-06	1e-08	352.18757401	354.74944205	352.05442938	-0.00160694	-0.0050846	-0.04220164
0.12599	1504.0582	2e-08	4.6e-07	3.6e-07	1.1e-07	0.0	2.95e-06	1.55e-06	1e-08	350.39496651	352.90349648	350.26654045	-0.00154573	-0.00490946	-0.04083695
0.12799	1527.20261	2e-08	4.6e-07	3.6e-07	1.1e-07	0.0	2.95e-06	1.55e-06	1e-08	348.66157594	351.11674748	348.53747706	-0.00149229	-0.00474005	-0.03951209
0.12999	1550.32314	2e-08	4.6e-07	3.6e-07	1.1e-07	0.0	2.95e-06	1.55e-06	1e-08	346.98508074	349.38702168	346.86501803	-0.00144021	-0.00456902	-0.03816879
0.13199	1573.41976	2e-08	4.6e-07	3.6e-07	1.1e-07	0.0	2.95e-06	1.55e-06	1e-08	345.36308901	347.71212929	345.24693572	-0.00138612	-0.00440536	-0.03687776
0.13399	1596.49244	2e-08	4.6e-07	3.6e-07	1.1e-07	0.0	2.95e-06	1.55e-06	1e-08	343.79443988	346.0911159	343.68223582	-0.00133411	-0.00425714	-0.03570407
0.13599	1619.54114	2e-08	4.6e-07	3.6e-07	1.1e-07	0.0	2.95e-06	1.55e-06	1e-08	342.27765469	344.52235097	342.16922994	-0.00129036	-0.00410764	-0.03451622
0.13799	1642.56581	2e-08	4.6e-07	3.6e-07	1.1e-07	0.0	2.95e-06	1.55e-06	1e-08	340.81073493	343.00393532	340.70598426	-0.00124337	-0.00396296	-0.03336238
0.13999	1665.56643	2e-08	4.6e-07	3.6e-07	1.1e-07	0.0	2.95e-06	1.55e-06	1e-08	339.39243664	341.53447951	339.29106159	-0.00119875	-0.00382493	-0.03225749
0.14199	1688.54295	2e-08	4.6e-07	3.6e-07	1.1e-07	0.0	2.95e-06	1.55e-06	1e-08	338.02064397	340.11212025	337.92258388	-0.00115531	-0.00369327	-0.03119986
0.14399	1711.49533	2e-08	4.6e-07	3.6e-07	1.1e-07	0.0	2.95e-06	1.55e-06	1e-08	336.69362776	338.73593262	336.59961545	-0.00110817	-0.0035633	-0.0301523
0.14599	1734.42354	2e-08	4.6e-07	3.6e-07	1.1e-07	0.0	2.95e-06	1.55e-06	1e-08	335.41119562	337.40354364	335.31968408	-0.00106997	-0.00342888	-0.02906558
0.14799	1757.32754	2e-08	4.6e-07	3.6e-07	1.1e-07	0.0	2.95e-06	1.55e-06	1e-08	334.17127487	336.1140044	334.08185602	-0.00103223	-0.00332182	-0.02819678
0.14999	1780.20729	2e-08	4.6e-07	3.6e-07	1.1e-07	0.0	2.95e-06	1.55e-06	1e-08	332.97016987	334.86583849	332.88473109	-0.00100184	-0.00320203	-0.02722263
0.15198	1803.06276	2e-08	4.6e-07	3.6e-07	1.1e-07	0.0	2.95e-06	1.55e-06	1e-08	331.81025134	333.65855821	331.72765533	-0.00096453	-0.0030931	-0.02633372
0.15398	1825.8939	2e-08	4.6e-07	3.6e-07	1.1e-07	0.0	2.95e-06	1.55e-06	1e-08	330.68864413	332.49024202	330.60874071	-0.00093271	-0.00298636	-0.02546055
0.15598	1848.70067	2e-08	4.6e-07	3.6e-07	1.1e-07	0.0	2.95e-06	1.55e-06	1e-08	329.60412428	331.35988387	329.52696965	-0.00090277	-0.00288156	-0.02460077
0.15798	1871.48304	2e-08	4.6e-07	3.6e-07	1.1e-07	0.0	2.95e-06	1.55e-06	1e-08	328.55525587	330.26565541	328.48049839	-0.00086807	-0.0027826	-0.02378649
0.15998	1894.24097	2e-08	4.6e-07	3.6e-07	1.1e-07	0.0	2.95e-06	1.55e-06	1e-08	327.54106125	329.20708031	327.46884736	-0.00083931	-0.00268227	-0.02295899
0.16198	1916.97442	2e-08	4.6e-07	3.6e-07	1.1e-07	0.0	2.95e-06	1.55e-06	1e-08	326.56061475	328.18297249	326.49080953	-0.00080805	-0.00259374	-0.02222687
0.16398	1939.68334	2e-08	4.6e-07	3.6e-07	1.1e-07	0.0	2.95e-06	1.55e-06	1e-08	325.61229078	327.19175073	325.54480939	-0.0007799	-0.00250401	-0.02148318
0.16598	1962.36771	2e-08	4.6e-07	3.6e-07	1.1e-07	0.0	2.95e-06	1.55e-06	1e-08	324.69541123	326.23276004	324.63017801	-0.00075274	-0.00241765	-0.02076569
0.16798	1985.02748	2e-08	4.6e-07	3.6e-07	1.1e-07	0.0	2.95e-06	1.55e-06	1e-08	323.80895155	325.30498375	323.74589284	-0.00072653	-0.00233435	-0.02007215
0.16998	2007.66261	2e-08	4.6e-07	3.6e-07	1.1e-07	0.0	2.95e-06	1.55e-06	1e-08	322.95191571	324.40743168	322.89096017	-0.00070122	-0.00225401	-0.01940176
0.17198	2030.27307	2e-08	4.6e-07	3.6e-07	1.1e-07	0.0	2.95e-06	1.55e-06	1e-08	322.12333908	323.53914325	322.06441773	-0.00067678	-0.0021765	-0.01875373
0.17398	2052.85881	2e-08	4.6e-07	3.6e-07	1.1e-07	0.0	2.95e-06	1.55e-06	1e-08	321.32228774	322.69918695	321.26533389	-0.00065318	-0.00210174	-0.01812731
0.17598	2075.41979	2e-08	4.6e-07	3.6e-07	1.1e-07	0.0	2.95e-06	1.55e-06	1e-08	320.54785763	321.88665965	320.49280678	-0.00063039	-0.00202961	-0.01752177
0.17798	2097.95597	2e-08	4.6e-07	3.6e-07	1.1e-07	0.0	2.95e-06	1.55e-06	1e-08	319.79917362	321.10068581	319.74596344	-0.00060838	-0.00196001	-0.01693643
0.17998	2120.46732	2e-08	4.6e-07	3.6e-07	1.1e-07	0.0	2.95e-06	1.55e-06	1e-08	319.07538869	320.34041674	319.0239589	-0.00058717	-0.00189275	-0.01636971
0.18198	2142.95378	2e-08	4.6e-07	3.6e-07	1.1e-07	0.0	2.95e-06	1.55e-06	1e-08	318.37568309	319.60502987	318.3259754	-0.00056676	-0.0018277	-0.01582067
0.18398	2165.41533	2e-08	4.6e-07	3.6e-07	1.1e-07	0.0	2.95e-06	1.55e-06	1e-08	317.69927612	318.89373122	317.65122427	-0.00054729	-0.00176508	-0.01529124
0.18598	2187.85192	2e-08	4.6e-07	3.6e-07	1.1e-07	0.0	2.95e-06	1.55e-06	1e-08	317.04539607	318.20574689	316.9989385	-0.00052866	-0.00170475	-0.01478027
0.18798	2210.26351	2e-08	4.6e-07	3.6e-07	1.1e-07	0.0	2.95e-06	1.55e-06	1e-08	316.41329289	317.54032627	316.36837534	-0.00051072	-0.00164652	-0.01428634
0.18998	2232.65007	2e-08	4.6e-07	3.6e-07	1.1e-07	0.0	2.95e-06	1.55e-06	1e-08	315.80224754	316.89674382	315.75881759	-0.00049345	-0.00159031	-0.01380889
0.19198	2255.01154	2e-08	4.6e-07	3.6e-07	1.1e-07	0.0	2.95e-06	1.55e-06	1e-08	315.21156429	316.27429654	315.16957133	-0.00047682	-0.00153606	-0.01334737
0.19398	2277.34788	2e-08	4.6e-07	3.6e-07	1.1e-07	0.0	2.95e-06	1.55e-06	1e-08	314.64057003	315.6723033	314.59996517	-0.00046055	-0.00148351	-0.01289968
0.19598	2299.65907	2e-08	4.6e-07	3.6e-07	1.1e-07	0.0	2.95e-06	1.55e-06	1e-08	314.08860604	315.09010714	314.04935273	-0.00044454	-0.0014328	-0.01246696
0.19798	2321.94505	2e-08	4.6e-07	3.6e-07	1.1e-07	0.0	2.95e-06	1.55e-06	1e-08	313.55503969	314.52706935	313.51710623	-0.00042892	-0.00138401	-0.01205021
0.19998	2344.20578	2e-08	4.6e-07	3.6e-07	1.1e-07	0.0	2.95e-06	1.55e-06	1e-08	313.0371248	314.00044938	313.00018525	-0.00041676	-0.00127606	-0.01165215
0.20198	2366.44123	2e-08	4.6e-07	3.6e-07	1.1e-07	0.0	2.95e-06	1.55e-06	1e-08	312.53530812	313.49953565	312.49950873	-0.00040241	-0.00121891	-0.01125987
0.20398	2388.65135	2e-08	4.6e-07	3.6e-07	1.1e-07	0.0	2.95e-06	1.55e-06	1e-08	312.05032754	313.01569945	312.01560577	-0.00038849	-0.00117984	-0.0108805
0.20598	2410.83609	2e-08	4.6e-07	3.6e-07	1.1e-07	0.0	2.95e-06	1.55e-06	1e-08	311.58162027	312.54802914	311.54795452	-0.00037508	-0.00112904	-0.01051344
0.20798	2432.99543	2e-08	4.6e-07	3.6e-07	1.1e-07	0.0	2.95e-06	1.55e-06	1e-08	311.12867988	312.09645486	311.09596491	-0.00036218	-0.00112376	-0.01015879
0.20998	2455.1293	2e-08	4.6e-07	3.6e-07	1.1e-07	0.0	2.95e-06	1.55e-06	1e-08	310.69095516	311.65949549	310.65923489	-0.00034974	-0.00106472	-0.00981606
0.21198	2477.23769	2e-08	4.6e-07	3.6e-07	1.1e-07	0.0	2.95e-06	1.55e-06	1e-08	310.26793662	311.23731112	310.23717249	-0.00033772	-0.00101131	-0.00948486
0.21398	2499.32053	2e-08	4.6e-07	3.6e-07	1.1e-07	0.0	2.95e-06	1.55e-06	1e-08	309.85913738	310.82967349	309.8292549	-0.00032607	-0.00100731	-0.00916479
0.21598	2521.37779	2e-08	4.6e-07	3.6e-07	1.1e-07	0.0	2.95e-06	1.55e-06	1e-08	309.46408621	310.43525366	309.43511596	-0.00031483	-0.00094972	-0.0088555
0.21798	2543.40942	2e-08	4.6e-07	3.6e-07	1.1e-07	0.0	2.95e-06	1.55e-06	1e-08	309.08232764	310.05453268	309.05417814	-0.00030406	-0.00091883	-0.00855663
0.21998	2565.41539	2e-08	4.6e-07	3.6e-07	1.1e-07	0.0	2.95e-06	1.55e-06	1e-08	308.71342947	309.68616492	308.68611262	-0.0002936	-0.00087771	-0.00826777
0.22198	2587.39564	2e-08	4.6e-07	3.6e-07	1.1e-07	0.0	2.95e-06	1.55e-06	1e-08	308.35692526	309.33078969	308.33035869	-0.00028355	-0.00087868	-0.00798864
0.22398	2609.35014	2e-08	4.6e-07	3.6e-07	1.1e-07	0.0	2.95e-06	1.55e-06	1e-08	308.01241495	308.9870615	307.98661817	-0.0002738	-0.00085368	-0.00771893
0.22598	2631.27885	2e-08	4.6e-07	3.6e-07	1.1e-07	0.0	2.95e-06	1.55e-06	1e-08	307.67951176	308.65461706	307.65448542	-0.0002644	-0.00080352	-0.00745828
0.22798	2653.18171	2e-08	4.6e-07	3.6e-07	1.1e-07	0.0	2.95e-06	1.55e-06	1e-08	307.3578195	308.33365329	307.33350027	-0.00025531	-0.00077854	-0.00720639
0.22998	2675.05868	2e-08	4.6e-07	3.6e-07	1.1e-07	0.0	2.95e-06	1.55e-06	1e-08	307.04696209	308.02357193	307.02331613	-0.00024659	-0.00076438	-0.00696301
0.23198	2696.90973	2e-08	4.6e-07	3.6e-07	1.1e-07	0.0	2.95e-06	1.55e-06	1e-08	306.74657873	307.72355694	306.72362776	-0.00023808	-0.00072155	-0.00672782
0.23398	2718.7348	2e-08	4.6e-07	3.6e-07	1.1e-07	0.0	2.95e-06	1.55e-06	1e-08	306.45632857	307.4340394	306.4339861	-0.00022999	-0.0007109	-0.00650055
0.23598	2740.53386	2e-08	4.6e-07	3.6e-07	1.1e-07	0.0	2.95e-06	1.55e-06	1e-08	306.17584268	307.15398327	306.1541423	-0.00022212	-0.00067545	-0.00628093
0.23798	2762.30686	2e-08	4.6e-07	3.6e-07	1.1e-07	0.0	2.95e-06	1.55e-06	1e-08	305.9048075	306.88344905	305.88372012	-0.00021451	-0.00064787	-0.00606873
0.23998	2784.05375	2e-08	4.6e-07	3.6e-07	1.1e-07	0.0	2.95e-06	1.55e-06	1e-08	305.64291113	306.62215857	305.62239772	-0.00020713	-0.00061978	-0.00586367
0.24198	2805.77449	2e-08	4.6e-07	3.6e-07	1.1e-07	0.0	2.95e-06	1.55e-06	1e-08	305.38984372	306.36981834	305.36986766	-0.0002001	-0.00061752	-0.0056655
0.24398	2827.46903	2e-08	4.6e-07	3.6e-07	1.1e-07	0.0	2.95e-06	1.55e-06	1e-08	305.14530579	306.12571169	305.12588818	-0.00019324	-0.00060174	-0.00547403
0.24598	2849.13734	2e-08	4.6e-07	3.6e-07	1.1e-07	0.0	2.95e-06	1.55e-06	1e-08	304.90901548	305.8900273	304.8901136	-0.00018664	-0.00057784	-0.00528901
0.24798	2870.77936	2e-08	4.6e-07	3.6e-07	1.1e-07	0.0	2.95e-06	1.55e-06	1e-08	304.68071877	305.66199556	304.66232671	-0.00018026	-0.00054227	-0.00511028
0.24998	2892.39505	2e-08	4.6e-07	3.6e-07	1.1e-07	0.0	2.95e-06	1.55e-06	1e-08	304.46010083	305.44175851	304.44221151	-0.00017408	-0.00053016	-0.00493754
0.25197	2913.98436	2e-08	4.6e-07	3.6e-07	1.1e-07	0.0	2.95e-06	1.55e-06	1e-08	304.24692874	305.22936027	304.22947186	-0.00016819	-0.00052985	-0.00477062
0.25397	2935.54726	2e-08	4.6e-07	3.6e-07	1.1e-07	0.0	2.95e-06	1.55e-06	1e-08	304.04094792	305.02355082	304.02398345	-0.00016243	-0.00048029	-0.00460933
0.25597	2957.08368	2e-08	4.6e-07	3.6e-07	1.1e-07	0.0	2.95e-06	1.55e-06	1e-08	303.84191938	304.8251797	303.82536829	-0.00015689	-0.00047631	-0.00445349
0.25797	2978.5936	2e-08	4.6e-07	3.6e-07	1.1e-07	0.0	2.95e-06	1.55e-06	1e-08	303.64961093	304.63327317	303.63348565	-0.00015154	-0.00047037	-0.00430291
0.25997	3000.07695	2e-08	4.6e-07	3.6e-07	1.1e-07	0.0	2.95e-06	1.55e-06	1e-08	303.46378924	304.44784883	303.4480795	-0.00014639	-0.00044777	-0.00415742
0.26197	3021.5337	2e-08	4.6e-07	3.6e-07	1.1e-07	0.0	2.95e-06	1.55e-06	1e-08	303.28423999	304.26875953	303.26892315	-0.00014136	-0.00043649	-0.00401684
0.26397	3042.9638	2e-08	4.6e-07	3.6e-07	1.1e-07	0.0	2.95e-06	1.55e-06	1e-08	303.11075615	304.09537508	303.09585834	-0.00013657	-0.00041191	-0.003881
0.26597	3064.3672	2e-08	4.6e-07	3.6e-07	1.1e-07	0.0	2.95e-06	1.55e-06	1e-08	302.943131	303.92836035	302.9285729	-0.00013193	-0.00041215	-0.00374975
0.26797	3085.74386	2e-08	4.6e-07	3.6e-07	1.1e-07	0.0	2.95e-06	1.55e-06	1e-08	302.78116755	303.76678402	302.76696164	-0.00012734	-0.00039083	-0.00362295
0.26997	3107.09372	2e-08	4.6e-07	3.6e-07	1.1e-07	0.0	2.95e-06	1.55e-06	1e-08	302.62466968	303.61065974	302.61080872	-0.00012307	-0.00037756	-0.00350041
0.27197	3128.41675	2e-08	4.6e-07	3.6e-07	1.1e-07	0.0	2.95e-06	1.55e-06	1e-08	302.47346452	303.45974605	302.45993758	-0.00011884	-0.00035689	-0.00338203
0.27397	3149.71289	2e-08	4.6e-07	3.6e-07	1.1e-07	0.0	2.95e-06	1.55e-06	1e-08	302.32736334	303.31385313	302.31417232	-0.00011479	-0.00033906	-0.00326764
0.27597	3170.98209	2e-08	4.6e-07	3.6e-07	1.1e-07	0.0	2.95e-06	1.55e-06	1e-08	302.1862047	303.17304266	302.17331118	-0.00011087	-0.00034068	-0.00315712
0.27797	3192.22432	2e-08	4.6e-07	3.6e-07	1.1e-07	0.0	2.95e-06	1.55e-06	1e-08	302.04980236	303.03710588	302.03719471	-0.00010711	-0.00033256	-0.00305032
0.27997	3213.43952	2e-08	4.6e-07	3.6e-07	1.1e-07	0.0	2.95e-06	1.55e-06	1e-08	301.91800538	302.90548321	301.90571208	-0.00010348	-0.00031417	-0.00294714
0.28197	3234.62764	2e-08	4.6e-07	3.6e-07	1.1e-07	0.0	2.95e-06	1.55e-06	1e-08	301.79067327	302.77850815	301.77864777	-9.996e-05	-0.00031429	-0.00284739
0.28397	3255.78864	2e-08	4.6e-07	3.6e-07	1.1e-07	0.0	2.95e-06	1.55e-06	1e-08	301.66764163	302.65548443	301.6559225	-9.661e-05	-0.00028414	-0.00275102
0.28597	3276.92246	2e-08	4.6e-07	3.6e-07	1.1e-07	0.0	2.95e-06	1.55e-06	1e-08	301.54876752	302.53677453	301.53732651	-9.331e-05	-0.00026326	-0.00265793
0.28797	3298.02906	2e-08	4.6e-07	3.6e-07	1.1e-07	0.0	2.95e-06	1.55e-06	1e-08	301.43391665	302.42229828	301.42271015	-9.019e-05	-0.00026055	-0.00256801
0.28997	3319.1084	2e-08	4.6e-07	3.6e-07	1.1e-07	0.0	2.95e-06	1.55e-06	1e-08	301.32294125	302.31192991	301.31193835	-8.705e-05	-0.00027578	-0.00248115
0.29197	3340.16041	2e-08	4.6e-07	3.6e-07	1.1e-07	0.0	2.95e-06	1.55e-06	1e-08	301.21572274	302.20490731	301.20495788	-8.411e-05	-0.00025831	-0.00239721
0.29397	3361.18506	2e-08	4.6e-07	3.6e-07	1.1e-07	0.0	2.95e-06	1.55e-06	1e-08	301.11212249	302.10154938	301.10158811	-8.12e-05	-0.000255	-0.0023161
0.29597	3382.18229	2e-08	4.6e-07	3.6e-07	1.1e-07	0.0	2.95e-06	1.55e-06	1e-08	301.01202651	302.00140755	301.00175108	-7.85e-05	-0.00023169	-0.00223756
0.29797	3403.15205	2e-08	4.6e-07	3.6e-07	1.1e-07	0.0	2.95e-06	1.55e-06	1e-08	300.9153239	301.90504556	300.90524298	-7.578e-05	-0.00022721	-0.002162
0.29997	3424.0943	2e-08	4.6e-07	3.6e-07	1.1e-07	0.0	2.95e-06	1.55e-06	1e-08	300.82188664	301.81185691	300.81200512	-7.326e-05	-0.00023963	-0.00208885
0.30197	3445.00898	2e-08	4.6e-07	3.6e-07	1.1e-07	0.0	2.95e-06	1.55e-06	1e-08	300.73161569	301.72137311	300.72197709	-7.084e-05	-0.00021265	-0.00201802
0.30397	3465.89604	2e-08	4.6e-07	3.6e-07	1.1e-07	0.0	2.95e-06	1.55e-06	1e-08	300.64438638	301.63453482	300.63492584	-6.831e-05	-0.00019121	-0.0019497
0.30597	3486.75545	2e-08	4.6e-07	3.6e-07	1.1e-07	0.0	2.95e-06	1.55e-06	1e-08	300.5601152	301.55076588	300.55080273	-6.595e-05	-0.00021009	-0.00188357
0.30797	3507.58713	2e-08	4.6e-07	3.6e-07	1.1e-07	0.0	2.95e-06	1.55e-06	1e-08	300.47869914	301.46897723	300.46963103	-6.37e-05	-0.00018971	-0.00181988
0.30997	3528.39105	2e-08	4.6e-07	3.6e-07	1.1e-07	0.0	2.95e-06	1.55e-06	1e-08	300.40003827	301.39061439	300.39112271	-6.163e-05	-0.00017962	-0.00175832
0.31197	3549.16715	2e-08	4.6e-07	3.6e-07	1.1e-07	0.0	2.95e-06	1.55e-06	1e-08	300.32402007	301.31509224	300.3152595	-5.939e-05	-0.00018797	-0.00169845
0.31397	3569.91538	2e-08	4.6e-07	3.6e-07	1.1e-07	0.0	2.95e-06	1.55e-06	1e-08	300.25059899	301.2417702	300.24199735	-5.751e-05	-0.00016917	-0.00164138
0.31597	3590.63569	2e-08	4.6e-07	3.6e-07	1.1e-07	0.0	2.95e-06	1.55e-06	1e-08	300.17967244	301.17108668	300.17120818	-5.555e-05	-0.00017757	-0.00158537
0.31797	3611.32803	2e-08	4.6e-07	3.6e-07	1.1e-07	0.0	2.95e-06	1.55e-06	1e-08	300.11144509	301.10266894	300.10286594	-5.465e-05	-0.0001579	-0.00153182
0.31997	3631.99235	2e-08	4.6e-07	3.6e-07	1.1e-07	0.0	2.95e-06	1.55e-06	1e-08	300.04491615	301.03645624	300.0369394	-5.336e-05	-0.00015784	-0.00147486
0.32197	3652.62859	2e-08	4.6e-07	3.6e-07	1.1e-07	0.0	2.95e-06	1.55e-06	1e-08	299.98133301	300.97147956	299.97328161	-5.282e-05	-0.00015757	-0.00142966
0.32397	3673.2367	2e-08	4.6e-07	3.6e-07	1.1e-07	0.0	2.95e-06	1.55e-06	1e-08	299.91971636	300.90667162	299.91200045	-4.692e-05	-0.00015698	-0.00138124
0.32597	3693.81663	2e-08	4.6e-07	3.6e-07	1.1e-07	0.0	2.95e-06	1.55e-06	1e-08	299.86058904	300.84216061	299.85299067	-4.514e-05	-0.00015607	-0.00133473
0.32797	3714.36833	2e-08	4.6e-07	3.6e-07	1.1e-07	0.0	2.95e-06	1.55e-06	1e-08	299.80365465	300.77806706	299.79615403	-4.827e-05	-0.00015489	-0.00129066
0.32997	3734.89175	2e-08	4.6e-07	3.6e-07	1.1e-07	0.0	2.95e-06	1.55e-06	1e-08	299.74896208	300.71449887	299.74139433	-4.499e-05	-0.00015349	-0.00124819
0.33197	3755.38683	2e-08	4.6e-07	3.6e-07	1.1e-07	0.0	2.95e-06	1.55e-06	1e-08	299.69577066	300.65155147	299.68864714	-4.005e-05	-0.00015182	-0.00120577
0.33397	3775.85352	2e-08	4.6e-07	3.6e-07	1.1e-07	0.0	2.95e-06	1.55e-06	1e-08	299.64487127	300.58930888	299.63779595	-4.402e-05	-0.00015	-0.00116649
0.33597	3796.29177	2e-08	4.6e-07	3.6e-07	1.1e-07	0.0	2.95e-06	1.55e-06	1e-08	299.59584031	300.52784384	299.58877147	-4.098e-05	-0.00014803	-0.00112844
0.33797	3816.70152	2e-08	4.6e-07	3.6e-07	1.1e-07	0.0	2.95e-06	1.55e-06	1e-08	299.54811579	300.46721979	299.54151558	-3.624e-05	-0.00014587	-0.00109071
0.33997	3837.08272	2e-08	4.6e-07	3.6e-07	1.1e-07	0.0	2.95e-06	1.55e-06	1e-08	299.50246838	300.40749229	299.49592476	-3.999e-05	-0.00014357	-0.00105462
0.34197	3857.43532	2e-08	4.6e-07	3.6e-07	1.1e-07	0.0	2.95e-06	1.55e-06	1e-08	299.45804525	300.34871012	299.45196306	-3.364e-05	-0.00014132	-0.0010214
0.34397	3877.75926	2e-08	4.6e-07	3.6e-07	1.1e-07	0.0	2.95e-06	1.55e-06	1e-08	299.41610477	300.29091542	299.40951654	-3.588e-05	-0.00013885	-0.00098802
0.34597	3898.05449	2e-08	4.6e-07	3.6e-07	1.1e-07	0.0	2.95e-06	1.55e-06	1e-08	299.37441705	300.23413391	299.36859496	-3.046e-05	-0.00013634	-0.00095586
0.34797	3918.32096	2e-08	4.6e-07	3.6e-07	1.1e-07	0.0	2.95e-06	1.55e-06	1e-08	299.33494733	300.1783923	299.3290607	-3.13e-05	-0.00013369	-0.00092406
0.34997	3938.5586	2e-08	4.6e-07	3.6e-07	1.1e-07	0.0	2.95e-06	1.55e-06	1e-08	299.29659308	300.12372414	299.2909138	-3.292e-05	-0.00013112	-0.00089486
0.35196	3958.76737	2e-08	4.6e-07	3.6e-07	1.1e-07	0.0	2.95e-06	1.55e-06	1e-08	299.25986311	300.070148	299.2540788	-2.691e-05	-0.00012827	-0.00086367
0.35396	3978.9472	2e-08	4.6e-07	3.6e-07	1.1e-07	0.0	2.95e-06	1.55e-06	1e-08	299.223728	300.01767363	299.21853825	-2.264e-05	-0.00012574	-0.00083741
0.35596	3999.09805	2e-08	4.6e-07	3.6e-07	1.1e-07	0.0	2.95e-06	1.55e-06	1e-08	299.18954386	299.96629581	299.18417186	-2.89e-05	-0.00012304	-0.00081072
0.35796	4019.21985	2e-08	4.6e-07	3.6e-07	1.1e-07	0.0	2.95e-06	1.55e-06	1e-08	299.15588743	299.91602311	299.1509922	-2.417e-05	-0.0001204	-0.00078517
0.35996	4039.31256	2e-08	4.6e-07	3.6e-07	1.1e-07	0.0	2.95e-06	1.55e-06	1e-08	299.12403078	299.86685853	299.11890488	-2.032e-05	-0.00011766	-0.0007596
0.36196	4059.37611	2e-08	4.6e-07	3.6e-07	1.1e-07	0.0	2.95e-06	1.55e-06	1e-08	299.09293415	299.8188056	299.08791152	-2.542e-05	-0.00011495	-0.00073538
0.36396	4079.41046	2e-08	4.6e-07	3.6e-07	1.1e-07	0.0	2.95e-06	1.55e-06	1e-08	299.06232629	299.77188034	299.05799927	-2.45e-05	-0.00011227	-0.00071197
0.36596	4099.41553	2e-08	4.6e-07	3.6e-07	1.1e-07	0.0	2.95e-06	1.55e-06	1e-08	299.03374443	299.72604568	299.02903645	-2.465e-05	-0.00010956	-0.00068905
0.36796	4119.39129	2e-08	4.6e-07	3.6e-07	1.1e-07	0.0	2.95e-06	1.55e-06	1e-08	299.00544718	299.68130027	299.00106012	-2.319e-05	-0.00010686	-0.00066665
0.36996	4139.33766	2e-08	4.6e-07	3.6e-07	1.1e-07	0.0	2.95e-06	1.55e-06	1e-08	298.97827563	299.6376389	298.9740045	-2.242e-05	-0.00010431	-0.00064612
0.37196	4159.2546	2e-08	4.6e-07	3.6e-07	1.1e-07	0.0	2.95e-06	1.55e-06	1e-08	298.95219145	299.59505391	298.94783884	-2.32e-05	-0.00010169	-0.00062544
0.37396	4179.14204	2e-08	4.6e-07	3.6e-07	1.1e-07	0.0	2.95e-06	1.55e-06	1e-08	298.92674082	299.55352846	298.92254362	-1.932e-05	-9.917e-05	-0.00060584
0.37596	4198.99993	2e-08	4.6e-07	3.6e-07	1.1e-07	0.0	2.95e-06	1.55e-06	1e-08	298.90223373	299.51306139	298.89808458	-2.005e-05	-9.658e-05	-0.00058623
0.37796	4218.82821	2e-08	4.6e-07	3.6e-07	1.1e-07	0.0	2.95e-06	1.55e-06	1e-08	298.87820623	299.4736237	298.87443727	-1.728e-05	-9.411e-05	-0.00056785
0.37996	4238.62682	2e-08	4.6e-07	3.6e-07	1.1e-07	0.0	2.95e-06	1.55e-06	1e-08	298.85465693	299.4352015	298.85157367	-1.028e-05	-9.173e-05	-0.00055025
0.38196	4258.39571	2e-08	4.6e-07	3.6e-07	1.1e-07	0.0	2.95e-06	1.55e-06	1e-08	298.83328339	299.39777884	298.82939847	-1.925e-05	-8.929e-05	-0.00053289
0.38396	4278.13481	2e-08	4.6e-07	3.6e-07	1.1e-07	0.0	2.95e-06	1.55e-06	1e-08	298.81148458	299.36134092	298.80798932	-1.582e-05	-8.688e-05	-0.00051577
0.38596	4297.84407	2e-08	4.6e-07	3.6e-07	1.1e-07	0.0	2.95e-06	1.55e-06	1e-08	298.7907592	299.32587116	298.7872613	-1.981e-05	-8.455e-05	-0.00049961
0.38796	4317.52342	2e-08	4.6e-07	3.6e-07	1.1e-07	0.0	2.95e-06	1.55e-06	1e-08	298.77073318	299.29135199	298.76720439	-1.629e-05	-8.232e-05	-0.00048412
0.38996	4337.17281	2e-08	4.6e-07	3.6e-07	1.1e-07	0.0	2.95e-06	1.55e-06	1e-08	298.75098679	299.25776385	298.74781022	-1.489e-05	-8.007e-05	-0.00046881
0.39196	4356.79218	2e-08	4.6e-07	3.6e-07	1.1e-07	0.0	2.95e-06	1.55e-06	1e-08	298.73230167	299.22508934	298.72902538	-1.69e-05	-7.783e-05	-0.00045384
0.39396	4376.38147	2e-08	4.6e-07	3.6e-07	1.1e-07	0.0	2.95e-06	1.55e-06	1e-08	298.71394669	299.19331002	298.71085688	-1.205e-05	-7.574e-05	-0.00043982
0.39596	4395.94062	2e-08	4.6e-07	3.6e-07	1.1e-07	0.0	2.95e-06	1.55e-06	1e-08	298.69654852	299.16240677	298.6932582	-1.723e-05	-7.363e-05	-0.00042608
0.39796	4415.46956	2e-08	4.6e-07	3.6e-07	1.1e-07	0.0	2.95e-06	1.55e-06	1e-08	298.67904419	299.13236467	298.67625376	-1.467e-05	-7.152e-05	-0.00041232
0.39996	4434.96824	2e-08	4.6e-07	3.6e-07	1.1e-07	0.0	2.95e-06	1.55e-06	1e-08	298.66272345	299.10316173	298.65977033	-1.235e-05	-6.955e-05	-0.00039961
0.40196	4454.4366	2e-08	4.6e-07	3.6e-07	1.1e-07	0.0	2.95e-06	1.55e-06	1e-08	298.6467152	299.07478075	298.64382466	-1.475e-05	-6.757e-05	-0.00038703
0.40396	4473.87457	2e-08	4.6e-07	3.6e-07	1.1e-07	0.0	2.95e-06	1.55e-06	1e-08	298.63098471	299.04718878	298.62839046	-7.48e-06	-6.568e-05	-0.00037492
0.40596	4493.28209	2e-08	4.6e-07	3.6e-07	1.1e-07	0.0	2.95e-06	1.55e-06	1e-08	298.61612055	299.02037836	298.61343425	-1.315e-05	-6.385e-05	-0.00036353
0.40796	4512.65911	2e-08	4.6e-07	3.6e-07	1.1e-07	0.0	2.95e-06	1.55e-06	1e-08	298.60119331	298.99432911	298.59897487	-9.31e-06	-6.203e-05	-0.00035215
0.40996	4532.00556	2e-08	4.6e-07	3.6e-07	1.1e-07	0.0	2.95e-06	1.55e-06	1e-08	298.58744565	298.96902197	298.58494612	-1.289e-05	-6.019e-05	-0.00034086
0.41196	4551.32137	2e-08	4.6e-07	3.6e-07	1.1e-07	0.0	2.95e-06	1.55e-06	1e-08	298.57361615	298.94444451	298.57138613	-5.6e-06	-5.847e-05	-0.00033014
0.41396	4570.60649	2e-08	4.6e-07	3.6e-07	1.1e-07	0.0	2.95e-06	1.55e-06	1e-08	298.56071194	298.92057377	298.55823648	-1.185e-05	-5.68e-05	-0.00032007
0.41596	4589.86085	2e-08	4.6e-07	3.6e-07	1.1e-07	0.0	2.95e-06	1.55e-06	1e-08	298.54769611	298.89740221	298.5455302	-9.5e-06	-5.515e-05	-0.00031007
0.41796	4609.08438	2e-08	4.6e-07	3.6e-07	1.1e-07	0.0	2.95e-06	1.55e-06	1e-08	298.53541667	298.87489006	298.53320547	-1.406e-05	-5.355e-05	-0.00030048
0.41996	4628.27703	2e-08	4.6e-07	3.6e-07	1.1e-07	0.0	2.95e-06	1.55e-06	1e-08	298.52351943	298.85303006	298.5212691	-1.157e-05	-5.201e-05	-0.00029122
0.42196	4647.43874	2e-08	4.6e-07	3.6e-07	1.1e-07	0.0	2.95e-06	1.55e-06	1e-08	298.51203166	298.83180801	298.50970861	-1.144e-05	-5.049e-05	-0.00028217
0.42396	4666.56943	2e-08	4.6e-07	3.6e-07	1.1e-07	0.0	2.95e-06	1.55e-06	1e-08	298.50045787	298.81120588	298.49853022	-1.133e-05	-4.895e-05	-0.00027303
0.42596	4685.66904	2e-08	4.6e-07	3.6e-07	1.1e-07	0.0	2.95e-06	1.55e-06	1e-08	298.48981134	298.79121243	298.48768447	-1.042e-05	-4.757e-05	-0.00026489
0.42796	4704.73752	2e-08	4.6e-07	3.6e-07	1.1e-07	0.0	2.95e-06	1.55e-06	1e-08	298.47904183	298.77180018	298.47719448	-8.22e-06	-4.614e-05	-0.00025647
0.42996	4723.77478	2e-08	4.6e-07	3.6e-07	1.1e-07	0.0	2.95e-06	1.55e-06	1e-08	298.46866126	298.752961	298.46703309	-7.2e-06	-4.482e-05	-0.0002487
0.43196	4742.78078	2e-08	4.6e-07	3.6e-07	1.1e-07	0.0	2.95e-06	1.55e-06	1e-08	298.45859924	298.73468266	298.457194	-5.04e-06	-4.349e-05	-0.00024093
0.43396	4761.75544	2e-08	4.6e-07	3.6e-07	1.1e-07	0.0	2.95e-06	1.55e-06	1e-08	298.44931386	298.71693904	298.44764179	-7.8e-06	-4.217e-05	-0.00023333
0.43596	4780.6987	2e-08	4.6e-07	3.6e-07	1.1e-07	0.0	2.95e-06	1.55e-06	1e-08	298.44020725	298.69972099	298.4383934	-8.93e-06	-4.091e-05	-0.00022605
0.43796	4799.61048	2e-08	4.6e-07	3.6e-07	1.1e-07	0.0	2.95e-06	1.55e-06	1e-08	298.4309953	298.68301535	298.42945103	-8.55e-06	-3.971e-05	-0.00021915
0.43996	4818.49074	2e-08	4.6e-07	3.6e-07	1.1e-07	0.0	2.95e-06	1.55e-06	1e-08	298.42250733	298.66680557	298.42077062	-6.75e-06	-3.855e-05	-0.00021242
0.44196	4837.33939	2e-08	4.6e-07	3.6e-07	1.1e-07	0.0	2.95e-06	1.55e-06	1e-08	298.41396856	298.65107917	298.41237461	-7.26e-06	-3.738e-05	-0.00020575
0.44396	4856.15637	2e-08	4.6e-07	3.6e-07	1.1e-07	0.0	2.95e-06	1.55e-06	1e-08	298.40561944	298.635822	298.40424409	-4.81e-06	-3.625e-05	-0.00019927
0.44596	4874.94162	2e-08	4.6e-07	3.6e-07	1.1e-07	0.0	2.95e-06	1.55e-06	1e-08	298.39785174	298.62102068	298.39635471	-9.65e-06	-3.515e-05	-0.00019312
0.44796	4893.69507	2e-08	4.6e-07	3.6e-07	1.1e-07	0.0	2.95e-06	1.55e-06	1e-08	298.39018092	298.6066631	298.38871785	-1.85e-06	-3.413e-05	-0.0001872
0.44996	4912.41664	2e-08	4.6e-07	3.6e-07	1.1e-07	0.0	2.95e-06	1.55e-06	1e-08	298.38255417	298.59273614	298.38132722	-4.97e-06	-3.308e-05	-0.00018131
0.45195	4931.10627	2e-08	4.6e-07	3.6e-07	1.1e-07	0.0	2.95e-06	1.55e-06	1e-08	298.37550643	298.57922923	298.37415464	-7.48e-06	-3.208e-05	-0.0001757
0.45395	4949.7639	2e-08	4.6e-07	3.6e-07	1.1e-07	0.0	2.95e-06	1.55e-06	1e-08	298.36821357	298.5661271	298.36722351	-3.73e-06	-3.113e-05	-0.00017028
0.45595	4968.38945	2e-08	4.6e-07	3.6e-07	1.1e-07	0.0	2.95e-06	1.55e-06	1e-08	298.36163912	298.55341962	298.36048898	-4.65e-06	-3.018e-05	-0.00016496
0.45795	4986.98285	2e-08	4.6e-07	3.6e-07	1.1e-07	0.0	2.95e-06	1.55e-06	1e-08	298.35503725	298.54109452	298.35397317	-3.22e-06	-2.927e-05	-0.00015983
0.45995	5005.54404	2e-08	4.6e-07	3.6e-07	1.1e-07	0.0	2.95e-06	1.55e-06	1e-08	298.34877893	298.52914103	298.34765464	-5.88e-06	-2.837e-05	-0.00015482
0.46195	5024.07294	2e-08	4.6e-07	3.6e-07	1.1e-07	0.0	2.95e-06	1.55e-06	1e-08	298.34260753	298.51754912	298.34153741	-3.5e-07	-2.755e-05	-0.00015016
0.46395	5042.56948	2e-08	4.6e-07	3.6e-07	1.1e-07	0.0	2.95e-06	1.55e-06	1e-08	298.33660334	298.50630637	298.33561078	-4.21e-06	-2.672e-05	-0.00014559
0.46595	5061.0336	2e-08	4.6e-07	3.6e-07	1.1e-07	0.0	2.95e-06	1.55e-06	1e-08	298.33116401	298.49540348	298.32985322	-7.47e-06	-2.59e-05	-0.00014108
0.46795	5079.46522	2e-08	4.6e-07	3.6e-07	1.1e-07	0.0	2.95e-06	1.55e-06	1e-08	298.32552906	298.48483117	298.32428942	-5.79e-06	-2.51e-05	-0.00013664
0.46995	5097.86428	2e-08	4.6e-07	3.6e-07	1.1e-07	0.0	2.95e-06	1.55e-06	1e-08	298.31984307	298.47458355	298.31890993	-1.79e-06	-2.436e-05	-0.00013246
0.47195	5116.23069	2e-08	4.6e-07	3.6e-07	1.1e-07	0.0	2.95e-06	1.55e-06	1e-08	298.31469374	298.4646443	298.31368182	-9.88e-06	-2.359e-05	-0.00012833
0.47395	5134.56438	2e-08	4.6e-07	3.6e-07	1.1e-07	0.0	2.95e-06	1.55e-06	1e-08	298.30927344	298.45500704	298.30863341	-2.21e-06	-2.291e-05	-0.00012442
0.47595	5152.8653	2e-08	4.6e-07	3.6e-07	1.1e-07	0.0	2.95e-06	1.55e-06	1e-08	298.3047067	298.44566149	298.30371382	-5.9e-06	-2.218e-05	-0.00012048
0.47795	5171.13335	2e-08	4.6e-07	3.6e-07	1.1e-07	0.0	2.95e-06	1.55e-06	1e-08	298.29978066	298.43659903	298.29896635	-8.3e-07	-2.153e-05	-0.00011679
0.47995	5189.36848	2e-08	4.6e-07	3.6e-07	1.1e-07	0.0	2.95e-06	1.55e-06	1e-08	298.29515084	298.42781329	298.29436105	-7.35e-06	-2.086e-05	-0.0001132
0.48195	5207.5706	2e-08	4.6e-07	3.6e-07	1.1e-07	0.0	2.95e-06	1.55e-06	1e-08	298.29034956	298.41929918	298.28991351	-5.4e-07	-2.025e-05	-0.00010973
0.48395	5225.73964	2e-08	4.6e-07	3.6e-07	1.1e-07	0.0	2.95e-06	1.55e-06	1e-08	298.28643488	298.41103991	298.28557201	-4.12e-06	-1.96e-05	-0.00010626
0.48595	5243.87553	2e-08	4.6e-07	3.6e-07	1.1e-07	0.0	2.95e-06	1.55e-06	1e-08	298.28190172	298.40303252	298.28139473	-1.13e-06	-1.903e-05	-0.00010307
0.48795	5261.9782	2e-08	4.6e-07	3.6e-07	1.1e-07	0.0	2.95e-06	1.55e-06	1e-08	298.27813357	298.39526758	298.2773211	-3.28e-06	-1.844e-05	-9.987e-05
0.48995	5280.04756	2e-08	4.6e-07	3.6e-07	1.1e-07	0.0	2.95e-06	1.55e-06	1e-08	298.27388929	298.38774056	298.27339795	-2.63e-06	-1.788e-05	-9.679e-05
0.49195	5298.08355	2e-08	4.6e-07	3.6e-07	1.1e-07	0.0	2.95e-06	1.55e-06	1e-08	298.27028018	298.38044282	298.26957602	-1.79e-06	-1.731e-05	-9.363e-05
0.49395	5316.08609	2e-08	4.6e-07	3.6e-07	1.1e-07	0.0	2.95e-06	1.55e-06	1e-08	298.26650715	298.37336935	298.26588429	-6.71e-06	-1.677e-05	-9.075e-05
0.49595	5334.05509	2e-08	4.6e-07	3.6e-07	1.1e-07	0.0	2.95e-06	1.55e-06	1e-08	298.26271628	298.36651357	298.26231316	-2.6e-07	-1.63e-05	-8.81e-05
0.49795	5351.9905	2e-08	4.6e-07	3.6e-07	1.1e-07	0.0	2.95e-06	1.55e-06	1e-08	298.25951633	298.35986501	298.25883248	-6.71e-06	-1.577e-05	-8.533e-05
0.49995	5369.89222	2e-08	4.6e-07	3.6e-07	1.1e-07	0.0	2.95e-06	1.55e-06	1e-08	298.25622236	298.35341922	298.25546699	-3.78e-06	-1.53e-05	-8.271e-05
0.50195	5387.76018	2e-08	4.6e-07	3.6e-07	1.1e-07	0.0	2.95e-06	1.55e-06	1e-08	298.25289311	298.34717144	298.25221165	-7.36e-06	-1.48e-05	-8.004e-05
0.50395	5405.5943	2e-08	4.6e-07	3.6e-07	1.1e-07	0.0	2.95e-06	1.55e-06	1e-08	298.2495751	298.34111479	298.24906072	-1.91e-06	-1.437e-05	-7.762e-05
0.50595	5423.39452	2e-08	4.6e-07	3.6e-07	1.1e-07	0.0	2.95e-06	1.55e-06	1e-08	298.2466542	298.33524279	298.24599517	-4.39e-06	-1.393e-05	-7.524e-05
0.50795	5441.16073	2e-08	4.6e-07	3.6e-07	1.1e-07	0.0	2.95e-06	1.55e-06	1e-08	298.24360996	298.32955104	298.24303326	-1.32e-06	-1.352e-05	-7.296e-05
0.50995	5458.89288	2e-08	4.6e-07	3.6e-07	1.1e-07	0.0	2.95e-06	1.55e-06	1e-08	298.24080288	298.32403252	298.2401567	-5.35e-06	-1.309e-05	-7.069e-05
0.51195	5476.59088	2e-08	4.6e-07	3.6e-07	1.1e-07	0.0	2.95e-06	1.55e-06	1e-08	298.23810664	298.31868356	298.23736845	-4.68e-06	-1.269e-05	-6.853e-05
0.51395	5494.25465	2e-08	4.6e-07	3.6e-07	1.1e-07	0.0	2.95e-06	1.55e-06	1e-08	298.2349505	298.31349863	298.23468818	-6.6e-07	-1.232e-05	-6.643e-05
0.51595	5511.8841	2e-08	4.6e-07	3.6e-07	1.1e-07	0.0	2.95e-06	1.55e-06	1e-08	298.23256829	298.30847179	298.23206338	-1.94e-06	-1.193e-05	-6.434e-05
0.51795	5529.47917	2e-08	4.6e-07	3.6e-07	1.1e-07	0.0	2.95e-06	1.55e-06	1e-08	298.22990556	298.30359959	298.22953416	-1.48e-06	-1.157e-05	-6.235e-05
0.51995	5547.03977	2e-08	4.6e-07	3.6e-07	1.1e-07	0.0	2.95e-06	1.55e-06	1e-08	298.22760165	298.29887635	298.22707188	-4.73e-06	-1.119e-05	-6.038e-05
0.52195	5564.56581	2e-08	4.6e-07	3.6e-07	1.1e-07	0.0	2.95e-06	1.55e-06	1e-08	298.22499687	298.29429857	298.22470089	2.03e-06	-1.087e-05	-5.854e-05
0.52395	5582.05722	2e-08	4.6e-07	3.6e-07	1.1e-07	0.0	2.95e-06	1.55e-06	1e-08	298.22286215	298.28986079	298.22238742	-4.78e-06	-1.052e-05	-5.675e-05
0.52595	5599.51391	2e-08	4.6e-07	3.6e-07	1.1e-07	0.0	2.95e-06	1.55e-06	1e-08	298.22037044	298.28555993	298.22016274	-1.58e-06	-1.021e-05	-5.502e-05
0.52795	5616.9358	2e-08	4.6e-07	3.6e-07	1.1e-07	0.0	2.95e-06	1.55e-06	1e-08	298.2184728	298.28139082	298.21798606	-3.55e-06	-9.89e-06	-5.331e-05
0.52995	5634.32281	2e-08	4.6e-07	3.6e-07	1.1e-07	0.0	2.95e-06	1.55e-06	1e-08	298.21621377	298.27734981	298.21589348	-1.45e-06	-9.59e-06	-5.167e-05
0.53195	5651.67485	2e-08	4.6e-07	3.6e-07	1.1e-07	0.0	2.95e-06	1.55e-06	1e-08	298.21431196	298.27343226	298.21385377	-1.6e-06	-9.3e-06	-5.007e-05
0.53395	5668.99184	2e-08	4.6e-07	3.6e-07	1.1e-07	0.0	2.95e-06	1.55e-06	1e-08	298.21216669	298.26963529	298.2118893	1.1e-07	-9.01e-06	-4.851e-05
0.53595	5686.2737	2e-08	4.6e-07	3.6e-07	1.1e-07	0.0	2.95e-06	1.55e-06	1e-08	298.21029032	298.26595488	298.20997741	1.97e-06	-8.74e-06	-4.7e-05
0.53795	5703.52034	2e-08	4.6e-07	3.6e-07	1.1e-07	0.0	2.95e-06	1.55e-06	1e-08	298.20841254	298.26238812	298.2081273	-9.7e-07	-8.47e-06	-4.556e-05
0.53995	5720.73167	2e-08	4.6e-07	3.6e-07	1.1e-07	0.0	2.95e-06	1.55e-06	1e-08	298.206405	298.25893133	298.20634205	9.9e-07	-8.22e-06	-4.419e-05
0.54195	5737.9076	2e-08	4.6e-07	3.6e-07	1.1e-07	0.0	2.95e-06	1.55e-06	1e-08	298.20490471	298.25558003	298.20459379	-3.8e-06	-7.95e-06	-4.28e-05
0.54395	5755.04807	2e-08	4.6e-07	3.6e-07	1.1e-07	0.0	2.95e-06	1.55e-06	1e-08	298.20313048	298.2523319	298.20291242	1.2e-07	-7.72e-06	-4.149e-05
0.54595	5772.15296	2e-08	4.6e-07	3.6e-07	1.1e-07	0.0	2.95e-06	1.55e-06	1e-08	298.20152794	298.24918398	298.20127853	-2.52e-06	-7.46e-06	-4.017e-05
0.54795	5789.2222	2e-08	4.6e-07	3.6e-07	1.1e-07	0.0	2.95e-06	1.55e-06	1e-08	298.20019815	298.24613176	298.19968562	-3.92e-06	-7.24e-06	-3.897e-05
0.54995	5806.25571	2e-08	4.6e-07	3.6e-07	1.1e-07	0.0	2.95e-06	1.55e-06	1e-08	298.19862535	298.24317376	298.19815346	-2.56e-06	-7.02e-06	-3.778e-05
0.55194	5823.25338	2e-08	4.6e-07	3.6e-07	1.1e-07	0.0	2.95e-06	1.55e-06	1e-08	298.19711215	298.24030672	298.19666819	-5.11e-06	-6.78e-06	-3.654e-05
0.55394	5840.21514	2e-08	4.6e-07	3.6e-07	1.1e-07	0.0	2.95e-06	1.55e-06	1e-08	298.19565563	298.23752954	298.19522932	1.4e-07	-6.6e-06	-3.545e-05
0.55594	5857.14088	2e-08	4.6e-07	3.6e-07	1.1e-07	0.0	2.95e-06	1.55e-06	1e-08	298.19425738	298.23483617	298.19383349	-3.47e-06	-6.39e-06	-3.438e-05
0.55794	5874.03053	2e-08	4.6e-07	3.6e-07	1.1e-07	0.0	2.95e-06	1.55e-06	1e-08	298.19255764	298.23222561	298.1924945	2.9e-07	-6.2e-06	-3.333e-05
0.55994	5890.884	2e-08	4.6e-07	3.6e-07	1.1e-07	0.0	2.95e-06	1.55e-06	1e-08	298.1914241	298.22969472	298.19117603	-6.2e-07	-6e-06	-3.227e-05
0.56194	5907.70118	2e-08	4.6e-07	3.6e-07	1.1e-07	0.0	2.95e-06	1.55e-06	1e-08	298.19033339	298.22724224	298.18989827	-2.2e-06	-5.82e-06	-3.128e-05
0.56394	5924.482	2e-08	4.6e-07	3.6e-07	1.1e-07	0.0	2.95e-06	1.55e-06	1e-08	298.18921057	298.22486678	298.18866343	2.9e-07	-5.63e-06	-3.022e-05
0.56594	5941.22635	2e-08	4.6e-07	3.6e-07	1.1e-07	0.0	2.95e-06	1.55e-06	1e-08	298.18740356	298.22256862	298.18749769	6.57e-06	-5.5e-06	-2.941e-05
0.56794	5957.93414	2e-08	4.6e-07	3.6e-07	1.1e-07	0.0	2.95e-06	1.55e-06	1e-08	298.18635714	298.22033508	298.18633652	-3.2e-07	-5.3e-06	-2.848e-05
0.56994	5974.60528	2e-08	4.6e-07	3.6e-07	1.1e-07	0.0	2.95e-06	1.55e-06	1e-08	298.18560976	298.21817004	298.18520046	-2.26e-06	-5.13e-06	-2.761e-05
0.57194	5991.23968	2e-08	4.6e-07	3.6e-07	1.1e-07	0.0	2.95e-06	1.55e-06	1e-08	298.18444377	298.21607249	298.18411755	-1e-08	-4.99e-06	-2.677e-05
0.57394	6007.83724	2e-08	4.6e-07	3.6e-07	1.1e-07	0.0	2.95e-06	1.55e-06	1e-08	298.18323948	298.21403931	298.18307094	5e-07	-4.83e-06	-2.592e-05
0.57594	6024.39788	2e-08	4.6e-07	3.6e-07	1.1e-07	0.0	2.95e-06	1.55e-06	1e-08	298.18248571	298.21206801	298.18203979	-2.87e-06	-4.67e-06	-2.513e-05
0.57794	6040.92149	2e-08	4.6e-07	3.6e-07	1.1e-07	0.0	2.95e-06	1.55e-06	1e-08	298.18121043	298.21015815	298.18106261	4.3e-07	-4.54e-06	-2.436e-05
0.57994	6057.40798	2e-08	4.6e-07	3.6e-07	1.1e-07	0.0	2.95e-06	1.55e-06	1e-08	298.18005421	298.2083068	298.18011228	1.88e-06	-4.4e-06	-2.362e-05
0.58194	6073.85725	2e-08	4.6e-07	3.6e-07	1.1e-07	0.0	2.95e-06	1.55e-06	1e-08	298.17954711	298.20651155	298.17916634	-2.56e-06	-4.25e-06	-2.288e-05
0.58394	6090.2692	2e-08	4.6e-07	3.6e-07	1.1e-07	0.0	2.95e-06	1.55e-06	1e-08	298.17826251	298.20477244	298.17828171	1.54e-06	-4.14e-06	-2.218e-05
0.58594	6106.64375	2e-08	4.6e-07	3.6e-07	1.1e-07	0.0	2.95e-06	1.55e-06	1e-08	298.17725208	298.20308669	298.17741494	2.79e-06	-4.01e-06	-2.15e-05
0.58794	6122.98078	2e-08	4.6e-07	3.6e-07	1.1e-07	0.0	2.95e-06	1.55e-06	1e-08	298.17664331	298.20145262	298.17656003	-1.2e-06	-3.88e-06	-2.082e-05
0.58994	6139.28021	2e-08	4.6e-07	3.6e-07	1.1e-07	0.0	2.95e-06	1.55e-06	1e-08	298.17597761	298.19986869	298.17573445	-4.8e-07	-3.76e-06	-2.019e-05
0.59194	6155.54192	2e-08	4.6e-07	3.6e-07	1.1e-07	0.0	2.95e-06	1.55e-06	1e-08	298.17533355	298.19833355	298.17493431	-1.84e-06	-3.64e-06	-1.956e-05
0.59394	6171.76583	2e-08	4.6e-07	3.6e-07	1.1e-07	0.0	2.95e-06	1.55e-06	1e-08	298.17426634	298.19684614	298.17417681	-4.1e-07	-3.53e-06	-1.895e-05
0.59594	6187.95183	2e-08	4.6e-07	3.6e-07	1.1e-07	0.0	2.95e-06	1.55e-06	1e-08	298.17355437	298.19540447	298.17342979	1.56e-06	-3.43e-06	-1.838e-05
0.59794	6204.09981	2e-08	4.6e-07	3.6e-07	1.1e-07	0.0	2.95e-06	1.55e-06	1e-08	298.17266264	298.19400704	298.1727138	4e-07	-3.32e-06	-1.781e-05
0.59994	6220.20969	2e-08	4.6e-07	3.6e-07	1.1e-07	0.0	2.95e-06	1.55e-06	1e-08	298.17227042	298.19265206	298.17200078	-1.29e-06	-3.21e-06	-1.726e-05
0.60194	6236.28134	2e-08	4.6e-07	3.6e-07	1.1e-07	0.0	2.95e-06	1.55e-06	1e-08	298.17115252	298.19133966	298.17133965	2.28e-06	-3.13e-06	-1.674e-05
0.60394	6252.31468	2e-08	4.6e-07	3.6e-07	1.1e-07	0.0	2.95e-06	1.55e-06	1e-08	298.17093717	298.19006664	298.17066374	-2.03e-06	-3.02e-06	-1.621e-05
0.60594	6268.3096	2e-08	4.6e-07	3.6e-07	1.1e-07	0.0	2.95e-06	1.55e-06	1e-08	298.16989478	298.18883381	298.17004249	1.69e-06	-2.94e-06	-1.572e-05
0.60794	6284.26599	2e-08	4.6e-07	3.6e-07	1.1e-07	0.0	2.95e-06	1.55e-06	1e-08	298.16961478	298.18763809	298.16941081	-1.31e-06	-2.83e-06	-1.521e-05
0.60994	6300.18374	2e-08	4.6e-07	3.6e-07	1.1e-07	0.0	2.95e-06	1.55e-06	1e-08	298.16876537	298.18648012	298.1688222	1.4e-06	-2.76e-06	-1.476e-05
0.61194	6316.06276	2e-08	4.6e-07	3.6e-07	1.1e-07	0.0	2.95e-06	1.55e-06	1e-08	298.16857056	298.18535681	298.16822614	-2.54e-06	-2.66e-06	-1.43e-05
0.61394	6331.90293	2e-08	4.6e-07	3.6e-07	1.1e-07	0.0	2.95e-06	1.55e-06	1e-08	298.16765327	298.18426886	298.16767797	1.27e-06	-2.59e-06	-1.387e-05
0.61594	6347.70415	2e-08	4.6e-07	3.6e-07	1.1e-07	0.0	2.95e-06	1.55e-06	1e-08	298.16739991	298.18321375	298.16712098	1.56e-06	-2.51e-06	-1.344e-05
0.61794	6363.4663	2e-08	4.6e-07	3.6e-07	1.1e-07	0.0	2.95e-06	1.55e-06	1e-08	298.16648401	298.18219192	298.16660836	1.26e-06	-2.43e-06	-1.303e-05
0.61994	6379.18929	2e-08	4.6e-07	3.6e-07	1.1e-07	0.0	2.95e-06	1.55e-06	1e-08	298.16627549	298.1812007	298.166084	-1.85e-06	-2.35e-06	-1.262e-05
0.62194	6394.873	2e-08	4.6e-07	3.6e-07	1.1e-07	0.0	2.95e-06	1.55e-06	1e-08	298.16591415	298.18024024	298.1655823	-2.71e-06	-2.27e-06	-1.222e-05
0.62394	6410.51732	2e-08	4.6e-07	3.6e-07	1.1e-07	0.0	2.95e-06	1.55e-06	1e-08	298.16533715	298.17930959	298.16510526	-1.3e-07	-2.21e-06	-1.185e-05
0.62594	6426.12214	2e-08	4.6e-07	3.6e-07	1.1e-07	0.0	2.95e-06	1.55e-06	1e-08	298.16467419	298.17840767	298.16464711	-3e-07	-2.14e-06	-1.149e-05
0.62794	6441.68735	2e-08	4.6e-07	3.6e-07	1.1e-07	0.0	2.95e-06	1.55e-06	1e-08	298.16409295	298.1775335	298.16420065	-2.3e-07	-2.08e-06	-1.113e-05
0.62994	6457.21283	2e-08	4.6e-07	3.6e-07	1.1e-07	0.0	2.95e-06	1.55e-06	1e-08	298.16389416	298.17668583	298.16375319	-5.3e-06	-1.99e-06	-1.077e-05
0.63194	6472.69848	2e-08	4.6e-07	3.6e-07	1.1e-07	0.0	2.95e-06	1.55e-06	1e-08	298.16334473	298.1758647	298.16333401	-1.7e-06	-1.94e-06	-1.045e-05
0.63394	6488.14417	2e-08	4.6e-07	3.6e-07	1.1e-07	0.0	2.95e-06	1.55e-06	1e-08	298.16279904	298.17506908	298.16292841	2.62e-06	-1.9e-06	-1.014e-05
0.63594	6503.5498	2e-08	4.6e-07	3.6e-07	1.1e-07	0.0	2.95e-06	1.55e-06	1e-08	298.16257887	298.17429743	298.16252272	-2.38e-06	-1.82e-06	-9.81e-06
0.63794	6518.91524	2e-08	4.6e-07	3.6e-07	1.1e-07	0.0	2.95e-06	1.55e-06	1e-08	298.16220932	298.17354961	298.16213581	1.31e-06	-1.78e-06	-9.5e-06
0.63994	6534.24038	2e-08	4.6e-07	3.6e-07	1.1e-07	0.0	2.95e-06	1.55e-06	1e-08	298.16220091	298.1728245	298.16174673	-3.23e-06	-1.71e-06	-9.22e-06
0.64194	6549.52511	2e-08	4.6e-07	3.6e-07	1.1e-07	0.0	2.95e-06	1.55e-06	1e-08	298.16154984	298.17212239	298.16139565	-9.1e-07	-1.67e-06	-8.94e-06
0.64394	6564.76931	2e-08	4.6e-07	3.6e-07	1.1e-07	0.0	2.95e-06	1.55e-06	1e-08	298.16118985	298.17144166	298.16104447	5.8e-07	-1.62e-06	-8.67e-06
0.64594	6579.97285	2e-08	4.6e-07	3.6e-07	1.1e-07	0.0	2.95e-06	1.55e-06	1e-08	298.16066596	298.17078236	298.16071135	1.36e-06	-1.57e-06	-8.39e-06
0.64794	6595.13562	2e-08	4.6e-07	3.6e-07	1.1e-07	0.0	2.95e-06	1.55e-06	1e-08	298.16038529	298.17014278	298.16037914	2e-07	-1.52e-06	-8.14e-06
0.64994	6610.25749	2e-08	4.6e-07	3.6e-07	1.1e-07	0.0	2.95e-06	1.55e-06	1e-08	298.16020443	298.16952277	298.16005347	-2.73e-06	-1.46e-06	-7.87e-06
0.65193	6625.33835	2e-08	4.6e-07	3.6e-07	1.1e-07	0.0	2.95e-06	1.55e-06	1e-08	298.15977094	298.1689221	298.15974829	-4.8e-07	-1.42e-06	-7.64e-06
0.65393	6640.37808	2e-08	4.6e-07	3.6e-07	1.1e-07	0.0	2.95e-06	1.55e-06	1e-08	298.15970476	298.16833954	298.15943818	-1.4e-06	-1.38e-06	-7.41e-06
0.65593	6655.37654	2e-08	4.6e-07	3.6e-07	1.1e-07	0.0	2.95e-06	1.55e-06	1e-08	298.15906154	298.16777555	298.1591611	1.42e-06	-1.35e-06	-7.18e-06
0.65793	6670.33363	2e-08	4.6e-07	3.6e-07	1.1e-07	0.0	2.95e-06	1.55e-06	1e-08	298.15865829	298.16722872	298.15888366	3.45e-06	-1.31e-06	-6.97e-06
0.65993	6685.2492	2e-08	4.6e-07	3.6e-07	1.1e-07	0.0	2.95e-06	1.55e-06	1e-08	298.15852652	298.16669845	298.1586043	8.1e-07	-1.26e-06	-6.74e-06
0.66193	6700.12314	2e-08	4.6e-07	3.6e-07	1.1e-07	0.0	2.95e-06	1.55e-06	1e-08	298.15852266	298.16618437	298.15832854	-1.03e-06	-1.22e-06	-6.53e-06
0.66393	6714.95532	2e-08	4.6e-07	3.6e-07	1.1e-07	0.0	2.95e-06	1.55e-06	1e-08	298.15805702	298.16568658	298.15807997	-3e-08	-1.18e-06	-6.34e-06
0.66593	6729.74561	2e-08	4.6e-07	3.6e-07	1.1e-07	0.0	2.95e-06	1.55e-06	1e-08	298.15784848	298.16520391	298.15782926	-8.5e-07	-1.14e-06	-6.14e-06
0.66793	6744.49388	2e-08	4.6e-07	3.6e-07	1.1e-07	0.0	2.95e-06	1.55e-06	1e-08	298.15757355	298.16473621	298.15758925	2.7e-06	-1.12e-06	-5.95e-06
0.66993	6759.20001	2e-08	4.6e-07	3.6e-07	1.1e-07	0.0	2.95e-06	1.55e-06	1e-08	298.15764892	298.16428244	298.15734276	-1.87e-06	-1.07e-06	-5.76e-06
0.67193	6773.86385	2e-08	4.6e-07	3.6e-07	1.1e-07	0.0	2.95e-06	1.55e-06	1e-08	298.15705512	298.16384349	298.15713093	1.7e-07	-1.04e-06	-5.59e-06
0.67393	6788.48529	2e-08	4.6e-07	3.6e-07	1.1e-07	0.0	2.95e-06	1.55e-06	1e-08	298.1567775	298.16341766	298.15691354	1.1e-06	-1.02e-06	-5.42e-06
0.67593	6803.06419	2e-08	4.6e-07	3.6e-07	1.1e-07	0.0	2.95e-06	1.55e-06	1e-08	298.15664058	298.16300478	298.15669749	3.05e-06	-9.9e-07	-5.26e-06
0.67793	6817.60041	2e-08	4.6e-07	3.6e-07	1.1e-07	0.0	2.95e-06	1.55e-06	1e-08	298.15657097	298.1626045	298.15648553	-1.8e-06	-9.4e-07	-5.08e-06
0.67993	6832.09382	2e-08	4.6e-07	3.6e-07	1.1e-07	0.0	2.95e-06	1.55e-06	1e-08	298.15601781	298.16221716	298.15629982	2.21e-06	-9.3e-07	-4.94e-06
0.68193	6846.54428	2e-08	4.6e-07	3.6e-07	1.1e-07	0.0	2.95e-06	1.55e-06	1e-08	298.15610355	298.16184117	298.15609472	-2.9e-07	-8.9e-07	-4.77e-06
0.68393	6860.95166	2e-08	4.6e-07	3.6e-07	1.1e-07	0.0	2.95e-06	1.55e-06	1e-08	298.15562492	298.16147736	298.15591867	4.6e-07	-8.7e-07	-4.63e-06
0.68593	6875.31581	2e-08	4.6e-07	3.6e-07	1.1e-07	0.0	2.95e-06	1.55e-06	1e-08	298.15594952	298.16112369	298.15571603	-6.1e-07	-8.4e-07	-4.49e-06
0.68793	6889.63661	2e-08	4.6e-07	3.6e-07	1.1e-07	0.0	2.95e-06	1.55e-06	1e-08	298.15562113	298.16078166	298.1555457	5.6e-07	-8.1e-07	-4.35e-06
0.68993	6903.91391	2e-08	4.6e-07	3.6e-07	1.1e-07	0.0	2.95e-06	1.55e-06	1e-08	298.15544466	298.16044997	298.15537486	-4.01e-06	-7.7e-07	-4.2e-06
0.69193	6918.14757	2e-08	4.6e-07	3.6e-07	1.1e-07	0.0	2.95e-06	1.55e-06	1e-08	298.15534088	298.16012844	298.15520658	-2.03e-06	-7.6e-07	-4.08e-06
0.69393	6932.33745	2e-08	4.6e-07	3.6e-07	1.1e-07	0.0	2.95e-06	1.55e-06	1e-08	298.1549539	298.15981724	298.15505515	4.1e-07	-7.4e-07	-3.96e-06
0.69593	6946.48339	2e-08	4.6e-07	3.6e-07	1.1e-07	0.0	2.95e-06	1.55e-06	1e-08	298.154867	298.15951525	298.15489669	1.51e-06	-7.2e-07	-3.84e-06
0.69793	6960.58527	2e-08	4.6e-07	3.6e-07	1.1e-07	0.0	2.95e-06	1.55e-06	1e-08	298.15473433	298.15922254	298.15474505	-8.6e-07	-6.9e-07	-3.72e-06
0.69993	6974.64293	2e-08	4.6e-07	3.6e-07	1.1e-07	0.0	2.95e-06	1.55e-06	1e-08	298.15457111	298.15893889	298.15459949	3.57e-06	-6.9e-07	-3.61e-06
0.70193	6988.65623	2e-08	4.6e-07	3.6e-07	1.1e-07	0.0	2.95e-06	1.55e-06	1e-08	298.1545885	298.15866374	298.15445129	-2.57e-06	-6.4e-07	-3.49e-06
0.70393	7002.62502	2e-08	4.6e-07	3.6e-07	1.1e-07	0.0	2.95e-06	1.55e-06	1e-08	298.15421552	298.15839751	298.15432345	7.2e-07	-6.4e-07	-3.39e-06
0.70593	7016.54915	2e-08	4.6e-07	3.6e-07	1.1e-07	0.0	2.95e-06	1.55e-06	1e-08	298.15420999	298.15813907	298.15418514	-1.4e-07	-6.1e-07	-3.28e-06
0.70793	7030.42846	2e-08	4.6e-07	3.6e-07	1.1e-07	0.0	2.95e-06	1.55e-06	1e-08	298.1541332	298.15788873	298.15405402	3.96e-06	-6.1e-07	-3.19e-06
0.70993	7044.26282	2e-08	4.6e-07	3.6e-07	1.1e-07	0.0	2.95e-06	1.55e-06	1e-08	298.15378103	298.15764644	298.15393821	1.43e-06	-5.8e-07	-3.09e-06
0.71193	7058.05205	2e-08	4.6e-07	3.6e-07	1.1e-07	0.0	2.95e-06	1.55e-06	1e-08	298.15365122	298.15741135	298.1538174	-1.72e-06	-5.5e-07	-2.98e-06
0.71393	7071.79601	2e-08	4.6e-07	3.6e-07	1.1e-07	0.0	2.95e-06	1.55e-06	1e-08	298.15388978	298.15718317	298.15368559	1.09e-06	-5.4e-07	-2.9e-06
0.71593	7085.49455	2e-08	4.6e-07	3.6e-07	1.1e-07	0.0	2.95e-06	1.55e-06	1e-08	298.15362276	298.15696245	298.15357797	1.76e-06	-5.3e-07	-2.81e-06
0.71793	7099.1475	2e-08	4.6e-07	3.6e-07	1.1e-07	0.0	2.95e-06	1.55e-06	1e-08	298.15356237	298.15674827	298.15346561	-8.5e-07	-5.1e-07	-2.72e-06
0.71993	7112.7547	2e-08	4.6e-07	3.6e-07	1.1e-07	0.0	2.95e-06	1.55e-06	1e-08	298.15349336	298.15654075	298.15335717	-5.19e-06	-4.7e-07	-2.62e-06
0.72193	7126.31601	2e-08	4.6e-07	3.6e-07	1.1e-07	0.0	2.95e-06	1.55e-06	1e-08	298.1534026	298.15633963	298.15325304	-2.21e-06	-4.7e-07	-2.55e-06
0.72393	7139.83125	2e-08	4.6e-07	3.6e-07	1.1e-07	0.0	2.95e-06	1.55e-06	1e-08	298.15308072	298.15614492	298.15316156	3.3e-06	-4.7e-07	-2.48e-06
0.72593	7153.30027	2e-08	4.6e-07	3.6e-07	1.1e-07	0.0	2.95e-06	1.55e-06	1e-08	298.15316124	298.15595576	298.15305701	1e-07	-4.5e-07	-2.4e-06
0.72793	7166.72289	2e-08	4.6e-07	3.6e-07	1.1e-07	0.0	2.95e-06	1.55e-06	1e-08	298.15281033	298.1557729	298.15297306	1.71e-06	-4.4e-07	-2.33e-06
0.72993	7180.09897	2e-08	4.6e-07	3.6e-07	1.1e-07	0.0	2.95e-06	1.55e-06	1e-08	298.15287907	298.1555952	298.15287513	3.13e-06	-4.3e-07	-2.26e-06
0.73193	7193.42832	2e-08	4.6e-07	3.6e-07	1.1e-07	0.0	2.95e-06	1.55e-06	1e-08	298.15285499	298.15542307	298.15278389	-1.12e-06	-4e-07	-2.18e-06
0.73393	7206.71078	2e-08	4.6e-07	3.6e-07	1.1e-07	0.0	2.95e-06	1.55e-06	1e-08	298.15244288	298.15525669	298.15271122	2.59e-06	-4e-07	-2.13e-06
0.73593	7219.94618	2e-08	4.6e-07	3.6e-07	1.1e-07	0.0	2.95e-06	1.55e-06	1e-08	298.15263115	298.15509475	298.15261699	2.04e-06	-3.9e-07	-2.06e-06
0.73793	7233.13435	2e-08	4.6e-07	3.6e-07	1.1e-07	0.0	2.95e-06	1.55e-06	1e-08	298.15260853	298.15493803	298.15253396	-2.26e-06	-3.6e-07	-1.98e-06
0.73993	7246.27511	2e-08	4.6e-07	3.6e-07	1.1e-07	0.0	2.95e-06	1.55e-06	1e-08	298.15265438	298.15478607	298.15245076	-9.7e-07	-3.6e-07	-1.93e-06
0.74193	7259.3683	2e-08	4.6e-07	3.6e-07	1.1e-07	0.0	2.95e-06	1.55e-06	1e-08	298.15254111	298.154639	298.15237652	-1.91e-06	-3.4e-07	-1.86e-06
0.74393	7272.41372	2e-08	4.6e-07	3.6e-07	1.1e-07	0.0	2.95e-06	1.55e-06	1e-08	298.15234969	298.15449654	298.15230788	1.22e-06	-3.4e-07	-1.81e-06
0.74593	7285.41121	2e-08	4.6e-07	3.6e-07	1.1e-07	0.0	2.95e-06	1.55e-06	1e-08	298.15231062	298.15435826	298.15223541	-6.2e-07	-3.3e-07	-1.75e-06
0.74793	7298.36058	2e-08	4.6e-07	3.6e-07	1.1e-07	0.0	2.95e-06	1.55e-06	1e-08	298.15242939	298.15422411	298.15215885	1.21e-06	-3.2e-07	-1.7e-06
0.74993	7311.26165	2e-08	4.6e-07	3.6e-07	1.1e-07	0.0	2.95e-06	1.55e-06	1e-08	298.15207772	298.15409456	298.15210353	1.85e-06	-3.1e-07	-1.65e-06
0.75192	7324.11425	2e-08	4.6e-07	3.6e-07	1.1e-07	0.0	2.95e-06	1.55e-06	1e-08	298.15215638	298.15396856	298.15203294	-1.34e-06	-2.9e-07	-1.59e-06
0.75392	7336.91818	2e-08	4.6e-07	3.6e-07	1.1e-07	0.0	2.95e-06	1.55e-06	1e-08	298.15179415	298.15384689	298.15198228	-9.9e-07	-2.9e-07	-1.54e-06
0.75592	7349.67325	2e-08	4.6e-07	3.6e-07	1.1e-07	0.0	2.95e-06	1.55e-06	1e-08	298.15145999	298.15372898	298.1519325	3.41e-06	-2.9e-07	-1.51e-06
0.75792	7362.37929	2e-08	4.6e-07	3.6e-07	1.1e-07	0.0	2.95e-06	1.55e-06	1e-08	298.1518106	298.15361391	298.15185692	-1.03e-06	-2.7e-07	-1.45e-06
0.75992	7375.03609	2e-08	4.6e-07	3.6e-07	1.1e-07	0.0	2.95e-06	1.55e-06	1e-08	298.15177525	298.15350281	298.15179888	-5.16e-06	-2.5e-07	-1.39e-06
0.76192	7387.64347	2e-08	4.6e-07	3.6e-07	1.1e-07	0.0	2.95e-06	1.55e-06	1e-08	298.15185481	298.15339501	298.15173802	-5.57e-06	-2.4e-07	-1.35e-06
0.76392	7400.20123	2e-08	4.6e-07	3.6e-07	1.1e-07	0.0	2.95e-06	1.55e-06	1e-08	298.15174385	298.15329075	298.15168665	-3.69e-06	-2.3e-07	-1.31e-06
0.76592	7412.70917	2e-08	4.6e-07	3.6e-07	1.1e-07	0.0	2.95e-06	1.55e-06	1e-08	298.15131039	298.15319003	298.15165006	2.57e-06	-2.5e-07	-1.29e-06
0.76792	7425.1671	2e-08	4.6e-07	3.6e-07	1.1e-07	0.0	2.95e-06	1.55e-06	1e-08	298.1513667	298.1530919	298.15159531	3.34e-06	-2.4e-07	-1.25e-06
0.76992	7437.57482	2e-08	4.6e-07	3.6e-07	1.1e-07	0.0	2.95e-06	1.55e-06	1e-08	298.15165791	298.15299651	298.15153266	1.13e-06	-2.3e-07	-1.21e-06
0.77192	7449.93212	2e-08	4.6e-07	3.6e-07	1.1e-07	0.0	2.95e-06	1.55e-06	1e-08	298.15165369	298.1529044	298.15148355	-9.1e-07	-2.2e-07	-1.17e-06
0.77392	7462.23879	2e-08	4.6e-07	3.6e-07	1.1e-07	0.0	2.95e-06	1.55e-06	1e-08	298.15150422	298.15281525	298.15144183	-9.5e-07	-2.1e-07	-1.13e-06
0.77592	7474.49464	2e-08	4.6e-07	3.6e-07	1.1e-07	0.0	2.95e-06	1.55e-06	1e-08	298.15156716	298.15272862	298.15139298	-2.26e-06	-2e-07	-1.09e-06
0.77792	7486.69945	2e-08	4.6e-07	3.6e-07	1.1e-07	0.0	2.95e-06	1.55e-06	1e-08	298.15147355	298.15264482	298.15135189	-3.43e-06	-1.9e-07	-1.05e-06
0.77992	7498.85302	2e-08	4.6e-07	3.6e-07	1.1e-07	0.0	2.95e-06	1.55e-06	1e-08	298.15105107	298.15256397	298.15132551	2.49e-06	-2e-07	-1.04e-06
0.78192	7510.95512	2e-08	4.6e-07	3.6e-07	1.1e-07	0.0	2.95e-06	1.55e-06	1e-08	298.15122469	298.15248495	298.15127633	2.82e-06	-2e-07	-1.01e-06
0.78392	7523.00555	2e-08	4.6e-07	3.6e-07	1.1e-07	0.0	2.95e-06	1.55e-06	1e-08	298.15121834	298.15240856	298.15123573	1.63e-06	-1.9e-07	-9.7e-07
0.78592	7535.00408	2e-08	4.6e-07	3.6e-07	1.1e-07	0.0	2.95e-06	1.55e-06	1e-08	298.15128988	298.15233448	298.15119326	2.15e-06	-1.8e-07	-9.4e-07
0.78792	7546.95049	2e-08	4.6e-07	3.6e-07	1.1e-07	0.0	2.95e-06	1.55e-06	1e-08	298.15089631	298.15226317	298.15117085	3.12e-06	-1.8e-07	-9.2e-07
0.78992	7558.84456	2e-08	4.6e-07	3.6e-07	1.1e-07	0.0	2.95e-06	1.55e-06	1e-08	298.15130706	298.15219315	298.15111702	8.9e-07	-1.7e-07	-8.8e-07
0.79192	7570.68607	2e-08	4.6e-07	3.6e-07	1.1e-07	0.0	2.95e-06	1.55e-06	1e-08	298.15126013	298.15212579	298.15108288	-4.8e-07	-1.6e-07	-8.5e-07
0.79392	7582.47478	2e-08	4.6e-07	3.6e-07	1.1e-07	0.0	2.95e-06	1.55e-06	1e-08	298.15101896	298.15206072	298.15105772	2e-06	-1.6e-07	-8.3e-07
0.79592	7594.21046	2e-08	4.6e-07	3.6e-07	1.1e-07	0.0	2.95e-06	1.55e-06	1e-08	298.15087882	298.15199754	298.15102954	2.62e-06	-1.6e-07	-8.1e-07
0.79792	7605.89289	2e-08	4.6e-07	3.6e-07	1.1e-07	0.0	2.95e-06	1.55e-06	1e-08	298.15100977	298.151936	298.15099142	-3e-08	-1.5e-07	-7.8e-07
0.79992	7617.52183	2e-08	4.6e-07	3.6e-07	1.1e-07	0.0	2.95e-06	1.55e-06	1e-08	298.15091804	298.15187662	298.15096334	-3.82e-06	-1.3e-07	-7.4e-07
0.80192	7629.09703	2e-08	4.6e-07	3.6e-07	1.1e-07	0.0	2.95e-06	1.55e-06	1e-08	298.15112519	298.15181872	298.15092414	2.57e-06	-1.5e-07	-7.4e-07
0.80392	7640.61826	2e-08	4.6e-07	3.6e-07	1.1e-07	0.0	2.95e-06	1.55e-06	1e-08	298.15085673	298.15176313	298.15090515	-2.1e-06	-1.3e-07	-7e-07
0.80592	7652.08527	2e-08	4.6e-07	3.6e-07	1.1e-07	0.0	2.95e-06	1.55e-06	1e-08	298.15124481	298.15170853	298.15086048	-2.61e-06	-1.2e-07	-6.8e-07
0.80792	7663.49781	2e-08	4.6e-07	3.6e-07	1.1e-07	0.0	2.95e-06	1.55e-06	1e-08	298.15101695	298.15165627	298.15084165	7e-08	-1.2e-07	-6.7e-07
0.80992	7674.85563	2e-08	4.6e-07	3.6e-07	1.1e-07	0.0	2.95e-06	1.55e-06	1e-08	298.1509353	298.15160546	298.15081776	-9.8e-07	-1.2e-07	-6.4e-07
0.81192	7686.15849	2e-08	4.6e-07	3.6e-07	1.1e-07	0.0	2.95e-06	1.55e-06	1e-08	298.15074743	298.15155634	298.15079902	-9e-08	-1.2e-07	-6.2e-07
0.81392	7697.40612	2e-08	4.6e-07	3.6e-07	1.1e-07	0.0	2.95e-06	1.55e-06	1e-08	298.15067635	298.15150862	298.15077636	-3.8e-07	-1.1e-07	-6e-07
0.81592	7708.59826	2e-08	4.6e-07	3.6e-07	1.1e-07	0.0	2.95e-06	1.55e-06	1e-08	298.15085625	298.15146208	298.15074433	2.16e-06	-1.2e-07	-5.9e-07
0.81792	7719.73464	2e-08	4.6e-07	3.6e-07	1.1e-07	0.0	2.95e-06	1.55e-06	1e-08	298.15081398	298.15141721	298.15072205	2.1e-07	-1.1e-07	-5.7e-07
0.81992	7730.81501	2e-08	4.6e-07	3.6e-07	1.1e-07	0.0	2.95e-06	1.55e-06	1e-08	298.1507521	298.15137375	298.15070131	-5.5e-07	-1e-07	-5.5e-07
0.82192	7741.8391	2e-08	4.6e-07	3.6e-07	1.1e-07	0.0	2.95e-06	1.55e-06	1e-08	298.15077823	298.15133153	298.15067771	-3.8e-07	-1e-07	-5.3e-07
0.82392	7752.80662	2e-08	4.6e-07	3.6e-07	1.1e-07	0.0	2.95e-06	1.55e-06	1e-08	298.15067423	298.15129074	298.15066009	-1.65e-06	-9e-08	-5.1e-07
0.82592	7763.71731	2e-08	4.6e-07	3.6e-07	1.1e-07	0.0	2.95e-06	1.55e-06	1e-08	298.15059559	298.15125117	298.1506421	-2.9e-07	-9e-08	-5e-07
0.82792	7774.57088	2e-08	4.6e-07	3.6e-07	1.1e-07	0.0	2.95e-06	1.55e-06	1e-08	298.15044777	298.15121291	298.15062757	2.88e-06	-1e-07	-4.9e-07
0.82992	7785.36705	2e-08	4.6e-07	3.6e-07	1.1e-07	0.0	2.95e-06	1.55e-06	1e-08	298.15067375	298.15117541	298.15059853	-2.68e-06	-8e-08	-4.6e-07
0.83192	7796.10554	2e-08	4.6e-07	3.6e-07	1.1e-07	0.0	2.95e-06	1.55e-06	1e-08	298.15077004	298.1511392	298.15057535	-2.82e-06	-8e-08	-4.5e-07
0.83392	7806.78605	2e-08	4.6e-07	3.6e-07	1.1e-07	0.0	2.95e-06	1.55e-06	1e-08	298.15073345	298.15110425	298.15055816	2.06e-06	-9e-08	-4.5e-07
0.83592	7817.40828	2e-08	4.6e-07	3.6e-07	1.1e-07	0.0	2.95e-06	1.55e-06	1e-08	298.15047191	298.15107062	298.15055065	-1.35e-06	-8e-08	-4.3e-07
0.83792	7827.97194	2e-08	4.6e-07	3.6e-07	1.1e-07	0.0	2.95e-06	1.55e-06	1e-08	298.15052776	298.15103768	298.15053084	3.83e-06	-9e-08	-4.3e-07
0.83992	7838.47671	2e-08	4.6e-07	3.6e-07	1.1e-07	0.0	2.95e-06	1.55e-06	1e-08	298.15067148	298.15100566	298.15050801	-1.64e-06	-7e-08	-4e-07
0.84192	7848.9223	2e-08	4.6e-07	3.6e-07	1.1e-07	0.0	2.95e-06	1.55e-06	1e-08	298.15055685	298.1509749	298.15049618	3.41e-06	-8e-08	-4e-07
0.84392	7859.30839	2e-08	4.6e-07	3.6e-07	1.1e-07	0.0	2.95e-06	1.55e-06	1e-08	298.15028848	298.15094526	298.15049107	2.47e-06	-8e-08	-3.9e-07
0.84592	7869.63466	2e-08	4.6e-07	3.6e-07	1.1e-07	0.0	2.95e-06	1.55e-06	1e-08	298.15021658	298.15091633	298.15047851	1.27e-06	-7e-08	-3.7e-07
0.84792	7879.90079	2e-08	4.6e-07	3.6e-07	1.1e-07	0.0	2.95e-06	1.55e-06	1e-08	298.15044262	298.15088795	298.15045434	1.17e-06	-7e-08	-3.6e-07
0.84992	7890.10646	2e-08	4.6e-07	3.6e-07	1.1e-07	0.0	2.95e-06	1.55e-06	1e-08	298.15031009	298.15086084	298.15044517	1.57e-06	-7e-08	-3.5e-07
0.85191	7900.25133	2e-08	4.6e-07	3.6e-07	1.1e-07	0.0	2.95e-06	1.55e-06	1e-08	298.15031559	298.15083441	298.15043085	1.86e-06	-7e-08	-3.4e-07
0.85391	7910.33506	2e-08	4.6e-07	3.6e-07	1.1e-07	0.0	2.95e-06	1.55e-06	1e-08	298.15047659	298.15080862	298.15041067	-1.19e-06	-6e-08	-3.2e-07
0.85591	7920.35732	2e-08	4.6e-07	3.6e-07	1.1e-07	0.0	2.95e-06	1.55e-06	1e-08	298.15031873	298.15078397	298.15040383	5e-07	-6e-08	-3.2e-07
0.85791	7930.31776	2e-08	4.6e-07	3.6e-07	1.1e-07	0.0	2.95e-06	1.55e-06	1e-08	298.15013889	298.15076011	298.15039828	1.98e-06	-6e-08	-3.1e-07
0.85991	7940.21602	2e-08	4.6e-07	3.6e-07	1.1e-07	0.0	2.95e-06	1.55e-06	1e-08	298.14997319	298.15073698	298.15039256	2.94e-06	-7e-08	-3e-07
0.86191	7950.05175	2e-08	4.6e-07	3.6e-07	1.1e-07	0.0	2.95e-06	1.55e-06	1e-08	298.15007826	298.15071426	298.15037625	1.1e-07	-5e-08	-2.9e-07
0.86391	7959.82458	2e-08	4.6e-07	3.6e-07	1.1e-07	0.0	2.95e-06	1.55e-06	1e-08	298.15022714	298.15069218	298.15035853	-3.75e-06	-4e-08	-2.7e-07
0.86591	7969.53415	2e-08	4.6e-07	3.6e-07	1.1e-07	0.0	2.95e-06	1.55e-06	1e-08	298.15034866	298.15067081	298.15034229	-3.51e-06	-4e-08	-2.6e-07
0.86791	7979.18008	2e-08	4.6e-07	3.6e-07	1.1e-07	0.0	2.95e-06	1.55e-06	1e-08	298.15037654	298.15065019	298.15033019	-1.89e-06	-4e-08	-2.5e-07
0.86991	7988.76199	2e-08	4.6e-07	3.6e-07	1.1e-07	0.0	2.95e-06	1.55e-06	1e-08	298.1503318	298.15063029	298.15032136	1.02e-06	-5e-08	-2.6e-07
0.87191	7998.27949	2e-08	4.6e-07	3.6e-07	1.1e-07	0.0	2.95e-06	1.55e-06	1e-08	298.15042826	298.15061084	298.15030715	-1.73e-06	-4e-08	-2.4e-07
0.87391	8007.73218	2e-08	4.6e-07	3.6e-07	1.1e-07	0.0	2.95e-06	1.55e-06	1e-08	298.15025225	298.15059229	298.15030429	3.01e-06	-5e-08	-2.5e-07
0.87591	8017.11968	2e-08	4.6e-07	3.6e-07	1.1e-07	0.0	2.95e-06	1.55e-06	1e-08	298.15026365	298.15057411	298.15029414	2.63e-06	-5e-08	-2.4e-07
0.87791	8026.44156	2e-08	4.6e-07	3.6e-07	1.1e-07	0.0	2.95e-06	1.55e-06	1e-08	298.15028347	298.15055648	298.15028396	-7e-08	-4e-08	-2.2e-07
0.87991	8035.69741	2e-08	4.6e-07	3.6e-07	1.1e-07	0.0	2.95e-06	1.55e-06	1e-08	298.15025416	298.15053944	298.15027605	-6.9e-07	-4e-08	-2.1e-07
0.88191	8044.88681	2e-08	4.6e-07	3.6e-07	1.1e-07	0.0	2.95e-06	1.55e-06	1e-08	298.15012974	298.15052303	298.15027228	1.01e-06	-4e-08	-2.1e-07
0.88391	8054.00934	2e-08	4.6e-07	3.6e-07	1.1e-07	0.0	2.95e-06	1.55e-06	1e-08	298.15036115	298.15050674	298.15025436	-9e-07	-4e-08	-2e-07
0.88591	8063.06455	2e-08	4.6e-07	3.6e-07	1.1e-07	0.0	2.95e-06	1.55e-06	1e-08	298.1502475	298.15049132	298.15025068	-1.2e-07	-4e-08	-2e-07
0.88791	8072.05199	2e-08	4.6e-07	3.6e-07	1.1e-07	0.0	2.95e-06	1.55e-06	1e-08	298.15018604	298.15047632	298.15024515	6.8e-07	-4e-08	-1.9e-07
0.88991	8080.97121	2e-08	4.6e-07	3.6e-07	1.1e-07	0.0	2.95e-06	1.55e-06	1e-08	298.15026621	298.15046163	298.15023412	-3e-07	-3e-08	-1.8e-07
0.89191	8089.82176	2e-08	4.6e-07	3.6e-07	1.1e-07	0.0	2.95e-06	1.55e-06	1e-08	298.15018678	298.15044756	298.1502298	-3e-08	-3e-08	-1.8e-07
0.89391	8098.60315	2e-08	4.6e-07	3.6e-07	1.1e-07	0.0	2.95e-06	1.55e-06	1e-08	298.15015337	298.15043388	298.15022385	-2.46e-06	-2e-08	-1.7e-07
0.89591	8107.31491	2e-08	4.6e-07	3.6e-07	1.1e-07	0.0	2.95e-06	1.55e-06	1e-08	298.15011327	298.15042062	298.15021839	8.9e-07	-3e-08	-1.7e-07
0.89791	8115.95654	2e-08	4.6e-07	3.6e-07	1.1e-07	0.0	2.95e-06	1.55e-06	1e-08	298.15022861	298.1504076	298.15020685	-2.28e-06	-2e-08	-1.6e-07
0.89991	8124.52754	2e-08	4.6e-07	3.6e-07	1.1e-07	0.0	2.95e-06	1.55e-06	1e-08	298.15006513	298.15039529	298.15020683	1.03e-06	-3e-08	-1.6e-07
0.90191	8133.02742	2e-08	4.6e-07	3.6e-07	1.1e-07	0.0	2.95e-06	1.55e-06	1e-08	298.15014172	298.15038309	298.15019728	1.1e-06	-3e-08	-1.6e-07
0.90391	8141.45563	2e-08	4.6e-07	3.6e-07	1.1e-07	0.0	2.95e-06	1.55e-06	1e-08	298.15026129	298.15037122	298.15018618	-1.65e-06	-2e-08	-1.4e-07
0.90591	8149.81165	2e-08	4.6e-07	3.6e-07	1.1e-07	0.0	2.95e-06	1.55e-06	1e-08	298.1501548	298.15035996	298.15018444	1.14e-06	-3e-08	-1.5e-07
0.90791	8158.09495	2e-08	4.6e-07	3.6e-07	1.1e-07	0.0	2.95e-06	1.55e-06	1e-08	298.15023373	298.15034884	298.15017537	-1.36e-06	-2e-08	-1.4e-07
0.90991	8166.30495	2e-08	4.6e-07	3.6e-07	1.1e-07	0.0	2.95e-06	1.55e-06	1e-08	298.15025635	298.15033813	298.15016877	-3.11e-06	-1e-08	-1.3e-07
0.91191	8174.4411	2e-08	4.6e-07	3.6e-07	1.1e-07	0.0	2.95e-06	1.55e-06	1e-08	298.15024848	298.15032777	298.15016357	-2.87e-06	-1e-08	-1.2e-07
0.91391	8182.50282	2e-08	4.6e-07	3.6e-07	1.1e-07	0.0	2.95e-06	1.55e-06	1e-08	298.15014136	298.15031784	298.15016257	1e-07	-2e-08	-1.3e-07
0.91591	8190.48951	2e-08	4.6e-07	3.6e-07	1.1e-07	0.0	2.95e-06	1.55e-06	1e-08	298.15018197	298.15030806	298.15015575	1e-06	-3e-08	-1.3e-07
0.91791	8198.40056	2e-08	4.6e-07	3.6e-07	1.1e-07	0.0	2.95e-06	1.55e-06	1e-08	298.15037619	298.15029841	298.15014286	1.83e-06	-3e-08	-1.2e-07
0.91991	8206.23535	2e-08	4.6e-07	3.6e-07	1.1e-07	0.0	2.95e-06	1.55e-06	1e-08	298.15014115	298.15028952	298.15014752	2.94e-06	-3e-08	-1.2e-07
0.92191	8213.99325	2e-08	4.6e-07	3.6e-07	1.1e-07	0.0	2.95e-06	1.55e-06	1e-08	298.15009477	298.15028071	298.15014468	3.02e-06	-3e-08	-1.2e-07
0.92391	8221.67361	2e-08	4.6e-07	3.6e-07	1.1e-07	0.0	2.95e-06	1.55e-06	1e-08	298.15004216	298.15027217	298.15014224	3.04e-06	-3e-08	-1.2e-07
0.92591	8229.27576	2e-08	4.6e-07	3.6e-07	1.1e-07	0.0	2.95e-06	1.55e-06	1e-08	298.15004504	298.15026384	298.15013769	2.06e-06	-3e-08	-1.1e-07
0.92791	8236.79902	2e-08	4.6e-07	3.6e-07	1.1e-07	0.0	2.95e-06	1.55e-06	1e-08	298.15006829	298.15025573	298.15013246	6.1e-07	-2e-08	-1e-07
0.92991	8244.24267	2e-08	4.6e-07	3.6e-07	1.1e-07	0.0	2.95e-06	1.55e-06	1e-08	298.15005415	298.15024792	298.15012887	-3.7e-07	-2e-08	-1e-07
0.93191	8251.60601	2e-08	4.6e-07	3.6e-07	1.1e-07	0.0	2.95e-06	1.55e-06	1e-08	298.14994492	298.15024046	298.15012926	1.46e-06	-2e-08	-1e-07
0.93391	8258.88829	2e-08	4.6e-07	3.6e-07	1.1e-07	0.0	2.95e-06	1.55e-06	1e-08	298.14993498	298.15023311	298.15012576	2.08e-06	-2e-08	-1e-07
0.93591	8266.08875	2e-08	4.6e-07	3.6e-07	1.1e-07	0.0	2.95e-06	1.55e-06	1e-08	298.15003202	298.15022588	298.15011804	-1.64e-06	-1e-08	-8e-08
0.93791	8273.20661	2e-08	4.6e-07	3.6e-07	1.1e-07	0.0	2.95e-06	1.55e-06	1e-08	298.15014028	298.15021885	298.15010998	-2.93e-06	-1e-08	-8e-08
0.93991	8280.24107	2e-08	4.6e-07	3.6e-07	1.1e-07	0.0	2.95e-06	1.55e-06	1e-08	298.15020686	298.15021208	298.15010372	-2.06e-06	-1e-08	-8e-08
0.94191	8287.19129	2e-08	4.6e-07	3.6e-07	1.1e-07	0.0	2.95e-06	1.55e-06	1e-08	298.15019208	298.1502056	298.15010087	2.7e-07	-2e-08	-8e-08
0.94391	8294.05642	2e-08	4.6e-07	3.6e-07	1.1e-07	0.0	2.95e-06	1.55e-06	1e-08	298.15029234	298.1501992	298.15009346	-2.26e-06	-1e-08	-7e-08
0.94591	8300.8356	2e-08	4.6e-07	3.6e-07	1.1e-07	0.0	2.95e-06	1.55e-06	1e-08	298.15012807	298.15019328	298.15009688	2.78e-06	-2e-08	-9e-08
0.94791	8307.5279	2e-08	4.6e-07	3.6e-07	1.1e-07	0.0	2.95e-06	1.55e-06	1e-08	298.14999846	298.15018751	298.15009899	2.01e-06	-2e-08	-8e-08
0.94991	8314.13241	2e-08	4.6e-07	3.6e-07	1.1e-07	0.0	2.95e-06	1.55e-06	1e-08	298.14993379	298.15018185	298.15009857	1.11e-06	-2e-08	-8e-08
0.9519	8320.64814	2e-08	4.6e-07	3.6e-07	1.1e-07	0.0	2.95e-06	1.55e-06	1e-08	298.15002132	298.1501762	298.15009207	-2.1e-06	-1e-08	-6e-08
0.9539	8327.07411	2e-08	4.6e-07	3.6e-07	1.1e-07	0.0	2.95e-06	1.55e-06	1e-08	298.15017727	298.15017064	298.15008289	-1.71e-06	-1e-08	-6e-08
0.9559	8333.40929	2e-08	4.6e-07	3.6e-07	1.1e-07	0.0	2.95e-06	1.55e-06	1e-08	298.15027917	298.15016531	298.15007599	-2.17e-06	-1e-08	-6e-08
0.9579	8339.65261	2e-08	4.6e-07	3.6e-07	1.1e-07	0.0	2.95e-06	1.55e-06	1e-08	298.1500331	298.15016052	298.15008328	2.38e-06	-2e-08	-7e-08
0.9599	8345.80295	2e-08	4.6e-07	3.6e-07	1.1e-07	0.0	2.95e-06	1.55e-06	1e-08	298.15012362	298.15015552	298.15007701	-2.3e-07	-1e-08	-6e-08
0.9619	8351.85917	2e-08	4.6e-07	3.6e-07	1.1e-07	0.0	2.95e-06	1.55e-06	1e-08	298.15034881	298.15015052	298.15006536	-1.23e-05	3e-08	-2e-08
0.9639	8357.82011	2e-08	4.6e-07	3.6e-07	1.1e-07	0.0	2.95e-06	1.55e-06	1e-08	298.15131488	298.15014485	298.15002375	-8.3e-06	2e-08	-3e-08
0.9659	8363.68452	2e-08	4.6e-07	3.6e-07	1.1e-07	0.0	2.95e-06	1.55e-06	1e-08	298.14983928	298.15014201	298.15008119	-3.21e-06	0.0	-5e-08
0.9679	8369.45112	2e-08	4.6e-07	3.6e-07	1.1e-07	0.0	2.95e-06	1.55e-06	1e-08	298.15008509	298.15013741	298.15006893	-1.31e-06	-1e-08	-5e-08
0.9699	8375.11855	2e-08	4.6e-07	3.6e-07	1.1e-07	0.0	2.95e-06	1.55e-06	1e-08	298.14981432	298.15013351	298.15007768	1.62e-06	-2e-08	-6e-08
0.9719	8380.6854	2e-08	4.6e-07	3.6e-07	1.1e-07	0.0	2.95e-06	1.55e-06	1e-08	298.14990271	298.15012935	298.15007194	3.23e-06	-2e-08	-6e-08
0.9739	8386.15023	2e-08	4.6e-07	3.6e-07	1.1e-07	0.0	2.95e-06	1.55e-06	1e-08	298.14813632	298.15012734	298.15014145	-3.09e-06	0.0	-4e-08
0.9759	8391.51159	2e-08	4.6e-07	3.6e-07	1.1e-07	0.0	2.95e-06	1.55e-06	1e-08	298.15005777	298.15012141	298.15006154	1.71e-06	-1e-08	-5e-08
0.9779	8396.76785	2e-08	4.6e-07	3.6e-07	1.1e-07	0.0	2.95e-06	1.55e-06	1e-08	298.15010606	298.15011766	298.15005761	-8.7e-07	-1e-08	-4e-08
0.9799	8401.91731	2e-08	4.6e-07	3.6e-07	1.1e-07	0.0	2.95e-06	1.55e-06	1e-08	298.15078046	298.15011333	298.15002837	-5.97e-06	1e-08	-3e-08
0.9819	8406.95825	2e-08	4.6e-07	3.6e-07	1.1e-07	0.0	2.95e-06	1.55e-06	1e-08	298.1495709	298.15011117	298.15007556	-2.03e-06	-0.0	-4e-08
0.9839	8411.88882	2e-08	4.6e-07	3.6e-07	1.1e-07	0.0	2.95e-06	1.55e-06	1e-08	298.14981292	298.15010753	298.15006396	4.33e-06	-2e-08	-6e-08
0.9859	8416.70711	2e-08	4.6e-07	3.6e-07	1.1e-07	0.0	2.95e-06	1.55e-06	1e-08	298.14990438	298.15010416	298.15005852	3.3e-07	-1e-08	-4e-08
0.9879	8421.41107	2e-08	4.6e-07	3.6e-07	1.1e-07	0.0	2.95e-06	1.55e-06	1e-08	298.15006821	298.15010081	298.15005019	1.78e-06	-1e-08	-5e-08
0.9899	8425.99857	2e-08	4.6e-07	3.6e-07	1.1e-07	0.0	2.95e-06	1.55e-06	1e-08	298.15020796	298.15009758	298.1500429	-2.8e-06	0.0	-3e-08
0.9919	8430.46727	2e-08	4.6e-07	3.6e-07	1.1e-07	0.0	2.95e-06	1.55e-06	1e-08	298.1498736	298.15009497	298.15005487	4.6e-07	-1e-08	-4e-08
0.9939	8434.81474	2e-08	4.6e-07	3.6e-07	1.1e-07	0.0	2.95e-06	1.55e-06	1e-08	298.15003447	298.15009191	298.15004682	2.89e-06	-2e-08	-5e-08
0.9959	8439.03833	2e-08	4.6e-07	3.6e-07	1.1e-07	0.0	2.95e-06	1.55e-06	1e-08	298.15016824	298.15008896	298.15003991	-6.8e-07	-0.0	-3e-08
0.9979	8443.13526	2e-08	4.6e-07	3.6e-07	1.1e-07	0.0	2.95e-06	1.55e-06	1e-08	298.15000598	298.15008643	298.15004505	-2.1e-06	0.0	-3e-08
0.9999	8447.10248	2e-08	4.6e-07	3.6e-07	1.1e-07	0.0	2.95e-06	1.55e-06	1e-08	298.14992533	298.15008388	298.15004692	6.5e-07	-1e-08	-4e-08
1.0	8447.29738	2e-08	4.6e-07	3.6e-07	1.1e-07	0.0	2.95e-06	1.55e-06	1e-08	298.14996615	298.15008371	298.1500452	3.63437227	-2.52089024	19.83659879
