# Supplementary material for: Dataset for the simulated biomass pyrolysis in rotary kilns with varying particle residence time distributions
Source: Data Brief. 2021 Nov 23;39:107603. doi: 10.1016/j.dib.2021.107603 (PMC8633881; doi:10.1016/j.dib.2021.107603)
Supplement: Supplementary Data S1 — Supplementary Raw Research Data. This is open data under the CC BY license http://creativecommons.org/licenses/by/4.0/ [file mmc1.zip › supplementary/101/logFiles/log_Pe18]

l,m	Tau,s	F_w,kg/s	F_is,kg/s	F_c,kg/s	F_rt,kg/s	F_w_wet,kg/s	F_it,kg/s	F_g,kg/s	F_H2O_g,kg/s	T_b,K	T_g,K	T_w,K	q_bed,kW/m	q_gas,kW/m	q_loss,kW/m
0.0001	0.61469	0.0	0.0	0.0	0.0	5.47e-06	0.0	0.0	0.0	414.156001	788.96440113	799.58611217	8.76366456	-0.04341537	-0.38425743
0.002	23.96316	1.42e-06	5.5e-07	6e-08	5.5e-07	0.0	2.19e-06	6.9e-07	1e-08	692.10879798	697.28708864	695.57612138	0.07150825	-0.02759974	-0.31177783
0.004	48.51929	2.5e-07	5.9e-07	1.9e-07	4.3e-07	-0.0	2.83e-06	1.17e-06	1e-08	683.23738737	685.30315042	681.80192585	-0.02680227	-0.04316863	-0.30108143
0.006	73.05367	9e-08	5.4e-07	2.6e-07	3e-07	0.0	2.92e-06	1.36e-06	1e-08	671.78535251	674.06100475	670.29544166	-0.02635053	-0.04420364	-0.29205256
0.008	97.56624	5e-08	5.1e-07	3.1e-07	2.2e-07	0.0	2.94e-06	1.44e-06	1e-08	660.4022139	663.01293715	659.09591109	-0.02237961	-0.04396516	-0.28325745
0.01	122.05699	3e-08	4.9e-07	3.3e-07	1.8e-07	-0.0	2.95e-06	1.48e-06	1e-08	649.30141744	652.15264898	648.13419295	-0.01950942	-0.04307637	-0.27464944
0.012	146.52587	3e-08	4.8e-07	3.4e-07	1.6e-07	-0.0	2.95e-06	1.51e-06	1e-08	638.49931187	641.52253896	637.42960455	-0.01751376	-0.04187634	-0.26624434
0.014	170.97287	2e-08	4.7e-07	3.5e-07	1.4e-07	0.0	2.95e-06	1.53e-06	1e-08	627.99647875	631.14799775	626.99617398	-0.0160007	-0.04053666	-0.25804721
0.016	195.39794	2e-08	4.7e-07	3.6e-07	1.3e-07	0.0	2.95e-06	1.54e-06	1e-08	617.79136995	621.0409377	616.84001763	-0.01494002	-0.0391459	-0.25007474
0.018	219.80106	2e-08	4.7e-07	3.6e-07	1.3e-07	0.0	2.95e-06	1.54e-06	1e-08	607.86359487	611.20523559	606.96329676	-0.01402167	-0.03774642	-0.24231602
0.02	244.18219	2e-08	4.6e-07	3.6e-07	1.2e-07	0.0	2.95e-06	1.55e-06	1e-08	598.2203147	601.64071169	597.36319008	-0.01324222	-0.03636141	-0.23476402
0.022	268.5413	2e-08	4.6e-07	3.6e-07	1.2e-07	0.0	2.95e-06	1.55e-06	1e-08	588.85540062	592.34474191	588.03612686	-0.01256536	-0.03501844	-0.22749229
0.024	292.87837	2e-08	4.6e-07	3.6e-07	1.2e-07	0.0	2.95e-06	1.55e-06	1e-08	579.76189517	583.31252363	578.9767291	-0.01194666	-0.03368998	-0.22030795
0.026	317.19335	2e-08	4.6e-07	3.6e-07	1.1e-07	-0.0	2.95e-06	1.55e-06	1e-08	570.93291443	574.53851429	570.17909784	-0.01138609	-0.03241415	-0.21339193
0.028	341.48622	2e-08	4.6e-07	3.6e-07	1.1e-07	-0.0	2.95e-06	1.56e-06	1e-08	562.36092816	566.01604527	561.63633893	-0.01087435	-0.03119948	-0.20677654
0.03	365.75695	2e-08	4.6e-07	3.6e-07	1.1e-07	-0.0	2.95e-06	1.56e-06	1e-08	554.04008541	557.73980117	553.343008	-0.01038952	-0.03001167	-0.2002679
0.032	390.00549	2e-08	4.6e-07	3.6e-07	1.1e-07	0.0	2.95e-06	1.56e-06	1e-08	545.96476399	549.70451699	545.29374956	-0.00993383	-0.02886706	-0.19395091
0.034	414.23183	2e-08	4.6e-07	3.6e-07	1.1e-07	-0.0	2.95e-06	1.56e-06	1e-08	538.12862706	541.90416503	537.48247792	-0.00950304	-0.02776494	-0.18782051
0.036	438.43593	2e-08	4.6e-07	3.6e-07	1.1e-07	0.0	2.95e-06	1.56e-06	1e-08	530.52592876	534.33274559	529.90312597	-0.00909772	-0.02670436	-0.18187211
0.038	462.61775	2e-08	4.6e-07	3.6e-07	1.1e-07	0.0	2.95e-06	1.56e-06	1e-08	523.14958377	526.98432078	522.54978319	-0.00870104	-0.02568435	-0.17610118
0.04	486.77727	2e-08	4.6e-07	3.6e-07	1.1e-07	0.0	2.95e-06	1.56e-06	1e-08	515.99437352	519.85302694	515.41651356	-0.00833597	-0.02470349	-0.17050305
0.042	510.91445	2e-08	4.6e-07	3.6e-07	1.1e-07	0.0	2.95e-06	1.56e-06	1e-08	509.05447716	512.93309745	508.49752154	-0.00798921	-0.02376054	-0.1650729
0.044	535.02926	2e-08	4.6e-07	3.6e-07	1.1e-07	0.0	2.95e-06	1.56e-06	1e-08	502.32443541	506.21886879	501.78709914	-0.00766542	-0.02285424	-0.15980662
0.046	559.12166	2e-08	4.6e-07	3.6e-07	1.1e-07	0.0	2.95e-06	1.56e-06	1e-08	495.79802964	499.70478828	495.27969477	-0.00734833	-0.02198339	-0.15469975
0.048	583.19163	2e-08	4.6e-07	3.6e-07	1.1e-07	0.0	2.95e-06	1.56e-06	1e-08	489.46967491	493.38541313	488.96983248	-0.00704012	-0.02114665	-0.14974777
0.05	607.23912	2e-08	4.6e-07	3.6e-07	1.1e-07	0.0	2.95e-06	1.56e-06	1e-08	483.33429172	487.25541355	482.85212329	-0.00675028	-0.0203427	-0.14494658
0.05199	631.26411	2e-08	4.6e-07	3.6e-07	1.1e-07	0.0	2.95e-06	1.56e-06	1e-08	477.38643032	481.30957558	476.92131544	-0.00647426	-0.01957035	-0.14029213
0.05399	655.26657	2e-08	4.6e-07	3.6e-07	1.1e-07	0.0	2.95e-06	1.56e-06	1e-08	471.62090654	475.54279967	471.17225788	-0.00621046	-0.0188284	-0.13578035
0.05599	679.24645	2e-08	4.6e-07	3.6e-07	1.1e-07	0.0	2.95e-06	1.56e-06	1e-08	466.03273272	469.95010076	465.59990441	-0.00595872	-0.01811567	-0.13140725
0.05799	703.20374	2e-08	4.6e-07	3.6e-07	1.1e-07	0.0	2.95e-06	1.56e-06	1e-08	460.61697969	464.52660815	460.19932098	-0.00571919	-0.01743102	-0.12716897
0.05999	727.13839	2e-08	4.6e-07	3.6e-07	1.1e-07	0.0	2.95e-06	1.56e-06	1e-08	455.36875708	459.26756478	454.96568602	-0.00549028	-0.01677337	-0.1230617
0.06199	751.05036	2e-08	4.6e-07	3.6e-07	1.1e-07	0.0	2.95e-06	1.56e-06	1e-08	450.28325637	454.16832615	449.89428718	-0.0052716	-0.01614165	-0.11908179
0.06399	774.93964	2e-08	4.6e-07	3.6e-07	1.1e-07	0.0	2.95e-06	1.56e-06	1e-08	445.35585569	449.22435885	444.98051487	-0.00506285	-0.01553483	-0.11522561
0.06599	798.80617	2e-08	4.6e-07	3.6e-07	1.1e-07	0.0	2.95e-06	1.56e-06	1e-08	440.58217731	444.43123919	440.21985836	-0.00486667	-0.01495189	-0.11148959
0.06799	822.64994	2e-08	4.6e-07	3.6e-07	1.1e-07	0.0	2.95e-06	1.56e-06	1e-08	435.95752836	439.78465319	435.60793411	-0.00467493	-0.01439192	-0.1078702
0.06999	846.4709	2e-08	4.6e-07	3.6e-07	1.1e-07	0.0	2.95e-06	1.56e-06	1e-08	431.47767135	435.28039347	431.14044428	-0.00448505	-0.01385404	-0.1043642
0.07199	870.26902	2e-08	4.6e-07	3.6e-07	1.1e-07	0.0	2.95e-06	1.56e-06	1e-08	427.13874576	430.91435739	426.81317974	-0.00430802	-0.01333728	-0.10096834
0.07399	894.04427	2e-08	4.6e-07	3.6e-07	1.1e-07	0.0	2.95e-06	1.56e-06	1e-08	422.93640761	426.68254789	422.6220632	-0.00413443	-0.01284084	-0.09767931
0.07599	917.79662	2e-08	4.6e-07	3.6e-07	1.1e-07	0.0	2.95e-06	1.56e-06	1e-08	418.86691408	422.581069	418.56309203	-0.00398048	-0.01236375	-0.09449388
0.07799	941.52602	2e-08	4.6e-07	3.6e-07	1.1e-07	0.0	2.95e-06	1.56e-06	1e-08	414.92580376	418.6061278	414.63240423	-0.00382976	-0.01190538	-0.09140925
0.07999	965.23244	2e-08	4.6e-07	3.6e-07	1.1e-07	0.0	2.95e-06	1.56e-06	1e-08	411.10938525	414.75402807	410.82620061	-0.00368446	-0.01146493	-0.08842223
0.08199	988.91586	2e-08	4.6e-07	3.6e-07	1.1e-07	0.0	2.95e-06	1.56e-06	1e-08	407.41402054	411.02117113	407.14078077	-0.00353666	-0.01104173	-0.08553005
0.08399	1012.57623	2e-08	4.6e-07	3.6e-07	1.1e-07	0.0	2.95e-06	1.56e-06	1e-08	403.83653652	407.40405235	403.5725206	-0.00339699	-0.01063501	-0.08272983
0.08599	1036.21352	2e-08	4.6e-07	3.6e-07	1.1e-07	0.0	2.95e-06	1.56e-06	1e-08	400.373199	403.89926232	400.11792175	-0.00327495	-0.010244	-0.08001877
0.08799	1059.8277	2e-08	4.6e-07	3.6e-07	1.1e-07	0.0	2.95e-06	1.56e-06	1e-08	397.01999226	400.50348398	396.77359522	-0.00315365	-0.00986819	-0.07739426
0.08999	1083.41872	2e-08	4.6e-07	3.6e-07	1.1e-07	0.0	2.95e-06	1.56e-06	1e-08	393.77399546	397.2134874	393.53619295	-0.00302732	-0.00950702	-0.07485371
0.09199	1106.98657	2e-08	4.6e-07	3.6e-07	1.1e-07	0.0	2.95e-06	1.56e-06	1e-08	390.63243667	394.02613005	390.40245264	-0.00291442	-0.00915972	-0.07239444
0.09399	1130.53119	2e-08	4.6e-07	3.6e-07	1.1e-07	0.0	2.95e-06	1.56e-06	1e-08	387.5914839	390.93835841	387.3692544	-0.00281179	-0.00882578	-0.07001415
0.09599	1154.05256	2e-08	4.6e-07	3.6e-07	1.1e-07	0.0	2.95e-06	1.56e-06	1e-08	384.64784128	387.94720131	384.43354097	-0.00269885	-0.00850477	-0.0677103
0.09799	1177.55064	2e-08	4.6e-07	3.6e-07	1.1e-07	0.0	2.95e-06	1.56e-06	1e-08	381.79957524	385.0497668	381.59227838	-0.0025976	-0.00819603	-0.0654806
0.09999	1201.02539	2e-08	4.6e-07	3.6e-07	1.1e-07	0.0	2.95e-06	1.56e-06	1e-08	379.04298796	382.24324754	378.84260224	-0.00250865	-0.00789905	-0.0633228
0.10199	1224.47678	2e-08	4.6e-07	3.6e-07	1.1e-07	0.0	2.95e-06	1.56e-06	1e-08	376.37498979	379.52491299	376.18170273	-0.00240796	-0.00761351	-0.06123464
0.10399	1247.90478	2e-08	4.6e-07	3.6e-07	1.1e-07	0.0	2.95e-06	1.56e-06	1e-08	373.79389313	376.89210598	373.60678708	-0.00232069	-0.00733877	-0.05921394
0.10599	1271.30934	2e-08	4.6e-07	3.6e-07	1.1e-07	0.0	2.95e-06	1.56e-06	1e-08	371.29790743	374.34478723	371.11779219	-0.00223238	-0.0070705	-0.05722995
0.10799	1294.69043	2e-08	4.6e-07	3.6e-07	1.1e-07	0.0	2.95e-06	1.56e-06	1e-08	368.88345216	371.87655119	368.70807925	-0.0021734	-0.00682035	-0.05536965
0.10999	1318.04802	2e-08	4.6e-07	3.6e-07	1.1e-07	0.0	2.95e-06	1.56e-06	1e-08	366.54581592	369.48657674	366.37695397	-0.00207319	-0.00657596	-0.0535403
0.11199	1341.38207	2e-08	4.6e-07	3.6e-07	1.1e-07	0.0	2.95e-06	1.56e-06	1e-08	364.28436382	367.17222263	364.12159091	-0.00199471	-0.00633777	-0.05174857
0.11399	1364.69254	2e-08	4.6e-07	3.6e-07	1.1e-07	0.0	2.95e-06	1.56e-06	1e-08	362.09683393	364.93118365	361.93960731	-0.00192102	-0.00610654	-0.05000027
0.11599	1387.97939	2e-08	4.6e-07	3.6e-07	1.1e-07	0.0	2.95e-06	1.56e-06	1e-08	359.98178005	362.76225296	359.82971725	-0.00185083	-0.00588786	-0.04833819
0.11799	1411.2426	2e-08	4.6e-07	3.6e-07	1.1e-07	0.0	2.95e-06	1.56e-06	1e-08	357.93377833	360.66075677	357.78721605	-0.00179062	-0.0056864	-0.04679949
0.11999	1434.48212	2e-08	4.6e-07	3.6e-07	1.1e-07	0.0	2.95e-06	1.56e-06	1e-08	355.95277727	358.62536047	355.8106816	-0.00172052	-0.00547441	-0.04517202
0.12199	1457.69791	2e-08	4.6e-07	3.6e-07	1.1e-07	0.0	2.95e-06	1.56e-06	1e-08	354.03645755	356.65505797	353.89906711	-0.00165825	-0.00528283	-0.0436945
0.12399	1480.88995	2e-08	4.6e-07	3.6e-07	1.1e-07	0.0	2.95e-06	1.56e-06	1e-08	352.18358875	354.74877202	352.05122301	-0.00159349	-0.00509664	-0.04225234
0.12599	1504.05819	2e-08	4.6e-07	3.6e-07	1.1e-07	0.0	2.95e-06	1.56e-06	1e-08	350.39080013	352.9017053	350.26225111	-0.0015487	-0.00492205	-0.04089435
0.12799	1527.20259	2e-08	4.6e-07	3.6e-07	1.1e-07	0.0	2.95e-06	1.56e-06	1e-08	348.65538183	351.11314823	348.53148721	-0.0014879	-0.00474828	-0.03953614
0.12999	1550.32313	2e-08	4.6e-07	3.6e-07	1.1e-07	0.0	2.95e-06	1.56e-06	1e-08	346.9770546	349.38176764	346.85748746	-0.00142562	-0.00458091	-0.0382225
0.13199	1573.41976	2e-08	4.6e-07	3.6e-07	1.1e-07	0.0	2.95e-06	1.56e-06	1e-08	345.35435621	347.70580096	345.23842131	-0.00137999	-0.00441958	-0.03695194
0.13399	1596.49244	2e-08	4.6e-07	3.6e-07	1.1e-07	0.0	2.95e-06	1.56e-06	1e-08	343.78505402	346.08353659	343.67254962	-0.00134551	-0.0042641	-0.03572318
0.13599	1619.54114	2e-08	4.6e-07	3.6e-07	1.1e-07	0.0	2.95e-06	1.56e-06	1e-08	342.26791405	344.51478782	342.15965795	-0.00128373	-0.00410393	-0.03445142
0.13799	1642.56582	2e-08	4.6e-07	3.6e-07	1.1e-07	0.0	2.95e-06	1.56e-06	1e-08	340.80174846	342.99702091	340.69711072	-0.00123678	-0.00396884	-0.03337494
0.13999	1665.56644	2e-08	4.6e-07	3.6e-07	1.1e-07	0.0	2.95e-06	1.56e-06	1e-08	339.38335671	341.52777242	339.28246117	-0.00119647	-0.00382815	-0.03225023
0.14199	1688.54297	2e-08	4.6e-07	3.6e-07	1.1e-07	0.0	2.95e-06	1.56e-06	1e-08	338.01217174	340.10570649	337.91431302	-0.00115179	-0.00369247	-0.03116144
0.14399	1711.49536	2e-08	4.6e-07	3.6e-07	1.1e-07	0.0	2.95e-06	1.56e-06	1e-08	336.68572476	338.72949372	336.59134915	-0.00111723	-0.00356597	-0.03014328
0.14599	1734.42357	2e-08	4.6e-07	3.6e-07	1.1e-07	0.0	2.95e-06	1.56e-06	1e-08	335.40227495	337.39729907	335.3117135	-0.0010755	-0.00344225	-0.0291439
0.14799	1757.32758	2e-08	4.6e-07	3.6e-07	1.1e-07	0.0	2.95e-06	1.56e-06	1e-08	334.16220904	336.10783026	334.07402162	-0.00103435	-0.00331911	-0.02814582
0.14999	1780.20734	2e-08	4.6e-07	3.6e-07	1.1e-07	0.0	2.95e-06	1.56e-06	1e-08	332.9627234	334.86041784	332.87764448	-0.00099585	-0.00320759	-0.0272395
0.15198	1803.06281	2e-08	4.6e-07	3.6e-07	1.1e-07	0.0	2.95e-06	1.56e-06	1e-08	331.80306674	333.65338596	331.72085702	-0.00096077	-0.00309634	-0.02633269
0.15398	1825.89395	2e-08	4.6e-07	3.6e-07	1.1e-07	0.0	2.95e-06	1.56e-06	1e-08	330.68186862	332.4853093	330.60221395	-0.00092797	-0.00298669	-0.02543654
0.15598	1848.70073	2e-08	4.6e-07	3.6e-07	1.1e-07	0.0	2.95e-06	1.56e-06	1e-08	329.59756429	331.35503559	329.52056665	-0.00089792	-0.00288193	-0.02457796
0.15798	1871.4831	2e-08	4.6e-07	3.6e-07	1.1e-07	0.0	2.95e-06	1.56e-06	1e-08	328.54896698	330.26125219	328.4745834	-0.00086586	-0.00277476	-0.02369728
0.15998	1894.24104	2e-08	4.6e-07	3.6e-07	1.1e-07	0.0	2.95e-06	1.56e-06	1e-08	327.53436024	329.20299746	327.46331658	-0.00082209	-0.00268981	-0.0229963
0.16198	1916.97449	2e-08	4.6e-07	3.6e-07	1.1e-07	0.0	2.95e-06	1.56e-06	1e-08	326.55537452	328.17872783	326.48509897	-0.00081399	-0.00259731	-0.02223332
0.16398	1939.68342	2e-08	4.6e-07	3.6e-07	1.1e-07	0.0	2.95e-06	1.56e-06	1e-08	325.60695172	327.18781594	325.53946074	-0.00077814	-0.00250538	-0.02147182
0.16598	1962.36779	2e-08	4.6e-07	3.6e-07	1.1e-07	0.0	2.95e-06	1.56e-06	1e-08	324.69019663	326.22919536	324.62524035	-0.00074913	-0.00241993	-0.02076262
0.16798	1985.02757	2e-08	4.6e-07	3.6e-07	1.1e-07	0.0	2.95e-06	1.56e-06	1e-08	323.80448714	325.30189162	323.74144218	-0.00072499	-0.00233615	-0.02006588
0.16998	2007.6627	2e-08	4.6e-07	3.6e-07	1.1e-07	0.0	2.95e-06	1.56e-06	1e-08	322.9479271	324.4048579	322.8870508	-0.00069964	-0.00225294	-0.01937236
0.17198	2030.27316	2e-08	4.6e-07	3.6e-07	1.1e-07	0.0	2.95e-06	1.56e-06	1e-08	322.119708	323.53700007	322.0609642	-0.00067564	-0.00217376	-0.01871089
0.17398	2052.8589	2e-08	4.6e-07	3.6e-07	1.1e-07	0.0	2.95e-06	1.56e-06	1e-08	321.3182528	322.69725533	321.26214369	-0.00064651	-0.00210508	-0.0181357
0.17598	2075.41988	2e-08	4.6e-07	3.6e-07	1.1e-07	0.0	2.95e-06	1.56e-06	1e-08	320.54460275	321.88483828	320.48973306	-0.00062791	-0.0020314	-0.01751803
0.17798	2097.95607	2e-08	4.6e-07	3.6e-07	1.1e-07	0.0	2.95e-06	1.56e-06	1e-08	319.7960249	321.09890996	319.74296846	-0.00060665	-0.00196182	-0.01693343
0.17998	2120.46742	2e-08	4.6e-07	3.6e-07	1.1e-07	0.0	2.95e-06	1.56e-06	1e-08	319.07234045	320.33868429	319.02104086	-0.00058606	-0.00189464	-0.01636806
0.18198	2142.95388	2e-08	4.6e-07	3.6e-07	1.1e-07	0.0	2.95e-06	1.56e-06	1e-08	318.3727339	319.60333857	318.32313172	-0.00056579	-0.00182945	-0.01581839
0.18398	2165.41544	2e-08	4.6e-07	3.6e-07	1.1e-07	0.0	2.95e-06	1.56e-06	1e-08	317.69639847	318.89208254	317.64845692	-0.00054593	-0.00176683	-0.01528944
0.18598	2187.85203	2e-08	4.6e-07	3.6e-07	1.1e-07	0.0	2.95e-06	1.56e-06	1e-08	317.04257506	318.20413833	316.99624483	-0.00052669	-0.00170647	-0.01477883
0.18798	2210.26362	2e-08	4.6e-07	3.6e-07	1.1e-07	0.0	2.95e-06	1.56e-06	1e-08	316.41052385	317.53875558	316.36575248	-0.00050809	-0.00164822	-0.01428525
0.18998	2232.65018	2e-08	4.6e-07	3.6e-07	1.1e-07	0.0	2.95e-06	1.56e-06	1e-08	315.79952597	316.89520882	315.75626274	-0.00049024	-0.00159181	-0.01380652
0.19198	2255.01165	2e-08	4.6e-07	3.6e-07	1.1e-07	0.0	2.95e-06	1.56e-06	1e-08	315.20890843	316.27280024	315.16708596	-0.00047359	-0.00153734	-0.01334363
0.19398	2277.348	2e-08	4.6e-07	3.6e-07	1.1e-07	0.0	2.95e-06	1.56e-06	1e-08	314.63799385	315.67084741	314.59754959	-0.00045783	-0.00148496	-0.0128979
0.19598	2299.65918	2e-08	4.6e-07	3.6e-07	1.1e-07	0.0	2.95e-06	1.56e-06	1e-08	314.08611397	315.08868652	314.04700082	-0.00044266	-0.0014344	-0.01246703
0.19798	2321.94517	2e-08	4.6e-07	3.6e-07	1.1e-07	0.0	2.95e-06	1.56e-06	1e-08	313.55263883	314.52567838	313.51481131	-0.00042756	-0.00138527	-0.01204772
0.19998	2344.2059	2e-08	4.6e-07	3.6e-07	1.1e-07	0.0	2.95e-06	1.56e-06	1e-08	313.03488652	313.99822377	312.99807683	-0.00041503	-0.00124669	-0.01165126
0.20198	2366.44135	2e-08	4.6e-07	3.6e-07	1.1e-07	0.0	2.95e-06	1.56e-06	1e-08	312.53311355	313.49766828	312.4974124	-0.00040058	-0.00122659	-0.01125822
0.20398	2388.65147	2e-08	4.6e-07	3.6e-07	1.1e-07	0.0	2.95e-06	1.56e-06	1e-08	312.04819133	313.01363763	312.01359282	-0.0003868	-0.00117656	-0.01087882
0.20598	2410.83622	2e-08	4.6e-07	3.6e-07	1.1e-07	0.0	2.95e-06	1.56e-06	1e-08	311.57953973	312.54604552	311.54598735	-0.00037346	-0.00112485	-0.01051189
0.20798	2432.99555	2e-08	4.6e-07	3.6e-07	1.1e-07	0.0	2.95e-06	1.56e-06	1e-08	311.12665389	312.0941569	311.09409207	-0.00036066	-0.00108799	-0.01015729
0.20998	2455.12944	2e-08	4.6e-07	3.6e-07	1.1e-07	0.0	2.95e-06	1.56e-06	1e-08	310.68897757	311.65749334	310.65737794	-0.00034818	-0.00106676	-0.00981458
0.21198	2477.23782	2e-08	4.6e-07	3.6e-07	1.1e-07	0.0	2.95e-06	1.56e-06	1e-08	310.26600771	311.23554699	310.23533767	-0.0003362	-0.00103521	-0.00948343
0.21398	2499.32066	2e-08	4.6e-07	3.6e-07	1.1e-07	0.0	2.95e-06	1.56e-06	1e-08	309.85726047	310.82788126	309.82747465	-0.00032466	-0.00099606	-0.00916339
0.21598	2521.37792	2e-08	4.6e-07	3.6e-07	1.1e-07	0.0	2.95e-06	1.56e-06	1e-08	309.4622609	310.43382087	309.43334008	-0.00031353	-0.00097081	-0.00885414
0.21798	2543.40956	2e-08	4.6e-07	3.6e-07	1.1e-07	0.0	2.95e-06	1.56e-06	1e-08	309.08054367	310.05280821	309.05248845	-0.00030272	-0.00093445	-0.00855529
0.21998	2565.41553	2e-08	4.6e-07	3.6e-07	1.1e-07	0.0	2.95e-06	1.56e-06	1e-08	308.71168998	309.68486457	308.68441722	-0.0002923	-0.0009155	-0.00826647
0.22198	2587.39578	2e-08	4.6e-07	3.6e-07	1.1e-07	0.0	2.95e-06	1.56e-06	1e-08	308.3552291	309.32905269	308.32876549	-0.0002823	-0.00087074	-0.00798738
0.22398	2609.35029	2e-08	4.6e-07	3.6e-07	1.1e-07	0.0	2.95e-06	1.56e-06	1e-08	308.01076284	308.98523052	307.98508273	-0.00027255	-0.00084116	-0.0077177
0.22598	2631.27899	2e-08	4.6e-07	3.6e-07	1.1e-07	0.0	2.95e-06	1.56e-06	1e-08	307.67790424	308.65299679	307.65296805	-0.00026322	-0.00080394	-0.00745707
0.22798	2653.18185	2e-08	4.6e-07	3.6e-07	1.1e-07	0.0	2.95e-06	1.56e-06	1e-08	307.35625573	308.33228183	307.3319951	-0.00025428	-0.00077521	-0.00720522
0.22998	2675.05883	2e-08	4.6e-07	3.6e-07	1.1e-07	0.0	2.95e-06	1.56e-06	1e-08	307.04543734	308.02201392	307.02187735	-0.00024547	-0.00074376	-0.00696187
0.23198	2696.90988	2e-08	4.6e-07	3.6e-07	1.1e-07	0.0	2.95e-06	1.56e-06	1e-08	306.74509804	307.72211876	306.72221552	-0.00023704	-0.000718	-0.00672671
0.23398	2718.73496	2e-08	4.6e-07	3.6e-07	1.1e-07	0.0	2.95e-06	1.56e-06	1e-08	306.45488218	307.43253728	306.43262291	-0.00022896	-0.0006938	-0.00649947
0.23598	2740.53402	2e-08	4.6e-07	3.6e-07	1.1e-07	0.0	2.95e-06	1.56e-06	1e-08	306.17443488	307.1525759	306.15280702	-0.00022114	-0.00066982	-0.00627987
0.23798	2762.30702	2e-08	4.6e-07	3.6e-07	1.1e-07	0.0	2.95e-06	1.56e-06	1e-08	305.90343522	306.88204568	305.8824234	-0.00021356	-0.00063549	-0.0060677
0.23998	2784.05391	2e-08	4.6e-07	3.6e-07	1.1e-07	0.0	2.95e-06	1.56e-06	1e-08	305.6415745	306.62087664	305.62112382	-0.00020622	-0.00063045	-0.00586267
0.24198	2805.77465	2e-08	4.6e-07	3.6e-07	1.1e-07	0.0	2.95e-06	1.56e-06	1e-08	305.38854395	306.36860979	305.36862142	-0.00019926	-0.00061594	-0.00566452
0.24398	2827.4692	2e-08	4.6e-07	3.6e-07	1.1e-07	0.0	2.95e-06	1.56e-06	1e-08	305.14403486	306.1245859	305.12466831	-0.0001924	-0.00058479	-0.00547306
0.24598	2849.13751	2e-08	4.6e-07	3.6e-07	1.1e-07	0.0	2.95e-06	1.56e-06	1e-08	304.90778372	305.88859322	304.88896777	-0.00018583	-0.00055621	-0.00528809
0.24798	2870.77953	2e-08	4.6e-07	3.6e-07	1.1e-07	0.0	2.95e-06	1.56e-06	1e-08	304.67951994	305.66096263	304.66116529	-0.00017948	-0.00055648	-0.00510938
0.24998	2892.39522	2e-08	4.6e-07	3.6e-07	1.1e-07	0.0	2.95e-06	1.56e-06	1e-08	304.45893399	305.4406415	304.44109442	-0.00017335	-0.00053253	-0.00493666
0.25197	2913.98454	2e-08	4.6e-07	3.6e-07	1.1e-07	0.0	2.95e-06	1.56e-06	1e-08	304.24579182	305.22825332	304.22838649	-0.00016742	-0.00052651	-0.00476976
0.25397	2935.54743	2e-08	4.6e-07	3.6e-07	1.1e-07	0.0	2.95e-06	1.56e-06	1e-08	304.03984243	305.02281126	304.02288424	-0.0001617	-0.00050686	-0.0046085
0.25597	2957.08386	2e-08	4.6e-07	3.6e-07	1.1e-07	0.0	2.95e-06	1.56e-06	1e-08	303.84084322	304.82407179	303.82434662	-0.00015618	-0.0004741	-0.00445268
0.25797	2978.59378	2e-08	4.6e-07	3.6e-07	1.1e-07	0.0	2.95e-06	1.56e-06	1e-08	303.64856366	304.63234301	303.63247235	-0.00015083	-0.00047538	-0.00430213
0.25997	3000.07713	2e-08	4.6e-07	3.6e-07	1.1e-07	0.0	2.95e-06	1.56e-06	1e-08	303.46276792	304.44681452	303.44710927	-0.00014571	-0.00043947	-0.00415665
0.26197	3021.53389	2e-08	4.6e-07	3.6e-07	1.1e-07	0.0	2.95e-06	1.56e-06	1e-08	303.28324929	304.26774803	303.26797909	-0.00014077	-0.00042574	-0.00401609
0.26397	3042.96399	2e-08	4.6e-07	3.6e-07	1.1e-07	0.0	2.95e-06	1.56e-06	1e-08	303.10979004	304.09443884	303.0949335	-0.00013593	-0.0003995	-0.00388027
0.26597	3064.36739	2e-08	4.6e-07	3.6e-07	1.1e-07	0.0	2.95e-06	1.56e-06	1e-08	302.94219092	303.92723215	302.92769984	-0.00013129	-0.00040465	-0.00374905
0.26797	3085.74405	2e-08	4.6e-07	3.6e-07	1.1e-07	0.0	2.95e-06	1.56e-06	1e-08	302.7802529	303.76587434	302.76608834	-0.00012676	-0.00038578	-0.00362227
0.26997	3107.09391	2e-08	4.6e-07	3.6e-07	1.1e-07	0.0	2.95e-06	1.56e-06	1e-08	302.62378234	303.60961912	302.60997805	-0.00012253	-0.00037674	-0.00349974
0.27197	3128.41694	2e-08	4.6e-07	3.6e-07	1.1e-07	0.0	2.95e-06	1.56e-06	1e-08	302.47260393	303.45878741	302.45912244	-0.00011841	-0.00035516	-0.00338136
0.27397	3149.71308	2e-08	4.6e-07	3.6e-07	1.1e-07	0.0	2.95e-06	1.56e-06	1e-08	302.32652415	303.31310459	302.3133562	-0.00011431	-0.00034584	-0.003267
0.27597	3170.98229	2e-08	4.6e-07	3.6e-07	1.1e-07	0.0	2.95e-06	1.56e-06	1e-08	302.18538882	303.1722435	302.17252586	-0.00011046	-0.00033507	-0.0031565
0.27797	3192.22452	2e-08	4.6e-07	3.6e-07	1.1e-07	0.0	2.95e-06	1.56e-06	1e-08	302.04901044	303.03610976	302.03645773	-0.00010672	-0.00031847	-0.00304972
0.27997	3213.43972	2e-08	4.6e-07	3.6e-07	1.1e-07	0.0	2.95e-06	1.56e-06	1e-08	301.91723306	302.9049248	301.90494392	-0.00010301	-0.00032178	-0.00294655
0.28197	3234.62784	2e-08	4.6e-07	3.6e-07	1.1e-07	0.0	2.95e-06	1.56e-06	1e-08	301.78992212	302.77786515	301.77791284	-9.952e-05	-0.00031192	-0.00284682
0.28397	3255.78884	2e-08	4.6e-07	3.6e-07	1.1e-07	0.0	2.95e-06	1.56e-06	1e-08	301.66691001	302.65488235	301.65520485	-9.615e-05	-0.00028529	-0.00275049
0.28597	3276.92267	2e-08	4.6e-07	3.6e-07	1.1e-07	0.0	2.95e-06	1.56e-06	1e-08	301.54805558	302.53622085	301.53662444	-9.286e-05	-0.00029101	-0.0026574
0.28797	3298.02927	2e-08	4.6e-07	3.6e-07	1.1e-07	0.0	2.95e-06	1.56e-06	1e-08	301.43322082	302.42166915	301.42203876	-8.97e-05	-0.00026056	-0.0025675
0.28997	3319.10861	2e-08	4.6e-07	3.6e-07	1.1e-07	0.0	2.95e-06	1.56e-06	1e-08	301.32227131	302.31103789	301.31131973	-8.667e-05	-0.00026558	-0.00248064
0.29197	3340.16063	2e-08	4.6e-07	3.6e-07	1.1e-07	0.0	2.95e-06	1.56e-06	1e-08	301.21506944	302.20421591	301.20433435	-8.37e-05	-0.00026395	-0.00239672
0.29397	3361.18527	2e-08	4.6e-07	3.6e-07	1.1e-07	0.0	2.95e-06	1.56e-06	1e-08	301.11149682	302.10077556	301.1009938	-8.085e-05	-0.00025224	-0.00231562
0.29597	3382.18251	2e-08	4.6e-07	3.6e-07	1.1e-07	0.0	2.95e-06	1.56e-06	1e-08	301.01140678	302.0010355	301.00112479	-7.812e-05	-0.00023542	-0.00223712
0.29797	3403.15227	2e-08	4.6e-07	3.6e-07	1.1e-07	0.0	2.95e-06	1.56e-06	1e-08	300.91471931	301.90454677	300.90464952	-7.544e-05	-0.00022802	-0.00216154
0.29997	3424.09452	2e-08	4.6e-07	3.6e-07	1.1e-07	0.0	2.95e-06	1.56e-06	1e-08	300.82129765	301.81123646	300.8114456	-7.289e-05	-0.00021954	-0.00208818
0.30197	3445.00921	2e-08	4.6e-07	3.6e-07	1.1e-07	0.0	2.95e-06	1.56e-06	1e-08	300.73104402	301.72114834	300.72138583	-7.041e-05	-0.00022051	-0.00201771
0.30397	3465.89627	2e-08	4.6e-07	3.6e-07	1.1e-07	0.0	2.95e-06	1.56e-06	1e-08	300.64383358	301.63419299	300.63436675	-6.798e-05	-0.00020909	-0.00194928
0.30597	3486.75568	2e-08	4.6e-07	3.6e-07	1.1e-07	0.0	2.95e-06	1.56e-06	1e-08	300.55958331	301.54998198	300.55031675	-6.573e-05	-0.00022215	-0.00188328
0.30797	3507.58736	2e-08	4.6e-07	3.6e-07	1.1e-07	0.0	2.95e-06	1.56e-06	1e-08	300.47818184	301.4684633	300.46912884	-6.344e-05	-0.00018869	-0.00181949
0.30997	3528.39128	2e-08	4.6e-07	3.6e-07	1.1e-07	0.0	2.95e-06	1.56e-06	1e-08	300.39952317	301.39010809	300.3906359	-6.138e-05	-0.0001683	-0.00175785
0.31197	3549.16739	2e-08	4.6e-07	3.6e-07	1.1e-07	0.0	2.95e-06	1.56e-06	1e-08	300.32353802	301.31446938	300.31479982	-5.917e-05	-0.00018538	-0.00169838
0.31397	3569.91562	2e-08	4.6e-07	3.6e-07	1.1e-07	0.0	2.95e-06	1.56e-06	1e-08	300.25012232	301.24130616	300.24153212	-5.715e-05	-0.00018491	-0.00164086
0.31597	3590.63593	2e-08	4.6e-07	3.6e-07	1.1e-07	0.0	2.95e-06	1.56e-06	1e-08	300.1791918	301.17052518	300.1707716	-5.522e-05	-0.00016854	-0.00158551
0.31797	3611.32828	2e-08	4.6e-07	3.6e-07	1.1e-07	0.0	2.95e-06	1.56e-06	1e-08	300.11070149	301.10239137	300.10240299	-5.37e-05	-0.00019339	-0.00152811
0.31997	3631.9926	2e-08	4.6e-07	3.6e-07	1.1e-07	0.0	2.95e-06	1.56e-06	1e-08	300.04469188	301.03463947	300.03661188	-4.816e-05	-0.0001577	-0.00147731
0.32197	3652.62884	2e-08	4.6e-07	3.6e-07	1.1e-07	0.0	2.95e-06	1.56e-06	1e-08	299.98106442	300.96978943	299.9729348	-5.092e-05	-0.00015746	-0.0014291
0.32397	3673.23695	2e-08	4.6e-07	3.6e-07	1.1e-07	0.0	2.95e-06	1.56e-06	1e-08	299.91953581	300.90509273	299.91164907	-4.766e-05	-0.0001569	-0.00138195
0.32597	3693.81689	2e-08	4.6e-07	3.6e-07	1.1e-07	0.0	2.95e-06	1.56e-06	1e-08	299.86007157	300.84068604	299.85265112	-4.386e-05	-0.00015602	-0.00133543
0.32797	3714.3686	2e-08	4.6e-07	3.6e-07	1.1e-07	0.0	2.95e-06	1.56e-06	1e-08	299.80335582	300.77668887	299.795803	-4.61e-05	-0.00015481	-0.00128964
0.32997	3734.89202	2e-08	4.6e-07	3.6e-07	1.1e-07	0.0	2.95e-06	1.56e-06	1e-08	299.74835824	300.7132122	299.74105788	-3.849e-05	-0.00015344	-0.00124754
0.33197	3755.3871	2e-08	4.6e-07	3.6e-07	1.1e-07	0.0	2.95e-06	1.56e-06	1e-08	299.69530236	300.65035004	299.6883083	-3.983e-05	-0.00015182	-0.00120642
0.33397	3775.8538	2e-08	4.6e-07	3.6e-07	1.1e-07	0.0	2.95e-06	1.56e-06	1e-08	299.64432982	300.58818747	299.63746382	-3.633e-05	-0.00014996	-0.00116557
0.33597	3796.29205	2e-08	4.6e-07	3.6e-07	1.1e-07	0.0	2.95e-06	1.56e-06	1e-08	299.59516261	300.52679745	299.58844921	-3.833e-05	-0.00014802	-0.00112812
0.33797	3816.70181	2e-08	4.6e-07	3.6e-07	1.1e-07	0.0	2.95e-06	1.56e-06	1e-08	299.54802131	300.46624254	299.54117399	-3.805e-05	-0.00014589	-0.00109102
0.33997	3837.08301	2e-08	4.6e-07	3.6e-07	1.1e-07	0.0	2.95e-06	1.56e-06	1e-08	299.50200813	300.40657974	299.49560096	-3.124e-05	-0.00014358	-0.00105406
0.34197	3857.43561	2e-08	4.6e-07	3.6e-07	1.1e-07	0.0	2.95e-06	1.56e-06	1e-08	299.45802548	300.34785714	299.45162509	-3.328e-05	-0.00014124	-0.00101992
0.34397	3877.75956	2e-08	4.6e-07	3.6e-07	1.1e-07	0.0	2.95e-06	1.56e-06	1e-08	299.4153168	300.2901141	299.4092058	-3.304e-05	-0.00013883	-0.00098727
0.34597	3898.05479	2e-08	4.6e-07	3.6e-07	1.1e-07	0.0	2.95e-06	1.56e-06	1e-08	299.37435773	300.2333825	299.36825754	-3.552e-05	-0.0001363	-0.000955
0.34797	3918.32126	2e-08	4.6e-07	3.6e-07	1.1e-07	0.0	2.95e-06	1.56e-06	1e-08	299.33482573	300.17769231	299.32873479	-3.217e-05	-0.00013378	-0.00092456
0.34997	3938.55891	2e-08	4.6e-07	3.6e-07	1.1e-07	0.0	2.95e-06	1.56e-06	1e-08	299.29644532	300.12306489	299.29058836	-3.079e-05	-0.00013111	-0.00089402
0.35196	3958.76768	2e-08	4.6e-07	3.6e-07	1.1e-07	0.0	2.95e-06	1.56e-06	1e-08	299.25926503	300.06951732	299.25376024	-2.42e-05	-0.00012847	-0.00086517
0.35396	3978.94752	2e-08	4.6e-07	3.6e-07	1.1e-07	0.0	2.95e-06	1.56e-06	1e-08	299.22345246	300.01706274	299.21819098	-2.581e-05	-0.00012583	-0.00083778
0.35596	3999.09838	2e-08	4.6e-07	3.6e-07	1.1e-07	0.0	2.95e-06	1.56e-06	1e-08	299.1893086	299.9657098	299.18381772	-2.814e-05	-0.00012307	-0.00081032
0.35796	4019.22019	2e-08	4.6e-07	3.6e-07	1.1e-07	0.0	2.95e-06	1.56e-06	1e-08	299.15577457	299.91546693	299.15063676	-2.859e-05	-0.0001204	-0.00078465
0.35996	4039.31291	2e-08	4.6e-07	3.6e-07	1.1e-07	0.0	2.95e-06	1.56e-06	1e-08	299.12383098	299.86633246	299.11855931	-2.742e-05	-0.00011772	-0.00075974
0.36196	4059.37647	2e-08	4.6e-07	3.6e-07	1.1e-07	0.0	2.95e-06	1.56e-06	1e-08	299.09241441	299.81830658	299.08758402	-2.279e-05	-0.00011496	-0.00073473
0.36396	4079.41082	2e-08	4.6e-07	3.6e-07	1.1e-07	0.0	2.95e-06	1.56e-06	1e-08	299.06250216	299.77138831	299.05763265	-2.835e-05	-0.00011227	-0.00071142
0.36596	4099.41591	2e-08	4.6e-07	3.6e-07	1.1e-07	0.0	2.95e-06	1.56e-06	1e-08	299.03328695	299.72557128	299.02869575	-2.241e-05	-0.00010963	-0.00068888
0.36796	4119.39168	2e-08	4.6e-07	3.6e-07	1.1e-07	0.0	2.95e-06	1.56e-06	1e-08	299.0052605	299.68085379	299.00072074	-2.391e-05	-0.0001069	-0.00066638
0.36996	4139.33806	2e-08	4.6e-07	3.6e-07	1.1e-07	0.0	2.95e-06	1.56e-06	1e-08	298.97824276	299.63721732	298.97366941	-2.318e-05	-0.00010439	-0.00064607
0.37196	4159.25501	2e-08	4.6e-07	3.6e-07	1.1e-07	0.0	2.95e-06	1.56e-06	1e-08	298.95171132	299.59465044	298.94752698	-1.954e-05	-0.00010174	-0.0006251
0.37396	4179.14246	2e-08	4.6e-07	3.6e-07	1.1e-07	0.0	2.95e-06	1.56e-06	1e-08	298.92641246	299.55314534	298.92223432	-2.375e-05	-9.918e-05	-0.00060545
0.37596	4199.00037	2e-08	4.6e-07	3.6e-07	1.1e-07	0.0	2.95e-06	1.56e-06	1e-08	298.9019833	299.51268813	298.89777309	-2.147e-05	-9.67e-05	-0.00058655
0.37796	4218.82866	2e-08	4.6e-07	3.6e-07	1.1e-07	0.0	2.95e-06	1.56e-06	1e-08	298.87794638	299.4732634	298.87413053	-1.794e-05	-9.417e-05	-0.00056767
0.37996	4238.62728	2e-08	4.6e-07	3.6e-07	1.1e-07	0.0	2.95e-06	1.56e-06	1e-08	298.85509973	299.43485671	298.85124634	-2.224e-05	-9.166e-05	-0.00054945
0.38196	4258.39618	2e-08	4.6e-07	3.6e-07	1.1e-07	0.0	2.95e-06	1.56e-06	1e-08	298.83284756	299.39745261	298.8291162	-1.767e-05	-8.935e-05	-0.00053271
0.38396	4278.1353	2e-08	4.6e-07	3.6e-07	1.1e-07	0.0	2.95e-06	1.56e-06	1e-08	298.81164751	299.3610346	298.80769503	-1.971e-05	-8.697e-05	-0.00051591
0.38596	4297.84457	2e-08	4.6e-07	3.6e-07	1.1e-07	0.0	2.95e-06	1.56e-06	1e-08	298.790375	299.32558786	298.78700298	-1.979e-05	-8.457e-05	-0.00049918
0.38796	4317.52393	2e-08	4.6e-07	3.6e-07	1.1e-07	0.0	2.95e-06	1.56e-06	1e-08	298.77021821	299.29109443	298.76696779	-1.722e-05	-8.237e-05	-0.00048397
0.38996	4337.17334	2e-08	4.6e-07	3.6e-07	1.1e-07	0.0	2.95e-06	1.56e-06	1e-08	298.75085904	299.25753856	298.74757957	-1.514e-05	-8.011e-05	-0.00046856
0.39196	4356.79272	2e-08	4.6e-07	3.6e-07	1.1e-07	0.0	2.95e-06	1.56e-06	1e-08	298.73202701	299.22487898	298.72880961	-1.443e-05	-7.795e-05	-0.00045406
0.39396	4376.38202	2e-08	4.6e-07	3.6e-07	1.1e-07	0.0	2.95e-06	1.56e-06	1e-08	298.71398737	299.19311345	298.7106371	-1.585e-05	-7.579e-05	-0.00043978
0.39596	4395.94118	2e-08	4.6e-07	3.6e-07	1.1e-07	0.0	2.95e-06	1.56e-06	1e-08	298.69622623	299.162222	298.69306021	-1.759e-05	-7.361e-05	-0.0004255
0.39796	4415.47013	2e-08	4.6e-07	3.6e-07	1.1e-07	0.0	2.95e-06	1.56e-06	1e-08	298.67899193	299.13218683	298.67604932	-1.024e-05	-7.164e-05	-0.00041255
0.39996	4434.96883	2e-08	4.6e-07	3.6e-07	1.1e-07	0.0	2.95e-06	1.56e-06	1e-08	298.66224858	299.10298736	298.65958493	-1.17e-05	-6.964e-05	-0.00039969
0.40196	4454.43719	2e-08	4.6e-07	3.6e-07	1.1e-07	0.0	2.95e-06	1.56e-06	1e-08	298.64656141	299.07460579	298.6436264	-1.39e-05	-6.763e-05	-0.00038691
0.40396	4473.87518	2e-08	4.6e-07	3.6e-07	1.1e-07	0.0	2.95e-06	1.56e-06	1e-08	298.63096183	299.04702782	298.62819672	-1.314e-05	-6.573e-05	-0.00037492
0.40596	4493.28272	2e-08	4.6e-07	3.6e-07	1.1e-07	0.0	2.95e-06	1.56e-06	1e-08	298.61589785	299.02022713	298.61325549	-1.363e-05	-6.383e-05	-0.00036302
0.40796	4512.65974	2e-08	4.6e-07	3.6e-07	1.1e-07	0.0	2.95e-06	1.56e-06	1e-08	298.60124135	298.99418871	298.59879317	-1.061e-05	-6.204e-05	-0.00035185
0.40996	4532.0062	2e-08	4.6e-07	3.6e-07	1.1e-07	0.0	2.95e-06	1.56e-06	1e-08	298.58713359	298.9688927	298.58478686	-1.106e-05	-6.023e-05	-0.00034065
0.41196	4551.32203	2e-08	4.6e-07	3.6e-07	1.1e-07	0.0	2.95e-06	1.56e-06	1e-08	298.57372771	298.94432371	298.57121655	-1.183e-05	-5.852e-05	-0.00033019
0.41396	4570.60716	2e-08	4.6e-07	3.6e-07	1.1e-07	0.0	2.95e-06	1.56e-06	1e-08	298.56046204	298.92045789	298.5580856	-1.346e-05	-5.682e-05	-0.00031986
0.41596	4589.86153	2e-08	4.6e-07	3.6e-07	1.1e-07	0.0	2.95e-06	1.56e-06	1e-08	298.54736558	298.89728192	298.54538105	-8.25e-06	-5.522e-05	-0.0003101
0.41796	4609.08508	2e-08	4.6e-07	3.6e-07	1.1e-07	0.0	2.95e-06	1.56e-06	1e-08	298.5353756	298.87478245	298.53305419	-1.056e-05	-5.358e-05	-0.00030025
0.41996	4628.27775	2e-08	4.6e-07	3.6e-07	1.1e-07	0.0	2.95e-06	1.56e-06	1e-08	298.52327767	298.85293799	298.52113689	-6.12e-06	-5.203e-05	-0.0002909
0.42196	4647.43946	2e-08	4.6e-07	3.6e-07	1.1e-07	0.0	2.95e-06	1.56e-06	1e-08	298.51164672	298.83172411	298.50958862	-4.97e-06	-5.047e-05	-0.00028162
0.42396	4666.57017	2e-08	4.6e-07	3.6e-07	1.1e-07	0.0	2.95e-06	1.56e-06	1e-08	298.50063857	298.8111295	298.49839389	-1.127e-05	-4.902e-05	-0.00027315
0.42596	4685.66979	2e-08	4.6e-07	3.6e-07	1.1e-07	0.0	2.95e-06	1.56e-06	1e-08	298.48943397	298.7911371	298.48757255	-6.53e-06	-4.756e-05	-0.00026443
0.42796	4704.73828	2e-08	4.6e-07	3.6e-07	1.1e-07	0.0	2.95e-06	1.56e-06	1e-08	298.47888562	298.77173461	298.47708125	-9.75e-06	-4.617e-05	-0.00025635
0.42996	4723.77556	2e-08	4.6e-07	3.6e-07	1.1e-07	0.0	2.95e-06	1.56e-06	1e-08	298.46873267	298.75290356	298.46691732	-1.013e-05	-4.479e-05	-0.00024827
0.43196	4742.78156	2e-08	4.6e-07	3.6e-07	1.1e-07	0.0	2.95e-06	1.56e-06	1e-08	298.45865519	298.73462541	298.45708059	-7.25e-06	-4.348e-05	-0.0002406
0.43396	4761.75624	2e-08	4.6e-07	3.6e-07	1.1e-07	0.0	2.95e-06	1.56e-06	1e-08	298.44913439	298.71688849	298.44754343	-1.187e-05	-4.22e-05	-0.00023328
0.43596	4780.6995	2e-08	4.6e-07	3.6e-07	1.1e-07	0.0	2.95e-06	1.56e-06	1e-08	298.44021741	298.69967538	298.43829214	-9.37e-06	-4.097e-05	-0.00022616
0.43796	4799.6113	2e-08	4.6e-07	3.6e-07	1.1e-07	0.0	2.95e-06	1.56e-06	1e-08	298.43091947	298.68297306	298.42935677	-9.77e-06	-3.97e-05	-0.00021885
0.43996	4818.49157	2e-08	4.6e-07	3.6e-07	1.1e-07	0.0	2.95e-06	1.56e-06	1e-08	298.42213401	298.66677017	298.42069391	-7.55e-06	-3.848e-05	-0.00021181
0.44196	4837.34023	2e-08	4.6e-07	3.6e-07	1.1e-07	0.0	2.95e-06	1.56e-06	1e-08	298.41361307	298.65105297	298.4123042	-7.82e-06	-3.742e-05	-0.00020573
0.44396	4856.15723	2e-08	4.6e-07	3.6e-07	1.1e-07	0.0	2.95e-06	1.56e-06	1e-08	298.40607117	298.63580272	298.40414728	-1.131e-05	-3.628e-05	-0.00019933
0.44596	4874.94248	2e-08	4.6e-07	3.6e-07	1.1e-07	0.0	2.95e-06	1.56e-06	1e-08	298.39761616	298.62100972	298.39629163	-2.38e-06	-3.521e-05	-0.00019309
0.44796	4893.69594	2e-08	4.6e-07	3.6e-07	1.1e-07	0.0	2.95e-06	1.56e-06	1e-08	298.39039934	298.60665837	298.38864193	-7.2e-06	-3.415e-05	-0.00018716
0.44996	4912.41752	2e-08	4.6e-07	3.6e-07	1.1e-07	0.0	2.95e-06	1.56e-06	1e-08	298.38281575	298.59273725	298.38125448	-6.86e-06	-3.313e-05	-0.00018141
0.45195	4931.10716	2e-08	4.6e-07	3.6e-07	1.1e-07	0.0	2.95e-06	1.56e-06	1e-08	298.37509073	298.57923553	298.37411334	-5.81e-06	-3.206e-05	-0.00017533
0.45395	4949.76479	2e-08	4.6e-07	3.6e-07	1.1e-07	0.0	2.95e-06	1.56e-06	1e-08	298.36864808	298.56613743	298.36715223	-5.92e-06	-3.117e-05	-0.00017035
0.45595	4968.39034	2e-08	4.6e-07	3.6e-07	1.1e-07	0.0	2.95e-06	1.56e-06	1e-08	298.36169482	298.55346164	298.36045233	-8.14e-06	-3.022e-05	-0.00016504
0.45795	4986.98374	2e-08	4.6e-07	3.6e-07	1.1e-07	0.0	2.95e-06	1.56e-06	1e-08	298.35521164	298.54113671	298.35393333	-5.79e-06	-2.931e-05	-0.0001599
0.45995	5005.54493	2e-08	4.6e-07	3.6e-07	1.1e-07	0.0	2.95e-06	1.56e-06	1e-08	298.34866313	298.5291828	298.3476275	-1.33e-06	-2.841e-05	-0.00015483
0.46195	5024.07383	2e-08	4.6e-07	3.6e-07	1.1e-07	0.0	2.95e-06	1.56e-06	1e-08	298.34270441	298.51758993	298.34150268	-9.34e-06	-2.755e-05	-0.00015014
0.46395	5042.57038	2e-08	4.6e-07	3.6e-07	1.1e-07	0.0	2.95e-06	1.56e-06	1e-08	298.33672585	298.50634809	298.33557691	-3.13e-06	-2.67e-05	-0.00014528
0.46595	5061.03449	2e-08	4.6e-07	3.6e-07	1.1e-07	0.0	2.95e-06	1.56e-06	1e-08	298.3308645	298.49544733	298.3298387	-4.35e-06	-2.592e-05	-0.00014101
0.46795	5079.46611	2e-08	4.6e-07	3.6e-07	1.1e-07	0.0	2.95e-06	1.56e-06	1e-08	298.32532765	298.4848754	298.32427255	-3.35e-06	-2.514e-05	-0.00013666
0.46995	5097.86516	2e-08	4.6e-07	3.6e-07	1.1e-07	0.0	2.95e-06	1.56e-06	1e-08	298.31984666	298.47462555	298.31888492	-4.82e-06	-2.437e-05	-0.00013242
0.47195	5116.23158	2e-08	4.6e-07	3.6e-07	1.1e-07	0.0	2.95e-06	1.56e-06	1e-08	298.31449537	298.46468555	298.3136657	-8.39e-06	-2.362e-05	-0.00012832
0.47395	5134.56527	2e-08	4.6e-07	3.6e-07	1.1e-07	0.0	2.95e-06	1.56e-06	1e-08	298.30952058	298.45504778	298.30860052	-2.23e-06	-2.293e-05	-0.00012441
0.47595	5152.86619	2e-08	4.6e-07	3.6e-07	1.1e-07	0.0	2.95e-06	1.56e-06	1e-08	298.3046267	298.44570141	298.30369475	-8.64e-06	-2.219e-05	-0.00012045
0.47795	5171.13424	2e-08	4.6e-07	3.6e-07	1.1e-07	0.0	2.95e-06	1.56e-06	1e-08	298.29972925	298.43663936	298.29894755	-3.14e-06	-2.155e-05	-0.00011683
0.47995	5189.36937	2e-08	4.6e-07	3.6e-07	1.1e-07	0.0	2.95e-06	1.56e-06	1e-08	298.29545158	298.42785198	298.29432853	-6.65e-06	-2.089e-05	-0.00011321
0.48195	5207.57149	2e-08	4.6e-07	3.6e-07	1.1e-07	0.0	2.95e-06	1.56e-06	1e-08	298.29091269	298.41933249	298.28986869	-4.93e-06	-2.024e-05	-0.00010965
0.48395	5225.74054	2e-08	4.6e-07	3.6e-07	1.1e-07	0.0	2.95e-06	1.56e-06	1e-08	298.28613764	298.41107554	298.28556385	-5e-07	-1.964e-05	-0.00010624
0.48595	5243.87643	2e-08	4.6e-07	3.6e-07	1.1e-07	0.0	2.95e-06	1.56e-06	1e-08	298.28228783	298.40306725	298.28135998	-4.43e-06	-1.903e-05	-0.00010296
0.48795	5261.9791	2e-08	4.6e-07	3.6e-07	1.1e-07	0.0	2.95e-06	1.56e-06	1e-08	298.27807427	298.39530451	298.27730638	3.5e-07	-1.847e-05	-9.984e-05
0.48995	5280.04846	2e-08	4.6e-07	3.6e-07	1.1e-07	0.0	2.95e-06	1.56e-06	1e-08	298.27400064	298.38777693	298.27337715	-3.95e-06	-1.79e-05	-9.677e-05
0.49195	5298.08445	2e-08	4.6e-07	3.6e-07	1.1e-07	0.0	2.95e-06	1.56e-06	1e-08	298.27042258	298.3804785	298.26955467	-5.04e-06	-1.734e-05	-9.376e-05
0.49395	5316.08699	2e-08	4.6e-07	3.6e-07	1.1e-07	0.0	2.95e-06	1.56e-06	1e-08	298.26661004	298.37340447	298.2658652	-4.9e-06	-1.68e-05	-9.08e-05
0.49595	5334.056	2e-08	4.6e-07	3.6e-07	1.1e-07	0.0	2.95e-06	1.56e-06	1e-08	298.26287648	298.36654614	298.26229133	-3.5e-06	-1.63e-05	-8.804e-05
0.49795	5351.9914	2e-08	4.6e-07	3.6e-07	1.1e-07	0.0	2.95e-06	1.56e-06	1e-08	298.25921813	298.3598975	298.25882981	-1.63e-06	-1.58e-05	-8.53e-05
0.49995	5369.89312	2e-08	4.6e-07	3.6e-07	1.1e-07	0.0	2.95e-06	1.56e-06	1e-08	298.2564429	298.3534525	298.2554451	-4.4e-06	-1.532e-05	-8.272e-05
0.50195	5387.76109	2e-08	4.6e-07	3.6e-07	1.1e-07	0.0	2.95e-06	1.56e-06	1e-08	298.25286755	298.34720414	298.25220011	-2.66e-06	-1.486e-05	-8.016e-05
0.50395	5405.59522	2e-08	4.6e-07	3.6e-07	1.1e-07	0.0	2.95e-06	1.56e-06	1e-08	298.24973245	298.34114676	298.24904237	1.07e-06	-1.44e-05	-7.762e-05
0.50595	5423.39543	2e-08	4.6e-07	3.6e-07	1.1e-07	0.0	2.95e-06	1.56e-06	1e-08	298.24657249	298.33527466	298.24598714	-8.6e-07	-1.397e-05	-7.53e-05
0.50795	5441.16165	2e-08	4.6e-07	3.6e-07	1.1e-07	0.0	2.95e-06	1.56e-06	1e-08	298.24338218	298.32958331	298.24303207	-1.76e-06	-1.353e-05	-7.294e-05
0.50995	5458.8938	2e-08	4.6e-07	3.6e-07	1.1e-07	0.0	2.95e-06	1.56e-06	1e-08	298.240629	298.32406477	298.24015419	-8.1e-07	-1.311e-05	-7.067e-05
0.51195	5476.5918	2e-08	4.6e-07	3.6e-07	1.1e-07	0.0	2.95e-06	1.56e-06	1e-08	298.237966	298.31871493	298.23736494	-5.17e-06	-1.27e-05	-6.847e-05
0.51395	5494.25557	2e-08	4.6e-07	3.6e-07	1.1e-07	0.0	2.95e-06	1.56e-06	1e-08	298.2351955	298.3135298	298.23466994	-1.59e-06	-1.233e-05	-6.641e-05
0.51595	5511.88503	2e-08	4.6e-07	3.6e-07	1.1e-07	0.0	2.95e-06	1.56e-06	1e-08	298.23234555	298.3085032	298.23206464	-5.2e-07	-1.196e-05	-6.437e-05
0.51795	5529.4801	2e-08	4.6e-07	3.6e-07	1.1e-07	0.0	2.95e-06	1.56e-06	1e-08	298.23008936	298.30363002	298.22951945	-2.63e-06	-1.158e-05	-6.237e-05
0.51995	5547.0407	2e-08	4.6e-07	3.6e-07	1.1e-07	0.0	2.95e-06	1.56e-06	1e-08	298.22756109	298.29890697	298.22706691	-1.9e-07	-1.123e-05	-6.044e-05
0.52195	5564.56674	2e-08	4.6e-07	3.6e-07	1.1e-07	0.0	2.95e-06	1.56e-06	1e-08	298.22525505	298.2943285	298.22468433	-4.83e-06	-1.086e-05	-5.853e-05
0.52395	5582.05815	2e-08	4.6e-07	3.6e-07	1.1e-07	0.0	2.95e-06	1.56e-06	1e-08	298.22277091	298.28989068	298.22238541	2.26e-06	-1.055e-05	-5.672e-05
0.52595	5599.51485	2e-08	4.6e-07	3.6e-07	1.1e-07	0.0	2.95e-06	1.56e-06	1e-08	298.22044074	298.28558903	298.22015449	-1.07e-06	-1.022e-05	-5.497e-05
0.52795	5616.93674	2e-08	4.6e-07	3.6e-07	1.1e-07	0.0	2.95e-06	1.56e-06	1e-08	298.21853916	298.28141977	298.21797857	-3.07e-06	-9.9e-06	-5.33e-05
0.52995	5634.32375	2e-08	4.6e-07	3.6e-07	1.1e-07	0.0	2.95e-06	1.56e-06	1e-08	298.2163381	298.27737811	298.21588392	-2.63e-06	-9.59e-06	-5.16e-05
0.53195	5651.67579	2e-08	4.6e-07	3.6e-07	1.1e-07	0.0	2.95e-06	1.56e-06	1e-08	298.21421645	298.27346084	298.21385371	1.51e-06	-9.31e-06	-5.003e-05
0.53395	5668.99278	2e-08	4.6e-07	3.6e-07	1.1e-07	0.0	2.95e-06	1.56e-06	1e-08	298.21209804	298.26966511	298.2118894	-2.67e-06	-9.02e-06	-4.854e-05
0.53595	5686.27464	2e-08	4.6e-07	3.6e-07	1.1e-07	0.0	2.95e-06	1.56e-06	1e-08	298.21030072	298.2659849	298.20997505	-4.48e-06	-8.73e-06	-4.7e-05
0.53795	5703.52128	2e-08	4.6e-07	3.6e-07	1.1e-07	0.0	2.95e-06	1.56e-06	1e-08	298.20842909	298.26241715	298.20812469	-5.85e-06	-8.46e-06	-4.556e-05
0.53995	5720.73261	2e-08	4.6e-07	3.6e-07	1.1e-07	0.0	2.95e-06	1.56e-06	1e-08	298.20670242	298.25895868	298.20632787	-1.22e-06	-8.22e-06	-4.418e-05
0.54195	5737.90855	2e-08	4.6e-07	3.6e-07	1.1e-07	0.0	2.95e-06	1.56e-06	1e-08	298.20470832	298.25560689	298.20459952	-8.3e-07	-7.97e-06	-4.282e-05
0.54395	5755.04901	2e-08	4.6e-07	3.6e-07	1.1e-07	0.0	2.95e-06	1.56e-06	1e-08	298.20318249	298.25235755	298.20290811	-2.84e-06	-7.71e-06	-4.148e-05
0.54595	5772.15391	2e-08	4.6e-07	3.6e-07	1.1e-07	0.0	2.95e-06	1.56e-06	1e-08	298.20169308	298.24920889	298.20126981	-1.31e-06	-7.48e-06	-4.022e-05
0.54795	5789.22315	2e-08	4.6e-07	3.6e-07	1.1e-07	0.0	2.95e-06	1.56e-06	1e-08	298.20001746	298.24615693	298.1996913	-2.81e-06	-7.25e-06	-3.896e-05
0.54995	5806.25665	2e-08	4.6e-07	3.6e-07	1.1e-07	0.0	2.95e-06	1.56e-06	1e-08	298.19822712	298.2431987	298.1981681	3.4e-07	-7.03e-06	-3.775e-05
0.55194	5823.25433	2e-08	4.6e-07	3.6e-07	1.1e-07	0.0	2.95e-06	1.56e-06	1e-08	298.19703695	298.24033115	298.19667017	-2.26e-06	-6.81e-06	-3.658e-05
0.55394	5840.21609	2e-08	4.6e-07	3.6e-07	1.1e-07	0.0	2.95e-06	1.56e-06	1e-08	298.19556622	298.23755174	298.19523108	-2.47e-06	-6.59e-06	-3.544e-05
0.55594	5857.14184	2e-08	4.6e-07	3.6e-07	1.1e-07	0.0	2.95e-06	1.56e-06	1e-08	298.19401678	298.23485798	298.19384146	3.35e-06	-6.42e-06	-3.438e-05
0.55794	5874.03149	2e-08	4.6e-07	3.6e-07	1.1e-07	0.0	2.95e-06	1.56e-06	1e-08	298.19267651	298.23224666	298.19248813	-2.54e-06	-6.2e-06	-3.331e-05
0.55994	5890.88496	2e-08	4.6e-07	3.6e-07	1.1e-07	0.0	2.95e-06	1.56e-06	1e-08	298.19125237	298.22971589	298.1911817	-1.79e-06	-6.01e-06	-3.229e-05
0.56194	5907.70215	2e-08	4.6e-07	3.6e-07	1.1e-07	0.0	2.95e-06	1.56e-06	1e-08	298.19009682	298.22726253	298.18990644	-2.25e-06	-5.82e-06	-3.127e-05
0.56394	5924.48297	2e-08	4.6e-07	3.6e-07	1.1e-07	0.0	2.95e-06	1.56e-06	1e-08	298.18887835	298.22488518	298.18867478	8.6e-07	-5.65e-06	-3.032e-05
0.56594	5941.22733	2e-08	4.6e-07	3.6e-07	1.1e-07	0.0	2.95e-06	1.56e-06	1e-08	298.18770719	298.22258069	298.18748061	3.2e-07	-5.48e-06	-2.939e-05
0.56794	5957.93514	2e-08	4.6e-07	3.6e-07	1.1e-07	0.0	2.95e-06	1.56e-06	1e-08	298.18657743	298.22034709	298.18632309	-1.11e-06	-5.3e-06	-2.848e-05
0.56994	5974.6063	2e-08	4.6e-07	3.6e-07	1.1e-07	0.0	2.95e-06	1.56e-06	1e-08	298.18535967	298.21818224	298.18520621	-1.8e-06	-5.14e-06	-2.759e-05
0.57194	5991.24071	2e-08	4.6e-07	3.6e-07	1.1e-07	0.0	2.95e-06	1.56e-06	1e-08	298.18427185	298.21608414	298.18412022	1.07e-06	-4.99e-06	-2.674e-05
0.57394	6007.8383	2e-08	4.6e-07	3.6e-07	1.1e-07	0.0	2.95e-06	1.56e-06	1e-08	298.18321514	298.21405042	298.18306776	1.19e-06	-4.84e-06	-2.593e-05
0.57594	6024.39895	2e-08	4.6e-07	3.6e-07	1.1e-07	0.0	2.95e-06	1.56e-06	1e-08	298.182204	298.21207926	298.18204725	9.6e-07	-4.69e-06	-2.513e-05
0.57794	6040.92258	2e-08	4.6e-07	3.6e-07	1.1e-07	0.0	2.95e-06	1.56e-06	1e-08	298.18124625	298.2101687	298.18105734	-6.7e-07	-4.54e-06	-2.435e-05
0.57994	6057.40908	2e-08	4.6e-07	3.6e-07	1.1e-07	0.0	2.95e-06	1.56e-06	1e-08	298.18032369	298.20831684	298.18009771	-7.1e-07	-4.4e-06	-2.361e-05
0.58194	6073.85837	2e-08	4.6e-07	3.6e-07	1.1e-07	0.0	2.95e-06	1.56e-06	1e-08	298.17917591	298.20652223	298.17917792	-1.41e-06	-4.26e-06	-2.288e-05
0.58394	6090.27035	2e-08	4.6e-07	3.6e-07	1.1e-07	0.0	2.95e-06	1.56e-06	1e-08	298.17837813	298.20478246	298.1782738	-1.24e-06	-4.13e-06	-2.216e-05
0.58594	6106.64491	2e-08	4.6e-07	3.6e-07	1.1e-07	0.0	2.95e-06	1.56e-06	1e-08	298.17788962	298.2030963	298.17738633	-4.69e-06	-3.99e-06	-2.148e-05
0.58794	6122.98196	2e-08	4.6e-07	3.6e-07	1.1e-07	0.0	2.95e-06	1.56e-06	1e-08	298.1767296	298.20146261	298.17655382	-3.54e-06	-3.87e-06	-2.078e-05
0.58994	6139.2814	2e-08	4.6e-07	3.6e-07	1.1e-07	0.0	2.95e-06	1.56e-06	1e-08	298.17557852	298.19988035	298.17574869	7.28e-06	-3.79e-06	-2.02e-05
0.59194	6155.54313	2e-08	4.6e-07	3.6e-07	1.1e-07	0.0	2.95e-06	1.56e-06	1e-08	298.17512187	298.19834489	298.17494121	-4e-08	-3.65e-06	-1.955e-05
0.59394	6171.76706	2e-08	4.6e-07	3.6e-07	1.1e-07	0.0	2.95e-06	1.56e-06	1e-08	298.17436518	298.19685726	298.17417143	-6.9e-07	-3.53e-06	-1.895e-05
0.59594	6187.95307	2e-08	4.6e-07	3.6e-07	1.1e-07	0.0	2.95e-06	1.56e-06	1e-08	298.17347794	298.1954152	298.1734314	6e-07	-3.43e-06	-1.837e-05
0.59794	6204.10107	2e-08	4.6e-07	3.6e-07	1.1e-07	0.0	2.95e-06	1.56e-06	1e-08	298.17276447	298.19401765	298.17270846	4.06e-06	-3.33e-06	-1.78e-05
0.59994	6220.21095	2e-08	4.6e-07	3.6e-07	1.1e-07	0.0	2.95e-06	1.56e-06	1e-08	298.17224384	298.19266303	298.17200099	-1.72e-06	-3.21e-06	-1.725e-05
0.60194	6236.28262	2e-08	4.6e-07	3.6e-07	1.1e-07	0.0	2.95e-06	1.56e-06	1e-08	298.17133395	298.19135048	298.17133165	-2.26e-06	-3.11e-06	-1.672e-05
0.60394	6252.31597	2e-08	4.6e-07	3.6e-07	1.1e-07	0.0	2.95e-06	1.56e-06	1e-08	298.17079659	298.19007821	298.17066922	-1.37e-06	-3.02e-06	-1.62e-05
0.60594	6268.3109	2e-08	4.6e-07	3.6e-07	1.1e-07	0.0	2.95e-06	1.56e-06	1e-08	298.17025057	298.18884478	298.17002805	-1.46e-06	-2.93e-06	-1.57e-05
0.60794	6284.2673	2e-08	4.6e-07	3.6e-07	1.1e-07	0.0	2.95e-06	1.56e-06	1e-08	298.16948348	298.18764953	298.16941622	-3.01e-06	-2.83e-06	-1.522e-05
0.60994	6300.18506	2e-08	4.6e-07	3.6e-07	1.1e-07	0.0	2.95e-06	1.56e-06	1e-08	298.16881219	298.1864913	298.16882054	-2e-07	-2.75e-06	-1.474e-05
0.61194	6316.06409	2e-08	4.6e-07	3.6e-07	1.1e-07	0.0	2.95e-06	1.56e-06	1e-08	298.1684233	298.18536843	298.16823267	-2.4e-06	-2.66e-06	-1.429e-05
0.61394	6331.90427	2e-08	4.6e-07	3.6e-07	1.1e-07	0.0	2.95e-06	1.56e-06	1e-08	298.16776938	298.18428004	298.1676739	-1.88e-06	-2.58e-06	-1.384e-05
0.61594	6347.70549	2e-08	4.6e-07	3.6e-07	1.1e-07	0.0	2.95e-06	1.56e-06	1e-08	298.167402	298.18322485	298.16712162	-2.64e-06	-2.5e-06	-1.343e-05
0.61794	6363.46766	2e-08	4.6e-07	3.6e-07	1.1e-07	0.0	2.95e-06	1.56e-06	1e-08	298.16656634	298.18220262	298.16660569	-6.7e-07	-2.43e-06	-1.302e-05
0.61994	6379.19065	2e-08	4.6e-07	3.6e-07	1.1e-07	0.0	2.95e-06	1.56e-06	1e-08	298.16626329	298.18121128	298.16608523	-1.13e-06	-2.35e-06	-1.262e-05
0.62194	6394.87437	2e-08	4.6e-07	3.6e-07	1.1e-07	0.0	2.95e-06	1.56e-06	1e-08	298.16590187	298.1802506	298.16558359	-2e-06	-2.28e-06	-1.222e-05
0.62394	6410.51869	2e-08	4.6e-07	3.6e-07	1.1e-07	0.0	2.95e-06	1.56e-06	1e-08	298.16490298	298.17932055	298.16512376	1.81e-06	-2.22e-06	-1.185e-05
0.62594	6426.12352	2e-08	4.6e-07	3.6e-07	1.1e-07	0.0	2.95e-06	1.56e-06	1e-08	298.16476277	298.17841817	298.16464472	-2e-08	-2.15e-06	-1.149e-05
0.62794	6441.68873	2e-08	4.6e-07	3.6e-07	1.1e-07	0.0	2.95e-06	1.56e-06	1e-08	298.16426715	298.17754383	298.16419487	1.01e-06	-2.08e-06	-1.112e-05
0.62994	6457.21422	2e-08	4.6e-07	3.6e-07	1.1e-07	0.0	2.95e-06	1.56e-06	1e-08	298.16379159	298.17669646	298.16375875	-7.7e-07	-2e-06	-1.074e-05
0.63194	6472.69986	2e-08	4.6e-07	3.6e-07	1.1e-07	0.0	2.95e-06	1.56e-06	1e-08	298.16349608	298.17587536	298.1633296	-9e-08	-1.95e-06	-1.045e-05
0.63394	6488.14555	2e-08	4.6e-07	3.6e-07	1.1e-07	0.0	2.95e-06	1.56e-06	1e-08	298.16292112	298.17507947	298.16292512	-2.62e-06	-1.88e-06	-1.013e-05
0.63594	6503.55118	2e-08	4.6e-07	3.6e-07	1.1e-07	0.0	2.95e-06	1.56e-06	1e-08	298.16251589	298.17430766	298.16252685	4.33e-06	-1.85e-06	-9.83e-06
0.63794	6518.91662	2e-08	4.6e-07	3.6e-07	1.1e-07	0.0	2.95e-06	1.56e-06	1e-08	298.16218466	298.17355958	298.16213841	8e-07	-1.78e-06	-9.52e-06
0.63994	6534.24177	2e-08	4.6e-07	3.6e-07	1.1e-07	0.0	2.95e-06	1.56e-06	1e-08	298.16186253	298.17283456	298.16176201	3.3e-06	-1.73e-06	-9.23e-06
0.64194	6549.5265	2e-08	4.6e-07	3.6e-07	1.1e-07	0.0	2.95e-06	1.56e-06	1e-08	298.1616635	298.17213168	298.16139262	-2.48e-06	-1.66e-06	-8.93e-06
0.64394	6564.77069	2e-08	4.6e-07	3.6e-07	1.1e-07	0.0	2.95e-06	1.56e-06	1e-08	298.16118202	298.17145085	298.16104632	1.17e-06	-1.62e-06	-8.65e-06
0.64594	6579.97423	2e-08	4.6e-07	3.6e-07	1.1e-07	0.0	2.95e-06	1.56e-06	1e-08	298.16083201	298.1707909	298.16070601	-1.15e-06	-1.56e-06	-8.39e-06
0.64794	6595.137	2e-08	4.6e-07	3.6e-07	1.1e-07	0.0	2.95e-06	1.56e-06	1e-08	298.16055229	298.17015108	298.16037375	-1.14e-06	-1.52e-06	-8.13e-06
0.64994	6610.25888	2e-08	4.6e-07	3.6e-07	1.1e-07	0.0	2.95e-06	1.56e-06	1e-08	298.16000485	298.16953142	298.16006295	1.2e-06	-1.48e-06	-7.89e-06
0.65193	6625.33974	2e-08	4.6e-07	3.6e-07	1.1e-07	0.0	2.95e-06	1.56e-06	1e-08	298.15952833	298.16893065	298.1597595	4.5e-06	-1.44e-06	-7.66e-06
0.65393	6640.37947	2e-08	4.6e-07	3.6e-07	1.1e-07	0.0	2.95e-06	1.56e-06	1e-08	298.15951255	298.16834797	298.15944747	-1.3e-07	-1.38e-06	-7.41e-06
0.65593	6655.37794	2e-08	4.6e-07	3.6e-07	1.1e-07	0.0	2.95e-06	1.56e-06	1e-08	298.159423	298.16778337	298.15914808	-1.61e-06	-1.34e-06	-7.17e-06
0.65793	6670.33502	2e-08	4.6e-07	3.6e-07	1.1e-07	0.0	2.95e-06	1.56e-06	1e-08	298.1586512	298.16723686	298.15888553	-1.85e-06	-1.29e-06	-6.96e-06
0.65993	6685.25059	2e-08	4.6e-07	3.6e-07	1.1e-07	0.0	2.95e-06	1.56e-06	1e-08	298.15873732	298.16670627	298.15859745	4.4e-06	-1.28e-06	-6.76e-06
0.66193	6700.12452	2e-08	4.6e-07	3.6e-07	1.1e-07	0.0	2.95e-06	1.56e-06	1e-08	298.15851912	298.16619225	298.15833036	1.48e-06	-1.23e-06	-6.54e-06
0.66393	6714.9567	2e-08	4.6e-07	3.6e-07	1.1e-07	0.0	2.95e-06	1.56e-06	1e-08	298.15819973	298.16569466	298.15807613	5.18e-06	-1.2e-06	-6.35e-06
0.66593	6729.74698	2e-08	4.6e-07	3.6e-07	1.1e-07	0.0	2.95e-06	1.56e-06	1e-08	298.15766418	298.16521214	298.15783858	4e-08	-1.15e-06	-6.14e-06
0.66793	6744.49524	2e-08	4.6e-07	3.6e-07	1.1e-07	0.0	2.95e-06	1.56e-06	1e-08	298.15775095	298.16474379	298.15758392	7.9e-07	-1.12e-06	-5.96e-06
0.66993	6759.20135	2e-08	4.6e-07	3.6e-07	1.1e-07	0.0	2.95e-06	1.56e-06	1e-08	298.15748441	298.16429051	298.1573514	-2.31e-06	-1.07e-06	-5.76e-06
0.67193	6773.86519	2e-08	4.6e-07	3.6e-07	1.1e-07	0.0	2.95e-06	1.56e-06	1e-08	298.15718791	298.16385098	298.15712745	3.4e-07	-1.05e-06	-5.59e-06
0.67393	6788.48661	2e-08	4.6e-07	3.6e-07	1.1e-07	0.0	2.95e-06	1.56e-06	1e-08	298.15695464	298.163425	298.15690827	-1.43e-06	-1.01e-06	-5.42e-06
0.67593	6803.0655	2e-08	4.6e-07	3.6e-07	1.1e-07	0.0	2.95e-06	1.56e-06	1e-08	298.15673345	298.16301203	298.1566956	-3.1e-06	-9.7e-07	-5.23e-06
0.67793	6817.6017	2e-08	4.6e-07	3.6e-07	1.1e-07	0.0	2.95e-06	1.56e-06	1e-08	298.15648126	298.16261188	298.15649105	5e-08	-9.5e-07	-5.09e-06
0.67993	6832.0951	2e-08	4.6e-07	3.6e-07	1.1e-07	0.0	2.95e-06	1.56e-06	1e-08	298.15652093	298.16222362	298.1562813	-1.37e-06	-9.2e-07	-4.93e-06
0.68193	6846.54555	2e-08	4.6e-07	3.6e-07	1.1e-07	0.0	2.95e-06	1.56e-06	1e-08	298.15597113	298.16184797	298.15610174	2.05e-06	-9e-07	-4.79e-06
0.68393	6860.95292	2e-08	4.6e-07	3.6e-07	1.1e-07	0.0	2.95e-06	1.56e-06	1e-08	298.1560024	298.16148333	298.155905	-2.01e-06	-8.6e-07	-4.62e-06
0.68593	6875.31706	2e-08	4.6e-07	3.6e-07	1.1e-07	0.0	2.95e-06	1.56e-06	1e-08	298.1557942	298.16113012	298.15572392	-1.28e-06	-8.3e-07	-4.48e-06
0.68793	6889.63785	2e-08	4.6e-07	3.6e-07	1.1e-07	0.0	2.95e-06	1.56e-06	1e-08	298.1557679	298.16078761	298.15554135	-3.92e-06	-8e-07	-4.34e-06
0.68993	6903.91514	2e-08	4.6e-07	3.6e-07	1.1e-07	0.0	2.95e-06	1.56e-06	1e-08	298.15528741	298.16045613	298.15538276	-3.3e-07	-7.9e-07	-4.22e-06
0.69193	6918.14879	2e-08	4.6e-07	3.6e-07	1.1e-07	0.0	2.95e-06	1.56e-06	1e-08	298.15518553	298.16013443	298.15521437	-6.8e-07	-7.6e-07	-4.09e-06
0.69393	6932.33866	2e-08	4.6e-07	3.6e-07	1.1e-07	0.0	2.95e-06	1.56e-06	1e-08	298.15512531	298.15982265	298.15504966	1.43e-06	-7.5e-07	-3.96e-06
0.69593	6946.4846	2e-08	4.6e-07	3.6e-07	1.1e-07	0.0	2.95e-06	1.56e-06	1e-08	298.15491622	298.15952073	298.15489616	-1.26e-06	-7.1e-07	-3.84e-06
0.69793	6960.58646	2e-08	4.6e-07	3.6e-07	1.1e-07	0.0	2.95e-06	1.56e-06	1e-08	298.15456681	298.15922815	298.15475324	1.02e-06	-7e-07	-3.73e-06
0.69993	6974.64411	2e-08	4.6e-07	3.6e-07	1.1e-07	0.0	2.95e-06	1.56e-06	1e-08	298.15455733	298.15894423	298.15460147	9.7e-07	-6.8e-07	-3.61e-06
0.70193	6988.6574	2e-08	4.6e-07	3.6e-07	1.1e-07	0.0	2.95e-06	1.56e-06	1e-08	298.15413277	298.15866958	298.15447116	-1.89e-06	-6.5e-07	-3.49e-06
0.70393	7002.62617	2e-08	4.6e-07	3.6e-07	1.1e-07	0.0	2.95e-06	1.56e-06	1e-08	298.15445518	298.1584025	298.15431525	-1.75e-06	-6.3e-07	-3.38e-06
0.70593	7016.55028	2e-08	4.6e-07	3.6e-07	1.1e-07	0.0	2.95e-06	1.56e-06	1e-08	298.1538719	298.15814462	298.15420025	2.53e-06	-6.2e-07	-3.29e-06
0.70793	7030.42959	2e-08	4.6e-07	3.6e-07	1.1e-07	0.0	2.95e-06	1.56e-06	1e-08	298.1543839	298.1578935	298.15404537	-2.16e-06	-5.9e-07	-3.18e-06
0.70993	7044.26392	2e-08	4.6e-07	3.6e-07	1.1e-07	0.0	2.95e-06	1.56e-06	1e-08	298.15397524	298.15765109	298.15393174	2.8e-07	-5.8e-07	-3.09e-06
0.71193	7058.05314	2e-08	4.6e-07	3.6e-07	1.1e-07	0.0	2.95e-06	1.56e-06	1e-08	298.15394767	298.15741571	298.15380674	3e-07	-5.6e-07	-2.99e-06
0.71393	7071.79709	2e-08	4.6e-07	3.6e-07	1.1e-07	0.0	2.95e-06	1.56e-06	1e-08	298.15375373	298.15718778	298.15369236	-1.46e-06	-5.4e-07	-2.89e-06
0.71593	7085.49561	2e-08	4.6e-07	3.6e-07	1.1e-07	0.0	2.95e-06	1.56e-06	1e-08	298.15400603	298.15696635	298.15356373	-4.75e-06	-5.1e-07	-2.8e-06
0.71793	7099.14855	2e-08	4.6e-07	3.6e-07	1.1e-07	0.0	2.95e-06	1.56e-06	1e-08	298.1535903	298.15675245	298.15346568	-4e-08	-5.1e-07	-2.72e-06
0.71993	7112.75575	2e-08	4.6e-07	3.6e-07	1.1e-07	0.0	2.95e-06	1.56e-06	1e-08	298.15344903	298.15654487	298.15336012	-2.08e-06	-4.9e-07	-2.63e-06
0.72193	7126.31704	2e-08	4.6e-07	3.6e-07	1.1e-07	0.0	2.95e-06	1.56e-06	1e-08	298.15349258	298.15634347	298.15325053	-1.66e-06	-4.7e-07	-2.55e-06
0.72393	7139.83228	2e-08	4.6e-07	3.6e-07	1.1e-07	0.0	2.95e-06	1.56e-06	1e-08	298.15307528	298.15614879	298.15316286	-1.51e-06	-4.6e-07	-2.46e-06
0.72593	7153.30128	2e-08	4.6e-07	3.6e-07	1.1e-07	0.0	2.95e-06	1.56e-06	1e-08	298.15311536	298.15595963	298.15305997	6.7e-07	-4.5e-07	-2.4e-06
0.72793	7166.7239	2e-08	4.6e-07	3.6e-07	1.1e-07	0.0	2.95e-06	1.56e-06	1e-08	298.15296533	298.15577649	298.15296787	4.52e-06	-4.5e-07	-2.34e-06
0.72993	7180.09996	2e-08	4.6e-07	3.6e-07	1.1e-07	0.0	2.95e-06	1.56e-06	1e-08	298.15291069	298.15559886	298.15287494	-4.26e-06	-4.1e-07	-2.24e-06
0.73193	7193.42929	2e-08	4.6e-07	3.6e-07	1.1e-07	0.0	2.95e-06	1.56e-06	1e-08	298.15266559	298.15542694	298.15279263	-1.4e-06	-4e-07	-2.18e-06
0.73393	7206.71174	2e-08	4.6e-07	3.6e-07	1.1e-07	0.0	2.95e-06	1.56e-06	1e-08	298.15259695	298.15526009	298.15270604	1.95e-06	-4e-07	-2.12e-06
0.73593	7219.94712	2e-08	4.6e-07	3.6e-07	1.1e-07	0.0	2.95e-06	1.56e-06	1e-08	298.15273024	298.15509812	298.15261404	-2.3e-07	-3.8e-07	-2.05e-06
0.73793	7233.13527	2e-08	4.6e-07	3.6e-07	1.1e-07	0.0	2.95e-06	1.56e-06	1e-08	298.15240208	298.15494166	298.15254333	-9e-07	-3.7e-07	-1.99e-06
0.73993	7246.27602	2e-08	4.6e-07	3.6e-07	1.1e-07	0.0	2.95e-06	1.56e-06	1e-08	298.15231446	298.15478975	298.1524655	3.33e-06	-3.7e-07	-1.94e-06
0.74193	7259.36918	2e-08	4.6e-07	3.6e-07	1.1e-07	0.0	2.95e-06	1.56e-06	1e-08	298.15216006	298.1546426	298.15239288	1.38e-06	-3.5e-07	-1.87e-06
0.74393	7272.41459	2e-08	4.6e-07	3.6e-07	1.1e-07	0.0	2.95e-06	1.56e-06	1e-08	298.15250535	298.15449946	298.15230255	2.77e-06	-3.5e-07	-1.82e-06
0.74593	7285.41206	2e-08	4.6e-07	3.6e-07	1.1e-07	0.0	2.95e-06	1.56e-06	1e-08	298.15220426	298.15436141	298.15224064	6.9e-07	-3.3e-07	-1.76e-06
0.74793	7298.36142	2e-08	4.6e-07	3.6e-07	1.1e-07	0.0	2.95e-06	1.56e-06	1e-08	298.1520879	298.15422741	298.15217355	6.3e-07	-3.2e-07	-1.7e-06
0.74993	7311.26248	2e-08	4.6e-07	3.6e-07	1.1e-07	0.0	2.95e-06	1.56e-06	1e-08	298.15206388	298.15409742	298.15210495	-1.37e-06	-3e-07	-1.65e-06
0.75192	7324.11506	2e-08	4.6e-07	3.6e-07	1.1e-07	0.0	2.95e-06	1.56e-06	1e-08	298.15212992	298.15397136	298.15203488	-1.41e-06	-2.9e-07	-1.59e-06
0.75392	7336.91897	2e-08	4.6e-07	3.6e-07	1.1e-07	0.0	2.95e-06	1.56e-06	1e-08	298.15190372	298.15384948	298.15197866	-1.5e-07	-2.9e-07	-1.55e-06
0.75592	7349.67404	2e-08	4.6e-07	3.6e-07	1.1e-07	0.0	2.95e-06	1.56e-06	1e-08	298.15199867	298.15373099	298.1519115	-9e-07	-2.8e-07	-1.5e-06
0.75792	7362.38006	2e-08	4.6e-07	3.6e-07	1.1e-07	0.0	2.95e-06	1.56e-06	1e-08	298.15207938	298.1536162	298.15184688	-1.77e-06	-2.7e-07	-1.45e-06
0.75992	7375.03684	2e-08	4.6e-07	3.6e-07	1.1e-07	0.0	2.95e-06	1.56e-06	1e-08	298.15175175	298.15350535	298.15180061	-2.07e-06	-2.6e-07	-1.4e-06
0.76192	7387.64421	2e-08	4.6e-07	3.6e-07	1.1e-07	0.0	2.95e-06	1.56e-06	1e-08	298.15168246	298.15339763	298.15174574	1.21e-06	-2.6e-07	-1.37e-06
0.76392	7400.20195	2e-08	4.6e-07	3.6e-07	1.1e-07	0.0	2.95e-06	1.56e-06	1e-08	298.15192872	298.15329288	298.15167993	-2.17e-06	-2.4e-07	-1.32e-06
0.76592	7412.70988	2e-08	4.6e-07	3.6e-07	1.1e-07	0.0	2.95e-06	1.56e-06	1e-08	298.1516669	298.15319191	298.15163633	-2.9e-06	-2.3e-07	-1.28e-06
0.76792	7425.1678	2e-08	4.6e-07	3.6e-07	1.1e-07	0.0	2.95e-06	1.56e-06	1e-08	298.15164345	298.15309379	298.15158479	-2.6e-06	-2.2e-07	-1.24e-06
0.76992	7437.57551	2e-08	4.6e-07	3.6e-07	1.1e-07	0.0	2.95e-06	1.56e-06	1e-08	298.151715	298.1529986	298.15153105	-6.5e-07	-2.2e-07	-1.2e-06
0.77192	7449.9328	2e-08	4.6e-07	3.6e-07	1.1e-07	0.0	2.95e-06	1.56e-06	1e-08	298.15135035	298.15290681	298.15149646	8.8e-07	-2.2e-07	-1.17e-06
0.77392	7462.23946	2e-08	4.6e-07	3.6e-07	1.1e-07	0.0	2.95e-06	1.56e-06	1e-08	298.15151067	298.15281727	298.15144221	3.23e-06	-2.2e-07	-1.14e-06
0.77592	7474.4953	2e-08	4.6e-07	3.6e-07	1.1e-07	0.0	2.95e-06	1.56e-06	1e-08	298.15146903	298.15273069	298.15139758	2.3e-07	-2.1e-07	-1.1e-06
0.77792	7486.70011	2e-08	4.6e-07	3.6e-07	1.1e-07	0.0	2.95e-06	1.56e-06	1e-08	298.15125862	298.15264697	298.15136118	5.2e-07	-2e-07	-1.07e-06
0.77992	7498.85366	2e-08	4.6e-07	3.6e-07	1.1e-07	0.0	2.95e-06	1.56e-06	1e-08	298.15141667	298.15256542	298.15131131	-3.08e-06	-1.8e-07	-1.02e-06
0.78192	7510.95576	2e-08	4.6e-07	3.6e-07	1.1e-07	0.0	2.95e-06	1.56e-06	1e-08	298.15155685	298.15248641	298.1512635	8e-07	-1.9e-07	-1e-06
0.78392	7523.00617	2e-08	4.6e-07	3.6e-07	1.1e-07	0.0	2.95e-06	1.56e-06	1e-08	298.15148875	298.15241005	298.15122539	-2.81e-06	-1.7e-07	-9.6e-07
0.78592	7535.00469	2e-08	4.6e-07	3.6e-07	1.1e-07	0.0	2.95e-06	1.56e-06	1e-08	298.15121304	298.15233627	298.15119691	4.27e-06	-1.9e-07	-9.5e-07
0.78792	7546.9511	2e-08	4.6e-07	3.6e-07	1.1e-07	0.0	2.95e-06	1.56e-06	1e-08	298.15125736	298.1522644	298.15115675	-4.4e-07	-1.7e-07	-9.1e-07
0.78992	7558.84517	2e-08	4.6e-07	3.6e-07	1.1e-07	0.0	2.95e-06	1.56e-06	1e-08	298.15105702	298.15219502	298.15112763	4.2e-07	-1.7e-07	-8.8e-07
0.79192	7570.68667	2e-08	4.6e-07	3.6e-07	1.1e-07	0.0	2.95e-06	1.56e-06	1e-08	298.1510669	298.15212755	298.15109119	-3.59e-06	-1.5e-07	-8.4e-07
0.79392	7582.47538	2e-08	4.6e-07	3.6e-07	1.1e-07	0.0	2.95e-06	1.56e-06	1e-08	298.15107966	298.15206216	298.15105574	-4.53e-06	-1.4e-07	-8.2e-07
0.79592	7594.21106	2e-08	4.6e-07	3.6e-07	1.1e-07	0.0	2.95e-06	1.56e-06	1e-08	298.15116546	298.15199869	298.15101842	-4.27e-06	-1.4e-07	-7.9e-07
0.79792	7605.89348	2e-08	4.6e-07	3.6e-07	1.1e-07	0.0	2.95e-06	1.56e-06	1e-08	298.15155564	298.15193684	298.15096987	-3.19e-06	-1.4e-07	-7.7e-07
0.79992	7617.52241	2e-08	4.6e-07	3.6e-07	1.1e-07	0.0	2.95e-06	1.56e-06	1e-08	298.15097993	298.15187799	298.15096131	4.5e-07	-1.4e-07	-7.6e-07
0.80192	7629.0976	2e-08	4.6e-07	3.6e-07	1.1e-07	0.0	2.95e-06	1.56e-06	1e-08	298.15103849	298.15182021	298.15092812	4.4e-07	-1.4e-07	-7.3e-07
0.80392	7640.61882	2e-08	4.6e-07	3.6e-07	1.1e-07	0.0	2.95e-06	1.56e-06	1e-08	298.15102128	298.15176431	298.15089894	-3.38e-06	-1.2e-07	-7e-07
0.80592	7652.08582	2e-08	4.6e-07	3.6e-07	1.1e-07	0.0	2.95e-06	1.56e-06	1e-08	298.15123408	298.15170985	298.1508614	-2.43e-06	-1.2e-07	-6.8e-07
0.80792	7663.49835	2e-08	4.6e-07	3.6e-07	1.1e-07	0.0	2.95e-06	1.56e-06	1e-08	298.15108376	298.15165747	298.1508394	-3e-07	-1.2e-07	-6.7e-07
0.80992	7674.85617	2e-08	4.6e-07	3.6e-07	1.1e-07	0.0	2.95e-06	1.56e-06	1e-08	298.15080262	298.15160686	298.15082355	8.9e-07	-1.2e-07	-6.5e-07
0.81192	7686.15901	2e-08	4.6e-07	3.6e-07	1.1e-07	0.0	2.95e-06	1.56e-06	1e-08	298.15080386	298.15155749	298.15079714	4e-07	-1.2e-07	-6.3e-07
0.81392	7697.40663	2e-08	4.6e-07	3.6e-07	1.1e-07	0.0	2.95e-06	1.56e-06	1e-08	298.15072247	298.15150973	298.15077487	-3.8e-06	-1e-07	-5.9e-07
0.81592	7708.59877	2e-08	4.6e-07	3.6e-07	1.1e-07	0.0	2.95e-06	1.56e-06	1e-08	298.15086591	298.15146319	298.15074432	-4.62e-06	-9e-08	-5.7e-07
0.81792	7719.73516	2e-08	4.6e-07	3.6e-07	1.1e-07	0.0	2.95e-06	1.56e-06	1e-08	298.15041518	298.15141875	298.1507385	1.98e-06	-1.1e-07	-5.8e-07
0.81992	7730.81553	2e-08	4.6e-07	3.6e-07	1.1e-07	0.0	2.95e-06	1.56e-06	1e-08	298.15054737	298.15137503	298.15070991	1.32e-06	-1.1e-07	-5.6e-07
0.82192	7741.83961	2e-08	4.6e-07	3.6e-07	1.1e-07	0.0	2.95e-06	1.56e-06	1e-08	298.15061523	298.15133273	298.15068464	-1.05e-06	-1e-07	-5.3e-07
0.82392	7752.80714	2e-08	4.6e-07	3.6e-07	1.1e-07	0.0	2.95e-06	1.56e-06	1e-08	298.15051275	298.15129191	298.15066692	6.3e-07	-1e-07	-5.2e-07
0.82592	7763.71783	2e-08	4.6e-07	3.6e-07	1.1e-07	0.0	2.95e-06	1.56e-06	1e-08	298.15046765	298.15125229	298.15064757	3.8e-06	-1.1e-07	-5.1e-07
0.82792	7774.5714	2e-08	4.6e-07	3.6e-07	1.1e-07	0.0	2.95e-06	1.56e-06	1e-08	298.15082524	298.15121344	298.15061263	-2.7e-06	-8e-08	-4.8e-07
0.82992	7785.36757	2e-08	4.6e-07	3.6e-07	1.1e-07	0.0	2.95e-06	1.56e-06	1e-08	298.15055088	298.15117648	298.15060381	2.42e-06	-1e-07	-4.8e-07
0.83192	7796.10606	2e-08	4.6e-07	3.6e-07	1.1e-07	0.0	2.95e-06	1.56e-06	1e-08	298.15081713	298.15114005	298.15057379	-1.6e-06	-8e-08	-4.5e-07
0.83392	7806.78656	2e-08	4.6e-07	3.6e-07	1.1e-07	0.0	2.95e-06	1.56e-06	1e-08	298.150528	298.15110536	298.15056677	-5.36e-06	-6e-08	-4.3e-07
0.83592	7817.40879	2e-08	4.6e-07	3.6e-07	1.1e-07	0.0	2.95e-06	1.56e-06	1e-08	298.150223	298.15107176	298.15056096	1.89e-06	-9e-08	-4.4e-07
0.83792	7827.97245	2e-08	4.6e-07	3.6e-07	1.1e-07	0.0	2.95e-06	1.56e-06	1e-08	298.15034129	298.15103873	298.15053864	1.46e-06	-8e-08	-4.2e-07
0.83992	7838.47722	2e-08	4.6e-07	3.6e-07	1.1e-07	0.0	2.95e-06	1.56e-06	1e-08	298.15056684	298.15100659	298.15051253	7e-07	-8e-08	-4.1e-07
0.84192	7848.92281	2e-08	4.6e-07	3.6e-07	1.1e-07	0.0	2.95e-06	1.56e-06	1e-08	298.15028964	298.15097599	298.15050723	1.41e-06	-8e-08	-3.9e-07
0.84392	7859.30889	2e-08	4.6e-07	3.6e-07	1.1e-07	0.0	2.95e-06	1.56e-06	1e-08	298.15055631	298.15094573	298.15048049	-1.1e-07	-7e-08	-3.8e-07
0.84592	7869.63517	2e-08	4.6e-07	3.6e-07	1.1e-07	0.0	2.95e-06	1.56e-06	1e-08	298.15059888	298.15091665	298.15046329	-1.14e-06	-7e-08	-3.6e-07
0.84792	7879.9013	2e-08	4.6e-07	3.6e-07	1.1e-07	0.0	2.95e-06	1.56e-06	1e-08	298.15009609	298.15088907	298.15046857	2.11e-06	-7e-08	-3.6e-07
0.84992	7890.10696	2e-08	4.6e-07	3.6e-07	1.1e-07	0.0	2.95e-06	1.56e-06	1e-08	298.15048949	298.15086135	298.15043815	-3.06e-06	-5e-08	-3.4e-07
0.85191	7900.25183	2e-08	4.6e-07	3.6e-07	1.1e-07	0.0	2.95e-06	1.56e-06	1e-08	298.15042709	298.15083498	298.15042657	-1.08e-06	-6e-08	-3.3e-07
0.85391	7910.33556	2e-08	4.6e-07	3.6e-07	1.1e-07	0.0	2.95e-06	1.56e-06	1e-08	298.15030228	298.15080949	298.15041794	1.27e-06	-7e-08	-3.3e-07
0.85591	7920.35782	2e-08	4.6e-07	3.6e-07	1.1e-07	0.0	2.95e-06	1.56e-06	1e-08	298.1504051	298.15078453	298.15040055	-6e-07	-6e-08	-3.1e-07
0.85791	7930.31826	2e-08	4.6e-07	3.6e-07	1.1e-07	0.0	2.95e-06	1.56e-06	1e-08	298.15044377	298.15076041	298.15038616	-9.4e-07	-5e-08	-3e-07
0.85991	7940.21652	2e-08	4.6e-07	3.6e-07	1.1e-07	0.0	2.95e-06	1.56e-06	1e-08	298.15029886	298.15073723	298.15037956	5.3e-07	-6e-08	-3e-07
0.86191	7950.05225	2e-08	4.6e-07	3.6e-07	1.1e-07	0.0	2.95e-06	1.56e-06	1e-08	298.1501924	298.15071473	298.1503718	1.9e-06	-6e-08	-2.9e-07
0.86391	7959.82508	2e-08	4.6e-07	3.6e-07	1.1e-07	0.0	2.95e-06	1.56e-06	1e-08	298.1499883	298.15069303	298.15036835	2.42e-06	-6e-08	-2.8e-07
0.86591	7969.53465	2e-08	4.6e-07	3.6e-07	1.1e-07	0.0	2.95e-06	1.56e-06	1e-08	298.15045256	298.15067126	298.15033829	1.43e-06	-6e-08	-2.7e-07
0.86791	7979.18059	2e-08	4.6e-07	3.6e-07	1.1e-07	0.0	2.95e-06	1.56e-06	1e-08	298.15037413	298.15065075	298.15033048	-2.2e-07	-5e-08	-2.6e-07
0.86991	7988.7625	2e-08	4.6e-07	3.6e-07	1.1e-07	0.0	2.95e-06	1.56e-06	1e-08	298.15030234	298.15063086	298.15032274	-1.1e-06	-4e-08	-2.5e-07
0.87191	7998.28	2e-08	4.6e-07	3.6e-07	1.1e-07	0.0	2.95e-06	1.56e-06	1e-08	298.15028027	298.15061153	298.15031332	-4.2e-07	-4e-08	-2.4e-07
0.87391	8007.7327	2e-08	4.6e-07	3.6e-07	1.1e-07	0.0	2.95e-06	1.56e-06	1e-08	298.15019636	298.15059286	298.15030671	1.3e-06	-5e-08	-2.4e-07
0.87591	8017.1202	2e-08	4.6e-07	3.6e-07	1.1e-07	0.0	2.95e-06	1.56e-06	1e-08	298.15050618	298.15057434	298.15028453	4.39e-06	-6e-08	-2.4e-07
0.87791	8026.44208	2e-08	4.6e-07	3.6e-07	1.1e-07	0.0	2.95e-06	1.56e-06	1e-08	298.15030557	298.15055694	298.15028323	-2.17e-06	-3e-08	-2.2e-07
0.87991	8035.69794	2e-08	4.6e-07	3.6e-07	1.1e-07	0.0	2.95e-06	1.56e-06	1e-08	298.1503524	298.1505398	298.15027225	1.1e-07	-4e-08	-2.2e-07
0.88191	8044.88734	2e-08	4.6e-07	3.6e-07	1.1e-07	0.0	2.95e-06	1.56e-06	1e-08	298.15044493	298.15052314	298.1502597	-3.11e-06	-3e-08	-2e-07
0.88391	8054.00987	2e-08	4.6e-07	3.6e-07	1.1e-07	0.0	2.95e-06	1.56e-06	1e-08	298.15027891	298.15050727	298.15025785	-4.8e-07	-4e-08	-2e-07
0.88591	8063.06508	2e-08	4.6e-07	3.6e-07	1.1e-07	0.0	2.95e-06	1.56e-06	1e-08	298.15016218	298.15049185	298.15025427	1.1e-06	-4e-08	-2e-07
0.88791	8072.05253	2e-08	4.6e-07	3.6e-07	1.1e-07	0.0	2.95e-06	1.56e-06	1e-08	298.1501061	298.15047683	298.15024851	3.8e-07	-4e-08	-1.9e-07
0.88991	8080.97176	2e-08	4.6e-07	3.6e-07	1.1e-07	0.0	2.95e-06	1.56e-06	1e-08	298.15037129	298.15046192	298.15023003	9.5e-07	-4e-08	-1.9e-07
0.89191	8089.82231	2e-08	4.6e-07	3.6e-07	1.1e-07	0.0	2.95e-06	1.56e-06	1e-08	298.1501429	298.15044801	298.1502317	1.12e-06	-4e-08	-1.8e-07
0.89391	8098.6037	2e-08	4.6e-07	3.6e-07	1.1e-07	0.0	2.95e-06	1.56e-06	1e-08	298.15026134	298.15043414	298.15021962	1.1e-07	-3e-08	-1.7e-07
0.89591	8107.31546	2e-08	4.6e-07	3.6e-07	1.1e-07	0.0	2.95e-06	1.56e-06	1e-08	298.15028249	298.15042081	298.15021168	-1.22e-06	-3e-08	-1.6e-07
0.89791	8115.9571	2e-08	4.6e-07	3.6e-07	1.1e-07	0.0	2.95e-06	1.56e-06	1e-08	298.15021611	298.15040798	298.15020749	2.06e-06	-4e-08	-1.7e-07
0.89991	8124.52812	2e-08	4.6e-07	3.6e-07	1.1e-07	0.0	2.95e-06	1.56e-06	1e-08	298.15024567	298.15039545	298.15019965	-1.61e-06	-2e-08	-1.5e-07
0.90191	8133.02799	2e-08	4.6e-07	3.6e-07	1.1e-07	0.0	2.95e-06	1.56e-06	1e-08	298.15028989	298.15038328	298.15019141	-2.05e-06	-2e-08	-1.5e-07
0.90391	8141.45621	2e-08	4.6e-07	3.6e-07	1.1e-07	0.0	2.95e-06	1.56e-06	1e-08	298.15016792	298.15037166	298.15019008	3.4e-07	-3e-08	-1.5e-07
0.90591	8149.81224	2e-08	4.6e-07	3.6e-07	1.1e-07	0.0	2.95e-06	1.56e-06	1e-08	298.15036845	298.15036005	298.15017594	-2.5e-06	-2e-08	-1.4e-07
0.90791	8158.09554	2e-08	4.6e-07	3.6e-07	1.1e-07	0.0	2.95e-06	1.56e-06	1e-08	298.15033815	298.15034905	298.15017129	-3.74e-06	-1e-08	-1.3e-07
0.90991	8166.30556	2e-08	4.6e-07	3.6e-07	1.1e-07	0.0	2.95e-06	1.56e-06	1e-08	298.15034163	298.15033834	298.15016545	-4.05e-06	-1e-08	-1.2e-07
0.91191	8174.44172	2e-08	4.6e-07	3.6e-07	1.1e-07	0.0	2.95e-06	1.56e-06	1e-08	298.15033165	298.15032798	298.15016034	-3.99e-06	-1e-08	-1.2e-07
0.91391	8182.50345	2e-08	4.6e-07	3.6e-07	1.1e-07	0.0	2.95e-06	1.56e-06	1e-08	298.15028806	298.15031798	298.15015675	-1.49e-06	-2e-08	-1.2e-07
0.91591	8190.49015	2e-08	4.6e-07	3.6e-07	1.1e-07	0.0	2.95e-06	1.56e-06	1e-08	298.15014958	298.15030838	298.15015716	2.45e-06	-3e-08	-1.3e-07
0.91791	8198.40121	2e-08	4.6e-07	3.6e-07	1.1e-07	0.0	2.95e-06	1.56e-06	1e-08	298.15013092	298.15029896	298.15015289	-1.61e-06	-2e-08	-1.1e-07
0.91991	8206.23602	2e-08	4.6e-07	3.6e-07	1.1e-07	0.0	2.95e-06	1.56e-06	1e-08	298.1501477	298.15028979	298.15014735	-3.19e-06	-1e-08	-1.1e-07
0.92191	8213.99393	2e-08	4.6e-07	3.6e-07	1.1e-07	0.0	2.95e-06	1.56e-06	1e-08	298.15020023	298.15028086	298.15014051	-3.25e-06	-1e-08	-1e-07
0.92391	8221.6743	2e-08	4.6e-07	3.6e-07	1.1e-07	0.0	2.95e-06	1.56e-06	1e-08	298.15023296	298.15027222	298.15013462	-3.2e-06	-1e-08	-1e-07
0.92591	8229.27646	2e-08	4.6e-07	3.6e-07	1.1e-07	0.0	2.95e-06	1.56e-06	1e-08	298.15022949	298.15026388	298.15013033	-2.49e-06	-1e-08	-1e-07
0.92791	8236.79973	2e-08	4.6e-07	3.6e-07	1.1e-07	0.0	2.95e-06	1.56e-06	1e-08	298.15020454	298.15025583	298.15012704	-1.33e-06	-1e-08	-1e-07
0.92991	8244.2434	2e-08	4.6e-07	3.6e-07	1.1e-07	0.0	2.95e-06	1.56e-06	1e-08	298.15017537	298.15024803	298.15012405	2e-08	-2e-08	-1e-07
0.93191	8251.60675	2e-08	4.6e-07	3.6e-07	1.1e-07	0.0	2.95e-06	1.56e-06	1e-08	298.1502239	298.15024038	298.15011806	2e-07	-2e-08	-1e-07
0.93391	8258.88904	2e-08	4.6e-07	3.6e-07	1.1e-07	0.0	2.95e-06	1.56e-06	1e-08	298.15032201	298.15023291	298.15011019	-1.99e-06	-1e-08	-9e-08
0.93591	8266.08951	2e-08	4.6e-07	3.6e-07	1.1e-07	0.0	2.95e-06	1.56e-06	1e-08	298.15028548	298.15022582	298.15010787	-1.53e-06	-1e-08	-9e-08
0.93791	8273.20739	2e-08	4.6e-07	3.6e-07	1.1e-07	0.0	2.95e-06	1.56e-06	1e-08	298.1501836	298.15021901	298.15010831	2.08e-06	-2e-08	-9e-08
0.93991	8280.24185	2e-08	4.6e-07	3.6e-07	1.1e-07	0.0	2.95e-06	1.56e-06	1e-08	298.15007027	298.15021243	298.15010932	2.93e-06	-3e-08	-9e-08
0.94191	8287.19209	2e-08	4.6e-07	3.6e-07	1.1e-07	0.0	2.95e-06	1.56e-06	1e-08	298.15000965	298.150206	298.15010832	1.89e-06	-2e-08	-9e-08
0.94391	8294.05724	2e-08	4.6e-07	3.6e-07	1.1e-07	0.0	2.95e-06	1.56e-06	1e-08	298.15000597	298.15019971	298.15010512	-2.3e-07	-1e-08	-8e-08
0.94591	8300.83643	2e-08	4.6e-07	3.6e-07	1.1e-07	0.0	2.95e-06	1.56e-06	1e-08	298.1499129	298.15019371	298.15010564	2.09e-06	-2e-08	-8e-08
0.94791	8307.52875	2e-08	4.6e-07	3.6e-07	1.1e-07	0.0	2.95e-06	1.56e-06	1e-08	298.15007139	298.15018761	298.1500961	-2.78e-06	-0.0	-7e-08
0.94991	8314.13326	2e-08	4.6e-07	3.6e-07	1.1e-07	0.0	2.95e-06	1.56e-06	1e-08	298.15018765	298.15018175	298.15008836	-1.88e-06	-1e-08	-7e-08
0.9519	8320.64901	2e-08	4.6e-07	3.6e-07	1.1e-07	0.0	2.95e-06	1.56e-06	1e-08	298.15025973	298.15017611	298.1500825	-1.33e-06	-1e-08	-7e-08
0.9539	8327.075	2e-08	4.6e-07	3.6e-07	1.1e-07	0.0	2.95e-06	1.56e-06	1e-08	298.15014533	298.15017085	298.15008426	2.48e-06	-2e-08	-8e-08
0.9559	8333.4102	2e-08	4.6e-07	3.6e-07	1.1e-07	0.0	2.95e-06	1.56e-06	1e-08	298.15000067	298.15016578	298.15008733	1.37e-06	-2e-08	-7e-08
0.9579	8339.65353	2e-08	4.6e-07	3.6e-07	1.1e-07	0.0	2.95e-06	1.56e-06	1e-08	298.14990857	298.15016082	298.15008836	1.88e-06	-2e-08	-7e-08
0.9599	8345.80389	2e-08	4.6e-07	3.6e-07	1.1e-07	0.0	2.95e-06	1.56e-06	1e-08	298.14989878	298.15015593	298.15008615	5.73e-06	-3e-08	-8e-08
0.9619	8351.86014	2e-08	4.6e-07	3.6e-07	1.1e-07	0.0	2.95e-06	1.56e-06	1e-08	298.15046041	298.15015055	298.15006096	-2.7e-07	-1e-08	-6e-08
0.9639	8357.82109	2e-08	4.6e-07	3.6e-07	1.1e-07	0.0	2.95e-06	1.56e-06	1e-08	298.14970894	298.15014676	298.15008884	3.77e-06	-2e-08	-7e-08
0.9659	8363.68551	2e-08	4.6e-07	3.6e-07	1.1e-07	0.0	2.95e-06	1.56e-06	1e-08	298.15060701	298.15014131	298.15005022	-6.01e-06	1e-08	-4e-08
0.9679	8369.45213	2e-08	4.6e-07	3.6e-07	1.1e-07	0.0	2.95e-06	1.56e-06	1e-08	298.15043896	298.15013716	298.15005471	3.49e-06	-2e-08	-7e-08
0.9699	8375.11958	2e-08	4.6e-07	3.6e-07	1.1e-07	0.0	2.95e-06	1.56e-06	1e-08	298.15007621	298.15013336	298.15006712	1.35e-06	-1e-08	-6e-08
0.9719	8380.68646	2e-08	4.6e-07	3.6e-07	1.1e-07	0.0	2.95e-06	1.56e-06	1e-08	298.14989993	298.15012948	298.15007208	2.38e-06	-2e-08	-6e-08
0.9739	8386.15131	2e-08	4.6e-07	3.6e-07	1.1e-07	0.0	2.95e-06	1.56e-06	1e-08	298.14995381	298.15012548	298.15006781	-4.77e-06	1e-08	-3e-08
0.9759	8391.51266	2e-08	4.6e-07	3.6e-07	1.1e-07	0.0	2.95e-06	1.56e-06	1e-08	298.15065568	298.15012089	298.15003745	-4.2e-06	0.0	-3e-08
0.9779	8396.76896	2e-08	4.6e-07	3.6e-07	1.1e-07	0.0	2.95e-06	1.56e-06	1e-08	298.15021079	298.15011766	298.15005344	1.35e-06	-1e-08	-5e-08
0.9799	8401.91844	2e-08	4.6e-07	3.6e-07	1.1e-07	0.0	2.95e-06	1.56e-06	1e-08	298.15013773	298.15011415	298.15005449	-4.06e-06	0.0	-3e-08
0.9819	8406.9594	2e-08	4.6e-07	3.6e-07	1.1e-07	0.0	2.95e-06	1.56e-06	1e-08	298.14978109	298.15011105	298.15006703	-1.71e-06	-0.0	-4e-08
0.9839	8411.88998	2e-08	4.6e-07	3.6e-07	1.1e-07	0.0	2.95e-06	1.56e-06	1e-08	298.14988931	298.15010756	298.15006087	2.35e-06	-2e-08	-5e-08
0.9859	8416.70825	2e-08	4.6e-07	3.6e-07	1.1e-07	0.0	2.95e-06	1.56e-06	1e-08	298.15028408	298.15010386	298.15004321	1.6e-06	-1e-08	-5e-08
0.9879	8421.41219	2e-08	4.6e-07	3.6e-07	1.1e-07	0.0	2.95e-06	1.56e-06	1e-08	298.15003721	298.15010095	298.15005149	1.55e-06	-1e-08	-5e-08
0.9899	8425.99956	2e-08	4.6e-07	3.6e-07	1.1e-07	0.0	2.95e-06	1.56e-06	1e-08	298.15067586	298.15009719	298.15002408	-7.85e-06	2e-08	-1e-08
0.9919	8430.46809	2e-08	4.6e-07	3.6e-07	1.1e-07	0.0	2.95e-06	1.56e-06	1e-08	298.14987566	298.15009507	298.1500548	3.05e-06	-2e-08	-5e-08
0.9939	8434.81535	2e-08	4.6e-07	3.6e-07	1.1e-07	0.0	2.95e-06	1.56e-06	1e-08	298.15024045	298.15009179	298.15003854	-5.1e-07	-1e-08	-3e-08
0.9959	8439.03874	2e-08	4.6e-07	3.6e-07	1.1e-07	0.0	2.95e-06	1.56e-06	1e-08	298.15004319	298.1500892	298.15004502	-2.64e-06	0.0	-3e-08
0.9979	8443.13545	2e-08	4.6e-07	3.6e-07	1.1e-07	0.0	2.95e-06	1.56e-06	1e-08	298.1499199	298.15008662	298.15004856	5.3e-07	-1e-08	-4e-08
0.9999	8447.10246	2e-08	4.6e-07	3.6e-07	1.1e-07	0.0	2.95e-06	1.56e-06	1e-08	298.15005277	298.15008384	298.1500418	2.85e-06	-2e-08	-4e-08
1.0	8447.29735	2e-08	4.6e-07	3.6e-07	1.1e-07	0.0	2.95e-06	1.56e-06	1e-08	298.1502329	298.15008352	298.15003446	3.63747862	-2.52339524	19.83599786
