# Supplementary material for: Dataset for the simulated biomass pyrolysis in rotary kilns with varying particle residence time distributions
Source: Data Brief. 2021 Nov 23;39:107603. doi: 10.1016/j.dib.2021.107603 (PMC8633881; doi:10.1016/j.dib.2021.107603)
Supplement: Supplementary Data S1 — Supplementary Raw Research Data. This is open data under the CC BY license http://creativecommons.org/licenses/by/4.0/ [file mmc1.zip › supplementary/101/logFiles/log_Pe20]

l,m	Tau,s	F_w,kg/s	F_is,kg/s	F_c,kg/s	F_rt,kg/s	F_w_wet,kg/s	F_it,kg/s	F_g,kg/s	F_H2O_g,kg/s	T_b,K	T_g,K	T_w,K	q_bed,kW/m	q_gas,kW/m	q_loss,kW/m
0.0001	0.61469	0.0	0.0	0.0	0.0	5.47e-06	0.0	0.0	0.0	414.1591834	788.96751499	799.58641562	8.76351925	-0.04341726	-0.38425783
0.002	23.96316	1.41e-06	5.5e-07	6e-08	5.6e-07	0.0	2.2e-06	7e-07	1e-08	692.07820461	697.27421016	695.56261702	0.07188574	-0.02763145	-0.31176596
0.004	48.51929	2.5e-07	5.9e-07	1.9e-07	4.3e-07	0.0	2.83e-06	1.18e-06	1e-08	683.2360047	685.29718093	681.79154074	-0.02696466	-0.04321491	-0.30107324
0.006	73.05367	8e-08	5.5e-07	2.6e-07	2.9e-07	0.0	2.92e-06	1.36e-06	1e-08	671.78823083	674.06223855	670.29343003	-0.02641885	-0.04423908	-0.29205028
0.008	97.56624	4e-08	5.1e-07	3.1e-07	2.2e-07	0.0	2.94e-06	1.44e-06	1e-08	660.40566265	663.0176707	659.09760197	-0.02239002	-0.04399984	-0.28325843
0.01	122.05699	3e-08	4.9e-07	3.3e-07	1.8e-07	-0.0	2.95e-06	1.49e-06	1e-08	649.30498181	652.1588208	648.13741262	-0.01949562	-0.04310979	-0.27465156
0.012	146.52587	2e-08	4.8e-07	3.4e-07	1.5e-07	-0.0	2.95e-06	1.51e-06	1e-08	638.50279624	641.52922455	637.43340226	-0.01748968	-0.04190811	-0.26624679
0.014	170.97287	2e-08	4.7e-07	3.5e-07	1.4e-07	-0.0	2.95e-06	1.53e-06	1e-08	628.00028293	631.15476653	627.00005644	-0.0159871	-0.04056744	-0.25805348
0.016	195.39794	2e-08	4.7e-07	3.6e-07	1.3e-07	0.0	2.95e-06	1.54e-06	1e-08	617.79421066	621.04755472	616.8438168	-0.01490961	-0.03917446	-0.25007636
0.018	219.80106	2e-08	4.6e-07	3.6e-07	1.2e-07	-0.0	2.95e-06	1.55e-06	1e-08	607.86611735	611.21162814	606.96687748	-0.01399046	-0.03777316	-0.24231469
0.02	244.18219	2e-08	4.6e-07	3.6e-07	1.2e-07	0.0	2.96e-06	1.55e-06	1e-08	598.22254042	601.64686224	597.3665241	-0.01321111	-0.03638679	-0.23476158
0.022	268.5413	2e-08	4.6e-07	3.6e-07	1.2e-07	-0.0	2.96e-06	1.55e-06	1e-08	588.85702885	592.35034166	588.03889462	-0.01253535	-0.03504428	-0.22749773
0.024	292.87837	2e-08	4.6e-07	3.6e-07	1.1e-07	0.0	2.96e-06	1.56e-06	1e-08	579.76215614	583.31678615	578.97813477	-0.01192354	-0.03372843	-0.22038667
0.026	317.19335	1e-08	4.6e-07	3.6e-07	1.1e-07	0.0	2.96e-06	1.56e-06	1e-08	570.93085487	574.54049027	570.17818868	-0.01136413	-0.0324535	-0.21348031
0.028	341.48622	1e-08	4.6e-07	3.6e-07	1.1e-07	-0.0	2.96e-06	1.56e-06	1e-08	562.35788613	566.01704897	561.63444206	-0.01084611	-0.03122141	-0.20677506
0.03	365.75695	1e-08	4.6e-07	3.6e-07	1.1e-07	0.0	2.96e-06	1.56e-06	1e-08	554.0368154	557.74057834	553.3408681	-0.01036217	-0.03003276	-0.20026624
0.032	390.0055	1e-08	4.6e-07	3.6e-07	1.1e-07	-0.0	2.96e-06	1.56e-06	1e-08	545.96126578	549.70507828	545.2913771	-0.00990707	-0.02888731	-0.19394885
0.034	414.23184	1e-08	4.6e-07	3.7e-07	1.1e-07	-0.0	2.96e-06	1.56e-06	1e-08	538.12491819	541.90452101	537.47988443	-0.00947135	-0.02778458	-0.1878187
0.036	438.43593	1e-08	4.6e-07	3.7e-07	1.1e-07	-0.0	2.96e-06	1.56e-06	1e-08	530.51893112	534.33291428	529.90051266	-0.00907288	-0.02672321	-0.18187007
0.038	462.61776	1e-08	4.6e-07	3.7e-07	1.1e-07	-0.0	2.96e-06	1.56e-06	1e-08	523.14774587	526.98428479	522.54664063	-0.00868485	-0.02570254	-0.17609939
0.04	486.77728	1e-08	4.6e-07	3.7e-07	1.1e-07	-0.0	2.96e-06	1.56e-06	1e-08	515.98912206	519.85282341	515.41337951	-0.00829952	-0.02472106	-0.17050051
0.042	510.91446	1e-08	4.6e-07	3.7e-07	1.1e-07	-0.0	2.96e-06	1.56e-06	1e-08	509.05066791	512.93271966	508.49411326	-0.00795689	-0.02377759	-0.16507091
0.044	535.02926	1e-08	4.6e-07	3.7e-07	1.1e-07	-0.0	2.96e-06	1.56e-06	1e-08	502.3190654	506.21833934	501.7836126	-0.00763187	-0.02287057	-0.159804
0.046	559.12167	1e-08	4.6e-07	3.7e-07	1.1e-07	-0.0	2.96e-06	1.56e-06	1e-08	495.79467956	499.70410625	495.27593288	-0.00730165	-0.02199924	-0.15469697
0.048	583.19163	1e-08	4.6e-07	3.7e-07	1.1e-07	-0.0	2.96e-06	1.56e-06	1e-08	489.4651646	493.38460072	488.9659957	-0.00701726	-0.02116174	-0.14974488
0.05	607.23913	1e-08	4.6e-07	3.7e-07	1.1e-07	-0.0	2.96e-06	1.56e-06	1e-08	483.32885543	487.25447737	482.84820749	-0.00674708	-0.0203571	-0.14494369
0.05199	631.26412	1e-08	4.6e-07	3.7e-07	1.1e-07	-0.0	2.96e-06	1.56e-06	1e-08	477.38142606	481.30852028	476.91725472	-0.00647551	-0.01958415	-0.14028896
0.05399	655.26658	1e-08	4.6e-07	3.7e-07	1.1e-07	-0.0	2.96e-06	1.56e-06	1e-08	471.61543786	475.54163844	471.16811608	-0.00619107	-0.01884186	-0.13577708
0.05599	679.24646	1e-08	4.6e-07	3.7e-07	1.1e-07	-0.0	2.96e-06	1.56e-06	1e-08	466.02721938	469.94884034	465.59566871	-0.00594049	-0.01812864	-0.13140391
0.05799	703.20375	1e-08	4.6e-07	3.7e-07	1.1e-07	-0.0	2.96e-06	1.56e-06	1e-08	460.61133332	464.52525643	460.19500655	-0.00570028	-0.01744353	-0.12716556
0.05999	727.13839	1e-08	4.6e-07	3.7e-07	1.1e-07	-0.0	2.96e-06	1.56e-06	1e-08	455.36297687	459.26612907	454.96130272	-0.00547109	-0.01678543	-0.12305824
0.06199	751.05037	1e-08	4.6e-07	3.7e-07	1.1e-07	-0.0	2.96e-06	1.56e-06	1e-08	450.27748698	454.16681298	449.8898367	-0.0052519	-0.01615328	-0.11907829
0.06399	774.93965	1e-08	4.6e-07	3.7e-07	1.1e-07	-0.0	2.96e-06	1.56e-06	1e-08	445.35017069	449.22277465	444.97600241	-0.0050414	-0.01554606	-0.11522208
0.06599	798.80618	1e-08	4.6e-07	3.7e-07	1.1e-07	-0.0	2.96e-06	1.56e-06	1e-08	440.57643803	444.42959062	440.21529995	-0.00483756	-0.01496279	-0.11148602
0.06799	822.64995	1e-08	4.6e-07	3.7e-07	1.1e-07	-0.0	2.96e-06	1.56e-06	1e-08	435.95208941	439.78294529	435.60331955	-0.00464923	-0.0144024	-0.10786658
0.06999	846.47091	1e-08	4.6e-07	3.7e-07	1.1e-07	-0.0	2.96e-06	1.56e-06	1e-08	431.47271428	435.27863145	431.13577234	-0.00447186	-0.01386405	-0.10436054
0.07199	870.26904	1e-08	4.6e-07	3.7e-07	1.1e-07	-0.0	2.96e-06	1.56e-06	1e-08	427.13369891	430.91254817	426.80848754	-0.00429942	-0.0133469	-0.10096467
0.07399	894.04429	1e-08	4.6e-07	3.7e-07	1.1e-07	-0.0	2.96e-06	1.56e-06	1e-08	422.93122447	426.68069661	422.61736002	-0.00413442	-0.01285004	-0.09767555
0.07599	917.79663	1e-08	4.6e-07	3.7e-07	1.1e-07	-0.0	2.96e-06	1.56e-06	1e-08	418.8611367	422.57918178	418.55840773	-0.00396693	-0.01237273	-0.09449019
0.07799	941.52603	1e-08	4.6e-07	3.7e-07	1.1e-07	-0.0	2.96e-06	1.56e-06	1e-08	414.92007677	418.60420739	414.62771236	-0.00380835	-0.01191411	-0.0914056
0.07999	965.23246	1e-08	4.6e-07	3.7e-07	1.1e-07	-0.0	2.96e-06	1.56e-06	1e-08	411.10415657	414.75207751	410.82148484	-0.00366727	-0.01147331	-0.08841852
0.08199	988.91587	1e-08	4.6e-07	3.7e-07	1.1e-07	-0.0	2.96e-06	1.56e-06	1e-08	407.40906786	411.01919513	407.1360581	-0.00353118	-0.01104974	-0.08552638
0.08399	1012.57624	1e-08	4.6e-07	3.7e-07	1.1e-07	-0.0	2.96e-06	1.56e-06	1e-08	403.83118099	407.40205634	403.56782969	-0.0033925	-0.01064271	-0.0827261
0.08599	1036.21354	1e-08	4.6e-07	3.7e-07	1.1e-07	-0.0	2.96e-06	1.56e-06	1e-08	400.36754741	403.89724968	400.11326226	-0.00325727	-0.01025154	-0.08001516
0.08799	1059.82771	1e-08	4.6e-07	3.7e-07	1.1e-07	-0.0	2.96e-06	1.56e-06	1e-08	397.01495157	400.50145561	396.76892753	-0.00313934	-0.00987543	-0.07739059
0.08999	1083.41874	1e-08	4.6e-07	3.7e-07	1.1e-07	-0.0	2.96e-06	1.56e-06	1e-08	393.76908368	397.2114477	393.53154494	-0.00302623	-0.00951391	-0.07485004
0.09199	1106.98658	1e-08	4.6e-07	3.7e-07	1.1e-07	-0.0	2.96e-06	1.56e-06	1e-08	390.62700211	394.02408361	390.39785972	-0.00290399	-0.00916644	-0.07239085
0.09399	1130.53121	1e-08	4.6e-07	3.7e-07	1.1e-07	-0.0	2.96e-06	1.56e-06	1e-08	387.5862893	390.93630592	387.36468359	-0.00279472	-0.0088323	-0.07001053
0.09599	1154.05258	1e-08	4.6e-07	3.7e-07	1.1e-07	-0.0	2.96e-06	1.56e-06	1e-08	384.64315632	387.94514484	384.42898323	-0.00269743	-0.00851097	-0.06770674
0.09799	1177.55066	1e-08	4.6e-07	3.7e-07	1.1e-07	-0.0	2.96e-06	1.56e-06	1e-08	381.79435506	385.04771121	381.58778634	-0.0025891	-0.00820206	-0.06547708
0.09999	1201.02541	1e-08	4.6e-07	3.7e-07	1.1e-07	-0.0	2.96e-06	1.56e-06	1e-08	379.03803057	382.24119303	378.83814115	-0.00249379	-0.0079049	-0.06331927
0.10199	1224.4768	1e-08	4.6e-07	3.7e-07	1.1e-07	-0.0	2.96e-06	1.56e-06	1e-08	376.37032699	379.52286164	376.17727401	-0.00240664	-0.00761907	-0.06123115
0.10399	1247.9048	1e-08	4.6e-07	3.7e-07	1.1e-07	-0.0	2.96e-06	1.56e-06	1e-08	373.78870863	376.8900617	373.6024313	-0.00230771	-0.00734422	-0.05921057
0.10599	1271.30936	1e-08	4.6e-07	3.7e-07	1.1e-07	-0.0	2.96e-06	1.56e-06	1e-08	371.29254914	374.34174866	371.1124566	-0.00222448	-0.00706285	-0.05713121
0.10799	1294.69046	1e-08	4.6e-07	3.7e-07	1.1e-07	-0.0	2.96e-06	1.56e-06	1e-08	368.87772656	371.87456419	368.70390432	-0.00213275	-0.00682562	-0.05536645
0.10999	1318.04805	1e-08	4.6e-07	3.7e-07	1.1e-07	-0.0	2.96e-06	1.56e-06	1e-08	366.54015464	369.48405384	366.37226145	-0.00206069	-0.00657257	-0.05347483
0.11199	1341.38209	1e-08	4.6e-07	3.7e-07	1.1e-07	-0.0	2.96e-06	1.56e-06	1e-08	364.28036903	367.17088381	364.11809656	-0.00198722	-0.0063441	-0.05175793
0.11399	1364.69256	1e-08	4.6e-07	3.7e-07	1.1e-07	-0.0	2.96e-06	1.56e-06	1e-08	362.09315859	364.92975072	361.93603825	-0.00191871	-0.00611277	-0.05000998
0.11599	1387.97942	1e-08	4.6e-07	3.7e-07	1.1e-07	-0.0	2.96e-06	1.56e-06	1e-08	359.97659831	362.75946515	359.82485352	-0.00184672	-0.00589128	-0.04832789
0.11799	1411.24263	1e-08	4.6e-07	3.7e-07	1.1e-07	-0.0	2.96e-06	1.56e-06	1e-08	357.92881925	360.65726044	357.78166907	-0.00177276	-0.00568912	-0.04678401
0.11999	1434.48215	1e-08	4.6e-07	3.7e-07	1.1e-07	-0.0	2.96e-06	1.56e-06	1e-08	355.94666465	358.62202033	355.80539374	-0.00171093	-0.00548474	-0.04521671
0.12199	1457.69794	1e-08	4.6e-07	3.7e-07	1.1e-07	-0.0	2.96e-06	1.56e-06	1e-08	354.03177618	356.65300571	353.89509865	-0.0016536	-0.00528399	-0.04367068
0.12399	1480.88998	1e-08	4.6e-07	3.7e-07	1.1e-07	-0.0	2.96e-06	1.56e-06	1e-08	352.17905077	354.74674747	352.04731063	-0.00159189	-0.00510577	-0.04229083
0.12599	1504.05822	1e-08	4.6e-07	3.7e-07	1.1e-07	-0.0	2.96e-06	1.56e-06	1e-08	350.38632133	352.89987309	350.25857939	-0.00153154	-0.00491928	-0.04084091
0.12799	1527.20262	1e-08	4.6e-07	3.7e-07	1.1e-07	-0.0	2.96e-06	1.56e-06	1e-08	348.65328676	351.11303195	348.52951422	-0.00147271	-0.00475197	-0.03953453
0.12999	1550.32316	1e-08	4.6e-07	3.7e-07	1.1e-07	-0.0	2.96e-06	1.56e-06	1e-08	346.97623831	349.38283565	346.85670061	-0.00142852	-0.00457631	-0.03815786
0.13199	1573.41978	1e-08	4.6e-07	3.7e-07	1.1e-07	-0.0	2.96e-06	1.56e-06	1e-08	345.35458836	347.70828168	345.2390576	-0.0013756	-0.00440989	-0.03684776
0.13399	1596.49246	1e-08	4.6e-07	3.7e-07	1.1e-07	-0.0	2.96e-06	1.56e-06	1e-08	343.78698519	346.08802168	343.67518382	-0.00132508	-0.00426451	-0.03569857
0.13599	1619.54116	1e-08	4.6e-07	3.7e-07	1.1e-07	-0.0	2.96e-06	1.56e-06	1e-08	342.27014338	344.51950242	342.16252275	-0.00128274	-0.00411082	-0.03447977
0.13799	1642.56584	1e-08	4.6e-07	3.7e-07	1.1e-07	-0.0	2.96e-06	1.56e-06	1e-08	340.80363811	343.00109993	340.6993621	-0.00123018	-0.00397184	-0.0333726
0.13999	1665.56645	1e-08	4.6e-07	3.7e-07	1.1e-07	-0.0	2.96e-06	1.56e-06	1e-08	339.38494192	341.53191606	339.28482757	-0.00118267	-0.0038326	-0.03226002
0.14199	1688.54297	1e-08	4.6e-07	3.7e-07	1.1e-07	-0.0	2.96e-06	1.56e-06	1e-08	338.01384311	340.10970002	337.91655762	-0.00114196	-0.00368943	-0.03111226
0.14399	1711.49535	1e-08	4.6e-07	3.7e-07	1.1e-07	-0.0	2.96e-06	1.56e-06	1e-08	336.6886986	338.73303581	336.59311696	-0.0011178	-0.00357013	-0.03015299
0.14599	1734.42357	1e-08	4.6e-07	3.7e-07	1.1e-07	-0.0	2.96e-06	1.56e-06	1e-08	335.40392604	337.40019764	335.31292058	-0.0010674	-0.00344579	-0.02914882
0.14799	1757.32757	1e-08	4.6e-07	3.7e-07	1.1e-07	-0.0	2.96e-06	1.56e-06	1e-08	334.163699	336.11103647	334.07558827	-0.00103093	-0.00331782	-0.02811298
0.14999	1780.20732	1e-08	4.6e-07	3.7e-07	1.1e-07	-0.0	2.96e-06	1.56e-06	1e-08	332.96417446	334.86354816	332.87917317	-0.00099559	-0.00320884	-0.02722791
0.15198	1803.06279	1e-08	4.6e-07	3.7e-07	1.1e-07	-0.0	2.96e-06	1.56e-06	1e-08	331.8041841	333.6560269	331.72194081	-0.00095108	-0.00309006	-0.02626012
0.15398	1825.89393	1e-08	4.6e-07	3.7e-07	1.1e-07	-0.0	2.96e-06	1.56e-06	1e-08	330.6825329	332.48769969	330.6031043	-0.00092477	-0.00299153	-0.02545546
0.15598	1848.7007	1e-08	4.6e-07	3.7e-07	1.1e-07	-0.0	2.96e-06	1.56e-06	1e-08	329.59835868	331.35725475	329.52131738	-0.00088412	-0.00288911	-0.02461636
0.15798	1871.48307	1e-08	4.6e-07	3.7e-07	1.1e-07	-0.0	2.96e-06	1.56e-06	1e-08	328.54905863	330.26303019	328.47495417	-0.00085976	-0.00278813	-0.02378747
0.15998	1894.241	1e-08	4.6e-07	3.7e-07	1.1e-07	-0.0	2.96e-06	1.56e-06	1e-08	327.53526073	329.20474116	327.46366189	-0.00083259	-0.00269273	-0.02300228
0.16198	1916.97445	1e-08	4.6e-07	3.7e-07	1.1e-07	-0.0	2.96e-06	1.56e-06	1e-08	326.55493758	328.18044487	326.48550815	-0.00080241	-0.0025979	-0.02221959
0.16398	1939.68338	1e-08	4.6e-07	3.7e-07	1.1e-07	-0.0	2.96e-06	1.56e-06	1e-08	325.60673718	327.1892614	325.53962269	-0.00077464	-0.00250843	-0.02147943
0.16598	1962.36775	1e-08	4.6e-07	3.7e-07	1.1e-07	-0.0	2.96e-06	1.56e-06	1e-08	324.68998301	326.23030538	324.62510037	-0.00074758	-0.00242169	-0.02076019
0.16798	1985.02752	1e-08	4.6e-07	3.7e-07	1.1e-07	-0.0	2.96e-06	1.56e-06	1e-08	323.80364462	325.30256736	323.74092638	-0.0007214	-0.0023382	-0.02006635
0.16998	2007.66265	1e-08	4.6e-07	3.7e-07	1.1e-07	-0.0	2.96e-06	1.56e-06	1e-08	322.94672435	324.40505561	322.88610556	-0.00069606	-0.00225782	-0.01939684
0.17198	2030.27311	1e-08	4.6e-07	3.7e-07	1.1e-07	-0.0	2.96e-06	1.56e-06	1e-08	322.11825964	323.53680618	322.05967219	-0.00067157	-0.00218027	-0.01874964
0.17398	2052.85885	1e-08	4.6e-07	3.7e-07	1.1e-07	-0.0	2.96e-06	1.56e-06	1e-08	321.31731633	322.69688715	321.26069425	-0.0006479	-0.00210546	-0.01812401
0.17598	2075.41983	1e-08	4.6e-07	3.7e-07	1.1e-07	-0.0	2.96e-06	1.56e-06	1e-08	320.5429902	321.8843951	320.48826964	-0.0006251	-0.0020331	-0.0175177
0.17798	2097.95601	1e-08	4.6e-07	3.7e-07	1.1e-07	-0.0	2.96e-06	1.56e-06	1e-08	319.79442205	321.09845878	319.74152905	-0.00060353	-0.00196314	-0.01693042
0.17998	2120.46736	1e-08	4.6e-07	3.7e-07	1.1e-07	-0.0	2.96e-06	1.56e-06	1e-08	319.0707724	320.33823103	319.01962876	-0.00058313	-0.00189595	-0.01636539
0.18198	2142.95383	1e-08	4.6e-07	3.7e-07	1.1e-07	-0.0	2.96e-06	1.56e-06	1e-08	318.37119983	319.60288296	318.32174555	-0.0005635	-0.00183112	-0.01581919
0.18398	2165.41538	1e-08	4.6e-07	3.7e-07	1.1e-07	-0.0	2.96e-06	1.56e-06	1e-08	317.69491077	318.89161725	317.64708791	-0.00054429	-0.00176828	-0.01528895
0.18598	2187.85197	1e-08	4.6e-07	3.7e-07	1.1e-07	-0.0	2.96e-06	1.56e-06	1e-08	317.04112072	318.20366928	316.99489866	-0.00052511	-0.00170773	-0.01477712
0.18798	2210.26356	1e-08	4.6e-07	3.7e-07	1.1e-07	-0.0	2.96e-06	1.56e-06	1e-08	316.40909446	317.53828548	316.36443148	-0.00050646	-0.00164947	-0.01428384
0.18998	2232.65012	1e-08	4.6e-07	3.7e-07	1.1e-07	-0.0	2.96e-06	1.56e-06	1e-08	315.79811999	316.89473688	315.7549655	-0.00048849	-0.00159313	-0.01380613
0.19198	2255.01159	1e-08	4.6e-07	3.7e-07	1.1e-07	-0.0	2.96e-06	1.56e-06	1e-08	315.20752728	316.27232636	315.16581169	-0.00047191	-0.00153856	-0.01334272
0.19398	2277.34794	1e-08	4.6e-07	3.7e-07	1.1e-07	-0.0	2.96e-06	1.56e-06	1e-08	314.6366433	315.67037241	314.59629825	-0.00045635	-0.00148616	-0.01289724
0.19598	2299.65912	1e-08	4.6e-07	3.7e-07	1.1e-07	-0.0	2.96e-06	1.56e-06	1e-08	314.08479246	315.08820952	314.04577096	-0.00044118	-0.00143546	-0.01246548
0.19798	2321.9451	1e-08	4.6e-07	3.7e-07	1.1e-07	-0.0	2.96e-06	1.56e-06	1e-08	313.55132559	314.52520549	313.51360923	-0.00042559	-0.00138642	-0.01204732
0.19998	2344.20584	1e-08	4.6e-07	3.7e-07	1.1e-07	-0.0	2.96e-06	1.56e-06	1e-08	313.03369595	313.99730392	312.99696031	-0.00041357	-0.00126388	-0.01165022
0.20198	2366.44128	1e-08	4.6e-07	3.7e-07	1.1e-07	-0.0	2.96e-06	1.56e-06	1e-08	312.53194217	313.4965751	312.49633671	-0.00039916	-0.00121981	-0.01125744
0.20398	2388.6514	1e-08	4.6e-07	3.7e-07	1.1e-07	-0.0	2.96e-06	1.56e-06	1e-08	312.04703606	313.01302718	312.01247229	-0.00038539	-0.00119834	-0.01087785
0.20598	2410.83615	1e-08	4.6e-07	3.7e-07	1.1e-07	-0.0	2.96e-06	1.56e-06	1e-08	311.57840507	312.54508784	311.54492935	-0.00037208	-0.0011398	-0.01051108
0.20798	2432.99549	1e-08	4.6e-07	3.7e-07	1.1e-07	-0.0	2.96e-06	1.56e-06	1e-08	311.12554065	312.09349463	311.09301478	-0.00035935	-0.00111141	-0.01015648
0.20998	2455.12937	1e-08	4.6e-07	3.7e-07	1.1e-07	-0.0	2.96e-06	1.56e-06	1e-08	310.68788214	311.65669414	310.65633645	-0.00034692	-0.00106927	-0.00981378
0.21198	2477.23775	1e-08	4.6e-07	3.7e-07	1.1e-07	-0.0	2.96e-06	1.56e-06	1e-08	310.26493236	311.2345677	310.23433752	-0.00033497	-0.00103793	-0.00948265
0.21398	2499.32059	1e-08	4.6e-07	3.7e-07	1.1e-07	-0.0	2.96e-06	1.56e-06	1e-08	309.8562018	310.82675471	309.8265118	-0.00032345	-0.00100129	-0.00916262
0.21598	2521.37785	1e-08	4.6e-07	3.7e-07	1.1e-07	-0.0	2.96e-06	1.56e-06	1e-08	309.46121848	310.43268887	309.43239666	-0.00031233	-0.00096489	-0.00885338
0.21798	2543.40949	1e-08	4.6e-07	3.7e-07	1.1e-07	-0.0	2.96e-06	1.56e-06	1e-08	309.07952296	310.05178584	309.05154963	-0.00030159	-0.00091891	-0.00855455
0.21998	2565.41546	1e-08	4.6e-07	3.7e-07	1.1e-07	-0.0	2.96e-06	1.56e-06	1e-08	308.71068578	309.68366037	308.6835201	-0.00029118	-0.00088596	-0.00826574
0.22198	2587.39571	1e-08	4.6e-07	3.7e-07	1.1e-07	-0.0	2.96e-06	1.56e-06	1e-08	308.35425236	309.32822905	308.32783844	-0.00028131	-0.00087517	-0.00798667
0.22398	2609.35021	1e-08	4.6e-07	3.7e-07	1.1e-07	-0.0	2.96e-06	1.56e-06	1e-08	308.00979932	308.98431767	307.98418566	-0.0002716	-0.00082315	-0.00771699
0.22598	2631.27892	1e-08	4.6e-07	3.7e-07	1.1e-07	-0.0	2.96e-06	1.56e-06	1e-08	307.6769613	308.65227447	307.65206541	-0.00026231	-0.00081566	-0.00745638
0.22798	2653.18178	1e-08	4.6e-07	3.7e-07	1.1e-07	-0.0	2.96e-06	1.56e-06	1e-08	307.35532813	308.33117939	307.33115898	-0.00025332	-0.00077993	-0.00720454
0.22998	2675.05876	1e-08	4.6e-07	3.7e-07	1.1e-07	-0.0	2.96e-06	1.56e-06	1e-08	307.04452896	308.02128101	307.02101286	-0.00024459	-0.00075771	-0.0069612
0.23198	2696.9098	1e-08	4.6e-07	3.7e-07	1.1e-07	-0.0	2.96e-06	1.56e-06	1e-08	306.74420474	307.72154958	306.72134875	-0.00023621	-0.00073877	-0.00672605
0.23398	2718.73488	1e-08	4.6e-07	3.7e-07	1.1e-07	-0.0	2.96e-06	1.56e-06	1e-08	306.4540097	307.43154165	306.43182783	-0.00022812	-0.00069691	-0.00649883
0.23598	2740.53394	1e-08	4.6e-07	3.7e-07	1.1e-07	-0.0	2.96e-06	1.56e-06	1e-08	306.17358554	307.15189838	306.15198955	-0.0002204	-0.00067814	-0.00627925
0.23798	2762.30694	1e-08	4.6e-07	3.7e-07	1.1e-07	-0.0	2.96e-06	1.56e-06	1e-08	305.90260041	306.88161296	305.88159299	-0.00021278	-0.00065552	-0.00606707
0.23998	2784.05383	1e-08	4.6e-07	3.7e-07	1.1e-07	-0.0	2.96e-06	1.56e-06	1e-08	305.64075455	306.6201155	305.62035231	-0.00020543	-0.00063284	-0.00586206
0.24198	2805.77457	1e-08	4.6e-07	3.7e-07	1.1e-07	-0.0	2.96e-06	1.56e-06	1e-08	305.38773886	306.36757742	305.36790177	-0.00019836	-0.00059921	-0.00566396
0.24398	2827.46911	1e-08	4.6e-07	3.7e-07	1.1e-07	-0.0	2.96e-06	1.56e-06	1e-08	305.1432527	306.12383163	305.12393034	-0.00019174	-0.00060283	-0.00547248
0.24598	2849.13742	1e-08	4.6e-07	3.7e-07	1.1e-07	-0.0	2.96e-06	1.56e-06	1e-08	304.90701393	305.88807172	304.88821762	-0.00018512	-0.00056876	-0.00528752
0.24798	2870.77944	1e-08	4.6e-07	3.7e-07	1.1e-07	-0.0	2.96e-06	1.56e-06	1e-08	304.67876896	305.66019769	304.66046241	-0.00017882	-0.00055793	-0.00510882
0.24998	2892.39513	1e-08	4.6e-07	3.7e-07	1.1e-07	-0.0	2.96e-06	1.56e-06	1e-08	304.45819938	305.44016292	304.44037226	-0.00017272	-0.00052658	-0.00493611
0.25197	2913.98445	1e-08	4.6e-07	3.7e-07	1.1e-07	-0.0	2.96e-06	1.56e-06	1e-08	304.24507212	305.22736686	304.22773192	-0.0001668	-0.00050414	-0.00476923
0.25397	2935.54734	1e-08	4.6e-07	3.7e-07	1.1e-07	-0.0	2.96e-06	1.56e-06	1e-08	304.03913844	305.02207473	304.02222707	-0.00016111	-0.00050385	-0.00460798
0.25597	2957.08377	1e-08	4.6e-07	3.7e-07	1.1e-07	-0.0	2.96e-06	1.56e-06	1e-08	303.84015596	304.82329141	303.82371086	-0.00015561	-0.00047705	-0.00445217
0.25797	2978.59369	1e-08	4.6e-07	3.7e-07	1.1e-07	-0.0	2.96e-06	1.56e-06	1e-08	303.64789076	304.63155351	303.63185353	-0.0001503	-0.00045248	-0.00430163
0.25997	3000.07704	1e-08	4.6e-07	3.7e-07	1.1e-07	-0.0	2.96e-06	1.56e-06	1e-08	303.46211285	304.44631427	303.44646965	-0.00014521	-0.00045009	-0.00415616
0.26197	3021.53379	1e-08	4.6e-07	3.7e-07	1.1e-07	-0.0	2.96e-06	1.56e-06	1e-08	303.28260507	304.2670275	303.26738252	-0.0001402	-0.00042341	-0.00401561
0.26397	3042.96389	1e-08	4.6e-07	3.7e-07	1.1e-07	-0.0	2.96e-06	1.56e-06	1e-08	303.10916257	304.09412518	303.09430104	-0.00013544	-0.00041787	-0.0038798
0.26597	3064.36729	1e-08	4.6e-07	3.7e-07	1.1e-07	-0.0	2.96e-06	1.56e-06	1e-08	302.94157685	303.92685079	302.92709071	-0.00013084	-0.0003966	-0.00374858
0.26797	3085.74395	1e-08	4.6e-07	3.7e-07	1.1e-07	-0.0	2.96e-06	1.56e-06	1e-08	302.77965253	303.7651078	302.76554203	-0.00012633	-0.00038608	-0.00362182
0.26997	3107.09382	1e-08	4.6e-07	3.7e-07	1.1e-07	-0.0	2.96e-06	1.56e-06	1e-08	302.62319641	303.60920976	302.60940147	-0.00012207	-0.00037692	-0.0034993
0.27197	3128.41684	1e-08	4.6e-07	3.7e-07	1.1e-07	-0.0	2.96e-06	1.56e-06	1e-08	302.4720332	303.45848178	302.45854687	-0.00011799	-0.00037318	-0.00338094
0.27397	3149.71299	1e-08	4.6e-07	3.7e-07	1.1e-07	-0.0	2.96e-06	1.56e-06	1e-08	302.3259646	303.31255156	302.31282554	-0.00011388	-0.0003634	-0.00326658
0.27597	3170.98219	1e-08	4.6e-07	3.7e-07	1.1e-07	-0.0	2.96e-06	1.56e-06	1e-08	302.18483981	303.17189383	302.17198361	-0.00010999	-0.00034424	-0.00315609
0.27797	3192.22442	1e-08	4.6e-07	3.7e-07	1.1e-07	-0.0	2.96e-06	1.56e-06	1e-08	302.04847556	303.03566378	302.0359409	-0.00010626	-0.00032466	-0.00304932
0.27997	3213.43962	1e-08	4.6e-07	3.7e-07	1.1e-07	-0.0	2.96e-06	1.56e-06	1e-08	301.91671311	302.90427615	301.90446544	-0.00010267	-0.00031593	-0.00294616
0.28197	3234.62774	1e-08	4.6e-07	3.7e-07	1.1e-07	-0.0	2.96e-06	1.56e-06	1e-08	301.78941427	302.77723875	301.77744442	-9.918e-05	-0.00030701	-0.00284645
0.28397	3255.78874	1e-08	4.6e-07	3.7e-07	1.1e-07	-0.0	2.96e-06	1.56e-06	1e-08	301.66641094	302.65433446	301.65473893	-9.574e-05	-0.00028182	-0.0027501
0.28597	3276.92257	1e-08	4.6e-07	3.7e-07	1.1e-07	-0.0	2.96e-06	1.56e-06	1e-08	301.54757131	302.53584179	301.53614976	-9.247e-05	-0.00028623	-0.00265705
0.28797	3298.02917	1e-08	4.6e-07	3.7e-07	1.1e-07	-0.0	2.96e-06	1.56e-06	1e-08	301.43274692	302.42145249	301.42155626	-8.931e-05	-0.00028696	-0.00256716
0.28997	3319.1085	1e-08	4.6e-07	3.7e-07	1.1e-07	-0.0	2.96e-06	1.56e-06	1e-08	301.32180894	302.310444	301.3108963	-8.634e-05	-0.00024832	-0.00248029
0.29197	3340.16052	1e-08	4.6e-07	3.7e-07	1.1e-07	-0.0	2.96e-06	1.56e-06	1e-08	301.21462028	302.20352969	301.20393407	-8.339e-05	-0.00024984	-0.00239637
0.29397	3361.18517	1e-08	4.6e-07	3.7e-07	1.1e-07	-0.0	2.96e-06	1.56e-06	1e-08	301.11105755	302.09985581	301.10063427	-8.047e-05	-0.00022802	-0.00231528
0.29597	3382.1824	1e-08	4.6e-07	3.7e-07	1.1e-07	-0.0	2.96e-06	1.56e-06	1e-08	301.0109801	302.00049028	301.00072936	-7.786e-05	-0.00023485	-0.00223678
0.29797	3403.15216	1e-08	4.6e-07	3.7e-07	1.1e-07	-0.0	2.96e-06	1.56e-06	1e-08	300.9143036	301.90409761	300.9042551	-7.515e-05	-0.0002312	-0.00216123
0.29997	3424.09441	1e-08	4.6e-07	3.7e-07	1.1e-07	-0.0	2.96e-06	1.56e-06	1e-08	300.82089144	301.81061817	300.81108198	-7.257e-05	-0.00021458	-0.00208803
0.30197	3445.0091	1e-08	4.6e-07	3.7e-07	1.1e-07	-0.0	2.96e-06	1.56e-06	1e-08	300.73064503	301.72065171	300.72101723	-7.015e-05	-0.00022004	-0.00201741
0.30397	3465.89616	1e-08	4.6e-07	3.7e-07	1.1e-07	-0.0	2.96e-06	1.56e-06	1e-08	300.64344373	301.63394274	300.63397698	-6.769e-05	-0.0002236	-0.00194888
0.30597	3486.75556	1e-08	4.6e-07	3.7e-07	1.1e-07	-0.0	2.96e-06	1.56e-06	1e-08	300.55919704	301.5492683	300.54999373	-6.536e-05	-0.00018978	-0.0018829
0.30797	3507.58725	1e-08	4.6e-07	3.7e-07	1.1e-07	-0.0	2.96e-06	1.56e-06	1e-08	300.47779686	301.46844978	300.46872896	-6.323e-05	-0.0001835	-0.00181927
0.30997	3528.39117	1e-08	4.6e-07	3.7e-07	1.1e-07	-0.0	2.96e-06	1.56e-06	1e-08	300.39916111	301.39000795	300.39025578	-6.107e-05	-0.00018769	-0.00175755
0.31197	3549.16727	1e-08	4.6e-07	3.7e-07	1.1e-07	-0.0	2.96e-06	1.56e-06	1e-08	300.32318072	301.31373572	300.31450812	-5.911e-05	-0.00015811	-0.00169729
0.31397	3569.9155	1e-08	4.6e-07	3.7e-07	1.1e-07	-0.0	2.96e-06	1.56e-06	1e-08	300.24979054	301.24097992	300.24120862	-5.705e-05	-0.00017314	-0.00164075
0.31597	3590.63582	1e-08	4.6e-07	3.7e-07	1.1e-07	-0.0	2.96e-06	1.56e-06	1e-08	300.17888711	301.17025612	300.17045294	-5.505e-05	-0.00019288	-0.00158524
0.31797	3611.32816	1e-08	4.6e-07	3.7e-07	1.1e-07	-0.0	2.96e-06	1.56e-06	1e-08	300.1104521	301.10022019	300.10232433	-5.262e-05	-0.00015778	-0.00153047
0.31997	3631.99248	1e-08	4.6e-07	3.7e-07	1.1e-07	-0.0	2.96e-06	1.56e-06	1e-08	300.0440892	301.03531624	300.03617915	-4.893e-05	-0.00015795	-0.00147919
0.32197	3652.62872	1e-08	4.6e-07	3.7e-07	1.1e-07	-0.0	2.96e-06	1.56e-06	1e-08	299.9805865	300.97041596	299.97250374	-5.191e-05	-0.00015769	-0.00142805
0.32397	3673.23684	1e-08	4.6e-07	3.7e-07	1.1e-07	-0.0	2.96e-06	1.56e-06	1e-08	299.91916729	300.90567327	299.91123403	-4.899e-05	-0.00015712	-0.00138119
0.32597	3693.81677	1e-08	4.6e-07	3.7e-07	1.1e-07	-0.0	2.96e-06	1.56e-06	1e-08	299.86000327	300.8412241	299.85224171	-4.581e-05	-0.00015624	-0.00133534
0.32797	3714.36848	1e-08	4.6e-07	3.7e-07	1.1e-07	-0.0	2.96e-06	1.56e-06	1e-08	299.80271071	300.77719258	299.79544963	-4.229e-05	-0.00015506	-0.00129024
0.32997	3734.8919	1e-08	4.6e-07	3.7e-07	1.1e-07	-0.0	2.96e-06	1.56e-06	1e-08	299.74818175	300.71368642	299.74072157	-4.237e-05	-0.00015362	-0.00124705
0.33197	3755.38698	1e-08	4.6e-07	3.7e-07	1.1e-07	-0.0	2.96e-06	1.56e-06	1e-08	299.69522718	300.6508004	299.68800318	-4.044e-05	-0.00015195	-0.00120495
0.33397	3775.85367	1e-08	4.6e-07	3.7e-07	1.1e-07	-0.0	2.96e-06	1.56e-06	1e-08	299.64401799	300.58861739	299.63719855	-3.687e-05	-0.00015016	-0.00116578
0.33597	3796.29192	1e-08	4.6e-07	3.7e-07	1.1e-07	-0.0	2.96e-06	1.56e-06	1e-08	299.59496563	300.52720987	299.58820717	-3.257e-05	-0.00014818	-0.00112739
0.33797	3816.70168	1e-08	4.6e-07	3.7e-07	1.1e-07	-0.0	2.96e-06	1.56e-06	1e-08	299.54749976	300.46663904	299.54096731	-3.541e-05	-0.00014606	-0.00109079
0.33997	3837.08288	1e-08	4.6e-07	3.7e-07	1.1e-07	-0.0	2.96e-06	1.56e-06	1e-08	299.5017025	300.40696022	299.49540307	-3.459e-05	-0.00014377	-0.00105447
0.34197	3857.43548	1e-08	4.6e-07	3.7e-07	1.1e-07	-0.0	2.96e-06	1.56e-06	1e-08	299.45781576	300.34823343	299.45145624	-3.408e-05	-0.00014144	-0.00102062
0.34397	3877.75942	1e-08	4.6e-07	3.7e-07	1.1e-07	-0.0	2.96e-06	1.56e-06	1e-08	299.41513297	300.29049681	299.40907911	-3.417e-05	-0.00013899	-0.00098732
0.34597	3898.05465	1e-08	4.6e-07	3.7e-07	1.1e-07	-0.0	2.96e-06	1.56e-06	1e-08	299.37419323	300.23374909	299.36813386	-3.212e-05	-0.00013644	-0.00095482
0.34797	3918.32111	1e-08	4.6e-07	3.7e-07	1.1e-07	-0.0	2.96e-06	1.56e-06	1e-08	299.33471821	300.1780486	299.32861935	-3.346e-05	-0.00013389	-0.00092419
0.34997	3938.55875	1e-08	4.6e-07	3.7e-07	1.1e-07	-0.0	2.96e-06	1.56e-06	1e-08	299.2962665	300.12342105	299.2904973	-3.05e-05	-0.00013126	-0.00089414
0.35196	3958.76751	1e-08	4.6e-07	3.7e-07	1.1e-07	-0.0	2.96e-06	1.56e-06	1e-08	299.25900968	300.06987042	299.25368731	-2.818e-05	-0.00012863	-0.00086558
0.35396	3978.94734	1e-08	4.6e-07	3.7e-07	1.1e-07	-0.0	2.96e-06	1.56e-06	1e-08	299.22347289	300.01740677	299.21811359	-2.615e-05	-0.00012595	-0.00083766
0.35596	3999.09819	1e-08	4.6e-07	3.7e-07	1.1e-07	-0.0	2.96e-06	1.56e-06	1e-08	299.18888247	299.96605237	299.1837715	-2.711e-05	-0.00012327	-0.00081096
0.35796	4019.22	1e-08	4.6e-07	3.7e-07	1.1e-07	-0.0	2.96e-06	1.56e-06	1e-08	299.15565151	299.91580298	299.15058554	-2.505e-05	-0.00012056	-0.00078485
0.35996	4039.3127	1e-08	4.6e-07	3.7e-07	1.1e-07	-0.0	2.96e-06	1.56e-06	1e-08	299.12344048	299.86666527	299.1185279	-2.415e-05	-0.00011779	-0.00075918
0.36196	4059.37626	1e-08	4.6e-07	3.7e-07	1.1e-07	-0.0	2.96e-06	1.56e-06	1e-08	299.09211437	299.81863737	299.08755859	-2.235e-05	-0.00011514	-0.00073532
0.36396	4079.4106	1e-08	4.6e-07	3.7e-07	1.1e-07	-0.0	2.96e-06	1.56e-06	1e-08	299.06233078	299.77172135	299.05761493	-2.322e-05	-0.00011246	-0.00071196
0.36596	4099.41568	1e-08	4.6e-07	3.7e-07	1.1e-07	-0.0	2.96e-06	1.56e-06	1e-08	299.03318895	299.72590191	299.02868249	-2.426e-05	-0.00010975	-0.00068908
0.36796	4119.39143	1e-08	4.6e-07	3.7e-07	1.1e-07	-0.0	2.96e-06	1.56e-06	1e-08	299.00522801	299.68117116	299.00070189	-2.193e-05	-0.00010705	-0.00066672
0.36996	4139.33781	1e-08	4.6e-07	3.7e-07	1.1e-07	-0.0	2.96e-06	1.56e-06	1e-08	298.97814087	299.63752967	298.97365744	-2.109e-05	-0.00010438	-0.00064514
0.37196	4159.25475	1e-08	4.6e-07	3.7e-07	1.1e-07	-0.0	2.96e-06	1.56e-06	1e-08	298.9519436	299.59496156	298.94750881	-2.153e-05	-0.00010189	-0.00062555
0.37396	4179.14219	1e-08	4.6e-07	3.7e-07	1.1e-07	-0.0	2.96e-06	1.56e-06	1e-08	298.92622639	299.55344868	298.92223359	-1.648e-05	-9.926e-05	-0.00060513
0.37596	4199.00008	1e-08	4.6e-07	3.7e-07	1.1e-07	-0.0	2.96e-06	1.56e-06	1e-08	298.90167131	299.51298545	298.89777953	-2.141e-05	-9.677e-05	-0.00058641
0.37796	4218.82836	1e-08	4.6e-07	3.7e-07	1.1e-07	-0.0	2.96e-06	1.56e-06	1e-08	298.87813375	299.47355359	298.87411837	-1.921e-05	-9.43e-05	-0.00056797
0.37996	4238.62698	1e-08	4.6e-07	3.7e-07	1.1e-07	-0.0	2.96e-06	1.56e-06	1e-08	298.85512911	299.43514258	298.85124347	-1.991e-05	-9.179e-05	-0.00054966
0.38196	4258.39587	1e-08	4.6e-07	3.7e-07	1.1e-07	-0.0	2.96e-06	1.56e-06	1e-08	298.83270863	299.39773222	298.82912127	-1.632e-05	-8.943e-05	-0.00053268
0.38396	4278.13497	1e-08	4.6e-07	3.7e-07	1.1e-07	-0.0	2.96e-06	1.56e-06	1e-08	298.81125707	299.36130719	298.80771061	-1.7e-05	-8.702e-05	-0.0005156
0.38596	4297.84423	1e-08	4.6e-07	3.7e-07	1.1e-07	-0.0	2.96e-06	1.56e-06	1e-08	298.79037793	299.32584976	298.78700069	-1.193e-05	-8.471e-05	-0.00049942
0.38796	4317.52359	1e-08	4.6e-07	3.7e-07	1.1e-07	-0.0	2.96e-06	1.56e-06	1e-08	298.77011974	299.29134054	298.76696343	-1.324e-05	-8.245e-05	-0.00048393
0.38996	4337.17298	1e-08	4.6e-07	3.7e-07	1.1e-07	-0.0	2.96e-06	1.56e-06	1e-08	298.75092604	299.25776136	298.74755731	-1.588e-05	-8.017e-05	-0.00046849
0.39196	4356.79236	1e-08	4.6e-07	3.7e-07	1.1e-07	-0.0	2.96e-06	1.56e-06	1e-08	298.73192045	299.22509573	298.72879517	-1.044e-05	-7.795e-05	-0.00045352
0.39396	4376.38165	1e-08	4.6e-07	3.7e-07	1.1e-07	-0.0	2.96e-06	1.56e-06	1e-08	298.71390446	299.19332561	298.71062361	-1.396e-05	-7.588e-05	-0.00043982
0.39596	4395.9408	1e-08	4.6e-07	3.7e-07	1.1e-07	-0.0	2.96e-06	1.56e-06	1e-08	298.69625118	299.16243777	298.69304976	-1.214e-05	-7.366e-05	-0.00042524
0.39796	4415.46974	1e-08	4.6e-07	3.7e-07	1.1e-07	-0.0	2.96e-06	1.56e-06	1e-08	298.67900673	299.13239985	298.67604194	-8.98e-06	-7.169e-05	-0.00041238
0.39996	4434.96843	1e-08	4.6e-07	3.7e-07	1.1e-07	-0.0	2.96e-06	1.56e-06	1e-08	298.6623203	299.10320119	298.65958019	-1.312e-05	-6.971e-05	-0.00039974
0.40196	4454.43678	1e-08	4.6e-07	3.7e-07	1.1e-07	-0.0	2.96e-06	1.56e-06	1e-08	298.64620855	299.07481688	298.64364078	-1.109e-05	-6.771e-05	-0.00038701
0.40396	4473.87476	1e-08	4.6e-07	3.7e-07	1.1e-07	-0.0	2.96e-06	1.56e-06	1e-08	298.63126971	299.04723134	298.62818402	-1.54e-05	-6.581e-05	-0.00037506
0.40596	4493.28229	1e-08	4.6e-07	3.7e-07	1.1e-07	-0.0	2.96e-06	1.56e-06	1e-08	298.61581411	299.0204261	298.61325913	-1.147e-05	-6.396e-05	-0.00036339
0.40796	4512.65931	1e-08	4.6e-07	3.7e-07	1.1e-07	-0.0	2.96e-06	1.56e-06	1e-08	298.60121541	298.9943863	298.59879733	-9.08e-06	-6.209e-05	-0.00035175
0.40996	4532.00575	1e-08	4.6e-07	3.7e-07	1.1e-07	-0.0	2.96e-06	1.56e-06	1e-08	298.58730061	298.96908583	298.58478411	-1.201e-05	-6.033e-05	-0.00034095
0.41196	4551.32157	1e-08	4.6e-07	3.7e-07	1.1e-07	-0.0	2.96e-06	1.56e-06	1e-08	298.57371423	298.94451017	298.57122015	-1.215e-05	-5.86e-05	-0.00033036
0.41396	4570.60669	1e-08	4.6e-07	3.7e-07	1.1e-07	-0.0	2.96e-06	1.56e-06	1e-08	298.56042009	298.92064063	298.55809129	-1.051e-05	-5.689e-05	-0.00031991
0.41596	4589.86105	1e-08	4.6e-07	3.7e-07	1.1e-07	-0.0	2.96e-06	1.56e-06	1e-08	298.54760139	298.89745971	298.54537584	-1.209e-05	-5.526e-05	-0.00031008
0.41796	4609.08459	1e-08	4.6e-07	3.7e-07	1.1e-07	-0.0	2.96e-06	1.56e-06	1e-08	298.53500728	298.87495076	298.53307011	-7.03e-06	-5.368e-05	-0.00030047
0.41996	4628.27725	1e-08	4.6e-07	3.7e-07	1.1e-07	-0.0	2.96e-06	1.56e-06	1e-08	298.52311517	298.85309369	298.5211399	-7.35e-06	-5.21e-05	-0.00029103
0.42196	4647.43896	1e-08	4.6e-07	3.7e-07	1.1e-07	-0.0	2.96e-06	1.56e-06	1e-08	298.51134579	298.83187567	298.5095975	-6.02e-06	-5.059e-05	-0.00028205
0.42396	4666.56965	1e-08	4.6e-07	3.7e-07	1.1e-07	-0.0	2.96e-06	1.56e-06	1e-08	298.5004387	298.81127448	298.49839765	-9.49e-06	-4.907e-05	-0.00027312
0.42596	4685.66927	1e-08	4.6e-07	3.7e-07	1.1e-07	-0.0	2.96e-06	1.56e-06	1e-08	298.48929229	298.79128087	298.48757599	-7.51e-06	-4.766e-05	-0.00026477
0.42796	4704.73775	1e-08	4.6e-07	3.7e-07	1.1e-07	-0.0	2.96e-06	1.56e-06	1e-08	298.47903564	298.77187972	298.47707662	-1.047e-05	-4.618e-05	-0.00025613
0.42996	4723.77502	1e-08	4.6e-07	3.7e-07	1.1e-07	-0.0	2.96e-06	1.56e-06	1e-08	298.46876848	298.75304384	298.46691686	-8.29e-06	-4.487e-05	-0.00024846
0.43196	4742.78102	1e-08	4.6e-07	3.7e-07	1.1e-07	-0.0	2.96e-06	1.56e-06	1e-08	298.45881238	298.73476129	298.45707515	-7.74e-06	-4.356e-05	-0.00024087
0.43396	4761.75568	1e-08	4.6e-07	3.7e-07	1.1e-07	-0.0	2.96e-06	1.56e-06	1e-08	298.44928105	298.71702322	298.44754011	-6.16e-06	-4.227e-05	-0.00023336
0.43596	4780.69894	1e-08	4.6e-07	3.7e-07	1.1e-07	-0.0	2.96e-06	1.56e-06	1e-08	298.4396756	298.69980639	298.43831619	-4.68e-06	-4.102e-05	-0.00022614
0.43796	4799.61074	1e-08	4.6e-07	3.7e-07	1.1e-07	-0.0	2.96e-06	1.56e-06	1e-08	298.43099452	298.68309987	298.42935614	-8.1e-06	-3.976e-05	-0.00021896
0.43996	4818.49099	1e-08	4.6e-07	3.7e-07	1.1e-07	-0.0	2.96e-06	1.56e-06	1e-08	298.42213797	298.66689102	298.42069475	-2.63e-06	-3.86e-05	-0.00021218
0.44196	4837.33965	1e-08	4.6e-07	3.7e-07	1.1e-07	-0.0	2.96e-06	1.56e-06	1e-08	298.41366702	298.65116519	298.41230011	-5.84e-06	-3.746e-05	-0.00020574
0.44396	4856.15664	1e-08	4.6e-07	3.7e-07	1.1e-07	-0.0	2.96e-06	1.56e-06	1e-08	298.40585661	298.63590783	298.40415179	-8.32e-06	-3.633e-05	-0.00019936
0.44596	4874.94189	1e-08	4.6e-07	3.7e-07	1.1e-07	-0.0	2.96e-06	1.56e-06	1e-08	298.39762026	298.62110707	298.3962849	-4.23e-06	-3.523e-05	-0.00019301
0.44796	4893.69534	1e-08	4.6e-07	3.7e-07	1.1e-07	-0.0	2.96e-06	1.56e-06	1e-08	298.39010736	298.60674929	298.3886452	-1.036e-05	-3.416e-05	-0.00018706
0.44996	4912.41692	1e-08	4.6e-07	3.7e-07	1.1e-07	-0.0	2.96e-06	1.56e-06	1e-08	298.38268491	298.59282216	298.38124976	-6.87e-06	-3.316e-05	-0.00018139
0.45195	4931.10656	1e-08	4.6e-07	3.7e-07	1.1e-07	-0.0	2.96e-06	1.56e-06	1e-08	298.37562881	298.5793133	298.3740798	-7.48e-06	-3.216e-05	-0.00017577
0.45395	4949.76419	1e-08	4.6e-07	3.7e-07	1.1e-07	-0.0	2.96e-06	1.56e-06	1e-08	298.36832134	298.56621008	298.36715179	-3.35e-06	-3.118e-05	-0.00017017
0.45595	4968.38974	1e-08	4.6e-07	3.7e-07	1.1e-07	-0.0	2.96e-06	1.56e-06	1e-08	298.36172899	298.55350106	298.36042035	-9.83e-06	-3.022e-05	-0.00016492
0.45795	4986.98315	1e-08	4.6e-07	3.7e-07	1.1e-07	-0.0	2.96e-06	1.56e-06	1e-08	298.35515887	298.5411752	298.35390596	-5.89e-06	-2.934e-05	-0.00015994
0.45995	5005.54434	1e-08	4.6e-07	3.7e-07	1.1e-07	-0.0	2.96e-06	1.56e-06	1e-08	298.3489282	298.52922123	298.34758913	-6.02e-06	-2.845e-05	-0.00015498
0.46195	5024.07325	1e-08	4.6e-07	3.7e-07	1.1e-07	-0.0	2.96e-06	1.56e-06	1e-08	298.34269704	298.51762977	298.34147748	-8.1e-06	-2.759e-05	-0.00015022
0.46395	5042.5698	1e-08	4.6e-07	3.7e-07	1.1e-07	-0.0	2.96e-06	1.56e-06	1e-08	298.33652219	298.50638791	298.33556099	1.13e-06	-2.678e-05	-0.00014554
0.46595	5061.03392	1e-08	4.6e-07	3.7e-07	1.1e-07	-0.0	2.96e-06	1.56e-06	1e-08	298.33076588	298.49548556	298.32981919	-6.31e-06	-2.584e-05	-0.00014046
0.46795	5079.46555	1e-08	4.6e-07	3.7e-07	1.1e-07	-0.0	2.96e-06	1.56e-06	1e-08	298.3252172	298.48491989	298.32425843	-4.47e-06	-2.516e-05	-0.00013662
0.46995	5097.8646	1e-08	4.6e-07	3.7e-07	1.1e-07	-0.0	2.96e-06	1.56e-06	1e-08	298.32008749	298.4746741	298.31886054	-4.21e-06	-2.44e-05	-0.00013245
0.47195	5116.23102	1e-08	4.6e-07	3.7e-07	1.1e-07	-0.0	2.96e-06	1.56e-06	1e-08	298.31479232	298.46473217	298.31363932	-5.38e-06	-2.365e-05	-0.00012828
0.47395	5134.56472	1e-08	4.6e-07	3.7e-07	1.1e-07	-0.0	2.96e-06	1.56e-06	1e-08	298.30982134	298.45509367	298.30857486	-5.82e-06	-2.294e-05	-0.00012441
0.47595	5152.86564	1e-08	4.6e-07	3.7e-07	1.1e-07	-0.0	2.96e-06	1.56e-06	1e-08	298.30463171	298.44574743	298.3036821	-4.44e-06	-2.223e-05	-0.00012046
0.47795	5171.13369	1e-08	4.6e-07	3.7e-07	1.1e-07	-0.0	2.96e-06	1.56e-06	1e-08	298.29983356	298.43668517	298.29893201	-1.95e-06	-2.155e-05	-0.00011665
0.47995	5189.36882	1e-08	4.6e-07	3.7e-07	1.1e-07	-0.0	2.96e-06	1.56e-06	1e-08	298.29560541	298.42790624	298.29431693	7.6e-07	-2.092e-05	-0.00011319
0.48195	5207.57094	1e-08	4.6e-07	3.7e-07	1.1e-07	-0.0	2.96e-06	1.56e-06	1e-08	298.29062203	298.41938591	298.2898753	6.8e-07	-2.027e-05	-0.0001096
0.48395	5225.73999	1e-08	4.6e-07	3.7e-07	1.1e-07	-0.0	2.96e-06	1.56e-06	1e-08	298.28639491	298.41112507	298.28554762	8.5e-07	-1.967e-05	-0.00010632
0.48595	5243.87588	1e-08	4.6e-07	3.7e-07	1.1e-07	-0.0	2.96e-06	1.56e-06	1e-08	298.28220727	298.4031157	298.28135761	-3.91e-06	-1.906e-05	-0.00010303
0.48795	5261.97855	1e-08	4.6e-07	3.7e-07	1.1e-07	-0.0	2.96e-06	1.56e-06	1e-08	298.27823082	298.39535148	298.27729479	-6.13e-06	-1.846e-05	-9.977e-05
0.48995	5280.04792	1e-08	4.6e-07	3.7e-07	1.1e-07	-0.0	2.96e-06	1.56e-06	1e-08	298.27407856	298.38782479	298.27337011	-2.13e-06	-1.79e-05	-9.667e-05
0.49195	5298.0839	1e-08	4.6e-07	3.7e-07	1.1e-07	-0.0	2.96e-06	1.56e-06	1e-08	298.27052666	298.38052727	298.26954807	-5.06e-06	-1.736e-05	-9.375e-05
0.49395	5316.08644	1e-08	4.6e-07	3.7e-07	1.1e-07	-0.0	2.96e-06	1.56e-06	1e-08	298.2665869	298.37345199	298.26586382	-3.65e-06	-1.683e-05	-9.086e-05
0.49595	5334.05545	1e-08	4.6e-07	3.7e-07	1.1e-07	-0.0	2.96e-06	1.56e-06	1e-08	298.26283137	298.36659262	298.26229111	-3.94e-06	-1.631e-05	-8.802e-05
0.49795	5351.99085	1e-08	4.6e-07	3.7e-07	1.1e-07	-0.0	2.96e-06	1.56e-06	1e-08	298.25951451	298.35994206	298.25881584	-2.36e-06	-1.582e-05	-8.534e-05
0.49995	5369.89258	1e-08	4.6e-07	3.7e-07	1.1e-07	-0.0	2.96e-06	1.56e-06	1e-08	298.25595083	298.35349498	298.2554621	-8.5e-07	-1.534e-05	-8.267e-05
0.50195	5387.76054	1e-08	4.6e-07	3.7e-07	1.1e-07	-0.0	2.96e-06	1.56e-06	1e-08	298.25283379	298.34724467	298.25219865	-6.49e-06	-1.484e-05	-8.006e-05
0.50395	5405.59467	1e-08	4.6e-07	3.7e-07	1.1e-07	-0.0	2.96e-06	1.56e-06	1e-08	298.24972733	298.34118591	298.24903979	-3.19e-06	-1.44e-05	-7.76e-05
0.50595	5423.39489	1e-08	4.6e-07	3.7e-07	1.1e-07	-0.0	2.96e-06	1.56e-06	1e-08	298.24640036	298.33531479	298.24599244	-6.73e-06	-1.396e-05	-7.526e-05
0.50795	5441.16111	1e-08	4.6e-07	3.7e-07	1.1e-07	-0.0	2.96e-06	1.56e-06	1e-08	298.24374865	298.32962165	298.24301578	-3.67e-06	-1.354e-05	-7.296e-05
0.50995	5458.89326	1e-08	4.6e-07	3.7e-07	1.1e-07	-0.0	2.96e-06	1.56e-06	1e-08	298.24060279	298.3241024	298.24015376	-2.28e-06	-1.313e-05	-7.069e-05
0.51195	5476.59126	1e-08	4.6e-07	3.7e-07	1.1e-07	-0.0	2.96e-06	1.56e-06	1e-08	298.23797665	298.31875168	298.23736328	-4.55e-06	-1.271e-05	-6.847e-05
0.51395	5494.25503	1e-08	4.6e-07	3.7e-07	1.1e-07	-0.0	2.96e-06	1.56e-06	1e-08	298.23510322	298.31356535	298.23467234	2.01e-06	-1.234e-05	-6.636e-05
0.51595	5511.88449	1e-08	4.6e-07	3.7e-07	1.1e-07	-0.0	2.96e-06	1.56e-06	1e-08	298.23262474	298.30853773	298.23205238	-2.32e-06	-1.195e-05	-6.432e-05
0.51795	5529.47956	1e-08	4.6e-07	3.7e-07	1.1e-07	-0.0	2.96e-06	1.56e-06	1e-08	298.22982997	298.30366469	298.22952924	1.4e-07	-1.16e-05	-6.238e-05
0.51995	5547.04016	1e-08	4.6e-07	3.7e-07	1.1e-07	-0.0	2.96e-06	1.56e-06	1e-08	298.22781122	298.29894015	298.22705632	-4.64e-06	-1.123e-05	-6.044e-05
0.52195	5564.56621	1e-08	4.6e-07	3.7e-07	1.1e-07	-0.0	2.96e-06	1.56e-06	1e-08	298.22509135	298.2943612	298.22469044	-1.79e-06	-1.089e-05	-5.856e-05
0.52395	5582.05762	1e-08	4.6e-07	3.7e-07	1.1e-07	-0.0	2.96e-06	1.56e-06	1e-08	298.22292074	298.2899224	298.22237912	-1.87e-06	-1.056e-05	-5.676e-05
0.52595	5599.51431	1e-08	4.6e-07	3.7e-07	1.1e-07	-0.0	2.96e-06	1.56e-06	1e-08	298.22053362	298.28562025	298.22015071	-3.09e-06	-1.021e-05	-5.492e-05
0.52795	5616.93621	1e-08	4.6e-07	3.7e-07	1.1e-07	-0.0	2.96e-06	1.56e-06	1e-08	298.21862009	298.28145037	298.21797548	-2.88e-06	-9.91e-06	-5.329e-05
0.52995	5634.32321	1e-08	4.6e-07	3.7e-07	1.1e-07	-0.0	2.96e-06	1.56e-06	1e-08	298.21626495	298.27742211	298.21589471	-4.1e-07	-9.62e-06	-5.167e-05
0.53195	5651.67525	1e-08	4.6e-07	3.7e-07	1.1e-07	-0.0	2.96e-06	1.56e-06	1e-08	298.21427009	298.27350341	298.21385918	-5.2e-07	-9.33e-06	-5.009e-05
0.53395	5668.99223	1e-08	4.6e-07	3.7e-07	1.1e-07	-0.0	2.96e-06	1.56e-06	1e-08	298.21205978	298.26970509	298.21189755	1.4e-07	-9.04e-06	-4.855e-05
0.53595	5686.27408	1e-08	4.6e-07	3.7e-07	1.1e-07	-0.0	2.96e-06	1.56e-06	1e-08	298.21054396	298.26602263	298.20997132	-3.47e-06	-8.75e-06	-4.704e-05
0.53795	5703.52071	1e-08	4.6e-07	3.7e-07	1.1e-07	-0.0	2.96e-06	1.56e-06	1e-08	298.20837199	298.2624541	298.20813287	-1.59e-06	-8.49e-06	-4.56e-05
0.53995	5720.73203	1e-08	4.6e-07	3.7e-07	1.1e-07	-0.0	2.96e-06	1.56e-06	1e-08	298.20657717	298.25899499	298.20633883	-1.46e-06	-8.22e-06	-4.417e-05
0.54195	5737.90796	1e-08	4.6e-07	3.7e-07	1.1e-07	-0.0	2.96e-06	1.56e-06	1e-08	298.20493607	298.25564209	298.20459629	-2e-08	-7.96e-06	-4.273e-05
0.54395	5755.04841	1e-08	4.6e-07	3.7e-07	1.1e-07	-0.0	2.96e-06	1.56e-06	1e-08	298.20328421	298.25239266	298.20291025	-3.49e-06	-7.72e-06	-4.148e-05
0.54595	5772.1533	1e-08	4.6e-07	3.7e-07	1.1e-07	-0.0	2.96e-06	1.56e-06	1e-08	298.20168483	298.24924272	298.20127603	-1.68e-06	-7.49e-06	-4.02e-05
0.54795	5789.22254	1e-08	4.6e-07	3.7e-07	1.1e-07	-0.0	2.96e-06	1.56e-06	1e-08	298.1998705	298.24618985	298.19970288	-4.53e-06	-7.25e-06	-3.896e-05
0.54995	5806.25604	1e-08	4.6e-07	3.7e-07	1.1e-07	-0.0	2.96e-06	1.56e-06	1e-08	298.19853729	298.24323014	298.19816112	-2.02e-06	-7.03e-06	-3.774e-05
0.55194	5823.2537	1e-08	4.6e-07	3.7e-07	1.1e-07	-0.0	2.96e-06	1.56e-06	1e-08	298.19694241	298.24036242	298.19667951	-1.42e-06	-6.82e-06	-3.66e-05
0.55394	5840.21546	1e-08	4.6e-07	3.7e-07	1.1e-07	-0.0	2.96e-06	1.56e-06	1e-08	298.19547934	298.23758224	298.19524005	-3e-06	-6.61e-06	-3.548e-05
0.55594	5857.1412	1e-08	4.6e-07	3.7e-07	1.1e-07	-0.0	2.96e-06	1.56e-06	1e-08	298.19435156	298.23488761	298.19383359	-3.33e-06	-6.4e-06	-3.437e-05
0.55794	5874.03085	1e-08	4.6e-07	3.7e-07	1.1e-07	-0.0	2.96e-06	1.56e-06	1e-08	298.19277855	298.23227637	298.19248984	-1.18e-06	-6.21e-06	-3.33e-05
0.55994	5890.8843	1e-08	4.6e-07	3.7e-07	1.1e-07	-0.0	2.96e-06	1.56e-06	1e-08	298.19140306	298.2297452	298.19118156	-3.7e-07	-6.02e-06	-3.229e-05
0.56194	5907.70149	1e-08	4.6e-07	3.7e-07	1.1e-07	-0.0	2.96e-06	1.56e-06	1e-08	298.19018776	298.22729133	298.18990872	2.38e-06	-5.85e-06	-3.131e-05
0.56394	5924.4823	1e-08	4.6e-07	3.7e-07	1.1e-07	-0.0	2.96e-06	1.56e-06	1e-08	298.18883691	298.22491299	298.18868206	-1.53e-06	-5.65e-06	-3.034e-05
0.56594	5941.22665	1e-08	4.6e-07	3.7e-07	1.1e-07	-0.0	2.96e-06	1.56e-06	1e-08	298.18787041	298.22260742	298.18747949	-2.42e-06	-5.48e-06	-2.94e-05
0.56794	5957.93444	1e-08	4.6e-07	3.7e-07	1.1e-07	-0.0	2.96e-06	1.56e-06	1e-08	298.18635117	298.2203734	298.18633745	8.6e-07	-5.32e-06	-2.85e-05
0.56994	5974.60559	1e-08	4.6e-07	3.7e-07	1.1e-07	-0.0	2.96e-06	1.56e-06	1e-08	298.18558169	298.2182073	298.18520241	-2.47e-06	-5.14e-06	-2.761e-05
0.57194	5991.24	1e-08	4.6e-07	3.7e-07	1.1e-07	-0.0	2.96e-06	1.56e-06	1e-08	298.18398492	298.21610884	298.18413663	2.29e-06	-5e-06	-2.677e-05
0.57394	6007.83758	1e-08	4.6e-07	3.7e-07	1.1e-07	-0.0	2.96e-06	1.56e-06	1e-08	298.18321581	298.21407412	298.1830725	-8.6e-07	-4.84e-06	-2.593e-05
0.57594	6024.39822	1e-08	4.6e-07	3.7e-07	1.1e-07	-0.0	2.96e-06	1.56e-06	1e-08	298.18249526	298.21210195	298.1820402	-2.16e-06	-4.69e-06	-2.514e-05
0.57794	6040.92184	1e-08	4.6e-07	3.7e-07	1.1e-07	-0.0	2.96e-06	1.56e-06	1e-08	298.18120479	298.21019116	298.18106357	-1.16e-06	-4.54e-06	-2.433e-05
0.57994	6057.40834	1e-08	4.6e-07	3.7e-07	1.1e-07	-0.0	2.96e-06	1.56e-06	1e-08	298.18027523	298.20833927	298.18010444	1.6e-07	-4.41e-06	-2.361e-05
0.58194	6073.85762	1e-08	4.6e-07	3.7e-07	1.1e-07	-0.0	2.96e-06	1.56e-06	1e-08	298.17942246	298.20654389	298.17917274	-1.18e-06	-4.27e-06	-2.287e-05
0.58394	6090.26959	1e-08	4.6e-07	3.7e-07	1.1e-07	-0.0	2.96e-06	1.56e-06	1e-08	298.1782911	298.20480411	298.17828206	-6.35e-06	-4.12e-06	-2.216e-05
0.58594	6106.64415	1e-08	4.6e-07	3.7e-07	1.1e-07	-0.0	2.96e-06	1.56e-06	1e-08	298.17745406	298.20311758	298.17740844	-6.6e-07	-4.01e-06	-2.149e-05
0.58794	6122.98119	1e-08	4.6e-07	3.7e-07	1.1e-07	-0.0	2.96e-06	1.56e-06	1e-08	298.17673538	298.20148276	298.17655802	2.9e-07	-3.89e-06	-2.08e-05
0.58994	6139.28062	1e-08	4.6e-07	3.7e-07	1.1e-07	-0.0	2.96e-06	1.56e-06	1e-08	298.1758886	298.1998993	298.17574034	-2e-06	-3.76e-06	-2.018e-05
0.59194	6155.54235	1e-08	4.6e-07	3.7e-07	1.1e-07	-0.0	2.96e-06	1.56e-06	1e-08	298.17523148	298.19836357	298.1749409	2.89e-06	-3.66e-06	-1.957e-05
0.59394	6171.76626	1e-08	4.6e-07	3.7e-07	1.1e-07	-0.0	2.96e-06	1.56e-06	1e-08	298.17436371	298.1968755	298.17417546	-1.2e-06	-3.54e-06	-1.896e-05
0.59594	6187.95226	1e-08	4.6e-07	3.7e-07	1.1e-07	-0.0	2.96e-06	1.56e-06	1e-08	298.1736915	298.19543307	298.17342688	-5.3e-07	-3.43e-06	-1.837e-05
0.59794	6204.10026	1e-08	4.6e-07	3.7e-07	1.1e-07	-0.0	2.96e-06	1.56e-06	1e-08	298.17279457	298.19403499	298.17271109	-9.4e-07	-3.32e-06	-1.781e-05
0.59994	6220.21014	1e-08	4.6e-07	3.7e-07	1.1e-07	-0.0	2.96e-06	1.56e-06	1e-08	298.1722738	298.19267956	298.17200339	-1.32e-06	-3.22e-06	-1.726e-05
0.60194	6236.2818	1e-08	4.6e-07	3.7e-07	1.1e-07	-0.0	2.96e-06	1.56e-06	1e-08	298.17144846	298.19136618	298.17133039	-4e-07	-3.12e-06	-1.672e-05
0.60394	6252.31515	1e-08	4.6e-07	3.7e-07	1.1e-07	-0.0	2.96e-06	1.56e-06	1e-08	298.17106342	298.19009282	298.17066151	-2.41e-06	-3.02e-06	-1.62e-05
0.60594	6268.31007	1e-08	4.6e-07	3.7e-07	1.1e-07	-0.0	2.96e-06	1.56e-06	1e-08	298.17017796	298.18885946	298.17003398	-2.6e-06	-2.92e-06	-1.569e-05
0.60794	6284.26646	1e-08	4.6e-07	3.7e-07	1.1e-07	-0.0	2.96e-06	1.56e-06	1e-08	298.16986195	298.18766385	298.16940424	1.14e-06	-2.85e-06	-1.522e-05
0.60994	6300.18422	1e-08	4.6e-07	3.7e-07	1.1e-07	-0.0	2.96e-06	1.56e-06	1e-08	298.16891811	298.18650532	298.16881932	1.17e-06	-2.76e-06	-1.475e-05
0.61194	6316.06325	1e-08	4.6e-07	3.7e-07	1.1e-07	-0.0	2.96e-06	1.56e-06	1e-08	298.16812034	298.1853822	298.16824766	-9e-07	-2.67e-06	-1.431e-05
0.61394	6331.90342	1e-08	4.6e-07	3.7e-07	1.1e-07	-0.0	2.96e-06	1.56e-06	1e-08	298.16781255	298.18429318	298.16767498	-1.61e-06	-2.59e-06	-1.386e-05
0.61594	6347.70464	1e-08	4.6e-07	3.7e-07	1.1e-07	-0.0	2.96e-06	1.56e-06	1e-08	298.16733694	298.18323806	298.16712718	9.4e-07	-2.51e-06	-1.344e-05
0.61794	6363.4668	1e-08	4.6e-07	3.7e-07	1.1e-07	-0.0	2.96e-06	1.56e-06	1e-08	298.1666969	298.18221549	298.16660341	-1.33e-06	-2.43e-06	-1.302e-05
0.61994	6379.18979	1e-08	4.6e-07	3.7e-07	1.1e-07	-0.0	2.96e-06	1.56e-06	1e-08	298.16639242	298.1812239	298.16608302	-2.19e-06	-2.35e-06	-1.261e-05
0.62194	6394.8735	1e-08	4.6e-07	3.7e-07	1.1e-07	-0.0	2.96e-06	1.56e-06	1e-08	298.16573558	298.1802632	298.16559321	-3.5e-06	-2.27e-06	-1.221e-05
0.62394	6410.51782	1e-08	4.6e-07	3.7e-07	1.1e-07	-0.0	2.96e-06	1.56e-06	1e-08	298.16508091	298.17933207	298.16511921	3.16e-06	-2.22e-06	-1.185e-05
0.62594	6426.12264	1e-08	4.6e-07	3.7e-07	1.1e-07	-0.0	2.96e-06	1.56e-06	1e-08	298.16485557	298.17842913	298.16464339	-3.17e-06	-2.13e-06	-1.147e-05
0.62794	6441.68785	1e-08	4.6e-07	3.7e-07	1.1e-07	-0.0	2.96e-06	1.56e-06	1e-08	298.16422462	298.17755452	298.16419886	-3e-06	-2.07e-06	-1.112e-05
0.62994	6457.21334	1e-08	4.6e-07	3.7e-07	1.1e-07	-0.0	2.96e-06	1.56e-06	1e-08	298.16367006	298.17670689	298.16376583	1.17e-06	-2.02e-06	-1.079e-05
0.63194	6472.69899	1e-08	4.6e-07	3.7e-07	1.1e-07	-0.0	2.96e-06	1.56e-06	1e-08	298.1632091	298.17588528	298.16334308	1.68e-06	-1.96e-06	-1.046e-05
0.63394	6488.14468	1e-08	4.6e-07	3.7e-07	1.1e-07	-0.0	2.96e-06	1.56e-06	1e-08	298.16307747	298.1750887	298.16292075	8.4e-07	-1.9e-06	-1.014e-05
0.63594	6503.55031	1e-08	4.6e-07	3.7e-07	1.1e-07	-0.0	2.96e-06	1.56e-06	1e-08	298.16227248	298.17431727	298.16253861	2.08e-06	-1.84e-06	-9.83e-06
0.63794	6518.91575	1e-08	4.6e-07	3.7e-07	1.1e-07	-0.0	2.96e-06	1.56e-06	1e-08	298.1621395	298.17356873	298.16214217	2.3e-07	-1.78e-06	-9.52e-06
0.63994	6534.2409	1e-08	4.6e-07	3.7e-07	1.1e-07	-0.0	2.96e-06	1.56e-06	1e-08	298.16199966	298.17284332	298.16175844	8.1e-07	-1.73e-06	-9.23e-06
0.64194	6549.52562	1e-08	4.6e-07	3.7e-07	1.1e-07	-0.0	2.96e-06	1.56e-06	1e-08	298.16133984	298.17214092	298.16140766	5.3e-07	-1.67e-06	-8.95e-06
0.64394	6564.76982	1e-08	4.6e-07	3.7e-07	1.1e-07	-0.0	2.96e-06	1.56e-06	1e-08	298.16127476	298.17145957	298.16104466	-9.8e-07	-1.62e-06	-8.66e-06
0.64594	6579.97336	1e-08	4.6e-07	3.7e-07	1.1e-07	-0.0	2.96e-06	1.56e-06	1e-08	298.16089079	298.17079969	298.16070582	1.1e-06	-1.57e-06	-8.39e-06
0.64794	6595.13612	1e-08	4.6e-07	3.7e-07	1.1e-07	-0.0	2.96e-06	1.56e-06	1e-08	298.16051838	298.17015981	298.16037728	-2.73e-06	-1.51e-06	-8.13e-06
0.64994	6610.258	1e-08	4.6e-07	3.7e-07	1.1e-07	-0.0	2.96e-06	1.56e-06	1e-08	298.16022059	298.16953953	298.16005632	-1.23e-06	-1.47e-06	-7.89e-06
0.65193	6625.33886	1e-08	4.6e-07	3.7e-07	1.1e-07	-0.0	2.96e-06	1.56e-06	1e-08	298.15987185	298.16893868	298.15974781	-9.5e-07	-1.43e-06	-7.64e-06
0.65393	6640.37858	1e-08	4.6e-07	3.7e-07	1.1e-07	-0.0	2.96e-06	1.56e-06	1e-08	298.15941977	298.16835625	298.1594533	4.4e-07	-1.39e-06	-7.41e-06
0.65593	6655.37704	1e-08	4.6e-07	3.7e-07	1.1e-07	-0.0	2.96e-06	1.56e-06	1e-08	298.15923953	298.1677914	298.15915747	2.25e-06	-1.35e-06	-7.19e-06
0.65793	6670.33411	1e-08	4.6e-07	3.7e-07	1.1e-07	-0.0	2.96e-06	1.56e-06	1e-08	298.158863	298.16724441	298.158879	8e-07	-1.3e-06	-6.96e-06
0.65993	6685.24968	1e-08	4.6e-07	3.7e-07	1.1e-07	-0.0	2.96e-06	1.56e-06	1e-08	298.1587038	298.16671378	298.15860073	1.4e-06	-1.27e-06	-6.75e-06
0.66193	6700.12361	1e-08	4.6e-07	3.7e-07	1.1e-07	-0.0	2.96e-06	1.56e-06	1e-08	298.1583589	298.16619979	298.15833875	4.44e-06	-1.24e-06	-6.55e-06
0.66393	6714.95578	1e-08	4.6e-07	3.7e-07	1.1e-07	-0.0	2.96e-06	1.56e-06	1e-08	298.15813131	298.16570137	298.15808048	-4.5e-07	-1.18e-06	-6.34e-06
0.66593	6729.74606	1e-08	4.6e-07	3.7e-07	1.1e-07	-0.0	2.96e-06	1.56e-06	1e-08	298.15766546	298.1652186	298.15784006	2.44e-06	-1.16e-06	-6.15e-06
0.66793	6744.49432	1e-08	4.6e-07	3.7e-07	1.1e-07	-0.0	2.96e-06	1.56e-06	1e-08	298.15773924	298.16475006	298.15758592	6.8e-07	-1.12e-06	-5.96e-06
0.66993	6759.20044	1e-08	4.6e-07	3.7e-07	1.1e-07	-0.0	2.96e-06	1.56e-06	1e-08	298.15736892	298.16429642	298.15735737	-1.29e-06	-1.08e-06	-5.77e-06
0.67193	6773.86428	1e-08	4.6e-07	3.7e-07	1.1e-07	-0.0	2.96e-06	1.56e-06	1e-08	298.15703264	298.16385676	298.15713497	-2.51e-06	-1.04e-06	-5.58e-06
0.67393	6788.48571	1e-08	4.6e-07	3.7e-07	1.1e-07	-0.0	2.96e-06	1.56e-06	1e-08	298.15703168	298.16343025	298.15690636	-4.67e-06	-1e-06	-5.4e-06
0.67593	6803.0646	1e-08	4.6e-07	3.7e-07	1.1e-07	-0.0	2.96e-06	1.56e-06	1e-08	298.15663337	298.16301729	298.15670077	2.7e-06	-9.9e-07	-5.26e-06
0.67793	6817.60081	1e-08	4.6e-07	3.7e-07	1.1e-07	-0.0	2.96e-06	1.56e-06	1e-08	298.15656081	298.16261673	298.15648893	2.41e-06	-9.6e-07	-5.09e-06
0.67993	6832.09421	1e-08	4.6e-07	3.7e-07	1.1e-07	-0.0	2.96e-06	1.56e-06	1e-08	298.156488	298.16222855	298.15628375	-1.2e-06	-9.2e-07	-4.93e-06
0.68193	6846.54467	1e-08	4.6e-07	3.7e-07	1.1e-07	-0.0	2.96e-06	1.56e-06	1e-08	298.15609438	298.16185273	298.15609791	8.5e-07	-9e-07	-4.78e-06
0.68393	6860.95204	1e-08	4.6e-07	3.7e-07	1.1e-07	-0.0	2.96e-06	1.56e-06	1e-08	298.15587468	298.16148832	298.15591131	-6.6e-07	-8.6e-07	-4.62e-06
0.68593	6875.31619	1e-08	4.6e-07	3.7e-07	1.1e-07	-0.0	2.96e-06	1.56e-06	1e-08	298.15586279	298.16113498	298.15572242	1.33e-06	-8.4e-07	-4.48e-06
0.68793	6889.63698	1e-08	4.6e-07	3.7e-07	1.1e-07	-0.0	2.96e-06	1.56e-06	1e-08	298.15573684	298.16079247	298.15554387	-2.41e-06	-8.1e-07	-4.35e-06
0.68993	6903.91427	1e-08	4.6e-07	3.7e-07	1.1e-07	-0.0	2.96e-06	1.56e-06	1e-08	298.15554371	298.16046054	298.15537366	1.62e-06	-8e-07	-4.22e-06
0.69193	6918.14792	1e-08	4.6e-07	3.7e-07	1.1e-07	-0.0	2.96e-06	1.56e-06	1e-08	298.15533804	298.16013883	298.15520942	-4.16e-06	-7.5e-07	-4.08e-06
0.69393	6932.33779	1e-08	4.6e-07	3.7e-07	1.1e-07	-0.0	2.96e-06	1.56e-06	1e-08	298.15525367	298.15982691	298.15504564	-3.76e-06	-7.3e-07	-3.95e-06
0.69593	6946.48373	1e-08	4.6e-07	3.7e-07	1.1e-07	-0.0	2.96e-06	1.56e-06	1e-08	298.15487433	298.15952491	298.15489886	-5.1e-07	-7.2e-07	-3.84e-06
0.69793	6960.58561	1e-08	4.6e-07	3.7e-07	1.1e-07	-0.0	2.96e-06	1.56e-06	1e-08	298.15496585	298.15923169	298.15473816	-1.39e-06	-6.9e-07	-3.72e-06
0.69993	6974.64326	1e-08	4.6e-07	3.7e-07	1.1e-07	-0.0	2.96e-06	1.56e-06	1e-08	298.15451181	298.15894813	298.15460423	-1.29e-06	-6.7e-07	-3.6e-06
0.70193	6988.65656	1e-08	4.6e-07	3.7e-07	1.1e-07	-0.0	2.96e-06	1.56e-06	1e-08	298.15463969	298.1586727	298.15445164	-2.15e-06	-6.5e-07	-3.49e-06
0.70393	7002.62534	1e-08	4.6e-07	3.7e-07	1.1e-07	-0.0	2.96e-06	1.56e-06	1e-08	298.15427304	298.15840623	298.15432342	-4.12e-06	-6.2e-07	-3.38e-06
0.70593	7016.54946	1e-08	4.6e-07	3.7e-07	1.1e-07	-0.0	2.96e-06	1.56e-06	1e-08	298.15406192	298.15814779	298.15419336	3.66e-06	-6.3e-07	-3.29e-06
0.70793	7030.42877	1e-08	4.6e-07	3.7e-07	1.1e-07	-0.0	2.96e-06	1.56e-06	1e-08	298.15412554	298.15789701	298.15405654	-1.66e-06	-5.9e-07	-3.18e-06
0.70993	7044.26312	1e-08	4.6e-07	3.7e-07	1.1e-07	-0.0	2.96e-06	1.56e-06	1e-08	298.15362886	298.15765458	298.15394637	3.08e-06	-5.9e-07	-3.09e-06
0.71193	7058.05236	1e-08	4.6e-07	3.7e-07	1.1e-07	-0.0	2.96e-06	1.56e-06	1e-08	298.15392267	298.15741874	298.15380845	-9e-07	-5.6e-07	-2.98e-06
0.71393	7071.79632	1e-08	4.6e-07	3.7e-07	1.1e-07	-0.0	2.96e-06	1.56e-06	1e-08	298.15398379	298.15719049	298.15368381	-2.08e-06	-5.4e-07	-2.89e-06
0.71593	7085.49485	1e-08	4.6e-07	3.7e-07	1.1e-07	-0.0	2.96e-06	1.56e-06	1e-08	298.15328021	298.15697006	298.15359363	3.11e-06	-5.4e-07	-2.82e-06
0.71793	7099.14781	1e-08	4.6e-07	3.7e-07	1.1e-07	-0.0	2.96e-06	1.56e-06	1e-08	298.15355883	298.15675531	298.15346763	-2.1e-07	-5.1e-07	-2.72e-06
0.71993	7112.75502	1e-08	4.6e-07	3.7e-07	1.1e-07	-0.0	2.96e-06	1.56e-06	1e-08	298.15336636	298.15654768	298.15336409	-3.22e-06	-4.8e-07	-2.63e-06
0.72193	7126.31633	1e-08	4.6e-07	3.7e-07	1.1e-07	-0.0	2.96e-06	1.56e-06	1e-08	298.15319635	298.15634643	298.15326308	4.5e-07	-4.8e-07	-2.56e-06
0.72393	7139.83158	1e-08	4.6e-07	3.7e-07	1.1e-07	-0.0	2.96e-06	1.56e-06	1e-08	298.15310985	298.15615129	298.15316204	-1.6e-07	-4.6e-07	-2.48e-06
0.72593	7153.3006	1e-08	4.6e-07	3.7e-07	1.1e-07	-0.0	2.96e-06	1.56e-06	1e-08	298.15350288	298.15596166	298.15304498	-2.65e-06	-4.4e-07	-2.4e-06
0.72793	7166.72323	1e-08	4.6e-07	3.7e-07	1.1e-07	-0.0	2.96e-06	1.56e-06	1e-08	298.15324544	298.15577854	298.15295716	-2.91e-06	-4.3e-07	-2.32e-06
0.72993	7180.09931	1e-08	4.6e-07	3.7e-07	1.1e-07	-0.0	2.96e-06	1.56e-06	1e-08	298.15296176	298.15560113	298.15287343	-5.2e-07	-4.2e-07	-2.25e-06
0.73193	7193.42866	1e-08	4.6e-07	3.7e-07	1.1e-07	-0.0	2.96e-06	1.56e-06	1e-08	298.15315522	298.15542872	298.15277351	-2.83e-06	-4e-07	-2.18e-06
0.73393	7206.71112	1e-08	4.6e-07	3.7e-07	1.1e-07	-0.0	2.96e-06	1.56e-06	1e-08	298.15283478	298.15526209	298.15269702	-2.69e-06	-3.9e-07	-2.11e-06
0.73593	7219.94652	1e-08	4.6e-07	3.7e-07	1.1e-07	-0.0	2.96e-06	1.56e-06	1e-08	298.15256228	298.15510056	298.15262137	-1.18e-06	-3.8e-07	-2.05e-06
0.73793	7233.13469	1e-08	4.6e-07	3.7e-07	1.1e-07	-0.0	2.96e-06	1.56e-06	1e-08	298.15259043	298.15494365	298.1525363	3.05e-06	-3.8e-07	-2e-06
0.73993	7246.27545	1e-08	4.6e-07	3.7e-07	1.1e-07	-0.0	2.96e-06	1.56e-06	1e-08	298.15255573	298.15479162	298.15245633	-7.9e-07	-3.6e-07	-1.93e-06
0.74193	7259.36863	1e-08	4.6e-07	3.7e-07	1.1e-07	-0.0	2.96e-06	1.56e-06	1e-08	298.15217953	298.15464466	298.15239259	1.88e-06	-3.6e-07	-1.88e-06
0.74393	7272.41405	1e-08	4.6e-07	3.7e-07	1.1e-07	-0.0	2.96e-06	1.56e-06	1e-08	298.15222216	298.15450178	298.15231447	-1.24e-06	-3.4e-07	-1.81e-06
0.74593	7285.41154	1e-08	4.6e-07	3.7e-07	1.1e-07	-0.0	2.96e-06	1.56e-06	1e-08	298.15227664	298.15436328	298.15223822	3.09e-06	-3.4e-07	-1.76e-06
0.74793	7298.36091	1e-08	4.6e-07	3.7e-07	1.1e-07	-0.0	2.96e-06	1.56e-06	1e-08	298.1521875	298.15422923	298.15217004	-3.81e-06	-3.1e-07	-1.69e-06
0.74993	7311.26199	1e-08	4.6e-07	3.7e-07	1.1e-07	-0.0	2.96e-06	1.56e-06	1e-08	298.15202553	298.15409934	298.15210698	1.89e-06	-3.2e-07	-1.65e-06
0.75192	7324.11458	1e-08	4.6e-07	3.7e-07	1.1e-07	-0.0	2.96e-06	1.56e-06	1e-08	298.15222555	298.15397305	298.15203151	-1.36e-06	-3e-07	-1.6e-06
0.75392	7336.91851	1e-08	4.6e-07	3.7e-07	1.1e-07	-0.0	2.96e-06	1.56e-06	1e-08	298.15191059	298.15385121	298.15197882	-2.3e-06	-2.8e-07	-1.54e-06
0.75592	7349.67359	1e-08	4.6e-07	3.7e-07	1.1e-07	-0.0	2.96e-06	1.56e-06	1e-08	298.15180248	298.15373289	298.15191983	2.98e-06	-2.9e-07	-1.51e-06
0.75792	7362.37963	1e-08	4.6e-07	3.7e-07	1.1e-07	-0.0	2.96e-06	1.56e-06	1e-08	298.15196494	298.15361793	298.15185192	6e-08	-2.7e-07	-1.46e-06
0.75992	7375.03644	1e-08	4.6e-07	3.7e-07	1.1e-07	-0.0	2.96e-06	1.56e-06	1e-08	298.15168506	298.15350698	298.15180367	-1.47e-06	-2.6e-07	-1.41e-06
0.76192	7387.64382	1e-08	4.6e-07	3.7e-07	1.1e-07	-0.0	2.96e-06	1.56e-06	1e-08	298.15161304	298.15339923	298.15174891	3.03e-06	-2.7e-07	-1.37e-06
0.76392	7400.20159	1e-08	4.6e-07	3.7e-07	1.1e-07	-0.0	2.96e-06	1.56e-06	1e-08	298.15178944	298.15329451	298.15168594	-1.9e-07	-2.5e-07	-1.32e-06
0.76592	7412.70954	1e-08	4.6e-07	3.7e-07	1.1e-07	-0.0	2.96e-06	1.56e-06	1e-08	298.15152713	298.15319351	298.15164232	-1.86e-06	-2.3e-07	-1.28e-06
0.76792	7425.16749	1e-08	4.6e-07	3.7e-07	1.1e-07	-0.0	2.96e-06	1.56e-06	1e-08	298.15148023	298.15309537	298.15159172	1.46e-06	-2.4e-07	-1.25e-06
0.76992	7437.57521	1e-08	4.6e-07	3.7e-07	1.1e-07	-0.0	2.96e-06	1.56e-06	1e-08	298.1512031	298.15300052	298.15155199	2.57e-06	-2.4e-07	-1.21e-06
0.77192	7449.93252	1e-08	4.6e-07	3.7e-07	1.1e-07	-0.0	2.96e-06	1.56e-06	1e-08	298.15156601	298.15290789	298.15148811	-8.9e-07	-2.2e-07	-1.17e-06
0.77392	7462.23921	1e-08	4.6e-07	3.7e-07	1.1e-07	-0.0	2.96e-06	1.56e-06	1e-08	298.15157612	298.15281849	298.15143993	-8.5e-07	-2.1e-07	-1.13e-06
0.77592	7474.49508	1e-08	4.6e-07	3.7e-07	1.1e-07	-0.0	2.96e-06	1.56e-06	1e-08	298.1515194	298.15273191	298.1513959	-3.9e-07	-2e-07	-1.1e-06
0.77792	7486.6999	1e-08	4.6e-07	3.7e-07	1.1e-07	-0.0	2.96e-06	1.56e-06	1e-08	298.15130157	298.15264816	298.15135977	-3.83e-06	-1.9e-07	-1.05e-06
0.77992	7498.85348	1e-08	4.6e-07	3.7e-07	1.1e-07	-0.0	2.96e-06	1.56e-06	1e-08	298.15122605	298.15256684	298.1513193	4.8e-07	-2e-07	-1.03e-06
0.78192	7510.9556	1e-08	4.6e-07	3.7e-07	1.1e-07	-0.0	2.96e-06	1.56e-06	1e-08	298.15140754	298.15248774	298.15126985	-1.6e-06	-1.8e-07	-1e-06
0.78392	7523.00604	1e-08	4.6e-07	3.7e-07	1.1e-07	-0.0	2.96e-06	1.56e-06	1e-08	298.15128573	298.15241139	298.15123388	-3.42e-06	-1.7e-07	-9.6e-07
0.78592	7535.00458	1e-08	4.6e-07	3.7e-07	1.1e-07	-0.0	2.96e-06	1.56e-06	1e-08	298.15084384	298.15233777	298.15121204	2.57e-06	-1.9e-07	-9.5e-07
0.78792	7546.95101	1e-08	4.6e-07	3.7e-07	1.1e-07	-0.0	2.96e-06	1.56e-06	1e-08	298.15129778	298.15226543	298.15115542	-6e-07	-1.7e-07	-9.1e-07
0.78992	7558.8451	1e-08	4.6e-07	3.7e-07	1.1e-07	-0.0	2.96e-06	1.56e-06	1e-08	298.1512718	298.15219588	298.1511193	2.31e-06	-1.7e-07	-8.9e-07
0.79192	7570.68662	1e-08	4.6e-07	3.7e-07	1.1e-07	-0.0	2.96e-06	1.56e-06	1e-08	298.15106464	298.15212863	298.15109158	-4.68e-06	-1.4e-07	-8.4e-07
0.79392	7582.47534	1e-08	4.6e-07	3.7e-07	1.1e-07	-0.0	2.96e-06	1.56e-06	1e-08	298.15113532	298.15206315	298.15105381	-2.05e-06	-1.5e-07	-8.2e-07
0.79592	7594.21104	1e-08	4.6e-07	3.7e-07	1.1e-07	-0.0	2.96e-06	1.56e-06	1e-08	298.15113697	298.15199975	298.15101988	-8.7e-07	-1.5e-07	-8e-07
0.79792	7605.89348	1e-08	4.6e-07	3.7e-07	1.1e-07	-0.0	2.96e-06	1.56e-06	1e-08	298.1510664	298.15193837	298.15098989	-2.62e-06	-1.4e-07	-7.7e-07
0.79992	7617.52243	1e-08	4.6e-07	3.7e-07	1.1e-07	-0.0	2.96e-06	1.56e-06	1e-08	298.15072137	298.15187918	298.15097195	1.16e-06	-1.5e-07	-7.6e-07
0.80192	7629.09765	1e-08	4.6e-07	3.7e-07	1.1e-07	-0.0	2.96e-06	1.56e-06	1e-08	298.1511136	298.15182101	298.15092536	-1.07e-06	-1.3e-07	-7.3e-07
0.80392	7640.61889	1e-08	4.6e-07	3.7e-07	1.1e-07	-0.0	2.96e-06	1.56e-06	1e-08	298.15088153	298.15176532	298.15090481	9.1e-07	-1.4e-07	-7.1e-07
0.80592	7652.08592	1e-08	4.6e-07	3.7e-07	1.1e-07	-0.0	2.96e-06	1.56e-06	1e-08	298.1508371	298.15171114	298.15087765	2e-08	-1.3e-07	-6.9e-07
0.80792	7663.49847	1e-08	4.6e-07	3.7e-07	1.1e-07	-0.0	2.96e-06	1.56e-06	1e-08	298.15071001	298.15165874	298.1508547	4.2e-06	-1.4e-07	-6.8e-07
0.80992	7674.85631	1e-08	4.6e-07	3.7e-07	1.1e-07	-0.0	2.96e-06	1.56e-06	1e-08	298.15026085	298.15160829	298.15084555	3.4e-06	-1.3e-07	-6.5e-07
0.81192	7686.15917	1e-08	4.6e-07	3.7e-07	1.1e-07	-0.0	2.96e-06	1.56e-06	1e-08	298.15078909	298.15155834	298.15079798	-1.48e-06	-1.1e-07	-6.2e-07
0.81392	7697.40681	1e-08	4.6e-07	3.7e-07	1.1e-07	-0.0	2.96e-06	1.56e-06	1e-08	298.15082263	298.15151043	298.15077108	-9e-08	-1.1e-07	-6.1e-07
0.81592	7708.59896	1e-08	4.6e-07	3.7e-07	1.1e-07	-0.0	2.96e-06	1.56e-06	1e-08	298.15086538	298.15146399	298.1507446	-2.75e-06	-1e-07	-5.8e-07
0.81792	7719.73536	1e-08	4.6e-07	3.7e-07	1.1e-07	-0.0	2.96e-06	1.56e-06	1e-08	298.15084746	298.15141904	298.15072132	-2e-06	-1e-07	-5.6e-07
0.81992	7730.81574	1e-08	4.6e-07	3.7e-07	1.1e-07	-0.0	2.96e-06	1.56e-06	1e-08	298.1507649	298.15137554	298.15070138	6.1e-07	-1.1e-07	-5.5e-07
0.82192	7741.83984	1e-08	4.6e-07	3.7e-07	1.1e-07	-0.0	2.96e-06	1.56e-06	1e-08	298.15082737	298.15133322	298.15067632	4.14e-06	-1.1e-07	-5.5e-07
0.82392	7752.80738	1e-08	4.6e-07	3.7e-07	1.1e-07	-0.0	2.96e-06	1.56e-06	1e-08	298.15081159	298.15129228	298.15065511	2.83e-06	-1.1e-07	-5.3e-07
0.82592	7763.71809	1e-08	4.6e-07	3.7e-07	1.1e-07	-0.0	2.96e-06	1.56e-06	1e-08	298.15061713	298.1512528	298.15064174	-2.2e-06	-9e-08	-5e-07
0.82792	7774.57168	1e-08	4.6e-07	3.7e-07	1.1e-07	-0.0	2.96e-06	1.56e-06	1e-08	298.15095194	298.15121396	298.15060777	-2.29e-06	-8e-08	-4.8e-07
0.82992	7785.36787	1e-08	4.6e-07	3.7e-07	1.1e-07	-0.0	2.96e-06	1.56e-06	1e-08	298.15057618	298.15117709	298.15060298	-4.03e-06	-7e-08	-4.6e-07
0.83192	7796.10638	1e-08	4.6e-07	3.7e-07	1.1e-07	-0.0	2.96e-06	1.56e-06	1e-08	298.15025169	298.15114131	298.15059674	2.37e-06	-9e-08	-4.6e-07
0.83392	7806.7869	1e-08	4.6e-07	3.7e-07	1.1e-07	-0.0	2.96e-06	1.56e-06	1e-08	298.15038068	298.15110613	298.15057287	1.37e-06	-9e-08	-4.5e-07
0.83592	7817.40915	1e-08	4.6e-07	3.7e-07	1.1e-07	-0.0	2.96e-06	1.56e-06	1e-08	298.15065946	298.15107187	298.15054356	-6.2e-07	-8e-08	-4.3e-07
0.83792	7827.97282	1e-08	4.6e-07	3.7e-07	1.1e-07	-0.0	2.96e-06	1.56e-06	1e-08	298.15032817	298.15103932	298.15053932	1.46e-06	-8e-08	-4.2e-07
0.83992	7838.47762	1e-08	4.6e-07	3.7e-07	1.1e-07	-0.0	2.96e-06	1.56e-06	1e-08	298.15065346	298.15100705	298.15050923	-8.8e-07	-7e-08	-4e-07
0.84192	7848.92323	1e-08	4.6e-07	3.7e-07	1.1e-07	-0.0	2.96e-06	1.56e-06	1e-08	298.15052281	298.15097627	298.15049799	6.7e-07	-8e-08	-3.9e-07
0.84392	7859.30933	1e-08	4.6e-07	3.7e-07	1.1e-07	-0.0	2.96e-06	1.56e-06	1e-08	298.1502855	298.15094657	298.15049155	1.05e-06	-7e-08	-3.8e-07
0.84592	7869.63563	1e-08	4.6e-07	3.7e-07	1.1e-07	-0.0	2.96e-06	1.56e-06	1e-08	298.15032358	298.15091747	298.15047454	4.62e-06	-8e-08	-3.8e-07
0.84792	7879.90178	1e-08	4.6e-07	3.7e-07	1.1e-07	-0.0	2.96e-06	1.56e-06	1e-08	298.15054882	298.15088906	298.15045047	-1.11e-06	-6e-08	-3.5e-07
0.84992	7890.10746	1e-08	4.6e-07	3.7e-07	1.1e-07	-0.0	2.96e-06	1.56e-06	1e-08	298.1504107	298.15086192	298.15044148	-1.04e-06	-6e-08	-3.4e-07
0.85191	7900.25236	1e-08	4.6e-07	3.7e-07	1.1e-07	-0.0	2.96e-06	1.56e-06	1e-08	298.15027319	298.15083562	298.1504329	1.29e-06	-7e-08	-3.4e-07
0.85391	7910.33611	1e-08	4.6e-07	3.7e-07	1.1e-07	-0.0	2.96e-06	1.56e-06	1e-08	298.15039132	298.15080985	298.15041449	-4.2e-07	-6e-08	-3.2e-07
0.85591	7920.35839	1e-08	4.6e-07	3.7e-07	1.1e-07	-0.0	2.96e-06	1.56e-06	1e-08	298.15028878	298.15078511	298.15040537	-1.15e-06	-6e-08	-3.1e-07
0.85791	7930.31885	1e-08	4.6e-07	3.7e-07	1.1e-07	-0.0	2.96e-06	1.56e-06	1e-08	298.1503318	298.15076097	298.1503908	1.46e-06	-6e-08	-3.1e-07
0.85991	7940.21713	1e-08	4.6e-07	3.7e-07	1.1e-07	-0.0	2.96e-06	1.56e-06	1e-08	298.15051278	298.15073742	298.15037109	-7e-07	-5e-08	-2.9e-07
0.86191	7950.05289	1e-08	4.6e-07	3.7e-07	1.1e-07	-0.0	2.96e-06	1.56e-06	1e-08	298.15030971	298.15071501	298.15036719	9.4e-07	-6e-08	-2.9e-07
0.86391	7959.82574	1e-08	4.6e-07	3.7e-07	1.1e-07	-0.0	2.96e-06	1.56e-06	1e-08	298.15033956	298.15069304	298.1503543	-1.25e-06	-5e-08	-2.7e-07
0.86591	7969.53534	1e-08	4.6e-07	3.7e-07	1.1e-07	-0.0	2.96e-06	1.56e-06	1e-08	298.15028617	298.15067184	298.15034512	5.3e-07	-5e-08	-2.7e-07
0.86791	7979.18129	1e-08	4.6e-07	3.7e-07	1.1e-07	-0.0	2.96e-06	1.56e-06	1e-08	298.15032672	298.15065118	298.15033252	-2.18e-06	-4e-08	-2.5e-07
0.86991	7988.76322	1e-08	4.6e-07	3.7e-07	1.1e-07	-0.0	2.96e-06	1.56e-06	1e-08	298.15023358	298.15063131	298.15032562	5e-07	-5e-08	-2.5e-07
0.87191	7998.28075	1e-08	4.6e-07	3.7e-07	1.1e-07	-0.0	2.96e-06	1.56e-06	1e-08	298.15036785	298.1506118	298.15030991	-4e-07	-4e-08	-2.4e-07
0.87391	8007.73347	1e-08	4.6e-07	3.7e-07	1.1e-07	-0.0	2.96e-06	1.56e-06	1e-08	298.15031851	298.15059308	298.1503019	-2.6e-07	-4e-08	-2.4e-07
0.87591	8017.12099	1e-08	4.6e-07	3.7e-07	1.1e-07	-0.0	2.96e-06	1.56e-06	1e-08	298.15026617	298.15057495	298.15029432	1.1e-06	-5e-08	-2.3e-07
0.87791	8026.4429	1e-08	4.6e-07	3.7e-07	1.1e-07	-0.0	2.96e-06	1.56e-06	1e-08	298.15060043	298.15055694	298.15027149	-2.72e-06	-3e-08	-2.1e-07
0.87991	8035.69879	1e-08	4.6e-07	3.7e-07	1.1e-07	-0.0	2.96e-06	1.56e-06	1e-08	298.15027414	298.15054021	298.15027551	1.43e-06	-5e-08	-2.2e-07
0.88191	8044.88822	1e-08	4.6e-07	3.7e-07	1.1e-07	-0.0	2.96e-06	1.56e-06	1e-08	298.15003625	298.15052391	298.15027625	1.57e-06	-4e-08	-2.1e-07
0.88391	8054.01077	1e-08	4.6e-07	3.7e-07	1.1e-07	-0.0	2.96e-06	1.56e-06	1e-08	298.15036345	298.15050749	298.15025455	-1.77e-06	-3e-08	-2e-07
0.88591	8063.06601	1e-08	4.6e-07	3.7e-07	1.1e-07	-0.0	2.96e-06	1.56e-06	1e-08	298.15022548	298.15049208	298.15025181	3.32e-06	-5e-08	-2.1e-07
0.88791	8072.05348	1e-08	4.6e-07	3.7e-07	1.1e-07	-0.0	2.96e-06	1.56e-06	1e-08	298.15022486	298.15047699	298.15024381	8.7e-07	-4e-08	-1.9e-07
0.88991	8080.97274	1e-08	4.6e-07	3.7e-07	1.1e-07	-0.0	2.96e-06	1.56e-06	1e-08	298.15023615	298.15046235	298.15023557	-6.1e-07	-3e-08	-1.8e-07
0.89191	8089.82332	1e-08	4.6e-07	3.7e-07	1.1e-07	-0.0	2.96e-06	1.56e-06	1e-08	298.15028137	298.15044813	298.15022621	-9.1e-07	-3e-08	-1.8e-07
0.89391	8098.60474	1e-08	4.6e-07	3.7e-07	1.1e-07	-0.0	2.96e-06	1.56e-06	1e-08	298.15017696	298.15043451	298.1502231	4.4e-07	-3e-08	-1.7e-07
0.89591	8107.31653	1e-08	4.6e-07	3.7e-07	1.1e-07	-0.0	2.96e-06	1.56e-06	1e-08	298.15033707	298.15042101	298.15020958	1.4e-07	-3e-08	-1.7e-07
0.89791	8115.9582	1e-08	4.6e-07	3.7e-07	1.1e-07	-0.0	2.96e-06	1.56e-06	1e-08	298.15028557	298.15040816	298.15020479	3.2e-06	-4e-08	-1.7e-07
0.89991	8124.52924	1e-08	4.6e-07	3.7e-07	1.1e-07	-0.0	2.96e-06	1.56e-06	1e-08	298.1503784	298.15039555	298.1501944	-1.22e-06	-3e-08	-1.5e-07
0.90191	8133.02914	1e-08	4.6e-07	3.7e-07	1.1e-07	-0.0	2.96e-06	1.56e-06	1e-08	298.15027929	298.15038353	298.15019193	-1.35e-06	-2e-08	-1.5e-07
0.90391	8141.45739	1e-08	4.6e-07	3.7e-07	1.1e-07	-0.0	2.96e-06	1.56e-06	1e-08	298.15033033	298.15037172	298.15018363	-6.3e-07	-3e-08	-1.5e-07
0.90591	8149.81345	1e-08	4.6e-07	3.7e-07	1.1e-07	-0.0	2.96e-06	1.56e-06	1e-08	298.1499693	298.15036072	298.15019208	-2.8e-07	-3e-08	-1.4e-07
0.90791	8158.09678	1e-08	4.6e-07	3.7e-07	1.1e-07	-0.0	2.96e-06	1.56e-06	1e-08	298.15024333	298.15034937	298.15017519	-5.8e-07	-2e-08	-1.4e-07
0.90991	8166.30683	1e-08	4.6e-07	3.7e-07	1.1e-07	-0.0	2.96e-06	1.56e-06	1e-08	298.1501233	298.1503388	298.15017433	6.4e-07	-3e-08	-1.4e-07
0.91191	8174.44301	1e-08	4.6e-07	3.7e-07	1.1e-07	-0.0	2.96e-06	1.56e-06	1e-08	298.15037231	298.15032815	298.1501588	3.7e-07	-3e-08	-1.3e-07
0.91391	8182.50477	1e-08	4.6e-07	3.7e-07	1.1e-07	-0.0	2.96e-06	1.56e-06	1e-08	298.15009101	298.1503184	298.15016476	-1.56e-06	-2e-08	-1.2e-07
0.91591	8190.49149	1e-08	4.6e-07	3.7e-07	1.1e-07	-0.0	2.96e-06	1.56e-06	1e-08	298.15025727	298.15030847	298.1501529	3.61e-06	-4e-08	-1.3e-07
0.91791	8198.40257	1e-08	4.6e-07	3.7e-07	1.1e-07	-0.0	2.96e-06	1.56e-06	1e-08	298.15011187	298.15029918	298.15015372	-1.75e-06	-2e-08	-1.1e-07
0.91991	8206.2374	1e-08	4.6e-07	3.7e-07	1.1e-07	-0.0	2.96e-06	1.56e-06	1e-08	298.15009897	298.15029003	298.15014937	-1.81e-06	-2e-08	-1.1e-07
0.92191	8213.99534	1e-08	4.6e-07	3.7e-07	1.1e-07	-0.0	2.96e-06	1.56e-06	1e-08	298.15009782	298.15028115	298.1501447	-2.12e-06	-1e-08	-1.1e-07
0.92391	8221.67574	1e-08	4.6e-07	3.7e-07	1.1e-07	-0.0	2.96e-06	1.56e-06	1e-08	298.15010351	298.15027254	298.1501399	-2.66e-06	-1e-08	-1e-07
0.92591	8229.27793	1e-08	4.6e-07	3.7e-07	1.1e-07	-0.0	2.96e-06	1.56e-06	1e-08	298.15011743	298.15026418	298.1501349	-3.27e-06	-1e-08	-1e-07
0.92791	8236.80123	1e-08	4.6e-07	3.7e-07	1.1e-07	-0.0	2.96e-06	1.56e-06	1e-08	298.15014086	298.15025607	298.15012967	-3.18e-06	-1e-08	-9e-08
0.92991	8244.24493	1e-08	4.6e-07	3.7e-07	1.1e-07	-0.0	2.96e-06	1.56e-06	1e-08	298.15017476	298.15024819	298.15012414	-3.12e-06	-1e-08	-9e-08
0.93191	8251.60831	1e-08	4.6e-07	3.7e-07	1.1e-07	-0.0	2.96e-06	1.56e-06	1e-08	298.15021976	298.15024054	298.1501183	-3.06e-06	-1e-08	-9e-08
0.93391	8258.89063	1e-08	4.6e-07	3.7e-07	1.1e-07	-0.0	2.96e-06	1.56e-06	1e-08	298.15022084	298.15023318	298.15011434	-2.14e-06	-1e-08	-9e-08
0.93591	8266.09114	1e-08	4.6e-07	3.7e-07	1.1e-07	-0.0	2.96e-06	1.56e-06	1e-08	298.15017958	298.15022608	298.15011221	-3.8e-07	-2e-08	-9e-08
0.93791	8273.20904	1e-08	4.6e-07	3.7e-07	1.1e-07	-0.0	2.96e-06	1.56e-06	1e-08	298.15022696	298.15021911	298.15010663	-4e-08	-2e-08	-9e-08
0.93991	8280.24354	1e-08	4.6e-07	3.7e-07	1.1e-07	-0.0	2.96e-06	1.56e-06	1e-08	298.15033415	298.15021229	298.15009876	-2.54e-06	-1e-08	-8e-08
0.94191	8287.19381	1e-08	4.6e-07	3.7e-07	1.1e-07	-0.0	2.96e-06	1.56e-06	1e-08	298.15021934	298.15020591	298.15009992	5e-07	-2e-08	-8e-08
0.94391	8294.05899	1e-08	4.6e-07	3.7e-07	1.1e-07	-0.0	2.96e-06	1.56e-06	1e-08	298.15009321	298.15019975	298.15010165	2.83e-06	-2e-08	-9e-08
0.94591	8300.83821	1e-08	4.6e-07	3.7e-07	1.1e-07	-0.0	2.96e-06	1.56e-06	1e-08	298.14999982	298.15019374	298.15010216	2.09e-06	-2e-08	-8e-08
0.94791	8307.53056	1e-08	4.6e-07	3.7e-07	1.1e-07	-0.0	2.96e-06	1.56e-06	1e-08	298.14999191	298.15018783	298.15009934	-1.1e-07	-1e-08	-7e-08
0.94991	8314.13511	1e-08	4.6e-07	3.7e-07	1.1e-07	-0.0	2.96e-06	1.56e-06	1e-08	298.14993972	298.15018215	298.15009839	9.9e-07	-2e-08	-8e-08
0.9519	8320.6509	1e-08	4.6e-07	3.7e-07	1.1e-07	-0.0	2.96e-06	1.56e-06	1e-08	298.15011364	298.15017639	298.15008845	-2.64e-06	-0.0	-6e-08
0.9539	8327.07692	1e-08	4.6e-07	3.7e-07	1.1e-07	-0.0	2.96e-06	1.56e-06	1e-08	298.15014696	298.15017097	298.15008424	-1.9e-07	-1e-08	-7e-08
0.9559	8333.41215	1e-08	4.6e-07	3.7e-07	1.1e-07	-0.0	2.96e-06	1.56e-06	1e-08	298.15023907	298.15016564	298.15007777	-1.18e-06	-1e-08	-6e-08
0.9579	8339.65552	1e-08	4.6e-07	3.7e-07	1.1e-07	-0.0	2.96e-06	1.56e-06	1e-08	298.15001595	298.15016082	298.15008405	2.39e-06	-2e-08	-7e-08
0.9599	8345.80592	1e-08	4.6e-07	3.7e-07	1.1e-07	-0.0	2.96e-06	1.56e-06	1e-08	298.15054006	298.15015533	298.15006037	-4.56e-06	0.0	-5e-08
0.9619	8351.8622	1e-08	4.6e-07	3.7e-07	1.1e-07	-0.0	2.96e-06	1.56e-06	1e-08	298.15031462	298.15015082	298.15006691	-1.63e-06	-1e-08	-5e-08
0.9639	8357.82319	1e-08	4.6e-07	3.7e-07	1.1e-07	-0.0	2.96e-06	1.56e-06	1e-08	298.1498675	298.15014669	298.15008244	-7.67e-06	1e-08	-3e-08
0.9659	8363.68766	1e-08	4.6e-07	3.7e-07	1.1e-07	-0.0	2.96e-06	1.56e-06	1e-08	298.14977039	298.15014232	298.15008398	3.88e-06	-2e-08	-7e-08
0.9679	8369.45432	1e-08	4.6e-07	3.7e-07	1.1e-07	-0.0	2.96e-06	1.56e-06	1e-08	298.1503477	298.15013736	298.15005847	-1.49e-06	-1e-08	-5e-08
0.9699	8375.1218	1e-08	4.6e-07	3.7e-07	1.1e-07	-0.0	2.96e-06	1.56e-06	1e-08	298.15033112	298.15013318	298.1500569	2.77e-06	-2e-08	-6e-08
0.9719	8380.68872	1e-08	4.6e-07	3.7e-07	1.1e-07	-0.0	2.96e-06	1.56e-06	1e-08	298.1503697	298.15012907	298.15005319	3.22e-06	-2e-08	-6e-08
0.9739	8386.15361	1e-08	4.6e-07	3.7e-07	1.1e-07	-0.0	2.96e-06	1.56e-06	1e-08	298.15032289	298.15012517	298.15005298	1.081e-05	-5e-08	-9e-08
0.9759	8391.51502	1e-08	4.6e-07	3.7e-07	1.1e-07	-0.0	2.96e-06	1.56e-06	1e-08	298.1500298	298.15012166	298.15006274	-8.3e-07	-1e-08	-5e-08
0.9779	8396.77135	1e-08	4.6e-07	3.7e-07	1.1e-07	-0.0	2.96e-06	1.56e-06	1e-08	298.14886396	298.15011921	298.15010765	8.05e-06	-4e-08	-7e-08
0.9799	8401.92094	1e-08	4.6e-07	3.7e-07	1.1e-07	-0.0	2.96e-06	1.56e-06	1e-08	298.15143133	298.15011283	298.15000251	-1.316e-05	4e-08	-0.0
0.9819	8406.96202	1e-08	4.6e-07	3.7e-07	1.1e-07	-0.0	2.96e-06	1.56e-06	1e-08	298.1497326	298.15011118	298.15006897	-9.7e-07	-1e-08	-4e-08
0.9839	8411.89274	1e-08	4.6e-07	3.7e-07	1.1e-07	-0.0	2.96e-06	1.56e-06	1e-08	298.15016875	298.15010733	298.15004964	1.37e-06	-1e-08	-5e-08
0.9859	8416.71114	1e-08	4.6e-07	3.7e-07	1.1e-07	-0.0	2.96e-06	1.56e-06	1e-08	298.15018879	298.15010404	298.1500471	-3.31e-06	0.0	-3e-08
0.9879	8421.41518	1e-08	4.6e-07	3.7e-07	1.1e-07	-0.0	2.96e-06	1.56e-06	1e-08	298.1494479	298.15010166	298.15007521	5.18e-06	-2e-08	-6e-08
0.9899	8426.00272	1e-08	4.6e-07	3.7e-07	1.1e-07	-0.0	2.96e-06	1.56e-06	1e-08	298.15022397	298.15009774	298.15004237	7.9e-07	-1e-08	-4e-08
0.9919	8430.47148	1e-08	4.6e-07	3.7e-07	1.1e-07	-0.0	2.96e-06	1.56e-06	1e-08	298.15066595	298.15009428	298.15002301	6.6e-07	-1e-08	-4e-08
0.9939	8434.81899	1e-08	4.6e-07	3.7e-07	1.1e-07	-0.0	2.96e-06	1.56e-06	1e-08	298.14888447	298.15009331	298.15009313	3.73e-06	-2e-08	-5e-08
0.9959	8439.04264	1e-08	4.6e-07	3.7e-07	1.1e-07	-0.0	2.96e-06	1.56e-06	1e-08	298.14971903	298.15008961	298.15005808	-4.12e-06	1e-08	-2e-08
0.9979	8443.13959	1e-08	4.6e-07	3.7e-07	1.1e-07	-0.0	2.96e-06	1.56e-06	1e-08	298.14894884	298.15008772	298.15008762	-3.1e-07	-1e-08	-3e-08
0.9999	8447.10682	1e-08	4.6e-07	3.7e-07	1.1e-07	-0.0	2.96e-06	1.56e-06	1e-08	298.15000957	298.15008395	298.15004356	3.65e-06	-2e-08	-5e-08
1.0	8447.30172	1e-08	4.6e-07	3.7e-07	1.1e-07	-0.0	2.96e-06	1.56e-06	1e-08	298.15024135	298.15008357	298.15003417	3.6397988	-2.5253396	19.83562205
