# Supplementary material for: Dataset for the simulated biomass pyrolysis in rotary kilns with varying particle residence time distributions
Source: Data Brief. 2021 Nov 23;39:107603. doi: 10.1016/j.dib.2021.107603 (PMC8633881; doi:10.1016/j.dib.2021.107603)
Supplement: Supplementary Data S1 — Supplementary Raw Research Data. This is open data under the CC BY license http://creativecommons.org/licenses/by/4.0/ [file mmc1.zip › supplementary/101/logFiles/log_Pe30]

l,m	Tau,s	F_w,kg/s	F_is,kg/s	F_c,kg/s	F_rt,kg/s	F_w_wet,kg/s	F_it,kg/s	F_g,kg/s	F_H2O_g,kg/s	T_b,K	T_g,K	T_w,K	q_bed,kW/m	q_gas,kW/m	q_loss,kW/m
0.0001	0.61469	0.0	0.0	0.0	0.0	5.47e-06	0.0	0.0	0.0	414.32315001	788.93115173	799.54622819	8.7706928	-0.0434385	-0.38421803
0.002	23.96316	1.36e-06	5.6e-07	6e-08	5.6e-07	0.0	2.22e-06	7e-07	1e-08	691.98778624	697.22053036	695.50145892	0.0726471	-0.02777196	-0.31171824
0.004	48.51929	2.1e-07	6e-07	1.9e-07	4.3e-07	-0.0	2.85e-06	1.19e-06	1e-08	683.24777421	685.28482402	681.76353983	-0.02772641	-0.04337324	-0.30105137
0.006	73.05367	7e-08	5.4e-07	2.7e-07	2.9e-07	-0.0	2.93e-06	1.37e-06	1e-08	671.81029845	674.0788679	670.29903601	-0.02669695	-0.04436225	-0.29205211
0.008	97.56624	3e-08	5.1e-07	3.1e-07	2.1e-07	0.0	2.95e-06	1.46e-06	1e-08	660.42923717	663.04717335	659.1168448	-0.0224436	-0.04412088	-0.28327221
0.01	122.05699	2e-08	4.9e-07	3.3e-07	1.7e-07	-0.0	2.95e-06	1.5e-06	1e-08	649.32925103	652.19345611	648.16221113	-0.0194633	-0.04322533	-0.27466939
0.012	146.52587	2e-08	4.8e-07	3.5e-07	1.4e-07	0.0	2.96e-06	1.53e-06	1e-08	638.52716968	641.56572608	637.46037984	-0.0174229	-0.04201705	-0.26626653
0.014	170.97287	1e-08	4.7e-07	3.6e-07	1.3e-07	0.0	2.96e-06	1.54e-06	1e-08	628.0271988	631.19164669	627.02740014	-0.01587786	-0.04066984	-0.2580723
0.016	195.39794	1e-08	4.6e-07	3.6e-07	1.2e-07	-0.0	2.96e-06	1.55e-06	1e-08	617.81694553	621.0841222	616.87122281	-0.01482214	-0.03927142	-0.25009395
0.018	219.80106	1e-08	4.6e-07	3.7e-07	1.1e-07	0.0	2.96e-06	1.56e-06	1e-08	607.88808414	611.24759655	606.99373077	-0.01390097	-0.03786511	-0.24232998
0.02	244.18219	1e-08	4.6e-07	3.7e-07	1.1e-07	-0.0	2.96e-06	1.56e-06	1e-08	598.24373655	601.68214327	597.39268781	-0.01312072	-0.03647263	-0.23476538
0.022	268.5413	1e-08	4.6e-07	3.7e-07	1.1e-07	-0.0	2.96e-06	1.56e-06	1e-08	588.87740883	592.3848426	588.06424444	-0.01244056	-0.0351148	-0.22743801
0.024	292.87837	1e-08	4.6e-07	3.7e-07	1e-07	-0.0	2.96e-06	1.57e-06	1e-08	579.7813921	583.35018028	579.00231994	-0.0118326	-0.03379979	-0.22034841
0.026	317.19335	1e-08	4.6e-07	3.7e-07	1e-07	-0.0	2.96e-06	1.57e-06	1e-08	570.94996226	574.57376186	570.20218678	-0.01127992	-0.0325325	-0.21349919
0.028	341.48622	1e-08	4.6e-07	3.7e-07	1e-07	-0.0	2.96e-06	1.57e-06	1e-08	562.37583142	566.04916731	561.65720875	-0.0107638	-0.0312975	-0.20679291
0.03	365.75695	1e-08	4.6e-07	3.7e-07	1e-07	0.0	2.96e-06	1.57e-06	1e-08	554.05360899	557.7715498	553.36240979	-0.01028183	-0.03010608	-0.20028306
0.032	390.00549	1e-08	4.6e-07	3.7e-07	1e-07	-0.0	2.96e-06	1.57e-06	1e-08	545.97692472	549.73491716	545.3117094	-0.00982854	-0.02895809	-0.19396508
0.034	414.23183	1e-08	4.6e-07	3.7e-07	1e-07	0.0	2.96e-06	1.57e-06	1e-08	538.13970122	541.93324573	537.49901493	-0.00940188	-0.02785263	-0.18783332
0.036	438.43593	1e-08	4.6e-07	3.7e-07	1e-07	-0.0	2.96e-06	1.57e-06	1e-08	530.53507677	534.36054311	529.91833431	-0.00898865	-0.02678906	-0.18188411
0.038	462.61776	1e-08	4.6e-07	3.7e-07	1e-07	-0.0	2.96e-06	1.57e-06	1e-08	523.15776831	527.01086517	522.56364594	-0.00861081	-0.02576588	-0.17611199
0.04	486.77727	1e-08	4.6e-07	3.7e-07	1e-07	-0.0	2.96e-06	1.57e-06	1e-08	516.00181924	519.87835254	515.42906364	-0.00825197	-0.02478207	-0.17051276
0.042	510.91445	1e-08	4.6e-07	3.7e-07	1e-07	-0.0	2.96e-06	1.57e-06	1e-08	509.06107251	512.95724094	508.50881407	-0.00790845	-0.02383637	-0.16508187
0.044	535.02926	1e-08	4.6e-07	3.7e-07	1e-07	-0.0	2.96e-06	1.57e-06	1e-08	502.32957502	506.24186818	501.79721802	-0.00757245	-0.02292748	-0.15981461
0.046	559.12166	1e-08	4.6e-07	3.7e-07	1e-07	-0.0	2.96e-06	1.57e-06	1e-08	495.80200369	499.72667925	495.28867138	-0.00725627	-0.02205401	-0.15470666
0.048	583.19163	1e-08	4.6e-07	3.7e-07	1e-07	-0.0	2.96e-06	1.57e-06	1e-08	489.47268917	493.406232	488.97770408	-0.00695568	-0.02121473	-0.14975385
0.05	607.23912	1e-08	4.6e-07	3.7e-07	1e-07	-0.0	2.96e-06	1.57e-06	1e-08	483.33620931	487.27519727	482.85894657	-0.00666783	-0.02040838	-0.14495191
0.05199	631.26412	1e-08	4.6e-07	3.7e-07	1e-07	-0.0	2.96e-06	1.57e-06	1e-08	477.38740684	481.32835997	476.92713019	-0.00639402	-0.0196337	-0.14029668
0.05399	655.26657	1e-08	4.6e-07	3.7e-07	1e-07	-0.0	2.96e-06	1.57e-06	1e-08	471.62110043	475.56062016	471.17710348	-0.00613372	-0.01888949	-0.13578414
0.05599	679.24646	1e-08	4.6e-07	3.7e-07	1e-07	-0.0	2.96e-06	1.57e-06	1e-08	466.0322203	469.96699254	465.60382438	-0.00588617	-0.01817458	-0.13141031
0.05799	703.20374	1e-08	4.6e-07	3.7e-07	1e-07	-0.0	2.96e-06	1.57e-06	1e-08	460.61568779	464.54260623	460.20236619	-0.00564877	-0.01748784	-0.12717135
0.05999	727.13839	1e-08	4.6e-07	3.7e-07	1e-07	-0.0	2.96e-06	1.57e-06	1e-08	455.36662195	459.28270353	454.96790584	-0.0054221	-0.01682818	-0.12306349
0.06199	751.05037	1e-08	4.6e-07	3.7e-07	1e-07	-0.0	2.96e-06	1.57e-06	1e-08	450.28048843	454.18263841	449.89571532	-0.0052093	-0.01619449	-0.11908297
0.06399	774.93964	1e-08	4.6e-07	3.7e-07	1e-07	-0.0	2.96e-06	1.57e-06	1e-08	445.35237882	449.23787741	444.98119915	-0.0050024	-0.01558577	-0.1152261
0.06599	798.80618	1e-08	4.6e-07	3.7e-07	1e-07	-0.0	2.96e-06	1.57e-06	1e-08	440.57780537	444.44399647	440.21985137	-0.00479713	-0.01500111	-0.11148947
0.06799	822.64994	1e-08	4.6e-07	3.7e-07	1e-07	-0.0	2.96e-06	1.57e-06	1e-08	435.95276084	439.79667906	435.60725171	-0.0046056	-0.01443943	-0.10786968
0.06999	846.47091	1e-08	4.6e-07	3.7e-07	1e-07	-0.0	2.96e-06	1.57e-06	1e-08	431.47267981	435.29171752	431.13911816	-0.0044191	-0.01389987	-0.10436322
0.07199	870.26903	1e-08	4.6e-07	3.7e-07	1e-07	-0.0	2.96e-06	1.57e-06	1e-08	427.13360837	430.92500866	426.81124557	-0.00425379	-0.01338139	-0.10096677
0.07399	894.04428	1e-08	4.6e-07	3.7e-07	1e-07	-0.0	2.96e-06	1.57e-06	1e-08	422.93074296	426.69255596	422.61957859	-0.00409203	-0.01288332	-0.09767734
0.07599	917.79662	1e-08	4.6e-07	3.7e-07	1e-07	-0.0	2.96e-06	1.57e-06	1e-08	418.86022538	422.59046264	418.56011858	-0.0039287	-0.01240481	-0.09449152
0.07799	941.52602	1e-08	4.6e-07	3.7e-07	1e-07	-0.0	2.96e-06	1.57e-06	1e-08	414.91864707	418.61493218	414.62894932	-0.00377141	-0.01194506	-0.09140654
0.07999	965.23245	1e-08	4.6e-07	3.7e-07	1e-07	-0.0	2.96e-06	1.57e-06	1e-08	411.10231402	414.76226744	410.82227103	-0.00362908	-0.01150319	-0.08841913
0.08199	988.91586	1e-08	4.6e-07	3.7e-07	1e-07	-0.0	2.96e-06	1.57e-06	1e-08	407.40690917	411.02887078	407.13641589	-0.00349603	-0.01107856	-0.08552666
0.08399	1012.57624	1e-08	4.6e-07	3.7e-07	1e-07	-0.0	2.96e-06	1.57e-06	1e-08	403.82856789	407.41123828	403.56779198	-0.0033553	-0.01067055	-0.08272606
0.08599	1036.21353	1e-08	4.6e-07	3.7e-07	1e-07	-0.0	2.96e-06	1.57e-06	1e-08	400.36484953	403.90595646	400.11283663	-0.00322246	-0.01027839	-0.08001479
0.08799	1059.8277	1e-08	4.6e-07	3.7e-07	1e-07	-0.0	2.96e-06	1.57e-06	1e-08	397.0117907	400.50970731	396.76815706	-0.00310807	-0.00990134	-0.07739002
0.08999	1083.41873	1e-08	4.6e-07	3.7e-07	1e-07	-0.0	2.96e-06	1.57e-06	1e-08	393.76538617	397.21926269	393.53045615	-0.00298671	-0.00953896	-0.07484915
0.09199	1106.98657	1e-08	4.6e-07	3.7e-07	1e-07	-0.0	2.96e-06	1.57e-06	1e-08	390.62352946	394.03147778	390.39643902	-0.00286964	-0.0091906	-0.07238974
0.09399	1130.5312	1e-08	4.6e-07	3.7e-07	1e-07	-0.0	2.96e-06	1.57e-06	1e-08	387.58256497	390.94329767	387.36297567	-0.00277106	-0.00885555	-0.07000922
0.09599	1154.05257	1e-08	4.6e-07	3.7e-07	1e-07	-0.0	2.96e-06	1.57e-06	1e-08	384.63878076	387.95175156	384.42702732	-0.00266062	-0.0085335	-0.06770518
0.09799	1177.55064	1e-08	4.6e-07	3.7e-07	1e-07	-0.0	2.96e-06	1.57e-06	1e-08	381.79049085	385.05394609	381.58554791	-0.00256291	-0.00822374	-0.0654753
0.09999	1201.0254	1e-08	4.6e-07	3.7e-07	1e-07	-0.0	2.96e-06	1.57e-06	1e-08	379.03348399	382.24707444	378.83569517	-0.00246954	-0.00792582	-0.06331734
0.10199	1224.47679	1e-08	4.6e-07	3.7e-07	1e-07	-0.0	2.96e-06	1.57e-06	1e-08	376.36560593	379.52840321	376.17461486	-0.00236917	-0.00763936	-0.06122908
0.10399	1247.90479	1e-08	4.6e-07	3.7e-07	1e-07	-0.0	2.96e-06	1.57e-06	1e-08	373.78436504	376.89527644	373.59955094	-0.00229225	-0.00736366	-0.05920829
0.10599	1271.30935	1e-08	4.6e-07	3.7e-07	1e-07	-0.0	2.96e-06	1.57e-06	1e-08	371.28847917	374.34765819	371.11041816	-0.00219633	-0.00708636	-0.05716336
0.10799	1294.69044	1e-08	4.6e-07	3.7e-07	1e-07	-0.0	2.96e-06	1.57e-06	1e-08	368.87267578	371.87907951	368.70059104	-0.0021222	-0.00684372	-0.0553638
0.10999	1318.04803	1e-08	4.6e-07	3.7e-07	1e-07	-0.0	2.96e-06	1.57e-06	1e-08	366.53639351	369.48979118	366.37030309	-0.00203751	-0.00659042	-0.05347487
0.11199	1341.38208	1e-08	4.6e-07	3.7e-07	1e-07	-0.0	2.96e-06	1.57e-06	1e-08	364.27630667	367.17561929	364.11524515	-0.00196682	-0.00635543	-0.05171317
0.11399	1364.69255	1e-08	4.6e-07	3.7e-07	1e-07	-0.0	2.96e-06	1.57e-06	1e-08	362.09067881	364.93525151	361.93404909	-0.00190976	-0.00613455	-0.05004928
0.11599	1387.9794	1e-08	4.6e-07	3.7e-07	1e-07	-0.0	2.96e-06	1.57e-06	1e-08	359.97426557	362.76494459	359.82296667	-0.00183824	-0.00591646	-0.04839696
0.11799	1411.24261	1e-08	4.6e-07	3.7e-07	1e-07	-0.0	2.96e-06	1.57e-06	1e-08	357.92540962	360.66199157	357.77919775	-0.00176527	-0.0057059	-0.04679325
0.11999	1434.48213	1e-08	4.6e-07	3.7e-07	1e-07	-0.0	2.96e-06	1.57e-06	1e-08	355.94407014	358.62756943	355.80388046	-0.00169395	-0.00550023	-0.04522002
0.12199	1457.69792	1e-08	4.6e-07	3.7e-07	1e-07	-0.0	2.96e-06	1.57e-06	1e-08	354.02914171	356.65839097	353.89354541	-0.00163385	-0.00530546	-0.04372351
0.12399	1480.88995	1e-08	4.6e-07	3.7e-07	1e-07	-0.0	2.96e-06	1.57e-06	1e-08	352.17621047	354.75144283	352.04519358	-0.00156966	-0.00510896	-0.04220633
0.12599	1504.05819	1e-08	4.6e-07	3.7e-07	1e-07	-0.0	2.96e-06	1.57e-06	1e-08	350.38341239	352.90541369	350.25747744	-0.00150323	-0.00493771	-0.0408776
0.12799	1527.2026	1e-08	4.6e-07	3.7e-07	1e-07	-0.0	2.96e-06	1.57e-06	1e-08	348.65057518	351.11822258	348.52817873	-0.00145645	-0.00475066	-0.03942165
0.12999	1550.32313	1e-08	4.6e-07	3.7e-07	1e-07	-0.0	2.96e-06	1.57e-06	1e-08	346.97247273	349.38758062	346.85508624	-0.00140224	-0.00459496	-0.03820338
0.13199	1573.41975	1e-08	4.6e-07	3.7e-07	1e-07	-0.0	2.96e-06	1.57e-06	1e-08	345.35227622	347.71276225	345.23725834	-0.00136603	-0.00443279	-0.03693105
0.13399	1596.49243	1e-08	4.6e-07	3.7e-07	1e-07	-0.0	2.96e-06	1.57e-06	1e-08	343.78340591	346.09180361	343.6728613	-0.00131124	-0.00426447	-0.03560422
0.13599	1619.54112	1e-08	4.6e-07	3.7e-07	1e-07	-0.0	2.96e-06	1.57e-06	1e-08	342.26725429	344.52323618	342.16026252	-0.00126471	-0.00412406	-0.03449299
0.13799	1642.5658	1e-08	4.6e-07	3.7e-07	1e-07	-0.0	2.96e-06	1.57e-06	1e-08	340.80025933	343.00485231	340.69728086	-0.00121652	-0.00398018	-0.03335026
0.13999	1665.56641	1e-08	4.6e-07	3.7e-07	1e-07	-0.0	2.96e-06	1.57e-06	1e-08	339.38133274	341.53432796	339.28152419	-0.00117604	-0.00384358	-0.03226161
0.14199	1688.54293	1e-08	4.6e-07	3.7e-07	1e-07	-0.0	2.96e-06	1.57e-06	1e-08	338.00852858	340.11158966	337.91293939	-0.0011264	-0.0037095	-0.03118911
0.14399	1711.49531	1e-08	4.6e-07	3.7e-07	1e-07	-0.0	2.96e-06	1.57e-06	1e-08	336.68205666	338.73426285	336.58902255	-0.00109272	-0.00357933	-0.03014502
0.14599	1734.42352	1e-08	4.6e-07	3.7e-07	1e-07	-0.0	2.96e-06	1.57e-06	1e-08	335.39916384	337.40163601	335.30910604	-0.00105578	-0.00345519	-0.02914597
0.14799	1757.32752	1e-08	4.6e-07	3.7e-07	1e-07	-0.0	2.96e-06	1.57e-06	1e-08	334.15855593	336.11239041	334.0718368	-0.00101645	-0.00333519	-0.02817706
0.14999	1780.20727	1e-08	4.6e-07	3.7e-07	1e-07	-0.0	2.96e-06	1.57e-06	1e-08	332.9593586	334.86463467	332.87526859	-0.00098022	-0.00321849	-0.02723198
0.15198	1803.06274	1e-08	4.6e-07	3.7e-07	1e-07	-0.0	2.96e-06	1.57e-06	1e-08	331.79960051	333.65725525	331.71829929	-0.00094998	-0.00309802	-0.02625394
0.15398	1825.89388	1e-08	4.6e-07	3.7e-07	1e-07	-0.0	2.96e-06	1.57e-06	1e-08	330.67787077	332.48897697	330.59963765	-0.00091693	-0.00299684	-0.02542937
0.15598	1848.70065	1e-08	4.6e-07	3.7e-07	1e-07	-0.0	2.96e-06	1.57e-06	1e-08	329.59378139	331.35842486	329.51786269	-0.00088363	-0.00289411	-0.02459026
0.15798	1871.48302	1e-08	4.6e-07	3.7e-07	1e-07	-0.0	2.96e-06	1.57e-06	1e-08	328.54537109	330.26429313	328.47167785	-0.00085051	-0.00279515	-0.02377976
0.15998	1894.24095	1e-08	4.6e-07	3.7e-07	1e-07	-0.0	2.96e-06	1.57e-06	1e-08	327.53116052	329.20558963	327.4601003	-0.00082104	-0.00269821	-0.02298387
0.16198	1916.9744	1e-08	4.6e-07	3.7e-07	1e-07	-0.0	2.96e-06	1.57e-06	1e-08	326.55067534	328.18120088	326.48197924	-0.00079365	-0.00259873	-0.02216521
0.16398	1939.68332	1e-08	4.6e-07	3.7e-07	1e-07	-0.0	2.96e-06	1.57e-06	1e-08	325.60209935	327.19042233	325.53663378	-0.00075636	-0.00251608	-0.02148269
0.16598	1962.36769	1e-08	4.6e-07	3.7e-07	1e-07	-0.0	2.96e-06	1.57e-06	1e-08	324.6861909	326.23157022	324.62229505	-0.00074251	-0.00242823	-0.02075685
0.16798	1985.02746	1e-08	4.6e-07	3.7e-07	1e-07	-0.0	2.96e-06	1.57e-06	1e-08	323.80034214	325.30400086	323.73838121	-0.00071027	-0.00234151	-0.02003788
0.16998	2007.66259	1e-08	4.6e-07	3.7e-07	1e-07	-0.0	2.96e-06	1.57e-06	1e-08	322.94403689	324.4068503	322.88400607	-0.00068843	-0.00226412	-0.01939523
0.17198	2030.27304	1e-08	4.6e-07	3.7e-07	1e-07	-0.0	2.96e-06	1.57e-06	1e-08	322.11553388	323.5384722	322.05754755	-0.00066376	-0.00218631	-0.01874753
0.17398	2052.85878	1e-08	4.6e-07	3.7e-07	1e-07	-0.0	2.96e-06	1.57e-06	1e-08	321.31457639	322.69843231	321.25855215	-0.00063993	-0.00211139	-0.01812267
0.17598	2075.41976	1e-08	4.6e-07	3.7e-07	1e-07	-0.0	2.96e-06	1.57e-06	1e-08	320.54027908	321.88582892	320.48611734	-0.0006182	-0.0020387	-0.01751533
0.17798	2097.95594	1e-08	4.6e-07	3.7e-07	1e-07	-0.0	2.96e-06	1.57e-06	1e-08	319.79175018	321.09978105	319.73936465	-0.00059763	-0.00196887	-0.01693078
0.17998	2120.46728	1e-08	4.6e-07	3.7e-07	1e-07	-0.0	2.96e-06	1.57e-06	1e-08	319.06808461	320.33944725	319.01745827	-0.00057623	-0.00190128	-0.01636393
0.18198	2142.95375	1e-08	4.6e-07	3.7e-07	1e-07	-0.0	2.96e-06	1.57e-06	1e-08	318.36847542	319.60399547	318.31957028	-0.00055553	-0.00183607	-0.01581602
0.18398	2165.41529	1e-08	4.6e-07	3.7e-07	1e-07	-0.0	2.96e-06	1.57e-06	1e-08	317.69221783	318.89264115	317.64491836	-0.00053728	-0.00177333	-0.01528811
0.18598	2187.85188	1e-08	4.6e-07	3.7e-07	1e-07	-0.0	2.96e-06	1.57e-06	1e-08	317.03847192	318.20459752	316.99272524	-0.000519	-0.00171246	-0.01477506
0.18798	2210.26347	1e-08	4.6e-07	3.7e-07	1e-07	-0.0	2.96e-06	1.57e-06	1e-08	316.40645048	317.5391286	316.36226426	-0.00050007	-0.00165417	-0.0142829
0.18998	2232.65002	1e-08	4.6e-07	3.7e-07	1e-07	-0.0	2.96e-06	1.57e-06	1e-08	315.79551698	316.89550007	315.75280623	-0.00048314	-0.00159747	-0.01380354
0.19198	2255.01149	1e-08	4.6e-07	3.7e-07	1e-07	-0.0	2.96e-06	1.57e-06	1e-08	315.20498127	316.27300972	315.16365782	-0.00046738	-0.00154291	-0.0133416
0.19398	2277.34783	1e-08	4.6e-07	3.7e-07	1e-07	-0.0	2.96e-06	1.57e-06	1e-08	314.6340775	315.67098323	314.59415805	-0.00045034	-0.00149034	-0.0128958
0.19598	2299.65902	1e-08	4.6e-07	3.7e-07	1e-07	-0.0	2.96e-06	1.57e-06	1e-08	314.08221646	315.08875122	314.04364547	-0.00043469	-0.00143936	-0.01246291
0.19798	2321.94499	1e-08	4.6e-07	3.7e-07	1e-07	-0.0	2.96e-06	1.57e-06	1e-08	313.54881897	314.52568029	313.51149558	-0.00042088	-0.00139042	-0.01204689
0.19998	2344.20572	1e-08	4.6e-07	3.7e-07	1e-07	-0.0	2.96e-06	1.57e-06	1e-08	313.03149648	313.99544953	312.99516553	-0.00040841	-0.0012813	-0.0116489
0.20198	2366.44117	1e-08	4.6e-07	3.7e-07	1e-07	-0.0	2.96e-06	1.57e-06	1e-08	312.52975753	313.4949291	312.49451036	-0.00039429	-0.00122746	-0.01125597
0.20398	2388.65128	1e-08	4.6e-07	3.7e-07	1e-07	-0.0	2.96e-06	1.57e-06	1e-08	312.04486383	313.01097533	312.01069667	-0.00038069	-0.00120071	-0.01087653
0.20598	2410.83603	1e-08	4.6e-07	3.7e-07	1e-07	-0.0	2.96e-06	1.57e-06	1e-08	311.5762389	312.54350551	311.54309182	-0.00036758	-0.00115865	-0.01050967
0.20798	2432.99536	1e-08	4.6e-07	3.7e-07	1e-07	-0.0	2.96e-06	1.57e-06	1e-08	311.12338758	312.09134678	311.09124996	-0.00035495	-0.00110818	-0.01015506
0.20998	2455.12924	1e-08	4.6e-07	3.7e-07	1e-07	-0.0	2.96e-06	1.57e-06	1e-08	310.68574506	311.65465733	310.65456051	-0.00034271	-0.0010715	-0.00981237
0.21198	2477.23762	1e-08	4.6e-07	3.7e-07	1e-07	-0.0	2.96e-06	1.57e-06	1e-08	310.26281005	311.23271493	310.23254344	-0.00033092	-0.00103981	-0.00948124
0.21398	2499.32046	1e-08	4.6e-07	3.7e-07	1e-07	-0.0	2.96e-06	1.57e-06	1e-08	309.85409731	310.82496158	309.82471716	-0.00031952	-0.00100005	-0.00916121
0.21598	2521.37771	1e-08	4.6e-07	3.7e-07	1e-07	-0.0	2.96e-06	1.57e-06	1e-08	309.4591337	310.43082697	309.43061972	-0.00030852	-0.00095195	-0.00885199
0.21798	2543.40934	1e-08	4.6e-07	3.7e-07	1e-07	-0.0	2.96e-06	1.57e-06	1e-08	309.07745832	310.05011858	309.04975864	-0.00029795	-0.00094055	-0.00855315
0.21998	2565.41531	1e-08	4.6e-07	3.7e-07	1e-07	-0.0	2.96e-06	1.57e-06	1e-08	308.70863912	309.68182734	308.68176251	-0.00028766	-0.00089504	-0.00826435
0.22198	2587.39556	1e-08	4.6e-07	3.7e-07	1e-07	-0.0	2.96e-06	1.57e-06	1e-08	308.35222624	309.32655332	308.32607452	-0.00027785	-0.00088323	-0.00798528
0.22398	2609.35006	1e-08	4.6e-07	3.7e-07	1e-07	-0.0	2.96e-06	1.57e-06	1e-08	308.00779724	308.98247985	307.9824575	-0.00026827	-0.00082757	-0.00771563
0.22598	2631.27876	1e-08	4.6e-07	3.7e-07	1e-07	-0.0	2.96e-06	1.57e-06	1e-08	307.67498386	308.65057178	307.65033614	-0.00025911	-0.00081782	-0.00745503
0.22798	2653.18162	1e-08	4.6e-07	3.7e-07	1e-07	-0.0	2.96e-06	1.57e-06	1e-08	307.35337396	308.32955497	307.32943729	-0.00025019	-0.00078249	-0.0072032
0.22998	2675.05859	1e-08	4.6e-07	3.7e-07	1e-07	-0.0	2.96e-06	1.57e-06	1e-08	307.04259797	308.0195505	307.01932298	-0.00024161	-0.00076277	-0.00695987
0.23198	2696.90964	1e-08	4.6e-07	3.7e-07	1e-07	-0.0	2.96e-06	1.57e-06	1e-08	306.74230058	307.71963864	306.719701	-0.0002333	-0.00072158	-0.00672474
0.23398	2718.73471	1e-08	4.6e-07	3.7e-07	1e-07	-0.0	2.96e-06	1.57e-06	1e-08	306.45212874	307.42992909	306.43016287	-0.00022532	-0.00069877	-0.00649753
0.23598	2740.53376	1e-08	4.6e-07	3.7e-07	1e-07	-0.0	2.96e-06	1.57e-06	1e-08	306.17172995	307.15001954	306.1503792	-0.00021761	-0.0006669	-0.00627797
0.23798	2762.30676	1e-08	4.6e-07	3.7e-07	1e-07	-0.0	2.96e-06	1.57e-06	1e-08	305.90077164	306.87964927	305.88001499	-0.00021018	-0.00064685	-0.0060658
0.23998	2784.05364	1e-08	4.6e-07	3.7e-07	1e-07	-0.0	2.96e-06	1.57e-06	1e-08	305.63896016	306.61853129	305.61874852	-0.00020298	-0.00064038	-0.0058608
0.24198	2805.77438	1e-08	4.6e-07	3.7e-07	1e-07	-0.0	2.96e-06	1.57e-06	1e-08	305.3859681	306.36601734	305.36631792	-0.00019601	-0.00061355	-0.0056627
0.24398	2827.46893	1e-08	4.6e-07	3.7e-07	1e-07	-0.0	2.96e-06	1.57e-06	1e-08	305.14150953	306.12211259	305.12238998	-0.00018932	-0.00058722	-0.00547127
0.24598	2849.13723	1e-08	4.6e-07	3.7e-07	1e-07	-0.0	2.96e-06	1.57e-06	1e-08	304.90529551	305.88646966	304.88668661	-0.00018284	-0.00057671	-0.00528631
0.24798	2870.77925	1e-08	4.6e-07	3.7e-07	1e-07	-0.0	2.96e-06	1.57e-06	1e-08	304.6770772	305.6585888	304.65895673	-0.00017663	-0.00055531	-0.00510763
0.24998	2892.39493	1e-08	4.6e-07	3.7e-07	1e-07	-0.0	2.96e-06	1.57e-06	1e-08	304.45653685	305.43864321	304.43887986	-0.00017059	-0.00052859	-0.00493494
0.25197	2913.98425	1e-08	4.6e-07	3.7e-07	1e-07	-0.0	2.96e-06	1.57e-06	1e-08	304.24343626	305.22609269	304.22623363	-0.00016473	-0.00052194	-0.00476808
0.25397	2935.54714	1e-08	4.6e-07	3.7e-07	1e-07	-0.0	2.96e-06	1.57e-06	1e-08	304.03752991	305.02069786	304.02076678	-0.00015912	-0.00050452	-0.00460684
0.25597	2957.08356	1e-08	4.6e-07	3.7e-07	1e-07	-0.0	2.96e-06	1.57e-06	1e-08	303.83857519	304.82179012	303.82229162	-0.00015368	-0.00047502	-0.00445105
0.25797	2978.59347	1e-08	4.6e-07	3.7e-07	1e-07	-0.0	2.96e-06	1.57e-06	1e-08	303.64634211	304.63016971	303.63044478	-0.00014849	-0.00046795	-0.00430052
0.25997	3000.07682	1e-08	4.6e-07	3.7e-07	1e-07	-0.0	2.96e-06	1.57e-06	1e-08	303.46058869	304.44472608	303.44511226	-0.00014339	-0.00044824	-0.00415508
0.26197	3021.53357	1e-08	4.6e-07	3.7e-07	1e-07	-0.0	2.96e-06	1.57e-06	1e-08	303.2811099	304.26557265	303.26603405	-0.00013851	-0.00042176	-0.00401454
0.26397	3042.96367	1e-08	4.6e-07	3.7e-07	1e-07	-0.0	2.96e-06	1.57e-06	1e-08	303.10769349	304.09284841	303.09295594	-0.00013375	-0.00042156	-0.00387876
0.26597	3064.36707	1e-08	4.6e-07	3.7e-07	1e-07	-0.0	2.96e-06	1.57e-06	1e-08	302.94013528	303.92548104	302.925783	-0.00012921	-0.00039514	-0.00374755
0.26797	3085.74372	1e-08	4.6e-07	3.7e-07	1e-07	-0.0	2.96e-06	1.57e-06	1e-08	302.77823889	303.76408295	302.76421683	-0.00012482	-0.00038984	-0.00362079
0.26997	3107.09358	1e-08	4.6e-07	3.7e-07	1e-07	-0.0	2.96e-06	1.57e-06	1e-08	302.62181051	303.60786094	302.6081425	-0.00012054	-0.00036804	-0.00349831
0.27197	3128.41661	1e-08	4.6e-07	3.7e-07	1e-07	-0.0	2.96e-06	1.57e-06	1e-08	302.47067015	303.45707492	302.45732105	-0.00011644	-0.00036892	-0.00337998
0.27397	3149.71274	1e-08	4.6e-07	3.7e-07	1e-07	-0.0	2.96e-06	1.57e-06	1e-08	302.32463467	303.31130517	302.31160481	-0.00011249	-0.00035267	-0.00326562
0.27597	3170.98195	1e-08	4.6e-07	3.7e-07	1e-07	-0.0	2.96e-06	1.57e-06	1e-08	302.18353484	303.1703478	302.1708258	-0.00010868	-0.00032565	-0.00315515
0.27797	3192.22417	1e-08	4.6e-07	3.7e-07	1e-07	-0.0	2.96e-06	1.57e-06	1e-08	302.04719732	303.03464972	302.03474182	-0.00010498	-0.00033589	-0.0030484
0.27997	3213.43937	1e-08	4.6e-07	3.7e-07	1e-07	-0.0	2.96e-06	1.57e-06	1e-08	301.91545871	302.90312842	301.90330822	-0.0001014	-0.00031112	-0.00294526
0.28197	3234.62749	1e-08	4.6e-07	3.7e-07	1e-07	-0.0	2.96e-06	1.57e-06	1e-08	301.78818525	302.77608704	301.77631255	-9.796e-05	-0.00030725	-0.00284556
0.28397	3255.78848	1e-08	4.6e-07	3.7e-07	1e-07	-0.0	2.96e-06	1.57e-06	1e-08	301.66520862	302.65348717	301.65359401	-9.46e-05	-0.00031541	-0.00274921
0.28597	3276.9223	1e-08	4.6e-07	3.7e-07	1e-07	-0.0	2.96e-06	1.57e-06	1e-08	301.54639282	302.5346871	301.53506778	-9.137e-05	-0.00028922	-0.00265618
0.28797	3298.0289	1e-08	4.6e-07	3.7e-07	1e-07	-0.0	2.96e-06	1.57e-06	1e-08	301.4315906	302.42021976	301.42050834	-8.826e-05	-0.0002799	-0.0025663
0.28997	3319.10823	1e-08	4.6e-07	3.7e-07	1e-07	-0.0	2.96e-06	1.57e-06	1e-08	301.32068328	302.30954516	301.30983057	-8.53e-05	-0.00026527	-0.00247948
0.29197	3340.16024	1e-08	4.6e-07	3.7e-07	1e-07	-0.0	2.96e-06	1.57e-06	1e-08	301.21351502	302.20259622	301.20289656	-8.241e-05	-0.00026009	-0.00239557
0.29397	3361.18489	1e-08	4.6e-07	3.7e-07	1e-07	-0.0	2.96e-06	1.57e-06	1e-08	301.10997397	302.09919361	301.09958666	-7.956e-05	-0.00024337	-0.00231436
0.29597	3382.18212	1e-08	4.6e-07	3.7e-07	1e-07	-0.0	2.96e-06	1.57e-06	1e-08	301.00991882	301.99967266	300.99972528	-7.683e-05	-0.00024894	-0.00223603
0.29797	3403.15188	1e-08	4.6e-07	3.7e-07	1e-07	-0.0	2.96e-06	1.57e-06	1e-08	300.91326694	301.90296236	300.90331256	-7.418e-05	-0.00022735	-0.00216048
0.29997	3424.09412	1e-08	4.6e-07	3.7e-07	1e-07	-0.0	2.96e-06	1.57e-06	1e-08	300.81987845	301.80994925	300.81010377	-7.172e-05	-0.00022473	-0.00208737
0.30197	3445.0088	1e-08	4.6e-07	3.7e-07	1e-07	-0.0	2.96e-06	1.57e-06	1e-08	300.72965463	301.71984798	300.72007845	-6.925e-05	-0.00021941	-0.00201653
0.30397	3465.89586	1e-08	4.6e-07	3.7e-07	1e-07	-0.0	2.96e-06	1.57e-06	1e-08	300.64247951	301.63274497	300.63310905	-6.69e-05	-0.0002213	-0.00194839
0.30597	3486.75526	1e-08	4.6e-07	3.7e-07	1e-07	-0.0	2.96e-06	1.57e-06	1e-08	300.55825597	301.54876565	300.54906164	-6.463e-05	-0.0002045	-0.00188234
0.30797	3507.58694	1e-08	4.6e-07	3.7e-07	1e-07	-0.0	2.96e-06	1.57e-06	1e-08	300.47688232	301.46749886	300.46787285	-6.238e-05	-0.00019064	-0.00181858
0.30997	3528.39086	1e-08	4.6e-07	3.7e-07	1e-07	-0.0	2.96e-06	1.57e-06	1e-08	300.39825748	301.38885203	300.38944654	-6.032e-05	-0.00018539	-0.00175694
0.31197	3549.16696	1e-08	4.6e-07	3.7e-07	1e-07	-0.0	2.96e-06	1.57e-06	1e-08	300.32229405	301.3128705	300.31368591	-5.829e-05	-0.00015836	-0.00169663
0.31397	3569.91519	1e-08	4.6e-07	3.7e-07	1e-07	-0.0	2.96e-06	1.57e-06	1e-08	300.24892985	301.24006303	300.24041382	-5.628e-05	-0.0001819	-0.00164013
0.31597	3590.6355	1e-08	4.6e-07	3.7e-07	1e-07	-0.0	2.96e-06	1.57e-06	1e-08	300.17804202	301.16919644	300.16969436	-5.453e-05	-0.00015833	-0.00158354
0.31797	3611.32784	1e-08	4.6e-07	3.7e-07	1e-07	-0.0	2.96e-06	1.57e-06	1e-08	300.10941873	301.10074454	300.10139806	-5.415e-05	-0.00015829	-0.00152696
0.31997	3631.99215	1e-08	4.6e-07	3.7e-07	1e-07	-0.0	2.96e-06	1.57e-06	1e-08	300.04347701	301.0339222	300.03553917	-4.966e-05	-0.00015808	-0.00147857
0.32197	3652.62839	1e-08	4.6e-07	3.7e-07	1e-07	-0.0	2.96e-06	1.57e-06	1e-08	299.97981433	300.96913744	299.97187296	-5.308e-05	-0.00015784	-0.00142771
0.32397	3673.2365	1e-08	4.6e-07	3.7e-07	1e-07	-0.0	2.96e-06	1.57e-06	1e-08	299.91809227	300.90450268	299.91061441	-4.498e-05	-0.0001573	-0.00138022
0.32597	3693.81643	1e-08	4.6e-07	3.7e-07	1e-07	-0.0	2.96e-06	1.57e-06	1e-08	299.85897308	300.84015789	299.85164521	-4.616e-05	-0.00015641	-0.00133423
0.32797	3714.36813	1e-08	4.6e-07	3.7e-07	1e-07	-0.0	2.96e-06	1.57e-06	1e-08	299.80258781	300.77621794	299.79480976	-4.649e-05	-0.00015524	-0.00128999
0.32997	3734.89154	1e-08	4.6e-07	3.7e-07	1e-07	-0.0	2.96e-06	1.57e-06	1e-08	299.74743954	300.71279598	299.74009495	-4.509e-05	-0.00015383	-0.00124681
0.33197	3755.38662	1e-08	4.6e-07	3.7e-07	1e-07	-0.0	2.96e-06	1.57e-06	1e-08	299.69482057	300.64998536	299.68735335	-4.357e-05	-0.00015221	-0.0012057
0.33397	3775.85331	1e-08	4.6e-07	3.7e-07	1e-07	-0.0	2.96e-06	1.57e-06	1e-08	299.64352765	300.58787177	299.63654533	-3.984e-05	-0.00015041	-0.00116588
0.33597	3796.29156	1e-08	4.6e-07	3.7e-07	1e-07	-0.0	2.96e-06	1.57e-06	1e-08	299.59425996	300.52652897	299.58756139	-3.799e-05	-0.00014843	-0.00112743
0.33797	3816.70131	1e-08	4.6e-07	3.7e-07	1e-07	-0.0	2.96e-06	1.57e-06	1e-08	299.54693813	300.46602007	299.54032232	-3.365e-05	-0.0001463	-0.0010902
0.33997	3837.08251	1e-08	4.6e-07	3.7e-07	1e-07	-0.0	2.96e-06	1.57e-06	1e-08	299.5008967	300.40639975	299.49477678	-3.196e-05	-0.00014407	-0.00105469
0.34197	3857.43511	1e-08	4.6e-07	3.7e-07	1e-07	-0.0	2.96e-06	1.57e-06	1e-08	299.45701508	300.34771628	299.45082182	-3.361e-05	-0.00014164	-0.00101928
0.34397	3877.75905	1e-08	4.6e-07	3.7e-07	1e-07	-0.0	2.96e-06	1.57e-06	1e-08	299.41471331	300.29003166	299.40844507	-2.834e-05	-0.00013918	-0.00098571
0.34597	3898.05427	1e-08	4.6e-07	3.7e-07	1e-07	-0.0	2.96e-06	1.57e-06	1e-08	299.37347525	300.23335109	299.36755358	-2.755e-05	-0.00013674	-0.00095474
0.34797	3918.32073	1e-08	4.6e-07	3.7e-07	1e-07	-0.0	2.96e-06	1.57e-06	1e-08	299.333868	300.17769608	299.32805824	-3.246e-05	-0.00013416	-0.00092399
0.34997	3938.55837	1e-08	4.6e-07	3.7e-07	1e-07	-0.0	2.96e-06	1.57e-06	1e-08	299.29569292	300.12310748	299.28993543	-3.21e-05	-0.00013151	-0.00089376
0.35196	3958.76713	1e-08	4.6e-07	3.7e-07	1e-07	-0.0	2.96e-06	1.57e-06	1e-08	299.25857252	300.06959272	299.25313048	-2.494e-05	-0.00012883	-0.00086451
0.35396	3978.94697	1e-08	4.6e-07	3.7e-07	1e-07	-0.0	2.96e-06	1.57e-06	1e-08	299.22286886	300.01716583	299.21757836	-2.553e-05	-0.00012621	-0.00083731
0.35596	3999.09781	1e-08	4.6e-07	3.7e-07	1e-07	-0.0	2.96e-06	1.57e-06	1e-08	299.18849819	299.96584322	299.18324021	-2.23e-05	-0.00012351	-0.00081029
0.35796	4019.21962	1e-08	4.6e-07	3.7e-07	1e-07	-0.0	2.96e-06	1.57e-06	1e-08	299.15502488	299.91563257	299.15008628	-2.33e-05	-0.00012077	-0.00078405
0.35996	4039.31232	1e-08	4.6e-07	3.7e-07	1e-07	-0.0	2.96e-06	1.57e-06	1e-08	299.12287355	299.86652916	299.11804608	-2.409e-05	-0.00011807	-0.00075909
0.36196	4059.37587	1e-08	4.6e-07	3.7e-07	1e-07	-0.0	2.96e-06	1.57e-06	1e-08	299.09182971	299.81852514	299.08707686	-2.469e-05	-0.00011529	-0.00073418
0.36396	4079.41022	1e-08	4.6e-07	3.7e-07	1e-07	-0.0	2.96e-06	1.57e-06	1e-08	299.06191732	299.77163033	299.05714888	-2.466e-05	-0.00011264	-0.00071117
0.36596	4099.41529	1e-08	4.6e-07	3.7e-07	1e-07	-0.0	2.96e-06	1.57e-06	1e-08	299.03274602	299.72583242	299.02823025	-2.172e-05	-0.00010997	-0.00068843
0.36796	4119.39105	1e-08	4.6e-07	3.7e-07	1e-07	-0.0	2.96e-06	1.57e-06	1e-08	299.00473597	299.68114263	299.00028327	-2.173e-05	-0.00010727	-0.0006662
0.36996	4139.33742	1e-08	4.6e-07	3.7e-07	1e-07	-0.0	2.96e-06	1.57e-06	1e-08	298.97752575	299.63752238	298.97325835	-1.935e-05	-0.00010471	-0.00064555
0.37196	4159.25436	1e-08	4.6e-07	3.7e-07	1e-07	-0.0	2.96e-06	1.57e-06	1e-08	298.95138033	299.59497098	298.94711965	-2.37e-05	-0.00010209	-0.00062505
0.37396	4179.1418	1e-08	4.6e-07	3.7e-07	1e-07	-0.0	2.96e-06	1.57e-06	1e-08	298.9257583	299.55348699	298.92186366	-2.076e-05	-9.948e-05	-0.00060489
0.37596	4198.99969	1e-08	4.6e-07	3.7e-07	1e-07	-0.0	2.96e-06	1.57e-06	1e-08	298.90144056	299.5130457	298.89741831	-2.103e-05	-9.695e-05	-0.00058578
0.37796	4218.82797	1e-08	4.6e-07	3.7e-07	1e-07	-0.0	2.96e-06	1.57e-06	1e-08	298.87749369	299.47363299	298.87378937	-1.597e-05	-9.453e-05	-0.00056768
0.37996	4238.62658	1e-08	4.6e-07	3.7e-07	1e-07	-0.0	2.96e-06	1.57e-06	1e-08	298.85473061	299.43525024	298.85092899	-1.147e-05	-9.206e-05	-0.00054964
0.38196	4258.39546	1e-08	4.6e-07	3.7e-07	1e-07	-0.0	2.96e-06	1.57e-06	1e-08	298.83275032	299.39786083	298.82880805	-2.028e-05	-8.964e-05	-0.00053245
0.38396	4278.13456	1e-08	4.6e-07	3.7e-07	1e-07	-0.0	2.96e-06	1.57e-06	1e-08	298.81095856	299.36145151	298.80742547	-2.027e-05	-8.72e-05	-0.00051523
0.38596	4297.84382	1e-08	4.6e-07	3.7e-07	1e-07	-0.0	2.96e-06	1.57e-06	1e-08	298.7897963	299.32600493	298.78673815	-1.325e-05	-8.494e-05	-0.00049942
0.38796	4317.52317	1e-08	4.6e-07	3.7e-07	1e-07	-0.0	2.96e-06	1.57e-06	1e-08	298.77002454	299.29150512	298.76669287	-1.202e-05	-8.261e-05	-0.00048338
0.38996	4337.17256	1e-08	4.6e-07	3.7e-07	1e-07	-0.0	2.96e-06	1.57e-06	1e-08	298.75038552	299.25793601	298.74731603	-1.367e-05	-8.042e-05	-0.00046856
0.39196	4356.79193	1e-08	4.6e-07	3.7e-07	1e-07	-0.0	2.96e-06	1.57e-06	1e-08	298.73172582	299.22527815	298.72855082	-1.159e-05	-7.814e-05	-0.00045331
0.39396	4376.38122	1e-08	4.6e-07	3.7e-07	1e-07	-0.0	2.96e-06	1.57e-06	1e-08	298.71334764	299.19351977	298.71040696	-1.384e-05	-7.605e-05	-0.0004395
0.39596	4395.94036	1e-08	4.6e-07	3.7e-07	1e-07	-0.0	2.96e-06	1.57e-06	1e-08	298.69575383	299.1626325	298.69283675	-1.162e-05	-7.393e-05	-0.0004256
0.39796	4415.4693	1e-08	4.6e-07	3.7e-07	1e-07	-0.0	2.96e-06	1.57e-06	1e-08	298.67890634	299.13259865	298.67582199	-1.548e-05	-7.187e-05	-0.00041232
0.39996	4434.96798	1e-08	4.6e-07	3.7e-07	1e-07	-0.0	2.96e-06	1.57e-06	1e-08	298.66237851	299.10340853	298.65936577	-1.424e-05	-6.985e-05	-0.00039935
0.40196	4454.43633	1e-08	4.6e-07	3.7e-07	1e-07	-0.0	2.96e-06	1.57e-06	1e-08	298.64605196	299.07503187	298.64344593	-1.092e-05	-6.788e-05	-0.00038678
0.40396	4473.8743	1e-08	4.6e-07	3.7e-07	1e-07	-0.0	2.96e-06	1.57e-06	1e-08	298.630804	299.04745058	298.62801055	-1.299e-05	-6.596e-05	-0.00037477
0.40596	4493.28182	1e-08	4.6e-07	3.7e-07	1e-07	-0.0	2.96e-06	1.57e-06	1e-08	298.6154169	299.02065757	298.61309709	-1.012e-05	-6.412e-05	-0.00036322
0.40796	4512.65884	1e-08	4.6e-07	3.7e-07	1e-07	-0.0	2.96e-06	1.57e-06	1e-08	298.60101041	298.99461639	298.59863323	-9.94e-06	-6.23e-05	-0.0003519
0.40996	4532.00528	1e-08	4.6e-07	3.7e-07	1e-07	-0.0	2.96e-06	1.57e-06	1e-08	298.58693564	298.96931706	298.58463348	-1.073e-05	-6.049e-05	-0.00034081
0.41196	4551.32109	1e-08	4.6e-07	3.7e-07	1e-07	-0.0	2.96e-06	1.57e-06	1e-08	298.57348996	298.94474337	298.57107175	-8.99e-06	-5.875e-05	-0.00033012
0.41396	4570.6062	1e-08	4.6e-07	3.7e-07	1e-07	-0.0	2.96e-06	1.57e-06	1e-08	298.56044323	298.92088071	298.55794398	-1.531e-05	-5.701e-05	-0.00031967
0.41596	4589.86056	1e-08	4.6e-07	3.7e-07	1e-07	-0.0	2.96e-06	1.57e-06	1e-08	298.54736763	298.89770297	298.54524691	-1.181e-05	-5.52e-05	-0.00030874
0.41796	4609.08409	1e-08	4.6e-07	3.7e-07	1e-07	-0.0	2.96e-06	1.57e-06	1e-08	298.53539863	298.8751984	298.53292579	-5.06e-06	-5.381e-05	-0.00030027
0.41996	4628.27674	1e-08	4.6e-07	3.7e-07	1e-07	-0.0	2.96e-06	1.57e-06	1e-08	298.52296408	298.85334271	298.52102395	-8.83e-06	-5.224e-05	-0.00029096
0.42196	4647.43845	1e-08	4.6e-07	3.7e-07	1e-07	-0.0	2.96e-06	1.57e-06	1e-08	298.51151094	298.83212156	298.50947348	-1.191e-05	-5.069e-05	-0.00028185
0.42396	4666.56913	1e-08	4.6e-07	3.7e-07	1e-07	-0.0	2.96e-06	1.57e-06	1e-08	298.4999352	298.81152177	298.49830695	-5.31e-06	-4.925e-05	-0.00027319
0.42596	4685.66875	1e-08	4.6e-07	3.7e-07	1e-07	-0.0	2.96e-06	1.57e-06	1e-08	298.48936267	298.7915239	298.48746632	-6.87e-06	-4.773e-05	-0.00026433
0.42796	4704.73722	1e-08	4.6e-07	3.7e-07	1e-07	-0.0	2.96e-06	1.57e-06	1e-08	298.47912771	298.77212031	298.47697086	-1.127e-05	-4.637e-05	-0.00025644
0.42996	4723.77448	1e-08	4.6e-07	3.7e-07	1e-07	-0.0	2.96e-06	1.57e-06	1e-08	298.46875499	298.75329097	298.4668251	-8.91e-06	-4.5e-05	-0.00024844
0.43196	4742.78047	1e-08	4.6e-07	3.7e-07	1e-07	-0.0	2.96e-06	1.57e-06	1e-08	298.45879112	298.73500948	298.45699017	-1.007e-05	-4.367e-05	-0.00024072
0.43396	4761.75513	1e-08	4.6e-07	3.7e-07	1e-07	-0.0	2.96e-06	1.57e-06	1e-08	298.44919527	298.71726609	298.44746031	-5.97e-06	-4.237e-05	-0.00023318
0.43596	4780.69838	1e-08	4.6e-07	3.7e-07	1e-07	-0.0	2.96e-06	1.57e-06	1e-08	298.43980285	298.70004737	298.43823249	-4.83e-06	-4.11e-05	-0.00022585
0.43796	4799.61016	1e-08	4.6e-07	3.7e-07	1e-07	-0.0	2.96e-06	1.57e-06	1e-08	298.43096171	298.68334191	298.42928506	-8.5e-06	-3.99e-05	-0.00021902
0.43996	4818.49041	1e-08	4.6e-07	3.7e-07	1e-07	-0.0	2.96e-06	1.57e-06	1e-08	298.42229158	298.66713244	298.42062144	-2.48e-06	-3.87e-05	-0.00021208
0.44196	4837.33906	1e-08	4.6e-07	3.7e-07	1e-07	-0.0	2.96e-06	1.57e-06	1e-08	298.41382249	298.65140553	298.41223146	-7.64e-06	-3.755e-05	-0.00020564
0.44396	4856.15604	1e-08	4.6e-07	3.7e-07	1e-07	-0.0	2.96e-06	1.57e-06	1e-08	298.40540048	298.63614731	298.40411197	-5.86e-06	-3.642e-05	-0.0001992
0.44596	4874.94128	1e-08	4.6e-07	3.7e-07	1e-07	-0.0	2.96e-06	1.57e-06	1e-08	298.39761995	298.62134419	298.39623091	-6.02e-06	-3.533e-05	-0.00019303
0.44796	4893.69472	1e-08	4.6e-07	3.7e-07	1e-07	-0.0	2.96e-06	1.57e-06	1e-08	298.39012452	298.60698368	298.38859408	-7.93e-06	-3.427e-05	-0.00018705
0.44996	4912.41629	1e-08	4.6e-07	3.7e-07	1e-07	-0.0	2.96e-06	1.57e-06	1e-08	298.38215385	298.59305692	298.3812252	-3.33e-06	-3.328e-05	-0.00018139
0.45195	4931.10592	1e-08	4.6e-07	3.7e-07	1e-07	-0.0	2.96e-06	1.57e-06	1e-08	298.37555444	298.57954486	298.37404046	-5.52e-06	-3.227e-05	-0.00017577
0.45395	4949.76354	1e-08	4.6e-07	3.7e-07	1e-07	-0.0	2.96e-06	1.57e-06	1e-08	298.36838648	298.56643868	298.36710988	-7.24e-06	-3.126e-05	-0.00017012
0.45595	4968.38909	1e-08	4.6e-07	3.7e-07	1e-07	-0.0	2.96e-06	1.57e-06	1e-08	298.36146055	298.55372711	298.3603947	-3.94e-06	-3.035e-05	-0.00016498
0.45795	4986.98249	1e-08	4.6e-07	3.7e-07	1e-07	-0.0	2.96e-06	1.57e-06	1e-08	298.3552438	298.54140002	298.3538703	-6.67e-06	-2.943e-05	-0.0001599
0.45995	5005.54367	1e-08	4.6e-07	3.7e-07	1e-07	-0.0	2.96e-06	1.57e-06	1e-08	298.34883346	298.52944262	298.34756299	-7.84e-06	-2.852e-05	-0.00015485
0.46195	5024.07256	1e-08	4.6e-07	3.7e-07	1e-07	-0.0	2.96e-06	1.57e-06	1e-08	298.34249774	298.51784674	298.34145717	-5.26e-06	-2.768e-05	-0.00015016
0.46395	5042.5691	1e-08	4.6e-07	3.7e-07	1e-07	-0.0	2.96e-06	1.57e-06	1e-08	298.33682652	298.50659975	298.33552217	-6.17e-06	-2.684e-05	-0.00014554
0.46595	5061.03322	1e-08	4.6e-07	3.7e-07	1e-07	-0.0	2.96e-06	1.57e-06	1e-08	298.3307456	298.49569337	298.32979488	-1.42e-06	-2.601e-05	-0.00014087
0.46795	5079.46483	1e-08	4.6e-07	3.7e-07	1e-07	-0.0	2.96e-06	1.57e-06	1e-08	298.32532422	298.48511725	298.32422728	-4.72e-06	-2.523e-05	-0.0001366
0.46995	5097.86388	1e-08	4.6e-07	3.7e-07	1e-07	-0.0	2.96e-06	1.57e-06	1e-08	298.31978895	298.47486225	298.3188441	-2.23e-06	-2.444e-05	-0.00013219
0.47195	5116.23029	1e-08	4.6e-07	3.7e-07	1e-07	-0.0	2.96e-06	1.57e-06	1e-08	298.31417795	298.46492063	298.31363915	-1.33e-06	-2.375e-05	-0.00012836
0.47395	5134.56398	1e-08	4.6e-07	3.7e-07	1e-07	-0.0	2.96e-06	1.57e-06	1e-08	298.3094019	298.45527692	298.30856791	-1.99e-06	-2.3e-05	-0.00012427
0.47595	5152.8649	1e-08	4.6e-07	3.7e-07	1e-07	-0.0	2.96e-06	1.57e-06	1e-08	298.30457793	298.44592632	298.3036619	-8.3e-06	-2.229e-05	-0.00012045
0.47795	5171.13295	1e-08	4.6e-07	3.7e-07	1e-07	-0.0	2.96e-06	1.57e-06	1e-08	298.29989088	298.43685969	298.29890852	-5.23e-06	-2.163e-05	-0.0001168
0.47995	5189.36807	1e-08	4.6e-07	3.7e-07	1e-07	-0.0	2.96e-06	1.57e-06	1e-08	298.29485189	298.42806941	298.29432242	-1.41e-06	-2.098e-05	-0.00011316
0.48195	5207.57019	1e-08	4.6e-07	3.7e-07	1e-07	-0.0	2.96e-06	1.57e-06	1e-08	298.29074611	298.41954699	298.28984841	-4.99e-06	-2.031e-05	-0.00010957
0.48395	5225.73923	1e-08	4.6e-07	3.7e-07	1e-07	-0.0	2.96e-06	1.57e-06	1e-08	298.28620556	298.41128395	298.28553505	-2.87e-06	-1.972e-05	-0.00010628
0.48595	5243.87512	1e-08	4.6e-07	3.7e-07	1e-07	-0.0	2.96e-06	1.57e-06	1e-08	298.28217984	298.40327127	298.28134002	-6.87e-06	-1.909e-05	-0.00010292
0.48795	5261.97779	1e-08	4.6e-07	3.7e-07	1e-07	-0.0	2.96e-06	1.57e-06	1e-08	298.2780951	298.39550329	298.27728246	-2.18e-06	-1.854e-05	-9.984e-05
0.48995	5280.04715	1e-08	4.6e-07	3.7e-07	1e-07	-0.0	2.96e-06	1.57e-06	1e-08	298.273911	298.38797209	298.27335941	-2.24e-06	-1.797e-05	-9.676e-05
0.49195	5298.08314	1e-08	4.6e-07	3.7e-07	1e-07	-0.0	2.96e-06	1.57e-06	1e-08	298.27032583	298.38067018	298.26953927	-4.61e-06	-1.74e-05	-9.37e-05
0.49395	5316.08568	1e-08	4.6e-07	3.7e-07	1e-07	-0.0	2.96e-06	1.57e-06	1e-08	298.26653365	298.3735916	298.26585014	6.1e-07	-1.69e-05	-9.085e-05
0.49595	5334.05469	1e-08	4.6e-07	3.7e-07	1e-07	-0.0	2.96e-06	1.57e-06	1e-08	298.26276328	298.36672924	298.26227901	-1.49e-06	-1.638e-05	-8.808e-05
0.49795	5351.99009	1e-08	4.6e-07	3.7e-07	1e-07	-0.0	2.96e-06	1.57e-06	1e-08	298.25947419	298.36007592	298.25880387	-2.39e-06	-1.587e-05	-8.532e-05
0.49995	5369.89181	1e-08	4.6e-07	3.7e-07	1e-07	-0.0	2.96e-06	1.57e-06	1e-08	298.25619895	298.35362638	298.25543999	-6.71e-06	-1.536e-05	-8.263e-05
0.50195	5387.75978	1e-08	4.6e-07	3.7e-07	1e-07	-0.0	2.96e-06	1.57e-06	1e-08	298.25271607	298.34737424	298.25219241	-2.02e-06	-1.492e-05	-8.016e-05
0.50395	5405.59391	1e-08	4.6e-07	3.7e-07	1e-07	-0.0	2.96e-06	1.57e-06	1e-08	298.24969421	298.34131537	298.24903265	1.6e-07	-1.447e-05	-7.768e-05
0.50595	5423.39412	1e-08	4.6e-07	3.7e-07	1e-07	-0.0	2.96e-06	1.57e-06	1e-08	298.24660394	298.33544192	298.24597701	-3.14e-06	-1.401e-05	-7.525e-05
0.50795	5441.16034	1e-08	4.6e-07	3.7e-07	1e-07	-0.0	2.96e-06	1.57e-06	1e-08	298.24341948	298.32974612	298.24302216	-3.1e-07	-1.36e-05	-7.296e-05
0.50995	5458.89249	1e-08	4.6e-07	3.7e-07	1e-07	-0.0	2.96e-06	1.57e-06	1e-08	298.24079351	298.32422458	298.24014067	-2.05e-06	-1.317e-05	-7.071e-05
0.51195	5476.59049	1e-08	4.6e-07	3.7e-07	1e-07	-0.0	2.96e-06	1.57e-06	1e-08	298.23781977	298.31887353	298.23736582	-3.7e-06	-1.275e-05	-6.844e-05
0.51395	5494.25426	1e-08	4.6e-07	3.7e-07	1e-07	-0.0	2.96e-06	1.57e-06	1e-08	298.23501299	298.31368681	298.23467408	-1.04e-06	-1.238e-05	-6.639e-05
0.51595	5511.88372	1e-08	4.6e-07	3.7e-07	1e-07	-0.0	2.96e-06	1.57e-06	1e-08	298.23276208	298.30865939	298.23204744	-3.62e-06	-1.199e-05	-6.436e-05
0.51795	5529.47878	1e-08	4.6e-07	3.7e-07	1e-07	-0.0	2.96e-06	1.57e-06	1e-08	298.22979383	298.30378447	298.2295319	-4.83e-06	-1.162e-05	-6.236e-05
0.51995	5547.03938	1e-08	4.6e-07	3.7e-07	1e-07	-0.0	2.96e-06	1.57e-06	1e-08	298.22739996	298.29905821	298.22707484	1.74e-06	-1.128e-05	-6.043e-05
0.52195	5564.56542	1e-08	4.6e-07	3.7e-07	1e-07	-0.0	2.96e-06	1.57e-06	1e-08	298.22498427	298.29447677	298.22469741	-3.99e-06	-1.092e-05	-5.857e-05
0.52395	5582.05682	1e-08	4.6e-07	3.7e-07	1e-07	-0.0	2.96e-06	1.57e-06	1e-08	298.22287304	298.29003554	298.22238432	-2.62e-06	-1.059e-05	-5.676e-05
0.52595	5599.51351	1e-08	4.6e-07	3.7e-07	1e-07	-0.0	2.96e-06	1.57e-06	1e-08	298.22049302	298.28573191	298.22015651	-2.09e-06	-1.026e-05	-5.501e-05
0.52795	5616.9354	1e-08	4.6e-07	3.7e-07	1e-07	-0.0	2.96e-06	1.57e-06	1e-08	298.21790757	298.28156185	298.21800927	1.98e-06	-9.97e-06	-5.333e-05
0.52995	5634.3224	1e-08	4.6e-07	3.7e-07	1e-07	-0.0	2.96e-06	1.57e-06	1e-08	298.21649751	298.27751649	298.21588379	-3.6e-06	-9.64e-06	-5.168e-05
0.53195	5651.67444	1e-08	4.6e-07	3.7e-07	1e-07	-0.0	2.96e-06	1.57e-06	1e-08	298.21425923	298.27359597	298.21385841	-3.16e-06	-9.34e-06	-5.004e-05
0.53395	5668.99143	1e-08	4.6e-07	3.7e-07	1e-07	-0.0	2.96e-06	1.57e-06	1e-08	298.21207238	298.26979585	298.21189633	5.4e-07	-9.07e-06	-4.852e-05
0.53595	5686.27328	1e-08	4.6e-07	3.7e-07	1e-07	-0.0	2.96e-06	1.57e-06	1e-08	298.21032532	298.26611239	298.2099803	2e-07	-8.78e-06	-4.696e-05
0.53795	5703.51991	1e-08	4.6e-07	3.7e-07	1e-07	-0.0	2.96e-06	1.57e-06	1e-08	298.208251	298.2625424	298.20813855	6.2e-07	-8.52e-06	-4.558e-05
0.53995	5720.73124	1e-08	4.6e-07	3.7e-07	1e-07	-0.0	2.96e-06	1.57e-06	1e-08	298.20660828	298.25908161	298.20633908	2.5e-07	-8.25e-06	-4.413e-05
0.54195	5737.90717	1e-08	4.6e-07	3.7e-07	1e-07	-0.0	2.96e-06	1.57e-06	1e-08	298.20493752	298.25572708	298.20459824	6e-08	-8e-06	-4.282e-05
0.54395	5755.04763	1e-08	4.6e-07	3.7e-07	1e-07	-0.0	2.96e-06	1.57e-06	1e-08	298.20341573	298.25247537	298.20290724	-3.01e-06	-7.74e-06	-4.147e-05
0.54595	5772.15252	1e-08	4.6e-07	3.7e-07	1e-07	-0.0	2.96e-06	1.57e-06	1e-08	298.20145951	298.24932465	298.20128785	-3.1e-06	-7.51e-06	-4.021e-05
0.54795	5789.22176	1e-08	4.6e-07	3.7e-07	1e-07	-0.0	2.96e-06	1.57e-06	1e-08	298.19977029	298.24626984	298.19970991	8.2e-07	-7.29e-06	-3.899e-05
0.54995	5806.25526	1e-08	4.6e-07	3.7e-07	1e-07	-0.0	2.96e-06	1.57e-06	1e-08	298.19852798	298.24330823	298.1981649	-1.52e-06	-7.06e-06	-3.778e-05
0.55194	5823.25293	1e-08	4.6e-07	3.7e-07	1e-07	-0.0	2.96e-06	1.57e-06	1e-08	298.19688082	298.24043823	298.19668522	-1.26e-06	-6.84e-06	-3.66e-05
0.55394	5840.21468	1e-08	4.6e-07	3.7e-07	1e-07	-0.0	2.96e-06	1.57e-06	1e-08	298.19543314	298.23765631	298.19524535	1.01e-06	-6.64e-06	-3.549e-05
0.55594	5857.14043	1e-08	4.6e-07	3.7e-07	1e-07	-0.0	2.96e-06	1.57e-06	1e-08	298.19407199	298.23496029	298.19384851	-9.9e-07	-6.43e-06	-3.44e-05
0.55794	5874.03008	1e-08	4.6e-07	3.7e-07	1e-07	-0.0	2.96e-06	1.57e-06	1e-08	298.1926659	298.23234701	298.19249811	-1.27e-06	-6.23e-06	-3.333e-05
0.55994	5890.88355	1e-08	4.6e-07	3.7e-07	1e-07	-0.0	2.96e-06	1.57e-06	1e-08	298.19165472	298.22981339	298.19117528	-3.62e-06	-6.03e-06	-3.23e-05
0.56194	5907.70073	1e-08	4.6e-07	3.7e-07	1e-07	-0.0	2.96e-06	1.57e-06	1e-08	298.18997608	298.22735841	298.18992099	1.7e-07	-5.86e-06	-3.131e-05
0.56394	5924.48155	1e-08	4.6e-07	3.7e-07	1e-07	-0.0	2.96e-06	1.57e-06	1e-08	298.1889283	298.22497827	298.18868244	-1.53e-06	-5.67e-06	-3.032e-05
0.56594	5941.22591	1e-08	4.6e-07	3.7e-07	1e-07	-0.0	2.96e-06	1.57e-06	1e-08	298.18752049	298.22267214	298.18749789	1.34e-06	-5.51e-06	-2.939e-05
0.56794	5957.93371	1e-08	4.6e-07	3.7e-07	1e-07	-0.0	2.96e-06	1.57e-06	1e-08	298.18648634	298.22043642	298.18633671	-1.5e-06	-5.32e-06	-2.847e-05
0.56994	5974.60486	1e-08	4.6e-07	3.7e-07	1e-07	-0.0	2.96e-06	1.57e-06	1e-08	298.18527104	298.21826972	298.18521985	1.3e-06	-5.17e-06	-2.762e-05
0.57194	5991.23928	1e-08	4.6e-07	3.7e-07	1e-07	-0.0	2.96e-06	1.57e-06	1e-08	298.18434587	298.21616988	298.18412768	-1.46e-06	-5.01e-06	-2.676e-05
0.57394	6007.83685	1e-08	4.6e-07	3.7e-07	1e-07	-0.0	2.96e-06	1.57e-06	1e-08	298.18333737	298.21413415	298.18307335	-3.95e-06	-4.84e-06	-2.592e-05
0.57594	6024.3975	1e-08	4.6e-07	3.7e-07	1e-07	-0.0	2.96e-06	1.57e-06	1e-08	298.18228781	298.21216113	298.18205442	-5.25e-06	-4.69e-06	-2.513e-05
0.57794	6040.92112	1e-08	4.6e-07	3.7e-07	1e-07	-0.0	2.96e-06	1.57e-06	1e-08	298.18114011	298.21024892	298.18107209	7.1e-07	-4.56e-06	-2.436e-05
0.57994	6057.40763	1e-08	4.6e-07	3.7e-07	1e-07	-0.0	2.96e-06	1.57e-06	1e-08	298.1803879	298.20839509	298.18010576	1.65e-06	-4.43e-06	-2.361e-05
0.58194	6073.85691	1e-08	4.6e-07	3.7e-07	1e-07	-0.0	2.96e-06	1.57e-06	1e-08	298.17907079	298.20659935	298.17919281	1.64e-06	-4.29e-06	-2.289e-05
0.58394	6090.26888	1e-08	4.6e-07	3.7e-07	1e-07	-0.0	2.96e-06	1.57e-06	1e-08	298.17841216	298.20485806	298.17828344	-7.3e-07	-4.15e-06	-2.217e-05
0.58594	6106.64344	1e-08	4.6e-07	3.7e-07	1e-07	-0.0	2.96e-06	1.57e-06	1e-08	298.17746744	298.2031703	298.17741409	1.9e-07	-4.03e-06	-2.15e-05
0.58794	6122.98048	1e-08	4.6e-07	3.7e-07	1e-07	-0.0	2.96e-06	1.57e-06	1e-08	298.17661732	298.20153439	298.17656895	-3.3e-07	-3.9e-06	-2.084e-05
0.58994	6139.27992	1e-08	4.6e-07	3.7e-07	1e-07	-0.0	2.96e-06	1.57e-06	1e-08	298.1761747	298.19994836	298.17573474	-2.68e-06	-3.77e-06	-2.018e-05
0.59194	6155.54165	1e-08	4.6e-07	3.7e-07	1e-07	-0.0	2.96e-06	1.57e-06	1e-08	298.17514421	298.19841201	298.17495026	-5.9e-07	-3.66e-06	-1.956e-05
0.59394	6171.76557	1e-08	4.6e-07	3.7e-07	1e-07	-0.0	2.96e-06	1.57e-06	1e-08	298.17422584	298.19692284	298.17418678	2.9e-07	-3.55e-06	-1.896e-05
0.59594	6187.95158	1e-08	4.6e-07	3.7e-07	1e-07	-0.0	2.96e-06	1.57e-06	1e-08	298.17352096	298.19547911	298.17343942	3.1e-07	-3.44e-06	-1.837e-05
0.59794	6204.09957	1e-08	4.6e-07	3.7e-07	1e-07	-0.0	2.96e-06	1.57e-06	1e-08	298.17277191	298.1940799	298.17271773	1.13e-06	-3.34e-06	-1.78e-05
0.59994	6220.20946	1e-08	4.6e-07	3.7e-07	1e-07	-0.0	2.96e-06	1.57e-06	1e-08	298.17211999	298.19272364	298.17201536	-1.02e-06	-3.23e-06	-1.724e-05
0.60194	6236.28113	1e-08	4.6e-07	3.7e-07	1e-07	-0.0	2.96e-06	1.57e-06	1e-08	298.17135615	298.19140942	298.17133998	1.47e-06	-3.14e-06	-1.672e-05
0.60394	6252.31448	1e-08	4.6e-07	3.7e-07	1e-07	-0.0	2.96e-06	1.57e-06	1e-08	298.17071434	298.19013544	298.17068147	1.32e-06	-3.04e-06	-1.621e-05
0.60594	6268.30941	1e-08	4.6e-07	3.7e-07	1e-07	-0.0	2.96e-06	1.57e-06	1e-08	298.17041797	298.18890025	298.17003032	-2.18e-06	-2.94e-06	-1.571e-05
0.60794	6284.26581	1e-08	4.6e-07	3.7e-07	1e-07	-0.0	2.96e-06	1.57e-06	1e-08	298.16963044	298.18770356	298.16941908	-3.07e-06	-2.84e-06	-1.521e-05
0.60994	6300.18358	1e-08	4.6e-07	3.7e-07	1e-07	-0.0	2.96e-06	1.57e-06	1e-08	298.16869072	298.18654403	298.16883376	4.69e-06	-2.78e-06	-1.475e-05
0.61194	6316.0626	1e-08	4.6e-07	3.7e-07	1e-07	-0.0	2.96e-06	1.57e-06	1e-08	298.1684193	298.18541958	298.16824119	-5.64e-06	-2.66e-06	-1.428e-05
0.61394	6331.90279	1e-08	4.6e-07	3.7e-07	1e-07	-0.0	2.96e-06	1.57e-06	1e-08	298.1676443	298.18433023	298.16768716	2.11e-06	-2.61e-06	-1.387e-05
0.61594	6347.70402	1e-08	4.6e-07	3.7e-07	1e-07	-0.0	2.96e-06	1.57e-06	1e-08	298.16714846	298.18327415	298.16714012	-2.3e-07	-2.52e-06	-1.344e-05
0.61794	6363.46618	1e-08	4.6e-07	3.7e-07	1e-07	-0.0	2.96e-06	1.57e-06	1e-08	298.16687945	298.18225012	298.16660142	-1.31e-06	-2.44e-06	-1.303e-05
0.61994	6379.18918	1e-08	4.6e-07	3.7e-07	1e-07	-0.0	2.96e-06	1.57e-06	1e-08	298.16602928	298.18125823	298.16610273	1.29e-06	-2.37e-06	-1.263e-05
0.62194	6394.8729	1e-08	4.6e-07	3.7e-07	1e-07	-0.0	2.96e-06	1.57e-06	1e-08	298.16595689	298.18029606	298.16558959	-3.23e-06	-2.28e-06	-1.223e-05
0.62394	6410.51724	1e-08	4.6e-07	3.7e-07	1e-07	-0.0	2.96e-06	1.57e-06	1e-08	298.1649916	298.17936448	298.1651278	1.3e-06	-2.23e-06	-1.186e-05
0.62594	6426.12207	1e-08	4.6e-07	3.7e-07	1e-07	-0.0	2.96e-06	1.57e-06	1e-08	298.16472982	298.17846084	298.16465353	4.4e-07	-2.16e-06	-1.148e-05
0.62794	6441.68729	1e-08	4.6e-07	3.7e-07	1e-07	-0.0	2.96e-06	1.57e-06	1e-08	298.16430403	298.17758536	298.16420079	-1.2e-07	-2.09e-06	-1.114e-05
0.62994	6457.21278	1e-08	4.6e-07	3.7e-07	1e-07	-0.0	2.96e-06	1.57e-06	1e-08	298.16398273	298.17673708	298.16375858	-1.55e-06	-2.02e-06	-1.078e-05
0.63194	6472.69843	1e-08	4.6e-07	3.7e-07	1e-07	-0.0	2.96e-06	1.57e-06	1e-08	298.16350826	298.1759146	298.16333621	-2.85e-06	-1.95e-06	-1.045e-05
0.63394	6488.14414	1e-08	4.6e-07	3.7e-07	1e-07	-0.0	2.96e-06	1.57e-06	1e-08	298.16290403	298.17511756	298.16293259	2.71e-06	-1.91e-06	-1.014e-05
0.63594	6503.54977	1e-08	4.6e-07	3.7e-07	1e-07	-0.0	2.96e-06	1.57e-06	1e-08	298.16274072	298.17434457	298.16252464	-3.66e-06	-1.83e-06	-9.81e-06
0.63794	6518.91523	1e-08	4.6e-07	3.7e-07	1e-07	-0.0	2.96e-06	1.57e-06	1e-08	298.16214753	298.17359585	298.16214654	3.52e-06	-1.8e-06	-9.52e-06
0.63994	6534.24039	1e-08	4.6e-07	3.7e-07	1e-07	-0.0	2.96e-06	1.57e-06	1e-08	298.16171623	298.17287006	298.16177442	5.04e-06	-1.75e-06	-9.24e-06
0.64194	6549.52513	1e-08	4.6e-07	3.7e-07	1e-07	-0.0	2.96e-06	1.57e-06	1e-08	298.16115815	298.17216688	298.16141939	1.71e-06	-1.68e-06	-8.95e-06
0.64394	6564.76933	1e-08	4.6e-07	3.7e-07	1e-07	-0.0	2.96e-06	1.57e-06	1e-08	298.16134485	298.17148459	298.16104646	1.18e-06	-1.63e-06	-8.66e-06
0.64594	6579.97289	1e-08	4.6e-07	3.7e-07	1e-07	-0.0	2.96e-06	1.57e-06	1e-08	298.16069276	298.17082405	298.160718	3.38e-06	-1.59e-06	-8.4e-06
0.64794	6595.13567	1e-08	4.6e-07	3.7e-07	1e-07	-0.0	2.96e-06	1.57e-06	1e-08	298.16058316	298.17018329	298.16037896	-4.81e-06	-1.51e-06	-8.13e-06
0.64994	6610.25756	1e-08	4.6e-07	3.7e-07	1e-07	-0.0	2.96e-06	1.57e-06	1e-08	298.16025459	298.16956266	298.16005928	-8.5e-07	-1.48e-06	-7.89e-06
0.65193	6625.33843	1e-08	4.6e-07	3.7e-07	1e-07	-0.0	2.96e-06	1.57e-06	1e-08	298.15981609	298.16896113	298.15975416	1.26e-06	-1.44e-06	-7.65e-06
0.65393	6640.37817	1e-08	4.6e-07	3.7e-07	1e-07	-0.0	2.96e-06	1.57e-06	1e-08	298.15943866	298.16837797	298.1594565	-4.19e-06	-1.38e-06	-7.4e-06
0.65593	6655.37664	1e-08	4.6e-07	3.7e-07	1e-07	-0.0	2.96e-06	1.57e-06	1e-08	298.1593667	298.16781247	298.15915638	3.9e-07	-1.35e-06	-7.19e-06
0.65793	6670.33374	1e-08	4.6e-07	3.7e-07	1e-07	-0.0	2.96e-06	1.57e-06	1e-08	298.15885219	298.16726481	298.15888313	7.8e-07	-1.31e-06	-6.97e-06
0.65993	6685.24932	1e-08	4.6e-07	3.7e-07	1e-07	-0.0	2.96e-06	1.57e-06	1e-08	298.15879925	298.16673353	298.15860064	3.3e-06	-1.28e-06	-6.76e-06
0.66193	6700.12328	1e-08	4.6e-07	3.7e-07	1e-07	-0.0	2.96e-06	1.57e-06	1e-08	298.15844142	298.16621902	298.15833905	-1.02e-06	-1.22e-06	-6.54e-06
0.66393	6714.95547	1e-08	4.6e-07	3.7e-07	1e-07	-0.0	2.96e-06	1.57e-06	1e-08	298.15793761	298.16572054	298.15809178	1.8e-06	-1.2e-06	-6.35e-06
0.66593	6729.74577	1e-08	4.6e-07	3.7e-07	1e-07	-0.0	2.96e-06	1.57e-06	1e-08	298.15812973	298.16523654	298.15782507	-2.46e-06	-1.15e-06	-6.14e-06
0.66793	6744.49405	1e-08	4.6e-07	3.7e-07	1e-07	-0.0	2.96e-06	1.57e-06	1e-08	298.15748097	298.16476834	298.15759971	1.67e-06	-1.12e-06	-5.96e-06
0.66993	6759.20019	1e-08	4.6e-07	3.7e-07	1e-07	-0.0	2.96e-06	1.57e-06	1e-08	298.15763143	298.16431371	298.15735038	-1.23e-06	-1.08e-06	-5.77e-06
0.67193	6773.86405	1e-08	4.6e-07	3.7e-07	1e-07	-0.0	2.96e-06	1.57e-06	1e-08	298.15708591	298.16387382	298.15713618	5.5e-07	-1.05e-06	-5.59e-06
0.67393	6788.4855	1e-08	4.6e-07	3.7e-07	1e-07	-0.0	2.96e-06	1.57e-06	1e-08	298.15686197	298.16344724	298.15691654	-3.98e-06	-1e-06	-5.41e-06
0.67593	6803.06441	1e-08	4.6e-07	3.7e-07	1e-07	-0.0	2.96e-06	1.57e-06	1e-08	298.15668493	298.16303365	298.15670203	-5.1e-07	-9.9e-07	-5.25e-06
0.67793	6817.60065	1e-08	4.6e-07	3.7e-07	1e-07	-0.0	2.96e-06	1.57e-06	1e-08	298.15663665	298.16263264	298.15648923	1.05e-06	-9.6e-07	-5.1e-06
0.67993	6832.09407	1e-08	4.6e-07	3.7e-07	1e-07	-0.0	2.96e-06	1.57e-06	1e-08	298.15636869	298.1622442	298.15629177	-4.69e-06	-9.1e-07	-4.92e-06
0.68193	6846.54455	1e-08	4.6e-07	3.7e-07	1e-07	-0.0	2.96e-06	1.57e-06	1e-08	298.15611791	298.16186772	298.15610005	1.4e-07	-9e-07	-4.79e-06
0.68393	6860.95195	1e-08	4.6e-07	3.7e-07	1e-07	-0.0	2.96e-06	1.57e-06	1e-08	298.15589999	298.16150287	298.15591328	2.29e-06	-8.8e-07	-4.64e-06
0.68593	6875.31613	1e-08	4.6e-07	3.7e-07	1e-07	-0.0	2.96e-06	1.57e-06	1e-08	298.15560008	298.16114929	298.15573576	1.71e-06	-8.5e-07	-4.5e-06
0.68793	6889.63695	1e-08	4.6e-07	3.7e-07	1e-07	-0.0	2.96e-06	1.57e-06	1e-08	298.15572722	298.1608061	298.15554711	-7.4e-07	-8.2e-07	-4.35e-06
0.68993	6903.91427	1e-08	4.6e-07	3.7e-07	1e-07	-0.0	2.96e-06	1.57e-06	1e-08	298.15534156	298.16047403	298.15538448	-1.15e-06	-7.9e-07	-4.22e-06
0.69193	6918.14795	1e-08	4.6e-07	3.7e-07	1e-07	-0.0	2.96e-06	1.57e-06	1e-08	298.15529712	298.16015182	298.15521379	2.09e-06	-7.8e-07	-4.1e-06
0.69393	6932.33785	1e-08	4.6e-07	3.7e-07	1e-07	-0.0	2.96e-06	1.57e-06	1e-08	298.15510976	298.15983968	298.15505408	-4.04e-06	-7.3e-07	-3.95e-06
0.69593	6946.48382	1e-08	4.6e-07	3.7e-07	1e-07	-0.0	2.96e-06	1.57e-06	1e-08	298.15486034	298.15953721	298.15490199	3.22e-06	-7.3e-07	-3.85e-06
0.69793	6960.58572	1e-08	4.6e-07	3.7e-07	1e-07	-0.0	2.96e-06	1.57e-06	1e-08	298.15488125	298.15924377	298.15474417	-3.75e-06	-6.9e-07	-3.71e-06
0.69993	6974.64341	1e-08	4.6e-07	3.7e-07	1e-07	-0.0	2.96e-06	1.57e-06	1e-08	298.15452294	298.15895978	298.15460624	1.44e-06	-6.8e-07	-3.61e-06
0.70193	6988.65674	1e-08	4.6e-07	3.7e-07	1e-07	-0.0	2.96e-06	1.57e-06	1e-08	298.15452183	298.15868413	298.15445882	-8.4e-07	-6.5e-07	-3.49e-06
0.70393	7002.62555	1e-08	4.6e-07	3.7e-07	1e-07	-0.0	2.96e-06	1.57e-06	1e-08	298.15415704	298.15841738	298.15433038	6.9e-07	-6.4e-07	-3.39e-06
0.70593	7016.54971	1e-08	4.6e-07	3.7e-07	1e-07	-0.0	2.96e-06	1.57e-06	1e-08	298.15442937	298.15815814	298.15418106	-2.04e-06	-6.1e-07	-3.28e-06
0.70793	7030.42906	1e-08	4.6e-07	3.7e-07	1e-07	-0.0	2.96e-06	1.57e-06	1e-08	298.15396895	298.15790769	298.1540651	-1.25e-06	-5.9e-07	-3.18e-06
0.70993	7044.26344	1e-08	4.6e-07	3.7e-07	1e-07	-0.0	2.96e-06	1.57e-06	1e-08	298.15386072	298.15766462	298.15393932	-1.25e-06	-5.8e-07	-3.08e-06
0.71193	7058.05271	1e-08	4.6e-07	3.7e-07	1e-07	-0.0	2.96e-06	1.57e-06	1e-08	298.15402377	298.15742867	298.15380676	-2.46e-06	-5.5e-07	-2.99e-06
0.71393	7071.7967	1e-08	4.6e-07	3.7e-07	1e-07	-0.0	2.96e-06	1.57e-06	1e-08	298.15391517	298.15720029	298.15368886	-8.8e-07	-5.4e-07	-2.9e-06
0.71593	7085.49528	1e-08	4.6e-07	3.7e-07	1e-07	-0.0	2.96e-06	1.57e-06	1e-08	298.15361455	298.15697914	298.15358235	-2.59e-06	-5.2e-07	-2.8e-06
0.71793	7099.14826	1e-08	4.6e-07	3.7e-07	1e-07	-0.0	2.96e-06	1.57e-06	1e-08	298.15348646	298.15676461	298.15347265	-2.75e-06	-5e-07	-2.72e-06
0.71993	7112.75551	1e-08	4.6e-07	3.7e-07	1e-07	-0.0	2.96e-06	1.57e-06	1e-08	298.15327216	298.15655678	298.15336989	4.03e-06	-5.1e-07	-2.65e-06
0.72193	7126.31686	1e-08	4.6e-07	3.7e-07	1e-07	-0.0	2.96e-06	1.57e-06	1e-08	298.15316578	298.15635524	298.1532663	1.73e-06	-4.9e-07	-2.56e-06
0.72393	7139.83214	1e-08	4.6e-07	3.7e-07	1e-07	-0.0	2.96e-06	1.57e-06	1e-08	298.15321433	298.15615972	298.15315987	-4.9e-07	-4.6e-07	-2.48e-06
0.72593	7153.3012	1e-08	4.6e-07	3.7e-07	1e-07	-0.0	2.96e-06	1.57e-06	1e-08	298.15323208	298.15597026	298.15305789	-8.2e-07	-4.5e-07	-2.4e-06
0.72793	7166.72388	1e-08	4.6e-07	3.7e-07	1e-07	-0.0	2.96e-06	1.57e-06	1e-08	298.15279656	298.15578712	298.15297701	1.6e-06	-4.4e-07	-2.33e-06
0.72993	7180.09999	1e-08	4.6e-07	3.7e-07	1e-07	-0.0	2.96e-06	1.57e-06	1e-08	298.15294431	298.15560898	298.15287601	3.4e-07	-4.3e-07	-2.26e-06
0.73193	7193.42939	1e-08	4.6e-07	3.7e-07	1e-07	-0.0	2.96e-06	1.57e-06	1e-08	298.15284931	298.15543659	298.15278758	-4.15e-06	-4e-07	-2.17e-06
0.73393	7206.71189	1e-08	4.6e-07	3.7e-07	1e-07	-0.0	2.96e-06	1.57e-06	1e-08	298.15260749	298.15526967	298.15270782	4.14e-06	-4.1e-07	-2.13e-06
0.73593	7219.94734	1e-08	4.6e-07	3.7e-07	1e-07	-0.0	2.96e-06	1.57e-06	1e-08	298.1527292	298.15510749	298.15261638	-1.42e-06	-3.8e-07	-2.05e-06
0.73793	7233.13555	1e-08	4.6e-07	3.7e-07	1e-07	-0.0	2.96e-06	1.57e-06	1e-08	298.15272968	298.15495045	298.15253244	-3.21e-06	-3.6e-07	-1.98e-06
0.73993	7246.27636	1e-08	4.6e-07	3.7e-07	1e-07	-0.0	2.96e-06	1.57e-06	1e-08	298.15272511	298.15479825	298.15245129	-1.21e-06	-3.6e-07	-1.93e-06
0.74193	7259.36958	1e-08	4.6e-07	3.7e-07	1e-07	-0.0	2.96e-06	1.57e-06	1e-08	298.15234105	298.15465114	298.1523877	-9e-08	-3.5e-07	-1.87e-06
0.74393	7272.41505	1e-08	4.6e-07	3.7e-07	1e-07	-0.0	2.96e-06	1.57e-06	1e-08	298.15232398	298.15450816	298.15231196	-7.7e-07	-3.4e-07	-1.81e-06
0.74593	7285.41259	1e-08	4.6e-07	3.7e-07	1e-07	-0.0	2.96e-06	1.57e-06	1e-08	298.15248805	298.15436939	298.15223141	-1.8e-07	-3.3e-07	-1.76e-06
0.74793	7298.362	1e-08	4.6e-07	3.7e-07	1e-07	-0.0	2.96e-06	1.57e-06	1e-08	298.1520826	298.15423549	298.15217573	-8e-07	-3.2e-07	-1.7e-06
0.74993	7311.26312	1e-08	4.6e-07	3.7e-07	1e-07	-0.0	2.96e-06	1.57e-06	1e-08	298.15204618	298.15410535	298.15210762	3.28e-06	-3.2e-07	-1.66e-06
0.75192	7324.11576	1e-08	4.6e-07	3.7e-07	1e-07	-0.0	2.96e-06	1.57e-06	1e-08	298.15212083	298.15397904	298.15203724	-1.88e-06	-2.9e-07	-1.59e-06
0.75392	7336.91974	1e-08	4.6e-07	3.7e-07	1e-07	-0.0	2.96e-06	1.57e-06	1e-08	298.15173913	298.15385713	298.15198704	1.56e-06	-3e-07	-1.56e-06
0.75592	7349.67487	1e-08	4.6e-07	3.7e-07	1e-07	-0.0	2.96e-06	1.57e-06	1e-08	298.15203712	298.15373822	298.15191188	-1.67e-06	-2.8e-07	-1.5e-06
0.75792	7362.38095	1e-08	4.6e-07	3.7e-07	1e-07	-0.0	2.96e-06	1.57e-06	1e-08	298.15184846	298.1536235	298.15185799	-3.9e-06	-2.6e-07	-1.44e-06
0.75992	7375.0378	1e-08	4.6e-07	3.7e-07	1e-07	-0.0	2.96e-06	1.57e-06	1e-08	298.15202187	298.15351194	298.15179163	-3.35e-06	-2.5e-07	-1.4e-06
0.76192	7387.64523	1e-08	4.6e-07	3.7e-07	1e-07	-0.0	2.96e-06	1.57e-06	1e-08	298.15202832	298.15340399	298.15173373	-2.63e-06	-2.5e-07	-1.36e-06
0.76392	7400.20304	1e-08	4.6e-07	3.7e-07	1e-07	-0.0	2.96e-06	1.57e-06	1e-08	298.15174682	298.15329967	298.15168903	-1.05e-06	-2.5e-07	-1.32e-06
0.76592	7412.71104	1e-08	4.6e-07	3.7e-07	1e-07	-0.0	2.96e-06	1.57e-06	1e-08	298.15156408	298.15319845	298.15164213	-6e-07	-2.4e-07	-1.28e-06
0.76792	7425.16902	1e-08	4.6e-07	3.7e-07	1e-07	-0.0	2.96e-06	1.57e-06	1e-08	298.1514406	298.1531003	298.15159455	1.18e-06	-2.4e-07	-1.25e-06
0.76992	7437.57678	1e-08	4.6e-07	3.7e-07	1e-07	-0.0	2.96e-06	1.57e-06	1e-08	298.15165882	298.15300479	298.15153503	-9.4e-07	-2.2e-07	-1.2e-06
0.77192	7449.93413	1e-08	4.6e-07	3.7e-07	1e-07	-0.0	2.96e-06	1.57e-06	1e-08	298.15139374	298.15291274	298.15149625	2.24e-06	-2.3e-07	-1.18e-06
0.77392	7462.24086	1e-08	4.6e-07	3.7e-07	1e-07	-0.0	2.96e-06	1.57e-06	1e-08	298.15146223	298.15282315	298.15144575	-1.52e-06	-2.1e-07	-1.13e-06
0.77592	7474.49675	1e-08	4.6e-07	3.7e-07	1e-07	-0.0	2.96e-06	1.57e-06	1e-08	298.15151307	298.15273633	298.15139742	-1.71e-06	-2e-07	-1.09e-06
0.77792	7486.70162	1e-08	4.6e-07	3.7e-07	1e-07	-0.0	2.96e-06	1.57e-06	1e-08	298.15144385	298.15265231	298.15135528	-5.7e-07	-2e-07	-1.06e-06
0.77992	7498.85523	1e-08	4.6e-07	3.7e-07	1e-07	-0.0	2.96e-06	1.57e-06	1e-08	298.15147285	298.15257077	298.15131063	-4.7e-07	-1.9e-07	-1.03e-06
0.78192	7510.95739	1e-08	4.6e-07	3.7e-07	1e-07	-0.0	2.96e-06	1.57e-06	1e-08	298.15134941	298.15249189	298.15127336	-3.2e-06	-1.8e-07	-9.9e-07
0.78392	7523.00787	1e-08	4.6e-07	3.7e-07	1e-07	-0.0	2.96e-06	1.57e-06	1e-08	298.15122662	298.15241544	298.15123737	-2.3e-07	-1.8e-07	-9.7e-07
0.78592	7535.00645	1e-08	4.6e-07	3.7e-07	1e-07	-0.0	2.96e-06	1.57e-06	1e-08	298.15141131	298.15234102	298.15119043	-9.2e-07	-1.7e-07	-9.4e-07
0.78792	7546.95292	1e-08	4.6e-07	3.7e-07	1e-07	-0.0	2.96e-06	1.57e-06	1e-08	298.15129044	298.15226921	298.15115684	-1.14e-06	-1.7e-07	-9.1e-07
0.78992	7558.84705	1e-08	4.6e-07	3.7e-07	1e-07	-0.0	2.96e-06	1.57e-06	1e-08	298.15114396	298.15219964	298.15112546	-1.3e-07	-1.7e-07	-8.8e-07
0.79192	7570.68862	1e-08	4.6e-07	3.7e-07	1e-07	-0.0	2.96e-06	1.57e-06	1e-08	298.15089772	298.15213232	298.15109917	-4.7e-07	-1.6e-07	-8.5e-07
0.79392	7582.47739	1e-08	4.6e-07	3.7e-07	1e-07	-0.0	2.96e-06	1.57e-06	1e-08	298.15126593	298.15206641	298.15104961	-1.61e-06	-1.5e-07	-8.3e-07
0.79592	7594.21314	1e-08	4.6e-07	3.7e-07	1e-07	-0.0	2.96e-06	1.57e-06	1e-08	298.15093084	298.1520033	298.15102905	6.2e-07	-1.5e-07	-8.1e-07
0.79792	7605.89564	1e-08	4.6e-07	3.7e-07	1e-07	-0.0	2.96e-06	1.57e-06	1e-08	298.15094542	298.15194174	298.15099565	-1.1e-06	-1.4e-07	-7.8e-07
0.79992	7617.52464	1e-08	4.6e-07	3.7e-07	1e-07	-0.0	2.96e-06	1.57e-06	1e-08	298.15139715	298.15188161	298.15094591	-2.82e-06	-1.3e-07	-7.5e-07
0.80192	7629.0999	1e-08	4.6e-07	3.7e-07	1e-07	-0.0	2.96e-06	1.57e-06	1e-08	298.15104045	298.15182419	298.15092924	-2.43e-06	-1.3e-07	-7.2e-07
0.80392	7640.6212	1e-08	4.6e-07	3.7e-07	1e-07	-0.0	2.96e-06	1.57e-06	1e-08	298.15107988	298.15176811	298.15089779	-4e-07	-1.3e-07	-7.1e-07
0.80592	7652.08827	1e-08	4.6e-07	3.7e-07	1e-07	-0.0	2.96e-06	1.57e-06	1e-08	298.15083096	298.15171408	298.15087872	1e-06	-1.3e-07	-6.9e-07
0.80792	7663.50088	1e-08	4.6e-07	3.7e-07	1e-07	-0.0	2.96e-06	1.57e-06	1e-08	298.15057876	298.15166172	298.15086066	3.38e-06	-1.4e-07	-6.8e-07
0.80992	7674.85877	1e-08	4.6e-07	3.7e-07	1e-07	-0.0	2.96e-06	1.57e-06	1e-08	298.15080157	298.15161045	298.15082461	-7.3e-07	-1.2e-07	-6.4e-07
0.81192	7686.16169	1e-08	4.6e-07	3.7e-07	1e-07	-0.0	2.96e-06	1.57e-06	1e-08	298.15063081	298.15156118	298.15080502	-5.2e-07	-1.2e-07	-6.2e-07
0.81392	7697.40939	1e-08	4.6e-07	3.7e-07	1e-07	-0.0	2.96e-06	1.57e-06	1e-08	298.15092951	298.15151291	298.15076761	-3.11e-06	-1e-07	-6e-07
0.81592	7708.6016	1e-08	4.6e-07	3.7e-07	1e-07	-0.0	2.96e-06	1.57e-06	1e-08	298.15064386	298.15146675	298.15075418	7.7e-07	-1.1e-07	-5.9e-07
0.81792	7719.73807	1e-08	4.6e-07	3.7e-07	1e-07	-0.0	2.96e-06	1.57e-06	1e-08	298.15074391	298.1514216	298.1507262	3.51e-06	-1.2e-07	-5.8e-07
0.81992	7730.81852	1e-08	4.6e-07	3.7e-07	1e-07	-0.0	2.96e-06	1.57e-06	1e-08	298.15066085	298.15137803	298.15070623	-2.12e-06	-1e-07	-5.5e-07
0.82192	7741.84269	1e-08	4.6e-07	3.7e-07	1e-07	-0.0	2.96e-06	1.57e-06	1e-08	298.15062043	298.15133577	298.15068529	7.2e-07	-1e-07	-5.4e-07
0.82392	7752.8103	1e-08	4.6e-07	3.7e-07	1e-07	-0.0	2.96e-06	1.57e-06	1e-08	298.15061839	298.15129476	298.15066351	-1.14e-06	-9e-08	-5.2e-07
0.82592	7763.72107	1e-08	4.6e-07	3.7e-07	1e-07	-0.0	2.96e-06	1.57e-06	1e-08	298.15057199	298.15125506	298.15064417	2.63e-06	-1e-07	-5.1e-07
0.82792	7774.57473	1e-08	4.6e-07	3.7e-07	1e-07	-0.0	2.96e-06	1.57e-06	1e-08	298.15073843	298.15121634	298.15061703	8.9e-07	-9e-08	-4.9e-07
0.82992	7785.37099	1e-08	4.6e-07	3.7e-07	1e-07	-0.0	2.96e-06	1.57e-06	1e-08	298.15078573	298.15117895	298.15059526	-1.6e-06	-8e-08	-4.7e-07
0.83192	7796.10956	1e-08	4.6e-07	3.7e-07	1e-07	-0.0	2.96e-06	1.57e-06	1e-08	298.15034549	298.15114324	298.15059346	2.36e-06	-9e-08	-4.6e-07
0.83392	7806.79015	1e-08	4.6e-07	3.7e-07	1e-07	-0.0	2.96e-06	1.57e-06	1e-08	298.15058884	298.15110789	298.15056511	-3.26e-06	-7e-08	-4.3e-07
0.83592	7817.41247	1e-08	4.6e-07	3.7e-07	1e-07	-0.0	2.96e-06	1.57e-06	1e-08	298.15050856	298.15107397	298.15055018	3.88e-06	-9e-08	-4.4e-07
0.83792	7827.97621	1e-08	4.6e-07	3.7e-07	1e-07	-0.0	2.96e-06	1.57e-06	1e-08	298.15082221	298.15104066	298.15052017	-2.56e-06	-7e-08	-4.1e-07
0.83992	7838.48108	1e-08	4.6e-07	3.7e-07	1e-07	-0.0	2.96e-06	1.57e-06	1e-08	298.15058684	298.15100896	298.1505125	-2.84e-06	-7e-08	-4e-07
0.84192	7848.92675	1e-08	4.6e-07	3.7e-07	1e-07	-0.0	2.96e-06	1.57e-06	1e-08	298.15038278	298.15097821	298.1505041	1.24e-06	-8e-08	-4e-07
0.84392	7859.31294	1e-08	4.6e-07	3.7e-07	1e-07	-0.0	2.96e-06	1.57e-06	1e-08	298.15038878	298.15094819	298.15048788	-1.6e-07	-7e-08	-3.8e-07
0.84592	7869.6393	1e-08	4.6e-07	3.7e-07	1e-07	-0.0	2.96e-06	1.57e-06	1e-08	298.15049633	298.15091897	298.15046812	3.35e-06	-8e-08	-3.8e-07
0.84792	7879.90552	1e-08	4.6e-07	3.7e-07	1e-07	-0.0	2.96e-06	1.57e-06	1e-08	298.15076229	298.15089047	298.15044255	-2.89e-06	-6e-08	-3.5e-07
0.84992	7890.11129	1e-08	4.6e-07	3.7e-07	1e-07	-0.0	2.96e-06	1.57e-06	1e-08	298.15061131	298.1508633	298.15043398	-3.69e-06	-5e-08	-3.3e-07
0.85191	7900.25625	1e-08	4.6e-07	3.7e-07	1e-07	-0.0	2.96e-06	1.57e-06	1e-08	298.15065347	298.15083675	298.15041821	-1.89e-06	-6e-08	-3.3e-07
0.85391	7910.34009	1e-08	4.6e-07	3.7e-07	1e-07	-0.0	2.96e-06	1.57e-06	1e-08	298.15043639	298.15081131	298.15041315	1.1e-06	-6e-08	-3.3e-07
0.85591	7920.36245	1e-08	4.6e-07	3.7e-07	1e-07	-0.0	2.96e-06	1.57e-06	1e-08	298.15043098	298.15078642	298.15040012	6.5e-07	-6e-08	-3.2e-07
0.85791	7930.32299	1e-08	4.6e-07	3.7e-07	1e-07	-0.0	2.96e-06	1.57e-06	1e-08	298.15056819	298.15076214	298.15038183	-1.89e-06	-5e-08	-3e-07
0.85991	7940.22135	1e-08	4.6e-07	3.7e-07	1e-07	-0.0	2.96e-06	1.57e-06	1e-08	298.15041681	298.15073892	298.1503754	4.2e-07	-6e-08	-3e-07
0.86191	7950.05719	1e-08	4.6e-07	3.7e-07	1e-07	-0.0	2.96e-06	1.57e-06	1e-08	298.15035954	298.15071632	298.15036561	3.76e-06	-7e-08	-3e-07
0.86391	7959.83013	1e-08	4.6e-07	3.7e-07	1e-07	-0.0	2.96e-06	1.57e-06	1e-08	298.15051626	298.15069417	298.15034769	-1.51e-06	-5e-08	-2.7e-07
0.86591	7969.5398	1e-08	4.6e-07	3.7e-07	1e-07	-0.0	2.96e-06	1.57e-06	1e-08	298.15077742	298.15067259	298.150326	-3.16e-06	-4e-08	-2.6e-07
0.86791	7979.18584	1e-08	4.6e-07	3.7e-07	1e-07	-0.0	2.96e-06	1.57e-06	1e-08	298.15041479	298.15065234	298.15032941	1.41e-06	-5e-08	-2.6e-07
0.86991	7988.76786	1e-08	4.6e-07	3.7e-07	1e-07	-0.0	2.96e-06	1.57e-06	1e-08	298.15030921	298.15063244	298.15032296	-1.17e-06	-4e-08	-2.5e-07
0.87191	7998.28547	1e-08	4.6e-07	3.7e-07	1e-07	-0.0	2.96e-06	1.57e-06	1e-08	298.15033205	298.15061302	298.15031173	-8.6e-07	-4e-08	-2.4e-07
0.87391	8007.73827	1e-08	4.6e-07	3.7e-07	1e-07	-0.0	2.96e-06	1.57e-06	1e-08	298.15048622	298.15059406	298.15029561	-1.35e-06	-4e-08	-2.3e-07
0.87591	8017.12588	1e-08	4.6e-07	3.7e-07	1e-07	-0.0	2.96e-06	1.57e-06	1e-08	298.15038358	298.15057594	298.15029	3e-08	-4e-08	-2.3e-07
0.87791	8026.44787	1e-08	4.6e-07	3.7e-07	1e-07	-0.0	2.96e-06	1.57e-06	1e-08	298.15051304	298.15055814	298.15027547	-2.78e-06	-3e-08	-2.2e-07
0.87991	8035.70384	1e-08	4.6e-07	3.7e-07	1e-07	-0.0	2.96e-06	1.57e-06	1e-08	298.15049434	298.15054104	298.15026711	-2.04e-06	-3e-08	-2.1e-07
0.88191	8044.89335	1e-08	4.6e-07	3.7e-07	1e-07	-0.0	2.96e-06	1.57e-06	1e-08	298.15024347	298.15052472	298.15026824	1.11e-06	-4e-08	-2.1e-07
0.88391	8054.01599	1e-08	4.6e-07	3.7e-07	1e-07	-0.0	2.96e-06	1.57e-06	1e-08	298.15019244	298.15050869	298.15026172	5.06e-06	-6e-08	-2.2e-07
0.88591	8063.07132	1e-08	4.6e-07	3.7e-07	1e-07	-0.0	2.96e-06	1.57e-06	1e-08	298.1501915	298.1504931	298.15025347	6.6e-07	-4e-08	-2e-07
0.88791	8072.05888	1e-08	4.6e-07	3.7e-07	1e-07	-0.0	2.96e-06	1.57e-06	1e-08	298.1502475	298.15047792	298.15024321	6.7e-07	-4e-08	-1.9e-07
0.88991	8080.97822	1e-08	4.6e-07	3.7e-07	1e-07	-0.0	2.96e-06	1.57e-06	1e-08	298.15023135	298.15046329	298.15023607	1.46e-06	-4e-08	-1.9e-07
0.89191	8089.82888	1e-08	4.6e-07	3.7e-07	1e-07	-0.0	2.96e-06	1.57e-06	1e-08	298.15029397	298.15044903	298.15022604	-6.5e-07	-3e-08	-1.8e-07
0.89391	8098.6104	1e-08	4.6e-07	3.7e-07	1e-07	-0.0	2.96e-06	1.57e-06	1e-08	298.15032384	298.15043523	298.15021754	1.64e-06	-4e-08	-1.8e-07
0.89591	8107.32228	1e-08	4.6e-07	3.7e-07	1e-07	-0.0	2.96e-06	1.57e-06	1e-08	298.15024162	298.15042198	298.15021371	-8.7e-07	-3e-08	-1.7e-07
0.89791	8115.96403	1e-08	4.6e-07	3.7e-07	1e-07	-0.0	2.96e-06	1.57e-06	1e-08	298.1502785	298.15040901	298.15020538	2.01e-06	-4e-08	-1.7e-07
0.89991	8124.53517	1e-08	4.6e-07	3.7e-07	1e-07	-0.0	2.96e-06	1.57e-06	1e-08	298.15044976	298.15039629	298.15019192	-1.8e-06	-2e-08	-1.5e-07
0.90191	8133.03516	1e-08	4.6e-07	3.7e-07	1e-07	-0.0	2.96e-06	1.57e-06	1e-08	298.1501595	298.15038445	298.15019699	2.1e-07	-3e-08	-1.5e-07
0.90391	8141.46351	1e-08	4.6e-07	3.7e-07	1e-07	-0.0	2.96e-06	1.57e-06	1e-08	298.1500446	298.1503728	298.1501953	-1.96e-06	-2e-08	-1.4e-07
0.90591	8149.81966	1e-08	4.6e-07	3.7e-07	1e-07	-0.0	2.96e-06	1.57e-06	1e-08	298.14996754	298.15036147	298.15019229	2.64e-06	-4e-08	-1.5e-07
0.90791	8158.10308	1e-08	4.6e-07	3.7e-07	1e-07	-0.0	2.96e-06	1.57e-06	1e-08	298.15047157	298.15034986	298.15016641	-1.87e-06	-2e-08	-1.3e-07
0.90991	8166.31322	1e-08	4.6e-07	3.7e-07	1e-07	-0.0	2.96e-06	1.57e-06	1e-08	298.15015167	298.15033948	298.15017341	1.66e-06	-3e-08	-1.4e-07
0.91191	8174.4495	1e-08	4.6e-07	3.7e-07	1e-07	-0.0	2.96e-06	1.57e-06	1e-08	298.1501649	298.15032907	298.15016737	2.63e-06	-3e-08	-1.4e-07
0.91391	8182.51135	1e-08	4.6e-07	3.7e-07	1e-07	-0.0	2.96e-06	1.57e-06	1e-08	298.15018762	298.15031897	298.15016112	2.96e-06	-3e-08	-1.4e-07
0.91591	8190.49818	1e-08	4.6e-07	3.7e-07	1e-07	-0.0	2.96e-06	1.57e-06	1e-08	298.15023707	298.15030915	298.15015397	3.09e-06	-3e-08	-1.3e-07
0.91791	8198.40937	1e-08	4.6e-07	3.7e-07	1e-07	-0.0	2.96e-06	1.57e-06	1e-08	298.15028268	298.15029963	298.15014713	1.77e-06	-3e-08	-1.2e-07
0.91991	8206.24432	1e-08	4.6e-07	3.7e-07	1e-07	-0.0	2.96e-06	1.57e-06	1e-08	298.15032153	298.15029041	298.15014072	-1.5e-07	-2e-08	-1.2e-07
0.92191	8214.00237	1e-08	4.6e-07	3.7e-07	1e-07	-0.0	2.96e-06	1.57e-06	1e-08	298.15035257	298.15028148	298.15013476	-1.8e-06	-2e-08	-1.1e-07
0.92391	8221.68289	1e-08	4.6e-07	3.7e-07	1e-07	-0.0	2.96e-06	1.57e-06	1e-08	298.15037536	298.15027283	298.15012928	-2.64e-06	-1e-08	-1e-07
0.92591	8229.28519	1e-08	4.6e-07	3.7e-07	1e-07	-0.0	2.96e-06	1.57e-06	1e-08	298.15038964	298.15026445	298.15012428	-2.77e-06	-1e-08	-1e-07
0.92791	8236.80861	1e-08	4.6e-07	3.7e-07	1e-07	-0.0	2.96e-06	1.57e-06	1e-08	298.15036633	298.15025638	298.15012091	-2.38e-06	-1e-08	-9e-08
0.92991	8244.25243	1e-08	4.6e-07	3.7e-07	1e-07	-0.0	2.96e-06	1.57e-06	1e-08	298.15034691	298.15024854	298.15011751	-2.13e-06	-1e-08	-9e-08
0.93191	8251.61593	1e-08	4.6e-07	3.7e-07	1e-07	-0.0	2.96e-06	1.57e-06	1e-08	298.15034427	298.15024093	298.15011358	-2.22e-06	-1e-08	-9e-08
0.93391	8258.89837	1e-08	4.6e-07	3.7e-07	1e-07	-0.0	2.96e-06	1.57e-06	1e-08	298.15035508	298.15023354	298.15010923	-2.59e-06	-1e-08	-9e-08
0.93591	8266.099	1e-08	4.6e-07	3.7e-07	1e-07	-0.0	2.96e-06	1.57e-06	1e-08	298.15032135	298.15022643	298.15010678	-2.35e-06	-1e-08	-8e-08
0.93791	8273.21703	1e-08	4.6e-07	3.7e-07	1e-07	-0.0	2.96e-06	1.57e-06	1e-08	298.1502766	298.15021954	298.15010488	-1.37e-06	-1e-08	-8e-08
0.93991	8280.25166	1e-08	4.6e-07	3.7e-07	1e-07	-0.0	2.96e-06	1.57e-06	1e-08	298.1502204	298.15021288	298.15010355	5.1e-07	-2e-08	-9e-08
0.94191	8287.20205	1e-08	4.6e-07	3.7e-07	1e-07	-0.0	2.96e-06	1.57e-06	1e-08	298.1501524	298.15020644	298.15010279	2.82e-06	-3e-08	-9e-08
0.94391	8294.06737	1e-08	4.6e-07	3.7e-07	1e-07	-0.0	2.96e-06	1.57e-06	1e-08	298.15007237	298.15020022	298.15010262	2.81e-06	-2e-08	-9e-08
0.94591	8300.84672	1e-08	4.6e-07	3.7e-07	1e-07	-0.0	2.96e-06	1.57e-06	1e-08	298.14998955	298.15019418	298.15010267	2.62e-06	-2e-08	-9e-08
0.94791	8307.53921	1e-08	4.6e-07	3.7e-07	1e-07	-0.0	2.96e-06	1.57e-06	1e-08	298.15003633	298.1501882	298.15009767	2.3e-07	-1e-08	-8e-08
0.94991	8314.1439	1e-08	4.6e-07	3.7e-07	1e-07	-0.0	2.96e-06	1.57e-06	1e-08	298.14992273	298.15018257	298.15009913	1.31e-06	-2e-08	-8e-08
0.9519	8320.65982	1e-08	4.6e-07	3.7e-07	1e-07	-0.0	2.96e-06	1.57e-06	1e-08	298.14996412	298.15017696	298.15009453	1e-07	-1e-08	-7e-08
0.9539	8327.08599	1e-08	4.6e-07	3.7e-07	1e-07	-0.0	2.96e-06	1.57e-06	1e-08	298.15010932	298.1501714	298.1500859	-2.56e-06	-0.0	-6e-08
0.9559	8333.42136	1e-08	4.6e-07	3.7e-07	1e-07	-0.0	2.96e-06	1.57e-06	1e-08	298.15015444	298.15016611	298.15008134	-7.4e-07	-1e-08	-6e-08
0.9579	8339.66488	1e-08	4.6e-07	3.7e-07	1e-07	-0.0	2.96e-06	1.57e-06	1e-08	298.15027461	298.1501609	298.15007387	-2.07e-06	-1e-08	-6e-08
0.9599	8345.81543	1e-08	4.6e-07	3.7e-07	1e-07	-0.0	2.96e-06	1.57e-06	1e-08	298.14951173	298.15015681	298.15010156	-1.53e-06	-1e-08	-6e-08
0.9619	8351.87186	1e-08	4.6e-07	3.7e-07	1e-07	-0.0	2.96e-06	1.57e-06	1e-08	298.15008681	298.15015142	298.1500762	1.69e-06	-2e-08	-7e-08
0.9639	8357.833	1e-08	4.6e-07	3.7e-07	1e-07	-0.0	2.96e-06	1.57e-06	1e-08	298.14995325	298.15014694	298.15007905	-2.13e-06	-0.0	-5e-08
0.9659	8363.69762	1e-08	4.6e-07	3.7e-07	1e-07	-0.0	2.96e-06	1.57e-06	1e-08	298.15094072	298.15014139	298.15003746	-5.3e-07	-1e-08	-5e-08
0.9679	8369.46444	1e-08	4.6e-07	3.7e-07	1e-07	-0.0	2.96e-06	1.57e-06	1e-08	298.15003208	298.15013802	298.15007125	2.9e-06	-2e-08	-6e-08
0.9699	8375.13209	1e-08	4.6e-07	3.7e-07	1e-07	-0.0	2.96e-06	1.57e-06	1e-08	298.15006432	298.15013378	298.15006774	1.7e-07	-1e-08	-5e-08
0.9719	8380.69918	1e-08	4.6e-07	3.7e-07	1e-07	-0.0	2.96e-06	1.57e-06	1e-08	298.14978552	298.15013	298.15007665	1.29e-06	-1e-08	-6e-08
0.9739	8386.16424	1e-08	4.6e-07	3.7e-07	1e-07	-0.0	2.96e-06	1.57e-06	1e-08	298.14993778	298.15012588	298.15006851	7.1e-07	-1e-08	-5e-08
0.9759	8391.52581	1e-08	4.6e-07	3.7e-07	1e-07	-0.0	2.96e-06	1.57e-06	1e-08	298.15117439	298.15012071	298.15001736	1.567e-05	-6e-08	-1e-07
0.9779	8396.78233	1e-08	4.6e-07	3.7e-07	1e-07	-0.0	2.96e-06	1.57e-06	1e-08	298.14969051	298.15011859	298.15007433	4.7e-06	-2e-08	-6e-08
0.9799	8401.93212	1e-08	4.6e-07	3.7e-07	1e-07	-0.0	2.96e-06	1.57e-06	1e-08	298.14979977	298.15011487	298.15006808	2.64e-06	-2e-08	-5e-08
0.9819	8406.97339	1e-08	4.6e-07	3.7e-07	1e-07	-0.0	2.96e-06	1.57e-06	1e-08	298.15016015	298.15011099	298.15005192	-8.6e-07	-1e-08	-4e-08
0.9839	8411.90428	1e-08	4.6e-07	3.7e-07	1e-07	-0.0	2.96e-06	1.57e-06	1e-08	298.14997393	298.1501078	298.15005753	9e-08	-1e-08	-4e-08
0.9859	8416.72285	1e-08	4.6e-07	3.7e-07	1e-07	-0.0	2.96e-06	1.57e-06	1e-08	298.15008344	298.1501044	298.15005144	2.4e-06	-2e-08	-5e-08
0.9879	8421.4271	1e-08	4.6e-07	3.7e-07	1e-07	-0.0	2.96e-06	1.57e-06	1e-08	298.15011032	298.15010119	298.15004869	-3.34e-06	0.0	-3e-08
0.9899	8426.01488	1e-08	4.6e-07	3.7e-07	1e-07	-0.0	2.96e-06	1.57e-06	1e-08	298.14991221	298.15009831	298.15005492	2.3e-06	-1e-08	-5e-08
0.9919	8430.48388	1e-08	4.6e-07	3.7e-07	1e-07	-0.0	2.96e-06	1.57e-06	1e-08	298.15018739	298.15009503	298.15004241	-3.7e-07	-1e-08	-4e-08
0.9939	8434.83165	1e-08	4.6e-07	3.7e-07	1e-07	-0.0	2.96e-06	1.57e-06	1e-08	298.14992005	298.15009242	298.15005149	1e-07	-1e-08	-4e-08
0.9959	8439.05556	1e-08	4.6e-07	3.7e-07	1e-07	-0.0	2.96e-06	1.57e-06	1e-08	298.14997535	298.15008955	298.15004781	3.29e-06	-2e-08	-5e-08
0.9979	8443.1528	1e-08	4.6e-07	3.7e-07	1e-07	-0.0	2.96e-06	1.57e-06	1e-08	298.15016281	298.15008663	298.15003892	-5.3e-07	-0.0	-3e-08
0.9999	8447.12034	1e-08	4.6e-07	3.7e-07	1e-07	-0.0	2.96e-06	1.57e-06	1e-08	298.14996845	298.15008419	298.15004525	-9.9e-07	-0.0	-3e-08
1.0	8447.31526	1e-08	4.6e-07	3.7e-07	1e-07	-0.0	2.96e-06	1.57e-06	1e-08	298.14990461	298.15008413	298.15004771	3.64633051	-2.53189171	19.83564192
