# Supplementary material for: Dataset for the simulated biomass pyrolysis in rotary kilns with varying particle residence time distributions
Source: Data Brief. 2021 Nov 23;39:107603. doi: 10.1016/j.dib.2021.107603 (PMC8633881; doi:10.1016/j.dib.2021.107603)
Supplement: Supplementary Data S1 — Supplementary Raw Research Data. This is open data under the CC BY license http://creativecommons.org/licenses/by/4.0/ [file mmc1.zip › supplementary/101/logFiles/log_Pe40]

l,m	Tau,s	F_w,kg/s	F_is,kg/s	F_c,kg/s	F_rt,kg/s	F_w_wet,kg/s	F_it,kg/s	F_g,kg/s	F_H2O_g,kg/s	T_b,K	T_g,K	T_w,K	q_bed,kW/m	q_gas,kW/m	q_loss,kW/m
0.0001	0.61469	0.0	0.0	0.0	0.0	5.47e-06	0.0	0.0	0.0	414.32138537	788.93245897	799.54483522	8.7710585	-0.04345146	-0.38421632
0.002	23.96316	1.35e-06	5.6e-07	6e-08	5.7e-07	0.0	2.23e-06	7e-07	1e-08	691.92517166	697.18744693	695.46876389	0.07333738	-0.02780463	-0.31169127
0.004	48.51929	2e-07	6e-07	1.9e-07	4.3e-07	-0.0	2.86e-06	1.19e-06	1e-08	683.23700026	685.26448594	681.73615986	-0.02803104	-0.04344296	-0.30102906
0.006	73.05367	6e-08	5.5e-07	2.7e-07	2.8e-07	-0.0	2.93e-06	1.38e-06	1e-08	671.80685425	674.07167198	670.28684428	-0.02682548	-0.04441399	-0.29204407
0.008	97.56624	3e-08	5.1e-07	3.1e-07	2.1e-07	0.0	2.95e-06	1.46e-06	1e-08	660.42685002	663.04638593	659.11128181	-0.02246782	-0.04417345	-0.28326784
0.01	122.05699	2e-08	4.9e-07	3.4e-07	1.6e-07	0.0	2.95e-06	1.51e-06	1e-08	649.32736862	652.19548251	648.15955312	-0.01944627	-0.04327685	-0.27466777
0.012	146.52587	1e-08	4.7e-07	3.5e-07	1.4e-07	0.0	2.96e-06	1.53e-06	1e-08	638.52550439	641.56896553	637.45901421	-0.01738838	-0.04206599	-0.2662635
0.014	170.97287	1e-08	4.7e-07	3.6e-07	1.2e-07	0.0	2.96e-06	1.55e-06	1e-08	628.02595958	631.19542756	627.02660966	-0.01581076	-0.04071742	-0.25807632
0.016	195.39794	1e-08	4.6e-07	3.6e-07	1.1e-07	-0.0	2.96e-06	1.56e-06	1e-08	617.81519456	621.08815926	616.87076148	-0.01477672	-0.03931393	-0.25008174
0.018	219.80106	1e-08	4.6e-07	3.7e-07	1.1e-07	-0.0	2.96e-06	1.56e-06	1e-08	607.88620198	611.25164655	606.99329266	-0.01385703	-0.03790898	-0.24233643
0.02	244.18219	1e-08	4.6e-07	3.7e-07	1e-07	-0.0	2.96e-06	1.57e-06	1e-08	598.24123826	601.68566233	597.39170968	-0.01307572	-0.03651239	-0.23475919
0.022	268.5413	1e-08	4.6e-07	3.7e-07	1e-07	-0.0	2.96e-06	1.57e-06	1e-08	588.87409285	592.38760738	588.06248995	-0.01240381	-0.03516865	-0.22751628
0.024	292.87837	1e-08	4.6e-07	3.7e-07	1e-07	0.0	2.96e-06	1.57e-06	1e-08	579.77667828	583.35158779	578.99917985	-0.01179452	-0.03384777	-0.22040318
0.026	317.19335	1e-08	4.6e-07	3.7e-07	1e-07	0.0	2.96e-06	1.57e-06	1e-08	570.94407797	574.57402934	570.19787982	-0.01123809	-0.03256827	-0.21349577
0.028	341.48622	1e-08	4.6e-07	3.7e-07	1e-07	0.0	2.96e-06	1.57e-06	1e-08	562.36981942	566.04932285	561.65276537	-0.01072323	-0.03133192	-0.20678942
0.03	365.75695	1e-08	4.6e-07	3.7e-07	1e-07	-0.0	2.96e-06	1.58e-06	1e-08	554.04746959	557.7715957	553.35783004	-0.01024244	-0.03013923	-0.20027947
0.032	390.0055	1e-08	4.6e-07	3.7e-07	1e-07	0.0	2.96e-06	1.58e-06	1e-08	545.97073025	549.7348556	545.30699231	-0.00978834	-0.02899001	-0.19396123
0.034	414.23184	1e-08	4.6e-07	3.7e-07	9e-08	-0.0	2.96e-06	1.58e-06	1e-08	538.13320856	541.93308452	537.49418495	-0.00936892	-0.02788338	-0.18782952
0.036	438.43593	1e-08	4.6e-07	3.7e-07	9e-08	-0.0	2.96e-06	1.58e-06	1e-08	530.52907663	534.36028405	529.91334986	-0.00896643	-0.02681862	-0.18188017
0.038	462.61776	1e-08	4.6e-07	3.7e-07	9e-08	-0.0	2.96e-06	1.58e-06	1e-08	523.15178311	527.01051501	522.55854518	-0.00857932	-0.02579446	-0.17610798
0.04	486.77728	1e-08	4.6e-07	3.7e-07	9e-08	-0.0	2.96e-06	1.58e-06	1e-08	515.99515063	519.87791904	515.42389727	-0.00820564	-0.02480979	-0.17050877
0.042	510.91446	1e-08	4.6e-07	3.7e-07	9e-08	-0.0	2.96e-06	1.58e-06	1e-08	509.05393257	512.95672905	508.50357798	-0.00785964	-0.02386313	-0.16507781
0.044	535.02926	1e-08	4.6e-07	3.7e-07	9e-08	-0.0	2.96e-06	1.58e-06	1e-08	502.32243587	506.24128203	501.7918936	-0.00753573	-0.02295319	-0.15981041
0.046	559.12167	1e-08	4.6e-07	3.7e-07	9e-08	-0.0	2.96e-06	1.58e-06	1e-08	495.79467164	499.72602494	495.28327916	-0.00722242	-0.02207879	-0.15470241
0.048	583.19163	1e-08	4.6e-07	3.7e-07	9e-08	-0.0	2.96e-06	1.58e-06	1e-08	489.46531539	493.40551442	488.97224454	-0.0069235	-0.02123863	-0.14974954
0.05	607.23913	1e-08	4.6e-07	3.7e-07	9e-08	-0.0	2.96e-06	1.58e-06	1e-08	483.32893016	487.27442123	482.85342117	-0.00663867	-0.02043141	-0.14494755
0.05199	631.26412	1e-08	4.6e-07	3.7e-07	9e-08	-0.0	2.96e-06	1.58e-06	1e-08	477.3801429	481.3275307	476.92155232	-0.00636648	-0.01965591	-0.14029229
0.05399	655.26658	1e-08	4.6e-07	3.7e-07	9e-08	-0.0	2.96e-06	1.58e-06	1e-08	471.61376554	475.55974275	471.17148657	-0.00610609	-0.01891092	-0.13577971
0.05599	679.24646	1e-08	4.6e-07	3.7e-07	9e-08	-0.0	2.96e-06	1.58e-06	1e-08	466.0248054	469.96607161	465.5981772	-0.00585776	-0.01819526	-0.13140587
0.05799	703.20375	1e-08	4.6e-07	3.7e-07	9e-08	-0.0	2.96e-06	1.58e-06	1e-08	460.60834645	464.54164579	460.19668858	-0.00562068	-0.01750781	-0.12716693
0.05999	727.1384	1e-08	4.6e-07	3.7e-07	9e-08	-0.0	2.96e-06	1.58e-06	1e-08	455.35935617	459.28170774	454.9622055	-0.00539075	-0.01684748	-0.12305906
0.06199	751.05037	1e-08	4.6e-07	3.7e-07	9e-08	-0.0	2.96e-06	1.58e-06	1e-08	450.27330296	454.18161116	449.88999952	-0.00517226	-0.01621314	-0.11907846
0.06399	774.93965	1e-08	4.6e-07	3.7e-07	9e-08	-0.0	2.96e-06	1.58e-06	1e-08	445.34558773	449.23682169	444.97545885	-0.00497227	-0.01560372	-0.11522157
0.06599	798.80619	1e-08	4.6e-07	3.7e-07	9e-08	-0.0	2.96e-06	1.58e-06	1e-08	440.57138737	444.44291598	440.21409489	-0.00477748	-0.01501836	-0.11148499
0.06799	822.64995	1e-08	4.6e-07	3.7e-07	9e-08	-0.0	2.96e-06	1.58e-06	1e-08	435.94631585	439.79557816	435.60150635	-0.00459402	-0.01445601	-0.10786518
0.06999	846.47092	1e-08	4.6e-07	3.7e-07	9e-08	-0.0	2.96e-06	1.58e-06	1e-08	431.46590536	435.29060011	431.13340543	-0.00440675	-0.01391586	-0.10435866
0.07199	870.26904	1e-08	4.6e-07	3.7e-07	9e-08	-0.0	2.96e-06	1.58e-06	1e-08	427.12649904	430.92387782	426.80557156	-0.00423015	-0.01339694	-0.10096237
0.07399	894.04429	1e-08	4.6e-07	3.7e-07	9e-08	-0.0	2.96e-06	1.58e-06	1e-08	422.9239173	426.69141253	422.61391734	-0.00406415	-0.01289834	-0.09767285
0.07599	917.79663	1e-08	4.6e-07	3.7e-07	9e-08	-0.0	2.96e-06	1.58e-06	1e-08	418.85391554	422.5893088	418.55446421	-0.00391152	-0.01241925	-0.09448714
0.07799	941.52604	1e-08	4.6e-07	3.7e-07	9e-08	-0.0	2.96e-06	1.58e-06	1e-08	414.91227358	418.61377159	414.62333544	-0.00376118	-0.01195893	-0.09140207
0.07999	965.23246	1e-08	4.6e-07	3.7e-07	9e-08	-0.0	2.96e-06	1.58e-06	1e-08	411.09554994	414.76110335	410.81671853	-0.0036095	-0.01151667	-0.08841482
0.08199	988.91588	1e-08	4.6e-07	3.7e-07	9e-08	-0.0	2.96e-06	1.58e-06	1e-08	407.40046499	411.02770307	407.13089395	-0.00347328	-0.01109158	-0.08552226
0.08399	1012.57625	1e-08	4.6e-07	3.7e-07	9e-08	-0.0	2.96e-06	1.58e-06	1e-08	403.8226296	407.41006857	403.56229598	-0.00334714	-0.01068302	-0.08272179
0.08599	1036.21354	1e-08	4.6e-07	3.7e-07	9e-08	-0.0	2.96e-06	1.58e-06	1e-08	400.35847223	403.90478874	400.10741587	-0.0032111	-0.01029045	-0.08001051
0.08799	1059.82772	1e-08	4.6e-07	3.7e-07	9e-08	-0.0	2.96e-06	1.58e-06	1e-08	397.00554722	400.50854161	396.76278741	-0.00308918	-0.00991304	-0.07738576
0.08999	1083.41874	1e-08	4.6e-07	3.7e-07	9e-08	-0.0	2.96e-06	1.58e-06	1e-08	393.75963755	397.21809963	393.52512375	-0.00297981	-0.00955018	-0.07484499
0.09199	1106.98659	1e-08	4.6e-07	3.7e-07	9e-08	-0.0	2.96e-06	1.58e-06	1e-08	390.61740675	394.03032075	390.39118797	-0.00285804	-0.00920147	-0.07238562
0.09399	1130.53121	1e-08	4.6e-07	3.7e-07	9e-08	-0.0	2.96e-06	1.58e-06	1e-08	387.57669025	390.94214619	387.35777925	-0.00275406	-0.00886608	-0.0700051
0.09599	1154.05258	1e-08	4.6e-07	3.7e-07	9e-08	-0.0	2.96e-06	1.58e-06	1e-08	384.63303921	387.95060704	384.42189334	-0.00265068	-0.00854362	-0.06770113
0.09799	1177.55066	1e-08	4.6e-07	3.7e-07	9e-08	-0.0	2.96e-06	1.58e-06	1e-08	381.78448564	385.05281046	381.58049718	-0.00254498	-0.00823357	-0.06547136
0.09999	1201.02542	1e-08	4.6e-07	3.7e-07	9e-08	-0.0	2.96e-06	1.58e-06	1e-08	379.02798776	382.24594663	378.83069379	-0.00246084	-0.00793526	-0.06331344
0.10199	1224.47681	1e-08	4.6e-07	3.7e-07	9e-08	-0.0	2.96e-06	1.58e-06	1e-08	376.3599741	379.52728547	376.16969427	-0.0023597	-0.00764848	-0.06122522
0.10399	1247.9048	1e-08	4.6e-07	3.7e-07	9e-08	-0.0	2.96e-06	1.58e-06	1e-08	373.77995597	376.89526374	373.59579701	-0.00227131	-0.00736738	-0.05916709
0.10599	1271.30937	1e-08	4.6e-07	3.7e-07	9e-08	-0.0	2.96e-06	1.58e-06	1e-08	371.28253731	374.34776069	371.1068986	-0.00216837	-0.00710687	-0.05724757
0.10799	1294.69046	1e-08	4.6e-07	3.7e-07	9e-08	-0.0	2.96e-06	1.58e-06	1e-08	368.86688743	371.8787571	368.69669056	-0.00209681	-0.00684877	-0.05533592
0.10999	1318.04805	1e-08	4.6e-07	3.7e-07	9e-08	-0.0	2.96e-06	1.58e-06	1e-08	366.53183068	369.48947347	366.36641956	-0.00202738	-0.00660238	-0.05350135
0.11199	1341.3821	1e-08	4.6e-07	3.7e-07	9e-08	-0.0	2.96e-06	1.58e-06	1e-08	364.27276343	367.17618387	364.11228795	-0.0019665	-0.00636897	-0.05175425
0.11399	1364.69256	1e-08	4.6e-07	3.7e-07	9e-08	-0.0	2.96e-06	1.58e-06	1e-08	362.0855159	364.93517926	361.9305693	-0.00188916	-0.00613809	-0.0500157
0.11599	1387.97942	1e-08	4.6e-07	3.7e-07	9e-08	-0.0	2.96e-06	1.58e-06	1e-08	359.96929581	362.7647668	359.81944507	-0.00181835	-0.00591979	-0.04836394
0.11799	1411.24262	1e-08	4.6e-07	3.7e-07	9e-08	-0.0	2.96e-06	1.58e-06	1e-08	357.92276185	360.66403876	357.77794237	-0.00175144	-0.00571009	-0.04676959
0.11999	1434.48214	1e-08	4.6e-07	3.7e-07	9e-08	-0.0	2.96e-06	1.58e-06	1e-08	355.94190353	358.62913268	355.80214817	-0.0016774	-0.00549314	-0.04511146
0.12199	1457.69793	1e-08	4.6e-07	3.7e-07	9e-08	-0.0	2.96e-06	1.58e-06	1e-08	354.02731053	356.65988466	353.89178847	-0.00162954	-0.00531365	-0.04373398
0.12399	1480.88997	1e-08	4.6e-07	3.7e-07	9e-08	-0.0	2.96e-06	1.58e-06	1e-08	352.17413628	354.75272545	352.04329489	-0.00156934	-0.00512526	-0.04228125
0.12599	1504.0582	1e-08	4.6e-07	3.7e-07	9e-08	-0.0	2.96e-06	1.58e-06	1e-08	350.38183426	352.9063393	350.2552547	-0.00151259	-0.00494303	-0.04086996
0.12799	1527.20261	1e-08	4.6e-07	3.7e-07	9e-08	-0.0	2.96e-06	1.58e-06	1e-08	348.64818288	351.1193036	348.52621949	-0.00145532	-0.00475989	-0.03944535
0.12999	1550.32314	1e-08	4.6e-07	3.7e-07	9e-08	-0.0	2.96e-06	1.58e-06	1e-08	346.97182537	349.38959249	346.85407777	-0.00140198	-0.00459333	-0.03814449
0.13199	1573.41976	1e-08	4.6e-07	3.7e-07	9e-08	-0.0	2.96e-06	1.58e-06	1e-08	345.35418647	347.71427752	345.235686	-0.00137007	-0.00444093	-0.03694988
0.13399	1596.49243	1e-08	4.6e-07	3.7e-07	9e-08	-0.0	2.96e-06	1.58e-06	1e-08	343.78105647	346.09273086	343.67093245	-0.00130222	-0.00428293	-0.03570511
0.13599	1619.54113	1e-08	4.6e-07	3.7e-07	9e-08	-0.0	2.96e-06	1.58e-06	1e-08	342.2642715	344.52415395	342.15842324	-0.00125408	-0.0041324	-0.03451585
0.13799	1642.5658	1e-08	4.6e-07	3.7e-07	9e-08	-0.0	2.96e-06	1.58e-06	1e-08	340.79817944	343.00569922	340.69540018	-0.00120678	-0.00397586	-0.03327442
0.13999	1665.56641	1e-08	4.6e-07	3.7e-07	9e-08	-0.0	2.96e-06	1.58e-06	1e-08	339.37986507	341.53596353	339.28048762	-0.00116679	-0.00384876	-0.03226255
0.14199	1688.54293	1e-08	4.6e-07	3.7e-07	9e-08	-0.0	2.96e-06	1.58e-06	1e-08	338.00831095	340.11353763	337.91222508	-0.00113013	-0.00370219	-0.03109239
0.14399	1711.49531	1e-08	4.6e-07	3.7e-07	9e-08	-0.0	2.96e-06	1.58e-06	1e-08	336.68263404	338.73661092	336.5887388	-0.00109628	-0.00358493	-0.03015259
0.14599	1734.42352	1e-08	4.6e-07	3.7e-07	9e-08	-0.0	2.96e-06	1.58e-06	1e-08	335.39831051	337.40358096	335.30852511	-0.00105011	-0.00345259	-0.02908829
0.14799	1757.32752	1e-08	4.6e-07	3.7e-07	9e-08	-0.0	2.96e-06	1.58e-06	1e-08	334.15796683	336.11435999	334.07133077	-0.00101517	-0.00333172	-0.02811371
0.14999	1780.20726	1e-08	4.6e-07	3.7e-07	9e-08	-0.0	2.96e-06	1.58e-06	1e-08	332.95817207	334.86649082	332.87473003	-0.0009827	-0.0032216	-0.02722297
0.15198	1803.06273	1e-08	4.6e-07	3.7e-07	9e-08	-0.0	2.96e-06	1.58e-06	1e-08	331.79834614	333.65902796	331.71773892	-0.0009367	-0.00311067	-0.02632249
0.15398	1825.89386	1e-08	4.6e-07	3.7e-07	9e-08	-0.0	2.96e-06	1.58e-06	1e-08	330.67701976	332.49034546	330.59871243	-0.00090887	-0.00300352	-0.0254511
0.15598	1848.70063	1e-08	4.6e-07	3.7e-07	9e-08	-0.0	2.96e-06	1.58e-06	1e-08	329.59261787	331.35971781	329.51693171	-0.00087502	-0.00289589	-0.024573
0.15798	1871.483	1e-08	4.6e-07	3.7e-07	9e-08	-0.0	2.96e-06	1.58e-06	1e-08	328.54440137	330.26577124	328.4709902	-0.00084755	-0.0027994	-0.02378399
0.15998	1894.24093	1e-08	4.6e-07	3.7e-07	9e-08	-0.0	2.96e-06	1.58e-06	1e-08	327.53025728	329.20700245	327.4593993	-0.00081855	-0.00270204	-0.02298573
0.16198	1916.97437	1e-08	4.6e-07	3.7e-07	9e-08	-0.0	2.96e-06	1.58e-06	1e-08	326.54969509	328.18257235	326.48129452	-0.00079014	-0.00259853	-0.02213498
0.16398	1939.6833	1e-08	4.6e-07	3.7e-07	9e-08	-0.0	2.96e-06	1.58e-06	1e-08	325.60137829	327.19171337	325.53591167	-0.00074906	-0.00251997	-0.02148674
0.16598	1962.36766	1e-08	4.6e-07	3.7e-07	9e-08	-0.0	2.96e-06	1.58e-06	1e-08	324.68542103	326.23268096	324.62144654	-0.00073685	-0.0024305	-0.02074856
0.16798	1985.02743	1e-08	4.6e-07	3.7e-07	9e-08	-0.0	2.96e-06	1.58e-06	1e-08	323.79890955	325.30530756	323.73780871	-0.00070279	-0.00234865	-0.02007067
0.16998	2007.66256	1e-08	4.6e-07	3.7e-07	9e-08	-0.0	2.96e-06	1.58e-06	1e-08	322.94335673	324.40805517	322.88335321	-0.00068546	-0.00226805	-0.01940257
0.17198	2030.27301	1e-08	4.6e-07	3.7e-07	9e-08	-0.0	2.96e-06	1.58e-06	1e-08	322.11467094	323.53964208	322.05691705	-0.00065968	-0.00218943	-0.01874893
0.17398	2052.85874	1e-08	4.6e-07	3.7e-07	9e-08	-0.0	2.96e-06	1.58e-06	1e-08	321.31375025	322.69955415	321.25792142	-0.00063715	-0.00211398	-0.01812055
0.17598	2075.41971	1e-08	4.6e-07	3.7e-07	9e-08	-0.0	2.96e-06	1.58e-06	1e-08	320.53948218	321.8868974	320.48548052	-0.00061587	-0.00204139	-0.0175148
0.17798	2097.95589	1e-08	4.6e-07	3.7e-07	9e-08	-0.0	2.96e-06	1.58e-06	1e-08	319.79090983	321.1008077	319.73873526	-0.00059358	-0.00197148	-0.0169303
0.17998	2120.46723	1e-08	4.6e-07	3.7e-07	9e-08	-0.0	2.96e-06	1.58e-06	1e-08	319.06724322	320.3404242	319.01682581	-0.00057286	-0.00190371	-0.01636265
0.18198	2142.9537	1e-08	4.6e-07	3.7e-07	9e-08	-0.0	2.96e-06	1.58e-06	1e-08	318.36771447	319.60493176	318.31893967	-0.00055416	-0.00183865	-0.01581683
0.18398	2165.41524	1e-08	4.6e-07	3.7e-07	9e-08	-0.0	2.96e-06	1.58e-06	1e-08	317.69141799	318.89353396	317.64429049	-0.00053406	-0.00177569	-0.01528771
0.18598	2187.85183	1e-08	4.6e-07	3.7e-07	9e-08	-0.0	2.96e-06	1.58e-06	1e-08	317.03764162	318.20545146	316.99210344	-0.00051546	-0.00171479	-0.01477504
0.18798	2210.26341	1e-08	4.6e-07	3.7e-07	9e-08	-0.0	2.96e-06	1.58e-06	1e-08	316.40570077	317.53993979	316.36163936	-0.00049873	-0.00165621	-0.01428118
0.18998	2232.64996	1e-08	4.6e-07	3.7e-07	9e-08	-0.0	2.96e-06	1.58e-06	1e-08	315.79475135	316.89627677	315.75218927	-0.00048045	-0.00159973	-0.01380425
0.19198	2255.01143	1e-08	4.6e-07	3.7e-07	9e-08	-0.0	2.96e-06	1.58e-06	1e-08	315.20418747	316.27375238	315.16304879	-0.00046417	-0.00154498	-0.01334125
0.19398	2277.34777	1e-08	4.6e-07	3.7e-07	9e-08	-0.0	2.96e-06	1.58e-06	1e-08	314.63335005	315.67168592	314.59354642	-0.00044885	-0.00149213	-0.01289376
0.19598	2299.65895	1e-08	4.6e-07	3.7e-07	9e-08	-0.0	2.96e-06	1.58e-06	1e-08	314.08147548	315.08942417	314.0430436	-0.00043218	-0.00144145	-0.01246396
0.19798	2321.94492	1e-08	4.6e-07	3.7e-07	9e-08	-0.0	2.96e-06	1.58e-06	1e-08	313.54807333	314.52632289	313.51090159	-0.00041833	-0.00139227	-0.0120464
0.19998	2344.20565	1e-08	4.6e-07	3.7e-07	9e-08	-0.0	2.96e-06	1.58e-06	1e-08	313.03091379	313.99523221	312.99468772	-0.00040637	-0.00128674	-0.01164837
0.20198	2366.44109	1e-08	4.6e-07	3.7e-07	9e-08	-0.0	2.96e-06	1.58e-06	1e-08	312.52917426	313.4945872	312.49404386	-0.00039235	-0.00124595	-0.01125561
0.20398	2388.65121	1e-08	4.6e-07	3.7e-07	9e-08	-0.0	2.96e-06	1.58e-06	1e-08	312.0442784	313.01050043	312.01024099	-0.00037878	-0.00119813	-0.01087605
0.20598	2410.83595	1e-08	4.6e-07	3.7e-07	9e-08	-0.0	2.96e-06	1.58e-06	1e-08	311.57565864	312.5427061	311.54267444	-0.00036575	-0.0011443	-0.0105093
0.20798	2432.99528	1e-08	4.6e-07	3.7e-07	9e-08	-0.0	2.96e-06	1.58e-06	1e-08	311.12280707	312.09131852	311.09073139	-0.00035313	-0.00113297	-0.01015469
0.20998	2455.12915	1e-08	4.6e-07	3.7e-07	9e-08	-0.0	2.96e-06	1.58e-06	1e-08	310.68516518	311.65427063	310.65408589	-0.00034091	-0.00106858	-0.00981201
0.21198	2477.23753	1e-08	4.6e-07	3.7e-07	9e-08	-0.0	2.96e-06	1.58e-06	1e-08	310.26223393	311.23245683	310.23205126	-0.00032919	-0.00103715	-0.00948087
0.21398	2499.32036	1e-08	4.6e-07	3.7e-07	9e-08	-0.0	2.96e-06	1.58e-06	1e-08	309.85352492	310.82441324	309.82426151	-0.00031787	-0.00100604	-0.00916084
0.21598	2521.37762	1e-08	4.6e-07	3.7e-07	9e-08	-0.0	2.96e-06	1.58e-06	1e-08	309.45856549	310.43043106	309.43014482	-0.00030695	-0.00096389	-0.00885161
0.21798	2543.40925	1e-08	4.6e-07	3.7e-07	9e-08	-0.0	2.96e-06	1.58e-06	1e-08	309.07689222	310.04951073	309.04931155	-0.00029639	-0.00092071	-0.00855278
0.21998	2565.41521	1e-08	4.6e-07	3.7e-07	9e-08	-0.0	2.96e-06	1.58e-06	1e-08	308.70807665	309.68140482	308.68129321	-0.00028618	-0.00088703	-0.00826399
0.22198	2587.39546	1e-08	4.6e-07	3.7e-07	9e-08	-0.0	2.96e-06	1.58e-06	1e-08	308.35166623	309.32572597	308.32565853	-0.00027639	-0.00086175	-0.00798493
0.22398	2609.34995	1e-08	4.6e-07	3.7e-07	9e-08	-0.0	2.96e-06	1.58e-06	1e-08	308.00724673	308.98209771	307.98198701	-0.00026688	-0.00083432	-0.00771526
0.22598	2631.27865	1e-08	4.6e-07	3.7e-07	9e-08	-0.0	2.96e-06	1.58e-06	1e-08	307.67443988	308.65021763	307.64986489	-0.00025777	-0.0008123	-0.00745466
0.22798	2653.18151	1e-08	4.6e-07	3.7e-07	9e-08	-0.0	2.96e-06	1.58e-06	1e-08	307.35283556	308.32942074	307.32894129	-0.00024891	-0.00078775	-0.00720284
0.22998	2675.05848	1e-08	4.6e-07	3.7e-07	9e-08	-0.0	2.96e-06	1.58e-06	1e-08	307.04206523	308.01899421	307.01888403	-0.00024034	-0.00075187	-0.00695951
0.23198	2696.90952	1e-08	4.6e-07	3.7e-07	9e-08	-0.0	2.96e-06	1.58e-06	1e-08	306.74177313	307.7192615	306.71924332	-0.00023209	-0.00072407	-0.00672439
0.23398	2718.73459	1e-08	4.6e-07	3.7e-07	9e-08	-0.0	2.96e-06	1.58e-06	1e-08	306.45160904	307.42952725	306.42971248	-0.00022415	-0.00069461	-0.00649718
0.23598	2740.53364	1e-08	4.6e-07	3.7e-07	9e-08	-0.0	2.96e-06	1.58e-06	1e-08	306.17121321	307.14963029	306.14993187	-0.00021652	-0.00066972	-0.00627762
0.23798	2762.30663	1e-08	4.6e-07	3.7e-07	9e-08	-0.0	2.96e-06	1.58e-06	1e-08	305.90026724	306.8796087	305.8795281	-0.0002091	-0.00067715	-0.00606546
0.23998	2784.05352	1e-08	4.6e-07	3.7e-07	9e-08	-0.0	2.96e-06	1.58e-06	1e-08	305.63846069	306.61799933	305.61832876	-0.00020199	-0.00063547	-0.00586044
0.24198	2805.77425	1e-08	4.6e-07	3.7e-07	9e-08	-0.0	2.96e-06	1.58e-06	1e-08	305.38548399	306.36559168	305.36588946	-0.00019513	-0.00060323	-0.00566235
0.24398	2827.46879	1e-08	4.6e-07	3.7e-07	9e-08	-0.0	2.96e-06	1.58e-06	1e-08	305.14102876	306.12177317	305.12195606	-0.00018834	-0.00059621	-0.00547096
0.24598	2849.13709	1e-08	4.6e-07	3.7e-07	9e-08	-0.0	2.96e-06	1.58e-06	1e-08	304.90481701	305.88614111	304.88625707	-0.00018189	-0.00057723	-0.00528598
0.24798	2870.77911	1e-08	4.6e-07	3.7e-07	9e-08	-0.0	2.96e-06	1.58e-06	1e-08	304.67660617	305.6581273	304.65854993	-0.00017567	-0.00055495	-0.00510731
0.24998	2892.3948	1e-08	4.6e-07	3.7e-07	9e-08	-0.0	2.96e-06	1.58e-06	1e-08	304.45607293	305.43829717	304.43846443	-0.00016969	-0.00053285	-0.00493462
0.25197	2913.9841	1e-08	4.6e-07	3.7e-07	9e-08	-0.0	2.96e-06	1.58e-06	1e-08	304.24298148	305.22552463	304.22585212	-0.00016389	-0.00051006	-0.00476776
0.25397	2935.54699	1e-08	4.6e-07	3.7e-07	9e-08	-0.0	2.96e-06	1.58e-06	1e-08	304.03708258	305.02021562	304.02038061	-0.0001583	-0.00049917	-0.00460653
0.25597	2957.08341	1e-08	4.6e-07	3.7e-07	9e-08	-0.0	2.96e-06	1.58e-06	1e-08	303.83813532	304.82167516	303.8218656	-0.00015291	-0.00047869	-0.00445074
0.25797	2978.59332	1e-08	4.6e-07	3.7e-07	9e-08	-0.0	2.96e-06	1.58e-06	1e-08	303.64589961	304.62977513	303.63006078	-0.00014761	-0.00046495	-0.00430022
0.25997	3000.07667	1e-08	4.6e-07	3.7e-07	9e-08	-0.0	2.96e-06	1.58e-06	1e-08	303.46016364	304.44438173	303.44472802	-0.00014264	-0.00045161	-0.00415478
0.26197	3021.53342	1e-08	4.6e-07	3.7e-07	9e-08	-0.0	2.96e-06	1.58e-06	1e-08	303.28068802	304.26520622	303.26565926	-0.00013773	-0.00042482	-0.00401425
0.26397	3042.96351	1e-08	4.6e-07	3.7e-07	9e-08	-0.0	2.96e-06	1.58e-06	1e-08	303.10728225	304.09252411	303.09258224	-0.00013307	-0.00042463	-0.00387846
0.26597	3064.36691	1e-08	4.6e-07	3.7e-07	9e-08	-0.0	2.96e-06	1.58e-06	1e-08	302.93973318	303.92525193	302.92540394	-0.00012853	-0.00041266	-0.00374727
0.26797	3085.74356	1e-08	4.6e-07	3.7e-07	9e-08	-0.0	2.96e-06	1.58e-06	1e-08	302.7778456	303.76358781	302.76387765	-0.00012414	-0.00039148	-0.00362052
0.26997	3107.09342	1e-08	4.6e-07	3.7e-07	9e-08	-0.0	2.96e-06	1.58e-06	1e-08	302.62142154	303.60745058	302.60779951	-0.00011994	-0.00036608	-0.00349804
0.27197	3128.41644	1e-08	4.6e-07	3.7e-07	9e-08	-0.0	2.96e-06	1.58e-06	1e-08	302.47028737	303.45684079	302.45696261	-0.00011579	-0.00037908	-0.00337971
0.27397	3149.71257	1e-08	4.6e-07	3.7e-07	9e-08	-0.0	2.96e-06	1.58e-06	1e-08	302.324259	303.31102591	302.31125872	-0.00011192	-0.00035778	-0.00326535
0.27597	3170.98177	1e-08	4.6e-07	3.7e-07	9e-08	-0.0	2.96e-06	1.58e-06	1e-08	302.1831663	303.17035476	302.17045056	-0.00010807	-0.00034244	-0.00315489
0.27797	3192.22399	1e-08	4.6e-07	3.7e-07	9e-08	-0.0	2.96e-06	1.58e-06	1e-08	302.04683524	303.03419131	302.03443149	-0.00010437	-0.00032209	-0.00304814
0.27997	3213.43919	1e-08	4.6e-07	3.7e-07	9e-08	-0.0	2.96e-06	1.58e-06	1e-08	301.91510431	302.90271583	301.90299878	-0.00010082	-0.00030698	-0.002945
0.28197	3234.6273	1e-08	4.6e-07	3.7e-07	9e-08	-0.0	2.96e-06	1.58e-06	1e-08	301.7878391	302.77591513	301.77598001	-9.74e-05	-0.00032193	-0.00284532
0.28397	3255.78829	1e-08	4.6e-07	3.7e-07	9e-08	-0.0	2.96e-06	1.58e-06	1e-08	301.66487073	302.65324283	301.65327682	-9.41e-05	-0.00029956	-0.00274898
0.28597	3276.92211	1e-08	4.6e-07	3.7e-07	9e-08	-0.0	2.96e-06	1.58e-06	1e-08	301.54606202	302.53463121	301.5347335	-9.088e-05	-0.0002908	-0.00265594
0.28797	3298.02871	1e-08	4.6e-07	3.7e-07	9e-08	-0.0	2.96e-06	1.58e-06	1e-08	301.43126894	302.41985907	301.42021855	-8.781e-05	-0.00026425	-0.00256606
0.28997	3319.10804	1e-08	4.6e-07	3.7e-07	9e-08	-0.0	2.96e-06	1.58e-06	1e-08	301.32036046	302.30922868	301.30954211	-8.476e-05	-0.00028032	-0.00247926
0.29197	3340.16005	1e-08	4.6e-07	3.7e-07	9e-08	-0.0	2.96e-06	1.58e-06	1e-08	301.21320125	302.20254842	301.20258081	-8.189e-05	-0.00027004	-0.00239535
0.29397	3361.18469	1e-08	4.6e-07	3.7e-07	9e-08	-0.0	2.96e-06	1.58e-06	1e-08	301.10967693	302.09906553	301.09928687	-7.925e-05	-0.00024736	-0.00231426
0.29597	3382.18191	1e-08	4.6e-07	3.7e-07	9e-08	-0.0	2.96e-06	1.58e-06	1e-08	301.00962008	301.99942823	300.99944539	-7.643e-05	-0.00024589	-0.00223596
0.29797	3403.15167	1e-08	4.6e-07	3.7e-07	9e-08	-0.0	2.96e-06	1.58e-06	1e-08	300.9129751	301.90290319	300.90301489	-7.381e-05	-0.00023375	-0.00216026
0.29997	3424.09391	1e-08	4.6e-07	3.7e-07	9e-08	-0.0	2.96e-06	1.58e-06	1e-08	300.81959217	301.80948228	300.80986391	-7.134e-05	-0.00022012	-0.00208689
0.30197	3445.00859	1e-08	4.6e-07	3.7e-07	9e-08	-0.0	2.96e-06	1.58e-06	1e-08	300.72937479	301.71962753	300.71981401	-6.889e-05	-0.00022082	-0.00201648
0.30397	3465.89565	1e-08	4.6e-07	3.7e-07	9e-08	-0.0	2.96e-06	1.58e-06	1e-08	300.64220134	301.63220934	300.63289056	-6.652e-05	-0.00018973	-0.00194796
0.30597	3486.75505	1e-08	4.6e-07	3.7e-07	9e-08	-0.0	2.96e-06	1.58e-06	1e-08	300.55798289	301.54830323	300.54884061	-6.431e-05	-0.00019112	-0.00188188
0.30797	3507.58672	1e-08	4.6e-07	3.7e-07	9e-08	-0.0	2.96e-06	1.58e-06	1e-08	300.47662555	301.46703228	300.46765985	-6.225e-05	-0.00016943	-0.0018182
0.30997	3528.39064	1e-08	4.6e-07	3.7e-07	9e-08	-0.0	2.96e-06	1.58e-06	1e-08	300.39800007	301.38911993	300.3891479	-5.982e-05	-0.00019465	-0.00175681
0.31197	3549.16673	1e-08	4.6e-07	3.7e-07	9e-08	-0.0	2.96e-06	1.58e-06	1e-08	300.32205793	301.31279663	300.31343614	-5.812e-05	-0.0001585	-0.00169672
0.31397	3569.91496	1e-08	4.6e-07	3.7e-07	9e-08	-0.0	2.96e-06	1.58e-06	1e-08	300.2486655	301.24000975	300.240162	-5.603e-05	-0.00018248	-0.00163991
0.31597	3590.63527	1e-08	4.6e-07	3.7e-07	9e-08	-0.0	2.96e-06	1.58e-06	1e-08	300.17778773	301.16901167	300.1694606	-5.414e-05	-0.00015845	-0.00158389
0.31797	3611.3276	1e-08	4.6e-07	3.7e-07	9e-08	-0.0	2.96e-06	1.58e-06	1e-08	300.10920462	301.10104478	300.10111796	-5.119e-05	-0.00018791	-0.00153055
0.31997	3631.99191	1e-08	4.6e-07	3.7e-07	9e-08	-0.0	2.96e-06	1.58e-06	1e-08	300.04315042	301.03491965	300.03516294	-4.833e-05	-0.00015842	-0.00147818
0.32197	3652.62815	1e-08	4.6e-07	3.7e-07	9e-08	-0.0	2.96e-06	1.58e-06	1e-08	299.97955478	300.97008201	299.97151783	-5.315e-05	-0.00015817	-0.00142753
0.32397	3673.23626	1e-08	4.6e-07	3.7e-07	9e-08	-0.0	2.96e-06	1.58e-06	1e-08	299.91800972	300.90539835	299.9102667	-4.497e-05	-0.00015759	-0.00137848
0.32597	3693.81618	1e-08	4.6e-07	3.7e-07	9e-08	-0.0	2.96e-06	1.58e-06	1e-08	299.85881234	300.84100775	299.85130996	-4.543e-05	-0.00015671	-0.00133396
0.32797	3714.36788	1e-08	4.6e-07	3.7e-07	9e-08	-0.0	2.96e-06	1.58e-06	1e-08	299.80168987	300.77702846	299.79452527	-4.096e-05	-0.00015556	-0.00128978
0.32997	3734.8913	1e-08	4.6e-07	3.7e-07	9e-08	-0.0	2.96e-06	1.58e-06	1e-08	299.74714088	300.71356707	299.739799	-4.555e-05	-0.00015409	-0.00124584
0.33197	3755.38637	1e-08	4.6e-07	3.7e-07	9e-08	-0.0	2.96e-06	1.58e-06	1e-08	299.69444623	300.65072145	299.68707512	-4.253e-05	-0.0001525	-0.00120557
0.33397	3775.85306	1e-08	4.6e-07	3.7e-07	9e-08	-0.0	2.96e-06	1.58e-06	1e-08	299.64314182	300.58857476	299.63627974	-3.445e-05	-0.00015064	-0.0011645
0.33597	3796.2913	1e-08	4.6e-07	3.7e-07	9e-08	-0.0	2.96e-06	1.58e-06	1e-08	299.59391306	300.52720084	299.58730534	-3.597e-05	-0.0001487	-0.00112733
0.33797	3816.70105	1e-08	4.6e-07	3.7e-07	9e-08	-0.0	2.96e-06	1.58e-06	1e-08	299.546836	300.46666219	299.54006635	-4.027e-05	-0.00014649	-0.00108925
0.33997	3837.08225	1e-08	4.6e-07	3.7e-07	9e-08	-0.0	2.96e-06	1.58e-06	1e-08	299.5011539	300.40701582	299.49451954	-3.658e-05	-0.00014429	-0.00105443
0.34197	3857.43485	1e-08	4.6e-07	3.7e-07	9e-08	-0.0	2.96e-06	1.58e-06	1e-08	299.45707393	300.34830871	299.45058475	-3.957e-05	-0.00014185	-0.00101907
0.34397	3877.75878	1e-08	4.6e-07	3.7e-07	9e-08	-0.0	2.96e-06	1.58e-06	1e-08	299.41445766	300.29058232	299.40820114	-3.102e-05	-0.00013948	-0.00098654
0.34597	3898.05401	1e-08	4.6e-07	3.7e-07	9e-08	-0.0	2.96e-06	1.58e-06	1e-08	299.37336284	300.23386736	299.36729732	-3.765e-05	-0.0001369	-0.00095418
0.34797	3918.32047	1e-08	4.6e-07	3.7e-07	9e-08	-0.0	2.96e-06	1.58e-06	1e-08	299.33377825	300.17819167	299.32781281	-3.219e-05	-0.00013434	-0.00092333
0.34997	3938.55811	1e-08	4.6e-07	3.7e-07	9e-08	-0.0	2.96e-06	1.58e-06	1e-08	299.29516178	300.12358369	299.28971787	-2.771e-05	-0.00013177	-0.00089398
0.35196	3958.76687	1e-08	4.6e-07	3.7e-07	9e-08	-0.0	2.96e-06	1.58e-06	1e-08	299.25831047	300.07005011	299.25291232	-2.608e-05	-0.00012911	-0.00086507
0.35396	3978.9467	1e-08	4.6e-07	3.7e-07	9e-08	-0.0	2.96e-06	1.58e-06	1e-08	299.22319125	300.01761302	299.21735579	-3.032e-05	-0.0001264	-0.00083722
0.35596	3999.09755	1e-08	4.6e-07	3.7e-07	9e-08	-0.0	2.96e-06	1.58e-06	1e-08	299.18800221	299.96628318	299.18306791	-2.812e-05	-0.00012364	-0.00080974
0.35796	4019.21935	1e-08	4.6e-07	3.7e-07	9e-08	-0.0	2.96e-06	1.58e-06	1e-08	299.15497433	299.91606024	299.14990829	-2.469e-05	-0.00012096	-0.00078404
0.35996	4039.31206	1e-08	4.6e-07	3.7e-07	9e-08	-0.0	2.96e-06	1.58e-06	1e-08	299.12275243	299.86694003	299.11787608	-2.6e-05	-0.00011807	-0.00075739
0.36196	4059.37561	1e-08	4.6e-07	3.7e-07	9e-08	-0.0	2.96e-06	1.58e-06	1e-08	299.09167187	299.8189311	299.08692442	-2.5e-05	-0.00011538	-0.00073331
0.36396	4079.40995	1e-08	4.6e-07	3.7e-07	9e-08	-0.0	2.96e-06	1.58e-06	1e-08	299.06173946	299.77202436	299.05700514	-2.459e-05	-0.00011284	-0.00071126
0.36596	4099.41503	1e-08	4.6e-07	3.7e-07	9e-08	-0.0	2.96e-06	1.58e-06	1e-08	299.03254904	299.72621759	299.028097	-1.873e-05	-0.00011014	-0.00068829
0.36796	4119.39078	1e-08	4.6e-07	3.7e-07	9e-08	-0.0	2.96e-06	1.58e-06	1e-08	299.00445738	299.6815193	299.00016228	-2.292e-05	-0.00010726	-0.00066477
0.36996	4139.33715	1e-08	4.6e-07	3.7e-07	9e-08	-0.0	2.96e-06	1.58e-06	1e-08	298.97775599	299.63791302	298.9731456	-1.889e-05	-0.00010481	-0.00064499
0.37196	4159.25409	1e-08	4.6e-07	3.7e-07	9e-08	-0.0	2.96e-06	1.58e-06	1e-08	298.95121413	299.59536311	298.94703772	-1.943e-05	-0.00010219	-0.00062445
0.37396	4179.14153	1e-08	4.6e-07	3.7e-07	9e-08	-0.0	2.96e-06	1.58e-06	1e-08	298.92589566	299.55386502	298.92177139	-1.776e-05	-9.963e-05	-0.00060473
0.37596	4198.99941	1e-08	4.6e-07	3.7e-07	9e-08	-0.0	2.96e-06	1.58e-06	1e-08	298.90148149	299.51341268	298.89733331	-1.997e-05	-9.714e-05	-0.00058605
0.37796	4218.82769	1e-08	4.6e-07	3.7e-07	9e-08	-0.0	2.96e-06	1.58e-06	1e-08	298.87755385	299.47399028	298.87370777	-1.422e-05	-9.465e-05	-0.00056749
0.37996	4238.6263	1e-08	4.6e-07	3.7e-07	9e-08	-0.0	2.96e-06	1.58e-06	1e-08	298.85440556	299.43558377	298.85085506	-1.635e-05	-9.221e-05	-0.00054975
0.38196	4258.39518	1e-08	4.6e-07	3.7e-07	9e-08	-0.0	2.96e-06	1.58e-06	1e-08	298.83244423	299.39817737	298.82873138	-2.056e-05	-8.972e-05	-0.00053203
0.38396	4278.13428	1e-08	4.6e-07	3.7e-07	9e-08	-0.0	2.96e-06	1.58e-06	1e-08	298.81113801	299.36175587	298.80733133	-1.871e-05	-8.739e-05	-0.0005156
0.38596	4297.84354	1e-08	4.6e-07	3.7e-07	9e-08	-0.0	2.96e-06	1.58e-06	1e-08	298.78998511	299.32630015	298.7866469	-1.219e-05	-8.499e-05	-0.00049881
0.38796	4317.52289	1e-08	4.6e-07	3.7e-07	9e-08	-0.0	2.96e-06	1.58e-06	1e-08	298.76981957	299.29179488	298.76662257	-1.412e-05	-8.278e-05	-0.0004837
0.38996	4337.17228	1e-08	4.6e-07	3.7e-07	9e-08	-0.0	2.96e-06	1.58e-06	1e-08	298.7505363	299.25821823	298.74723567	-1.639e-05	-8.046e-05	-0.00046807
0.39196	4356.79165	1e-08	4.6e-07	3.7e-07	9e-08	-0.0	2.96e-06	1.58e-06	1e-08	298.73165501	299.22555516	298.72848413	-1.322e-05	-7.832e-05	-0.00045372
0.39396	4376.38094	1e-08	4.6e-07	3.7e-07	9e-08	-0.0	2.96e-06	1.58e-06	1e-08	298.71326278	299.19378485	298.71034081	-1.385e-05	-7.616e-05	-0.00043949
0.39596	4395.94008	1e-08	4.6e-07	3.7e-07	9e-08	-0.0	2.96e-06	1.58e-06	1e-08	298.6957779	299.16288876	298.69276834	-1.621e-05	-7.403e-05	-0.00042561
0.39796	4415.46902	1e-08	4.6e-07	3.7e-07	9e-08	-0.0	2.96e-06	1.58e-06	1e-08	298.67868396	299.13285036	298.67576777	-1.28e-05	-7.198e-05	-0.00041228
0.39996	4434.9677	1e-08	4.6e-07	3.7e-07	9e-08	-0.0	2.96e-06	1.58e-06	1e-08	298.662046	299.1036467	298.65931407	-9.03e-06	-6.998e-05	-0.00039939
0.40196	4454.43606	1e-08	4.6e-07	3.7e-07	9e-08	-0.0	2.96e-06	1.58e-06	1e-08	298.64579369	299.07526118	298.64339251	-9.12e-06	-6.802e-05	-0.00038699
0.40396	4473.87403	1e-08	4.6e-07	3.7e-07	9e-08	-0.0	2.96e-06	1.58e-06	1e-08	298.63041573	299.0476741	298.62796524	-1.055e-05	-6.607e-05	-0.00037474
0.40596	4493.28156	1e-08	4.6e-07	3.7e-07	9e-08	-0.0	2.96e-06	1.58e-06	1e-08	298.61581053	299.02086687	298.61301866	-1.356e-05	-6.42e-05	-0.00036315
0.40796	4512.65857	1e-08	4.6e-07	3.7e-07	9e-08	-0.0	2.96e-06	1.58e-06	1e-08	298.60092451	298.99482034	298.59857631	-8.04e-06	-6.235e-05	-0.00035157
0.40996	4532.00502	1e-08	4.6e-07	3.7e-07	9e-08	-0.0	2.96e-06	1.58e-06	1e-08	298.58681024	298.96951776	298.58458209	-1.229e-05	-6.059e-05	-0.00034085
0.41196	4551.32083	1e-08	4.6e-07	3.7e-07	9e-08	-0.0	2.96e-06	1.58e-06	1e-08	298.57333859	298.94494249	298.57102625	-8.2e-06	-5.88e-05	-0.00032985
0.41396	4570.60595	1e-08	4.6e-07	3.7e-07	9e-08	-0.0	2.96e-06	1.58e-06	1e-08	298.56031624	298.92107245	298.55789849	-1.092e-05	-5.712e-05	-0.00031971
0.41596	4589.86031	1e-08	4.6e-07	3.7e-07	9e-08	-0.0	2.96e-06	1.58e-06	1e-08	298.54737466	298.8978899	298.54519855	-1.127e-05	-5.548e-05	-0.00030989
0.41796	4609.08385	1e-08	4.6e-07	3.7e-07	9e-08	-0.0	2.96e-06	1.58e-06	1e-08	298.53485708	298.87537786	298.53289934	-7.17e-06	-5.389e-05	-0.00030026
0.41996	4628.2765	1e-08	4.6e-07	3.7e-07	9e-08	-0.0	2.96e-06	1.58e-06	1e-08	298.52283308	298.85351891	298.52098446	-6.58e-06	-5.232e-05	-0.00029094
0.42196	4647.43821	1e-08	4.6e-07	3.7e-07	9e-08	-0.0	2.96e-06	1.58e-06	1e-08	298.5115049	298.832298	298.50943413	-9.43e-06	-5.077e-05	-0.00028181
0.42396	4666.5689	1e-08	4.6e-07	3.7e-07	9e-08	-0.0	2.96e-06	1.58e-06	1e-08	298.5001319	298.81169523	298.49826245	-1.107e-05	-4.929e-05	-0.0002731
0.42596	4685.66852	1e-08	4.6e-07	3.7e-07	9e-08	-0.0	2.96e-06	1.58e-06	1e-08	298.48955876	298.79169365	298.4874241	-1.008e-05	-4.786e-05	-0.0002647
0.42796	4704.737	1e-08	4.6e-07	3.7e-07	9e-08	-0.0	2.96e-06	1.58e-06	1e-08	298.47870217	298.7722815	298.47695196	-4.05e-06	-4.645e-05	-0.00025636
0.42996	4723.77427	1e-08	4.6e-07	3.7e-07	9e-08	-0.0	2.96e-06	1.58e-06	1e-08	298.4683404	298.7534389	298.46680195	-5.89e-06	-4.509e-05	-0.00024851
0.43196	4742.78026	1e-08	4.6e-07	3.7e-07	9e-08	-0.0	2.96e-06	1.58e-06	1e-08	298.4587292	298.73515104	298.45695354	-9.82e-06	-4.37e-05	-0.00024051
0.43396	4761.75493	1e-08	4.6e-07	3.7e-07	9e-08	-0.0	2.96e-06	1.58e-06	1e-08	298.44906629	298.71740824	298.44743049	-6.62e-06	-4.246e-05	-0.0002333
0.43596	4780.69819	1e-08	4.6e-07	3.7e-07	9e-08	-0.0	2.96e-06	1.58e-06	1e-08	298.43975567	298.70019009	298.43820355	-3.07e-06	-4.119e-05	-0.00022595
0.43796	4799.60998	1e-08	4.6e-07	3.7e-07	9e-08	-0.0	2.96e-06	1.58e-06	1e-08	298.43099533	298.68348343	298.42925588	-7.95e-06	-3.994e-05	-0.00021892
0.43996	4818.49023	1e-08	4.6e-07	3.7e-07	9e-08	-0.0	2.96e-06	1.58e-06	1e-08	298.42201965	298.66727848	298.42061022	-5.56e-06	-3.876e-05	-0.00021216
0.44196	4837.33889	1e-08	4.6e-07	3.7e-07	9e-08	-0.0	2.96e-06	1.58e-06	1e-08	298.41362093	298.65154847	298.412219	-4.23e-06	-3.761e-05	-0.00020558
0.44396	4856.15587	1e-08	4.6e-07	3.7e-07	9e-08	-0.0	2.96e-06	1.58e-06	1e-08	298.40556668	298.63628763	298.40408686	-8.12e-06	-3.648e-05	-0.00019923
0.44596	4874.94112	1e-08	4.6e-07	3.7e-07	9e-08	-0.0	2.96e-06	1.58e-06	1e-08	298.39750969	298.62148266	298.39621859	-4.73e-06	-3.541e-05	-0.00019314
0.44796	4893.69457	1e-08	4.6e-07	3.7e-07	9e-08	-0.0	2.96e-06	1.58e-06	1e-08	298.39017628	298.60711933	298.38857684	-7.51e-06	-3.432e-05	-0.00018705
0.44996	4912.41614	1e-08	4.6e-07	3.7e-07	9e-08	-0.0	2.96e-06	1.58e-06	1e-08	298.38252627	298.59318787	298.38119558	-4.6e-06	-3.331e-05	-0.00018134
0.45195	4931.10577	1e-08	4.6e-07	3.7e-07	9e-08	-0.0	2.96e-06	1.58e-06	1e-08	298.37512871	298.57967329	298.37404332	-4.74e-06	-3.231e-05	-0.00017573
0.45395	4949.7634	1e-08	4.6e-07	3.7e-07	9e-08	-0.0	2.96e-06	1.58e-06	1e-08	298.36844053	298.56656399	298.36709496	-8.4e-06	-3.13e-05	-0.00017015
0.45595	4968.38895	1e-08	4.6e-07	3.7e-07	9e-08	-0.0	2.96e-06	1.58e-06	1e-08	298.36131387	298.55385088	298.36038927	-1.41e-06	-3.041e-05	-0.00016502
0.45795	4986.98236	1e-08	4.6e-07	3.7e-07	9e-08	-0.0	2.96e-06	1.58e-06	1e-08	298.3550221	298.54152119	298.35386888	-2.87e-06	-2.948e-05	-0.00015987
0.45995	5005.54354	1e-08	4.6e-07	3.7e-07	9e-08	-0.0	2.96e-06	1.58e-06	1e-08	298.34878518	298.529562	298.34755624	-7.41e-06	-2.855e-05	-0.00015482
0.46195	5024.07245	1e-08	4.6e-07	3.7e-07	9e-08	-0.0	2.96e-06	1.58e-06	1e-08	298.34235784	298.51796416	298.34145517	-4.45e-06	-2.772e-05	-0.00015015
0.46395	5042.56899	1e-08	4.6e-07	3.7e-07	9e-08	-0.0	2.96e-06	1.58e-06	1e-08	298.33647067	298.50671719	298.3355309	-3.21e-06	-2.689e-05	-0.00014552
0.46595	5061.03311	1e-08	4.6e-07	3.7e-07	9e-08	-0.0	2.96e-06	1.58e-06	1e-08	298.33074029	298.49581055	298.32979196	-3.25e-06	-2.607e-05	-0.00014097
0.46795	5079.46474	1e-08	4.6e-07	3.7e-07	9e-08	-0.0	2.96e-06	1.58e-06	1e-08	298.32517223	298.48523259	298.32423117	-4.54e-06	-2.527e-05	-0.00013662
0.46995	5097.86379	1e-08	4.6e-07	3.7e-07	9e-08	-0.0	2.96e-06	1.58e-06	1e-08	298.31972936	298.47497506	298.318845	-2.07e-06	-2.45e-05	-0.00013233
0.47195	5116.2302	1e-08	4.6e-07	3.7e-07	9e-08	-0.0	2.96e-06	1.58e-06	1e-08	298.3145446	298.46502795	298.31362232	-7.19e-06	-2.376e-05	-0.00012831
0.47395	5134.5639	1e-08	4.6e-07	3.7e-07	9e-08	-0.0	2.96e-06	1.58e-06	1e-08	298.30965805	298.45538216	298.30855619	-5.45e-06	-2.304e-05	-0.00012437
0.47595	5152.86482	1e-08	4.6e-07	3.7e-07	9e-08	-0.0	2.96e-06	1.58e-06	1e-08	298.30443694	298.44602975	298.30366648	-1.75e-06	-2.234e-05	-0.00012045
0.47795	5171.13288	1e-08	4.6e-07	3.7e-07	9e-08	-0.0	2.96e-06	1.58e-06	1e-08	298.29970271	298.43696136	298.29891578	-6.05e-06	-2.166e-05	-0.00011677
0.47995	5189.36801	1e-08	4.6e-07	3.7e-07	9e-08	-0.0	2.96e-06	1.58e-06	1e-08	298.29538415	298.42816812	298.29430167	-5.72e-06	-2.1e-05	-0.00011319
0.48195	5207.57014	1e-08	4.6e-07	3.7e-07	9e-08	-0.0	2.96e-06	1.58e-06	1e-08	298.29060098	298.41964298	298.28985424	-1.62e-06	-2.036e-05	-0.0001096
0.48395	5225.73918	1e-08	4.6e-07	3.7e-07	9e-08	-0.0	2.96e-06	1.58e-06	1e-08	298.28629936	298.4113776	298.28553188	9e-08	-1.976e-05	-0.0001063
0.48595	5243.87508	1e-08	4.6e-07	3.7e-07	9e-08	-0.0	2.96e-06	1.58e-06	1e-08	298.28196349	298.40336356	298.28134977	-2.1e-06	-1.915e-05	-0.00010302
0.48795	5261.97775	1e-08	4.6e-07	3.7e-07	9e-08	-0.0	2.96e-06	1.58e-06	1e-08	298.27808259	298.39559426	298.27728509	-4.47e-06	-1.855e-05	-9.978e-05
0.48995	5280.04712	1e-08	4.6e-07	3.7e-07	9e-08	-0.0	2.96e-06	1.58e-06	1e-08	298.27418593	298.38806522	298.27335346	-1.93e-06	-1.8e-05	-9.673e-05
0.49195	5298.08312	1e-08	4.6e-07	3.7e-07	9e-08	-0.0	2.96e-06	1.58e-06	1e-08	298.27015209	298.38076407	298.26955266	-3.38e-06	-1.745e-05	-9.378e-05
0.49395	5316.08566	1e-08	4.6e-07	3.7e-07	9e-08	-0.0	2.96e-06	1.58e-06	1e-08	298.26642824	298.37368425	298.26586155	1.39e-06	-1.691e-05	-9.078e-05
0.49595	5334.05467	1e-08	4.6e-07	3.7e-07	9e-08	-0.0	2.96e-06	1.58e-06	1e-08	298.26294173	298.36682331	298.26228146	2.81e-06	-1.641e-05	-8.805e-05
0.49795	5351.99008	1e-08	4.6e-07	3.7e-07	9e-08	-0.0	2.96e-06	1.58e-06	1e-08	298.25929875	298.36016986	298.25882134	3.13e-06	-1.59e-05	-8.528e-05
0.49995	5369.8918	1e-08	4.6e-07	3.7e-07	9e-08	-0.0	2.96e-06	1.58e-06	1e-08	298.25619051	298.3537183	298.25545112	-4.19e-06	-1.541e-05	-8.271e-05
0.50195	5387.75977	1e-08	4.6e-07	3.7e-07	9e-08	-0.0	2.96e-06	1.58e-06	1e-08	298.25250508	298.34746438	298.25221161	-4e-07	-1.494e-05	-8.014e-05
0.50395	5405.5939	1e-08	4.6e-07	3.7e-07	9e-08	-0.0	2.96e-06	1.58e-06	1e-08	298.24968256	298.34140124	298.24904296	-5.57e-06	-1.447e-05	-7.766e-05
0.50595	5423.39412	1e-08	4.6e-07	3.7e-07	9e-08	-0.0	2.96e-06	1.58e-06	1e-08	298.24674901	298.33552353	298.24598002	-1.33e-06	-1.404e-05	-7.529e-05
0.50795	5441.16034	1e-08	4.6e-07	3.7e-07	9e-08	-0.0	2.96e-06	1.58e-06	1e-08	298.2436994	298.32982633	298.24302022	-2.92e-06	-1.36e-05	-7.291e-05
0.50995	5458.8925	1e-08	4.6e-07	3.7e-07	9e-08	-0.0	2.96e-06	1.58e-06	1e-08	298.2402725	298.3243071	298.24017224	1.44e-06	-1.321e-05	-7.072e-05
0.51195	5476.5905	1e-08	4.6e-07	3.7e-07	9e-08	-0.0	2.96e-06	1.58e-06	1e-08	298.2379302	298.3189519	298.23737158	-2.4e-06	-1.278e-05	-6.85e-05
0.51395	5494.25427	1e-08	4.6e-07	3.7e-07	9e-08	-0.0	2.96e-06	1.58e-06	1e-08	298.23509206	298.31376141	298.23467998	1.69e-06	-1.24e-05	-6.638e-05
0.51595	5511.88373	1e-08	4.6e-07	3.7e-07	9e-08	-0.0	2.96e-06	1.58e-06	1e-08	298.23243357	298.30872993	298.23206802	-2.08e-06	-1.202e-05	-6.437e-05
0.51795	5529.4788	1e-08	4.6e-07	3.7e-07	9e-08	-0.0	2.96e-06	1.58e-06	1e-08	298.23014655	298.30385212	298.22952527	-2.64e-06	-1.165e-05	-6.239e-05
0.51995	5547.0394	1e-08	4.6e-07	3.7e-07	9e-08	-0.0	2.96e-06	1.58e-06	1e-08	298.2274254	298.29912437	298.22708104	1.8e-07	-1.129e-05	-6.042e-05
0.52195	5564.56545	1e-08	4.6e-07	3.7e-07	9e-08	-0.0	2.96e-06	1.58e-06	1e-08	298.22511875	298.2945413	298.22469937	-5.48e-06	-1.093e-05	-5.856e-05
0.52395	5582.05686	1e-08	4.6e-07	3.7e-07	9e-08	-0.0	2.96e-06	1.58e-06	1e-08	298.22297531	298.29009862	298.22238763	-3.31e-06	-1.061e-05	-5.679e-05
0.52595	5599.51356	1e-08	4.6e-07	3.7e-07	9e-08	-0.0	2.96e-06	1.58e-06	1e-08	298.22049378	298.28579252	298.22016323	-1.7e-06	-1.028e-05	-5.502e-05
0.52795	5616.93546	1e-08	4.6e-07	3.7e-07	9e-08	-0.0	2.96e-06	1.58e-06	1e-08	298.21851458	298.2816181	298.21799077	-4.49e-06	-9.95e-06	-5.329e-05
0.52995	5634.32247	1e-08	4.6e-07	3.7e-07	9e-08	-0.0	2.96e-06	1.58e-06	1e-08	298.21633328	298.27757214	298.21589587	1.36e-06	-9.67e-06	-5.168e-05
0.53195	5651.67452	1e-08	4.6e-07	3.7e-07	9e-08	-0.0	2.96e-06	1.58e-06	1e-08	298.21407103	298.27365042	298.21387149	-2.7e-07	-9.37e-06	-5.01e-05
0.53395	5668.99152	1e-08	4.6e-07	3.7e-07	9e-08	-0.0	2.96e-06	1.58e-06	1e-08	298.21229695	298.26984854	298.21189309	-1e-06	-9.08e-06	-4.854e-05
0.53595	5686.27338	1e-08	4.6e-07	3.7e-07	9e-08	-0.0	2.96e-06	1.58e-06	1e-08	298.21011404	298.26616459	298.20999448	1e-08	-8.8e-06	-4.704e-05
0.53795	5703.52002	1e-08	4.6e-07	3.7e-07	9e-08	-0.0	2.96e-06	1.58e-06	1e-08	298.20850514	298.26259316	298.2081345	-4.31e-06	-8.52e-06	-4.558e-05
0.53995	5720.73136	1e-08	4.6e-07	3.7e-07	9e-08	-0.0	2.96e-06	1.58e-06	1e-08	298.20686821	298.25913088	298.20633469	-2.4e-06	-8.26e-06	-4.419e-05
0.54195	5737.90731	1e-08	4.6e-07	3.7e-07	9e-08	-0.0	2.96e-06	1.58e-06	1e-08	298.20500284	298.25577518	298.20460144	-1.24e-06	-8.01e-06	-4.281e-05
0.54395	5755.04777	1e-08	4.6e-07	3.7e-07	9e-08	-0.0	2.96e-06	1.58e-06	1e-08	298.20348433	298.25252279	298.2029106	-2.4e-06	-7.76e-06	-4.151e-05
0.54595	5772.15268	1e-08	4.6e-07	3.7e-07	9e-08	-0.0	2.96e-06	1.58e-06	1e-08	298.20173788	298.24937085	298.20128294	-2.51e-06	-7.52e-06	-4.021e-05
0.54795	5789.22193	1e-08	4.6e-07	3.7e-07	9e-08	-0.0	2.96e-06	1.58e-06	1e-08	298.20004377	298.2463155	298.19970545	-1.57e-06	-7.29e-06	-3.897e-05
0.54995	5806.25544	1e-08	4.6e-07	3.7e-07	9e-08	-0.0	2.96e-06	1.58e-06	1e-08	298.19839209	298.24335354	298.19817679	-2.06e-06	-7.07e-06	-3.777e-05
0.55194	5823.25312	1e-08	4.6e-07	3.7e-07	9e-08	-0.0	2.96e-06	1.58e-06	1e-08	298.19721698	298.24048297	298.19667897	9.3e-07	-6.85e-06	-3.655e-05
0.55394	5840.21488	1e-08	4.6e-07	3.7e-07	9e-08	-0.0	2.96e-06	1.58e-06	1e-08	298.19524491	298.23770089	298.19525994	4.8e-07	-6.65e-06	-3.548e-05
0.55594	5857.14064	1e-08	4.6e-07	3.7e-07	9e-08	-0.0	2.96e-06	1.58e-06	1e-08	298.19418447	298.23500346	298.19385116	-2.88e-06	-6.43e-06	-3.438e-05
0.55794	5874.0303	1e-08	4.6e-07	3.7e-07	9e-08	-0.0	2.96e-06	1.58e-06	1e-08	298.19268746	298.23238919	298.19250425	1.3e-06	-6.25e-06	-3.333e-05
0.55994	5890.88377	1e-08	4.6e-07	3.7e-07	9e-08	-0.0	2.96e-06	1.58e-06	1e-08	298.19151254	298.22985498	298.19118802	-1.69e-06	-6.05e-06	-3.23e-05
0.56194	5907.70097	1e-08	4.6e-07	3.7e-07	9e-08	-0.0	2.96e-06	1.58e-06	1e-08	298.1905168	298.22739941	298.18990725	8.7e-07	-5.87e-06	-3.131e-05
0.56394	5924.48179	1e-08	4.6e-07	3.7e-07	9e-08	-0.0	2.96e-06	1.58e-06	1e-08	298.18902002	298.22502005	298.18868706	2.5e-07	-5.69e-06	-3.036e-05
0.56594	5941.22615	1e-08	4.6e-07	3.7e-07	9e-08	-0.0	2.96e-06	1.58e-06	1e-08	298.18779475	298.22271292	298.18749527	-1.33e-06	-5.51e-06	-2.94e-05
0.56794	5957.93396	1e-08	4.6e-07	3.7e-07	9e-08	-0.0	2.96e-06	1.58e-06	1e-08	298.18646084	298.22047633	298.18634573	1.72e-06	-5.35e-06	-2.849e-05
0.56994	5974.60512	1e-08	4.6e-07	3.7e-07	9e-08	-0.0	2.96e-06	1.58e-06	1e-08	298.18548092	298.2183082	298.18521934	-4.45e-06	-5.16e-06	-2.761e-05
0.57194	5991.23954	1e-08	4.6e-07	3.7e-07	9e-08	-0.0	2.96e-06	1.58e-06	1e-08	298.18445071	298.21620685	298.18413088	4.7e-07	-5.02e-06	-2.678e-05
0.57394	6007.83713	1e-08	4.6e-07	3.7e-07	9e-08	-0.0	2.96e-06	1.58e-06	1e-08	298.18310228	298.21417044	298.18308979	7.8e-07	-4.87e-06	-2.595e-05
0.57594	6024.39779	1e-08	4.6e-07	3.7e-07	9e-08	-0.0	2.96e-06	1.58e-06	1e-08	298.18236556	298.21219605	298.18205833	-7.5e-07	-4.71e-06	-2.515e-05
0.57794	6040.92142	1e-08	4.6e-07	3.7e-07	9e-08	-0.0	2.96e-06	1.58e-06	1e-08	298.18115684	298.21028292	298.18107821	1.2e-07	-4.57e-06	-2.436e-05
0.57994	6057.40793	1e-08	4.6e-07	3.7e-07	9e-08	-0.0	2.96e-06	1.58e-06	1e-08	298.18037037	298.20842819	298.18011312	-4.43e-06	-4.41e-06	-2.358e-05
0.58194	6073.85722	1e-08	4.6e-07	3.7e-07	9e-08	-0.0	2.96e-06	1.58e-06	1e-08	298.17951127	298.20663075	298.17918171	-1.82e-06	-4.29e-06	-2.288e-05
0.58394	6090.2692	1e-08	4.6e-07	3.7e-07	9e-08	-0.0	2.96e-06	1.58e-06	1e-08	298.17843165	298.20488914	298.17828892	-1.75e-06	-4.16e-06	-2.218e-05
0.58594	6106.64377	1e-08	4.6e-07	3.7e-07	9e-08	-0.0	2.96e-06	1.58e-06	1e-08	298.17753065	298.20320077	298.17741785	-2.06e-06	-4.02e-06	-2.148e-05
0.58794	6122.98082	1e-08	4.6e-07	3.7e-07	9e-08	-0.0	2.96e-06	1.58e-06	1e-08	298.17685401	298.20156489	298.1765663	-2.6e-06	-3.9e-06	-2.083e-05
0.58994	6139.28027	1e-08	4.6e-07	3.7e-07	9e-08	-0.0	2.96e-06	1.58e-06	1e-08	298.17570333	298.19997939	298.17576029	5.8e-07	-3.79e-06	-2.019e-05
0.59194	6155.542	1e-08	4.6e-07	3.7e-07	9e-08	-0.0	2.96e-06	1.58e-06	1e-08	298.17516069	298.198442	298.17495651	-1.35e-06	-3.67e-06	-1.956e-05
0.59394	6171.76593	1e-08	4.6e-07	3.7e-07	9e-08	-0.0	2.96e-06	1.58e-06	1e-08	298.17427381	298.19695213	298.17419169	9.9e-07	-3.56e-06	-1.897e-05
0.59594	6187.95194	1e-08	4.6e-07	3.7e-07	9e-08	-0.0	2.96e-06	1.58e-06	1e-08	298.17367353	298.19550762	298.17344013	-9e-07	-3.45e-06	-1.838e-05
0.59794	6204.09995	1e-08	4.6e-07	3.7e-07	9e-08	-0.0	2.96e-06	1.58e-06	1e-08	298.17277409	298.19410778	298.17272421	1.43e-06	-3.35e-06	-1.781e-05
0.59994	6220.20984	1e-08	4.6e-07	3.7e-07	9e-08	-0.0	2.96e-06	1.58e-06	1e-08	298.17226818	298.19275062	298.17201594	-4.48e-06	-3.22e-06	-1.725e-05
0.60194	6236.28152	1e-08	4.6e-07	3.7e-07	9e-08	-0.0	2.96e-06	1.58e-06	1e-08	298.17145909	298.19143559	298.17134212	3.02e-06	-3.15e-06	-1.674e-05
0.60394	6252.31488	1e-08	4.6e-07	3.7e-07	9e-08	-0.0	2.96e-06	1.58e-06	1e-08	298.17070907	298.19016097	298.17068772	-1.91e-06	-3.04e-06	-1.622e-05
0.60594	6268.30981	1e-08	4.6e-07	3.7e-07	9e-08	-0.0	2.96e-06	1.58e-06	1e-08	298.17031265	298.18892518	298.17004045	-2.09e-06	-2.94e-06	-1.572e-05
0.60794	6284.26622	1e-08	4.6e-07	3.7e-07	9e-08	-0.0	2.96e-06	1.58e-06	1e-08	298.16928607	298.18772813	298.1694385	2.01e-06	-2.87e-06	-1.524e-05
0.60994	6300.184	1e-08	4.6e-07	3.7e-07	9e-08	-0.0	2.96e-06	1.58e-06	1e-08	298.16907307	298.18656705	298.16882424	-1.25e-06	-2.77e-06	-1.476e-05
0.61194	6316.06303	1e-08	4.6e-07	3.7e-07	9e-08	-0.0	2.96e-06	1.58e-06	1e-08	298.1683284	298.18544228	298.16825017	-1.2e-07	-2.69e-06	-1.431e-05
0.61394	6331.90323	1e-08	4.6e-07	3.7e-07	9e-08	-0.0	2.96e-06	1.58e-06	1e-08	298.16790765	298.18435181	298.16768194	-2.14e-06	-2.6e-06	-1.386e-05
0.61594	6347.70447	1e-08	4.6e-07	3.7e-07	9e-08	-0.0	2.96e-06	1.58e-06	1e-08	298.16718031	298.18329523	298.16714383	2.96e-06	-2.53e-06	-1.344e-05
0.61794	6363.46665	1e-08	4.6e-07	3.7e-07	9e-08	-0.0	2.96e-06	1.58e-06	1e-08	298.16688791	298.18227073	298.16660605	-5.03e-06	-2.43e-06	-1.301e-05
0.61994	6379.18966	1e-08	4.6e-07	3.7e-07	9e-08	-0.0	2.96e-06	1.58e-06	1e-08	298.16611869	298.18127841	298.16610409	-1.69e-06	-2.36e-06	-1.261e-05
0.62194	6394.87339	1e-08	4.6e-07	3.7e-07	9e-08	-0.0	2.96e-06	1.58e-06	1e-08	298.16548507	298.18031655	298.16561322	9.5e-07	-2.3e-06	-1.224e-05
0.62394	6410.51773	1e-08	4.6e-07	3.7e-07	9e-08	-0.0	2.96e-06	1.58e-06	1e-08	298.16537877	298.17938352	298.16511733	-2.08e-06	-2.22e-06	-1.186e-05
0.62594	6426.12257	1e-08	4.6e-07	3.7e-07	9e-08	-0.0	2.96e-06	1.58e-06	1e-08	298.16442066	298.17848019	298.1646705	2.84e-06	-2.17e-06	-1.15e-05
0.62794	6441.68781	1e-08	4.6e-07	3.7e-07	9e-08	-0.0	2.96e-06	1.58e-06	1e-08	298.16420573	298.17760386	298.16420928	1.1e-07	-2.09e-06	-1.114e-05
0.62994	6457.21331	1e-08	4.6e-07	3.7e-07	9e-08	-0.0	2.96e-06	1.58e-06	1e-08	298.16384834	298.17675483	298.16376826	2.8e-07	-2.03e-06	-1.08e-05
0.63194	6472.69898	1e-08	4.6e-07	3.7e-07	9e-08	-0.0	2.96e-06	1.58e-06	1e-08	298.16345988	298.17593186	298.16334243	3.49e-06	-1.98e-06	-1.047e-05
0.63394	6488.1447	1e-08	4.6e-07	3.7e-07	9e-08	-0.0	2.96e-06	1.58e-06	1e-08	298.16296648	298.17513427	298.16293432	-1.65e-06	-1.9e-06	-1.014e-05
0.63594	6503.55035	1e-08	4.6e-07	3.7e-07	9e-08	-0.0	2.96e-06	1.58e-06	1e-08	298.16274882	298.17436094	298.1625285	-9.8e-07	-1.84e-06	-9.83e-06
0.63794	6518.91582	1e-08	4.6e-07	3.7e-07	9e-08	-0.0	2.96e-06	1.58e-06	1e-08	298.16206412	298.17361193	298.16215389	1.02e-06	-1.79e-06	-9.53e-06
0.63994	6534.24099	1e-08	4.6e-07	3.7e-07	9e-08	-0.0	2.96e-06	1.58e-06	1e-08	298.16201725	298.17288527	298.16176648	-2.41e-06	-1.73e-06	-9.23e-06
0.64194	6549.52574	1e-08	4.6e-07	3.7e-07	9e-08	-0.0	2.96e-06	1.58e-06	1e-08	298.16119247	298.17218187	298.1614218	1.15e-06	-1.69e-06	-8.96e-06
0.64394	6564.76996	1e-08	4.6e-07	3.7e-07	9e-08	-0.0	2.96e-06	1.58e-06	1e-08	298.16093099	298.17149951	298.16106651	1.19e-06	-1.63e-06	-8.68e-06
0.64594	6579.97353	1e-08	4.6e-07	3.7e-07	9e-08	-0.0	2.96e-06	1.58e-06	1e-08	298.16071957	298.17083818	298.16072055	3.64e-06	-1.59e-06	-8.41e-06
0.64794	6595.13633	1e-08	4.6e-07	3.7e-07	9e-08	-0.0	2.96e-06	1.58e-06	1e-08	298.16040864	298.17019737	298.16038948	-3.86e-06	-1.52e-06	-8.14e-06
0.64994	6610.25824	1e-08	4.6e-07	3.7e-07	9e-08	-0.0	2.96e-06	1.58e-06	1e-08	298.16017825	298.16957605	298.16006573	1.1e-07	-1.48e-06	-7.9e-06
0.65193	6625.33913	1e-08	4.6e-07	3.7e-07	9e-08	-0.0	2.96e-06	1.58e-06	1e-08	298.1596789	298.16897417	298.15976287	-2.58e-06	-1.43e-06	-7.65e-06
0.65393	6640.37888	1e-08	4.6e-07	3.7e-07	9e-08	-0.0	2.96e-06	1.58e-06	1e-08	298.15934504	298.16839066	298.15946342	-8e-07	-1.39e-06	-7.42e-06
0.65593	6655.37738	1e-08	4.6e-07	3.7e-07	9e-08	-0.0	2.96e-06	1.58e-06	1e-08	298.15940882	298.16782476	298.15915796	-3.26e-06	-1.34e-06	-7.18e-06
0.65793	6670.33449	1e-08	4.6e-07	3.7e-07	9e-08	-0.0	2.96e-06	1.58e-06	1e-08	298.15897588	298.16727676	298.15888142	1.03e-06	-1.31e-06	-6.96e-06
0.65993	6685.2501	1e-08	4.6e-07	3.7e-07	9e-08	-0.0	2.96e-06	1.58e-06	1e-08	298.15904737	298.16674514	298.15859404	-2.43e-06	-1.26e-06	-6.75e-06
0.66193	6700.12407	1e-08	4.6e-07	3.7e-07	9e-08	-0.0	2.96e-06	1.58e-06	1e-08	298.15861519	298.16623039	298.15833531	-4.61e-06	-1.21e-06	-6.53e-06
0.66393	6714.95627	1e-08	4.6e-07	3.7e-07	9e-08	-0.0	2.96e-06	1.58e-06	1e-08	298.15792444	298.16573183	298.15809531	2.22e-06	-1.2e-06	-6.35e-06
0.66593	6729.74659	1e-08	4.6e-07	3.7e-07	9e-08	-0.0	2.96e-06	1.58e-06	1e-08	298.15804836	298.16524778	298.15783141	-1.51e-06	-1.15e-06	-6.14e-06
0.66793	6744.49489	1e-08	4.6e-07	3.7e-07	9e-08	-0.0	2.96e-06	1.58e-06	1e-08	298.15776823	298.16477902	298.15759142	-3.64e-06	-1.11e-06	-5.94e-06
0.66993	6759.20104	1e-08	4.6e-07	3.7e-07	9e-08	-0.0	2.96e-06	1.58e-06	1e-08	298.15732874	298.16432475	298.15736539	3.61e-06	-1.1e-06	-5.78e-06
0.67193	6773.86492	1e-08	4.6e-07	3.7e-07	9e-08	-0.0	2.96e-06	1.58e-06	1e-08	298.15733096	298.163884	298.15712944	-3.36e-06	-1.04e-06	-5.58e-06
0.67393	6788.48639	1e-08	4.6e-07	3.7e-07	9e-08	-0.0	2.96e-06	1.58e-06	1e-08	298.15703552	298.16345714	298.15691251	-3.14e-06	-1.01e-06	-5.41e-06
0.67593	6803.06531	1e-08	4.6e-07	3.7e-07	9e-08	-0.0	2.96e-06	1.58e-06	1e-08	298.15661489	298.16304358	298.15670758	-2.64e-06	-9.8e-07	-5.25e-06
0.67793	6817.60156	1e-08	4.6e-07	3.7e-07	9e-08	-0.0	2.96e-06	1.58e-06	1e-08	298.15697898	298.16264195	298.15647852	-7.8e-07	-9.6e-07	-5.09e-06
0.67993	6832.095	1e-08	4.6e-07	3.7e-07	9e-08	-0.0	2.96e-06	1.58e-06	1e-08	298.15604963	298.16225427	298.15630725	3.3e-07	-9.3e-07	-4.94e-06
0.68193	6846.54549	1e-08	4.6e-07	3.7e-07	9e-08	-0.0	2.96e-06	1.58e-06	1e-08	298.1559682	298.16187739	298.15610878	1.15e-06	-9e-07	-4.79e-06
0.68393	6860.9529	1e-08	4.6e-07	3.7e-07	9e-08	-0.0	2.96e-06	1.58e-06	1e-08	298.15596879	298.16151205	298.15591332	1.4e-07	-8.7e-07	-4.64e-06
0.68593	6875.31709	1e-08	4.6e-07	3.7e-07	9e-08	-0.0	2.96e-06	1.58e-06	1e-08	298.15567449	298.16115842	298.15573559	-1.21e-06	-8.4e-07	-4.49e-06
0.68793	6889.63791	1e-08	4.6e-07	3.7e-07	9e-08	-0.0	2.96e-06	1.58e-06	1e-08	298.15568326	298.16081515	298.15555164	-3.13e-06	-8.1e-07	-4.35e-06
0.68993	6903.91524	1e-08	4.6e-07	3.7e-07	9e-08	-0.0	2.96e-06	1.58e-06	1e-08	298.15553618	298.16048263	298.1553795	9.1e-07	-8e-07	-4.23e-06
0.69193	6918.14893	1e-08	4.6e-07	3.7e-07	9e-08	-0.0	2.96e-06	1.58e-06	1e-08	298.15520745	298.1601605	298.15522	-1.16e-06	-7.7e-07	-4.09e-06
0.69393	6932.33883	1e-08	4.6e-07	3.7e-07	9e-08	-0.0	2.96e-06	1.58e-06	1e-08	298.1551616	298.15984799	298.15505464	2.88e-06	-7.6e-07	-3.97e-06
0.69593	6946.48481	1e-08	4.6e-07	3.7e-07	9e-08	-0.0	2.96e-06	1.58e-06	1e-08	298.15500329	298.15954521	298.15489888	-4.38e-06	-7.1e-07	-3.83e-06
0.69793	6960.58672	1e-08	4.6e-07	3.7e-07	9e-08	-0.0	2.96e-06	1.58e-06	1e-08	298.15481556	298.1592518	298.15474928	-2.35e-06	-6.9e-07	-3.72e-06
0.69993	6974.64442	1e-08	4.6e-07	3.7e-07	9e-08	-0.0	2.96e-06	1.58e-06	1e-08	298.15462945	298.15896741	298.15460445	3.82e-06	-6.9e-07	-3.62e-06
0.70193	6988.65775	1e-08	4.6e-07	3.7e-07	9e-08	-0.0	2.96e-06	1.58e-06	1e-08	298.15462094	298.15869163	298.15445733	8.5e-07	-6.6e-07	-3.5e-06
0.70393	7002.62657	1e-08	4.6e-07	3.7e-07	9e-08	-0.0	2.96e-06	1.58e-06	1e-08	298.15417942	298.15842481	298.15433184	1.57e-06	-6.4e-07	-3.4e-06
0.70593	7016.55073	1e-08	4.6e-07	3.7e-07	9e-08	-0.0	2.96e-06	1.58e-06	1e-08	298.15436331	298.15816548	298.15418604	-1.52e-06	-6.1e-07	-3.28e-06
0.70793	7030.43008	1e-08	4.6e-07	3.7e-07	9e-08	-0.0	2.96e-06	1.58e-06	1e-08	298.15401343	298.1579147	298.15406559	-2.65e-06	-5.9e-07	-3.18e-06
0.70993	7044.26447	1e-08	4.6e-07	3.7e-07	9e-08	-0.0	2.96e-06	1.58e-06	1e-08	298.15395965	298.15767132	298.15393758	1.99e-06	-5.9e-07	-3.09e-06
0.71193	7058.05374	1e-08	4.6e-07	3.7e-07	9e-08	-0.0	2.96e-06	1.58e-06	1e-08	298.15386677	298.15743548	298.15381512	-4.07e-06	-5.5e-07	-2.98e-06
0.71393	7071.79775	1e-08	4.6e-07	3.7e-07	9e-08	-0.0	2.96e-06	1.58e-06	1e-08	298.15354221	298.15720718	298.15370572	2.29e-06	-5.5e-07	-2.9e-06
0.71593	7085.49633	1e-08	4.6e-07	3.7e-07	9e-08	-0.0	2.96e-06	1.58e-06	1e-08	298.1536258	298.15698552	298.153584	1.86e-06	-5.4e-07	-2.82e-06
0.71793	7099.14932	1e-08	4.6e-07	3.7e-07	9e-08	-0.0	2.96e-06	1.58e-06	1e-08	298.1534218	298.15677092	298.15347724	2.27e-06	-5.2e-07	-2.73e-06
0.71993	7112.75657	1e-08	4.6e-07	3.7e-07	9e-08	-0.0	2.96e-06	1.58e-06	1e-08	298.15327319	298.15656292	298.15337187	-4.9e-07	-5e-07	-2.64e-06
0.72193	7126.31792	1e-08	4.6e-07	3.7e-07	9e-08	-0.0	2.96e-06	1.58e-06	1e-08	298.15350925	298.15636084	298.1532547	-1.51e-06	-4.8e-07	-2.56e-06
0.72393	7139.8332	1e-08	4.6e-07	3.7e-07	9e-08	-0.0	2.96e-06	1.58e-06	1e-08	298.15305861	298.15616572	298.15316796	1.42e-06	-4.7e-07	-2.48e-06
0.72593	7153.30227	1e-08	4.6e-07	3.7e-07	9e-08	-0.0	2.96e-06	1.58e-06	1e-08	298.15291546	298.1559763	298.15307232	2.1e-07	-4.5e-07	-2.41e-06
0.72793	7166.72494	1e-08	4.6e-07	3.7e-07	9e-08	-0.0	2.96e-06	1.58e-06	1e-08	298.15314734	298.15579231	298.152965	-7.3e-07	-4.4e-07	-2.33e-06
0.72993	7180.10105	1e-08	4.6e-07	3.7e-07	9e-08	-0.0	2.96e-06	1.58e-06	1e-08	298.15276471	298.15561461	298.15288495	8e-07	-4.3e-07	-2.26e-06
0.73193	7193.43045	1e-08	4.6e-07	3.7e-07	9e-08	-0.0	2.96e-06	1.58e-06	1e-08	298.15301954	298.15544169	298.15278266	-1.36e-06	-4.1e-07	-2.19e-06
0.73393	7206.71296	1e-08	4.6e-07	3.7e-07	9e-08	-0.0	2.96e-06	1.58e-06	1e-08	298.15280101	298.1552746	298.1527019	-8e-08	-4e-07	-2.12e-06
0.73593	7219.9484	1e-08	4.6e-07	3.7e-07	9e-08	-0.0	2.96e-06	1.58e-06	1e-08	298.15261895	298.15511265	298.15262247	2.49e-06	-4e-07	-2.06e-06
0.73793	7233.13661	1e-08	4.6e-07	3.7e-07	9e-08	-0.0	2.96e-06	1.58e-06	1e-08	298.15252831	298.15495556	298.15254209	3.5e-07	-3.8e-07	-1.99e-06
0.73993	7246.27742	1e-08	4.6e-07	3.7e-07	9e-08	-0.0	2.96e-06	1.58e-06	1e-08	298.15229278	298.15480346	298.15247002	3.1e-07	-3.6e-07	-1.93e-06
0.74193	7259.37065	1e-08	4.6e-07	3.7e-07	9e-08	-0.0	2.96e-06	1.58e-06	1e-08	298.15235283	298.15465572	298.15238879	-1.46e-06	-3.5e-07	-1.87e-06
0.74393	7272.41612	1e-08	4.6e-07	3.7e-07	9e-08	-0.0	2.96e-06	1.58e-06	1e-08	298.15218856	298.15451277	298.15231884	1.67e-06	-3.5e-07	-1.82e-06
0.74593	7285.41365	1e-08	4.6e-07	3.7e-07	9e-08	-0.0	2.96e-06	1.58e-06	1e-08	298.15237995	298.15437383	298.1522372	3.77e-06	-3.4e-07	-1.77e-06
0.74793	7298.36307	1e-08	4.6e-07	3.7e-07	9e-08	-0.0	2.96e-06	1.58e-06	1e-08	298.15217855	298.15423961	298.15217337	-5.2e-07	-3.2e-07	-1.7e-06
0.74993	7311.2642	1e-08	4.6e-07	3.7e-07	9e-08	-0.0	2.96e-06	1.58e-06	1e-08	298.15207092	298.15410941	298.15210803	-9.1e-07	-3.1e-07	-1.65e-06
0.75192	7324.11684	1e-08	4.6e-07	3.7e-07	9e-08	-0.0	2.96e-06	1.58e-06	1e-08	298.15150643	298.15398372	298.15206289	-2.75e-06	-2.9e-07	-1.59e-06
0.75392	7336.92082	1e-08	4.6e-07	3.7e-07	9e-08	-0.0	2.96e-06	1.58e-06	1e-08	298.15204575	298.15386069	298.15197623	4.47e-06	-3.1e-07	-1.56e-06
0.75592	7349.67595	1e-08	4.6e-07	3.7e-07	9e-08	-0.0	2.96e-06	1.58e-06	1e-08	298.15176776	298.15374234	298.15192387	-1.26e-06	-2.8e-07	-1.5e-06
0.75792	7362.38203	1e-08	4.6e-07	3.7e-07	9e-08	-0.0	2.96e-06	1.58e-06	1e-08	298.15189644	298.15362719	298.15185739	-4.81e-06	-2.6e-07	-1.44e-06
0.75992	7375.03889	1e-08	4.6e-07	3.7e-07	9e-08	-0.0	2.96e-06	1.58e-06	1e-08	298.15202436	298.15351558	298.15179285	-2.24e-06	-2.6e-07	-1.41e-06
0.76192	7387.64631	1e-08	4.6e-07	3.7e-07	9e-08	-0.0	2.96e-06	1.58e-06	1e-08	298.15164994	298.15340793	298.15174995	-1.36e-06	-2.5e-07	-1.37e-06
0.76392	7400.20413	1e-08	4.6e-07	3.7e-07	9e-08	-0.0	2.96e-06	1.58e-06	1e-08	298.15161413	298.15330322	298.15169547	3.57e-06	-2.6e-07	-1.34e-06
0.76592	7412.71212	1e-08	4.6e-07	3.7e-07	9e-08	-0.0	2.96e-06	1.58e-06	1e-08	298.15171245	298.15320159	298.15163741	-1.6e-06	-2.4e-07	-1.28e-06
0.76792	7425.17011	1e-08	4.6e-07	3.7e-07	9e-08	-0.0	2.96e-06	1.58e-06	1e-08	298.15136745	298.15310357	298.15159852	1.76e-06	-2.4e-07	-1.25e-06
0.76992	7437.57788	1e-08	4.6e-07	3.7e-07	9e-08	-0.0	2.96e-06	1.58e-06	1e-08	298.15164058	298.1530079	298.15153685	1e-08	-2.3e-07	-1.21e-06
0.77192	7449.93524	1e-08	4.6e-07	3.7e-07	9e-08	-0.0	2.96e-06	1.58e-06	1e-08	298.151512	298.15291559	298.1514926	-2.94e-06	-2.1e-07	-1.16e-06
0.77392	7462.24198	1e-08	4.6e-07	3.7e-07	9e-08	-0.0	2.96e-06	1.58e-06	1e-08	298.15140723	298.15282611	298.15144893	3.3e-07	-2.1e-07	-1.14e-06
0.77592	7474.49789	1e-08	4.6e-07	3.7e-07	9e-08	-0.0	2.96e-06	1.58e-06	1e-08	298.15167723	298.15273897	298.15139194	-2.39e-06	-2e-07	-1.09e-06
0.77792	7486.70277	1e-08	4.6e-07	3.7e-07	9e-08	-0.0	2.96e-06	1.58e-06	1e-08	298.15132202	298.15265518	298.15136106	-4.1e-07	-2e-07	-1.07e-06
0.77992	7498.8564	1e-08	4.6e-07	3.7e-07	9e-08	-0.0	2.96e-06	1.58e-06	1e-08	298.15122851	298.15257371	298.15132124	-3.75e-06	-1.8e-07	-1.02e-06
0.78192	7510.95856	1e-08	4.6e-07	3.7e-07	9e-08	-0.0	2.96e-06	1.58e-06	1e-08	298.15153952	298.15249431	298.15126679	-2.54e-06	-1.8e-07	-9.9e-07
0.78392	7523.00905	1e-08	4.6e-07	3.7e-07	9e-08	-0.0	2.96e-06	1.58e-06	1e-08	298.15119922	298.15241803	298.15123935	-1.58e-06	-1.8e-07	-9.7e-07
0.78592	7535.00764	1e-08	4.6e-07	3.7e-07	9e-08	-0.0	2.96e-06	1.58e-06	1e-08	298.15110866	298.15234383	298.1512033	3.11e-06	-1.9e-07	-9.5e-07
0.78792	7546.95412	1e-08	4.6e-07	3.7e-07	9e-08	-0.0	2.96e-06	1.58e-06	1e-08	298.1513945	298.15227151	298.15115362	-1.3e-06	-1.7e-07	-9.1e-07
0.78992	7558.84826	1e-08	4.6e-07	3.7e-07	9e-08	-0.0	2.96e-06	1.58e-06	1e-08	298.15105552	298.15220209	298.15112978	2.6e-07	-1.7e-07	-8.8e-07
0.79192	7570.68984	1e-08	4.6e-07	3.7e-07	9e-08	-0.0	2.96e-06	1.58e-06	1e-08	298.15104937	298.15213444	298.15109395	3.32e-06	-1.7e-07	-8.6e-07
0.79392	7582.47863	1e-08	4.6e-07	3.7e-07	9e-08	-0.0	2.96e-06	1.58e-06	1e-08	298.15129066	298.15206861	298.15104947	-1.04e-06	-1.5e-07	-8.3e-07
0.79592	7594.21439	1e-08	4.6e-07	3.7e-07	9e-08	-0.0	2.96e-06	1.58e-06	1e-08	298.15122402	298.15200513	298.15101822	1.6e-07	-1.5e-07	-8.1e-07
0.79792	7605.8969	1e-08	4.6e-07	3.7e-07	9e-08	-0.0	2.96e-06	1.58e-06	1e-08	298.1508499	298.15194395	298.15100016	1.09e-06	-1.5e-07	-7.8e-07
0.79992	7617.52591	1e-08	4.6e-07	3.7e-07	9e-08	-0.0	2.96e-06	1.58e-06	1e-08	298.15096155	298.15188412	298.15096393	-6.5e-07	-1.4e-07	-7.5e-07
0.80192	7629.10119	1e-08	4.6e-07	3.7e-07	9e-08	-0.0	2.96e-06	1.58e-06	1e-08	298.15116891	298.15182603	298.15092489	-3.22e-06	-1.3e-07	-7.2e-07
0.80392	7640.6225	1e-08	4.6e-07	3.7e-07	9e-08	-0.0	2.96e-06	1.58e-06	1e-08	298.1508879	298.15177025	298.1509061	1.4e-06	-1.4e-07	-7.1e-07
0.80592	7652.08959	1e-08	4.6e-07	3.7e-07	9e-08	-0.0	2.96e-06	1.58e-06	1e-08	298.1508209	298.15171596	298.15087977	4.7e-07	-1.3e-07	-6.9e-07
0.80792	7663.50222	1e-08	4.6e-07	3.7e-07	9e-08	-0.0	2.96e-06	1.58e-06	1e-08	298.15093	298.15166314	298.15084738	-2.99e-06	-1.2e-07	-6.6e-07
0.80992	7674.86013	1e-08	4.6e-07	3.7e-07	9e-08	-0.0	2.96e-06	1.58e-06	1e-08	298.15076706	298.15161224	298.1508266	3.35e-06	-1.3e-07	-6.5e-07
0.81192	7686.16307	1e-08	4.6e-07	3.7e-07	9e-08	-0.0	2.96e-06	1.58e-06	1e-08	298.15105559	298.15156241	298.15078882	-1.85e-06	-1.1e-07	-6.2e-07
0.81392	7697.41079	1e-08	4.6e-07	3.7e-07	9e-08	-0.0	2.96e-06	1.58e-06	1e-08	298.15079775	298.15151471	298.15077344	-2.92e-06	-1e-07	-6e-07
0.81592	7708.60302	1e-08	4.6e-07	3.7e-07	9e-08	-0.0	2.96e-06	1.58e-06	1e-08	298.15085858	298.15146812	298.15074625	-2.15e-06	-1e-07	-5.8e-07
0.81792	7719.73951	1e-08	4.6e-07	3.7e-07	9e-08	-0.0	2.96e-06	1.58e-06	1e-08	298.15071834	298.15142319	298.15072777	1.2e-07	-1.1e-07	-5.7e-07
0.81992	7730.81998	1e-08	4.6e-07	3.7e-07	9e-08	-0.0	2.96e-06	1.58e-06	1e-08	298.15053333	298.15137971	298.15071181	8e-07	-1.1e-07	-5.6e-07
0.82192	7741.84417	1e-08	4.6e-07	3.7e-07	9e-08	-0.0	2.96e-06	1.58e-06	1e-08	298.1505735	298.15133732	298.15068767	6.6e-07	-1e-07	-5.4e-07
0.82392	7752.81179	1e-08	4.6e-07	3.7e-07	9e-08	-0.0	2.96e-06	1.58e-06	1e-08	298.15064328	298.1512962	298.15066305	-9.9e-07	-9e-08	-5.2e-07
0.82592	7763.72258	1e-08	4.6e-07	3.7e-07	9e-08	-0.0	2.96e-06	1.58e-06	1e-08	298.15068392	298.15125637	298.15064026	2.96e-06	-1.1e-07	-5.1e-07
0.82792	7774.57625	1e-08	4.6e-07	3.7e-07	9e-08	-0.0	2.96e-06	1.58e-06	1e-08	298.1505605	298.15121794	298.1506246	2.94e-06	-1e-07	-5e-07
0.82992	7785.37253	1e-08	4.6e-07	3.7e-07	9e-08	-0.0	2.96e-06	1.58e-06	1e-08	298.15026147	298.15118088	298.1506165	3.68e-06	-1e-07	-4.8e-07
0.83192	7796.11112	1e-08	4.6e-07	3.7e-07	9e-08	-0.0	2.96e-06	1.58e-06	1e-08	298.15078136	298.15114408	298.15057668	-1.45e-06	-8e-08	-4.5e-07
0.83392	7806.79172	1e-08	4.6e-07	3.7e-07	9e-08	-0.0	2.96e-06	1.58e-06	1e-08	298.15065417	298.15110909	298.150563	-4.47e-06	-7e-08	-4.3e-07
0.83592	7817.41406	1e-08	4.6e-07	3.7e-07	9e-08	-0.0	2.96e-06	1.58e-06	1e-08	298.15050963	298.15107521	298.15055058	-0.0	-8e-08	-4.3e-07
0.83792	7827.97782	1e-08	4.6e-07	3.7e-07	9e-08	-0.0	2.96e-06	1.58e-06	1e-08	298.15069284	298.15104201	298.15052578	-1.06e-06	-8e-08	-4.1e-07
0.83992	7838.4827	1e-08	4.6e-07	3.7e-07	9e-08	-0.0	2.96e-06	1.58e-06	1e-08	298.15059342	298.15101013	298.15051269	-1.5e-07	-8e-08	-4e-07
0.84192	7848.9284	1e-08	4.6e-07	3.7e-07	9e-08	-0.0	2.96e-06	1.58e-06	1e-08	298.15058314	298.15097914	298.15049659	-1.13e-06	-7e-08	-3.9e-07
0.84392	7859.3146	1e-08	4.6e-07	3.7e-07	9e-08	-0.0	2.96e-06	1.58e-06	1e-08	298.15033508	298.15094936	298.1504904	1.78e-06	-8e-08	-3.8e-07
0.84592	7869.64098	1e-08	4.6e-07	3.7e-07	9e-08	-0.0	2.96e-06	1.58e-06	1e-08	298.15038955	298.15092017	298.15047274	1.67e-06	-8e-08	-3.7e-07
0.84792	7879.90722	1e-08	4.6e-07	3.7e-07	9e-08	-0.0	2.96e-06	1.58e-06	1e-08	298.1505856	298.15089173	298.15044998	2.2e-07	-7e-08	-3.6e-07
0.84992	7890.113	1e-08	4.6e-07	3.7e-07	9e-08	-0.0	2.96e-06	1.58e-06	1e-08	298.15053064	298.15086442	298.15043759	-1.39e-06	-6e-08	-3.4e-07
0.85191	7900.25799	1e-08	4.6e-07	3.7e-07	9e-08	-0.0	2.96e-06	1.58e-06	1e-08	298.15034326	298.15083809	298.15043087	1e-08	-6e-08	-3.4e-07
0.85391	7910.34184	1e-08	4.6e-07	3.7e-07	9e-08	-0.0	2.96e-06	1.58e-06	1e-08	298.15025499	298.15081248	298.15042068	2.03e-06	-7e-08	-3.3e-07
0.85591	7920.36422	1e-08	4.6e-07	3.7e-07	9e-08	-0.0	2.96e-06	1.58e-06	1e-08	298.15049033	298.1507873	298.15039813	7.2e-07	-6e-08	-3.2e-07
0.85791	7930.32478	1e-08	4.6e-07	3.7e-07	9e-08	-0.0	2.96e-06	1.58e-06	1e-08	298.150462	298.15076318	298.1503864	-6e-08	-6e-08	-3e-07
0.85991	7940.22317	1e-08	4.6e-07	3.7e-07	9e-08	-0.0	2.96e-06	1.58e-06	1e-08	298.15038902	298.15073985	298.15037684	-1.66e-06	-5e-08	-2.9e-07
0.86191	7950.05902	1e-08	4.6e-07	3.7e-07	9e-08	-0.0	2.96e-06	1.58e-06	1e-08	298.15030524	298.15071725	298.15036808	1.68e-06	-6e-08	-2.9e-07
0.86391	7959.83198	1e-08	4.6e-07	3.7e-07	9e-08	-0.0	2.96e-06	1.58e-06	1e-08	298.15031083	298.15069524	298.15035616	-8e-07	-5e-08	-2.8e-07
0.86591	7969.54168	1e-08	4.6e-07	3.7e-07	9e-08	-0.0	2.96e-06	1.58e-06	1e-08	298.15017691	298.15067407	298.15035011	1.72e-06	-6e-08	-2.7e-07
0.86791	7979.18773	1e-08	4.6e-07	3.7e-07	9e-08	-0.0	2.96e-06	1.58e-06	1e-08	298.15026629	298.15065331	298.15033559	1.7e-07	-5e-08	-2.6e-07
0.86991	7988.76977	1e-08	4.6e-07	3.7e-07	9e-08	-0.0	2.96e-06	1.58e-06	1e-08	298.15036968	298.15063316	298.15032086	-4.93e-06	-3e-08	-2.4e-07
0.87191	7998.2874	1e-08	4.6e-07	3.7e-07	9e-08	-0.0	2.96e-06	1.58e-06	1e-08	298.15038194	298.15061373	298.15031005	-7.3e-07	-4e-08	-2.4e-07
0.87391	8007.74023	1e-08	4.6e-07	3.7e-07	9e-08	-0.0	2.96e-06	1.58e-06	1e-08	298.15021827	298.15059509	298.15030651	3.18e-06	-6e-08	-2.5e-07
0.87591	8017.12786	1e-08	4.6e-07	3.7e-07	9e-08	-0.0	2.96e-06	1.58e-06	1e-08	298.15052039	298.15057651	298.15028489	-1.46e-06	-4e-08	-2.3e-07
0.87791	8026.44987	1e-08	4.6e-07	3.7e-07	9e-08	-0.0	2.96e-06	1.58e-06	1e-08	298.15025905	298.15055912	298.15028581	9.3e-07	-5e-08	-2.3e-07
0.87991	8035.70586	1e-08	4.6e-07	3.7e-07	9e-08	-0.0	2.96e-06	1.58e-06	1e-08	298.1503788	298.15054185	298.15027197	-1.71e-06	-4e-08	-2.1e-07
0.88191	8044.8954	1e-08	4.6e-07	3.7e-07	9e-08	-0.0	2.96e-06	1.58e-06	1e-08	298.15028586	298.15052533	298.15026681	1.81e-06	-5e-08	-2.2e-07
0.88391	8054.01807	1e-08	4.6e-07	3.7e-07	9e-08	-0.0	2.96e-06	1.58e-06	1e-08	298.15036573	298.15050914	298.1502551	2.14e-06	-5e-08	-2.1e-07
0.88591	8063.07342	1e-08	4.6e-07	3.7e-07	9e-08	-0.0	2.96e-06	1.58e-06	1e-08	298.14984673	298.1504941	298.15026731	1.31e-06	-4e-08	-2e-07
0.88791	8072.061	1e-08	4.6e-07	3.7e-07	9e-08	-0.0	2.96e-06	1.58e-06	1e-08	298.14985037	298.15047896	298.15025913	2.52e-06	-4e-08	-2e-07
0.88991	8080.98037	1e-08	4.6e-07	3.7e-07	9e-08	-0.0	2.96e-06	1.58e-06	1e-08	298.15021104	298.15046391	298.15023709	-1.55e-06	-3e-08	-1.8e-07
0.89191	8089.83106	1e-08	4.6e-07	3.7e-07	9e-08	-0.0	2.96e-06	1.58e-06	1e-08	298.15015058	298.15044976	298.15023193	1.67e-06	-4e-08	-1.8e-07
0.89391	8098.6126	1e-08	4.6e-07	3.7e-07	9e-08	-0.0	2.96e-06	1.58e-06	1e-08	298.15027218	298.15043585	298.15021981	-1.61e-06	-3e-08	-1.7e-07
0.89591	8107.3245	1e-08	4.6e-07	3.7e-07	9e-08	-0.0	2.96e-06	1.58e-06	1e-08	298.15031315	298.15042245	298.1502111	3.2e-07	-3e-08	-1.7e-07
0.89791	8115.96629	1e-08	4.6e-07	3.7e-07	9e-08	-0.0	2.96e-06	1.58e-06	1e-08	298.15012907	298.1504097	298.1502115	1e-06	-3e-08	-1.7e-07
0.89991	8124.53745	1e-08	4.6e-07	3.7e-07	9e-08	-0.0	2.96e-06	1.58e-06	1e-08	298.15019842	298.15039708	298.15020209	1.78e-06	-4e-08	-1.6e-07
0.90191	8133.03747	1e-08	4.6e-07	3.7e-07	9e-08	-0.0	2.96e-06	1.58e-06	1e-08	298.15003666	298.15038509	298.15020203	9.6e-07	-3e-08	-1.6e-07
0.90391	8141.46584	1e-08	4.6e-07	3.7e-07	9e-08	-0.0	2.96e-06	1.58e-06	1e-08	298.15019206	298.15037313	298.15018963	-8.9e-07	-3e-08	-1.5e-07
0.90591	8149.82203	1e-08	4.6e-07	3.7e-07	9e-08	-0.0	2.96e-06	1.58e-06	1e-08	298.15016597	298.15036173	298.15018459	4.3e-07	-3e-08	-1.5e-07
0.90791	8158.10548	1e-08	4.6e-07	3.7e-07	9e-08	-0.0	2.96e-06	1.58e-06	1e-08	298.15014584	298.15035067	298.15017951	3e-08	-3e-08	-1.4e-07
0.90991	8166.31565	1e-08	4.6e-07	3.7e-07	9e-08	-0.0	2.96e-06	1.58e-06	1e-08	298.15017652	298.1503399	298.1501726	-5.6e-07	-2e-08	-1.3e-07
0.91191	8174.45197	1e-08	4.6e-07	3.7e-07	9e-08	-0.0	2.96e-06	1.58e-06	1e-08	298.15008407	298.15032959	298.15017073	-2.07e-06	-2e-08	-1.2e-07
0.91391	8182.51385	1e-08	4.6e-07	3.7e-07	9e-08	-0.0	2.96e-06	1.58e-06	1e-08	298.15025886	298.15031932	298.15015847	5e-08	-2e-08	-1.3e-07
0.91591	8190.50071	1e-08	4.6e-07	3.7e-07	9e-08	-0.0	2.96e-06	1.58e-06	1e-08	298.15021872	298.15030958	298.15015487	-2e-07	-2e-08	-1.2e-07
0.91791	8198.41193	1e-08	4.6e-07	3.7e-07	9e-08	-0.0	2.96e-06	1.58e-06	1e-08	298.15025888	298.15030005	298.15014825	-2.22e-06	-2e-08	-1.1e-07
0.91991	8206.24691	1e-08	4.6e-07	3.7e-07	9e-08	-0.0	2.96e-06	1.58e-06	1e-08	298.15024454	298.15029088	298.15014394	-3.24e-06	-1e-08	-1.1e-07
0.92191	8214.005	1e-08	4.6e-07	3.7e-07	9e-08	-0.0	2.96e-06	1.58e-06	1e-08	298.15017178	298.15028205	298.15014209	-3.2e-06	-1e-08	-1e-07
0.92391	8221.68555	1e-08	4.6e-07	3.7e-07	9e-08	-0.0	2.96e-06	1.58e-06	1e-08	298.15011013	298.15027349	298.15013995	-3.15e-06	-1e-08	-1e-07
0.92591	8229.28789	1e-08	4.6e-07	3.7e-07	9e-08	-0.0	2.96e-06	1.58e-06	1e-08	298.15005971	298.15026517	298.1501375	-1.73e-06	-1e-08	-1e-07
0.92791	8236.81134	1e-08	4.6e-07	3.7e-07	9e-08	-0.0	2.96e-06	1.58e-06	1e-08	298.15002059	298.1502571	298.15013475	-5.1e-07	-2e-08	-1e-07
0.92991	8244.25519	1e-08	4.6e-07	3.7e-07	9e-08	-0.0	2.96e-06	1.58e-06	1e-08	298.14999285	298.15024927	298.15013167	3e-07	-2e-08	-1e-07
0.93191	8251.61873	1e-08	4.6e-07	3.7e-07	9e-08	-0.0	2.96e-06	1.58e-06	1e-08	298.14997661	298.15024166	298.15012827	7.2e-07	-2e-08	-1e-07
0.93391	8258.90121	1e-08	4.6e-07	3.7e-07	9e-08	-0.0	2.96e-06	1.58e-06	1e-08	298.14997204	298.15023428	298.15012454	7.4e-07	-2e-08	-1e-07
0.93591	8266.10188	1e-08	4.6e-07	3.7e-07	9e-08	-0.0	2.96e-06	1.58e-06	1e-08	298.14997934	298.15022711	298.15012045	3.4e-07	-2e-08	-9e-08
0.93791	8273.21994	1e-08	4.6e-07	3.7e-07	9e-08	-0.0	2.96e-06	1.58e-06	1e-08	298.14999871	298.15022015	298.15011601	-4.8e-07	-1e-08	-9e-08
0.93991	8280.25461	1e-08	4.6e-07	3.7e-07	9e-08	-0.0	2.96e-06	1.58e-06	1e-08	298.15003037	298.15021338	298.15011119	-1.73e-06	-1e-08	-8e-08
0.94191	8287.20504	1e-08	4.6e-07	3.7e-07	9e-08	-0.0	2.96e-06	1.58e-06	1e-08	298.15007452	298.15020682	298.15010599	-2.89e-06	-1e-08	-7e-08
0.94391	8294.07039	1e-08	4.6e-07	3.7e-07	9e-08	-0.0	2.96e-06	1.58e-06	1e-08	298.15013137	298.15020043	298.1501004	-2.85e-06	-1e-08	-7e-08
0.94591	8300.84979	1e-08	4.6e-07	3.7e-07	9e-08	-0.0	2.96e-06	1.58e-06	1e-08	298.15020105	298.15019423	298.1500944	-2.81e-06	-1e-08	-7e-08
0.94791	8307.54232	1e-08	4.6e-07	3.7e-07	9e-08	-0.0	2.96e-06	1.58e-06	1e-08	298.15017321	298.15018832	298.15009235	-1.06e-06	-1e-08	-7e-08
0.94991	8314.14705	1e-08	4.6e-07	3.7e-07	9e-08	-0.0	2.96e-06	1.58e-06	1e-08	298.15019566	298.15018254	298.15008841	1.2e-07	-1e-08	-7e-08
0.9519	8320.66301	1e-08	4.6e-07	3.7e-07	9e-08	-0.0	2.96e-06	1.58e-06	1e-08	298.15028751	298.15017686	298.15008183	-2.18e-06	-1e-08	-6e-08
0.9539	8327.08922	1e-08	4.6e-07	3.7e-07	9e-08	-0.0	2.96e-06	1.58e-06	1e-08	298.15015034	298.15017159	298.15008438	2.18e-06	-2e-08	-7e-08
0.9559	8333.42464	1e-08	4.6e-07	3.7e-07	9e-08	-0.0	2.96e-06	1.58e-06	1e-08	298.15000031	298.15016651	298.15008753	2.52e-06	-2e-08	-7e-08
0.9579	8339.6682	1e-08	4.6e-07	3.7e-07	9e-08	-0.0	2.96e-06	1.58e-06	1e-08	298.15000576	298.15016142	298.15008463	-1.5e-07	-1e-08	-6e-08
0.9599	8345.8188	1e-08	4.6e-07	3.7e-07	9e-08	-0.0	2.96e-06	1.58e-06	1e-08	298.14995604	298.15015655	298.15008398	1e-08	-1e-08	-6e-08
0.9619	8351.87528	1e-08	4.6e-07	3.7e-07	9e-08	-0.0	2.96e-06	1.58e-06	1e-08	298.15011419	298.15015161	298.15007521	1.85e-06	-2e-08	-7e-08
0.9639	8357.83646	1e-08	4.6e-07	3.7e-07	9e-08	-0.0	2.96e-06	1.58e-06	1e-08	298.14974441	298.15014737	298.15008736	1.75e-06	-2e-08	-6e-08
0.9659	8363.70113	1e-08	4.6e-07	3.7e-07	9e-08	-0.0	2.96e-06	1.58e-06	1e-08	298.15001091	298.1501426	298.15007446	-3.34e-06	0.0	-5e-08
0.9679	8369.46799	1e-08	4.6e-07	3.7e-07	9e-08	-0.0	2.96e-06	1.58e-06	1e-08	298.15005119	298.1501382	298.15007056	-1.47e-06	-1e-08	-5e-08
0.9699	8375.1357	1e-08	4.6e-07	3.7e-07	9e-08	-0.0	2.96e-06	1.58e-06	1e-08	298.15009785	298.15013394	298.15006649	-2.78e-06	-0.0	-4e-08
0.9719	8380.70284	1e-08	4.6e-07	3.7e-07	9e-08	-0.0	2.96e-06	1.58e-06	1e-08	298.15006087	298.15012989	298.15006579	2.2e-07	-1e-08	-5e-08
0.9739	8386.16796	1e-08	4.6e-07	3.7e-07	9e-08	-0.0	2.96e-06	1.58e-06	1e-08	298.15010166	298.15012589	298.15006208	3.8e-07	-1e-08	-5e-08
0.9759	8391.52956	1e-08	4.6e-07	3.7e-07	9e-08	-0.0	2.96e-06	1.58e-06	1e-08	298.14827153	298.150124	298.15013236	7.17e-06	-3e-08	-7e-08
0.9779	8396.78611	1e-08	4.6e-07	3.7e-07	9e-08	-0.0	2.96e-06	1.58e-06	1e-08	298.15069201	298.15011769	298.15003475	-4.78e-06	1e-08	-3e-08
0.9799	8401.93587	1e-08	4.6e-07	3.7e-07	9e-08	-0.0	2.96e-06	1.58e-06	1e-08	298.14883106	298.15011607	298.15010637	1.104e-05	-5e-08	-8e-08
0.9819	8406.97713	1e-08	4.6e-07	3.7e-07	9e-08	-0.0	2.96e-06	1.58e-06	1e-08	298.1498896	298.15011144	298.1500627	-4e-07	-1e-08	-4e-08
0.9839	8411.90806	1e-08	4.6e-07	3.7e-07	9e-08	-0.0	2.96e-06	1.58e-06	1e-08	298.15012712	298.1501078	298.15005152	1.68e-06	-1e-08	-5e-08
0.9859	8416.72674	1e-08	4.6e-07	3.7e-07	9e-08	-0.0	2.96e-06	1.58e-06	1e-08	298.15003626	298.1501046	298.15005337	-2.46e-06	0.0	-3e-08
0.9879	8421.43113	1e-08	4.6e-07	3.7e-07	9e-08	-0.0	2.96e-06	1.58e-06	1e-08	298.14998319	298.15010147	298.15005378	3.36e-06	-2e-08	-5e-08
0.9899	8426.01905	1e-08	4.6e-07	3.7e-07	9e-08	-0.0	2.96e-06	1.58e-06	1e-08	298.15019971	298.15009815	298.15004359	-2.66e-06	0.0	-3e-08
0.9919	8430.48819	1e-08	4.6e-07	3.7e-07	9e-08	-0.0	2.96e-06	1.58e-06	1e-08	298.14992452	298.15009545	298.15005288	5.2e-07	-1e-08	-4e-08
0.9939	8434.8361	1e-08	4.6e-07	3.7e-07	9e-08	-0.0	2.96e-06	1.58e-06	1e-08	298.1502219	298.15009223	298.15003959	-7.9e-07	-0.0	-3e-08
0.9959	8439.06015	1e-08	4.6e-07	3.7e-07	9e-08	-0.0	2.96e-06	1.58e-06	1e-08	298.15005543	298.1500896	298.15004468	-2.83e-06	0.0	-3e-08
0.9979	8443.15754	1e-08	4.6e-07	3.7e-07	9e-08	-0.0	2.96e-06	1.58e-06	1e-08	298.1499085	298.15008703	298.15004905	1.97e-06	-1e-08	-4e-08
0.9999	8447.12524	1e-08	4.6e-07	3.7e-07	9e-08	-0.0	2.96e-06	1.58e-06	1e-08	298.15022111	298.15008405	298.15003529	-7.9e-07	-0.0	-3e-08
1.0	8447.32016	1e-08	4.6e-07	3.7e-07	9e-08	-0.0	2.96e-06	1.58e-06	1e-08	298.15017013	298.15008398	298.15003724	3.65002381	-2.53494545	19.83500277
