# Supplementary material for: Dataset for the simulated biomass pyrolysis in rotary kilns with varying particle residence time distributions
Source: Data Brief. 2021 Nov 23;39:107603. doi: 10.1016/j.dib.2021.107603 (PMC8633881; doi:10.1016/j.dib.2021.107603)
Supplement: Supplementary Data S1 — Supplementary Raw Research Data. This is open data under the CC BY license http://creativecommons.org/licenses/by/4.0/ [file mmc1.zip › supplementary/101/logFiles/log_Pe5]

l,m	Tau,s	F_w,kg/s	F_is,kg/s	F_c,kg/s	F_rt,kg/s	F_w_wet,kg/s	F_it,kg/s	F_g,kg/s	F_H2O_g,kg/s	T_b,K	T_g,K	T_w,K	q_bed,kW/m	q_gas,kW/m	q_loss,kW/m
0.0001	0.61469	0.0	0.0	0.0	0.0	5.47e-06	0.0	0.0	0.0	414.15796678	788.96285546	799.57378839	8.76685049	-0.0434326	-0.38424441
0.002	23.96316	1.62e-06	5.2e-07	6e-08	5.2e-07	0.0	2.09e-06	6.7e-07	1e-08	692.70122462	697.56712995	695.85581409	0.06422966	-0.02723058	-0.31199898
0.004	48.51929	4.3e-07	5.7e-07	1.9e-07	4.3e-07	-0.0	2.73e-06	1.12e-06	1e-08	683.35085505	685.45433632	682.04560783	-0.02450789	-0.04214679	-0.30127097
0.006	73.05367	2.1e-07	5.3e-07	2.6e-07	3.2e-07	0.0	2.85e-06	1.29e-06	1e-08	671.81355218	674.08964077	670.39834526	-0.02537841	-0.04337311	-0.29213261
0.008	97.56624	1.4e-07	5.1e-07	3e-07	2.6e-07	0.0	2.89e-06	1.38e-06	1e-08	660.41161793	662.97751717	659.13050082	-0.02233601	-0.04316988	-0.28328749
0.01	122.05699	1e-07	4.9e-07	3.2e-07	2.2e-07	0.0	2.91e-06	1.42e-06	1e-08	649.30392241	652.08790811	648.13749904	-0.01988513	-0.04231573	-0.27465619
0.012	146.52587	9e-08	4.8e-07	3.3e-07	2e-07	0.0	2.92e-06	1.45e-06	1e-08	638.50039148	641.44544532	637.41936879	-0.01807925	-0.04115229	-0.26624066
0.014	170.97287	8e-08	4.8e-07	3.4e-07	1.9e-07	0.0	2.92e-06	1.46e-06	1e-08	627.99758072	631.06693969	626.98147079	-0.01670851	-0.03984809	-0.25804549
0.016	195.39794	8e-08	4.8e-07	3.4e-07	1.8e-07	-0.0	2.92e-06	1.47e-06	1e-08	617.80109746	620.96023299	616.82506855	-0.01562852	-0.03848783	-0.25007005
0.018	219.80106	7e-08	4.7e-07	3.5e-07	1.7e-07	0.0	2.92e-06	1.48e-06	1e-08	607.87817382	611.12731263	606.95119279	-0.01472053	-0.03711523	-0.24230572
0.02	244.18219	7e-08	4.7e-07	3.5e-07	1.7e-07	0.0	2.92e-06	1.49e-06	1e-08	598.24007736	601.56672397	597.35527742	-0.0139405	-0.0357599	-0.23477782
0.022	268.5413	7e-08	4.7e-07	3.5e-07	1.6e-07	0.0	2.93e-06	1.49e-06	1e-08	588.88012644	592.27493421	588.03276339	-0.01324825	-0.03443076	-0.22745476
0.024	292.87837	7e-08	4.7e-07	3.5e-07	1.6e-07	-0.0	2.93e-06	1.49e-06	1e-08	579.79199758	583.24758564	578.97867025	-0.01261812	-0.03313057	-0.22030536
0.026	317.19335	7e-08	4.7e-07	3.5e-07	1.6e-07	-0.0	2.93e-06	1.49e-06	1e-08	570.96812441	574.4783679	570.18628923	-0.01204159	-0.03187745	-0.21340132
0.028	341.48622	7e-08	4.7e-07	3.5e-07	1.6e-07	-0.0	2.93e-06	1.49e-06	1e-08	562.4025332	565.96209905	561.65019507	-0.01151208	-0.03068208	-0.20678677
0.03	365.75695	7e-08	4.7e-07	3.5e-07	1.6e-07	0.0	2.93e-06	1.5e-06	1e-08	554.08745413	557.6915413	553.36298747	-0.01100946	-0.02951386	-0.20028368
0.032	390.0055	7e-08	4.7e-07	3.5e-07	1.6e-07	-0.0	2.93e-06	1.5e-06	1e-08	546.01741928	549.66156864	545.31944685	-0.01053495	-0.02838784	-0.193971
0.034	414.23184	7e-08	4.7e-07	3.5e-07	1.6e-07	-0.0	2.93e-06	1.5e-06	1e-08	538.18596027	541.86594999	537.51327404	-0.0100864	-0.02730354	-0.1878447
0.036	438.43593	7e-08	4.7e-07	3.5e-07	1.6e-07	-0.0	2.93e-06	1.5e-06	1e-08	530.5872907	534.29907573	529.93881352	-0.0096585	-0.02626019	-0.18190047
0.038	462.61776	7e-08	4.7e-07	3.5e-07	1.6e-07	-0.0	2.93e-06	1.5e-06	1e-08	523.21571939	526.95499733	522.59005578	-0.00925934	-0.02525648	-0.17613295
0.04	486.77727	7e-08	4.7e-07	3.5e-07	1.6e-07	-0.0	2.93e-06	1.5e-06	1e-08	516.06417628	519.82785605	515.46118089	-0.00886081	-0.02429156	-0.17053826
0.042	510.91445	7e-08	4.7e-07	3.5e-07	1.6e-07	-0.0	2.93e-06	1.5e-06	1e-08	509.12790362	512.91188282	508.5463226	-0.0085043	-0.0233638	-0.16511131
0.044	535.02926	7e-08	4.7e-07	3.5e-07	1.6e-07	-0.0	2.93e-06	1.5e-06	1e-08	502.40130128	506.20141715	501.83978316	-0.00815832	-0.02247223	-0.15984817
0.046	559.12166	7e-08	4.7e-07	3.5e-07	1.6e-07	-0.0	2.93e-06	1.5e-06	1e-08	495.8776137	499.6909108	495.33604972	-0.00781427	-0.02161554	-0.15474402
0.048	583.19163	7e-08	4.7e-07	3.5e-07	1.6e-07	-0.0	2.93e-06	1.5e-06	1e-08	489.55196778	493.37492433	489.0296075	-0.00750163	-0.0207923	-0.14979474
0.05	607.23912	7e-08	4.7e-07	3.5e-07	1.6e-07	-0.0	2.93e-06	1.5e-06	1e-08	483.41943841	487.24813218	482.91506245	-0.0072072	-0.02000136	-0.1449961
0.05199	631.26412	7e-08	4.7e-07	3.5e-07	1.6e-07	-0.0	2.93e-06	1.5e-06	1e-08	477.47412628	481.30532716	476.98719759	-0.00691038	-0.01924163	-0.140344
0.05399	655.26657	7e-08	4.7e-07	3.5e-07	1.6e-07	-0.0	2.93e-06	1.5e-06	1e-08	471.71072081	475.54141549	471.24087562	-0.00662743	-0.01851181	-0.13583433
0.05599	679.24646	7e-08	4.7e-07	3.5e-07	1.6e-07	-0.0	2.93e-06	1.5e-06	1e-08	466.12431714	469.95141806	465.67105214	-0.00636073	-0.01781076	-0.13146331
0.05799	703.20374	7e-08	4.7e-07	3.5e-07	1.6e-07	-0.0	2.93e-06	1.5e-06	1e-08	460.71027119	464.53046884	460.27278285	-0.00611178	-0.01713726	-0.12722669
0.05999	727.13839	7e-08	4.7e-07	3.5e-07	1.6e-07	-0.0	2.93e-06	1.5e-06	1e-08	455.46389841	459.27381644	455.04124239	-0.00587684	-0.01649034	-0.1231211
0.06199	751.05037	7e-08	4.7e-07	3.5e-07	1.6e-07	-0.0	2.93e-06	1.5e-06	1e-08	450.38003468	454.17682326	449.97174715	-0.00564581	-0.015869	-0.11914276
0.06399	774.93964	7e-08	4.7e-07	3.5e-07	1.6e-07	-0.0	2.93e-06	1.5e-06	1e-08	445.45391834	449.2349618	445.05970255	-0.00541878	-0.01527218	-0.11528783
0.06599	798.80618	7e-08	4.7e-07	3.5e-07	1.6e-07	-0.0	2.93e-06	1.5e-06	1e-08	440.68131278	444.44381402	440.30059692	-0.00520629	-0.01469887	-0.11155295
0.06799	822.64994	7e-08	4.7e-07	3.5e-07	1.6e-07	-0.0	2.93e-06	1.5e-06	1e-08	436.05749996	439.79907183	435.69005683	-0.00499822	-0.01414819	-0.10793473
0.06999	846.4709	7e-08	4.7e-07	3.5e-07	1.6e-07	-0.0	2.93e-06	1.5e-06	1e-08	431.57849328	435.29653261	431.22377748	-0.00479995	-0.01361918	-0.10442976
0.07199	870.26903	7e-08	4.7e-07	3.5e-07	1.6e-07	-0.0	2.93e-06	1.5e-06	1e-08	427.24006901	430.93210015	426.89757606	-0.00461454	-0.01311095	-0.10103471
0.07399	894.04428	7e-08	4.7e-07	3.5e-07	1.6e-07	-0.0	2.93e-06	1.5e-06	1e-08	423.03814913	426.70178203	422.70736881	-0.00443824	-0.01262267	-0.09774634
0.07599	917.79662	7e-08	4.7e-07	3.5e-07	1.6e-07	-0.0	2.93e-06	1.5e-06	1e-08	418.96868614	422.60168835	418.6491761	-0.00426914	-0.01215354	-0.09456157
0.07799	941.52602	7e-08	4.7e-07	3.5e-07	1.6e-07	-0.0	2.93e-06	1.5e-06	1e-08	415.02774523	418.62802967	414.71911633	-0.00410635	-0.0117028	-0.09147737
0.07999	965.23245	7e-08	4.7e-07	3.5e-07	1.6e-07	-0.0	2.93e-06	1.5e-06	1e-08	411.21153197	414.77711512	410.91340291	-0.00394981	-0.01126969	-0.08849077
0.08199	988.91586	7e-08	4.7e-07	3.5e-07	1.6e-07	-0.0	2.93e-06	1.5e-06	1e-08	407.51634428	411.04535077	407.22834545	-0.00379935	-0.01085349	-0.08559886
0.08399	1012.57623	7e-08	4.7e-07	3.5e-07	1.6e-07	-0.0	2.93e-06	1.5e-06	1e-08	403.93857145	407.42923777	403.66034823	-0.00365467	-0.01045352	-0.08279883
0.08599	1036.21352	7e-08	4.7e-07	3.5e-07	1.6e-07	-0.0	2.93e-06	1.5e-06	1e-08	400.4746931	403.92537045	400.20590862	-0.00351537	-0.01006911	-0.08008792
0.08799	1059.8277	7e-08	4.7e-07	3.5e-07	1.6e-07	-0.0	2.93e-06	1.5e-06	1e-08	397.12127801	400.53043454	396.86161554	-0.00338096	-0.00969963	-0.07746347
0.08999	1083.41873	7e-08	4.7e-07	3.5e-07	1.6e-07	-0.0	2.93e-06	1.5e-06	1e-08	393.87506501	397.24120491	393.6241435	-0.00325258	-0.00934445	-0.07492281
0.09199	1106.98657	7e-08	4.7e-07	3.5e-07	1.6e-07	-0.0	2.93e-06	1.5e-06	1e-08	390.7327858	394.05454432	390.49026037	-0.00313112	-0.00900299	-0.07246344
0.09399	1130.53119	7e-08	4.7e-07	3.5e-07	1.6e-07	-0.0	2.93e-06	1.5e-06	1e-08	387.69128034	390.9674011	387.45681947	-0.00301784	-0.00867467	-0.07008289
0.09599	1154.05256	7e-08	4.7e-07	3.5e-07	1.6e-07	-0.0	2.93e-06	1.5e-06	1e-08	384.74748549	387.97680734	384.52075852	-0.00290844	-0.00835899	-0.06777879
0.09799	1177.55064	7e-08	4.7e-07	3.5e-07	1.6e-07	-0.0	2.93e-06	1.5e-06	1e-08	381.89819452	385.07987746	381.67911009	-0.00280116	-0.00805545	-0.0655488
0.09999	1201.02539	7e-08	4.7e-07	3.5e-07	1.6e-07	-0.0	2.93e-06	1.5e-06	1e-08	379.14065268	382.27380501	378.92896953	-0.00269975	-0.00776351	-0.06339064
0.10199	1224.47679	7e-08	4.7e-07	3.5e-07	1.6e-07	-0.0	2.93e-06	1.5e-06	1e-08	376.47203324	379.555862	376.26751997	-0.00260304	-0.00748272	-0.06130203
0.10399	1247.90478	7e-08	4.7e-07	3.5e-07	1.6e-07	-0.0	2.93e-06	1.5e-06	1e-08	373.88948416	376.92339703	373.69202825	-0.00250248	-0.00721267	-0.05928087
0.10599	1271.30934	7e-08	4.7e-07	3.5e-07	1.6e-07	-0.0	2.93e-06	1.5e-06	1e-08	371.39049315	374.37383255	371.19982475	-0.00240777	-0.00695287	-0.05732511
0.10799	1294.69044	7e-08	4.7e-07	3.5e-07	1.6e-07	-0.0	2.93e-06	1.5e-06	1e-08	368.97263665	371.90466353	368.78831426	-0.00231706	-0.00670292	-0.05543273
0.10999	1318.04803	7e-08	4.7e-07	3.5e-07	1.6e-07	-0.0	2.93e-06	1.5e-06	1e-08	366.63330608	369.51365407	366.45519515	-0.00223685	-0.00645506	-0.05354614
0.11199	1341.38208	7e-08	4.7e-07	3.5e-07	1.6e-07	-0.0	2.93e-06	1.5e-06	1e-08	364.37246953	367.2007364	364.20029282	-0.00215087	-0.00622001	-0.05174699
0.11399	1364.69255	7e-08	4.7e-07	3.5e-07	1.6e-07	-0.0	2.93e-06	1.5e-06	1e-08	362.18230849	364.95929099	362.01696967	-0.00207014	-0.00600851	-0.05011887
0.11599	1387.97941	7e-08	4.7e-07	3.5e-07	1.6e-07	-0.0	2.93e-06	1.5e-06	1e-08	360.06335674	362.78794839	359.90373606	-0.00199253	-0.00579415	-0.04846048
0.11799	1411.24262	7e-08	4.7e-07	3.5e-07	1.6e-07	-0.0	2.93e-06	1.5e-06	1e-08	358.0174169	360.68781404	357.86156199	-0.0019223	-0.00558313	-0.04682089
0.11999	1434.48214	7e-08	4.7e-07	3.5e-07	1.6e-07	-0.0	2.93e-06	1.5e-06	1e-08	356.03720044	358.65437372	355.88597897	-0.00185723	-0.00538848	-0.04530067
0.12199	1457.69794	7e-08	4.7e-07	3.5e-07	1.6e-07	-0.0	2.93e-06	1.5e-06	1e-08	354.11956428	356.68435552	353.9736662	-0.00179673	-0.00519815	-0.04380689
0.12399	1480.88998	7e-08	4.7e-07	3.5e-07	1.6e-07	-0.0	2.93e-06	1.5e-06	1e-08	352.26452644	354.77721585	352.12400684	-0.00172726	-0.00500492	-0.04228297
0.12599	1504.05822	7e-08	4.7e-07	3.5e-07	1.6e-07	-0.0	2.93e-06	1.5e-06	1e-08	350.47118089	352.93101348	350.33492977	-0.00166826	-0.0048368	-0.04095142
0.12799	1527.20263	7e-08	4.7e-07	3.5e-07	1.6e-07	-0.0	2.93e-06	1.5e-06	1e-08	348.73569316	351.14423271	348.60497846	-0.00160034	-0.00466377	-0.03957492
0.12999	1550.32316	7e-08	4.7e-07	3.5e-07	1.6e-07	-0.0	2.93e-06	1.5e-06	1e-08	347.05740799	349.41413247	346.93125823	-0.00153353	-0.00450178	-0.0382804
0.13199	1573.41979	7e-08	4.7e-07	3.5e-07	1.6e-07	-0.0	2.93e-06	1.5e-06	1e-08	345.43509675	347.73955082	345.31257187	-0.00149035	-0.00433633	-0.03695395
0.13399	1596.49247	7e-08	4.7e-07	3.5e-07	1.6e-07	-0.0	2.93e-06	1.5e-06	1e-08	343.86503377	346.11819512	343.74664257	-0.00143663	-0.00418517	-0.03573657
0.13599	1619.54117	7e-08	4.7e-07	3.5e-07	1.6e-07	-0.0	2.93e-06	1.5e-06	1e-08	342.34722179	344.54959196	342.23291782	-0.00139139	-0.00403824	-0.03454927
0.13799	1642.56585	7e-08	4.7e-07	3.5e-07	1.6e-07	-0.0	2.93e-06	1.5e-06	1e-08	340.87938498	343.03125464	340.76886873	-0.00133604	-0.00389635	-0.03339761
0.13999	1665.56647	7e-08	4.7e-07	3.5e-07	1.6e-07	-0.0	2.93e-06	1.5e-06	1e-08	339.4598552	341.5605104	339.35176291	-0.00130497	-0.00376549	-0.03233248
0.14199	1688.54299	7e-08	4.7e-07	3.5e-07	1.6e-07	-0.0	2.93e-06	1.5e-06	1e-08	338.0856321	340.13777102	337.98211413	-0.00124021	-0.00362413	-0.03117662
0.14399	1711.49538	7e-08	4.7e-07	3.5e-07	1.6e-07	-0.0	2.93e-06	1.5e-06	1e-08	336.75761243	338.7606552	336.65736033	-0.00120178	-0.00350155	-0.03017154
0.14599	1734.42359	7e-08	4.7e-07	3.5e-07	1.6e-07	-0.0	2.93e-06	1.5e-06	1e-08	335.47320003	337.42884575	335.37723664	-0.00115063	-0.00338272	-0.02919368
0.14799	1757.3276	7e-08	4.7e-07	3.5e-07	1.6e-07	-0.0	2.93e-06	1.5e-06	1e-08	334.23220185	336.13943687	334.13871817	-0.00111456	-0.00326544	-0.02822599
0.14999	1780.20736	7e-08	4.7e-07	3.5e-07	1.6e-07	-0.0	2.93e-06	1.5e-06	1e-08	333.03162368	334.89209632	332.94155233	-0.00108304	-0.00314864	-0.02725977
0.15198	1803.06282	7e-08	4.7e-07	3.5e-07	1.6e-07	-0.0	2.93e-06	1.5e-06	1e-08	331.87056571	333.68455505	331.78340738	-0.00103915	-0.00304059	-0.02636212
0.15398	1825.89397	7e-08	4.7e-07	3.5e-07	1.6e-07	-0.0	2.93e-06	1.5e-06	1e-08	330.7472085	332.51606043	330.66355263	-0.00100205	-0.00293787	-0.0255068
0.15598	1848.70074	7e-08	4.7e-07	3.5e-07	1.6e-07	-0.0	2.93e-06	1.5e-06	1e-08	329.66185818	331.38498002	329.58026733	-0.00096628	-0.00282931	-0.02460026
0.15798	1871.48312	7e-08	4.7e-07	3.5e-07	1.6e-07	-0.0	2.93e-06	1.5e-06	1e-08	328.61216249	330.29116956	328.53345702	-0.00093854	-0.00273679	-0.02382593
0.15998	1894.24105	7e-08	4.7e-07	3.5e-07	1.6e-07	-0.0	2.93e-06	1.5e-06	1e-08	327.59743595	329.23259255	327.52103498	-0.00090352	-0.00264239	-0.02303349
0.16198	1916.9745	7e-08	4.7e-07	3.5e-07	1.6e-07	-0.0	2.93e-06	1.5e-06	1e-08	326.61590989	328.20837001	326.54214704	-0.00087271	-0.00255147	-0.02226839
0.16398	1939.68343	7e-08	4.7e-07	3.5e-07	1.6e-07	-0.0	2.93e-06	1.5e-06	1e-08	325.66718932	327.21752623	325.59578215	-0.00084329	-0.00246265	-0.02151918
0.16598	1962.3678	7e-08	4.7e-07	3.5e-07	1.6e-07	-0.0	2.93e-06	1.5e-06	1e-08	324.74944075	326.25869076	324.68059049	-0.00081098	-0.00237712	-0.02079579
0.16798	1985.02757	7e-08	4.7e-07	3.5e-07	1.6e-07	-0.0	2.93e-06	1.5e-06	1e-08	323.86236043	325.33107878	323.79575798	-0.00078145	-0.00229268	-0.02008007
0.16998	2007.6627	7e-08	4.7e-07	3.5e-07	1.6e-07	-0.0	2.93e-06	1.5e-06	1e-08	323.00471344	324.43372006	322.9403209	-0.00075513	-0.00221601	-0.01942886
0.17198	2030.27316	7e-08	4.7e-07	3.5e-07	1.6e-07	-0.0	2.93e-06	1.5e-06	1e-08	322.17538199	323.56540127	322.11306801	-0.00072991	-0.00214084	-0.01878907
0.17398	2052.85889	7e-08	4.7e-07	3.5e-07	1.6e-07	-0.0	2.93e-06	1.5e-06	1e-08	321.37326699	322.72512417	321.31301075	-0.00070534	-0.00206748	-0.01816336
0.17598	2075.41987	7e-08	4.7e-07	3.5e-07	1.6e-07	-0.0	2.93e-06	1.5e-06	1e-08	320.59777701	321.91225691	320.5395083	-0.00068126	-0.00199637	-0.01755565
0.17798	2097.95605	7e-08	4.7e-07	3.5e-07	1.6e-07	-0.0	2.93e-06	1.5e-06	1e-08	319.84800151	321.12594266	319.79170678	-0.00065658	-0.00192812	-0.01697119
0.17998	2120.4674	7e-08	4.7e-07	3.5e-07	1.6e-07	-0.0	2.93e-06	1.5e-06	1e-08	319.12318635	320.36533	319.06875373	-0.0006345	-0.00186191	-0.01640325
0.18198	2142.95387	7e-08	4.7e-07	3.5e-07	1.6e-07	-0.0	2.93e-06	1.5e-06	1e-08	318.42247611	319.62959111	318.36982721	-0.00061326	-0.00179802	-0.01585425
0.18398	2165.41541	7e-08	4.7e-07	3.5e-07	1.6e-07	-0.0	2.93e-06	1.5e-06	1e-08	317.74500887	318.91794135	317.69415119	-0.00059085	-0.0017367	-0.01532629
0.18598	2187.852	7e-08	4.7e-07	3.5e-07	1.6e-07	-0.0	2.93e-06	1.5e-06	1e-08	317.09012614	318.22960177	317.04094847	-0.00057116	-0.0016772	-0.01481323
0.18798	2210.26359	7e-08	4.7e-07	3.5e-07	1.6e-07	-0.0	2.93e-06	1.5e-06	1e-08	316.45704173	317.56382087	316.40947684	-0.00055201	-0.00161977	-0.01431729
0.18998	2232.65014	7e-08	4.7e-07	3.5e-07	1.6e-07	-0.0	2.93e-06	1.5e-06	1e-08	315.84496898	316.91988054	315.79902931	-0.00053166	-0.00156465	-0.01384039
0.19198	2255.01161	7e-08	4.7e-07	3.5e-07	1.6e-07	-0.0	2.93e-06	1.5e-06	1e-08	315.25334225	316.29707789	315.20890631	-0.00051449	-0.00151114	-0.01337693
0.19398	2277.34796	7e-08	4.7e-07	3.5e-07	1.6e-07	-0.0	2.93e-06	1.5e-06	1e-08	314.68140055	315.69472676	314.638435	-0.00049681	-0.00145951	-0.01292895
0.19598	2299.65914	7e-08	4.7e-07	3.5e-07	1.6e-07	-0.0	2.93e-06	1.5e-06	1e-08	314.1284618	315.11216829	314.08696799	-0.00047861	-0.00140967	-0.01249593
0.19798	2321.94512	7e-08	4.7e-07	3.5e-07	1.6e-07	-0.0	2.93e-06	1.5e-06	1e-08	313.59358736	314.5533536	313.55323449	-0.00046601	-0.00127598	-0.01208605
0.19998	2344.20585	7e-08	4.7e-07	3.5e-07	1.6e-07	-0.0	2.93e-06	1.5e-06	1e-08	313.07359595	314.03459453	313.03447019	-0.00045001	-0.0012526	-0.01167975
0.20198	2366.4413	7e-08	4.7e-07	3.5e-07	1.6e-07	-0.0	2.93e-06	1.5e-06	1e-08	312.57103051	313.53346544	312.53306151	-0.00043452	-0.00122305	-0.01128623
0.20398	2388.65141	7e-08	4.7e-07	3.5e-07	1.6e-07	-0.0	2.93e-06	1.5e-06	1e-08	312.08529731	313.04872556	312.04851366	-0.00041959	-0.00116113	-0.01090629
0.20598	2410.83616	7e-08	4.7e-07	3.5e-07	1.6e-07	-0.0	2.93e-06	1.5e-06	1e-08	311.61587989	312.5805825	311.5801777	-0.00040522	-0.00113519	-0.01053877
0.20798	2432.99549	7e-08	4.7e-07	3.5e-07	1.6e-07	-0.0	2.93e-06	1.5e-06	1e-08	311.16221338	312.12808863	311.12756813	-0.00039123	-0.00109906	-0.01018358
0.20998	2455.12937	7e-08	4.7e-07	3.5e-07	1.6e-07	-0.0	2.93e-06	1.5e-06	1e-08	310.72377104	311.69054452	310.69018336	-0.00037775	-0.00105998	-0.00984036
0.21198	2477.23775	7e-08	4.7e-07	3.5e-07	1.6e-07	-0.0	2.93e-06	1.5e-06	1e-08	310.30004479	311.26797818	310.26744927	-0.0003648	-0.0010362	-0.00950865
0.21398	2499.32059	7e-08	4.7e-07	3.5e-07	1.6e-07	-0.0	2.93e-06	1.5e-06	1e-08	309.89055839	310.85929686	309.85895171	-0.00035226	-0.00097796	-0.00918811
0.21598	2521.37785	7e-08	4.7e-07	3.5e-07	1.6e-07	-0.0	2.93e-06	1.5e-06	1e-08	309.49482776	310.46464558	309.46413926	-0.00034018	-0.00094704	-0.00887833
0.21798	2543.40948	7e-08	4.7e-07	3.5e-07	1.6e-07	-0.0	2.93e-06	1.5e-06	1e-08	309.11239138	310.0828534	309.08264307	-0.00032851	-0.00091571	-0.00857896
0.21998	2565.41544	7e-08	4.7e-07	3.5e-07	1.6e-07	-0.0	2.93e-06	1.5e-06	1e-08	308.74283805	309.7140462	308.71394906	-0.00031726	-0.00087395	-0.00828962
0.22198	2587.3957	7e-08	4.7e-07	3.5e-07	1.6e-07	-0.0	2.93e-06	1.5e-06	1e-08	308.38567733	309.35789527	308.35761942	-0.00030637	-0.000858	-0.00801003
0.22398	2609.3502	7e-08	4.7e-07	3.5e-07	1.6e-07	-0.0	2.93e-06	1.5e-06	1e-08	308.04052566	309.01350745	308.01329757	-0.00029585	-0.00081999	-0.00773984
0.22598	2631.2789	7e-08	4.7e-07	3.5e-07	1.6e-07	-0.0	2.93e-06	1.5e-06	1e-08	307.70699603	308.68076452	307.68054795	-0.00028574	-0.00078792	-0.00747872
0.22798	2653.18176	7e-08	4.7e-07	3.5e-07	1.6e-07	-0.0	2.93e-06	1.5e-06	1e-08	307.38467573	308.3591398	307.35900181	-0.00027598	-0.00077153	-0.00722641
0.22998	2675.05873	7e-08	4.7e-07	3.5e-07	1.6e-07	-0.0	2.93e-06	1.5e-06	1e-08	307.07321306	308.04822894	307.04828693	-0.00026657	-0.00073701	-0.00698258
0.23198	2696.90978	7e-08	4.7e-07	3.5e-07	1.6e-07	-0.0	2.93e-06	1.5e-06	1e-08	306.77224344	307.7478393	306.74802025	-0.00025738	-0.0007008	-0.00674697
0.23398	2718.73485	7e-08	4.7e-07	3.5e-07	1.6e-07	-0.0	2.93e-06	1.5e-06	1e-08	306.48139126	307.45779159	306.45783184	-0.00024863	-0.00069817	-0.00651926
0.23598	2740.53391	7e-08	4.7e-07	3.5e-07	1.6e-07	-0.0	2.93e-06	1.5e-06	1e-08	306.20032211	307.17705324	306.17746937	-0.00024013	-0.00065444	-0.00629922
0.23798	2762.3069	7e-08	4.7e-07	3.5e-07	1.6e-07	-0.0	2.93e-06	1.5e-06	1e-08	305.92872102	306.90617198	305.90649696	-0.00023194	-0.00063515	-0.00608658
0.23998	2784.05379	7e-08	4.7e-07	3.5e-07	1.6e-07	-0.0	2.93e-06	1.5e-06	1e-08	305.66627159	306.64434508	305.64465795	-0.00022399	-0.00061394	-0.00588114
0.24198	2805.77453	7e-08	4.7e-07	3.5e-07	1.6e-07	-0.0	2.93e-06	1.5e-06	1e-08	305.41264784	306.39152667	305.39161549	-0.00021638	-0.0006002	-0.00568256
0.24398	2827.46907	7e-08	4.7e-07	3.5e-07	1.6e-07	-0.0	2.93e-06	1.5e-06	1e-08	305.1675754	306.14671833	305.1471601	-0.00020903	-0.00056245	-0.00549069
0.24598	2849.13738	7e-08	4.7e-07	3.5e-07	1.6e-07	-0.0	2.93e-06	1.5e-06	1e-08	304.93075936	305.91060681	304.91088617	-0.0002018	-0.00056851	-0.00530532
0.24798	2870.7794	7e-08	4.7e-07	3.5e-07	1.6e-07	-0.0	2.93e-06	1.5e-06	1e-08	304.70193849	305.68216373	304.68260707	-0.00019492	-0.0005298	-0.00512619
0.24998	2892.39508	7e-08	4.7e-07	3.5e-07	1.6e-07	-0.0	2.93e-06	1.5e-06	1e-08	304.48081493	305.46186472	304.46196727	-0.00018829	-0.000524	-0.00495307
0.25197	2913.9844	7e-08	4.7e-07	3.5e-07	1.6e-07	-0.0	2.93e-06	1.5e-06	1e-08	304.26714446	305.24843706	304.24883298	-0.00018186	-0.00050257	-0.00478579
0.25397	2935.54729	7e-08	4.7e-07	3.5e-07	1.6e-07	-0.0	2.93e-06	1.5e-06	1e-08	304.06067631	305.04263871	304.04283045	-0.00017568	-0.00050038	-0.00462414
0.25597	2957.08371	7e-08	4.7e-07	3.5e-07	1.6e-07	-0.0	2.93e-06	1.5e-06	1e-08	303.86117073	304.84347623	303.84381068	-0.00016969	-0.00047547	-0.00446795
0.25797	2978.59363	7e-08	4.7e-07	3.5e-07	1.6e-07	-0.0	2.93e-06	1.5e-06	1e-08	303.66839213	304.65097611	303.65150826	-0.00016389	-0.00045014	-0.00431703
0.25997	3000.07698	7e-08	4.7e-07	3.5e-07	1.6e-07	-0.0	2.93e-06	1.5e-06	1e-08	303.48211124	304.46557742	303.46561586	-0.00015833	-0.00044787	-0.0041712
0.26197	3021.53373	7e-08	4.7e-07	3.5e-07	1.6e-07	-0.0	2.93e-06	1.5e-06	1e-08	303.30211404	304.28575484	303.28607628	-0.00015295	-0.0004218	-0.00403028
0.26397	3042.96383	7e-08	4.7e-07	3.5e-07	1.6e-07	-0.0	2.93e-06	1.5e-06	1e-08	303.12819066	304.11210346	303.11257964	-0.00014771	-0.00040063	-0.00389412
0.26597	3064.36723	7e-08	4.7e-07	3.5e-07	1.6e-07	-0.0	2.93e-06	1.5e-06	1e-08	302.96013323	303.94467024	302.94489148	-0.0001427	-0.00040857	-0.00376256
0.26797	3085.74388	7e-08	4.7e-07	3.5e-07	1.6e-07	-0.0	2.93e-06	1.5e-06	1e-08	302.79774662	303.78254171	302.7829026	-0.0001378	-0.00038669	-0.00363545
0.26997	3107.09374	7e-08	4.7e-07	3.5e-07	1.6e-07	-0.0	2.93e-06	1.5e-06	1e-08	302.64084029	303.62616635	302.6263441	-0.00013311	-0.00037976	-0.00351261
0.27197	3128.41677	7e-08	4.7e-07	3.5e-07	1.6e-07	-0.0	2.93e-06	1.5e-06	1e-08	302.48923317	303.47482111	302.47509853	-0.00012866	-0.00034666	-0.00339391
0.27397	3149.71291	7e-08	4.7e-07	3.5e-07	1.6e-07	-0.0	2.93e-06	1.5e-06	1e-08	302.34273848	303.32864806	302.32894889	-0.00012422	-0.0003369	-0.00327924
0.27597	3170.98211	7e-08	4.7e-07	3.5e-07	1.6e-07	-0.0	2.93e-06	1.5e-06	1e-08	302.201188	303.18749969	302.1877199	-0.00012001	-0.00033655	-0.00316843
0.27797	3192.22434	7e-08	4.7e-07	3.5e-07	1.6e-07	-0.0	2.93e-06	1.5e-06	1e-08	302.06441223	303.05101592	302.05126985	-0.00011599	-0.0003227	-0.00306136
0.27997	3213.43953	7e-08	4.7e-07	3.5e-07	1.6e-07	-0.0	2.93e-06	1.5e-06	1e-08	301.93224362	302.91909767	301.91943122	-0.00011201	-0.00029884	-0.00295788
0.28197	3234.62765	7e-08	4.7e-07	3.5e-07	1.6e-07	-0.0	2.93e-06	1.5e-06	1e-08	301.80454476	302.79191776	301.79200964	-0.00010819	-0.00031471	-0.00285783
0.28397	3255.78865	7e-08	4.7e-07	3.5e-07	1.6e-07	-0.0	2.93e-06	1.5e-06	1e-08	301.68116084	302.6686476	301.66893894	-0.00010452	-0.0002883	-0.00276124
0.28597	3276.92247	7e-08	4.7e-07	3.5e-07	1.6e-07	-0.0	2.93e-06	1.5e-06	1e-08	301.56194522	302.5496063	301.55001594	-0.000101	-0.00026948	-0.00266791
0.28797	3298.02907	7e-08	4.7e-07	3.5e-07	1.6e-07	-0.0	2.93e-06	1.5e-06	1e-08	301.44674953	302.43482611	301.43507851	-9.752e-05	-0.00027703	-0.00257775
0.28997	3319.1084	7e-08	4.7e-07	3.5e-07	1.6e-07	-0.0	2.93e-06	1.5e-06	1e-08	301.33545112	302.32362449	301.32405776	-9.418e-05	-0.00026298	-0.00249063
0.29197	3340.16042	7e-08	4.7e-07	3.5e-07	1.6e-07	-0.0	2.93e-06	1.5e-06	1e-08	301.22790592	302.21636007	301.2167636	-9.103e-05	-0.00023713	-0.00240644
0.29397	3361.18506	7e-08	4.7e-07	3.5e-07	1.6e-07	-0.0	2.93e-06	1.5e-06	1e-08	301.12399245	302.11287472	301.11307376	-8.791e-05	-0.00024627	-0.00232511
0.29597	3382.18229	7e-08	4.7e-07	3.5e-07	1.6e-07	-0.0	2.93e-06	1.5e-06	1e-08	301.023584	302.01272673	301.01290918	-8.493e-05	-0.00023768	-0.00224623
0.29797	3403.15205	7e-08	4.7e-07	3.5e-07	1.6e-07	-0.0	2.93e-06	1.5e-06	1e-08	300.92658255	301.91599766	300.91612348	-8.205e-05	-0.00022467	-0.00217054
0.29997	3424.0943	7e-08	4.7e-07	3.5e-07	1.6e-07	-0.0	2.93e-06	1.5e-06	1e-08	300.83284911	301.82240036	300.82262324	-7.925e-05	-0.0002182	-0.00209722
0.30197	3445.00898	7e-08	4.7e-07	3.5e-07	1.6e-07	-0.0	2.93e-06	1.5e-06	1e-08	300.7422869	301.73194563	300.73228673	-7.662e-05	-0.00020317	-0.00202618
0.30397	3465.89604	7e-08	4.7e-07	3.5e-07	1.6e-07	-0.0	2.93e-06	1.5e-06	1e-08	300.65478416	301.64487236	300.64496564	-7.394e-05	-0.00020561	-0.00195761
0.30597	3486.75544	7e-08	4.7e-07	3.5e-07	1.6e-07	-0.0	2.93e-06	1.5e-06	1e-08	300.57025141	301.56019109	300.56066344	-7.147e-05	-0.00018911	-0.00189135
0.30797	3507.58713	7e-08	4.7e-07	3.5e-07	1.6e-07	-0.0	2.93e-06	1.5e-06	1e-08	300.48855316	301.47901884	300.479132	-6.893e-05	-0.00020522	-0.00182741
0.30997	3528.39104	7e-08	4.7e-07	3.5e-07	1.6e-07	-0.0	2.93e-06	1.5e-06	1e-08	300.40962839	301.3999934	300.40042601	-6.666e-05	-0.00018318	-0.00176558
0.31197	3549.16714	7e-08	4.7e-07	3.5e-07	1.6e-07	-0.0	2.93e-06	1.5e-06	1e-08	300.33337092	301.32422482	300.32432176	-6.434e-05	-0.0001871	-0.00170547
0.31397	3569.91537	7e-08	4.7e-07	3.5e-07	1.6e-07	-0.0	2.93e-06	1.5e-06	1e-08	300.25971756	301.250331	300.25087172	-6.233e-05	-0.00015634	-0.00164734
0.31597	3590.63568	7e-08	4.7e-07	3.5e-07	1.6e-07	-0.0	2.93e-06	1.5e-06	1e-08	300.18852863	301.17920654	300.17987834	-6.002e-05	-0.00015628	-0.00159145
0.31797	3611.32802	7e-08	4.7e-07	3.5e-07	1.6e-07	-0.0	2.93e-06	1.5e-06	1e-08	300.1195047	301.11078552	300.11130401	-5.765e-05	-0.00015628	-0.00153755
0.31997	3631.99234	7e-08	4.7e-07	3.5e-07	1.6e-07	-0.0	2.93e-06	1.5e-06	1e-08	300.05407754	301.0433994	300.04516555	-6.142e-05	-0.00015601	-0.0014861
0.32197	3652.62857	7e-08	4.7e-07	3.5e-07	1.6e-07	-0.0	2.93e-06	1.5e-06	1e-08	299.9898793	300.97807043	299.98150037	-5.055e-05	-0.00015575	-0.00143623
0.32397	3673.23668	7e-08	4.7e-07	3.5e-07	1.6e-07	-0.0	2.93e-06	1.5e-06	1e-08	299.92800678	300.91291693	299.9199986	-5.45e-05	-0.0001551	-0.00138629
0.32597	3693.81661	7e-08	4.7e-07	3.5e-07	1.6e-07	-0.0	2.93e-06	1.5e-06	1e-08	299.86870983	300.84807202	299.86078075	-4.545e-05	-0.00015422	-0.00134091
0.32797	3714.3683	7e-08	4.7e-07	3.5e-07	1.6e-07	-0.0	2.93e-06	1.5e-06	1e-08	299.81158754	300.78365714	299.80374413	-5.341e-05	-0.00015299	-0.00129571
0.32997	3734.89171	7e-08	4.7e-07	3.5e-07	1.6e-07	-0.0	2.93e-06	1.5e-06	1e-08	299.7563847	300.71978132	299.74880404	-4.645e-05	-0.00015161	-0.00125375
0.33197	3755.38679	7e-08	4.7e-07	3.5e-07	1.6e-07	-0.0	2.93e-06	1.5e-06	1e-08	299.70303163	300.65653499	299.69585468	-4.135e-05	-0.00014998	-0.00121214
0.33397	3775.85347	7e-08	4.7e-07	3.5e-07	1.6e-07	-0.0	2.93e-06	1.5e-06	1e-08	299.65215775	300.59400343	299.64479115	-4.57e-05	-0.00014814	-0.0011722
0.33597	3796.29172	7e-08	4.7e-07	3.5e-07	1.6e-07	-0.0	2.93e-06	1.5e-06	1e-08	299.60278483	300.5322618	299.59557483	-4.365e-05	-0.00014618	-0.00113386
0.33797	3816.70146	7e-08	4.7e-07	3.5e-07	1.6e-07	-0.0	2.93e-06	1.5e-06	1e-08	299.55488038	300.47137045	299.54812097	-4.084e-05	-0.00014405	-0.00109648
0.33997	3837.08266	7e-08	4.7e-07	3.5e-07	1.6e-07	-0.0	2.93e-06	1.5e-06	1e-08	299.50901896	300.41138554	299.50233405	-3.468e-05	-0.0001418	-0.00106012
0.34197	3857.43525	7e-08	4.7e-07	3.5e-07	1.6e-07	-0.0	2.93e-06	1.5e-06	1e-08	299.46481266	300.35235352	299.45815807	-4.185e-05	-0.00013938	-0.00102492
0.34397	3877.75918	7e-08	4.7e-07	3.5e-07	1.6e-07	-0.0	2.93e-06	1.5e-06	1e-08	299.42178882	300.29431593	299.41554792	-3.351e-05	-0.00013697	-0.00099144
0.34597	3898.05441	7e-08	4.7e-07	3.5e-07	1.6e-07	-0.0	2.93e-06	1.5e-06	1e-08	299.3804404	300.23730831	299.37442145	-3.503e-05	-0.00013455	-0.00096038
0.34797	3918.32086	7e-08	4.7e-07	3.5e-07	1.6e-07	-0.0	2.93e-06	1.5e-06	1e-08	299.34076937	300.18135246	299.33470885	-3.436e-05	-0.00013195	-0.00092875
0.34997	3938.5585	7e-08	4.7e-07	3.5e-07	1.6e-07	-0.0	2.93e-06	1.5e-06	1e-08	299.30227435	300.12647903	299.29638452	-3.617e-05	-0.00012933	-0.00089863
0.35196	3958.76726	7e-08	4.7e-07	3.5e-07	1.6e-07	-0.0	2.93e-06	1.5e-06	1e-08	299.26531947	300.07269343	299.25936192	-3.563e-05	-0.00012671	-0.00086972
0.35396	3978.94708	7e-08	4.7e-07	3.5e-07	1.6e-07	-0.0	2.93e-06	1.5e-06	1e-08	299.22898768	300.02001054	299.22363049	-3.031e-05	-0.0001241	-0.00084212
0.35596	3999.09793	7e-08	4.7e-07	3.5e-07	1.6e-07	-0.0	2.93e-06	1.5e-06	1e-08	299.19409702	299.96844147	299.189108	-2.605e-05	-0.00012141	-0.0008148
0.35796	4019.21973	7e-08	4.7e-07	3.5e-07	1.6e-07	-0.0	2.93e-06	1.5e-06	1e-08	299.16105298	299.91799053	299.15572796	-2.82e-05	-0.00011871	-0.00078851
0.35996	4039.31243	7e-08	4.7e-07	3.5e-07	1.6e-07	-0.0	2.93e-06	1.5e-06	1e-08	299.12869086	299.86866095	299.1234952	-2.77e-05	-0.00011606	-0.00076349
0.36196	4059.37598	7e-08	4.7e-07	3.5e-07	1.6e-07	-0.0	2.93e-06	1.5e-06	1e-08	299.09780233	299.82046565	299.09234554	-2.85e-05	-0.00011336	-0.00073893
0.36396	4079.41032	7e-08	4.7e-07	3.5e-07	1.6e-07	-0.0	2.93e-06	1.5e-06	1e-08	299.06680184	299.77337047	299.06227386	-2.121e-05	-0.00011069	-0.00071509
0.36596	4099.41539	7e-08	4.7e-07	3.5e-07	1.6e-07	-0.0	2.93e-06	1.5e-06	1e-08	299.03795524	299.7273907	299.03316428	-2.692e-05	-0.00010802	-0.00069224
0.36796	4119.39114	7e-08	4.7e-07	3.5e-07	1.6e-07	-0.0	2.93e-06	1.5e-06	1e-08	299.00981647	299.68250933	299.00503131	-2.554e-05	-0.00010539	-0.00067013
0.36996	4139.33751	7e-08	4.7e-07	3.5e-07	1.6e-07	-0.0	2.93e-06	1.5e-06	1e-08	298.98215861	299.63872183	298.97785258	-2.187e-05	-0.00010282	-0.00064891
0.37196	4159.25444	7e-08	4.7e-07	3.5e-07	1.6e-07	-0.0	2.93e-06	1.5e-06	1e-08	298.95588381	299.59601829	298.95155529	-2.12e-05	-0.00010027	-0.0006285
0.37396	4179.14188	7e-08	4.7e-07	3.5e-07	1.6e-07	-0.0	2.93e-06	1.5e-06	1e-08	298.93030429	299.55437965	298.92612954	-2.023e-05	-9.771e-05	-0.00060836
0.37596	4198.99976	7e-08	4.7e-07	3.5e-07	1.6e-07	-0.0	2.93e-06	1.5e-06	1e-08	298.90577603	299.51379578	298.90153095	-2.627e-05	-9.516e-05	-0.00058882
0.37796	4218.82804	7e-08	4.7e-07	3.5e-07	1.6e-07	-0.0	2.93e-06	1.5e-06	1e-08	298.88173333	299.47425706	298.87775688	-1.81e-05	-9.267e-05	-0.00056981
0.37996	4238.62665	7e-08	4.7e-07	3.5e-07	1.6e-07	-0.0	2.93e-06	1.5e-06	1e-08	298.85848552	299.43574113	298.85475894	-1.516e-05	-9.032e-05	-0.0005523
0.38196	4258.39553	7e-08	4.7e-07	3.5e-07	1.6e-07	-0.0	2.93e-06	1.5e-06	1e-08	298.83616824	299.39823271	298.83250382	-1.827e-05	-8.793e-05	-0.0005349
0.38396	4278.13462	7e-08	4.7e-07	3.5e-07	1.6e-07	-0.0	2.93e-06	1.5e-06	1e-08	298.81446933	299.36171476	298.81097762	-1.84e-05	-8.565e-05	-0.00051845
0.38596	4297.84387	7e-08	4.7e-07	3.5e-07	1.6e-07	-0.0	2.93e-06	1.5e-06	1e-08	298.79360264	299.32616535	298.79014176	-1.682e-05	-8.335e-05	-0.0005021
0.38796	4317.52322	7e-08	4.7e-07	3.5e-07	1.6e-07	-0.0	2.93e-06	1.5e-06	1e-08	298.77325516	299.29157799	298.76999308	-1.077e-05	-8.106e-05	-0.00048596
0.38996	4337.17261	7e-08	4.7e-07	3.5e-07	1.6e-07	-0.0	2.93e-06	1.5e-06	1e-08	298.75375766	299.25792693	298.75048766	-1.161e-05	-7.886e-05	-0.00047072
0.39196	4356.79197	7e-08	4.7e-07	3.5e-07	1.6e-07	-0.0	2.93e-06	1.5e-06	1e-08	298.73474775	299.22518698	298.73161321	-1.331e-05	-7.671e-05	-0.0004561
0.39396	4376.38125	7e-08	4.7e-07	3.5e-07	1.6e-07	-0.0	2.93e-06	1.5e-06	1e-08	298.71654309	299.19335153	298.7133425	-1.614e-05	-7.456e-05	-0.00044158
0.39596	4395.94039	7e-08	4.7e-07	3.5e-07	1.6e-07	-0.0	2.93e-06	1.5e-06	1e-08	298.69854691	299.16240148	298.69567944	-1.412e-05	-7.249e-05	-0.00042771
0.39796	4415.46933	7e-08	4.7e-07	3.5e-07	1.6e-07	-0.0	2.93e-06	1.5e-06	1e-08	298.6815694	299.13230896	298.67856241	-1.523e-05	-7.047e-05	-0.00041438
0.39996	4434.968	7e-08	4.7e-07	3.5e-07	1.6e-07	-0.0	2.93e-06	1.5e-06	1e-08	298.66493334	299.10304759	298.66199577	-1.732e-05	-6.843e-05	-0.00040104
0.40196	4454.43635	7e-08	4.7e-07	3.5e-07	1.6e-07	-0.0	2.93e-06	1.5e-06	1e-08	298.64853476	299.07460897	298.64597218	-1.325e-05	-6.66e-05	-0.00038904
0.40396	4473.87431	7e-08	4.7e-07	3.5e-07	1.6e-07	-0.0	2.93e-06	1.5e-06	1e-08	298.63276304	299.04697303	298.63045576	-1.001e-05	-6.47e-05	-0.00037677
0.40596	4493.28182	7e-08	4.7e-07	3.5e-07	1.6e-07	-0.0	2.93e-06	1.5e-06	1e-08	298.61790117	299.02013266	298.61542429	-1.29e-05	-6.281e-05	-0.00036477
0.40796	4512.65883	7e-08	4.7e-07	3.5e-07	1.6e-07	-0.0	2.93e-06	1.5e-06	1e-08	298.60365325	298.9940549	298.60086395	-1.403e-05	-6.103e-05	-0.00035347
0.40996	4532.00526	7e-08	4.7e-07	3.5e-07	1.6e-07	-0.0	2.93e-06	1.5e-06	1e-08	298.58847623	298.96874416	298.58683942	-1.24e-06	-5.932e-05	-0.00034248
0.41196	4551.32106	7e-08	4.7e-07	3.5e-07	1.6e-07	-0.0	2.93e-06	1.5e-06	1e-08	298.57566662	298.94412786	298.57315823	-1.561e-05	-5.754e-05	-0.0003316
0.41396	4570.60616	7e-08	4.7e-07	3.5e-07	1.6e-07	-0.0	2.93e-06	1.5e-06	1e-08	298.56241507	298.92022267	298.55994839	-1.236e-05	-5.589e-05	-0.0003213
0.41596	4589.86051	7e-08	4.7e-07	3.5e-07	1.6e-07	-0.0	2.93e-06	1.5e-06	1e-08	298.54952702	298.89701295	298.54716191	-1.273e-05	-5.427e-05	-0.00031129
0.41796	4609.08403	7e-08	4.7e-07	3.5e-07	1.6e-07	-0.0	2.93e-06	1.5e-06	1e-08	298.53689565	298.87447178	298.53478333	-1.043e-05	-5.271e-05	-0.00030171
0.41996	4628.27667	7e-08	4.7e-07	3.5e-07	1.6e-07	-0.0	2.93e-06	1.5e-06	1e-08	298.52513358	298.85258698	298.52277587	-1.313e-05	-5.118e-05	-0.00029241
0.42196	4647.43836	7e-08	4.7e-07	3.5e-07	1.6e-07	-0.0	2.93e-06	1.5e-06	1e-08	298.51325745	298.83134101	298.51116828	-1.42e-05	-4.967e-05	-0.00028321
0.42396	4666.56904	7e-08	4.7e-07	3.5e-07	1.6e-07	-0.0	2.93e-06	1.5e-06	1e-08	298.50204354	298.81071779	298.49991484	-1.029e-05	-4.82e-05	-0.00027427
0.42596	4685.66864	7e-08	4.7e-07	3.5e-07	1.6e-07	-0.0	2.93e-06	1.5e-06	1e-08	298.49092746	298.79070332	298.48902899	-9.27e-06	-4.681e-05	-0.00026589
0.42796	4704.73709	7e-08	4.7e-07	3.5e-07	1.6e-07	-0.0	2.93e-06	1.5e-06	1e-08	298.48031916	298.77127607	298.47847793	-1.264e-05	-4.534e-05	-0.00025717
0.42996	4723.77435	7e-08	4.7e-07	3.5e-07	1.6e-07	-0.0	2.93e-06	1.5e-06	1e-08	298.47000007	298.75242198	298.46826067	-7.67e-06	-4.409e-05	-0.00024964
0.43196	4742.78033	7e-08	4.7e-07	3.5e-07	1.6e-07	-0.0	2.93e-06	1.5e-06	1e-08	298.46044869	298.73412804	298.45834703	-1.155e-05	-4.277e-05	-0.00024184
0.43396	4761.75497	7e-08	4.7e-07	3.5e-07	1.6e-07	-0.0	2.93e-06	1.5e-06	1e-08	298.4506294	298.71637682	298.44876951	-6.2e-06	-4.135e-05	-0.00023339
0.43596	4780.69821	7e-08	4.7e-07	3.5e-07	1.6e-07	-0.0	2.93e-06	1.5e-06	1e-08	298.44107871	298.69915278	298.43949429	-5.1e-06	-4.026e-05	-0.00022693
0.43796	4799.60998	7e-08	4.7e-07	3.5e-07	1.6e-07	-0.0	2.93e-06	1.5e-06	1e-08	298.43227824	298.68243717	298.43048815	-1.195e-05	-3.904e-05	-0.00021991
0.43996	4818.49022	7e-08	4.7e-07	3.5e-07	1.6e-07	-0.0	2.93e-06	1.5e-06	1e-08	298.42333811	298.66621979	298.42178213	-3.39e-06	-3.79e-05	-0.00021306
0.44196	4837.33885	7e-08	4.7e-07	3.5e-07	1.6e-07	-0.0	2.93e-06	1.5e-06	1e-08	298.41495486	298.65048465	298.41333571	-9.43e-06	-3.674e-05	-0.00020638
0.44396	4856.15582	7e-08	4.7e-07	3.5e-07	1.6e-07	-0.0	2.93e-06	1.5e-06	1e-08	298.40653126	298.63522071	298.40516704	-6.67e-06	-3.567e-05	-0.0002001
0.44596	4874.94105	7e-08	4.7e-07	3.5e-07	1.6e-07	-0.0	2.93e-06	1.5e-06	1e-08	298.39885507	298.62041365	298.39723288	-9.16e-06	-3.459e-05	-0.00019393
0.44796	4893.69448	7e-08	4.7e-07	3.5e-07	1.6e-07	-0.0	2.93e-06	1.5e-06	1e-08	298.39097861	298.60605083	298.38956575	-1.112e-05	-3.353e-05	-0.00018781
0.44996	4912.41603	7e-08	4.7e-07	3.5e-07	1.6e-07	-0.0	2.93e-06	1.5e-06	1e-08	298.38336392	298.59211919	298.38213736	-3.44e-06	-3.252e-05	-0.00018188
0.45195	4931.10565	7e-08	4.7e-07	3.5e-07	1.6e-07	-0.0	2.93e-06	1.5e-06	1e-08	298.37622062	298.5786074	298.37493136	-6.2e-06	-3.155e-05	-0.00017631
0.45395	4949.76326	7e-08	4.7e-07	3.5e-07	1.6e-07	-0.0	2.93e-06	1.5e-06	1e-08	298.36947328	298.56550224	298.36794267	-8.45e-06	-3.061e-05	-0.00017096
0.45595	4968.38879	7e-08	4.7e-07	3.5e-07	1.6e-07	-0.0	2.93e-06	1.5e-06	1e-08	298.36244981	298.55279268	298.36119322	-1.5e-07	-2.971e-05	-0.00016563
0.45795	4986.98217	7e-08	4.7e-07	3.5e-07	1.6e-07	-0.0	2.93e-06	1.5e-06	1e-08	298.35592773	298.54047141	298.35464474	-4.75e-06	-2.871e-05	-0.00015999
0.45995	5005.54334	7e-08	4.7e-07	3.5e-07	1.6e-07	-0.0	2.93e-06	1.5e-06	1e-08	298.3494521	298.52852267	298.34830723	-1.15e-06	-2.792e-05	-0.00015547
0.46195	5024.07222	7e-08	4.7e-07	3.5e-07	1.6e-07	-0.0	2.93e-06	1.5e-06	1e-08	298.34336937	298.51692944	298.34215556	-7.59e-06	-2.705e-05	-0.00015058
0.46395	5042.56874	7e-08	4.7e-07	3.5e-07	1.6e-07	-0.0	2.93e-06	1.5e-06	1e-08	298.33717588	298.50568802	298.33620886	-5.06e-06	-2.626e-05	-0.00014606
0.46595	5061.03284	7e-08	4.7e-07	3.5e-07	1.6e-07	-0.0	2.93e-06	1.5e-06	1e-08	298.33162895	298.49478692	298.33042755	-3.9e-06	-2.546e-05	-0.00014152
0.46795	5079.46444	7e-08	4.7e-07	3.5e-07	1.6e-07	-0.0	2.93e-06	1.5e-06	1e-08	298.32596153	298.48421627	298.32483868	-8.64e-06	-2.466e-05	-0.00013704
0.46995	5097.86347	7e-08	4.7e-07	3.5e-07	1.6e-07	-0.0	2.93e-06	1.5e-06	1e-08	298.32037825	298.47396687	298.31942784	-3.65e-06	-2.392e-05	-0.00013277
0.47195	5116.22986	7e-08	4.7e-07	3.5e-07	1.6e-07	-0.0	2.93e-06	1.5e-06	1e-08	298.31542141	298.46402901	298.31416587	-5.96e-06	-2.321e-05	-0.00012879
0.47395	5134.56354	7e-08	4.7e-07	3.5e-07	1.6e-07	-0.0	2.93e-06	1.5e-06	1e-08	298.31005729	298.45439554	298.30909293	-7.04e-06	-2.249e-05	-0.00012473
0.47595	5152.86444	7e-08	4.7e-07	3.5e-07	1.6e-07	-0.0	2.93e-06	1.5e-06	1e-08	298.30492697	298.445054	298.30417411	-3.53e-06	-2.182e-05	-0.00012093
0.47795	5171.13247	7e-08	4.7e-07	3.5e-07	1.6e-07	-0.0	2.93e-06	1.5e-06	1e-08	298.30020968	298.43599543	298.2993964	-1.5e-07	-2.115e-05	-0.0001171
0.47995	5189.36758	7e-08	4.7e-07	3.5e-07	1.6e-07	-0.0	2.93e-06	1.5e-06	1e-08	298.29566819	298.42721297	298.29476591	-4.59e-06	-2.049e-05	-0.00011347
0.48195	5207.56968	7e-08	4.7e-07	3.5e-07	1.6e-07	-0.0	2.93e-06	1.5e-06	1e-08	298.29085363	298.41869893	298.29029745	-1.04e-06	-1.989e-05	-0.00011004
0.48395	5225.7387	7e-08	4.7e-07	3.5e-07	1.6e-07	-0.0	2.93e-06	1.5e-06	1e-08	298.28678752	298.41044389	298.28594154	-1.39e-06	-1.928e-05	-0.00010662
0.48595	5243.87458	7e-08	4.7e-07	3.5e-07	1.6e-07	-0.0	2.93e-06	1.5e-06	1e-08	298.2826105	298.40244077	298.28173105	-6.98e-06	-1.865e-05	-0.0001032
0.48795	5261.97722	7e-08	4.7e-07	3.5e-07	1.6e-07	-0.0	2.93e-06	1.5e-06	1e-08	298.27824895	298.39468286	298.27766521	-2.95e-06	-1.812e-05	-0.00010013
0.48995	5280.04657	7e-08	4.7e-07	3.5e-07	1.6e-07	-0.0	2.93e-06	1.5e-06	1e-08	298.27455667	298.3871613	298.27370217	-4.61e-06	-1.756e-05	-9.703e-05
0.49195	5298.08254	7e-08	4.7e-07	3.5e-07	1.6e-07	-0.0	2.93e-06	1.5e-06	1e-08	298.27062745	298.37986987	298.26987733	-7.38e-06	-1.699e-05	-9.393e-05
0.49395	5316.08506	7e-08	4.7e-07	3.5e-07	1.6e-07	-0.0	2.93e-06	1.5e-06	1e-08	298.26676441	298.37280167	298.26617366	-3.04e-06	-1.649e-05	-9.108e-05
0.49595	5334.05405	7e-08	4.7e-07	3.5e-07	1.6e-07	-0.0	2.93e-06	1.5e-06	1e-08	298.26340483	298.36594932	298.26256811	-5.25e-06	-1.599e-05	-8.829e-05
0.49795	5351.98943	7e-08	4.7e-07	3.5e-07	1.6e-07	-0.0	2.93e-06	1.5e-06	1e-08	298.25969402	298.35930727	298.25909428	-6.84e-06	-1.549e-05	-8.551e-05
0.49995	5369.89114	7e-08	4.7e-07	3.5e-07	1.6e-07	-0.0	2.93e-06	1.5e-06	1e-08	298.25624111	298.35286835	298.25572185	-2.4e-06	-1.503e-05	-8.288e-05
0.50195	5387.75908	7e-08	4.7e-07	3.5e-07	1.6e-07	-0.0	2.93e-06	1.5e-06	1e-08	298.25297694	298.34662683	298.25245053	-4.2e-06	-1.456e-05	-8.031e-05
0.50395	5405.59319	7e-08	4.7e-07	3.5e-07	1.6e-07	-0.0	2.93e-06	1.5e-06	1e-08	298.24990828	298.34057648	298.24927649	-2.27e-06	-1.412e-05	-7.786e-05
0.50595	5423.39339	7e-08	4.7e-07	3.5e-07	1.6e-07	-0.0	2.93e-06	1.5e-06	1e-08	298.24690581	298.33471199	298.24620227	-6.94e-06	-1.366e-05	-7.537e-05
0.50795	5441.15959	7e-08	4.7e-07	3.5e-07	1.6e-07	-0.0	2.93e-06	1.5e-06	1e-08	298.24350237	298.32902754	298.2432447	-5.3e-07	-1.327e-05	-7.311e-05
0.50995	5458.89172	7e-08	4.7e-07	3.5e-07	1.6e-07	-0.0	2.93e-06	1.5e-06	1e-08	298.2408837	298.32351761	298.24034959	-3.14e-06	-1.286e-05	-7.087e-05
0.51195	5476.5897	7e-08	4.7e-07	3.5e-07	1.6e-07	-0.0	2.93e-06	1.5e-06	1e-08	298.23801481	298.31817652	298.23755831	-4.3e-07	-1.246e-05	-6.86e-05
0.51395	5494.25345	7e-08	4.7e-07	3.5e-07	1.6e-07	-0.0	2.93e-06	1.5e-06	1e-08	298.23563581	298.31299868	298.23483585	-3.83e-06	-1.208e-05	-6.656e-05
0.51595	5511.88289	7e-08	4.7e-07	3.5e-07	1.6e-07	-0.0	2.93e-06	1.5e-06	1e-08	298.23268143	298.30798136	298.23222652	-2.34e-06	-1.172e-05	-6.45e-05
0.51795	5529.47794	7e-08	4.7e-07	3.5e-07	1.6e-07	-0.0	2.93e-06	1.5e-06	1e-08	298.23027829	298.30311725	298.22967772	-4.9e-06	-1.134e-05	-6.248e-05
0.51995	5547.03852	7e-08	4.7e-07	3.5e-07	1.6e-07	-0.0	2.93e-06	1.5e-06	1e-08	298.22765789	298.29840239	298.22722032	-2.05e-06	-1.1e-05	-6.052e-05
0.52195	5564.56454	7e-08	4.7e-07	3.5e-07	1.6e-07	-0.0	2.93e-06	1.5e-06	1e-08	298.22523173	298.29383303	298.22483449	-1.8e-06	-1.067e-05	-5.87e-05
0.52395	5582.05593	7e-08	4.7e-07	3.5e-07	1.6e-07	-0.0	2.93e-06	1.5e-06	1e-08	298.2229864	298.2894033	298.22251755	-2.67e-06	-1.033e-05	-5.685e-05
0.52595	5599.5126	7e-08	4.7e-07	3.5e-07	1.6e-07	-0.0	2.93e-06	1.5e-06	1e-08	298.22066236	298.28510981	298.22027876	-1.01e-06	-1.002e-05	-5.507e-05
0.52795	5616.93446	7e-08	4.7e-07	3.5e-07	1.6e-07	-0.0	2.93e-06	1.5e-06	1e-08	298.21822733	298.28094848	298.21811725	1.93e-06	-9.72e-06	-5.342e-05
0.52995	5634.32145	7e-08	4.7e-07	3.5e-07	1.6e-07	-0.0	2.93e-06	1.5e-06	1e-08	298.21629369	298.27691524	298.21600436	2.06e-06	-9.42e-06	-5.172e-05
0.53195	5651.67347	7e-08	4.7e-07	3.5e-07	1.6e-07	-0.0	2.93e-06	1.5e-06	1e-08	298.21450526	298.27300499	298.21395263	-2.4e-06	-9.12e-06	-5.017e-05
0.53395	5668.99044	7e-08	4.7e-07	3.5e-07	1.6e-07	-0.0	2.93e-06	1.5e-06	1e-08	298.21227726	298.26921556	298.21198601	-2.91e-06	-8.84e-06	-4.861e-05
0.53595	5686.27227	7e-08	4.7e-07	3.5e-07	1.6e-07	-0.0	2.93e-06	1.5e-06	1e-08	298.21031769	298.26554227	298.21007141	1.66e-06	-8.57e-06	-4.706e-05
0.53795	5703.51889	7e-08	4.7e-07	3.5e-07	1.6e-07	-0.0	2.93e-06	1.5e-06	1e-08	298.20877585	298.26198181	298.20820058	-3.77e-06	-8.3e-06	-4.565e-05
0.53995	5720.73019	7e-08	4.7e-07	3.5e-07	1.6e-07	-0.0	2.93e-06	1.5e-06	1e-08	298.20674942	298.25853146	298.20641086	-6.03e-06	-8.04e-06	-4.422e-05
0.54195	5737.90611	7e-08	4.7e-07	3.5e-07	1.6e-07	-0.0	2.93e-06	1.5e-06	1e-08	298.20491067	298.25518704	298.20467099	1.2e-07	-7.8e-06	-4.284e-05
0.54395	5755.04655	7e-08	4.7e-07	3.5e-07	1.6e-07	-0.0	2.93e-06	1.5e-06	1e-08	298.2031328	298.25194585	298.20298493	5.2e-07	-7.57e-06	-4.156e-05
0.54595	5772.15142	7e-08	4.7e-07	3.5e-07	1.6e-07	-0.0	2.93e-06	1.5e-06	1e-08	298.20163722	298.24880395	298.20134098	2.93e-06	-7.34e-06	-4.025e-05
0.54795	5789.22064	7e-08	4.7e-07	3.5e-07	1.6e-07	-0.0	2.93e-06	1.5e-06	1e-08	298.20024563	298.24575869	298.19974535	-2.52e-06	-7.1e-06	-3.899e-05
0.54995	5806.25412	7e-08	4.7e-07	3.5e-07	1.6e-07	-0.0	2.93e-06	1.5e-06	1e-08	298.19861769	298.24280771	298.19821139	-2.82e-06	-6.88e-06	-3.782e-05
0.55194	5823.25178	7e-08	4.7e-07	3.5e-07	1.6e-07	-0.0	2.93e-06	1.5e-06	1e-08	298.19705756	298.2399473	298.19672396	-4.88e-06	-6.66e-06	-3.66e-05
0.55394	5840.21351	7e-08	4.7e-07	3.5e-07	1.6e-07	-0.0	2.93e-06	1.5e-06	1e-08	298.19526229	298.23717549	298.19529502	1.54e-06	-6.48e-06	-3.552e-05
0.55594	5857.13924	7e-08	4.7e-07	3.5e-07	1.6e-07	-0.0	2.93e-06	1.5e-06	1e-08	298.19404192	298.23448836	298.19388752	-5.6e-07	-6.27e-06	-3.441e-05
0.55794	5874.02887	7e-08	4.7e-07	3.5e-07	1.6e-07	-0.0	2.93e-06	1.5e-06	1e-08	298.19272098	298.23188448	298.19252978	2.4e-07	-6.08e-06	-3.336e-05
0.55994	5890.88232	7e-08	4.7e-07	3.5e-07	1.6e-07	-0.0	2.93e-06	1.5e-06	1e-08	298.19147935	298.2293614	298.19121269	-5.6e-07	-5.89e-06	-3.233e-05
0.56194	5907.69948	7e-08	4.7e-07	3.5e-07	1.6e-07	-0.0	2.93e-06	1.5e-06	1e-08	298.19022889	298.22691567	298.18993815	-1.18e-06	-5.7e-06	-3.128e-05
0.56394	5924.48028	7e-08	4.7e-07	3.5e-07	1.6e-07	-0.0	2.93e-06	1.5e-06	1e-08	298.18861102	298.22454759	298.18872177	-6e-07	-5.54e-06	-3.036e-05
0.56594	5941.22461	7e-08	4.7e-07	3.5e-07	1.6e-07	-0.0	2.93e-06	1.5e-06	1e-08	298.1875766	298.22224954	298.18751843	8.1e-07	-5.37e-06	-2.943e-05
0.56794	5957.93238	7e-08	4.7e-07	3.5e-07	1.6e-07	-0.0	2.93e-06	1.5e-06	1e-08	298.18667145	298.22002224	298.18634807	-1.29e-06	-5.19e-06	-2.848e-05
0.56994	5974.60351	7e-08	4.7e-07	3.5e-07	1.6e-07	-0.0	2.93e-06	1.5e-06	1e-08	298.18538259	298.21786435	298.18523206	-1.9e-07	-5.04e-06	-2.761e-05
0.57194	5991.23789	7e-08	4.7e-07	3.5e-07	1.6e-07	-0.0	2.93e-06	1.5e-06	1e-08	298.1844918	298.21577214	298.18413467	-1.92e-06	-4.88e-06	-2.677e-05
0.57394	6007.83545	7e-08	4.7e-07	3.5e-07	1.6e-07	-0.0	2.93e-06	1.5e-06	1e-08	298.18338339	298.21374458	298.18308187	-3.23e-06	-4.72e-06	-2.592e-05
0.57594	6024.39607	7e-08	4.7e-07	3.5e-07	1.6e-07	-0.0	2.93e-06	1.5e-06	1e-08	298.18205559	298.21177991	298.18207276	9.7e-07	-4.59e-06	-2.516e-05
0.57794	6040.91967	7e-08	4.7e-07	3.5e-07	1.6e-07	-0.0	2.93e-06	1.5e-06	1e-08	298.18127433	298.20987517	298.18107273	-1.4e-06	-4.44e-06	-2.437e-05
0.57994	6057.40614	7e-08	4.7e-07	3.5e-07	1.6e-07	-0.0	2.93e-06	1.5e-06	1e-08	298.18004933	298.2080301	298.18012429	5.9e-07	-4.31e-06	-2.361e-05
0.58194	6073.8554	7e-08	4.7e-07	3.5e-07	1.6e-07	-0.0	2.93e-06	1.5e-06	1e-08	298.17944946	298.20624164	298.17917974	-2.31e-06	-4.16e-06	-2.286e-05
0.58394	6090.26734	7e-08	4.7e-07	3.5e-07	1.6e-07	-0.0	2.93e-06	1.5e-06	1e-08	298.17859179	298.20450789	298.17827605	-5.98e-06	-4.02e-06	-2.214e-05
0.58594	6106.64187	7e-08	4.7e-07	3.5e-07	1.6e-07	-0.0	2.93e-06	1.5e-06	1e-08	298.17781048	298.20282754	298.17739813	-2.67e-06	-3.92e-06	-2.149e-05
0.58794	6122.97888	7e-08	4.7e-07	3.5e-07	1.6e-07	-0.0	2.93e-06	1.5e-06	1e-08	298.17675753	298.20119922	298.17656021	-1.52e-06	-3.8e-06	-2.083e-05
0.58994	6139.27829	7e-08	4.7e-07	3.5e-07	1.6e-07	-0.0	2.93e-06	1.5e-06	1e-08	298.17616339	298.19962092	298.17572973	-2.54e-06	-3.68e-06	-2.018e-05
0.59194	6155.53999	7e-08	4.7e-07	3.5e-07	1.6e-07	-0.0	2.93e-06	1.5e-06	1e-08	298.17518114	298.19809168	298.17494265	-1.06e-06	-3.56e-06	-1.954e-05
0.59394	6171.76387	7e-08	4.7e-07	3.5e-07	1.6e-07	-0.0	2.93e-06	1.5e-06	1e-08	298.17447028	298.19661013	298.17416981	-1.74e-06	-3.46e-06	-1.896e-05
0.59594	6187.94985	7e-08	4.7e-07	3.5e-07	1.6e-07	-0.0	2.93e-06	1.5e-06	1e-08	298.17347183	298.19517357	298.17343382	3.28e-06	-3.36e-06	-1.837e-05
0.59794	6204.09781	7e-08	4.7e-07	3.5e-07	1.6e-07	-0.0	2.93e-06	1.5e-06	1e-08	298.17303037	298.19378061	298.17269753	-2.18e-06	-3.24e-06	-1.781e-05
0.59994	6220.20766	7e-08	4.7e-07	3.5e-07	1.6e-07	-0.0	2.93e-06	1.5e-06	1e-08	298.17214912	298.19243112	298.17200382	-4.39e-06	-3.14e-06	-1.724e-05
0.60194	6236.2793	7e-08	4.7e-07	3.5e-07	1.6e-07	-0.0	2.93e-06	1.5e-06	1e-08	298.17133061	298.19112318	298.17132999	-5.6e-07	-3.05e-06	-1.673e-05
0.60394	6252.31262	7e-08	4.7e-07	3.5e-07	1.6e-07	-0.0	2.93e-06	1.5e-06	1e-08	298.17081723	298.18985526	298.17066475	2.95e-06	-2.97e-06	-1.622e-05
0.60594	6268.30751	7e-08	4.7e-07	3.5e-07	1.6e-07	-0.0	2.93e-06	1.5e-06	1e-08	298.17019311	298.18862653	298.17002559	-5.4e-07	-2.87e-06	-1.57e-05
0.60794	6284.26388	7e-08	4.7e-07	3.5e-07	1.6e-07	-0.0	2.93e-06	1.5e-06	1e-08	298.16942902	298.18743595	298.16941317	-1.68e-06	-2.77e-06	-1.522e-05
0.60994	6300.18161	7e-08	4.7e-07	3.5e-07	1.6e-07	-0.0	2.93e-06	1.5e-06	1e-08	298.16885467	298.18628181	298.16881238	2.6e-07	-2.69e-06	-1.474e-05
0.61194	6316.0606	7e-08	4.7e-07	3.5e-07	1.6e-07	-0.0	2.93e-06	1.5e-06	1e-08	298.1684532	298.18516313	298.1682234	-3e-07	-2.61e-06	-1.43e-05
0.61394	6331.90075	7e-08	4.7e-07	3.5e-07	1.6e-07	-0.0	2.93e-06	1.5e-06	1e-08	298.16785693	298.18407913	298.16766165	-2.45e-06	-2.52e-06	-1.384e-05
0.61594	6347.70195	7e-08	4.7e-07	3.5e-07	1.6e-07	-0.0	2.93e-06	1.5e-06	1e-08	298.16706344	298.18302888	298.16712672	1.15e-06	-2.46e-06	-1.343e-05
0.61794	6363.46408	7e-08	4.7e-07	3.5e-07	1.6e-07	-0.0	2.93e-06	1.5e-06	1e-08	298.16659869	298.18201059	298.16659499	1.72e-06	-2.38e-06	-1.301e-05
0.61994	6379.18705	7e-08	4.7e-07	3.5e-07	1.6e-07	-0.0	2.93e-06	1.5e-06	1e-08	298.16633491	298.18102353	298.16607156	-1.55e-06	-2.3e-06	-1.261e-05
0.62194	6394.87073	7e-08	4.7e-07	3.5e-07	1.6e-07	-0.0	2.93e-06	1.5e-06	1e-08	298.16577851	298.18006721	298.16557742	-3e-06	-2.22e-06	-1.22e-05
0.62394	6410.51503	7e-08	4.7e-07	3.5e-07	1.6e-07	-0.0	2.93e-06	1.5e-06	1e-08	298.1650345	298.17914068	298.16510753	1.89e-06	-2.17e-06	-1.185e-05
0.62594	6426.11983	7e-08	4.7e-07	3.5e-07	1.6e-07	-0.0	2.93e-06	1.5e-06	1e-08	298.16479803	298.17824214	298.16463098	-3.57e-06	-2.08e-06	-1.145e-05
0.62794	6441.68501	7e-08	4.7e-07	3.5e-07	1.6e-07	-0.0	2.93e-06	1.5e-06	1e-08	298.1640533	298.17737195	298.1641917	8.9e-07	-2.04e-06	-1.113e-05
0.62994	6457.21047	7e-08	4.7e-07	3.5e-07	1.6e-07	-0.0	2.93e-06	1.5e-06	1e-08	298.16369744	298.17652807	298.16374996	1.8e-06	-1.97e-06	-1.078e-05
0.63194	6472.69609	7e-08	4.7e-07	3.5e-07	1.6e-07	-0.0	2.93e-06	1.5e-06	1e-08	298.16350626	298.17571008	298.16331517	-2.12e-06	-1.9e-06	-1.044e-05
0.63394	6488.14176	7e-08	4.7e-07	3.5e-07	1.6e-07	-0.0	2.93e-06	1.5e-06	1e-08	298.16302539	298.17491764	298.16290672	-1.97e-06	-1.84e-06	-1.011e-05
0.63594	6503.54737	7e-08	4.7e-07	3.5e-07	1.6e-07	-0.0	2.93e-06	1.5e-06	1e-08	298.16241832	298.17414992	298.16251712	2.36e-06	-1.8e-06	-9.82e-06
0.63794	6518.91279	7e-08	4.7e-07	3.5e-07	1.6e-07	-0.0	2.93e-06	1.5e-06	1e-08	298.16207663	298.17340546	298.16212872	2.03e-06	-1.74e-06	-9.51e-06
0.63994	6534.23791	7e-08	4.7e-07	3.5e-07	1.6e-07	-0.0	2.93e-06	1.5e-06	1e-08	298.16178691	298.17268394	298.16175051	-1.56e-06	-1.68e-06	-9.21e-06
0.64194	6549.52262	7e-08	4.7e-07	3.5e-07	1.6e-07	-0.0	2.93e-06	1.5e-06	1e-08	298.16160129	298.17198459	298.16137985	-4.2e-06	-1.62e-06	-8.91e-06
0.64394	6564.76679	7e-08	4.7e-07	3.5e-07	1.6e-07	-0.0	2.93e-06	1.5e-06	1e-08	298.16093815	298.17130734	298.16104175	1.8e-06	-1.59e-06	-8.66e-06
0.64594	6579.97031	7e-08	4.7e-07	3.5e-07	1.6e-07	-0.0	2.93e-06	1.5e-06	1e-08	298.16067945	298.17065048	298.16069729	3.08e-06	-1.54e-06	-8.38e-06
0.64794	6595.13306	7e-08	4.7e-07	3.5e-07	1.6e-07	-0.0	2.93e-06	1.5e-06	1e-08	298.16013045	298.17001432	298.16037656	4.58e-06	-1.5e-06	-8.14e-06
0.64994	6610.25491	7e-08	4.7e-07	3.5e-07	1.6e-07	-0.0	2.93e-06	1.5e-06	1e-08	298.16003747	298.16939731	298.16004657	2.09e-06	-1.44e-06	-7.87e-06
0.65193	6625.33575	7e-08	4.7e-07	3.5e-07	1.6e-07	-0.0	2.93e-06	1.5e-06	1e-08	298.15989812	298.16879933	298.1597289	1.11e-06	-1.4e-06	-7.62e-06
0.65393	6640.37545	7e-08	4.7e-07	3.5e-07	1.6e-07	-0.0	2.93e-06	1.5e-06	1e-08	298.1596268	298.1682201	298.15942708	-6.8e-07	-1.35e-06	-7.39e-06
0.65593	6655.37389	7e-08	4.7e-07	3.5e-07	1.6e-07	-0.0	2.93e-06	1.5e-06	1e-08	298.15913668	298.1676588	298.15914441	-4.26e-06	-1.3e-06	-7.16e-06
0.65793	6670.33095	7e-08	4.7e-07	3.5e-07	1.6e-07	-0.0	2.93e-06	1.5e-06	1e-08	298.15867907	298.16711477	298.1588697	1.27e-06	-1.27e-06	-6.95e-06
0.65993	6685.2465	7e-08	4.7e-07	3.5e-07	1.6e-07	-0.0	2.93e-06	1.5e-06	1e-08	298.15853951	298.16658714	298.15859019	3.51e-06	-1.24e-06	-6.74e-06
0.66193	6700.12041	7e-08	4.7e-07	3.5e-07	1.6e-07	-0.0	2.93e-06	1.5e-06	1e-08	298.15852065	298.16607566	298.15831422	-2.05e-06	-1.19e-06	-6.52e-06
0.66393	6714.95257	7e-08	4.7e-07	3.5e-07	1.6e-07	-0.0	2.93e-06	1.5e-06	1e-08	298.15818314	298.16558031	298.15806073	-3.18e-06	-1.14e-06	-6.31e-06
0.66593	6729.74283	7e-08	4.7e-07	3.5e-07	1.6e-07	-0.0	2.93e-06	1.5e-06	1e-08	298.15813047	298.16509997	298.15780311	-3.72e-06	-1.11e-06	-6.12e-06
0.66793	6744.49108	7e-08	4.7e-07	3.5e-07	1.6e-07	-0.0	2.93e-06	1.5e-06	1e-08	298.15764739	298.16463502	298.15757237	-4.1e-07	-1.08e-06	-5.94e-06
0.66993	6759.19718	7e-08	4.7e-07	3.5e-07	1.6e-07	-0.0	2.93e-06	1.5e-06	1e-08	298.15741952	298.16418406	298.15733821	3.25e-06	-1.06e-06	-5.76e-06
0.67193	6773.861	7e-08	4.7e-07	3.5e-07	1.6e-07	-0.0	2.93e-06	1.5e-06	1e-08	298.15746745	298.16374664	298.15709951	-4.08e-06	-1.01e-06	-5.57e-06
0.67393	6788.48241	7e-08	4.7e-07	3.5e-07	1.6e-07	-0.0	2.93e-06	1.5e-06	1e-08	298.15679107	298.16332358	298.1568998	3.5e-07	-9.9e-07	-5.41e-06
0.67593	6803.06128	7e-08	4.7e-07	3.5e-07	1.6e-07	-0.0	2.93e-06	1.5e-06	1e-08	298.15670716	298.16291294	298.1566813	1.19e-06	-9.6e-07	-5.23e-06
0.67793	6817.59747	7e-08	4.7e-07	3.5e-07	1.6e-07	-0.0	2.93e-06	1.5e-06	1e-08	298.15667502	298.16251487	298.15646738	-2.52e-06	-9.2e-07	-5.07e-06
0.67993	6832.09086	7e-08	4.7e-07	3.5e-07	1.6e-07	-0.0	2.93e-06	1.5e-06	1e-08	298.1563495	298.16212938	298.15627291	-1.48e-06	-8.9e-07	-4.91e-06
0.68193	6846.54129	7e-08	4.7e-07	3.5e-07	1.6e-07	-0.0	2.93e-06	1.5e-06	1e-08	298.15635678	298.16175553	298.15607041	4.69e-06	-8.9e-07	-4.78e-06
0.68393	6860.94865	7e-08	4.7e-07	3.5e-07	1.6e-07	-0.0	2.93e-06	1.5e-06	1e-08	298.15588416	298.16139365	298.15589507	-3.19e-06	-8.4e-07	-4.61e-06
0.68593	6875.31278	7e-08	4.7e-07	3.5e-07	1.6e-07	-0.0	2.93e-06	1.5e-06	1e-08	298.15593948	298.16104245	298.15570277	-2.23e-06	-8.1e-07	-4.47e-06
0.68793	6889.63355	7e-08	4.7e-07	3.5e-07	1.6e-07	-0.0	2.93e-06	1.5e-06	1e-08	298.15559661	298.16070247	298.15553371	-6.6e-07	-7.9e-07	-4.34e-06
0.68993	6903.91082	7e-08	4.7e-07	3.5e-07	1.6e-07	-0.0	2.93e-06	1.5e-06	1e-08	298.15538268	298.16037279	298.15536467	1.35e-06	-7.7e-07	-4.21e-06
0.69193	6918.14444	7e-08	4.7e-07	3.5e-07	1.6e-07	-0.0	2.93e-06	1.5e-06	1e-08	298.15510886	298.16005335	298.15520375	2.98e-06	-7.6e-07	-4.08e-06
0.69393	6932.33429	7e-08	4.7e-07	3.5e-07	1.6e-07	-0.0	2.93e-06	1.5e-06	1e-08	298.15514259	298.15974341	298.15503474	1.38e-06	-7.3e-07	-3.94e-06
0.69593	6946.48021	7e-08	4.7e-07	3.5e-07	1.6e-07	-0.0	2.93e-06	1.5e-06	1e-08	298.15508669	298.15944318	298.15487484	-1.23e-06	-7e-07	-3.82e-06
0.69793	6960.58206	7e-08	4.7e-07	3.5e-07	1.6e-07	-0.0	2.93e-06	1.5e-06	1e-08	298.15502106	298.15915223	298.15472039	-1.9e-06	-6.7e-07	-3.71e-06
0.69993	6974.63969	7e-08	4.7e-07	3.5e-07	1.6e-07	-0.0	2.93e-06	1.5e-06	1e-08	298.1544607	298.15887081	298.15459241	1.45e-06	-6.6e-07	-3.6e-06
0.70193	6988.65295	7e-08	4.7e-07	3.5e-07	1.6e-07	-0.0	2.93e-06	1.5e-06	1e-08	298.15440583	298.15859745	298.15444702	-5.7e-07	-6.4e-07	-3.48e-06
0.70393	7002.62171	7e-08	4.7e-07	3.5e-07	1.6e-07	-0.0	2.93e-06	1.5e-06	1e-08	298.1544769	298.15833242	298.15430071	-2.49e-06	-6.1e-07	-3.37e-06
0.70593	7016.5458	7e-08	4.7e-07	3.5e-07	1.6e-07	-0.0	2.93e-06	1.5e-06	1e-08	298.15427456	298.15807584	298.15417077	-7.5e-07	-6e-07	-3.27e-06
0.70793	7030.42508	7e-08	4.7e-07	3.5e-07	1.6e-07	-0.0	2.93e-06	1.5e-06	1e-08	298.15417901	298.15782703	298.15404042	-7.2e-07	-5.8e-07	-3.17e-06
0.70993	7044.2594	7e-08	4.7e-07	3.5e-07	1.6e-07	-0.0	2.93e-06	1.5e-06	1e-08	298.15407111	298.15758599	298.15391482	1.26e-06	-5.7e-07	-3.07e-06
0.71193	7058.0486	7e-08	4.7e-07	3.5e-07	1.6e-07	-0.0	2.93e-06	1.5e-06	1e-08	298.15407007	298.15735221	298.15378853	-2.87e-06	-5.4e-07	-2.97e-06
0.71393	7071.79253	7e-08	4.7e-07	3.5e-07	1.6e-07	-0.0	2.93e-06	1.5e-06	1e-08	298.15379329	298.15712591	298.15367818	-2.7e-07	-5.3e-07	-2.89e-06
0.71593	7085.49103	7e-08	4.7e-07	3.5e-07	1.6e-07	-0.0	2.93e-06	1.5e-06	1e-08	298.15364827	298.15690645	298.15356586	-3.4e-06	-5e-07	-2.79e-06
0.71793	7099.14395	7e-08	4.7e-07	3.5e-07	1.6e-07	-0.0	2.93e-06	1.5e-06	1e-08	298.15334572	298.15669395	298.15346409	2.29e-06	-5e-07	-2.72e-06
0.71993	7112.75113	7e-08	4.7e-07	3.5e-07	1.6e-07	-0.0	2.93e-06	1.5e-06	1e-08	298.15341395	298.15648756	298.15334965	-2.66e-06	-4.7e-07	-2.62e-06
0.72193	7126.3124	7e-08	4.7e-07	3.5e-07	1.6e-07	-0.0	2.93e-06	1.5e-06	1e-08	298.15334437	298.15628776	298.15324472	-2.92e-06	-4.6e-07	-2.54e-06
0.72393	7139.82761	7e-08	4.7e-07	3.5e-07	1.6e-07	-0.0	2.93e-06	1.5e-06	1e-08	298.15294445	298.15609447	298.15315754	1.18e-06	-4.6e-07	-2.47e-06
0.72593	7153.2966	7e-08	4.7e-07	3.5e-07	1.6e-07	-0.0	2.93e-06	1.5e-06	1e-08	298.15316291	298.1559064	298.15304655	-3.86e-06	-4.3e-07	-2.38e-06
0.72793	7166.71919	7e-08	4.7e-07	3.5e-07	1.6e-07	-0.0	2.93e-06	1.5e-06	1e-08	298.1528665	298.15572474	298.1529612	1.47e-06	-4.3e-07	-2.32e-06
0.72993	7180.09523	7e-08	4.7e-07	3.5e-07	1.6e-07	-0.0	2.93e-06	1.5e-06	1e-08	298.15285115	298.15554834	298.15286659	-9.7e-07	-4.1e-07	-2.24e-06
0.73193	7193.42455	7e-08	4.7e-07	3.5e-07	1.6e-07	-0.0	2.93e-06	1.5e-06	1e-08	298.15273759	298.15537751	298.15277923	-2.89e-06	-3.9e-07	-2.17e-06
0.73393	7206.70698	7e-08	4.7e-07	3.5e-07	1.6e-07	-0.0	2.93e-06	1.5e-06	1e-08	298.15287904	298.15521165	298.15268357	-9.3e-07	-3.8e-07	-2.11e-06
0.73593	7219.94234	7e-08	4.7e-07	3.5e-07	1.6e-07	-0.0	2.93e-06	1.5e-06	1e-08	298.15286562	298.15505106	298.15259744	-2.18e-06	-3.7e-07	-2.04e-06
0.73793	7233.13048	7e-08	4.7e-07	3.5e-07	1.6e-07	-0.0	2.93e-06	1.5e-06	1e-08	298.15274014	298.15489556	298.15251888	-1.72e-06	-3.6e-07	-1.98e-06
0.73993	7246.2712	7e-08	4.7e-07	3.5e-07	1.6e-07	-0.0	2.93e-06	1.5e-06	1e-08	298.1523373	298.15474521	298.15245507	-3.06e-06	-3.4e-07	-1.91e-06
0.74193	7259.36435	7e-08	4.7e-07	3.5e-07	1.6e-07	-0.0	2.93e-06	1.5e-06	1e-08	298.15210372	298.15459929	298.15238635	2.88e-06	-3.5e-07	-1.87e-06
0.74393	7272.40974	7e-08	4.7e-07	3.5e-07	1.6e-07	-0.0	2.93e-06	1.5e-06	1e-08	298.1522326	298.15445743	298.15230421	7.3e-07	-3.3e-07	-1.81e-06
0.74593	7285.40719	7e-08	4.7e-07	3.5e-07	1.6e-07	-0.0	2.93e-06	1.5e-06	1e-08	298.15239297	298.15431992	298.15222307	-8.2e-07	-3.2e-07	-1.75e-06
0.74793	7298.35653	7e-08	4.7e-07	3.5e-07	1.6e-07	-0.0	2.93e-06	1.5e-06	1e-08	298.15230514	298.15418693	298.15215507	-2.03e-06	-3e-07	-1.69e-06
0.74993	7311.25757	7e-08	4.7e-07	3.5e-07	1.6e-07	-0.0	2.93e-06	1.5e-06	1e-08	298.15213923	298.15405813	298.1520927	8.4e-07	-3e-07	-1.65e-06
0.75192	7324.11013	7e-08	4.7e-07	3.5e-07	1.6e-07	-0.0	2.93e-06	1.5e-06	1e-08	298.15207574	298.15393319	298.15202801	2.67e-06	-3e-07	-1.6e-06
0.75392	7336.91403	7e-08	4.7e-07	3.5e-07	1.6e-07	-0.0	2.93e-06	1.5e-06	1e-08	298.15190058	298.15381226	298.15197029	5.11e-06	-3e-07	-1.56e-06
0.75592	7349.66907	7e-08	4.7e-07	3.5e-07	1.6e-07	-0.0	2.93e-06	1.5e-06	1e-08	298.15206318	298.15369466	298.15189982	-1.22e-06	-2.7e-07	-1.49e-06
0.75792	7362.37506	7e-08	4.7e-07	3.5e-07	1.6e-07	-0.0	2.93e-06	1.5e-06	1e-08	298.15195251	298.15358099	298.15184326	5.6e-07	-2.7e-07	-1.45e-06
0.75992	7375.03183	7e-08	4.7e-07	3.5e-07	1.6e-07	-0.0	2.93e-06	1.5e-06	1e-08	298.15168746	298.15347102	298.15179534	4.06e-06	-2.7e-07	-1.41e-06
0.76192	7387.63917	7e-08	4.7e-07	3.5e-07	1.6e-07	-0.0	2.93e-06	1.5e-06	1e-08	298.15176822	298.15336401	298.15173412	4.23e-06	-2.6e-07	-1.37e-06
0.76392	7400.19689	7e-08	4.7e-07	3.5e-07	1.6e-07	-0.0	2.93e-06	1.5e-06	1e-08	298.15185027	298.15326029	298.15167463	-9e-07	-2.4e-07	-1.32e-06
0.76592	7412.70479	7e-08	4.7e-07	3.5e-07	1.6e-07	-0.0	2.93e-06	1.5e-06	1e-08	298.15182307	298.15315989	298.15162164	-1.43e-06	-2.3e-07	-1.27e-06
0.76792	7425.16269	7e-08	4.7e-07	3.5e-07	1.6e-07	-0.0	2.93e-06	1.5e-06	1e-08	298.15140421	298.15306306	298.15158746	1.28e-06	-2.3e-07	-1.24e-06
0.76992	7437.57036	7e-08	4.7e-07	3.5e-07	1.6e-07	-0.0	2.93e-06	1.5e-06	1e-08	298.15165422	298.15296846	298.15152566	-7.1e-07	-2.2e-07	-1.2e-06
0.77192	7449.92762	7e-08	4.7e-07	3.5e-07	1.6e-07	-0.0	2.93e-06	1.5e-06	1e-08	298.15133577	298.15287742	298.15149027	6.2e-07	-2.2e-07	-1.17e-06
0.77392	7462.23426	7e-08	4.7e-07	3.5e-07	1.6e-07	-0.0	2.93e-06	1.5e-06	1e-08	298.15137109	298.15278877	298.15144094	4.6e-07	-2.1e-07	-1.13e-06
0.77592	7474.49007	7e-08	4.7e-07	3.5e-07	1.6e-07	-0.0	2.93e-06	1.5e-06	1e-08	298.15125631	298.15270302	298.15139964	3.71e-06	-2.1e-07	-1.1e-06
0.77792	7486.69484	7e-08	4.7e-07	3.5e-07	1.6e-07	-0.0	2.93e-06	1.5e-06	1e-08	298.15132389	298.1526197	298.1513518	3.75e-06	-2.1e-07	-1.07e-06
0.77992	7498.84836	7e-08	4.7e-07	3.5e-07	1.6e-07	-0.0	2.93e-06	1.5e-06	1e-08	298.15139582	298.15253894	298.15130515	2.1e-07	-1.9e-07	-1.03e-06
0.78192	7510.95043	7e-08	4.7e-07	3.5e-07	1.6e-07	-0.0	2.93e-06	1.5e-06	1e-08	298.15145729	298.15246068	298.1512603	-2.52e-06	-1.7e-07	-9.9e-07
0.78392	7523.00081	7e-08	4.7e-07	3.5e-07	1.6e-07	-0.0	2.93e-06	1.5e-06	1e-08	298.15131464	298.15238507	298.15122568	5e-08	-1.8e-07	-9.6e-07
0.78592	7534.9993	7e-08	4.7e-07	3.5e-07	1.6e-07	-0.0	2.93e-06	1.5e-06	1e-08	298.15120814	298.15231175	298.15119075	7.6e-07	-1.7e-07	-9.4e-07
0.78792	7546.94568	7e-08	4.7e-07	3.5e-07	1.6e-07	-0.0	2.93e-06	1.5e-06	1e-08	298.15135448	298.15224041	298.15114598	-2.52e-06	-1.6e-07	-9e-07
0.78992	7558.83971	7e-08	4.7e-07	3.5e-07	1.6e-07	-0.0	2.93e-06	1.5e-06	1e-08	298.15105499	298.15217179	298.1511219	1.03e-06	-1.6e-07	-8.8e-07
0.79192	7570.68118	7e-08	4.7e-07	3.5e-07	1.6e-07	-0.0	2.93e-06	1.5e-06	1e-08	298.15120435	298.15210475	298.15107933	-1.69e-06	-1.5e-07	-8.5e-07
0.79392	7582.46985	7e-08	4.7e-07	3.5e-07	1.6e-07	-0.0	2.93e-06	1.5e-06	1e-08	298.15090251	298.15204031	298.1510576	1.39e-06	-1.6e-07	-8.3e-07
0.79592	7594.2055	7e-08	4.7e-07	3.5e-07	1.6e-07	-0.0	2.93e-06	1.5e-06	1e-08	298.15108984	298.15197728	298.15101556	-1.4e-07	-1.5e-07	-8e-07
0.79792	7605.88789	7e-08	4.7e-07	3.5e-07	1.6e-07	-0.0	2.93e-06	1.5e-06	1e-08	298.15085516	298.15191669	298.15099302	2.21e-06	-1.5e-07	-7.8e-07
0.79992	7617.51678	7e-08	4.7e-07	3.5e-07	1.6e-07	-0.0	2.93e-06	1.5e-06	1e-08	298.15119967	298.15185729	298.15094617	-1.29e-06	-1.3e-07	-7.5e-07
0.80192	7629.09194	7e-08	4.7e-07	3.5e-07	1.6e-07	-0.0	2.93e-06	1.5e-06	1e-08	298.15090922	298.15180047	298.15092807	2.42e-06	-1.4e-07	-7.3e-07
0.80392	7640.61313	7e-08	4.7e-07	3.5e-07	1.6e-07	-0.0	2.93e-06	1.5e-06	1e-08	298.15082527	298.15174515	298.15090188	-9e-07	-1.3e-07	-7e-07
0.80592	7652.0801	7e-08	4.7e-07	3.5e-07	1.6e-07	-0.0	2.93e-06	1.5e-06	1e-08	298.15074867	298.15169155	298.1508763	8.2e-07	-1.3e-07	-6.8e-07
0.80792	7663.4926	7e-08	4.7e-07	3.5e-07	1.6e-07	-0.0	2.93e-06	1.5e-06	1e-08	298.15078434	298.15163946	298.1508467	7e-07	-1.2e-07	-6.6e-07
0.80992	7674.85038	7e-08	4.7e-07	3.5e-07	1.6e-07	-0.0	2.93e-06	1.5e-06	1e-08	298.1508138	298.15158898	298.15081824	-8.2e-07	-1.1e-07	-6.4e-07
0.81192	7686.15318	7e-08	4.7e-07	3.5e-07	1.6e-07	-0.0	2.93e-06	1.5e-06	1e-08	298.15089079	298.15154	298.15078854	9.7e-07	-1.2e-07	-6.2e-07
0.81392	7697.40076	7e-08	4.7e-07	3.5e-07	1.6e-07	-0.0	2.93e-06	1.5e-06	1e-08	298.15050589	298.15149307	298.15077985	2.73e-06	-1.2e-07	-6.1e-07
0.81592	7708.59285	7e-08	4.7e-07	3.5e-07	1.6e-07	-0.0	2.93e-06	1.5e-06	1e-08	298.15081212	298.15144676	298.15074172	3.7e-07	-1.1e-07	-5.8e-07
0.81792	7719.72919	7e-08	4.7e-07	3.5e-07	1.6e-07	-0.0	2.93e-06	1.5e-06	1e-08	298.1508801	298.15140216	298.15071477	-1.61e-06	-1e-07	-5.6e-07
0.81992	7730.80952	7e-08	4.7e-07	3.5e-07	1.6e-07	-0.0	2.93e-06	1.5e-06	1e-08	298.15059314	298.15135935	298.15070408	1.21e-06	-1e-07	-5.5e-07
0.82192	7741.83356	7e-08	4.7e-07	3.5e-07	1.6e-07	-0.0	2.93e-06	1.5e-06	1e-08	298.15076384	298.15131733	298.1506741	-9.1e-07	-9e-08	-5.3e-07
0.82392	7752.80104	7e-08	4.7e-07	3.5e-07	1.6e-07	-0.0	2.93e-06	1.5e-06	1e-08	298.15077068	298.15127679	298.15065198	-2.5e-07	-9e-08	-5.1e-07
0.82592	7763.71168	7e-08	4.7e-07	3.5e-07	1.6e-07	-0.0	2.93e-06	1.5e-06	1e-08	298.15052068	298.1512378	298.15064176	1.73e-06	-1e-07	-5e-07
0.82792	7774.56521	7e-08	4.7e-07	3.5e-07	1.6e-07	-0.0	2.93e-06	1.5e-06	1e-08	298.15057255	298.15119966	298.150619	2.05e-06	-1e-07	-4.9e-07
0.82992	7785.36134	7e-08	4.7e-07	3.5e-07	1.6e-07	-0.0	2.93e-06	1.5e-06	1e-08	298.15043758	298.15116292	298.15060504	2.82e-06	-1e-07	-4.8e-07
0.83192	7796.09978	7e-08	4.7e-07	3.5e-07	1.6e-07	-0.0	2.93e-06	1.5e-06	1e-08	298.15058825	298.15112698	298.1505792	-1.67e-06	-8e-08	-4.5e-07
0.83392	7806.78023	7e-08	4.7e-07	3.5e-07	1.6e-07	-0.0	2.93e-06	1.5e-06	1e-08	298.15063285	298.15109225	298.15055858	-1.17e-06	-8e-08	-4.4e-07
0.83592	7817.40241	7e-08	4.7e-07	3.5e-07	1.6e-07	-0.0	2.93e-06	1.5e-06	1e-08	298.15044576	298.15105888	298.15054869	7e-08	-8e-08	-4.3e-07
0.83792	7827.96602	7e-08	4.7e-07	3.5e-07	1.6e-07	-0.0	2.93e-06	1.5e-06	1e-08	298.1508663	298.15102581	298.15051277	-2.43e-06	-7e-08	-4.1e-07
0.83992	7838.47074	7e-08	4.7e-07	3.5e-07	1.6e-07	-0.0	2.93e-06	1.5e-06	1e-08	298.15062425	298.15099454	298.15050637	-2.32e-06	-7e-08	-3.9e-07
0.84192	7848.91628	7e-08	4.7e-07	3.5e-07	1.6e-07	-0.0	2.93e-06	1.5e-06	1e-08	298.15041239	298.1509642	298.15049918	2.8e-06	-8e-08	-4e-07
0.84392	7859.30231	7e-08	4.7e-07	3.5e-07	1.6e-07	-0.0	2.93e-06	1.5e-06	1e-08	298.15050833	298.15093444	298.15047903	5.1e-07	-7e-08	-3.8e-07
0.84592	7869.62853	7e-08	4.7e-07	3.5e-07	1.6e-07	-0.0	2.93e-06	1.5e-06	1e-08	298.1507531	298.15090541	298.15045287	-1.39e-06	-6e-08	-3.6e-07
0.84792	7879.8946	7e-08	4.7e-07	3.5e-07	1.6e-07	-0.0	2.93e-06	1.5e-06	1e-08	298.15045028	298.15087792	298.15045113	-1.68e-06	-6e-08	-3.5e-07
0.84992	7890.10021	7e-08	4.7e-07	3.5e-07	1.6e-07	-0.0	2.93e-06	1.5e-06	1e-08	298.15039659	298.15085099	298.15043896	1.69e-06	-7e-08	-3.5e-07
0.85191	7900.24501	7e-08	4.7e-07	3.5e-07	1.6e-07	-0.0	2.93e-06	1.5e-06	1e-08	298.1503641	298.15082486	298.15042631	1.03e-06	-6e-08	-3.3e-07
0.85391	7910.32869	7e-08	4.7e-07	3.5e-07	1.6e-07	-0.0	2.93e-06	1.5e-06	1e-08	298.15050133	298.15079934	298.15040667	2.16e-06	-7e-08	-3.3e-07
0.85591	7920.35088	7e-08	4.7e-07	3.5e-07	1.6e-07	-0.0	2.93e-06	1.5e-06	1e-08	298.15044312	298.15077483	298.150396	1.32e-06	-6e-08	-3.2e-07
0.85791	7930.31126	7e-08	4.7e-07	3.5e-07	1.6e-07	-0.0	2.93e-06	1.5e-06	1e-08	298.15064542	298.15075076	298.15037434	-1.3e-06	-5e-08	-3e-07
0.85991	7940.20946	7e-08	4.7e-07	3.5e-07	1.6e-07	-0.0	2.93e-06	1.5e-06	1e-08	298.15032501	298.15072805	298.15037594	9.4e-07	-6e-08	-3e-07
0.86191	7950.04512	7e-08	4.7e-07	3.5e-07	1.6e-07	-0.0	2.93e-06	1.5e-06	1e-08	298.1504353	298.15070554	298.15035908	-5.12e-06	-4e-08	-2.7e-07
0.86391	7959.81789	7e-08	4.7e-07	3.5e-07	1.6e-07	-0.0	2.93e-06	1.5e-06	1e-08	298.15039269	298.15068391	298.15034929	-1.38e-06	-5e-08	-2.7e-07
0.86591	7969.52739	7e-08	4.7e-07	3.5e-07	1.6e-07	-0.0	2.93e-06	1.5e-06	1e-08	298.15059616	298.15066264	298.15032909	3.24e-06	-6e-08	-2.8e-07
0.86791	7979.17325	7e-08	4.7e-07	3.5e-07	1.6e-07	-0.0	2.93e-06	1.5e-06	1e-08	298.15026821	298.15064266	298.15033248	-6.4e-07	-5e-08	-2.6e-07
0.86991	7988.75509	7e-08	4.7e-07	3.5e-07	1.6e-07	-0.0	2.93e-06	1.5e-06	1e-08	298.15064285	298.15062246	298.15030548	-3.21e-06	-4e-08	-2.4e-07
0.87191	7998.27252	7e-08	4.7e-07	3.5e-07	1.6e-07	-0.0	2.93e-06	1.5e-06	1e-08	298.15021914	298.15060382	298.15031373	1.17e-06	-5e-08	-2.5e-07
0.87391	8007.72515	7e-08	4.7e-07	3.5e-07	1.6e-07	-0.0	2.93e-06	1.5e-06	1e-08	298.15025958	298.15058522	298.15030199	3.06e-06	-5e-08	-2.4e-07
0.87591	8017.11256	7e-08	4.7e-07	3.5e-07	1.6e-07	-0.0	2.93e-06	1.5e-06	1e-08	298.15029779	298.1505672	298.15029066	1.5e-06	-5e-08	-2.3e-07
0.87791	8026.43437	7e-08	4.7e-07	3.5e-07	1.6e-07	-0.0	2.93e-06	1.5e-06	1e-08	298.15036075	298.1505497	298.15027854	1.1e-06	-4e-08	-2.2e-07
0.87991	8035.69014	7e-08	4.7e-07	3.5e-07	1.6e-07	-0.0	2.93e-06	1.5e-06	1e-08	298.1503028	298.15053287	298.150272	-3.4e-07	-4e-08	-2.1e-07
0.88191	8044.87946	7e-08	4.7e-07	3.5e-07	1.6e-07	-0.0	2.93e-06	1.5e-06	1e-08	298.15042924	298.15051635	298.15025768	-4.06e-06	-2e-08	-1.9e-07
0.88391	8054.00191	7e-08	4.7e-07	3.5e-07	1.6e-07	-0.0	2.93e-06	1.5e-06	1e-08	298.15002956	298.15050096	298.15026664	1.16e-06	-4e-08	-2e-07
0.88591	8063.05703	7e-08	4.7e-07	3.5e-07	1.6e-07	-0.0	2.93e-06	1.5e-06	1e-08	298.15008125	298.15048552	298.15025612	-2.39e-06	-3e-08	-1.9e-07
0.88791	8072.04438	7e-08	4.7e-07	3.5e-07	1.6e-07	-0.0	2.93e-06	1.5e-06	1e-08	298.1501274	298.15047055	298.15024609	1.3e-06	-4e-08	-1.9e-07
0.88991	8080.96352	7e-08	4.7e-07	3.5e-07	1.6e-07	-0.0	2.93e-06	1.5e-06	1e-08	298.15026039	298.15045595	298.15023252	-0.0	-3e-08	-1.8e-07
0.89191	8089.81397	7e-08	4.7e-07	3.5e-07	1.6e-07	-0.0	2.93e-06	1.5e-06	1e-08	298.1502709	298.15044193	298.15022454	-1.65e-06	-3e-08	-1.7e-07
0.89391	8098.59527	7e-08	4.7e-07	3.5e-07	1.6e-07	-0.0	2.93e-06	1.5e-06	1e-08	298.15017009	298.15042848	298.15022166	-0.0	-3e-08	-1.7e-07
0.89591	8107.30693	7e-08	4.7e-07	3.5e-07	1.6e-07	-0.0	2.93e-06	1.5e-06	1e-08	298.15015924	298.15041534	298.15021507	1.2e-07	-3e-08	-1.7e-07
0.89791	8115.94846	7e-08	4.7e-07	3.5e-07	1.6e-07	-0.0	2.93e-06	1.5e-06	1e-08	298.1502356	298.1504025	298.15020489	7.8e-07	-3e-08	-1.6e-07
0.89991	8124.51937	7e-08	4.7e-07	3.5e-07	1.6e-07	-0.0	2.93e-06	1.5e-06	1e-08	298.1501002	298.1503903	298.15020418	7.4e-07	-3e-08	-1.6e-07
0.90191	8133.01914	7e-08	4.7e-07	3.5e-07	1.6e-07	-0.0	2.93e-06	1.5e-06	1e-08	298.15016409	298.15037824	298.15019495	1.13e-06	-3e-08	-1.6e-07
0.90391	8141.44725	7e-08	4.7e-07	3.5e-07	1.6e-07	-0.0	2.93e-06	1.5e-06	1e-08	298.15021147	298.15036658	298.15018665	3.21e-06	-4e-08	-1.6e-07
0.90591	8149.80317	7e-08	4.7e-07	3.5e-07	1.6e-07	-0.0	2.93e-06	1.5e-06	1e-08	298.15016072	298.15035538	298.15018283	-1.3e-07	-3e-08	-1.4e-07
0.90791	8158.08636	7e-08	4.7e-07	3.5e-07	1.6e-07	-0.0	2.93e-06	1.5e-06	1e-08	298.15003221	298.15034463	298.1501826	2.09e-06	-3e-08	-1.4e-07
0.90991	8166.29626	7e-08	4.7e-07	3.5e-07	1.6e-07	-0.0	2.93e-06	1.5e-06	1e-08	298.15022304	298.15033383	298.15016858	-2.66e-06	-2e-08	-1.3e-07
0.91191	8174.43231	7e-08	4.7e-07	3.5e-07	1.6e-07	-0.0	2.93e-06	1.5e-06	1e-08	298.15027726	298.15032352	298.15016071	-1.2e-07	-2e-08	-1.3e-07
0.91391	8182.49392	7e-08	4.7e-07	3.5e-07	1.6e-07	-0.0	2.93e-06	1.5e-06	1e-08	298.15020872	298.15031366	298.15015838	2.55e-06	-3e-08	-1.3e-07
0.91591	8190.48051	7e-08	4.7e-07	3.5e-07	1.6e-07	-0.0	2.93e-06	1.5e-06	1e-08	298.15004892	298.15030423	298.15016021	1.42e-06	-3e-08	-1.3e-07
0.91791	8198.39146	7e-08	4.7e-07	3.5e-07	1.6e-07	-0.0	2.93e-06	1.5e-06	1e-08	298.14990429	298.15029506	298.15016153	3.16e-06	-3e-08	-1.3e-07
0.91991	8206.22615	7e-08	4.7e-07	3.5e-07	1.6e-07	-0.0	2.93e-06	1.5e-06	1e-08	298.15018458	298.15028569	298.15014442	-3.24e-06	-1e-08	-1e-07
0.92191	8213.98395	7e-08	4.7e-07	3.5e-07	1.6e-07	-0.0	2.93e-06	1.5e-06	1e-08	298.15024763	298.15027685	298.15013696	-1e-08	-2e-08	-1.1e-07
0.92391	8221.66421	7e-08	4.7e-07	3.5e-07	1.6e-07	-0.0	2.93e-06	1.5e-06	1e-08	298.15018457	298.15026843	298.15013516	3.05e-06	-3e-08	-1.2e-07
0.92591	8229.26625	7e-08	4.7e-07	3.5e-07	1.6e-07	-0.0	2.93e-06	1.5e-06	1e-08	298.15007778	298.15026032	298.15013542	-1.9e-07	-2e-08	-1e-07
0.92791	8236.78939	7e-08	4.7e-07	3.5e-07	1.6e-07	-0.0	2.93e-06	1.5e-06	1e-08	298.15003324	298.15025239	298.15013309	-1.58e-06	-1e-08	-1e-07
0.92991	8244.23294	7e-08	4.7e-07	3.5e-07	1.6e-07	-0.0	2.93e-06	1.5e-06	1e-08	298.15019817	298.15024446	298.15012173	-6e-07	-2e-08	-1e-07
0.93191	8251.59616	7e-08	4.7e-07	3.5e-07	1.6e-07	-0.0	2.93e-06	1.5e-06	1e-08	298.15023351	298.15023692	298.15011616	1.04e-06	-2e-08	-1e-07
0.93391	8258.87832	7e-08	4.7e-07	3.5e-07	1.6e-07	-0.0	2.93e-06	1.5e-06	1e-08	298.15005033	298.15022987	298.15012028	3.9e-07	-2e-08	-9e-08
0.93591	8266.07865	7e-08	4.7e-07	3.5e-07	1.6e-07	-0.0	2.93e-06	1.5e-06	1e-08	298.15003543	298.15022284	298.15011716	-2.29e-06	-1e-08	-8e-08
0.93791	8273.19638	7e-08	4.7e-07	3.5e-07	1.6e-07	-0.0	2.93e-06	1.5e-06	1e-08	298.15017626	298.15021585	298.15010734	5.7e-07	-2e-08	-9e-08
0.93991	8280.2307	7e-08	4.7e-07	3.5e-07	1.6e-07	-0.0	2.93e-06	1.5e-06	1e-08	298.15010854	298.15020931	298.15010676	2.91e-06	-2e-08	-9e-08
0.94191	8287.18079	7e-08	4.7e-07	3.5e-07	1.6e-07	-0.0	2.93e-06	1.5e-06	1e-08	298.14990496	298.15020313	298.15011223	2.13e-06	-2e-08	-9e-08
0.94391	8294.04578	7e-08	4.7e-07	3.5e-07	1.6e-07	-0.0	2.93e-06	1.5e-06	1e-08	298.15020919	298.15019656	298.15009559	-2.54e-06	-1e-08	-7e-08
0.94591	8300.82481	7e-08	4.7e-07	3.5e-07	1.6e-07	-0.0	2.93e-06	1.5e-06	1e-08	298.15019453	298.15019055	298.150093	1.48e-06	-2e-08	-8e-08
0.94791	8307.51696	7e-08	4.7e-07	3.5e-07	1.6e-07	-0.0	2.93e-06	1.5e-06	1e-08	298.14996807	298.15018498	298.15009978	5.1e-07	-2e-08	-8e-08
0.94991	8314.12131	7e-08	4.7e-07	3.5e-07	1.6e-07	-0.0	2.93e-06	1.5e-06	1e-08	298.15019937	298.15017904	298.15008663	-2.57e-06	-0.0	-6e-08
0.9519	8320.63688	7e-08	4.7e-07	3.5e-07	1.6e-07	-0.0	2.93e-06	1.5e-06	1e-08	298.15013942	298.15017363	298.15008632	2.56e-06	-2e-08	-8e-08
0.9539	8327.06268	7e-08	4.7e-07	3.5e-07	1.6e-07	-0.0	2.93e-06	1.5e-06	1e-08	298.14990077	298.15016859	298.15009391	2.29e-06	-2e-08	-8e-08
0.9559	8333.39768	7e-08	4.7e-07	3.5e-07	1.6e-07	-0.0	2.93e-06	1.5e-06	1e-08	298.1497738	298.15016358	298.15009671	1.75e-06	-2e-08	-7e-08
0.9579	8339.6408	7e-08	4.7e-07	3.5e-07	1.6e-07	-0.0	2.93e-06	1.5e-06	1e-08	298.1497902	298.15015857	298.15009332	7.2e-07	-1e-08	-7e-08
0.9599	8345.79096	7e-08	4.7e-07	3.5e-07	1.6e-07	-0.0	2.93e-06	1.5e-06	1e-08	298.15042692	298.15015298	298.15006286	-4.05e-06	0.0	-5e-08
0.9619	8351.84701	7e-08	4.7e-07	3.5e-07	1.6e-07	-0.0	2.93e-06	1.5e-06	1e-08	298.1494258	298.15014945	298.15010416	2.39e-06	-2e-08	-7e-08
0.9639	8357.80777	7e-08	4.7e-07	3.5e-07	1.6e-07	-0.0	2.93e-06	1.5e-06	1e-08	298.15013224	298.15014408	298.15007081	-2.3e-06	-0.0	-5e-08
0.9659	8363.67198	7e-08	4.7e-07	3.5e-07	1.6e-07	-0.0	2.93e-06	1.5e-06	1e-08	298.14979813	298.15014006	298.15008307	1.46e-06	-1e-08	-6e-08
0.9679	8369.43834	7e-08	4.7e-07	3.5e-07	1.6e-07	-0.0	2.93e-06	1.5e-06	1e-08	298.15021237	298.15013531	298.15006266	2.12e-06	-2e-08	-6e-08
0.9699	8375.10552	7e-08	4.7e-07	3.5e-07	1.6e-07	-0.0	2.93e-06	1.5e-06	1e-08	298.15002543	298.15013138	298.15006862	-1.12e-06	-1e-08	-5e-08
0.9719	8380.67215	7e-08	4.7e-07	3.5e-07	1.6e-07	-0.0	2.93e-06	1.5e-06	1e-08	298.14974792	298.15012769	298.15007862	4.4e-06	-2e-08	-7e-08
0.9739	8386.13679	7e-08	4.7e-07	3.5e-07	1.6e-07	-0.0	2.93e-06	1.5e-06	1e-08	298.15013797	298.15012334	298.15005946	7.1e-07	-1e-08	-5e-08
0.9759	8391.4979	7e-08	4.7e-07	3.5e-07	1.6e-07	-0.0	2.93e-06	1.5e-06	1e-08	298.14998961	298.15011974	298.15006394	4.34e-06	-2e-08	-6e-08
0.9779	8396.75392	7e-08	4.7e-07	3.5e-07	1.6e-07	-0.0	2.93e-06	1.5e-06	1e-08	298.15018195	298.15011586	298.15005356	-1.17e-06	-0.0	-4e-08
0.9799	8401.90317	7e-08	4.7e-07	3.5e-07	1.6e-07	-0.0	2.93e-06	1.5e-06	1e-08	298.15023228	298.15011225	298.15004946	-5.9e-07	-1e-08	-4e-08
0.9819	8406.94396	7e-08	4.7e-07	3.5e-07	1.6e-07	-0.0	2.93e-06	1.5e-06	1e-08	298.15020555	298.15010885	298.1500488	-2.72e-06	0.0	-3e-08
0.9839	8411.87444	7e-08	4.7e-07	3.5e-07	1.6e-07	-0.0	2.93e-06	1.5e-06	1e-08	298.15001079	298.15010574	298.15005554	-1.45e-06	-0.0	-4e-08
0.9859	8416.69267	7e-08	4.7e-07	3.5e-07	1.6e-07	-0.0	2.93e-06	1.5e-06	1e-08	298.14985662	298.15010269	298.15006056	6.7e-07	-1e-08	-4e-08
0.9879	8421.39659	7e-08	4.7e-07	3.5e-07	1.6e-07	-0.0	2.93e-06	1.5e-06	1e-08	298.14991741	298.15009949	298.15005622	2.31e-06	-1e-08	-5e-08
0.9899	8425.98404	7e-08	4.7e-07	3.5e-07	1.6e-07	-0.0	2.93e-06	1.5e-06	1e-08	298.15000444	298.15009635	298.15005079	3.52e-06	-2e-08	-5e-08
0.9919	8430.4527	7e-08	4.7e-07	3.5e-07	1.6e-07	-0.0	2.93e-06	1.5e-06	1e-08	298.15016095	298.15009323	298.15004237	4e-07	-1e-08	-4e-08
0.9939	8434.80012	7e-08	4.7e-07	3.5e-07	1.6e-07	-0.0	2.93e-06	1.5e-06	1e-08	298.15021305	298.15009032	298.15003856	-5.9e-07	-0.0	-3e-08
0.9959	8439.02367	7e-08	4.7e-07	3.5e-07	1.6e-07	-0.0	2.93e-06	1.5e-06	1e-08	298.15016993	298.15008761	298.15003897	-3e-07	-1e-08	-3e-08
0.9979	8443.12054	7e-08	4.7e-07	3.5e-07	1.6e-07	-0.0	2.93e-06	1.5e-06	1e-08	298.15017064	298.15008494	298.15003751	-1.41e-06	-0.0	-3e-08
0.9999	8447.08771	7e-08	4.7e-07	3.5e-07	1.6e-07	-0.0	2.93e-06	1.5e-06	1e-08	298.15018462	298.15008233	298.15003551	-2.27e-06	0.0	-2e-08
1.0	8447.28261	7e-08	4.7e-07	3.5e-07	1.6e-07	-0.0	2.93e-06	1.5e-06	1e-08	298.15005197	298.15008235	298.15004125	3.58102342	-2.47890687	19.84796443
