# Supplementary material for: Dataset for the simulated biomass pyrolysis in rotary kilns with varying particle residence time distributions
Source: Data Brief. 2021 Nov 23;39:107603. doi: 10.1016/j.dib.2021.107603 (PMC8633881; doi:10.1016/j.dib.2021.107603)
Supplement: Supplementary Data S1 — Supplementary Raw Research Data. This is open data under the CC BY license http://creativecommons.org/licenses/by/4.0/ [file mmc1.zip › supplementary/101/logFiles/log_Pe50]

l,m	Tau,s	F_w,kg/s	F_is,kg/s	F_c,kg/s	F_rt,kg/s	F_w_wet,kg/s	F_it,kg/s	F_g,kg/s	F_H2O_g,kg/s	T_b,K	T_g,K	T_w,K	q_bed,kW/m	q_gas,kW/m	q_loss,kW/m
0.0001	0.61469	0.0	0.0	0.0	0.0	5.47e-06	0.0	0.0	0.0	414.3216647	788.93177233	799.54485098	8.77108189	-0.04344818	-0.38421655
0.002	23.96316	1.33e-06	5.6e-07	6e-08	5.7e-07	0.0	2.24e-06	7.1e-07	1e-08	691.88976748	697.16952461	695.45195725	0.07378572	-0.02781144	-0.31167827
0.004	48.51929	1.9e-07	6e-07	1.9e-07	4.3e-07	0.0	2.86e-06	1.2e-06	1e-08	683.23457804	685.25547358	681.72291077	-0.0282286	-0.04348465	-0.30101838
0.006	73.05367	5e-08	5.5e-07	2.7e-07	2.8e-07	0.0	2.94e-06	1.38e-06	1e-08	671.80871892	674.07082219	670.28304956	-0.02690741	-0.04444477	-0.29204058
0.008	97.56624	3e-08	5.1e-07	3.1e-07	2e-07	-0.0	2.95e-06	1.46e-06	1e-08	660.4290865	663.04938612	659.11147738	-0.02248301	-0.04420485	-0.28326763
0.01	122.05699	2e-08	4.9e-07	3.4e-07	1.6e-07	-0.0	2.96e-06	1.51e-06	1e-08	649.32970908	652.20005256	648.16137671	-0.01943496	-0.04330741	-0.27466743
0.012	146.52587	1e-08	4.7e-07	3.5e-07	1.4e-07	0.0	2.96e-06	1.53e-06	1e-08	638.52782346	641.57413217	637.46148707	-0.01736669	-0.04209513	-0.2662636
0.014	170.97287	1e-08	4.7e-07	3.6e-07	1.2e-07	-0.0	2.96e-06	1.55e-06	1e-08	628.0284047	631.20076232	627.02927196	-0.01578637	-0.04073906	-0.25804171
0.016	195.39794	1e-08	4.6e-07	3.6e-07	1.1e-07	-0.0	2.96e-06	1.56e-06	1e-08	617.81728047	621.09362165	616.87360228	-0.01475013	-0.0393414	-0.25008877
0.018	219.80106	1e-08	4.6e-07	3.7e-07	1.1e-07	0.0	2.96e-06	1.57e-06	1e-08	607.88842509	611.2573189	606.99635813	-0.01382612	-0.03792868	-0.24230788
0.02	244.18219	1e-08	4.6e-07	3.7e-07	1e-07	0.0	2.96e-06	1.57e-06	1e-08	598.2437517	601.69167021	597.39511185	-0.01305606	-0.03655131	-0.23484058
0.022	268.5413	1e-08	4.6e-07	3.7e-07	1e-07	0.0	2.96e-06	1.57e-06	1e-08	588.87645243	592.39348852	588.06575926	-0.01237701	-0.03519198	-0.22751881
0.024	292.87837	1e-08	4.6e-07	3.7e-07	1e-07	-0.0	2.96e-06	1.58e-06	1e-08	579.77871477	583.35717592	579.00213845	-0.01176829	-0.0338702	-0.2204055
0.026	317.19335	1e-08	4.6e-07	3.7e-07	9e-08	0.0	2.96e-06	1.58e-06	1e-08	570.94580368	574.57932384	570.20052821	-0.01121258	-0.03258984	-0.21349786
0.028	341.48622	1e-08	4.6e-07	3.7e-07	9e-08	-0.0	2.96e-06	1.58e-06	1e-08	562.37124269	566.05433017	561.65510914	-0.0106984	-0.03135268	-0.20679133
0.03	365.75695	1e-08	4.6e-07	3.7e-07	9e-08	0.0	2.96e-06	1.58e-06	1e-08	554.04861547	557.77632452	553.35987696	-0.01021845	-0.0301592	-0.20028108
0.032	390.00549	1e-08	4.6e-07	3.7e-07	9e-08	0.0	2.96e-06	1.58e-06	1e-08	545.97173224	549.73931586	545.30874547	-0.00977128	-0.02900921	-0.19396268
0.034	414.23183	1e-08	4.6e-07	3.7e-07	9e-08	0.0	2.96e-06	1.58e-06	1e-08	538.13394021	541.9372883	537.49566592	-0.00933893	-0.02790199	-0.18783074
0.036	438.43593	1e-08	4.6e-07	3.7e-07	9e-08	0.0	2.96e-06	1.58e-06	1e-08	530.52896465	534.36424353	529.91460582	-0.00893243	-0.0268366	-0.18188125
0.038	462.61776	1e-08	4.6e-07	3.7e-07	9e-08	0.0	2.96e-06	1.58e-06	1e-08	523.1513045	527.01423934	522.55955946	-0.008555	-0.0258117	-0.17610875
0.04	486.77727	1e-08	4.6e-07	3.7e-07	9e-08	0.0	2.96e-06	1.58e-06	1e-08	515.99509585	519.88141646	515.42463601	-0.00819947	-0.02482624	-0.1705093
0.042	510.91445	1e-08	4.6e-07	3.7e-07	9e-08	0.0	2.96e-06	1.58e-06	1e-08	509.05405851	512.96001069	508.50406932	-0.00785588	-0.02387897	-0.16507816
0.044	535.02926	1e-08	4.6e-07	3.7e-07	9e-08	0.0	2.96e-06	1.58e-06	1e-08	502.32231287	506.24435931	501.79217561	-0.00752218	-0.02296855	-0.15981065
0.046	559.12166	1e-08	4.6e-07	3.7e-07	9e-08	0.0	2.96e-06	1.58e-06	1e-08	495.79448769	499.72890705	495.28335344	-0.00720736	-0.02209362	-0.1547025
0.048	583.19163	1e-08	4.6e-07	3.7e-07	9e-08	0.0	2.96e-06	1.58e-06	1e-08	489.46499954	493.40821104	488.97212734	-0.00690833	-0.02125292	-0.14974946
0.05	607.23913	1e-08	4.6e-07	3.7e-07	9e-08	0.0	2.96e-06	1.58e-06	1e-08	483.32841004	487.27694172	482.85312836	-0.00662344	-0.0204452	-0.14494733
0.05199	631.26412	1e-08	4.6e-07	3.7e-07	9e-08	0.0	2.96e-06	1.58e-06	1e-08	477.37946305	481.32988376	476.92109282	-0.00635162	-0.0196692	-0.14029193
0.05399	655.26657	1e-08	4.6e-07	3.7e-07	9e-08	0.0	2.96e-06	1.58e-06	1e-08	471.61296892	475.56193674	471.17086906	-0.00609274	-0.01892373	-0.13577925
0.05599	679.24646	1e-08	4.6e-07	3.7e-07	9e-08	0.0	2.96e-06	1.58e-06	1e-08	466.02380906	469.96811495	465.59741692	-0.00584532	-0.01820762	-0.13140532
0.05799	703.20374	1e-08	4.6e-07	3.7e-07	9e-08	0.0	2.96e-06	1.58e-06	1e-08	460.6071348	464.54354633	460.19579656	-0.00561137	-0.0175197	-0.12716626
0.05999	727.13839	1e-08	4.6e-07	3.7e-07	9e-08	0.0	2.96e-06	1.58e-06	1e-08	455.35802467	459.28347269	454.9611865	-0.00538928	-0.01685887	-0.12305822
0.06199	751.05037	1e-08	4.6e-07	3.7e-07	9e-08	0.0	2.96e-06	1.58e-06	1e-08	450.27159188	454.18324846	449.88887674	-0.00516955	-0.01622413	-0.11907751
0.06399	774.93964	1e-08	4.6e-07	3.7e-07	9e-08	0.0	2.96e-06	1.58e-06	1e-08	445.34330915	449.23833884	444.9742511	-0.00495837	-0.01561443	-0.1152206
0.06599	798.80618	1e-08	4.6e-07	3.7e-07	9e-08	0.0	2.96e-06	1.58e-06	1e-08	440.56901903	444.44431813	440.21278586	-0.00475813	-0.01502874	-0.11148401
0.06799	822.64995	1e-08	4.6e-07	3.7e-07	9e-08	0.0	2.96e-06	1.58e-06	1e-08	435.94406715	439.7968709	435.60009365	-0.00456877	-0.01446607	-0.10786404
0.06999	846.47091	1e-08	4.6e-07	3.7e-07	9e-08	0.0	2.96e-06	1.58e-06	1e-08	431.46416656	435.29178857	431.13187768	-0.00439537	-0.01392546	-0.10435748
0.07199	870.26903	1e-08	4.6e-07	3.7e-07	9e-08	0.0	2.96e-06	1.58e-06	1e-08	427.12463756	430.92496932	426.80396865	-0.00422859	-0.01340612	-0.1009611
0.07399	894.04428	1e-08	4.6e-07	3.7e-07	9e-08	0.0	2.96e-06	1.58e-06	1e-08	422.92142204	426.69241392	422.61227213	-0.0040553	-0.01290725	-0.09767152
0.07599	917.79663	1e-08	4.6e-07	3.7e-07	9e-08	0.0	2.96e-06	1.58e-06	1e-08	418.8512943	422.59022385	418.55275815	-0.00389147	-0.01242795	-0.09448582
0.07799	941.52603	1e-08	4.6e-07	3.7e-07	9e-08	0.0	2.96e-06	1.58e-06	1e-08	414.910201	418.61460342	414.62154194	-0.00374828	-0.01196726	-0.09140066
0.07999	965.23245	1e-08	4.6e-07	3.7e-07	9e-08	0.0	2.96e-06	1.58e-06	1e-08	411.09344255	414.76185815	410.81487276	-0.00360879	-0.01152461	-0.08841334
0.08199	988.91587	1e-08	4.6e-07	3.7e-07	9e-08	0.0	2.96e-06	1.58e-06	1e-08	407.39775384	411.02838685	407.12902967	-0.00346185	-0.01109934	-0.08552083
0.08399	1012.57624	1e-08	4.6e-07	3.7e-07	9e-08	0.0	2.96e-06	1.58e-06	1e-08	403.82014906	407.41068319	403.56037816	-0.00332959	-0.01069055	-0.08272025
0.08599	1036.21353	1e-08	4.6e-07	3.7e-07	9e-08	0.0	2.96e-06	1.58e-06	1e-08	400.35636688	403.90533799	400.10544328	-0.00321006	-0.01029759	-0.08000898
0.08799	1059.82771	1e-08	4.6e-07	3.7e-07	9e-08	0.0	2.96e-06	1.58e-06	1e-08	397.00283139	400.50903174	396.76081225	-0.00307966	-0.00992	-0.07738424
0.08999	1083.41874	1e-08	4.6e-07	3.7e-07	9e-08	0.0	2.96e-06	1.58e-06	1e-08	393.75721453	397.21853183	393.52310772	-0.0029647	-0.00955694	-0.07484339
0.09199	1106.98658	1e-08	4.6e-07	3.7e-07	9e-08	0.0	2.96e-06	1.58e-06	1e-08	390.61510834	394.03069892	390.38914371	-0.00285667	-0.00920788	-0.07238398
0.09399	1130.5312	1e-08	4.6e-07	3.7e-07	9e-08	0.0	2.96e-06	1.58e-06	1e-08	387.57380117	390.94247537	387.35574466	-0.00273867	-0.00887239	-0.07000355
0.09599	1154.05257	1e-08	4.6e-07	3.7e-07	9e-08	0.0	2.96e-06	1.58e-06	1e-08	384.63078201	387.95088717	384.41981523	-0.00264413	-0.00854965	-0.06769954
0.09799	1177.55065	1e-08	4.6e-07	3.7e-07	9e-08	0.0	2.96e-06	1.58e-06	1e-08	381.78184827	385.05304688	381.57842636	-0.00254088	-0.00823937	-0.06546971
0.09999	1201.02541	1e-08	4.6e-07	3.7e-07	9e-08	0.0	2.96e-06	1.58e-06	1e-08	379.02555918	382.24614062	378.82860662	-0.0024482	-0.00794091	-0.06331177
0.10199	1224.4768	1e-08	4.6e-07	3.7e-07	9e-08	0.0	2.96e-06	1.58e-06	1e-08	376.35755141	379.52744012	376.16760338	-0.00235721	-0.00765386	-0.06122353
0.10399	1247.90479	1e-08	4.6e-07	3.7e-07	9e-08	0.0	2.96e-06	1.58e-06	1e-08	373.77763743	376.89568484	373.59401537	-0.00226675	-0.00736709	-0.05912519
0.10599	1271.30936	1e-08	4.6e-07	3.7e-07	9e-08	0.0	2.96e-06	1.58e-06	1e-08	371.28123762	374.3478245	371.10473295	-0.0022094	-0.00711221	-0.05725037
0.10799	1294.69045	1e-08	4.6e-07	3.7e-07	9e-08	0.0	2.96e-06	1.58e-06	1e-08	368.86506534	371.87831649	368.69406879	-0.00209871	-0.00684994	-0.05530695
0.10999	1318.04804	1e-08	4.6e-07	3.7e-07	9e-08	0.0	2.96e-06	1.58e-06	1e-08	366.52833802	369.48790726	366.36274243	-0.00205157	-0.00661089	-0.05352912
0.11199	1341.38209	1e-08	4.6e-07	3.7e-07	9e-08	0.0	2.96e-06	1.58e-06	1e-08	364.26623828	367.1717066	364.10579462	-0.00195961	-0.00637333	-0.05175026
0.11399	1364.69256	1e-08	4.6e-07	3.7e-07	9e-08	0.0	2.96e-06	1.58e-06	1e-08	362.07909918	364.93102969	361.92448276	-0.0018829	-0.00613919	-0.04998907
0.11599	1387.97941	1e-08	4.6e-07	3.7e-07	9e-08	0.0	2.96e-06	1.58e-06	1e-08	359.96293304	362.76086274	359.81365949	-0.00181022	-0.0059253	-0.04837162
0.11799	1411.24262	1e-08	4.6e-07	3.7e-07	9e-08	0.0	2.96e-06	1.58e-06	1e-08	357.91755647	360.65977529	357.77178454	-0.00175689	-0.00571667	-0.04678719
0.11999	1434.48214	1e-08	4.6e-07	3.7e-07	9e-08	0.0	2.96e-06	1.58e-06	1e-08	355.93604317	358.62548924	355.79671092	-0.00168086	-0.00550126	-0.04514225
0.12199	1457.69794	1e-08	4.6e-07	3.7e-07	9e-08	0.0	2.96e-06	1.58e-06	1e-08	354.02089212	356.65587404	353.88603687	-0.0016223	-0.0053068	-0.04365041
0.12399	1480.88997	1e-08	4.6e-07	3.7e-07	9e-08	0.0	2.96e-06	1.58e-06	1e-08	352.16827763	354.74908829	352.03794737	-0.00156169	-0.00512289	-0.04223275
0.12599	1504.05821	1e-08	4.6e-07	3.7e-07	9e-08	0.0	2.96e-06	1.58e-06	1e-08	350.37575714	352.90331294	350.25058582	-0.00150315	-0.0049483	-0.04088128
0.12799	1527.20262	1e-08	4.6e-07	3.7e-07	9e-08	0.0	2.96e-06	1.58e-06	1e-08	348.64279162	351.11546171	348.52072344	-0.00144414	-0.00476826	-0.03948191
0.12999	1550.32315	1e-08	4.6e-07	3.7e-07	9e-08	0.0	2.96e-06	1.58e-06	1e-08	346.96595514	349.3855198	346.84840906	-0.00140059	-0.00459297	-0.03811432
0.13199	1573.41977	1e-08	4.6e-07	3.7e-07	9e-08	0.0	2.96e-06	1.58e-06	1e-08	345.34487808	347.71106236	345.23108551	-0.00135707	-0.00443981	-0.03691424
0.13399	1596.49245	1e-08	4.6e-07	3.7e-07	9e-08	0.0	2.96e-06	1.58e-06	1e-08	343.77641315	346.09007672	343.66674606	-0.00129707	-0.00428507	-0.03569624
0.13599	1619.54115	1e-08	4.6e-07	3.7e-07	9e-08	0.0	2.96e-06	1.58e-06	1e-08	342.25980794	344.52108801	342.1538418	-0.00125264	-0.00413586	-0.03451815
0.13799	1642.56582	1e-08	4.6e-07	3.7e-07	9e-08	0.0	2.96e-06	1.58e-06	1e-08	340.79321674	343.00260523	340.69085112	-0.00120817	-0.00398936	-0.03335725
0.13999	1665.56643	1e-08	4.6e-07	3.7e-07	9e-08	0.0	2.96e-06	1.58e-06	1e-08	339.37517382	341.53321909	339.27632428	-0.00117035	-0.00384802	-0.03223355
0.14199	1688.54295	1e-08	4.6e-07	3.7e-07	9e-08	0.0	2.96e-06	1.58e-06	1e-08	338.00393418	340.11082774	337.90811984	-0.00112106	-0.00371618	-0.03118081
0.14399	1711.49534	1e-08	4.6e-07	3.7e-07	9e-08	0.0	2.96e-06	1.58e-06	1e-08	336.6778699	338.73415059	336.58494106	-0.00107525	-0.00358863	-0.03015917
0.14599	1734.42355	1e-08	4.6e-07	3.7e-07	9e-08	0.0	2.96e-06	1.58e-06	1e-08	335.39363312	337.40103013	335.30466593	-0.00104055	-0.0034633	-0.02915242
0.14799	1757.32755	1e-08	4.6e-07	3.7e-07	9e-08	0.0	2.96e-06	1.58e-06	1e-08	334.15330894	336.11152898	334.06722483	-0.00100317	-0.00334085	-0.02816581
0.14999	1780.2073	1e-08	4.6e-07	3.7e-07	9e-08	0.0	2.96e-06	1.58e-06	1e-08	332.9537377	334.86391367	332.87091281	-0.00096446	-0.00322475	-0.02722739
0.15198	1803.06276	1e-08	4.6e-07	3.7e-07	9e-08	0.0	2.96e-06	1.58e-06	1e-08	331.7944634	333.65629371	331.71377499	-0.00093295	-0.00311225	-0.02631554
0.15398	1825.8939	1e-08	4.6e-07	3.7e-07	9e-08	0.0	2.96e-06	1.58e-06	1e-08	330.6732226	332.48797986	330.59515529	-0.00090456	-0.00300228	-0.02542186
0.15598	1848.70068	1e-08	4.6e-07	3.7e-07	9e-08	0.0	2.96e-06	1.58e-06	1e-08	329.58920616	331.35748495	329.51353011	-0.00087232	-0.00290068	-0.02459361
0.15798	1871.48305	1e-08	4.6e-07	3.7e-07	9e-08	0.0	2.96e-06	1.58e-06	1e-08	328.54047091	330.2632979	328.46739485	-0.00084361	-0.00280033	-0.02377363
0.15998	1894.24097	1e-08	4.6e-07	3.7e-07	9e-08	0.0	2.96e-06	1.58e-06	1e-08	327.52649351	329.20453879	327.4558425	-0.00081567	-0.00269662	-0.02292397
0.16198	1916.97442	1e-08	4.6e-07	3.7e-07	9e-08	0.0	2.96e-06	1.58e-06	1e-08	326.54553403	328.18048035	326.47816288	-0.00077546	-0.0026114	-0.02222322
0.16398	1939.68335	1e-08	4.6e-07	3.7e-07	9e-08	0.0	2.96e-06	1.58e-06	1e-08	325.5987294	327.18928931	325.53241764	-0.00076124	-0.00252122	-0.02148136
0.16598	1962.36772	1e-08	4.6e-07	3.7e-07	9e-08	0.0	2.96e-06	1.58e-06	1e-08	324.68193752	326.2304163	324.6181789	-0.00073151	-0.00242716	-0.02070508
0.16798	1985.02749	1e-08	4.6e-07	3.7e-07	9e-08	0.0	2.96e-06	1.58e-06	1e-08	323.7962904	325.30311851	323.73461427	-0.00070783	-0.00234978	-0.02006509
0.16998	2007.66262	1e-08	4.6e-07	3.7e-07	9e-08	0.0	2.96e-06	1.58e-06	1e-08	322.93971654	324.40574079	322.88010288	-0.00068191	-0.00226861	-0.01939228
0.17198	2030.27307	1e-08	4.6e-07	3.7e-07	9e-08	0.0	2.96e-06	1.58e-06	1e-08	322.11194095	323.53783342	322.05417119	-0.00065919	-0.00219131	-0.01875026
0.17398	2052.8588	1e-08	4.6e-07	3.7e-07	9e-08	0.0	2.96e-06	1.58e-06	1e-08	321.31127297	322.69809614	321.25554491	-0.00063564	-0.00211247	-0.01809414
0.17598	2075.41978	1e-08	4.6e-07	3.7e-07	9e-08	0.0	2.96e-06	1.58e-06	1e-08	320.53720609	321.88580069	320.48348291	-0.00061072	-0.00204094	-0.01749747
0.17798	2097.95596	1e-08	4.6e-07	3.7e-07	9e-08	0.0	2.96e-06	1.58e-06	1e-08	319.78938013	321.10014679	319.73716891	-0.00059324	-0.00197038	-0.01690818
0.17998	2120.4673	1e-08	4.6e-07	3.7e-07	9e-08	0.0	2.96e-06	1.58e-06	1e-08	319.06584331	320.34005903	319.01557332	-0.00057107	-0.00190505	-0.01636129
0.18198	2142.95376	1e-08	4.6e-07	3.7e-07	9e-08	0.0	2.96e-06	1.58e-06	1e-08	318.36662088	319.60488228	318.31801194	-0.00055098	-0.00183992	-0.01581524
0.18398	2165.4153	1e-08	4.6e-07	3.7e-07	9e-08	0.0	2.96e-06	1.58e-06	1e-08	317.6904211	318.89347408	317.64337126	-0.00053311	-0.00177683	-0.01528543
0.18598	2187.85189	1e-08	4.6e-07	3.7e-07	9e-08	0.0	2.96e-06	1.58e-06	1e-08	317.03664191	318.20538802	316.99120452	-0.00051351	-0.00171625	-0.01477578
0.18798	2210.26348	1e-08	4.6e-07	3.7e-07	9e-08	0.0	2.96e-06	1.58e-06	1e-08	316.40470426	317.53987282	316.36076088	-0.00049677	-0.00165753	-0.01428119
0.18998	2232.65002	1e-08	4.6e-07	3.7e-07	9e-08	0.0	2.96e-06	1.58e-06	1e-08	315.79380859	316.89619957	315.7513225	-0.00047944	-0.0016008	-0.01380252
0.19198	2255.01149	1e-08	4.6e-07	3.7e-07	9e-08	0.0	2.96e-06	1.58e-06	1e-08	315.20323056	316.27366646	315.16219753	-0.00046222	-0.00154605	-0.01333982
0.19398	2277.34783	1e-08	4.6e-07	3.7e-07	9e-08	0.0	2.96e-06	1.58e-06	1e-08	314.63242606	315.67159613	314.59271328	-0.00044755	-0.00149335	-0.012894
0.19598	2299.65901	1e-08	4.6e-07	3.7e-07	9e-08	0.0	2.96e-06	1.58e-06	1e-08	314.08057913	315.08932864	314.04222641	-0.00043091	-0.00144256	-0.01246357
0.19798	2321.94498	1e-08	4.6e-07	3.7e-07	9e-08	0.0	2.96e-06	1.58e-06	1e-08	313.54718627	314.52622097	313.51009991	-0.00041691	-0.0013933	-0.01204568
0.19998	2344.20571	1e-08	4.6e-07	3.7e-07	9e-08	0.0	2.96e-06	1.58e-06	1e-08	313.030114	313.99421293	312.99401329	-0.00040503	-0.00128423	-0.01164726
0.20198	2366.44115	1e-08	4.6e-07	3.7e-07	9e-08	0.0	2.96e-06	1.58e-06	1e-08	312.5283918	313.49347786	312.49339448	-0.00039105	-0.00121937	-0.01125511
0.20398	2388.65126	1e-08	4.6e-07	3.7e-07	9e-08	0.0	2.96e-06	1.58e-06	1e-08	312.04350921	313.00994503	312.00953151	-0.00037759	-0.00120408	-0.01087565
0.20598	2410.836	1e-08	4.6e-07	3.7e-07	9e-08	0.0	2.96e-06	1.58e-06	1e-08	311.57490003	312.54207546	311.54198551	-0.00036456	-0.00115273	-0.01050877
0.20798	2432.99533	1e-08	4.6e-07	3.7e-07	9e-08	0.0	2.96e-06	1.58e-06	1e-08	311.12206466	312.09017735	311.09011871	-0.00035203	-0.00110081	-0.01015416
0.20998	2455.1292	1e-08	4.6e-07	3.7e-07	9e-08	0.0	2.96e-06	1.58e-06	1e-08	310.68443246	311.65371053	310.65341025	-0.00033988	-0.00106855	-0.00981148
0.21198	2477.23758	1e-08	4.6e-07	3.7e-07	9e-08	0.0	2.96e-06	1.58e-06	1e-08	310.26151541	311.23171522	310.23141012	-0.00032818	-0.0010371	-0.00948034
0.21398	2499.32042	1e-08	4.6e-07	3.7e-07	9e-08	0.0	2.96e-06	1.58e-06	1e-08	309.85281552	310.82403076	309.82358617	-0.00031685	-0.0010059	-0.00916033
0.21598	2521.37767	1e-08	4.6e-07	3.7e-07	9e-08	0.0	2.96e-06	1.58e-06	1e-08	309.45787071	310.42995451	309.42949292	-0.00030598	-0.00096806	-0.00885111
0.21798	2543.4093	1e-08	4.6e-07	3.7e-07	9e-08	0.0	2.96e-06	1.58e-06	1e-08	309.07621055	310.04891298	309.04868666	-0.00029545	-0.00092425	-0.00855229
0.21998	2565.41526	1e-08	4.6e-07	3.7e-07	9e-08	0.0	2.96e-06	1.58e-06	1e-08	308.70740058	309.68112266	308.68064	-0.00028521	-0.00090904	-0.00826351
0.22198	2587.39551	1e-08	4.6e-07	3.7e-07	9e-08	0.0	2.96e-06	1.58e-06	1e-08	308.35101415	309.32520537	308.32504676	-0.00027551	-0.00086792	-0.00798445
0.22398	2609.35	1e-08	4.6e-07	3.7e-07	9e-08	0.0	2.96e-06	1.58e-06	1e-08	308.00660188	308.98163622	307.98137966	-0.00026604	-0.00084357	-0.0077148
0.22598	2631.2787	1e-08	4.6e-07	3.7e-07	9e-08	0.0	2.96e-06	1.58e-06	1e-08	307.67380601	308.64937853	307.64931712	-0.00025691	-0.00079588	-0.00745421
0.22798	2653.18155	1e-08	4.6e-07	3.7e-07	9e-08	0.0	2.96e-06	1.58e-06	1e-08	307.35221452	308.32871262	307.32838844	-0.00024811	-0.00078053	-0.00720239
0.22998	2675.05852	1e-08	4.6e-07	3.7e-07	9e-08	0.0	2.96e-06	1.58e-06	1e-08	307.04145685	308.01865794	307.01829554	-0.0002396	-0.0007686	-0.00695907
0.23198	2696.90956	1e-08	4.6e-07	3.7e-07	9e-08	0.0	2.96e-06	1.58e-06	1e-08	306.74117607	307.71867675	306.7186979	-0.00023134	-0.00072062	-0.00672395
0.23398	2718.73463	1e-08	4.6e-07	3.7e-07	9e-08	0.0	2.96e-06	1.58e-06	1e-08	306.45102313	307.42883461	306.42919226	-0.00022342	-0.00068778	-0.00649675
0.23598	2740.53368	1e-08	4.6e-07	3.7e-07	9e-08	0.0	2.96e-06	1.58e-06	1e-08	306.17064084	307.14889709	306.14942812	-0.00021574	-0.00066626	-0.00627721
0.23798	2762.30667	1e-08	4.6e-07	3.7e-07	9e-08	0.0	2.96e-06	1.58e-06	1e-08	305.89970441	306.87886386	305.87903721	-0.0002084	-0.00065346	-0.00606505
0.23998	2784.05356	1e-08	4.6e-07	3.7e-07	9e-08	0.0	2.96e-06	1.58e-06	1e-08	305.63790972	306.61758039	305.61780805	-0.00020126	-0.00063348	-0.00586007
0.24198	2805.77429	1e-08	4.6e-07	3.7e-07	9e-08	0.0	2.96e-06	1.58e-06	1e-08	305.38494223	306.36524393	305.36537104	-0.00019442	-0.0006123	-0.00566197
0.24398	2827.46883	1e-08	4.6e-07	3.7e-07	9e-08	0.0	2.96e-06	1.58e-06	1e-08	305.14049675	306.12133848	305.12145993	-0.00018774	-0.00059563	-0.00547055
0.24598	2849.13713	1e-08	4.6e-07	3.7e-07	9e-08	0.0	2.96e-06	1.58e-06	1e-08	304.90429984	305.88559051	304.88578616	-0.00018129	-0.00056579	-0.00528561
0.24798	2870.77915	1e-08	4.6e-07	3.7e-07	9e-08	0.0	2.96e-06	1.58e-06	1e-08	304.67610326	305.65767917	304.65807675	-0.00017516	-0.00055243	-0.00510694
0.24998	2892.39483	1e-08	4.6e-07	3.7e-07	9e-08	0.0	2.96e-06	1.58e-06	1e-08	304.45557793	305.43787053	304.43799938	-0.00016914	-0.00053319	-0.00493426
0.25197	2913.98414	1e-08	4.6e-07	3.7e-07	9e-08	0.0	2.96e-06	1.58e-06	1e-08	304.24249823	305.22511968	304.22539492	-0.00016337	-0.0005177	-0.0047674
0.25397	2935.54703	1e-08	4.6e-07	3.7e-07	9e-08	0.0	2.96e-06	1.58e-06	1e-08	304.03660842	305.01956366	304.01996506	-0.00015776	-0.00048624	-0.00460618
0.25597	2957.08345	1e-08	4.6e-07	3.7e-07	9e-08	0.0	2.96e-06	1.58e-06	1e-08	303.83767176	304.82131309	303.82142391	-0.0001524	-0.00047899	-0.0044504
0.25797	2978.59335	1e-08	4.6e-07	3.7e-07	9e-08	0.0	2.96e-06	1.58e-06	1e-08	303.64545293	304.62916881	303.62965973	-0.00014714	-0.0004521	-0.00429989
0.25997	3000.0767	1e-08	4.6e-07	3.7e-07	9e-08	0.0	2.96e-06	1.58e-06	1e-08	303.45971968	304.44406329	303.44430116	-0.00014217	-0.00045189	-0.00415446
0.26197	3021.53345	1e-08	4.6e-07	3.7e-07	9e-08	0.0	2.96e-06	1.58e-06	1e-08	303.28025668	304.26490899	303.2652396	-0.00013731	-0.0004251	-0.00401393
0.26397	3042.96354	1e-08	4.6e-07	3.7e-07	9e-08	0.0	2.96e-06	1.58e-06	1e-08	303.10686064	304.09170787	303.09223761	-0.00013263	-0.0004001	-0.00387815
0.26597	3064.36693	1e-08	4.6e-07	3.7e-07	9e-08	0.0	2.96e-06	1.58e-06	1e-08	302.9393191	303.92476609	302.92502755	-0.00012813	-0.00041337	-0.00374696
0.26797	3085.74358	1e-08	4.6e-07	3.7e-07	9e-08	0.0	2.96e-06	1.58e-06	1e-08	302.77744016	303.76338239	302.76347572	-0.00012374	-0.00040301	-0.00362022
0.26997	3107.09344	1e-08	4.6e-07	3.7e-07	9e-08	0.0	2.96e-06	1.58e-06	1e-08	302.62102912	303.60708425	302.60742694	-0.00011957	-0.0003752	-0.00349774
0.27197	3128.41646	1e-08	4.6e-07	3.7e-07	9e-08	0.0	2.96e-06	1.58e-06	1e-08	302.46990159	303.45627874	302.45662399	-0.00011545	-0.00035137	-0.00337942
0.27397	3149.71259	1e-08	4.6e-07	3.7e-07	9e-08	0.0	2.96e-06	1.58e-06	1e-08	302.3238803	303.31051272	302.31092325	-0.00011154	-0.00033721	-0.00326507
0.27597	3170.9818	1e-08	4.6e-07	3.7e-07	9e-08	0.0	2.96e-06	1.58e-06	1e-08	302.18280084	303.16981329	302.17012741	-0.00010775	-0.00033543	-0.00315461
0.27797	3192.22402	1e-08	4.6e-07	3.7e-07	9e-08	0.0	2.96e-06	1.58e-06	1e-08	302.04647841	303.03400931	302.03407211	-0.00010405	-0.00033332	-0.00304787
0.27997	3213.43921	1e-08	4.6e-07	3.7e-07	9e-08	0.0	2.96e-06	1.58e-06	1e-08	301.91475634	302.90244487	301.90265921	-0.00010055	-0.00031024	-0.00294474
0.28197	3234.62732	1e-08	4.6e-07	3.7e-07	9e-08	0.0	2.96e-06	1.58e-06	1e-08	301.7874951	302.77517855	301.77570716	-9.707e-05	-0.00030603	-0.00284509
0.28397	3255.78831	1e-08	4.6e-07	3.7e-07	9e-08	0.0	2.96e-06	1.58e-06	1e-08	301.6645357	302.65292247	301.65295979	-9.376e-05	-0.0003117	-0.00274877
0.28597	3276.92213	1e-08	4.6e-07	3.7e-07	9e-08	0.0	2.96e-06	1.58e-06	1e-08	301.54573467	302.53408739	301.53445264	-9.06e-05	-0.00029098	-0.0026557
0.28797	3298.02873	1e-08	4.6e-07	3.7e-07	9e-08	0.0	2.96e-06	1.58e-06	1e-08	301.43094738	302.41972107	301.41989516	-8.751e-05	-0.00029091	-0.00256583
0.28997	3319.10805	1e-08	4.6e-07	3.7e-07	9e-08	0.0	2.96e-06	1.58e-06	1e-08	301.32005278	302.30915004	301.30921895	-8.457e-05	-0.00027343	-0.00247901
0.29197	3340.16006	1e-08	4.6e-07	3.7e-07	9e-08	0.0	2.96e-06	1.58e-06	1e-08	301.21289941	302.20205649	301.20231728	-8.165e-05	-0.00025024	-0.00239511
0.29397	3361.1847	1e-08	4.6e-07	3.7e-07	9e-08	0.0	2.96e-06	1.58e-06	1e-08	301.10938064	302.0988133	301.09900115	-7.894e-05	-0.00024893	-0.00231404
0.29597	3382.18193	1e-08	4.6e-07	3.7e-07	9e-08	0.0	2.96e-06	1.58e-06	1e-08	301.00933356	301.99896605	300.99919402	-7.619e-05	-0.00023509	-0.00223574
0.29797	3403.15168	1e-08	4.6e-07	3.7e-07	9e-08	0.0	2.96e-06	1.58e-06	1e-08	300.91269691	301.90216497	300.90280569	-7.365e-05	-0.00021215	-0.00215992
0.29997	3424.09392	1e-08	4.6e-07	3.7e-07	9e-08	0.0	2.96e-06	1.58e-06	1e-08	300.81931758	301.8090175	300.80962691	-7.108e-05	-0.0002187	-0.0020867
0.30197	3445.0086	1e-08	4.6e-07	3.7e-07	9e-08	0.0	2.96e-06	1.58e-06	1e-08	300.7291053	301.71949689	300.71954229	-6.866e-05	-0.00022094	-0.00201628
0.30397	3465.89566	1e-08	4.6e-07	3.7e-07	9e-08	0.0	2.96e-06	1.58e-06	1e-08	300.64193903	301.63241433	300.63258383	-6.63e-05	-0.00020924	-0.00194788
0.30597	3486.75505	1e-08	4.6e-07	3.7e-07	9e-08	0.0	2.96e-06	1.58e-06	1e-08	300.5577296	301.54834729	300.54856054	-6.405e-05	-0.00019343	-0.00188191
0.30797	3507.58673	1e-08	4.6e-07	3.7e-07	9e-08	0.0	2.96e-06	1.58e-06	1e-08	300.47636434	301.46667852	300.46743611	-6.174e-05	-0.00019163	-0.00181819
0.30997	3528.39064	1e-08	4.6e-07	3.7e-07	9e-08	0.0	2.96e-06	1.58e-06	1e-08	300.39776008	301.38884669	300.38892015	-5.982e-05	-0.00019455	-0.00175656
0.31197	3549.16674	1e-08	4.6e-07	3.7e-07	9e-08	0.0	2.96e-06	1.58e-06	1e-08	300.32180932	301.31306322	300.31315239	-5.764e-05	-0.00019239	-0.00169659
0.31397	3569.91496	1e-08	4.6e-07	3.7e-07	9e-08	0.0	2.96e-06	1.58e-06	1e-08	300.24845523	301.23982036	300.23994099	-5.578e-05	-0.00020028	-0.00163976
0.31597	3590.63527	1e-08	4.6e-07	3.7e-07	9e-08	0.0	2.96e-06	1.58e-06	1e-08	300.17757938	301.1688079	300.16925037	-5.403e-05	-0.00015853	-0.00158338
0.31797	3611.3276	1e-08	4.6e-07	3.7e-07	9e-08	0.0	2.96e-06	1.58e-06	1e-08	300.1091047	301.10013446	300.10096235	-5.317e-05	-0.00015847	-0.00152404
0.31997	3631.99191	1e-08	4.6e-07	3.7e-07	9e-08	0.0	2.96e-06	1.58e-06	1e-08	300.04337631	301.03420203	300.03507978	-5.182e-05	-0.00015838	-0.00147768
0.32197	3652.62815	1e-08	4.6e-07	3.7e-07	9e-08	0.0	2.96e-06	1.58e-06	1e-08	299.97934687	300.9694241	299.97144775	-4.753e-05	-0.00015816	-0.00142637
0.32397	3673.23625	1e-08	4.6e-07	3.7e-07	9e-08	0.0	2.96e-06	1.58e-06	1e-08	299.91776431	300.90479717	299.9102068	-4.52e-05	-0.00015759	-0.00137967
0.32597	3693.81618	1e-08	4.6e-07	3.7e-07	9e-08	0.0	2.96e-06	1.58e-06	1e-08	299.85901906	300.84045606	299.85121485	-4.653e-05	-0.0001567	-0.0013335
0.32797	3714.36787	1e-08	4.6e-07	3.7e-07	9e-08	0.0	2.96e-06	1.58e-06	1e-08	299.80197374	300.77652925	299.79444464	-4.944e-05	-0.00015553	-0.00128949
0.32997	3734.89128	1e-08	4.6e-07	3.7e-07	9e-08	0.0	2.96e-06	1.58e-06	1e-08	299.74696048	300.71311819	299.73974831	-4.111e-05	-0.00015413	-0.00124626
0.33197	3755.38635	1e-08	4.6e-07	3.7e-07	9e-08	0.0	2.96e-06	1.58e-06	1e-08	299.69409354	300.65031669	299.68703067	-4.134e-05	-0.00015246	-0.00120414
0.33397	3775.85304	1e-08	4.6e-07	3.7e-07	9e-08	0.0	2.96e-06	1.58e-06	1e-08	299.64308749	300.58821204	299.63622652	-3.61e-05	-0.00015066	-0.00116458
0.33597	3796.29128	1e-08	4.6e-07	3.7e-07	9e-08	0.0	2.96e-06	1.58e-06	1e-08	299.59418139	300.52687625	299.58723932	-3.91e-05	-0.00014871	-0.00112723
0.33797	3816.70102	1e-08	4.6e-07	3.7e-07	9e-08	0.0	2.96e-06	1.58e-06	1e-08	299.54650508	300.46637293	299.5400218	-3.338e-05	-0.00014656	-0.00108951
0.33997	3837.08221	1e-08	4.6e-07	3.7e-07	9e-08	0.0	2.96e-06	1.58e-06	1e-08	299.50082414	300.40676055	299.49447658	-3.592e-05	-0.00014427	-0.00105351
0.34197	3857.4348	1e-08	4.6e-07	3.7e-07	9e-08	0.0	2.96e-06	1.58e-06	1e-08	299.45704454	300.34809754	299.45055293	-3.201e-05	-0.00014191	-0.00101889
0.34397	3877.75873	1e-08	4.6e-07	3.7e-07	9e-08	0.0	2.96e-06	1.58e-06	1e-08	299.41443228	300.29040295	299.40817308	-3.074e-05	-0.00013944	-0.00098548
0.34597	3898.05395	1e-08	4.6e-07	3.7e-07	9e-08	0.0	2.96e-06	1.58e-06	1e-08	299.37328234	300.23371932	299.36727713	-3.349e-05	-0.000137	-0.00095464
0.34797	3918.32041	1e-08	4.6e-07	3.7e-07	9e-08	0.0	2.96e-06	1.58e-06	1e-08	299.33359772	300.17807023	299.32779801	-2.613e-05	-0.0001344	-0.00092321
0.34997	3938.55804	1e-08	4.6e-07	3.7e-07	9e-08	0.0	2.96e-06	1.58e-06	1e-08	299.29559519	300.12348114	299.28967386	-3.152e-05	-0.00013176	-0.0008934
0.35196	3958.7668	1e-08	4.6e-07	3.7e-07	9e-08	0.0	2.96e-06	1.58e-06	1e-08	299.25822304	300.06997352	299.25289383	-2.785e-05	-0.00012915	-0.00086503
0.35396	3978.94662	1e-08	4.6e-07	3.7e-07	9e-08	0.0	2.96e-06	1.58e-06	1e-08	299.22270446	300.01755403	299.21735019	-2.55e-05	-0.00012639	-0.00083644
0.35596	3999.09746	1e-08	4.6e-07	3.7e-07	9e-08	0.0	2.96e-06	1.58e-06	1e-08	299.18841079	299.96623122	299.18301607	-2.721e-05	-0.00012376	-0.00081032
0.35796	4019.21926	1e-08	4.6e-07	3.7e-07	9e-08	0.0	2.96e-06	1.58e-06	1e-08	299.15490917	299.91601141	299.14986102	-2.288e-05	-0.00012097	-0.00078348
0.35996	4039.31196	1e-08	4.6e-07	3.7e-07	9e-08	0.0	2.96e-06	1.58e-06	1e-08	299.12296772	299.86690195	299.11781496	-2.572e-05	-0.00011833	-0.00075917
0.36196	4059.37551	1e-08	4.6e-07	3.7e-07	9e-08	0.0	2.96e-06	1.58e-06	1e-08	299.09163511	299.81889768	299.08686542	-2.059e-05	-0.00011553	-0.00073402
0.36396	4079.40985	1e-08	4.6e-07	3.7e-07	9e-08	0.0	2.96e-06	1.58e-06	1e-08	299.06139118	299.77200265	299.05695899	-2.129e-05	-0.00011293	-0.00071141
0.36596	4099.41492	1e-08	4.6e-07	3.7e-07	9e-08	0.0	2.96e-06	1.58e-06	1e-08	299.03263427	299.72620717	299.02803576	-2.368e-05	-0.00011018	-0.00068827
0.36796	4119.39067	1e-08	4.6e-07	3.7e-07	9e-08	0.0	2.96e-06	1.58e-06	1e-08	299.0044013	299.68150157	299.00009224	-1.985e-05	-0.00010756	-0.00066657
0.36996	4139.33704	1e-08	4.6e-07	3.7e-07	9e-08	0.0	2.96e-06	1.58e-06	1e-08	298.97749782	299.63788257	298.97306606	-1.904e-05	-0.00010492	-0.00064539
0.37196	4159.25397	1e-08	4.6e-07	3.7e-07	9e-08	0.0	2.96e-06	1.58e-06	1e-08	298.9511307	299.59533741	298.94695063	-1.846e-05	-0.00010233	-0.00062505
0.37396	4179.14141	1e-08	4.6e-07	3.7e-07	9e-08	0.0	2.96e-06	1.58e-06	1e-08	298.92585038	299.55384472	298.92168341	-1.992e-05	-9.973e-05	-0.00060506
0.37596	4198.99929	1e-08	4.6e-07	3.7e-07	9e-08	0.0	2.96e-06	1.58e-06	1e-08	298.90136528	299.51339943	298.89725059	-1.98e-05	-9.722e-05	-0.00058617
0.37796	4218.82757	1e-08	4.6e-07	3.7e-07	9e-08	0.0	2.96e-06	1.58e-06	1e-08	298.87742637	299.47398236	298.87362706	-1.609e-05	-9.466e-05	-0.00056711
0.37996	4238.62618	1e-08	4.6e-07	3.7e-07	9e-08	0.0	2.96e-06	1.58e-06	1e-08	298.85445786	299.435583	298.85077087	-1.702e-05	-9.226e-05	-0.00054969
0.38196	4258.39506	1e-08	4.6e-07	3.7e-07	9e-08	0.0	2.96e-06	1.58e-06	1e-08	298.83237062	299.39818291	298.82865525	-1.697e-05	-8.98e-05	-0.00053207
0.38396	4278.13415	1e-08	4.6e-07	3.7e-07	9e-08	0.0	2.96e-06	1.58e-06	1e-08	298.81085809	299.36176728	298.80726633	-1.585e-05	-8.744e-05	-0.00051548
0.38596	4297.84341	1e-08	4.6e-07	3.7e-07	9e-08	0.0	2.96e-06	1.58e-06	1e-08	298.7897762	299.32632141	298.78658547	-1.386e-05	-8.51e-05	-0.00049915
0.38796	4317.52276	1e-08	4.6e-07	3.7e-07	9e-08	0.0	2.96e-06	1.58e-06	1e-08	298.76985958	299.29183271	298.76656292	-1.482e-05	-8.281e-05	-0.00048352
0.38996	4337.17215	1e-08	4.6e-07	3.7e-07	9e-08	0.0	2.96e-06	1.58e-06	1e-08	298.75040782	299.25826334	298.74718724	-1.467e-05	-8.058e-05	-0.00046847
0.39196	4356.79151	1e-08	4.6e-07	3.7e-07	9e-08	0.0	2.96e-06	1.58e-06	1e-08	298.7315852	299.22560475	298.7284363	-1.779e-05	-7.832e-05	-0.00045346
0.39396	4376.3808	1e-08	4.6e-07	3.7e-07	9e-08	0.0	2.96e-06	1.58e-06	1e-08	298.71360305	299.19383735	298.71027909	-1.6e-05	-7.621e-05	-0.00043949
0.39596	4395.93994	1e-08	4.6e-07	3.7e-07	9e-08	0.0	2.96e-06	1.58e-06	1e-08	298.69560545	299.16294408	298.69272852	-9.32e-06	-7.404e-05	-0.00042515
0.39796	4415.46888	1e-08	4.6e-07	3.7e-07	9e-08	0.0	2.96e-06	1.58e-06	1e-08	298.67855446	299.13291306	298.67573162	-1.136e-05	-7.201e-05	-0.0004121
0.39996	4434.96756	1e-08	4.6e-07	3.7e-07	9e-08	0.0	2.96e-06	1.58e-06	1e-08	298.6620706	299.10371506	298.65927618	-1.912e-05	-6.998e-05	-0.0003993
0.40196	4454.43591	1e-08	4.6e-07	3.7e-07	9e-08	0.0	2.96e-06	1.58e-06	1e-08	298.64602799	299.0753349	298.64335059	-1.279e-05	-6.806e-05	-0.00038701
0.40396	4473.87388	1e-08	4.6e-07	3.7e-07	9e-08	0.0	2.96e-06	1.58e-06	1e-08	298.63050813	299.04774972	298.62793071	-1.137e-05	-6.611e-05	-0.00037467
0.40596	4493.2814	1e-08	4.6e-07	3.7e-07	9e-08	0.0	2.96e-06	1.58e-06	1e-08	298.61551826	299.02094351	298.61300049	-1.419e-05	-6.424e-05	-0.00036308
0.40796	4512.65841	1e-08	4.6e-07	3.7e-07	9e-08	0.0	2.96e-06	1.58e-06	1e-08	298.60116398	298.99489749	298.59853872	-1.183e-05	-6.242e-05	-0.00035178
0.40996	4532.00485	1e-08	4.6e-07	3.7e-07	9e-08	0.0	2.96e-06	1.58e-06	1e-08	298.58690793	298.96959466	298.58455076	-6.51e-06	-6.062e-05	-0.00034063
0.41196	4551.32066	1e-08	4.6e-07	3.7e-07	9e-08	0.0	2.96e-06	1.58e-06	1e-08	298.57314924	298.94501616	298.57100501	-8.72e-06	-5.89e-05	-0.00033022
0.41396	4570.60578	1e-08	4.6e-07	3.7e-07	9e-08	0.0	2.96e-06	1.58e-06	1e-08	298.56026819	298.9211431	298.55787103	-1.334e-05	-5.714e-05	-0.00031966
0.41596	4589.86013	1e-08	4.6e-07	3.7e-07	9e-08	0.0	2.96e-06	1.58e-06	1e-08	298.54751321	298.89795935	298.54516426	-1.157e-05	-5.554e-05	-0.00030997
0.41796	4609.08367	1e-08	4.6e-07	3.7e-07	9e-08	0.0	2.96e-06	1.58e-06	1e-08	298.53491109	298.87544604	298.53286873	-8.8e-06	-5.391e-05	-0.00030016
0.41996	4628.27632	1e-08	4.6e-07	3.7e-07	9e-08	0.0	2.96e-06	1.58e-06	1e-08	298.52311178	298.85358752	298.52094667	-5.29e-06	-5.236e-05	-0.00029089
0.42196	4647.43802	1e-08	4.6e-07	3.7e-07	9e-08	0.0	2.96e-06	1.58e-06	1e-08	298.51148426	298.83236412	298.50940771	-9.02e-06	-5.082e-05	-0.00028183
0.42396	4666.56871	1e-08	4.6e-07	3.7e-07	9e-08	0.0	2.96e-06	1.58e-06	1e-08	298.5006433	298.81176788	298.49822069	-1.156e-05	-4.933e-05	-0.0002731
0.42596	4685.66833	1e-08	4.6e-07	3.7e-07	9e-08	0.0	2.96e-06	1.58e-06	1e-08	298.4893648	298.79177267	298.48741482	-1.263e-05	-4.786e-05	-0.00026452
0.42796	4704.7368	1e-08	4.6e-07	3.7e-07	9e-08	0.0	2.96e-06	1.58e-06	1e-08	298.47902867	298.77236568	298.47692687	-1.075e-05	-4.647e-05	-0.00025638
0.42996	4723.77406	1e-08	4.6e-07	3.7e-07	9e-08	0.0	2.96e-06	1.58e-06	1e-08	298.46866551	298.753529	298.4667817	-7.54e-06	-4.503e-05	-0.00024795
0.43196	4742.78006	1e-08	4.6e-07	3.7e-07	9e-08	0.0	2.96e-06	1.58e-06	1e-08	298.45852109	298.73525136	298.45696128	-8.72e-06	-4.378e-05	-0.00024076
0.43396	4761.75471	1e-08	4.6e-07	3.7e-07	9e-08	0.0	2.96e-06	1.58e-06	1e-08	298.44910554	298.71750526	298.44742792	-9.53e-06	-4.246e-05	-0.00023319
0.43596	4780.69796	1e-08	4.6e-07	3.7e-07	9e-08	0.0	2.96e-06	1.58e-06	1e-08	298.439933	298.7002897	298.43819837	-8.54e-06	-4.12e-05	-0.00022595
0.43796	4799.60975	1e-08	4.6e-07	3.7e-07	9e-08	0.0	2.96e-06	1.58e-06	1e-08	298.43099099	298.6835813	298.42925797	-4.77e-06	-4e-05	-0.000219
0.43996	4818.49	1e-08	4.6e-07	3.7e-07	9e-08	0.0	2.96e-06	1.58e-06	1e-08	298.42197051	298.66737215	298.42061277	-5.73e-06	-3.878e-05	-0.00021208
0.44196	4837.33864	1e-08	4.6e-07	3.7e-07	9e-08	0.0	2.96e-06	1.58e-06	1e-08	298.41363273	298.65164966	298.41222478	-5.25e-06	-3.764e-05	-0.00020562
0.44396	4856.15562	1e-08	4.6e-07	3.7e-07	9e-08	0.0	2.96e-06	1.58e-06	1e-08	298.40544462	298.63638829	298.40409871	-8.2e-06	-3.65e-05	-0.00019916
0.44596	4874.94086	1e-08	4.6e-07	3.7e-07	9e-08	0.0	2.96e-06	1.58e-06	1e-08	298.39757933	298.62158184	298.39622332	-5.2e-06	-3.542e-05	-0.00019302
0.44796	4893.69429	1e-08	4.6e-07	3.7e-07	9e-08	0.0	2.96e-06	1.58e-06	1e-08	298.39001706	298.60721725	298.38859091	-6.59e-06	-3.437e-05	-0.00018715
0.44996	4912.41586	1e-08	4.6e-07	3.7e-07	9e-08	0.0	2.96e-06	1.58e-06	1e-08	298.38229327	298.5932882	298.381215	-1.24e-06	-3.334e-05	-0.00018124
0.45195	4931.10548	1e-08	4.6e-07	3.7e-07	9e-08	0.0	2.96e-06	1.58e-06	1e-08	298.37510651	298.57977372	298.37405573	-4.21e-06	-3.233e-05	-0.00017569
0.45395	4949.7631	1e-08	4.6e-07	3.7e-07	9e-08	0.0	2.96e-06	1.58e-06	1e-08	298.36804351	298.566697	298.3671416	-6.43e-06	-3.124e-05	-0.00016963
0.45595	4968.38863	1e-08	4.6e-07	3.7e-07	9e-08	0.0	2.96e-06	1.58e-06	1e-08	298.36149281	298.55399232	298.36041938	-4.31e-06	-3.043e-05	-0.00016506
0.45795	4986.98201	1e-08	4.6e-07	3.7e-07	9e-08	0.0	2.96e-06	1.58e-06	1e-08	298.35517519	298.54165728	298.35389799	-7.88e-06	-2.947e-05	-0.0001598
0.45995	5005.54318	1e-08	4.6e-07	3.7e-07	9e-08	0.0	2.96e-06	1.58e-06	1e-08	298.348812	298.52969463	298.34758928	-5.39e-06	-2.861e-05	-0.00015498
0.46195	5024.07206	1e-08	4.6e-07	3.7e-07	9e-08	0.0	2.96e-06	1.58e-06	1e-08	298.34233107	298.51809305	298.34148912	-3.36e-06	-2.776e-05	-0.0001502
0.46395	5042.56859	1e-08	4.6e-07	3.7e-07	9e-08	0.0	2.96e-06	1.58e-06	1e-08	298.33664416	298.50684109	298.33555526	-7.87e-06	-2.688e-05	-0.00014541
0.46595	5061.03269	1e-08	4.6e-07	3.7e-07	9e-08	0.0	2.96e-06	1.58e-06	1e-08	298.33094141	298.49592997	298.32981369	-4.37e-06	-2.61e-05	-0.00014106
0.46795	5079.4643	1e-08	4.6e-07	3.7e-07	9e-08	0.0	2.96e-06	1.58e-06	1e-08	298.32526598	298.48534876	298.32425618	-6.86e-06	-2.526e-05	-0.00013646
0.46995	5097.86333	1e-08	4.6e-07	3.7e-07	9e-08	0.0	2.96e-06	1.58e-06	1e-08	298.32000271	298.47509032	298.31886346	-4.5e-07	-2.454e-05	-0.00013238
0.47195	5116.22973	1e-08	4.6e-07	3.7e-07	9e-08	0.0	2.96e-06	1.58e-06	1e-08	298.31467737	298.46514322	298.31364715	-6.05e-06	-2.375e-05	-0.00012816
0.47395	5134.56341	1e-08	4.6e-07	3.7e-07	9e-08	0.0	2.96e-06	1.58e-06	1e-08	298.30944902	298.45549637	298.30859458	-6.37e-06	-2.306e-05	-0.00012436
0.47595	5152.8643	1e-08	4.6e-07	3.7e-07	9e-08	0.0	2.96e-06	1.58e-06	1e-08	298.30444858	298.44614207	298.30369609	-1.6e-06	-2.237e-05	-0.0001205
0.47795	5171.13234	1e-08	4.6e-07	3.7e-07	9e-08	0.0	2.96e-06	1.58e-06	1e-08	298.30019125	298.437074	298.29892793	-1.5e-06	-2.169e-05	-0.00011678
0.47995	5189.36745	1e-08	4.6e-07	3.7e-07	9e-08	0.0	2.96e-06	1.58e-06	1e-08	298.29487009	298.4282792	298.29435267	-2.05e-06	-2.103e-05	-0.00011317
0.48195	5207.56955	1e-08	4.6e-07	3.7e-07	9e-08	0.0	2.96e-06	1.58e-06	1e-08	298.29078792	298.41975347	298.28987853	-4.58e-06	-2.038e-05	-0.00010965
0.48395	5225.73858	1e-08	4.6e-07	3.7e-07	9e-08	0.0	2.96e-06	1.58e-06	1e-08	298.28632557	298.4114868	298.28556247	-1.82e-06	-1.977e-05	-0.00010631
0.48595	5243.87446	1e-08	4.6e-07	3.7e-07	9e-08	0.0	2.96e-06	1.58e-06	1e-08	298.28220727	298.40347034	298.28137134	-3.73e-06	-1.917e-05	-0.00010306
0.48795	5261.9771	1e-08	4.6e-07	3.7e-07	9e-08	0.0	2.96e-06	1.58e-06	1e-08	298.27808153	298.39569822	298.27731536	-4.27e-06	-1.855e-05	-9.971e-05
0.48995	5280.04645	1e-08	4.6e-07	3.7e-07	9e-08	0.0	2.96e-06	1.58e-06	1e-08	298.27408551	298.38816348	298.2733852	-5.28e-06	-1.799e-05	-9.669e-05
0.49195	5298.08242	1e-08	4.6e-07	3.7e-07	9e-08	0.0	2.96e-06	1.58e-06	1e-08	298.27035988	298.38085796	298.26957074	-2.99e-06	-1.746e-05	-9.377e-05
0.49395	5316.08494	1e-08	4.6e-07	3.7e-07	9e-08	0.0	2.96e-06	1.58e-06	1e-08	298.26646141	298.3737752	298.26588547	4.7e-07	-1.693e-05	-9.085e-05
0.49595	5334.05393	1e-08	4.6e-07	3.7e-07	9e-08	0.0	2.96e-06	1.58e-06	1e-08	298.26278755	298.36690884	298.26231037	-3.83e-06	-1.641e-05	-8.808e-05
0.49795	5351.98932	1e-08	4.6e-07	3.7e-07	9e-08	0.0	2.96e-06	1.58e-06	1e-08	298.25926932	298.36025195	298.25884418	-1.5e-06	-1.591e-05	-8.532e-05
0.49995	5369.89103	1e-08	4.6e-07	3.7e-07	9e-08	0.0	2.96e-06	1.58e-06	1e-08	298.25608062	298.35379884	298.25547692	-6.5e-07	-1.54e-05	-8.254e-05
0.50195	5387.75898	1e-08	4.6e-07	3.7e-07	9e-08	0.0	2.96e-06	1.58e-06	1e-08	298.25267789	298.3475437	298.25222637	-5.01e-06	-1.494e-05	-8.015e-05
0.50395	5405.59309	1e-08	4.6e-07	3.7e-07	9e-08	0.0	2.96e-06	1.58e-06	1e-08	298.24911526	298.34147987	298.24908668	-5.52e-06	-1.448e-05	-7.766e-05
0.50595	5423.39329	1e-08	4.6e-07	3.7e-07	9e-08	0.0	2.96e-06	1.58e-06	1e-08	298.24677802	298.33560013	298.24600015	-2.89e-06	-1.406e-05	-7.532e-05
0.50795	5441.15949	1e-08	4.6e-07	3.7e-07	9e-08	0.0	2.96e-06	1.58e-06	1e-08	298.24371514	298.32990149	298.24304065	-4.85e-06	-1.361e-05	-7.292e-05
0.50995	5458.89162	1e-08	4.6e-07	3.7e-07	9e-08	0.0	2.96e-06	1.58e-06	1e-08	298.24048021	298.32437693	298.24018283	-5.2e-07	-1.321e-05	-7.072e-05
0.51195	5476.58961	1e-08	4.6e-07	3.7e-07	9e-08	0.0	2.96e-06	1.58e-06	1e-08	298.23798877	298.31902135	298.23738835	-7.32e-06	-1.277e-05	-6.846e-05
0.51395	5494.25336	1e-08	4.6e-07	3.7e-07	9e-08	0.0	2.96e-06	1.58e-06	1e-08	298.2349959	298.31383054	298.2347031	-4.9e-07	-1.242e-05	-6.643e-05
0.51595	5511.8828	1e-08	4.6e-07	3.7e-07	9e-08	0.0	2.96e-06	1.58e-06	1e-08	298.23244066	298.30879791	298.23208704	-1.56e-06	-1.203e-05	-6.437e-05
0.51795	5529.47785	1e-08	4.6e-07	3.7e-07	9e-08	0.0	2.96e-06	1.58e-06	1e-08	298.23008304	298.30391881	298.22954687	2.82e-06	-1.168e-05	-6.239e-05
0.51995	5547.03843	1e-08	4.6e-07	3.7e-07	9e-08	0.0	2.96e-06	1.58e-06	1e-08	298.22752433	298.29919018	298.22709633	-2.64e-06	-1.129e-05	-6.042e-05
0.52195	5564.56446	1e-08	4.6e-07	3.7e-07	9e-08	0.0	2.96e-06	1.58e-06	1e-08	298.22515552	298.29460576	298.22471682	-5.86e-06	-1.093e-05	-5.854e-05
0.52395	5582.05585	1e-08	4.6e-07	3.7e-07	9e-08	0.0	2.96e-06	1.58e-06	1e-08	298.22293383	298.29016169	298.22240786	-2.72e-06	-1.061e-05	-5.674e-05
0.52595	5599.51252	1e-08	4.6e-07	3.7e-07	9e-08	0.0	2.96e-06	1.58e-06	1e-08	298.22049718	298.28585494	298.22018179	1.3e-07	-1.03e-05	-5.505e-05
0.52795	5616.9344	1e-08	4.6e-07	3.7e-07	9e-08	0.0	2.96e-06	1.58e-06	1e-08	298.21828164	298.28168273	298.21802016	-4.4e-06	-9.97e-06	-5.333e-05
0.52995	5634.32139	1e-08	4.6e-07	3.7e-07	9e-08	0.0	2.96e-06	1.58e-06	1e-08	298.21622063	298.27763531	298.21592022	-1.32e-06	-9.67e-06	-5.169e-05
0.53195	5651.67341	1e-08	4.6e-07	3.7e-07	9e-08	0.0	2.96e-06	1.58e-06	1e-08	298.21437244	298.27371179	298.21387921	-1.75e-06	-9.37e-06	-5.006e-05
0.53395	5668.99038	1e-08	4.6e-07	3.7e-07	9e-08	0.0	2.96e-06	1.58e-06	1e-08	298.21225005	298.26990933	298.21191443	-4.22e-06	-9.07e-06	-4.851e-05
0.53595	5686.27222	1e-08	4.6e-07	3.7e-07	9e-08	0.0	2.96e-06	1.58e-06	1e-08	298.21035125	298.26622345	298.21000413	-1.13e-06	-8.8e-06	-4.703e-05
0.53795	5703.51883	1e-08	4.6e-07	3.7e-07	9e-08	0.0	2.96e-06	1.58e-06	1e-08	298.20836447	298.26265091	298.2081586	3.41e-06	-8.55e-06	-4.557e-05
0.53995	5720.73014	1e-08	4.6e-07	3.7e-07	9e-08	0.0	2.96e-06	1.58e-06	1e-08	298.20689128	298.25918949	298.20635331	-5.4e-07	-8.28e-06	-4.418e-05
0.54195	5737.90606	1e-08	4.6e-07	3.7e-07	9e-08	0.0	2.96e-06	1.58e-06	1e-08	298.20494526	298.25583262	298.20462289	2.12e-06	-8.03e-06	-4.284e-05
0.54395	5755.0465	1e-08	4.6e-07	3.7e-07	9e-08	0.0	2.96e-06	1.58e-06	1e-08	298.20311254	298.25257851	298.20294367	-6.7e-07	-7.78e-06	-4.153e-05
0.54595	5772.15137	1e-08	4.6e-07	3.7e-07	9e-08	0.0	2.96e-06	1.58e-06	1e-08	298.20168296	298.24942388	298.2013026	-9.7e-07	-7.54e-06	-4.025e-05
0.54795	5789.22059	1e-08	4.6e-07	3.7e-07	9e-08	0.0	2.96e-06	1.58e-06	1e-08	298.2001243	298.24636652	298.1997191	-3.75e-06	-7.29e-06	-3.897e-05
0.54995	5806.25407	1e-08	4.6e-07	3.7e-07	9e-08	0.0	2.96e-06	1.58e-06	1e-08	298.19846663	298.24340362	298.19819047	1.4e-07	-7.09e-06	-3.78e-05
0.55194	5823.25173	1e-08	4.6e-07	3.7e-07	9e-08	0.0	2.96e-06	1.58e-06	1e-08	298.19675104	298.24053163	298.19671319	2.3e-07	-6.87e-06	-3.664e-05
0.55394	5840.21346	1e-08	4.6e-07	3.7e-07	9e-08	0.0	2.96e-06	1.58e-06	1e-08	298.19566012	298.23774755	298.19525916	1.7e-07	-6.66e-06	-3.549e-05
0.55594	5857.13919	1e-08	4.6e-07	3.7e-07	9e-08	0.0	2.96e-06	1.58e-06	1e-08	298.19426728	298.23505069	298.19386391	-9.7e-07	-6.45e-06	-3.442e-05
0.55794	5874.02882	1e-08	4.6e-07	3.7e-07	9e-08	0.0	2.96e-06	1.58e-06	1e-08	298.192936	298.23243552	298.19251035	-2.25e-06	-6.25e-06	-3.334e-05
0.55994	5890.88227	1e-08	4.6e-07	3.7e-07	9e-08	0.0	2.96e-06	1.58e-06	1e-08	298.19147413	298.22990026	298.19120497	-4.16e-06	-6.04e-06	-3.227e-05
0.56194	5907.69943	1e-08	4.6e-07	3.7e-07	9e-08	0.0	2.96e-06	1.58e-06	1e-08	298.19016015	298.22744317	298.18993602	-3.69e-06	-5.85e-06	-3.127e-05
0.56394	5924.48023	1e-08	4.6e-07	3.7e-07	9e-08	0.0	2.96e-06	1.58e-06	1e-08	298.18853299	298.22506202	298.18872015	1.85e-06	-5.7e-06	-3.036e-05
0.56594	5941.22456	1e-08	4.6e-07	3.7e-07	9e-08	0.0	2.96e-06	1.58e-06	1e-08	298.18768436	298.22275334	298.18751317	-2.7e-07	-5.52e-06	-2.941e-05
0.56794	5957.93234	1e-08	4.6e-07	3.7e-07	9e-08	0.0	2.96e-06	1.58e-06	1e-08	298.18674639	298.22051575	298.18634798	-1.63e-06	-5.35e-06	-2.852e-05
0.56994	5974.60347	1e-08	4.6e-07	3.7e-07	9e-08	0.0	2.96e-06	1.58e-06	1e-08	298.18532159	298.21834719	298.18523885	5.7e-07	-5.19e-06	-2.762e-05
0.57194	5991.23786	1e-08	4.6e-07	3.7e-07	9e-08	0.0	2.96e-06	1.58e-06	1e-08	298.18440373	298.21624465	298.18414563	-4.9e-06	-5e-06	-2.674e-05
0.57394	6007.83541	1e-08	4.6e-07	3.7e-07	9e-08	0.0	2.96e-06	1.58e-06	1e-08	298.18325879	298.21420751	298.18309645	-0.0	-4.87e-06	-2.596e-05
0.57594	6024.39604	1e-08	4.6e-07	3.7e-07	9e-08	0.0	2.96e-06	1.58e-06	1e-08	298.18233868	298.21223279	298.18207217	-5.07e-06	-4.7e-06	-2.513e-05
0.57794	6040.91964	1e-08	4.6e-07	3.7e-07	9e-08	0.0	2.96e-06	1.58e-06	1e-08	298.18130094	298.21031853	298.181085	5e-08	-4.58e-06	-2.438e-05
0.57994	6057.40612	1e-08	4.6e-07	3.7e-07	9e-08	0.0	2.96e-06	1.58e-06	1e-08	298.18006458	298.20846338	298.18013736	1.97e-06	-4.44e-06	-2.364e-05
0.58194	6073.85538	1e-08	4.6e-07	3.7e-07	9e-08	0.0	2.96e-06	1.58e-06	1e-08	298.17952483	298.20666453	298.17919301	-1.86e-06	-4.29e-06	-2.29e-05
0.58394	6090.26733	1e-08	4.6e-07	3.7e-07	9e-08	0.0	2.96e-06	1.58e-06	1e-08	298.17825943	298.20492199	298.17830709	2.69e-06	-4.17e-06	-2.218e-05
0.58594	6106.64187	1e-08	4.6e-07	3.7e-07	9e-08	0.0	2.96e-06	1.58e-06	1e-08	298.17770851	298.20323282	298.1774222	8.9e-07	-4.04e-06	-2.151e-05
0.58794	6122.97889	1e-08	4.6e-07	3.7e-07	9e-08	0.0	2.96e-06	1.58e-06	1e-08	298.17682989	298.20159566	298.17657799	1.13e-06	-3.91e-06	-2.078e-05
0.58994	6139.2783	1e-08	4.6e-07	3.7e-07	9e-08	0.0	2.96e-06	1.58e-06	1e-08	298.17616687	298.20000899	298.17575258	-1e-06	-3.79e-06	-2.021e-05
0.59194	6155.54001	1e-08	4.6e-07	3.7e-07	9e-08	0.0	2.96e-06	1.58e-06	1e-08	298.17501162	298.19847162	298.17497277	-2.6e-07	-3.67e-06	-1.957e-05
0.59394	6171.7639	1e-08	4.6e-07	3.7e-07	9e-08	0.0	2.96e-06	1.58e-06	1e-08	298.1743147	298.1969809	298.17420028	-5e-08	-3.56e-06	-1.896e-05
0.59594	6187.94988	1e-08	4.6e-07	3.7e-07	9e-08	0.0	2.96e-06	1.58e-06	1e-08	298.17355213	298.19553582	298.17345487	5.2e-07	-3.45e-06	-1.838e-05
0.59794	6204.09785	1e-08	4.6e-07	3.7e-07	9e-08	0.0	2.96e-06	1.58e-06	1e-08	298.1728373	298.19413519	298.17273151	-2.9e-06	-3.34e-06	-1.782e-05
0.59994	6220.20771	1e-08	4.6e-07	3.7e-07	9e-08	0.0	2.96e-06	1.58e-06	1e-08	298.17231974	298.1927773	298.17202348	-2.4e-06	-3.24e-06	-1.728e-05
0.60194	6236.27936	1e-08	4.6e-07	3.7e-07	9e-08	0.0	2.96e-06	1.58e-06	1e-08	298.17120677	298.19146185	298.17136134	1.95e-06	-3.15e-06	-1.675e-05
0.60394	6252.31268	1e-08	4.6e-07	3.7e-07	9e-08	0.0	2.96e-06	1.58e-06	1e-08	298.17085738	298.19018607	298.17069092	-4.8e-07	-3.05e-06	-1.622e-05
0.60594	6268.30759	1e-08	4.6e-07	3.7e-07	9e-08	0.0	2.96e-06	1.58e-06	1e-08	298.17007915	298.18895004	298.17005848	5.9e-07	-2.96e-06	-1.572e-05
0.60794	6284.26396	1e-08	4.6e-07	3.7e-07	9e-08	0.0	2.96e-06	1.58e-06	1e-08	298.16961975	298.18775169	298.16943394	-3.63e-06	-2.85e-06	-1.522e-05
0.60994	6300.1817	1e-08	4.6e-07	3.7e-07	9e-08	0.0	2.96e-06	1.58e-06	1e-08	298.16886852	298.18659059	298.16884071	4.06e-06	-2.79e-06	-1.478e-05
0.61194	6316.06071	1e-08	4.6e-07	3.7e-07	9e-08	0.0	2.96e-06	1.58e-06	1e-08	298.16833485	298.18546499	298.16825812	-1.2e-06	-2.69e-06	-1.432e-05
0.61394	6331.90087	1e-08	4.6e-07	3.7e-07	9e-08	0.0	2.96e-06	1.58e-06	1e-08	298.16752584	298.18437438	298.167705	3.63e-06	-2.62e-06	-1.389e-05
0.61594	6347.70207	1e-08	4.6e-07	3.7e-07	9e-08	0.0	2.96e-06	1.58e-06	1e-08	298.1674646	298.18331669	298.16714057	-3.55e-06	-2.52e-06	-1.344e-05
0.61794	6363.46422	1e-08	4.6e-07	3.7e-07	9e-08	0.0	2.96e-06	1.58e-06	1e-08	298.16661681	298.18229225	298.16662449	2.29e-06	-2.46e-06	-1.303e-05
0.61994	6379.18719	1e-08	4.6e-07	3.7e-07	9e-08	0.0	2.96e-06	1.58e-06	1e-08	298.16629304	298.18129887	298.16610478	-4.77e-06	-2.36e-06	-1.261e-05
0.62194	6394.87089	1e-08	4.6e-07	3.7e-07	9e-08	0.0	2.96e-06	1.58e-06	1e-08	298.16550187	298.18033681	298.16562	1.63e-06	-2.31e-06	-1.225e-05
0.62394	6410.5152	1e-08	4.6e-07	3.7e-07	9e-08	0.0	2.96e-06	1.58e-06	1e-08	298.16558083	298.17940327	298.1651168	3e-07	-2.23e-06	-1.187e-05
0.62594	6426.12	1e-08	4.6e-07	3.7e-07	9e-08	0.0	2.96e-06	1.58e-06	1e-08	298.1648302	298.17849937	298.16466167	8.6e-07	-2.16e-06	-1.15e-05
0.62794	6441.68519	1e-08	4.6e-07	3.7e-07	9e-08	0.0	2.96e-06	1.58e-06	1e-08	298.16434792	298.17762298	298.16421091	2.63e-06	-2.1e-06	-1.116e-05
0.62994	6457.21066	1e-08	4.6e-07	3.7e-07	9e-08	0.0	2.96e-06	1.58e-06	1e-08	298.16370216	298.17677369	298.16378103	7.7e-07	-2.03e-06	-1.081e-05
0.63194	6472.69629	1e-08	4.6e-07	3.7e-07	9e-08	0.0	2.96e-06	1.58e-06	1e-08	298.163239	298.17595031	298.16335798	8.6e-07	-1.97e-06	-1.048e-05
0.63394	6488.14196	1e-08	4.6e-07	3.7e-07	9e-08	0.0	2.96e-06	1.58e-06	1e-08	298.16294269	298.17515208	298.16294195	2.99e-06	-1.92e-06	-1.015e-05
0.63594	6503.54757	1e-08	4.6e-07	3.7e-07	9e-08	0.0	2.96e-06	1.58e-06	1e-08	298.16259548	298.17437842	298.16254108	-4.44e-06	-1.83e-06	-9.82e-06
0.63794	6518.913	1e-08	4.6e-07	3.7e-07	9e-08	0.0	2.96e-06	1.58e-06	1e-08	298.1621705	298.17362868	298.16215607	-2.01e-06	-1.79e-06	-9.53e-06
0.63994	6534.23813	1e-08	4.6e-07	3.7e-07	9e-08	0.0	2.96e-06	1.58e-06	1e-08	298.16179227	298.17290195	298.16178158	-1.8e-07	-1.74e-06	-9.24e-06
0.64194	6549.52285	1e-08	4.6e-07	3.7e-07	9e-08	0.0	2.96e-06	1.58e-06	1e-08	298.16123842	298.17219783	298.16142604	1.72e-06	-1.69e-06	-8.96e-06
0.64394	6564.76703	1e-08	4.6e-07	3.7e-07	9e-08	0.0	2.96e-06	1.58e-06	1e-08	298.16128639	298.17151468	298.16105842	-1.44e-06	-1.63e-06	-8.67e-06
0.64594	6579.97056	1e-08	4.6e-07	3.7e-07	9e-08	0.0	2.96e-06	1.58e-06	1e-08	298.16095372	298.17085307	298.1607171	-4.87e-06	-1.56e-06	-8.38e-06
0.64794	6595.13331	1e-08	4.6e-07	3.7e-07	9e-08	0.0	2.96e-06	1.58e-06	1e-08	298.16040737	298.1702121	298.16039514	-3e-07	-1.53e-06	-8.15e-06
0.64994	6610.25517	1e-08	4.6e-07	3.7e-07	9e-08	0.0	2.96e-06	1.58e-06	1e-08	298.16031068	298.1695904	298.16006608	-2.58e-06	-1.48e-06	-7.89e-06
0.65193	6625.33602	1e-08	4.6e-07	3.7e-07	9e-08	0.0	2.96e-06	1.58e-06	1e-08	298.15978807	298.16898837	298.15976409	-3.01e-06	-1.43e-06	-7.64e-06
0.65393	6640.37573	1e-08	4.6e-07	3.7e-07	9e-08	0.0	2.96e-06	1.58e-06	1e-08	298.1593777	298.16840465	298.15946756	6.6e-07	-1.4e-06	-7.42e-06
0.65593	6655.37418	1e-08	4.6e-07	3.7e-07	9e-08	0.0	2.96e-06	1.58e-06	1e-08	298.15918585	298.16783886	298.15917218	1.35e-06	-1.36e-06	-7.19e-06
0.65793	6670.33124	1e-08	4.6e-07	3.7e-07	9e-08	0.0	2.96e-06	1.58e-06	1e-08	298.15896891	298.16729038	298.15888705	-5.16e-06	-1.29e-06	-6.96e-06
0.65993	6685.2468	1e-08	4.6e-07	3.7e-07	9e-08	0.0	2.96e-06	1.58e-06	1e-08	298.15866869	298.16675878	298.15861419	1.64e-06	-1.28e-06	-6.76e-06
0.66193	6700.12072	1e-08	4.6e-07	3.7e-07	9e-08	0.0	2.96e-06	1.58e-06	1e-08	298.15842983	298.16624342	298.15834767	1.31e-06	-1.24e-06	-6.55e-06
0.66393	6714.95287	1e-08	4.6e-07	3.7e-07	9e-08	0.0	2.96e-06	1.58e-06	1e-08	298.15816792	298.16574396	298.15809057	2.33e-06	-1.2e-06	-6.35e-06
0.66593	6729.74314	1e-08	4.6e-07	3.7e-07	9e-08	0.0	2.96e-06	1.58e-06	1e-08	298.15788831	298.16525991	298.1578424	3.83e-06	-1.17e-06	-6.16e-06
0.66793	6744.4914	1e-08	4.6e-07	3.7e-07	9e-08	0.0	2.96e-06	1.58e-06	1e-08	298.15757619	298.16479098	298.15760361	-1.92e-06	-1.11e-06	-5.95e-06
0.66993	6759.1975	1e-08	4.6e-07	3.7e-07	9e-08	0.0	2.96e-06	1.58e-06	1e-08	298.15743606	298.16433635	298.15736582	-1.22e-06	-1.08e-06	-5.77e-06
0.67193	6773.86132	1e-08	4.6e-07	3.7e-07	9e-08	0.0	2.96e-06	1.58e-06	1e-08	298.15722537	298.16389553	298.15713816	-1.79e-06	-1.05e-06	-5.59e-06
0.67393	6788.48273	1e-08	4.6e-07	3.7e-07	9e-08	0.0	2.96e-06	1.58e-06	1e-08	298.15713898	298.16346814	298.15691288	4.9e-07	-1.02e-06	-5.43e-06
0.67593	6803.0616	1e-08	4.6e-07	3.7e-07	9e-08	0.0	2.96e-06	1.58e-06	1e-08	298.15689592	298.16305406	298.1567008	-1.32e-06	-9.9e-07	-5.26e-06
0.67793	6817.5978	1e-08	4.6e-07	3.7e-07	9e-08	0.0	2.96e-06	1.58e-06	1e-08	298.1565589	298.16265282	298.15649925	-1.4e-07	-9.6e-07	-5.1e-06
0.67993	6832.09119	1e-08	4.6e-07	3.7e-07	9e-08	0.0	2.96e-06	1.58e-06	1e-08	298.15662258	298.16226352	298.15628857	-2.98e-06	-9.2e-07	-4.93e-06
0.68193	6846.54163	1e-08	4.6e-07	3.7e-07	9e-08	0.0	2.96e-06	1.58e-06	1e-08	298.15592541	298.16188701	298.15611423	1.69e-06	-9.1e-07	-4.79e-06
0.68393	6860.94899	1e-08	4.6e-07	3.7e-07	9e-08	0.0	2.96e-06	1.58e-06	1e-08	298.15578925	298.16152153	298.15592405	2.82e-06	-8.8e-07	-4.64e-06
0.68593	6875.31313	1e-08	4.6e-07	3.7e-07	9e-08	0.0	2.96e-06	1.58e-06	1e-08	298.15589456	298.16116717	298.15573048	7.7e-07	-8.5e-07	-4.49e-06
0.68793	6889.6339	1e-08	4.6e-07	3.7e-07	9e-08	0.0	2.96e-06	1.58e-06	1e-08	298.15562693	298.16082398	298.15555734	-2.98e-06	-8.1e-07	-4.35e-06
0.68993	6903.91118	1e-08	4.6e-07	3.7e-07	9e-08	0.0	2.96e-06	1.58e-06	1e-08	298.15530838	298.16049141	298.15539186	4.36e-06	-8.1e-07	-4.23e-06
0.69193	6918.14482	1e-08	4.6e-07	3.7e-07	9e-08	0.0	2.96e-06	1.58e-06	1e-08	298.15535942	298.16016867	298.15521732	2.6e-07	-7.7e-07	-4.1e-06
0.69393	6932.33467	1e-08	4.6e-07	3.7e-07	9e-08	0.0	2.96e-06	1.58e-06	1e-08	298.15520163	298.15985618	298.15505637	-2.3e-07	-7.5e-07	-3.96e-06
0.69593	6946.4806	1e-08	4.6e-07	3.7e-07	9e-08	0.0	2.96e-06	1.58e-06	1e-08	298.15511762	298.15955328	298.1548977	-2.13e-06	-7.2e-07	-3.84e-06
0.69793	6960.58245	1e-08	4.6e-07	3.7e-07	9e-08	0.0	2.96e-06	1.58e-06	1e-08	298.15455524	298.15926022	298.15476284	4.12e-06	-7.2e-07	-3.74e-06
0.69993	6974.64008	1e-08	4.6e-07	3.7e-07	9e-08	0.0	2.96e-06	1.58e-06	1e-08	298.15468449	298.15897534	298.15460554	-2.23e-06	-6.7e-07	-3.61e-06
0.70193	6988.65335	1e-08	4.6e-07	3.7e-07	9e-08	0.0	2.96e-06	1.58e-06	1e-08	298.1544122	298.15869959	298.15446871	-1.29e-06	-6.5e-07	-3.5e-06
0.70393	7002.62211	1e-08	4.6e-07	3.7e-07	9e-08	0.0	2.96e-06	1.58e-06	1e-08	298.15456083	298.15843187	298.15431986	-2.68e-06	-6.3e-07	-3.39e-06
0.70593	7016.54621	1e-08	4.6e-07	3.7e-07	9e-08	0.0	2.96e-06	1.58e-06	1e-08	298.15409367	298.15817304	298.15419964	-6e-08	-6.2e-07	-3.29e-06
0.70793	7030.4255	1e-08	4.6e-07	3.7e-07	9e-08	0.0	2.96e-06	1.58e-06	1e-08	298.15416162	298.1579216	298.15406263	-5e-07	-6e-07	-3.19e-06
0.70993	7044.25983	1e-08	4.6e-07	3.7e-07	9e-08	0.0	2.96e-06	1.58e-06	1e-08	298.1538828	298.15767831	298.15394342	-1e-08	-5.8e-07	-3.09e-06
0.71193	7058.04904	1e-08	4.6e-07	3.7e-07	9e-08	0.0	2.96e-06	1.58e-06	1e-08	298.15383032	298.15744222	298.15381931	3.4e-06	-5.8e-07	-3e-06
0.71393	7071.79298	1e-08	4.6e-07	3.7e-07	9e-08	0.0	2.96e-06	1.58e-06	1e-08	298.15380034	298.15721341	298.15369821	1.15e-06	-5.5e-07	-2.9e-06
0.71593	7085.49149	1e-08	4.6e-07	3.7e-07	9e-08	0.0	2.96e-06	1.58e-06	1e-08	298.15355721	298.15699192	298.15358929	-2.88e-06	-5.2e-07	-2.81e-06
0.71793	7099.14442	1e-08	4.6e-07	3.7e-07	9e-08	0.0	2.96e-06	1.58e-06	1e-08	298.15340382	298.15677707	298.15348045	1.2e-07	-5.1e-07	-2.73e-06
0.71993	7112.75161	1e-08	4.6e-07	3.7e-07	9e-08	0.0	2.96e-06	1.58e-06	1e-08	298.1534029	298.15656868	298.15336916	3.27e-06	-5.1e-07	-2.65e-06
0.72193	7126.3129	1e-08	4.6e-07	3.7e-07	9e-08	0.0	2.96e-06	1.58e-06	1e-08	298.15343365	298.15636665	298.15326004	-3.28e-06	-4.7e-07	-2.55e-06
0.72393	7139.82812	1e-08	4.6e-07	3.7e-07	9e-08	0.0	2.96e-06	1.58e-06	1e-08	298.15336438	298.15617096	298.1531582	-1.6e-06	-4.6e-07	-2.48e-06
0.72593	7153.29712	1e-08	4.6e-07	3.7e-07	9e-08	0.0	2.96e-06	1.58e-06	1e-08	298.15326544	298.15598136	298.15306076	-1.66e-06	-4.5e-07	-2.4e-06
0.72793	7166.71973	1e-08	4.6e-07	3.7e-07	9e-08	0.0	2.96e-06	1.58e-06	1e-08	298.15306448	298.15579766	298.15297043	-2.73e-06	-4.3e-07	-2.32e-06
0.72993	7180.09579	1e-08	4.6e-07	3.7e-07	9e-08	0.0	2.96e-06	1.58e-06	1e-08	298.15278763	298.1556197	298.15288613	-1.4e-07	-4.3e-07	-2.26e-06
0.73193	7193.42512	1e-08	4.6e-07	3.7e-07	9e-08	0.0	2.96e-06	1.58e-06	1e-08	298.15272767	298.15544698	298.15279621	1.1e-07	-4.1e-07	-2.19e-06
0.73393	7206.70756	1e-08	4.6e-07	3.7e-07	9e-08	0.0	2.96e-06	1.58e-06	1e-08	298.15267601	298.15527958	298.15270882	-1.2e-07	-4e-07	-2.12e-06
0.73593	7219.94294	1e-08	4.6e-07	3.7e-07	9e-08	0.0	2.96e-06	1.58e-06	1e-08	298.15292257	298.15511699	298.15261244	-3.22e-06	-3.8e-07	-2.05e-06
0.73793	7233.13109	1e-08	4.6e-07	3.7e-07	9e-08	0.0	2.96e-06	1.58e-06	1e-08	298.15246104	298.15496017	298.1525466	7.4e-07	-3.8e-07	-1.99e-06
0.73993	7246.27184	1e-08	4.6e-07	3.7e-07	9e-08	0.0	2.96e-06	1.58e-06	1e-08	298.15272593	298.15480743	298.15245478	-4.62e-06	-3.5e-07	-1.92e-06
0.74193	7259.365	1e-08	4.6e-07	3.7e-07	9e-08	0.0	2.96e-06	1.58e-06	1e-08	298.15228191	298.15466012	298.15239335	-2e-08	-3.5e-07	-1.87e-06
0.74393	7272.41041	1e-08	4.6e-07	3.7e-07	9e-08	0.0	2.96e-06	1.58e-06	1e-08	298.15225154	298.1545169	298.15231807	-4.6e-07	-3.4e-07	-1.81e-06
0.74593	7285.40788	1e-08	4.6e-07	3.7e-07	9e-08	0.0	2.96e-06	1.58e-06	1e-08	298.15227677	298.15437803	298.15224296	-1.4e-06	-3.3e-07	-1.75e-06
0.74793	7298.35724	1e-08	4.6e-07	3.7e-07	9e-08	0.0	2.96e-06	1.58e-06	1e-08	298.15222698	298.15424353	298.1521731	3.21e-06	-3.3e-07	-1.71e-06
0.74993	7311.2583	1e-08	4.6e-07	3.7e-07	9e-08	0.0	2.96e-06	1.58e-06	1e-08	298.15208372	298.15411325	298.15210912	1.13e-06	-3.2e-07	-1.65e-06
0.75192	7324.11087	1e-08	4.6e-07	3.7e-07	9e-08	0.0	2.96e-06	1.58e-06	1e-08	298.15201983	298.15398691	298.15204417	4.13e-06	-3.2e-07	-1.61e-06
0.75392	7336.91479	1e-08	4.6e-07	3.7e-07	9e-08	0.0	2.96e-06	1.58e-06	1e-08	298.15195193	298.15386446	298.15198145	8.6e-07	-3e-07	-1.56e-06
0.75592	7349.66985	1e-08	4.6e-07	3.7e-07	9e-08	0.0	2.96e-06	1.58e-06	1e-08	298.15187215	298.15374578	298.15192121	-4.4e-07	-2.8e-07	-1.5e-06
0.75792	7362.37587	1e-08	4.6e-07	3.7e-07	9e-08	0.0	2.96e-06	1.58e-06	1e-08	298.15190937	298.15363062	298.15185831	-3.29e-06	-2.6e-07	-1.45e-06
0.75992	7375.03265	1e-08	4.6e-07	3.7e-07	9e-08	0.0	2.96e-06	1.58e-06	1e-08	298.1517326	298.15351922	298.15180573	2.31e-06	-2.7e-07	-1.42e-06
0.76192	7387.64002	1e-08	4.6e-07	3.7e-07	9e-08	0.0	2.96e-06	1.58e-06	1e-08	298.15193293	298.15341084	298.15174014	-7e-07	-2.6e-07	-1.37e-06
0.76392	7400.19777	1e-08	4.6e-07	3.7e-07	9e-08	0.0	2.96e-06	1.58e-06	1e-08	298.15153037	298.15330645	298.15170005	1.88e-06	-2.6e-07	-1.33e-06
0.76592	7412.7057	1e-08	4.6e-07	3.7e-07	9e-08	0.0	2.96e-06	1.58e-06	1e-08	298.15175751	298.15320459	298.1516369	2.63e-06	-2.5e-07	-1.29e-06
0.76792	7425.16362	1e-08	4.6e-07	3.7e-07	9e-08	0.0	2.96e-06	1.58e-06	1e-08	298.15176415	298.15310609	298.1515841	-3.54e-06	-2.2e-07	-1.24e-06
0.76992	7437.57133	1e-08	4.6e-07	3.7e-07	9e-08	0.0	2.96e-06	1.58e-06	1e-08	298.1517537	298.15301065	298.1515336	-1.46e-06	-2.2e-07	-1.2e-06
0.77192	7449.92862	1e-08	4.6e-07	3.7e-07	9e-08	0.0	2.96e-06	1.58e-06	1e-08	298.15189077	298.15291801	298.15147887	-2.86e-06	-2.1e-07	-1.16e-06
0.77392	7462.23529	1e-08	4.6e-07	3.7e-07	9e-08	0.0	2.96e-06	1.58e-06	1e-08	298.1514672	298.15282881	298.15144772	3.9e-07	-2.2e-07	-1.14e-06
0.77592	7474.49113	1e-08	4.6e-07	3.7e-07	9e-08	0.0	2.96e-06	1.58e-06	1e-08	298.15117319	298.15274223	298.15141295	3.3e-07	-2.1e-07	-1.1e-06
0.77792	7486.69593	1e-08	4.6e-07	3.7e-07	9e-08	0.0	2.96e-06	1.58e-06	1e-08	298.15143633	298.15265769	298.15135766	3.1e-07	-2e-07	-1.07e-06
0.77992	7498.84949	1e-08	4.6e-07	3.7e-07	9e-08	0.0	2.96e-06	1.58e-06	1e-08	298.15135264	298.15257612	298.15131741	-3.23e-06	-1.8e-07	-1.02e-06
0.78192	7510.95158	1e-08	4.6e-07	3.7e-07	9e-08	0.0	2.96e-06	1.58e-06	1e-08	298.15121938	298.15249711	298.15128045	-3.3e-07	-1.9e-07	-1e-06
0.78392	7523.002	1e-08	4.6e-07	3.7e-07	9e-08	0.0	2.96e-06	1.58e-06	1e-08	298.15143948	298.15242015	298.15123089	-1.8e-06	-1.8e-07	-9.7e-07
0.78592	7535.00052	1e-08	4.6e-07	3.7e-07	9e-08	0.0	2.96e-06	1.58e-06	1e-08	298.15113288	298.15234613	298.15120331	-9.5e-07	-1.7e-07	-9.4e-07
0.78792	7546.94693	1e-08	4.6e-07	3.7e-07	9e-08	0.0	2.96e-06	1.58e-06	1e-08	298.15094628	298.15227429	298.15117225	-5e-08	-1.7e-07	-9.1e-07
0.78992	7558.84099	1e-08	4.6e-07	3.7e-07	9e-08	0.0	2.96e-06	1.58e-06	1e-08	298.1511304	298.15220423	298.15112776	1.87e-06	-1.7e-07	-8.9e-07
0.79192	7570.68249	1e-08	4.6e-07	3.7e-07	9e-08	0.0	2.96e-06	1.58e-06	1e-08	298.15117011	298.15213647	298.15109011	-2.86e-06	-1.5e-07	-8.5e-07
0.79392	7582.4712	1e-08	4.6e-07	3.7e-07	9e-08	0.0	2.96e-06	1.58e-06	1e-08	298.15070012	298.15207135	298.15107363	2.56e-06	-1.7e-07	-8.4e-07
0.79592	7594.20689	1e-08	4.6e-07	3.7e-07	9e-08	0.0	2.96e-06	1.58e-06	1e-08	298.15114388	298.15200727	298.15102226	-5.9e-07	-1.5e-07	-8e-07
0.79792	7605.88932	1e-08	4.6e-07	3.7e-07	9e-08	0.0	2.96e-06	1.58e-06	1e-08	298.15115698	298.15194561	298.1509889	-2.89e-06	-1.4e-07	-7.7e-07
0.79992	7617.51825	1e-08	4.6e-07	3.7e-07	9e-08	0.0	2.96e-06	1.58e-06	1e-08	298.15104418	298.15188598	298.1509615	1.56e-06	-1.5e-07	-7.6e-07
0.80192	7629.09345	1e-08	4.6e-07	3.7e-07	9e-08	0.0	2.96e-06	1.58e-06	1e-08	298.15082376	298.15182829	298.15093931	6.3e-07	-1.4e-07	-7.3e-07
0.80392	7640.61468	1e-08	4.6e-07	3.7e-07	9e-08	0.0	2.96e-06	1.58e-06	1e-08	298.15099455	298.15177196	298.15090267	3.67e-06	-1.5e-07	-7.2e-07
0.80592	7652.08169	1e-08	4.6e-07	3.7e-07	9e-08	0.0	2.96e-06	1.58e-06	1e-08	298.15076177	298.15171779	298.15088284	2.49e-06	-1.4e-07	-7e-07
0.80792	7663.49423	1e-08	4.6e-07	3.7e-07	9e-08	0.0	2.96e-06	1.58e-06	1e-08	298.15086879	298.15166494	298.15085053	-7e-08	-1.3e-07	-6.7e-07
0.80992	7674.85206	1e-08	4.6e-07	3.7e-07	9e-08	0.0	2.96e-06	1.58e-06	1e-08	298.1507082	298.15161399	298.15082962	1.36e-06	-1.3e-07	-6.5e-07
0.81192	7686.15492	1e-08	4.6e-07	3.7e-07	9e-08	0.0	2.96e-06	1.58e-06	1e-08	298.15079164	298.15156434	298.15079994	-1.78e-06	-1.1e-07	-6.2e-07
0.81392	7697.40256	1e-08	4.6e-07	3.7e-07	9e-08	0.0	2.96e-06	1.58e-06	1e-08	298.15096407	298.15151612	298.15076757	-2.11e-06	-1.1e-07	-6e-07
0.81592	7708.59471	1e-08	4.6e-07	3.7e-07	9e-08	0.0	2.96e-06	1.58e-06	1e-08	298.15080171	298.15146973	298.15074916	-3.48e-06	-1e-07	-5.8e-07
0.81792	7719.73111	1e-08	4.6e-07	3.7e-07	9e-08	0.0	2.96e-06	1.58e-06	1e-08	298.15061978	298.1514248	298.15073229	9e-08	-1.1e-07	-5.7e-07
0.81992	7730.8115	1e-08	4.6e-07	3.7e-07	9e-08	0.0	2.96e-06	1.58e-06	1e-08	298.15079989	298.15138086	298.15070191	3.9e-07	-1.1e-07	-5.5e-07
0.82192	7741.83561	1e-08	4.6e-07	3.7e-07	9e-08	0.0	2.96e-06	1.58e-06	1e-08	298.15078375	298.15133848	298.15067997	-2.71e-06	-9e-08	-5.3e-07
0.82392	7752.80316	1e-08	4.6e-07	3.7e-07	9e-08	0.0	2.96e-06	1.58e-06	1e-08	298.15040534	298.1512978	298.15067298	2.76e-06	-1.1e-07	-5.3e-07
0.82592	7763.71388	1e-08	4.6e-07	3.7e-07	9e-08	0.0	2.96e-06	1.58e-06	1e-08	298.15058398	298.15125777	298.15064474	3.68e-06	-1.1e-07	-5.1e-07
0.82792	7774.56748	1e-08	4.6e-07	3.7e-07	9e-08	0.0	2.96e-06	1.58e-06	1e-08	298.15069875	298.15121903	298.15061967	-1.6e-07	-9e-08	-4.9e-07
0.82992	7785.36368	1e-08	4.6e-07	3.7e-07	9e-08	0.0	2.96e-06	1.58e-06	1e-08	298.15051208	298.15118181	298.1506071	-1.12e-06	-9e-08	-4.7e-07
0.83192	7796.10221	1e-08	4.6e-07	3.7e-07	9e-08	0.0	2.96e-06	1.58e-06	1e-08	298.15051966	298.15114553	298.15058749	6.9e-07	-9e-08	-4.6e-07
0.83392	7806.78275	1e-08	4.6e-07	3.7e-07	9e-08	0.0	2.96e-06	1.58e-06	1e-08	298.15070347	298.15111017	298.15056155	-6.5e-07	-8e-08	-4.4e-07
0.83592	7817.40502	1e-08	4.6e-07	3.7e-07	9e-08	0.0	2.96e-06	1.58e-06	1e-08	298.15065575	298.15107614	298.15054529	-2.68e-06	-7e-08	-4.2e-07
0.83792	7827.96872	1e-08	4.6e-07	3.7e-07	9e-08	0.0	2.96e-06	1.58e-06	1e-08	298.15060253	298.15104317	298.15052981	-2.7e-07	-8e-08	-4.2e-07
0.83992	7838.47353	1e-08	4.6e-07	3.7e-07	9e-08	0.0	2.96e-06	1.58e-06	1e-08	298.1505348	298.15101123	298.15051544	2.81e-06	-9e-08	-4.1e-07
0.84192	7848.91916	1e-08	4.6e-07	3.7e-07	9e-08	0.0	2.96e-06	1.58e-06	1e-08	298.15062129	298.15098011	298.15049553	1.1e-07	-7e-08	-3.9e-07
0.84392	7859.30529	1e-08	4.6e-07	3.7e-07	9e-08	0.0	2.96e-06	1.58e-06	1e-08	298.15060389	298.15095005	298.15048021	-1.44e-06	-7e-08	-3.8e-07
0.84592	7869.63161	1e-08	4.6e-07	3.7e-07	9e-08	0.0	2.96e-06	1.58e-06	1e-08	298.1505831	298.15092092	298.15046552	2.3e-06	-8e-08	-3.7e-07
0.84792	7879.89778	1e-08	4.6e-07	3.7e-07	9e-08	0.0	2.96e-06	1.58e-06	1e-08	298.15050034	298.15089275	298.15045374	2.8e-06	-8e-08	-3.6e-07
0.84992	7890.10349	1e-08	4.6e-07	3.7e-07	9e-08	0.0	2.96e-06	1.58e-06	1e-08	298.15054451	298.15086531	298.15043744	-1.26e-06	-6e-08	-3.4e-07
0.85191	7900.2484	1e-08	4.6e-07	3.7e-07	9e-08	0.0	2.96e-06	1.58e-06	1e-08	298.15051233	298.1508388	298.15042458	9e-08	-6e-08	-3.4e-07
0.85391	7910.33218	1e-08	4.6e-07	3.7e-07	9e-08	0.0	2.96e-06	1.58e-06	1e-08	298.15046826	298.15081311	298.15041263	-1.08e-06	-6e-08	-3.2e-07
0.85591	7920.35449	1e-08	4.6e-07	3.7e-07	9e-08	0.0	2.96e-06	1.58e-06	1e-08	298.15054384	298.15078808	298.15039639	-1.83e-06	-5e-08	-3.1e-07
0.85791	7930.31497	1e-08	4.6e-07	3.7e-07	9e-08	0.0	2.96e-06	1.58e-06	1e-08	298.15037455	298.15076409	298.1503902	1.71e-06	-6e-08	-3.1e-07
0.85991	7940.21328	1e-08	4.6e-07	3.7e-07	9e-08	0.0	2.96e-06	1.58e-06	1e-08	298.15021756	298.15074082	298.15038392	1.83e-06	-6e-08	-3e-07
0.86191	7950.04905	1e-08	4.6e-07	3.7e-07	9e-08	0.0	2.96e-06	1.58e-06	1e-08	298.15032608	298.15071799	298.15036757	-3.8e-07	-5e-08	-2.9e-07
0.86391	7959.82194	1e-08	4.6e-07	3.7e-07	9e-08	0.0	2.96e-06	1.58e-06	1e-08	298.15032572	298.15069597	298.15035588	-4.07e-06	-4e-08	-2.7e-07
0.86591	7969.53155	1e-08	4.6e-07	3.7e-07	9e-08	0.0	2.96e-06	1.58e-06	1e-08	298.15035809	298.15067459	298.15034326	-3.41e-06	-4e-08	-2.6e-07
0.86791	7979.17753	1e-08	4.6e-07	3.7e-07	9e-08	0.0	2.96e-06	1.58e-06	1e-08	298.15023795	298.15065404	298.150337	-4.4e-07	-5e-08	-2.6e-07
0.86991	7988.75949	1e-08	4.6e-07	3.7e-07	9e-08	0.0	2.96e-06	1.58e-06	1e-08	298.15015194	298.15063408	298.15032973	2.15e-06	-6e-08	-2.6e-07
0.87191	7998.27704	1e-08	4.6e-07	3.7e-07	9e-08	0.0	2.96e-06	1.58e-06	1e-08	298.15012505	298.15061467	298.15032046	2.9e-06	-6e-08	-2.5e-07
0.87391	8007.72979	1e-08	4.6e-07	3.7e-07	9e-08	0.0	2.96e-06	1.58e-06	1e-08	298.15023933	298.15059571	298.15030595	1.11e-06	-5e-08	-2.4e-07
0.87591	8017.11734	1e-08	4.6e-07	3.7e-07	9e-08	0.0	2.96e-06	1.58e-06	1e-08	298.150367	298.15057731	298.15029122	-8.1e-07	-4e-08	-2.3e-07
0.87791	8026.43927	1e-08	4.6e-07	3.7e-07	9e-08	0.0	2.96e-06	1.58e-06	1e-08	298.15020957	298.15055978	298.15028801	3.14e-06	-5e-08	-2.3e-07
0.87991	8035.69518	1e-08	4.6e-07	3.7e-07	9e-08	0.0	2.96e-06	1.58e-06	1e-08	298.15050968	298.1505423	298.15026708	-1.52e-06	-4e-08	-2.1e-07
0.88191	8044.88464	1e-08	4.6e-07	3.7e-07	9e-08	0.0	2.96e-06	1.58e-06	1e-08	298.15021962	298.15052598	298.15026967	2.07e-06	-5e-08	-2.2e-07
0.88391	8054.00722	1e-08	4.6e-07	3.7e-07	9e-08	0.0	2.96e-06	1.58e-06	1e-08	298.1502449	298.15050983	298.15026011	1.57e-06	-4e-08	-2.1e-07
0.88591	8063.06249	1e-08	4.6e-07	3.7e-07	9e-08	0.0	2.96e-06	1.58e-06	1e-08	298.15032062	298.15049413	298.15024883	-6.7e-07	-4e-08	-2e-07
0.88791	8072.04999	1e-08	4.6e-07	3.7e-07	9e-08	0.0	2.96e-06	1.58e-06	1e-08	298.15045812	298.15047883	298.15023538	-1.43e-06	-3e-08	-1.9e-07
0.88991	8080.96927	1e-08	4.6e-07	3.7e-07	9e-08	0.0	2.96e-06	1.58e-06	1e-08	298.15001719	298.15046463	298.15024494	1.69e-06	-4e-08	-1.9e-07
0.89191	8089.81988	1e-08	4.6e-07	3.7e-07	9e-08	0.0	2.96e-06	1.58e-06	1e-08	298.15024026	298.15045016	298.1502286	-3.12e-06	-2e-08	-1.7e-07
0.89391	8098.60133	1e-08	4.6e-07	3.7e-07	9e-08	0.0	2.96e-06	1.58e-06	1e-08	298.15017078	298.15043644	298.15022402	-2.5e-07	-3e-08	-1.7e-07
0.89591	8107.31315	1e-08	4.6e-07	3.7e-07	9e-08	0.0	2.96e-06	1.58e-06	1e-08	298.15015997	298.15042308	298.15021734	1e-08	-3e-08	-1.7e-07
0.89791	8115.95485	1e-08	4.6e-07	3.7e-07	9e-08	0.0	2.96e-06	1.58e-06	1e-08	298.15012178	298.15041017	298.15021197	7.4e-07	-3e-08	-1.7e-07
0.89991	8124.52592	1e-08	4.6e-07	3.7e-07	9e-08	0.0	2.96e-06	1.58e-06	1e-08	298.15013268	298.15039759	298.15020487	5.7e-07	-3e-08	-1.6e-07
0.90191	8133.02586	1e-08	4.6e-07	3.7e-07	9e-08	0.0	2.96e-06	1.58e-06	1e-08	298.15000175	298.15038556	298.15020357	1.29e-06	-3e-08	-1.6e-07
0.90391	8141.45414	1e-08	4.6e-07	3.7e-07	9e-08	0.0	2.96e-06	1.58e-06	1e-08	298.15023585	298.1503735	298.15018809	-6.5e-07	-3e-08	-1.5e-07
0.90591	8149.81023	1e-08	4.6e-07	3.7e-07	9e-08	0.0	2.96e-06	1.58e-06	1e-08	298.15002061	298.15036229	298.15019049	2e-06	-3e-08	-1.5e-07
0.90791	8158.0936	1e-08	4.6e-07	3.7e-07	9e-08	0.0	2.96e-06	1.58e-06	1e-08	298.15005507	298.15035117	298.15018325	1.5e-06	-3e-08	-1.4e-07
0.90991	8166.30367	1e-08	4.6e-07	3.7e-07	9e-08	0.0	2.96e-06	1.58e-06	1e-08	298.14998012	298.1503405	298.1501805	1.04e-06	-3e-08	-1.4e-07
0.91191	8174.43989	1e-08	4.6e-07	3.7e-07	9e-08	0.0	2.96e-06	1.58e-06	1e-08	298.15006662	298.15032999	298.15017156	2.5e-06	-3e-08	-1.4e-07
0.91391	8182.50169	1e-08	4.6e-07	3.7e-07	9e-08	0.0	2.96e-06	1.58e-06	1e-08	298.15014419	298.1503198	298.15016315	2.41e-06	-3e-08	-1.3e-07
0.91591	8190.48845	1e-08	4.6e-07	3.7e-07	9e-08	0.0	2.96e-06	1.58e-06	1e-08	298.1500976	298.15031006	298.1501598	6.5e-07	-3e-08	-1.3e-07
0.91791	8198.39958	1e-08	4.6e-07	3.7e-07	9e-08	0.0	2.96e-06	1.58e-06	1e-08	298.15029571	298.15030036	298.15014696	-3.18e-06	-1e-08	-1.1e-07
0.91991	8206.23446	1e-08	4.6e-07	3.7e-07	9e-08	0.0	2.96e-06	1.58e-06	1e-08	298.15022739	298.15029124	298.15014478	-3.52e-06	-1e-08	-1.1e-07
0.92191	8213.99245	1e-08	4.6e-07	3.7e-07	9e-08	0.0	2.96e-06	1.58e-06	1e-08	298.15013902	298.15028241	298.15014353	-3.42e-06	-1e-08	-1e-07
0.92391	8221.67289	1e-08	4.6e-07	3.7e-07	9e-08	0.0	2.96e-06	1.58e-06	1e-08	298.15006198	298.15027385	298.15014198	-1.2e-06	-2e-08	-1.1e-07
0.92591	8229.27513	1e-08	4.6e-07	3.7e-07	9e-08	0.0	2.96e-06	1.58e-06	1e-08	298.14999707	298.15026555	298.15014009	7.7e-07	-2e-08	-1.1e-07
0.92791	8236.79848	1e-08	4.6e-07	3.7e-07	9e-08	0.0	2.96e-06	1.58e-06	1e-08	298.14994456	298.15025748	298.15013785	2.09e-06	-3e-08	-1.1e-07
0.92991	8244.24223	1e-08	4.6e-07	3.7e-07	9e-08	0.0	2.96e-06	1.58e-06	1e-08	298.14990449	298.15024965	298.15013526	2.41e-06	-3e-08	-1.1e-07
0.93191	8251.60566	1e-08	4.6e-07	3.7e-07	9e-08	0.0	2.96e-06	1.58e-06	1e-08	298.14990293	298.15024202	298.15013128	2.22e-06	-3e-08	-1e-07
0.93391	8258.88804	1e-08	4.6e-07	3.7e-07	9e-08	0.0	2.96e-06	1.58e-06	1e-08	298.14991323	298.15023462	298.15012695	1.92e-06	-2e-08	-1e-07
0.93591	8266.0886	1e-08	4.6e-07	3.7e-07	9e-08	0.0	2.96e-06	1.58e-06	1e-08	298.14990913	298.15022745	298.15012331	1.94e-06	-2e-08	-1e-07
0.93791	8273.20656	1e-08	4.6e-07	3.7e-07	9e-08	0.0	2.96e-06	1.58e-06	1e-08	298.14989003	298.15022052	298.15012038	2.27e-06	-2e-08	-9e-08
0.93991	8280.24111	1e-08	4.6e-07	3.7e-07	9e-08	0.0	2.96e-06	1.58e-06	1e-08	298.14989008	298.15021379	298.15011681	2.41e-06	-2e-08	-9e-08
0.94191	8287.19144	1e-08	4.6e-07	3.7e-07	9e-08	0.0	2.96e-06	1.58e-06	1e-08	298.14992505	298.15020722	298.15011198	1.93e-06	-2e-08	-9e-08
0.94391	8294.05668	1e-08	4.6e-07	3.7e-07	9e-08	0.0	2.96e-06	1.58e-06	1e-08	298.14997306	298.15020084	298.15010674	1.1e-07	-2e-08	-8e-08
0.94591	8300.83596	1e-08	4.6e-07	3.7e-07	9e-08	0.0	2.96e-06	1.58e-06	1e-08	298.15003432	298.15019464	298.15010107	-2.18e-06	-1e-08	-7e-08
0.94791	8307.52838	1e-08	4.6e-07	3.7e-07	9e-08	0.0	2.96e-06	1.58e-06	1e-08	298.15010897	298.15018861	298.15009499	-2.77e-06	-0.0	-7e-08
0.94991	8314.133	1e-08	4.6e-07	3.7e-07	9e-08	0.0	2.96e-06	1.58e-06	1e-08	298.15019705	298.15018275	298.15008847	-2.72e-06	-0.0	-6e-08
0.9519	8320.64885	1e-08	4.6e-07	3.7e-07	9e-08	0.0	2.96e-06	1.58e-06	1e-08	298.15015474	298.15017721	298.15008717	-4.5e-07	-1e-08	-7e-08
0.9539	8327.07494	1e-08	4.6e-07	3.7e-07	9e-08	0.0	2.96e-06	1.58e-06	1e-08	298.15025476	298.15017169	298.15008037	-1.25e-06	-1e-08	-6e-08
0.9559	8333.41024	1e-08	4.6e-07	3.7e-07	9e-08	0.0	2.96e-06	1.58e-06	1e-08	298.15020146	298.1501665	298.15007969	1.9e-07	-1e-08	-7e-08
0.9579	8339.65368	1e-08	4.6e-07	3.7e-07	9e-08	0.0	2.96e-06	1.58e-06	1e-08	298.15004286	298.15016158	298.15008324	2.45e-06	-2e-08	-7e-08
0.9599	8345.80416	1e-08	4.6e-07	3.7e-07	9e-08	0.0	2.96e-06	1.58e-06	1e-08	298.15002461	298.15015666	298.15008135	1e-08	-1e-08	-6e-08
0.9619	8351.86052	1e-08	4.6e-07	3.7e-07	9e-08	0.0	2.96e-06	1.58e-06	1e-08	298.1501688	298.15015173	298.15007314	-5.6e-07	-1e-08	-6e-08
0.9639	8357.82159	1e-08	4.6e-07	3.7e-07	9e-08	0.0	2.96e-06	1.58e-06	1e-08	298.15023647	298.15014702	298.15006802	8e-07	-1e-08	-6e-08
0.9659	8363.68613	1e-08	4.6e-07	3.7e-07	9e-08	0.0	2.96e-06	1.58e-06	1e-08	298.14987142	298.15014292	298.15008002	1.1e-06	-1e-08	-6e-08
0.9679	8369.45286	1e-08	4.6e-07	3.7e-07	9e-08	0.0	2.96e-06	1.58e-06	1e-08	298.14998324	298.15013844	298.15007331	8.9e-07	-1e-08	-6e-08
0.9699	8375.12044	1e-08	4.6e-07	3.7e-07	9e-08	0.0	2.96e-06	1.58e-06	1e-08	298.14992877	298.15013428	298.15007322	7.9e-07	-1e-08	-6e-08
0.9719	8380.68746	1e-08	4.6e-07	3.7e-07	9e-08	0.0	2.96e-06	1.58e-06	1e-08	298.14975268	298.15013038	298.15007799	2.31e-06	-2e-08	-6e-08
0.9739	8386.15245	1e-08	4.6e-07	3.7e-07	9e-08	0.0	2.96e-06	1.58e-06	1e-08	298.14994851	298.15012621	298.15006818	6.6e-07	-1e-08	-5e-08
0.9759	8391.51391	1e-08	4.6e-07	3.7e-07	9e-08	0.0	2.96e-06	1.58e-06	1e-08	298.15109345	298.15012114	298.15002106	6.63e-06	-3e-08	-7e-08
0.9779	8396.77033	1e-08	4.6e-07	3.7e-07	9e-08	0.0	2.96e-06	1.58e-06	1e-08	298.14896516	298.15011968	298.15010291	5.8e-06	-3e-08	-7e-08
0.9799	8401.92001	1e-08	4.6e-07	3.7e-07	9e-08	0.0	2.96e-06	1.58e-06	1e-08	298.14981551	298.15011516	298.15006751	1.47e-06	-1e-08	-5e-08
0.9819	8406.96116	1e-08	4.6e-07	3.7e-07	9e-08	0.0	2.96e-06	1.58e-06	1e-08	298.14997268	298.15011149	298.15005946	-1.12e-06	-0.0	-4e-08
0.9839	8411.89199	1e-08	4.6e-07	3.7e-07	9e-08	0.0	2.96e-06	1.58e-06	1e-08	298.15005188	298.15010801	298.15005455	1.94e-06	-1e-08	-5e-08
0.9859	8416.71059	1e-08	4.6e-07	3.7e-07	9e-08	0.0	2.96e-06	1.58e-06	1e-08	298.15014086	298.15010462	298.1500493	-3.58e-06	0.0	-3e-08
0.9879	8421.41488	1e-08	4.6e-07	3.7e-07	9e-08	0.0	2.96e-06	1.58e-06	1e-08	298.14992062	298.15010166	298.15005629	3.24e-06	-2e-08	-5e-08
0.9899	8426.0027	1e-08	4.6e-07	3.7e-07	9e-08	0.0	2.96e-06	1.58e-06	1e-08	298.15017857	298.1500983	298.15004449	-1.99e-06	-0.0	-3e-08
0.9919	8430.47175	1e-08	4.6e-07	3.7e-07	9e-08	0.0	2.96e-06	1.58e-06	1e-08	298.14993725	298.15009555	298.15005241	3.2e-07	-1e-08	-4e-08
0.9939	8434.81956	1e-08	4.6e-07	3.7e-07	9e-08	0.0	2.96e-06	1.58e-06	1e-08	298.15021299	298.15009236	298.15004001	-6.9e-07	-0.0	-3e-08
0.9959	8439.04351	1e-08	4.6e-07	3.7e-07	9e-08	0.0	2.96e-06	1.58e-06	1e-08	298.15006203	298.1500897	298.15004447	-3.06e-06	0.0	-2e-08
0.9979	8443.14079	1e-08	4.6e-07	3.7e-07	9e-08	0.0	2.96e-06	1.58e-06	1e-08	298.14990917	298.15008713	298.15004905	2.14e-06	-1e-08	-4e-08
0.9999	8447.10838	1e-08	4.6e-07	3.7e-07	9e-08	0.0	2.96e-06	1.58e-06	1e-08	298.15021678	298.15008416	298.15003553	-6.8e-07	-0.0	-3e-08
1.0	8447.3033	1e-08	4.6e-07	3.7e-07	9e-08	0.0	2.96e-06	1.58e-06	1e-08	298.15017278	298.15008408	298.1500372	3.65213819	-2.53673788	19.83468082
