# Supplementary material for: Dataset for the simulated biomass pyrolysis in rotary kilns with varying particle residence time distributions
Source: Data Brief. 2021 Nov 23;39:107603. doi: 10.1016/j.dib.2021.107603 (PMC8633881; doi:10.1016/j.dib.2021.107603)
Supplement: Supplementary Data S1 — Supplementary Raw Research Data. This is open data under the CC BY license http://creativecommons.org/licenses/by/4.0/ [file mmc1.zip › supplementary/101/logFiles/log_Pe6]

l,m	Tau,s	F_w,kg/s	F_is,kg/s	F_c,kg/s	F_rt,kg/s	F_w_wet,kg/s	F_it,kg/s	F_g,kg/s	F_H2O_g,kg/s	T_b,K	T_g,K	T_w,K	q_bed,kW/m	q_gas,kW/m	q_loss,kW/m
0.0001	0.61469	0.0	0.0	0.0	0.0	5.47e-06	0.0	0.0	0.0	414.1569726	788.970117	799.58196756	8.76472158	-0.04344054	-0.38425309
0.002	23.96316	1.58e-06	5.2e-07	6e-08	5.2e-07	0.0	2.11e-06	6.8e-07	1e-08	692.60905127	697.53209408	695.82140508	0.06556083	-0.02729252	-0.31197221
0.004	48.51929	4e-07	5.7e-07	1.9e-07	4.3e-07	-0.0	2.75e-06	1.13e-06	1e-08	683.33787489	685.44060785	682.01388296	-0.02482361	-0.04235479	-0.30124711
0.006	73.05367	1.8e-07	5.4e-07	2.6e-07	3.2e-07	0.0	2.87e-06	1.3e-06	1e-08	671.81572436	674.09562354	670.38921654	-0.02550764	-0.04354758	-0.29212657
0.008	97.56624	1.2e-07	5.1e-07	3e-07	2.6e-07	0.0	2.9e-06	1.39e-06	1e-08	660.4170876	662.99392171	659.13264137	-0.02231538	-0.04333518	-0.28329048
0.01	122.05699	9e-08	4.9e-07	3.2e-07	2.2e-07	0.0	2.92e-06	1.43e-06	1e-08	649.31015431	652.10887717	648.14459901	-0.0197922	-0.04247313	-0.27466237
0.012	146.52587	7e-08	4.8e-07	3.3e-07	1.9e-07	0.0	2.92e-06	1.46e-06	1e-08	638.50618789	641.46794353	637.42821446	-0.01795268	-0.04130243	-0.26625035
0.014	170.97287	7e-08	4.8e-07	3.4e-07	1.8e-07	-0.0	2.93e-06	1.47e-06	1e-08	628.00231299	631.08944321	626.99042151	-0.01656583	-0.03999108	-0.25805415
0.016	195.39794	6e-08	4.7e-07	3.5e-07	1.7e-07	-0.0	2.93e-06	1.49e-06	1e-08	617.80369468	620.9819595	616.83331747	-0.01547904	-0.03862431	-0.25007706
0.018	219.80106	6e-08	4.7e-07	3.5e-07	1.6e-07	-0.0	2.93e-06	1.49e-06	1e-08	607.87913789	611.14782566	606.95819453	-0.01457031	-0.03724813	-0.24232396
0.02	244.18219	6e-08	4.7e-07	3.5e-07	1.6e-07	0.0	2.93e-06	1.5e-06	1e-08	598.23927292	601.58571896	597.36069129	-0.01378975	-0.03588538	-0.23478314
0.022	268.5413	6e-08	4.7e-07	3.5e-07	1.6e-07	0.0	2.93e-06	1.5e-06	1e-08	588.87752763	592.29229184	588.0364509	-0.01309973	-0.03455122	-0.22745855
0.024	292.87837	6e-08	4.7e-07	3.5e-07	1.5e-07	0.0	2.93e-06	1.5e-06	1e-08	579.78747939	583.26312216	578.98043754	-0.01247555	-0.0332524	-0.22034111
0.026	317.19335	6e-08	4.7e-07	3.5e-07	1.5e-07	-0.0	2.93e-06	1.5e-06	1e-08	570.96211696	574.49248699	570.18653904	-0.01190658	-0.0320041	-0.21348692
0.028	341.48622	6e-08	4.7e-07	3.5e-07	1.5e-07	-0.0	2.93e-06	1.51e-06	1e-08	562.39467694	565.97438138	561.64851347	-0.01137367	-0.03078807	-0.20678059
0.03	365.75695	6e-08	4.7e-07	3.5e-07	1.5e-07	-0.0	2.93e-06	1.51e-06	1e-08	554.07872652	557.70296651	553.36035982	-0.0108749	-0.02961673	-0.2002815
0.032	390.0055	5e-08	4.7e-07	3.5e-07	1.5e-07	0.0	2.93e-06	1.51e-06	1e-08	546.00697621	549.67122729	545.31496559	-0.01040487	-0.02848677	-0.19396743
0.034	414.23184	5e-08	4.7e-07	3.5e-07	1.5e-07	0.0	2.93e-06	1.51e-06	1e-08	538.17427222	541.87429509	537.5074032	-0.00996021	-0.02739873	-0.18784002
0.036	438.43593	5e-08	4.7e-07	3.5e-07	1.5e-07	0.0	2.93e-06	1.51e-06	1e-08	530.57437669	534.30616334	529.93162125	-0.00954233	-0.02635175	-0.18189481
0.038	462.61776	5e-08	4.7e-07	3.5e-07	1.5e-07	0.0	2.93e-06	1.51e-06	1e-08	523.20047279	526.96088449	522.58168198	-0.00914351	-0.02534458	-0.17612624
0.04	486.77728	5e-08	4.7e-07	3.5e-07	1.5e-07	0.0	2.93e-06	1.51e-06	1e-08	516.0494586	519.83259979	515.45152184	-0.00876807	-0.02437619	-0.1705305
0.042	510.91445	5e-08	4.7e-07	3.5e-07	1.5e-07	0.0	2.93e-06	1.51e-06	1e-08	509.11388387	512.91553625	508.53543869	-0.00842769	-0.02344518	-0.1651029
0.044	535.02926	5e-08	4.7e-07	3.5e-07	1.5e-07	0.0	2.93e-06	1.51e-06	1e-08	502.38303004	506.20405399	501.82805936	-0.00806412	-0.02255065	-0.15983881
0.046	559.12166	5e-08	4.7e-07	3.5e-07	1.5e-07	0.0	2.93e-06	1.51e-06	1e-08	495.85922524	499.69257105	495.32329375	-0.00772335	-0.02169103	-0.15473397
0.048	583.19163	5e-08	4.7e-07	3.5e-07	1.5e-07	0.0	2.93e-06	1.51e-06	1e-08	489.53449343	493.37565803	489.01582552	-0.00743939	-0.02086471	-0.14978373
0.05	607.23913	5e-08	4.7e-07	3.5e-07	1.5e-07	0.0	2.93e-06	1.51e-06	1e-08	483.39831256	487.24799481	482.90058806	-0.0071066	-0.02007146	-0.14498507
0.05199	631.26412	5e-08	4.7e-07	3.5e-07	1.5e-07	0.0	2.93e-06	1.51e-06	1e-08	477.4544143	481.30436054	476.97179614	-0.00682041	-0.01930898	-0.14033198
0.05399	655.26657	5e-08	4.7e-07	3.5e-07	1.5e-07	0.0	2.93e-06	1.51e-06	1e-08	471.68938397	475.54047284	471.22563431	-0.00653345	-0.01857675	-0.13582231
0.05599	679.24646	5e-08	4.7e-07	3.5e-07	1.5e-07	0.0	2.93e-06	1.51e-06	1e-08	466.10374316	469.94972341	465.65502121	-0.00627035	-0.01787328	-0.13145075
0.05799	703.20374	5e-08	4.7e-07	3.5e-07	1.5e-07	0.0	2.93e-06	1.51e-06	1e-08	460.68920825	464.52806746	460.25609461	-0.00602619	-0.01719743	-0.12721364
0.05999	727.13839	5e-08	4.7e-07	3.5e-07	1.5e-07	0.0	2.93e-06	1.51e-06	1e-08	455.44200368	459.27075174	455.02397281	-0.00578682	-0.0165483	-0.12310751
0.06199	751.05037	5e-08	4.7e-07	3.5e-07	1.5e-07	0.0	2.93e-06	1.51e-06	1e-08	450.35772499	454.17313533	449.95392611	-0.00556414	-0.01592474	-0.11912865
0.06399	774.93964	5e-08	4.7e-07	3.5e-07	1.5e-07	0.0	2.93e-06	1.51e-06	1e-08	445.43138191	449.23069013	445.04137146	-0.00534818	-0.0153258	-0.11527343
0.06599	798.80618	5e-08	4.7e-07	3.5e-07	1.5e-07	0.0	2.93e-06	1.51e-06	1e-08	440.65847444	444.43899685	440.28180987	-0.00513691	-0.01475051	-0.11153829
0.06799	822.64995	5e-08	4.7e-07	3.5e-07	1.5e-07	0.0	2.93e-06	1.51e-06	1e-08	436.03453681	439.79374503	435.67085143	-0.00493343	-0.01419789	-0.10791969
0.06999	846.47091	5e-08	4.7e-07	3.5e-07	1.5e-07	0.0	2.93e-06	1.51e-06	1e-08	431.5553953	435.29073105	431.20420008	-0.00473992	-0.01366701	-0.10441436
0.07199	870.26903	5e-08	4.7e-07	3.5e-07	1.5e-07	0.0	2.93e-06	1.51e-06	1e-08	427.21683185	430.92585718	426.87767065	-0.00455541	-0.013157	-0.10101901
0.07399	894.04428	5e-08	4.7e-07	3.5e-07	1.5e-07	0.0	2.93e-06	1.51e-06	1e-08	423.01473722	426.69512962	422.68717915	-0.00437918	-0.01266703	-0.09773043
0.07599	917.79662	5e-08	4.7e-07	3.5e-07	1.5e-07	0.0	2.93e-06	1.51e-06	1e-08	418.94510877	422.59465688	418.62874145	-0.00421078	-0.01219627	-0.0945455
0.07799	941.52602	5e-08	4.7e-07	3.5e-07	1.5e-07	0.0	2.93e-06	1.51e-06	1e-08	415.00404811	418.62064798	414.69847204	-0.00404993	-0.01174396	-0.09146115
0.07999	965.23245	5e-08	4.7e-07	3.5e-07	1.5e-07	0.0	2.93e-06	1.51e-06	1e-08	411.187759	414.76941071	410.89258263	-0.0038965	-0.01130932	-0.08847443
0.08199	988.91586	5e-08	4.7e-07	3.5e-07	1.5e-07	0.0	2.93e-06	1.51e-06	1e-08	407.49254067	411.0373498	407.20738099	-0.00375042	-0.01089166	-0.08558242
0.08399	1012.57623	5e-08	4.7e-07	3.5e-07	1.5e-07	0.0	2.93e-06	1.51e-06	1e-08	403.91467583	407.42096535	403.63927513	-0.00360933	-0.01049026	-0.08278226
0.08599	1036.21352	5e-08	4.7e-07	3.5e-07	1.5e-07	0.0	2.93e-06	1.51e-06	1e-08	400.45070028	403.91685039	400.18475782	-0.00347036	-0.01010451	-0.08007125
0.08799	1059.8277	5e-08	4.7e-07	3.5e-07	1.5e-07	0.0	2.93e-06	1.51e-06	1e-08	397.09717598	400.5216895	396.84041665	-0.0033352	-0.00973375	-0.07744673
0.08999	1083.41873	5e-08	4.7e-07	3.5e-07	1.5e-07	0.0	2.93e-06	1.51e-06	1e-08	393.85089451	397.23225634	393.60292192	-0.00320794	-0.00937733	-0.07490608
0.09199	1106.98657	5e-08	4.7e-07	3.5e-07	1.5e-07	0.0	2.93e-06	1.51e-06	1e-08	390.70868002	394.0454123	390.4690352	-0.00308587	-0.00903469	-0.07244678
0.09399	1130.53119	5e-08	4.7e-07	3.5e-07	1.5e-07	0.0	2.93e-06	1.51e-06	1e-08	387.66719824	390.95810505	387.43561713	-0.00296655	-0.00870528	-0.07006628
0.09599	1154.05256	5e-08	4.7e-07	3.5e-07	1.5e-07	0.0	2.93e-06	1.51e-06	1e-08	384.72356337	387.96736519	384.49959502	-0.00286099	-0.00838846	-0.06776217
0.09799	1177.55064	5e-08	4.7e-07	3.5e-07	1.5e-07	0.0	2.93e-06	1.51e-06	1e-08	381.87456141	385.07030637	381.65800044	-0.00275758	-0.00808383	-0.06553222
0.09999	1201.0254	5e-08	4.7e-07	3.5e-07	1.5e-07	0.0	2.93e-06	1.51e-06	1e-08	379.11717476	382.26412181	378.90794065	-0.00265911	-0.00779086	-0.06337413
0.10199	1224.47679	5e-08	4.7e-07	3.5e-07	1.5e-07	0.0	2.93e-06	1.51e-06	1e-08	376.44859379	379.54608251	376.24659646	-0.00255923	-0.0075091	-0.06128557
0.10399	1247.90478	5e-08	4.7e-07	3.5e-07	1.5e-07	0.0	2.93e-06	1.51e-06	1e-08	373.86620413	376.91353581	373.67122169	-0.0024602	-0.0072381	-0.05926454
0.10599	1271.30935	5e-08	4.7e-07	3.5e-07	1.5e-07	0.0	2.93e-06	1.51e-06	1e-08	371.36760677	374.36390299	371.17914005	-0.00236542	-0.0069774	-0.05730893
0.10799	1294.69044	5e-08	4.7e-07	3.5e-07	1.5e-07	0.0	2.93e-06	1.51e-06	1e-08	368.95016399	371.89467866	368.76776583	-0.00228284	-0.00672651	-0.05541655
0.10999	1318.04803	5e-08	4.7e-07	3.5e-07	1.5e-07	0.0	2.93e-06	1.51e-06	1e-08	366.6123389	369.505057	366.43623667	-0.00219851	-0.00647045	-0.05347475
0.11199	1341.38208	5e-08	4.7e-07	3.5e-07	1.5e-07	0.0	2.93e-06	1.51e-06	1e-08	364.35053961	367.19160907	364.18102032	-0.00214823	-0.00625295	-0.05181699
0.11399	1364.69255	5e-08	4.7e-07	3.5e-07	1.5e-07	0.0	2.93e-06	1.51e-06	1e-08	362.16173792	364.94939885	361.99706281	-0.00204305	-0.00601107	-0.0499608
0.11599	1387.97941	5e-08	4.7e-07	3.5e-07	1.5e-07	0.0	2.93e-06	1.51e-06	1e-08	360.04534274	362.78010994	359.88605876	-0.00196681	-0.00580801	-0.04839522
0.11799	1411.24262	5e-08	4.7e-07	3.5e-07	1.5e-07	0.0	2.93e-06	1.51e-06	1e-08	357.99724351	360.67961438	357.84380705	-0.0018969	-0.0056037	-0.04681298
0.11999	1434.48214	5e-08	4.7e-07	3.5e-07	1.5e-07	0.0	2.93e-06	1.51e-06	1e-08	356.0157798	358.64486017	355.86712268	-0.00183089	-0.00540842	-0.04529274
0.12199	1457.69794	5e-08	4.7e-07	3.5e-07	1.5e-07	0.0	2.93e-06	1.51e-06	1e-08	354.10064355	356.67382836	353.95388031	-0.00178248	-0.00521635	-0.0437914
0.12399	1480.88998	5e-08	4.7e-07	3.5e-07	1.5e-07	0.0	2.93e-06	1.51e-06	1e-08	352.2433679	354.76651128	352.10436562	-0.00169743	-0.00503171	-0.04233998
0.12599	1504.05822	5e-08	4.7e-07	3.5e-07	1.5e-07	0.0	2.93e-06	1.51e-06	1e-08	350.45011935	352.92073664	350.31595437	-0.00163602	-0.00484201	-0.04084323
0.12799	1527.20263	5e-08	4.7e-07	3.5e-07	1.5e-07	0.0	2.93e-06	1.51e-06	1e-08	348.71380571	351.13338382	348.58565458	-0.00157382	-0.00468251	-0.03957869
0.12999	1550.32316	5e-08	4.7e-07	3.5e-07	1.5e-07	0.0	2.93e-06	1.51e-06	1e-08	347.03764225	349.40286373	346.91162946	-0.00154583	-0.00451724	-0.03826482
0.13199	1573.41979	5e-08	4.7e-07	3.5e-07	1.5e-07	0.0	2.93e-06	1.51e-06	1e-08	345.41304917	347.72686768	345.29180523	-0.00146052	-0.0043584	-0.03699385
0.13399	1596.49248	5e-08	4.7e-07	3.5e-07	1.5e-07	0.0	2.93e-06	1.51e-06	1e-08	343.84265506	346.10508925	343.72568616	-0.00141426	-0.00420269	-0.03574501
0.13599	1619.54118	5e-08	4.7e-07	3.5e-07	1.5e-07	0.0	2.93e-06	1.51e-06	1e-08	342.32572827	344.53626711	342.21191763	-0.00136891	-0.00405525	-0.03455814
0.13799	1642.56586	5e-08	4.7e-07	3.5e-07	1.5e-07	0.0	2.93e-06	1.51e-06	1e-08	340.85763257	343.01791857	340.74808091	-0.00131636	-0.00390898	-0.03337561
0.13999	1665.56648	5e-08	4.7e-07	3.5e-07	1.5e-07	0.0	2.93e-06	1.51e-06	1e-08	339.4384258	341.54890286	339.33294057	-0.00126899	-0.00377609	-0.03229763
0.14199	1688.543	5e-08	4.7e-07	3.5e-07	1.5e-07	0.0	2.93e-06	1.51e-06	1e-08	338.06622779	340.1268011	337.96403766	-0.00122734	-0.00363959	-0.0311866
0.14399	1711.49539	5e-08	4.7e-07	3.5e-07	1.5e-07	0.0	2.93e-06	1.51e-06	1e-08	336.73860663	338.7505205	336.64030671	-0.00117585	-0.00351728	-0.03018696
0.14599	1734.42361	5e-08	4.7e-07	3.5e-07	1.5e-07	0.0	2.93e-06	1.51e-06	1e-08	335.45574551	337.41850784	335.36008964	-0.00114117	-0.00338837	-0.02913088
0.14799	1757.32762	5e-08	4.7e-07	3.5e-07	1.5e-07	0.0	2.93e-06	1.51e-06	1e-08	334.21425977	336.12948066	334.12216926	-0.00109722	-0.0032745	-0.0281943
0.14999	1780.20737	5e-08	4.7e-07	3.5e-07	1.5e-07	0.0	2.93e-06	1.51e-06	1e-08	333.01339332	334.88162314	332.92467356	-0.00105964	-0.0031644	-0.02728626
0.15198	1803.06284	5e-08	4.7e-07	3.5e-07	1.5e-07	0.0	2.93e-06	1.51e-06	1e-08	331.85245385	333.67383345	331.7664618	-0.00102741	-0.00304816	-0.02632511
0.15398	1825.89399	5e-08	4.7e-07	3.5e-07	1.5e-07	0.0	2.93e-06	1.51e-06	1e-08	330.73118073	332.50530066	330.64666258	-0.00099706	-0.00294753	-0.02549045
0.15598	1848.70077	5e-08	4.7e-07	3.5e-07	1.5e-07	0.0	2.93e-06	1.51e-06	1e-08	329.6442805	331.37451052	329.56391934	-0.00094957	-0.00284448	-0.02463268
0.15798	1871.48314	5e-08	4.7e-07	3.5e-07	1.5e-07	0.0	2.93e-06	1.51e-06	1e-08	328.59502062	330.28069947	328.51726727	-0.00092232	-0.00274685	-0.02381879
0.15998	1894.24108	5e-08	4.7e-07	3.5e-07	1.5e-07	0.0	2.93e-06	1.51e-06	1e-08	327.58039501	329.22211593	327.50500883	-0.00088948	-0.00265133	-0.02302
0.16198	1916.97453	5e-08	4.7e-07	3.5e-07	1.5e-07	0.0	2.93e-06	1.51e-06	1e-08	326.59895146	328.19809105	326.52649036	-0.00085346	-0.00255944	-0.02224951
0.16398	1939.68346	5e-08	4.7e-07	3.5e-07	1.5e-07	0.0	2.93e-06	1.51e-06	1e-08	325.65066384	327.20726782	325.5802952	-0.00082749	-0.0024722	-0.02151655
0.16598	1962.36784	5e-08	4.7e-07	3.5e-07	1.5e-07	0.0	2.93e-06	1.51e-06	1e-08	324.73340224	326.24864431	324.66546209	-0.00079653	-0.00238491	-0.02078121
0.16798	1985.02761	5e-08	4.7e-07	3.5e-07	1.5e-07	0.0	2.93e-06	1.51e-06	1e-08	323.84669614	325.32108781	323.78082934	-0.00077108	-0.00230383	-0.02009675
0.16998	2007.66275	5e-08	4.7e-07	3.5e-07	1.5e-07	0.0	2.93e-06	1.51e-06	1e-08	322.98888825	324.42341847	322.92524356	-0.0007434	-0.00222486	-0.01942849
0.17198	2030.2732	5e-08	4.7e-07	3.5e-07	1.5e-07	0.0	2.93e-06	1.51e-06	1e-08	322.15958265	323.55499364	322.09804095	-0.00071839	-0.00214831	-0.01877944
0.17398	2052.85894	5e-08	4.7e-07	3.5e-07	1.5e-07	0.0	2.93e-06	1.51e-06	1e-08	321.35778789	322.71489248	321.29830188	-0.00069299	-0.00207447	-0.01815203
0.17598	2075.41993	5e-08	4.7e-07	3.5e-07	1.5e-07	0.0	2.93e-06	1.51e-06	1e-08	320.58262824	321.90221346	320.52512421	-0.00066921	-0.00200322	-0.01754552
0.17798	2097.95611	5e-08	4.7e-07	3.5e-07	1.5e-07	0.0	2.93e-06	1.51e-06	1e-08	319.83323282	321.11608217	319.77763558	-0.00064603	-0.00193448	-0.01695923
0.17998	2120.46746	5e-08	4.7e-07	3.5e-07	1.5e-07	0.0	2.93e-06	1.51e-06	1e-08	319.10872652	320.35565086	319.05499297	-0.00062356	-0.00186815	-0.01639247
0.18198	2142.95393	5e-08	4.7e-07	3.5e-07	1.5e-07	0.0	2.93e-06	1.51e-06	1e-08	318.40833749	319.62009755	318.35637704	-0.00060227	-0.00180415	-0.0158446
0.18398	2165.41548	5e-08	4.7e-07	3.5e-07	1.5e-07	0.0	2.93e-06	1.51e-06	1e-08	317.73121224	318.90862571	317.68099951	-0.0005812	-0.00174239	-0.01531498
0.18598	2187.85208	5e-08	4.7e-07	3.5e-07	1.5e-07	0.0	2.93e-06	1.51e-06	1e-08	317.07665102	318.22046312	317.02809191	-0.00056147	-0.00168278	-0.01480303
0.18798	2210.26367	5e-08	4.7e-07	3.5e-07	1.5e-07	0.0	2.93e-06	1.51e-06	1e-08	316.44384165	317.55486166	316.39691654	-0.00054186	-0.00162526	-0.01430814
0.18998	2232.65023	5e-08	4.7e-07	3.5e-07	1.5e-07	0.0	2.93e-06	1.51e-06	1e-08	315.83213145	316.9110961	315.78675362	-0.00052342	-0.00156974	-0.01382975
0.19198	2255.0117	5e-08	4.7e-07	3.5e-07	1.5e-07	0.0	2.93e-06	1.51e-06	1e-08	315.24076735	316.28846398	315.19691207	-0.00050534	-0.00151615	-0.01336732
0.19398	2277.34805	5e-08	4.7e-07	3.5e-07	1.5e-07	0.0	2.93e-06	1.51e-06	1e-08	314.66912108	315.68628447	314.62671877	-0.00048791	-0.00146442	-0.01292031
0.19598	2299.65924	5e-08	4.7e-07	3.5e-07	1.5e-07	0.0	2.93e-06	1.51e-06	1e-08	314.11651434	315.10389807	314.07552554	-0.00047142	-0.00141449	-0.01248821
0.19798	2321.94522	5e-08	4.7e-07	3.5e-07	1.5e-07	0.0	2.93e-06	1.51e-06	1e-08	313.5821881	314.5429069	313.54239404	-0.00045739	-0.00131841	-0.01207812
0.19998	2344.20596	5e-08	4.7e-07	3.5e-07	1.5e-07	0.0	2.93e-06	1.51e-06	1e-08	313.06252239	314.02400015	313.02391433	-0.00044229	-0.00124824	-0.01167146
0.20198	2366.4414	5e-08	4.7e-07	3.5e-07	1.5e-07	0.0	2.93e-06	1.51e-06	1e-08	312.56020361	313.5229786	312.52274831	-0.00042702	-0.00120442	-0.0112781
0.20398	2388.65152	5e-08	4.7e-07	3.5e-07	1.5e-07	0.0	2.93e-06	1.51e-06	1e-08	312.07471122	313.03868551	312.03839945	-0.00041233	-0.00117321	-0.01089835
0.20598	2410.83627	5e-08	4.7e-07	3.5e-07	1.5e-07	0.0	2.93e-06	1.51e-06	1e-08	311.60553252	312.57040563	311.57033026	-0.00039813	-0.00111548	-0.01053101
0.20798	2432.99561	5e-08	4.7e-07	3.5e-07	1.5e-07	0.0	2.93e-06	1.51e-06	1e-08	311.15209948	312.11810157	311.1179428	-0.00038446	-0.00107511	-0.010176
0.20998	2455.12949	5e-08	4.7e-07	3.5e-07	1.5e-07	0.0	2.93e-06	1.51e-06	1e-08	310.71388785	311.68085092	310.6807633	-0.00037129	-0.00104076	-0.00983293
0.21198	2477.23788	5e-08	4.7e-07	3.5e-07	1.5e-07	0.0	2.93e-06	1.51e-06	1e-08	310.29039155	311.25846371	310.25824468	-0.00035852	-0.00101616	-0.0095014
0.21398	2499.32072	5e-08	4.7e-07	3.5e-07	1.5e-07	0.0	2.93e-06	1.51e-06	1e-08	309.88112497	310.85036398	309.84990869	-0.00034615	-0.00097851	-0.00918102
0.21598	2521.37798	5e-08	4.7e-07	3.5e-07	1.5e-07	0.0	2.93e-06	1.51e-06	1e-08	309.48561156	310.4558182	309.45531329	-0.0003343	-0.00095091	-0.0088714
0.21798	2543.40962	5e-08	4.7e-07	3.5e-07	1.5e-07	0.0	2.93e-06	1.51e-06	1e-08	309.10339094	310.07427931	309.07401181	-0.00032282	-0.00091517	-0.00857219
0.21998	2565.41559	5e-08	4.7e-07	3.5e-07	1.5e-07	0.0	2.93e-06	1.51e-06	1e-08	308.73404596	309.70575178	308.70550519	-0.00031174	-0.00089392	-0.008283
0.22198	2587.39585	5e-08	4.7e-07	3.5e-07	1.5e-07	0.0	2.93e-06	1.51e-06	1e-08	308.37709029	309.34967412	308.3493847	-0.00030107	-0.00086054	-0.00800357
0.22398	2609.35035	5e-08	4.7e-07	3.5e-07	1.5e-07	0.0	2.93e-06	1.51e-06	1e-08	308.0321491	309.00548069	308.00525288	-0.00029081	-0.00083581	-0.00773354
0.22598	2631.27906	5e-08	4.7e-07	3.5e-07	1.5e-07	0.0	2.93e-06	1.51e-06	1e-08	307.69881239	308.67288274	307.67269584	-0.00028079	-0.00079654	-0.00747256
0.22798	2653.18192	5e-08	4.7e-07	3.5e-07	1.5e-07	0.0	2.93e-06	1.51e-06	1e-08	307.3766868	308.35161696	307.35131162	-0.00027118	-0.00077307	-0.00722039
0.22998	2675.0589	5e-08	4.7e-07	3.5e-07	1.5e-07	0.0	2.93e-06	1.51e-06	1e-08	307.06541694	308.04094134	307.04077019	-0.00026193	-0.00074779	-0.0069767
0.23198	2696.90995	5e-08	4.7e-07	3.5e-07	1.5e-07	0.0	2.93e-06	1.51e-06	1e-08	306.76463295	307.74052103	306.74070629	-0.00025291	-0.00071251	-0.00674123
0.23398	2718.73503	5e-08	4.7e-07	3.5e-07	1.5e-07	0.0	2.93e-06	1.51e-06	1e-08	306.47396299	307.45040857	306.45072088	-0.00024424	-0.00068401	-0.00651366
0.23598	2740.53409	5e-08	4.7e-07	3.5e-07	1.5e-07	0.0	2.93e-06	1.51e-06	1e-08	306.19307572	307.17019519	306.17048447	-0.00023594	-0.00067128	-0.00629375
0.23798	2762.30709	5e-08	4.7e-07	3.5e-07	1.5e-07	0.0	2.93e-06	1.51e-06	1e-08	305.92165189	306.8996092	305.89966279	-0.00022787	-0.00064527	-0.00608125
0.23998	2784.05398	5e-08	4.7e-07	3.5e-07	1.5e-07	0.0	2.93e-06	1.51e-06	1e-08	305.6593698	306.63774321	305.63801247	-0.00022	-0.00061689	-0.00587593
0.24198	2805.77472	5e-08	4.7e-07	3.5e-07	1.5e-07	0.0	2.93e-06	1.51e-06	1e-08	305.40591958	306.38502209	305.38513756	-0.00021256	-0.00060496	-0.00567748
0.24398	2827.46927	5e-08	4.7e-07	3.5e-07	1.5e-07	0.0	2.93e-06	1.51e-06	1e-08	305.16100382	306.14070352	305.14079843	-0.0002053	-0.00058052	-0.00548572
0.24598	2849.13758	5e-08	4.7e-07	3.5e-07	1.5e-07	0.0	2.93e-06	1.51e-06	1e-08	304.92435429	305.90449805	304.90470869	-0.00019826	-0.00056401	-0.00530047
0.24798	2870.7796	5e-08	4.7e-07	3.5e-07	1.5e-07	0.0	2.93e-06	1.51e-06	1e-08	304.69569836	305.67640146	304.67655579	-0.00019153	-0.00055433	-0.00512146
0.24998	2892.3953	5e-08	4.7e-07	3.5e-07	1.5e-07	0.0	2.93e-06	1.51e-06	1e-08	304.47472949	305.45576573	304.45612315	-0.00018501	-0.00053115	-0.00494846
0.25197	2913.98461	5e-08	4.7e-07	3.5e-07	1.5e-07	0.0	2.93e-06	1.51e-06	1e-08	304.26121056	305.24287719	304.24308459	-0.00017869	-0.00050417	-0.00478129
0.25397	2935.54751	5e-08	4.7e-07	3.5e-07	1.5e-07	0.0	2.93e-06	1.51e-06	1e-08	304.05489068	305.03700576	304.0372498	-0.00017257	-0.00049547	-0.00461976
0.25597	2957.08394	5e-08	4.7e-07	3.5e-07	1.5e-07	0.0	2.93e-06	1.51e-06	1e-08	303.85553012	304.83811803	303.83835161	-0.00016669	-0.00047697	-0.00446368
0.25797	2978.59386	5e-08	4.7e-07	3.5e-07	1.5e-07	0.0	2.93e-06	1.51e-06	1e-08	303.66289557	304.645689	303.6461925	-0.00016104	-0.00045011	-0.00431286
0.25997	3000.07721	5e-08	4.7e-07	3.5e-07	1.5e-07	0.0	2.93e-06	1.51e-06	1e-08	303.47675176	304.46038008	303.46043773	-0.00015552	-0.00044728	-0.00416714
0.26197	3021.53397	5e-08	4.7e-07	3.5e-07	1.5e-07	0.0	2.93e-06	1.51e-06	1e-08	303.29688994	304.28069851	303.28102641	-0.00015023	-0.0004231	-0.00402632
0.26397	3042.96407	5e-08	4.7e-07	3.5e-07	1.5e-07	0.0	2.93e-06	1.51e-06	1e-08	303.12310083	304.10735583	303.10763411	-0.00014514	-0.00041189	-0.00389026
0.26597	3064.36747	5e-08	4.7e-07	3.5e-07	1.5e-07	0.0	2.93e-06	1.51e-06	1e-08	302.95517304	303.93992113	302.9400853	-0.00014017	-0.0003931	-0.00375879
0.26797	3085.74413	5e-08	4.7e-07	3.5e-07	1.5e-07	0.0	2.93e-06	1.51e-06	1e-08	302.79291652	303.77804872	302.77820095	-0.00013541	-0.0003962	-0.00363177
0.26997	3107.094	5e-08	4.7e-07	3.5e-07	1.5e-07	0.0	2.93e-06	1.51e-06	1e-08	302.63613278	303.62163729	302.62178001	-0.00013081	-0.00036608	-0.00350903
0.27197	3128.41703	5e-08	4.7e-07	3.5e-07	1.5e-07	0.0	2.93e-06	1.51e-06	1e-08	302.48463762	303.47051458	302.47063762	-0.00012635	-0.00036868	-0.00339042
0.27397	3149.71317	5e-08	4.7e-07	3.5e-07	1.5e-07	0.0	2.93e-06	1.51e-06	1e-08	302.3382685	303.32431148	302.32461859	-0.00012203	-0.00033811	-0.00327584
0.27597	3170.98238	5e-08	4.7e-07	3.5e-07	1.5e-07	0.0	2.93e-06	1.51e-06	1e-08	302.19683402	303.18317377	302.18351256	-0.00011792	-0.000331	-0.00316512
0.27797	3192.22461	5e-08	4.7e-07	3.5e-07	1.5e-07	0.0	2.93e-06	1.51e-06	1e-08	302.06016761	303.04683702	302.04716603	-0.00011383	-0.00032451	-0.00305813
0.27997	3213.43981	5e-08	4.7e-07	3.5e-07	1.5e-07	0.0	2.93e-06	1.51e-06	1e-08	301.92811006	302.91529951	301.91539916	-0.00011002	-0.00031618	-0.00295475
0.28197	3234.62794	5e-08	4.7e-07	3.5e-07	1.5e-07	0.0	2.93e-06	1.51e-06	1e-08	301.80052235	302.78793511	301.78811568	-0.00010627	-0.00029952	-0.00285478
0.28397	3255.78894	5e-08	4.7e-07	3.5e-07	1.5e-07	0.0	2.93e-06	1.51e-06	1e-08	301.67724375	302.66497919	301.66511964	-0.00010265	-0.00028911	-0.00275825
0.28597	3276.92276	5e-08	4.7e-07	3.5e-07	1.5e-07	0.0	2.93e-06	1.51e-06	1e-08	301.55812799	302.54583645	301.54632	-9.913e-05	-0.00028534	-0.00266502
0.28797	3298.02937	5e-08	4.7e-07	3.5e-07	1.5e-07	0.0	2.93e-06	1.51e-06	1e-08	301.4430359	302.43119627	301.43147327	-9.58e-05	-0.00027281	-0.00257492
0.28997	3319.1087	5e-08	4.7e-07	3.5e-07	1.5e-07	0.0	2.93e-06	1.51e-06	1e-08	301.33183252	302.32027821	301.32052338	-9.254e-05	-0.00025782	-0.00248787
0.29197	3340.16072	5e-08	4.7e-07	3.5e-07	1.5e-07	0.0	2.93e-06	1.51e-06	1e-08	301.22439338	302.21305208	301.21332703	-8.934e-05	-0.00025755	-0.00240375
0.29397	3361.18537	5e-08	4.7e-07	3.5e-07	1.5e-07	0.0	2.93e-06	1.51e-06	1e-08	301.12056603	302.10955148	301.10974058	-8.629e-05	-0.00024166	-0.00232248
0.29597	3382.1826	5e-08	4.7e-07	3.5e-07	1.5e-07	0.0	2.93e-06	1.51e-06	1e-08	301.0202479	302.00956901	301.00965422	-8.339e-05	-0.00024029	-0.00224383
0.29797	3403.15237	5e-08	4.7e-07	3.5e-07	1.5e-07	0.0	2.93e-06	1.51e-06	1e-08	300.9233352	301.91288467	300.91295884	-8.056e-05	-0.00023452	-0.00216807
0.29997	3424.09462	5e-08	4.7e-07	3.5e-07	1.5e-07	0.0	2.93e-06	1.51e-06	1e-08	300.82968651	301.81910943	300.81957331	-7.781e-05	-0.00020295	-0.00209478
0.30197	3445.00931	5e-08	4.7e-07	3.5e-07	1.5e-07	0.0	2.93e-06	1.51e-06	1e-08	300.73921525	301.72916239	300.72926432	-7.535e-05	-0.0002126	-0.00202368
0.30397	3465.89638	5e-08	4.7e-07	3.5e-07	1.5e-07	0.0	2.93e-06	1.51e-06	1e-08	300.65178642	301.64174586	300.64207628	-7.253e-05	-0.00022115	-0.00195533
0.30597	3486.75578	5e-08	4.7e-07	3.5e-07	1.5e-07	0.0	2.93e-06	1.51e-06	1e-08	300.56732982	301.55770329	300.5577825	-7.023e-05	-0.00020467	-0.00188915
0.30797	3507.58747	5e-08	4.7e-07	3.5e-07	1.5e-07	0.0	2.93e-06	1.51e-06	1e-08	300.48572534	301.47624578	300.47636999	-6.775e-05	-0.00020768	-0.00182523
0.30997	3528.39139	5e-08	4.7e-07	3.5e-07	1.5e-07	0.0	2.93e-06	1.51e-06	1e-08	300.40686804	301.39747602	300.39771593	-6.552e-05	-0.00018943	-0.00176352
0.31197	3549.16749	5e-08	4.7e-07	3.5e-07	1.5e-07	0.0	2.93e-06	1.51e-06	1e-08	300.3306891	301.32163675	300.32170542	-6.314e-05	-0.00019156	-0.00170324
0.31397	3569.91573	5e-08	4.7e-07	3.5e-07	1.5e-07	0.0	2.93e-06	1.51e-06	1e-08	300.25710339	301.24805843	300.24829453	-6.109e-05	-0.00017765	-0.00164599
0.31597	3590.63604	5e-08	4.7e-07	3.5e-07	1.5e-07	0.0	2.93e-06	1.51e-06	1e-08	300.18598333	301.17691615	300.17737621	-5.899e-05	-0.00015665	-0.00158983
0.31797	3611.32838	5e-08	4.7e-07	3.5e-07	1.5e-07	0.0	2.93e-06	1.51e-06	1e-08	300.1171538	301.10850708	300.10888398	-5.856e-05	-0.00015665	-0.00153293
0.31997	3631.9927	5e-08	4.7e-07	3.5e-07	1.5e-07	0.0	2.93e-06	1.51e-06	1e-08	300.05096224	301.04108358	300.04283282	-4.959e-05	-0.00015639	-0.00148311
0.32197	3652.62895	5e-08	4.7e-07	3.5e-07	1.5e-07	0.0	2.93e-06	1.51e-06	1e-08	299.98738043	300.97584239	299.97901749	-5.371e-05	-0.00015611	-0.0014344
0.32397	3673.23706	5e-08	4.7e-07	3.5e-07	1.5e-07	0.0	2.93e-06	1.51e-06	1e-08	299.92552078	300.9107712	299.91759573	-5.15e-05	-0.00015551	-0.00138633
0.32597	3693.817	5e-08	4.7e-07	3.5e-07	1.5e-07	0.0	2.93e-06	1.51e-06	1e-08	299.86614593	300.84600591	299.85844548	-4.761e-05	-0.00015461	-0.0013399
0.32797	3714.36871	5e-08	4.7e-07	3.5e-07	1.5e-07	0.0	2.93e-06	1.51e-06	1e-08	299.80947522	300.78167039	299.80146352	-5.067e-05	-0.0001534	-0.00129508
0.32997	3734.89213	5e-08	4.7e-07	3.5e-07	1.5e-07	0.0	2.93e-06	1.51e-06	1e-08	299.75380841	300.71786878	299.74659807	-4.282e-05	-0.000152	-0.00125224
0.33197	3755.38721	5e-08	4.7e-07	3.5e-07	1.5e-07	0.0	2.93e-06	1.51e-06	1e-08	299.70114511	300.65469554	299.69368233	-4.57e-05	-0.00015035	-0.00121077
0.33397	3775.85391	5e-08	4.7e-07	3.5e-07	1.5e-07	0.0	2.93e-06	1.51e-06	1e-08	299.65006996	300.59223856	299.64269634	-4.366e-05	-0.00014853	-0.0011707
0.33597	3796.29216	5e-08	4.7e-07	3.5e-07	1.5e-07	0.0	2.93e-06	1.51e-06	1e-08	299.6005572	300.53056639	299.59354574	-4.002e-05	-0.00014652	-0.00113166
0.33797	3816.70191	5e-08	4.7e-07	3.5e-07	1.5e-07	0.0	2.93e-06	1.51e-06	1e-08	299.55296951	300.46975064	299.54615429	-3.999e-05	-0.00014439	-0.00109445
0.33997	3837.08312	5e-08	4.7e-07	3.5e-07	1.5e-07	0.0	2.93e-06	1.51e-06	1e-08	299.5071029	300.40983591	299.50043325	-3.809e-05	-0.00014214	-0.00105864
0.34197	3857.43572	5e-08	4.7e-07	3.5e-07	1.5e-07	0.0	2.93e-06	1.51e-06	1e-08	299.4626222	300.35087123	299.4563308	-3.642e-05	-0.00013983	-0.00102459
0.34397	3877.75966	5e-08	4.7e-07	3.5e-07	1.5e-07	0.0	2.93e-06	1.51e-06	1e-08	299.42018565	300.29289666	299.41375334	-3.622e-05	-0.00013739	-0.0009911
0.34597	3898.0549	5e-08	4.7e-07	3.5e-07	1.5e-07	0.0	2.93e-06	1.51e-06	1e-08	299.37865616	300.2359476	299.37268672	-3.324e-05	-0.0001349	-0.00095893
0.34797	3918.32136	5e-08	4.7e-07	3.5e-07	1.5e-07	0.0	2.93e-06	1.51e-06	1e-08	299.3390379	300.18005262	299.33302959	-3.181e-05	-0.00013232	-0.00092761
0.34997	3938.55901	5e-08	4.7e-07	3.5e-07	1.5e-07	0.0	2.93e-06	1.51e-06	1e-08	299.30047777	300.12523526	299.29476032	-3.385e-05	-0.00012966	-0.00089718
0.35196	3958.76778	5e-08	4.7e-07	3.5e-07	1.5e-07	0.0	2.93e-06	1.51e-06	1e-08	299.26349191	300.07150104	299.25778724	-2.74e-05	-0.00012707	-0.0008685
0.35396	3978.94762	5e-08	4.7e-07	3.5e-07	1.5e-07	0.0	2.93e-06	1.51e-06	1e-08	299.22770937	300.01887549	299.22208894	-3.255e-05	-0.00012436	-0.00084025
0.35596	3999.09847	5e-08	4.7e-07	3.5e-07	1.5e-07	0.0	2.93e-06	1.51e-06	1e-08	299.19313809	299.96736827	299.1876147	-2.998e-05	-0.00012171	-0.00081346
0.35796	4019.22028	5e-08	4.7e-07	3.5e-07	1.5e-07	0.0	2.93e-06	1.51e-06	1e-08	299.15946712	299.91697244	299.15431558	-2.409e-05	-0.00011902	-0.0007872
0.35996	4039.31299	5e-08	4.7e-07	3.5e-07	1.5e-07	0.0	2.93e-06	1.51e-06	1e-08	299.12729374	299.86768799	299.12211935	-3.11e-05	-0.00011625	-0.00076147
0.36196	4059.37655	5e-08	4.7e-07	3.5e-07	1.5e-07	0.0	2.93e-06	1.51e-06	1e-08	299.09581915	299.81952284	299.09102495	-2.311e-05	-0.00011364	-0.00073751
0.36396	4079.4109	5e-08	4.7e-07	3.5e-07	1.5e-07	0.0	2.93e-06	1.51e-06	1e-08	299.06567883	299.77247235	299.06096243	-2.193e-05	-0.00011094	-0.00071363
0.36596	4099.41598	5e-08	4.7e-07	3.5e-07	1.5e-07	0.0	2.93e-06	1.51e-06	1e-08	299.03665705	299.72652952	299.0318994	-2.527e-05	-0.00010832	-0.00069125
0.36796	4119.39174	5e-08	4.7e-07	3.5e-07	1.5e-07	0.0	2.93e-06	1.51e-06	1e-08	299.00829062	299.68168684	299.00381714	-2.235e-05	-0.00010569	-0.00066917
0.36996	4139.33812	5e-08	4.7e-07	3.5e-07	1.5e-07	0.0	2.93e-06	1.51e-06	1e-08	298.98104151	299.63793653	298.97666107	-2.111e-05	-0.00010307	-0.00064772
0.37196	4159.25506	5e-08	4.7e-07	3.5e-07	1.5e-07	0.0	2.93e-06	1.51e-06	1e-08	298.95495653	299.59526602	298.95039268	-2.382e-05	-0.00010053	-0.00062751
0.37396	4179.14251	5e-08	4.7e-07	3.5e-07	1.5e-07	0.0	2.93e-06	1.51e-06	1e-08	298.92901844	299.5536695	298.92502657	-1.957e-05	-9.802e-05	-0.00060776
0.37596	4199.00041	5e-08	4.7e-07	3.5e-07	1.5e-07	0.0	2.93e-06	1.51e-06	1e-08	298.90440628	299.51312177	298.9004712	-1.648e-05	-9.546e-05	-0.00058803
0.37796	4218.8287	5e-08	4.7e-07	3.5e-07	1.5e-07	0.0	2.93e-06	1.51e-06	1e-08	298.88075597	299.47360953	298.87671233	-2.32e-05	-9.296e-05	-0.00056934
0.37996	4238.62732	5e-08	4.7e-07	3.5e-07	1.5e-07	0.0	2.93e-06	1.51e-06	1e-08	298.85746963	299.43512135	298.85374891	-1.708e-05	-9.057e-05	-0.00055153
0.38196	4258.39621	5e-08	4.7e-07	3.5e-07	1.5e-07	0.0	2.93e-06	1.51e-06	1e-08	298.8352932	299.397639	298.83151966	-1.97e-05	-8.817e-05	-0.00053412
0.38396	4278.13532	5e-08	4.7e-07	3.5e-07	1.5e-07	0.0	2.93e-06	1.51e-06	1e-08	298.81355438	299.36114688	298.81002669	-1.799e-05	-8.586e-05	-0.0005175
0.38596	4297.84459	5e-08	4.7e-07	3.5e-07	1.5e-07	0.0	2.93e-06	1.51e-06	1e-08	298.79286534	299.32562604	298.78921698	-1.809e-05	-8.357e-05	-0.00050132
0.38796	4317.52395	5e-08	4.7e-07	3.5e-07	1.5e-07	0.0	2.93e-06	1.51e-06	1e-08	298.77234761	299.2910595	298.76910318	-1.58e-05	-8.133e-05	-0.00048558
0.38996	4337.17335	5e-08	4.7e-07	3.5e-07	1.5e-07	0.0	2.93e-06	1.51e-06	1e-08	298.75318	299.25742786	298.74961067	-1.888e-05	-7.91e-05	-0.00047033
0.39196	4356.79273	5e-08	4.7e-07	3.5e-07	1.5e-07	0.0	2.93e-06	1.51e-06	1e-08	298.73385677	299.22471284	298.73077998	-1.403e-05	-7.695e-05	-0.00045555
0.39396	4376.38202	5e-08	4.7e-07	3.5e-07	1.5e-07	0.0	2.93e-06	1.51e-06	1e-08	298.71579334	299.19289555	298.71252905	-1.333e-05	-7.481e-05	-0.00044116
0.39596	4395.94118	5e-08	4.7e-07	3.5e-07	1.5e-07	0.0	2.93e-06	1.51e-06	1e-08	298.69800675	299.16195654	298.69487755	-1.549e-05	-7.271e-05	-0.00042721
0.39796	4415.47013	5e-08	4.7e-07	3.5e-07	1.5e-07	0.0	2.93e-06	1.51e-06	1e-08	298.68073218	299.13187913	298.67779654	-1.294e-05	-7.071e-05	-0.00041394
0.39996	4434.96882	5e-08	4.7e-07	3.5e-07	1.5e-07	0.0	2.93e-06	1.51e-06	1e-08	298.66406029	299.10263961	298.66125914	-1.785e-05	-6.866e-05	-0.0004007
0.40196	4454.43718	5e-08	4.7e-07	3.5e-07	1.5e-07	0.0	2.93e-06	1.51e-06	1e-08	298.6481944	299.07422142	298.64523935	-1.497e-05	-6.676e-05	-0.00038829
0.40396	4473.87516	5e-08	4.7e-07	3.5e-07	1.5e-07	0.0	2.93e-06	1.51e-06	1e-08	298.63265785	299.04661188	298.62974302	-1.841e-05	-6.476e-05	-0.00037557
0.40596	4493.28269	5e-08	4.7e-07	3.5e-07	1.5e-07	0.0	2.93e-06	1.51e-06	1e-08	298.61720513	299.01978263	298.61475648	-1.208e-05	-6.297e-05	-0.00036403
0.40796	4512.65972	5e-08	4.7e-07	3.5e-07	1.5e-07	0.0	2.93e-06	1.51e-06	1e-08	298.60279464	298.99371933	298.60022506	-1.222e-05	-6.121e-05	-0.00035296
0.40996	4532.00617	5e-08	4.7e-07	3.5e-07	1.5e-07	0.0	2.93e-06	1.51e-06	1e-08	298.58855224	298.96839739	298.58616534	-1.118e-05	-5.949e-05	-0.00034214
0.41196	4551.32199	5e-08	4.7e-07	3.5e-07	1.5e-07	0.0	2.93e-06	1.51e-06	1e-08	298.57508525	298.94380334	298.57253897	-1.527e-05	-5.767e-05	-0.00033088
0.41396	4570.60711	5e-08	4.7e-07	3.5e-07	1.5e-07	0.0	2.93e-06	1.51e-06	1e-08	298.56135892	298.91993054	298.55938166	-6.19e-06	-5.61e-05	-0.00032098
0.41596	4589.86148	5e-08	4.7e-07	3.5e-07	1.5e-07	0.0	2.93e-06	1.51e-06	1e-08	298.54865423	298.8967388	298.54661038	-9.04e-06	-5.444e-05	-0.00031084
0.41796	4609.08502	5e-08	4.7e-07	3.5e-07	1.5e-07	0.0	2.93e-06	1.51e-06	1e-08	298.53627034	298.87421629	298.53424429	-9.99e-06	-5.282e-05	-0.00030098
0.41996	4628.27767	5e-08	4.7e-07	3.5e-07	1.5e-07	0.0	2.93e-06	1.51e-06	1e-08	298.524396	298.85235877	298.52226988	-7.95e-06	-5.135e-05	-0.00029199
0.42196	4647.43938	5e-08	4.7e-07	3.5e-07	1.5e-07	0.0	2.93e-06	1.51e-06	1e-08	298.51260913	298.83112821	298.51067878	-4.64e-06	-4.983e-05	-0.00028272
0.42396	4666.57008	5e-08	4.7e-07	3.5e-07	1.5e-07	0.0	2.93e-06	1.51e-06	1e-08	298.50143999	298.81051933	298.499443	-8.47e-06	-4.836e-05	-0.00027397
0.42596	4685.66969	5e-08	4.7e-07	3.5e-07	1.5e-07	0.0	2.93e-06	1.51e-06	1e-08	298.49071166	298.79051434	298.48855688	-1.168e-05	-4.695e-05	-0.00026556
0.42796	4704.73817	5e-08	4.7e-07	3.5e-07	1.5e-07	0.0	2.93e-06	1.51e-06	1e-08	298.47978817	298.77109692	298.47803534	-8.48e-06	-4.557e-05	-0.0002573
0.42996	4723.77544	5e-08	4.7e-07	3.5e-07	1.5e-07	0.0	2.93e-06	1.51e-06	1e-08	298.46969131	298.7522516	298.46782396	-5.86e-06	-4.422e-05	-0.00024925
0.43196	4742.78144	5e-08	4.7e-07	3.5e-07	1.5e-07	0.0	2.93e-06	1.51e-06	1e-08	298.45977226	298.73396321	298.45793931	-1.268e-05	-4.287e-05	-0.00024134
0.43396	4761.7561	5e-08	4.7e-07	3.5e-07	1.5e-07	0.0	2.93e-06	1.51e-06	1e-08	298.44995058	298.71621681	298.44837423	-4.48e-06	-4.16e-05	-0.00023378
0.43596	4780.69936	5e-08	4.7e-07	3.5e-07	1.5e-07	0.0	2.93e-06	1.51e-06	1e-08	298.44078934	298.69899732	298.43909447	-8.78e-06	-4.036e-05	-0.00022657
0.43796	4799.61116	5e-08	4.7e-07	3.5e-07	1.5e-07	0.0	2.93e-06	1.51e-06	1e-08	298.43148913	298.68229058	298.43012406	-6.34e-06	-3.92e-05	-0.00021973
0.43996	4818.49141	5e-08	4.7e-07	3.5e-07	1.5e-07	0.0	2.93e-06	1.51e-06	1e-08	298.42309383	298.66608042	298.42140807	-8.5e-06	-3.802e-05	-0.00021288
0.44196	4837.34007	5e-08	4.7e-07	3.5e-07	1.5e-07	0.0	2.93e-06	1.51e-06	1e-08	298.41428622	298.6503556	298.41299447	-7.49e-06	-3.688e-05	-0.00020625
0.44396	4856.15706	5e-08	4.7e-07	3.5e-07	1.5e-07	0.0	2.93e-06	1.51e-06	1e-08	298.4063901	298.63509948	298.40481642	-7.6e-06	-3.574e-05	-0.00019963
0.44596	4874.94231	5e-08	4.7e-07	3.5e-07	1.5e-07	0.0	2.93e-06	1.51e-06	1e-08	298.39836561	298.62030537	298.39691303	-1.12e-05	-3.467e-05	-0.00019355
0.44796	4893.69576	5e-08	4.7e-07	3.5e-07	1.5e-07	0.0	2.93e-06	1.51e-06	1e-08	298.39051598	298.60595577	298.38926039	-9.34e-06	-3.365e-05	-0.0001876
0.44996	4912.41733	5e-08	4.7e-07	3.5e-07	1.5e-07	0.0	2.93e-06	1.51e-06	1e-08	298.38314717	298.59203387	298.38183498	-5.88e-06	-3.266e-05	-0.00018186
0.45195	4931.10697	5e-08	4.7e-07	3.5e-07	1.5e-07	0.0	2.93e-06	1.51e-06	1e-08	298.37612186	298.57852901	298.3746357	-8.44e-06	-3.166e-05	-0.00017618
0.45395	4949.7646	5e-08	4.7e-07	3.5e-07	1.5e-07	0.0	2.93e-06	1.51e-06	1e-08	298.36879569	298.56543047	298.36768294	-7.75e-06	-3.071e-05	-0.00017071
0.45595	4968.39015	5e-08	4.7e-07	3.5e-07	1.5e-07	0.0	2.93e-06	1.51e-06	1e-08	298.36206747	298.55272583	298.3609309	-1.54e-06	-2.979e-05	-0.0001654
0.45795	4986.98355	5e-08	4.7e-07	3.5e-07	1.5e-07	0.0	2.93e-06	1.51e-06	1e-08	298.35562762	298.54040443	298.35438595	-9.07e-06	-2.884e-05	-0.00016009
0.45995	5005.54474	5e-08	4.7e-07	3.5e-07	1.5e-07	0.0	2.93e-06	1.51e-06	1e-08	298.34906475	298.52845635	298.34805932	-5.38e-06	-2.801e-05	-0.00015531
0.46195	5024.07364	5e-08	4.7e-07	3.5e-07	1.5e-07	0.0	2.93e-06	1.51e-06	1e-08	298.34307407	298.51686943	298.34191411	-5.53e-06	-2.715e-05	-0.00015043
0.46395	5042.57019	5e-08	4.7e-07	3.5e-07	1.5e-07	0.0	2.93e-06	1.51e-06	1e-08	298.33686876	298.50563595	298.33597876	-3.32e-06	-2.635e-05	-0.00014586
0.46595	5061.03431	5e-08	4.7e-07	3.5e-07	1.5e-07	0.0	2.93e-06	1.51e-06	1e-08	298.33136892	298.49473946	298.33020459	-5.45e-06	-2.554e-05	-0.00014136
0.46795	5079.46593	5e-08	4.7e-07	3.5e-07	1.5e-07	0.0	2.93e-06	1.51e-06	1e-08	298.32572868	298.48417522	298.3246243	-3.24e-06	-2.475e-05	-0.00013682
0.46995	5097.86498	5e-08	4.7e-07	3.5e-07	1.5e-07	0.0	2.93e-06	1.51e-06	1e-08	298.320244	298.47393115	298.31921817	-6.71e-06	-2.399e-05	-0.00013264
0.47195	5116.23139	5e-08	4.7e-07	3.5e-07	1.5e-07	0.0	2.93e-06	1.51e-06	1e-08	298.31467839	298.46399821	298.31399077	-3.38e-06	-2.329e-05	-0.00012866
0.47395	5134.56509	5e-08	4.7e-07	3.5e-07	1.5e-07	0.0	2.93e-06	1.51e-06	1e-08	298.30990857	298.45436724	298.30889954	-4.66e-06	-2.258e-05	-0.00012465
0.47595	5152.86601	5e-08	4.7e-07	3.5e-07	1.5e-07	0.0	2.93e-06	1.51e-06	1e-08	298.30487051	298.44502879	298.3039839	-2.1e-06	-2.189e-05	-0.00012078
0.47795	5171.13407	5e-08	4.7e-07	3.5e-07	1.5e-07	0.0	2.93e-06	1.51e-06	1e-08	298.30002864	298.43597444	298.29921922	-9.3e-07	-2.123e-05	-0.00011702
0.47995	5189.36919	5e-08	4.7e-07	3.5e-07	1.5e-07	0.0	2.93e-06	1.51e-06	1e-08	298.2955701	298.42719611	298.29459278	-5.69e-06	-2.057e-05	-0.0001134
0.48195	5207.57132	5e-08	4.7e-07	3.5e-07	1.5e-07	0.0	2.93e-06	1.51e-06	1e-08	298.29117417	298.41868514	298.29011312	-6.48e-06	-1.994e-05	-0.00010988
0.48395	5225.74036	5e-08	4.7e-07	3.5e-07	1.5e-07	0.0	2.93e-06	1.51e-06	1e-08	298.28667327	298.41043499	298.28578344	-3.25e-06	-1.931e-05	-0.00010636
0.48595	5243.87625	5e-08	4.7e-07	3.5e-07	1.5e-07	0.0	2.93e-06	1.51e-06	1e-08	298.28227743	298.40243659	298.28158962	-2.75e-06	-1.874e-05	-0.00010317
0.48795	5261.97892	5e-08	4.7e-07	3.5e-07	1.5e-07	0.0	2.93e-06	1.51e-06	1e-08	298.27814083	298.39468127	298.27752011	-2e-06	-1.818e-05	-0.00010002
0.48995	5280.04829	5e-08	4.7e-07	3.5e-07	1.5e-07	0.0	2.93e-06	1.51e-06	1e-08	298.2743693	298.38716275	298.27356678	-4.51e-06	-1.76e-05	-9.685e-05
0.49195	5298.08427	5e-08	4.7e-07	3.5e-07	1.5e-07	0.0	2.93e-06	1.51e-06	1e-08	298.27032999	298.37987378	298.26975225	-2.71e-06	-1.708e-05	-9.392e-05
0.49395	5316.08681	5e-08	4.7e-07	3.5e-07	1.5e-07	0.0	2.93e-06	1.51e-06	1e-08	298.26644571	298.37280806	298.26605497	-3.6e-07	-1.657e-05	-9.103e-05
0.49595	5334.05582	5e-08	4.7e-07	3.5e-07	1.5e-07	0.0	2.93e-06	1.51e-06	1e-08	298.26321777	298.36595731	298.26244901	-3.87e-06	-1.603e-05	-8.809e-05
0.49795	5351.99123	5e-08	4.7e-07	3.5e-07	1.5e-07	0.0	2.93e-06	1.51e-06	1e-08	298.25950969	298.35931903	298.25898096	-2.47e-06	-1.555e-05	-8.541e-05
0.49995	5369.89295	5e-08	4.7e-07	3.5e-07	1.5e-07	0.0	2.93e-06	1.51e-06	1e-08	298.25618558	298.35288321	298.2556086	4.5e-07	-1.509e-05	-8.283e-05
0.50195	5387.76091	5e-08	4.7e-07	3.5e-07	1.5e-07	0.0	2.93e-06	1.51e-06	1e-08	298.25281246	298.34664317	298.25234647	1.52e-06	-1.462e-05	-8.019e-05
0.50395	5405.59504	5e-08	4.7e-07	3.5e-07	1.5e-07	0.0	2.93e-06	1.51e-06	1e-08	298.24982343	298.34059381	298.24917331	-3.24e-06	-1.416e-05	-7.774e-05
0.50595	5423.39525	5e-08	4.7e-07	3.5e-07	1.5e-07	0.0	2.93e-06	1.51e-06	1e-08	298.24651707	298.3347303	298.24611608	-1.42e-06	-1.374e-05	-7.539e-05
0.50795	5441.16147	5e-08	4.7e-07	3.5e-07	1.5e-07	0.0	2.93e-06	1.51e-06	1e-08	298.24382781	298.32904602	298.24313149	-1.66e-06	-1.332e-05	-7.305e-05
0.50995	5458.89362	5e-08	4.7e-07	3.5e-07	1.5e-07	0.0	2.93e-06	1.51e-06	1e-08	298.24087319	298.32353621	298.24025418	-6.48e-06	-1.289e-05	-7.075e-05
0.51195	5476.59162	5e-08	4.7e-07	3.5e-07	1.5e-07	0.0	2.93e-06	1.51e-06	1e-08	298.23791221	298.31819555	298.23747021	1e-08	-1.251e-05	-6.853e-05
0.51395	5494.25539	5e-08	4.7e-07	3.5e-07	1.5e-07	0.0	2.93e-06	1.51e-06	1e-08	298.23553147	298.31301848	298.23475162	-4.67e-06	-1.212e-05	-6.648e-05
0.51595	5511.88485	5e-08	4.7e-07	3.5e-07	1.5e-07	0.0	2.93e-06	1.51e-06	1e-08	298.23266561	298.3080008	298.23214113	-1.21e-06	-1.175e-05	-6.44e-05
0.51795	5529.47992	5e-08	4.7e-07	3.5e-07	1.5e-07	0.0	2.93e-06	1.51e-06	1e-08	298.23002115	298.30313819	298.22960642	-9.9e-07	-1.139e-05	-6.24e-05
0.51995	5547.04052	5e-08	4.7e-07	3.5e-07	1.5e-07	0.0	2.93e-06	1.51e-06	1e-08	298.22754463	298.29842372	298.2271459	-1.49e-06	-1.104e-05	-6.047e-05
0.52195	5564.56656	5e-08	4.7e-07	3.5e-07	1.5e-07	0.0	2.93e-06	1.51e-06	1e-08	298.22546456	298.29385355	298.22474772	-5e-06	-1.069e-05	-5.862e-05
0.52395	5582.05797	5e-08	4.7e-07	3.5e-07	1.5e-07	0.0	2.93e-06	1.51e-06	1e-08	298.222801	298.2894245	298.22245159	-3.21e-06	-1.037e-05	-5.682e-05
0.52595	5599.51466	5e-08	4.7e-07	3.5e-07	1.5e-07	0.0	2.93e-06	1.51e-06	1e-08	298.22056642	298.28513099	298.22021156	1.67e-06	-1.006e-05	-5.503e-05
0.52795	5616.93656	5e-08	4.7e-07	3.5e-07	1.5e-07	0.0	2.93e-06	1.51e-06	1e-08	298.21848473	298.28096941	298.2180373	-2e-06	-9.74e-06	-5.333e-05
0.52995	5634.32357	5e-08	4.7e-07	3.5e-07	1.5e-07	0.0	2.93e-06	1.51e-06	1e-08	298.21605841	298.2769363	298.21594792	9.3e-07	-9.46e-06	-5.172e-05
0.53195	5651.67561	5e-08	4.7e-07	3.5e-07	1.5e-07	0.0	2.93e-06	1.51e-06	1e-08	298.21434271	298.27302639	298.21389586	-1.29e-06	-9.16e-06	-5.012e-05
0.53395	5668.9926	5e-08	4.7e-07	3.5e-07	1.5e-07	0.0	2.93e-06	1.51e-06	1e-08	298.21239838	298.26923688	298.21191932	-6.1e-06	-8.85e-06	-4.849e-05
0.53595	5686.27446	5e-08	4.7e-07	3.5e-07	1.5e-07	0.0	2.93e-06	1.51e-06	1e-08	298.21045765	298.26556438	298.21000656	-1.47e-06	-8.6e-06	-4.705e-05
0.53795	5703.5211	5e-08	4.7e-07	3.5e-07	1.5e-07	0.0	2.93e-06	1.51e-06	1e-08	298.20855357	298.26200466	298.20815388	-7e-08	-8.34e-06	-4.561e-05
0.53995	5720.73243	5e-08	4.7e-07	3.5e-07	1.5e-07	0.0	2.93e-06	1.51e-06	1e-08	298.20668931	298.25855475	298.20635947	-1.22e-06	-8.07e-06	-4.416e-05
0.54195	5737.90837	5e-08	4.7e-07	3.5e-07	1.5e-07	0.0	2.93e-06	1.51e-06	1e-08	298.20497565	298.25521197	298.20461718	-5.09e-06	-7.82e-06	-4.282e-05
0.54395	5755.04883	5e-08	4.7e-07	3.5e-07	1.5e-07	0.0	2.93e-06	1.51e-06	1e-08	298.2031695	298.2519707	298.20293419	1e-08	-7.59e-06	-4.149e-05
0.54595	5772.15373	5e-08	4.7e-07	3.5e-07	1.5e-07	0.0	2.93e-06	1.51e-06	1e-08	298.20188039	298.24882871	298.20128347	-4.07e-06	-7.35e-06	-4.023e-05
0.54795	5789.22297	5e-08	4.7e-07	3.5e-07	1.5e-07	0.0	2.93e-06	1.51e-06	1e-08	298.19994414	298.24578423	298.19971333	-1.34e-06	-7.13e-06	-3.899e-05
0.54995	5806.25647	5e-08	4.7e-07	3.5e-07	1.5e-07	0.0	2.93e-06	1.51e-06	1e-08	298.19835024	298.24283372	298.19817992	-5.89e-06	-6.89e-06	-3.776e-05
0.55194	5823.25415	5e-08	4.7e-07	3.5e-07	1.5e-07	0.0	2.93e-06	1.51e-06	1e-08	298.19660319	298.23997395	298.19670246	1.4e-06	-6.71e-06	-3.662e-05
0.55394	5840.21591	5e-08	4.7e-07	3.5e-07	1.5e-07	0.0	2.93e-06	1.51e-06	1e-08	298.19546537	298.23720122	298.19524662	-4.4e-07	-6.49e-06	-3.546e-05
0.55594	5857.14166	5e-08	4.7e-07	3.5e-07	1.5e-07	0.0	2.93e-06	1.51e-06	1e-08	298.19425897	298.2345144	298.19384048	-2.6e-06	-6.29e-06	-3.439e-05
0.55794	5874.03131	5e-08	4.7e-07	3.5e-07	1.5e-07	0.0	2.93e-06	1.51e-06	1e-08	298.19264325	298.23191049	298.19249682	-3.93e-06	-6.09e-06	-3.331e-05
0.55994	5890.88478	5e-08	4.7e-07	3.5e-07	1.5e-07	0.0	2.93e-06	1.51e-06	1e-08	298.19129843	298.22938641	298.19118515	8.8e-07	-5.91e-06	-3.228e-05
0.56194	5907.70197	5e-08	4.7e-07	3.5e-07	1.5e-07	0.0	2.93e-06	1.51e-06	1e-08	298.18987717	298.22694035	298.18991919	7.2e-07	-5.73e-06	-3.129e-05
0.56394	5924.48279	5e-08	4.7e-07	3.5e-07	1.5e-07	0.0	2.93e-06	1.51e-06	1e-08	298.18877479	298.22457053	298.18868121	-1.28e-06	-5.55e-06	-3.031e-05
0.56594	5941.22714	5e-08	4.7e-07	3.5e-07	1.5e-07	0.0	2.93e-06	1.51e-06	1e-08	298.18777309	298.22227333	298.18747848	-5.62e-06	-5.36e-06	-2.938e-05
0.56794	5957.93494	5e-08	4.7e-07	3.5e-07	1.5e-07	0.0	2.93e-06	1.51e-06	1e-08	298.18644368	298.22004647	298.18632787	8e-07	-5.22e-06	-2.849e-05
0.56994	5974.6061	5e-08	4.7e-07	3.5e-07	1.5e-07	0.0	2.93e-06	1.51e-06	1e-08	298.18536878	298.21788791	298.18520364	-4.41e-06	-5.04e-06	-2.759e-05
0.57194	5991.24051	5e-08	4.7e-07	3.5e-07	1.5e-07	0.0	2.93e-06	1.51e-06	1e-08	298.18423038	298.21579574	298.18411819	5.3e-07	-4.9e-06	-2.674e-05
0.57394	6007.83809	5e-08	4.7e-07	3.5e-07	1.5e-07	0.0	2.93e-06	1.51e-06	1e-08	298.18350234	298.21376765	298.1830502	-3.42e-06	-4.74e-06	-2.592e-05
0.57594	6024.39873	5e-08	4.7e-07	3.5e-07	1.5e-07	0.0	2.93e-06	1.51e-06	1e-08	298.18218049	298.21180277	298.18204171	-2.68e-06	-4.6e-06	-2.512e-05
0.57794	6040.92236	5e-08	4.7e-07	3.5e-07	1.5e-07	0.0	2.93e-06	1.51e-06	1e-08	298.18130642	298.20989796	298.18104689	-4.12e-06	-4.44e-06	-2.431e-05
0.57994	6057.40886	5e-08	4.7e-07	3.5e-07	1.5e-07	0.0	2.93e-06	1.51e-06	1e-08	298.17991266	298.20805254	298.18010635	2.98e-06	-4.34e-06	-2.361e-05
0.58194	6073.85814	5e-08	4.7e-07	3.5e-07	1.5e-07	0.0	2.93e-06	1.51e-06	1e-08	298.17925285	298.20626317	298.17916518	-3.08e-06	-4.18e-06	-2.287e-05
0.58394	6090.27011	5e-08	4.7e-07	3.5e-07	1.5e-07	0.0	2.93e-06	1.51e-06	1e-08	298.17847311	298.20452934	298.17825925	-1.2e-07	-4.06e-06	-2.216e-05
0.58594	6106.64467	5e-08	4.7e-07	3.5e-07	1.5e-07	0.0	2.93e-06	1.51e-06	1e-08	298.17752455	298.20284893	298.17738949	-1.17e-06	-3.93e-06	-2.147e-05
0.58794	6122.98172	5e-08	4.7e-07	3.5e-07	1.5e-07	0.0	2.93e-06	1.51e-06	1e-08	298.17686936	298.20121997	298.17653523	3.3e-07	-3.82e-06	-2.082e-05
0.58994	6139.28115	5e-08	4.7e-07	3.5e-07	1.5e-07	0.0	2.93e-06	1.51e-06	1e-08	298.17573062	298.19964176	298.175729	3.94e-06	-3.71e-06	-2.017e-05
0.59194	6155.54288	5e-08	4.7e-07	3.5e-07	1.5e-07	0.0	2.93e-06	1.51e-06	1e-08	298.17515388	298.19811156	298.17492503	-1.16e-06	-3.58e-06	-1.954e-05
0.59394	6171.7668	5e-08	4.7e-07	3.5e-07	1.5e-07	0.0	2.93e-06	1.51e-06	1e-08	298.17420591	298.19662909	298.17416269	-1.99e-06	-3.46e-06	-1.891e-05
0.59594	6187.95281	5e-08	4.7e-07	3.5e-07	1.5e-07	0.0	2.93e-06	1.51e-06	1e-08	298.1736279	298.19519205	298.17340933	-1.01e-06	-3.36e-06	-1.835e-05
0.59794	6204.10081	5e-08	4.7e-07	3.5e-07	1.5e-07	0.0	2.93e-06	1.51e-06	1e-08	298.17280442	298.19379953	298.17269053	2e-07	-3.26e-06	-1.779e-05
0.59994	6220.21069	5e-08	4.7e-07	3.5e-07	1.5e-07	0.0	2.93e-06	1.51e-06	1e-08	298.17223601	298.19244995	298.17198422	-2.27e-06	-3.15e-06	-1.723e-05
0.60194	6236.28236	5e-08	4.7e-07	3.5e-07	1.5e-07	0.0	2.93e-06	1.51e-06	1e-08	298.17145916	298.191142	298.17130932	-2.13e-06	-3.06e-06	-1.67e-05
0.60394	6252.31571	5e-08	4.7e-07	3.5e-07	1.5e-07	0.0	2.93e-06	1.51e-06	1e-08	298.17067549	298.18987429	298.17065653	-5.34e-06	-2.95e-06	-1.618e-05
0.60594	6268.31063	5e-08	4.7e-07	3.5e-07	1.5e-07	0.0	2.93e-06	1.51e-06	1e-08	298.17029024	298.18864536	298.17000791	-4.26e-06	-2.86e-06	-1.568e-05
0.60794	6284.26703	5e-08	4.7e-07	3.5e-07	1.5e-07	0.0	2.93e-06	1.51e-06	1e-08	298.16944615	298.18745467	298.16939945	2.79e-06	-2.8e-06	-1.521e-05
0.60994	6300.18479	5e-08	4.7e-07	3.5e-07	1.5e-07	0.0	2.93e-06	1.51e-06	1e-08	298.16909689	298.18630007	298.16878961	-1.8e-06	-2.7e-06	-1.474e-05
0.61194	6316.06381	5e-08	4.7e-07	3.5e-07	1.5e-07	0.0	2.93e-06	1.51e-06	1e-08	298.16834916	298.18518153	298.16821619	-5.28e-06	-2.6e-06	-1.427e-05
0.61394	6331.90399	5e-08	4.7e-07	3.5e-07	1.5e-07	0.0	2.93e-06	1.51e-06	1e-08	298.16789027	298.18409716	298.16764907	-3.19e-06	-2.53e-06	-1.383e-05
0.61594	6347.70522	5e-08	4.7e-07	3.5e-07	1.5e-07	0.0	2.93e-06	1.51e-06	1e-08	298.16723734	298.18304672	298.16710855	-1.03e-06	-2.46e-06	-1.341e-05
0.61794	6363.46738	5e-08	4.7e-07	3.5e-07	1.5e-07	0.0	2.93e-06	1.51e-06	1e-08	298.16692449	298.18202809	298.16657088	-3.05e-06	-2.38e-06	-1.3e-05
0.61994	6379.19038	5e-08	4.7e-07	3.5e-07	1.5e-07	0.0	2.93e-06	1.51e-06	1e-08	298.16623223	298.18104123	298.16606648	-3.95e-06	-2.3e-06	-1.259e-05
0.62194	6394.87409	5e-08	4.7e-07	3.5e-07	1.5e-07	0.0	2.93e-06	1.51e-06	1e-08	298.16562785	298.18008472	298.16557482	-1e-06	-2.24e-06	-1.221e-05
0.62394	6410.51842	5e-08	4.7e-07	3.5e-07	1.5e-07	0.0	2.93e-06	1.51e-06	1e-08	298.16528114	298.17915745	298.16508809	3.95e-06	-2.19e-06	-1.185e-05
0.62594	6426.12325	5e-08	4.7e-07	3.5e-07	1.5e-07	0.0	2.93e-06	1.51e-06	1e-08	298.16470823	298.17825919	298.16462665	1.2e-06	-2.11e-06	-1.147e-05
0.62794	6441.68846	5e-08	4.7e-07	3.5e-07	1.5e-07	0.0	2.93e-06	1.51e-06	1e-08	298.16420953	298.17738838	298.16417695	1.19e-06	-2.04e-06	-1.11e-05
0.62994	6457.21395	5e-08	4.7e-07	3.5e-07	1.5e-07	0.0	2.93e-06	1.51e-06	1e-08	298.16372847	298.1765445	298.16374109	5.1e-07	-1.98e-06	-1.078e-05
0.63194	6472.6996	5e-08	4.7e-07	3.5e-07	1.5e-07	0.0	2.93e-06	1.51e-06	1e-08	298.16342851	298.17572645	298.16331154	-1.36e-06	-1.91e-06	-1.044e-05
0.63394	6488.14529	5e-08	4.7e-07	3.5e-07	1.5e-07	0.0	2.93e-06	1.51e-06	1e-08	298.16273798	298.17493404	298.16291243	1.62e-06	-1.86e-06	-1.012e-05
0.63594	6503.55093	5e-08	4.7e-07	3.5e-07	1.5e-07	0.0	2.93e-06	1.51e-06	1e-08	298.16264918	298.17416547	298.16250075	-3.76e-06	-1.79e-06	-9.8e-06
0.63794	6518.91637	5e-08	4.7e-07	3.5e-07	1.5e-07	0.0	2.93e-06	1.51e-06	1e-08	298.16227595	298.17342086	298.16211409	2.16e-06	-1.75e-06	-9.5e-06
0.63994	6534.24152	5e-08	4.7e-07	3.5e-07	1.5e-07	0.0	2.93e-06	1.51e-06	1e-08	298.1619214	298.1726993	298.16173912	-5.86e-06	-1.67e-06	-9.19e-06
0.64194	6549.52626	5e-08	4.7e-07	3.5e-07	1.5e-07	0.0	2.93e-06	1.51e-06	1e-08	298.16139217	298.17200031	298.16138376	8e-08	-1.64e-06	-8.93e-06
0.64394	6564.77045	5e-08	4.7e-07	3.5e-07	1.5e-07	0.0	2.93e-06	1.51e-06	1e-08	298.16105456	298.17132243	298.16103173	-8.2e-07	-1.59e-06	-8.65e-06
0.64594	6579.974	5e-08	4.7e-07	3.5e-07	1.5e-07	0.0	2.93e-06	1.51e-06	1e-08	298.16081491	298.17066531	298.16068678	3.94e-06	-1.55e-06	-8.39e-06
0.64794	6595.13677	5e-08	4.7e-07	3.5e-07	1.5e-07	0.0	2.93e-06	1.51e-06	1e-08	298.16061545	298.17002837	298.16035106	-1.46e-06	-1.49e-06	-8.12e-06
0.64994	6610.25865	5e-08	4.7e-07	3.5e-07	1.5e-07	0.0	2.93e-06	1.51e-06	1e-08	298.16016775	298.16941143	298.16003668	-3.8e-07	-1.44e-06	-7.87e-06
0.65193	6625.33952	5e-08	4.7e-07	3.5e-07	1.5e-07	0.0	2.93e-06	1.51e-06	1e-08	298.15983444	298.16881332	298.15972765	-2e-06	-1.39e-06	-7.62e-06
0.65393	6640.37925	5e-08	4.7e-07	3.5e-07	1.5e-07	0.0	2.93e-06	1.51e-06	1e-08	298.15976715	298.16823342	298.1594172	-4.53e-06	-1.34e-06	-7.38e-06
0.65593	6655.37771	5e-08	4.7e-07	3.5e-07	1.5e-07	0.0	2.93e-06	1.51e-06	1e-08	298.15909595	298.16767233	298.15914252	-3.39e-06	-1.31e-06	-7.16e-06
0.65793	6670.3348	5e-08	4.7e-07	3.5e-07	1.5e-07	0.0	2.93e-06	1.51e-06	1e-08	298.15878933	298.16712816	298.15886154	3.44e-06	-1.29e-06	-6.95e-06
0.65993	6685.25037	5e-08	4.7e-07	3.5e-07	1.5e-07	0.0	2.93e-06	1.51e-06	1e-08	298.15865965	298.16660029	298.1585819	-3.04e-06	-1.23e-06	-6.72e-06
0.66193	6700.12431	5e-08	4.7e-07	3.5e-07	1.5e-07	0.0	2.93e-06	1.51e-06	1e-08	298.15823009	298.16608912	298.15832399	-1.68e-06	-1.19e-06	-6.51e-06
0.66393	6714.95648	5e-08	4.7e-07	3.5e-07	1.5e-07	0.0	2.93e-06	1.51e-06	1e-08	298.15798339	298.16559349	298.15806675	-2e-08	-1.16e-06	-6.32e-06
0.66593	6729.74677	5e-08	4.7e-07	3.5e-07	1.5e-07	0.0	2.93e-06	1.51e-06	1e-08	298.15784176	298.16511294	298.15781323	4.03e-06	-1.14e-06	-6.14e-06
0.66793	6744.49504	5e-08	4.7e-07	3.5e-07	1.5e-07	0.0	2.93e-06	1.51e-06	1e-08	298.1577624	298.16464714	298.15756504	-8.2e-07	-1.09e-06	-5.94e-06
0.66993	6759.20117	5e-08	4.7e-07	3.5e-07	1.5e-07	0.0	2.93e-06	1.51e-06	1e-08	298.15736292	298.16419608	298.15733838	-2.94e-06	-1.05e-06	-5.75e-06
0.67193	6773.86501	5e-08	4.7e-07	3.5e-07	1.5e-07	0.0	2.93e-06	1.51e-06	1e-08	298.15708672	298.16375879	298.15711395	-9.9e-07	-1.02e-06	-5.58e-06
0.67393	6788.48645	5e-08	4.7e-07	3.5e-07	1.5e-07	0.0	2.93e-06	1.51e-06	1e-08	298.15687184	298.16333495	298.1568942	-4.29e-06	-9.8e-07	-5.39e-06
0.67593	6803.06534	5e-08	4.7e-07	3.5e-07	1.5e-07	0.0	2.93e-06	1.51e-06	1e-08	298.15652745	298.16292431	298.15668707	4.9e-07	-9.6e-07	-5.24e-06
0.67793	6817.60156	5e-08	4.7e-07	3.5e-07	1.5e-07	0.0	2.93e-06	1.51e-06	1e-08	298.15648621	298.16252597	298.15647377	2.78e-06	-9.4e-07	-5.08e-06
0.67993	6832.09497	5e-08	4.7e-07	3.5e-07	1.5e-07	0.0	2.93e-06	1.51e-06	1e-08	298.15633675	298.16214004	298.15627175	4.7e-07	-9.1e-07	-4.92e-06
0.68193	6846.54544	5e-08	4.7e-07	3.5e-07	1.5e-07	0.0	2.93e-06	1.51e-06	1e-08	298.15610451	298.16176612	298.15607974	-4.42e-06	-8.6e-07	-4.75e-06
0.68393	6860.95282	5e-08	4.7e-07	3.5e-07	1.5e-07	0.0	2.93e-06	1.51e-06	1e-08	298.15611172	298.16140353	298.15588371	-1.68e-06	-8.4e-07	-4.61e-06
0.68593	6875.31698	5e-08	4.7e-07	3.5e-07	1.5e-07	0.0	2.93e-06	1.51e-06	1e-08	298.15584314	298.16105242	298.15570557	-5.8e-07	-8.2e-07	-4.47e-06
0.68793	6889.63778	5e-08	4.7e-07	3.5e-07	1.5e-07	0.0	2.93e-06	1.51e-06	1e-08	298.15580526	298.16071209	298.15552349	2e-08	-8e-07	-4.34e-06
0.68993	6903.91507	5e-08	4.7e-07	3.5e-07	1.5e-07	0.0	2.93e-06	1.51e-06	1e-08	298.15539801	298.16038247	298.15536284	2.42e-06	-7.8e-07	-4.21e-06
0.69193	6918.14873	5e-08	4.7e-07	3.5e-07	1.5e-07	0.0	2.93e-06	1.51e-06	1e-08	298.15519567	298.16006274	298.15519886	1.39e-06	-7.5e-07	-4.08e-06
0.69393	6932.3386	5e-08	4.7e-07	3.5e-07	1.5e-07	0.0	2.93e-06	1.51e-06	1e-08	298.15479512	298.15975316	298.15504876	7.9e-07	-7.3e-07	-3.95e-06
0.69593	6946.48454	5e-08	4.7e-07	3.5e-07	1.5e-07	0.0	2.93e-06	1.51e-06	1e-08	298.15511295	298.15945226	298.15487293	-2.14e-06	-7e-07	-3.82e-06
0.69793	6960.58642	5e-08	4.7e-07	3.5e-07	1.5e-07	0.0	2.93e-06	1.51e-06	1e-08	298.15481096	298.15916133	298.15472874	1.12e-06	-6.8e-07	-3.71e-06
0.69993	6974.64408	5e-08	4.7e-07	3.5e-07	1.5e-07	0.0	2.93e-06	1.51e-06	1e-08	298.15442967	298.15887955	298.15459286	-3.55e-06	-6.5e-07	-3.59e-06
0.70193	6988.65737	5e-08	4.7e-07	3.5e-07	1.5e-07	0.0	2.93e-06	1.51e-06	1e-08	298.15441156	298.158606	298.15444604	3.5e-07	-6.4e-07	-3.48e-06
0.70393	7002.62615	5e-08	4.7e-07	3.5e-07	1.5e-07	0.0	2.93e-06	1.51e-06	1e-08	298.15434716	298.15834087	298.15430574	2.25e-06	-6.3e-07	-3.38e-06
0.70593	7016.55027	5e-08	4.7e-07	3.5e-07	1.5e-07	0.0	2.93e-06	1.51e-06	1e-08	298.15424396	298.15808396	298.15417151	-1.4e-07	-6e-07	-3.27e-06
0.70793	7030.42958	5e-08	4.7e-07	3.5e-07	1.5e-07	0.0	2.93e-06	1.51e-06	1e-08	298.15431378	298.15783482	298.15403416	-2.11e-06	-5.8e-07	-3.17e-06
0.70993	7044.26393	5e-08	4.7e-07	3.5e-07	1.5e-07	0.0	2.93e-06	1.51e-06	1e-08	298.15380649	298.15759401	298.15392576	-2.16e-06	-5.6e-07	-3.07e-06
0.71193	7058.05316	5e-08	4.7e-07	3.5e-07	1.5e-07	0.0	2.93e-06	1.51e-06	1e-08	298.15385139	298.15735993	298.15379761	-2.08e-06	-5.4e-07	-2.97e-06
0.71393	7071.79711	5e-08	4.7e-07	3.5e-07	1.5e-07	0.0	2.93e-06	1.51e-06	1e-08	298.15353147	298.15713355	298.15368907	1.6e-06	-5.4e-07	-2.89e-06
0.71593	7085.49565	5e-08	4.7e-07	3.5e-07	1.5e-07	0.0	2.93e-06	1.51e-06	1e-08	298.15348209	298.15691381	298.15357265	3.33e-06	-5.3e-07	-2.8e-06
0.71793	7099.1486	5e-08	4.7e-07	3.5e-07	1.5e-07	0.0	2.93e-06	1.51e-06	1e-08	298.15362537	298.15670062	298.15345162	5e-07	-5e-07	-2.71e-06
0.71993	7112.75581	5e-08	4.7e-07	3.5e-07	1.5e-07	0.0	2.93e-06	1.51e-06	1e-08	298.15345177	298.15649436	298.15334775	-3e-07	-4.8e-07	-2.63e-06
0.72193	7126.31711	5e-08	4.7e-07	3.5e-07	1.5e-07	0.0	2.93e-06	1.51e-06	1e-08	298.15327154	298.15629448	298.1532476	-3.06e-06	-4.6e-07	-2.54e-06
0.72393	7139.83236	5e-08	4.7e-07	3.5e-07	1.5e-07	0.0	2.93e-06	1.51e-06	1e-08	298.15316131	298.15610068	298.15314778	2.6e-07	-4.5e-07	-2.47e-06
0.72593	7153.30138	5e-08	4.7e-07	3.5e-07	1.5e-07	0.0	2.93e-06	1.51e-06	1e-08	298.15331036	298.15591263	298.15304008	1.34e-06	-4.4e-07	-2.39e-06
0.72793	7166.724	5e-08	4.7e-07	3.5e-07	1.5e-07	0.0	2.93e-06	1.51e-06	1e-08	298.15285438	298.15573101	298.15296149	2.04e-06	-4.3e-07	-2.32e-06
0.72993	7180.10008	5e-08	4.7e-07	3.5e-07	1.5e-07	0.0	2.93e-06	1.51e-06	1e-08	298.15285315	298.15555449	298.15286638	-3.9e-06	-4e-07	-2.24e-06
0.73193	7193.42942	5e-08	4.7e-07	3.5e-07	1.5e-07	0.0	2.93e-06	1.51e-06	1e-08	298.15279257	298.15538349	298.15277677	3.46e-06	-4.1e-07	-2.19e-06
0.73393	7206.71188	5e-08	4.7e-07	3.5e-07	1.5e-07	0.0	2.93e-06	1.51e-06	1e-08	298.152389	298.15521813	298.15270473	2.33e-06	-4e-07	-2.12e-06
0.73593	7219.94728	5e-08	4.7e-07	3.5e-07	1.5e-07	0.0	2.93e-06	1.51e-06	1e-08	298.15261207	298.15505716	298.15260852	1.66e-06	-3.8e-07	-2.05e-06
0.73793	7233.13544	5e-08	4.7e-07	3.5e-07	1.5e-07	0.0	2.93e-06	1.51e-06	1e-08	298.15263182	298.15490138	298.15252373	4.3e-07	-3.7e-07	-1.98e-06
0.73993	7246.27619	5e-08	4.7e-07	3.5e-07	1.5e-07	0.0	2.93e-06	1.51e-06	1e-08	298.15244311	298.15475064	298.15245049	-1.8e-07	-3.5e-07	-1.92e-06
0.74193	7259.36937	5e-08	4.7e-07	3.5e-07	1.5e-07	0.0	2.93e-06	1.51e-06	1e-08	298.15202439	298.15460482	298.15238964	2.72e-06	-3.5e-07	-1.87e-06
0.74393	7272.41478	5e-08	4.7e-07	3.5e-07	1.5e-07	0.0	2.93e-06	1.51e-06	1e-08	298.15224894	298.15446276	298.15230358	2.02e-06	-3.4e-07	-1.81e-06
0.74593	7285.41226	5e-08	4.7e-07	3.5e-07	1.5e-07	0.0	2.93e-06	1.51e-06	1e-08	298.15216009	298.15432542	298.15223335	-1.63e-06	-3.2e-07	-1.74e-06
0.74793	7298.36162	5e-08	4.7e-07	3.5e-07	1.5e-07	0.0	2.93e-06	1.51e-06	1e-08	298.15211301	298.15419227	298.1521636	2.34e-06	-3.2e-07	-1.7e-06
0.74993	7311.26269	5e-08	4.7e-07	3.5e-07	1.5e-07	0.0	2.93e-06	1.51e-06	1e-08	298.1519863	298.15406332	298.1520995	-1.26e-06	-3e-07	-1.64e-06
0.75192	7324.11527	5e-08	4.7e-07	3.5e-07	1.5e-07	0.0	2.93e-06	1.51e-06	1e-08	298.15206925	298.15393811	298.15202853	-7e-08	-2.9e-07	-1.59e-06
0.75392	7336.91919	5e-08	4.7e-07	3.5e-07	1.5e-07	0.0	2.93e-06	1.51e-06	1e-08	298.15201755	298.1538169	298.15196543	-4.4e-07	-2.8e-07	-1.54e-06
0.75592	7349.67426	5e-08	4.7e-07	3.5e-07	1.5e-07	0.0	2.93e-06	1.51e-06	1e-08	298.15196917	298.15369942	298.1519042	-5.4e-07	-2.7e-07	-1.49e-06
0.75792	7362.38028	5e-08	4.7e-07	3.5e-07	1.5e-07	0.0	2.93e-06	1.51e-06	1e-08	298.15196907	298.15358552	298.15184285	3.97e-06	-2.8e-07	-1.46e-06
0.75992	7375.03707	5e-08	4.7e-07	3.5e-07	1.5e-07	0.0	2.93e-06	1.51e-06	1e-08	298.15187661	298.15347522	298.15178736	-1.07e-06	-2.5e-07	-1.4e-06
0.76192	7387.64444	5e-08	4.7e-07	3.5e-07	1.5e-07	0.0	2.93e-06	1.51e-06	1e-08	298.1517599	298.15336836	298.15173476	-4.36e-06	-2.4e-07	-1.35e-06
0.76392	7400.20218	5e-08	4.7e-07	3.5e-07	1.5e-07	0.0	2.93e-06	1.51e-06	1e-08	298.15133545	298.15326516	298.15169716	-4.32e-06	-2.3e-07	-1.31e-06
0.76592	7412.71011	5e-08	4.7e-07	3.5e-07	1.5e-07	0.0	2.93e-06	1.51e-06	1e-08	298.15178613	298.15316422	298.15162372	8.9e-07	-2.4e-07	-1.28e-06
0.76792	7425.16801	5e-08	4.7e-07	3.5e-07	1.5e-07	0.0	2.93e-06	1.51e-06	1e-08	298.15191296	298.15306663	298.1515658	-3.73e-06	-2.2e-07	-1.23e-06
0.76992	7437.57571	5e-08	4.7e-07	3.5e-07	1.5e-07	0.0	2.93e-06	1.51e-06	1e-08	298.15174613	298.15297239	298.15152213	-1.49e-06	-2.2e-07	-1.2e-06
0.77192	7449.93298	5e-08	4.7e-07	3.5e-07	1.5e-07	0.0	2.93e-06	1.51e-06	1e-08	298.15139579	298.1528813	298.15148793	3.33e-06	-2.3e-07	-1.17e-06
0.77392	7462.23964	5e-08	4.7e-07	3.5e-07	1.5e-07	0.0	2.93e-06	1.51e-06	1e-08	298.15134287	298.15279268	298.15144246	-3.92e-06	-1.9e-07	-1.12e-06
0.77592	7474.49546	5e-08	4.7e-07	3.5e-07	1.5e-07	0.0	2.93e-06	1.51e-06	1e-08	298.15085202	298.15270733	298.15141731	3.97e-06	-2.1e-07	-1.1e-06
0.77792	7486.70024	5e-08	4.7e-07	3.5e-07	1.5e-07	0.0	2.93e-06	1.51e-06	1e-08	298.1510912	298.15262374	298.15136218	4.6e-07	-2e-07	-1.06e-06
0.77992	7498.85377	5e-08	4.7e-07	3.5e-07	1.5e-07	0.0	2.93e-06	1.51e-06	1e-08	298.15126988	298.15254277	298.15131104	4.5e-07	-1.9e-07	-1.03e-06
0.78192	7510.95584	5e-08	4.7e-07	3.5e-07	1.5e-07	0.0	2.93e-06	1.51e-06	1e-08	298.15117557	298.15246462	298.15127297	-5e-07	-1.8e-07	-9.9e-07
0.78392	7523.00623	5e-08	4.7e-07	3.5e-07	1.5e-07	0.0	2.93e-06	1.51e-06	1e-08	298.15139008	298.15238852	298.15122293	-1.26e-06	-1.7e-07	-9.6e-07
0.78592	7535.00472	5e-08	4.7e-07	3.5e-07	1.5e-07	0.0	2.93e-06	1.51e-06	1e-08	298.15131683	298.15231508	298.15118651	-5.6e-07	-1.7e-07	-9.3e-07
0.78792	7546.95109	5e-08	4.7e-07	3.5e-07	1.5e-07	0.0	2.93e-06	1.51e-06	1e-08	298.15129318	298.15224385	298.15114918	1.06e-06	-1.7e-07	-9.1e-07
0.78992	7558.84513	5e-08	4.7e-07	3.5e-07	1.5e-07	0.0	2.93e-06	1.51e-06	1e-08	298.15110619	298.15217501	298.15112007	-1.1e-06	-1.6e-07	-8.7e-07
0.79192	7570.6866	5e-08	4.7e-07	3.5e-07	1.5e-07	0.0	2.93e-06	1.51e-06	1e-08	298.15100307	298.1521082	298.15108849	4.41e-06	-1.7e-07	-8.6e-07
0.79392	7582.47527	5e-08	4.7e-07	3.5e-07	1.5e-07	0.0	2.93e-06	1.51e-06	1e-08	298.15110428	298.1520432	298.15104923	2.46e-06	-1.6e-07	-8.3e-07
0.79592	7594.21092	5e-08	4.7e-07	3.5e-07	1.5e-07	0.0	2.93e-06	1.51e-06	1e-08	298.15098145	298.15198045	298.15102068	-1.44e-06	-1.4e-07	-7.9e-07
0.79792	7605.89331	5e-08	4.7e-07	3.5e-07	1.5e-07	0.0	2.93e-06	1.51e-06	1e-08	298.15103303	298.15191946	298.15098569	4.9e-07	-1.4e-07	-7.7e-07
0.79992	7617.52221	5e-08	4.7e-07	3.5e-07	1.5e-07	0.0	2.93e-06	1.51e-06	1e-08	298.15102714	298.15186042	298.15095418	6.8e-07	-1.4e-07	-7.5e-07
0.80192	7629.09737	5e-08	4.7e-07	3.5e-07	1.5e-07	0.0	2.93e-06	1.51e-06	1e-08	298.15080702	298.15180344	298.15093286	-1.09e-06	-1.3e-07	-7.2e-07
0.80392	7640.61855	5e-08	4.7e-07	3.5e-07	1.5e-07	0.0	2.93e-06	1.51e-06	1e-08	298.15076878	298.15174801	298.15090467	-9.9e-07	-1.3e-07	-7e-07
0.80592	7652.08551	5e-08	4.7e-07	3.5e-07	1.5e-07	0.0	2.93e-06	1.51e-06	1e-08	298.15099789	298.15169397	298.1508659	-1.43e-06	-1.2e-07	-6.8e-07
0.80792	7663.49801	5e-08	4.7e-07	3.5e-07	1.5e-07	0.0	2.93e-06	1.51e-06	1e-08	298.15097179	298.15164187	298.150839	-1.15e-06	-1.2e-07	-6.6e-07
0.80992	7674.85579	5e-08	4.7e-07	3.5e-07	1.5e-07	0.0	2.93e-06	1.51e-06	1e-08	298.15083062	298.15159152	298.15081791	3.4e-07	-1.2e-07	-6.4e-07
0.81192	7686.1586	5e-08	4.7e-07	3.5e-07	1.5e-07	0.0	2.93e-06	1.51e-06	1e-08	298.15089431	298.15154248	298.15078884	-2.32e-06	-1.1e-07	-6.1e-07
0.81392	7697.40618	5e-08	4.7e-07	3.5e-07	1.5e-07	0.0	2.93e-06	1.51e-06	1e-08	298.15091443	298.15149499	298.15076246	-4.46e-06	-1e-07	-5.9e-07
0.81592	7708.59828	5e-08	4.7e-07	3.5e-07	1.5e-07	0.0	2.93e-06	1.51e-06	1e-08	298.15083046	298.15144909	298.15074134	-4.55e-06	-9e-08	-5.7e-07
0.81792	7719.73463	5e-08	4.7e-07	3.5e-07	1.5e-07	0.0	2.93e-06	1.51e-06	1e-08	298.15062012	298.15140475	298.15072642	7.7e-07	-1.1e-07	-5.7e-07
0.81992	7730.81496	5e-08	4.7e-07	3.5e-07	1.5e-07	0.0	2.93e-06	1.51e-06	1e-08	298.15091006	298.15136121	298.15069073	-1.64e-06	-1e-07	-5.4e-07
0.82192	7741.83901	5e-08	4.7e-07	3.5e-07	1.5e-07	0.0	2.93e-06	1.51e-06	1e-08	298.15072944	298.15131955	298.15067599	-4.98e-06	-8e-08	-5.2e-07
0.82392	7752.80649	5e-08	4.7e-07	3.5e-07	1.5e-07	0.0	2.93e-06	1.51e-06	1e-08	298.15057495	298.15127915	298.15066083	6.2e-07	-1e-07	-5.2e-07
0.82592	7763.71714	5e-08	4.7e-07	3.5e-07	1.5e-07	0.0	2.93e-06	1.51e-06	1e-08	298.1504287	298.15123998	298.15064598	1.1e-06	-1e-07	-5e-07
0.82792	7774.57067	5e-08	4.7e-07	3.5e-07	1.5e-07	0.0	2.93e-06	1.51e-06	1e-08	298.15082226	298.15120139	298.15060857	-1.85e-06	-8e-08	-4.8e-07
0.82992	7785.36681	5e-08	4.7e-07	3.5e-07	1.5e-07	0.0	2.93e-06	1.51e-06	1e-08	298.15086246	298.15116439	298.15058698	-6e-07	-8e-08	-4.7e-07
0.83192	7796.10525	5e-08	4.7e-07	3.5e-07	1.5e-07	0.0	2.93e-06	1.51e-06	1e-08	298.15077593	298.15112867	298.15057146	-2.97e-06	-7e-08	-4.5e-07
0.83392	7806.78571	5e-08	4.7e-07	3.5e-07	1.5e-07	0.0	2.93e-06	1.51e-06	1e-08	298.15049887	298.15109428	298.15056473	3.16e-06	-9e-08	-4.5e-07
0.83592	7817.4079	5e-08	4.7e-07	3.5e-07	1.5e-07	0.0	2.93e-06	1.51e-06	1e-08	298.150423	298.15106072	298.15054991	-2.29e-06	-7e-08	-4.2e-07
0.83792	7827.97151	5e-08	4.7e-07	3.5e-07	1.5e-07	0.0	2.93e-06	1.51e-06	1e-08	298.15050702	298.15102801	298.15052878	6e-07	-8e-08	-4.2e-07
0.83992	7838.47624	5e-08	4.7e-07	3.5e-07	1.5e-07	0.0	2.93e-06	1.51e-06	1e-08	298.15063495	298.15099626	298.15050631	5e-08	-7e-08	-4e-07
0.84192	7848.92179	5e-08	4.7e-07	3.5e-07	1.5e-07	0.0	2.93e-06	1.51e-06	1e-08	298.15054631	298.15096573	298.15049367	-1.16e-06	-7e-08	-3.8e-07
0.84392	7859.30783	5e-08	4.7e-07	3.5e-07	1.5e-07	0.0	2.93e-06	1.51e-06	1e-08	298.15036522	298.15093625	298.15048551	-3.23e-06	-6e-08	-3.7e-07
0.84592	7869.63405	5e-08	4.7e-07	3.5e-07	1.5e-07	0.0	2.93e-06	1.51e-06	1e-08	298.15064906	298.15090714	298.15045785	-2.12e-06	-6e-08	-3.6e-07
0.84792	7879.90013	5e-08	4.7e-07	3.5e-07	1.5e-07	0.0	2.93e-06	1.51e-06	1e-08	298.15057915	298.15087932	298.15044588	-1.55e-06	-6e-08	-3.5e-07
0.84992	7890.10575	5e-08	4.7e-07	3.5e-07	1.5e-07	0.0	2.93e-06	1.51e-06	1e-08	298.15055743	298.15085231	298.1504323	-1.59e-06	-6e-08	-3.4e-07
0.85191	7900.25057	5e-08	4.7e-07	3.5e-07	1.5e-07	0.0	2.93e-06	1.51e-06	1e-08	298.15033114	298.15082637	298.15042796	2.33e-06	-7e-08	-3.4e-07
0.85391	7910.33425	5e-08	4.7e-07	3.5e-07	1.5e-07	0.0	2.93e-06	1.51e-06	1e-08	298.15035424	298.15080095	298.15041334	-7.3e-07	-6e-08	-3.2e-07
0.85591	7920.35646	5e-08	4.7e-07	3.5e-07	1.5e-07	0.0	2.93e-06	1.51e-06	1e-08	298.15065832	298.15077598	298.15038705	2.27e-06	-7e-08	-3.2e-07
0.85791	7930.31684	5e-08	4.7e-07	3.5e-07	1.5e-07	0.0	2.93e-06	1.51e-06	1e-08	298.15038812	298.15075244	298.15038586	-1.18e-06	-5e-08	-3e-07
0.85991	7940.21505	5e-08	4.7e-07	3.5e-07	1.5e-07	0.0	2.93e-06	1.51e-06	1e-08	298.15038372	298.15072931	298.15037364	-4.3e-07	-5e-08	-2.9e-07
0.86191	7950.05072	5e-08	4.7e-07	3.5e-07	1.5e-07	0.0	2.93e-06	1.51e-06	1e-08	298.15046516	298.15070681	298.15035811	-1.66e-06	-5e-08	-2.8e-07
0.86391	7959.8235	5e-08	4.7e-07	3.5e-07	1.5e-07	0.0	2.93e-06	1.51e-06	1e-08	298.15030016	298.15068528	298.15035355	1.21e-06	-5e-08	-2.8e-07
0.86591	7969.53302	5e-08	4.7e-07	3.5e-07	1.5e-07	0.0	2.93e-06	1.51e-06	1e-08	298.15022105	298.15066432	298.15034566	8.9e-07	-5e-08	-2.7e-07
0.86791	7979.17889	5e-08	4.7e-07	3.5e-07	1.5e-07	0.0	2.93e-06	1.51e-06	1e-08	298.15035846	298.15064375	298.1503288	-1.2e-06	-4e-08	-2.5e-07
0.86991	7988.76074	5e-08	4.7e-07	3.5e-07	1.5e-07	0.0	2.93e-06	1.51e-06	1e-08	298.15045631	298.15062385	298.15031398	-1.58e-06	-4e-08	-2.5e-07
0.87191	7998.27818	5e-08	4.7e-07	3.5e-07	1.5e-07	0.0	2.93e-06	1.51e-06	1e-08	298.1502142	298.15060497	298.15031411	9.8e-07	-5e-08	-2.5e-07
0.87391	8007.73081	5e-08	4.7e-07	3.5e-07	1.5e-07	0.0	2.93e-06	1.51e-06	1e-08	298.15013816	298.15058647	298.15030741	3.04e-06	-5e-08	-2.4e-07
0.87591	8017.11824	5e-08	4.7e-07	3.5e-07	1.5e-07	0.0	2.93e-06	1.51e-06	1e-08	298.15040015	298.15056816	298.15028649	-1.16e-06	-4e-08	-2.2e-07
0.87791	8026.44006	5e-08	4.7e-07	3.5e-07	1.5e-07	0.0	2.93e-06	1.51e-06	1e-08	298.15026769	298.15055086	298.15028282	1.01e-06	-4e-08	-2.2e-07
0.87991	8035.69584	5e-08	4.7e-07	3.5e-07	1.5e-07	0.0	2.93e-06	1.51e-06	1e-08	298.15036483	298.15053382	298.15026957	3.62e-06	-5e-08	-2.3e-07
0.88191	8044.88518	5e-08	4.7e-07	3.5e-07	1.5e-07	0.0	2.93e-06	1.51e-06	1e-08	298.15033394	298.15051746	298.15026211	-6.8e-07	-4e-08	-2.1e-07
0.88391	8054.00764	5e-08	4.7e-07	3.5e-07	1.5e-07	0.0	2.93e-06	1.51e-06	1e-08	298.15032106	298.15050158	298.15025414	-1.7e-07	-4e-08	-2e-07
0.88591	8063.06277	5e-08	4.7e-07	3.5e-07	1.5e-07	0.0	2.93e-06	1.51e-06	1e-08	298.15028897	298.15048622	298.15024726	-1.3e-07	-4e-08	-1.9e-07
0.88791	8072.05014	5e-08	4.7e-07	3.5e-07	1.5e-07	0.0	2.93e-06	1.51e-06	1e-08	298.15047208	298.15047107	298.15023139	-2.47e-06	-3e-08	-1.8e-07
0.88991	8080.96929	5e-08	4.7e-07	3.5e-07	1.5e-07	0.0	2.93e-06	1.51e-06	1e-08	298.15026391	298.15045684	298.15023258	-1.7e-07	-3e-08	-1.8e-07
0.89191	8089.81976	5e-08	4.7e-07	3.5e-07	1.5e-07	0.0	2.93e-06	1.51e-06	1e-08	298.15022299	298.15044286	298.15022682	1.98e-06	-4e-08	-1.8e-07
0.89391	8098.60107	5e-08	4.7e-07	3.5e-07	1.5e-07	0.0	2.93e-06	1.51e-06	1e-08	298.150203	298.15042929	298.1502204	2.14e-06	-4e-08	-1.8e-07
0.89591	8107.31275	5e-08	4.7e-07	3.5e-07	1.5e-07	0.0	2.93e-06	1.51e-06	1e-08	298.15019019	298.15041613	298.15021389	-1.83e-06	-2e-08	-1.6e-07
0.89791	8115.9543	5e-08	4.7e-07	3.5e-07	1.5e-07	0.0	2.93e-06	1.51e-06	1e-08	298.15025081	298.15040328	298.15020444	-3.08e-06	-2e-08	-1.5e-07
0.89991	8124.52523	5e-08	4.7e-07	3.5e-07	1.5e-07	0.0	2.93e-06	1.51e-06	1e-08	298.15026697	298.15039089	298.15019711	-1.36e-06	-2e-08	-1.5e-07
0.90191	8133.02502	5e-08	4.7e-07	3.5e-07	1.5e-07	0.0	2.93e-06	1.51e-06	1e-08	298.15003089	298.15037916	298.15020084	-1.79e-06	-2e-08	-1.5e-07
0.90391	8141.45314	5e-08	4.7e-07	3.5e-07	1.5e-07	0.0	2.93e-06	1.51e-06	1e-08	298.15006044	298.1503675	298.15019333	-3.1e-06	-2e-08	-1.4e-07
0.90591	8149.80908	5e-08	4.7e-07	3.5e-07	1.5e-07	0.0	2.93e-06	1.51e-06	1e-08	298.15027066	298.15035598	298.15017826	-3.38e-06	-2e-08	-1.3e-07
0.90791	8158.09229	5e-08	4.7e-07	3.5e-07	1.5e-07	0.0	2.93e-06	1.51e-06	1e-08	298.15018266	298.15034515	298.15017619	2.21e-06	-3e-08	-1.4e-07
0.90991	8166.3022	5e-08	4.7e-07	3.5e-07	1.5e-07	0.0	2.93e-06	1.51e-06	1e-08	298.1503862	298.15033433	298.15016176	-3.67e-06	-1e-08	-1.2e-07
0.91191	8174.43826	5e-08	4.7e-07	3.5e-07	1.5e-07	0.0	2.93e-06	1.51e-06	1e-08	298.15031463	298.15032415	298.15015935	1.3e-07	-2e-08	-1.3e-07
0.91391	8182.49989	5e-08	4.7e-07	3.5e-07	1.5e-07	0.0	2.93e-06	1.51e-06	1e-08	298.15038109	298.15031412	298.15015116	-1.01e-06	-2e-08	-1.2e-07
0.91591	8190.48648	5e-08	4.7e-07	3.5e-07	1.5e-07	0.0	2.93e-06	1.51e-06	1e-08	298.15015355	298.15030474	298.15015578	3.31e-06	-3e-08	-1.3e-07
0.91791	8198.39744	5e-08	4.7e-07	3.5e-07	1.5e-07	0.0	2.93e-06	1.51e-06	1e-08	298.15010557	298.15029545	298.15015284	2e-07	-2e-08	-1.2e-07
0.91991	8206.23215	5e-08	4.7e-07	3.5e-07	1.5e-07	0.0	2.93e-06	1.51e-06	1e-08	298.14995412	298.15028656	298.15015451	2.68e-06	-3e-08	-1.2e-07
0.92191	8213.98996	5e-08	4.7e-07	3.5e-07	1.5e-07	0.0	2.93e-06	1.51e-06	1e-08	298.15016038	298.15027754	298.15014093	-2.97e-06	-1e-08	-1e-07
0.92391	8221.67023	5e-08	4.7e-07	3.5e-07	1.5e-07	0.0	2.93e-06	1.51e-06	1e-08	298.15019233	298.15026899	298.15013501	2.1e-07	-2e-08	-1.1e-07
0.92591	8229.27229	5e-08	4.7e-07	3.5e-07	1.5e-07	0.0	2.93e-06	1.51e-06	1e-08	298.15028568	298.15026063	298.15012658	-7.2e-07	-2e-08	-1e-07
0.92791	8236.79545	5e-08	4.7e-07	3.5e-07	1.5e-07	0.0	2.93e-06	1.51e-06	1e-08	298.1500274	298.15025294	298.15013341	3.14e-06	-3e-08	-1.1e-07
0.92991	8244.23901	5e-08	4.7e-07	3.5e-07	1.5e-07	0.0	2.93e-06	1.51e-06	1e-08	298.1499567	298.15024527	298.1501323	1.27e-06	-2e-08	-1e-07
0.93191	8251.60225	5e-08	4.7e-07	3.5e-07	1.5e-07	0.0	2.93e-06	1.51e-06	1e-08	298.15009535	298.1502376	298.15012232	-3.06e-06	-1e-08	-9e-08
0.93391	8258.88442	5e-08	4.7e-07	3.5e-07	1.5e-07	0.0	2.93e-06	1.51e-06	1e-08	298.15017006	298.15023023	298.15011521	3.7e-07	-2e-08	-9e-08
0.93591	8266.08478	5e-08	4.7e-07	3.5e-07	1.5e-07	0.0	2.93e-06	1.51e-06	1e-08	298.1502146	298.15022312	298.15010952	1.37e-06	-2e-08	-9e-08
0.93791	8273.20253	5e-08	4.7e-07	3.5e-07	1.5e-07	0.0	2.93e-06	1.51e-06	1e-08	298.15003367	298.15021649	298.15011364	9e-07	-2e-08	-9e-08
0.93991	8280.23687	5e-08	4.7e-07	3.5e-07	1.5e-07	0.0	2.93e-06	1.51e-06	1e-08	298.14998189	298.15020992	298.15011232	-3.7e-07	-1e-08	-8e-08
0.94191	8287.18697	5e-08	4.7e-07	3.5e-07	1.5e-07	0.0	2.93e-06	1.51e-06	1e-08	298.15018204	298.15020326	298.15010028	-9.3e-07	-1e-08	-8e-08
0.94391	8294.05199	5e-08	4.7e-07	3.5e-07	1.5e-07	0.0	2.93e-06	1.51e-06	1e-08	298.15019979	298.15019701	298.15009618	1.38e-06	-2e-08	-8e-08
0.94591	8300.83103	5e-08	4.7e-07	3.5e-07	1.5e-07	0.0	2.93e-06	1.51e-06	1e-08	298.15004506	298.15019115	298.15009961	-3.7e-07	-1e-08	-8e-08
0.94791	8307.52321	5e-08	4.7e-07	3.5e-07	1.5e-07	0.0	2.93e-06	1.51e-06	1e-08	298.15007847	298.15018526	298.15009505	-2.74e-06	-0.0	-6e-08
0.94991	8314.12758	5e-08	4.7e-07	3.5e-07	1.5e-07	0.0	2.93e-06	1.51e-06	1e-08	298.15027798	298.15017936	298.15008343	-1.85e-06	-1e-08	-7e-08
0.9519	8320.64318	5e-08	4.7e-07	3.5e-07	1.5e-07	0.0	2.93e-06	1.51e-06	1e-08	298.14998792	298.1501742	298.15009297	2.24e-06	-2e-08	-8e-08
0.9539	8327.06901	5e-08	4.7e-07	3.5e-07	1.5e-07	0.0	2.93e-06	1.51e-06	1e-08	298.15001862	298.15016883	298.1500888	-2.38e-06	-0.0	-6e-08
0.9559	8333.40404	5e-08	4.7e-07	3.5e-07	1.5e-07	0.0	2.93e-06	1.51e-06	1e-08	298.15020343	298.15016345	298.15007809	3.61e-06	-2e-08	-8e-08
0.9579	8339.64719	5e-08	4.7e-07	3.5e-07	1.5e-07	0.0	2.93e-06	1.51e-06	1e-08	298.15017582	298.15015848	298.15007661	-1.13e-06	-1e-08	-6e-08
0.9599	8345.79738	5e-08	4.7e-07	3.5e-07	1.5e-07	0.0	2.93e-06	1.51e-06	1e-08	298.14988737	298.15015396	298.15008642	1.22e-06	-2e-08	-7e-08
0.9619	8351.85346	5e-08	4.7e-07	3.5e-07	1.5e-07	0.0	2.93e-06	1.51e-06	1e-08	298.14993289	298.1501492	298.15008195	-3.47e-06	0.0	-5e-08
0.9639	8357.81425	5e-08	4.7e-07	3.5e-07	1.5e-07	0.0	2.93e-06	1.51e-06	1e-08	298.15010755	298.15014444	298.150072	-9.3e-07	-1e-08	-5e-08
0.9659	8363.67849	5e-08	4.7e-07	3.5e-07	1.5e-07	0.0	2.93e-06	1.51e-06	1e-08	298.15022449	298.15013989	298.15006461	-7e-07	-1e-08	-5e-08
0.9679	8369.4449	5e-08	4.7e-07	3.5e-07	1.5e-07	0.0	2.93e-06	1.51e-06	1e-08	298.15062991	298.15013515	298.15004488	-1.78e-06	-0.0	-5e-08
0.9699	8375.11212	5e-08	4.7e-07	3.5e-07	1.5e-07	0.0	2.93e-06	1.51e-06	1e-08	298.15013271	298.15013157	298.15006406	1.57e-06	-1e-08	-6e-08
0.9719	8380.67878	5e-08	4.7e-07	3.5e-07	1.5e-07	0.0	2.93e-06	1.51e-06	1e-08	298.14791071	298.15013009	298.1501575	3.23e-06	-2e-08	-6e-08
0.9739	8386.14348	5e-08	4.7e-07	3.5e-07	1.5e-07	0.0	2.93e-06	1.51e-06	1e-08	298.14982458	298.15012399	298.15007308	3.11e-06	-2e-08	-6e-08
0.9759	8391.50469	5e-08	4.7e-07	3.5e-07	1.5e-07	0.0	2.93e-06	1.51e-06	1e-08	298.15070275	298.1501192	298.15003328	-2.9e-06	0.0	-4e-08
0.9779	8396.76079	5e-08	4.7e-07	3.5e-07	1.5e-07	0.0	2.93e-06	1.51e-06	1e-08	298.15059638	298.15011566	298.1500359	-5.9e-06	1e-08	-3e-08
0.9799	8401.91012	5e-08	4.7e-07	3.5e-07	1.5e-07	0.0	2.93e-06	1.51e-06	1e-08	298.14986205	298.15011295	298.1500656	9.3e-07	-1e-08	-5e-08
0.9819	8406.95091	5e-08	4.7e-07	3.5e-07	1.5e-07	0.0	2.93e-06	1.51e-06	1e-08	298.14990517	298.15010946	298.1500619	5e-08	-1e-08	-4e-08
0.9839	8411.88131	5e-08	4.7e-07	3.5e-07	1.5e-07	0.0	2.93e-06	1.51e-06	1e-08	298.15000959	298.150106	298.15005563	5.42e-06	-3e-08	-6e-08
0.9859	8416.69938	5e-08	4.7e-07	3.5e-07	1.5e-07	0.0	2.93e-06	1.51e-06	1e-08	298.15017699	298.15010258	298.1500467	-2.98e-06	0.0	-3e-08
0.9879	8421.40313	5e-08	4.7e-07	3.5e-07	1.5e-07	0.0	2.93e-06	1.51e-06	1e-08	298.15000138	298.15009964	298.15005258	-7.5e-07	-0.0	-4e-08
0.9899	8425.9904	5e-08	4.7e-07	3.5e-07	1.5e-07	0.0	2.93e-06	1.51e-06	1e-08	298.14985757	298.15009676	298.15005715	4.7e-07	-1e-08	-4e-08
0.9919	8430.45888	5e-08	4.7e-07	3.5e-07	1.5e-07	0.0	2.93e-06	1.51e-06	1e-08	298.14994284	298.15009372	298.15005191	2.85e-06	-2e-08	-5e-08
0.9939	8434.80612	5e-08	4.7e-07	3.5e-07	1.5e-07	0.0	2.93e-06	1.51e-06	1e-08	298.15005298	298.15009074	298.15004564	2.57e-06	-1e-08	-5e-08
0.9959	8439.02948	5e-08	4.7e-07	3.5e-07	1.5e-07	0.0	2.93e-06	1.51e-06	1e-08	298.15023714	298.15008776	298.15003624	-1e-06	-0.0	-3e-08
0.9979	8443.12616	5e-08	4.7e-07	3.5e-07	1.5e-07	0.0	2.93e-06	1.51e-06	1e-08	298.15015841	298.15008517	298.1500382	-1.7e-07	-1e-08	-3e-08
0.9999	8447.09314	5e-08	4.7e-07	3.5e-07	1.5e-07	0.0	2.93e-06	1.51e-06	1e-08	298.15017754	298.15008255	298.15003598	-1.54e-06	-0.0	-3e-08
1.0	8447.28802	5e-08	4.7e-07	3.5e-07	1.5e-07	0.0	2.93e-06	1.51e-06	1e-08	298.15008608	298.15008252	298.15003985	3.59282485	-2.48802176	19.84527794
