# Supplementary material for: Dataset for the simulated biomass pyrolysis in rotary kilns with varying particle residence time distributions
Source: Data Brief. 2021 Nov 23;39:107603. doi: 10.1016/j.dib.2021.107603 (PMC8633881; doi:10.1016/j.dib.2021.107603)
Supplement: Supplementary Data S1 — Supplementary Raw Research Data. This is open data under the CC BY license http://creativecommons.org/licenses/by/4.0/ [file mmc1.zip › supplementary/101/logFiles/log_Pe60]

l,m	Tau,s	F_w,kg/s	F_is,kg/s	F_c,kg/s	F_rt,kg/s	F_w_wet,kg/s	F_it,kg/s	F_g,kg/s	F_H2O_g,kg/s	T_b,K	T_g,K	T_w,K	q_bed,kW/m	q_gas,kW/m	q_loss,kW/m
0.0001	0.61469	0.0	0.0	0.0	0.0	5.47e-06	0.0	0.0	0.0	414.32295218	788.92921027	799.54483737	8.7710624	-0.04343028	-0.38421655
0.0002	1.84405	5e-08	0.0	0.0	0.0	5.42e-06	0.0	0.0	0.0	496.21245521	766.87509866	776.27833435	6.4859015	-0.02900852	-0.36834999
0.0003	3.07335	7.7e-07	0.0	0.0	0.0	4.7e-06	0.0	0.0	0.0	554.54056183	750.56368474	758.85052775	4.79129727	-0.01291276	-0.35644351
0.0004	4.30259	3.13e-06	0.0	0.0	0.0	2.33e-06	0.0	0.0	0.0	596.20158381	738.18164373	745.73908396	3.5355737	0.01292964	-0.3474535
0.0005	5.53179	5.08e-06	1e-08	0.0	0.0	3.6e-07	1e-08	0.0	1e-08	626.27229558	727.47815985	735.7910158	2.59686694	0.05626381	-0.34059227
0.0016	19.04932	2.13e-06	4.8e-07	3e-08	5.1e-07	0.0	1.8e-06	5.2e-07	1e-08	692.24303352	699.41717457	699.81510545	0.1663746	-0.00039697	-0.31497924
0.0017	20.27786	1.89e-06	5e-07	4e-08	5.3e-07	-0.0	1.93e-06	5.7e-07	1e-08	692.26043574	698.92692712	698.58701388	0.13685828	-0.00288628	-0.31404483
0.0018	21.50635	1.68e-06	5.3e-07	4e-08	5.5e-07	0.0	2.05e-06	6.2e-07	1e-08	692.18576831	698.49361084	697.44303251	0.11244683	-0.02110807	-0.31319369
0.0019	22.73478	1.49e-06	5.5e-07	5e-08	5.6e-07	-0.0	2.15e-06	6.6e-07	1e-08	692.04874421	697.81596523	696.41008568	0.09182558	-0.02471522	-0.31240832
0.002	23.96316	1.33e-06	5.6e-07	6e-08	5.7e-07	-0.0	2.24e-06	7.1e-07	1e-08	691.86601547	697.15849976	695.44100981	0.0740858	-0.0278258	-0.31166938
0.0021	25.19148	1.18e-06	5.8e-07	6e-08	5.7e-07	-0.0	2.32e-06	7.5e-07	1e-08	691.64457591	696.51485097	694.5270608	0.05878114	-0.03047456	-0.31097072
0.0022	26.41975	1.06e-06	5.9e-07	7e-08	5.8e-07	0.0	2.39e-06	7.8e-07	1e-08	691.38891228	695.88132247	693.66073864	0.04555818	-0.03271064	-0.31030687
0.0023	27.64796	9.4e-07	6e-07	8e-08	5.8e-07	0.0	2.45e-06	8.2e-07	1e-08	691.10210261	695.25569125	692.8355852	0.03413179	-0.03458627	-0.30967311
0.0024	28.87612	8.4e-07	6e-07	9e-08	5.7e-07	-0.0	2.51e-06	8.5e-07	1e-08	690.78648108	694.63656976	692.04601586	0.02293385	-0.03614871	-0.30906591
0.0025	30.10423	7.6e-07	6.1e-07	9e-08	5.7e-07	0.0	2.55e-06	8.8e-07	1e-08	690.41611778	694.02300205	691.29057977	0.01371645	-0.03743076	-0.30848121
0.0036	43.60981	2.6e-07	6.1e-07	1.7e-07	4.7e-07	-0.0	2.83e-06	1.14e-06	1e-08	685.40347463	687.53138855	684.08788251	-0.0251108	-0.04298638	-0.30287677
0.0037	44.83726	2.4e-07	6.1e-07	1.7e-07	4.6e-07	0.0	2.84e-06	1.15e-06	1e-08	684.87060132	686.95826814	683.48838836	-0.02622357	-0.04314618	-0.30240227
0.0038	46.06466	2.2e-07	6.1e-07	1.8e-07	4.5e-07	0.0	2.85e-06	1.17e-06	1e-08	684.33080444	686.38708333	682.89335523	-0.02711322	-0.04328406	-0.30193579
0.0039	47.292	2e-07	6e-07	1.8e-07	4.4e-07	-0.0	2.86e-06	1.18e-06	1e-08	683.78504904	685.81764342	682.30213698	-0.02782313	-0.04340561	-0.30147216
0.004	48.51929	1.8e-07	6e-07	1.9e-07	4.3e-07	0.0	2.86e-06	1.2e-06	1e-08	683.23413775	685.24978871	681.71422562	-0.02838061	-0.04351411	-0.30100939
0.0041	49.74653	1.7e-07	6e-07	1.9e-07	4.2e-07	-0.0	2.87e-06	1.21e-06	1e-08	682.678769	684.68337481	681.12919645	-0.02880184	-0.04361045	-0.30055404
0.0042	50.97371	1.6e-07	5.9e-07	2e-07	4.1e-07	-0.0	2.88e-06	1.23e-06	1e-08	682.11962509	684.11824924	680.54665156	-0.02911556	-0.04369856	-0.30009605
0.0043	52.20084	1.5e-07	5.9e-07	2e-07	4e-07	0.0	2.89e-06	1.24e-06	1e-08	681.55722695	683.55429891	679.96630218	-0.02933303	-0.04377862	-0.29964113
0.0044	53.42791	1.4e-07	5.9e-07	2.1e-07	3.9e-07	-0.0	2.89e-06	1.25e-06	1e-08	680.99208023	682.9914052	679.38787413	-0.02946962	-0.0438521	-0.29918707
0.0045	54.65493	1.3e-07	5.9e-07	2.1e-07	3.8e-07	-0.0	2.9e-06	1.26e-06	1e-08	680.42462002	682.42946518	678.81114189	-0.02953745	-0.04391965	-0.29873505
0.0056	68.14853	6e-08	5.6e-07	2.6e-07	3e-07	-0.0	2.93e-06	1.36e-06	1e-08	674.11176958	676.29055394	672.53988015	-0.02794303	-0.04439221	-0.29381496
0.0057	69.3749	6e-08	5.5e-07	2.6e-07	3e-07	-0.0	2.93e-06	1.36e-06	1e-08	673.53617014	675.73515176	671.97434632	-0.02770256	-0.04441515	-0.29336806
0.0058	70.60121	6e-08	5.5e-07	2.6e-07	2.9e-07	0.0	2.93e-06	1.37e-06	1e-08	672.96077659	675.18008952	671.40939818	-0.0274593	-0.04443491	-0.29292438
0.0059	71.82747	5e-08	5.5e-07	2.6e-07	2.9e-07	0.0	2.94e-06	1.38e-06	1e-08	672.38565171	674.62535442	670.84501226	-0.02721334	-0.0444517	-0.29248137
0.006	73.05367	5e-08	5.5e-07	2.7e-07	2.8e-07	-0.0	2.94e-06	1.38e-06	1e-08	671.81085459	674.07093854	670.28117237	-0.02696573	-0.04446559	-0.29203876
0.0061	74.27981	5e-08	5.4e-07	2.7e-07	2.7e-07	-0.0	2.94e-06	1.39e-06	1e-08	671.23643621	673.51683669	669.71786587	-0.0267172	-0.04447663	-0.29159599
0.0062	75.50591	5e-08	5.4e-07	2.7e-07	2.7e-07	-0.0	2.94e-06	1.39e-06	1e-08	670.66244197	672.96304628	669.15508353	-0.02646917	-0.04448487	-0.29115407
0.0063	76.73194	4e-08	5.4e-07	2.8e-07	2.6e-07	-0.0	2.94e-06	1.4e-06	1e-08	670.08891068	672.40956593	668.59281729	-0.02622235	-0.04449036	-0.290713
0.0064	77.95793	4e-08	5.4e-07	2.8e-07	2.6e-07	0.0	2.94e-06	1.4e-06	1e-08	669.51587616	671.8563959	668.03106111	-0.02597655	-0.04449318	-0.2902713
0.0065	79.18385	4e-08	5.4e-07	2.8e-07	2.6e-07	0.0	2.94e-06	1.41e-06	1e-08	668.94336942	671.30353898	667.46981235	-0.02573334	-0.04449339	-0.28983088
0.0076	92.66547	3e-08	5.2e-07	3e-07	2.1e-07	-0.0	2.95e-06	1.45e-06	1e-08	662.68631379	665.24426251	661.32953256	-0.02327294	-0.04434126	-0.28500897
0.0077	93.89075	3e-08	5.1e-07	3.1e-07	2.1e-07	-0.0	2.95e-06	1.46e-06	1e-08	662.12151206	664.69562015	660.77442937	-0.02307215	-0.04431508	-0.28457293
0.0078	95.11597	2e-08	5.1e-07	3.1e-07	2.1e-07	-0.0	2.95e-06	1.46e-06	1e-08	661.55741621	664.14738018	660.21986003	-0.02287506	-0.04428708	-0.28413677
0.0079	96.34113	2e-08	5.1e-07	3.1e-07	2.1e-07	-0.0	2.95e-06	1.46e-06	1e-08	660.99403284	663.59955159	659.66582968	-0.02268232	-0.04425743	-0.28370197
0.008	97.56624	2e-08	5.1e-07	3.1e-07	2e-07	-0.0	2.95e-06	1.47e-06	1e-08	660.43136455	663.05214194	659.11234166	-0.02249338	-0.0442261	-0.28326748
0.0081	98.7913	2e-08	5.1e-07	3.1e-07	2e-07	-0.0	2.95e-06	1.47e-06	1e-08	659.86941547	662.50515968	658.55940068	-0.02230832	-0.04419318	-0.28283354
0.0082	100.0163	2e-08	5.1e-07	3.1e-07	2e-07	-0.0	2.95e-06	1.47e-06	1e-08	659.30818888	661.95861295	658.00701114	-0.02212669	-0.04415865	-0.2823992
0.0083	101.24125	2e-08	5.1e-07	3.2e-07	1.9e-07	-0.0	2.95e-06	1.48e-06	1e-08	658.74768956	661.41251075	657.45517868	-0.02194893	-0.04412265	-0.28196569
0.0084	102.46614	2e-08	5e-07	3.2e-07	1.9e-07	-0.0	2.95e-06	1.48e-06	1e-08	658.18791899	660.86686071	656.90390733	-0.02177493	-0.04408523	-0.28153288
0.0085	103.69097	2e-08	5e-07	3.2e-07	1.9e-07	-0.0	2.95e-06	1.48e-06	1e-08	657.62888012	660.32167045	656.35320128	-0.02160465	-0.04404646	-0.2811009
0.0096	117.16059	2e-08	4.9e-07	3.3e-07	1.7e-07	0.0	2.96e-06	1.5e-06	1e-08	651.52815981	654.35701646	650.33397867	-0.01994471	-0.04354109	-0.27637332
0.0097	118.38477	1e-08	4.9e-07	3.3e-07	1.6e-07	-0.0	2.96e-06	1.51e-06	1e-08	650.97800245	653.81789759	649.79038447	-0.01981171	-0.0434892	-0.27594711
0.0098	119.6089	1e-08	4.9e-07	3.3e-07	1.6e-07	-0.0	2.96e-06	1.51e-06	1e-08	650.42858887	653.27932436	649.24740646	-0.01968071	-0.0434362	-0.27551932
0.0099	120.83297	1e-08	4.9e-07	3.4e-07	1.6e-07	0.0	2.96e-06	1.51e-06	1e-08	649.87992346	652.74130483	648.70505097	-0.01955283	-0.04338261	-0.27509378
0.01	122.05699	1e-08	4.9e-07	3.4e-07	1.6e-07	-0.0	2.96e-06	1.51e-06	1e-08	649.33200168	652.20384197	648.16331867	-0.01942745	-0.04332825	-0.27466879
0.0101	123.28095	1e-08	4.9e-07	3.4e-07	1.6e-07	-0.0	2.96e-06	1.51e-06	1e-08	648.78482476	651.66694074	647.6222126	-0.01932063	-0.0432805	-0.27430057
0.01017	124.50487	1e-08	4.9e-07	3.4e-07	1.6e-07	0.0	2.96e-06	1.51e-06	1e-08	648.38296837	651.2725255	647.22474572	4.42936278	-0.20521931	3.05650967
