# Supplementary material for: Dataset for the simulated biomass pyrolysis in rotary kilns with varying particle residence time distributions
Source: Data Brief. 2021 Nov 23;39:107603. doi: 10.1016/j.dib.2021.107603 (PMC8633881; doi:10.1016/j.dib.2021.107603)
Supplement: Supplementary Data S1 — Supplementary Raw Research Data. This is open data under the CC BY license http://creativecommons.org/licenses/by/4.0/ [file mmc1.zip › supplementary/101/logFiles/log_Pe7]

l,m	Tau,s	F_w,kg/s	F_is,kg/s	F_c,kg/s	F_rt,kg/s	F_w_wet,kg/s	F_it,kg/s	F_g,kg/s	F_H2O_g,kg/s	T_b,K	T_g,K	T_w,K	q_bed,kW/m	q_gas,kW/m	q_loss,kW/m
0.0001	0.61469	0.0	0.0	0.0	0.0	5.47e-06	0.0	0.0	0.0	414.159086	788.96912343	799.58823315	8.76304202	-0.04341503	-0.38425976
0.002	23.96316	1.55e-06	5.3e-07	6e-08	5.3e-07	0.0	2.12e-06	6.8e-07	1e-08	692.53756546	697.50610909	695.79488916	0.0665717	-0.02735742	-0.31195037
0.004	48.51929	3.7e-07	5.7e-07	1.9e-07	4.3e-07	-0.0	2.77e-06	1.14e-06	1e-08	683.33244563	685.4319987	681.9914217	-0.0251149	-0.04251283	-0.30122985
0.006	73.05367	1.6e-07	5.4e-07	2.6e-07	3.2e-07	0.0	2.88e-06	1.31e-06	1e-08	671.82203534	674.10334926	670.38559011	-0.02562701	-0.04367806	-0.29212462
0.008	97.56624	1e-07	5.1e-07	3e-07	2.5e-07	-0.0	2.91e-06	1.4e-06	1e-08	660.4257102	663.01002104	659.13807267	-0.02230764	-0.04345881	-0.283293
0.01	122.05699	8e-08	4.9e-07	3.2e-07	2.1e-07	0.0	2.92e-06	1.44e-06	1e-08	649.31922786	652.12854722	648.15392784	-0.0197265	-0.04259112	-0.27467101
0.012	146.52587	6e-08	4.8e-07	3.3e-07	1.9e-07	-0.0	2.93e-06	1.47e-06	1e-08	638.51487587	641.48879644	637.43891538	-0.01785855	-0.04141374	-0.26625444
0.014	170.97287	6e-08	4.8e-07	3.4e-07	1.7e-07	0.0	2.93e-06	1.48e-06	1e-08	628.01015237	631.1102847	627.00120518	-0.01645948	-0.04009717	-0.25805965
0.016	195.39794	5e-08	4.7e-07	3.5e-07	1.6e-07	-0.0	2.93e-06	1.49e-06	1e-08	617.80985302	621.00214009	616.84350858	-0.01536768	-0.03872593	-0.25008416
0.018	219.80106	5e-08	4.7e-07	3.5e-07	1.6e-07	0.0	2.94e-06	1.5e-06	1e-08	607.8839353	611.16696387	606.96732654	-0.0144572	-0.03734511	-0.24232883
0.02	244.18219	5e-08	4.7e-07	3.5e-07	1.5e-07	0.0	2.94e-06	1.51e-06	1e-08	598.24266916	601.60365223	597.36857296	-0.01367725	-0.0359785	-0.23478792
0.022	268.5413	5e-08	4.7e-07	3.5e-07	1.5e-07	0.0	2.94e-06	1.51e-06	1e-08	588.87957755	592.30900158	588.04304746	-0.01298919	-0.03464119	-0.22746559
0.024	292.87837	5e-08	4.7e-07	3.5e-07	1.5e-07	-0.0	2.94e-06	1.51e-06	1e-08	579.78822337	583.27860395	578.98573592	-0.01236629	-0.03333669	-0.22033521
0.026	317.19335	5e-08	4.7e-07	3.5e-07	1.5e-07	-0.0	2.94e-06	1.51e-06	1e-08	570.96117148	574.50633333	570.19012538	-0.01180078	-0.0320869	-0.21348973
0.028	341.48622	5e-08	4.7e-07	3.5e-07	1.4e-07	0.0	2.94e-06	1.51e-06	1e-08	562.39216418	565.98669697	561.65049324	-0.01127091	-0.03086829	-0.20678553
0.03	365.75695	5e-08	4.7e-07	3.5e-07	1.4e-07	0.0	2.94e-06	1.52e-06	1e-08	554.07437964	557.71343004	553.36041759	-0.01077493	-0.0296932	-0.20028153
0.032	390.0055	5e-08	4.7e-07	3.5e-07	1.4e-07	0.0	2.94e-06	1.52e-06	1e-08	546.00148711	549.68056528	545.31383778	-0.01030768	-0.02856033	-0.19396654
0.034	414.23184	5e-08	4.7e-07	3.5e-07	1.4e-07	0.0	2.94e-06	1.52e-06	1e-08	538.16771335	541.88255845	537.50514473	-0.00986593	-0.02746953	-0.18783831
0.036	438.43594	5e-08	4.7e-07	3.5e-07	1.4e-07	0.0	2.94e-06	1.52e-06	1e-08	530.56688529	534.31339786	529.92827975	-0.00944714	-0.02641982	-0.18189187
0.038	462.61776	5e-08	4.7e-07	3.5e-07	1.4e-07	-0.0	2.94e-06	1.52e-06	1e-08	523.19318657	526.96713593	522.57724466	-0.0090534	-0.02541015	-0.17612283
0.04	486.77728	5e-08	4.7e-07	3.5e-07	1.4e-07	0.0	2.94e-06	1.52e-06	1e-08	516.03970848	519.83791625	515.44621089	-0.00866053	-0.02443944	-0.17052638
0.042	510.91446	5e-08	4.7e-07	3.5e-07	1.4e-07	0.0	2.94e-06	1.52e-06	1e-08	509.10144055	512.91996799	508.52932755	-0.00830818	-0.02350613	-0.16509795
0.044	535.02926	5e-08	4.7e-07	3.5e-07	1.4e-07	0.0	2.94e-06	1.52e-06	1e-08	502.37310037	506.20762716	501.82087462	-0.00797669	-0.02260912	-0.15983322
0.046	559.12167	5e-08	4.7e-07	3.5e-07	1.4e-07	0.0	2.94e-06	1.52e-06	1e-08	495.84816266	499.69534296	495.31532187	-0.00764075	-0.02174728	-0.15472771
0.048	583.19163	5e-08	4.7e-07	3.5e-07	1.4e-07	0.0	2.94e-06	1.52e-06	1e-08	489.52110202	493.37767427	489.00719159	-0.00732276	-0.02091916	-0.1497771
0.05	607.23913	5e-08	4.7e-07	3.5e-07	1.4e-07	0.0	2.94e-06	1.52e-06	1e-08	483.38664365	487.24929417	482.89110798	-0.00702177	-0.02012357	-0.14497738
0.05199	631.26412	5e-08	4.7e-07	3.5e-07	1.4e-07	0.0	2.94e-06	1.52e-06	1e-08	477.43988603	481.30498894	476.96178925	-0.00674229	-0.01935914	-0.14032394
0.05399	655.26658	5e-08	4.7e-07	3.5e-07	1.4e-07	0.0	2.94e-06	1.52e-06	1e-08	471.67566715	475.53966184	471.21408705	-0.00647509	-0.01862484	-0.13581323
0.05599	679.24646	5e-08	4.7e-07	3.5e-07	1.4e-07	0.0	2.94e-06	1.52e-06	1e-08	466.08867781	469.94833146	465.64297739	-0.00622018	-0.0179195	-0.13144119
0.05799	703.20375	5e-08	4.7e-07	3.5e-07	1.4e-07	0.0	2.94e-06	1.52e-06	1e-08	460.67376745	464.52613022	460.24354197	-0.00596743	-0.01724202	-0.12720381
0.05999	727.13839	5e-08	4.7e-07	3.5e-07	1.4e-07	0.0	2.94e-06	1.52e-06	1e-08	455.4262767	459.26830322	455.01094957	-0.00572777	-0.01659124	-0.12309731
0.06199	751.05037	5e-08	4.7e-07	3.5e-07	1.4e-07	0.0	2.94e-06	1.52e-06	1e-08	450.34146367	454.17020869	449.94048812	-0.00550046	-0.01596612	-0.11911808
0.06399	774.93965	5e-08	4.7e-07	3.5e-07	1.4e-07	0.0	2.94e-06	1.52e-06	1e-08	445.41457347	449.22731639	445.02755922	-0.00528179	-0.01536567	-0.11526252
0.06599	798.80618	5e-08	4.7e-07	3.5e-07	1.4e-07	0.0	2.94e-06	1.52e-06	1e-08	440.64122983	444.43520547	440.26765554	-0.00507246	-0.01478889	-0.11152707
0.06799	822.64995	5e-08	4.7e-07	3.5e-07	1.4e-07	0.0	2.94e-06	1.52e-06	1e-08	436.01704292	439.78956403	435.65638156	-0.00487258	-0.01423484	-0.10790826
0.06999	846.47091	5e-08	4.7e-07	3.5e-07	1.4e-07	0.0	2.94e-06	1.52e-06	1e-08	431.5376962	435.28618748	431.18944755	-0.00468216	-0.01370258	-0.10440273
0.07199	870.26904	5e-08	4.7e-07	3.5e-07	1.4e-07	0.0	2.94e-06	1.52e-06	1e-08	427.19898118	430.92097683	426.86266628	-0.00450098	-0.01319125	-0.10100719
0.07399	894.04429	5e-08	4.7e-07	3.5e-07	1.4e-07	0.0	2.94e-06	1.52e-06	1e-08	422.99679561	426.68993712	422.67195188	-0.00432779	-0.0127	-0.09771843
0.07599	917.79663	5e-08	4.7e-07	3.5e-07	1.4e-07	0.0	2.94e-06	1.52e-06	1e-08	418.92714162	422.58917568	418.61331854	-0.00416246	-0.01222802	-0.09453334
0.07799	941.52603	5e-08	4.7e-07	3.5e-07	1.4e-07	0.0	2.94e-06	1.52e-06	1e-08	414.98602416	418.61490066	414.68288436	-0.00400305	-0.01177453	-0.09144886
0.07999	965.23246	5e-08	4.7e-07	3.5e-07	1.4e-07	0.0	2.94e-06	1.52e-06	1e-08	411.16958459	414.76341895	410.87686285	-0.00384994	-0.01133879	-0.08846206
0.08199	988.91587	5e-08	4.7e-07	3.5e-07	1.4e-07	0.0	2.94e-06	1.52e-06	1e-08	407.47431548	411.03113373	407.19155021	-0.00370602	-0.01092004	-0.08556997
0.08399	1012.57624	5e-08	4.7e-07	3.5e-07	1.4e-07	0.0	2.94e-06	1.52e-06	1e-08	403.89644282	407.41454425	403.62335606	-0.00356778	-0.0105176	-0.08276975
0.08599	1036.21353	5e-08	4.7e-07	3.5e-07	1.4e-07	0.0	2.94e-06	1.52e-06	1e-08	400.43240841	403.91024279	400.16877667	-0.0034279	-0.01013086	-0.08005869
0.08799	1059.82771	5e-08	4.7e-07	3.5e-07	1.4e-07	0.0	2.94e-06	1.52e-06	1e-08	397.07888121	400.51491279	396.8243929	-0.00329513	-0.00975913	-0.07743414
0.08999	1083.41874	5e-08	4.7e-07	3.5e-07	1.4e-07	0.0	2.94e-06	1.52e-06	1e-08	393.83279462	397.22532662	393.5868667	-0.00316892	-0.0094018	-0.07489352
0.09199	1106.98658	5e-08	4.7e-07	3.5e-07	1.4e-07	0.0	2.94e-06	1.52e-06	1e-08	390.69064264	394.03834558	390.45297516	-0.00304657	-0.00905828	-0.07243416
0.09399	1130.5312	5e-08	4.7e-07	3.5e-07	1.4e-07	0.0	2.94e-06	1.52e-06	1e-08	387.64946171	390.9509157	387.41955912	-0.00293884	-0.00872792	-0.07005362
0.09599	1154.05257	5e-08	4.7e-07	3.5e-07	1.4e-07	0.0	2.94e-06	1.52e-06	1e-08	384.70569213	387.96006854	384.48357862	-0.00283119	-0.00841032	-0.06774962
0.09799	1177.55065	5e-08	4.7e-07	3.5e-07	1.4e-07	0.0	2.94e-06	1.52e-06	1e-08	381.85657436	385.06291562	381.64204095	-0.00272932	-0.00810489	-0.06551968
0.09999	1201.02541	5e-08	4.7e-07	3.5e-07	1.4e-07	0.0	2.94e-06	1.52e-06	1e-08	379.09904334	382.25664969	378.89205472	-0.0026216	-0.00781122	-0.06336159
0.10199	1224.4768	5e-08	4.7e-07	3.5e-07	1.4e-07	0.0	2.94e-06	1.52e-06	1e-08	376.43082661	379.53853993	376.23077361	-0.00252024	-0.00752876	-0.06127321
0.10399	1247.9048	5e-08	4.7e-07	3.5e-07	1.4e-07	0.0	2.94e-06	1.52e-06	1e-08	373.84905445	376.90593331	373.65546298	-0.00243109	-0.00725698	-0.05925217
0.10599	1271.30936	5e-08	4.7e-07	3.5e-07	1.4e-07	0.0	2.94e-06	1.52e-06	1e-08	371.35061921	374.35625243	371.16348059	-0.00234516	-0.00699555	-0.05729661
0.10799	1294.69045	5e-08	4.7e-07	3.5e-07	1.4e-07	0.0	2.94e-06	1.52e-06	1e-08	368.93291812	371.88699117	368.75223776	-0.00225956	-0.00674404	-0.05540435
0.10999	1318.04805	5e-08	4.7e-07	3.5e-07	1.4e-07	0.0	2.94e-06	1.52e-06	1e-08	366.59556267	369.49763251	366.42111762	-0.00217073	-0.00649109	-0.05349098
0.11199	1341.38209	5e-08	4.7e-07	3.5e-07	1.4e-07	0.0	2.94e-06	1.52e-06	1e-08	364.33415809	367.18376179	364.1655998	-0.00210969	-0.00626936	-0.05180498
0.11399	1364.69257	5e-08	4.7e-07	3.5e-07	1.4e-07	0.0	2.94e-06	1.52e-06	1e-08	362.14502288	364.94150396	361.98177176	-0.00202096	-0.00603819	-0.05003623
0.11599	1387.97943	5e-08	4.7e-07	3.5e-07	1.4e-07	0.0	2.94e-06	1.52e-06	1e-08	360.02863274	362.77217662	359.87089039	-0.00194414	-0.00582977	-0.04843433
0.11799	1411.24263	5e-08	4.7e-07	3.5e-07	1.4e-07	0.0	2.94e-06	1.52e-06	1e-08	357.98034061	360.67081012	357.82790271	-0.00187393	-0.00561689	-0.04678992
0.11999	1434.48216	5e-08	4.7e-07	3.5e-07	1.4e-07	0.0	2.94e-06	1.52e-06	1e-08	355.99968253	358.63753101	355.85288431	-0.0018024	-0.00541999	-0.04526163
0.12199	1457.69795	5e-08	4.7e-07	3.5e-07	1.4e-07	0.0	2.94e-06	1.52e-06	1e-08	354.08389316	356.66827405	353.94165284	-0.00174021	-0.00522649	-0.04375265
0.12399	1480.88999	5e-08	4.7e-07	3.5e-07	1.4e-07	0.0	2.94e-06	1.52e-06	1e-08	352.23102604	354.76190561	352.09304945	-0.00166612	-0.00504508	-0.04233072
0.12599	1504.05823	5e-08	4.7e-07	3.5e-07	1.4e-07	0.0	2.94e-06	1.52e-06	1e-08	350.43759982	352.91442307	350.30302174	-0.00163213	-0.00486651	-0.04092636
0.12799	1527.20264	5e-08	4.7e-07	3.5e-07	1.4e-07	0.0	2.94e-06	1.52e-06	1e-08	348.70021977	351.12600149	348.57183824	-0.00156294	-0.00468733	-0.03950956
0.12999	1550.32318	5e-08	4.7e-07	3.5e-07	1.4e-07	0.0	2.94e-06	1.52e-06	1e-08	347.02346198	349.39657284	346.89913122	-0.00149962	-0.00452344	-0.03820866
0.13199	1573.4198	5e-08	4.7e-07	3.5e-07	1.4e-07	0.0	2.94e-06	1.52e-06	1e-08	345.40144861	347.7223013	345.28111783	-0.0014418	-0.00436212	-0.03692294
0.13399	1596.49249	5e-08	4.7e-07	3.5e-07	1.4e-07	0.0	2.94e-06	1.52e-06	1e-08	343.83119762	346.10130619	343.71592422	-0.00139405	-0.00421522	-0.03574758
0.13599	1619.54118	5e-08	4.7e-07	3.5e-07	1.4e-07	0.0	2.94e-06	1.52e-06	1e-08	342.31411117	344.53216867	342.20197478	-0.0013496	-0.00406408	-0.03453387
0.13799	1642.56586	5e-08	4.7e-07	3.5e-07	1.4e-07	0.0	2.94e-06	1.52e-06	1e-08	340.84589287	343.01345833	340.73791616	-0.00129647	-0.00392341	-0.03339966
0.13999	1665.56648	5e-08	4.7e-07	3.5e-07	1.4e-07	0.0	2.94e-06	1.52e-06	1e-08	339.42734813	341.54410742	339.32255373	-0.0012566	-0.0037831	-0.03226503
0.14199	1688.543	5e-08	4.7e-07	3.5e-07	1.4e-07	0.0	2.94e-06	1.52e-06	1e-08	338.0540146	340.1215096	337.95334242	-0.00120312	-0.0036563	-0.03123494
0.14399	1711.49539	5e-08	4.7e-07	3.5e-07	1.4e-07	0.0	2.94e-06	1.52e-06	1e-08	336.72646813	338.74431575	336.62882868	-0.0011663	-0.00352599	-0.03017375
0.14599	1734.42361	5e-08	4.7e-07	3.5e-07	1.4e-07	0.0	2.94e-06	1.52e-06	1e-08	335.44349339	337.41241647	335.34888589	-0.00112713	-0.0033946	-0.0291003
0.14799	1757.32761	5e-08	4.7e-07	3.5e-07	1.4e-07	0.0	2.94e-06	1.52e-06	1e-08	334.2028354	336.12351564	334.11120375	-0.00108585	-0.00328616	-0.02821095
0.14999	1780.20737	5e-08	4.7e-07	3.5e-07	1.4e-07	0.0	2.94e-06	1.52e-06	1e-08	333.00244263	334.87603638	332.91421174	-0.00104193	-0.00316928	-0.0272495
0.15198	1803.06284	5e-08	4.7e-07	3.5e-07	1.4e-07	0.0	2.94e-06	1.52e-06	1e-08	331.84179186	333.66834624	331.75622077	-0.00101225	-0.00305045	-0.02626972
0.15398	1825.89398	5e-08	4.7e-07	3.5e-07	1.4e-07	0.0	2.94e-06	1.52e-06	1e-08	330.71871057	332.49947603	330.63629165	-0.00098152	-0.00295349	-0.02546748
0.15598	1848.70076	5e-08	4.7e-07	3.5e-07	1.4e-07	0.0	2.94e-06	1.52e-06	1e-08	329.63374227	331.36878441	329.55370159	-0.00094143	-0.00284944	-0.02460414
0.15798	1871.48314	5e-08	4.7e-07	3.5e-07	1.4e-07	0.0	2.94e-06	1.52e-06	1e-08	328.58438729	330.27511984	328.50733171	-0.00090709	-0.00275363	-0.02380731
0.15998	1894.24107	5e-08	4.7e-07	3.5e-07	1.4e-07	0.0	2.94e-06	1.52e-06	1e-08	327.57020361	329.21685267	327.49550484	-0.00087621	-0.00265859	-0.02301489
0.16198	1916.97452	5e-08	4.7e-07	3.5e-07	1.4e-07	0.0	2.94e-06	1.52e-06	1e-08	326.5892534	328.19279835	326.51705905	-0.00084455	-0.00256533	-0.02223527
0.16398	1939.68345	5e-08	4.7e-07	3.5e-07	1.4e-07	0.0	2.94e-06	1.52e-06	1e-08	325.64082363	327.2020569	325.57107493	-0.00081663	-0.00247448	-0.02147411
0.16598	1962.36782	5e-08	4.7e-07	3.5e-07	1.4e-07	0.0	2.94e-06	1.52e-06	1e-08	324.72381019	326.24353233	324.65645184	-0.00078997	-0.00239006	-0.02076501
0.16798	1985.0276	5e-08	4.7e-07	3.5e-07	1.4e-07	0.0	2.94e-06	1.52e-06	1e-08	323.83724757	325.31604896	323.77200541	-0.00076102	-0.00231004	-0.02009132
0.16998	2007.66273	5e-08	4.7e-07	3.5e-07	1.4e-07	0.0	2.94e-06	1.52e-06	1e-08	322.97960938	324.4184173	322.916566	-0.000734	-0.00223049	-0.01942007
0.17198	2030.27319	5e-08	4.7e-07	3.5e-07	1.4e-07	0.0	2.94e-06	1.52e-06	1e-08	322.15048046	323.55003938	322.08951683	-0.00070895	-0.00215385	-0.01877205
0.17398	2052.85893	5e-08	4.7e-07	3.5e-07	1.4e-07	0.0	2.94e-06	1.52e-06	1e-08	321.34885778	322.70998676	321.28993081	-0.00068446	-0.0020799	-0.01814562
0.17598	2075.41991	5e-08	4.7e-07	3.5e-07	1.4e-07	0.0	2.94e-06	1.52e-06	1e-08	320.57385823	321.89735705	320.5169052	-0.00066011	-0.00200857	-0.01754006
0.17798	2097.95609	5e-08	4.7e-07	3.5e-07	1.4e-07	0.0	2.94e-06	1.52e-06	1e-08	319.82465286	321.11127515	319.76956508	-0.00063853	-0.00193963	-0.01695383
0.17998	2120.46744	5e-08	4.7e-07	3.5e-07	1.4e-07	0.0	2.94e-06	1.52e-06	1e-08	319.10028292	320.3508969	319.04707455	-0.00061497	-0.00187293	-0.01638543
0.18198	2142.95391	5e-08	4.7e-07	3.5e-07	1.4e-07	0.0	2.94e-06	1.52e-06	1e-08	318.40008204	319.61540161	318.34861115	-0.0005946	-0.00180884	-0.01583847
0.18398	2165.41546	5e-08	4.7e-07	3.5e-07	1.4e-07	0.0	2.94e-06	1.52e-06	1e-08	317.72313103	318.90398676	317.6733833	-0.00057412	-0.001747	-0.01530973
0.18598	2187.85205	5e-08	4.7e-07	3.5e-07	1.4e-07	0.0	2.94e-06	1.52e-06	1e-08	317.06869604	318.2158799	317.02062379	-0.00055342	-0.00168732	-0.01479859
0.18798	2210.26365	5e-08	4.7e-07	3.5e-07	1.4e-07	0.0	2.94e-06	1.52e-06	1e-08	316.43610511	317.55033383	316.38958996	-0.00053571	-0.00162937	-0.01430155
0.18998	2232.6502	5e-08	4.7e-07	3.5e-07	1.4e-07	0.0	2.94e-06	1.52e-06	1e-08	315.82450531	316.90663114	315.77957828	-0.00051633	-0.00157379	-0.01382399
0.19198	2255.01167	5e-08	4.7e-07	3.5e-07	1.4e-07	0.0	2.94e-06	1.52e-06	1e-08	315.23331859	316.28405966	315.18988065	-0.00049852	-0.00152013	-0.01336235
0.19398	2277.34802	5e-08	4.7e-07	3.5e-07	1.4e-07	0.0	2.94e-06	1.52e-06	1e-08	314.66184427	315.68193864	314.61982707	-0.00048253	-0.00146829	-0.01291572
0.19598	2299.6592	5e-08	4.7e-07	3.5e-07	1.4e-07	0.0	2.94e-06	1.52e-06	1e-08	314.1093525	315.09961392	314.06877689	-0.00046456	-0.00141805	-0.01248211
0.19798	2321.94519	5e-08	4.7e-07	3.5e-07	1.4e-07	0.0	2.94e-06	1.52e-06	1e-08	313.57535112	314.53643599	313.53608558	-0.00045043	-0.00130632	-0.01207223
0.19998	2344.20592	5e-08	4.7e-07	3.5e-07	1.4e-07	0.0	2.94e-06	1.52e-06	1e-08	313.05593012	314.01789432	313.01768616	-0.00043654	-0.00126073	-0.01166661
0.20198	2366.44137	5e-08	4.7e-07	3.5e-07	1.4e-07	0.0	2.94e-06	1.52e-06	1e-08	312.55374038	313.51676894	312.51666217	-0.00042152	-0.00119834	-0.01127333
0.20398	2388.65149	5e-08	4.7e-07	3.5e-07	1.4e-07	0.0	2.94e-06	1.52e-06	1e-08	312.06838074	313.03255907	312.03243194	-0.00040699	-0.00117319	-0.01089368
0.20598	2410.83624	5e-08	4.7e-07	3.5e-07	1.4e-07	0.0	2.94e-06	1.52e-06	1e-08	311.59932028	312.564816	311.56442259	-0.00039294	-0.00113028	-0.01052639
0.20798	2432.99557	5e-08	4.7e-07	3.5e-07	1.4e-07	0.0	2.94e-06	1.52e-06	1e-08	311.14600897	312.11239226	311.1121764	-0.00037946	-0.00109761	-0.0101715
0.20998	2455.12945	5e-08	4.7e-07	3.5e-07	1.4e-07	0.0	2.94e-06	1.52e-06	1e-08	310.70792417	311.67534616	310.6750963	-0.00036643	-0.00105171	-0.00982851
0.21198	2477.23783	5e-08	4.7e-07	3.5e-07	1.4e-07	0.0	2.94e-06	1.52e-06	1e-08	310.28454636	311.25295832	310.25270203	-0.00035383	-0.00101376	-0.00949706
0.21398	2499.32068	5e-08	4.7e-07	3.5e-07	1.4e-07	0.0	2.94e-06	1.52e-06	1e-08	309.87540171	310.84489271	309.8444848	-0.00034167	-0.00098301	-0.00917676
0.21598	2521.37794	5e-08	4.7e-07	3.5e-07	1.4e-07	0.0	2.94e-06	1.52e-06	1e-08	309.48000666	310.45028465	309.45001922	-0.00032994	-0.00093817	-0.00886723
0.21798	2543.40958	5e-08	4.7e-07	3.5e-07	1.4e-07	0.0	2.94e-06	1.52e-06	1e-08	309.09790281	310.06894965	309.06881301	-0.00031862	-0.00090688	-0.0085681
0.21998	2565.41554	5e-08	4.7e-07	3.5e-07	1.4e-07	0.0	2.94e-06	1.52e-06	1e-08	308.72867142	309.70054112	308.70041095	-0.00030769	-0.00088586	-0.00827899
0.22198	2587.3958	5e-08	4.7e-07	3.5e-07	1.4e-07	0.0	2.94e-06	1.52e-06	1e-08	308.37183195	309.34456593	308.34439563	-0.00029712	-0.00085969	-0.00799964
0.22398	2609.3503	5e-08	4.7e-07	3.5e-07	1.4e-07	0.0	2.94e-06	1.52e-06	1e-08	308.02699577	309.000441	308.00037194	-0.00028691	-0.00081404	-0.0077297
0.22598	2631.27901	5e-08	4.7e-07	3.5e-07	1.4e-07	0.0	2.94e-06	1.52e-06	1e-08	307.69377646	308.66799927	307.66791025	-0.00027711	-0.00079624	-0.0074688
0.22798	2653.18187	5e-08	4.7e-07	3.5e-07	1.4e-07	0.0	2.94e-06	1.52e-06	1e-08	307.37176185	308.34676636	307.34663549	-0.00026764	-0.00076615	-0.0072167
0.22998	2675.05885	5e-08	4.7e-07	3.5e-07	1.4e-07	0.0	2.94e-06	1.52e-06	1e-08	307.06059661	308.03624859	307.03618672	-0.00025844	-0.0007424	-0.0069731
0.23198	2696.90989	5e-08	4.7e-07	3.5e-07	1.4e-07	0.0	2.94e-06	1.52e-06	1e-08	306.75991818	307.7360626	306.7362044	-0.00024956	-0.00070895	-0.00673769
0.23398	2718.73497	5e-08	4.7e-07	3.5e-07	1.4e-07	0.0	2.94e-06	1.52e-06	1e-08	306.46935463	307.44616432	306.44630132	-0.00024109	-0.0007015	-0.0065102
0.23598	2740.53403	5e-08	4.7e-07	3.5e-07	1.4e-07	0.0	2.94e-06	1.52e-06	1e-08	306.1885696	307.16592541	306.16617551	-0.00023283	-0.00066858	-0.00629037
0.23798	2762.30703	5e-08	4.7e-07	3.5e-07	1.4e-07	0.0	2.94e-06	1.52e-06	1e-08	305.91724717	306.89530366	305.89546403	-0.00022488	-0.00064361	-0.00607795
0.23998	2784.05392	5e-08	4.7e-07	3.5e-07	1.4e-07	0.0	2.94e-06	1.52e-06	1e-08	305.65506578	306.63379834	305.63387317	-0.00021716	-0.00063638	-0.00587269
0.24198	2805.77466	5e-08	4.7e-07	3.5e-07	1.4e-07	0.0	2.94e-06	1.52e-06	1e-08	305.40171061	306.38098559	305.38111212	-0.00020979	-0.00060411	-0.00567432
0.24398	2827.46921	5e-08	4.7e-07	3.5e-07	1.4e-07	0.0	2.94e-06	1.52e-06	1e-08	305.15690179	306.13648821	305.13689545	-0.00020267	-0.00057184	-0.00548264
0.24598	2849.13752	5e-08	4.7e-07	3.5e-07	1.4e-07	0.0	2.94e-06	1.52e-06	1e-08	304.92033677	305.90065184	304.90085962	-0.00019566	-0.00055733	-0.00529744
0.24798	2870.77954	5e-08	4.7e-07	3.5e-07	1.4e-07	0.0	2.94e-06	1.52e-06	1e-08	304.69177342	305.67273113	304.67278268	-0.00018899	-0.00055188	-0.00511851
0.24998	2892.39523	5e-08	4.7e-07	3.5e-07	1.4e-07	0.0	2.94e-06	1.52e-06	1e-08	304.47089458	305.45217306	304.45243646	-0.00018254	-0.00052599	-0.00494557
0.25197	2913.98455	5e-08	4.7e-07	3.5e-07	1.4e-07	0.0	2.94e-06	1.52e-06	1e-08	304.25746586	305.23918189	304.23950481	-0.00017632	-0.00050077	-0.00477847
0.25397	2935.54744	5e-08	4.7e-07	3.5e-07	1.4e-07	0.0	2.94e-06	1.52e-06	1e-08	304.05123379	305.03353238	304.03373516	-0.00017029	-0.00049845	-0.00461701
0.25597	2957.08387	5e-08	4.7e-07	3.5e-07	1.4e-07	0.0	2.94e-06	1.52e-06	1e-08	303.85195858	304.83476482	303.83491309	-0.00016448	-0.00048965	-0.00446099
0.25797	2978.59378	5e-08	4.7e-07	3.5e-07	1.4e-07	0.0	2.94e-06	1.52e-06	1e-08	303.65940783	304.64232947	303.64284421	-0.00015886	-0.00044696	-0.00431023
0.25997	3000.07714	5e-08	4.7e-07	3.5e-07	1.4e-07	0.0	2.94e-06	1.52e-06	1e-08	303.47334927	304.45670572	303.45721582	-0.00015349	-0.00044039	-0.00416457
0.26197	3021.53389	5e-08	4.7e-07	3.5e-07	1.4e-07	0.0	2.94e-06	1.52e-06	1e-08	303.29356867	304.27760572	303.27781876	-0.00014825	-0.00042856	-0.00402381
0.26397	3042.96399	5e-08	4.7e-07	3.5e-07	1.4e-07	0.0	2.94e-06	1.52e-06	1e-08	303.11985823	304.10415325	303.1045245	-0.00014318	-0.00040394	-0.00388781
0.26597	3064.36739	5e-08	4.7e-07	3.5e-07	1.4e-07	0.0	2.94e-06	1.52e-06	1e-08	302.9520099	303.93672595	302.93705751	-0.00013829	-0.0003925	-0.0037564
0.26797	3085.74405	5e-08	4.7e-07	3.5e-07	1.4e-07	0.0	2.94e-06	1.52e-06	1e-08	302.78982656	303.77519154	302.77521284	-0.00013351	-0.00039748	-0.00362945
0.26997	3107.09392	5e-08	4.7e-07	3.5e-07	1.4e-07	0.0	2.94e-06	1.52e-06	1e-08	302.63312143	303.61849228	302.61890696	-0.00012908	-0.00035909	-0.00350675
0.27197	3128.41695	5e-08	4.7e-07	3.5e-07	1.4e-07	0.0	2.94e-06	1.52e-06	1e-08	302.4817022	303.46768647	302.46780345	-0.00012469	-0.00035896	-0.0033882
0.27397	3149.71309	5e-08	4.7e-07	3.5e-07	1.4e-07	0.0	2.94e-06	1.52e-06	1e-08	302.33540228	303.32163359	302.32184265	-0.0001204	-0.00034739	-0.00327367
0.27597	3170.9823	5e-08	4.7e-07	3.5e-07	1.4e-07	0.0	2.94e-06	1.52e-06	1e-08	302.19403833	303.18055106	302.18080489	-0.00011632	-0.00032902	-0.003163
0.27797	3192.22452	5e-08	4.7e-07	3.5e-07	1.4e-07	0.0	2.94e-06	1.52e-06	1e-08	302.05744276	303.0442364	302.04452909	-0.00011241	-0.00032107	-0.00305606
0.27997	3213.43972	5e-08	4.7e-07	3.5e-07	1.4e-07	0.0	2.94e-06	1.52e-06	1e-08	301.92545055	302.91255154	301.91285241	-0.00010853	-0.00030374	-0.00295274
0.28197	3234.62785	5e-08	4.7e-07	3.5e-07	1.4e-07	0.0	2.94e-06	1.52e-06	1e-08	301.79793021	302.78538721	301.78561454	-0.00010487	-0.00029744	-0.00285281
0.28397	3255.78884	5e-08	4.7e-07	3.5e-07	1.4e-07	0.0	2.94e-06	1.52e-06	1e-08	301.67471469	302.66228512	301.66270565	-0.00010129	-0.00028152	-0.00275637
0.28597	3276.92267	5e-08	4.7e-07	3.5e-07	1.4e-07	0.0	2.94e-06	1.52e-06	1e-08	301.55566712	302.54336381	301.54394589	-9.781e-05	-0.00027443	-0.00266316
0.28797	3298.02928	5e-08	4.7e-07	3.5e-07	1.4e-07	0.0	2.94e-06	1.52e-06	1e-08	301.44063117	302.4290969	301.42911946	-9.45e-05	-0.00027611	-0.00257309
0.28997	3319.10861	5e-08	4.7e-07	3.5e-07	1.4e-07	0.0	2.94e-06	1.52e-06	1e-08	301.32948692	302.31817871	301.3182344	-9.127e-05	-0.00026472	-0.00248609
0.29197	3340.16063	5e-08	4.7e-07	3.5e-07	1.4e-07	0.0	2.94e-06	1.52e-06	1e-08	301.22210402	302.21093735	301.21110342	-8.819e-05	-0.00025136	-0.00240202
0.29397	3361.18527	5e-08	4.7e-07	3.5e-07	1.4e-07	0.0	2.94e-06	1.52e-06	1e-08	301.11834636	302.10750295	301.10756954	-8.512e-05	-0.00026341	-0.00232071
0.29597	3382.18251	5e-08	4.7e-07	3.5e-07	1.4e-07	0.0	2.94e-06	1.52e-06	1e-08	301.01808178	302.00739039	301.00755956	-8.234e-05	-0.00023334	-0.00224217
0.29797	3403.15227	5e-08	4.7e-07	3.5e-07	1.4e-07	0.0	2.94e-06	1.52e-06	1e-08	300.92122113	301.91049933	300.91095011	-7.945e-05	-0.00021859	-0.00216644
0.29997	3424.09452	5e-08	4.7e-07	3.5e-07	1.4e-07	0.0	2.94e-06	1.52e-06	1e-08	300.82762957	301.81736481	300.8175442	-7.682e-05	-0.00021481	-0.00209319
0.30197	3445.0092	5e-08	4.7e-07	3.5e-07	1.4e-07	0.0	2.94e-06	1.52e-06	1e-08	300.73720995	301.72723971	300.72731346	-7.417e-05	-0.00023487	-0.00202203
0.30397	3465.89627	5e-08	4.7e-07	3.5e-07	1.4e-07	0.0	2.94e-06	1.52e-06	1e-08	300.64984583	301.63959992	300.64020929	-7.168e-05	-0.00019163	-0.00195373
0.30597	3486.75567	5e-08	4.7e-07	3.5e-07	1.4e-07	0.0	2.94e-06	1.52e-06	1e-08	300.5654193	301.55579486	300.5559419	-6.922e-05	-0.00020311	-0.00188772
0.30797	3507.58736	5e-08	4.7e-07	3.5e-07	1.4e-07	0.0	2.94e-06	1.52e-06	1e-08	300.48387793	301.4741131	300.47460894	-6.695e-05	-0.00018623	-0.00182377
0.30997	3528.39128	5e-08	4.7e-07	3.5e-07	1.4e-07	0.0	2.94e-06	1.52e-06	1e-08	300.40506973	301.39588023	300.39594009	-6.469e-05	-0.00018936	-0.0017621
0.31197	3549.16738	5e-08	4.7e-07	3.5e-07	1.4e-07	0.0	2.94e-06	1.52e-06	1e-08	300.32893097	301.31992973	300.31999205	-6.223e-05	-0.00018616	-0.00170244
0.31397	3569.91561	5e-08	4.7e-07	3.5e-07	1.4e-07	0.0	2.94e-06	1.52e-06	1e-08	300.25538998	301.24609291	300.24665524	-6.041e-05	-0.00015692	-0.00164408
0.31597	3590.63593	5e-08	4.7e-07	3.5e-07	1.4e-07	0.0	2.94e-06	1.52e-06	1e-08	300.18432616	301.17566042	300.17570542	-5.822e-05	-0.00017796	-0.00158872
0.31797	3611.32827	5e-08	4.7e-07	3.5e-07	1.4e-07	0.0	2.94e-06	1.52e-06	1e-08	300.11582519	301.10559446	300.10743917	-5.69e-05	-0.00015666	-0.0015329
0.31997	3631.99259	5e-08	4.7e-07	3.5e-07	1.4e-07	0.0	2.94e-06	1.52e-06	1e-08	300.04958222	301.04034839	300.04117364	-5.704e-05	-0.00015676	-0.00148176
0.32197	3652.62883	5e-08	4.7e-07	3.5e-07	1.4e-07	0.0	2.94e-06	1.52e-06	1e-08	299.9854265	300.97512136	299.97741348	-4.82e-05	-0.0001565	-0.0014313
0.32397	3673.23695	5e-08	4.7e-07	3.5e-07	1.4e-07	0.0	2.94e-06	1.52e-06	1e-08	299.92410565	300.91006497	299.91601852	-5.438e-05	-0.00015586	-0.00138381
0.32597	3693.81688	5e-08	4.7e-07	3.5e-07	1.4e-07	0.0	2.94e-06	1.52e-06	1e-08	299.86468449	300.84531654	299.85691698	-4.468e-05	-0.00015497	-0.0013377
0.32797	3714.36859	5e-08	4.7e-07	3.5e-07	1.4e-07	0.0	2.94e-06	1.52e-06	1e-08	299.80766146	300.78099643	299.79998306	-5.119e-05	-0.00015376	-0.00129339
0.32997	3734.89201	5e-08	4.7e-07	3.5e-07	1.4e-07	0.0	2.94e-06	1.52e-06	1e-08	299.75261054	300.71721267	299.74513733	-4.255e-05	-0.00015236	-0.00125078
0.33197	3755.38709	5e-08	4.7e-07	3.5e-07	1.4e-07	0.0	2.94e-06	1.52e-06	1e-08	299.69964772	300.6540609	299.69228457	-4.107e-05	-0.00015072	-0.00120942
0.33397	3775.85379	5e-08	4.7e-07	3.5e-07	1.4e-07	0.0	2.94e-06	1.52e-06	1e-08	299.64835834	300.59162233	299.6413465	-4.141e-05	-0.00014889	-0.00116965
0.33597	3796.29204	5e-08	4.7e-07	3.5e-07	1.4e-07	0.0	2.94e-06	1.52e-06	1e-08	299.59932749	300.52997086	299.59222001	-4.036e-05	-0.00014689	-0.0011311
0.33797	3816.7018	5e-08	4.7e-07	3.5e-07	1.4e-07	0.0	2.94e-06	1.52e-06	1e-08	299.5515164	300.46916982	299.54486738	-3.768e-05	-0.00014478	-0.0010941
0.33997	3837.083	5e-08	4.7e-07	3.5e-07	1.4e-07	0.0	2.94e-06	1.52e-06	1e-08	299.50563757	300.40927681	299.49919022	-3.717e-05	-0.00014251	-0.00105813
0.34197	3857.4356	5e-08	4.7e-07	3.5e-07	1.4e-07	0.0	2.94e-06	1.52e-06	1e-08	299.4616557	300.35033348	299.45510878	-3.752e-05	-0.0001401	-0.00102278
0.34397	3877.75955	5e-08	4.7e-07	3.5e-07	1.4e-07	0.0	2.94e-06	1.52e-06	1e-08	299.41894674	300.29238214	299.41258556	-3.875e-05	-0.00013761	-0.00098896
0.34597	3898.05478	5e-08	4.7e-07	3.5e-07	1.4e-07	0.0	2.94e-06	1.52e-06	1e-08	299.37750692	300.23545472	299.3715546	-2.979e-05	-0.00013516	-0.00095723
0.34797	3918.32125	5e-08	4.7e-07	3.5e-07	1.4e-07	0.0	2.94e-06	1.52e-06	1e-08	299.33783864	300.17957961	299.33193582	-2.94e-05	-0.00013264	-0.00092678
0.34997	3938.55889	5e-08	4.7e-07	3.5e-07	1.4e-07	0.0	2.94e-06	1.52e-06	1e-08	299.29965652	300.12477817	299.29368169	-3.138e-05	-0.00013002	-0.00089684
0.35196	3958.76766	5e-08	4.7e-07	3.5e-07	1.4e-07	0.0	2.94e-06	1.52e-06	1e-08	299.26228105	300.07107214	299.25677021	-2.926e-05	-0.00012736	-0.00086777
0.35396	3978.9475	5e-08	4.7e-07	3.5e-07	1.4e-07	0.0	2.94e-06	1.52e-06	1e-08	299.22649778	300.01846409	299.22110369	-3.052e-05	-0.0001247	-0.00083994
0.35596	3999.09835	5e-08	4.7e-07	3.5e-07	1.4e-07	0.0	2.94e-06	1.52e-06	1e-08	299.19200914	299.96696698	299.18664938	-3.168e-05	-0.00012201	-0.00081294
0.35796	4019.22017	5e-08	4.7e-07	3.5e-07	1.4e-07	0.0	2.94e-06	1.52e-06	1e-08	299.15853641	299.91658405	299.15336861	-2.728e-05	-0.00011935	-0.00078706
0.35996	4039.31288	5e-08	4.7e-07	3.5e-07	1.4e-07	0.0	2.94e-06	1.52e-06	1e-08	299.12633847	299.86732757	299.12121551	-3.052e-05	-0.00011659	-0.00076135
0.36196	4059.37644	5e-08	4.7e-07	3.5e-07	1.4e-07	0.0	2.94e-06	1.52e-06	1e-08	299.09505478	299.81918251	299.09014618	-2.616e-05	-0.00011395	-0.00073727
0.36396	4079.41079	5e-08	4.7e-07	3.5e-07	1.4e-07	0.0	2.94e-06	1.52e-06	1e-08	299.06490334	299.77215278	299.06011737	-2.51e-05	-0.00011127	-0.0007137
0.36596	4099.41587	5e-08	4.7e-07	3.5e-07	1.4e-07	0.0	2.94e-06	1.52e-06	1e-08	299.03579129	299.72623077	299.03109085	-2.414e-05	-0.00010859	-0.00069075
0.36796	4119.39163	5e-08	4.7e-07	3.5e-07	1.4e-07	0.0	2.94e-06	1.52e-06	1e-08	299.00766914	299.68140624	299.00302812	-2.539e-05	-0.00010592	-0.00066847
0.36996	4139.33802	5e-08	4.7e-07	3.5e-07	1.4e-07	0.0	2.94e-06	1.52e-06	1e-08	298.98029137	299.63767941	298.97591133	-2.741e-05	-0.00010329	-0.00064711
0.37196	4159.25496	5e-08	4.7e-07	3.5e-07	1.4e-07	0.0	2.94e-06	1.52e-06	1e-08	298.9539104	299.59502833	298.9496852	-2.084e-05	-0.00010072	-0.00062647
0.37396	4179.14241	5e-08	4.7e-07	3.5e-07	1.4e-07	0.0	2.94e-06	1.52e-06	1e-08	298.92848227	299.55344436	298.92432131	-1.714e-05	-9.827e-05	-0.00060727
0.37596	4199.00031	5e-08	4.7e-07	3.5e-07	1.4e-07	0.0	2.94e-06	1.52e-06	1e-08	298.90372012	299.51291512	298.89980039	-1.957e-05	-9.571e-05	-0.00058781
0.37796	4218.82859	5e-08	4.7e-07	3.5e-07	1.4e-07	0.0	2.94e-06	1.52e-06	1e-08	298.8800242	299.47345081	298.87609471	-2.28e-05	-9.296e-05	-0.00056723
0.37996	4238.62721	5e-08	4.7e-07	3.5e-07	1.4e-07	0.0	2.94e-06	1.52e-06	1e-08	298.85686986	299.43498546	298.85315593	-2.11e-05	-9.073e-05	-0.00055074
0.38196	4258.3961	5e-08	4.7e-07	3.5e-07	1.4e-07	0.0	2.94e-06	1.52e-06	1e-08	298.83459539	299.39751837	298.8309547	-1.784e-05	-8.841e-05	-0.00053382
0.38396	4278.13521	5e-08	4.7e-07	3.5e-07	1.4e-07	0.0	2.94e-06	1.52e-06	1e-08	298.81310221	299.3610434	298.8094764	-2.048e-05	-8.607e-05	-0.00051712
0.38596	4297.84447	5e-08	4.7e-07	3.5e-07	1.4e-07	0.0	2.94e-06	1.52e-06	1e-08	298.79229626	299.32553874	298.78869554	-1.875e-05	-8.367e-05	-0.00050018
0.38796	4317.52382	5e-08	4.7e-07	3.5e-07	1.4e-07	0.0	2.94e-06	1.52e-06	1e-08	298.77201621	299.29098508	298.76859278	-1.728e-05	-8.145e-05	-0.00048473
0.38996	4337.17322	5e-08	4.7e-07	3.5e-07	1.4e-07	0.0	2.94e-06	1.52e-06	1e-08	298.75230265	299.25736601	298.74914379	-1.174e-05	-7.925e-05	-0.00046948
0.39196	4356.79259	5e-08	4.7e-07	3.5e-07	1.4e-07	0.0	2.94e-06	1.52e-06	1e-08	298.73357643	299.22466	298.73030581	-1.9e-05	-7.706e-05	-0.00045475
0.39396	4376.38189	5e-08	4.7e-07	3.5e-07	1.4e-07	0.0	2.94e-06	1.52e-06	1e-08	298.71506032	299.19285122	298.71209108	-1.054e-05	-7.494e-05	-0.00044035
0.39596	4395.94104	5e-08	4.7e-07	3.5e-07	1.4e-07	0.0	2.94e-06	1.52e-06	1e-08	298.69758718	299.16192025	298.69444314	-1.812e-05	-7.285e-05	-0.00042663
0.39796	4415.46998	5e-08	4.7e-07	3.5e-07	1.4e-07	0.0	2.94e-06	1.52e-06	1e-08	298.68020404	299.13184846	298.67738136	-1.001e-05	-7.081e-05	-0.00041308
0.39996	4434.96867	5e-08	4.7e-07	3.5e-07	1.4e-07	0.0	2.94e-06	1.52e-06	1e-08	298.66386683	299.10261668	298.66084597	-1.538e-05	-6.884e-05	-0.00040036
0.40196	4454.43703	5e-08	4.7e-07	3.5e-07	1.4e-07	0.0	2.94e-06	1.52e-06	1e-08	298.64771317	299.0742061	298.64485394	-1.612e-05	-6.689e-05	-0.00038784
0.40396	4473.875	5e-08	4.7e-07	3.5e-07	1.4e-07	0.0	2.94e-06	1.52e-06	1e-08	298.63192077	299.04660146	298.62938192	-1.567e-05	-6.503e-05	-0.00037594
0.40596	4493.28253	5e-08	4.7e-07	3.5e-07	1.4e-07	0.0	2.94e-06	1.52e-06	1e-08	298.61649394	299.01978029	298.61440957	-1.409e-05	-6.304e-05	-0.00036328
0.40796	4512.65955	5e-08	4.7e-07	3.5e-07	1.4e-07	0.0	2.94e-06	1.52e-06	1e-08	298.60232032	298.99371815	298.59987913	-1.063e-05	-6.138e-05	-0.00035272
0.40996	4532.006	5e-08	4.7e-07	3.5e-07	1.4e-07	0.0	2.94e-06	1.52e-06	1e-08	298.58819909	298.96839983	298.58582643	-8.36e-06	-5.961e-05	-0.00034164
0.41196	4551.32182	5e-08	4.7e-07	3.5e-07	1.4e-07	0.0	2.94e-06	1.52e-06	1e-08	298.57465212	298.94380853	298.5722149	-7.96e-06	-5.789e-05	-0.00033097
0.41396	4570.60694	5e-08	4.7e-07	3.5e-07	1.4e-07	0.0	2.94e-06	1.52e-06	1e-08	298.56152905	298.91992784	298.5590366	-1.189e-05	-5.625e-05	-0.0003209
0.41596	4589.8613	5e-08	4.7e-07	3.5e-07	1.4e-07	0.0	2.94e-06	1.52e-06	1e-08	298.54827036	298.89673624	298.54629786	-9.14e-06	-5.462e-05	-0.00031085
0.41796	4609.08484	5e-08	4.7e-07	3.5e-07	1.4e-07	0.0	2.94e-06	1.52e-06	1e-08	298.53596346	298.87421572	298.53393892	-9.26e-06	-5.301e-05	-0.00030105
0.41996	4628.2775	5e-08	4.7e-07	3.5e-07	1.4e-07	0.0	2.94e-06	1.52e-06	1e-08	298.5241127	298.85234981	298.52196731	-9.07e-06	-5.148e-05	-0.00029177
0.42196	4647.43921	5e-08	4.7e-07	3.5e-07	1.4e-07	0.0	2.94e-06	1.52e-06	1e-08	298.51246025	298.83112693	298.51038398	-8.55e-06	-4.995e-05	-0.00028258
0.42396	4666.5699	5e-08	4.7e-07	3.5e-07	1.4e-07	0.0	2.94e-06	1.52e-06	1e-08	298.50120562	298.81052164	298.49916251	-7.1e-06	-4.849e-05	-0.00027378
0.42596	4685.66952	5e-08	4.7e-07	3.5e-07	1.4e-07	0.0	2.94e-06	1.52e-06	1e-08	298.4902428	298.79052057	298.48829696	-8.59e-06	-4.707e-05	-0.00026533
0.42796	4704.738	5e-08	4.7e-07	3.5e-07	1.4e-07	0.0	2.94e-06	1.52e-06	1e-08	298.47953721	298.77111128	298.47777913	-8.97e-06	-4.569e-05	-0.00025711
0.42996	4723.77527	5e-08	4.7e-07	3.5e-07	1.4e-07	0.0	2.94e-06	1.52e-06	1e-08	298.46968443	298.7522696	298.4675677	-1.124e-05	-4.432e-05	-0.00024909
0.43196	4742.78127	5e-08	4.7e-07	3.5e-07	1.4e-07	0.0	2.94e-06	1.52e-06	1e-08	298.45931659	298.73398535	298.45771192	-6.84e-06	-4.302e-05	-0.00024135
0.43396	4761.75594	5e-08	4.7e-07	3.5e-07	1.4e-07	0.0	2.94e-06	1.52e-06	1e-08	298.45008894	298.71624243	298.44813146	-1.006e-05	-4.174e-05	-0.00023385
0.43596	4780.6992	5e-08	4.7e-07	3.5e-07	1.4e-07	0.0	2.94e-06	1.52e-06	1e-08	298.44076491	298.69902662	298.43886802	-7.7e-06	-4.051e-05	-0.00022663
0.43796	4799.61099	5e-08	4.7e-07	3.5e-07	1.4e-07	0.0	2.94e-06	1.52e-06	1e-08	298.43165136	298.6823225	298.42989829	-9.41e-06	-3.928e-05	-0.00021952
0.43996	4818.49125	5e-08	4.7e-07	3.5e-07	1.4e-07	0.0	2.94e-06	1.52e-06	1e-08	298.42255666	298.66611651	298.42122102	-8.27e-06	-3.812e-05	-0.00021272
0.44196	4837.3399	5e-08	4.7e-07	3.5e-07	1.4e-07	0.0	2.94e-06	1.52e-06	1e-08	298.41418905	298.65039594	298.41279803	-2.29e-06	-3.698e-05	-0.00020604
0.44396	4856.15689	5e-08	4.7e-07	3.5e-07	1.4e-07	0.0	2.94e-06	1.52e-06	1e-08	298.40607473	298.63514307	298.40463766	-4.19e-06	-3.588e-05	-0.00019971
0.44596	4874.94214	5e-08	4.7e-07	3.5e-07	1.4e-07	0.0	2.94e-06	1.52e-06	1e-08	298.3980939	298.62034723	298.39673774	-3.48e-06	-3.478e-05	-0.00019339
0.44796	4893.69559	5e-08	4.7e-07	3.5e-07	1.4e-07	0.0	2.94e-06	1.52e-06	1e-08	298.39068949	298.60599616	298.38907173	-7.62e-06	-3.375e-05	-0.00018753
0.44996	4912.41717	5e-08	4.7e-07	3.5e-07	1.4e-07	0.0	2.94e-06	1.52e-06	1e-08	298.38286549	298.59207519	298.38167191	-1.68e-06	-3.272e-05	-0.00018154
0.45195	4931.10681	5e-08	4.7e-07	3.5e-07	1.4e-07	0.0	2.94e-06	1.52e-06	1e-08	298.37586875	298.57857071	298.3744776	-9.05e-06	-3.171e-05	-0.00017587
0.45395	4949.76443	5e-08	4.7e-07	3.5e-07	1.4e-07	0.0	2.94e-06	1.52e-06	1e-08	298.36883828	298.56547365	298.36751884	-9.11e-06	-3.074e-05	-0.00017037
0.45595	4968.38999	5e-08	4.7e-07	3.5e-07	1.4e-07	0.0	2.94e-06	1.52e-06	1e-08	298.36178768	298.55277146	298.36078721	-4.01e-06	-2.985e-05	-0.0001652
0.45795	4986.98339	5e-08	4.7e-07	3.5e-07	1.4e-07	0.0	2.94e-06	1.52e-06	1e-08	298.35554099	298.5404525	298.35424102	-7.25e-06	-2.894e-05	-0.00016008
0.45995	5005.54458	5e-08	4.7e-07	3.5e-07	1.4e-07	0.0	2.94e-06	1.52e-06	1e-08	298.34905023	298.52850533	298.34791698	-7.82e-06	-2.804e-05	-0.00015499
0.46195	5024.07349	5e-08	4.7e-07	3.5e-07	1.4e-07	0.0	2.94e-06	1.52e-06	1e-08	298.34270678	298.51692456	298.34179516	-5.11e-06	-2.724e-05	-0.00015046
0.46395	5042.57003	5e-08	4.7e-07	3.5e-07	1.4e-07	0.0	2.94e-06	1.52e-06	1e-08	298.33678739	298.50569431	298.33585448	-3.53e-06	-2.64e-05	-0.00014569
0.46595	5061.03415	5e-08	4.7e-07	3.5e-07	1.4e-07	0.0	2.94e-06	1.52e-06	1e-08	298.3309007	298.49480301	298.33010432	-6.7e-06	-2.554e-05	-0.0001409
0.46795	5079.46577	5e-08	4.7e-07	3.5e-07	1.4e-07	0.0	2.94e-06	1.52e-06	1e-08	298.32555145	298.48424243	298.32451854	-3.23e-06	-2.477e-05	-0.00013649
0.46995	5097.86482	5e-08	4.7e-07	3.5e-07	1.4e-07	0.0	2.94e-06	1.52e-06	1e-08	298.32001635	298.47399998	298.31911989	-3.25e-06	-2.409e-05	-0.00013266
0.47195	5116.23123	5e-08	4.7e-07	3.5e-07	1.4e-07	0.0	2.94e-06	1.52e-06	1e-08	298.3146145	298.46406677	298.31388969	-2.92e-06	-2.335e-05	-0.00012853
0.47395	5134.56492	5e-08	4.7e-07	3.5e-07	1.4e-07	0.0	2.94e-06	1.52e-06	1e-08	298.30960376	298.45443663	298.3088134	-3.83e-06	-2.263e-05	-0.0001245
0.47595	5152.86584	5e-08	4.7e-07	3.5e-07	1.4e-07	0.0	2.94e-06	1.52e-06	1e-08	298.30493432	298.44509918	298.30388698	-1.99e-06	-2.196e-05	-0.00012071
0.47795	5171.13389	5e-08	4.7e-07	3.5e-07	1.4e-07	0.0	2.94e-06	1.52e-06	1e-08	298.30002181	298.43604466	298.29912911	-3.14e-06	-2.128e-05	-0.00011696
0.47995	5189.36901	5e-08	4.7e-07	3.5e-07	1.4e-07	0.0	2.94e-06	1.52e-06	1e-08	298.29535075	298.42726539	298.294515	-8.16e-06	-2.06e-05	-0.00011322
0.48195	5207.57113	5e-08	4.7e-07	3.5e-07	1.4e-07	0.0	2.94e-06	1.52e-06	1e-08	298.29108095	298.41875555	298.29003451	-8.31e-06	-1.998e-05	-0.00010978
0.48395	5225.74018	5e-08	4.7e-07	3.5e-07	1.4e-07	0.0	2.94e-06	1.52e-06	1e-08	298.28663835	298.41050381	298.28570508	-4.27e-06	-1.938e-05	-0.00010636
0.48595	5243.87606	5e-08	4.7e-07	3.5e-07	1.4e-07	0.0	2.94e-06	1.52e-06	1e-08	298.28225655	298.40250429	298.2815135	-4.46e-06	-1.877e-05	-0.00010297
0.48795	5261.97873	5e-08	4.7e-07	3.5e-07	1.4e-07	0.0	2.94e-06	1.52e-06	1e-08	298.27832565	298.39474864	298.27743863	-4.7e-06	-1.821e-05	-9.991e-05
0.48995	5280.04809	5e-08	4.7e-07	3.5e-07	1.4e-07	0.0	2.94e-06	1.52e-06	1e-08	298.27407224	298.38723186	298.27350985	-5.49e-06	-1.765e-05	-9.682e-05
0.49195	5298.08408	5e-08	4.7e-07	3.5e-07	1.4e-07	0.0	2.94e-06	1.52e-06	1e-08	298.27022979	298.37994517	298.26969148	-2.89e-06	-1.712e-05	-9.38e-05
0.49395	5316.08661	5e-08	4.7e-07	3.5e-07	1.4e-07	0.0	2.94e-06	1.52e-06	1e-08	298.2666771	298.37287938	298.26598336	-2.7e-06	-1.66e-05	-9.096e-05
0.49595	5334.05561	5e-08	4.7e-07	3.5e-07	1.4e-07	0.0	2.94e-06	1.52e-06	1e-08	298.26323888	298.36602906	298.26238968	-3.9e-06	-1.61e-05	-8.818e-05
0.49795	5351.99101	5e-08	4.7e-07	3.5e-07	1.4e-07	0.0	2.94e-06	1.52e-06	1e-08	298.25963055	298.35938931	298.25891949	-3.88e-06	-1.56e-05	-8.543e-05
0.49995	5369.89273	5e-08	4.7e-07	3.5e-07	1.4e-07	0.0	2.94e-06	1.52e-06	1e-08	298.25607131	298.35295188	298.25555897	-4.31e-06	-1.509e-05	-8.259e-05
0.50195	5387.76069	5e-08	4.7e-07	3.5e-07	1.4e-07	0.0	2.94e-06	1.52e-06	1e-08	298.25282675	298.34671188	298.25229423	-1.76e-06	-1.466e-05	-8.018e-05
0.50395	5405.59481	5e-08	4.7e-07	3.5e-07	1.4e-07	0.0	2.94e-06	1.52e-06	1e-08	298.24986279	298.34066167	298.24912236	-3.48e-06	-1.421e-05	-7.774e-05
0.50595	5423.39502	5e-08	4.7e-07	3.5e-07	1.4e-07	0.0	2.94e-06	1.52e-06	1e-08	298.246476	298.33479737	298.24607056	-1.05e-06	-1.378e-05	-7.535e-05
0.50795	5441.16123	5e-08	4.7e-07	3.5e-07	1.4e-07	0.0	2.94e-06	1.52e-06	1e-08	298.24380644	298.32911229	298.2430874	-9.4e-07	-1.336e-05	-7.302e-05
0.50995	5458.89338	5e-08	4.7e-07	3.5e-07	1.4e-07	0.0	2.94e-06	1.52e-06	1e-08	298.240807	298.3236027	298.24021453	-5.38e-06	-1.293e-05	-7.074e-05
0.51195	5476.59137	5e-08	4.7e-07	3.5e-07	1.4e-07	0.0	2.94e-06	1.52e-06	1e-08	298.23805202	298.31826144	298.23742392	-4.43e-06	-1.253e-05	-6.853e-05
0.51395	5494.25513	5e-08	4.7e-07	3.5e-07	1.4e-07	0.0	2.94e-06	1.52e-06	1e-08	298.2355089	298.31308396	298.2347144	-4.15e-06	-1.215e-05	-6.643e-05
0.51595	5511.88459	5e-08	4.7e-07	3.5e-07	1.4e-07	0.0	2.94e-06	1.52e-06	1e-08	298.23245183	298.30806644	298.23211412	-1.28e-06	-1.178e-05	-6.435e-05
0.51795	5529.47965	5e-08	4.7e-07	3.5e-07	1.4e-07	0.0	2.94e-06	1.52e-06	1e-08	298.22998925	298.30320176	298.2295728	-1.85e-06	-1.143e-05	-6.242e-05
0.51995	5547.04024	5e-08	4.7e-07	3.5e-07	1.4e-07	0.0	2.94e-06	1.52e-06	1e-08	298.22745807	298.29848634	298.22711615	-2.05e-06	-1.105e-05	-6.036e-05
0.52195	5564.56628	5e-08	4.7e-07	3.5e-07	1.4e-07	0.0	2.94e-06	1.52e-06	1e-08	298.22495298	298.29391712	298.22473849	-1.3e-07	-1.073e-05	-5.857e-05
0.52395	5582.05768	5e-08	4.7e-07	3.5e-07	1.4e-07	0.0	2.94e-06	1.52e-06	1e-08	298.22296637	298.28948652	298.22241503	-4.83e-06	-1.039e-05	-5.677e-05
0.52595	5599.51436	5e-08	4.7e-07	3.5e-07	1.4e-07	0.0	2.94e-06	1.52e-06	1e-08	298.22089813	298.28519391	298.22017048	8e-08	-1.008e-05	-5.498e-05
0.52795	5616.93624	5e-08	4.7e-07	3.5e-07	1.4e-07	0.0	2.94e-06	1.52e-06	1e-08	298.21828332	298.2810343	298.21802149	-2.83e-06	-9.77e-06	-5.332e-05
0.52995	5634.32324	5e-08	4.7e-07	3.5e-07	1.4e-07	0.0	2.94e-06	1.52e-06	1e-08	298.21644066	298.27700108	298.21590932	-2.54e-06	-9.47e-06	-5.167e-05
0.53195	5651.67527	5e-08	4.7e-07	3.5e-07	1.4e-07	0.0	2.94e-06	1.52e-06	1e-08	298.21419088	298.27309209	298.21388202	-1.28e-06	-9.18e-06	-5.008e-05
0.53395	5668.99225	5e-08	4.7e-07	3.5e-07	1.4e-07	0.0	2.94e-06	1.52e-06	1e-08	298.21218321	298.26930164	298.21190934	1.96e-06	-8.9e-06	-4.849e-05
0.53595	5686.27409	5e-08	4.7e-07	3.5e-07	1.4e-07	0.0	2.94e-06	1.52e-06	1e-08	298.2105471	298.26562748	298.2099846	-1.9e-06	-8.63e-06	-4.706e-05
0.53795	5703.52072	5e-08	4.7e-07	3.5e-07	1.4e-07	0.0	2.94e-06	1.52e-06	1e-08	298.20840696	298.26206694	298.20814291	-6.2e-07	-8.36e-06	-4.559e-05
0.53995	5720.73203	5e-08	4.7e-07	3.5e-07	1.4e-07	0.0	2.94e-06	1.52e-06	1e-08	298.20638131	298.25861713	298.20635683	5.1e-07	-8.11e-06	-4.42e-05
0.54195	5737.90796	5e-08	4.7e-07	3.5e-07	1.4e-07	0.0	2.94e-06	1.52e-06	1e-08	298.20505973	298.25527126	298.20459799	-1.33e-06	-7.86e-06	-4.283e-05
0.54395	5755.0484	5e-08	4.7e-07	3.5e-07	1.4e-07	0.0	2.94e-06	1.52e-06	1e-08	298.20323218	298.25202888	298.2029167	-3.74e-06	-7.61e-06	-4.149e-05
0.54595	5772.15329	5e-08	4.7e-07	3.5e-07	1.4e-07	0.0	2.94e-06	1.52e-06	1e-08	298.20151031	298.24888637	298.2012854	-4.14e-06	-7.37e-06	-4.018e-05
0.54795	5789.22252	5e-08	4.7e-07	3.5e-07	1.4e-07	0.0	2.94e-06	1.52e-06	1e-08	298.19993603	298.24584079	298.19970072	7.7e-07	-7.15e-06	-3.892e-05
0.54995	5806.25601	5e-08	4.7e-07	3.5e-07	1.4e-07	0.0	2.94e-06	1.52e-06	1e-08	298.19839503	298.24288882	298.19816561	5e-07	-6.94e-06	-3.778e-05
0.55194	5823.25367	5e-08	4.7e-07	3.5e-07	1.4e-07	0.0	2.94e-06	1.52e-06	1e-08	298.19706527	298.24002761	298.19667108	-4.13e-06	-6.71e-06	-3.659e-05
0.55394	5840.21541	5e-08	4.7e-07	3.5e-07	1.4e-07	0.0	2.94e-06	1.52e-06	1e-08	298.19556371	298.23725448	298.19523165	-1.84e-06	-6.51e-06	-3.546e-05
0.55594	5857.14115	5e-08	4.7e-07	3.5e-07	1.4e-07	0.0	2.94e-06	1.52e-06	1e-08	298.19444856	298.23456638	298.19382233	2.33e-06	-6.32e-06	-3.439e-05
0.55794	5874.03079	5e-08	4.7e-07	3.5e-07	1.4e-07	0.0	2.94e-06	1.52e-06	1e-08	298.19267255	298.23196142	298.19248584	2.4e-07	-6.12e-06	-3.332e-05
0.55994	5890.88424	5e-08	4.7e-07	3.5e-07	1.4e-07	0.0	2.94e-06	1.52e-06	1e-08	298.19135315	298.22943669	298.19117388	-4.7e-07	-5.93e-06	-3.227e-05
0.56194	5907.70141	5e-08	4.7e-07	3.5e-07	1.4e-07	0.0	2.94e-06	1.52e-06	1e-08	298.1896779	298.2269902	298.18991933	-3.61e-06	-5.74e-06	-3.128e-05
0.56394	5924.48222	5e-08	4.7e-07	3.5e-07	1.4e-07	0.0	2.94e-06	1.52e-06	1e-08	298.18878674	298.22461788	298.18867231	-2.19e-06	-5.56e-06	-3.031e-05
0.56594	5941.22656	5e-08	4.7e-07	3.5e-07	1.4e-07	0.0	2.94e-06	1.52e-06	1e-08	298.18781595	298.22231873	298.18746838	-1.1e-07	-5.4e-06	-2.939e-05
0.56794	5957.93435	5e-08	4.7e-07	3.5e-07	1.4e-07	0.0	2.94e-06	1.52e-06	1e-08	298.18669057	298.22009041	298.18630938	-5.52e-06	-5.21e-06	-2.844e-05
0.56994	5974.60549	5e-08	4.7e-07	3.5e-07	1.4e-07	0.0	2.94e-06	1.52e-06	1e-08	298.1855232	298.21793097	298.18518954	-3.08e-06	-5.06e-06	-2.758e-05
0.57194	5991.23989	5e-08	4.7e-07	3.5e-07	1.4e-07	0.0	2.94e-06	1.52e-06	1e-08	298.18413423	298.21583883	298.1841155	-2.95e-06	-4.89e-06	-2.666e-05
0.57394	6007.83746	5e-08	4.7e-07	3.5e-07	1.4e-07	0.0	2.94e-06	1.52e-06	1e-08	298.18298156	298.21381076	298.18306637	-5.35e-06	-4.75e-06	-2.59e-05
0.57594	6024.39809	5e-08	4.7e-07	3.5e-07	1.4e-07	0.0	2.94e-06	1.52e-06	1e-08	298.18206119	298.21184497	298.18204133	-2.19e-06	-4.61e-06	-2.511e-05
0.57794	6040.9217	5e-08	4.7e-07	3.5e-07	1.4e-07	0.0	2.94e-06	1.52e-06	1e-08	298.18136229	298.2099393	298.18103966	-1.74e-06	-4.47e-06	-2.433e-05
0.57994	6057.40819	5e-08	4.7e-07	3.5e-07	1.4e-07	0.0	2.94e-06	1.52e-06	1e-08	298.18002539	298.20809302	298.18009688	4.8e-07	-4.34e-06	-2.36e-05
0.58194	6073.85746	5e-08	4.7e-07	3.5e-07	1.4e-07	0.0	2.94e-06	1.52e-06	1e-08	298.17943168	298.20630261	298.17915335	-2.03e-06	-4.2e-06	-2.287e-05
0.58394	6090.26941	5e-08	4.7e-07	3.5e-07	1.4e-07	0.0	2.94e-06	1.52e-06	1e-08	298.17844536	298.20456796	298.17825647	2.94e-06	-4.08e-06	-2.215e-05
0.58594	6106.64396	5e-08	4.7e-07	3.5e-07	1.4e-07	0.0	2.94e-06	1.52e-06	1e-08	298.1774775	298.20288675	298.1773878	-1.46e-06	-3.95e-06	-2.148e-05
0.58794	6122.98099	5e-08	4.7e-07	3.5e-07	1.4e-07	0.0	2.94e-06	1.52e-06	1e-08	298.1771718	298.2012569	298.1765193	-4.67e-06	-3.81e-06	-2.081e-05
0.58994	6139.28041	5e-08	4.7e-07	3.5e-07	1.4e-07	0.0	2.94e-06	1.52e-06	1e-08	298.17607017	298.19967805	298.17571171	-2.85e-06	-3.7e-06	-2.016e-05
0.59194	6155.54212	5e-08	4.7e-07	3.5e-07	1.4e-07	0.0	2.94e-06	1.52e-06	1e-08	298.17501418	298.19814806	298.17492871	3.62e-06	-3.61e-06	-1.954e-05
0.59394	6171.76603	5e-08	4.7e-07	3.5e-07	1.4e-07	0.0	2.94e-06	1.52e-06	1e-08	298.17441506	298.19666426	298.17415164	-1.16e-06	-3.48e-06	-1.894e-05
0.59594	6187.95202	5e-08	4.7e-07	3.5e-07	1.4e-07	0.0	2.94e-06	1.52e-06	1e-08	298.17339759	298.19522669	298.17341711	1.47e-06	-3.38e-06	-1.837e-05
0.59794	6204.1	5e-08	4.7e-07	3.5e-07	1.4e-07	0.0	2.94e-06	1.52e-06	1e-08	298.17264727	298.19383324	298.17269533	-1.07e-06	-3.27e-06	-1.779e-05
0.59994	6220.20987	5e-08	4.7e-07	3.5e-07	1.4e-07	0.0	2.94e-06	1.52e-06	1e-08	298.17210007	298.19248266	298.17198828	1.64e-06	-3.18e-06	-1.723e-05
0.60194	6236.28152	5e-08	4.7e-07	3.5e-07	1.4e-07	0.0	2.94e-06	1.52e-06	1e-08	298.17146657	298.19117366	298.17130736	-3.88e-06	-3.06e-06	-1.669e-05
0.60394	6252.31486	5e-08	4.7e-07	3.5e-07	1.4e-07	0.0	2.94e-06	1.52e-06	1e-08	298.17064382	298.18990517	298.1706563	-7.9e-07	-2.98e-06	-1.62e-05
0.60594	6268.30977	5e-08	4.7e-07	3.5e-07	1.4e-07	0.0	2.94e-06	1.52e-06	1e-08	298.17023677	298.18867532	298.17000879	-1.3e-06	-2.89e-06	-1.57e-05
0.60794	6284.26615	5e-08	4.7e-07	3.5e-07	1.4e-07	0.0	2.94e-06	1.52e-06	1e-08	298.16957682	298.18748382	298.16939261	7.8e-07	-2.8e-06	-1.519e-05
0.60994	6300.1839	5e-08	4.7e-07	3.5e-07	1.4e-07	0.0	2.94e-06	1.52e-06	1e-08	298.16911049	298.18632885	298.16878813	-1.69e-06	-2.71e-06	-1.473e-05
0.61194	6316.06291	5e-08	4.7e-07	3.5e-07	1.4e-07	0.0	2.94e-06	1.52e-06	1e-08	298.16844117	298.18520965	298.16821149	-2.45e-06	-2.62e-06	-1.428e-05
0.61394	6331.90308	5e-08	4.7e-07	3.5e-07	1.4e-07	0.0	2.94e-06	1.52e-06	1e-08	298.16792182	298.18412479	298.16764718	9.7e-07	-2.55e-06	-1.385e-05
0.61594	6347.70429	5e-08	4.7e-07	3.5e-07	1.4e-07	0.0	2.94e-06	1.52e-06	1e-08	298.16711667	298.18307387	298.16711319	1.63e-06	-2.48e-06	-1.342e-05
0.61794	6363.46644	5e-08	4.7e-07	3.5e-07	1.4e-07	0.0	2.94e-06	1.52e-06	1e-08	298.16673558	298.18205469	298.16657865	-3.2e-06	-2.38e-06	-1.299e-05
0.61994	6379.18942	5e-08	4.7e-07	3.5e-07	1.4e-07	0.0	2.94e-06	1.52e-06	1e-08	298.16637778	298.18106704	298.16606021	-2.3e-06	-2.31e-06	-1.26e-05
0.62194	6394.87312	5e-08	4.7e-07	3.5e-07	1.4e-07	0.0	2.94e-06	1.52e-06	1e-08	298.16559874	298.18011023	298.16557606	1.57e-06	-2.25e-06	-1.221e-05
0.62394	6410.51743	5e-08	4.7e-07	3.5e-07	1.4e-07	0.0	2.94e-06	1.52e-06	1e-08	298.1653113	298.17918233	298.16508701	-4.23e-06	-2.16e-06	-1.182e-05
0.62594	6426.12224	5e-08	4.7e-07	3.5e-07	1.4e-07	0.0	2.94e-06	1.52e-06	1e-08	298.1646414	298.17828343	298.16462963	-3.7e-07	-2.11e-06	-1.147e-05
0.62794	6441.68744	5e-08	4.7e-07	3.5e-07	1.4e-07	0.0	2.94e-06	1.52e-06	1e-08	298.16440411	298.17741177	298.16416892	-1.6e-07	-2.05e-06	-1.112e-05
0.62994	6457.21291	5e-08	4.7e-07	3.5e-07	1.4e-07	0.0	2.94e-06	1.52e-06	1e-08	298.16396132	298.17656718	298.16373143	-3.94e-06	-1.97e-06	-1.075e-05
0.63194	6472.69855	5e-08	4.7e-07	3.5e-07	1.4e-07	0.0	2.94e-06	1.52e-06	1e-08	298.16328176	298.17574894	298.1633181	1.4e-07	-1.92e-06	-1.044e-05
0.63394	6488.14423	5e-08	4.7e-07	3.5e-07	1.4e-07	0.0	2.94e-06	1.52e-06	1e-08	298.16308556	298.1749554	298.16289792	6e-07	-1.87e-06	-1.012e-05
0.63594	6503.54985	5e-08	4.7e-07	3.5e-07	1.4e-07	0.0	2.94e-06	1.52e-06	1e-08	298.16267283	298.17418654	298.16250014	-2.04e-06	-1.8e-06	-9.8e-06
0.63794	6518.91528	5e-08	4.7e-07	3.5e-07	1.4e-07	0.0	2.94e-06	1.52e-06	1e-08	298.16197714	298.17344175	298.16212721	1.67e-06	-1.76e-06	-9.51e-06
0.63994	6534.24042	5e-08	4.7e-07	3.5e-07	1.4e-07	0.0	2.94e-06	1.52e-06	1e-08	298.16173723	298.17271949	298.16174741	-1.61e-06	-1.69e-06	-9.2e-06
0.64194	6549.52514	5e-08	4.7e-07	3.5e-07	1.4e-07	0.0	2.94e-06	1.52e-06	1e-08	298.1616177	298.17201939	298.16137456	-1.1e-06	-1.64e-06	-8.93e-06
0.64394	6564.76933	5e-08	4.7e-07	3.5e-07	1.4e-07	0.0	2.94e-06	1.52e-06	1e-08	298.16102545	298.17134132	298.16103338	4.21e-06	-1.61e-06	-8.66e-06
0.64594	6579.97287	5e-08	4.7e-07	3.5e-07	1.4e-07	0.0	2.94e-06	1.52e-06	1e-08	298.1606306	298.17068394	298.16069514	1.64e-06	-1.55e-06	-8.38e-06
0.64794	6595.13563	5e-08	4.7e-07	3.5e-07	1.4e-07	0.0	2.94e-06	1.52e-06	1e-08	298.16043594	298.17004664	298.16035938	-1.52e-06	-1.49e-06	-8.1e-06
0.64994	6610.2575	5e-08	4.7e-07	3.5e-07	1.4e-07	0.0	2.94e-06	1.52e-06	1e-08	298.16008972	298.16942939	298.1600408	2.2e-06	-1.46e-06	-7.88e-06
0.65193	6625.33835	5e-08	4.7e-07	3.5e-07	1.4e-07	0.0	2.94e-06	1.52e-06	1e-08	298.159824	298.16883079	298.15972894	-3.8e-07	-1.4e-06	-7.63e-06
0.65393	6640.37807	5e-08	4.7e-07	3.5e-07	1.4e-07	0.0	2.94e-06	1.52e-06	1e-08	298.15966895	298.16825057	298.15942239	-1.59e-06	-1.36e-06	-7.39e-06
0.65593	6655.37652	5e-08	4.7e-07	3.5e-07	1.4e-07	0.0	2.94e-06	1.52e-06	1e-08	298.15928044	298.16768845	298.15913538	-3.33e-06	-1.31e-06	-7.15e-06
0.65793	6670.3336	5e-08	4.7e-07	3.5e-07	1.4e-07	0.0	2.94e-06	1.52e-06	1e-08	298.1588354	298.16714376	298.15886015	-2.5e-07	-1.28e-06	-6.95e-06
0.65993	6685.24916	5e-08	4.7e-07	3.5e-07	1.4e-07	0.0	2.94e-06	1.52e-06	1e-08	298.15871015	298.16661556	298.15858046	-3e-07	-1.24e-06	-6.73e-06
0.66193	6700.12309	5e-08	4.7e-07	3.5e-07	1.4e-07	0.0	2.94e-06	1.52e-06	1e-08	298.15848392	298.16610368	298.15831382	-2.45e-06	-1.19e-06	-6.51e-06
0.66393	6714.95526	5e-08	4.7e-07	3.5e-07	1.4e-07	0.0	2.94e-06	1.52e-06	1e-08	298.15815521	298.16560773	298.15806006	1.28e-06	-1.17e-06	-6.33e-06
0.66593	6729.74555	5e-08	4.7e-07	3.5e-07	1.4e-07	0.0	2.94e-06	1.52e-06	1e-08	298.15777229	298.16512724	298.15781692	1.61e-06	-1.13e-06	-6.13e-06
0.66793	6744.49381	5e-08	4.7e-07	3.5e-07	1.4e-07	0.0	2.94e-06	1.52e-06	1e-08	298.15751041	298.16466134	298.15757662	6.4e-07	-1.1e-06	-5.94e-06
0.66993	6759.19992	5e-08	4.7e-07	3.5e-07	1.4e-07	0.0	2.94e-06	1.52e-06	1e-08	298.15738431	298.16420967	298.15733832	-3.45e-06	-1.05e-06	-5.74e-06
0.67193	6773.86376	5e-08	4.7e-07	3.5e-07	1.4e-07	0.0	2.94e-06	1.52e-06	1e-08	298.15710997	298.16377205	298.15711381	-7.9e-07	-1.03e-06	-5.57e-06
0.67393	6788.48519	5e-08	4.7e-07	3.5e-07	1.4e-07	0.0	2.94e-06	1.52e-06	1e-08	298.15701566	298.16334773	298.15688895	2.9e-06	-1.01e-06	-5.41e-06
0.67593	6803.06408	5e-08	4.7e-07	3.5e-07	1.4e-07	0.0	2.94e-06	1.52e-06	1e-08	298.15682032	298.16293658	298.15667544	-1.55e-06	-9.6e-07	-5.23e-06
0.67793	6817.60029	5e-08	4.7e-07	3.5e-07	1.4e-07	0.0	2.94e-06	1.52e-06	1e-08	298.15638837	298.16253841	298.15647883	1.96e-06	-9.4e-07	-5.08e-06
0.67993	6832.09369	5e-08	4.7e-07	3.5e-07	1.4e-07	0.0	2.94e-06	1.52e-06	1e-08	298.15625158	298.16215219	298.15627633	-2.98e-06	-9e-07	-4.91e-06
0.68193	6846.54415	5e-08	4.7e-07	3.5e-07	1.4e-07	0.0	2.94e-06	1.52e-06	1e-08	298.15632404	298.16177764	298.15607139	-1.6e-06	-8.7e-07	-4.76e-06
0.68393	6860.95152	5e-08	4.7e-07	3.5e-07	1.4e-07	0.0	2.94e-06	1.52e-06	1e-08	298.15603001	298.16141504	298.15588822	-4.87e-06	-8.4e-07	-4.61e-06
0.68593	6875.31568	5e-08	4.7e-07	3.5e-07	1.4e-07	0.0	2.94e-06	1.52e-06	1e-08	298.15570259	298.16106368	298.15571251	-2.3e-07	-8.2e-07	-4.47e-06
0.68793	6889.63647	5e-08	4.7e-07	3.5e-07	1.4e-07	0.0	2.94e-06	1.52e-06	1e-08	298.15573389	298.16072281	298.15552748	-3.88e-06	-7.9e-07	-4.33e-06
0.68993	6903.91377	5e-08	4.7e-07	3.5e-07	1.4e-07	0.0	2.94e-06	1.52e-06	1e-08	298.15548082	298.16039266	298.15536013	2.18e-06	-7.8e-07	-4.21e-06
0.69193	6918.14742	5e-08	4.7e-07	3.5e-07	1.4e-07	0.0	2.94e-06	1.52e-06	1e-08	298.15518858	298.16007283	298.15519998	2.15e-06	-7.6e-07	-4.08e-06
0.69393	6932.33729	5e-08	4.7e-07	3.5e-07	1.4e-07	0.0	2.94e-06	1.52e-06	1e-08	298.15464372	298.15976314	298.15505586	-4.29e-06	-7.1e-07	-3.94e-06
0.69593	6946.48324	5e-08	4.7e-07	3.5e-07	1.4e-07	0.0	2.94e-06	1.52e-06	1e-08	298.15465968	298.15946238	298.15489312	2.89e-06	-7.2e-07	-3.84e-06
0.69793	6960.58511	5e-08	4.7e-07	3.5e-07	1.4e-07	0.0	2.94e-06	1.52e-06	1e-08	298.15496255	298.15917049	298.15472318	-1.43e-06	-6.8e-07	-3.71e-06
0.69993	6974.64277	5e-08	4.7e-07	3.5e-07	1.4e-07	0.0	2.94e-06	1.52e-06	1e-08	298.15458254	298.15888843	298.15458709	-6.6e-07	-6.6e-07	-3.59e-06
0.70193	6988.65606	5e-08	4.7e-07	3.5e-07	1.4e-07	0.0	2.94e-06	1.52e-06	1e-08	298.15416412	298.15861511	298.15445733	2.07e-06	-6.5e-07	-3.49e-06
0.70393	7002.62484	5e-08	4.7e-07	3.5e-07	1.4e-07	0.0	2.94e-06	1.52e-06	1e-08	298.15418657	298.15834984	298.15431348	5.5e-07	-6.3e-07	-3.38e-06
0.70593	7016.54896	5e-08	4.7e-07	3.5e-07	1.4e-07	0.0	2.94e-06	1.52e-06	1e-08	298.15402903	298.15809279	298.15418159	1.3e-06	-6.1e-07	-3.28e-06
0.70793	7030.42826	5e-08	4.7e-07	3.5e-07	1.4e-07	0.0	2.94e-06	1.52e-06	1e-08	298.15413876	298.15784336	298.15404264	-4.54e-06	-5.7e-07	-3.16e-06
0.70993	7044.26261	5e-08	4.7e-07	3.5e-07	1.4e-07	0.0	2.94e-06	1.52e-06	1e-08	298.15372376	298.1576022	298.15393009	1.62e-06	-5.7e-07	-3.08e-06
0.71193	7058.05183	5e-08	4.7e-07	3.5e-07	1.4e-07	0.0	2.94e-06	1.52e-06	1e-08	298.15383206	298.15736789	298.15379935	-7.5e-07	-5.5e-07	-2.98e-06
0.71393	7071.79579	5e-08	4.7e-07	3.5e-07	1.4e-07	0.0	2.94e-06	1.52e-06	1e-08	298.15358968	298.15714126	298.15368743	4.1e-07	-5.3e-07	-2.89e-06
0.71593	7085.49432	5e-08	4.7e-07	3.5e-07	1.4e-07	0.0	2.94e-06	1.52e-06	1e-08	298.15367876	298.15692122	298.1535652	-1.1e-07	-5.2e-07	-2.8e-06
0.71793	7099.14726	5e-08	4.7e-07	3.5e-07	1.4e-07	0.0	2.94e-06	1.52e-06	1e-08	298.15321468	298.15670862	298.15347011	1.98e-06	-5.1e-07	-2.72e-06
0.71993	7112.75446	5e-08	4.7e-07	3.5e-07	1.4e-07	0.0	2.94e-06	1.52e-06	1e-08	298.15352845	298.15650162	298.15334553	-1.13e-06	-4.8e-07	-2.63e-06
0.72193	7126.31576	5e-08	4.7e-07	3.5e-07	1.4e-07	0.0	2.94e-06	1.52e-06	1e-08	298.15348247	298.15630146	298.15323967	-1.27e-06	-4.7e-07	-2.55e-06
0.72393	7139.831	5e-08	4.7e-07	3.5e-07	1.4e-07	0.0	2.94e-06	1.52e-06	1e-08	298.15310726	298.15610781	298.15315109	1.36e-06	-4.6e-07	-2.47e-06
0.72593	7153.3	5e-08	4.7e-07	3.5e-07	1.4e-07	0.0	2.94e-06	1.52e-06	1e-08	298.15318216	298.15591959	298.15304662	-9.8e-07	-4.4e-07	-2.39e-06
0.72793	7166.72262	5e-08	4.7e-07	3.5e-07	1.4e-07	0.0	2.94e-06	1.52e-06	1e-08	298.15284383	298.15573771	298.15296284	-2.2e-06	-4.2e-07	-2.31e-06
0.72993	7180.09868	5e-08	4.7e-07	3.5e-07	1.4e-07	0.0	2.94e-06	1.52e-06	1e-08	298.15277839	298.15556106	298.15287049	3.83e-06	-4.3e-07	-2.26e-06
0.73193	7193.42802	5e-08	4.7e-07	3.5e-07	1.4e-07	0.0	2.94e-06	1.52e-06	1e-08	298.15300438	298.15538953	298.1527687	-1.44e-06	-4e-07	-2.17e-06
0.73393	7206.71047	5e-08	4.7e-07	3.5e-07	1.4e-07	0.0	2.94e-06	1.52e-06	1e-08	298.15281877	298.15522374	298.15268722	-1.49e-06	-3.8e-07	-2.11e-06
0.73593	7219.94586	5e-08	4.7e-07	3.5e-07	1.4e-07	0.0	2.94e-06	1.52e-06	1e-08	298.15257041	298.15506315	298.15261117	-3.5e-07	-3.8e-07	-2.05e-06
0.73793	7233.13402	5e-08	4.7e-07	3.5e-07	1.4e-07	0.0	2.94e-06	1.52e-06	1e-08	298.15253569	298.15490725	298.15252872	-1.08e-06	-3.6e-07	-1.98e-06
0.73993	7246.27477	5e-08	4.7e-07	3.5e-07	1.4e-07	0.0	2.94e-06	1.52e-06	1e-08	298.15248717	298.1547562	298.15244945	1.46e-06	-3.6e-07	-1.93e-06
0.74193	7259.36794	5e-08	4.7e-07	3.5e-07	1.4e-07	0.0	2.94e-06	1.52e-06	1e-08	298.15252203	298.15460968	298.15236915	3e-08	-3.4e-07	-1.86e-06
0.74393	7272.41336	5e-08	4.7e-07	3.5e-07	1.4e-07	0.0	2.94e-06	1.52e-06	1e-08	298.15246384	298.15446779	298.15229523	-4.6e-06	-3.2e-07	-1.79e-06
0.74593	7285.41083	5e-08	4.7e-07	3.5e-07	1.4e-07	0.0	2.94e-06	1.52e-06	1e-08	298.15228037	298.15433042	298.15222898	1.38e-06	-3.3e-07	-1.75e-06
0.74793	7298.3602	5e-08	4.7e-07	3.5e-07	1.4e-07	0.0	2.94e-06	1.52e-06	1e-08	298.15215573	298.15419724	298.15216254	-4.46e-06	-3e-07	-1.68e-06
0.74993	7311.26126	5e-08	4.7e-07	3.5e-07	1.4e-07	0.0	2.94e-06	1.52e-06	1e-08	298.15195123	298.15406826	298.15210169	-3.49e-06	-2.9e-07	-1.63e-06
0.75192	7324.11385	5e-08	4.7e-07	3.5e-07	1.4e-07	0.0	2.94e-06	1.52e-06	1e-08	298.15197459	298.15394302	298.15203334	-4.7e-07	-2.9e-07	-1.59e-06
0.75392	7336.91776	5e-08	4.7e-07	3.5e-07	1.4e-07	0.0	2.94e-06	1.52e-06	1e-08	298.15213328	298.15382151	298.15196135	7.3e-07	-2.9e-07	-1.54e-06
0.75592	7349.67282	5e-08	4.7e-07	3.5e-07	1.4e-07	0.0	2.94e-06	1.52e-06	1e-08	298.1520562	298.15370395	298.15190133	-9.9e-07	-2.7e-07	-1.49e-06
0.75792	7362.37883	5e-08	4.7e-07	3.5e-07	1.4e-07	0.0	2.94e-06	1.52e-06	1e-08	298.15193973	298.15359003	298.15184493	-3.23e-06	-2.6e-07	-1.44e-06
0.75992	7375.03562	5e-08	4.7e-07	3.5e-07	1.4e-07	0.0	2.94e-06	1.52e-06	1e-08	298.15165069	298.15347984	298.15179775	-1.53e-06	-2.5e-07	-1.4e-06
0.76192	7387.64298	5e-08	4.7e-07	3.5e-07	1.4e-07	0.0	2.94e-06	1.52e-06	1e-08	298.15143863	298.15337296	298.15174913	2.25e-06	-2.6e-07	-1.37e-06
0.76392	7400.20073	5e-08	4.7e-07	3.5e-07	1.4e-07	0.0	2.94e-06	1.52e-06	1e-08	298.15168377	298.15326885	298.15168289	4.25e-06	-2.6e-07	-1.33e-06
0.76592	7412.70865	5e-08	4.7e-07	3.5e-07	1.4e-07	0.0	2.94e-06	1.52e-06	1e-08	298.15144913	298.15316853	298.15163876	3.41e-06	-2.5e-07	-1.29e-06
0.76792	7425.16656	5e-08	4.7e-07	3.5e-07	1.4e-07	0.0	2.94e-06	1.52e-06	1e-08	298.15139813	298.15307106	298.15158848	4.68e-06	-2.4e-07	-1.25e-06
0.76992	7437.57426	5e-08	4.7e-07	3.5e-07	1.4e-07	0.0	2.94e-06	1.52e-06	1e-08	298.1516564	298.15297623	298.1515267	-1.24e-06	-2.2e-07	-1.2e-06
0.77192	7449.93154	5e-08	4.7e-07	3.5e-07	1.4e-07	0.0	2.94e-06	1.52e-06	1e-08	298.15151157	298.15288479	298.15148359	2.13e-06	-2.2e-07	-1.17e-06
0.77392	7462.2382	5e-08	4.7e-07	3.5e-07	1.4e-07	0.0	2.94e-06	1.52e-06	1e-08	298.15135662	298.15279617	298.15144243	-1.22e-06	-2e-07	-1.12e-06
0.77592	7474.49403	5e-08	4.7e-07	3.5e-07	1.4e-07	0.0	2.94e-06	1.52e-06	1e-08	298.15132357	298.15271014	298.15139756	2.87e-06	-2.1e-07	-1.1e-06
0.77792	7486.69883	5e-08	4.7e-07	3.5e-07	1.4e-07	0.0	2.94e-06	1.52e-06	1e-08	298.15146921	298.15262656	298.15134655	9.2e-07	-2e-07	-1.06e-06
0.77992	7498.85238	5e-08	4.7e-07	3.5e-07	1.4e-07	0.0	2.94e-06	1.52e-06	1e-08	298.15153217	298.15254565	298.15130043	-2.34e-06	-1.8e-07	-1.02e-06
0.78192	7510.95446	5e-08	4.7e-07	3.5e-07	1.4e-07	0.0	2.94e-06	1.52e-06	1e-08	298.1511337	298.15246777	298.15127523	1.46e-06	-1.9e-07	-1e-06
0.78392	7523.00486	5e-08	4.7e-07	3.5e-07	1.4e-07	0.0	2.94e-06	1.52e-06	1e-08	298.15113057	298.15239184	298.15123455	6.6e-07	-1.8e-07	-9.7e-07
0.78592	7535.00337	5e-08	4.7e-07	3.5e-07	1.4e-07	0.0	2.94e-06	1.52e-06	1e-08	298.1510037	298.15231838	298.15120038	2.07e-06	-1.8e-07	-9.4e-07
0.78792	7546.94977	5e-08	4.7e-07	3.5e-07	1.4e-07	0.0	2.94e-06	1.52e-06	1e-08	298.15127828	298.15224672	298.1511504	-1.88e-06	-1.6e-07	-9e-07
0.78992	7558.84382	5e-08	4.7e-07	3.5e-07	1.4e-07	0.0	2.94e-06	1.52e-06	1e-08	298.15117124	298.1521777	298.15111779	-8.2e-07	-1.6e-07	-8.8e-07
0.79192	7570.68531	5e-08	4.7e-07	3.5e-07	1.4e-07	0.0	2.94e-06	1.52e-06	1e-08	298.15092542	298.15211098	298.15109222	3.04e-06	-1.7e-07	-8.6e-07
0.79392	7582.474	5e-08	4.7e-07	3.5e-07	1.4e-07	0.0	2.94e-06	1.52e-06	1e-08	298.15113061	298.15204579	298.15104862	3.12e-06	-1.6e-07	-8.3e-07
0.79592	7594.20967	5e-08	4.7e-07	3.5e-07	1.4e-07	0.0	2.94e-06	1.52e-06	1e-08	298.15127598	298.15198267	298.15100863	-2.01e-06	-1.4e-07	-7.9e-07
0.79792	7605.89209	5e-08	4.7e-07	3.5e-07	1.4e-07	0.0	2.94e-06	1.52e-06	1e-08	298.15131783	298.1519216	298.15097408	-2.39e-06	-1.4e-07	-7.7e-07
0.79992	7617.52101	5e-08	4.7e-07	3.5e-07	1.4e-07	0.0	2.94e-06	1.52e-06	1e-08	298.15099396	298.15186286	298.15095606	5.44e-06	-1.6e-07	-7.7e-07
0.80192	7629.0962	5e-08	4.7e-07	3.5e-07	1.4e-07	0.0	2.94e-06	1.52e-06	1e-08	298.15081899	298.15180576	298.15093271	3.35e-06	-1.5e-07	-7.4e-07
0.80392	7640.61741	5e-08	4.7e-07	3.5e-07	1.4e-07	0.0	2.94e-06	1.52e-06	1e-08	298.15100672	298.15175	298.15089492	5e-07	-1.3e-07	-7.1e-07
0.80592	7652.0844	5e-08	4.7e-07	3.5e-07	1.4e-07	0.0	2.94e-06	1.52e-06	1e-08	298.15064403	298.15169659	298.1508814	3.02e-06	-1.4e-07	-6.9e-07
0.80792	7663.49693	5e-08	4.7e-07	3.5e-07	1.4e-07	0.0	2.94e-06	1.52e-06	1e-08	298.15093041	298.15164407	298.15084123	-3.46e-06	-1.1e-07	-6.5e-07
0.80992	7674.85473	5e-08	4.7e-07	3.5e-07	1.4e-07	0.0	2.94e-06	1.52e-06	1e-08	298.1507493	298.15159371	298.15082176	-5.4e-07	-1.2e-07	-6.4e-07
0.81192	7686.15757	5e-08	4.7e-07	3.5e-07	1.4e-07	0.0	2.94e-06	1.52e-06	1e-08	298.15059699	298.15154487	298.15080191	3.02e-06	-1.3e-07	-6.3e-07
0.81392	7697.40518	5e-08	4.7e-07	3.5e-07	1.4e-07	0.0	2.94e-06	1.52e-06	1e-08	298.1507376	298.1514972	298.15077043	-1.25e-06	-1.1e-07	-6e-07
0.81592	7708.59731	5e-08	4.7e-07	3.5e-07	1.4e-07	0.0	2.94e-06	1.52e-06	1e-08	298.15067289	298.15145123	298.15074846	3.01e-06	-1.2e-07	-5.9e-07
0.81792	7719.73368	5e-08	4.7e-07	3.5e-07	1.4e-07	0.0	2.94e-06	1.52e-06	1e-08	298.1506652	298.15140661	298.15072483	-3.84e-06	-9e-08	-5.5e-07
0.81992	7730.81404	5e-08	4.7e-07	3.5e-07	1.4e-07	0.0	2.94e-06	1.52e-06	1e-08	298.15099416	298.15136297	298.15068765	-3.79e-06	-9e-08	-5.4e-07
0.82192	7741.83812	5e-08	4.7e-07	3.5e-07	1.4e-07	0.0	2.94e-06	1.52e-06	1e-08	298.15086712	298.15132119	298.15067054	-2.47e-06	-9e-08	-5.2e-07
0.82392	7752.80563	5e-08	4.7e-07	3.5e-07	1.4e-07	0.0	2.94e-06	1.52e-06	1e-08	298.15069839	298.15128075	298.1506559	1.1e-06	-1e-07	-5.2e-07
0.82592	7763.71631	5e-08	4.7e-07	3.5e-07	1.4e-07	0.0	2.94e-06	1.52e-06	1e-08	298.15067245	298.1512414	298.15063586	-3.31e-06	-8e-08	-4.9e-07
0.82792	7774.56988	5e-08	4.7e-07	3.5e-07	1.4e-07	0.0	2.94e-06	1.52e-06	1e-08	298.15080794	298.15120307	298.15060963	3.7e-07	-9e-08	-4.9e-07
0.82992	7785.36604	5e-08	4.7e-07	3.5e-07	1.4e-07	0.0	2.94e-06	1.52e-06	1e-08	298.15056994	298.15116635	298.15059988	1.8e-06	-9e-08	-4.7e-07
0.83192	7796.10452	5e-08	4.7e-07	3.5e-07	1.4e-07	0.0	2.94e-06	1.52e-06	1e-08	298.15059629	298.15113046	298.15057952	-2.92e-06	-7e-08	-4.5e-07
0.83392	7806.78501	5e-08	4.7e-07	3.5e-07	1.4e-07	0.0	2.94e-06	1.52e-06	1e-08	298.15064583	298.15109565	298.15055877	-8.2e-07	-8e-08	-4.4e-07
0.83592	7817.40723	5e-08	4.7e-07	3.5e-07	1.4e-07	0.0	2.94e-06	1.52e-06	1e-08	298.15042467	298.15106222	298.15055009	2.39e-06	-9e-08	-4.3e-07
0.83792	7827.97088	5e-08	4.7e-07	3.5e-07	1.4e-07	0.0	2.94e-06	1.52e-06	1e-08	298.15068084	298.15102927	298.1505217	-8.5e-07	-7e-08	-4.1e-07
0.83992	7838.47564	5e-08	4.7e-07	3.5e-07	1.4e-07	0.0	2.94e-06	1.52e-06	1e-08	298.15059145	298.15099773	298.15050852	-2.6e-07	-7e-08	-4e-07
0.84192	7848.92122	5e-08	4.7e-07	3.5e-07	1.4e-07	0.0	2.94e-06	1.52e-06	1e-08	298.15048172	298.15096718	298.15049673	1.05e-06	-8e-08	-3.9e-07
0.84392	7859.30729	5e-08	4.7e-07	3.5e-07	1.4e-07	0.0	2.94e-06	1.52e-06	1e-08	298.15065901	298.15093725	298.15047327	3.03e-06	-8e-08	-3.9e-07
0.84592	7869.63355	5e-08	4.7e-07	3.5e-07	1.4e-07	0.0	2.94e-06	1.52e-06	1e-08	298.15021155	298.15090895	298.15047681	4.69e-06	-8e-08	-3.8e-07
0.84792	7879.89966	5e-08	4.7e-07	3.5e-07	1.4e-07	0.0	2.94e-06	1.52e-06	1e-08	298.15040224	298.1508808	298.15045374	3.71e-06	-8e-08	-3.6e-07
0.84992	7890.10531	5e-08	4.7e-07	3.5e-07	1.4e-07	0.0	2.94e-06	1.52e-06	1e-08	298.15039691	298.15085374	298.15043945	-3.7e-07	-6e-08	-3.4e-07
0.85191	7900.25017	5e-08	4.7e-07	3.5e-07	1.4e-07	0.0	2.94e-06	1.52e-06	1e-08	298.15043739	298.15082746	298.15042367	-2.34e-06	-5e-08	-3.3e-07
0.85391	7910.33388	5e-08	4.7e-07	3.5e-07	1.4e-07	0.0	2.94e-06	1.52e-06	1e-08	298.15050117	298.15080196	298.15040733	3.7e-07	-6e-08	-3.2e-07
0.85591	7920.35613	5e-08	4.7e-07	3.5e-07	1.4e-07	0.0	2.94e-06	1.52e-06	1e-08	298.15039305	298.15077744	298.15039871	-1.03e-06	-5e-08	-3.1e-07
0.85791	7930.31655	5e-08	4.7e-07	3.5e-07	1.4e-07	0.0	2.94e-06	1.52e-06	1e-08	298.15017534	298.1507538	298.15039515	-1.61e-06	-5e-08	-3e-07
0.85991	7940.21479	5e-08	4.7e-07	3.5e-07	1.4e-07	0.0	2.94e-06	1.52e-06	1e-08	298.15040362	298.15073038	298.15037305	-2.8e-07	-5e-08	-2.9e-07
0.86191	7950.0505	5e-08	4.7e-07	3.5e-07	1.4e-07	0.0	2.94e-06	1.52e-06	1e-08	298.15043948	298.1507079	298.1503595	-1.23e-06	-5e-08	-2.8e-07
0.86391	7959.82331	5e-08	4.7e-07	3.5e-07	1.4e-07	0.0	2.94e-06	1.52e-06	1e-08	298.15036193	298.15068624	298.15035114	1.8e-07	-5e-08	-2.8e-07
0.86591	7969.53287	5e-08	4.7e-07	3.5e-07	1.4e-07	0.0	2.94e-06	1.52e-06	1e-08	298.15036215	298.15066515	298.15033983	5.5e-07	-5e-08	-2.7e-07
0.86791	7979.17877	5e-08	4.7e-07	3.5e-07	1.4e-07	0.0	2.94e-06	1.52e-06	1e-08	298.15037682	298.15064471	298.15032826	1.43e-06	-5e-08	-2.6e-07
0.86991	7988.76066	5e-08	4.7e-07	3.5e-07	1.4e-07	0.0	2.94e-06	1.52e-06	1e-08	298.15037521	298.1506249	298.15031772	-2.71e-06	-4e-08	-2.4e-07
0.87191	7998.27814	5e-08	4.7e-07	3.5e-07	1.4e-07	0.0	2.94e-06	1.52e-06	1e-08	298.15036256	298.15060572	298.15030798	-1.02e-06	-4e-08	-2.4e-07
0.87391	8007.73082	5e-08	4.7e-07	3.5e-07	1.4e-07	0.0	2.94e-06	1.52e-06	1e-08	298.15027102	298.15058722	298.1503019	-3.39e-06	-3e-08	-2.3e-07
0.87591	8017.11829	5e-08	4.7e-07	3.5e-07	1.4e-07	0.0	2.94e-06	1.52e-06	1e-08	298.15030767	298.15056914	298.15029068	-8.7e-07	-4e-08	-2.3e-07
0.87791	8026.44015	5e-08	4.7e-07	3.5e-07	1.4e-07	0.0	2.94e-06	1.52e-06	1e-08	298.15028433	298.15055169	298.15028231	-2.33e-06	-3e-08	-2.1e-07
0.87991	8035.69597	5e-08	4.7e-07	3.5e-07	1.4e-07	0.0	2.94e-06	1.52e-06	1e-08	298.1503343	298.15053469	298.15027112	-2.13e-06	-3e-08	-2.1e-07
0.88191	8044.88535	5e-08	4.7e-07	3.5e-07	1.4e-07	0.0	2.94e-06	1.52e-06	1e-08	298.1503665	298.15051823	298.15026096	-8e-07	-4e-08	-2.1e-07
0.88391	8054.00785	5e-08	4.7e-07	3.5e-07	1.4e-07	0.0	2.94e-06	1.52e-06	1e-08	298.15020025	298.15050251	298.1502595	2.04e-06	-4e-08	-2.1e-07
0.88591	8063.06303	5e-08	4.7e-07	3.5e-07	1.4e-07	0.0	2.94e-06	1.52e-06	1e-08	298.15013212	298.15048716	298.15025413	5.9e-07	-4e-08	-2e-07
0.88791	8072.05044	5e-08	4.7e-07	3.5e-07	1.4e-07	0.0	2.94e-06	1.52e-06	1e-08	298.15025659	298.15047207	298.15024084	2.7e-07	-4e-08	-1.9e-07
0.88991	8080.96964	5e-08	4.7e-07	3.5e-07	1.4e-07	0.0	2.94e-06	1.52e-06	1e-08	298.15009032	298.15045777	298.15024015	-1.63e-06	-3e-08	-1.8e-07
0.89191	8089.82015	5e-08	4.7e-07	3.5e-07	1.4e-07	0.0	2.94e-06	1.52e-06	1e-08	298.15016152	298.15044364	298.15022961	9.3e-07	-4e-08	-1.8e-07
0.89391	8098.60151	5e-08	4.7e-07	3.5e-07	1.4e-07	0.0	2.94e-06	1.52e-06	1e-08	298.15021343	298.15042997	298.15022012	2.5e-07	-3e-08	-1.7e-07
0.89591	8107.31323	5e-08	4.7e-07	3.5e-07	1.4e-07	0.0	2.94e-06	1.52e-06	1e-08	298.15021617	298.15041677	298.15021294	4.7e-07	-3e-08	-1.7e-07
0.89791	8115.95483	5e-08	4.7e-07	3.5e-07	1.4e-07	0.0	2.94e-06	1.52e-06	1e-08	298.15034112	298.15040384	298.15020079	-1.11e-06	-3e-08	-1.6e-07
0.89991	8124.5258	5e-08	4.7e-07	3.5e-07	1.4e-07	0.0	2.94e-06	1.52e-06	1e-08	298.15028176	298.15039151	298.15019668	-4e-08	-3e-08	-1.6e-07
0.90191	8133.02563	5e-08	4.7e-07	3.5e-07	1.4e-07	0.0	2.94e-06	1.52e-06	1e-08	298.15016091	298.15037963	298.15019538	-3.7e-07	-3e-08	-1.5e-07
0.90391	8141.4538	5e-08	4.7e-07	3.5e-07	1.4e-07	0.0	2.94e-06	1.52e-06	1e-08	298.15020696	298.15036793	298.1501872	-2.53e-06	-2e-08	-1.4e-07
0.90591	8149.80979	5e-08	4.7e-07	3.5e-07	1.4e-07	0.0	2.94e-06	1.52e-06	1e-08	298.15014211	298.15035672	298.15018391	1.13e-06	-3e-08	-1.5e-07
0.90791	8158.09304	5e-08	4.7e-07	3.5e-07	1.4e-07	0.0	2.94e-06	1.52e-06	1e-08	298.1498567	298.1503461	298.15019018	5.3e-07	-3e-08	-1.4e-07
0.90991	8166.30301	5e-08	4.7e-07	3.5e-07	1.4e-07	0.0	2.94e-06	1.52e-06	1e-08	298.15015912	298.15033515	298.15017167	-3.25e-06	-1e-08	-1.2e-07
0.91191	8174.43912	5e-08	4.7e-07	3.5e-07	1.4e-07	0.0	2.94e-06	1.52e-06	1e-08	298.15026423	298.15032475	298.15016171	-2.59e-06	-2e-08	-1.2e-07
0.91391	8182.50079	5e-08	4.7e-07	3.5e-07	1.4e-07	0.0	2.94e-06	1.52e-06	1e-08	298.15022198	298.15031483	298.15015817	6.6e-07	-3e-08	-1.3e-07
0.91591	8190.48744	5e-08	4.7e-07	3.5e-07	1.4e-07	0.0	2.94e-06	1.52e-06	1e-08	298.15035818	298.15030502	298.15014723	-2.67e-06	-1e-08	-1.1e-07
0.91791	8198.39846	5e-08	4.7e-07	3.5e-07	1.4e-07	0.0	2.94e-06	1.52e-06	1e-08	298.15019667	298.15029584	298.15014908	3e-06	-3e-08	-1.3e-07
0.91991	8206.23322	5e-08	4.7e-07	3.5e-07	1.4e-07	0.0	2.94e-06	1.52e-06	1e-08	298.15003671	298.15028695	298.15015102	2.79e-06	-3e-08	-1.2e-07
0.92191	8213.99109	5e-08	4.7e-07	3.5e-07	1.4e-07	0.0	2.94e-06	1.52e-06	1e-08	298.15003919	298.15027815	298.15014621	-1.7e-07	-2e-08	-1.1e-07
0.92391	8221.67142	5e-08	4.7e-07	3.5e-07	1.4e-07	0.0	2.94e-06	1.52e-06	1e-08	298.14999408	298.15026968	298.15014357	5.5e-07	-2e-08	-1.1e-07
0.92591	8229.27353	5e-08	4.7e-07	3.5e-07	1.4e-07	0.0	2.94e-06	1.52e-06	1e-08	298.15018856	298.1502612	298.1501309	-3.07e-06	-1e-08	-9e-08
0.92791	8236.79675	5e-08	4.7e-07	3.5e-07	1.4e-07	0.0	2.94e-06	1.52e-06	1e-08	298.1501785	298.1502532	298.15012705	4.9e-07	-2e-08	-1e-07
0.92991	8244.24037	5e-08	4.7e-07	3.5e-07	1.4e-07	0.0	2.94e-06	1.52e-06	1e-08	298.15029288	298.1502453	298.15011805	-1.29e-06	-1e-08	-9e-08
0.93191	8251.60366	5e-08	4.7e-07	3.5e-07	1.4e-07	0.0	2.94e-06	1.52e-06	1e-08	298.15006139	298.15023805	298.15012385	2.99e-06	-3e-08	-1e-07
0.93391	8258.8859	5e-08	4.7e-07	3.5e-07	1.4e-07	0.0	2.94e-06	1.52e-06	1e-08	298.1500224	298.1502308	298.15012161	-3.3e-07	-2e-08	-9e-08
0.93591	8266.08632	5e-08	4.7e-07	3.5e-07	1.4e-07	0.0	2.94e-06	1.52e-06	1e-08	298.15002428	298.15022373	298.15011776	-1.61e-06	-1e-08	-8e-08
0.93791	8273.20413	5e-08	4.7e-07	3.5e-07	1.4e-07	0.0	2.94e-06	1.52e-06	1e-08	298.15020149	298.15021667	298.15010658	-1.65e-06	-1e-08	-8e-08
0.93991	8280.23854	5e-08	4.7e-07	3.5e-07	1.4e-07	0.0	2.94e-06	1.52e-06	1e-08	298.15029831	298.15020992	298.15009892	-2.28e-06	-1e-08	-8e-08
0.94191	8287.18871	5e-08	4.7e-07	3.5e-07	1.4e-07	0.0	2.94e-06	1.52e-06	1e-08	298.15001744	298.15020381	298.15010741	2.83e-06	-2e-08	-9e-08
0.94391	8294.05379	5e-08	4.7e-07	3.5e-07	1.4e-07	0.0	2.94e-06	1.52e-06	1e-08	298.14988802	298.15019772	298.15010957	2.4e-06	-2e-08	-9e-08
0.94591	8300.83291	5e-08	4.7e-07	3.5e-07	1.4e-07	0.0	2.94e-06	1.52e-06	1e-08	298.15016155	298.15019136	298.15009473	-2.74e-06	-1e-08	-7e-08
0.94791	8307.52515	5e-08	4.7e-07	3.5e-07	1.4e-07	0.0	2.94e-06	1.52e-06	1e-08	298.15031567	298.15018532	298.15008506	-2.61e-06	-1e-08	-7e-08
0.94991	8314.12959	5e-08	4.7e-07	3.5e-07	1.4e-07	0.0	2.94e-06	1.52e-06	1e-08	298.14999327	298.15018001	298.15009571	2.61e-06	-2e-08	-8e-08
0.9519	8320.64526	5e-08	4.7e-07	3.5e-07	1.4e-07	0.0	2.94e-06	1.52e-06	1e-08	298.1499454	298.15017456	298.15009481	6.7e-07	-2e-08	-7e-08
0.9539	8327.07117	5e-08	4.7e-07	3.5e-07	1.4e-07	0.0	2.94e-06	1.52e-06	1e-08	298.15014903	298.15016899	298.15008331	-2.6e-07	-1e-08	-7e-08
0.9559	8333.40627	5e-08	4.7e-07	3.5e-07	1.4e-07	0.0	2.94e-06	1.52e-06	1e-08	298.15003381	298.15016395	298.15008545	8e-07	-1e-08	-7e-08
0.9579	8339.6495	5e-08	4.7e-07	3.5e-07	1.4e-07	0.0	2.94e-06	1.52e-06	1e-08	298.15027256	298.15015866	298.15007263	-1.38e-06	-1e-08	-6e-08
0.9599	8345.79977	5e-08	4.7e-07	3.5e-07	1.4e-07	0.0	2.94e-06	1.52e-06	1e-08	298.14975111	298.15015439	298.15009218	2.18e-06	-2e-08	-7e-08
0.9619	8351.85593	5e-08	4.7e-07	3.5e-07	1.4e-07	0.0	2.94e-06	1.52e-06	1e-08	298.15012465	298.15014926	298.15007381	-3.39e-06	0.0	-5e-08
0.9639	8357.81679	5e-08	4.7e-07	3.5e-07	1.4e-07	0.0	2.94e-06	1.52e-06	1e-08	298.15013775	298.15014468	298.15007081	-3.6e-07	-1e-08	-6e-08
0.9659	8363.68112	5e-08	4.7e-07	3.5e-07	1.4e-07	0.0	2.94e-06	1.52e-06	1e-08	298.15032911	298.15014003	298.15006033	-2.02e-06	-0.0	-5e-08
0.9679	8369.44761	5e-08	4.7e-07	3.5e-07	1.4e-07	0.0	2.94e-06	1.52e-06	1e-08	298.15054251	298.1501355	298.15004898	2e-06	-2e-08	-6e-08
0.9699	8375.11492	5e-08	4.7e-07	3.5e-07	1.4e-07	0.0	2.94e-06	1.52e-06	1e-08	298.15012441	298.15013182	298.15006452	1.53e-06	-1e-08	-6e-08
0.9719	8380.68167	5e-08	4.7e-07	3.5e-07	1.4e-07	0.0	2.94e-06	1.52e-06	1e-08	298.14793913	298.15013027	298.15015516	3.57e-06	-2e-08	-6e-08
0.9739	8386.14646	5e-08	4.7e-07	3.5e-07	1.4e-07	0.0	2.94e-06	1.52e-06	1e-08	298.15010357	298.15012391	298.15006117	2.3e-07	-1e-08	-5e-08
0.9759	8391.50774	5e-08	4.7e-07	3.5e-07	1.4e-07	0.0	2.94e-06	1.52e-06	1e-08	298.1501601	298.15012005	298.15005675	4.14e-06	-2e-08	-6e-08
0.9779	8396.76393	5e-08	4.7e-07	3.5e-07	1.4e-07	0.0	2.94e-06	1.52e-06	1e-08	298.15032916	298.15011619	298.15004761	-9.5e-07	-1e-08	-4e-08
0.9799	8401.91334	5e-08	4.7e-07	3.5e-07	1.4e-07	0.0	2.94e-06	1.52e-06	1e-08	298.15018223	298.1501128	298.15005195	-4.96e-06	1e-08	-3e-08
0.9819	8406.95417	5e-08	4.7e-07	3.5e-07	1.4e-07	0.0	2.94e-06	1.52e-06	1e-08	298.15020047	298.15010933	298.15004934	-2.75e-06	0.0	-3e-08
0.9839	8411.88459	5e-08	4.7e-07	3.5e-07	1.4e-07	0.0	2.94e-06	1.52e-06	1e-08	298.15107087	298.15010501	298.15001059	-4.02e-06	1e-08	-3e-08
0.9859	8416.70268	5e-08	4.7e-07	3.5e-07	1.4e-07	0.0	2.94e-06	1.52e-06	1e-08	298.1498258	298.15010318	298.15006174	-1.64e-06	-0.0	-4e-08
0.9879	8421.40639	5e-08	4.7e-07	3.5e-07	1.4e-07	0.0	2.94e-06	1.52e-06	1e-08	298.1509097	298.15009881	298.15001404	-5.23e-06	1e-08	-2e-08
0.9899	8425.99362	5e-08	4.7e-07	3.5e-07	1.4e-07	0.0	2.94e-06	1.52e-06	1e-08	298.15015737	298.15009662	298.15004437	-3.67e-06	0.0	-3e-08
0.9919	8430.46201	5e-08	4.7e-07	3.5e-07	1.4e-07	0.0	2.94e-06	1.52e-06	1e-08	298.15017162	298.15009365	298.15004219	-1.1e-07	-1e-08	-4e-08
0.9939	8434.80916	5e-08	4.7e-07	3.5e-07	1.4e-07	0.0	2.94e-06	1.52e-06	1e-08	298.15012987	298.15009083	298.15004244	-3.12e-06	0.0	-2e-08
0.9959	8439.03244	5e-08	4.7e-07	3.5e-07	1.4e-07	0.0	2.94e-06	1.52e-06	1e-08	298.14995362	298.15008826	298.15004844	-6.5e-07	-0.0	-3e-08
0.9979	8443.12903	5e-08	4.7e-07	3.5e-07	1.4e-07	0.0	2.94e-06	1.52e-06	1e-08	298.14989027	298.15008564	298.1500497	2.8e-07	-1e-08	-3e-08
0.9999	8447.09592	5e-08	4.7e-07	3.5e-07	1.4e-07	0.0	2.94e-06	1.52e-06	1e-08	298.14991301	298.15008301	298.15004735	1.62e-06	-1e-08	-4e-08
1.0	8447.2908	5e-08	4.7e-07	3.5e-07	1.4e-07	0.0	2.94e-06	1.52e-06	1e-08	298.15001058	298.15008278	298.15004314	3.60145246	-2.49481534	19.84344377
