# Supplementary material for: Dataset for the simulated biomass pyrolysis in rotary kilns with varying particle residence time distributions
Source: Data Brief. 2021 Nov 23;39:107603. doi: 10.1016/j.dib.2021.107603 (PMC8633881; doi:10.1016/j.dib.2021.107603)
Supplement: Supplementary Data S1 — Supplementary Raw Research Data. This is open data under the CC BY license http://creativecommons.org/licenses/by/4.0/ [file mmc1.zip › supplementary/101/logFiles/log_Pe70]

l,m	Tau,s	F_w,kg/s	F_is,kg/s	F_c,kg/s	F_rt,kg/s	F_w_wet,kg/s	F_it,kg/s	F_g,kg/s	F_H2O_g,kg/s	T_b,K	T_g,K	T_w,K	q_bed,kW/m	q_gas,kW/m	q_loss,kW/m
0.0001	0.61469	0.0	0.0	0.0	0.0	5.47e-06	0.0	0.0	0.0	414.32386344	788.93182308	799.54489215	8.77102567	-0.04344781	-0.38421663
0.002	23.96316	1.32e-06	5.6e-07	6e-08	5.7e-07	-0.0	2.24e-06	7.1e-07	1e-08	691.84889151	697.15051767	695.43332484	0.07430659	-0.02783355	-0.31166313
0.004	48.51929	1.8e-07	6e-07	1.9e-07	4.3e-07	-0.0	2.87e-06	1.2e-06	1e-08	683.23399383	685.24595786	681.70831316	-0.02848479	-0.04353399	-0.30100582
0.006	73.05367	5e-08	5.5e-07	2.7e-07	2.8e-07	0.0	2.94e-06	1.38e-06	1e-08	671.81270982	674.07127095	670.28010524	-0.02700816	-0.04448017	-0.29203755
0.008	97.56624	2e-08	5.1e-07	3.1e-07	2e-07	0.0	2.95e-06	1.47e-06	1e-08	660.43329995	663.05437445	659.11324117	-0.02250125	-0.04424114	-0.28326807
0.01	122.05699	1e-08	4.9e-07	3.4e-07	1.6e-07	0.0	2.96e-06	1.51e-06	1e-08	649.33392795	652.20681048	648.16498157	-0.01942198	-0.04334297	-0.27466956
0.012	146.52587	1e-08	4.7e-07	3.5e-07	1.3e-07	0.0	2.96e-06	1.54e-06	1e-08	638.53193698	641.58151128	637.4657793	-0.01734136	-0.042129	-0.26626598
0.014	170.97287	1e-08	4.7e-07	3.6e-07	1.2e-07	0.0	2.96e-06	1.55e-06	1e-08	628.03291056	631.20824969	627.03367691	-0.01576291	-0.04076544	-0.25801114
0.016	195.39794	1e-08	4.6e-07	3.7e-07	1.1e-07	0.0	2.96e-06	1.56e-06	1e-08	617.8208045	621.10102033	616.87800238	-0.01471732	-0.03937079	-0.25008518
0.018	219.80106	1e-08	4.6e-07	3.7e-07	1e-07	-0.0	2.96e-06	1.57e-06	1e-08	607.89122249	611.26409543	607.00014278	-0.01379843	-0.03796576	-0.24235379
0.02	244.18219	1e-08	4.6e-07	3.7e-07	1e-07	0.0	2.96e-06	1.57e-06	1e-08	598.24564657	601.69760178	597.39804856	-0.01301721	-0.03656637	-0.23477406
0.022	268.5413	1e-08	4.6e-07	3.7e-07	9e-08	-0.0	2.96e-06	1.58e-06	1e-08	588.8780559	592.3991598	588.06842896	-0.01234495	-0.03521767	-0.22751569
0.024	292.87837	1e-08	4.6e-07	3.7e-07	9e-08	0.0	2.96e-06	1.58e-06	1e-08	579.7799615	583.36251043	579.00445861	-0.01173752	-0.03389575	-0.22040731
0.026	317.19335	1e-08	4.5e-07	3.7e-07	9e-08	0.0	2.96e-06	1.58e-06	1e-08	570.94669281	574.58431806	570.20249068	-0.01118264	-0.03261439	-0.2134994
0.028	341.48622	1e-08	4.5e-07	3.7e-07	9e-08	0.0	2.96e-06	1.58e-06	1e-08	562.37178943	566.05899394	561.65672181	-0.0106694	-0.03137629	-0.20679263
0.03	365.75695	1e-08	4.5e-07	3.7e-07	9e-08	0.0	2.96e-06	1.58e-06	1e-08	554.04883925	557.78066948	553.36115053	-0.01019031	-0.03018192	-0.20028209
0.032	390.0055	1e-08	4.5e-07	3.7e-07	9e-08	-0.0	2.96e-06	1.58e-06	1e-08	545.97096823	549.74335698	545.30973555	-0.00976703	-0.02903089	-0.19396337
0.034	414.23183	1e-08	4.5e-07	3.7e-07	9e-08	-0.0	2.96e-06	1.58e-06	1e-08	538.13366693	541.94102713	537.49628865	-0.00930732	-0.02792319	-0.18783163
0.036	438.43593	1e-08	4.5e-07	3.7e-07	9e-08	-0.0	2.96e-06	1.58e-06	1e-08	530.52838937	534.36770415	529.9149339	-0.00888716	-0.02685706	-0.18188147
0.038	462.61776	1e-08	4.5e-07	3.7e-07	9e-08	-0.0	2.96e-06	1.58e-06	1e-08	523.15093111	527.01743286	522.55957853	-0.00853772	-0.02583128	-0.17610915
0.04	486.77728	1e-08	4.5e-07	3.7e-07	9e-08	-0.0	2.96e-06	1.58e-06	1e-08	515.99460425	519.88435626	515.42438089	-0.00817686	-0.02484506	-0.17050905
0.042	510.91445	1e-08	4.5e-07	3.7e-07	9e-08	-0.0	2.96e-06	1.58e-06	1e-08	509.05240366	512.96271486	508.50361879	-0.00782936	-0.02389715	-0.16507767
0.044	535.02926	1e-08	4.5e-07	3.7e-07	9e-08	-0.0	2.96e-06	1.58e-06	1e-08	502.32059896	506.24683696	501.79148047	-0.00750556	-0.02298602	-0.15981007
0.046	559.12166	1e-08	4.5e-07	3.7e-07	9e-08	-0.0	2.96e-06	1.58e-06	1e-08	495.79260253	499.73117042	495.28243524	-0.00719145	-0.02211048	-0.15470187
0.048	583.19163	1e-08	4.5e-07	3.7e-07	9e-08	-0.0	2.96e-06	1.58e-06	1e-08	489.46287903	493.4102717	488.97100418	-0.00689156	-0.02126919	-0.14974869
0.05	607.23913	1e-08	4.5e-07	3.7e-07	9e-08	-0.0	2.96e-06	1.58e-06	1e-08	483.32610563	487.27881056	482.85181142	-0.00660671	-0.02046089	-0.1449464
0.05199	631.26412	1e-08	4.5e-07	3.7e-07	9e-08	-0.0	2.96e-06	1.58e-06	1e-08	477.37700315	481.33157135	476.91959422	-0.00633632	-0.01968433	-0.14029086
0.05399	655.26658	1e-08	4.5e-07	3.7e-07	9e-08	-0.0	2.96e-06	1.58e-06	1e-08	471.61037296	475.56345321	471.16920096	-0.00607938	-0.0189383	-0.13577803
0.05599	679.24646	1e-08	4.5e-07	3.7e-07	9e-08	-0.0	2.96e-06	1.58e-06	1e-08	466.02106464	469.96947007	465.59559264	-0.00583355	-0.01822164	-0.13140389
0.05799	703.20375	1e-08	4.5e-07	3.7e-07	9e-08	-0.0	2.96e-06	1.58e-06	1e-08	460.6041389	464.54474978	460.19383387	-0.0055941	-0.01753325	-0.12716464
0.05999	727.13839	1e-08	4.5e-07	3.7e-07	9e-08	-0.0	2.96e-06	1.58e-06	1e-08	455.35471771	459.2845337	454.95910032	-0.00536348	-0.01687201	-0.1230565
0.06199	751.05037	1e-08	4.5e-07	3.7e-07	9e-08	-0.0	2.96e-06	1.58e-06	1e-08	450.26841047	454.18417448	449.88665547	-0.00514737	-0.01623681	-0.1190758
0.06399	774.93965	1e-08	4.5e-07	3.7e-07	9e-08	-0.0	2.96e-06	1.58e-06	1e-08	445.34027579	449.23913788	444.97190452	-0.00493618	-0.01562667	-0.11521887
0.06599	798.80618	1e-08	4.5e-07	3.7e-07	9e-08	-0.0	2.96e-06	1.58e-06	1e-08	440.56609172	444.44499795	440.21032661	-0.00474511	-0.01504044	-0.111482
0.06799	822.64995	1e-08	4.5e-07	3.7e-07	9e-08	-0.0	2.96e-06	1.58e-06	1e-08	435.9409975	439.7974399	435.59754477	-0.0045606	-0.01447733	-0.10786205
0.06999	846.47091	1e-08	4.5e-07	3.7e-07	9e-08	-0.0	2.96e-06	1.58e-06	1e-08	431.46068441	435.2922544	431.12926209	-0.00438618	-0.01393634	-0.10435544
0.07199	870.26904	1e-08	4.5e-07	3.7e-07	9e-08	-0.0	2.96e-06	1.58e-06	1e-08	427.12084073	430.92533839	426.80129011	-0.0042058	-0.01341671	-0.10095894
0.07399	894.04429	1e-08	4.5e-07	3.7e-07	9e-08	-0.0	2.96e-06	1.58e-06	1e-08	422.91808346	426.69269062	422.60950071	-0.00403531	-0.01291748	-0.09766942
0.07599	917.79663	1e-08	4.5e-07	3.7e-07	9e-08	-0.0	2.96e-06	1.58e-06	1e-08	418.84821528	422.59041462	418.54991208	-0.00388668	-0.01243767	-0.09448352
0.07799	941.52603	1e-08	4.5e-07	3.7e-07	9e-08	-0.0	2.96e-06	1.58e-06	1e-08	414.90651678	418.61471643	414.61867174	-0.00374069	-0.01197668	-0.09139842
0.07999	965.23246	1e-08	4.5e-07	3.7e-07	9e-08	-0.0	2.96e-06	1.58e-06	1e-08	411.0896332	414.76189747	410.81196189	-0.00358818	-0.01153381	-0.08841106
0.08199	988.91587	1e-08	4.5e-07	3.7e-07	9e-08	-0.0	2.96e-06	1.58e-06	1e-08	407.39444455	411.02835591	407.12605475	-0.00345058	-0.01110813	-0.08551846
0.08399	1012.57624	1e-08	4.5e-07	3.7e-07	9e-08	-0.0	2.96e-06	1.58e-06	1e-08	403.81661923	407.41058888	403.5573809	-0.0033259	-0.01069898	-0.08271793
0.08599	1036.21353	1e-08	4.5e-07	3.7e-07	9e-08	-0.0	2.96e-06	1.58e-06	1e-08	400.3524482	403.90518513	400.10243756	-0.00319071	-0.01030585	-0.08000661
0.08799	1059.82771	1e-08	4.5e-07	3.7e-07	9e-08	-0.0	2.96e-06	1.58e-06	1e-08	396.99954696	400.50882209	396.75775523	-0.00307058	-0.00992789	-0.07738181
0.08999	1083.41874	1e-08	4.5e-07	3.7e-07	9e-08	-0.0	2.96e-06	1.58e-06	1e-08	393.75348521	397.21827227	393.52005622	-0.00295935	-0.00956453	-0.074841
0.09199	1106.98658	1e-08	4.5e-07	3.7e-07	9e-08	-0.0	2.96e-06	1.58e-06	1e-08	390.61129252	394.03039238	390.38608579	-0.00283667	-0.00921534	-0.07238164
0.09399	1130.53121	1e-08	4.5e-07	3.7e-07	9e-08	-0.0	2.96e-06	1.58e-06	1e-08	387.57053518	390.94212378	387.3526554	-0.00273709	-0.00887944	-0.0700011
0.09599	1154.05258	1e-08	4.5e-07	3.7e-07	9e-08	-0.0	2.96e-06	1.58e-06	1e-08	384.62682848	387.95049707	384.41675683	-0.00263083	-0.00855653	-0.0676971
0.09799	1177.55065	1e-08	4.5e-07	3.7e-07	9e-08	-0.0	2.96e-06	1.58e-06	1e-08	381.77866701	385.0526179	381.57533547	-0.00253359	-0.00824598	-0.06546728
0.09999	1201.02541	1e-08	4.5e-07	3.7e-07	9e-08	-0.0	2.96e-06	1.58e-06	1e-08	379.02174968	382.24567919	378.82555174	-0.00244054	-0.0079473	-0.06330937
0.10199	1224.4768	1e-08	4.5e-07	3.7e-07	9e-08	-0.0	2.96e-06	1.58e-06	1e-08	376.35412339	379.52694665	376.16454184	-0.00234435	-0.00766007	-0.06122115
0.10399	1247.9048	1e-08	4.5e-07	3.7e-07	9e-08	-0.0	2.96e-06	1.58e-06	1e-08	373.77432407	376.89557041	373.59138689	-0.00225992	-0.00737862	-0.05916382
0.10599	1271.30936	1e-08	4.5e-07	3.7e-07	9e-08	-0.0	2.96e-06	1.58e-06	1e-08	371.27487261	374.34728309	371.10183052	-0.00218717	-0.00711808	-0.05724807
0.10799	1294.69045	1e-08	4.5e-07	3.7e-07	9e-08	-0.0	2.96e-06	1.58e-06	1e-08	368.8621915	371.87742666	368.69070148	-0.00210522	-0.00686235	-0.05535603
0.10999	1318.04804	1e-08	4.5e-07	3.7e-07	9e-08	-0.0	2.96e-06	1.58e-06	1e-08	366.5236652	369.48738881	366.35989332	-0.00200667	-0.00661328	-0.05350285
0.11199	1341.38209	1e-08	4.5e-07	3.7e-07	9e-08	-0.0	2.96e-06	1.58e-06	1e-08	364.26472384	367.17347167	364.10521624	-0.00194406	-0.00637083	-0.05169078
0.11399	1364.69256	1e-08	4.5e-07	3.7e-07	9e-08	-0.0	2.96e-06	1.58e-06	1e-08	362.0778656	364.93294696	361.9240649	-0.00187654	-0.0061415	-0.04996719
0.11599	1387.97941	1e-08	4.5e-07	3.7e-07	9e-08	-0.0	2.96e-06	1.58e-06	1e-08	359.9613403	362.76243784	359.81293322	-0.00180478	-0.00593165	-0.04838099
0.11799	1411.24262	1e-08	4.5e-07	3.7e-07	9e-08	-0.0	2.96e-06	1.58e-06	1e-08	357.91537439	360.66111633	357.77088826	-0.00174321	-0.00571949	-0.04677062
0.11999	1434.48214	1e-08	4.5e-07	3.7e-07	9e-08	-0.0	2.96e-06	1.58e-06	1e-08	355.93459486	358.62634212	355.79532436	-0.00167757	-0.0055084	-0.04516008
0.12199	1457.69793	1e-08	4.5e-07	3.7e-07	9e-08	-0.0	2.96e-06	1.58e-06	1e-08	354.01936271	356.65710592	353.88509262	-0.00161219	-0.0053194	-0.04371122
0.12399	1480.88997	1e-08	4.5e-07	3.7e-07	9e-08	-0.0	2.96e-06	1.58e-06	1e-08	352.16638296	354.75024263	352.03698329	-0.00156104	-0.00512979	-0.04225192
0.12599	1504.05821	1e-08	4.5e-07	3.7e-07	9e-08	-0.0	2.96e-06	1.58e-06	1e-08	350.37459512	352.90414396	350.2493034	-0.00150041	-0.00495009	-0.04086203
0.12799	1527.20261	1e-08	4.5e-07	3.7e-07	9e-08	-0.0	2.96e-06	1.58e-06	1e-08	348.64135255	351.11659445	348.51980494	-0.00144612	-0.00477149	-0.03947474
0.12999	1550.32314	1e-08	4.5e-07	3.7e-07	9e-08	-0.0	2.96e-06	1.58e-06	1e-08	346.96468153	349.3868924	346.84777102	-0.00139127	-0.00460743	-0.0381953
0.13199	1573.41976	1e-08	4.5e-07	3.7e-07	9e-08	-0.0	2.96e-06	1.58e-06	1e-08	345.3439076	347.71269905	345.23074895	-0.0013471	-0.00443932	-0.03687965
0.13399	1596.49244	1e-08	4.5e-07	3.7e-07	9e-08	-0.0	2.96e-06	1.58e-06	1e-08	343.77599954	346.09192723	343.66664374	-0.00129372	-0.00428581	-0.03567253
0.13599	1619.54113	1e-08	4.5e-07	3.7e-07	9e-08	-0.0	2.96e-06	1.58e-06	1e-08	342.2593937	344.52316633	342.15401023	-0.00124572	-0.00413877	-0.03451227
0.13799	1642.5658	1e-08	4.5e-07	3.7e-07	9e-08	-0.0	2.96e-06	1.58e-06	1e-08	340.79336679	343.00487743	340.69123361	-0.00120802	-0.00399015	-0.03333589
0.13999	1665.56641	1e-08	4.5e-07	3.7e-07	9e-08	-0.0	2.96e-06	1.58e-06	1e-08	339.37547234	341.53516383	339.27640486	-0.00116323	-0.00384481	-0.03218073
0.14199	1688.54293	1e-08	4.5e-07	3.7e-07	9e-08	-0.0	2.96e-06	1.58e-06	1e-08	338.00314474	340.11242297	337.90792977	-0.0011171	-0.00371951	-0.03118092
0.14399	1711.49531	1e-08	4.5e-07	3.7e-07	9e-08	-0.0	2.96e-06	1.58e-06	1e-08	336.67700653	338.73554123	336.584593	-0.00108056	-0.00358676	-0.03011897
0.14599	1734.42352	1e-08	4.5e-07	3.7e-07	9e-08	-0.0	2.96e-06	1.58e-06	1e-08	335.39439807	337.40314463	335.30503591	-0.00104584	-0.00346138	-0.02911275
0.14799	1757.32752	1e-08	4.5e-07	3.7e-07	9e-08	-0.0	2.96e-06	1.58e-06	1e-08	334.15406052	336.11354083	334.0675242	-0.00100626	-0.00334158	-0.02814807
0.14999	1780.20727	1e-08	4.5e-07	3.7e-07	9e-08	-0.0	2.96e-06	1.58e-06	1e-08	332.95434445	334.86553652	332.87085939	-0.0009712	-0.00322025	-0.02716827
0.15198	1803.06273	1e-08	4.5e-07	3.7e-07	9e-08	-0.0	2.96e-06	1.58e-06	1e-08	331.79478421	333.65805796	331.71391682	-0.00093651	-0.00311363	-0.02630446
0.15398	1825.89386	1e-08	4.5e-07	3.7e-07	9e-08	-0.0	2.96e-06	1.58e-06	1e-08	330.67323844	332.48979446	330.59540104	-0.00090236	-0.00300759	-0.0254431
0.15598	1848.70063	1e-08	4.5e-07	3.7e-07	9e-08	-0.0	2.96e-06	1.58e-06	1e-08	329.58902398	331.35920108	329.51372194	-0.00087282	-0.00290146	-0.02457883
0.15798	1871.483	1e-08	4.5e-07	3.7e-07	9e-08	-0.0	2.96e-06	1.58e-06	1e-08	328.54070173	330.26500223	328.4675963	-0.00084052	-0.00280326	-0.02377692
0.15998	1894.24093	1e-08	4.5e-07	3.7e-07	9e-08	-0.0	2.96e-06	1.58e-06	1e-08	327.52656766	329.20622081	327.45606512	-0.0008124	-0.00270619	-0.02298231
0.16198	1916.97437	1e-08	4.5e-07	3.7e-07	9e-08	-0.0	2.96e-06	1.58e-06	1e-08	326.54608715	328.18178594	326.47802347	-0.00078461	-0.00260281	-0.02213402
0.16398	1939.6833	1e-08	4.5e-07	3.7e-07	9e-08	-0.0	2.96e-06	1.58e-06	1e-08	325.59829708	327.19091446	325.53267686	-0.00074959	-0.0025227	-0.02147437
0.16598	1962.36766	1e-08	4.5e-07	3.7e-07	9e-08	-0.0	2.96e-06	1.58e-06	1e-08	324.68200789	326.23216252	324.61857606	-0.00072836	-0.00243559	-0.02075643
0.16798	1985.02743	1e-08	4.5e-07	3.7e-07	9e-08	-0.0	2.96e-06	1.58e-06	1e-08	323.79605864	325.30458489	323.73477506	-0.00070653	-0.00234556	-0.02001273
0.16998	2007.66255	1e-08	4.5e-07	3.7e-07	9e-08	-0.0	2.96e-06	1.58e-06	1e-08	322.93961158	324.40736462	322.88045183	-0.00067896	-0.00227126	-0.0193971
0.17198	2030.273	1e-08	4.5e-07	3.7e-07	9e-08	-0.0	2.96e-06	1.58e-06	1e-08	322.11181126	323.5392204	322.05431595	-0.0006572	-0.00219302	-0.01874795
0.17398	2052.85873	1e-08	4.5e-07	3.7e-07	9e-08	-0.0	2.96e-06	1.58e-06	1e-08	321.31104328	322.69952195	321.25576536	-0.0006304	-0.00211892	-0.01813158
0.17598	2075.41971	1e-08	4.5e-07	3.7e-07	9e-08	-0.0	2.96e-06	1.58e-06	1e-08	320.5375374	321.88716647	320.48365509	-0.00061287	-0.00204457	-0.01751247
0.17798	2097.95588	1e-08	4.5e-07	3.7e-07	9e-08	-0.0	2.96e-06	1.58e-06	1e-08	319.78939944	321.10153653	319.73740784	-0.0005911	-0.00197464	-0.01692875
0.17998	2120.46722	1e-08	4.5e-07	3.7e-07	9e-08	-0.0	2.96e-06	1.58e-06	1e-08	319.06568724	320.34110931	319.01551022	-0.00056869	-0.00190708	-0.01636364
0.18198	2142.95368	1e-08	4.5e-07	3.7e-07	9e-08	-0.0	2.96e-06	1.58e-06	1e-08	318.36616533	319.60557162	318.31763359	-0.00055016	-0.00184177	-0.01581661
0.18398	2165.41522	1e-08	4.5e-07	3.7e-07	9e-08	-0.0	2.96e-06	1.58e-06	1e-08	317.68989807	318.89412732	317.64299184	-0.00053044	-0.0017786	-0.01528656
0.18598	2187.8518	1e-08	4.5e-07	3.7e-07	9e-08	-0.0	2.96e-06	1.58e-06	1e-08	317.03614318	318.20600272	316.99081641	-0.00051207	-0.00171766	-0.01477441
0.18798	2210.26339	1e-08	4.5e-07	3.7e-07	9e-08	-0.0	2.96e-06	1.58e-06	1e-08	316.40421467	317.54044922	316.36036371	-0.00049503	-0.00165885	-0.01427941
0.18998	2232.64993	1e-08	4.5e-07	3.7e-07	9e-08	-0.0	2.96e-06	1.58e-06	1e-08	315.79326079	316.89674308	315.75092335	-0.00047678	-0.00160216	-0.0138015
0.19198	2255.01139	1e-08	4.5e-07	3.7e-07	9e-08	-0.0	2.96e-06	1.58e-06	1e-08	315.2027689	316.2741833	315.16179625	-0.00046179	-0.00154762	-0.01334111
0.19398	2277.34773	1e-08	4.5e-07	3.7e-07	9e-08	-0.0	2.96e-06	1.58e-06	1e-08	314.6318894	315.67208501	314.59231407	-0.00044463	-0.00149486	-0.01289501
0.19598	2299.65891	1e-08	4.5e-07	3.7e-07	9e-08	-0.0	2.96e-06	1.58e-06	1e-08	314.08009345	315.08978805	314.04182225	-0.00043025	-0.00144381	-0.01246288
0.19798	2321.94488	1e-08	4.5e-07	3.7e-07	9e-08	-0.0	2.96e-06	1.58e-06	1e-08	313.54668798	314.52665321	313.5096949	-0.00041494	-0.00139454	-0.01204521
0.19998	2344.2056	1e-08	4.5e-07	3.7e-07	9e-08	-0.0	2.96e-06	1.58e-06	1e-08	313.02971897	313.99431096	312.99365695	-0.00040362	-0.00130548	-0.01164768
0.20198	2366.44104	1e-08	4.5e-07	3.7e-07	9e-08	-0.0	2.96e-06	1.58e-06	1e-08	312.52798684	313.49313155	312.49308294	-0.00038965	-0.00121875	-0.01125485
0.20398	2388.65115	1e-08	4.5e-07	3.7e-07	9e-08	-0.0	2.96e-06	1.58e-06	1e-08	312.04310196	313.00966324	312.00920469	-0.00037623	-0.00119954	-0.01087544
0.20598	2410.83589	1e-08	4.5e-07	3.7e-07	9e-08	-0.0	2.96e-06	1.58e-06	1e-08	311.57448872	312.54186674	311.54164291	-0.00036324	-0.00115356	-0.0105085
0.20798	2432.99522	1e-08	4.5e-07	3.7e-07	9e-08	-0.0	2.96e-06	1.58e-06	1e-08	311.12164556	312.08998337	311.08976869	-0.00035066	-0.00109802	-0.0101539
0.20998	2455.12909	1e-08	4.5e-07	3.7e-07	9e-08	-0.0	2.96e-06	1.58e-06	1e-08	310.68401518	311.65322483	310.65309235	-0.00033856	-0.00106836	-0.00981122
0.21198	2477.23746	1e-08	4.5e-07	3.7e-07	9e-08	-0.0	2.96e-06	1.58e-06	1e-08	310.26109866	311.23148812	310.23105486	-0.00032693	-0.00104878	-0.00948008
0.21398	2499.32029	1e-08	4.5e-07	3.7e-07	9e-08	-0.0	2.96e-06	1.58e-06	1e-08	309.85239993	310.82346865	309.82327005	-0.00031567	-0.00098746	-0.00916007
0.21598	2521.37754	1e-08	4.5e-07	3.7e-07	9e-08	-0.0	2.96e-06	1.58e-06	1e-08	309.45745297	310.42923902	309.42919366	-0.00030481	-0.00094996	-0.00885084
0.21798	2543.40917	1e-08	4.5e-07	3.7e-07	9e-08	-0.0	2.96e-06	1.58e-06	1e-08	309.0757934	310.04873646	309.04831654	-0.00029437	-0.00093696	-0.00855202
0.21998	2565.41513	1e-08	4.5e-07	3.7e-07	9e-08	-0.0	2.96e-06	1.58e-06	1e-08	308.70698901	309.68050972	308.68032376	-0.00028419	-0.00089166	-0.00826324
0.22198	2587.39537	1e-08	4.5e-07	3.7e-07	9e-08	-0.0	2.96e-06	1.58e-06	1e-08	308.35059525	309.32496179	308.32468293	-0.00027449	-0.00087495	-0.00798418
0.22398	2609.34987	1e-08	4.5e-07	3.7e-07	9e-08	-0.0	2.96e-06	1.58e-06	1e-08	308.00619193	308.98140799	307.98101317	-0.00026508	-0.00085738	-0.00771452
0.22598	2631.27856	1e-08	4.5e-07	3.7e-07	9e-08	-0.0	2.96e-06	1.58e-06	1e-08	307.67339607	308.64933941	307.64892662	-0.00025595	-0.000819	-0.00745393
0.22798	2653.18141	1e-08	4.5e-07	3.7e-07	9e-08	-0.0	2.96e-06	1.58e-06	1e-08	307.35180613	308.32850911	307.32801935	-0.00024717	-0.00080356	-0.00720212
0.22998	2675.05838	1e-08	4.5e-07	3.7e-07	9e-08	-0.0	2.96e-06	1.58e-06	1e-08	307.04104976	308.01802061	307.01798251	-0.00023868	-0.0007555	-0.0069588
0.23198	2696.90942	1e-08	4.5e-07	3.7e-07	9e-08	-0.0	2.96e-06	1.58e-06	1e-08	306.74077338	307.71837536	306.71834352	-0.00023051	-0.00072261	-0.00672368
0.23398	2718.73448	1e-08	4.5e-07	3.7e-07	9e-08	-0.0	2.96e-06	1.58e-06	1e-08	306.45062365	307.42856871	306.42883507	-0.00022258	-0.00069312	-0.00649648
0.23598	2740.53353	1e-08	4.5e-07	3.7e-07	9e-08	-0.0	2.96e-06	1.58e-06	1e-08	306.17024906	307.14901354	306.14902435	-0.00021507	-0.00068903	-0.00627693
0.23798	2762.30652	1e-08	4.5e-07	3.7e-07	9e-08	-0.0	2.96e-06	1.58e-06	1e-08	305.89931164	306.87846062	305.87870177	-0.00020762	-0.00067092	-0.00606478
0.23998	2784.0534	1e-08	4.5e-07	3.7e-07	9e-08	-0.0	2.96e-06	1.58e-06	1e-08	305.63751998	306.61752474	305.6174313	-0.00020048	-0.00065796	-0.0058598
0.24198	2805.77413	1e-08	4.5e-07	3.7e-07	9e-08	-0.0	2.96e-06	1.58e-06	1e-08	305.3845611	306.36488861	305.36503499	-0.00019374	-0.00062019	-0.00566169
0.24398	2827.46867	1e-08	4.5e-07	3.7e-07	9e-08	-0.0	2.96e-06	1.58e-06	1e-08	305.14011795	306.12087627	305.12114059	-0.00018706	-0.00059606	-0.00547029
0.24598	2849.13697	1e-08	4.5e-07	3.7e-07	9e-08	-0.0	2.96e-06	1.58e-06	1e-08	304.90392665	305.88526618	304.8854528	-0.00018064	-0.00057674	-0.00528534
0.24798	2870.77898	1e-08	4.5e-07	3.7e-07	9e-08	-0.0	2.96e-06	1.58e-06	1e-08	304.67573214	305.65756187	304.65772105	-0.00017448	-0.00056066	-0.00510668
0.24998	2892.39466	1e-08	4.5e-07	3.7e-07	9e-08	-0.0	2.96e-06	1.58e-06	1e-08	304.45521284	305.43734668	304.43769866	-0.00016851	-0.00053571	-0.004934
0.25197	2913.98397	1e-08	4.5e-07	3.7e-07	9e-08	-0.0	2.96e-06	1.58e-06	1e-08	304.24213805	305.22489639	304.2250602	-0.00016275	-0.00052559	-0.00476715
0.25397	2935.54685	1e-08	4.5e-07	3.7e-07	9e-08	-0.0	2.96e-06	1.58e-06	1e-08	304.0362548	305.01937874	304.01962952	-0.00015719	-0.00050628	-0.00460593
0.25597	2957.08327	1e-08	4.5e-07	3.7e-07	9e-08	-0.0	2.96e-06	1.58e-06	1e-08	303.83732312	304.82075426	303.82113965	-0.00015182	-0.00047934	-0.00445015
0.25797	2978.59317	1e-08	4.5e-07	3.7e-07	9e-08	-0.0	2.96e-06	1.58e-06	1e-08	303.64511105	304.62917092	303.62930913	-0.00014666	-0.0004789	-0.00429964
0.25997	3000.07652	1e-08	4.5e-07	3.7e-07	9e-08	-0.0	2.96e-06	1.58e-06	1e-08	303.45938043	304.44355339	303.44401957	-0.00014165	-0.00045223	-0.00415421
0.26197	3021.53326	1e-08	4.5e-07	3.7e-07	9e-08	-0.0	2.96e-06	1.58e-06	1e-08	303.2799226	304.26442364	303.2649595	-0.00013678	-0.0004254	-0.0040137
0.26397	3042.96335	1e-08	4.5e-07	3.7e-07	9e-08	-0.0	2.96e-06	1.58e-06	1e-08	303.10653052	304.09178649	303.09189129	-0.00013214	-0.0004252	-0.00387792
0.26597	3064.36674	1e-08	4.5e-07	3.7e-07	9e-08	-0.0	2.96e-06	1.58e-06	1e-08	302.9389954	303.924559	302.92472186	-0.00012764	-0.00041445	-0.00374673
0.26797	3085.74339	1e-08	4.5e-07	3.7e-07	9e-08	-0.0	2.96e-06	1.58e-06	1e-08	302.77712162	303.76307145	302.7631879	-0.00012327	-0.0004033	-0.00361999
0.26997	3107.09325	1e-08	4.5e-07	3.7e-07	9e-08	-0.0	2.96e-06	1.58e-06	1e-08	302.62071412	303.60684028	302.60713582	-0.00011907	-0.00037215	-0.00349752
0.27197	3128.41626	1e-08	4.5e-07	3.7e-07	9e-08	-0.0	2.96e-06	1.58e-06	1e-08	302.46959019	303.45586879	302.45635872	-0.00011496	-0.00036505	-0.0033792
0.27397	3149.71239	1e-08	4.5e-07	3.7e-07	9e-08	-0.0	2.96e-06	1.58e-06	1e-08	302.3235808	303.31049691	302.31061311	-0.0001111	-0.00035824	-0.00326486
0.27597	3170.98159	1e-08	4.5e-07	3.7e-07	9e-08	-0.0	2.96e-06	1.58e-06	1e-08	302.18250413	303.16955502	302.16985277	-0.0001073	-0.00033585	-0.0031544
0.27797	3192.22381	1e-08	4.5e-07	3.7e-07	9e-08	-0.0	2.96e-06	1.58e-06	1e-08	302.0461844	303.03366153	302.03381376	-0.00010365	-0.00033044	-0.00304766
0.27997	3213.439	1e-08	4.5e-07	3.7e-07	9e-08	-0.0	2.96e-06	1.58e-06	1e-08	301.91446964	302.90219039	301.90239409	-0.00010012	-0.00031774	-0.00294454
0.28197	3234.62711	1e-08	4.5e-07	3.7e-07	9e-08	-0.0	2.96e-06	1.58e-06	1e-08	301.78721598	302.77528743	301.77540123	-9.671e-05	-0.0003094	-0.00284488
0.28397	3255.7881	1e-08	4.5e-07	3.7e-07	9e-08	-0.0	2.96e-06	1.58e-06	1e-08	301.66426082	302.65223818	301.65275874	-9.342e-05	-0.00029124	-0.00274852
0.28597	3276.92191	1e-08	4.5e-07	3.7e-07	9e-08	-0.0	2.96e-06	1.58e-06	1e-08	301.545464	302.53408264	301.53417139	-9.024e-05	-0.00029117	-0.0026555
0.28797	3298.02851	1e-08	4.5e-07	3.7e-07	9e-08	-0.0	2.96e-06	1.58e-06	1e-08	301.43068541	302.41959786	301.41963359	-8.716e-05	-0.00028267	-0.00256565
0.28997	3319.10783	1e-08	4.5e-07	3.7e-07	9e-08	-0.0	2.96e-06	1.58e-06	1e-08	301.31979463	302.30878871	301.30899222	-8.423e-05	-0.00026377	-0.00247882
0.29197	3340.15984	1e-08	4.5e-07	3.7e-07	9e-08	-0.0	2.96e-06	1.58e-06	1e-08	301.21264499	302.20181409	301.20208069	-8.135e-05	-0.00025086	-0.00239492
0.29397	3361.18448	1e-08	4.5e-07	3.7e-07	9e-08	-0.0	2.96e-06	1.58e-06	1e-08	301.109123	302.09872688	301.09875024	-7.847e-05	-0.0002593	-0.00231387
0.29597	3382.1817	1e-08	4.5e-07	3.7e-07	9e-08	-0.0	2.96e-06	1.58e-06	1e-08	301.00909212	301.99887012	300.99894864	-7.592e-05	-0.0002384	-0.00223557
0.29797	3403.15145	1e-08	4.5e-07	3.7e-07	9e-08	-0.0	2.96e-06	1.58e-06	1e-08	300.91245963	301.90231483	300.90253616	-7.338e-05	-0.0002492	-0.00215989
0.29997	3424.09369	1e-08	4.5e-07	3.7e-07	9e-08	-0.0	2.96e-06	1.58e-06	1e-08	300.81908486	301.80908454	300.80937297	-7.084e-05	-0.00022311	-0.00208652
0.30197	3445.00836	1e-08	4.5e-07	3.7e-07	9e-08	-0.0	2.96e-06	1.58e-06	1e-08	300.72887938	301.71900808	300.71936311	-6.844e-05	-0.00022039	-0.00201612
0.30397	3465.89542	1e-08	4.5e-07	3.7e-07	9e-08	-0.0	2.96e-06	1.58e-06	1e-08	300.64171956	301.63186136	300.63241706	-6.608e-05	-0.00020355	-0.0019477
0.30597	3486.75481	1e-08	4.5e-07	3.7e-07	9e-08	-0.0	2.96e-06	1.58e-06	1e-08	300.55750954	301.54801291	300.54837131	-6.374e-05	-0.00019868	-0.00188167
0.30797	3507.58649	1e-08	4.5e-07	3.7e-07	9e-08	-0.0	2.96e-06	1.58e-06	1e-08	300.47615896	301.46677367	300.46719784	-6.16e-05	-0.00019124	-0.00181802
0.30997	3528.39039	1e-08	4.5e-07	3.7e-07	9e-08	-0.0	2.96e-06	1.58e-06	1e-08	300.39755223	301.38846711	300.38874538	-5.964e-05	-0.00017906	-0.00175643
0.31197	3549.16649	1e-08	4.5e-07	3.7e-07	9e-08	-0.0	2.96e-06	1.58e-06	1e-08	300.32160218	301.31287958	300.31294965	-5.749e-05	-0.00018984	-0.0016965
0.31397	3569.91471	1e-08	4.5e-07	3.7e-07	9e-08	-0.0	2.96e-06	1.58e-06	1e-08	300.24824275	301.23951493	300.23975207	-5.547e-05	-0.00018749	-0.00163872
0.31597	3590.63501	1e-08	4.5e-07	3.7e-07	9e-08	-0.0	2.96e-06	1.58e-06	1e-08	300.17735382	301.16843515	300.16907576	-5.359e-05	-0.00015859	-0.00158302
0.31797	3611.32734	1e-08	4.5e-07	3.7e-07	9e-08	-0.0	2.96e-06	1.58e-06	1e-08	300.10861966	301.09929368	300.10089837	-4.867e-05	-0.00015841	-0.00152972
0.31997	3631.99165	1e-08	4.5e-07	3.7e-07	9e-08	-0.0	2.96e-06	1.58e-06	1e-08	300.04268828	301.03449831	300.03475699	-4.889e-05	-0.00015857	-0.00147723
0.32197	3652.62788	1e-08	4.5e-07	3.7e-07	9e-08	-0.0	2.96e-06	1.58e-06	1e-08	299.9792819	300.96970176	299.97110957	-5.191e-05	-0.00015834	-0.00142825
0.32397	3673.23599	1e-08	4.5e-07	3.7e-07	9e-08	-0.0	2.96e-06	1.58e-06	1e-08	299.91777647	300.9050573	299.90986598	-4.829e-05	-0.00015776	-0.00137982
0.32597	3693.81591	1e-08	4.5e-07	3.7e-07	9e-08	-0.0	2.96e-06	1.58e-06	1e-08	299.85849251	300.84070246	299.85091255	-4.302e-05	-0.00015684	-0.00133145
0.32797	3714.36761	1e-08	4.5e-07	3.7e-07	9e-08	-0.0	2.96e-06	1.58e-06	1e-08	299.80158155	300.7767617	299.79414685	-3.844e-05	-0.00015573	-0.00128917
0.32997	3734.89102	1e-08	4.5e-07	3.7e-07	9e-08	-0.0	2.96e-06	1.58e-06	1e-08	299.74688453	300.71333702	299.73944565	-4.667e-05	-0.00015425	-0.00124555
0.33197	3755.38609	1e-08	4.5e-07	3.7e-07	9e-08	-0.0	2.96e-06	1.58e-06	1e-08	299.69392987	300.65052838	299.68675402	-4.035e-05	-0.00015261	-0.00120374
0.33397	3775.85277	1e-08	4.5e-07	3.7e-07	9e-08	-0.0	2.96e-06	1.58e-06	1e-08	299.64294751	300.58842444	299.63598596	-3.691e-05	-0.00015085	-0.00116534
0.33597	3796.29101	1e-08	4.5e-07	3.7e-07	9e-08	-0.0	2.96e-06	1.58e-06	1e-08	299.59371469	300.5270795	299.5870166	-3.687e-05	-0.00014884	-0.00112657
0.33797	3816.70075	1e-08	4.5e-07	3.7e-07	9e-08	-0.0	2.96e-06	1.58e-06	1e-08	299.54632227	300.46656939	299.53979797	-3.534e-05	-0.00014673	-0.00109001
0.33997	3837.08195	1e-08	4.5e-07	3.7e-07	9e-08	-0.0	2.96e-06	1.58e-06	1e-08	299.50061171	300.40694911	299.49425976	-3.234e-05	-0.00014443	-0.00105355
0.34197	3857.43454	1e-08	4.5e-07	3.7e-07	9e-08	-0.0	2.96e-06	1.58e-06	1e-08	299.45643961	300.34826564	299.45033491	-3.124e-05	-0.00014213	-0.00101994
0.34397	3877.75847	1e-08	4.5e-07	3.7e-07	9e-08	-0.0	2.96e-06	1.58e-06	1e-08	299.41420312	300.2905572	299.40793762	-3.537e-05	-0.00013959	-0.00098575
0.34597	3898.05369	1e-08	4.5e-07	3.7e-07	9e-08	-0.0	2.96e-06	1.58e-06	1e-08	299.37328274	300.23386167	299.36703317	-3.342e-05	-0.00013714	-0.00095462
0.34797	3918.32015	1e-08	4.5e-07	3.7e-07	9e-08	-0.0	2.96e-06	1.58e-06	1e-08	299.33354511	300.17820419	299.32756105	-3.4e-05	-0.00013448	-0.00092281
0.34997	3938.55778	1e-08	4.5e-07	3.7e-07	9e-08	-0.0	2.96e-06	1.58e-06	1e-08	299.29540904	300.12360697	299.28944683	-3.125e-05	-0.00013193	-0.00089374
0.35196	3958.76654	1e-08	4.5e-07	3.7e-07	9e-08	-0.0	2.96e-06	1.58e-06	1e-08	299.25815477	300.07008745	299.25266208	-2.367e-05	-0.00012921	-0.00086406
0.35396	3978.94637	1e-08	4.5e-07	3.7e-07	9e-08	-0.0	2.96e-06	1.58e-06	1e-08	299.2226	300.01766023	299.21712454	-2.613e-05	-0.00012655	-0.00083669
0.35596	3999.09721	1e-08	4.5e-07	3.7e-07	9e-08	-0.0	2.96e-06	1.58e-06	1e-08	299.18809641	299.96633307	299.18280649	-2.185e-05	-0.00012384	-0.00080966
0.35796	4019.21901	1e-08	4.5e-07	3.7e-07	9e-08	-0.0	2.96e-06	1.58e-06	1e-08	299.15486194	299.91611159	299.1496515	-2.594e-05	-0.00012111	-0.00078373
0.35996	4039.31171	1e-08	4.5e-07	3.7e-07	9e-08	-0.0	2.96e-06	1.58e-06	1e-08	299.12223318	299.86701226	299.1176532	-2.63e-05	-0.0001184	-0.00075868
0.36196	4059.37526	1e-08	4.5e-07	3.7e-07	9e-08	-0.0	2.96e-06	1.58e-06	1e-08	299.09167843	299.81902192	299.08669775	-2.279e-05	-0.00011573	-0.00073479
0.36396	4079.4096	1e-08	4.5e-07	3.7e-07	9e-08	-0.0	2.96e-06	1.58e-06	1e-08	299.06158632	299.77212069	299.05678849	-2.569e-05	-0.00011295	-0.00071074
0.36596	4099.41467	1e-08	4.5e-07	3.7e-07	9e-08	-0.0	2.96e-06	1.58e-06	1e-08	299.03250863	299.72632646	299.02788727	-2.51e-05	-0.00011026	-0.00068803
0.36796	4119.39042	1e-08	4.5e-07	3.7e-07	9e-08	-0.0	2.96e-06	1.58e-06	1e-08	299.00448969	299.68161906	298.99994195	-2.242e-05	-0.00010762	-0.00066625
0.36996	4139.33679	1e-08	4.5e-07	3.7e-07	9e-08	-0.0	2.96e-06	1.58e-06	1e-08	298.97723286	299.63799519	298.97293273	-1.996e-05	-0.00010499	-0.00064507
0.37196	4159.25373	1e-08	4.5e-07	3.7e-07	9e-08	-0.0	2.96e-06	1.58e-06	1e-08	298.95095729	299.59544018	298.94681274	-1.959e-05	-0.00010243	-0.00062499
0.37396	4179.14116	1e-08	4.5e-07	3.7e-07	9e-08	-0.0	2.96e-06	1.58e-06	1e-08	298.92576841	299.55394415	298.92154644	-1.976e-05	-9.982e-05	-0.00060497
0.37596	4198.99905	1e-08	4.5e-07	3.7e-07	9e-08	-0.0	2.96e-06	1.58e-06	1e-08	298.90101551	299.51349582	298.89712832	-1.751e-05	-9.731e-05	-0.00058602
0.37796	4218.82733	1e-08	4.5e-07	3.7e-07	9e-08	-0.0	2.96e-06	1.58e-06	1e-08	298.87741204	299.47408315	298.87350201	-1.872e-05	-9.48e-05	-0.00056746
0.37996	4238.62594	1e-08	4.5e-07	3.7e-07	9e-08	-0.0	2.96e-06	1.58e-06	1e-08	298.8542719	299.435693	298.85066583	-1.142e-05	-9.23e-05	-0.00054921
0.38196	4258.39482	1e-08	4.5e-07	3.7e-07	9e-08	-0.0	2.96e-06	1.58e-06	1e-08	298.83225998	299.39829302	298.82855324	-1.738e-05	-8.987e-05	-0.00053197
0.38396	4278.13392	1e-08	4.5e-07	3.7e-07	9e-08	-0.0	2.96e-06	1.58e-06	1e-08	298.81073958	299.36187804	298.80717068	-2.069e-05	-8.749e-05	-0.00051531
0.38596	4297.84318	1e-08	4.5e-07	3.7e-07	9e-08	-0.0	2.96e-06	1.58e-06	1e-08	298.78996098	299.32642671	298.78647944	-1.545e-05	-8.517e-05	-0.00049911
0.38796	4317.52253	1e-08	4.5e-07	3.7e-07	9e-08	-0.0	2.96e-06	1.58e-06	1e-08	298.76982624	299.29192581	298.76646161	-2.159e-05	-8.285e-05	-0.00048336
0.38996	4337.17192	1e-08	4.5e-07	3.7e-07	9e-08	-0.0	2.96e-06	1.58e-06	1e-08	298.7503416	299.25835417	298.74709069	-1.448e-05	-8.06e-05	-0.000468
0.39196	4356.79128	1e-08	4.5e-07	3.7e-07	9e-08	-0.0	2.96e-06	1.58e-06	1e-08	298.73137063	299.22569494	298.72834994	-1.341e-05	-7.839e-05	-0.00045326
0.39396	4376.38057	1e-08	4.5e-07	3.7e-07	9e-08	-0.0	2.96e-06	1.58e-06	1e-08	298.71321203	299.19393335	298.71020835	-1.285e-05	-7.627e-05	-0.00043928
0.39596	4395.93971	1e-08	4.5e-07	3.7e-07	9e-08	-0.0	2.96e-06	1.58e-06	1e-08	298.69559359	299.16304159	298.69264868	-1.536e-05	-7.416e-05	-0.00042559
0.39796	4415.46866	1e-08	4.5e-07	3.7e-07	9e-08	-0.0	2.96e-06	1.58e-06	1e-08	298.67852791	299.13300588	298.6756535	-9.68e-06	-7.21e-05	-0.00041221
0.39996	4434.96733	1e-08	4.5e-07	3.7e-07	9e-08	-0.0	2.96e-06	1.58e-06	1e-08	298.66206964	299.10380666	298.65920048	-1.379e-05	-7.007e-05	-0.00039928
0.40196	4454.43569	1e-08	4.5e-07	3.7e-07	9e-08	-0.0	2.96e-06	1.58e-06	1e-08	298.64585938	299.07542562	298.64328481	-1.355e-05	-6.805e-05	-0.00038651
0.40396	4473.87366	1e-08	4.5e-07	3.7e-07	9e-08	-0.0	2.96e-06	1.58e-06	1e-08	298.63041469	299.04784083	298.62786622	-1.13e-05	-6.62e-05	-0.00037487
0.40596	4493.28118	1e-08	4.5e-07	3.7e-07	9e-08	-0.0	2.96e-06	1.58e-06	1e-08	298.61541522	299.02103483	298.61294027	-9.88e-06	-6.427e-05	-0.00036281
0.40796	4512.65819	1e-08	4.5e-07	3.7e-07	9e-08	-0.0	2.96e-06	1.58e-06	1e-08	298.60089368	298.99498981	298.59848926	-8.35e-06	-6.249e-05	-0.00035176
0.40996	4532.00464	1e-08	4.5e-07	3.7e-07	9e-08	-0.0	2.96e-06	1.58e-06	1e-08	298.58678696	298.96968126	298.58449538	-8.46e-06	-6.069e-05	-0.00034075
0.41196	4551.32045	1e-08	4.5e-07	3.7e-07	9e-08	-0.0	2.96e-06	1.58e-06	1e-08	298.57337614	298.94509698	298.57093597	-1.445e-05	-5.893e-05	-0.00033015
0.41396	4570.60557	1e-08	4.5e-07	3.7e-07	9e-08	-0.0	2.96e-06	1.58e-06	1e-08	298.56019526	298.92122788	298.55781939	-1.073e-05	-5.726e-05	-0.00031993
0.41596	4589.85993	1e-08	4.5e-07	3.7e-07	9e-08	-0.0	2.96e-06	1.58e-06	1e-08	298.5473837	298.89804391	298.54511787	-1.181e-05	-5.553e-05	-0.00030955
0.41796	4609.08346	1e-08	4.5e-07	3.7e-07	9e-08	-0.0	2.96e-06	1.58e-06	1e-08	298.53504241	298.87553193	298.53281616	-7.02e-06	-5.392e-05	-0.0002999
0.41996	4628.27612	1e-08	4.5e-07	3.7e-07	9e-08	-0.0	2.96e-06	1.58e-06	1e-08	298.52322238	298.85368055	298.52090228	-1.319e-05	-5.237e-05	-0.00029077
0.42196	4647.43782	1e-08	4.5e-07	3.7e-07	9e-08	-0.0	2.96e-06	1.58e-06	1e-08	298.51119411	298.83245737	298.50938174	-6.93e-06	-5.088e-05	-0.00028186
0.42396	4666.56851	1e-08	4.5e-07	3.7e-07	9e-08	-0.0	2.96e-06	1.58e-06	1e-08	298.50030636	298.81185178	298.49819366	-9.97e-06	-4.936e-05	-0.00027297
0.42596	4685.66813	1e-08	4.5e-07	3.7e-07	9e-08	-0.0	2.96e-06	1.58e-06	1e-08	298.48908349	298.79185191	298.48738546	-9.81e-06	-4.793e-05	-0.00026461
0.42796	4704.7366	1e-08	4.5e-07	3.7e-07	9e-08	-0.0	2.96e-06	1.58e-06	1e-08	298.47860993	298.77243886	298.47690182	-8.23e-06	-4.644e-05	-0.00025592
0.42996	4723.77387	1e-08	4.5e-07	3.7e-07	9e-08	-0.0	2.96e-06	1.58e-06	1e-08	298.46876469	298.7536046	298.46674064	-3.69e-06	-4.515e-05	-0.00024836
0.43196	4742.77986	1e-08	4.5e-07	3.7e-07	9e-08	-0.0	2.96e-06	1.58e-06	1e-08	298.4586139	298.73531745	298.45691724	-7.14e-06	-4.383e-05	-0.00024075
0.43396	4761.75452	1e-08	4.5e-07	3.7e-07	9e-08	-0.0	2.96e-06	1.58e-06	1e-08	298.4489119	298.71757019	298.44739667	-7.12e-06	-4.253e-05	-0.00023327
0.43596	4780.69778	1e-08	4.5e-07	3.7e-07	9e-08	-0.0	2.96e-06	1.58e-06	1e-08	298.43982261	298.70034696	298.43816174	-9.8e-06	-4.124e-05	-0.00022596
0.43796	4799.60957	1e-08	4.5e-07	3.7e-07	9e-08	-0.0	2.96e-06	1.58e-06	1e-08	298.43047575	298.68363851	298.42923919	-4.41e-06	-4.004e-05	-0.00021899
0.43996	4818.48982	1e-08	4.5e-07	3.7e-07	9e-08	-0.0	2.96e-06	1.58e-06	1e-08	298.42205893	298.66742555	298.42057063	-7.65e-06	-3.884e-05	-0.0002122
0.44196	4837.33847	1e-08	4.5e-07	3.7e-07	9e-08	-0.0	2.96e-06	1.58e-06	1e-08	298.41388413	298.6516924	298.41217231	-7.43e-06	-3.768e-05	-0.00020566
0.44396	4856.15546	1e-08	4.5e-07	3.7e-07	9e-08	-0.0	2.96e-06	1.58e-06	1e-08	298.40547232	298.63642891	298.40405572	-2.92e-06	-3.655e-05	-0.00019917
0.44596	4874.94071	1e-08	4.5e-07	3.7e-07	9e-08	-0.0	2.96e-06	1.58e-06	1e-08	298.39735726	298.62162168	298.39619153	-4.24e-06	-3.547e-05	-0.00019312
0.44796	4893.69415	1e-08	4.5e-07	3.7e-07	9e-08	-0.0	2.96e-06	1.58e-06	1e-08	298.38995608	298.60725624	298.38855439	-8.12e-06	-3.436e-05	-0.00018691
0.44996	4912.41572	1e-08	4.5e-07	3.7e-07	9e-08	-0.0	2.96e-06	1.58e-06	1e-08	298.38258202	298.59332217	298.38116396	-6.42e-06	-3.333e-05	-0.00018109
0.45195	4931.10536	1e-08	4.5e-07	3.7e-07	9e-08	-0.0	2.96e-06	1.58e-06	1e-08	298.37525603	298.57980883	298.37401255	-4.26e-06	-3.236e-05	-0.00017566
0.45395	4949.76298	1e-08	4.5e-07	3.7e-07	9e-08	-0.0	2.96e-06	1.58e-06	1e-08	298.36810394	298.56669907	298.36708478	-4.06e-06	-3.138e-05	-0.00017017
0.45595	4968.38853	1e-08	4.5e-07	3.7e-07	9e-08	-0.0	2.96e-06	1.58e-06	1e-08	298.36152294	298.55398483	298.36036009	-5.59e-06	-3.044e-05	-0.00016494
0.45795	4986.98194	1e-08	4.5e-07	3.7e-07	9e-08	-0.0	2.96e-06	1.58e-06	1e-08	298.3549461	298.5416522	298.35385184	-5.03e-06	-2.95e-05	-0.00015975
0.45995	5005.54312	1e-08	4.5e-07	3.7e-07	9e-08	-0.0	2.96e-06	1.58e-06	1e-08	298.34871355	298.52969669	298.34754379	-6.03e-06	-2.861e-05	-0.0001548
0.46195	5024.07202	1e-08	4.5e-07	3.7e-07	9e-08	-0.0	2.96e-06	1.58e-06	1e-08	298.34242589	298.5180987	298.34143975	-3.76e-06	-2.777e-05	-0.00015013
0.46395	5042.56856	1e-08	4.5e-07	3.7e-07	9e-08	-0.0	2.96e-06	1.58e-06	1e-08	298.33661823	298.50684805	298.33551287	-8.69e-06	-2.691e-05	-0.00014542
0.46595	5061.03268	1e-08	4.5e-07	3.7e-07	9e-08	-0.0	2.96e-06	1.58e-06	1e-08	298.33100295	298.49593714	298.32976954	-6.39e-06	-2.611e-05	-0.000141
0.46795	5079.4643	1e-08	4.5e-07	3.7e-07	9e-08	-0.0	2.96e-06	1.58e-06	1e-08	298.32510974	298.48535684	298.32422238	-2.3e-06	-2.532e-05	-0.00013657
0.46995	5097.86335	1e-08	4.5e-07	3.7e-07	9e-08	-0.0	2.96e-06	1.58e-06	1e-08	298.31971263	298.47509682	298.31883535	-4.5e-06	-2.456e-05	-0.00013241
0.47195	5116.22976	1e-08	4.5e-07	3.7e-07	9e-08	-0.0	2.96e-06	1.58e-06	1e-08	298.31480804	298.46514719	298.31360273	-5.61e-06	-2.381e-05	-0.00012834
0.47395	5134.56346	1e-08	4.5e-07	3.7e-07	9e-08	-0.0	2.96e-06	1.58e-06	1e-08	298.30940646	298.45549991	298.30855789	-1.4e-07	-2.308e-05	-0.00012424
0.47595	5152.86438	1e-08	4.5e-07	3.7e-07	9e-08	-0.0	2.96e-06	1.58e-06	1e-08	298.30458075	298.44614553	298.30365388	-2.88e-06	-2.238e-05	-0.00012047
0.47795	5171.13244	1e-08	4.5e-07	3.7e-07	9e-08	-0.0	2.96e-06	1.58e-06	1e-08	298.29974454	298.43707713	298.29890919	-4.56e-06	-2.17e-05	-0.00011676
0.47995	5189.36756	1e-08	4.5e-07	3.7e-07	9e-08	-0.0	2.96e-06	1.58e-06	1e-08	298.29511552	298.42828284	298.29430858	3.1e-07	-2.104e-05	-0.00011308
0.48195	5207.56969	1e-08	4.5e-07	3.7e-07	9e-08	-0.0	2.96e-06	1.58e-06	1e-08	298.29054662	298.41975596	298.28985379	-2.3e-06	-2.04e-05	-0.0001096
0.48395	5225.73873	1e-08	4.5e-07	3.7e-07	9e-08	-0.0	2.96e-06	1.58e-06	1e-08	298.28621512	298.41149003	298.28553418	-3.91e-06	-1.977e-05	-0.00010625
0.48595	5243.87463	1e-08	4.5e-07	3.7e-07	9e-08	-0.0	2.96e-06	1.58e-06	1e-08	298.28218261	298.40347493	298.28134159	-4.49e-06	-1.917e-05	-0.00010299
0.48795	5261.97729	1e-08	4.5e-07	3.7e-07	9e-08	-0.0	2.96e-06	1.58e-06	1e-08	298.27799962	298.3957034	298.27728917	-1.55e-06	-1.86e-05	-9.982e-05
0.48995	5280.04666	1e-08	4.5e-07	3.7e-07	9e-08	-0.0	2.96e-06	1.58e-06	1e-08	298.27415766	298.38816851	298.27335397	-3.61e-06	-1.803e-05	-9.677e-05
0.49195	5298.08265	1e-08	4.5e-07	3.7e-07	9e-08	-0.0	2.96e-06	1.58e-06	1e-08	298.27028576	298.38086347	298.26954642	-4.24e-06	-1.746e-05	-9.365e-05
0.49395	5316.08519	1e-08	4.5e-07	3.7e-07	9e-08	-0.0	2.96e-06	1.58e-06	1e-08	298.26659593	298.37378165	298.26585453	-5.85e-06	-1.692e-05	-9.08e-05
0.49595	5334.0542	1e-08	4.5e-07	3.7e-07	9e-08	-0.0	2.96e-06	1.58e-06	1e-08	298.26279999	298.36691663	298.26228578	-2e-06	-1.642e-05	-8.801e-05
0.49795	5351.98961	1e-08	4.5e-07	3.7e-07	9e-08	-0.0	2.96e-06	1.58e-06	1e-08	298.25941849	298.36026013	298.2588154	-3.53e-06	-1.59e-05	-8.523e-05
0.49995	5369.89133	1e-08	4.5e-07	3.7e-07	9e-08	-0.0	2.96e-06	1.58e-06	1e-08	298.25607701	298.35380699	298.2554549	-4.58e-06	-1.541e-05	-8.256e-05
0.50195	5387.7593	1e-08	4.5e-07	3.7e-07	9e-08	-0.0	2.96e-06	1.58e-06	1e-08	298.25297898	298.34755243	298.25219371	-6.13e-06	-1.495e-05	-8.014e-05
0.50395	5405.59343	1e-08	4.5e-07	3.7e-07	9e-08	-0.0	2.96e-06	1.58e-06	1e-08	298.24917225	298.34149074	298.24906537	-1.13e-06	-1.451e-05	-7.768e-05
0.50595	5423.39365	1e-08	4.5e-07	3.7e-07	9e-08	-0.0	2.96e-06	1.58e-06	1e-08	298.24633513	298.33561207	298.2459996	-7.4e-07	-1.407e-05	-7.527e-05
0.50795	5441.15987	1e-08	4.5e-07	3.7e-07	9e-08	-0.0	2.96e-06	1.58e-06	1e-08	298.24363709	298.32991243	298.24302621	-5.1e-07	-1.364e-05	-7.296e-05
0.50995	5458.89202	1e-08	4.5e-07	3.7e-07	9e-08	-0.0	2.96e-06	1.58e-06	1e-08	298.24041645	298.32438749	298.2401683	2e-08	-1.323e-05	-7.073e-05
0.51195	5476.59003	1e-08	4.5e-07	3.7e-07	9e-08	-0.0	2.96e-06	1.58e-06	1e-08	298.23791613	298.31903091	298.23737437	-3.83e-06	-1.28e-05	-6.847e-05
0.51395	5494.2538	1e-08	4.5e-07	3.7e-07	9e-08	-0.0	2.96e-06	1.58e-06	1e-08	298.2351804	298.31383944	298.23467948	1.85e-06	-1.243e-05	-6.642e-05
0.51595	5511.88326	1e-08	4.5e-07	3.7e-07	9e-08	-0.0	2.96e-06	1.58e-06	1e-08	298.23251106	298.30880782	298.23206903	-2.25e-06	-1.204e-05	-6.436e-05
0.51795	5529.47833	1e-08	4.5e-07	3.7e-07	9e-08	-0.0	2.96e-06	1.58e-06	1e-08	298.22994411	298.30393	298.22953831	-1.73e-06	-1.167e-05	-6.236e-05
0.51995	5547.03893	1e-08	4.5e-07	3.7e-07	9e-08	-0.0	2.96e-06	1.58e-06	1e-08	298.22756363	298.29920034	298.22708094	-5.18e-06	-1.13e-05	-6.042e-05
0.52195	5564.56498	1e-08	4.5e-07	3.7e-07	9e-08	-0.0	2.96e-06	1.58e-06	1e-08	298.22529072	298.29461572	298.22469822	-2.18e-06	-1.097e-05	-5.86e-05
0.52395	5582.05639	1e-08	4.5e-07	3.7e-07	9e-08	-0.0	2.96e-06	1.58e-06	1e-08	298.22277422	298.29017176	298.2224013	-1.64e-06	-1.063e-05	-5.677e-05
0.52595	5599.51308	1e-08	4.5e-07	3.7e-07	9e-08	-0.0	2.96e-06	1.58e-06	1e-08	298.22070605	298.28586383	298.22016089	-4.58e-06	-1.029e-05	-5.499e-05
0.52795	5616.93498	1e-08	4.5e-07	3.7e-07	9e-08	-0.0	2.96e-06	1.58e-06	1e-08	298.21846343	298.2816884	298.2179991	-3.1e-07	-9.98e-06	-5.325e-05
0.52995	5634.32199	1e-08	4.5e-07	3.7e-07	9e-08	-0.0	2.96e-06	1.58e-06	1e-08	298.21608804	298.27764202	298.2159124	-6.03e-06	-9.66e-06	-5.165e-05
0.53195	5651.67403	1e-08	4.5e-07	3.7e-07	9e-08	-0.0	2.96e-06	1.58e-06	1e-08	298.21414623	298.27371957	298.21387612	-2.76e-06	-9.37e-06	-5.005e-05
0.53395	5668.99103	1e-08	4.5e-07	3.7e-07	9e-08	-0.0	2.96e-06	1.58e-06	1e-08	298.21223745	298.26991771	298.21190389	1.18e-06	-9.1e-06	-4.851e-05
0.53595	5686.27289	1e-08	4.5e-07	3.7e-07	9e-08	-0.0	2.96e-06	1.58e-06	1e-08	298.21052503	298.2662326	298.20998729	-2.33e-06	-8.81e-06	-4.701e-05
0.53795	5703.51952	1e-08	4.5e-07	3.7e-07	9e-08	-0.0	2.96e-06	1.58e-06	1e-08	298.20851634	298.26266055	298.20814333	-1.18e-06	-8.55e-06	-4.561e-05
0.53995	5720.73085	1e-08	4.5e-07	3.7e-07	9e-08	-0.0	2.96e-06	1.58e-06	1e-08	298.20635685	298.25919733	298.20636405	1.83e-06	-8.3e-06	-4.421e-05
0.54195	5737.90679	1e-08	4.5e-07	3.7e-07	9e-08	-0.0	2.96e-06	1.58e-06	1e-08	298.20471526	298.25583996	298.20462203	4.3e-07	-8.03e-06	-4.282e-05
0.54395	5755.04726	1e-08	4.5e-07	3.7e-07	9e-08	-0.0	2.96e-06	1.58e-06	1e-08	298.20333569	298.25258562	298.20292559	1.28e-06	-7.79e-06	-4.151e-05
0.54595	5772.15215	1e-08	4.5e-07	3.7e-07	9e-08	-0.0	2.96e-06	1.58e-06	1e-08	298.20163387	298.24943141	298.20129569	2.8e-07	-7.55e-06	-4.023e-05
0.54795	5789.2214	1e-08	4.5e-07	3.7e-07	9e-08	-0.0	2.96e-06	1.58e-06	1e-08	298.20006267	298.24637413	298.19971312	-3.91e-06	-7.3e-06	-3.894e-05
0.54995	5806.2549	1e-08	4.5e-07	3.7e-07	9e-08	-0.0	2.96e-06	1.58e-06	1e-08	298.19831848	298.24341093	298.19818804	3.71e-06	-7.1e-06	-3.778e-05
0.55194	5823.25258	1e-08	4.5e-07	3.7e-07	9e-08	-0.0	2.96e-06	1.58e-06	1e-08	298.19709988	298.24053851	298.19669168	-2.34e-06	-6.86e-06	-3.659e-05
0.55394	5840.21434	1e-08	4.5e-07	3.7e-07	9e-08	-0.0	2.96e-06	1.58e-06	1e-08	298.19537155	298.23775498	298.19526296	-0.0	-6.66e-06	-3.549e-05
0.55594	5857.1401	1e-08	4.5e-07	3.7e-07	9e-08	-0.0	2.96e-06	1.58e-06	1e-08	298.19409374	298.23505628	298.19386263	-2.26e-06	-6.45e-06	-3.44e-05
0.55794	5874.02975	1e-08	4.5e-07	3.7e-07	9e-08	-0.0	2.96e-06	1.58e-06	1e-08	298.19301738	298.23244023	298.19249911	-3.74e-06	-6.25e-06	-3.334e-05
0.55994	5890.88322	1e-08	4.5e-07	3.7e-07	9e-08	-0.0	2.96e-06	1.58e-06	1e-08	298.19154434	298.22990504	298.1911945	-2.2e-06	-6.06e-06	-3.23e-05
0.56194	5907.70042	1e-08	4.5e-07	3.7e-07	9e-08	-0.0	2.96e-06	1.58e-06	1e-08	298.19045887	298.22744779	298.18991695	-2.9e-06	-5.87e-06	-3.13e-05
0.56394	5924.48124	1e-08	4.5e-07	3.7e-07	9e-08	-0.0	2.96e-06	1.58e-06	1e-08	298.18924043	298.22506682	298.18868565	-6.5e-07	-5.69e-06	-3.032e-05
0.56594	5941.2256	1e-08	4.5e-07	3.7e-07	9e-08	-0.0	2.96e-06	1.58e-06	1e-08	298.18757421	298.22275894	298.18751102	6.9e-07	-5.53e-06	-2.941e-05
0.56794	5957.93341	1e-08	4.5e-07	3.7e-07	9e-08	-0.0	2.96e-06	1.58e-06	1e-08	298.18646099	298.22052132	298.1863529	-1e-06	-5.35e-06	-2.851e-05
0.56994	5974.60457	1e-08	4.5e-07	3.7e-07	9e-08	-0.0	2.96e-06	1.58e-06	1e-08	298.18543729	298.2183522	298.18522822	-5.6e-07	-5.18e-06	-2.761e-05
0.57194	5991.23899	1e-08	4.5e-07	3.7e-07	9e-08	-0.0	2.96e-06	1.58e-06	1e-08	298.18439814	298.21625017	298.18414027	-1.19e-06	-5.03e-06	-2.677e-05
0.57394	6007.83657	1e-08	4.5e-07	3.7e-07	9e-08	-0.0	2.96e-06	1.58e-06	1e-08	298.18338018	298.21421283	298.18308632	-4.2e-06	-4.86e-06	-2.592e-05
0.57594	6024.39722	1e-08	4.5e-07	3.7e-07	9e-08	-0.0	2.96e-06	1.58e-06	1e-08	298.18222398	298.21223796	298.18207135	2.72e-06	-4.73e-06	-2.516e-05
0.57794	6040.92085	1e-08	4.5e-07	3.7e-07	9e-08	-0.0	2.96e-06	1.58e-06	1e-08	298.18108848	298.21032381	298.18108826	1.08e-06	-4.59e-06	-2.439e-05
0.57994	6057.40736	1e-08	4.5e-07	3.7e-07	9e-08	-0.0	2.96e-06	1.58e-06	1e-08	298.18052162	298.20846789	298.18011454	-2.23e-06	-4.43e-06	-2.363e-05
0.58194	6073.85665	1e-08	4.5e-07	3.7e-07	9e-08	-0.0	2.96e-06	1.58e-06	1e-08	298.17933795	298.20666975	298.17919573	1.2e-07	-4.3e-06	-2.288e-05
0.58394	6090.26863	1e-08	4.5e-07	3.7e-07	9e-08	-0.0	2.96e-06	1.58e-06	1e-08	298.17829659	298.20492688	298.17830116	4.73e-06	-4.18e-06	-2.219e-05
0.58594	6106.6432	1e-08	4.5e-07	3.7e-07	9e-08	-0.0	2.96e-06	1.58e-06	1e-08	298.17782047	298.20323736	298.17741346	-5.34e-06	-4.02e-06	-2.146e-05
0.58794	6122.98025	1e-08	4.5e-07	3.7e-07	9e-08	-0.0	2.96e-06	1.58e-06	1e-08	298.17642909	298.20160069	298.17658952	1.31e-06	-3.92e-06	-2.084e-05
0.58994	6139.27969	1e-08	4.5e-07	3.7e-07	9e-08	-0.0	2.96e-06	1.58e-06	1e-08	298.17610452	298.2000131	298.17575078	-1.74e-06	-3.79e-06	-2.019e-05
0.59194	6155.54143	1e-08	4.5e-07	3.7e-07	9e-08	-0.0	2.96e-06	1.58e-06	1e-08	298.17487404	298.19847586	298.17497409	-2.7e-07	-3.68e-06	-1.958e-05
0.59394	6171.76535	1e-08	4.5e-07	3.7e-07	9e-08	-0.0	2.96e-06	1.58e-06	1e-08	298.17429046	298.19698474	298.17419721	-2.9e-06	-3.56e-06	-1.897e-05
0.59594	6187.95137	1e-08	4.5e-07	3.7e-07	9e-08	-0.0	2.96e-06	1.58e-06	1e-08	298.17355184	298.19553953	298.17345099	-5.2e-07	-3.46e-06	-1.839e-05
0.59794	6204.09938	1e-08	4.5e-07	3.7e-07	9e-08	-0.0	2.96e-06	1.58e-06	1e-08	298.17243255	298.19413982	298.17274393	3.41e-06	-3.36e-06	-1.783e-05
0.59994	6220.20927	1e-08	4.5e-07	3.7e-07	9e-08	-0.0	2.96e-06	1.58e-06	1e-08	298.17208823	298.19278184	298.17202936	-2.1e-07	-3.24e-06	-1.725e-05
0.60194	6236.28094	1e-08	4.5e-07	3.7e-07	9e-08	-0.0	2.96e-06	1.58e-06	1e-08	298.17143669	298.19146686	298.17134976	5e-08	-3.15e-06	-1.674e-05
0.60394	6252.31429	1e-08	4.5e-07	3.7e-07	9e-08	-0.0	2.96e-06	1.58e-06	1e-08	298.17091235	298.19019127	298.17068641	-2.03e-06	-3.05e-06	-1.623e-05
0.60594	6268.30923	1e-08	4.5e-07	3.7e-07	9e-08	-0.0	2.96e-06	1.58e-06	1e-08	298.17033541	298.18895502	298.17004622	-1.1e-06	-2.95e-06	-1.573e-05
0.60794	6284.26563	1e-08	4.5e-07	3.7e-07	9e-08	-0.0	2.96e-06	1.58e-06	1e-08	298.16954894	298.18775723	298.16943478	-2.66e-06	-2.86e-06	-1.524e-05
0.60994	6300.1834	1e-08	4.5e-07	3.7e-07	9e-08	-0.0	2.96e-06	1.58e-06	1e-08	298.16918312	298.18659572	298.16882658	-2.68e-06	-2.77e-06	-1.477e-05
0.61194	6316.06243	1e-08	4.5e-07	3.7e-07	9e-08	-0.0	2.96e-06	1.58e-06	1e-08	298.1684374	298.18547028	298.16825242	2.4e-07	-2.69e-06	-1.432e-05
0.61394	6331.90262	1e-08	4.5e-07	3.7e-07	9e-08	-0.0	2.96e-06	1.58e-06	1e-08	298.16772932	298.18437962	298.16769547	3.1e-07	-2.61e-06	-1.388e-05
0.61594	6347.70385	1e-08	4.5e-07	3.7e-07	9e-08	-0.0	2.96e-06	1.58e-06	1e-08	298.16714109	298.18332228	298.16715179	1.99e-06	-2.54e-06	-1.345e-05
0.61794	6363.46603	1e-08	4.5e-07	3.7e-07	9e-08	-0.0	2.96e-06	1.58e-06	1e-08	298.16670698	298.18229734	298.16661956	-5.3e-07	-2.45e-06	-1.303e-05
0.61994	6379.18903	1e-08	4.5e-07	3.7e-07	9e-08	-0.0	2.96e-06	1.58e-06	1e-08	298.16628439	298.18130394	298.16610381	-2.55e-06	-2.37e-06	-1.262e-05
0.62194	6394.87275	1e-08	4.5e-07	3.7e-07	9e-08	-0.0	2.96e-06	1.58e-06	1e-08	298.16580859	298.18034115	298.16560653	-1.4e-07	-2.3e-06	-1.223e-05
0.62394	6410.51709	1e-08	4.5e-07	3.7e-07	9e-08	-0.0	2.96e-06	1.58e-06	1e-08	298.16541471	298.17940801	298.16512201	-2.24e-06	-2.22e-06	-1.185e-05
0.62594	6426.12192	1e-08	4.5e-07	3.7e-07	9e-08	-0.0	2.96e-06	1.58e-06	1e-08	298.16469669	298.1785039	298.16466559	1e-07	-2.16e-06	-1.15e-05
0.62794	6441.68714	1e-08	4.5e-07	3.7e-07	9e-08	-0.0	2.96e-06	1.58e-06	1e-08	298.16438843	298.17762719	298.16420805	-5.43e-06	-2.08e-06	-1.113e-05
0.62994	6457.21264	1e-08	4.5e-07	3.7e-07	9e-08	-0.0	2.96e-06	1.58e-06	1e-08	298.16380416	298.1767778	298.16377582	-9.6e-07	-2.03e-06	-1.08e-05
0.63194	6472.6983	1e-08	4.5e-07	3.7e-07	9e-08	-0.0	2.96e-06	1.58e-06	1e-08	298.16358537	298.17595401	298.16334321	-1.41e-06	-1.97e-06	-1.047e-05
0.63394	6488.14401	1e-08	4.5e-07	3.7e-07	9e-08	-0.0	2.96e-06	1.58e-06	1e-08	298.16288001	298.17515609	298.16294326	1e-06	-1.91e-06	-1.015e-05
0.63594	6503.54965	1e-08	4.5e-07	3.7e-07	9e-08	-0.0	2.96e-06	1.58e-06	1e-08	298.16250552	298.17438244	298.16254356	-1.28e-06	-1.85e-06	-9.83e-06
0.63794	6518.91511	1e-08	4.5e-07	3.7e-07	9e-08	-0.0	2.96e-06	1.58e-06	1e-08	298.16232343	298.17363251	298.16214916	2.9e-07	-1.8e-06	-9.53e-06
0.63994	6534.24027	1e-08	4.5e-07	3.7e-07	9e-08	-0.0	2.96e-06	1.58e-06	1e-08	298.16193426	298.17290576	298.16177518	-1.01e-06	-1.73e-06	-9.23e-06
0.64194	6549.52502	1e-08	4.5e-07	3.7e-07	9e-08	-0.0	2.96e-06	1.58e-06	1e-08	298.16144676	298.17220148	298.16141705	-2.89e-06	-1.67e-06	-8.94e-06
0.64394	6564.76923	1e-08	4.5e-07	3.7e-07	9e-08	-0.0	2.96e-06	1.58e-06	1e-08	298.16100914	298.17151895	298.16106866	9e-08	-1.63e-06	-8.67e-06
0.64594	6579.97279	1e-08	4.5e-07	3.7e-07	9e-08	-0.0	2.96e-06	1.58e-06	1e-08	298.16054109	298.17085744	298.16073271	1.34e-06	-1.59e-06	-8.41e-06
0.64794	6595.13558	1e-08	4.5e-07	3.7e-07	9e-08	-0.0	2.96e-06	1.58e-06	1e-08	298.16051988	298.17021584	298.16039019	2.46e-06	-1.54e-06	-8.15e-06
0.64994	6610.25747	1e-08	4.5e-07	3.7e-07	9e-08	-0.0	2.96e-06	1.58e-06	1e-08	298.16012449	298.16959428	298.16007285	4.18e-06	-1.5e-06	-7.91e-06
0.65193	6625.33835	1e-08	4.5e-07	3.7e-07	9e-08	-0.0	2.96e-06	1.58e-06	1e-08	298.15978178	298.16899176	298.15976369	-6.8e-07	-1.44e-06	-7.66e-06
0.65393	6640.3781	1e-08	4.5e-07	3.7e-07	9e-08	-0.0	2.96e-06	1.58e-06	1e-08	298.15966298	298.16840756	298.1594557	3.01e-06	-1.41e-06	-7.43e-06
0.65593	6655.37658	1e-08	4.5e-07	3.7e-07	9e-08	-0.0	2.96e-06	1.58e-06	1e-08	298.15928251	298.16784172	298.15916767	-7.4e-07	-1.35e-06	-7.19e-06
0.65793	6670.33368	1e-08	4.5e-07	3.7e-07	9e-08	-0.0	2.96e-06	1.58e-06	1e-08	298.15918225	298.16729292	298.15887794	-2.32e-06	-1.3e-06	-6.97e-06
0.65993	6685.24928	1e-08	4.5e-07	3.7e-07	9e-08	-0.0	2.96e-06	1.58e-06	1e-08	298.15847526	298.16676163	298.15862103	1.14e-06	-1.28e-06	-6.76e-06
0.66193	6700.12324	1e-08	4.5e-07	3.7e-07	9e-08	-0.0	2.96e-06	1.58e-06	1e-08	298.15857083	298.16624587	298.15834145	-2.37e-06	-1.22e-06	-6.54e-06
0.66393	6714.95543	1e-08	4.5e-07	3.7e-07	9e-08	-0.0	2.96e-06	1.58e-06	1e-08	298.15805199	298.16574661	298.15809444	1.83e-06	-1.2e-06	-6.35e-06
0.66593	6729.74574	1e-08	4.5e-07	3.7e-07	9e-08	-0.0	2.96e-06	1.58e-06	1e-08	298.15801065	298.1652622	298.15783694	-2.97e-06	-1.15e-06	-6.14e-06
0.66793	6744.49404	1e-08	4.5e-07	3.7e-07	9e-08	-0.0	2.96e-06	1.58e-06	1e-08	298.15756174	298.16479315	298.15760341	3.41e-06	-1.13e-06	-5.96e-06
0.66993	6759.20018	1e-08	4.5e-07	3.7e-07	9e-08	-0.0	2.96e-06	1.58e-06	1e-08	298.15716057	298.16433861	298.15737582	4.38e-06	-1.1e-06	-5.79e-06
0.67193	6773.86405	1e-08	4.5e-07	3.7e-07	9e-08	-0.0	2.96e-06	1.58e-06	1e-08	298.15728442	298.16389745	298.15713512	1.16e-06	-1.06e-06	-5.59e-06
0.67393	6788.48551	1e-08	4.5e-07	3.7e-07	9e-08	-0.0	2.96e-06	1.58e-06	1e-08	298.15692783	298.16347035	298.1569205	1.93e-06	-1.03e-06	-5.42e-06
0.67593	6803.06443	1e-08	4.5e-07	3.7e-07	9e-08	-0.0	2.96e-06	1.58e-06	1e-08	298.15670765	298.16305629	298.15670761	-1.68e-06	-9.8e-07	-5.25e-06
0.67793	6817.60067	1e-08	4.5e-07	3.7e-07	9e-08	-0.0	2.96e-06	1.58e-06	1e-08	298.15616503	298.16265548	298.15651426	6.92e-06	-9.8e-07	-5.12e-06
0.67993	6832.0941	1e-08	4.5e-07	3.7e-07	9e-08	-0.0	2.96e-06	1.58e-06	1e-08	298.15621141	298.16226624	298.15630436	4.07e-06	-9.4e-07	-4.95e-06
0.68193	6846.54458	1e-08	4.5e-07	3.7e-07	9e-08	-0.0	2.96e-06	1.58e-06	1e-08	298.1563163	298.16188881	298.15609853	-2.42e-06	-8.9e-07	-4.78e-06
0.68393	6860.95198	1e-08	4.5e-07	3.7e-07	9e-08	-0.0	2.96e-06	1.58e-06	1e-08	298.15581697	298.16152368	298.15592262	5.1e-07	-8.8e-07	-4.64e-06
0.68593	6875.31616	1e-08	4.5e-07	3.7e-07	9e-08	-0.0	2.96e-06	1.58e-06	1e-08	298.15595136	298.16116907	298.15572788	-1.3e-06	-8.4e-07	-4.5e-06
0.68793	6889.63698	1e-08	4.5e-07	3.7e-07	9e-08	-0.0	2.96e-06	1.58e-06	1e-08	298.15534678	298.16082617	298.15556794	1.7e-06	-8.3e-07	-4.36e-06
0.68993	6903.91431	1e-08	4.5e-07	3.7e-07	9e-08	-0.0	2.96e-06	1.58e-06	1e-08	298.15551056	298.160493	298.15538353	-5e-07	-7.9e-07	-4.22e-06
0.69193	6918.14799	1e-08	4.5e-07	3.7e-07	9e-08	-0.0	2.96e-06	1.58e-06	1e-08	298.15521536	298.1601706	298.15522263	-5.8e-07	-7.7e-07	-4.09e-06
0.69393	6932.33789	1e-08	4.5e-07	3.7e-07	9e-08	-0.0	2.96e-06	1.58e-06	1e-08	298.15523899	298.15985776	298.15505452	-1.08e-06	-7.4e-07	-3.97e-06
0.69593	6946.48387	1e-08	4.5e-07	3.7e-07	9e-08	-0.0	2.96e-06	1.58e-06	1e-08	298.15490272	298.15955493	298.15490567	-9e-07	-7.2e-07	-3.84e-06
0.69793	6960.58578	1e-08	4.5e-07	3.7e-07	9e-08	-0.0	2.96e-06	1.58e-06	1e-08	298.15452248	298.15926154	298.15476358	1.41e-06	-7.1e-07	-3.73e-06
0.69993	6974.64347	1e-08	4.5e-07	3.7e-07	9e-08	-0.0	2.96e-06	1.58e-06	1e-08	298.15480906	298.15897647	298.15460019	1.54e-06	-6.8e-07	-3.61e-06
0.70193	6988.65679	1e-08	4.5e-07	3.7e-07	9e-08	-0.0	2.96e-06	1.58e-06	1e-08	298.15471807	298.15870065	298.15445633	1.4e-06	-6.6e-07	-3.5e-06
0.70393	7002.6256	1e-08	4.5e-07	3.7e-07	9e-08	-0.0	2.96e-06	1.58e-06	1e-08	298.15421867	298.15843363	298.15433295	1.02e-06	-6.4e-07	-3.4e-06
0.70593	7016.54976	1e-08	4.5e-07	3.7e-07	9e-08	-0.0	2.96e-06	1.58e-06	1e-08	298.1543213	298.15817417	298.15419038	1.16e-06	-6.2e-07	-3.29e-06
0.70793	7030.4291	1e-08	4.5e-07	3.7e-07	9e-08	-0.0	2.96e-06	1.58e-06	1e-08	298.15394167	298.15792325	298.15407099	9.2e-07	-6e-07	-3.19e-06
0.70993	7044.26348	1e-08	4.5e-07	3.7e-07	9e-08	-0.0	2.96e-06	1.58e-06	1e-08	298.15407467	298.15767947	298.15393563	-1.17e-06	-5.8e-07	-3.09e-06
0.71193	7058.05274	1e-08	4.5e-07	3.7e-07	9e-08	-0.0	2.96e-06	1.58e-06	1e-08	298.15381494	298.15744359	298.15381967	6.9e-07	-5.7e-07	-2.99e-06
0.71393	7071.79673	1e-08	4.5e-07	3.7e-07	9e-08	-0.0	2.96e-06	1.58e-06	1e-08	298.15395079	298.15721455	298.15369209	-9.4e-07	-5.4e-07	-2.9e-06
0.71593	7085.4953	1e-08	4.5e-07	3.7e-07	9e-08	-0.0	2.96e-06	1.58e-06	1e-08	298.15355414	298.15699314	298.15358916	1.8e-07	-5.3e-07	-2.81e-06
0.71793	7099.14828	1e-08	4.5e-07	3.7e-07	9e-08	-0.0	2.96e-06	1.58e-06	1e-08	298.15357082	298.15677813	298.15347368	-1.41e-06	-5.1e-07	-2.72e-06
0.71993	7112.75553	1e-08	4.5e-07	3.7e-07	9e-08	-0.0	2.96e-06	1.58e-06	1e-08	298.15320703	298.15657012	298.15337665	4.79e-06	-5.1e-07	-2.65e-06
0.72193	7126.31687	1e-08	4.5e-07	3.7e-07	9e-08	-0.0	2.96e-06	1.58e-06	1e-08	298.15313583	298.15636825	298.1532716	1.1e-06	-4.9e-07	-2.56e-06
0.72393	7139.83215	1e-08	4.5e-07	3.7e-07	9e-08	-0.0	2.96e-06	1.58e-06	1e-08	298.15306989	298.15617252	298.15316964	1.3e-06	-4.7e-07	-2.49e-06
0.72593	7153.3012	1e-08	4.5e-07	3.7e-07	9e-08	-0.0	2.96e-06	1.58e-06	1e-08	298.15329646	298.15598253	298.15305944	-3.41e-06	-4.4e-07	-2.4e-06
0.72793	7166.72386	1e-08	4.5e-07	3.7e-07	9e-08	-0.0	2.96e-06	1.58e-06	1e-08	298.15294372	298.15579902	298.15297509	3.8e-07	-4.4e-07	-2.33e-06
0.72993	7180.09997	1e-08	4.5e-07	3.7e-07	9e-08	-0.0	2.96e-06	1.58e-06	1e-08	298.15285891	298.15562084	298.15288324	-4.7e-07	-4.2e-07	-2.26e-06
0.73193	7193.42936	1e-08	4.5e-07	3.7e-07	9e-08	-0.0	2.96e-06	1.58e-06	1e-08	298.15310725	298.15544777	298.15278126	-2.61e-06	-4e-07	-2.18e-06
0.73393	7206.71185	1e-08	4.5e-07	3.7e-07	9e-08	-0.0	2.96e-06	1.58e-06	1e-08	298.15256026	298.15528087	298.15271329	1.81e-06	-4.1e-07	-2.13e-06
0.73593	7219.94729	1e-08	4.5e-07	3.7e-07	9e-08	-0.0	2.96e-06	1.58e-06	1e-08	298.15281538	298.15511825	298.15261664	9.8e-07	-3.9e-07	-2.06e-06
0.73793	7233.13549	1e-08	4.5e-07	3.7e-07	9e-08	-0.0	2.96e-06	1.58e-06	1e-08	298.15261459	298.15496113	298.15254053	5.02e-06	-3.9e-07	-2.01e-06
0.73993	7246.27629	1e-08	4.5e-07	3.7e-07	9e-08	-0.0	2.96e-06	1.58e-06	1e-08	298.15249526	298.15480875	298.15246381	1.15e-06	-3.7e-07	-1.94e-06
0.74193	7259.36951	1e-08	4.5e-07	3.7e-07	9e-08	-0.0	2.96e-06	1.58e-06	1e-08	298.15238963	298.15466104	298.15238907	-3.65e-06	-3.4e-07	-1.86e-06
0.74393	7272.41497	1e-08	4.5e-07	3.7e-07	9e-08	-0.0	2.96e-06	1.58e-06	1e-08	298.15212826	298.15451805	298.15232286	1.86e-06	-3.5e-07	-1.82e-06
0.74593	7285.4125	1e-08	4.5e-07	3.7e-07	9e-08	-0.0	2.96e-06	1.58e-06	1e-08	298.15223434	298.15437909	298.15224461	3.45e-06	-3.4e-07	-1.77e-06
0.74793	7298.36191	1e-08	4.5e-07	3.7e-07	9e-08	-0.0	2.96e-06	1.58e-06	1e-08	298.15237867	298.15424435	298.15216714	-9.1e-07	-3.2e-07	-1.7e-06
0.74993	7311.26303	1e-08	4.5e-07	3.7e-07	9e-08	-0.0	2.96e-06	1.58e-06	1e-08	298.15215574	298.15411413	298.15210627	-3.56e-06	-3e-07	-1.64e-06
0.75192	7324.11567	1e-08	4.5e-07	3.7e-07	9e-08	-0.0	2.96e-06	1.58e-06	1e-08	298.15216001	298.15398768	298.15203864	-1.9e-07	-3e-07	-1.6e-06
0.75392	7336.91964	1e-08	4.5e-07	3.7e-07	9e-08	-0.0	2.96e-06	1.58e-06	1e-08	298.15173654	298.15386561	298.15198988	2.43e-06	-3e-07	-1.56e-06
0.75592	7349.67475	1e-08	4.5e-07	3.7e-07	9e-08	-0.0	2.96e-06	1.58e-06	1e-08	298.15222963	298.1537463	298.15190719	-3e-06	-2.7e-07	-1.5e-06
0.75792	7362.38083	1e-08	4.5e-07	3.7e-07	9e-08	-0.0	2.96e-06	1.58e-06	1e-08	298.15192147	298.15363149	298.15185785	8.8e-07	-2.8e-07	-1.46e-06
0.75992	7375.03768	1e-08	4.5e-07	3.7e-07	9e-08	-0.0	2.96e-06	1.58e-06	1e-08	298.15176018	298.15352006	298.15180465	-1.69e-06	-2.6e-07	-1.41e-06
0.76192	7387.6451	1e-08	4.5e-07	3.7e-07	9e-08	-0.0	2.96e-06	1.58e-06	1e-08	298.15162883	298.15341203	298.1517521	4.18e-06	-2.7e-07	-1.38e-06
0.76392	7400.20291	1e-08	4.5e-07	3.7e-07	9e-08	-0.0	2.96e-06	1.58e-06	1e-08	298.15180336	298.15330699	298.15168934	-9.8e-07	-2.5e-07	-1.32e-06
0.76592	7412.7109	1e-08	4.5e-07	3.7e-07	9e-08	-0.0	2.96e-06	1.58e-06	1e-08	298.15158906	298.15320559	298.15164355	-2e-07	-2.4e-07	-1.29e-06
0.76792	7425.16888	1e-08	4.5e-07	3.7e-07	9e-08	-0.0	2.96e-06	1.58e-06	1e-08	298.15170682	298.15310697	298.15158641	-8.3e-07	-2.3e-07	-1.25e-06
0.76992	7437.57665	1e-08	4.5e-07	3.7e-07	9e-08	-0.0	2.96e-06	1.58e-06	1e-08	298.15140717	298.15301183	298.15154725	-9.6e-07	-2.2e-07	-1.21e-06
0.77192	7449.934	1e-08	4.5e-07	3.7e-07	9e-08	-0.0	2.96e-06	1.58e-06	1e-08	298.15145088	298.15291924	298.1514962	3.11e-06	-2.3e-07	-1.18e-06
0.77392	7462.24073	1e-08	4.5e-07	3.7e-07	9e-08	-0.0	2.96e-06	1.58e-06	1e-08	298.15151159	298.15282947	298.151446	-2.37e-06	-2.1e-07	-1.13e-06
0.77592	7474.49664	1e-08	4.5e-07	3.7e-07	9e-08	-0.0	2.96e-06	1.58e-06	1e-08	298.15138899	298.15274268	298.15140446	9.8e-07	-2.1e-07	-1.1e-06
0.77792	7486.70151	1e-08	4.5e-07	3.7e-07	9e-08	-0.0	2.96e-06	1.58e-06	1e-08	298.15167357	298.1526581	298.15134839	-2.64e-06	-1.9e-07	-1.06e-06
0.77992	7498.85513	1e-08	4.5e-07	3.7e-07	9e-08	-0.0	2.96e-06	1.58e-06	1e-08	298.15124475	298.15257689	298.15132166	9.5e-07	-2e-07	-1.04e-06
0.78192	7510.95729	1e-08	4.5e-07	3.7e-07	9e-08	-0.0	2.96e-06	1.58e-06	1e-08	298.1512703	298.1524977	298.15127847	3.8e-06	-2e-07	-1.01e-06
0.78392	7523.00777	1e-08	4.5e-07	3.7e-07	9e-08	-0.0	2.96e-06	1.58e-06	1e-08	298.15108449	298.15242119	298.15124487	2.71e-06	-1.9e-07	-9.8e-07
0.78592	7535.00636	1e-08	4.5e-07	3.7e-07	9e-08	-0.0	2.96e-06	1.58e-06	1e-08	298.15156955	298.15234629	298.15118622	-4.08e-06	-1.6e-07	-9.3e-07
0.78792	7546.95283	1e-08	4.5e-07	3.7e-07	9e-08	-0.0	2.96e-06	1.58e-06	1e-08	298.15105381	298.15227478	298.15116803	-2.66e-06	-1.6e-07	-9.1e-07
0.78992	7558.84697	1e-08	4.5e-07	3.7e-07	9e-08	-0.0	2.96e-06	1.58e-06	1e-08	298.15106737	298.1522049	298.15113027	1.62e-06	-1.7e-07	-8.9e-07
0.79192	7570.68853	1e-08	4.5e-07	3.7e-07	9e-08	-0.0	2.96e-06	1.58e-06	1e-08	298.1511717	298.15213707	298.1510901	1.06e-06	-1.7e-07	-8.6e-07
0.79392	7582.47731	1e-08	4.5e-07	3.7e-07	9e-08	-0.0	2.96e-06	1.58e-06	1e-08	298.15105762	298.15207157	298.15105961	2.4e-07	-1.6e-07	-8.3e-07
0.79592	7594.21306	1e-08	4.5e-07	3.7e-07	9e-08	-0.0	2.96e-06	1.58e-06	1e-08	298.15129102	298.15200769	298.15101656	-1.22e-06	-1.5e-07	-8e-07
0.79792	7605.89555	1e-08	4.5e-07	3.7e-07	9e-08	-0.0	2.96e-06	1.58e-06	1e-08	298.15111556	298.15194622	298.15099059	-2.7e-07	-1.5e-07	-7.8e-07
0.79992	7617.52455	1e-08	4.5e-07	3.7e-07	9e-08	-0.0	2.96e-06	1.58e-06	1e-08	298.15093006	298.15188665	298.15096603	-1.33e-06	-1.4e-07	-7.5e-07
0.80192	7629.09982	1e-08	4.5e-07	3.7e-07	9e-08	-0.0	2.96e-06	1.58e-06	1e-08	298.15062315	298.15182906	298.15094721	2.2e-06	-1.5e-07	-7.4e-07
0.80392	7640.62111	1e-08	4.5e-07	3.7e-07	9e-08	-0.0	2.96e-06	1.58e-06	1e-08	298.15073691	298.15177278	298.15091284	2.35e-06	-1.4e-07	-7.2e-07
0.80592	7652.08819	1e-08	4.5e-07	3.7e-07	9e-08	-0.0	2.96e-06	1.58e-06	1e-08	298.15078191	298.1517183	298.15088209	6.7e-07	-1.3e-07	-6.9e-07
0.80792	7663.5008	1e-08	4.5e-07	3.7e-07	9e-08	-0.0	2.96e-06	1.58e-06	1e-08	298.1512373	298.15166506	298.15083615	-2.71e-06	-1.2e-07	-6.6e-07
0.80992	7674.85869	1e-08	4.5e-07	3.7e-07	9e-08	-0.0	2.96e-06	1.58e-06	1e-08	298.15089576	298.1516143	298.15082231	5e-08	-1.2e-07	-6.5e-07
0.81192	7686.16162	1e-08	4.5e-07	3.7e-07	9e-08	-0.0	2.96e-06	1.58e-06	1e-08	298.15068094	298.15156496	298.15080434	3.2e-06	-1.3e-07	-6.4e-07
0.81392	7697.40932	1e-08	4.5e-07	3.7e-07	9e-08	-0.0	2.96e-06	1.58e-06	1e-08	298.15089998	298.15151667	298.15077017	-0.0	-1.1e-07	-6.1e-07
0.81592	7708.60154	1e-08	4.5e-07	3.7e-07	9e-08	-0.0	2.96e-06	1.58e-06	1e-08	298.15070112	298.15147032	298.15075318	-2.73e-06	-1e-07	-5.8e-07
0.81792	7719.73801	1e-08	4.5e-07	3.7e-07	9e-08	-0.0	2.96e-06	1.58e-06	1e-08	298.15062731	298.15142526	298.15073204	2.22e-06	-1.2e-07	-5.8e-07
0.81992	7730.81847	1e-08	4.5e-07	3.7e-07	9e-08	-0.0	2.96e-06	1.58e-06	1e-08	298.15057067	298.15138157	298.15071098	2.44e-06	-1.1e-07	-5.6e-07
0.82192	7741.84264	1e-08	4.5e-07	3.7e-07	9e-08	-0.0	2.96e-06	1.58e-06	1e-08	298.150837	298.15133889	298.15067797	-9.4e-07	-1e-07	-5.3e-07
0.82392	7752.81025	1e-08	4.5e-07	3.7e-07	9e-08	-0.0	2.96e-06	1.58e-06	1e-08	298.15054913	298.1512981	298.15066738	-2.86e-06	-9e-08	-5.1e-07
0.82592	7763.72103	1e-08	4.5e-07	3.7e-07	9e-08	-0.0	2.96e-06	1.58e-06	1e-08	298.15046725	298.15125835	298.15064939	1.34e-06	-1e-07	-5.1e-07
0.82792	7774.57469	1e-08	4.5e-07	3.7e-07	9e-08	-0.0	2.96e-06	1.58e-06	1e-08	298.15079241	298.15121938	298.15061609	-1.42e-06	-9e-08	-4.8e-07
0.82992	7785.37095	1e-08	4.5e-07	3.7e-07	9e-08	-0.0	2.96e-06	1.58e-06	1e-08	298.15063399	298.15118212	298.15060239	2.01e-06	-1e-07	-4.8e-07
0.83192	7796.10953	1e-08	4.5e-07	3.7e-07	9e-08	-0.0	2.96e-06	1.58e-06	1e-08	298.15074629	298.15114572	298.15057868	-1.3e-06	-8e-08	-4.5e-07
0.83392	7806.79013	1e-08	4.5e-07	3.7e-07	9e-08	-0.0	2.96e-06	1.58e-06	1e-08	298.15062979	298.15111068	298.15056454	-3.63e-06	-7e-08	-4.3e-07
0.83592	7817.41245	1e-08	4.5e-07	3.7e-07	9e-08	-0.0	2.96e-06	1.58e-06	1e-08	298.1504519	298.1510768	298.15055339	-2.94e-06	-7e-08	-4.2e-07
0.83792	7827.9762	1e-08	4.5e-07	3.7e-07	9e-08	-0.0	2.96e-06	1.58e-06	1e-08	298.15070419	298.15104349	298.15052592	-4.5e-07	-8e-08	-4.2e-07
0.83992	7838.48107	1e-08	4.5e-07	3.7e-07	9e-08	-0.0	2.96e-06	1.58e-06	1e-08	298.15068481	298.15101148	298.15050965	-2.44e-06	-7e-08	-4e-07
0.84192	7848.92675	1e-08	4.5e-07	3.7e-07	9e-08	-0.0	2.96e-06	1.58e-06	1e-08	298.15048305	298.15098066	298.15050105	-5e-08	-7e-08	-3.9e-07
0.84392	7859.31293	1e-08	4.5e-07	3.7e-07	9e-08	-0.0	2.96e-06	1.58e-06	1e-08	298.15059292	298.15095046	298.15048075	1.6e-07	-7e-08	-3.8e-07
0.84592	7869.63929	1e-08	4.5e-07	3.7e-07	9e-08	-0.0	2.96e-06	1.58e-06	1e-08	298.15064669	298.15092124	298.15046313	-2.52e-06	-6e-08	-3.6e-07
0.84792	7879.90551	1e-08	4.5e-07	3.7e-07	9e-08	-0.0	2.96e-06	1.58e-06	1e-08	298.15041512	298.15089322	298.15045718	-2e-08	-7e-08	-3.6e-07
0.84992	7890.11127	1e-08	4.5e-07	3.7e-07	9e-08	-0.0	2.96e-06	1.58e-06	1e-08	298.15035806	298.15086588	298.15044485	2.79e-06	-8e-08	-3.5e-07
0.85191	7900.25624	1e-08	4.5e-07	3.7e-07	9e-08	-0.0	2.96e-06	1.58e-06	1e-08	298.15041362	298.15083926	298.15042855	1.87e-06	-7e-08	-3.4e-07
0.85391	7910.34007	1e-08	4.5e-07	3.7e-07	9e-08	-0.0	2.96e-06	1.58e-06	1e-08	298.15031483	298.15081363	298.15041874	-6.7e-07	-6e-08	-3.2e-07
0.85591	7920.36242	1e-08	4.5e-07	3.7e-07	9e-08	-0.0	2.96e-06	1.58e-06	1e-08	298.15051634	298.15078846	298.15039757	-1.61e-06	-5e-08	-3.1e-07
0.85791	7930.32296	1e-08	4.5e-07	3.7e-07	9e-08	-0.0	2.96e-06	1.58e-06	1e-08	298.15044086	298.15076435	298.15038768	-1.64e-06	-5e-08	-3e-07
0.85991	7940.22132	1e-08	4.5e-07	3.7e-07	9e-08	-0.0	2.96e-06	1.58e-06	1e-08	298.15064023	298.15074069	298.1503674	-2.34e-06	-5e-08	-2.9e-07
0.86191	7950.05715	1e-08	4.5e-07	3.7e-07	9e-08	-0.0	2.96e-06	1.58e-06	1e-08	298.15027623	298.15071836	298.1503696	-2.44e-06	-5e-08	-2.8e-07
0.86391	7959.83009	1e-08	4.5e-07	3.7e-07	9e-08	-0.0	2.96e-06	1.58e-06	1e-08	298.15042229	298.15069618	298.15035216	8.5e-07	-6e-08	-2.8e-07
0.86591	7969.53977	1e-08	4.5e-07	3.7e-07	9e-08	-0.0	2.96e-06	1.58e-06	1e-08	298.15031222	298.15067494	298.15034514	2e-06	-6e-08	-2.8e-07
0.86791	7979.1858	1e-08	4.5e-07	3.7e-07	9e-08	-0.0	2.96e-06	1.58e-06	1e-08	298.15030521	298.15065426	298.15033442	2.41e-06	-6e-08	-2.7e-07
0.86991	7988.76782	1e-08	4.5e-07	3.7e-07	9e-08	-0.0	2.96e-06	1.58e-06	1e-08	298.15025746	298.15063425	298.15032563	2.33e-06	-6e-08	-2.6e-07
0.87191	7998.28543	1e-08	4.5e-07	3.7e-07	9e-08	-0.0	2.96e-06	1.58e-06	1e-08	298.15021952	298.15061485	298.15031679	2.36e-06	-5e-08	-2.5e-07
0.87391	8007.73824	1e-08	4.5e-07	3.7e-07	9e-08	-0.0	2.96e-06	1.58e-06	1e-08	298.15020679	298.15059601	298.15030728	2.4e-06	-5e-08	-2.4e-07
0.87591	8017.12584	1e-08	4.5e-07	3.7e-07	9e-08	-0.0	2.96e-06	1.58e-06	1e-08	298.15034122	298.1505776	298.15029231	-1.43e-06	-4e-08	-2.3e-07
0.87791	8026.44784	1e-08	4.5e-07	3.7e-07	9e-08	-0.0	2.96e-06	1.58e-06	1e-08	298.15029403	298.15055995	298.15028475	1.04e-06	-5e-08	-2.3e-07
0.87991	8035.70381	1e-08	4.5e-07	3.7e-07	9e-08	-0.0	2.96e-06	1.58e-06	1e-08	298.15052154	298.15054254	298.15026672	-2.94e-06	-3e-08	-2.1e-07
0.88191	8044.89333	1e-08	4.5e-07	3.7e-07	9e-08	-0.0	2.96e-06	1.58e-06	1e-08	298.15029617	298.15052614	298.15026672	-1.62e-06	-3e-08	-2.1e-07
0.88391	8054.01597	1e-08	4.5e-07	3.7e-07	9e-08	-0.0	2.96e-06	1.58e-06	1e-08	298.15023121	298.15051009	298.15026071	2.3e-07	-4e-08	-2e-07
0.88591	8063.07129	1e-08	4.5e-07	3.7e-07	9e-08	-0.0	2.96e-06	1.58e-06	1e-08	298.15032456	298.15049435	298.15024875	-4.88e-06	-2e-08	-1.8e-07
0.88791	8072.05886	1e-08	4.5e-07	3.7e-07	9e-08	-0.0	2.96e-06	1.58e-06	1e-08	298.15023815	298.1504793	298.15024409	-1.15e-06	-3e-08	-1.9e-07
0.88991	8080.97821	1e-08	4.5e-07	3.7e-07	9e-08	-0.0	2.96e-06	1.58e-06	1e-08	298.1502017	298.15046465	298.15023773	-5.7e-07	-3e-08	-1.8e-07
0.89191	8089.82887	1e-08	4.5e-07	3.7e-07	9e-08	-0.0	2.96e-06	1.58e-06	1e-08	298.15029302	298.15045032	298.15022659	-3.2e-06	-2e-08	-1.7e-07
0.89391	8098.61039	1e-08	4.5e-07	3.7e-07	9e-08	-0.0	2.96e-06	1.58e-06	1e-08	298.15022043	298.1504366	298.15022212	-1.84e-06	-3e-08	-1.7e-07
0.89591	8107.32227	1e-08	4.5e-07	3.7e-07	9e-08	-0.0	2.96e-06	1.58e-06	1e-08	298.15032443	298.15042311	298.15021094	7e-08	-3e-08	-1.7e-07
0.89791	8115.96404	1e-08	4.5e-07	3.7e-07	9e-08	-0.0	2.96e-06	1.58e-06	1e-08	298.15010773	298.15041038	298.15021256	1.25e-06	-4e-08	-1.7e-07
0.89991	8124.53518	1e-08	4.5e-07	3.7e-07	9e-08	-0.0	2.96e-06	1.58e-06	1e-08	298.15009891	298.15039782	298.15020624	-8.3e-07	-3e-08	-1.6e-07
0.90191	8133.03518	1e-08	4.5e-07	3.7e-07	9e-08	-0.0	2.96e-06	1.58e-06	1e-08	298.15013874	298.1503856	298.15019821	1.68e-06	-3e-08	-1.6e-07
0.90391	8141.46353	1e-08	4.5e-07	3.7e-07	9e-08	-0.0	2.96e-06	1.58e-06	1e-08	298.15020211	298.15037372	298.15018947	-1.1e-07	-3e-08	-1.5e-07
0.90591	8149.81969	1e-08	4.5e-07	3.7e-07	9e-08	-0.0	2.96e-06	1.58e-06	1e-08	298.15040193	298.15036206	298.15017556	-1.71e-06	-2e-08	-1.4e-07
0.90791	8158.10313	1e-08	4.5e-07	3.7e-07	9e-08	-0.0	2.96e-06	1.58e-06	1e-08	298.14992534	298.15035148	298.15018837	1.27e-06	-3e-08	-1.4e-07
0.90991	8166.31327	1e-08	4.5e-07	3.7e-07	9e-08	-0.0	2.96e-06	1.58e-06	1e-08	298.15008639	298.15034056	298.15017635	6e-07	-3e-08	-1.4e-07
0.91191	8174.44956	1e-08	4.5e-07	3.7e-07	9e-08	-0.0	2.96e-06	1.58e-06	1e-08	298.15000359	298.15033022	298.15017407	3.84e-06	-4e-08	-1.4e-07
0.91391	8182.51143	1e-08	4.5e-07	3.7e-07	9e-08	-0.0	2.96e-06	1.58e-06	1e-08	298.15011157	298.15032	298.15016447	3.92e-06	-4e-08	-1.4e-07
0.91591	8190.49827	1e-08	4.5e-07	3.7e-07	9e-08	-0.0	2.96e-06	1.58e-06	1e-08	298.15022198	298.15031009	298.15015495	1.05e-06	-3e-08	-1.3e-07
0.91791	8198.40948	1e-08	4.5e-07	3.7e-07	9e-08	-0.0	2.96e-06	1.58e-06	1e-08	298.15032489	298.15030048	298.15014588	-1.64e-06	-2e-08	-1.1e-07
0.91991	8206.24444	1e-08	4.5e-07	3.7e-07	9e-08	-0.0	2.96e-06	1.58e-06	1e-08	298.15031779	298.15029129	298.15014128	-1.14e-06	-2e-08	-1.1e-07
0.92191	8214.0025	1e-08	4.5e-07	3.7e-07	9e-08	-0.0	2.96e-06	1.58e-06	1e-08	298.15021712	298.15028247	298.1501405	-1e-07	-2e-08	-1.1e-07
0.92391	8221.68303	1e-08	4.5e-07	3.7e-07	9e-08	-0.0	2.96e-06	1.58e-06	1e-08	298.15021023	298.15027383	298.15013619	-9.3e-07	-2e-08	-1.1e-07
0.92591	8229.28536	1e-08	4.5e-07	3.7e-07	9e-08	-0.0	2.96e-06	1.58e-06	1e-08	298.15023283	298.15026543	298.15013086	-2.16e-06	-1e-08	-1e-07
0.92791	8236.80879	1e-08	4.5e-07	3.7e-07	9e-08	-0.0	2.96e-06	1.58e-06	1e-08	298.1502246	298.15025731	298.15012688	-2.85e-06	-1e-08	-9e-08
0.92991	8244.25262	1e-08	4.5e-07	3.7e-07	9e-08	-0.0	2.96e-06	1.58e-06	1e-08	298.15018218	298.15024948	298.15012437	-2.9e-06	-1e-08	-9e-08
0.93191	8251.61614	1e-08	4.5e-07	3.7e-07	9e-08	-0.0	2.96e-06	1.58e-06	1e-08	298.15014755	298.15024189	298.15012169	-2.93e-06	-1e-08	-9e-08
0.93391	8258.8986	1e-08	4.5e-07	3.7e-07	9e-08	-0.0	2.96e-06	1.58e-06	1e-08	298.15012228	298.15023452	298.15011876	-2.95e-06	-1e-08	-8e-08
0.93591	8266.09925	1e-08	4.5e-07	3.7e-07	9e-08	-0.0	2.96e-06	1.58e-06	1e-08	298.15010757	298.15022736	298.15011553	-2.95e-06	-1e-08	-8e-08
0.93791	8273.2173	1e-08	4.5e-07	3.7e-07	9e-08	-0.0	2.96e-06	1.58e-06	1e-08	298.15010432	298.15022041	298.15011198	-2.94e-06	-1e-08	-8e-08
0.93991	8280.25194	1e-08	4.5e-07	3.7e-07	9e-08	-0.0	2.96e-06	1.58e-06	1e-08	298.15011317	298.15021366	298.15010806	-2.91e-06	-1e-08	-8e-08
0.94191	8287.20236	1e-08	4.5e-07	3.7e-07	9e-08	-0.0	2.96e-06	1.58e-06	1e-08	298.1501346	298.15020711	298.15010376	-2.89e-06	-1e-08	-7e-08
0.94391	8294.06769	1e-08	4.5e-07	3.7e-07	9e-08	-0.0	2.96e-06	1.58e-06	1e-08	298.15016895	298.15020074	298.15009906	-2.85e-06	-1e-08	-7e-08
0.94591	8300.84707	1e-08	4.5e-07	3.7e-07	9e-08	-0.0	2.96e-06	1.58e-06	1e-08	298.15021186	298.15019455	298.15009413	-2.74e-06	-1e-08	-7e-08
0.94791	8307.53958	1e-08	4.5e-07	3.7e-07	9e-08	-0.0	2.96e-06	1.58e-06	1e-08	298.15017669	298.15018864	298.15009236	-1.22e-06	-1e-08	-7e-08
0.94991	8314.14429	1e-08	4.5e-07	3.7e-07	9e-08	-0.0	2.96e-06	1.58e-06	1e-08	298.15015832	298.1501829	298.15009003	2.5e-07	-1e-08	-7e-08
0.9519	8320.66024	1e-08	4.5e-07	3.7e-07	9e-08	-0.0	2.96e-06	1.58e-06	1e-08	298.15028151	298.15017717	298.15008224	-1.71e-06	-1e-08	-7e-08
0.9539	8327.08643	1e-08	4.5e-07	3.7e-07	9e-08	-0.0	2.96e-06	1.58e-06	1e-08	298.15022021	298.15017182	298.15008178	-3.4e-07	-1e-08	-7e-08
0.9559	8333.42183	1e-08	4.5e-07	3.7e-07	9e-08	-0.0	2.96e-06	1.58e-06	1e-08	298.15008861	298.15016671	298.15008416	2.54e-06	-2e-08	-7e-08
0.9579	8339.66537	1e-08	4.5e-07	3.7e-07	9e-08	-0.0	2.96e-06	1.58e-06	1e-08	298.14999268	298.15016172	298.15008523	1.7e-06	-2e-08	-7e-08
0.9599	8345.81595	1e-08	4.5e-07	3.7e-07	9e-08	-0.0	2.96e-06	1.58e-06	1e-08	298.14992818	298.15015686	298.15008515	1.01e-06	-2e-08	-7e-08
0.9619	8351.87242	1e-08	4.5e-07	3.7e-07	9e-08	-0.0	2.96e-06	1.58e-06	1e-08	298.15019731	298.15015179	298.15007206	-1.37e-06	-1e-08	-6e-08
0.9639	8357.83359	1e-08	4.5e-07	3.7e-07	9e-08	-0.0	2.96e-06	1.58e-06	1e-08	298.15027786	298.15014706	298.15006645	-5.3e-07	-1e-08	-6e-08
0.9659	8363.69823	1e-08	4.5e-07	3.7e-07	9e-08	-0.0	2.96e-06	1.58e-06	1e-08	298.14985437	298.15014302	298.15008068	1.05e-06	-1e-08	-6e-08
0.9679	8369.46508	1e-08	4.5e-07	3.7e-07	9e-08	-0.0	2.96e-06	1.58e-06	1e-08	298.15006474	298.15013844	298.15007013	-2.4e-07	-1e-08	-5e-08
0.9699	8375.13277	1e-08	4.5e-07	3.7e-07	9e-08	-0.0	2.96e-06	1.58e-06	1e-08	298.14991172	298.15013438	298.1500739	7.6e-07	-1e-08	-6e-08
0.9719	8380.69989	1e-08	4.5e-07	3.7e-07	9e-08	-0.0	2.96e-06	1.58e-06	1e-08	298.14977653	298.15013043	298.15007703	9.7e-07	-1e-08	-5e-08
0.9739	8386.165	1e-08	4.5e-07	3.7e-07	9e-08	-0.0	2.96e-06	1.58e-06	1e-08	298.14994062	298.15012629	298.1500685	6.4e-07	-1e-08	-5e-08
0.9759	8391.52658	1e-08	4.5e-07	3.7e-07	9e-08	-0.0	2.96e-06	1.58e-06	1e-08	298.15054003	298.1501218	298.15004295	-1.6e-06	-0.0	-4e-08
0.9779	8396.7831	1e-08	4.5e-07	3.7e-07	9e-08	-0.0	2.96e-06	1.58e-06	1e-08	298.1498629	298.15011879	298.15006754	7.31e-06	-3e-08	-7e-08
0.9799	8401.93287	1e-08	4.5e-07	3.7e-07	9e-08	-0.0	2.96e-06	1.58e-06	1e-08	298.14973516	298.15011531	298.15007064	3.6e-07	-1e-08	-5e-08
0.9819	8406.97413	1e-08	4.5e-07	3.7e-07	9e-08	-0.0	2.96e-06	1.58e-06	1e-08	298.14921829	298.15011236	298.15008907	3.92e-06	-2e-08	-6e-08
0.9839	8411.90503	1e-08	4.5e-07	3.7e-07	9e-08	-0.0	2.96e-06	1.58e-06	1e-08	298.14989723	298.15010824	298.15006064	-3.04e-06	0.0	-3e-08
0.9859	8416.7236	1e-08	4.5e-07	3.7e-07	9e-08	-0.0	2.96e-06	1.58e-06	1e-08	298.15001193	298.15010483	298.1500544	-7.34e-06	2e-08	-2e-08
0.9879	8421.42782	1e-08	4.5e-07	3.7e-07	9e-08	-0.0	2.96e-06	1.58e-06	1e-08	298.14999573	298.15010165	298.15005335	6.15e-06	-3e-08	-6e-08
0.9899	8426.0155	1e-08	4.5e-07	3.7e-07	9e-08	-0.0	2.96e-06	1.58e-06	1e-08	298.15050156	298.15009803	298.15003186	-1.15e-06	-0.0	-4e-08
0.9919	8430.48431	1e-08	4.5e-07	3.7e-07	9e-08	-0.0	2.96e-06	1.58e-06	1e-08	298.14917221	298.15009643	298.15008244	6.7e-07	-1e-08	-4e-08
0.9939	8434.83186	1e-08	4.5e-07	3.7e-07	9e-08	-0.0	2.96e-06	1.58e-06	1e-08	298.14983719	298.15009282	298.15005481	-2.33e-06	0.0	-3e-08
0.9959	8439.05549	1e-08	4.5e-07	3.7e-07	9e-08	-0.0	2.96e-06	1.58e-06	1e-08	298.15029808	298.15008952	298.15003524	2.73e-06	-2e-08	-4e-08
0.9979	8443.15244	1e-08	4.5e-07	3.7e-07	9e-08	-0.0	2.96e-06	1.58e-06	1e-08	298.15075279	298.15008631	298.15001595	1.748e-05	-6e-08	-9e-08
0.9999	8447.11969	1e-08	4.5e-07	3.7e-07	9e-08	-0.0	2.96e-06	1.58e-06	1e-08	298.15037728	298.15008406	298.15002929	-1.92e-06	0.0	-3e-08
1.0	8447.3146	1e-08	4.5e-07	3.7e-07	9e-08	-0.0	2.96e-06	1.58e-06	1e-08	298.15025224	298.15008406	298.15003413	3.65453152	-2.53879758	19.83434731
