# Supplementary material for: Dataset for the simulated biomass pyrolysis in rotary kilns with varying particle residence time distributions
Source: Data Brief. 2021 Nov 23;39:107603. doi: 10.1016/j.dib.2021.107603 (PMC8633881; doi:10.1016/j.dib.2021.107603)
Supplement: Supplementary Data S1 — Supplementary Raw Research Data. This is open data under the CC BY license http://creativecommons.org/licenses/by/4.0/ [file mmc1.zip › supplementary/101/logFiles/log_Pe8]

l,m	Tau,s	F_w,kg/s	F_is,kg/s	F_c,kg/s	F_rt,kg/s	F_w_wet,kg/s	F_it,kg/s	F_g,kg/s	F_H2O_g,kg/s	T_b,K	T_g,K	T_w,K	q_bed,kW/m	q_gas,kW/m	q_loss,kW/m
0.0001	0.61469	0.0	0.0	0.0	0.0	5.47e-06	0.0	0.0	0.0	414.15483098	788.9669655	799.58518641	8.76392463	-0.04341111	-0.38425645
0.002	23.96316	1.53e-06	5.3e-07	6e-08	5.3e-07	0.0	2.13e-06	6.8e-07	1e-08	692.45332526	697.4585501	695.74722137	0.0673832	-0.02740927	-0.31191037
0.004	48.51929	3.5e-07	5.8e-07	1.9e-07	4.3e-07	-0.0	2.78e-06	1.15e-06	1e-08	683.30220446	685.39933009	681.94757512	-0.02535785	-0.04263582	-0.30119551
0.006	73.05367	1.5e-07	5.4e-07	2.6e-07	3.1e-07	0.0	2.88e-06	1.32e-06	1e-08	671.80281072	674.08527032	670.35828439	-0.02573393	-0.04377954	-0.2921014
0.008	97.56624	9e-08	5.1e-07	3e-07	2.5e-07	-0.0	2.91e-06	1.4e-06	1e-08	660.40975683	663.00015887	659.11945747	-0.02231273	-0.04355587	-0.28327808
0.01	122.05699	7e-08	4.9e-07	3.2e-07	2.1e-07	0.0	2.93e-06	1.45e-06	1e-08	649.30499499	652.12294236	648.13977684	-0.0196834	-0.0426839	-0.27465756
0.012	146.52587	6e-08	4.8e-07	3.4e-07	1.8e-07	0.0	2.93e-06	1.47e-06	1e-08	638.50167242	641.48548516	637.4271798	-0.01779399	-0.04150261	-0.26624535
0.014	170.97287	5e-08	4.8e-07	3.4e-07	1.7e-07	0.0	2.94e-06	1.49e-06	1e-08	627.99752616	631.10822202	626.99077671	-0.01638462	-0.04018202	-0.25805132
0.016	195.39794	5e-08	4.7e-07	3.5e-07	1.6e-07	-0.0	2.94e-06	1.5e-06	1e-08	617.79714464	621.00080453	616.83385396	-0.01528809	-0.03880676	-0.25007433
0.018	219.80106	4e-08	4.7e-07	3.5e-07	1.5e-07	0.0	2.94e-06	1.51e-06	1e-08	607.87139968	611.16604673	606.95807468	-0.01437567	-0.03742174	-0.24231453
0.02	244.18219	4e-08	4.7e-07	3.5e-07	1.5e-07	0.0	2.94e-06	1.51e-06	1e-08	598.2302794	601.60302738	597.35957774	-0.01359691	-0.03605371	-0.23478298
0.022	268.5413	4e-08	4.7e-07	3.5e-07	1.4e-07	-0.0	2.94e-06	1.52e-06	1e-08	588.86724619	592.30852804	588.03415515	-0.01290896	-0.03471154	-0.22744982
0.024	292.87837	4e-08	4.7e-07	3.5e-07	1.4e-07	-0.0	2.94e-06	1.52e-06	1e-08	579.77603434	583.27832872	578.97698882	-0.01228942	-0.033408	-0.22033953
0.026	317.19335	4e-08	4.7e-07	3.6e-07	1.4e-07	0.0	2.94e-06	1.52e-06	1e-08	570.9493338	574.50642111	570.18168915	-0.0117196	-0.03214159	-0.21341718
0.028	341.48622	4e-08	4.7e-07	3.6e-07	1.4e-07	-0.0	2.94e-06	1.52e-06	1e-08	562.38176145	565.9882332	561.64345853	-0.01119162	-0.03091991	-0.20670927
0.03	365.75695	4e-08	4.7e-07	3.6e-07	1.4e-07	-0.0	2.94e-06	1.52e-06	1e-08	554.06512626	557.71613363	553.35450078	-0.01070332	-0.02975548	-0.20027683
0.032	390.0055	4e-08	4.7e-07	3.6e-07	1.4e-07	0.0	2.94e-06	1.52e-06	1e-08	545.9920632	549.68308843	545.30768443	-0.01023823	-0.02862039	-0.19396174
0.034	414.23183	4e-08	4.7e-07	3.6e-07	1.4e-07	0.0	2.94e-06	1.52e-06	1e-08	538.15811562	541.88489427	537.49875888	-0.00979852	-0.02752737	-0.18783319
0.036	438.43593	4e-08	4.7e-07	3.6e-07	1.4e-07	-0.0	2.94e-06	1.52e-06	1e-08	530.55708767	534.31554658	529.92166987	-0.00938168	-0.02647559	-0.18188672
0.038	462.61776	4e-08	4.7e-07	3.6e-07	1.4e-07	-0.0	2.94e-06	1.52e-06	1e-08	523.18309882	526.96910108	522.57042655	-0.00898173	-0.02546393	-0.17611745
0.04	486.77727	4e-08	4.7e-07	3.6e-07	1.4e-07	0.0	2.94e-06	1.52e-06	1e-08	516.02960142	519.83970077	515.43917755	-0.00860813	-0.02449115	-0.17052086
0.042	510.91445	4e-08	4.7e-07	3.6e-07	1.4e-07	0.0	2.94e-06	1.52e-06	1e-08	509.09161048	512.92157518	508.52207216	-0.0082582	-0.02355596	-0.16509227
0.044	535.02926	4e-08	4.7e-07	3.6e-07	1.4e-07	0.0	2.94e-06	1.52e-06	1e-08	502.36287707	506.20906412	501.81345109	-0.00791075	-0.02265727	-0.1598274
0.046	559.12166	4e-08	4.7e-07	3.6e-07	1.4e-07	0.0	2.94e-06	1.52e-06	1e-08	495.83755218	499.69661499	495.30774167	-0.00757931	-0.02179365	-0.15472171
0.048	583.19163	4e-08	4.7e-07	3.6e-07	1.4e-07	0.0	2.94e-06	1.52e-06	1e-08	489.51029777	493.37878695	488.99945596	-0.0072671	-0.02096385	-0.14977113
0.05	607.23912	4e-08	4.7e-07	3.6e-07	1.4e-07	0.0	2.94e-06	1.52e-06	1e-08	483.37598699	487.25025195	482.88320911	-0.00697521	-0.02016652	-0.14497099
0.05199	631.26411	4e-08	4.7e-07	3.6e-07	1.4e-07	0.0	2.94e-06	1.52e-06	1e-08	477.42944907	481.30579795	476.95373668	-0.00669787	-0.01940056	-0.14031763
0.05399	655.26657	4e-08	4.7e-07	3.6e-07	1.4e-07	0.0	2.94e-06	1.52e-06	1e-08	471.66516857	475.54032896	471.20591044	-0.00643127	-0.01866478	-0.1358069
0.05599	679.24645	4e-08	4.7e-07	3.6e-07	1.4e-07	0.0	2.94e-06	1.52e-06	1e-08	466.07792885	469.94886297	465.6347	-0.00616842	-0.01795804	-0.13143469
0.05799	703.20374	4e-08	4.7e-07	3.6e-07	1.4e-07	0.0	2.94e-06	1.52e-06	1e-08	460.66299088	464.52653149	460.23516355	-0.00591969	-0.01727914	-0.12719717
0.05999	727.13838	4e-08	4.7e-07	3.6e-07	1.4e-07	0.0	2.94e-06	1.52e-06	1e-08	455.41546662	459.26858024	455.00248293	-0.00568342	-0.01662701	-0.12309062
0.06199	751.05036	4e-08	4.7e-07	3.6e-07	1.4e-07	0.0	2.94e-06	1.52e-06	1e-08	450.33052222	454.17036746	449.93195075	-0.00545661	-0.01600061	-0.11911138
0.06399	774.93964	4e-08	4.7e-07	3.6e-07	1.4e-07	0.0	2.94e-06	1.52e-06	1e-08	445.40365251	449.22736216	445.01895443	-0.00523956	-0.01539892	-0.11525577
0.06599	798.80617	4e-08	4.7e-07	3.6e-07	1.4e-07	0.0	2.94e-06	1.52e-06	1e-08	440.6303655	444.43514363	440.25899283	-0.00503268	-0.01482093	-0.11152026
0.06799	822.64994	4e-08	4.7e-07	3.6e-07	1.4e-07	0.0	2.94e-06	1.52e-06	1e-08	436.00624085	439.78939992	435.64767183	-0.00483547	-0.01426571	-0.10790141
0.06999	846.4709	4e-08	4.7e-07	3.6e-07	1.4e-07	0.0	2.94e-06	1.52e-06	1e-08	431.52696792	435.28592626	431.18070099	-0.00464744	-0.01373234	-0.10439585
0.07199	870.26902	4e-08	4.7e-07	3.6e-07	1.4e-07	0.0	2.94e-06	1.52e-06	1e-08	427.18834393	430.92062352	426.85389243	-0.00446807	-0.01321994	-0.10100029
0.07399	894.04427	4e-08	4.7e-07	3.6e-07	1.4e-07	0.0	2.94e-06	1.52e-06	1e-08	422.98617064	426.68949677	422.66316494	-0.00429533	-0.01272766	-0.09771153
0.07599	917.79661	4e-08	4.7e-07	3.6e-07	1.4e-07	0.0	2.94e-06	1.52e-06	1e-08	418.91640124	422.58865333	418.60453479	-0.00412968	-0.01225471	-0.09452647
0.07799	941.52601	4e-08	4.7e-07	3.6e-07	1.4e-07	0.0	2.94e-06	1.52e-06	1e-08	414.97531316	418.61430045	414.67410529	-0.00397365	-0.01180026	-0.09144203
0.07999	965.23244	4e-08	4.7e-07	3.6e-07	1.4e-07	0.0	2.94e-06	1.52e-06	1e-08	411.15896569	414.762745	410.86809384	-0.00382444	-0.01136357	-0.08845516
0.08199	988.91586	4e-08	4.7e-07	3.6e-07	1.4e-07	0.0	2.94e-06	1.52e-06	1e-08	407.46358488	411.03039072	407.18281014	-0.00367387	-0.01094398	-0.08556304
0.08399	1012.57623	4e-08	4.7e-07	3.6e-07	1.4e-07	0.0	2.94e-06	1.52e-06	1e-08	403.88564943	407.41373618	403.61465036	-0.00353037	-0.01054073	-0.08276287
0.08599	1036.21352	4e-08	4.7e-07	3.6e-07	1.4e-07	0.0	2.94e-06	1.52e-06	1e-08	400.42194353	403.90937256	400.16009294	-0.00339426	-0.01015317	-0.08005193
0.08799	1059.82769	4e-08	4.7e-07	3.6e-07	1.4e-07	0.0	2.94e-06	1.52e-06	1e-08	397.06876185	400.51398392	396.81573743	-0.00326236	-0.00978065	-0.0774274
0.08999	1083.41872	4e-08	4.7e-07	3.6e-07	1.4e-07	0.0	2.94e-06	1.52e-06	1e-08	393.82297927	397.22434274	393.57824855	-0.00314601	-0.00942248	-0.0748867
0.09199	1106.98656	4e-08	4.7e-07	3.6e-07	1.4e-07	0.0	2.94e-06	1.52e-06	1e-08	390.6808228	394.03731099	390.44441631	-0.00303005	-0.00907819	-0.07242744
0.09399	1130.53118	4e-08	4.7e-07	3.6e-07	1.4e-07	0.0	2.94e-06	1.52e-06	1e-08	387.63937238	390.94983422	387.41107861	-0.0029192	-0.00874716	-0.07004697
0.09599	1154.05255	4e-08	4.7e-07	3.6e-07	1.4e-07	0.0	2.94e-06	1.52e-06	1e-08	384.69545794	387.95894292	384.47517554	-0.0028037	-0.00842893	-0.06774298
0.09799	1177.55063	4e-08	4.7e-07	3.6e-07	1.4e-07	0.0	2.94e-06	1.52e-06	1e-08	381.84660125	385.06174793	381.63370057	-0.00269443	-0.00812292	-0.06551318
0.09999	1201.02538	4e-08	4.7e-07	3.6e-07	1.4e-07	0.0	2.94e-06	1.52e-06	1e-08	379.08981422	382.2554415	378.8837582	-0.00260038	-0.00782852	-0.06335509
0.10199	1224.47678	4e-08	4.7e-07	3.6e-07	1.4e-07	0.0	2.94e-06	1.52e-06	1e-08	376.42166635	379.53729564	376.22255874	-0.00250833	-0.00754539	-0.06126674
0.10399	1247.90477	4e-08	4.7e-07	3.6e-07	1.4e-07	0.0	2.94e-06	1.52e-06	1e-08	373.83946	376.90465674	373.64735832	-0.00241199	-0.00727308	-0.05924579
0.10599	1271.30934	4e-08	4.7e-07	3.6e-07	1.4e-07	0.0	2.94e-06	1.52e-06	1e-08	371.3410484	374.35494496	371.15546762	-0.00231839	-0.00701115	-0.05729033
0.10799	1294.69043	4e-08	4.7e-07	3.6e-07	1.4e-07	0.0	2.94e-06	1.52e-06	1e-08	368.92462658	371.88658616	368.74523579	-0.00222653	-0.00674565	-0.05529733
0.10999	1318.04802	4e-08	4.7e-07	3.6e-07	1.4e-07	0.0	2.94e-06	1.52e-06	1e-08	366.58723814	369.49805503	366.41508677	-0.00216433	-0.00651331	-0.05354447
0.11199	1341.38207	4e-08	4.7e-07	3.6e-07	1.4e-07	0.0	2.94e-06	1.52e-06	1e-08	364.32548499	367.18278759	364.15825642	-0.00207724	-0.00627468	-0.05173241
0.11399	1364.69254	4e-08	4.7e-07	3.6e-07	1.4e-07	0.0	2.94e-06	1.52e-06	1e-08	362.13794879	364.94202359	361.97603542	-0.0019984	-0.00604913	-0.05001103
0.11599	1387.9794	4e-08	4.7e-07	3.6e-07	1.4e-07	0.0	2.94e-06	1.52e-06	1e-08	360.02136523	362.77144528	359.86397719	-0.00194783	-0.00584279	-0.04842924
0.11799	1411.2426	4e-08	4.7e-07	3.6e-07	1.4e-07	0.0	2.94e-06	1.52e-06	1e-08	357.97274115	360.67026269	357.82133593	-0.0018571	-0.00563183	-0.04680257
0.11999	1434.48212	4e-08	4.7e-07	3.6e-07	1.4e-07	0.0	2.94e-06	1.52e-06	1e-08	355.99205252	358.63651758	355.84596362	-0.00178423	-0.00542496	-0.04520016
0.12199	1457.69792	4e-08	4.7e-07	3.6e-07	1.4e-07	0.0	2.94e-06	1.52e-06	1e-08	354.07686562	356.66778953	353.93538298	-0.00171738	-0.00523384	-0.04371291
0.12399	1480.88996	4e-08	4.7e-07	3.6e-07	1.4e-07	0.0	2.94e-06	1.52e-06	1e-08	352.22324748	354.76151867	352.08704086	-0.0016588	-0.00505466	-0.04231218
0.12599	1504.05819	4e-08	4.7e-07	3.6e-07	1.4e-07	0.0	2.94e-06	1.52e-06	1e-08	350.43064494	352.9155805	350.29869299	-0.00160196	-0.00486972	-0.04086007
0.12799	1527.2026	4e-08	4.7e-07	3.6e-07	1.4e-07	0.0	2.94e-06	1.52e-06	1e-08	348.69642808	351.12813157	348.56847178	-0.00154749	-0.00470554	-0.03956519
0.12999	1550.32313	4e-08	4.7e-07	3.6e-07	1.4e-07	0.0	2.94e-06	1.52e-06	1e-08	347.01858505	349.39813083	346.8953337	-0.00148724	-0.00453501	-0.03821457
0.13199	1573.41976	4e-08	4.7e-07	3.6e-07	1.4e-07	0.0	2.94e-06	1.52e-06	1e-08	345.39622439	347.72330434	345.27687895	-0.00143364	-0.00437583	-0.03694881
0.13399	1596.49244	4e-08	4.7e-07	3.6e-07	1.4e-07	0.0	2.94e-06	1.52e-06	1e-08	343.82712029	346.10224054	343.71169372	-0.00137982	-0.00421956	-0.03570138
0.13599	1619.54113	4e-08	4.7e-07	3.6e-07	1.4e-07	0.0	2.94e-06	1.52e-06	1e-08	342.30788831	344.53218906	342.197023	-0.00133012	-0.00407507	-0.03454314
0.13799	1642.56581	4e-08	4.7e-07	3.6e-07	1.4e-07	0.0	2.94e-06	1.52e-06	1e-08	340.84049658	343.01327879	340.73285358	-0.00129409	-0.00393488	-0.03341621
0.13999	1665.56643	4e-08	4.7e-07	3.6e-07	1.4e-07	0.0	2.94e-06	1.52e-06	1e-08	339.42082547	341.54342963	339.31715897	-0.00124173	-0.00379509	-0.03228781
0.14199	1688.54295	4e-08	4.7e-07	3.6e-07	1.4e-07	0.0	2.94e-06	1.52e-06	1e-08	338.04889554	340.12126497	337.94845483	-0.00119485	-0.00365545	-0.0311568
0.14399	1711.49533	4e-08	4.7e-07	3.6e-07	1.4e-07	0.0	2.94e-06	1.52e-06	1e-08	336.7216119	338.74490916	336.62489747	-0.00115255	-0.00353459	-0.0301744
0.14599	1734.42355	4e-08	4.7e-07	3.6e-07	1.4e-07	0.0	2.94e-06	1.52e-06	1e-08	335.43893844	337.41290737	335.34494569	-0.00111682	-0.00340167	-0.02909102
0.14799	1757.32755	4e-08	4.7e-07	3.6e-07	1.4e-07	0.0	2.94e-06	1.52e-06	1e-08	334.19763116	336.12400083	334.10739696	-0.00107492	-0.00329246	-0.02819735
0.14999	1780.2073	4e-08	4.7e-07	3.6e-07	1.4e-07	0.0	2.94e-06	1.52e-06	1e-08	332.99823126	334.87595787	332.90989947	-0.00104116	-0.00317818	-0.02725978
0.15198	1803.06277	4e-08	4.7e-07	3.6e-07	1.4e-07	0.0	2.94e-06	1.52e-06	1e-08	331.83662263	333.6679763	331.75176674	-0.00100314	-0.0030662	-0.02633816
0.15398	1825.89391	4e-08	4.7e-07	3.6e-07	1.4e-07	0.0	2.94e-06	1.52e-06	1e-08	330.71463713	332.49973091	330.63254029	-0.0009708	-0.00295806	-0.02544585
0.15598	1848.70069	4e-08	4.7e-07	3.6e-07	1.4e-07	0.0	2.94e-06	1.52e-06	1e-08	329.62949746	331.3692586	329.5502845	-0.00092887	-0.00285693	-0.02460867
0.15798	1871.48306	4e-08	4.7e-07	3.6e-07	1.4e-07	0.0	2.94e-06	1.52e-06	1e-08	328.5805647	330.27546102	328.5038629	-0.00089791	-0.00275645	-0.02377489
0.15998	1894.24099	4e-08	4.7e-07	3.6e-07	1.4e-07	0.0	2.94e-06	1.52e-06	1e-08	327.56620459	329.21711444	327.49206447	-0.00086769	-0.00266405	-0.02300631
0.16198	1916.97444	4e-08	4.7e-07	3.6e-07	1.4e-07	0.0	2.94e-06	1.52e-06	1e-08	326.58584078	328.19307993	326.51371404	-0.00084328	-0.00257264	-0.02224434
0.16398	1939.68337	4e-08	4.7e-07	3.6e-07	1.4e-07	0.0	2.94e-06	1.52e-06	1e-08	325.63699733	327.20217431	325.56768145	-0.00080943	-0.00248361	-0.02149983
0.16598	1962.36774	4e-08	4.7e-07	3.6e-07	1.4e-07	0.0	2.94e-06	1.52e-06	1e-08	324.71968119	326.24315148	324.65266529	-0.00078098	-0.00239805	-0.02078273
0.16798	1985.02751	4e-08	4.7e-07	3.6e-07	1.4e-07	0.0	2.94e-06	1.52e-06	1e-08	323.83272719	325.31527328	323.76793782	-0.00075451	-0.00231556	-0.02008996
0.16998	2007.66264	4e-08	4.7e-07	3.6e-07	1.4e-07	0.0	2.94e-06	1.52e-06	1e-08	322.97516183	324.41761373	322.9125671	-0.00072699	-0.00223553	-0.01941634
0.17198	2030.27309	4e-08	4.7e-07	3.6e-07	1.4e-07	0.0	2.94e-06	1.52e-06	1e-08	322.14613333	323.5492217	322.08559507	-0.00070246	-0.0021588	-0.01876915
0.17398	2052.85883	4e-08	4.7e-07	3.6e-07	1.4e-07	0.0	2.94e-06	1.52e-06	1e-08	321.34460833	322.70915306	321.28608121	-0.00067862	-0.00208477	-0.0181435
0.17598	2075.41981	4e-08	4.7e-07	3.6e-07	1.4e-07	0.0	2.94e-06	1.52e-06	1e-08	320.56966913	321.89650835	320.51312777	-0.00065384	-0.00201292	-0.01753499
0.17798	2097.95599	4e-08	4.7e-07	3.6e-07	1.4e-07	0.0	2.94e-06	1.52e-06	1e-08	319.82055214	321.11042244	319.76586753	-0.00063182	-0.00194401	-0.01695039
0.17998	2120.46734	4e-08	4.7e-07	3.6e-07	1.4e-07	0.0	2.94e-06	1.52e-06	1e-08	319.09632458	320.35003273	319.04344501	-0.00061088	-0.00187751	-0.01638517
0.18198	2142.95381	4e-08	4.7e-07	3.6e-07	1.4e-07	0.0	2.94e-06	1.52e-06	1e-08	318.39613782	319.61452735	318.3450544	-0.00058857	-0.00181297	-0.01583554
0.18398	2165.41536	4e-08	4.7e-07	3.6e-07	1.4e-07	0.0	2.94e-06	1.52e-06	1e-08	317.71928539	318.90310586	317.66989736	-0.00056818	-0.00175106	-0.01530748
0.18598	2187.85195	4e-08	4.7e-07	3.6e-07	1.4e-07	0.0	2.94e-06	1.52e-06	1e-08	317.06498186	318.21499162	317.01720467	-0.00054963	-0.00169093	-0.01479384
0.18798	2210.26354	4e-08	4.7e-07	3.6e-07	1.4e-07	0.0	2.94e-06	1.52e-06	1e-08	316.43241167	317.54944756	316.38624982	-0.00053029	-0.00163327	-0.01430044
0.18998	2232.65009	4e-08	4.7e-07	3.6e-07	1.4e-07	0.0	2.94e-06	1.52e-06	1e-08	315.8208947	316.90573367	315.77629944	-0.00051098	-0.00157736	-0.01382116
0.19198	2255.01156	4e-08	4.7e-07	3.6e-07	1.4e-07	0.0	2.94e-06	1.52e-06	1e-08	315.22981424	316.28316292	315.18667228	-0.00049421	-0.00152357	-0.01335949
0.19398	2277.34791	4e-08	4.7e-07	3.6e-07	1.4e-07	0.0	2.94e-06	1.52e-06	1e-08	314.65841001	315.68104003	314.61668629	-0.00047807	-0.0014716	-0.01291288
0.19598	2299.65909	4e-08	4.7e-07	3.6e-07	1.4e-07	0.0	2.94e-06	1.52e-06	1e-08	314.10600696	315.0987168	314.06570446	-0.00046072	-0.00142135	-0.01248032
0.19798	2321.94507	4e-08	4.7e-07	3.6e-07	1.4e-07	0.0	2.94e-06	1.52e-06	1e-08	313.57203429	314.53554519	313.53308709	-0.00044422	-0.00137304	-0.01206385
0.19998	2344.2058	4e-08	4.7e-07	3.6e-07	1.4e-07	0.0	2.94e-06	1.52e-06	1e-08	313.05294655	314.01532186	313.01496386	-0.00043254	-0.00125284	-0.01166442
0.20198	2366.44125	4e-08	4.7e-07	3.6e-07	1.4e-07	0.0	2.94e-06	1.52e-06	1e-08	312.55080958	313.51421293	312.51398807	-0.0004176	-0.00122371	-0.01127121
0.20398	2388.65137	4e-08	4.7e-07	3.6e-07	1.4e-07	0.0	2.94e-06	1.52e-06	1e-08	312.06550918	313.03002884	312.02980572	-0.00040325	-0.00117476	-0.01089162
0.20598	2410.83611	4e-08	4.7e-07	3.6e-07	1.4e-07	0.0	2.94e-06	1.52e-06	1e-08	311.59649908	312.56227198	311.56184874	-0.00038931	-0.00114605	-0.01052437
0.20798	2432.99545	4e-08	4.7e-07	3.6e-07	1.4e-07	0.0	2.94e-06	1.52e-06	1e-08	311.14324432	312.10988819	311.10964798	-0.00037601	-0.00110032	-0.01016951
0.20998	2455.12933	4e-08	4.7e-07	3.6e-07	1.4e-07	0.0	2.94e-06	1.52e-06	1e-08	310.70521098	311.67292475	310.67260801	-0.00036305	-0.00105604	-0.00982656
0.21198	2477.23771	4e-08	4.7e-07	3.6e-07	1.4e-07	0.0	2.94e-06	1.52e-06	1e-08	310.2818884	311.25037454	310.25028438	-0.00035057	-0.00101011	-0.00949515
0.21398	2499.32055	4e-08	4.7e-07	3.6e-07	1.4e-07	0.0	2.94e-06	1.52e-06	1e-08	309.87279359	310.84255989	309.84208569	-0.00033851	-0.0010056	-0.00917487
0.21598	2521.37781	4e-08	4.7e-07	3.6e-07	1.4e-07	0.0	2.94e-06	1.52e-06	1e-08	309.47744989	310.44810977	309.44765013	-0.00032688	-0.00096479	-0.00886538
0.21798	2543.40944	4e-08	4.7e-07	3.6e-07	1.4e-07	0.0	2.94e-06	1.52e-06	1e-08	309.09539833	310.06689453	309.0664784	-0.00031568	-0.00091525	-0.00856629
0.21998	2565.41541	4e-08	4.7e-07	3.6e-07	1.4e-07	0.0	2.94e-06	1.52e-06	1e-08	308.72621638	309.69828267	308.69815093	-0.00030483	-0.00087745	-0.00827722
0.22198	2587.39566	4e-08	4.7e-07	3.6e-07	1.4e-07	0.0	2.94e-06	1.52e-06	1e-08	308.36942641	309.34253934	308.34215535	-0.00029432	-0.00086424	-0.00799789
0.22398	2609.35016	4e-08	4.7e-07	3.6e-07	1.4e-07	0.0	2.94e-06	1.52e-06	1e-08	308.02463994	308.99818984	307.99820816	-0.00028426	-0.00082226	-0.00772799
0.22598	2631.27887	4e-08	4.7e-07	3.6e-07	1.4e-07	0.0	2.94e-06	1.52e-06	1e-08	307.69146869	308.66578617	307.6657896	-0.00027451	-0.00079741	-0.00746713
0.22798	2653.18173	4e-08	4.7e-07	3.6e-07	1.4e-07	0.0	2.94e-06	1.52e-06	1e-08	307.36950177	308.34472955	307.34454023	-0.00026512	-0.00077796	-0.00721507
0.22998	2675.0587	4e-08	4.7e-07	3.6e-07	1.4e-07	0.0	2.94e-06	1.52e-06	1e-08	307.05838451	308.03411538	307.03415047	-0.00025602	-0.00073596	-0.00697149
0.23198	2696.90975	4e-08	4.7e-07	3.6e-07	1.4e-07	0.0	2.94e-06	1.52e-06	1e-08	306.75775237	307.73393682	306.73421379	-0.00024724	-0.00071272	-0.00673612
0.23398	2718.73482	4e-08	4.7e-07	3.6e-07	1.4e-07	0.0	2.94e-06	1.52e-06	1e-08	306.46723559	307.44407076	306.44435256	-0.00023883	-0.00069322	-0.00650866
0.23598	2740.53388	4e-08	4.7e-07	3.6e-07	1.4e-07	0.0	2.94e-06	1.52e-06	1e-08	306.18649873	307.16421642	306.16422408	-0.00023066	-0.00068188	-0.00628886
0.23798	2762.30688	4e-08	4.7e-07	3.6e-07	1.4e-07	0.0	2.94e-06	1.52e-06	1e-08	305.91521968	306.89339471	305.89358243	-0.00022279	-0.00064651	-0.00607647
0.23998	2784.05377	4e-08	4.7e-07	3.6e-07	1.4e-07	0.0	2.94e-06	1.52e-06	1e-08	305.65308318	306.63175451	305.63205266	-0.00021513	-0.00061734	-0.00587124
0.24198	2805.77451	4e-08	4.7e-07	3.6e-07	1.4e-07	0.0	2.94e-06	1.52e-06	1e-08	305.39977381	306.37928006	305.37929321	-0.00020783	-0.00061073	-0.00567291
0.24398	2827.46905	4e-08	4.7e-07	3.6e-07	1.4e-07	0.0	2.94e-06	1.52e-06	1e-08	305.15500198	306.13478706	305.13511947	-0.00020069	-0.00059098	-0.00548127
0.24598	2849.13736	4e-08	4.7e-07	3.6e-07	1.4e-07	0.0	2.94e-06	1.52e-06	1e-08	304.91848449	305.89879036	304.89914569	-0.00019384	-0.00056711	-0.00529608
0.24798	2870.77938	4e-08	4.7e-07	3.6e-07	1.4e-07	0.0	2.94e-06	1.52e-06	1e-08	304.6899611	305.67086463	304.67111138	-0.00018721	-0.00054297	-0.00511719
0.24998	2892.39507	4e-08	4.7e-07	3.6e-07	1.4e-07	0.0	2.94e-06	1.52e-06	1e-08	304.46912492	305.45049085	304.45078348	-0.00018084	-0.00052992	-0.00494427
0.25197	2913.98438	4e-08	4.7e-07	3.6e-07	1.4e-07	0.0	2.94e-06	1.52e-06	1e-08	304.2557356	305.2375062	304.2378917	-0.00017466	-0.00050306	-0.0047772
0.25397	2935.54728	4e-08	4.7e-07	3.6e-07	1.4e-07	0.0	2.94e-06	1.52e-06	1e-08	304.04954212	305.03197288	304.03214767	-0.00016869	-0.00049221	-0.00461576
0.25597	2957.0837	4e-08	4.7e-07	3.6e-07	1.4e-07	0.0	2.94e-06	1.52e-06	1e-08	303.85030607	304.83304049	303.83338542	-0.00016295	-0.00048055	-0.00445977
0.25797	2978.59362	4e-08	4.7e-07	3.6e-07	1.4e-07	0.0	2.94e-06	1.52e-06	1e-08	303.6577958	304.64076271	303.64133581	-0.00015741	-0.00045095	-0.00430904
0.25997	3000.07697	4e-08	4.7e-07	3.6e-07	1.4e-07	0.0	2.94e-06	1.52e-06	1e-08	303.47177301	304.45566058	303.45568102	-0.00015203	-0.00044903	-0.00416341
0.26197	3021.53372	4e-08	4.7e-07	3.6e-07	1.4e-07	0.0	2.94e-06	1.52e-06	1e-08	303.29203051	304.27606061	303.27638329	-0.00014686	-0.00042236	-0.00402268
0.26397	3042.96382	4e-08	4.7e-07	3.6e-07	1.4e-07	0.0	2.94e-06	1.52e-06	1e-08	303.11835444	304.1029806	303.1030799	-0.00014183	-0.00042034	-0.0038867
0.26597	3064.36722	4e-08	4.7e-07	3.6e-07	1.4e-07	0.0	2.94e-06	1.52e-06	1e-08	302.95054288	303.9354387	302.93566331	-0.00013701	-0.00039555	-0.00375532
0.26797	3085.74388	4e-08	4.7e-07	3.6e-07	1.4e-07	0.0	2.94e-06	1.52e-06	1e-08	302.78840145	303.77363044	302.77388766	-0.00013242	-0.00039216	-0.00362837
0.26997	3107.09374	4e-08	4.7e-07	3.6e-07	1.4e-07	0.0	2.94e-06	1.52e-06	1e-08	302.63172306	303.61714206	302.61759106	-0.00012785	-0.00035724	-0.00350572
0.27197	3128.41677	4e-08	4.7e-07	3.6e-07	1.4e-07	0.0	2.94e-06	1.52e-06	1e-08	302.48033604	303.46613508	302.46654679	-0.00012344	-0.00036206	-0.0033872
0.27397	3149.71291	4e-08	4.7e-07	3.6e-07	1.4e-07	0.0	2.94e-06	1.52e-06	1e-08	302.33406929	303.32047711	302.32057096	-0.00011926	-0.00034989	-0.00327268
0.27597	3170.98211	4e-08	4.7e-07	3.6e-07	1.4e-07	0.0	2.94e-06	1.52e-06	1e-08	302.19273929	303.17940676	302.17956474	-0.00011526	-0.00033403	-0.00316204
0.27797	3192.22434	4e-08	4.7e-07	3.6e-07	1.4e-07	0.0	2.94e-06	1.52e-06	1e-08	302.05617001	303.04324188	302.04330314	-0.00011128	-0.00032494	-0.00305512
0.27997	3213.43954	4e-08	4.7e-07	3.6e-07	1.4e-07	0.0	2.94e-06	1.52e-06	1e-08	301.92421526	302.91152062	301.91166258	-0.00010754	-0.00031934	-0.00295182
0.28197	3234.62766	4e-08	4.7e-07	3.6e-07	1.4e-07	0.0	2.94e-06	1.52e-06	1e-08	301.79672281	302.78434259	301.78445746	-0.00010388	-0.00029934	-0.00285192
0.28397	3255.78865	4e-08	4.7e-07	3.6e-07	1.4e-07	0.0	2.94e-06	1.52e-06	1e-08	301.67353619	302.66116149	301.66158864	-0.00010032	-0.00028898	-0.00275545
0.28597	3276.92248	4e-08	4.7e-07	3.6e-07	1.4e-07	0.0	2.94e-06	1.52e-06	1e-08	301.5545128	302.54236988	301.54284341	-9.691e-05	-0.0002688	-0.00266227
0.28797	3298.02908	4e-08	4.7e-07	3.6e-07	1.4e-07	0.0	2.94e-06	1.52e-06	1e-08	301.43951131	302.42759624	301.4281085	-9.363e-05	-0.00025251	-0.00257225
0.28997	3319.10841	4e-08	4.7e-07	3.6e-07	1.4e-07	0.0	2.94e-06	1.52e-06	1e-08	301.32839849	302.31703831	301.31720773	-9.05e-05	-0.00025783	-0.00248528
0.29197	3340.16043	4e-08	4.7e-07	3.6e-07	1.4e-07	0.0	2.94e-06	1.52e-06	1e-08	301.22103729	302.20984383	301.21009956	-8.735e-05	-0.00025204	-0.00240123
0.29397	3361.18507	4e-08	4.7e-07	3.6e-07	1.4e-07	0.0	2.94e-06	1.52e-06	1e-08	301.1173139	302.10611354	301.10662951	-8.447e-05	-0.00022835	-0.00232
0.29597	3382.1823	4e-08	4.7e-07	3.6e-07	1.4e-07	0.0	2.94e-06	1.52e-06	1e-08	301.01706775	302.00618937	301.00662325	-8.152e-05	-0.00023182	-0.00224141
0.29797	3403.15207	4e-08	4.7e-07	3.6e-07	1.4e-07	0.0	2.94e-06	1.52e-06	1e-08	300.92023585	301.90980259	300.90997761	-7.877e-05	-0.00024692	-0.00216575
0.29997	3424.09432	4e-08	4.7e-07	3.6e-07	1.4e-07	0.0	2.94e-06	1.52e-06	1e-08	300.82666913	301.81657122	300.8166107	-7.608e-05	-0.00022388	-0.00209248
0.30197	3445.009	4e-08	4.7e-07	3.6e-07	1.4e-07	0.0	2.94e-06	1.52e-06	1e-08	300.73627128	301.72615631	300.72644056	-7.361e-05	-0.0002132	-0.00202144
0.30397	3465.89606	4e-08	4.7e-07	3.6e-07	1.4e-07	0.0	2.94e-06	1.52e-06	1e-08	300.64892713	301.63895994	300.63930405	-7.099e-05	-0.00021988	-0.00195312
0.30597	3486.75546	4e-08	4.7e-07	3.6e-07	1.4e-07	0.0	2.94e-06	1.52e-06	1e-08	300.56453698	301.55450181	300.55514052	-6.862e-05	-0.00017774	-0.00188696
0.30797	3507.58715	4e-08	4.7e-07	3.6e-07	1.4e-07	0.0	2.94e-06	1.52e-06	1e-08	300.48300526	301.47314729	300.47379103	-6.624e-05	-0.00018749	-0.00182317
0.30997	3528.39107	4e-08	4.7e-07	3.6e-07	1.4e-07	0.0	2.94e-06	1.52e-06	1e-08	300.40421492	301.39490081	300.39514844	-6.406e-05	-0.00017615	-0.00176149
0.31197	3549.16717	4e-08	4.7e-07	3.6e-07	1.4e-07	0.0	2.94e-06	1.52e-06	1e-08	300.32810804	301.31881126	300.31923945	-6.181e-05	-0.00019223	-0.00170173
0.31397	3569.9154	4e-08	4.7e-07	3.6e-07	1.4e-07	0.0	2.94e-06	1.52e-06	1e-08	300.25458225	301.24558801	300.24585569	-5.958e-05	-0.00019437	-0.00164393
0.31597	3590.63571	4e-08	4.7e-07	3.6e-07	1.4e-07	0.0	2.94e-06	1.52e-06	1e-08	300.18353855	301.17488842	300.17496349	-5.739e-05	-0.00019573	-0.00158835
0.31797	3611.32805	4e-08	4.7e-07	3.6e-07	1.4e-07	0.0	2.94e-06	1.52e-06	1e-08	300.11507731	301.10506164	300.10668811	-5.533e-05	-0.0001569	-0.00153431
0.31997	3631.99237	4e-08	4.7e-07	3.6e-07	1.4e-07	0.0	2.94e-06	1.52e-06	1e-08	300.04901063	301.0398618	300.04045309	-5.575e-05	-0.00015701	-0.00148182
0.32197	3652.6286	4e-08	4.7e-07	3.6e-07	1.4e-07	0.0	2.94e-06	1.52e-06	1e-08	299.98508494	300.97468592	299.97684767	-5.688e-05	-0.0001567	-0.00143033
0.32397	3673.23671	4e-08	4.7e-07	3.6e-07	1.4e-07	0.0	2.94e-06	1.52e-06	1e-08	299.92353245	300.90968536	299.91550004	-4.996e-05	-0.0001561	-0.00138244
0.32597	3693.81664	4e-08	4.7e-07	3.6e-07	1.4e-07	0.0	2.94e-06	1.52e-06	1e-08	299.86421331	300.84499132	299.8564237	-5.114e-05	-0.0001552	-0.00133808
0.32797	3714.36834	4e-08	4.7e-07	3.6e-07	1.4e-07	0.0	2.94e-06	1.52e-06	1e-08	299.80728501	300.78072179	299.79950211	-4.729e-05	-0.00015403	-0.00129375
0.32997	3734.89175	4e-08	4.7e-07	3.6e-07	1.4e-07	0.0	2.94e-06	1.52e-06	1e-08	299.75190417	300.71698403	299.7446775	-4.249e-05	-0.00015261	-0.00125059
0.33197	3755.38683	4e-08	4.7e-07	3.6e-07	1.4e-07	0.0	2.94e-06	1.52e-06	1e-08	299.69937508	300.65387396	299.69181347	-4.575e-05	-0.00015095	-0.0012092
0.33397	3775.85352	4e-08	4.7e-07	3.6e-07	1.4e-07	0.0	2.94e-06	1.52e-06	1e-08	299.64808355	300.59147663	299.64088816	-4.186e-05	-0.0001491	-0.00116864
0.33597	3796.29176	4e-08	4.7e-07	3.6e-07	1.4e-07	0.0	2.94e-06	1.52e-06	1e-08	299.59863122	300.52986298	299.5917894	-3.799e-05	-0.0001471	-0.00112975
0.33797	3816.70151	4e-08	4.7e-07	3.6e-07	1.4e-07	0.0	2.94e-06	1.52e-06	1e-08	299.55131297	300.46909691	299.54442769	-4.186e-05	-0.00014495	-0.00109266
0.33997	3837.08271	4e-08	4.7e-07	3.6e-07	1.4e-07	0.0	2.94e-06	1.52e-06	1e-08	299.50530902	300.40923427	299.49876246	-3.326e-05	-0.00014272	-0.00105689
0.34197	3857.4353	4e-08	4.7e-07	3.6e-07	1.4e-07	0.0	2.94e-06	1.52e-06	1e-08	299.46118953	300.35032098	299.45469769	-4.047e-05	-0.00014037	-0.00102284
0.34397	3877.75924	4e-08	4.7e-07	3.6e-07	1.4e-07	0.0	2.94e-06	1.52e-06	1e-08	299.41839138	300.29239857	299.41219094	-3.456e-05	-0.00013797	-0.00098995
0.34597	3898.05446	4e-08	4.7e-07	3.6e-07	1.4e-07	0.0	2.94e-06	1.52e-06	1e-08	299.37745619	300.23549685	299.3711506	-3.461e-05	-0.00013546	-0.00095779
0.34797	3918.32092	4e-08	4.7e-07	3.6e-07	1.4e-07	0.0	2.94e-06	1.52e-06	1e-08	299.33755235	300.17964482	299.33155168	-3.07e-05	-0.00013284	-0.00092604
0.34997	3938.55856	4e-08	4.7e-07	3.6e-07	1.4e-07	0.0	2.94e-06	1.52e-06	1e-08	299.29891215	300.12486544	299.29332775	-2.997e-05	-0.00013029	-0.00089675
0.35196	3958.76732	4e-08	4.7e-07	3.6e-07	1.4e-07	0.0	2.94e-06	1.52e-06	1e-08	299.26214304	300.07117241	299.25639411	-3.08e-05	-0.0001276	-0.00086749
0.35396	3978.94715	4e-08	4.7e-07	3.6e-07	1.4e-07	0.0	2.94e-06	1.52e-06	1e-08	299.22620275	300.01858112	299.22074359	-2.876e-05	-0.0001249	-0.00083923
0.35596	3999.098	4e-08	4.7e-07	3.6e-07	1.4e-07	0.0	2.94e-06	1.52e-06	1e-08	299.19153048	299.96710155	299.18630905	-2.55e-05	-0.00012221	-0.00081212
0.35796	4019.2198	4e-08	4.7e-07	3.6e-07	1.4e-07	0.0	2.94e-06	1.52e-06	1e-08	299.1583114	299.91673448	299.15302971	-3.087e-05	-0.00011947	-0.00078579
0.35996	4039.31251	4e-08	4.7e-07	3.6e-07	1.4e-07	0.0	2.94e-06	1.52e-06	1e-08	299.12581783	299.86748555	299.12089327	-2.158e-05	-0.00011683	-0.00076087
0.36196	4059.37607	4e-08	4.7e-07	3.6e-07	1.4e-07	0.0	2.94e-06	1.52e-06	1e-08	299.09473639	299.81935247	299.08982615	-2.848e-05	-0.00011416	-0.00073693
0.36396	4079.41041	4e-08	4.7e-07	3.6e-07	1.4e-07	0.0	2.94e-06	1.52e-06	1e-08	299.06451308	299.77233375	299.05981083	-2.704e-05	-0.00011149	-0.00071346
0.36596	4099.41549	4e-08	4.7e-07	3.6e-07	1.4e-07	0.0	2.94e-06	1.52e-06	1e-08	299.0355269	299.72641934	299.03078744	-2.409e-05	-0.00010886	-0.00069086
0.36796	4119.39124	4e-08	4.7e-07	3.6e-07	1.4e-07	0.0	2.94e-06	1.52e-06	1e-08	299.00706508	299.68160504	299.00275018	-2.095e-05	-0.00010623	-0.00066887
0.36996	4139.33762	4e-08	4.7e-07	3.6e-07	1.4e-07	0.0	2.94e-06	1.52e-06	1e-08	298.98019333	299.63787909	298.97561652	-2.376e-05	-0.00010361	-0.00064761
0.37196	4159.25456	4e-08	4.7e-07	3.6e-07	1.4e-07	0.0	2.94e-06	1.52e-06	1e-08	298.95349557	299.59523268	298.94941143	-1.939e-05	-0.00010102	-0.00062693
0.37396	4179.142	4e-08	4.7e-07	3.6e-07	1.4e-07	0.0	2.94e-06	1.52e-06	1e-08	298.92796187	299.55365384	298.92406091	-1.93e-05	-9.848e-05	-0.00060714
0.37596	4198.9999	4e-08	4.7e-07	3.6e-07	1.4e-07	0.0	2.94e-06	1.52e-06	1e-08	298.90334506	299.5131262	298.89954057	-1.843e-05	-9.591e-05	-0.00058748
0.37796	4218.82818	4e-08	4.7e-07	3.6e-07	1.4e-07	0.0	2.94e-06	1.52e-06	1e-08	298.87964845	299.47364282	298.87582559	-1.766e-05	-9.346e-05	-0.00056911
0.37996	4238.62679	4e-08	4.7e-07	3.6e-07	1.4e-07	0.0	2.94e-06	1.52e-06	1e-08	298.8565846	299.43517558	298.85288809	-1.578e-05	-9.1e-05	-0.000551
0.38196	4258.39568	4e-08	4.7e-07	3.6e-07	1.4e-07	0.0	2.94e-06	1.52e-06	1e-08	298.83423575	299.39771437	298.83070135	-1.285e-05	-8.86e-05	-0.00053351
0.38396	4278.13479	4e-08	4.7e-07	3.6e-07	1.4e-07	0.0	2.94e-06	1.52e-06	1e-08	298.81289434	299.36124266	298.80922637	-1.599e-05	-8.624e-05	-0.0005167
0.38596	4297.84405	4e-08	4.7e-07	3.6e-07	1.4e-07	0.0	2.94e-06	1.52e-06	1e-08	298.79175158	299.32574417	298.78847123	-2.097e-05	-8.391e-05	-0.00050047
0.38796	4317.5234	4e-08	4.7e-07	3.6e-07	1.4e-07	0.0	2.94e-06	1.52e-06	1e-08	298.77158012	299.29119605	298.76837536	-1.576e-05	-8.168e-05	-0.00048484
0.38996	4337.1728	4e-08	4.7e-07	3.6e-07	1.4e-07	0.0	2.94e-06	1.52e-06	1e-08	298.75205665	299.25757697	298.74892587	-1.482e-05	-7.941e-05	-0.00046926
0.39196	4356.79217	4e-08	4.7e-07	3.6e-07	1.4e-07	0.0	2.94e-06	1.52e-06	1e-08	298.73315334	299.22488229	298.73011077	-1.265e-05	-7.725e-05	-0.00045464
0.39396	4376.38146	4e-08	4.7e-07	3.6e-07	1.4e-07	0.0	2.94e-06	1.52e-06	1e-08	298.7150968	299.19307831	298.71188778	-1.243e-05	-7.514e-05	-0.00044047
0.39596	4395.94061	4e-08	4.7e-07	3.6e-07	1.4e-07	0.0	2.94e-06	1.52e-06	1e-08	298.69711041	299.16215226	298.69427192	-1.317e-05	-7.309e-05	-0.00042695
0.39796	4415.46955	4e-08	4.7e-07	3.6e-07	1.4e-07	0.0	2.94e-06	1.52e-06	1e-08	298.68012641	299.13208162	298.67720174	-1.332e-05	-7.098e-05	-0.00041306
0.39996	4434.96823	4e-08	4.7e-07	3.6e-07	1.4e-07	0.0	2.94e-06	1.52e-06	1e-08	298.6635138	299.10285787	298.66069057	-1.805e-05	-6.903e-05	-0.00040049
0.40196	4454.43659	4e-08	4.7e-07	3.6e-07	1.4e-07	0.0	2.94e-06	1.52e-06	1e-08	298.64734717	299.07445751	298.64471311	-1.293e-05	-6.71e-05	-0.00038801
0.40396	4473.87456	4e-08	4.7e-07	3.6e-07	1.4e-07	0.0	2.94e-06	1.52e-06	1e-08	298.6320128	299.04684743	298.62922564	-1.295e-05	-6.521e-05	-0.00037591
0.40596	4493.28209	4e-08	4.7e-07	3.6e-07	1.4e-07	0.0	2.94e-06	1.52e-06	1e-08	298.61669112	299.02002009	298.61425189	-9.98e-06	-6.336e-05	-0.00036416
0.40796	4512.65911	4e-08	4.7e-07	3.6e-07	1.4e-07	0.0	2.94e-06	1.52e-06	1e-08	298.60199043	298.99395761	298.59975023	-8.83e-06	-6.155e-05	-0.00035278
0.40996	4532.00555	4e-08	4.7e-07	3.6e-07	1.4e-07	0.0	2.94e-06	1.52e-06	1e-08	298.58829706	298.96863766	298.5856858	-1.304e-05	-5.977e-05	-0.00034176
0.41196	4551.32137	4e-08	4.7e-07	3.6e-07	1.4e-07	0.0	2.94e-06	1.52e-06	1e-08	298.57433008	298.94404746	298.57209925	-1.246e-05	-5.8e-05	-0.00033076
0.41396	4570.60649	4e-08	4.7e-07	3.6e-07	1.4e-07	0.0	2.94e-06	1.52e-06	1e-08	298.56142331	298.92016904	298.55892028	-1.334e-05	-5.636e-05	-0.00032072
0.41596	4589.86085	4e-08	4.7e-07	3.6e-07	1.4e-07	0.0	2.94e-06	1.52e-06	1e-08	298.54818328	298.89697488	298.54618566	-8.41e-06	-5.475e-05	-0.00031077
0.41796	4609.08438	4e-08	4.7e-07	3.6e-07	1.4e-07	0.0	2.94e-06	1.52e-06	1e-08	298.53599454	298.87445245	298.53382724	-9.83e-06	-5.31e-05	-0.0003008
0.41996	4628.27704	4e-08	4.7e-07	3.6e-07	1.4e-07	0.0	2.94e-06	1.52e-06	1e-08	298.52385143	298.85258735	298.52187472	-1.009e-05	-5.159e-05	-0.00029168
0.42196	4647.43874	4e-08	4.7e-07	3.6e-07	1.4e-07	0.0	2.94e-06	1.52e-06	1e-08	298.51247325	298.83135782	298.51028228	-1.054e-05	-5.007e-05	-0.00028253
0.42396	4666.56944	4e-08	4.7e-07	3.6e-07	1.4e-07	0.0	2.94e-06	1.52e-06	1e-08	298.50107829	298.81074986	298.4990712	-1.141e-05	-4.854e-05	-0.00027339
0.42596	4685.66905	4e-08	4.7e-07	3.6e-07	1.4e-07	0.0	2.94e-06	1.52e-06	1e-08	298.49019	298.79074797	298.48820814	-9.06e-06	-4.716e-05	-0.00026514
0.42796	4704.73753	4e-08	4.7e-07	3.6e-07	1.4e-07	0.0	2.94e-06	1.52e-06	1e-08	298.47967407	298.77133281	298.47768484	-1.137e-05	-4.576e-05	-0.00025687
0.42996	4723.7748	4e-08	4.7e-07	3.6e-07	1.4e-07	0.0	2.94e-06	1.52e-06	1e-08	298.46935892	298.75249064	298.46749823	-1.169e-05	-4.438e-05	-0.00024876
0.43196	4742.7808	4e-08	4.7e-07	3.6e-07	1.4e-07	0.0	2.94e-06	1.52e-06	1e-08	298.45924607	298.73420452	298.45763632	-4.59e-06	-4.31e-05	-0.00024109
0.43396	4761.75546	4e-08	4.7e-07	3.6e-07	1.4e-07	0.0	2.94e-06	1.52e-06	1e-08	298.44986509	298.716459	298.44806639	-1.074e-05	-4.18e-05	-0.00023356
0.43596	4780.69872	4e-08	4.7e-07	3.6e-07	1.4e-07	0.0	2.94e-06	1.52e-06	1e-08	298.44056536	298.69924355	298.43880761	-8.18e-06	-4.057e-05	-0.00022639
0.43796	4799.61051	4e-08	4.7e-07	3.6e-07	1.4e-07	0.0	2.94e-06	1.52e-06	1e-08	298.43160342	298.68253839	298.42983627	-9.11e-06	-3.939e-05	-0.0002195
0.43996	4818.49077	4e-08	4.7e-07	3.6e-07	1.4e-07	0.0	2.94e-06	1.52e-06	1e-08	298.42292882	298.66632993	298.42114523	-1e-05	-3.821e-05	-0.00021268
0.44196	4837.33942	4e-08	4.7e-07	3.6e-07	1.4e-07	0.0	2.94e-06	1.52e-06	1e-08	298.41408137	298.65060439	298.41274428	-5.61e-06	-3.708e-05	-0.00020611
0.44396	4856.15641	4e-08	4.7e-07	3.6e-07	1.4e-07	0.0	2.94e-06	1.52e-06	1e-08	298.40598972	298.63534825	298.40458605	-6.67e-06	-3.596e-05	-0.00019969
0.44596	4874.94166	4e-08	4.7e-07	3.6e-07	1.4e-07	0.0	2.94e-06	1.52e-06	1e-08	298.39779907	298.62055067	298.3966986	-2.85e-06	-3.49e-05	-0.00019351
0.44796	4893.6951	4e-08	4.7e-07	3.6e-07	1.4e-07	0.0	2.94e-06	1.52e-06	1e-08	298.39048217	298.60619462	298.3890309	-7.32e-06	-3.382e-05	-0.00018738
0.44996	4912.41668	4e-08	4.7e-07	3.6e-07	1.4e-07	0.0	2.94e-06	1.52e-06	1e-08	298.38300871	298.59227643	298.38162263	-6.63e-06	-3.279e-05	-0.0001815
0.45195	4931.10631	4e-08	4.7e-07	3.6e-07	1.4e-07	0.0	2.94e-06	1.52e-06	1e-08	298.37569203	298.5787744	298.3744475	-6.28e-06	-3.18e-05	-0.00017586
0.45395	4949.76394	4e-08	4.7e-07	3.6e-07	1.4e-07	0.0	2.94e-06	1.52e-06	1e-08	298.36864789	298.56567715	298.36749352	-6.24e-06	-3.084e-05	-0.00017041
0.45595	4968.38949	4e-08	4.7e-07	3.6e-07	1.4e-07	0.0	2.94e-06	1.52e-06	1e-08	298.36206309	298.55297195	298.36074499	-1.43e-06	-2.995e-05	-0.00016526
0.45795	4986.98289	4e-08	4.7e-07	3.6e-07	1.4e-07	0.0	2.94e-06	1.52e-06	1e-08	298.35526539	298.54064962	298.35422392	-4.53e-06	-2.901e-05	-0.00016003
0.45995	5005.54407	4e-08	4.7e-07	3.6e-07	1.4e-07	0.0	2.94e-06	1.52e-06	1e-08	298.3489378	298.52870486	298.34789844	-4.67e-06	-2.813e-05	-0.00015503
0.46195	5024.07297	4e-08	4.7e-07	3.6e-07	1.4e-07	0.0	2.94e-06	1.52e-06	1e-08	298.34281608	298.51711923	298.34176849	-5.65e-06	-2.73e-05	-0.00015039
0.46395	5042.56951	4e-08	4.7e-07	3.6e-07	1.4e-07	0.0	2.94e-06	1.52e-06	1e-08	298.33684229	298.5058806	298.33582912	-3.3e-06	-2.648e-05	-0.00014574
0.46595	5061.03363	4e-08	4.7e-07	3.6e-07	1.4e-07	0.0	2.94e-06	1.52e-06	1e-08	298.33104898	298.49498421	298.33007586	-5.53e-06	-2.567e-05	-0.00014123
0.46795	5079.46525	4e-08	4.7e-07	3.6e-07	1.4e-07	0.0	2.94e-06	1.52e-06	1e-08	298.32554609	298.48441563	298.32449561	-1.3e-07	-2.491e-05	-0.00013683
0.46995	5097.8643	4e-08	4.7e-07	3.6e-07	1.4e-07	0.0	2.94e-06	1.52e-06	1e-08	298.32012768	298.47416764	298.31909246	-8.25e-06	-2.412e-05	-0.00013259
0.47195	5116.2307	4e-08	4.7e-07	3.6e-07	1.4e-07	0.0	2.94e-06	1.52e-06	1e-08	298.31481193	298.46423096	298.3138601	-5.8e-07	-2.34e-05	-0.00012843
0.47395	5134.5644	4e-08	4.7e-07	3.6e-07	1.4e-07	0.0	2.94e-06	1.52e-06	1e-08	298.30986265	298.45459608	298.30878194	-6.12e-06	-2.268e-05	-0.00012448
0.47595	5152.86531	4e-08	4.7e-07	3.6e-07	1.4e-07	0.0	2.94e-06	1.52e-06	1e-08	298.30468471	298.44525521	298.30387797	1.7e-07	-2.201e-05	-0.00012066
0.47795	5171.13337	4e-08	4.7e-07	3.6e-07	1.4e-07	0.0	2.94e-06	1.52e-06	1e-08	298.29997388	298.43619743	298.299113	-7.34e-06	-2.131e-05	-0.00011687
0.47995	5189.36849	4e-08	4.7e-07	3.6e-07	1.4e-07	0.0	2.94e-06	1.52e-06	1e-08	298.29518196	298.42741568	298.29450553	1.9e-07	-2.068e-05	-0.00011325
0.48195	5207.57061	4e-08	4.7e-07	3.6e-07	1.4e-07	0.0	2.94e-06	1.52e-06	1e-08	298.29074225	298.41890156	298.29003272	-5.8e-07	-2.006e-05	-0.00010981
0.48395	5225.73966	4e-08	4.7e-07	3.6e-07	1.4e-07	0.0	2.94e-06	1.52e-06	1e-08	298.28653697	298.4106485	298.28569557	-4.84e-06	-1.943e-05	-0.00010638
0.48595	5243.87555	4e-08	4.7e-07	3.6e-07	1.4e-07	0.0	2.94e-06	1.52e-06	1e-08	298.28220077	298.40264607	298.2815032	-4.59e-06	-1.876e-05	-0.00010267
0.48795	5261.97821	4e-08	4.7e-07	3.6e-07	1.4e-07	0.0	2.94e-06	1.52e-06	1e-08	298.27797352	298.39489328	298.27744494	-1.63e-06	-1.827e-05	-9.989e-05
0.48995	5280.04757	4e-08	4.7e-07	3.6e-07	1.4e-07	0.0	2.94e-06	1.52e-06	1e-08	298.27436848	298.38737136	298.27348898	-6.35e-06	-1.769e-05	-9.676e-05
0.49195	5298.08356	4e-08	4.7e-07	3.6e-07	1.4e-07	0.0	2.94e-06	1.52e-06	1e-08	298.27030555	298.38007926	298.26967929	-1.76e-06	-1.717e-05	-9.38e-05
0.49395	5316.08609	4e-08	4.7e-07	3.6e-07	1.4e-07	0.0	2.94e-06	1.52e-06	1e-08	298.26673843	298.37300955	298.26597213	-3.5e-06	-1.664e-05	-9.092e-05
0.49595	5334.0551	4e-08	4.7e-07	3.6e-07	1.4e-07	0.0	2.94e-06	1.52e-06	1e-08	298.26300865	298.36615626	298.26239134	-3.3e-06	-1.613e-05	-8.813e-05
0.49795	5351.9905	4e-08	4.7e-07	3.6e-07	1.4e-07	0.0	2.94e-06	1.52e-06	1e-08	298.25989474	298.35951229	298.25890064	-5.37e-06	-1.564e-05	-8.544e-05
0.49995	5369.89222	4e-08	4.7e-07	3.6e-07	1.4e-07	0.0	2.94e-06	1.52e-06	1e-08	298.25586586	298.35307319	298.25556085	-4.2e-07	-1.517e-05	-8.278e-05
0.50195	5387.76018	4e-08	4.7e-07	3.6e-07	1.4e-07	0.0	2.94e-06	1.52e-06	1e-08	298.25294334	298.34683184	298.25228423	-3.47e-06	-1.469e-05	-8.019e-05
0.50395	5405.5943	4e-08	4.7e-07	3.6e-07	1.4e-07	0.0	2.94e-06	1.52e-06	1e-08	298.24972159	298.34078092	298.24912486	-2.39e-06	-1.424e-05	-7.768e-05
0.50595	5423.39451	4e-08	4.7e-07	3.6e-07	1.4e-07	0.0	2.94e-06	1.52e-06	1e-08	298.24642549	298.33491925	298.2460727	-1.43e-06	-1.382e-05	-7.534e-05
0.50795	5441.16073	4e-08	4.7e-07	3.6e-07	1.4e-07	0.0	2.94e-06	1.52e-06	1e-08	298.24368201	298.32923426	298.24309478	-3.61e-06	-1.338e-05	-7.295e-05
0.50995	5458.89287	4e-08	4.7e-07	3.6e-07	1.4e-07	0.0	2.94e-06	1.52e-06	1e-08	298.24083129	298.32372158	298.24021595	-5.55e-06	-1.296e-05	-7.072e-05
0.51195	5476.59086	4e-08	4.7e-07	3.6e-07	1.4e-07	0.0	2.94e-06	1.52e-06	1e-08	298.23808283	298.31837861	298.23742605	-2.74e-06	-1.258e-05	-6.859e-05
0.51395	5494.25462	4e-08	4.7e-07	3.6e-07	1.4e-07	0.0	2.94e-06	1.52e-06	1e-08	298.23540219	298.31319881	298.23472284	-6.59e-06	-1.217e-05	-6.639e-05
0.51595	5511.88407	4e-08	4.7e-07	3.6e-07	1.4e-07	0.0	2.94e-06	1.52e-06	1e-08	298.23242834	298.30817905	298.23211949	-4.96e-06	-1.181e-05	-6.438e-05
0.51795	5529.47913	4e-08	4.7e-07	3.6e-07	1.4e-07	0.0	2.94e-06	1.52e-06	1e-08	298.22969419	298.30331274	298.22959029	-1.1e-07	-1.147e-05	-6.243e-05
0.51995	5547.03972	4e-08	4.7e-07	3.6e-07	1.4e-07	0.0	2.94e-06	1.52e-06	1e-08	298.22753089	298.29859551	298.22711907	-1.76e-06	-1.111e-05	-6.048e-05
0.52195	5564.56575	4e-08	4.7e-07	3.6e-07	1.4e-07	0.0	2.94e-06	1.52e-06	1e-08	298.22528754	298.29402291	298.22473029	-3.1e-07	-1.075e-05	-5.848e-05
0.52395	5582.05715	4e-08	4.7e-07	3.6e-07	1.4e-07	0.0	2.94e-06	1.52e-06	1e-08	298.22298247	298.28959067	298.22242083	-3.2e-06	-1.043e-05	-5.68e-05
0.52595	5599.51383	4e-08	4.7e-07	3.6e-07	1.4e-07	0.0	2.94e-06	1.52e-06	1e-08	298.22039595	298.28529465	298.22019746	-2.7e-06	-1.011e-05	-5.505e-05
0.52795	5616.93572	4e-08	4.7e-07	3.6e-07	1.4e-07	0.0	2.94e-06	1.52e-06	1e-08	298.21844791	298.28113024	298.21801956	1.33e-06	-9.82e-06	-5.336e-05
0.52995	5634.32271	4e-08	4.7e-07	3.6e-07	1.4e-07	0.0	2.94e-06	1.52e-06	1e-08	298.21650051	298.2770972	298.21591336	2.1e-07	-9.48e-06	-5.155e-05
0.53195	5651.67474	4e-08	4.7e-07	3.6e-07	1.4e-07	0.0	2.94e-06	1.52e-06	1e-08	298.214094	298.27318605	298.21389269	1.16e-06	-9.21e-06	-5.004e-05
0.53395	5668.99172	4e-08	4.7e-07	3.6e-07	1.4e-07	0.0	2.94e-06	1.52e-06	1e-08	298.21234837	298.26939379	298.21190951	-2.84e-06	-8.92e-06	-4.854e-05
0.53595	5686.27356	4e-08	4.7e-07	3.6e-07	1.4e-07	0.0	2.94e-06	1.52e-06	1e-08	298.21034661	298.2657184	298.21000065	8.4e-07	-8.65e-06	-4.7e-05
0.53795	5703.52018	4e-08	4.7e-07	3.6e-07	1.4e-07	0.0	2.94e-06	1.52e-06	1e-08	298.20864864	298.26215586	298.20814073	-2.23e-06	-8.38e-06	-4.558e-05
0.53995	5720.73149	4e-08	4.7e-07	3.6e-07	1.4e-07	0.0	2.94e-06	1.52e-06	1e-08	298.20564388	298.2587209	298.20640442	-2.02e-06	-8.13e-06	-4.422e-05
0.54195	5737.9074	4e-08	4.7e-07	3.6e-07	1.4e-07	0.0	2.94e-06	1.52e-06	1e-08	298.20477805	298.25537104	298.2046259	6e-07	-7.88e-06	-4.281e-05
0.54395	5755.04783	4e-08	4.7e-07	3.6e-07	1.4e-07	0.0	2.94e-06	1.52e-06	1e-08	298.20333197	298.25212598	298.20292846	-9.5e-07	-7.64e-06	-4.152e-05
0.54595	5772.15269	4e-08	4.7e-07	3.6e-07	1.4e-07	0.0	2.94e-06	1.52e-06	1e-08	298.20133475	298.24898142	298.20130853	1.16e-06	-7.41e-06	-4.024e-05
0.54795	5789.22191	4e-08	4.7e-07	3.6e-07	1.4e-07	0.0	2.94e-06	1.52e-06	1e-08	298.20011115	298.24593274	298.19970873	-2.98e-06	-7.17e-06	-3.899e-05
0.54995	5806.25538	4e-08	4.7e-07	3.6e-07	1.4e-07	0.0	2.94e-06	1.52e-06	1e-08	298.19865379	298.24297835	298.19816991	-1.47e-06	-6.95e-06	-3.778e-05
0.55194	5823.25303	4e-08	4.7e-07	3.6e-07	1.4e-07	0.0	2.94e-06	1.52e-06	1e-08	298.19701985	298.24011571	298.19668828	-1.73e-06	-6.74e-06	-3.66e-05
0.55394	5840.21475	4e-08	4.7e-07	3.6e-07	1.4e-07	0.0	2.94e-06	1.52e-06	1e-08	298.19560219	298.23734028	298.19524509	-1.78e-06	-6.53e-06	-3.547e-05
0.55594	5857.14047	4e-08	4.7e-07	3.6e-07	1.4e-07	0.0	2.94e-06	1.52e-06	1e-08	298.19415517	298.23465042	298.19384963	-1.01e-06	-6.33e-06	-3.439e-05
0.55794	5874.0301	4e-08	4.7e-07	3.6e-07	1.4e-07	0.0	2.94e-06	1.52e-06	1e-08	298.19248499	298.2320436	298.19250852	1.02e-06	-6.15e-06	-3.334e-05
0.55994	5890.88353	4e-08	4.7e-07	3.6e-07	1.4e-07	0.0	2.94e-06	1.52e-06	1e-08	298.1915363	298.22951611	298.19118061	-1.94e-06	-5.94e-06	-3.226e-05
0.56194	5907.70069	4e-08	4.7e-07	3.6e-07	1.4e-07	0.0	2.94e-06	1.52e-06	1e-08	298.19052394	298.22706791	298.18989841	-5.6e-07	-5.77e-06	-3.13e-05
0.56394	5924.48148	4e-08	4.7e-07	3.6e-07	1.4e-07	0.0	2.94e-06	1.52e-06	1e-08	298.18878243	298.22469533	298.18868744	-5.42e-06	-5.57e-06	-3.032e-05
0.56594	5941.2258	4e-08	4.7e-07	3.6e-07	1.4e-07	0.0	2.94e-06	1.52e-06	1e-08	298.18741558	298.2223949	298.18750013	9.2e-07	-5.42e-06	-2.94e-05
0.56794	5957.93357	4e-08	4.7e-07	3.6e-07	1.4e-07	0.0	2.94e-06	1.52e-06	1e-08	298.18672526	298.22016496	298.18632304	-2.1e-06	-5.24e-06	-2.847e-05
0.56994	5974.6047	4e-08	4.7e-07	3.6e-07	1.4e-07	0.0	2.94e-06	1.52e-06	1e-08	298.18521154	298.21800427	298.18521763	4.3e-07	-5.09e-06	-2.762e-05
0.57194	5991.23908	4e-08	4.7e-07	3.6e-07	1.4e-07	0.0	2.94e-06	1.52e-06	1e-08	298.18432852	298.21590921	298.18412169	-5.3e-07	-4.93e-06	-2.674e-05
0.57394	6007.83662	4e-08	4.7e-07	3.6e-07	1.4e-07	0.0	2.94e-06	1.52e-06	1e-08	298.1836834	298.21387946	298.18305132	-5.35e-06	-4.76e-06	-2.592e-05
0.57594	6024.39724	4e-08	4.7e-07	3.6e-07	1.4e-07	0.0	2.94e-06	1.52e-06	1e-08	298.18229721	298.21191294	298.18204592	-5e-08	-4.64e-06	-2.514e-05
0.57794	6040.92083	4e-08	4.7e-07	3.6e-07	1.4e-07	0.0	2.94e-06	1.52e-06	1e-08	298.1811392	298.21000608	298.18106342	3.59e-06	-4.5e-06	-2.436e-05
0.57994	6057.40729	4e-08	4.7e-07	3.6e-07	1.4e-07	0.0	2.94e-06	1.52e-06	1e-08	298.18026838	298.20815779	298.18010077	-5e-08	-4.35e-06	-2.361e-05
0.58194	6073.85654	4e-08	4.7e-07	3.6e-07	1.4e-07	0.0	2.94e-06	1.52e-06	1e-08	298.17933637	298.20636632	298.17917144	-1.58e-06	-4.21e-06	-2.287e-05
0.58394	6090.26848	4e-08	4.7e-07	3.6e-07	1.4e-07	0.0	2.94e-06	1.52e-06	1e-08	298.17845441	298.20462999	298.17826992	-1.79e-06	-4.08e-06	-2.216e-05
0.58594	6106.643	4e-08	4.7e-07	3.6e-07	1.4e-07	0.0	2.94e-06	1.52e-06	1e-08	298.17760829	298.2029471	298.17739586	-1.07e-06	-3.96e-06	-2.148e-05
0.58794	6122.98001	4e-08	4.7e-07	3.6e-07	1.4e-07	0.0	2.94e-06	1.52e-06	1e-08	298.17646167	298.20131636	298.1765625	1.42e-06	-3.85e-06	-2.083e-05
0.58994	6139.27941	4e-08	4.7e-07	3.6e-07	1.4e-07	0.0	2.94e-06	1.52e-06	1e-08	298.17599634	298.19973509	298.17572772	-2.08e-06	-3.72e-06	-2.018e-05
0.59194	6155.5411	4e-08	4.7e-07	3.6e-07	1.4e-07	0.0	2.94e-06	1.52e-06	1e-08	298.17510484	298.19820304	298.17493724	-5.06e-06	-3.59e-06	-1.953e-05
0.59394	6171.76499	4e-08	4.7e-07	3.6e-07	1.4e-07	0.0	2.94e-06	1.52e-06	1e-08	298.17430561	298.19671842	298.17416861	-2.18e-06	-3.49e-06	-1.895e-05
0.59594	6187.95096	4e-08	4.7e-07	3.6e-07	1.4e-07	0.0	2.94e-06	1.52e-06	1e-08	298.17363237	298.19527915	298.17341933	-3.11e-06	-3.38e-06	-1.834e-05
0.59794	6204.09892	4e-08	4.7e-07	3.6e-07	1.4e-07	0.0	2.94e-06	1.52e-06	1e-08	298.17292658	298.19388436	298.17269547	4.86e-06	-3.3e-06	-1.781e-05
0.59994	6220.20877	4e-08	4.7e-07	3.6e-07	1.4e-07	0.0	2.94e-06	1.52e-06	1e-08	298.17208265	298.19253337	298.17200103	6.48e-06	-3.21e-06	-1.727e-05
0.60194	6236.2804	4e-08	4.7e-07	3.6e-07	1.4e-07	0.0	2.94e-06	1.52e-06	1e-08	298.17157586	298.19122295	298.17131458	-4.57e-06	-3.07e-06	-1.67e-05
0.60394	6252.31372	4e-08	4.7e-07	3.6e-07	1.4e-07	0.0	2.94e-06	1.52e-06	1e-08	298.17069612	298.1899533	298.17066564	-8.9e-07	-2.99e-06	-1.62e-05
0.60594	6268.30861	4e-08	4.7e-07	3.6e-07	1.4e-07	0.0	2.94e-06	1.52e-06	1e-08	298.17009309	298.18872249	298.17002626	-1.54e-06	-2.89e-06	-1.57e-05
0.60794	6284.26497	4e-08	4.7e-07	3.6e-07	1.4e-07	0.0	2.94e-06	1.52e-06	1e-08	298.16953852	298.18752975	298.16940547	1.09e-06	-2.81e-06	-1.52e-05
0.60994	6300.1827	4e-08	4.7e-07	3.6e-07	1.4e-07	0.0	2.94e-06	1.52e-06	1e-08	298.16881997	298.18637419	298.16881158	9.8e-07	-2.72e-06	-1.474e-05
0.61194	6316.06168	4e-08	4.7e-07	3.6e-07	1.4e-07	0.0	2.94e-06	1.52e-06	1e-08	298.16822401	298.18525376	298.16823161	4.2e-07	-2.64e-06	-1.429e-05
0.61394	6331.90183	4e-08	4.7e-07	3.6e-07	1.4e-07	0.0	2.94e-06	1.52e-06	1e-08	298.16808135	298.1841674	298.1676513	-3.87e-06	-2.54e-06	-1.385e-05
0.61594	6347.70302	4e-08	4.7e-07	3.6e-07	1.4e-07	0.0	2.94e-06	1.52e-06	1e-08	298.16729494	298.18311514	298.16711609	-2.9e-07	-2.48e-06	-1.342e-05
0.61794	6363.46514	4e-08	4.7e-07	3.6e-07	1.4e-07	0.0	2.94e-06	1.52e-06	1e-08	298.16674524	298.18209508	298.16658848	-3.31e-06	-2.39e-06	-1.3e-05
0.61994	6379.1881	4e-08	4.7e-07	3.6e-07	1.4e-07	0.0	2.94e-06	1.52e-06	1e-08	298.1663092	298.18110652	298.1660732	-5.29e-06	-2.31e-06	-1.257e-05
0.62194	6394.87178	4e-08	4.7e-07	3.6e-07	1.4e-07	0.0	2.94e-06	1.52e-06	1e-08	298.16588397	298.18014834	298.1655739	-1.09e-06	-2.25e-06	-1.222e-05
0.62394	6410.51607	4e-08	4.7e-07	3.6e-07	1.4e-07	0.0	2.94e-06	1.52e-06	1e-08	298.16522618	298.17921985	298.16510027	8.9e-07	-2.19e-06	-1.184e-05
0.62594	6426.12086	4e-08	4.7e-07	3.6e-07	1.4e-07	0.0	2.94e-06	1.52e-06	1e-08	298.1646212	298.17832004	298.16463996	-1.03e-06	-2.11e-06	-1.145e-05
0.62794	6441.68603	4e-08	4.7e-07	3.6e-07	1.4e-07	0.0	2.94e-06	1.52e-06	1e-08	298.16427989	298.17744793	298.1641837	9.7e-07	-2.05e-06	-1.111e-05
0.62994	6457.21148	4e-08	4.7e-07	3.6e-07	1.4e-07	0.0	2.94e-06	1.52e-06	1e-08	298.16399723	298.17660256	298.16373947	-3.75e-06	-1.98e-06	-1.076e-05
0.63194	6472.69709	4e-08	4.7e-07	3.6e-07	1.4e-07	0.0	2.94e-06	1.52e-06	1e-08	298.16374081	298.17578303	298.16330811	-3.98e-06	-1.92e-06	-1.044e-05
0.63394	6488.14275	4e-08	4.7e-07	3.6e-07	1.4e-07	0.0	2.94e-06	1.52e-06	1e-08	298.16287584	298.17498937	298.16291593	6.2e-07	-1.87e-06	-1.012e-05
0.63594	6503.54834	4e-08	4.7e-07	3.6e-07	1.4e-07	0.0	2.94e-06	1.52e-06	1e-08	298.16248445	298.17422008	298.16251732	-1.9e-07	-1.81e-06	-9.81e-06
0.63794	6518.91375	4e-08	4.7e-07	3.6e-07	1.4e-07	0.0	2.94e-06	1.52e-06	1e-08	298.16271002	298.17347359	298.16210546	-4.44e-06	-1.74e-06	-9.5e-06
0.63994	6534.23885	4e-08	4.7e-07	3.6e-07	1.4e-07	0.0	2.94e-06	1.52e-06	1e-08	298.16207648	298.17275093	298.16174206	-3.62e-06	-1.69e-06	-9.2e-06
0.64194	6549.52354	4e-08	4.7e-07	3.6e-07	1.4e-07	0.0	2.94e-06	1.52e-06	1e-08	298.16145798	298.17205056	298.16139008	1.37e-06	-1.65e-06	-8.94e-06
0.64394	6564.7677	4e-08	4.7e-07	3.6e-07	1.4e-07	0.0	2.94e-06	1.52e-06	1e-08	298.16107015	298.17137181	298.16104022	2.9e-07	-1.6e-06	-8.66e-06
0.64594	6579.9712	4e-08	4.7e-07	3.6e-07	1.4e-07	0.0	2.94e-06	1.52e-06	1e-08	298.16084298	298.17071347	298.16069473	-2.08e-06	-1.54e-06	-8.38e-06
0.64794	6595.13393	4e-08	4.7e-07	3.6e-07	1.4e-07	0.0	2.94e-06	1.52e-06	1e-08	298.16023373	298.17007584	298.16037625	2.05e-06	-1.51e-06	-8.14e-06
0.64994	6610.25577	4e-08	4.7e-07	3.6e-07	1.4e-07	0.0	2.94e-06	1.52e-06	1e-08	298.16006891	298.16945738	298.16004972	-4.52e-06	-1.44e-06	-7.87e-06
0.65193	6625.33659	4e-08	4.7e-07	3.6e-07	1.4e-07	0.0	2.94e-06	1.52e-06	1e-08	298.15968313	298.16885819	298.15974274	1.7e-06	-1.42e-06	-7.64e-06
0.65393	6640.37627	4e-08	4.7e-07	3.6e-07	1.4e-07	0.0	2.94e-06	1.52e-06	1e-08	298.15961998	298.16827712	298.15943219	-1.39e-06	-1.36e-06	-7.4e-06
0.65593	6655.3747	4e-08	4.7e-07	3.6e-07	1.4e-07	0.0	2.94e-06	1.52e-06	1e-08	298.15915664	298.16771443	298.15914813	-4.48e-06	-1.31e-06	-7.16e-06
0.65793	6670.33174	4e-08	4.7e-07	3.6e-07	1.4e-07	0.0	2.94e-06	1.52e-06	1e-08	298.15886647	298.16716895	298.1588662	-3.4e-07	-1.28e-06	-6.95e-06
0.65993	6685.24728	4e-08	4.7e-07	3.6e-07	1.4e-07	0.0	2.94e-06	1.52e-06	1e-08	298.15851157	298.16664066	298.15859622	-9.4e-07	-1.24e-06	-6.74e-06
0.66193	6700.12117	4e-08	4.7e-07	3.6e-07	1.4e-07	0.0	2.94e-06	1.52e-06	1e-08	298.15828399	298.1661285	298.15832968	-1.64e-06	-1.2e-06	-6.52e-06
0.66393	6714.9533	4e-08	4.7e-07	3.6e-07	1.4e-07	0.0	2.94e-06	1.52e-06	1e-08	298.15803695	298.16563194	298.15807237	-5.4e-07	-1.17e-06	-6.33e-06
0.66593	6729.74354	4e-08	4.7e-07	3.6e-07	1.4e-07	0.0	2.94e-06	1.52e-06	1e-08	298.15783455	298.1651505	298.15782137	-1.64e-06	-1.13e-06	-6.13e-06
0.66793	6744.49177	4e-08	4.7e-07	3.6e-07	1.4e-07	0.0	2.94e-06	1.52e-06	1e-08	298.15765198	298.16468393	298.15757757	-2.31e-06	-1.09e-06	-5.94e-06
0.66993	6759.19785	4e-08	4.7e-07	3.6e-07	1.4e-07	0.0	2.94e-06	1.52e-06	1e-08	298.15736164	298.16423182	298.15734605	-2.65e-06	-1.05e-06	-5.75e-06
0.67193	6773.86164	4e-08	4.7e-07	3.6e-07	1.4e-07	0.0	2.94e-06	1.52e-06	1e-08	298.15701807	298.16379389	298.15712437	6e-08	-1.03e-06	-5.58e-06
0.67393	6788.48303	4e-08	4.7e-07	3.6e-07	1.4e-07	0.0	2.94e-06	1.52e-06	1e-08	298.15694407	298.16336907	298.15689861	-5.6e-07	-1e-06	-5.41e-06
0.67593	6803.06188	4e-08	4.7e-07	3.6e-07	1.4e-07	0.0	2.94e-06	1.52e-06	1e-08	298.15663873	298.16295753	298.1566896	5e-07	-9.7e-07	-5.24e-06
0.67793	6817.59804	4e-08	4.7e-07	3.6e-07	1.4e-07	0.0	2.94e-06	1.52e-06	1e-08	298.15652658	298.16255845	298.1564793	-2.3e-07	-9.4e-07	-5.08e-06
0.67993	6832.0914	4e-08	4.7e-07	3.6e-07	1.4e-07	0.0	2.94e-06	1.52e-06	1e-08	298.1567337	298.16217147	298.15626232	-3.55e-06	-9e-07	-4.92e-06
0.68193	6846.54181	4e-08	4.7e-07	3.6e-07	1.4e-07	0.0	2.94e-06	1.52e-06	1e-08	298.15604348	298.16179736	298.15608944	3.56e-06	-8.9e-07	-4.78e-06
0.68393	6860.94914	4e-08	4.7e-07	3.6e-07	1.4e-07	0.0	2.94e-06	1.52e-06	1e-08	298.15610356	298.16143383	298.15589119	-4e-07	-8.5e-07	-4.63e-06
0.68593	6875.31325	4e-08	4.7e-07	3.6e-07	1.4e-07	0.0	2.94e-06	1.52e-06	1e-08	298.15582511	298.16108189	298.15571322	-2.4e-07	-8.3e-07	-4.48e-06
0.68793	6889.63399	4e-08	4.7e-07	3.6e-07	1.4e-07	0.0	2.94e-06	1.52e-06	1e-08	298.15554247	298.16074089	298.15554132	-3.52e-06	-7.9e-07	-4.33e-06
0.68993	6903.91124	4e-08	4.7e-07	3.6e-07	1.4e-07	0.0	2.94e-06	1.52e-06	1e-08	298.15554976	298.16041008	298.15536291	3e-08	-7.8e-07	-4.21e-06
0.69193	6918.14484	4e-08	4.7e-07	3.6e-07	1.4e-07	0.0	2.94e-06	1.52e-06	1e-08	298.15532598	298.16008976	298.15519973	-4.4e-07	-7.5e-07	-4.08e-06
0.69393	6932.33467	4e-08	4.7e-07	3.6e-07	1.4e-07	0.0	2.94e-06	1.52e-06	1e-08	298.15492633	298.15977947	298.15504925	3.64e-06	-7.4e-07	-3.96e-06
0.69593	6946.48056	4e-08	4.7e-07	3.6e-07	1.4e-07	0.0	2.94e-06	1.52e-06	1e-08	298.15524719	298.15947786	298.1548736	-3.94e-06	-7e-07	-3.82e-06
0.69793	6960.58238	4e-08	4.7e-07	3.6e-07	1.4e-07	0.0	2.94e-06	1.52e-06	1e-08	298.1546451	298.15918659	298.15474175	5.8e-07	-6.9e-07	-3.71e-06
0.69993	6974.63999	4e-08	4.7e-07	3.6e-07	1.4e-07	0.0	2.94e-06	1.52e-06	1e-08	298.15443676	298.15890395	298.15459825	-1.3e-06	-6.6e-07	-3.6e-06
0.70193	6988.65323	4e-08	4.7e-07	3.6e-07	1.4e-07	0.0	2.94e-06	1.52e-06	1e-08	298.15456975	298.15862957	298.15444507	1.89e-06	-6.5e-07	-3.49e-06
0.70393	7002.62196	4e-08	4.7e-07	3.6e-07	1.4e-07	0.0	2.94e-06	1.52e-06	1e-08	298.15435477	298.158364	298.15431105	-1.13e-06	-6.2e-07	-3.38e-06
0.70593	7016.54603	4e-08	4.7e-07	3.6e-07	1.4e-07	0.0	2.94e-06	1.52e-06	1e-08	298.1541958	298.15810659	298.15417911	-7.9e-07	-6e-07	-3.27e-06
0.70793	7030.42529	4e-08	4.7e-07	3.6e-07	1.4e-07	0.0	2.94e-06	1.52e-06	1e-08	298.1541612	298.15785694	298.1540462	2.44e-06	-6e-07	-3.18e-06
0.70993	7044.25959	4e-08	4.7e-07	3.6e-07	1.4e-07	0.0	2.94e-06	1.52e-06	1e-08	298.15404523	298.15761507	298.15392085	-1.51e-06	-5.6e-07	-3.07e-06
0.71193	7058.04877	4e-08	4.7e-07	3.6e-07	1.4e-07	0.0	2.94e-06	1.52e-06	1e-08	298.15371157	298.15738091	298.15380868	1.51e-06	-5.6e-07	-2.99e-06
0.71393	7071.79268	4e-08	4.7e-07	3.6e-07	1.4e-07	0.0	2.94e-06	1.52e-06	1e-08	298.15353588	298.15715381	298.15369377	3.96e-06	-5.5e-07	-2.9e-06
0.71593	7085.49116	4e-08	4.7e-07	3.6e-07	1.4e-07	0.0	2.94e-06	1.52e-06	1e-08	298.15366065	298.1569334	298.15357003	-3.99e-06	-5e-07	-2.79e-06
0.71793	7099.14406	4e-08	4.7e-07	3.6e-07	1.4e-07	0.0	2.94e-06	1.52e-06	1e-08	298.15335621	298.15672022	298.15346795	3.3e-07	-5e-07	-2.72e-06
0.71993	7112.75121	4e-08	4.7e-07	3.6e-07	1.4e-07	0.0	2.94e-06	1.52e-06	1e-08	298.15340119	298.15651321	298.15335473	3.13e-06	-5e-07	-2.64e-06
0.72193	7126.31247	4e-08	4.7e-07	3.6e-07	1.4e-07	0.0	2.94e-06	1.52e-06	1e-08	298.15344589	298.15631257	298.15324496	-8.1e-07	-4.7e-07	-2.55e-06
0.72393	7139.82766	4e-08	4.7e-07	3.6e-07	1.4e-07	0.0	2.94e-06	1.52e-06	1e-08	298.15325059	298.15611839	298.1531486	-4.54e-06	-4.4e-07	-2.46e-06
0.72593	7153.29663	4e-08	4.7e-07	3.6e-07	1.4e-07	0.0	2.94e-06	1.52e-06	1e-08	298.15316427	298.15593008	298.1530509	-4e-07	-4.4e-07	-2.39e-06
0.72793	7166.71921	4e-08	4.7e-07	3.6e-07	1.4e-07	0.0	2.94e-06	1.52e-06	1e-08	298.15289016	298.1557478	298.15296422	-7.8e-07	-4.3e-07	-2.31e-06
0.72993	7180.09523	4e-08	4.7e-07	3.6e-07	1.4e-07	0.0	2.94e-06	1.52e-06	1e-08	298.15276738	298.155571	298.15287423	-1.6e-06	-4.1e-07	-2.25e-06
0.73193	7193.42453	4e-08	4.7e-07	3.6e-07	1.4e-07	0.0	2.94e-06	1.52e-06	1e-08	298.15271849	298.15539951	298.15278403	2e-07	-4e-07	-2.18e-06
0.73393	7206.70694	4e-08	4.7e-07	3.6e-07	1.4e-07	0.0	2.94e-06	1.52e-06	1e-08	298.15276615	298.15523319	298.15269263	8.1e-07	-3.9e-07	-2.12e-06
0.73593	7219.94229	4e-08	4.7e-07	3.6e-07	1.4e-07	0.0	2.94e-06	1.52e-06	1e-08	298.15265955	298.15507217	298.15261047	-5.7e-07	-3.8e-07	-2.05e-06
0.73793	7233.1304	4e-08	4.7e-07	3.6e-07	1.4e-07	0.0	2.94e-06	1.52e-06	1e-08	298.15244679	298.15491625	298.15253545	-3.86e-06	-3.5e-07	-1.97e-06
0.73993	7246.27111	4e-08	4.7e-07	3.6e-07	1.4e-07	0.0	2.94e-06	1.52e-06	1e-08	298.15222381	298.15476514	298.15246345	1.53e-06	-3.6e-07	-1.93e-06
0.74193	7259.36424	4e-08	4.7e-07	3.6e-07	1.4e-07	0.0	2.94e-06	1.52e-06	1e-08	298.15216033	298.15461855	298.15238727	2.97e-06	-3.6e-07	-1.87e-06
0.74393	7272.40961	4e-08	4.7e-07	3.6e-07	1.4e-07	0.0	2.94e-06	1.52e-06	1e-08	298.15216314	298.15447637	298.15231073	1.8e-06	-3.4e-07	-1.81e-06
0.74593	7285.40705	4e-08	4.7e-07	3.6e-07	1.4e-07	0.0	2.94e-06	1.52e-06	1e-08	298.15217093	298.15433854	298.15223633	2.86e-06	-3.3e-07	-1.76e-06
0.74793	7298.35637	4e-08	4.7e-07	3.6e-07	1.4e-07	0.0	2.94e-06	1.52e-06	1e-08	298.15236748	298.15420476	298.15215628	7.4e-07	-3.2e-07	-1.7e-06
0.74993	7311.25739	4e-08	4.7e-07	3.6e-07	1.4e-07	0.0	2.94e-06	1.52e-06	1e-08	298.15204092	298.15407569	298.15210044	-8.6e-07	-3e-07	-1.64e-06
0.75192	7324.10993	4e-08	4.7e-07	3.6e-07	1.4e-07	0.0	2.94e-06	1.52e-06	1e-08	298.15196936	298.15395034	298.15203603	-7.5e-07	-2.9e-07	-1.59e-06
0.75392	7336.91381	4e-08	4.7e-07	3.6e-07	1.4e-07	0.0	2.94e-06	1.52e-06	1e-08	298.15230846	298.15382838	298.15195645	-1.92e-06	-2.8e-07	-1.54e-06
0.75592	7349.66883	4e-08	4.7e-07	3.6e-07	1.4e-07	0.0	2.94e-06	1.52e-06	1e-08	298.15221097	298.15371064	298.15189722	-4.13e-06	-2.6e-07	-1.49e-06
0.75792	7362.37481	4e-08	4.7e-07	3.6e-07	1.4e-07	0.0	2.94e-06	1.52e-06	1e-08	298.15183994	298.15359687	298.15185146	2.09e-06	-2.8e-07	-1.46e-06
0.75992	7375.03156	4e-08	4.7e-07	3.6e-07	1.4e-07	0.0	2.94e-06	1.52e-06	1e-08	298.15163425	298.1534864	298.15180063	1.48e-06	-2.7e-07	-1.41e-06
0.76192	7387.63888	4e-08	4.7e-07	3.6e-07	1.4e-07	0.0	2.94e-06	1.52e-06	1e-08	298.15210571	298.15337855	298.15172316	-2.4e-06	-2.4e-07	-1.36e-06
0.76392	7400.19659	4e-08	4.7e-07	3.6e-07	1.4e-07	0.0	2.94e-06	1.52e-06	1e-08	298.1514427	298.15327533	298.15169517	4.5e-07	-2.5e-07	-1.32e-06
0.76592	7412.70447	4e-08	4.7e-07	3.6e-07	1.4e-07	0.0	2.94e-06	1.52e-06	1e-08	298.15175028	298.15317422	298.15162812	6.4e-07	-2.4e-07	-1.28e-06
0.76792	7425.16234	4e-08	4.7e-07	3.6e-07	1.4e-07	0.0	2.94e-06	1.52e-06	1e-08	298.15149699	298.15307685	298.15158631	1.65e-06	-2.4e-07	-1.25e-06
0.76992	7437.57	4e-08	4.7e-07	3.6e-07	1.4e-07	0.0	2.94e-06	1.52e-06	1e-08	298.15153721	298.15298211	298.15153375	-2.7e-07	-2.2e-07	-1.2e-06
0.77192	7449.92723	4e-08	4.7e-07	3.6e-07	1.4e-07	0.0	2.94e-06	1.52e-06	1e-08	298.15130442	298.15289063	298.15149427	-2.4e-06	-2.1e-07	-1.16e-06
0.77392	7462.23385	4e-08	4.7e-07	3.6e-07	1.4e-07	0.0	2.94e-06	1.52e-06	1e-08	298.15138999	298.15280159	298.1514429	4.7e-07	-2.1e-07	-1.13e-06
0.77592	7474.48964	4e-08	4.7e-07	3.6e-07	1.4e-07	0.0	2.94e-06	1.52e-06	1e-08	298.1511904	298.15271561	298.151405	1.56e-06	-2.1e-07	-1.1e-06
0.77792	7486.69439	4e-08	4.7e-07	3.6e-07	1.4e-07	0.0	2.94e-06	1.52e-06	1e-08	298.1513339	298.15263189	298.1513541	-1.34e-06	-1.9e-07	-1.06e-06
0.77992	7498.84789	4e-08	4.7e-07	3.6e-07	1.4e-07	0.0	2.94e-06	1.52e-06	1e-08	298.15125923	298.15255099	298.15131376	1.67e-06	-2e-07	-1.03e-06
0.78192	7510.94993	4e-08	4.7e-07	3.6e-07	1.4e-07	0.0	2.94e-06	1.52e-06	1e-08	298.15135367	298.15247239	298.15126764	3.27e-06	-2e-07	-1.01e-06
0.78392	7523.00029	4e-08	4.7e-07	3.6e-07	1.4e-07	0.0	2.94e-06	1.52e-06	1e-08	298.15155735	298.15239607	298.15121824	-3.77e-06	-1.7e-07	-9.6e-07
0.78592	7534.99876	4e-08	4.7e-07	3.6e-07	1.4e-07	0.0	2.94e-06	1.52e-06	1e-08	298.15108063	298.15232289	298.1511987	1.4e-07	-1.7e-07	-9.4e-07
0.78792	7546.9451	4e-08	4.7e-07	3.6e-07	1.4e-07	0.0	2.94e-06	1.52e-06	1e-08	298.1509837	298.15225158	298.15116443	-4.61e-06	-1.5e-07	-8.9e-07
0.78992	7558.83911	4e-08	4.7e-07	3.6e-07	1.4e-07	0.0	2.94e-06	1.52e-06	1e-08	298.15098405	298.15218231	298.15112724	6.8e-07	-1.7e-07	-8.8e-07
0.79192	7570.68055	4e-08	4.7e-07	3.6e-07	1.4e-07	0.0	2.94e-06	1.52e-06	1e-08	298.15108219	298.15211506	298.15108708	1.2e-07	-1.6e-07	-8.5e-07
0.79392	7582.4692	4e-08	4.7e-07	3.6e-07	1.4e-07	0.0	2.94e-06	1.52e-06	1e-08	298.15123615	298.15204983	298.1510457	1.11e-06	-1.6e-07	-8.3e-07
0.79592	7594.20482	4e-08	4.7e-07	3.6e-07	1.4e-07	0.0	2.94e-06	1.52e-06	1e-08	298.15104495	298.151987	298.1510199	-5.42e-06	-1.3e-07	-7.8e-07
0.79792	7605.88718	4e-08	4.7e-07	3.6e-07	1.4e-07	0.0	2.94e-06	1.52e-06	1e-08	298.15115625	298.15192577	298.15098243	-3.05e-06	-1.3e-07	-7.7e-07
0.79992	7617.51605	4e-08	4.7e-07	3.6e-07	1.4e-07	0.0	2.94e-06	1.52e-06	1e-08	298.1510129	298.1518667	298.15095667	-4.9e-07	-1.4e-07	-7.5e-07
0.80192	7629.09118	4e-08	4.7e-07	3.6e-07	1.4e-07	0.0	2.94e-06	1.52e-06	1e-08	298.15078496	298.15180955	298.15093545	3.5e-06	-1.5e-07	-7.4e-07
0.80392	7640.61234	4e-08	4.7e-07	3.6e-07	1.4e-07	0.0	2.94e-06	1.52e-06	1e-08	298.15080774	298.15175388	298.15090465	4.15e-06	-1.4e-07	-7.2e-07
0.80592	7652.07928	4e-08	4.7e-07	3.6e-07	1.4e-07	0.0	2.94e-06	1.52e-06	1e-08	298.15092722	298.15169981	298.15087069	3.99e-06	-1.4e-07	-6.9e-07
0.80792	7663.49175	4e-08	4.7e-07	3.6e-07	1.4e-07	0.0	2.94e-06	1.52e-06	1e-08	298.15111738	298.15164731	298.15083465	-1.57e-06	-1.2e-07	-6.6e-07
0.80992	7674.8495	4e-08	4.7e-07	3.6e-07	1.4e-07	0.0	2.94e-06	1.52e-06	1e-08	298.15088485	298.15159693	298.15081726	-1.01e-06	-1.2e-07	-6.4e-07
0.81192	7686.15228	4e-08	4.7e-07	3.6e-07	1.4e-07	0.0	2.94e-06	1.52e-06	1e-08	298.15063177	298.15154812	298.15080156	1.95e-06	-1.2e-07	-6.3e-07
0.81392	7697.39983	4e-08	4.7e-07	3.6e-07	1.4e-07	0.0	2.94e-06	1.52e-06	1e-08	298.15066079	298.15150049	298.15077482	3.48e-06	-1.2e-07	-6.1e-07
0.81592	7708.5919	4e-08	4.7e-07	3.6e-07	1.4e-07	0.0	2.94e-06	1.52e-06	1e-08	298.15071371	298.1514543	298.15074786	3.72e-06	-1.2e-07	-6e-07
0.81792	7719.72821	4e-08	4.7e-07	3.6e-07	1.4e-07	0.0	2.94e-06	1.52e-06	1e-08	298.15059686	298.15140973	298.1507288	3.95e-06	-1.2e-07	-5.8e-07
0.81992	7730.80851	4e-08	4.7e-07	3.6e-07	1.4e-07	0.0	2.94e-06	1.52e-06	1e-08	298.1508488	298.1513661	298.15069497	-9.3e-07	-1e-07	-5.5e-07
0.82192	7741.83252	4e-08	4.7e-07	3.6e-07	1.4e-07	0.0	2.94e-06	1.52e-06	1e-08	298.15082086	298.15132412	298.15067362	-2.42e-06	-9e-08	-5.3e-07
0.82392	7752.79997	4e-08	4.7e-07	3.6e-07	1.4e-07	0.0	2.94e-06	1.52e-06	1e-08	298.15078022	298.15128345	298.1506535	-1.32e-06	-9e-08	-5.1e-07
0.82592	7763.71059	4e-08	4.7e-07	3.6e-07	1.4e-07	0.0	2.94e-06	1.52e-06	1e-08	298.1509887	298.15124375	298.15062358	-2.42e-06	-8e-08	-4.9e-07
0.82792	7774.56409	4e-08	4.7e-07	3.6e-07	1.4e-07	0.0	2.94e-06	1.52e-06	1e-08	298.1504354	298.15120614	298.15062634	2.12e-06	-1e-07	-4.9e-07
0.82992	7785.36019	4e-08	4.7e-07	3.6e-07	1.4e-07	0.0	2.94e-06	1.52e-06	1e-08	298.15047691	298.15116902	298.15060473	-5.1e-07	-9e-08	-4.7e-07
0.83192	7796.0986	4e-08	4.7e-07	3.6e-07	1.4e-07	0.0	2.94e-06	1.52e-06	1e-08	298.15076328	298.15113276	298.15057343	-1.21e-06	-8e-08	-4.5e-07
0.83392	7806.77904	4e-08	4.7e-07	3.6e-07	1.4e-07	0.0	2.94e-06	1.52e-06	1e-08	298.15048923	298.15109826	298.15056629	-9e-08	-8e-08	-4.4e-07
0.83592	7817.40119	4e-08	4.7e-07	3.6e-07	1.4e-07	0.0	2.94e-06	1.52e-06	1e-08	298.1503982	298.1510646	298.15055203	3.26e-06	-9e-08	-4.4e-07
0.83792	7827.96478	4e-08	4.7e-07	3.6e-07	1.4e-07	0.0	2.94e-06	1.52e-06	1e-08	298.15048431	298.15103178	298.15053088	3.54e-06	-9e-08	-4.3e-07
0.83992	7838.46948	4e-08	4.7e-07	3.6e-07	1.4e-07	0.0	2.94e-06	1.52e-06	1e-08	298.15058989	298.15099995	298.15050945	-1.6e-07	-7e-08	-4e-07
0.84192	7848.915	4e-08	4.7e-07	3.6e-07	1.4e-07	0.0	2.94e-06	1.52e-06	1e-08	298.15065608	298.15096914	298.1504902	-2.1e-06	-7e-08	-3.8e-07
0.84392	7859.30102	4e-08	4.7e-07	3.6e-07	1.4e-07	0.0	2.94e-06	1.52e-06	1e-08	298.15054379	298.15093948	298.15047896	2.8e-07	-7e-08	-3.8e-07
0.84592	7869.62722	4e-08	4.7e-07	3.6e-07	1.4e-07	0.0	2.94e-06	1.52e-06	1e-08	298.15064615	298.15091049	298.15045919	-2.92e-06	-6e-08	-3.6e-07
0.84792	7879.89328	4e-08	4.7e-07	3.6e-07	1.4e-07	0.0	2.94e-06	1.52e-06	1e-08	298.15031723	298.15088288	298.15045803	3.9e-07	-7e-08	-3.6e-07
0.84992	7890.09887	4e-08	4.7e-07	3.6e-07	1.4e-07	0.0	2.94e-06	1.52e-06	1e-08	298.15062991	298.1508554	298.15043036	8.8e-07	-7e-08	-3.5e-07
0.85191	7900.24367	4e-08	4.7e-07	3.6e-07	1.4e-07	0.0	2.94e-06	1.52e-06	1e-08	298.15058032	298.15082917	298.15041836	-7e-08	-6e-08	-3.3e-07
0.85391	7910.32733	4e-08	4.7e-07	3.6e-07	1.4e-07	0.0	2.94e-06	1.52e-06	1e-08	298.15035815	298.15080394	298.15041406	2.35e-06	-7e-08	-3.3e-07
0.85591	7920.34952	4e-08	4.7e-07	3.6e-07	1.4e-07	0.0	2.94e-06	1.52e-06	1e-08	298.1503005	298.15077931	298.15040326	-4.6e-06	-4e-08	-3e-07
0.85791	7930.30988	4e-08	4.7e-07	3.6e-07	1.4e-07	0.0	2.94e-06	1.52e-06	1e-08	298.15035522	298.15075532	298.15038815	1.03e-06	-6e-08	-3.1e-07
0.85991	7940.20806	4e-08	4.7e-07	3.6e-07	1.4e-07	0.0	2.94e-06	1.52e-06	1e-08	298.15032846	298.15073214	298.15037685	1e-06	-6e-08	-3e-07
0.86191	7950.04372	4e-08	4.7e-07	3.6e-07	1.4e-07	0.0	2.94e-06	1.52e-06	1e-08	298.1503904	298.15070959	298.15036221	3.59e-06	-6e-08	-3e-07
0.86391	7959.81647	4e-08	4.7e-07	3.6e-07	1.4e-07	0.0	2.94e-06	1.52e-06	1e-08	298.1503594	298.15068782	298.15035185	-4.1e-07	-5e-08	-2.7e-07
0.86591	7969.52597	4e-08	4.7e-07	3.6e-07	1.4e-07	0.0	2.94e-06	1.52e-06	1e-08	298.150256	298.15066682	298.15034489	1.34e-06	-5e-08	-2.7e-07
0.86791	7979.17182	4e-08	4.7e-07	3.6e-07	1.4e-07	0.0	2.94e-06	1.52e-06	1e-08	298.15021009	298.1506464	298.15033586	2.78e-06	-6e-08	-2.7e-07
0.86991	7988.75365	4e-08	4.7e-07	3.6e-07	1.4e-07	0.0	2.94e-06	1.52e-06	1e-08	298.15041058	298.15062632	298.15031681	-3.8e-07	-5e-08	-2.5e-07
0.87191	7998.27107	4e-08	4.7e-07	3.6e-07	1.4e-07	0.0	2.94e-06	1.52e-06	1e-08	298.15036718	298.15060713	298.15030834	-7.9e-07	-4e-08	-2.4e-07
0.87391	8007.72368	4e-08	4.7e-07	3.6e-07	1.4e-07	0.0	2.94e-06	1.52e-06	1e-08	298.1504143	298.15058843	298.15029638	-6.8e-07	-4e-08	-2.3e-07
0.87591	8017.11109	4e-08	4.7e-07	3.6e-07	1.4e-07	0.0	2.94e-06	1.52e-06	1e-08	298.15023014	298.15057057	298.15029446	4.11e-06	-6e-08	-2.4e-07
0.87791	8026.43289	4e-08	4.7e-07	3.6e-07	1.4e-07	0.0	2.94e-06	1.52e-06	1e-08	298.15007884	298.15055323	298.15029145	2.95e-06	-5e-08	-2.3e-07
0.87991	8035.68866	4e-08	4.7e-07	3.6e-07	1.4e-07	0.0	2.94e-06	1.52e-06	1e-08	298.15026792	298.15053604	298.15027442	-1.44e-06	-4e-08	-2.1e-07
0.88191	8044.87797	4e-08	4.7e-07	3.6e-07	1.4e-07	0.0	2.94e-06	1.52e-06	1e-08	298.15001642	298.15051987	298.15027619	1.9e-06	-5e-08	-2.1e-07
0.88391	8054.00041	4e-08	4.7e-07	3.6e-07	1.4e-07	0.0	2.94e-06	1.52e-06	1e-08	298.15026433	298.15050364	298.15025724	-8.1e-07	-3e-08	-2e-07
0.88591	8063.05553	4e-08	4.7e-07	3.6e-07	1.4e-07	0.0	2.94e-06	1.52e-06	1e-08	298.14983744	298.15048867	298.15026692	2.5e-06	-4e-08	-2e-07
0.88791	8072.04288	4e-08	4.7e-07	3.6e-07	1.4e-07	0.0	2.94e-06	1.52e-06	1e-08	298.15028826	298.15047317	298.15023995	1.71e-06	-4e-08	-1.9e-07
0.88991	8080.96201	4e-08	4.7e-07	3.6e-07	1.4e-07	0.0	2.94e-06	1.52e-06	1e-08	298.15029075	298.15045864	298.15023208	-8e-08	-3e-08	-1.8e-07
0.89191	8089.81246	4e-08	4.7e-07	3.6e-07	1.4e-07	0.0	2.94e-06	1.52e-06	1e-08	298.15035877	298.15044449	298.1502217	3.27e-06	-4e-08	-1.9e-07
0.89391	8098.59375	4e-08	4.7e-07	3.6e-07	1.4e-07	0.0	2.94e-06	1.52e-06	1e-08	298.1504179	298.15043078	298.15021192	-1.23e-06	-3e-08	-1.7e-07
0.89591	8107.30541	4e-08	4.7e-07	3.6e-07	1.4e-07	0.0	2.94e-06	1.52e-06	1e-08	298.15026345	298.15041773	298.15021134	4.8e-07	-3e-08	-1.7e-07
0.89791	8115.94694	4e-08	4.7e-07	3.6e-07	1.4e-07	0.0	2.94e-06	1.52e-06	1e-08	298.15019504	298.15040499	298.15020737	1.1e-07	-3e-08	-1.6e-07
0.89991	8124.51785	4e-08	4.7e-07	3.6e-07	1.4e-07	0.0	2.94e-06	1.52e-06	1e-08	298.14974006	298.15039309	298.15021986	2.54e-06	-4e-08	-1.7e-07
0.90191	8133.01762	4e-08	4.7e-07	3.6e-07	1.4e-07	0.0	2.94e-06	1.52e-06	1e-08	298.15053848	298.15038013	298.15017985	-2.19e-06	-2e-08	-1.5e-07
0.90391	8141.44573	4e-08	4.7e-07	3.6e-07	1.4e-07	0.0	2.94e-06	1.52e-06	1e-08	298.15032011	298.15036871	298.15018279	-8.2e-07	-2e-08	-1.4e-07
0.90591	8149.80165	4e-08	4.7e-07	3.6e-07	1.4e-07	0.0	2.94e-06	1.52e-06	1e-08	298.14987414	298.1503579	298.15019551	1.64e-06	-3e-08	-1.5e-07
0.90791	8158.08484	4e-08	4.7e-07	3.6e-07	1.4e-07	0.0	2.94e-06	1.52e-06	1e-08	298.15020517	298.15034656	298.15017572	-7.3e-07	-2e-08	-1.4e-07
0.90991	8166.29473	4e-08	4.7e-07	3.6e-07	1.4e-07	0.0	2.94e-06	1.52e-06	1e-08	298.15009015	298.15033606	298.15017488	1.35e-06	-3e-08	-1.4e-07
0.91191	8174.43077	4e-08	4.7e-07	3.6e-07	1.4e-07	0.0	2.94e-06	1.52e-06	1e-08	298.15007885	298.15032577	298.15016986	-2.5e-07	-2e-08	-1.3e-07
0.91391	8182.49238	4e-08	4.7e-07	3.6e-07	1.4e-07	0.0	2.94e-06	1.52e-06	1e-08	298.14993208	298.15031595	298.15017069	2.73e-06	-3e-08	-1.3e-07
0.91591	8190.47896	4e-08	4.7e-07	3.6e-07	1.4e-07	0.0	2.94e-06	1.52e-06	1e-08	298.15005337	298.15030613	298.15016042	-8e-07	-2e-08	-1.2e-07
0.91791	8198.38991	4e-08	4.7e-07	3.6e-07	1.4e-07	0.0	2.94e-06	1.52e-06	1e-08	298.15018148	298.1502966	298.15015002	-3.18e-06	-1e-08	-1.1e-07
0.91991	8206.2246	4e-08	4.7e-07	3.6e-07	1.4e-07	0.0	2.94e-06	1.52e-06	1e-08	298.15024771	298.15028743	298.15014238	-2.01e-06	-1e-08	-1.1e-07
0.92191	8213.9824	4e-08	4.7e-07	3.6e-07	1.4e-07	0.0	2.94e-06	1.52e-06	1e-08	298.15025586	298.15027861	298.15013733	9e-08	-2e-08	-1.1e-07
0.92391	8221.66265	4e-08	4.7e-07	3.6e-07	1.4e-07	0.0	2.94e-06	1.52e-06	1e-08	298.15032065	298.15026999	298.15013005	-1.79e-06	-1e-08	-1e-07
0.92591	8229.2647	4e-08	4.7e-07	3.6e-07	1.4e-07	0.0	2.94e-06	1.52e-06	1e-08	298.15014488	298.15026191	298.15013302	3.11e-06	-3e-08	-1.1e-07
0.92791	8236.78784	4e-08	4.7e-07	3.6e-07	1.4e-07	0.0	2.94e-06	1.52e-06	1e-08	298.15003519	298.15025401	298.15013335	1.86e-06	-3e-08	-1.1e-07
0.92991	8244.23139	4e-08	4.7e-07	3.6e-07	1.4e-07	0.0	2.94e-06	1.52e-06	1e-08	298.14996062	298.15024631	298.15013233	1.19e-06	-2e-08	-1e-07
0.93191	8251.59462	4e-08	4.7e-07	3.6e-07	1.4e-07	0.0	2.94e-06	1.52e-06	1e-08	298.15002813	298.1502387	298.15012547	-1.49e-06	-1e-08	-9e-08
0.93391	8258.87678	4e-08	4.7e-07	3.6e-07	1.4e-07	0.0	2.94e-06	1.52e-06	1e-08	298.15023313	298.15023115	298.15011295	-3e-06	-1e-08	-8e-08
0.93591	8266.07713	4e-08	4.7e-07	3.6e-07	1.4e-07	0.0	2.94e-06	1.52e-06	1e-08	298.15025632	298.15022404	298.15010819	-6.8e-07	-1e-08	-9e-08
0.93791	8273.19487	4e-08	4.7e-07	3.6e-07	1.4e-07	0.0	2.94e-06	1.52e-06	1e-08	298.15018748	298.15021725	298.15010742	2.15e-06	-2e-08	-9e-08
0.93991	8280.2292	4e-08	4.7e-07	3.6e-07	1.4e-07	0.0	2.94e-06	1.52e-06	1e-08	298.15001515	298.15021079	298.15011112	1.74e-06	-2e-08	-9e-08
0.94191	8287.1793	4e-08	4.7e-07	3.6e-07	1.4e-07	0.0	2.94e-06	1.52e-06	1e-08	298.14989202	298.15020448	298.15011286	2.57e-06	-2e-08	-9e-08
0.94391	8294.0443	4e-08	4.7e-07	3.6e-07	1.4e-07	0.0	2.94e-06	1.52e-06	1e-08	298.15015141	298.15019793	298.15009861	-2.83e-06	-1e-08	-7e-08
0.94591	8300.82335	4e-08	4.7e-07	3.6e-07	1.4e-07	0.0	2.94e-06	1.52e-06	1e-08	298.15024329	298.15019177	298.15009151	-8.4e-07	-1e-08	-7e-08
0.94791	8307.51552	4e-08	4.7e-07	3.6e-07	1.4e-07	0.0	2.94e-06	1.52e-06	1e-08	298.15009835	298.15018606	298.15009448	2.73e-06	-2e-08	-8e-08
0.94991	8314.11988	4e-08	4.7e-07	3.6e-07	1.4e-07	0.0	2.94e-06	1.52e-06	1e-08	298.14997599	298.1501805	298.15009659	2.4e-07	-1e-08	-7e-08
0.9519	8320.63548	4e-08	4.7e-07	3.6e-07	1.4e-07	0.0	2.94e-06	1.52e-06	1e-08	298.15009795	298.15017484	298.15008852	-2.6e-06	-0.0	-6e-08
0.9539	8327.06131	4e-08	4.7e-07	3.6e-07	1.4e-07	0.0	2.94e-06	1.52e-06	1e-08	298.15026298	298.15016931	298.15007872	-1.63e-06	-1e-08	-6e-08
0.9559	8333.39634	4e-08	4.7e-07	3.6e-07	1.4e-07	0.0	2.94e-06	1.52e-06	1e-08	298.14999576	298.15016443	298.1500872	2.42e-06	-2e-08	-7e-08
0.9579	8339.6395	4e-08	4.7e-07	3.6e-07	1.4e-07	0.0	2.94e-06	1.52e-06	1e-08	298.15015409	298.15015922	298.15007786	-6.4e-07	-1e-08	-6e-08
0.9599	8345.78968	4e-08	4.7e-07	3.6e-07	1.4e-07	0.0	2.94e-06	1.52e-06	1e-08	298.15056669	298.15015388	298.15005791	3.6e-07	-1e-08	-6e-08
0.9619	8351.84576	4e-08	4.7e-07	3.6e-07	1.4e-07	0.0	2.94e-06	1.52e-06	1e-08	298.15095905	298.15014872	298.15003888	7.56e-06	-4e-08	-8e-08
0.9639	8357.80654	4e-08	4.7e-07	3.6e-07	1.4e-07	0.0	2.94e-06	1.52e-06	1e-08	298.15014115	298.15014506	298.15007085	1.15e-06	-1e-08	-6e-08
0.9659	8363.6708	4e-08	4.7e-07	3.6e-07	1.4e-07	0.0	2.94e-06	1.52e-06	1e-08	298.14978676	298.15014103	298.1500834	1.81e-06	-2e-08	-6e-08
0.9679	8369.43722	4e-08	4.7e-07	3.6e-07	1.4e-07	0.0	2.94e-06	1.52e-06	1e-08	298.14990795	298.15013659	298.15007601	-2.76e-06	-0.0	-4e-08
0.9699	8375.10445	4e-08	4.7e-07	3.6e-07	1.4e-07	0.0	2.94e-06	1.52e-06	1e-08	298.15004445	298.15013227	298.15006804	-3.52e-06	0.0	-4e-08
0.9719	8380.67112	4e-08	4.7e-07	3.6e-07	1.4e-07	0.0	2.94e-06	1.52e-06	1e-08	298.15030844	298.15012793	298.15005479	9.8e-07	-1e-08	-5e-08
0.9739	8386.1358	4e-08	4.7e-07	3.6e-07	1.4e-07	0.0	2.94e-06	1.52e-06	1e-08	298.15040471	298.15012391	298.15004865	-2.47e-06	-0.0	-4e-08
0.9759	8391.49704	4e-08	4.7e-07	3.6e-07	1.4e-07	0.0	2.94e-06	1.52e-06	1e-08	298.15061531	298.15011987	298.15003777	6.38e-06	-3e-08	-7e-08
0.9779	8396.75322	4e-08	4.7e-07	3.6e-07	1.4e-07	0.0	2.94e-06	1.52e-06	1e-08	298.14991824	298.15011697	298.15006513	1.7e-06	-1e-08	-5e-08
0.9799	8401.9026	4e-08	4.7e-07	3.6e-07	1.4e-07	0.0	2.94e-06	1.52e-06	1e-08	298.14994807	298.15011337	298.15006198	1.8e-07	-1e-08	-5e-08
0.9819	8406.94342	4e-08	4.7e-07	3.6e-07	1.4e-07	0.0	2.94e-06	1.52e-06	1e-08	298.14785847	298.15011226	298.15014805	-3.37e-06	0.0	-3e-08
0.9839	8411.87392	4e-08	4.7e-07	3.6e-07	1.4e-07	0.0	2.94e-06	1.52e-06	1e-08	298.15101422	298.15010537	298.1500135	1.3e-07	-1e-08	-4e-08
0.9859	8416.69217	4e-08	4.7e-07	3.6e-07	1.4e-07	0.0	2.94e-06	1.52e-06	1e-08	298.15025841	298.15010297	298.15004357	1.88e-06	-1e-08	-5e-08
0.9879	8421.39607	4e-08	4.7e-07	3.6e-07	1.4e-07	0.0	2.94e-06	1.52e-06	1e-08	298.1463172	298.15010423	298.15020772	9.92e-06	-4e-08	-7e-08
0.9899	8425.98349	4e-08	4.7e-07	3.6e-07	1.4e-07	0.0	2.94e-06	1.52e-06	1e-08	298.15015557	298.15009688	298.15004459	-1.93e-06	-0.0	-3e-08
0.9919	8430.45213	4e-08	4.7e-07	3.6e-07	1.4e-07	0.0	2.94e-06	1.52e-06	1e-08	298.15002983	298.15009406	298.15004831	-2e-06	-0.0	-3e-08
0.9939	8434.79952	4e-08	4.7e-07	3.6e-07	1.4e-07	0.0	2.94e-06	1.52e-06	1e-08	298.14989731	298.15009135	298.15005235	2.5e-07	-1e-08	-4e-08
0.9959	8439.02305	4e-08	4.7e-07	3.6e-07	1.4e-07	0.0	2.94e-06	1.52e-06	1e-08	298.14996457	298.15008849	298.15004804	3.05e-06	-2e-08	-5e-08
0.9979	8443.1199	4e-08	4.7e-07	3.6e-07	1.4e-07	0.0	2.94e-06	1.52e-06	1e-08	298.15013229	298.15008561	298.15003955	6.6e-07	-1e-08	-4e-08
0.9999	8447.08704	4e-08	4.7e-07	3.6e-07	1.4e-07	0.0	2.94e-06	1.52e-06	1e-08	298.15019551	298.15008293	298.1500355	-2.7e-07	-1e-08	-3e-08
1.0	8447.28194	4e-08	4.7e-07	3.6e-07	1.4e-07	0.0	2.94e-06	1.52e-06	1e-08	298.15017914	298.15008282	298.15003612	3.60867991	-2.50037074	19.841772
