# Supplementary material for: Dataset for the simulated biomass pyrolysis in rotary kilns with varying particle residence time distributions
Source: Data Brief. 2021 Nov 23;39:107603. doi: 10.1016/j.dib.2021.107603 (PMC8633881; doi:10.1016/j.dib.2021.107603)
Supplement: Supplementary Data S1 — Supplementary Raw Research Data. This is open data under the CC BY license http://creativecommons.org/licenses/by/4.0/ [file mmc1.zip › supplementary/101/logFiles/log_Pe80]

l,m	Tau,s	F_w,kg/s	F_is,kg/s	F_c,kg/s	F_rt,kg/s	F_w_wet,kg/s	F_it,kg/s	F_g,kg/s	F_H2O_g,kg/s	T_b,K	T_g,K	T_w,K	q_bed,kW/m	q_gas,kW/m	q_loss,kW/m
0.0001	0.61469	0.0	0.0	0.0	0.0	5.47e-06	0.0	0.0	0.0	414.32484859	788.9143933	799.54568474	8.77079588	-0.04341448	-0.38421728
0.002	23.96316	1.32e-06	5.6e-07	6e-08	5.7e-07	0.0	2.25e-06	7.1e-07	1e-08	691.83785153	697.14725268	695.42928155	0.0744694	-0.02785119	-0.31165981
0.004	48.51929	1.8e-07	6e-07	1.9e-07	4.3e-07	-0.0	2.87e-06	1.2e-06	1e-08	683.23611834	685.24498481	681.70576353	-0.02856437	-0.04354819	-0.3010089
0.006	73.05367	5e-08	5.5e-07	2.7e-07	2.8e-07	-0.0	2.94e-06	1.39e-06	1e-08	671.81613348	674.07341499	670.28124919	-0.02704056	-0.0444908	-0.29203808
0.008	97.56624	2e-08	5.1e-07	3.1e-07	2e-07	0.0	2.95e-06	1.47e-06	1e-08	660.4366386	663.05785127	659.11577131	-0.02250674	-0.04425211	-0.28326964
0.01	122.05699	1e-08	4.9e-07	3.4e-07	1.6e-07	-0.0	2.96e-06	1.51e-06	1e-08	649.33713244	652.21072631	648.16797394	-0.01941707	-0.04335356	-0.27467031
0.012	146.52587	1e-08	4.7e-07	3.5e-07	1.3e-07	0.0	2.96e-06	1.54e-06	1e-08	638.53498572	641.58550366	637.46887038	-0.01733273	-0.04213909	-0.26626717
0.014	170.97287	1e-08	4.7e-07	3.6e-07	1.2e-07	0.0	2.96e-06	1.55e-06	1e-08	628.03641754	631.21219886	627.03669836	-0.01576654	-0.04078471	-0.2580691
0.016	195.39794	1e-08	4.6e-07	3.7e-07	1.1e-07	-0.0	2.96e-06	1.56e-06	1e-08	617.82350481	621.10485139	616.88096345	-0.01470839	-0.03938209	-0.25009913
0.018	219.80106	1e-08	4.6e-07	3.7e-07	1e-07	-0.0	2.96e-06	1.57e-06	1e-08	607.89363493	611.26766733	607.00284856	-0.01378572	-0.03797088	-0.24233612
0.02	244.18219	1e-08	4.6e-07	3.7e-07	1e-07	0.0	2.96e-06	1.58e-06	1e-08	598.24824145	601.70136946	597.40095384	-0.01300702	-0.03657514	-0.23477844
0.022	268.5413	1e-08	4.6e-07	3.7e-07	9e-08	0.0	2.96e-06	1.58e-06	1e-08	588.87898858	592.40129788	588.06968715	-0.01233511	-0.03522653	-0.22752192
0.024	292.87837	1e-08	4.5e-07	3.7e-07	9e-08	0.0	2.96e-06	1.58e-06	1e-08	579.78070665	583.3644614	579.00553182	-0.01172744	-0.03390327	-0.22040815
0.026	317.19335	0.0	4.5e-07	3.7e-07	9e-08	-0.0	2.96e-06	1.58e-06	1e-08	570.94726494	574.58610236	570.20339284	-0.01117283	-0.03262159	-0.21350006
0.028	341.48622	0.0	4.5e-07	3.7e-07	9e-08	-0.0	2.96e-06	1.58e-06	1e-08	562.37219735	566.06061874	561.65745895	-0.01065988	-0.0313832	-0.20679312
0.03	365.75695	0.0	4.5e-07	3.7e-07	9e-08	0.0	2.96e-06	1.58e-06	1e-08	554.0490912	557.78214236	553.36172994	-0.01018114	-0.03018861	-0.20028267
0.032	390.0055	0.0	4.5e-07	3.7e-07	9e-08	-0.0	2.96e-06	1.58e-06	1e-08	545.96996559	549.74468836	545.31023306	-0.00971983	-0.02903757	-0.19396357
0.034	414.23184	0.0	4.5e-07	3.7e-07	9e-08	-0.0	2.96e-06	1.58e-06	1e-08	538.13384072	541.94222157	537.49656616	-0.0093114	-0.02792919	-0.18783162
0.036	438.43593	0.0	4.5e-07	3.7e-07	9e-08	-0.0	2.96e-06	1.58e-06	1e-08	530.52816006	534.3687685	529.91509164	-0.00889559	-0.02686283	-0.18188152
0.038	462.61776	0.0	4.5e-07	3.7e-07	9e-08	-0.0	2.96e-06	1.58e-06	1e-08	523.15016186	527.0183771	522.5596352	-0.00852128	-0.025837	-0.17610891
0.04	486.77728	0.0	4.5e-07	3.7e-07	9e-08	-0.0	2.96e-06	1.58e-06	1e-08	515.99325268	519.88518782	515.42434653	-0.00816019	-0.02485065	-0.17050903
0.042	510.91446	0.0	4.5e-07	3.7e-07	9e-08	-0.0	2.96e-06	1.58e-06	1e-08	509.05192856	512.96343355	508.50341316	-0.00782275	-0.02390243	-0.16507751
0.044	535.02926	0.0	4.5e-07	3.7e-07	9e-08	-0.0	2.96e-06	1.58e-06	1e-08	502.32001035	506.24745219	501.79116921	-0.00749811	-0.02299112	-0.15980983
0.046	559.12167	0.0	4.5e-07	3.7e-07	9e-08	-0.0	2.96e-06	1.58e-06	1e-08	495.79191014	499.7316882	495.28202487	-0.00718413	-0.02211539	-0.15470154
0.048	583.19163	0.0	4.5e-07	3.7e-07	9e-08	-0.0	2.96e-06	1.58e-06	1e-08	489.46208793	493.41069782	488.97050124	-0.00688442	-0.02127393	-0.14974829
0.05	607.23913	0.0	4.5e-07	3.7e-07	9e-08	-0.0	2.96e-06	1.58e-06	1e-08	483.32523386	487.27915053	482.85122153	-0.00659995	-0.02046545	-0.14494593
0.05199	631.26412	0.0	4.5e-07	3.7e-07	9e-08	-0.0	2.96e-06	1.58e-06	1e-08	477.37605695	481.33183048	476.91892337	-0.00632991	-0.01968872	-0.14029033
0.05399	655.26658	0.0	4.5e-07	3.7e-07	9e-08	-0.0	2.96e-06	1.58e-06	1e-08	471.60935095	475.56363659	471.16845533	-0.00607317	-0.01894253	-0.13577744
0.05599	679.24646	0.0	4.5e-07	3.7e-07	9e-08	-0.0	2.96e-06	1.58e-06	1e-08	466.01997443	469.96958254	465.59477767	-0.00582729	-0.01822571	-0.13140324
0.05799	703.20375	0.0	4.5e-07	3.7e-07	9e-08	-0.0	2.96e-06	1.58e-06	1e-08	460.60298369	464.54479596	460.192955	-0.00558754	-0.01753718	-0.12716394
0.05999	727.1384	0.0	4.5e-07	3.7e-07	9e-08	-0.0	2.96e-06	1.58e-06	1e-08	455.35350125	459.28451803	454.95816271	-0.0053574	-0.0168758	-0.12305576
0.06199	751.05037	0.0	4.5e-07	3.7e-07	9e-08	-0.0	2.96e-06	1.58e-06	1e-08	450.26717826	454.18410102	449.88566187	-0.00514158	-0.01624046	-0.11907503
0.06399	774.93965	0.0	4.5e-07	3.7e-07	9e-08	-0.0	2.96e-06	1.58e-06	1e-08	445.3390157	449.23901066	444.97086046	-0.00493059	-0.01563019	-0.11521804
0.06599	798.80619	0.0	4.5e-07	3.7e-07	9e-08	-0.0	2.96e-06	1.58e-06	1e-08	440.56481072	444.44482081	440.20923646	-0.00474086	-0.01504382	-0.11148114
0.06799	822.64995	0.0	4.5e-07	3.7e-07	9e-08	-0.0	2.96e-06	1.58e-06	1e-08	435.9396335	439.79721662	435.59641614	-0.00455629	-0.01448059	-0.10786117
0.06999	846.47092	0.0	4.5e-07	3.7e-07	9e-08	-0.0	2.96e-06	1.58e-06	1e-08	431.45925523	435.29198833	431.12809821	-0.00438042	-0.01393949	-0.10435452
0.07199	870.26904	0.0	4.5e-07	3.7e-07	9e-08	-0.0	2.96e-06	1.58e-06	1e-08	427.11944573	430.92503256	426.80009005	-0.00420093	-0.01341975	-0.10095801
0.07399	894.04429	0.0	4.5e-07	3.7e-07	9e-08	-0.0	2.96e-06	1.58e-06	1e-08	422.91668734	426.69234817	422.60827005	-0.0040316	-0.0129204	-0.09766844
0.07599	917.79663	0.0	4.5e-07	3.7e-07	9e-08	-0.0	2.96e-06	1.58e-06	1e-08	418.84672332	422.59003877	418.54865919	-0.00388264	-0.01244049	-0.09448255
0.07799	941.52603	0.0	4.5e-07	3.7e-07	9e-08	-0.0	2.96e-06	1.58e-06	1e-08	414.90497942	418.61430976	414.61739742	-0.00373484	-0.01197941	-0.09139741
0.07999	965.23246	0.0	4.5e-07	3.7e-07	9e-08	-0.0	2.96e-06	1.58e-06	1e-08	411.08813953	414.7614624	410.81066509	-0.0035829	-0.01153644	-0.08841006
0.08199	988.91588	0.0	4.5e-07	3.7e-07	9e-08	-0.0	2.96e-06	1.58e-06	1e-08	407.39303085	411.0278948	407.12473681	-0.00344823	-0.01111065	-0.08551742
0.08399	1012.57625	0.0	4.5e-07	3.7e-07	9e-08	-0.0	2.96e-06	1.58e-06	1e-08	403.81504727	407.41010463	403.55605612	-0.00332191	-0.01070142	-0.08271687
0.08599	1036.21354	0.0	4.5e-07	3.7e-07	9e-08	-0.0	2.96e-06	1.58e-06	1e-08	400.35094057	403.90467943	400.10109801	-0.00318588	-0.01030822	-0.08000558
0.08799	1059.82772	0.0	4.5e-07	3.7e-07	9e-08	-0.0	2.96e-06	1.58e-06	1e-08	396.99809669	400.50829699	396.75640385	-0.00306825	-0.00993015	-0.07738075
0.08999	1083.41874	0.0	4.5e-07	3.7e-07	9e-08	-0.0	2.96e-06	1.58e-06	1e-08	393.75186951	397.21773025	393.51870585	-0.00295306	-0.00956674	-0.07483992
0.09199	1106.98659	0.0	4.5e-07	3.7e-07	9e-08	-0.0	2.96e-06	1.58e-06	1e-08	390.60983111	394.02983448	390.38472368	-0.00283267	-0.00921745	-0.07238055
0.09399	1130.53121	0.0	4.5e-07	3.7e-07	9e-08	-0.0	2.96e-06	1.58e-06	1e-08	387.56902414	390.94155228	387.35129328	-0.00273607	-0.00888146	-0.07000004
0.09599	1154.05258	0.0	4.5e-07	3.7e-07	9e-08	-0.0	2.96e-06	1.58e-06	1e-08	384.6253822	387.94991326	384.41539128	-0.00262758	-0.0085585	-0.06769605
0.09799	1177.55066	0.0	4.5e-07	3.7e-07	9e-08	-0.0	2.96e-06	1.58e-06	1e-08	381.77720803	385.05202348	381.57397195	-0.002532	-0.00824786	-0.06546622
0.09999	1201.02541	0.0	4.5e-07	3.7e-07	9e-08	-0.0	2.96e-06	1.58e-06	1e-08	379.02010315	382.24507601	378.82419992	-0.00243552	-0.00794914	-0.0633083
0.10199	1224.47681	0.0	4.5e-07	3.7e-07	9e-08	-0.0	2.96e-06	1.58e-06	1e-08	376.35275827	379.52633489	376.16318192	-0.00234455	-0.00766181	-0.06122007
0.10399	1247.9048	0.0	4.5e-07	3.7e-07	9e-08	-0.0	2.96e-06	1.58e-06	1e-08	373.77261532	376.89431828	373.58938954	-0.00225687	-0.00737703	-0.05913841
0.10599	1271.30937	0.0	4.5e-07	3.7e-07	9e-08	-0.0	2.96e-06	1.58e-06	1e-08	371.27690925	374.34663124	371.10032005	-0.00216672	-0.00711973	-0.05724628
0.10799	1294.69046	0.0	4.5e-07	3.7e-07	9e-08	-0.0	2.96e-06	1.58e-06	1e-08	368.86017982	371.8767885	368.68938561	-0.00208417	-0.00686407	-0.05535503
0.10999	1318.04805	0.0	4.5e-07	3.7e-07	9e-08	-0.0	2.96e-06	1.58e-06	1e-08	366.52426503	369.48713947	366.35888354	-0.00201815	-0.00661071	-0.05347214
0.11199	1341.3821	0.0	4.5e-07	3.7e-07	9e-08	-0.0	2.96e-06	1.58e-06	1e-08	364.2633499	367.1730468	364.10411375	-0.00194171	-0.00636811	-0.05165848
0.11399	1364.69257	0.0	4.5e-07	3.7e-07	9e-08	-0.0	2.96e-06	1.58e-06	1e-08	362.07719443	364.93182597	361.92222782	-0.00187856	-0.00615193	-0.05003382
0.11599	1387.97942	0.0	4.5e-07	3.7e-07	9e-08	-0.0	2.96e-06	1.58e-06	1e-08	359.95858925	362.76095856	359.81083402	-0.00179374	-0.0059341	-0.04838752
0.11799	1411.24263	0.0	4.5e-07	3.7e-07	9e-08	-0.0	2.96e-06	1.58e-06	1e-08	357.91301743	360.65968389	357.76884303	-0.00173852	-0.00571562	-0.04672993
0.11999	1434.48215	0.0	4.5e-07	3.7e-07	9e-08	-0.0	2.96e-06	1.58e-06	1e-08	355.93285044	358.62542357	355.79379434	-0.0016725	-0.00551072	-0.04516691
0.12199	1457.69794	0.0	4.5e-07	3.7e-07	9e-08	-0.0	2.96e-06	1.58e-06	1e-08	354.01772803	356.65622693	353.88361003	-0.00160851	-0.00531676	-0.04368049
0.12399	1480.88998	0.0	4.5e-07	3.7e-07	9e-08	-0.0	2.96e-06	1.58e-06	1e-08	352.16464836	354.74909153	352.03523304	-0.00155218	-0.00513338	-0.0422689
0.12599	1504.05821	0.0	4.5e-07	3.7e-07	9e-08	-0.0	2.96e-06	1.58e-06	1e-08	350.3733871	352.90333965	350.24790713	-0.00149998	-0.00494729	-0.04083045
0.12799	1527.20262	0.0	4.5e-07	3.7e-07	9e-08	-0.0	2.96e-06	1.58e-06	1e-08	348.63864092	351.11548595	348.5181667	-0.00141044	-0.00477952	-0.03952572
0.12999	1550.32315	0.0	4.5e-07	3.7e-07	9e-08	-0.0	2.96e-06	1.58e-06	1e-08	346.96276062	349.38522197	346.84554718	-0.00139361	-0.00460699	-0.0381826
0.13199	1573.41977	0.0	4.5e-07	3.7e-07	9e-08	-0.0	2.96e-06	1.58e-06	1e-08	345.34120006	347.71071721	345.22825818	-0.00134661	-0.0044443	-0.03690946
0.13399	1596.49245	0.0	4.5e-07	3.7e-07	9e-08	-0.0	2.96e-06	1.58e-06	1e-08	343.77338153	346.0898191	343.66404211	-0.00129163	-0.00428529	-0.03565949
0.13599	1619.54115	0.0	4.5e-07	3.7e-07	9e-08	-0.0	2.96e-06	1.58e-06	1e-08	342.25724204	344.52090522	342.15125144	-0.00124813	-0.0041363	-0.03448438
0.13799	1642.56582	0.0	4.5e-07	3.7e-07	9e-08	-0.0	2.96e-06	1.58e-06	1e-08	340.7908248	343.0027257	340.68861758	-0.00119759	-0.00399385	-0.03335634
0.13999	1665.56643	0.0	4.5e-07	3.7e-07	9e-08	-0.0	2.96e-06	1.58e-06	1e-08	339.3726227	341.53311914	339.27392589	-0.00116258	-0.00385541	-0.03225687
0.14199	1688.54295	0.0	4.5e-07	3.7e-07	9e-08	-0.0	2.96e-06	1.58e-06	1e-08	338.00042121	340.10978314	337.9048556	-0.00111868	-0.00372031	-0.03117949
0.14399	1711.49533	0.0	4.5e-07	3.7e-07	9e-08	-0.0	2.96e-06	1.58e-06	1e-08	336.67405689	338.73311463	336.5817621	-0.00107793	-0.00358886	-0.03012814
0.14599	1734.42354	0.0	4.5e-07	3.7e-07	9e-08	-0.0	2.96e-06	1.58e-06	1e-08	335.39097306	337.40058286	335.30209961	-0.00104533	-0.00346145	-0.02910611
0.14799	1757.32754	0.0	4.5e-07	3.7e-07	9e-08	-0.0	2.96e-06	1.58e-06	1e-08	334.15063911	336.11066306	334.06428462	-0.00100584	-0.00333336	-0.02807488
0.14999	1780.20729	0.0	4.5e-07	3.7e-07	9e-08	-0.0	2.96e-06	1.58e-06	1e-08	332.95140122	334.86310698	332.86807225	-0.00096849	-0.00322838	-0.0272269
0.15198	1803.06276	0.0	4.5e-07	3.7e-07	9e-08	-0.0	2.96e-06	1.58e-06	1e-08	331.79146312	333.655618	331.71114818	-0.00093228	-0.00311546	-0.02631252
0.15398	1825.8939	0.0	4.5e-07	3.7e-07	9e-08	-0.0	2.96e-06	1.58e-06	1e-08	330.67039115	332.48717161	330.59244099	-0.00090051	-0.003007	-0.02543177
0.15598	1848.70067	0.0	4.5e-07	3.7e-07	9e-08	-0.0	2.96e-06	1.58e-06	1e-08	329.5860758	331.35666013	329.51086134	-0.00087255	-0.00290315	-0.02458643
0.15798	1871.48304	0.0	4.5e-07	3.7e-07	9e-08	-0.0	2.96e-06	1.58e-06	1e-08	328.53775288	330.26267967	328.46497112	-0.00084103	-0.00280401	-0.02377709
0.15998	1894.24097	0.0	4.5e-07	3.7e-07	9e-08	-0.0	2.96e-06	1.58e-06	1e-08	327.52397843	329.20403334	327.4535728	-0.00081006	-0.00270674	-0.02298091
0.16198	1916.97441	0.0	4.5e-07	3.7e-07	9e-08	-0.0	2.96e-06	1.58e-06	1e-08	326.54343175	328.17944395	326.47538866	-0.00078155	-0.00261291	-0.02221096
0.16398	1939.68334	0.0	4.5e-07	3.7e-07	9e-08	-0.0	2.96e-06	1.58e-06	1e-08	325.59544073	327.18815197	325.52963897	-0.0007553	-0.00252316	-0.02147283
0.16598	1962.36771	0.0	4.5e-07	3.7e-07	9e-08	-0.0	2.96e-06	1.58e-06	1e-08	324.67886273	326.22910277	324.61526426	-0.00072827	-0.00243594	-0.02075388
0.16798	1985.02748	0.0	4.5e-07	3.7e-07	9e-08	-0.0	2.96e-06	1.58e-06	1e-08	323.79268032	325.30127027	323.73123256	-0.00070232	-0.00235183	-0.02005898
0.16998	2007.66261	0.0	4.5e-07	3.7e-07	9e-08	-0.0	2.96e-06	1.58e-06	1e-08	322.93599288	324.40367502	322.87655743	-0.00067912	-0.00227124	-0.01939185
0.17198	2030.27307	0.0	4.5e-07	3.7e-07	9e-08	-0.0	2.96e-06	1.58e-06	1e-08	322.10770995	323.53534955	322.05027461	-0.00065457	-0.00219305	-0.01874305
0.17398	2052.8588	0.0	4.5e-07	3.7e-07	9e-08	-0.0	2.96e-06	1.58e-06	1e-08	321.30695344	322.69535901	321.25144698	-0.0006318	-0.00211754	-0.0181154
0.17598	2075.41978	0.0	4.5e-07	3.7e-07	9e-08	-0.0	2.96e-06	1.58e-06	1e-08	320.53286623	321.88280087	320.47917147	-0.00061064	-0.0020447	-0.01750873
0.17798	2097.95597	0.0	4.5e-07	3.7e-07	9e-08	-0.0	2.96e-06	1.58e-06	1e-08	319.78444666	321.09680799	319.73258844	-0.00058825	-0.00197484	-0.01692574
0.17998	2120.46731	0.0	4.5e-07	3.7e-07	9e-08	-0.0	2.96e-06	1.58e-06	1e-08	319.06099366	320.33652447	319.01084005	-0.00056898	-0.00190715	-0.01635993
0.18198	2142.95378	0.0	4.5e-07	3.7e-07	9e-08	-0.0	2.96e-06	1.58e-06	1e-08	318.36158889	319.60112686	318.31311146	-0.00054872	-0.00184172	-0.01581198
0.18398	2165.41533	0.0	4.5e-07	3.7e-07	9e-08	-0.0	2.96e-06	1.58e-06	1e-08	317.6854538	318.8898182	317.638611	-0.00052962	-0.00177858	-0.01528235
0.18598	2187.85192	0.0	4.5e-07	3.7e-07	9e-08	-0.0	2.96e-06	1.58e-06	1e-08	317.03188746	318.20182598	316.98657032	-0.00051198	-0.00171765	-0.01477043
0.18798	2210.26351	0.0	4.5e-07	3.7e-07	9e-08	-0.0	2.96e-06	1.58e-06	1e-08	316.40000981	317.53640297	316.35625509	-0.00049313	-0.00165891	-0.01427611
0.18998	2232.65006	0.0	4.5e-07	3.7e-07	9e-08	-0.0	2.96e-06	1.58e-06	1e-08	315.78928639	316.89282567	315.74694309	-0.00047754	-0.00160239	-0.01379982
0.19198	2255.01153	0.0	4.5e-07	3.7e-07	9e-08	-0.0	2.96e-06	1.58e-06	1e-08	315.19884162	316.27038748	315.15794376	-0.00045981	-0.00154776	-0.01333872
0.19398	2277.34788	0.0	4.5e-07	3.7e-07	9e-08	-0.0	2.96e-06	1.58e-06	1e-08	314.62813411	315.66840707	314.58858049	-0.000445	-0.00149488	-0.01289182
0.19598	2299.65907	0.0	4.5e-07	3.7e-07	9e-08	-0.0	2.96e-06	1.58e-06	1e-08	314.07643393	315.08622478	314.038207	-0.00042901	-0.00144385	-0.01245987
0.19798	2321.94505	0.0	4.5e-07	3.7e-07	9e-08	-0.0	2.96e-06	1.58e-06	1e-08	313.5431422	314.52320124	313.50619363	-0.00041458	-0.00139458	-0.01204237
0.19998	2344.20578	0.0	4.5e-07	3.7e-07	9e-08	-0.0	2.96e-06	1.58e-06	1e-08	313.02628894	313.99098076	312.99026131	-0.00040292	-0.00129773	-0.01164439
0.20198	2366.44123	0.0	4.5e-07	3.7e-07	9e-08	-0.0	2.96e-06	1.58e-06	1e-08	312.52466483	313.49023122	312.48975187	-0.00038901	-0.00125068	-0.01125226
0.20398	2388.65134	0.0	4.5e-07	3.7e-07	9e-08	-0.0	2.96e-06	1.58e-06	1e-08	312.03988817	313.00652015	312.00602011	-0.00037569	-0.00120335	-0.01087294
0.20598	2410.83609	0.0	4.5e-07	3.7e-07	9e-08	-0.0	2.96e-06	1.58e-06	1e-08	311.57137466	312.53868252	311.53857592	-0.00036263	-0.0011426	-0.0105061
0.20798	2432.99542	0.0	4.5e-07	3.7e-07	9e-08	-0.0	2.96e-06	1.58e-06	1e-08	311.11863318	312.08690895	311.0867965	-0.00035018	-0.00110212	-0.01015156
0.20998	2455.1293	0.0	4.5e-07	3.7e-07	9e-08	-0.0	2.96e-06	1.58e-06	1e-08	310.68109699	311.65062361	310.65016523	-0.00033811	-0.00107951	-0.00980895
0.21198	2477.23768	0.0	4.5e-07	3.7e-07	9e-08	-0.0	2.96e-06	1.58e-06	1e-08	310.25826988	311.22864976	310.22826059	-0.00032647	-0.00103977	-0.00947789
0.21398	2499.32053	0.0	4.5e-07	3.7e-07	9e-08	-0.0	2.96e-06	1.58e-06	1e-08	309.84965936	310.8208196	309.82055083	-0.00031521	-0.00100883	-0.00915794
0.21598	2521.37779	0.0	4.5e-07	3.7e-07	9e-08	-0.0	2.96e-06	1.58e-06	1e-08	309.45479886	310.426684	309.42655859	-0.00030438	-0.00095532	-0.00884878
0.21798	2543.40942	0.0	4.5e-07	3.7e-07	9e-08	-0.0	2.96e-06	1.58e-06	1e-08	309.07322262	310.04595708	309.04580326	-0.00029389	-0.00092161	-0.00855003
0.21998	2565.41539	0.0	4.5e-07	3.7e-07	9e-08	-0.0	2.96e-06	1.58e-06	1e-08	308.70448848	309.67820207	308.67784105	-0.00028372	-0.0009101	-0.00826131
0.22198	2587.39564	0.0	4.5e-07	3.7e-07	9e-08	-0.0	2.96e-06	1.58e-06	1e-08	308.34818144	309.32263514	308.32228968	-0.00027402	-0.00088451	-0.0079823
0.22398	2609.35014	0.0	4.5e-07	3.7e-07	9e-08	-0.0	2.96e-06	1.58e-06	1e-08	308.0038536	308.97880596	307.97873956	-0.00026464	-0.00083545	-0.00771271
0.22598	2631.27884	0.0	4.5e-07	3.7e-07	9e-08	-0.0	2.96e-06	1.58e-06	1e-08	307.67113461	308.64690801	307.64671347	-0.00025557	-0.0008111	-0.00745217
0.22798	2653.1817	0.0	4.5e-07	3.7e-07	9e-08	-0.0	2.96e-06	1.58e-06	1e-08	307.34961762	308.32621512	307.32586818	-0.00024682	-0.00079215	-0.00720042
0.22998	2675.05868	0.0	4.5e-07	3.7e-07	9e-08	-0.0	2.96e-06	1.58e-06	1e-08	307.03893068	308.01617666	307.01585123	-0.00023835	-0.00076626	-0.00695715
0.23198	2696.90973	0.0	4.5e-07	3.7e-07	9e-08	-0.0	2.96e-06	1.58e-06	1e-08	306.73872053	307.71647075	306.71629468	-0.00023019	-0.00074039	-0.00672208
0.23398	2718.7348	0.0	4.5e-07	3.7e-07	9e-08	-0.0	2.96e-06	1.58e-06	1e-08	306.44863597	307.42679571	306.42684193	-0.00022227	-0.00070923	-0.00649494
0.23598	2740.53386	0.0	4.5e-07	3.7e-07	9e-08	-0.0	2.96e-06	1.58e-06	1e-08	306.16831927	307.14706107	306.14712423	-0.00021463	-0.00069497	-0.00627544
0.23798	2762.30686	0.0	4.5e-07	3.7e-07	9e-08	-0.0	2.96e-06	1.58e-06	1e-08	305.89744803	306.87649221	305.87687123	-0.00020732	-0.00065003	-0.00606333
0.23998	2784.05375	0.0	4.5e-07	3.7e-07	9e-08	-0.0	2.96e-06	1.58e-06	1e-08	305.6357162	306.61555404	305.61566665	-0.00020022	-0.00063711	-0.0058584
0.24198	2805.77449	0.0	4.5e-07	3.7e-07	9e-08	-0.0	2.96e-06	1.58e-06	1e-08	305.38281298	306.36321832	305.36329597	-0.00019337	-0.00062111	-0.00566036
0.24398	2827.46903	0.0	4.5e-07	3.7e-07	9e-08	-0.0	2.96e-06	1.58e-06	1e-08	305.13842664	306.11930735	305.11945005	-0.00018676	-0.00059325	-0.00546898
0.24598	2849.13734	0.0	4.5e-07	3.7e-07	9e-08	-0.0	2.96e-06	1.58e-06	1e-08	304.90228738	305.8837586	304.88381435	-0.00018037	-0.00058427	-0.00528407
0.24798	2870.77936	0.0	4.5e-07	3.7e-07	9e-08	-0.0	2.96e-06	1.58e-06	1e-08	304.67414258	305.65568351	304.65618736	-0.00017421	-0.0005399	-0.00510545
0.24998	2892.39505	0.0	4.5e-07	3.7e-07	9e-08	-0.0	2.96e-06	1.58e-06	1e-08	304.4536755	305.4358293	304.43617538	-0.00016824	-0.00053002	-0.00493281
0.25197	2913.98436	0.0	4.5e-07	3.7e-07	9e-08	-0.0	2.96e-06	1.58e-06	1e-08	304.24064899	305.2234895	304.2235773	-0.0001625	-0.00052924	-0.00476599
0.25397	2935.54725	0.0	4.5e-07	3.7e-07	9e-08	-0.0	2.96e-06	1.58e-06	1e-08	304.03481285	305.01785312	304.01821422	-0.00015697	-0.00048825	-0.00460481
0.25597	2957.08368	0.0	4.5e-07	3.7e-07	9e-08	-0.0	2.96e-06	1.58e-06	1e-08	303.83592528	304.8195115	303.81973973	-0.00015158	-0.00048926	-0.00444907
0.25797	2978.59359	0.0	4.5e-07	3.7e-07	9e-08	-0.0	2.96e-06	1.58e-06	1e-08	303.64376054	304.62769207	303.62798815	-0.00014648	-0.00046793	-0.00429859
0.25997	3000.07695	0.0	4.5e-07	3.7e-07	9e-08	-0.0	2.96e-06	1.58e-06	1e-08	303.45807114	304.44236407	303.44271	-0.00014144	-0.00044943	-0.0041532
0.26197	3021.5337	0.0	4.5e-07	3.7e-07	9e-08	-0.0	2.96e-06	1.58e-06	1e-08	303.27865588	304.26329979	303.26368794	-0.00013659	-0.00042286	-0.00401271
0.26397	3042.9638	0.0	4.5e-07	3.7e-07	9e-08	-0.0	2.96e-06	1.58e-06	1e-08	303.10530455	304.09033288	303.09070601	-0.00013193	-0.00040635	-0.00387697
0.26597	3064.3672	0.0	4.5e-07	3.7e-07	9e-08	-0.0	2.96e-06	1.58e-06	1e-08	302.93780828	303.92338529	302.92354474	-0.00012746	-0.00040667	-0.00374581
0.26797	3085.74385	0.0	4.5e-07	3.7e-07	9e-08	-0.0	2.96e-06	1.58e-06	1e-08	302.77597166	303.76165931	302.76208279	-0.00012314	-0.00038819	-0.00361909
0.26997	3107.09372	0.0	4.5e-07	3.7e-07	9e-08	-0.0	2.96e-06	1.58e-06	1e-08	302.61959937	303.60583278	302.60602058	-0.0001189	-0.0003852	-0.00349666
0.27197	3128.41674	0.0	4.5e-07	3.7e-07	9e-08	-0.0	2.96e-06	1.58e-06	1e-08	302.4685156	303.45507405	302.45525592	-0.00011483	-0.00037749	-0.00337836
0.27397	3149.71288	0.0	4.5e-07	3.7e-07	9e-08	-0.0	2.96e-06	1.58e-06	1e-08	302.32253524	303.30916299	302.30961645	-0.00011094	-0.00035358	-0.00326405
0.27597	3170.98209	0.0	4.5e-07	3.7e-07	9e-08	-0.0	2.96e-06	1.58e-06	1e-08	302.18149434	303.16870391	302.1688324	-0.00010716	-0.00034498	-0.00315362
0.27797	3192.22432	0.0	4.5e-07	3.7e-07	9e-08	-0.0	2.96e-06	1.58e-06	1e-08	302.04520669	303.03273725	302.0328384	-0.00010352	-0.00032658	-0.0030469
0.27997	3213.43952	0.0	4.5e-07	3.7e-07	9e-08	-0.0	2.96e-06	1.58e-06	1e-08	301.91352146	302.90112739	301.9014709	-9.999e-05	-0.00031206	-0.0029438
0.28197	3234.62764	0.0	4.5e-07	3.7e-07	9e-08	-0.0	2.96e-06	1.58e-06	1e-08	301.78629838	302.77404733	301.77453376	-9.656e-05	-0.00029716	-0.00284415
0.28397	3255.78863	0.0	4.5e-07	3.7e-07	9e-08	-0.0	2.96e-06	1.58e-06	1e-08	301.66337114	302.65140863	301.65187183	-9.327e-05	-0.0002797	-0.00274785
0.28597	3276.92246	0.0	4.5e-07	3.7e-07	9e-08	-0.0	2.96e-06	1.58e-06	1e-08	301.54460307	302.53302128	301.53334505	-9.011e-05	-0.00027911	-0.00265483
0.28797	3298.02906	0.0	4.5e-07	3.7e-07	9e-08	-0.0	2.96e-06	1.58e-06	1e-08	301.4298551	302.41850946	301.41884088	-8.707e-05	-0.00027061	-0.00256499
0.28997	3319.10839	0.0	4.5e-07	3.7e-07	9e-08	-0.0	2.96e-06	1.58e-06	1e-08	301.3189871	302.3080021	301.30819139	-8.412e-05	-0.00026988	-0.0024782
0.29197	3340.16041	0.0	4.5e-07	3.7e-07	9e-08	-0.0	2.96e-06	1.58e-06	1e-08	301.21186439	302.20122018	301.20128428	-8.125e-05	-0.000261	-0.00239432
0.29397	3361.18505	0.0	4.5e-07	3.7e-07	9e-08	-0.0	2.96e-06	1.58e-06	1e-08	301.10836908	302.09791286	301.09800904	-7.855e-05	-0.00024945	-0.00231329
0.29597	3382.18228	0.0	4.5e-07	3.7e-07	9e-08	-0.0	2.96e-06	1.58e-06	1e-08	301.00835538	301.99809894	300.99822967	-7.581e-05	-0.0002352	-0.00223498
0.29797	3403.15205	0.0	4.5e-07	3.7e-07	9e-08	-0.0	2.96e-06	1.58e-06	1e-08	300.91174662	301.90179525	300.90181029	-7.32e-05	-0.00023811	-0.00215932
0.29997	3424.09429	0.0	4.5e-07	3.7e-07	9e-08	-0.0	2.96e-06	1.58e-06	1e-08	300.81839965	301.80811937	300.80872816	-7.074e-05	-0.00021979	-0.00208597
0.30197	3445.00898	0.0	4.5e-07	3.7e-07	9e-08	-0.0	2.96e-06	1.58e-06	1e-08	300.72821069	301.71815774	300.7187283	-6.828e-05	-0.00019519	-0.00201559
0.30397	3465.89604	0.0	4.5e-07	3.7e-07	9e-08	-0.0	2.96e-06	1.58e-06	1e-08	300.64107758	301.63111473	300.6317933	-6.596e-05	-0.00019433	-0.00194708
0.30597	3486.75544	0.0	4.5e-07	3.7e-07	9e-08	-0.0	2.96e-06	1.58e-06	1e-08	300.55689331	301.54742714	300.54774937	-6.375e-05	-0.00019322	-0.00188118
0.30797	3507.58713	0.0	4.5e-07	3.7e-07	9e-08	-0.0	2.96e-06	1.58e-06	1e-08	300.47555417	301.46645845	300.46656452	-6.163e-05	-0.000202	-0.00181744
0.30997	3528.39105	0.0	4.5e-07	3.7e-07	9e-08	-0.0	2.96e-06	1.58e-06	1e-08	300.39698053	301.38793064	300.38816119	-5.964e-05	-0.00017958	-0.00175601
0.31197	3549.16715	0.0	4.5e-07	3.7e-07	9e-08	-0.0	2.96e-06	1.58e-06	1e-08	300.32104155	301.31168304	300.31246801	-5.755e-05	-0.00015867	-0.00169568
0.31397	3569.91538	0.0	4.5e-07	3.7e-07	9e-08	-0.0	2.96e-06	1.58e-06	1e-08	300.24770059	301.23890526	300.23922547	-5.55e-05	-0.00018	-0.00163915
0.31597	3590.63569	0.0	4.5e-07	3.7e-07	9e-08	-0.0	2.96e-06	1.58e-06	1e-08	300.17684788	301.16807827	300.16853412	-5.373e-05	-0.00015864	-0.00158257
0.31797	3611.32803	0.0	4.5e-07	3.7e-07	9e-08	-0.0	2.96e-06	1.58e-06	1e-08	300.1082081	301.09986482	300.10026495	-5.228e-05	-0.00015862	-0.00152909
0.31997	3631.99235	0.0	4.5e-07	3.7e-07	9e-08	-0.0	2.96e-06	1.58e-06	1e-08	300.04222687	301.0319183	300.03452867	-4.774e-05	-0.00015823	-0.00147761
0.32197	3652.62859	0.0	4.5e-07	3.7e-07	9e-08	-0.0	2.96e-06	1.58e-06	1e-08	299.97874843	300.96727479	299.97087769	-4.67e-05	-0.00015803	-0.00142803
0.32397	3673.2367	0.0	4.5e-07	3.7e-07	9e-08	-0.0	2.96e-06	1.58e-06	1e-08	299.91766024	300.90277307	299.90961215	-4.863e-05	-0.00015746	-0.00137958
0.32597	3693.81664	0.0	4.5e-07	3.7e-07	9e-08	-0.0	2.96e-06	1.58e-06	1e-08	299.85816743	300.83855121	299.85065485	-4.243e-05	-0.00015659	-0.00133251
0.32797	3714.36834	0.0	4.5e-07	3.7e-07	9e-08	-0.0	2.96e-06	1.58e-06	1e-08	299.80113873	300.77472993	299.79386491	-4.197e-05	-0.00015548	-0.00128942
0.32997	3734.89176	0.0	4.5e-07	3.7e-07	9e-08	-0.0	2.96e-06	1.58e-06	1e-08	299.7464897	300.71141713	299.73914633	-4.484e-05	-0.00015401	-0.00124496
0.33197	3755.38684	0.0	4.5e-07	3.7e-07	9e-08	-0.0	2.96e-06	1.58e-06	1e-08	299.69328541	300.6487122	299.68645108	-3.806e-05	-0.00015247	-0.00120517
0.33397	3775.85354	0.0	4.5e-07	3.7e-07	9e-08	-0.0	2.96e-06	1.58e-06	1e-08	299.642577	300.58669578	299.63564037	-4.273e-05	-0.00015059	-0.00116422
0.33597	3796.29179	0.0	4.5e-07	3.7e-07	9e-08	-0.0	2.96e-06	1.58e-06	1e-08	299.59349074	300.52544514	299.5866712	-3.702e-05	-0.00014861	-0.00112539
0.33797	3816.70154	0.0	4.5e-07	3.7e-07	9e-08	-0.0	2.96e-06	1.58e-06	1e-08	299.54610257	300.46502767	299.53946625	-3.945e-05	-0.00014649	-0.00108873
0.33997	3837.08274	0.0	4.5e-07	3.7e-07	9e-08	-0.0	2.96e-06	1.58e-06	1e-08	299.50059111	300.40548906	299.49392264	-3.623e-05	-0.00014432	-0.0010542
0.34197	3857.43535	0.0	4.5e-07	3.7e-07	9e-08	-0.0	2.96e-06	1.58e-06	1e-08	299.45607034	300.34688684	299.45002125	-3.038e-05	-0.00014198	-0.0010197
0.34397	3877.75929	0.0	4.5e-07	3.7e-07	9e-08	-0.0	2.96e-06	1.58e-06	1e-08	299.41364813	300.28926619	299.40765844	-3.135e-05	-0.00013949	-0.00098579
0.34597	3898.05452	0.0	4.5e-07	3.7e-07	9e-08	-0.0	2.96e-06	1.58e-06	1e-08	299.37243493	300.23265109	299.36678543	-2.887e-05	-0.00013702	-0.00095425
0.34797	3918.32098	0.0	4.5e-07	3.7e-07	9e-08	-0.0	2.96e-06	1.58e-06	1e-08	299.33309387	300.17705823	299.32730116	-2.7e-05	-0.00013444	-0.0009232
0.34997	3938.55863	0.0	4.5e-07	3.7e-07	9e-08	-0.0	2.96e-06	1.58e-06	1e-08	299.2947005	300.12252137	299.28919952	-2.848e-05	-0.00013183	-0.00089352
0.35196	3958.76739	0.0	4.5e-07	3.7e-07	9e-08	-0.0	2.96e-06	1.58e-06	1e-08	299.25790809	300.06905867	299.25240068	-2.895e-05	-0.00012915	-0.00086451
0.35396	3978.94723	0.0	4.5e-07	3.7e-07	9e-08	-0.0	2.96e-06	1.58e-06	1e-08	299.22219584	300.01669175	299.2168809	-2.83e-05	-0.00012646	-0.00083663
0.35596	3999.09808	0.0	4.5e-07	3.7e-07	9e-08	-0.0	2.96e-06	1.58e-06	1e-08	299.18772951	299.96541468	299.18256502	-2.485e-05	-0.00012373	-0.00080937
0.35796	4019.21989	0.0	4.5e-07	3.7e-07	9e-08	-0.0	2.96e-06	1.58e-06	1e-08	299.15475816	299.91524155	299.14940521	-2.826e-05	-0.00012106	-0.00078389
0.35996	4039.3126	0.0	4.5e-07	3.7e-07	9e-08	-0.0	2.96e-06	1.58e-06	1e-08	299.12245181	299.86617829	299.11739028	-2.466e-05	-0.00011837	-0.00075889
0.36196	4059.37616	0.0	4.5e-07	3.7e-07	9e-08	-0.0	2.96e-06	1.58e-06	1e-08	299.09129286	299.81821597	299.08644889	-2.479e-05	-0.00011558	-0.00073394
0.36396	4079.41051	0.0	4.5e-07	3.7e-07	9e-08	-0.0	2.96e-06	1.58e-06	1e-08	299.06118484	299.77135699	299.05654825	-2.224e-05	-0.00011291	-0.00071061
0.36596	4099.41559	0.0	4.5e-07	3.7e-07	9e-08	-0.0	2.96e-06	1.58e-06	1e-08	299.03220928	299.72560894	299.02765683	-2.281e-05	-0.00010989	-0.00068522
0.36796	4119.39135	0.0	4.5e-07	3.7e-07	9e-08	-0.0	2.96e-06	1.58e-06	1e-08	299.00422371	299.68094816	298.9997258	-2.222e-05	-0.00010761	-0.00066645
0.36996	4139.33773	0.0	4.5e-07	3.7e-07	9e-08	-0.0	2.96e-06	1.58e-06	1e-08	298.976774	299.63735671	298.97272829	-1.868e-05	-0.00010499	-0.0006453
0.37196	4159.25467	0.0	4.5e-07	3.7e-07	9e-08	-0.0	2.96e-06	1.58e-06	1e-08	298.95087581	299.59483448	298.94660018	-1.832e-05	-0.00010235	-0.00062456
0.37396	4179.14212	0.0	4.5e-07	3.7e-07	9e-08	-0.0	2.96e-06	1.58e-06	1e-08	298.92552312	299.55338602	298.92136022	-2.281e-05	-9.976e-05	-0.00060474
0.37596	4199.00001	0.0	4.5e-07	3.7e-07	9e-08	-0.0	2.96e-06	1.58e-06	1e-08	298.90102676	299.51297	298.89694056	-1.946e-05	-9.718e-05	-0.00058524
0.37796	4218.82829	0.0	4.5e-07	3.7e-07	9e-08	-0.0	2.96e-06	1.58e-06	1e-08	298.87722464	299.47359719	298.8733373	-2.032e-05	-9.467e-05	-0.00056671
0.37996	4238.62691	0.0	4.5e-07	3.7e-07	9e-08	-0.0	2.96e-06	1.58e-06	1e-08	298.85447803	299.43522929	298.85048841	-2.165e-05	-9.225e-05	-0.00054919
0.38196	4258.3958	0.0	4.5e-07	3.7e-07	9e-08	-0.0	2.96e-06	1.58e-06	1e-08	298.83192044	299.39786439	298.8284101	-1.568e-05	-8.984e-05	-0.00053179
0.38396	4278.1349	0.0	4.5e-07	3.7e-07	9e-08	-0.0	2.96e-06	1.58e-06	1e-08	298.81061903	299.36147036	298.8070225	-1.668e-05	-8.746e-05	-0.00051508
0.38596	4297.84416	0.0	4.5e-07	3.7e-07	9e-08	-0.0	2.96e-06	1.58e-06	1e-08	298.78981756	299.3260397	298.78633619	-1.28e-05	-8.516e-05	-0.00049903
0.38796	4317.52352	0.0	4.5e-07	3.7e-07	9e-08	-0.0	2.96e-06	1.58e-06	1e-08	298.76963317	299.29155507	298.76632195	-1.5e-05	-8.283e-05	-0.00048315
0.38996	4337.17291	0.0	4.5e-07	3.7e-07	9e-08	-0.0	2.96e-06	1.58e-06	1e-08	298.75020664	299.25800071	298.746952	-1.77e-05	-8.06e-05	-0.00046814
0.39196	4356.79228	0.0	4.5e-07	3.7e-07	9e-08	-0.0	2.96e-06	1.58e-06	1e-08	298.73141864	299.22535616	298.72820629	-1.414e-05	-7.84e-05	-0.00045341
0.39396	4376.38158	0.0	4.5e-07	3.7e-07	9e-08	-0.0	2.96e-06	1.58e-06	1e-08	298.71308191	299.19360446	298.71007093	-1.092e-05	-7.626e-05	-0.00043922
0.39596	4395.94073	0.0	4.5e-07	3.7e-07	9e-08	-0.0	2.96e-06	1.58e-06	1e-08	298.69524841	299.1627261	298.69252201	-1.198e-05	-7.416e-05	-0.00042554
0.39796	4415.46967	0.0	4.5e-07	3.7e-07	9e-08	-0.0	2.96e-06	1.58e-06	1e-08	298.67840078	299.13270197	298.67552024	-1.29e-05	-7.21e-05	-0.00041222
0.39996	4434.96836	0.0	4.5e-07	3.7e-07	9e-08	-0.0	2.96e-06	1.58e-06	1e-08	298.66184264	299.10351727	298.65907533	-1.158e-05	-7.001e-05	-0.00039884
0.40196	4454.43672	0.0	4.5e-07	3.7e-07	9e-08	-0.0	2.96e-06	1.58e-06	1e-08	298.64579248	299.075149	298.64315701	-1.148e-05	-6.808e-05	-0.00038663
0.40396	4473.87469	0.0	4.5e-07	3.7e-07	9e-08	-0.0	2.96e-06	1.58e-06	1e-08	298.63049701	299.04757663	298.62773634	-1.293e-05	-6.613e-05	-0.00037442
0.40596	4493.28222	0.0	4.5e-07	3.7e-07	9e-08	-0.0	2.96e-06	1.58e-06	1e-08	298.61545521	299.02078986	298.61282047	-1.257e-05	-6.429e-05	-0.00036294
0.40796	4512.65924	0.0	4.5e-07	3.7e-07	9e-08	-0.0	2.96e-06	1.58e-06	1e-08	298.60091923	298.99475725	298.5983743	-9.44e-06	-6.245e-05	-0.00035155
0.40996	4532.00569	0.0	4.5e-07	3.7e-07	9e-08	-0.0	2.96e-06	1.58e-06	1e-08	298.586378	298.96947928	298.58441331	-7.14e-06	-6.07e-05	-0.00034072
0.41196	4551.32151	0.0	4.5e-07	3.7e-07	9e-08	-0.0	2.96e-06	1.58e-06	1e-08	298.5733065	298.94491109	298.57084788	-1.081e-05	-5.892e-05	-0.00032999
0.41396	4570.60662	0.0	4.5e-07	3.7e-07	9e-08	-0.0	2.96e-06	1.58e-06	1e-08	298.5601846	298.92106121	298.55773824	-1.217e-05	-5.723e-05	-0.00031975
0.41596	4589.86098	0.0	4.5e-07	3.7e-07	9e-08	-0.0	2.96e-06	1.58e-06	1e-08	298.54725068	298.89789126	298.54504752	-1.126e-05	-5.559e-05	-0.00030987
0.41796	4609.08452	0.0	4.5e-07	3.7e-07	9e-08	-0.0	2.96e-06	1.58e-06	1e-08	298.5348278	298.875385	298.53275008	-8.81e-06	-5.395e-05	-0.00030005
0.41996	4628.27718	0.0	4.5e-07	3.7e-07	9e-08	-0.0	2.96e-06	1.58e-06	1e-08	298.5228605	298.85353139	298.52083835	-1.251e-05	-5.238e-05	-0.0002908
0.42196	4647.43888	0.0	4.5e-07	3.7e-07	9e-08	-0.0	2.96e-06	1.58e-06	1e-08	298.51138979	298.83231287	298.50929725	-9.29e-06	-5.086e-05	-0.00028174
0.42396	4666.56958	0.0	4.5e-07	3.7e-07	9e-08	-0.0	2.96e-06	1.58e-06	1e-08	298.49999729	298.81171433	298.4981312	-3.94e-06	-4.937e-05	-0.0002729
0.42596	4685.66919	0.0	4.5e-07	3.7e-07	9e-08	-0.0	2.96e-06	1.58e-06	1e-08	298.48907716	298.79171842	298.48731218	-7.46e-06	-4.794e-05	-0.00026457
0.42796	4704.73767	0.0	4.5e-07	3.7e-07	9e-08	-0.0	2.96e-06	1.58e-06	1e-08	298.47848897	298.77230969	298.47683419	-2.49e-06	-4.651e-05	-0.00025613
0.42996	4723.77494	0.0	4.5e-07	3.7e-07	9e-08	-0.0	2.96e-06	1.58e-06	1e-08	298.46852398	298.75347576	298.46667663	-1.304e-05	-4.51e-05	-0.00024815
0.43196	4742.78094	0.0	4.5e-07	3.7e-07	9e-08	-0.0	2.96e-06	1.58e-06	1e-08	298.45873542	298.73519592	298.45684255	-5.86e-06	-4.373e-05	-0.00024011
0.43396	4761.7556	0.0	4.5e-07	3.7e-07	9e-08	-0.0	2.96e-06	1.58e-06	1e-08	298.44894346	298.71745541	298.44732848	-2.68e-06	-4.251e-05	-0.00023304
0.43596	4780.69886	0.0	4.5e-07	3.7e-07	9e-08	-0.0	2.96e-06	1.58e-06	1e-08	298.43984952	298.70023793	298.43809627	-7.88e-06	-4.126e-05	-0.00022598
0.43796	4799.61065	0.0	4.5e-07	3.7e-07	9e-08	-0.0	2.96e-06	1.58e-06	1e-08	298.4305595	298.68353086	298.42917158	-4.92e-06	-4.002e-05	-0.00021882
0.43996	4818.49091	0.0	4.5e-07	3.7e-07	9e-08	-0.0	2.96e-06	1.58e-06	1e-08	298.42214794	298.66732221	298.42050471	-4.56e-06	-3.871e-05	-0.0002114
0.44196	4837.33956	0.0	4.5e-07	3.7e-07	9e-08	-0.0	2.96e-06	1.58e-06	1e-08	298.4137553	298.65159773	298.41211926	-7e-06	-3.766e-05	-0.00020547
0.44396	4856.15655	0.0	4.5e-07	3.7e-07	9e-08	-0.0	2.96e-06	1.58e-06	1e-08	298.40568378	298.63634695	298.4039964	-7.01e-06	-3.656e-05	-0.00019926
0.44596	4874.9418	0.0	4.5e-07	3.7e-07	9e-08	-0.0	2.96e-06	1.58e-06	1e-08	298.39750128	298.62155061	298.39614064	-5.59e-06	-3.546e-05	-0.00019303
0.44796	4893.69524	0.0	4.5e-07	3.7e-07	9e-08	-0.0	2.96e-06	1.58e-06	1e-08	298.38970732	298.60719155	298.38852192	-3.42e-06	-3.437e-05	-0.00018684
0.44996	4912.41681	0.0	4.5e-07	3.7e-07	9e-08	-0.0	2.96e-06	1.58e-06	1e-08	298.38239879	298.59326312	298.38113184	-1.086e-05	-3.334e-05	-0.00018121
0.45195	4931.10645	0.0	4.5e-07	3.7e-07	9e-08	-0.0	2.96e-06	1.58e-06	1e-08	298.37515726	298.57974963	298.37397679	-4.59e-06	-3.236e-05	-0.0001756
0.45395	4949.76407	0.0	4.5e-07	3.7e-07	9e-08	-0.0	2.96e-06	1.58e-06	1e-08	298.36848694	298.56664392	298.3670325	-5.39e-06	-3.14e-05	-0.00017025
0.45595	4968.38962	0.0	4.5e-07	3.7e-07	9e-08	-0.0	2.96e-06	1.58e-06	1e-08	298.36153166	298.55393124	298.36032293	-4.82e-06	-3.045e-05	-0.00016495
0.45795	4986.98302	0.0	4.5e-07	3.7e-07	9e-08	-0.0	2.96e-06	1.58e-06	1e-08	298.3550047	298.54160155	298.35381424	-4.7e-06	-2.952e-05	-0.0001598
0.45995	5005.5442	0.0	4.5e-07	3.7e-07	9e-08	-0.0	2.96e-06	1.58e-06	1e-08	298.34868622	298.52964408	298.34750827	-5.98e-06	-2.863e-05	-0.00015488
0.46195	5024.0731	0.0	4.5e-07	3.7e-07	9e-08	-0.0	2.96e-06	1.58e-06	1e-08	298.34243044	298.51804622	298.34140298	-1.31e-06	-2.778e-05	-0.0001501
0.46395	5042.56965	0.0	4.5e-07	3.7e-07	9e-08	-0.0	2.96e-06	1.58e-06	1e-08	298.33640365	298.50679904	298.33548645	-6.01e-06	-2.689e-05	-0.00014526
0.46595	5061.03376	0.0	4.5e-07	3.7e-07	9e-08	-0.0	2.96e-06	1.58e-06	1e-08	298.33102841	298.49589153	298.32973574	-6.68e-06	-2.611e-05	-0.00014099
0.46795	5079.46538	0.0	4.5e-07	3.7e-07	9e-08	-0.0	2.96e-06	1.58e-06	1e-08	298.32511423	298.48531288	298.32419028	-1.69e-06	-2.531e-05	-0.00013649
0.46995	5097.86443	0.0	4.5e-07	3.7e-07	9e-08	-0.0	2.96e-06	1.58e-06	1e-08	298.31975802	298.47505484	298.3188028	-6.94e-06	-2.455e-05	-0.00013238
0.47195	5116.23084	0.0	4.5e-07	3.7e-07	9e-08	-0.0	2.96e-06	1.58e-06	1e-08	298.31449474	298.46510733	298.31358522	-2.23e-06	-2.379e-05	-0.00012815
0.47395	5134.56454	0.0	4.5e-07	3.7e-07	9e-08	-0.0	2.96e-06	1.58e-06	1e-08	298.30941814	298.45546238	298.30852918	7.2e-07	-2.31e-05	-0.00012431
0.47595	5152.86546	0.0	4.5e-07	3.7e-07	9e-08	-0.0	2.96e-06	1.58e-06	1e-08	298.30439872	298.44610937	298.30363345	-3.12e-06	-2.239e-05	-0.00012051
0.47795	5171.13351	0.0	4.5e-07	3.7e-07	9e-08	-0.0	2.96e-06	1.58e-06	1e-08	298.29993414	298.43704017	298.29887404	-5.45e-06	-2.169e-05	-0.00011669
0.47995	5189.36864	0.0	4.5e-07	3.7e-07	9e-08	-0.0	2.96e-06	1.58e-06	1e-08	298.29509835	298.42824887	298.29428314	-2.69e-06	-2.105e-05	-0.00011314
0.48195	5207.57076	0.0	4.5e-07	3.7e-07	9e-08	-0.0	2.96e-06	1.58e-06	1e-08	298.29062059	298.41972361	298.28982582	-5.22e-06	-2.039e-05	-0.00010961
0.48395	5225.73981	0.0	4.5e-07	3.7e-07	9e-08	-0.0	2.96e-06	1.58e-06	1e-08	298.28646479	298.41145702	298.28549917	-4.96e-06	-1.977e-05	-0.00010619
0.48595	5243.8757	0.0	4.5e-07	3.7e-07	9e-08	-0.0	2.96e-06	1.58e-06	1e-08	298.2819924	298.40344287	298.28132418	-1.86e-06	-1.919e-05	-0.00010301
0.48795	5261.97837	0.0	4.5e-07	3.7e-07	9e-08	-0.0	2.96e-06	1.58e-06	1e-08	298.2777927	298.39567388	298.27727391	-1.5e-06	-1.86e-05	-9.979e-05
0.48995	5280.04774	0.0	4.5e-07	3.7e-07	9e-08	-0.0	2.96e-06	1.58e-06	1e-08	298.27435775	298.38814236	298.273325	-1.28e-06	-1.803e-05	-9.667e-05
0.49195	5298.08373	0.0	4.5e-07	3.7e-07	9e-08	-0.0	2.96e-06	1.58e-06	1e-08	298.26986913	298.38084372	298.26954486	-1e-07	-1.749e-05	-9.377e-05
0.49395	5316.08626	0.0	4.5e-07	3.7e-07	9e-08	-0.0	2.96e-06	1.58e-06	1e-08	298.26657206	298.37376193	298.26583797	-3e-07	-1.695e-05	-9.08e-05
0.49595	5334.05527	0.0	4.5e-07	3.7e-07	9e-08	-0.0	2.96e-06	1.58e-06	1e-08	298.26305929	298.36689903	298.26225957	-3.48e-06	-1.642e-05	-8.803e-05
0.49795	5351.99067	0.0	4.5e-07	3.7e-07	9e-08	-0.0	2.96e-06	1.58e-06	1e-08	298.25934299	298.3602462	298.25880424	4.9e-07	-1.593e-05	-8.529e-05
0.49995	5369.8924	0.0	4.5e-07	3.7e-07	9e-08	-0.0	2.96e-06	1.58e-06	1e-08	298.25629199	298.3537936	298.25543297	-5.54e-06	-1.543e-05	-8.27e-05
0.50195	5387.76036	0.0	4.5e-07	3.7e-07	9e-08	-0.0	2.96e-06	1.58e-06	1e-08	298.25289626	298.34753912	298.25218344	-4.98e-06	-1.496e-05	-8.013e-05
0.50395	5405.59448	0.0	4.5e-07	3.7e-07	9e-08	-0.0	2.96e-06	1.58e-06	1e-08	298.24960416	298.34147524	298.24903415	-2.56e-06	-1.45e-05	-7.763e-05
0.50595	5423.3947	0.0	4.5e-07	3.7e-07	9e-08	-0.0	2.96e-06	1.58e-06	1e-08	298.24658809	298.33559649	298.24597538	-5.87e-06	-1.404e-05	-7.516e-05
0.50795	5441.16092	0.0	4.5e-07	3.7e-07	9e-08	-0.0	2.96e-06	1.58e-06	1e-08	298.24328516	298.3298987	298.24302647	2e-08	-1.364e-05	-7.293e-05
0.50995	5458.89307	0.0	4.5e-07	3.7e-07	9e-08	-0.0	2.96e-06	1.58e-06	1e-08	298.24071239	298.32437401	298.24014384	-4.58e-06	-1.319e-05	-7.06e-05
0.51195	5476.59107	0.0	4.5e-07	3.7e-07	9e-08	-0.0	2.96e-06	1.58e-06	1e-08	298.23785479	298.31901897	298.23736467	-6.53e-06	-1.28e-05	-6.849e-05
0.51395	5494.25483	0.0	4.5e-07	3.7e-07	9e-08	-0.0	2.96e-06	1.58e-06	1e-08	298.23529495	298.31382712	298.23466291	-3.27e-06	-1.242e-05	-6.641e-05
0.51595	5511.88429	0.0	4.5e-07	3.7e-07	9e-08	-0.0	2.96e-06	1.58e-06	1e-08	298.23242518	298.30879482	298.23205996	-1.71e-06	-1.204e-05	-6.434e-05
0.51795	5529.47936	0.0	4.5e-07	3.7e-07	9e-08	-0.0	2.96e-06	1.58e-06	1e-08	298.23005842	298.30391679	298.22952153	-5.9e-07	-1.166e-05	-6.228e-05
0.51995	5547.03996	0.0	4.5e-07	3.7e-07	9e-08	-0.0	2.96e-06	1.58e-06	1e-08	298.22758553	298.29918839	298.22706854	-6.1e-07	-1.131e-05	-6.041e-05
0.52195	5564.566	0.0	4.5e-07	3.7e-07	9e-08	-0.0	2.96e-06	1.58e-06	1e-08	298.22508378	298.29460452	298.22469519	-1.1e-06	-1.096e-05	-5.855e-05
0.52395	5582.05741	0.0	4.5e-07	3.7e-07	9e-08	-0.0	2.96e-06	1.58e-06	1e-08	298.22288117	298.29016086	298.22238644	-5.32e-06	-1.062e-05	-5.675e-05
0.52595	5599.5141	0.0	4.5e-07	3.7e-07	9e-08	-0.0	2.96e-06	1.58e-06	1e-08	298.220774	298.2858535	298.22014798	-3.01e-06	-1.03e-05	-5.503e-05
0.52795	5616.93599	0.0	4.5e-07	3.7e-07	9e-08	-0.0	2.96e-06	1.58e-06	1e-08	298.21847623	298.28167841	298.21798861	-2.78e-06	-9.98e-06	-5.331e-05
0.52995	5634.323	0.0	4.5e-07	3.7e-07	9e-08	-0.0	2.96e-06	1.58e-06	1e-08	298.21613806	298.2776323	298.21590073	4.03e-06	-9.7e-06	-5.166e-05
0.53195	5651.67505	0.0	4.5e-07	3.7e-07	9e-08	-0.0	2.96e-06	1.58e-06	1e-08	298.21402891	298.27371007	298.21387115	1.66e-06	-9.4e-06	-5.009e-05
0.53395	5668.99204	0.0	4.5e-07	3.7e-07	9e-08	-0.0	2.96e-06	1.58e-06	1e-08	298.21220224	298.26990762	298.21189556	-5.35e-06	-9.07e-06	-4.847e-05
0.53595	5686.2739	0.0	4.5e-07	3.7e-07	9e-08	-0.0	2.96e-06	1.58e-06	1e-08	298.21014849	298.26622242	298.20999219	-8e-08	-8.82e-06	-4.703e-05
0.53795	5703.52053	0.0	4.5e-07	3.7e-07	9e-08	-0.0	2.96e-06	1.58e-06	1e-08	298.20849924	298.26265345	298.20813613	-5.3e-06	-8.53e-06	-4.557e-05
0.53995	5720.73186	0.0	4.5e-07	3.7e-07	9e-08	-0.0	2.96e-06	1.58e-06	1e-08	298.20652945	298.25919047	298.20634977	2.69e-06	-8.29e-06	-4.416e-05
0.54195	5737.9078	0.0	4.5e-07	3.7e-07	9e-08	-0.0	2.96e-06	1.58e-06	1e-08	298.20484301	298.25583347	298.20460979	-1.15e-06	-8.03e-06	-4.283e-05
0.54395	5755.04826	0.0	4.5e-07	3.7e-07	9e-08	-0.0	2.96e-06	1.58e-06	1e-08	298.20354203	298.25257912	298.20291043	-3.42e-06	-7.78e-06	-4.151e-05
0.54595	5772.15315	0.0	4.5e-07	3.7e-07	9e-08	-0.0	2.96e-06	1.58e-06	1e-08	298.20167535	298.24942538	298.20128725	-3.56e-06	-7.53e-06	-4.019e-05
0.54795	5789.22239	0.0	4.5e-07	3.7e-07	9e-08	-0.0	2.96e-06	1.58e-06	1e-08	298.19998296	298.24636841	298.19970962	3.23e-06	-7.33e-06	-3.898e-05
0.54995	5806.25589	0.0	4.5e-07	3.7e-07	9e-08	-0.0	2.96e-06	1.58e-06	1e-08	298.1986156	298.24340511	298.19817004	-2.71e-06	-7.08e-06	-3.779e-05
0.55194	5823.25357	0.0	4.5e-07	3.7e-07	9e-08	-0.0	2.96e-06	1.58e-06	1e-08	298.19687928	298.24053313	298.19669398	-1.24e-06	-6.87e-06	-3.661e-05
0.55394	5840.21533	0.0	4.5e-07	3.7e-07	9e-08	-0.0	2.96e-06	1.58e-06	1e-08	298.1956333	298.23774888	298.19524636	-4.26e-06	-6.64e-06	-3.546e-05
0.55594	5857.14108	0.0	4.5e-07	3.7e-07	9e-08	-0.0	2.96e-06	1.58e-06	1e-08	298.19418346	298.23505059	298.19385299	3.14e-06	-6.47e-06	-3.44e-05
0.55794	5874.03073	0.0	4.5e-07	3.7e-07	9e-08	-0.0	2.96e-06	1.58e-06	1e-08	298.19246346	298.23243567	298.19251499	1.11e-06	-6.27e-06	-3.335e-05
0.55994	5890.8842	0.0	4.5e-07	3.7e-07	9e-08	-0.0	2.96e-06	1.58e-06	1e-08	298.19145304	298.22990015	298.19119244	-2.3e-06	-6.06e-06	-3.228e-05
0.56194	5907.70139	0.0	4.5e-07	3.7e-07	9e-08	-0.0	2.96e-06	1.58e-06	1e-08	298.18991868	298.22744355	298.18993265	4e-08	-5.88e-06	-3.132e-05
0.56394	5924.48221	0.0	4.5e-07	3.7e-07	9e-08	-0.0	2.96e-06	1.58e-06	1e-08	298.18877028	298.22506213	298.18869849	2.74e-06	-5.71e-06	-3.034e-05
0.56594	5941.22657	0.0	4.5e-07	3.7e-07	9e-08	-0.0	2.96e-06	1.58e-06	1e-08	298.18765941	298.22275387	298.1875023	1.7e-06	-5.53e-06	-2.939e-05
0.56794	5957.93438	0.0	4.5e-07	3.7e-07	9e-08	-0.0	2.96e-06	1.58e-06	1e-08	298.18631976	298.22051659	298.18635317	1.95e-06	-5.36e-06	-2.852e-05
0.56994	5974.60553	0.0	4.5e-07	3.7e-07	9e-08	-0.0	2.96e-06	1.58e-06	1e-08	298.18563728	298.21834803	298.18521572	-3.66e-06	-5.18e-06	-2.761e-05
0.57194	5991.23995	0.0	4.5e-07	3.7e-07	9e-08	-0.0	2.96e-06	1.58e-06	1e-08	298.18416313	298.21624771	298.18414554	2.13e-06	-5.03e-06	-2.675e-05
0.57394	6007.83753	0.0	4.5e-07	3.7e-07	9e-08	-0.0	2.96e-06	1.58e-06	1e-08	298.18346787	298.21420999	298.18307902	-1.56e-06	-4.87e-06	-2.595e-05
0.57594	6024.39818	0.0	4.5e-07	3.7e-07	9e-08	-0.0	2.96e-06	1.58e-06	1e-08	298.18217121	298.21223532	298.18206963	1.38e-06	-4.73e-06	-2.514e-05
0.57794	6040.9218	0.0	4.5e-07	3.7e-07	9e-08	-0.0	2.96e-06	1.58e-06	1e-08	298.1813179	298.21032099	298.18107562	-4.96e-06	-4.56e-06	-2.435e-05
0.57994	6057.40831	0.0	4.5e-07	3.7e-07	9e-08	-0.0	2.96e-06	1.58e-06	1e-08	298.18036643	298.20846567	298.18011715	-1.12e-06	-4.44e-06	-2.362e-05
0.58194	6073.8576	0.0	4.5e-07	3.7e-07	9e-08	-0.0	2.96e-06	1.58e-06	1e-08	298.17907059	298.2066678	298.17920286	2.18e-06	-4.31e-06	-2.29e-05
0.58394	6090.26957	0.0	4.5e-07	3.7e-07	9e-08	-0.0	2.96e-06	1.58e-06	1e-08	298.17834516	298.20492465	298.17829601	6.1e-07	-4.17e-06	-2.218e-05
0.58594	6106.64413	0.0	4.5e-07	3.7e-07	9e-08	-0.0	2.96e-06	1.58e-06	1e-08	298.17748915	298.20323555	298.17742327	-1.75e-06	-4.04e-06	-2.15e-05
0.58794	6122.98118	0.0	4.5e-07	3.7e-07	9e-08	-0.0	2.96e-06	1.58e-06	1e-08	298.17674665	298.20159822	298.17657399	-2.3e-06	-3.91e-06	-2.083e-05
0.58994	6139.28062	0.0	4.5e-07	3.7e-07	9e-08	-0.0	2.96e-06	1.58e-06	1e-08	298.17599796	298.20001144	298.17575212	3.2e-07	-3.8e-06	-2.02e-05
0.59194	6155.54235	0.0	4.5e-07	3.7e-07	9e-08	-0.0	2.96e-06	1.58e-06	1e-08	298.17522451	298.19847343	298.17495742	-1.55e-06	-3.68e-06	-1.958e-05
0.59394	6171.76627	0.0	4.5e-07	3.7e-07	9e-08	-0.0	2.96e-06	1.58e-06	1e-08	298.17428703	298.19698277	298.1741945	-9.2e-07	-3.56e-06	-1.897e-05
0.59594	6187.95229	0.0	4.5e-07	3.7e-07	9e-08	-0.0	2.96e-06	1.58e-06	1e-08	298.17368223	298.19553809	298.17344346	2.1e-07	-3.45e-06	-1.834e-05
0.59794	6204.10028	0.0	4.5e-07	3.7e-07	9e-08	-0.0	2.96e-06	1.58e-06	1e-08	298.17322124	298.19413767	298.17271066	-3.44e-06	-3.34e-06	-1.781e-05
0.59994	6220.21017	0.0	4.5e-07	3.7e-07	9e-08	-0.0	2.96e-06	1.58e-06	1e-08	298.17222232	298.1927804	298.17202179	-2.53e-06	-3.24e-06	-1.725e-05
0.60194	6236.28184	0.0	4.5e-07	3.7e-07	9e-08	-0.0	2.96e-06	1.58e-06	1e-08	298.17133766	298.19146477	298.17135088	3.88e-06	-3.16e-06	-1.674e-05
0.60394	6252.31519	0.0	4.5e-07	3.7e-07	9e-08	-0.0	2.96e-06	1.58e-06	1e-08	298.17079677	298.19018929	298.17068828	-1.92e-06	-3.05e-06	-1.622e-05
0.60594	6268.31012	0.0	4.5e-07	3.7e-07	9e-08	-0.0	2.96e-06	1.58e-06	1e-08	298.17034466	298.18895298	298.17004329	1.09e-06	-2.96e-06	-1.573e-05
0.60794	6284.26653	0.0	4.5e-07	3.7e-07	9e-08	-0.0	2.96e-06	1.58e-06	1e-08	298.16945156	298.18775541	298.16943612	-3.3e-07	-2.87e-06	-1.525e-05
0.60994	6300.18429	0.0	4.5e-07	3.7e-07	9e-08	-0.0	2.96e-06	1.58e-06	1e-08	298.16881797	298.18659427	298.1688385	1.19e-06	-2.78e-06	-1.477e-05
0.61194	6316.06333	0.0	4.5e-07	3.7e-07	9e-08	-0.0	2.96e-06	1.58e-06	1e-08	298.16827754	298.1854688	298.16825644	4.06e-06	-2.71e-06	-1.432e-05
0.61394	6331.90351	0.0	4.5e-07	3.7e-07	9e-08	-0.0	2.96e-06	1.58e-06	1e-08	298.16776892	298.18437784	298.16769168	-1.01e-06	-2.61e-06	-1.387e-05
0.61594	6347.70474	0.0	4.5e-07	3.7e-07	9e-08	-0.0	2.96e-06	1.58e-06	1e-08	298.16685951	298.18332114	298.16716077	2.38e-06	-2.54e-06	-1.346e-05
0.61794	6363.46691	0.0	4.5e-07	3.7e-07	9e-08	-0.0	2.96e-06	1.58e-06	1e-08	298.16667116	298.18229594	298.16661895	-1.6e-07	-2.45e-06	-1.303e-05
0.61994	6379.18992	0.0	4.5e-07	3.7e-07	9e-08	-0.0	2.96e-06	1.58e-06	1e-08	298.16626217	298.18130252	298.16610271	-7e-07	-2.37e-06	-1.262e-05
0.62194	6394.87364	0.0	4.5e-07	3.7e-07	9e-08	-0.0	2.96e-06	1.58e-06	1e-08	298.16559867	298.18033993	298.16561282	2.38e-06	-2.31e-06	-1.224e-05
0.62394	6410.51797	0.0	4.5e-07	3.7e-07	9e-08	-0.0	2.96e-06	1.58e-06	1e-08	298.16511979	298.17940697	298.16513172	7e-07	-2.23e-06	-1.186e-05
0.62594	6426.1228	0.0	4.5e-07	3.7e-07	9e-08	-0.0	2.96e-06	1.58e-06	1e-08	298.16446901	298.17850289	298.16467274	2.53e-06	-2.17e-06	-1.151e-05
0.62794	6441.68803	0.0	4.5e-07	3.7e-07	9e-08	-0.0	2.96e-06	1.58e-06	1e-08	298.16406458	298.17762625	298.16421897	1.04e-06	-2.1e-06	-1.114e-05
0.62994	6457.21352	0.0	4.5e-07	3.7e-07	9e-08	-0.0	2.96e-06	1.58e-06	1e-08	298.1638047	298.17677645	298.16377404	2.24e-06	-2.04e-06	-1.08e-05
0.63194	6472.69918	0.0	4.5e-07	3.7e-07	9e-08	-0.0	2.96e-06	1.58e-06	1e-08	298.16363072	298.17595279	298.16333982	-7.7e-07	-1.97e-06	-1.047e-05
0.63394	6488.14489	0.0	4.5e-07	3.7e-07	9e-08	-0.0	2.96e-06	1.58e-06	1e-08	298.16306419	298.17515493	298.16293457	4.68e-06	-1.93e-06	-1.015e-05
0.63594	6503.55053	0.0	4.5e-07	3.7e-07	9e-08	-0.0	2.96e-06	1.58e-06	1e-08	298.16260549	298.17438151	298.16253827	3e-07	-1.85e-06	-9.84e-06
0.63794	6518.91599	0.0	4.5e-07	3.7e-07	9e-08	-0.0	2.96e-06	1.58e-06	1e-08	298.16205915	298.17363196	298.16215815	-7.2e-07	-1.79e-06	-9.53e-06
0.63994	6534.24114	0.0	4.5e-07	3.7e-07	9e-08	-0.0	2.96e-06	1.58e-06	1e-08	298.16176009	298.17290516	298.1617807	-5.5e-07	-1.74e-06	-9.24e-06
0.64194	6549.52589	0.0	4.5e-07	3.7e-07	9e-08	-0.0	2.96e-06	1.58e-06	1e-08	298.1613303	298.17220089	298.16142037	2.83e-06	-1.69e-06	-8.95e-06
0.64394	6564.7701	0.0	4.5e-07	3.7e-07	9e-08	-0.0	2.96e-06	1.58e-06	1e-08	298.16118261	298.17151809	298.16106068	-4.36e-06	-1.62e-06	-8.66e-06
0.64594	6579.97366	0.0	4.5e-07	3.7e-07	9e-08	-0.0	2.96e-06	1.58e-06	1e-08	298.16078291	298.17085643	298.16072203	1.94e-06	-1.59e-06	-8.41e-06
0.64794	6595.13644	0.0	4.5e-07	3.7e-07	9e-08	-0.0	2.96e-06	1.58e-06	1e-08	298.16033344	298.17021519	298.16039625	-2.31e-06	-1.53e-06	-8.14e-06
0.64994	6610.25833	0.0	4.5e-07	3.7e-07	9e-08	-0.0	2.96e-06	1.58e-06	1e-08	298.16008425	298.16959347	298.16007321	-1.21e-06	-1.48e-06	-7.89e-06
0.65193	6625.33921	0.0	4.5e-07	3.7e-07	9e-08	-0.0	2.96e-06	1.58e-06	1e-08	298.15979822	298.16899103	298.15976194	1.26e-06	-1.45e-06	-7.66e-06
0.65393	6640.37896	0.0	4.5e-07	3.7e-07	9e-08	-0.0	2.96e-06	1.58e-06	1e-08	298.15980122	298.16840676	298.15944924	-2.19e-06	-1.39e-06	-7.41e-06
0.65593	6655.37744	0.0	4.5e-07	3.7e-07	9e-08	-0.0	2.96e-06	1.58e-06	1e-08	298.15928174	298.16784114	298.1591667	4.17e-06	-1.37e-06	-7.2e-06
0.65793	6670.33454	0.0	4.5e-07	3.7e-07	9e-08	-0.0	2.96e-06	1.58e-06	1e-08	298.15882915	298.16729279	298.15889084	2.39e-06	-1.32e-06	-6.97e-06
0.65993	6685.25013	0.0	4.5e-07	3.7e-07	9e-08	-0.0	2.96e-06	1.58e-06	1e-08	298.15895369	298.16676082	298.15860149	1.69e-06	-1.28e-06	-6.75e-06
0.66193	6700.12408	0.0	4.5e-07	3.7e-07	9e-08	-0.0	2.96e-06	1.58e-06	1e-08	298.15850807	298.16624579	298.15834321	-4.26e-06	-1.22e-06	-6.53e-06
0.66393	6714.95628	0.0	4.5e-07	3.7e-07	9e-08	-0.0	2.96e-06	1.58e-06	1e-08	298.1579496	298.16574673	298.15809784	-1.04e-06	-1.19e-06	-6.34e-06
0.66593	6729.74658	0.0	4.5e-07	3.7e-07	9e-08	-0.0	2.96e-06	1.58e-06	1e-08	298.15816951	298.16526212	298.15783018	-3.76e-06	-1.15e-06	-6.14e-06
0.66793	6744.49487	0.0	4.5e-07	3.7e-07	9e-08	-0.0	2.96e-06	1.58e-06	1e-08	298.15749943	298.16479322	298.15760528	3.33e-06	-1.13e-06	-5.97e-06
0.66993	6759.20101	0.0	4.5e-07	3.7e-07	9e-08	-0.0	2.96e-06	1.58e-06	1e-08	298.15748102	298.16433805	298.1573626	-1.43e-06	-1.08e-06	-5.77e-06
0.67193	6773.86487	0.0	4.5e-07	3.7e-07	9e-08	-0.0	2.96e-06	1.58e-06	1e-08	298.15718536	298.16389719	298.15713827	-1.31e-06	-1.05e-06	-5.6e-06
0.67393	6788.48633	0.0	4.5e-07	3.7e-07	9e-08	-0.0	2.96e-06	1.58e-06	1e-08	298.15687599	298.16346992	298.15692176	3.36e-06	-1.03e-06	-5.44e-06
0.67593	6803.06525	0.0	4.5e-07	3.7e-07	9e-08	-0.0	2.96e-06	1.58e-06	1e-08	298.15690306	298.16305544	298.15669911	-5.21e-06	-9.7e-07	-5.25e-06
0.67793	6817.60149	0.0	4.5e-07	3.7e-07	9e-08	-0.0	2.96e-06	1.58e-06	1e-08	298.15638579	298.16265431	298.15650461	3.55e-06	-9.7e-07	-5.11e-06
0.67993	6832.09493	0.0	4.5e-07	3.7e-07	9e-08	-0.0	2.96e-06	1.58e-06	1e-08	298.15640868	298.16226495	298.15629558	-1.52e-06	-9.3e-07	-4.94e-06
0.68193	6846.54542	0.0	4.5e-07	3.7e-07	9e-08	-0.0	2.96e-06	1.58e-06	1e-08	298.15623179	298.16188786	298.15610084	-7.6e-07	-9e-07	-4.78e-06
0.68393	6860.95283	0.0	4.5e-07	3.7e-07	9e-08	-0.0	2.96e-06	1.58e-06	1e-08	298.15567699	298.161523	298.15592721	1.51e-06	-8.8e-07	-4.64e-06
0.68593	6875.31702	0.0	4.5e-07	3.7e-07	9e-08	-0.0	2.96e-06	1.58e-06	1e-08	298.15575225	298.16116852	298.15573484	-3.2e-07	-8.5e-07	-4.5e-06
0.68793	6889.63785	0.0	4.5e-07	3.7e-07	9e-08	-0.0	2.96e-06	1.58e-06	1e-08	298.15543405	298.1608254	298.15556373	-3.65e-06	-8.1e-07	-4.35e-06
0.68993	6903.91518	0.0	4.5e-07	3.7e-07	9e-08	-0.0	2.96e-06	1.58e-06	1e-08	298.15519637	298.16049282	298.15539516	1.98e-06	-8e-07	-4.23e-06
0.69193	6918.14886	0.0	4.5e-07	3.7e-07	9e-08	-0.0	2.96e-06	1.58e-06	1e-08	298.15519795	298.16017017	298.15522267	-5e-07	-7.7e-07	-4.09e-06
0.69393	6932.33877	0.0	4.5e-07	3.7e-07	9e-08	-0.0	2.96e-06	1.58e-06	1e-08	298.15527421	298.1598573	298.15505255	-1.57e-06	-7.4e-07	-3.96e-06
0.69593	6946.48474	0.0	4.5e-07	3.7e-07	9e-08	-0.0	2.96e-06	1.58e-06	1e-08	298.15513904	298.15955447	298.15489594	-1.35e-06	-7.2e-07	-3.84e-06
0.69793	6960.58665	0.0	4.5e-07	3.7e-07	9e-08	-0.0	2.96e-06	1.58e-06	1e-08	298.15457961	298.15926125	298.15476085	2.33e-06	-7.1e-07	-3.73e-06
0.69993	6974.64434	0.0	4.5e-07	3.7e-07	9e-08	-0.0	2.96e-06	1.58e-06	1e-08	298.15479799	298.15897619	298.15460013	-1.45e-06	-6.8e-07	-3.61e-06
0.70193	6988.65767	0.0	4.5e-07	3.7e-07	9e-08	-0.0	2.96e-06	1.58e-06	1e-08	298.15436918	298.15870059	298.15446943	1.76e-06	-6.7e-07	-3.51e-06
0.70393	7002.62648	0.0	4.5e-07	3.7e-07	9e-08	-0.0	2.96e-06	1.58e-06	1e-08	298.15409243	298.15843334	298.15433734	3.26e-06	-6.5e-07	-3.4e-06
0.70593	7016.55064	0.0	4.5e-07	3.7e-07	9e-08	-0.0	2.96e-06	1.58e-06	1e-08	298.15442766	298.15817373	298.15418573	-1.11e-06	-6.2e-07	-3.28e-06
0.70793	7030.42998	0.0	4.5e-07	3.7e-07	9e-08	-0.0	2.96e-06	1.58e-06	1e-08	298.15429359	298.15792259	298.15405675	-2.16e-06	-5.9e-07	-3.18e-06
0.70993	7044.26436	0.0	4.5e-07	3.7e-07	9e-08	-0.0	2.96e-06	1.58e-06	1e-08	298.15387249	298.15767947	298.15394314	-3.66e-06	-5.7e-07	-3.08e-06
0.71193	7058.05363	0.0	4.5e-07	3.7e-07	9e-08	-0.0	2.96e-06	1.58e-06	1e-08	298.15368247	298.15744355	298.15382447	8e-08	-5.7e-07	-3e-06
0.71393	7071.79762	0.0	4.5e-07	3.7e-07	9e-08	-0.0	2.96e-06	1.58e-06	1e-08	298.15347836	298.15721494	298.15371025	-4.17e-06	-5.3e-07	-2.89e-06
0.71593	7085.49619	0.0	4.5e-07	3.7e-07	9e-08	-0.0	2.96e-06	1.58e-06	1e-08	298.15355144	298.15699303	298.15358893	4e-07	-5.3e-07	-2.81e-06
0.71793	7099.14917	0.0	4.5e-07	3.7e-07	9e-08	-0.0	2.96e-06	1.58e-06	1e-08	298.15378407	298.1567778	298.15346502	-1.95e-06	-5.1e-07	-2.72e-06
0.71993	7112.75641	0.0	4.5e-07	3.7e-07	9e-08	-0.0	2.96e-06	1.58e-06	1e-08	298.15253356	298.15657076	298.15340271	5.61e-06	-5.2e-07	-2.66e-06
0.72193	7126.31776	0.0	4.5e-07	3.7e-07	9e-08	-0.0	2.96e-06	1.58e-06	1e-08	298.15335467	298.15636788	298.15326271	2.9e-07	-4.8e-07	-2.56e-06
0.72393	7139.83303	0.0	4.5e-07	3.7e-07	9e-08	-0.0	2.96e-06	1.58e-06	1e-08	298.15336926	298.1561721	298.15315762	-1.51e-06	-4.6e-07	-2.48e-06
0.72593	7153.30209	0.0	4.5e-07	3.7e-07	9e-08	-0.0	2.96e-06	1.58e-06	1e-08	298.15268292	298.1559831	298.15308319	4.71e-06	-4.7e-07	-2.42e-06
0.72793	7166.72474	0.0	4.5e-07	3.7e-07	9e-08	-0.0	2.96e-06	1.58e-06	1e-08	298.15305964	298.15579911	298.15297044	-1.09e-06	-4.4e-07	-2.33e-06
0.72993	7180.10084	0.0	4.5e-07	3.7e-07	9e-08	-0.0	2.96e-06	1.58e-06	1e-08	298.15282076	298.1556211	298.15288463	-3.9e-06	-4.1e-07	-2.25e-06
0.73193	7193.43021	0.0	4.5e-07	3.7e-07	9e-08	-0.0	2.96e-06	1.58e-06	1e-08	298.15274811	298.15544837	298.15279524	3.33e-06	-4.2e-07	-2.2e-06
0.73393	7206.7127	0.0	4.5e-07	3.7e-07	9e-08	-0.0	2.96e-06	1.58e-06	1e-08	298.15276502	298.15528085	298.15270517	-3.59e-06	-3.9e-07	-2.11e-06
0.73593	7219.94812	0.0	4.5e-07	3.7e-07	9e-08	-0.0	2.96e-06	1.58e-06	1e-08	298.15243369	298.15511887	298.1526315	1.6e-06	-3.9e-07	-2.06e-06
0.73793	7233.13631	0.0	4.5e-07	3.7e-07	9e-08	-0.0	2.96e-06	1.58e-06	1e-08	298.15250358	298.15496147	298.15254481	4.26e-06	-3.9e-07	-2e-06
0.73993	7246.2771	0.0	4.5e-07	3.7e-07	9e-08	-0.0	2.96e-06	1.58e-06	1e-08	298.15261929	298.15480886	298.1524589	-5.2e-07	-3.6e-07	-1.93e-06
0.74193	7259.3703	0.0	4.5e-07	3.7e-07	9e-08	-0.0	2.96e-06	1.58e-06	1e-08	298.1524631	298.15466125	298.15238616	1.08e-06	-3.6e-07	-1.87e-06
0.74393	7272.41575	0.0	4.5e-07	3.7e-07	9e-08	-0.0	2.96e-06	1.58e-06	1e-08	298.15222321	298.15451824	298.15231911	4.4e-07	-3.4e-07	-1.82e-06
0.74593	7285.41326	0.0	4.5e-07	3.7e-07	9e-08	-0.0	2.96e-06	1.58e-06	1e-08	298.15216016	298.15437943	298.15224748	-3.74e-06	-3.2e-07	-1.75e-06
0.74793	7298.36265	0.0	4.5e-07	3.7e-07	9e-08	-0.0	2.96e-06	1.58e-06	1e-08	298.15225459	298.15424473	298.15217197	-5.37e-06	-3e-07	-1.69e-06
0.74993	7311.26375	0.0	4.5e-07	3.7e-07	9e-08	-0.0	2.96e-06	1.58e-06	1e-08	298.1522497	298.15411431	298.15210258	-1.48e-06	-3.1e-07	-1.65e-06
0.75192	7324.11637	0.0	4.5e-07	3.7e-07	9e-08	-0.0	2.96e-06	1.58e-06	1e-08	298.15216214	298.15398795	298.15203855	-2.39e-06	-2.9e-07	-1.59e-06
0.75392	7336.92033	0.0	4.5e-07	3.7e-07	9e-08	-0.0	2.96e-06	1.58e-06	1e-08	298.15197365	298.1538656	298.15198057	-3.51e-06	-2.8e-07	-1.54e-06
0.75592	7349.67543	0.0	4.5e-07	3.7e-07	9e-08	-0.0	2.96e-06	1.58e-06	1e-08	298.15183806	298.15374696	298.15192252	1.77e-06	-2.9e-07	-1.51e-06
0.75792	7362.38149	0.0	4.5e-07	3.7e-07	9e-08	-0.0	2.96e-06	1.58e-06	1e-08	298.15174966	298.15363196	298.15186459	2.31e-06	-2.8e-07	-1.46e-06
0.75992	7375.03831	0.0	4.5e-07	3.7e-07	9e-08	-0.0	2.96e-06	1.58e-06	1e-08	298.15174743	298.15352038	298.15180517	1.8e-07	-2.7e-07	-1.41e-06
0.76192	7387.64571	0.0	4.5e-07	3.7e-07	9e-08	-0.0	2.96e-06	1.58e-06	1e-08	298.15179105	298.1534122	298.1517458	-7.8e-07	-2.6e-07	-1.37e-06
0.76392	7400.20349	0.0	4.5e-07	3.7e-07	9e-08	-0.0	2.96e-06	1.58e-06	1e-08	298.15148001	298.15330769	298.15170207	1.44e-06	-2.6e-07	-1.33e-06
0.76592	7412.71145	0.0	4.5e-07	3.7e-07	9e-08	-0.0	2.96e-06	1.58e-06	1e-08	298.15164461	298.1532059	298.15164144	-1.65e-06	-2.4e-07	-1.28e-06
0.76792	7425.1694	0.0	4.5e-07	3.7e-07	9e-08	-0.0	2.96e-06	1.58e-06	1e-08	298.15166506	298.15310737	298.15158812	-1.81e-06	-2.3e-07	-1.24e-06
0.76992	7437.57714	0.0	4.5e-07	3.7e-07	9e-08	-0.0	2.96e-06	1.58e-06	1e-08	298.151635	298.15301193	298.15153839	-1.33e-06	-2.2e-07	-1.2e-06
0.77192	7449.93446	0.0	4.5e-07	3.7e-07	9e-08	-0.0	2.96e-06	1.58e-06	1e-08	298.1514545	298.15291959	298.15149613	-4.21e-06	-2.1e-07	-1.16e-06
0.77392	7462.24116	0.0	4.5e-07	3.7e-07	9e-08	-0.0	2.96e-06	1.58e-06	1e-08	298.15161051	298.15282971	298.1514422	-4.07e-06	-2e-07	-1.12e-06
0.77592	7474.49704	0.0	4.5e-07	3.7e-07	9e-08	-0.0	2.96e-06	1.58e-06	1e-08	298.1515513	298.15274283	298.15139818	-2.32e-06	-2e-07	-1.09e-06
0.77792	7486.70188	0.0	4.5e-07	3.7e-07	9e-08	-0.0	2.96e-06	1.58e-06	1e-08	298.15135351	298.15265878	298.151361	-8.9e-07	-2e-07	-1.06e-06
0.77992	7498.85547	0.0	4.5e-07	3.7e-07	9e-08	-0.0	2.96e-06	1.58e-06	1e-08	298.15128006	298.15257719	298.15132035	-1.19e-06	-1.9e-07	-1.03e-06
0.78192	7510.95759	0.0	4.5e-07	3.7e-07	9e-08	-0.0	2.96e-06	1.58e-06	1e-08	298.15121108	298.1524981	298.15128087	8.9e-07	-1.9e-07	-1e-06
0.78392	7523.00804	0.0	4.5e-07	3.7e-07	9e-08	-0.0	2.96e-06	1.58e-06	1e-08	298.15123884	298.15242134	298.15123889	5.76e-06	-2e-07	-9.9e-07
0.78592	7535.0066	0.0	4.5e-07	3.7e-07	9e-08	-0.0	2.96e-06	1.58e-06	1e-08	298.15109385	298.15234712	298.15120493	3.37e-06	-1.9e-07	-9.5e-07
0.78792	7546.95304	0.0	4.5e-07	3.7e-07	9e-08	-0.0	2.96e-06	1.58e-06	1e-08	298.15119739	298.15227491	298.15116246	-9.5e-07	-1.7e-07	-9.1e-07
0.78992	7558.84714	0.0	4.5e-07	3.7e-07	9e-08	-0.0	2.96e-06	1.58e-06	1e-08	298.15083456	298.15220542	298.15113944	1.5e-06	-1.7e-07	-8.9e-07
0.79192	7570.68868	0.0	4.5e-07	3.7e-07	9e-08	-0.0	2.96e-06	1.58e-06	1e-08	298.15121599	298.15213729	298.15108843	-5.7e-07	-1.6e-07	-8.5e-07
0.79392	7582.47742	0.0	4.5e-07	3.7e-07	9e-08	-0.0	2.96e-06	1.58e-06	1e-08	298.15107232	298.15207183	298.1510591	-1.88e-06	-1.5e-07	-8.3e-07
0.79592	7594.21314	0.0	4.5e-07	3.7e-07	9e-08	-0.0	2.96e-06	1.58e-06	1e-08	298.15122349	298.15200803	298.15101929	1.97e-06	-1.6e-07	-8.1e-07
0.79792	7605.8956	0.0	4.5e-07	3.7e-07	9e-08	-0.0	2.96e-06	1.58e-06	1e-08	298.1512022	298.15194639	298.15098727	-1.17e-06	-1.4e-07	-7.8e-07
0.79992	7617.52456	0.0	4.5e-07	3.7e-07	9e-08	-0.0	2.96e-06	1.58e-06	1e-08	298.15118646	298.15188663	298.15095605	-1.87e-06	-1.4e-07	-7.5e-07
0.80192	7629.0998	0.0	4.5e-07	3.7e-07	9e-08	-0.0	2.96e-06	1.58e-06	1e-08	298.15102877	298.15182886	298.15093137	2.7e-07	-1.4e-07	-7.3e-07
0.80392	7640.62106	0.0	4.5e-07	3.7e-07	9e-08	-0.0	2.96e-06	1.58e-06	1e-08	298.15100438	298.15177273	298.15090242	-4.48e-06	-1.2e-07	-7e-07
0.80592	7652.0881	0.0	4.5e-07	3.7e-07	9e-08	-0.0	2.96e-06	1.58e-06	1e-08	298.15091548	298.1517184	298.15087692	-1.11e-06	-1.3e-07	-6.9e-07
0.80792	7663.50067	0.0	4.5e-07	3.7e-07	9e-08	-0.0	2.96e-06	1.58e-06	1e-08	298.15090237	298.15166566	298.15084934	-2.17e-06	-1.2e-07	-6.6e-07
0.80992	7674.85853	0.0	4.5e-07	3.7e-07	9e-08	-0.0	2.96e-06	1.58e-06	1e-08	298.15099669	298.15161442	298.15081842	-3.4e-06	-1.1e-07	-6.4e-07
0.81192	7686.16142	0.0	4.5e-07	3.7e-07	9e-08	-0.0	2.96e-06	1.58e-06	1e-08	298.15071474	298.15156516	298.15080308	1.7e-06	-1.2e-07	-6.3e-07
0.81392	7697.40908	0.0	4.5e-07	3.7e-07	9e-08	-0.0	2.96e-06	1.58e-06	1e-08	298.15073666	298.15151708	298.15077664	-3.43e-06	-1e-07	-6e-07
0.81592	7708.60126	0.0	4.5e-07	3.7e-07	9e-08	-0.0	2.96e-06	1.58e-06	1e-08	298.15063726	298.15147061	298.15075574	-0.0	-1.1e-07	-5.9e-07
0.81792	7719.73769	0.0	4.5e-07	3.7e-07	9e-08	-0.0	2.96e-06	1.58e-06	1e-08	298.15045532	298.15142567	298.15073884	1.16e-06	-1.1e-07	-5.7e-07
0.81992	7730.81811	0.0	4.5e-07	3.7e-07	9e-08	-0.0	2.96e-06	1.58e-06	1e-08	298.15055155	298.15138181	298.15071178	1.05e-06	-1.1e-07	-5.6e-07
0.82192	7741.84224	0.0	4.5e-07	3.7e-07	9e-08	-0.0	2.96e-06	1.58e-06	1e-08	298.15067857	298.15133927	298.15068424	3.5e-06	-1.1e-07	-5.5e-07
0.82392	7752.80981	0.0	4.5e-07	3.7e-07	9e-08	-0.0	2.96e-06	1.58e-06	1e-08	298.15060494	298.15129825	298.15066525	2.99e-06	-1.1e-07	-5.3e-07
0.82592	7763.72054	0.0	4.5e-07	3.7e-07	9e-08	-0.0	2.96e-06	1.58e-06	1e-08	298.15036851	298.15125868	298.15065332	2.26e-06	-1e-07	-5.1e-07
0.82792	7774.57416	0.0	4.5e-07	3.7e-07	9e-08	-0.0	2.96e-06	1.58e-06	1e-08	298.15057461	298.15121983	298.15062469	7.3e-07	-9e-08	-4.9e-07
0.82992	7785.37037	0.0	4.5e-07	3.7e-07	9e-08	-0.0	2.96e-06	1.58e-06	1e-08	298.15054805	298.15118242	298.15060582	6.9e-07	-9e-08	-4.8e-07
0.83192	7796.10891	0.0	4.5e-07	3.7e-07	9e-08	-0.0	2.96e-06	1.58e-06	1e-08	298.15052669	298.15114616	298.15058735	-2.44e-06	-8e-08	-4.5e-07
0.83392	7806.78946	0.0	4.5e-07	3.7e-07	9e-08	-0.0	2.96e-06	1.58e-06	1e-08	298.15044444	298.15111108	298.15057186	4.07e-06	-1e-07	-4.6e-07
0.83592	7817.41173	0.0	4.5e-07	3.7e-07	9e-08	-0.0	2.96e-06	1.58e-06	1e-08	298.15068527	298.15107673	298.1505443	7.2e-07	-8e-08	-4.3e-07
0.83792	7827.97543	0.0	4.5e-07	3.7e-07	9e-08	-0.0	2.96e-06	1.58e-06	1e-08	298.15045905	298.15104393	298.15053559	6.6e-07	-8e-08	-4.2e-07
0.83992	7838.48026	0.0	4.5e-07	3.7e-07	9e-08	-0.0	2.96e-06	1.58e-06	1e-08	298.15041313	298.15101196	298.15052035	4.3e-07	-8e-08	-4.1e-07
0.84192	7848.92589	0.0	4.5e-07	3.7e-07	9e-08	-0.0	2.96e-06	1.58e-06	1e-08	298.150623	298.15098068	298.15049562	-2.47e-06	-7e-08	-3.9e-07
0.84392	7859.31202	0.0	4.5e-07	3.7e-07	9e-08	-0.0	2.96e-06	1.58e-06	1e-08	298.15062829	298.15095058	298.15047941	-2.23e-06	-6e-08	-3.7e-07
0.84592	7869.63834	0.0	4.5e-07	3.7e-07	9e-08	-0.0	2.96e-06	1.58e-06	1e-08	298.15051488	298.15092154	298.15046835	1.1e-06	-7e-08	-3.7e-07
0.84792	7879.90452	0.0	4.5e-07	3.7e-07	9e-08	-0.0	2.96e-06	1.58e-06	1e-08	298.15046322	298.15089332	298.15045534	1.17e-06	-7e-08	-3.6e-07
0.84992	7890.11024	0.0	4.5e-07	3.7e-07	9e-08	-0.0	2.96e-06	1.58e-06	1e-08	298.15047584	298.15086591	298.15044028	1e-06	-7e-08	-3.5e-07
0.85191	7900.25515	0.0	4.5e-07	3.7e-07	9e-08	-0.0	2.96e-06	1.58e-06	1e-08	298.15059674	298.15083921	298.15042142	-2.31e-06	-6e-08	-3.3e-07
0.85391	7910.33894	0.0	4.5e-07	3.7e-07	9e-08	-0.0	2.96e-06	1.58e-06	1e-08	298.15031876	298.15081376	298.15041862	-7.7e-07	-6e-08	-3.2e-07
0.85591	7920.36125	0.0	4.5e-07	3.7e-07	9e-08	-0.0	2.96e-06	1.58e-06	1e-08	298.15055434	298.15078855	298.15039613	-1.06e-06	-6e-08	-3.1e-07
0.85791	7930.32174	0.0	4.5e-07	3.7e-07	9e-08	-0.0	2.96e-06	1.58e-06	1e-08	298.150502	298.15076442	298.15038533	-5.9e-07	-6e-08	-3e-07
0.85991	7940.22005	0.0	4.5e-07	3.7e-07	9e-08	-0.0	2.96e-06	1.58e-06	1e-08	298.1503883	298.1507411	298.15037732	1.7e-07	-6e-08	-3e-07
0.86191	7950.05583	0.0	4.5e-07	3.7e-07	9e-08	-0.0	2.96e-06	1.58e-06	1e-08	298.15029722	298.15071847	298.15036881	4.7e-07	-6e-08	-2.9e-07
0.86391	7959.82872	0.0	4.5e-07	3.7e-07	9e-08	-0.0	2.96e-06	1.58e-06	1e-08	298.1504505	298.15069627	298.1503511	-2.75e-06	-4e-08	-2.7e-07
0.86591	7969.53834	0.0	4.5e-07	3.7e-07	9e-08	-0.0	2.96e-06	1.58e-06	1e-08	298.15059312	298.15067476	298.15033417	-9.1e-07	-5e-08	-2.7e-07
0.86791	7979.18433	0.0	4.5e-07	3.7e-07	9e-08	-0.0	2.96e-06	1.58e-06	1e-08	298.15050674	298.15065416	298.15032656	1.97e-06	-6e-08	-2.7e-07
0.86991	7988.7663	0.0	4.5e-07	3.7e-07	9e-08	-0.0	2.96e-06	1.58e-06	1e-08	298.15033792	298.15063428	298.15032252	-8.1e-07	-5e-08	-2.5e-07
0.87191	7998.28385	0.0	4.5e-07	3.7e-07	9e-08	-0.0	2.96e-06	1.58e-06	1e-08	298.14989851	298.15061531	298.1503294	1.75e-06	-5e-08	-2.5e-07
0.87391	8007.7366	0.0	4.5e-07	3.7e-07	9e-08	-0.0	2.96e-06	1.58e-06	1e-08	298.15045883	298.15059586	298.15029744	-1.46e-06	-4e-08	-2.3e-07
0.87591	8017.12415	0.0	4.5e-07	3.7e-07	9e-08	-0.0	2.96e-06	1.58e-06	1e-08	298.15031871	298.15057774	298.15029323	-1.12e-06	-4e-08	-2.3e-07
0.87791	8026.44609	0.0	4.5e-07	3.7e-07	9e-08	-0.0	2.96e-06	1.58e-06	1e-08	298.15028635	298.15056007	298.15028509	6e-07	-4e-08	-2.3e-07
0.87991	8035.702	0.0	4.5e-07	3.7e-07	9e-08	-0.0	2.96e-06	1.58e-06	1e-08	298.15024167	298.15054295	298.15027773	1.32e-06	-5e-08	-2.2e-07
0.88191	8044.89146	0.0	4.5e-07	3.7e-07	9e-08	-0.0	2.96e-06	1.58e-06	1e-08	298.15044941	298.15052608	298.15026076	-1.06e-06	-4e-08	-2.1e-07
0.88391	8054.01404	0.0	4.5e-07	3.7e-07	9e-08	-0.0	2.96e-06	1.58e-06	1e-08	298.15029079	298.15051013	298.15025841	1.39e-06	-4e-08	-2.1e-07
0.88591	8063.0693	0.0	4.5e-07	3.7e-07	9e-08	-0.0	2.96e-06	1.58e-06	1e-08	298.15017499	298.15049462	298.15025464	7.8e-07	-4e-08	-2e-07
0.88791	8072.05681	0.0	4.5e-07	3.7e-07	9e-08	-0.0	2.96e-06	1.58e-06	1e-08	298.15008309	298.15047956	298.1502502	1.26e-06	-4e-08	-1.9e-07
0.88991	8080.97609	0.0	4.5e-07	3.7e-07	9e-08	-0.0	2.96e-06	1.58e-06	1e-08	298.1499829	298.15046498	298.15024633	-3.2e-06	-2e-08	-1.8e-07
0.89191	8089.8267	0.0	4.5e-07	3.7e-07	9e-08	-0.0	2.96e-06	1.58e-06	1e-08	298.14996391	298.15045077	298.15023952	-3.58e-06	-2e-08	-1.7e-07
0.89391	8098.60816	0.0	4.5e-07	3.7e-07	9e-08	-0.0	2.96e-06	1.58e-06	1e-08	298.15014225	298.15043677	298.15022521	1.38e-06	-4e-08	-1.8e-07
0.89591	8107.31998	0.0	4.5e-07	3.7e-07	9e-08	-0.0	2.96e-06	1.58e-06	1e-08	298.14998198	298.15042357	298.15022439	1.03e-06	-4e-08	-1.7e-07
0.89791	8115.96168	0.0	4.5e-07	3.7e-07	9e-08	-0.0	2.96e-06	1.58e-06	1e-08	298.15019037	298.15041038	298.15020935	-8.5e-07	-3e-08	-1.6e-07
0.89991	8124.53276	0.0	4.5e-07	3.7e-07	9e-08	-0.0	2.96e-06	1.58e-06	1e-08	298.14991722	298.1503981	298.15021338	2.04e-06	-4e-08	-1.6e-07
0.90191	8133.0327	0.0	4.5e-07	3.7e-07	9e-08	-0.0	2.96e-06	1.58e-06	1e-08	298.15014369	298.15038567	298.15019805	-2e-08	-3e-08	-1.5e-07
0.90391	8141.46098	0.0	4.5e-07	3.7e-07	9e-08	-0.0	2.96e-06	1.58e-06	1e-08	298.15010787	298.1503739	298.15019318	-1.83e-06	-2e-08	-1.4e-07
0.90591	8149.81708	0.0	4.5e-07	3.7e-07	9e-08	-0.0	2.96e-06	1.58e-06	1e-08	298.14985545	298.15036273	298.150197	2.04e-06	-3e-08	-1.5e-07
0.90791	8158.10045	0.0	4.5e-07	3.7e-07	9e-08	-0.0	2.96e-06	1.58e-06	1e-08	298.1499723	298.15035151	298.15018654	-3.17e-06	-2e-08	-1.3e-07
0.90991	8166.31053	0.0	4.5e-07	3.7e-07	9e-08	-0.0	2.96e-06	1.58e-06	1e-08	298.15049237	298.15034019	298.15016047	-1.1e-06	-2e-08	-1.3e-07
0.91191	8174.44675	0.0	4.5e-07	3.7e-07	9e-08	-0.0	2.96e-06	1.58e-06	1e-08	298.15025636	298.15033002	298.15016418	-7.9e-07	-2e-08	-1.3e-07
0.91391	8182.50854	0.0	4.5e-07	3.7e-07	9e-08	-0.0	2.96e-06	1.58e-06	1e-08	298.15001535	298.15032017	298.15016827	1.46e-06	-3e-08	-1.3e-07
0.91591	8190.49531	0.0	4.5e-07	3.7e-07	9e-08	-0.0	2.96e-06	1.58e-06	1e-08	298.1499974	298.1503104	298.15016378	1.1e-06	-3e-08	-1.3e-07
0.91791	8198.40644	0.0	4.5e-07	3.7e-07	9e-08	-0.0	2.96e-06	1.58e-06	1e-08	298.15011017	298.15030078	298.15015433	-1.3e-07	-2e-08	-1.2e-07
0.91991	8206.24133	0.0	4.5e-07	3.7e-07	9e-08	-0.0	2.96e-06	1.58e-06	1e-08	298.15005557	298.15029163	298.15015159	2.11e-06	-3e-08	-1.2e-07
0.92191	8213.99932	0.0	4.5e-07	3.7e-07	9e-08	-0.0	2.96e-06	1.58e-06	1e-08	298.15007703	298.15028269	298.15014602	3.05e-06	-3e-08	-1.2e-07
0.92391	8221.67977	0.0	4.5e-07	3.7e-07	9e-08	-0.0	2.96e-06	1.58e-06	1e-08	298.15015102	298.15027396	298.15013853	3.04e-06	-3e-08	-1.2e-07
0.92591	8229.28202	0.0	4.5e-07	3.7e-07	9e-08	-0.0	2.96e-06	1.58e-06	1e-08	298.15021557	298.15026551	298.15013156	1.71e-06	-3e-08	-1.1e-07
0.92791	8236.80537	0.0	4.5e-07	3.7e-07	9e-08	-0.0	2.96e-06	1.58e-06	1e-08	298.15027009	298.15025732	298.15012512	-4.1e-07	-2e-08	-1e-07
0.92991	8244.24913	0.0	4.5e-07	3.7e-07	9e-08	-0.0	2.96e-06	1.58e-06	1e-08	298.1503141	298.1502494	298.15011923	-2.14e-06	-1e-08	-9e-08
0.93191	8251.61257	0.0	4.5e-07	3.7e-07	9e-08	-0.0	2.96e-06	1.58e-06	1e-08	298.15034722	298.15024173	298.15011388	-2.45e-06	-1e-08	-9e-08
0.93391	8258.89496	0.0	4.5e-07	3.7e-07	9e-08	-0.0	2.96e-06	1.58e-06	1e-08	298.1503355	298.15023434	298.15011042	-2.13e-06	-1e-08	-9e-08
0.93591	8266.09553	0.0	4.5e-07	3.7e-07	9e-08	-0.0	2.96e-06	1.58e-06	1e-08	298.15031093	298.15022719	298.15010759	-1.7e-06	-1e-08	-9e-08
0.93791	8273.21349	0.0	4.5e-07	3.7e-07	9e-08	-0.0	2.96e-06	1.58e-06	1e-08	298.15030227	298.15022025	298.15010424	-1.61e-06	-1e-08	-8e-08
0.93991	8280.24806	0.0	4.5e-07	3.7e-07	9e-08	-0.0	2.96e-06	1.58e-06	1e-08	298.15030989	298.1502135	298.15010038	-1.85e-06	-1e-08	-8e-08
0.94191	8287.19839	0.0	4.5e-07	3.7e-07	9e-08	-0.0	2.96e-06	1.58e-06	1e-08	298.15033415	298.15020694	298.15009597	-2.44e-06	-1e-08	-7e-08
0.94391	8294.06365	0.0	4.5e-07	3.7e-07	9e-08	-0.0	2.96e-06	1.58e-06	1e-08	298.15029736	298.15020065	298.15009405	-2.19e-06	-1e-08	-7e-08
0.94591	8300.84294	0.0	4.5e-07	3.7e-07	9e-08	-0.0	2.96e-06	1.58e-06	1e-08	298.15024435	298.15019456	298.15009288	-7.5e-07	-1e-08	-8e-08
0.94791	8307.53536	0.0	4.5e-07	3.7e-07	9e-08	-0.0	2.96e-06	1.58e-06	1e-08	298.15017776	298.15018869	298.15009234	1.5e-06	-2e-08	-8e-08
0.94991	8314.13999	0.0	4.5e-07	3.7e-07	9e-08	-0.0	2.96e-06	1.58e-06	1e-08	298.15009743	298.150183	298.15009243	2.69e-06	-2e-08	-8e-08
0.9519	8320.65585	0.0	4.5e-07	3.7e-07	9e-08	-0.0	2.96e-06	1.58e-06	1e-08	298.15000338	298.15017751	298.15009316	2.63e-06	-2e-08	-8e-08
0.9539	8327.08196	0.0	4.5e-07	3.7e-07	9e-08	-0.0	2.96e-06	1.58e-06	1e-08	298.15001901	298.15017208	298.15008968	6.8e-07	-2e-08	-7e-08
0.9559	8333.41727	0.0	4.5e-07	3.7e-07	9e-08	-0.0	2.96e-06	1.58e-06	1e-08	298.14992737	298.15016692	298.15009049	1.08e-06	-2e-08	-7e-08
0.9579	8339.66072	0.0	4.5e-07	3.7e-07	9e-08	-0.0	2.96e-06	1.58e-06	1e-08	298.14997183	298.15016178	298.15008605	-3.1e-07	-1e-08	-6e-08
0.9599	8345.81121	0.0	4.5e-07	3.7e-07	9e-08	-0.0	2.96e-06	1.58e-06	1e-08	298.15012833	298.15015668	298.15007731	-2.33e-06	-0.0	-5e-08
0.9619	8351.86759	0.0	4.5e-07	3.7e-07	9e-08	-0.0	2.96e-06	1.58e-06	1e-08	298.15001609	298.15015202	298.15007918	1.5e-06	-2e-08	-6e-08
0.9639	8357.82866	0.0	4.5e-07	3.7e-07	9e-08	-0.0	2.96e-06	1.58e-06	1e-08	298.14984108	298.15014756	298.15008358	-1.65e-06	-1e-08	-5e-08
0.9659	8363.69322	0.0	4.5e-07	3.7e-07	9e-08	-0.0	2.96e-06	1.58e-06	1e-08	298.15016815	298.15014272	298.15006839	-3.28e-06	0.0	-5e-08
0.9679	8369.45997	0.0	4.5e-07	3.7e-07	9e-08	-0.0	2.96e-06	1.58e-06	1e-08	298.15010976	298.15013842	298.15006837	-1.45e-06	-1e-08	-5e-08
0.9699	8375.12756	0.0	4.5e-07	3.7e-07	9e-08	-0.0	2.96e-06	1.58e-06	1e-08	298.15012844	298.15013418	298.15006541	-1.66e-06	-0.0	-5e-08
0.9719	8380.69459	0.0	4.5e-07	3.7e-07	9e-08	-0.0	2.96e-06	1.58e-06	1e-08	298.15008353	298.15013013	298.150065	-2e-08	-1e-08	-5e-08
0.9739	8386.15959	0.0	4.5e-07	3.7e-07	9e-08	-0.0	2.96e-06	1.58e-06	1e-08	298.15011161	298.15012614	298.1500618	9e-08	-1e-08	-5e-08
0.9759	8391.52108	0.0	4.5e-07	3.7e-07	9e-08	-0.0	2.96e-06	1.58e-06	1e-08	298.14953681	298.1501229	298.15008229	2.59e-06	-2e-08	-6e-08
0.9779	8396.77752	0.0	4.5e-07	3.7e-07	9e-08	-0.0	2.96e-06	1.58e-06	1e-08	298.14981109	298.15011887	298.15006957	-2.5e-07	-1e-08	-5e-08
0.9799	8401.92725	0.0	4.5e-07	3.7e-07	9e-08	-0.0	2.96e-06	1.58e-06	1e-08	298.15008018	298.15011497	298.15005712	-7.5e-06	2e-08	-2e-08
0.9819	8406.96848	0.0	4.5e-07	3.7e-07	9e-08	-0.0	2.96e-06	1.58e-06	1e-08	298.1497274	298.15011184	298.15006909	-2.44e-06	-0.0	-4e-08
0.9839	8411.89934	0.0	4.5e-07	3.7e-07	9e-08	-0.0	2.96e-06	1.58e-06	1e-08	298.14916264	298.15010904	298.15008943	6.36e-06	-3e-08	-6e-08
0.9859	8416.71791	0.0	4.5e-07	3.7e-07	9e-08	-0.0	2.96e-06	1.58e-06	1e-08	298.1499184	298.15010495	298.15005807	-4.1e-07	-1e-08	-4e-08
0.9879	8421.42216	0.0	4.5e-07	3.7e-07	9e-08	-0.0	2.96e-06	1.58e-06	1e-08	298.15013813	298.15010152	298.15004777	1.06e-06	-1e-08	-4e-08
0.9899	8426.00994	0.0	4.5e-07	3.7e-07	9e-08	-0.0	2.96e-06	1.58e-06	1e-08	298.1500548	298.15009852	298.1500494	-2.5e-06	0.0	-3e-08
0.9919	8430.47894	0.0	4.5e-07	3.7e-07	9e-08	-0.0	2.96e-06	1.58e-06	1e-08	298.14994181	298.15009563	298.15005224	3.09e-06	-2e-08	-5e-08
0.9939	8434.82671	0.0	4.5e-07	3.7e-07	9e-08	-0.0	2.96e-06	1.58e-06	1e-08	298.15017994	298.15009248	298.15004137	-1.49e-06	-0.0	-3e-08
0.9959	8439.05062	0.0	4.5e-07	3.7e-07	9e-08	-0.0	2.96e-06	1.58e-06	1e-08	298.14988204	298.15008997	298.15005156	4e-07	-1e-08	-4e-08
0.9979	8443.14785	0.0	4.5e-07	3.7e-07	9e-08	-0.0	2.96e-06	1.58e-06	1e-08	298.1501098	298.150087	298.15004119	1.02e-06	-1e-08	-4e-08
0.9999	8447.1154	0.0	4.5e-07	3.7e-07	9e-08	-0.0	2.96e-06	1.58e-06	1e-08	298.15016102	298.1500843	298.15003778	-2.82e-06	0.0	-2e-08
1.0	8447.31031	0.0	4.5e-07	3.7e-07	9e-08	-0.0	2.96e-06	1.58e-06	1e-08	298.14997703	298.15008436	298.15004492	3.65521613	-2.53940922	19.83427392
