# Supplementary material for: Dataset for the simulated biomass pyrolysis in rotary kilns with varying particle residence time distributions
Source: Data Brief. 2021 Nov 23;39:107603. doi: 10.1016/j.dib.2021.107603 (PMC8633881; doi:10.1016/j.dib.2021.107603)
Supplement: Supplementary Data S1 — Supplementary Raw Research Data. This is open data under the CC BY license http://creativecommons.org/licenses/by/4.0/ [file mmc1.zip › supplementary/101/logFiles/log_Pe9]

l,m	Tau,s	F_w,kg/s	F_is,kg/s	F_c,kg/s	F_rt,kg/s	F_w_wet,kg/s	F_it,kg/s	F_g,kg/s	F_H2O_g,kg/s	T_b,K	T_g,K	T_w,K	q_bed,kW/m	q_gas,kW/m	q_loss,kW/m
0.0001	0.61469	0.0	0.0	0.0	0.0	5.47e-06	0.0	0.0	0.0	414.15332127	788.9669637	799.58519552	8.76395364	-0.0434113	-0.38425644
0.002	23.96316	1.51e-06	5.3e-07	6e-08	5.4e-07	0.0	2.14e-06	6.9e-07	1e-08	692.39111469	697.42755585	695.71591947	0.06813783	-0.02744334	-0.31188722
0.004	48.51929	3.3e-07	5.8e-07	1.9e-07	4.3e-07	-0.0	2.79e-06	1.15e-06	1e-08	683.28678385	685.38054909	681.91973152	-0.02557776	-0.04273554	-0.30117384
0.006	73.05367	1.4e-07	5.4e-07	2.6e-07	3.1e-07	-0.0	2.89e-06	1.33e-06	1e-08	671.79601828	674.07857172	670.3442683	-0.02582963	-0.04386071	-0.292092
0.008	97.56624	8e-08	5.1e-07	3e-07	2.4e-07	-0.0	2.92e-06	1.41e-06	1e-08	660.40508952	662.99993043	659.11232377	-0.02231876	-0.04363367	-0.28327319
0.01	122.05699	6e-08	4.9e-07	3.2e-07	2e-07	-0.0	2.93e-06	1.45e-06	1e-08	649.30126314	652.12582216	648.13594041	-0.01964883	-0.04275851	-0.27465595
0.012	146.52587	5e-08	4.8e-07	3.4e-07	1.8e-07	0.0	2.94e-06	1.48e-06	1e-08	638.49833207	641.48982244	637.42491452	-0.01774056	-0.0415736	-0.26624407
0.014	170.97287	4e-08	4.8e-07	3.5e-07	1.6e-07	0.0	2.94e-06	1.5e-06	1e-08	627.99424944	631.1131791	626.98919055	-0.01632246	-0.04024948	-0.25804926
0.016	195.39794	4e-08	4.7e-07	3.5e-07	1.5e-07	0.0	2.94e-06	1.51e-06	1e-08	617.79340142	621.00594073	616.83249161	-0.01522233	-0.03887125	-0.25007264
0.018	219.80106	4e-08	4.7e-07	3.5e-07	1.5e-07	-0.0	2.94e-06	1.52e-06	1e-08	607.86740541	611.17113503	606.95665747	-0.01430862	-0.03748325	-0.2423115
0.02	244.18219	4e-08	4.7e-07	3.5e-07	1.4e-07	-0.0	2.94e-06	1.52e-06	1e-08	598.22591103	601.60786671	597.3578851	-0.01352979	-0.03611221	-0.23477698
0.022	268.5413	4e-08	4.7e-07	3.6e-07	1.4e-07	-0.0	2.94e-06	1.52e-06	1e-08	588.86258073	592.31314635	588.03220553	-0.01284382	-0.03476974	-0.22745469
0.024	292.87837	4e-08	4.7e-07	3.6e-07	1.4e-07	-0.0	2.94e-06	1.53e-06	1e-08	579.77104303	583.28267466	578.97472423	-0.01222905	-0.03347119	-0.22038323
0.026	317.19335	4e-08	4.7e-07	3.6e-07	1.4e-07	0.0	2.94e-06	1.53e-06	1e-08	570.94389865	574.51035858	570.1789704	-0.01166199	-0.03220642	-0.21348095
0.028	341.48622	4e-08	4.7e-07	3.6e-07	1.3e-07	0.0	2.94e-06	1.53e-06	1e-08	562.37519381	565.99105729	561.6395784	-0.01112707	-0.03096254	-0.20666195
0.03	365.75695	4e-08	4.7e-07	3.6e-07	1.3e-07	-0.0	2.94e-06	1.53e-06	1e-08	554.05785434	557.71826351	553.34988177	-0.01064386	-0.02980428	-0.20027325
0.032	390.0055	3e-08	4.7e-07	3.6e-07	1.3e-07	0.0	2.94e-06	1.53e-06	1e-08	545.98447534	549.6848992	545.30271027	-0.01018054	-0.02866735	-0.19395777
0.034	414.23184	3e-08	4.7e-07	3.6e-07	1.3e-07	0.0	2.94e-06	1.53e-06	1e-08	538.15027334	541.88639658	537.49343848	-0.00974315	-0.02757261	-0.18782906
0.036	438.43593	3e-08	4.7e-07	3.6e-07	1.3e-07	0.0	2.94e-06	1.53e-06	1e-08	530.55016573	534.31674678	529.91594341	-0.00931972	-0.02651933	-0.18188281
0.038	462.61776	3e-08	4.7e-07	3.6e-07	1.3e-07	-0.0	2.94e-06	1.53e-06	1e-08	523.17385786	526.97002227	522.56451838	-0.00894249	-0.02550582	-0.17611283
0.04	486.77727	3e-08	4.7e-07	3.6e-07	1.3e-07	0.0	2.94e-06	1.53e-06	1e-08	516.02147879	519.84034469	515.43288932	-0.00859236	-0.02453132	-0.17051593
0.042	510.91445	3e-08	4.7e-07	3.6e-07	1.3e-07	0.0	2.94e-06	1.53e-06	1e-08	509.08286563	512.92196047	508.51553216	-0.00821419	-0.02359487	-0.16508716
0.044	535.02926	3e-08	4.7e-07	3.6e-07	1.3e-07	0.0	2.94e-06	1.53e-06	1e-08	502.35391366	506.20920437	501.80665549	-0.00786381	-0.02269476	-0.15982203
0.046	559.12166	3e-08	4.7e-07	3.6e-07	1.3e-07	0.0	2.94e-06	1.53e-06	1e-08	495.82830652	499.69652316	495.30071297	-0.00753272	-0.02182979	-0.1547162
0.048	583.19163	3e-08	4.7e-07	3.6e-07	1.3e-07	0.0	2.94e-06	1.53e-06	1e-08	489.50080468	493.37847535	488.99221038	-0.00722027	-0.02099869	-0.14976546
0.05	607.23912	3e-08	4.7e-07	3.6e-07	1.3e-07	0.0	2.94e-06	1.53e-06	1e-08	483.36638445	487.24973225	482.87575668	-0.00693156	-0.02020007	-0.14496518
0.05199	631.26411	3e-08	4.7e-07	3.6e-07	1.3e-07	0.0	2.94e-06	1.53e-06	1e-08	477.41952346	481.30508253	476.94610763	-0.00665172	-0.0194329	-0.14031162
0.05399	655.26657	3e-08	4.7e-07	3.6e-07	1.3e-07	0.0	2.94e-06	1.53e-06	1e-08	471.65515294	475.53942858	471.19810848	-0.0063898	-0.0186959	-0.1358007
0.05599	679.24646	3e-08	4.7e-07	3.6e-07	1.3e-07	0.0	2.94e-06	1.53e-06	1e-08	466.06792941	469.94778862	465.62673614	-0.00613384	-0.017988	-0.13142843
0.05799	703.20374	3e-08	4.7e-07	3.6e-07	1.3e-07	0.0	2.94e-06	1.53e-06	1e-08	460.6528881	464.52529423	460.22706099	-0.00588566	-0.01730802	-0.12719087
0.05999	727.13839	3e-08	4.7e-07	3.6e-07	1.3e-07	0.0	2.94e-06	1.53e-06	1e-08	455.40523707	459.26719044	454.99425874	-0.00564858	-0.01665485	-0.12308424
0.06199	751.05036	3e-08	4.7e-07	3.6e-07	1.3e-07	0.0	2.94e-06	1.53e-06	1e-08	450.32030695	454.16883474	449.92361241	-0.00542313	-0.01602743	-0.11910488
0.06399	774.93964	3e-08	4.7e-07	3.6e-07	1.3e-07	0.0	2.94e-06	1.53e-06	1e-08	445.39345594	449.22569609	445.01051654	-0.00520825	-0.01542475	-0.11524918
0.06599	798.80617	3e-08	4.7e-07	3.6e-07	1.3e-07	0.0	2.94e-06	1.53e-06	1e-08	440.62015811	444.4333535	440.25047129	-0.00500325	-0.01484583	-0.11151361
0.06799	822.64994	3e-08	4.7e-07	3.6e-07	1.3e-07	0.0	2.94e-06	1.53e-06	1e-08	435.99600104	439.78749462	435.63908148	-0.00480773	-0.0142897	-0.10789472
0.06999	846.4709	3e-08	4.7e-07	3.6e-07	1.3e-07	0.0	2.94e-06	1.53e-06	1e-08	431.5166837	435.28391427	431.17205558	-0.00462155	-0.01375545	-0.10438913
0.07199	870.26902	3e-08	4.7e-07	3.6e-07	1.3e-07	0.0	2.94e-06	1.53e-06	1e-08	427.17798007	430.91851297	426.8452063	-0.00444408	-0.01324221	-0.10099353
0.07399	894.04427	3e-08	4.7e-07	3.6e-07	1.3e-07	0.0	2.94e-06	1.53e-06	1e-08	422.97569875	426.68729539	422.6544514	-0.0042722	-0.01274912	-0.0977047
0.07599	917.79662	3e-08	4.7e-07	3.6e-07	1.3e-07	0.0	2.94e-06	1.53e-06	1e-08	418.9058774	422.58636828	418.59580219	-0.00410254	-0.01227542	-0.09451957
0.07799	941.52602	3e-08	4.7e-07	3.6e-07	1.3e-07	0.0	2.94e-06	1.53e-06	1e-08	414.96462701	418.61193908	414.66537024	-0.00394128	-0.01182026	-0.09143508
0.07999	965.23244	3e-08	4.7e-07	3.6e-07	1.3e-07	0.0	2.94e-06	1.53e-06	1e-08	411.14844866	414.76031314	410.85934954	-0.00378893	-0.0113829	-0.0884483
0.08199	988.91586	3e-08	4.7e-07	3.6e-07	1.3e-07	0.0	2.94e-06	1.53e-06	1e-08	407.45329409	411.02789455	407.17406349	-0.00363923	-0.01096262	-0.08555625
0.08399	1012.57623	3e-08	4.7e-07	3.6e-07	1.3e-07	0.0	2.94e-06	1.53e-06	1e-08	403.87583179	407.41118092	403.60589805	-0.00350504	-0.01055864	-0.08275602
0.08599	1036.21352	3e-08	4.7e-07	3.6e-07	1.3e-07	0.0	2.94e-06	1.53e-06	1e-08	400.4122661	403.90676484	400.15136091	-0.00337539	-0.01017039	-0.08004503
0.08799	1059.8277	3e-08	4.7e-07	3.6e-07	1.3e-07	0.0	2.94e-06	1.53e-06	1e-08	397.05903893	400.51132968	396.80704333	-0.0032523	-0.0097972	-0.07742057
0.08999	1083.41872	3e-08	4.7e-07	3.6e-07	1.3e-07	0.0	2.94e-06	1.53e-06	1e-08	393.81278008	397.22164806	393.56962146	-0.00312472	-0.00943852	-0.07487991
0.09199	1106.98657	3e-08	4.7e-07	3.6e-07	1.3e-07	0.0	2.94e-06	1.53e-06	1e-08	390.67068277	394.03457939	390.43583662	-0.00300403	-0.0090937	-0.07242069
0.09399	1130.53119	3e-08	4.7e-07	3.6e-07	1.3e-07	0.0	2.94e-06	1.53e-06	1e-08	387.62953438	390.94706968	387.40254114	-0.00288801	-0.00876217	-0.07004029
0.09599	1154.05256	3e-08	4.7e-07	3.6e-07	1.3e-07	0.0	2.94e-06	1.53e-06	1e-08	384.68625569	387.95614895	384.46667035	-0.00278664	-0.00844331	-0.06773632
0.09799	1177.55064	3e-08	4.7e-07	3.6e-07	1.3e-07	0.0	2.94e-06	1.53e-06	1e-08	381.83732581	385.05893034	381.62526847	-0.00268769	-0.00813671	-0.06550652
0.09999	1201.02539	3e-08	4.7e-07	3.6e-07	1.3e-07	0.0	2.94e-06	1.53e-06	1e-08	379.07997836	382.25260539	378.87542839	-0.00258033	-0.00784192	-0.06334854
0.10199	1224.47678	3e-08	4.7e-07	3.6e-07	1.3e-07	0.0	2.94e-06	1.53e-06	1e-08	376.41205767	379.53444267	376.21429783	-0.00247969	-0.00755838	-0.06126025
0.10399	1247.90478	3e-08	4.7e-07	3.6e-07	1.3e-07	0.0	2.94e-06	1.53e-06	1e-08	373.83056552	376.90178924	373.6391477	-0.00239552	-0.00728555	-0.05923937
0.10599	1271.30934	3e-08	4.7e-07	3.6e-07	1.3e-07	0.0	2.94e-06	1.53e-06	1e-08	371.33215897	374.35206779	371.14734575	-0.00231082	-0.0070231	-0.05728391
0.10799	1294.69044	3e-08	4.7e-07	3.6e-07	1.3e-07	0.0	2.94e-06	1.53e-06	1e-08	368.91624838	371.88409117	368.73758772	-0.00222186	-0.00676553	-0.05535376
0.10999	1318.04802	3e-08	4.7e-07	3.6e-07	1.3e-07	0.0	2.94e-06	1.53e-06	1e-08	366.57957568	369.49525931	366.40718671	-0.00213265	-0.00652796	-0.05356339
0.11199	1341.38207	3e-08	4.7e-07	3.6e-07	1.3e-07	0.0	2.94e-06	1.53e-06	1e-08	364.31747922	367.18028159	364.15077593	-0.00206292	-0.00629037	-0.05176346
0.11399	1364.69254	3e-08	4.7e-07	3.6e-07	1.3e-07	0.0	2.94e-06	1.53e-06	1e-08	362.13101684	364.94155366	361.97068805	-0.00197739	-0.00606972	-0.05008251
0.11599	1387.9794	3e-08	4.7e-07	3.6e-07	1.3e-07	0.0	2.94e-06	1.53e-06	1e-08	360.01506967	362.7717743	359.85952655	-0.00191742	-0.00584641	-0.04837357
0.11799	1411.2426	3e-08	4.7e-07	3.6e-07	1.3e-07	0.0	2.94e-06	1.53e-06	1e-08	357.96780171	360.67136675	357.81770688	-0.00183956	-0.0056363	-0.04675638
0.11999	1434.48212	3e-08	4.7e-07	3.6e-07	1.3e-07	0.0	2.94e-06	1.53e-06	1e-08	355.98829259	358.63794017	355.8427012	-0.00177732	-0.00543702	-0.04521572
0.12199	1457.69792	3e-08	4.7e-07	3.6e-07	1.3e-07	0.0	2.94e-06	1.53e-06	1e-08	354.07143344	356.66767644	353.93069802	-0.00171599	-0.00525132	-0.04377312
0.12399	1480.88995	3e-08	4.7e-07	3.6e-07	1.3e-07	0.0	2.94e-06	1.53e-06	1e-08	352.21696642	354.7602934	352.08135513	-0.00164807	-0.0050622	-0.04229699
0.12599	1504.05819	3e-08	4.7e-07	3.6e-07	1.3e-07	0.0	2.94e-06	1.53e-06	1e-08	350.42476551	352.91478653	350.29354785	-0.00158955	-0.00488028	-0.04087119
0.12799	1527.20259	3e-08	4.7e-07	3.6e-07	1.3e-07	0.0	2.94e-06	1.53e-06	1e-08	348.69067186	351.12808119	348.56419348	-0.00153012	-0.00471014	-0.03953185
0.12999	1550.32312	3e-08	4.7e-07	3.6e-07	1.3e-07	0.0	2.94e-06	1.53e-06	1e-08	347.0136701	349.39838121	346.89141516	-0.00148311	-0.00454771	-0.03824824
0.13199	1573.41974	3e-08	4.7e-07	3.6e-07	1.3e-07	0.0	2.94e-06	1.53e-06	1e-08	345.39014747	347.7227904	345.27231812	-0.00140529	-0.00438792	-0.03697856
0.13399	1596.49242	3e-08	4.7e-07	3.6e-07	1.3e-07	0.0	2.94e-06	1.53e-06	1e-08	343.8221526	346.10155715	343.70701337	-0.00138102	-0.00423239	-0.03574073
0.13599	1619.54112	3e-08	4.7e-07	3.6e-07	1.3e-07	0.0	2.94e-06	1.53e-06	1e-08	342.30380691	344.53234506	342.19326551	-0.00132083	-0.00408146	-0.03453298
0.13799	1642.56579	3e-08	4.7e-07	3.6e-07	1.3e-07	0.0	2.94e-06	1.53e-06	1e-08	340.83662479	343.01384781	340.72959846	-0.00128039	-0.00393646	-0.03336919
0.13999	1665.56641	3e-08	4.7e-07	3.6e-07	1.3e-07	0.0	2.94e-06	1.53e-06	1e-08	339.41757348	341.54430237	339.31427131	-0.00123239	-0.00380183	-0.03228444
0.14199	1688.54292	3e-08	4.7e-07	3.6e-07	1.3e-07	0.0	2.94e-06	1.53e-06	1e-08	338.04526178	340.12208786	337.94561948	-0.00119021	-0.00366853	-0.03120688
0.14399	1711.49531	3e-08	4.7e-07	3.6e-07	1.3e-07	0.0	2.94e-06	1.53e-06	1e-08	336.71879905	338.74558321	336.62196267	-0.00114895	-0.00353556	-0.03012814
0.14599	1734.42352	3e-08	4.7e-07	3.6e-07	1.3e-07	0.0	2.94e-06	1.53e-06	1e-08	335.43531614	337.41343884	335.34198793	-0.00110177	-0.00341447	-0.0291421
0.14799	1757.32752	3e-08	4.7e-07	3.6e-07	1.3e-07	0.0	2.94e-06	1.53e-06	1e-08	334.19437533	336.12411431	334.10408799	-0.00106755	-0.00329747	-0.02818701
0.14999	1780.20727	3e-08	4.7e-07	3.6e-07	1.3e-07	0.0	2.94e-06	1.53e-06	1e-08	332.99452483	334.87651573	332.90715539	-0.00103118	-0.00318445	-0.02726152
0.15198	1803.06273	3e-08	4.7e-07	3.6e-07	1.3e-07	0.0	2.94e-06	1.53e-06	1e-08	331.83385829	333.66909075	331.74963345	-0.0009964	-0.00307358	-0.02635088
0.15398	1825.89387	3e-08	4.7e-07	3.6e-07	1.3e-07	0.0	2.94e-06	1.53e-06	1e-08	330.71139561	332.50055272	330.63020674	-0.00095697	-0.0029671	-0.02547356
0.15598	1848.70064	3e-08	4.7e-07	3.6e-07	1.3e-07	0.0	2.94e-06	1.53e-06	1e-08	329.62658717	331.37013972	329.54807734	-0.00092566	-0.00286431	-0.02462464
0.15798	1871.48301	3e-08	4.7e-07	3.6e-07	1.3e-07	0.0	2.94e-06	1.53e-06	1e-08	328.5779207	330.27604255	328.50142272	-0.00089464	-0.00276361	-0.02379073
0.15998	1894.24093	3e-08	4.7e-07	3.6e-07	1.3e-07	0.0	2.94e-06	1.53e-06	1e-08	327.56257245	329.21752155	327.48956999	-0.00084663	-0.00267061	-0.02301758
0.16198	1916.97438	3e-08	4.7e-07	3.6e-07	1.3e-07	0.0	2.94e-06	1.53e-06	1e-08	326.58161364	328.19320714	326.51104588	-0.00083722	-0.00257558	-0.02222764
0.16398	1939.6833	3e-08	4.7e-07	3.6e-07	1.3e-07	0.0	2.94e-06	1.53e-06	1e-08	325.63362707	327.20208477	325.56484001	-0.00080142	-0.00248625	-0.02148182
0.16598	1962.36767	3e-08	4.7e-07	3.6e-07	1.3e-07	0.0	2.94e-06	1.53e-06	1e-08	324.71672662	326.24327514	324.65010246	-0.00077478	-0.00240247	-0.02078113
0.16798	1985.02744	3e-08	4.7e-07	3.6e-07	1.3e-07	0.0	2.94e-06	1.53e-06	1e-08	323.82983266	325.31534644	323.76539662	-0.00074881	-0.00231947	-0.02008536
0.16998	2007.66256	3e-08	4.7e-07	3.6e-07	1.3e-07	0.0	2.94e-06	1.53e-06	1e-08	322.97231809	324.41764633	322.91005701	-0.00072216	-0.00223979	-0.01941591
0.17198	2030.27302	3e-08	4.7e-07	3.6e-07	1.3e-07	0.0	2.94e-06	1.53e-06	1e-08	322.14327255	323.54919904	322.08310289	-0.00069634	-0.00216283	-0.01876801
0.17398	2052.85875	3e-08	4.7e-07	3.6e-07	1.3e-07	0.0	2.94e-06	1.53e-06	1e-08	321.34181	322.70909025	321.28361755	-0.00067295	-0.00208843	-0.01814035
0.17598	2075.41973	3e-08	4.7e-07	3.6e-07	1.3e-07	0.0	2.94e-06	1.53e-06	1e-08	320.56695714	321.89640412	320.51068896	-0.00065036	-0.00201681	-0.01753505
0.17798	2097.95591	3e-08	4.7e-07	3.6e-07	1.3e-07	0.0	2.94e-06	1.53e-06	1e-08	319.8178243	321.11027805	319.76345765	-0.00062704	-0.00194754	-0.01694842
0.17998	2120.46725	3e-08	4.7e-07	3.6e-07	1.3e-07	0.0	2.94e-06	1.53e-06	1e-08	319.09359916	320.34985022	319.04106393	-0.00060457	-0.00188073	-0.01638159
0.18198	2142.95371	3e-08	4.7e-07	3.6e-07	1.3e-07	0.0	2.94e-06	1.53e-06	1e-08	318.39351424	319.61431373	318.34270358	-0.00058431	-0.00181637	-0.01583463
0.18398	2165.41526	3e-08	4.7e-07	3.6e-07	1.3e-07	0.0	2.94e-06	1.53e-06	1e-08	317.71671525	318.90285489	317.66757111	-0.00056493	-0.00175401	-0.01530376
0.18598	2187.85185	3e-08	4.7e-07	3.6e-07	1.3e-07	0.0	2.94e-06	1.53e-06	1e-08	317.06240717	318.214718	317.01491869	-0.00054526	-0.00169422	-0.01479388
0.18798	2210.26343	3e-08	4.7e-07	3.6e-07	1.3e-07	0.0	2.94e-06	1.53e-06	1e-08	316.42987241	317.54914116	316.38399084	-0.00052561	-0.00163615	-0.01429781
0.18998	2232.64998	3e-08	4.7e-07	3.6e-07	1.3e-07	0.0	2.94e-06	1.53e-06	1e-08	315.81842618	316.90540521	315.77407534	-0.00050716	-0.00158045	-0.01382138
0.19198	2255.01145	3e-08	4.7e-07	3.6e-07	1.3e-07	0.0	2.94e-06	1.53e-06	1e-08	315.22737583	316.28280825	315.18447916	-0.00049041	-0.00152634	-0.01335784
0.19398	2277.34779	3e-08	4.7e-07	3.6e-07	1.3e-07	0.0	2.94e-06	1.53e-06	1e-08	314.65601627	315.68066199	314.61452501	-0.00047427	-0.00147411	-0.01290981
0.19598	2299.65897	3e-08	4.7e-07	3.6e-07	1.3e-07	0.0	2.94e-06	1.53e-06	1e-08	314.10366842	315.09831931	314.06357709	-0.00045782	-0.00142403	-0.01247954
0.19798	2321.94495	3e-08	4.7e-07	3.6e-07	1.3e-07	0.0	2.94e-06	1.53e-06	1e-08	313.56972864	314.53513023	313.53099517	-0.00044135	-0.00137537	-0.01206091
0.19998	2344.20568	3e-08	4.7e-07	3.6e-07	1.3e-07	0.0	2.94e-06	1.53e-06	1e-08	313.05086558	314.01334235	313.01310644	-0.00042942	-0.0012493	-0.01166293
0.20198	2366.44112	3e-08	4.7e-07	3.6e-07	1.3e-07	0.0	2.94e-06	1.53e-06	1e-08	312.54874566	313.51267869	312.51209584	-0.00041451	-0.00123273	-0.01126985
0.20398	2388.65123	3e-08	4.7e-07	3.6e-07	1.3e-07	0.0	2.94e-06	1.53e-06	1e-08	312.06347704	313.02836133	312.02795314	-0.00040029	-0.00118116	-0.01089016
0.20598	2410.83598	3e-08	4.7e-07	3.6e-07	1.3e-07	0.0	2.94e-06	1.53e-06	1e-08	311.59448875	312.56017027	311.560074	-0.00038637	-0.00112031	-0.01052295
0.20798	2432.99531	3e-08	4.7e-07	3.6e-07	1.3e-07	0.0	2.94e-06	1.53e-06	1e-08	311.14126071	312.1080936	311.10785823	-0.00037311	-0.00108583	-0.0101681
0.20998	2455.12918	3e-08	4.7e-07	3.6e-07	1.3e-07	0.0	2.94e-06	1.53e-06	1e-08	310.70325641	311.67121102	310.6708324	-0.00036024	-0.00106815	-0.00982517
0.21198	2477.23756	3e-08	4.7e-07	3.6e-07	1.3e-07	0.0	2.94e-06	1.53e-06	1e-08	310.27995984	311.24875588	310.24852205	-0.00034781	-0.00100965	-0.00949378
0.21398	2499.3204	3e-08	4.7e-07	3.6e-07	1.3e-07	0.0	2.94e-06	1.53e-06	1e-08	309.87089536	310.840743	309.84037391	-0.00033588	-0.00099316	-0.00917352
0.21598	2521.37765	3e-08	4.7e-07	3.6e-07	1.3e-07	0.0	2.94e-06	1.53e-06	1e-08	309.47558121	310.44607557	309.4459919	-0.00032436	-0.00094766	-0.00886404
0.21798	2543.40928	3e-08	4.7e-07	3.6e-07	1.3e-07	0.0	2.94e-06	1.53e-06	1e-08	309.09355849	310.06524431	309.06479854	-0.00031321	-0.00092343	-0.00856497
0.21998	2565.41525	3e-08	4.7e-07	3.6e-07	1.3e-07	0.0	2.94e-06	1.53e-06	1e-08	308.72440622	309.69674747	308.69648366	-0.00030245	-0.00088026	-0.00827592
0.22198	2587.3955	3e-08	4.7e-07	3.6e-07	1.3e-07	0.0	2.94e-06	1.53e-06	1e-08	308.36763902	309.3407892	308.34054255	-0.00029199	-0.00087011	-0.00799662
0.22398	2609.34999	3e-08	4.7e-07	3.6e-07	1.3e-07	0.0	2.94e-06	1.53e-06	1e-08	308.02289002	308.99674206	307.99658485	-0.00028208	-0.00082161	-0.00772673
0.22598	2631.27869	3e-08	4.7e-07	3.6e-07	1.3e-07	0.0	2.94e-06	1.53e-06	1e-08	307.68974812	308.66417183	307.66421496	-0.00027239	-0.00080297	-0.0074659
0.22798	2653.18155	3e-08	4.7e-07	3.6e-07	1.3e-07	0.0	2.94e-06	1.53e-06	1e-08	307.3678144	308.34309368	307.34299608	-0.00026307	-0.0007608	-0.00721384
0.22998	2675.05852	3e-08	4.7e-07	3.6e-07	1.3e-07	0.0	2.94e-06	1.53e-06	1e-08	307.05672447	308.03266965	307.0326108	-0.00025406	-0.00074636	-0.00697029
0.23198	2696.90957	3e-08	4.7e-07	3.6e-07	1.3e-07	0.0	2.94e-06	1.53e-06	1e-08	306.75612037	307.73245085	306.73270752	-0.00024531	-0.00070853	-0.00673494
0.23398	2718.73464	3e-08	4.7e-07	3.6e-07	1.3e-07	0.0	2.94e-06	1.53e-06	1e-08	306.46563307	307.44265773	306.44286546	-0.00023694	-0.00069538	-0.0065075
0.23598	2740.53369	3e-08	4.7e-07	3.6e-07	1.3e-07	0.0	2.94e-06	1.53e-06	1e-08	306.18492574	307.1624056	306.16281485	-0.00022884	-0.0006568	-0.00628772
0.23798	2762.30668	3e-08	4.7e-07	3.6e-07	1.3e-07	0.0	2.94e-06	1.53e-06	1e-08	305.9136754	306.89192972	305.89215828	-0.00022101	-0.0006443	-0.00607535
0.23998	2784.05357	3e-08	4.7e-07	3.6e-07	1.3e-07	0.0	2.94e-06	1.53e-06	1e-08	305.65156902	306.63041413	305.63064103	-0.00021345	-0.00061704	-0.00587014
0.24198	2805.77431	3e-08	4.7e-07	3.6e-07	1.3e-07	0.0	2.94e-06	1.53e-06	1e-08	305.39828622	306.37758913	305.37795334	-0.00020613	-0.00060687	-0.00567183
0.24398	2827.46885	3e-08	4.7e-07	3.6e-07	1.3e-07	0.0	2.94e-06	1.53e-06	1e-08	305.15354805	306.13338137	305.13377193	-0.00019917	-0.00058438	-0.0054802
0.24598	2849.13715	3e-08	4.7e-07	3.6e-07	1.3e-07	0.0	2.94e-06	1.53e-06	1e-08	304.91705743	305.89765401	304.89779252	-0.00019235	-0.00056602	-0.00529504
0.24798	2870.77917	3e-08	4.7e-07	3.6e-07	1.3e-07	0.0	2.94e-06	1.53e-06	1e-08	304.68856195	305.66948186	304.6698167	-0.00018577	-0.0005421	-0.00511616
0.24998	2892.39485	3e-08	4.7e-07	3.6e-07	1.3e-07	0.0	2.94e-06	1.53e-06	1e-08	304.46775268	305.44940103	304.44947998	-0.00017942	-0.00052977	-0.00494327
0.25197	2913.98416	3e-08	4.7e-07	3.6e-07	1.3e-07	0.0	2.94e-06	1.53e-06	1e-08	304.25439107	305.23642979	304.23661397	-0.00017331	-0.00051969	-0.00477621
0.25397	2935.54705	3e-08	4.7e-07	3.6e-07	1.3e-07	0.0	2.94e-06	1.53e-06	1e-08	304.04822715	305.03067642	304.03092435	-0.00016742	-0.00049034	-0.00461479
0.25597	2957.08348	3e-08	4.7e-07	3.6e-07	1.3e-07	0.0	2.94e-06	1.53e-06	1e-08	303.84901815	304.83198432	303.83215923	-0.00016168	-0.00047671	-0.00445882
0.25797	2978.59339	3e-08	4.7e-07	3.6e-07	1.3e-07	0.0	2.94e-06	1.53e-06	1e-08	303.65653188	304.63986133	303.6401173	-0.00015617	-0.00044992	-0.00430812
0.25997	3000.07674	3e-08	4.7e-07	3.6e-07	1.3e-07	0.0	2.94e-06	1.53e-06	1e-08	303.47053486	304.45429967	303.45454597	-0.00015082	-0.00044971	-0.0041625
0.26197	3021.53348	3e-08	4.7e-07	3.6e-07	1.3e-07	0.0	2.94e-06	1.53e-06	1e-08	303.29081978	304.27475037	303.27526813	-0.0001457	-0.00042299	-0.00402179
0.26397	3042.96358	3e-08	4.7e-07	3.6e-07	1.3e-07	0.0	2.94e-06	1.53e-06	1e-08	303.11717107	304.10175814	303.10197966	-0.00014075	-0.0004228	-0.00388583
0.26597	3064.36697	3e-08	4.7e-07	3.6e-07	1.3e-07	0.0	2.94e-06	1.53e-06	1e-08	302.94938167	303.9342294	302.93458721	-0.00013593	-0.00039614	-0.00375446
0.26797	3085.74363	3e-08	4.7e-07	3.6e-07	1.3e-07	0.0	2.94e-06	1.53e-06	1e-08	302.7872573	303.77265991	302.77280783	-0.00013129	-0.00039233	-0.00362753
0.26997	3107.09349	3e-08	4.7e-07	3.6e-07	1.3e-07	0.0	2.94e-06	1.53e-06	1e-08	302.63060844	303.61640425	302.61650731	-0.00012679	-0.0003803	-0.0035049
0.27197	3128.41651	3e-08	4.7e-07	3.6e-07	1.3e-07	0.0	2.94e-06	1.53e-06	1e-08	302.47925068	303.46524834	302.46550601	-0.00012254	-0.00035645	-0.00338638
0.27397	3149.71264	3e-08	4.7e-07	3.6e-07	1.3e-07	0.0	2.94e-06	1.53e-06	1e-08	302.33300843	303.31916363	302.31960729	-0.00011835	-0.00032931	-0.00327189
0.27597	3170.98185	3e-08	4.7e-07	3.6e-07	1.3e-07	0.0	2.94e-06	1.53e-06	1e-08	302.19170185	303.17826412	302.17860397	-0.00011435	-0.0003242	-0.00316126
0.27797	3192.22407	3e-08	4.7e-07	3.6e-07	1.3e-07	0.0	2.94e-06	1.53e-06	1e-08	302.05515635	303.04217084	302.04235715	-0.00011047	-0.00033258	-0.00305437
0.27997	3213.43926	3e-08	4.7e-07	3.6e-07	1.3e-07	0.0	2.94e-06	1.53e-06	1e-08	301.92322163	302.91062692	301.9107181	-0.00010667	-0.00032389	-0.00295108
0.28197	3234.62738	3e-08	4.7e-07	3.6e-07	1.3e-07	0.0	2.94e-06	1.53e-06	1e-08	301.79575337	302.78333923	301.78354942	-0.00010305	-0.00029976	-0.0028512
0.28397	3255.78837	3e-08	4.7e-07	3.6e-07	1.3e-07	0.0	2.94e-06	1.53e-06	1e-08	301.67258887	302.66053911	301.66065614	-9.954e-05	-0.00028938	-0.00275475
0.28597	3276.92219	3e-08	4.7e-07	3.6e-07	1.3e-07	0.0	2.94e-06	1.53e-06	1e-08	301.55358741	302.54173366	301.54193499	-9.615e-05	-0.00028215	-0.00266158
0.28797	3298.02879	3e-08	4.7e-07	3.6e-07	1.3e-07	0.0	2.94e-06	1.53e-06	1e-08	301.4386096	302.42690004	301.42722923	-9.288e-05	-0.00026669	-0.00257157
0.28997	3319.10812	3e-08	4.7e-07	3.6e-07	1.3e-07	0.0	2.94e-06	1.53e-06	1e-08	301.32751674	302.3162097	301.31636648	-8.973e-05	-0.0002701	-0.00248462
0.29197	3340.16013	3e-08	4.7e-07	3.6e-07	1.3e-07	0.0	2.94e-06	1.53e-06	1e-08	301.22017415	302.20903779	301.20927689	-8.668e-05	-0.00025755	-0.00240059
0.29397	3361.18477	3e-08	4.7e-07	3.6e-07	1.3e-07	0.0	2.94e-06	1.53e-06	1e-08	301.11646909	302.10508501	301.1058553	-8.374e-05	-0.00022409	-0.00231925
0.29597	3382.182	3e-08	4.7e-07	3.6e-07	1.3e-07	0.0	2.94e-06	1.53e-06	1e-08	301.01624877	302.00526513	301.00585667	-8.09e-05	-0.00023093	-0.00224071
0.29797	3403.15176	3e-08	4.7e-07	3.6e-07	1.3e-07	0.0	2.94e-06	1.53e-06	1e-08	300.91943108	301.90897504	300.9092196	-7.817e-05	-0.00022152	-0.00216514
0.29997	3424.094	3e-08	4.7e-07	3.6e-07	1.3e-07	0.0	2.94e-06	1.53e-06	1e-08	300.82588549	301.81559367	300.81589083	-7.55e-05	-0.00021357	-0.00209187
0.30197	3445.00868	3e-08	4.7e-07	3.6e-07	1.3e-07	0.0	2.94e-06	1.53e-06	1e-08	300.73550667	301.72531406	300.72572399	-7.296e-05	-0.00019772	-0.00202084
0.30397	3465.89574	3e-08	4.7e-07	3.6e-07	1.3e-07	0.0	2.94e-06	1.53e-06	1e-08	300.64818182	301.63809069	300.63861011	-7.048e-05	-0.00018842	-0.00195253
0.30597	3486.75514	3e-08	4.7e-07	3.6e-07	1.3e-07	0.0	2.94e-06	1.53e-06	1e-08	300.56380729	301.55432151	300.55437992	-6.808e-05	-0.00021441	-0.00188632
0.30797	3507.58682	3e-08	4.7e-07	3.6e-07	1.3e-07	0.0	2.94e-06	1.53e-06	1e-08	300.48228219	301.47285506	300.47306522	-6.573e-05	-0.00020745	-0.00182269
0.30997	3528.39073	3e-08	4.7e-07	3.6e-07	1.3e-07	0.0	2.94e-06	1.53e-06	1e-08	300.40353014	301.39435054	300.39447181	-6.331e-05	-0.00019694	-0.00176095
0.31197	3549.16683	3e-08	4.7e-07	3.6e-07	1.3e-07	0.0	2.94e-06	1.53e-06	1e-08	300.327434	301.3180564	300.31859984	-6.135e-05	-0.00015733	-0.00170132
0.31397	3569.91506	3e-08	4.7e-07	3.6e-07	1.3e-07	0.0	2.94e-06	1.53e-06	1e-08	300.2539187	301.24503472	300.24520803	-5.917e-05	-0.00018827	-0.00164362
0.31597	3590.63537	3e-08	4.7e-07	3.6e-07	1.3e-07	0.0	2.94e-06	1.53e-06	1e-08	300.18289258	301.17432019	300.17432683	-5.732e-05	-0.00017131	-0.00158774
0.31797	3611.3277	3e-08	4.7e-07	3.6e-07	1.3e-07	0.0	2.94e-06	1.53e-06	1e-08	300.11429133	301.10579125	300.10590827	-5.53e-05	-0.00015729	-0.00153437
0.31997	3631.99202	3e-08	4.7e-07	3.6e-07	1.3e-07	0.0	2.94e-06	1.53e-06	1e-08	300.04804489	301.03959958	300.03979077	-5.573e-05	-0.00015724	-0.00148191
0.32197	3652.62825	3e-08	4.7e-07	3.6e-07	1.3e-07	0.0	2.94e-06	1.53e-06	1e-08	299.98401944	300.97443992	299.97606335	-4.885e-05	-0.000157	-0.00143169
0.32397	3673.23636	3e-08	4.7e-07	3.6e-07	1.3e-07	0.0	2.94e-06	1.53e-06	1e-08	299.92246909	300.90944955	299.9147177	-4.724e-05	-0.00015639	-0.00138383
0.32597	3693.8163	3e-08	4.7e-07	3.6e-07	1.3e-07	0.0	2.94e-06	1.53e-06	1e-08	299.86338961	300.84476658	299.85565312	-5.133e-05	-0.00015545	-0.00133717
0.32797	3714.36799	3e-08	4.7e-07	3.6e-07	1.3e-07	0.0	2.94e-06	1.53e-06	1e-08	299.8061883	300.78050946	299.79876749	-4.472e-05	-0.00015425	-0.00129208
0.32997	3734.89141	3e-08	4.7e-07	3.6e-07	1.3e-07	0.0	2.94e-06	1.53e-06	1e-08	299.7513263	300.71678865	299.74396262	-4.075e-05	-0.0001528	-0.00124841
0.33197	3755.38649	3e-08	4.7e-07	3.6e-07	1.3e-07	0.0	2.94e-06	1.53e-06	1e-08	299.69835498	300.65369676	299.69115242	-4.401e-05	-0.00015119	-0.00120851
0.33397	3775.85317	3e-08	4.7e-07	3.6e-07	1.3e-07	0.0	2.94e-06	1.53e-06	1e-08	299.64712772	300.59131362	299.64024725	-3.945e-05	-0.00014938	-0.0011689
0.33597	3796.29142	3e-08	4.7e-07	3.6e-07	1.3e-07	0.0	2.94e-06	1.53e-06	1e-08	299.5981734	300.52971297	299.5911486	-4.02e-05	-0.00014738	-0.00113031
0.33797	3816.70117	3e-08	4.7e-07	3.6e-07	1.3e-07	0.0	2.94e-06	1.53e-06	1e-08	299.55061754	300.46896191	299.54382018	-3.844e-05	-0.00014521	-0.00109257
0.33997	3837.08237	3e-08	4.7e-07	3.6e-07	1.3e-07	0.0	2.94e-06	1.53e-06	1e-08	299.50462719	300.40911197	299.49817363	-3.373e-05	-0.00014293	-0.00105625
0.34197	3857.43496	3e-08	4.7e-07	3.6e-07	1.3e-07	0.0	2.94e-06	1.53e-06	1e-08	299.46068407	300.350214	299.45412565	-3.364e-05	-0.00014062	-0.00102259
0.34397	3877.7589	3e-08	4.7e-07	3.6e-07	1.3e-07	0.0	2.94e-06	1.53e-06	1e-08	299.41783362	300.29230995	299.41164904	-3.715e-05	-0.00013817	-0.00098929
0.34597	3898.05412	3e-08	4.7e-07	3.6e-07	1.3e-07	0.0	2.94e-06	1.53e-06	1e-08	299.37679666	300.23542075	299.37063148	-3.19e-05	-0.00013568	-0.00095734
0.34797	3918.32058	3e-08	4.7e-07	3.6e-07	1.3e-07	0.0	2.94e-06	1.53e-06	1e-08	299.33681919	300.17958059	299.33105341	-2.973e-05	-0.0001331	-0.00092621
0.34997	3938.55822	3e-08	4.7e-07	3.6e-07	1.3e-07	0.0	2.94e-06	1.53e-06	1e-08	299.2985972	300.12481373	299.29283142	-3.108e-05	-0.00013043	-0.0008957
0.35196	3958.76698	3e-08	4.7e-07	3.6e-07	1.3e-07	0.0	2.94e-06	1.53e-06	1e-08	299.26169035	300.07113406	299.25592335	-3.364e-05	-0.00012775	-0.00086662
0.35396	3978.94682	3e-08	4.7e-07	3.6e-07	1.3e-07	0.0	2.94e-06	1.53e-06	1e-08	299.22574977	300.01855519	299.22029151	-2.853e-05	-0.00012517	-0.00083954
0.35596	3999.09766	3e-08	4.7e-07	3.6e-07	1.3e-07	0.0	2.94e-06	1.53e-06	1e-08	299.19127514	299.9670916	299.18587149	-2.853e-05	-0.00012248	-0.00081255
0.35796	4019.21947	3e-08	4.7e-07	3.6e-07	1.3e-07	0.0	2.94e-06	1.53e-06	1e-08	299.1577465	299.91673714	299.15262333	-2.563e-05	-0.00011971	-0.00078578
0.35996	4039.31217	3e-08	4.7e-07	3.6e-07	1.3e-07	0.0	2.94e-06	1.53e-06	1e-08	299.12565221	299.86749662	299.12048478	-2.92e-05	-0.00011698	-0.00076046
0.36196	4059.37573	3e-08	4.7e-07	3.6e-07	1.3e-07	0.0	2.94e-06	1.53e-06	1e-08	299.09430624	299.81937255	299.08944331	-2.126e-05	-0.00011433	-0.00073634
0.36396	4079.41007	3e-08	4.7e-07	3.6e-07	1.3e-07	0.0	2.94e-06	1.53e-06	1e-08	299.06419215	299.77236049	299.05943622	-2.793e-05	-0.00011167	-0.00071312
0.36596	4099.41515	3e-08	4.7e-07	3.6e-07	1.3e-07	0.0	2.94e-06	1.53e-06	1e-08	299.03517819	299.72645438	299.03042835	-2.394e-05	-0.00010903	-0.00069056
0.36796	4119.3909	3e-08	4.7e-07	3.6e-07	1.3e-07	0.0	2.94e-06	1.53e-06	1e-08	299.00669063	299.68164753	299.00240562	-2.031e-05	-0.00010641	-0.00066862
0.36996	4139.33728	3e-08	4.7e-07	3.6e-07	1.3e-07	0.0	2.94e-06	1.53e-06	1e-08	298.97984646	299.63792839	298.97528394	-2.319e-05	-0.00010378	-0.00064734
0.37196	4159.25422	3e-08	4.7e-07	3.6e-07	1.3e-07	0.0	2.94e-06	1.53e-06	1e-08	298.95321629	299.59528883	298.94908901	-2.12e-05	-0.00010119	-0.00062676
0.37396	4179.14166	3e-08	4.7e-07	3.6e-07	1.3e-07	0.0	2.94e-06	1.53e-06	1e-08	298.92795881	299.55371384	298.92373768	-2.14e-05	-9.858e-05	-0.00060649
0.37596	4198.99955	3e-08	4.7e-07	3.6e-07	1.3e-07	0.0	2.94e-06	1.53e-06	1e-08	298.90319779	299.51319151	298.89923493	-1.749e-05	-9.604e-05	-0.00058704
0.37796	4218.82784	3e-08	4.7e-07	3.6e-07	1.3e-07	0.0	2.94e-06	1.53e-06	1e-08	298.87969344	299.47371349	298.87552383	-2.081e-05	-9.36e-05	-0.00056889
0.37996	4238.62645	3e-08	4.7e-07	3.6e-07	1.3e-07	0.0	2.94e-06	1.53e-06	1e-08	298.85620258	299.43525716	298.85261971	-2.008e-05	-9.115e-05	-0.00055083
0.38196	4258.39534	3e-08	4.7e-07	3.6e-07	1.3e-07	0.0	2.94e-06	1.53e-06	1e-08	298.83436337	299.39780033	298.83042282	-2.024e-05	-8.878e-05	-0.00053371
0.38396	4278.13444	3e-08	4.7e-07	3.6e-07	1.3e-07	0.0	2.94e-06	1.53e-06	1e-08	298.81246345	299.36132945	298.80897872	-1.739e-05	-8.643e-05	-0.00051689
0.38596	4297.8437	3e-08	4.7e-07	3.6e-07	1.3e-07	0.0	2.94e-06	1.53e-06	1e-08	298.79195057	299.32582891	298.78820355	-1.868e-05	-8.407e-05	-0.00050035
0.38796	4317.52306	3e-08	4.7e-07	3.6e-07	1.3e-07	0.0	2.94e-06	1.53e-06	1e-08	298.77159456	299.29128153	298.76812312	-1.828e-05	-8.177e-05	-0.00048441
0.38996	4337.17246	3e-08	4.7e-07	3.6e-07	1.3e-07	0.0	2.94e-06	1.53e-06	1e-08	298.75188279	299.2576675	298.74869226	-1.238e-05	-7.954e-05	-0.00046905
0.39196	4356.79183	3e-08	4.7e-07	3.6e-07	1.3e-07	0.0	2.94e-06	1.53e-06	1e-08	298.73293097	299.22497004	298.72988439	-1.02e-05	-7.74e-05	-0.00045452
0.39396	4376.38112	3e-08	4.7e-07	3.6e-07	1.3e-07	0.0	2.94e-06	1.53e-06	1e-08	298.7146734	299.19316853	298.7116786	-1.553e-05	-7.522e-05	-0.00044005
0.39596	4395.94027	3e-08	4.7e-07	3.6e-07	1.3e-07	0.0	2.94e-06	1.53e-06	1e-08	298.6972788	299.16224494	298.69404718	-1.558e-05	-7.32e-05	-0.00042672
0.39796	4415.46921	3e-08	4.7e-07	3.6e-07	1.3e-07	0.0	2.94e-06	1.53e-06	1e-08	298.67993877	299.1321777	298.6770009	-1.211e-05	-7.115e-05	-0.00041324
0.39996	4434.9679	3e-08	4.7e-07	3.6e-07	1.3e-07	0.0	2.94e-06	1.53e-06	1e-08	298.66361506	299.10295997	298.66048876	-1.128e-05	-6.908e-05	-0.00039976
0.40196	4454.43626	3e-08	4.7e-07	3.6e-07	1.3e-07	0.0	2.94e-06	1.53e-06	1e-08	298.64717514	299.07455962	298.64452916	-1.611e-05	-6.717e-05	-0.00038761
0.40396	4473.87423	3e-08	4.7e-07	3.6e-07	1.3e-07	0.0	2.94e-06	1.53e-06	1e-08	298.63173657	299.04695476	298.62905604	-1.623e-05	-6.519e-05	-0.00037503
0.40596	4493.28176	3e-08	4.7e-07	3.6e-07	1.3e-07	0.0	2.94e-06	1.53e-06	1e-08	298.61633496	299.02013199	298.61409489	-7.1e-06	-6.347e-05	-0.00036401
0.40796	4512.65877	3e-08	4.7e-07	3.6e-07	1.3e-07	0.0	2.94e-06	1.53e-06	1e-08	298.602169	298.99407035	298.59957809	-1.395e-05	-6.159e-05	-0.00035231
0.40996	4532.00522	3e-08	4.7e-07	3.6e-07	1.3e-07	0.0	2.94e-06	1.53e-06	1e-08	298.58785068	298.96875243	298.58554688	-7.99e-06	-5.984e-05	-0.00034131
0.41196	4551.32104	3e-08	4.7e-07	3.6e-07	1.3e-07	0.0	2.94e-06	1.53e-06	1e-08	298.57437268	298.94416042	298.57194507	-1.471e-05	-5.809e-05	-0.00033065
0.41396	4570.60616	3e-08	4.7e-07	3.6e-07	1.3e-07	0.0	2.94e-06	1.53e-06	1e-08	298.56100217	298.92027691	298.55878792	-6.25e-06	-5.645e-05	-0.00032043
0.41596	4589.86052	3e-08	4.7e-07	3.6e-07	1.3e-07	0.0	2.94e-06	1.53e-06	1e-08	298.54825065	298.89708327	298.54603926	-1.312e-05	-5.481e-05	-0.00031056
0.41796	4609.08406	3e-08	4.7e-07	3.6e-07	1.3e-07	0.0	2.94e-06	1.53e-06	1e-08	298.53590986	298.87456196	298.53369352	-5.68e-06	-5.324e-05	-0.00030089
0.41996	4628.27671	3e-08	4.7e-07	3.6e-07	1.3e-07	0.0	2.94e-06	1.53e-06	1e-08	298.52380121	298.8526955	298.52174425	-1.04e-05	-5.168e-05	-0.00029157
0.42196	4647.43842	3e-08	4.7e-07	3.6e-07	1.3e-07	0.0	2.94e-06	1.53e-06	1e-08	298.51235825	298.83146687	298.51016053	-8.98e-06	-5.017e-05	-0.00028247
0.42396	4666.56912	3e-08	4.7e-07	3.6e-07	1.3e-07	0.0	2.94e-06	1.53e-06	1e-08	298.50096412	298.81085913	298.4989548	-7.98e-06	-4.868e-05	-0.00027355
0.42596	4685.66874	3e-08	4.7e-07	3.6e-07	1.3e-07	0.0	2.94e-06	1.53e-06	1e-08	298.48989148	298.79085897	298.48810551	-1.038e-05	-4.717e-05	-0.00026464
0.42796	4704.73721	3e-08	4.7e-07	3.6e-07	1.3e-07	0.0	2.94e-06	1.53e-06	1e-08	298.47962438	298.77144537	298.47757799	-9.81e-06	-4.584e-05	-0.00025673
0.42996	4723.77448	3e-08	4.7e-07	3.6e-07	1.3e-07	0.0	2.94e-06	1.53e-06	1e-08	298.46957751	298.75260593	298.46738688	-1.029e-05	-4.452e-05	-0.00024899
0.43196	4742.78048	3e-08	4.7e-07	3.6e-07	1.3e-07	0.0	2.94e-06	1.53e-06	1e-08	298.45942368	298.7343216	298.45753242	-8.91e-06	-4.318e-05	-0.00024109
0.43396	4761.75515	3e-08	4.7e-07	3.6e-07	1.3e-07	0.0	2.94e-06	1.53e-06	1e-08	298.44948625	298.71658859	298.44799747	-5.5e-06	-4.19e-05	-0.00023358
0.43596	4780.6984	3e-08	4.7e-07	3.6e-07	1.3e-07	0.0	2.94e-06	1.53e-06	1e-08	298.44026889	298.699372	298.43873911	-9.54e-06	-4.053e-05	-0.00022564
0.43796	4799.61019	3e-08	4.7e-07	3.6e-07	1.3e-07	0.0	2.94e-06	1.53e-06	1e-08	298.43126265	298.68267054	298.42977616	-6.45e-06	-3.946e-05	-0.00021942
0.43996	4818.49045	3e-08	4.7e-07	3.6e-07	1.3e-07	0.0	2.94e-06	1.53e-06	1e-08	298.42260687	298.66646134	298.42108817	-1.039e-05	-3.821e-05	-0.00021227
0.44196	4837.3391	3e-08	4.7e-07	3.6e-07	1.3e-07	0.0	2.94e-06	1.53e-06	1e-08	298.41408359	298.65073781	298.4126791	-2.2e-06	-3.713e-05	-0.00020588
0.44396	4856.15608	3e-08	4.7e-07	3.6e-07	1.3e-07	0.0	2.94e-06	1.53e-06	1e-08	298.40600829	298.63548035	298.40452348	-9.89e-06	-3.601e-05	-0.00019957
0.44596	4874.94133	3e-08	4.7e-07	3.6e-07	1.3e-07	0.0	2.94e-06	1.53e-06	1e-08	298.39803384	298.62067956	298.39662913	-1.91e-06	-3.494e-05	-0.00019329
0.44796	4893.69478	3e-08	4.7e-07	3.6e-07	1.3e-07	0.0	2.94e-06	1.53e-06	1e-08	298.39043834	298.6063242	298.3889772	-8e-06	-3.389e-05	-0.0001874
0.44996	4912.41635	3e-08	4.7e-07	3.6e-07	1.3e-07	0.0	2.94e-06	1.53e-06	1e-08	298.38294488	298.59240177	298.381571	-4.9e-06	-3.285e-05	-0.00018142
0.45195	4931.10598	3e-08	4.7e-07	3.6e-07	1.3e-07	0.0	2.94e-06	1.53e-06	1e-08	298.37544808	298.57889681	298.37440517	-1.64e-06	-3.189e-05	-0.00017593
0.45395	4949.7636	3e-08	4.7e-07	3.6e-07	1.3e-07	0.0	2.94e-06	1.53e-06	1e-08	298.36836236	298.56580879	298.36746167	-6.85e-06	-3.078e-05	-0.00016972
0.45595	4968.38915	3e-08	4.7e-07	3.6e-07	1.3e-07	0.0	2.94e-06	1.53e-06	1e-08	298.36210738	298.55311634	298.36071036	-5.64e-06	-3e-05	-0.00016524
0.45795	4986.98254	3e-08	4.7e-07	3.6e-07	1.3e-07	0.0	2.94e-06	1.53e-06	1e-08	298.3554945	298.54079217	298.35418386	-1.89e-06	-2.909e-05	-0.00016006
0.45995	5005.54372	3e-08	4.7e-07	3.6e-07	1.3e-07	0.0	2.94e-06	1.53e-06	1e-08	298.34886069	298.52884184	298.347871	-6.22e-06	-2.821e-05	-0.00015517
0.46195	5024.07261	3e-08	4.7e-07	3.6e-07	1.3e-07	0.0	2.94e-06	1.53e-06	1e-08	298.34283026	298.51724991	298.34173685	-1.98e-06	-2.737e-05	-0.00015038
0.46395	5042.56915	3e-08	4.7e-07	3.6e-07	1.3e-07	0.0	2.94e-06	1.53e-06	1e-08	298.33697318	298.50601009	298.33579505	-3.4e-06	-2.653e-05	-0.00014569
0.46595	5061.03326	3e-08	4.7e-07	3.6e-07	1.3e-07	0.0	2.94e-06	1.53e-06	1e-08	298.33123043	298.49511311	298.33004233	-5.32e-06	-2.571e-05	-0.0001411
0.46795	5079.46487	3e-08	4.7e-07	3.6e-07	1.3e-07	0.0	2.94e-06	1.53e-06	1e-08	298.32575255	298.48454804	298.32446592	-6.4e-06	-2.493e-05	-0.00013679
0.46995	5097.86391	3e-08	4.7e-07	3.6e-07	1.3e-07	0.0	2.94e-06	1.53e-06	1e-08	298.32026097	298.4743015	298.31906938	-2.68e-06	-2.415e-05	-0.00013237
0.47195	5116.23031	3e-08	4.7e-07	3.6e-07	1.3e-07	0.0	2.94e-06	1.53e-06	1e-08	298.31497302	298.46436471	298.31383849	-4.81e-06	-2.346e-05	-0.00012852
0.47395	5134.564	3e-08	4.7e-07	3.6e-07	1.3e-07	0.0	2.94e-06	1.53e-06	1e-08	298.30974646	298.45473325	298.3087763	-4.81e-06	-2.273e-05	-0.00012447
0.47595	5152.8649	3e-08	4.7e-07	3.6e-07	1.3e-07	0.0	2.94e-06	1.53e-06	1e-08	298.30457012	298.44539154	298.30387425	-5.56e-06	-2.203e-05	-0.00012056
0.47795	5171.13294	3e-08	4.7e-07	3.6e-07	1.3e-07	0.0	2.94e-06	1.53e-06	1e-08	298.29990745	298.43633201	298.29910882	-4.65e-06	-2.136e-05	-0.00011688
0.47995	5189.36805	3e-08	4.7e-07	3.6e-07	1.3e-07	0.0	2.94e-06	1.53e-06	1e-08	298.29517251	298.42754945	298.29450092	-7.11e-06	-2.071e-05	-0.00011328
0.48195	5207.57016	3e-08	4.7e-07	3.6e-07	1.3e-07	0.0	2.94e-06	1.53e-06	1e-08	298.2907504	298.41903441	298.29002921	-4.12e-06	-2.009e-05	-0.00010982
0.48395	5225.73919	3e-08	4.7e-07	3.6e-07	1.3e-07	0.0	2.94e-06	1.53e-06	1e-08	298.2864854	298.41077688	298.28569433	-1.02e-06	-1.949e-05	-0.00010643
0.48595	5243.87507	3e-08	4.7e-07	3.6e-07	1.3e-07	0.0	2.94e-06	1.53e-06	1e-08	298.28236191	298.40277207	298.28149406	-2.34e-06	-1.889e-05	-0.00010311
0.48795	5261.97772	3e-08	4.7e-07	3.6e-07	1.3e-07	0.0	2.94e-06	1.53e-06	1e-08	298.27816629	298.39501156	298.27743231	-4.09e-06	-1.828e-05	-9.98e-05
0.48995	5280.04707	3e-08	4.7e-07	3.6e-07	1.3e-07	0.0	2.94e-06	1.53e-06	1e-08	298.27424046	298.38748886	298.27349128	1.12e-06	-1.776e-05	-9.683e-05
0.49195	5298.08305	3e-08	4.7e-07	3.6e-07	1.3e-07	0.0	2.94e-06	1.53e-06	1e-08	298.2702184	298.38019828	298.26968269	3.07e-06	-1.722e-05	-9.381e-05
0.49395	5316.08557	3e-08	4.7e-07	3.6e-07	1.3e-07	0.0	2.94e-06	1.53e-06	1e-08	298.26663952	298.37312745	298.2659774	-2.85e-06	-1.667e-05	-9.09e-05
0.49595	5334.05456	3e-08	4.7e-07	3.6e-07	1.3e-07	0.0	2.94e-06	1.53e-06	1e-08	298.26338184	298.36627254	298.26237818	-5.6e-06	-1.617e-05	-8.815e-05
0.49795	5351.98995	3e-08	4.7e-07	3.6e-07	1.3e-07	0.0	2.94e-06	1.53e-06	1e-08	298.25958968	298.3596274	298.25891666	-2.18e-06	-1.568e-05	-8.543e-05
0.49995	5369.89165	3e-08	4.7e-07	3.6e-07	1.3e-07	0.0	2.94e-06	1.53e-06	1e-08	298.25612663	298.35318646	298.25555418	2.18e-06	-1.521e-05	-8.278e-05
0.50195	5387.7596	3e-08	4.7e-07	3.6e-07	1.3e-07	0.0	2.94e-06	1.53e-06	1e-08	298.2528869	298.34694061	298.25228996	-4.54e-06	-1.473e-05	-8.021e-05
0.50395	5405.59371	3e-08	4.7e-07	3.6e-07	1.3e-07	0.0	2.94e-06	1.53e-06	1e-08	298.24954442	298.34088661	298.24913553	-3.77e-06	-1.428e-05	-7.773e-05
0.50595	5423.39391	3e-08	4.7e-07	3.6e-07	1.3e-07	0.0	2.94e-06	1.53e-06	1e-08	298.24668775	298.33501841	298.24606329	-2e-07	-1.385e-05	-7.533e-05
0.50795	5441.16012	3e-08	4.7e-07	3.6e-07	1.3e-07	0.0	2.94e-06	1.53e-06	1e-08	298.24339638	298.32932962	298.24310746	5.2e-07	-1.343e-05	-7.302e-05
0.50995	5458.89225	3e-08	4.7e-07	3.6e-07	1.3e-07	0.0	2.94e-06	1.53e-06	1e-08	298.24090832	298.32381418	298.24021377	-3.68e-06	-1.301e-05	-7.077e-05
0.51195	5476.59023	3e-08	4.7e-07	3.6e-07	1.3e-07	0.0	2.94e-06	1.53e-06	1e-08	298.23783481	298.3184685	298.23743725	-6.8e-07	-1.262e-05	-6.858e-05
0.51395	5494.25398	3e-08	4.7e-07	3.6e-07	1.3e-07	0.0	2.94e-06	1.53e-06	1e-08	298.23532267	298.31328715	298.23472773	-4.66e-06	-1.22e-05	-6.635e-05
0.51595	5511.88343	3e-08	4.7e-07	3.6e-07	1.3e-07	0.0	2.94e-06	1.53e-06	1e-08	298.23254224	298.30826477	298.2321163	-1.24e-06	-1.185e-05	-6.441e-05
0.51795	5529.47848	3e-08	4.7e-07	3.6e-07	1.3e-07	0.0	2.94e-06	1.53e-06	1e-08	298.23014537	298.3033957	298.22957304	2.32e-06	-1.149e-05	-6.239e-05
0.51995	5547.03906	3e-08	4.7e-07	3.6e-07	1.3e-07	0.0	2.94e-06	1.53e-06	1e-08	298.22775239	298.29867637	298.22711153	-2.53e-06	-1.113e-05	-6.049e-05
0.52195	5564.56508	3e-08	4.7e-07	3.6e-07	1.3e-07	0.0	2.94e-06	1.53e-06	1e-08	298.22504796	298.29410188	298.224742	-1.25e-06	-1.079e-05	-5.862e-05
0.52395	5582.05647	3e-08	4.7e-07	3.6e-07	1.3e-07	0.0	2.94e-06	1.53e-06	1e-08	298.22262799	298.28966797	298.22243759	9.1e-07	-1.047e-05	-5.681e-05
0.52595	5599.51315	3e-08	4.7e-07	3.6e-07	1.3e-07	0.0	2.94e-06	1.53e-06	1e-08	298.22074629	298.28536937	298.22018497	-2.92e-06	-1.014e-05	-5.506e-05
0.52795	5616.93502	3e-08	4.7e-07	3.6e-07	1.3e-07	0.0	2.94e-06	1.53e-06	1e-08	298.21831356	298.28120364	298.21802751	-2.96e-06	-9.82e-06	-5.331e-05
0.52995	5634.32202	3e-08	4.7e-07	3.6e-07	1.3e-07	0.0	2.94e-06	1.53e-06	1e-08	298.21651815	298.27716526	298.21591334	-3.47e-06	-9.52e-06	-5.17e-05
0.53195	5651.67404	3e-08	4.7e-07	3.6e-07	1.3e-07	0.0	2.94e-06	1.53e-06	1e-08	298.21424737	298.27325133	298.21388656	-3.88e-06	-9.22e-06	-5.01e-05
0.53395	5668.99102	3e-08	4.7e-07	3.6e-07	1.3e-07	0.0	2.94e-06	1.53e-06	1e-08	298.21218068	298.26945798	298.21191713	-2.94e-06	-8.94e-06	-4.852e-05
0.53595	5686.27285	3e-08	4.7e-07	3.6e-07	1.3e-07	0.0	2.94e-06	1.53e-06	1e-08	298.21048989	298.2657814	298.20999587	-4.42e-06	-8.66e-06	-4.705e-05
0.53795	5703.51947	3e-08	4.7e-07	3.6e-07	1.3e-07	0.0	2.94e-06	1.53e-06	1e-08	298.20820743	298.26221915	298.20816118	3.1e-07	-8.41e-06	-4.56e-05
0.53995	5720.73078	3e-08	4.7e-07	3.6e-07	1.3e-07	0.0	2.94e-06	1.53e-06	1e-08	298.20652796	298.25876543	298.2063608	5.2e-07	-8.15e-06	-4.42e-05
0.54195	5737.9067	3e-08	4.7e-07	3.6e-07	1.3e-07	0.0	2.94e-06	1.53e-06	1e-08	298.20490276	298.25541687	298.20461542	-4.21e-06	-7.88e-06	-4.281e-05
0.54395	5755.04714	3e-08	4.7e-07	3.6e-07	1.3e-07	0.0	2.94e-06	1.53e-06	1e-08	298.20295269	298.25217192	298.20293974	9.3e-07	-7.66e-06	-4.152e-05
0.54595	5772.15202	3e-08	4.7e-07	3.6e-07	1.3e-07	0.0	2.94e-06	1.53e-06	1e-08	298.20153782	298.24902604	298.20129596	1.03e-06	-7.42e-06	-4.019e-05
0.54795	5789.22124	3e-08	4.7e-07	3.6e-07	1.3e-07	0.0	2.94e-06	1.53e-06	1e-08	298.20025208	298.24597668	298.19969933	-3.02e-06	-7.18e-06	-3.897e-05
0.54995	5806.25473	3e-08	4.7e-07	3.6e-07	1.3e-07	0.0	2.94e-06	1.53e-06	1e-08	298.19828513	298.24302252	298.19818243	3.2e-07	-6.97e-06	-3.778e-05
0.55194	5823.25238	3e-08	4.7e-07	3.6e-07	1.3e-07	0.0	2.94e-06	1.53e-06	1e-08	298.19681884	298.24015827	298.19669381	6.8e-07	-6.76e-06	-3.663e-05
0.55394	5840.21412	3e-08	4.7e-07	3.6e-07	1.3e-07	0.0	2.94e-06	1.53e-06	1e-08	298.19561099	298.23738167	298.19524218	9.3e-07	-6.55e-06	-3.549e-05
0.55594	5857.13985	3e-08	4.7e-07	3.6e-07	1.3e-07	0.0	2.94e-06	1.53e-06	1e-08	298.19415596	298.23469079	298.19384723	-5.2e-06	-6.33e-06	-3.437e-05
0.55794	5874.02948	3e-08	4.7e-07	3.6e-07	1.3e-07	0.0	2.94e-06	1.53e-06	1e-08	298.19269769	298.23208276	298.1924974	2.3e-06	-6.16e-06	-3.331e-05
0.55994	5890.88293	3e-08	4.7e-07	3.6e-07	1.3e-07	0.0	2.94e-06	1.53e-06	1e-08	298.191517	298.22955478	298.19117961	-2.79e-06	-5.95e-06	-3.227e-05
0.56194	5907.7001	3e-08	4.7e-07	3.6e-07	1.3e-07	0.0	2.94e-06	1.53e-06	1e-08	298.19008195	298.22710491	298.18991465	-5.4e-07	-5.78e-06	-3.129e-05
0.56394	5924.4809	3e-08	4.7e-07	3.6e-07	1.3e-07	0.0	2.94e-06	1.53e-06	1e-08	298.18889574	298.22473027	298.18868026	5e-08	-5.6e-06	-3.031e-05
0.56594	5941.22524	3e-08	4.7e-07	3.6e-07	1.3e-07	0.0	2.94e-06	1.53e-06	1e-08	298.18734775	298.22243004	298.1875011	1.97e-06	-5.44e-06	-2.941e-05
0.56794	5957.93302	3e-08	4.7e-07	3.6e-07	1.3e-07	0.0	2.94e-06	1.53e-06	1e-08	298.18642612	298.22019958	298.18633403	-4e-08	-5.26e-06	-2.85e-05
0.56994	5974.60416	3e-08	4.7e-07	3.6e-07	1.3e-07	0.0	2.94e-06	1.53e-06	1e-08	298.18512199	298.21803785	298.18521992	2.21e-06	-5.11e-06	-2.762e-05
0.57194	5991.23855	3e-08	4.7e-07	3.6e-07	1.3e-07	0.0	2.94e-06	1.53e-06	1e-08	298.18426975	298.21594205	298.18412299	-1.89e-06	-4.93e-06	-2.674e-05
0.57394	6007.83611	3e-08	4.7e-07	3.6e-07	1.3e-07	0.0	2.94e-06	1.53e-06	1e-08	298.18331888	298.21391103	298.18306521	-7.9e-07	-4.79e-06	-2.593e-05
0.57594	6024.39674	3e-08	4.7e-07	3.6e-07	1.3e-07	0.0	2.94e-06	1.53e-06	1e-08	298.18222935	298.21194287	298.18204718	-3.57e-06	-4.63e-06	-2.512e-05
0.57794	6040.92035	3e-08	4.7e-07	3.6e-07	1.3e-07	0.0	2.94e-06	1.53e-06	1e-08	298.18106522	298.21003517	298.18106497	4.12e-06	-4.51e-06	-2.435e-05
0.57994	6057.40683	3e-08	4.7e-07	3.6e-07	1.3e-07	0.0	2.94e-06	1.53e-06	1e-08	298.18029169	298.20818599	298.18009839	5.7e-07	-4.36e-06	-2.356e-05
0.58194	6073.8561	3e-08	4.7e-07	3.6e-07	1.3e-07	0.0	2.94e-06	1.53e-06	1e-08	298.17927539	298.20639433	298.17917294	2.36e-06	-4.23e-06	-2.286e-05
0.58394	6090.26805	3e-08	4.7e-07	3.6e-07	1.3e-07	0.0	2.94e-06	1.53e-06	1e-08	298.17863674	298.20465708	298.17826143	-1.92e-06	-4.09e-06	-2.216e-05
0.58594	6106.64259	3e-08	4.7e-07	3.6e-07	1.3e-07	0.0	2.94e-06	1.53e-06	1e-08	298.17772321	298.20297371	298.17739037	-1.88e-06	-3.97e-06	-2.148e-05
0.58794	6122.97962	3e-08	4.7e-07	3.6e-07	1.3e-07	0.0	2.94e-06	1.53e-06	1e-08	298.17685932	298.20134243	298.17654547	5.2e-07	-3.85e-06	-2.082e-05
0.58994	6139.27904	3e-08	4.7e-07	3.6e-07	1.3e-07	0.0	2.94e-06	1.53e-06	1e-08	298.17598103	298.1997612	298.17572825	-3.8e-07	-3.73e-06	-2.017e-05
0.59194	6155.54075	3e-08	4.7e-07	3.6e-07	1.3e-07	0.0	2.94e-06	1.53e-06	1e-08	298.1750784	298.19822869	298.17493837	-2.21e-06	-3.61e-06	-1.955e-05
0.59394	6171.76465	3e-08	4.7e-07	3.6e-07	1.3e-07	0.0	2.94e-06	1.53e-06	1e-08	298.17412998	298.1967436	298.17417605	1.99e-06	-3.51e-06	-1.896e-05
0.59594	6187.95064	3e-08	4.7e-07	3.6e-07	1.3e-07	0.0	2.94e-06	1.53e-06	1e-08	298.17311339	298.1953044	298.17344134	2.83e-06	-3.41e-06	-1.838e-05
0.59794	6204.09862	3e-08	4.7e-07	3.6e-07	1.3e-07	0.0	2.94e-06	1.53e-06	1e-08	298.1726682	298.19390881	298.17270674	7.8e-07	-3.29e-06	-1.78e-05
0.59994	6220.20848	3e-08	4.7e-07	3.6e-07	1.3e-07	0.0	2.94e-06	1.53e-06	1e-08	298.17212443	298.19255644	298.17199956	-1.68e-06	-3.18e-06	-1.723e-05
0.60194	6236.28013	3e-08	4.7e-07	3.6e-07	1.3e-07	0.0	2.94e-06	1.53e-06	1e-08	298.17154004	298.1912457	298.17131657	2.44e-06	-3.1e-06	-1.673e-05
0.60394	6252.31346	3e-08	4.7e-07	3.6e-07	1.3e-07	0.0	2.94e-06	1.53e-06	1e-08	298.17059087	298.18997574	298.17067061	-4.5e-07	-3e-06	-1.621e-05
0.60594	6268.30837	3e-08	4.7e-07	3.6e-07	1.3e-07	0.0	2.94e-06	1.53e-06	1e-08	298.16999432	298.18874442	298.17003105	1.61e-06	-2.91e-06	-1.571e-05
0.60794	6284.26475	3e-08	4.7e-07	3.6e-07	1.3e-07	0.0	2.94e-06	1.53e-06	1e-08	298.16962233	298.18755091	298.1694027	-2.01e-06	-2.81e-06	-1.522e-05
0.60994	6300.1825	3e-08	4.7e-07	3.6e-07	1.3e-07	0.0	2.94e-06	1.53e-06	1e-08	298.16886411	298.18639452	298.16881028	-4.39e-06	-2.71e-06	-1.473e-05
0.61194	6316.0615	3e-08	4.7e-07	3.6e-07	1.3e-07	0.0	2.94e-06	1.53e-06	1e-08	298.16848898	298.18527336	298.16822117	-1.24e-06	-2.64e-06	-1.43e-05
0.61394	6331.90166	3e-08	4.7e-07	3.6e-07	1.3e-07	0.0	2.94e-06	1.53e-06	1e-08	298.16795512	298.18418722	298.16765749	-1.71e-06	-2.56e-06	-1.384e-05
0.61594	6347.70287	3e-08	4.7e-07	3.6e-07	1.3e-07	0.0	2.94e-06	1.53e-06	1e-08	298.16729862	298.1831345	298.16711692	1.12e-06	-2.48e-06	-1.339e-05
0.61794	6363.46502	3e-08	4.7e-07	3.6e-07	1.3e-07	0.0	2.94e-06	1.53e-06	1e-08	298.16676126	298.18211423	298.16658898	3.12e-06	-2.42e-06	-1.302e-05
0.61994	6379.188	3e-08	4.7e-07	3.6e-07	1.3e-07	0.0	2.94e-06	1.53e-06	1e-08	298.16636607	298.18112498	298.16607195	-2.35e-06	-2.32e-06	-1.26e-05
0.62194	6394.87169	3e-08	4.7e-07	3.6e-07	1.3e-07	0.0	2.94e-06	1.53e-06	1e-08	298.16546035	298.18016705	298.16559283	1.48e-06	-2.27e-06	-1.223e-05
0.62394	6410.516	3e-08	4.7e-07	3.6e-07	1.3e-07	0.0	2.94e-06	1.53e-06	1e-08	298.16508966	298.17923788	298.16510724	-0.0	-2.19e-06	-1.185e-05
0.62594	6426.12081	3e-08	4.7e-07	3.6e-07	1.3e-07	0.0	2.94e-06	1.53e-06	1e-08	298.16474293	298.17833733	298.16463614	-3.51e-06	-2.11e-06	-1.147e-05
0.62794	6441.686	3e-08	4.7e-07	3.6e-07	1.3e-07	0.0	2.94e-06	1.53e-06	1e-08	298.16421564	298.17746467	298.16418751	8.6e-07	-2.06e-06	-1.112e-05
0.62994	6457.21147	3e-08	4.7e-07	3.6e-07	1.3e-07	0.0	2.94e-06	1.53e-06	1e-08	298.16358767	298.1766191	298.16375765	1.26e-06	-2e-06	-1.079e-05
0.63194	6472.69711	3e-08	4.7e-07	3.6e-07	1.3e-07	0.0	2.94e-06	1.53e-06	1e-08	298.16351102	298.17579889	298.16331883	-1.85e-06	-1.93e-06	-1.045e-05
0.63394	6488.14279	3e-08	4.7e-07	3.6e-07	1.3e-07	0.0	2.94e-06	1.53e-06	1e-08	298.16297153	298.1750045	298.16291297	-4.08e-06	-1.86e-06	-1.011e-05
0.63594	6503.5484	3e-08	4.7e-07	3.6e-07	1.3e-07	0.0	2.94e-06	1.53e-06	1e-08	298.16239124	298.17423465	298.16252202	1.21e-06	-1.82e-06	-9.81e-06
0.63794	6518.91383	3e-08	4.7e-07	3.6e-07	1.3e-07	0.0	2.94e-06	1.53e-06	1e-08	298.16218217	298.17348823	298.16212848	-1.9e-07	-1.76e-06	-9.51e-06
0.63994	6534.23897	3e-08	4.7e-07	3.6e-07	1.3e-07	0.0	2.94e-06	1.53e-06	1e-08	298.16175939	298.1727652	298.16175634	-1.53e-06	-1.7e-06	-9.21e-06
0.64194	6549.52368	3e-08	4.7e-07	3.6e-07	1.3e-07	0.0	2.94e-06	1.53e-06	1e-08	298.1614144	298.17206418	298.16139289	-5.7e-07	-1.65e-06	-8.93e-06
0.64394	6564.76787	3e-08	4.7e-07	3.6e-07	1.3e-07	0.0	2.94e-06	1.53e-06	1e-08	298.16102241	298.17138473	298.16104301	3.84e-06	-1.61e-06	-8.66e-06
0.64594	6579.9714	3e-08	4.7e-07	3.6e-07	1.3e-07	0.0	2.94e-06	1.53e-06	1e-08	298.16070321	298.17072621	298.16070143	-7.4e-07	-1.55e-06	-8.39e-06
0.64794	6595.13415	3e-08	4.7e-07	3.6e-07	1.3e-07	0.0	2.94e-06	1.53e-06	1e-08	298.16039296	298.17008795	298.16037042	-1.55e-06	-1.5e-06	-8.13e-06
0.64994	6610.25602	3e-08	4.7e-07	3.6e-07	1.3e-07	0.0	2.94e-06	1.53e-06	1e-08	298.1599444	298.16946968	298.16005587	-2e-06	-1.45e-06	-7.86e-06
0.65193	6625.33687	3e-08	4.7e-07	3.6e-07	1.3e-07	0.0	2.94e-06	1.53e-06	1e-08	298.15992848	298.16886997	298.15973357	-1.09e-06	-1.41e-06	-7.63e-06
0.65393	6640.37658	3e-08	4.7e-07	3.6e-07	1.3e-07	0.0	2.94e-06	1.53e-06	1e-08	298.15957457	298.16828901	298.15943527	-4.17e-06	-1.35e-06	-7.38e-06
0.65593	6655.37503	3e-08	4.7e-07	3.6e-07	1.3e-07	0.0	2.94e-06	1.53e-06	1e-08	298.15932428	298.16772589	298.15914233	-5.3e-06	-1.31e-06	-7.15e-06
0.65793	6670.3321	3e-08	4.7e-07	3.6e-07	1.3e-07	0.0	2.94e-06	1.53e-06	1e-08	298.15908068	298.16718014	298.15885849	-2.89e-06	-1.28e-06	-6.95e-06
0.65993	6685.24766	3e-08	4.7e-07	3.6e-07	1.3e-07	0.0	2.94e-06	1.53e-06	1e-08	298.15852182	298.1666516	298.15859688	-4.1e-07	-1.25e-06	-6.74e-06
0.66193	6700.12158	3e-08	4.7e-07	3.6e-07	1.3e-07	0.0	2.94e-06	1.53e-06	1e-08	298.15843471	298.16613877	298.15832437	-2.98e-06	-1.2e-06	-6.52e-06
0.66393	6714.95375	3e-08	4.7e-07	3.6e-07	1.3e-07	0.0	2.94e-06	1.53e-06	1e-08	298.15803651	298.16564204	298.15807332	2.24e-06	-1.18e-06	-6.33e-06
0.66593	6729.74402	3e-08	4.7e-07	3.6e-07	1.3e-07	0.0	2.94e-06	1.53e-06	1e-08	298.15780231	298.16516044	298.15782369	1.3e-07	-1.14e-06	-6.13e-06
0.66793	6744.49228	3e-08	4.7e-07	3.6e-07	1.3e-07	0.0	2.94e-06	1.53e-06	1e-08	298.15723918	298.16469407	298.1575958	2.24e-06	-1.11e-06	-5.95e-06
0.66993	6759.19838	3e-08	4.7e-07	3.6e-07	1.3e-07	0.0	2.94e-06	1.53e-06	1e-08	298.15724538	298.16424143	298.15735191	3.2e-07	-1.07e-06	-5.76e-06
0.67193	6773.86221	3e-08	4.7e-07	3.6e-07	1.3e-07	0.0	2.94e-06	1.53e-06	1e-08	298.15728441	298.16380266	298.15711415	-1.9e-06	-1.03e-06	-5.58e-06
0.67393	6788.48364	3e-08	4.7e-07	3.6e-07	1.3e-07	0.0	2.94e-06	1.53e-06	1e-08	298.15695464	298.16337782	298.15689906	-4.02e-06	-9.9e-07	-5.4e-06
0.67593	6803.06252	3e-08	4.7e-07	3.6e-07	1.3e-07	0.0	2.94e-06	1.53e-06	1e-08	298.15674002	298.16296597	298.15668624	2.35e-06	-9.8e-07	-5.25e-06
0.67793	6817.59872	3e-08	4.7e-07	3.6e-07	1.3e-07	0.0	2.94e-06	1.53e-06	1e-08	298.15660243	298.16256681	298.15647709	1.02e-06	-9.4e-07	-5.08e-06
0.67993	6832.09211	3e-08	4.7e-07	3.6e-07	1.3e-07	0.0	2.94e-06	1.53e-06	1e-08	298.15628601	298.16218007	298.15628199	-1.65e-06	-9.1e-07	-4.92e-06
0.68193	6846.54256	3e-08	4.7e-07	3.6e-07	1.3e-07	0.0	2.94e-06	1.53e-06	1e-08	298.15633114	298.1618049	298.15607827	-1.87e-06	-8.8e-07	-4.77e-06
0.68393	6860.94992	3e-08	4.7e-07	3.6e-07	1.3e-07	0.0	2.94e-06	1.53e-06	1e-08	298.15601118	298.16144167	298.15589599	1.07e-06	-8.6e-07	-4.63e-06
0.68593	6875.31407	3e-08	4.7e-07	3.6e-07	1.3e-07	0.0	2.94e-06	1.53e-06	1e-08	298.155743	298.16108955	298.15571757	-3.77e-06	-8.2e-07	-4.47e-06
0.68793	6889.63485	3e-08	4.7e-07	3.6e-07	1.3e-07	0.0	2.94e-06	1.53e-06	1e-08	298.15526177	298.16074853	298.15555388	2.15e-06	-8.1e-07	-4.35e-06
0.68993	6903.91214	3e-08	4.7e-07	3.6e-07	1.3e-07	0.0	2.94e-06	1.53e-06	1e-08	298.15542643	298.16041734	298.15536895	-7.7e-07	-7.8e-07	-4.21e-06
0.69193	6918.14578	3e-08	4.7e-07	3.6e-07	1.3e-07	0.0	2.94e-06	1.53e-06	1e-08	298.15518962	298.16009684	298.15520629	-1.39e-06	-7.5e-07	-4.07e-06
0.69393	6932.33564	3e-08	4.7e-07	3.6e-07	1.3e-07	0.0	2.94e-06	1.53e-06	1e-08	298.15504374	298.15978604	298.1550451	3.17e-06	-7.4e-07	-3.96e-06
0.69593	6946.48158	3e-08	4.7e-07	3.6e-07	1.3e-07	0.0	2.94e-06	1.53e-06	1e-08	298.1551655	298.1594845	298.15487792	-1.97e-06	-7e-07	-3.83e-06
0.69793	6960.58344	3e-08	4.7e-07	3.6e-07	1.3e-07	0.0	2.94e-06	1.53e-06	1e-08	298.15485567	298.15919273	298.15473373	-5.5e-07	-6.9e-07	-3.71e-06
0.69993	6974.64109	3e-08	4.7e-07	3.6e-07	1.3e-07	0.0	2.94e-06	1.53e-06	1e-08	298.15463573	298.15890993	298.15459068	-2.53e-06	-6.6e-07	-3.59e-06
0.70193	6988.65438	3e-08	4.7e-07	3.6e-07	1.3e-07	0.0	2.94e-06	1.53e-06	1e-08	298.15466803	298.15863559	298.15444182	1.11e-06	-6.5e-07	-3.49e-06
0.70393	7002.62315	3e-08	4.7e-07	3.6e-07	1.3e-07	0.0	2.94e-06	1.53e-06	1e-08	298.15416726	298.15837024	298.15431972	3.59e-06	-6.4e-07	-3.39e-06
0.70593	7016.54726	3e-08	4.7e-07	3.6e-07	1.3e-07	0.0	2.94e-06	1.53e-06	1e-08	298.15400261	298.15811279	298.15418805	2.66e-06	-6.2e-07	-3.29e-06
0.70793	7030.42655	3e-08	4.7e-07	3.6e-07	1.3e-07	0.0	2.94e-06	1.53e-06	1e-08	298.15414215	298.15786284	298.15404793	3.46e-06	-6e-07	-3.19e-06
0.70993	7044.26089	3e-08	4.7e-07	3.6e-07	1.3e-07	0.0	2.94e-06	1.53e-06	1e-08	298.15405849	298.15762079	298.15392123	-1e-08	-5.7e-07	-3.08e-06
0.71193	7058.05011	3e-08	4.7e-07	3.6e-07	1.3e-07	0.0	2.94e-06	1.53e-06	1e-08	298.15387751	298.15738632	298.15380262	8e-07	-5.6e-07	-2.98e-06
0.71393	7071.79405	3e-08	4.7e-07	3.6e-07	1.3e-07	0.0	2.94e-06	1.53e-06	1e-08	298.15385766	298.15715893	298.1536812	-1.26e-06	-5.3e-07	-2.89e-06
0.71593	7085.49257	3e-08	4.7e-07	3.6e-07	1.3e-07	0.0	2.94e-06	1.53e-06	1e-08	298.15361815	298.15693877	298.15357269	1.24e-06	-5.2e-07	-2.81e-06
0.71793	7099.14551	3e-08	4.7e-07	3.6e-07	1.3e-07	0.0	2.94e-06	1.53e-06	1e-08	298.15343268	298.15672535	298.1534656	-6.7e-07	-5e-07	-2.71e-06
0.71993	7112.7527	3e-08	4.7e-07	3.6e-07	1.3e-07	0.0	2.94e-06	1.53e-06	1e-08	298.15343425	298.15651831	298.15335426	3.68e-06	-5e-07	-2.64e-06
0.72193	7126.314	3e-08	4.7e-07	3.6e-07	1.3e-07	0.0	2.94e-06	1.53e-06	1e-08	298.15342535	298.15631764	298.15324677	1.74e-06	-4.8e-07	-2.56e-06
0.72393	7139.82923	3e-08	4.7e-07	3.6e-07	1.3e-07	0.0	2.94e-06	1.53e-06	1e-08	298.15303461	298.15612362	298.15315856	7.6e-07	-4.6e-07	-2.47e-06
0.72593	7153.29823	3e-08	4.7e-07	3.6e-07	1.3e-07	0.0	2.94e-06	1.53e-06	1e-08	298.15298314	298.15593516	298.1530594	-2.67e-06	-4.4e-07	-2.39e-06
0.72793	7166.72084	3e-08	4.7e-07	3.6e-07	1.3e-07	0.0	2.94e-06	1.53e-06	1e-08	298.15314538	298.15575229	298.15295447	-2.33e-06	-4.2e-07	-2.32e-06
0.72993	7180.09689	3e-08	4.7e-07	3.6e-07	1.3e-07	0.0	2.94e-06	1.53e-06	1e-08	298.15299731	298.15557534	298.15286548	-3.67e-06	-4e-07	-2.24e-06
0.73193	7193.42623	3e-08	4.7e-07	3.6e-07	1.3e-07	0.0	2.94e-06	1.53e-06	1e-08	298.1525369	298.15540423	298.15279246	2.65e-06	-4.1e-07	-2.19e-06
0.73393	7206.70867	3e-08	4.7e-07	3.6e-07	1.3e-07	0.0	2.94e-06	1.53e-06	1e-08	298.15260987	298.15523777	298.15270003	3.34e-06	-4e-07	-2.12e-06
0.73593	7219.94405	3e-08	4.7e-07	3.6e-07	1.3e-07	0.0	2.94e-06	1.53e-06	1e-08	298.15274664	298.15507637	298.1526077	-9.1e-07	-3.8e-07	-2.05e-06
0.73793	7233.13221	3e-08	4.7e-07	3.6e-07	1.3e-07	0.0	2.94e-06	1.53e-06	1e-08	298.15258686	298.15492027	298.15253041	-4.13e-06	-3.5e-07	-1.97e-06
0.73993	7246.27295	3e-08	4.7e-07	3.6e-07	1.3e-07	0.0	2.94e-06	1.53e-06	1e-08	298.1521947	298.15476929	298.15246543	-9.7e-07	-3.5e-07	-1.92e-06
0.74193	7259.36611	3e-08	4.7e-07	3.6e-07	1.3e-07	0.0	2.94e-06	1.53e-06	1e-08	298.15256578	298.15462207	298.1523711	-1.06e-06	-3.4e-07	-1.86e-06
0.74393	7272.41152	3e-08	4.7e-07	3.6e-07	1.3e-07	0.0	2.94e-06	1.53e-06	1e-08	298.15219945	298.15448025	298.15230999	1.23e-06	-3.4e-07	-1.81e-06
0.74593	7285.40899	3e-08	4.7e-07	3.6e-07	1.3e-07	0.0	2.94e-06	1.53e-06	1e-08	298.15241047	298.1543421	298.15222712	-3.11e-06	-3.1e-07	-1.74e-06
0.74793	7298.35834	3e-08	4.7e-07	3.6e-07	1.3e-07	0.0	2.94e-06	1.53e-06	1e-08	298.15198395	298.15420894	298.15217314	2.4e-06	-3.2e-07	-1.71e-06
0.74993	7311.2594	3e-08	4.7e-07	3.6e-07	1.3e-07	0.0	2.94e-06	1.53e-06	1e-08	298.15201125	298.15407936	298.15210243	1.81e-06	-3.1e-07	-1.65e-06
0.75192	7324.11198	3e-08	4.7e-07	3.6e-07	1.3e-07	0.0	2.94e-06	1.53e-06	1e-08	298.15215191	298.15395364	298.15202915	-1.5e-07	-3e-07	-1.59e-06
0.75392	7336.91589	3e-08	4.7e-07	3.6e-07	1.3e-07	0.0	2.94e-06	1.53e-06	1e-08	298.15184657	298.1538323	298.15197655	2.87e-06	-3e-07	-1.55e-06
0.75592	7349.67095	3e-08	4.7e-07	3.6e-07	1.3e-07	0.0	2.94e-06	1.53e-06	1e-08	298.15207776	298.15371413	298.1519036	-1.4e-06	-2.7e-07	-1.49e-06
0.75792	7362.37697	3e-08	4.7e-07	3.6e-07	1.3e-07	0.0	2.94e-06	1.53e-06	1e-08	298.15164675	298.15360034	298.15186023	1.97e-06	-2.8e-07	-1.46e-06
0.75992	7375.03375	3e-08	4.7e-07	3.6e-07	1.3e-07	0.0	2.94e-06	1.53e-06	1e-08	298.15167793	298.15348952	298.15179945	3.1e-07	-2.6e-07	-1.41e-06
0.76192	7387.64111	3e-08	4.7e-07	3.6e-07	1.3e-07	0.0	2.94e-06	1.53e-06	1e-08	298.15170396	298.15338211	298.15174072	1.4e-07	-2.5e-07	-1.36e-06
0.76392	7400.19885	3e-08	4.7e-07	3.6e-07	1.3e-07	0.0	2.94e-06	1.53e-06	1e-08	298.15177341	298.15327795	298.15168197	5.7e-07	-2.5e-07	-1.32e-06
0.76592	7412.70678	3e-08	4.7e-07	3.6e-07	1.3e-07	0.0	2.94e-06	1.53e-06	1e-08	298.15153285	298.15317739	298.15163788	-5.9e-07	-2.4e-07	-1.28e-06
0.76792	7425.16469	3e-08	4.7e-07	3.6e-07	1.3e-07	0.0	2.94e-06	1.53e-06	1e-08	298.15168208	298.15307946	298.15157919	-7.2e-07	-2.3e-07	-1.24e-06
0.76992	7437.57239	3e-08	4.7e-07	3.6e-07	1.3e-07	0.0	2.94e-06	1.53e-06	1e-08	298.15149251	298.15298492	298.15153624	1.58e-06	-2.3e-07	-1.21e-06
0.77192	7449.92967	3e-08	4.7e-07	3.6e-07	1.3e-07	0.0	2.94e-06	1.53e-06	1e-08	298.1517169	298.15289282	298.1514776	-1.48e-06	-2.1e-07	-1.16e-06
0.77392	7462.23632	3e-08	4.7e-07	3.6e-07	1.3e-07	0.0	2.94e-06	1.53e-06	1e-08	298.15133428	298.15280426	298.1514458	-1.97e-06	-2e-07	-1.12e-06
0.77592	7474.49215	3e-08	4.7e-07	3.6e-07	1.3e-07	0.0	2.94e-06	1.53e-06	1e-08	298.15156651	298.15271773	298.15138983	-3.32e-06	-1.9e-07	-1.09e-06
0.77792	7486.69695	3e-08	4.7e-07	3.6e-07	1.3e-07	0.0	2.94e-06	1.53e-06	1e-08	298.15128214	298.15263444	298.15135683	1.88e-06	-2e-07	-1.07e-06
0.77992	7498.85049	3e-08	4.7e-07	3.6e-07	1.3e-07	0.0	2.94e-06	1.53e-06	1e-08	298.15120821	298.15255349	298.15131644	-1.06e-06	-1.9e-07	-1.03e-06
0.78192	7510.95257	3e-08	4.7e-07	3.6e-07	1.3e-07	0.0	2.94e-06	1.53e-06	1e-08	298.15156686	298.15247455	298.15125936	1.27e-06	-1.9e-07	-1e-06
0.78392	7523.00297	3e-08	4.7e-07	3.6e-07	1.3e-07	0.0	2.94e-06	1.53e-06	1e-08	298.15114731	298.1523989	298.15123602	3.1e-07	-1.8e-07	-9.7e-07
0.78592	7535.00147	3e-08	4.7e-07	3.6e-07	1.3e-07	0.0	2.94e-06	1.53e-06	1e-08	298.15139548	298.15232483	298.15118609	-1.57e-06	-1.7e-07	-9.3e-07
0.78792	7546.94786	3e-08	4.7e-07	3.6e-07	1.3e-07	0.0	2.94e-06	1.53e-06	1e-08	298.15123189	298.1522535	298.15115456	-5e-08	-1.7e-07	-9.1e-07
0.78992	7558.84191	3e-08	4.7e-07	3.6e-07	1.3e-07	0.0	2.94e-06	1.53e-06	1e-08	298.15125929	298.15218416	298.15111624	7e-08	-1.6e-07	-8.8e-07
0.79192	7570.68339	3e-08	4.7e-07	3.6e-07	1.3e-07	0.0	2.94e-06	1.53e-06	1e-08	298.15098427	298.1521173	298.1510917	-1.54e-06	-1.5e-07	-8.5e-07
0.79392	7582.47207	3e-08	4.7e-07	3.6e-07	1.3e-07	0.0	2.94e-06	1.53e-06	1e-08	298.15098228	298.15205219	298.15105687	2.63e-06	-1.6e-07	-8.3e-07
0.79592	7594.20773	3e-08	4.7e-07	3.6e-07	1.3e-07	0.0	2.94e-06	1.53e-06	1e-08	298.1516324	298.15198833	298.1509959	-2.22e-06	-1.4e-07	-7.9e-07
0.79792	7605.89014	3e-08	4.7e-07	3.6e-07	1.3e-07	0.0	2.94e-06	1.53e-06	1e-08	298.15119613	298.15192766	298.15098131	-2.4e-07	-1.4e-07	-7.8e-07
0.79992	7617.51905	3e-08	4.7e-07	3.6e-07	1.3e-07	0.0	2.94e-06	1.53e-06	1e-08	298.15097586	298.15186863	298.15095871	-1.89e-06	-1.3e-07	-7.5e-07
0.80192	7629.09422	3e-08	4.7e-07	3.6e-07	1.3e-07	0.0	2.94e-06	1.53e-06	1e-08	298.15103875	298.1518111	298.15092529	1.03e-06	-1.4e-07	-7.3e-07
0.80392	7640.61543	3e-08	4.7e-07	3.6e-07	1.3e-07	0.0	2.94e-06	1.53e-06	1e-08	298.15062446	298.15175589	298.15091272	2.84e-06	-1.4e-07	-7.1e-07
0.80592	7652.08241	3e-08	4.7e-07	3.6e-07	1.3e-07	0.0	2.94e-06	1.53e-06	1e-08	298.15067441	298.15170186	298.15088171	-4.26e-06	-1.1e-07	-6.7e-07
0.80792	7663.49492	3e-08	4.7e-07	3.6e-07	1.3e-07	0.0	2.94e-06	1.53e-06	1e-08	298.15107647	298.15164907	298.15083689	-9.2e-07	-1.2e-07	-6.6e-07
0.80992	7674.85272	3e-08	4.7e-07	3.6e-07	1.3e-07	0.0	2.94e-06	1.53e-06	1e-08	298.15066621	298.15159883	298.15082683	5.31e-06	-1.4e-07	-6.6e-07
0.81192	7686.15555	3e-08	4.7e-07	3.6e-07	1.3e-07	0.0	2.94e-06	1.53e-06	1e-08	298.15070371	298.15154964	298.15079893	2.6e-06	-1.2e-07	-6.3e-07
0.81392	7697.40315	3e-08	4.7e-07	3.6e-07	1.3e-07	0.0	2.94e-06	1.53e-06	1e-08	298.15061431	298.1515021	298.15077713	5.64e-06	-1.3e-07	-6.2e-07
0.81592	7708.59526	3e-08	4.7e-07	3.6e-07	1.3e-07	0.0	2.94e-06	1.53e-06	1e-08	298.15056059	298.151456	298.15075463	3.2e-06	-1.2e-07	-5.9e-07
0.81792	7719.73162	3e-08	4.7e-07	3.6e-07	1.3e-07	0.0	2.94e-06	1.53e-06	1e-08	298.15088966	298.15141087	298.15071693	-7.4e-07	-1e-07	-5.7e-07
0.81992	7730.81197	3e-08	4.7e-07	3.6e-07	1.3e-07	0.0	2.94e-06	1.53e-06	1e-08	298.15045585	298.151368	298.15071179	3.09e-06	-1.1e-07	-5.6e-07
0.82192	7741.83603	3e-08	4.7e-07	3.6e-07	1.3e-07	0.0	2.94e-06	1.53e-06	1e-08	298.15050906	298.1513259	298.15068705	3.09e-06	-1.1e-07	-5.4e-07
0.82392	7752.80353	3e-08	4.7e-07	3.6e-07	1.3e-07	0.0	2.94e-06	1.53e-06	1e-08	298.15082759	298.15128479	298.15065194	-1.01e-06	-9e-08	-5.1e-07
0.82592	7763.71419	3e-08	4.7e-07	3.6e-07	1.3e-07	0.0	2.94e-06	1.53e-06	1e-08	298.15052973	298.15124563	298.15064321	-4.5e-07	-9e-08	-5e-07
0.82792	7774.56774	3e-08	4.7e-07	3.6e-07	1.3e-07	0.0	2.94e-06	1.53e-06	1e-08	298.15077406	298.15120707	298.15061251	-5.97e-06	-7e-08	-4.7e-07
0.82992	7785.36388	3e-08	4.7e-07	3.6e-07	1.3e-07	0.0	2.94e-06	1.53e-06	1e-08	298.15027158	298.15117054	298.1506136	4.16e-06	-1e-07	-4.8e-07
0.83192	7796.10234	3e-08	4.7e-07	3.6e-07	1.3e-07	0.0	2.94e-06	1.53e-06	1e-08	298.15060067	298.1511342	298.15058062	7e-07	-9e-08	-4.6e-07
0.83392	7806.78282	3e-08	4.7e-07	3.6e-07	1.3e-07	0.0	2.94e-06	1.53e-06	1e-08	298.15063938	298.1510993	298.15056034	-3.09e-06	-7e-08	-4.3e-07
0.83592	7817.40502	3e-08	4.7e-07	3.6e-07	1.3e-07	0.0	2.94e-06	1.53e-06	1e-08	298.15055139	298.15106562	298.15054592	7.9e-07	-8e-08	-4.3e-07
0.83792	7827.96865	3e-08	4.7e-07	3.6e-07	1.3e-07	0.0	2.94e-06	1.53e-06	1e-08	298.15044176	298.151033	298.15053297	2.89e-06	-9e-08	-4.2e-07
0.83992	7838.4734	3e-08	4.7e-07	3.6e-07	1.3e-07	0.0	2.94e-06	1.53e-06	1e-08	298.15047604	298.15100122	298.15051455	-4.3e-07	-7e-08	-4e-07
0.84192	7848.91895	3e-08	4.7e-07	3.6e-07	1.3e-07	0.0	2.94e-06	1.53e-06	1e-08	298.15062412	298.15097029	298.1504919	-2.78e-06	-6e-08	-3.8e-07
0.84392	7859.30501	3e-08	4.7e-07	3.6e-07	1.3e-07	0.0	2.94e-06	1.53e-06	1e-08	298.15037098	298.15094076	298.1504865	-8e-08	-7e-08	-3.8e-07
0.84592	7869.63125	3e-08	4.7e-07	3.6e-07	1.3e-07	0.0	2.94e-06	1.53e-06	1e-08	298.15067326	298.15091152	298.15045842	-6.1e-07	-7e-08	-3.6e-07
0.84792	7879.89735	3e-08	4.7e-07	3.6e-07	1.3e-07	0.0	2.94e-06	1.53e-06	1e-08	298.15034694	298.15088388	298.15045705	2.61e-06	-7e-08	-3.6e-07
0.84992	7890.10298	3e-08	4.7e-07	3.6e-07	1.3e-07	0.0	2.94e-06	1.53e-06	1e-08	298.15062042	298.15085642	298.15043111	2.64e-06	-7e-08	-3.5e-07
0.85191	7900.24781	3e-08	4.7e-07	3.6e-07	1.3e-07	0.0	2.94e-06	1.53e-06	1e-08	298.15040914	298.15083035	298.15042585	-1.63e-06	-6e-08	-3.3e-07
0.85391	7910.33151	3e-08	4.7e-07	3.6e-07	1.3e-07	0.0	2.94e-06	1.53e-06	1e-08	298.15044989	298.1508048	298.1504105	9.2e-07	-6e-08	-3.3e-07
0.85591	7920.35374	3e-08	4.7e-07	3.6e-07	1.3e-07	0.0	2.94e-06	1.53e-06	1e-08	298.15044474	298.15078008	298.15039749	2.3e-07	-6e-08	-3.1e-07
0.85791	7930.31414	3e-08	4.7e-07	3.6e-07	1.3e-07	0.0	2.94e-06	1.53e-06	1e-08	298.15063187	298.1507559	298.15037686	-3.51e-06	-4e-08	-2.9e-07
0.85991	7940.21237	3e-08	4.7e-07	3.6e-07	1.3e-07	0.0	2.94e-06	1.53e-06	1e-08	298.15058349	298.15073274	298.15036646	1.92e-06	-6e-08	-3e-07
0.86191	7950.04806	3e-08	4.7e-07	3.6e-07	1.3e-07	0.0	2.94e-06	1.53e-06	1e-08	298.15015706	298.15071071	298.15037221	1.92e-06	-6e-08	-2.9e-07
0.86391	7959.82086	3e-08	4.7e-07	3.6e-07	1.3e-07	0.0	2.94e-06	1.53e-06	1e-08	298.15015726	298.15068889	298.15036053	1.62e-06	-6e-08	-2.8e-07
0.86591	7969.53039	3e-08	4.7e-07	3.6e-07	1.3e-07	0.0	2.94e-06	1.53e-06	1e-08	298.15043032	298.15066743	298.15033783	1.93e-06	-6e-08	-2.7e-07
0.86791	7979.17629	3e-08	4.7e-07	3.6e-07	1.3e-07	0.0	2.94e-06	1.53e-06	1e-08	298.15032069	298.15064706	298.15033144	1.15e-06	-5e-08	-2.6e-07
0.86991	7988.75816	3e-08	4.7e-07	3.6e-07	1.3e-07	0.0	2.94e-06	1.53e-06	1e-08	298.15020354	298.15062733	298.15032571	4.9e-07	-5e-08	-2.5e-07
0.87191	7998.27563	3e-08	4.7e-07	3.6e-07	1.3e-07	0.0	2.94e-06	1.53e-06	1e-08	298.15028796	298.15060797	298.15031189	-1.16e-06	-4e-08	-2.4e-07
0.87391	8007.72828	3e-08	4.7e-07	3.6e-07	1.3e-07	0.0	2.94e-06	1.53e-06	1e-08	298.15031643	298.15058928	298.15030072	1.55e-06	-5e-08	-2.4e-07
0.87591	8017.11574	3e-08	4.7e-07	3.6e-07	1.3e-07	0.0	2.94e-06	1.53e-06	1e-08	298.15032049	298.15057118	298.15029088	8e-08	-4e-08	-2.3e-07
0.87791	8026.43758	3e-08	4.7e-07	3.6e-07	1.3e-07	0.0	2.94e-06	1.53e-06	1e-08	298.1502022	298.15055378	298.15028645	-2.5e-07	-4e-08	-2.2e-07
0.87991	8035.69339	3e-08	4.7e-07	3.6e-07	1.3e-07	0.0	2.94e-06	1.53e-06	1e-08	298.15029897	298.15053668	298.15027333	-2.97e-06	-3e-08	-2.1e-07
0.88191	8044.88276	3e-08	4.7e-07	3.6e-07	1.3e-07	0.0	2.94e-06	1.53e-06	1e-08	298.15048196	298.15051999	298.15025689	-1.71e-06	-3e-08	-2e-07
0.88391	8054.00524	3e-08	4.7e-07	3.6e-07	1.3e-07	0.0	2.94e-06	1.53e-06	1e-08	298.15040788	298.15050411	298.15025144	7.1e-07	-4e-08	-2e-07
0.88591	8063.06041	3e-08	4.7e-07	3.6e-07	1.3e-07	0.0	2.94e-06	1.53e-06	1e-08	298.15028532	298.15048878	298.15024829	1.6e-06	-4e-08	-2e-07
0.88791	8072.04781	3e-08	4.7e-07	3.6e-07	1.3e-07	0.0	2.94e-06	1.53e-06	1e-08	298.15029685	298.15047376	298.15023979	-9e-08	-4e-08	-1.9e-07
0.88991	8080.96699	3e-08	4.7e-07	3.6e-07	1.3e-07	0.0	2.94e-06	1.53e-06	1e-08	298.15015375	298.15045939	298.150238	-4.5e-07	-3e-08	-1.8e-07
0.89191	8089.81749	3e-08	4.7e-07	3.6e-07	1.3e-07	0.0	2.94e-06	1.53e-06	1e-08	298.15005558	298.15044541	298.15023457	-1.96e-06	-3e-08	-1.7e-07
0.89391	8098.59884	3e-08	4.7e-07	3.6e-07	1.3e-07	0.0	2.94e-06	1.53e-06	1e-08	298.15017275	298.15043161	298.15022238	1.11e-06	-4e-08	-1.8e-07
0.89591	8107.31055	3e-08	4.7e-07	3.6e-07	1.3e-07	0.0	2.94e-06	1.53e-06	1e-08	298.14976525	298.15041884	298.15023232	3.79e-06	-4e-08	-1.8e-07
0.89791	8115.95214	3e-08	4.7e-07	3.6e-07	1.3e-07	0.0	2.94e-06	1.53e-06	1e-08	298.15018245	298.15040553	298.15020805	2.12e-06	-4e-08	-1.7e-07
0.89991	8124.52309	3e-08	4.7e-07	3.6e-07	1.3e-07	0.0	2.94e-06	1.53e-06	1e-08	298.15046917	298.15039277	298.15018945	-2.16e-06	-2e-08	-1.5e-07
0.90191	8133.02292	3e-08	4.7e-07	3.6e-07	1.3e-07	0.0	2.94e-06	1.53e-06	1e-08	298.15023207	298.15038098	298.1501929	8e-07	-3e-08	-1.5e-07
0.90391	8141.45108	3e-08	4.7e-07	3.6e-07	1.3e-07	0.0	2.94e-06	1.53e-06	1e-08	298.15039506	298.15036911	298.15017986	-2.24e-06	-2e-08	-1.4e-07
0.90591	8149.80706	3e-08	4.7e-07	3.6e-07	1.3e-07	0.0	2.94e-06	1.53e-06	1e-08	298.15008511	298.15035813	298.15018675	2.01e-06	-3e-08	-1.5e-07
0.90791	8158.0903	3e-08	4.7e-07	3.6e-07	1.3e-07	0.0	2.94e-06	1.53e-06	1e-08	298.14988888	298.15034738	298.15018908	2.07e-06	-3e-08	-1.5e-07
0.90991	8166.30025	3e-08	4.7e-07	3.6e-07	1.3e-07	0.0	2.94e-06	1.53e-06	1e-08	298.15002649	298.15033658	298.15017766	1.37e-06	-3e-08	-1.4e-07
0.91191	8174.43634	3e-08	4.7e-07	3.6e-07	1.3e-07	0.0	2.94e-06	1.53e-06	1e-08	298.15044276	298.1503258	298.15015478	-1.17e-06	-2e-08	-1.3e-07
0.91391	8182.498	3e-08	4.7e-07	3.6e-07	1.3e-07	0.0	2.94e-06	1.53e-06	1e-08	298.1502125	298.15031606	298.15015905	4.2e-07	-2e-08	-1.3e-07
0.91591	8190.48463	3e-08	4.7e-07	3.6e-07	1.3e-07	0.0	2.94e-06	1.53e-06	1e-08	298.15016145	298.15030643	298.15015601	-1.8e-07	-2e-08	-1.2e-07
0.91791	8198.39562	3e-08	4.7e-07	3.6e-07	1.3e-07	0.0	2.94e-06	1.53e-06	1e-08	298.15036538	298.15029681	298.15014249	2.26e-06	-3e-08	-1.3e-07
0.91991	8206.23035	3e-08	4.7e-07	3.6e-07	1.3e-07	0.0	2.94e-06	1.53e-06	1e-08	298.15002308	298.15028809	298.15015192	2.46e-06	-3e-08	-1.2e-07
0.92191	8213.98819	3e-08	4.7e-07	3.6e-07	1.3e-07	0.0	2.94e-06	1.53e-06	1e-08	298.15006762	298.15027921	298.15014535	-5.5e-07	-2e-08	-1.1e-07
0.92391	8221.66848	3e-08	4.7e-07	3.6e-07	1.3e-07	0.0	2.94e-06	1.53e-06	1e-08	298.14987987	298.15027087	298.15014863	2.92e-06	-3e-08	-1.2e-07
0.92591	8229.27056	3e-08	4.7e-07	3.6e-07	1.3e-07	0.0	2.94e-06	1.53e-06	1e-08	298.15001379	298.15026243	298.15013861	-1.07e-06	-2e-08	-1e-07
0.92791	8236.79375	3e-08	4.7e-07	3.6e-07	1.3e-07	0.0	2.94e-06	1.53e-06	1e-08	298.15016883	298.15025422	298.15012786	-3.08e-06	-1e-08	-9e-08
0.92991	8244.23734	3e-08	4.7e-07	3.6e-07	1.3e-07	0.0	2.94e-06	1.53e-06	1e-08	298.1501987	298.15024639	298.15012246	-8.9e-07	-2e-08	-1e-07
0.93191	8251.60061	3e-08	4.7e-07	3.6e-07	1.3e-07	0.0	2.94e-06	1.53e-06	1e-08	298.15031711	298.15023871	298.15011349	-1.89e-06	-1e-08	-9e-08
0.93391	8258.88281	3e-08	4.7e-07	3.6e-07	1.3e-07	0.0	2.94e-06	1.53e-06	1e-08	298.15019945	298.15023152	298.1501145	1.89e-06	-2e-08	-1e-07
0.93591	8266.0832	3e-08	4.7e-07	3.6e-07	1.3e-07	0.0	2.94e-06	1.53e-06	1e-08	298.15000175	298.15022465	298.15011897	2.97e-06	-3e-08	-1e-07
0.93791	8273.20098	3e-08	4.7e-07	3.6e-07	1.3e-07	0.0	2.94e-06	1.53e-06	1e-08	298.14998798	298.15021779	298.15011588	2.6e-07	-2e-08	-9e-08
0.93991	8280.23536	3e-08	4.7e-07	3.6e-07	1.3e-07	0.0	2.94e-06	1.53e-06	1e-08	298.15000617	298.15021111	298.15011157	-1.14e-06	-1e-08	-8e-08
0.94191	8287.1855	3e-08	4.7e-07	3.6e-07	1.3e-07	0.0	2.94e-06	1.53e-06	1e-08	298.15021511	298.15020441	298.1500994	-2.64e-06	-1e-08	-7e-08
0.94391	8294.05056	3e-08	4.7e-07	3.6e-07	1.3e-07	0.0	2.94e-06	1.53e-06	1e-08	298.15029332	298.15019806	298.1500928	-1.84e-06	-1e-08	-7e-08
0.94591	8300.82965	3e-08	4.7e-07	3.6e-07	1.3e-07	0.0	2.94e-06	1.53e-06	1e-08	298.15010573	298.1501922	298.1500974	2.79e-06	-2e-08	-9e-08
0.94791	8307.52187	3e-08	4.7e-07	3.6e-07	1.3e-07	0.0	2.94e-06	1.53e-06	1e-08	298.15003681	298.1501864	298.15009714	-4.2e-07	-1e-08	-7e-08
0.94991	8314.12628	3e-08	4.7e-07	3.6e-07	1.3e-07	0.0	2.94e-06	1.53e-06	1e-08	298.15001755	298.15018072	298.1500949	-2.06e-06	-1e-08	-7e-08
0.9519	8320.64193	3e-08	4.7e-07	3.6e-07	1.3e-07	0.0	2.94e-06	1.53e-06	1e-08	298.15015192	298.15017504	298.15008635	-2.3e-07	-1e-08	-7e-08
0.9539	8327.06781	3e-08	4.7e-07	3.6e-07	1.3e-07	0.0	2.94e-06	1.53e-06	1e-08	298.1501582	298.15016968	298.15008324	2.1e-06	-2e-08	-7e-08
0.9559	8333.40289	3e-08	4.7e-07	3.6e-07	1.3e-07	0.0	2.94e-06	1.53e-06	1e-08	298.15001785	298.15016464	298.15008633	-3e-07	-1e-08	-6e-08
0.9579	8339.6461	3e-08	4.7e-07	3.6e-07	1.3e-07	0.0	2.94e-06	1.53e-06	1e-08	298.15007559	298.15015955	298.15008124	4.85e-06	-3e-08	-8e-08
0.9599	8345.79634	3e-08	4.7e-07	3.6e-07	1.3e-07	0.0	2.94e-06	1.53e-06	1e-08	298.15045819	298.15015424	298.15006267	8e-08	-1e-08	-6e-08
0.9619	8351.85247	3e-08	4.7e-07	3.6e-07	1.3e-07	0.0	2.94e-06	1.53e-06	1e-08	298.14967275	298.15015039	298.15009294	1.82e-06	-2e-08	-7e-08
0.9639	8357.8133	3e-08	4.7e-07	3.6e-07	1.3e-07	0.0	2.94e-06	1.53e-06	1e-08	298.15074576	298.1501446	298.15004571	-2.26e-06	-0.0	-5e-08
0.9659	8363.67762	3e-08	4.7e-07	3.6e-07	1.3e-07	0.0	2.94e-06	1.53e-06	1e-08	298.15009952	298.15014089	298.15007032	3.46e-06	-2e-08	-7e-08
0.9679	8369.44409	3e-08	4.7e-07	3.6e-07	1.3e-07	0.0	2.94e-06	1.53e-06	1e-08	298.15015048	298.15013653	298.1500659	-1.42e-06	-1e-08	-5e-08
0.9699	8375.11139	3e-08	4.7e-07	3.6e-07	1.3e-07	0.0	2.94e-06	1.53e-06	1e-08	298.14963152	298.15013293	298.15008534	2.26e-06	-2e-08	-6e-08
0.9719	8380.67812	3e-08	4.7e-07	3.6e-07	1.3e-07	0.0	2.94e-06	1.53e-06	1e-08	298.14981527	298.15012868	298.15007552	-4.1e-07	-1e-08	-5e-08
0.9739	8386.14285	3e-08	4.7e-07	3.6e-07	1.3e-07	0.0	2.94e-06	1.53e-06	1e-08	298.14941961	298.1501252	298.15008995	6.41e-06	-3e-08	-7e-08
0.9759	8391.50413	3e-08	4.7e-07	3.6e-07	1.3e-07	0.0	2.94e-06	1.53e-06	1e-08	298.15081053	298.15011984	298.15002986	-4.29e-06	1e-08	-3e-08
0.9779	8396.76035	3e-08	4.7e-07	3.6e-07	1.3e-07	0.0	2.94e-06	1.53e-06	1e-08	298.15029646	298.15011673	298.15004936	3.47e-06	-2e-08	-6e-08
0.9799	8401.90978	3e-08	4.7e-07	3.6e-07	1.3e-07	0.0	2.94e-06	1.53e-06	1e-08	298.15059834	298.15011282	298.15003486	-3.24e-06	0.0	-3e-08
0.9819	8406.95066	3e-08	4.7e-07	3.6e-07	1.3e-07	0.0	2.94e-06	1.53e-06	1e-08	298.15071768	298.15010923	298.15002803	5.03e-06	-2e-08	-6e-08
0.9839	8411.88116	3e-08	4.7e-07	3.6e-07	1.3e-07	0.0	2.94e-06	1.53e-06	1e-08	298.14981495	298.15010688	298.15006394	-1.68e-06	-0.0	-4e-08
0.9859	8416.69935	3e-08	4.7e-07	3.6e-07	1.3e-07	0.0	2.94e-06	1.53e-06	1e-08	298.14972496	298.15010373	298.15006596	1.38e-06	-1e-08	-5e-08
0.9879	8421.40317	3e-08	4.7e-07	3.6e-07	1.3e-07	0.0	2.94e-06	1.53e-06	1e-08	298.14993603	298.15010034	298.15005547	4.43e-06	-2e-08	-6e-08
0.9899	8425.99043	3e-08	4.7e-07	3.6e-07	1.3e-07	0.0	2.94e-06	1.53e-06	1e-08	298.15053458	298.15009662	298.15002886	6.3e-06	-3e-08	-6e-08
0.9919	8430.45888	3e-08	4.7e-07	3.6e-07	1.3e-07	0.0	2.94e-06	1.53e-06	1e-08	298.15064032	298.15009354	298.15002287	6.07e-06	-3e-08	-6e-08
0.9939	8434.80605	3e-08	4.7e-07	3.6e-07	1.3e-07	0.0	2.94e-06	1.53e-06	1e-08	298.14994791	298.15009144	298.15005025	-4.2e-07	-1e-08	-3e-08
0.9959	8439.02935	3e-08	4.7e-07	3.6e-07	1.3e-07	0.0	2.94e-06	1.53e-06	1e-08	298.14992115	298.15008868	298.15004988	1.01e-06	-1e-08	-4e-08
0.9979	8443.12596	3e-08	4.7e-07	3.6e-07	1.3e-07	0.0	2.94e-06	1.53e-06	1e-08	298.15000895	298.15008589	298.15004478	3.29e-06	-2e-08	-5e-08
0.9999	8447.09287	3e-08	4.7e-07	3.6e-07	1.3e-07	0.0	2.94e-06	1.53e-06	1e-08	298.15022113	298.15008304	298.15003453	-8.5e-07	-0.0	-3e-08
1.0	8447.28775	3e-08	4.7e-07	3.6e-07	1.3e-07	0.0	2.94e-06	1.53e-06	1e-08	298.15016913	298.15008297	298.15003663	3.61426641	-2.50475423	19.84056897
