# Supplementary material for: Dataset for the simulated biomass pyrolysis in rotary kilns with varying particle residence time distributions
Source: Data Brief. 2021 Nov 23;39:107603. doi: 10.1016/j.dib.2021.107603 (PMC8633881; doi:10.1016/j.dib.2021.107603)
Supplement: Supplementary Data S1 — Supplementary Raw Research Data. This is open data under the CC BY license http://creativecommons.org/licenses/by/4.0/ [file mmc1.zip › supplementary/101/logFiles/log_Pe90]

l,m	Tau,s	F_w,kg/s	F_is,kg/s	F_c,kg/s	F_rt,kg/s	F_w_wet,kg/s	F_it,kg/s	F_g,kg/s	F_H2O_g,kg/s	T_b,K	T_g,K	T_w,K	q_bed,kW/m	q_gas,kW/m	q_loss,kW/m
0.0001	0.61469	0.0	0.0	0.0	0.0	5.47e-06	0.0	0.0	0.0	414.32287951	788.93169676	799.5447567	8.77108168	-0.04344812	-0.38421647
0.002	23.96316	1.31e-06	5.6e-07	6e-08	5.7e-07	-0.0	2.25e-06	7.1e-07	1e-08	691.8231794	697.13788288	695.42056047	0.074612	-0.02785009	-0.31165282
0.004	48.51929	1.7e-07	6e-07	1.9e-07	4.3e-07	0.0	2.87e-06	1.2e-06	1e-08	683.23170796	685.23842716	681.69785229	-0.02863146	-0.04356124	-0.30100028
0.006	73.05367	5e-08	5.5e-07	2.7e-07	2.8e-07	0.0	2.94e-06	1.39e-06	1e-08	671.81312264	674.06956925	670.27644864	-0.02706905	-0.04450006	-0.29203671
0.008	97.56624	2e-08	5.1e-07	3.1e-07	2e-07	0.0	2.95e-06	1.47e-06	1e-08	660.43381947	663.05534799	659.11233029	-0.02251343	-0.04426218	-0.28326966
0.01	122.05699	1e-08	4.9e-07	3.4e-07	1.6e-07	-0.0	2.96e-06	1.52e-06	1e-08	649.3344195	652.20879338	648.16510987	-0.01941583	-0.04336395	-0.27467285
0.012	146.52587	1e-08	4.7e-07	3.5e-07	1.3e-07	0.0	2.96e-06	1.54e-06	1e-08	638.53229446	641.58378087	637.46622738	-0.01732805	-0.04214929	-0.2662704
0.014	170.97287	1e-08	4.7e-07	3.6e-07	1.2e-07	-0.0	2.96e-06	1.56e-06	1e-08	628.033472	631.21069638	627.03431979	-0.01575181	-0.04078784	-0.25803376
0.016	195.39794	1e-08	4.6e-07	3.7e-07	1.1e-07	0.0	2.96e-06	1.57e-06	1e-08	617.82118171	621.10363568	616.87885563	-0.01469809	-0.0393865	-0.25007497
0.018	219.80106	1e-08	4.6e-07	3.7e-07	1e-07	0.0	2.96e-06	1.57e-06	1e-08	607.89146717	611.26662582	607.00091923	-0.01377408	-0.03797196	-0.24229655
0.02	244.18219	1e-08	4.6e-07	3.7e-07	1e-07	0.0	2.96e-06	1.58e-06	1e-08	598.24580735	601.7000811	597.39877438	-0.01300426	-0.03659186	-0.23482529
0.022	268.5413	0.0	4.6e-07	3.7e-07	9e-08	-0.0	2.96e-06	1.58e-06	1e-08	588.87732978	592.40079021	588.06829344	-0.0123276	-0.03523398	-0.2275208
0.024	292.87837	0.0	4.5e-07	3.7e-07	9e-08	-0.0	2.96e-06	1.58e-06	1e-08	579.77984789	583.3647516	579.00493615	-0.01172039	-0.03391054	-0.22040772
0.026	317.19335	0.0	4.5e-07	3.7e-07	9e-08	-0.0	2.96e-06	1.58e-06	1e-08	570.94645121	574.5864352	570.20283228	-0.01116603	-0.03262861	-0.21349969
0.028	341.48622	0.0	4.5e-07	3.7e-07	9e-08	-0.0	2.96e-06	1.58e-06	1e-08	562.37141655	566.06098838	561.65692988	-0.01065329	-0.03138995	-0.2067927
0.03	365.75695	0.0	4.5e-07	3.7e-07	9e-08	0.0	2.96e-06	1.58e-06	1e-08	554.04836453	557.78254468	553.36122685	-0.01017487	-0.0301951	-0.20028216
0.032	390.0055	0.0	4.5e-07	3.7e-07	9e-08	0.0	2.96e-06	1.58e-06	1e-08	545.97085838	549.74511813	545.30965837	-0.00973711	-0.02904368	-0.19396327
0.034	414.23184	0.0	4.5e-07	3.7e-07	9e-08	0.0	2.96e-06	1.59e-06	1e-08	538.13287858	541.9426897	537.49613586	-0.00930194	-0.02793526	-0.18783115
0.036	438.43593	0.0	4.5e-07	3.7e-07	9e-08	0.0	2.96e-06	1.59e-06	1e-08	530.52777481	534.36926149	529.91465052	-0.00889596	-0.02686862	-0.1818811
0.038	462.61776	0.0	4.5e-07	3.7e-07	9e-08	0.0	2.96e-06	1.59e-06	1e-08	523.1495108	527.01889414	522.55923052	-0.00850945	-0.02584274	-0.1761087
0.04	486.77728	0.0	4.5e-07	3.7e-07	9e-08	0.0	2.96e-06	1.59e-06	1e-08	515.99268802	519.88572556	515.42395541	-0.00815442	-0.02485613	-0.1705088
0.042	510.91445	0.0	4.5e-07	3.7e-07	9e-08	0.0	2.96e-06	1.59e-06	1e-08	509.05103399	512.96399128	508.5030584	-0.00780997	-0.02390777	-0.16507721
0.044	535.02926	0.0	4.5e-07	3.7e-07	9e-08	0.0	2.96e-06	1.59e-06	1e-08	502.31919263	506.24802684	501.79082568	-0.00748653	-0.02299625	-0.15980948
0.046	559.12167	0.0	4.5e-07	3.7e-07	9e-08	0.0	2.96e-06	1.59e-06	1e-08	495.79115899	499.73227825	495.28169225	-0.00717884	-0.0221203	-0.15470118
0.048	583.19163	0.0	4.5e-07	3.7e-07	9e-08	0.0	2.96e-06	1.59e-06	1e-08	489.46142872	493.41130173	488.97017729	-0.00688263	-0.02127864	-0.14974797
0.05	607.23913	0.0	4.5e-07	3.7e-07	9e-08	0.0	2.96e-06	1.59e-06	1e-08	483.32461055	487.27976699	482.85090855	-0.00659895	-0.02046999	-0.14494563
0.05199	631.26412	0.0	4.5e-07	3.7e-07	9e-08	0.0	2.96e-06	1.59e-06	1e-08	477.37541501	481.33245826	476.91862358	-0.0063275	-0.01969312	-0.14029002
0.05399	655.26658	0.0	4.5e-07	3.7e-07	9e-08	0.0	2.96e-06	1.59e-06	1e-08	471.6086545	475.56427451	471.16816995	-0.00606684	-0.01894681	-0.13577712
0.05599	679.24646	0.0	4.5e-07	3.7e-07	9e-08	0.0	2.96e-06	1.59e-06	1e-08	466.01924386	469.97022942	465.594505	-0.00581618	-0.0182299	-0.13140297
0.05799	703.20375	0.0	4.5e-07	3.7e-07	9e-08	0.0	2.96e-06	1.59e-06	1e-08	460.60226671	464.54545059	460.19269197	-0.00557838	-0.01754122	-0.12716371
0.05999	727.13839	0.0	4.5e-07	3.7e-07	9e-08	0.0	2.96e-06	1.59e-06	1e-08	455.35311809	459.28517836	454.95789191	-0.0053523	-0.01687968	-0.12305562
0.06199	751.05037	0.0	4.5e-07	3.7e-07	9e-08	0.0	2.96e-06	1.59e-06	1e-08	450.2667393	454.18476711	449.88540347	-0.0051323	-0.01624424	-0.11907487
0.06399	774.93965	0.0	4.5e-07	3.7e-07	9e-08	0.0	2.96e-06	1.59e-06	1e-08	445.33881568	449.23968068	444.9705987	-0.00493245	-0.01563372	-0.11521775
0.06599	798.80618	0.0	4.5e-07	3.7e-07	9e-08	0.0	2.96e-06	1.59e-06	1e-08	440.56448021	444.44549512	440.20899039	-0.00474007	-0.01504728	-0.11148098
0.06799	822.64995	0.0	4.5e-07	3.7e-07	9e-08	0.0	2.96e-06	1.59e-06	1e-08	435.93920568	439.79789412	435.59618344	-0.00455823	-0.0144839	-0.10786098
0.06999	846.47091	0.0	4.5e-07	3.7e-07	9e-08	0.0	2.96e-06	1.59e-06	1e-08	431.45857154	435.29266868	431.12788656	-0.00437031	-0.01394279	-0.10435432
0.07199	870.26904	0.0	4.5e-07	3.7e-07	9e-08	0.0	2.96e-06	1.59e-06	1e-08	427.11909245	430.92571349	426.79986974	-0.0041935	-0.01342293	-0.10095792
0.07399	894.04429	0.0	4.5e-07	3.7e-07	9e-08	0.0	2.96e-06	1.59e-06	1e-08	422.91659177	426.69302901	422.60804456	-0.00403528	-0.01292335	-0.09766821
0.07599	917.79663	0.0	4.5e-07	3.7e-07	9e-08	0.0	2.96e-06	1.59e-06	1e-08	418.84634256	422.59072048	418.54845541	-0.00388434	-0.01244338	-0.09448243
0.07799	941.52603	0.0	4.5e-07	3.7e-07	9e-08	0.0	2.96e-06	1.59e-06	1e-08	414.90436387	418.61499142	414.61721235	-0.00372638	-0.01198228	-0.09139725
0.07999	965.23246	0.0	4.5e-07	3.7e-07	9e-08	0.0	2.96e-06	1.59e-06	1e-08	411.08788227	414.76214186	410.81046961	-0.0035771	-0.01153919	-0.0884099
0.08199	988.91587	0.0	4.5e-07	3.7e-07	9e-08	0.0	2.96e-06	1.59e-06	1e-08	407.3926754	411.02857278	407.12455311	-0.00344772	-0.01111327	-0.08551732
0.08399	1012.57624	0.0	4.5e-07	3.7e-07	9e-08	0.0	2.96e-06	1.59e-06	1e-08	403.81444717	407.41078083	403.55589084	-0.00331282	-0.01070402	-0.08271671
0.08599	1036.21354	0.0	4.5e-07	3.7e-07	9e-08	0.0	2.96e-06	1.59e-06	1e-08	400.35071356	403.90535182	400.10092156	-0.00318044	-0.0103107	-0.08000543
0.08799	1059.82771	0.0	4.5e-07	3.7e-07	9e-08	0.0	2.96e-06	1.59e-06	1e-08	396.99773741	400.50896642	396.75624026	-0.00306898	-0.00993251	-0.07738066
0.08999	1083.41874	0.0	4.5e-07	3.7e-07	9e-08	0.0	2.96e-06	1.59e-06	1e-08	393.75139932	397.21839614	393.5185538	-0.00294679	-0.00956907	-0.07483982
0.09199	1106.98658	0.0	4.5e-07	3.7e-07	9e-08	0.0	2.96e-06	1.59e-06	1e-08	390.60983015	394.03049489	390.38455586	-0.00283664	-0.00921961	-0.07238038
0.09399	1130.53121	0.0	4.5e-07	3.7e-07	9e-08	0.0	2.96e-06	1.59e-06	1e-08	387.56859968	390.9422091	387.35115131	-0.00273336	-0.0088836	-0.06999989
0.09599	1154.05258	0.0	4.5e-07	3.7e-07	9e-08	0.0	2.96e-06	1.59e-06	1e-08	384.62515875	387.95056459	384.41524605	-0.0026209	-0.00856061	-0.06769596
0.09799	1177.55066	0.0	4.5e-07	3.7e-07	9e-08	0.0	2.96e-06	1.59e-06	1e-08	381.77691918	385.05266962	381.57383567	-0.00253415	-0.00824984	-0.06546614
0.09999	1201.02541	0.0	4.5e-07	3.7e-07	9e-08	0.0	2.96e-06	1.59e-06	1e-08	379.01990245	382.24571619	378.82406536	-0.00243071	-0.00795111	-0.06330825
0.10199	1224.4768	0.0	4.5e-07	3.7e-07	9e-08	0.0	2.96e-06	1.59e-06	1e-08	376.35256107	379.52696902	376.16305287	-0.00234552	-0.00766367	-0.06121999
0.10399	1247.9048	0.0	4.5e-07	3.7e-07	9e-08	0.0	2.96e-06	1.59e-06	1e-08	373.77273181	376.89566402	373.58999701	-0.00225309	-0.00737652	-0.0591215
0.10599	1271.30936	0.0	4.5e-07	3.7e-07	9e-08	0.0	2.96e-06	1.59e-06	1e-08	371.2722029	374.34728014	371.10041041	-0.00215342	-0.0071217	-0.05724699
0.10799	1294.69045	0.0	4.5e-07	3.7e-07	9e-08	0.0	2.96e-06	1.59e-06	1e-08	368.86089993	371.87853113	368.69040526	-0.00209336	-0.00685802	-0.05529869
0.10999	1318.04804	0.0	4.5e-07	3.7e-07	9e-08	0.0	2.96e-06	1.59e-06	1e-08	366.52424577	369.48836747	366.35939059	-0.00204324	-0.00661947	-0.05352644
0.11199	1341.38209	0.0	4.5e-07	3.7e-07	9e-08	0.0	2.96e-06	1.59e-06	1e-08	364.26319441	367.17349825	364.10384463	-0.00194029	-0.00637709	-0.05171325
0.11399	1364.69256	0.0	4.5e-07	3.7e-07	9e-08	0.0	2.96e-06	1.59e-06	1e-08	362.0760011	364.9323255	361.92207756	-0.00186463	-0.00614331	-0.04995677
0.11599	1387.97941	0.0	4.5e-07	3.7e-07	9e-08	0.0	2.96e-06	1.59e-06	1e-08	359.95958492	362.76183359	359.81099844	-0.00180036	-0.0059332	-0.04837008
0.11799	1411.24262	0.0	4.5e-07	3.7e-07	9e-08	0.0	2.96e-06	1.59e-06	1e-08	357.91389921	360.66122694	357.76970544	-0.00172855	-0.00571902	-0.04674475
0.11999	1434.48214	0.0	4.5e-07	3.7e-07	9e-08	0.0	2.96e-06	1.59e-06	1e-08	355.93390604	358.62699176	355.79467901	-0.00167735	-0.00552069	-0.04523293
0.12199	1457.69793	0.0	4.5e-07	3.7e-07	9e-08	0.0	2.96e-06	1.59e-06	1e-08	354.01795355	356.65685275	353.88356717	-0.00161218	-0.00531906	-0.04368791
0.12399	1480.88997	0.0	4.5e-07	3.7e-07	9e-08	0.0	2.96e-06	1.59e-06	1e-08	352.16519332	354.74998717	352.03547478	-0.00156778	-0.00513665	-0.04228496
0.12599	1504.05821	0.0	4.5e-07	3.7e-07	9e-08	0.0	2.96e-06	1.59e-06	1e-08	350.3727931	352.90381975	350.24778	-0.00149263	-0.00495242	-0.04086014
0.12799	1527.20261	0.0	4.5e-07	3.7e-07	9e-08	0.0	2.96e-06	1.59e-06	1e-08	348.63973775	351.11680783	348.51885533	-0.00144026	-0.00478048	-0.03952562
0.12999	1550.32314	0.0	4.5e-07	3.7e-07	9e-08	0.0	2.96e-06	1.59e-06	1e-08	346.96336003	349.38659178	346.8463101	-0.00139019	-0.00461013	-0.03819801
0.13199	1573.41976	0.0	4.5e-07	3.7e-07	9e-08	0.0	2.96e-06	1.59e-06	1e-08	345.34225911	347.71206519	345.2289871	-0.00134064	-0.00443936	-0.03686166
0.13399	1596.49244	0.0	4.5e-07	3.7e-07	9e-08	0.0	2.96e-06	1.59e-06	1e-08	343.77420642	346.09129982	343.66492549	-0.00129292	-0.0042915	-0.03569985
0.13599	1619.54113	0.0	4.5e-07	3.7e-07	9e-08	0.0	2.96e-06	1.59e-06	1e-08	342.25779628	344.52254242	342.15231553	-0.00124343	-0.00413779	-0.0344877
0.13799	1642.5658	0.0	4.5e-07	3.7e-07	9e-08	0.0	2.96e-06	1.59e-06	1e-08	340.79147726	343.00406312	340.68938537	-0.00120141	-0.00399416	-0.03335103
0.13999	1665.56642	0.0	4.5e-07	3.7e-07	9e-08	0.0	2.96e-06	1.59e-06	1e-08	339.3729649	341.53418021	339.27443448	-0.00115266	-0.0038533	-0.03223174
0.14199	1688.54293	0.0	4.5e-07	3.7e-07	9e-08	0.0	2.96e-06	1.59e-06	1e-08	338.00183918	340.111736	337.90624461	-0.0011188	-0.00371633	-0.03114033
0.14399	1711.49532	0.0	4.5e-07	3.7e-07	9e-08	0.0	2.96e-06	1.59e-06	1e-08	336.67537167	338.73496819	336.58305944	-0.00107959	-0.00358618	-0.03009951
0.14599	1734.42352	0.0	4.5e-07	3.7e-07	9e-08	0.0	2.96e-06	1.59e-06	1e-08	335.39258273	337.40262553	335.30358559	-0.00103864	-0.00346576	-0.0291333
0.14799	1757.32752	0.0	4.5e-07	3.7e-07	9e-08	0.0	2.96e-06	1.59e-06	1e-08	334.15253184	336.11327712	334.06634781	-0.00100915	-0.00334471	-0.02815954
0.14999	1780.20727	0.0	4.5e-07	3.7e-07	9e-08	0.0	2.96e-06	1.59e-06	1e-08	332.95322271	334.86544185	332.86986186	-0.0009723	-0.00322701	-0.02720936
0.15198	1803.06273	0.0	4.5e-07	3.7e-07	9e-08	0.0	2.96e-06	1.59e-06	1e-08	331.79305462	333.6578969	331.71289701	-0.00093713	-0.00311505	-0.02630289
0.15398	1825.89387	0.0	4.5e-07	3.7e-07	9e-08	0.0	2.96e-06	1.59e-06	1e-08	330.67195387	332.48944788	330.59419776	-0.00090245	-0.0030088	-0.02544025
0.15598	1848.70064	0.0	4.5e-07	3.7e-07	9e-08	0.0	2.96e-06	1.59e-06	1e-08	329.58783272	331.35859382	329.51227047	-0.00087143	-0.00290567	-0.02460078
0.15798	1871.48301	0.0	4.5e-07	3.7e-07	9e-08	0.0	2.96e-06	1.59e-06	1e-08	328.53898102	330.26432508	328.46612083	-0.00084037	-0.00280424	-0.02377289
0.15998	1894.24093	0.0	4.5e-07	3.7e-07	9e-08	0.0	2.96e-06	1.59e-06	1e-08	327.52489367	329.2055853	327.45465423	-0.00081194	-0.00269844	-0.02290738
0.16198	1916.97438	0.0	4.5e-07	3.7e-07	9e-08	0.0	2.96e-06	1.59e-06	1e-08	326.54448894	328.18137538	326.47685954	-0.00076919	-0.00261549	-0.02222599
0.16398	1939.6833	0.0	4.5e-07	3.7e-07	9e-08	0.0	2.96e-06	1.59e-06	1e-08	325.59705088	327.19012637	325.53113982	-0.00075328	-0.00252259	-0.02146273
0.16598	1962.36767	0.0	4.5e-07	3.7e-07	9e-08	0.0	2.96e-06	1.59e-06	1e-08	324.68044354	326.23133072	324.61702962	-0.0007285	-0.00243428	-0.02073512
0.16798	1985.02744	0.0	4.5e-07	3.7e-07	9e-08	0.0	2.96e-06	1.59e-06	1e-08	323.79491847	325.30384864	323.7333308	-0.00070721	-0.00235273	-0.02006167
0.16998	2007.66257	0.0	4.5e-07	3.7e-07	9e-08	0.0	2.96e-06	1.59e-06	1e-08	322.93815349	324.40629463	322.87870489	-0.00067784	-0.00227177	-0.01939127
0.17198	2030.27302	0.0	4.5e-07	3.7e-07	9e-08	0.0	2.96e-06	1.59e-06	1e-08	322.10974193	323.53789657	322.05236101	-0.00065363	-0.00219353	-0.01874231
0.17398	2052.85875	0.0	4.5e-07	3.7e-07	9e-08	0.0	2.96e-06	1.59e-06	1e-08	321.30897563	322.69783172	321.25346716	-0.00063229	-0.00211852	-0.01811898
0.17598	2075.41973	0.0	4.5e-07	3.7e-07	9e-08	0.0	2.96e-06	1.59e-06	1e-08	320.53476892	321.88520181	320.4811328	-0.00060931	-0.00204572	-0.01751276
0.17798	2097.9559	0.0	4.5e-07	3.7e-07	9e-08	0.0	2.96e-06	1.59e-06	1e-08	319.78632431	321.09913098	319.7344813	-0.00058846	-0.00197543	-0.01692633
0.17998	2120.46725	0.0	4.5e-07	3.7e-07	9e-08	0.0	2.96e-06	1.59e-06	1e-08	319.06280715	320.33877108	319.01266759	-0.0005684	-0.0019076	-0.01635951
0.18198	2142.95371	0.0	4.5e-07	3.7e-07	9e-08	0.0	2.96e-06	1.59e-06	1e-08	318.36329836	319.60330004	318.31487819	-0.0005477	-0.00184217	-0.01581164
0.18398	2165.41526	0.0	4.5e-07	3.7e-07	9e-08	0.0	2.96e-06	1.59e-06	1e-08	317.68717517	318.8919253	317.6403197	-0.00053015	-0.00177927	-0.01528423
0.18598	2187.85184	0.0	4.5e-07	3.7e-07	9e-08	0.0	2.96e-06	1.59e-06	1e-08	317.03348546	318.20386994	316.98822905	-0.00051053	-0.00171856	-0.0147742
0.18798	2210.26343	0.0	4.5e-07	3.7e-07	9e-08	0.0	2.96e-06	1.59e-06	1e-08	316.40162607	317.53838414	316.35785862	-0.00049396	-0.00165973	-0.01427935
0.18998	2232.64998	0.0	4.5e-07	3.7e-07	9e-08	0.0	2.96e-06	1.59e-06	1e-08	315.79079602	316.89474261	315.74849467	-0.00047627	-0.00160296	-0.01380105
0.19198	2255.01144	0.0	4.5e-07	3.7e-07	9e-08	0.0	2.96e-06	1.59e-06	1e-08	315.20032621	316.27224231	315.15944224	-0.00046009	-0.00154817	-0.01333874
0.19398	2277.34779	0.0	4.5e-07	3.7e-07	9e-08	0.0	2.96e-06	1.59e-06	1e-08	314.62956746	315.67020204	314.590029	-0.00044433	-0.00149529	-0.0128919
0.19598	2299.65897	0.0	4.5e-07	3.7e-07	9e-08	0.0	2.96e-06	1.59e-06	1e-08	314.07779967	315.087962	314.03960812	-0.00042862	-0.00144425	-0.01246
0.19798	2321.94495	0.0	4.5e-07	3.7e-07	9e-08	0.0	2.96e-06	1.59e-06	1e-08	313.54450184	314.52488258	313.50754673	-0.00041456	-0.00139497	-0.01204255
0.19998	2344.20568	0.0	4.5e-07	3.7e-07	9e-08	0.0	2.96e-06	1.59e-06	1e-08	313.02762266	313.99178571	312.99168136	-0.00040264	-0.00127292	-0.01164631
0.20198	2366.44112	0.0	4.5e-07	3.7e-07	9e-08	0.0	2.96e-06	1.59e-06	1e-08	312.5259498	313.49133121	312.49108035	-0.00038875	-0.00124519	-0.0112533
0.20398	2388.65123	0.0	4.5e-07	3.7e-07	9e-08	0.0	2.96e-06	1.59e-06	1e-08	312.04112892	313.00734729	312.00733431	-0.00037541	-0.00117664	-0.01087393
0.20598	2410.83597	0.0	4.5e-07	3.7e-07	9e-08	0.0	2.96e-06	1.59e-06	1e-08	311.57257618	312.53998192	311.53978182	-0.00036246	-0.00115357	-0.01050704
0.20798	2432.9953	0.0	4.5e-07	3.7e-07	9e-08	0.0	2.96e-06	1.59e-06	1e-08	311.1197926	312.08835245	311.08793743	-0.00034996	-0.00111541	-0.01015249
0.20998	2455.12918	0.0	4.5e-07	3.7e-07	9e-08	0.0	2.96e-06	1.59e-06	1e-08	310.68221318	311.65147969	310.65133661	-0.00033782	-0.00106823	-0.00980984
0.21198	2477.23756	0.0	4.5e-07	3.7e-07	9e-08	0.0	2.96e-06	1.59e-06	1e-08	310.25934957	311.22961625	310.22937423	-0.00032621	-0.00103678	-0.00947875
0.21398	2499.32039	0.0	4.5e-07	3.7e-07	9e-08	0.0	2.96e-06	1.59e-06	1e-08	309.85070412	310.82206414	309.82158691	-0.00031497	-0.00100559	-0.00915876
0.21598	2521.37765	0.0	4.5e-07	3.7e-07	9e-08	0.0	2.96e-06	1.59e-06	1e-08	309.45580786	310.42770249	309.42758301	-0.00030414	-0.00095046	-0.00884959
0.21798	2543.40928	0.0	4.5e-07	3.7e-07	9e-08	0.0	2.96e-06	1.59e-06	1e-08	309.07419743	310.04704104	309.04678013	-0.0002937	-0.00094361	-0.0085508
0.21998	2565.41524	0.0	4.5e-07	3.7e-07	9e-08	0.0	2.96e-06	1.59e-06	1e-08	308.70544322	309.67886933	308.67883269	-0.00028361	-0.00090458	-0.00826206
0.22198	2587.39549	0.0	4.5e-07	3.7e-07	9e-08	0.0	2.96e-06	1.59e-06	1e-08	308.34910083	309.32351938	308.32321726	-0.00027381	-0.00086375	-0.00798301
0.22398	2609.34999	0.0	4.5e-07	3.7e-07	9e-08	0.0	2.96e-06	1.59e-06	1e-08	308.00473399	308.98001064	307.97959146	-0.00026447	-0.0008466	-0.00771341
0.22598	2631.27869	0.0	4.5e-07	3.7e-07	9e-08	0.0	2.96e-06	1.59e-06	1e-08	307.67198382	308.64783404	307.64756663	-0.00025538	-0.00081662	-0.00745285
0.22798	2653.18155	0.0	4.5e-07	3.7e-07	9e-08	0.0	2.96e-06	1.59e-06	1e-08	307.3504371	308.32705984	307.32669867	-0.00024663	-0.00079114	-0.00720107
0.22998	2675.05852	0.0	4.5e-07	3.7e-07	9e-08	0.0	2.96e-06	1.59e-06	1e-08	307.03972174	308.01667381	307.01669394	-0.00023814	-0.00074381	-0.00695778
0.23198	2696.90956	0.0	4.5e-07	3.7e-07	9e-08	0.0	2.96e-06	1.59e-06	1e-08	306.73948459	307.71706744	306.71709387	-0.00022999	-0.00071956	-0.00672269
0.23398	2718.73463	0.0	4.5e-07	3.7e-07	9e-08	0.0	2.96e-06	1.59e-06	1e-08	306.44937503	307.42750342	306.42759716	-0.00022211	-0.00071187	-0.00649552
0.23598	2740.53368	0.0	4.5e-07	3.7e-07	9e-08	0.0	2.96e-06	1.59e-06	1e-08	306.16903719	307.14788151	306.14783622	-0.00021453	-0.00068577	-0.006276
0.23798	2762.30668	0.0	4.5e-07	3.7e-07	9e-08	0.0	2.96e-06	1.59e-06	1e-08	305.89813907	306.87743325	305.87754035	-0.00020716	-0.00064923	-0.00606388
0.23998	2784.05356	0.0	4.5e-07	3.7e-07	9e-08	0.0	2.96e-06	1.59e-06	1e-08	305.63638156	306.6160347	305.6163673	-0.00020004	-0.0006274	-0.00585893
0.24198	2805.7743	0.0	4.5e-07	3.7e-07	9e-08	0.0	2.96e-06	1.59e-06	1e-08	305.38345563	306.36370178	305.36397036	-0.00019333	-0.00060464	-0.00566085
0.24398	2827.46884	0.0	4.5e-07	3.7e-07	9e-08	0.0	2.96e-06	1.59e-06	1e-08	305.13904828	306.12002258	305.12007025	-0.0001866	-0.00060853	-0.00546948
0.24598	2849.13714	0.0	4.5e-07	3.7e-07	9e-08	0.0	2.96e-06	1.59e-06	1e-08	304.90288939	305.88440558	304.8844191	-0.00018024	-0.00058287	-0.00528454
0.24798	2870.77916	0.0	4.5e-07	3.7e-07	9e-08	0.0	2.96e-06	1.59e-06	1e-08	304.67472424	305.65650807	304.65674634	-0.00017409	-0.00056091	-0.00510591
0.24998	2892.39484	0.0	4.5e-07	3.7e-07	9e-08	0.0	2.96e-06	1.59e-06	1e-08	304.45423626	305.43634061	304.43675135	-0.00016813	-0.00053539	-0.00493325
0.25197	2913.98415	0.0	4.5e-07	3.7e-07	9e-08	0.0	2.96e-06	1.59e-06	1e-08	304.24119023	305.22402799	304.22412803	-0.00016238	-0.0005335	-0.00476642
0.25397	2935.54704	0.0	4.5e-07	3.7e-07	9e-08	0.0	2.96e-06	1.59e-06	1e-08	304.03533672	305.01836975	304.01874657	-0.00015685	-0.00049677	-0.00460522
0.25597	2957.08347	0.0	4.5e-07	3.7e-07	9e-08	0.0	2.96e-06	1.59e-06	1e-08	303.83643115	304.81999538	303.82025585	-0.00015147	-0.00049117	-0.00444947
0.25797	2978.59338	0.0	4.5e-07	3.7e-07	9e-08	0.0	2.96e-06	1.59e-06	1e-08	303.6442484	304.62819502	303.62848223	-0.00014633	-0.00045698	-0.00429898
0.25997	3000.07673	0.0	4.5e-07	3.7e-07	9e-08	0.0	2.96e-06	1.59e-06	1e-08	303.45854161	304.44296484	303.44317279	-0.00014129	-0.00044435	-0.00415357
0.26197	3021.53347	0.0	4.5e-07	3.7e-07	9e-08	0.0	2.96e-06	1.59e-06	1e-08	303.27911267	304.26401367	303.26411809	-0.00013651	-0.00044135	-0.00401307
0.26397	3042.96357	0.0	4.5e-07	3.7e-07	9e-08	0.0	2.96e-06	1.59e-06	1e-08	303.10574408	304.09085074	303.09114316	-0.00013185	-0.00042538	-0.00387731
0.26597	3064.36696	0.0	4.5e-07	3.7e-07	9e-08	0.0	2.96e-06	1.59e-06	1e-08	302.93823203	303.9236379	302.9239982	-0.00012735	-0.00039861	-0.00374615
0.26797	3085.74361	0.0	4.5e-07	3.7e-07	9e-08	0.0	2.96e-06	1.59e-06	1e-08	302.77638091	303.76216589	302.76248778	-0.00012297	-0.00038042	-0.00361942
0.26997	3107.09347	0.0	4.5e-07	3.7e-07	9e-08	0.0	2.96e-06	1.59e-06	1e-08	302.61999806	303.60615138	302.60643312	-0.00011882	-0.00037621	-0.00349697
0.27197	3128.4165	0.0	4.5e-07	3.7e-07	9e-08	0.0	2.96e-06	1.59e-06	1e-08	302.46889848	303.4554428	302.45564684	-0.00011475	-0.00035739	-0.00337866
0.27397	3149.71263	0.0	4.5e-07	3.7e-07	9e-08	0.0	2.96e-06	1.59e-06	1e-08	302.32290414	303.30981441	302.30995697	-0.00011083	-0.00036555	-0.00326434
0.27597	3170.98184	0.0	4.5e-07	3.7e-07	9e-08	0.0	2.96e-06	1.59e-06	1e-08	302.1818524	303.16890073	302.16921551	-0.00010708	-0.00033393	-0.0031539
0.27797	3192.22406	0.0	4.5e-07	3.7e-07	9e-08	0.0	2.96e-06	1.59e-06	1e-08	302.04555213	303.03294594	302.03320614	-0.00010341	-0.00032186	-0.00304718
0.27997	3213.43925	0.0	4.5e-07	3.7e-07	9e-08	0.0	2.96e-06	1.59e-06	1e-08	301.91385708	302.90173103	301.90177553	-9.992e-05	-0.00031864	-0.00294406
0.28197	3234.62737	0.0	4.5e-07	3.7e-07	9e-08	0.0	2.96e-06	1.59e-06	1e-08	301.78662197	302.77458536	301.7748339	-9.652e-05	-0.00029671	-0.0028444
0.28397	3255.78836	0.0	4.5e-07	3.7e-07	9e-08	0.0	2.96e-06	1.59e-06	1e-08	301.66368578	302.65186131	301.65217062	-9.321e-05	-0.00030169	-0.0027481
0.28597	3276.92218	0.0	4.5e-07	3.7e-07	9e-08	0.0	2.96e-06	1.59e-06	1e-08	301.54490554	302.53360192	301.53361582	-9.005e-05	-0.00029128	-0.00265507
0.28797	3298.02878	0.0	4.5e-07	3.7e-07	9e-08	0.0	2.96e-06	1.59e-06	1e-08	301.430142	302.41872908	301.41914569	-8.699e-05	-0.00026477	-0.00256521
0.28997	3319.10811	0.0	4.5e-07	3.7e-07	9e-08	0.0	2.96e-06	1.59e-06	1e-08	301.31926981	302.30830221	301.30847462	-8.403e-05	-0.00026724	-0.00247842
0.29197	3340.16012	0.0	4.5e-07	3.7e-07	9e-08	0.0	2.96e-06	1.59e-06	1e-08	301.21213489	302.20128971	301.20158556	-8.116e-05	-0.00025134	-0.00239454
0.29397	3361.18476	0.0	4.5e-07	3.7e-07	9e-08	0.0	2.96e-06	1.59e-06	1e-08	301.10863802	302.0980284	301.09829363	-7.852e-05	-0.00024958	-0.00231348
0.29597	3382.18199	0.0	4.5e-07	3.7e-07	9e-08	0.0	2.96e-06	1.59e-06	1e-08	301.00861346	301.99836493	300.99848554	-7.575e-05	-0.00025034	-0.0022352
0.29797	3403.15175	0.0	4.5e-07	3.7e-07	9e-08	0.0	2.96e-06	1.59e-06	1e-08	300.91199537	301.90200873	300.90206331	-7.317e-05	-0.00025397	-0.00215953
0.29997	3424.09399	0.0	4.5e-07	3.7e-07	9e-08	0.0	2.96e-06	1.59e-06	1e-08	300.81863434	301.80830451	300.80897447	-7.065e-05	-0.0002186	-0.0020862
0.30197	3445.00867	0.0	4.5e-07	3.7e-07	9e-08	0.0	2.96e-06	1.59e-06	1e-08	300.72844013	301.71845559	300.7189508	-6.82e-05	-0.00021117	-0.00201578
0.30397	3465.89573	0.0	4.5e-07	3.7e-07	9e-08	0.0	2.96e-06	1.59e-06	1e-08	300.64129732	301.6317977	300.63195736	-6.591e-05	-0.00022512	-0.00194731
0.30597	3486.75512	0.0	4.5e-07	3.7e-07	9e-08	0.0	2.96e-06	1.59e-06	1e-08	300.55710411	301.54762762	300.54796624	-6.364e-05	-0.00019802	-0.00188134
0.30797	3507.5868	0.0	4.5e-07	3.7e-07	9e-08	0.0	2.96e-06	1.59e-06	1e-08	300.47575765	301.46668731	300.46676944	-6.146e-05	-0.00020977	-0.00181769
0.30997	3528.39072	0.0	4.5e-07	3.7e-07	9e-08	0.0	2.96e-06	1.59e-06	1e-08	300.39717156	301.38800148	300.38837802	-5.954e-05	-0.00017381	-0.00175617
0.31197	3549.16681	0.0	4.5e-07	3.7e-07	9e-08	0.0	2.96e-06	1.59e-06	1e-08	300.32123884	301.31214785	300.31262432	-5.742e-05	-0.00018379	-0.0016967
0.31397	3569.91504	0.0	4.5e-07	3.7e-07	9e-08	0.0	2.96e-06	1.59e-06	1e-08	300.24788389	301.23912385	300.23940648	-5.548e-05	-0.0001721	-0.00163933
0.31597	3590.63535	0.0	4.5e-07	3.7e-07	9e-08	0.0	2.96e-06	1.59e-06	1e-08	300.17703264	301.16817004	300.1687259	-5.358e-05	-0.00015864	-0.00158313
0.31797	3611.32769	0.0	4.5e-07	3.7e-07	9e-08	0.0	2.96e-06	1.59e-06	1e-08	300.10868024	301.0998676	300.1004578	-5.178e-05	-0.00015863	-0.00152657
0.31997	3631.992	0.0	4.5e-07	3.7e-07	9e-08	0.0	2.96e-06	1.59e-06	1e-08	300.04269417	301.03426018	300.03445352	-4.933e-05	-0.00015863	-0.00147874
0.32197	3652.62823	0.0	4.5e-07	3.7e-07	9e-08	0.0	2.96e-06	1.59e-06	1e-08	299.97881463	300.96947272	299.97081422	-4.778e-05	-0.00015839	-0.00142542
0.32397	3673.23634	0.0	4.5e-07	3.7e-07	9e-08	0.0	2.96e-06	1.59e-06	1e-08	299.91737469	300.90483894	299.90960011	-4.61e-05	-0.00015783	-0.00137962
0.32597	3693.81627	0.0	4.5e-07	3.7e-07	9e-08	0.0	2.96e-06	1.59e-06	1e-08	299.85821354	300.84049289	299.85064645	-4.474e-05	-0.00015694	-0.00133369
0.32797	3714.36797	0.0	4.5e-07	3.7e-07	9e-08	0.0	2.96e-06	1.59e-06	1e-08	299.80141094	300.77655744	299.79386815	-4.214e-05	-0.00015578	-0.00128922
0.32997	3734.89139	0.0	4.5e-07	3.7e-07	9e-08	0.0	2.96e-06	1.59e-06	1e-08	299.74636664	300.71313792	299.73917736	-3.896e-05	-0.00015433	-0.00124515
0.33197	3755.38646	0.0	4.5e-07	3.7e-07	9e-08	0.0	2.96e-06	1.59e-06	1e-08	299.69343259	300.65033243	299.68648108	-3.879e-05	-0.00015274	-0.00120519
0.33397	3775.85315	0.0	4.5e-07	3.7e-07	9e-08	0.0	2.96e-06	1.59e-06	1e-08	299.64255399	300.58822369	299.63568834	-3.44e-05	-0.00015087	-0.00116413
0.33597	3796.2914	0.0	4.5e-07	3.7e-07	9e-08	0.0	2.96e-06	1.59e-06	1e-08	299.5933363	300.5268854	299.58673056	-3.622e-05	-0.00014893	-0.00112697
0.33797	3816.70115	0.0	4.5e-07	3.7e-07	9e-08	0.0	2.96e-06	1.59e-06	1e-08	299.54617184	300.4663809	299.53951279	-4.016e-05	-0.00014674	-0.00108925
0.33997	3837.08235	0.0	4.5e-07	3.7e-07	9e-08	0.0	2.96e-06	1.59e-06	1e-08	299.50049423	300.40676589	299.49398175	-3.47e-05	-0.00014451	-0.00105376
0.34197	3857.43494	0.0	4.5e-07	3.7e-07	9e-08	0.0	2.96e-06	1.59e-06	1e-08	299.45632848	300.3480886	299.4500665	-2.99e-05	-0.00014217	-0.00101948
0.34397	3877.75888	0.0	4.5e-07	3.7e-07	9e-08	0.0	2.96e-06	1.59e-06	1e-08	299.41387613	300.29038814	299.40768965	-3.383e-05	-0.00013965	-0.00098555
0.34597	3898.05411	0.0	4.5e-07	3.7e-07	9e-08	0.0	2.96e-06	1.59e-06	1e-08	299.37285332	300.23369883	299.36679824	-3.11e-05	-0.00013721	-0.00095447
0.34797	3918.32057	0.0	4.5e-07	3.7e-07	9e-08	0.0	2.96e-06	1.59e-06	1e-08	299.33295664	300.1780494	299.32734354	-2.546e-05	-0.00013451	-0.00092205
0.34997	3938.55821	0.0	4.5e-07	3.7e-07	9e-08	0.0	2.96e-06	1.59e-06	1e-08	299.29515582	300.12346908	299.289239	-2.971e-05	-0.000132	-0.00089371
0.35196	3958.76697	0.0	4.5e-07	3.7e-07	9e-08	0.0	2.96e-06	1.59e-06	1e-08	299.25773194	300.06997255	299.25248877	-2.946e-05	-0.00012929	-0.00086445
0.35396	3978.94681	0.0	4.5e-07	3.7e-07	9e-08	0.0	2.96e-06	1.59e-06	1e-08	299.22253004	300.01754984	299.21694262	-2.803e-05	-0.00012662	-0.00083681
0.35596	3999.09765	0.0	4.5e-07	3.7e-07	9e-08	0.0	2.96e-06	1.59e-06	1e-08	299.18793466	299.96622823	299.1826341	-2.302e-05	-0.00012391	-0.00080975
0.35796	4019.21946	0.0	4.5e-07	3.7e-07	9e-08	0.0	2.96e-06	1.59e-06	1e-08	299.15451626	299.9160115	299.14949139	-2.441e-05	-0.00012116	-0.00078358
0.35996	4039.31217	0.0	4.5e-07	3.7e-07	9e-08	0.0	2.96e-06	1.59e-06	1e-08	299.12236212	299.86690411	299.1174673	-2.747e-05	-0.00011845	-0.00075865
0.36196	4059.37572	0.0	4.5e-07	3.7e-07	9e-08	0.0	2.96e-06	1.59e-06	1e-08	299.09131212	299.81890417	299.08652244	-2.212e-05	-0.00011571	-0.00073399
0.36396	4079.41007	0.0	4.5e-07	3.7e-07	9e-08	0.0	2.96e-06	1.59e-06	1e-08	299.06123921	299.77200904	299.05662009	-2.327e-05	-0.00011306	-0.0007111
0.36596	4099.41515	0.0	4.5e-07	3.7e-07	9e-08	0.0	2.96e-06	1.59e-06	1e-08	299.03233652	299.72621115	299.02771069	-2.356e-05	-0.0001103	-0.00068784
0.36796	4119.3909	0.0	4.5e-07	3.7e-07	9e-08	0.0	2.96e-06	1.59e-06	1e-08	299.00407551	299.68150847	298.999781	-1.999e-05	-0.00010773	-0.00066659
0.36996	4139.33728	0.0	4.5e-07	3.7e-07	9e-08	0.0	2.96e-06	1.59e-06	1e-08	298.97717247	299.63788487	298.97276066	-2.364e-05	-0.00010498	-0.00064464
0.37196	4159.25422	0.0	4.5e-07	3.7e-07	9e-08	0.0	2.96e-06	1.59e-06	1e-08	298.95062953	299.59533663	298.94665894	-1.793e-05	-0.00010248	-0.0006249
0.37396	4179.14167	0.0	4.5e-07	3.7e-07	9e-08	0.0	2.96e-06	1.59e-06	1e-08	298.92557345	299.5538446	298.92139313	-2.351e-05	-9.977e-05	-0.00060428
0.37596	4198.99956	0.0	4.5e-07	3.7e-07	9e-08	0.0	2.96e-06	1.59e-06	1e-08	298.90094972	299.51340493	298.89697931	-1.87e-05	-9.733e-05	-0.0005858
0.37796	4218.82785	0.0	4.5e-07	3.7e-07	9e-08	0.0	2.96e-06	1.59e-06	1e-08	298.87743733	299.47400242	298.87335973	-1.972e-05	-9.483e-05	-0.00056735
0.37996	4238.62646	0.0	4.5e-07	3.7e-07	9e-08	0.0	2.96e-06	1.59e-06	1e-08	298.85410625	299.43560837	298.85052984	-1.653e-05	-9.238e-05	-0.00054947
0.38196	4258.39536	0.0	4.5e-07	3.7e-07	9e-08	0.0	2.96e-06	1.59e-06	1e-08	298.83207116	299.39821164	298.82842279	-2.054e-05	-8.991e-05	-0.00053196
0.38396	4278.13446	0.0	4.5e-07	3.7e-07	9e-08	0.0	2.96e-06	1.59e-06	1e-08	298.81073491	299.36179819	298.80703644	-1.71e-05	-8.755e-05	-0.00051531
0.38596	4297.84372	0.0	4.5e-07	3.7e-07	9e-08	0.0	2.96e-06	1.59e-06	1e-08	298.78980383	299.32635141	298.78635653	-1.167e-05	-8.521e-05	-0.00049897
0.38796	4317.52308	0.0	4.5e-07	3.7e-07	9e-08	0.0	2.96e-06	1.59e-06	1e-08	298.76957803	299.29185238	298.76634565	-1.456e-05	-8.291e-05	-0.00048333
0.38996	4337.17248	0.0	4.5e-07	3.7e-07	9e-08	0.0	2.96e-06	1.59e-06	1e-08	298.75023652	299.25828367	298.74697341	-1.899e-05	-8.064e-05	-0.00046807
0.39196	4356.79186	0.0	4.5e-07	3.7e-07	9e-08	0.0	2.96e-06	1.59e-06	1e-08	298.73146178	299.22562607	298.72822833	-1.447e-05	-7.846e-05	-0.00045346
0.39396	4376.38115	0.0	4.5e-07	3.7e-07	9e-08	0.0	2.96e-06	1.59e-06	1e-08	298.71307788	299.19386205	298.71009572	-9.38e-06	-7.631e-05	-0.00043917
0.39596	4395.9403	0.0	4.5e-07	3.7e-07	9e-08	0.0	2.96e-06	1.59e-06	1e-08	298.69538235	299.1629718	298.6925421	-1.318e-05	-7.421e-05	-0.00042557
0.39796	4415.46925	0.0	4.5e-07	3.7e-07	9e-08	0.0	2.96e-06	1.59e-06	1e-08	298.67837869	299.13293789	298.67554778	-9.55e-06	-7.213e-05	-0.00041211
0.39996	4434.96794	0.0	4.5e-07	3.7e-07	9e-08	0.0	2.96e-06	1.59e-06	1e-08	298.6615538	299.10373968	298.6591115	-9.99e-06	-7.013e-05	-0.00039935
0.40196	4454.43631	0.0	4.5e-07	3.7e-07	9e-08	0.0	2.96e-06	1.59e-06	1e-08	298.64594507	299.07535975	298.64317539	-1.26e-05	-6.815e-05	-0.00038686
0.40396	4473.87428	0.0	4.5e-07	3.7e-07	9e-08	0.0	2.96e-06	1.59e-06	1e-08	298.63054287	299.04778884	298.62776619	-1.137e-05	-6.62e-05	-0.00037464
0.40596	4493.28181	0.0	4.5e-07	3.7e-07	9e-08	0.0	2.96e-06	1.59e-06	1e-08	298.61528519	299.02098915	298.61285606	-9.2e-06	-6.434e-05	-0.00036301
0.40796	4512.65884	0.0	4.5e-07	3.7e-07	9e-08	0.0	2.96e-06	1.59e-06	1e-08	298.60095752	298.99494817	298.59840193	-1.576e-05	-6.242e-05	-0.00035127
0.40996	4532.00529	0.0	4.5e-07	3.7e-07	9e-08	0.0	2.96e-06	1.59e-06	1e-08	298.58664997	298.96965055	298.58442442	-9.43e-06	-6.069e-05	-0.00034053
0.41196	4551.32111	0.0	4.5e-07	3.7e-07	9e-08	0.0	2.96e-06	1.59e-06	1e-08	298.57343177	298.94509661	298.57087843	-1.331e-05	-5.895e-05	-0.00033003
0.41396	4570.60623	0.0	4.5e-07	3.7e-07	9e-08	0.0	2.96e-06	1.59e-06	1e-08	298.56003976	298.92122939	298.55777256	-1.118e-05	-5.725e-05	-0.00031973
0.41596	4589.86059	0.0	4.5e-07	3.7e-07	9e-08	0.0	2.96e-06	1.59e-06	1e-08	298.54707174	298.89804719	298.54507954	-6.49e-06	-5.561e-05	-0.00030977
0.41796	4609.08413	0.0	4.5e-07	3.7e-07	9e-08	0.0	2.96e-06	1.59e-06	1e-08	298.53506334	298.87553698	298.53276749	-1.07e-05	-5.398e-05	-0.0003001
0.41996	4628.27679	0.0	4.5e-07	3.7e-07	9e-08	0.0	2.96e-06	1.59e-06	1e-08	298.52282284	298.85367931	298.52086727	-8.82e-06	-5.243e-05	-0.0002909
0.42196	4647.4385	0.0	4.5e-07	3.7e-07	9e-08	0.0	2.96e-06	1.59e-06	1e-08	298.51143775	298.8324555	298.5093229	-1.285e-05	-5.086e-05	-0.00028168
0.42396	4666.5692	0.0	4.5e-07	3.7e-07	9e-08	0.0	2.96e-06	1.59e-06	1e-08	298.50034406	298.81185152	298.49814507	-1.08e-05	-4.94e-05	-0.00027306
0.42596	4685.66882	0.0	4.5e-07	3.7e-07	9e-08	0.0	2.96e-06	1.59e-06	1e-08	298.48909955	298.79185059	298.48733832	-4.79e-06	-4.794e-05	-0.00026439
0.42796	4704.7373	0.0	4.5e-07	3.7e-07	9e-08	0.0	2.96e-06	1.59e-06	1e-08	298.47846497	298.77243746	298.4768621	-6.49e-06	-4.656e-05	-0.00025639
0.42996	4723.77457	0.0	4.5e-07	3.7e-07	9e-08	0.0	2.96e-06	1.59e-06	1e-08	298.4683084	298.75359462	298.46670906	-6.22e-06	-4.517e-05	-0.00024833
0.43196	4742.78057	0.0	4.5e-07	3.7e-07	9e-08	0.0	2.96e-06	1.59e-06	1e-08	298.45862517	298.73530971	298.45687021	-4.87e-06	-4.381e-05	-0.00024047
0.43396	4761.75524	0.0	4.5e-07	3.7e-07	9e-08	0.0	2.96e-06	1.59e-06	1e-08	298.44917916	298.71756907	298.44734489	-7.99e-06	-4.253e-05	-0.00023314
0.43596	4780.6985	0.0	4.5e-07	3.7e-07	9e-08	0.0	2.96e-06	1.59e-06	1e-08	298.43976839	298.70035531	298.43812908	-8.21e-06	-4.127e-05	-0.00022597
0.43796	4799.6103	0.0	4.5e-07	3.7e-07	9e-08	0.0	2.96e-06	1.59e-06	1e-08	298.43069324	298.68364468	298.42919588	-8.45e-06	-4.005e-05	-0.00021898
0.43996	4818.49055	0.0	4.5e-07	3.7e-07	9e-08	0.0	2.96e-06	1.59e-06	1e-08	298.42220346	298.66743254	298.42053172	-1.176e-05	-3.88e-05	-0.00021196
0.44196	4837.33921	0.0	4.5e-07	3.7e-07	9e-08	0.0	2.96e-06	1.59e-06	1e-08	298.41341844	298.65170161	298.41215926	-4.59e-06	-3.771e-05	-0.00020565
0.44396	4856.1562	0.0	4.5e-07	3.7e-07	9e-08	0.0	2.96e-06	1.59e-06	1e-08	298.40563494	298.63643961	298.40402036	-1.095e-05	-3.652e-05	-0.000199
0.44596	4874.94145	0.0	4.5e-07	3.7e-07	9e-08	0.0	2.96e-06	1.59e-06	1e-08	298.39738669	298.62163398	298.39616321	-5.1e-07	-3.547e-05	-0.00019291
0.44796	4893.6949	0.0	4.5e-07	3.7e-07	9e-08	0.0	2.96e-06	1.59e-06	1e-08	298.39000363	298.60727036	298.38852741	-7.28e-06	-3.441e-05	-0.00018707
0.44996	4912.41648	0.0	4.5e-07	3.7e-07	9e-08	0.0	2.96e-06	1.59e-06	1e-08	298.38229103	298.59333829	298.38115211	-5.23e-06	-3.339e-05	-0.00018131
0.45195	4931.10612	0.0	4.5e-07	3.7e-07	9e-08	0.0	2.96e-06	1.59e-06	1e-08	298.37528394	298.57982153	298.37398737	-6.49e-06	-3.235e-05	-0.00017555
0.45395	4949.76375	0.0	4.5e-07	3.7e-07	9e-08	0.0	2.96e-06	1.59e-06	1e-08	298.36818252	298.56671196	298.36705865	-4.58e-06	-3.14e-05	-0.00017019
0.45595	4968.3893	0.0	4.5e-07	3.7e-07	9e-08	0.0	2.96e-06	1.59e-06	1e-08	298.36154698	298.55399664	298.36033634	-5.37e-06	-3.045e-05	-0.00016489
0.45795	4986.98271	0.0	4.5e-07	3.7e-07	9e-08	0.0	2.96e-06	1.59e-06	1e-08	298.35499713	298.54166573	298.35382888	-6.1e-06	-2.954e-05	-0.00015987
0.45995	5005.5439	0.0	4.5e-07	3.7e-07	9e-08	0.0	2.96e-06	1.59e-06	1e-08	298.34831965	298.52970638	298.34753663	-4.13e-06	-2.866e-05	-0.00015494
0.46195	5024.07281	0.0	4.5e-07	3.7e-07	9e-08	0.0	2.96e-06	1.59e-06	1e-08	298.34253171	298.51810641	298.34141303	-7.97e-06	-2.777e-05	-0.00015008
0.46395	5042.56936	0.0	4.5e-07	3.7e-07	9e-08	0.0	2.96e-06	1.59e-06	1e-08	298.33659007	298.50685767	298.33549319	-4.05e-06	-2.693e-05	-0.00014537
0.46595	5061.03348	0.0	4.5e-07	3.7e-07	9e-08	0.0	2.96e-06	1.59e-06	1e-08	298.33088686	298.49594849	298.329755	-3.43e-06	-2.613e-05	-0.000141
0.46795	5079.46511	0.0	4.5e-07	3.7e-07	9e-08	0.0	2.96e-06	1.59e-06	1e-08	298.32509311	298.48537249	298.32420714	-5e-06	-2.527e-05	-0.00013624
0.46995	5097.86416	0.0	4.5e-07	3.7e-07	9e-08	0.0	2.96e-06	1.59e-06	1e-08	298.32007181	298.47511746	298.31880916	-2.01e-06	-2.454e-05	-0.00013222
0.47195	5116.23058	0.0	4.5e-07	3.7e-07	9e-08	0.0	2.96e-06	1.59e-06	1e-08	298.31462532	298.46517206	298.31360048	-2.67e-06	-2.377e-05	-0.00012799
0.47395	5134.56428	0.0	4.5e-07	3.7e-07	9e-08	0.0	2.96e-06	1.59e-06	1e-08	298.30951002	298.45552613	298.30854602	-3.87e-06	-2.309e-05	-0.0001243
0.47595	5152.8652	0.0	4.5e-07	3.7e-07	9e-08	0.0	2.96e-06	1.59e-06	1e-08	298.30453317	298.44617143	298.3036483	-1.81e-06	-2.24e-05	-0.0001205
0.47795	5171.13326	0.0	4.5e-07	3.7e-07	9e-08	0.0	2.96e-06	1.59e-06	1e-08	298.29947612	298.43710258	298.2989125	-2.34e-06	-2.173e-05	-0.00011681
0.47995	5189.36839	0.0	4.5e-07	3.7e-07	9e-08	0.0	2.96e-06	1.59e-06	1e-08	298.29460289	298.42830832	298.29432193	-4.21e-06	-2.105e-05	-0.00011316
0.48195	5207.57051	0.0	4.5e-07	3.7e-07	9e-08	0.0	2.96e-06	1.59e-06	1e-08	298.29061064	298.4197805	298.289845	-3.5e-07	-2.042e-05	-0.00010967
0.48395	5225.73956	0.0	4.5e-07	3.7e-07	9e-08	0.0	2.96e-06	1.59e-06	1e-08	298.28641673	298.41151283	298.28551971	-6.16e-06	-1.977e-05	-0.0001062
0.48595	5243.87546	0.0	4.5e-07	3.7e-07	9e-08	0.0	2.96e-06	1.59e-06	1e-08	298.2821538	298.40349796	298.2813367	-5.26e-06	-1.917e-05	-0.00010289
0.48795	5261.97813	0.0	4.5e-07	3.7e-07	9e-08	0.0	2.96e-06	1.59e-06	1e-08	298.27791848	298.3957266	298.27728694	-3.7e-06	-1.86e-05	-9.982e-05
0.48995	5280.0475	0.0	4.5e-07	3.7e-07	9e-08	0.0	2.96e-06	1.59e-06	1e-08	298.27420704	298.38819451	298.2733488	-5.3e-07	-1.805e-05	-9.674e-05
0.49195	5298.08349	0.0	4.5e-07	3.7e-07	9e-08	0.0	2.96e-06	1.59e-06	1e-08	298.27024398	298.38088901	298.26954502	-6.65e-06	-1.745e-05	-9.36e-05
0.49395	5316.08603	0.0	4.5e-07	3.7e-07	9e-08	0.0	2.96e-06	1.59e-06	1e-08	298.26662216	298.37380943	298.26585224	-3.97e-06	-1.694e-05	-9.081e-05
0.49595	5334.05504	0.0	4.5e-07	3.7e-07	9e-08	0.0	2.96e-06	1.59e-06	1e-08	298.26306718	298.36694396	298.26227443	-1.19e-06	-1.643e-05	-8.797e-05
0.49795	5351.99045	0.0	4.5e-07	3.7e-07	9e-08	0.0	2.96e-06	1.59e-06	1e-08	298.25935101	298.3602879	298.25881767	1.78e-06	-1.594e-05	-8.531e-05
0.49995	5369.89217	0.0	4.5e-07	3.7e-07	9e-08	0.0	2.96e-06	1.59e-06	1e-08	298.25590449	298.35383424	298.25546139	-4.9e-07	-1.546e-05	-8.272e-05
0.50195	5387.76014	0.0	4.5e-07	3.7e-07	9e-08	0.0	2.96e-06	1.59e-06	1e-08	298.25301052	298.34757812	298.25219195	-4.15e-06	-1.497e-05	-8.013e-05
0.50395	5405.59427	0.0	4.5e-07	3.7e-07	9e-08	0.0	2.96e-06	1.59e-06	1e-08	298.2497431	298.34151361	298.24904166	-2.32e-06	-1.452e-05	-7.77e-05
0.50595	5423.39449	0.0	4.5e-07	3.7e-07	9e-08	0.0	2.96e-06	1.59e-06	1e-08	298.24639014	298.33563426	298.24599584	1.06e-06	-1.408e-05	-7.525e-05
0.50795	5441.16071	0.0	4.5e-07	3.7e-07	9e-08	0.0	2.96e-06	1.59e-06	1e-08	298.24365044	298.32993428	298.2430243	-3.63e-06	-1.364e-05	-7.297e-05
0.50995	5458.89286	0.0	4.5e-07	3.7e-07	9e-08	0.0	2.96e-06	1.59e-06	1e-08	298.24046568	298.32440897	298.24016518	-1.18e-06	-1.323e-05	-7.072e-05
0.51195	5476.59087	0.0	4.5e-07	3.7e-07	9e-08	0.0	2.96e-06	1.59e-06	1e-08	298.23775986	298.31905255	298.23737966	1.64e-06	-1.283e-05	-6.85e-05
0.51395	5494.25464	0.0	4.5e-07	3.7e-07	9e-08	0.0	2.96e-06	1.59e-06	1e-08	298.23502485	298.31386018	298.23468462	-1.63e-06	-1.243e-05	-6.642e-05
0.51595	5511.88411	0.0	4.5e-07	3.7e-07	9e-08	0.0	2.96e-06	1.59e-06	1e-08	298.23255737	298.30882637	298.23206557	-1.86e-06	-1.204e-05	-6.434e-05
0.51795	5529.47918	0.0	4.5e-07	3.7e-07	9e-08	0.0	2.96e-06	1.59e-06	1e-08	298.22982589	298.30394737	298.22954089	-6e-08	-1.168e-05	-6.236e-05
0.51995	5547.03978	0.0	4.5e-07	3.7e-07	9e-08	0.0	2.96e-06	1.59e-06	1e-08	298.22761225	298.29921793	298.22707756	-1.7e-07	-1.128e-05	-6.022e-05
0.52195	5564.56583	0.0	4.5e-07	3.7e-07	9e-08	0.0	2.96e-06	1.59e-06	1e-08	298.22522294	298.29463599	298.22470114	1.65e-06	-1.098e-05	-5.858e-05
0.52395	5582.05724	0.0	4.5e-07	3.7e-07	9e-08	0.0	2.96e-06	1.59e-06	1e-08	298.22283616	298.2901917	298.22239934	-2.1e-07	-1.064e-05	-5.678e-05
0.52595	5599.51394	0.0	4.5e-07	3.7e-07	9e-08	0.0	2.96e-06	1.59e-06	1e-08	298.22066922	298.28588394	298.22016315	3.4e-07	-1.032e-05	-5.503e-05
0.52795	5616.93583	0.0	4.5e-07	3.7e-07	9e-08	0.0	2.96e-06	1.59e-06	1e-08	298.21817465	298.28170821	298.21801121	1.6e-07	-1e-05	-5.335e-05
0.52995	5634.32285	0.0	4.5e-07	3.7e-07	9e-08	0.0	2.96e-06	1.59e-06	1e-08	298.21607462	298.27766096	298.2159137	-2e-08	-9.69e-06	-5.17e-05
0.53195	5651.67489	0.0	4.5e-07	3.7e-07	9e-08	0.0	2.96e-06	1.59e-06	1e-08	298.21423056	298.2737373	298.21387329	-9.3e-07	-9.39e-06	-5.01e-05
0.53395	5668.99189	0.0	4.5e-07	3.7e-07	9e-08	0.0	2.96e-06	1.59e-06	1e-08	298.21221526	298.26993456	298.21190497	-1.49e-06	-9.1e-06	-4.854e-05
0.53595	5686.27375	0.0	4.5e-07	3.7e-07	9e-08	0.0	2.96e-06	1.59e-06	1e-08	298.2105333	298.26624761	298.20998649	-3.34e-06	-8.81e-06	-4.701e-05
0.53795	5703.52039	0.0	4.5e-07	3.7e-07	9e-08	0.0	2.96e-06	1.59e-06	1e-08	298.20858335	298.26267445	298.20813991	-2.47e-06	-8.55e-06	-4.561e-05
0.53995	5720.73172	0.0	4.5e-07	3.7e-07	9e-08	0.0	2.96e-06	1.59e-06	1e-08	298.20653606	298.25921082	298.20635631	-1.36e-06	-8.29e-06	-4.42e-05
0.54195	5737.90767	0.0	4.5e-07	3.7e-07	9e-08	0.0	2.96e-06	1.59e-06	1e-08	298.20504876	298.25585292	298.20460831	-4.32e-06	-8.02e-06	-4.279e-05
0.54395	5755.04814	0.0	4.5e-07	3.7e-07	9e-08	0.0	2.96e-06	1.59e-06	1e-08	298.20302594	298.2525991	298.2029372	3e-08	-7.79e-06	-4.151e-05
0.54595	5772.15304	0.0	4.5e-07	3.7e-07	9e-08	0.0	2.96e-06	1.59e-06	1e-08	298.20179979	298.24944471	298.20128911	-3.8e-06	-7.54e-06	-4.022e-05
0.54795	5789.22229	0.0	4.5e-07	3.7e-07	9e-08	0.0	2.96e-06	1.59e-06	1e-08	298.19978054	298.24638797	298.19972432	3.9e-07	-7.32e-06	-3.899e-05
0.54995	5806.2558	0.0	4.5e-07	3.7e-07	9e-08	0.0	2.96e-06	1.59e-06	1e-08	298.19864044	298.24342403	298.19817576	-2.25e-06	-7.08e-06	-3.776e-05
0.55194	5823.25348	0.0	4.5e-07	3.7e-07	9e-08	0.0	2.96e-06	1.59e-06	1e-08	298.19664846	298.24055335	298.19671037	-1.82e-06	-6.87e-06	-3.662e-05
0.55394	5840.21524	0.0	4.5e-07	3.7e-07	9e-08	0.0	2.96e-06	1.59e-06	1e-08	298.1956927	298.2377683	298.19525126	-2.31e-06	-6.66e-06	-3.55e-05
0.55594	5857.141	0.0	4.5e-07	3.7e-07	9e-08	0.0	2.96e-06	1.59e-06	1e-08	298.19412633	298.2350695	298.19386219	-3.57e-06	-6.44e-06	-3.434e-05
0.55794	5874.03065	0.0	4.5e-07	3.7e-07	9e-08	0.0	2.96e-06	1.59e-06	1e-08	298.19256524	298.23245479	298.19251828	-1.8e-07	-6.26e-06	-3.332e-05
0.55994	5890.88413	0.0	4.5e-07	3.7e-07	9e-08	0.0	2.96e-06	1.59e-06	1e-08	298.19131829	298.22992045	298.19120559	-2.21e-06	-6.06e-06	-3.23e-05
0.56194	5907.70132	0.0	4.5e-07	3.7e-07	9e-08	0.0	2.96e-06	1.59e-06	1e-08	298.19008792	298.22746394	298.18993422	-2.77e-06	-5.87e-06	-3.131e-05
0.56394	5924.48214	0.0	4.5e-07	3.7e-07	9e-08	0.0	2.96e-06	1.59e-06	1e-08	298.18877231	298.22508215	298.1887064	-2.27e-06	-5.69e-06	-3.034e-05
0.56594	5941.2265	0.0	4.5e-07	3.7e-07	9e-08	0.0	2.96e-06	1.59e-06	1e-08	298.18776387	298.22277319	298.18750598	-9.6e-07	-5.52e-06	-2.941e-05
0.56794	5957.9343	0.0	4.5e-07	3.7e-07	9e-08	0.0	2.96e-06	1.59e-06	1e-08	298.18665092	298.22053514	298.18634778	-1.4e-06	-5.35e-06	-2.851e-05
0.56994	5974.60546	0.0	4.5e-07	3.7e-07	9e-08	0.0	2.96e-06	1.59e-06	1e-08	298.18535548	298.21836601	298.18523373	7.3e-07	-5.19e-06	-2.762e-05
0.57194	5991.23988	0.0	4.5e-07	3.7e-07	9e-08	0.0	2.96e-06	1.59e-06	1e-08	298.18438238	298.21626328	298.18414301	-3.84e-06	-5.02e-06	-2.677e-05
0.57394	6007.83746	0.0	4.5e-07	3.7e-07	9e-08	0.0	2.96e-06	1.59e-06	1e-08	298.18302459	298.21422574	298.18310221	2.79e-06	-4.89e-06	-2.596e-05
0.57594	6024.39812	0.0	4.5e-07	3.7e-07	9e-08	0.0	2.96e-06	1.59e-06	1e-08	298.18249026	298.21225028	298.18206309	-3.29e-06	-4.72e-06	-2.515e-05
0.57794	6040.92174	0.0	4.5e-07	3.7e-07	9e-08	0.0	2.96e-06	1.59e-06	1e-08	298.18137184	298.21033592	298.18107936	-1.6e-06	-4.58e-06	-2.437e-05
0.57994	6057.40825	0.0	4.5e-07	3.7e-07	9e-08	0.0	2.96e-06	1.59e-06	1e-08	298.18020723	298.20848051	298.18012912	-3.25e-06	-4.43e-06	-2.361e-05
0.58194	6073.85754	0.0	4.5e-07	3.7e-07	9e-08	0.0	2.96e-06	1.59e-06	1e-08	298.17947943	298.20668191	298.17919261	-2.51e-06	-4.3e-06	-2.288e-05
0.58394	6090.26952	0.0	4.5e-07	3.7e-07	9e-08	0.0	2.96e-06	1.59e-06	1e-08	298.17844416	298.20493882	298.1782978	-5.1e-07	-4.17e-06	-2.218e-05
0.58594	6106.64408	0.0	4.5e-07	3.7e-07	9e-08	0.0	2.96e-06	1.59e-06	1e-08	298.17770315	298.20324892	298.17742026	-3.2e-06	-4.03e-06	-2.149e-05
0.58794	6122.98113	0.0	4.5e-07	3.7e-07	9e-08	0.0	2.96e-06	1.59e-06	1e-08	298.17673768	298.20161127	298.17657946	1.9e-06	-3.93e-06	-2.085e-05
0.58994	6139.28058	0.0	4.5e-07	3.7e-07	9e-08	0.0	2.96e-06	1.59e-06	1e-08	298.17581903	298.20002423	298.17576406	-5.71e-06	-3.78e-06	-2.019e-05
0.59194	6155.54231	0.0	4.5e-07	3.7e-07	9e-08	0.0	2.96e-06	1.59e-06	1e-08	298.1747753	298.19848621	298.17497983	-2.52e-06	-3.66e-06	-1.95e-05
0.59394	6171.76624	0.0	4.5e-07	3.7e-07	9e-08	0.0	2.96e-06	1.59e-06	1e-08	298.1743369	298.19699505	298.17419746	-2.25e-06	-3.56e-06	-1.897e-05
0.59594	6187.95225	0.0	4.5e-07	3.7e-07	9e-08	0.0	2.96e-06	1.59e-06	1e-08	298.17323944	298.19555028	298.17346542	3.6e-06	-3.47e-06	-1.841e-05
0.59794	6204.10026	0.0	4.5e-07	3.7e-07	9e-08	0.0	2.96e-06	1.59e-06	1e-08	298.17265475	298.19414953	298.17273727	6e-07	-3.35e-06	-1.782e-05
0.59994	6220.21015	0.0	4.5e-07	3.7e-07	9e-08	0.0	2.96e-06	1.59e-06	1e-08	298.17207014	298.19279176	298.1720322	3.82e-06	-3.26e-06	-1.728e-05
0.60194	6236.28182	0.0	4.5e-07	3.7e-07	9e-08	0.0	2.96e-06	1.59e-06	1e-08	298.1713661	298.19147565	298.17135411	1.5e-07	-3.15e-06	-1.675e-05
0.60394	6252.31518	0.0	4.5e-07	3.7e-07	9e-08	0.0	2.96e-06	1.59e-06	1e-08	298.17049196	298.19020027	298.17070446	2.63e-06	-3.06e-06	-1.624e-05
0.60594	6268.31011	0.0	4.5e-07	3.7e-07	9e-08	0.0	2.96e-06	1.59e-06	1e-08	298.1700616	298.18896362	298.17005851	8.9e-07	-2.96e-06	-1.573e-05
0.60794	6284.26651	0.0	4.5e-07	3.7e-07	9e-08	0.0	2.96e-06	1.59e-06	1e-08	298.16981243	298.18776528	298.16942614	1.21e-06	-2.87e-06	-1.522e-05
0.60994	6300.18428	0.0	4.5e-07	3.7e-07	9e-08	0.0	2.96e-06	1.59e-06	1e-08	298.1691101	298.18660467	298.1688315	-1.31e-06	-2.78e-06	-1.477e-05
0.61194	6316.06331	0.0	4.5e-07	3.7e-07	9e-08	0.0	2.96e-06	1.59e-06	1e-08	298.16836275	298.18547934	298.16825753	1.02e-06	-2.69e-06	-1.429e-05
0.61394	6331.9035	0.0	4.5e-07	3.7e-07	9e-08	0.0	2.96e-06	1.59e-06	1e-08	298.16780127	298.18438855	298.16769493	-7.9e-07	-2.61e-06	-1.387e-05
0.61594	6347.70473	0.0	4.5e-07	3.7e-07	9e-08	0.0	2.96e-06	1.59e-06	1e-08	298.1673742	298.18333076	298.16714488	-2.47e-06	-2.52e-06	-1.344e-05
0.61794	6363.46689	0.0	4.5e-07	3.7e-07	9e-08	0.0	2.96e-06	1.59e-06	1e-08	298.16669316	298.1823058	298.16662223	3.18e-06	-2.46e-06	-1.303e-05
0.61994	6379.18989	0.0	4.5e-07	3.7e-07	9e-08	0.0	2.96e-06	1.59e-06	1e-08	298.16631878	298.1813121	298.16610454	-1.43e-06	-2.37e-06	-1.263e-05
0.62194	6394.87362	0.0	4.5e-07	3.7e-07	9e-08	0.0	2.96e-06	1.59e-06	1e-08	298.1654076	298.18034975	298.16562435	3.31e-06	-2.32e-06	-1.226e-05
0.62394	6410.51795	0.0	4.5e-07	3.7e-07	9e-08	0.0	2.96e-06	1.59e-06	1e-08	298.1651104	298.17941628	298.16513601	1.23e-06	-2.24e-06	-1.187e-05
0.62594	6426.12278	0.0	4.5e-07	3.7e-07	9e-08	0.0	2.96e-06	1.59e-06	1e-08	298.16463687	298.17851167	298.16466994	1.4e-06	-2.17e-06	-1.151e-05
0.62794	6441.688	0.0	4.5e-07	3.7e-07	9e-08	0.0	2.96e-06	1.59e-06	1e-08	298.16407808	298.17763497	298.16422213	1.22e-06	-2.1e-06	-1.115e-05
0.62994	6457.21349	0.0	4.5e-07	3.7e-07	9e-08	0.0	2.96e-06	1.59e-06	1e-08	298.16392266	298.17678511	298.16377317	-7.9e-07	-2.03e-06	-1.08e-05
0.63194	6472.69914	0.0	4.5e-07	3.7e-07	9e-08	0.0	2.96e-06	1.59e-06	1e-08	298.16351491	298.17596167	298.16334811	5.6e-07	-1.97e-06	-1.043e-05
0.63394	6488.14485	0.0	4.5e-07	3.7e-07	9e-08	0.0	2.96e-06	1.59e-06	1e-08	298.16306401	298.17516365	298.16293834	-4.13e-06	-1.9e-06	-1.013e-05
0.63594	6503.55048	0.0	4.5e-07	3.7e-07	9e-08	0.0	2.96e-06	1.59e-06	1e-08	298.16256817	298.17438989	298.16254332	3.71e-06	-1.87e-06	-9.85e-06
0.63794	6518.91593	0.0	4.5e-07	3.7e-07	9e-08	0.0	2.96e-06	1.59e-06	1e-08	298.16212978	298.17363993	298.16215885	-1.5e-06	-1.79e-06	-9.52e-06
0.63994	6534.24108	0.0	4.5e-07	3.7e-07	9e-08	0.0	2.96e-06	1.59e-06	1e-08	298.16161646	298.17291337	298.16178981	2.35e-06	-1.75e-06	-9.25e-06
0.64194	6549.52582	0.0	4.5e-07	3.7e-07	9e-08	0.0	2.96e-06	1.59e-06	1e-08	298.16136302	298.17220873	298.16142251	2.4e-06	-1.69e-06	-8.96e-06
0.64394	6564.77002	0.0	4.5e-07	3.7e-07	9e-08	0.0	2.96e-06	1.59e-06	1e-08	298.1610503	298.1715258	298.16106913	2.68e-06	-1.64e-06	-8.68e-06
0.64594	6579.97358	0.0	4.5e-07	3.7e-07	9e-08	0.0	2.96e-06	1.59e-06	1e-08	298.16062825	298.17086402	298.16073131	3.4e-07	-1.58e-06	-8.41e-06
0.64794	6595.13635	0.0	4.5e-07	3.7e-07	9e-08	0.0	2.96e-06	1.59e-06	1e-08	298.16042193	298.17022269	298.16039613	2.08e-06	-1.54e-06	-8.16e-06
0.64994	6610.25824	0.0	4.5e-07	3.7e-07	9e-08	0.0	2.96e-06	1.59e-06	1e-08	298.16001741	298.16960094	298.16007909	-4.04e-06	-1.47e-06	-7.89e-06
0.65193	6625.33911	0.0	4.5e-07	3.7e-07	9e-08	0.0	2.96e-06	1.59e-06	1e-08	298.15993008	298.16899798	298.15975989	-1.18e-06	-1.44e-06	-7.65e-06
0.65393	6640.37884	0.0	4.5e-07	3.7e-07	9e-08	0.0	2.96e-06	1.59e-06	1e-08	298.15939496	298.16841417	298.15946822	5e-08	-1.4e-06	-7.42e-06
0.65593	6655.37731	0.0	4.5e-07	3.7e-07	9e-08	0.0	2.96e-06	1.59e-06	1e-08	298.15937272	298.16784842	298.15916645	-1.61e-06	-1.35e-06	-7.19e-06
0.65793	6670.33439	0.0	4.5e-07	3.7e-07	9e-08	0.0	2.96e-06	1.59e-06	1e-08	298.15873726	298.16729998	298.1588976	1.72e-06	-1.32e-06	-6.98e-06
0.65993	6685.24997	0.0	4.5e-07	3.7e-07	9e-08	0.0	2.96e-06	1.59e-06	1e-08	298.15883793	298.16676763	298.158609	-1.72e-06	-1.27e-06	-6.75e-06
0.66193	6700.12391	0.0	4.5e-07	3.7e-07	9e-08	0.0	2.96e-06	1.59e-06	1e-08	298.1581238	298.16625255	298.15836106	2.02e-06	-1.24e-06	-6.56e-06
0.66393	6714.95609	0.0	4.5e-07	3.7e-07	9e-08	0.0	2.96e-06	1.59e-06	1e-08	298.15822556	298.16575244	298.15808969	-6.8e-07	-1.19e-06	-6.34e-06
0.66593	6729.74639	0.0	4.5e-07	3.7e-07	9e-08	0.0	2.96e-06	1.59e-06	1e-08	298.15780256	298.1652683	298.1578471	-5.2e-07	-1.16e-06	-6.15e-06
0.66793	6744.49466	0.0	4.5e-07	3.7e-07	9e-08	0.0	2.96e-06	1.59e-06	1e-08	298.15773508	298.16479867	298.15759858	-8e-07	-1.12e-06	-5.96e-06
0.66993	6759.20079	0.0	4.5e-07	3.7e-07	9e-08	0.0	2.96e-06	1.59e-06	1e-08	298.15743313	298.16434376	298.15736698	-2.98e-06	-1.08e-06	-5.76e-06
0.67193	6773.86465	0.0	4.5e-07	3.7e-07	9e-08	0.0	2.96e-06	1.59e-06	1e-08	298.15731302	298.16390268	298.15713579	-3.72e-06	-1.04e-06	-5.59e-06
0.67393	6788.48609	0.0	4.5e-07	3.7e-07	9e-08	0.0	2.96e-06	1.59e-06	1e-08	298.15688181	298.16347548	298.15692401	2.65e-06	-1.03e-06	-5.43e-06
0.67593	6803.065	0.0	4.5e-07	3.7e-07	9e-08	0.0	2.96e-06	1.59e-06	1e-08	298.15677335	298.16306112	298.15670668	-2.96e-06	-9.8e-07	-5.25e-06
0.67793	6817.60122	0.0	4.5e-07	3.7e-07	9e-08	0.0	2.96e-06	1.59e-06	1e-08	298.15654988	298.1626596	298.15650066	3.68e-06	-9.7e-07	-5.11e-06
0.67993	6832.09464	0.0	4.5e-07	3.7e-07	9e-08	0.0	2.96e-06	1.59e-06	1e-08	298.15628983	298.16227047	298.15630268	-4.5e-07	-9.3e-07	-4.94e-06
0.68193	6846.54512	0.0	4.5e-07	3.7e-07	9e-08	0.0	2.96e-06	1.59e-06	1e-08	298.15624676	298.16189315	298.15610266	-2.41e-06	-8.9e-07	-4.78e-06
0.68393	6860.95251	0.0	4.5e-07	3.7e-07	9e-08	0.0	2.96e-06	1.59e-06	1e-08	298.15586936	298.16152778	298.15592193	1.11e-06	-8.8e-07	-4.65e-06
0.68593	6875.31668	0.0	4.5e-07	3.7e-07	9e-08	0.0	2.96e-06	1.59e-06	1e-08	298.15585634	298.16117329	298.15573298	-3.82e-06	-8.3e-07	-4.49e-06
0.68793	6889.63749	0.0	4.5e-07	3.7e-07	9e-08	0.0	2.96e-06	1.59e-06	1e-08	298.15551079	298.16083004	298.15556286	-1.36e-06	-8.2e-07	-4.35e-06
0.68993	6903.9148	0.0	4.5e-07	3.7e-07	9e-08	0.0	2.96e-06	1.59e-06	1e-08	298.15554008	298.16049703	298.15538378	-8.4e-07	-7.9e-07	-4.22e-06
0.69193	6918.14847	0.0	4.5e-07	3.7e-07	9e-08	0.0	2.96e-06	1.59e-06	1e-08	298.15516071	298.16017459	298.1552261	4e-08	-7.7e-07	-4.1e-06
0.69393	6932.33836	0.0	4.5e-07	3.7e-07	9e-08	0.0	2.96e-06	1.59e-06	1e-08	298.15518864	298.15986165	298.15505782	1.12e-06	-7.5e-07	-3.97e-06
0.69593	6946.48432	0.0	4.5e-07	3.7e-07	9e-08	0.0	2.96e-06	1.59e-06	1e-08	298.15487803	298.1595588	298.15490798	-8.3e-07	-7.2e-07	-3.83e-06
0.69793	6960.58621	0.0	4.5e-07	3.7e-07	9e-08	0.0	2.96e-06	1.59e-06	1e-08	298.15484704	298.15926497	298.1547522	-1.07e-06	-7e-07	-3.73e-06
0.69993	6974.64388	0.0	4.5e-07	3.7e-07	9e-08	0.0	2.96e-06	1.59e-06	1e-08	298.15474944	298.15898017	298.15460381	-1.53e-06	-6.8e-07	-3.61e-06
0.70193	6988.65719	0.0	4.5e-07	3.7e-07	9e-08	0.0	2.96e-06	1.59e-06	1e-08	298.15435006	298.15870447	298.15447193	8.3e-07	-6.6e-07	-3.5e-06
0.70393	7002.62599	0.0	4.5e-07	3.7e-07	9e-08	0.0	2.96e-06	1.59e-06	1e-08	298.15443397	298.15843687	298.15432575	-2e-08	-6.4e-07	-3.4e-06
0.70593	7016.55013	0.0	4.5e-07	3.7e-07	9e-08	0.0	2.96e-06	1.59e-06	1e-08	298.15416533	298.15817774	298.1541977	-5.7e-07	-6.2e-07	-3.29e-06
0.70793	7030.42945	0.0	4.5e-07	3.7e-07	9e-08	0.0	2.96e-06	1.59e-06	1e-08	298.15425023	298.15792618	298.15406006	-1.21e-06	-6e-07	-3.19e-06
0.70993	7044.26381	0.0	4.5e-07	3.7e-07	9e-08	0.0	2.96e-06	1.59e-06	1e-08	298.15398903	298.15768272	298.15394011	-2.09e-06	-5.7e-07	-3.08e-06
0.71193	7058.05306	0.0	4.5e-07	3.7e-07	9e-08	0.0	2.96e-06	1.59e-06	1e-08	298.1536327	298.15744696	298.15382794	3.96e-06	-5.8e-07	-3e-06
0.71393	7071.79704	0.0	4.5e-07	3.7e-07	9e-08	0.0	2.96e-06	1.59e-06	1e-08	298.15365474	298.15721801	298.15370483	-2.7e-07	-5.5e-07	-2.9e-06
0.71593	7085.49558	0.0	4.5e-07	3.7e-07	9e-08	0.0	2.96e-06	1.59e-06	1e-08	298.15349137	298.15699627	298.15359272	5.4e-07	-5.3e-07	-2.81e-06
0.71793	7099.14855	0.0	4.5e-07	3.7e-07	9e-08	0.0	2.96e-06	1.59e-06	1e-08	298.15351242	298.15678117	298.15347706	1.03e-06	-5.2e-07	-2.73e-06
0.71993	7112.75577	0.0	4.5e-07	3.7e-07	9e-08	0.0	2.96e-06	1.59e-06	1e-08	298.15342498	298.15657283	298.15336919	2.28e-06	-5.1e-07	-2.65e-06
0.72193	7126.31709	0.0	4.5e-07	3.7e-07	9e-08	0.0	2.96e-06	1.59e-06	1e-08	298.15332914	298.15637084	298.15326505	-4.08e-06	-4.7e-07	-2.55e-06
0.72393	7139.83235	0.0	4.5e-07	3.7e-07	9e-08	0.0	2.96e-06	1.59e-06	1e-08	298.15320693	298.15617511	298.15316526	-1.91e-06	-4.6e-07	-2.48e-06
0.72593	7153.30139	0.0	4.5e-07	3.7e-07	9e-08	0.0	2.96e-06	1.59e-06	1e-08	298.15308967	298.15598538	298.15306851	3.84e-06	-4.7e-07	-2.41e-06
0.72793	7166.72403	0.0	4.5e-07	3.7e-07	9e-08	0.0	2.96e-06	1.59e-06	1e-08	298.15294848	298.15580156	298.15297583	4.3e-07	-4.4e-07	-2.33e-06
0.72993	7180.10012	0.0	4.5e-07	3.7e-07	9e-08	0.0	2.96e-06	1.59e-06	1e-08	298.15305826	298.1556231	298.15287634	-1.14e-06	-4.2e-07	-2.26e-06
0.73193	7193.42949	0.0	4.5e-07	3.7e-07	9e-08	0.0	2.96e-06	1.59e-06	1e-08	298.15298932	298.15545034	298.15278679	-4.78e-06	-4e-07	-2.18e-06
0.73393	7206.71196	0.0	4.5e-07	3.7e-07	9e-08	0.0	2.96e-06	1.59e-06	1e-08	298.15271781	298.1552831	298.15270801	9.5e-07	-4e-07	-2.13e-06
0.73593	7219.94738	0.0	4.5e-07	3.7e-07	9e-08	0.0	2.96e-06	1.59e-06	1e-08	298.15268849	298.15512074	298.15262249	-3.7e-07	-3.9e-07	-2.06e-06
0.73793	7233.13556	0.0	4.5e-07	3.7e-07	9e-08	0.0	2.96e-06	1.59e-06	1e-08	298.15271754	298.1549633	298.15253736	-2.28e-06	-3.7e-07	-1.99e-06
0.73993	7246.27634	0.0	4.5e-07	3.7e-07	9e-08	0.0	2.96e-06	1.59e-06	1e-08	298.15277882	298.15481069	298.15245356	-2.23e-06	-3.6e-07	-1.93e-06
0.74193	7259.36953	0.0	4.5e-07	3.7e-07	9e-08	0.0	2.96e-06	1.59e-06	1e-08	298.15223061	298.15466344	298.15239613	8.6e-07	-3.6e-07	-1.87e-06
0.74393	7272.41497	0.0	4.5e-07	3.7e-07	9e-08	0.0	2.96e-06	1.59e-06	1e-08	298.15242742	298.15451993	298.15231197	-6.6e-07	-3.4e-07	-1.81e-06
0.74593	7285.41247	0.0	4.5e-07	3.7e-07	9e-08	0.0	2.96e-06	1.59e-06	1e-08	298.15228642	298.15438115	298.15224337	1.8e-07	-3.3e-07	-1.76e-06
0.74793	7298.36186	0.0	4.5e-07	3.7e-07	9e-08	0.0	2.96e-06	1.59e-06	1e-08	298.15219327	298.15424662	298.15217519	7.9e-07	-3.2e-07	-1.71e-06
0.74993	7311.26295	0.0	4.5e-07	3.7e-07	9e-08	0.0	2.96e-06	1.59e-06	1e-08	298.15204917	298.15411626	298.15211121	2.83e-06	-3.2e-07	-1.66e-06
0.75192	7324.11556	0.0	4.5e-07	3.7e-07	9e-08	0.0	2.96e-06	1.59e-06	1e-08	298.15200539	298.15398981	298.15204545	4.6e-07	-3e-07	-1.6e-06
0.75392	7336.9195	0.0	4.5e-07	3.7e-07	9e-08	0.0	2.96e-06	1.59e-06	1e-08	298.1519448	298.15386727	298.15198243	1.6e-07	-2.9e-07	-1.55e-06
0.75592	7349.6746	0.0	4.5e-07	3.7e-07	9e-08	0.0	2.96e-06	1.59e-06	1e-08	298.15217037	298.15374817	298.15191022	-2.46e-06	-2.8e-07	-1.5e-06
0.75792	7362.38065	0.0	4.5e-07	3.7e-07	9e-08	0.0	2.96e-06	1.59e-06	1e-08	298.15175461	298.15363343	298.15186505	-6e-08	-2.8e-07	-1.46e-06
0.75992	7375.03748	0.0	4.5e-07	3.7e-07	9e-08	0.0	2.96e-06	1.59e-06	1e-08	298.15183746	298.15352169	298.15180227	1.5e-06	-2.7e-07	-1.42e-06
0.76192	7387.64488	0.0	4.5e-07	3.7e-07	9e-08	0.0	2.96e-06	1.59e-06	1e-08	298.15182171	298.15341349	298.15174518	-3.72e-06	-2.5e-07	-1.36e-06
0.76392	7400.20266	0.0	4.5e-07	3.7e-07	9e-08	0.0	2.96e-06	1.59e-06	1e-08	298.15157804	298.15330886	298.15169879	2.46e-06	-2.6e-07	-1.33e-06
0.76592	7412.71063	0.0	4.5e-07	3.7e-07	9e-08	0.0	2.96e-06	1.59e-06	1e-08	298.15154378	298.15320723	298.15164592	1.75e-06	-2.5e-07	-1.29e-06
0.76792	7425.16858	0.0	4.5e-07	3.7e-07	9e-08	0.0	2.96e-06	1.59e-06	1e-08	298.15136991	298.1531089	298.1516002	-1.4e-06	-2.3e-07	-1.24e-06
0.76992	7437.57632	0.0	4.5e-07	3.7e-07	9e-08	0.0	2.96e-06	1.59e-06	1e-08	298.15159958	298.15301314	298.1515403	3.61e-06	-2.4e-07	-1.22e-06
0.77192	7449.93365	0.0	4.5e-07	3.7e-07	9e-08	0.0	2.96e-06	1.59e-06	1e-08	298.1516207	298.15292054	298.15149012	-3.45e-06	-2.1e-07	-1.16e-06
0.77392	7462.24035	0.0	4.5e-07	3.7e-07	9e-08	0.0	2.96e-06	1.59e-06	1e-08	298.1514134	298.15283103	298.1514504	1.09e-06	-2.2e-07	-1.14e-06
0.77592	7474.49623	0.0	4.5e-07	3.7e-07	9e-08	0.0	2.96e-06	1.59e-06	1e-08	298.15172553	298.15274371	298.15139183	-2.91e-06	-2e-07	-1.09e-06
0.77792	7486.70107	0.0	4.5e-07	3.7e-07	9e-08	0.0	2.96e-06	1.59e-06	1e-08	298.15141621	298.15265974	298.15135901	9.2e-07	-2e-07	-1.07e-06
0.77992	7498.85466	0.0	4.5e-07	3.7e-07	9e-08	0.0	2.96e-06	1.59e-06	1e-08	298.15131019	298.15257815	298.15131961	-1.35e-06	-1.9e-07	-1.03e-06
0.78192	7510.9568	0.0	4.5e-07	3.7e-07	9e-08	0.0	2.96e-06	1.59e-06	1e-08	298.15121023	298.15249907	298.15128133	-3.78e-06	-1.8e-07	-9.9e-07
0.78392	7523.00725	0.0	4.5e-07	3.7e-07	9e-08	0.0	2.96e-06	1.59e-06	1e-08	298.15124308	298.15242228	298.15123914	-2.7e-07	-1.8e-07	-9.7e-07
0.78592	7535.00581	0.0	4.5e-07	3.7e-07	9e-08	0.0	2.96e-06	1.59e-06	1e-08	298.15133228	298.15234779	298.15119602	1.8e-07	-1.8e-07	-9.4e-07
0.78792	7546.95225	0.0	4.5e-07	3.7e-07	9e-08	0.0	2.96e-06	1.59e-06	1e-08	298.15143652	298.15227556	298.15115352	-2.66e-06	-1.6e-07	-9.1e-07
0.78992	7558.84636	0.0	4.5e-07	3.7e-07	9e-08	0.0	2.96e-06	1.59e-06	1e-08	298.15116568	298.15220595	298.15112687	2.46e-06	-1.8e-07	-8.9e-07
0.79192	7570.6879	0.0	4.5e-07	3.7e-07	9e-08	0.0	2.96e-06	1.59e-06	1e-08	298.15105735	298.15213831	298.15109502	1.32e-06	-1.7e-07	-8.6e-07
0.79392	7582.47665	0.0	4.5e-07	3.7e-07	9e-08	0.0	2.96e-06	1.59e-06	1e-08	298.15116428	298.15207255	298.15105586	-2.11e-06	-1.5e-07	-8.2e-07
0.79592	7594.21237	0.0	4.5e-07	3.7e-07	9e-08	0.0	2.96e-06	1.59e-06	1e-08	298.1510523	298.15200904	298.15102635	-5.43e-06	-1.3e-07	-7.9e-07
0.79792	7605.89483	0.0	4.5e-07	3.7e-07	9e-08	0.0	2.96e-06	1.59e-06	1e-08	298.15084833	298.15194756	298.15100148	5.7e-07	-1.5e-07	-7.8e-07
0.79992	7617.52379	0.0	4.5e-07	3.7e-07	9e-08	0.0	2.96e-06	1.59e-06	1e-08	298.15114462	298.15188747	298.15095805	9.6e-07	-1.5e-07	-7.6e-07
0.80192	7629.09902	0.0	4.5e-07	3.7e-07	9e-08	0.0	2.96e-06	1.59e-06	1e-08	298.15097242	298.15182972	298.15093394	1.24e-06	-1.4e-07	-7.4e-07
0.80392	7640.62028	0.0	4.5e-07	3.7e-07	9e-08	0.0	2.96e-06	1.59e-06	1e-08	298.15066009	298.15177388	298.15091624	1.36e-06	-1.4e-07	-7.1e-07
0.80592	7652.08731	0.0	4.5e-07	3.7e-07	9e-08	0.0	2.96e-06	1.59e-06	1e-08	298.15070947	298.15171938	298.15088532	3.9e-07	-1.3e-07	-6.9e-07
0.80792	7663.49988	0.0	4.5e-07	3.7e-07	9e-08	0.0	2.96e-06	1.59e-06	1e-08	298.15095824	298.15166632	298.15084749	-1.04e-06	-1.2e-07	-6.6e-07
0.80992	7674.85774	0.0	4.5e-07	3.7e-07	9e-08	0.0	2.96e-06	1.59e-06	1e-08	298.15094622	298.15161518	298.15082072	9.7e-07	-1.3e-07	-6.5e-07
0.81192	7686.16062	0.0	4.5e-07	3.7e-07	9e-08	0.0	2.96e-06	1.59e-06	1e-08	298.15075122	298.15156581	298.15080195	3.21e-06	-1.3e-07	-6.4e-07
0.81392	7697.40827	0.0	4.5e-07	3.7e-07	9e-08	0.0	2.96e-06	1.59e-06	1e-08	298.15085848	298.15151763	298.15077218	-3.5e-07	-1.1e-07	-6.1e-07
0.81592	7708.60044	0.0	4.5e-07	3.7e-07	9e-08	0.0	2.96e-06	1.59e-06	1e-08	298.15063318	298.15147128	298.15075619	1.36e-06	-1.2e-07	-5.9e-07
0.81792	7719.73686	0.0	4.5e-07	3.7e-07	9e-08	0.0	2.96e-06	1.59e-06	1e-08	298.15072301	298.15142602	298.15072864	3.08e-06	-1.2e-07	-5.8e-07
0.81992	7730.81727	0.0	4.5e-07	3.7e-07	9e-08	0.0	2.96e-06	1.59e-06	1e-08	298.15092973	298.15138202	298.15069725	-9.9e-07	-1e-07	-5.5e-07
0.82192	7741.8414	0.0	4.5e-07	3.7e-07	9e-08	0.0	2.96e-06	1.59e-06	1e-08	298.15085309	298.15133967	298.15067767	1.74e-06	-1.1e-07	-5.4e-07
0.82392	7752.80897	0.0	4.5e-07	3.7e-07	9e-08	0.0	2.96e-06	1.59e-06	1e-08	298.15073603	298.15129867	298.15066037	-4.35e-06	-8e-08	-5.1e-07
0.82592	7763.7197	0.0	4.5e-07	3.7e-07	9e-08	0.0	2.96e-06	1.59e-06	1e-08	298.15076344	298.15125877	298.15063809	-2.05e-06	-9e-08	-5e-07
0.82792	7774.57332	0.0	4.5e-07	3.7e-07	9e-08	0.0	2.96e-06	1.59e-06	1e-08	298.15078054	298.15122012	298.15061687	-5.7e-07	-9e-08	-4.9e-07
0.82992	7785.36954	0.0	4.5e-07	3.7e-07	9e-08	0.0	2.96e-06	1.59e-06	1e-08	298.15075098	298.1511827	298.1505981	-1.7e-06	-8e-08	-4.7e-07
0.83192	7796.10808	0.0	4.5e-07	3.7e-07	9e-08	0.0	2.96e-06	1.59e-06	1e-08	298.1505612	298.15114661	298.15058622	3.42e-06	-1e-07	-4.7e-07
0.83392	7806.78863	0.0	4.5e-07	3.7e-07	9e-08	0.0	2.96e-06	1.59e-06	1e-08	298.15046126	298.15111153	298.15057141	-7.4e-07	-8e-08	-4.4e-07
0.83592	7817.41092	0.0	4.5e-07	3.7e-07	9e-08	0.0	2.96e-06	1.59e-06	1e-08	298.15075645	298.15107711	298.15054172	-1.07e-06	-8e-08	-4.3e-07
0.83792	7827.97462	0.0	4.5e-07	3.7e-07	9e-08	0.0	2.96e-06	1.59e-06	1e-08	298.1504895	298.15104434	298.15053459	-8e-07	-8e-08	-4.2e-07
0.83992	7838.47945	0.0	4.5e-07	3.7e-07	9e-08	0.0	2.96e-06	1.59e-06	1e-08	298.15070185	298.15101207	298.15050924	-1.44e-06	-7e-08	-4e-07
0.84192	7848.92509	0.0	4.5e-07	3.7e-07	9e-08	0.0	2.96e-06	1.59e-06	1e-08	298.15031716	298.15098143	298.15050778	1.13e-06	-8e-08	-4e-07
0.84392	7859.31124	0.0	4.5e-07	3.7e-07	9e-08	0.0	2.96e-06	1.59e-06	1e-08	298.15042337	298.15095121	298.15048762	-8.4e-07	-7e-08	-3.8e-07
0.84592	7869.63756	0.0	4.5e-07	3.7e-07	9e-08	0.0	2.96e-06	1.59e-06	1e-08	298.15061318	298.15092182	298.15046468	-1.03e-06	-7e-08	-3.7e-07
0.84792	7879.90375	0.0	4.5e-07	3.7e-07	9e-08	0.0	2.96e-06	1.59e-06	1e-08	298.15054062	298.15089361	298.15045248	-1.72e-06	-6e-08	-3.5e-07
0.84992	7890.10948	0.0	4.5e-07	3.7e-07	9e-08	0.0	2.96e-06	1.59e-06	1e-08	298.15028231	298.15086648	298.15044801	8.8e-07	-7e-08	-3.5e-07
0.85191	7900.2544	0.0	4.5e-07	3.7e-07	9e-08	0.0	2.96e-06	1.59e-06	1e-08	298.15032174	298.15083986	298.15043234	2.38e-06	-7e-08	-3.4e-07
0.85391	7910.3382	0.0	4.5e-07	3.7e-07	9e-08	0.0	2.96e-06	1.59e-06	1e-08	298.15056715	298.15081383	298.15040905	-2.28e-06	-5e-08	-3.2e-07
0.85591	7920.36053	0.0	4.5e-07	3.7e-07	9e-08	0.0	2.96e-06	1.59e-06	1e-08	298.15053484	298.1507889	298.15039705	-2.91e-06	-5e-08	-3.1e-07
0.85791	7930.32103	0.0	4.5e-07	3.7e-07	9e-08	0.0	2.96e-06	1.59e-06	1e-08	298.15027398	298.15076498	298.15039439	-7.5e-07	-6e-08	-3e-07
0.85991	7940.21936	0.0	4.5e-07	3.7e-07	9e-08	0.0	2.96e-06	1.59e-06	1e-08	298.15052531	298.15074125	298.1503721	-6.4e-07	-5e-08	-2.9e-07
0.86191	7950.05516	0.0	4.5e-07	3.7e-07	9e-08	0.0	2.96e-06	1.59e-06	1e-08	298.15002763	298.15071906	298.15037949	2.42e-06	-6e-08	-2.9e-07
0.86391	7959.82807	0.0	4.5e-07	3.7e-07	9e-08	0.0	2.96e-06	1.59e-06	1e-08	298.1502062	298.15069683	298.1503608	7.5e-07	-6e-08	-2.8e-07
0.86591	7969.53771	0.0	4.5e-07	3.7e-07	9e-08	0.0	2.96e-06	1.59e-06	1e-08	298.15041317	298.15067524	298.15034135	-3.9e-07	-5e-08	-2.7e-07
0.86791	7979.18371	0.0	4.5e-07	3.7e-07	9e-08	0.0	2.96e-06	1.59e-06	1e-08	298.15040898	298.15065454	298.15033051	9.5e-07	-5e-08	-2.6e-07
0.86991	7988.76569	0.0	4.5e-07	3.7e-07	9e-08	0.0	2.96e-06	1.59e-06	1e-08	298.15026052	298.15063463	298.15032566	-3.1e-07	-5e-08	-2.5e-07
0.87191	7998.28327	0.0	4.5e-07	3.7e-07	9e-08	0.0	2.96e-06	1.59e-06	1e-08	298.15036703	298.15061506	298.15031116	-7.6e-07	-4e-08	-2.4e-07
0.87391	8007.73604	0.0	4.5e-07	3.7e-07	9e-08	0.0	2.96e-06	1.59e-06	1e-08	298.15004094	298.15059656	298.15031391	1.12e-06	-5e-08	-2.4e-07
0.87591	8017.12361	0.0	4.5e-07	3.7e-07	9e-08	0.0	2.96e-06	1.59e-06	1e-08	298.15028443	298.15057801	298.15029468	-4.9e-07	-4e-08	-2.3e-07
0.87791	8026.44557	0.0	4.5e-07	3.7e-07	9e-08	0.0	2.96e-06	1.59e-06	1e-08	298.15027347	298.15056031	298.1502857	-3.1e-07	-4e-08	-2.2e-07
0.87991	8035.70151	0.0	4.5e-07	3.7e-07	9e-08	0.0	2.96e-06	1.59e-06	1e-08	298.15037603	298.15054303	298.15027257	3.8e-07	-4e-08	-2.2e-07
0.88191	8044.89099	0.0	4.5e-07	3.7e-07	9e-08	0.0	2.96e-06	1.59e-06	1e-08	298.15049903	298.15052625	298.15025892	-2.7e-07	-4e-08	-2.1e-07
0.88391	8054.0136	0.0	4.5e-07	3.7e-07	9e-08	0.0	2.96e-06	1.59e-06	1e-08	298.1502533	298.15051038	298.15025997	2.67e-06	-5e-08	-2.1e-07
0.88591	8063.06889	0.0	4.5e-07	3.7e-07	9e-08	0.0	2.96e-06	1.59e-06	1e-08	298.15015305	298.15049485	298.15025559	1.07e-06	-4e-08	-2e-07
0.88791	8072.05642	0.0	4.5e-07	3.7e-07	9e-08	0.0	2.96e-06	1.59e-06	1e-08	298.15026777	298.15047956	298.15024306	-3e-06	-3e-08	-1.8e-07
0.88991	8080.97574	0.0	4.5e-07	3.7e-07	9e-08	0.0	2.96e-06	1.59e-06	1e-08	298.15030188	298.15046483	298.15023392	-3.8e-06	-2e-08	-1.7e-07
0.89191	8089.82637	0.0	4.5e-07	3.7e-07	9e-08	0.0	2.96e-06	1.59e-06	1e-08	298.15004376	298.15045087	298.15023647	1.29e-06	-4e-08	-1.8e-07
0.89391	8098.60786	0.0	4.5e-07	3.7e-07	9e-08	0.0	2.96e-06	1.59e-06	1e-08	298.14987253	298.15043725	298.15023584	2.06e-06	-4e-08	-1.8e-07
0.89591	8107.3197	0.0	4.5e-07	3.7e-07	9e-08	0.0	2.96e-06	1.59e-06	1e-08	298.14983324	298.15042391	298.15023028	2.1e-06	-4e-08	-1.7e-07
0.89791	8115.96143	0.0	4.5e-07	3.7e-07	9e-08	0.0	2.96e-06	1.59e-06	1e-08	298.15018401	298.15041055	298.15020967	-1.51e-06	-3e-08	-1.6e-07
0.89991	8124.53253	0.0	4.5e-07	3.7e-07	9e-08	0.0	2.96e-06	1.59e-06	1e-08	298.15013106	298.15039804	298.15020507	1.51e-06	-4e-08	-1.6e-07
0.90191	8133.0325	0.0	4.5e-07	3.7e-07	9e-08	0.0	2.96e-06	1.59e-06	1e-08	298.15023425	298.15038574	298.15019457	-9.5e-07	-3e-08	-1.5e-07
0.90391	8141.46082	0.0	4.5e-07	3.7e-07	9e-08	0.0	2.96e-06	1.59e-06	1e-08	298.15021245	298.15037395	298.15018916	-9.5e-07	-3e-08	-1.5e-07
0.90591	8149.81694	0.0	4.5e-07	3.7e-07	9e-08	0.0	2.96e-06	1.59e-06	1e-08	298.14996464	298.15036276	298.15019279	9.7e-07	-3e-08	-1.5e-07
0.90791	8158.10034	0.0	4.5e-07	3.7e-07	9e-08	0.0	2.96e-06	1.59e-06	1e-08	298.15017737	298.15035144	298.15017857	-7.5e-07	-2e-08	-1.4e-07
0.90991	8166.31045	0.0	4.5e-07	3.7e-07	9e-08	0.0	2.96e-06	1.59e-06	1e-08	298.15023404	298.15034061	298.15017065	7e-08	-3e-08	-1.4e-07
0.91191	8174.4467	0.0	4.5e-07	3.7e-07	9e-08	0.0	2.96e-06	1.59e-06	1e-08	298.15049924	298.1503299	298.15015474	-1.81e-06	-2e-08	-1.3e-07
0.91391	8182.50852	0.0	4.5e-07	3.7e-07	9e-08	0.0	2.96e-06	1.59e-06	1e-08	298.15037047	298.15031993	298.15015442	-1.66e-06	-2e-08	-1.2e-07
0.91591	8190.49532	0.0	4.5e-07	3.7e-07	9e-08	0.0	2.96e-06	1.59e-06	1e-08	298.15021619	298.15031029	298.15015527	-7e-08	-2e-08	-1.2e-07
0.91791	8198.40649	0.0	4.5e-07	3.7e-07	9e-08	0.0	2.96e-06	1.59e-06	1e-08	298.15026386	298.15030074	298.15014837	-2.59e-06	-1e-08	-1.1e-07
0.91991	8206.2414	0.0	4.5e-07	3.7e-07	9e-08	0.0	2.96e-06	1.59e-06	1e-08	298.1501856	298.15029162	298.15014655	-3.03e-06	-1e-08	-1.1e-07
0.92191	8213.99943	0.0	4.5e-07	3.7e-07	9e-08	0.0	2.96e-06	1.59e-06	1e-08	298.1500885	298.1502828	298.15014562	-2.31e-06	-1e-08	-1.1e-07
0.92391	8221.67991	0.0	4.5e-07	3.7e-07	9e-08	0.0	2.96e-06	1.59e-06	1e-08	298.15000112	298.15027424	298.15014446	5.5e-07	-2e-08	-1.1e-07
0.92591	8229.28219	0.0	4.5e-07	3.7e-07	9e-08	0.0	2.96e-06	1.59e-06	1e-08	298.14992366	298.15026594	298.15014304	2.38e-06	-3e-08	-1.1e-07
0.92791	8236.80558	0.0	4.5e-07	3.7e-07	9e-08	0.0	2.96e-06	1.59e-06	1e-08	298.14994414	298.15025778	298.15013794	1.51e-06	-2e-08	-1.1e-07
0.92991	8244.24937	0.0	4.5e-07	3.7e-07	9e-08	0.0	2.96e-06	1.59e-06	1e-08	298.15000787	298.15024984	298.15013127	7e-08	-2e-08	-1e-07
0.93191	8251.61285	0.0	4.5e-07	3.7e-07	9e-08	0.0	2.96e-06	1.59e-06	1e-08	298.1500579	298.15024214	298.15012526	-2.8e-07	-2e-08	-1e-07
0.93391	8258.89526	0.0	4.5e-07	3.7e-07	9e-08	0.0	2.96e-06	1.59e-06	1e-08	298.15006622	298.15023473	298.15012102	-0.0	-2e-08	-9e-08
0.93591	8266.09587	0.0	4.5e-07	3.7e-07	9e-08	0.0	2.96e-06	1.59e-06	1e-08	298.15005305	298.15022757	298.15011773	4.3e-07	-2e-08	-9e-08
0.93791	8273.21387	0.0	4.5e-07	3.7e-07	9e-08	0.0	2.96e-06	1.59e-06	1e-08	298.15004603	298.15022062	298.15011432	5.8e-07	-2e-08	-9e-08
0.93991	8280.24847	0.0	4.5e-07	3.7e-07	9e-08	0.0	2.96e-06	1.59e-06	1e-08	298.15004522	298.15021388	298.15011078	4.5e-07	-2e-08	-9e-08
0.94191	8287.19884	0.0	4.5e-07	3.7e-07	9e-08	0.0	2.96e-06	1.59e-06	1e-08	298.1500507	298.15020734	298.15010711	3e-08	-2e-08	-8e-08
0.94391	8294.06413	0.0	4.5e-07	3.7e-07	9e-08	0.0	2.96e-06	1.59e-06	1e-08	298.15003468	298.15020102	298.15010438	-2.6e-07	-1e-08	-8e-08
0.94591	8300.84346	0.0	4.5e-07	3.7e-07	9e-08	0.0	2.96e-06	1.59e-06	1e-08	298.14997206	298.15019494	298.15010358	3.1e-07	-2e-08	-8e-08
0.94791	8307.53592	0.0	4.5e-07	3.7e-07	9e-08	0.0	2.96e-06	1.59e-06	1e-08	298.14989142	298.15018908	298.15010359	1.95e-06	-2e-08	-8e-08
0.94991	8314.14058	0.0	4.5e-07	3.7e-07	9e-08	0.0	2.96e-06	1.59e-06	1e-08	298.14992421	298.15018327	298.15009925	1.58e-06	-2e-08	-8e-08
0.9519	8320.65648	0.0	4.5e-07	3.7e-07	9e-08	0.0	2.96e-06	1.59e-06	1e-08	298.15001239	298.15017758	298.15009284	-1.64e-06	-1e-08	-7e-08
0.9539	8327.08263	0.0	4.5e-07	3.7e-07	9e-08	0.0	2.96e-06	1.59e-06	1e-08	298.15011497	298.15017205	298.15008596	-2.61e-06	-0.0	-6e-08
0.9559	8333.41798	0.0	4.5e-07	3.7e-07	9e-08	0.0	2.96e-06	1.59e-06	1e-08	298.15017395	298.15016673	298.15008087	-1.66e-06	-1e-08	-6e-08
0.9579	8339.66147	0.0	4.5e-07	3.7e-07	9e-08	0.0	2.96e-06	1.59e-06	1e-08	298.15020368	298.15016161	298.15007701	-3.5e-07	-1e-08	-6e-08
0.9599	8345.812	0.0	4.5e-07	3.7e-07	9e-08	0.0	2.96e-06	1.59e-06	1e-08	298.15019797	298.15015668	298.15007462	1e-08	-1e-08	-6e-08
0.9619	8351.86842	0.0	4.5e-07	3.7e-07	9e-08	0.0	2.96e-06	1.59e-06	1e-08	298.15003951	298.15015206	298.15007829	-1.52e-06	-1e-08	-6e-08
0.9639	8357.82953	0.0	4.5e-07	3.7e-07	9e-08	0.0	2.96e-06	1.59e-06	1e-08	298.14974649	298.15014773	298.15008731	2.08e-06	-2e-08	-6e-08
0.9659	8363.69413	0.0	4.5e-07	3.7e-07	9e-08	0.0	2.96e-06	1.59e-06	1e-08	298.1503946	298.15014254	298.15005956	-1.87e-06	-0.0	-5e-08
0.9679	8369.46092	0.0	4.5e-07	3.7e-07	9e-08	0.0	2.96e-06	1.59e-06	1e-08	298.14989905	298.15013871	298.15007665	3.75e-06	-2e-08	-7e-08
0.9699	8375.12856	0.0	4.5e-07	3.7e-07	9e-08	0.0	2.96e-06	1.59e-06	1e-08	298.15027831	298.15013408	298.15005957	-1.07e-06	-1e-08	-5e-08
0.9719	8380.69563	0.0	4.5e-07	3.7e-07	9e-08	0.0	2.96e-06	1.59e-06	1e-08	298.15064505	298.1501296	298.15004305	-4.05e-06	0.0	-4e-08
0.9739	8386.16068	0.0	4.5e-07	3.7e-07	9e-08	0.0	2.96e-06	1.59e-06	1e-08	298.15022694	298.15012607	298.15005732	-8.3e-07	-1e-08	-5e-08
0.9759	8391.5222	0.0	4.5e-07	3.7e-07	9e-08	0.0	2.96e-06	1.59e-06	1e-08	298.14910186	298.15012342	298.15009933	-2.34e-06	-0.0	-4e-08
0.9779	8396.77868	0.0	4.5e-07	3.7e-07	9e-08	0.0	2.96e-06	1.59e-06	1e-08	298.14984788	298.15011889	298.15006815	1e-06	-1e-08	-5e-08
0.9799	8401.92837	0.0	4.5e-07	3.7e-07	9e-08	0.0	2.96e-06	1.59e-06	1e-08	298.15002628	298.15011509	298.15005925	-6.2e-07	-1e-08	-4e-08
0.9819	8406.96955	0.0	4.5e-07	3.7e-07	9e-08	0.0	2.96e-06	1.59e-06	1e-08	298.15022415	298.15011137	298.15004965	6.6e-07	-1e-08	-5e-08
0.9839	8411.90036	0.0	4.5e-07	3.7e-07	9e-08	0.0	2.96e-06	1.59e-06	1e-08	298.14994642	298.15010827	298.15005873	-2.6e-07	-1e-08	-4e-08
0.9859	8416.71884	0.0	4.5e-07	3.7e-07	9e-08	0.0	2.96e-06	1.59e-06	1e-08	298.1502016	298.1501047	298.150047	-2.26e-06	-0.0	-3e-08
0.9879	8421.42293	0.0	4.5e-07	3.7e-07	9e-08	0.0	2.96e-06	1.59e-06	1e-08	298.15019071	298.15010152	298.15004574	3.39e-06	-2e-08	-5e-08
0.9899	8426.01045	0.0	4.5e-07	3.7e-07	9e-08	0.0	2.96e-06	1.59e-06	1e-08	298.15004378	298.15009858	298.15004986	-3.17e-06	0.0	-3e-08
0.9919	8430.47916	0.0	4.5e-07	3.7e-07	9e-08	0.0	2.96e-06	1.59e-06	1e-08	298.14996702	298.15009566	298.15005127	2.66e-06	-2e-08	-5e-08
0.9939	8434.82663	0.0	4.5e-07	3.7e-07	9e-08	0.0	2.96e-06	1.59e-06	1e-08	298.15017835	298.15009253	298.15004146	-1.05e-06	-0.0	-3e-08
0.9959	8439.05024	0.0	4.5e-07	3.7e-07	9e-08	0.0	2.96e-06	1.59e-06	1e-08	298.14984552	298.15009006	298.150053	7.7e-07	-1e-08	-4e-08
0.9979	8443.14717	0.0	4.5e-07	3.7e-07	9e-08	0.0	2.96e-06	1.59e-06	1e-08	298.15009676	298.15008706	298.15004172	1.68e-06	-1e-08	-4e-08
0.9999	8447.1144	0.0	4.5e-07	3.7e-07	9e-08	0.0	2.96e-06	1.59e-06	1e-08	298.15016612	298.15008434	298.1500376	-2.64e-06	0.0	-2e-08
1.0	8447.30929	0.0	4.5e-07	3.7e-07	9e-08	0.0	2.96e-06	1.59e-06	1e-08	298.14999407	298.15008439	298.15004427	3.65592939	-2.5399963	19.83414776
