# Supplementary material for: Dataset for the simulated biomass pyrolysis in rotary kilns with varying particle residence time distributions
Source: Data Brief. 2021 Nov 23;39:107603. doi: 10.1016/j.dib.2021.107603 (PMC8633881; doi:10.1016/j.dib.2021.107603)
Supplement: Supplementary Data S1 — Supplementary Raw Research Data. This is open data under the CC BY license http://creativecommons.org/licenses/by/4.0/ [file mmc1.zip › supplementary/108/logFiles/log_Pe10]

l,m	Tau,s	F_w,kg/s	F_is,kg/s	F_c,kg/s	F_rt,kg/s	F_w_wet,kg/s	F_it,kg/s	F_g,kg/s	F_H2O_g,kg/s	T_b,K	T_g,K	T_w,K	q_bed,kW/m	q_gas,kW/m	q_loss,kW/m
1e-05	0.00118	0.0	0.0	0.0	0.0	0.0020527	0.0	0.0	0.0	298.22729138	298.63375453	833.12798365	28.56472945	3.36256811	-0.42016208
0.0001	0.02237	0.0	0.0	0.0	0.0	0.0020527	0.0	0.0	0.0	298.92212742	302.98057335	832.93002315	28.51761396	3.3549751	-0.42000663
0.0002	0.0459	0.0	0.0	0.0	0.0	0.0020527	0.0	0.0	0.0	299.69251079	307.79547698	832.71046137	28.46538925	3.34632006	-0.41983419
0.0003	0.06941	0.0	0.0	0.0	0.0	0.0020527	0.0	0.0	0.0	300.46115615	312.59438898	832.4913154	28.41330798	3.3374099	-0.41966209
0.0004	0.09291	0.0	0.0	0.0	0.0	0.0020527	0.0	0.0	0.0	301.22806954	317.3769834	832.27258597	28.36136666	3.32825306	-0.41949032
0.0005	0.11639	0.0	0.0	0.0	0.0	0.0020527	0.0	0.0	0.0	301.99325687	322.1429278	832.05427388	28.30956421	3.31883075	-0.41931888
0.0006	0.13986	0.0	0.0	0.0	0.0	0.0020527	0.0	0.0	0.0	302.75672412	326.89189965	831.83637987	28.25790164	3.30916708	-0.41914776
0.0007	0.16331	0.0	0.0	0.0	0.0	0.0020527	0.0	0.0	0.0	303.51847723	331.6235738	831.61890471	28.20637565	3.29923641	-0.41897697
0.0008	0.18675	0.0	0.0	0.0	0.0	0.0020527	0.0	0.0	0.0	304.27852196	336.33760481	831.4018493	28.15498895	3.28905546	-0.41880651
0.0009	0.21017	0.0	0.0	0.0	0.0	0.0020527	0.0	0.0	0.0	305.03686429	341.03367131	831.18521436	28.10374088	3.27862017	-0.41863638
0.001	0.23358	0.0	0.0	0.0	0.0	0.0020527	0.0	0.0	0.0	305.79351001	345.71143435	830.96900076	28.05262588	3.26790609	-0.41846659
0.0011	0.25697	0.0	0.0	0.0	0.0	0.0020527	0.0	0.0	0.0	306.54846484	350.37054883	830.75320941	28.00164994	3.25693955	-0.41829712
0.0012	0.28034	0.0	0.0	0.0	0.0	0.0020527	0.0	0.0	0.0	307.30173468	355.01068514	830.53784111	27.95081127	3.24571265	-0.41812798
0.0013	0.3037	0.0	0.0	0.0	0.0	0.0020527	0.0	0.0	0.0	308.05332498	359.63148498	830.32289689	27.9000969	3.23418439	-0.41795919
0.0014	0.32705	0.0	0.0	0.0	0.0	0.0020527	0.0	0.0	0.0	308.80324144	364.23260598	830.10837767	27.84952306	3.22240609	-0.41779073
0.0015	0.35038	0.0	0.0	0.0	0.0	0.0020527	0.0	0.0	0.0	309.55148986	368.81371019	829.89428429	27.79908458	3.21036142	-0.4176226
0.0016	0.37369	0.0	0.0	0.0	0.0	0.0020527	0.0	0.0	0.0	310.29807597	373.37445665	829.68061765	27.74878165	3.19805097	-0.4174548
0.0017	0.39699	0.0	0.0	0.0	0.0	0.0020527	0.0	0.0	0.0	311.04300553	377.914505	829.46737863	27.69861446	3.18547533	-0.41728734
0.0018	0.42028	0.0	0.0	0.0	0.0	0.0020527	0.0	0.0	0.0	311.78628426	382.43351448	829.25456811	27.64856394	3.17259346	-0.41712023
0.0019	0.44355	0.0	0.0	0.0	0.0	0.0020527	0.0	0.0	0.0	312.5279167	386.93110276	829.04218749	27.59865468	3.1594587	-0.41695344
0.002	0.4668	0.0	0.0	0.0	0.0	0.0020527	0.0	0.0	0.0	313.26790908	391.40694716	828.83023743	27.54887791	3.14605227	-0.41678699
0.0021	0.49004	0.0	0.0	0.0	0.0	0.0020527	0.0	0.0	0.0	314.00626698	395.86070254	828.6187189	27.49923346	3.13237403	-0.41662088
0.0022	0.51326	0.0	0.0	0.0	0.0	0.0020527	0.0	0.0	0.0	314.742996	400.29202375	828.40763282	27.4497212	3.11842383	-0.41645511
0.0023	0.53647	0.0	0.0	0.0	0.0	0.0020527	0.0	0.0	0.0	315.47810169	404.70056559	828.19698016	27.40034096	3.10420153	-0.41628967
0.0024	0.55966	0.0	0.0	0.0	0.0	0.0020527	0.0	0.0	0.0	316.21158938	409.08598343	827.98676193	27.35107118	3.08969204	-0.41612459
0.0025	0.58283	0.0	0.0	0.0	0.0	0.0020527	0.0	0.0	0.0	316.94346379	413.44793397	827.77697927	27.30194052	3.07491534	-0.41595985
0.0026	0.60599	0.0	0.0	0.0	0.0	0.0020527	0.0	0.0	0.0	317.6737308	417.78607119	827.56763306	27.25293775	3.05986354	-0.41579544
0.0027	0.62914	0.0	0.0	0.0	0.0	0.0020527	0.0	0.0	0.0	318.40239576	422.10005023	827.35872431	27.20406235	3.04453625	-0.41563138
0.0028	0.65227	0.0	0.0	0.0	0.0	0.0020527	0.0	0.0	0.0	319.12946399	426.38952625	827.15025403	27.1553138	3.02893305	-0.41546766
0.0029	0.67538	0.0	0.0	0.0	0.0	0.0020527	0.0	0.0	0.0	319.85494082	430.6541544	826.94222323	27.10669156	3.01305357	-0.41530428
0.003	0.69848	0.0	0.0	0.0	0.0	0.0020527	0.0	0.0	0.0	320.5788313	434.89361898	826.73463284	27.05818282	2.99694141	-0.41514126
0.0031	0.72157	0.0	0.0	0.0	0.0	0.0020527	0.0	0.0	0.0	321.30114049	439.10760447	826.52748379	27.00980417	2.98053494	-0.41497859
0.0032	0.74464	0.0	0.0	0.0	0.0	0.0020527	0.0	0.0	0.0	322.02187369	443.29575465	826.32077717	26.96154838	2.96385778	-0.41481625
0.0033	0.76769	0.0	0.0	0.0	0.0	0.0020527	0.0	0.0	0.0	322.74103604	447.45773595	826.11451396	26.91341473	2.9469102	-0.41465427
0.0034	0.79073	0.0	0.0	0.0	0.0	0.0020527	0.0	0.0	0.0	323.45863261	451.59321587	825.90869518	26.86540252	2.92969248	-0.41449264
0.0035	0.81375	0.0	0.0	0.0	0.0	0.0020527	0.0	0.0	0.0	324.17466848	455.70186297	825.70332185	26.81751104	2.91220488	-0.41433136
0.0036	0.83676	0.0	0.0	0.0	0.0	0.0020527	0.0	0.0	0.0	324.88914862	459.78341569	825.49839463	26.76973418	2.89453688	-0.41417042
0.0037	0.85975	0.0	0.0	0.0	0.0	0.0020527	0.0	0.0	0.0	325.60207801	463.83755343	825.29391451	26.72207895	2.87656119	-0.41400984
0.0038	0.88272	0.0	0.0	0.0	0.0	0.0020527	0.0	0.0	0.0	326.31346163	467.8639447	825.08988251	26.67454158	2.85832893	-0.41384961
0.0039	0.90568	0.0	0.0	0.0	0.0	0.0020527	0.0	0.0	0.0	327.02330438	471.86227951	824.88629959	26.62712126	2.83984157	-0.41368974
0.004	0.92863	0.0	0.0	0.0	0.0	0.0020527	0.0	0.0	0.0	327.73161114	475.83225053	824.68316667	26.57981724	2.82110058	-0.41353022
0.0041	0.95156	0.0	0.0	0.0	0.0	0.0020527	0.0	0.0	0.0	328.43838677	479.77355306	824.48048469	26.53262731	2.80214678	-0.41337105
0.0042	0.97447	0.0	0.0	0.0	0.0	0.0020527	0.0	0.0	0.0	329.1436361	483.68598876	824.27825403	26.48555099	2.78297398	-0.41321223
0.0043	0.99737	0.0	0.0	0.0	0.0	0.0020527	0.0	0.0	0.0	329.8473639	487.56922403	824.0764758	26.43858902	2.76354015	-0.41305378
0.0044	1.02025	0.0	0.0	0.0	0.0	0.0020527	0.0	0.0	0.0	330.54957491	491.42297605	823.87515083	26.39173972	2.74387268	-0.41289567
0.0045	1.04312	0.0	0.0	0.0	0.0	0.0020527	0.0	0.0	0.0	331.25027386	495.24696946	823.67427994	26.34500225	2.72397436	-0.41273793
0.0046	1.06597	0.0	0.0	0.0	0.0	0.0020527	0.0	0.0	0.0	331.94946542	499.04093324	823.47386394	26.29837578	2.70384798	-0.41258054
0.0047	1.08881	0.0	0.0	0.0	0.0	0.0020527	0.0	0.0	0.0	332.64715423	502.8046162	823.27390353	26.25185615	2.68356534	-0.41242351
0.0048	1.11163	0.0	0.0	0.0	0.0	0.0020527	0.0	0.0	0.0	333.34334489	506.53783755	823.07439907	26.20544697	2.66303741	-0.41226684
0.0049	1.13444	0.0	0.0	0.0	0.0	0.0020527	0.0	0.0	0.0	334.03804197	510.24030758	822.87535149	26.15914571	2.64230206	-0.41211052
0.005	1.15723	0.0	0.0	0.0	0.0	0.0020527	0.0	0.0	0.0	334.73125001	513.91178888	822.67676144	26.1129515	2.62136333	-0.41195457
0.0051	1.18	0.0	0.0	0.0	0.0	0.0020527	0.0	0.0	0.0	335.42297354	517.55204989	822.47862957	26.06686343	2.60022525	-0.41179898
0.0052	1.20276	0.0	0.0	0.0	0.0	0.0020527	0.0	0.0	0.0	336.113217	521.16086501	822.28095651	26.02088063	2.57889186	-0.41164374
0.0053	1.22551	0.0	0.0	0.0	0.0	0.0020527	0.0	0.0	0.0	336.80198481	524.73806442	822.0837426	25.97499603	2.5574754	-0.41148886
0.0054	1.24823	0.0	0.0	0.0	0.0	0.0020527	0.0	0.0	0.0	337.48928129	528.28350292	821.88698805	25.92921753	2.53582602	-0.41133435
0.0055	1.27095	0.0	0.0	0.0	0.0	0.0020527	0.0	0.0	0.0	338.17511085	531.79693939	821.69069362	25.88354086	2.51400679	-0.41118019
0.0056	1.29364	0.0	0.0	0.0	0.0	0.0020527	0.0	0.0	0.0	338.85947781	535.27818877	821.49485973	25.8379651	2.49202225	-0.4110264
0.0057	1.31632	0.0	0.0	0.0	0.0	0.0020527	0.0	0.0	0.0	339.54238645	538.72707245	821.29948682	25.79248937	2.46987677	-0.41087297
0.0058	1.33899	0.0	0.0	0.0	0.0	0.0020527	0.0	0.0	0.0	340.22384102	542.14341806	821.10457529	25.74711274	2.44757459	-0.4107199
0.0059	1.36164	0.0	0.0	0.0	0.0	0.0020527	0.0	0.0	0.0	340.90384573	545.52705934	820.91012551	25.70183433	2.42511982	-0.4105672
0.006	1.38428	0.0	0.0	0.0	0.0	0.0020527	0.0	0.0	0.0	341.58240477	548.87783593	820.71613785	25.65665326	2.40251642	-0.41041486
0.0061	1.4069	0.0	0.0	0.0	0.0	0.0020527	0.0	0.0	0.0	342.25952228	552.19559323	820.52261265	25.61156865	2.37976822	-0.41026289
0.0062	1.4295	0.0	0.0	0.0	0.0	0.0020527	0.0	0.0	0.0	342.93520237	555.4801822	820.32955021	25.56657963	2.3568789	-0.41011128
0.0063	1.45209	0.0	0.0	0.0	0.0	0.0020527	0.0	0.0	0.0	343.60944908	558.73152407	820.13695051	25.52167151	2.33413043	-0.40996
0.0064	1.47466	0.0	0.0	0.0	0.0	0.0020527	0.0	0.0	0.0	344.28226627	561.94975591	819.94481234	25.47686489	2.31109449	-0.40980911
0.0065	1.49722	0.0	0.0	0.0	0.0	0.0020527	0.0	0.0	0.0	344.95365807	565.13457018	819.75313691	25.43215003	2.28795329	-0.40965858
0.0066	1.51976	0.0	0.0	0.0	0.0	0.0020527	0.0	0.0	0.0	345.62362842	568.28587096	819.56192429	25.38752597	2.26471242	-0.40950842
0.0067	1.54228	0.0	0.0	0.0	0.0	0.0020527	0.0	0.0	0.0	346.29218126	571.40357002	819.37117452	25.34299176	2.24137735	-0.40935862
0.0068	1.56479	0.0	0.0	0.0	0.0	0.0020527	0.0	0.0	0.0	346.95932046	574.48758676	819.18088761	25.29854645	2.2179535	-0.40920919
0.0069	1.58729	0.0	0.0	0.0	0.0	0.0020527	0.0	0.0	0.0	347.62504987	577.53784809	818.99106356	25.25418911	2.19444623	-0.40906012
0.007	1.60977	0.0	0.0	0.0	0.0	0.00205269	0.0	0.0	0.0	348.28937332	580.55428834	818.80170231	25.20991878	2.17086078	-0.40891142
0.0071	1.63223	0.0	0.0	0.0	0.0	0.00205269	0.0	0.0	0.0	348.95229458	583.53684918	818.61280378	25.16573454	2.14720238	-0.40876309
0.0072	1.65468	0.0	0.0	0.0	0.0	0.00205269	0.0	0.0	0.0	349.6138174	586.48547951	818.42436787	25.12163545	2.12347612	-0.40861512
0.0073	1.67711	0.0	0.0	0.0	0.0	0.00205269	0.0	0.0	0.0	350.27394548	589.40013538	818.23639446	25.07761386	2.0998985	-0.40846748
0.0074	1.69953	0.0	0.0	0.0	0.0	0.00205269	0.0	0.0	0.0	350.93268245	592.28113931	818.04888135	25.03367703	2.07621767	-0.40832021
0.0075	1.72193	0.0	0.0	0.0	0.0	0.00205269	0.0	0.0	0.0	351.59003199	595.12825784	817.86182951	24.98982338	2.05245936	-0.40817332
0.0076	1.74432	0.0	0.0	0.0	0.0	0.00205269	0.0	0.0	0.0	352.2459977	597.94149196	817.67523858	24.94605036	2.02867977	-0.40802679
0.0077	1.76668	0.0	0.0	0.0	0.0	0.00205269	0.0	0.0	0.0	352.90058314	600.72085825	817.48910815	24.90235697	2.00488635	-0.40788062
0.0078	1.78904	0.0	0.0	0.0	0.0	0.00205269	0.0	0.0	0.0	353.55379184	603.46638319	817.30343773	24.85874224	1.98108658	-0.40773482
0.0079	1.81138	0.0	0.0	0.0	0.0	0.00205269	0.0	0.0	0.0	354.20562732	606.17810317	817.11822681	24.81520517	1.95728798	-0.40758938
0.008	1.8337	0.0	0.0	0.0	0.0	0.00205269	0.0	0.0	0.0	354.85609302	608.85606457	816.93347484	24.77174476	1.9334981	-0.4074443
0.0081	1.85601	0.0	0.0	0.0	0.0	0.00205269	0.0	0.0	0.0	355.50519239	611.50032377	816.74918121	24.72836005	1.90972455	-0.40729958
0.0082	1.8783	0.0	0.0	0.0	0.0	0.00205269	0.0	0.0	0.0	356.15292881	614.11094718	816.56534527	24.68505002	1.88597495	-0.40715523
0.0083	1.90057	1e-08	0.0	0.0	0.0	0.00205269	0.0	0.0	0.0	356.79930565	616.68801132	816.38196633	24.64181371	1.86225699	-0.40701124
0.0084	1.92283	1e-08	0.0	0.0	0.0	0.00205269	0.0	0.0	0.0	357.44432648	619.2316119	816.19904346	24.59865964	1.83861201	-0.40686756
0.0085	1.94508	1e-08	0.0	0.0	0.0	0.00205269	0.0	0.0	0.0	358.08799456	621.74184389	816.01657591	24.55557148	1.81499352	-0.40672427
0.0086	1.96731	1e-08	0.0	0.0	0.0	0.00205269	0.0	0.0	0.0	358.73031309	624.2188129	815.83456288	24.5125548	1.79143243	-0.40658134
0.0087	1.98952	1e-08	0.0	0.0	0.0	0.00205269	0.0	0.0	0.0	359.37128533	626.66263724	815.65300346	24.46960869	1.76793682	-0.40643876
0.0088	2.01172	1e-08	0.0	0.0	0.0	0.00205269	0.0	0.0	0.0	360.01091452	629.07344561	815.47189671	24.42673224	1.74451484	-0.40629654
0.0089	2.0339	1e-08	0.0	0.0	0.0	0.00205269	0.0	0.0	0.0	360.64920383	631.45137717	815.29124162	24.38392455	1.72117468	-0.40615468
0.009	2.05607	1e-08	0.0	0.0	0.0	0.00205269	0.0	0.0	0.0	361.28615644	633.79658149	815.11103715	24.34118473	1.69792456	-0.40601317
0.0091	2.07822	1e-08	0.0	0.0	0.0	0.00205269	0.0	0.0	0.0	361.92177548	636.10921872	814.93128219	24.29851188	1.67477277	-0.40587201
0.0092	2.10035	1e-08	0.0	0.0	0.0	0.00205269	0.0	0.0	0.0	362.55606405	638.38945953	814.7519756	24.25590513	1.65172766	-0.40573121
0.0093	2.12247	1e-08	0.0	0.0	0.0	0.00205269	0.0	0.0	0.0	363.18902523	640.63748519	814.57311618	24.21336359	1.62879761	-0.40559076
0.0094	2.14457	1e-08	0.0	0.0	0.0	0.00205269	0.0	0.0	0.0	363.82066231	642.85333404	814.3947034	24.17090763	1.60574321	-0.40545065
0.0095	2.16666	1e-08	0.0	0.0	0.0	0.00205269	0.0	0.0	0.0	364.45097843	645.03713643	814.21673631	24.12850243	1.58296887	-0.40531089
0.0096	2.18873	1e-08	0.0	0.0	0.0	0.00205269	0.0	0.0	0.0	365.07997642	647.18919027	814.03921315	24.08616151	1.56031545	-0.40517149
0.0097	2.21079	1e-08	0.0	0.0	0.0	0.00205269	0.0	0.0	0.0	365.7076593	649.30969293	813.86213263	24.04388416	1.53778948	-0.40503243
0.0098	2.23283	1e-08	0.0	0.0	0.0	0.00205269	0.0	0.0	0.0	366.33403005	651.39884989	813.68549344	24.00166972	1.51539747	-0.40489372
0.0099	2.25485	1e-08	0.0	0.0	0.0	0.00205268	0.0	0.0	0.0	366.9590916	653.45687466	813.50929422	23.95951751	1.49314589	-0.40475535
0.01	2.27686	1e-08	0.0	0.0	0.0	0.00205268	0.0	0.0	0.0	367.58284689	655.4839887	813.33353357	23.91742689	1.47104117	-0.40461732
0.0101	2.29885	1e-08	0.0	0.0	0.0	0.00205268	0.0	0.0	0.0	368.20529883	657.48042136	813.15821005	23.87539721	1.44908968	-0.40447964
0.0102	2.32083	1e-08	0.0	0.0	0.0	0.00205268	0.0	0.0	0.0	368.8264503	659.44640979	812.98332218	23.83342784	1.42729779	-0.4043423
0.0103	2.34279	2e-08	0.0	0.0	0.0	0.00205268	0.0	0.0	0.0	369.44630416	661.38219887	812.80886845	23.79151817	1.40567178	-0.40420529
0.0104	2.36474	2e-08	0.0	0.0	0.0	0.00205268	0.0	0.0	0.0	370.06486335	663.28795679	812.63484773	23.74968336	1.38398097	-0.40406865
0.0105	2.38667	2e-08	0.0	0.0	0.0	0.00205268	0.0	0.0	0.0	370.6821309	665.16376703	812.46125935	23.70789789	1.36260611	-0.40393234
0.0106	2.40858	2e-08	0.0	0.0	0.0	0.00205268	0.0	0.0	0.0	371.29810944	667.01002486	812.28810101	23.66617166	1.3413959	-0.40379635
0.0107	2.43048	2e-08	0.0	0.0	0.0	0.00205268	0.0	0.0	0.0	371.9128018	668.82697962	812.11537118	23.62450423	1.32035438	-0.40366071
0.0108	2.45236	2e-08	0.0	0.0	0.0	0.00205268	0.0	0.0	0.0	372.52621076	670.61488539	811.9430683	23.58289521	1.29948545	-0.4035254
0.0109	2.47423	2e-08	0.0	0.0	0.0	0.00205268	0.0	0.0	0.0	373.13833908	672.37400077	811.77119077	23.5413442	1.2787929	-0.40339042
0.011	2.49608	2e-08	0.0	0.0	0.0	0.00205267	0.0	0.0	0.0	373.74918954	674.10458869	811.599737	23.49985081	1.25828036	-0.40325578
0.0111	2.51791	2e-08	0.0	0.0	0.0	0.00205267	0.0	0.0	0.0	374.35876486	675.80691623	811.42870536	23.4584147	1.23795135	-0.40312146
0.0112	2.53973	2e-08	0.0	0.0	0.0	0.00205267	0.0	0.0	0.0	374.96706778	677.48125444	811.25809419	23.41703553	1.21780922	-0.40298748
0.0113	2.56154	3e-08	0.0	0.0	0.0	0.00205267	0.0	0.0	0.0	375.57410101	679.12787811	811.08790183	23.37571298	1.19785722	-0.40285382
0.0114	2.58332	3e-08	0.0	0.0	0.0	0.00205267	0.0	0.0	0.0	376.17986725	680.74705701	810.91812663	23.33444996	1.17801009	-0.40272051
0.0115	2.6051	3e-08	0.0	0.0	0.0	0.00205267	0.0	0.0	0.0	376.78436923	682.33897178	810.74876747	23.29324117	1.1584088	-0.40258751
0.0116	2.62685	3e-08	0.0	0.0	0.0	0.00205267	0.0	0.0	0.0	377.38760959	683.90396961	810.57982228	23.25208843	1.13899864	-0.40245483
0.0117	2.64859	3e-08	0.0	0.0	0.0	0.00205267	0.0	0.0	0.0	377.989591	685.44232911	810.41128935	23.21099153	1.11978145	-0.40232248
0.0118	2.67032	3e-08	0.0	0.0	0.0	0.00205266	0.0	0.0	0.0	378.59031611	686.95433076	810.24316698	23.16995028	1.10075891	-0.40219045
0.0119	2.69202	4e-08	0.0	0.0	0.0	0.00205266	0.0	0.0	0.0	379.18978756	688.44025663	810.07545347	23.1289645	1.08193253	-0.40205874
0.012	2.71372	4e-08	0.0	0.0	0.0	0.00205266	0.0	0.0	0.0	379.78800799	689.90039016	809.9081471	23.08803404	1.06330366	-0.40192735
0.0121	2.73539	4e-08	0.0	0.0	0.0	0.00205266	0.0	0.0	0.0	380.38498001	691.33501593	809.74124615	23.04715874	1.04487344	-0.40179628
0.0122	2.75705	4e-08	0.0	0.0	0.0	0.00205266	0.0	0.0	0.0	380.98070624	692.74441945	809.57474887	23.00633851	1.02664288	-0.40166552
0.0123	2.7787	4e-08	0.0	0.0	0.0	0.00205265	0.0	0.0	0.0	381.57518929	694.12888686	809.40865354	22.96557324	1.00861279	-0.40153508
0.0124	2.80033	4e-08	0.0	0.0	0.0	0.00205265	0.0	0.0	0.0	382.16843174	695.48870478	809.24295841	22.92486285	0.99078381	-0.40140495
0.0125	2.82194	5e-08	0.0	0.0	0.0	0.00205265	0.0	0.0	0.0	382.76043598	696.82424078	809.07766144	22.88419631	0.97322812	-0.40127516
0.0126	2.84354	5e-08	0.0	0.0	0.0	0.00205265	0.0	0.0	0.0	383.35120466	698.135749	808.91276099	22.84359136	0.95582988	-0.40114567
0.0127	2.86512	5e-08	0.0	0.0	0.0	0.00205265	0.0	0.0	0.0	383.94074037	699.42351344	808.74825533	22.80304038	0.93863886	-0.40101648
0.0128	2.88668	5e-08	0.0	0.0	0.0	0.00205264	0.0	0.0	0.0	384.52904567	700.68782852	808.58414267	22.76254329	0.92165555	-0.4008876
0.0129	2.90823	6e-08	0.0	0.0	0.0	0.00205264	0.0	0.0	0.0	385.11612308	701.92898876	808.42042124	22.72210002	0.90488029	-0.40075903
0.013	2.92976	6e-08	0.0	0.0	0.0	0.00205264	0.0	0.0	0.0	385.70197515	703.14728861	808.25708925	22.68171054	0.88831327	-0.40063077
0.0131	2.95128	6e-08	0.0	0.0	0.0	0.00205264	0.0	0.0	0.0	386.2866044	704.34302222	808.09414492	22.6413748	0.87195451	-0.40050281
0.0132	2.97278	6e-08	0.0	0.0	0.0	0.00205263	0.0	0.0	0.0	386.87001335	705.51648324	807.93158645	22.60109279	0.85580391	-0.40037515
0.0133	2.99427	7e-08	0.0	0.0	0.0	0.00205263	0.0	0.0	0.0	387.45220452	706.66796466	807.76941207	22.56086452	0.83986121	-0.4002478
0.0134	3.01574	7e-08	0.0	0.0	0.0	0.00205263	0.0	0.0	0.0	388.0331804	707.79775857	807.60761999	22.52068999	0.82412599	-0.40012074
0.0135	3.03719	7e-08	0.0	0.0	0.0	0.00205262	0.0	0.0	0.0	388.61294347	708.90617088	807.4462084	22.48056621	0.80861372	-0.39999399
0.0136	3.05863	8e-08	0.0	0.0	0.0	0.00205262	0.0	0.0	0.0	389.19149621	709.99349258	807.28517549	22.4404981	0.79329796	-0.39986753
0.0137	3.08005	8e-08	0.0	0.0	0.0	0.00205262	0.0	0.0	0.0	389.76884114	711.06000713	807.12451954	22.40048364	0.77818879	-0.39974137
0.0138	3.10146	8e-08	0.0	0.0	0.0	0.00205261	0.0	0.0	0.0	390.34498074	712.10600324	806.96423876	22.36052291	0.76328533	-0.3996155
0.0139	3.12285	9e-08	0.0	0.0	0.0	0.00205261	0.0	0.0	0.0	390.91991749	713.13176798	806.80433139	22.32061596	0.74858654	-0.39948992
0.014	3.14422	9e-08	0.0	0.0	0.0	0.0020526	0.0	0.0	0.0	391.49365388	714.13758655	806.64479567	22.2807629	0.73409125	-0.39936464
0.0141	3.16558	1e-07	0.0	0.0	0.0	0.0020526	0.0	0.0	0.0	392.06619239	715.12374212	806.48562986	22.24096381	0.71979816	-0.39923964
0.0142	3.18692	1e-07	0.0	0.0	0.0	0.0020526	0.0	0.0	0.0	392.63753548	716.09051564	806.32683221	22.20121882	0.70570581	-0.39911494
0.0143	3.20825	1.1e-07	0.0	0.0	0.0	0.00205259	0.0	0.0	0.0	393.20768563	717.03818565	806.16840098	22.16152807	0.69181258	-0.39899052
0.0144	3.22956	1.1e-07	0.0	0.0	0.0	0.00205259	0.0	0.0	0.0	393.77664531	717.96702808	806.01033447	22.12189169	0.67811675	-0.39886638
0.0145	3.25085	1.1e-07	0.0	0.0	0.0	0.00205258	0.0	0.0	0.0	394.34441687	718.87736249	805.85263076	22.08229839	0.66470287	-0.39874255
0.0146	3.27213	1.2e-07	0.0	0.0	0.0	0.00205258	0.0	0.0	0.0	394.91100264	719.76950938	805.69528794	22.04276656	0.65143153	-0.39861899
0.0147	3.29339	1.2e-07	0.0	0.0	0.0	0.00205257	0.0	0.0	0.0	395.4764052	720.64369331	805.53830452	22.00328871	0.63835853	-0.39849571
0.0148	3.31464	1.3e-07	0.0	0.0	0.0	0.00205257	0.0	0.0	0.0	396.040627	721.50018828	805.38167876	21.96386495	0.62548228	-0.39837271
0.0149	3.33586	1.4e-07	0.0	0.0	0.0	0.00205256	0.0	0.0	0.0	396.60367048	722.33926583	805.22540898	21.92449539	0.6128011	-0.39824999
0.015	3.35708	1.4e-07	0.0	0.0	0.0	0.00205256	0.0	0.0	0.0	397.16553808	723.16119487	805.06949347	21.88518017	0.60031318	-0.39812755
0.0151	3.37828	1.5e-07	0.0	0.0	0.0	0.00205255	0.0	0.0	0.0	397.72623222	723.96624151	804.91393056	21.84591943	0.58801661	-0.39800539
0.0152	3.39946	1.5e-07	0.0	0.0	0.0	0.00205254	0.0	0.0	0.0	398.28575536	724.754669	804.75871857	21.80671333	0.57590935	-0.39788349
0.0153	3.42062	1.6e-07	0.0	0.0	0.0	0.00205254	0.0	0.0	0.0	398.84410991	725.52673748	804.60385585	21.76756203	0.56398927	-0.39776188
0.0154	3.44177	1.7e-07	0.0	0.0	0.0	0.00205253	0.0	0.0	0.0	399.40129832	726.28270392	804.44934076	21.7284657	0.55225412	-0.39764053
0.0155	3.46291	1.7e-07	0.0	0.0	0.0	0.00205252	0.0	0.0	0.0	399.95732298	727.02283675	804.29517161	21.68941723	0.5407585	-0.39751947
0.0156	3.48402	1.8e-07	0.0	0.0	0.0	0.00205252	0.0	0.0	0.0	400.51218615	727.74744999	804.14134651	21.65042828	0.52941045	-0.39739867
0.0157	3.50512	1.9e-07	0.0	0.0	0.0	0.00205251	0.0	0.0	0.0	401.06589038	728.45674829	803.98786404	21.61149426	0.51824485	-0.39727814
0.0158	3.52621	2e-07	0.0	0.0	0.0	0.0020525	0.0	0.0	0.0	401.61843808	729.15098156	803.83472259	21.57261532	0.50725955	-0.39715788
0.0159	3.54728	2e-07	0.0	0.0	0.0	0.00205249	0.0	0.0	0.0	402.16983168	729.83039656	803.68192057	21.53379162	0.49645229	-0.39703788
0.016	3.56833	2.1e-07	0.0	0.0	0.0	0.00205248	0.0	0.0	0.0	402.72007357	730.49523673	803.52945639	21.49502331	0.48582072	-0.39691814
0.0161	3.58937	2.2e-07	0.0	0.0	0.0	0.00205248	0.0	0.0	0.0	403.26916618	731.14574217	803.37732848	21.45631058	0.47536242	-0.39679868
0.0162	3.61039	2.3e-07	0.0	0.0	0.0	0.00205247	0.0	0.0	0.0	403.81711191	731.78214946	803.22553529	21.4176536	0.46507487	-0.39667947
0.0163	3.63139	2.4e-07	0.0	0.0	0.0	0.00205246	0.0	0.0	0.0	404.36391319	732.40469156	803.07407529	21.37905257	0.45495546	-0.39656052
0.0164	3.65238	2.5e-07	0.0	0.0	0.0	0.00205245	0.0	0.0	0.0	404.90957242	733.01359773	802.92294696	21.34050768	0.4450015	-0.39644183
0.0165	3.67336	2.6e-07	0.0	0.0	0.0	0.00205244	0.0	0.0	0.0	405.45409201	733.60909339	802.7721488	21.30201244	0.43527159	-0.39632342
0.0166	3.69431	2.7e-07	0.0	0.0	0.0	0.00205243	0.0	0.0	0.0	405.99747411	734.19152508	802.62167874	21.2635745	0.42569469	-0.39620525
0.0167	3.71525	2.8e-07	0.0	0.0	0.0	0.00205242	0.0	0.0	0.0	406.53972127	734.76103992	802.47153566	21.22519456	0.41626337	-0.39608734
0.0168	3.73618	2.9e-07	0.0	0.0	0.0	0.00205241	0.0	0.0	0.0	407.08083591	735.31785909	802.32171806	21.18687073	0.40699408	-0.39596969
0.0169	3.75708	3e-07	0.0	0.0	0.0	0.00205239	0.0	0.0	0.0	407.6208204	735.86220304	802.17222446	21.14860315	0.39788451	-0.39585229
0.017	3.77797	3.1e-07	0.0	0.0	0.0	0.00205238	0.0	0.0	0.0	408.15967715	736.394289	802.0230534	21.11039197	0.38893231	-0.39573514
0.0171	3.79885	3.3e-07	0.0	0.0	0.0	0.00205237	0.0	0.0	0.0	408.69740853	736.91433089	801.87420344	21.07223734	0.38013509	-0.39561825
0.0172	3.81971	3.4e-07	0.0	0.0	0.0	0.00205236	0.0	0.0	0.0	409.23401694	737.42253925	801.72567313	21.03413942	0.3714904	-0.3955016
0.0173	3.84055	3.5e-07	0.0	0.0	0.0	0.00205235	0.0	0.0	0.0	409.76950476	737.91912123	801.57746106	20.99609836	0.36299574	-0.39538521
0.0174	3.86138	3.6e-07	0.0	0.0	0.0	0.00205233	0.0	0.0	0.0	410.30387438	738.40428045	801.42956582	20.95811433	0.35464855	-0.39526907
0.0175	3.88219	3.8e-07	0.0	0.0	0.0	0.00205232	0.0	0.0	0.0	410.83712819	738.878217	801.28198604	20.92018749	0.34644624	-0.39515317
0.0176	3.90299	3.9e-07	0.0	0.0	0.0	0.0020523	0.0	0.0	0.0	411.36926845	739.34118566	801.13472005	20.88231148	0.33845661	-0.39503752
0.0177	3.92376	4.1e-07	0.0	0.0	0.0	0.00205229	0.0	0.0	0.0	411.90029758	739.79336812	800.98776657	20.84449701	0.33056335	-0.39492211
0.0178	3.94453	4.2e-07	0.0	0.0	0.0	0.00205227	0.0	0.0	0.0	412.43021797	740.23494424	800.8411243	20.80673977	0.32281211	-0.39480695
0.0179	3.96527	4.4e-07	0.0	0.0	0.0	0.00205226	0.0	0.0	0.0	412.95903201	740.66610634	800.69479188	20.76903988	0.31520064	-0.39469203
0.018	3.986	4.5e-07	0.0	0.0	0.0	0.00205224	0.0	0.0	0.0	413.48674205	741.08704363	800.54876799	20.73139749	0.30772665	-0.39457736
0.0181	4.00672	4.7e-07	0.0	0.0	0.0	0.00205223	0.0	0.0	0.0	414.01335046	741.49794211	800.4030513	20.69381272	0.3003878	-0.39446293
0.0182	4.02741	4.9e-07	0.0	0.0	0.0	0.00205221	0.0	0.0	0.0	414.53885962	741.89898458	800.25764051	20.65628571	0.29318177	-0.39434873
0.0183	4.04809	5.1e-07	0.0	0.0	0.0	0.00205219	0.0	0.0	0.0	415.06327189	742.29035061	800.11253432	20.6188166	0.28610616	-0.39423478
0.0184	4.06876	5.2e-07	0.0	0.0	0.0	0.00205217	0.0	0.0	0.0	415.58658964	742.67221647	799.96773145	20.58140553	0.27915859	-0.39412106
0.0185	4.08941	5.4e-07	0.0	0.0	0.0	0.00205215	0.0	0.0	0.0	416.10881522	743.04475516	799.82323066	20.54405263	0.27233661	-0.39400758
0.0186	4.11004	5.6e-07	0.0	0.0	0.0	0.00205213	0.0	0.0	0.0	416.62995093	743.40817412	799.6790305	20.50675229	0.26570036	-0.39389434
0.0187	4.13066	5.8e-07	0.0	0.0	0.0	0.00205211	0.0	0.0	0.0	417.1499991	743.76265818	799.53512966	20.46951385	0.25914741	-0.39378133
0.0188	4.15126	6e-07	0.0	0.0	0.0	0.00205209	0.0	0.0	0.0	417.66896212	744.10834896	799.39152703	20.43233356	0.25271756	-0.39366856
0.0189	4.17184	6.3e-07	0.0	0.0	0.0	0.00205207	0.0	0.0	0.0	418.18684235	744.44541257	799.24822138	20.39521153	0.2464088	-0.39355602
0.019	4.19241	6.5e-07	0.0	0.0	0.0	0.00205205	0.0	0.0	0.0	418.70364213	744.77401234	799.1052115	20.35814783	0.2402191	-0.39344371
0.0191	4.21296	6.7e-07	0.0	0.0	0.0	0.00205203	0.0	0.0	0.0	419.21936381	745.0943088	798.96249617	20.32114259	0.23414642	-0.39333163
0.0192	4.23349	6.9e-07	0.0	0.0	0.0	0.002052	0.0	0.0	0.0	419.73400972	745.4064597	798.82007422	20.28419589	0.22818874	-0.39321978
0.0193	4.25401	7.2e-07	0.0	0.0	0.0	0.00205198	0.0	0.0	0.0	420.24758221	745.71062002	798.67794446	20.24730783	0.22234402	-0.39310817
0.0194	4.27451	7.4e-07	0.0	0.0	0.0	0.00205195	0.0	0.0	0.0	420.76008361	746.00694192	798.53610574	20.2104785	0.2166102	-0.39299678
0.0195	4.295	7.7e-07	0.0	0.0	0.0	0.00205193	0.0	0.0	0.0	421.27151625	746.29557479	798.39455689	20.173708	0.21098524	-0.39288562
0.0196	4.31547	8e-07	0.0	0.0	0.0	0.0020519	0.0	0.0	0.0	421.78188246	746.57667423	798.25329675	20.13699434	0.20549271	-0.39277468
0.0197	4.33592	8.2e-07	0.0	0.0	0.0	0.00205187	0.0	0.0	0.0	422.29118453	746.85040344	798.11232408	20.10034092	0.20009007	-0.39266397
0.0198	4.35636	8.5e-07	0.0	0.0	0.0	0.00205184	0.0	0.0	0.0	422.79942482	747.11688948	797.97163786	20.06374643	0.19479227	-0.39255349
0.0199	4.37678	8.8e-07	0.0	0.0	0.0	0.00205182	0.0	0.0	0.0	423.30660564	747.37627334	797.83123695	20.02721095	0.18959747	-0.39244323
0.02	4.39718	9.1e-07	0.0	0.0	0.0	0.00205179	0.0	0.0	0.0	423.81272933	747.62869351	797.69112028	19.99073457	0.18450385	-0.39233319
0.0201	4.41757	9.4e-07	0.0	0.0	0.0	0.00205176	0.0	0.0	0.0	424.31779818	747.87428595	797.55128676	19.95431733	0.17950957	-0.39222338
0.0202	4.43794	9.7e-07	0.0	0.0	0.0	0.00205172	0.0	0.0	0.0	424.82181452	748.11318418	797.41173529	19.91795933	0.17461282	-0.39211378
0.0203	4.4583	1.01e-06	0.0	0.0	0.0	0.00205169	0.0	0.0	0.0	425.32478067	748.34551919	797.27246484	19.88166063	0.16981177	-0.39200441
0.0204	4.47863	1.04e-06	0.0	0.0	0.0	0.00205166	0.0	0.0	0.0	425.82669892	748.57141954	797.13347434	19.84542129	0.16510463	-0.39189526
0.0205	4.49896	1.07e-06	0.0	0.0	0.0	0.00205162	0.0	0.0	0.0	426.32757158	748.79101131	796.99476275	19.80924138	0.16048958	-0.39178633
0.0206	4.51926	1.11e-06	0.0	0.0	0.0	0.00205159	0.0	0.0	0.0	426.82740096	749.00442027	796.85632904	19.77311918	0.1559854	-0.39167761
0.0207	4.53955	1.15e-06	0.0	0.0	0.0	0.00205155	0.0	0.0	0.0	427.32618931	749.21179419	796.71817206	19.73705755	0.15155817	-0.39156911
0.0208	4.55983	1.18e-06	0.0	0.0	0.0	0.00205151	0.0	0.0	0.0	427.82393896	749.41323553	796.58029089	19.70105537	0.14721951	-0.39146083
0.0209	4.58008	1.22e-06	0.0	0.0	0.0	0.00205147	0.0	0.0	0.0	428.32065219	749.60886312	796.44268452	19.6651127	0.14296782	-0.39135277
0.021	4.60032	1.26e-06	0.0	0.0	0.0	0.00205144	0.0	0.0	0.0	428.81633129	749.79879359	796.30535196	19.62922958	0.13880154	-0.39124492
0.0211	4.62055	1.3e-06	0.0	0.0	0.0	0.00205139	0.0	0.0	0.0	429.31097856	749.9831415	796.16829222	19.59340604	0.13471912	-0.39113728
0.0212	4.64075	1.34e-06	0.0	0.0	0.0	0.00205135	0.0	0.0	0.0	429.80459626	750.16201925	796.03150434	19.55764212	0.13071901	-0.39102986
0.0213	4.66095	1.39e-06	0.0	0.0	0.0	0.00205131	0.0	0.0	0.0	430.29718668	750.33553719	795.89498735	19.52193786	0.12679969	-0.39092265
0.0214	4.68112	1.43e-06	0.0	0.0	0.0	0.00205127	0.0	0.0	0.0	430.78875209	750.50380362	795.7587403	19.48629329	0.12295966	-0.39081565
0.0215	4.70128	1.48e-06	0.0	0.0	0.0	0.00205122	0.0	0.0	0.0	431.27929477	750.66692477	795.62276225	19.45070844	0.1191974	-0.39070886
0.0216	4.72142	1.52e-06	0.0	0.0	0.0	0.00205117	0.0	0.0	0.0	431.76881698	750.82500489	795.48705225	19.41518334	0.11551146	-0.39060229
0.0217	4.74154	1.57e-06	0.0	0.0	0.0	0.00205112	0.0	0.0	0.0	432.25732098	750.97815187	795.35160936	19.3797178	0.11190774	-0.39049592
0.0218	4.76165	1.62e-06	0.0	0.0	0.0	0.00205108	0.0	0.0	0.0	432.74480903	751.12646375	795.21643268	19.34431219	0.10837283	-0.39038976
0.0219	4.78175	1.67e-06	0.0	0.0	0.0	0.00205102	0.0	0.0	0.0	433.23128339	751.27003865	795.0815213	19.30896639	0.10491042	-0.39028381
0.022	4.80182	1.72e-06	0.0	0.0	0.0	0.00205097	0.0	0.0	0.0	433.71674631	751.40897356	794.94687432	19.2736804	0.10151912	-0.39017807
0.0221	4.82188	1.78e-06	0.0	0.0	0.0	0.00205092	0.0	0.0	0.0	434.20120004	751.54336363	794.81249086	19.23845426	0.09819759	-0.39007254
0.0222	4.84192	1.83e-06	0.0	0.0	0.0	0.00205086	0.0	0.0	0.0	434.68464683	751.67330219	794.67837004	19.20328796	0.09494451	-0.38996721
0.0223	4.86195	1.89e-06	0.0	0.0	0.0	0.00205081	0.0	0.0	0.0	435.16708892	751.79888076	794.54451099	19.16818153	0.09175855	-0.38986209
0.0224	4.88196	1.94e-06	0.0	0.0	0.0	0.00205075	0.0	0.0	0.0	435.64852854	751.92018913	794.41091284	19.13313497	0.08863841	-0.38975717
0.0225	4.90195	2e-06	0.0	0.0	0.0	0.00205069	0.0	0.0	0.0	436.12896793	752.0373153	794.27757475	19.09814828	0.08558282	-0.38965246
0.0226	4.92193	2.06e-06	0.0	0.0	0.0	0.00205063	0.0	0.0	0.0	436.60840932	752.15034559	794.14449587	19.06322148	0.08259052	-0.38954795
0.0227	4.94189	2.13e-06	0.0	0.0	0.0	0.00205057	0.0	0.0	0.0	437.08685492	752.25936984	794.01167532	19.02835419	0.07966849	-0.38944364
0.0228	4.96184	2.19e-06	0.0	0.0	0.0	0.0020505	0.0	0.0	0.0	437.56430697	752.36447152	793.8791123	18.99354701	0.07680228	-0.38933953
0.0229	4.98176	2.26e-06	0.0	0.0	0.0	0.00205044	0.0	0.0	0.0	438.04076767	752.46573018	793.74680597	18.95879968	0.0739963	-0.38923563
0.023	5.00167	2.32e-06	0.0	0.0	0.0	0.00205037	0.0	0.0	0.0	438.51623925	752.56322624	793.61475554	18.92411219	0.07124942	-0.38913193
0.0231	5.02157	2.39e-06	0.0	0.0	0.0	0.0020503	0.0	0.0	0.0	438.9907239	752.65703863	793.48296018	18.88948455	0.06856052	-0.38902843
0.0232	5.04145	2.46e-06	0.0	0.0	0.0	0.00205023	0.0	0.0	0.0	439.46422384	752.74724476	793.35141911	18.85491672	0.06592852	-0.38892512
0.0233	5.06131	2.54e-06	0.0	0.0	0.0	0.00205016	0.0	0.0	0.0	439.93674126	752.83392058	793.22013153	18.82040871	0.06335235	-0.38882202
0.0234	5.08115	2.61e-06	0.0	0.0	0.0	0.00205008	0.0	0.0	0.0	440.40827836	752.91714061	793.08909665	18.78596048	0.06083096	-0.38871912
0.0235	5.10098	2.69e-06	0.0	0.0	0.0	0.00205001	0.0	0.0	0.0	440.87883733	752.99697797	792.9583137	18.75157203	0.05836332	-0.38861641
0.0236	5.12079	2.77e-06	0.0	0.0	0.0	0.00204993	0.0	0.0	0.0	441.34842035	753.0735044	792.82778191	18.71724332	0.05594841	-0.3885139
0.0237	5.14058	2.85e-06	0.0	0.0	0.0	0.00204985	0.0	0.0	0.0	441.81702963	753.14678641	792.69750051	18.68297579	0.05357957	-0.38841158
0.0238	5.16036	2.93e-06	0.0	0.0	0.0	0.00204977	0.0	0.0	0.0	442.28466735	753.21688924	792.56746878	18.64876699	0.05126528	-0.38830947
0.0239	5.18012	3.01e-06	0.0	0.0	0.0	0.00204968	0.0	0.0	0.0	442.75133567	753.28388478	792.43768594	18.61461793	0.04900058	-0.38820754
0.024	5.19987	3.1e-06	0.0	0.0	0.0	0.0020496	0.0	0.0	0.0	443.21703676	753.34783908	792.30815126	18.58052857	0.04678451	-0.38810582
0.0241	5.2196	3.19e-06	0.0	0.0	0.0	0.00204951	0.0	0.0	0.0	443.68177278	753.40881692	792.17886399	18.54649889	0.04461617	-0.38800428
0.0242	5.23931	3.28e-06	0.0	0.0	0.0	0.00204942	0.0	0.0	0.0	444.1455459	753.4668819	792.04982342	18.51252884	0.04249466	-0.38790294
0.0243	5.25901	3.37e-06	0.0	0.0	0.0	0.00204932	0.0	0.0	0.0	444.60835827	753.5220964	791.92102881	18.47861839	0.04041911	-0.3878018
0.0244	5.27868	3.47e-06	0.0	0.0	0.0	0.00204923	0.0	0.0	0.0	445.07021204	753.57452163	791.79247944	18.44476751	0.03838865	-0.38770084
0.0245	5.29835	3.56e-06	0.0	0.0	0.0	0.00204913	0.0	0.0	0.0	445.53110936	753.62421769	791.66417462	18.41097614	0.03640245	-0.38760008
0.0246	5.31799	3.66e-06	0.0	0.0	0.0	0.00204903	0.0	0.0	0.0	445.99105237	753.67124355	791.53611363	18.37724425	0.03445971	-0.38749951
0.0247	5.33762	3.76e-06	0.0	0.0	0.0	0.00204893	0.0	0.0	0.0	446.4500432	753.71565714	791.40829577	18.34357178	0.03255963	-0.38739913
0.0248	5.35723	3.87e-06	0.0	0.0	0.0	0.00204883	0.0	0.0	0.0	446.90808399	753.7575153	791.28072035	18.3099587	0.03070144	-0.38729894
0.0249	5.37683	3.98e-06	0.0	0.0	0.0	0.00204872	0.0	0.0	0.0	447.36517685	753.7968739	791.15338669	18.27640493	0.02888438	-0.38719895
0.025	5.3964	4.08e-06	0.0	0.0	0.0	0.00204861	0.0	0.0	0.0	447.82132392	753.83378778	791.02629409	18.24291044	0.02710773	-0.38709914
0.0251	5.41597	4.2e-06	0.0	0.0	0.0	0.0020485	0.0	0.0	0.0	448.2765273	753.86831085	790.89944189	18.20947515	0.02537078	-0.38699952
0.0252	5.43551	4.31e-06	0.0	0.0	0.0	0.00204838	0.0	0.0	0.0	448.73078911	753.90049609	790.77282941	18.17609902	0.02367284	-0.38690009
0.0253	5.45504	4.43e-06	0.0	0.0	0.0	0.00204826	0.0	0.0	0.0	449.18411145	753.93039557	790.64645598	18.14278198	0.02201325	-0.38680085
0.0254	5.47455	4.55e-06	0.0	0.0	0.0	0.00204814	0.0	0.0	0.0	449.63649647	753.95804679	790.52032098	18.10952947	0.02036763	-0.38670177
0.0255	5.49405	4.67e-06	0.0	0.0	0.0	0.00204802	0.0	0.0	0.0	450.08794633	753.98348262	790.39442382	18.07633182	0.0187767	-0.3866029
0.0256	5.51353	4.8e-06	0.0	0.0	0.0	0.0020479	0.0	0.0	0.0	450.53846304	754.00677286	790.26876377	18.04319324	0.01722147	-0.38650422
0.0257	5.53299	4.92e-06	0.0	0.0	0.0	0.00204777	0.0	0.0	0.0	450.98804868	754.02796498	790.14334019	18.01011365	0.01570133	-0.38640572
0.0258	5.55243	5.06e-06	0.0	0.0	0.0	0.00204764	0.0	0.0	1e-08	451.43670536	754.04710563	790.01815245	17.97709299	0.01421566	-0.3863074
0.0259	5.57186	5.19e-06	0.0	0.0	0.0	0.0020475	0.0	0.0	1e-08	451.88443513	754.06424063	789.8931999	17.9441312	0.01276389	-0.38620927
0.026	5.59127	5.33e-06	0.0	0.0	0.0	0.00204737	0.0	0.0	1e-08	452.33124008	754.07941507	789.76848192	17.9112282	0.01134542	-0.38611133
0.0261	5.61067	5.47e-06	0.0	0.0	0.0	0.00204722	0.0	0.0	1e-08	452.77712226	754.09267327	789.64399787	17.87838393	0.00995973	-0.38601357
0.0262	5.63004	5.61e-06	0.0	0.0	0.0	0.00204708	0.0	0.0	1e-08	453.22208374	754.10405883	789.51974715	17.8455983	0.00860628	-0.38591599
0.0263	5.6494	5.76e-06	0.0	0.0	0.0	0.00204693	0.0	0.0	1e-08	453.66612658	754.11361468	789.39572913	17.81287125	0.00728455	-0.3858186
0.0264	5.66875	5.91e-06	0.0	0.0	0.0	0.00204678	0.0	0.0	1e-08	454.10925283	754.12138309	789.27194319	17.78020268	0.00599407	-0.38572139
0.0265	5.68808	6.06e-06	0.0	0.0	0.0	0.00204663	0.0	0.0	1e-08	454.55146452	754.12740568	789.14838873	17.74759253	0.00473435	-0.38562436
0.0266	5.70739	6.22e-06	0.0	0.0	0.0	0.00204647	0.0	0.0	1e-08	454.9927637	754.13172348	789.02506514	17.7150407	0.00350496	-0.38552751
0.0267	5.72668	6.38e-06	0.0	0.0	0.0	0.00204631	0.0	0.0	1e-08	455.43315241	754.13437695	788.90197182	17.68254711	0.00230545	-0.38543085
0.0268	5.74596	6.54e-06	0.0	0.0	0.0	0.00204615	0.0	0.0	1e-08	455.87263266	754.135406	788.77910816	17.65011167	0.00113543	-0.38533436
0.0269	5.76522	6.71e-06	0.0	0.0	0.0	0.00204598	0.0	0.0	1e-08	456.31120648	754.13485002	788.65647357	17.61773429	-5.5e-06	-0.38523806
0.027	5.78446	6.88e-06	0.0	0.0	0.0	0.00204581	0.0	0.0	1e-08	456.74887588	754.13274789	788.53406747	17.58541488	-0.0011177	-0.38514194
0.0271	5.80369	7.05e-06	0.0	0.0	0.0	0.00204564	0.0	0.0	1e-08	457.18564298	754.12910621	788.41188937	17.55316571	-0.00227477	-0.38504596
0.0272	5.8229	7.23e-06	0.0	0.0	0.0	0.00204546	0.0	0.0	1e-08	457.62150993	754.1239038	788.28993892	17.52096503	-0.00334886	-0.38495019
0.0273	5.84209	7.41e-06	0.0	0.0	0.0	0.00204528	0.0	0.0	1e-08	458.05647857	754.11724012	788.16821529	17.48882239	-0.00439745	-0.38485459
0.0274	5.86127	7.6e-06	0.0	0.0	0.0	0.00204509	0.0	0.0	1e-08	458.49055089	754.10914893	788.04671792	17.45673773	-0.00542096	-0.38475918
0.0275	5.88043	7.79e-06	0.0	0.0	0.0	0.0020449	0.0	0.0	1e-08	458.92372889	754.09966339	787.92544625	17.42471095	-0.00641981	-0.38466394
0.0276	5.89957	7.98e-06	0.0	0.0	0.0	0.00204471	0.0	0.0	1e-08	459.35601455	754.08881615	787.8043997	17.39274198	-0.00739441	-0.38456888
0.0277	5.91869	8.18e-06	0.0	0.0	0.0	0.00204451	0.0	0.0	1e-08	459.78740988	754.07663933	787.68357774	17.36083072	-0.00834513	-0.38447399
0.0278	5.9378	8.38e-06	0.0	0.0	0.0	0.00204431	0.0	0.0	1e-08	460.21791683	754.06316454	787.56297979	17.32897711	-0.00927235	-0.38437929
0.0279	5.95689	8.58e-06	0.0	0.0	0.0	0.00204411	0.0	0.0	1e-08	460.6475374	754.0484229	787.44260531	17.29718103	-0.01017641	-0.38428475
0.028	5.97597	8.79e-06	0.0	0.0	0.0	0.0020439	0.0	0.0	1e-08	461.07627354	754.03244509	787.32245375	17.26544242	-0.01105766	-0.3841904
0.0281	5.99503	9.01e-06	0.0	0.0	0.0	0.00204368	0.0	0.0	1e-08	461.50412723	754.01526135	787.20252456	17.23376117	-0.01191641	-0.38409622
0.0282	6.01407	9.23e-06	0.0	0.0	0.0	0.00204346	0.0	0.0	1e-08	461.93110041	753.9969015	787.0828172	17.2021372	-0.01275296	-0.38400221
0.0283	6.03309	9.45e-06	0.0	0.0	0.0	0.00204324	0.0	0.0	1e-08	462.35719504	753.97739499	786.96333113	17.1705704	-0.0135676	-0.38390838
0.0284	6.0521	9.68e-06	0.0	0.0	0.0	0.00204301	0.0	0.0	1e-08	462.78241307	753.95677087	786.84406581	17.13906069	-0.01436061	-0.38381472
0.0285	6.07109	9.91e-06	0.0	0.0	0.0	0.00204278	0.0	0.0	1e-08	463.20675644	753.93505786	786.72502071	17.10760796	-0.01513224	-0.38372124
0.0286	6.09006	1.014e-05	0.0	0.0	0.0	0.00204254	0.0	0.0	1e-08	463.63022707	753.91228437	786.60619528	17.07621212	-0.01588273	-0.38362793
0.0287	6.10902	1.039e-05	0.0	0.0	0.0	0.0020423	0.0	0.0	1e-08	464.05282691	753.88847848	786.487589	17.04487306	-0.01661229	-0.38353479
0.0288	6.12796	1.063e-05	0.0	0.0	0.0	0.00204205	0.0	0.0	1e-08	464.47455791	753.86365169	786.36920141	17.01359784	-0.01736979	-0.38344181
0.0289	6.14688	1.088e-05	0.0	0.0	0.0	0.0020418	0.0	0.0	1e-08	464.89542211	753.83778336	786.25103217	16.98237444	-0.01807444	-0.38334901
0.029	6.16579	1.114e-05	0.0	0.0	0.0	0.00204155	0.0	0.0	1e-08	465.31542134	753.8109399	786.13308061	16.95120791	-0.0187615	-0.38325638
0.0291	6.18467	1.14e-05	0.0	0.0	0.0	0.00204128	0.0	0.0	1e-08	465.73455749	753.78314428	786.0153462	16.92009818	-0.01943138	-0.38316392
0.0292	6.20355	1.167e-05	0.0	0.0	0.0	0.00204102	0.0	0.0	1e-08	466.15283249	753.75441889	785.89782846	16.88904519	-0.02008447	-0.38307163
0.0293	6.2224	1.194e-05	0.0	0.0	0.0	0.00204075	0.0	0.0	1e-08	466.57024823	753.72478557	785.78052688	16.85804885	-0.02072118	-0.38297951
0.0294	6.24124	1.222e-05	0.0	0.0	0.0	0.00204047	0.0	0.0	1e-08	466.98680663	753.69426563	785.66344096	16.8271091	-0.02134189	-0.38288757
0.0295	6.26006	1.25e-05	0.0	0.0	0.0	0.00204019	0.0	0.0	1e-08	467.40250957	753.66287983	785.54657022	16.79622586	-0.02194698	-0.38279579
0.0296	6.27886	1.279e-05	0.0	0.0	0.0	0.0020399	0.0	0.0	1e-08	467.81735895	753.63064843	785.42991415	16.76539906	-0.02253682	-0.38270417
0.0297	6.29765	1.308e-05	0.0	0.0	0.0	0.00203961	0.0	0.0	1e-08	468.23135666	753.59759116	785.31347228	16.73462863	-0.0231118	-0.38261273
0.0298	6.31642	1.338e-05	0.0	0.0	0.0	0.00203931	0.0	0.0	1e-08	468.64450456	753.56372724	785.19724411	16.70391449	-0.02367226	-0.38252145
0.0299	6.33517	1.368e-05	0.0	0.0	0.0	0.002039	0.0	0.0	1e-08	469.05680455	753.52907539	785.08122917	16.67325656	-0.02421856	-0.38243034
0.03	6.35391	1.399e-05	0.0	0.0	0.0	0.00203869	0.0	0.0	1e-08	469.46825849	753.49365385	784.96542698	16.64265478	-0.02475106	-0.3823394
0.0301	6.37262	1.431e-05	0.0	0.0	0.0	0.00203838	0.0	0.0	1e-08	469.87886822	753.45748958	784.84983703	16.61210751	-0.02526213	-0.38224863
0.0302	6.39132	1.463e-05	0.0	0.0	0.0	0.00203805	0.0	0.0	1e-08	470.28863561	753.42059603	784.73445885	16.5816173	-0.0257655	-0.38215802
0.0303	6.41001	1.496e-05	0.0	0.0	0.0	0.00203773	0.0	0.0	1e-08	470.69756253	753.38298897	784.619292	16.55118292	-0.02625567	-0.38206758
0.0304	6.42868	1.529e-05	0.0	0.0	0.0	0.00203739	0.0	0.0	2e-08	471.10565081	753.34468543	784.50433598	16.5208043	-0.02673293	-0.3819773
0.0305	6.44733	1.563e-05	0.0	0.0	0.0	0.00203705	0.0	0.0	2e-08	471.51290232	753.30570204	784.38959034	16.49048136	-0.02719755	-0.38188719
0.0306	6.46596	1.598e-05	0.0	0.0	0.0	0.0020367	0.0	0.0	2e-08	471.91931887	753.26605507	784.27505462	16.460214	-0.0276498	-0.38179724
0.0307	6.48457	1.633e-05	0.0	0.0	0.0	0.00203635	0.0	0.0	2e-08	472.32490232	753.22576039	784.16072834	16.43000214	-0.02808995	-0.38170746
0.0308	6.50317	1.669e-05	0.0	0.0	0.0	0.00203599	0.0	0.0	2e-08	472.72965448	753.18483352	784.04661105	16.39984571	-0.02851826	-0.38161784
0.0309	6.52175	1.705e-05	0.0	0.0	0.0	0.00203563	0.0	0.0	2e-08	473.13357719	753.14328965	783.93270229	16.36974461	-0.02893497	-0.38152838
0.031	6.54032	1.743e-05	0.0	0.0	0.0	0.00203525	0.0	0.0	2e-08	473.53667226	753.10114359	783.81900161	16.33969875	-0.02934032	-0.38143909
0.0311	6.55887	1.781e-05	0.0	0.0	0.0	0.00203487	0.0	0.0	2e-08	473.9389415	753.05840987	783.70550855	16.30970806	-0.02973456	-0.38134996
0.0312	6.5774	1.819e-05	0.0	0.0	0.0	0.00203449	0.0	0.0	2e-08	474.34038673	753.01510266	783.59222266	16.27977244	-0.03011789	-0.38126099
0.0313	6.59591	1.858e-05	0.0	0.0	0.0	0.00203409	0.0	0.0	2e-08	474.74100973	752.97124037	783.47914348	16.24989022	-0.03048326	-0.38117219
0.0314	6.6144	1.898e-05	0.0	0.0	0.0	0.00203369	0.0	0.0	2e-08	475.14081228	752.92684139	783.36627054	16.22006394	-0.03084298	-0.38108354
0.0315	6.63288	1.939e-05	0.0	0.0	0.0	0.00203329	0.0	0.0	2e-08	475.5397962	752.88191407	783.25360342	16.19029238	-0.03119203	-0.38099506
0.0316	6.65134	1.98e-05	0.0	0.0	0.0	0.00203287	0.0	0.0	2e-08	475.93796326	752.83647211	783.14114167	16.16057545	-0.03153055	-0.38090674
0.0317	6.66979	2.023e-05	0.0	0.0	0.0	0.00203245	0.0	0.0	2e-08	476.33531526	752.79052903	783.02888484	16.13091304	-0.03185871	-0.38081858
0.0318	6.68822	2.065e-05	0.0	0.0	0.0	0.00203202	0.0	0.0	2e-08	476.73185397	752.74409814	782.9168325	16.10130506	-0.03217663	-0.38073059
0.0319	6.70663	2.109e-05	0.0	0.0	0.0	0.00203159	0.0	0.0	2e-08	477.12758115	752.69719257	782.80498421	16.0717514	-0.03248446	-0.38064275
0.032	6.72502	2.153e-05	0.0	0.0	0.0	0.00203114	0.0	0.0	2e-08	477.52249857	752.6498253	782.69333952	16.04225196	-0.03278231	-0.38055507
0.0321	6.74339	2.198e-05	0.0	0.0	0.0	0.00203069	0.0	0.0	2e-08	477.91660799	752.60200913	782.581898	16.01280665	-0.0330703	-0.38046755
0.0322	6.76175	2.244e-05	0.0	0.0	0.0	0.00203023	0.0	0.0	2e-08	478.30991117	752.55375674	782.47065921	15.98341536	-0.03334852	-0.38038019
0.0323	6.78009	2.291e-05	0.0	0.0	0.0	0.00202976	0.0	0.0	2e-08	478.70240985	752.50508065	782.35962272	15.95407798	-0.03361708	-0.38029299
0.0324	6.79842	2.339e-05	0.0	0.0	0.0	0.00202929	0.0	0.0	2e-08	479.09410577	752.4559933	782.24878809	15.92479442	-0.03387605	-0.38020595
0.0325	6.81672	2.387e-05	0.0	0.0	0.0	0.00202881	0.0	0.0	2e-08	479.48500068	752.406507	782.1381549	15.89556591	-0.03413693	-0.38011906
0.0326	6.83501	2.436e-05	0.0	0.0	0.0	0.00202831	0.0	0.0	2e-08	479.87509636	752.35661352	782.0277228	15.86639039	-0.03438324	-0.38003234
0.0327	6.85328	2.486e-05	0.0	0.0	0.0	0.00202781	0.0	0.0	2e-08	480.26439449	752.30633829	781.9174913	15.83726828	-0.03461939	-0.37994577
0.0328	6.87154	2.537e-05	0.0	0.0	0.0	0.00202731	0.0	0.0	3e-08	480.65289681	752.25569246	781.80745998	15.80819966	-0.03484707	-0.37985936
0.0329	6.88978	2.588e-05	0.0	0.0	0.0	0.00202679	0.0	0.0	3e-08	481.04060503	752.20468682	781.69762842	15.77918442	-0.03506639	-0.3797731
0.033	6.908	2.641e-05	0.0	0.0	0.0	0.00202626	0.0	0.0	3e-08	481.42752087	752.15333201	781.5879962	15.75022248	-0.03527747	-0.37968701
0.0331	6.9262	2.694e-05	0.0	0.0	0.0	0.00202573	0.0	0.0	3e-08	481.81364604	752.10163853	781.47856289	15.72131372	-0.0354804	-0.37960107
0.0332	6.94438	2.748e-05	0.0	0.0	0.0	0.00202519	0.0	0.0	3e-08	482.19898224	752.04961676	781.36932808	15.69245805	-0.03567527	-0.37951528
0.0333	6.96255	2.803e-05	0.0	0.0	0.0	0.00202464	0.0	0.0	3e-08	482.58353116	751.99727696	781.26029136	15.66365536	-0.03586217	-0.37942965
0.0334	6.9807	2.859e-05	0.0	0.0	0.0	0.00202408	0.0	0.0	3e-08	482.96729452	751.94462929	781.15145231	15.63490555	-0.03604118	-0.37934418
0.0335	6.99884	2.916e-05	0.0	0.0	0.0	0.00202351	0.0	0.0	3e-08	483.35027398	751.8916838	781.04281051	15.60620852	-0.03621238	-0.37925886
0.0336	7.01695	2.974e-05	0.0	0.0	0.0	0.00202293	0.0	0.0	3e-08	483.73247123	751.83845045	780.93436555	15.57756417	-0.03637583	-0.3791737
0.0337	7.03505	3.033e-05	0.0	0.0	0.0	0.00202234	0.0	0.0	3e-08	484.11388796	751.78493912	780.82611702	15.54897238	-0.03653159	-0.37908869
0.0338	7.05313	3.092e-05	0.0	0.0	0.0	0.00202174	0.0	0.0	3e-08	484.49452587	751.73114535	780.71806456	15.52043572	-0.0366993	-0.37900383
0.0339	7.0712	3.153e-05	0.0	0.0	0.0	0.00202113	0.0	0.0	3e-08	484.87438664	751.67707556	780.61020779	15.49194964	-0.03684631	-0.37891912
0.034	7.08924	3.215e-05	0.0	0.0	0.0	0.00202052	0.0	0.0	3e-08	485.25347191	751.62274718	780.50254626	15.46351596	-0.03698682	-0.37883457
0.0341	7.10727	3.277e-05	0.0	0.0	0.0	0.00201989	0.0	0.0	3e-08	485.63178335	751.56816829	780.39507957	15.43513457	-0.03712097	-0.37875018
0.0342	7.12529	3.341e-05	0.0	0.0	0.0	0.00201925	0.0	0.0	3e-08	486.0093226	751.51334684	780.28780733	15.4068054	-0.03724888	-0.37866593
0.0343	7.14328	3.405e-05	0.0	0.0	0.0	0.00201861	0.0	0.0	3e-08	486.38609132	751.45829057	780.18072912	15.37852834	-0.03737066	-0.37858184
0.0344	7.16126	3.471e-05	0.0	0.0	0.0	0.00201795	0.0	0.0	3e-08	486.76209116	751.40300709	780.07384456	15.3503033	-0.03748643	-0.37849791
0.0345	7.17922	3.538e-05	0.0	0.0	0.0	0.00201729	0.0	0.0	4e-08	487.13732376	751.34750384	779.96715325	15.32213018	-0.03759631	-0.37841412
0.0346	7.19716	3.605e-05	0.0	0.0	0.0	0.00201661	0.0	0.0	4e-08	487.51179076	751.29178812	779.8606548	15.29400889	-0.0377004	-0.37833048
0.0347	7.21508	3.674e-05	0.0	0.0	0.0	0.00201592	0.0	0.0	4e-08	487.88549378	751.23586708	779.75434881	15.26593934	-0.03779881	-0.378247
0.0348	7.23299	3.744e-05	0.0	0.0	0.0	0.00201522	0.0	0.0	4e-08	488.25843447	751.17974771	779.6482349	15.23792143	-0.03789165	-0.37816367
0.0349	7.25088	3.814e-05	0.0	0.0	0.0	0.00201451	0.0	0.0	4e-08	488.63061443	751.12343689	779.54231267	15.20995507	-0.03797901	-0.37808048
0.035	7.26875	3.886e-05	0.0	0.0	0.0	0.0020138	0.0	0.0	4e-08	489.0020353	751.06694039	779.43658173	15.1820408	-0.0380657	-0.37799745
0.0351	7.28661	3.959e-05	0.0	0.0	0.0	0.00201306	0.0	0.0	4e-08	489.3726987	751.010259	779.33104174	15.15417746	-0.03814407	-0.37791457
0.0352	7.30445	4.033e-05	0.0	0.0	0.0	0.00201232	0.0	0.0	4e-08	489.74260623	750.95340343	779.22569227	15.12636543	-0.03821753	-0.37783183
0.0353	7.32227	4.108e-05	0.0	0.0	0.0	0.00201157	0.0	0.0	4e-08	490.1117595	750.89637962	779.12053296	15.0986046	-0.03828618	-0.37774925
0.0354	7.34007	4.185e-05	0.0	0.0	0.0	0.00201081	0.0	0.0	4e-08	490.48016011	750.83919336	779.01556341	15.07089489	-0.03835015	-0.37766681
0.0355	7.35785	4.262e-05	0.0	0.0	0.0	0.00201003	0.0	0.0	4e-08	490.84780964	750.78185028	778.91078325	15.0432362	-0.03840954	-0.37758453
0.0356	7.37562	4.341e-05	0.0	0.0	0.0	0.00200925	0.0	0.0	4e-08	491.21470971	750.72435588	778.8061921	15.01562844	-0.03846446	-0.37750239
0.0357	7.39337	4.42e-05	0.0	0.0	0.0	0.00200845	0.0	0.0	4e-08	491.58086189	750.66671551	778.70178959	14.98807153	-0.03851501	-0.3774204
0.0358	7.4111	4.501e-05	0.0	0.0	0.0	0.00200764	0.0	0.0	5e-08	491.94626776	750.60893436	778.59757532	14.96056535	-0.03856129	-0.37733856
0.0359	7.42882	4.583e-05	0.0	0.0	0.0	0.00200682	0.0	0.0	5e-08	492.31092891	750.5510175	778.49354894	14.93310984	-0.0386034	-0.37725686
0.036	7.44652	4.667e-05	0.0	0.0	0.0	0.00200598	0.0	0.0	5e-08	492.6748469	750.49296987	778.38971007	14.90570489	-0.03864145	-0.37717531
0.0361	7.4642	4.751e-05	0.0	0.0	0.0	0.00200514	0.0	0.0	5e-08	493.03802332	750.43479626	778.28605833	14.87835041	-0.03867552	-0.37709391
0.0362	7.48186	4.837e-05	0.0	0.0	0.0	0.00200428	0.0	0.0	5e-08	493.40045972	750.37650133	778.18259336	14.85104631	-0.03870572	-0.37701266
0.0363	7.4995	4.924e-05	0.0	0.0	0.0	0.00200341	0.0	0.0	5e-08	493.76215765	750.31809298	778.07931476	14.82379188	-0.03872874	-0.37693155
0.0364	7.51713	5.012e-05	0.0	0.0	0.0	0.00200253	0.0	0.0	5e-08	494.12311869	750.25957484	777.97622219	14.79658807	-0.03875035	-0.37685059
0.0365	7.53474	5.101e-05	0.0	0.0	0.0	0.00200163	0.0	0.0	5e-08	494.48334437	750.20095043	777.87331526	14.76943434	-0.03876817	-0.37676978
0.0366	7.55233	5.192e-05	0.0	0.0	0.0	0.00200073	0.0	0.0	5e-08	494.84283625	750.1422242	777.77059363	14.74233058	-0.03878228	-0.37668911
0.0367	7.56991	5.284e-05	0.0	0.0	0.0	0.0019998	0.0	0.0	5e-08	495.20159587	750.08340052	777.66805691	14.71527671	-0.03879273	-0.37660858
0.0368	7.58746	5.377e-05	0.0	0.0	0.0	0.00199887	0.0	0.0	5e-08	495.55962477	750.02448365	777.56570475	14.68827263	-0.03879959	-0.3765282
0.0369	7.605	5.472e-05	0.0	0.0	0.0	0.00199793	0.0	0.0	5e-08	495.91692448	749.96547778	777.46353677	14.66131825	-0.03880293	-0.37644796
0.037	7.62252	5.568e-05	0.0	0.0	0.0	0.00199697	0.0	0.0	6e-08	496.27349653	749.90638702	777.36155263	14.63441347	-0.03880279	-0.37636787
0.0371	7.64003	5.665e-05	0.0	0.0	0.0	0.00199599	0.0	0.0	6e-08	496.62934245	749.8472154	777.25975195	14.6075582	-0.03879924	-0.37628793
0.0372	7.65751	5.763e-05	0.0	0.0	0.0	0.00199501	0.0	0.0	6e-08	496.98446376	749.78796688	777.15813438	14.58075235	-0.03879234	-0.37620812
0.0373	7.67498	5.863e-05	0.0	0.0	0.0	0.00199401	0.0	0.0	6e-08	497.33886197	749.72864533	777.05669955	14.55399581	-0.03878212	-0.37612846
0.0374	7.69243	5.964e-05	0.0	0.0	0.0	0.00199299	0.0	0.0	6e-08	497.69253861	749.66925458	776.95544711	14.52728849	-0.03876864	-0.37604895
0.0375	7.70986	6.067e-05	0.0	0.0	0.0	0.00199197	0.0	0.0	6e-08	498.04549517	749.60979825	776.85437671	14.50063017	-0.03875267	-0.37596957
0.0376	7.72728	6.171e-05	0.0	0.0	0.0	0.00199093	0.0	0.0	6e-08	498.39773316	749.55027972	776.75348798	14.47402097	-0.03873305	-0.37589034
0.0377	7.74468	6.276e-05	0.0	0.0	0.0	0.00198987	0.0	0.0	6e-08	498.74925408	749.4907029	776.65278057	14.44746071	-0.03871033	-0.37581125
0.0378	7.76206	6.383e-05	0.0	0.0	0.0	0.0019888	0.0	0.0	6e-08	499.10005943	749.43107136	776.55225413	14.42094927	-0.03868456	-0.37573231
0.0379	7.77942	6.491e-05	0.0	0.0	0.0	0.00198772	0.0	0.0	6e-08	499.45015069	749.37138859	776.45190829	14.39448658	-0.03865578	-0.3756535
0.038	7.79676	6.601e-05	0.0	0.0	0.0	0.00198662	0.0	0.0	7e-08	499.79952937	749.31165807	776.35174272	14.36807254	-0.03862401	-0.37557484
0.0381	7.81409	6.712e-05	0.0	0.0	0.0	0.00198551	0.0	0.0	7e-08	500.14819693	749.25188321	776.25175705	14.34170704	-0.03858929	-0.37549632
0.0382	7.8314	6.825e-05	0.0	0.0	0.0	0.00198438	0.0	0.0	7e-08	500.49615486	749.1920674	776.15195094	14.31538999	-0.03855165	-0.37541794
0.0383	7.84869	6.939e-05	0.0	0.0	0.0	0.00198324	0.0	0.0	7e-08	500.84340463	749.13221399	776.05232403	14.2891213	-0.03851112	-0.3753397
0.0384	7.86596	7.054e-05	0.0	0.0	0.0	0.00198208	0.0	0.0	7e-08	501.18994771	749.07232628	775.95287598	14.26290087	-0.03846773	-0.3752616
0.0385	7.88322	7.171e-05	0.0	0.0	0.0	0.00198091	0.0	0.0	7e-08	501.53578557	749.01240757	775.85360643	14.23672861	-0.03842148	-0.37518364
0.0386	7.90046	7.29e-05	0.0	0.0	0.0	0.00197973	0.0	0.0	7e-08	501.88091968	748.95246112	775.75451505	14.21060441	-0.03837241	-0.37510582
0.0387	7.91768	7.41e-05	0.0	0.0	0.0	0.00197853	0.0	0.0	7e-08	502.22535149	748.89249016	775.65560148	14.18452818	-0.03832053	-0.37502814
0.0388	7.93488	7.531e-05	0.0	0.0	0.0	0.00197731	0.0	0.0	8e-08	502.56908247	748.832491	775.5568654	14.15850049	-0.03827248	-0.3749506
0.0389	7.95206	7.654e-05	0.0	0.0	0.0	0.00197608	0.0	0.0	8e-08	502.91211406	748.77247045	775.45830646	14.13252012	-0.03821711	-0.3748732
0.039	7.96923	7.779e-05	0.0	0.0	0.0	0.00197483	0.0	0.0	8e-08	503.25444772	748.71243199	775.35992432	14.10658747	-0.03815929	-0.37479594
0.0391	7.98638	7.905e-05	0.0	0.0	0.0	0.00197356	0.0	0.0	8e-08	503.59608487	748.65237835	775.26171862	14.08070243	-0.03809907	-0.37471881
0.0392	8.00351	8.033e-05	0.0	0.0	0.0	0.00197229	0.0	0.0	8e-08	503.93702697	748.5923122	775.16368903	14.05486493	-0.03803647	-0.37464183
0.0393	8.02062	8.162e-05	0.0	0.0	0.0	0.00197099	0.0	0.0	8e-08	504.27727545	748.53223619	775.0658352	14.02907485	-0.03797153	-0.37456498
0.0394	8.03772	8.293e-05	0.0	0.0	0.0	0.00196968	0.0	0.0	8e-08	504.61683174	748.47215292	774.96815681	14.00333211	-0.03790428	-0.37448827
0.0395	8.0548	8.426e-05	0.0	0.0	0.0	0.00196835	0.0	0.0	8e-08	504.95569727	748.41206496	774.8706535	13.97763661	-0.03783474	-0.3744117
0.0396	8.07185	8.56e-05	0.0	0.0	0.0	0.00196701	0.0	0.0	9e-08	505.29387347	748.35197484	774.77332494	13.95198827	-0.03776294	-0.37433526
0.0397	8.0889	8.696e-05	0.0	0.0	0.0	0.00196565	0.0	0.0	9e-08	505.63136175	748.29188507	774.6761708	13.92638698	-0.03768891	-0.37425897
0.0398	8.10592	8.834e-05	0.0	0.0	0.0	0.00196427	0.0	0.0	9e-08	505.96816352	748.23179812	774.57919074	13.90083265	-0.03761267	-0.37418281
0.0399	8.12293	8.973e-05	0.0	0.0	0.0	0.00196288	0.0	0.0	9e-08	506.30428021	748.17171645	774.48238443	13.87532519	-0.03753424	-0.37410678
0.04	8.13991	9.114e-05	0.0	0.0	0.0	0.00196147	0.0	0.0	9e-08	506.63971324	748.11163973	774.38575153	13.84986502	-0.03745814	-0.37403089
0.0401	8.15688	9.256e-05	0.0	0.0	0.0	0.00196004	0.0	0.0	9e-08	506.974464	748.0515686	774.28929173	13.82445118	-0.0373769	-0.37395514
0.0402	8.17383	9.401e-05	0.0	0.0	0.0	0.00195859	0.0	0.0	9e-08	507.3085339	747.99150767	774.19300469	13.79908396	-0.03729378	-0.37387952
0.0403	8.19077	9.547e-05	0.0	0.0	0.0	0.00195713	0.0	0.0	1e-07	507.64192433	747.93145896	774.09689006	13.77376327	-0.03720882	-0.37380404
0.0404	8.20768	9.694e-05	0.0	0.0	0.0	0.00195565	0.0	0.0	1e-07	507.9746367	747.87142443	774.00094753	13.748489	-0.03712204	-0.3737287
0.0405	8.22458	9.844e-05	0.0	0.0	0.0	0.00195416	0.0	0.0	1e-07	508.30667239	747.81140597	773.90517676	13.72326107	-0.03703349	-0.37365348
0.0406	8.24146	9.995e-05	0.0	0.0	0.0	0.00195265	0.0	0.0	1e-07	508.63803279	747.75140547	773.80957743	13.6980794	-0.0369432	-0.37357841
0.0407	8.25832	0.00010148	0.0	0.0	0.0	0.00195111	0.0	0.0	1e-07	508.96871929	747.69142475	773.71414921	13.67294388	-0.0368512	-0.37350346
0.0408	8.27517	0.00010303	0.0	0.0	0.0	0.00194957	0.0	0.0	1e-07	509.29873326	747.63146559	773.61889177	13.64785443	-0.03675753	-0.37342866
0.0409	8.29199	0.00010459	0.0	0.0	0.0	0.001948	0.0	0.0	1e-07	509.6280761	747.57152975	773.52380478	13.62281095	-0.03666223	-0.37335398
0.041	8.3088	0.00010618	0.0	0.0	0.0	0.00194641	0.0	0.0	1.1e-07	509.95674916	747.51161892	773.42888793	13.59781336	-0.03656531	-0.37327944
0.0411	8.32559	0.00010778	0.0	0.0	0.0	0.00194481	0.0	0.0	1.1e-07	510.28475382	747.45173477	773.33414089	13.57286157	-0.03646683	-0.37320503
0.0412	8.34236	0.0001094	0.0	0.0	0.0	0.00194319	0.0	0.0	1.1e-07	510.61209146	747.39187889	773.23956334	13.54795548	-0.03636721	-0.37313076
0.0413	8.35912	0.00011103	0.0	0.0	0.0	0.00194155	0.0	0.0	1.1e-07	510.93876343	747.33205219	773.14515495	13.52309501	-0.03626581	-0.37305662
0.0414	8.37585	0.00011269	0.0	0.0	0.0	0.0019399	0.0	0.0	1.1e-07	511.2647711	747.2722567	773.0509154	13.49828005	-0.03616295	-0.37298261
0.0415	8.39257	0.00011436	0.0	0.0	0.0	0.00193822	0.0	0.0	1.1e-07	511.59011582	747.21249389	772.95684438	13.47351054	-0.03605866	-0.37290873
0.0416	8.40927	0.00011605	0.0	0.0	0.0	0.00193652	0.0	0.0	1.2e-07	511.91479895	747.15276522	772.86294156	13.44878636	-0.03595297	-0.37283499
0.0417	8.42595	0.00011777	0.0	0.0	0.0	0.00193481	0.0	0.0	1.2e-07	512.23882184	747.0930721	772.76920663	13.42410744	-0.0358459	-0.37276138
0.0418	8.44262	0.0001195	0.0	0.0	0.0	0.00193308	0.0	0.0	1.2e-07	512.56218584	747.03341589	772.67563927	13.39947369	-0.03573749	-0.37268789
0.0419	8.45926	0.00012125	0.0	0.0	0.0	0.00193133	0.0	0.0	1.2e-07	512.8848923	746.97379795	772.58223916	13.374885	-0.03562776	-0.37261455
0.042	8.47589	0.00012301	0.0	0.0	0.0	0.00192956	0.0	0.0	1.2e-07	513.20694255	746.91421958	772.48900598	13.35034131	-0.03551675	-0.37254133
0.0421	8.4925	0.0001248	0.0	0.0	0.0	0.00192777	0.0	0.0	1.2e-07	513.52833793	746.85468206	772.39593942	13.3258425	-0.03540446	-0.37246824
0.0422	8.50909	0.00012661	0.0	0.0	0.0	0.00192596	0.0	0.0	1.3e-07	513.84907978	746.79518663	772.30303916	13.3013885	-0.03529095	-0.37239528
0.0423	8.52566	0.00012843	0.0	0.0	0.0	0.00192413	0.0	0.0	1.3e-07	514.16916943	746.73573452	772.2103049	13.27697922	-0.03517621	-0.37232245
0.0424	8.54222	0.00013028	0.0	0.0	0.0	0.00192229	0.0	0.0	1.3e-07	514.48860822	746.6763269	772.11773631	13.25261457	-0.03506029	-0.37224976
0.0425	8.55875	0.00013214	0.0	0.0	0.0	0.00192042	0.0	0.0	1.3e-07	514.80739746	746.61696556	772.02533308	13.22829425	-0.03494245	-0.37217719
0.0426	8.57527	0.00013403	0.0	0.0	0.0	0.00191853	0.0	0.0	1.3e-07	515.12553847	746.55765162	771.93309491	13.20401851	-0.03482397	-0.37210475
0.0427	8.59177	0.00013593	0.0	0.0	0.0	0.00191663	0.0	0.0	1.4e-07	515.44303259	746.49838596	771.84102148	13.17978712	-0.03470433	-0.37203245
0.0428	8.60825	0.00013785	0.0	0.0	0.0	0.0019147	0.0	0.0	1.4e-07	515.75988112	746.43916971	771.74911248	13.1556	-0.03458355	-0.37196027
0.0429	8.62472	0.0001398	0.0	0.0	0.0	0.00191276	0.0	0.0	1.4e-07	516.07608538	746.380004	771.6573676	13.13145704	-0.03446164	-0.37188822
0.043	8.64116	0.00014176	0.0	0.0	0.0	0.00191079	0.0	0.0	1.4e-07	516.39164668	746.32088994	771.56578653	13.10735816	-0.03433863	-0.3718163
0.0431	8.65759	0.00014375	0.0	0.0	0.0	0.00190881	0.0	0.0	1.4e-07	516.70656633	746.26182861	771.47436897	13.08330327	-0.03421452	-0.3717445
0.0432	8.674	0.00014575	0.0	0.0	0.0	0.0019068	0.0	0.0	1.5e-07	517.02084563	746.20282109	771.38311461	13.05929228	-0.03408933	-0.37167284
0.0433	8.69039	0.00014777	0.0	0.0	0.0	0.00190477	0.0	0.0	1.5e-07	517.33448589	746.14386842	771.29202313	13.03532511	-0.03396307	-0.3716013
0.0434	8.70676	0.00014982	0.0	0.0	0.0	0.00190273	0.0	0.0	1.5e-07	517.64748841	746.08497166	771.20109424	13.01140165	-0.03383577	-0.37152989
0.0435	8.72311	0.00015188	0.0	0.0	0.0	0.00190066	0.0	0.0	1.5e-07	517.95985447	746.02613184	771.11032764	12.98752183	-0.03370742	-0.37145861
0.0436	8.73945	0.00015397	0.0	0.0	0.0	0.00189857	0.0	0.0	1.5e-07	518.27158538	745.96734998	771.019723	12.96368556	-0.03357805	-0.37138746
0.0437	8.75577	0.00015607	0.0	0.0	0.0	0.00189646	0.0	0.0	1.6e-07	518.58268242	745.90862674	770.92928004	12.93989275	-0.03344889	-0.37131643
0.0438	8.77207	0.0001582	0.0	0.0	0.0	0.00189433	0.0	0.0	1.6e-07	518.89314689	745.84996188	770.83899846	12.9161433	-0.03331792	-0.37124553
0.0439	8.78835	0.00016035	0.0	0.0	0.0	0.00189218	0.0	0.0	1.6e-07	519.20298007	745.79135736	770.74887794	12.89243713	-0.03318603	-0.37117475
0.044	8.80461	0.00016252	0.0	0.0	0.0	0.00189001	0.0	0.0	1.6e-07	519.51218323	745.73281407	770.65891819	12.86877414	-0.03305322	-0.37110411
0.0441	8.82085	0.00016471	0.0	0.0	0.0	0.00188782	0.0	0.0	1.6e-07	519.82075767	745.67433288	770.56911891	12.84515426	-0.03291952	-0.37103359
0.0442	8.83708	0.00016692	0.0	0.0	0.0	0.00188561	0.0	0.0	1.7e-07	520.12870466	745.61591464	770.4794798	12.82157738	-0.03278493	-0.37096319
0.0443	8.85329	0.00016915	0.0	0.0	0.0	0.00188337	0.0	0.0	1.7e-07	520.43602547	745.55756021	770.39000055	12.79804343	-0.03264946	-0.37089292
0.0444	8.86948	0.0001714	0.0	0.0	0.0	0.00188112	0.0	0.0	1.7e-07	520.74272137	745.49927042	770.30068087	12.77455231	-0.03251314	-0.37082277
0.0445	8.88565	0.00017368	0.0	0.0	0.0	0.00187884	0.0	0.0	1.7e-07	521.04879364	745.4410461	770.21152046	12.75110394	-0.03237597	-0.37075275
0.0446	8.9018	0.00017597	0.0	0.0	0.0	0.00187654	0.0	0.0	1.8e-07	521.35424353	745.38288805	770.12251903	12.72769823	-0.03223797	-0.37068286
0.0447	8.91793	0.00017829	0.0	0.0	0.0	0.00187422	0.0	0.0	1.8e-07	521.65907232	745.3247971	770.03367627	12.70433508	-0.03209913	-0.37061309
0.0448	8.93405	0.00018063	0.0	0.0	0.0	0.00187188	0.0	0.0	1.8e-07	521.96328126	745.26677402	769.94499189	12.68101442	-0.03195948	-0.37054344
0.0449	8.95014	0.00018299	0.0	0.0	0.0	0.00186952	0.0	0.0	1.8e-07	522.26687162	745.20881963	769.85646561	12.65773615	-0.03181903	-0.37047392
0.045	8.96622	0.00018537	0.0	0.0	0.0	0.00186714	0.0	0.0	1.9e-07	522.56984464	745.15093377	769.76809711	12.63450019	-0.03167864	-0.37040452
0.0451	8.98228	0.00018778	0.0	0.0	0.0	0.00186473	0.0	0.0	1.9e-07	522.87220159	745.09311756	769.67988612	12.61130644	-0.03153687	-0.37033525
0.0452	8.99832	0.0001902	0.0	0.0	0.0	0.0018623	0.0	0.0	1.9e-07	523.17394372	745.03537191	769.59183233	12.58815482	-0.03139437	-0.37026609
0.0453	9.01435	0.00019265	0.0	0.0	0.0	0.00185985	0.0	0.0	1.9e-07	523.47507226	744.97769751	769.50393546	12.56504525	-0.03125114	-0.37019707
0.0454	9.03035	0.00019512	0.0	0.0	0.0	0.00185738	0.0	0.0	2e-07	523.77558848	744.92009506	769.41619521	12.54197762	-0.03110719	-0.37012816
0.0455	9.04634	0.00019761	0.0	0.0	0.0	0.00185489	0.0	0.0	2e-07	524.07549361	744.86256523	769.3286113	12.51895187	-0.03096253	-0.37005938
0.0456	9.06231	0.00020012	0.0	0.0	0.0	0.00185237	0.0	0.0	2e-07	524.37478889	744.8051087	769.24118342	12.49596789	-0.03081718	-0.36999072
0.0457	9.07825	0.00020266	0.0	0.0	0.0	0.00184983	0.0	0.0	2e-07	524.67347557	744.74772613	769.1539113	12.4730256	-0.03067114	-0.36992218
0.0458	9.09419	0.00020521	0.0	0.0	0.0	0.00184727	0.0	0.0	2.1e-07	524.97155488	744.69041819	769.06679464	12.45012491	-0.03052442	-0.36985377
0.0459	9.1101	0.00020779	0.0	0.0	0.0	0.00184469	0.0	0.0	2.1e-07	525.26902806	744.63318551	768.97983315	12.42726574	-0.03037704	-0.36978547
0.046	9.12599	0.00021039	0.0	0.0	0.0	0.00184209	0.0	0.0	2.1e-07	525.56589634	744.57602876	768.89302656	12.404448	-0.03022898	-0.3697173
0.0461	9.14187	0.00021302	0.0	0.0	0.0	0.00183946	0.0	0.0	2.1e-07	525.86216094	744.51894857	768.80637456	12.3816716	-0.03008028	-0.36964925
0.0462	9.15772	0.00021566	0.0	0.0	0.0	0.00183681	0.0	0.0	2.2e-07	526.1578231	744.46194488	768.71987688	12.35893653	-0.02993225	-0.36958132
0.0463	9.17356	0.00021833	0.0	0.0	0.0	0.00183414	0.0	0.0	2.2e-07	526.45288404	744.40501745	768.63353323	12.33624257	-0.0297827	-0.36951351
0.0464	9.18938	0.00022102	0.0	0.0	0.0	0.00183145	0.0	0.0	2.2e-07	526.74734498	744.34816777	768.54734334	12.3135897	-0.02963259	-0.36944583
0.0465	9.20518	0.00022374	0.0	0.0	0.0	0.00182873	0.0	0.0	2.2e-07	527.04120715	744.29139634	768.4613069	12.29097783	-0.02948194	-0.36937826
0.0466	9.22096	0.00022647	0.0	0.0	0.0	0.00182599	0.0	0.0	2.3e-07	527.33447177	744.23470367	768.37542364	12.26840687	-0.02933074	-0.36931081
0.0467	9.23672	0.00022923	0.0	0.0	0.0	0.00182323	0.0	0.0	2.3e-07	527.62714004	744.17809024	768.28969328	12.24587674	-0.02917903	-0.36924349
0.0468	9.25247	0.00023201	0.0	0.0	0.0	0.00182045	0.0	0.0	2.3e-07	527.91921319	744.12155655	768.20411554	12.22338734	-0.02902679	-0.36917628
0.0469	9.26819	0.00023481	1e-08	0.0	0.0	0.00181764	0.0	0.0	2.4e-07	528.21069242	744.06510304	768.11869013	12.20093859	-0.02887406	-0.36910919
0.047	9.2839	0.00023764	1e-08	0.0	0.0	0.00181481	0.0	0.0	2.4e-07	528.50157896	744.00873018	768.03341677	12.17853041	-0.02872083	-0.36904223
0.0471	9.29959	0.00024049	1e-08	0.0	0.0	0.00181196	0.0	0.0	2.4e-07	528.791874	743.95243842	767.94829519	12.15616271	-0.02856713	-0.36897538
0.0472	9.31526	0.00024336	1e-08	0.0	0.0	0.00180908	0.0	0.0	2.4e-07	529.08157876	743.89622819	767.86332509	12.13383541	-0.02841295	-0.36890865
0.0473	9.33091	0.00024625	1e-08	0.0	0.0	0.00180619	0.0	0.0	2.5e-07	529.37069443	743.84009992	767.77850622	12.11154841	-0.02825832	-0.36884204
0.0474	9.34654	0.00024917	1e-08	0.0	0.0	0.00180327	0.0	0.0	2.5e-07	529.65922222	743.78405402	767.69383828	12.08930159	-0.02810318	-0.36877555
0.0475	9.36216	0.00025211	1e-08	0.0	0.0	0.00180032	0.0	0.0	2.5e-07	529.94716332	743.72809088	767.609321	12.0670949	-0.02794758	-0.36870917
0.0476	9.37775	0.00025507	1e-08	0.0	0.0	0.00179736	0.0	0.0	2.6e-07	530.23451894	743.67221092	767.52495411	12.04492828	-0.02779159	-0.36864292
0.0477	9.39333	0.00025806	1e-08	0.0	0.0	0.00179437	0.0	0.0	2.6e-07	530.52129027	743.61641452	767.44073732	12.02280162	-0.02763518	-0.36857678
0.0478	9.40888	0.00026106	1e-08	0.0	0.0	0.00179136	0.0	0.0	2.6e-07	530.8074785	743.56070206	767.35667036	12.00071484	-0.02747835	-0.36851076
0.0479	9.42442	0.0002641	1e-08	0.0	0.0	0.00178833	0.0	0.0	2.6e-07	531.09308483	743.50507391	767.27275296	11.97866784	-0.02732112	-0.36844486
0.048	9.43994	0.00026715	1e-08	0.0	0.0	0.00178527	0.0	0.0	2.7e-07	531.37811045	743.44953043	767.18898485	11.95666055	-0.02716348	-0.36837907
0.0481	9.45544	0.00027022	1e-08	0.0	0.0	0.00178219	0.0	0.0	2.7e-07	531.66255654	743.39407198	767.10536575	11.93469288	-0.02700546	-0.3683134
0.0482	9.47093	0.00027332	1e-08	0.0	0.0	0.00177909	0.0	0.0	2.7e-07	531.9464243	743.33869889	767.02189538	11.91276473	-0.02684706	-0.36824785
0.0483	9.48639	0.00027644	1e-08	0.0	0.0	0.00177596	1e-08	0.0	2.8e-07	532.2297149	743.28341152	766.93857348	11.89087604	-0.02668829	-0.36818242
0.0484	9.50183	0.00027959	1e-08	0.0	0.0	0.00177281	1e-08	0.0	2.8e-07	532.51242953	743.22821018	766.85539977	11.86902671	-0.02652915	-0.3681171
0.0485	9.51726	0.00028276	1e-08	0.0	0.0	0.00176964	1e-08	0.0	2.8e-07	532.79456936	743.17309521	766.77237398	11.84721665	-0.02636965	-0.36805189
0.0486	9.53267	0.00028595	1e-08	0.0	0.0	0.00176645	1e-08	0.0	2.9e-07	533.07613559	743.11806692	766.68949585	11.82544578	-0.0262098	-0.36798681
0.0487	9.54805	0.00028916	1e-08	0.0	0.0	0.00176323	1e-08	0.0	2.9e-07	533.35712938	743.06312534	766.6067651	11.80371395	-0.02604994	-0.36792184
0.0488	9.56342	0.00029239	1e-08	0.0	0.0	0.00175999	1e-08	0.0	2.9e-07	533.6375519	743.00827066	766.52418147	11.78202119	-0.02588952	-0.36785698
0.0489	9.57877	0.00029565	1e-08	0.0	0.0	0.00175673	1e-08	0.0	3e-07	533.91740433	742.95350337	766.44174468	11.76036736	-0.02572879	-0.36779224
0.049	9.5941	0.00029893	1e-08	0.0	0.0	0.00175345	1e-08	0.0	3e-07	534.19668784	742.89882372	766.35945447	11.73875238	-0.02556776	-0.36772762
0.0491	9.60941	0.00030224	1e-08	0.0	0.0	0.00175014	1e-08	0.0	3e-07	534.47540361	742.84423196	766.27731058	11.71717615	-0.02540643	-0.36766311
0.0492	9.62471	0.00030556	1e-08	0.0	0.0	0.00174681	1e-08	0.0	3.1e-07	534.75355279	742.78972834	766.19531273	11.6956386	-0.02524482	-0.36759871
0.0493	9.63998	0.00030891	1e-08	0.0	0.0	0.00174346	1e-08	0.0	3.1e-07	535.03113656	742.73531309	766.11346066	11.67413965	-0.02508292	-0.36753443
0.0494	9.65524	0.00031229	1e-08	0.0	0.0	0.00174008	1e-08	0.0	3.1e-07	535.30815608	742.68098644	766.03175411	11.6526792	-0.02492075	-0.36747026
0.0495	9.67047	0.00031568	1e-08	0.0	0.0	0.00173668	1e-08	0.0	3.2e-07	535.58461252	742.6267486	765.95019281	11.63125717	-0.02475832	-0.36740621
0.0496	9.68569	0.0003191	1e-08	0.0	0.0	0.00173326	1e-08	0.0	3.2e-07	535.86050703	742.57259978	765.86877649	11.60987347	-0.02459563	-0.36734227
0.0497	9.70089	0.00032254	1e-08	0.0	0.0	0.00172982	1e-08	0.0	3.2e-07	536.13584077	742.51854019	765.7875049	11.58852803	-0.02443269	-0.36727845
0.0498	9.71607	0.000326	1e-08	0.0	0.0	0.00172635	1e-08	0.0	3.3e-07	536.4106149	742.46457003	765.70637777	11.56722076	-0.02426951	-0.36721474
0.0499	9.73123	0.00032948	1e-08	0.0	0.0	0.00172286	1e-08	0.0	3.3e-07	536.68483058	742.41068948	765.62539484	11.54595148	-0.02410594	-0.36715114
0.05	9.74637	0.00033299	1e-08	0.0	0.0	0.00171935	1e-08	0.0	3.3e-07	536.95848894	742.3568988	765.54455585	11.52472025	-0.02394224	-0.36708765
0.05009	9.76149	0.00033652	1e-08	0.0	0.0	0.00171582	1e-08	0.0	3.4e-07	537.23159115	742.30319811	765.46386054	11.50352693	-0.0237783	-0.36702428
0.05019	9.7766	0.00034007	1e-08	0.0	0.0	0.00171226	1e-08	0.0	3.4e-07	537.50413836	742.24958758	765.38330864	11.48237143	-0.02361414	-0.36696102
0.05029	9.79168	0.00034364	1e-08	0.0	0.0	0.00170869	1e-08	0.0	3.4e-07	537.77613173	742.19606738	765.3028999	11.46125367	-0.02344975	-0.36689787
0.05039	9.80674	0.00034724	1e-08	0.0	0.0	0.00170509	1e-08	0.0	3.5e-07	538.04757238	742.14263767	765.22263407	11.44017357	-0.02328515	-0.36683484
0.05049	9.82179	0.00035086	1e-08	0.0	0.0	0.00170146	1e-08	0.0	3.5e-07	538.31846148	742.0892986	765.14251087	11.41913103	-0.02312033	-0.36677192
0.05059	9.83682	0.0003545	1e-08	0.0	0.0	0.00169782	1e-08	0.0	3.5e-07	538.58880016	742.03605032	765.06253006	11.39812597	-0.02295531	-0.36670911
0.05069	9.85182	0.00035816	1e-08	0.0	0.0	0.00169415	1e-08	0.0	3.6e-07	538.85858958	741.98289296	764.98269137	11.37715831	-0.02279008	-0.36664641
0.05079	9.86681	0.00036185	1e-08	0.0	0.0	0.00169046	1e-08	0.0	3.6e-07	539.12783086	741.92982667	764.90299455	11.35622797	-0.02262465	-0.36658382
0.05089	9.88178	0.00036555	1e-08	0.0	0.0	0.00168675	1e-08	0.0	3.7e-07	539.39652515	741.87685158	764.82343935	11.33533485	-0.02245903	-0.36652134
0.05099	9.89673	0.00036928	1e-08	0.0	0.0	0.00168302	1e-08	0.0	3.7e-07	539.66467358	741.8239678	764.74402551	11.31447888	-0.02229322	-0.36645898
0.05109	9.91166	0.00037303	2e-08	0.0	0.0	0.00167926	1e-08	0.0	3.7e-07	539.9322773	741.77117547	764.66475277	11.29365997	-0.02212723	-0.36639672
0.05119	9.92657	0.0003768	2e-08	0.0	0.0	0.00167549	1e-08	0.0	3.8e-07	540.19933742	741.71847456	764.58562089	11.27287797	-0.02196109	-0.36633458
0.05129	9.94147	0.0003806	2e-08	0.0	0.0	0.00167169	1e-08	0.0	3.8e-07	540.46585509	741.6658652	764.5066296	11.2521329	-0.02179475	-0.36627254
0.05139	9.95634	0.00038441	2e-08	0.0	0.0	0.00166787	1e-08	0.0	3.8e-07	540.73183143	741.61334753	764.42777866	11.23142464	-0.02162823	-0.36621062
0.05149	9.97119	0.00038825	2e-08	0.0	0.0	0.00166403	1e-08	0.0	3.9e-07	540.99726757	741.56092165	764.34906781	11.21075309	-0.02146154	-0.3661488
0.05159	9.98603	0.00039211	2e-08	0.0	0.0	0.00166016	1e-08	0.0	3.9e-07	541.26216465	741.50858765	764.2704968	11.19011818	-0.02129468	-0.3660871
0.05169	10.00084	0.00039599	2e-08	0.0	0.0	0.00165628	1e-08	0.0	4e-07	541.52652378	741.45634559	764.19206538	11.16951982	-0.02112766	-0.36602551
0.05179	10.01564	0.00039989	2e-08	0.0	0.0	0.00165237	1e-08	0.0	4e-07	541.7903461	741.40419555	764.11377331	11.14895792	-0.02096047	-0.36596402
0.05189	10.03042	0.00040381	2e-08	0.0	0.0	0.00164845	1e-08	0.0	4e-07	542.05363273	741.35213761	764.03562032	11.1284324	-0.02079313	-0.36590264
0.05199	10.04517	0.00040775	2e-08	0.0	0.0	0.0016445	1e-08	0.0	4.1e-07	542.31638478	741.30017182	763.95760618	11.10794318	-0.02062562	-0.36584138
0.05209	10.05991	0.00041172	2e-08	0.0	0.0	0.00164053	2e-08	0.0	4.1e-07	542.57860339	741.24829825	763.87973062	11.08749017	-0.02045797	-0.36578022
0.05219	10.07463	0.0004157	2e-08	0.0	0.0	0.00163654	2e-08	0.0	4.2e-07	542.84028966	741.19651695	763.80199342	11.06707328	-0.02029016	-0.36571917
0.05229	10.08933	0.00041971	2e-08	0.0	0.0	0.00163253	2e-08	0.0	4.2e-07	543.10144472	741.14482798	763.72439431	11.04669244	-0.0201222	-0.36565823
0.05239	10.10401	0.00042374	2e-08	0.0	0.0	0.0016285	2e-08	0.0	4.2e-07	543.36206967	741.09323124	763.64693305	11.02634753	-0.01995436	-0.3655974
0.05249	10.11867	0.00042778	2e-08	0.0	0.0	0.00162445	2e-08	0.0	4.3e-07	543.62216562	741.04172649	763.5696094	11.00603851	-0.0197862	-0.36553667
0.05259	10.13331	0.00043185	2e-08	0.0	0.0	0.00162037	2e-08	0.0	4.3e-07	543.8817337	740.99031401	763.49242311	10.98576528	-0.0196179	-0.36547606
0.05269	10.14794	0.00043594	2e-08	0.0	0.0	0.00161628	2e-08	0.0	4.4e-07	544.140775	740.93899381	763.41537393	10.96552775	-0.01944948	-0.36541555
0.05279	10.16254	0.00044005	2e-08	0.0	0.0	0.00161217	2e-08	0.0	4.4e-07	544.39929065	740.88776588	763.33846163	10.94532584	-0.01928093	-0.36535515
0.05289	10.17712	0.00044417	2e-08	0.0	0.0	0.00160803	2e-08	0.0	4.4e-07	544.65728174	740.83663022	763.26168595	10.92515946	-0.01911226	-0.36529485
0.05299	10.19169	0.00044832	2e-08	0.0	0.0	0.00160388	2e-08	0.0	4.5e-07	544.91474939	740.78558682	763.18504665	10.90502854	-0.01894346	-0.36523466
0.05309	10.20623	0.00045249	2e-08	0.0	0.0	0.00159971	2e-08	0.0	4.5e-07	545.17169469	740.73463565	763.1085435	10.88493298	-0.01877455	-0.36517458
0.05319	10.22075	0.00045668	3e-08	0.0	0.0	0.00159551	2e-08	0.0	4.6e-07	545.42811876	740.6837767	763.03217624	10.8648727	-0.01860551	-0.36511461
0.05329	10.23526	0.00046089	3e-08	0.0	0.0	0.0015913	2e-08	0.0	4.6e-07	545.68402269	740.63300992	762.95594465	10.84484763	-0.01843637	-0.36505474
0.05339	10.24975	0.00046511	3e-08	0.0	0.0	0.00158707	2e-08	0.0	4.7e-07	545.93940758	740.58233529	762.87984847	10.82485766	-0.0182671	-0.36499498
0.05349	10.26421	0.00046936	3e-08	0.0	0.0	0.00158282	2e-08	0.0	4.7e-07	546.19427453	740.53175275	762.80388747	10.80490272	-0.01809773	-0.36493533
0.05359	10.27866	0.00047363	3e-08	0.0	0.0	0.00157854	2e-08	0.0	4.7e-07	546.44862464	740.48126226	762.7280614	10.78498274	-0.01792824	-0.36487578
0.05369	10.29309	0.00047791	3e-08	0.0	0.0	0.00157425	2e-08	0.0	4.8e-07	546.70245899	740.43086353	762.65237004	10.76509757	-0.01775882	-0.36481634
0.05379	10.30749	0.00048221	3e-08	0.0	0.0	0.00156994	2e-08	0.0	4.8e-07	546.95577867	740.3805566	762.57681313	10.74524721	-0.01758917	-0.364757
0.05389	10.32188	0.00048654	3e-08	0.0	0.0	0.00156562	2e-08	0.0	4.9e-07	547.20858478	740.33034143	762.50139045	10.72543154	-0.01741942	-0.36469777
0.05399	10.33625	0.00049088	3e-08	0.0	0.0	0.00156127	3e-08	0.0	4.9e-07	547.46087842	740.28021793	762.42610175	10.70565048	-0.01724958	-0.36463864
0.05409	10.3506	0.00049524	3e-08	0.0	0.0	0.0015569	3e-08	0.0	5e-07	547.71266066	740.23018599	762.35094681	10.68590394	-0.01707964	-0.36457962
0.05419	10.36493	0.00049961	3e-08	0.0	0.0	0.00155252	3e-08	0.0	5e-07	547.9639326	740.18024551	762.27592537	10.66619184	-0.0169096	-0.36452071
0.05429	10.37924	0.00050401	3e-08	0.0	0.0	0.00154812	3e-08	0.0	5e-07	548.21469533	740.13039639	762.20103721	10.64651409	-0.01673947	-0.36446189
0.05439	10.39353	0.00050843	3e-08	0.0	0.0	0.0015437	3e-08	0.0	5.1e-07	548.46494992	740.0806385	762.1262821	10.62687062	-0.01656925	-0.36440319
0.05449	10.4078	0.00051286	3e-08	0.0	0.0	0.00153926	3e-08	0.0	5.1e-07	548.71469745	740.03097171	762.05165979	10.60726133	-0.01639894	-0.36434458
0.05459	10.42205	0.00051731	3e-08	0.0	0.0	0.0015348	3e-08	0.0	5.2e-07	548.96393902	739.9813959	761.97717006	10.58768615	-0.01622854	-0.36428609
0.05469	10.43628	0.00052178	4e-08	0.0	0.0	0.00153033	3e-08	0.0	5.2e-07	549.21267569	739.93191092	761.90281267	10.56814498	-0.01605805	-0.36422769
0.05479	10.45049	0.00052626	4e-08	0.0	0.0	0.00152584	3e-08	0.0	5.3e-07	549.46090855	739.88251661	761.82858739	10.54863775	-0.01588747	-0.3641694
0.05489	10.46468	0.00053076	4e-08	0.0	0.0	0.00152133	3e-08	0.0	5.3e-07	549.70863867	739.83321287	761.75449398	10.52916433	-0.01571674	-0.36411121
0.05499	10.47885	0.00053528	4e-08	0.0	0.0	0.0015168	3e-08	0.0	5.4e-07	549.95586709	739.78399957	761.68053222	10.5097247	-0.01554596	-0.36405313
0.05509	10.49301	0.00053982	4e-08	0.0	0.0	0.00151226	3e-08	0.0	5.4e-07	550.20259492	739.73487648	761.60670188	10.49031876	-0.0153751	-0.36399515
0.05519	10.50714	0.00054437	4e-08	0.0	0.0	0.0015077	3e-08	0.0	5.4e-07	550.44882322	739.68584345	761.53300271	10.47094641	-0.01520414	-0.36393727
0.05529	10.52125	0.00054894	4e-08	0.0	0.0	0.00150313	4e-08	1e-08	5.5e-07	550.69455306	739.63690029	761.45943451	10.45160758	-0.0150331	-0.36387949
0.05539	10.53534	0.00055353	4e-08	0.0	0.0	0.00149853	4e-08	1e-08	5.5e-07	550.93978551	739.58804682	761.38599703	10.43230218	-0.01486197	-0.36382182
0.05549	10.54942	0.00055813	4e-08	0.0	0.0	0.00149392	4e-08	1e-08	5.6e-07	551.18452163	739.53928283	761.31269004	10.41303012	-0.01469075	-0.36376425
0.05559	10.56347	0.00056275	4e-08	0.0	0.0	0.0014893	4e-08	1e-08	5.6e-07	551.42876248	739.49060813	761.23951333	10.39379132	-0.01451943	-0.36370678
0.05569	10.5775	0.00056738	4e-08	0.0	0.0	0.00148466	4e-08	1e-08	5.7e-07	551.67250913	739.44202252	761.16646665	10.3745857	-0.01434803	-0.36364942
0.05579	10.59152	0.00057203	4e-08	0.0	0.0	0.00148	4e-08	1e-08	5.7e-07	551.91576263	739.39352577	761.09354979	10.35541317	-0.01417654	-0.36359215
0.05589	10.60551	0.0005767	5e-08	0.0	0.0	0.00147533	4e-08	1e-08	5.8e-07	552.15852406	739.34511766	761.02076252	10.33627365	-0.01400495	-0.36353499
0.05599	10.61948	0.00058138	5e-08	0.0	0.0	0.00147064	4e-08	1e-08	5.8e-07	552.40079445	739.29679797	760.94810462	10.31716706	-0.01383328	-0.36347793
0.05609	10.63344	0.00058607	5e-08	0.0	0.0	0.00146594	4e-08	1e-08	5.9e-07	552.64257487	739.24856646	760.87557585	10.29809328	-0.01366143	-0.36342097
0.05619	10.64737	0.00059079	5e-08	0.0	0.0	0.00146122	4e-08	1e-08	5.9e-07	552.88386636	739.20042306	760.80317599	10.27905228	-0.01348953	-0.36336411
0.05629	10.66128	0.00059551	5e-08	0.0	0.0	0.00145649	4e-08	1e-08	6e-07	553.12466997	739.15236741	760.73090482	10.26004394	-0.01331754	-0.36330736
0.05639	10.67518	0.00060025	5e-08	0.0	0.0	0.00145174	5e-08	1e-08	6e-07	553.36498675	739.10439925	760.65876212	10.2410682	-0.01314545	-0.3632507
0.05649	10.68905	0.00060501	5e-08	0.0	0.0	0.00144698	5e-08	1e-08	6.1e-07	553.60481776	739.05651834	760.58674766	10.22212496	-0.01297325	-0.36319415
0.05659	10.70291	0.00060977	5e-08	0.0	0.0	0.0014422	5e-08	1e-08	6.1e-07	553.84416403	739.00872441	760.51486122	10.20321414	-0.01280095	-0.36313769
0.05669	10.71674	0.00061456	5e-08	0.0	0.0	0.00143742	5e-08	1e-08	6.2e-07	554.08302662	738.96101721	760.44310258	10.18433565	-0.01262854	-0.36308134
0.05679	10.73055	0.00061935	5e-08	0.0	0.0	0.00143261	5e-08	1e-08	6.2e-07	554.32140656	738.91339644	760.37147152	10.16548942	-0.01245602	-0.36302508
0.05689	10.74435	0.00062416	6e-08	0.0	0.0	0.00142779	5e-08	1e-08	6.2e-07	554.5593049	738.86586185	760.29996781	10.14667536	-0.01228338	-0.36296893
0.05699	10.75812	0.00062899	6e-08	0.0	0.0	0.00142296	5e-08	1e-08	6.3e-07	554.79672267	738.81841314	760.22859124	10.12789338	-0.01211064	-0.36291288
0.05709	10.77188	0.00063382	6e-08	0.0	0.0	0.00141812	5e-08	1e-08	6.3e-07	555.03366091	738.77105002	760.15734159	10.1091434	-0.01193778	-0.36285692
0.05719	10.78561	0.00063867	6e-08	0.0	0.0	0.00141326	6e-08	1e-08	6.4e-07	555.27012066	738.7237722	760.08621864	10.09042534	-0.0117648	-0.36280107
0.05729	10.79932	0.00064353	6e-08	0.0	0.0	0.00140839	6e-08	1e-08	6.4e-07	555.50610294	738.67657938	760.01522216	10.07173911	-0.0115917	-0.36274531
0.05739	10.81302	0.00064841	6e-08	0.0	0.0	0.00140351	6e-08	1e-08	6.5e-07	555.74160878	738.62947129	759.94435195	10.05308461	-0.01141851	-0.36268966
0.05749	10.82669	0.00065329	6e-08	0.0	0.0	0.00139862	6e-08	1e-08	6.5e-07	555.9766392	738.58244761	759.87360778	10.03446179	-0.01124517	-0.3626341
0.05759	10.84034	0.00065819	6e-08	0.0	0.0	0.00139371	6e-08	1e-08	6.6e-07	556.21119524	738.53550801	759.80298944	10.01587055	-0.0110717	-0.36257864
0.05769	10.85398	0.0006631	6e-08	0.0	0.0	0.00138879	6e-08	1e-08	6.6e-07	556.44527793	738.48865218	759.73249672	9.9973108	-0.0108981	-0.36252328
0.05779	10.86759	0.00066803	7e-08	0.0	0.0	0.00138386	6e-08	1e-08	6.7e-07	556.67888827	738.44187977	759.66212939	9.97878247	-0.01072436	-0.36246802
0.05789	10.88118	0.00067296	7e-08	0.0	0.0	0.00137892	6e-08	1e-08	6.7e-07	556.91202731	738.39519047	759.59188723	9.96028546	-0.01055049	-0.36241285
0.05799	10.89475	0.0006779	7e-08	0.0	0.0	0.00137397	7e-08	1e-08	6.8e-07	557.14469604	738.34858392	759.52177005	9.9418197	-0.01037647	-0.36235779
0.05809	10.90831	0.00068286	7e-08	0.0	0.0	0.00136901	7e-08	1e-08	6.8e-07	557.3768955	738.3020598	759.45177762	9.9233851	-0.01020231	-0.36230282
0.05819	10.92184	0.00068782	7e-08	0.0	0.0	0.00136403	7e-08	1e-08	6.9e-07	557.60862669	738.25561775	759.38190973	9.90498157	-0.010028	-0.36224795
0.05829	10.93535	0.0006928	7e-08	0.0	0.0	0.00135905	7e-08	1e-08	6.9e-07	557.83989063	738.20925741	759.31216616	9.88660904	-0.00985354	-0.36219318
0.05839	10.94884	0.00069779	7e-08	0.0	0.0	0.00135405	7e-08	1e-08	7e-07	558.07068832	738.16297844	759.24254671	9.86826742	-0.00967892	-0.36213851
0.05849	10.96231	0.00070278	8e-08	0.0	0.0	0.00134905	7e-08	1e-08	7e-07	558.30102078	738.11678046	759.17305116	9.84995662	-0.00950414	-0.36208393
0.05859	10.97577	0.00070779	8e-08	0.0	0.0	0.00134403	8e-08	1e-08	7.1e-07	558.53088901	738.07066311	759.1036793	9.83167656	-0.00932929	-0.36202945
0.05869	10.9892	0.00071281	8e-08	0.0	0.0	0.00133901	8e-08	1e-08	7.1e-07	558.76029401	738.02462604	759.03443092	9.81342716	-0.00915421	-0.36197507
0.05879	11.00261	0.00071783	8e-08	0.0	0.0	0.00133397	8e-08	1e-08	7.2e-07	558.98923677	737.97866886	758.96530581	9.79520834	-0.00897897	-0.36192078
0.05889	11.016	0.00072287	8e-08	0.0	0.0	0.00132893	8e-08	1e-08	7.2e-07	559.21771831	737.93279118	758.89630376	9.77702	-0.00880355	-0.36186659
0.05899	11.02937	0.00072791	8e-08	0.0	0.0	0.00132388	8e-08	1e-08	7.3e-07	559.44573961	737.88699262	758.82742456	9.75886207	-0.00862796	-0.3618125
0.05909	11.04271	0.00073296	8e-08	0.0	0.0	0.00131882	8e-08	1e-08	7.3e-07	559.67330168	737.84127279	758.758668	9.74073446	-0.00845218	-0.3617585
0.05919	11.05604	0.00073802	9e-08	0.0	0.0	0.00131375	9e-08	1e-08	7.4e-07	559.90040551	737.79563128	758.69003388	9.72263709	-0.00827623	-0.3617046
0.05929	11.06935	0.00074309	9e-08	0.0	0.0	0.00130867	9e-08	1e-08	7.4e-07	560.12705208	737.7500677	758.62152199	9.70456987	-0.00810008	-0.3616508
0.05939	11.08264	0.00074817	9e-08	0.0	0.0	0.00130359	9e-08	1e-08	7.5e-07	560.35324239	737.70458165	758.55313212	9.68653272	-0.00792374	-0.36159709
0.05949	11.09591	0.00075325	9e-08	0.0	0.0	0.00129849	9e-08	1e-08	7.5e-07	560.57897742	737.6591727	758.48486406	9.66852556	-0.00774721	-0.36154348
0.05959	11.10915	0.00075834	9e-08	0.0	0.0	0.00129339	9e-08	1e-08	7.6e-07	560.80425815	737.61384046	758.41671761	9.65054831	-0.00757047	-0.36148996
0.05969	11.12238	0.00076344	9e-08	0.0	0.0	0.00128829	1e-07	1e-08	7.6e-07	561.02908558	737.56858449	758.34869256	9.63260087	-0.00739352	-0.36143654
0.05979	11.13559	0.00076855	1e-07	0.0	0.0	0.00128317	1e-07	1e-08	7.7e-07	561.25346066	737.52340438	758.28078871	9.61468316	-0.00721636	-0.36138321
0.05989	11.14877	0.00077366	1e-07	0.0	0.0	0.00127805	1e-07	1e-08	7.7e-07	561.47738438	737.47829979	758.21300586	9.59679511	-0.00703908	-0.36132998
0.05999	11.16194	0.00077878	1e-07	0.0	0.0	0.00127292	1e-07	1e-08	7.8e-07	561.70085772	737.43327026	758.1453438	9.57893662	-0.00686152	-0.36127684
0.06009	11.17508	0.00078391	1e-07	0.0	0.0	0.00126779	1e-07	2e-08	7.8e-07	561.92388163	737.38831533	758.07780232	9.56110762	-0.00668373	-0.3612238
0.06019	11.18821	0.00078904	1e-07	0.0	0.0	0.00126265	1.1e-07	2e-08	7.9e-07	562.1464571	737.34343458	758.01038123	9.54330802	-0.00650571	-0.36117085
0.06029	11.20131	0.00079417	1e-07	0.0	0.0	0.0012575	1.1e-07	2e-08	8e-07	562.36858509	737.29862757	757.94308032	9.52553773	-0.00632746	-0.361118
0.06039	11.21439	0.00079932	1.1e-07	0.0	0.0	0.00125235	1.1e-07	2e-08	8e-07	562.59026657	737.25389385	757.8758994	9.50779668	-0.00614897	-0.36106524
0.06049	11.22745	0.00080446	1.1e-07	0.0	0.0	0.00124719	1.1e-07	2e-08	8.1e-07	562.81150249	737.20923298	757.80883825	9.49008478	-0.00597024	-0.36101258
0.06059	11.24049	0.00080962	1.1e-07	0.0	0.0	0.00124203	1.2e-07	2e-08	8.1e-07	563.03229382	737.16464452	757.74189669	9.47240194	-0.00579127	-0.36096001
0.06069	11.25352	0.00081477	1.1e-07	0.0	0.0	0.00123686	1.2e-07	2e-08	8.2e-07	563.25264151	737.12012802	757.6750745	9.45474808	-0.00561204	-0.36090753
0.06079	11.26651	0.00081993	1.1e-07	0.0	0.0	0.00123169	1.2e-07	2e-08	8.2e-07	563.47254652	737.07568302	757.6083715	9.43712312	-0.00543255	-0.36085514
0.06089	11.27949	0.0008251	1.2e-07	0.0	0.0	0.00122651	1.2e-07	2e-08	8.3e-07	563.6920098	737.03130907	757.54178748	9.41952698	-0.0052528	-0.36080285
0.06099	11.29245	0.00083027	1.2e-07	0.0	0.0	0.00122133	1.2e-07	2e-08	8.3e-07	563.9110323	736.9870057	757.47532224	9.40195956	-0.00507277	-0.36075066
0.06109	11.30539	0.00083544	1.2e-07	0.0	0.0	0.00121615	1.3e-07	2e-08	8.4e-07	564.12961496	736.94277252	757.40897559	9.38442078	-0.00489254	-0.36069855
0.06119	11.31831	0.00084062	1.2e-07	0.0	0.0	0.00121096	1.3e-07	2e-08	8.4e-07	564.34775873	736.89860915	757.34274733	9.36691057	-0.00471198	-0.36064654
0.06129	11.3312	0.0008458	1.2e-07	0.0	0.0	0.00120577	1.3e-07	2e-08	8.5e-07	564.56546454	736.85451503	757.27663726	9.34942884	-0.00453114	-0.36059462
0.06139	11.34408	0.00085098	1.3e-07	0.0	0.0	0.00120058	1.4e-07	2e-08	8.5e-07	564.78273335	736.81048971	757.21064518	9.3319755	-0.00435001	-0.3605428
0.06149	11.35693	0.00085617	1.3e-07	0.0	0.0	0.00119538	1.4e-07	2e-08	8.6e-07	564.99956607	736.76653273	757.14477091	9.31455048	-0.00416858	-0.36049107
0.06159	11.36977	0.00086136	1.3e-07	0.0	0.0	0.00119018	1.4e-07	2e-08	8.6e-07	565.21596366	736.72264361	757.07901425	9.29715368	-0.00398686	-0.36043943
0.06169	11.38258	0.00086655	1.3e-07	0.0	0.0	0.00118498	1.4e-07	2e-08	8.7e-07	565.43192703	736.67882191	757.01337499	9.27978503	-0.00380483	-0.36038788
0.06179	11.39537	0.00087174	1.3e-07	0.0	0.0	0.00117978	1.5e-07	2e-08	8.7e-07	565.64745712	736.63506714	756.94785295	9.26244443	-0.00362248	-0.36033642
0.06189	11.40814	0.00087694	1.4e-07	0.0	0.0	0.00117457	1.5e-07	2e-08	8.8e-07	565.86255485	736.59137885	756.88244794	9.24513182	-0.00343982	-0.36028506
0.06199	11.42089	0.00088213	1.4e-07	0.0	0.0	0.00116937	1.5e-07	2e-08	8.8e-07	566.07722114	736.54775655	756.81715976	9.22784709	-0.00325683	-0.36023378
0.06209	11.43362	0.00088733	1.4e-07	0.0	0.0	0.00116416	1.5e-07	2e-08	8.9e-07	566.29145692	736.50419979	756.75198821	9.21059018	-0.00307352	-0.3601826
0.06219	11.44633	0.00089253	1.4e-07	0.0	0.0	0.00115895	1.6e-07	2e-08	8.9e-07	566.5052631	736.46070809	756.68693311	9.19336099	-0.00288986	-0.36013151
0.06229	11.45902	0.00089773	1.5e-07	0.0	0.0	0.00115374	1.6e-07	2e-08	9e-07	566.7186406	736.41728097	756.62199427	9.17615943	-0.00270589	-0.36008051
0.06239	11.47168	0.00090292	1.5e-07	0.0	0.0	0.00114853	1.6e-07	2e-08	9e-07	566.93159031	736.37391812	756.55717149	9.15898543	-0.00252163	-0.36002961
0.06249	11.48433	0.00090812	1.5e-07	0.0	0.0	0.00114332	1.7e-07	2e-08	9.1e-07	567.14411317	736.33061896	756.49246459	9.14183891	-0.00233697	-0.35997879
0.06259	11.49695	0.00091332	1.5e-07	0.0	0.0	0.00113811	1.7e-07	3e-08	9.1e-07	567.35621006	736.28738304	756.42787337	9.12471977	-0.00215195	-0.35992807
0.06269	11.50956	0.00091852	1.6e-07	0.0	0.0	0.0011329	1.7e-07	3e-08	9.2e-07	567.56788189	736.24420988	756.36339765	9.10762795	-0.00196656	-0.35987743
0.06279	11.52214	0.00092372	1.6e-07	0.0	0.0	0.00112769	1.8e-07	3e-08	9.3e-07	567.77912957	736.20109901	756.29903723	9.09056334	-0.00178081	-0.35982689
0.06289	11.5347	0.00092892	1.6e-07	0.0	0.0	0.00112248	1.8e-07	3e-08	9.3e-07	567.98995399	736.15804997	756.23479193	9.07352588	-0.00159468	-0.35977643
0.06299	11.54724	0.00093412	1.6e-07	0.0	0.0	0.00111727	1.8e-07	3e-08	9.4e-07	568.20035604	736.1150623	756.17066156	9.05651547	-0.00140817	-0.35972607
0.06309	11.55976	0.00093931	1.7e-07	0.0	0.0	0.00111206	1.9e-07	3e-08	9.4e-07	568.41033661	736.07213554	756.10664594	9.03953203	-0.00122127	-0.3596758
0.06319	11.57226	0.00094451	1.7e-07	0.0	0.0	0.00110685	1.9e-07	3e-08	9.5e-07	568.6198966	736.02926921	756.04274488	9.02257548	-0.00103398	-0.35962561
0.06329	11.58473	0.0009497	1.7e-07	0.0	0.0	0.00110165	1.9e-07	3e-08	9.5e-07	568.82903688	735.98646286	755.97895818	9.00564573	-0.00084629	-0.35957552
0.06339	11.59719	0.00095489	1.7e-07	0.0	0.0	0.00109645	2e-07	3e-08	9.6e-07	569.03775835	735.94371604	755.91528567	8.9887427	-0.00065819	-0.35952552
0.06349	11.60962	0.00096008	1.8e-07	0.0	0.0	0.00109124	2e-07	3e-08	9.6e-07	569.24606187	735.90102827	755.85172717	8.97186631	-0.00046968	-0.3594756
0.06359	11.62204	0.00096527	1.8e-07	0.0	0.0	0.00108605	2.1e-07	3e-08	9.7e-07	569.45394833	735.85839915	755.78828248	8.95501645	-0.0002809	-0.35942578
0.06369	11.63443	0.00097045	1.8e-07	0.0	0.0	0.00108085	2.1e-07	3e-08	9.7e-07	569.6614186	735.81582824	755.72495142	8.93819307	-9.16e-05	-0.35937604
0.06379	11.6468	0.00097563	1.9e-07	0.0	0.0	0.00107566	2.1e-07	3e-08	9.8e-07	569.86847355	735.77331506	755.66173381	8.92139607	9.814e-05	-0.3593264
0.06389	11.65915	0.00098081	1.9e-07	0.0	0.0	0.00107047	2.2e-07	3e-08	9.8e-07	570.07511405	735.73085916	755.59862947	8.90462538	0.0002883	-0.35927684
0.06399	11.67148	0.00098598	1.9e-07	0.0	0.0	0.00106528	2.2e-07	3e-08	9.9e-07	570.28134095	735.68846009	755.53563822	8.8878809	0.0004789	-0.35922737
0.06409	11.68378	0.00099115	1.9e-07	0.0	0.0	0.0010601	2.2e-07	3e-08	9.9e-07	570.48715513	735.64611742	755.47275986	8.87116255	0.00066995	-0.35917799
0.06419	11.69607	0.00099632	2e-07	0.0	0.0	0.00105492	2.3e-07	3e-08	1e-06	570.69255743	735.6038307	755.40999423	8.85447026	0.00086144	-0.3591287
0.06429	11.70833	0.00100148	2e-07	0.0	0.0	0.00104974	2.3e-07	3e-08	1e-06	570.89754872	735.56159951	755.34734114	8.83780392	0.00105339	-0.35907949
0.06439	11.72057	0.00100664	2e-07	0.0	0.0	0.00104457	2.4e-07	4e-08	1.01e-06	571.10212984	735.51942339	755.28480041	8.82116347	0.0012458	-0.35903038
0.06449	11.7328	0.00101179	2.1e-07	0.0	0.0	0.0010394	2.4e-07	4e-08	1.01e-06	571.30630165	735.47730193	755.22237186	8.80454882	0.00143868	-0.35898135
0.06459	11.745	0.00101694	2.1e-07	0.0	0.0	0.00103424	2.5e-07	4e-08	1.02e-06	571.51006498	735.4352347	755.16005532	8.78795987	0.00163203	-0.35893241
0.06469	11.75717	0.00102208	2.1e-07	0.0	0.0	0.00102909	2.5e-07	4e-08	1.02e-06	571.71342068	735.39322127	755.0978506	8.77139656	0.00182586	-0.35888356
0.06479	11.76933	0.00102722	2.2e-07	0.0	0.0	0.00102393	2.5e-07	4e-08	1.03e-06	571.91636959	735.35126123	755.03575752	8.75485875	0.00202003	-0.3588348
0.06489	11.78147	0.00103236	2.2e-07	0.0	0.0	0.00101879	2.6e-07	4e-08	1.03e-06	572.11891255	735.30935421	754.97377591	8.73834643	0.00221479	-0.35878612
0.06499	11.79358	0.00103748	2.2e-07	0.0	0.0	0.00101365	2.6e-07	4e-08	1.04e-06	572.32105039	735.26749977	754.91190559	8.72185949	0.00241004	-0.35873753
0.06509	11.80567	0.0010426	2.3e-07	0.0	0.0	0.00100851	2.7e-07	4e-08	1.04e-06	572.52278393	735.22569751	754.85014639	8.70539784	0.00260579	-0.35868903
0.06519	11.81774	0.00104772	2.3e-07	0.0	0.0	0.00100338	2.7e-07	4e-08	1.05e-06	572.72411401	735.18394701	754.78849813	8.68896139	0.00280204	-0.35864062
0.06529	11.82979	0.00105283	2.3e-07	0.0	0.0	0.00099826	2.8e-07	4e-08	1.05e-06	572.92504144	735.14224789	754.72696063	8.67255007	0.00299879	-0.35859229
0.06539	11.84182	0.00105793	2.4e-07	0.0	0.0	0.00099314	2.8e-07	4e-08	1.06e-06	573.12556704	735.10059976	754.66553372	8.65616378	0.00319606	-0.35854405
0.06549	11.85382	0.00106303	2.4e-07	0.0	0.0	0.00098803	2.9e-07	4e-08	1.06e-06	573.32569164	735.05900223	754.60421723	8.63980246	0.00339385	-0.3584959
0.06559	11.86581	0.00106811	2.4e-07	0.0	0.0	0.00098293	2.9e-07	4e-08	1.07e-06	573.52541603	735.01745491	754.54301098	8.623466	0.00359216	-0.35844783
0.06569	11.87777	0.00107319	2.5e-07	0.0	0.0	0.00097784	3e-07	4e-08	1.07e-06	573.72474104	734.97595744	754.48191479	8.60715433	0.003791	-0.35839985
0.06579	11.88971	0.00107827	2.5e-07	0.0	0.0	0.00097275	3e-07	5e-08	1.08e-06	573.92366747	734.93450945	754.4209285	8.59086736	0.00399038	-0.35835196
0.06589	11.90163	0.00108333	2.5e-07	0.0	0.0	0.00096767	3.1e-07	5e-08	1.09e-06	574.12219612	734.89311057	754.36005194	8.57460501	0.00419029	-0.35830415
0.06599	11.91353	0.00108839	2.6e-07	0.0	0.0	0.0009626	3.1e-07	5e-08	1.09e-06	574.32032778	734.85176043	754.29928492	8.55836719	0.00439076	-0.35825643
0.06609	11.9254	0.00109344	2.6e-07	0.0	0.0	0.00095753	3.2e-07	5e-08	1.1e-06	574.51806327	734.81045873	754.23862729	8.54215375	0.0045916	-0.35820879
0.06619	11.93726	0.00109848	2.7e-07	0.0	0.0	0.00095247	3.2e-07	5e-08	1.1e-06	574.71540336	734.76920509	754.17807887	8.52596472	0.00479311	-0.35816124
0.06629	11.94909	0.00110351	2.7e-07	0.0	0.0	0.00094743	3.3e-07	5e-08	1.11e-06	574.91234886	734.72799919	754.11763949	8.50979997	0.00499518	-0.35811378
0.06639	11.9609	0.00110854	2.7e-07	0.0	0.0	0.00094239	3.3e-07	5e-08	1.11e-06	575.10890055	734.68684068	754.05730899	8.49365942	0.00519781	-0.3580664
0.06649	11.97269	0.00111355	2.8e-07	0.0	0.0	0.00093736	3.4e-07	5e-08	1.12e-06	575.3050592	734.64572924	753.99708718	8.47754297	0.00540101	-0.3580191
0.06659	11.98445	0.00111856	2.8e-07	0.0	0.0	0.00093234	3.5e-07	5e-08	1.12e-06	575.50082559	734.60466456	753.93697391	8.46145055	0.00560477	-0.35797189
0.06669	11.9962	0.00112355	2.8e-07	0.0	0.0	0.00092732	3.5e-07	5e-08	1.13e-06	575.69620051	734.56364632	753.87696901	8.44538206	0.0058091	-0.35792477
0.06679	12.00792	0.00112854	2.9e-07	0.0	0.0	0.00092232	3.6e-07	5e-08	1.13e-06	575.89118473	734.52267421	753.8170723	8.42933743	0.00601401	-0.35787773
0.06689	12.01962	0.00113352	2.9e-07	0.0	0.0	0.00091733	3.6e-07	5e-08	1.14e-06	576.085779	734.48174796	753.75728363	8.41331657	0.00621951	-0.35783078
0.06699	12.0313	0.00113849	3e-07	0.0	0.0	0.00091235	3.7e-07	6e-08	1.14e-06	576.27998411	734.44086726	753.69760283	8.3973194	0.00642559	-0.35778391
0.06709	12.04296	0.00114344	3e-07	0.0	0.0	0.00090737	3.7e-07	6e-08	1.15e-06	576.4738008	734.40003183	753.63802973	8.38134583	0.00663226	-0.35773712
0.06719	12.05459	0.00114839	3.1e-07	0.0	0.0	0.00090241	3.8e-07	6e-08	1.15e-06	576.66722984	734.35924141	753.57856417	8.36539577	0.00683953	-0.35769042
0.06729	12.0662	0.00115333	3.1e-07	0.0	0.0	0.00089746	3.9e-07	6e-08	1.16e-06	576.86027198	734.31849573	753.51920597	8.34946903	0.00704726	-0.35764381
0.06739	12.0778	0.00115825	3.1e-07	0.0	0.0	0.00089252	3.9e-07	6e-08	1.16e-06	577.05292799	734.27779453	753.45995499	8.33356572	0.00725568	-0.35759728
0.06749	12.08936	0.00116316	3.2e-07	0.0	0.0	0.00088759	4e-07	6e-08	1.17e-06	577.2451986	734.23713756	753.40081106	8.31768565	0.00746471	-0.35755083
0.06759	12.10091	0.00116807	3.2e-07	0.0	0.0	0.00088267	4.1e-07	6e-08	1.17e-06	577.43708457	734.19652459	753.34177401	8.30182876	0.00767434	-0.35750447
0.06769	12.11243	0.00117296	3.3e-07	0.0	0.0	0.00087776	4.1e-07	6e-08	1.17e-06	577.62858662	734.15595539	753.28284367	8.28599495	0.00788458	-0.35745819
0.06779	12.12394	0.00117784	3.3e-07	0.0	0.0	0.00087286	4.2e-07	6e-08	1.18e-06	577.81970549	734.11542973	753.2240199	8.27018414	0.00809543	-0.35741199
0.06789	12.13542	0.00118271	3.4e-07	0.0	0.0	0.00086797	4.3e-07	6e-08	1.18e-06	578.01044193	734.0749474	753.16530253	8.25439625	0.00830689	-0.35736588
0.06799	12.14687	0.00118757	3.4e-07	0.0	0.0	0.0008631	4.3e-07	7e-08	1.19e-06	578.20079666	734.0345082	753.10669139	8.23863118	0.00851898	-0.35731985
0.06809	12.15831	0.00119241	3.4e-07	0.0	0.0	0.00085824	4.4e-07	7e-08	1.19e-06	578.39077041	733.99411194	753.04818634	8.22288885	0.00873169	-0.3572739
0.06819	12.16972	0.00119724	3.5e-07	0.0	0.0	0.00085339	4.5e-07	7e-08	1.2e-06	578.58036389	733.95375842	752.9897872	8.20716918	0.00894502	-0.35722804
0.06829	12.18111	0.00120206	3.5e-07	0.0	0.0	0.00084855	4.5e-07	7e-08	1.2e-06	578.76957784	733.91344749	752.93149382	8.19147208	0.00915899	-0.35718226
0.06839	12.19248	0.00120687	3.6e-07	0.0	0.0	0.00084373	4.6e-07	7e-08	1.21e-06	578.95841296	733.87317897	752.87330605	8.17579747	0.00937358	-0.35713657
0.06849	12.20383	0.00121167	3.6e-07	0.0	0.0	0.00083891	4.7e-07	7e-08	1.21e-06	579.14686997	733.83295271	752.81522372	8.16014525	0.00958882	-0.35709095
0.06859	12.21515	0.00121645	3.7e-07	0.0	0.0	0.00083411	4.7e-07	7e-08	1.22e-06	579.33494959	733.79276852	752.75724667	8.14451518	0.00980451	-0.35704542
0.06869	12.22646	0.00122122	3.7e-07	0.0	0.0	0.00082933	4.8e-07	7e-08	1.22e-06	579.52265252	733.75262628	752.69937476	8.12890745	0.01002097	-0.35699997
0.06879	12.23774	0.00122597	3.8e-07	0.0	0.0	0.00082455	4.9e-07	7e-08	1.23e-06	579.70997945	733.71252589	752.64160783	8.11332185	0.01023806	-0.35695461
0.06889	12.24899	0.00123071	3.8e-07	0.0	0.0	0.00081979	5e-07	8e-08	1.23e-06	579.89693109	733.67246722	752.58394571	8.0977583	0.01045579	-0.35690932
0.06899	12.26023	0.00123544	3.9e-07	0.0	0.0	0.00081504	5e-07	8e-08	1.24e-06	580.08350813	733.63245017	752.52638826	8.08221671	0.01067417	-0.35686412
0.06909	12.27144	0.00124016	3.9e-07	0.0	0.0	0.00081031	5.1e-07	8e-08	1.24e-06	580.26971126	733.59247464	752.46893533	8.06669699	0.01089318	-0.356819
0.06919	12.28263	0.00124486	4e-07	0.0	0.0	0.00080559	5.2e-07	8e-08	1.25e-06	580.45554117	733.55254056	752.41158675	8.05119906	0.01111284	-0.35677397
0.06929	12.2938	0.00124955	4e-07	0.0	0.0	0.00080088	5.3e-07	8e-08	1.25e-06	580.64099855	733.51264785	752.35434238	8.03572283	0.01133314	-0.35672901
0.06939	12.30494	0.00125422	4.1e-07	0.0	0.0	0.00079619	5.4e-07	8e-08	1.26e-06	580.82608406	733.47279645	752.29720206	8.02026821	0.01155409	-0.35668414
0.06949	12.31606	0.00125888	4.1e-07	0.0	1e-08	0.00079151	5.4e-07	8e-08	1.26e-06	581.0107984	733.43298631	752.24016564	8.00483511	0.0117757	-0.35663934
0.06959	12.32716	0.00126352	4.2e-07	0.0	1e-08	0.00078685	5.5e-07	8e-08	1.27e-06	581.19514223	733.3932174	752.18323297	7.98942345	0.01199795	-0.35659463
0.06969	12.33824	0.00126815	4.2e-07	0.0	1e-08	0.0007822	5.6e-07	8e-08	1.27e-06	581.37911622	733.35348969	752.1264039	7.97403314	0.01222085	-0.35655
0.06979	12.34929	0.00127277	4.3e-07	0.0	1e-08	0.00077757	5.7e-07	9e-08	1.28e-06	581.56272104	733.31380312	752.06967828	7.95866388	0.01244427	-0.35650546
0.06989	12.36032	0.00127737	4.3e-07	0.0	1e-08	0.00077295	5.8e-07	9e-08	1.28e-06	581.74595736	733.27415767	752.01305596	7.94331594	0.01266844	-0.35646099
0.06999	12.37133	0.00128196	4.4e-07	0.0	1e-08	0.00076834	5.8e-07	9e-08	1.28e-06	581.92882583	733.23455337	751.95653679	7.92798907	0.01289325	-0.3564166
0.07009	12.38232	0.00128653	4.4e-07	0.0	1e-08	0.00076375	5.9e-07	9e-08	1.29e-06	582.11132711	733.19499026	751.90012063	7.91268319	0.01311872	-0.3563723
0.07019	12.39328	0.00129108	4.5e-07	0.0	1e-08	0.00075918	6e-07	9e-08	1.29e-06	582.29346184	733.15546835	751.84380732	7.89739821	0.01334483	-0.35632807
0.07029	12.40422	0.00129562	4.5e-07	0.0	1e-08	0.00075462	6.1e-07	9e-08	1.3e-06	582.47523068	733.11598769	751.78759673	7.88213404	0.01357159	-0.35628393
0.07039	12.41514	0.00130014	4.6e-07	0.0	1e-08	0.00075007	6.2e-07	9e-08	1.3e-06	582.65663427	733.07654833	751.73148869	7.86689059	0.01379901	-0.35623987
0.07049	12.42603	0.00130465	4.7e-07	0.0	1e-08	0.00074554	6.3e-07	1e-07	1.31e-06	582.83767325	733.03715035	751.67548308	7.85166777	0.01402707	-0.35619588
0.07059	12.4369	0.00130914	4.7e-07	0.0	1e-08	0.00074103	6.4e-07	1e-07	1.31e-06	583.01834826	732.99779381	751.61957973	7.8364655	0.01425578	-0.35615198
0.07069	12.44775	0.00131362	4.8e-07	0.0	1e-08	0.00073653	6.5e-07	1e-07	1.32e-06	583.19865992	732.95847882	751.56377852	7.82128368	0.01448514	-0.35610816
0.07079	12.45858	0.00131808	4.8e-07	0.0	1e-08	0.00073205	6.5e-07	1e-07	1.32e-06	583.37860887	732.91920547	751.50807928	7.80612222	0.01471516	-0.35606442
0.07089	12.46938	0.00132253	4.9e-07	0.0	1e-08	0.00072759	6.6e-07	1e-07	1.33e-06	583.55819574	732.87997389	751.45248189	7.79098104	0.01494582	-0.35602076
0.07099	12.48016	0.00132696	4.9e-07	0.0	1e-08	0.00072314	6.7e-07	1e-07	1.33e-06	583.73742114	732.8407842	751.3969862	7.7758598	0.01517702	-0.35597717
0.07109	12.49092	0.00133137	5e-07	0.0	1e-08	0.0007187	6.8e-07	1e-07	1.33e-06	583.91628571	732.80163642	751.34159206	7.76075882	0.01540894	-0.35593367
0.07119	12.50165	0.00133576	5.1e-07	0.0	1e-08	0.00071429	6.9e-07	1.1e-07	1.34e-06	584.09479006	732.7625308	751.28629934	7.74567782	0.0156415	-0.35589025
0.07129	12.51236	0.00134014	5.1e-07	0.0	1e-08	0.00070989	7e-07	1.1e-07	1.34e-06	584.27293478	732.72346749	751.2311079	7.73061673	0.0158747	-0.3558469
0.07139	12.52305	0.0013445	5.2e-07	0.0	1e-08	0.0007055	7.1e-07	1.1e-07	1.35e-06	584.4507205	732.68444668	751.17601759	7.71557544	0.01610854	-0.35580364
0.07149	12.53372	0.00134885	5.2e-07	0.0	1e-08	0.00070113	7.2e-07	1.1e-07	1.35e-06	584.62814782	732.64546856	751.12102827	7.70055387	0.01634301	-0.35576046
0.07159	12.54436	0.00135318	5.3e-07	0.0	1e-08	0.00069678	7.3e-07	1.1e-07	1.36e-06	584.80521733	732.60653332	751.06613982	7.68555193	0.01657812	-0.35571735
0.07169	12.55498	0.00135749	5.4e-07	0.0	1e-08	0.00069245	7.4e-07	1.1e-07	1.36e-06	584.98192963	732.5676412	751.01135208	7.67056952	0.01681386	-0.35567432
0.07179	12.56557	0.00136178	5.4e-07	0.0	1e-08	0.00068813	7.5e-07	1.1e-07	1.36e-06	585.15828532	732.52879241	750.95666492	7.65560655	0.01705023	-0.35563138
0.07189	12.57614	0.00136606	5.5e-07	0.0	1e-08	0.00068383	7.6e-07	1.2e-07	1.37e-06	585.33428498	732.48998721	750.9020782	7.64066293	0.01728722	-0.35558851
0.07199	12.58669	0.00137032	5.5e-07	0.0	1e-08	0.00067955	7.7e-07	1.2e-07	1.37e-06	585.5099292	732.45122585	750.8475918	7.62573857	0.01752485	-0.35554572
0.07209	12.59722	0.00137456	5.6e-07	0.0	1e-08	0.00067529	7.8e-07	1.2e-07	1.38e-06	585.68521857	732.41250861	750.79320556	7.61083338	0.01776309	-0.35550301
0.07219	12.60772	0.00137879	5.7e-07	0.0	1e-08	0.00067104	7.9e-07	1.2e-07	1.38e-06	585.86015365	732.37383577	750.73891937	7.59594725	0.01800196	-0.35546038
0.07229	12.6182	0.00138299	5.7e-07	0.0	1e-08	0.00066681	8e-07	1.2e-07	1.39e-06	586.03473504	732.33520754	750.68473307	7.58107974	0.01824135	-0.35541782
0.07239	12.62866	0.00138718	5.8e-07	0.0	1e-08	0.0006626	8.1e-07	1.2e-07	1.39e-06	586.20896329	732.29662425	750.63064655	7.56623136	0.01848142	-0.35537535
0.07249	12.63909	0.00139136	5.9e-07	0.0	1e-08	0.0006584	8.3e-07	1.3e-07	1.39e-06	586.38283899	732.25808624	750.57665967	7.55140176	0.01872209	-0.35533295
0.07259	12.6495	0.00139551	5.9e-07	0.0	1e-08	0.00065422	8.4e-07	1.3e-07	1.4e-06	586.55636268	732.21959386	750.5227723	7.53659083	0.01896337	-0.35529063
0.07269	12.65988	0.00139965	6e-07	0.0	1e-08	0.00065006	8.5e-07	1.3e-07	1.4e-06	586.72953493	732.18114746	750.46898429	7.52179849	0.01920525	-0.35524839
0.07279	12.67024	0.00140377	6.1e-07	0.0	1e-08	0.00064592	8.6e-07	1.3e-07	1.41e-06	586.9023563	732.14274739	750.41529554	7.50702464	0.01944772	-0.35520623
0.07289	12.68058	0.00140787	6.1e-07	0.0	1e-08	0.0006418	8.7e-07	1.3e-07	1.41e-06	587.07482734	732.10439404	750.36170589	7.49226918	0.01969079	-0.35516414
0.07299	12.69089	0.00141195	6.2e-07	0.0	1e-08	0.00063769	8.8e-07	1.3e-07	1.42e-06	587.24694859	732.06608781	750.30821523	7.47753201	0.01993444	-0.35512213
0.07309	12.70119	0.00141601	6.3e-07	0.0	1e-08	0.0006336	8.9e-07	1.4e-07	1.42e-06	587.41872061	732.02782908	750.25482342	7.46281305	0.02017868	-0.3550802
0.07319	12.71145	0.00142006	6.3e-07	0.0	1e-08	0.00062953	9e-07	1.4e-07	1.42e-06	587.59014393	731.98961829	750.20153034	7.44811219	0.02042349	-0.35503835
0.07329	12.7217	0.00142409	6.4e-07	0.0	1e-08	0.00062548	9.2e-07	1.4e-07	1.43e-06	587.7612191	731.95145586	750.14833587	7.43342934	0.02066888	-0.35499658
0.07339	12.73192	0.0014281	6.5e-07	0.0	1e-08	0.00062145	9.3e-07	1.4e-07	1.43e-06	587.93194665	731.91334226	750.09523986	7.4187644	0.02091484	-0.35495488
0.07349	12.74211	0.00143209	6.5e-07	0.0	1e-08	0.00061743	9.4e-07	1.4e-07	1.44e-06	588.1023271	731.87527791	750.0422422	7.40411686	0.02116131	-0.35491326
0.07359	12.75228	0.00143606	6.6e-07	0.0	1e-08	0.00061343	9.5e-07	1.5e-07	1.44e-06	588.27236099	731.83726318	749.98934277	7.38948731	0.02140837	-0.35487171
0.07369	12.76243	0.00144001	6.7e-07	0.0	1e-08	0.00060945	9.6e-07	1.5e-07	1.44e-06	588.44204885	731.79929864	749.93654144	7.37487536	0.02165599	-0.35483025
0.07379	12.77256	0.00144395	6.8e-07	0.0	1e-08	0.00060549	9.8e-07	1.5e-07	1.45e-06	588.61139118	731.7613848	749.88383808	7.3602809	0.02190415	-0.35478886
0.07389	12.78266	0.00144786	6.8e-07	0.0	1e-08	0.00060155	9.9e-07	1.5e-07	1.45e-06	588.78038851	731.72352218	749.83123257	7.34570383	0.02215285	-0.35474755
0.07399	12.79274	0.00145176	6.9e-07	0.0	1e-08	0.00059763	1e-06	1.5e-07	1.46e-06	588.94904135	731.68571129	749.77872479	7.33114406	0.02240208	-0.35470631
0.07409	12.80279	0.00145564	7e-07	0.0	1e-08	0.00059372	1.01e-06	1.6e-07	1.46e-06	589.1173502	731.64795268	749.72631462	7.31660149	0.02265184	-0.35466515
0.07419	12.81282	0.0014595	7e-07	0.0	1e-08	0.00058984	1.02e-06	1.6e-07	1.46e-06	589.28531558	731.61024691	749.67400194	7.30207601	0.02290213	-0.35462407
0.07429	12.82282	0.00146334	7.1e-07	0.0	1e-08	0.00058597	1.04e-06	1.6e-07	1.47e-06	589.45293799	731.57259455	749.62178662	7.28756752	0.02315292	-0.35458306
0.07439	12.8328	0.00146716	7.2e-07	0.0	1e-08	0.00058212	1.05e-06	1.6e-07	1.47e-06	589.62021791	731.53499617	749.56966856	7.27307593	0.02340423	-0.35454213
0.07449	12.84276	0.00147097	7.3e-07	0.0	1e-08	0.00057829	1.06e-06	1.6e-07	1.47e-06	589.78715585	731.49745239	749.51764762	7.25860112	0.02365604	-0.35450128
0.07459	12.8527	0.00147475	7.3e-07	0.0	1e-08	0.00057448	1.08e-06	1.7e-07	1.48e-06	589.9537523	731.45996382	749.46572369	7.244143	0.02390834	-0.3544605
0.07469	12.8626	0.00147852	7.4e-07	0.0	1e-08	0.00057069	1.09e-06	1.7e-07	1.48e-06	590.12000774	731.42253109	749.41389666	7.22970147	0.02416113	-0.3544198
0.07479	12.87249	0.00148226	7.5e-07	0.0	1e-08	0.00056692	1.1e-06	1.7e-07	1.49e-06	590.28592265	731.38515472	749.36216641	7.2152758	0.02441438	-0.35437918
0.07489	12.88235	0.00148599	7.6e-07	0.0	1e-08	0.00056316	1.12e-06	1.7e-07	1.49e-06	590.45149753	731.34783541	749.31053283	7.20086693	0.02466811	-0.35433863
0.07499	12.89219	0.0014897	7.6e-07	0.0	1e-08	0.00055943	1.13e-06	1.7e-07	1.49e-06	590.61673283	731.31057386	749.25899579	7.1864743	0.02492231	-0.35429816
0.07509	12.902	0.00149339	7.7e-07	0.0	1e-08	0.00055571	1.14e-06	1.8e-07	1.5e-06	590.78162904	731.27337074	749.20755519	7.17209781	0.02517697	-0.35425776
0.07519	12.91179	0.00149706	7.8e-07	0.0	1e-08	0.00055201	1.16e-06	1.8e-07	1.5e-06	590.94618662	731.23622676	749.15621091	7.15773735	0.02543208	-0.35421744
0.07529	12.92155	0.00150071	7.9e-07	0.0	1e-08	0.00054834	1.17e-06	1.8e-07	1.5e-06	591.11040603	731.19914261	749.10496284	7.14339281	0.02568762	-0.35417719
0.07539	12.93129	0.00150434	8e-07	0.0	1e-08	0.00054468	1.18e-06	1.8e-07	1.51e-06	591.27428775	731.16211902	749.05381087	7.12906409	0.0259436	-0.35413702
0.07549	12.941	0.00150795	8e-07	0.0	1e-08	0.00054104	1.2e-06	1.8e-07	1.51e-06	591.43783221	731.12515673	749.00275488	7.11475108	0.0262	-0.35409692
0.07559	12.95069	0.00151154	8.1e-07	0.0	1e-08	0.00053742	1.21e-06	1.9e-07	1.52e-06	591.60103989	731.08825648	748.95179478	7.10045366	0.02645682	-0.3540569
0.07569	12.96036	0.00151512	8.2e-07	0.0	1e-08	0.00053381	1.23e-06	1.9e-07	1.52e-06	591.76391122	731.05141905	748.90093044	7.08617174	0.02671404	-0.35401696
0.07579	12.97	0.00151867	8.3e-07	0.0	1e-08	0.00053023	1.24e-06	1.9e-07	1.52e-06	591.92644666	731.01464522	748.85016176	7.0719052	0.02697166	-0.35397709
0.07589	12.97962	0.00152221	8.4e-07	0.0	1e-08	0.00052667	1.26e-06	1.9e-07	1.53e-06	592.08864665	730.97793577	748.79948864	7.05765393	0.02722967	-0.35393729
0.07599	12.98921	0.00152572	8.4e-07	0.0	1e-08	0.00052312	1.27e-06	2e-07	1.53e-06	592.25051162	730.94129149	748.74891096	7.04341714	0.02748807	-0.35389757
0.07609	12.99878	0.00152922	8.5e-07	0.0	1e-08	0.0005196	1.29e-06	2e-07	1.53e-06	592.41204201	730.90471311	748.69842863	7.02919585	0.02774683	-0.35385793
0.07619	13.00832	0.0015327	8.6e-07	0.0	1e-08	0.00051609	1.3e-06	2e-07	1.54e-06	592.57323825	730.86820155	748.64804153	7.01498946	0.02800595	-0.35381836
0.07629	13.01784	0.00153615	8.7e-07	0.0	1e-08	0.00051261	1.31e-06	2e-07	1.54e-06	592.73410077	730.83175764	748.59774956	7.00079785	0.02826542	-0.35377886
0.07639	13.02733	0.00153959	8.8e-07	0.0	1e-08	0.00050914	1.33e-06	2.1e-07	1.54e-06	592.89462999	730.79538225	748.54755263	6.98662092	0.02852523	-0.35373944
0.07649	13.0368	0.00154301	8.9e-07	0.0	1e-08	0.00050569	1.35e-06	2.1e-07	1.55e-06	593.05482633	730.75907625	748.49745062	6.97245855	0.02878538	-0.3537001
0.07659	13.04625	0.00154641	8.9e-07	0.0	1e-08	0.00050226	1.36e-06	2.1e-07	1.55e-06	593.21469021	730.72284054	748.44744344	6.95831062	0.02904584	-0.35366082
0.07669	13.05567	0.00154979	9e-07	0.0	1e-08	0.00049885	1.38e-06	2.1e-07	1.55e-06	593.37422204	730.686676	748.39753099	6.94417701	0.02930661	-0.35362163
0.07679	13.06506	0.00155315	9.1e-07	0.0	1e-08	0.00049546	1.39e-06	2.2e-07	1.56e-06	593.53342223	730.65058355	748.34771316	6.9300576	0.02956769	-0.3535825
0.07689	13.07443	0.00155649	9.2e-07	0.0	1e-08	0.00049209	1.41e-06	2.2e-07	1.56e-06	593.69229119	730.61456413	748.29798985	6.91595229	0.02982905	-0.35354345
0.07699	13.08377	0.00155981	9.3e-07	0.0	1e-08	0.00048874	1.42e-06	2.2e-07	1.56e-06	593.85082931	730.57861868	748.24836098	6.90186094	0.03009069	-0.35350448
0.07709	13.09309	0.00156312	9.4e-07	0.0	1e-08	0.0004854	1.44e-06	2.2e-07	1.57e-06	594.009037	730.54274815	748.19882644	6.88778345	0.0303526	-0.35346558
0.07719	13.10239	0.0015664	9.4e-07	0.0	1e-08	0.00048209	1.45e-06	2.3e-07	1.57e-06	594.16691465	730.50695352	748.14938613	6.87371861	0.03061477	-0.35342675
0.07729	13.11166	0.00156966	9.5e-07	0.0	1e-08	0.0004788	1.47e-06	2.3e-07	1.57e-06	594.32446232	730.47123569	748.10004006	6.85965141	0.03087722	-0.353388
0.07739	13.1209	0.00157291	9.6e-07	0.0	1e-08	0.00047552	1.49e-06	2.3e-07	1.58e-06	594.48168058	730.4355957	748.05078808	6.84560905	0.03113988	-0.35334932
0.07749	13.13012	0.00157613	9.7e-07	0.0	1e-08	0.00047226	1.5e-06	2.3e-07	1.58e-06	594.63856982	730.40003457	748.00163009	6.83157916	0.03140277	-0.35331072
0.07759	13.13932	0.00157934	9.8e-07	0.0	1e-08	0.00046903	1.52e-06	2.4e-07	1.58e-06	594.7951304	730.36455333	747.95256601	6.81756153	0.03166586	-0.35327219
0.07769	13.14849	0.00158252	9.9e-07	0.0	1e-08	0.00046581	1.54e-06	2.4e-07	1.59e-06	594.95136267	730.329153	747.90359575	6.80355597	0.03192916	-0.35323373
0.07779	13.15763	0.00158569	1e-06	0.0	1e-08	0.00046261	1.55e-06	2.4e-07	1.59e-06	595.10726698	730.29383465	747.85471924	6.78956226	0.03219264	-0.35319534
0.07789	13.16675	0.00158884	1.01e-06	0.0	1e-08	0.00045943	1.57e-06	2.4e-07	1.59e-06	595.26284366	730.25859932	747.80593638	6.77558021	0.0324563	-0.35315703
0.07799	13.17584	0.00159197	1.02e-06	0.0	1e-08	0.00045627	1.59e-06	2.5e-07	1.6e-06	595.41809305	730.22344811	747.75724709	6.76160959	0.03272013	-0.3531188
0.07809	13.18491	0.00159508	1.02e-06	0.0	1e-08	0.00045313	1.6e-06	2.5e-07	1.6e-06	595.57301549	730.18838209	747.70865131	6.7476502	0.03298411	-0.35308063
0.07819	13.19395	0.00159817	1.03e-06	0.0	1e-08	0.00045001	1.62e-06	2.5e-07	1.6e-06	595.72761129	730.15340238	747.66014895	6.73370181	0.03324823	-0.35304254
0.07829	13.20297	0.00160124	1.04e-06	0.0	2e-08	0.0004469	1.64e-06	2.5e-07	1.61e-06	595.88188077	730.11851009	747.61173993	6.7197642	0.03351247	-0.35300453
0.07839	13.21196	0.00160429	1.05e-06	0.0	2e-08	0.00044382	1.65e-06	2.6e-07	1.61e-06	596.03582425	730.08370636	747.56342419	6.70583715	0.03377683	-0.35296658
0.07849	13.22092	0.00160732	1.06e-06	0.0	2e-08	0.00044075	1.67e-06	2.6e-07	1.61e-06	596.18944232	730.04899229	747.51520156	6.69194768	0.03404135	-0.35292871
0.07859	13.22986	0.00161034	1.07e-06	0.0	2e-08	0.00043771	1.69e-06	2.6e-07	1.61e-06	596.34273543	730.01436903	747.46707193	6.67805016	0.03430592	-0.35289092
0.07869	13.23878	0.00161333	1.08e-06	0.0	2e-08	0.00043468	1.71e-06	2.7e-07	1.62e-06	596.49570367	729.97983777	747.4190353	6.66416399	0.03457057	-0.35285319
0.07879	13.24767	0.00161631	1.09e-06	0.0	2e-08	0.00043167	1.72e-06	2.7e-07	1.62e-06	596.64834735	729.9453997	747.37109157	6.65028906	0.03483528	-0.35281554
0.07889	13.25653	0.00161926	1.1e-06	0.0	2e-08	0.00042868	1.74e-06	2.7e-07	1.62e-06	596.8006668	729.911056	747.32324069	6.63642527	0.03510005	-0.35277796
0.07899	13.26537	0.0016222	1.11e-06	0.0	2e-08	0.00042571	1.76e-06	2.7e-07	1.63e-06	596.95266234	729.8768079	747.27548257	6.6225725	0.03536485	-0.35274046
0.07909	13.27418	0.00162512	1.12e-06	0.0	2e-08	0.00042276	1.78e-06	2.8e-07	1.63e-06	597.10433427	729.8426566	747.22781714	6.60873065	0.03562968	-0.35270302
0.07919	13.28296	0.00162802	1.13e-06	0.0	2e-08	0.00041983	1.8e-06	2.8e-07	1.63e-06	597.25568292	729.80860335	747.18024432	6.59489963	0.03589451	-0.35266566
0.07929	13.29172	0.0016309	1.14e-06	0.0	2e-08	0.00041691	1.81e-06	2.8e-07	1.64e-06	597.40670858	729.77464938	747.13276403	6.58107931	0.03615935	-0.35262838
0.07939	13.30046	0.00163376	1.15e-06	0.0	2e-08	0.00041402	1.83e-06	2.9e-07	1.64e-06	597.55741156	729.74079597	747.08537621	6.56726961	0.03642417	-0.35259116
0.07949	13.30917	0.0016366	1.16e-06	0.0	2e-08	0.00041114	1.85e-06	2.9e-07	1.64e-06	597.70779217	729.70704439	747.03808079	6.55347043	0.03668896	-0.35255402
0.07959	13.31785	0.00163943	1.17e-06	0.0	2e-08	0.00040828	1.87e-06	2.9e-07	1.64e-06	597.8578507	729.67339592	746.99087768	6.53968166	0.0369537	-0.35251695
0.07969	13.3265	0.00164223	1.18e-06	0.0	2e-08	0.00040544	1.89e-06	2.9e-07	1.65e-06	598.00758741	729.63985186	746.94376684	6.52587831	0.03721847	-0.35247995
0.07979	13.33513	0.00164502	1.19e-06	0.0	2e-08	0.00040262	1.91e-06	3e-07	1.65e-06	598.157002	729.60641352	746.89674836	6.51210119	0.03748311	-0.35244303
0.07989	13.34374	0.00164779	1.2e-06	0.0	2e-08	0.00039982	1.93e-06	3e-07	1.65e-06	598.30609518	729.57308224	746.84982206	6.4983327	0.03774767	-0.35240618
0.07999	13.35231	0.00165054	1.2e-06	0.0	2e-08	0.00039703	1.95e-06	3e-07	1.66e-06	598.4548672	729.53985934	746.80298787	6.48457262	0.03801212	-0.3523694
0.08009	13.36086	0.00165327	1.21e-06	0.0	2e-08	0.00039427	1.96e-06	3.1e-07	1.66e-06	598.6033183	729.50674619	746.75624575	6.47082072	0.03827647	-0.35233269
0.08019	13.36939	0.00165598	1.22e-06	0.0	2e-08	0.00039152	1.98e-06	3.1e-07	1.66e-06	598.75144871	729.47374414	746.70959563	6.45707676	0.03854069	-0.35229605
0.08029	13.37789	0.00165868	1.23e-06	0.0	2e-08	0.00038879	2e-06	3.1e-07	1.66e-06	598.89925869	729.44085458	746.66303747	6.44334052	0.03880477	-0.35225949
0.08039	13.38636	0.00166135	1.24e-06	0.0	2e-08	0.00038608	2.02e-06	3.2e-07	1.67e-06	599.04674845	729.40807889	746.61657121	6.42961174	0.03906869	-0.352223
0.08049	13.3948	0.00166401	1.25e-06	0.0	2e-08	0.00038339	2.04e-06	3.2e-07	1.67e-06	599.19391821	729.37541848	746.57019681	6.4158902	0.03933243	-0.35218658
0.08059	13.40322	0.00166665	1.26e-06	0.0	2e-08	0.00038071	2.06e-06	3.2e-07	1.67e-06	599.3407682	729.34287476	746.52391421	6.40217563	0.039596	-0.35215023
0.08069	13.41161	0.00166927	1.27e-06	0.0	2e-08	0.00037806	2.08e-06	3.2e-07	1.67e-06	599.48729863	729.31044917	746.47772337	6.3884678	0.03985936	-0.35211396
0.08079	13.41998	0.00167187	1.28e-06	0.0	2e-08	0.00037542	2.1e-06	3.3e-07	1.68e-06	599.63350969	729.27814314	746.43162425	6.37476644	0.0401225	-0.35207776
0.08089	13.42832	0.00167445	1.3e-06	0.0	2e-08	0.0003728	2.12e-06	3.3e-07	1.68e-06	599.77940158	729.24595813	746.3856168	6.36107131	0.04038541	-0.35204163
0.08099	13.43663	0.00167702	1.31e-06	0.0	2e-08	0.0003702	2.14e-06	3.3e-07	1.68e-06	599.92497538	729.21389559	746.33970073	6.34744693	0.04064814	-0.35200557
0.08109	13.44492	0.00167957	1.32e-06	0.0	2e-08	0.00036761	2.16e-06	3.4e-07	1.69e-06	600.07023123	729.18195701	746.29387601	6.3337846	0.04091056	-0.35196958
0.08119	13.45318	0.00168209	1.33e-06	0.0	2e-08	0.00036505	2.18e-06	3.4e-07	1.69e-06	600.215169	729.15014387	746.24814268	6.32013111	0.0411727	-0.35193366
0.08129	13.46141	0.00168461	1.34e-06	0.0	2e-08	0.0003625	2.2e-06	3.4e-07	1.69e-06	600.35978894	729.11845769	746.20250071	6.30648649	0.04143455	-0.35189782
0.08139	13.46961	0.0016871	1.35e-06	0.0	2e-08	0.00035997	2.22e-06	3.5e-07	1.69e-06	600.5040913	729.08689998	746.15695002	6.29285077	0.04169609	-0.35186205
0.08149	13.47779	0.00168958	1.36e-06	0.0	2e-08	0.00035745	2.24e-06	3.5e-07	1.7e-06	600.64807634	729.05547227	746.11149056	6.27922399	0.04195731	-0.35182635
0.08159	13.48594	0.00169203	1.37e-06	0.0	2e-08	0.00035496	2.26e-06	3.5e-07	1.7e-06	600.79174432	729.0241761	746.06612226	6.2656062	0.04221819	-0.35179072
0.08169	13.49406	0.00169447	1.38e-06	0.0	2e-08	0.00035248	2.29e-06	3.6e-07	1.7e-06	600.93509549	728.99301303	746.02084507	6.25199744	0.04247871	-0.35175516
0.08179	13.50216	0.0016969	1.39e-06	0.0	2e-08	0.00035002	2.31e-06	3.6e-07	1.7e-06	601.0781301	728.96198462	745.97565894	6.23839779	0.04273886	-0.35171968
0.08189	13.51023	0.0016993	1.4e-06	0.0	2e-08	0.00034758	2.33e-06	3.6e-07	1.71e-06	601.22084842	728.93109245	745.93056379	6.22480729	0.04299863	-0.35168426
0.08199	13.51827	0.00170169	1.41e-06	0.0	2e-08	0.00034515	2.35e-06	3.7e-07	1.71e-06	601.36325071	728.90033812	745.88555957	6.21122603	0.04325798	-0.35164892
0.08209	13.52629	0.00170406	1.42e-06	0.0	2e-08	0.00034275	2.37e-06	3.7e-07	1.71e-06	601.50533722	728.86972323	745.84064621	6.1976541	0.04351692	-0.35161365
0.08219	13.53428	0.00170641	1.43e-06	0.0	2e-08	0.00034036	2.39e-06	3.7e-07	1.71e-06	601.64710795	728.83924941	745.79582375	6.18403645	0.04377555	-0.35157845
0.08229	13.54224	0.00170875	1.44e-06	0.0	2e-08	0.00033798	2.41e-06	3.8e-07	1.71e-06	601.78856223	728.80891836	745.75109238	6.17046425	0.04403363	-0.35154332
0.08239	13.55017	0.00171106	1.45e-06	0.0	2e-08	0.00033563	2.43e-06	3.8e-07	1.72e-06	601.92970107	728.77873168	745.70645183	6.15689847	0.04429126	-0.35150826
0.08249	13.55807	0.00171336	1.46e-06	0.0	2e-08	0.00033329	2.46e-06	3.8e-07	1.72e-06	602.07052463	728.74869102	745.66190206	6.14333892	0.0445484	-0.35147328
0.08259	13.56595	0.00171565	1.47e-06	0.0	2e-08	0.00033097	2.48e-06	3.9e-07	1.72e-06	602.21103313	728.71879805	745.61744304	6.12978545	0.04480504	-0.35143836
0.08269	13.5738	0.00171791	1.48e-06	0.0	2e-08	0.00032866	2.5e-06	3.9e-07	1.72e-06	602.35122673	728.68905445	745.57307472	6.11623788	0.04506118	-0.35140352
0.08279	13.58162	0.00172016	1.49e-06	0.0	2e-08	0.00032638	2.52e-06	3.9e-07	1.73e-06	602.49110562	728.65946193	745.52879706	6.10269602	0.04531678	-0.35136875
0.08289	13.58942	0.00172239	1.51e-06	0.0	2e-08	0.0003241	2.54e-06	4e-07	1.73e-06	602.63066998	728.63002219	745.48461004	6.08915969	0.04557183	-0.35133405
0.08299	13.59719	0.00172461	1.52e-06	0.0	2e-08	0.00032185	2.56e-06	4e-07	1.73e-06	602.76991997	728.60073696	745.44051362	6.0756287	0.04582632	-0.35129942
0.08309	13.60493	0.00172681	1.53e-06	0.0	2e-08	0.00031961	2.59e-06	4.1e-07	1.73e-06	602.90885577	728.57160797	745.39650777	6.06210288	0.04608023	-0.35126486
0.08319	13.61264	0.00172899	1.54e-06	0.0	2e-08	0.00031739	2.61e-06	4.1e-07	1.74e-06	603.04747753	728.54263698	745.35259245	6.04858202	0.04633354	-0.35123037
0.08329	13.62032	0.00173115	1.55e-06	0.0	2e-08	0.00031519	2.63e-06	4.1e-07	1.74e-06	603.18578541	728.51382573	745.30876764	6.03506592	0.04658624	-0.35119596
0.08339	13.62797	0.0017333	1.56e-06	0.0	2e-08	0.000313	2.65e-06	4.2e-07	1.74e-06	603.32377956	728.48517601	745.26503331	6.0215544	0.04683831	-0.35116161
0.08349	13.6356	0.00173543	1.57e-06	0.0	2e-08	0.00031083	2.68e-06	4.2e-07	1.74e-06	603.46145955	728.45668974	745.2213896	6.00801113	0.04708986	-0.35112734
0.08359	13.6432	0.00173755	1.58e-06	0.0	2e-08	0.00030868	2.7e-06	4.2e-07	1.74e-06	603.59882573	728.42836867	745.17783643	5.99449662	0.04734065	-0.35109314
0.08369	13.65077	0.00173964	1.59e-06	0.0	3e-08	0.00030654	2.72e-06	4.3e-07	1.75e-06	603.73587834	728.40021458	745.13437374	5.98098423	0.04759077	-0.351059
0.08379	13.65831	0.00174173	1.6e-06	0.0	3e-08	0.00030442	2.75e-06	4.3e-07	1.75e-06	603.87261745	728.37222932	745.09100153	5.96747358	0.04784019	-0.35102494
0.08389	13.66583	0.00174379	1.62e-06	0.0	3e-08	0.00030231	2.77e-06	4.3e-07	1.75e-06	604.00904315	728.34441473	745.04771978	5.9539643	0.0480889	-0.35099095
0.08399	13.67331	0.00174584	1.63e-06	0.0	3e-08	0.00030022	2.79e-06	4.4e-07	1.75e-06	604.14515551	728.31677268	745.00452851	5.94045599	0.04833689	-0.35095703
0.08409	13.68077	0.00174787	1.64e-06	0.0	3e-08	0.00029815	2.81e-06	4.4e-07	1.75e-06	604.28095459	728.28930503	744.9614277	5.92694826	0.04858413	-0.35092319
0.08419	13.6882	0.00174989	1.65e-06	0.0	3e-08	0.00029609	2.84e-06	4.5e-07	1.76e-06	604.41644045	728.26201368	744.91841736	5.91344071	0.0488306	-0.35088941
0.08429	13.6956	0.00175189	1.66e-06	0.0	3e-08	0.00029405	2.86e-06	4.5e-07	1.76e-06	604.55161313	728.23490054	744.8754975	5.89993292	0.0490763	-0.3508557
0.08439	13.70297	0.00175387	1.67e-06	0.0	3e-08	0.00029203	2.88e-06	4.5e-07	1.76e-06	604.68647266	728.20796751	744.83266811	5.88642447	0.0493212	-0.35082207
0.08449	13.71031	0.00175584	1.68e-06	0.0	3e-08	0.00029002	2.91e-06	4.6e-07	1.76e-06	604.82101907	728.18121653	744.78992922	5.87291492	0.04956529	-0.3507885
0.08459	13.71763	0.0017578	1.69e-06	0.0	3e-08	0.00028802	2.93e-06	4.6e-07	1.76e-06	604.95525237	728.15464954	744.74728083	5.85940384	0.04980855	-0.35075501
0.08469	13.72491	0.00175973	1.7e-06	0.0	3e-08	0.00028605	2.95e-06	4.6e-07	1.77e-06	605.08917273	728.12826864	744.70472292	5.84590995	0.05005114	-0.35072159
0.08479	13.73217	0.00176165	1.72e-06	0.0	3e-08	0.00028408	2.98e-06	4.7e-07	1.77e-06	605.22278033	728.10207592	744.66225545	5.83240094	0.05029274	-0.35068824
0.08489	13.73939	0.00176356	1.73e-06	0.0	3e-08	0.00028214	3e-06	4.7e-07	1.77e-06	605.35607496	728.07607324	744.61987849	5.81889009	0.05053348	-0.35065496
0.08499	13.74659	0.00176545	1.74e-06	0.0	3e-08	0.00028021	3.03e-06	4.8e-07	1.77e-06	605.48905663	728.05026261	744.57759207	5.80537701	0.05077332	-0.35062176
0.08509	13.75376	0.00176733	1.75e-06	0.0	3e-08	0.00027829	3.05e-06	4.8e-07	1.77e-06	605.62172532	728.02464607	744.53539622	5.79186131	0.05101225	-0.35058862
0.08519	13.7609	0.00176918	1.76e-06	0.0	3e-08	0.00027639	3.07e-06	4.8e-07	1.78e-06	605.75408102	727.99922567	744.49329094	5.77834261	0.05125026	-0.35055555
0.08529	13.76801	0.00177103	1.77e-06	0.0	3e-08	0.0002745	3.1e-06	4.9e-07	1.78e-06	605.88612369	727.97400347	744.45127628	5.76482048	0.05148733	-0.35052256
0.08539	13.77509	0.00177286	1.78e-06	0.0	3e-08	0.00027263	3.12e-06	4.9e-07	1.78e-06	606.01785329	727.94898156	744.40935227	5.75129454	0.05172344	-0.35048963
0.08549	13.78214	0.00177467	1.8e-06	0.0	3e-08	0.00027078	3.15e-06	5e-07	1.78e-06	606.14926979	727.92416203	744.36751892	5.73776437	0.05195858	-0.35045678
0.08559	13.78916	0.00177647	1.81e-06	0.0	3e-08	0.00026894	3.17e-06	5e-07	1.78e-06	606.28037312	727.899547	744.32577629	5.72422956	0.05219272	-0.350424
0.08569	13.79616	0.00177825	1.82e-06	0.0	3e-08	0.00026711	3.2e-06	5e-07	1.79e-06	606.41116322	727.87513859	744.28412441	5.71068967	0.05242586	-0.35039129
0.08579	13.80312	0.00178002	1.83e-06	0.0	3e-08	0.0002653	3.22e-06	5.1e-07	1.79e-06	606.54164001	727.85093896	744.24256333	5.69714428	0.05265797	-0.35035865
0.08589	13.81005	0.00178177	1.84e-06	0.0	3e-08	0.00026351	3.24e-06	5.1e-07	1.79e-06	606.6718034	727.82695027	744.20109308	5.68360563	0.05288917	-0.35032608
0.08599	13.81696	0.00178351	1.85e-06	0.0	3e-08	0.00026173	3.27e-06	5.2e-07	1.79e-06	606.80165375	727.80317514	744.15971359	5.67005794	0.05311929	-0.35029359
0.08609	13.82383	0.00178524	1.86e-06	0.0	3e-08	0.00025996	3.29e-06	5.2e-07	1.79e-06	606.93119066	727.77961548	744.11842499	5.6565005	0.0533483	-0.35026116
0.08619	13.83067	0.00178695	1.88e-06	0.0	3e-08	0.00025821	3.32e-06	5.2e-07	1.79e-06	607.06041404	727.75627353	744.07722734	5.64293691	0.05357622	-0.35022881
0.08629	13.83748	0.00178864	1.89e-06	0.0	3e-08	0.00025647	3.34e-06	5.3e-07	1.8e-06	607.18932379	727.73315153	744.03612067	5.62936681	0.05380305	-0.35019653
0.08639	13.84427	0.00179032	1.9e-06	0.0	3e-08	0.00025475	3.37e-06	5.3e-07	1.8e-06	607.3179198	727.71025177	743.99510505	5.61578983	0.05402876	-0.35016432
0.08649	13.85102	0.00179199	1.91e-06	0.0	3e-08	0.00025304	3.39e-06	5.4e-07	1.8e-06	607.44620196	727.68757654	743.95418052	5.60220561	0.05425335	-0.35013218
0.08659	13.85774	0.00179364	1.92e-06	0.0	3e-08	0.00025135	3.42e-06	5.4e-07	1.8e-06	607.57417014	727.66512814	743.91334716	5.58861379	0.05447678	-0.35010011
0.08669	13.86444	0.00179527	1.93e-06	0.0	3e-08	0.00024967	3.44e-06	5.4e-07	1.8e-06	607.70182421	727.64290892	743.87260501	5.57501399	0.05469906	-0.35006812
0.08679	13.8711	0.0017969	1.94e-06	0.0	3e-08	0.00024801	3.47e-06	5.5e-07	1.8e-06	607.82916405	727.62092122	743.83195414	5.56140585	0.05492015	-0.35003619
0.08689	13.87773	0.0017985	1.96e-06	0.0	3e-08	0.00024635	3.49e-06	5.5e-07	1.81e-06	607.95618948	727.59916742	743.79139461	5.54778898	0.05514005	-0.35000434
0.08699	13.88433	0.0018001	1.97e-06	0.0	3e-08	0.00024472	3.52e-06	5.6e-07	1.81e-06	608.08290037	727.57764992	743.7509265	5.53416302	0.05535874	-0.34997256
0.08709	13.8909	0.00180168	1.98e-06	0.0	3e-08	0.00024309	3.54e-06	5.6e-07	1.81e-06	608.20929655	727.55637111	743.71054987	5.52052759	0.0555762	-0.34994085
0.08719	13.89744	0.00180324	1.99e-06	0.0	3e-08	0.00024149	3.57e-06	5.6e-07	1.81e-06	608.33537771	727.53533374	743.67026484	5.50687029	0.05579263	-0.34990922
0.08729	13.90394	0.0018048	2e-06	0.0	3e-08	0.00023989	3.59e-06	5.7e-07	1.81e-06	608.46114362	727.51454032	743.63007149	5.4932108	0.05600766	-0.34987765
0.08739	13.91042	0.00180634	2.01e-06	0.0	3e-08	0.00023831	3.62e-06	5.7e-07	1.81e-06	608.58659418	727.49399317	743.58996989	5.47954004	0.05622142	-0.34984616
0.08749	13.91687	0.00180786	2.03e-06	0.0	3e-08	0.00023674	3.64e-06	5.8e-07	1.82e-06	608.71172917	727.47369482	743.54996011	5.46585757	0.0564339	-0.34981474
0.08759	13.92328	0.00180937	2.04e-06	0.0	3e-08	0.00023519	3.67e-06	5.8e-07	1.82e-06	608.83654838	727.45364782	743.51004225	5.45216295	0.05664509	-0.34978339
0.08769	13.92967	0.00181087	2.05e-06	0.0	3e-08	0.00023365	3.7e-06	5.8e-07	1.82e-06	608.96105156	727.43385474	743.4702164	5.43845573	0.05685497	-0.34975212
0.08779	13.93602	0.00181235	2.06e-06	0.0	3e-08	0.00023212	3.72e-06	5.9e-07	1.82e-06	609.08523848	727.41431818	743.43048266	5.42473545	0.05706353	-0.34972092
0.08789	13.94234	0.00181382	2.07e-06	0.0	3e-08	0.00023061	3.75e-06	5.9e-07	1.82e-06	609.20910889	727.39504077	743.39084111	5.41100166	0.05727074	-0.34968978
0.08799	13.94863	0.00181528	2.08e-06	0.0	3e-08	0.00022911	3.77e-06	6e-07	1.82e-06	609.33266252	727.37602515	743.35129188	5.39725388	0.0574766	-0.34965873
0.08809	13.95489	0.00181672	2.1e-06	0.0	3e-08	0.00022762	3.8e-06	6e-07	1.83e-06	609.45589909	727.357274	743.31183505	5.38349166	0.05768109	-0.34962774
0.08819	13.96111	0.00181815	2.11e-06	0.0	4e-08	0.00022614	3.82e-06	6e-07	1.83e-06	609.57881833	727.33879003	743.27247075	5.36971453	0.0578842	-0.34959683
0.08829	13.96731	0.00181957	2.12e-06	0.0	4e-08	0.00022468	3.85e-06	6.1e-07	1.83e-06	609.70141994	727.32057594	743.23319907	5.35592201	0.05808591	-0.34956599
0.08839	13.97347	0.00182098	2.13e-06	0.0	4e-08	0.00022324	3.88e-06	6.1e-07	1.83e-06	609.82370354	727.30263461	743.19402017	5.34208678	0.05828648	-0.34953522
0.08849	13.9796	0.00182237	2.14e-06	0.0	4e-08	0.0002218	3.9e-06	6.2e-07	1.83e-06	609.94566825	727.28496949	743.15493431	5.32825256	0.05848544	-0.34950453
0.08859	13.9857	0.00182375	2.15e-06	0.0	4e-08	0.00022038	3.93e-06	6.2e-07	1.83e-06	610.06731416	727.26758289	743.11594152	5.3143999	0.05868297	-0.34947391
0.08869	13.99176	0.00182511	2.17e-06	0.0	4e-08	0.00021897	3.95e-06	6.3e-07	1.83e-06	610.18864089	727.25047769	743.07704191	5.30052818	0.05887907	-0.34944336
0.08879	13.9978	0.00182646	2.18e-06	0.0	4e-08	0.00021758	3.98e-06	6.3e-07	1.84e-06	610.30964804	727.2336568	743.03823564	5.28663675	0.05907371	-0.34941288
0.08889	14.0038	0.0018278	2.19e-06	0.0	4e-08	0.00021619	4e-06	6.3e-07	1.84e-06	610.43033523	727.21712316	742.99952285	5.27272497	0.05926688	-0.34938248
0.08899	14.00977	0.00182913	2.2e-06	0.0	4e-08	0.00021482	4.03e-06	6.4e-07	1.84e-06	610.55070202	727.20087975	742.96090368	5.25879217	0.05945858	-0.34935215
0.08909	14.0157	0.00183045	2.21e-06	0.0	4e-08	0.00021346	4.06e-06	6.4e-07	1.84e-06	610.67074799	727.18492956	742.9223783	5.24483769	0.05964878	-0.3493219
0.08919	14.0216	0.00183175	2.22e-06	0.0	4e-08	0.00021212	4.08e-06	6.5e-07	1.84e-06	610.79047269	727.16927564	742.88394687	5.23086085	0.05983748	-0.34929172
0.08929	14.02748	0.00183304	2.24e-06	0.0	4e-08	0.00021078	4.11e-06	6.5e-07	1.84e-06	610.90987566	727.15392106	742.84560954	5.21686095	0.06002466	-0.34926161
0.08939	14.03331	0.00183431	2.25e-06	0.0	4e-08	0.00020946	4.13e-06	6.6e-07	1.84e-06	611.02895643	727.13886892	742.80736649	5.20283729	0.06021031	-0.34923158
0.08949	14.03912	0.00183558	2.26e-06	0.0	4e-08	0.00020816	4.16e-06	6.6e-07	1.84e-06	611.1477145	727.12412236	742.76921789	5.18878918	0.06039442	-0.34920162
0.08959	14.04489	0.00183683	2.27e-06	0.0	4e-08	0.00020686	4.19e-06	6.6e-07	1.85e-06	611.26614935	727.10968457	742.73116391	5.17471589	0.06057698	-0.34917174
0.08969	14.05062	0.00183807	2.28e-06	0.0	4e-08	0.00020558	4.21e-06	6.7e-07	1.85e-06	611.38426018	727.09555972	742.69320484	5.16059594	0.06075854	-0.34914193
0.08979	14.05633	0.0018393	2.29e-06	0.0	4e-08	0.00020431	4.24e-06	6.7e-07	1.85e-06	611.5020465	727.08175086	742.65534083	5.1464634	0.06093814	-0.3491122
0.08989	14.062	0.00184052	2.3e-06	0.0	4e-08	0.00020305	4.26e-06	6.8e-07	1.85e-06	611.61950782	727.06826104	742.61757207	5.1323024	0.06111617	-0.34908254
0.08999	14.06764	0.00184172	2.32e-06	0.0	4e-08	0.0002018	4.29e-06	6.8e-07	1.85e-06	611.73664355	727.05509363	742.57989876	5.11811208	0.06129263	-0.34905295
0.09009	14.07324	0.00184291	2.33e-06	0.0	4e-08	0.00020056	4.32e-06	6.8e-07	1.85e-06	611.85345308	727.0422521	742.54232111	5.1038916	0.06146752	-0.34902344
0.09019	14.07881	0.00184409	2.34e-06	0.0	4e-08	0.00019934	4.34e-06	6.9e-07	1.85e-06	611.96993575	727.02973993	742.50483933	5.08964007	0.06164081	-0.34899401
0.09029	14.08434	0.00184526	2.35e-06	0.0	4e-08	0.00019813	4.37e-06	6.9e-07	1.85e-06	612.08609093	727.01756065	742.46745366	5.07535661	0.06181251	-0.34896465
0.09039	14.08984	0.00184642	2.36e-06	0.0	4e-08	0.00019693	4.4e-06	7e-07	1.86e-06	612.20191793	727.00571784	742.43016433	5.06104032	0.0619826	-0.34893537
0.09049	14.09531	0.00184756	2.37e-06	0.0	4e-08	0.00019574	4.42e-06	7e-07	1.86e-06	612.31741606	726.99421512	742.39297156	5.04669028	0.06215107	-0.34890616
0.09059	14.10074	0.0018487	2.38e-06	0.0	4e-08	0.00019456	4.45e-06	7.1e-07	1.86e-06	612.43258459	726.98305617	742.35587561	5.03230558	0.06231792	-0.34887703
0.09069	14.10614	0.00184982	2.4e-06	0.0	4e-08	0.0001934	4.47e-06	7.1e-07	1.86e-06	612.5474228	726.97224471	742.31887672	5.01788528	0.06248315	-0.34884797
0.09079	14.1115	0.00185093	2.41e-06	0.0	4e-08	0.00019225	4.5e-06	7.1e-07	1.86e-06	612.66192993	726.9617845	742.28197515	5.00342842	0.06264673	-0.34881899
0.09089	14.11683	0.00185203	2.42e-06	0.0	4e-08	0.0001911	4.53e-06	7.2e-07	1.86e-06	612.77610479	726.95168001	742.24517128	4.98887132	0.06280957	-0.34879009
0.09099	14.12212	0.00185311	2.43e-06	0.0	4e-08	0.00018997	4.55e-06	7.2e-07	1.86e-06	612.88994574	726.94193642	742.20846563	4.97431686	0.06297016	-0.34876127
0.09109	14.12738	0.00185419	2.44e-06	0.0	4e-08	0.00018885	4.58e-06	7.3e-07	1.86e-06	613.00345267	726.93255653	742.17185826	4.95971933	0.06312915	-0.34873252
0.09119	14.1326	0.00185526	2.45e-06	0.0	4e-08	0.00018775	4.6e-06	7.3e-07	1.86e-06	613.11662467	726.92354443	742.13534947	4.94507743	0.06328652	-0.34870385
0.09129	14.13779	0.00185631	2.46e-06	0.0	4e-08	0.00018665	4.63e-06	7.4e-07	1.87e-06	613.22946075	726.91490431	742.09893959	4.93038981	0.06344228	-0.34867526
0.09139	14.14294	0.00185735	2.47e-06	0.0	4e-08	0.00018557	4.66e-06	7.4e-07	1.87e-06	613.34195995	726.90664037	742.06262894	4.9156551	0.06359642	-0.34864675
0.09149	14.14806	0.00185838	2.49e-06	0.0	4e-08	0.00018449	4.68e-06	7.4e-07	1.87e-06	613.45412124	726.89875693	742.02641786	4.90087191	0.06374894	-0.34861831
0.09159	14.15314	0.0018594	2.5e-06	0.0	4e-08	0.00018343	4.71e-06	7.5e-07	1.87e-06	613.56594356	726.89125835	741.99030669	4.88603884	0.06389984	-0.34858995
0.09169	14.15818	0.00186041	2.51e-06	0.0	4e-08	0.00018238	4.73e-06	7.5e-07	1.87e-06	613.67742584	726.88414905	741.95429578	4.87115444	0.06404913	-0.34856167
0.09179	14.16319	0.00186141	2.52e-06	0.0	4e-08	0.00018134	4.76e-06	7.6e-07	1.87e-06	613.78856697	726.87743354	741.9183855	4.85621725	0.06419679	-0.34853347
0.09189	14.16816	0.0018624	2.53e-06	0.0	4e-08	0.00018031	4.78e-06	7.6e-07	1.87e-06	613.89936578	726.87111639	741.88257623	4.84122578	0.06434284	-0.34850535
0.09199	14.1731	0.00186338	2.54e-06	0.0	4e-08	0.00017929	4.81e-06	7.7e-07	1.87e-06	614.00982111	726.86520223	741.84686835	4.82617852	0.06448726	-0.34847731
0.09209	14.17799	0.00186434	2.55e-06	0.0	4e-08	0.00017828	4.84e-06	7.7e-07	1.87e-06	614.11993174	726.85969579	741.81126224	4.81107393	0.06463007	-0.34844934
0.09219	14.18285	0.0018653	2.56e-06	0.0	4e-08	0.00017728	4.86e-06	7.7e-07	1.88e-06	614.22969549	726.85460535	741.7757586	4.79585619	0.06477322	-0.34842147
0.09229	14.18768	0.00186624	2.57e-06	0.0	4e-08	0.0001763	4.89e-06	7.8e-07	1.88e-06	614.33911155	726.849934	741.74035769	4.78061511	0.06491341	-0.34839367
0.09239	14.19247	0.00186717	2.59e-06	0.0	5e-08	0.00017532	4.91e-06	7.8e-07	1.88e-06	614.44817864	726.8456865	741.70505994	4.7653092	0.06505209	-0.34836595
0.09249	14.19722	0.0018681	2.6e-06	0.0	5e-08	0.00017436	4.94e-06	7.9e-07	1.88e-06	614.55689534	726.8418681	741.66986579	4.74993661	0.06518926	-0.34833832
0.09259	14.20193	0.00186901	2.61e-06	0.0	5e-08	0.0001734	4.96e-06	7.9e-07	1.88e-06	614.66526019	726.83848416	741.63477572	4.73449544	0.06532493	-0.34831076
0.09269	14.2066	0.00186991	2.62e-06	0.0	5e-08	0.00017246	4.99e-06	7.9e-07	1.88e-06	614.77327169	726.83554012	741.59979021	4.71898374	0.06545912	-0.34828329
0.09279	14.21124	0.0018708	2.63e-06	0.0	5e-08	0.00017153	5.01e-06	8e-07	1.88e-06	614.88092828	726.83304154	741.56490976	4.70339956	0.06559184	-0.3482559
0.09289	14.21583	0.00187169	2.64e-06	0.0	5e-08	0.0001706	5.04e-06	8e-07	1.88e-06	614.98822838	726.83099407	741.53013487	4.68774089	0.06572311	-0.34822859
0.09299	14.22039	0.00187256	2.65e-06	0.0	5e-08	0.00016969	5.06e-06	8.1e-07	1.88e-06	615.09517035	726.82940347	741.49546606	4.6720057	0.06585293	-0.34820136
0.09309	14.22492	0.00187342	2.66e-06	0.0	5e-08	0.00016879	5.09e-06	8.1e-07	1.88e-06	615.20175251	726.8282756	741.46090388	4.65619192	0.06598133	-0.34817422
0.09319	14.2294	0.00187427	2.67e-06	0.0	5e-08	0.0001679	5.11e-06	8.1e-07	1.88e-06	615.30797311	726.82761645	741.42644887	4.64029745	0.06610831	-0.34814716
0.09329	14.23384	0.00187511	2.68e-06	0.0	5e-08	0.00016702	5.14e-06	8.2e-07	1.89e-06	615.4138304	726.8274321	741.3921016	4.62432015	0.06623389	-0.34812018
0.09339	14.23824	0.00187594	2.69e-06	0.0	5e-08	0.00016615	5.16e-06	8.2e-07	1.89e-06	615.51932145	726.827732	741.35786296	4.60814357	0.06636172	-0.34809331
0.09349	14.24261	0.00187676	2.7e-06	0.0	5e-08	0.00016529	5.19e-06	8.3e-07	1.89e-06	615.62444361	726.82852477	741.32373378	4.59195574	0.06648577	-0.34806651
0.09359	14.24693	0.00187757	2.71e-06	0.0	5e-08	0.00016444	5.21e-06	8.3e-07	1.89e-06	615.7291959	726.82981405	741.28971438	4.57567219	0.06660868	-0.3480398
0.09369	14.25122	0.00187837	2.72e-06	0.0	5e-08	0.0001636	5.24e-06	8.3e-07	1.89e-06	615.83357619	726.83160683	741.25580545	4.55929012	0.06673048	-0.34801317
0.09379	14.25547	0.00187916	2.73e-06	0.0	5e-08	0.00016277	5.26e-06	8.4e-07	1.89e-06	615.93758231	726.83391023	741.22200765	4.54280666	0.0668512	-0.34798663
0.09389	14.25967	0.00187994	2.74e-06	0.0	5e-08	0.00016195	5.28e-06	8.4e-07	1.89e-06	616.041212	726.83673158	741.18832171	4.52621889	0.06697089	-0.34796017
0.09399	14.26383	0.00188071	2.75e-06	0.0	5e-08	0.00016114	5.31e-06	8.5e-07	1.89e-06	616.14446295	726.84007833	741.15474834	4.50952384	0.06708959	-0.34793381
0.09409	14.26796	0.00188147	2.76e-06	0.0	5e-08	0.00016034	5.33e-06	8.5e-07	1.89e-06	616.24733278	726.84395812	741.12128829	4.49271847	0.06720733	-0.34790753
0.09419	14.27204	0.00188222	2.77e-06	0.0	5e-08	0.00015955	5.36e-06	8.5e-07	1.89e-06	616.34981903	726.84837874	741.08794232	4.47579972	0.06732416	-0.34788135
0.09429	14.27608	0.00188296	2.78e-06	0.0	5e-08	0.00015877	5.38e-06	8.6e-07	1.89e-06	616.4519192	726.85334819	741.05471122	4.45876444	0.06744012	-0.34785525
0.09439	14.28008	0.00188369	2.79e-06	0.0	5e-08	0.000158	5.4e-06	8.6e-07	1.89e-06	616.55363068	726.85887461	741.02159581	4.44160945	0.06755526	-0.34782924
0.09449	14.28404	0.00188441	2.8e-06	0.0	5e-08	0.00015724	5.43e-06	8.7e-07	1.9e-06	616.65495081	726.86496632	740.9885969	4.4243315	0.06766963	-0.34780333
0.09459	14.28795	0.00188512	2.81e-06	0.0	5e-08	0.0001565	5.45e-06	8.7e-07	1.9e-06	616.75587673	726.87163213	740.95571539	4.4067872	0.06778659	-0.34777751
0.09469	14.29183	0.00188582	2.82e-06	0.0	5e-08	0.00015576	5.47e-06	8.7e-07	1.9e-06	616.85640199	726.87888817	740.92295322	4.38918057	0.06790128	-0.34775179
0.09479	14.29566	0.00188651	2.83e-06	0.0	5e-08	0.00015503	5.5e-06	8.8e-07	1.9e-06	616.95652564	726.88673936	740.89031071	4.37142293	0.06801576	-0.34772615
0.09489	14.29944	0.0018872	2.84e-06	0.0	5e-08	0.00015431	5.52e-06	8.8e-07	1.9e-06	617.05624428	726.8951957	740.85778891	4.35350852	0.06813016	-0.34770061
0.09499	14.30319	0.00188787	2.85e-06	0.0	5e-08	0.0001536	5.54e-06	8.8e-07	1.9e-06	617.15555438	726.90426743	740.82538891	4.33543141	0.06824456	-0.34767517
0.09509	14.30689	0.00188853	2.86e-06	0.0	5e-08	0.0001529	5.57e-06	8.9e-07	1.9e-06	617.25445229	726.91396516	740.79311183	4.31718548	0.0683591	-0.34764982
0.09519	14.31055	0.00188918	2.87e-06	0.0	5e-08	0.00015221	5.59e-06	8.9e-07	1.9e-06	617.3529342	726.9242998	740.76095883	4.29876445	0.06847389	-0.34762458
0.09529	14.31416	0.00188983	2.88e-06	0.0	5e-08	0.00015153	5.61e-06	9e-07	1.9e-06	617.45099616	726.93528258	740.72893114	4.28016184	0.06858905	-0.34759942
0.09539	14.31773	0.00189046	2.89e-06	0.0	5e-08	0.00015086	5.63e-06	9e-07	1.9e-06	617.54863409	726.94692509	740.69702998	4.26137104	0.06870471	-0.34757437
0.09549	14.32125	0.00189108	2.9e-06	0.0	5e-08	0.0001502	5.65e-06	9e-07	1.9e-06	617.64584289	726.95924216	740.66525692	4.2422911	0.06882533	-0.34754943
0.09559	14.32473	0.0018917	2.91e-06	0.0	5e-08	0.00014956	5.68e-06	9.1e-07	1.9e-06	617.74261729	726.97224913	740.63361354	4.22305765	0.06894449	-0.34752458
0.09569	14.32816	0.0018923	2.91e-06	0.0	5e-08	0.00014892	5.7e-06	9.1e-07	1.9e-06	617.8389533	726.98595662	740.60210106	4.20360434	0.06906505	-0.34749984
0.09579	14.33154	0.0018929	2.92e-06	0.0	5e-08	0.00014829	5.72e-06	9.1e-07	1.9e-06	617.93484596	727.00037855	740.57072101	4.18392251	0.06918722	-0.3474752
0.09589	14.33488	0.00189348	2.93e-06	0.0	5e-08	0.00014767	5.74e-06	9.2e-07	1.91e-06	618.03029008	727.01552932	740.53947493	4.16400324	0.0693112	-0.34745066
0.09599	14.33817	0.00189406	2.94e-06	0.0	5e-08	0.00014706	5.76e-06	9.2e-07	1.91e-06	618.1252803	727.03142382	740.50836447	4.14383737	0.06943722	-0.34742623
0.09609	14.34142	0.00189463	2.95e-06	0.0	5e-08	0.00014646	5.78e-06	9.2e-07	1.91e-06	618.21981102	727.0480775	740.47739132	4.12341548	0.0695655	-0.34740191
0.09619	14.34461	0.00189518	2.96e-06	0.0	5e-08	0.00014587	5.8e-06	9.3e-07	1.91e-06	618.31387643	727.06550631	740.44655724	4.10272792	0.06969629	-0.3473777
0.09629	14.34776	0.00189573	2.97e-06	0.0	5e-08	0.00014529	5.82e-06	9.3e-07	1.91e-06	618.40747052	727.08372675	740.41586403	4.0817648	0.06982982	-0.34735359
0.09639	14.35086	0.00189627	2.97e-06	0.0	5e-08	0.00014472	5.84e-06	9.3e-07	1.91e-06	618.50058445	727.10276206	740.38531434	4.06034266	0.06997206	-0.34732961
0.09649	14.35391	0.00189679	2.98e-06	0.0	5e-08	0.00014416	5.86e-06	9.4e-07	1.91e-06	618.59321191	727.12262948	740.35491006	4.03869073	0.07011537	-0.34730574
0.09659	14.35692	0.00189731	2.99e-06	0.0	5e-08	0.00014361	5.88e-06	9.4e-07	1.91e-06	618.68534584	727.1433481	740.32465333	4.01669867	0.07026329	-0.34728198
0.09669	14.35987	0.00189782	3e-06	0.0	5e-08	0.00014307	5.9e-06	9.4e-07	1.91e-06	618.77697844	727.16493872	740.29454647	3.9943502	0.07041628	-0.34725834
0.09679	14.36277	0.00189832	3.01e-06	0.0	5e-08	0.00014254	5.92e-06	9.5e-07	1.91e-06	618.86810156	727.18742305	740.26459193	3.97162841	0.07057481	-0.34723482
0.09689	14.36562	0.00189881	3.01e-06	0.0	5e-08	0.00014202	5.94e-06	9.5e-07	1.91e-06	618.95870668	727.21082375	740.23479226	3.94851582	0.07073937	-0.34721142
0.09699	14.36841	0.00189929	3.02e-06	0.0	5e-08	0.00014151	5.96e-06	9.5e-07	1.91e-06	619.04878225	727.23517082	740.20515088	3.92480873	0.07091703	-0.34718815
0.09709	14.37116	0.00189975	3.03e-06	0.0	6e-08	0.00014101	5.98e-06	9.6e-07	1.91e-06	619.13831874	727.26048937	740.17567063	3.90074291	0.07109932	-0.347165
0.09719	14.37385	0.00190021	3.04e-06	0.0	6e-08	0.00014053	6e-06	9.6e-07	1.91e-06	619.22730611	727.28680576	740.1463545	3.87619372	0.07129051	-0.34714198
0.09729	14.37649	0.00190066	3.04e-06	0.0	6e-08	0.00014005	6.01e-06	9.6e-07	1.91e-06	619.31573322	727.31414899	740.11720579	3.8511352	0.07149138	-0.34711909
0.09739	14.37907	0.0019011	3.05e-06	0.0	6e-08	0.00013958	6.03e-06	9.6e-07	1.91e-06	619.40358838	727.34254954	740.08822799	3.82554036	0.07170275	-0.34709634
0.09749	14.3816	0.00190153	3.06e-06	0.0	6e-08	0.00013912	6.05e-06	9.7e-07	1.91e-06	619.49085921	727.37203943	740.05942476	3.79938118	0.07192546	-0.34707372
0.09759	14.38407	0.00190195	3.06e-06	0.0	6e-08	0.00013868	6.07e-06	9.7e-07	1.91e-06	619.57753022	727.40265808	740.03080067	3.77241799	0.07216772	-0.34705125
0.09769	14.38648	0.00190236	3.07e-06	0.0	6e-08	0.00013824	6.08e-06	9.7e-07	1.91e-06	619.66358615	727.43444436	740.00236021	3.7448502	0.07242246	-0.34702892
0.09779	14.38884	0.00190276	3.08e-06	0.0	6e-08	0.00013782	6.1e-06	9.8e-07	1.91e-06	619.74901155	727.46743776	739.97410795	3.71654322	0.07269425	-0.34700674
0.09789	14.39114	0.00190314	3.08e-06	0.0	6e-08	0.00013741	6.11e-06	9.8e-07	1.92e-06	619.83378923	727.50168188	739.94604896	3.68744604	0.07298472	-0.34698471
0.09799	14.39337	0.00190352	3.09e-06	0.0	6e-08	0.000137	6.13e-06	9.8e-07	1.92e-06	619.91789947	727.53722724	739.91818901	3.65736588	0.07330233	-0.34696284
0.09809	14.39555	0.00190389	3.1e-06	0.0	6e-08	0.00013661	6.14e-06	9.8e-07	1.92e-06	620.00132086	727.57412873	739.89053438	3.6263897	0.07364198	-0.34694113
0.09819	14.39767	0.00190424	3.1e-06	0.0	6e-08	0.00013623	6.16e-06	9.9e-07	1.92e-06	620.08403191	727.61244064	739.86309139	3.59439272	0.07400875	-0.34691958
0.09829	14.39972	0.00190459	3.11e-06	0.0	6e-08	0.00013587	6.17e-06	9.9e-07	1.92e-06	620.16600876	727.65222354	739.835867	3.56129868	0.07440536	-0.3468982
0.09839	14.40171	0.00190492	3.11e-06	0.0	6e-08	0.00013551	6.19e-06	9.9e-07	1.92e-06	620.24722464	727.69354509	739.80886905	3.52685229	0.07484119	-0.34687701
0.09849	14.40363	0.00190524	3.12e-06	0.0	6e-08	0.00013517	6.2e-06	9.9e-07	1.92e-06	620.32764784	727.73648471	739.78210678	3.49105086	0.07531621	-0.346856
0.09859	14.40549	0.00190555	3.12e-06	0.0	6e-08	0.00013483	6.22e-06	1e-06	1.92e-06	620.40724639	727.78112289	739.7555895	3.4537219	0.07583673	-0.34683518
0.09869	14.40728	0.00190585	3.13e-06	0.0	6e-08	0.00013451	6.23e-06	1e-06	1.92e-06	620.48598258	727.82755392	739.72932818	3.41452429	0.07641598	-0.34681457
0.09879	14.40899	0.00190614	3.13e-06	0.0	6e-08	0.00013421	6.24e-06	1e-06	1.92e-06	620.56381294	727.87588619	739.70333544	3.37340667	0.0770554	-0.34679417
0.09889	14.41064	0.00190641	3.14e-06	0.0	6e-08	0.00013391	6.25e-06	1e-06	1.92e-06	620.64069141	727.92623432	739.67762464	3.33010476	0.07776506	-0.34677398
0.09899	14.41221	0.00190668	3.14e-06	0.0	6e-08	0.00013363	6.26e-06	1e-06	1.92e-06	620.71656367	727.97873311	739.65221151	3.28411157	0.07856509	-0.34675404
0.09909	14.4137	0.00190693	3.15e-06	0.0	6e-08	0.00013337	6.27e-06	1e-06	1.92e-06	620.79136582	728.03354066	739.62711452	3.23518616	0.07946453	-0.34673434
0.09919	14.41512	0.00190716	3.15e-06	0.0	6e-08	0.00013311	6.28e-06	1.01e-06	1.92e-06	620.86502411	728.09083899	739.60235496	3.18258964	0.08049318	-0.34671491
0.09929	14.41645	0.00190738	3.15e-06	0.0	6e-08	0.00013288	6.29e-06	1.01e-06	1.92e-06	620.93745024	728.15084535	739.57795827	3.12587451	0.08166857	-0.34669576
0.09939	14.41769	0.00190759	3.16e-06	0.0	6e-08	0.00013265	6.3e-06	1.01e-06	1.92e-06	621.00854013	728.21381525	739.55395441	3.06393131	0.08303583	-0.34667692
0.09949	14.41885	0.00190778	3.16e-06	0.0	6e-08	0.00013245	6.31e-06	1.01e-06	1.92e-06	621.07816306	728.28006797	739.53038092	2.99553768	0.08464495	-0.34665843
0.09959	14.41991	0.00190796	3.17e-06	0.0	6e-08	0.00013226	6.32e-06	1.01e-06	1.92e-06	621.14615386	728.3500054	739.50728518	2.91898206	0.08656644	-0.3466403
0.09969	14.42087	0.00190812	3.17e-06	0.0	6e-08	0.00013209	6.33e-06	1.01e-06	1.92e-06	621.21229919	728.42414396	739.48472828	2.83129914	0.08892411	-0.34662261
0.09979	14.42173	0.00190826	3.17e-06	0.0	6e-08	0.00013193	6.33e-06	1.01e-06	1.92e-06	621.27630443	728.50319226	739.46279443	2.72816438	0.09189975	-0.34660541
0.09989	14.42246	0.00190839	3.17e-06	0.0	6e-08	0.0001318	6.34e-06	1.02e-06	1.92e-06	621.33774264	728.58816902	739.44160545	2.60147619	0.09583684	-0.3465888
0.09999	14.42307	0.00190849	3.17e-06	0.0	6e-08	0.0001317	6.34e-06	1.02e-06	1.92e-06	621.3959248	728.6807003	739.42135761	2.43410503	0.10146675	-0.34657294
0.10001	14.42317	0.00190851	3.17e-06	0.0	6e-08	0.00013168	6.34e-06	1.02e-06	1.92e-06	621.40707417	728.70033799	739.41744837	1306.68844463	33.3765819	37.21967802
