# Supplementary material for: Dataset for the simulated biomass pyrolysis in rotary kilns with varying particle residence time distributions
Source: Data Brief. 2021 Nov 23;39:107603. doi: 10.1016/j.dib.2021.107603 (PMC8633881; doi:10.1016/j.dib.2021.107603)
Supplement: Supplementary Data S1 — Supplementary Raw Research Data. This is open data under the CC BY license http://creativecommons.org/licenses/by/4.0/ [file mmc1.zip › supplementary/108/logFiles/log_Pe100]

l,m	Tau,s	F_w,kg/s	F_is,kg/s	F_c,kg/s	F_rt,kg/s	F_w_wet,kg/s	F_it,kg/s	F_g,kg/s	F_H2O_g,kg/s	T_b,K	T_g,K	T_w,K	q_bed,kW/m	q_gas,kW/m	q_loss,kW/m
1e-05	0.00118	0.0	0.0	0.0	0.0	0.00205258	0.0	0.0	0.0	298.22742434	298.6337545	833.12795133	28.61220714	3.36256744	-0.42016205
0.0001	0.02237	0.0	0.0	0.0	0.0	0.00205258	0.0	0.0	0.0	298.92345437	302.98057017	832.92970051	28.56492967	3.35497048	-0.42000636
0.0002	0.0459	0.0	0.0	0.0	0.0	0.00205258	0.0	0.0	0.0	299.69515862	307.79546428	832.70981735	28.51252553	3.34631101	-0.41983368
0.0003	0.06941	0.0	0.0	0.0	0.0	0.00205258	0.0	0.0	0.0	300.46511881	312.59436046	832.49035125	28.46026537	3.33739648	-0.41966132
0.0004	0.09291	0.0	0.0	0.0	0.0	0.00205258	0.0	0.0	0.0	301.233341	317.37693285	832.27130293	28.40814569	3.32823516	-0.4194893
0.0005	0.11639	0.0	0.0	0.0	0.0	0.00205258	0.0	0.0	0.0	301.99983115	322.14284906	832.0526732	28.35616544	3.31880872	-0.41931761
0.0006	0.13986	0.0	0.0	0.0	0.0	0.00205258	0.0	0.0	0.0	302.76459524	326.8917867	831.83446279	28.30432559	3.30914084	-0.41914624
0.0007	0.16331	0.0	0.0	0.0	0.0	0.00205258	0.0	0.0	0.0	303.52763925	331.62342062	831.61667246	28.25262287	3.29920596	-0.41897521
0.0008	0.18675	0.0	0.0	0.0	0.0	0.00205258	0.0	0.0	0.0	304.28896896	336.33740552	831.39930311	28.20105997	3.28902089	-0.4188045
0.0009	0.21017	0.0	0.0	0.0	0.0	0.00205258	0.0	0.0	0.0	305.04859038	341.0334201	831.18235546	28.14963624	3.27858152	-0.41863412
0.001	0.23358	0.0	0.0	0.0	0.0	0.00205258	0.0	0.0	0.0	305.80650932	345.71112542	830.96583038	28.0983461	3.26786336	-0.41846408
0.0011	0.25697	0.0	0.0	0.0	0.0	0.00205258	0.0	0.0	0.0	306.56273153	350.37017654	830.74972877	28.04719557	3.25689283	-0.41829437
0.0012	0.28034	0.0	0.0	0.0	0.0	0.00205258	0.0	0.0	0.0	307.31726294	355.01024391	830.53405141	27.99618284	3.24566198	-0.418125
0.0013	0.3037	0.0	0.0	0.0	0.0	0.00205258	0.0	0.0	0.0	308.07010901	359.63096922	830.31879936	27.9452949	3.23412979	-0.41795596
0.0014	0.32705	0.0	0.0	0.0	0.0	0.00205258	0.0	0.0	0.0	308.82127549	364.23201032	830.1039735	27.89454805	3.22234766	-0.41778726
0.0015	0.35038	0.0	0.0	0.0	0.0	0.00205258	0.0	0.0	0.0	309.57076817	368.8130293	829.88957469	27.84393709	3.21029922	-0.41761889
0.0016	0.37369	0.0	0.0	0.0	0.0	0.00205258	0.0	0.0	0.0	310.31859284	373.37368529	829.67560382	27.79346222	3.19798505	-0.41745085
0.0017	0.39699	0.0	0.0	0.0	0.0	0.00205258	0.0	0.0	0.0	311.06475526	377.91363802	829.46206176	27.74312361	3.18540573	-0.41728315
0.0018	0.42028	0.0	0.0	0.0	0.0	0.00205258	0.0	0.0	0.0	311.80926119	382.43254658	829.2489494	27.69290212	3.17252017	-0.4171158
0.0019	0.44355	0.0	0.0	0.0	0.0	0.00205258	0.0	0.0	0.0	312.55211518	386.93002911	829.03626813	27.64282247	3.15938184	-0.41694878
0.002	0.4668	0.0	0.0	0.0	0.0	0.00205258	0.0	0.0	0.0	313.29332349	391.40576285	828.8240186	27.59287583	3.1459719	-0.4167821
0.0021	0.49004	0.0	0.0	0.0	0.0	0.00205258	0.0	0.0	0.0	314.03289174	395.85940275	828.61220177	27.54306204	3.1322902	-0.41661575
0.0022	0.51326	0.0	0.0	0.0	0.0	0.00205258	0.0	0.0	0.0	314.77082553	400.29060372	828.40081858	27.49338095	3.11833659	-0.41644974
0.0023	0.53647	0.0	0.0	0.0	0.0	0.00205258	0.0	0.0	0.0	315.50713045	404.69902068	828.18986998	27.44383241	3.10411094	-0.41628407
0.0024	0.55966	0.0	0.0	0.0	0.0	0.00205258	0.0	0.0	0.0	316.24181184	409.08430907	827.97935697	27.39439473	3.08959811	-0.41611877
0.0025	0.58283	0.0	0.0	0.0	0.0	0.00205258	0.0	0.0	0.0	316.97487446	413.44612567	827.76928069	27.34509677	3.07481815	-0.41595379
0.0026	0.60599	0.0	0.0	0.0	0.0	0.00205258	0.0	0.0	0.0	317.7063242	417.78412454	827.55964204	27.29592721	3.05976315	-0.41578915
0.0027	0.62914	0.0	0.0	0.0	0.0	0.00205258	0.0	0.0	0.0	318.43616644	422.0979609	827.350442	27.24688553	3.0444327	-0.41562486
0.0028	0.65227	0.0	0.0	0.0	0.0	0.00205258	0.0	0.0	0.0	319.16440653	426.38728998	827.14168157	27.1979712	3.02882641	-0.41546091
0.0029	0.67538	0.0	0.0	0.0	0.0	0.00205258	0.0	0.0	0.0	319.8910498	430.65176703	826.93336178	27.1491837	3.01294387	-0.41529731
0.003	0.69848	0.0	0.0	0.0	0.0	0.00205258	0.0	0.0	0.0	320.61610135	434.89107722	826.72548354	27.10051013	2.99682893	-0.41513407
0.0031	0.72157	0.0	0.0	0.0	0.0	0.00205258	0.0	0.0	0.0	321.33956624	439.10490386	826.51804779	27.05196721	2.98041954	-0.41497116
0.0032	0.74464	0.0	0.0	0.0	0.0	0.00205258	0.0	0.0	0.0	322.06144981	443.29289132	826.31105559	27.00354764	2.96373953	-0.41480861
0.0033	0.76769	0.0	0.0	0.0	0.0	0.00205258	0.0	0.0	0.0	322.78175721	447.45470611	826.10450795	26.95525071	2.94678914	-0.4146464
0.0034	0.79073	0.0	0.0	0.0	0.0	0.00205258	0.0	0.0	0.0	323.50049355	451.59001579	825.89840587	26.90707572	2.92956866	-0.41448455
0.0035	0.81375	0.0	0.0	0.0	0.0	0.00205258	0.0	0.0	0.0	324.21766392	455.69848902	825.69275035	26.85902196	2.91207835	-0.41432304
0.0036	0.83676	0.0	0.0	0.0	0.0	0.00205258	0.0	0.0	0.0	324.9332733	459.77986595	825.48754207	26.81108329	2.89440821	-0.41416189
0.0037	0.85975	0.0	0.0	0.0	0.0	0.00205258	0.0	0.0	0.0	325.64732672	463.8338235	825.282782	26.76326677	2.87643001	-0.41400109
0.0038	0.88272	0.0	0.0	0.0	0.0	0.00205258	0.0	0.0	0.0	326.35982916	467.8600313	825.07847119	26.71556859	2.85819529	-0.41384064
0.0039	0.90568	0.0	0.0	0.0	0.0	0.00205258	0.0	0.0	0.0	327.07078555	471.85817942	824.87461055	26.66798797	2.83970551	-0.41368055
0.004	0.92863	0.0	0.0	0.0	0.0	0.00205258	0.0	0.0	0.0	327.7802008	475.82796062	824.67120102	26.62052412	2.82096216	-0.41352081
0.0041	0.95156	0.0	0.0	0.0	0.0	0.00205258	0.0	0.0	0.0	328.48807978	479.76907026	824.46824353	26.57317443	2.80201864	-0.41336142
0.0042	0.97447	0.0	0.0	0.0	0.0	0.00205258	0.0	0.0	0.0	329.19442735	483.68131246	824.26573846	26.52593968	2.78283173	-0.41320239
0.0043	0.99737	0.0	0.0	0.0	0.0	0.00205258	0.0	0.0	0.0	329.89924828	487.56434998	824.06368691	26.47881936	2.76339582	-0.41304372
0.0044	1.02025	0.0	0.0	0.0	0.0	0.00205258	0.0	0.0	0.0	330.60254737	491.41790159	823.86208972	26.43181219	2.74372633	-0.41288541
0.0045	1.04312	0.0	0.0	0.0	0.0	0.00205258	0.0	0.0	0.0	331.30432934	495.24169199	823.66094769	26.38491733	2.72382602	-0.41272745
0.0046	1.06597	0.0	0.0	0.0	0.0	0.00205258	0.0	0.0	0.0	332.00459889	499.03545024	823.46026164	26.33813396	2.7036977	-0.41256985
0.0047	1.08881	0.0	0.0	0.0	0.0	0.00205258	0.0	0.0	0.0	332.70336069	502.79892707	823.26003225	26.29145787	2.68341392	-0.4124126
0.0048	1.11163	0.0	0.0	0.0	0.0	0.00205258	0.0	0.0	0.0	333.40061934	506.53193907	823.06025989	26.24489275	2.6628843	-0.41225572
0.0049	1.13444	0.0	0.0	0.0	0.0	0.00205258	0.0	0.0	0.0	334.09637946	510.23419766	822.86094548	26.19843603	2.64214732	-0.4120992
0.005	1.15723	0.0	0.0	0.0	0.0	0.00205258	0.0	0.0	0.0	334.79064559	513.90546546	822.66208968	26.15208682	2.62120701	-0.41194304
0.0051	1.18	0.0	0.0	0.0	0.0	0.00205258	0.0	0.0	0.0	335.48342228	517.54551103	822.46369312	26.10584425	2.60006739	-0.41178723
0.0052	1.20276	0.0	0.0	0.0	0.0	0.00205258	0.0	0.0	0.0	336.17471401	521.15410878	822.26575643	26.05970741	2.57873249	-0.4116318
0.0053	1.22551	0.0	0.0	0.0	0.0	0.00205258	0.0	0.0	0.0	336.8645252	524.73109229	822.06827992	26.01366919	2.55731588	-0.41147671
0.0054	1.24823	0.0	0.0	0.0	0.0	0.00205258	0.0	0.0	0.0	337.5528602	528.27631158	821.87126385	25.96773758	2.53566535	-0.41132199
0.0055	1.27095	0.0	0.0	0.0	0.0	0.00205258	0.0	0.0	0.0	338.23972344	531.78952745	821.67470894	25.92190829	2.51384501	-0.41116763
0.0056	1.29364	0.0	0.0	0.0	0.0	0.00205258	0.0	0.0	0.0	338.92511926	535.27055491	821.47861562	25.87618038	2.49185938	-0.41101363
0.0057	1.31632	0.0	0.0	0.0	0.0	0.00205258	0.0	0.0	0.0	339.60905195	538.71921536	821.28298432	25.83055296	2.46971283	-0.41086
0.0058	1.33899	0.0	0.0	0.0	0.0	0.00205258	0.0	0.0	0.0	340.2915258	542.13533648	821.08781544	25.78502513	2.4474096	-0.41070673
0.0059	1.36164	0.0	0.0	0.0	0.0	0.00205258	0.0	0.0	0.0	340.97254503	545.51875201	820.89310935	25.73959598	2.42495377	-0.41055383
0.006	1.38428	0.0	0.0	0.0	0.0	0.00205258	0.0	0.0	0.0	341.65211384	548.86930161	820.69886642	25.69426464	2.4023493	-0.41040129
0.0061	1.4069	0.0	0.0	0.0	0.0	0.00205258	0.0	0.0	0.0	342.33023641	552.18683064	820.50508696	25.64903022	2.3796	-0.41024911
0.0062	1.4295	0.0	0.0	0.0	0.0	0.00205258	0.0	0.0	0.0	343.00691686	555.47119006	820.3117713	25.60389187	2.35670956	-0.41009731
0.0063	1.45209	0.0	0.0	0.0	0.0	0.00205258	0.0	0.0	0.0	343.68215924	558.72230938	820.11891935	25.55883473	2.33396302	-0.40994583
0.0064	1.47466	0.0	0.0	0.0	0.0	0.00205258	0.0	0.0	0.0	344.35596744	561.94031318	819.92652999	25.51387967	2.31092659	-0.40979474
0.0065	1.49722	0.0	0.0	0.0	0.0	0.00205258	0.0	0.0	0.0	345.0283456	565.12489893	819.73460437	25.46901683	2.28778494	-0.40964402
0.0066	1.51976	0.0	0.0	0.0	0.0	0.00205258	0.0	0.0	0.0	345.69929771	568.27597073	819.54314257	25.42424525	2.26454361	-0.40949366
0.0067	1.54228	0.0	0.0	0.0	0.0	0.00205258	0.0	0.0	0.0	346.36882769	571.39344039	819.35214463	25.37956399	2.24120808	-0.40934367
0.0068	1.56479	0.0	0.0	0.0	0.0	0.00205258	0.0	0.0	0.0	347.03693945	574.47722729	819.16161056	25.33497208	2.21778378	-0.40919404
0.0069	1.58729	0.0	0.0	0.0	0.0	0.00205258	0.0	0.0	0.0	347.70363686	577.52725833	818.97154034	25.29046859	2.19427602	-0.40904478
0.007	1.60977	0.0	0.0	0.0	0.0	0.00205258	0.0	0.0	0.0	348.36892376	580.54346784	818.78193392	25.24605258	2.17069008	-0.40889589
0.0071	1.63223	0.0	0.0	0.0	0.0	0.00205258	0.0	0.0	0.0	349.03280394	583.52579745	818.59279122	25.20172312	2.14703113	-0.40874736
0.0072	1.65468	0.0	0.0	0.0	0.0	0.00205258	0.0	0.0	0.0	349.69528118	586.47419601	818.40411213	25.15747926	2.12330429	-0.40859921
0.0073	1.67711	0.0	0.0	0.0	0.0	0.00205258	0.0	0.0	0.0	350.35635918	589.38862095	818.21589651	25.11331168	2.09977807	-0.40845136
0.0074	1.69953	0.0	0.0	0.0	0.0	0.00205258	0.0	0.0	0.0	351.01604161	592.26940195	818.02814215	25.0692325	2.07604858	-0.40830392
0.0075	1.72193	0.0	0.0	0.0	0.0	0.00205258	0.0	0.0	0.0	351.67433216	595.11629218	817.84085005	25.0252354	2.05229045	-0.40815683
0.0076	1.74432	0.0	0.0	0.0	0.0	0.00205257	0.0	0.0	0.0	352.33123443	597.92929842	817.65401985	24.98131938	2.02851108	-0.40801012
0.0077	1.76668	0.0	0.0	0.0	0.0	0.00205257	0.0	0.0	0.0	352.98675203	600.7084373	817.46765111	24.93748344	2.00471792	-0.40786376
0.0078	1.78904	0.0	0.0	0.0	0.0	0.00205257	0.0	0.0	0.0	353.6408885	603.45373535	817.28174335	24.8937266	1.98091844	-0.40771777
0.0079	1.81138	0.0	0.0	0.0	0.0	0.00205257	0.0	0.0	0.0	354.29364735	606.165229	817.09629606	24.85004786	1.95712015	-0.40757215
0.008	1.8337	0.0	0.0	0.0	0.0	0.00205257	0.0	0.0	0.0	354.94503208	608.84296467	816.91130868	24.80644623	1.93333062	-0.40742688
0.0081	1.85601	0.0	0.0	0.0	0.0	0.00205257	0.0	0.0	0.0	355.59504613	611.48699878	816.7267806	24.76292073	1.90955743	-0.40728198
0.0082	1.8783	0.0	0.0	0.0	0.0	0.00205257	0.0	0.0	0.0	356.24369291	614.09739777	816.54271117	24.71947037	1.88580821	-0.40713744
0.0083	1.90057	1e-08	0.0	0.0	0.0	0.00205257	0.0	0.0	0.0	356.8909758	616.67423818	816.35909969	24.67609416	1.86209064	-0.40699327
0.0084	1.92283	1e-08	0.0	0.0	0.0	0.00205257	0.0	0.0	0.0	357.5368984	619.21761674	816.17594521	24.63280064	1.83844716	-0.40684941
0.0085	1.94508	1e-08	0.0	0.0	0.0	0.00205257	0.0	0.0	0.0	358.18146397	621.72762777	815.993247	24.58957346	1.81482944	-0.40670594
0.0086	1.96731	1e-08	0.0	0.0	0.0	0.00205257	0.0	0.0	0.0	358.82467574	624.20437701	815.81100425	24.54641818	1.79126919	-0.40656282
0.0087	1.98952	1e-08	0.0	0.0	0.0	0.00205257	0.0	0.0	0.0	359.466537	626.64798287	815.62921605	24.5033339	1.76777451	-0.40642007
0.0088	2.01172	1e-08	0.0	0.0	0.0	0.00205257	0.0	0.0	0.0	360.10705098	629.05857414	815.44788145	24.46031971	1.74435352	-0.40627767
0.0089	2.0339	1e-08	0.0	0.0	0.0	0.00205257	0.0	0.0	0.0	360.74622088	631.43629007	815.26699945	24.41737472	1.72101441	-0.40613563
0.009	2.05607	1e-08	0.0	0.0	0.0	0.00205257	0.0	0.0	0.0	361.38404991	633.78128034	815.08656899	24.37449802	1.69776544	-0.40599394
0.0091	2.07822	1e-08	0.0	0.0	0.0	0.00205257	0.0	0.0	0.0	362.02054119	636.09370519	814.90658896	24.33168873	1.67461488	-0.40585261
0.0092	2.10035	1e-08	0.0	0.0	0.0	0.00205257	0.0	0.0	0.0	362.65569786	638.3737354	814.72705823	24.28894595	1.65157107	-0.40571163
0.0093	2.12247	1e-08	0.0	0.0	0.0	0.00205257	0.0	0.0	0.0	363.28952301	640.62155237	814.54797558	24.24626881	1.62864242	-0.405571
0.0094	2.14457	1e-08	0.0	0.0	0.0	0.00205257	0.0	0.0	0.0	363.92201995	642.83718746	814.36934051	24.20367786	1.60558741	-0.40543072
0.0095	2.16666	1e-08	0.0	0.0	0.0	0.00205257	0.0	0.0	0.0	364.55319183	645.02078225	814.19115203	24.16113794	1.58281422	-0.40529079
0.0096	2.18873	1e-08	0.0	0.0	0.0	0.00205257	0.0	0.0	0.0	365.18304151	647.17263013	814.01340838	24.11866272	1.56016198	-0.40515121
0.0097	2.21079	1e-08	0.0	0.0	0.0	0.00205257	0.0	0.0	0.0	365.81157202	649.29292852	813.83610829	24.07625151	1.53763725	-0.40501198
0.0098	2.23283	1e-08	0.0	0.0	0.0	0.00205257	0.0	0.0	0.0	366.43878634	651.38188297	813.65925043	24.03390362	1.51524654	-0.4048731
0.0099	2.25485	1e-08	0.0	0.0	0.0	0.00205257	0.0	0.0	0.0	367.06468744	653.43970705	813.48283343	23.99161838	1.49299632	-0.40473456
0.01	2.27686	1e-08	0.0	0.0	0.0	0.00205256	0.0	0.0	0.0	367.68927827	655.4666223	813.30685589	23.94939515	1.470893	-0.40459636
0.0101	2.29885	1e-08	0.0	0.0	0.0	0.00205256	0.0	0.0	0.0	368.31256176	657.46285813	813.13131638	23.90723328	1.44894299	-0.40445851
0.0102	2.32083	2e-08	0.0	0.0	0.0	0.00205256	0.0	0.0	0.0	368.93454079	659.42865177	812.95621341	23.86513214	1.42715263	-0.404321
0.0103	2.34279	2e-08	0.0	0.0	0.0	0.00205256	0.0	0.0	0.0	369.55521826	661.36424818	812.78154547	23.8230911	1.40552822	-0.40418383
0.0104	2.36474	2e-08	0.0	0.0	0.0	0.00205256	0.0	0.0	0.0	370.17459712	663.26980951	812.60731145	23.78112548	1.38383704	-0.40404702
0.0105	2.38667	2e-08	0.0	0.0	0.0	0.00205256	0.0	0.0	0.0	370.7926804	665.14542879	812.43351063	23.7392095	1.36246347	-0.40391053
0.0106	2.40858	2e-08	0.0	0.0	0.0	0.00205256	0.0	0.0	0.0	371.40947077	666.99149744	812.26014073	23.69735317	1.34125458	-0.40377439
0.0107	2.43048	2e-08	0.0	0.0	0.0	0.00205256	0.0	0.0	0.0	372.02497105	668.80826484	812.08720022	23.65555607	1.32021439	-0.40363858
0.0108	2.45236	2e-08	0.0	0.0	0.0	0.00205256	0.0	0.0	0.0	372.63918405	670.59598508	811.91468752	23.61381778	1.29934683	-0.4035031
0.0109	2.47423	2e-08	0.0	0.0	0.0	0.00205256	0.0	0.0	0.0	373.25211256	672.3549168	811.74260106	23.5721379	1.27865566	-0.40336796
0.011	2.49608	2e-08	0.0	0.0	0.0	0.00205256	0.0	0.0	0.0	373.86375935	674.08532295	811.57093922	23.53051607	1.25814454	-0.40323315
0.0111	2.51791	2e-08	0.0	0.0	0.0	0.00205255	0.0	0.0	0.0	374.47412717	675.78747064	811.39970037	23.48895192	1.23781696	-0.40309868
0.0112	2.53973	3e-08	0.0	0.0	0.0	0.00205255	0.0	0.0	0.0	375.08321878	677.46163096	811.22888285	23.44744511	1.21767631	-0.40296453
0.0113	2.56154	3e-08	0.0	0.0	0.0	0.00205255	0.0	0.0	0.0	375.6910369	679.10807873	811.058485	23.40599533	1.19772582	-0.40283071
0.0114	2.58332	3e-08	0.0	0.0	0.0	0.00205255	0.0	0.0	0.0	376.29758424	680.72708174	810.88850518	23.36460553	1.17787924	-0.40269723
0.0115	2.6051	3e-08	0.0	0.0	0.0	0.00205255	0.0	0.0	0.0	376.90286355	682.31882341	810.71894225	23.32327033	1.15827926	-0.40256408
0.0116	2.62685	3e-08	0.0	0.0	0.0	0.00205255	0.0	0.0	0.0	377.50687749	683.88364991	810.54979413	23.28199159	1.1388704	-0.40243124
0.0117	2.64859	3e-08	0.0	0.0	0.0	0.00205255	0.0	0.0	0.0	378.10962874	685.42183983	810.38105912	23.24076909	1.11965451	-0.40229873
0.0118	2.67032	3e-08	0.0	0.0	0.0	0.00205254	0.0	0.0	0.0	378.71111997	686.93367365	810.21273553	23.19960264	1.10063326	-0.40216654
0.0119	2.69202	4e-08	0.0	0.0	0.0	0.00205254	0.0	0.0	0.0	379.31135384	688.41943342	810.04482164	23.15849206	1.08180818	-0.40203468
0.012	2.71372	4e-08	0.0	0.0	0.0	0.00205254	0.0	0.0	0.0	379.91033298	689.87940257	809.87731573	23.11743719	1.06318058	-0.40190313
0.0121	2.73539	4e-08	0.0	0.0	0.0	0.00205254	0.0	0.0	0.0	380.50806005	691.31386568	809.71021606	23.0764379	1.04475164	-0.4017719
0.0122	2.75705	4e-08	0.0	0.0	0.0	0.00205254	0.0	0.0	0.0	381.10453767	692.72310821	809.54352092	23.03549406	1.02652234	-0.40164099
0.0123	2.7787	4e-08	0.0	0.0	0.0	0.00205254	0.0	0.0	0.0	381.69976845	694.10741633	809.37722854	22.99460558	1.00849351	-0.40151039
0.0124	2.80033	5e-08	0.0	0.0	0.0	0.00205253	0.0	0.0	0.0	382.29375502	695.46707661	809.2113372	22.95377238	0.99066578	-0.40138011
0.0125	2.82194	5e-08	0.0	0.0	0.0	0.00205253	0.0	0.0	0.0	382.88649973	696.80245864	809.04584484	22.91298335	0.97311173	-0.40125017
0.0126	2.84354	5e-08	0.0	0.0	0.0	0.00205253	0.0	0.0	0.0	383.47800531	698.11381319	808.88074983	22.87225636	0.95571478	-0.40112052
0.0127	2.86512	5e-08	0.0	0.0	0.0	0.00205253	0.0	0.0	0.0	384.06827432	699.40142567	808.71605043	22.83158373	0.93852504	-0.40099118
0.0128	2.88668	5e-08	0.0	0.0	0.0	0.00205252	0.0	0.0	0.0	384.65730935	700.66559048	808.55174485	22.79096539	0.92154301	-0.40086215
0.0129	2.90823	6e-08	0.0	0.0	0.0	0.00205252	0.0	0.0	0.0	385.24511294	701.90660216	808.38783132	22.75040125	0.90476901	-0.40073343
0.013	2.92976	6e-08	0.0	0.0	0.0	0.00205252	0.0	0.0	0.0	385.83168764	703.12475511	808.22430804	22.70989129	0.88820324	-0.40060502
0.0131	2.95128	6e-08	0.0	0.0	0.0	0.00205252	0.0	0.0	0.0	386.41703599	704.32034347	808.06117322	22.66943545	0.87184572	-0.40047691
0.0132	2.97278	7e-08	0.0	0.0	0.0	0.00205251	0.0	0.0	0.0	387.00116053	705.49366089	807.89842508	22.62903374	0.85569635	-0.4003491
0.0133	2.99427	7e-08	0.0	0.0	0.0	0.00205251	0.0	0.0	0.0	387.58406379	706.64500032	807.73606184	22.58868614	0.83975487	-0.4002216
0.0134	3.01574	7e-08	0.0	0.0	0.0	0.00205251	0.0	0.0	0.0	388.16574829	707.77465384	807.5740817	22.54839267	0.82402085	-0.4000944
0.0135	3.03719	8e-08	0.0	0.0	0.0	0.0020525	0.0	0.0	0.0	388.74621649	708.88292774	807.41248284	22.50815032	0.8085098	-0.39996749
0.0136	3.05863	8e-08	0.0	0.0	0.0	0.0020525	0.0	0.0	0.0	389.32547091	709.97011224	807.25126348	22.46796402	0.79319521	-0.39984089
0.0137	3.08005	8e-08	0.0	0.0	0.0	0.0020525	0.0	0.0	0.0	389.90351408	711.0364911	807.09042186	22.42783177	0.77808718	-0.39971458
0.0138	3.10146	9e-08	0.0	0.0	0.0	0.00205249	0.0	0.0	0.0	390.48034849	712.08235302	806.92995621	22.38775362	0.76318484	-0.39958857
0.0139	3.12285	9e-08	0.0	0.0	0.0	0.00205249	0.0	0.0	0.0	391.05597664	713.10798503	806.76986476	22.34772963	0.74848715	-0.39946285
0.014	3.14422	9e-08	0.0	0.0	0.0	0.00205248	0.0	0.0	0.0	391.63040103	714.11367228	806.61014575	22.3077599	0.73399294	-0.39933742
0.0141	3.16558	1e-07	0.0	0.0	0.0	0.00205248	0.0	0.0	0.0	392.20362415	715.09969793	806.45079743	22.26784453	0.7197009	-0.39921228
0.0142	3.18692	1e-07	0.0	0.0	0.0	0.00205248	0.0	0.0	0.0	392.77564848	716.06634287	806.29181806	22.22798363	0.70560957	-0.39908743
0.0143	3.20825	1.1e-07	0.0	0.0	0.0	0.00205247	0.0	0.0	0.0	393.34647652	717.01388562	806.1332059	22.18817734	0.69171735	-0.39896287
0.0144	3.22956	1.1e-07	0.0	0.0	0.0	0.00205247	0.0	0.0	0.0	393.91611074	717.94260207	805.97495922	22.1484258	0.67802248	-0.39883859
0.0145	3.25085	1.2e-07	0.0	0.0	0.0	0.00205246	0.0	0.0	0.0	394.4845535	718.85281381	805.81707612	22.10871763	0.66461014	-0.39871462
0.0146	3.27213	1.2e-07	0.0	0.0	0.0	0.00205246	0.0	0.0	0.0	395.05180716	719.74483805	805.65955469	22.06907136	0.65133983	-0.39859092
0.0147	3.29339	1.3e-07	0.0	0.0	0.0	0.00205245	0.0	0.0	0.0	395.61787431	720.61890064	805.50239343	22.02947944	0.63826784	-0.3984675
0.0148	3.31464	1.3e-07	0.0	0.0	0.0	0.00205245	0.0	0.0	0.0	396.18275741	721.47527558	805.3455906	21.98994198	0.62539258	-0.39834436
0.0149	3.33586	1.4e-07	0.0	0.0	0.0	0.00205244	0.0	0.0	0.0	396.74645891	722.31423436	805.18914451	21.95045909	0.61271238	-0.3982215
0.015	3.35708	1.4e-07	0.0	0.0	0.0	0.00205243	0.0	0.0	0.0	397.30898127	723.13604586	805.03305347	21.9110309	0.6002254	-0.39809892
0.0151	3.37828	1.5e-07	0.0	0.0	0.0	0.00205243	0.0	0.0	0.0	397.87032692	723.94097617	804.87731578	21.87165757	0.58792975	-0.39797662
0.0152	3.39946	1.6e-07	0.0	0.0	0.0	0.00205242	0.0	0.0	0.0	398.43049832	724.72928849	804.72192977	21.83233923	0.5758234	-0.39785459
0.0153	3.42062	1.6e-07	0.0	0.0	0.0	0.00205242	0.0	0.0	0.0	398.98949793	725.50124294	804.56689379	21.79307605	0.56390419	-0.39773284
0.0154	3.44177	1.7e-07	0.0	0.0	0.0	0.00205241	0.0	0.0	0.0	399.54732817	726.25709646	804.4122062	21.7538682	0.5521699	-0.39761136
0.0155	3.46291	1.8e-07	0.0	0.0	0.0	0.0020524	0.0	0.0	0.0	400.10399147	726.99711869	804.25786529	21.71470853	0.54067546	-0.39749016
0.0156	3.48402	1.8e-07	0.0	0.0	0.0	0.00205239	0.0	0.0	0.0	400.6594901	727.72162163	804.10386918	21.67560878	0.52932827	-0.39736923
0.0157	3.50512	1.9e-07	0.0	0.0	0.0	0.00205239	0.0	0.0	0.0	401.21382661	728.43081072	803.95021646	21.63656432	0.51816353	-0.39724856
0.0158	3.52621	2e-07	0.0	0.0	0.0	0.00205238	0.0	0.0	0.0	401.76700344	729.12493585	803.7969055	21.59757529	0.50717905	-0.39712817
0.0159	3.54728	2.1e-07	0.0	0.0	0.0	0.00205237	0.0	0.0	0.0	402.31902301	729.80424372	803.64393471	21.55864185	0.49637259	-0.39700804
0.016	3.56833	2.2e-07	0.0	0.0	0.0	0.00205236	0.0	0.0	0.0	402.86988775	730.46897777	803.4913025	21.51976416	0.48574181	-0.39688817
0.0161	3.58937	2.2e-07	0.0	0.0	0.0	0.00205235	0.0	0.0	0.0	403.41960009	731.11937805	803.33900731	21.48094241	0.47528426	-0.39676857
0.0162	3.61039	2.3e-07	0.0	0.0	0.0	0.00205234	0.0	0.0	0.0	403.96816244	731.75568109	803.18704757	21.44217676	0.46499743	-0.39664923
0.0163	3.63139	2.4e-07	0.0	0.0	0.0	0.00205233	0.0	0.0	0.0	404.51557724	732.37811984	803.03542176	21.40346741	0.45487872	-0.39653016
0.0164	3.65238	2.5e-07	0.0	0.0	0.0	0.00205233	0.0	0.0	0.0	405.06184691	732.9869235	802.88412834	21.36481455	0.44492544	-0.39641134
0.0165	3.67336	2.6e-07	0.0	0.0	0.0	0.00205232	0.0	0.0	0.0	405.60697387	733.58231747	802.73316582	21.3262103	0.43520892	-0.39629279
0.0166	3.69431	2.7e-07	0.0	0.0	0.0	0.0020523	0.0	0.0	0.0	406.15096028	734.16465065	802.58253214	21.28766641	0.42562054	-0.3961745
0.0167	3.71525	2.8e-07	0.0	0.0	0.0	0.00205229	0.0	0.0	0.0	406.69380871	734.73406626	802.43222615	21.24917953	0.41618994	-0.39605646
0.0168	3.73618	3e-07	0.0	0.0	0.0	0.00205228	0.0	0.0	0.0	407.23552158	735.29078706	802.28224636	21.21074911	0.40692134	-0.39593868
0.0169	3.75708	3.1e-07	0.0	0.0	0.0	0.00205227	0.0	0.0	0.0	407.77610129	735.8350335	802.13259131	21.17237528	0.39781245	-0.39582115
0.017	3.77797	3.2e-07	0.0	0.0	0.0	0.00205226	0.0	0.0	0.0	408.31555024	736.36702276	801.98325951	21.1340582	0.38886092	-0.39570388
0.0171	3.79885	3.3e-07	0.0	0.0	0.0	0.00205225	0.0	0.0	0.0	408.85387083	736.88696875	801.83424952	21.09579801	0.38006434	-0.39558686
0.0172	3.81971	3.4e-07	0.0	0.0	0.0	0.00205223	0.0	0.0	0.0	409.39106546	737.39508199	801.68555989	21.05759487	0.37142028	-0.39547009
0.0173	3.84055	3.6e-07	0.0	0.0	0.0	0.00205222	0.0	0.0	0.0	409.92713653	737.89156958	801.53718922	21.01944893	0.36292622	-0.39535357
0.0174	3.86138	3.7e-07	0.0	0.0	0.0	0.00205221	0.0	0.0	0.0	410.46208644	738.37663512	801.3891361	20.98136036	0.35457962	-0.39523731
0.0175	3.88219	3.8e-07	0.0	0.0	0.0	0.00205219	0.0	0.0	0.0	410.99591758	738.85047867	801.24139913	20.94332932	0.34637787	-0.39512129
0.0176	3.90299	4e-07	0.0	0.0	0.0	0.00205218	0.0	0.0	0.0	411.52863225	739.31335631	801.09397666	20.90534941	0.33838916	-0.39500551
0.0177	3.92376	4.1e-07	0.0	0.0	0.0	0.00205216	0.0	0.0	0.0	412.06023285	739.76544758	800.94686739	20.8674314	0.33049649	-0.39488998
0.0178	3.94453	4.3e-07	0.0	0.0	0.0	0.00205215	0.0	0.0	0.0	412.59072181	740.20693321	800.80007004	20.82957096	0.32274584	-0.3947747
0.0179	3.96527	4.5e-07	0.0	0.0	0.0	0.00205213	0.0	0.0	0.0	413.12010151	740.63800549	800.65358325	20.79176821	0.31513493	-0.39465966
0.018	3.986	4.6e-07	0.0	0.0	0.0	0.00205212	0.0	0.0	0.0	413.64837432	741.05885361	800.50740567	20.75402328	0.30766148	-0.39454487
0.0181	4.00672	4.8e-07	0.0	0.0	0.0	0.0020521	0.0	0.0	0.0	414.17554263	741.46966355	800.36153599	20.71633632	0.30032317	-0.39443031
0.0182	4.02741	5e-07	0.0	0.0	0.0	0.00205208	0.0	0.0	0.0	414.70160881	741.87061809	800.2159729	20.67870744	0.29311765	-0.394316
0.0183	4.04809	5.1e-07	0.0	0.0	0.0	0.00205206	0.0	0.0	0.0	415.22657525	742.26189676	800.0707151	20.64113679	0.28604255	-0.39420193
0.0184	4.06876	5.3e-07	0.0	0.0	0.0	0.00205204	0.0	0.0	0.0	415.75044432	742.64367583	799.92576132	20.6036245	0.27909545	-0.39408809
0.0185	4.08941	5.5e-07	0.0	0.0	0.0	0.00205203	0.0	0.0	0.0	416.2732184	743.01612825	799.78111028	20.56617072	0.27227394	-0.39397449
0.0186	4.11004	5.7e-07	0.0	0.0	0.0	0.00205201	0.0	0.0	0.0	416.79489978	743.37946255	799.63676056	20.52876979	0.2656385	-0.39386113
0.0187	4.13066	5.9e-07	0.0	0.0	0.0	0.00205198	0.0	0.0	0.0	417.3154908	743.73386182	799.49271085	20.49143112	0.25908605	-0.39374801
0.0188	4.15126	6.1e-07	0.0	0.0	0.0	0.00205196	0.0	0.0	0.0	417.83499389	744.07946837	799.34896003	20.45415092	0.25265669	-0.39363512
0.0189	4.17184	6.4e-07	0.0	0.0	0.0	0.00205194	0.0	0.0	0.0	418.35341139	744.41644829	799.20550686	20.41692929	0.24634841	-0.39352246
0.019	4.19241	6.6e-07	0.0	0.0	0.0	0.00205192	0.0	0.0	0.0	418.87074567	744.74496489	799.06235013	20.37976633	0.24015918	-0.39341004
0.0191	4.21296	6.8e-07	0.0	0.0	0.0	0.0020519	0.0	0.0	0.0	419.38699907	745.0651787	798.91948863	20.34266214	0.23408697	-0.39329785
0.0192	4.23349	7.1e-07	0.0	0.0	0.0	0.00205187	0.0	0.0	0.0	419.90217396	745.37724744	798.77692118	20.30561682	0.22812974	-0.39318589
0.0193	4.25401	7.3e-07	0.0	0.0	0.0	0.00205185	0.0	0.0	0.0	420.41627267	745.68132607	798.63464658	20.26863045	0.22228546	-0.39307415
0.0194	4.27451	7.6e-07	0.0	0.0	0.0	0.00205182	0.0	0.0	0.0	420.92929757	745.97756673	798.49266369	20.23170314	0.21655206	-0.39296265
0.0195	4.295	7.8e-07	0.0	0.0	0.0	0.0020518	0.0	0.0	0.0	421.44125098	746.26611881	798.35097134	20.19483498	0.21092752	-0.39285138
0.0196	4.31547	8.1e-07	0.0	0.0	0.0	0.00205177	0.0	0.0	0.0	421.95213525	746.54713829	798.20956835	20.15802396	0.20543555	-0.39274033
0.0197	4.33592	8.4e-07	0.0	0.0	0.0	0.00205174	0.0	0.0	0.0	422.46195268	746.82078774	798.06845349	20.12127349	0.20003333	-0.39262951
0.0198	4.35636	8.7e-07	0.0	0.0	0.0	0.00205171	0.0	0.0	0.0	422.97070564	747.08719445	797.92762574	20.08458228	0.19473595	-0.39251892
0.0199	4.37678	8.9e-07	0.0	0.0	0.0	0.00205168	0.0	0.0	0.0	423.47839645	747.3464994	797.78708396	20.0479504	0.18954156	-0.39240855
0.02	4.39718	9.3e-07	0.0	0.0	0.0	0.00205165	0.0	0.0	0.0	423.98502745	747.59884105	797.64682707	20.01137791	0.18444834	-0.3922984
0.0201	4.41757	9.6e-07	0.0	0.0	0.0	0.00205162	0.0	0.0	0.0	424.49060097	747.84435538	797.50685397	19.9748649	0.17945446	-0.39218847
0.0202	4.43794	9.9e-07	0.0	0.0	0.0	0.00205159	0.0	0.0	0.0	424.99511932	748.08317587	797.36716359	19.93841142	0.17455809	-0.39207877
0.0203	4.4583	1.02e-06	0.0	0.0	0.0	0.00205156	0.0	0.0	0.0	425.49858484	748.3154335	797.22775486	19.90201756	0.16975743	-0.39196929
0.0204	4.47863	1.06e-06	0.0	0.0	0.0	0.00205152	0.0	0.0	0.0	426.00099984	748.54125683	797.08862673	19.86568336	0.16505065	-0.39186003
0.0205	4.49896	1.09e-06	0.0	0.0	0.0	0.00205149	0.0	0.0	0.0	426.50236663	748.76077191	796.94977816	19.82940891	0.16043595	-0.39175099
0.0206	4.51926	1.13e-06	0.0	0.0	0.0	0.00205145	0.0	0.0	0.0	427.00268753	748.97410481	796.8112081	19.79319246	0.15593225	-0.39164217
0.0207	4.53955	1.16e-06	0.0	0.0	0.0	0.00205141	0.0	0.0	0.0	427.50196481	749.18140284	796.67291542	19.75703689	0.1515054	-0.39153356
0.0208	4.55983	1.2e-06	0.0	0.0	0.0	0.00205138	0.0	0.0	0.0	428.00020079	749.38276863	796.53489917	19.72094109	0.1471671	-0.39142518
0.0209	4.58008	1.24e-06	0.0	0.0	0.0	0.00205134	0.0	0.0	0.0	428.49739778	749.57832098	796.39715837	19.68490509	0.14291577	-0.391317
0.021	4.60032	1.28e-06	0.0	0.0	0.0	0.0020513	0.0	0.0	0.0	428.99355808	749.76817655	796.259692	19.64892895	0.13874985	-0.39120905
0.0211	4.62055	1.32e-06	0.0	0.0	0.0	0.00205125	0.0	0.0	0.0	429.48868398	749.95244984	796.1224991	19.61301269	0.13466778	-0.39110131
0.0212	4.64075	1.37e-06	0.0	0.0	0.0	0.00205121	0.0	0.0	0.0	429.98277777	750.13125328	795.98557867	19.57715636	0.13066802	-0.39099378
0.0213	4.66095	1.41e-06	0.0	0.0	0.0	0.00205117	0.0	0.0	0.0	430.47584175	750.3046972	795.84892976	19.54135999	0.12674905	-0.39088647
0.0214	4.68112	1.45e-06	0.0	0.0	0.0	0.00205112	0.0	0.0	0.0	430.96787819	750.47288988	795.71255141	19.5056236	0.12290935	-0.39077937
0.0215	4.70128	1.5e-06	0.0	0.0	0.0	0.00205108	0.0	0.0	0.0	431.45888937	750.63593755	795.57644269	19.46994723	0.11914744	-0.39067248
0.0216	4.72142	1.55e-06	0.0	0.0	0.0	0.00205103	0.0	0.0	0.0	431.94887758	750.79394445	795.44060264	19.43433091	0.11546182	-0.3905658
0.0217	4.74154	1.6e-06	0.0	0.0	0.0	0.00205098	0.0	0.0	0.0	432.43784509	750.94701856	795.30503032	19.39877445	0.11185847	-0.39045933
0.0218	4.76165	1.65e-06	0.0	0.0	0.0	0.00205093	0.0	0.0	0.0	432.92579415	751.09525776	795.16972481	19.36327821	0.10832389	-0.39035307
0.0219	4.78175	1.7e-06	0.0	0.0	0.0	0.00205088	0.0	0.0	0.0	433.41272705	751.23876023	795.03468523	19.32784208	0.1048618	-0.39024702
0.022	4.80182	1.75e-06	0.0	0.0	0.0	0.00205083	0.0	0.0	0.0	433.89864604	751.37762293	794.89991066	19.29246606	0.10147083	-0.39014118
0.0221	4.82188	1.81e-06	0.0	0.0	0.0	0.00205077	0.0	0.0	0.0	434.38355339	751.51194103	794.76540022	19.25715017	0.09814962	-0.39003555
0.0222	4.84192	1.86e-06	0.0	0.0	0.0	0.00205072	0.0	0.0	0.0	434.86745134	751.64180784	794.63115303	19.22189442	0.09489686	-0.38993012
0.0223	4.86195	1.92e-06	0.0	0.0	0.0	0.00205066	0.0	0.0	0.0	435.35034214	751.76731488	794.49716821	19.18669883	0.09171121	-0.3898249
0.0224	4.88196	1.98e-06	0.0	0.0	0.0	0.0020506	0.0	0.0	0.0	435.83222806	751.88855191	794.3634449	19.1515634	0.08859139	-0.38971988
0.0225	4.90195	2.04e-06	0.0	0.0	0.0	0.00205054	0.0	0.0	0.0	436.31311131	752.00560696	794.22998225	19.11648814	0.08553611	-0.38961507
0.0226	4.92193	2.1e-06	0.0	0.0	0.0	0.00205048	0.0	0.0	0.0	436.79299416	752.1185663	794.09677941	19.08147305	0.08254411	-0.38951047
0.0227	4.94189	2.16e-06	0.0	0.0	0.0	0.00205041	0.0	0.0	0.0	437.27187881	752.22751991	793.9638355	19.04651776	0.07962243	-0.38940606
0.0228	4.96184	2.23e-06	0.0	0.0	0.0	0.00205035	0.0	0.0	0.0	437.74976752	752.33255106	793.83114971	19.01162287	0.07675654	-0.38930186
0.0229	4.98176	2.29e-06	0.0	0.0	0.0	0.00205028	0.0	0.0	0.0	438.2266625	752.43373938	793.69872122	18.97678812	0.07395087	-0.38919786
0.023	5.00167	2.36e-06	0.0	0.0	0.0	0.00205021	0.0	0.0	0.0	438.70256597	752.53116529	793.5665492	18.9420135	0.07120429	-0.38909406
0.0231	5.02157	2.43e-06	0.0	0.0	0.0	0.00205014	0.0	0.0	0.0	439.17748016	752.62490769	793.43463286	18.907299	0.06851571	-0.38899047
0.0232	5.04145	2.5e-06	0.0	0.0	0.0	0.00205007	0.0	0.0	0.0	439.65140727	752.715044	793.30297139	18.8726446	0.06588402	-0.38888707
0.0233	5.06131	2.58e-06	0.0	0.0	0.0	0.00205	0.0	0.0	0.0	440.12434952	752.80165016	793.171564	18.8380503	0.06330816	-0.38878387
0.0234	5.08115	2.65e-06	0.0	0.0	0.0	0.00204992	0.0	0.0	0.0	440.59630911	752.8848007	793.04040989	18.80351607	0.06078707	-0.38868087
0.0235	5.10098	2.73e-06	0.0	0.0	0.0	0.00204984	0.0	0.0	0.0	441.06728823	752.96456871	792.9095083	18.7690419	0.05831974	-0.38857807
0.0236	5.12079	2.81e-06	0.0	0.0	0.0	0.00204976	0.0	0.0	0.0	441.53728909	753.04102594	792.77885844	18.73462776	0.05590515	-0.38847547
0.0237	5.14058	2.89e-06	0.0	0.0	0.0	0.00204968	0.0	0.0	0.0	442.00631389	753.11423878	792.64845957	18.70027507	0.05353654	-0.38837306
0.0238	5.16036	2.98e-06	0.0	0.0	0.0	0.0020496	0.0	0.0	0.0	442.47436483	753.18427258	792.51831093	18.6659814	0.05122255	-0.38827085
0.0239	5.18012	3.06e-06	0.0	0.0	0.0	0.00204951	0.0	0.0	0.0	442.94144407	753.25119919	792.38841176	18.63174774	0.04895814	-0.38816884
0.024	5.19987	3.15e-06	0.0	0.0	0.0	0.00204943	0.0	0.0	0.0	443.40755379	753.31508466	792.25876132	18.59757407	0.04674237	-0.38806702
0.0241	5.2196	3.24e-06	0.0	0.0	0.0	0.00204934	0.0	0.0	0.0	443.87269618	753.37599378	792.12935887	18.56346034	0.04457432	-0.3879654
0.0242	5.23931	3.33e-06	0.0	0.0	0.0	0.00204924	0.0	0.0	0.0	444.33687339	753.43399011	792.00020368	18.52940653	0.04245309	-0.38786397
0.0243	5.25901	3.43e-06	0.0	0.0	0.0	0.00204915	0.0	0.0	0.0	444.80008758	753.48913604	791.87129502	18.49541259	0.04037783	-0.38776273
0.0244	5.27868	3.52e-06	0.0	0.0	0.0	0.00204905	0.0	0.0	0.0	445.26234093	753.54149279	791.74263217	18.46147849	0.03834766	-0.38766169
0.0245	5.29835	3.62e-06	0.0	0.0	0.0	0.00204895	0.0	0.0	0.0	445.72363558	753.59112043	791.61421443	18.42760418	0.03636175	-0.38756084
0.0246	5.31799	3.72e-06	0.0	0.0	0.0	0.00204885	0.0	0.0	0.0	446.18397369	753.63807795	791.48604108	18.39378962	0.0344193	-0.38746018
0.0247	5.33762	3.83e-06	0.0	0.0	0.0	0.00204875	0.0	0.0	0.0	446.64335739	753.68242326	791.35811143	18.36003476	0.03251951	-0.38735971
0.0248	5.35723	3.93e-06	0.0	0.0	0.0	0.00204864	0.0	0.0	0.0	447.10178882	753.7242132	791.23042477	18.32633955	0.03066161	-0.38725944
0.0249	5.37683	4.04e-06	0.0	0.0	0.0	0.00204853	0.0	0.0	0.0	447.55927013	753.76350364	791.10298043	18.29270393	0.02884485	-0.38715935
0.025	5.3964	4.15e-06	0.0	0.0	0.0	0.00204842	0.0	0.0	0.0	448.01580343	753.80034941	790.97577771	18.25912785	0.0270685	-0.38705946
0.0251	5.41597	4.27e-06	0.0	0.0	0.0	0.00204831	0.0	0.0	0.0	448.47139086	753.83480443	790.84881593	18.22561125	0.02533184	-0.38695975
0.0252	5.43551	4.38e-06	0.0	0.0	0.0	0.00204819	0.0	0.0	0.0	448.92603452	753.86692167	790.72209443	18.19215407	0.02363421	-0.38686024
0.0253	5.45504	4.5e-06	0.0	0.0	0.0	0.00204807	0.0	0.0	0.0	449.37973654	753.8967532	790.59561253	18.15875625	0.02197491	-0.38676091
0.0254	5.47455	4.62e-06	0.0	0.0	0.0	0.00204795	0.0	0.0	0.0	449.83249906	753.92433922	790.4693696	18.12542324	0.02032953	-0.38666175
0.0255	5.49405	4.75e-06	0.0	0.0	0.0	0.00204783	0.0	0.0	0.0	450.28432427	753.94970704	790.34336506	18.09214536	0.01873886	-0.38656279
0.0256	5.51353	4.88e-06	0.0	0.0	0.0	0.0020477	0.0	0.0	0.0	450.73521417	753.97292923	790.21759817	18.0589268	0.0171839	-0.38646403
0.0257	5.53299	5.01e-06	0.0	0.0	0.0	0.00204757	0.0	0.0	1e-08	451.18517087	753.99405327	790.0920683	18.02576751	0.01566402	-0.38636544
0.0258	5.55243	5.14e-06	0.0	0.0	0.0	0.00204743	0.0	0.0	1e-08	451.63419646	754.01312578	789.9667748	17.99266741	0.01417861	-0.38626704
0.0259	5.57186	5.28e-06	0.0	0.0	0.0	0.0020473	0.0	0.0	1e-08	452.08229301	754.0301926	789.84171704	17.95962644	0.01272709	-0.38616883
0.026	5.59127	5.42e-06	0.0	0.0	0.0	0.00204716	0.0	0.0	1e-08	452.52946262	754.04529878	789.71689438	17.92664453	0.01130889	-0.38607081
0.0261	5.61067	5.56e-06	0.0	0.0	0.0	0.00204701	0.0	0.0	1e-08	452.97570735	754.05848864	789.5923062	17.8937216	0.00992345	-0.38597296
0.0262	5.63004	5.7e-06	0.0	0.0	0.0	0.00204687	0.0	0.0	1e-08	453.42102927	754.06980579	789.46795186	17.86085758	0.00857025	-0.3858753
0.0263	5.6494	5.85e-06	0.0	0.0	0.0	0.00204672	0.0	0.0	1e-08	453.86543045	754.07929314	789.34383076	17.8280524	0.00724879	-0.38577783
0.0264	5.66875	6.01e-06	0.0	0.0	0.0	0.00204657	0.0	0.0	1e-08	454.30891295	754.08699296	789.21994228	17.79530596	0.00595856	-0.38568054
0.0265	5.68808	6.16e-06	0.0	0.0	0.0	0.00204641	0.0	0.0	1e-08	454.75147881	754.09294686	789.0962858	17.76261819	0.0046991	-0.38558343
0.0266	5.70739	6.32e-06	0.0	0.0	0.0	0.00204625	0.0	0.0	1e-08	455.19313008	754.09719588	788.97286072	17.72998901	0.00346997	-0.3854865
0.0267	5.72668	6.48e-06	0.0	0.0	0.0	0.00204609	0.0	0.0	1e-08	455.63386881	754.09978046	788.84966642	17.69741833	0.00227073	-0.38538976
0.0268	5.74596	6.65e-06	0.0	0.0	0.0	0.00204592	0.0	0.0	1e-08	456.07369702	754.10074051	788.72670232	17.66490605	0.00110097	-0.3852932
0.0269	5.76522	6.82e-06	0.0	0.0	0.0	0.00204575	0.0	0.0	1e-08	456.51261675	754.10011541	788.60396781	17.63245209	-3.969e-05	-0.38519682
0.027	5.78446	6.99e-06	0.0	0.0	0.0	0.00204558	0.0	0.0	1e-08	456.95063002	754.09794406	788.4814623	17.60005635	-0.00115162	-0.38510062
0.0271	5.80369	7.17e-06	0.0	0.0	0.0	0.0020454	0.0	0.0	1e-08	457.38773889	754.09424958	788.35918525	17.56773093	-0.00230738	-0.38500456
0.0272	5.8229	7.35e-06	0.0	0.0	0.0	0.00204522	0.0	0.0	1e-08	457.82394564	754.08897925	788.23713641	17.53545443	-0.00338119	-0.38490871
0.0273	5.84209	7.53e-06	0.0	0.0	0.0	0.00204504	0.0	0.0	1e-08	458.25925204	754.08224753	788.11531492	17.50323623	-0.00442949	-0.38481304
0.0274	5.86127	7.72e-06	0.0	0.0	0.0	0.00204485	0.0	0.0	1e-08	458.69366011	754.07408816	787.9937202	17.47107625	-0.00545272	-0.38471755
0.0275	5.88043	7.92e-06	0.0	0.0	0.0	0.00204465	0.0	0.0	1e-08	459.12717185	754.06453431	787.87235168	17.43897441	-0.0064513	-0.38462223
0.0276	5.89957	8.11e-06	0.0	0.0	0.0	0.00204446	0.0	0.0	1e-08	459.55978925	754.05361861	787.7512088	17.40693063	-0.00742562	-0.3845271
0.0277	5.91869	8.31e-06	0.0	0.0	0.0	0.00204426	0.0	0.0	1e-08	459.99151431	754.04137316	787.63029101	17.37494482	-0.00837607	-0.38443214
0.0278	5.9378	8.52e-06	0.0	0.0	0.0	0.00204405	0.0	0.0	1e-08	460.42234903	754.02782956	787.50959774	17.3430169	-0.00930302	-0.38433735
0.0279	5.95689	8.73e-06	0.0	0.0	0.0	0.00204384	0.0	0.0	1e-08	460.85229537	754.01301893	787.38912844	17.31114677	-0.01020682	-0.38424275
0.028	5.97597	8.94e-06	0.0	0.0	0.0	0.00204363	0.0	0.0	1e-08	461.28135531	753.99697192	787.26888256	17.27933435	-0.01108781	-0.38414832
0.0281	5.99503	9.16e-06	0.0	0.0	0.0	0.00204341	0.0	0.0	1e-08	461.70953083	753.97971878	787.14885956	17.24757954	-0.0119463	-0.38405406
0.0282	6.01407	9.38e-06	0.0	0.0	0.0	0.00204319	0.0	0.0	1e-08	462.13682388	753.9612893	787.02905888	17.21588226	-0.0127826	-0.38395998
0.0283	6.03309	9.61e-06	0.0	0.0	0.0	0.00204296	0.0	0.0	1e-08	462.56323644	753.94171291	786.90947999	17.1842424	-0.01359699	-0.38386608
0.0284	6.0521	9.84e-06	0.0	0.0	0.0	0.00204273	0.0	0.0	1e-08	462.98877044	753.92101866	786.79012234	17.15265987	-0.01438976	-0.38377235
0.0285	6.07109	1.007e-05	0.0	0.0	0.0	0.00204249	0.0	0.0	1e-08	463.41342784	753.89923527	786.6709854	17.12113457	-0.01516114	-0.38367879
0.0286	6.09006	1.032e-05	0.0	0.0	0.0	0.00204225	0.0	0.0	1e-08	463.83721057	753.87639111	786.55206863	17.0896664	-0.01591139	-0.38358541
0.0287	6.10902	1.056e-05	0.0	0.0	0.0	0.00204201	0.0	0.0	1e-08	464.26012059	753.85251426	786.4333715	17.05825526	-0.01664072	-0.3834922
0.0288	6.12796	1.081e-05	0.0	0.0	0.0	0.00204176	0.0	0.0	1e-08	464.6821598	753.8276323	786.31489349	17.02690785	-0.01739554	-0.38339915
0.0289	6.14688	1.107e-05	0.0	0.0	0.0	0.0020415	0.0	0.0	1e-08	465.10333034	753.80169612	786.19663436	16.99561281	-0.01809966	-0.38330628
0.029	6.16579	1.133e-05	0.0	0.0	0.0	0.00204124	0.0	0.0	1e-08	465.52363399	753.77478494	786.07859339	16.96437488	-0.01878617	-0.38321358
0.0291	6.18467	1.159e-05	0.0	0.0	0.0	0.00204097	0.0	0.0	1e-08	465.94307267	753.74692172	785.96077006	16.933194	-0.01945549	-0.38312105
0.0292	6.20355	1.186e-05	0.0	0.0	0.0	0.0020407	0.0	0.0	1e-08	466.3616483	753.71812886	785.84316387	16.90207008	-0.02010803	-0.38302869
0.0293	6.2224	1.214e-05	0.0	0.0	0.0	0.00204043	0.0	0.0	1e-08	466.7793628	753.6884282	785.72577432	16.87100307	-0.02074416	-0.38293651
0.0294	6.24124	1.242e-05	0.0	0.0	0.0	0.00204014	0.0	0.0	1e-08	467.19621806	753.65784106	785.60860092	16.83999288	-0.0213643	-0.38284449
0.0295	6.26006	1.271e-05	0.0	0.0	0.0	0.00203986	0.0	0.0	1e-08	467.61221599	753.6263882	785.49164316	16.80903944	-0.02196881	-0.38275264
0.0296	6.27886	1.3e-05	0.0	0.0	0.0	0.00203956	0.0	0.0	1e-08	468.02735849	753.59408987	785.37490055	16.77814267	-0.02255807	-0.38266096
0.0297	6.29765	1.33e-05	0.0	0.0	0.0	0.00203927	0.0	0.0	1e-08	468.44164745	753.5609658	785.25837261	16.74730251	-0.02313245	-0.38256945
0.0298	6.31642	1.36e-05	0.0	0.0	0.0	0.00203896	0.0	0.0	1e-08	468.85508476	753.5270352	785.14205884	16.71651888	-0.02369233	-0.38247811
0.0299	6.33517	1.391e-05	0.0	0.0	0.0	0.00203865	0.0	0.0	1e-08	469.26767231	753.49231679	785.02595877	16.6857917	-0.02423804	-0.38238693
0.03	6.35391	1.423e-05	0.0	0.0	0.0	0.00203834	0.0	0.0	1e-08	469.67941196	753.45682879	784.91007192	16.65512089	-0.02476995	-0.38229592
0.0301	6.37262	1.455e-05	0.0	0.0	0.0	0.00203801	0.0	0.0	1e-08	470.09030557	753.42059496	784.79439778	16.62450492	-0.02528072	-0.38220509
0.0302	6.39132	1.488e-05	0.0	0.0	0.0	0.00203769	0.0	0.0	1e-08	470.500355	753.38363462	784.67893588	16.59394616	-0.02578351	-0.38211441
0.0303	6.41001	1.521e-05	0.0	0.0	0.0	0.00203735	0.0	0.0	2e-08	470.90956214	753.34596083	784.56368575	16.56344347	-0.0262731	-0.3820239
0.0304	6.42868	1.555e-05	0.0	0.0	0.0	0.00203701	0.0	0.0	2e-08	471.31792882	753.3075906	784.44864692	16.53299678	-0.02674978	-0.38193356
0.0305	6.44733	1.59e-05	0.0	0.0	0.0	0.00203667	0.0	0.0	2e-08	471.72545691	753.26854057	784.33381894	16.50260599	-0.02721381	-0.38184338
0.0306	6.46596	1.625e-05	0.0	0.0	0.0	0.00203631	0.0	0.0	2e-08	472.13214825	753.22882696	784.21920132	16.47227102	-0.02766549	-0.38175337
0.0307	6.48457	1.661e-05	0.0	0.0	0.0	0.00203595	0.0	0.0	2e-08	472.53800467	753.18846566	784.1047936	16.44199179	-0.02810506	-0.38166352
0.0308	6.50317	1.697e-05	0.0	0.0	0.0	0.00203559	0.0	0.0	2e-08	472.94302802	753.14747217	783.99059533	16.4117682	-0.0285328	-0.38157384
0.0309	6.52175	1.735e-05	0.0	0.0	0.0	0.00203522	0.0	0.0	2e-08	473.34722012	753.10586164	783.87660604	16.38160019	-0.02894895	-0.38148432
0.031	6.54032	1.772e-05	0.0	0.0	0.0	0.00203484	0.0	0.0	2e-08	473.7505828	753.06364888	783.76282528	16.35148765	-0.02935374	-0.38139496
0.0311	6.55887	1.811e-05	0.0	0.0	0.0	0.00203445	0.0	0.0	2e-08	474.15311787	753.02084839	783.64925259	16.3214305	-0.02974742	-0.38130577
0.0312	6.5774	1.85e-05	0.0	0.0	0.0	0.00203406	0.0	0.0	2e-08	474.55482716	752.97747432	783.53588752	16.29142866	-0.03013021	-0.38121674
0.0313	6.59591	1.89e-05	0.0	0.0	0.0	0.00203366	0.0	0.0	2e-08	474.95571247	752.93354134	783.42272962	16.26148055	-0.03049553	-0.38112788
0.0314	6.6144	1.931e-05	0.0	0.0	0.0	0.00203325	0.0	0.0	2e-08	475.35577556	752.8890744	783.30977839	16.23158852	-0.03085477	-0.38103917
0.0315	6.63288	1.972e-05	0.0	0.0	0.0	0.00203284	0.0	0.0	2e-08	475.75501825	752.84407885	783.19703343	16.20175144	-0.03120335	-0.38095063
0.0316	6.65134	2.014e-05	0.0	0.0	0.0	0.00203241	0.0	0.0	2e-08	476.15344235	752.7985684	783.08449428	16.17196922	-0.03154142	-0.38086225
0.0317	6.66979	2.057e-05	0.0	0.0	0.0	0.00203199	0.0	0.0	2e-08	476.55104964	752.75255651	782.97216049	16.14224174	-0.03186914	-0.38077403
0.0318	6.68822	2.101e-05	0.0	0.0	0.0	0.00203155	0.0	0.0	2e-08	476.94784189	752.70605647	782.86003164	16.11256892	-0.03218664	-0.38068597
0.0319	6.70663	2.145e-05	0.0	0.0	0.0	0.0020311	0.0	0.0	2e-08	477.34382089	752.65908138	782.74810726	16.08295065	-0.03249406	-0.38059807
0.032	6.72502	2.19e-05	0.0	0.0	0.0	0.00203065	0.0	0.0	2e-08	477.7389884	752.61164417	782.63638693	16.05338683	-0.03279151	-0.38051034
0.0321	6.74339	2.236e-05	0.0	0.0	0.0	0.00203019	0.0	0.0	2e-08	478.13334619	752.56375762	782.52487019	16.02387735	-0.03307911	-0.38042276
0.0322	6.76175	2.283e-05	0.0	0.0	0.0	0.00202973	0.0	0.0	2e-08	478.52689602	752.51543437	782.41355663	15.99442213	-0.03335697	-0.38033534
0.0323	6.78009	2.331e-05	0.0	0.0	0.0	0.00202925	0.0	0.0	2e-08	478.91963964	752.4666869	782.3024458	15.96502105	-0.03362517	-0.38024808
0.0324	6.79842	2.379e-05	0.0	0.0	0.0	0.00202877	0.0	0.0	2e-08	479.3115788	752.41752762	782.19153726	15.935674	-0.03388381	-0.38016098
0.0325	6.81672	2.428e-05	0.0	0.0	0.0	0.00202827	0.0	0.0	2e-08	479.70271525	752.36796878	782.08083058	15.90638088	-0.03413296	-0.38007404
0.0326	6.83501	2.478e-05	0.0	0.0	0.0	0.00202777	0.0	0.0	2e-08	480.09305074	752.31801045	781.97032539	15.8771435	-0.03438889	-0.37998726
0.0327	6.85328	2.529e-05	0.0	0.0	0.0	0.00202726	0.0	0.0	3e-08	480.48258701	752.26766356	781.86002126	15.84795855	-0.03462456	-0.37990063
0.0328	6.87154	2.581e-05	0.0	0.0	0.0	0.00202675	0.0	0.0	3e-08	480.87132579	752.21694565	781.74991772	15.81882731	-0.03485176	-0.37981416
0.0329	6.88978	2.633e-05	0.0	0.0	0.0	0.00202622	0.0	0.0	3e-08	481.25926879	752.16586747	781.64001437	15.78974969	-0.03507061	-0.37972785
0.033	6.908	2.686e-05	0.0	0.0	0.0	0.00202569	0.0	0.0	3e-08	481.64641773	752.11443965	781.53031078	15.76072557	-0.03528123	-0.3796417
0.0331	6.9262	2.741e-05	0.0	0.0	0.0	0.00202514	0.0	0.0	3e-08	482.03277432	752.06267265	781.42080652	15.73175486	-0.0354837	-0.3795557
0.0332	6.94438	2.796e-05	0.0	0.0	0.0	0.00202459	0.0	0.0	3e-08	482.41834028	752.01057683	781.31150118	15.70283745	-0.03567813	-0.37946986
0.0333	6.96255	2.852e-05	0.0	0.0	0.0	0.00202403	0.0	0.0	3e-08	482.80311731	751.95816242	781.20239435	15.67397325	-0.0358646	-0.37938418
0.0334	6.9807	2.909e-05	0.0	0.0	0.0	0.00202346	0.0	0.0	3e-08	483.1871071	751.90543953	781.09348559	15.64516214	-0.03604319	-0.37929865
0.0335	6.99884	2.967e-05	0.0	0.0	0.0	0.00202288	0.0	0.0	3e-08	483.57031136	751.85241821	780.9847745	15.61640404	-0.03621397	-0.37921328
0.0336	7.01695	3.026e-05	0.0	0.0	0.0	0.00202229	0.0	0.0	3e-08	483.95273176	751.79910837	780.87626067	15.58769882	-0.03637702	-0.37912806
0.0337	7.03505	3.086e-05	0.0	0.0	0.0	0.00202169	0.0	0.0	3e-08	484.33436999	751.74551986	780.76794368	15.5590464	-0.0365324	-0.379043
0.0338	7.05313	3.147e-05	0.0	0.0	0.0	0.00202108	0.0	0.0	3e-08	484.71522773	751.69165903	780.65982313	15.53044903	-0.03669766	-0.37895808
0.0339	7.0712	3.208e-05	0.0	0.0	0.0	0.00202046	0.0	0.0	3e-08	485.09530673	751.6375137	780.5518987	15.5019027	-0.036844	-0.37887333
0.034	7.08924	3.271e-05	0.0	0.0	0.0	0.00201983	0.0	0.0	3e-08	485.47460859	751.58310944	780.44416992	15.47340897	-0.03698384	-0.37878872
0.0341	7.10727	3.335e-05	0.0	0.0	0.0	0.0020192	0.0	0.0	3e-08	485.85313499	751.52845432	780.33663638	15.44496776	-0.03711731	-0.37870427
0.0342	7.12529	3.4e-05	0.0	0.0	0.0	0.00201855	0.0	0.0	3e-08	486.23088758	751.47355627	780.22929769	15.41657898	-0.03724452	-0.37861998
0.0343	7.14328	3.465e-05	0.0	0.0	0.0	0.00201789	0.0	0.0	3e-08	486.60786803	751.41842305	780.12215344	15.38824251	-0.0373656	-0.37853584
0.0344	7.16126	3.532e-05	0.0	0.0	0.0	0.00201722	0.0	0.0	4e-08	486.98407799	751.36306223	780.01520323	15.35995828	-0.03748067	-0.37845185
0.0345	7.17922	3.6e-05	0.0	0.0	0.0	0.00201654	0.0	0.0	4e-08	487.35951909	751.30748126	779.90844668	15.33172618	-0.03758984	-0.37836801
0.0346	7.19716	3.669e-05	0.0	0.0	0.0	0.00201585	0.0	0.0	4e-08	487.73419299	751.25168742	779.80188337	15.30354613	-0.03769322	-0.37828432
0.0347	7.21508	3.739e-05	0.0	0.0	0.0	0.00201515	0.0	0.0	4e-08	488.10810132	751.19568785	779.69551293	15.27541802	-0.03779092	-0.37820079
0.0348	7.23299	3.81e-05	0.0	0.0	0.0	0.00201444	0.0	0.0	4e-08	488.48124571	751.13948953	779.58933495	15.24734176	-0.03788304	-0.3781174
0.0349	7.25088	3.882e-05	0.0	0.0	0.0	0.00201372	0.0	0.0	4e-08	488.85362779	751.08309933	779.48334904	15.21931725	-0.03796968	-0.37803417
0.035	7.26875	3.955e-05	0.0	0.0	0.0	0.00201299	0.0	0.0	4e-08	489.22524918	751.02652396	779.37755483	15.1913444	-0.03805095	-0.37795109
0.0351	7.28661	4.03e-05	0.0	0.0	0.0	0.00201224	0.0	0.0	4e-08	489.59611152	750.96976522	779.27195192	15.16342388	-0.03813249	-0.37786815
0.0352	7.30445	4.105e-05	0.0	0.0	0.0	0.00201149	0.0	0.0	4e-08	489.9662164	750.91283009	779.16653995	15.13555431	-0.03820508	-0.37778537
0.0353	7.32227	4.182e-05	0.0	0.0	0.0	0.00201072	0.0	0.0	4e-08	490.33556545	750.85572641	779.06131851	15.10773616	-0.03827287	-0.37770274
0.0354	7.34007	4.259e-05	0.0	0.0	0.0	0.00200994	0.0	0.0	4e-08	490.70416026	750.79845996	778.95628722	15.07996932	-0.03833595	-0.37762025
0.0355	7.35785	4.338e-05	0.0	0.0	0.0	0.00200915	0.0	0.0	4e-08	491.07200244	750.7410364	778.8514457	15.05225371	-0.03839445	-0.37753792
0.0356	7.37562	4.418e-05	0.0	0.0	0.0	0.00200835	0.0	0.0	4e-08	491.43909357	750.6834612	778.74679358	15.02458924	-0.03844846	-0.37745573
0.0357	7.39337	4.5e-05	0.0	0.0	0.0	0.00200754	0.0	0.0	5e-08	491.80543526	750.6257397	778.64233046	14.99697581	-0.03849809	-0.3773737
0.0358	7.4111	4.582e-05	0.0	0.0	0.0	0.00200671	0.0	0.0	5e-08	492.17102908	750.56787711	778.53805598	14.96941333	-0.03854345	-0.37729181
0.0359	7.42882	4.666e-05	0.0	0.0	0.0	0.00200587	0.0	0.0	5e-08	492.53587662	750.50987848	778.43396975	14.94190172	-0.03858463	-0.37721007
0.036	7.44652	4.751e-05	0.0	0.0	0.0	0.00200502	0.0	0.0	5e-08	492.89997946	750.45174873	778.33007141	14.91444086	-0.03862174	-0.37712847
0.0361	7.4642	4.837e-05	0.0	0.0	0.0	0.00200416	0.0	0.0	5e-08	493.26333917	750.39349265	778.22636058	14.88703069	-0.03865486	-0.37704702
0.0362	7.48186	4.924e-05	0.0	0.0	0.0	0.00200329	0.0	0.0	5e-08	493.62595732	750.33511491	778.12283688	14.85967109	-0.03868409	-0.37696572
0.0363	7.4995	5.013e-05	0.0	0.0	0.0	0.0020024	0.0	0.0	5e-08	493.98783546	750.27662096	778.01949994	14.83236144	-0.03870649	-0.37688457
0.0364	7.51713	5.103e-05	0.0	0.0	0.0	0.0020015	0.0	0.0	5e-08	494.34897516	750.2180187	777.91634939	14.80510255	-0.03872717	-0.37680356
0.0365	7.53474	5.194e-05	0.0	0.0	0.0	0.00200059	0.0	0.0	5e-08	494.70937798	750.15930972	777.81338485	14.77789393	-0.03874405	-0.3767227
0.0366	7.55233	5.286e-05	0.0	0.0	0.0	0.00199966	0.0	0.0	5e-08	495.06904546	750.10049845	777.71060597	14.75073549	-0.0387572	-0.37664199
0.0367	7.56991	5.38e-05	0.0	0.0	0.0	0.00199872	0.0	0.0	5e-08	495.42797915	750.04158925	777.60801237	14.72362714	-0.0387667	-0.37656142
0.0368	7.58746	5.475e-05	0.0	0.0	0.0	0.00199777	0.0	0.0	5e-08	495.78618059	749.98258637	777.50560369	14.69656877	-0.03877261	-0.37648099
0.0369	7.605	5.571e-05	0.0	0.0	0.0	0.00199681	0.0	0.0	6e-08	496.14365132	749.92349399	777.40337956	14.66956031	-0.03877499	-0.37640072
0.037	7.62252	5.669e-05	0.0	0.0	0.0	0.00199583	0.0	0.0	6e-08	496.50039288	749.86431618	777.30133963	14.64260165	-0.03877389	-0.37632058
0.0371	7.64003	5.768e-05	0.0	0.0	0.0	0.00199484	0.0	0.0	6e-08	496.85640678	749.80505697	777.19948351	14.61569269	-0.03876938	-0.37624059
0.0372	7.65751	5.869e-05	0.0	0.0	0.0	0.00199383	0.0	0.0	6e-08	497.21169456	749.74572028	777.09781087	14.58883335	-0.03876151	-0.37616074
0.0373	7.67498	5.971e-05	0.0	0.0	0.0	0.00199281	0.0	0.0	6e-08	497.56625773	749.68630999	776.99632132	14.56202352	-0.03875032	-0.37608104
0.0374	7.69243	6.074e-05	0.0	0.0	0.0	0.00199178	0.0	0.0	6e-08	497.92009781	749.62682989	776.89501452	14.53526312	-0.03873588	-0.37600148
0.0375	7.70986	6.179e-05	0.0	0.0	0.0	0.00199073	0.0	0.0	6e-08	498.2732163	749.56728371	776.79389011	14.50855204	-0.03871821	-0.37592206
0.0376	7.72728	6.285e-05	0.0	0.0	0.0	0.00198967	0.0	0.0	6e-08	498.62561473	749.50767477	776.69294772	14.48189003	-0.03869818	-0.37584279
0.0377	7.74468	6.392e-05	0.0	0.0	0.0	0.00198859	0.0	0.0	6e-08	498.97729458	749.44800679	776.59218701	14.45527726	-0.03867447	-0.37576366
0.0378	7.76206	6.501e-05	0.0	0.0	0.0	0.0019875	0.0	0.0	7e-08	499.32825737	749.3882834	776.49160761	14.42871353	-0.0386477	-0.37568467
0.0379	7.77942	6.612e-05	0.0	0.0	0.0	0.00198639	0.0	0.0	7e-08	499.67850457	749.32850809	776.39120917	14.40219874	-0.03861791	-0.37560583
0.038	7.79676	6.724e-05	0.0	0.0	0.0	0.00198527	0.0	0.0	7e-08	500.02803768	749.26868431	776.29099134	14.37573278	-0.03858514	-0.37552712
0.0381	7.81409	6.837e-05	0.0	0.0	0.0	0.00198414	0.0	0.0	7e-08	500.37685819	749.20881545	776.19095376	14.34931557	-0.03854942	-0.37544856
0.0382	7.8314	6.952e-05	0.0	0.0	0.0	0.00198299	0.0	0.0	7e-08	500.72496758	749.14890487	776.09109608	14.322947	-0.03851077	-0.37537014
0.0383	7.84869	7.068e-05	0.0	0.0	0.0	0.00198182	0.0	0.0	7e-08	501.07236732	749.08895588	775.99141795	14.29662699	-0.03846924	-0.37529186
0.0384	7.86596	7.186e-05	0.0	0.0	0.0	0.00198064	0.0	0.0	7e-08	501.41905889	749.02897178	775.89191902	14.27035543	-0.03842484	-0.37521372
0.0385	7.88322	7.306e-05	0.0	0.0	0.0	0.00197945	0.0	0.0	7e-08	501.76504376	748.96895582	775.79259893	14.24413223	-0.0383776	-0.37513572
0.0386	7.90046	7.427e-05	0.0	0.0	0.0	0.00197824	0.0	0.0	7e-08	502.11032339	748.90891123	775.69345735	14.21795728	-0.03832753	-0.37505786
0.0387	7.91768	7.549e-05	0.0	0.0	0.0	0.00197701	0.0	0.0	8e-08	502.45489923	748.84884123	775.59449391	14.1918305	-0.03827466	-0.37498015
0.0388	7.93488	7.673e-05	0.0	0.0	0.0	0.00197577	0.0	0.0	8e-08	502.79877276	748.78874697	775.49570829	14.16575236	-0.03822461	-0.37490257
0.0389	7.95206	7.799e-05	0.0	0.0	0.0	0.00197451	0.0	0.0	8e-08	503.14194544	748.7286269	775.39710015	14.13972181	-0.0381681	-0.37482513
0.039	7.96923	7.926e-05	0.0	0.0	0.0	0.00197323	0.0	0.0	8e-08	503.4844187	748.66848814	775.29866914	14.11373917	-0.03810914	-0.37474783
0.0391	7.98638	8.055e-05	0.0	0.0	0.0	0.00197194	0.0	0.0	8e-08	503.82619399	748.60833337	775.20041491	14.08780434	-0.03804776	-0.37467066
0.0392	8.00351	8.186e-05	0.0	0.0	0.0	0.00197064	0.0	0.0	8e-08	504.16727276	748.54816528	775.10233712	14.06191722	-0.03798399	-0.37459364
0.0393	8.02062	8.318e-05	0.0	0.0	0.0	0.00196931	0.0	0.0	8e-08	504.50765643	748.48798647	775.00443542	14.03607773	-0.03791788	-0.37451676
0.0394	8.03772	8.452e-05	0.0	0.0	0.0	0.00196797	0.0	0.0	8e-08	504.84734644	748.42779954	774.90670948	14.01028576	-0.03784945	-0.37444001
0.0395	8.0548	8.588e-05	0.0	0.0	0.0	0.00196662	0.0	0.0	9e-08	505.18634422	748.36760703	774.80915896	13.98454123	-0.03777872	-0.3743634
0.0396	8.07185	8.725e-05	0.0	0.0	0.0	0.00196524	0.0	0.0	9e-08	505.52465121	748.30741145	774.71178351	13.95884404	-0.03770573	-0.37428693
0.0397	8.0889	8.864e-05	0.0	0.0	0.0	0.00196385	0.0	0.0	9e-08	505.86226881	748.2472153	774.61458281	13.93319409	-0.0376305	-0.37421059
0.0398	8.10592	9.004e-05	0.0	0.0	0.0	0.00196245	0.0	0.0	9e-08	506.19919844	748.18702102	774.5175565	13.90759129	-0.03755306	-0.3741344
0.0399	8.12293	9.147e-05	0.0	0.0	0.0	0.00196102	0.0	0.0	9e-08	506.53544153	748.12683104	774.42070426	13.88203554	-0.03747342	-0.37405834
0.04	8.13991	9.291e-05	0.0	0.0	0.0	0.00195958	0.0	0.0	9e-08	506.87099948	748.06664776	774.32402575	13.85652676	-0.03739161	-0.37398241
0.0401	8.15688	9.436e-05	0.0	0.0	0.0	0.00195812	0.0	0.0	9e-08	507.20587371	748.00646848	774.22752066	13.83106542	-0.03731272	-0.37390662
0.0402	8.17383	9.584e-05	0.0	0.0	0.0	0.00195664	0.0	0.0	1e-07	507.54006563	747.94629759	774.13118864	13.80565047	-0.03722824	-0.37383097
0.0403	8.19077	9.733e-05	0.0	0.0	0.0	0.00195515	0.0	0.0	1e-07	507.87357661	747.88613805	774.03502935	13.78028222	-0.03714189	-0.37375545
0.0404	8.20768	9.884e-05	0.0	0.0	0.0	0.00195364	0.0	0.0	1e-07	508.20640807	747.82599181	773.93904248	13.75496058	-0.03705372	-0.37368007
0.0405	8.22458	0.00010037	0.0	0.0	0.0	0.00195211	0.0	0.0	1e-07	508.5385614	747.76586078	773.84322768	13.72968548	-0.03696376	-0.37360483
0.0406	8.24146	0.00010192	0.0	0.0	0.0	0.00195056	0.0	0.0	1e-07	508.87003798	747.7057468	773.74758462	13.7044568	-0.03687204	-0.37352972
0.0407	8.25832	0.00010348	0.0	0.0	0.0	0.00194899	0.0	0.0	1e-07	509.2008392	747.64565171	773.65211299	13.67927447	-0.03677861	-0.37345474
0.0408	8.27517	0.00010506	0.0	0.0	0.0	0.00194741	0.0	0.0	1.1e-07	509.53096644	747.58557726	773.55681245	13.65413839	-0.03668348	-0.3733799
0.0409	8.29199	0.00010666	0.0	0.0	0.0	0.00194581	0.0	0.0	1.1e-07	509.86042108	747.5255252	773.46168267	13.62904846	-0.03658671	-0.37330519
0.041	8.3088	0.00010828	0.0	0.0	0.0	0.00194418	0.0	0.0	1.1e-07	510.1892045	747.46549721	773.36672333	13.60400461	-0.03648831	-0.37323062
0.0411	8.32559	0.00010992	0.0	0.0	0.0	0.00194254	0.0	0.0	1.1e-07	510.51731806	747.40549495	773.2719341	13.57900673	-0.03638833	-0.37315618
0.0412	8.34236	0.00011158	0.0	0.0	0.0	0.00194089	0.0	0.0	1.1e-07	510.84476314	747.34552004	773.17731466	13.55405475	-0.03628678	-0.37308187
0.0413	8.35912	0.00011326	0.0	0.0	0.0	0.00193921	0.0	0.0	1.1e-07	511.1715411	747.28557383	773.08286469	13.52914855	-0.03618414	-0.37300769
0.0414	8.37585	0.00011495	0.0	0.0	0.0	0.00193751	0.0	0.0	1.2e-07	511.49765331	747.22565753	772.98858386	13.50428807	-0.03607971	-0.37293365
0.0415	8.39257	0.00011666	0.0	0.0	0.0	0.0019358	0.0	0.0	1.2e-07	511.82310111	747.16577296	772.89447186	13.4794732	-0.03597384	-0.37285974
0.0416	8.40927	0.0001184	0.0	0.0	0.0	0.00193406	0.0	0.0	1.2e-07	512.14788587	747.10592156	772.80052835	13.45470385	-0.03586654	-0.37278597
0.0417	8.42595	0.00012015	0.0	0.0	0.0	0.00193231	0.0	0.0	1.2e-07	512.47200893	747.04610473	772.70675303	13.42997994	-0.03575786	-0.37271232
0.0418	8.44262	0.00012192	0.0	0.0	0.0	0.00193053	0.0	0.0	1.2e-07	512.79547165	746.98632382	772.61314557	13.40530137	-0.03564781	-0.37263881
0.0419	8.45926	0.00012371	0.0	0.0	0.0	0.00192874	0.0	0.0	1.2e-07	513.11827536	746.92658018	772.51970566	13.38066806	-0.03553644	-0.37256543
0.042	8.47589	0.00012552	0.0	0.0	0.0	0.00192693	0.0	0.0	1.3e-07	513.44042142	746.8668751	772.42643297	13.35607991	-0.03542375	-0.37249218
0.0421	8.4925	0.00012736	0.0	0.0	0.0	0.00192509	0.0	0.0	1.3e-07	513.76191115	746.80720985	772.33332719	13.33153683	-0.03530979	-0.37241906
0.0422	8.50909	0.00012921	0.0	0.0	0.0	0.00192324	0.0	0.0	1.3e-07	514.0827459	746.74758566	772.24038801	13.30703874	-0.03519457	-0.37234607
0.0423	8.52566	0.00013108	0.0	0.0	0.0	0.00192137	0.0	0.0	1.3e-07	514.40292699	746.68800374	772.1476151	13.28258555	-0.03507813	-0.37227322
0.0424	8.54222	0.00013297	0.0	0.0	0.0	0.00191948	0.0	0.0	1.3e-07	514.72245575	746.62846527	772.05500816	13.25817716	-0.03496048	-0.37220049
0.0425	8.55875	0.00013488	0.0	0.0	0.0	0.00191756	0.0	0.0	1.4e-07	515.04133351	746.56897138	771.96256687	13.23381348	-0.03484165	-0.37212789
0.0426	8.57527	0.00013681	0.0	0.0	0.0	0.00191563	0.0	0.0	1.4e-07	515.35956159	746.50952405	771.87029091	13.20949422	-0.03472088	-0.37205543
0.0427	8.59177	0.00013876	0.0	0.0	0.0	0.00191368	0.0	0.0	1.4e-07	515.67714131	746.45012394	771.77817998	13.18521964	-0.03459952	-0.37198309
0.0428	8.60825	0.00014073	0.0	0.0	0.0	0.0019117	0.0	0.0	1.4e-07	515.99407398	746.39077208	771.68623376	13.1609895	-0.034477	-0.37191088
0.0429	8.62472	0.00014273	0.0	0.0	0.0	0.00190971	0.0	0.0	1.4e-07	516.31036093	746.33146956	771.59445194	13.13680371	-0.03435334	-0.3718388
0.043	8.64116	0.00014474	0.0	0.0	0.0	0.00190769	0.0	0.0	1.4e-07	516.62600345	746.27221747	771.50283422	13.11266217	-0.03422857	-0.37176685
0.0431	8.65759	0.00014678	0.0	0.0	0.0	0.00190565	0.0	0.0	1.5e-07	516.94100286	746.21301688	771.41138027	13.0885648	-0.03410269	-0.37169503
0.0432	8.674	0.00014883	0.0	0.0	0.0	0.00190359	0.0	0.0	1.5e-07	517.25536045	746.15386884	771.32008981	13.06451151	-0.03397573	-0.37162334
0.0433	8.69039	0.00015091	0.0	0.0	0.0	0.00190152	0.0	0.0	1.5e-07	517.56907754	746.09477437	771.2289625	13.04050221	-0.0338477	-0.37155177
0.0434	8.70676	0.00015301	0.0	0.0	0.0	0.00189942	0.0	0.0	1.5e-07	517.88215541	746.0357345	771.13799806	13.01653681	-0.03371861	-0.37148034
0.0435	8.72311	0.00015513	0.0	0.0	0.0	0.00189729	0.0	0.0	1.6e-07	518.19459537	745.97675023	771.04719617	12.99261522	-0.03358847	-0.37140903
0.0436	8.73945	0.00015727	0.0	0.0	0.0	0.00189515	0.0	0.0	1.6e-07	518.5063987	745.91782256	770.95655653	12.96873735	-0.0334573	-0.37133785
0.0437	8.75577	0.00015943	0.0	0.0	0.0	0.00189299	0.0	0.0	1.6e-07	518.8175667	745.85895247	770.86607883	12.94490311	-0.03332511	-0.37126679
0.0438	8.77207	0.00016161	0.0	0.0	0.0	0.0018908	0.0	0.0	1.6e-07	519.12810064	745.80014042	770.77576276	12.9211124	-0.03319288	-0.37119586
0.0439	8.78835	0.00016382	0.0	0.0	0.0	0.00188859	0.0	0.0	1.6e-07	519.43800183	745.7413869	770.68560804	12.89736515	-0.033059	-0.37112506
0.044	8.80461	0.00016605	0.0	0.0	0.0	0.00188636	0.0	0.0	1.7e-07	519.74727153	745.68269338	770.59561435	12.87366126	-0.03292419	-0.37105439
0.0441	8.82085	0.00016829	0.0	0.0	0.0	0.00188411	0.0	0.0	1.7e-07	520.05591102	745.62406074	770.50578139	12.85000065	-0.03278845	-0.37098384
0.0442	8.83708	0.00017057	0.0	0.0	0.0	0.00188184	0.0	0.0	1.7e-07	520.36392158	745.56548984	770.41610886	12.82638322	-0.03265179	-0.37091342
0.0443	8.85329	0.00017286	0.0	0.0	0.0	0.00187954	0.0	0.0	1.7e-07	520.67130448	745.50698154	770.32659646	12.80280888	-0.03251423	-0.37084312
0.0444	8.86948	0.00017517	0.0	0.0	0.0	0.00187723	0.0	0.0	1.8e-07	520.978061	745.44853667	770.23724389	12.77927756	-0.03237579	-0.37077295
0.0445	8.88565	0.00017751	0.0	0.0	0.0	0.00187489	0.0	0.0	1.8e-07	521.28419239	745.39015608	770.14805084	12.75578915	-0.03223646	-0.3707029
0.0446	8.9018	0.00017987	0.0	0.0	0.0	0.00187252	0.0	0.0	1.8e-07	521.58969993	745.33184059	770.05901703	12.73234357	-0.03209626	-0.37063298
0.0447	8.91793	0.00018225	0.0	0.0	0.0	0.00187014	0.0	0.0	1.8e-07	521.89458487	745.27359102	769.97014216	12.70894073	-0.0319552	-0.37056319
0.0448	8.93405	0.00018466	0.0	0.0	0.0	0.00186773	0.0	0.0	1.8e-07	522.19884848	745.21540818	769.88142591	12.68558054	-0.03181329	-0.37049351
0.0449	8.95014	0.00018708	0.0	0.0	0.0	0.0018653	0.0	0.0	1.9e-07	522.502492	745.15729288	769.79286801	12.66226291	-0.03167053	-0.37042397
0.045	8.96622	0.00018953	0.0	0.0	0.0	0.00186285	0.0	0.0	1.9e-07	522.8055167	745.09924593	769.70446815	12.6389878	-0.03152765	-0.37035454
0.0451	8.98228	0.00019201	0.0	0.0	0.0	0.00186038	0.0	0.0	1.9e-07	523.10792383	745.04126613	769.61622605	12.61575508	-0.03138419	-0.37028525
0.0452	8.99832	0.0001945	0.0	0.0	0.0	0.00185788	0.0	0.0	1.9e-07	523.40971464	744.9833555	769.5281414	12.59256464	-0.03123946	-0.37021607
0.0453	9.01435	0.00019702	0.0	0.0	0.0	0.00185536	0.0	0.0	2e-07	523.71089036	744.9255148	769.44021392	12.56941642	-0.031094	-0.37014702
0.0454	9.03035	0.00019956	0.0	0.0	0.0	0.00185281	0.0	0.0	2e-07	524.01145225	744.86774469	769.35244331	12.54631032	-0.03094781	-0.37007809
0.0455	9.04634	0.00020212	0.0	0.0	0.0	0.00185025	0.0	0.0	2e-07	524.31140155	744.81004584	769.26482928	12.52324626	-0.0308009	-0.37000928
0.0456	9.06231	0.00020471	0.0	0.0	0.0	0.00184766	0.0	0.0	2e-07	524.6107395	744.75241889	769.17737153	12.50022415	-0.0306533	-0.3699406
0.0457	9.07825	0.00020732	0.0	0.0	0.0	0.00184504	0.0	0.0	2.1e-07	524.90946733	744.69486449	769.09006978	12.4772439	-0.030505	-0.36987204
0.0458	9.09419	0.00020995	0.0	0.0	0.0	0.00184241	0.0	0.0	2.1e-07	525.20758628	744.63738327	769.00292373	12.45430543	-0.03035602	-0.3698036
0.0459	9.1101	0.00021261	0.0	0.0	0.0	0.00183975	0.0	0.0	2.1e-07	525.50509758	744.57997585	768.9159331	12.43140865	-0.03020637	-0.36973529
0.046	9.12599	0.00021529	0.0	0.0	0.0	0.00183707	0.0	0.0	2.2e-07	525.80200246	744.52264285	768.8290976	12.40855347	-0.03005606	-0.36966709
0.0461	9.14187	0.00021799	0.0	0.0	0.0	0.00183436	0.0	0.0	2.2e-07	526.09830214	744.46538487	768.74241694	12.3857398	-0.0299051	-0.36959902
0.0462	9.15772	0.00022072	0.0	0.0	0.0	0.00183163	0.0	0.0	2.2e-07	526.39399786	744.40820252	768.65589083	12.36296756	-0.02975349	-0.36953107
0.0463	9.17356	0.00022347	0.0	0.0	0.0	0.00182888	0.0	0.0	2.2e-07	526.68909083	744.35109582	768.56951899	12.34023668	-0.02960207	-0.36946324
0.0464	9.18938	0.00022625	0.0	0.0	0.0	0.0018261	0.0	0.0	2.3e-07	526.98358227	744.29406503	768.48330113	12.31754704	-0.02944947	-0.36939553
0.0465	9.20518	0.00022904	0.0	0.0	0.0	0.0018233	0.0	0.0	2.3e-07	527.27747341	744.23711119	768.39723696	12.29489856	-0.0292963	-0.36932794
0.0466	9.22096	0.00023186	0.0	0.0	0.0	0.00182048	0.0	0.0	2.3e-07	527.57076545	744.1802348	768.31132621	12.27229116	-0.02914257	-0.36926047
0.0467	9.23672	0.00023471	0.0	0.0	0.0	0.00181763	0.0	0.0	2.3e-07	527.86345962	744.12343635	768.22556858	12.24972476	-0.02898828	-0.36919312
0.0468	9.25247	0.00023758	0.0	0.0	0.0	0.00181476	0.0	0.0	2.4e-07	528.15555712	744.06671634	768.1399638	12.22719926	-0.02883345	-0.3691259
0.0469	9.26819	0.00024047	0.0	0.0	0.0	0.00181186	0.0	0.0	2.4e-07	528.44705917	744.01007524	768.05451158	12.20471459	-0.0286781	-0.36905879
0.047	9.2839	0.00024339	0.0	0.0	0.0	0.00180894	0.0	0.0	2.4e-07	528.73796696	743.95351352	767.96921164	12.18227064	-0.02852222	-0.3689918
0.0471	9.29959	0.00024633	0.0	0.0	0.0	0.001806	0.0	0.0	2.5e-07	529.02828171	743.89703164	767.88406369	12.15986735	-0.02836583	-0.36892493
0.0472	9.31526	0.00024929	1e-08	0.0	0.0	0.00180303	0.0	0.0	2.5e-07	529.31800462	743.84063006	767.79906747	12.13750462	-0.02820895	-0.36885818
0.0473	9.33091	0.00025228	1e-08	0.0	0.0	0.00180004	0.0	0.0	2.5e-07	529.6071369	743.78430921	767.71422268	12.11518236	-0.02805157	-0.36879155
0.0474	9.34654	0.00025529	1e-08	0.0	0.0	0.00179702	0.0	0.0	2.6e-07	529.89567973	743.72806952	767.62952904	12.09290049	-0.02789371	-0.36872504
0.0475	9.36216	0.00025833	1e-08	0.0	0.0	0.00179398	0.0	0.0	2.6e-07	530.18363431	743.67191142	767.54498629	12.07065888	-0.02773566	-0.36865864
0.0476	9.37775	0.00026139	1e-08	0.0	0.0	0.00179092	0.0	0.0	2.6e-07	530.47100185	743.61583475	767.46059414	12.04845751	-0.02757698	-0.36859237
0.0477	9.39333	0.00026447	1e-08	0.0	0.0	0.00178783	0.0	0.0	2.6e-07	530.75778352	743.55984031	767.37635232	12.02629627	-0.02741785	-0.36852621
0.0478	9.40888	0.00026758	1e-08	0.0	0.0	0.00178472	0.0	0.0	2.7e-07	531.04398053	743.50392847	767.29226055	12.00417508	-0.0272583	-0.36846017
0.0479	9.42442	0.00027071	1e-08	0.0	0.0	0.00178159	0.0	0.0	2.7e-07	531.32959406	743.44809958	767.20831855	11.98209384	-0.02709833	-0.36839425
0.048	9.43994	0.00027387	1e-08	0.0	0.0	0.00177843	0.0	0.0	2.7e-07	531.6146253	743.39235402	767.12452604	11.96005248	-0.02693796	-0.36832844
0.0481	9.45544	0.00027705	1e-08	0.0	0.0	0.00177524	0.0	0.0	2.8e-07	531.89907543	743.33669211	767.04088276	11.9380509	-0.02677719	-0.36826276
0.0482	9.47093	0.00028025	1e-08	0.0	0.0	0.00177203	0.0	0.0	2.8e-07	532.18294565	743.28111421	766.95738843	11.91608902	-0.02661603	-0.36819719
0.0483	9.48639	0.00028348	1e-08	0.0	0.0	0.0017688	0.0	0.0	2.8e-07	532.46623712	743.22562062	766.87404277	11.89416675	-0.0264545	-0.36813173
0.0484	9.50183	0.00028674	1e-08	0.0	0.0	0.00176554	0.0	0.0	2.9e-07	532.74895102	743.17021167	766.79084552	11.87228402	-0.02629259	-0.3680664
0.0485	9.51726	0.00029001	1e-08	0.0	0.0	0.00176226	0.0	0.0	2.9e-07	533.03108855	743.11488768	766.7077964	11.85044072	-0.02613033	-0.36800117
0.0486	9.53267	0.00029332	1e-08	0.0	0.0	0.00175896	1e-08	0.0	2.9e-07	533.31265086	743.05964894	766.62489513	11.82863679	-0.02596772	-0.36793607
0.0487	9.54805	0.00029664	1e-08	0.0	0.0	0.00175563	1e-08	0.0	3e-07	533.59363915	743.00449575	766.54214146	11.80687213	-0.02580476	-0.36787108
0.0488	9.56342	0.00029999	1e-08	0.0	0.0	0.00175227	1e-08	0.0	3e-07	533.87405456	742.94942841	766.4595351	11.78514654	-0.02564134	-0.36780621
0.0489	9.57877	0.00030337	1e-08	0.0	0.0	0.00174889	1e-08	0.0	3e-07	534.15389827	742.8944472	766.3770758	11.76346013	-0.02547769	-0.36774145
0.049	9.5941	0.00030677	1e-08	0.0	0.0	0.00174549	1e-08	0.0	3.1e-07	534.43317146	742.83955239	766.29476327	11.74181274	-0.0253137	-0.36767681
0.0491	9.60941	0.00031019	1e-08	0.0	0.0	0.00174206	1e-08	0.0	3.1e-07	534.71187529	742.78474424	766.21259726	11.72020427	-0.02514941	-0.36761228
0.0492	9.62471	0.00031364	1e-08	0.0	0.0	0.00173861	1e-08	0.0	3.1e-07	534.99001092	742.73002302	766.13057749	11.69863464	-0.0249848	-0.36754787
0.0493	9.63998	0.00031711	1e-08	0.0	0.0	0.00173514	1e-08	0.0	3.2e-07	535.26757952	742.67538897	766.0487037	11.67710377	-0.02481989	-0.36748357
0.0494	9.65524	0.0003206	1e-08	0.0	0.0	0.00173164	1e-08	0.0	3.2e-07	535.54458225	742.62084234	765.96697562	11.65561157	-0.02465469	-0.36741939
0.0495	9.67047	0.00032412	1e-08	0.0	0.0	0.00172811	1e-08	0.0	3.2e-07	535.82102026	742.56638337	765.88539298	11.63415795	-0.0244892	-0.36735532
0.0496	9.68569	0.00032767	1e-08	0.0	0.0	0.00172457	1e-08	0.0	3.3e-07	536.09689473	742.5120123	765.80395553	11.61274283	-0.02432342	-0.36729136
0.0497	9.70089	0.00033124	1e-08	0.0	0.0	0.00172099	1e-08	0.0	3.3e-07	536.37220679	742.45772935	765.722663	11.59136613	-0.02415737	-0.36722752
0.0498	9.71607	0.00033483	1e-08	0.0	0.0	0.0017174	1e-08	0.0	3.4e-07	536.64695762	742.40353475	765.64151511	11.57002776	-0.02399105	-0.36716379
0.0499	9.73123	0.00033844	1e-08	0.0	0.0	0.00171378	1e-08	0.0	3.4e-07	536.92114835	742.34942872	765.56051162	11.54872763	-0.02382447	-0.36710018
0.05	9.74637	0.00034209	1e-08	0.0	0.0	0.00171013	1e-08	0.0	3.4e-07	537.19478015	742.29541144	765.47965225	11.5274656	-0.02365769	-0.36703668
0.05009	9.76149	0.00034575	1e-08	0.0	0.0	0.00170646	1e-08	0.0	3.5e-07	537.46785415	742.24148291	765.39893675	11.50624168	-0.02349062	-0.36697329
0.05019	9.7766	0.00034944	1e-08	0.0	0.0	0.00170277	1e-08	0.0	3.5e-07	537.7403715	742.18764348	765.31836486	11.48505575	-0.02332331	-0.36691001
0.05029	9.79168	0.00035315	1e-08	0.0	0.0	0.00169905	1e-08	0.0	3.5e-07	538.01233335	742.13389334	765.2379363	11.46390773	-0.02315576	-0.36684685
0.05039	9.80674	0.00035689	1e-08	0.0	0.0	0.00169531	1e-08	0.0	3.6e-07	538.28374085	742.08023267	765.15765083	11.44279751	-0.02298797	-0.3667838
0.05049	9.82179	0.00036065	1e-08	0.0	0.0	0.00169155	1e-08	0.0	3.6e-07	538.55459515	742.02666164	765.07750819	11.42172503	-0.02281996	-0.36672086
0.05059	9.83682	0.00036443	1e-08	0.0	0.0	0.00168776	1e-08	0.0	3.6e-07	538.82489737	741.97318041	764.99750811	11.4006902	-0.02265172	-0.36665804
0.05069	9.85182	0.00036824	1e-08	0.0	0.0	0.00168394	1e-08	0.0	3.7e-07	539.09464867	741.91978916	764.91765033	11.37969293	-0.02248327	-0.36659532
0.05079	9.86681	0.00037207	1e-08	0.0	0.0	0.00168011	1e-08	0.0	3.7e-07	539.36385017	741.86648803	764.83793461	11.35873313	-0.02231461	-0.36653272
0.05089	9.88178	0.00037593	1e-08	0.0	0.0	0.00167625	1e-08	0.0	3.8e-07	539.63250303	741.81327719	764.75836068	11.33781073	-0.02214573	-0.36647023
0.05099	9.89673	0.00037981	1e-08	0.0	0.0	0.00167236	1e-08	0.0	3.8e-07	539.90060837	741.76015677	764.67892828	11.31692563	-0.02197666	-0.36640785
0.05109	9.91166	0.00038371	1e-08	0.0	0.0	0.00166846	1e-08	0.0	3.8e-07	540.16816732	741.70712693	764.59963717	11.29607776	-0.02180738	-0.36634558
0.05119	9.92657	0.00038764	1e-08	0.0	0.0	0.00166453	1e-08	0.0	3.9e-07	540.43518102	741.6541878	764.52048708	11.27526702	-0.02163791	-0.36628342
0.05129	9.94147	0.00039159	1e-08	0.0	0.0	0.00166057	1e-08	0.0	3.9e-07	540.7016506	741.60133936	764.44147776	11.25449328	-0.02146835	-0.36622137
0.05139	9.95634	0.00039556	2e-08	0.0	0.0	0.00165659	1e-08	0.0	4e-07	540.96757718	741.54858171	764.36260896	11.23375654	-0.02129853	-0.36615943
0.05149	9.97119	0.00039956	2e-08	0.0	0.0	0.00165259	1e-08	0.0	4e-07	541.23296188	741.49591507	764.28388043	11.21305669	-0.02112853	-0.3660976
0.05159	9.98603	0.00040358	2e-08	0.0	0.0	0.00164857	1e-08	0.0	4e-07	541.49780585	741.44333954	764.2052919	11.19239363	-0.02095835	-0.36603589
0.05169	10.00084	0.00040762	2e-08	0.0	0.0	0.00164452	1e-08	0.0	4.1e-07	541.7621102	741.39085522	764.12684314	11.17176728	-0.020788	-0.36597428
0.05179	10.01564	0.00041169	2e-08	0.0	0.0	0.00164045	1e-08	0.0	4.1e-07	542.02587606	741.33846221	764.04853388	11.15117756	-0.02061749	-0.36591278
0.05189	10.03042	0.00041578	2e-08	0.0	0.0	0.00163635	1e-08	0.0	4.2e-07	542.28910455	741.28616061	763.97036388	11.13062438	-0.0204468	-0.36585139
0.05199	10.04517	0.00041989	2e-08	0.0	0.0	0.00163224	1e-08	0.0	4.2e-07	542.55179679	741.23395049	763.89233288	11.11010765	-0.02027596	-0.36579011
0.05209	10.05991	0.00042402	2e-08	0.0	0.0	0.0016281	1e-08	0.0	4.2e-07	542.81395389	741.18183196	763.81444064	11.0896273	-0.02010495	-0.36572894
0.05219	10.07463	0.00042818	2e-08	0.0	0.0	0.00162393	1e-08	0.0	4.3e-07	543.07557699	741.12980507	763.73668691	11.06918324	-0.01993379	-0.36566788
0.05229	10.08933	0.00043236	2e-08	0.0	0.0	0.00161975	1e-08	0.0	4.3e-07	543.33666718	741.07786992	763.65907144	11.04877538	-0.01976247	-0.36560692
0.05239	10.10401	0.00043657	2e-08	0.0	0.0	0.00161554	2e-08	0.0	4.4e-07	543.59722559	741.02602656	763.58159398	11.02840364	-0.01959101	-0.36554608
0.05249	10.11867	0.00044079	2e-08	0.0	0.0	0.00161131	2e-08	0.0	4.4e-07	543.85725333	740.97427501	763.50425429	11.0080679	-0.01941959	-0.36548534
0.05259	10.13331	0.00044504	2e-08	0.0	0.0	0.00160706	2e-08	0.0	4.5e-07	544.1167515	740.922615	763.42705211	10.98776813	-0.0192479	-0.36542471
0.05269	10.14794	0.00044931	2e-08	0.0	0.0	0.00160278	2e-08	0.0	4.5e-07	544.37572121	740.87104684	763.34998721	10.96750423	-0.01907607	-0.36536419
0.05279	10.16254	0.0004536	2e-08	0.0	0.0	0.00159848	2e-08	0.0	4.5e-07	544.63416358	740.81957054	763.27305933	10.9472761	-0.01890411	-0.36530378
0.05289	10.17712	0.00045792	2e-08	0.0	0.0	0.00159416	2e-08	0.0	4.6e-07	544.89207971	740.76818615	763.19626824	10.92708367	-0.01873202	-0.36524347
0.05299	10.19169	0.00046225	2e-08	0.0	0.0	0.00158982	2e-08	0.0	4.6e-07	545.14947071	740.71689367	763.11961368	10.90692685	-0.01855981	-0.36518327
0.05309	10.20623	0.00046661	2e-08	0.0	0.0	0.00158546	2e-08	0.0	4.7e-07	545.40633769	740.66569312	763.04309541	10.88680556	-0.01838748	-0.36512318
0.05319	10.22075	0.00047099	2e-08	0.0	0.0	0.00158107	2e-08	0.0	4.7e-07	545.66268174	740.61458452	762.9667132	10.86671971	-0.01821502	-0.3650632
0.05329	10.23526	0.00047539	2e-08	0.0	0.0	0.00157666	2e-08	0.0	4.8e-07	545.91850397	740.56356786	762.8904668	10.84666921	-0.01804245	-0.36500332
0.05339	10.24975	0.00047982	2e-08	0.0	0.0	0.00157223	2e-08	0.0	4.8e-07	546.17380548	740.51264314	762.81435596	10.82665398	-0.01786976	-0.36494355
0.05349	10.26421	0.00048426	2e-08	0.0	0.0	0.00156778	2e-08	0.0	4.8e-07	546.42858737	740.46181036	762.73838044	10.80667395	-0.01769696	-0.36488388
0.05359	10.27866	0.00048873	3e-08	0.0	0.0	0.00156331	2e-08	0.0	4.9e-07	546.68285073	740.41106949	762.66254002	10.78672902	-0.01752404	-0.36482432
0.05369	10.29309	0.00049321	3e-08	0.0	0.0	0.00155882	2e-08	0.0	4.9e-07	546.93659667	740.36042052	762.58683443	10.7668191	-0.01735102	-0.36476487
0.05379	10.30749	0.00049772	3e-08	0.0	0.0	0.00155431	2e-08	0.0	5e-07	547.18982626	740.30986321	762.51126345	10.74694408	-0.01717809	-0.36470552
0.05389	10.32188	0.00050225	3e-08	0.0	0.0	0.00154977	2e-08	0.0	5e-07	547.44254059	740.25939754	762.43582684	10.72710394	-0.01700491	-0.36464628
0.05399	10.33625	0.0005068	3e-08	0.0	0.0	0.00154522	2e-08	0.0	5.1e-07	547.69474077	740.20902356	762.36052436	10.70729856	-0.01683164	-0.36458714
0.05409	10.3506	0.00051137	3e-08	0.0	0.0	0.00154064	2e-08	0.0	5.1e-07	547.94642789	740.1587412	762.28535577	10.68752786	-0.01665828	-0.36452811
0.05419	10.36493	0.00051596	3e-08	0.0	0.0	0.00153604	2e-08	0.0	5.2e-07	548.19760303	740.10855039	762.21032083	10.66779176	-0.01648483	-0.36446918
0.05429	10.37924	0.00052057	3e-08	0.0	0.0	0.00153143	3e-08	0.0	5.2e-07	548.44826729	740.05845106	762.13541931	10.64809017	-0.01631129	-0.36441036
0.05439	10.39353	0.0005252	3e-08	0.0	0.0	0.00152679	3e-08	0.0	5.3e-07	548.69842174	740.00844313	762.06065096	10.628423	-0.01613766	-0.36435164
0.05449	10.4078	0.00052985	3e-08	0.0	0.0	0.00152213	3e-08	0.0	5.3e-07	548.94806747	739.95852651	761.98601557	10.60879018	-0.01596395	-0.36429303
0.05459	10.42205	0.00053452	3e-08	0.0	0.0	0.00151746	3e-08	0.0	5.4e-07	549.19720557	739.90870111	761.91151289	10.58919162	-0.01579016	-0.36423452
0.05469	10.43628	0.00053921	3e-08	0.0	0.0	0.00151276	3e-08	0.0	5.4e-07	549.44583711	739.85896681	761.83714268	10.56962723	-0.01561628	-0.36417611
0.05479	10.45049	0.00054392	3e-08	0.0	0.0	0.00150804	3e-08	0.0	5.4e-07	549.69396319	739.80932351	761.76290471	10.55009693	-0.01544232	-0.36411781
0.05489	10.46468	0.00054865	3e-08	0.0	0.0	0.00150331	3e-08	0.0	5.5e-07	549.94158487	739.75977109	761.68879876	10.53060064	-0.01526829	-0.36405961
0.05499	10.47885	0.0005534	3e-08	0.0	0.0	0.00149855	3e-08	0.0	5.5e-07	550.18870323	739.71030946	761.61482459	10.51113822	-0.01509407	-0.36400152
0.05509	10.49301	0.00055817	4e-08	0.0	0.0	0.00149378	3e-08	0.0	5.6e-07	550.43531933	739.66093857	761.54098196	10.49170967	-0.01491985	-0.36394353
0.05519	10.50714	0.00056295	4e-08	0.0	0.0	0.00148899	3e-08	0.0	5.6e-07	550.68143426	739.6116582	761.46727064	10.47231487	-0.01474555	-0.36388564
0.05529	10.52125	0.00056776	4e-08	0.0	0.0	0.00148418	3e-08	0.0	5.7e-07	550.92704909	739.56246823	761.39369041	10.45295374	-0.01457117	-0.36382786
0.05539	10.53534	0.00057258	4e-08	0.0	0.0	0.00147935	3e-08	0.0	5.7e-07	551.17216489	739.5133685	761.32024104	10.43362618	-0.01439671	-0.36377018
0.05549	10.54942	0.00057742	4e-08	0.0	0.0	0.0014745	3e-08	0.0	5.8e-07	551.41678273	739.46435887	761.24692228	10.41433213	-0.01422217	-0.3637126
0.05559	10.56347	0.00058228	4e-08	0.0	0.0	0.00146963	3e-08	1e-08	5.8e-07	551.66090368	739.41543916	761.17373393	10.39507149	-0.01404755	-0.36365512
0.05569	10.5775	0.00058716	4e-08	0.0	0.0	0.00146475	4e-08	1e-08	5.9e-07	551.90452881	739.36660922	761.10067574	10.37584417	-0.01387286	-0.36359774
0.05579	10.59152	0.00059206	4e-08	0.0	0.0	0.00145985	4e-08	1e-08	5.9e-07	552.14765918	739.31786888	761.02774749	10.3566501	-0.01369809	-0.36354047
0.05589	10.60551	0.00059697	4e-08	0.0	0.0	0.00145493	4e-08	1e-08	6e-07	552.39029586	739.26921795	760.95494896	10.33748919	-0.01352324	-0.3634833
0.05599	10.61948	0.0006019	4e-08	0.0	0.0	0.00144999	4e-08	1e-08	6e-07	552.6324399	739.22065624	760.88227991	10.31836136	-0.01334831	-0.36342623
0.05609	10.63344	0.00060685	4e-08	0.0	0.0	0.00144504	4e-08	1e-08	6.1e-07	552.87409238	739.17218356	760.80974012	10.29926652	-0.01317331	-0.36336926
0.05619	10.64737	0.00061181	4e-08	0.0	0.0	0.00144006	4e-08	1e-08	6.1e-07	553.11525435	739.12379972	760.73732936	10.28020458	-0.01299822	-0.3633124
0.05629	10.66128	0.00061679	5e-08	0.0	0.0	0.00143508	4e-08	1e-08	6.2e-07	553.35592684	739.07550463	760.66504741	10.26117542	-0.01282293	-0.36325563
0.05639	10.67518	0.00062179	5e-08	0.0	0.0	0.00143007	4e-08	1e-08	6.2e-07	553.59611093	739.02729806	760.59289405	10.24217903	-0.01264765	-0.36319897
0.05649	10.68905	0.0006268	5e-08	0.0	0.0	0.00142505	4e-08	1e-08	6.3e-07	553.83580766	738.97917974	760.52086905	10.2232153	-0.01247228	-0.36314241
0.05659	10.70291	0.00063183	5e-08	0.0	0.0	0.00142001	4e-08	1e-08	6.3e-07	554.0750181	738.93114946	760.44897219	10.20428413	-0.01229682	-0.36308594
0.05669	10.71674	0.00063688	5e-08	0.0	0.0	0.00141496	5e-08	1e-08	6.4e-07	554.3137433	738.88320701	760.37720324	10.18538544	-0.01212128	-0.36302958
0.05679	10.73055	0.00064194	5e-08	0.0	0.0	0.00140989	5e-08	1e-08	6.4e-07	554.5519843	738.83535214	760.30556199	10.16651915	-0.01194564	-0.36297332
0.05689	10.74435	0.00064702	5e-08	0.0	0.0	0.00140481	5e-08	1e-08	6.5e-07	554.78974215	738.78758463	760.2340482	10.14768518	-0.01176991	-0.36291716
0.05699	10.75812	0.00065211	5e-08	0.0	0.0	0.00139971	5e-08	1e-08	6.5e-07	555.02701789	738.73990424	760.16266167	10.12888344	-0.01159409	-0.3628611
0.05709	10.77188	0.00065722	5e-08	0.0	0.0	0.00139459	5e-08	1e-08	6.6e-07	555.26381258	738.69231071	760.09140217	10.11011384	-0.01141817	-0.36280513
0.05719	10.78561	0.00066234	5e-08	0.0	0.0	0.00138946	5e-08	1e-08	6.6e-07	555.50012726	738.6448038	760.02026948	10.0913763	-0.01124215	-0.36274927
0.05729	10.79932	0.00066748	6e-08	0.0	0.0	0.00138431	5e-08	1e-08	6.7e-07	555.73596297	738.59738326	759.94926338	10.07267074	-0.01106604	-0.36269351
0.05739	10.81302	0.00067263	6e-08	0.0	0.0	0.00137915	5e-08	1e-08	6.7e-07	555.97132074	738.5500488	759.87838365	10.05399707	-0.01088982	-0.36263784
0.05749	10.82669	0.0006778	6e-08	0.0	0.0	0.00137398	5e-08	1e-08	6.8e-07	556.20620161	738.50280018	759.80763008	10.03535519	-0.01071354	-0.36258228
0.05759	10.84034	0.00068298	6e-08	0.0	0.0	0.00136879	6e-08	1e-08	6.8e-07	556.44060661	738.45563712	759.73700245	10.01674505	-0.01053713	-0.36252681
0.05769	10.85398	0.00068817	6e-08	0.0	0.0	0.00136359	6e-08	1e-08	6.9e-07	556.67453678	738.40855933	759.66650053	9.99816654	-0.0103606	-0.36247145
0.05779	10.86759	0.00069338	6e-08	0.0	0.0	0.00135838	6e-08	1e-08	6.9e-07	556.90799315	738.36156654	759.59612412	9.97961959	-0.01018397	-0.36241618
0.05789	10.88118	0.0006986	6e-08	0.0	0.0	0.00135315	6e-08	1e-08	7e-07	557.14097675	738.31465844	759.525873	9.9611041	-0.01000722	-0.36236101
0.05799	10.89475	0.00070383	6e-08	0.0	0.0	0.00134791	6e-08	1e-08	7e-07	557.37348861	738.26783475	759.45574694	9.94262	-0.00983036	-0.36230594
0.05809	10.90831	0.00070908	6e-08	0.0	0.0	0.00134265	6e-08	1e-08	7.1e-07	557.60552977	738.22109515	759.38574575	9.9241672	-0.00965338	-0.36225096
0.05819	10.92184	0.00071434	7e-08	0.0	0.0	0.00133738	6e-08	1e-08	7.2e-07	557.83710124	738.17443935	759.3158692	9.90574562	-0.00947628	-0.36219609
0.05829	10.93535	0.00071961	7e-08	0.0	0.0	0.0013321	7e-08	1e-08	7.2e-07	558.06820405	738.12786703	759.24611708	9.88735517	-0.00929905	-0.36214131
0.05839	10.94884	0.00072489	7e-08	0.0	0.0	0.00132681	7e-08	1e-08	7.3e-07	558.29883922	738.08137786	759.17648917	9.86899576	-0.0091217	-0.36208663
0.05849	10.96231	0.00073019	7e-08	0.0	0.0	0.00132151	7e-08	1e-08	7.3e-07	558.52900777	738.03497154	759.10698527	9.85066731	-0.00894421	-0.36203204
0.05859	10.97577	0.0007355	7e-08	0.0	0.0	0.00131619	7e-08	1e-08	7.4e-07	558.75871072	737.98864771	759.03760517	9.83236975	-0.00876659	-0.36197756
0.05869	10.9892	0.00074081	7e-08	0.0	0.0	0.00131087	7e-08	1e-08	7.4e-07	558.98794909	737.94240607	758.96834864	9.81410297	-0.00858883	-0.36192317
0.05879	11.00261	0.00074614	7e-08	0.0	0.0	0.00130553	7e-08	1e-08	7.5e-07	559.21672387	737.89624624	758.89921548	9.79586689	-0.00841105	-0.36186888
0.05889	11.016	0.00075148	8e-08	0.0	0.0	0.00130018	8e-08	1e-08	7.5e-07	559.44503609	737.8501679	758.83020548	9.77766144	-0.00823304	-0.36181468
0.05899	11.02937	0.00075683	8e-08	0.0	0.0	0.00129482	8e-08	1e-08	7.6e-07	559.67288675	737.80417069	758.76131844	9.75948653	-0.00805489	-0.36176058
0.05909	11.04271	0.0007622	8e-08	0.0	0.0	0.00128945	8e-08	1e-08	7.6e-07	559.90027687	737.75825425	758.69255413	9.74134208	-0.00787659	-0.36170658
0.05919	11.05604	0.00076757	8e-08	0.0	0.0	0.00128407	8e-08	1e-08	7.7e-07	560.12720745	737.71241823	758.62391235	9.72322799	-0.00769814	-0.36165267
0.05929	11.06935	0.00077295	8e-08	0.0	0.0	0.00127868	8e-08	1e-08	7.7e-07	560.35367949	737.66666226	758.5553929	9.70514419	-0.00751953	-0.36159886
0.05939	11.08264	0.00077834	8e-08	0.0	0.0	0.00127328	8e-08	1e-08	7.8e-07	560.579694	737.62098596	758.48699557	9.68709059	-0.00734076	-0.36154515
0.05949	11.09591	0.00078374	8e-08	0.0	0.0	0.00126787	9e-08	1e-08	7.8e-07	560.80525199	737.57538896	758.41872014	9.66906711	-0.00716184	-0.36149153
0.05959	11.10915	0.00078915	9e-08	0.0	0.0	0.00126245	9e-08	1e-08	7.9e-07	561.03035444	737.52987087	758.35056642	9.65107365	-0.00698274	-0.36143801
0.05969	11.12238	0.00079457	9e-08	0.0	0.0	0.00125703	9e-08	1e-08	8e-07	561.25500235	737.48443132	758.28253419	9.63311015	-0.00680347	-0.36138458
0.05979	11.13559	0.00079999	9e-08	0.0	0.0	0.00125159	9e-08	1e-08	8e-07	561.47919672	737.4390699	758.21462326	9.6151765	-0.00662403	-0.36133125
0.05989	11.14877	0.00080543	9e-08	0.0	0.0	0.00124615	9e-08	1e-08	8.1e-07	561.70293854	737.39378621	758.14683341	9.59727264	-0.00644441	-0.36127801
0.05999	11.16194	0.00081087	9e-08	0.0	0.0	0.00124069	1e-07	1e-08	8.1e-07	561.9262288	737.34857992	758.07916445	9.57939846	-0.00626465	-0.36122487
0.06009	11.17508	0.00081632	9e-08	0.0	0.0	0.00123523	1e-07	1e-08	8.2e-07	562.14906847	737.30345068	758.01161616	9.5615539	-0.00608466	-0.36117182
0.06019	11.18821	0.00082178	1e-07	0.0	0.0	0.00122977	1e-07	1e-08	8.2e-07	562.37145855	737.25839801	757.94418835	9.54373886	-0.00590449	-0.36111887
0.06029	11.20131	0.00082724	1e-07	0.0	0.0	0.00122429	1e-07	1e-08	8.3e-07	562.59340002	737.2134215	757.87688082	9.52595326	-0.00572412	-0.36106601
0.06039	11.21439	0.00083272	1e-07	0.0	0.0	0.00121881	1e-07	2e-08	8.3e-07	562.81489386	737.16852074	757.80969335	9.50819701	-0.00554356	-0.36101324
0.06049	11.22745	0.0008382	1e-07	0.0	0.0	0.00121332	1.1e-07	2e-08	8.4e-07	563.03594106	737.12369531	757.74262576	9.49047003	-0.00536278	-0.36096057
0.06059	11.24049	0.00084368	1e-07	0.0	0.0	0.00120782	1.1e-07	2e-08	8.4e-07	563.25654259	737.07894479	757.67567783	9.47277224	-0.0051818	-0.360908
0.06069	11.25352	0.00084917	1e-07	0.0	0.0	0.00120232	1.1e-07	2e-08	8.5e-07	563.47669942	737.03426876	757.60884937	9.45510355	-0.0050006	-0.36085551
0.06079	11.26651	0.00085467	1.1e-07	0.0	0.0	0.00119682	1.1e-07	2e-08	8.6e-07	563.69641252	736.98966679	757.54214018	9.43746387	-0.00481918	-0.36080313
0.06089	11.27949	0.00086017	1.1e-07	0.0	0.0	0.0011913	1.2e-07	2e-08	8.6e-07	563.91568287	736.94513844	757.47555006	9.41985313	-0.00463754	-0.36075083
0.06099	11.29245	0.00086568	1.1e-07	0.0	0.0	0.00118578	1.2e-07	2e-08	8.7e-07	564.13451144	736.90068327	757.40907881	9.40227123	-0.00445567	-0.36069863
0.06109	11.30539	0.00087119	1.1e-07	0.0	0.0	0.00118026	1.2e-07	2e-08	8.7e-07	564.35289918	736.85630086	757.34272623	9.3847181	-0.00427356	-0.36064652
0.06119	11.31831	0.00087671	1.1e-07	0.0	0.0	0.00117473	1.2e-07	2e-08	8.8e-07	564.57084706	736.81199074	757.27649213	9.36719364	-0.00409122	-0.36059451
0.06129	11.3312	0.00088223	1.2e-07	0.0	0.0	0.0011692	1.2e-07	2e-08	8.8e-07	564.78835603	736.76775262	757.2103763	9.34969776	-0.0039087	-0.36054258
0.06139	11.34408	0.00088776	1.2e-07	0.0	0.0	0.00116366	1.3e-07	2e-08	8.9e-07	565.00542706	736.72358596	757.14437855	9.3322304	-0.00372588	-0.36049075
0.06149	11.35693	0.00089329	1.2e-07	0.0	0.0	0.00115812	1.3e-07	2e-08	8.9e-07	565.22206109	736.67949031	757.07849869	9.31479146	-0.0035428	-0.36043902
0.06159	11.36977	0.00089883	1.2e-07	0.0	0.0	0.00115258	1.3e-07	2e-08	9e-07	565.43825909	736.63546522	757.01273652	9.29738086	-0.00335947	-0.36038737
0.06169	11.38258	0.00090436	1.2e-07	0.0	0.0	0.00114703	1.4e-07	2e-08	9.1e-07	565.654022	736.59151023	756.94709184	9.27999851	-0.00317587	-0.36033582
0.06179	11.39537	0.0009099	1.3e-07	0.0	0.0	0.00114148	1.4e-07	2e-08	9.1e-07	565.86935077	736.54762489	756.88156446	9.26264433	-0.002992	-0.36028436
0.06189	11.40814	0.00091545	1.3e-07	0.0	0.0	0.00113592	1.4e-07	2e-08	9.2e-07	566.08424636	736.50380874	756.81615418	9.24531824	-0.00280786	-0.36023299
0.06199	11.42089	0.00092099	1.3e-07	0.0	0.0	0.00113037	1.4e-07	2e-08	9.2e-07	566.29870969	736.46006132	756.75086082	9.22802014	-0.00262343	-0.36018171
0.06209	11.43362	0.00092654	1.3e-07	0.0	0.0	0.00112481	1.5e-07	2e-08	9.3e-07	566.51274171	736.41638217	756.68568418	9.21074996	-0.00243872	-0.36013053
0.06219	11.44633	0.00093209	1.4e-07	0.0	0.0	0.00111925	1.5e-07	2e-08	9.3e-07	566.72634336	736.37277082	756.62062407	9.19350761	-0.00225372	-0.36007943
0.06229	11.45902	0.00093764	1.4e-07	0.0	0.0	0.00111368	1.5e-07	2e-08	9.4e-07	566.93951557	736.32922681	756.55568029	9.176293	-0.00206841	-0.36002843
0.06239	11.47168	0.0009432	1.4e-07	0.0	0.0	0.00110812	1.6e-07	2e-08	9.4e-07	567.15225928	736.28574967	756.49085265	9.15910606	-0.00188281	-0.35997752
0.06249	11.48433	0.00094875	1.4e-07	0.0	0.0	0.00110255	1.6e-07	2e-08	9.5e-07	567.36457541	736.24233902	756.42614097	9.14194667	-0.00169694	-0.3599267
0.06259	11.49695	0.0009543	1.4e-07	0.0	0.0	0.00109699	1.6e-07	2e-08	9.6e-07	567.57646489	736.19899445	756.36154505	9.12481479	-0.00151072	-0.35987597
0.06269	11.50956	0.00095986	1.5e-07	0.0	0.0	0.00109142	1.6e-07	2e-08	9.6e-07	567.78792864	736.15571541	756.29706471	9.10771031	-0.00132418	-0.35982533
0.06279	11.52214	0.00096542	1.5e-07	0.0	0.0	0.00108585	1.7e-07	2e-08	9.7e-07	567.99896758	736.11250143	756.23269975	9.09063315	-0.00113732	-0.35977479
0.06289	11.5347	0.00097097	1.5e-07	0.0	0.0	0.00108028	1.7e-07	3e-08	9.7e-07	568.20958265	736.06935205	756.16844999	9.07358322	-0.00095012	-0.35972433
0.06299	11.54724	0.00097653	1.5e-07	0.0	0.0	0.00107472	1.7e-07	3e-08	9.8e-07	568.41977474	736.0262668	756.10431523	9.05656045	-0.00076258	-0.35967396
0.06309	11.55976	0.00098208	1.6e-07	0.0	0.0	0.00106915	1.8e-07	3e-08	9.8e-07	568.62954478	735.98324522	756.0402953	9.03956474	-0.0005747	-0.35962369
0.06319	11.57226	0.00098764	1.6e-07	0.0	0.0	0.00106358	1.8e-07	3e-08	9.9e-07	568.83889367	735.94028683	755.97639	9.02259602	-0.00038646	-0.3595735
0.06329	11.58473	0.00099319	1.6e-07	0.0	0.0	0.00105802	1.8e-07	3e-08	9.9e-07	569.04782233	735.89739118	755.91259915	9.00565418	-0.00019787	-0.3595234
0.06339	11.59719	0.00099874	1.6e-07	0.0	0.0	0.00105245	1.9e-07	3e-08	1e-06	569.25633165	735.8545578	755.84892256	8.98873916	-8.92e-06	-0.35947339
0.06349	11.60962	0.00100429	1.7e-07	0.0	0.0	0.00104689	1.9e-07	3e-08	1.01e-06	569.46442254	735.81178622	755.78536005	8.97185087	0.00018041	-0.35942348
0.06359	11.62204	0.00100984	1.7e-07	0.0	0.0	0.00104133	2e-07	3e-08	1.01e-06	569.67209591	735.76907597	755.72191143	8.95498921	0.00037012	-0.35937365
0.06369	11.63443	0.00101539	1.7e-07	0.0	0.0	0.00103577	2e-07	3e-08	1.02e-06	569.87935263	735.72642658	755.65857652	8.9381541	0.0005601	-0.35932391
0.06379	11.6468	0.00102093	1.8e-07	0.0	0.0	0.00103022	2e-07	3e-08	1.02e-06	570.08619361	735.68383771	755.59535513	8.92134547	0.00075051	-0.35927426
0.06389	11.65915	0.00102647	1.8e-07	0.0	0.0	0.00102466	2.1e-07	3e-08	1.03e-06	570.29261974	735.64130882	755.53224708	8.90456322	0.00094133	-0.3592247
0.06399	11.67148	0.00103201	1.8e-07	0.0	0.0	0.00101911	2.1e-07	3e-08	1.03e-06	570.49863191	735.59883944	755.46925219	8.88780727	0.00113255	-0.35917523
0.06409	11.68378	0.00103754	1.8e-07	0.0	0.0	0.00101357	2.1e-07	3e-08	1.04e-06	570.70423099	735.55642912	755.40637028	8.87107754	0.00132418	-0.35912585
0.06419	11.69607	0.00104307	1.9e-07	0.0	0.0	0.00100802	2.2e-07	3e-08	1.04e-06	570.90941787	735.5140774	755.34360116	8.85437394	0.00151621	-0.35907655
0.06429	11.70833	0.0010486	1.9e-07	0.0	0.0	0.00100248	2.2e-07	3e-08	1.05e-06	571.11419343	735.47178383	755.28094466	8.83769638	0.00170866	-0.35902735
0.06439	11.72057	0.00105412	1.9e-07	0.0	0.0	0.00099695	2.3e-07	3e-08	1.06e-06	571.31855855	735.42954796	755.21840059	8.82104479	0.00190152	-0.35897823
0.06449	11.7328	0.00105964	2e-07	0.0	0.0	0.00099142	2.3e-07	3e-08	1.06e-06	571.52251409	735.38736933	755.15596878	8.80441906	0.00209482	-0.3589292
0.06459	11.745	0.00106515	2e-07	0.0	0.0	0.00098589	2.3e-07	4e-08	1.07e-06	571.72606093	735.3452475	755.09364903	8.78781913	0.00228855	-0.35888026
0.06469	11.75717	0.00107066	2e-07	0.0	0.0	0.00098037	2.4e-07	4e-08	1.07e-06	571.92919992	735.30318202	755.03144119	8.7712449	0.00248272	-0.3588314
0.06479	11.76933	0.00107616	2.1e-07	0.0	0.0	0.00097485	2.4e-07	4e-08	1.08e-06	572.13193194	735.26117245	754.96934506	8.75469629	0.00267734	-0.35878264
0.06489	11.78147	0.00108166	2.1e-07	0.0	0.0	0.00096934	2.5e-07	4e-08	1.08e-06	572.33425785	735.21921835	754.90736047	8.73817322	0.00287242	-0.35873396
0.06499	11.79358	0.00108715	2.1e-07	0.0	0.0	0.00096384	2.5e-07	4e-08	1.09e-06	572.53617849	735.17731933	754.84548725	8.72167555	0.0030678	-0.35868537
0.06509	11.80567	0.00109264	2.1e-07	0.0	0.0	0.00095834	2.6e-07	4e-08	1.09e-06	572.73769473	735.13547499	754.78372521	8.70520328	0.00326376	-0.35863687
0.06519	11.81774	0.00109812	2.2e-07	0.0	0.0	0.00095284	2.6e-07	4e-08	1.1e-06	572.93880741	735.09368485	754.72207418	8.68875628	0.00346017	-0.35858845
0.06529	11.82979	0.00110359	2.2e-07	0.0	0.0	0.00094736	2.7e-07	4e-08	1.11e-06	573.13951738	735.05194849	754.66053399	8.67233447	0.00365707	-0.35854012
0.06539	11.84182	0.00110905	2.2e-07	0.0	0.0	0.00094188	2.7e-07	4e-08	1.11e-06	573.33982548	735.01026548	754.59910445	8.65593777	0.00385443	-0.35849188
0.06549	11.85382	0.00111451	2.3e-07	0.0	0.0	0.0009364	2.7e-07	4e-08	1.12e-06	573.53973256	734.96863542	754.5377854	8.63956609	0.00405229	-0.35844372
0.06559	11.86581	0.00111996	2.3e-07	0.0	0.0	0.00093094	2.8e-07	4e-08	1.12e-06	573.73923945	734.92705789	754.47657666	8.62321935	0.00425063	-0.35839565
0.06569	11.87777	0.00112541	2.4e-07	0.0	0.0	0.00092548	2.8e-07	4e-08	1.13e-06	573.93834698	734.88553249	754.41547806	8.60689745	0.00444947	-0.35834767
0.06579	11.88971	0.00113084	2.4e-07	0.0	0.0	0.00092003	2.9e-07	4e-08	1.13e-06	574.13705599	734.8440588	754.35448943	8.59060032	0.00464882	-0.35829978
0.06589	11.90163	0.00113627	2.4e-07	0.0	0.0	0.00091459	2.9e-07	4e-08	1.14e-06	574.33536729	734.80263644	754.29361059	8.57432786	0.00484867	-0.35825197
0.06599	11.91353	0.00114169	2.5e-07	0.0	0.0	0.00090915	3e-07	4e-08	1.14e-06	574.53328173	734.76126501	754.23284136	8.55808	0.00504904	-0.35820424
0.06609	11.9254	0.0011471	2.5e-07	0.0	0.0	0.00090373	3e-07	5e-08	1.15e-06	574.73080011	734.71994411	754.17218159	8.54185665	0.00524993	-0.3581566
0.06619	11.93726	0.0011525	2.5e-07	0.0	0.0	0.00089831	3.1e-07	5e-08	1.15e-06	574.92792325	734.67867337	754.1116311	8.52565766	0.00545117	-0.35810905
0.06629	11.94909	0.00115789	2.6e-07	0.0	0.0	0.0008929	3.2e-07	5e-08	1.16e-06	575.12465197	734.63745245	754.05118972	8.50948305	0.00565306	-0.35806159
0.06639	11.9609	0.00116328	2.6e-07	0.0	0.0	0.0008875	3.2e-07	5e-08	1.17e-06	575.32098709	734.59628093	753.99085727	8.49333268	0.00585548	-0.35801421
0.06649	11.97269	0.00116865	2.6e-07	0.0	0.0	0.00088212	3.3e-07	5e-08	1.17e-06	575.51692939	734.55515847	753.9306336	8.47720647	0.00605843	-0.35796691
0.06659	11.98445	0.00117401	2.7e-07	0.0	0.0	0.00087674	3.3e-07	5e-08	1.18e-06	575.7124797	734.51408469	753.87051853	8.46110434	0.00626193	-0.3579197
0.06669	11.9962	0.00117937	2.7e-07	0.0	0.0	0.00087137	3.4e-07	5e-08	1.18e-06	575.9076388	734.47305925	753.8105119	8.4450262	0.00646597	-0.35787257
0.06679	12.00792	0.00118471	2.8e-07	0.0	0.0	0.00086601	3.4e-07	5e-08	1.19e-06	576.10240749	734.43208179	753.75061354	8.42897197	0.00667056	-0.35782554
0.06689	12.01962	0.00119004	2.8e-07	0.0	0.0	0.00086066	3.5e-07	5e-08	1.19e-06	576.29678657	734.39115198	753.69082327	8.41294155	0.0068757	-0.35777858
0.06699	12.0313	0.00119536	2.8e-07	0.0	0.0	0.00085532	3.5e-07	5e-08	1.2e-06	576.49077683	734.35026948	753.63114094	8.39693486	0.00708141	-0.35773171
0.06709	12.04296	0.00120067	2.9e-07	0.0	0.0	0.00085	3.6e-07	5e-08	1.2e-06	576.68437904	734.30943396	753.57156638	8.38095182	0.00728769	-0.35768492
0.06719	12.05459	0.00120597	2.9e-07	0.0	0.0	0.00084468	3.7e-07	6e-08	1.21e-06	576.877594	734.26864509	753.51209942	8.36499234	0.00749453	-0.35763822
0.06729	12.0662	0.00121126	3e-07	0.0	0.0	0.00083938	3.7e-07	6e-08	1.21e-06	577.07042248	734.22790258	753.4527399	8.34905633	0.00770196	-0.35759161
0.06739	12.0778	0.00121653	3e-07	0.0	0.0	0.00083409	3.8e-07	6e-08	1.22e-06	577.26286526	734.18720609	753.39348766	8.3331437	0.00790996	-0.35754507
0.06749	12.08936	0.0012218	3e-07	0.0	0.0	0.00082881	3.8e-07	6e-08	1.22e-06	577.45492311	734.14655538	753.33434253	8.31725428	0.00811839	-0.35749863
0.06759	12.10091	0.00122705	3.1e-07	0.0	0.0	0.00082354	3.9e-07	6e-08	1.23e-06	577.64659679	734.10595014	753.27530435	8.30138814	0.00832752	-0.35745226
0.06769	12.11243	0.00123229	3.1e-07	0.0	0.0	0.00081828	4e-07	6e-08	1.23e-06	577.83788709	734.06539008	753.21637296	8.28554512	0.00853725	-0.35740598
0.06779	12.12394	0.00123751	3.2e-07	0.0	0.0	0.00081304	4e-07	6e-08	1.24e-06	578.02879474	734.02487493	753.15754819	8.26972513	0.00874756	-0.35735978
0.06789	12.13542	0.00124273	3.2e-07	0.0	0.0	0.00080781	4.1e-07	6e-08	1.24e-06	578.21932051	733.98440441	753.09882989	8.2539281	0.00895847	-0.35731367
0.06799	12.14687	0.00124793	3.3e-07	0.0	0.0	0.00080259	4.2e-07	6e-08	1.25e-06	578.40946516	733.94397828	753.04021789	8.23815393	0.00916999	-0.35726764
0.06809	12.15831	0.00125311	3.3e-07	0.0	0.0	0.00079739	4.2e-07	6e-08	1.26e-06	578.59922943	733.90359628	752.98171203	8.22240253	0.00938211	-0.3572217
0.06819	12.16972	0.00125829	3.3e-07	0.0	0.0	0.0007922	4.3e-07	7e-08	1.26e-06	578.78861407	733.86325817	752.92331216	8.20667383	0.00959484	-0.35717583
0.06829	12.18111	0.00126344	3.4e-07	0.0	0.0	0.00078702	4.4e-07	7e-08	1.27e-06	578.97761981	733.82296372	752.86501812	8.19096772	0.00980818	-0.35713005
0.06839	12.19248	0.00126859	3.4e-07	0.0	0.0	0.00078186	4.4e-07	7e-08	1.27e-06	579.16624741	733.78271271	752.80682974	8.17528413	0.01002215	-0.35708436
0.06849	12.20383	0.00127372	3.5e-07	0.0	0.0	0.00077671	4.5e-07	7e-08	1.28e-06	579.35449758	733.74250493	752.74874688	8.15962297	0.01023674	-0.35703874
0.06859	12.21515	0.00127884	3.5e-07	0.0	0.0	0.00077158	4.6e-07	7e-08	1.28e-06	579.54237108	733.70234018	752.69076936	8.14398414	0.01045195	-0.35699321
0.06869	12.22646	0.00128394	3.6e-07	0.0	0.0	0.00076646	4.7e-07	7e-08	1.29e-06	579.72986861	733.66221826	752.63289704	8.12836743	0.01066763	-0.35694776
0.06879	12.23774	0.00128902	3.6e-07	0.0	0.0	0.00076135	4.7e-07	7e-08	1.29e-06	579.91699092	733.62213895	752.57512977	8.11277297	0.01088405	-0.3569024
0.06889	12.24899	0.0012941	3.7e-07	0.0	0.0	0.00075626	4.8e-07	7e-08	1.3e-06	580.10373871	733.58210211	752.51746738	8.09720059	0.0111011	-0.35685711
0.06899	12.26023	0.00129915	3.7e-07	0.0	0.0	0.00075119	4.9e-07	7e-08	1.3e-06	580.29011271	733.54210757	752.45990972	8.08165018	0.01131878	-0.35681191
0.06909	12.27144	0.00130419	3.8e-07	0.0	0.0	0.00074613	5e-07	8e-08	1.31e-06	580.47611363	733.50215517	752.40245663	8.06612167	0.0115371	-0.35676679
0.06919	12.28263	0.00130922	3.8e-07	0.0	0.0	0.00074108	5e-07	8e-08	1.31e-06	580.66174216	733.46224478	752.34510797	8.05061497	0.01175605	-0.35672175
0.06929	12.2938	0.00131423	3.9e-07	0.0	0.0	0.00073605	5.1e-07	8e-08	1.32e-06	580.84699903	733.42237626	752.28786358	8.03512998	0.01197564	-0.3566768
0.06939	12.30494	0.00131922	3.9e-07	0.0	0.0	0.00073104	5.2e-07	8e-08	1.32e-06	581.03188493	733.38254948	752.23072331	8.01966662	0.01219588	-0.35663192
0.06949	12.31606	0.0013242	4e-07	0.0	0.0	0.00072605	5.3e-07	8e-08	1.33e-06	581.21640055	733.34276433	752.173687	8.0042248	0.01241676	-0.35658713
0.06959	12.32716	0.00132916	4e-07	0.0	0.0	0.00072107	5.3e-07	8e-08	1.33e-06	581.40054659	733.30302072	752.1167545	7.98880443	0.01263829	-0.35654242
0.06969	12.33824	0.0013341	4.1e-07	0.0	0.0	0.0007161	5.4e-07	8e-08	1.34e-06	581.58432374	733.26331855	752.05992567	7.97340543	0.01286047	-0.35649779
0.06979	12.34929	0.00133903	4.1e-07	0.0	1e-08	0.00071115	5.5e-07	8e-08	1.34e-06	581.76773268	733.22365775	752.00320036	7.9580277	0.0130833	-0.35645324
0.06989	12.36032	0.00134394	4.2e-07	0.0	1e-08	0.00070622	5.6e-07	8e-08	1.35e-06	581.95077409	733.18403825	751.9465784	7.94267115	0.01330679	-0.35640878
0.06999	12.37133	0.00134884	4.2e-07	0.0	1e-08	0.00070131	5.7e-07	9e-08	1.35e-06	582.13344867	733.14445996	751.89005966	7.92733553	0.01353076	-0.35636439
0.07009	12.38232	0.00135371	4.3e-07	0.0	1e-08	0.00069641	5.8e-07	9e-08	1.36e-06	582.31575708	733.10492284	751.83364399	7.91202103	0.01375551	-0.35632009
0.07019	12.39328	0.00135857	4.3e-07	0.0	1e-08	0.00069154	5.8e-07	9e-08	1.36e-06	582.49769999	733.06542687	751.77733125	7.89672745	0.01398091	-0.35627586
0.07029	12.40422	0.00136341	4.4e-07	0.0	1e-08	0.00068667	5.9e-07	9e-08	1.37e-06	582.67927807	733.02597203	751.72112127	7.88145468	0.01420697	-0.35623172
0.07039	12.41514	0.00136824	4.4e-07	0.0	1e-08	0.00068183	6e-07	9e-08	1.37e-06	582.86049198	732.98655832	751.66501392	7.86620264	0.01443368	-0.35618766
0.07049	12.42603	0.00137304	4.5e-07	0.0	1e-08	0.000677	6.1e-07	9e-08	1.38e-06	583.04134238	732.94718573	751.60900905	7.85097125	0.01466105	-0.35614368
0.07059	12.4369	0.00137783	4.6e-07	0.0	1e-08	0.0006722	6.2e-07	9e-08	1.38e-06	583.22182992	732.90785428	751.55310651	7.8357604	0.01488907	-0.35609977
0.07069	12.44775	0.0013826	4.6e-07	0.0	1e-08	0.00066741	6.3e-07	1e-07	1.39e-06	583.40195525	732.868564	751.49730617	7.82057001	0.01511775	-0.35605595
0.07079	12.45858	0.00138735	4.7e-07	0.0	1e-08	0.00066263	6.4e-07	1e-07	1.39e-06	583.58171902	732.82931494	751.44160787	7.80539999	0.01534709	-0.35601221
0.07089	12.46938	0.00139208	4.7e-07	0.0	1e-08	0.00065788	6.5e-07	1e-07	1.39e-06	583.76112187	732.79010714	751.38601148	7.79025025	0.01557708	-0.35596855
0.07099	12.48016	0.00139679	4.8e-07	0.0	1e-08	0.00065315	6.6e-07	1e-07	1.4e-06	583.94016444	732.75094068	751.33051684	7.7751207	0.01580774	-0.35592497
0.07109	12.49092	0.00140149	4.8e-07	0.0	1e-08	0.00064843	6.6e-07	1e-07	1.4e-06	584.11884737	732.71181563	751.27512383	7.76001124	0.01603905	-0.35588147
0.07119	12.50165	0.00140616	4.9e-07	0.0	1e-08	0.00064373	6.7e-07	1e-07	1.41e-06	584.29717128	732.67273208	751.21983229	7.74492153	0.01627089	-0.35583805
0.07129	12.51236	0.00141082	5e-07	0.0	1e-08	0.00063905	6.8e-07	1e-07	1.41e-06	584.47513682	732.63369003	751.1646421	7.7298519	0.01650348	-0.3557947
0.07139	12.52305	0.00141546	5e-07	0.0	1e-08	0.00063439	6.9e-07	1.1e-07	1.42e-06	584.6527446	732.59468969	751.10955309	7.71480208	0.01673672	-0.35575144
0.07149	12.53372	0.00142008	5.1e-07	0.0	1e-08	0.00062975	7e-07	1.1e-07	1.42e-06	584.82999524	732.55573118	751.05456515	7.69977198	0.01697062	-0.35570826
0.07159	12.54436	0.00142468	5.1e-07	0.0	1e-08	0.00062513	7.1e-07	1.1e-07	1.43e-06	585.00688935	732.51681464	750.99967813	7.6847615	0.01720516	-0.35566515
0.07169	12.55498	0.00142925	5.2e-07	0.0	1e-08	0.00062053	7.2e-07	1.1e-07	1.43e-06	585.18342755	732.47794024	750.94489188	7.66977055	0.01744035	-0.35562213
0.07179	12.56557	0.00143381	5.3e-07	0.0	1e-08	0.00061595	7.3e-07	1.1e-07	1.44e-06	585.35961044	732.43910813	750.89020628	7.65479905	0.01767619	-0.35557918
0.07189	12.57614	0.00143835	5.3e-07	0.0	1e-08	0.00061139	7.4e-07	1.1e-07	1.44e-06	585.53543863	732.40031851	750.83562118	7.63984688	0.01791268	-0.35553631
0.07199	12.58669	0.00144287	5.4e-07	0.0	1e-08	0.00060685	7.5e-07	1.2e-07	1.45e-06	585.71091271	732.36157158	750.78113646	7.62491397	0.01814981	-0.35549353
0.07209	12.59722	0.00144737	5.4e-07	0.0	1e-08	0.00060232	7.6e-07	1.2e-07	1.45e-06	585.88603328	732.32286755	750.72675196	7.61000022	0.01838759	-0.35545082
0.07219	12.60772	0.00145185	5.5e-07	0.0	1e-08	0.00059782	7.7e-07	1.2e-07	1.45e-06	586.06080094	732.28420664	750.67246757	7.59510553	0.01862601	-0.35540819
0.07229	12.6182	0.00145631	5.6e-07	0.0	1e-08	0.00059334	7.9e-07	1.2e-07	1.46e-06	586.23521626	732.2455891	750.61828314	7.58022981	0.01886507	-0.35536563
0.07239	12.62866	0.00146075	5.6e-07	0.0	1e-08	0.00058888	8e-07	1.2e-07	1.46e-06	586.40927984	732.20701519	750.56419854	7.56537297	0.01910477	-0.35532316
0.07249	12.63909	0.00146516	5.7e-07	0.0	1e-08	0.00058444	8.1e-07	1.2e-07	1.47e-06	586.58299225	732.16848507	750.51021364	7.55053451	0.01934498	-0.35528076
0.07259	12.6495	0.00146956	5.8e-07	0.0	1e-08	0.00058002	8.2e-07	1.3e-07	1.47e-06	586.75635409	732.12999906	750.45632831	7.53571501	0.01958591	-0.35523845
0.07269	12.65988	0.00147394	5.8e-07	0.0	1e-08	0.00057562	8.3e-07	1.3e-07	1.48e-06	586.9293659	732.09155747	750.40254242	7.52091408	0.01982746	-0.35519621
0.07279	12.67024	0.00147829	5.9e-07	0.0	1e-08	0.00057124	8.4e-07	1.3e-07	1.48e-06	587.10202826	732.05316063	750.34885582	7.50613164	0.02006964	-0.35515404
0.07289	12.68058	0.00148263	6e-07	0.0	1e-08	0.00056688	8.5e-07	1.3e-07	1.49e-06	587.27434174	732.01480884	750.29526841	7.49136757	0.02031244	-0.35511196
0.07299	12.69089	0.00148694	6e-07	0.0	1e-08	0.00056254	8.6e-07	1.3e-07	1.49e-06	587.44630689	731.97650246	750.24178003	7.47662179	0.02055585	-0.35506996
0.07309	12.70119	0.00149123	6.1e-07	0.0	1e-08	0.00055823	8.7e-07	1.3e-07	1.49e-06	587.61792426	731.93824183	750.18839057	7.46189419	0.02079988	-0.35502803
0.07319	12.71145	0.0014955	6.2e-07	0.0	1e-08	0.00055393	8.9e-07	1.4e-07	1.5e-06	587.78919442	731.90002732	750.1350999	7.44718468	0.02104451	-0.35498618
0.07329	12.7217	0.00149975	6.2e-07	0.0	1e-08	0.00054966	9e-07	1.4e-07	1.5e-06	587.9601179	731.86185932	750.08190789	7.43249317	0.02128975	-0.3549444
0.07339	12.73192	0.00150398	6.3e-07	0.0	1e-08	0.00054541	9.1e-07	1.4e-07	1.51e-06	588.13069526	731.82373823	750.02881441	7.41781955	0.0215356	-0.35490271
0.07349	12.74211	0.00150818	6.4e-07	0.0	1e-08	0.00054117	9.2e-07	1.4e-07	1.51e-06	588.30092702	731.78566445	749.97581934	7.40316373	0.02178203	-0.35486109
0.07359	12.75228	0.00151237	6.4e-07	0.0	1e-08	0.00053696	9.3e-07	1.4e-07	1.52e-06	588.47081373	731.74763841	749.92292255	7.38852561	0.02202907	-0.35481955
0.07369	12.76243	0.00151653	6.5e-07	0.0	1e-08	0.00053278	9.5e-07	1.5e-07	1.52e-06	588.64035592	731.70966053	749.87012392	7.37390466	0.02227661	-0.35477808
0.07379	12.77256	0.00152067	6.6e-07	0.0	1e-08	0.00052861	9.6e-07	1.5e-07	1.52e-06	588.80955412	731.67173116	749.81742333	7.35930149	0.02252478	-0.3547367
0.07389	12.78266	0.00152479	6.7e-07	0.0	1e-08	0.00052446	9.7e-07	1.5e-07	1.53e-06	588.97840886	731.63385087	749.76482064	7.3447157	0.02277354	-0.35469539
0.07399	12.79274	0.00152889	6.7e-07	0.0	1e-08	0.00052034	9.8e-07	1.5e-07	1.53e-06	589.14692064	731.59602012	749.71231575	7.33014719	0.02302286	-0.35465415
0.07409	12.80279	0.00153297	6.8e-07	0.0	1e-08	0.00051624	9.9e-07	1.5e-07	1.54e-06	589.31508999	731.55823943	749.65990852	7.31559586	0.02327274	-0.354613
0.07419	12.81282	0.00153702	6.9e-07	0.0	1e-08	0.00051216	1.01e-06	1.5e-07	1.54e-06	589.48291741	731.5205093	749.60759883	7.3010616	0.02352319	-0.35457192
0.07429	12.82282	0.00154105	7e-07	0.0	1e-08	0.0005081	1.02e-06	1.6e-07	1.54e-06	589.65040342	731.48283027	749.55538658	7.28654431	0.02377419	-0.35453091
0.07439	12.8328	0.00154506	7e-07	0.0	1e-08	0.00050406	1.03e-06	1.6e-07	1.55e-06	589.81754852	731.44520288	749.50327163	7.2720439	0.02402573	-0.35448999
0.07449	12.84276	0.00154905	7.1e-07	0.0	1e-08	0.00050005	1.05e-06	1.6e-07	1.55e-06	589.98435321	731.40762768	749.45125386	7.25756025	0.02427782	-0.35444914
0.07459	12.8527	0.00155301	7.2e-07	0.0	1e-08	0.00049606	1.06e-06	1.6e-07	1.56e-06	590.15081798	731.37010527	749.39933317	7.24309327	0.02453044	-0.35440836
0.07469	12.8626	0.00155696	7.3e-07	0.0	1e-08	0.00049209	1.07e-06	1.7e-07	1.56e-06	590.31694332	731.33263622	749.34750943	7.22864284	0.02478359	-0.35436766
0.07479	12.87249	0.00156088	7.3e-07	0.0	1e-08	0.00048814	1.09e-06	1.7e-07	1.56e-06	590.48272972	731.29522114	749.29578252	7.21420888	0.02503726	-0.35432704
0.07489	12.88235	0.00156478	7.4e-07	0.0	1e-08	0.00048421	1.1e-06	1.7e-07	1.57e-06	590.64817766	731.25786066	749.24415234	7.19979127	0.02529144	-0.35428649
0.07499	12.89219	0.00156865	7.5e-07	0.0	1e-08	0.00048031	1.11e-06	1.7e-07	1.57e-06	590.81328764	731.22055529	749.19261876	7.18538928	0.02554609	-0.35424602
0.07509	12.902	0.00157251	7.6e-07	0.0	1e-08	0.00047643	1.13e-06	1.7e-07	1.58e-06	590.97806012	731.18330573	749.14118168	7.17100386	0.02580126	-0.35420563
0.07519	12.91179	0.00157634	7.6e-07	0.0	1e-08	0.00047257	1.14e-06	1.8e-07	1.58e-06	591.14249557	731.14611266	749.08984098	7.15663446	0.02605693	-0.35416531
0.07529	12.92155	0.00158015	7.7e-07	0.0	1e-08	0.00046873	1.15e-06	1.8e-07	1.58e-06	591.30659446	731.10897678	749.03859654	7.14228095	0.02631309	-0.35412507
0.07539	12.93129	0.00158393	7.8e-07	0.0	1e-08	0.00046492	1.17e-06	1.8e-07	1.59e-06	591.47035725	731.07189876	748.98744826	7.12794324	0.02656972	-0.3540849
0.07549	12.941	0.0015877	7.9e-07	0.0	1e-08	0.00046113	1.18e-06	1.8e-07	1.59e-06	591.6337844	731.03487932	748.93639602	7.11362121	0.02682682	-0.3540448
0.07559	12.95069	0.00159144	8e-07	0.0	1e-08	0.00045736	1.2e-06	1.8e-07	1.6e-06	591.79687637	730.99791919	748.88543972	7.09931476	0.02708437	-0.35400479
0.07569	12.96036	0.00159516	8e-07	0.0	1e-08	0.00045361	1.21e-06	1.9e-07	1.6e-06	591.95963361	730.9610191	748.83457924	7.08502378	0.02734238	-0.35396485
0.07579	12.97	0.00159885	8.1e-07	0.0	1e-08	0.00044989	1.23e-06	1.9e-07	1.6e-06	592.12205656	730.92417982	748.78381448	7.07074815	0.02760083	-0.35392498
0.07589	12.97962	0.00160252	8.2e-07	0.0	1e-08	0.00044619	1.24e-06	1.9e-07	1.61e-06	592.28414567	730.8874021	748.73314533	7.05648776	0.02785972	-0.35388519
0.07599	12.98921	0.00160617	8.3e-07	0.0	1e-08	0.00044251	1.25e-06	1.9e-07	1.61e-06	592.44590138	730.85068675	748.68257168	7.04224251	0.02811903	-0.35384547
0.07609	12.99878	0.0016098	8.4e-07	0.0	1e-08	0.00043885	1.27e-06	2e-07	1.61e-06	592.60732411	730.81403456	748.63209342	7.02801229	0.02837876	-0.35380583
0.07619	13.00832	0.00161341	8.4e-07	0.0	1e-08	0.00043521	1.28e-06	2e-07	1.62e-06	592.76841432	730.7774463	748.58171046	7.01379626	0.02863889	-0.35376626
0.07629	13.01784	0.00161699	8.5e-07	0.0	1e-08	0.0004316	1.3e-06	2e-07	1.62e-06	592.92917241	730.74092272	748.53142269	6.99959551	0.02889942	-0.35372677
0.07639	13.02733	0.00162055	8.6e-07	0.0	1e-08	0.00042801	1.31e-06	2e-07	1.62e-06	593.08959881	730.70446475	748.48123	6.9854094	0.02916034	-0.35368735
0.07649	13.0368	0.00162409	8.7e-07	0.0	1e-08	0.00042445	1.33e-06	2.1e-07	1.63e-06	593.24969395	730.66807326	748.4311323	6.97123783	0.02942163	-0.35364801
0.07659	13.04625	0.0016276	8.8e-07	0.0	1e-08	0.0004209	1.35e-06	2.1e-07	1.63e-06	593.40945823	730.6317491	748.38112947	6.95708067	0.0296833	-0.35360874
0.07669	13.05567	0.00163109	8.9e-07	0.0	1e-08	0.00041738	1.36e-06	2.1e-07	1.64e-06	593.56889207	730.59549317	748.33122143	6.94293781	0.02994532	-0.35356955
0.07679	13.06506	0.00163456	9e-07	0.0	1e-08	0.00041388	1.38e-06	2.1e-07	1.64e-06	593.72799587	730.55930638	748.28140806	6.92880914	0.03020769	-0.35353043
0.07689	13.07443	0.00163801	9e-07	0.0	1e-08	0.00041041	1.39e-06	2.2e-07	1.64e-06	593.88677003	730.52318964	748.23168928	6.91469452	0.0304704	-0.35349138
0.07699	13.08377	0.00164143	9.1e-07	0.0	1e-08	0.00040695	1.41e-06	2.2e-07	1.65e-06	594.04521496	730.48714389	748.18206498	6.90059385	0.03073344	-0.35345241
0.07709	13.09309	0.00164483	9.2e-07	0.0	1e-08	0.00040352	1.42e-06	2.2e-07	1.65e-06	594.20333105	730.45117008	748.13253506	6.886507	0.03099679	-0.35341351
0.07719	13.10239	0.00164821	9.3e-07	0.0	1e-08	0.00040011	1.44e-06	2.2e-07	1.65e-06	594.36111868	730.41526917	748.08309943	6.87243386	0.03126045	-0.35337469
0.07729	13.11166	0.00165156	9.4e-07	0.0	1e-08	0.00039672	1.46e-06	2.3e-07	1.66e-06	594.51857825	730.37944216	748.033758	6.85837431	0.0315244	-0.35333594
0.07739	13.1209	0.0016549	9.5e-07	0.0	1e-08	0.00039336	1.47e-06	2.3e-07	1.66e-06	594.67571014	730.34369002	747.98451067	6.84432821	0.03178863	-0.35329727
0.07749	13.13012	0.00165821	9.6e-07	0.0	1e-08	0.00039002	1.49e-06	2.3e-07	1.66e-06	594.83251471	730.30801366	747.93535735	6.83029438	0.03205317	-0.35325867
0.07759	13.13932	0.00166149	9.7e-07	0.0	1e-08	0.0003867	1.51e-06	2.3e-07	1.67e-06	594.98899235	730.27241415	747.88629794	6.81627451	0.03231794	-0.35322014
0.07769	13.14849	0.00166476	9.7e-07	0.0	1e-08	0.0003834	1.52e-06	2.4e-07	1.67e-06	595.14514343	730.23689256	747.83733236	6.80226768	0.03258297	-0.35318168
0.07779	13.15763	0.001668	9.8e-07	0.0	1e-08	0.00038013	1.54e-06	2.4e-07	1.67e-06	595.30096831	730.20144993	747.78846051	6.78827377	0.03284823	-0.3531433
0.07789	13.16675	0.00167122	9.9e-07	0.0	1e-08	0.00037688	1.56e-06	2.4e-07	1.68e-06	595.45646735	730.16608733	747.7396823	6.77429264	0.03311371	-0.353105
0.07799	13.17584	0.00167442	1e-06	0.0	1e-08	0.00037365	1.57e-06	2.4e-07	1.68e-06	595.61164091	730.13080584	747.69099765	6.76032417	0.03337941	-0.35306676
0.07809	13.18491	0.00167759	1.01e-06	0.0	1e-08	0.00037044	1.59e-06	2.5e-07	1.68e-06	595.76648934	730.09560655	747.64240647	6.74636823	0.03364531	-0.3530286
0.07819	13.19395	0.00168074	1.02e-06	0.0	1e-08	0.00036726	1.61e-06	2.5e-07	1.69e-06	595.92101299	730.06049057	747.59390866	6.73242469	0.0339114	-0.35299052
0.07829	13.20297	0.00168387	1.03e-06	0.0	1e-08	0.00036409	1.63e-06	2.5e-07	1.69e-06	596.07521221	730.02545904	747.54550415	6.71849342	0.03417766	-0.3529525
0.07839	13.21196	0.00168698	1.04e-06	0.0	2e-08	0.00036095	1.64e-06	2.6e-07	1.69e-06	596.22908734	729.99051308	747.49719285	6.70457428	0.03444408	-0.35291456
0.07849	13.22092	0.00169007	1.05e-06	0.0	2e-08	0.00035784	1.66e-06	2.6e-07	1.69e-06	596.38263871	729.95565386	747.44897468	6.69066714	0.03471066	-0.3528767
0.07859	13.22986	0.00169313	1.06e-06	0.0	2e-08	0.00035474	1.68e-06	2.6e-07	1.7e-06	596.53586666	729.92088255	747.40084955	6.67677188	0.03497736	-0.3528389
0.07869	13.23878	0.00169617	1.07e-06	0.0	2e-08	0.00035167	1.7e-06	2.6e-07	1.7e-06	596.6887715	729.88620028	747.35281739	6.66288723	0.03524424	-0.35280118
0.07879	13.24767	0.00169919	1.08e-06	0.0	2e-08	0.00034862	1.71e-06	2.7e-07	1.7e-06	596.84135356	729.8516082	747.30487811	6.64901492	0.0355112	-0.35276354
0.07889	13.25653	0.00170218	1.09e-06	0.0	2e-08	0.00034559	1.73e-06	2.7e-07	1.71e-06	596.99361317	729.81710757	747.25703164	6.63515401	0.03577825	-0.35272596
0.07899	13.26537	0.00170516	1.1e-06	0.0	2e-08	0.00034258	1.75e-06	2.7e-07	1.71e-06	597.14555063	729.78269963	747.20927789	6.62130437	0.03604539	-0.35268846
0.07909	13.27418	0.00170811	1.11e-06	0.0	2e-08	0.00033959	1.77e-06	2.8e-07	1.71e-06	597.29716627	729.7483856	747.16161679	6.60746584	0.0363126	-0.35265103
0.07919	13.28296	0.00171104	1.11e-06	0.0	2e-08	0.00033663	1.79e-06	2.8e-07	1.72e-06	597.44846037	729.71416674	747.11404826	6.59363829	0.03657986	-0.35261367
0.07929	13.29172	0.00171394	1.12e-06	0.0	2e-08	0.00033369	1.81e-06	2.8e-07	1.72e-06	597.59943326	729.68004432	747.06657224	6.57982157	0.03684717	-0.35257639
0.07939	13.30046	0.00171683	1.13e-06	0.0	2e-08	0.00033077	1.82e-06	2.8e-07	1.72e-06	597.75008522	729.64601961	747.01918863	6.56601554	0.0371145	-0.35253918
0.07949	13.30917	0.00171969	1.14e-06	0.0	2e-08	0.00032787	1.84e-06	2.9e-07	1.72e-06	597.90041655	729.6120939	746.97189737	6.55222005	0.03738185	-0.35250204
0.07959	13.31785	0.00172253	1.15e-06	0.0	2e-08	0.00032499	1.86e-06	2.9e-07	1.73e-06	598.05042755	729.5782685	746.9246984	6.53843496	0.03764919	-0.35246497
0.07969	13.3265	0.00172535	1.16e-06	0.0	2e-08	0.00032214	1.88e-06	2.9e-07	1.73e-06	598.20011848	729.54454474	746.87759163	6.52466011	0.03791652	-0.35242798
0.07979	13.33513	0.00172815	1.17e-06	0.0	2e-08	0.0003193	1.9e-06	3e-07	1.73e-06	598.34948964	729.51092396	746.830577	6.51089536	0.03818382	-0.35239106
0.07989	13.34374	0.00173093	1.18e-06	0.0	2e-08	0.00031649	1.92e-06	3e-07	1.74e-06	598.49854131	729.47740749	746.78365443	6.49714001	0.03845111	-0.35235421
0.07999	13.35231	0.00173368	1.19e-06	0.0	2e-08	0.0003137	1.94e-06	3e-07	1.74e-06	598.64727372	729.44399674	746.73682389	6.48339349	0.03871843	-0.35231743
0.08009	13.36086	0.00173642	1.2e-06	0.0	2e-08	0.00031093	1.96e-06	3.1e-07	1.74e-06	598.79568715	729.41069306	746.69008528	6.46965749	0.03898559	-0.35228073
0.08019	13.36939	0.00173913	1.21e-06	0.0	2e-08	0.00030819	1.98e-06	3.1e-07	1.74e-06	598.94378189	729.37749786	746.64343855	6.45593088	0.03925267	-0.35224409
0.08029	13.37789	0.00174182	1.22e-06	0.0	2e-08	0.00030546	2e-06	3.1e-07	1.75e-06	599.09155817	729.34441253	746.59688363	6.4422135	0.03951965	-0.35220753
0.08039	13.38636	0.00174449	1.23e-06	0.0	2e-08	0.00030276	2.02e-06	3.1e-07	1.75e-06	599.23901626	729.31143849	746.55042045	6.42850519	0.03978652	-0.35217104
0.08049	13.3948	0.00174714	1.24e-06	0.0	2e-08	0.00030007	2.04e-06	3.2e-07	1.75e-06	599.3861564	729.2785772	746.50404897	6.41480578	0.04005325	-0.35213463
0.08059	13.40322	0.00174976	1.25e-06	0.0	2e-08	0.00029741	2.06e-06	3.2e-07	1.76e-06	599.53297884	729.24583008	746.45776912	6.40111511	0.04031984	-0.35209828
0.08069	13.41161	0.00175237	1.26e-06	0.0	2e-08	0.00029477	2.08e-06	3.2e-07	1.76e-06	599.67948382	729.21319862	746.41158084	6.38743301	0.04058627	-0.35206201
0.08079	13.41998	0.00175495	1.27e-06	0.0	2e-08	0.00029215	2.1e-06	3.3e-07	1.76e-06	599.82567157	729.18068428	746.36548407	6.37375932	0.04085252	-0.35202581
0.08089	13.42832	0.00175751	1.29e-06	0.0	2e-08	0.00028955	2.12e-06	3.3e-07	1.76e-06	599.97154233	729.14828857	746.31947876	6.36009385	0.04111858	-0.35198968
0.08099	13.43663	0.00176006	1.3e-06	0.0	2e-08	0.00028697	2.14e-06	3.3e-07	1.77e-06	600.11709631	729.11601298	746.27356486	6.34643646	0.04138442	-0.35195362
0.08109	13.44492	0.00176258	1.31e-06	0.0	2e-08	0.00028441	2.16e-06	3.4e-07	1.77e-06	600.26233375	729.08385904	746.2277423	6.33278695	0.04165005	-0.35191764
0.08119	13.45318	0.00176508	1.32e-06	0.0	2e-08	0.00028187	2.18e-06	3.4e-07	1.77e-06	600.40725484	729.05182824	746.18201105	6.31914319	0.04191547	-0.35188172
0.08129	13.46141	0.00176756	1.33e-06	0.0	2e-08	0.00027935	2.2e-06	3.4e-07	1.77e-06	600.55185978	729.0199221	746.13637106	6.30550829	0.0421806	-0.35184588
0.08139	13.46961	0.00177002	1.34e-06	0.0	2e-08	0.00027686	2.22e-06	3.5e-07	1.78e-06	600.69614879	728.98814223	746.09082226	6.29188066	0.04244547	-0.35181011
0.08149	13.47779	0.00177246	1.35e-06	0.0	2e-08	0.00027438	2.24e-06	3.5e-07	1.78e-06	600.84012209	728.95649018	746.04536463	6.2782601	0.04271004	-0.35177441
0.08159	13.48594	0.00177487	1.36e-06	0.0	2e-08	0.00027192	2.26e-06	3.5e-07	1.78e-06	600.98377985	728.92496755	745.9999981	6.26464643	0.04297431	-0.35173879
0.08169	13.49406	0.00177727	1.37e-06	0.0	2e-08	0.00026949	2.29e-06	3.6e-07	1.78e-06	601.12712228	728.89357594	745.95472263	6.25103947	0.04323826	-0.35170323
0.08179	13.50216	0.00177965	1.38e-06	0.0	2e-08	0.00026707	2.31e-06	3.6e-07	1.79e-06	601.27014956	728.86231695	745.90953819	6.23743901	0.04350187	-0.35166775
0.08189	13.51023	0.00178201	1.39e-06	0.0	2e-08	0.00026468	2.33e-06	3.6e-07	1.79e-06	601.41286188	728.83119221	745.86444472	6.22384487	0.04376512	-0.35163233
0.08199	13.51827	0.00178434	1.4e-06	0.0	2e-08	0.0002623	2.35e-06	3.7e-07	1.79e-06	601.5552594	728.80020335	745.8194422	6.21025686	0.044028	-0.35159699
0.08209	13.52629	0.00178666	1.41e-06	0.0	2e-08	0.00025995	2.37e-06	3.7e-07	1.79e-06	601.69734231	728.76935204	745.77453057	6.19667478	0.04429049	-0.35156172
0.08219	13.53428	0.00178896	1.42e-06	0.0	2e-08	0.00025761	2.39e-06	3.7e-07	1.79e-06	601.83911076	728.73863993	745.72970981	6.18309844	0.04455256	-0.35152652
0.08229	13.54224	0.00179124	1.43e-06	0.0	2e-08	0.0002553	2.42e-06	3.8e-07	1.8e-06	601.98056493	728.7080687	745.68497987	6.16952762	0.04481422	-0.3514914
0.08239	13.55017	0.00179349	1.44e-06	0.0	2e-08	0.000253	2.44e-06	3.8e-07	1.8e-06	602.12170497	728.67764004	745.64034072	6.15595984	0.04507559	-0.35145634
0.08249	13.55807	0.00179573	1.46e-06	0.0	2e-08	0.00025072	2.46e-06	3.9e-07	1.8e-06	602.26253096	728.64735581	745.59579235	6.14239867	0.0453364	-0.35142136
0.08259	13.56595	0.00179795	1.47e-06	0.0	2e-08	0.00024847	2.48e-06	3.9e-07	1.8e-06	602.40304311	728.61721762	745.55133471	6.12884229	0.04559674	-0.35138644
0.08269	13.5738	0.00180015	1.48e-06	0.0	2e-08	0.00024623	2.5e-06	3.9e-07	1.81e-06	602.54324154	728.58722722	745.50696778	6.11529049	0.04585659	-0.3513516
0.08279	13.58162	0.00180233	1.49e-06	0.0	2e-08	0.00024401	2.53e-06	4e-07	1.81e-06	602.68312639	728.55738635	745.46269152	6.10174304	0.04611594	-0.35131683
0.08289	13.58942	0.00180449	1.5e-06	0.0	2e-08	0.00024181	2.55e-06	4e-07	1.81e-06	602.8226978	728.52769678	745.41850591	6.08819972	0.04637477	-0.35128213
0.08299	13.59719	0.00180663	1.51e-06	0.0	2e-08	0.00023963	2.57e-06	4e-07	1.81e-06	602.96195588	728.49816029	745.37441092	6.07466032	0.04663306	-0.3512475
0.08309	13.60493	0.00180875	1.52e-06	0.0	2e-08	0.00023747	2.59e-06	4.1e-07	1.82e-06	603.10090075	728.46877868	745.33040654	6.0611246	0.0468908	-0.35121294
0.08319	13.61264	0.00181085	1.53e-06	0.0	2e-08	0.00023533	2.62e-06	4.1e-07	1.82e-06	603.23953252	728.43955374	745.28649274	6.04759235	0.04714796	-0.35117846
0.08329	13.62032	0.00181293	1.54e-06	0.0	2e-08	0.0002332	2.64e-06	4.1e-07	1.82e-06	603.3778513	728.41048731	745.2426695	6.03406332	0.04740453	-0.35114404
0.08339	13.62797	0.001815	1.56e-06	0.0	2e-08	0.0002311	2.66e-06	4.2e-07	1.82e-06	603.5158572	728.38158122	745.19893681	6.0205373	0.04766049	-0.3511097
0.08349	13.6356	0.00181704	1.57e-06	0.0	2e-08	0.00022901	2.69e-06	4.2e-07	1.82e-06	603.6535503	728.35283731	745.15529464	6.00701404	0.04791582	-0.35107543
0.08359	13.6432	0.00181907	1.58e-06	0.0	2e-08	0.00022694	2.71e-06	4.3e-07	1.83e-06	603.7909307	728.32425744	745.11174299	5.99349331	0.04817051	-0.35104122
0.08369	13.65077	0.00182108	1.59e-06	0.0	3e-08	0.0002249	2.73e-06	4.3e-07	1.83e-06	603.92799844	728.29584357	745.06828186	5.97997101	0.04842466	-0.35100709
0.08379	13.65831	0.00182307	1.6e-06	0.0	3e-08	0.00022287	2.76e-06	4.3e-07	1.83e-06	604.06475358	728.26759759	745.02491123	5.96645336	0.04867804	-0.35097303
0.08389	13.66583	0.00182504	1.61e-06	0.0	3e-08	0.00022085	2.78e-06	4.4e-07	1.83e-06	604.20119623	728.23952138	744.98163109	5.95293731	0.04893073	-0.35093904
0.08399	13.67331	0.00182699	1.62e-06	0.0	3e-08	0.00021886	2.8e-06	4.4e-07	1.83e-06	604.33732644	728.21161686	744.93844144	5.9394226	0.04918271	-0.35090513
0.08409	13.68077	0.00182893	1.63e-06	0.0	3e-08	0.00021688	2.83e-06	4.4e-07	1.84e-06	604.47314427	728.18388596	744.89534226	5.92590898	0.04943396	-0.35087128
0.08419	13.6882	0.00183085	1.65e-06	0.0	3e-08	0.00021492	2.85e-06	4.5e-07	1.84e-06	604.60864978	728.15633064	744.85233357	5.91239617	0.04968446	-0.35083751
0.08429	13.6956	0.00183274	1.66e-06	0.0	3e-08	0.00021298	2.87e-06	4.5e-07	1.84e-06	604.74384301	728.12895287	744.80941536	5.8988839	0.0499342	-0.3508038
0.08439	13.70297	0.00183463	1.67e-06	0.0	3e-08	0.00021106	2.9e-06	4.6e-07	1.84e-06	604.878724	728.10175462	744.76658763	5.88537191	0.05018316	-0.35077017
0.08449	13.71031	0.00183649	1.68e-06	0.0	3e-08	0.00020916	2.92e-06	4.6e-07	1.84e-06	605.01329277	728.0747379	744.72385038	5.87185992	0.05043131	-0.35073661
0.08459	13.71763	0.00183833	1.69e-06	0.0	3e-08	0.00020727	2.95e-06	4.6e-07	1.85e-06	605.14754936	728.04790471	744.68120362	5.85834765	0.05067864	-0.35070311
0.08469	13.72491	0.00184016	1.7e-06	0.0	3e-08	0.0002054	2.97e-06	4.7e-07	1.85e-06	605.28149378	728.02125707	744.63864737	5.84483482	0.05092514	-0.35066969
0.08479	13.73217	0.00184197	1.71e-06	0.0	3e-08	0.00020355	2.99e-06	4.7e-07	1.85e-06	605.41512605	727.99479704	744.59618162	5.83132115	0.05117078	-0.35063634
0.08489	13.73939	0.00184377	1.73e-06	0.0	3e-08	0.00020171	3.02e-06	4.8e-07	1.85e-06	605.54844616	727.96852667	744.55380639	5.81780125	0.05141574	-0.35060307
0.08499	13.74659	0.00184554	1.74e-06	0.0	3e-08	0.0001999	3.04e-06	4.8e-07	1.85e-06	605.681454	727.94244841	744.51152173	5.80428322	0.05165969	-0.35056986
0.08509	13.75376	0.0018473	1.75e-06	0.0	3e-08	0.00019809	3.07e-06	4.8e-07	1.85e-06	605.81414963	727.91656409	744.46932764	5.79076318	0.05190273	-0.35053673
0.08519	13.7609	0.00184904	1.76e-06	0.0	3e-08	0.00019631	3.09e-06	4.9e-07	1.86e-06	605.94653304	727.89087581	744.42722414	5.77724081	0.05214485	-0.35050366
0.08529	13.76801	0.00185077	1.77e-06	0.0	3e-08	0.00019454	3.12e-06	4.9e-07	1.86e-06	606.07860421	727.86538572	744.38521123	5.76371579	0.05238604	-0.35047067
0.08539	13.77509	0.00185247	1.78e-06	0.0	3e-08	0.00019279	3.14e-06	4.9e-07	1.86e-06	606.21036309	727.84009598	744.34328896	5.75018778	0.05262627	-0.35043775
0.08549	13.78214	0.00185417	1.8e-06	0.0	3e-08	0.00019106	3.17e-06	5e-07	1.86e-06	606.34180964	727.81500874	744.30145735	5.73665645	0.05286554	-0.35040489
0.08559	13.78916	0.00185584	1.81e-06	0.0	3e-08	0.00018934	3.19e-06	5e-07	1.86e-06	606.47294382	727.79012619	744.25971643	5.72312148	0.05310381	-0.35037212
0.08569	13.79616	0.0018575	1.82e-06	0.0	3e-08	0.00018764	3.22e-06	5.1e-07	1.86e-06	606.60376556	727.76545053	744.21806623	5.70958251	0.05334108	-0.35033941
0.08579	13.80312	0.00185914	1.83e-06	0.0	3e-08	0.00018596	3.24e-06	5.1e-07	1.87e-06	606.73427479	727.74098399	744.17650679	5.69603922	0.05357733	-0.35030677
0.08589	13.81005	0.00186076	1.84e-06	0.0	3e-08	0.00018429	3.27e-06	5.2e-07	1.87e-06	606.86447146	727.71672879	744.13503813	5.68249124	0.05381253	-0.3502742
0.08599	13.81696	0.00186237	1.85e-06	0.0	3e-08	0.00018264	3.29e-06	5.2e-07	1.87e-06	606.99435547	727.69268719	744.09366031	5.66893824	0.05404667	-0.35024171
0.08609	13.82383	0.00186397	1.87e-06	0.0	3e-08	0.000181	3.32e-06	5.2e-07	1.87e-06	607.12392673	727.66886145	744.05237337	5.65537986	0.05427973	-0.35020929
0.08619	13.83067	0.00186554	1.88e-06	0.0	3e-08	0.00017939	3.34e-06	5.3e-07	1.87e-06	607.25318506	727.64525409	744.01117737	5.64180894	0.0545119	-0.35017694
0.08629	13.83748	0.0018671	1.89e-06	0.0	3e-08	0.00017778	3.37e-06	5.3e-07	1.87e-06	607.38213035	727.62186743	743.97007236	5.62823649	0.05474282	-0.35014465
0.08639	13.84427	0.00186865	1.9e-06	0.0	3e-08	0.00017619	3.39e-06	5.4e-07	1.88e-06	607.51076253	727.59870368	743.92905838	5.61465722	0.05497262	-0.35011245
0.08649	13.85102	0.00187018	1.91e-06	0.0	3e-08	0.00017462	3.42e-06	5.4e-07	1.88e-06	607.63908146	727.57576521	743.88813549	5.60107073	0.05520128	-0.35008031
0.08659	13.85774	0.00187169	1.92e-06	0.0	3e-08	0.00017306	3.44e-06	5.4e-07	1.88e-06	607.767087	727.55305439	743.84730374	5.5874766	0.05542879	-0.35004824
0.08669	13.86444	0.00187319	1.94e-06	0.0	3e-08	0.00017152	3.47e-06	5.5e-07	1.88e-06	607.89477902	727.53057364	743.8065632	5.57387444	0.05565512	-0.35001625
0.08679	13.8711	0.00187467	1.95e-06	0.0	3e-08	0.00017	3.5e-06	5.5e-07	1.88e-06	608.02215734	727.50832535	743.76591392	5.56026382	0.05588026	-0.34998433
0.08689	13.87773	0.00187614	1.96e-06	0.0	3e-08	0.00016849	3.52e-06	5.6e-07	1.88e-06	608.14922181	727.48631198	743.72535598	5.54664433	0.05610419	-0.34995248
0.08699	13.88433	0.00187759	1.97e-06	0.0	3e-08	0.00016699	3.55e-06	5.6e-07	1.89e-06	608.27597224	727.46453598	743.68488945	5.53301555	0.0563269	-0.3499207
0.08709	13.8909	0.00187903	1.98e-06	0.0	3e-08	0.00016551	3.57e-06	5.6e-07	1.89e-06	608.40240847	727.44299983	743.64451439	5.51937704	0.05654837	-0.34988899
0.08719	13.89744	0.00188045	2e-06	0.0	3e-08	0.00016405	3.6e-06	5.7e-07	1.89e-06	608.52853028	727.42170603	743.60423088	5.50572838	0.05676857	-0.34985736
0.08729	13.90395	0.00188185	2.01e-06	0.0	3e-08	0.00016259	3.63e-06	5.7e-07	1.89e-06	608.65433747	727.40065709	743.56403901	5.49206912	0.05698751	-0.34982579
0.08739	13.91042	0.00188325	2.02e-06	0.0	3e-08	0.00016116	3.65e-06	5.8e-07	1.89e-06	608.77982981	727.37985565	743.52393886	5.47838839	0.05720538	-0.3497943
0.08749	13.91687	0.00188462	2.03e-06	0.0	3e-08	0.00015974	3.68e-06	5.8e-07	1.89e-06	608.90500685	727.35930482	743.48393057	5.46470294	0.0574218	-0.34976288
0.08759	13.92328	0.00188599	2.04e-06	0.0	3e-08	0.00015833	3.7e-06	5.9e-07	1.89e-06	609.02986851	727.33900678	743.4440142	5.45100494	0.0576369	-0.34973154
0.08769	13.92967	0.00188733	2.06e-06	0.0	3e-08	0.00015694	3.73e-06	5.9e-07	1.9e-06	609.15441453	727.31896417	743.40418983	5.43729387	0.05785067	-0.34970026
0.08779	13.93602	0.00188867	2.07e-06	0.0	3e-08	0.00015556	3.76e-06	5.9e-07	1.9e-06	609.27864465	727.29917965	743.36445757	5.42356923	0.05806309	-0.34966906
0.08789	13.94234	0.00188999	2.08e-06	0.0	3e-08	0.0001542	3.78e-06	6e-07	1.9e-06	609.40255859	727.27965592	743.32481752	5.40983047	0.05827416	-0.34963793
0.08799	13.94863	0.00189129	2.09e-06	0.0	4e-08	0.00015285	3.81e-06	6e-07	1.9e-06	609.52615605	727.26039568	743.28526978	5.39607707	0.05848384	-0.34960687
0.08809	13.95489	0.00189258	2.1e-06	0.0	4e-08	0.00015151	3.83e-06	6.1e-07	1.9e-06	609.64943672	727.24140169	743.24581447	5.38230849	0.05869214	-0.34957589
0.08819	13.96111	0.00189386	2.11e-06	0.0	4e-08	0.00015019	3.86e-06	6.1e-07	1.9e-06	609.7724003	727.2226767	743.20645169	5.36852419	0.05889903	-0.34954498
0.08829	13.96731	0.00189513	2.13e-06	0.0	4e-08	0.00014888	3.89e-06	6.2e-07	1.9e-06	609.89504645	727.20422352	743.16718158	5.35472361	0.05910449	-0.34951414
0.08839	13.97347	0.00189638	2.14e-06	0.0	4e-08	0.00014759	3.91e-06	6.2e-07	1.9e-06	610.01737483	727.18604495	743.12800424	5.34090619	0.05930851	-0.34948337
0.08849	13.9796	0.00189761	2.15e-06	0.0	4e-08	0.00014631	3.94e-06	6.2e-07	1.91e-06	610.13938509	727.16814384	743.08891981	5.32707137	0.05951108	-0.34945268
0.08859	13.9857	0.00189883	2.16e-06	0.0	4e-08	0.00014504	3.97e-06	6.3e-07	1.91e-06	610.26107686	727.15052307	743.04992842	5.31321857	0.05971218	-0.34942206
0.08869	13.99176	0.00190004	2.17e-06	0.0	4e-08	0.00014379	3.99e-06	6.3e-07	1.91e-06	610.3824495	727.13318622	743.01103026	5.29932855	0.0599122	-0.34939151
0.08879	13.9978	0.00190124	2.19e-06	0.0	4e-08	0.00014255	4.02e-06	6.4e-07	1.91e-06	610.50350266	727.11613614	742.97222548	5.285432	0.06011045	-0.34936104
0.08889	14.0038	0.00190242	2.2e-06	0.0	4e-08	0.00014132	4.05e-06	6.4e-07	1.91e-06	610.62423601	727.09937557	742.93351419	5.27151475	0.0603072	-0.34933064
0.08899	14.00977	0.00190359	2.21e-06	0.0	4e-08	0.00014011	4.07e-06	6.5e-07	1.91e-06	610.74464911	727.08290755	742.89489654	5.25757609	0.06050244	-0.34930031
0.08909	14.0157	0.00190475	2.22e-06	0.0	4e-08	0.00013891	4.1e-06	6.5e-07	1.91e-06	610.8647415	727.06673515	742.8563727	5.24361535	0.06069615	-0.34927006
0.08919	14.0216	0.00190589	2.23e-06	0.0	4e-08	0.00013772	4.13e-06	6.5e-07	1.91e-06	610.98451272	727.05086149	742.81794281	5.22963181	0.06088834	-0.34923988
0.08929	14.02748	0.00190702	2.25e-06	0.0	4e-08	0.00013655	4.15e-06	6.6e-07	1.92e-06	611.10396227	727.0352897	742.77960706	5.21562476	0.06107897	-0.34920978
0.08939	14.03331	0.00190814	2.26e-06	0.0	4e-08	0.00013539	4.18e-06	6.6e-07	1.92e-06	611.22308966	727.02002298	742.74136561	5.20159348	0.06126805	-0.34917974
0.08949	14.03912	0.00190924	2.27e-06	0.0	4e-08	0.00013424	4.21e-06	6.7e-07	1.92e-06	611.34189436	727.00506453	742.70321864	5.18753723	0.06145554	-0.34914979
0.08959	14.04489	0.00191033	2.28e-06	0.0	4e-08	0.0001331	4.23e-06	6.7e-07	1.92e-06	611.46037585	726.9904176	742.66516634	5.17345527	0.06164146	-0.3491199
0.08969	14.05063	0.00191141	2.29e-06	0.0	4e-08	0.00013198	4.26e-06	6.8e-07	1.92e-06	611.57853356	726.97608548	742.62720888	5.15934685	0.06182577	-0.3490901
0.08979	14.05633	0.00191248	2.3e-06	0.0	4e-08	0.00013087	4.29e-06	6.8e-07	1.92e-06	611.69636694	726.96207149	742.58934647	5.1452112	0.06200847	-0.34906036
0.08989	14.062	0.00191353	2.32e-06	0.0	4e-08	0.00012977	4.31e-06	6.8e-07	1.92e-06	611.81387528	726.94837929	742.55157933	5.13102248	0.0621901	-0.34903071
0.08999	14.06764	0.00191458	2.33e-06	0.0	4e-08	0.00012868	4.34e-06	6.9e-07	1.92e-06	611.93105755	726.93501339	742.51390779	5.11682132	0.06236973	-0.34900112
0.09009	14.07324	0.00191561	2.34e-06	0.0	4e-08	0.00012761	4.37e-06	6.9e-07	1.92e-06	612.04791347	726.92197636	742.47633197	5.10258914	0.06254774	-0.34897162
0.09019	14.07881	0.00191662	2.35e-06	0.0	4e-08	0.00012654	4.39e-06	7e-07	1.93e-06	612.16444235	726.90927177	742.43885209	5.088325	0.06272413	-0.34894218
0.09029	14.08434	0.00191763	2.36e-06	0.0	4e-08	0.00012549	4.42e-06	7e-07	1.93e-06	612.28064352	726.89690322	742.40146839	5.07402795	0.06289888	-0.34891283
0.09039	14.08984	0.00191862	2.38e-06	0.0	4e-08	0.00012445	4.45e-06	7.1e-07	1.93e-06	612.39651626	726.88487438	742.36418109	5.05969703	0.06307199	-0.34888354
0.09049	14.09531	0.00191961	2.39e-06	0.0	4e-08	0.00012343	4.47e-06	7.1e-07	1.93e-06	612.51205983	726.87318894	742.32699044	5.04533128	0.06324344	-0.34885434
0.09059	14.10074	0.00192058	2.4e-06	0.0	4e-08	0.00012241	4.5e-06	7.2e-07	1.93e-06	612.62727347	726.86185067	742.2898967	5.0309297	0.06341324	-0.34882521
0.09069	14.10614	0.00192154	2.41e-06	0.0	4e-08	0.00012141	4.53e-06	7.2e-07	1.93e-06	612.74215642	726.85086335	742.25290012	5.01649128	0.06358136	-0.34879615
0.09079	14.1115	0.00192249	2.42e-06	0.0	4e-08	0.00012042	4.56e-06	7.2e-07	1.93e-06	612.85670786	726.84023085	742.21600096	5.00201501	0.06374781	-0.34876718
0.09089	14.11683	0.00192342	2.43e-06	0.0	4e-08	0.00011944	4.58e-06	7.3e-07	1.93e-06	612.97092698	726.82995706	742.17919951	4.98749986	0.06391257	-0.34873828
0.09099	14.12212	0.00192435	2.45e-06	0.0	4e-08	0.00011847	4.61e-06	7.3e-07	1.93e-06	613.08481294	726.82004595	742.14249603	4.97294477	0.06407564	-0.34870945
0.09109	14.12738	0.00192526	2.46e-06	0.0	4e-08	0.00011751	4.64e-06	7.4e-07	1.94e-06	613.19836485	726.81050151	742.10589081	4.95834868	0.064237	-0.34868071
0.09119	14.1326	0.00192616	2.47e-06	0.0	4e-08	0.00011656	4.66e-06	7.4e-07	1.94e-06	613.31158109	726.80132972	742.06938437	4.94366092	0.06439781	-0.34865204
0.09129	14.13779	0.00192706	2.48e-06	0.0	4e-08	0.00011563	4.69e-06	7.5e-07	1.94e-06	613.42446094	726.79253416	742.03297694	4.9289637	0.06455612	-0.34862345
0.09139	14.14294	0.00192794	2.49e-06	0.0	4e-08	0.0001147	4.71e-06	7.5e-07	1.94e-06	613.53700362	726.78411862	741.99666879	4.91421965	0.06471277	-0.34859494
0.09149	14.14806	0.00192881	2.5e-06	0.0	4e-08	0.00011379	4.74e-06	7.5e-07	1.94e-06	613.64920809	726.77608747	741.96046025	4.89942745	0.06486776	-0.34856651
0.09159	14.15314	0.00192966	2.51e-06	0.0	4e-08	0.00011289	4.77e-06	7.6e-07	1.94e-06	613.7610733	726.76844515	741.92435167	4.88458572	0.06502109	-0.34853815
0.09169	14.15818	0.00193051	2.53e-06	0.0	4e-08	0.000112	4.79e-06	7.6e-07	1.94e-06	613.87259818	726.7611962	741.88834339	4.86969309	0.06517275	-0.34850987
0.09179	14.16319	0.00193135	2.54e-06	0.0	4e-08	0.00011112	4.82e-06	7.7e-07	1.94e-06	613.98378159	726.75434519	741.85243578	4.85474815	0.06532274	-0.34848168
0.09189	14.16816	0.00193218	2.55e-06	0.0	4e-08	0.00011025	4.85e-06	7.7e-07	1.94e-06	614.09462239	726.74789679	741.81662921	4.83974947	0.06547107	-0.34845356
0.09199	14.1731	0.00193299	2.56e-06	0.0	4e-08	0.00010939	4.87e-06	7.8e-07	1.94e-06	614.20511941	726.74185573	741.78092406	4.82469558	0.06561773	-0.34842552
0.09209	14.17799	0.0019338	2.57e-06	0.0	5e-08	0.00010854	4.9e-06	7.8e-07	1.94e-06	614.31527142	726.73622683	741.74532072	4.80958503	0.06576273	-0.34839756
0.09219	14.18285	0.0019346	2.58e-06	0.0	5e-08	0.0001077	4.93e-06	7.8e-07	1.94e-06	614.42507719	726.73101497	741.70981959	4.79441631	0.06590607	-0.34836968
0.09229	14.18768	0.00193538	2.59e-06	0.0	5e-08	0.00010687	4.95e-06	7.9e-07	1.95e-06	614.53453543	726.72622511	741.67442108	4.7791879	0.06604775	-0.34834188
0.09239	14.19247	0.00193616	2.6e-06	0.0	5e-08	0.00010605	4.98e-06	7.9e-07	1.95e-06	614.6436443	726.7218635	741.63912578	4.76381163	0.0661897	-0.34831417
0.09249	14.19722	0.00193692	2.62e-06	0.0	5e-08	0.00010525	5e-06	8e-07	1.95e-06	614.75240125	726.71793799	741.60393446	4.74842941	0.06632873	-0.34828653
0.09259	14.20193	0.00193768	2.63e-06	0.0	5e-08	0.00010445	5.03e-06	8e-07	1.95e-06	614.86080589	726.7144515	741.56884727	4.73297787	0.06646622	-0.34825898
0.09269	14.2066	0.00193842	2.64e-06	0.0	5e-08	0.00010366	5.06e-06	8.1e-07	1.95e-06	614.96885671	726.71140958	741.5338647	4.71745497	0.06660217	-0.34823151
0.09279	14.21124	0.00193916	2.65e-06	0.0	5e-08	0.00010288	5.08e-06	8.1e-07	1.95e-06	615.07655211	726.70881788	741.49898725	4.70185864	0.06673662	-0.34820412
0.09289	14.21583	0.00193988	2.66e-06	0.0	5e-08	0.00010212	5.11e-06	8.1e-07	1.95e-06	615.18389047	726.70668218	741.46421545	4.68618675	0.06686956	-0.34817682
0.09299	14.22039	0.0019406	2.67e-06	0.0	5e-08	0.00010136	5.13e-06	8.2e-07	1.95e-06	615.29087011	726.70500834	741.42954981	4.67043714	0.06700101	-0.34814959
0.09309	14.22492	0.0019413	2.68e-06	0.0	5e-08	0.00010061	5.16e-06	8.2e-07	1.95e-06	615.39748932	726.70380235	741.39499088	4.65460762	0.067131	-0.34812245
0.09319	14.2294	0.001942	2.69e-06	0.0	5e-08	9.987e-05	5.19e-06	8.3e-07	1.95e-06	615.50374631	726.70307032	741.36053923	4.63869595	0.06725953	-0.3480954
0.09329	14.23384	0.00194269	2.7e-06	0.0	5e-08	9.915e-05	5.21e-06	8.3e-07	1.95e-06	615.60963927	726.70281845	741.32619542	4.62269985	0.06738662	-0.34806843
0.09339	14.23825	0.00194336	2.71e-06	0.0	5e-08	9.843e-05	5.24e-06	8.3e-07	1.95e-06	615.71516631	726.70305308	741.29196006	4.60661702	0.0675123	-0.34804154
0.09349	14.24261	0.00194403	2.72e-06	0.0	5e-08	9.772e-05	5.26e-06	8.4e-07	1.95e-06	615.82032552	726.70378068	741.25783374	4.59044509	0.06763659	-0.34801474
0.09359	14.24693	0.00194469	2.73e-06	0.0	5e-08	9.702e-05	5.29e-06	8.4e-07	1.96e-06	615.92511491	726.70500781	741.22381708	4.57418168	0.06775949	-0.34798803
0.09369	14.25122	0.00194534	2.74e-06	0.0	5e-08	9.633e-05	5.31e-06	8.5e-07	1.96e-06	616.02952988	726.70674844	741.18991149	4.55766577	0.06788588	-0.34796142
0.09379	14.25547	0.00194598	2.76e-06	0.0	5e-08	9.565e-05	5.34e-06	8.5e-07	1.96e-06	616.13356938	726.70900647	741.1561173	4.54116173	0.06800763	-0.34793488
0.09389	14.25967	0.00194661	2.77e-06	0.0	5e-08	9.498e-05	5.36e-06	8.6e-07	1.96e-06	616.23723158	726.71178799	741.12243509	4.52455079	0.06812831	-0.34790843
0.09399	14.26383	0.00194723	2.78e-06	0.0	5e-08	9.432e-05	5.39e-06	8.6e-07	1.96e-06	616.34051409	726.71510061	741.08886562	4.50782971	0.06824796	-0.34788207
0.09409	14.26796	0.00194785	2.79e-06	0.0	5e-08	9.366e-05	5.41e-06	8.6e-07	1.96e-06	616.44341445	726.71895213	741.05540965	4.49099521	0.06836663	-0.3478558
0.09419	14.27204	0.00194845	2.8e-06	0.0	5e-08	9.302e-05	5.44e-06	8.7e-07	1.96e-06	616.54593011	726.72335053	741.02206797	4.47404392	0.06848438	-0.34782962
0.09429	14.27608	0.00194904	2.81e-06	0.0	5e-08	9.239e-05	5.46e-06	8.7e-07	1.96e-06	616.64805847	726.72830399	740.98884139	4.45697242	0.06860123	-0.34780352
0.09439	14.28008	0.00194963	2.82e-06	0.0	5e-08	9.176e-05	5.48e-06	8.8e-07	1.96e-06	616.74979684	726.73382084	740.95573073	4.43977724	0.06871726	-0.34777752
0.09449	14.28404	0.00195021	2.83e-06	0.0	5e-08	9.114e-05	5.51e-06	8.8e-07	1.96e-06	616.85114244	726.73990964	740.92273687	4.42245481	0.06883249	-0.34775161
0.09459	14.28795	0.00195078	2.84e-06	0.0	5e-08	9.054e-05	5.53e-06	8.8e-07	1.96e-06	616.95209244	726.74657912	740.88986068	4.40500153	0.068947	-0.34772579
0.09469	14.29183	0.00195133	2.85e-06	0.0	5e-08	8.994e-05	5.56e-06	8.9e-07	1.96e-06	617.0526439	726.75383822	740.85710306	4.38741372	0.06906084	-0.34770006
0.09479	14.29566	0.00195189	2.86e-06	0.0	5e-08	8.935e-05	5.58e-06	8.9e-07	1.96e-06	617.1527938	726.76169608	740.82446495	4.36968764	0.06917405	-0.34767443
0.09489	14.29944	0.00195243	2.87e-06	0.0	5e-08	8.877e-05	5.6e-06	9e-07	1.96e-06	617.252538	726.77016472	740.79194761	4.35167338	0.069291	-0.3476489
0.09499	14.30319	0.00195296	2.88e-06	0.0	5e-08	8.82e-05	5.63e-06	9e-07	1.96e-06	617.35187137	726.77925854	740.75955259	4.33358449	0.06940535	-0.34762346
0.09509	14.30689	0.00195349	2.89e-06	0.0	5e-08	8.764e-05	5.65e-06	9e-07	1.96e-06	617.45079175	726.78898454	740.72728056	4.31532718	0.06951981	-0.34759812
0.09519	14.31055	0.001954	2.9e-06	0.0	5e-08	8.708e-05	5.67e-06	9.1e-07	1.97e-06	617.54929534	726.79935382	740.6951327	4.29689507	0.0696345	-0.34757288
0.09529	14.31416	0.00195451	2.9e-06	0.0	5e-08	8.654e-05	5.7e-06	9.1e-07	1.97e-06	617.64737818	726.81037785	740.66311021	4.27828162	0.06974956	-0.34754773
0.09539	14.31772	0.00195501	2.91e-06	0.0	5e-08	8.6e-05	5.72e-06	9.1e-07	1.97e-06	617.74503618	726.82206847	740.63121434	4.25948006	0.06986514	-0.34752268
0.09549	14.32125	0.0019555	2.92e-06	0.0	5e-08	8.547e-05	5.74e-06	9.2e-07	1.97e-06	617.84226508	726.83443789	740.59944639	4.24048347	0.06998138	-0.34749774
0.09559	14.32472	0.00195599	2.93e-06	0.0	5e-08	8.495e-05	5.76e-06	9.2e-07	1.97e-06	617.93906046	726.84749873	740.5678077	4.22128472	0.07009844	-0.34747289
0.09569	14.32816	0.00195646	2.94e-06	0.0	5e-08	8.444e-05	5.79e-06	9.2e-07	1.97e-06	618.03541751	726.8612646	740.53629974	4.20175559	0.07022037	-0.34744816
0.09579	14.33154	0.00195693	2.95e-06	0.0	5e-08	8.394e-05	5.81e-06	9.3e-07	1.97e-06	618.13132857	726.87575567	740.50492478	4.1820641	0.07034168	-0.34742352
0.09589	14.33488	0.00195739	2.96e-06	0.0	5e-08	8.345e-05	5.83e-06	9.3e-07	1.97e-06	618.22679022	726.89098238	740.47368389	4.16213119	0.07046483	-0.34739899
0.09599	14.33817	0.00195784	2.97e-06	0.0	5e-08	8.296e-05	5.85e-06	9.4e-07	1.97e-06	618.32179695	726.90695994	740.44257873	4.14194678	0.07059008	-0.34737456
0.09609	14.34142	0.00195828	2.98e-06	0.0	5e-08	8.249e-05	5.87e-06	9.4e-07	1.97e-06	618.41634304	726.92370416	740.41161103	4.12150046	0.07071767	-0.34735025
0.09619	14.34461	0.00195871	2.99e-06	0.0	5e-08	8.202e-05	5.89e-06	9.4e-07	1.97e-06	618.51042253	726.94123141	740.38078258	4.10078152	0.07084786	-0.34732604
0.09629	14.34776	0.00195914	2.99e-06	0.0	5e-08	8.156e-05	5.91e-06	9.5e-07	1.97e-06	618.60402921	726.95955867	740.35009525	4.07977893	0.07098094	-0.34730194
0.09639	14.35086	0.00195956	3e-06	0.0	5e-08	8.111e-05	5.94e-06	9.5e-07	1.97e-06	618.69715662	726.97870355	740.31955098	4.05848134	0.07111719	-0.34727796
0.09649	14.35391	0.00195997	3.01e-06	0.0	5e-08	8.066e-05	5.96e-06	9.5e-07	1.97e-06	618.78979804	726.99868428	740.28915181	4.03687711	0.07125688	-0.34725408
0.09659	14.35691	0.00196037	3.02e-06	0.0	6e-08	8.023e-05	5.98e-06	9.6e-07	1.97e-06	618.88194392	727.01952597	740.25890056	4.01477791	0.0714063	-0.34723034
0.09669	14.35987	0.00196076	3.03e-06	0.0	6e-08	7.981e-05	6e-06	9.6e-07	1.97e-06	618.973587	727.04124815	740.22879941	3.99240951	0.0715577	-0.3472067
0.09679	14.36277	0.00196115	3.04e-06	0.0	6e-08	7.939e-05	6.02e-06	9.6e-07	1.97e-06	619.06471932	727.0638721	740.19885074	3.96966023	0.07171474	-0.34718319
0.09689	14.36561	0.00196152	3.04e-06	0.0	6e-08	7.898e-05	6.04e-06	9.7e-07	1.97e-06	619.15533213	727.08742099	740.16905717	3.94651088	0.07187798	-0.34715979
0.09699	14.36841	0.00196189	3.05e-06	0.0	6e-08	7.858e-05	6.05e-06	9.7e-07	1.97e-06	619.24541625	727.11191908	740.13942143	3.92294154	0.07204796	-0.34713652
0.09709	14.37116	0.00196225	3.06e-06	0.0	6e-08	7.819e-05	6.07e-06	9.7e-07	1.97e-06	619.33496184	727.13739219	740.10994645	3.8988141	0.07222971	-0.34711338
0.09719	14.37385	0.00196261	3.07e-06	0.0	6e-08	7.781e-05	6.09e-06	9.8e-07	1.97e-06	619.42395553	727.16387521	740.08063616	3.87424574	0.07241862	-0.34709037
0.09729	14.37648	0.00196295	3.07e-06	0.0	6e-08	7.743e-05	6.11e-06	9.8e-07	1.98e-06	619.51238761	727.1913936	740.05149348	3.84915832	0.07261743	-0.34706749
0.09739	14.37907	0.00196329	3.08e-06	0.0	6e-08	7.707e-05	6.13e-06	9.8e-07	1.98e-06	619.60024607	727.21997856	740.02252195	3.8235225	0.07282704	-0.34704474
0.09749	14.38159	0.00196362	3.09e-06	0.0	6e-08	7.671e-05	6.15e-06	9.8e-07	1.98e-06	619.68751825	727.24966294	739.99372531	3.79730767	0.07304839	-0.34702213
0.09759	14.38407	0.00196394	3.09e-06	0.0	6e-08	7.636e-05	6.16e-06	9.9e-07	1.98e-06	619.77419078	727.28048138	739.96510752	3.770482	0.07328248	-0.34699965
0.09769	14.38648	0.00196425	3.1e-06	0.0	6e-08	7.602e-05	6.18e-06	9.9e-07	1.98e-06	619.86024864	727.31247239	739.93667302	3.74285731	0.07353579	-0.34697733
0.09779	14.38884	0.00196455	3.11e-06	0.0	6e-08	7.569e-05	6.2e-06	9.9e-07	1.98e-06	619.94567358	727.34568211	739.90842715	3.71453421	0.07380463	-0.34695515
0.09789	14.39113	0.00196485	3.11e-06	0.0	6e-08	7.537e-05	6.21e-06	1e-06	1.98e-06	620.03044935	727.38015215	739.8803747	3.68540932	0.07409252	-0.34693313
0.09799	14.39337	0.00196514	3.12e-06	0.0	6e-08	7.506e-05	6.23e-06	1e-06	1.98e-06	620.11455724	727.41592996	739.85252118	3.65542423	0.07440137	-0.34691126
0.09809	14.39555	0.00196541	3.13e-06	0.0	6e-08	7.475e-05	6.25e-06	1e-06	1.98e-06	620.19797635	727.45306868	739.8248727	3.62439477	0.07473906	-0.34688955
0.09819	14.39767	0.00196568	3.13e-06	0.0	6e-08	7.446e-05	6.26e-06	1e-06	1.98e-06	620.28068272	727.49162989	739.79743626	3.59236516	0.07510252	-0.34686801
0.09829	14.39972	0.00196595	3.14e-06	0.0	6e-08	7.417e-05	6.28e-06	1.01e-06	1.98e-06	620.36265283	727.53167289	739.77021875	3.55921286	0.07549659	-0.34684665
0.09839	14.40171	0.0019662	3.15e-06	0.0	6e-08	7.39e-05	6.29e-06	1.01e-06	1.98e-06	620.44386034	727.57326447	739.74322786	3.52484918	0.07592448	-0.34682546
0.09849	14.40363	0.00196644	3.15e-06	0.0	6e-08	7.363e-05	6.3e-06	1.01e-06	1.98e-06	620.5242756	727.61647944	739.71647223	3.48899665	0.07639642	-0.34680445
0.09859	14.40549	0.00196668	3.16e-06	0.0	6e-08	7.338e-05	6.32e-06	1.01e-06	1.98e-06	620.60386361	727.66140542	739.68996204	3.45163011	0.07691326	-0.34678364
0.09869	14.40727	0.0019669	3.16e-06	0.0	6e-08	7.313e-05	6.33e-06	1.01e-06	1.98e-06	620.68258845	727.70813265	739.66370774	3.41255352	0.07748222	-0.34676303
0.09879	14.40899	0.00196712	3.17e-06	0.0	6e-08	7.289e-05	6.34e-06	1.02e-06	1.98e-06	620.7604071	727.75676849	739.63772181	3.37135391	0.07811946	-0.34674263
0.09889	14.41064	0.00196733	3.17e-06	0.0	6e-08	7.267e-05	6.36e-06	1.02e-06	1.98e-06	620.83727113	727.80743348	739.61201826	3.32798794	0.07882602	-0.34672246
0.09899	14.41221	0.00196753	3.18e-06	0.0	6e-08	7.245e-05	6.37e-06	1.02e-06	1.98e-06	620.91312783	727.86025862	739.58661237	3.2820911	0.07961605	-0.34670251
0.09909	14.4137	0.00196771	3.18e-06	0.0	6e-08	7.224e-05	6.38e-06	1.02e-06	1.98e-06	620.98791284	727.9154031	739.56152271	3.23307958	0.08051286	-0.34668282
0.09919	14.41511	0.00196789	3.18e-06	0.0	6e-08	7.205e-05	6.39e-06	1.02e-06	1.98e-06	621.06155322	727.9730471	739.53677034	3.18053664	0.08153276	-0.3466634
0.09929	14.41645	0.00196806	3.19e-06	0.0	6e-08	7.187e-05	6.4e-06	1.03e-06	1.98e-06	621.13395933	728.03341108	739.51238106	3.1237553	0.08270413	-0.34664425
0.09939	14.41769	0.00196821	3.19e-06	0.0	6e-08	7.17e-05	6.41e-06	1.03e-06	1.98e-06	621.2050275	728.09674958	739.4883847	3.0618447	0.08406298	-0.34662542
0.09949	14.41885	0.00196836	3.2e-06	0.0	6e-08	7.154e-05	6.42e-06	1.03e-06	1.98e-06	621.27462702	728.16338187	739.46481876	2.99355164	0.08566044	-0.34660693
0.09959	14.41991	0.00196849	3.2e-06	0.0	6e-08	7.139e-05	6.43e-06	1.03e-06	1.98e-06	621.34259271	728.23370958	739.44173061	2.91684785	0.08758054	-0.34658882
0.09969	14.42087	0.00196861	3.2e-06	0.0	6e-08	7.126e-05	6.43e-06	1.03e-06	1.98e-06	621.40871085	728.30824988	739.41918141	2.82924047	0.08992686	-0.34657113
0.09979	14.42172	0.00196872	3.2e-06	0.0	6e-08	7.114e-05	6.44e-06	1.03e-06	1.98e-06	621.47268713	728.38770999	739.39725524	2.72610761	0.09289383	-0.34655394
0.09989	14.42246	0.00196881	3.21e-06	0.0	6e-08	7.104e-05	6.44e-06	1.03e-06	1.98e-06	621.53409415	728.47310863	739.376074	2.59937288	0.09682372	-0.34653733
0.09999	14.42306	0.00196889	3.21e-06	0.0	6e-08	7.096e-05	6.45e-06	1.03e-06	1.98e-06	621.59224211	728.5660713	739.35583409	2.43196963	0.102445	-0.34652148
0.10001	14.42317	0.0019689	3.21e-06	0.0	6e-08	7.094e-05	6.45e-06	1.03e-06	1.98e-06	621.60338417	728.58579629	739.35192648	1307.61901747	33.41311897	37.21533179
