# Supplementary material for: Dataset for the simulated biomass pyrolysis in rotary kilns with varying particle residence time distributions
Source: Data Brief. 2021 Nov 23;39:107603. doi: 10.1016/j.dib.2021.107603 (PMC8633881; doi:10.1016/j.dib.2021.107603)
Supplement: Supplementary Data S1 — Supplementary Raw Research Data. This is open data under the CC BY license http://creativecommons.org/licenses/by/4.0/ [file mmc1.zip › supplementary/108/logFiles/log_Pe12]

l,m	Tau,s	F_w,kg/s	F_is,kg/s	F_c,kg/s	F_rt,kg/s	F_w_wet,kg/s	F_it,kg/s	F_g,kg/s	F_H2O_g,kg/s	T_b,K	T_g,K	T_w,K	q_bed,kW/m	q_gas,kW/m	q_loss,kW/m
1e-05	0.00118	0.0	0.0	0.0	0.0	0.00205283	0.0	0.0	0.0	298.22728714	298.63375453	833.12798345	28.56503633	3.3625681	-0.42016208
0.0001	0.02237	0.0	0.0	0.0	0.0	0.00205283	0.0	0.0	0.0	298.9220851	302.98057318	832.93002106	28.51792218	3.35497466	-0.42000663
0.0002	0.0459	0.0	0.0	0.0	0.0	0.00205283	0.0	0.0	0.0	299.69242631	307.79547651	832.71045718	28.46569857	3.34631986	-0.41983419
0.0003	0.06941	0.0	0.0	0.0	0.0	0.00205283	0.0	0.0	0.0	300.46102968	312.59438828	832.4913091	28.41361853	3.33740969	-0.41966209
0.0004	0.09291	0.0	0.0	0.0	0.0	0.00205283	0.0	0.0	0.0	301.22790122	317.37698232	832.27257755	28.36167845	3.3282527	-0.41949031
0.0005	0.11639	0.0	0.0	0.0	0.0	0.00205283	0.0	0.0	0.0	301.99304688	322.14292657	832.05426334	28.30987721	3.31883036	-0.41931887
0.0006	0.13986	0.0	0.0	0.0	0.0	0.00205283	0.0	0.0	0.0	302.75647262	326.89189776	831.83636721	28.25821584	3.30916641	-0.41914775
0.0007	0.16331	0.0	0.0	0.0	0.0	0.00205283	0.0	0.0	0.0	303.51818437	331.62357163	831.6188899	28.20669111	3.2992359	-0.41897696
0.0008	0.18675	0.0	0.0	0.0	0.0	0.00205283	0.0	0.0	0.0	304.2781879	336.33760182	831.40183234	28.15530558	3.28905466	-0.4188065
0.0009	0.21017	0.0	0.0	0.0	0.0	0.00205283	0.0	0.0	0.0	305.03648918	341.03366713	831.18519525	28.10405866	3.27861902	-0.41863637
0.001	0.23358	0.0	0.0	0.0	0.0	0.00205283	0.0	0.0	0.0	305.79309402	345.71142976	830.96897948	28.05294496	3.2679053	-0.41846657
0.0011	0.25697	0.0	0.0	0.0	0.0	0.00205283	0.0	0.0	0.0	306.54800812	350.37054305	830.75318597	28.00197015	3.25693844	-0.4182971
0.0012	0.28034	0.0	0.0	0.0	0.0	0.00205283	0.0	0.0	0.0	307.30123738	355.01067779	830.53781549	27.95113258	3.24571113	-0.41812796
0.0013	0.3037	0.0	0.0	0.0	0.0	0.00205283	0.0	0.0	0.0	308.05278728	359.63147799	830.32286908	27.90041971	3.2341839	-0.41795917
0.0014	0.32705	0.0	0.0	0.0	0.0	0.00205283	0.0	0.0	0.0	308.80266349	364.23259809	830.10834766	27.84984696	3.22240532	-0.41779071
0.0015	0.35038	0.0	0.0	0.0	0.0	0.00205283	0.0	0.0	0.0	309.55087179	368.81370106	829.89425208	27.79940951	3.21036023	-0.41762258
0.0016	0.37369	0.0	0.0	0.0	0.0	0.00205283	0.0	0.0	0.0	310.29741794	373.37444584	829.68058324	27.74910756	3.19804922	-0.41745478
0.0017	0.39699	0.0	0.0	0.0	0.0	0.00205283	0.0	0.0	0.0	311.04230767	377.91449191	829.46734201	27.69894129	3.18547287	-0.41728731
0.0018	0.42028	0.0	0.0	0.0	0.0	0.00205283	0.0	0.0	0.0	311.78554673	382.43349934	829.25452927	27.64890429	3.17261763	-0.41712018
0.0019	0.44355	0.0	0.0	0.0	0.0	0.00205283	0.0	0.0	0.0	312.52713973	386.93108819	829.04214639	27.59898428	3.15945739	-0.41695341
0.002	0.4668	0.0	0.0	0.0	0.0	0.00205283	0.0	0.0	0.0	313.26709274	391.40693087	828.8301941	27.54920848	3.14605065	-0.41678696
0.0021	0.49004	0.0	0.0	0.0	0.0	0.00205283	0.0	0.0	0.0	314.00541143	395.8606843	828.61867333	27.49956497	3.13237205	-0.41662085
0.0022	0.51326	0.0	0.0	0.0	0.0	0.00205283	0.0	0.0	0.0	314.74210136	400.2920033	828.40758501	27.45005359	3.11842145	-0.41645507
0.0023	0.53647	0.0	0.0	0.0	0.0	0.00205283	0.0	0.0	0.0	315.4771681	404.70054269	828.1969301	27.4006742	3.10419872	-0.41628963
0.0024	0.55966	0.0	0.0	0.0	0.0	0.00205283	0.0	0.0	0.0	316.21061709	409.08595763	827.98670959	27.35140639	3.08969017	-0.41612455
0.0025	0.58283	0.0	0.0	0.0	0.0	0.00205283	0.0	0.0	0.0	316.94245287	413.44790602	827.77692465	27.30227677	3.07491356	-0.4159598
0.0026	0.60599	0.0	0.0	0.0	0.0	0.00205283	0.0	0.0	0.0	317.6726814	417.78604137	827.56757617	27.25327503	3.05986196	-0.4157954
0.0027	0.62914	0.0	0.0	0.0	0.0	0.00205283	0.0	0.0	0.0	318.40130801	422.10001896	827.35866513	27.20440062	3.04453497	-0.41563133
0.0028	0.65227	0.0	0.0	0.0	0.0	0.00205283	0.0	0.0	0.0	319.12833805	426.38949412	827.15019255	27.15565304	3.02893221	-0.41546761
0.0029	0.67538	0.0	0.0	0.0	0.0	0.00205283	0.0	0.0	0.0	319.85377681	430.65412221	826.94215945	27.10703175	3.01305329	-0.41530423
0.003	0.69848	0.0	0.0	0.0	0.0	0.00205283	0.0	0.0	0.0	320.57762943	434.89357859	826.73456676	27.05852472	2.99693954	-0.41514121
0.0031	0.72157	0.0	0.0	0.0	0.0	0.00205283	0.0	0.0	0.0	321.29990087	439.10756209	826.5274154	27.01014716	2.98053358	-0.41497853
0.0032	0.74464	0.0	0.0	0.0	0.0	0.00205283	0.0	0.0	0.0	322.02059646	443.29571107	826.32070645	26.96189243	2.96385715	-0.4148162
0.0033	0.76769	0.0	0.0	0.0	0.0	0.00205283	0.0	0.0	0.0	322.73972133	447.45769222	826.1144409	26.91375985	2.94691053	-0.41465421
0.0034	0.79073	0.0	0.0	0.0	0.0	0.00205283	0.0	0.0	0.0	323.45728058	451.59317336	825.90861976	26.86574868	2.92969401	-0.41449258
0.0035	0.81375	0.0	0.0	0.0	0.0	0.00205283	0.0	0.0	0.0	324.17327927	455.70182339	825.70324405	26.81785822	2.91220788	-0.4143313
0.0036	0.83676	0.0	0.0	0.0	0.0	0.00205283	0.0	0.0	0.0	324.88772237	459.78336286	825.49831453	26.77008275	2.8945355	-0.41417036
0.0037	0.85975	0.0	0.0	0.0	0.0	0.00205283	0.0	0.0	0.0	325.60061487	463.83749915	825.29383204	26.72242859	2.87656054	-0.41400978
0.0038	0.88272	0.0	0.0	0.0	0.0	0.00205283	0.0	0.0	0.0	326.31196173	467.86389003	825.08979767	26.67489227	2.85832929	-0.41384955
0.0039	0.90568	0.0	0.0	0.0	0.0	0.00205283	0.0	0.0	0.0	327.02176786	471.86222587	824.88621235	26.62747299	2.83984323	-0.41368967
0.004	0.92863	0.0	0.0	0.0	0.0	0.00205283	0.0	0.0	0.0	327.73003815	475.83219974	824.68307702	26.58016998	2.82110386	-0.41353015
0.0041	0.95156	0.0	0.0	0.0	0.0	0.00205283	0.0	0.0	0.0	328.43677744	479.77350737	824.48039261	26.53298245	2.80211269	-0.41337098
0.0042	0.97447	0.0	0.0	0.0	0.0	0.00205283	0.0	0.0	0.0	329.14199056	483.68592574	824.27815963	26.48590599	2.78297288	-0.41321216
0.0043	0.99737	0.0	0.0	0.0	0.0	0.00205283	0.0	0.0	0.0	329.84568229	487.56915981	824.07637898	26.43894504	2.76353985	-0.4130537
0.0044	1.02025	0.0	0.0	0.0	0.0	0.00205283	0.0	0.0	0.0	330.54785737	491.4229118	823.87505158	26.39209672	2.74387348	-0.4128956
0.0045	1.04312	0.0	0.0	0.0	0.0	0.00205283	0.0	0.0	0.0	331.24852053	495.24690676	823.67417826	26.34536021	2.72397659	-0.41273785
0.0046	1.06597	0.0	0.0	0.0	0.0	0.00205283	0.0	0.0	0.0	331.94767642	499.04087411	823.4737598	26.29873467	2.70385201	-0.41258046
0.0047	1.08881	0.0	0.0	0.0	0.0	0.00205283	0.0	0.0	0.0	332.64532972	502.80454766	823.27379699	26.25221738	2.68354193	-0.41242343
0.0048	1.11163	0.0	0.0	0.0	0.0	0.00205283	0.0	0.0	0.0	333.34148498	506.53776407	823.0742901	26.20580813	2.66303621	-0.41226675
0.0049	1.13444	0.0	0.0	0.0	0.0	0.00205283	0.0	0.0	0.0	334.03614679	510.24023274	822.87524006	26.15950782	2.64230168	-0.41211044
0.005	1.15723	0.0	0.0	0.0	0.0	0.00205283	0.0	0.0	0.0	334.72931971	513.91171388	822.67664754	26.11331453	2.6213641	-0.41195448
0.0051	1.18	0.0	0.0	0.0	0.0	0.00205283	0.0	0.0	0.0	335.42100823	517.5519764	822.4785132	26.06722736	2.60022754	-0.41179888
0.0052	1.20276	0.0	0.0	0.0	0.0	0.00205283	0.0	0.0	0.0	336.11121683	521.16079517	822.28083763	26.02124541	2.57889607	-0.41164365
0.0053	1.22551	0.0	0.0	0.0	0.0	0.00205283	0.0	0.0	0.0	336.79994991	524.73796952	822.08362136	25.97536244	2.55746863	-0.41148877
0.0054	1.24823	0.0	0.0	0.0	0.0	0.00205283	0.0	0.0	0.0	337.4872118	528.28339909	821.88686437	25.92958493	2.53581893	-0.41133425
0.0055	1.27095	0.0	0.0	0.0	0.0	0.00205283	0.0	0.0	0.0	338.17300688	531.79682644	821.69056748	25.88390922	2.51399978	-0.41118009
0.0056	1.29364	0.0	0.0	0.0	0.0	0.00205283	0.0	0.0	0.0	338.8573395	535.27806702	821.49473113	25.83833441	2.4920158	-0.4110263
0.0057	1.31632	0.0	0.0	0.0	0.0	0.00205283	0.0	0.0	0.0	339.54021392	538.72694288	821.29935574	25.79285957	2.46987144	-0.41087287
0.0058	1.33899	0.0	0.0	0.0	0.0	0.00205283	0.0	0.0	0.0	340.2216344	542.1432824	821.10444172	25.7474838	2.44757106	-0.4107198
0.0059	1.36164	0.0	0.0	0.0	0.0	0.00205283	0.0	0.0	0.0	340.90160515	545.52692021	820.90998944	25.7022062	2.42511884	-0.41056709
0.006	1.38428	0.0	0.0	0.0	0.0	0.00205283	0.0	0.0	0.0	341.58013034	548.87769694	820.71599924	25.65702589	2.40251886	-0.41041475
0.0061	1.4069	0.0	0.0	0.0	0.0	0.00205283	0.0	0.0	0.0	342.25721413	552.19545911	820.52247147	25.61194198	2.37977504	-0.41026278
0.0062	1.4295	0.0	0.0	0.0	0.0	0.00205283	0.0	0.0	0.0	342.93286063	555.48005895	820.32940643	25.5669536	2.35689117	-0.41011117
0.0063	1.45209	0.0	0.0	0.0	0.0	0.00205283	0.0	0.0	0.0	343.60707391	558.73135419	820.13680442	25.52205333	2.33400394	-0.4099599
0.0064	1.47466	0.0	0.0	0.0	0.0	0.00205283	0.0	0.0	0.0	344.27985778	561.94955714	819.94466385	25.477242	2.31108292	-0.40980899
0.0065	1.49722	0.0	0.0	0.0	0.0	0.00205283	0.0	0.0	0.0	344.95121636	565.1343571	819.75298593	25.43252803	2.28794257	-0.40965846
0.0066	1.51976	0.0	0.0	0.0	0.0	0.00205283	0.0	0.0	0.0	345.62115364	568.28564486	819.5617708	25.38790484	2.26470311	-0.4095083
0.0067	1.54228	0.0	0.0	0.0	0.0	0.00205283	0.0	0.0	0.0	346.28967351	571.40333294	819.37101851	25.34337146	2.24137011	-0.4093585
0.0068	1.56479	0.0	0.0	0.0	0.0	0.00205283	0.0	0.0	0.0	346.95677988	574.48734157	819.18072906	25.29892695	2.21794907	-0.40920907
0.0069	1.58729	0.0	0.0	0.0	0.0	0.00205283	0.0	0.0	0.0	347.62247658	577.53759859	818.99090243	25.25457035	2.19444542	-0.40906
0.007	1.60977	0.0	0.0	0.0	0.0	0.00205283	0.0	0.0	0.0	348.28676743	580.55403939	818.80153857	25.21030072	2.17086451	-0.40891129
0.0071	1.63223	0.0	0.0	0.0	0.0	0.00205283	0.0	0.0	0.0	348.94965621	583.53660679	818.6126374	25.16611713	2.14721164	-0.40876296
0.0072	1.65468	0.0	0.0	0.0	0.0	0.00205283	0.0	0.0	0.0	349.61114667	586.48525098	818.42419881	25.12201864	2.12349202	-0.40861499
0.0073	1.67711	0.0	0.0	0.0	0.0	0.00205283	0.0	0.0	0.0	350.2712425	589.39992941	818.23622266	25.07800432	2.09971081	-0.40846739
0.0074	1.69953	0.0	0.0	0.0	0.0	0.00205283	0.0	0.0	0.0	350.92994737	592.2808563	818.04870736	25.03406292	2.07621014	-0.40832008
0.0075	1.72193	0.0	0.0	0.0	0.0	0.00205283	0.0	0.0	0.0	351.58726492	595.12796556	817.86165294	24.99021013	2.05245252	-0.40817318
0.0076	1.74432	0.0	0.0	0.0	0.0	0.00205283	0.0	0.0	0.0	352.24319875	597.9411913	817.67505942	24.94643797	2.02867379	-0.40802665
0.0077	1.76668	0.0	0.0	0.0	0.0	0.00205283	0.0	0.0	0.0	352.89775243	600.72055029	817.48892638	24.90274545	2.00488143	-0.40788048
0.0078	1.78904	0.0	0.0	0.0	0.0	0.00205283	0.0	0.0	0.0	353.55092951	603.4660692	817.30325335	24.85913157	1.98108291	-0.40773468
0.0079	1.81138	0.0	0.0	0.0	0.0	0.00205283	0.0	0.0	0.0	354.20273346	606.17778468	817.1180398	24.81559534	1.95728577	-0.40758923
0.008	1.8337	0.0	0.0	0.0	0.0	0.00205283	0.0	0.0	0.0	354.85316777	608.85574334	816.93328519	24.77213579	1.9334976	-0.40744415
0.0081	1.85601	0.0	0.0	0.0	0.0	0.00205283	0.0	0.0	0.0	355.50223586	611.5000018	816.74898889	24.72875192	1.90972599	-0.40729943
0.0082	1.8783	0.0	0.0	0.0	0.0	0.00205283	0.0	0.0	0.0	356.14994112	614.11062676	816.56515027	24.68544274	1.88597861	-0.40715507
0.0083	1.90057	1e-08	0.0	0.0	0.0	0.00205283	0.0	0.0	0.0	356.79628691	616.68769503	816.38176863	24.64220728	1.86226314	-0.40701108
0.0084	1.92283	1e-08	0.0	0.0	0.0	0.00205283	0.0	0.0	0.0	357.44127674	619.23129538	816.19884311	24.59905373	1.83861116	-0.4068674
0.0085	1.94508	1e-08	0.0	0.0	0.0	0.00205283	0.0	0.0	0.0	358.08491399	621.74152592	816.01637288	24.55596645	1.81499237	-0.40672411
0.0086	1.96731	1e-08	0.0	0.0	0.0	0.00205283	0.0	0.0	0.0	358.72720181	624.21849289	815.83435717	24.51295067	1.7914307	-0.40658117
0.0087	1.98952	1e-08	0.0	0.0	0.0	0.00205283	0.0	0.0	0.0	359.36814346	626.6623142	815.65279507	24.47000547	1.76793419	-0.4064386
0.0088	2.01172	1e-08	0.0	0.0	0.0	0.00205282	0.0	0.0	0.0	360.00774216	629.07311809	815.47168563	24.42712997	1.74451092	-0.40629638
0.0089	2.0339	1e-08	0.0	0.0	0.0	0.00205282	0.0	0.0	0.0	360.64600112	631.45104318	815.29102787	24.38432327	1.72116905	-0.40615451
0.009	2.05607	1e-08	0.0	0.0	0.0	0.00205282	0.0	0.0	0.0	361.28292348	633.79623847	815.11082073	24.34158448	1.69791676	-0.406013
0.0091	2.07822	1e-08	0.0	0.0	0.0	0.00205282	0.0	0.0	0.0	361.9185124	636.10886344	814.93106311	24.29891271	1.67476227	-0.40587184
0.0092	2.10035	1e-08	0.0	0.0	0.0	0.00205282	0.0	0.0	0.0	362.55277097	638.38908803	814.75175387	24.25630708	1.65171389	-0.40573103
0.0093	2.12247	1e-08	0.0	0.0	0.0	0.00205282	0.0	0.0	0.0	363.18570226	640.63709272	814.57289182	24.21376671	1.62877992	-0.40559058
0.0094	2.14457	1e-08	0.0	0.0	0.0	0.00205282	0.0	0.0	0.0	363.81730946	642.85298579	814.39447609	24.17130997	1.60574274	-0.40545047
0.0095	2.16666	1e-08	0.0	0.0	0.0	0.00205282	0.0	0.0	0.0	364.44759588	645.03678673	814.21650626	24.12890561	1.58296781	-0.40531071
0.0096	2.18873	1e-08	0.0	0.0	0.0	0.00205282	0.0	0.0	0.0	365.0765643	647.18883824	814.03898037	24.08656552	1.56031352	-0.4051713
0.0097	2.21079	1e-08	0.0	0.0	0.0	0.00205282	0.0	0.0	0.0	365.70421771	649.30933734	813.86189712	24.04428904	1.53778638	-0.40503224
0.0098	2.23283	1e-08	0.0	0.0	0.0	0.00205282	0.0	0.0	0.0	366.33055909	651.3984891	813.6852552	24.00207547	1.51539286	-0.40489353
0.0099	2.25485	1e-08	0.0	0.0	0.0	0.00205282	0.0	0.0	0.0	366.95559139	653.4565066	813.50905325	23.95992416	1.49313939	-0.40475516
0.01	2.27686	1e-08	0.0	0.0	0.0	0.00205282	0.0	0.0	0.0	367.57931755	655.4836108	813.33328989	23.91783446	1.47103234	-0.40461713
0.0101	2.29885	1e-08	0.0	0.0	0.0	0.00205282	0.0	0.0	0.0	368.20174046	657.4800305	813.15796366	23.87580572	1.44907807	-0.40447945
0.0102	2.32083	1e-08	0.0	0.0	0.0	0.00205282	0.0	0.0	0.0	368.82286302	659.44600226	812.9830731	23.83383733	1.42728288	-0.4043421
0.0103	2.34279	2e-08	0.0	0.0	0.0	0.00205282	0.0	0.0	0.0	369.44268808	661.3817703	812.80861669	23.79192866	1.40565301	-0.4042051
0.0104	2.36474	2e-08	0.0	0.0	0.0	0.00205282	0.0	0.0	0.0	370.06121852	663.2875639	812.634593	23.75009344	1.3839793	-0.40406845
0.0105	2.38667	2e-08	0.0	0.0	0.0	0.00205281	0.0	0.0	0.0	370.67845746	665.16337151	812.46100184	23.70830872	1.36260422	-0.40393213
0.0106	2.40858	2e-08	0.0	0.0	0.0	0.00205281	0.0	0.0	0.0	371.29440751	667.00962641	812.28784072	23.66658323	1.34139366	-0.40379615
0.0107	2.43048	2e-08	0.0	0.0	0.0	0.00205281	0.0	0.0	0.0	371.90907147	668.82657779	812.1151081	23.62491656	1.32035165	-0.4036605
0.0108	2.45236	2e-08	0.0	0.0	0.0	0.00205281	0.0	0.0	0.0	372.52245214	670.61447956	811.94280243	23.58330829	1.29948207	-0.40352519
0.0109	2.47423	2e-08	0.0	0.0	0.0	0.00205281	0.0	0.0	0.0	373.13455228	672.3735901	811.77092212	23.54175804	1.27878867	-0.40339021
0.011	2.49608	2e-08	0.0	0.0	0.0	0.00205281	0.0	0.0	0.0	373.74537466	674.1041721	811.59946557	23.50026542	1.25827508	-0.40325557
0.0111	2.51791	2e-08	0.0	0.0	0.0	0.00205281	0.0	0.0	0.0	374.35492202	675.80649239	811.42843114	23.45883009	1.23794475	-0.40312125
0.0112	2.53973	2e-08	0.0	0.0	0.0	0.00205281	0.0	0.0	0.0	374.96319708	677.48082171	811.25781719	23.4174517	1.21780106	-0.40298726
0.0113	2.56154	3e-08	0.0	0.0	0.0	0.00205281	0.0	0.0	0.0	375.57020255	679.1274345	811.08762206	23.37612994	1.19784718	-0.4028536
0.0114	2.58332	3e-08	0.0	0.0	0.0	0.0020528	0.0	0.0	0.0	376.17594114	680.74660879	810.91784404	23.33486452	1.17808622	-0.40272027
0.0115	2.6051	3e-08	0.0	0.0	0.0	0.0020528	0.0	0.0	0.0	376.78041555	682.33853227	810.748482	23.29365911	1.15840704	-0.40258728
0.0116	2.62685	3e-08	0.0	0.0	0.0	0.0020528	0.0	0.0	0.0	377.38362846	683.90352796	810.57953396	23.25250703	1.13899718	-0.40245461
0.0117	2.64859	3e-08	0.0	0.0	0.0	0.0020528	0.0	0.0	0.0	377.98558251	685.44188581	810.41099819	23.21141078	1.11978033	-0.40232225
0.0118	2.67032	3e-08	0.0	0.0	0.0	0.0020528	0.0	0.0	0.0	378.58628037	686.95388635	810.24287298	23.17037017	1.10075817	-0.40219022
0.0119	2.69202	4e-08	0.0	0.0	0.0	0.0020528	0.0	0.0	0.0	379.18572467	688.4398117	810.07515662	23.12938502	1.0819322	-0.40205851
0.012	2.71372	4e-08	0.0	0.0	0.0	0.00205279	0.0	0.0	0.0	379.78391804	689.89994539	809.90784739	23.08845516	1.06330377	-0.40192712
0.0121	2.73539	4e-08	0.0	0.0	0.0	0.00205279	0.0	0.0	0.0	380.38086311	691.33457205	809.74094357	23.04758047	1.04487403	-0.40179604
0.0122	2.75705	4e-08	0.0	0.0	0.0	0.00205279	0.0	0.0	0.0	380.97656249	692.74397724	809.57444342	23.00676083	1.02664397	-0.40166529
0.0123	2.7787	4e-08	0.0	0.0	0.0	0.00205279	0.0	0.0	0.0	381.57101878	694.12844718	809.4083452	22.96599613	1.00861441	-0.40153484
0.0124	2.80033	4e-08	0.0	0.0	0.0	0.00205279	0.0	0.0	0.0	382.16423458	695.48826856	809.24264718	22.92528631	0.99078599	-0.40140471
0.0125	2.82194	5e-08	0.0	0.0	0.0	0.00205278	0.0	0.0	0.0	382.75621231	696.8237874	809.07734739	22.88462105	0.97322662	-0.40127492
0.0126	2.84354	5e-08	0.0	0.0	0.0	0.00205278	0.0	0.0	0.0	383.34695455	698.13529366	808.91244406	22.84401677	0.95582831	-0.40114542
0.0127	2.86512	5e-08	0.0	0.0	0.0	0.00205278	0.0	0.0	0.0	383.93646393	699.42305604	808.74793551	22.80346646	0.93863722	-0.40101623
0.0128	2.88668	5e-08	0.0	0.0	0.0	0.00205278	0.0	0.0	0.0	384.52474298	700.68736896	808.58381997	22.76297003	0.92165383	-0.40088735
0.0129	2.90823	6e-08	0.0	0.0	0.0	0.00205278	0.0	0.0	0.0	385.11179425	701.92852693	808.42009565	22.72252743	0.90487847	-0.40075878
0.013	2.92976	6e-08	0.0	0.0	0.0	0.00205277	0.0	0.0	0.0	385.69762028	703.14682438	808.25676076	22.6821386	0.88831134	-0.40063051
0.0131	2.95128	6e-08	0.0	0.0	0.0	0.00205277	0.0	0.0	0.0	386.28222358	704.34255548	808.09381353	22.64180351	0.87195247	-0.40050255
0.0132	2.97278	6e-08	0.0	0.0	0.0	0.00205277	0.0	0.0	0.0	386.86560668	705.51601387	807.93125216	22.60152215	0.85580175	-0.40037489
0.0133	2.99427	7e-08	0.0	0.0	0.0	0.00205276	0.0	0.0	0.0	387.4477721	706.66749253	807.76907487	22.56129451	0.83985892	-0.40024753
0.0134	3.01574	7e-08	0.0	0.0	0.0	0.00205276	0.0	0.0	0.0	388.02872233	707.79728357	807.60727988	22.52112061	0.82412357	-0.40012048
0.0135	3.03719	7e-08	0.0	0.0	0.0	0.00205276	0.0	0.0	0.0	388.60845986	708.90568835	807.44586538	22.48099756	0.80861115	-0.39999372
0.0136	3.05863	8e-08	0.0	0.0	0.0	0.00205275	0.0	0.0	0.0	389.18698714	709.99300664	807.28482957	22.44093005	0.7932955	-0.39986726
0.0137	3.08005	8e-08	0.0	0.0	0.0	0.00205275	0.0	0.0	0.0	389.76430671	711.05951797	807.12417069	22.4009162	0.77818651	-0.39974109
0.0138	3.10146	8e-08	0.0	0.0	0.0	0.00205275	0.0	0.0	0.0	390.34042104	712.10551116	806.96388698	22.36095604	0.7632833	-0.39961522
0.0139	3.12285	9e-08	0.0	0.0	0.0	0.00205274	0.0	0.0	0.0	390.91533263	713.13127341	806.80397667	22.32104967	0.74858487	-0.39948964
0.014	3.14422	9e-08	0.0	0.0	0.0	0.00205274	0.0	0.0	0.0	391.48904394	714.13709006	806.64443802	22.28119714	0.73409006	-0.39936436
0.0141	3.16558	1e-07	0.0	0.0	0.0	0.00205274	0.0	0.0	0.0	392.06155746	715.12324445	806.48526925	22.24139858	0.71979755	-0.39923936
0.0142	3.18692	1e-07	0.0	0.0	0.0	0.00205273	0.0	0.0	0.0	392.63287566	716.09001772	806.32646865	22.2016541	0.70570593	-0.39911465
0.0143	3.20825	1.1e-07	0.0	0.0	0.0	0.00205273	0.0	0.0	0.0	393.20300101	717.0376886	806.16803446	22.16196382	0.69181358	-0.39899023
0.0144	3.22956	1.1e-07	0.0	0.0	0.0	0.00205272	0.0	0.0	0.0	393.77193598	717.96653326	806.00996497	22.12232789	0.67811879	-0.39886609
0.0145	3.25085	1.1e-07	0.0	0.0	0.0	0.00205272	0.0	0.0	0.0	394.33968298	718.87684858	805.85225837	22.0827359	0.66469953	-0.39874226
0.0146	3.27213	1.2e-07	0.0	0.0	0.0	0.00205271	0.0	0.0	0.0	394.90624425	719.76899093	805.6949126	22.04320466	0.65142817	-0.39861869
0.0147	3.29339	1.2e-07	0.0	0.0	0.0	0.00205271	0.0	0.0	0.0	395.4716224	720.64317032	805.53792622	22.00372738	0.63835521	-0.39849541
0.0148	3.31464	1.3e-07	0.0	0.0	0.0	0.0020527	0.0	0.0	0.0	396.03581988	721.49966087	805.3812975	21.96430418	0.62547907	-0.39837241
0.0149	3.33586	1.4e-07	0.0	0.0	0.0	0.0020527	0.0	0.0	0.0	396.59883914	722.33873419	805.22502475	21.92493517	0.61279807	-0.39824969
0.015	3.35708	1.4e-07	0.0	0.0	0.0	0.00205269	0.0	0.0	0.0	397.16068259	723.1606593	805.06910627	21.88562049	0.6003104	-0.39812725
0.0151	3.37828	1.5e-07	0.0	0.0	0.0	0.00205268	0.0	0.0	0.0	397.7213527	723.96570245	804.91354038	21.84636027	0.58801418	-0.39800508
0.0152	3.39946	1.5e-07	0.0	0.0	0.0	0.00205268	0.0	0.0	0.0	398.28085187	724.75412701	804.75832541	21.80715466	0.57590738	-0.39788319
0.0153	3.42062	1.6e-07	0.0	0.0	0.0	0.00205267	0.0	0.0	0.0	398.83918256	725.52619329	804.6034597	21.76800384	0.56398788	-0.39776157
0.0154	3.44177	1.7e-07	0.0	0.0	0.0	0.00205266	0.0	0.0	0.0	399.39634719	726.28215844	804.44894161	21.72890796	0.55225344	-0.39764022
0.0155	3.46291	1.7e-07	0.0	0.0	0.0	0.00205266	0.0	0.0	0.0	399.9523482	727.02227676	804.29476951	21.68986049	0.54075452	-0.39751915
0.0156	3.48402	1.8e-07	0.0	0.0	0.0	0.00205265	0.0	0.0	0.0	400.50718779	727.74688473	804.14094142	21.65087207	0.5294066	-0.39739835
0.0157	3.50512	1.9e-07	0.0	0.0	0.0	0.00205264	0.0	0.0	0.0	401.06086852	728.45617801	803.98745596	21.61193857	0.51824123	-0.39727782
0.0158	3.52621	2e-07	0.0	0.0	0.0	0.00205264	0.0	0.0	0.0	401.61339282	729.15040662	803.83431151	21.57306014	0.50725625	-0.39715755
0.0159	3.54728	2e-07	0.0	0.0	0.0	0.00205263	0.0	0.0	0.0	402.16476309	729.82981745	803.68150648	21.53423692	0.49644941	-0.39703755
0.016	3.56833	2.1e-07	0.0	0.0	0.0	0.00205262	0.0	0.0	0.0	402.71498175	730.49465411	803.52903929	21.49546909	0.48581839	-0.39691782
0.0161	3.58937	2.2e-07	0.0	0.0	0.0	0.00205261	0.0	0.0	0.0	403.26405122	731.14515685	803.37690836	21.45675681	0.47536077	-0.39679835
0.0162	3.61039	2.3e-07	0.0	0.0	0.0	0.0020526	0.0	0.0	0.0	403.8119739	731.78156243	803.22511215	21.41810027	0.46507404	-0.39667914
0.0163	3.63139	2.4e-07	0.0	0.0	0.0	0.00205259	0.0	0.0	0.0	404.3587522	732.40410405	803.07364911	21.37949965	0.45495562	-0.39656019
0.0164	3.65238	2.5e-07	0.0	0.0	0.0	0.00205258	0.0	0.0	0.0	404.90438854	733.01301117	802.92251774	21.34095514	0.44500283	-0.3964415
0.0165	3.67336	2.6e-07	0.0	0.0	0.0	0.00205257	0.0	0.0	0.0	405.44888533	733.60850948	802.77171651	21.30246696	0.4352129	-0.39632307
0.0166	3.69431	2.7e-07	0.0	0.0	0.0	0.00205256	0.0	0.0	0.0	405.99224477	734.19091778	802.62124352	21.26402354	0.42569108	-0.39620491
0.0167	3.71525	2.8e-07	0.0	0.0	0.0	0.00205255	0.0	0.0	0.0	406.53446932	734.76042793	802.4710974	21.2256441	0.4162599	-0.396087
0.0168	3.73618	2.9e-07	0.0	0.0	0.0	0.00205254	0.0	0.0	0.0	407.07556143	735.3172426	802.32127677	21.18732076	0.40699079	-0.39596934
0.0169	3.75708	3e-07	0.0	0.0	0.0	0.00205253	0.0	0.0	0.0	407.61552349	735.86158235	802.17178013	21.14905366	0.39788147	-0.39585194
0.017	3.77797	3.1e-07	0.0	0.0	0.0	0.00205252	0.0	0.0	0.0	408.15435788	736.39366448	802.02260603	21.11084295	0.38892961	-0.39573479
0.0171	3.79885	3.3e-07	0.0	0.0	0.0	0.00205251	0.0	0.0	0.0	408.69206699	736.91370301	801.87375301	21.07268877	0.3801328	-0.39561789
0.0172	3.81971	3.4e-07	0.0	0.0	0.0	0.00205249	0.0	0.0	0.0	409.22865322	737.4219086	801.72521965	21.0345913	0.37148861	-0.39550125
0.0173	3.84055	3.5e-07	0.0	0.0	0.0	0.00205248	0.0	0.0	0.0	409.76411894	737.91848851	801.57700451	20.99655067	0.36299456	-0.39538485
0.0174	3.86138	3.6e-07	0.0	0.0	0.0	0.00205247	0.0	0.0	0.0	410.29846654	738.40364651	801.42910621	20.95856706	0.35464809	-0.3952687
0.0175	3.88219	3.8e-07	0.0	0.0	0.0	0.00205245	0.0	0.0	0.0	410.83169841	738.87758285	801.28152334	20.92064062	0.34644663	-0.3951528
0.0176	3.90299	3.9e-07	0.0	0.0	0.0	0.00205244	0.0	0.0	0.0	411.36381686	739.34053687	801.13425434	20.88276543	0.33845332	-0.39503715
0.0177	3.92376	4.1e-07	0.0	0.0	0.0	0.00205242	0.0	0.0	0.0	411.89482423	739.79271509	800.98729779	20.84495143	0.3305602	-0.39492174
0.0178	3.94453	4.2e-07	0.0	0.0	0.0	0.00205241	0.0	0.0	0.0	412.42472295	740.23428717	800.84065245	20.80719464	0.32280916	-0.39480658
0.0179	3.96527	4.4e-07	0.0	0.0	0.0	0.00205239	0.0	0.0	0.0	412.95351539	740.66544554	800.69431696	20.7694952	0.31519795	-0.39469166
0.018	3.986	4.5e-07	0.0	0.0	0.0	0.00205238	0.0	0.0	0.0	413.48120393	741.08637946	800.54828999	20.73185324	0.30772428	-0.39457698
0.0181	4.00672	4.7e-07	0.0	0.0	0.0	0.00205236	0.0	0.0	0.0	414.00779092	741.49727503	800.40257022	20.6942689	0.30038583	-0.39446255
0.0182	4.02741	4.9e-07	0.0	0.0	0.0	0.00205234	0.0	0.0	0.0	414.53327874	741.89831516	800.25715633	20.65674231	0.29318028	-0.39434835
0.0183	4.04809	5.1e-07	0.0	0.0	0.0	0.00205233	0.0	0.0	0.0	415.05766975	742.28967952	800.11204704	20.6192736	0.28610526	-0.39423439
0.0184	4.06876	5.2e-07	0.0	0.0	0.0	0.00205231	0.0	0.0	0.0	415.58096631	742.67154452	799.96724108	20.58186291	0.27915837	-0.39412067
0.0185	4.08941	5.4e-07	0.0	0.0	0.0	0.00205229	0.0	0.0	0.0	416.10317079	743.0440833	799.82273717	20.54451039	0.27233719	-0.39400719
0.0186	4.11004	5.6e-07	0.0	0.0	0.0	0.00205227	0.0	0.0	0.0	416.6242855	743.40749004	799.67853395	20.50721082	0.26569741	-0.39389395
0.0187	4.13066	5.8e-07	0.0	0.0	0.0	0.00205225	0.0	0.0	0.0	417.14431274	743.76197024	799.53463002	20.46997283	0.25914449	-0.39378094
0.0188	4.15126	6e-07	0.0	0.0	0.0	0.00205223	0.0	0.0	0.0	417.66325492	744.10765722	799.39102429	20.43279298	0.2527147	-0.39366816
0.0189	4.17184	6.3e-07	0.0	0.0	0.0	0.00205221	0.0	0.0	0.0	418.18111439	744.44471712	799.24771553	20.39567137	0.24640602	-0.39355562
0.019	4.19241	6.5e-07	0.0	0.0	0.0	0.00205218	0.0	0.0	0.0	418.69789348	744.77331329	799.10470254	20.3586081	0.24021643	-0.39344331
0.0191	4.21296	6.7e-07	0.0	0.0	0.0	0.00205216	0.0	0.0	0.0	419.21359455	745.09360631	798.9619841	20.32160328	0.23414391	-0.39333123
0.0192	4.23349	6.9e-07	0.0	0.0	0.0	0.00205214	0.0	0.0	0.0	419.72821994	745.40575399	798.81955903	20.28465699	0.22818642	-0.39321938
0.0193	4.25401	7.2e-07	0.0	0.0	0.0	0.00205211	0.0	0.0	0.0	420.24177198	745.70991133	798.67742615	20.24776933	0.22234192	-0.39310776
0.0194	4.27451	7.4e-07	0.0	0.0	0.0	0.00205209	0.0	0.0	0.0	420.75425301	746.00623057	798.5355843	20.2109404	0.21660838	-0.39299637
0.0195	4.295	7.7e-07	0.0	0.0	0.0	0.00205206	0.0	0.0	0.0	421.26566536	746.29486116	798.39403233	20.1741703	0.21098377	-0.3928852
0.0196	4.31547	8e-07	0.0	0.0	0.0	0.00205204	0.0	0.0	0.0	421.77601137	746.57595374	798.25276907	20.13745717	0.20548979	-0.39277427
0.0197	4.33592	8.2e-07	0.0	0.0	0.0	0.00205201	0.0	0.0	0.0	422.28529332	746.84967914	798.11179328	20.10080415	0.20008718	-0.39266356
0.0198	4.35636	8.5e-07	0.0	0.0	0.0	0.00205198	0.0	0.0	0.0	422.79351356	747.11616142	797.97110392	20.06421007	0.19478943	-0.39255307
0.0199	4.37678	8.8e-07	0.0	0.0	0.0	0.00205195	0.0	0.0	0.0	423.30067441	747.3755416	797.83069988	20.02767499	0.18959471	-0.39244281
0.02	4.39718	9.1e-07	0.0	0.0	0.0	0.00205192	0.0	0.0	0.0	423.8067782	747.62795819	797.69058007	19.991199	0.18450119	-0.39233277
0.0201	4.41757	9.4e-07	0.0	0.0	0.0	0.00205189	0.0	0.0	0.0	424.31182724	747.87354722	797.5507434	19.95478216	0.17950704	-0.39222295
0.0202	4.43794	9.7e-07	0.0	0.0	0.0	0.00205186	0.0	0.0	0.0	424.81582384	748.11244221	797.4111888	19.91842453	0.17461046	-0.39211335
0.0203	4.4583	1.01e-06	0.0	0.0	0.0	0.00205183	0.0	0.0	0.0	425.31877033	748.34477422	797.27191519	19.8821262	0.16980962	-0.39200398
0.0204	4.47863	1.04e-06	0.0	0.0	0.0	0.00205179	0.0	0.0	0.0	425.82066899	748.57067185	797.13292154	19.84588723	0.16510272	-0.39189482
0.0205	4.49896	1.07e-06	0.0	0.0	0.0	0.00205176	0.0	0.0	0.0	426.32152215	748.79026126	796.9942068	19.80970768	0.16048796	-0.39178589
0.0206	4.51926	1.11e-06	0.0	0.0	0.0	0.00205172	0.0	0.0	0.0	426.8213321	749.00366613	796.85576994	19.7735872	0.15596847	-0.39167717
0.0207	4.53955	1.14e-06	0.0	0.0	0.0	0.00205169	0.0	0.0	0.0	427.3201011	749.21103455	796.71760981	19.73752473	0.15155531	-0.39156867
0.0208	4.55983	1.18e-06	0.0	0.0	0.0	0.00205165	0.0	0.0	0.0	427.81783147	749.41247216	796.57972548	19.70152293	0.14721664	-0.39146039
0.0209	4.58008	1.22e-06	0.0	0.0	0.0	0.00205161	0.0	0.0	0.0	428.3145255	749.60809601	796.44211595	19.66558064	0.14296496	-0.39135232
0.021	4.60032	1.26e-06	0.0	0.0	0.0	0.00205157	0.0	0.0	0.0	428.81018548	749.79802277	796.30478023	19.62969789	0.1387987	-0.39124447
0.0211	4.62055	1.3e-06	0.0	0.0	0.0	0.00205153	0.0	0.0	0.0	429.3048137	749.98236698	796.16771733	19.59387472	0.1347163	-0.39113683
0.0212	4.64075	1.34e-06	0.0	0.0	0.0	0.00205149	0.0	0.0	0.0	429.79841242	750.16124107	796.03092628	19.55811116	0.13071623	-0.3910294
0.0213	4.66095	1.39e-06	0.0	0.0	0.0	0.00205144	0.0	0.0	0.0	430.29098395	750.33475541	795.89440612	19.52240727	0.12679697	-0.39092219
0.0214	4.68112	1.43e-06	0.0	0.0	0.0	0.0020514	0.0	0.0	0.0	430.78253054	750.50301829	795.75815589	19.48676305	0.12295699	-0.39081519
0.0215	4.70128	1.48e-06	0.0	0.0	0.0	0.00205135	0.0	0.0	0.0	431.27305446	750.66613597	795.62217466	19.45117856	0.11919482	-0.3907084
0.0216	4.72142	1.52e-06	0.0	0.0	0.0	0.00205131	0.0	0.0	0.0	431.76255799	750.82421273	795.48646149	19.4156538	0.11550897	-0.39060182
0.0217	4.74154	1.57e-06	0.0	0.0	0.0	0.00205126	0.0	0.0	0.0	432.25104339	750.97735524	795.35101542	19.38018863	0.11190488	-0.39049545
0.0218	4.76165	1.62e-06	0.0	0.0	0.0	0.00205121	0.0	0.0	0.0	432.73851291	751.12566342	795.21583556	19.34478337	0.10836999	-0.39038929
0.0219	4.78175	1.67e-06	0.0	0.0	0.0	0.00205116	0.0	0.0	0.0	433.22496881	751.26923465	795.08092099	19.30943791	0.10490759	-0.39028334
0.022	4.80182	1.72e-06	0.0	0.0	0.0	0.00205111	0.0	0.0	0.0	433.71041335	751.40816592	794.94627083	19.27415226	0.10151633	-0.3901776
0.0221	4.82188	1.78e-06	0.0	0.0	0.0	0.00205105	0.0	0.0	0.0	434.19484878	751.54255241	794.81188418	19.23892645	0.09819485	-0.39007206
0.0222	4.84192	1.83e-06	0.0	0.0	0.0	0.002051	0.0	0.0	0.0	434.67827733	751.67248744	794.67776017	19.20376049	0.09494182	-0.38996673
0.0223	4.86195	1.89e-06	0.0	0.0	0.0	0.00205094	0.0	0.0	0.0	435.16070125	751.79806257	794.54389792	19.16865439	0.09175593	-0.38986161
0.0224	4.88196	1.94e-06	0.0	0.0	0.0	0.00205089	0.0	0.0	0.0	435.64212278	751.91936757	794.41029657	19.13360815	0.08863587	-0.38975669
0.0225	4.90195	2e-06	0.0	0.0	0.0	0.00205083	0.0	0.0	0.0	436.12254415	752.0364905	794.27695528	19.09862179	0.08558038	-0.38965197
0.0226	4.92193	2.06e-06	0.0	0.0	0.0	0.00205077	0.0	0.0	0.0	436.60196759	752.14951765	794.14387319	19.06369531	0.08258818	-0.38954746
0.0227	4.94189	2.13e-06	0.0	0.0	0.0	0.0020507	0.0	0.0	0.0	437.08039532	752.25853751	794.01104945	19.02882837	0.0796657	-0.38944315
0.0228	4.96184	2.19e-06	0.0	0.0	0.0	0.00205064	0.0	0.0	0.0	437.55782956	752.36363559	793.87848322	18.99402151	0.07679948	-0.38933904
0.0229	4.98176	2.26e-06	0.0	0.0	0.0	0.00205057	0.0	0.0	0.0	438.03427253	752.46489065	793.74617368	18.9592745	0.0739935	-0.38923513
0.023	5.00167	2.32e-06	0.0	0.0	0.0	0.00205051	0.0	0.0	0.0	438.50972644	752.56238311	793.61412004	18.92458733	0.0712466	-0.38913143
0.0231	5.02157	2.39e-06	0.0	0.0	0.0	0.00205044	0.0	0.0	0.0	438.9841935	752.65619188	793.48232147	18.88996	0.0685577	-0.38902792
0.0232	5.04145	2.46e-06	0.0	0.0	0.0	0.00205037	0.0	0.0	0.0	439.45767591	752.74639436	793.35077719	18.85539249	0.06592568	-0.38892462
0.0233	5.06131	2.54e-06	0.0	0.0	0.0	0.00205029	0.0	0.0	0.0	439.93017588	752.83306652	793.21948639	18.82088479	0.0633495	-0.38882151
0.0234	5.08115	2.61e-06	0.0	0.0	0.0	0.00205022	0.0	0.0	0.0	440.4016956	752.91628287	793.0884483	18.78643687	0.06082809	-0.38871861
0.0235	5.10098	2.69e-06	0.0	0.0	0.0	0.00205014	0.0	0.0	0.0	440.87223725	752.99611651	792.95766212	18.75204872	0.05836043	-0.3886159
0.0236	5.12079	2.77e-06	0.0	0.0	0.0	0.00205006	0.0	0.0	0.0	441.34180303	753.07263918	792.82712711	18.71772033	0.0559455	-0.38851339
0.0237	5.14058	2.85e-06	0.0	0.0	0.0	0.00204998	0.0	0.0	0.0	441.81039513	753.14591873	792.69684249	18.68345304	0.05357681	-0.38841107
0.0238	5.16036	2.93e-06	0.0	0.0	0.0	0.0020499	0.0	0.0	0.0	442.27801574	753.21601807	792.56680753	18.64924454	0.0512625	-0.38830895
0.0239	5.18012	3.01e-06	0.0	0.0	0.0	0.00204982	0.0	0.0	0.0	442.74466702	753.28301009	792.43702147	18.61509577	0.04899778	-0.38820702
0.024	5.19987	3.1e-06	0.0	0.0	0.0	0.00204973	0.0	0.0	0.0	443.21035114	753.34696084	792.30748355	18.58100671	0.04678168	-0.38810529
0.0241	5.2196	3.19e-06	0.0	0.0	0.0	0.00204964	0.0	0.0	0.0	443.67507027	753.40793509	792.17819305	18.54697732	0.04461331	-0.38800375
0.0242	5.23931	3.28e-06	0.0	0.0	0.0	0.00204955	0.0	0.0	0.0	444.13882656	753.46599641	792.04914924	18.51300756	0.04249176	-0.38790241
0.0243	5.25901	3.37e-06	0.0	0.0	0.0	0.00204946	0.0	0.0	0.0	444.60162216	753.52120719	791.9203514	18.4790974	0.04041616	-0.38780126
0.0244	5.27868	3.46e-06	0.0	0.0	0.0	0.00204936	0.0	0.0	0.0	445.06345924	753.57362864	791.7917988	18.44524681	0.03838565	-0.38770031
0.0245	5.29835	3.56e-06	0.0	0.0	0.0	0.00204927	0.0	0.0	0.0	445.52433993	753.62332082	791.66349073	18.41145573	0.0363994	-0.38759954
0.0246	5.31799	3.66e-06	0.0	0.0	0.0	0.00204917	0.0	0.0	0.0	445.98426637	753.67034272	791.5354265	18.37772413	0.0344566	-0.38749897
0.0247	5.33762	3.76e-06	0.0	0.0	0.0	0.00204907	0.0	0.0	0.0	446.44324071	753.71475223	791.4076054	18.34405195	0.03255645	-0.38739859
0.0248	5.35723	3.87e-06	0.0	0.0	0.0	0.00204896	0.0	0.0	0.0	446.90126507	753.75660621	791.28002674	18.31043914	0.03069818	-0.3872984
0.0249	5.37683	3.97e-06	0.0	0.0	0.0	0.00204885	0.0	0.0	0.0	447.35834157	753.79596048	791.15268983	18.27688567	0.02888104	-0.3871984
0.025	5.3964	4.08e-06	0.0	0.0	0.0	0.00204874	0.0	0.0	0.0	447.81447234	753.8328699	791.02559399	18.24339146	0.02710431	-0.38709859
0.0251	5.41597	4.2e-06	0.0	0.0	0.0	0.00204863	0.0	0.0	0.0	448.2696595	753.86738836	790.89873854	18.20995646	0.02536726	-0.38699897
0.0252	5.43551	4.31e-06	0.0	0.0	0.0	0.00204852	0.0	0.0	0.0	448.72390515	753.89956882	790.77212281	18.17658061	0.02366923	-0.38689954
0.0253	5.45504	4.43e-06	0.0	0.0	0.0	0.0020484	0.0	0.0	0.0	449.17721139	753.92946335	790.64574614	18.14326385	0.02200952	-0.38680029
0.0254	5.47455	4.55e-06	0.0	0.0	0.0	0.00204828	0.0	0.0	0.0	449.62958035	753.9571186	790.51960786	18.11001145	0.02036436	-0.38670121
0.0255	5.49405	4.67e-06	0.0	0.0	0.0	0.00204816	0.0	0.0	0.0	450.08101424	753.98255018	790.39370744	18.07681407	0.0187733	-0.38660234
0.0256	5.51353	4.79e-06	0.0	0.0	0.0	0.00204803	0.0	0.0	0.0	450.53151505	754.00583598	790.26804414	18.04367576	0.01721794	-0.38650365
0.0257	5.53299	4.92e-06	0.0	0.0	0.0	0.0020479	0.0	0.0	0.0	450.98108486	754.02702345	790.14261731	18.01059645	0.01569765	-0.38640515
0.0258	5.55243	5.05e-06	0.0	0.0	0.0	0.00204777	0.0	0.0	1e-08	451.42972576	754.04615921	790.0174263	17.97757606	0.01421182	-0.38630683
0.0259	5.57186	5.19e-06	0.0	0.0	0.0	0.00204764	0.0	0.0	1e-08	451.87743983	754.06328907	789.8924705	17.94461454	0.01275986	-0.3862087
0.026	5.59127	5.33e-06	0.0	0.0	0.0	0.0020475	0.0	0.0	1e-08	452.32422914	754.07845809	789.76774926	17.91171182	0.01134121	-0.38611075
0.0261	5.61067	5.47e-06	0.0	0.0	0.0	0.00204736	0.0	0.0	1e-08	452.77009574	754.09171055	789.64326196	17.87886782	0.0099553	-0.38601299
0.0262	5.63004	5.61e-06	0.0	0.0	0.0	0.00204722	0.0	0.0	1e-08	453.21504172	754.10309004	789.51900797	17.84608247	0.00860162	-0.38591541
0.0263	5.6494	5.76e-06	0.0	0.0	0.0	0.00204707	0.0	0.0	1e-08	453.65906911	754.11263947	789.39498669	17.81335569	0.00727966	-0.38581801
0.0264	5.66875	5.91e-06	0.0	0.0	0.0	0.00204692	0.0	0.0	1e-08	454.10217997	754.12040107	789.2711975	17.7806874	0.00598892	-0.3857208
0.0265	5.68808	6.06e-06	0.0	0.0	0.0	0.00204677	0.0	0.0	1e-08	454.54437635	754.12641644	789.14763978	17.74807753	0.00472893	-0.38562377
0.0266	5.70739	6.21e-06	0.0	0.0	0.0	0.00204661	0.0	0.0	1e-08	454.98566027	754.13072659	789.02431293	17.71552598	0.00349924	-0.38552692
0.0267	5.72668	6.37e-06	0.0	0.0	0.0	0.00204645	0.0	0.0	1e-08	455.42603379	754.13337195	788.90121634	17.68303267	0.00229943	-0.38543025
0.0268	5.74596	6.54e-06	0.0	0.0	0.0	0.00204629	0.0	0.0	1e-08	455.86549891	754.1343924	788.77834943	17.65059751	0.00112909	-0.38533377
0.0269	5.76522	6.7e-06	0.0	0.0	0.0	0.00204612	0.0	0.0	1e-08	456.30405767	754.13382729	788.65571159	17.61822042	-1.219e-05	-0.38523746
0.027	5.78446	6.87e-06	0.0	0.0	0.0	0.00204595	0.0	0.0	1e-08	456.74171208	754.13171549	788.53330222	17.58590129	-0.00112475	-0.38514134
0.0271	5.80369	7.05e-06	0.0	0.0	0.0	0.00204578	0.0	0.0	1e-08	457.17846414	754.12809542	788.41112075	17.55364718	-0.00225137	-0.38504537
0.0272	5.8229	7.23e-06	0.0	0.0	0.0	0.0020456	0.0	0.0	1e-08	457.6143162	754.12289185	788.289167	17.52145134	-0.00335293	-0.38494958
0.0273	5.84209	7.41e-06	0.0	0.0	0.0	0.00204542	0.0	0.0	1e-08	458.04927001	754.11622265	788.16744009	17.48930894	-0.00440168	-0.38485398
0.0274	5.86127	7.59e-06	0.0	0.0	0.0	0.00204523	0.0	0.0	1e-08	458.48332756	754.10812568	788.04593945	17.45722452	-0.00542537	-0.38475856
0.0275	5.88043	7.78e-06	0.0	0.0	0.0	0.00204504	0.0	0.0	1e-08	458.91649086	754.09863408	787.92466449	17.42519798	-0.00642442	-0.38466332
0.0276	5.89957	7.98e-06	0.0	0.0	0.0	0.00204485	0.0	0.0	1e-08	459.34876188	754.08778048	787.80361467	17.39322924	-0.00739924	-0.38456826
0.0277	5.91869	8.17e-06	0.0	0.0	0.0	0.00204465	0.0	0.0	1e-08	459.78014263	754.07559696	787.68278943	17.36131823	-0.00835019	-0.38447337
0.0278	5.9378	8.37e-06	0.0	0.0	0.0	0.00204445	0.0	0.0	1e-08	460.21063507	754.0621151	787.5621882	17.32946485	-0.00927767	-0.38437866
0.0279	5.95689	8.58e-06	0.0	0.0	0.0	0.00204424	0.0	0.0	1e-08	460.64024117	754.04736599	787.44181045	17.29766902	-0.01018201	-0.38428413
0.028	5.97597	8.79e-06	0.0	0.0	0.0	0.00204403	0.0	0.0	1e-08	461.06896292	754.03138029	787.32165561	17.26593065	-0.01106356	-0.38418977
0.0281	5.99503	9e-06	0.0	0.0	0.0	0.00204382	0.0	0.0	1e-08	461.49680227	754.0141882	787.20172314	17.23424965	-0.01192263	-0.38409559
0.0282	6.01407	9.22e-06	0.0	0.0	0.0	0.0020436	0.0	0.0	1e-08	461.92376118	753.9958195	787.0820125	17.20262592	-0.01275953	-0.38400158
0.0283	6.03309	9.45e-06	0.0	0.0	0.0	0.00204338	0.0	0.0	1e-08	462.3498416	753.97630359	786.96252316	17.17105937	-0.01357455	-0.38390774
0.0284	6.0521	9.67e-06	0.0	0.0	0.0	0.00204315	0.0	0.0	1e-08	462.77504548	753.95566951	786.84325456	17.13954991	-0.01436797	-0.38381408
0.0285	6.07109	9.91e-06	0.0	0.0	0.0	0.00204292	0.0	0.0	1e-08	463.19937475	753.93394593	786.72420618	17.10809743	-0.01514002	-0.3837206
0.0286	6.09006	1.014e-05	0.0	0.0	0.0	0.00204268	0.0	0.0	1e-08	463.62283135	753.91116121	786.60537748	17.07670184	-0.01589097	-0.38362728
0.0287	6.10902	1.038e-05	0.0	0.0	0.0	0.00204244	0.0	0.0	1e-08	464.04541722	753.88734339	786.48676793	17.04536304	-0.01662103	-0.38353414
0.0288	6.12796	1.063e-05	0.0	0.0	0.0	0.00204219	0.0	0.0	1e-08	464.46713426	753.86252026	786.36837701	17.01408092	-0.01733041	-0.38344118
0.0289	6.14688	1.088e-05	0.0	0.0	0.0	0.00204194	0.0	0.0	1e-08	464.88798456	753.83665914	786.25020442	16.98286406	-0.01807833	-0.38334835
0.029	6.16579	1.114e-05	0.0	0.0	0.0	0.00204168	0.0	0.0	1e-08	465.30796997	753.80981053	786.13224955	16.95169767	-0.01876519	-0.38325572
0.0291	6.18467	1.14e-05	0.0	0.0	0.0	0.00204142	0.0	0.0	1e-08	465.72709237	753.78201005	786.01451184	16.92058809	-0.01943487	-0.38316326
0.0292	6.20355	1.166e-05	0.0	0.0	0.0	0.00204116	0.0	0.0	1e-08	466.14535366	753.75328009	785.89699079	16.88953523	-0.02008776	-0.38307097
0.0293	6.2224	1.194e-05	0.0	0.0	0.0	0.00204088	0.0	0.0	1e-08	466.56275576	753.72364252	785.7796859	16.85853903	-0.02072425	-0.38297885
0.0294	6.24124	1.221e-05	0.0	0.0	0.0	0.00204061	0.0	0.0	1e-08	466.97930057	753.69311864	785.66259668	16.82759941	-0.02134475	-0.3828869
0.0295	6.26006	1.249e-05	0.0	0.0	0.0	0.00204032	0.0	0.0	1e-08	467.39498998	753.66172922	785.54572262	16.7967163	-0.02194963	-0.38279512
0.0296	6.27886	1.278e-05	0.0	0.0	0.0	0.00204004	0.0	0.0	1e-08	467.80982588	753.62949452	785.42906323	16.76588962	-0.02253928	-0.3827035
0.0297	6.29765	1.308e-05	0.0	0.0	0.0	0.00203974	0.0	0.0	1e-08	468.22381016	753.59643426	785.31261804	16.73511931	-0.02311406	-0.38261206
0.0298	6.31642	1.337e-05	0.0	0.0	0.0	0.00203944	0.0	0.0	1e-08	468.6369447	753.56256764	785.19638656	16.70440529	-0.02367433	-0.38252078
0.0299	6.33517	1.368e-05	0.0	0.0	0.0	0.00203914	0.0	0.0	1e-08	469.04923138	753.52791339	785.08036829	16.67374749	-0.02422047	-0.38242967
0.03	6.35391	1.399e-05	0.0	0.0	0.0	0.00203883	0.0	0.0	1e-08	469.46067206	753.49248971	784.96456278	16.64314582	-0.02475281	-0.38233872
0.0301	6.37262	1.43e-05	0.0	0.0	0.0	0.00203851	0.0	0.0	1e-08	469.8712686	753.45631834	784.84896952	16.61259878	-0.02526408	-0.38224795
0.0302	6.39132	1.463e-05	0.0	0.0	0.0	0.00203819	0.0	0.0	1e-08	470.28102285	753.41942246	784.73358802	16.58210869	-0.0257673	-0.38215734
0.0303	6.41001	1.495e-05	0.0	0.0	0.0	0.00203786	0.0	0.0	1e-08	470.68993667	753.38181332	784.61841783	16.55167444	-0.02625731	-0.38206689
0.0304	6.42868	1.529e-05	0.0	0.0	0.0	0.00203753	0.0	0.0	2e-08	471.09801192	753.34350794	784.50345849	16.52129594	-0.02673442	-0.38197661
0.0305	6.44733	1.563e-05	0.0	0.0	0.0	0.00203719	0.0	0.0	2e-08	471.50525043	753.30452293	784.38870952	16.49097311	-0.0271989	-0.3818865
0.0306	6.46596	1.597e-05	0.0	0.0	0.0	0.00203684	0.0	0.0	2e-08	471.91165406	753.26487454	784.27417046	16.46070586	-0.02765103	-0.38179655
0.0307	6.48457	1.633e-05	0.0	0.0	0.0	0.00203649	0.0	0.0	2e-08	472.31722463	753.22457863	784.15984085	16.43049413	-0.02809108	-0.38170676
0.0308	6.50317	1.669e-05	0.0	0.0	0.0	0.00203613	0.0	0.0	2e-08	472.72196397	753.18365071	784.04572022	16.40033781	-0.02851929	-0.38161714
0.0309	6.52175	1.705e-05	0.0	0.0	0.0	0.00203576	0.0	0.0	2e-08	473.12587391	753.14210592	783.93180812	16.37023682	-0.02893592	-0.38152768
0.031	6.54032	1.742e-05	0.0	0.0	0.0	0.00203539	0.0	0.0	2e-08	473.52895626	753.09995908	783.8181041	16.34019108	-0.02934122	-0.38143838
0.0311	6.55887	1.78e-05	0.0	0.0	0.0	0.00203501	0.0	0.0	2e-08	473.93121284	753.05722467	783.7046077	16.31020051	-0.02973542	-0.38134925
0.0312	6.5774	1.819e-05	0.0	0.0	0.0	0.00203463	0.0	0.0	2e-08	474.33264545	753.01391683	783.59131847	16.280265	-0.03011875	-0.38126028
0.0313	6.59591	1.858e-05	0.0	0.0	0.0	0.00203423	0.0	0.0	2e-08	474.7332559	752.97004942	783.47823596	16.25038439	-0.03049097	-0.38117147
0.0314	6.6144	1.898e-05	0.0	0.0	0.0	0.00203383	0.0	0.0	2e-08	475.13304596	752.92564756	783.36535969	16.22055693	-0.03084464	-0.38108283
0.0315	6.63288	1.939e-05	0.0	0.0	0.0	0.00203343	0.0	0.0	2e-08	475.53201742	752.88071822	783.25268923	16.19078552	-0.0311938	-0.38099435
0.0316	6.65134	1.98e-05	0.0	0.0	0.0	0.00203301	0.0	0.0	2e-08	475.93017209	752.83527406	783.14022414	16.16106873	-0.03153247	-0.38090602
0.0317	6.66979	2.022e-05	0.0	0.0	0.0	0.00203259	0.0	0.0	2e-08	476.32751174	752.78932855	783.02796398	16.13140646	-0.0318608	-0.38081786
0.0318	6.68822	2.065e-05	0.0	0.0	0.0	0.00203216	0.0	0.0	2e-08	476.72403815	752.74289497	782.9159083	16.10179863	-0.03217893	-0.38072986
0.0319	6.70663	2.109e-05	0.0	0.0	0.0	0.00203172	0.0	0.0	2e-08	477.11975309	752.69598642	782.80405667	16.07224512	-0.03248698	-0.38064202
0.032	6.72502	2.153e-05	0.0	0.0	0.0	0.00203128	0.0	0.0	2e-08	477.51465832	752.64861581	782.69240864	16.04274583	-0.03278509	-0.38055434
0.0321	6.74339	2.198e-05	0.0	0.0	0.0	0.00203083	0.0	0.0	2e-08	477.90875561	752.60079592	782.58096378	16.01330067	-0.03307336	-0.38046682
0.0322	6.76175	2.244e-05	0.0	0.0	0.0	0.00203037	0.0	0.0	2e-08	478.3020467	752.55253937	782.46972166	15.98390954	-0.0333519	-0.38037946
0.0323	6.78009	2.291e-05	0.0	0.0	0.0	0.0020299	0.0	0.0	2e-08	478.69453334	752.50385866	782.35868183	15.95457232	-0.0336208	-0.38029225
0.0324	6.79842	2.338e-05	0.0	0.0	0.0	0.00202943	0.0	0.0	2e-08	479.08621728	752.45476615	782.24784387	15.92528892	-0.03388015	-0.38020521
0.0325	6.81672	2.386e-05	0.0	0.0	0.0	0.00202894	0.0	0.0	2e-08	479.47710026	752.40527413	782.13720735	15.89605923	-0.03413002	-0.38011832
0.0326	6.83501	2.436e-05	0.0	0.0	0.0	0.00202845	0.0	0.0	2e-08	479.86718403	752.3553858	782.02677187	15.86688497	-0.03438605	-0.38003159
0.0327	6.85328	2.485e-05	0.0	0.0	0.0	0.00202795	0.0	0.0	2e-08	480.25647032	752.3051067	781.91653703	15.83776299	-0.03462238	-0.37994502
0.0328	6.87154	2.536e-05	0.0	0.0	0.0	0.00202744	0.0	0.0	3e-08	480.64496086	752.2544567	781.80650237	15.80869451	-0.03485026	-0.37985861
0.0329	6.88978	2.588e-05	0.0	0.0	0.0	0.00202693	0.0	0.0	3e-08	481.03265734	752.20344658	781.69666747	15.77967941	-0.0350698	-0.37977235
0.033	6.908	2.64e-05	0.0	0.0	0.0	0.0020264	0.0	0.0	3e-08	481.41956149	752.15208693	781.58703191	15.75071761	-0.03528111	-0.37968625
0.0331	6.9262	2.694e-05	0.0	0.0	0.0	0.00202587	0.0	0.0	3e-08	481.80567502	752.10038823	781.47759526	15.72180899	-0.03548429	-0.37960031
0.0332	6.94438	2.748e-05	0.0	0.0	0.0	0.00202533	0.0	0.0	3e-08	482.19099963	752.04836083	781.36835712	15.69295346	-0.03567944	-0.37951452
0.0333	6.96255	2.803e-05	0.0	0.0	0.0	0.00202477	0.0	0.0	3e-08	482.57553702	751.99601497	781.25931706	15.66415092	-0.03586664	-0.37942889
0.0334	6.9807	2.859e-05	0.0	0.0	0.0	0.00202421	0.0	0.0	3e-08	482.95928887	751.94336075	781.15047467	15.63540126	-0.03604597	-0.37934341
0.0335	6.99884	2.916e-05	0.0	0.0	0.0	0.00202364	0.0	0.0	3e-08	483.34225689	751.89040821	781.04182953	15.60670438	-0.03621751	-0.37925809
0.0336	7.01695	2.974e-05	0.0	0.0	0.0	0.00202307	0.0	0.0	3e-08	483.72444275	751.83716727	780.93338124	15.57806017	-0.03638133	-0.37917292
0.0337	7.03505	3.032e-05	0.0	0.0	0.0	0.00202248	0.0	0.0	3e-08	484.10584814	751.78364778	780.82512938	15.54946854	-0.03653748	-0.37908791
0.0338	7.05313	3.092e-05	0.0	0.0	0.0	0.00202188	0.0	0.0	3e-08	484.48647471	751.72985925	780.71707353	15.52093166	-0.03670283	-0.37900305
0.0339	7.0712	3.153e-05	0.0	0.0	0.0	0.00202127	0.0	0.0	3e-08	484.86632422	751.67578423	780.60921342	15.49244568	-0.03684987	-0.37891834
0.034	7.08924	3.214e-05	0.0	0.0	0.0	0.00202066	0.0	0.0	3e-08	485.24539827	751.62145052	780.50154854	15.46401209	-0.03699041	-0.37883379
0.0341	7.10727	3.277e-05	0.0	0.0	0.0	0.00202003	0.0	0.0	3e-08	485.62369854	751.56686624	780.39407851	15.43563081	-0.03712459	-0.37874939
0.0342	7.12529	3.341e-05	0.0	0.0	0.0	0.00201939	0.0	0.0	3e-08	486.00122666	751.51203929	780.28680291	15.40730173	-0.03725253	-0.37866515
0.0343	7.14328	3.405e-05	0.0	0.0	0.0	0.00201875	0.0	0.0	3e-08	486.37798431	751.45697743	780.17972136	15.37902477	-0.03737434	-0.37858105
0.0344	7.16126	3.471e-05	0.0	0.0	0.0	0.00201809	0.0	0.0	3e-08	486.75397311	751.40168826	780.07283345	15.35079982	-0.03749014	-0.37849711
0.0345	7.17922	3.537e-05	0.0	0.0	0.0	0.00201742	0.0	0.0	4e-08	487.12919472	751.34617921	779.96613879	15.3226268	-0.03760006	-0.37841332
0.0346	7.19716	3.605e-05	0.0	0.0	0.0	0.00201675	0.0	0.0	4e-08	487.50365077	751.29045759	779.85963699	15.2945056	-0.0377042	-0.37832968
0.0347	7.21508	3.674e-05	0.0	0.0	0.0	0.00201606	0.0	0.0	4e-08	487.8773429	751.23453051	779.75332766	15.26643615	-0.03780266	-0.3782462
0.0348	7.23299	3.743e-05	0.0	0.0	0.0	0.00201536	0.0	0.0	4e-08	488.25027272	751.17840498	779.64721039	15.23841833	-0.03789556	-0.37816286
0.0349	7.25088	3.814e-05	0.0	0.0	0.0	0.00201465	0.0	0.0	4e-08	488.62244187	751.12208785	779.54128481	15.21045206	-0.037983	-0.37807967
0.035	7.26875	3.886e-05	0.0	0.0	0.0	0.00201393	0.0	0.0	4e-08	488.99385197	751.06558582	779.43555053	15.18253724	-0.03806507	-0.37799664
0.0351	7.28661	3.959e-05	0.0	0.0	0.0	0.0020132	0.0	0.0	4e-08	489.36450463	751.00890168	779.33000716	15.15467449	-0.03814714	-0.37791375
0.0352	7.30445	4.033e-05	0.0	0.0	0.0	0.00201246	0.0	0.0	4e-08	489.73440147	750.95204091	779.22465434	15.12686253	-0.03822051	-0.37783102
0.0353	7.32227	4.108e-05	0.0	0.0	0.0	0.00201171	0.0	0.0	4e-08	490.10354409	750.89501196	779.11949167	15.09910177	-0.03828907	-0.37774843
0.0354	7.34007	4.185e-05	0.0	0.0	0.0	0.00201094	0.0	0.0	4e-08	490.47193409	750.83782062	779.01451877	15.07139212	-0.03835295	-0.37766599
0.0355	7.35785	4.262e-05	0.0	0.0	0.0	0.00201017	0.0	0.0	4e-08	490.83957306	750.78047255	778.90973525	15.04373349	-0.03841224	-0.3775837
0.0356	7.37562	4.341e-05	0.0	0.0	0.0	0.00200938	0.0	0.0	4e-08	491.20646259	750.72297322	778.80514074	15.01612579	-0.03846706	-0.37750156
0.0357	7.39337	4.42e-05	0.0	0.0	0.0	0.00200858	0.0	0.0	4e-08	491.57260428	750.66532798	778.70073486	14.98856893	-0.03851751	-0.37741957
0.0358	7.4111	4.501e-05	0.0	0.0	0.0	0.00200777	0.0	0.0	5e-08	491.93799971	750.60754204	778.59651723	14.96106282	-0.0385637	-0.37733772
0.0359	7.42882	4.583e-05	0.0	0.0	0.0	0.00200695	0.0	0.0	5e-08	492.30265045	750.54962046	778.49248749	14.93360736	-0.03860572	-0.37725603
0.036	7.44652	4.667e-05	0.0	0.0	0.0	0.00200612	0.0	0.0	5e-08	492.66655808	750.49156816	778.38864525	14.90620246	-0.03864368	-0.37717448
0.0361	7.4642	4.751e-05	0.0	0.0	0.0	0.00200527	0.0	0.0	5e-08	493.02972416	750.43338993	778.28499015	14.87884804	-0.03867767	-0.37709307
0.0362	7.48186	4.837e-05	0.0	0.0	0.0	0.00200441	0.0	0.0	5e-08	493.39215027	750.37509044	778.18152181	14.85154399	-0.03870779	-0.37701182
0.0363	7.4995	4.924e-05	0.0	0.0	0.0	0.00200354	0.0	0.0	5e-08	493.75383796	750.31667472	778.07823986	14.82428969	-0.03873107	-0.37693071
0.0364	7.51713	5.012e-05	0.0	0.0	0.0	0.00200266	0.0	0.0	5e-08	494.11478877	750.25815152	777.97514392	14.79708594	-0.03875263	-0.37684974
0.0365	7.53474	5.101e-05	0.0	0.0	0.0	0.00200177	0.0	0.0	5e-08	494.47500428	750.19952203	777.87223363	14.76993226	-0.03877041	-0.37676893
0.0366	7.55233	5.192e-05	0.0	0.0	0.0	0.00200086	0.0	0.0	5e-08	494.83448602	750.1407907	777.76950862	14.74282857	-0.03878447	-0.37668825
0.0367	7.56991	5.284e-05	0.0	0.0	0.0	0.00199994	0.0	0.0	5e-08	495.19323553	750.08196187	777.66696853	14.71577475	-0.03879489	-0.37660773
0.0368	7.58746	5.377e-05	0.0	0.0	0.0	0.001999	0.0	0.0	5e-08	495.55125436	750.02303981	777.564613	14.68877073	-0.03880173	-0.37652734
0.0369	7.605	5.472e-05	0.0	0.0	0.0	0.00199806	0.0	0.0	5e-08	495.90854403	749.9640287	777.46244166	14.66181641	-0.03880504	-0.3764471
0.037	7.62252	5.568e-05	0.0	0.0	0.0	0.0019971	0.0	0.0	6e-08	496.26510609	749.90493263	777.36045415	14.63491168	-0.0388049	-0.37636701
0.0371	7.64003	5.665e-05	0.0	0.0	0.0	0.00199612	0.0	0.0	6e-08	496.62094204	749.84575561	777.2586501	14.60805647	-0.03880135	-0.37628706
0.0372	7.65751	5.764e-05	0.0	0.0	0.0	0.00199514	0.0	0.0	6e-08	496.97605342	749.78650158	777.15702915	14.58125067	-0.03879445	-0.37620726
0.0373	7.67498	5.864e-05	0.0	0.0	0.0	0.00199414	0.0	0.0	6e-08	497.33044174	749.72717442	777.05559096	14.55449419	-0.03878425	-0.37612759
0.0374	7.69243	5.965e-05	0.0	0.0	0.0	0.00199312	0.0	0.0	6e-08	497.6841085	749.66777793	776.95433515	14.52778693	-0.0387708	-0.37604807
0.0375	7.70986	6.067e-05	0.0	0.0	0.0	0.0019921	0.0	0.0	6e-08	498.03705523	749.60831585	776.85326137	14.5011288	-0.03875414	-0.3759687
0.0376	7.72728	6.172e-05	0.0	0.0	0.0	0.00199105	0.0	0.0	6e-08	498.38928342	749.54879156	776.75236927	14.47451954	-0.03873509	-0.37588946
0.0377	7.74468	6.277e-05	0.0	0.0	0.0	0.00199	0.0	0.0	6e-08	498.74079458	749.48920871	776.65165848	14.44795933	-0.03871239	-0.37581037
0.0378	7.76206	6.384e-05	0.0	0.0	0.0	0.00198893	0.0	0.0	6e-08	499.09159019	749.42957097	776.55112867	14.42144796	-0.03868665	-0.37573142
0.0379	7.77942	6.492e-05	0.0	0.0	0.0	0.00198785	0.0	0.0	6e-08	499.44167175	749.36988183	776.45077946	14.39498533	-0.03865791	-0.37565262
0.038	7.79676	6.602e-05	0.0	0.0	0.0	0.00198675	0.0	0.0	7e-08	499.79104075	749.31014475	776.35061051	14.36857135	-0.03862619	-0.37557395
0.0381	7.81409	6.713e-05	0.0	0.0	0.0	0.00198564	0.0	0.0	7e-08	500.13969867	749.25036311	776.25062147	14.34220591	-0.03859153	-0.37549543
0.0382	7.8314	6.826e-05	0.0	0.0	0.0	0.00198451	0.0	0.0	7e-08	500.48764698	749.1905403	776.15081198	14.31588893	-0.03855397	-0.37541704
0.0383	7.84869	6.94e-05	0.0	0.0	0.0	0.00198337	0.0	0.0	7e-08	500.83488716	749.13067963	776.0511817	14.2896203	-0.03851352	-0.3753388
0.0384	7.86596	7.055e-05	0.0	0.0	0.0	0.00198221	0.0	0.0	7e-08	501.18142069	749.0707844	775.95173028	14.26339993	-0.03847022	-0.3752607
0.0385	7.88322	7.172e-05	0.0	0.0	0.0	0.00198104	0.0	0.0	7e-08	501.52724903	749.01085788	775.85245736	14.23722773	-0.03842409	-0.37518274
0.0386	7.90046	7.291e-05	0.0	0.0	0.0	0.00197985	0.0	0.0	7e-08	501.87237363	748.95090331	775.7533626	14.2111036	-0.03837514	-0.37510492
0.0387	7.91768	7.411e-05	0.0	0.0	0.0	0.00197865	0.0	0.0	7e-08	502.21679596	748.8909239	775.65444566	14.18502743	-0.0383234	-0.37502723
0.0388	7.93488	7.533e-05	0.0	0.0	0.0	0.00197743	0.0	0.0	8e-08	502.56051748	748.83092129	775.55570619	14.1589997	-0.0382744	-0.37494969
0.0389	7.95206	7.656e-05	0.0	0.0	0.0	0.0019762	0.0	0.0	8e-08	502.90353965	748.77089314	775.45714387	14.13301939	-0.03821903	-0.37487229
0.039	7.96923	7.781e-05	0.0	0.0	0.0	0.00197495	0.0	0.0	8e-08	503.2458639	748.7108469	775.35875835	14.10708679	-0.03816122	-0.37479502
0.0391	7.98638	7.907e-05	0.0	0.0	0.0	0.00197368	0.0	0.0	8e-08	503.58749168	748.6507853	775.26054927	14.08120181	-0.03810101	-0.37471789
0.0392	8.00351	8.035e-05	0.0	0.0	0.0	0.0019724	0.0	0.0	8e-08	503.92842443	748.59071099	775.1625163	14.05536435	-0.03803842	-0.37464091
0.0393	8.02062	8.164e-05	0.0	0.0	0.0	0.00197111	0.0	0.0	8e-08	504.26866358	748.53062662	775.0646591	14.02957433	-0.0379735	-0.37456406
0.0394	8.03772	8.295e-05	0.0	0.0	0.0	0.00196979	0.0	0.0	8e-08	504.60821056	748.47053478	774.96697732	14.00383164	-0.03790626	-0.37448734
0.0395	8.0548	8.428e-05	0.0	0.0	0.0	0.00196847	0.0	0.0	8e-08	504.94706681	748.41043803	774.86947063	13.9781362	-0.03783675	-0.37441077
0.0396	8.07185	8.563e-05	0.0	0.0	0.0	0.00196712	0.0	0.0	9e-08	505.28523374	748.35033888	774.7721387	13.95248791	-0.03776498	-0.37433433
0.0397	8.0889	8.699e-05	0.0	0.0	0.0	0.00196576	0.0	0.0	9e-08	505.62271277	748.29023982	774.67498118	13.92688668	-0.03769099	-0.37425803
0.0398	8.10592	8.836e-05	0.0	0.0	0.0	0.00196438	0.0	0.0	9e-08	505.95950532	748.23014333	774.57799774	13.90133241	-0.0376148	-0.37418187
0.0399	8.12293	8.976e-05	0.0	0.0	0.0	0.00196299	0.0	0.0	9e-08	506.29561281	748.17005184	774.48118804	13.875825	-0.03753642	-0.37410584
0.04	8.13991	9.117e-05	0.0	0.0	0.0	0.00196157	0.0	0.0	9e-08	506.63103664	748.10996775	774.38455176	13.85036437	-0.03745589	-0.37402995
0.0401	8.15688	9.259e-05	0.0	0.0	0.0	0.00196015	0.0	0.0	9e-08	506.96577823	748.04988869	774.28808857	13.824951	-0.03737821	-0.37395419
0.0402	8.17383	9.404e-05	0.0	0.0	0.0	0.0019587	0.0	0.0	9e-08	507.29983897	747.98981852	774.19179813	13.79958382	-0.03729502	-0.37387858
0.0403	8.19077	9.55e-05	0.0	0.0	0.0	0.00195724	0.0	0.0	1e-07	507.63322027	747.92976044	774.09568012	13.77426316	-0.03720998	-0.37380309
0.0404	8.20768	9.698e-05	0.0	0.0	0.0	0.00195576	0.0	0.0	1e-07	507.96592351	747.86971642	773.9997342	13.74898894	-0.03712312	-0.37372774
0.0405	8.22458	9.847e-05	0.0	0.0	0.0	0.00195426	0.0	0.0	1e-07	508.29795009	747.80968835	773.90396005	13.72376105	-0.03703449	-0.37365253
0.0406	8.24146	9.999e-05	0.0	0.0	0.0	0.00195274	0.0	0.0	1e-07	508.6293014	747.74967811	773.80835733	13.69857942	-0.03694412	-0.37357745
0.0407	8.25832	0.00010152	0.0	0.0	0.0	0.00195121	0.0	0.0	1e-07	508.95997882	747.68968752	773.71292571	13.67344394	-0.03685204	-0.3735025
0.0408	8.27517	0.00010307	0.0	0.0	0.0	0.00194966	0.0	0.0	1e-07	509.28998372	747.62971836	773.61766488	13.64835453	-0.03675829	-0.37342769
0.0409	8.29199	0.00010463	0.0	0.0	0.0	0.00194809	0.0	0.0	1e-07	509.6193175	747.56977238	773.52257451	13.62331109	-0.0366629	-0.37335302
0.041	8.3088	0.00010622	0.0	0.0	0.0	0.00194651	0.0	0.0	1.1e-07	509.94798151	747.50985126	773.42765426	13.59831354	-0.0365659	-0.37327847
0.0411	8.32559	0.00010782	0.0	0.0	0.0	0.0019449	0.0	0.0	1.1e-07	510.27597714	747.44995668	773.33290383	13.57336179	-0.03646733	-0.37320406
0.0412	8.34236	0.00010944	0.0	0.0	0.0	0.00194328	0.0	0.0	1.1e-07	510.60330575	747.39009026	773.23832288	13.54845574	-0.03636722	-0.37312979
0.0413	8.35912	0.00011108	0.0	0.0	0.0	0.00194164	0.0	0.0	1.1e-07	510.9299687	747.33025338	773.14391109	13.5235953	-0.03626598	-0.37305564
0.0414	8.37585	0.00011274	0.0	0.0	0.0	0.00193998	0.0	0.0	1.1e-07	511.25596736	747.27044726	773.04966815	13.49878039	-0.036163	-0.37298163
0.0415	8.39257	0.00011441	0.0	0.0	0.0	0.0019383	0.0	0.0	1.1e-07	511.58130307	747.21067371	772.95559373	13.47401091	-0.03605859	-0.37290775
0.0416	8.40927	0.00011611	0.0	0.0	0.0	0.00193661	0.0	0.0	1.2e-07	511.90597721	747.15093418	772.86168751	13.44928677	-0.03595278	-0.372834
0.0417	8.42595	0.00011782	0.0	0.0	0.0	0.00193489	0.0	0.0	1.2e-07	512.2299911	747.09123007	772.76794918	13.42460789	-0.03584559	-0.37276039
0.0418	8.44262	0.00011955	0.0	0.0	0.0	0.00193316	0.0	0.0	1.2e-07	512.55334611	747.03156277	772.67437842	13.39997417	-0.03573705	-0.3726869
0.0419	8.45926	0.0001213	0.0	0.0	0.0	0.0019314	0.0	0.0	1.2e-07	512.87604358	746.9719336	772.5809749	13.37538553	-0.0356272	-0.37261355
0.042	8.47589	0.00012308	0.0	0.0	0.0	0.00192963	0.0	0.0	1.2e-07	513.19808484	746.91234387	772.48773832	13.35084187	-0.03551605	-0.37254033
0.0421	8.4925	0.00012486	0.0	0.0	0.0	0.00192784	0.0	0.0	1.2e-07	513.51947124	746.85279486	772.39466835	13.3263431	-0.03540364	-0.37246724
0.0422	8.50909	0.00012667	0.0	0.0	0.0	0.00192603	0.0	0.0	1.3e-07	513.84020411	746.79328781	772.30176469	13.30188914	-0.03528999	-0.37239428
0.0423	8.52566	0.0001285	0.0	0.0	0.0	0.0019242	0.0	0.0	1.3e-07	514.16028478	746.73382393	772.20902702	13.2774799	-0.03517513	-0.37232145
0.0424	8.54222	0.00013035	0.0	0.0	0.0	0.00192235	0.0	0.0	1.3e-07	514.47971458	746.67440441	772.11645502	13.25311528	-0.03505908	-0.37224875
0.0425	8.55875	0.00013222	0.0	0.0	0.0	0.00192048	0.0	0.0	1.3e-07	514.79849483	746.6150304	772.02404839	13.2287952	-0.03494187	-0.37217618
0.0426	8.57527	0.0001341	0.0	0.0	0.0	0.00191859	0.0	0.0	1.3e-07	515.11662686	746.55570398	771.93180681	13.20451935	-0.03482261	-0.37210374
0.0427	8.59177	0.00013601	0.0	0.0	0.0	0.00191668	0.0	0.0	1.4e-07	515.43411198	746.49642578	771.83972997	13.180288	-0.03470285	-0.37203143
0.0428	8.60825	0.00013794	0.0	0.0	0.0	0.00191475	0.0	0.0	1.4e-07	515.75095151	746.43719682	771.74781755	13.15610092	-0.03458195	-0.37195925
0.0429	8.62472	0.00013988	0.0	0.0	0.0	0.00191281	0.0	0.0	1.4e-07	516.06714677	746.37801822	771.65606926	13.13195801	-0.03445992	-0.3718872
0.043	8.64116	0.00014185	0.0	0.0	0.0	0.00191084	0.0	0.0	1.4e-07	516.38269905	746.31889107	771.56448478	13.10785918	-0.03433678	-0.37181527
0.0431	8.65759	0.00014384	0.0	0.0	0.0	0.00190885	0.0	0.0	1.4e-07	516.69760968	746.25981646	771.4730638	13.08380434	-0.03421255	-0.37174348
0.0432	8.674	0.00014584	0.0	0.0	0.0	0.00190684	0.0	0.0	1.5e-07	517.01187996	746.20079545	771.38180602	13.0597934	-0.03408724	-0.37167181
0.0433	8.69039	0.00014787	0.0	0.0	0.0	0.00190481	0.0	0.0	1.5e-07	517.32551117	746.14182909	771.29071113	13.03582627	-0.03396087	-0.37160027
0.0434	8.70676	0.00014992	0.0	0.0	0.0	0.00190276	0.0	0.0	1.5e-07	517.63850463	746.08291842	771.19977882	13.01190287	-0.03383345	-0.37152886
0.0435	8.72311	0.00015199	0.0	0.0	0.0	0.00190069	0.0	0.0	1.5e-07	517.95086163	746.02406446	771.1090088	12.9880231	-0.03370499	-0.37145758
0.0436	8.73945	0.00015408	0.0	0.0	0.0	0.0018986	0.0	0.0	1.5e-07	518.26258346	745.96526823	771.01840074	12.96418687	-0.0335755	-0.37138642
0.0437	8.75577	0.00015619	0.0	0.0	0.0	0.00189648	0.0	0.0	1.6e-07	518.57367141	745.90653073	770.92795436	12.9403941	-0.033445	-0.37131539
0.0438	8.77207	0.00015832	0.0	0.0	0.0	0.00189435	0.0	0.0	1.6e-07	518.88412677	745.84785221	770.83766934	12.91664473	-0.03331487	-0.37124449
0.0439	8.78835	0.00016047	0.0	0.0	0.0	0.0018922	0.0	0.0	1.6e-07	519.19395083	745.789233	770.7475454	12.89293861	-0.03318283	-0.37117371
0.044	8.80461	0.00016264	0.0	0.0	0.0	0.00189002	0.0	0.0	1.6e-07	519.50314485	745.73067481	770.65758222	12.86927568	-0.03304988	-0.37110306
0.0441	8.82085	0.00016484	0.0	0.0	0.0	0.00188783	0.0	0.0	1.7e-07	519.81171013	745.6721785	770.56777951	12.84565585	-0.03291602	-0.37103253
0.0442	8.83708	0.00016705	0.0	0.0	0.0	0.00188561	0.0	0.0	1.7e-07	520.11964793	745.61374493	770.47813697	12.82207904	-0.03278129	-0.37096213
0.0443	8.85329	0.00016929	0.0	0.0	0.0	0.00188337	0.0	0.0	1.7e-07	520.42695954	745.55537493	770.38865429	12.79854515	-0.03264568	-0.37089186
0.0444	8.86948	0.00017155	0.0	0.0	0.0	0.00188111	0.0	0.0	1.7e-07	520.73364622	745.49706933	770.29933118	12.77505409	-0.03250922	-0.37082171
0.0445	8.88565	0.00017382	0.0	0.0	0.0	0.00187883	0.0	0.0	1.7e-07	521.03970923	745.43882896	770.21016733	12.75160579	-0.03237191	-0.37075169
0.0446	8.9018	0.00017612	0.0	0.0	0.0	0.00187653	0.0	0.0	1.8e-07	521.34514985	745.38065462	770.12116246	12.72820014	-0.03223376	-0.37068179
0.0447	8.91793	0.00017845	0.0	0.0	0.0	0.0018742	0.0	0.0	1.8e-07	521.64996934	745.3225471	770.03231627	12.70483706	-0.03209479	-0.37061202
0.0448	8.93405	0.00018079	0.0	0.0	0.0	0.00187186	0.0	0.0	1.8e-07	521.95416896	745.2645072	769.94362846	12.68151646	-0.03195501	-0.37054237
0.0449	8.95014	0.00018315	0.0	0.0	0.0	0.00186949	0.0	0.0	1.8e-07	522.25774996	745.20653569	769.85509873	12.65823826	-0.03181442	-0.37047284
0.045	8.96622	0.00018554	0.0	0.0	0.0	0.0018671	0.0	0.0	1.9e-07	522.56071361	745.14863336	769.76672679	12.63500237	-0.03167355	-0.37040344
0.0451	8.98228	0.00018795	0.0	0.0	0.0	0.00186469	0.0	0.0	1.9e-07	522.86306114	745.09079984	769.67851235	12.61180869	-0.03153174	-0.37033417
0.0452	8.99832	0.00019038	0.0	0.0	0.0	0.00186226	0.0	0.0	1.9e-07	523.16479382	745.03303662	769.59045512	12.58865715	-0.03138906	-0.37026501
0.0453	9.01435	0.00019283	0.0	0.0	0.0	0.0018598	0.0	0.0	1.9e-07	523.46591289	744.97534441	769.5025548	12.56554765	-0.03124566	-0.37019598
0.0454	9.03035	0.00019531	0.0	0.0	0.0	0.00185732	0.0	0.0	2e-07	523.76641959	744.9177239	769.4148111	12.5424801	-0.03110154	-0.37012707
0.0455	9.04634	0.0001978	0.0	0.0	0.0	0.00185482	0.0	0.0	2e-07	524.06631517	744.86017576	769.32722373	12.51945442	-0.03095671	-0.37005829
0.0456	9.06231	0.00020032	0.0	0.0	0.0	0.0018523	0.0	0.0	2e-07	524.36560087	744.80270067	769.2397924	12.49647052	-0.03081118	-0.36998963
0.0457	9.07825	0.00020286	0.0	0.0	0.0	0.00184976	0.0	0.0	2e-07	524.66427792	744.74529928	769.15251683	12.47352832	-0.03066496	-0.36992109
0.0458	9.09419	0.00020543	0.0	0.0	0.0	0.00184719	0.0	0.0	2.1e-07	524.96234757	744.68797224	769.06539671	12.45062772	-0.03051807	-0.36985267
0.0459	9.1101	0.00020801	0.0	0.0	0.0	0.0018446	0.0	0.0	2.1e-07	525.25981104	744.63072021	768.97843177	12.42776863	-0.0303705	-0.36978437
0.046	9.12599	0.00021062	0.0	0.0	0.0	0.00184199	0.0	0.0	2.1e-07	525.55666957	744.57354382	768.89162171	12.40495098	-0.03022227	-0.3697162
0.0461	9.14187	0.00021325	0.0	0.0	0.0	0.00183936	0.0	0.0	2.1e-07	525.85292439	744.51644372	768.80496625	12.38217467	-0.03007338	-0.36964815
0.0462	9.15772	0.0002159	0.0	0.0	0.0	0.0018367	0.0	0.0	2.2e-07	526.14857671	744.45942054	768.7184651	12.35943962	-0.02992384	-0.36958021
0.0463	9.17356	0.00021858	0.0	0.0	0.0	0.00183403	0.0	0.0	2.2e-07	526.44362777	744.40247387	768.63211799	12.33674581	-0.02977511	-0.3695124
0.0464	9.18938	0.00022128	0.0	0.0	0.0	0.00183133	0.0	0.0	2.2e-07	526.73807879	744.34560394	768.54592462	12.31409303	-0.02962478	-0.36944471
0.0465	9.20518	0.000224	0.0	0.0	0.0	0.0018286	0.0	0.0	2.2e-07	527.03193098	744.28881205	768.45988471	12.29148126	-0.02947389	-0.36937714
0.0466	9.22096	0.00022674	0.0	0.0	0.0	0.00182586	0.0	0.0	2.3e-07	527.32518557	744.23209869	768.37399798	12.26891039	-0.02932247	-0.36930969
0.0467	9.23672	0.00022951	0.0	0.0	0.0	0.00182309	0.0	0.0	2.3e-07	527.61784377	744.17546436	768.28826415	12.24638036	-0.02917051	-0.36924237
0.0468	9.25247	0.00023229	0.0	0.0	0.0	0.0018203	0.0	0.0	2.3e-07	527.90990679	744.11890952	768.20268292	12.22389106	-0.02901804	-0.36917516
0.0469	9.26819	0.00023511	1e-08	0.0	0.0	0.00181748	0.0	0.0	2.4e-07	528.20137584	744.06243465	768.11725403	12.20144242	-0.02886506	-0.36910807
0.047	9.2839	0.00023794	1e-08	0.0	0.0	0.00181464	0.0	0.0	2.4e-07	528.49225214	744.0060402	768.03197719	12.17903435	-0.02871159	-0.3690411
0.0471	9.29959	0.0002408	1e-08	0.0	0.0	0.00181179	0.0	0.0	2.4e-07	528.78253688	743.94972661	767.94685212	12.15666676	-0.02855764	-0.36897424
0.0472	9.31526	0.00024368	1e-08	0.0	0.0	0.0018089	0.0	0.0	2.4e-07	529.07223128	743.89349432	767.86187854	12.13433956	-0.02840322	-0.36890751
0.0473	9.33091	0.00024658	1e-08	0.0	0.0	0.001806	0.0	0.0	2.5e-07	529.36133654	743.83734376	767.77705618	12.11205268	-0.02824833	-0.3688409
0.0474	9.34654	0.0002495	1e-08	0.0	0.0	0.00180307	0.0	0.0	2.5e-07	529.64985386	743.78127534	767.69238474	12.08980602	-0.028093	-0.3687744
0.0475	9.36216	0.00025245	1e-08	0.0	0.0	0.00180012	0.0	0.0	2.5e-07	529.93778443	743.72528947	767.60786397	12.06759941	-0.02793708	-0.36870803
0.0476	9.37775	0.00025542	1e-08	0.0	0.0	0.00179714	0.0	0.0	2.6e-07	530.22512945	743.66938658	767.52349358	12.04543292	-0.02778083	-0.36864177
0.0477	9.39333	0.00025842	1e-08	0.0	0.0	0.00179415	0.0	0.0	2.6e-07	530.51189011	743.61356702	767.43927329	12.02330639	-0.02762415	-0.36857563
0.0478	9.40888	0.00026143	1e-08	0.0	0.0	0.00179112	0.0	0.0	2.6e-07	530.79806762	743.55783119	767.35520283	12.00121973	-0.02746705	-0.36850961
0.0479	9.42442	0.00026447	1e-08	0.0	0.0	0.00178808	0.0	0.0	2.6e-07	531.08366315	743.50217944	767.27128193	11.97917287	-0.02730955	-0.3684437
0.048	9.43994	0.00026754	1e-08	0.0	0.0	0.00178502	0.0	0.0	2.7e-07	531.3686779	743.44661215	767.1875103	11.95716571	-0.02715164	-0.36837791
0.0481	9.45544	0.00027062	1e-08	0.0	0.0	0.00178193	0.0	0.0	2.7e-07	531.65311305	743.39112966	767.10388769	11.93519817	-0.02699334	-0.36831224
0.0482	9.47093	0.00027373	1e-08	0.0	0.0	0.00177881	0.0	0.0	2.7e-07	531.9369698	743.33573233	767.0204138	11.91327017	-0.02683466	-0.36824669
0.0483	9.48639	0.00027686	1e-08	0.0	0.0	0.00177568	0.0	0.0	2.8e-07	532.22024932	743.28042048	766.93708838	11.89138161	-0.0266756	-0.36818125
0.0484	9.50183	0.00028002	1e-08	0.0	0.0	0.00177252	1e-08	0.0	2.8e-07	532.50295279	743.22519446	766.85391116	11.86953242	-0.02651617	-0.36811593
0.0485	9.51726	0.0002832	1e-08	0.0	0.0	0.00176934	1e-08	0.0	2.8e-07	532.78508139	743.17005458	766.77088185	11.84772251	-0.02635639	-0.36805072
0.0486	9.53267	0.0002864	1e-08	0.0	0.0	0.00176613	1e-08	0.0	2.9e-07	533.06663631	743.11500117	766.68800019	11.82595179	-0.02619625	-0.36798563
0.0487	9.54805	0.00028962	1e-08	0.0	0.0	0.00176291	1e-08	0.0	2.9e-07	533.34761871	743.06003454	766.60526591	11.80422018	-0.02603577	-0.36792066
0.0488	9.56342	0.00029287	1e-08	0.0	0.0	0.00175966	1e-08	0.0	2.9e-07	533.62802977	743.00515463	766.52267874	11.78252753	-0.02587529	-0.3678558
0.0489	9.57877	0.00029614	1e-08	0.0	0.0	0.00175638	1e-08	0.0	3e-07	533.90787065	742.95036175	766.44023842	11.76087386	-0.02571425	-0.36779106
0.049	9.5941	0.00029943	1e-08	0.0	0.0	0.00175309	1e-08	0.0	3e-07	534.18714253	742.89565632	766.35794467	11.73925904	-0.0255529	-0.36772643
0.0491	9.60941	0.00030275	1e-08	0.0	0.0	0.00174977	1e-08	0.0	3e-07	534.46584658	742.8410386	766.27579724	11.71768299	-0.02539125	-0.36766192
0.0492	9.62471	0.00030608	1e-08	0.0	0.0	0.00174642	1e-08	0.0	3.1e-07	534.74398396	742.78650883	766.19379584	11.69614561	-0.02522932	-0.36759752
0.0493	9.63998	0.00030945	1e-08	0.0	0.0	0.00174306	1e-08	0.0	3.1e-07	535.02155584	742.73206725	766.11194023	11.67464683	-0.0250671	-0.36753324
0.0494	9.65524	0.00031283	1e-08	0.0	0.0	0.00173967	1e-08	0.0	3.1e-07	535.29856338	742.67771409	766.03023012	11.65318656	-0.02490461	-0.36746907
0.0495	9.67047	0.00031624	1e-08	0.0	0.0	0.00173626	1e-08	0.0	3.2e-07	535.57500774	742.62344957	765.94866526	11.63176471	-0.02474185	-0.36740501
0.0496	9.68569	0.00031967	1e-08	0.0	0.0	0.00173283	1e-08	0.0	3.2e-07	535.85089009	742.5692739	765.86724539	11.6103812	-0.02457882	-0.36734107
0.0497	9.70089	0.00032312	1e-08	0.0	0.0	0.00172937	1e-08	0.0	3.2e-07	536.12621157	742.51518728	765.78597023	11.58903595	-0.02441555	-0.36727724
0.0498	9.71607	0.0003266	1e-08	0.0	0.0	0.00172589	1e-08	0.0	3.3e-07	536.40097336	742.46118992	765.70483954	11.56772887	-0.02425203	-0.36721353
0.0499	9.73123	0.00033009	1e-08	0.0	0.0	0.00172239	1e-08	0.0	3.3e-07	536.67517659	742.40728201	765.62385304	11.54645987	-0.02408827	-0.36714993
0.05	9.74637	0.00033361	1e-08	0.0	0.0	0.00171886	1e-08	0.0	3.3e-07	536.94882243	742.35346373	765.54301048	11.52522879	-0.02392412	-0.36708644
0.05009	9.76149	0.00033716	1e-08	0.0	0.0	0.00171531	1e-08	0.0	3.4e-07	537.22191201	742.29973534	765.46231158	11.50403567	-0.02375985	-0.36702307
0.05019	9.7766	0.00034072	1e-08	0.0	0.0	0.00171174	1e-08	0.0	3.4e-07	537.49444649	742.24609694	765.38175611	11.48288039	-0.02359534	-0.3669598
0.05029	9.79168	0.00034431	1e-08	0.0	0.0	0.00170815	1e-08	0.0	3.4e-07	537.76642702	742.19254872	765.30134379	11.46176284	-0.02343061	-0.36689665
0.05039	9.80674	0.00034792	1e-08	0.0	0.0	0.00170454	1e-08	0.0	3.5e-07	538.03785474	742.13909083	765.22107436	11.44068296	-0.02326567	-0.36683361
0.05049	9.82179	0.00035156	1e-08	0.0	0.0	0.0017009	1e-08	0.0	3.5e-07	538.3087308	742.08572342	765.14094757	11.41964064	-0.02310051	-0.36677069
0.05059	9.83682	0.00035521	1e-08	0.0	0.0	0.00169724	1e-08	0.0	3.6e-07	538.57905634	742.03244665	765.06096316	11.39863582	-0.02293514	-0.36670787
0.05069	9.85182	0.00035889	1e-08	0.0	0.0	0.00169356	1e-08	0.0	3.6e-07	538.8488325	741.97926066	764.98112087	11.37766839	-0.02276957	-0.36664517
0.05079	9.86681	0.00036259	1e-08	0.0	0.0	0.00168985	1e-08	0.0	3.6e-07	539.11806042	741.92616559	764.90142045	11.35673828	-0.0226038	-0.36658258
0.05089	9.88178	0.00036632	1e-08	0.0	0.0	0.00168612	1e-08	0.0	3.7e-07	539.38674125	741.87316156	764.82186165	11.33584541	-0.02243783	-0.3665201
0.05099	9.89673	0.00037006	1e-08	0.0	0.0	0.00168237	1e-08	0.0	3.7e-07	539.65487611	741.82024872	764.74244419	11.31498968	-0.02227167	-0.36645773
0.05109	9.91166	0.00037383	2e-08	0.0	0.0	0.0016786	1e-08	0.0	3.7e-07	539.92246614	741.76742717	764.66316784	11.29417102	-0.02210533	-0.36639547
0.05119	9.92657	0.00037762	2e-08	0.0	0.0	0.00167481	1e-08	0.0	3.8e-07	540.18951248	741.71469704	764.58403233	11.27338934	-0.0219388	-0.36633333
0.05129	9.94147	0.00038143	2e-08	0.0	0.0	0.00167099	1e-08	0.0	3.8e-07	540.45601624	741.6620583	764.50503742	11.25264449	-0.02177213	-0.36627129
0.05139	9.95634	0.00038526	2e-08	0.0	0.0	0.00166716	1e-08	0.0	3.9e-07	540.72197856	741.60951109	764.42618285	11.23193649	-0.02160526	-0.36620936
0.05149	9.97119	0.00038912	2e-08	0.0	0.0	0.0016633	1e-08	0.0	3.9e-07	540.98740057	741.55705555	764.34746837	11.21126522	-0.02143822	-0.36614755
0.05159	9.98603	0.00039299	2e-08	0.0	0.0	0.00165941	1e-08	0.0	3.9e-07	541.25228339	741.50469176	764.26889372	11.19063059	-0.02127101	-0.36608584
0.05169	10.00084	0.00039689	2e-08	0.0	0.0	0.00165551	1e-08	0.0	4e-07	541.51662816	741.45241981	764.19045866	11.17003251	-0.02110363	-0.36602424
0.05179	10.01564	0.00040081	2e-08	0.0	0.0	0.00165159	1e-08	0.0	4e-07	541.78043599	741.40023978	764.11216294	11.14947089	-0.02093609	-0.36596276
0.05189	10.03042	0.00040475	2e-08	0.0	0.0	0.00164764	1e-08	0.0	4.1e-07	542.04370801	741.34815173	764.0340063	11.12894567	-0.0207684	-0.36590138
0.05199	10.04517	0.00040871	2e-08	0.0	0.0	0.00164367	1e-08	0.0	4.1e-07	542.30644534	741.29615573	763.95598851	11.10845674	-0.02060054	-0.36584011
0.05209	10.05991	0.0004127	2e-08	0.0	0.0	0.00163969	2e-08	0.0	4.1e-07	542.56864909	741.24425185	763.8781093	11.08800403	-0.02043254	-0.36577895
0.05219	10.07463	0.0004167	2e-08	0.0	0.0	0.00163568	2e-08	0.0	4.2e-07	542.83032039	741.19244015	763.80036843	11.06758745	-0.02026437	-0.36571789
0.05229	10.08933	0.00042073	2e-08	0.0	0.0	0.00163165	2e-08	0.0	4.2e-07	543.09146035	741.14072067	763.72276565	11.04720692	-0.02009606	-0.36565695
0.05239	10.10401	0.00042477	2e-08	0.0	0.0	0.00162759	2e-08	0.0	4.3e-07	543.35207008	741.08909347	763.64530072	11.02686235	-0.0199276	-0.36559612
0.05249	10.11867	0.00042884	2e-08	0.0	0.0	0.00162352	2e-08	0.0	4.3e-07	543.6121507	741.03755846	763.56797339	11.00655364	-0.01975927	-0.36553539
0.05259	10.13331	0.00043293	2e-08	0.0	0.0	0.00161943	2e-08	0.0	4.3e-07	543.8717033	740.9861154	763.49078341	10.98628074	-0.01959062	-0.36547477
0.05269	10.14794	0.00043704	2e-08	0.0	0.0	0.00161531	2e-08	0.0	4.4e-07	544.13072901	740.93476456	763.41373055	10.96604354	-0.01942183	-0.36541426
0.05279	10.16254	0.00044117	2e-08	0.0	0.0	0.00161118	2e-08	0.0	4.4e-07	544.38922892	740.88350595	763.33681455	10.94584197	-0.01925292	-0.36535385
0.05289	10.17712	0.00044532	2e-08	0.0	0.0	0.00160702	2e-08	0.0	4.5e-07	544.64720416	740.83233957	763.26003518	10.92567594	-0.01908388	-0.36529356
0.05299	10.19169	0.00044949	2e-08	0.0	0.0	0.00160285	2e-08	0.0	4.5e-07	544.90465582	740.7812654	763.18339218	10.90554537	-0.01891473	-0.36523337
0.05309	10.20623	0.00045368	2e-08	0.0	0.0	0.00159865	2e-08	0.0	4.5e-07	545.161585	740.73028345	763.10688532	10.88545016	-0.01874545	-0.36517328
0.05319	10.22075	0.00045789	2e-08	0.0	0.0	0.00159443	2e-08	0.0	4.6e-07	545.41799282	740.67939369	763.03051436	10.86539025	-0.01857606	-0.36511331
0.05329	10.23526	0.00046212	3e-08	0.0	0.0	0.0015902	2e-08	0.0	4.6e-07	545.67388036	740.62859608	762.95427905	10.84536554	-0.01840655	-0.36505344
0.05339	10.24975	0.00046637	3e-08	0.0	0.0	0.00158594	2e-08	0.0	4.7e-07	545.92924874	740.57789061	762.87817915	10.82537594	-0.01823693	-0.36499367
0.05349	10.26421	0.00047064	3e-08	0.0	0.0	0.00158167	2e-08	0.0	4.7e-07	546.18409903	740.52727723	762.80221442	10.80542139	-0.01806719	-0.36493402
0.05359	10.27866	0.00047493	3e-08	0.0	0.0	0.00157737	2e-08	0.0	4.8e-07	546.43843236	740.4767559	762.72638462	10.78550178	-0.01789735	-0.36487446
0.05369	10.29309	0.00047924	3e-08	0.0	0.0	0.00157306	2e-08	0.0	4.8e-07	546.6922498	740.42632658	762.65068952	10.76561704	-0.01772739	-0.36481502
0.05379	10.30749	0.00048357	3e-08	0.0	0.0	0.00156872	2e-08	0.0	4.8e-07	546.94555243	740.37598896	762.57512888	10.74576705	-0.01755751	-0.36475568
0.05389	10.32188	0.00048792	3e-08	0.0	0.0	0.00156437	2e-08	0.0	4.9e-07	547.19834135	740.3257431	762.49970245	10.72595178	-0.0173874	-0.36469644
0.05399	10.33625	0.00049228	3e-08	0.0	0.0	0.00156	2e-08	0.0	4.9e-07	547.45061765	740.27558895	762.42441	10.70617113	-0.01721719	-0.36463731
0.05409	10.3506	0.00049667	3e-08	0.0	0.0	0.00155561	3e-08	0.0	5e-07	547.70238243	740.22552642	762.3492513	10.686425	-0.01704689	-0.36457829
0.05419	10.36493	0.00050107	3e-08	0.0	0.0	0.0015512	3e-08	0.0	5e-07	547.95363677	740.17555541	762.2742261	10.66671332	-0.01687649	-0.36451937
0.05429	10.37924	0.00050549	3e-08	0.0	0.0	0.00154677	3e-08	0.0	5.1e-07	548.20438175	740.12567582	762.19933418	10.647036	-0.016706	-0.36446056
0.05439	10.39353	0.00050994	3e-08	0.0	0.0	0.00154232	3e-08	0.0	5.1e-07	548.45461845	740.07588755	762.12457529	10.62739296	-0.01653542	-0.36440185
0.05449	10.4078	0.0005144	3e-08	0.0	0.0	0.00153786	3e-08	0.0	5.1e-07	548.70434796	740.02619046	762.0499492	10.60778411	-0.01636475	-0.36434324
0.05459	10.42205	0.00051887	3e-08	0.0	0.0	0.00153337	3e-08	0.0	5.2e-07	548.95357136	739.97658443	761.97545569	10.58820937	-0.01619399	-0.36428474
0.05469	10.43628	0.00052337	3e-08	0.0	0.0	0.00152887	3e-08	0.0	5.2e-07	549.20228973	739.92706934	761.90109451	10.56866865	-0.01602314	-0.36422634
0.05479	10.45049	0.00052788	4e-08	0.0	0.0	0.00152435	3e-08	0.0	5.3e-07	549.45050414	739.87764505	761.82686543	10.54916188	-0.01585221	-0.36416805
0.05489	10.46468	0.00053241	4e-08	0.0	0.0	0.00151982	3e-08	0.0	5.3e-07	549.69821567	739.82831139	761.75276823	10.52968896	-0.0156812	-0.36410986
0.05499	10.47885	0.00053696	4e-08	0.0	0.0	0.00151526	3e-08	0.0	5.4e-07	549.94542539	739.77906826	761.67880266	10.51024977	-0.01551002	-0.36405177
0.05509	10.49301	0.00054152	4e-08	0.0	0.0	0.00151069	3e-08	0.0	5.4e-07	550.19213435	739.72991553	761.6049685	10.4908443	-0.01533881	-0.36399378
0.05519	10.50714	0.00054611	4e-08	0.0	0.0	0.0015061	3e-08	0.0	5.5e-07	550.43834364	739.680853	761.53126553	10.47147244	-0.01516752	-0.3639359
0.05529	10.52125	0.00055071	4e-08	0.0	0.0	0.0015015	3e-08	0.0	5.5e-07	550.68405433	739.63188048	761.4576935	10.45213409	-0.01499613	-0.36387813
0.05539	10.53534	0.00055532	4e-08	0.0	0.0	0.00149687	4e-08	1e-08	5.6e-07	550.92926749	739.58299781	761.38425219	10.43282918	-0.01482466	-0.36382045
0.05549	10.54942	0.00055996	4e-08	0.0	0.0	0.00149223	4e-08	1e-08	5.6e-07	551.17398417	739.53420479	761.31094137	10.41355762	-0.0146531	-0.36376288
0.05559	10.56347	0.0005646	4e-08	0.0	0.0	0.00148758	4e-08	1e-08	5.7e-07	551.41820544	739.48550124	761.23776082	10.39431933	-0.01448145	-0.36370541
0.05569	10.5775	0.00056927	4e-08	0.0	0.0	0.00148291	4e-08	1e-08	5.7e-07	551.66193237	739.43688695	761.1647103	10.37511422	-0.01430972	-0.36364804
0.05579	10.59152	0.00057395	4e-08	0.0	0.0	0.00147822	4e-08	1e-08	5.7e-07	551.90516602	739.38836173	761.09178959	10.35594221	-0.0141379	-0.36359077
0.05589	10.60551	0.00057865	4e-08	0.0	0.0	0.00147351	4e-08	1e-08	5.8e-07	552.14790743	739.33992535	761.01899846	10.33680321	-0.01396599	-0.36353361
0.05599	10.61948	0.00058336	5e-08	0.0	0.0	0.00146879	4e-08	1e-08	5.8e-07	552.39015768	739.29157759	760.94633669	10.31769715	-0.01379399	-0.36347654
0.05609	10.63344	0.00058809	5e-08	0.0	0.0	0.00146406	4e-08	1e-08	5.9e-07	552.63191781	739.24331823	760.87380406	10.29862394	-0.0136219	-0.36341958
0.05619	10.64737	0.00059283	5e-08	0.0	0.0	0.00145931	4e-08	1e-08	5.9e-07	552.87318889	739.19514704	760.80140033	10.27958347	-0.01344968	-0.36336272
0.05629	10.66128	0.00059759	5e-08	0.0	0.0	0.00145454	4e-08	1e-08	6e-07	553.11397193	739.14706394	760.72912528	10.26057567	-0.01327734	-0.36330596
0.05639	10.67518	0.00060236	5e-08	0.0	0.0	0.00144976	4e-08	1e-08	6e-07	553.35426801	739.09906859	760.65697869	10.24160049	-0.01310495	-0.3632493
0.05649	10.68905	0.00060715	5e-08	0.0	0.0	0.00144497	5e-08	1e-08	6.1e-07	553.59407817	739.05116073	760.58496034	10.22265781	-0.01293245	-0.36319274
0.05659	10.70291	0.00061195	5e-08	0.0	0.0	0.00144016	5e-08	1e-08	6.1e-07	553.83340345	739.0033401	760.51307001	10.20374756	-0.01275985	-0.36313629
0.05669	10.71674	0.00061677	5e-08	0.0	0.0	0.00143533	5e-08	1e-08	6.2e-07	554.07224491	738.95560646	760.44130746	10.18486965	-0.01258715	-0.36307993
0.05679	10.73055	0.0006216	5e-08	0.0	0.0	0.0014305	5e-08	1e-08	6.2e-07	554.31060359	738.90795954	760.36967249	10.166024	-0.01241435	-0.36302367
0.05689	10.74435	0.00062645	5e-08	0.0	0.0	0.00142564	5e-08	1e-08	6.3e-07	554.54848052	738.86039907	760.29816487	10.14721052	-0.01224144	-0.36296751
0.05699	10.75812	0.00063131	6e-08	0.0	0.0	0.00142078	5e-08	1e-08	6.3e-07	554.78587674	738.81292477	760.22678438	10.12842914	-0.01206842	-0.36291146
0.05709	10.77188	0.00063618	6e-08	0.0	0.0	0.0014159	5e-08	1e-08	6.4e-07	555.02279329	738.76553636	760.1555308	10.10967976	-0.01189528	-0.3628555
0.05719	10.78561	0.00064106	6e-08	0.0	0.0	0.00141101	5e-08	1e-08	6.4e-07	555.25923122	738.71823355	760.08440392	10.0909623	-0.01172204	-0.36279964
0.05729	10.79932	0.00064596	6e-08	0.0	0.0	0.0014061	6e-08	1e-08	6.5e-07	555.49519154	738.67101606	760.01340351	10.07227669	-0.01154868	-0.36274388
0.05739	10.81302	0.00065087	6e-08	0.0	0.0	0.00140118	6e-08	1e-08	6.5e-07	555.73067529	738.62388357	759.94252935	10.05362282	-0.0113752	-0.36268822
0.05749	10.82669	0.00065579	6e-08	0.0	0.0	0.00139625	6e-08	1e-08	6.6e-07	555.9656835	738.57683583	759.87178123	10.03500062	-0.01120163	-0.36263266
0.05759	10.84034	0.00066073	6e-08	0.0	0.0	0.00139131	6e-08	1e-08	6.6e-07	556.20021718	738.52987253	759.80115894	10.01641001	-0.01102792	-0.3625772
0.05769	10.85398	0.00066568	6e-08	0.0	0.0	0.00138635	6e-08	1e-08	6.7e-07	556.43427737	738.48299333	759.73066225	9.9978509	-0.01085407	-0.36252184
0.05779	10.86759	0.00067064	6e-08	0.0	0.0	0.00138139	6e-08	1e-08	6.7e-07	556.66786509	738.43619792	759.66029095	9.97932321	-0.0106801	-0.36246657
0.05789	10.88118	0.00067561	7e-08	0.0	0.0	0.00137641	6e-08	1e-08	6.8e-07	556.90098136	738.38948597	759.59004482	9.96082685	-0.010506	-0.36241141
0.05799	10.89475	0.00068059	7e-08	0.0	0.0	0.00137141	6e-08	1e-08	6.8e-07	557.13362721	738.34285715	759.51992366	9.94236175	-0.01033176	-0.36235634
0.05809	10.90831	0.00068559	7e-08	0.0	0.0	0.00136641	7e-08	1e-08	6.9e-07	557.36580364	738.29631113	759.44992724	9.92392781	-0.01015739	-0.36230137
0.05819	10.92184	0.00069059	7e-08	0.0	0.0	0.0013614	7e-08	1e-08	6.9e-07	557.59751168	738.24984756	759.38005536	9.90552496	-0.00998287	-0.3622465
0.05829	10.93535	0.00069561	7e-08	0.0	0.0	0.00135637	7e-08	1e-08	7e-07	557.82875235	738.20346611	759.31030779	9.8871531	-0.00980821	-0.36219172
0.05839	10.94884	0.00070064	7e-08	0.0	0.0	0.00135134	7e-08	1e-08	7e-07	558.05952664	738.15716641	759.24068434	9.86881216	-0.00963339	-0.36213705
0.05849	10.96231	0.00070567	7e-08	0.0	0.0	0.00134629	7e-08	1e-08	7.1e-07	558.28983557	738.11094813	759.17118478	9.85050205	-0.00945842	-0.36208247
0.05859	10.97577	0.00071072	8e-08	0.0	0.0	0.00134124	7e-08	1e-08	7.1e-07	558.51968015	738.06481088	759.1018089	9.83222268	-0.0092833	-0.36202798
0.05869	10.9892	0.00071578	8e-08	0.0	0.0	0.00133617	8e-08	1e-08	7.2e-07	558.74906138	738.01875431	759.0325565	9.81397397	-0.0091081	-0.3619736
0.05879	11.00261	0.00072084	8e-08	0.0	0.0	0.0013311	8e-08	1e-08	7.2e-07	558.97798025	737.97277809	758.96342736	9.79575585	-0.00893268	-0.36191931
0.05889	11.016	0.00072592	8e-08	0.0	0.0	0.00132601	8e-08	1e-08	7.3e-07	559.20643777	737.92688181	758.89442128	9.77756822	-0.0087571	-0.36186511
0.05899	11.02937	0.000731	8e-08	0.0	0.0	0.00132092	8e-08	1e-08	7.3e-07	559.43443494	737.88106509	758.82553804	9.759411	-0.00858134	-0.36181102
0.05909	11.04271	0.0007361	8e-08	0.0	0.0	0.00131582	8e-08	1e-08	7.4e-07	559.66197276	737.83532755	758.75677744	9.74128411	-0.00840542	-0.36175702
0.05919	11.05604	0.0007412	8e-08	0.0	0.0	0.00131071	8e-08	1e-08	7.4e-07	559.88905222	737.78966881	758.68813927	9.72318747	-0.00822931	-0.36170312
0.05929	11.06935	0.00074631	9e-08	0.0	0.0	0.00130559	9e-08	1e-08	7.5e-07	560.11567431	737.74408846	758.61962332	9.70512098	-0.00805303	-0.36164931
0.05939	11.08264	0.00075143	9e-08	0.0	0.0	0.00130046	9e-08	1e-08	7.5e-07	560.34184002	737.69858611	758.55122939	9.68708457	-0.00787656	-0.3615956
0.05949	11.09591	0.00075656	9e-08	0.0	0.0	0.00129532	9e-08	1e-08	7.6e-07	560.56755034	737.65316136	758.48295726	9.66907815	-0.0076999	-0.36154198
0.05959	11.10915	0.00076169	9e-08	0.0	0.0	0.00129018	9e-08	1e-08	7.6e-07	560.79280626	737.60781381	758.41480673	9.65110163	-0.00752304	-0.36148846
0.05969	11.12238	0.00076684	9e-08	0.0	0.0	0.00128503	9e-08	1e-08	7.7e-07	561.01760875	737.56254303	758.34677761	9.63315494	-0.00734599	-0.36143503
0.05979	11.13559	0.00077199	9e-08	0.0	0.0	0.00127987	1e-07	1e-08	7.7e-07	561.24195881	737.51734862	758.27886967	9.615238	-0.00716873	-0.3613817
0.05989	11.14877	0.00077714	1e-07	0.0	0.0	0.0012747	1e-07	1e-08	7.8e-07	561.4658574	737.47223015	758.21108272	9.5973507	-0.00699127	-0.36132847
0.05999	11.16194	0.00078231	1e-07	0.0	0.0	0.00126953	1e-07	1e-08	7.8e-07	561.6893055	737.42718727	758.14341656	9.57949299	-0.00681367	-0.36127533
0.06009	11.17508	0.00078748	1e-07	0.0	0.0	0.00126435	1e-07	2e-08	7.9e-07	561.91230408	737.38221957	758.07587098	9.56166476	-0.0066358	-0.36122228
0.06019	11.18821	0.00079265	1e-07	0.0	0.0	0.00125916	1e-07	2e-08	7.9e-07	562.13485411	737.33732657	758.00844578	9.54386593	-0.00645771	-0.36116933
0.06029	11.20131	0.00079784	1e-07	0.0	0.0	0.00125397	1.1e-07	2e-08	8e-07	562.35695657	737.29250784	757.94114076	9.52609643	-0.00627939	-0.36111648
0.06039	11.21439	0.00080302	1e-07	0.0	0.0	0.00124877	1.1e-07	2e-08	8e-07	562.57861242	737.24776296	757.87395571	9.50835617	-0.00610085	-0.36106371
0.06049	11.22745	0.00080822	1.1e-07	0.0	0.0	0.00124357	1.1e-07	2e-08	8.1e-07	562.79982262	737.20309148	757.80689044	9.49064505	-0.00592207	-0.36101105
0.06059	11.24049	0.00081341	1.1e-07	0.0	0.0	0.00123836	1.1e-07	2e-08	8.1e-07	563.02058814	737.15849296	757.73994474	9.47296301	-0.00574305	-0.36095847
0.06069	11.25352	0.00081862	1.1e-07	0.0	0.0	0.00123315	1.2e-07	2e-08	8.2e-07	563.24090993	737.11396696	757.67311842	9.45530996	-0.00556378	-0.36090599
0.06079	11.26651	0.00082383	1.1e-07	0.0	0.0	0.00122793	1.2e-07	2e-08	8.2e-07	563.46078895	737.06951304	757.60641127	9.4376858	-0.00538427	-0.3608536
0.06089	11.27949	0.00082904	1.1e-07	0.0	0.0	0.00122271	1.2e-07	2e-08	8.3e-07	563.68022616	737.02513074	757.5398231	9.42009047	-0.0052045	-0.36080131
0.06099	11.29245	0.00083426	1.2e-07	0.0	0.0	0.00121748	1.2e-07	2e-08	8.4e-07	563.89922251	736.98081962	757.47335371	9.40252387	-0.00502447	-0.36074911
0.06109	11.30539	0.00083948	1.2e-07	0.0	0.0	0.00121225	1.3e-07	2e-08	8.4e-07	564.11777895	736.93657921	757.4070029	9.38498592	-0.00484417	-0.360697
0.06119	11.31831	0.0008447	1.2e-07	0.0	0.0	0.00120702	1.3e-07	2e-08	8.5e-07	564.33589641	736.89240907	757.34077047	9.36747652	-0.00466368	-0.36064499
0.06129	11.3312	0.00084993	1.2e-07	0.0	0.0	0.00120178	1.3e-07	2e-08	8.5e-07	564.55357585	736.84830887	757.27465623	9.34999561	-0.00448286	-0.36059307
0.06139	11.34408	0.00085516	1.2e-07	0.0	0.0	0.00119654	1.3e-07	2e-08	8.6e-07	564.7708182	736.80427804	757.20865998	9.33254311	-0.00430176	-0.36054124
0.06149	11.35693	0.0008604	1.3e-07	0.0	0.0	0.00119129	1.4e-07	2e-08	8.6e-07	564.9876244	736.76031614	757.14278152	9.31511891	-0.00412038	-0.3604895
0.06159	11.36977	0.00086563	1.3e-07	0.0	0.0	0.00118604	1.4e-07	2e-08	8.7e-07	565.20399539	736.7164227	757.07702067	9.29772295	-0.00393871	-0.36043786
0.06169	11.38258	0.00087087	1.3e-07	0.0	0.0	0.00118079	1.4e-07	2e-08	8.7e-07	565.41993211	736.67259725	757.01137722	9.28035514	-0.00375674	-0.36038631
0.06179	11.39537	0.00087611	1.3e-07	0.0	0.0	0.00117554	1.4e-07	2e-08	8.8e-07	565.63543548	736.62883934	756.94585098	9.26301539	-0.00357447	-0.36033485
0.06189	11.40814	0.00088136	1.4e-07	0.0	0.0	0.00117029	1.5e-07	2e-08	8.8e-07	565.85050644	736.58514849	756.88044177	9.24570362	-0.00339189	-0.36028348
0.06199	11.42089	0.0008866	1.4e-07	0.0	0.0	0.00116503	1.5e-07	2e-08	8.9e-07	566.0651459	736.54152424	756.81514937	9.22841975	-0.003209	-0.3602322
0.06209	11.43362	0.00089185	1.4e-07	0.0	0.0	0.00115977	1.5e-07	2e-08	8.9e-07	566.27935478	736.49796612	756.74997362	9.21116369	-0.00302579	-0.36018102
0.06219	11.44633	0.0008971	1.4e-07	0.0	0.0	0.00115451	1.6e-07	2e-08	9e-07	566.49313402	736.45447366	756.6849143	9.19393536	-0.00284226	-0.36012993
0.06229	11.45902	0.00090235	1.4e-07	0.0	0.0	0.00114925	1.6e-07	2e-08	9e-07	566.70648453	736.41104638	756.61997123	9.17673467	-0.00265839	-0.36007893
0.06239	11.47168	0.0009076	1.5e-07	0.0	0.0	0.00114399	1.6e-07	2e-08	9.1e-07	566.91940721	736.36768381	756.55514422	9.15956154	-0.00247419	-0.36002802
0.06249	11.48433	0.00091285	1.5e-07	0.0	0.0	0.00113873	1.6e-07	2e-08	9.1e-07	567.13190299	736.32438564	756.49043309	9.14241587	-0.0022897	-0.3599772
0.06259	11.49695	0.0009181	1.5e-07	0.0	0.0	0.00113347	1.7e-07	2e-08	9.2e-07	567.34397276	736.28115135	756.42583763	9.1252976	-0.00210482	-0.35992647
0.06269	11.50956	0.00092335	1.5e-07	0.0	0.0	0.00112821	1.7e-07	3e-08	9.2e-07	567.55561743	736.23798043	756.36135766	9.10820665	-0.00191959	-0.35987583
0.06279	11.52214	0.0009286	1.6e-07	0.0	0.0	0.00112295	1.7e-07	3e-08	9.3e-07	567.76683792	736.19487241	756.29699299	9.09114292	-0.001734	-0.35982528
0.06289	11.5347	0.00093384	1.6e-07	0.0	0.0	0.00111769	1.8e-07	3e-08	9.4e-07	567.9776351	736.15182684	756.23274344	9.07410633	-0.00154805	-0.35977482
0.06299	11.54724	0.00093909	1.6e-07	0.0	0.0	0.00111243	1.8e-07	3e-08	9.4e-07	568.1880099	736.10884324	756.16860882	9.05709679	-0.00136172	-0.35972446
0.06309	11.55976	0.00094434	1.6e-07	0.0	0.0	0.00110717	1.8e-07	3e-08	9.5e-07	568.39796319	736.06592117	756.10458893	9.04011423	-0.00117502	-0.35967418
0.06319	11.57226	0.00094959	1.7e-07	0.0	0.0	0.00110191	1.9e-07	3e-08	9.5e-07	568.60749587	736.02306014	756.0406836	9.02315856	-0.00098793	-0.35962399
0.06329	11.58473	0.00095483	1.7e-07	0.0	0.0	0.00109665	1.9e-07	3e-08	9.6e-07	568.81660883	735.98025971	755.97689263	9.00622969	-0.00080045	-0.3595739
0.06339	11.59719	0.00096007	1.7e-07	0.0	0.0	0.0010914	2e-07	3e-08	9.6e-07	569.02530295	735.93751941	755.91321585	8.98932754	-0.00061257	-0.35952389
0.06349	11.60962	0.00096531	1.8e-07	0.0	0.0	0.00108615	2e-07	3e-08	9.7e-07	569.23357911	735.89483879	755.84965306	8.97245203	-0.00042429	-0.35947397
0.06359	11.62204	0.00097055	1.8e-07	0.0	0.0	0.0010809	2e-07	3e-08	9.7e-07	569.4414382	735.85221739	755.78620408	8.95560308	-0.0002356	-0.35942414
0.06369	11.63443	0.00097579	1.8e-07	0.0	0.0	0.00107565	2.1e-07	3e-08	9.8e-07	569.64888108	735.80965477	755.72286873	8.93878057	-4.664e-05	-0.35937441
0.06379	11.6468	0.00098102	1.8e-07	0.0	0.0	0.0010704	2.1e-07	3e-08	9.8e-07	569.85590864	735.76715053	755.65964683	8.92198447	0.00014284	-0.35932476
0.06389	11.65915	0.00098625	1.9e-07	0.0	0.0	0.00106516	2.1e-07	3e-08	9.9e-07	570.06252175	735.72470419	755.59653819	8.90521466	0.00033274	-0.3592752
0.06399	11.67148	0.00099148	1.9e-07	0.0	0.0	0.00105992	2.2e-07	3e-08	9.9e-07	570.26872126	735.68231529	755.53354264	8.88847107	0.00052307	-0.35922572
0.06409	11.68378	0.0009967	1.9e-07	0.0	0.0	0.00105468	2.2e-07	3e-08	1e-06	570.47450805	735.63998339	755.47065998	8.87175361	0.00071384	-0.35917634
0.06419	11.69607	0.00100192	2e-07	0.0	0.0	0.00104945	2.3e-07	3e-08	1e-06	570.67988298	735.59770805	755.40789003	8.8550622	0.00090505	-0.35912704
0.06429	11.70833	0.00100713	2e-07	0.0	0.0	0.00104422	2.3e-07	3e-08	1.01e-06	570.88484689	735.55548883	755.34523263	8.83839676	0.0010967	-0.35907784
0.06439	11.72057	0.00101234	2e-07	0.0	0.0	0.001039	2.3e-07	3e-08	1.01e-06	571.08940066	735.51332531	755.28268758	8.82175719	0.0012888	-0.35902872
0.06449	11.7328	0.00101755	2e-07	0.0	0.0	0.00103378	2.4e-07	4e-08	1.02e-06	571.29354512	735.47121704	755.22025471	8.80514343	0.00148137	-0.35897969
0.06459	11.745	0.00102275	2.1e-07	0.0	0.0	0.00102857	2.4e-07	4e-08	1.02e-06	571.49728113	735.42916359	755.15793383	8.78855537	0.0016744	-0.35893075
0.06469	11.75717	0.00102795	2.1e-07	0.0	0.0	0.00102336	2.5e-07	4e-08	1.03e-06	571.70060953	735.38716456	755.09572478	8.77199295	0.0018679	-0.35888189
0.06479	11.76933	0.00103314	2.1e-07	0.0	0.0	0.00101815	2.5e-07	4e-08	1.03e-06	571.90353117	735.34521951	755.03362737	8.75545607	0.00206188	-0.35883313
0.06489	11.78147	0.00103833	2.2e-07	0.0	0.0	0.00101295	2.6e-07	4e-08	1.04e-06	572.10604688	735.30332802	754.97164142	8.73894465	0.00225635	-0.35878445
0.06499	11.79358	0.00104351	2.2e-07	0.0	0.0	0.00100776	2.6e-07	4e-08	1.05e-06	572.3081575	735.26148971	754.90976676	8.72245855	0.00245109	-0.35873585
0.06509	11.80567	0.00104868	2.2e-07	0.0	0.0	0.00100257	2.7e-07	4e-08	1.05e-06	572.50986386	735.21970416	754.84800321	8.70599779	0.00264647	-0.35868735
0.06519	11.81774	0.00105385	2.3e-07	0.0	0.0	0.00099739	2.7e-07	4e-08	1.06e-06	572.7111668	735.17797095	754.7863506	8.68956222	0.00284235	-0.35863893
0.06529	11.82979	0.00105901	2.3e-07	0.0	0.0	0.00099221	2.7e-07	4e-08	1.06e-06	572.91206713	735.1362897	754.72480875	8.67315179	0.00303872	-0.3585906
0.06539	11.84182	0.00106417	2.3e-07	0.0	0.0	0.00098704	2.8e-07	4e-08	1.07e-06	573.11256568	735.09466	754.66337748	8.65676638	0.00323561	-0.35854236
0.06549	11.85382	0.00106931	2.4e-07	0.0	0.0	0.00098188	2.8e-07	4e-08	1.07e-06	573.31266327	735.05308146	754.60205663	8.64040594	0.003433	-0.3584942
0.06559	11.86581	0.00107446	2.4e-07	0.0	0.0	0.00097672	2.9e-07	4e-08	1.08e-06	573.51236072	735.01155371	754.54084602	8.62407036	0.0036309	-0.35844613
0.06569	11.87777	0.00107959	2.4e-07	0.0	0.0	0.00097158	2.9e-07	4e-08	1.08e-06	573.71165883	734.97007635	754.47974547	8.60775956	0.00382933	-0.35839815
0.06579	11.88971	0.00108472	2.5e-07	0.0	0.0	0.00096643	3e-07	4e-08	1.09e-06	573.91055841	734.92864902	754.41875481	8.59147347	0.00402828	-0.35835025
0.06589	11.90163	0.00108984	2.5e-07	0.0	0.0	0.0009613	3e-07	5e-08	1.09e-06	574.10906028	734.88727134	754.35787387	8.57521199	0.00422777	-0.35830244
0.06599	11.91353	0.00109495	2.5e-07	0.0	0.0	0.00095618	3.1e-07	5e-08	1.1e-06	574.30716524	734.84594295	754.29710248	8.55897504	0.00442779	-0.35825471
0.06609	11.9254	0.00110005	2.6e-07	0.0	0.0	0.00095106	3.1e-07	5e-08	1.1e-06	574.50487407	734.8046635	754.23644047	8.54276254	0.00462835	-0.35820707
0.06619	11.93726	0.00110514	2.6e-07	0.0	0.0	0.00094595	3.2e-07	5e-08	1.11e-06	574.70218759	734.76343264	754.17588767	8.52657433	0.00482931	-0.35815952
0.06629	11.94909	0.00111023	2.7e-07	0.0	0.0	0.00094085	3.3e-07	5e-08	1.11e-06	574.89910659	734.72225004	754.1154439	8.51041045	0.00503092	-0.35811205
0.06639	11.9609	0.00111531	2.7e-07	0.0	0.0	0.00093576	3.3e-07	5e-08	1.12e-06	575.09563185	734.68111535	754.05510901	8.49427075	0.00523309	-0.35806467
0.06649	11.97269	0.00112037	2.7e-07	0.0	0.0	0.00093067	3.4e-07	5e-08	1.12e-06	575.29176416	734.64002823	753.99488281	8.47815516	0.00543581	-0.35801737
0.06659	11.98445	0.00112543	2.8e-07	0.0	0.0	0.0009256	3.4e-07	5e-08	1.13e-06	575.4875043	734.59898837	753.93476515	8.4620636	0.00563909	-0.35797016
0.06669	11.9962	0.00113048	2.8e-07	0.0	0.0	0.00092053	3.5e-07	5e-08	1.13e-06	575.68285305	734.55799544	753.87475585	8.44599596	0.00584293	-0.35792303
0.06679	12.00792	0.00113552	2.9e-07	0.0	0.0	0.00091548	3.5e-07	5e-08	1.14e-06	575.87781119	734.51704913	753.81485475	8.42995218	0.00604735	-0.35787599
0.06689	12.01962	0.00114055	2.9e-07	0.0	0.0	0.00091043	3.6e-07	5e-08	1.14e-06	576.07237948	734.47614914	753.75506168	8.41393216	0.00625234	-0.35782903
0.06699	12.0313	0.00114557	2.9e-07	0.0	0.0	0.0009054	3.6e-07	5e-08	1.15e-06	576.2665587	734.43529517	753.69537648	8.39793583	0.00645791	-0.35778216
0.06709	12.04296	0.00115058	3e-07	0.0	0.0	0.00090037	3.7e-07	6e-08	1.15e-06	576.46034961	734.39448693	753.63579898	8.38196309	0.00666406	-0.35773537
0.06719	12.05459	0.00115558	3e-07	0.0	0.0	0.00089536	3.8e-07	6e-08	1.16e-06	576.65375297	734.35372414	753.57632901	8.36601386	0.0068708	-0.35768867
0.06729	12.0662	0.00116057	3.1e-07	0.0	0.0	0.00089035	3.8e-07	6e-08	1.16e-06	576.84676955	734.31300653	753.51696641	8.35008806	0.00707813	-0.35764205
0.06739	12.0778	0.00116555	3.1e-07	0.0	0.0	0.00088536	3.9e-07	6e-08	1.17e-06	577.03940008	734.27233383	753.45771101	8.33418558	0.00728604	-0.35759552
0.06749	12.08936	0.00117051	3.1e-07	0.0	0.0	0.00088037	4e-07	6e-08	1.17e-06	577.23164534	734.23170581	753.39856267	8.31830626	0.00749443	-0.35754906
0.06759	12.10091	0.00117547	3.2e-07	0.0	0.0	0.0008754	4e-07	6e-08	1.18e-06	577.42350607	734.19112219	753.3395212	8.30245018	0.00770352	-0.3575027
0.06769	12.11243	0.00118041	3.2e-07	0.0	0.0	0.00087044	4.1e-07	6e-08	1.18e-06	577.61498301	734.15058275	753.28058645	8.28661718	0.0079132	-0.35745641
0.06779	12.12394	0.00118534	3.3e-07	0.0	0.0	0.00086549	4.1e-07	6e-08	1.19e-06	577.8060769	734.11008725	753.22175826	8.27080718	0.0081235	-0.35741022
0.06789	12.13542	0.00119026	3.3e-07	0.0	0.0	0.00086056	4.2e-07	6e-08	1.19e-06	577.99678847	734.06963547	753.16303647	8.25502008	0.0083344	-0.3573641
0.06799	12.14687	0.00119517	3.4e-07	0.0	0.0	0.00085563	4.3e-07	6e-08	1.2e-06	578.18711847	734.0292272	753.10442091	8.2392558	0.00854591	-0.35731807
0.06809	12.15831	0.00120007	3.4e-07	0.0	0.0	0.00085072	4.3e-07	7e-08	1.2e-06	578.37706761	733.98886223	753.04591143	8.22351426	0.00875805	-0.35727212
0.06819	12.16972	0.00120495	3.5e-07	0.0	0.0	0.00084582	4.4e-07	7e-08	1.21e-06	578.56663664	733.94854037	752.98750787	8.20779538	0.0089708	-0.35722625
0.06829	12.18111	0.00120982	3.5e-07	0.0	0.0	0.00084093	4.5e-07	7e-08	1.21e-06	578.75582626	733.90826144	752.92921007	8.19209905	0.00918417	-0.35718047
0.06839	12.19248	0.00121468	3.5e-07	0.0	0.0	0.00083605	4.6e-07	7e-08	1.22e-06	578.9446372	733.86802526	752.87101787	8.17642521	0.00939817	-0.35713477
0.06849	12.20383	0.00121953	3.6e-07	0.0	0.0	0.00083119	4.6e-07	7e-08	1.22e-06	579.13307017	733.82783166	752.81293111	8.16077375	0.0096128	-0.35708915
0.06859	12.21515	0.00122436	3.6e-07	0.0	0.0	0.00082634	4.7e-07	7e-08	1.23e-06	579.32112589	733.78768049	752.75494964	8.1451446	0.00982807	-0.35704362
0.06869	12.22646	0.00122918	3.7e-07	0.0	0.0	0.0008215	4.8e-07	7e-08	1.23e-06	579.50880506	733.74757159	752.6970733	8.12953752	0.01004382	-0.35699817
0.06879	12.23774	0.00123399	3.7e-07	0.0	0.0	0.00081668	4.8e-07	7e-08	1.24e-06	579.6961084	733.70750482	752.63930193	8.11395267	0.0102603	-0.3569528
0.06889	12.24899	0.00123878	3.8e-07	0.0	0.0	0.00081186	4.9e-07	7e-08	1.24e-06	579.88303661	733.66748005	752.58163538	8.09838986	0.01047742	-0.35690751
0.06899	12.26023	0.00124356	3.8e-07	0.0	0.0	0.00080707	5e-07	8e-08	1.25e-06	580.06959038	733.62749719	752.5240735	8.082849	0.01069518	-0.3568623
0.06909	12.27144	0.00124832	3.9e-07	0.0	0.0	0.00080228	5.1e-07	8e-08	1.25e-06	580.25577039	733.58755612	752.46661613	8.06733001	0.01091358	-0.35681718
0.06919	12.28263	0.00125307	3.9e-07	0.0	0.0	0.00079751	5.1e-07	8e-08	1.26e-06	580.44157736	733.54765675	752.40926312	8.0518328	0.01113261	-0.35677214
0.06929	12.2938	0.00125781	4e-07	0.0	0.0	0.00079276	5.2e-07	8e-08	1.26e-06	580.62701195	733.507799	752.35201431	8.03635727	0.01135229	-0.35672718
0.06939	12.30494	0.00126253	4e-07	0.0	0.0	0.00078802	5.3e-07	8e-08	1.26e-06	580.81207486	733.46798279	752.29486955	8.02090335	0.01157261	-0.3566823
0.06949	12.31606	0.00126724	4.1e-07	0.0	0.0	0.00078329	5.4e-07	8e-08	1.27e-06	580.99676676	733.42820808	752.2378287	8.00547095	0.01179358	-0.35663751
0.06959	12.32716	0.00127193	4.1e-07	0.0	1e-08	0.00077858	5.5e-07	8e-08	1.27e-06	581.18108833	733.3884748	752.18089159	7.99005997	0.0120152	-0.35659279
0.06969	12.33824	0.00127661	4.2e-07	0.0	1e-08	0.00077388	5.5e-07	8e-08	1.28e-06	581.36504024	733.34878293	752.12405809	7.97467034	0.01223746	-0.35654816
0.06979	12.34929	0.00128127	4.2e-07	0.0	1e-08	0.0007692	5.6e-07	9e-08	1.28e-06	581.54862316	733.30913243	752.06732803	7.95930196	0.01246038	-0.35650361
0.06989	12.36032	0.00128592	4.3e-07	0.0	1e-08	0.00076453	5.7e-07	9e-08	1.29e-06	581.73183775	733.2695233	752.01070127	7.94395455	0.01268381	-0.35645914
0.06999	12.37133	0.00129055	4.3e-07	0.0	1e-08	0.00075988	5.8e-07	9e-08	1.29e-06	581.91468469	733.22995543	751.95417767	7.92862835	0.01290798	-0.35641475
0.07009	12.38232	0.00129517	4.4e-07	0.0	1e-08	0.00075524	5.9e-07	9e-08	1.3e-06	582.09716462	733.19042889	751.89775707	7.91332312	0.0131328	-0.35637044
0.07019	12.39328	0.00129977	4.4e-07	0.0	1e-08	0.00075062	6e-07	9e-08	1.3e-06	582.27927821	733.15094372	751.84143932	7.89803878	0.01335827	-0.35632621
0.07029	12.40422	0.00130436	4.5e-07	0.0	1e-08	0.00074601	6e-07	9e-08	1.31e-06	582.46102609	733.11149993	751.78522429	7.88277524	0.01358439	-0.35628207
0.07039	12.41514	0.00130893	4.6e-07	0.0	1e-08	0.00074142	6.1e-07	9e-08	1.31e-06	582.64240892	733.07209757	751.72911182	7.86753242	0.01381115	-0.356238
0.07049	12.42603	0.00131349	4.6e-07	0.0	1e-08	0.00073685	6.2e-07	9e-08	1.32e-06	582.82342734	733.0327367	751.67310176	7.85231021	0.01403856	-0.35619401
0.07059	12.4369	0.00131802	4.7e-07	0.0	1e-08	0.00073229	6.3e-07	1e-07	1.32e-06	583.00408198	732.99341739	751.61719398	7.83710854	0.01426662	-0.35615011
0.07069	12.44775	0.00132255	4.7e-07	0.0	1e-08	0.00072775	6.4e-07	1e-07	1.33e-06	583.18437349	732.95413971	751.56138833	7.82192731	0.01449533	-0.35610628
0.07079	12.45858	0.00132705	4.8e-07	0.0	1e-08	0.00072322	6.5e-07	1e-07	1.33e-06	583.36430249	732.91490375	751.50568466	7.80676644	0.01472468	-0.35606254
0.07089	12.46938	0.00133154	4.8e-07	0.0	1e-08	0.00071871	6.6e-07	1e-07	1.33e-06	583.54386962	732.87570963	751.45008283	7.79162583	0.01495469	-0.35601887
0.07099	12.48016	0.00133601	4.9e-07	0.0	1e-08	0.00071421	6.7e-07	1e-07	1.34e-06	583.72307549	732.83655747	751.39458271	7.77650539	0.01518534	-0.35597529
0.07109	12.49092	0.00134047	5e-07	0.0	1e-08	0.00070974	6.8e-07	1e-07	1.34e-06	583.90192073	732.79744739	751.33918413	7.76140504	0.01541664	-0.35593178
0.07119	12.50165	0.00134491	5e-07	0.0	1e-08	0.00070528	6.9e-07	1e-07	1.35e-06	584.08040595	732.75837947	751.28388698	7.74632439	0.01564845	-0.35588835
0.07129	12.51236	0.00134933	5.1e-07	0.0	1e-08	0.00070083	7e-07	1.1e-07	1.35e-06	584.25853179	732.71935385	751.2286911	7.73126384	0.01588099	-0.35584501
0.07139	12.52305	0.00135374	5.1e-07	0.0	1e-08	0.0006964	7.1e-07	1.1e-07	1.36e-06	584.43629883	732.68037074	751.17359636	7.71622309	0.01611418	-0.35580174
0.07149	12.53372	0.00135813	5.2e-07	0.0	1e-08	0.00069199	7.2e-07	1.1e-07	1.36e-06	584.61370769	732.64143032	751.11860261	7.70120204	0.016348	-0.35575855
0.07159	12.54436	0.0013625	5.3e-07	0.0	1e-08	0.0006876	7.3e-07	1.1e-07	1.37e-06	584.79075897	732.60253279	751.06370972	7.68620061	0.01658245	-0.35571544
0.07169	12.55498	0.00136685	5.3e-07	0.0	1e-08	0.00068322	7.4e-07	1.1e-07	1.37e-06	584.96745327	732.56367835	751.00891755	7.6712187	0.01681754	-0.35567241
0.07179	12.56557	0.00137119	5.4e-07	0.0	1e-08	0.00067887	7.5e-07	1.1e-07	1.37e-06	585.14379118	732.52486722	750.95422596	7.65625622	0.01705325	-0.35562946
0.07189	12.57614	0.00137551	5.4e-07	0.0	1e-08	0.00067452	7.6e-07	1.2e-07	1.38e-06	585.31977329	732.48609963	750.89963482	7.64131308	0.0172896	-0.35558659
0.07199	12.58669	0.00137981	5.5e-07	0.0	1e-08	0.0006702	7.7e-07	1.2e-07	1.38e-06	585.49540019	732.44737583	750.84514399	7.62638918	0.01752657	-0.3555438
0.07209	12.59722	0.00138409	5.6e-07	0.0	1e-08	0.00066589	7.8e-07	1.2e-07	1.39e-06	585.67067247	732.40869608	750.79075333	7.61148444	0.01776416	-0.35550108
0.07219	12.60772	0.00138836	5.6e-07	0.0	1e-08	0.00066161	7.9e-07	1.2e-07	1.39e-06	585.8455907	732.37006066	750.73646271	7.59659875	0.01800238	-0.35545845
0.07229	12.6182	0.00139261	5.7e-07	0.0	1e-08	0.00065734	8e-07	1.2e-07	1.4e-06	586.02015546	732.33146984	750.68227199	7.58173203	0.01824121	-0.35541589
0.07239	12.62866	0.00139684	5.8e-07	0.0	1e-08	0.00065308	8.1e-07	1.2e-07	1.4e-06	586.19436732	732.29292393	750.62818105	7.56688386	0.01848058	-0.35537341
0.07249	12.63909	0.00140105	5.8e-07	0.0	1e-08	0.00064885	8.2e-07	1.3e-07	1.4e-06	586.36822686	732.25442311	750.57418974	7.55205468	0.01872062	-0.35533101
0.07259	12.6495	0.00140524	5.9e-07	0.0	1e-08	0.00064463	8.3e-07	1.3e-07	1.41e-06	586.54173465	732.2159678	750.52029795	7.53724416	0.01896126	-0.35528869
0.07269	12.65988	0.00140942	5.9e-07	0.0	1e-08	0.00064043	8.4e-07	1.3e-07	1.41e-06	586.71489123	732.17755835	750.46650553	7.52245222	0.0192025	-0.35524644
0.07279	12.67024	0.00141357	6e-07	0.0	1e-08	0.00063625	8.5e-07	1.3e-07	1.42e-06	586.88769717	732.1391951	750.41281235	7.50767875	0.01944434	-0.35520428
0.07289	12.68058	0.00141771	6.1e-07	0.0	1e-08	0.00063209	8.6e-07	1.3e-07	1.42e-06	587.06015303	732.10087842	750.35921829	7.49292366	0.01968677	-0.35516219
0.07299	12.69089	0.00142183	6.1e-07	0.0	1e-08	0.00062794	8.7e-07	1.3e-07	1.42e-06	587.23225935	732.06260869	750.30572322	7.47818685	0.0199298	-0.35512018
0.07309	12.70119	0.00142593	6.2e-07	0.0	1e-08	0.00062382	8.9e-07	1.4e-07	1.43e-06	587.40401668	732.0243863	750.25232701	7.46346823	0.02017341	-0.35507824
0.07319	12.71145	0.00143002	6.3e-07	0.0	1e-08	0.00061971	9e-07	1.4e-07	1.43e-06	587.57542556	731.98621166	750.19902952	7.44876771	0.0204176	-0.35503639
0.07329	12.7217	0.00143408	6.4e-07	0.0	1e-08	0.00061562	9.1e-07	1.4e-07	1.44e-06	587.74648654	731.9480852	750.14583063	7.43408517	0.02066236	-0.35499461
0.07339	12.73192	0.00143813	6.4e-07	0.0	1e-08	0.00061155	9.2e-07	1.4e-07	1.44e-06	587.91720014	731.91000735	750.09273022	7.41942054	0.0209077	-0.35495291
0.07349	12.74211	0.00144215	6.5e-07	0.0	1e-08	0.0006075	9.3e-07	1.4e-07	1.45e-06	588.0875669	731.87197857	750.03972816	7.4047737	0.02115361	-0.35491128
0.07359	12.75228	0.00144616	6.6e-07	0.0	1e-08	0.00060347	9.4e-07	1.4e-07	1.45e-06	588.25758735	731.83399932	749.98682433	7.39014456	0.02140008	-0.35486974
0.07369	12.76243	0.00145015	6.6e-07	0.0	1e-08	0.00059946	9.6e-07	1.5e-07	1.45e-06	588.42726202	731.79606999	749.93401859	7.37553254	0.02164705	-0.35482827
0.07379	12.77256	0.00145412	6.7e-07	0.0	1e-08	0.00059546	9.7e-07	1.5e-07	1.46e-06	588.59659142	731.75819108	749.88131084	7.36093835	0.02189461	-0.35478687
0.07389	12.78266	0.00145807	6.8e-07	0.0	1e-08	0.00059149	9.8e-07	1.5e-07	1.46e-06	588.76557607	731.72036313	749.82870094	7.34636155	0.02214271	-0.35474556
0.07399	12.79274	0.001462	6.8e-07	0.0	1e-08	0.00058753	9.9e-07	1.5e-07	1.47e-06	588.93421649	731.68258667	749.77618877	7.33180203	0.02239135	-0.35470432
0.07409	12.80279	0.00146591	6.9e-07	0.0	1e-08	0.00058359	1e-06	1.5e-07	1.47e-06	589.10251319	731.64486222	749.72377421	7.31725969	0.02264053	-0.35466316
0.07419	12.81282	0.0014698	7e-07	0.0	1e-08	0.00057967	1.02e-06	1.6e-07	1.47e-06	589.27046666	731.60719033	749.67145714	7.30273442	0.02289023	-0.35462207
0.07429	12.82282	0.00147368	7.1e-07	0.0	1e-08	0.00057577	1.03e-06	1.6e-07	1.48e-06	589.43807742	731.56957157	749.61923744	7.28822614	0.02314044	-0.35458106
0.07439	12.8328	0.00147753	7.1e-07	0.0	1e-08	0.00057189	1.04e-06	1.6e-07	1.48e-06	589.60534595	731.5320065	749.56711499	7.27373473	0.02339118	-0.35454013
0.07449	12.84276	0.00148137	7.2e-07	0.0	1e-08	0.00056803	1.06e-06	1.6e-07	1.48e-06	589.77227276	731.49449573	749.51508967	7.2592601	0.02364242	-0.35449927
0.07459	12.8527	0.00148518	7.3e-07	0.0	1e-08	0.00056419	1.07e-06	1.6e-07	1.49e-06	589.93885834	731.45703984	749.46316137	7.24480214	0.02389415	-0.35445849
0.07469	12.8626	0.00148898	7.4e-07	0.0	1e-08	0.00056037	1.08e-06	1.7e-07	1.49e-06	590.10510318	731.41963948	749.41132996	7.23036075	0.02414638	-0.35441779
0.07479	12.87249	0.00149276	7.4e-07	0.0	1e-08	0.00055656	1.1e-06	1.7e-07	1.5e-06	590.27100775	731.38229526	749.35959534	7.21593582	0.0243991	-0.35437716
0.07489	12.88235	0.00149651	7.5e-07	0.0	1e-08	0.00055278	1.11e-06	1.7e-07	1.5e-06	590.43657253	731.3450078	749.30795738	7.20152671	0.02465227	-0.35433661
0.07499	12.89219	0.00150025	7.6e-07	0.0	1e-08	0.00054901	1.12e-06	1.7e-07	1.5e-06	590.60179802	731.30777768	749.25641598	7.18713421	0.02490593	-0.35429613
0.07509	12.902	0.00150397	7.7e-07	0.0	1e-08	0.00054527	1.14e-06	1.7e-07	1.51e-06	590.76668466	731.27060564	749.20497101	7.17275784	0.02516005	-0.35425573
0.07519	12.91179	0.00150767	7.7e-07	0.0	1e-08	0.00054154	1.15e-06	1.8e-07	1.51e-06	590.93123295	731.23349237	749.15362237	7.15839748	0.02541463	-0.3542154
0.07529	12.92155	0.00151135	7.8e-07	0.0	1e-08	0.00053784	1.16e-06	1.8e-07	1.51e-06	591.09544333	731.19643858	749.10236994	7.14405303	0.02566965	-0.35417515
0.07539	12.93129	0.00151501	7.9e-07	0.0	1e-08	0.00053415	1.18e-06	1.8e-07	1.52e-06	591.25931627	731.15944498	749.05121361	7.12972438	0.02592511	-0.35413498
0.07549	12.941	0.00151865	8e-07	0.0	1e-08	0.00053048	1.19e-06	1.8e-07	1.52e-06	591.42285223	731.12251229	749.00015328	7.11541142	0.026181	-0.35409488
0.07559	12.95069	0.00152227	8.1e-07	0.0	1e-08	0.00052683	1.2e-06	1.9e-07	1.53e-06	591.58605167	731.08564127	748.94918882	7.10111404	0.02643731	-0.35405486
0.07569	12.96036	0.00152587	8.1e-07	0.0	1e-08	0.0005232	1.22e-06	1.9e-07	1.53e-06	591.74891502	731.04883267	748.89832014	7.08683214	0.02669404	-0.35401491
0.07579	12.97	0.00152945	8.2e-07	0.0	1e-08	0.0005196	1.23e-06	1.9e-07	1.53e-06	591.91144274	731.01208726	748.84754712	7.07256561	0.02695117	-0.35397503
0.07589	12.97962	0.00153301	8.3e-07	0.0	1e-08	0.00051601	1.25e-06	1.9e-07	1.54e-06	592.07363528	730.97540583	748.79686966	7.05831432	0.02720869	-0.35393524
0.07599	12.98921	0.00153655	8.4e-07	0.0	1e-08	0.00051244	1.26e-06	1.9e-07	1.54e-06	592.23549306	730.93878919	748.74628764	7.04407818	0.0274666	-0.35389551
0.07609	12.99878	0.00154007	8.5e-07	0.0	1e-08	0.00050889	1.28e-06	2e-07	1.54e-06	592.39701653	730.90223814	748.69580097	7.02985708	0.02772488	-0.35385586
0.07619	13.00832	0.00154357	8.5e-07	0.0	1e-08	0.00050536	1.29e-06	2e-07	1.55e-06	592.5582061	730.86575341	748.64540954	7.01565008	0.02798354	-0.35381629
0.07629	13.01784	0.00154705	8.6e-07	0.0	1e-08	0.00050185	1.31e-06	2e-07	1.55e-06	592.71906222	730.82933589	748.59511325	7.00145844	0.02824256	-0.35377679
0.07639	13.02733	0.00155051	8.7e-07	0.0	1e-08	0.00049836	1.32e-06	2e-07	1.55e-06	592.87958531	730.79298646	748.54491199	6.98728147	0.02850192	-0.35373737
0.07649	13.0368	0.00155395	8.8e-07	0.0	1e-08	0.00049489	1.34e-06	2.1e-07	1.56e-06	593.03977578	730.75670598	748.49480567	6.97311903	0.02876162	-0.35369802
0.07659	13.04625	0.00155738	8.9e-07	0.0	1e-08	0.00049143	1.35e-06	2.1e-07	1.56e-06	593.19963405	730.72049532	748.44479417	6.95897102	0.02902164	-0.35365874
0.07669	13.05567	0.00156078	9e-07	0.0	1e-08	0.000488	1.37e-06	2.1e-07	1.56e-06	593.35916053	730.6843554	748.3948774	6.94483731	0.02928199	-0.35361954
0.07679	13.06506	0.00156416	9e-07	0.0	1e-08	0.00048459	1.38e-06	2.1e-07	1.57e-06	593.51835563	730.64828712	748.34505526	6.93071779	0.02954264	-0.35358042
0.07689	13.07443	0.00156752	9.1e-07	0.0	1e-08	0.0004812	1.4e-06	2.2e-07	1.57e-06	593.67721976	730.6122914	748.29532765	6.91661234	0.02980359	-0.35354136
0.07699	13.08377	0.00157087	9.2e-07	0.0	1e-08	0.00047782	1.41e-06	2.2e-07	1.58e-06	593.83575332	730.57636918	748.24569447	6.90252085	0.03006482	-0.35350238
0.07709	13.09309	0.00157419	9.3e-07	0.0	1e-08	0.00047447	1.43e-06	2.2e-07	1.58e-06	593.9939567	730.54052142	748.19615563	6.88844318	0.03032633	-0.35346348
0.07719	13.10239	0.00157749	9.4e-07	0.0	1e-08	0.00047114	1.45e-06	2.2e-07	1.58e-06	594.1518303	730.50474907	748.14671103	6.87437923	0.0305881	-0.35342465
0.07729	13.11166	0.00158077	9.5e-07	0.0	1e-08	0.00046782	1.46e-06	2.3e-07	1.59e-06	594.3093745	730.46905313	748.09736057	6.86032887	0.03085013	-0.35338589
0.07739	13.1209	0.00158404	9.6e-07	0.0	1e-08	0.00046453	1.48e-06	2.3e-07	1.59e-06	594.4665896	730.43343456	748.0481042	6.84627707	0.03111244	-0.35334721
0.07749	13.13012	0.00158728	9.7e-07	0.0	1e-08	0.00046126	1.49e-06	2.3e-07	1.59e-06	594.62347578	730.39789431	747.99894186	6.83224843	0.03137495	-0.3533086
0.07759	13.13932	0.00159051	9.7e-07	0.0	1e-08	0.000458	1.51e-06	2.3e-07	1.59e-06	594.78003359	730.36243345	747.94987343	6.81823219	0.03163768	-0.35327007
0.07769	13.14849	0.00159371	9.8e-07	0.0	1e-08	0.00045476	1.53e-06	2.4e-07	1.6e-06	594.93626339	730.32705303	747.90089881	6.80422813	0.03190062	-0.35323161
0.07779	13.15763	0.00159689	9.9e-07	0.0	1e-08	0.00045155	1.54e-06	2.4e-07	1.6e-06	595.09216552	730.29175408	747.85201792	6.79023607	0.03216376	-0.35319322
0.07789	13.16675	0.00160006	1e-06	0.0	1e-08	0.00044835	1.56e-06	2.4e-07	1.6e-06	595.24774032	730.25653766	747.80323068	6.77625579	0.03242709	-0.35315491
0.07799	13.17584	0.0016032	1.01e-06	0.0	1e-08	0.00044518	1.58e-06	2.4e-07	1.61e-06	595.40298814	730.22140485	747.75453701	6.7622871	0.03269058	-0.35311667
0.07809	13.18491	0.00160633	1.02e-06	0.0	1e-08	0.00044202	1.59e-06	2.5e-07	1.61e-06	595.55790931	730.18635673	747.70593683	6.74832978	0.03295424	-0.3530785
0.07819	13.19395	0.00160943	1.03e-06	0.0	1e-08	0.00043888	1.61e-06	2.5e-07	1.61e-06	595.71250415	730.15139441	747.65743006	6.73438362	0.03321804	-0.35304041
0.07829	13.20297	0.00161252	1.04e-06	0.0	1e-08	0.00043576	1.63e-06	2.5e-07	1.62e-06	595.86677298	730.116519	747.60901661	6.72044841	0.03348198	-0.35300239
0.07839	13.21196	0.00161559	1.05e-06	0.0	2e-08	0.00043266	1.64e-06	2.6e-07	1.62e-06	596.02071612	730.08173163	747.56069643	6.70652393	0.03374605	-0.35296444
0.07849	13.22092	0.00161863	1.06e-06	0.0	2e-08	0.00042958	1.66e-06	2.6e-07	1.62e-06	596.17433388	730.04703345	747.51246943	6.69260995	0.03401022	-0.35292657
0.07859	13.22986	0.00162166	1.06e-06	0.0	2e-08	0.00042652	1.68e-06	2.6e-07	1.63e-06	596.32762655	730.0124256	747.46433554	6.67870624	0.03427449	-0.35288877
0.07869	13.23878	0.00162467	1.07e-06	0.0	2e-08	0.00042348	1.7e-06	2.6e-07	1.63e-06	596.48059499	729.9779092	747.41629453	6.66484244	0.03453891	-0.35285104
0.07879	13.24767	0.00162766	1.08e-06	0.0	2e-08	0.00042046	1.71e-06	2.7e-07	1.63e-06	596.63323919	729.94348546	747.36834642	6.65096801	0.03480336	-0.35281338
0.07889	13.25653	0.00163063	1.09e-06	0.0	2e-08	0.00041746	1.73e-06	2.7e-07	1.64e-06	596.78555943	729.90915558	747.32049115	6.63710464	0.03506786	-0.3527758
0.07899	13.26537	0.00163357	1.1e-06	0.0	2e-08	0.00041448	1.75e-06	2.7e-07	1.64e-06	596.937556	729.87492076	747.27272864	6.62325224	0.03533242	-0.35273829
0.07909	13.27418	0.0016365	1.11e-06	0.0	2e-08	0.00041151	1.77e-06	2.7e-07	1.64e-06	597.08922924	729.84078224	747.22505882	6.60941069	0.035597	-0.35270086
0.07919	13.28296	0.00163942	1.12e-06	0.0	2e-08	0.00040857	1.79e-06	2.8e-07	1.64e-06	597.24057943	729.80674124	747.17748161	6.59557988	0.03586161	-0.35266349
0.07929	13.29172	0.00164231	1.13e-06	0.0	2e-08	0.00040565	1.8e-06	2.8e-07	1.65e-06	597.3916069	729.77279901	747.12999693	6.58175971	0.03612622	-0.3526262
0.07939	13.30046	0.00164518	1.14e-06	0.0	2e-08	0.00040274	1.82e-06	2.8e-07	1.65e-06	597.54231194	729.7389568	747.08260472	6.56795007	0.03639082	-0.35258898
0.07949	13.30917	0.00164803	1.15e-06	0.0	2e-08	0.00039985	1.84e-06	2.9e-07	1.65e-06	597.69269485	729.7052159	747.03530491	6.55415085	0.0366554	-0.35255184
0.07959	13.31785	0.00165086	1.16e-06	0.0	2e-08	0.00039698	1.86e-06	2.9e-07	1.66e-06	597.84275592	729.67157758	746.98809742	6.54036195	0.03691995	-0.35251477
0.07969	13.3265	0.00165368	1.17e-06	0.0	2e-08	0.00039414	1.88e-06	2.9e-07	1.66e-06	597.99249546	729.63804315	746.94098218	6.52658326	0.03718444	-0.35247776
0.07979	13.33513	0.00165647	1.18e-06	0.0	2e-08	0.00039131	1.9e-06	3e-07	1.66e-06	598.14191374	729.60461392	746.89395912	6.51281469	0.03744887	-0.35244084
0.07989	13.34374	0.00165925	1.19e-06	0.0	2e-08	0.0003885	1.92e-06	3e-07	1.66e-06	598.29101093	729.57129122	746.84702822	6.49904235	0.03771332	-0.35240398
0.07999	13.35231	0.00166201	1.2e-06	0.0	2e-08	0.0003857	1.94e-06	3e-07	1.67e-06	598.4397872	729.53807637	746.80018944	6.48528908	0.03797761	-0.3523672
0.08009	13.36086	0.00166475	1.21e-06	0.0	2e-08	0.00038293	1.95e-06	3e-07	1.67e-06	598.58824296	729.50497073	746.75344267	6.47154487	0.03824179	-0.35233049
0.08019	13.36939	0.00166746	1.22e-06	0.0	2e-08	0.00038018	1.97e-06	3.1e-07	1.67e-06	598.73637847	729.47197567	746.70678785	6.45780956	0.03850585	-0.35229385
0.08029	13.37789	0.00167017	1.23e-06	0.0	2e-08	0.00037744	1.99e-06	3.1e-07	1.68e-06	598.88419398	729.43909257	746.66022493	6.44408299	0.03876978	-0.35225728
0.08039	13.38636	0.00167285	1.24e-06	0.0	2e-08	0.00037472	2.01e-06	3.1e-07	1.68e-06	599.03168974	729.40632282	746.61375384	6.43036499	0.03903357	-0.35222079
0.08049	13.3948	0.00167551	1.25e-06	0.0	2e-08	0.00037203	2.03e-06	3.2e-07	1.68e-06	599.178866	729.37366782	746.56737452	6.41665541	0.03929718	-0.35218436
0.08059	13.40322	0.00167815	1.26e-06	0.0	2e-08	0.00036935	2.05e-06	3.2e-07	1.68e-06	599.32572302	729.34112898	746.52108693	6.40295406	0.03956062	-0.35214801
0.08069	13.41161	0.00168078	1.27e-06	0.0	2e-08	0.00036668	2.07e-06	3.2e-07	1.69e-06	599.47226101	729.30870774	746.47489101	6.38926079	0.03982387	-0.35211173
0.08079	13.41998	0.00168339	1.28e-06	0.0	2e-08	0.00036404	2.09e-06	3.3e-07	1.69e-06	599.61848022	729.27640554	746.4287867	6.37557543	0.0400869	-0.35207553
0.08089	13.42832	0.00168597	1.29e-06	0.0	2e-08	0.00036142	2.11e-06	3.3e-07	1.69e-06	599.76438089	729.24422383	746.38277395	6.36189781	0.04034972	-0.35203939
0.08099	13.43663	0.00168854	1.3e-06	0.0	2e-08	0.00035881	2.13e-06	3.3e-07	1.69e-06	599.90996322	729.21216409	746.33685271	6.34822775	0.04061229	-0.35200333
0.08109	13.44492	0.00169109	1.31e-06	0.0	2e-08	0.00035622	2.15e-06	3.4e-07	1.7e-06	600.05522746	729.18022779	746.29102294	6.33458085	0.04087467	-0.35196734
0.08119	13.45318	0.00169363	1.32e-06	0.0	2e-08	0.00035366	2.17e-06	3.4e-07	1.7e-06	600.20017427	729.14841642	746.24528443	6.32093336	0.04113674	-0.35193142
0.08129	13.46141	0.00169614	1.33e-06	0.0	2e-08	0.0003511	2.19e-06	3.4e-07	1.7e-06	600.34480356	729.1167315	746.19963724	6.30729233	0.04139853	-0.35189557
0.08139	13.46961	0.00169864	1.34e-06	0.0	2e-08	0.00034857	2.21e-06	3.5e-07	1.7e-06	600.48911558	729.08517454	746.15408132	6.29365934	0.04166001	-0.3518598
0.08149	13.47779	0.00170111	1.35e-06	0.0	2e-08	0.00034606	2.23e-06	3.5e-07	1.71e-06	600.63311054	729.05374707	746.10861661	6.28003431	0.04192118	-0.35182409
0.08159	13.48594	0.00170357	1.36e-06	0.0	2e-08	0.00034356	2.25e-06	3.5e-07	1.71e-06	600.77678868	729.02245064	746.06324306	6.26641715	0.04218202	-0.35178846
0.08169	13.49406	0.00170601	1.37e-06	0.0	2e-08	0.00034108	2.28e-06	3.6e-07	1.71e-06	600.92015023	728.9912868	746.01796062	6.25280781	0.04244251	-0.3517529
0.08179	13.50216	0.00170844	1.38e-06	0.0	2e-08	0.00033862	2.3e-06	3.6e-07	1.71e-06	601.06319541	728.96025713	745.97276923	6.2392062	0.04270264	-0.35171741
0.08189	13.51023	0.00171084	1.39e-06	0.0	2e-08	0.00033618	2.32e-06	3.6e-07	1.72e-06	601.20592444	728.92936321	745.92766886	6.22561227	0.04296238	-0.35168199
0.08199	13.51827	0.00171323	1.4e-06	0.0	2e-08	0.00033375	2.34e-06	3.7e-07	1.72e-06	601.34833755	728.89860663	745.88265943	6.21202594	0.04322174	-0.35164664
0.08209	13.52629	0.0017156	1.41e-06	0.0	2e-08	0.00033135	2.36e-06	3.7e-07	1.72e-06	601.49043496	728.867989	745.83774092	6.19844716	0.04348067	-0.35161137
0.08219	13.53428	0.00171795	1.42e-06	0.0	2e-08	0.00032896	2.38e-06	3.7e-07	1.72e-06	601.63221689	728.83751195	745.79291326	6.18487586	0.04373918	-0.35157616
0.08229	13.54224	0.00172029	1.43e-06	0.0	2e-08	0.00032658	2.4e-06	3.8e-07	1.73e-06	601.77368355	728.8071771	745.74817642	6.17131198	0.04399725	-0.35154103
0.08239	13.55017	0.0017226	1.45e-06	0.0	2e-08	0.00032423	2.42e-06	3.8e-07	1.73e-06	601.91483476	728.77698615	745.70353045	6.15772048	0.04425499	-0.35150597
0.08249	13.55807	0.0017249	1.46e-06	0.0	2e-08	0.00032189	2.45e-06	3.8e-07	1.73e-06	602.05567059	728.74694079	745.65897536	6.14415972	0.04451215	-0.35147098
0.08259	13.56595	0.00172718	1.47e-06	0.0	2e-08	0.00031957	2.47e-06	3.9e-07	1.73e-06	602.19619152	728.71704265	745.61451101	6.13060433	0.04476883	-0.35143606
0.08269	13.5738	0.00172945	1.48e-06	0.0	2e-08	0.00031727	2.49e-06	3.9e-07	1.74e-06	602.3363977	728.68729341	745.57013739	6.11705413	0.045025	-0.35140121
0.08279	13.58162	0.00173169	1.49e-06	0.0	2e-08	0.00031499	2.51e-06	3.9e-07	1.74e-06	602.47628929	728.65769479	745.52585446	6.10350888	0.04528065	-0.35136644
0.08289	13.58942	0.00173392	1.5e-06	0.0	2e-08	0.00031272	2.53e-06	4e-07	1.74e-06	602.61586646	728.62824849	745.48166218	6.08996837	0.04553575	-0.35133173
0.08299	13.59719	0.00173613	1.51e-06	0.0	2e-08	0.00031047	2.56e-06	4e-07	1.74e-06	602.75512934	728.59895624	745.43756053	6.07643238	0.04579031	-0.3512971
0.08309	13.60493	0.00173833	1.52e-06	0.0	2e-08	0.00030824	2.58e-06	4e-07	1.74e-06	602.89407808	728.56981979	745.39354949	6.06290068	0.04604428	-0.35126254
0.08319	13.61264	0.0017405	1.53e-06	0.0	2e-08	0.00030602	2.6e-06	4.1e-07	1.75e-06	603.03271283	728.54084088	745.34962902	6.04937306	0.04629767	-0.35122804
0.08329	13.62032	0.00174266	1.54e-06	0.0	2e-08	0.00030382	2.62e-06	4.1e-07	1.75e-06	603.17103372	728.51202129	745.30579911	6.03584926	0.04655045	-0.35119362
0.08339	13.62797	0.00174481	1.55e-06	0.0	2e-08	0.00030164	2.64e-06	4.1e-07	1.75e-06	603.30904088	728.4833628	745.26205973	6.02232907	0.04680261	-0.35115928
0.08349	13.6356	0.00174693	1.56e-06	0.0	2e-08	0.00029947	2.67e-06	4.2e-07	1.75e-06	603.44673443	728.45486719	745.21841087	6.00881223	0.04705413	-0.351125
0.08359	13.6432	0.00174904	1.58e-06	0.0	2e-08	0.00029732	2.69e-06	4.2e-07	1.76e-06	603.58411445	728.4265363	745.17485251	5.99528543	0.04730511	-0.35109079
0.08369	13.65077	0.00175113	1.59e-06	0.0	2e-08	0.00029519	2.71e-06	4.3e-07	1.76e-06	603.72118078	728.39837211	745.13138472	5.98176994	0.04755534	-0.35105666
0.08379	13.65831	0.00175321	1.6e-06	0.0	3e-08	0.00029307	2.74e-06	4.3e-07	1.76e-06	603.85793371	728.37037634	745.08800742	5.96825629	0.04780488	-0.35102259
0.08389	13.66583	0.00175527	1.61e-06	0.0	3e-08	0.00029097	2.76e-06	4.3e-07	1.76e-06	603.99437334	728.34255084	745.04472062	5.95474416	0.04805372	-0.3509886
0.08399	13.67331	0.00175731	1.62e-06	0.0	3e-08	0.00028889	2.78e-06	4.4e-07	1.76e-06	604.13049973	728.31489748	745.0015243	5.94123321	0.04830183	-0.35095467
0.08409	13.68077	0.00175934	1.63e-06	0.0	3e-08	0.00028683	2.8e-06	4.4e-07	1.77e-06	604.26631295	728.28741814	744.95841847	5.92772313	0.04854921	-0.35092082
0.08419	13.6882	0.00176135	1.64e-06	0.0	3e-08	0.00028478	2.83e-06	4.4e-07	1.77e-06	604.40181307	728.26011472	744.91540312	5.91421355	0.04879584	-0.35088704
0.08429	13.6956	0.00176334	1.65e-06	0.0	3e-08	0.00028274	2.85e-06	4.5e-07	1.77e-06	604.53700012	728.23298914	744.87247825	5.90070415	0.0490417	-0.35085333
0.08439	13.70297	0.00176532	1.66e-06	0.0	3e-08	0.00028072	2.87e-06	4.5e-07	1.77e-06	604.67187416	728.20604331	744.82964387	5.88719456	0.04928676	-0.35081969
0.08449	13.71031	0.00176728	1.68e-06	0.0	3e-08	0.00027872	2.9e-06	4.6e-07	1.77e-06	604.80643521	728.17927919	744.78689999	5.87368443	0.04953102	-0.35078613
0.08459	13.71763	0.00176922	1.69e-06	0.0	3e-08	0.00027674	2.92e-06	4.6e-07	1.78e-06	604.94068331	728.15269871	744.74424662	5.86017339	0.04977446	-0.35075263
0.08469	13.72491	0.00177115	1.7e-06	0.0	3e-08	0.00027477	2.94e-06	4.6e-07	1.78e-06	605.07461846	728.12630386	744.70168376	5.84666106	0.05001706	-0.3507192
0.08479	13.73217	0.00177307	1.71e-06	0.0	3e-08	0.00027281	2.97e-06	4.7e-07	1.78e-06	605.20824069	728.10009661	744.65921144	5.83314708	0.0502588	-0.35068585
0.08489	13.73939	0.00177496	1.72e-06	0.0	3e-08	0.00027088	2.99e-06	4.7e-07	1.78e-06	605.34155013	728.07407917	744.61682962	5.81964196	0.05049986	-0.35065257
0.08499	13.74659	0.00177684	1.73e-06	0.0	3e-08	0.00026895	3.02e-06	4.7e-07	1.78e-06	605.47454678	728.04825355	744.57453834	5.80612705	0.05073989	-0.35061936
0.08509	13.75376	0.00177871	1.74e-06	0.0	3e-08	0.00026705	3.04e-06	4.8e-07	1.79e-06	605.60723056	728.0226217	744.53233763	5.79260989	0.05097903	-0.35058621
0.08519	13.7609	0.00178056	1.75e-06	0.0	3e-08	0.00026516	3.06e-06	4.8e-07	1.79e-06	605.73960146	727.99718566	744.49022751	5.77909012	0.05121725	-0.35055315
0.08529	13.76801	0.00178239	1.77e-06	0.0	3e-08	0.00026328	3.09e-06	4.9e-07	1.79e-06	605.87165945	727.97194753	744.448208	5.76556739	0.05145453	-0.35052015
0.08539	13.77509	0.00178421	1.78e-06	0.0	3e-08	0.00026142	3.11e-06	4.9e-07	1.79e-06	606.00340452	727.94690938	744.40627914	5.75204133	0.05169086	-0.35048722
0.08549	13.78214	0.00178601	1.79e-06	0.0	3e-08	0.00025958	3.14e-06	4.9e-07	1.79e-06	606.13483661	727.92207333	744.36444095	5.73851158	0.05192623	-0.35045436
0.08559	13.78916	0.0017878	1.8e-06	0.0	3e-08	0.00025775	3.16e-06	5e-07	1.8e-06	606.2659557	727.8974415	744.32269347	5.72497776	0.05216061	-0.35042158
0.08569	13.79616	0.00178957	1.81e-06	0.0	3e-08	0.00025593	3.19e-06	5e-07	1.8e-06	606.39676172	727.87301603	744.28103673	5.71143951	0.05239399	-0.35038886
0.08579	13.80312	0.00179133	1.82e-06	0.0	3e-08	0.00025413	3.21e-06	5.1e-07	1.8e-06	606.5272546	727.84879908	744.23947077	5.69789644	0.05262635	-0.35035622
0.08589	13.81005	0.00179307	1.83e-06	0.0	3e-08	0.00025235	3.23e-06	5.1e-07	1.8e-06	606.65743429	727.82479282	744.19799562	5.68434817	0.05285768	-0.35032365
0.08599	13.81696	0.0017948	1.85e-06	0.0	3e-08	0.00025058	3.26e-06	5.1e-07	1.8e-06	606.78730069	727.80099944	744.15661134	5.67079432	0.05308795	-0.35029115
0.08609	13.82383	0.00179651	1.86e-06	0.0	3e-08	0.00024883	3.28e-06	5.2e-07	1.8e-06	606.91685375	727.77742123	744.11531796	5.65723961	0.05331733	-0.35025872
0.08619	13.83067	0.00179821	1.87e-06	0.0	3e-08	0.00024709	3.31e-06	5.2e-07	1.81e-06	607.04609346	727.75406074	744.0741155	5.64367518	0.05354551	-0.35022637
0.08629	13.83748	0.00179989	1.88e-06	0.0	3e-08	0.00024536	3.33e-06	5.3e-07	1.81e-06	607.17501964	727.73091996	744.03300404	5.63010429	0.0537726	-0.35019408
0.08639	13.84427	0.00180156	1.89e-06	0.0	3e-08	0.00024365	3.36e-06	5.3e-07	1.81e-06	607.30363218	727.70800117	743.99198363	5.61652653	0.05399858	-0.35016187
0.08649	13.85102	0.00180321	1.9e-06	0.0	3e-08	0.00024196	3.38e-06	5.3e-07	1.81e-06	607.43193097	727.68530668	743.95105431	5.60294154	0.05422343	-0.35012973
0.08659	13.85774	0.00180485	1.92e-06	0.0	3e-08	0.00024028	3.41e-06	5.4e-07	1.81e-06	607.55991589	727.6628388	743.91021616	5.58934892	0.05444714	-0.35009765
0.08669	13.86444	0.00180648	1.93e-06	0.0	3e-08	0.00023861	3.43e-06	5.4e-07	1.81e-06	607.68758679	727.64059989	743.86946923	5.57574829	0.05466969	-0.35006566
0.08679	13.8711	0.00180809	1.94e-06	0.0	3e-08	0.00023696	3.46e-06	5.5e-07	1.82e-06	607.81494355	727.6185923	743.82881358	5.56213926	0.05489107	-0.35003373
0.08689	13.87773	0.00180968	1.95e-06	0.0	3e-08	0.00023532	3.48e-06	5.5e-07	1.82e-06	607.94198599	727.59681841	743.78824928	5.54852143	0.05511126	-0.35000187
0.08699	13.88433	0.00181126	1.96e-06	0.0	3e-08	0.0002337	3.51e-06	5.5e-07	1.82e-06	608.06871398	727.57528063	743.7477764	5.5348944	0.05533024	-0.34997009
0.08709	13.8909	0.00181283	1.97e-06	0.0	3e-08	0.00023209	3.53e-06	5.6e-07	1.82e-06	608.19512733	727.55398138	743.70739501	5.52125777	0.05554799	-0.34993838
0.08719	13.89744	0.00181438	1.98e-06	0.0	3e-08	0.00023049	3.56e-06	5.6e-07	1.82e-06	608.32122587	727.53292309	743.66710518	5.50761113	0.05576451	-0.34990674
0.08729	13.90394	0.00181592	2e-06	0.0	3e-08	0.00022891	3.58e-06	5.7e-07	1.82e-06	608.44700942	727.51210824	743.62690699	5.49395408	0.05597977	-0.34987517
0.08739	13.91042	0.00181744	2.01e-06	0.0	3e-08	0.00022734	3.61e-06	5.7e-07	1.83e-06	608.57247755	727.49153976	743.58680059	5.48027173	0.05619402	-0.34984367
0.08749	13.91687	0.00181895	2.02e-06	0.0	3e-08	0.00022579	3.63e-06	5.7e-07	1.83e-06	608.69763013	727.47122002	743.54678604	5.46658797	0.0564068	-0.34981225
0.08759	13.92328	0.00182045	2.03e-06	0.0	3e-08	0.00022425	3.66e-06	5.8e-07	1.83e-06	608.82246698	727.45115147	743.50686342	5.45289181	0.0566183	-0.3497809
0.08769	13.92967	0.00182193	2.04e-06	0.0	3e-08	0.00022272	3.69e-06	5.8e-07	1.83e-06	608.94698787	727.43133669	743.46703281	5.43918275	0.05682848	-0.34974962
0.08779	13.93602	0.0018234	2.05e-06	0.0	3e-08	0.00022121	3.71e-06	5.9e-07	1.83e-06	609.07119254	727.41177829	743.42729432	5.42546031	0.05703735	-0.34971841
0.08789	13.94234	0.00182486	2.07e-06	0.0	3e-08	0.00021971	3.74e-06	5.9e-07	1.83e-06	609.19508072	727.39247889	743.38764805	5.41172399	0.05724488	-0.34968728
0.08799	13.94863	0.0018263	2.08e-06	0.0	3e-08	0.00021823	3.76e-06	5.9e-07	1.83e-06	609.31865216	727.37344117	743.34809409	5.39797328	0.05745107	-0.34965622
0.08809	13.95489	0.00182773	2.09e-06	0.0	3e-08	0.00021676	3.79e-06	6e-07	1.84e-06	609.44190655	727.35466781	743.30863257	5.38420769	0.05765588	-0.34962523
0.08819	13.96111	0.00182914	2.1e-06	0.0	4e-08	0.0002153	3.81e-06	6e-07	1.84e-06	609.56484361	727.33616151	743.26926359	5.37042669	0.05785932	-0.34959431
0.08829	13.96731	0.00183055	2.11e-06	0.0	4e-08	0.00021385	3.84e-06	6.1e-07	1.84e-06	609.68746303	727.31792502	743.22998727	5.35662977	0.05806136	-0.34956346
0.08839	13.97347	0.00183193	2.12e-06	0.0	4e-08	0.00021242	3.87e-06	6.1e-07	1.84e-06	609.80976448	727.29996109	743.19080373	5.3428164	0.05826199	-0.34953269
0.08849	13.9796	0.00183331	2.14e-06	0.0	4e-08	0.000211	3.89e-06	6.2e-07	1.84e-06	609.93174765	727.28227252	743.15171308	5.32898604	0.0584612	-0.34950199
0.08859	13.9857	0.00183467	2.15e-06	0.0	4e-08	0.00020959	3.92e-06	6.2e-07	1.84e-06	610.05341202	727.26486239	743.1127155	5.31511508	0.05865929	-0.34947137
0.08869	13.99176	0.00183602	2.16e-06	0.0	4e-08	0.0002082	3.94e-06	6.2e-07	1.84e-06	610.17475695	727.24773406	743.07381121	5.30124122	0.05885572	-0.34944082
0.08879	13.9978	0.00183736	2.17e-06	0.0	4e-08	0.00020682	3.97e-06	6.3e-07	1.85e-06	610.29578233	727.23088996	743.03500027	5.28734743	0.0590507	-0.34941034
0.08889	14.0038	0.00183868	2.18e-06	0.0	4e-08	0.00020545	3.99e-06	6.3e-07	1.85e-06	610.41648774	727.21433304	742.99628282	5.27343306	0.05924422	-0.34937994
0.08899	14.00977	0.00183999	2.19e-06	0.0	4e-08	0.0002041	4.02e-06	6.4e-07	1.85e-06	610.53687278	727.19806628	742.95765902	5.25949742	0.05943626	-0.34934961
0.08909	14.0157	0.00184129	2.21e-06	0.0	4e-08	0.00020276	4.05e-06	6.4e-07	1.85e-06	610.65693698	727.18209271	742.91912902	5.24553982	0.05962681	-0.34931935
0.08919	14.0216	0.00184258	2.22e-06	0.0	4e-08	0.00020143	4.07e-06	6.5e-07	1.85e-06	610.77667991	727.16641538	742.88069298	5.23155957	0.05981587	-0.34928916
0.08929	14.02747	0.00184385	2.23e-06	0.0	4e-08	0.00020011	4.1e-06	6.5e-07	1.85e-06	610.89610108	727.15103737	742.84235107	5.21755595	0.06000341	-0.34925905
0.08939	14.03331	0.00184511	2.24e-06	0.0	4e-08	0.00019881	4.12e-06	6.5e-07	1.85e-06	611.01520002	727.13596181	742.80410346	5.20352825	0.06018942	-0.34922902
0.08949	14.03912	0.00184636	2.25e-06	0.0	4e-08	0.00019752	4.15e-06	6.6e-07	1.86e-06	611.13397622	727.12119184	742.76595033	5.18947573	0.0603739	-0.34919906
0.08959	14.04489	0.0018476	2.26e-06	0.0	4e-08	0.00019624	4.18e-06	6.6e-07	1.86e-06	611.25242916	727.10673067	742.72789186	5.17539767	0.06055683	-0.34916917
0.08969	14.05062	0.00184882	2.27e-06	0.0	4e-08	0.00019497	4.2e-06	6.7e-07	1.86e-06	611.37055831	727.09258153	742.68992822	5.16129331	0.0607382	-0.34913935
0.08979	14.05633	0.00185003	2.29e-06	0.0	4e-08	0.00019372	4.23e-06	6.7e-07	1.86e-06	611.48836311	727.07874766	742.65205963	5.14716189	0.060918	-0.34910962
0.08989	14.062	0.00185123	2.3e-06	0.0	4e-08	0.00019247	4.26e-06	6.7e-07	1.86e-06	611.60584266	727.06523368	742.61428636	5.13298218	0.06109687	-0.34907996
0.08999	14.06764	0.00185242	2.31e-06	0.0	4e-08	0.00019124	4.28e-06	6.8e-07	1.86e-06	611.72299653	727.05204231	742.57660858	5.11878787	0.06127369	-0.34905037
0.09009	14.07324	0.00185359	2.32e-06	0.0	4e-08	0.00019003	4.31e-06	6.8e-07	1.86e-06	611.83982414	727.03917683	742.53902649	5.10456313	0.06144894	-0.34902086
0.09019	14.07881	0.00185475	2.33e-06	0.0	4e-08	0.00018882	4.33e-06	6.9e-07	1.86e-06	611.95632484	727.02664074	742.5015403	5.09030708	0.06162261	-0.34899142
0.09029	14.08434	0.00185591	2.34e-06	0.0	4e-08	0.00018762	4.36e-06	6.9e-07	1.87e-06	612.07249798	727.0144376	742.46415025	5.07601883	0.06179468	-0.34896205
0.09039	14.08984	0.00185705	2.36e-06	0.0	4e-08	0.00018644	4.39e-06	7e-07	1.87e-06	612.18834287	727.00257101	742.42685656	5.06169745	0.06196515	-0.34893277
0.09049	14.09531	0.00185817	2.37e-06	0.0	4e-08	0.00018527	4.41e-06	7e-07	1.87e-06	612.3038588	726.9910446	742.38965948	5.04734203	0.06213402	-0.34890356
0.09059	14.10074	0.00185929	2.38e-06	0.0	4e-08	0.00018411	4.44e-06	7e-07	1.87e-06	612.41904506	726.97986208	742.35255924	5.03295163	0.06230127	-0.34887442
0.09069	14.10614	0.00186039	2.39e-06	0.0	4e-08	0.00018296	4.46e-06	7.1e-07	1.87e-06	612.53390088	726.96902719	742.3155561	5.01852529	0.0624669	-0.34884536
0.09079	14.1115	0.00186149	2.4e-06	0.0	4e-08	0.00018183	4.49e-06	7.1e-07	1.87e-06	612.64842551	726.95854371	742.27865033	5.00406206	0.06263089	-0.34881638
0.09089	14.11683	0.00186257	2.41e-06	0.0	4e-08	0.0001807	4.52e-06	7.2e-07	1.87e-06	612.76261816	726.9484155	742.24184217	4.98956094	0.06279325	-0.34878747
0.09099	14.12212	0.00186364	2.42e-06	0.0	4e-08	0.00017959	4.54e-06	7.2e-07	1.87e-06	612.87647802	726.93864645	742.20513191	4.97502095	0.06295396	-0.34875865
0.09109	14.12738	0.0018647	2.43e-06	0.0	4e-08	0.00017849	4.57e-06	7.3e-07	1.87e-06	612.99000365	726.92924146	742.16852	4.96037139	0.06311404	-0.3487299
0.09119	14.1326	0.00186574	2.45e-06	0.0	4e-08	0.0001774	4.59e-06	7.3e-07	1.88e-06	613.10319358	726.92020553	742.1320069	4.9457271	0.06327179	-0.34870123
0.09129	14.13779	0.00186678	2.46e-06	0.0	4e-08	0.00017632	4.62e-06	7.3e-07	1.88e-06	613.21604757	726.91154168	742.09559272	4.93103702	0.06342793	-0.34867263
0.09139	14.14294	0.0018678	2.47e-06	0.0	4e-08	0.00017525	4.65e-06	7.4e-07	1.88e-06	613.32856463	726.90325416	742.05927779	4.91629977	0.06358246	-0.34864411
0.09149	14.14806	0.00186882	2.48e-06	0.0	4e-08	0.0001742	4.67e-06	7.4e-07	1.88e-06	613.44074374	726.89534729	742.02306244	4.90151395	0.06373538	-0.34861567
0.09159	14.15314	0.00186982	2.49e-06	0.0	4e-08	0.00017315	4.7e-06	7.5e-07	1.88e-06	613.55258385	726.88782546	741.98694702	4.88667811	0.06388669	-0.34858731
0.09169	14.15818	0.00187081	2.5e-06	0.0	4e-08	0.00017212	4.72e-06	7.5e-07	1.88e-06	613.66408387	726.88069314	741.95093188	4.87179082	0.06403639	-0.34855903
0.09179	14.16319	0.00187179	2.51e-06	0.0	4e-08	0.0001711	4.75e-06	7.6e-07	1.88e-06	613.77524267	726.87395484	741.91501738	4.85685057	0.06418448	-0.34853083
0.09189	14.16816	0.00187276	2.52e-06	0.0	4e-08	0.00017008	4.77e-06	7.6e-07	1.88e-06	613.88605912	726.86761518	741.87920391	4.84185587	0.06433096	-0.3485027
0.09199	14.1731	0.00187372	2.54e-06	0.0	4e-08	0.00016908	4.8e-06	7.6e-07	1.88e-06	613.99653201	726.86167883	741.84349184	4.82680518	0.06447583	-0.34847466
0.09209	14.17799	0.00187467	2.55e-06	0.0	4e-08	0.00016809	4.83e-06	7.7e-07	1.88e-06	614.10666012	726.85615054	741.80788158	4.81169693	0.06461909	-0.34844669
0.09219	14.18285	0.00187561	2.56e-06	0.0	4e-08	0.00016711	4.85e-06	7.7e-07	1.89e-06	614.21644221	726.85103514	741.77237353	4.79652954	0.06476076	-0.34841881
0.09229	14.18768	0.00187654	2.57e-06	0.0	4e-08	0.00016614	4.88e-06	7.8e-07	1.89e-06	614.32587698	726.84633752	741.73696811	4.7812717	0.0649018	-0.34839101
0.09239	14.19247	0.00187745	2.58e-06	0.0	5e-08	0.00016519	4.9e-06	7.8e-07	1.89e-06	614.43496185	726.84206695	741.70166611	4.76594294	0.06504153	-0.34836329
0.09249	14.19721	0.00187836	2.59e-06	0.0	5e-08	0.00016424	4.93e-06	7.8e-07	1.89e-06	614.54369622	726.83822585	741.66646775	4.75056719	0.0651791	-0.34833565
0.09259	14.20193	0.00187925	2.6e-06	0.0	5e-08	0.0001633	4.95e-06	7.9e-07	1.89e-06	614.65207866	726.83481946	741.63137349	4.73512235	0.06531519	-0.34830809
0.09269	14.2066	0.00188014	2.61e-06	0.0	5e-08	0.00016237	4.98e-06	7.9e-07	1.89e-06	614.76010766	726.83185326	741.59638381	4.71960643	0.0654498	-0.34828061
0.09279	14.21124	0.00188101	2.62e-06	0.0	5e-08	0.00016146	5e-06	8e-07	1.89e-06	614.86778165	726.82933286	741.56149921	4.70401739	0.06558297	-0.34825322
0.09289	14.21583	0.00188188	2.63e-06	0.0	5e-08	0.00016055	5.03e-06	8e-07	1.89e-06	614.97509903	726.82726394	741.52672021	4.68835316	0.06571469	-0.34822591
0.09299	14.22039	0.00188273	2.64e-06	0.0	5e-08	0.00015966	5.05e-06	8e-07	1.89e-06	615.08205813	726.82565232	741.49204733	4.67261164	0.06584499	-0.34819868
0.09309	14.22492	0.00188357	2.65e-06	0.0	5e-08	0.00015878	5.08e-06	8.1e-07	1.89e-06	615.18865725	726.82450391	741.45748112	4.65679068	0.06597389	-0.34817153
0.09319	14.2294	0.00188441	2.66e-06	0.0	5e-08	0.0001579	5.1e-06	8.1e-07	1.89e-06	615.29489465	726.82382476	741.42302212	4.6408881	0.06610139	-0.34814447
0.09329	14.23384	0.00188523	2.67e-06	0.0	5e-08	0.00015704	5.13e-06	8.2e-07	1.9e-06	615.40076852	726.823621	741.38867092	4.62490169	0.06622752	-0.3481175
0.09339	14.23824	0.00188604	2.69e-06	0.0	5e-08	0.00015618	5.15e-06	8.2e-07	1.9e-06	615.50627702	726.8238989	741.3544281	4.6088292	0.0663523	-0.3480906
0.09349	14.24261	0.00188685	2.7e-06	0.0	5e-08	0.00015534	5.18e-06	8.3e-07	1.9e-06	615.61141824	726.82466484	741.32029425	4.59266835	0.06647574	-0.3480638
0.09359	14.24693	0.00188764	2.71e-06	0.0	5e-08	0.00015451	5.2e-06	8.3e-07	1.9e-06	615.71618881	726.82592943	741.28627042	4.57628242	0.06660208	-0.34803709
0.09369	14.25122	0.00188842	2.72e-06	0.0	5e-08	0.00015369	5.23e-06	8.3e-07	1.9e-06	615.82058608	726.82770119	741.25235741	4.55989316	0.06672432	-0.34801046
0.09379	14.25546	0.0018892	2.73e-06	0.0	5e-08	0.00015287	5.25e-06	8.4e-07	1.9e-06	615.92460898	726.82998402	741.2185556	4.54340117	0.06684551	-0.34798392
0.09389	14.25967	0.00188996	2.74e-06	0.0	5e-08	0.00015207	5.28e-06	8.4e-07	1.9e-06	616.02825522	726.83278528	741.18486569	4.5268034	0.06696569	-0.34795746
0.09399	14.26383	0.00189071	2.75e-06	0.0	5e-08	0.00015128	5.3e-06	8.5e-07	1.9e-06	616.13152245	726.83611253	741.15128843	4.51009672	0.06708492	-0.3479311
0.09409	14.26796	0.00189146	2.76e-06	0.0	5e-08	0.0001505	5.32e-06	8.5e-07	1.9e-06	616.23440825	726.83997347	741.11782457	4.49327796	0.06720324	-0.34790482
0.09419	14.27204	0.00189219	2.77e-06	0.0	5e-08	0.00014972	5.35e-06	8.5e-07	1.9e-06	616.33691013	726.84437602	741.08447489	4.47634388	0.06732069	-0.34787863
0.09429	14.27608	0.00189291	2.78e-06	0.0	5e-08	0.00014896	5.37e-06	8.6e-07	1.9e-06	616.43902551	726.84932823	741.05124018	4.45929117	0.06743731	-0.34785253
0.09439	14.28008	0.00189363	2.79e-06	0.0	5e-08	0.00014821	5.39e-06	8.6e-07	1.9e-06	616.54075176	726.85483838	741.01812127	4.44211647	0.06755317	-0.34782652
0.09449	14.28404	0.00189433	2.8e-06	0.0	5e-08	0.00014747	5.42e-06	8.6e-07	1.91e-06	616.64208617	726.86091492	740.98511901	4.42481638	0.06766831	-0.3478006
0.09459	14.28795	0.00189503	2.81e-06	0.0	5e-08	0.00014673	5.44e-06	8.7e-07	1.91e-06	616.74302592	726.86756648	740.95223426	4.40738741	0.06778278	-0.34777477
0.09469	14.29183	0.00189571	2.82e-06	0.0	5e-08	0.00014601	5.46e-06	8.7e-07	1.91e-06	616.84356816	726.87480191	740.91946792	4.38982603	0.06789664	-0.34774904
0.09479	14.29566	0.00189639	2.83e-06	0.0	5e-08	0.0001453	5.49e-06	8.8e-07	1.91e-06	616.94370972	726.88263067	740.88682096	4.37197895	0.06801361	-0.34772341
0.09489	14.29944	0.00189705	2.83e-06	0.0	5e-08	0.00014459	5.51e-06	8.8e-07	1.91e-06	617.04344379	726.89106989	740.85429542	4.35406155	0.06812838	-0.34769787
0.09499	14.30319	0.00189771	2.84e-06	0.0	5e-08	0.0001439	5.53e-06	8.8e-07	1.91e-06	617.14276921	726.90012494	740.82189169	4.33598045	0.06824321	-0.34767242
0.09509	14.30689	0.00189836	2.85e-06	0.0	5e-08	0.00014322	5.56e-06	8.9e-07	1.91e-06	617.24168229	726.90980649	740.78961092	4.31772925	0.06835822	-0.34764708
0.09519	14.31055	0.00189899	2.86e-06	0.0	5e-08	0.00014254	5.58e-06	8.9e-07	1.91e-06	617.34017919	726.92012555	740.75745427	4.29930133	0.06847353	-0.34762182
0.09529	14.31416	0.00189962	2.87e-06	0.0	5e-08	0.00014188	5.6e-06	8.9e-07	1.91e-06	617.43825592	726.93109349	740.72542296	4.28068989	0.06858929	-0.34759667
0.09539	14.31772	0.00190024	2.88e-06	0.0	5e-08	0.00014123	5.62e-06	9e-07	1.91e-06	617.53590835	726.94272205	740.69351827	4.26188792	0.06870564	-0.34757162
0.09549	14.32125	0.00190085	2.89e-06	0.0	5e-08	0.00014058	5.65e-06	9e-07	1.91e-06	617.63313217	726.95502332	740.66174149	4.2428882	0.06882271	-0.34754666
0.09559	14.32472	0.00190145	2.9e-06	0.0	5e-08	0.00013995	5.67e-06	9.1e-07	1.91e-06	617.72992291	726.96800978	740.63009401	4.22368332	0.06894065	-0.34752181
0.09569	14.32816	0.00190204	2.91e-06	0.0	5e-08	0.00013932	5.69e-06	9.1e-07	1.91e-06	617.8262745	726.98169921	740.59857763	4.204156	0.06906473	-0.34749707
0.09579	14.33154	0.00190262	2.92e-06	0.0	5e-08	0.00013871	5.71e-06	9.1e-07	1.91e-06	617.92218201	726.99610526	740.56719386	4.18446587	0.06918731	-0.34747243
0.09589	14.33488	0.00190319	2.93e-06	0.0	5e-08	0.0001381	5.73e-06	9.2e-07	1.91e-06	618.01764071	727.01124076	740.53594414	4.16453498	0.0693118	-0.34744789
0.09599	14.33817	0.00190375	2.93e-06	0.0	5e-08	0.00013751	5.75e-06	9.2e-07	1.92e-06	618.11264515	727.02712081	740.50483012	4.14435359	0.06943845	-0.34742346
0.09609	14.34142	0.0019043	2.94e-06	0.0	5e-08	0.00013692	5.77e-06	9.2e-07	1.92e-06	618.20718962	727.04376107	740.47385353	4.1239117	0.06956751	-0.34739913
0.09619	14.34461	0.00190484	2.95e-06	0.0	5e-08	0.00013635	5.79e-06	9.3e-07	1.92e-06	618.30126823	727.06117775	740.44301614	4.10319901	0.06969924	-0.34737492
0.09629	14.34776	0.00190538	2.96e-06	0.0	5e-08	0.00013578	5.81e-06	9.3e-07	1.92e-06	618.39487481	727.07938767	740.41231981	4.08220493	0.06983389	-0.34735081
0.09639	14.35086	0.0019059	2.97e-06	0.0	5e-08	0.00013523	5.83e-06	9.3e-07	1.92e-06	618.48800299	727.09840824	740.38176648	4.0609186	0.06997174	-0.34732682
0.09649	14.35391	0.00190641	2.98e-06	0.0	5e-08	0.00013468	5.85e-06	9.4e-07	1.92e-06	618.58064528	727.11825946	740.35135837	4.03919646	0.07011748	-0.34730295
0.09659	14.35691	0.00190692	2.98e-06	0.0	5e-08	0.00013414	5.87e-06	9.4e-07	1.92e-06	618.67279249	727.1389655	740.32109823	4.0171937	0.07026587	-0.34727919
0.09669	14.35987	0.00190741	2.99e-06	0.0	5e-08	0.00013362	5.89e-06	9.4e-07	1.92e-06	618.76443803	727.16054434	740.29098805	3.99483033	0.07041947	-0.34725554
0.09679	14.36277	0.0019079	3e-06	0.0	5e-08	0.0001331	5.91e-06	9.5e-07	1.92e-06	618.85557363	727.18301796	740.26103029	3.97208841	0.07057878	-0.34723202
0.09689	14.36561	0.00190837	3.01e-06	0.0	5e-08	0.0001326	5.93e-06	9.5e-07	1.92e-06	618.94619062	727.20640936	740.23122756	3.94894931	0.07074435	-0.34720862
0.09699	14.36841	0.00190884	3.01e-06	0.0	5e-08	0.0001321	5.95e-06	9.5e-07	1.92e-06	619.03627991	727.23074258	740.20158256	3.92539368	0.07091672	-0.34718534
0.09709	14.37116	0.0019093	3.02e-06	0.0	5e-08	0.00013161	5.97e-06	9.5e-07	1.92e-06	619.12583053	727.25604621	740.17209855	3.90124167	0.07110216	-0.34716219
0.09719	14.37385	0.00190974	3.03e-06	0.0	6e-08	0.00013114	5.99e-06	9.6e-07	1.92e-06	619.21483055	727.28235125	740.14277906	3.87667848	0.07129394	-0.34713917
0.09729	14.37648	0.00191018	3.04e-06	0.0	6e-08	0.00013067	6e-06	9.6e-07	1.92e-06	619.30326985	727.30968425	740.11362712	3.85159823	0.07149567	-0.34711628
0.09739	14.37907	0.00191061	3.04e-06	0.0	6e-08	0.00013022	6.02e-06	9.6e-07	1.92e-06	619.3911365	727.3380762	740.08464624	3.82597204	0.07170825	-0.34709353
0.09749	14.38159	0.00191102	3.05e-06	0.0	6e-08	0.00012977	6.04e-06	9.7e-07	1.92e-06	619.47841793	727.36755969	740.05584017	3.79976983	0.0719326	-0.34707091
0.09759	14.38407	0.00191143	3.06e-06	0.0	6e-08	0.00012934	6.06e-06	9.7e-07	1.92e-06	619.56510084	727.39816904	740.02721284	3.77296029	0.07216969	-0.34704843
0.09769	14.38648	0.00191183	3.06e-06	0.0	6e-08	0.00012891	6.07e-06	9.7e-07	1.92e-06	619.65116917	727.42994512	739.99876897	3.74531131	0.07242753	-0.3470261
0.09779	14.38884	0.00191222	3.07e-06	0.0	6e-08	0.0001285	6.09e-06	9.7e-07	1.92e-06	619.73660587	727.46293116	739.97051359	3.71699157	0.07270005	-0.34700392
0.09789	14.39113	0.00191259	3.08e-06	0.0	6e-08	0.0001281	6.11e-06	9.8e-07	1.92e-06	619.82139436	727.49716939	739.94245159	3.68787161	0.07299168	-0.34698188
0.09799	14.39337	0.00191296	3.08e-06	0.0	6e-08	0.00012771	6.12e-06	9.8e-07	1.93e-06	619.905516	727.53270699	739.91458843	3.65789389	0.07330428	-0.34696001
0.09809	14.39555	0.00191332	3.09e-06	0.0	6e-08	0.00012733	6.14e-06	9.8e-07	1.93e-06	619.98894928	727.56959893	739.88693044	3.62684846	0.07364706	-0.34693829
0.09819	14.39767	0.00191366	3.1e-06	0.0	6e-08	0.00012696	6.15e-06	9.8e-07	1.93e-06	620.07167103	727.60790433	739.85948438	3.59482224	0.07401484	-0.34691675
0.09829	14.39972	0.001914	3.1e-06	0.0	6e-08	0.0001266	6.17e-06	9.9e-07	1.93e-06	620.15365759	727.64768284	739.83225719	3.56167754	0.07441323	-0.34689537
0.09839	14.40171	0.00191432	3.11e-06	0.0	6e-08	0.00012625	6.18e-06	9.9e-07	1.93e-06	620.23488279	727.68900079	739.80525652	3.52732744	0.07484536	-0.34687417
0.09849	14.40363	0.00191463	3.11e-06	0.0	6e-08	0.00012592	6.19e-06	9.9e-07	1.93e-06	620.31531633	727.73193436	739.7784912	3.4914544	0.075323	-0.34685316
0.09859	14.40549	0.00191494	3.12e-06	0.0	6e-08	0.00012559	6.21e-06	9.9e-07	1.93e-06	620.39492382	727.77656963	739.75197124	3.45409023	0.07584484	-0.34683234
0.09869	14.40727	0.00191523	3.12e-06	0.0	6e-08	0.00012528	6.22e-06	1e-06	1.93e-06	620.47366934	727.82299677	739.7257071	3.41502144	0.07641877	-0.34681172
0.09879	14.40899	0.0019155	3.13e-06	0.0	6e-08	0.00012498	6.23e-06	1e-06	1.93e-06	620.55150919	727.87132464	739.69971146	3.37379907	0.07706238	-0.34679132
0.09889	14.41064	0.00191577	3.13e-06	0.0	6e-08	0.0001247	6.24e-06	1e-06	1.93e-06	620.6283958	727.92167166	739.67399811	3.33043675	0.07777445	-0.34677113
0.09899	14.41221	0.00191603	3.14e-06	0.0	6e-08	0.00012443	6.26e-06	1e-06	1.93e-06	620.70427632	727.97416897	739.64858236	3.28448172	0.07857278	-0.34675119
0.09909	14.4137	0.00191627	3.14e-06	0.0	6e-08	0.00012417	6.27e-06	1e-06	1.93e-06	620.77908604	728.02897668	739.62348292	3.23551552	0.07947378	-0.34673148
0.09919	14.41511	0.0019165	3.15e-06	0.0	6e-08	0.00012392	6.28e-06	1.01e-06	1.93e-06	620.85275231	728.08627407	739.59872075	3.18295668	0.08050067	-0.34671205
0.09929	14.41645	0.00191671	3.15e-06	0.0	6e-08	0.00012369	6.29e-06	1.01e-06	1.93e-06	620.92518546	728.1462817	739.57432169	3.12617243	0.08167872	-0.3466929
0.09939	14.41769	0.00191691	3.15e-06	0.0	6e-08	0.00012347	6.3e-06	1.01e-06	1.93e-06	620.99628193	728.20925379	739.55031554	3.06424744	0.08304499	-0.34667406
0.09949	14.41885	0.0019171	3.16e-06	0.0	6e-08	0.00012327	6.3e-06	1.01e-06	1.93e-06	621.06591103	728.27550963	739.52673985	2.99590118	0.08465181	-0.34665556
0.09959	14.41991	0.00191727	3.16e-06	0.0	6e-08	0.00012309	6.31e-06	1.01e-06	1.93e-06	621.13390735	728.34545155	739.50364205	2.91922384	0.08657818	-0.34663744
0.09969	14.42087	0.00191743	3.16e-06	0.0	6e-08	0.00012292	6.32e-06	1.01e-06	1.93e-06	621.20005754	728.41959612	739.48108324	2.8315934	0.08893323	-0.34661975
0.09979	14.42172	0.00191757	3.16e-06	0.0	6e-08	0.00012277	6.33e-06	1.01e-06	1.93e-06	621.26406711	728.49865151	739.45914758	2.72843448	0.09190947	-0.34660255
0.09989	14.42246	0.00191769	3.17e-06	0.0	6e-08	0.00012265	6.33e-06	1.01e-06	1.93e-06	621.32550876	728.58363738	739.43795702	2.60165099	0.09585012	-0.34658594
0.09999	14.42306	0.00191778	3.17e-06	0.0	6e-08	0.00012254	6.34e-06	1.02e-06	1.93e-06	621.38369268	728.67618152	739.41770803	2.43419028	0.1014832	-0.34657008
0.10001	14.42317	0.0019178	3.17e-06	0.0	6e-08	0.00012252	6.34e-06	1.02e-06	1.93e-06	621.39484209	728.69582248	739.41379865	1306.74200925	33.37677595	37.2195476
