# Supplementary material for: Dataset for the simulated biomass pyrolysis in rotary kilns with varying particle residence time distributions
Source: Data Brief. 2021 Nov 23;39:107603. doi: 10.1016/j.dib.2021.107603 (PMC8633881; doi:10.1016/j.dib.2021.107603)
Supplement: Supplementary Data S1 — Supplementary Raw Research Data. This is open data under the CC BY license http://creativecommons.org/licenses/by/4.0/ [file mmc1.zip › supplementary/108/logFiles/log_Pe14]

l,m	Tau,s	F_w,kg/s	F_is,kg/s	F_c,kg/s	F_rt,kg/s	F_w_wet,kg/s	F_it,kg/s	F_g,kg/s	F_H2O_g,kg/s	T_b,K	T_g,K	T_w,K	q_bed,kW/m	q_gas,kW/m	q_loss,kW/m
1e-05	0.00118	0.0	0.0	0.0	0.0	0.00205269	0.0	0.0	0.0	298.22729203	298.63375453	833.12798357	28.56484946	3.3625681	-0.42016208
0.0001	0.02237	0.0	0.0	0.0	0.0	0.00205269	0.0	0.0	0.0	298.92213396	302.98057321	832.93002234	28.51773362	3.35497471	-0.42000663
0.0002	0.0459	0.0	0.0	0.0	0.0	0.00205269	0.0	0.0	0.0	299.69252386	307.79547663	832.71045975	28.46550816	3.34631995	-0.41983419
0.0003	0.06941	0.0	0.0	0.0	0.0	0.00205269	0.0	0.0	0.0	300.4611757	312.59438857	832.49131297	28.41342626	3.33740983	-0.41966209
0.0004	0.09291	0.0	0.0	0.0	0.0	0.00205269	0.0	0.0	0.0	301.22809555	317.37698283	832.27258273	28.36148433	3.32825288	-0.41949031
0.0005	0.11639	0.0	0.0	0.0	0.0	0.00205269	0.0	0.0	0.0	301.99328931	322.14292736	832.05426984	28.30968125	3.31883059	-0.41931887
0.0006	0.13986	0.0	0.0	0.0	0.0	0.00205269	0.0	0.0	0.0	302.75676296	326.89189892	831.83637505	28.25801805	3.30916668	-0.41914775
0.0007	0.16331	0.0	0.0	0.0	0.0	0.00205269	0.0	0.0	0.0	303.51852245	331.6235732	831.61889909	28.2064915	3.29923622	-0.41897697
0.0008	0.18675	0.0	0.0	0.0	0.0	0.00205269	0.0	0.0	0.0	304.27857352	336.33760387	831.40184289	28.15510415	3.28905503	-0.41880651
0.0009	0.21017	0.0	0.0	0.0	0.0	0.00205269	0.0	0.0	0.0	305.03692217	341.03366973	831.18520717	28.10385542	3.27861943	-0.41863638
0.001	0.23358	0.0	0.0	0.0	0.0	0.00205269	0.0	0.0	0.0	305.79357419	345.71143298	830.9689928	28.05273992	3.26790576	-0.41846658
0.0011	0.25697	0.0	0.0	0.0	0.0	0.00205269	0.0	0.0	0.0	306.54853528	350.37054695	830.75320068	28.00176332	3.25693895	-0.41829711
0.0012	0.28034	0.0	0.0	0.0	0.0	0.00205269	0.0	0.0	0.0	307.30181135	355.01068244	830.53783161	27.95092396	3.24571169	-0.41812798
0.0013	0.3037	0.0	0.0	0.0	0.0	0.00205269	0.0	0.0	0.0	308.05340789	359.63148346	830.32288662	27.90020931	3.2341845	-0.41795919
0.0014	0.32705	0.0	0.0	0.0	0.0	0.00205269	0.0	0.0	0.0	308.80333054	364.23260444	830.10836663	27.84963479	3.22240597	-0.41779072
0.0015	0.35038	0.0	0.0	0.0	0.0	0.00205269	0.0	0.0	0.0	309.55158511	368.81370837	829.8942725	27.79919558	3.21036093	-0.41762259
0.0016	0.37369	0.0	0.0	0.0	0.0	0.00205269	0.0	0.0	0.0	310.29817735	373.37445416	829.68060511	27.74889187	3.19804996	-0.41745479
0.0017	0.39699	0.0	0.0	0.0	0.0	0.00205269	0.0	0.0	0.0	311.04311299	377.91450131	829.46736535	27.69872385	3.18547366	-0.41728733
0.0018	0.42028	0.0	0.0	0.0	0.0	0.00205269	0.0	0.0	0.0	311.78639779	382.43350989	829.25455409	27.6486851	3.17261845	-0.4171202
0.0019	0.44355	0.0	0.0	0.0	0.0	0.00205269	0.0	0.0	0.0	312.52803634	386.93109995	829.0421727	27.59876337	3.15945827	-0.41695343
0.002	0.4668	0.0	0.0	0.0	0.0	0.00205269	0.0	0.0	0.0	313.26803473	391.40694391	828.83022191	27.54898584	3.14605158	-0.41678698
0.0021	0.49004	0.0	0.0	0.0	0.0	0.00205269	0.0	0.0	0.0	314.00639862	395.86069869	828.61870265	27.49934061	3.13237303	-0.41662087
0.0022	0.51326	0.0	0.0	0.0	0.0	0.00205269	0.0	0.0	0.0	314.74313358	400.29201911	828.40761586	27.44982752	3.11842248	-0.4164551
0.0023	0.53647	0.0	0.0	0.0	0.0	0.00205269	0.0	0.0	0.0	315.47824518	404.70055998	828.19696249	27.40044642	3.1041998	-0.41628966
0.0024	0.55966	0.0	0.0	0.0	0.0	0.00205269	0.0	0.0	0.0	316.21173885	409.08597647	827.98674352	27.35117691	3.08969129	-0.41612458
0.0025	0.58283	0.0	0.0	0.0	0.0	0.00205269	0.0	0.0	0.0	316.94361915	413.44792647	827.77696015	27.30204561	3.07491474	-0.41595983
0.0026	0.60599	0.0	0.0	0.0	0.0	0.00205269	0.0	0.0	0.0	317.67389201	417.78606349	827.56761323	27.25304218	3.05986318	-0.41579543
0.0027	0.62914	0.0	0.0	0.0	0.0	0.00205269	0.0	0.0	0.0	318.40256279	422.10004283	827.35870378	27.2041661	3.04453624	-0.41563136
0.0028	0.65227	0.0	0.0	0.0	0.0	0.00205269	0.0	0.0	0.0	319.12963683	426.3895198	827.15023279	27.15541684	3.02893353	-0.41546764
0.0029	0.67538	0.0	0.0	0.0	0.0	0.00205269	0.0	0.0	0.0	319.85511942	430.65414975	826.94220128	27.1067939	3.01305465	-0.41530426
0.003	0.69848	0.0	0.0	0.0	0.0	0.00205269	0.0	0.0	0.0	320.5790157	434.89360807	826.73461022	27.05828521	2.99694095	-0.41514125
0.0031	0.72157	0.0	0.0	0.0	0.0	0.00205269	0.0	0.0	0.0	321.30133063	439.10759357	826.52746048	27.009906	2.98053504	-0.41497857
0.0032	0.74464	0.0	0.0	0.0	0.0	0.00205269	0.0	0.0	0.0	322.02206954	443.29574461	826.32075316	26.96164964	2.96385865	-0.41481624
0.0033	0.76769	0.0	0.0	0.0	0.0	0.00205269	0.0	0.0	0.0	322.74123758	447.45772788	826.11448926	26.91351541	2.94691207	-0.41465425
0.0034	0.79073	0.0	0.0	0.0	0.0	0.00205269	0.0	0.0	0.0	323.45883982	451.59321121	825.90866978	26.86550262	2.9296956	-0.41449262
0.0035	0.81375	0.0	0.0	0.0	0.0	0.00205269	0.0	0.0	0.0	324.17488133	455.70186348	825.70329574	26.81761055	2.91220952	-0.41433134
0.0036	0.83676	0.0	0.0	0.0	0.0	0.00205269	0.0	0.0	0.0	324.8893671	459.78340526	825.4983679	26.76983346	2.89453718	-0.4141704
0.0037	0.85975	0.0	0.0	0.0	0.0	0.00205269	0.0	0.0	0.0	325.60230209	463.83754391	825.2938871	26.7221777	2.87656227	-0.41400982
0.0038	0.88272	0.0	0.0	0.0	0.0	0.00205269	0.0	0.0	0.0	326.31369129	467.86393721	825.08985442	26.67463977	2.85833106	-0.41384959
0.0039	0.90568	0.0	0.0	0.0	0.0	0.00205269	0.0	0.0	0.0	327.02353959	471.86227554	824.88627082	26.6272189	2.83984504	-0.41368972
0.004	0.92863	0.0	0.0	0.0	0.0	0.00205269	0.0	0.0	0.0	327.7318519	475.83225194	824.68313721	26.57991431	2.82110572	-0.4135302
0.0041	0.95156	0.0	0.0	0.0	0.0	0.00205269	0.0	0.0	0.0	328.43863304	479.77356217	824.48045452	26.5327252	2.80211459	-0.41337103
0.0042	0.97447	0.0	0.0	0.0	0.0	0.00205269	0.0	0.0	0.0	329.14388785	483.6859832	824.27822329	26.48564718	2.78297482	-0.41321221
0.0043	0.99737	0.0	0.0	0.0	0.0	0.00205269	0.0	0.0	0.0	329.84762112	487.56921998	824.07644439	26.43868466	2.76354183	-0.41305375
0.0044	1.02025	0.0	0.0	0.0	0.0	0.00205269	0.0	0.0	0.0	330.54983757	491.42297474	823.87511876	26.39183478	2.7438755	-0.41289565
0.0045	1.04312	0.0	0.0	0.0	0.0	0.00205269	0.0	0.0	0.0	331.25054194	495.24697251	823.67424721	26.34509672	2.72397865	-0.4127379
0.0046	1.06597	0.0	0.0	0.0	0.0	0.00205269	0.0	0.0	0.0	331.94973889	499.04094272	823.47383053	26.29846964	2.70385411	-0.41258052
0.0047	1.08881	0.0	0.0	0.0	0.0	0.00205269	0.0	0.0	0.0	332.64743309	502.80461919	823.27386951	26.25195081	2.68354416	-0.41242348
0.0048	1.11163	0.0	0.0	0.0	0.0	0.00205269	0.0	0.0	0.0	333.34362909	506.53783859	823.07436443	26.20554003	2.66303839	-0.41226681
0.0049	1.13444	0.0	0.0	0.0	0.0	0.00205269	0.0	0.0	0.0	334.0383315	510.24031028	822.8753162	26.1592382	2.64230389	-0.4121105
0.005	1.15723	0.0	0.0	0.0	0.0	0.00205269	0.0	0.0	0.0	334.73154485	513.91179449	822.67672551	26.11304339	2.62136635	-0.41195454
0.0051	1.18	0.0	0.0	0.0	0.0	0.00205269	0.0	0.0	0.0	335.42327365	517.55206013	822.47859299	26.06695471	2.60022982	-0.41179895
0.0052	1.20276	0.0	0.0	0.0	0.0	0.00205269	0.0	0.0	0.0	336.11352237	521.16088206	822.28091928	26.02097127	2.57889839	-0.41164371
0.0053	1.22551	0.0	0.0	0.0	0.0	0.00205269	0.0	0.0	0.0	336.80229543	524.73805965	822.08370486	25.9750868	2.557471	-0.41148883
0.0054	1.24823	0.0	0.0	0.0	0.0	0.00205269	0.0	0.0	0.0	337.48959713	528.28349248	821.88694973	25.92930779	2.53582133	-0.41133432
0.0055	1.27095	0.0	0.0	0.0	0.0	0.00205269	0.0	0.0	0.0	338.17543189	531.79692314	821.69065471	25.8836306	2.51400222	-0.41118016
0.0056	1.29364	0.0	0.0	0.0	0.0	0.00205269	0.0	0.0	0.0	338.85980403	535.27816708	821.49482025	25.83805431	2.49201827	-0.41102637
0.0057	1.31632	0.0	0.0	0.0	0.0	0.00205269	0.0	0.0	0.0	339.54271781	538.72704634	821.29944675	25.792578	2.46987394	-0.41087294
0.0058	1.33899	0.0	0.0	0.0	0.0	0.00205269	0.0	0.0	0.0	340.22417751	542.1433893	821.10453463	25.74720077	2.44757359	-0.41071987
0.0059	1.36164	0.0	0.0	0.0	0.0	0.00205269	0.0	0.0	0.0	340.90418733	545.52703059	820.91008426	25.70192172	2.4251214	-0.41056717
0.006	1.38428	0.0	0.0	0.0	0.0	0.00205269	0.0	0.0	0.0	341.58275144	548.87781084	820.71609599	25.65673996	2.40252145	-0.41041483
0.0061	1.4069	0.0	0.0	0.0	0.0	0.00205269	0.0	0.0	0.0	342.25987401	552.19557657	820.52257015	25.6116546	2.37977766	-0.41026285
0.0062	1.4295	0.0	0.0	0.0	0.0	0.00205269	0.0	0.0	0.0	342.93555913	555.48017999	820.32950705	25.56666478	2.35689381	-0.41011125
0.0063	1.45209	0.0	0.0	0.0	0.0	0.00205269	0.0	0.0	0.0	343.60981088	558.73147885	820.13690699	25.52176309	2.33400663	-0.40995998
0.0064	1.47466	0.0	0.0	0.0	0.0	0.00205269	0.0	0.0	0.0	344.28263308	561.94968548	819.94476838	25.47695033	2.31108563	-0.40980908
0.0065	1.49722	0.0	0.0	0.0	0.0	0.00205269	0.0	0.0	0.0	344.95402986	565.13448916	819.75309243	25.43223495	2.28794531	-0.40965855
0.0066	1.51976	0.0	0.0	0.0	0.0	0.00205269	0.0	0.0	0.0	345.62400517	568.28578067	819.56187928	25.38761034	2.26470588	-0.40950839
0.0067	1.54228	0.0	0.0	0.0	0.0	0.00205269	0.0	0.0	0.0	346.29256294	571.40347253	819.37112898	25.34307556	2.24137291	-0.40935859
0.0068	1.56479	0.0	0.0	0.0	0.0	0.00205269	0.0	0.0	0.0	346.95970706	574.48748497	819.18084153	25.29862965	2.21795189	-0.40920915
0.0069	1.58729	0.0	0.0	0.0	0.0	0.00205269	0.0	0.0	0.0	347.62544137	577.53774583	818.99101691	25.25427166	2.19444826	-0.40906009
0.007	1.60977	0.0	0.0	0.0	0.0	0.00205269	0.0	0.0	0.0	348.28976968	580.5541905	818.80165507	25.21000064	2.17086737	-0.40891139
0.0071	1.63223	0.0	0.0	0.0	0.0	0.00205269	0.0	0.0	0.0	348.95269579	583.5367618	818.61275592	25.16581567	2.14721452	-0.40876305
0.0072	1.65468	0.0	0.0	0.0	0.0	0.00205269	0.0	0.0	0.0	349.61422342	586.48540991	818.42431937	25.12171581	2.12349492	-0.40861508
0.0073	1.67711	0.0	0.0	0.0	0.0	0.00205269	0.0	0.0	0.0	350.2743563	589.40009227	818.23634526	25.07770012	2.09971372	-0.40846748
0.0074	1.69953	0.0	0.0	0.0	0.0	0.00205269	0.0	0.0	0.0	350.93309807	592.28102307	818.04883201	25.03375736	2.07621308	-0.40832018
0.0075	1.72193	0.0	0.0	0.0	0.0	0.00205269	0.0	0.0	0.0	351.59045238	595.12813633	817.86177966	24.98990322	2.05245548	-0.40817328
0.0076	1.74432	0.0	0.0	0.0	0.0	0.00205269	0.0	0.0	0.0	352.24642283	597.94136608	817.67518821	24.94612971	2.02867677	-0.40802675
0.0077	1.76668	0.0	0.0	0.0	0.0	0.00205268	0.0	0.0	0.0	352.90101299	600.7207291	817.48905725	24.90243584	2.00488442	-0.40788058
0.0078	1.78904	0.0	0.0	0.0	0.0	0.00205268	0.0	0.0	0.0	353.55422641	603.46625207	817.30338631	24.85882063	1.98108591	-0.40773478
0.0079	1.81138	0.0	0.0	0.0	0.0	0.00205268	0.0	0.0	0.0	354.20606657	606.17797161	817.11817486	24.81528307	1.95728879	-0.40758934
0.008	1.8337	0.0	0.0	0.0	0.0	0.00205268	0.0	0.0	0.0	354.85653694	608.85593434	816.93342235	24.7718222	1.93350063	-0.40744426
0.0081	1.85601	0.0	0.0	0.0	0.0	0.00205268	0.0	0.0	0.0	355.50564096	611.5001969	816.74912817	24.72843701	1.90972903	-0.40729954
0.0082	1.8783	0.0	0.0	0.0	0.0	0.00205268	0.0	0.0	0.0	356.15338201	614.11082596	816.56529168	24.68512652	1.88598166	-0.40715518
0.0083	1.90057	1e-08	0.0	0.0	0.0	0.00205268	0.0	0.0	0.0	356.79976347	616.68789834	816.38191217	24.64188975	1.86226619	-0.40701119
0.0084	1.92283	1e-08	0.0	0.0	0.0	0.00205268	0.0	0.0	0.0	357.44478882	619.23150281	816.1989888	24.5987349	1.83861423	-0.40686751
0.0085	1.94508	1e-08	0.0	0.0	0.0	0.00205268	0.0	0.0	0.0	358.08846145	621.74173749	816.01652072	24.55564633	1.81499545	-0.40672422
0.0086	1.96731	1e-08	0.0	0.0	0.0	0.00205268	0.0	0.0	0.0	358.73078452	624.2187086	815.83450717	24.51262926	1.79143378	-0.40658129
0.0087	1.98952	1e-08	0.0	0.0	0.0	0.00205268	0.0	0.0	0.0	359.37176129	626.66253406	815.65294724	24.46968279	1.76793727	-0.40643872
0.0088	2.01172	1e-08	0.0	0.0	0.0	0.00205268	0.0	0.0	0.0	360.01139499	629.0733421	815.47183998	24.42680602	1.74451401	-0.4062965
0.0089	2.0339	1e-08	0.0	0.0	0.0	0.00205268	0.0	0.0	0.0	360.64968879	631.45127135	815.2911844	24.38399805	1.72117214	-0.40615463
0.009	2.05607	1e-08	0.0	0.0	0.0	0.00205268	0.0	0.0	0.0	361.28664588	633.7964708	815.11097945	24.34125799	1.69791985	-0.40601312
0.0091	2.07822	1e-08	0.0	0.0	0.0	0.00205268	0.0	0.0	0.0	361.92226939	636.10909993	814.93122404	24.29858496	1.67476536	-0.40587197
0.0092	2.10035	1e-08	0.0	0.0	0.0	0.00205268	0.0	0.0	0.0	362.55656241	638.38932868	814.75191702	24.25597808	1.65171698	-0.40573116
0.0093	2.12247	1e-08	0.0	0.0	0.0	0.00205268	0.0	0.0	0.0	363.18952803	640.63733753	814.57305718	24.21343647	1.62878301	-0.40559071
0.0094	2.14457	1e-08	0.0	0.0	0.0	0.00205268	0.0	0.0	0.0	363.82116943	642.8532349	814.39464368	24.17097849	1.60574586	-0.4054506
0.0095	2.16666	1e-08	0.0	0.0	0.0	0.00205268	0.0	0.0	0.0	364.45148991	645.03704002	814.21667609	24.12857289	1.58297093	-0.40531085
0.0096	2.18873	1e-08	0.0	0.0	0.0	0.00205268	0.0	0.0	0.0	365.08049226	647.18909571	814.03915244	24.08623158	1.56031663	-0.40517144
0.0097	2.21079	1e-08	0.0	0.0	0.0	0.00205268	0.0	0.0	0.0	365.70817948	649.30959899	813.86207145	24.04395387	1.53778949	-0.40503238
0.0098	2.23283	1e-08	0.0	0.0	0.0	0.00205268	0.0	0.0	0.0	366.33455454	651.39875493	813.68543179	24.00173909	1.51539597	-0.40489367
0.0099	2.25485	1e-08	0.0	0.0	0.0	0.00205268	0.0	0.0	0.0	366.95962039	653.45677659	813.50923212	23.95958657	1.49314249	-0.4047553
0.01	2.27686	1e-08	0.0	0.0	0.0	0.00205268	0.0	0.0	0.0	367.58337997	655.48388496	813.33347103	23.91749566	1.47103544	-0.40461727
0.0101	2.29885	1e-08	0.0	0.0	0.0	0.00205267	0.0	0.0	0.0	368.20583618	657.48030882	813.15814709	23.87546573	1.44908117	-0.40447959
0.0102	2.32083	1e-08	0.0	0.0	0.0	0.00205267	0.0	0.0	0.0	368.82699191	659.44628472	812.98325882	23.83349614	1.42728596	-0.40434225
0.0103	2.34279	2e-08	0.0	0.0	0.0	0.00205267	0.0	0.0	0.0	369.44685002	661.3820569	812.80880472	23.79158629	1.40565608	-0.40420525
0.0104	2.36474	2e-08	0.0	0.0	0.0	0.00205267	0.0	0.0	0.0	370.06541337	663.2878548	812.63478334	23.74974989	1.38398241	-0.4040686
0.0105	2.38667	2e-08	0.0	0.0	0.0	0.00205267	0.0	0.0	0.0	370.6826851	665.16366659	812.46119449	23.70796399	1.36260733	-0.40393228
0.0106	2.40858	2e-08	0.0	0.0	0.0	0.00205267	0.0	0.0	0.0	371.29866781	667.00992565	812.2880357	23.66623733	1.34139677	-0.4037963
0.0107	2.43048	2e-08	0.0	0.0	0.0	0.00205267	0.0	0.0	0.0	371.91336432	668.8268812	812.11530542	23.6245695	1.32035476	-0.40366066
0.0108	2.45236	2e-08	0.0	0.0	0.0	0.00205267	0.0	0.0	0.0	372.5267774	670.61478713	811.94300209	23.58296007	1.29948517	-0.40352535
0.0109	2.47423	2e-08	0.0	0.0	0.0	0.00205267	0.0	0.0	0.0	373.13890984	672.37390182	811.77112413	23.54140866	1.27879177	-0.40339037
0.011	2.49608	2e-08	0.0	0.0	0.0	0.00205267	0.0	0.0	0.0	373.74976439	674.10448797	811.59966994	23.4999149	1.25827817	-0.40325573
0.0111	2.51791	2e-08	0.0	0.0	0.0	0.00205266	0.0	0.0	0.0	374.35934379	675.80681241	811.42863788	23.45847842	1.23794785	-0.40312141
0.0112	2.53973	2e-08	0.0	0.0	0.0	0.00205266	0.0	0.0	0.0	374.96765078	677.48114585	811.25802631	23.4170989	1.21780414	-0.40298743
0.0113	2.56154	3e-08	0.0	0.0	0.0	0.00205266	0.0	0.0	0.0	375.57468805	679.12776278	811.08783355	23.37577601	1.19785027	-0.40285377
0.0114	2.58332	3e-08	0.0	0.0	0.0	0.00205266	0.0	0.0	0.0	376.18045832	680.74694119	810.91805793	23.33450946	1.17808929	-0.40272044
0.0115	2.6051	3e-08	0.0	0.0	0.0	0.00205266	0.0	0.0	0.0	376.78496429	682.33886889	810.74869828	23.29330293	1.15841013	-0.40258745
0.0116	2.62685	3e-08	0.0	0.0	0.0	0.00205266	0.0	0.0	0.0	377.38820864	683.90386871	810.57975265	23.25214974	1.13900027	-0.40245478
0.0117	2.64859	3e-08	0.0	0.0	0.0	0.00205266	0.0	0.0	0.0	377.99019401	685.4422307	810.41121929	23.21105238	1.11978342	-0.40232243
0.0118	2.67032	3e-08	0.0	0.0	0.0	0.00205265	0.0	0.0	0.0	378.59092307	686.95423536	810.2430965	23.17001067	1.10076126	-0.4021904
0.0119	2.69202	4e-08	0.0	0.0	0.0	0.00205265	0.0	0.0	0.0	379.19039845	688.44016485	810.07538257	23.12902441	1.08193529	-0.40205869
0.012	2.71372	4e-08	0.0	0.0	0.0	0.00205265	0.0	0.0	0.0	379.78862278	689.90030266	809.90807577	23.08809347	1.06330685	-0.4019273
0.0121	2.73539	4e-08	0.0	0.0	0.0	0.00205265	0.0	0.0	0.0	380.38559869	691.33493344	809.74117439	23.04721769	1.04487711	-0.40179623
0.0122	2.75705	4e-08	0.0	0.0	0.0	0.00205265	0.0	0.0	0.0	380.9813288	692.74434275	809.57467669	23.00639696	1.02664705	-0.40166547
0.0123	2.7787	4e-08	0.0	0.0	0.0	0.00205265	0.0	0.0	0.0	381.57581569	694.12881681	809.40858093	22.96563119	1.00861749	-0.40153503
0.0124	2.80033	4e-08	0.0	0.0	0.0	0.00205264	0.0	0.0	0.0	382.16906198	695.4886423	809.24288538	22.9249203	0.99078907	-0.4014049
0.0125	2.82194	5e-08	0.0	0.0	0.0	0.00205264	0.0	0.0	0.0	382.76107008	696.82416515	809.07758805	22.88425397	0.97322968	-0.40127511
0.0126	2.84354	5e-08	0.0	0.0	0.0	0.00205264	0.0	0.0	0.0	383.35184258	698.13567549	808.9126872	22.84364863	0.95583137	-0.40114561
0.0127	2.86512	5e-08	0.0	0.0	0.0	0.00205264	0.0	0.0	0.0	383.94138209	699.42344195	808.74818115	22.80309727	0.93864028	-0.40101642
0.0128	2.88668	5e-08	0.0	0.0	0.0	0.00205263	0.0	0.0	0.0	384.52969117	700.68775893	808.5840681	22.76259979	0.92165688	-0.40088755
0.0129	2.90823	6e-08	0.0	0.0	0.0	0.00205263	0.0	0.0	0.0	385.11677235	701.92892097	808.42034628	22.72215614	0.90488152	-0.40075897
0.013	2.92976	6e-08	0.0	0.0	0.0	0.00205263	0.0	0.0	0.0	385.70262816	703.14722248	808.2570139	22.68176628	0.88831438	-0.40063071
0.0131	2.95128	6e-08	0.0	0.0	0.0	0.00205263	0.0	0.0	0.0	386.28726114	704.34295763	808.09406918	22.64143016	0.8719555	-0.40050275
0.0132	2.97278	6e-08	0.0	0.0	0.0	0.00205262	0.0	0.0	0.0	386.87067381	705.51642006	807.93151033	22.60114777	0.85580478	-0.40037509
0.0133	2.99427	7e-08	0.0	0.0	0.0	0.00205262	0.0	0.0	0.0	387.45286867	706.66790277	807.76933557	22.56091911	0.83986195	-0.40024774
0.0134	3.01574	7e-08	0.0	0.0	0.0	0.00205262	0.0	0.0	0.0	388.03384824	707.79769785	807.60754312	22.52074419	0.8241266	-0.40012068
0.0135	3.03719	7e-08	0.0	0.0	0.0	0.00205261	0.0	0.0	0.0	388.61361499	708.90610663	807.44613116	22.48062012	0.80861417	-0.39999393
0.0136	3.05863	8e-08	0.0	0.0	0.0	0.00205261	0.0	0.0	0.0	389.19217138	709.99342893	807.28509789	22.44055161	0.79329852	-0.39986747
0.0137	3.08005	8e-08	0.0	0.0	0.0	0.00205261	0.0	0.0	0.0	389.76951995	711.05994428	807.12444157	22.40053675	0.77818952	-0.39974131
0.0138	3.10146	8e-08	0.0	0.0	0.0	0.0020526	0.0	0.0	0.0	390.34566317	712.10594148	806.96416043	22.3605756	0.76328632	-0.39961544
0.0139	3.12285	9e-08	0.0	0.0	0.0	0.0020526	0.0	0.0	0.0	390.92060353	713.13170774	806.80425269	22.32066823	0.74858788	-0.39948986
0.014	3.14422	9e-08	0.0	0.0	0.0	0.0020526	0.0	0.0	0.0	391.4943435	714.13752839	806.64471661	22.28081473	0.73409306	-0.39936458
0.0141	3.16558	1e-07	0.0	0.0	0.0	0.00205259	0.0	0.0	0.0	392.06688557	715.12368678	806.48555043	22.24101518	0.71980056	-0.39923958
0.0142	3.18692	1e-07	0.0	0.0	0.0	0.00205259	0.0	0.0	0.0	392.63823221	716.09046405	806.32675241	22.20126972	0.70570893	-0.39911487
0.0143	3.20825	1.1e-07	0.0	0.0	0.0	0.00205258	0.0	0.0	0.0	393.20838589	717.03813893	806.16832082	22.16157847	0.69181658	-0.39899045
0.0144	3.22956	1.1e-07	0.0	0.0	0.0	0.00205258	0.0	0.0	0.0	393.77734909	717.96698759	806.01025394	22.12194157	0.67812179	-0.39886632
0.0145	3.25085	1.1e-07	0.0	0.0	0.0	0.00205257	0.0	0.0	0.0	394.34512419	718.87730675	805.85254995	22.08234863	0.6647025	-0.39874249
0.0146	3.27213	1.2e-07	0.0	0.0	0.0	0.00205257	0.0	0.0	0.0	394.91171346	719.76945305	805.6952068	22.04281643	0.65143114	-0.39861893
0.0147	3.29339	1.3e-07	0.0	0.0	0.0	0.00205256	0.0	0.0	0.0	395.47711951	720.64363639	805.53822303	22.0033382	0.63835817	-0.39849565
0.0148	3.31464	1.3e-07	0.0	0.0	0.0	0.00205256	0.0	0.0	0.0	396.04134478	721.50013087	805.38159695	21.96391405	0.62548203	-0.39837265
0.0149	3.33586	1.4e-07	0.0	0.0	0.0	0.00205255	0.0	0.0	0.0	396.60439171	722.33920813	805.22532683	21.9245441	0.61280102	-0.39824993
0.015	3.35708	1.4e-07	0.0	0.0	0.0	0.00205255	0.0	0.0	0.0	397.16626274	723.16113717	805.06941099	21.88522848	0.60031336	-0.39812749
0.0151	3.37828	1.5e-07	0.0	0.0	0.0	0.00205254	0.0	0.0	0.0	397.7269603	723.96618425	804.91384775	21.84596733	0.58801714	-0.39800532
0.0152	3.39946	1.5e-07	0.0	0.0	0.0	0.00205253	0.0	0.0	0.0	398.28648684	724.75461273	804.75863543	21.8067608	0.57591034	-0.39788343
0.0153	3.42062	1.6e-07	0.0	0.0	0.0	0.00205253	0.0	0.0	0.0	398.84484478	725.52668294	804.60377239	21.76760905	0.56399084	-0.39776181
0.0154	3.44177	1.7e-07	0.0	0.0	0.0	0.00205252	0.0	0.0	0.0	399.40203655	726.28265202	804.44925697	21.72851226	0.5522564	-0.39764047
0.0155	3.46291	1.7e-07	0.0	0.0	0.0	0.00205251	0.0	0.0	0.0	399.9580646	727.02277416	804.29508754	21.68946388	0.54075745	-0.3975194
0.0156	3.48402	1.8e-07	0.0	0.0	0.0	0.00205251	0.0	0.0	0.0	400.51293111	727.74738603	804.14126213	21.65047456	0.52940953	-0.3973986
0.0157	3.50512	1.9e-07	0.0	0.0	0.0	0.0020525	0.0	0.0	0.0	401.06663868	728.45668319	803.98777936	21.61154016	0.51824416	-0.39727807
0.0158	3.52621	2e-07	0.0	0.0	0.0	0.00205249	0.0	0.0	0.0	401.6191897	729.15091569	803.8346376	21.57266083	0.50725917	-0.39715781
0.0159	3.54728	2e-07	0.0	0.0	0.0	0.00205248	0.0	0.0	0.0	402.17058659	729.8303304	803.68183527	21.53383672	0.49645234	-0.39703781
0.016	3.56833	2.1e-07	0.0	0.0	0.0	0.00205248	0.0	0.0	0.0	402.72083177	730.49517094	803.52937078	21.495068	0.48582132	-0.39691808
0.0161	3.58937	2.2e-07	0.0	0.0	0.0	0.00205247	0.0	0.0	0.0	403.26992764	731.14567757	803.37724256	21.45635484	0.4753637	-0.39679861
0.0162	3.61039	2.3e-07	0.0	0.0	0.0	0.00205246	0.0	0.0	0.0	403.81787663	731.78208704	803.22544907	21.41769742	0.46507698	-0.3966794
0.0163	3.63139	2.4e-07	0.0	0.0	0.0	0.00205245	0.0	0.0	0.0	404.36468114	732.40463255	803.07398876	21.37909593	0.45495856	-0.39656045
0.0164	3.65238	2.5e-07	0.0	0.0	0.0	0.00205244	0.0	0.0	0.0	404.91034358	733.01354358	802.92286011	21.34055055	0.44500577	-0.39644177
0.0165	3.67336	2.6e-07	0.0	0.0	0.0	0.00205243	0.0	0.0	0.0	405.45486637	733.60904579	802.77206162	21.30206151	0.43521586	-0.39632334
0.0166	3.69431	2.7e-07	0.0	0.0	0.0	0.00205242	0.0	0.0	0.0	405.9982517	734.19145776	802.62159136	21.26361724	0.42569398	-0.39620518
0.0167	3.71525	2.8e-07	0.0	0.0	0.0	0.00205241	0.0	0.0	0.0	406.54050206	734.76097175	802.47144799	21.22523694	0.4162628	-0.39608727
0.0168	3.73618	2.9e-07	0.0	0.0	0.0	0.0020524	0.0	0.0	0.0	407.08161986	735.31779027	802.32163011	21.18691275	0.40699369	-0.39596962
0.0169	3.75708	3e-07	0.0	0.0	0.0	0.00205239	0.0	0.0	0.0	407.62160751	735.86213386	802.17213623	21.14864481	0.39788438	-0.39585222
0.017	3.77797	3.1e-07	0.0	0.0	0.0	0.00205237	0.0	0.0	0.0	408.1604674	736.39421983	802.02296489	21.11043325	0.38893251	-0.39573507
0.0171	3.79885	3.3e-07	0.0	0.0	0.0	0.00205236	0.0	0.0	0.0	408.69820191	736.91426221	801.87411465	21.07227825	0.38013571	-0.39561818
0.0172	3.81971	3.4e-07	0.0	0.0	0.0	0.00205235	0.0	0.0	0.0	409.23481342	737.42247165	801.72558405	21.03417994	0.37149152	-0.39550153
0.0173	3.84055	3.5e-07	0.0	0.0	0.0	0.00205234	0.0	0.0	0.0	409.77030434	737.91905541	801.5773717	20.99613849	0.36299747	-0.39538514
0.0174	3.86138	3.6e-07	0.0	0.0	0.0	0.00205232	0.0	0.0	0.0	410.30467704	738.40421727	801.42947618	20.95815406	0.35465102	-0.395269
0.0175	3.88219	3.8e-07	0.0	0.0	0.0	0.00205231	0.0	0.0	0.0	410.83793391	738.87815747	801.28189611	20.92022681	0.34644956	-0.3951531
0.0176	3.90299	3.9e-07	0.0	0.0	0.0	0.0020523	0.0	0.0	0.0	411.37007725	739.3411152	801.1346299	20.88235081	0.33845621	-0.39503745
0.0177	3.92376	4.1e-07	0.0	0.0	0.0	0.00205228	0.0	0.0	0.0	411.90110942	739.79329724	800.98767616	20.844536	0.33056309	-0.39492204
0.0178	3.94453	4.2e-07	0.0	0.0	0.0	0.00205227	0.0	0.0	0.0	412.43103284	740.23487315	800.84103362	20.80677841	0.32281206	-0.39480688
0.0179	3.96527	4.4e-07	0.0	0.0	0.0	0.00205225	0.0	0.0	0.0	412.95984989	740.66603534	800.69470094	20.76907817	0.31520085	-0.39469196
0.018	3.986	4.5e-07	0.0	0.0	0.0	0.00205223	0.0	0.0	0.0	413.48756293	741.08697309	800.54867679	20.73143542	0.30772718	-0.39457729
0.0181	4.00672	4.7e-07	0.0	0.0	0.0	0.00205222	0.0	0.0	0.0	414.01417434	741.49787249	800.40295984	20.69385029	0.30038874	-0.39446285
0.0182	4.02741	4.9e-07	0.0	0.0	0.0	0.0020522	0.0	0.0	0.0	414.53968647	741.89891645	800.25754879	20.65632292	0.29318319	-0.39434866
0.0183	4.04809	5.1e-07	0.0	0.0	0.0	0.00205218	0.0	0.0	0.0	415.0641017	742.29028464	800.11244233	20.61885343	0.28610817	-0.3942347
0.0184	4.06876	5.2e-07	0.0	0.0	0.0	0.00205216	0.0	0.0	0.0	415.58742238	742.67215349	799.96763921	20.58144197	0.27916129	-0.39412099
0.0185	4.08941	5.4e-07	0.0	0.0	0.0	0.00205214	0.0	0.0	0.0	416.10965089	743.04469612	799.82313814	20.54408868	0.27234012	-0.39400751
0.0186	4.11004	5.6e-07	0.0	0.0	0.0	0.00205212	0.0	0.0	0.0	416.63078954	743.40810656	799.67893778	20.50678835	0.26570031	-0.39389426
0.0187	4.13066	5.8e-07	0.0	0.0	0.0	0.0020521	0.0	0.0	0.0	417.15084061	743.76259057	799.5350367	20.46954959	0.25914739	-0.39378126
0.0188	4.15126	6e-07	0.0	0.0	0.0	0.00205208	0.0	0.0	0.0	417.66980653	744.10828137	799.39143383	20.43236899	0.2527176	-0.39366848
0.0189	4.17184	6.3e-07	0.0	0.0	0.0	0.00205206	0.0	0.0	0.0	418.18768965	744.44534507	799.24812794	20.39524663	0.24640892	-0.39355594
0.019	4.19241	6.5e-07	0.0	0.0	0.0	0.00205204	0.0	0.0	0.0	418.7044923	744.77394506	799.10511781	20.35818262	0.24021934	-0.39344363
0.0191	4.21296	6.7e-07	0.0	0.0	0.0	0.00205202	0.0	0.0	0.0	419.22021683	745.0942419	798.96240225	20.32117705	0.23414681	-0.39333156
0.0192	4.23349	6.9e-07	0.0	0.0	0.0	0.00205199	0.0	0.0	0.0	419.73486558	745.40639339	798.81998006	20.28423002	0.22818933	-0.39321971
0.0193	4.25401	7.2e-07	0.0	0.0	0.0	0.00205197	0.0	0.0	0.0	420.24844089	745.71055455	798.67785007	20.24734163	0.22234483	-0.39310809
0.0194	4.27451	7.4e-07	0.0	0.0	0.0	0.00205194	0.0	0.0	0.0	420.76094511	746.00687761	798.53601111	20.21051197	0.2166113	-0.3929967
0.0195	4.295	7.7e-07	0.0	0.0	0.0	0.00205192	0.0	0.0	0.0	421.27238055	746.29551203	798.39446203	20.17374114	0.21098669	-0.39288554
0.0196	4.31547	8e-07	0.0	0.0	0.0	0.00205189	0.0	0.0	0.0	421.78274956	746.57660837	798.25320168	20.1370273	0.2054927	-0.39277461
0.0197	4.33592	8.2e-07	0.0	0.0	0.0	0.00205186	0.0	0.0	0.0	422.29205441	746.85033759	798.11222879	20.10037356	0.20009009	-0.3926639
0.0198	4.35636	8.5e-07	0.0	0.0	0.0	0.00205184	0.0	0.0	0.0	422.80029746	747.11682368	797.97154234	20.06377877	0.19479234	-0.39255341
0.0199	4.37678	8.8e-07	0.0	0.0	0.0	0.00205181	0.0	0.0	0.0	423.30748104	747.37620768	797.83114122	20.02724299	0.18959763	-0.39244315
0.02	4.39718	9.1e-07	0.0	0.0	0.0	0.00205178	0.0	0.0	0.0	423.81360746	747.62862808	797.69102433	19.99076629	0.18450411	-0.39233312
0.0201	4.41757	9.4e-07	0.0	0.0	0.0	0.00205175	0.0	0.0	0.0	424.31867904	747.87422092	797.55119058	19.95434875	0.17950997	-0.3922233
0.0202	4.43794	9.7e-07	0.0	0.0	0.0	0.00205171	0.0	0.0	0.0	424.8226981	748.11311973	797.41163891	19.91799043	0.17461339	-0.39211371
0.0203	4.4583	1.01e-06	0.0	0.0	0.0	0.00205168	0.0	0.0	0.0	425.32566695	748.34545557	797.27236824	19.88169141	0.16981255	-0.39200434
0.0204	4.47863	1.04e-06	0.0	0.0	0.0	0.00205165	0.0	0.0	0.0	425.82758789	748.57135703	797.13337752	19.84545176	0.16510566	-0.39189518
0.0205	4.49896	1.07e-06	0.0	0.0	0.0	0.00205161	0.0	0.0	0.0	426.32846323	748.79095026	796.99466572	19.80927153	0.16049091	-0.39178625
0.0206	4.51926	1.11e-06	0.0	0.0	0.0	0.00205158	0.0	0.0	0.0	426.82829527	749.00435898	796.85623181	19.77315041	0.15597095	-0.39167753
0.0207	4.53955	1.15e-06	0.0	0.0	0.0	0.00205154	0.0	0.0	0.0	427.32708628	749.21173115	796.71807463	19.73708722	0.15155824	-0.39156904
0.0208	4.55983	1.18e-06	0.0	0.0	0.0	0.0020515	0.0	0.0	0.0	427.82483857	749.41317258	796.58019326	19.70108476	0.14721958	-0.39146075
0.0209	4.58008	1.22e-06	0.0	0.0	0.0	0.00205147	0.0	0.0	0.0	428.32155443	749.60880025	796.44258669	19.6651418	0.14296791	-0.39135269
0.021	4.60032	1.26e-06	0.0	0.0	0.0	0.00205143	0.0	0.0	0.0	428.81723615	749.79873083	796.30525393	19.62925839	0.13880165	-0.39124484
0.0211	4.62055	1.3e-06	0.0	0.0	0.0	0.00205139	0.0	0.0	0.0	429.31188602	749.98307886	796.16819401	19.59343456	0.13471926	-0.3911372
0.0212	4.64075	1.34e-06	0.0	0.0	0.0	0.00205134	0.0	0.0	0.0	429.80550632	750.16195677	796.03140593	19.55767036	0.13071919	-0.39102978
0.0213	4.66095	1.39e-06	0.0	0.0	0.0	0.0020513	0.0	0.0	0.0	430.29809932	750.33547493	795.89488875	19.52196582	0.12679993	-0.39092257
0.0214	4.68112	1.43e-06	0.0	0.0	0.0	0.00205126	0.0	0.0	0.0	430.7896673	750.50374164	795.75864151	19.48632096	0.12295996	-0.39081557
0.0215	4.70128	1.48e-06	0.0	0.0	0.0	0.00205121	0.0	0.0	0.0	431.28021254	750.66686316	795.62266326	19.45073583	0.11919779	-0.39070879
0.0216	4.72142	1.52e-06	0.0	0.0	0.0	0.00205116	0.0	0.0	0.0	431.76973729	750.82494374	795.48695308	19.41521044	0.11551195	-0.39060221
0.0217	4.74154	1.57e-06	0.0	0.0	0.0	0.00205112	0.0	0.0	0.0	432.25824382	750.97809007	795.35151001	19.37974464	0.11190785	-0.39049584
0.0218	4.76165	1.62e-06	0.0	0.0	0.0	0.00205107	0.0	0.0	0.0	432.74573439	751.12640208	795.21633315	19.34433875	0.10837296	-0.39038968
0.0219	4.78175	1.67e-06	0.0	0.0	0.0	0.00205102	0.0	0.0	0.0	433.23221127	751.26997714	795.08142158	19.30899267	0.10491058	-0.39028373
0.022	4.80182	1.72e-06	0.0	0.0	0.0	0.00205096	0.0	0.0	0.0	433.71767669	751.40891225	794.94677443	19.27370641	0.10151932	-0.39017799
0.0221	4.82188	1.78e-06	0.0	0.0	0.0	0.00205091	0.0	0.0	0.0	434.20213291	751.54330257	794.8123908	19.23847998	0.09819784	-0.39007246
0.0222	4.84192	1.83e-06	0.0	0.0	0.0	0.00205086	0.0	0.0	0.0	434.68558217	751.67324144	794.6782698	19.20331341	0.09494482	-0.38996713
0.0223	4.86195	1.89e-06	0.0	0.0	0.0	0.0020508	0.0	0.0	0.0	435.16802672	751.79882041	794.54441057	19.16820671	0.09175893	-0.38986201
0.0224	4.88196	1.95e-06	0.0	0.0	0.0	0.00205074	0.0	0.0	0.0	435.6494688	751.92012926	794.41081225	19.13315987	0.08863888	-0.38975709
0.0225	4.90195	2e-06	0.0	0.0	0.0	0.00205068	0.0	0.0	0.0	436.12991063	752.03725602	794.27747399	19.09817291	0.08558339	-0.38965238
0.0226	4.92193	2.07e-06	0.0	0.0	0.0	0.00205062	0.0	0.0	0.0	436.60935444	752.15028702	794.14439493	19.06324584	0.0825912	-0.38954787
0.0227	4.94189	2.13e-06	0.0	0.0	0.0	0.00205056	0.0	0.0	0.0	437.08780247	752.25931071	794.01157423	19.02837831	0.07966872	-0.38944356
0.0228	4.96184	2.19e-06	0.0	0.0	0.0	0.00205049	0.0	0.0	0.0	437.56525692	752.36441264	793.87901104	18.99357086	0.07680251	-0.38933945
0.0229	4.98176	2.26e-06	0.0	0.0	0.0	0.00205043	0.0	0.0	0.0	438.04172002	752.46567154	793.74670455	18.95882327	0.07399653	-0.38923555
0.023	5.00167	2.32e-06	0.0	0.0	0.0	0.00205036	0.0	0.0	0.0	438.51719398	752.56316785	793.61465395	18.92413553	0.07124964	-0.38913185
0.0231	5.02157	2.39e-06	0.0	0.0	0.0	0.00205029	0.0	0.0	0.0	438.99168101	752.65698046	793.48285844	18.88950763	0.06856074	-0.38902835
0.0232	5.04145	2.46e-06	0.0	0.0	0.0	0.00205022	0.0	0.0	0.0	439.46518332	752.74718679	793.35131721	18.85493955	0.06592873	-0.38892504
0.0233	5.06131	2.54e-06	0.0	0.0	0.0	0.00205015	0.0	0.0	0.0	439.93770309	752.8338628	793.22002947	18.82043128	0.06335255	-0.38882194
0.0234	5.08115	2.61e-06	0.0	0.0	0.0	0.00205007	0.0	0.0	0.0	440.40924253	752.917083	793.08899444	18.7859828	0.06083115	-0.38871904
0.0235	5.10098	2.69e-06	0.0	0.0	0.0	0.00205	0.0	0.0	0.0	440.87980383	752.99692049	792.95821134	18.7515941	0.05836349	-0.38861633
0.0236	5.12079	2.77e-06	0.0	0.0	0.0	0.00204992	0.0	0.0	0.0	441.34938917	753.07344702	792.8276794	18.71726515	0.05594857	-0.38851382
0.0237	5.14058	2.85e-06	0.0	0.0	0.0	0.00204984	0.0	0.0	0.0	441.81800075	753.14673044	792.69739785	18.68299731	0.05357987	-0.3884115
0.0238	5.16036	2.93e-06	0.0	0.0	0.0	0.00204976	0.0	0.0	0.0	442.28564077	753.21683363	792.56736597	18.64878827	0.05126557	-0.38830938
0.0239	5.18012	3.01e-06	0.0	0.0	0.0	0.00204967	0.0	0.0	0.0	442.75231137	753.28382949	792.43758299	18.61463896	0.04900085	-0.38820746
0.024	5.19987	3.1e-06	0.0	0.0	0.0	0.00204959	0.0	0.0	0.0	443.21801474	753.34778406	792.30804816	18.58054937	0.04678476	-0.38810573
0.0241	5.2196	3.19e-06	0.0	0.0	0.0	0.0020495	0.0	0.0	0.0	443.68275303	753.40876214	792.17876075	18.54651944	0.04461639	-0.3880042
0.0242	5.23931	3.28e-06	0.0	0.0	0.0	0.00204941	0.0	0.0	0.0	444.1465284	753.46682729	792.04972004	18.51254916	0.04249484	-0.38790286
0.0243	5.25901	3.37e-06	0.0	0.0	0.0	0.00204931	0.0	0.0	0.0	444.60934302	753.52204189	791.92092529	18.47863848	0.04041924	-0.38780171
0.0244	5.27868	3.47e-06	0.0	0.0	0.0	0.00204922	0.0	0.0	0.0	445.07119902	753.57446714	791.79237579	18.44478736	0.03838873	-0.38770076
0.0245	5.29835	3.56e-06	0.0	0.0	0.0	0.00204912	0.0	0.0	0.0	445.53209857	753.62416313	791.66407083	18.41099577	0.03640248	-0.3876
0.0246	5.31799	3.66e-06	0.0	0.0	0.0	0.00204902	0.0	0.0	0.0	445.99204379	753.67118882	791.53600971	18.37726365	0.03445968	-0.38749943
0.0247	5.33762	3.76e-06	0.0	0.0	0.0	0.00204892	0.0	0.0	0.0	446.45103682	753.71560211	791.40819172	18.34359096	0.03255953	-0.38739905
0.0248	5.35723	3.87e-06	0.0	0.0	0.0	0.00204882	0.0	0.0	0.0	446.9090798	753.75745986	791.28061617	18.30997766	0.03070126	-0.38729886
0.0249	5.37683	3.98e-06	0.0	0.0	0.0	0.00204871	0.0	0.0	0.0	447.36617485	753.7968179	791.15328238	18.27642368	0.02888413	-0.38719886
0.025	5.3964	4.08e-06	0.0	0.0	0.0	0.0020486	0.0	0.0	0.0	447.82232409	753.83373108	791.02618966	18.24292897	0.02710739	-0.38709906
0.0251	5.41597	4.2e-06	0.0	0.0	0.0	0.00204849	0.0	0.0	0.0	448.27752964	753.86825329	790.89933733	18.20949348	0.02537035	-0.38699944
0.0252	5.43551	4.31e-06	0.0	0.0	0.0	0.00204837	0.0	0.0	0.0	448.7317936	753.90043748	790.77272473	18.17611715	0.02367232	-0.38690001
0.0253	5.45504	4.43e-06	0.0	0.0	0.0	0.00204826	0.0	0.0	0.0	449.18511808	753.93033574	790.64635119	18.14279991	0.02201262	-0.38680077
0.0254	5.47455	4.55e-06	0.0	0.0	0.0	0.00204814	0.0	0.0	0.0	449.6375052	753.95799541	790.52021605	18.10954701	0.02036746	-0.38670169
0.0255	5.49405	4.67e-06	0.0	0.0	0.0	0.00204801	0.0	0.0	0.0	450.08895718	753.98343071	790.39431876	18.07634917	0.01877639	-0.38660282
0.0256	5.51353	4.8e-06	0.0	0.0	0.0	0.00204789	0.0	0.0	0.0	450.539476	754.00672021	790.2686586	18.04321038	0.01722103	-0.38650413
0.0257	5.53299	4.92e-06	0.0	0.0	0.0	0.00204776	0.0	0.0	0.0	450.98906375	754.02791136	790.14323491	18.0101306	0.01570073	-0.38640563
0.0258	5.55243	5.06e-06	0.0	0.0	0.0	0.00204763	0.0	0.0	1e-08	451.43772252	754.04705077	790.01804706	17.97710975	0.01421489	-0.38630732
0.0259	5.57186	5.19e-06	0.0	0.0	0.0	0.00204749	0.0	0.0	1e-08	451.88545437	754.06418426	789.8930944	17.94414777	0.01276293	-0.38620919
0.026	5.59127	5.33e-06	0.0	0.0	0.0	0.00204736	0.0	0.0	1e-08	452.33226139	754.07935687	789.76837631	17.91124459	0.01134426	-0.38611124
0.0261	5.61067	5.47e-06	0.0	0.0	0.0	0.00204722	0.0	0.0	1e-08	452.77814564	754.0926129	789.64389217	17.87840014	0.00995835	-0.38601348
0.0262	5.63004	5.61e-06	0.0	0.0	0.0	0.00204707	0.0	0.0	1e-08	453.22310918	754.10399593	789.51964135	17.84561434	0.00860466	-0.38591591
0.0263	5.6494	5.76e-06	0.0	0.0	0.0	0.00204692	0.0	0.0	1e-08	453.66715407	754.11354887	789.39562323	17.81288712	0.00728268	-0.38581851
0.0264	5.66875	5.91e-06	0.0	0.0	0.0	0.00204677	0.0	0.0	1e-08	454.11028235	754.12131395	789.2718372	17.78021839	0.00599193	-0.3857213
0.0265	5.68808	6.06e-06	0.0	0.0	0.0	0.00204662	0.0	0.0	1e-08	454.55249608	754.12733277	789.14828265	17.74760808	0.00473193	-0.38562427
0.0266	5.70739	6.22e-06	0.0	0.0	0.0	0.00204647	0.0	0.0	1e-08	454.99379728	754.13164634	789.02495897	17.7150561	0.00350223	-0.38552743
0.0267	5.72668	6.38e-06	0.0	0.0	0.0	0.00204631	0.0	0.0	1e-08	455.434188	754.13429508	788.90186556	17.68256236	0.0023024	-0.38543076
0.0268	5.74596	6.54e-06	0.0	0.0	0.0	0.00204614	0.0	0.0	1e-08	455.87367025	754.13531887	788.77900182	17.65012678	0.00113205	-0.38533428
0.0269	5.76522	6.71e-06	0.0	0.0	0.0	0.00204597	0.0	0.0	1e-08	456.31224607	754.13475707	788.65636716	17.61774926	-9.24e-06	-0.38523798
0.027	5.78446	6.88e-06	0.0	0.0	0.0	0.0020458	0.0	0.0	1e-08	456.74991746	754.13264855	788.53396098	17.58542971	-0.00112182	-0.38514185
0.0271	5.80369	7.05e-06	0.0	0.0	0.0	0.00204563	0.0	0.0	1e-08	457.18668645	754.12903171	788.41178269	17.55317121	-0.00222482	-0.3850459
0.0272	5.8229	7.23e-06	0.0	0.0	0.0	0.00204545	0.0	0.0	1e-08	457.62255533	754.12383526	788.28983212	17.5209789	-0.00334976	-0.3849501
0.0273	5.84209	7.41e-06	0.0	0.0	0.0	0.00204527	0.0	0.0	1e-08	458.05752592	754.11716961	788.16810841	17.48883609	-0.00439852	-0.38485451
0.0274	5.86127	7.6e-06	0.0	0.0	0.0	0.00204508	0.0	0.0	1e-08	458.49160017	754.10907617	788.04661095	17.45675126	-0.00542222	-0.38475909
0.0275	5.88043	7.79e-06	0.0	0.0	0.0	0.00204489	0.0	0.0	1e-08	458.9247801	754.09958807	787.9253392	17.42472432	-0.00642128	-0.38466385
0.0276	5.89957	7.98e-06	0.0	0.0	0.0	0.0020447	0.0	0.0	1e-08	459.35706769	754.08873793	787.80429258	17.39275519	-0.00739611	-0.38456879
0.0277	5.91869	8.18e-06	0.0	0.0	0.0	0.0020445	0.0	0.0	1e-08	459.78846492	754.07655783	787.68347053	17.36084379	-0.00834708	-0.38447391
0.0278	5.9378	8.38e-06	0.0	0.0	0.0	0.0020443	0.0	0.0	1e-08	460.21897378	754.06307935	787.56287251	17.32899002	-0.00927457	-0.3843792
0.0279	5.95689	8.58e-06	0.0	0.0	0.0	0.0020441	0.0	0.0	1e-08	460.64859624	754.04833359	787.44249796	17.29719381	-0.01017893	-0.38428467
0.028	5.97597	8.79e-06	0.0	0.0	0.0	0.00204389	0.0	0.0	1e-08	461.07733427	754.03235119	787.32234634	17.26545505	-0.01106049	-0.38419031
0.0281	5.99503	9.01e-06	0.0	0.0	0.0	0.00204367	0.0	0.0	1e-08	461.50518983	754.01516235	787.20241708	17.23377367	-0.01191958	-0.38409613
0.0282	6.01407	9.23e-06	0.0	0.0	0.0	0.00204345	0.0	0.0	1e-08	461.93216488	753.99679685	787.08270966	17.20214957	-0.01275651	-0.38400212
0.0283	6.03309	9.45e-06	0.0	0.0	0.0	0.00204323	0.0	0.0	1e-08	462.35826137	753.9772841	786.96322353	17.17058266	-0.01357155	-0.38390829
0.0284	6.0521	9.68e-06	0.0	0.0	0.0	0.002043	0.0	0.0	1e-08	462.78348126	753.95665312	786.84395816	17.13907283	-0.01436499	-0.38381463
0.0285	6.07109	9.91e-06	0.0	0.0	0.0	0.00204277	0.0	0.0	1e-08	463.20782646	753.93493258	786.724913	17.10761999	-0.01513708	-0.38372115
0.0286	6.09006	1.015e-05	0.0	0.0	0.0	0.00204253	0.0	0.0	1e-08	463.63129894	753.91215083	786.60608753	17.07622404	-0.01588805	-0.38362784
0.0287	6.10902	1.039e-05	0.0	0.0	0.0	0.00204229	0.0	0.0	1e-08	464.0539006	753.88833594	786.48748121	17.04488488	-0.01661814	-0.3835347
0.0288	6.12796	1.063e-05	0.0	0.0	0.0	0.00204204	0.0	0.0	1e-08	464.47563338	753.86351566	786.36909352	17.01360241	-0.01732755	-0.38344174
0.0289	6.14688	1.089e-05	0.0	0.0	0.0	0.00204179	0.0	0.0	1e-08	464.89649933	753.83766113	786.25092415	16.98238513	-0.01807499	-0.38334892
0.029	6.16579	1.114e-05	0.0	0.0	0.0	0.00204154	0.0	0.0	1e-08	465.31650034	753.81081602	786.13297251	16.95121839	-0.01876182	-0.38325629
0.0291	6.18467	1.14e-05	0.0	0.0	0.0	0.00204127	0.0	0.0	1e-08	465.73563826	753.78301907	786.01523804	16.92010846	-0.01943146	-0.38316383
0.0292	6.20355	1.167e-05	0.0	0.0	0.0	0.00204101	0.0	0.0	1e-08	466.15391502	753.75429267	785.89772023	16.88905525	-0.02008431	-0.38307155
0.0293	6.2224	1.194e-05	0.0	0.0	0.0	0.00204074	0.0	0.0	1e-08	466.57133251	753.72465868	785.78041858	16.85805871	-0.02072077	-0.38297943
0.0294	6.24124	1.222e-05	0.0	0.0	0.0	0.00204046	0.0	0.0	1e-08	466.98789264	753.69413843	785.66333259	16.82711875	-0.02134123	-0.38288748
0.0295	6.26006	1.25e-05	0.0	0.0	0.0	0.00204018	0.0	0.0	1e-08	467.40359731	753.66275268	785.54646177	16.7962353	-0.02194606	-0.3827957
0.0296	6.27886	1.279e-05	0.0	0.0	0.0	0.00203989	0.0	0.0	1e-08	467.81844841	753.63052168	785.42980564	16.76540829	-0.02253566	-0.38270409
0.0297	6.29765	1.308e-05	0.0	0.0	0.0	0.00203959	0.0	0.0	1e-08	468.23244782	753.59746517	785.31336369	16.73463765	-0.02311039	-0.38261264
0.0298	6.31642	1.338e-05	0.0	0.0	0.0	0.0020393	0.0	0.0	1e-08	468.64559742	753.56360235	785.19713546	16.7039233	-0.02367062	-0.38252137
0.0299	6.33517	1.368e-05	0.0	0.0	0.0	0.00203899	0.0	0.0	1e-08	469.05789909	753.52895195	785.08112045	16.67326517	-0.0242167	-0.38243026
0.03	6.35391	1.399e-05	0.0	0.0	0.0	0.00203868	0.0	0.0	1e-08	469.4693547	753.49353218	784.96531818	16.64266319	-0.02474898	-0.38233932
0.0301	6.37262	1.431e-05	0.0	0.0	0.0	0.00203836	0.0	0.0	1e-08	469.8799661	753.45736402	784.84972818	16.61211585	-0.02526033	-0.38224854
0.0302	6.39132	1.463e-05	0.0	0.0	0.0	0.00203804	0.0	0.0	1e-08	470.28973515	753.42047194	784.73434994	16.58162545	-0.02576351	-0.38215794
0.0303	6.41001	1.496e-05	0.0	0.0	0.0	0.00203771	0.0	0.0	1e-08	470.6986637	753.38286663	784.61918301	16.55119089	-0.02625348	-0.38206749
0.0304	6.42868	1.529e-05	0.0	0.0	0.0	0.00203738	0.0	0.0	2e-08	471.10675362	753.3445651	784.50422693	16.52081208	-0.02673055	-0.38197722
0.0305	6.44733	1.563e-05	0.0	0.0	0.0	0.00203704	0.0	0.0	2e-08	471.51400674	753.30558398	784.38948122	16.49048895	-0.027195	-0.3818871
0.0306	6.46596	1.598e-05	0.0	0.0	0.0	0.00203669	0.0	0.0	2e-08	471.9204249	753.26593951	784.27494543	16.46022141	-0.02764709	-0.38179716
0.0307	6.48457	1.633e-05	0.0	0.0	0.0	0.00203634	0.0	0.0	2e-08	472.32600994	753.22564754	784.16061908	16.43000938	-0.0280871	-0.38170737
0.0308	6.50317	1.669e-05	0.0	0.0	0.0	0.00203598	0.0	0.0	2e-08	472.73076369	753.18472358	784.04650172	16.39985277	-0.02851527	-0.38161775
0.0309	6.52175	1.706e-05	0.0	0.0	0.0	0.00203561	0.0	0.0	2e-08	473.13468797	753.14318278	783.9325929	16.3697515	-0.02893187	-0.38152829
0.031	6.54032	1.743e-05	0.0	0.0	0.0	0.00203524	0.0	0.0	2e-08	473.5377846	753.10103995	783.81889215	16.33970548	-0.02933714	-0.381439
0.0311	6.55887	1.781e-05	0.0	0.0	0.0	0.00203486	0.0	0.0	2e-08	473.9400554	753.05830956	783.70539902	16.30971462	-0.02973131	-0.38134987
0.0312	6.5774	1.82e-05	0.0	0.0	0.0	0.00203447	0.0	0.0	2e-08	474.34150216	753.01500577	783.59211307	16.27977884	-0.0301146	-0.3812609
0.0313	6.59591	1.859e-05	0.0	0.0	0.0	0.00203408	0.0	0.0	2e-08	474.7421267	752.97114241	783.47903383	16.24989805	-0.03048724	-0.3811721
0.0314	6.6144	1.899e-05	0.0	0.0	0.0	0.00203368	0.0	0.0	2e-08	475.14193078	752.92674349	783.36616084	16.22007026	-0.0308406	-0.38108346
0.0315	6.63288	1.94e-05	0.0	0.0	0.0	0.00203327	0.0	0.0	2e-08	475.54091621	752.88181793	783.25349366	16.19029859	-0.03118976	-0.38099498
0.0316	6.65134	1.981e-05	0.0	0.0	0.0	0.00203286	0.0	0.0	2e-08	475.93908478	752.83637752	783.14103186	16.16058154	-0.03152844	-0.38090666
0.0317	6.66979	2.023e-05	0.0	0.0	0.0	0.00203244	0.0	0.0	2e-08	476.33643827	752.7904357	783.02877498	16.13091902	-0.03185677	-0.3808185
0.0318	6.68822	2.066e-05	0.0	0.0	0.0	0.00203201	0.0	0.0	2e-08	476.73297845	752.74400577	782.91672259	16.10131094	-0.03217491	-0.3807305
0.0319	6.70663	2.11e-05	0.0	0.0	0.0	0.00203157	0.0	0.0	2e-08	477.1287071	752.69710079	782.80487424	16.07175718	-0.03248298	-0.38064266
0.032	6.72502	2.154e-05	0.0	0.0	0.0	0.00203113	0.0	0.0	2e-08	477.52362598	752.64973369	782.6932295	16.04225766	-0.03278112	-0.38055498
0.0321	6.74339	2.199e-05	0.0	0.0	0.0	0.00203067	0.0	0.0	2e-08	477.91773685	752.60191723	782.58178794	16.01281226	-0.03306942	-0.38046746
0.0322	6.76175	2.245e-05	0.0	0.0	0.0	0.00203022	0.0	0.0	2e-08	478.31104146	752.55366402	782.47054911	15.9834209	-0.03334799	-0.38038011
0.0323	6.78009	2.292e-05	0.0	0.0	0.0	0.00202975	0.0	0.0	2e-08	478.70354156	752.50498654	782.35951258	15.95408345	-0.03361694	-0.3802929
0.0324	6.79842	2.339e-05	0.0	0.0	0.0	0.00202927	0.0	0.0	2e-08	479.0952389	752.45589717	782.24867791	15.92479983	-0.03387634	-0.38020586
0.0325	6.81672	2.388e-05	0.0	0.0	0.0	0.00202879	0.0	0.0	2e-08	479.48613522	752.40640815	782.13804469	15.89556992	-0.03412627	-0.38011898
0.0326	6.83501	2.437e-05	0.0	0.0	0.0	0.0020283	0.0	0.0	2e-08	479.87623226	752.35652467	782.0276125	15.8663954	-0.03438198	-0.38003225
0.0327	6.85328	2.487e-05	0.0	0.0	0.0	0.0020278	0.0	0.0	2e-08	480.26553176	752.30624886	781.91738096	15.83727321	-0.03461832	-0.37994568
0.0328	6.87154	2.538e-05	0.0	0.0	0.0	0.00202729	0.0	0.0	3e-08	480.65403545	752.25560209	781.8073496	15.80820451	-0.03484622	-0.37985927
0.0329	6.88978	2.589e-05	0.0	0.0	0.0	0.00202677	0.0	0.0	3e-08	481.04174502	752.20459511	781.69751801	15.77918921	-0.03506578	-0.37977302
0.033	6.908	2.642e-05	0.0	0.0	0.0	0.00202625	0.0	0.0	3e-08	481.4286622	752.15323851	781.58788575	15.7502272	-0.03527712	-0.37968692
0.0331	6.9262	2.695e-05	0.0	0.0	0.0	0.00202571	0.0	0.0	3e-08	481.81478869	752.10154277	781.47845241	15.72131838	-0.03548033	-0.37960098
0.0332	6.94438	2.749e-05	0.0	0.0	0.0	0.00202517	0.0	0.0	3e-08	482.20012621	752.04951823	781.36921757	15.69246266	-0.03567551	-0.37951519
0.0333	6.96255	2.804e-05	0.0	0.0	0.0	0.00202462	0.0	0.0	3e-08	482.58467644	751.99717511	781.26018082	15.66365992	-0.03586275	-0.37942956
0.0334	6.9807	2.86e-05	0.0	0.0	0.0	0.00202406	0.0	0.0	3e-08	482.96844108	751.94452352	781.15134174	15.63491007	-0.03604213	-0.37934409
0.0335	6.99884	2.917e-05	0.0	0.0	0.0	0.00202349	0.0	0.0	3e-08	483.35142182	751.89157348	781.04269992	15.60621301	-0.03621372	-0.37925877
0.0336	7.01695	2.975e-05	0.0	0.0	0.0	0.00202291	0.0	0.0	3e-08	483.73362035	751.8383349	780.93425494	15.57756863	-0.03637759	-0.37917361
0.0337	7.03505	3.034e-05	0.0	0.0	0.0	0.00202232	0.0	0.0	3e-08	484.11503833	751.78481762	780.82600639	15.54897682	-0.0365338	-0.3790886
0.0338	7.05313	3.094e-05	0.0	0.0	0.0	0.00202172	0.0	0.0	3e-08	484.49567745	751.7310314	780.71795387	15.52043748	-0.03668242	-0.37900375
0.0339	7.0712	3.154e-05	0.0	0.0	0.0	0.00202111	0.0	0.0	3e-08	484.87553943	751.67696148	780.61009705	15.49195353	-0.03684571	-0.37891904
0.034	7.08924	3.216e-05	0.0	0.0	0.0	0.00202049	0.0	0.0	3e-08	485.2546259	751.62263045	780.5024355	15.46351977	-0.03698624	-0.37883449
0.0341	7.10727	3.279e-05	0.0	0.0	0.0	0.00201987	0.0	0.0	3e-08	485.63293852	751.56804878	780.39496878	15.43513832	-0.0371204	-0.37875009
0.0342	7.12529	3.342e-05	0.0	0.0	0.0	0.00201923	0.0	0.0	3e-08	486.01047894	751.51322439	780.2876965	15.40680907	-0.03724832	-0.37866585
0.0343	7.14328	3.407e-05	0.0	0.0	0.0	0.00201858	0.0	0.0	3e-08	486.38724882	751.45816505	780.18061827	15.37853194	-0.03737012	-0.37858176
0.0344	7.16126	3.473e-05	0.0	0.0	0.0	0.00201793	0.0	0.0	3e-08	486.7632498	751.40287834	780.07373368	15.35030683	-0.03748591	-0.37849782
0.0345	7.17922	3.539e-05	0.0	0.0	0.0	0.00201726	0.0	0.0	4e-08	487.13848352	751.34737172	779.96704235	15.32213365	-0.03759581	-0.37841403
0.0346	7.19716	3.607e-05	0.0	0.0	0.0	0.00201658	0.0	0.0	4e-08	487.51295163	751.29165245	779.86054387	15.2940123	-0.03769993	-0.37833039
0.0347	7.21508	3.676e-05	0.0	0.0	0.0	0.00201589	0.0	0.0	4e-08	487.88665575	751.23572768	779.75423785	15.26594269	-0.03779838	-0.37824691
0.0348	7.23299	3.746e-05	0.0	0.0	0.0	0.0020152	0.0	0.0	4e-08	488.25959751	751.17960439	779.64812391	15.23792473	-0.03789127	-0.37816358
0.0349	7.25088	3.816e-05	0.0	0.0	0.0	0.00201449	0.0	0.0	4e-08	488.63177854	751.12328945	779.54220166	15.20995831	-0.03797869	-0.37808039
0.035	7.26875	3.888e-05	0.0	0.0	0.0	0.00201377	0.0	0.0	4e-08	489.00320044	751.06678956	779.4364707	15.18204335	-0.03806075	-0.37799736
0.0351	7.28661	3.961e-05	0.0	0.0	0.0	0.00201304	0.0	0.0	4e-08	489.37386486	751.01010842	779.33093066	15.15418044	-0.03814262	-0.37791448
0.0352	7.30445	4.035e-05	0.0	0.0	0.0	0.00201229	0.0	0.0	4e-08	489.74377339	750.95324993	779.22558117	15.12636834	-0.03821594	-0.37783174
0.0353	7.32227	4.111e-05	0.0	0.0	0.0	0.00201154	0.0	0.0	4e-08	490.11292764	750.89622325	779.12042182	15.09860744	-0.03828446	-0.37774916
0.0354	7.34007	4.187e-05	0.0	0.0	0.0	0.00201078	0.0	0.0	4e-08	490.48132921	750.83903416	779.01545224	15.07089766	-0.03834828	-0.37766672
0.0355	7.35785	4.265e-05	0.0	0.0	0.0	0.00201	0.0	0.0	4e-08	490.84897969	750.78168831	778.91067205	15.04323891	-0.03840753	-0.37758444
0.0356	7.37562	4.343e-05	0.0	0.0	0.0	0.00200921	0.0	0.0	4e-08	491.21588068	750.72419119	778.80608087	15.01563108	-0.03846229	-0.3775023
0.0357	7.39337	4.423e-05	0.0	0.0	0.0	0.00200841	0.0	0.0	4e-08	491.58203376	750.66654815	778.70167832	14.9880741	-0.03851269	-0.37742031
0.0358	7.4111	4.504e-05	0.0	0.0	0.0	0.0020076	0.0	0.0	5e-08	491.94744052	750.60876439	778.59746403	14.96056786	-0.03855882	-0.37733847
0.0359	7.42882	4.586e-05	0.0	0.0	0.0	0.00200678	0.0	0.0	5e-08	492.31210253	750.55084498	778.49343761	14.93311229	-0.03860079	-0.37725677
0.036	7.44652	4.67e-05	0.0	0.0	0.0	0.00200595	0.0	0.0	5e-08	492.67602137	750.49279483	778.38959871	14.90570728	-0.03863869	-0.37717523
0.0361	7.4642	4.754e-05	0.0	0.0	0.0	0.0020051	0.0	0.0	5e-08	493.03919861	750.43461874	778.28594693	14.87835274	-0.03867261	-0.37709383
0.0362	7.48186	4.84e-05	0.0	0.0	0.0	0.00200424	0.0	0.0	5e-08	493.4016358	750.37632137	778.18248192	14.85104859	-0.03870267	-0.37701257
0.0363	7.4995	4.927e-05	0.0	0.0	0.0	0.00200337	0.0	0.0	5e-08	493.76333452	750.31790725	778.07920331	14.82379437	-0.03872691	-0.37693146
0.0364	7.51713	5.015e-05	0.0	0.0	0.0	0.00200249	0.0	0.0	5e-08	494.12429631	750.25938582	777.9761107	14.79659035	-0.03874752	-0.3768505
0.0365	7.53474	5.105e-05	0.0	0.0	0.0	0.00200159	0.0	0.0	5e-08	494.48452272	750.20075819	777.87320374	14.76943658	-0.03876525	-0.37676969
0.0366	7.55233	5.195e-05	0.0	0.0	0.0	0.00200068	0.0	0.0	5e-08	494.84401531	750.14202868	777.77048207	14.74233279	-0.03877927	-0.37668902
0.0367	7.56991	5.288e-05	0.0	0.0	0.0	0.00199976	0.0	0.0	5e-08	495.20277561	750.08320162	777.66794531	14.71527889	-0.03878964	-0.37660849
0.0368	7.58746	5.381e-05	0.0	0.0	0.0	0.00199883	0.0	0.0	5e-08	495.56080516	750.02428129	777.56559312	14.68827478	-0.03879643	-0.37652811
0.0369	7.605	5.476e-05	0.0	0.0	0.0	0.00199788	0.0	0.0	5e-08	495.91810551	749.96527184	777.46342511	14.66132038	-0.0387997	-0.37644788
0.037	7.62252	5.572e-05	0.0	0.0	0.0	0.00199692	0.0	0.0	6e-08	496.27467816	749.90617739	777.36144093	14.63441558	-0.03879951	-0.37636779
0.0371	7.64003	5.669e-05	0.0	0.0	0.0	0.00199594	0.0	0.0	6e-08	496.63052466	749.84700192	777.25964021	14.60756029	-0.03879592	-0.37628784
0.0372	7.65751	5.767e-05	0.0	0.0	0.0	0.00199496	0.0	0.0	6e-08	496.98564652	749.78774939	777.1580226	14.58075441	-0.03878898	-0.37620804
0.0373	7.67498	5.867e-05	0.0	0.0	0.0	0.00199395	0.0	0.0	6e-08	497.34004527	749.72842366	777.05658774	14.55399786	-0.03877874	-0.37612838
0.0374	7.69243	5.969e-05	0.0	0.0	0.0	0.00199294	0.0	0.0	6e-08	497.6937224	749.66902852	776.95533527	14.52729054	-0.03876526	-0.37604886
0.0375	7.70986	6.072e-05	0.0	0.0	0.0	0.00199191	0.0	0.0	6e-08	498.04667942	749.60956772	776.85426482	14.50063235	-0.03874857	-0.37596949
0.0376	7.72728	6.176e-05	0.0	0.0	0.0	0.00199087	0.0	0.0	6e-08	498.39891786	749.55004471	776.75337605	14.47402304	-0.03872944	-0.37589025
0.0377	7.74468	6.281e-05	0.0	0.0	0.0	0.00198981	0.0	0.0	6e-08	498.75043919	749.490463	776.65266861	14.44746278	-0.03870671	-0.37581117
0.0378	7.76206	6.388e-05	0.0	0.0	0.0	0.00198874	0.0	0.0	6e-08	499.10124492	749.43082631	776.55214212	14.42095136	-0.03868093	-0.37573222
0.0379	7.77942	6.497e-05	0.0	0.0	0.0	0.00198766	0.0	0.0	7e-08	499.45133653	749.37113813	776.45179625	14.39448869	-0.03865215	-0.37565342
0.038	7.79676	6.606e-05	0.0	0.0	0.0	0.00198656	0.0	0.0	7e-08	499.80071553	749.31140191	776.35163064	14.36807466	-0.0386204	-0.37557475
0.0381	7.81409	6.718e-05	0.0	0.0	0.0	0.00198544	0.0	0.0	7e-08	500.14938337	749.25162104	776.25164493	14.34170919	-0.03858572	-0.37549623
0.0382	7.8314	6.83e-05	0.0	0.0	0.0	0.00198432	0.0	0.0	7e-08	500.49734156	749.19179887	776.15183878	14.31539217	-0.03854813	-0.37541785
0.0383	7.84869	6.945e-05	0.0	0.0	0.0	0.00198317	0.0	0.0	7e-08	500.84459155	749.13193874	776.05221183	14.28912351	-0.03850766	-0.37533961
0.0384	7.86596	7.06e-05	0.0	0.0	0.0	0.00198201	0.0	0.0	7e-08	501.19113482	749.07204392	775.95276374	14.26290312	-0.03846434	-0.37526151
0.0385	7.88322	7.178e-05	0.0	0.0	0.0	0.00198084	0.0	0.0	7e-08	501.53697284	749.01211768	775.85349416	14.23673089	-0.03841819	-0.37518355
0.0386	7.90046	7.296e-05	0.0	0.0	0.0	0.00197965	0.0	0.0	7e-08	501.88210706	748.95216325	775.75440274	14.21060674	-0.03836923	-0.37510573
0.0387	7.91768	7.417e-05	0.0	0.0	0.0	0.00197845	0.0	0.0	7e-08	502.22653895	748.89218384	775.65548913	14.18453057	-0.03831747	-0.37502805
0.0388	7.93488	7.538e-05	0.0	0.0	0.0	0.00197723	0.0	0.0	8e-08	502.57026996	748.83218235	775.55675299	14.1585028	-0.03826819	-0.37495051
0.0389	7.95206	7.662e-05	0.0	0.0	0.0	0.00197599	0.0	0.0	8e-08	502.91330156	748.77215429	775.45819401	14.13252247	-0.03821277	-0.37487311
0.039	7.96923	7.787e-05	0.0	0.0	0.0	0.00197474	0.0	0.0	8e-08	503.25563518	748.71210804	775.35981182	14.10658986	-0.03815491	-0.37479585
0.0391	7.98638	7.913e-05	0.0	0.0	0.0	0.00197348	0.0	0.0	8e-08	503.59727226	748.65204632	775.26160607	14.08070488	-0.03809465	-0.37471872
0.0392	8.00351	8.041e-05	0.0	0.0	0.0	0.0019722	0.0	0.0	8e-08	503.93821425	748.59197178	775.16357644	14.05486742	-0.03803201	-0.37464174
0.0393	8.02062	8.171e-05	0.0	0.0	0.0	0.0019709	0.0	0.0	8e-08	504.27846257	748.53188706	775.06572256	14.0290774	-0.03796704	-0.37456489
0.0394	8.03772	8.302e-05	0.0	0.0	0.0	0.00196958	0.0	0.0	8e-08	504.61801867	748.47179475	774.96804412	14.00333472	-0.03789976	-0.37448818
0.0395	8.0548	8.435e-05	0.0	0.0	0.0	0.00196825	0.0	0.0	8e-08	504.95688396	748.41169739	774.87054077	13.97763929	-0.03783021	-0.37441161
0.0396	8.07185	8.569e-05	0.0	0.0	0.0	0.00196691	0.0	0.0	9e-08	505.29505987	748.35159752	774.77321216	13.95199102	-0.0377584	-0.37433518
0.0397	8.0889	8.706e-05	0.0	0.0	0.0	0.00196554	0.0	0.0	9e-08	505.63254782	748.2914976	774.67605797	13.9263898	-0.03768436	-0.37425888
0.0398	8.10592	8.843e-05	0.0	0.0	0.0	0.00196417	0.0	0.0	9e-08	505.96934922	748.23140011	774.57907786	13.90083555	-0.03760812	-0.37418272
0.0399	8.12293	8.983e-05	0.0	0.0	0.0	0.00196277	0.0	0.0	9e-08	506.3054655	748.17130747	774.4822715	13.87532817	-0.03752971	-0.37410669
0.04	8.13991	9.124e-05	0.0	0.0	0.0	0.00196136	0.0	0.0	9e-08	506.64089805	748.11122208	774.38563854	13.84986757	-0.03744913	-0.3740308
0.0401	8.15688	9.267e-05	0.0	0.0	0.0	0.00195993	0.0	0.0	9e-08	506.97564829	748.05114287	774.28917867	13.8244542	-0.03737116	-0.37395505
0.0402	8.17383	9.412e-05	0.0	0.0	0.0	0.00195848	0.0	0.0	9e-08	507.30971762	747.99107148	774.19289157	13.79908705	-0.03728789	-0.37387943
0.0403	8.19077	9.558e-05	0.0	0.0	0.0	0.00195701	0.0	0.0	1e-07	507.64310743	747.93101208	774.09677688	13.77376643	-0.03720277	-0.37380395
0.0404	8.20768	9.706e-05	0.0	0.0	0.0	0.00195553	0.0	0.0	1e-07	507.97581913	747.87096662	774.00083429	13.74849225	-0.03711583	-0.37372861
0.0405	8.22458	9.856e-05	0.0	0.0	0.0	0.00195403	0.0	0.0	1e-07	508.3078541	747.81093702	773.90506345	13.7232644	-0.03702711	-0.37365339
0.0406	8.24146	0.00010007	0.0	0.0	0.0	0.00195251	0.0	0.0	1e-07	508.63921372	747.75092513	773.80946405	13.69808281	-0.03693666	-0.37357832
0.0407	8.25832	0.00010161	0.0	0.0	0.0	0.00195098	0.0	0.0	1e-07	508.96989939	747.69093278	773.71403576	13.67294738	-0.03684449	-0.37350338
0.0408	8.27517	0.00010316	0.0	0.0	0.0	0.00194943	0.0	0.0	1e-07	509.29991248	747.63096175	773.61877825	13.64785802	-0.03675065	-0.37342857
0.0409	8.29199	0.00010473	0.0	0.0	0.0	0.00194786	0.0	0.0	1e-07	509.62925437	747.57101379	773.5236912	13.62281465	-0.03665517	-0.37335389
0.041	8.3088	0.00010631	0.0	0.0	0.0	0.00194627	0.0	0.0	1.1e-07	509.95792643	747.51109058	773.42877427	13.59781715	-0.03655809	-0.37327935
0.0411	8.32559	0.00010792	0.0	0.0	0.0	0.00194466	0.0	0.0	1.1e-07	510.28593003	747.45119379	773.33402716	13.57286546	-0.03645942	-0.37320494
0.0412	8.34236	0.00010954	0.0	0.0	0.0	0.00194304	0.0	0.0	1.1e-07	510.61326654	747.39132503	773.23944952	13.54795948	-0.03635921	-0.37313067
0.0413	8.35912	0.00011118	0.0	0.0	0.0	0.00194139	0.0	0.0	1.1e-07	510.93993733	747.33148583	773.14504105	13.52309911	-0.03625785	-0.37305653
0.0414	8.37585	0.00011284	0.0	0.0	0.0	0.00193973	0.0	0.0	1.1e-07	511.26594375	747.27167719	773.05080143	13.49828427	-0.03615477	-0.37298252
0.0415	8.39257	0.00011452	0.0	0.0	0.0	0.00193805	0.0	0.0	1.1e-07	511.59128716	747.21190101	772.95673032	13.47351487	-0.03605025	-0.37290864
0.0416	8.40927	0.00011622	0.0	0.0	0.0	0.00193635	0.0	0.0	1.2e-07	511.91596891	747.15215874	772.86282742	13.44879081	-0.03594433	-0.3728349
0.0417	8.42595	0.00011793	0.0	0.0	0.0	0.00193464	0.0	0.0	1.2e-07	512.23999036	747.09245177	772.7690924	13.42411202	-0.03583703	-0.37276129
0.0418	8.44262	0.00011967	0.0	0.0	0.0	0.0019329	0.0	0.0	1.2e-07	512.56335285	747.03278149	772.67552494	13.39947839	-0.03572838	-0.37268781
0.0419	8.45926	0.00012142	0.0	0.0	0.0	0.00193114	0.0	0.0	1.2e-07	512.88605772	746.97314922	772.58212473	13.37488983	-0.03561841	-0.37261446
0.042	8.47589	0.0001232	0.0	0.0	0.0	0.00192937	0.0	0.0	1.2e-07	513.20810632	746.91355628	772.48889146	13.35034627	-0.03550715	-0.37254124
0.0421	8.4925	0.00012499	0.0	0.0	0.0	0.00192757	0.0	0.0	1.3e-07	513.52949998	746.85400394	772.3958248	13.3258476	-0.03539463	-0.37246815
0.0422	8.50909	0.0001268	0.0	0.0	0.0	0.00192576	0.0	0.0	1.3e-07	513.85024003	746.79449344	772.30292444	13.30139374	-0.03528086	-0.37239519
0.0423	8.52566	0.00012863	0.0	0.0	0.0	0.00192393	0.0	0.0	1.3e-07	514.17032781	746.73502598	772.21019007	13.27698461	-0.03516588	-0.37232236
0.0424	8.54222	0.00013048	0.0	0.0	0.0	0.00192207	0.0	0.0	1.3e-07	514.48976465	746.67560276	772.11762137	13.2526201	-0.03504971	-0.37224967
0.0425	8.55875	0.00013235	0.0	0.0	0.0	0.0019202	0.0	0.0	1.3e-07	514.80855186	746.61622492	772.02521804	13.22830013	-0.03493237	-0.3721771
0.0426	8.57527	0.00013424	0.0	0.0	0.0	0.00191831	0.0	0.0	1.3e-07	515.12669078	746.55689428	771.93297976	13.2040244	-0.03481303	-0.37210466
0.0427	8.59177	0.00013615	0.0	0.0	0.0	0.0019164	0.0	0.0	1.4e-07	515.44418271	746.49761192	771.84090621	13.17979318	-0.03469315	-0.37203236
0.0428	8.60825	0.00013808	0.0	0.0	0.0	0.00191447	0.0	0.0	1.4e-07	515.76102897	746.43837867	771.74899709	13.15560623	-0.03457213	-0.37196018
0.0429	8.62472	0.00014003	0.0	0.0	0.0	0.00191251	0.0	0.0	1.4e-07	516.07723088	746.37919563	771.65725209	13.13146345	-0.03444998	-0.37188813
0.043	8.64116	0.000142	0.0	0.0	0.0	0.00191054	0.0	0.0	1.4e-07	516.39278975	746.32006389	771.5656709	13.10736475	-0.03432672	-0.37181621
0.0431	8.65759	0.00014399	0.0	0.0	0.0	0.00190855	0.0	0.0	1.4e-07	516.70770687	746.26098454	771.47425321	13.08331005	-0.03420236	-0.37174441
0.0432	8.674	0.000146	0.0	0.0	0.0	0.00190654	0.0	0.0	1.5e-07	517.02198357	746.20195864	771.38299872	13.05929925	-0.03407693	-0.37167275
0.0433	8.69039	0.00014803	0.0	0.0	0.0	0.0019045	0.0	0.0	1.5e-07	517.33562113	746.14298724	771.29190711	13.03533227	-0.03395043	-0.37160121
0.0434	8.70676	0.00015009	0.0	0.0	0.0	0.00190245	0.0	0.0	1.5e-07	517.64862085	746.08407136	771.20097809	13.01140901	-0.03382289	-0.3715298
0.0435	8.72311	0.00015216	0.0	0.0	0.0	0.00190038	0.0	0.0	1.5e-07	517.96098403	746.02521204	771.11021134	12.9875294	-0.0336943	-0.37145852
0.0436	8.73945	0.00015425	0.0	0.0	0.0	0.00189828	0.0	0.0	1.5e-07	518.27271196	745.96641028	771.01960657	12.96369333	-0.03356468	-0.37138737
0.0437	8.75577	0.00015636	0.0	0.0	0.0	0.00189616	0.0	0.0	1.6e-07	518.58380593	745.90766708	770.92916346	12.93990072	-0.03343406	-0.37131634
0.0438	8.77207	0.0001585	0.0	0.0	0.0	0.00189403	0.0	0.0	1.6e-07	518.89426722	745.84898312	770.83888172	12.9161515	-0.0333037	-0.37124544
0.0439	8.78835	0.00016066	0.0	0.0	0.0	0.00189187	0.0	0.0	1.6e-07	519.20409713	745.790358	770.74876105	12.89244555	-0.03317152	-0.37117466
0.044	8.80461	0.00016283	0.0	0.0	0.0	0.00188969	0.0	0.0	1.6e-07	519.51329692	745.73179373	770.65880114	12.8687828	-0.03303842	-0.37110402
0.0441	8.82085	0.00016503	0.0	0.0	0.0	0.00188749	0.0	0.0	1.7e-07	519.82186789	745.67329119	770.5690017	12.84516315	-0.03290442	-0.37103349
0.0442	8.83708	0.00016725	0.0	0.0	0.0	0.00188527	0.0	0.0	1.7e-07	520.12981129	745.61485122	770.47936242	12.82158652	-0.03276954	-0.3709631
0.0443	8.85329	0.00016949	0.0	0.0	0.0	0.00188303	0.0	0.0	1.7e-07	520.43712842	745.55647466	770.38988301	12.79805281	-0.03263379	-0.37089283
0.0444	8.86948	0.00017175	0.0	0.0	0.0	0.00188076	0.0	0.0	1.7e-07	520.74382053	745.49816233	770.30056316	12.77456195	-0.03249717	-0.37082268
0.0445	8.88565	0.00017403	0.0	0.0	0.0	0.00187848	0.0	0.0	1.7e-07	521.04988889	745.43991505	770.21140257	12.75111383	-0.03235971	-0.37075266
0.0446	8.9018	0.00017634	0.0	0.0	0.0	0.00187617	0.0	0.0	1.8e-07	521.35533477	745.38173363	770.12240096	12.72770838	-0.03222142	-0.37068276
0.0447	8.91793	0.00017867	0.0	0.0	0.0	0.00187384	0.0	0.0	1.8e-07	521.66015943	745.32361885	770.03355802	12.7043455	-0.03208229	-0.37061299
0.0448	8.93405	0.00018101	0.0	0.0	0.0	0.00187149	0.0	0.0	1.8e-07	521.96436412	745.26557151	769.94487346	12.68102511	-0.03194236	-0.37054335
0.0449	8.95014	0.00018338	0.0	0.0	0.0	0.00186912	0.0	0.0	1.8e-07	522.26795012	745.20759239	769.85634698	12.65774712	-0.03180161	-0.37047383
0.045	8.96622	0.00018578	0.0	0.0	0.0	0.00186672	0.0	0.0	1.9e-07	522.57091866	745.14968224	769.76797829	12.63451144	-0.03166008	-0.37040443
0.0451	8.98228	0.00018819	0.0	0.0	0.0	0.0018643	0.0	0.0	1.9e-07	522.87327101	745.09184106	769.67976709	12.61131799	-0.03151856	-0.37033515
0.0452	8.99832	0.00019063	0.0	0.0	0.0	0.00186187	0.0	0.0	1.9e-07	523.17500841	745.03406976	769.5917131	12.58816667	-0.03137572	-0.370266
0.0453	9.01435	0.00019308	0.0	0.0	0.0	0.00185941	0.0	0.0	1.9e-07	523.47613211	744.97636929	769.50381602	12.56505739	-0.03123214	-0.37019697
0.0454	9.03035	0.00019556	0.0	0.0	0.0	0.00185692	0.0	0.0	2e-07	523.77664335	744.91874033	769.41607556	12.54199008	-0.03108785	-0.37012807
0.0455	9.04634	0.00019807	0.0	0.0	0.0	0.00185442	0.0	0.0	2e-07	524.07654337	744.86118357	769.32849143	12.51896464	-0.03094285	-0.37005928
0.0456	9.06231	0.00020059	0.0	0.0	0.0	0.00185189	0.0	0.0	2e-07	524.37583342	744.80369966	769.24106333	12.49598098	-0.03079715	-0.36999063
0.0457	9.07825	0.00020314	0.0	0.0	0.0	0.00184934	0.0	0.0	2e-07	524.67451474	744.74628927	769.15379098	12.47303902	-0.03065076	-0.36992209
0.0458	9.09419	0.00020571	0.0	0.0	0.0	0.00184677	0.0	0.0	2.1e-07	524.97258854	744.68895305	769.06667409	12.45013866	-0.03050369	-0.36985367
0.0459	9.1101	0.0002083	0.0	0.0	0.0	0.00184418	0.0	0.0	2.1e-07	525.27005608	744.63169165	768.97971237	12.42727983	-0.03035594	-0.36978538
0.046	9.12599	0.00021091	0.0	0.0	0.0	0.00184156	0.0	0.0	2.1e-07	525.56691858	744.5745057	768.89290553	12.40446244	-0.03020753	-0.36971721
0.0461	9.14187	0.00021355	0.0	0.0	0.0	0.00183892	0.0	0.0	2.1e-07	525.86317727	744.51739583	768.80625329	12.38168639	-0.03005847	-0.36964916
0.0462	9.15772	0.00021621	0.0	0.0	0.0	0.00183626	0.0	0.0	2.2e-07	526.15883336	744.46036269	768.71975535	12.35895161	-0.02990875	-0.36958123
0.0463	9.17356	0.00021889	0.0	0.0	0.0	0.00183357	0.0	0.0	2.2e-07	526.4538881	744.40340641	768.63341144	12.33625807	-0.02975973	-0.36951342
0.0464	9.18938	0.00022159	0.0	0.0	0.0	0.00183087	0.0	0.0	2.2e-07	526.74834269	744.34652631	768.54722128	12.31360557	-0.02960919	-0.36944573
0.0465	9.20518	0.00022432	0.0	0.0	0.0	0.00182814	0.0	0.0	2.2e-07	527.04219836	744.28972405	768.46118458	12.29099407	-0.0294581	-0.36937816
0.0466	9.22096	0.00022707	0.0	0.0	0.0	0.00182538	0.0	0.0	2.3e-07	527.33545632	744.23300016	768.37530105	12.26842349	-0.02930647	-0.36931072
0.0467	9.23672	0.00022984	0.0	0.0	0.0	0.00182261	0.0	0.0	2.3e-07	527.62811778	744.1763551	768.28957041	12.24589374	-0.02915431	-0.36924339
0.0468	9.25247	0.00023264	0.0	0.0	0.0	0.00181981	0.0	0.0	2.3e-07	527.92018397	744.11978937	768.20399238	12.22340474	-0.02900163	-0.36917618
0.0469	9.26819	0.00023546	0.0	0.0	0.0	0.00181699	0.0	0.0	2.4e-07	528.21165609	744.06330343	768.11856667	12.2009564	-0.02884844	-0.3691091
0.047	9.2839	0.0002383	1e-08	0.0	0.0	0.00181414	0.0	0.0	2.4e-07	528.50253535	744.00689774	768.03329302	12.17854863	-0.02869475	-0.36904213
0.0471	9.29959	0.00024116	1e-08	0.0	0.0	0.00181128	0.0	0.0	2.4e-07	528.79282295	743.95057273	767.94817113	12.15618134	-0.02854058	-0.36897528
0.0472	9.31526	0.00024405	1e-08	0.0	0.0	0.00180838	0.0	0.0	2.4e-07	529.0825201	743.89432884	767.86320073	12.13385446	-0.02838594	-0.36890855
0.0473	9.33091	0.00024696	1e-08	0.0	0.0	0.00180547	0.0	0.0	2.5e-07	529.371628	743.83816651	767.77838154	12.11156789	-0.02823083	-0.36884194
0.0474	9.34654	0.00024989	1e-08	0.0	0.0	0.00180254	0.0	0.0	2.5e-07	529.66014785	743.78208613	767.69371328	12.08932156	-0.02807528	-0.36877545
0.0475	9.36216	0.00025285	1e-08	0.0	0.0	0.00179958	0.0	0.0	2.5e-07	529.94808085	743.72608812	767.60919567	12.06711536	-0.02791928	-0.36870907
0.0476	9.37775	0.00025583	1e-08	0.0	0.0	0.00179659	0.0	0.0	2.6e-07	530.23542819	743.67017292	767.52482844	12.04494912	-0.02776266	-0.36864282
0.0477	9.39333	0.00025883	1e-08	0.0	0.0	0.00179359	0.0	0.0	2.6e-07	530.52219107	743.6143409	767.44061131	12.02282292	-0.02760574	-0.36857668
0.0478	9.40888	0.00026186	1e-08	0.0	0.0	0.00179056	0.0	0.0	2.6e-07	530.80837067	743.55859242	767.35654401	12.00073661	-0.02744841	-0.36851066
0.0479	9.42442	0.0002649	1e-08	0.0	0.0	0.00178751	0.0	0.0	2.7e-07	531.09396819	743.50292786	767.27262626	11.97869009	-0.02729067	-0.36844476
0.048	9.43994	0.00026798	1e-08	0.0	0.0	0.00178443	0.0	0.0	2.7e-07	531.37898481	743.44734758	767.18885778	11.95668328	-0.02713252	-0.36837897
0.0481	9.45544	0.00027107	1e-08	0.0	0.0	0.00178133	0.0	0.0	2.7e-07	531.66342173	743.39185194	767.10523831	11.9347161	-0.02697398	-0.3683133
0.0482	9.47093	0.00027419	1e-08	0.0	0.0	0.00177821	0.0	0.0	2.7e-07	531.94728012	743.33644128	767.02176757	11.91278846	-0.02681505	-0.36824775
0.0483	9.48639	0.00027733	1e-08	0.0	0.0	0.00177507	0.0	0.0	2.8e-07	532.23056117	743.28111595	766.93844528	11.89090027	-0.02665574	-0.36818231
0.0484	9.50183	0.00028049	1e-08	0.0	0.0	0.0017719	1e-08	0.0	2.8e-07	532.51326606	743.22587627	766.85527118	11.86905145	-0.02649607	-0.368117
0.0485	9.51726	0.00028368	1e-08	0.0	0.0	0.00176871	1e-08	0.0	2.8e-07	532.79539597	743.17072257	766.772245	11.84724191	-0.02633603	-0.36805179
0.0486	9.53267	0.00028689	1e-08	0.0	0.0	0.00176549	1e-08	0.0	2.9e-07	533.07695207	743.11565517	766.68936647	11.82547158	-0.02617564	-0.36798671
0.0487	9.54805	0.00029013	1e-08	0.0	0.0	0.00176226	1e-08	0.0	2.9e-07	533.35793554	743.06067438	766.60663531	11.80374035	-0.0260149	-0.36792174
0.0488	9.56342	0.00029338	1e-08	0.0	0.0	0.001759	1e-08	0.0	2.9e-07	533.63834755	743.00578034	766.52405125	11.7820481	-0.02585415	-0.36785688
0.0489	9.57877	0.00029666	1e-08	0.0	0.0	0.00175571	1e-08	0.0	3e-07	533.91818926	742.95097301	766.44161404	11.76039483	-0.02569285	-0.36779214
0.049	9.5941	0.00029997	1e-08	0.0	0.0	0.00175241	1e-08	0.0	3e-07	534.19746185	742.89625299	766.3593234	11.73878041	-0.02553124	-0.36772751
0.0491	9.60941	0.00030329	1e-08	0.0	0.0	0.00174908	1e-08	0.0	3e-07	534.47616648	742.84162051	766.27717906	11.71720477	-0.02536933	-0.367663
0.0492	9.62471	0.00030664	1e-08	0.0	0.0	0.00174572	1e-08	0.0	3.1e-07	534.75430433	742.78707583	766.19518076	11.69566781	-0.02520713	-0.36759861
0.0493	9.63998	0.00031001	1e-08	0.0	0.0	0.00174235	1e-08	0.0	3.1e-07	535.03187655	742.73261918	766.11332824	11.67416944	-0.02504464	-0.36753433
0.0494	9.65524	0.00031341	1e-08	0.0	0.0	0.00173895	1e-08	0.0	3.1e-07	535.30888432	742.6782508	766.03162122	11.6527096	-0.02488188	-0.36747016
0.0495	9.67047	0.00031683	1e-08	0.0	0.0	0.00173553	1e-08	0.0	3.2e-07	535.58532878	742.6239709	765.95005944	11.63128818	-0.02471885	-0.36740611
0.0496	9.68569	0.00032027	1e-08	0.0	0.0	0.00173208	1e-08	0.0	3.2e-07	535.8612111	742.5697797	765.86864264	11.60990511	-0.02455556	-0.36734217
0.0497	9.70089	0.00032373	1e-08	0.0	0.0	0.00172861	1e-08	0.0	3.2e-07	536.13653243	742.51567741	765.78737056	11.5885603	-0.02439201	-0.36727834
0.0498	9.71607	0.00032722	1e-08	0.0	0.0	0.00172512	1e-08	0.0	3.3e-07	536.41129394	742.46166422	765.70624293	11.56725366	-0.02422822	-0.36721463
0.0499	9.73123	0.00033073	1e-08	0.0	0.0	0.00172161	1e-08	0.0	3.3e-07	536.68549676	742.40774033	765.6252595	11.54598512	-0.02406418	-0.36715103
0.05	9.74637	0.00033426	1e-08	0.0	0.0	0.00171807	1e-08	0.0	3.3e-07	536.95914207	742.35390592	765.54441999	11.52475458	-0.02389991	-0.36708755
0.05009	9.76149	0.00033782	1e-08	0.0	0.0	0.00171451	1e-08	0.0	3.4e-07	537.23223099	742.30016125	765.46372415	11.50356185	-0.0237352	-0.36702417
0.05019	9.7766	0.0003414	1e-08	0.0	0.0	0.00171093	1e-08	0.0	3.4e-07	537.50476468	742.24650646	765.38317172	11.48240703	-0.02357041	-0.36696091
0.05029	9.79168	0.000345	1e-08	0.0	0.0	0.00170732	1e-08	0.0	3.5e-07	537.77674428	742.19294171	765.30276244	11.46128997	-0.0234054	-0.36689777
0.05039	9.80674	0.00034862	1e-08	0.0	0.0	0.00170369	1e-08	0.0	3.5e-07	538.04817095	742.13946715	765.22249605	11.44021056	-0.02324017	-0.36683473
0.05049	9.82179	0.00035227	1e-08	0.0	0.0	0.00170004	1e-08	0.0	3.5e-07	538.31904583	742.08608294	765.14237229	11.41916873	-0.02307473	-0.36677181
0.05059	9.83682	0.00035594	1e-08	0.0	0.0	0.00169637	1e-08	0.0	3.6e-07	538.58937005	742.03278923	765.06239091	11.3981644	-0.02290907	-0.366709
0.05069	9.85182	0.00035963	1e-08	0.0	0.0	0.00169267	1e-08	0.0	3.6e-07	538.85914477	741.97958618	764.98255164	11.37719747	-0.02274321	-0.3666463
0.05079	9.86681	0.00036334	1e-08	0.0	0.0	0.00168895	1e-08	0.0	3.6e-07	539.12837111	741.92647391	764.90285424	11.35626787	-0.02257715	-0.36658371
0.05089	9.88178	0.00036708	1e-08	0.0	0.0	0.00168521	1e-08	0.0	3.7e-07	539.39705022	741.87345257	764.82329844	11.33537551	-0.02241089	-0.36652123
0.05099	9.89673	0.00037084	1e-08	0.0	0.0	0.00168145	1e-08	0.0	3.7e-07	539.66518323	741.82052229	764.74388399	11.3145203	-0.02224444	-0.36645886
0.05109	9.91166	0.00037462	1e-08	0.0	0.0	0.00167766	1e-08	0.0	3.8e-07	539.93277127	741.76768319	764.66461063	11.29370216	-0.0220778	-0.36639661
0.05119	9.92657	0.00037842	2e-08	0.0	0.0	0.00167386	1e-08	0.0	3.8e-07	540.19981549	741.71493538	764.58547812	11.272921	-0.02191098	-0.36633446
0.05129	9.94147	0.00038225	2e-08	0.0	0.0	0.00167003	1e-08	0.0	3.8e-07	540.46631699	741.66227892	764.50648619	11.25217669	-0.02174401	-0.36627243
0.05139	9.95634	0.0003861	2e-08	0.0	0.0	0.00166617	1e-08	0.0	3.9e-07	540.73227692	741.60971383	764.4276346	11.23146924	-0.02157685	-0.3662105
0.05149	9.97119	0.00038997	2e-08	0.0	0.0	0.0016623	1e-08	0.0	3.9e-07	540.99769639	741.55724031	764.3489231	11.21079851	-0.0214095	-0.36614869
0.05159	9.98603	0.00039386	2e-08	0.0	0.0	0.0016584	1e-08	0.0	3.9e-07	541.26257654	741.50485843	764.27035142	11.19016443	-0.02124199	-0.36608699
0.05169	10.00084	0.00039777	2e-08	0.0	0.0	0.00165448	1e-08	0.0	4e-07	541.52691849	741.4525683	764.19191933	11.16956691	-0.02107432	-0.36602539
0.05179	10.01564	0.00040171	2e-08	0.0	0.0	0.00165054	1e-08	0.0	4e-07	541.79072337	741.40036998	764.11362657	11.14900586	-0.02090648	-0.3659639
0.05189	10.03042	0.00040567	2e-08	0.0	0.0	0.00164658	1e-08	0.0	4.1e-07	542.0539923	741.34826356	764.03547288	11.1284812	-0.02073848	-0.36590253
0.05199	10.04517	0.00040964	2e-08	0.0	0.0	0.0016426	1e-08	0.0	4.1e-07	542.31672639	741.2962491	763.95745803	11.10799285	-0.02057033	-0.36584126
0.05209	10.05991	0.00041364	2e-08	0.0	0.0	0.00163859	1e-08	0.0	4.1e-07	542.57892676	741.24432667	763.87958176	11.08754073	-0.02040201	-0.3657801
0.05219	10.07463	0.00041767	2e-08	0.0	0.0	0.00163457	2e-08	0.0	4.2e-07	542.84059454	741.19249633	763.80184382	11.06712474	-0.02023355	-0.36571905
0.05229	10.08933	0.00042171	2e-08	0.0	0.0	0.00163052	2e-08	0.0	4.2e-07	543.10173084	741.14075815	763.72424398	11.0467448	-0.02006493	-0.36565811
0.05239	10.10401	0.00042577	2e-08	0.0	0.0	0.00162645	2e-08	0.0	4.3e-07	543.36233677	741.08911217	763.64678197	11.02640083	-0.01989617	-0.36559728
0.05249	10.11867	0.00042986	2e-08	0.0	0.0	0.00162236	2e-08	0.0	4.3e-07	543.62241344	741.03755845	763.56945755	11.00609274	-0.01972735	-0.36553655
0.05259	10.13331	0.00043396	2e-08	0.0	0.0	0.00161825	2e-08	0.0	4.3e-07	543.88196195	740.98609654	763.49227049	10.98582044	-0.01955854	-0.36547594
0.05269	10.14794	0.00043809	2e-08	0.0	0.0	0.00161412	2e-08	0.0	4.4e-07	544.14098342	740.93472676	763.41522053	10.96558387	-0.01938945	-0.36541543
0.05279	10.16254	0.00044224	2e-08	0.0	0.0	0.00160997	2e-08	0.0	4.4e-07	544.39947895	740.88344917	763.33830743	10.94538292	-0.01922023	-0.36535502
0.05289	10.17712	0.00044641	2e-08	0.0	0.0	0.00160579	2e-08	0.0	4.5e-07	544.65744966	740.83226375	763.26153094	10.92521753	-0.01905088	-0.36529473
0.05299	10.19169	0.00045059	2e-08	0.0	0.0	0.0016016	2e-08	0.0	4.5e-07	544.91489665	740.78117052	763.18489083	10.90508759	-0.01888142	-0.36523454
0.05309	10.20623	0.0004548	2e-08	0.0	0.0	0.00159738	2e-08	0.0	4.6e-07	545.17182101	740.73016944	763.10838685	10.88499304	-0.01871183	-0.36517446
0.05319	10.22075	0.00045903	2e-08	0.0	0.0	0.00159315	2e-08	0.0	4.6e-07	545.42822386	740.67926053	763.03201876	10.86493377	-0.01854213	-0.36511449
0.05329	10.23526	0.00046328	2e-08	0.0	0.0	0.00158889	2e-08	0.0	4.6e-07	545.68410629	740.62844374	762.95578631	10.84490972	-0.01837231	-0.36505462
0.05339	10.24975	0.00046755	3e-08	0.0	0.0	0.00158462	2e-08	0.0	4.7e-07	545.9394694	740.57771906	762.87968927	10.82492079	-0.01820238	-0.36499486
0.05349	10.26421	0.00047184	3e-08	0.0	0.0	0.00158032	2e-08	0.0	4.7e-07	546.19431429	740.52708646	762.80372739	10.80496691	-0.01803233	-0.3649352
0.05359	10.27866	0.00047615	3e-08	0.0	0.0	0.00157601	2e-08	0.0	4.8e-07	546.44864205	740.47654588	762.72790044	10.78504798	-0.01786218	-0.36487565
0.05369	10.29309	0.00048048	3e-08	0.0	0.0	0.00157167	2e-08	0.0	4.8e-07	546.70245378	740.4260973	762.65220818	10.76516392	-0.01769191	-0.36481621
0.05379	10.30749	0.00048483	3e-08	0.0	0.0	0.00156732	2e-08	0.0	4.9e-07	546.95575057	740.37574053	762.57665036	10.74531463	-0.01752171	-0.36475687
0.05389	10.32188	0.0004892	3e-08	0.0	0.0	0.00156295	2e-08	0.0	4.9e-07	547.20853348	740.32547544	762.50122676	10.72550006	-0.01735128	-0.36469764
0.05399	10.33625	0.00049358	3e-08	0.0	0.0	0.00155855	2e-08	0.0	4.9e-07	547.46080364	740.27530206	762.42593712	10.70572011	-0.01718076	-0.36463851
0.05409	10.3506	0.00049799	3e-08	0.0	0.0	0.00155414	3e-08	0.0	5e-07	547.71256211	740.22522031	762.35078123	10.68597469	-0.01701015	-0.36457949
0.05419	10.36493	0.00050242	3e-08	0.0	0.0	0.00154971	3e-08	0.0	5e-07	547.96381	740.17523011	762.27575884	10.66626373	-0.01683944	-0.36452058
0.05429	10.37924	0.00050686	3e-08	0.0	0.0	0.00154526	3e-08	0.0	5.1e-07	548.21454838	740.12533135	762.20086971	10.64658713	-0.01666864	-0.36446176
0.05439	10.39353	0.00051132	3e-08	0.0	0.0	0.00154079	3e-08	0.0	5.1e-07	548.46477833	740.07552393	762.12611361	10.62694482	-0.01649776	-0.36440305
0.05449	10.4078	0.0005158	3e-08	0.0	0.0	0.0015363	3e-08	0.0	5.2e-07	548.71450095	740.02580773	762.05149031	10.60733671	-0.01632678	-0.36434445
0.05459	10.42205	0.0005203	3e-08	0.0	0.0	0.0015318	3e-08	0.0	5.2e-07	548.9637173	739.97618263	761.97699956	10.58776271	-0.01615572	-0.36428595
0.05469	10.43628	0.00052482	3e-08	0.0	0.0	0.00152727	3e-08	0.0	5.3e-07	549.21242846	739.92664852	761.90264115	10.56822275	-0.01598457	-0.36422756
0.05479	10.45049	0.00052936	3e-08	0.0	0.0	0.00152273	3e-08	0.0	5.3e-07	549.46063553	739.87720524	761.82841484	10.54871673	-0.01581333	-0.36416926
0.05489	10.46468	0.00053391	4e-08	0.0	0.0	0.00151817	3e-08	0.0	5.3e-07	549.70833956	739.82785267	761.75432038	10.52924458	-0.01564201	-0.36411107
0.05499	10.47885	0.00053848	4e-08	0.0	0.0	0.0015136	3e-08	0.0	5.4e-07	549.95554163	739.77859065	761.68035756	10.50980616	-0.01547054	-0.36405299
0.05509	10.49301	0.00054307	4e-08	0.0	0.0	0.001509	3e-08	0.0	5.4e-07	550.2022428	739.72941912	761.60652615	10.49040147	-0.01529903	-0.36399501
0.05519	10.50714	0.00054768	4e-08	0.0	0.0	0.00150439	3e-08	0.0	5.5e-07	550.44844414	739.68033786	761.5328259	10.47103039	-0.01512743	-0.36393713
0.05529	10.52125	0.0005523	4e-08	0.0	0.0	0.00149976	3e-08	0.0	5.5e-07	550.69414673	739.6313467	761.45925659	10.45169283	-0.01495575	-0.36387935
0.05539	10.53534	0.00055694	4e-08	0.0	0.0	0.00149511	3e-08	1e-08	5.6e-07	550.93935164	739.58244547	761.385818	10.43238872	-0.01478399	-0.36382168
0.05549	10.54942	0.0005616	4e-08	0.0	0.0	0.00149045	4e-08	1e-08	5.6e-07	551.18405993	739.53363398	761.31250989	10.41311796	-0.01461214	-0.36376411
0.05559	10.56347	0.00056627	4e-08	0.0	0.0	0.00148577	4e-08	1e-08	5.7e-07	551.42827266	739.48491205	761.23933204	10.39388048	-0.0144402	-0.36370664
0.05569	10.5775	0.00057096	4e-08	0.0	0.0	0.00148107	4e-08	1e-08	5.7e-07	551.67199089	739.43627949	761.16628422	10.37467619	-0.01426818	-0.36364927
0.05579	10.59152	0.00057567	4e-08	0.0	0.0	0.00147636	4e-08	1e-08	5.8e-07	551.91521569	739.3877361	761.09336619	10.35550501	-0.01409607	-0.36359201
0.05589	10.60551	0.00058039	4e-08	0.0	0.0	0.00147163	4e-08	1e-08	5.8e-07	552.15794812	739.33928167	761.02057774	10.33636684	-0.01392387	-0.36353485
0.05599	10.61948	0.00058513	4e-08	0.0	0.0	0.00146688	4e-08	1e-08	5.9e-07	552.40018923	739.29091598	760.94791865	10.31726162	-0.01375159	-0.36347778
0.05609	10.63344	0.00058988	5e-08	0.0	0.0	0.00146212	4e-08	1e-08	5.9e-07	552.64194007	739.24263882	760.87538867	10.29818925	-0.01357922	-0.36342082
0.05619	10.64737	0.00059465	5e-08	0.0	0.0	0.00145735	4e-08	1e-08	6e-07	552.88320171	739.19444995	760.8029876	10.27914965	-0.01340676	-0.36336397
0.05629	10.66128	0.00059944	5e-08	0.0	0.0	0.00145255	4e-08	1e-08	6e-07	553.12397518	739.14634924	760.7307152	10.2601427	-0.01323411	-0.36330721
0.05639	10.67518	0.00060424	5e-08	0.0	0.0	0.00144775	4e-08	1e-08	6e-07	553.36426153	739.09833647	760.65857125	10.24116837	-0.01306144	-0.36325055
0.05649	10.68905	0.00060905	5e-08	0.0	0.0	0.00144293	5e-08	1e-08	6.1e-07	553.60406182	739.05041134	760.58655553	10.22222657	-0.01288868	-0.363194
0.05659	10.70291	0.00061388	5e-08	0.0	0.0	0.00143809	5e-08	1e-08	6.1e-07	553.84337709	739.0025736	760.51466782	10.2033172	-0.01271581	-0.36313754
0.05669	10.71674	0.00061873	5e-08	0.0	0.0	0.00143324	5e-08	1e-08	6.2e-07	554.08220839	738.954823	760.4429079	10.18444017	-0.01254285	-0.36308119
0.05679	10.73055	0.00062358	5e-08	0.0	0.0	0.00142837	5e-08	1e-08	6.2e-07	554.32055675	738.90715929	760.37127554	10.16559541	-0.01236978	-0.36302493
0.05689	10.74435	0.00062846	5e-08	0.0	0.0	0.00142349	5e-08	1e-08	6.3e-07	554.55842323	738.85958219	760.29977052	10.14678283	-0.01219661	-0.36296878
0.05699	10.75812	0.00063334	5e-08	0.0	0.0	0.0014186	5e-08	1e-08	6.3e-07	554.79580886	738.81209145	760.22839262	10.12800235	-0.01202333	-0.36291272
0.05709	10.77188	0.00063824	6e-08	0.0	0.0	0.00141369	5e-08	1e-08	6.4e-07	555.03271468	738.76468678	760.15714163	10.10925388	-0.01184995	-0.36285677
0.05719	10.78561	0.00064316	6e-08	0.0	0.0	0.00140877	5e-08	1e-08	6.4e-07	555.26914172	738.7173679	760.08601732	10.09053734	-0.01167645	-0.36280091
0.05729	10.79932	0.00064808	6e-08	0.0	0.0	0.00140383	5e-08	1e-08	6.5e-07	555.50509102	738.67013453	760.01501947	10.07185265	-0.01150285	-0.36274515
0.05739	10.81302	0.00065302	6e-08	0.0	0.0	0.00139889	6e-08	1e-08	6.5e-07	555.74056361	738.62298637	759.94414788	10.05319971	-0.01132912	-0.3626895
0.05749	10.82669	0.00065798	6e-08	0.0	0.0	0.00139393	6e-08	1e-08	6.6e-07	555.97556052	738.57592313	759.87340232	10.03457844	-0.01115531	-0.36263394
0.05759	10.84034	0.00066294	6e-08	0.0	0.0	0.00138895	6e-08	1e-08	6.6e-07	556.21008276	738.52894456	759.80278257	10.01598878	-0.01098136	-0.36257848
0.05769	10.85398	0.00066792	6e-08	0.0	0.0	0.00138397	6e-08	1e-08	6.7e-07	556.44413137	738.48205031	759.73228841	9.99743062	-0.01080729	-0.36252312
0.05779	10.86759	0.00067291	6e-08	0.0	0.0	0.00137897	6e-08	1e-08	6.7e-07	556.67770738	738.43524006	759.66191964	9.97890388	-0.01063309	-0.36246785
0.05789	10.88118	0.00067791	7e-08	0.0	0.0	0.00137396	6e-08	1e-08	6.8e-07	556.9108118	738.38851351	759.59167604	9.96040849	-0.01045876	-0.36241269
0.05799	10.89475	0.00068293	7e-08	0.0	0.0	0.00136894	6e-08	1e-08	6.8e-07	557.14344566	738.34187032	759.52155739	9.94194435	-0.01028431	-0.36235762
0.05809	10.90831	0.00068795	7e-08	0.0	0.0	0.0013639	7e-08	1e-08	6.9e-07	557.37560998	738.29531017	759.45156348	9.92351139	-0.01010971	-0.36230265
0.05819	10.92184	0.00069299	7e-08	0.0	0.0	0.00135886	7e-08	1e-08	6.9e-07	557.60730576	738.24883272	759.38169409	9.90510951	-0.00993498	-0.36224778
0.05829	10.93535	0.00069804	7e-08	0.0	0.0	0.0013538	7e-08	1e-08	7e-07	557.83853404	738.20243763	759.31194902	9.88673864	-0.00976011	-0.36219301
0.05839	10.94884	0.00070309	7e-08	0.0	0.0	0.00134874	7e-08	1e-08	7e-07	558.06929581	738.15612455	759.24232804	9.86839869	-0.00958509	-0.36213834
0.05849	10.96231	0.00070816	7e-08	0.0	0.0	0.00134366	7e-08	1e-08	7.1e-07	558.29959209	738.10989315	759.17283095	9.85008958	-0.00940992	-0.36208376
0.05859	10.97577	0.00071324	7e-08	0.0	0.0	0.00133857	7e-08	1e-08	7.1e-07	558.52942389	738.06374305	759.10345754	9.83181122	-0.0092346	-0.36202928
0.05869	10.9892	0.00071833	8e-08	0.0	0.0	0.00133348	8e-08	1e-08	7.2e-07	558.75879221	738.01767391	759.03420759	9.81356352	-0.00905912	-0.36197489
0.05879	11.00261	0.00072343	8e-08	0.0	0.0	0.00132837	8e-08	1e-08	7.2e-07	558.98769805	737.97168537	758.96508091	9.79534641	-0.00888359	-0.36192061
0.05889	11.016	0.00072854	8e-08	0.0	0.0	0.00132325	8e-08	1e-08	7.3e-07	559.21614242	737.92577707	758.89607726	9.77715981	-0.00870782	-0.36186642
0.05899	11.02937	0.00073366	8e-08	0.0	0.0	0.00131812	8e-08	1e-08	7.3e-07	559.4441263	737.87994861	758.82719646	9.75900361	-0.00853189	-0.36181232
0.05909	11.04271	0.00073878	8e-08	0.0	0.0	0.00131299	8e-08	1e-08	7.4e-07	559.67165071	737.83419963	758.75843828	9.74087776	-0.00835579	-0.36175832
0.05919	11.05604	0.00074392	8e-08	0.0	0.0	0.00130784	8e-08	1e-08	7.4e-07	559.89871664	737.78852974	758.68980252	9.72278215	-0.00817952	-0.36170442
0.05929	11.06935	0.00074906	8e-08	0.0	0.0	0.00130269	9e-08	1e-08	7.5e-07	560.12532508	737.74293854	758.62128898	9.70471671	-0.00800307	-0.36165062
0.05939	11.08264	0.00075422	9e-08	0.0	0.0	0.00129753	9e-08	1e-08	7.6e-07	560.35147703	737.69742566	758.55289744	9.68668135	-0.00782644	-0.36159691
0.05949	11.09591	0.00075938	9e-08	0.0	0.0	0.00129236	9e-08	1e-08	7.6e-07	560.57717346	737.65199069	758.48462771	9.66867598	-0.00764962	-0.36154329
0.05959	11.10915	0.00076455	9e-08	0.0	0.0	0.00128718	9e-08	1e-08	7.7e-07	560.80241538	737.60663322	758.41647956	9.65070053	-0.00747262	-0.36148977
0.05969	11.12238	0.00076973	9e-08	0.0	0.0	0.00128199	9e-08	1e-08	7.7e-07	561.02720376	737.56135285	758.34845281	9.63275491	-0.00729542	-0.36143635
0.05979	11.13559	0.00077491	9e-08	0.0	0.0	0.0012768	1e-07	1e-08	7.8e-07	561.25153958	737.51614918	758.28054724	9.61483903	-0.00711803	-0.36138302
0.05989	11.14877	0.0007801	9e-08	0.0	0.0	0.0012716	1e-07	1e-08	7.8e-07	561.47542383	737.47102178	758.21276265	9.59695282	-0.00694042	-0.36132979
0.05999	11.16194	0.0007853	1e-07	0.0	0.0	0.00126639	1e-07	1e-08	7.9e-07	561.69885748	737.42597025	758.14509884	9.57909619	-0.00676269	-0.36127665
0.06009	11.17508	0.0007905	1e-07	0.0	0.0	0.00126118	1e-07	1e-08	7.9e-07	561.92184149	737.38099428	758.0775556	9.56126904	-0.00658469	-0.36122361
0.06019	11.18821	0.00079572	1e-07	0.0	0.0	0.00125596	1e-07	2e-08	8e-07	562.14437686	737.33609335	758.01013273	9.54347131	-0.00640648	-0.36117066
0.06029	11.20131	0.00080093	1e-07	0.0	0.0	0.00125073	1.1e-07	2e-08	8e-07	562.36646454	737.29126704	757.94283003	9.52570291	-0.00622805	-0.3611178
0.06039	11.21439	0.00080616	1e-07	0.0	0.0	0.0012455	1.1e-07	2e-08	8.1e-07	562.58810551	737.24651492	757.8756473	9.50796375	-0.0060494	-0.36106504
0.06049	11.22745	0.00081139	1.1e-07	0.0	0.0	0.00124026	1.1e-07	2e-08	8.1e-07	562.80930074	737.20183656	757.80858434	9.49025374	-0.00587051	-0.36101238
0.06059	11.24049	0.00081662	1.1e-07	0.0	0.0	0.00123501	1.1e-07	2e-08	8.2e-07	563.03005117	737.15723152	757.74164094	9.47257281	-0.0056914	-0.3609598
0.06069	11.25352	0.00082186	1.1e-07	0.0	0.0	0.00122976	1.1e-07	2e-08	8.2e-07	563.25035779	737.11269936	757.67481691	9.45492088	-0.00551204	-0.36090733
0.06079	11.26651	0.00082711	1.1e-07	0.0	0.0	0.00122451	1.2e-07	2e-08	8.3e-07	563.47022154	737.06823965	757.60811204	9.43729784	-0.00533244	-0.36085494
0.06089	11.27949	0.00083236	1.1e-07	0.0	0.0	0.00121925	1.2e-07	2e-08	8.3e-07	563.68964338	737.02385192	757.54152614	9.41970364	-0.00515259	-0.36080265
0.06099	11.29245	0.00083761	1.1e-07	0.0	0.0	0.00121398	1.2e-07	2e-08	8.4e-07	563.90862426	736.97953574	757.47505902	9.40213817	-0.00497248	-0.36075045
0.06109	11.30539	0.00084287	1.2e-07	0.0	0.0	0.00120872	1.2e-07	2e-08	8.4e-07	564.12716514	736.93529065	757.40871046	9.38460136	-0.00479212	-0.36069834
0.06119	11.31831	0.00084813	1.2e-07	0.0	0.0	0.00120344	1.3e-07	2e-08	8.5e-07	564.34526697	736.8911162	757.34248029	9.36709311	-0.00461149	-0.36064633
0.06129	11.3312	0.0008534	1.2e-07	0.0	0.0	0.00119817	1.3e-07	2e-08	8.5e-07	564.56293067	736.84701203	757.27636829	9.34961334	-0.00443066	-0.36059441
0.06139	11.34408	0.00085866	1.2e-07	0.0	0.0	0.00119289	1.3e-07	2e-08	8.6e-07	564.78015721	736.80297767	757.21037427	9.33216198	-0.00424951	-0.36054259
0.06149	11.35693	0.00086394	1.3e-07	0.0	0.0	0.00118761	1.3e-07	2e-08	8.7e-07	564.99694751	736.75901262	757.14449804	9.31473895	-0.00406807	-0.36049085
0.06159	11.36977	0.00086921	1.3e-07	0.0	0.0	0.00118232	1.4e-07	2e-08	8.7e-07	565.21330253	736.71511642	757.0787394	9.29734415	-0.00388635	-0.36043921
0.06169	11.38258	0.00087449	1.3e-07	0.0	0.0	0.00117703	1.4e-07	2e-08	8.8e-07	565.42922318	736.67128862	757.01309816	9.27997749	-0.00370434	-0.36038766
0.06179	11.39537	0.00087977	1.3e-07	0.0	0.0	0.00117174	1.4e-07	2e-08	8.8e-07	565.64471042	736.62752876	756.94757413	9.26263891	-0.00352203	-0.3603362
0.06189	11.40814	0.00088505	1.3e-07	0.0	0.0	0.00116645	1.5e-07	2e-08	8.9e-07	565.85976516	736.58383636	756.8821671	9.24532831	-0.00333943	-0.36028484
0.06199	11.42089	0.00089033	1.4e-07	0.0	0.0	0.00116115	1.5e-07	2e-08	8.9e-07	566.07438833	736.54021097	756.81687689	9.22804561	-0.00315651	-0.36023356
0.06209	11.43362	0.00089562	1.4e-07	0.0	0.0	0.00115586	1.5e-07	2e-08	9e-07	566.28858087	736.49665212	756.75170331	9.21079073	-0.00297328	-0.36018238
0.06219	11.44633	0.00090091	1.4e-07	0.0	0.0	0.00115056	1.5e-07	2e-08	9e-07	566.50234368	736.45315934	756.68664616	9.19356358	-0.00278973	-0.36013129
0.06229	11.45902	0.00090619	1.4e-07	0.0	0.0	0.00114526	1.6e-07	2e-08	9.1e-07	566.7156777	736.40973217	756.62170525	9.17636407	-0.00260585	-0.36008029
0.06239	11.47168	0.00091148	1.5e-07	0.0	0.0	0.00113996	1.6e-07	2e-08	9.1e-07	566.92858383	736.36637012	756.5568804	9.15919213	-0.00242164	-0.36002938
0.06249	11.48433	0.00091677	1.5e-07	0.0	0.0	0.00113466	1.6e-07	2e-08	9.2e-07	567.14106298	736.32307277	756.4921714	9.14204766	-0.00223719	-0.35997856
0.06259	11.49695	0.00092206	1.5e-07	0.0	0.0	0.00112936	1.7e-07	2e-08	9.2e-07	567.35311608	736.27983975	756.42757808	9.12493059	-0.00205233	-0.35992783
0.06269	11.50956	0.00092735	1.5e-07	0.0	0.0	0.00112406	1.7e-07	3e-08	9.3e-07	567.56474402	736.2366705	756.36310024	9.10784083	-0.00186713	-0.3598772
0.06279	11.52214	0.00093264	1.6e-07	0.0	0.0	0.00111876	1.7e-07	3e-08	9.3e-07	567.77594772	736.19356456	756.29873769	9.0907783	-0.00168158	-0.35982665
0.06289	11.5347	0.00093793	1.6e-07	0.0	0.0	0.00111346	1.8e-07	3e-08	9.4e-07	567.98672807	736.15052146	756.23449025	9.07374291	-0.00149566	-0.3597762
0.06299	11.54724	0.00094322	1.6e-07	0.0	0.0	0.00110816	1.8e-07	3e-08	9.4e-07	568.19708597	736.10754074	756.17035773	9.05673459	-0.00130939	-0.35972583
0.06309	11.55976	0.0009485	1.6e-07	0.0	0.0	0.00110286	1.8e-07	3e-08	9.5e-07	568.40702232	736.06462192	756.10633994	9.03975323	-0.00112274	-0.35967556
0.06319	11.57226	0.00095379	1.7e-07	0.0	0.0	0.00109756	1.9e-07	3e-08	9.6e-07	568.61653802	736.02176456	756.0424367	9.02279877	-0.00093572	-0.35962537
0.06329	11.58473	0.00095907	1.7e-07	0.0	0.0	0.00109227	1.9e-07	3e-08	9.6e-07	568.82563395	735.97896818	755.97864781	9.00587112	-0.00074832	-0.35957528
0.06339	11.59719	0.00096436	1.7e-07	0.0	0.0	0.00108697	1.9e-07	3e-08	9.7e-07	569.034311	735.93623232	755.9149731	8.98897019	-0.00056052	-0.35952527
0.06349	11.60962	0.00096964	1.7e-07	0.0	0.0	0.00108168	2e-07	3e-08	9.7e-07	569.24257006	735.89355652	755.85141237	8.9720959	-0.00037234	-0.35947536
0.06359	11.62204	0.00097492	1.8e-07	0.0	0.0	0.00107639	2e-07	3e-08	9.8e-07	569.45041201	735.85094032	755.78796545	8.95524817	-0.00018375	-0.35942553
0.06369	11.63443	0.00098019	1.8e-07	0.0	0.0	0.0010711	2e-07	3e-08	9.8e-07	569.65783772	735.80838326	755.72463216	8.93842691	5.25e-06	-0.35937579
0.06379	11.6468	0.00098547	1.8e-07	0.0	0.0	0.00106581	2.1e-07	3e-08	9.9e-07	569.86484808	735.765885	755.66141229	8.92163201	0.00019455	-0.35932614
0.06389	11.65915	0.00099074	1.8e-07	0.0	0.0	0.00106053	2.1e-07	3e-08	9.9e-07	570.07144395	735.72344506	755.59830569	8.90486343	0.00038435	-0.35927658
0.06399	11.67148	0.000996	1.9e-07	0.0	0.0	0.00105525	2.2e-07	3e-08	1e-06	570.27762621	735.68106295	755.53531216	8.88812107	0.00057457	-0.35922711
0.06409	11.68378	0.00100127	1.9e-07	0.0	0.0	0.00104997	2.2e-07	3e-08	1e-06	570.48339572	735.63873823	755.47243152	8.87140484	0.00076521	-0.35917773
0.06419	11.69607	0.00100653	1.9e-07	0.0	0.0	0.0010447	2.2e-07	3e-08	1.01e-06	570.68875334	735.59647046	755.40966358	8.85471467	0.00095629	-0.35912844
0.06429	11.70833	0.00101178	2e-07	0.0	0.0	0.00103943	2.3e-07	3e-08	1.01e-06	570.89369994	735.55425919	755.34700818	8.83805045	0.00114781	-0.35907923
0.06439	11.72057	0.00101703	2e-07	0.0	0.0	0.00103417	2.3e-07	3e-08	1.02e-06	571.09823637	735.512104	755.28446513	8.82141213	0.00133978	-0.35903012
0.06449	11.7328	0.00102228	2e-07	0.0	0.0	0.00102891	2.4e-07	4e-08	1.02e-06	571.30236349	735.47000444	755.22203424	8.8047996	0.0015322	-0.35898109
0.06459	11.745	0.00102752	2.1e-07	0.0	0.0	0.00102365	2.4e-07	4e-08	1.03e-06	571.50608214	735.42796009	755.15971535	8.78821278	0.00172509	-0.35893215
0.06469	11.75717	0.00103276	2.1e-07	0.0	0.0	0.0010184	2.5e-07	4e-08	1.03e-06	571.70939318	735.38597052	755.09750827	8.77165159	0.00191843	-0.35888329
0.06479	11.76933	0.00103799	2.1e-07	0.0	0.0	0.00101315	2.5e-07	4e-08	1.04e-06	571.91229744	735.3440353	755.03541283	8.75511595	0.00211226	-0.35883453
0.06489	11.78147	0.00104322	2.2e-07	0.0	0.0	0.00100791	2.5e-07	4e-08	1.04e-06	572.11479578	735.30215403	754.97342884	8.73860577	0.00230656	-0.35878585
0.06499	11.79358	0.00104844	2.2e-07	0.0	0.0	0.00100268	2.6e-07	4e-08	1.05e-06	572.31688902	735.26032629	754.91155613	8.72212092	0.00250115	-0.35873726
0.06509	11.80567	0.00105366	2.2e-07	0.0	0.0	0.00099745	2.6e-07	4e-08	1.06e-06	572.51857802	735.21855168	754.84979453	8.7056614	0.00269636	-0.35868876
0.06519	11.81774	0.00105887	2.3e-07	0.0	0.0	0.00099223	2.7e-07	4e-08	1.06e-06	572.71986359	735.17682978	754.78814385	8.68922708	0.00289206	-0.35864034
0.06529	11.82979	0.00106407	2.3e-07	0.0	0.0	0.00098701	2.7e-07	4e-08	1.07e-06	572.92074656	735.1351602	754.72660393	8.67281788	0.00308825	-0.35859201
0.06539	11.84182	0.00106926	2.3e-07	0.0	0.0	0.0009818	2.8e-07	4e-08	1.07e-06	573.12122777	735.09354253	754.66517459	8.65643372	0.00328495	-0.35854377
0.06549	11.85382	0.00107445	2.4e-07	0.0	0.0	0.0009766	2.8e-07	4e-08	1.08e-06	573.32130802	735.05197638	754.60385565	8.64007452	0.00348214	-0.35849561
0.06559	11.86581	0.00107964	2.4e-07	0.0	0.0	0.0009714	2.9e-07	4e-08	1.08e-06	573.52098815	735.01046137	754.54264694	8.62374018	0.00367985	-0.35844755
0.06569	11.87777	0.00108481	2.4e-07	0.0	0.0	0.00096621	2.9e-07	4e-08	1.09e-06	573.72026896	734.96899711	754.48154829	8.60743062	0.00387808	-0.35839956
0.06579	11.88971	0.00108998	2.5e-07	0.0	0.0	0.00096103	3e-07	4e-08	1.09e-06	573.91915127	734.92758322	754.42055953	8.59114577	0.00407683	-0.35835167
0.06589	11.90163	0.00109514	2.5e-07	0.0	0.0	0.00095585	3e-07	5e-08	1.1e-06	574.11763589	734.88621934	754.35968048	8.57488553	0.0042761	-0.35830386
0.06599	11.91353	0.00110029	2.5e-07	0.0	0.0	0.00095069	3.1e-07	5e-08	1.1e-06	574.31572361	734.8449051	754.29891097	8.55864982	0.00447591	-0.35825613
0.06609	11.9254	0.00110543	2.6e-07	0.0	0.0	0.00094553	3.1e-07	5e-08	1.11e-06	574.51341525	734.80364013	754.23825083	8.54243856	0.00467626	-0.35820849
0.06619	11.93726	0.00111057	2.6e-07	0.0	0.0	0.00094038	3.2e-07	5e-08	1.11e-06	574.7107116	734.76242408	754.17769989	8.52625166	0.00487716	-0.35816094
0.06629	11.94909	0.0011157	2.6e-07	0.0	0.0	0.00093524	3.2e-07	5e-08	1.12e-06	574.90761346	734.72125661	754.11725799	8.51008896	0.00507838	-0.35811348
0.06639	11.9609	0.00112081	2.7e-07	0.0	0.0	0.0009301	3.3e-07	5e-08	1.12e-06	575.10412163	734.68013736	754.05692494	8.4939505	0.00528031	-0.35806609
0.06649	11.97269	0.00112592	2.7e-07	0.0	0.0	0.00092498	3.3e-07	5e-08	1.13e-06	575.30023688	734.63906601	753.99670059	8.47783615	0.00548279	-0.3580188
0.06659	11.98445	0.00113102	2.8e-07	0.0	0.0	0.00091986	3.4e-07	5e-08	1.13e-06	575.49596001	734.59804222	753.93658477	8.46174581	0.00568583	-0.35797159
0.06669	11.9962	0.00113611	2.8e-07	0.0	0.0	0.00091476	3.4e-07	5e-08	1.14e-06	575.69129179	734.55706568	753.8765773	8.44567941	0.00588943	-0.35792446
0.06679	12.00792	0.00114119	2.8e-07	0.0	0.0	0.00090966	3.5e-07	5e-08	1.14e-06	575.88623301	734.51613606	753.81667803	8.42963686	0.0060936	-0.35787742
0.06689	12.01962	0.00114626	2.9e-07	0.0	0.0	0.00090458	3.6e-07	5e-08	1.15e-06	576.08078443	734.47525306	753.75688678	8.41361808	0.00629833	-0.35783047
0.06699	12.0313	0.00115132	2.9e-07	0.0	0.0	0.0008995	3.6e-07	5e-08	1.15e-06	576.27494683	734.43441637	753.69720338	8.39762297	0.00650364	-0.3577836
0.06709	12.04296	0.00115637	3e-07	0.0	0.0	0.00089444	3.7e-07	6e-08	1.16e-06	576.46872098	734.3936257	753.63762769	8.38165145	0.00670953	-0.35773681
0.06719	12.05459	0.00116141	3e-07	0.0	0.0	0.00088938	3.7e-07	6e-08	1.16e-06	576.66210764	734.35288076	753.57815951	8.36570345	0.006916	-0.35769011
0.06729	12.0662	0.00116644	3e-07	0.0	0.0	0.00088434	3.8e-07	6e-08	1.17e-06	576.85510757	734.31218127	753.51879871	8.34977887	0.00712306	-0.35764349
0.06739	12.0778	0.00117146	3.1e-07	0.0	0.0	0.0008793	3.9e-07	6e-08	1.17e-06	577.04772152	734.27152697	753.4595451	8.33387762	0.00733071	-0.35759696
0.06749	12.08936	0.00117646	3.1e-07	0.0	0.0	0.00087428	3.9e-07	6e-08	1.18e-06	577.23995026	734.23091759	753.40039853	8.31799952	0.00753882	-0.35755051
0.06759	12.10091	0.00118146	3.2e-07	0.0	0.0	0.00086927	4e-07	6e-08	1.18e-06	577.43179454	734.19035289	753.34135884	8.30214466	0.00774762	-0.35750414
0.06769	12.11243	0.00118644	3.2e-07	0.0	0.0	0.00086427	4.1e-07	6e-08	1.19e-06	577.6232551	734.14983261	753.28242585	8.28631287	0.00795702	-0.35745786
0.06779	12.12394	0.00119141	3.2e-07	0.0	0.0	0.00085928	4.1e-07	6e-08	1.19e-06	577.81433269	734.10935651	753.22359942	8.27050408	0.00816703	-0.35741166
0.06789	12.13542	0.00119637	3.3e-07	0.0	0.0	0.0008543	4.2e-07	6e-08	1.2e-06	578.00502804	734.06892437	753.16487939	8.25471819	0.00837763	-0.35736555
0.06799	12.14687	0.00120132	3.3e-07	0.0	0.0	0.00084934	4.2e-07	6e-08	1.2e-06	578.19534188	734.02853596	753.10626558	8.23895512	0.00858885	-0.35731952
0.06809	12.15831	0.00120626	3.4e-07	0.0	0.0	0.00084438	4.3e-07	7e-08	1.21e-06	578.38527496	733.98819108	753.04775784	8.22321478	0.00880068	-0.35727357
0.06819	12.16972	0.00121118	3.4e-07	0.0	0.0	0.00083944	4.4e-07	7e-08	1.21e-06	578.574828	733.94788952	752.98935601	8.20749709	0.00901313	-0.3572277
0.06829	12.18111	0.00121609	3.5e-07	0.0	0.0	0.00083452	4.5e-07	7e-08	1.22e-06	578.76400172	733.90763109	752.93105994	8.19180196	0.00922619	-0.35718192
0.06839	12.19248	0.00122099	3.5e-07	0.0	0.0	0.0008296	4.5e-07	7e-08	1.22e-06	578.95279685	733.8674156	752.87286946	8.17612931	0.00943988	-0.35713622
0.06849	12.20383	0.00122587	3.6e-07	0.0	0.0	0.0008247	4.6e-07	7e-08	1.23e-06	579.1412141	733.82724289	752.81478442	8.16047904	0.00965419	-0.35709061
0.06859	12.21515	0.00123074	3.6e-07	0.0	0.0	0.00081981	4.7e-07	7e-08	1.23e-06	579.32925419	733.78711279	752.75680466	8.14485108	0.00986913	-0.35704507
0.06869	12.22646	0.0012356	3.7e-07	0.0	0.0	0.00081493	4.7e-07	7e-08	1.24e-06	579.51691783	733.74702514	752.69893002	8.12924532	0.0100847	-0.35699962
0.06879	12.23774	0.00124045	3.7e-07	0.0	0.0	0.00081007	4.8e-07	7e-08	1.24e-06	579.70420573	733.7069798	752.64116036	8.11366152	0.01030076	-0.35695426
0.06889	12.24899	0.00124528	3.8e-07	0.0	0.0	0.00080522	4.9e-07	7e-08	1.25e-06	579.8911186	733.66697663	752.5834955	8.09809989	0.01051756	-0.35690897
0.06899	12.26023	0.00125009	3.8e-07	0.0	0.0	0.00080039	5e-07	8e-08	1.25e-06	580.07765714	733.62701551	752.52593531	8.0825602	0.01073499	-0.35686377
0.06909	12.27144	0.0012549	3.9e-07	0.0	0.0	0.00079557	5e-07	8e-08	1.26e-06	580.26382203	733.58709633	752.46847962	8.06704238	0.01095305	-0.35681865
0.06919	12.28263	0.00125968	3.9e-07	0.0	0.0	0.00079076	5.1e-07	8e-08	1.26e-06	580.44961397	733.54721899	752.41112828	8.05154633	0.01117176	-0.35677361
0.06929	12.2938	0.00126446	3.9e-07	0.0	0.0	0.00078597	5.2e-07	8e-08	1.27e-06	580.63503365	733.5073834	752.35388114	8.03607196	0.0113911	-0.35672865
0.06939	12.30494	0.00126922	4e-07	0.0	0.0	0.00078119	5.3e-07	8e-08	1.27e-06	580.82008176	733.46758948	752.29673805	8.02061919	0.01161109	-0.35668377
0.06949	12.31606	0.00127396	4.1e-07	0.0	0.0	0.00077642	5.3e-07	8e-08	1.28e-06	581.00475897	733.42783715	752.23969886	8.00518793	0.01183172	-0.35663898
0.06959	12.32716	0.00127869	4.1e-07	0.0	0.0	0.00077168	5.4e-07	8e-08	1.28e-06	581.18906597	733.38812637	752.18276341	7.9897781	0.01205299	-0.35659426
0.06969	12.33824	0.00128341	4.2e-07	0.0	1e-08	0.00076694	5.5e-07	8e-08	1.29e-06	581.37300343	733.34845709	752.12593155	7.9743896	0.01227492	-0.35654963
0.06979	12.34929	0.00128811	4.2e-07	0.0	1e-08	0.00076222	5.6e-07	8e-08	1.29e-06	581.55657202	733.30882927	752.06920313	7.95902235	0.01249749	-0.35650508
0.06989	12.36032	0.00129279	4.3e-07	0.0	1e-08	0.00075752	5.7e-07	9e-08	1.3e-06	581.7397724	733.2692429	752.01257801	7.94367626	0.01272071	-0.35646061
0.06999	12.37133	0.00129746	4.3e-07	0.0	1e-08	0.00075283	5.8e-07	9e-08	1.3e-06	581.92260524	733.22969792	751.95605604	7.92835103	0.01294444	-0.35641623
0.07009	12.38232	0.00130211	4.4e-07	0.0	1e-08	0.00074816	5.8e-07	9e-08	1.3e-06	582.10507122	733.1901943	751.89963707	7.91304692	0.01316892	-0.35637192
0.07019	12.39328	0.00130675	4.4e-07	0.0	1e-08	0.0007435	5.9e-07	9e-08	1.31e-06	582.28717097	733.15073211	751.84332094	7.8977637	0.01339404	-0.35632769
0.07029	12.40422	0.00131137	4.5e-07	0.0	1e-08	0.00073886	6e-07	9e-08	1.31e-06	582.46890515	733.11131135	751.78710753	7.88250127	0.01361981	-0.35628355
0.07039	12.41514	0.00131598	4.5e-07	0.0	1e-08	0.00073423	6.1e-07	9e-08	1.32e-06	582.65027441	733.07193206	751.73099667	7.86725955	0.01384623	-0.35623948
0.07049	12.42603	0.00132057	4.6e-07	0.0	1e-08	0.00072962	6.2e-07	9e-08	1.32e-06	582.8312794	733.0325943	751.67498822	7.85203844	0.0140733	-0.3561955
0.07059	12.4369	0.00132514	4.6e-07	0.0	1e-08	0.00072503	6.3e-07	1e-07	1.33e-06	583.01192074	732.99329812	751.61908204	7.83683786	0.01430101	-0.35615159
0.07069	12.44775	0.0013297	4.7e-07	0.0	1e-08	0.00072045	6.4e-07	1e-07	1.33e-06	583.19219909	732.95404359	751.56327798	7.82165772	0.01452938	-0.35610777
0.07079	12.45858	0.00133424	4.8e-07	0.0	1e-08	0.00071589	6.5e-07	1e-07	1.34e-06	583.37211507	732.9148308	751.5075759	7.80649792	0.01475839	-0.35606402
0.07089	12.46938	0.00133876	4.8e-07	0.0	1e-08	0.00071135	6.5e-07	1e-07	1.34e-06	583.55166932	732.87565984	751.45197566	7.79135838	0.01498805	-0.35602036
0.07099	12.48016	0.00134327	4.9e-07	0.0	1e-08	0.00070682	6.6e-07	1e-07	1.35e-06	583.73086246	732.83653084	751.39647711	7.77623901	0.01521835	-0.35597677
0.07109	12.49092	0.00134776	4.9e-07	0.0	1e-08	0.00070231	6.7e-07	1e-07	1.35e-06	583.90969511	732.7974439	751.34108012	7.76113972	0.01544931	-0.35593327
0.07119	12.50165	0.00135223	5e-07	0.0	1e-08	0.00069781	6.8e-07	1e-07	1.35e-06	584.08816789	732.75839918	751.28578453	7.74606023	0.01568082	-0.35588984
0.07129	12.51236	0.00135669	5e-07	0.0	1e-08	0.00069334	6.9e-07	1.1e-07	1.36e-06	584.26628143	732.71939667	751.23059022	7.73100067	0.01591299	-0.3558465
0.07139	12.52305	0.00136112	5.1e-07	0.0	1e-08	0.00068888	7e-07	1.1e-07	1.36e-06	584.44403633	732.68043664	751.17549703	7.71596097	0.01614584	-0.35580323
0.07149	12.53372	0.00136554	5.2e-07	0.0	1e-08	0.00068443	7.1e-07	1.1e-07	1.37e-06	584.6214332	732.64151925	751.12050484	7.70094096	0.01637931	-0.35576005
0.07159	12.54436	0.00136995	5.2e-07	0.0	1e-08	0.00068001	7.2e-07	1.1e-07	1.37e-06	584.79847264	732.6026447	751.06561351	7.68594056	0.01661343	-0.35571694
0.07169	12.55498	0.00137433	5.3e-07	0.0	1e-08	0.0006756	7.3e-07	1.1e-07	1.38e-06	584.97515526	732.56381318	751.01082288	7.67095968	0.01684818	-0.35567391
0.07179	12.56557	0.0013787	5.3e-07	0.0	1e-08	0.00067121	7.4e-07	1.1e-07	1.38e-06	585.15148164	732.5250249	750.95613284	7.65599821	0.01708356	-0.35563096
0.07189	12.57614	0.00138305	5.4e-07	0.0	1e-08	0.00066684	7.5e-07	1.1e-07	1.39e-06	585.32745238	732.48628008	750.90154323	7.64105608	0.01731957	-0.35558809
0.07199	12.58669	0.00138738	5.5e-07	0.0	1e-08	0.00066248	7.6e-07	1.2e-07	1.39e-06	585.50306808	732.44757898	750.84705393	7.62613319	0.01755621	-0.3555453
0.07209	12.59722	0.0013917	5.5e-07	0.0	1e-08	0.00065815	7.7e-07	1.2e-07	1.39e-06	585.67832931	732.40892183	750.7926648	7.61122944	0.01779347	-0.35550258
0.07219	12.60772	0.00139599	5.6e-07	0.0	1e-08	0.00065383	7.8e-07	1.2e-07	1.4e-06	585.85323666	732.37030891	750.7383757	7.59634474	0.01803136	-0.35545995
0.07229	12.6182	0.00140027	5.7e-07	0.0	1e-08	0.00064953	7.9e-07	1.2e-07	1.4e-06	586.0277907	732.3317405	750.6841865	7.581479	0.01826986	-0.35541739
0.07239	12.62866	0.00140453	5.7e-07	0.0	1e-08	0.00064524	8e-07	1.2e-07	1.41e-06	586.201992	732.29321688	750.63009708	7.56663213	0.01850899	-0.35537492
0.07249	12.63909	0.00140877	5.8e-07	0.0	1e-08	0.00064098	8.1e-07	1.2e-07	1.41e-06	586.37584116	732.25473831	750.57610728	7.55180365	0.01874863	-0.35533252
0.07259	12.6495	0.001413	5.9e-07	0.0	1e-08	0.00063673	8.3e-07	1.3e-07	1.42e-06	586.54933872	732.21630505	750.52221699	7.5369941	0.01898895	-0.35529019
0.07269	12.65988	0.0014172	5.9e-07	0.0	1e-08	0.0006325	8.4e-07	1.3e-07	1.42e-06	586.72248525	732.17791752	750.46842607	7.52220312	0.01922987	-0.35524795
0.07279	12.67024	0.00142139	6e-07	0.0	1e-08	0.00062829	8.5e-07	1.3e-07	1.42e-06	586.89528132	732.13957605	750.41473439	7.5074306	0.01947139	-0.35520579
0.07289	12.68058	0.00142555	6e-07	0.0	1e-08	0.0006241	8.6e-07	1.3e-07	1.43e-06	587.06772746	732.10128099	750.36114183	7.49267645	0.01971351	-0.3551637
0.07299	12.69089	0.0014297	6.1e-07	0.0	1e-08	0.00061993	8.7e-07	1.3e-07	1.43e-06	587.23982424	732.06303273	750.30764824	7.47794058	0.01995623	-0.35512169
0.07309	12.70119	0.00143383	6.2e-07	0.0	1e-08	0.00061578	8.8e-07	1.3e-07	1.44e-06	587.41157221	732.02483165	750.25425351	7.46322289	0.02019953	-0.35507976
0.07319	12.71145	0.00143794	6.3e-07	0.0	1e-08	0.00061164	8.9e-07	1.4e-07	1.44e-06	587.58297191	731.98667814	750.2009575	7.44852328	0.02044341	-0.3550379
0.07329	12.7217	0.00144203	6.3e-07	0.0	1e-08	0.00060753	9e-07	1.4e-07	1.45e-06	587.75402387	731.94857264	750.14776009	7.43384166	0.02068787	-0.35499612
0.07339	12.73192	0.0014461	6.4e-07	0.0	1e-08	0.00060343	9.2e-07	1.4e-07	1.45e-06	587.92472863	731.91051556	750.09466115	7.41917792	0.02093291	-0.35495442
0.07349	12.74211	0.00145016	6.5e-07	0.0	1e-08	0.00059935	9.3e-07	1.4e-07	1.45e-06	588.09508674	731.87250735	750.04166056	7.40453197	0.02117852	-0.3549128
0.07359	12.75228	0.00145419	6.5e-07	0.0	1e-08	0.0005953	9.4e-07	1.4e-07	1.46e-06	588.26509871	731.83454847	749.98875819	7.38990372	0.0214247	-0.35487126
0.07369	12.76243	0.00145821	6.6e-07	0.0	1e-08	0.00059126	9.5e-07	1.5e-07	1.46e-06	588.43476507	731.79663939	749.93595391	7.37529265	0.02167138	-0.35482979
0.07379	12.77256	0.0014622	6.7e-07	0.0	1e-08	0.00058724	9.6e-07	1.5e-07	1.47e-06	588.60408635	731.75878046	749.88324761	7.36069934	0.02191866	-0.3547884
0.07389	12.78266	0.00146618	6.7e-07	0.0	1e-08	0.00058323	9.8e-07	1.5e-07	1.47e-06	588.77306306	731.72097228	749.83063916	7.34612341	0.02216648	-0.35474708
0.07399	12.79274	0.00147013	6.8e-07	0.0	1e-08	0.00057925	9.9e-07	1.5e-07	1.47e-06	588.94169572	731.68321535	749.77812844	7.33156475	0.02241484	-0.35470584
0.07409	12.80279	0.00147407	6.9e-07	0.0	1e-08	0.00057529	1e-06	1.5e-07	1.48e-06	589.10998483	731.64551021	749.72571532	7.31702326	0.02266374	-0.35466468
0.07419	12.81282	0.00147799	7e-07	0.0	1e-08	0.00057135	1.01e-06	1.6e-07	1.48e-06	589.27793091	731.60785739	749.67339969	7.30249885	0.02291317	-0.3546236
0.07429	12.82282	0.00148188	7e-07	0.0	1e-08	0.00056742	1.03e-06	1.6e-07	1.49e-06	589.44553446	731.57025745	749.62118142	7.2879914	0.02316312	-0.35458259
0.07439	12.8328	0.00148576	7.1e-07	0.0	1e-08	0.00056352	1.04e-06	1.6e-07	1.49e-06	589.61279597	731.53271096	749.56906041	7.27350082	0.02341358	-0.35454166
0.07449	12.84276	0.00148962	7.2e-07	0.0	1e-08	0.00055963	1.05e-06	1.6e-07	1.49e-06	589.77971594	731.4952185	749.51703652	7.259027	0.02366456	-0.3545008
0.07459	12.8527	0.00149346	7.3e-07	0.0	1e-08	0.00055577	1.06e-06	1.6e-07	1.5e-06	589.94629486	731.45778068	749.46510964	7.24456985	0.02391604	-0.35446002
0.07469	12.8626	0.00149728	7.3e-07	0.0	1e-08	0.00055192	1.08e-06	1.7e-07	1.5e-06	590.11253322	731.4203981	749.41327965	7.23012925	0.02416802	-0.35441932
0.07479	12.87249	0.00150108	7.4e-07	0.0	1e-08	0.0005481	1.09e-06	1.7e-07	1.5e-06	590.2784315	731.38307139	749.36154644	7.21570511	0.02442049	-0.35437869
0.07489	12.88235	0.00150486	7.5e-07	0.0	1e-08	0.00054429	1.1e-06	1.7e-07	1.51e-06	590.44399019	731.34580119	749.3099099	7.20129733	0.02467344	-0.35433814
0.07499	12.89219	0.00150861	7.6e-07	0.0	1e-08	0.00054051	1.12e-06	1.7e-07	1.51e-06	590.60920976	731.30858809	749.2583699	7.18690517	0.02492684	-0.35429766
0.07509	12.902	0.00151235	7.6e-07	0.0	1e-08	0.00053674	1.13e-06	1.7e-07	1.52e-06	590.77409068	731.27143274	749.20692634	7.17252957	0.02518073	-0.35425726
0.07519	12.91179	0.00151607	7.7e-07	0.0	1e-08	0.00053299	1.14e-06	1.8e-07	1.52e-06	590.93863343	731.23433587	749.1555791	7.15816998	0.02543508	-0.35421694
0.07529	12.92155	0.00151977	7.8e-07	0.0	1e-08	0.00052927	1.16e-06	1.8e-07	1.52e-06	591.10283846	731.19729818	749.10432806	7.14382629	0.02568987	-0.35417669
0.07539	12.93129	0.00152345	7.9e-07	0.0	1e-08	0.00052556	1.17e-06	1.8e-07	1.53e-06	591.26670624	731.16032038	749.05317313	7.12949839	0.02594511	-0.35413652
0.07549	12.941	0.00152711	7.9e-07	0.0	1e-08	0.00052187	1.19e-06	1.8e-07	1.53e-06	591.43023723	731.12340318	749.00211418	7.11518617	0.02620079	-0.35409642
0.07559	12.95069	0.00153075	8e-07	0.0	1e-08	0.00051821	1.2e-06	1.9e-07	1.53e-06	591.59343188	731.08654734	748.95115112	7.10088952	0.02645689	-0.3540564
0.07569	12.96036	0.00153437	8.1e-07	0.0	1e-08	0.00051456	1.21e-06	1.9e-07	1.54e-06	591.75629063	731.04975359	748.90028382	7.08660834	0.02671341	-0.35401645
0.07579	12.97	0.00153797	8.2e-07	0.0	1e-08	0.00051093	1.23e-06	1.9e-07	1.54e-06	591.91881395	731.01302273	748.84951217	7.07234252	0.02697033	-0.35397658
0.07589	12.97962	0.00154155	8.3e-07	0.0	1e-08	0.00050732	1.24e-06	1.9e-07	1.55e-06	592.08100226	730.97635551	748.79883609	7.05809193	0.02722766	-0.35393678
0.07599	12.98921	0.00154511	8.3e-07	0.0	1e-08	0.00050374	1.26e-06	1.9e-07	1.55e-06	592.24285601	730.93975275	748.74825544	7.04385649	0.02748538	-0.35389706
0.07609	12.99878	0.00154864	8.4e-07	0.0	1e-08	0.00050017	1.27e-06	2e-07	1.55e-06	592.40437563	730.90321525	748.69777014	7.02963606	0.02774348	-0.35385741
0.07619	13.00832	0.00155216	8.5e-07	0.0	1e-08	0.00049662	1.29e-06	2e-07	1.56e-06	592.56556156	730.86674383	748.64738008	7.01542987	0.02800196	-0.35381784
0.07629	13.01784	0.00155566	8.6e-07	0.0	1e-08	0.00049309	1.3e-06	2e-07	1.56e-06	592.72641421	730.83033921	748.59708515	7.00123892	0.0282608	-0.35377834
0.07639	13.02733	0.00155914	8.7e-07	0.0	1e-08	0.00048959	1.32e-06	2e-07	1.56e-06	592.88693402	730.79400233	748.54688525	6.98706261	0.02851999	-0.35373892
0.07649	13.0368	0.0015626	8.8e-07	0.0	1e-08	0.0004861	1.33e-06	2.1e-07	1.57e-06	593.0471214	730.75773406	748.49678027	6.97290084	0.02877953	-0.35369957
0.07659	13.04625	0.00156603	8.8e-07	0.0	1e-08	0.00048263	1.35e-06	2.1e-07	1.57e-06	593.20697676	730.72153527	748.44677012	6.95875347	0.0290394	-0.35366029
0.07669	13.05567	0.00156945	8.9e-07	0.0	1e-08	0.00047918	1.36e-06	2.1e-07	1.57e-06	593.36650053	730.68540686	748.3968547	6.94462041	0.02929959	-0.35362109
0.07679	13.06506	0.00157285	9e-07	0.0	1e-08	0.00047576	1.38e-06	2.1e-07	1.58e-06	593.52569311	730.64934973	748.34703391	6.93050152	0.02956009	-0.35358197
0.07689	13.07443	0.00157623	9.1e-07	0.0	1e-08	0.00047235	1.39e-06	2.2e-07	1.58e-06	593.68455489	730.61336481	748.29730764	6.9163967	0.0298209	-0.35354292
0.07699	13.08377	0.00157958	9.2e-07	0.0	1e-08	0.00046896	1.41e-06	2.2e-07	1.58e-06	593.8430863	730.57745303	748.2476758	6.90230582	0.030082	-0.35350394
0.07709	13.09309	0.00158292	9.3e-07	0.0	1e-08	0.0004656	1.42e-06	2.2e-07	1.59e-06	594.00128771	730.54161535	748.19813829	6.88822876	0.03034338	-0.35346504
0.07719	13.10239	0.00158624	9.4e-07	0.0	1e-08	0.00046225	1.44e-06	2.2e-07	1.59e-06	594.15915952	730.50585272	748.14869502	6.8741654	0.03060503	-0.35342621
0.07729	13.11166	0.00158953	9.4e-07	0.0	1e-08	0.00045892	1.46e-06	2.3e-07	1.59e-06	594.31670213	730.47016612	748.09934589	6.86011562	0.03086694	-0.35338745
0.07739	13.1209	0.00159281	9.5e-07	0.0	1e-08	0.00045561	1.47e-06	2.3e-07	1.6e-06	594.47391591	730.43455655	748.05009081	6.8460793	0.0311291	-0.35334877
0.07749	13.13012	0.00159607	9.6e-07	0.0	1e-08	0.00045233	1.49e-06	2.3e-07	1.6e-06	594.63080125	730.39902495	748.00092968	6.83205531	0.03139153	-0.35331017
0.07759	13.13932	0.0015993	9.7e-07	0.0	1e-08	0.00044906	1.51e-06	2.3e-07	1.6e-06	594.78735851	730.36357233	747.95186242	6.81804522	0.03165416	-0.35327163
0.07769	13.14849	0.00160252	9.8e-07	0.0	1e-08	0.00044581	1.52e-06	2.4e-07	1.61e-06	594.94358808	730.32819976	747.90288893	6.80404817	0.031917	-0.35323317
0.07779	13.15763	0.00160571	9.9e-07	0.0	1e-08	0.00044258	1.54e-06	2.4e-07	1.61e-06	595.09949032	730.29290829	747.85400913	6.79006404	0.03218005	-0.35319479
0.07789	13.16675	0.00160889	1e-06	0.0	1e-08	0.00043938	1.55e-06	2.4e-07	1.61e-06	595.2550656	730.25769896	747.80522291	6.77609268	0.03244329	-0.35315647
0.07799	13.17584	0.00161205	1.01e-06	0.0	1e-08	0.00043619	1.57e-06	2.4e-07	1.62e-06	595.41031429	730.22257287	747.7565302	6.76213399	0.0327067	-0.35311823
0.07809	13.18491	0.00161518	1.01e-06	0.0	1e-08	0.00043302	1.59e-06	2.5e-07	1.62e-06	595.56523673	730.18753108	747.7079309	6.74818781	0.03297029	-0.35308007
0.07819	13.19395	0.0016183	1.02e-06	0.0	1e-08	0.00042987	1.61e-06	2.5e-07	1.62e-06	595.71983328	730.15257469	747.65942494	6.73425403	0.03323402	-0.35304197
0.07829	13.20297	0.00162139	1.03e-06	0.0	1e-08	0.00042675	1.62e-06	2.5e-07	1.63e-06	595.8741043	730.11770483	747.61101222	6.72033251	0.0334979	-0.35300395
0.07839	13.21196	0.00162447	1.04e-06	0.0	2e-08	0.00042364	1.64e-06	2.5e-07	1.63e-06	596.02805013	730.08292262	747.56269266	6.70642313	0.03376191	-0.35296601
0.07849	13.22092	0.00162753	1.05e-06	0.0	2e-08	0.00042055	1.66e-06	2.6e-07	1.63e-06	596.1816711	730.0482292	747.51446617	6.69252574	0.03402603	-0.35292813
0.07859	13.22986	0.00163056	1.06e-06	0.0	2e-08	0.00041748	1.67e-06	2.6e-07	1.64e-06	596.33496756	730.01362572	747.46633268	6.67864021	0.03429025	-0.35289033
0.07869	13.23878	0.00163358	1.07e-06	0.0	2e-08	0.00041443	1.69e-06	2.6e-07	1.64e-06	596.48793979	729.97911335	747.41829212	6.66475232	0.03455463	-0.35285261
0.07879	13.24767	0.00163657	1.08e-06	0.0	2e-08	0.0004114	1.71e-06	2.7e-07	1.64e-06	596.64058786	729.94469321	747.37034449	6.6508852	0.03481904	-0.35281495
0.07889	13.25653	0.00163955	1.09e-06	0.0	2e-08	0.00040839	1.73e-06	2.7e-07	1.64e-06	596.79291228	729.91036654	747.32248964	6.63702872	0.03508352	-0.35277737
0.07899	13.26537	0.00164251	1.1e-06	0.0	2e-08	0.0004054	1.75e-06	2.7e-07	1.65e-06	596.94491337	729.87613455	747.27472751	6.62318266	0.03534805	-0.35273986
0.07909	13.27418	0.00164545	1.11e-06	0.0	2e-08	0.00040243	1.76e-06	2.7e-07	1.65e-06	597.09659141	729.84199846	747.22705803	6.60934683	0.03561263	-0.35270243
0.07919	13.28296	0.00164836	1.12e-06	0.0	2e-08	0.00039948	1.78e-06	2.8e-07	1.65e-06	597.2479467	729.80795949	747.17948111	6.595521	0.03587722	-0.35266506
0.07929	13.29172	0.00165126	1.13e-06	0.0	2e-08	0.00039655	1.8e-06	2.8e-07	1.66e-06	597.39897953	729.7740189	747.13199671	6.58170495	0.03614183	-0.35262777
0.07939	13.30046	0.00165414	1.14e-06	0.0	2e-08	0.00039364	1.82e-06	2.8e-07	1.66e-06	597.54969018	729.74017794	747.08460475	6.56789847	0.03640644	-0.35259056
0.07949	13.30917	0.001657	1.15e-06	0.0	2e-08	0.00039074	1.84e-06	2.9e-07	1.66e-06	597.70007891	729.70643789	747.03730516	6.55410132	0.03667103	-0.35255341
0.07959	13.31785	0.00165984	1.16e-06	0.0	2e-08	0.00038787	1.86e-06	2.9e-07	1.66e-06	597.850146	729.67280004	746.99009789	6.54031328	0.03693559	-0.35251634
0.07969	13.3265	0.00166266	1.17e-06	0.0	2e-08	0.00038502	1.87e-06	2.9e-07	1.67e-06	597.99989171	729.63926569	746.94298286	6.52653412	0.03720011	-0.35247934
0.07979	13.33513	0.00166546	1.18e-06	0.0	2e-08	0.00038218	1.89e-06	2.9e-07	1.67e-06	598.1493163	729.60583614	746.89596003	6.51276359	0.03746456	-0.35244241
0.07989	13.34374	0.00166824	1.18e-06	0.0	2e-08	0.00037937	1.91e-06	3e-07	1.67e-06	598.29842002	729.57251273	746.84902933	6.49900147	0.03772894	-0.35240555
0.07999	13.35231	0.001671	1.19e-06	0.0	2e-08	0.00037657	1.93e-06	3e-07	1.68e-06	598.44720351	729.53929677	746.80219059	6.48527464	0.03799334	-0.35236877
0.08009	13.36086	0.00167374	1.2e-06	0.0	2e-08	0.00037379	1.95e-06	3e-07	1.68e-06	598.59566693	729.50618964	746.75544378	6.47153732	0.03825756	-0.35233206
0.08019	13.36939	0.00167646	1.21e-06	0.0	2e-08	0.00037104	1.97e-06	3.1e-07	1.68e-06	598.74381041	729.47319268	746.70878887	6.45780906	0.03852167	-0.35229542
0.08029	13.37789	0.00167917	1.22e-06	0.0	2e-08	0.0003683	1.99e-06	3.1e-07	1.68e-06	598.8916342	729.4403073	746.66222581	6.44408973	0.03878565	-0.35225885
0.08039	13.38636	0.00168185	1.23e-06	0.0	2e-08	0.00036558	2.01e-06	3.1e-07	1.69e-06	599.03913857	729.40753486	746.61575454	6.43037919	0.03904948	-0.35222236
0.08049	13.3948	0.00168451	1.24e-06	0.0	2e-08	0.00036288	2.03e-06	3.2e-07	1.69e-06	599.18632376	729.37487679	746.56937498	6.41667732	0.03931316	-0.35218593
0.08059	13.40322	0.00168716	1.25e-06	0.0	2e-08	0.00036019	2.05e-06	3.2e-07	1.69e-06	599.33319003	729.3423345	746.5230871	6.40298399	0.03957666	-0.35214958
0.08069	13.41161	0.00168979	1.26e-06	0.0	2e-08	0.00035753	2.07e-06	3.2e-07	1.7e-06	599.47973761	729.30990941	746.47689083	6.38929906	0.03983998	-0.3521133
0.08079	13.41998	0.0016924	1.27e-06	0.0	2e-08	0.00035489	2.09e-06	3.3e-07	1.7e-06	599.62596675	729.27760298	746.43078611	6.37562241	0.04010309	-0.3520771
0.08089	13.42832	0.00169499	1.28e-06	0.0	2e-08	0.00035226	2.11e-06	3.3e-07	1.7e-06	599.77187769	729.24541665	746.38477289	6.36195391	0.04036598	-0.35204096
0.08099	13.43663	0.00169756	1.3e-06	0.0	2e-08	0.00034966	2.13e-06	3.3e-07	1.7e-06	599.91747066	729.2133519	746.33885112	6.34829344	0.04062863	-0.3520049
0.08109	13.44492	0.00170011	1.31e-06	0.0	2e-08	0.00034707	2.15e-06	3.4e-07	1.71e-06	600.0627459	729.18141021	746.29302074	6.33464086	0.04089104	-0.35196891
0.08119	13.45318	0.00170264	1.32e-06	0.0	2e-08	0.0003445	2.17e-06	3.4e-07	1.71e-06	600.20770355	729.14959308	746.24728173	6.32098289	0.04115329	-0.35193299
0.08129	13.46141	0.00170516	1.33e-06	0.0	2e-08	0.00034195	2.19e-06	3.4e-07	1.71e-06	600.35234364	729.11790206	746.20163408	6.3073412	0.04141518	-0.35189714
0.08139	13.46961	0.00170765	1.34e-06	0.0	2e-08	0.00033941	2.21e-06	3.5e-07	1.71e-06	600.49666655	729.08633864	746.15607771	6.29370629	0.04167678	-0.35186136
0.08149	13.47779	0.00171013	1.35e-06	0.0	2e-08	0.0003369	2.23e-06	3.5e-07	1.72e-06	600.64067249	729.05490435	746.11061256	6.28007797	0.04193807	-0.35182566
0.08159	13.48594	0.00171259	1.36e-06	0.0	2e-08	0.0003344	2.25e-06	3.5e-07	1.72e-06	600.78436164	729.02360075	746.0652386	6.26645604	0.04219903	-0.35179003
0.08169	13.49406	0.00171503	1.37e-06	0.0	2e-08	0.00033193	2.27e-06	3.5e-07	1.72e-06	600.92773421	728.99242939	746.01995579	6.25284033	0.04245966	-0.35175446
0.08179	13.50216	0.00171745	1.38e-06	0.0	2e-08	0.00032947	2.29e-06	3.6e-07	1.72e-06	601.07079037	728.96139186	745.97476408	6.23923064	0.04271992	-0.35171897
0.08189	13.51023	0.00171985	1.39e-06	0.0	2e-08	0.00032703	2.31e-06	3.6e-07	1.73e-06	601.21353032	728.93048974	745.92966343	6.22562678	0.04297982	-0.35168356
0.08199	13.51827	0.00172224	1.4e-06	0.0	2e-08	0.0003246	2.33e-06	3.7e-07	1.73e-06	601.35595421	728.89972463	745.88465382	6.21202855	0.04323932	-0.35164821
0.08209	13.52629	0.00172461	1.41e-06	0.0	2e-08	0.0003222	2.35e-06	3.7e-07	1.73e-06	601.49806223	728.86909815	745.8397352	6.19843575	0.04349842	-0.35161293
0.08219	13.53428	0.00172695	1.42e-06	0.0	2e-08	0.00031981	2.38e-06	3.7e-07	1.73e-06	601.63985454	728.83861192	745.79490754	6.1848482	0.0437571	-0.35157773
0.08229	13.54224	0.00172929	1.43e-06	0.0	2e-08	0.00031744	2.4e-06	3.8e-07	1.74e-06	601.78133131	728.80826758	745.7501708	6.17126568	0.04401533	-0.3515426
0.08239	13.55017	0.0017316	1.44e-06	0.0	2e-08	0.00031509	2.42e-06	3.8e-07	1.74e-06	601.92249269	728.77806679	745.70552496	6.157688	0.04427311	-0.35150754
0.08249	13.55807	0.00173389	1.45e-06	0.0	2e-08	0.00031276	2.44e-06	3.8e-07	1.74e-06	602.06333917	728.74801127	745.66096989	6.1441357	0.04453054	-0.35147255
0.08259	13.56595	0.00173617	1.46e-06	0.0	2e-08	0.00031044	2.46e-06	3.9e-07	1.74e-06	602.20387077	728.71810266	745.6165056	6.13057369	0.04478739	-0.35143763
0.08269	13.5738	0.00173843	1.47e-06	0.0	2e-08	0.00030814	2.48e-06	3.9e-07	1.74e-06	602.34408758	728.68834266	745.57213207	6.11701697	0.04504375	-0.35140278
0.08279	13.58162	0.00174067	1.48e-06	0.0	2e-08	0.00030586	2.51e-06	3.9e-07	1.75e-06	602.48398978	728.65873298	745.52784926	6.10346542	0.04529958	-0.351368
0.08289	13.58942	0.0017429	1.5e-06	0.0	2e-08	0.0003036	2.53e-06	4e-07	1.75e-06	602.62357752	728.62927534	745.48365716	6.08991892	0.04555489	-0.3513333
0.08299	13.59719	0.00174511	1.51e-06	0.0	2e-08	0.00030135	2.55e-06	4e-07	1.75e-06	602.76285096	728.59997146	745.43955573	6.07637735	0.04580964	-0.35129867
0.08309	13.60493	0.00174729	1.52e-06	0.0	2e-08	0.00029912	2.57e-06	4e-07	1.75e-06	602.90181024	728.5708231	745.39554493	6.06284061	0.04606382	-0.3512641
0.08319	13.61264	0.00174947	1.53e-06	0.0	2e-08	0.00029691	2.6e-06	4.1e-07	1.76e-06	603.04045554	728.54183202	745.35162474	6.0493086	0.04631742	-0.35122961
0.08329	13.62032	0.00175162	1.54e-06	0.0	2e-08	0.00029472	2.62e-06	4.1e-07	1.76e-06	603.17878698	728.513	745.30779514	6.03578119	0.04657042	-0.35119519
0.08339	13.62797	0.00175376	1.55e-06	0.0	2e-08	0.00029254	2.64e-06	4.1e-07	1.76e-06	603.31680472	728.48432881	745.26405608	6.02225829	0.0468228	-0.35116084
0.08349	13.6356	0.00175588	1.56e-06	0.0	2e-08	0.00029038	2.66e-06	4.2e-07	1.76e-06	603.45450891	728.45582026	745.22040756	6.00873979	0.04707454	-0.35112656
0.08359	13.6432	0.00175798	1.57e-06	0.0	2e-08	0.00028824	2.69e-06	4.2e-07	1.76e-06	603.59189969	728.42747616	745.17684953	5.99522559	0.04732563	-0.35109236
0.08369	13.65077	0.00176007	1.58e-06	0.0	2e-08	0.00028611	2.71e-06	4.3e-07	1.77e-06	603.72897695	728.39929841	745.13338205	5.98168273	0.04757619	-0.35105822
0.08379	13.65831	0.00176214	1.59e-06	0.0	3e-08	0.000284	2.73e-06	4.3e-07	1.77e-06	603.86574043	728.37128893	745.09000521	5.96816562	0.04782597	-0.35102416
0.08389	13.66583	0.00176419	1.6e-06	0.0	3e-08	0.00028191	2.75e-06	4.3e-07	1.77e-06	604.00219063	728.3434495	745.04671888	5.95465067	0.04807505	-0.35099016
0.08399	13.67331	0.00176623	1.62e-06	0.0	3e-08	0.00027983	2.78e-06	4.4e-07	1.77e-06	604.13832763	728.31578198	745.00352305	5.94113762	0.04832341	-0.35095624
0.08409	13.68077	0.00176825	1.63e-06	0.0	3e-08	0.00027778	2.8e-06	4.4e-07	1.77e-06	604.27415152	728.28828827	744.96041771	5.92762621	0.04857104	-0.35092239
0.08419	13.6882	0.00177025	1.64e-06	0.0	3e-08	0.00027573	2.82e-06	4.4e-07	1.78e-06	604.40966238	728.26097028	744.91740286	5.91411618	0.04881793	-0.35088861
0.08429	13.6956	0.00177223	1.65e-06	0.0	3e-08	0.00027371	2.85e-06	4.5e-07	1.78e-06	604.54486026	728.23382992	744.87447849	5.90060725	0.04906404	-0.3508549
0.08439	13.70297	0.0017742	1.66e-06	0.0	3e-08	0.0002717	2.87e-06	4.5e-07	1.78e-06	604.67974524	728.20686913	744.8316446	5.88709916	0.04930937	-0.35082126
0.08449	13.71031	0.00177616	1.67e-06	0.0	3e-08	0.0002697	2.89e-06	4.5e-07	1.78e-06	604.81431738	728.18008985	744.7889012	5.87359163	0.0495539	-0.3507877
0.08459	13.71763	0.00177809	1.68e-06	0.0	3e-08	0.00026773	2.92e-06	4.6e-07	1.78e-06	604.94857672	728.15349404	744.74624828	5.86008438	0.04979762	-0.3507542
0.08469	13.72491	0.00178001	1.69e-06	0.0	3e-08	0.00026576	2.94e-06	4.6e-07	1.79e-06	605.0825233	728.12708369	744.70368584	5.84657712	0.05004049	-0.35072078
0.08479	13.73217	0.00178192	1.71e-06	0.0	3e-08	0.00026382	2.96e-06	4.7e-07	1.79e-06	605.21615717	728.10086078	744.6612139	5.83306956	0.05028252	-0.35068742
0.08489	13.73939	0.0017838	1.72e-06	0.0	3e-08	0.00026189	2.99e-06	4.7e-07	1.79e-06	605.34947836	728.07482732	744.61883246	5.81956142	0.05052367	-0.35065414
0.08499	13.74659	0.00178568	1.73e-06	0.0	3e-08	0.00025998	3.01e-06	4.7e-07	1.79e-06	605.48248658	728.0489856	744.57654163	5.8060344	0.05076412	-0.35062093
0.08509	13.75376	0.00178753	1.74e-06	0.0	3e-08	0.00025808	3.04e-06	4.8e-07	1.79e-06	605.61518199	728.02333751	744.53434137	5.79251851	0.05100354	-0.35058779
0.08519	13.7609	0.00178937	1.75e-06	0.0	3e-08	0.0002562	3.06e-06	4.8e-07	1.8e-06	605.74756463	727.9978851	744.49223168	5.77900022	0.05124205	-0.35055472
0.08529	13.76801	0.0017912	1.76e-06	0.0	3e-08	0.00025433	3.08e-06	4.9e-07	1.8e-06	605.87963448	727.97263044	744.4502126	5.76547915	0.05147962	-0.35052172
0.08539	13.77509	0.00179301	1.77e-06	0.0	3e-08	0.00025248	3.11e-06	4.9e-07	1.8e-06	606.01139152	727.94757562	744.40828416	5.7519549	0.05171624	-0.35048879
0.08549	13.78214	0.0017948	1.79e-06	0.0	3e-08	0.00025065	3.13e-06	4.9e-07	1.8e-06	606.1428357	727.92272277	744.36644637	5.73842708	0.0519519	-0.35045594
0.08559	13.78916	0.00179658	1.8e-06	0.0	3e-08	0.00024883	3.16e-06	5e-07	1.8e-06	606.27396699	727.89807401	744.32469927	5.72489527	0.05218657	-0.35042315
0.08569	13.79616	0.00179834	1.81e-06	0.0	3e-08	0.00024702	3.18e-06	5e-07	1.81e-06	606.40478533	727.87363148	744.28304289	5.71135906	0.05242025	-0.35039044
0.08579	13.80312	0.00180009	1.82e-06	0.0	3e-08	0.00024524	3.21e-06	5.1e-07	1.81e-06	606.53529065	727.84939735	744.24147728	5.69781803	0.05265291	-0.3503578
0.08589	13.81005	0.00180182	1.83e-06	0.0	3e-08	0.00024346	3.23e-06	5.1e-07	1.81e-06	606.66548288	727.8253738	744.20000247	5.68427174	0.05288454	-0.35032523
0.08599	13.81696	0.00180353	1.84e-06	0.0	3e-08	0.0002417	3.25e-06	5.1e-07	1.81e-06	606.79536194	727.80156302	744.15861851	5.67071977	0.05311511	-0.35029273
0.08609	13.82383	0.00180523	1.85e-06	0.0	3e-08	0.00023996	3.28e-06	5.2e-07	1.81e-06	606.92492774	727.77796723	744.11732544	5.65716167	0.05334462	-0.3502603
0.08619	13.83067	0.00180692	1.87e-06	0.0	3e-08	0.00023823	3.3e-06	5.2e-07	1.81e-06	607.05418024	727.75458883	744.0761233	5.64360425	0.05357325	-0.35022794
0.08629	13.83748	0.00180859	1.88e-06	0.0	3e-08	0.00023652	3.33e-06	5.2e-07	1.82e-06	607.18311938	727.73143028	744.03501212	5.63003499	0.05380064	-0.35019566
0.08639	13.84427	0.00181025	1.89e-06	0.0	3e-08	0.00023482	3.35e-06	5.3e-07	1.82e-06	607.31174498	727.70849363	743.99399197	5.61645862	0.05402693	-0.35016345
0.08649	13.85102	0.00181189	1.9e-06	0.0	3e-08	0.00023314	3.38e-06	5.3e-07	1.82e-06	607.44005692	727.68578119	743.95306291	5.60287472	0.05425208	-0.3501313
0.08659	13.85774	0.00181352	1.91e-06	0.0	3e-08	0.00023147	3.4e-06	5.4e-07	1.82e-06	607.56805505	727.66329529	743.912225	5.58928285	0.0544761	-0.35009923
0.08669	13.86444	0.00181513	1.92e-06	0.0	3e-08	0.00022981	3.43e-06	5.4e-07	1.82e-06	607.69573924	727.64103827	743.87147831	5.57568255	0.05469896	-0.35006723
0.08679	13.8711	0.00181672	1.94e-06	0.0	3e-08	0.00022817	3.45e-06	5.5e-07	1.82e-06	607.82310933	727.6190125	743.83082289	5.56207338	0.05492065	-0.35003531
0.08689	13.87773	0.00181831	1.95e-06	0.0	3e-08	0.00022655	3.48e-06	5.5e-07	1.83e-06	607.95016516	727.59722037	743.79025883	5.54845487	0.05514115	-0.35000345
0.08699	13.88433	0.00181988	1.96e-06	0.0	3e-08	0.00022494	3.5e-06	5.5e-07	1.83e-06	608.07690654	727.57566428	743.74978619	5.53482657	0.05536044	-0.34997167
0.08709	13.8909	0.00182143	1.97e-06	0.0	3e-08	0.00022334	3.53e-06	5.6e-07	1.83e-06	608.20333331	727.55434667	743.70940505	5.52118799	0.05557851	-0.34993996
0.08719	13.89744	0.00182297	1.98e-06	0.0	3e-08	0.00022176	3.55e-06	5.6e-07	1.83e-06	608.32944525	727.53326999	743.66911548	5.50753867	0.05579534	-0.34990832
0.08729	13.90394	0.0018245	1.99e-06	0.0	3e-08	0.00022019	3.58e-06	5.7e-07	1.83e-06	608.45524218	727.51243669	743.62891758	5.49387813	0.05601091	-0.34987675
0.08739	13.91042	0.00182601	2e-06	0.0	3e-08	0.00021863	3.61e-06	5.7e-07	1.83e-06	608.58072386	727.49184928	743.58881142	5.48020632	0.05622531	-0.34984525
0.08749	13.91687	0.0018275	2.02e-06	0.0	3e-08	0.00021709	3.63e-06	5.7e-07	1.84e-06	608.7058901	727.47151091	743.54879709	5.46652292	0.05643854	-0.34981383
0.08759	13.92328	0.00182899	2.03e-06	0.0	3e-08	0.00021557	3.66e-06	5.8e-07	1.84e-06	608.83074064	727.45142372	743.50887468	5.45282622	0.05665035	-0.34978248
0.08769	13.92967	0.00183046	2.04e-06	0.0	3e-08	0.00021405	3.68e-06	5.8e-07	1.84e-06	608.95527524	727.43159028	743.46904429	5.43911639	0.05686085	-0.3497512
0.08779	13.93602	0.00183191	2.05e-06	0.0	3e-08	0.00021256	3.71e-06	5.9e-07	1.84e-06	609.07949364	727.41201321	743.42930602	5.42539292	0.05707004	-0.34971999
0.08789	13.94234	0.00183336	2.06e-06	0.0	3e-08	0.00021107	3.73e-06	5.9e-07	1.84e-06	609.20339556	727.39269514	743.38965998	5.41165531	0.05727789	-0.34968886
0.08799	13.94863	0.00183478	2.07e-06	0.0	3e-08	0.0002096	3.76e-06	5.9e-07	1.84e-06	609.32698072	727.37363874	743.35010626	5.39790303	0.05748439	-0.3496578
0.08809	13.95489	0.0018362	2.09e-06	0.0	3e-08	0.00020814	3.78e-06	6e-07	1.84e-06	609.45024883	727.35484671	743.31064499	5.38413557	0.05768953	-0.34962681
0.08819	13.96111	0.0018376	2.1e-06	0.0	4e-08	0.00020669	3.81e-06	6e-07	1.85e-06	609.57319959	727.33632177	743.27127626	5.37035241	0.05789329	-0.34959589
0.08829	13.96731	0.00183899	2.11e-06	0.0	4e-08	0.00020526	3.84e-06	6.1e-07	1.85e-06	609.69583268	727.31806665	743.23200021	5.35655301	0.05809565	-0.34956505
0.08839	13.97347	0.00184036	2.12e-06	0.0	4e-08	0.00020384	3.86e-06	6.1e-07	1.85e-06	609.81814777	727.30008414	743.19281695	5.34273683	0.05829661	-0.34953427
0.08849	13.9796	0.00184173	2.13e-06	0.0	4e-08	0.00020244	3.89e-06	6.2e-07	1.85e-06	609.94014452	727.28237704	743.15372661	5.32890334	0.05849614	-0.34950358
0.08859	13.9857	0.00184307	2.14e-06	0.0	4e-08	0.00020105	3.91e-06	6.2e-07	1.85e-06	610.06182259	727.26494816	743.11472931	5.31505199	0.05869424	-0.34947295
0.08869	13.99176	0.00184441	2.16e-06	0.0	4e-08	0.00019967	3.94e-06	6.2e-07	1.85e-06	610.1831814	727.2478008	743.07582525	5.30116264	0.05889124	-0.3494424
0.08879	13.9978	0.00184573	2.17e-06	0.0	4e-08	0.0001983	3.97e-06	6.3e-07	1.85e-06	610.30422046	727.23093812	743.03701459	5.28726737	0.05908653	-0.34941192
0.08889	14.0038	0.00184704	2.18e-06	0.0	4e-08	0.00019695	3.99e-06	6.3e-07	1.86e-06	610.42493954	727.21436267	742.99829744	5.27335149	0.05928037	-0.34938152
0.08899	14.00977	0.00184834	2.19e-06	0.0	4e-08	0.00019561	4.02e-06	6.4e-07	1.86e-06	610.54533822	727.19807744	742.95967394	5.25941434	0.05947273	-0.34935119
0.08909	14.0157	0.00184962	2.2e-06	0.0	4e-08	0.00019428	4.04e-06	6.4e-07	1.86e-06	610.66541604	727.18208547	742.92114425	5.24545527	0.05966361	-0.34932093
0.08919	14.0216	0.00185089	2.21e-06	0.0	4e-08	0.00019297	4.07e-06	6.4e-07	1.86e-06	610.78517257	727.16638983	742.88270853	5.23147357	0.05985298	-0.34929075
0.08929	14.02747	0.00185215	2.23e-06	0.0	4e-08	0.00019167	4.1e-06	6.5e-07	1.86e-06	610.90460732	727.15099359	742.84436694	5.21746858	0.06004085	-0.34926064
0.08939	14.03331	0.0018534	2.24e-06	0.0	4e-08	0.00019038	4.12e-06	6.5e-07	1.86e-06	611.02371981	727.13589991	742.80611967	5.20343958	0.06022719	-0.3492306
0.08949	14.03912	0.00185463	2.25e-06	0.0	4e-08	0.0001891	4.15e-06	6.6e-07	1.86e-06	611.14250954	727.12111195	742.76796687	5.18938588	0.060412	-0.34920064
0.08959	14.04489	0.00185585	2.26e-06	0.0	4e-08	0.00018784	4.17e-06	6.6e-07	1.86e-06	611.26097599	727.10663291	742.72990874	5.17530676	0.06059526	-0.34917075
0.08969	14.05062	0.00185706	2.27e-06	0.0	4e-08	0.00018658	4.2e-06	6.7e-07	1.87e-06	611.37911863	727.09246603	742.69194545	5.16120149	0.06077696	-0.34914094
0.08979	14.05633	0.00185826	2.28e-06	0.0	4e-08	0.00018534	4.23e-06	6.7e-07	1.87e-06	611.49693691	727.07861458	742.65407721	5.14706935	0.06095709	-0.3491112
0.08989	14.062	0.00185944	2.3e-06	0.0	4e-08	0.00018412	4.25e-06	6.7e-07	1.87e-06	611.61443025	727.06508191	742.6163042	5.1328883	0.06113615	-0.34908154
0.08999	14.06764	0.00186061	2.31e-06	0.0	4e-08	0.0001829	4.28e-06	6.8e-07	1.87e-06	611.73159753	727.0518729	742.57862678	5.11869252	0.06131328	-0.34905195
0.09009	14.07324	0.00186177	2.32e-06	0.0	4e-08	0.0001817	4.3e-06	6.8e-07	1.87e-06	611.84843851	727.03898991	742.54104506	5.10446632	0.06148884	-0.34902244
0.09019	14.07881	0.00186292	2.33e-06	0.0	4e-08	0.00018051	4.33e-06	6.9e-07	1.87e-06	611.96495255	727.02643645	742.50355926	5.09020882	0.06166282	-0.348993
0.09029	14.08434	0.00186406	2.34e-06	0.0	4e-08	0.00017933	4.36e-06	6.9e-07	1.87e-06	612.08113899	727.01421609	742.46616959	5.07591913	0.06183521	-0.34896364
0.09039	14.08984	0.00186518	2.35e-06	0.0	4e-08	0.00017816	4.38e-06	7e-07	1.87e-06	612.19699713	727.00233244	742.4288763	5.06159632	0.062006	-0.34893435
0.09049	14.09531	0.0018663	2.36e-06	0.0	4e-08	0.000177	4.41e-06	7e-07	1.88e-06	612.31252628	726.99078915	742.39167962	5.04723949	0.06217518	-0.34890514
0.09059	14.10074	0.0018674	2.38e-06	0.0	4e-08	0.00017586	4.44e-06	7e-07	1.88e-06	612.4277257	726.97958993	742.35457979	5.03284769	0.06234274	-0.34887601
0.09069	14.10614	0.00186849	2.39e-06	0.0	4e-08	0.00017473	4.46e-06	7.1e-07	1.88e-06	612.54259465	726.96873854	742.31757707	5.01841998	0.06250869	-0.34884695
0.09079	14.1115	0.00186956	2.4e-06	0.0	4e-08	0.00017361	4.49e-06	7.1e-07	1.88e-06	612.65713236	726.95823878	742.28067172	5.0039554	0.062673	-0.34881797
0.09089	14.11683	0.00187063	2.41e-06	0.0	4e-08	0.0001725	4.51e-06	7.2e-07	1.88e-06	612.77133805	726.9480945	742.24386399	4.98945297	0.06283567	-0.34878906
0.09099	14.12212	0.00187168	2.42e-06	0.0	4e-08	0.0001714	4.54e-06	7.2e-07	1.88e-06	612.88521089	726.93830963	742.20715417	4.9749117	0.06299671	-0.34876023
0.09109	14.12738	0.00187273	2.43e-06	0.0	4e-08	0.00017031	4.57e-06	7.3e-07	1.88e-06	612.99875006	726.92888812	742.17054253	4.96033059	0.06315609	-0.34873148
0.09119	14.1326	0.00187376	2.44e-06	0.0	4e-08	0.00016924	4.59e-06	7.3e-07	1.88e-06	613.1119538	726.91983535	742.13402961	4.94562882	0.06331493	-0.34870282
0.09129	14.13779	0.00187478	2.45e-06	0.0	4e-08	0.00016817	4.62e-06	7.3e-07	1.88e-06	613.22482095	726.91115581	742.0976158	4.93093863	0.06347136	-0.34867422
0.09139	14.14294	0.00187579	2.47e-06	0.0	4e-08	0.00016712	4.64e-06	7.4e-07	1.89e-06	613.33735115	726.90285281	742.06130123	4.91620124	0.06362618	-0.3486457
0.09149	14.14806	0.00187679	2.48e-06	0.0	4e-08	0.00016608	4.67e-06	7.4e-07	1.89e-06	613.44954336	726.89493069	742.02508624	4.90141522	0.06377939	-0.34861726
0.09159	14.15314	0.00187778	2.49e-06	0.0	4e-08	0.00016505	4.7e-06	7.5e-07	1.89e-06	613.56139654	726.88739386	741.98897118	4.88657914	0.06393099	-0.3485889
0.09169	14.15818	0.00187875	2.5e-06	0.0	4e-08	0.00016403	4.72e-06	7.5e-07	1.89e-06	613.6729096	726.88024677	741.9529564	4.8716915	0.06408098	-0.34856062
0.09179	14.16319	0.00187972	2.51e-06	0.0	4e-08	0.00016302	4.75e-06	7.5e-07	1.89e-06	613.7840814	726.87349399	741.91704227	4.85675081	0.06422937	-0.34853242
0.09189	14.16816	0.00188067	2.52e-06	0.0	4e-08	0.00016203	4.77e-06	7.6e-07	1.89e-06	613.8949108	726.86714012	741.88122916	4.84175553	0.06437614	-0.34850429
0.09199	14.1731	0.00188162	2.53e-06	0.0	4e-08	0.00016104	4.8e-06	7.6e-07	1.89e-06	614.00539661	726.86118986	741.84551746	4.82670411	0.06452131	-0.34847625
0.09209	14.17799	0.00188255	2.54e-06	0.0	4e-08	0.00016007	4.82e-06	7.7e-07	1.89e-06	614.11553758	726.85564798	741.80990756	4.81159496	0.06466488	-0.34844828
0.09219	14.18285	0.00188347	2.55e-06	0.0	4e-08	0.0001591	4.85e-06	7.7e-07	1.89e-06	614.22533248	726.85051932	741.77439989	4.79642647	0.06480684	-0.3484204
0.09229	14.18768	0.00188438	2.57e-06	0.0	4e-08	0.00015815	4.88e-06	7.8e-07	1.89e-06	614.33477998	726.8458088	741.73899484	4.781197	0.06494721	-0.34839259
0.09239	14.19247	0.00188529	2.58e-06	0.0	5e-08	0.0001572	4.9e-06	7.8e-07	1.9e-06	614.44387867	726.84152178	741.7036929	4.76584988	0.06508781	-0.34836488
0.09249	14.19721	0.00188618	2.59e-06	0.0	5e-08	0.00015627	4.93e-06	7.8e-07	1.9e-06	614.55262593	726.83766749	741.66849484	4.7504739	0.06522564	-0.34833724
0.09259	14.20193	0.00188706	2.6e-06	0.0	5e-08	0.00015535	4.95e-06	7.9e-07	1.9e-06	614.66102122	726.83424819	741.63340089	4.73502858	0.06536199	-0.34830968
0.09269	14.2066	0.00188793	2.61e-06	0.0	5e-08	0.00015444	4.98e-06	7.9e-07	1.9e-06	614.76906301	726.8312694	741.59841152	4.71951189	0.06549687	-0.34828221
0.09279	14.21124	0.00188879	2.62e-06	0.0	5e-08	0.00015354	5e-06	8e-07	1.9e-06	614.87674973	726.82873672	741.56352724	4.70392176	0.0656303	-0.34825481
0.09289	14.21583	0.00188964	2.63e-06	0.0	5e-08	0.00015265	5.03e-06	8e-07	1.9e-06	614.98407975	726.82665588	741.52874856	4.68825607	0.0657623	-0.3482275
0.09299	14.22039	0.00189047	2.64e-06	0.0	5e-08	0.00015177	5.05e-06	8e-07	1.9e-06	615.09105142	726.82503271	741.49407601	4.67251268	0.06589288	-0.34820027
0.09309	14.22492	0.0018913	2.65e-06	0.0	5e-08	0.0001509	5.08e-06	8.1e-07	1.9e-06	615.19766301	726.82387315	741.45951014	4.65668939	0.06602206	-0.34817313
0.09319	14.2294	0.00189212	2.66e-06	0.0	5e-08	0.00015004	5.1e-06	8.1e-07	1.9e-06	615.30391277	726.82318326	741.4250515	4.640784	0.06614985	-0.34814607
0.09329	14.23384	0.00189293	2.67e-06	0.0	5e-08	0.00014919	5.13e-06	8.2e-07	1.9e-06	615.40979888	726.82296922	741.39070068	4.62479422	0.06627628	-0.34811909
0.09339	14.23824	0.00189373	2.68e-06	0.0	5e-08	0.00014835	5.15e-06	8.2e-07	1.9e-06	615.51531948	726.82323732	741.35645825	4.60871778	0.06640136	-0.3480922
0.09349	14.24261	0.00189452	2.69e-06	0.0	5e-08	0.00014752	5.18e-06	8.3e-07	1.91e-06	615.62047265	726.82399399	741.32232483	4.59255231	0.06652512	-0.34806539
0.09359	14.24693	0.0018953	2.7e-06	0.0	5e-08	0.0001467	5.2e-06	8.3e-07	1.91e-06	615.72525642	726.82524575	741.28830104	4.57629546	0.06664757	-0.34803867
0.09369	14.25122	0.00189606	2.71e-06	0.0	5e-08	0.0001459	5.23e-06	8.3e-07	1.91e-06	615.82966694	726.82700464	741.25438805	4.55979932	0.06677339	-0.34801206
0.09379	14.25546	0.00189682	2.72e-06	0.0	5e-08	0.0001451	5.25e-06	8.4e-07	1.91e-06	615.93370203	726.82927776	741.22058654	4.54330489	0.06689482	-0.34798551
0.09389	14.25967	0.00189757	2.73e-06	0.0	5e-08	0.00014431	5.27e-06	8.4e-07	1.91e-06	616.03736034	726.83206974	741.18689695	4.52670404	0.06701526	-0.34795906
0.09399	14.26383	0.00189831	2.74e-06	0.0	5e-08	0.00014353	5.3e-06	8.4e-07	1.91e-06	616.1406395	726.83538815	741.15332003	4.50999359	0.06713475	-0.34793269
0.09409	14.26796	0.00189904	2.75e-06	0.0	5e-08	0.00014276	5.32e-06	8.5e-07	1.91e-06	616.24353707	726.83924076	741.11985653	4.49317028	0.06725334	-0.34790641
0.09419	14.27204	0.00189976	2.76e-06	0.0	5e-08	0.00014201	5.35e-06	8.5e-07	1.91e-06	616.34605054	726.84363549	741.08650724	4.47623081	0.06737108	-0.34788023
0.09429	14.27608	0.00190047	2.77e-06	0.0	5e-08	0.00014126	5.37e-06	8.6e-07	1.91e-06	616.44817732	726.84858049	741.05327297	4.4591718	0.06748802	-0.34785413
0.09439	14.28008	0.00190117	2.78e-06	0.0	5e-08	0.00014052	5.39e-06	8.6e-07	1.91e-06	616.54991474	726.85408406	741.02015454	4.44198982	0.0676042	-0.34782812
0.09449	14.28404	0.00190186	2.79e-06	0.0	5e-08	0.00013979	5.42e-06	8.6e-07	1.91e-06	616.65126007	726.86015471	740.9871528	4.42468136	0.06771969	-0.3478022
0.09459	14.28795	0.00190254	2.8e-06	0.0	5e-08	0.00013907	5.44e-06	8.7e-07	1.91e-06	616.75221047	726.86680113	740.95426864	4.40724288	0.06783454	-0.34777638
0.09469	14.29183	0.00190321	2.81e-06	0.0	5e-08	0.00013836	5.46e-06	8.7e-07	1.91e-06	616.85276305	726.87403224	740.92150295	4.38967074	0.0679488	-0.34775064
0.09479	14.29566	0.00190387	2.82e-06	0.0	5e-08	0.00013766	5.49e-06	8.8e-07	1.92e-06	616.95291483	726.88185713	740.88885665	4.37196126	0.06806253	-0.347725
0.09489	14.29944	0.00190453	2.83e-06	0.0	5e-08	0.00013697	5.51e-06	8.8e-07	1.92e-06	617.0526622	726.89028625	740.85633085	4.35395016	0.06817979	-0.34769947
0.09499	14.30319	0.00190517	2.84e-06	0.0	5e-08	0.00013629	5.53e-06	8.8e-07	1.92e-06	617.1519986	726.89933634	740.82392753	4.33586882	0.06829477	-0.34767402
0.09509	14.30689	0.0019058	2.85e-06	0.0	5e-08	0.00013562	5.56e-06	8.9e-07	1.92e-06	617.25092256	726.90901335	740.79164715	4.31761697	0.06840996	-0.34764868
0.09519	14.31054	0.00190643	2.86e-06	0.0	5e-08	0.00013496	5.58e-06	8.9e-07	1.92e-06	617.34943023	726.91932837	740.75949091	4.29918785	0.06852547	-0.34762342
0.09529	14.31416	0.00190704	2.87e-06	0.0	5e-08	0.00013431	5.6e-06	8.9e-07	1.92e-06	617.44751763	726.93029279	740.72746001	4.2805745	0.06864144	-0.34759827
0.09539	14.31772	0.00190765	2.88e-06	0.0	5e-08	0.00013367	5.62e-06	9e-07	1.92e-06	617.54518058	726.94191842	740.69555574	4.26176973	0.06875803	-0.34757322
0.09549	14.32125	0.00190824	2.89e-06	0.0	5e-08	0.00013304	5.64e-06	9e-07	1.92e-06	617.64241476	726.95421742	740.66377942	4.24276616	0.06887538	-0.34754826
0.09559	14.32472	0.00190883	2.9e-06	0.0	5e-08	0.00013242	5.67e-06	9.1e-07	1.92e-06	617.73921568	726.96720236	740.6321324	4.22355617	0.06899365	-0.34752341
0.09569	14.32816	0.00190941	2.91e-06	0.0	5e-08	0.00013181	5.69e-06	9.1e-07	1.92e-06	617.83557866	726.98088621	740.60061613	4.20413195	0.069113	-0.34749866
0.09579	14.33154	0.00190997	2.92e-06	0.0	5e-08	0.0001312	5.71e-06	9.1e-07	1.92e-06	617.93149686	726.9952891	740.56923263	4.18436348	0.06923928	-0.34747403
0.09589	14.33488	0.00191053	2.92e-06	0.0	5e-08	0.00013061	5.73e-06	9.2e-07	1.92e-06	618.02696593	727.01042257	740.53798325	4.16443029	0.06936391	-0.34744949
0.09599	14.33817	0.00191108	2.93e-06	0.0	5e-08	0.00013003	5.75e-06	9.2e-07	1.92e-06	618.12198056	727.02630113	740.50686959	4.14424506	0.06949074	-0.34742506
0.09609	14.34142	0.00191162	2.94e-06	0.0	5e-08	0.00012945	5.77e-06	9.2e-07	1.92e-06	618.21653504	727.04294055	740.47589338	4.12379749	0.06962003	-0.34740073
0.09619	14.34461	0.00191215	2.95e-06	0.0	5e-08	0.00012889	5.79e-06	9.3e-07	1.92e-06	618.31062338	727.06035716	740.44505642	4.10307699	0.06975204	-0.34737652
0.09629	14.34776	0.00191267	2.96e-06	0.0	5e-08	0.00012834	5.81e-06	9.3e-07	1.92e-06	618.40423941	727.07856789	740.41436058	4.08207264	0.06988705	-0.34735242
0.09639	14.35086	0.00191318	2.97e-06	0.0	5e-08	0.00012779	5.83e-06	9.3e-07	1.92e-06	618.49737665	727.09759032	740.38380781	4.06077324	0.07002536	-0.34732842
0.09649	14.35391	0.00191369	2.97e-06	0.0	5e-08	0.00012726	5.85e-06	9.4e-07	1.93e-06	618.5900284	727.11744265	740.35340013	4.03916731	0.07016725	-0.34730454
0.09659	14.35691	0.00191418	2.98e-06	0.0	5e-08	0.00012673	5.87e-06	9.4e-07	1.93e-06	618.68218585	727.13814813	740.32314015	4.01708076	0.07031844	-0.34728079
0.09669	14.35987	0.00191466	2.99e-06	0.0	5e-08	0.00012622	5.89e-06	9.4e-07	1.93e-06	618.77384066	727.15972886	740.29303038	3.99471403	0.07047216	-0.34725715
0.09679	14.36277	0.00191514	3e-06	0.0	5e-08	0.00012571	5.91e-06	9.5e-07	1.93e-06	618.86498533	727.18220505	740.26307306	3.97196672	0.07063166	-0.34723363
0.09689	14.36561	0.0019156	3.01e-06	0.0	5e-08	0.00012522	5.93e-06	9.5e-07	1.93e-06	618.95561112	727.20559985	740.23327081	3.94881968	0.0707975	-0.34721022
0.09699	14.36841	0.00191606	3.01e-06	0.0	5e-08	0.00012473	5.95e-06	9.5e-07	1.93e-06	619.04570887	727.22993746	740.20362635	3.92525298	0.07097024	-0.34718695
0.09709	14.37116	0.0019165	3.02e-06	0.0	5e-08	0.00012426	5.97e-06	9.5e-07	1.93e-06	619.13526896	727.25524323	740.17414256	3.90124594	0.07115049	-0.34716379
0.09719	14.37385	0.00191694	3.03e-06	0.0	6e-08	0.00012379	5.99e-06	9.6e-07	1.93e-06	619.22427819	727.28155122	740.14482333	3.87657198	0.07134621	-0.34714078
0.09729	14.37648	0.00191737	3.04e-06	0.0	6e-08	0.00012334	6e-06	9.6e-07	1.93e-06	619.31272617	727.30888865	740.11567175	3.85148669	0.0715481	-0.34711789
0.09739	14.37907	0.00191778	3.04e-06	0.0	6e-08	0.00012289	6.02e-06	9.6e-07	1.93e-06	619.40060123	727.33728592	740.08669129	3.82585163	0.07176098	-0.34709514
0.09749	14.38159	0.00191819	3.05e-06	0.0	6e-08	0.00012246	6.04e-06	9.7e-07	1.93e-06	619.48789067	727.36677588	740.05788571	3.79963572	0.07198579	-0.34707252
0.09759	14.38407	0.00191859	3.06e-06	0.0	6e-08	0.00012203	6.06e-06	9.7e-07	1.93e-06	619.5745811	727.39739314	740.02925897	3.77280664	0.07222355	-0.34705004
0.09769	14.38648	0.00191898	3.06e-06	0.0	6e-08	0.00012162	6.07e-06	9.7e-07	1.93e-06	619.66065805	727.42917491	740.00081534	3.74520629	0.07247994	-0.34702771
0.09779	14.38884	0.00191935	3.07e-06	0.0	6e-08	0.00012121	6.09e-06	9.7e-07	1.93e-06	619.7461029	727.46216858	739.97256028	3.71689385	0.07275254	-0.34700552
0.09789	14.39113	0.00191972	3.08e-06	0.0	6e-08	0.00012082	6.11e-06	9.8e-07	1.93e-06	619.83089958	727.49641531	739.94449855	3.68778218	0.07304438	-0.34698349
0.09799	14.39337	0.00192008	3.08e-06	0.0	6e-08	0.00012044	6.12e-06	9.8e-07	1.93e-06	619.91502945	727.53196255	739.91663561	3.6578132	0.07335742	-0.34696161
0.09809	14.39555	0.00192043	3.09e-06	0.0	6e-08	0.00012006	6.14e-06	9.8e-07	1.93e-06	619.99847208	727.56886219	739.88897746	3.62679909	0.0736988	-0.3469399
0.09819	14.39767	0.00192076	3.09e-06	0.0	6e-08	0.0001197	6.15e-06	9.8e-07	1.93e-06	620.08120262	727.60717708	739.86153136	3.5947757	0.07406667	-0.34691835
0.09829	14.39972	0.00192109	3.1e-06	0.0	6e-08	0.00011935	6.17e-06	9.9e-07	1.93e-06	620.16319777	727.64696614	739.83430414	3.56162229	0.07446544	-0.34689698
0.09839	14.40171	0.00192141	3.11e-06	0.0	6e-08	0.00011902	6.18e-06	9.9e-07	1.93e-06	620.24443102	727.68829622	739.80730354	3.5272472	0.07489836	-0.34687578
0.09849	14.40363	0.00192171	3.11e-06	0.0	6e-08	0.00011869	6.19e-06	9.9e-07	1.93e-06	620.32487303	727.73124104	739.78053813	3.49139877	0.07537467	-0.34685477
0.09859	14.40549	0.00192201	3.12e-06	0.0	6e-08	0.00011837	6.21e-06	9.9e-07	1.93e-06	620.40448822	727.77588898	739.75401825	3.45400983	0.07589669	-0.34683395
0.09869	14.40727	0.00192229	3.12e-06	0.0	6e-08	0.00011807	6.22e-06	1e-06	1.93e-06	620.48324045	727.82233016	739.72775442	3.4148936	0.07647122	-0.34681333
0.09879	14.40899	0.00192256	3.13e-06	0.0	6e-08	0.00011778	6.23e-06	1e-06	1.93e-06	620.56108721	727.87067059	739.70175899	3.37369465	0.07711337	-0.34679293
0.09889	14.41064	0.00192282	3.13e-06	0.0	6e-08	0.0001175	6.24e-06	1e-06	1.94e-06	620.63797976	727.92103222	739.67604607	3.33030614	0.07782594	-0.34677274
0.09899	14.41221	0.00192307	3.14e-06	0.0	6e-08	0.00011723	6.26e-06	1e-06	1.94e-06	620.71386546	727.97354599	739.65063091	3.28443009	0.07862091	-0.34675279
0.09909	14.4137	0.00192331	3.14e-06	0.0	6e-08	0.00011698	6.27e-06	1e-06	1.94e-06	620.78868076	728.02836932	739.62553188	3.23538462	0.07952492	-0.34673309
0.09919	14.41511	0.00192353	3.14e-06	0.0	6e-08	0.00011674	6.28e-06	1.01e-06	1.94e-06	620.86235214	728.08568387	739.60077019	3.1828795	0.08054954	-0.34671366
0.09929	14.41644	0.00192374	3.15e-06	0.0	6e-08	0.00011651	6.29e-06	1.01e-06	1.94e-06	620.93479043	728.14570905	739.57637153	3.1260482	0.08172949	-0.34669451
0.09939	14.41769	0.00192394	3.15e-06	0.0	6e-08	0.0001163	6.3e-06	1.01e-06	1.94e-06	621.00589151	728.20870025	739.55236586	3.06412668	0.0830954	-0.34667567
0.09949	14.41885	0.00192412	3.15e-06	0.0	6e-08	0.00011611	6.3e-06	1.01e-06	1.94e-06	621.07552477	728.27497647	739.5287907	2.99580194	0.08470104	-0.34665718
0.09959	14.41991	0.00192429	3.16e-06	0.0	6e-08	0.00011593	6.31e-06	1.01e-06	1.94e-06	621.14352532	728.34493877	739.50569333	2.91908264	0.08662896	-0.34663906
0.09969	14.42087	0.00192444	3.16e-06	0.0	6e-08	0.00011576	6.32e-06	1.01e-06	1.94e-06	621.20967902	728.41910562	739.48313506	2.83145053	0.08898392	-0.34662136
0.09979	14.42172	0.00192457	3.16e-06	0.0	6e-08	0.00011562	6.33e-06	1.01e-06	1.94e-06	621.27369178	728.4981843	739.46119993	2.72827572	0.09196066	-0.34660416
0.09989	14.42246	0.00192469	3.17e-06	0.0	6e-08	0.00011549	6.33e-06	1.01e-06	1.94e-06	621.33513603	728.58319496	739.44000995	2.6015078	0.09590045	-0.34658755
0.09999	14.42306	0.00192478	3.17e-06	0.0	6e-08	0.00011539	6.34e-06	1.02e-06	1.94e-06	621.39332171	728.67576586	739.41976164	2.43402392	0.10153442	-0.34657169
0.10001	14.42317	0.0019248	3.17e-06	0.0	6e-08	0.00011537	6.34e-06	1.02e-06	1.94e-06	621.4044713	728.69541255	739.41585242	1306.70962535	33.37888404	37.21964569
