# Supplementary material for: Dataset for the simulated biomass pyrolysis in rotary kilns with varying particle residence time distributions
Source: Data Brief. 2021 Nov 23;39:107603. doi: 10.1016/j.dib.2021.107603 (PMC8633881; doi:10.1016/j.dib.2021.107603)
Supplement: Supplementary Data S1 — Supplementary Raw Research Data. This is open data under the CC BY license http://creativecommons.org/licenses/by/4.0/ [file mmc1.zip › supplementary/108/logFiles/log_Pe16]

l,m	Tau,s	F_w,kg/s	F_is,kg/s	F_c,kg/s	F_rt,kg/s	F_w_wet,kg/s	F_it,kg/s	F_g,kg/s	F_H2O_g,kg/s	T_b,K	T_g,K	T_w,K	q_bed,kW/m	q_gas,kW/m	q_loss,kW/m
1e-05	0.00118	0.0	0.0	0.0	0.0	0.00205302	0.0	0.0	0.0	298.22728506	298.63375453	833.12798217	28.56691648	3.36256806	-0.42016208
0.0001	0.02237	0.0	0.0	0.0	0.0	0.00205302	0.0	0.0	0.0	298.92206441	302.9805729	832.93000827	28.51979925	3.35497406	-0.42000662
0.0002	0.0459	0.0	0.0	0.0	0.0	0.00205302	0.0	0.0	0.0	299.69238499	307.79547557	832.71043164	28.46757187	3.34631933	-0.41983417
0.0003	0.06941	0.0	0.0	0.0	0.0	0.00205302	0.0	0.0	0.0	300.46096777	312.59438656	832.49127083	28.41548818	3.33740901	-0.41966206
0.0004	0.09291	0.0	0.0	0.0	0.0	0.00205302	0.0	0.0	0.0	301.22781878	317.37697943	832.27252657	28.36354449	3.32825169	-0.41949027
0.0005	0.11639	0.0	0.0	0.0	0.0	0.00205302	0.0	0.0	0.0	301.99294395	322.14292252	832.05419968	28.31173963	3.3188292	-0.41931882
0.0006	0.13986	0.0	0.0	0.0	0.0	0.00205302	0.0	0.0	0.0	302.75634924	326.89189185	831.83629089	28.26007464	3.30916482	-0.41914769
0.0007	0.16331	0.0	0.0	0.0	0.0	0.00205302	0.0	0.0	0.0	303.51804061	331.62356399	831.61880096	28.20854635	3.29923431	-0.41897689
0.0008	0.18675	0.0	0.0	0.0	0.0	0.00205302	0.0	0.0	0.0	304.27802379	336.33759171	831.40173079	28.1571572	3.28905264	-0.41880642
0.0009	0.21017	0.0	0.0	0.0	0.0	0.00205302	0.0	0.0	0.0	305.03630478	341.03365399	831.18508113	28.10590665	3.27861649	-0.41863628
0.001	0.23358	0.0	0.0	0.0	0.0	0.00205302	0.0	0.0	0.0	305.79288938	345.71141411	830.96885281	28.05478947	3.26790298	-0.41846647
0.0011	0.25697	0.0	0.0	0.0	0.0	0.00205302	0.0	0.0	0.0	306.54778328	350.37052396	830.75304677	28.00381104	3.25693567	-0.41829699
0.0012	0.28034	0.0	0.0	0.0	0.0	0.00205302	0.0	0.0	0.0	307.30099239	355.01065467	830.5376638	27.95296983	3.24570783	-0.41812784
0.0013	0.3037	0.0	0.0	0.0	0.0	0.00205302	0.0	0.0	0.0	308.05252222	359.63145246	830.3227049	27.90225372	3.23418146	-0.41795904
0.0014	0.32705	0.0	0.0	0.0	0.0	0.00205302	0.0	0.0	0.0	308.80237837	364.23256879	830.10817103	27.85167735	3.22240247	-0.41779057
0.0015	0.35038	0.0	0.0	0.0	0.0	0.00205302	0.0	0.0	0.0	309.55056667	368.81366749	829.89406303	27.80123624	3.21035683	-0.41762243
0.0016	0.37369	0.0	0.0	0.0	0.0	0.00205302	0.0	0.0	0.0	310.29709284	373.37440735	829.68038179	27.75093059	3.19804514	-0.41745462
0.0017	0.39699	0.0	0.0	0.0	0.0	0.00205302	0.0	0.0	0.0	311.04196264	377.91444775	829.4671282	27.70076057	3.18546797	-0.41728714
0.0018	0.42028	0.0	0.0	0.0	0.0	0.00205302	0.0	0.0	0.0	311.78518181	382.43344861	829.25430313	27.65072638	3.1726259	-0.41712
0.0019	0.44355	0.0	0.0	0.0	0.0	0.00205302	0.0	0.0	0.0	312.52675506	386.93103444	829.0419079	27.60079678	3.15945286	-0.41695322
0.002	0.4668	0.0	0.0	0.0	0.0	0.00205302	0.0	0.0	0.0	313.26668828	391.4068705	828.82994332	27.55101721	3.14604543	-0.41678676
0.0021	0.49004	0.0	0.0	0.0	0.0	0.00205302	0.0	0.0	0.0	314.00498721	395.86061644	828.61841029	27.50136987	3.13236605	-0.41662064
0.0022	0.51326	0.0	0.0	0.0	0.0	0.00205302	0.0	0.0	0.0	314.7416574	400.29192698	828.40730975	27.4518546	3.11841456	-0.41645485
0.0023	0.53647	0.0	0.0	0.0	0.0	0.00205302	0.0	0.0	0.0	315.47670444	404.7004568	828.19664265	27.40247125	3.10419083	-0.4162894
0.0024	0.55966	0.0	0.0	0.0	0.0	0.00205302	0.0	0.0	0.0	316.21013385	409.08586068	827.98640995	27.35320096	3.08968339	-0.41612431
0.0025	0.58283	0.0	0.0	0.0	0.0	0.00205302	0.0	0.0	0.0	316.94195006	413.44779964	827.77661286	27.30406784	3.0749068	-0.41595955
0.0026	0.60599	0.0	0.0	0.0	0.0	0.00205302	0.0	0.0	0.0	317.67215904	417.78592577	827.56725225	27.2550626	3.05985539	-0.41579514
0.0027	0.62914	0.0	0.0	0.0	0.0	0.00205302	0.0	0.0	0.0	318.40076615	422.09989468	827.3583291	27.20618475	3.0445288	-0.41563106
0.0028	0.65227	0.0	0.0	0.0	0.0	0.00205302	0.0	0.0	0.0	319.12777673	426.38936201	827.14984444	27.15743377	3.02892668	-0.41546733
0.0029	0.67538	0.0	0.0	0.0	0.0	0.00205302	0.0	0.0	0.0	319.85319608	430.65398352	826.94179926	27.10880912	3.01304866	-0.41530395
0.003	0.69848	0.0	0.0	0.0	0.0	0.00205302	0.0	0.0	0.0	320.57702934	434.89343759	826.73419451	27.06029121	2.99697484	-0.41514092
0.0031	0.72157	0.0	0.0	0.0	0.0	0.00205302	0.0	0.0	0.0	321.29928114	439.10748405	826.52703085	27.01190762	2.98058645	-0.41497823
0.0032	0.74464	0.0	0.0	0.0	0.0	0.00205302	0.0	0.0	0.0	322.01995705	443.29572107	826.32030952	26.96364715	2.9639281	-0.41481589
0.0033	0.76769	0.0	0.0	0.0	0.0	0.00205302	0.0	0.0	0.0	322.73906222	447.45781535	826.11403151	26.91550925	2.94699959	-0.4146539
0.0034	0.79073	0.0	0.0	0.0	0.0	0.00205302	0.0	0.0	0.0	323.45660176	451.59343388	825.90819783	26.86749338	2.92980069	-0.41449226
0.0035	0.81375	0.0	0.0	0.0	0.0	0.00205302	0.0	0.0	0.0	324.17258076	455.70224393	825.70280948	26.81959898	2.91233116	-0.41433096
0.0036	0.83676	0.0	0.0	0.0	0.0	0.00205302	0.0	0.0	0.0	324.88700429	459.78391301	825.49786749	26.7718255	2.89459079	-0.41417002
0.0037	0.85975	0.0	0.0	0.0	0.0	0.00205302	0.0	0.0	0.0	325.59987737	463.83810895	825.29337287	26.7241724	2.87657935	-0.41400942
0.0038	0.88272	0.0	0.0	0.0	0.0	0.00205302	0.0	0.0	0.0	326.31120501	467.86449982	825.08932664	26.67663913	2.85829662	-0.41384918
0.0039	0.90568	0.0	0.0	0.0	0.0	0.00205302	0.0	0.0	0.0	327.02099197	471.86286854	824.88572933	26.62919449	2.84004539	-0.41368929
0.004	0.92863	0.0	0.0	0.0	0.0	0.00205302	0.0	0.0	0.0	327.72924265	475.83314121	824.6825808	26.58188626	2.82134752	-0.41352976
0.0041	0.95156	0.0	0.0	0.0	0.0	0.00205302	0.0	0.0	0.0	328.43596236	479.77480188	824.47988293	26.53469396	2.80239996	-0.41337058
0.0042	0.97447	0.0	0.0	0.0	0.0	0.00205302	0.0	0.0	0.0	329.14115597	483.68755077	824.27763663	26.48761689	2.78320388	-0.41321175
0.0043	0.99737	0.0	0.0	0.0	0.0	0.00205302	0.0	0.0	0.0	329.84482826	487.57109032	824.07584281	26.44065436	2.76376047	-0.41305328
0.0044	1.02025	0.0	0.0	0.0	0.0	0.00205302	0.0	0.0	0.0	330.54698402	491.42512514	823.87450235	26.39380568	2.74407092	-0.41289516
0.0045	1.04312	0.0	0.0	0.0	0.0	0.00205302	0.0	0.0	0.0	331.247628	495.24936202	823.67361615	26.34707015	2.7241364	-0.4127374
0.0046	1.06597	0.0	0.0	0.0	0.0	0.00205302	0.0	0.0	0.0	331.94676491	499.04350996	823.47318512	26.30044709	2.7039581	-0.41258
0.0047	1.08881	0.0	0.0	0.0	0.0	0.00205302	0.0	0.0	0.0	332.64439945	502.80728013	823.27321014	26.2539358	2.68353721	-0.41242296
0.0048	1.11163	0.0	0.0	0.0	0.0	0.00205302	0.0	0.0	0.0	333.34053599	506.54059691	823.07369108	26.20750234	2.66331395	-0.41226627
0.0049	1.13444	0.0	0.0	0.0	0.0	0.00205302	0.0	0.0	0.0	334.0351788	510.24343293	822.87462759	26.16119896	2.64259044	-0.41210994
0.005	1.15723	0.0	0.0	0.0	0.0	0.00205302	0.0	0.0	0.0	334.72833279	513.91529093	822.6760216	26.11500293	2.62165877	-0.41195397
0.0051	1.18	0.0	0.0	0.0	0.0	0.00205302	0.0	0.0	0.0	335.42000244	517.5559326	822.47787376	26.06891342	2.6005222	-0.41179836
0.0052	1.20276	0.0	0.0	0.0	0.0	0.00205302	0.0	0.0	0.0	336.11019226	521.16512457	822.28018475	26.02292956	2.57918401	-0.41164312
0.0053	1.22551	0.0	0.0	0.0	0.0	0.00205302	0.0	0.0	0.0	336.79890667	524.7426384	822.0829552	25.9770505	2.55764747	-0.41148823
0.0054	1.24823	0.0	0.0	0.0	0.0	0.00205302	0.0	0.0	0.0	337.48615008	528.28825057	821.88618574	25.9312754	2.53591585	-0.41133371
0.0055	1.27095	0.0	0.0	0.0	0.0	0.00205302	0.0	0.0	0.0	338.17192687	531.80174247	821.68987698	25.88560341	2.51399241	-0.41117955
0.0056	1.29364	0.0	0.0	0.0	0.0	0.00205302	0.0	0.0	0.0	338.85624139	535.28290045	821.49402952	25.84003368	2.49188043	-0.41102575
0.0057	1.31632	0.0	0.0	0.0	0.0	0.00205302	0.0	0.0	0.0	339.53909772	538.73175916	821.29864271	25.79453995	2.47000974	-0.41087229
0.0058	1.33899	0.0	0.0	0.0	0.0	0.00205302	0.0	0.0	0.0	340.22050001	542.14826322	821.10371634	25.74916203	2.44770085	-0.41071921
0.0059	1.36164	0.0	0.0	0.0	0.0	0.00205302	0.0	0.0	0.0	340.90045263	545.53205436	820.90925179	25.70388208	2.42524233	-0.4105665
0.006	1.38428	0.0	0.0	0.0	0.0	0.00205302	0.0	0.0	0.0	341.57895977	548.88297662	820.71524937	25.65869914	2.4026394	-0.41041415
0.0061	1.4069	0.0	0.0	0.0	0.0	0.00205302	0.0	0.0	0.0	342.25602554	552.20088146	820.52170941	25.61361225	2.37989728	-0.41026216
0.0062	1.4295	0.0	0.0	0.0	0.0	0.00205302	0.0	0.0	0.0	342.93165406	555.48562772	820.32863216	25.56862042	2.35702119	-0.41011054
0.0063	1.45209	0.0	0.0	0.0	0.0	0.00205302	0.0	0.0	0.0	343.60584939	558.73708166	820.1360179	25.52372271	2.33401636	-0.40995928
0.0064	1.47466	0.0	0.0	0.0	0.0	0.00205302	0.0	0.0	0.0	344.27861556	561.95511694	819.94386683	25.47891813	2.310888	-0.40980839
0.0065	1.49722	0.0	0.0	0.0	0.0	0.00205302	0.0	0.0	0.0	344.94995655	565.13961461	819.75217914	25.43420573	2.28764135	-0.40965787
0.0066	1.51976	0.0	0.0	0.0	0.0	0.00205302	0.0	0.0	0.0	345.61987627	568.29066555	819.5609539	25.38957229	2.26459932	-0.40950766
0.0067	1.54228	0.0	0.0	0.0	0.0	0.00205302	0.0	0.0	0.0	346.28837862	571.40820697	819.37019101	25.34503655	2.2412561	-0.40935785
0.0068	1.56479	0.0	0.0	0.0	0.0	0.00205302	0.0	0.0	0.0	346.95546751	574.49205875	819.17989104	25.30058928	2.21783128	-0.40920841
0.0069	1.58729	0.0	0.0	0.0	0.0	0.00205302	0.0	0.0	0.0	347.62114677	577.54215752	818.99005391	25.25622944	2.19433148	-0.40905933
0.007	1.60977	0.0	0.0	0.0	0.0	0.00205302	0.0	0.0	0.0	348.28542022	580.55844903	818.80067952	25.21195604	2.17076333	-0.40891062
0.0071	1.63223	0.0	0.0	0.0	0.0	0.00205302	0.0	0.0	0.0	348.94829161	583.54088809	818.61176773	25.16776803	2.14713345	-0.40876227
0.0072	1.65468	0.0	0.0	0.0	0.0	0.00205302	0.0	0.0	0.0	349.60976469	586.4894386	818.42331835	25.12366441	2.12344848	-0.40861429
0.0073	1.67711	0.0	0.0	0.0	0.0	0.00205302	0.0	0.0	0.0	350.26984313	589.40407353	818.23533118	25.07964416	2.09971502	-0.40846667
0.0074	1.69953	0.0	0.0	0.0	0.0	0.00205302	0.0	0.0	0.0	350.9285306	592.28477494	818.04780594	25.03570624	2.07593971	-0.40831942
0.0075	1.72193	0.0	0.0	0.0	0.0	0.00205302	0.0	0.0	0.0	351.58583088	595.13164311	817.86074164	24.99185181	2.05230032	-0.40817247
0.0076	1.74432	0.0	0.0	0.0	0.0	0.00205302	0.0	0.0	0.0	352.24174753	597.94466891	817.67413799	24.94807635	2.02852687	-0.40802593
0.0077	1.76668	0.0	0.0	0.0	0.0	0.00205302	0.0	0.0	0.0	352.89628407	600.72383567	817.48799479	24.90438031	2.00474245	-0.40787975
0.0078	1.78904	0.0	0.0	0.0	0.0	0.00205302	0.0	0.0	0.0	353.54944401	603.46917364	817.30231156	24.86076268	1.9809544	-0.40773394
0.0079	1.81138	0.0	0.0	0.0	0.0	0.00205302	0.0	0.0	0.0	354.20123087	606.18072289	817.11708777	24.81722245	1.95717008	-0.40758848
0.008	1.8337	0.0	0.0	0.0	0.0	0.00205302	0.0	0.0	0.0	354.85164808	608.85853335	816.93232284	24.7737586	1.93339684	-0.40744339
0.0081	1.85601	0.0	0.0	0.0	0.0	0.00205302	0.0	0.0	0.0	355.50069907	611.5026648	816.74801616	24.73037013	1.90964203	-0.40729867
0.0082	1.8783	0.0	0.0	0.0	0.0	0.00205302	0.0	0.0	0.0	356.14838723	614.11318686	816.56416706	24.68705602	1.885913	-0.4071543
0.0083	1.90057	1e-08	0.0	0.0	0.0	0.00205302	0.0	0.0	0.0	356.79471591	616.69017899	816.38077485	24.64381527	1.86221712	-0.4070103
0.0084	1.92283	1e-08	0.0	0.0	0.0	0.00205302	0.0	0.0	0.0	357.43968884	619.23370995	816.19783862	24.6006635	1.83857538	-0.40686659
0.0085	1.94508	1e-08	0.0	0.0	0.0	0.00205302	0.0	0.0	0.0	358.08330919	621.74388513	816.01535765	24.55757269	1.81497297	-0.40672329
0.0086	1.96731	1e-08	0.0	0.0	0.0	0.00205302	0.0	0.0	0.0	358.72558014	624.22081573	815.83333111	24.51455323	1.79142661	-0.40658034
0.0087	1.98952	1e-08	0.0	0.0	0.0	0.00205302	0.0	0.0	0.0	359.36650495	626.66461867	815.6517581	24.47160419	1.76794371	-0.40643776
0.0088	2.01172	1e-08	0.0	0.0	0.0	0.00205302	0.0	0.0	0.0	360.00608682	629.07542058	815.47063771	24.42872463	1.74453168	-0.40629553
0.0089	2.0339	1e-08	0.0	0.0	0.0	0.00205301	0.0	0.0	0.0	360.64432895	631.45335783	815.28996894	24.3859136	1.72119793	-0.40615366
0.009	2.05607	1e-08	0.0	0.0	0.0	0.00205301	0.0	0.0	0.0	361.28123447	633.79857649	815.10975079	24.34317015	1.69794986	-0.40601214
0.0091	2.07822	1e-08	0.0	0.0	0.0	0.00205301	0.0	0.0	0.0	361.91680652	636.11123237	814.92998217	24.30049335	1.67479489	-0.40587098
0.0092	2.10035	1e-08	0.0	0.0	0.0	0.00205301	0.0	0.0	0.0	362.55104816	638.391491	814.750662	24.25788388	1.65173261	-0.40573018
0.0093	2.12247	1e-08	0.0	0.0	0.0	0.00205301	0.0	0.0	0.0	363.18396315	640.63936161	814.57178965	24.21536391	1.62866028	-0.40558966
0.0094	2.14457	1e-08	0.0	0.0	0.0	0.00205301	0.0	0.0	0.0	363.81555416	642.85510764	814.39336367	24.17289174	1.60577966	-0.40544954
0.0095	2.16666	1e-08	0.0	0.0	0.0	0.00205301	0.0	0.0	0.0	364.44582419	645.03892473	814.21538282	24.13048414	1.58301366	-0.40530977
0.0096	2.18873	1e-08	0.0	0.0	0.0	0.00205301	0.0	0.0	0.0	365.07477624	647.19100365	814.03784585	24.08814029	1.56036916	-0.40517036
0.0097	2.21079	1e-08	0.0	0.0	0.0	0.00205301	0.0	0.0	0.0	365.70241328	649.31154401	813.8607515	24.04585934	1.53785303	-0.40503129
0.0098	2.23283	1e-08	0.0	0.0	0.0	0.00205301	0.0	0.0	0.0	366.32873828	651.40075429	813.68409842	24.00364048	1.51547215	-0.40489257
0.0099	2.25485	1e-08	0.0	0.0	0.0	0.00205301	0.0	0.0	0.0	366.95375415	653.45885182	813.50788527	23.96148286	1.49323341	-0.4047542
0.01	2.27686	1e-08	0.0	0.0	0.0	0.00205301	0.0	0.0	0.0	367.57746377	655.48606278	813.33211063	23.91938566	1.47114367	-0.40461618
0.0101	2.29885	1e-08	0.0	0.0	0.0	0.00205301	0.0	0.0	0.0	368.19987003	657.48261972	813.15677307	23.87737586	1.44902096	-0.40447845
0.0102	2.32083	1e-08	0.0	0.0	0.0	0.00205301	0.0	0.0	0.0	368.82097673	659.44844694	812.98187239	23.83540936	1.42716592	-0.4043411
0.0103	2.34279	2e-08	0.0	0.0	0.0	0.00205301	0.0	0.0	0.0	369.44078608	661.38398875	812.80740629	23.79350301	1.40546546	-0.40420409
0.0104	2.36474	2e-08	0.0	0.0	0.0	0.00205301	0.0	0.0	0.0	370.05930094	663.28948438	812.6333733	23.75165611	1.3839254	-0.40406743
0.0105	2.38667	2e-08	0.0	0.0	0.0	0.002053	0.0	0.0	0.0	370.67652412	665.16518041	812.45977188	23.70986801	1.36255157	-0.4039311
0.0106	2.40858	2e-08	0.0	0.0	0.0	0.002053	0.0	0.0	0.0	371.29245841	667.01133076	812.28660051	23.66813801	1.34134983	-0.40379511
0.0107	2.43048	2e-08	0.0	0.0	0.0	0.002053	0.0	0.0	0.0	371.90710658	668.8281967	812.11385758	23.62646544	1.32032598	-0.40365946
0.0108	2.45236	2e-08	0.0	0.0	0.0	0.002053	0.0	0.0	0.0	372.52047137	670.61604687	811.94154149	23.58484963	1.29948587	-0.40352415
0.0109	2.47423	2e-08	0.0	0.0	0.0	0.002053	0.0	0.0	0.0	373.13255551	672.37515723	811.76965058	23.54328989	1.27883533	-0.40338918
0.011	2.49608	2e-08	0.0	0.0	0.0	0.002053	0.0	0.0	0.0	373.74336178	674.10577428	811.59818332	23.50181685	1.25812749	-0.4032545
0.0111	2.51791	2e-08	0.0	0.0	0.0	0.002053	0.0	0.0	0.0	374.35289374	675.80784876	811.42713945	23.46038083	1.23776382	-0.40312018
0.0112	2.53973	3e-08	0.0	0.0	0.0	0.002053	0.0	0.0	0.0	374.96115348	677.48189248	811.25651629	23.41900126	1.21758771	-0.40298619
0.0113	2.56154	3e-08	0.0	0.0	0.0	0.002053	0.0	0.0	0.0	375.56814369	679.12818314	811.08631217	23.37767765	1.19760366	-0.40285253
0.0114	2.58332	3e-08	0.0	0.0	0.0	0.00205299	0.0	0.0	0.0	376.17386704	680.74700393	810.91652538	23.33640947	1.17781615	-0.4027192
0.0115	2.6051	3e-08	0.0	0.0	0.0	0.00205299	0.0	0.0	0.0	376.77832619	682.33864356	810.74715419	23.29519621	1.15822967	-0.40258619
0.0116	2.62685	3e-08	0.0	0.0	0.0	0.00205299	0.0	0.0	0.0	377.38152377	683.90339622	810.57819686	23.25403737	1.13884871	-0.40245352
0.0117	2.64859	3e-08	0.0	0.0	0.0	0.00205299	0.0	0.0	0.0	377.98346239	685.44156163	810.40965158	23.21293243	1.11967776	-0.40232116
0.0118	2.67032	3e-08	0.0	0.0	0.0	0.00205299	0.0	0.0	0.0	378.58414464	686.95344497	810.24151657	23.17188089	1.10072131	-0.40218914
0.0119	2.69202	4e-08	0.0	0.0	0.0	0.00205299	0.0	0.0	0.0	379.18357329	688.43928128	810.07379031	23.13091401	1.08170002	-0.4020574
0.012	2.71372	4e-08	0.0	0.0	0.0	0.00205298	0.0	0.0	0.0	379.78175159	689.89908729	809.90647229	23.08998122	1.06306548	-0.40192601
0.0121	2.73539	4e-08	0.0	0.0	0.0	0.00205298	0.0	0.0	0.0	380.3786816	691.33338567	809.73955972	23.04910266	1.04463771	-0.40179493
0.0122	2.75705	4e-08	0.0	0.0	0.0	0.00205298	0.0	0.0	0.0	380.9743659	692.74247433	809.57305081	23.00827798	1.02641974	-0.40166417
0.0123	2.7787	4e-08	0.0	0.0	0.0	0.00205298	0.0	0.0	0.0	381.56880707	694.12665474	809.40694376	22.96750684	1.00841462	-0.40153373
0.0124	2.80033	4e-08	0.0	0.0	0.0	0.00205298	0.0	0.0	0.0	382.16200766	695.48623193	809.24123674	22.92678889	0.99062537	-0.4014036
0.0125	2.82194	5e-08	0.0	0.0	0.0	0.00205297	0.0	0.0	0.0	382.7539702	696.82151448	809.07592791	22.88612378	0.97305504	-0.40127379
0.0126	2.84354	5e-08	0.0	0.0	0.0	0.00205297	0.0	0.0	0.0	383.34469722	698.13281454	808.91101541	22.84551115	0.95570667	-0.40114429
0.0127	2.86512	5e-08	0.0	0.0	0.0	0.00205297	0.0	0.0	0.0	383.93419122	699.42044779	808.74649736	22.80495067	0.93858329	-0.4010151
0.0128	2.88668	5e-08	0.0	0.0	0.0	0.00205297	0.0	0.0	0.0	384.52245493	700.6846264	808.58237237	22.76447148	0.92140572	-0.4008862
0.0129	2.90823	6e-08	0.0	0.0	0.0	0.00205297	0.0	0.0	0.0	385.10949135	701.92544907	808.41863956	22.7240265	0.90462417	-0.40075762
0.013	2.92976	6e-08	0.0	0.0	0.0	0.00205296	0.0	0.0	0.0	385.69530255	703.14340725	808.25529622	22.68363474	0.88805631	-0.40062934
0.0131	2.95128	6e-08	0.0	0.0	0.0	0.00205296	0.0	0.0	0.0	386.27989105	704.33880318	808.09234055	22.64329601	0.87170379	-0.40050137
0.0132	2.97278	6e-08	0.0	0.0	0.0	0.00205296	0.0	0.0	0.0	386.86325934	705.51194086	807.92977069	22.6030101	0.85556827	-0.40037371
0.0133	2.99427	7e-08	0.0	0.0	0.0	0.00205295	0.0	0.0	0.0	387.44540991	706.66312602	807.76758482	22.56277682	0.83965139	-0.40024635
0.0134	3.01574	7e-08	0.0	0.0	0.0	0.00205295	0.0	0.0	0.0	388.02634524	707.79266609	807.60578108	22.52259594	0.82395481	-0.40011928
0.0135	3.03719	7e-08	0.0	0.0	0.0	0.00205295	0.0	0.0	0.0	388.60606779	708.90087027	807.4443576	22.48246728	0.80848017	-0.39999252
0.0136	3.05863	8e-08	0.0	0.0	0.0	0.00205294	0.0	0.0	0.0	389.18458	709.98804947	807.28331252	22.44239063	0.79322913	-0.39986605
0.0137	3.08005	8e-08	0.0	0.0	0.0	0.00205294	0.0	0.0	0.0	389.7618846	711.05439309	807.12264454	22.40239086	0.77794925	-0.39973987
0.0138	3.10146	8e-08	0.0	0.0	0.0	0.00205294	0.0	0.0	0.0	390.33798431	712.10007515	806.96235242	22.36242781	0.76304699	-0.399614
0.0139	3.12285	9e-08	0.0	0.0	0.0	0.00205293	0.0	0.0	0.0	390.91288128	713.12553147	806.80243371	22.32251792	0.74835546	-0.39948841
0.014	3.14422	9e-08	0.0	0.0	0.0	0.00205293	0.0	0.0	0.0	391.48657799	714.13105616	806.64288661	22.2826611	0.73387511	-0.39936312
0.0141	3.16558	1e-07	0.0	0.0	0.0	0.00205293	0.0	0.0	0.0	392.05907688	715.1169435	806.4837093	22.24285727	0.71960639	-0.39923812
0.0142	3.18692	1e-07	0.0	0.0	0.0	0.00205292	0.0	0.0	0.0	392.6303804	716.08348794	806.32489999	22.20310634	0.70554975	-0.3991134
0.0143	3.20825	1.1e-07	0.0	0.0	0.0	0.00205292	0.0	0.0	0.0	393.20049098	717.03098414	806.16645688	22.16340822	0.69170564	-0.39898898
0.0144	3.22956	1.1e-07	0.0	0.0	0.0	0.00205291	0.0	0.0	0.0	393.76941105	717.9597269	806.00837815	22.12376284	0.6780745	-0.39886484
0.0145	3.25085	1.1e-07	0.0	0.0	0.0	0.00205291	0.0	0.0	0.0	394.33714303	718.87001121	805.85066199	22.0841701	0.66465679	-0.39874098
0.0146	3.27213	1.2e-07	0.0	0.0	0.0	0.0020529	0.0	0.0	0.0	394.90368958	719.76201026	805.69330718	22.04464936	0.65124377	-0.39861741
0.0147	3.29339	1.3e-07	0.0	0.0	0.0	0.0020529	0.0	0.0	0.0	395.46905325	720.63595122	805.53631223	22.0051694	0.63817089	-0.39849412
0.0148	3.31464	1.3e-07	0.0	0.0	0.0	0.00205289	0.0	0.0	0.0	396.03323628	721.49220575	805.37967497	21.96574316	0.62529854	-0.39837112
0.0149	3.33586	1.4e-07	0.0	0.0	0.0	0.00205289	0.0	0.0	0.0	396.59624109	722.33105094	805.22339365	21.92637063	0.61262624	-0.39824839
0.015	3.35708	1.4e-07	0.0	0.0	0.0	0.00205288	0.0	0.0	0.0	397.15807011	723.15276281	805.06746655	21.88705183	0.60015347	-0.39812594
0.0151	3.37828	1.5e-07	0.0	0.0	0.0	0.00205287	0.0	0.0	0.0	397.71872576	723.95761637	804.91189195	21.84778675	0.58787972	-0.39800376
0.0152	3.39946	1.5e-07	0.0	0.0	0.0	0.00205287	0.0	0.0	0.0	398.27821044	724.74588559	804.75666812	21.8085754	0.5758045	-0.39788186
0.0153	3.42062	1.6e-07	0.0	0.0	0.0	0.00205286	0.0	0.0	0.0	398.83652656	725.51784338	804.60179335	21.76941778	0.56392729	-0.39776024
0.0154	3.44177	1.7e-07	0.0	0.0	0.0	0.00205285	0.0	0.0	0.0	399.39367652	726.27376164	804.44726592	21.73031389	0.55224759	-0.39763888
0.0155	3.46291	1.7e-07	0.0	0.0	0.0	0.00205285	0.0	0.0	0.0	399.94966293	727.01380552	804.29308466	21.69127727	0.54060759	-0.39751781
0.0156	3.48402	1.8e-07	0.0	0.0	0.0	0.00205284	0.0	0.0	0.0	400.50448821	727.73822702	804.13924795	21.65228616	0.52925995	-0.397397
0.0157	3.50512	1.9e-07	0.0	0.0	0.0	0.00205283	0.0	0.0	0.0	401.05815466	728.4473362	803.98575387	21.61334968	0.51809792	-0.39727646
0.0158	3.52621	2e-07	0.0	0.0	0.0	0.00205283	0.0	0.0	0.0	401.61066469	729.1413875	803.83260079	21.5744679	0.50712031	-0.39715619
0.0159	3.54728	2e-07	0.0	0.0	0.0	0.00205282	0.0	0.0	0.0	402.16202071	729.82063347	803.6797871	21.53564089	0.49632591	-0.39703618
0.016	3.56833	2.1e-07	0.0	0.0	0.0	0.00205281	0.0	0.0	0.0	402.7122251	730.48532474	803.52731116	21.49686871	0.48571353	-0.39691644
0.0161	3.58937	2.2e-07	0.0	0.0	0.0	0.0020528	0.0	0.0	0.0	403.26128027	731.13571008	803.37517137	21.45815142	0.47528198	-0.39679696
0.0162	3.61039	2.3e-07	0.0	0.0	0.0	0.00205279	0.0	0.0	0.0	403.80918861	731.77203632	803.22336613	21.41948909	0.46503005	-0.39667775
0.0163	3.63139	2.4e-07	0.0	0.0	0.0	0.00205278	0.0	0.0	0.0	404.3559525	732.39454841	803.07189384	21.38088177	0.45495655	-0.39655879
0.0164	3.65238	2.5e-07	0.0	0.0	0.0	0.00205277	0.0	0.0	0.0	404.90157448	733.00341029	802.92075333	21.3423376	0.44495419	-0.39644011
0.0165	3.67336	2.6e-07	0.0	0.0	0.0	0.00205276	0.0	0.0	0.0	405.44605692	733.59887196	802.76994297	21.30384361	0.43519332	-0.39632168
0.0166	3.69431	2.7e-07	0.0	0.0	0.0	0.00205275	0.0	0.0	0.0	405.98940215	734.18119028	802.61946111	21.26540533	0.42560048	-0.3962035
0.0167	3.71525	2.8e-07	0.0	0.0	0.0	0.00205274	0.0	0.0	0.0	406.53161256	734.75059417	802.46930621	21.22702288	0.41617404	-0.39608558
0.0168	3.73618	2.9e-07	0.0	0.0	0.0	0.00205273	0.0	0.0	0.0	407.07269054	735.30731012	802.31947677	21.18869635	0.40691234	-0.39596792
0.0169	3.75708	3e-07	0.0	0.0	0.0	0.00205272	0.0	0.0	0.0	407.61263848	735.85156217	802.1699713	21.15042584	0.39781374	-0.39585051
0.017	3.77797	3.1e-07	0.0	0.0	0.0	0.00205271	0.0	0.0	0.0	408.15145876	736.38357191	802.0207883	21.11221144	0.38887659	-0.39573335
0.0171	3.79885	3.3e-07	0.0	0.0	0.0	0.0020527	0.0	0.0	0.0	408.68915375	736.90355851	801.8719263	21.07405325	0.38009925	-0.39561644
0.0172	3.81971	3.4e-07	0.0	0.0	0.0	0.00205268	0.0	0.0	0.0	409.22572583	737.41173869	801.72338382	21.03595137	0.37148006	-0.39549979
0.0173	3.84055	3.5e-07	0.0	0.0	0.0	0.00205267	0.0	0.0	0.0	409.76117746	737.90827928	801.57515969	20.99790935	0.36295697	-0.3953834
0.0174	3.86138	3.6e-07	0.0	0.0	0.0	0.00205266	0.0	0.0	0.0	410.29551099	738.39340746	801.42725237	20.95992167	0.35462645	-0.39526724
0.0175	3.88219	3.8e-07	0.0	0.0	0.0	0.00205264	0.0	0.0	0.0	410.82872877	738.86733717	801.2796604	20.92199082	0.34644538	-0.39515134
0.0176	3.90299	3.9e-07	0.0	0.0	0.0	0.00205263	0.0	0.0	0.0	411.36083318	739.330271	801.13238238	20.88411689	0.33841188	-0.39503568
0.0177	3.92376	4.1e-07	0.0	0.0	0.0	0.00205261	0.0	0.0	0.0	411.89182658	739.7824088	800.98541692	20.8463	0.33052404	-0.39492026
0.0178	3.94453	4.2e-07	0.0	0.0	0.0	0.0020526	0.0	0.0	0.0	412.42171136	740.22394771	800.83876264	20.80854026	0.32277997	-0.39480509
0.0179	3.96527	4.4e-07	0.0	0.0	0.0	0.00205258	0.0	0.0	0.0	412.95048987	740.65508217	800.69241819	20.77083778	0.31517777	-0.39469016
0.018	3.986	4.5e-07	0.0	0.0	0.0	0.00205257	0.0	0.0	0.0	413.47816448	741.07600388	800.5463822	20.73319267	0.30771556	-0.39457547
0.0181	4.00672	4.7e-07	0.0	0.0	0.0	0.00205255	0.0	0.0	0.0	414.00473756	741.48690183	800.40065335	20.69560503	0.30038841	-0.39446103
0.0182	4.02741	4.9e-07	0.0	0.0	0.0	0.00205253	0.0	0.0	0.0	414.53021148	741.88794719	800.25523043	20.65807484	0.29318086	-0.39434684
0.0183	4.04809	5.1e-07	0.0	0.0	0.0	0.00205251	0.0	0.0	0.0	415.0545886	742.27933088	800.11011205	20.62060245	0.28611888	-0.39423287
0.0184	4.06876	5.3e-07	0.0	0.0	0.0	0.0020525	0.0	0.0	0.0	415.57787127	742.66123369	799.96529692	20.58318787	0.27918793	-0.39411915
0.0185	4.08941	5.4e-07	0.0	0.0	0.0	0.00205248	0.0	0.0	0.0	416.10006185	743.03383248	799.82078376	20.54583121	0.27238603	-0.39400566
0.0186	4.11004	5.6e-07	0.0	0.0	0.0	0.00205246	0.0	0.0	0.0	416.6211627	743.39730136	799.6765713	20.50853258	0.2657112	-0.39389241
0.0187	4.13066	5.8e-07	0.0	0.0	0.0	0.00205244	0.0	0.0	0.0	417.14117615	743.75181161	799.53265828	20.47129209	0.25916145	-0.39377939
0.0188	4.15126	6e-07	0.0	0.0	0.0	0.00205242	0.0	0.0	0.0	417.66010458	744.09753173	799.38904347	20.43410984	0.2527348	-0.3936666
0.0189	4.17184	6.3e-07	0.0	0.0	0.0	0.0020524	0.0	0.0	0.0	418.17795032	744.43462742	799.24572562	20.39698596	0.24642927	-0.39355405
0.019	4.19241	6.5e-07	0.0	0.0	0.0	0.00205237	0.0	0.0	0.0	418.69471572	744.76326182	799.10270353	20.35991858	0.24024734	-0.39344174
0.0191	4.21296	6.7e-07	0.0	0.0	0.0	0.00205235	0.0	0.0	0.0	419.21040309	745.08360899	798.95997597	20.32291088	0.23418007	-0.39332965
0.0192	4.23349	6.9e-07	0.0	0.0	0.0	0.00205233	0.0	0.0	0.0	419.7250148	745.39581784	798.81754176	20.28596171	0.22822832	-0.3932178
0.0193	4.25401	7.2e-07	0.0	0.0	0.0	0.0020523	0.0	0.0	0.0	420.23855319	745.70004386	798.67539972	20.24907119	0.22239014	-0.39310617
0.0194	4.27451	7.4e-07	0.0	0.0	0.0	0.00205228	0.0	0.0	0.0	420.75102058	745.99643984	798.53354868	20.21223939	0.21666355	-0.39299477
0.0195	4.295	7.7e-07	0.0	0.0	0.0	0.00205225	0.0	0.0	0.0	421.26241931	746.28515582	798.39198749	20.17546644	0.21104661	-0.3928836
0.0196	4.31547	8e-07	0.0	0.0	0.0	0.00205222	0.0	0.0	0.0	421.77275172	746.56633911	798.250715	20.13875241	0.20553735	-0.39277265
0.0197	4.33592	8.2e-07	0.0	0.0	0.0	0.0020522	0.0	0.0	0.0	422.28202014	746.84013429	798.10973008	20.10209743	0.20013381	-0.39266193
0.0198	4.35636	8.5e-07	0.0	0.0	0.0	0.00205217	0.0	0.0	0.0	422.79022689	747.10668322	797.96903163	20.06550158	0.19483404	-0.39255143
0.0199	4.37678	8.8e-07	0.0	0.0	0.0	0.00205214	0.0	0.0	0.0	423.29737429	747.36612857	797.82861852	20.02896173	0.18965517	-0.39244118
0.02	4.39718	9.1e-07	0.0	0.0	0.0	0.00205211	0.0	0.0	0.0	423.80346461	747.61863589	797.68848955	19.99248305	0.18456533	-0.39233113
0.0201	4.41757	9.4e-07	0.0	0.0	0.0	0.00205208	0.0	0.0	0.0	424.3085002	747.86432039	797.54864371	19.95606356	0.17957484	-0.39222131
0.0202	4.43794	9.7e-07	0.0	0.0	0.0	0.00205205	0.0	0.0	0.0	424.81248338	748.10331543	797.40907993	19.91970334	0.17468185	-0.3921117
0.0203	4.4583	1.01e-06	0.0	0.0	0.0	0.00205202	0.0	0.0	0.0	425.31541646	748.33575179	797.26979715	19.88340247	0.16988451	-0.39200232
0.0204	4.47863	1.04e-06	0.0	0.0	0.0	0.00205198	0.0	0.0	0.0	425.81730175	748.56175768	797.13079431	19.84716103	0.16518094	-0.39189316
0.0205	4.49896	1.07e-06	0.0	0.0	0.0	0.00205195	0.0	0.0	0.0	426.31814156	748.78145875	796.99207037	19.81097911	0.1605693	-0.39178421
0.0206	4.51926	1.11e-06	0.0	0.0	0.0	0.00205191	0.0	0.0	0.0	426.81793819	748.99497806	796.85362432	19.77485679	0.15604773	-0.39167549
0.0207	4.53955	1.15e-06	0.0	0.0	0.0	0.00205188	0.0	0.0	0.0	427.31669395	749.20243614	796.71545512	19.73879416	0.15161436	-0.39156698
0.0208	4.55983	1.18e-06	0.0	0.0	0.0	0.00205184	0.0	0.0	0.0	427.81441111	749.40395981	796.57756176	19.70278731	0.14729624	-0.3914587
0.0209	4.58008	1.22e-06	0.0	0.0	0.0	0.0020518	0.0	0.0	0.0	428.31109191	749.59969712	796.4399431	19.6668426	0.14304596	-0.39135062
0.021	4.60032	1.26e-06	0.0	0.0	0.0	0.00205176	0.0	0.0	0.0	428.8067387	749.78973876	796.30259825	19.63095752	0.13888047	-0.39124276
0.0211	4.62055	1.3e-06	0.0	0.0	0.0	0.00205172	0.0	0.0	0.0	429.30135374	749.97419823	796.16552624	19.59513214	0.13479805	-0.39113512
0.0212	4.64075	1.34e-06	0.0	0.0	0.0	0.00205168	0.0	0.0	0.0	429.79493934	750.15318667	796.0287261	19.55936653	0.13079699	-0.39102768
0.0213	4.66095	1.39e-06	0.0	0.0	0.0	0.00205163	0.0	0.0	0.0	430.28749777	750.32681289	795.89219687	19.52366073	0.12687558	-0.39092046
0.0214	4.68112	1.43e-06	0.0	0.0	0.0	0.00205159	0.0	0.0	0.0	430.7790313	750.49518333	795.75593761	19.48801482	0.12303212	-0.39081345
0.0215	4.70128	1.48e-06	0.0	0.0	0.0	0.00205154	0.0	0.0	0.0	431.26954221	750.65840209	795.61994738	19.45242886	0.11926488	-0.39070665
0.0216	4.72142	1.52e-06	0.0	0.0	0.0	0.0020515	0.0	0.0	0.0	431.75903278	750.81657091	795.48422525	19.4169029	0.11557217	-0.39060007
0.0217	4.74154	1.57e-06	0.0	0.0	0.0	0.00205145	0.0	0.0	0.0	432.24750525	750.96980394	795.34877027	19.38143268	0.111987	-0.3904937
0.0218	4.76165	1.62e-06	0.0	0.0	0.0	0.0020514	0.0	0.0	0.0	432.73496182	751.11822719	795.21358139	19.34602513	0.10845259	-0.39038753
0.0219	4.78175	1.67e-06	0.0	0.0	0.0	0.00205135	0.0	0.0	0.0	433.22140481	751.26191375	795.07865783	19.31067746	0.10499008	-0.39028158
0.022	4.80182	1.72e-06	0.0	0.0	0.0	0.0020513	0.0	0.0	0.0	433.70683647	751.40095962	794.94399869	19.27538973	0.10159791	-0.39017582
0.0221	4.82188	1.78e-06	0.0	0.0	0.0	0.00205124	0.0	0.0	0.0	434.19125904	751.53545872	794.80960309	19.24016195	0.09827455	-0.39007028
0.0222	4.84192	1.83e-06	0.0	0.0	0.0	0.00205119	0.0	0.0	0.0	434.67467479	751.66550284	794.67547016	19.20499419	0.09501846	-0.38996494
0.0223	4.86195	1.89e-06	0.0	0.0	0.0	0.00205113	0.0	0.0	0.0	435.15708594	751.79118167	794.54159902	19.16988647	0.0918281	-0.38985981
0.0224	4.88196	1.94e-06	0.0	0.0	0.0	0.00205108	0.0	0.0	0.0	435.63849474	751.91258279	794.40798884	19.13483884	0.08870192	-0.38975488
0.0225	4.90195	2e-06	0.0	0.0	0.0	0.00205102	0.0	0.0	0.0	436.11890343	752.02979167	794.27463876	19.09985134	0.08563839	-0.38965015
0.0226	4.92193	2.06e-06	0.0	0.0	0.0	0.00205096	0.0	0.0	0.0	436.5983142	752.14291955	794.14154783	19.06491798	0.08268762	-0.38954565
0.0227	4.94189	2.13e-06	0.0	0.0	0.0	0.00205089	0.0	0.0	0.0	437.07672923	752.25207648	794.00871512	19.03004853	0.07976474	-0.38944133
0.0228	4.96184	2.19e-06	0.0	0.0	0.0	0.00205083	0.0	0.0	0.0	437.5541508	752.35731482	793.87613991	18.99523898	0.07690295	-0.38933722
0.0229	4.98176	2.26e-06	0.0	0.0	0.0	0.00205076	0.0	0.0	0.0	438.03058112	752.45871596	793.7438214	18.96048935	0.07410082	-0.38923331
0.023	5.00167	2.32e-06	0.0	0.0	0.0	0.0020507	0.0	0.0	0.0	438.5060224	752.55635936	793.61175877	18.92579967	0.07135693	-0.3891296
0.0231	5.02157	2.39e-06	0.0	0.0	0.0	0.00205063	0.0	0.0	0.0	438.98047686	752.65032253	793.47995122	18.89116997	0.06866985	-0.38902609
0.0232	5.04145	2.46e-06	0.0	0.0	0.0	0.00205056	0.0	0.0	0.0	439.4539467	752.74068098	793.34839795	18.85660028	0.06603813	-0.38892278
0.0233	5.06131	2.54e-06	0.0	0.0	0.0	0.00205048	0.0	0.0	0.0	439.92643413	752.82750829	793.21709819	18.82209064	0.06346032	-0.38881967
0.0234	5.08115	2.61e-06	0.0	0.0	0.0	0.00205041	0.0	0.0	0.0	440.39794135	752.91087601	793.08605116	18.78764106	0.06093494	-0.38871675
0.0235	5.10098	2.69e-06	0.0	0.0	0.0	0.00205033	0.0	0.0	0.0	440.86847055	752.99085369	792.95525611	18.7532516	0.05846054	-0.38861403
0.0236	5.12079	2.77e-06	0.0	0.0	0.0	0.00205025	0.0	0.0	0.0	441.33802393	753.06750887	792.82471227	18.71892227	0.05603563	-0.38851151
0.0237	5.14058	2.85e-06	0.0	0.0	0.0	0.00205017	0.0	0.0	0.0	441.80660367	753.14090704	792.69441891	18.68465312	0.05365871	-0.38840918
0.0238	5.16036	2.93e-06	0.0	0.0	0.0	0.00205009	0.0	0.0	0.0	442.27421196	753.21111167	792.56437528	18.65044418	0.05132829	-0.38830705
0.0239	5.18012	3.01e-06	0.0	0.0	0.0	0.00205001	0.0	0.0	0.0	442.740851	753.27818413	792.43458068	18.61629549	0.04904285	-0.38820511
0.024	5.19987	3.1e-06	0.0	0.0	0.0	0.00204992	0.0	0.0	0.0	443.20652292	753.34219954	792.30503432	18.58219991	0.04686482	-0.38810339
0.0241	5.2196	3.19e-06	0.0	0.0	0.0	0.00204983	0.0	0.0	0.0	443.67122979	753.40328866	792.17573516	18.54816875	0.04469229	-0.38800185
0.0242	5.23931	3.28e-06	0.0	0.0	0.0	0.00204974	0.0	0.0	0.0	444.13497387	753.46145909	792.04668274	18.51419729	0.04256617	-0.3879005
0.0243	5.25901	3.37e-06	0.0	0.0	0.0	0.00204965	0.0	0.0	0.0	444.5977573	753.51677263	791.91787632	18.48028548	0.04048563	-0.38779934
0.0244	5.27868	3.47e-06	0.0	0.0	0.0	0.00204955	0.0	0.0	0.0	445.05958223	753.56929001	791.7893152	18.44643328	0.03844989	-0.38769838
0.0245	5.29835	3.56e-06	0.0	0.0	0.0	0.00204946	0.0	0.0	0.0	445.52045082	753.61907084	791.66099866	18.41264066	0.03645816	-0.38759761
0.0246	5.31799	3.66e-06	0.0	0.0	0.0	0.00204936	0.0	0.0	0.0	445.98036521	753.66617376	791.532926	18.37890755	0.03450971	-0.38749703
0.0247	5.33762	3.76e-06	0.0	0.0	0.0	0.00204925	0.0	0.0	0.0	446.43932752	753.71065638	791.40509652	18.34523391	0.03260383	-0.38739664
0.0248	5.35723	3.87e-06	0.0	0.0	0.0	0.00204915	0.0	0.0	0.0	446.8973399	753.75257539	791.27750953	18.31161968	0.03073981	-0.38729644
0.0249	5.37683	3.98e-06	0.0	0.0	0.0	0.00204904	0.0	0.0	0.0	447.35440447	753.79198656	791.15016434	18.27806481	0.02891701	-0.38719643
0.025	5.3964	4.08e-06	0.0	0.0	0.0	0.00204893	0.0	0.0	0.0	447.81052335	753.82894398	791.02306027	18.24456949	0.02713365	-0.38709661
0.0251	5.41597	4.2e-06	0.0	0.0	0.0	0.00204882	0.0	0.0	0.0	448.26569866	753.86350136	790.89619664	18.21113326	0.02539094	-0.38699698
0.0252	5.43551	4.31e-06	0.0	0.0	0.0	0.00204871	0.0	0.0	0.0	448.71993252	753.89571238	790.76957277	18.17775621	0.02368755	-0.38689753
0.0253	5.45504	4.43e-06	0.0	0.0	0.0	0.00204859	0.0	0.0	0.0	449.17322702	753.92562942	790.643188	18.14443828	0.02202291	-0.38679828
0.0254	5.47455	4.55e-06	0.0	0.0	0.0	0.00204847	0.0	0.0	0.0	449.62558427	753.95330412	790.51704167	18.1111794	0.02039649	-0.38669921
0.0255	5.49405	4.67e-06	0.0	0.0	0.0	0.00204835	0.0	0.0	0.0	450.07700636	753.97878743	790.3911331	18.07797949	0.0188078	-0.38660034
0.0256	5.51353	4.8e-06	0.0	0.0	0.0	0.00204822	0.0	0.0	0.0	450.52749539	754.00212965	790.26546164	18.04483848	0.01725637	-0.38650164
0.0257	5.53299	4.92e-06	0.0	0.0	0.0	0.00204809	0.0	0.0	0.0	450.97705343	754.02338046	790.14002664	18.01175629	0.01574174	-0.38640314
0.0258	5.55243	5.06e-06	0.0	0.0	0.0	0.00204796	0.0	0.0	1e-08	451.42568256	754.04258897	790.01482744	17.97873284	0.0142635	-0.38630482
0.0259	5.57186	5.19e-06	0.0	0.0	0.0	0.00204783	0.0	0.0	1e-08	451.87338487	754.05980373	789.88986341	17.94576864	0.01281605	-0.38620668
0.026	5.59127	5.33e-06	0.0	0.0	0.0	0.00204769	0.0	0.0	1e-08	452.32016247	754.07503415	789.76513405	17.91286605	0.01137819	-0.38610872
0.0261	5.61067	5.47e-06	0.0	0.0	0.0	0.00204755	0.0	0.0	1e-08	452.76601742	754.08834563	789.64063867	17.88001996	0.00999238	-0.38601095
0.0262	5.63004	5.61e-06	0.0	0.0	0.0	0.00204741	0.0	0.0	1e-08	453.21095175	754.09978422	789.51637661	17.8472326	0.00863864	-0.38591337
0.0263	5.6494	5.76e-06	0.0	0.0	0.0	0.00204726	0.0	0.0	1e-08	453.65496753	754.10939244	789.39234727	17.81450389	0.00731638	-0.38581596
0.0264	5.66875	5.91e-06	0.0	0.0	0.0	0.00204711	0.0	0.0	1e-08	454.09806682	754.11721203	789.26855003	17.78183377	0.00602502	-0.38571874
0.0265	5.68808	6.06e-06	0.0	0.0	0.0	0.00204696	0.0	0.0	1e-08	454.54025165	754.12328394	789.14498429	17.74922218	0.004764	-0.3856217
0.0266	5.70739	6.22e-06	0.0	0.0	0.0	0.0020468	0.0	0.0	1e-08	454.98152408	754.12764838	789.02164944	17.71666905	0.00353276	-0.38552485
0.0267	5.72668	6.38e-06	0.0	0.0	0.0	0.00204664	0.0	0.0	1e-08	455.42188613	754.13034479	788.89854487	17.68417432	0.00233075	-0.38542817
0.0268	5.74596	6.54e-06	0.0	0.0	0.0	0.00204648	0.0	0.0	1e-08	455.86133985	754.13141191	788.77567	17.65173792	0.00115745	-0.38533168
0.0269	5.76522	6.71e-06	0.0	0.0	0.0	0.00204631	0.0	0.0	1e-08	456.29988726	754.13088321	788.65302425	17.61936125	2e-08	-0.38523536
0.027	5.78446	6.88e-06	0.0	0.0	0.0	0.00204614	0.0	0.0	1e-08	456.7375304	754.12878459	788.53060709	17.58704196	-0.00112292	-0.38513922
0.0271	5.80369	7.05e-06	0.0	0.0	0.0	0.00204596	0.0	0.0	1e-08	457.17427129	754.12516027	788.40841789	17.55478093	-0.00221983	-0.38504327
0.0272	5.8229	7.23e-06	0.0	0.0	0.0	0.00204579	0.0	0.0	1e-08	457.61011192	754.12004455	788.28645609	17.5225781	-0.00329132	-0.38494749
0.0273	5.84209	7.41e-06	0.0	0.0	0.0	0.0020456	0.0	0.0	1e-08	458.04505432	754.11347089	788.16472111	17.49043342	-0.004338	-0.38485189
0.0274	5.86127	7.6e-06	0.0	0.0	0.0	0.00204542	0.0	0.0	1e-08	458.47910049	754.10547195	788.04321239	17.45834682	-0.00536045	-0.38475646
0.0275	5.88043	7.78e-06	0.0	0.0	0.0	0.00204523	0.0	0.0	1e-08	458.91225242	754.09607958	787.92192938	17.42631825	-0.00635926	-0.38466122
0.0276	5.89957	7.98e-06	0.0	0.0	0.0	0.00204504	0.0	0.0	1e-08	459.34451211	754.08532484	787.80087152	17.39434765	-0.00733502	-0.38456615
0.0277	5.91869	8.18e-06	0.0	0.0	0.0	0.00204484	0.0	0.0	1e-08	459.77588155	754.07323801	787.68003825	17.36243496	-0.00828829	-0.38447125
0.0278	5.9378	8.38e-06	0.0	0.0	0.0	0.00204464	0.0	0.0	1e-08	460.20636272	754.05984857	787.55942903	17.33058012	-0.00921964	-0.38437654
0.0279	5.95689	8.58e-06	0.0	0.0	0.0	0.00204443	0.0	0.0	1e-08	460.63595759	754.04519274	787.43904329	17.29878204	-0.01012001	-0.384282
0.028	5.97597	8.79e-06	0.0	0.0	0.0	0.00204422	0.0	0.0	1e-08	461.06466814	754.02929917	787.31888049	17.26704228	-0.01100518	-0.38418763
0.0281	5.99503	9.01e-06	0.0	0.0	0.0	0.00204401	0.0	0.0	1e-08	461.49249633	754.01219296	787.19894009	17.2353601	-0.01186926	-0.38409344
0.0282	6.01407	9.23e-06	0.0	0.0	0.0	0.00204379	0.0	0.0	1e-08	461.91944413	753.99390179	787.07922157	17.20373542	-0.0127127	-0.38399942
0.0283	6.03309	9.45e-06	0.0	0.0	0.0	0.00204356	0.0	0.0	1e-08	462.34551349	753.97445272	786.9597244	17.17216817	-0.01353594	-0.38390558
0.0284	6.0521	9.68e-06	0.0	0.0	0.0	0.00204334	0.0	0.0	1e-08	462.77070637	753.95387226	786.84044804	17.14065827	-0.0143394	-0.3838119
0.0285	6.07109	9.91e-06	0.0	0.0	0.0	0.0020431	0.0	0.0	1e-08	463.19502472	753.9321863	786.72139197	17.10920566	-0.0151235	-0.38371841
0.0286	6.09006	1.014e-05	0.0	0.0	0.0	0.00204287	0.0	0.0	1e-08	463.61847047	753.90942021	786.60255568	17.07781025	-0.01588864	-0.38362508
0.0287	6.10902	1.039e-05	0.0	0.0	0.0	0.00204263	0.0	0.0	1e-08	464.04104556	753.8855988	786.48393864	17.04647197	-0.01663522	-0.38353193
0.0288	6.12796	1.063e-05	0.0	0.0	0.0	0.00204238	0.0	0.0	1e-08	464.46275193	753.86074641	786.36554033	17.01519048	-0.01736138	-0.38343895
0.0289	6.14688	1.088e-05	0.0	0.0	0.0	0.00204213	0.0	0.0	1e-08	464.88359149	753.83489062	786.24736023	16.98396609	-0.0180709	-0.38334614
0.029	6.16579	1.114e-05	0.0	0.0	0.0	0.00204187	0.0	0.0	1e-08	465.30356618	753.80805253	786.12939785	16.95279857	-0.01876274	-0.3832535
0.0291	6.18467	1.14e-05	0.0	0.0	0.0	0.00204161	0.0	0.0	1e-08	465.72267789	753.78025528	786.01165267	16.92168782	-0.01943723	-0.38316103
0.0292	6.20355	1.167e-05	0.0	0.0	0.0	0.00204134	0.0	0.0	1e-08	466.14092855	753.75152158	785.89412418	16.89063377	-0.02009466	-0.38306873
0.0293	6.2224	1.194e-05	0.0	0.0	0.0	0.00204107	0.0	0.0	1e-08	466.55832006	753.72187373	785.7768119	16.85963632	-0.02073534	-0.3829766
0.0294	6.24124	1.222e-05	0.0	0.0	0.0	0.00204079	0.0	0.0	1e-08	466.97485431	753.69133363	785.65971531	16.82869539	-0.02135956	-0.38288464
0.0295	6.26006	1.25e-05	0.0	0.0	0.0	0.00204051	0.0	0.0	1e-08	467.39053321	753.6599228	785.54283392	16.79781089	-0.02196758	-0.38279285
0.0296	6.27886	1.279e-05	0.0	0.0	0.0	0.00204022	0.0	0.0	1e-08	467.80535863	753.62766242	785.42616724	16.76698273	-0.02255967	-0.38270123
0.0297	6.29765	1.308e-05	0.0	0.0	0.0	0.00203993	0.0	0.0	1e-08	468.21933247	753.59457329	785.30971477	16.73621081	-0.02313608	-0.38260978
0.0298	6.31642	1.338e-05	0.0	0.0	0.0	0.00203963	0.0	0.0	1e-08	468.6324566	753.56067184	785.19347605	16.70549605	-0.0237054	-0.38251849
0.0299	6.33517	1.368e-05	0.0	0.0	0.0	0.00203933	0.0	0.0	1e-08	469.04473292	753.52597308	785.07745061	16.67483671	-0.02425418	-0.38242737
0.03	6.35391	1.399e-05	0.0	0.0	0.0	0.00203902	0.0	0.0	1e-08	469.45616327	753.49050168	784.96163793	16.6442334	-0.02478839	-0.38233642
0.0301	6.37262	1.431e-05	0.0	0.0	0.0	0.0020387	0.0	0.0	1e-08	469.86674952	753.4542766	784.84603755	16.61368601	-0.02530826	-0.38224563
0.0302	6.39132	1.463e-05	0.0	0.0	0.0	0.00203838	0.0	0.0	1e-08	470.27649353	753.41731655	784.73064899	16.58319445	-0.02581399	-0.38215502
0.0303	6.41001	1.496e-05	0.0	0.0	0.0	0.00203805	0.0	0.0	1e-08	470.68539715	753.37963994	784.61547176	16.55275863	-0.02630576	-0.38206456
0.0304	6.42868	1.529e-05	0.0	0.0	0.0	0.00203772	0.0	0.0	2e-08	471.09346223	753.34126494	784.50050539	16.52237845	-0.02678377	-0.38197428
0.0305	6.44733	1.563e-05	0.0	0.0	0.0	0.00203738	0.0	0.0	2e-08	471.5006906	753.30220948	784.38574941	16.4920538	-0.02724817	-0.38188416
0.0306	6.46596	1.598e-05	0.0	0.0	0.0	0.00203703	0.0	0.0	2e-08	471.90708411	753.2624913	784.27120335	16.4617846	-0.02769912	-0.3817942
0.0307	6.48457	1.633e-05	0.0	0.0	0.0	0.00203668	0.0	0.0	2e-08	472.31264457	753.22212791	784.15686674	16.43157074	-0.02813676	-0.38170441
0.0308	6.50317	1.669e-05	0.0	0.0	0.0	0.00203632	0.0	0.0	2e-08	472.71737382	753.18113665	784.04273911	16.40141211	-0.0285612	-0.38161478
0.0309	6.52175	1.705e-05	0.0	0.0	0.0	0.00203595	0.0	0.0	2e-08	473.12127368	753.13953471	783.92882	16.37130862	-0.02897258	-0.38152532
0.031	6.54032	1.743e-05	0.0	0.0	0.0	0.00203558	0.0	0.0	2e-08	473.52434596	753.09733912	783.81510894	16.34126015	-0.02937098	-0.38143602
0.0311	6.55887	1.781e-05	0.0	0.0	0.0	0.0020352	0.0	0.0	2e-08	473.92659246	753.05456681	783.70160546	16.31126661	-0.02975649	-0.38134688
0.0312	6.5774	1.819e-05	0.0	0.0	0.0	0.00203481	0.0	0.0	2e-08	474.32801499	753.01123457	783.58830912	16.28132788	-0.03012919	-0.38125791
0.0313	6.59591	1.858e-05	0.0	0.0	0.0	0.00203442	0.0	0.0	2e-08	474.72861541	752.96732664	783.47521958	16.25144873	-0.03053138	-0.38116909
0.0314	6.6144	1.898e-05	0.0	0.0	0.0	0.00203402	0.0	0.0	2e-08	475.12839551	752.92285944	783.36233639	16.2216207	-0.03089067	-0.38108044
0.0315	6.63288	1.939e-05	0.0	0.0	0.0	0.00203361	0.0	0.0	2e-08	475.52735705	752.87786473	783.24965902	16.19184734	-0.03123894	-0.38099195
0.0316	6.65134	1.981e-05	0.0	0.0	0.0	0.0020332	0.0	0.0	2e-08	475.92550181	752.83235672	783.13718703	16.16212856	-0.03157634	-0.38090362
0.0317	6.66979	2.023e-05	0.0	0.0	0.0	0.00203278	0.0	0.0	2e-08	476.32283157	752.78634943	783.02491997	16.13246425	-0.03190298	-0.38081545
0.0318	6.68822	2.066e-05	0.0	0.0	0.0	0.00203235	0.0	0.0	2e-08	476.7193481	752.73985674	782.9128574	16.10285433	-0.03221899	-0.38072745
0.0319	6.70663	2.109e-05	0.0	0.0	0.0	0.00203191	0.0	0.0	2e-08	477.11505317	752.69289235	782.80099887	16.07329868	-0.03252446	-0.3806396
0.032	6.72502	2.154e-05	0.0	0.0	0.0	0.00203147	0.0	0.0	2e-08	477.50994855	752.64546986	782.68934394	16.0437972	-0.03281949	-0.38055192
0.0321	6.74339	2.199e-05	0.0	0.0	0.0	0.00203101	0.0	0.0	2e-08	477.904036	752.59760274	782.57789218	16.01434979	-0.03310415	-0.38046439
0.0322	6.76175	2.245e-05	0.0	0.0	0.0	0.00203055	0.0	0.0	2e-08	478.29731726	752.54930437	782.46664313	15.98495634	-0.03337852	-0.38037703
0.0323	6.78009	2.291e-05	0.0	0.0	0.0	0.00203009	0.0	0.0	2e-08	478.68979408	752.50058801	782.35559638	15.95561675	-0.03364266	-0.38028982
0.0324	6.79842	2.339e-05	0.0	0.0	0.0	0.00202961	0.0	0.0	2e-08	479.0814682	752.45146689	782.24475147	15.9263309	-0.03389661	-0.38020277
0.0325	6.81672	2.387e-05	0.0	0.0	0.0	0.00202913	0.0	0.0	2e-08	479.47234137	752.40195415	782.13410797	15.8970987	-0.03414041	-0.38011588
0.0326	6.83501	2.436e-05	0.0	0.0	0.0	0.00202864	0.0	0.0	2e-08	479.86241531	752.3520629	782.02366545	15.86792004	-0.03437409	-0.38002915
0.0327	6.85328	2.486e-05	0.0	0.0	0.0	0.00202814	0.0	0.0	2e-08	480.25169174	752.30180619	781.91342348	15.83879479	-0.03459768	-0.37994258
0.0328	6.87154	2.537e-05	0.0	0.0	0.0	0.00202763	0.0	0.0	3e-08	480.64017247	752.25116001	781.80338177	15.8097271	-0.03484843	-0.37985616
0.0329	6.88978	2.589e-05	0.0	0.0	0.0	0.00202711	0.0	0.0	3e-08	481.02785917	752.20015307	781.69353985	15.78070983	-0.03506469	-0.37976989
0.033	6.908	2.641e-05	0.0	0.0	0.0	0.00202659	0.0	0.0	3e-08	481.41475354	752.14880088	781.58389725	15.75174592	-0.03527319	-0.37968379
0.0331	6.9262	2.694e-05	0.0	0.0	0.0	0.00202605	0.0	0.0	3e-08	481.80085731	752.09711318	781.47445357	15.72283528	-0.03547414	-0.37959784
0.0332	6.94438	2.749e-05	0.0	0.0	0.0	0.00202551	0.0	0.0	3e-08	482.18617217	752.04509941	781.36520839	15.69397783	-0.03566776	-0.37951205
0.0333	6.96255	2.804e-05	0.0	0.0	0.0	0.00202496	0.0	0.0	3e-08	482.57069982	751.99276875	781.2561613	15.66517347	-0.03585425	-0.37942641
0.0334	6.9807	2.86e-05	0.0	0.0	0.0	0.0020244	0.0	0.0	3e-08	482.95444197	751.94013006	781.14731189	15.63642212	-0.03603382	-0.37934093
0.0335	6.99884	2.917e-05	0.0	0.0	0.0	0.00202383	0.0	0.0	3e-08	483.3374003	751.88719194	781.03865975	15.60772369	-0.0362067	-0.3792556
0.0336	7.01695	2.975e-05	0.0	0.0	0.0	0.00202325	0.0	0.0	3e-08	483.71957649	751.83396268	780.93020447	15.57907811	-0.03637308	-0.37917043
0.0337	7.03505	3.033e-05	0.0	0.0	0.0	0.00202266	0.0	0.0	3e-08	484.10097224	751.78045029	780.82194566	15.55048528	-0.03653318	-0.37908541
0.0338	7.05313	3.093e-05	0.0	0.0	0.0	0.00202206	0.0	0.0	3e-08	484.48158921	751.72666252	780.71388291	15.52194502	-0.03668633	-0.37900055
0.0339	7.0712	3.154e-05	0.0	0.0	0.0	0.00202145	0.0	0.0	3e-08	484.86142907	751.67261426	780.60601578	15.49345677	-0.03682836	-0.37891584
0.034	7.08924	3.215e-05	0.0	0.0	0.0	0.00202084	0.0	0.0	3e-08	485.2404935	751.61830884	780.4983439	15.46502142	-0.0369684	-0.37883128
0.0341	7.10727	3.278e-05	0.0	0.0	0.0	0.00202021	0.0	0.0	3e-08	485.61878415	751.56375317	780.39086687	15.43663843	-0.03710256	-0.37874688
0.0342	7.12529	3.342e-05	0.0	0.0	0.0	0.00201957	0.0	0.0	3e-08	485.99630268	751.50895444	780.28358429	15.40830773	-0.037231	-0.37866263
0.0343	7.14328	3.406e-05	0.0	0.0	0.0	0.00201892	0.0	0.0	3e-08	486.37305074	751.45391967	780.17649577	15.38002921	-0.03735388	-0.37857853
0.0344	7.16126	3.472e-05	0.0	0.0	0.0	0.00201827	0.0	0.0	3e-08	486.74903	751.39865561	780.06960091	15.35180279	-0.03747137	-0.37849458
0.0345	7.17922	3.539e-05	0.0	0.0	0.0	0.0020176	0.0	0.0	4e-08	487.12424207	751.34316882	779.96289933	15.32362839	-0.03758363	-0.37841078
0.0346	7.19716	3.606e-05	0.0	0.0	0.0	0.00201692	0.0	0.0	4e-08	487.49868862	751.28746563	779.85639063	15.29550591	-0.03769082	-0.37832714
0.0347	7.21508	3.675e-05	0.0	0.0	0.0	0.00201623	0.0	0.0	4e-08	487.87237126	751.23155215	779.75007443	15.26743526	-0.0377931	-0.37824365
0.0348	7.23299	3.745e-05	0.0	0.0	0.0	0.00201554	0.0	0.0	4e-08	488.24529164	751.17543431	779.64395034	15.23941635	-0.03789061	-0.3781603
0.0349	7.25088	3.816e-05	0.0	0.0	0.0	0.00201483	0.0	0.0	4e-08	488.61745137	751.11911779	779.53801797	15.21144824	-0.03797619	-0.37807711
0.035	7.26875	3.888e-05	0.0	0.0	0.0	0.00201411	0.0	0.0	4e-08	488.98885205	751.06262191	779.43227688	15.18353199	-0.03805976	-0.37799407
0.0351	7.28661	3.961e-05	0.0	0.0	0.0	0.00201338	0.0	0.0	4e-08	489.35949531	751.00594366	779.32672673	15.15566728	-0.03813962	-0.37791118
0.0352	7.30445	4.035e-05	0.0	0.0	0.0	0.00201263	0.0	0.0	4e-08	489.72938277	750.94908894	779.22136713	15.12785388	-0.03821456	-0.37782844
0.0353	7.32227	4.11e-05	0.0	0.0	0.0	0.00201188	0.0	0.0	4e-08	490.09851602	750.89206373	779.11619769	15.10009168	-0.03828464	-0.37774585
0.0354	7.34007	4.186e-05	0.0	0.0	0.0	0.00201112	0.0	0.0	4e-08	490.46689667	750.83487393	779.01121805	15.07238059	-0.03834994	-0.3776634
0.0355	7.35785	4.264e-05	0.0	0.0	0.0	0.00201034	0.0	0.0	4e-08	490.83452631	750.77752533	778.90642781	15.0447205	-0.03841052	-0.37758111
0.0356	7.37562	4.342e-05	0.0	0.0	0.0	0.00200955	0.0	0.0	4e-08	491.20140653	750.72002365	778.8018266	15.01711133	-0.03846642	-0.37749896
0.0357	7.39337	4.422e-05	0.0	0.0	0.0	0.00200875	0.0	0.0	4e-08	491.56753892	750.66237455	778.69741403	14.98955296	-0.03851771	-0.37741696
0.0358	7.4111	4.503e-05	0.0	0.0	0.0	0.00200794	0.0	0.0	5e-08	491.93292507	750.6045836	778.59318974	14.96204531	-0.03856443	-0.37733511
0.0359	7.42882	4.585e-05	0.0	0.0	0.0	0.00200712	0.0	0.0	5e-08	492.29756654	750.54665632	778.48915333	14.93458828	-0.03860662	-0.37725341
0.036	7.44652	4.669e-05	0.0	0.0	0.0	0.00200629	0.0	0.0	5e-08	492.66146491	750.4885977	778.38530445	14.90718249	-0.03865171	-0.37717185
0.0361	7.4642	4.753e-05	0.0	0.0	0.0	0.00200544	0.0	0.0	5e-08	493.02462178	750.43040272	778.28164276	14.87982663	-0.03868746	-0.37709044
0.0362	7.48186	4.839e-05	0.0	0.0	0.0	0.00200458	0.0	0.0	5e-08	493.38703868	750.37208415	778.17816785	14.85252112	-0.0387191	-0.37700918
0.0363	7.4995	4.926e-05	0.0	0.0	0.0	0.00200371	0.0	0.0	5e-08	493.74871718	750.31364686	778.07487936	14.82526586	-0.03874667	-0.37692807
0.0364	7.51713	5.014e-05	0.0	0.0	0.0	0.00200283	0.0	0.0	5e-08	494.10965884	750.25509574	777.97177691	14.79806074	-0.0387702	-0.3768471
0.0365	7.53474	5.104e-05	0.0	0.0	0.0	0.00200193	0.0	0.0	5e-08	494.46986519	750.19643561	777.86886014	14.77090568	-0.03878971	-0.37676627
0.0366	7.55233	5.195e-05	0.0	0.0	0.0	0.00200102	0.0	0.0	5e-08	494.8293378	750.13767127	777.76612867	14.74380056	-0.03880522	-0.37668559
0.0367	7.56991	5.287e-05	0.0	0.0	0.0	0.0020001	0.0	0.0	5e-08	495.18807819	750.07880752	777.66358213	14.71674529	-0.03881673	-0.37660506
0.0368	7.58746	5.38e-05	0.0	0.0	0.0	0.00199917	0.0	0.0	5e-08	495.54608791	750.01984912	777.56122017	14.68973977	-0.03882426	-0.37652467
0.0369	7.605	5.475e-05	0.0	0.0	0.0	0.00199822	0.0	0.0	5e-08	495.90336849	749.96080086	777.45904241	14.66278389	-0.03882779	-0.37644443
0.037	7.62252	5.571e-05	0.0	0.0	0.0	0.00199726	0.0	0.0	6e-08	496.25992145	749.90166751	777.35704849	14.63587755	-0.03882734	-0.37636433
0.0371	7.64003	5.668e-05	0.0	0.0	0.0	0.00199628	0.0	0.0	6e-08	496.61574832	749.84245388	777.25523804	14.60902066	-0.03882288	-0.37628438
0.0372	7.65751	5.767e-05	0.0	0.0	0.0	0.0019953	0.0	0.0	6e-08	496.97085062	749.78316476	777.1536107	14.5822131	-0.03881439	-0.37620456
0.0373	7.67498	5.867e-05	0.0	0.0	0.0	0.0019943	0.0	0.0	6e-08	497.32522985	749.72380502	777.05216611	14.55545477	-0.03880186	-0.3761249
0.0374	7.69243	5.968e-05	0.0	0.0	0.0	0.00199328	0.0	0.0	6e-08	497.67888754	749.66437953	776.9509039	14.52874558	-0.03878526	-0.37604537
0.0375	7.70986	6.071e-05	0.0	0.0	0.0	0.00199225	0.0	0.0	6e-08	498.03182518	749.60489321	776.84982371	14.50208542	-0.03876454	-0.37596599
0.0376	7.72728	6.175e-05	0.0	0.0	0.0	0.00199121	0.0	0.0	6e-08	498.38404427	749.54535105	776.74892517	14.47547417	-0.03873968	-0.37588676
0.0377	7.74468	6.281e-05	0.0	0.0	0.0	0.00199015	0.0	0.0	6e-08	498.73554631	749.48575808	776.64820793	14.44891175	-0.03871062	-0.37580766
0.0378	7.76206	6.388e-05	0.0	0.0	0.0	0.00198908	0.0	0.0	6e-08	499.08633285	749.42609679	776.54767172	14.42240059	-0.03870157	-0.3757287
0.0379	7.77942	6.496e-05	0.0	0.0	0.0	0.001988	0.0	0.0	7e-08	499.43640534	749.36638019	776.44731616	14.39593629	-0.03867161	-0.37564989
0.038	7.79676	6.606e-05	0.0	0.0	0.0	0.0019869	0.0	0.0	7e-08	499.78576527	749.30661718	776.34714085	14.36952063	-0.03863857	-0.37557122
0.0381	7.81409	6.717e-05	0.0	0.0	0.0	0.00198578	0.0	0.0	7e-08	500.13441412	749.2468113	776.24714545	14.34315351	-0.03860251	-0.37549269
0.0382	7.8314	6.83e-05	0.0	0.0	0.0	0.00198466	0.0	0.0	7e-08	500.48235336	749.18696601	776.14732961	14.31683484	-0.03856348	-0.37541431
0.0383	7.84869	6.944e-05	0.0	0.0	0.0	0.00198351	0.0	0.0	7e-08	500.82958447	749.12708469	776.04769298	14.29056453	-0.03852154	-0.37533606
0.0384	7.86596	7.06e-05	0.0	0.0	0.0	0.00198235	0.0	0.0	7e-08	501.17610892	749.06717066	775.9482352	14.26434249	-0.03847674	-0.37525795
0.0385	7.88322	7.177e-05	0.0	0.0	0.0	0.00198118	0.0	0.0	7e-08	501.52192817	749.00722717	775.84895593	14.23816862	-0.03842912	-0.37517999
0.0386	7.90046	7.296e-05	0.0	0.0	0.0	0.00197999	0.0	0.0	7e-08	501.86704368	748.94725741	775.74985483	14.21204283	-0.03837875	-0.37510216
0.0387	7.91768	7.416e-05	0.0	0.0	0.0	0.00197879	0.0	0.0	7e-08	502.21145692	748.88726448	775.65093154	14.18596502	-0.03832567	-0.37502447
0.0388	7.93488	7.538e-05	0.0	0.0	0.0	0.00197757	0.0	0.0	8e-08	502.55516934	748.82725145	775.55218571	14.15993511	-0.03826993	-0.37494693
0.0389	7.95206	7.661e-05	0.0	0.0	0.0	0.00197633	0.0	0.0	8e-08	502.89818238	748.76722129	775.45361702	14.133953	-0.03821159	-0.37486952
0.039	7.96923	7.786e-05	0.0	0.0	0.0	0.00197508	0.0	0.0	8e-08	503.2404975	748.70717132	775.35522513	14.10801917	-0.03815659	-0.37479225
0.0391	7.98638	7.913e-05	0.0	0.0	0.0	0.00197382	0.0	0.0	8e-08	503.58211615	748.64710651	775.2570097	14.08213257	-0.03809511	-0.37471512
0.0392	8.00351	8.041e-05	0.0	0.0	0.0	0.00197253	0.0	0.0	8e-08	503.92303976	748.58703035	775.15897037	14.05629353	-0.03803149	-0.37463812
0.0393	8.02062	8.17e-05	0.0	0.0	0.0	0.00197124	0.0	0.0	8e-08	504.26326976	748.52694512	775.06110682	14.03050196	-0.0379658	-0.37456127
0.0394	8.03772	8.302e-05	0.0	0.0	0.0	0.00196992	0.0	0.0	8e-08	504.60280759	748.46685301	774.9634187	14.00475778	-0.03789812	-0.37448455
0.0395	8.0548	8.435e-05	0.0	0.0	0.0	0.00196859	0.0	0.0	8e-08	504.94165467	748.4067561	774.86590568	13.97906088	-0.03782852	-0.37440797
0.0396	8.07185	8.569e-05	0.0	0.0	0.0	0.00196724	0.0	0.0	9e-08	505.27981243	748.34665637	774.76856742	13.95341118	-0.03775709	-0.37433153
0.0397	8.0889	8.705e-05	0.0	0.0	0.0	0.00196588	0.0	0.0	9e-08	505.61728228	748.28655569	774.67140359	13.9278086	-0.03768391	-0.37425522
0.0398	8.10592	8.843e-05	0.0	0.0	0.0	0.0019645	0.0	0.0	9e-08	505.95406565	748.22645585	774.57441386	13.90225305	-0.03760905	-0.37417906
0.0399	8.12293	8.983e-05	0.0	0.0	0.0	0.0019631	0.0	0.0	9e-08	506.29016395	748.16635852	774.47759788	13.87674444	-0.03753259	-0.37410302
0.04	8.13991	9.124e-05	0.0	0.0	0.0	0.00196169	0.0	0.0	9e-08	506.62557859	748.10626525	774.38095535	13.85128268	-0.03745461	-0.37402713
0.0401	8.15688	9.267e-05	0.0	0.0	0.0	0.00196026	0.0	0.0	9e-08	506.96031097	748.0461775	774.28448591	13.82586769	-0.03737519	-0.37395137
0.0402	8.17383	9.412e-05	0.0	0.0	0.0	0.00195881	0.0	0.0	9e-08	507.29436248	747.98610614	774.1881892	13.80049828	-0.03728478	-0.37387574
0.0403	8.19077	9.558e-05	0.0	0.0	0.0	0.00195735	0.0	0.0	1e-07	507.62773452	747.92604838	774.09206492	13.77517621	-0.03719957	-0.37380025
0.0404	8.20768	9.706e-05	0.0	0.0	0.0	0.00195586	0.0	0.0	1e-07	507.9604285	747.8660045	773.99611274	13.74990058	-0.03711264	-0.3737249
0.0405	8.22458	9.856e-05	0.0	0.0	0.0	0.00195436	0.0	0.0	1e-07	508.2924458	747.80597627	773.90033234	13.72467131	-0.03702404	-0.37364968
0.0406	8.24146	0.00010008	0.0	0.0	0.0	0.00195285	0.0	0.0	1e-07	508.62378781	747.7459654	773.80472337	13.6994883	-0.0369338	-0.3735746
0.0407	8.25832	0.00010161	0.0	0.0	0.0	0.00195131	0.0	0.0	1e-07	508.95445592	747.68597358	773.70928553	13.67435147	-0.03684195	-0.37349965
0.0408	8.27517	0.00010316	0.0	0.0	0.0	0.00194976	0.0	0.0	1e-07	509.2844515	747.62600245	773.61401848	13.64926072	-0.03674853	-0.37342483
0.0409	8.29199	0.00010473	0.0	0.0	0.0	0.00194819	0.0	0.0	1e-07	509.61377593	747.56605359	773.51892189	13.62421597	-0.03665356	-0.37335015
0.041	8.3088	0.00010632	0.0	0.0	0.0	0.0019466	0.0	0.0	1.1e-07	509.94243059	747.50612857	773.42399546	13.59921712	-0.03655709	-0.3732756
0.0411	8.32559	0.00010792	0.0	0.0	0.0	0.00194499	0.0	0.0	1.1e-07	510.27041684	747.44622891	773.32923884	13.57426408	-0.03645913	-0.37320119
0.0412	8.34236	0.00010955	0.0	0.0	0.0	0.00194336	0.0	0.0	1.1e-07	510.59773605	747.38635609	773.23465172	13.54935677	-0.03635973	-0.3731269
0.0413	8.35912	0.00011119	0.0	0.0	0.0	0.00194172	0.0	0.0	1.1e-07	510.92438959	747.32651157	773.14023377	13.52449508	-0.0362589	-0.37305276
0.0414	8.37585	0.00011285	0.0	0.0	0.0	0.00194006	0.0	0.0	1.1e-07	511.25037881	747.26669734	773.04598468	13.49967878	-0.0361561	-0.37297874
0.0415	8.39257	0.00011453	0.0	0.0	0.0	0.00193838	0.0	0.0	1.1e-07	511.57570506	747.20691452	772.95190413	13.47490803	-0.03605231	-0.37290485
0.0416	8.40927	0.00011623	0.0	0.0	0.0	0.00193668	0.0	0.0	1.2e-07	511.90036971	747.14716444	772.85799179	13.45018263	-0.03594714	-0.3728311
0.0417	8.42595	0.00011794	0.0	0.0	0.0	0.00193496	0.0	0.0	1.2e-07	512.2243741	747.08744847	772.76424735	13.42550249	-0.03584061	-0.37275748
0.0418	8.44262	0.00011968	0.0	0.0	0.0	0.00193322	0.0	0.0	1.2e-07	512.54771958	747.02776796	772.67067049	13.40086752	-0.03573274	-0.37268399
0.0419	8.45926	0.00012144	0.0	0.0	0.0	0.00193146	0.0	0.0	1.2e-07	512.87040749	746.96812427	772.57726089	13.37627763	-0.03562354	-0.37261064
0.042	8.47589	0.00012321	0.0	0.0	0.0	0.00192969	0.0	0.0	1.2e-07	513.19243917	746.90851869	772.48401824	13.35173273	-0.03551304	-0.37253741
0.0421	8.4925	0.000125	0.0	0.0	0.0	0.00192789	0.0	0.0	1.3e-07	513.51381595	746.84895255	772.39094222	13.32723271	-0.03540124	-0.37246431
0.0422	8.50909	0.00012682	0.0	0.0	0.0	0.00192608	0.0	0.0	1.3e-07	513.83453918	746.78942711	772.29803251	13.30277751	-0.03528816	-0.37239135
0.0423	8.52566	0.00012865	0.0	0.0	0.0	0.00192424	0.0	0.0	1.3e-07	514.15461018	746.72994366	772.20528881	13.27836701	-0.03517382	-0.37231852
0.0424	8.54222	0.0001305	0.0	0.0	0.0	0.00192239	0.0	0.0	1.3e-07	514.47403027	746.67050346	772.11271079	13.25400114	-0.03505821	-0.37224581
0.0425	8.55875	0.00013237	0.0	0.0	0.0	0.00192052	0.0	0.0	1.3e-07	514.79280079	746.61110777	772.02029815	13.2296798	-0.03494136	-0.37217324
0.0426	8.57527	0.00013426	0.0	0.0	0.0	0.00191862	0.0	0.0	1.3e-07	515.11092304	746.55175794	771.92805057	13.20540283	-0.0348231	-0.37210079
0.0427	8.59177	0.00013617	0.0	0.0	0.0	0.00191671	0.0	0.0	1.4e-07	515.42839836	746.49245516	771.83596774	13.18117026	-0.03470372	-0.37202848
0.0428	8.60825	0.00013811	0.0	0.0	0.0	0.00191478	0.0	0.0	1.4e-07	515.74522805	746.43320067	771.74404936	13.15698194	-0.03458311	-0.37195629
0.0429	8.62472	0.00014006	0.0	0.0	0.0	0.00191282	0.0	0.0	1.4e-07	516.06141342	746.3739957	771.6522951	13.13283779	-0.03446126	-0.37188423
0.043	8.64116	0.00014203	0.0	0.0	0.0	0.00191085	0.0	0.0	1.4e-07	516.37695579	746.31484152	771.56070467	13.1087377	-0.03433819	-0.3718123
0.0431	8.65759	0.00014402	0.0	0.0	0.0	0.00190886	0.0	0.0	1.4e-07	516.69185646	746.25573937	771.46927775	13.0846816	-0.03421388	-0.3717405
0.0432	8.674	0.00014603	0.0	0.0	0.0	0.00190684	0.0	0.0	1.5e-07	517.00611673	746.19669051	771.37801403	13.06066939	-0.03408835	-0.37166883
0.0433	8.69039	0.00014807	0.0	0.0	0.0	0.00190481	0.0	0.0	1.5e-07	517.31973789	746.13769618	771.28691321	13.03670098	-0.03396158	-0.37159729
0.0434	8.70676	0.00015012	0.0	0.0	0.0	0.00190275	0.0	0.0	1.5e-07	517.63272126	746.07875767	771.19597498	13.01277628	-0.03383359	-0.37152587
0.0435	8.72311	0.00015219	0.0	0.0	0.0	0.00190067	0.0	0.0	1.5e-07	517.94506811	746.01987626	771.10519903	12.98889519	-0.03370435	-0.37145458
0.0436	8.73945	0.00015429	0.0	0.0	0.0	0.00189858	0.0	0.0	1.5e-07	518.25677975	745.96105323	771.01458505	12.96505763	-0.03357387	-0.37138342
0.0437	8.75577	0.0001564	0.0	0.0	0.0	0.00189646	0.0	0.0	1.6e-07	518.56785745	745.90228988	770.92413275	12.9412636	-0.0334432	-0.37131239
0.0438	8.77207	0.00015854	0.0	0.0	0.0	0.00189432	0.0	0.0	1.6e-07	518.87830252	745.84358095	770.83384185	12.91751329	-0.03331526	-0.37124148
0.0439	8.78835	0.0001607	0.0	0.0	0.0	0.00189216	0.0	0.0	1.6e-07	519.18811623	745.78493142	770.74371202	12.89380594	-0.03318299	-0.3711707
0.044	8.80461	0.00016288	0.0	0.0	0.0	0.00188998	0.0	0.0	1.6e-07	519.49729986	745.72634269	770.65374297	12.87014178	-0.03304976	-0.37110004
0.0441	8.82085	0.00016508	0.0	0.0	0.0	0.00188778	0.0	0.0	1.7e-07	519.80585469	745.66781565	770.56393439	12.84652073	-0.0329156	-0.37102951
0.0442	8.83708	0.0001673	0.0	0.0	0.0	0.00188555	0.0	0.0	1.7e-07	520.11378199	745.60935122	770.47428598	12.8229427	-0.03278051	-0.37095911
0.0443	8.85329	0.00016954	0.0	0.0	0.0	0.00188331	0.0	0.0	1.7e-07	520.42108303	745.55095028	770.38479744	12.79940759	-0.03264452	-0.37088883
0.0444	8.86948	0.0001718	0.0	0.0	0.0	0.00188104	0.0	0.0	1.7e-07	520.72775908	745.49261369	770.29546847	12.77591532	-0.03250765	-0.37081868
0.0445	8.88565	0.00017409	0.0	0.0	0.0	0.00187875	0.0	0.0	1.7e-07	521.03381141	745.43434229	770.20629878	12.7524658	-0.03236989	-0.37074865
0.0446	8.9018	0.0001764	0.0	0.0	0.0	0.00187645	0.0	0.0	1.8e-07	521.33924128	745.37613693	770.11728807	12.72905894	-0.03223128	-0.37067875
0.0447	8.91793	0.00017873	0.0	0.0	0.0	0.00187411	0.0	0.0	1.8e-07	521.64404996	745.31799842	770.02843604	12.70569467	-0.03209183	-0.37060897
0.0448	8.93405	0.00018108	0.0	0.0	0.0	0.00187176	0.0	0.0	1.8e-07	521.9482387	745.25992756	769.93974239	12.68237287	-0.03195155	-0.37053932
0.0449	8.95014	0.00018345	0.0	0.0	0.0	0.00186939	0.0	0.0	1.8e-07	522.25180875	745.20192515	769.85120683	12.65909346	-0.03181053	-0.37046979
0.045	8.96622	0.00018584	0.0	0.0	0.0	0.00186699	0.0	0.0	1.9e-07	522.55476138	745.14399167	769.76282907	12.63585635	-0.03166874	-0.37040038
0.0451	8.98228	0.00018826	0.0	0.0	0.0	0.00186457	0.0	0.0	1.9e-07	522.85709783	745.08612806	769.67460881	12.61266148	-0.03152612	-0.3703311
0.0452	8.99832	0.0001907	0.0	0.0	0.0	0.00186213	0.0	0.0	1.9e-07	523.15881935	745.02833506	769.58654576	12.58950875	-0.03138274	-0.37026194
0.0453	9.01435	0.00019316	0.0	0.0	0.0	0.00185967	0.0	0.0	1.9e-07	523.45992718	744.97061337	769.49863962	12.56639806	-0.03123861	-0.37019291
0.0454	9.03035	0.00019564	0.0	0.0	0.0	0.00185718	0.0	0.0	2e-07	523.76042258	744.91296371	769.41089011	12.54332934	-0.03109374	-0.37012399
0.0455	9.04634	0.00019815	0.0	0.0	0.0	0.00185467	0.0	0.0	2e-07	524.06030678	744.85538676	769.32329694	12.52030249	-0.03094816	-0.3700552
0.0456	9.06231	0.00020067	0.0	0.0	0.0	0.00185214	0.0	0.0	2e-07	524.35958102	744.79788319	769.2358598	12.49731743	-0.03080187	-0.36998654
0.0457	9.07825	0.00020322	0.0	0.0	0.0	0.00184959	0.0	0.0	2e-07	524.65824653	744.74045366	769.14857842	12.47437407	-0.03065489	-0.36991799
0.0458	9.09419	0.0002058	0.0	0.0	0.0	0.00184701	0.0	0.0	2.1e-07	524.95630456	744.68309882	769.0614525	12.45147232	-0.03050723	-0.36984957
0.0459	9.1101	0.00020839	0.0	0.0	0.0	0.00184442	0.0	0.0	2.1e-07	525.25375632	744.62581931	768.97448176	12.4286121	-0.03035891	-0.36978127
0.046	9.12599	0.00021101	0.0	0.0	0.0	0.0018418	0.0	0.0	2.1e-07	525.55060306	744.56861574	768.88766591	12.40579333	-0.03020994	-0.36971309
0.0461	9.14187	0.00021365	0.0	0.0	0.0	0.00183915	0.0	0.0	2.1e-07	525.846846	744.51148872	768.80100465	12.38301593	-0.03006123	-0.36964503
0.0462	9.15772	0.00021631	0.0	0.0	0.0	0.00183649	0.0	0.0	2.2e-07	526.14248637	744.45443701	768.71449772	12.3602798	-0.02991165	-0.3695771
0.0463	9.17356	0.000219	0.0	0.0	0.0	0.0018338	0.0	0.0	2.2e-07	526.43752537	744.39746235	768.62814483	12.33758485	-0.0297613	-0.36950928
0.0464	9.18938	0.0002217	0.0	0.0	0.0	0.00183109	0.0	0.0	2.2e-07	526.73196425	744.34056523	768.54194568	12.31493099	-0.02961043	-0.36944159
0.0465	9.20518	0.00022443	0.0	0.0	0.0	0.00182836	0.0	0.0	2.2e-07	527.02580421	744.28374609	768.45589999	12.29231815	-0.02945906	-0.36937401
0.0466	9.22096	0.00022719	0.0	0.0	0.0	0.0018256	0.0	0.0	2.3e-07	527.31904647	744.22700535	768.37000749	12.26974623	-0.02930721	-0.36930656
0.0467	9.23672	0.00022996	0.0	0.0	0.0	0.00182282	0.0	0.0	2.3e-07	527.61169224	744.17034342	768.28426789	12.24721516	-0.0291549	-0.36923923
0.0468	9.25247	0.00023276	0.0	0.0	0.0	0.00182002	0.0	0.0	2.3e-07	527.90374275	744.11376066	768.1986809	12.22472484	-0.02900214	-0.36917201
0.0469	9.26819	0.00023559	0.0	0.0	0.0	0.00181719	0.0	0.0	2.4e-07	528.19519918	744.05725743	768.11324625	12.2022752	-0.02884897	-0.36910492
0.047	9.2839	0.00023843	1e-08	0.0	0.0	0.00181434	0.0	0.0	2.4e-07	528.48606276	744.00083408	768.02796366	12.17986614	-0.02869539	-0.36903794
0.0471	9.29959	0.0002413	1e-08	0.0	0.0	0.00181147	0.0	0.0	2.4e-07	528.7763347	743.94449089	767.94283284	12.15749758	-0.02854143	-0.36897109
0.0472	9.31526	0.00024419	1e-08	0.0	0.0	0.00180858	0.0	0.0	2.4e-07	529.06601618	743.88822818	767.85785352	12.13516943	-0.02838711	-0.36890435
0.0473	9.33091	0.00024711	1e-08	0.0	0.0	0.00180566	0.0	0.0	2.5e-07	529.35510842	743.83204622	767.77302542	12.11288135	-0.02823039	-0.36883773
0.0474	9.34654	0.00025004	1e-08	0.0	0.0	0.00180272	0.0	0.0	2.5e-07	529.6436126	743.77594832	767.68834825	12.09063369	-0.02807463	-0.36877123
0.0475	9.36216	0.000253	1e-08	0.0	0.0	0.00179976	0.0	0.0	2.5e-07	529.93152992	743.71993269	767.60382175	12.06842617	-0.02791843	-0.36870485
0.0476	9.37775	0.00025599	1e-08	0.0	0.0	0.00179677	0.0	0.0	2.6e-07	530.21886159	743.66399972	767.51944562	12.0462587	-0.0277618	-0.36863859
0.0477	9.39333	0.00025899	1e-08	0.0	0.0	0.00179376	0.0	0.0	2.6e-07	530.50560879	743.6081498	767.43521961	12.02413121	-0.02760475	-0.36857245
0.0478	9.40888	0.00026202	1e-08	0.0	0.0	0.00179072	0.0	0.0	2.6e-07	530.79177272	743.55238329	767.35114343	12.0020436	-0.02744727	-0.36850642
0.0479	9.42442	0.00026508	1e-08	0.0	0.0	0.00178767	0.0	0.0	2.7e-07	531.07735456	743.49670056	767.26721681	11.9799958	-0.02728939	-0.36844051
0.048	9.43994	0.00026816	1e-08	0.0	0.0	0.00178459	0.0	0.0	2.7e-07	531.3623555	743.44110198	767.18343947	11.95798771	-0.0271311	-0.36837472
0.0481	9.45544	0.00027126	1e-08	0.0	0.0	0.00178148	0.0	0.0	2.7e-07	531.64677673	743.38558791	767.09981115	11.93601924	-0.02697241	-0.36830904
0.0482	9.47093	0.00027438	1e-08	0.0	0.0	0.00177836	0.0	0.0	2.7e-07	531.93061942	743.33015869	767.01633156	11.91409032	-0.02681333	-0.36824348
0.0483	9.48639	0.00027752	1e-08	0.0	0.0	0.00177521	0.0	0.0	2.8e-07	532.21388477	743.2748147	766.93300043	11.89220086	-0.02665386	-0.36817804
0.0484	9.50183	0.00028069	1e-08	0.0	0.0	0.00177203	0.0	0.0	2.8e-07	532.49657395	743.21955626	766.84981751	11.87035076	-0.026494	-0.36811271
0.0485	9.51726	0.00028389	1e-08	0.0	0.0	0.00176884	1e-08	0.0	2.8e-07	532.77868814	743.16438371	766.7667825	11.84853998	-0.02633463	-0.3680475
0.0486	9.53267	0.0002871	1e-08	0.0	0.0	0.00176562	1e-08	0.0	2.9e-07	533.0602285	743.10929596	766.68389516	11.82676838	-0.02617433	-0.36798241
0.0487	9.54805	0.00029034	1e-08	0.0	0.0	0.00176237	1e-08	0.0	2.9e-07	533.34119622	743.05429432	766.60115519	11.8050359	-0.02601371	-0.36791743
0.0488	9.56342	0.00029361	1e-08	0.0	0.0	0.00175911	1e-08	0.0	2.9e-07	533.62159247	742.99937903	766.51856235	11.78334244	-0.02585279	-0.36785257
0.0489	9.57877	0.00029689	1e-08	0.0	0.0	0.00175582	1e-08	0.0	3e-07	533.90141841	742.94455036	766.43611635	11.76168793	-0.02569156	-0.36778782
0.049	9.5941	0.0003002	1e-08	0.0	0.0	0.0017525	1e-08	0.0	3e-07	534.18067522	742.88980854	766.35381694	11.74007229	-0.02553003	-0.36772319
0.0491	9.60941	0.00030353	1e-08	0.0	0.0	0.00174917	1e-08	0.0	3e-07	534.45936406	742.83515382	766.27166383	11.71849541	-0.02536822	-0.36765867
0.0492	9.62471	0.00030689	1e-08	0.0	0.0	0.00174581	1e-08	0.0	3.1e-07	534.73748609	742.78058644	766.18965678	11.69695723	-0.02520612	-0.36759427
0.0493	9.63998	0.00031027	1e-08	0.0	0.0	0.00174243	1e-08	0.0	3.1e-07	535.01504249	742.7261066	766.10779551	11.67545765	-0.02504375	-0.36752998
0.0494	9.65524	0.00031367	1e-08	0.0	0.0	0.00173902	1e-08	0.0	3.1e-07	535.29203441	742.67171455	766.02607975	11.65399659	-0.0248811	-0.36746581
0.0495	9.67047	0.0003171	1e-08	0.0	0.0	0.00173559	1e-08	0.0	3.2e-07	535.56846301	742.61741048	765.94450924	11.63257396	-0.0247182	-0.36740175
0.0496	9.68569	0.00032054	1e-08	0.0	0.0	0.00173214	1e-08	0.0	3.2e-07	535.84432945	742.56319462	765.86308372	11.61118968	-0.02455503	-0.3673378
0.0497	9.70089	0.00032402	1e-08	0.0	0.0	0.00172866	1e-08	0.0	3.2e-07	536.11963488	742.5090672	765.78180293	11.58984357	-0.02439106	-0.36727397
0.0498	9.71607	0.00032751	1e-08	0.0	0.0	0.00172516	1e-08	0.0	3.3e-07	536.39438045	742.45502907	765.7006666	11.5685357	-0.02422719	-0.36721025
0.0499	9.73123	0.00033103	1e-08	0.0	0.0	0.00172164	1e-08	0.0	3.3e-07	536.66856732	742.40107999	765.61967446	11.54726591	-0.02406304	-0.36714665
0.05	9.74637	0.00033457	1e-08	0.0	0.0	0.0017181	1e-08	0.0	3.3e-07	536.94219664	742.34722019	765.53882626	11.52603414	-0.02389862	-0.36708315
0.05009	9.76149	0.00033813	1e-08	0.0	0.0	0.00171453	1e-08	0.0	3.4e-07	537.21526955	742.2934499	765.45812174	11.50484027	-0.02373393	-0.36701977
0.05019	9.7766	0.00034172	1e-08	0.0	0.0	0.00171094	1e-08	0.0	3.4e-07	537.48778721	742.23976935	765.37756064	11.48368425	-0.02356896	-0.36695651
0.05029	9.79168	0.00034533	1e-08	0.0	0.0	0.00170733	1e-08	0.0	3.5e-07	537.75975077	742.18617876	765.29714269	11.46256596	-0.02340372	-0.36689335
0.05039	9.80674	0.00034896	1e-08	0.0	0.0	0.00170369	1e-08	0.0	3.5e-07	538.03116136	742.13267838	765.21686764	11.44148534	-0.02323821	-0.36683031
0.05049	9.82179	0.00035261	1e-08	0.0	0.0	0.00170003	1e-08	0.0	3.5e-07	538.30202013	742.07926842	765.13673522	11.4204423	-0.02307243	-0.36676738
0.05059	9.83682	0.00035629	1e-08	0.0	0.0	0.00169635	1e-08	0.0	3.6e-07	538.57232822	742.02594913	765.05674519	11.39943675	-0.02290638	-0.36670456
0.05069	9.85182	0.00035999	1e-08	0.0	0.0	0.00169264	1e-08	0.0	3.6e-07	538.84208677	741.97272073	764.97689728	11.37846861	-0.02274005	-0.36664185
0.05079	9.86681	0.00036372	1e-08	0.0	0.0	0.00168892	1e-08	0.0	3.6e-07	539.11129692	741.91958347	764.89719124	11.35753779	-0.02257345	-0.36657926
0.05089	9.88178	0.00036746	1e-08	0.0	0.0	0.00168517	1e-08	0.0	3.7e-07	539.3799598	741.86653743	764.8176268	11.33664426	-0.02240773	-0.36651678
0.05099	9.89673	0.00037123	1e-08	0.0	0.0	0.00168139	1e-08	0.0	3.7e-07	539.64807654	741.81358123	764.73820373	11.31578785	-0.02224101	-0.3664544
0.05109	9.91166	0.00037502	1e-08	0.0	0.0	0.0016776	1e-08	0.0	3.8e-07	539.91564828	741.76071622	764.65892176	11.29496851	-0.02207408	-0.36639214
0.05119	9.92657	0.00037883	2e-08	0.0	0.0	0.00167378	1e-08	0.0	3.8e-07	540.18267614	741.70794254	764.57978064	11.27418615	-0.02190696	-0.36632999
0.05129	9.94147	0.00038267	2e-08	0.0	0.0	0.00166994	1e-08	0.0	3.8e-07	540.44916127	741.65526032	764.50078011	11.2534407	-0.02173964	-0.36626795
0.05139	9.95634	0.00038653	2e-08	0.0	0.0	0.00166608	1e-08	0.0	3.9e-07	540.71510479	741.60266969	764.42191992	11.23273206	-0.02157213	-0.36620602
0.05149	9.97119	0.00039041	2e-08	0.0	0.0	0.0016622	1e-08	0.0	3.9e-07	540.98050782	741.55017076	764.34319982	11.21206016	-0.02140443	-0.36614419
0.05159	9.98603	0.00039431	2e-08	0.0	0.0	0.00165829	1e-08	0.0	3.9e-07	541.24537149	741.49776365	764.26461956	11.1914249	-0.02123655	-0.36608248
0.05169	10.00084	0.00039823	2e-08	0.0	0.0	0.00165436	1e-08	0.0	4e-07	541.50969692	741.44544846	764.18617889	11.17082621	-0.0210685	-0.36602088
0.05179	10.01564	0.00040218	2e-08	0.0	0.0	0.00165041	1e-08	0.0	4e-07	541.77348524	741.39322529	764.10787755	11.150264	-0.02090027	-0.36595939
0.05189	10.03042	0.00040614	2e-08	0.0	0.0	0.00164644	1e-08	0.0	4.1e-07	542.03673757	741.34109423	764.02971529	11.12973818	-0.02073187	-0.36589801
0.05199	10.04517	0.00041013	2e-08	0.0	0.0	0.00164244	1e-08	0.0	4.1e-07	542.29945502	741.28905538	763.95169187	11.10924868	-0.0205633	-0.36583673
0.05209	10.05991	0.00041414	2e-08	0.0	0.0	0.00163843	1e-08	0.0	4.1e-07	542.56163872	741.23710874	763.87380704	11.08879539	-0.02039495	-0.36577557
0.05219	10.07463	0.00041818	2e-08	0.0	0.0	0.00163439	2e-08	0.0	4.2e-07	542.82328976	741.18525383	763.79606056	11.06837825	-0.0202262	-0.36571451
0.05229	10.08933	0.00042223	2e-08	0.0	0.0	0.00163033	2e-08	0.0	4.2e-07	543.08440928	741.13349112	763.71845216	11.04799717	-0.02005732	-0.36565356
0.05239	10.10401	0.0004263	2e-08	0.0	0.0	0.00162625	2e-08	0.0	4.3e-07	543.34499837	741.08182063	763.64098161	11.02765206	-0.01988831	-0.36559272
0.05249	10.11867	0.0004304	2e-08	0.0	0.0	0.00162215	2e-08	0.0	4.3e-07	543.60505817	741.03024236	763.56364866	11.00734285	-0.01971919	-0.36553199
0.05259	10.13331	0.00043452	2e-08	0.0	0.0	0.00161803	2e-08	0.0	4.3e-07	543.86458976	740.97875632	763.48645307	10.98706944	-0.01954995	-0.36547137
0.05269	10.14794	0.00043866	2e-08	0.0	0.0	0.00161388	2e-08	0.0	4.4e-07	544.12359428	740.92736251	763.40939459	10.96683175	-0.0193806	-0.36541085
0.05279	10.16254	0.00044282	2e-08	0.0	0.0	0.00160972	2e-08	0.0	4.4e-07	544.38207281	740.8760609	763.33247297	10.9466297	-0.01921115	-0.36535044
0.05289	10.17712	0.000447	2e-08	0.0	0.0	0.00160553	2e-08	0.0	4.5e-07	544.64002646	740.82485148	763.25568797	10.9264632	-0.01904161	-0.36529014
0.05299	10.19169	0.0004512	2e-08	0.0	0.0	0.00160133	2e-08	0.0	4.5e-07	544.89745635	740.7737342	763.17903935	10.90633218	-0.01887197	-0.36522995
0.05309	10.20623	0.00045542	2e-08	0.0	0.0	0.0015971	2e-08	0.0	4.6e-07	545.15436357	740.72270902	763.10252687	10.88623654	-0.01870225	-0.36516986
0.05319	10.22075	0.00045966	2e-08	0.0	0.0	0.00159285	2e-08	0.0	4.6e-07	545.41074923	740.67177588	763.02615028	10.86617621	-0.01853245	-0.36510988
0.05329	10.23526	0.00046393	2e-08	0.0	0.0	0.00158858	2e-08	0.0	4.6e-07	545.66661442	740.62093479	762.94990935	10.846151	-0.01836207	-0.36505
0.05339	10.24975	0.00046821	3e-08	0.0	0.0	0.0015843	2e-08	0.0	4.7e-07	545.92196022	740.57018622	762.87380383	10.82616099	-0.01819194	-0.36499024
0.05349	10.26421	0.00047251	3e-08	0.0	0.0	0.00157999	2e-08	0.0	4.7e-07	546.17678775	740.5195297	762.79783347	10.80620603	-0.01802172	-0.36493057
0.05359	10.27866	0.00047683	3e-08	0.0	0.0	0.00157566	2e-08	0.0	4.8e-07	546.43109809	740.46896516	762.72199805	10.78628602	-0.01785141	-0.36487102
0.05369	10.29309	0.00048118	3e-08	0.0	0.0	0.00157131	2e-08	0.0	4.8e-07	546.68489234	740.41849253	762.64629733	10.7664009	-0.01768101	-0.36481157
0.05379	10.30749	0.00048554	3e-08	0.0	0.0	0.00156694	2e-08	0.0	4.9e-07	546.9381716	740.36811173	762.57073105	10.74655057	-0.01751053	-0.36475222
0.05389	10.32188	0.00048992	3e-08	0.0	0.0	0.00156255	2e-08	0.0	4.9e-07	547.19093695	740.31782269	762.495299	10.72673495	-0.01733996	-0.36469299
0.05399	10.33625	0.00049432	3e-08	0.0	0.0	0.00155815	2e-08	0.0	4.9e-07	547.44318948	740.26762531	762.42000092	10.70695396	-0.01716931	-0.36463385
0.05409	10.3506	0.00049874	3e-08	0.0	0.0	0.00155372	2e-08	0.0	5e-07	547.69493028	740.21751948	762.34483658	10.68720751	-0.01699858	-0.36457482
0.05419	10.36493	0.00050318	3e-08	0.0	0.0	0.00154927	3e-08	0.0	5e-07	547.94616044	740.16750511	762.26980576	10.66749552	-0.01682778	-0.3645159
0.05429	10.37924	0.00050764	3e-08	0.0	0.0	0.00154481	3e-08	0.0	5.1e-07	548.19688104	740.11758208	762.1949082	10.6478179	-0.0166569	-0.36445708
0.05439	10.39353	0.00051212	3e-08	0.0	0.0	0.00154033	3e-08	0.0	5.1e-07	548.44709315	740.06775025	762.12014368	10.62817458	-0.01648595	-0.36439837
0.05449	10.4078	0.00051662	3e-08	0.0	0.0	0.00153582	3e-08	0.0	5.2e-07	548.69679787	740.01800959	762.04551197	10.6085654	-0.01631458	-0.36433976
0.05459	10.42205	0.00052113	3e-08	0.0	0.0	0.0015313	3e-08	0.0	5.2e-07	548.94599626	739.96836032	761.97101282	10.58899038	-0.01614337	-0.36428125
0.05469	10.43628	0.00052567	3e-08	0.0	0.0	0.00152676	3e-08	0.0	5.3e-07	549.1946894	739.91880202	761.896646	10.56944939	-0.01597206	-0.36422285
0.05479	10.45049	0.00053022	3e-08	0.0	0.0	0.00152221	3e-08	0.0	5.3e-07	549.44287837	739.86933458	761.82241129	10.54994236	-0.01580067	-0.36416455
0.05489	10.46468	0.00053479	4e-08	0.0	0.0	0.00151763	3e-08	0.0	5.4e-07	549.69056425	739.81995785	761.74830844	10.5304692	-0.01562918	-0.36410635
0.05499	10.47885	0.00053937	4e-08	0.0	0.0	0.00151304	3e-08	0.0	5.4e-07	549.93774811	739.77067172	761.67433724	10.51102981	-0.01545761	-0.36404826
0.05509	10.49301	0.00054398	4e-08	0.0	0.0	0.00150842	3e-08	0.0	5.4e-07	550.18443102	739.72147603	761.60049744	10.49162413	-0.01528594	-0.36399027
0.05519	10.50714	0.0005486	4e-08	0.0	0.0	0.00150379	3e-08	0.0	5.5e-07	550.43061405	739.67237066	761.52678882	10.47225206	-0.01511418	-0.36393239
0.05529	10.52125	0.00055324	4e-08	0.0	0.0	0.00149915	3e-08	0.0	5.5e-07	550.67629827	739.62335544	761.45321114	10.45291352	-0.01494233	-0.3638746
0.05539	10.53534	0.0005579	4e-08	0.0	0.0	0.00149448	3e-08	0.0	5.6e-07	550.92148474	739.57443022	761.37976419	10.43360843	-0.01477038	-0.36381692
0.05549	10.54942	0.00056257	4e-08	0.0	0.0	0.0014898	4e-08	1e-08	5.6e-07	551.16617454	739.52559486	761.30644772	10.4143367	-0.01459833	-0.36375935
0.05559	10.56347	0.00056727	4e-08	0.0	0.0	0.00148511	4e-08	1e-08	5.7e-07	551.41036872	739.47684918	761.23326151	10.39509825	-0.01442618	-0.36370187
0.05569	10.5775	0.00057197	4e-08	0.0	0.0	0.00148039	4e-08	1e-08	5.7e-07	551.65406835	739.42819298	761.16020534	10.37589298	-0.01425412	-0.3636445
0.05579	10.59152	0.0005767	4e-08	0.0	0.0	0.00147566	4e-08	1e-08	5.8e-07	551.89727447	739.3796259	761.08727898	10.35672083	-0.01408183	-0.36358723
0.05589	10.60551	0.00058144	4e-08	0.0	0.0	0.00147091	4e-08	1e-08	5.8e-07	552.13998815	739.33114791	761.0144822	10.33758171	-0.01390945	-0.36353006
0.05599	10.61948	0.0005862	4e-08	0.0	0.0	0.00146615	4e-08	1e-08	5.9e-07	552.38221045	739.28275881	760.94181477	10.31847553	-0.01373698	-0.36347299
0.05609	10.63344	0.00059097	5e-08	0.0	0.0	0.00146137	4e-08	1e-08	5.9e-07	552.62394242	739.2344584	760.86927647	10.2994022	-0.0135644	-0.36341602
0.05619	10.64737	0.00059576	5e-08	0.0	0.0	0.00145657	4e-08	1e-08	6e-07	552.86518511	739.18624648	760.79686707	10.28036165	-0.01339173	-0.36335916
0.05629	10.66128	0.00060056	5e-08	0.0	0.0	0.00145176	4e-08	1e-08	6e-07	553.10593959	739.13812285	760.72458636	10.26135379	-0.01321895	-0.36330239
0.05639	10.67518	0.00060538	5e-08	0.0	0.0	0.00144694	4e-08	1e-08	6.1e-07	553.34620689	739.09008728	760.6524341	10.24237853	-0.01304606	-0.36324573
0.05649	10.68905	0.00061021	5e-08	0.0	0.0	0.0014421	4e-08	1e-08	6.1e-07	553.58598807	739.04213957	760.58041008	10.22343579	-0.01287308	-0.36318917
0.05659	10.70291	0.00061506	5e-08	0.0	0.0	0.00143724	5e-08	1e-08	6.2e-07	553.82528417	738.99427948	760.50851407	10.20452549	-0.01269998	-0.36313271
0.05669	10.71674	0.00061993	5e-08	0.0	0.0	0.00143237	5e-08	1e-08	6.2e-07	554.06409623	738.94650679	760.43674585	10.18564754	-0.01252677	-0.36307635
0.05679	10.73055	0.00062481	5e-08	0.0	0.0	0.00142748	5e-08	1e-08	6.3e-07	554.30242531	738.89882126	760.3651052	10.16680187	-0.01235344	-0.36302008
0.05689	10.74435	0.0006297	5e-08	0.0	0.0	0.00142258	5e-08	1e-08	6.3e-07	554.54027244	738.85122259	760.29359189	10.14798838	-0.01218031	-0.36296392
0.05699	10.75812	0.00063461	5e-08	0.0	0.0	0.00141767	5e-08	1e-08	6.4e-07	554.77763865	738.80371026	760.22220572	10.129207	-0.01200686	-0.36290786
0.05709	10.77188	0.00063953	6e-08	0.0	0.0	0.00141274	5e-08	1e-08	6.4e-07	555.01452498	738.75628423	760.15094645	10.11045762	-0.0118333	-0.3628519
0.05719	10.78561	0.00064446	6e-08	0.0	0.0	0.0014078	5e-08	1e-08	6.5e-07	555.25093247	738.70894422	760.07981387	10.09174019	-0.01165964	-0.36279604
0.05729	10.79932	0.00064941	6e-08	0.0	0.0	0.00140284	5e-08	1e-08	6.5e-07	555.48686215	738.66168995	760.00880776	10.0730546	-0.01148587	-0.36274027
0.05739	10.81302	0.00065437	6e-08	0.0	0.0	0.00139787	6e-08	1e-08	6.6e-07	555.72231506	738.61452113	759.93792791	10.05440078	-0.01131199	-0.36268461
0.05749	10.82669	0.00065934	6e-08	0.0	0.0	0.00139289	6e-08	1e-08	6.6e-07	555.95729223	738.56743747	759.86717409	10.03577864	-0.011138	-0.36262904
0.05759	10.84034	0.00066433	6e-08	0.0	0.0	0.0013879	6e-08	1e-08	6.7e-07	556.19179468	738.52043866	759.79654609	10.01718809	-0.01096389	-0.36257358
0.05769	10.85398	0.00066933	6e-08	0.0	0.0	0.00138289	6e-08	1e-08	6.7e-07	556.42582345	738.47352439	759.72604369	9.99862907	-0.01078967	-0.36251821
0.05779	10.86759	0.00067434	6e-08	0.0	0.0	0.00137787	6e-08	1e-08	6.8e-07	556.65937955	738.42669436	759.65566669	9.98010147	-0.01061534	-0.36246294
0.05789	10.88118	0.00067937	6e-08	0.0	0.0	0.00137284	6e-08	1e-08	6.8e-07	556.89246401	738.37994823	759.58541485	9.96160522	-0.01044088	-0.36240777
0.05799	10.89475	0.0006844	7e-08	0.0	0.0	0.00136779	6e-08	1e-08	6.9e-07	557.12507785	738.33328568	759.51528797	9.94314023	-0.0102663	-0.3623527
0.05809	10.90831	0.00068945	7e-08	0.0	0.0	0.00136274	7e-08	1e-08	6.9e-07	557.35722208	738.28670644	759.44528583	9.9247064	-0.01009148	-0.36229772
0.05819	10.92184	0.00069451	7e-08	0.0	0.0	0.00135767	7e-08	1e-08	7e-07	557.58889772	738.24021034	759.37540822	9.90630368	-0.00991661	-0.36224285
0.05829	10.93535	0.00069958	7e-08	0.0	0.0	0.00135259	7e-08	1e-08	7e-07	557.82010579	738.1937969	759.30565493	9.88793197	-0.0097416	-0.36218807
0.05839	10.94884	0.00070466	7e-08	0.0	0.0	0.0013475	7e-08	1e-08	7.1e-07	558.05084729	738.14746578	759.23602575	9.86959118	-0.00956645	-0.36213339
0.05849	10.96231	0.00070975	7e-08	0.0	0.0	0.0013424	7e-08	1e-08	7.1e-07	558.28112325	738.10121663	759.16652045	9.85128123	-0.00939116	-0.3620788
0.05859	10.97576	0.00071486	7e-08	0.0	0.0	0.00133729	7e-08	1e-08	7.2e-07	558.51093466	738.05504909	759.09713884	9.83300205	-0.00921573	-0.36202431
0.05869	10.9892	0.00071997	8e-08	0.0	0.0	0.00133217	7e-08	1e-08	7.2e-07	558.74028254	738.00896282	759.0278807	9.81475354	-0.00904014	-0.36196992
0.05879	11.00261	0.00072509	8e-08	0.0	0.0	0.00132704	8e-08	1e-08	7.3e-07	558.96916789	737.96295746	758.95874582	9.79653561	-0.0088644	-0.36191563
0.05889	11.016	0.00073023	8e-08	0.0	0.0	0.0013219	8e-08	1e-08	7.3e-07	559.19759171	737.91703263	758.88973399	9.7783482	-0.00868851	-0.36186143
0.05899	11.02937	0.00073537	8e-08	0.0	0.0	0.00131675	8e-08	1e-08	7.4e-07	559.42555501	737.87118796	758.820845	9.7601912	-0.00851245	-0.36180733
0.05909	11.04271	0.00074052	8e-08	0.0	0.0	0.00131159	8e-08	1e-08	7.4e-07	559.65305878	737.82542309	758.75207864	9.74206455	-0.00833623	-0.36175333
0.05919	11.05604	0.00074568	8e-08	0.0	0.0	0.00130642	8e-08	1e-08	7.5e-07	559.88010402	737.77973762	758.68343471	9.72396815	-0.00815984	-0.36169942
0.05929	11.06935	0.00075085	8e-08	0.0	0.0	0.00130124	8e-08	1e-08	7.5e-07	560.10669172	737.73413118	758.614913	9.70590191	-0.00798338	-0.36164561
0.05939	11.08264	0.00075603	9e-08	0.0	0.0	0.00129605	9e-08	1e-08	7.6e-07	560.33282286	737.68860337	758.5465133	9.68786576	-0.00780668	-0.36159189
0.05949	11.09591	0.00076122	9e-08	0.0	0.0	0.00129085	9e-08	1e-08	7.6e-07	560.55849844	737.6431538	758.47823541	9.66985962	-0.00762981	-0.36153827
0.05959	11.10915	0.00076641	9e-08	0.0	0.0	0.00128565	9e-08	1e-08	7.7e-07	560.78371945	737.59778206	758.41007911	9.6518834	-0.00745275	-0.36148475
0.05969	11.12238	0.00077161	9e-08	0.0	0.0	0.00128044	9e-08	1e-08	7.7e-07	561.00848688	737.55248775	758.34204421	9.63393701	-0.00727552	-0.36143132
0.05979	11.13559	0.00077682	9e-08	0.0	0.0	0.00127522	9e-08	1e-08	7.8e-07	561.2328017	737.50727046	758.2741305	9.61602037	-0.00709809	-0.36137798
0.05989	11.14877	0.00078204	9e-08	0.0	0.0	0.00126999	1e-07	1e-08	7.8e-07	561.45666489	737.46212976	758.20633777	9.59813339	-0.00692048	-0.36132474
0.05999	11.16194	0.00078727	1e-07	0.0	0.0	0.00126476	1e-07	1e-08	7.9e-07	561.68007745	737.41706524	758.13866583	9.58027601	-0.00674267	-0.3612716
0.06009	11.17508	0.0007925	1e-07	0.0	0.0	0.00125952	1e-07	1e-08	7.9e-07	561.90304033	737.37207647	758.07111446	9.56244812	-0.00656467	-0.36121855
0.06019	11.18821	0.00079774	1e-07	0.0	0.0	0.00125427	1e-07	2e-08	8e-07	562.12555452	737.32716302	758.00368347	9.54464964	-0.00638646	-0.36116559
0.06029	11.20131	0.00080298	1e-07	0.0	0.0	0.00124902	1e-07	2e-08	8e-07	562.34762099	737.28232446	757.93637265	9.5268805	-0.00620804	-0.36111273
0.06039	11.21439	0.00080823	1e-07	0.0	0.0	0.00124376	1.1e-07	2e-08	8.1e-07	562.56924071	737.23756034	757.86918181	9.5091406	-0.00602941	-0.36105996
0.06049	11.22745	0.00081349	1e-07	0.0	0.0	0.00123849	1.1e-07	2e-08	8.1e-07	562.79041463	737.19287032	757.80211073	9.49142984	-0.00585044	-0.36100729
0.06059	11.24049	0.00081875	1.1e-07	0.0	0.0	0.00123322	1.1e-07	2e-08	8.2e-07	563.01114373	737.14825417	757.73515923	9.47374818	-0.00567132	-0.36095471
0.06069	11.25352	0.00082402	1.1e-07	0.0	0.0	0.00122794	1.1e-07	2e-08	8.3e-07	563.23142896	737.10371126	757.6683271	9.45609552	-0.00549198	-0.36090223
0.06079	11.26651	0.00082929	1.1e-07	0.0	0.0	0.00122266	1.2e-07	2e-08	8.3e-07	563.45127129	737.05924114	757.60161414	9.43847176	-0.00531239	-0.36084984
0.06089	11.27949	0.00083457	1.1e-07	0.0	0.0	0.00121737	1.2e-07	2e-08	8.4e-07	563.67067167	737.01484339	757.53502016	9.42087683	-0.00513256	-0.36079754
0.06099	11.29245	0.00083985	1.1e-07	0.0	0.0	0.00121208	1.2e-07	2e-08	8.4e-07	563.88963106	736.97051756	757.46854495	9.40331064	-0.00495248	-0.36074533
0.06109	11.30539	0.00084513	1.2e-07	0.0	0.0	0.00120678	1.2e-07	2e-08	8.5e-07	564.10815041	736.9262632	757.40218832	9.38577311	-0.00477214	-0.36069322
0.06119	11.31831	0.00085042	1.2e-07	0.0	0.0	0.00120148	1.3e-07	2e-08	8.5e-07	564.32623067	736.88207988	757.33595007	9.36826416	-0.00459154	-0.3606412
0.06129	11.3312	0.00085572	1.2e-07	0.0	0.0	0.00119618	1.3e-07	2e-08	8.6e-07	564.54387278	736.83796714	757.26983	9.35078369	-0.00441067	-0.36058928
0.06139	11.34408	0.00086102	1.2e-07	0.0	0.0	0.00119087	1.3e-07	2e-08	8.6e-07	564.7610777	736.79392454	757.20382792	9.33333163	-0.00422953	-0.36053744
0.06149	11.35693	0.00086632	1.2e-07	0.0	0.0	0.00118556	1.3e-07	2e-08	8.7e-07	564.97784636	736.74995162	757.13794363	9.3159079	-0.0040481	-0.3604857
0.06159	11.36977	0.00087162	1.3e-07	0.0	0.0	0.00118025	1.4e-07	2e-08	8.7e-07	565.1941797	736.70604793	757.07217694	9.2985124	-0.00386639	-0.36043405
0.06169	11.38258	0.00087693	1.3e-07	0.0	0.0	0.00117493	1.4e-07	2e-08	8.8e-07	565.41007866	736.66221302	757.00652765	9.28114506	-0.00368459	-0.3603825
0.06179	11.39537	0.00088224	1.3e-07	0.0	0.0	0.00116961	1.4e-07	2e-08	8.8e-07	565.62554416	736.61844639	756.94099558	9.26380579	-0.00350235	-0.36033103
0.06189	11.40814	0.00088755	1.3e-07	0.0	0.0	0.00116429	1.4e-07	2e-08	8.9e-07	565.84057715	736.57474761	756.87558051	9.24649451	-0.00331982	-0.36027966
0.06199	11.42089	0.00089286	1.3e-07	0.0	0.0	0.00115896	1.5e-07	2e-08	8.9e-07	566.05517855	736.53111622	756.81028227	9.22921113	-0.00313699	-0.36022838
0.06209	11.43362	0.00089818	1.4e-07	0.0	0.0	0.00115364	1.5e-07	2e-08	9e-07	566.26934929	736.48755176	756.74510066	9.21195556	-0.00295386	-0.36017719
0.06219	11.44633	0.00090349	1.4e-07	0.0	0.0	0.00114831	1.5e-07	2e-08	9e-07	566.48309029	736.44405377	756.68003549	9.19472774	-0.00277041	-0.3601261
0.06229	11.45902	0.00090881	1.4e-07	0.0	0.0	0.00114298	1.6e-07	2e-08	9.1e-07	566.69640247	736.40062177	756.61508657	9.17752756	-0.00258665	-0.36007509
0.06239	11.47168	0.00091413	1.4e-07	0.0	0.0	0.00113765	1.6e-07	2e-08	9.2e-07	566.90928674	736.35725531	756.5502537	9.16035495	-0.00240256	-0.36002417
0.06249	11.48433	0.00091945	1.5e-07	0.0	0.0	0.00113232	1.6e-07	2e-08	9.2e-07	567.12174404	736.31395392	756.4855367	9.14320982	-0.00221814	-0.35997335
0.06259	11.49695	0.00092477	1.5e-07	0.0	0.0	0.00112699	1.7e-07	2e-08	9.3e-07	567.33377525	736.27071713	756.42093538	9.12609209	-0.00203338	-0.35992262
0.06269	11.50956	0.00093009	1.5e-07	0.0	0.0	0.00112166	1.7e-07	2e-08	9.3e-07	567.54538131	736.22754447	756.35644955	9.10900168	-0.00184828	-0.35987197
0.06279	11.52214	0.00093541	1.5e-07	0.0	0.0	0.00111633	1.7e-07	3e-08	9.4e-07	567.7565631	736.18443548	756.29207901	9.09193849	-0.00166284	-0.35982142
0.06289	11.5347	0.00094073	1.6e-07	0.0	0.0	0.001111	1.7e-07	3e-08	9.4e-07	567.96732154	736.14138974	756.22782359	9.07490244	-0.00147708	-0.35977096
0.06299	11.54724	0.00094604	1.6e-07	0.0	0.0	0.00110566	1.8e-07	3e-08	9.5e-07	568.17765753	736.09840688	756.16368309	9.05789345	-0.00129094	-0.35972059
0.06309	11.55976	0.00095136	1.6e-07	0.0	0.0	0.00110034	1.8e-07	3e-08	9.5e-07	568.38757196	736.05548635	756.09965732	9.04091145	-0.00110442	-0.35967031
0.06319	11.57226	0.00095668	1.6e-07	0.0	0.0	0.00109501	1.8e-07	3e-08	9.6e-07	568.59706573	736.01262768	756.03574611	9.02395634	-0.00091754	-0.35962012
0.06329	11.58473	0.00096199	1.7e-07	0.0	0.0	0.00108968	1.9e-07	3e-08	9.6e-07	568.80613973	735.96983042	755.97194926	9.00702804	-0.00073028	-0.35957002
0.06339	11.59719	0.00096731	1.7e-07	0.0	0.0	0.00108435	1.9e-07	3e-08	9.7e-07	569.01479485	735.92709412	755.90826659	8.99012646	-0.00054264	-0.35952
0.06349	11.60962	0.00097262	1.7e-07	0.0	0.0	0.00107903	2e-07	3e-08	9.7e-07	569.22303199	735.88441831	755.84469792	8.97325153	-0.00035461	-0.35947008
0.06359	11.62204	0.00097793	1.7e-07	0.0	0.0	0.00107371	2e-07	3e-08	9.8e-07	569.43085201	735.84180255	755.78124305	8.95640315	-0.00016618	-0.35942025
0.06369	11.63443	0.00098324	1.8e-07	0.0	0.0	0.00106839	2e-07	3e-08	9.8e-07	569.6382558	735.79924639	755.71790181	8.93958125	2.265e-05	-0.3593705
0.06379	11.6468	0.00098854	1.8e-07	0.0	0.0	0.00106307	2.1e-07	3e-08	9.9e-07	569.84524424	735.75674936	755.65467401	8.92278573	0.0002119	-0.35932085
0.06389	11.65915	0.00099384	1.8e-07	0.0	0.0	0.00105776	2.1e-07	3e-08	1e-06	570.05181821	735.71431102	755.59155948	8.90601652	0.00040156	-0.35927128
0.06399	11.67148	0.00099914	1.9e-07	0.0	0.0	0.00105244	2.1e-07	3e-08	1e-06	570.25797856	735.67193094	755.52855802	8.88927353	0.00059164	-0.35922181
0.06409	11.68378	0.00100444	1.9e-07	0.0	0.0	0.00104714	2.2e-07	3e-08	1.01e-06	570.46372619	735.62960865	755.46566946	8.87255666	0.00078198	-0.35917242
0.06419	11.69607	0.00100973	1.9e-07	0.0	0.0	0.00104183	2.2e-07	3e-08	1.01e-06	570.66906194	735.58734375	755.40289361	8.85586585	0.00097286	-0.35912312
0.06429	11.70833	0.00101502	1.9e-07	0.0	0.0	0.00103653	2.3e-07	3e-08	1.02e-06	570.87398668	735.54513576	755.3402303	8.83920101	0.00116418	-0.35907391
0.06439	11.72057	0.0010203	2e-07	0.0	0.0	0.00103123	2.3e-07	3e-08	1.02e-06	571.07850127	735.50298427	755.27767935	8.82256206	0.00135594	-0.35902479
0.06449	11.7328	0.00102558	2e-07	0.0	0.0	0.00102594	2.3e-07	4e-08	1.03e-06	571.28260656	735.46088883	755.21524057	8.8059489	0.00154815	-0.35897575
0.06459	11.745	0.00103085	2e-07	0.0	0.0	0.00102065	2.4e-07	4e-08	1.03e-06	571.48630342	735.41884901	755.15291379	8.78936145	0.0017408	-0.3589268
0.06469	11.75717	0.00103612	2.1e-07	0.0	0.0	0.00101537	2.4e-07	4e-08	1.04e-06	571.68959268	735.37686439	755.09069882	8.77279964	0.00193392	-0.35887794
0.06479	11.76933	0.00104139	2.1e-07	0.0	0.0	0.00101009	2.5e-07	4e-08	1.04e-06	571.8924752	735.33493455	755.0285955	8.75626337	0.00212749	-0.35882917
0.06489	11.78147	0.00104665	2.1e-07	0.0	0.0	0.00100482	2.5e-07	4e-08	1.05e-06	572.09495181	735.29305905	754.96660363	8.73975257	0.00232154	-0.35878049
0.06499	11.79358	0.0010519	2.2e-07	0.0	0.0	0.00099955	2.6e-07	4e-08	1.05e-06	572.29702336	735.25123748	754.90472306	8.72326714	0.00251606	-0.35873189
0.06509	11.80567	0.00105715	2.2e-07	0.0	0.0	0.00099429	2.6e-07	4e-08	1.06e-06	572.49869068	735.20946944	754.84295359	8.706807	0.00271106	-0.35868338
0.06519	11.81774	0.00106239	2.2e-07	0.0	0.0	0.00098904	2.7e-07	4e-08	1.06e-06	572.69995461	735.1677545	754.78129506	8.69037207	0.00290655	-0.35863496
0.06529	11.82979	0.00106763	2.3e-07	0.0	0.0	0.00098379	2.7e-07	4e-08	1.07e-06	572.90081599	735.12609227	754.71974729	8.67396222	0.00310237	-0.35858663
0.06539	11.84182	0.00107285	2.3e-07	0.0	0.0	0.00097855	2.7e-07	4e-08	1.07e-06	573.10127563	735.08448237	754.6583101	8.65757745	0.0032988	-0.35853838
0.06549	11.85382	0.00107808	2.3e-07	0.0	0.0	0.00097331	2.8e-07	4e-08	1.08e-06	573.30133436	735.04292438	754.59698333	8.64121762	0.00349573	-0.35849022
0.06559	11.86581	0.00108329	2.4e-07	0.0	0.0	0.00096808	2.8e-07	4e-08	1.08e-06	573.500993	735.00141791	754.53576679	8.62488266	0.00369316	-0.35844214
0.06569	11.87777	0.0010885	2.4e-07	0.0	0.0	0.00096286	2.9e-07	4e-08	1.09e-06	573.70025237	734.95996258	754.47466031	8.60857249	0.00389109	-0.35839415
0.06579	11.88971	0.0010937	2.4e-07	0.0	0.0	0.00095764	2.9e-07	4e-08	1.1e-06	573.89911328	734.91855799	754.41366373	8.59228702	0.00408954	-0.35834625
0.06589	11.90163	0.00109889	2.5e-07	0.0	0.0	0.00095244	3e-07	4e-08	1.1e-06	574.09757654	734.87720378	754.35277687	8.57602616	0.0042885	-0.35829843
0.06599	11.91353	0.00110407	2.5e-07	0.0	0.0	0.00094724	3e-07	5e-08	1.11e-06	574.29564296	734.83589958	754.29199955	8.55978983	0.00448799	-0.3582507
0.06609	11.9254	0.00110925	2.5e-07	0.0	0.0	0.00094205	3.1e-07	5e-08	1.11e-06	574.49331335	734.79464501	754.23133161	8.54357795	0.00468801	-0.35820306
0.06619	11.93726	0.00111442	2.6e-07	0.0	0.0	0.00093686	3.1e-07	5e-08	1.12e-06	574.6905885	734.75343972	754.17077288	8.52739042	0.00488857	-0.3581555
0.06629	11.94909	0.00111958	2.6e-07	0.0	0.0	0.00093169	3.2e-07	5e-08	1.12e-06	574.88746921	734.71228334	754.11032319	8.51122718	0.00508966	-0.35810803
0.06639	11.9609	0.00112473	2.7e-07	0.0	0.0	0.00092653	3.3e-07	5e-08	1.13e-06	575.08395628	734.67117553	754.04998236	8.49508812	0.0052913	-0.35806064
0.06649	11.97269	0.00112987	2.7e-07	0.0	0.0	0.00092137	3.3e-07	5e-08	1.13e-06	575.28005049	734.63011598	753.98975024	8.4789731	0.00549338	-0.35801334
0.06659	11.98445	0.001135	2.7e-07	0.0	0.0	0.00091622	3.4e-07	5e-08	1.14e-06	575.47575264	734.58910437	753.92962664	8.46288214	0.00569608	-0.35796612
0.06669	11.9962	0.00114012	2.8e-07	0.0	0.0	0.00091108	3.4e-07	5e-08	1.14e-06	575.67106351	734.54814034	753.86961142	8.44681512	0.00589934	-0.35791899
0.06679	12.00792	0.00114523	2.8e-07	0.0	0.0	0.00090596	3.5e-07	5e-08	1.15e-06	575.86598387	734.50722357	753.80970439	8.43077195	0.00610316	-0.35787194
0.06689	12.01962	0.00115034	2.9e-07	0.0	0.0	0.00090084	3.5e-07	5e-08	1.15e-06	576.06051451	734.46635375	753.74990539	8.41475253	0.00630754	-0.35782498
0.06699	12.0313	0.00115543	2.9e-07	0.0	0.0	0.00089573	3.6e-07	5e-08	1.16e-06	576.2546562	734.42553058	753.69021425	8.3987568	0.00651249	-0.35777811
0.06709	12.04296	0.00116051	2.9e-07	0.0	0.0	0.00089063	3.7e-07	6e-08	1.16e-06	576.4484097	734.38475374	753.63063082	8.38278466	0.00671801	-0.35773131
0.06719	12.05459	0.00116558	3e-07	0.0	0.0	0.00088554	3.7e-07	6e-08	1.17e-06	576.64177578	734.34402295	753.57115492	8.36683602	0.00692411	-0.35768461
0.06729	12.0662	0.00117064	3e-07	0.0	0.0	0.00088047	3.8e-07	6e-08	1.17e-06	576.83475521	734.30333793	753.51178639	8.3509108	0.00713079	-0.35763798
0.06739	12.0778	0.00117569	3.1e-07	0.0	0.0	0.0008754	3.8e-07	6e-08	1.18e-06	577.02734875	734.26269839	753.45252506	8.33500892	0.00733806	-0.35759144
0.06749	12.08936	0.00118073	3.1e-07	0.0	0.0	0.00087035	3.9e-07	6e-08	1.18e-06	577.21955714	734.22210408	753.39337079	8.31913029	0.00754592	-0.35754499
0.06759	12.10091	0.00118576	3.1e-07	0.0	0.0	0.0008653	4e-07	6e-08	1.19e-06	577.41138114	734.18155472	753.33432339	8.30327482	0.00775437	-0.35749862
0.06769	12.11243	0.00119077	3.2e-07	0.0	0.0	0.00086027	4e-07	6e-08	1.19e-06	577.60282151	734.14105008	753.27538271	8.28744233	0.00796331	-0.35745233
0.06779	12.12394	0.00119578	3.2e-07	0.0	0.0	0.00085525	4.1e-07	6e-08	1.2e-06	577.79387898	734.10058992	753.2165486	8.2716329	0.00817292	-0.35740612
0.06789	12.13542	0.00120077	3.3e-07	0.0	0.0	0.00085024	4.2e-07	6e-08	1.2e-06	577.98455431	734.060174	753.15782088	8.25584637	0.00838314	-0.35736
0.06799	12.14687	0.00120575	3.3e-07	0.0	0.0	0.00084524	4.2e-07	6e-08	1.21e-06	578.17484822	734.0198021	753.09919939	8.24008266	0.00859396	-0.35731397
0.06809	12.15831	0.00121072	3.4e-07	0.0	0.0	0.00084026	4.3e-07	6e-08	1.21e-06	578.36476146	733.97947398	753.04068399	8.22434168	0.00880539	-0.35726801
0.06819	12.16972	0.00121567	3.4e-07	0.0	0.0	0.00083529	4.4e-07	7e-08	1.22e-06	578.55429474	733.93918946	752.9822745	8.20862334	0.00901743	-0.35722214
0.06829	12.18111	0.00122061	3.4e-07	0.0	0.0	0.00083033	4.4e-07	7e-08	1.22e-06	578.7434488	733.89894834	752.92397078	8.19292755	0.00923009	-0.35717635
0.06839	12.19248	0.00122554	3.5e-07	0.0	0.0	0.00082538	4.5e-07	7e-08	1.23e-06	578.93222437	733.85875041	752.86577266	8.17725424	0.00944336	-0.35713065
0.06849	12.20383	0.00123046	3.5e-07	0.0	0.0	0.00082045	4.6e-07	7e-08	1.23e-06	579.12062215	733.81859552	752.80767998	8.16160331	0.00965726	-0.35708503
0.06859	12.21515	0.00123536	3.6e-07	0.0	0.0	0.00081553	4.6e-07	7e-08	1.24e-06	579.30864287	733.77848348	752.74969259	8.14597468	0.00987179	-0.35703949
0.06869	12.22646	0.00124025	3.6e-07	0.0	0.0	0.00081062	4.7e-07	7e-08	1.24e-06	579.49628724	733.73841415	752.69181033	8.13036827	0.01008694	-0.35699403
0.06879	12.23774	0.00124513	3.7e-07	0.0	0.0	0.00080573	4.8e-07	7e-08	1.25e-06	579.68355597	733.69838738	752.63403304	8.11478397	0.01030272	-0.35694866
0.06889	12.24899	0.00124999	3.7e-07	0.0	0.0	0.00080085	4.9e-07	7e-08	1.25e-06	579.87044977	733.65840299	752.57636058	8.09922158	0.010519	-0.35690337
0.06899	12.26023	0.00125483	3.8e-07	0.0	0.0	0.00079598	4.9e-07	7e-08	1.26e-06	580.05696934	733.61846086	752.51879278	8.08368122	0.010736	-0.35685816
0.06909	12.27144	0.00125967	3.8e-07	0.0	0.0	0.00079113	5e-07	8e-08	1.26e-06	580.24311538	733.57856089	752.4613295	8.06816273	0.01095364	-0.35681303
0.06919	12.28263	0.00126449	3.9e-07	0.0	0.0	0.00078629	5.1e-07	8e-08	1.27e-06	580.42888858	733.53870296	752.40397058	8.052666	0.01117192	-0.35676798
0.06929	12.2938	0.00126929	3.9e-07	0.0	0.0	0.00078147	5.2e-07	8e-08	1.27e-06	580.61428963	733.49888698	752.34671586	8.03719095	0.01139083	-0.35672302
0.06939	12.30494	0.00127408	4e-07	0.0	0.0	0.00077666	5.2e-07	8e-08	1.28e-06	580.79931922	733.45911287	752.2895652	8.0217375	0.01161038	-0.35667814
0.06949	12.31606	0.00127886	4e-07	0.0	0.0	0.00077187	5.3e-07	8e-08	1.28e-06	580.98397803	733.41938055	752.23251844	8.00630556	0.01183057	-0.35663334
0.06959	12.32716	0.00128362	4.1e-07	0.0	0.0	0.00076709	5.4e-07	8e-08	1.29e-06	581.16826674	733.37968996	752.17557543	7.99089503	0.0120514	-0.35658862
0.06969	12.33824	0.00128836	4.1e-07	0.0	1e-08	0.00076232	5.5e-07	8e-08	1.29e-06	581.35218603	733.34004104	752.11873603	7.97550583	0.01227288	-0.35654398
0.06979	12.34929	0.00129309	4.2e-07	0.0	1e-08	0.00075757	5.5e-07	8e-08	1.3e-06	581.53573656	733.30043376	752.06200007	7.96013787	0.01249501	-0.35649943
0.06989	12.36032	0.0012978	4.2e-07	0.0	1e-08	0.00075284	5.6e-07	9e-08	1.3e-06	581.71891902	733.26086809	752.00536742	7.94479107	0.01271778	-0.35645495
0.06999	12.37133	0.0013025	4.3e-07	0.0	1e-08	0.00074812	5.7e-07	9e-08	1.3e-06	581.90173406	733.22134401	751.94883792	7.92946534	0.0129412	-0.35641056
0.07009	12.38232	0.00130719	4.3e-07	0.0	1e-08	0.00074342	5.8e-07	9e-08	1.31e-06	582.08418234	733.18186146	751.89241143	7.91416039	0.01316513	-0.35636624
0.07019	12.39328	0.00131185	4.4e-07	0.0	1e-08	0.00073873	5.9e-07	9e-08	1.31e-06	582.26626453	733.14242044	751.8360878	7.89887646	0.01338981	-0.35632201
0.07029	12.40422	0.0013165	4.4e-07	0.0	1e-08	0.00073406	6e-07	9e-08	1.32e-06	582.44798129	733.10302099	751.77986688	7.88361331	0.01361513	-0.35627786
0.07039	12.41514	0.00132114	4.5e-07	0.0	1e-08	0.00072941	6.1e-07	9e-08	1.32e-06	582.62933325	733.06366315	751.72374853	7.86837087	0.01384109	-0.35623379
0.07049	12.42603	0.00132576	4.6e-07	0.0	1e-08	0.00072477	6.1e-07	9e-08	1.33e-06	582.81032106	733.02434695	751.66773259	7.85314904	0.0140677	-0.3561898
0.07059	12.4369	0.00133036	4.6e-07	0.0	1e-08	0.00072015	6.2e-07	9e-08	1.33e-06	582.99094537	732.98507245	751.61181894	7.83794773	0.01429496	-0.35614589
0.07069	12.44775	0.00133494	4.7e-07	0.0	1e-08	0.00071554	6.3e-07	1e-07	1.34e-06	583.17120681	732.9458397	751.55600741	7.82276685	0.01452286	-0.35610206
0.07079	12.45858	0.00133951	4.7e-07	0.0	1e-08	0.00071095	6.4e-07	1e-07	1.34e-06	583.35110603	732.90664879	751.50029787	7.80760631	0.01475141	-0.35605831
0.07089	12.46938	0.00134406	4.8e-07	0.0	1e-08	0.00070638	6.5e-07	1e-07	1.35e-06	583.53064364	732.86749981	751.44469018	7.79246602	0.0149806	-0.35601464
0.07099	12.48016	0.0013486	4.8e-07	0.0	1e-08	0.00070182	6.6e-07	1e-07	1.35e-06	583.70982029	732.82839286	751.38918418	7.77734589	0.01521044	-0.35597105
0.07109	12.49092	0.00135312	4.9e-07	0.0	1e-08	0.00069728	6.7e-07	1e-07	1.36e-06	583.88863659	732.78932804	751.33377975	7.76224584	0.01544093	-0.35592753
0.07119	12.50165	0.00135762	5e-07	0.0	1e-08	0.00069276	6.8e-07	1e-07	1.36e-06	584.06709316	732.75030551	751.27847674	7.74716576	0.01567206	-0.3558841
0.07129	12.51236	0.0013621	5e-07	0.0	1e-08	0.00068826	6.9e-07	1e-07	1.36e-06	584.24519062	732.71132532	751.22327501	7.73210533	0.01590372	-0.35584075
0.07139	12.52305	0.00136657	5.1e-07	0.0	1e-08	0.00068377	7e-07	1.1e-07	1.37e-06	584.4229296	732.67238764	751.16817441	7.71706486	0.0161361	-0.35579748
0.07149	12.53372	0.00137101	5.1e-07	0.0	1e-08	0.0006793	7.1e-07	1.1e-07	1.37e-06	584.60031069	732.63349265	751.11317482	7.70204408	0.01636912	-0.35575429
0.07159	12.54436	0.00137544	5.2e-07	0.0	1e-08	0.00067485	7.2e-07	1.1e-07	1.38e-06	584.77733449	732.59464054	751.05827609	7.6870429	0.01660277	-0.35571117
0.07169	12.55498	0.00137986	5.3e-07	0.0	1e-08	0.00067041	7.3e-07	1.1e-07	1.38e-06	584.95400162	732.5558315	751.00347808	7.67206123	0.01683705	-0.35566814
0.07179	12.56557	0.00138425	5.3e-07	0.0	1e-08	0.000666	7.4e-07	1.1e-07	1.39e-06	585.13031266	732.51706572	750.94878065	7.65709898	0.01707197	-0.35562518
0.07189	12.57614	0.00138863	5.4e-07	0.0	1e-08	0.0006616	7.5e-07	1.1e-07	1.39e-06	585.30626822	732.47834343	750.89418368	7.64215605	0.01730751	-0.35558231
0.07199	12.58669	0.00139299	5.4e-07	0.0	1e-08	0.00065722	7.6e-07	1.2e-07	1.4e-06	585.48186888	732.43966485	750.83968702	7.62723236	0.01754368	-0.35553951
0.07209	12.59722	0.00139733	5.5e-07	0.0	1e-08	0.00065285	7.7e-07	1.2e-07	1.4e-06	585.65711522	732.40103023	750.78529054	7.6123278	0.01778047	-0.35549679
0.07219	12.60772	0.00140165	5.6e-07	0.0	1e-08	0.00064851	7.8e-07	1.2e-07	1.4e-06	585.83200784	732.36243983	750.7309941	7.59744228	0.01801789	-0.35545415
0.07229	12.6182	0.00140595	5.6e-07	0.0	1e-08	0.00064418	7.9e-07	1.2e-07	1.41e-06	586.0065473	732.32389392	750.67679757	7.58257572	0.01825593	-0.35541159
0.07239	12.62866	0.00141024	5.7e-07	0.0	1e-08	0.00063987	8e-07	1.2e-07	1.41e-06	586.18073419	732.28539279	750.62270081	7.56772802	0.01849458	-0.35536911
0.07249	12.63909	0.0014145	5.8e-07	0.0	1e-08	0.00063559	8.1e-07	1.2e-07	1.42e-06	586.35456908	732.24693667	750.5687037	7.55289875	0.01873378	-0.3553267
0.07259	12.6495	0.00141875	5.8e-07	0.0	1e-08	0.00063131	8.2e-07	1.3e-07	1.42e-06	586.52805254	732.20852588	750.5148061	7.53808837	0.01897364	-0.35528437
0.07269	12.65988	0.00142298	5.9e-07	0.0	1e-08	0.00062706	8.3e-07	1.3e-07	1.43e-06	586.70118512	732.17016076	750.46100789	7.52329654	0.0192141	-0.35524212
0.07279	12.67024	0.00142719	5.9e-07	0.0	1e-08	0.00062283	8.4e-07	1.3e-07	1.43e-06	586.8739674	732.13184165	750.40730892	7.50852318	0.01945517	-0.35519995
0.07289	12.68058	0.00143138	6e-07	0.0	1e-08	0.00061861	8.5e-07	1.3e-07	1.43e-06	587.04639992	732.09356892	750.35370907	7.49376818	0.01969683	-0.35515786
0.07299	12.69089	0.00143555	6.1e-07	0.0	1e-08	0.00061442	8.6e-07	1.3e-07	1.44e-06	587.21848323	732.05534292	750.30020821	7.47903146	0.01993908	-0.35511584
0.07309	12.70119	0.00143971	6.2e-07	0.0	1e-08	0.00061024	8.8e-07	1.3e-07	1.44e-06	587.3902179	732.01716403	750.24680622	7.4643129	0.02018192	-0.35507391
0.07319	12.71145	0.00144384	6.2e-07	0.0	1e-08	0.00060608	8.9e-07	1.4e-07	1.45e-06	587.56160445	731.97903265	750.19350296	7.44961242	0.02042535	-0.35503205
0.07329	12.7217	0.00144795	6.3e-07	0.0	1e-08	0.00060194	9e-07	1.4e-07	1.45e-06	587.73264344	731.94094919	750.1402983	7.43492992	0.02066936	-0.35499026
0.07339	12.73192	0.00145205	6.4e-07	0.0	1e-08	0.00059782	9.1e-07	1.4e-07	1.46e-06	587.9033354	731.90291407	750.08719213	7.42026529	0.02091395	-0.35494856
0.07349	12.74211	0.00145612	6.4e-07	0.0	1e-08	0.00059372	9.2e-07	1.4e-07	1.46e-06	588.07368086	731.86492772	750.03418431	7.40561846	0.02115911	-0.35490693
0.07359	12.75228	0.00146018	6.5e-07	0.0	1e-08	0.00058964	9.3e-07	1.4e-07	1.46e-06	588.24368035	731.82699061	749.98127472	7.3909893	0.02140484	-0.35486538
0.07369	12.76243	0.00146422	6.6e-07	0.0	1e-08	0.00058558	9.5e-07	1.5e-07	1.47e-06	588.4133344	731.78910312	749.92846324	7.37637733	0.02165108	-0.3548239
0.07379	12.77256	0.00146824	6.6e-07	0.0	1e-08	0.00058154	9.6e-07	1.5e-07	1.47e-06	588.58264354	731.75126573	749.87574974	7.36178311	0.02189791	-0.35478251
0.07389	12.78266	0.00147223	6.7e-07	0.0	1e-08	0.00057751	9.7e-07	1.5e-07	1.48e-06	588.75160828	731.71347898	749.8231341	7.34720627	0.02214529	-0.35474119
0.07399	12.79274	0.00147621	6.8e-07	0.0	1e-08	0.00057351	9.8e-07	1.5e-07	1.48e-06	588.92022914	731.67574335	749.77061619	7.33264669	0.02239321	-0.35469994
0.07409	12.80279	0.00148017	6.8e-07	0.0	1e-08	0.00056953	1e-06	1.5e-07	1.48e-06	589.08850662	731.63805939	749.71819591	7.31810427	0.02264167	-0.35465878
0.07419	12.81282	0.00148411	6.9e-07	0.0	1e-08	0.00056556	1.01e-06	1.5e-07	1.49e-06	589.25644124	731.60042761	749.66587311	7.30357892	0.02289067	-0.35461768
0.07429	12.82282	0.00148803	7e-07	0.0	1e-08	0.00056162	1.02e-06	1.6e-07	1.49e-06	589.42403349	731.56284857	749.6136477	7.28907054	0.02314019	-0.35457667
0.07439	12.8328	0.00149192	7.1e-07	0.0	1e-08	0.00055769	1.03e-06	1.6e-07	1.5e-06	589.59128388	731.52532284	749.56151954	7.27457901	0.02339023	-0.35453573
0.07449	12.84276	0.0014958	7.1e-07	0.0	1e-08	0.00055379	1.05e-06	1.6e-07	1.5e-06	589.7581929	731.48785098	749.50948851	7.26010424	0.02364078	-0.35449487
0.07459	12.8527	0.00149966	7.2e-07	0.0	1e-08	0.0005499	1.06e-06	1.6e-07	1.5e-06	589.92476105	731.4504336	749.45755451	7.24564613	0.02389184	-0.35445409
0.07469	12.8626	0.0015035	7.3e-07	0.0	1e-08	0.00054604	1.07e-06	1.6e-07	1.51e-06	590.09098881	731.41307131	749.40571741	7.23120456	0.0241434	-0.35441338
0.07479	12.87249	0.00150732	7.4e-07	0.0	1e-08	0.00054219	1.09e-06	1.7e-07	1.51e-06	590.25687666	731.37576472	749.35397709	7.21677945	0.02439545	-0.35437275
0.07489	12.88235	0.00151112	7.4e-07	0.0	1e-08	0.00053837	1.1e-06	1.7e-07	1.51e-06	590.42242509	731.33851439	749.30233345	7.20237017	0.02464797	-0.35433219
0.07499	12.89219	0.00151489	7.5e-07	0.0	1e-08	0.00053456	1.11e-06	1.7e-07	1.52e-06	590.58763458	731.30132097	749.25078637	7.18797747	0.02490098	-0.35429171
0.07509	12.902	0.00151865	7.6e-07	0.0	1e-08	0.00053078	1.13e-06	1.7e-07	1.52e-06	590.7525056	731.26418517	749.19933573	7.17360087	0.02515445	-0.3542513
0.07519	12.91179	0.00152239	7.7e-07	0.0	1e-08	0.00052701	1.14e-06	1.8e-07	1.53e-06	590.91703861	731.22710766	749.14798143	7.15924028	0.0254084	-0.35421097
0.07529	12.92155	0.00152611	7.7e-07	0.0	1e-08	0.00052327	1.15e-06	1.8e-07	1.53e-06	591.08123409	731.19008913	749.09672334	7.14489558	0.02566279	-0.35417072
0.07539	12.93129	0.0015298	7.8e-07	0.0	1e-08	0.00051954	1.17e-06	1.8e-07	1.53e-06	591.24509249	731.15313029	749.04556136	7.13056667	0.02591764	-0.35413054
0.07549	12.941	0.00153348	7.9e-07	0.0	1e-08	0.00051584	1.18e-06	1.8e-07	1.54e-06	591.40861427	731.11623185	748.99449538	7.11625343	0.02617292	-0.35409044
0.07559	12.95069	0.00153714	8e-07	0.0	1e-08	0.00051215	1.19e-06	1.8e-07	1.54e-06	591.57179989	731.07939455	748.94352528	7.10195576	0.02642863	-0.35405041
0.07569	12.96036	0.00154077	8.1e-07	0.0	1e-08	0.00050849	1.21e-06	1.9e-07	1.54e-06	591.73464979	731.04261914	748.89265096	7.08767355	0.02668477	-0.35401045
0.07579	12.97	0.00154439	8.1e-07	0.0	1e-08	0.00050485	1.22e-06	1.9e-07	1.55e-06	591.89716442	731.00590638	748.84187231	7.07340669	0.02694131	-0.35397058
0.07589	12.97962	0.00154799	8.2e-07	0.0	1e-08	0.00050122	1.24e-06	1.9e-07	1.55e-06	592.05934423	730.96925706	748.79118922	7.05915507	0.02719826	-0.35393077
0.07599	12.98921	0.00155156	8.3e-07	0.0	1e-08	0.00049762	1.25e-06	1.9e-07	1.56e-06	592.22118965	730.93267196	748.74060159	7.04491857	0.02745561	-0.35389105
0.07609	12.99878	0.00155512	8.4e-07	0.0	1e-08	0.00049404	1.27e-06	2e-07	1.56e-06	592.38270112	730.8961518	748.69010931	7.03069648	0.02771333	-0.35385139
0.07619	13.00832	0.00155865	8.5e-07	0.0	1e-08	0.00049047	1.28e-06	2e-07	1.56e-06	592.54387907	730.85969741	748.63971228	7.01648971	0.02797143	-0.35381182
0.07629	13.01784	0.00156216	8.6e-07	0.0	1e-08	0.00048693	1.3e-06	2e-07	1.57e-06	592.70472393	730.82330967	748.58941039	7.00229769	0.0282299	-0.35377231
0.07639	13.02733	0.00156566	8.6e-07	0.0	1e-08	0.00048341	1.31e-06	2e-07	1.57e-06	592.86523611	730.78698941	748.53920354	6.98812032	0.02848873	-0.35373288
0.07649	13.0368	0.00156913	8.7e-07	0.0	1e-08	0.0004799	1.33e-06	2e-07	1.57e-06	593.02541604	730.75073749	748.48909163	6.97395748	0.0287479	-0.35369353
0.07659	13.04625	0.00157258	8.8e-07	0.0	1e-08	0.00047642	1.34e-06	2.1e-07	1.58e-06	593.18526414	730.71455479	748.43907455	6.95980904	0.02900741	-0.35365425
0.07669	13.05567	0.00157601	8.9e-07	0.0	1e-08	0.00047296	1.36e-06	2.1e-07	1.58e-06	593.34478082	730.67844219	748.38915221	6.94567491	0.02926725	-0.35361504
0.07679	13.06506	0.00157943	9e-07	0.0	1e-08	0.00046952	1.37e-06	2.1e-07	1.58e-06	593.50396648	730.64240061	748.3393245	6.93155495	0.0295274	-0.35357591
0.07689	13.07443	0.00158282	9.1e-07	0.0	1e-08	0.0004661	1.39e-06	2.1e-07	1.59e-06	593.66282153	730.60643094	748.28959134	6.91744906	0.02978786	-0.35353686
0.07699	13.08377	0.00158619	9.1e-07	0.0	1e-08	0.0004627	1.4e-06	2.2e-07	1.59e-06	593.82134637	730.57053413	748.2399526	6.90335711	0.03004861	-0.35349787
0.07709	13.09309	0.00158954	9.2e-07	0.0	1e-08	0.00045932	1.42e-06	2.2e-07	1.59e-06	593.97954139	730.53471112	748.19040822	6.88927898	0.03030965	-0.35345897
0.07719	13.10239	0.00159287	9.3e-07	0.0	1e-08	0.00045596	1.43e-06	2.2e-07	1.6e-06	594.137407	730.49896287	748.14095807	6.87521455	0.03057096	-0.35342013
0.07729	13.11166	0.00159618	9.4e-07	0.0	1e-08	0.00045262	1.45e-06	2.2e-07	1.6e-06	594.29494356	730.46329032	748.09160209	6.86116277	0.03083261	-0.35338137
0.07739	13.1209	0.00159947	9.5e-07	0.0	1e-08	0.0004493	1.47e-06	2.3e-07	1.6e-06	594.45215147	730.42769448	748.04234016	6.84712508	0.03109446	-0.35334269
0.07749	13.13012	0.00160273	9.6e-07	0.0	1e-08	0.000446	1.48e-06	2.3e-07	1.61e-06	594.60903111	730.39217636	747.9931722	6.83310067	0.03135655	-0.35330407
0.07759	13.13932	0.00160598	9.7e-07	0.0	1e-08	0.00044272	1.5e-06	2.3e-07	1.61e-06	594.76558285	730.35673695	747.9440981	6.81908944	0.03161888	-0.35326553
0.07769	13.14849	0.00160921	9.7e-07	0.0	1e-08	0.00043946	1.52e-06	2.3e-07	1.61e-06	594.92180707	730.32137731	747.8951178	6.80509123	0.03188142	-0.35322707
0.07779	13.15763	0.00161242	9.8e-07	0.0	1e-08	0.00043622	1.53e-06	2.4e-07	1.62e-06	595.07770414	730.28609846	747.84623118	6.79110594	0.03214418	-0.35318868
0.07789	13.16675	0.0016156	9.9e-07	0.0	1e-08	0.000433	1.55e-06	2.4e-07	1.62e-06	595.23327443	730.25090147	747.79743816	6.77713343	0.03240713	-0.35315036
0.07799	13.17584	0.00161877	1e-06	0.0	1e-08	0.0004298	1.57e-06	2.4e-07	1.62e-06	595.38851828	730.2157874	747.74873866	6.76317356	0.03267026	-0.35311211
0.07809	13.18491	0.00162192	1.01e-06	0.0	1e-08	0.00042663	1.58e-06	2.5e-07	1.63e-06	595.54343607	730.18075735	747.70013259	6.74922622	0.03293357	-0.35307394
0.07819	13.19395	0.00162504	1.02e-06	0.0	1e-08	0.00042347	1.6e-06	2.5e-07	1.63e-06	595.69802813	730.14581242	747.65161985	6.73529127	0.03319704	-0.35303584
0.07829	13.20297	0.00162815	1.03e-06	0.0	1e-08	0.00042033	1.62e-06	2.5e-07	1.63e-06	595.85229483	730.11095372	747.60320037	6.72136858	0.03346066	-0.35299782
0.07839	13.21196	0.00163123	1.04e-06	0.0	2e-08	0.00041721	1.63e-06	2.5e-07	1.64e-06	596.00623651	730.07618238	747.55487406	6.70745802	0.03372442	-0.35295987
0.07849	13.22092	0.0016343	1.05e-06	0.0	2e-08	0.00041411	1.65e-06	2.6e-07	1.64e-06	596.1598535	730.04149945	747.50664084	6.69355839	0.0339883	-0.35292199
0.07859	13.22986	0.00163735	1.06e-06	0.0	2e-08	0.00041104	1.67e-06	2.6e-07	1.64e-06	596.31314613	730.00690612	747.45850062	6.67967132	0.03425229	-0.35288418
0.07869	13.23878	0.00164037	1.07e-06	0.0	2e-08	0.00040798	1.69e-06	2.6e-07	1.65e-06	596.46611475	729.97240357	747.41045334	6.66579593	0.03451638	-0.35284645
0.07879	13.24767	0.00164338	1.08e-06	0.0	2e-08	0.00040494	1.7e-06	2.6e-07	1.65e-06	596.61875968	729.93799299	747.36249889	6.65193207	0.03478055	-0.35280879
0.07889	13.25653	0.00164636	1.08e-06	0.0	2e-08	0.00040192	1.72e-06	2.7e-07	1.65e-06	596.77108124	729.90367556	747.31463722	6.63807959	0.0350448	-0.3527712
0.07899	13.26537	0.00164933	1.09e-06	0.0	2e-08	0.00039892	1.74e-06	2.7e-07	1.65e-06	596.92307976	729.8694525	747.26686823	6.62423836	0.0353091	-0.35273369
0.07909	13.27418	0.00165227	1.1e-06	0.0	2e-08	0.00039594	1.76e-06	2.7e-07	1.66e-06	597.07475555	729.83532501	747.21919185	6.61040823	0.03557345	-0.35269625
0.07919	13.28296	0.0016552	1.11e-06	0.0	2e-08	0.00039299	1.78e-06	2.8e-07	1.66e-06	597.22610893	729.80129434	747.171608	6.59658906	0.03583783	-0.35265888
0.07929	13.29172	0.0016581	1.12e-06	0.0	2e-08	0.00039005	1.79e-06	2.8e-07	1.66e-06	597.3771402	729.76736173	747.12411662	6.5827807	0.03610222	-0.35262158
0.07939	13.30046	0.00166099	1.13e-06	0.0	2e-08	0.00038713	1.81e-06	2.8e-07	1.67e-06	597.52784967	729.73352844	747.07671762	6.56898302	0.03636662	-0.35258436
0.07949	13.30917	0.00166385	1.14e-06	0.0	2e-08	0.00038423	1.83e-06	2.8e-07	1.67e-06	597.67823764	729.69979575	747.02941094	6.55519585	0.03663101	-0.35254721
0.07959	13.31785	0.0016667	1.15e-06	0.0	2e-08	0.00038135	1.85e-06	2.9e-07	1.67e-06	597.8283044	729.66616493	746.9821965	6.54141906	0.03689537	-0.35251013
0.07969	13.3265	0.00166952	1.16e-06	0.0	2e-08	0.00037849	1.87e-06	2.9e-07	1.67e-06	597.97805	729.63263725	746.9350743	6.52763635	0.03715975	-0.35247313
0.07979	13.33513	0.00167233	1.17e-06	0.0	2e-08	0.00037565	1.89e-06	2.9e-07	1.68e-06	598.12747479	729.59921405	746.88804426	6.5138745	0.03742404	-0.35243619
0.07989	13.34374	0.00167511	1.18e-06	0.0	2e-08	0.00037283	1.91e-06	3e-07	1.68e-06	598.27657911	729.56589664	746.84110629	6.50012168	0.03768826	-0.35239933
0.07999	13.35231	0.00167788	1.19e-06	0.0	2e-08	0.00037003	1.92e-06	3e-07	1.68e-06	598.42536321	729.53268636	746.79426033	6.48637767	0.0379524	-0.35236254
0.08009	13.36086	0.00168063	1.2e-06	0.0	2e-08	0.00036724	1.94e-06	3e-07	1.69e-06	598.57382734	729.49958458	746.74750633	6.47264223	0.03821644	-0.35232582
0.08019	13.36939	0.00168336	1.21e-06	0.0	2e-08	0.00036448	1.96e-06	3.1e-07	1.69e-06	598.72197175	729.46659265	746.70084423	6.45891513	0.03848038	-0.35228918
0.08029	13.37789	0.00168606	1.22e-06	0.0	2e-08	0.00036174	1.98e-06	3.1e-07	1.69e-06	598.86979669	729.43371194	746.65427396	6.44519611	0.03874419	-0.35225261
0.08039	13.38636	0.00168875	1.23e-06	0.0	2e-08	0.00035901	2e-06	3.1e-07	1.69e-06	599.01730238	729.40094385	746.60779548	6.43148494	0.03900786	-0.35221611
0.08049	13.3948	0.00169142	1.24e-06	0.0	2e-08	0.00035631	2.02e-06	3.2e-07	1.7e-06	599.16448905	729.36828978	746.56140874	6.41778137	0.03927137	-0.35217968
0.08059	13.40322	0.00169407	1.25e-06	0.0	2e-08	0.00035362	2.04e-06	3.2e-07	1.7e-06	599.31135693	729.33575114	746.51511368	6.40408514	0.03953472	-0.35214332
0.08069	13.41161	0.0016967	1.26e-06	0.0	2e-08	0.00035096	2.06e-06	3.2e-07	1.7e-06	599.45790623	729.30332936	746.46891025	6.390396	0.03979787	-0.35210704
0.08079	13.41998	0.00169931	1.27e-06	0.0	2e-08	0.00034831	2.08e-06	3.2e-07	1.7e-06	599.60413715	729.27102589	746.42279842	6.37671368	0.04006083	-0.35207082
0.08089	13.42832	0.00170191	1.28e-06	0.0	2e-08	0.00034568	2.1e-06	3.3e-07	1.71e-06	599.75005032	729.23884222	746.376778	6.36306453	0.04032369	-0.35203468
0.08099	13.43663	0.00170448	1.29e-06	0.0	2e-08	0.00034307	2.12e-06	3.3e-07	1.71e-06	599.89564581	729.2067798	746.330849	6.34940387	0.04058624	-0.35199861
0.08109	13.44492	0.00170703	1.3e-06	0.0	2e-08	0.00034048	2.14e-06	3.3e-07	1.71e-06	600.04092372	729.1748401	746.2850114	6.33575068	0.04084854	-0.35196262
0.08119	13.45318	0.00170957	1.31e-06	0.0	2e-08	0.00033791	2.16e-06	3.4e-07	1.72e-06	600.18588429	729.14302463	746.23926515	6.32210483	0.04111059	-0.35192669
0.08129	13.46141	0.00171209	1.32e-06	0.0	2e-08	0.00033535	2.18e-06	3.4e-07	1.72e-06	600.33052771	729.11133489	746.19361019	6.30846615	0.04137236	-0.35189084
0.08139	13.46961	0.00171458	1.33e-06	0.0	2e-08	0.00033282	2.2e-06	3.4e-07	1.72e-06	600.47485421	729.07977239	746.14804649	6.29483452	0.04163383	-0.35185506
0.08149	13.47779	0.00171706	1.34e-06	0.0	2e-08	0.0003303	2.22e-06	3.5e-07	1.72e-06	600.61886399	729.04833869	746.10257399	6.28120977	0.04189501	-0.35181935
0.08159	13.48594	0.00171952	1.35e-06	0.0	2e-08	0.00032781	2.24e-06	3.5e-07	1.73e-06	600.76255724	729.01703531	746.05719265	6.26759177	0.04215586	-0.35178371
0.08169	13.49406	0.00172197	1.36e-06	0.0	2e-08	0.00032533	2.26e-06	3.5e-07	1.73e-06	600.90593417	728.98586383	746.01190243	6.25398038	0.04241637	-0.35174814
0.08179	13.50216	0.00172439	1.37e-06	0.0	2e-08	0.00032287	2.28e-06	3.6e-07	1.73e-06	601.04899498	728.95482582	745.96670329	6.24037545	0.04267653	-0.35171264
0.08189	13.51023	0.00172679	1.38e-06	0.0	2e-08	0.00032043	2.31e-06	3.6e-07	1.73e-06	601.19173984	728.92392286	745.92159517	6.22677684	0.04293631	-0.35167722
0.08199	13.51827	0.00172918	1.39e-06	0.0	2e-08	0.000318	2.33e-06	3.6e-07	1.74e-06	601.33416896	728.89315655	745.87657806	6.21318442	0.04319571	-0.35164187
0.08209	13.52629	0.00173155	1.41e-06	0.0	2e-08	0.0003156	2.35e-06	3.7e-07	1.74e-06	601.47628249	728.86252858	745.83165189	6.19959703	0.04345484	-0.35160658
0.08219	13.53428	0.0017339	1.42e-06	0.0	2e-08	0.00031321	2.37e-06	3.7e-07	1.74e-06	601.61808063	728.83204056	745.78681665	6.18601622	0.04371346	-0.35157137
0.08229	13.54224	0.00173623	1.43e-06	0.0	2e-08	0.00031084	2.39e-06	3.7e-07	1.74e-06	601.75956355	728.8016941	745.74207228	6.17244112	0.04397165	-0.35153624
0.08239	13.55017	0.00173854	1.44e-06	0.0	2e-08	0.00030849	2.41e-06	3.8e-07	1.74e-06	601.90073143	728.77149086	745.69741876	6.1588716	0.04422939	-0.35150117
0.08249	13.55807	0.00174083	1.45e-06	0.0	2e-08	0.00030616	2.43e-06	3.8e-07	1.75e-06	602.04158442	728.74143251	745.65285605	6.14530752	0.04448667	-0.35146617
0.08259	13.56595	0.00174311	1.46e-06	0.0	2e-08	0.00030384	2.46e-06	3.8e-07	1.75e-06	602.18212271	728.71152074	745.60838411	6.13174873	0.04474347	-0.35143125
0.08269	13.5738	0.00174537	1.47e-06	0.0	2e-08	0.00030154	2.48e-06	3.9e-07	1.75e-06	602.32234645	728.68175724	745.56400292	6.11819509	0.04499977	-0.35139639
0.08279	13.58162	0.00174761	1.48e-06	0.0	2e-08	0.00029926	2.5e-06	3.9e-07	1.75e-06	602.4622558	728.65214373	745.51971243	6.10464648	0.04525556	-0.35136161
0.08289	13.58942	0.00174983	1.49e-06	0.0	2e-08	0.000297	2.52e-06	4e-07	1.76e-06	602.60185092	728.62268192	745.47551263	6.09110274	0.04551082	-0.3513269
0.08299	13.59719	0.00175204	1.5e-06	0.0	2e-08	0.00029476	2.54e-06	4e-07	1.76e-06	602.74113195	728.59337355	745.43140347	6.07756375	0.04576553	-0.35129226
0.08309	13.60493	0.00175423	1.51e-06	0.0	2e-08	0.00029253	2.57e-06	4e-07	1.76e-06	602.88009904	728.56422038	745.38738494	6.06402938	0.04601968	-0.35125769
0.08319	13.61264	0.0017564	1.52e-06	0.0	2e-08	0.00029032	2.59e-06	4.1e-07	1.76e-06	603.01875235	728.53522416	745.343457	6.05049948	0.04627325	-0.3512232
0.08329	13.62032	0.00175855	1.53e-06	0.0	2e-08	0.00028813	2.61e-06	4.1e-07	1.76e-06	603.15709141	728.50638676	745.2996198	6.03693882	0.04652633	-0.35118877
0.08339	13.62797	0.00176069	1.55e-06	0.0	2e-08	0.00028595	2.63e-06	4.1e-07	1.77e-06	603.29511663	728.47770993	745.25587325	6.02340594	0.04677872	-0.35115442
0.08349	13.6356	0.0017628	1.56e-06	0.0	2e-08	0.0002838	2.66e-06	4.2e-07	1.77e-06	603.43282819	728.44919546	745.21221729	6.00987525	0.04703049	-0.35112013
0.08359	13.6432	0.0017649	1.57e-06	0.0	2e-08	0.00028166	2.68e-06	4.2e-07	1.77e-06	603.57022618	728.42084519	745.16865192	5.99634643	0.04728161	-0.35108592
0.08369	13.65077	0.00176699	1.58e-06	0.0	2e-08	0.00027953	2.7e-06	4.2e-07	1.77e-06	603.70731067	728.39266094	745.12517714	5.98281918	0.04753207	-0.35105178
0.08379	13.65831	0.00176905	1.59e-06	0.0	3e-08	0.00027743	2.72e-06	4.3e-07	1.78e-06	603.84408174	728.36464457	745.08179294	5.9692932	0.04778185	-0.35101771
0.08389	13.66583	0.0017711	1.6e-06	0.0	3e-08	0.00027534	2.75e-06	4.3e-07	1.78e-06	603.98053946	728.33679794	745.03849931	5.95576816	0.04803095	-0.35098371
0.08399	13.67331	0.00177313	1.61e-06	0.0	3e-08	0.00027327	2.77e-06	4.3e-07	1.78e-06	604.11668387	728.30912293	744.99529625	5.94224375	0.04827932	-0.35094978
0.08409	13.68077	0.00177515	1.62e-06	0.0	3e-08	0.00027121	2.79e-06	4.4e-07	1.78e-06	604.25251504	728.28162144	744.95218377	5.92871963	0.04852697	-0.35091592
0.08419	13.6882	0.00177715	1.63e-06	0.0	3e-08	0.00026917	2.82e-06	4.4e-07	1.78e-06	604.38803301	728.25429536	744.90916186	5.91519548	0.04877388	-0.35088214
0.08429	13.6956	0.00177913	1.64e-06	0.0	3e-08	0.00026715	2.84e-06	4.5e-07	1.79e-06	604.5232378	728.22714663	744.86623054	5.90167096	0.04902002	-0.35084842
0.08439	13.70297	0.00178109	1.66e-06	0.0	3e-08	0.00026515	2.86e-06	4.5e-07	1.79e-06	604.65812946	728.20017717	744.82338981	5.88814572	0.04926538	-0.35081478
0.08449	13.71031	0.00178304	1.67e-06	0.0	3e-08	0.00026316	2.89e-06	4.5e-07	1.79e-06	604.79270848	728.1733891	744.78063954	5.87464748	0.04951006	-0.35078121
0.08459	13.71763	0.00178497	1.68e-06	0.0	3e-08	0.00026118	2.91e-06	4.6e-07	1.79e-06	604.92697464	728.1467843	744.73797981	5.86112893	0.04975385	-0.35074771
0.08469	13.72491	0.00178689	1.69e-06	0.0	3e-08	0.00025923	2.93e-06	4.6e-07	1.79e-06	605.06092792	728.12036473	744.69541064	5.84761012	0.0499968	-0.35071428
0.08479	13.73217	0.00178879	1.7e-06	0.0	3e-08	0.00025729	2.96e-06	4.7e-07	1.8e-06	605.19456835	728.09413241	744.65293205	5.83409081	0.05023892	-0.35068092
0.08489	13.73939	0.00179067	1.71e-06	0.0	3e-08	0.00025536	2.98e-06	4.7e-07	1.8e-06	605.32789595	728.06808935	744.61054404	5.82057076	0.05048017	-0.35064763
0.08499	13.74659	0.00179254	1.72e-06	0.0	3e-08	0.00025346	3e-06	4.7e-07	1.8e-06	605.46091075	728.04223759	744.56824662	5.80704975	0.05072055	-0.35061441
0.08509	13.75376	0.00179439	1.74e-06	0.0	3e-08	0.00025156	3.03e-06	4.8e-07	1.8e-06	605.59361276	728.01657916	744.52603981	5.79352753	0.05096002	-0.35058127
0.08519	13.7609	0.00179622	1.75e-06	0.0	3e-08	0.00024969	3.05e-06	4.8e-07	1.8e-06	605.72600199	727.99111614	744.48392362	5.78000388	0.05119859	-0.35054819
0.08529	13.76801	0.00179804	1.76e-06	0.0	3e-08	0.00024783	3.08e-06	4.8e-07	1.81e-06	605.85807845	727.96585061	744.44189806	5.76647856	0.05143622	-0.35051519
0.08539	13.77509	0.00179985	1.77e-06	0.0	3e-08	0.00024598	3.1e-06	4.9e-07	1.81e-06	605.98984213	727.94078466	744.39996316	5.75295133	0.05167291	-0.35048226
0.08549	13.78214	0.00180163	1.78e-06	0.0	3e-08	0.00024415	3.12e-06	4.9e-07	1.81e-06	606.12129304	727.9159204	744.35811894	5.73942196	0.05190863	-0.3504494
0.08559	13.78916	0.0018034	1.79e-06	0.0	3e-08	0.00024234	3.15e-06	5e-07	1.81e-06	606.25243115	727.89125996	744.31636541	5.72588927	0.05214338	-0.35041661
0.08569	13.79616	0.00180516	1.8e-06	0.0	3e-08	0.00024054	3.17e-06	5e-07	1.81e-06	606.38325601	727.8668058	744.27470272	5.71233148	0.05237732	-0.35038389
0.08579	13.80312	0.0018069	1.82e-06	0.0	3e-08	0.00023876	3.2e-06	5e-07	1.81e-06	606.51376783	727.84255991	744.23313085	5.69878632	0.05261011	-0.35035124
0.08589	13.81005	0.00180862	1.83e-06	0.0	3e-08	0.000237	3.22e-06	5.1e-07	1.82e-06	606.6439666	727.81852445	744.19164979	5.68523677	0.05284187	-0.35031867
0.08599	13.81696	0.00181033	1.84e-06	0.0	3e-08	0.00023524	3.25e-06	5.1e-07	1.82e-06	606.77385226	727.79470165	744.15025961	5.67168246	0.05307259	-0.35028616
0.08609	13.82383	0.00181203	1.85e-06	0.0	3e-08	0.00023351	3.27e-06	5.2e-07	1.82e-06	606.90342472	727.77109372	744.10896033	5.65812305	0.05330226	-0.35025373
0.08619	13.83067	0.00181371	1.86e-06	0.0	3e-08	0.00023179	3.3e-06	5.2e-07	1.82e-06	607.03268391	727.74770292	744.067752	5.64455816	0.05353085	-0.35022137
0.08629	13.83748	0.00181537	1.87e-06	0.0	3e-08	0.00023008	3.32e-06	5.2e-07	1.82e-06	607.16162974	727.72453151	744.02663466	5.63098744	0.05375835	-0.35018908
0.08639	13.84427	0.00181702	1.88e-06	0.0	3e-08	0.00022839	3.35e-06	5.3e-07	1.82e-06	607.29026212	727.70158178	743.98560836	5.61741049	0.05398474	-0.35015686
0.08649	13.85102	0.00181865	1.9e-06	0.0	3e-08	0.00022671	3.37e-06	5.3e-07	1.83e-06	607.41858095	727.67885603	743.94467315	5.60382696	0.05421	-0.35012471
0.08659	13.85774	0.00182027	1.91e-06	0.0	3e-08	0.00022505	3.4e-06	5.4e-07	1.83e-06	607.5465861	727.65635658	743.90382909	5.59023645	0.05443413	-0.35009264
0.08669	13.86444	0.00182188	1.92e-06	0.0	3e-08	0.0002234	3.42e-06	5.4e-07	1.83e-06	607.67427745	727.63408578	743.86307624	5.57663858	0.05465709	-0.35006063
0.08679	13.8711	0.00182347	1.93e-06	0.0	3e-08	0.00022177	3.45e-06	5.4e-07	1.83e-06	607.80165489	727.61204597	743.82241464	5.56302818	0.05487894	-0.3500287
0.08689	13.87773	0.00182504	1.94e-06	0.0	3e-08	0.00022016	3.47e-06	5.5e-07	1.83e-06	607.9287179	727.59024	743.78184446	5.54939964	0.0550997	-0.34999684
0.08699	13.88433	0.0018266	1.95e-06	0.0	3e-08	0.00021855	3.5e-06	5.5e-07	1.83e-06	608.05546655	727.56866999	743.74136572	5.53577097	0.05531916	-0.34996505
0.08709	13.8909	0.00182815	1.97e-06	0.0	3e-08	0.00021696	3.52e-06	5.6e-07	1.84e-06	608.18190067	727.54733838	743.70097848	5.52213229	0.05553741	-0.34993334
0.08719	13.89744	0.00182968	1.98e-06	0.0	3e-08	0.00021539	3.55e-06	5.6e-07	1.84e-06	608.30802008	727.52624762	743.66068281	5.50848311	0.05575443	-0.34990169
0.08729	13.90395	0.0018312	1.99e-06	0.0	3e-08	0.00021383	3.57e-06	5.6e-07	1.84e-06	608.43382457	727.50540021	743.6204788	5.49482291	0.0559702	-0.34987012
0.08739	13.91042	0.0018327	2e-06	0.0	3e-08	0.00021228	3.6e-06	5.7e-07	1.84e-06	608.55931393	727.48479866	743.58036654	5.48115117	0.05618471	-0.34983862
0.08749	13.91687	0.00183419	2.01e-06	0.0	3e-08	0.00021075	3.62e-06	5.7e-07	1.84e-06	608.68448793	727.46444549	743.5403461	5.46746737	0.05639795	-0.34980719
0.08759	13.92328	0.00183566	2.02e-06	0.0	3e-08	0.00020923	3.65e-06	5.8e-07	1.84e-06	608.80934634	727.44434328	743.50041758	5.45377096	0.05660989	-0.34977584
0.08769	13.92967	0.00183712	2.04e-06	0.0	3e-08	0.00020773	3.67e-06	5.8e-07	1.85e-06	608.93388891	727.4244946	743.46058109	5.4400614	0.05682052	-0.34974455
0.08779	13.93602	0.00183857	2.05e-06	0.0	3e-08	0.00020624	3.7e-06	5.8e-07	1.85e-06	609.05811537	727.40490205	743.42083671	5.42633814	0.05702983	-0.34971334
0.08789	13.94234	0.00184	2.06e-06	0.0	3e-08	0.00020476	3.73e-06	5.9e-07	1.85e-06	609.18202546	727.38556826	743.38118455	5.41260062	0.0572378	-0.3496822
0.08799	13.94863	0.00184142	2.07e-06	0.0	3e-08	0.0002033	3.75e-06	5.9e-07	1.85e-06	609.30561888	727.36649588	743.34162472	5.39885191	0.05744455	-0.34965113
0.08809	13.95489	0.00184283	2.08e-06	0.0	3e-08	0.00020185	3.78e-06	6e-07	1.85e-06	609.42889549	727.34768825	743.30215728	5.38508865	0.05764996	-0.34962014
0.08819	13.96111	0.00184422	2.09e-06	0.0	4e-08	0.00020042	3.8e-06	6e-07	1.85e-06	609.5518549	727.32914768	743.26278238	5.37130751	0.05785391	-0.34958922
0.08829	13.96731	0.0018456	2.11e-06	0.0	4e-08	0.00019899	3.83e-06	6.1e-07	1.85e-06	609.67449677	727.3108769	743.22350013	5.35751021	0.05805648	-0.34955837
0.08839	13.97347	0.00184697	2.12e-06	0.0	4e-08	0.00019758	3.85e-06	6.1e-07	1.86e-06	609.79682077	727.29287871	743.18431066	5.34369619	0.05825766	-0.3495276
0.08849	13.9796	0.00184832	2.13e-06	0.0	4e-08	0.00019619	3.88e-06	6.1e-07	1.86e-06	609.91882658	727.27515593	743.1452141	5.32986486	0.05845741	-0.34949689
0.08859	13.9857	0.00184966	2.14e-06	0.0	4e-08	0.00019481	3.91e-06	6.2e-07	1.86e-06	610.04051383	727.25771141	743.10621056	5.31601565	0.05865574	-0.34946626
0.08869	13.99176	0.00185098	2.15e-06	0.0	4e-08	0.00019344	3.93e-06	6.2e-07	1.86e-06	610.16188216	727.24054803	743.06730018	5.30214797	0.05885263	-0.34943571
0.08879	13.9978	0.00185229	2.16e-06	0.0	4e-08	0.00019208	3.96e-06	6.3e-07	1.86e-06	610.28293119	727.22366871	743.0284831	5.28826123	0.05904806	-0.34940522
0.08889	14.0038	0.00185359	2.17e-06	0.0	4e-08	0.00019074	3.98e-06	6.3e-07	1.86e-06	610.40366053	727.20707639	742.98975946	5.27435484	0.05924203	-0.34937481
0.08899	14.00977	0.00185488	2.19e-06	0.0	4e-08	0.00018941	4.01e-06	6.4e-07	1.86e-06	610.52406977	727.19077403	742.95112941	5.26042817	0.05943451	-0.34934448
0.08909	14.0157	0.00185615	2.2e-06	0.0	4e-08	0.00018809	4.04e-06	6.4e-07	1.86e-06	610.64415849	727.17476465	742.91259309	5.24648062	0.0596255	-0.34931421
0.08919	14.02161	0.00185742	2.21e-06	0.0	4e-08	0.00018679	4.06e-06	6.4e-07	1.87e-06	610.76392627	727.15905128	742.87415066	5.23248068	0.05981528	-0.34928403
0.08929	14.02748	0.00185866	2.22e-06	0.0	4e-08	0.00018549	4.09e-06	6.5e-07	1.87e-06	610.88337174	727.14363804	742.83580254	5.21847292	0.0600034	-0.34925391
0.08939	14.03331	0.0018599	2.23e-06	0.0	4e-08	0.00018422	4.11e-06	6.5e-07	1.87e-06	611.00249502	727.12852735	742.79754873	5.2044437	0.06018997	-0.34922387
0.08949	14.03912	0.00186112	2.24e-06	0.0	4e-08	0.00018295	4.14e-06	6.6e-07	1.87e-06	611.12129559	727.1137224	742.7593894	5.19038857	0.06037501	-0.3491939
0.08959	14.04489	0.00186233	2.26e-06	0.0	4e-08	0.00018169	4.17e-06	6.6e-07	1.87e-06	611.23977292	727.09922643	742.72132475	5.17630667	0.06055852	-0.34916401
0.08969	14.05063	0.00186353	2.27e-06	0.0	4e-08	0.00018045	4.19e-06	6.6e-07	1.87e-06	611.35792642	727.0850427	742.68335497	5.16219711	0.06074049	-0.34913419
0.08979	14.05633	0.00186472	2.28e-06	0.0	4e-08	0.00017922	4.22e-06	6.7e-07	1.87e-06	611.47575552	727.07117454	742.64548026	5.148059	0.0609209	-0.34910445
0.08989	14.062	0.00186589	2.29e-06	0.0	4e-08	0.00017801	4.24e-06	6.7e-07	1.88e-06	611.5932596	727.05762529	742.60770083	5.13389143	0.06109974	-0.34907478
0.08999	14.06764	0.00186705	2.3e-06	0.0	4e-08	0.0001768	4.27e-06	6.8e-07	1.88e-06	611.71043804	727.04439836	742.57001689	5.11969346	0.061277	-0.34904519
0.09009	14.07324	0.0018682	2.31e-06	0.0	4e-08	0.00017561	4.3e-06	6.8e-07	1.88e-06	611.82729019	727.03149716	742.53242866	5.10546415	0.06145268	-0.34901567
0.09019	14.07881	0.00186934	2.33e-06	0.0	4e-08	0.00017443	4.32e-06	6.9e-07	1.88e-06	611.94381538	727.0189252	742.49493637	5.09120255	0.06162676	-0.34898623
0.09029	14.08434	0.00187047	2.34e-06	0.0	4e-08	0.00017326	4.35e-06	6.9e-07	1.88e-06	612.06001292	727.00668598	742.45754025	5.07690768	0.06179923	-0.34895686
0.09039	14.08985	0.00187158	2.35e-06	0.0	4e-08	0.0001721	4.38e-06	6.9e-07	1.88e-06	612.1758821	726.99478309	742.42024054	5.06256987	0.06197062	-0.34892757
0.09049	14.09531	0.00187268	2.36e-06	0.0	4e-08	0.00017096	4.4e-06	7e-07	1.88e-06	612.29142195	726.98322175	742.38303755	5.04820221	0.06214006	-0.34889836
0.09059	14.10074	0.00187377	2.37e-06	0.0	4e-08	0.00016982	4.43e-06	7e-07	1.88e-06	612.40663188	726.97200455	742.34593149	5.03379771	0.06230789	-0.34886922
0.09069	14.10614	0.00187485	2.38e-06	0.0	4e-08	0.0001687	4.45e-06	7.1e-07	1.88e-06	612.52151108	726.9611353	742.30892263	5.01935526	0.06247412	-0.34884015
0.09079	14.1115	0.00187592	2.39e-06	0.0	4e-08	0.00016759	4.48e-06	7.1e-07	1.89e-06	612.63605874	726.95061784	742.27201125	5.00487377	0.06263873	-0.34881117
0.09089	14.11683	0.00187697	2.41e-06	0.0	4e-08	0.00016649	4.51e-06	7.2e-07	1.89e-06	612.75027402	726.94045608	742.23519761	4.99035211	0.06280173	-0.34878226
0.09099	14.12212	0.00187802	2.42e-06	0.0	4e-08	0.00016541	4.53e-06	7.2e-07	1.89e-06	612.86415604	726.93065399	742.19848201	4.97578914	0.06296311	-0.34875343
0.09109	14.12738	0.00187905	2.43e-06	0.0	4e-08	0.00016433	4.56e-06	7.2e-07	1.89e-06	612.97770392	726.92121557	742.16186474	4.96118371	0.06312286	-0.34872467
0.09119	14.13261	0.00188007	2.44e-06	0.0	4e-08	0.00016327	4.58e-06	7.3e-07	1.89e-06	613.09091674	726.91214492	742.12534611	4.94653464	0.06328098	-0.34869599
0.09129	14.13779	0.00188108	2.45e-06	0.0	4e-08	0.00016221	4.61e-06	7.3e-07	1.89e-06	613.20379355	726.90344617	742.08892642	4.93184075	0.06343746	-0.34866739
0.09139	14.14294	0.00188208	2.46e-06	0.0	4e-08	0.00016117	4.64e-06	7.4e-07	1.89e-06	613.31633338	726.89512351	742.052606	4.91710082	0.06359231	-0.34863887
0.09149	14.14806	0.00188307	2.47e-06	0.0	4e-08	0.00016014	4.66e-06	7.4e-07	1.89e-06	613.42853524	726.88718122	742.01638517	4.90231363	0.06374551	-0.34861042
0.09159	14.15314	0.00188405	2.48e-06	0.0	4e-08	0.00015912	4.69e-06	7.5e-07	1.89e-06	613.54039806	726.8796237	741.98026428	4.88744367	0.06389808	-0.34858206
0.09169	14.15818	0.00188501	2.49e-06	0.0	4e-08	0.00015811	4.71e-06	7.5e-07	1.89e-06	613.65191997	726.87245794	741.94424392	4.87254543	0.06404836	-0.34855378
0.09179	14.16319	0.00188597	2.51e-06	0.0	4e-08	0.00015712	4.74e-06	7.5e-07	1.9e-06	613.76310042	726.86568666	741.90832428	4.85759391	0.06419706	-0.34852557
0.09189	14.16816	0.00188691	2.52e-06	0.0	4e-08	0.00015613	4.76e-06	7.6e-07	1.9e-06	613.87393827	726.85931454	741.87250573	4.84258761	0.06434418	-0.34849744
0.09199	14.1731	0.00188784	2.53e-06	0.0	4e-08	0.00015516	4.79e-06	7.6e-07	1.9e-06	613.98443231	726.85334633	741.83678866	4.82752501	0.06448972	-0.34846939
0.09209	14.17799	0.00188877	2.54e-06	0.0	4e-08	0.00015419	4.82e-06	7.7e-07	1.9e-06	614.09458131	726.84778687	741.80117348	4.81240454	0.06463369	-0.34844143
0.09219	14.18286	0.00188968	2.55e-06	0.0	4e-08	0.00015324	4.84e-06	7.7e-07	1.9e-06	614.20438401	726.84264109	741.76566059	4.79722465	0.06477609	-0.34841354
0.09229	14.18768	0.00189058	2.56e-06	0.0	4e-08	0.00015229	4.87e-06	7.7e-07	1.9e-06	614.31383911	726.837914	741.7302504	4.78198372	0.06491693	-0.34838573
0.09239	14.19247	0.00189147	2.57e-06	0.0	5e-08	0.00015136	4.89e-06	7.8e-07	1.9e-06	614.42294528	726.83361068	741.69494336	4.76668013	0.06505621	-0.348358
0.09249	14.19722	0.00189235	2.58e-06	0.0	5e-08	0.00015044	4.92e-06	7.8e-07	1.9e-06	614.53170113	726.82973633	741.65973989	4.75131223	0.06519395	-0.34833036
0.09259	14.20193	0.00189322	2.59e-06	0.0	5e-08	0.00014953	4.94e-06	7.9e-07	1.9e-06	614.64010526	726.82629621	741.62464046	4.73587834	0.06533014	-0.34830279
0.09269	14.2066	0.00189408	2.6e-06	0.0	5e-08	0.00014863	4.97e-06	7.9e-07	1.9e-06	614.74815623	726.8232957	741.58964553	4.72037675	0.0654648	-0.34827531
0.09279	14.21124	0.00189493	2.62e-06	0.0	5e-08	0.00014774	4.99e-06	8e-07	1.91e-06	614.85585242	726.82074054	741.55475561	4.70472942	0.0655999	-0.34824792
0.09289	14.21584	0.00189576	2.63e-06	0.0	5e-08	0.00014686	5.02e-06	8e-07	1.91e-06	614.96319055	726.81864072	741.5199717	4.68905889	0.06573224	-0.34822061
0.09299	14.2204	0.00189659	2.64e-06	0.0	5e-08	0.00014599	5.04e-06	8e-07	1.91e-06	615.07017024	726.81699888	741.48529395	4.67331046	0.06586321	-0.34819337
0.09309	14.22492	0.00189741	2.65e-06	0.0	5e-08	0.00014513	5.07e-06	8.1e-07	1.91e-06	615.17678978	726.81582106	741.45072292	4.65748186	0.06599282	-0.34816623
0.09319	14.2294	0.00189822	2.66e-06	0.0	5e-08	0.00014428	5.09e-06	8.1e-07	1.91e-06	615.2830474	726.81511343	741.41625915	4.64157078	0.0661211	-0.34813916
0.09329	14.23384	0.00189902	2.67e-06	0.0	5e-08	0.00014344	5.12e-06	8.2e-07	1.91e-06	615.38894128	726.81488226	741.38190323	4.62557489	0.06624806	-0.34811218
0.09339	14.23825	0.0018998	2.68e-06	0.0	5e-08	0.00014262	5.14e-06	8.2e-07	1.91e-06	615.49446953	726.81513398	741.34765575	4.6094918	0.06637374	-0.34808529
0.09349	14.24261	0.00190058	2.69e-06	0.0	5e-08	0.0001418	5.17e-06	8.2e-07	1.91e-06	615.59963023	726.81587513	741.31351732	4.59331907	0.06649816	-0.34805848
0.09359	14.24694	0.00190135	2.7e-06	0.0	5e-08	0.00014099	5.19e-06	8.3e-07	1.91e-06	615.7044214	726.81711241	741.27948857	4.57705423	0.06662134	-0.34803176
0.09369	14.25122	0.00190211	2.71e-06	0.0	5e-08	0.00014019	5.22e-06	8.3e-07	1.91e-06	615.80884099	726.81885263	741.24557013	4.56069476	0.06674332	-0.34800512
0.09379	14.25547	0.00190286	2.72e-06	0.0	5e-08	0.0001394	5.24e-06	8.4e-07	1.91e-06	615.91288691	726.82110276	741.21176266	4.5442381	0.06686412	-0.34797857
0.09389	14.25967	0.0019036	2.73e-06	0.0	5e-08	0.00013863	5.27e-06	8.4e-07	1.91e-06	616.01655701	726.82386991	741.17806685	4.52768165	0.06698377	-0.34795211
0.09399	14.26384	0.00190432	2.74e-06	0.0	5e-08	0.00013786	5.29e-06	8.4e-07	1.92e-06	616.11984865	726.82716216	741.14448351	4.51083896	0.06710659	-0.34792575
0.09409	14.26796	0.00190504	2.75e-06	0.0	5e-08	0.0001371	5.31e-06	8.5e-07	1.92e-06	616.22275554	726.83099527	741.11101452	4.49400701	0.06722562	-0.34789947
0.09419	14.27204	0.00190575	2.76e-06	0.0	5e-08	0.00013635	5.34e-06	8.5e-07	1.92e-06	616.32527813	726.83537104	741.07765981	4.47705535	0.06734387	-0.34787328
0.09429	14.27608	0.00190645	2.77e-06	0.0	5e-08	0.00013561	5.36e-06	8.6e-07	1.92e-06	616.42741373	726.84029773	741.0444202	4.4599801	0.06746141	-0.34784718
0.09439	14.28008	0.00190714	2.78e-06	0.0	5e-08	0.00013489	5.39e-06	8.6e-07	1.92e-06	616.52915958	726.84578385	741.01129656	4.44277733	0.06757829	-0.34782117
0.09449	14.28404	0.00190782	2.79e-06	0.0	5e-08	0.00013417	5.41e-06	8.6e-07	1.92e-06	616.63051283	726.85183808	740.97828976	4.42544299	0.06769457	-0.34779525
0.09459	14.28795	0.00190849	2.8e-06	0.0	5e-08	0.00013346	5.43e-06	8.7e-07	1.92e-06	616.73147055	726.85846935	740.94540073	4.40797297	0.06781032	-0.34776942
0.09469	14.29183	0.00190915	2.81e-06	0.0	5e-08	0.00013276	5.46e-06	8.7e-07	1.92e-06	616.83202968	726.86568679	740.91263039	4.39036306	0.06792561	-0.34774368
0.09479	14.29566	0.00190981	2.82e-06	0.0	5e-08	0.00013207	5.48e-06	8.7e-07	1.92e-06	616.9321871	726.87349976	740.87997971	4.37260897	0.06804051	-0.34771804
0.09489	14.29945	0.00191045	2.83e-06	0.0	5e-08	0.00013139	5.5e-06	8.8e-07	1.92e-06	617.03193958	726.88191785	740.8474497	4.35470632	0.06815508	-0.3476925
0.09499	14.30319	0.00191108	2.84e-06	0.0	5e-08	0.00013072	5.53e-06	8.8e-07	1.92e-06	617.13128378	726.8909509	740.81504137	4.33665064	0.0682694	-0.34766704
0.09509	14.30689	0.00191171	2.85e-06	0.0	5e-08	0.00013006	5.55e-06	8.9e-07	1.92e-06	617.23021629	726.90060895	740.78275579	4.31843741	0.06838355	-0.34764169
0.09519	14.31055	0.00191232	2.86e-06	0.0	5e-08	0.00012941	5.57e-06	8.9e-07	1.92e-06	617.32873318	726.91090328	740.75059414	4.29992826	0.06850181	-0.34761644
0.09529	14.31416	0.00191293	2.87e-06	0.0	5e-08	0.00012877	5.59e-06	8.9e-07	1.92e-06	617.4268278	726.92185238	740.71855843	4.28130939	0.06861825	-0.34759128
0.09539	14.31773	0.00191352	2.87e-06	0.0	5e-08	0.00012814	5.62e-06	9e-07	1.92e-06	617.52449786	726.93346322	740.68664939	4.26249834	0.0687354	-0.34756622
0.09549	14.32125	0.00191411	2.88e-06	0.0	5e-08	0.00012751	5.64e-06	9e-07	1.93e-06	617.62173901	726.94574814	740.65486832	4.24348745	0.06885342	-0.34754127
0.09559	14.32473	0.00191468	2.89e-06	0.0	5e-08	0.0001269	5.66e-06	9e-07	1.93e-06	617.71854674	726.95871992	740.62321662	4.22426881	0.0689725	-0.34751641
0.09569	14.32816	0.00191525	2.9e-06	0.0	5e-08	0.0001263	5.68e-06	9.1e-07	1.93e-06	617.81491634	726.97239178	740.59169572	4.20483427	0.06909281	-0.34749166
0.09579	14.33154	0.00191581	2.91e-06	0.0	5e-08	0.00012571	5.7e-06	9.1e-07	1.93e-06	617.91084292	726.9867774	740.56030709	4.18517543	0.06921455	-0.34746701
0.09589	14.33488	0.00191636	2.92e-06	0.0	5e-08	0.00012512	5.72e-06	9.1e-07	1.93e-06	618.0063214	727.00189092	740.52905228	4.16528366	0.06933791	-0.34744247
0.09599	14.33817	0.0019169	2.93e-06	0.0	5e-08	0.00012455	5.74e-06	9.2e-07	1.93e-06	618.10134573	727.01774892	740.49793311	4.14501991	0.06946769	-0.34741804
0.09609	14.34142	0.00191743	2.94e-06	0.0	5e-08	0.00012398	5.77e-06	9.2e-07	1.93e-06	618.19590831	727.03437178	740.46695186	4.12456348	0.06959746	-0.34739371
0.09619	14.34462	0.00191795	2.94e-06	0.0	5e-08	0.00012343	5.79e-06	9.2e-07	1.93e-06	618.29000453	727.0517725	740.43610993	4.10382806	0.06973015	-0.34736949
0.09629	14.34776	0.00191847	2.95e-06	0.0	5e-08	0.00012288	5.81e-06	9.3e-07	1.93e-06	618.38362801	727.06996836	740.40540924	4.08280151	0.06986608	-0.34734539
0.09639	14.35086	0.00191897	2.96e-06	0.0	5e-08	0.00012235	5.83e-06	9.3e-07	1.93e-06	618.47677215	727.08897734	740.37485179	4.06147129	0.07000556	-0.34732139
0.09649	14.35392	0.00191946	2.97e-06	0.0	5e-08	0.00012182	5.85e-06	9.3e-07	1.93e-06	618.56943	727.10881815	740.34443965	4.03982449	0.07014895	-0.34729751
0.09659	14.35692	0.00191995	2.98e-06	0.0	5e-08	0.00012131	5.87e-06	9.4e-07	1.93e-06	618.66159436	727.12951019	740.31417499	4.01784779	0.07029659	-0.34727375
0.09669	14.35987	0.00192042	2.99e-06	0.0	5e-08	0.0001208	5.89e-06	9.4e-07	1.93e-06	618.75325771	727.15107365	740.28406006	3.99552749	0.07044885	-0.3472501
0.09679	14.36277	0.00192089	2.99e-06	0.0	5e-08	0.0001203	5.91e-06	9.4e-07	1.93e-06	618.84441093	727.17353251	740.25409759	3.97269982	0.07061119	-0.34722658
0.09689	14.36562	0.00192135	3e-06	0.0	5e-08	0.00011981	5.92e-06	9.5e-07	1.93e-06	618.9350439	727.19691323	740.22429059	3.94953434	0.07077775	-0.34720317
0.09699	14.36841	0.00192179	3.01e-06	0.0	5e-08	0.00011934	5.94e-06	9.5e-07	1.93e-06	619.02514832	727.2212379	740.19464153	3.92593983	0.07095151	-0.34717989
0.09709	14.37116	0.00192223	3.02e-06	0.0	5e-08	0.00011887	5.96e-06	9.5e-07	1.93e-06	619.11471434	727.24653239	740.16515334	3.90189336	0.07113315	-0.34715674
0.09719	14.37385	0.00192266	3.02e-06	0.0	6e-08	0.00011841	5.98e-06	9.6e-07	1.93e-06	619.20373156	727.27282388	740.13582914	3.87737102	0.07132338	-0.34713371
0.09729	14.37649	0.00192308	3.03e-06	0.0	6e-08	0.00011796	6e-06	9.6e-07	1.94e-06	619.29218899	727.300141	740.10667217	3.85222355	0.07152738	-0.34711082
0.09739	14.37907	0.00192349	3.04e-06	0.0	6e-08	0.00011753	6.01e-06	9.6e-07	1.94e-06	619.38007129	727.32852284	740.07768695	3.82656245	0.07174101	-0.34708806
0.09749	14.3816	0.00192389	3.04e-06	0.0	6e-08	0.0001171	6.03e-06	9.7e-07	1.94e-06	619.46736724	727.35799864	740.04887683	3.80030488	0.07196707	-0.34706544
0.09759	14.38407	0.00192428	3.05e-06	0.0	6e-08	0.00011668	6.05e-06	9.7e-07	1.94e-06	619.55406304	727.38860386	740.02024588	3.77341464	0.0722067	-0.34704296
0.09769	14.38648	0.00192466	3.06e-06	0.0	6e-08	0.00011627	6.07e-06	9.7e-07	1.94e-06	619.64014404	727.420376	739.99179843	3.74585384	0.07246108	-0.34702063
0.09779	14.38884	0.00192503	3.06e-06	0.0	6e-08	0.00011588	6.08e-06	9.7e-07	1.94e-06	619.72559473	727.45335468	739.96353905	3.71758298	0.07273147	-0.34699844
0.09789	14.39114	0.00192539	3.07e-06	0.0	6e-08	0.00011549	6.1e-06	9.8e-07	1.94e-06	619.81039692	727.48758648	739.93547308	3.68838383	0.07302654	-0.3469764
0.09799	14.39338	0.00192574	3.08e-06	0.0	6e-08	0.00011511	6.11e-06	9.8e-07	1.94e-06	619.8945309	727.52312189	739.90760632	3.6583774	0.07334083	-0.34695452
0.09809	14.39555	0.00192609	3.08e-06	0.0	6e-08	0.00011475	6.13e-06	9.8e-07	1.94e-06	619.97797709	727.5600107	739.87994451	3.62743696	0.07367918	-0.34693281
0.09819	14.39767	0.00192642	3.09e-06	0.0	6e-08	0.00011439	6.14e-06	9.8e-07	1.94e-06	620.06071367	727.5983085	739.85249404	3.5954926	0.07404405	-0.34691125
0.09829	14.39972	0.00192674	3.1e-06	0.0	6e-08	0.00011405	6.16e-06	9.9e-07	1.94e-06	620.14271367	727.638083	739.8252628	3.56220948	0.0744476	-0.34688988
0.09839	14.40171	0.00192705	3.1e-06	0.0	6e-08	0.00011372	6.17e-06	9.9e-07	1.94e-06	620.22395063	727.67940115	739.79825852	3.52778081	0.07488268	-0.34686868
0.09849	14.40363	0.00192735	3.11e-06	0.0	6e-08	0.00011339	6.19e-06	9.9e-07	1.94e-06	620.30439546	727.72233633	739.77148968	3.49199546	0.07535696	-0.34684766
0.09859	14.40549	0.00192764	3.11e-06	0.0	6e-08	0.00011308	6.2e-06	9.9e-07	1.94e-06	620.38401581	727.7669699	739.74496571	3.4545985	0.07587999	-0.34682684
0.09869	14.40728	0.00192791	3.12e-06	0.0	6e-08	0.00011279	6.21e-06	9.9e-07	1.94e-06	620.46277224	727.81340012	739.71869806	3.41546739	0.07645621	-0.34680622
0.09879	14.40899	0.00192818	3.12e-06	0.0	6e-08	0.0001125	6.22e-06	1e-06	1.94e-06	620.54062406	727.86172856	739.69269857	3.37439399	0.07709336	-0.34678581
0.09889	14.41064	0.00192844	3.13e-06	0.0	6e-08	0.00011222	6.24e-06	1e-06	1.94e-06	620.61752282	727.91207566	739.66698128	3.33093206	0.07780931	-0.34676562
0.09899	14.41221	0.00192868	3.13e-06	0.0	6e-08	0.00011196	6.25e-06	1e-06	1.94e-06	620.69341296	727.96457931	739.64156225	3.28495969	0.078608	-0.34674567
0.09909	14.4137	0.00192891	3.14e-06	0.0	6e-08	0.00011171	6.26e-06	1e-06	1.94e-06	620.7682334	728.01939068	739.61645917	3.23598179	0.0795091	-0.34672597
0.09919	14.41512	0.00192913	3.14e-06	0.0	6e-08	0.00011148	6.27e-06	1e-06	1.94e-06	620.84190885	728.07669549	739.59169375	3.18346153	0.08053396	-0.34670653
0.09929	14.41645	0.00192934	3.14e-06	0.0	6e-08	0.00011126	6.28e-06	1.01e-06	1.94e-06	620.91435265	728.13670705	739.56729097	3.12663621	0.08171329	-0.34668738
0.09939	14.41769	0.00192953	3.15e-06	0.0	6e-08	0.00011105	6.29e-06	1.01e-06	1.94e-06	620.9854574	728.19968871	739.54328173	3.0647064	0.08307929	-0.34666854
0.09949	14.41885	0.00192971	3.15e-06	0.0	6e-08	0.00011086	6.3e-06	1.01e-06	1.94e-06	621.05509496	728.26595381	739.51970283	2.99631611	0.08468748	-0.34665004
0.09959	14.41991	0.00192987	3.15e-06	0.0	6e-08	0.00011068	6.3e-06	1.01e-06	1.94e-06	621.12310009	728.3359042	739.49660168	2.91962496	0.08661385	-0.34663191
0.09969	14.42087	0.00193002	3.16e-06	0.0	6e-08	0.00011052	6.31e-06	1.01e-06	1.94e-06	621.1892575	728.41006097	739.47403991	2.83197073	0.08896926	-0.34661422
0.09979	14.42173	0.00193015	3.16e-06	0.0	6e-08	0.00011038	6.32e-06	1.01e-06	1.94e-06	621.25327424	728.48912869	739.45210125	2.72877098	0.09194647	-0.34659701
0.09989	14.42246	0.00193027	3.16e-06	0.0	6e-08	0.00011026	6.32e-06	1.01e-06	1.94e-06	621.31472212	728.57412901	739.4309079	2.60207345	0.09588251	-0.3465804
0.09999	14.42307	0.00193036	3.16e-06	0.0	6e-08	0.00011015	6.33e-06	1.01e-06	1.94e-06	621.37291172	728.66668872	739.41065622	2.43454797	0.10151724	-0.34656454
0.10001	14.42317	0.00193038	3.16e-06	0.0	6e-08	0.00011014	6.33e-06	1.01e-06	1.94e-06	621.3840621	728.68633313	739.40674635	1306.84491048	33.37781553	37.21923169
