# Supplementary material for: Dataset for the simulated biomass pyrolysis in rotary kilns with varying particle residence time distributions
Source: Data Brief. 2021 Nov 23;39:107603. doi: 10.1016/j.dib.2021.107603 (PMC8633881; doi:10.1016/j.dib.2021.107603)
Supplement: Supplementary Data S1 — Supplementary Raw Research Data. This is open data under the CC BY license http://creativecommons.org/licenses/by/4.0/ [file mmc1.zip › supplementary/108/logFiles/log_Pe18]

l,m	Tau,s	F_w,kg/s	F_is,kg/s	F_c,kg/s	F_rt,kg/s	F_w_wet,kg/s	F_it,kg/s	F_g,kg/s	F_H2O_g,kg/s	T_b,K	T_g,K	T_w,K	q_bed,kW/m	q_gas,kW/m	q_loss,kW/m
1e-05	0.00118	0.0	0.0	0.0	0.0	0.00205275	0.0	0.0	0.0	298.22728915	298.63375453	833.12798369	28.56467066	3.36256811	-0.42016208
0.0001	0.02237	0.0	0.0	0.0	0.0	0.00205275	0.0	0.0	0.0	298.92210518	302.98057322	832.93002355	28.51755645	3.35497471	-0.42000663
0.0002	0.0459	0.0	0.0	0.0	0.0	0.00205275	0.0	0.0	0.0	299.69246641	307.79547665	832.71046216	28.46533279	3.34631996	-0.41983419
0.0003	0.06941	0.0	0.0	0.0	0.0	0.00205275	0.0	0.0	0.0	300.4610897	312.5943886	832.49131657	28.41325269	3.33740984	-0.41966209
0.0004	0.09291	0.0	0.0	0.0	0.0	0.00205275	0.0	0.0	0.0	301.22798111	317.37698288	832.27258751	28.36131255	3.3282529	-0.41949032
0.0005	0.11639	0.0	0.0	0.0	0.0	0.00205275	0.0	0.0	0.0	301.99314656	322.14292745	832.05427578	28.30951126	3.31883061	-0.41931888
0.0006	0.13986	0.0	0.0	0.0	0.0	0.00205275	0.0	0.0	0.0	302.75659201	326.89189903	831.83638214	28.25784984	3.30916671	-0.41914776
0.0007	0.16331	0.0	0.0	0.0	0.0	0.00205275	0.0	0.0	0.0	303.51832341	331.62357335	831.61890732	28.20632505	3.29923624	-0.41897697
0.0008	0.18675	0.0	0.0	0.0	0.0	0.00205275	0.0	0.0	0.0	304.27834651	336.33760406	831.40185225	28.15493948	3.28905506	-0.41880651
0.0009	0.21017	0.0	0.0	0.0	0.0	0.00205275	0.0	0.0	0.0	305.0366673	341.03366997	831.18521765	28.10369251	3.27861946	-0.41863638
0.001	0.23358	0.0	0.0	0.0	0.0	0.00205275	0.0	0.0	0.0	305.79329157	345.71143326	830.96900437	28.05257876	3.26790579	-0.41846659
0.0011	0.25697	0.0	0.0	0.0	0.0	0.00205275	0.0	0.0	0.0	306.54822503	350.37054728	830.75321334	28.00160391	3.25693898	-0.41829712
0.0012	0.28034	0.0	0.0	0.0	0.0	0.00205275	0.0	0.0	0.0	307.30147359	355.01068282	830.53784535	27.95076629	3.24571172	-0.41812799
0.0013	0.3037	0.0	0.0	0.0	0.0	0.00205275	0.0	0.0	0.0	308.05304271	359.63148389	830.32290143	27.90005337	3.23418454	-0.4179592
0.0014	0.32705	0.0	0.0	0.0	0.0	0.00205275	0.0	0.0	0.0	308.80293806	364.23260492	830.1083825	27.84948058	3.22240601	-0.41779074
0.0015	0.35038	0.0	0.0	0.0	0.0	0.00205275	0.0	0.0	0.0	309.55116545	368.8137089	829.89428941	27.79904309	3.21036096	-0.41762261
0.0016	0.37369	0.0	0.0	0.0	0.0	0.00205275	0.0	0.0	0.0	310.29773061	373.37445474	829.68062305	27.7487411	3.19805	-0.41745481
0.0017	0.39699	0.0	0.0	0.0	0.0	0.00205275	0.0	0.0	0.0	311.04263928	377.91450194	829.46738431	27.6985748	3.18547369	-0.41728734
0.0018	0.42028	0.0	0.0	0.0	0.0	0.00205275	0.0	0.0	0.0	311.78589722	382.43351057	829.25457406	27.64853776	3.1726185	-0.41712022
0.0019	0.44355	0.0	0.0	0.0	0.0	0.00205275	0.0	0.0	0.0	312.52750902	386.93110068	829.04219367	27.59861771	3.15945831	-0.41695345
0.002	0.4668	0.0	0.0	0.0	0.0	0.00205275	0.0	0.0	0.0	313.26748078	391.40694469	828.83024387	27.54884188	3.14605161	-0.416787
0.0021	0.49004	0.0	0.0	0.0	0.0	0.00205275	0.0	0.0	0.0	314.00581814	395.86069951	828.61872558	27.49919834	3.13237306	-0.41662089
0.0022	0.51326	0.0	0.0	0.0	0.0	0.00205275	0.0	0.0	0.0	314.74252667	400.29201997	828.40763975	27.44968693	3.11842251	-0.41645511
0.0023	0.53647	0.0	0.0	0.0	0.0	0.00205275	0.0	0.0	0.0	315.47761195	404.70056087	828.19698733	27.4003075	3.10419982	-0.41628968
0.0024	0.55966	0.0	0.0	0.0	0.0	0.00205275	0.0	0.0	0.0	316.21107941	409.08597739	827.9867693	27.35103966	3.08969131	-0.4161246
0.0025	0.58283	0.0	0.0	0.0	0.0	0.00205275	0.0	0.0	0.0	316.9429336	413.44792742	827.77698686	27.30191002	3.07491476	-0.41595985
0.0026	0.60599	0.0	0.0	0.0	0.0	0.00205275	0.0	0.0	0.0	317.67318046	417.78606446	827.56764086	27.25290824	3.0598632	-0.41579545
0.0027	0.62914	0.0	0.0	0.0	0.0	0.00205275	0.0	0.0	0.0	318.40182535	422.10004382	827.35873231	27.20403381	3.04453625	-0.41563139
0.0028	0.65227	0.0	0.0	0.0	0.0	0.00205275	0.0	0.0	0.0	319.12887359	426.3895208	827.15026222	27.15528621	3.02893354	-0.41546767
0.0029	0.67538	0.0	0.0	0.0	0.0	0.00205275	0.0	0.0	0.0	319.85433049	430.65415076	826.9422316	27.1066649	3.01305466	-0.41530429
0.003	0.69848	0.0	0.0	0.0	0.0	0.00205275	0.0	0.0	0.0	320.5782012	434.89360908	826.7346414	27.05815784	2.99694095	-0.41514127
0.0031	0.72157	0.0	0.0	0.0	0.0	0.00205275	0.0	0.0	0.0	321.30049064	439.10759457	826.52749253	27.00978026	2.98053503	-0.41497859
0.0032	0.74464	0.0	0.0	0.0	0.0	0.00205275	0.0	0.0	0.0	322.02120418	443.2957456	826.32078606	26.96152552	2.96385864	-0.41481626
0.0033	0.76769	0.0	0.0	0.0	0.0	0.00205275	0.0	0.0	0.0	322.74034694	447.45772886	826.114523	26.91339291	2.94691206	-0.41465428
0.0034	0.79073	0.0	0.0	0.0	0.0	0.00205275	0.0	0.0	0.0	323.45792401	451.59321216	825.90870435	26.86538173	2.92969558	-0.41449265
0.0035	0.81375	0.0	0.0	0.0	0.0	0.00205275	0.0	0.0	0.0	324.17394045	455.7018644	825.70333112	26.81749125	2.91220949	-0.41433136
0.0036	0.83676	0.0	0.0	0.0	0.0	0.00205275	0.0	0.0	0.0	324.88840125	459.78340613	825.49840409	26.76971576	2.89453715	-0.41417043
0.0037	0.85975	0.0	0.0	0.0	0.0	0.00205275	0.0	0.0	0.0	325.60131138	463.83754473	825.29392408	26.72206159	2.87656223	-0.41400985
0.0038	0.88272	0.0	0.0	0.0	0.0	0.00205275	0.0	0.0	0.0	326.3126758	467.86393797	825.0898922	26.67452526	2.85833101	-0.41384962
0.0039	0.90568	0.0	0.0	0.0	0.0	0.00205275	0.0	0.0	0.0	327.02249944	471.86227623	824.88630936	26.62710597	2.83984499	-0.41368975
0.004	0.92863	0.0	0.0	0.0	0.0	0.00205275	0.0	0.0	0.0	327.73078717	475.83225257	824.68317652	26.57980295	2.82110566	-0.41353023
0.0041	0.95156	0.0	0.0	0.0	0.0	0.00205275	0.0	0.0	0.0	328.43754385	479.77356271	824.48049459	26.53261541	2.80211453	-0.41337106
0.0042	0.97447	0.0	0.0	0.0	0.0	0.00205275	0.0	0.0	0.0	329.14277429	483.68598364	824.27826409	26.48553895	2.78297475	-0.41321224
0.0043	0.99737	0.0	0.0	0.0	0.0	0.00205275	0.0	0.0	0.0	329.84648328	487.56922032	824.07648593	26.43857799	2.76354175	-0.41305378
0.0044	1.02025	0.0	0.0	0.0	0.0	0.00205275	0.0	0.0	0.0	330.54867556	491.42297496	823.87516102	26.39172967	2.74387541	-0.41289568
0.0045	1.04312	0.0	0.0	0.0	0.0	0.00205275	0.0	0.0	0.0	331.24935584	495.24697261	823.67429018	26.34499315	2.72397856	-0.41273794
0.0046	1.06597	0.0	0.0	0.0	0.0	0.00205275	0.0	0.0	0.0	331.94852882	499.04094269	823.4738742	26.29836761	2.70385401	-0.41258055
0.0047	1.08881	0.0	0.0	0.0	0.0	0.00205275	0.0	0.0	0.0	332.64619913	502.80461902	823.27391387	26.25185032	2.68354394	-0.41242352
0.0048	1.11163	0.0	0.0	0.0	0.0	0.00205275	0.0	0.0	0.0	333.34237134	506.53783824	823.07440947	26.20544106	2.66303827	-0.41226685
0.0049	1.13444	0.0	0.0	0.0	0.0	0.00205275	0.0	0.0	0.0	334.03705005	510.24030977	822.87536191	26.15914076	2.64230377	-0.41211053
0.005	1.15723	0.0	0.0	0.0	0.0	0.00205275	0.0	0.0	0.0	334.73023981	513.9117938	822.67677188	26.11294747	2.62136622	-0.41195458
0.0051	1.18	0.0	0.0	0.0	0.0	0.00205275	0.0	0.0	0.0	335.4219451	517.55205925	822.47864001	26.0668603	2.60022969	-0.41179898
0.0052	1.20276	0.0	0.0	0.0	0.0	0.00205275	0.0	0.0	0.0	336.11217041	521.16088099	822.28096693	26.02087836	2.57889825	-0.41164375
0.0053	1.22551	0.0	0.0	0.0	0.0	0.00205275	0.0	0.0	0.0	336.80092016	524.73805834	822.08375314	25.97499539	2.55747083	-0.41148887
0.0054	1.24823	0.0	0.0	0.0	0.0	0.00205275	0.0	0.0	0.0	337.48819864	528.28349095	821.88699864	25.92921788	2.53582116	-0.41133435
0.0055	1.27095	0.0	0.0	0.0	0.0	0.00205275	0.0	0.0	0.0	338.17401027	531.79692137	821.69070422	25.88354219	2.51400204	-0.4111802
0.0056	1.29364	0.0	0.0	0.0	0.0	0.00205275	0.0	0.0	0.0	338.85835937	535.27816506	821.49487036	25.83796738	2.49201808	-0.41102641
0.0057	1.31632	0.0	0.0	0.0	0.0	0.00205275	0.0	0.0	0.0	339.54125022	538.72704405	821.29949745	25.79249255	2.46987375	-0.41087298
0.0058	1.33899	0.0	0.0	0.0	0.0	0.00205275	0.0	0.0	0.0	340.22268706	542.14338675	821.10458591	25.74711679	2.44757339	-0.41071991
0.0059	1.36164	0.0	0.0	0.0	0.0	0.00205275	0.0	0.0	0.0	340.90267412	545.52702775	820.91013611	25.70183921	2.4251212	-0.41056721
0.006	1.38428	0.0	0.0	0.0	0.0	0.00205275	0.0	0.0	0.0	341.58121557	548.87780771	820.71614839	25.65665891	2.40252124	-0.41041487
0.0061	1.4069	0.0	0.0	0.0	0.0	0.00205275	0.0	0.0	0.0	342.25831555	552.19557315	820.5226231	25.61157501	2.37977744	-0.4102629
0.0062	1.4295	0.0	0.0	0.0	0.0	0.00205275	0.0	0.0	0.0	342.93397819	555.48017627	820.32956054	25.56658664	2.35689359	-0.41011129
0.0063	1.45209	0.0	0.0	0.0	0.0	0.00205275	0.0	0.0	0.0	343.60820755	558.73147482	820.13696101	25.52168643	2.33400566	-0.40996003
0.0064	1.47466	0.0	0.0	0.0	0.0	0.00205275	0.0	0.0	0.0	344.28100744	561.94968101	819.94482292	25.47687508	2.31108537	-0.40980912
0.0065	1.49722	0.0	0.0	0.0	0.0	0.00205275	0.0	0.0	0.0	344.952382	565.13448433	819.75314748	25.43216113	2.28794505	-0.40965859
0.0066	1.51976	0.0	0.0	0.0	0.0	0.00205275	0.0	0.0	0.0	345.62233519	568.28577548	819.56193483	25.38753796	2.26470561	-0.40950843
0.0067	1.54228	0.0	0.0	0.0	0.0	0.00205275	0.0	0.0	0.0	346.29087092	571.40346696	819.37118501	25.3430046	2.24137263	-0.40935863
0.0068	1.56479	0.0	0.0	0.0	0.0	0.00205275	0.0	0.0	0.0	346.95799309	574.48747901	819.18089804	25.29856011	2.21795161	-0.4092092
0.0069	1.58729	0.0	0.0	0.0	0.0	0.00205275	0.0	0.0	0.0	347.62370554	577.53773948	818.99107389	25.25420354	2.19444797	-0.40906013
0.007	1.60977	0.0	0.0	0.0	0.0	0.00205275	0.0	0.0	0.0	348.28801208	580.55418375	818.80171251	25.20993393	2.17086708	-0.40891143
0.0071	1.63223	0.0	0.0	0.0	0.0	0.00205275	0.0	0.0	0.0	348.9509165	583.53675464	818.61281382	25.16575037	2.14721422	-0.4087631
0.0072	1.65468	0.0	0.0	0.0	0.0	0.00205275	0.0	0.0	0.0	349.61242254	586.48540234	818.42437771	25.1216519	2.12349462	-0.40861513
0.0073	1.67711	0.0	0.0	0.0	0.0	0.00205275	0.0	0.0	0.0	350.2725339	589.40008428	818.23640403	25.0776376	2.09971342	-0.40846753
0.0074	1.69953	0.0	0.0	0.0	0.0	0.00205275	0.0	0.0	0.0	350.93125425	592.28101452	818.04889121	25.03369623	2.07621274	-0.40832022
0.0075	1.72193	0.0	0.0	0.0	0.0	0.00205275	0.0	0.0	0.0	351.58858721	595.12812731	817.86183927	24.98984348	2.05245513	-0.40817333
0.0076	1.74432	0.0	0.0	0.0	0.0	0.00205275	0.0	0.0	0.0	352.24453641	597.94135658	817.67524823	24.94607135	2.02867641	-0.4080268
0.0077	1.76668	0.0	0.0	0.0	0.0	0.00205275	0.0	0.0	0.0	352.89910541	600.72071911	817.48911766	24.90237885	2.00488405	-0.40788063
0.0078	1.78904	0.0	0.0	0.0	0.0	0.00205275	0.0	0.0	0.0	353.55229774	603.46624157	817.3034471	24.85876501	1.98108554	-0.40773483
0.0079	1.81138	0.0	0.0	0.0	0.0	0.00205275	0.0	0.0	0.0	354.2041169	606.1779606	817.11823603	24.81522882	1.95728841	-0.40758939
0.008	1.8337	0.0	0.0	0.0	0.0	0.00205275	0.0	0.0	0.0	354.85456636	608.85592281	816.93348389	24.7717693	1.93350024	-0.40744431
0.0081	1.85601	0.0	0.0	0.0	0.0	0.00205275	0.0	0.0	0.0	355.50364955	611.50018482	816.74919007	24.72838546	1.90972864	-0.40729959
0.0082	1.8783	0.0	0.0	0.0	0.0	0.00205275	0.0	0.0	0.0	356.15136986	614.11081334	816.56535392	24.68507632	1.88598125	-0.40715523
0.0083	1.90057	1e-08	0.0	0.0	0.0	0.00205275	0.0	0.0	0.0	356.79773065	616.68788515	816.38197475	24.6418409	1.86226578	-0.40701124
0.0084	1.92283	1e-08	0.0	0.0	0.0	0.00205275	0.0	0.0	0.0	357.44273542	619.23148905	816.19905171	24.59868738	1.8386138	-0.40686756
0.0085	1.94508	1e-08	0.0	0.0	0.0	0.00205275	0.0	0.0	0.0	358.08638755	621.74172314	816.01658396	24.55560015	1.81499501	-0.40672427
0.0086	1.96731	1e-08	0.0	0.0	0.0	0.00205275	0.0	0.0	0.0	358.72869021	624.21869365	815.83457072	24.5125844	1.79143333	-0.40658134
0.0087	1.98952	1e-08	0.0	0.0	0.0	0.00205275	0.0	0.0	0.0	359.36964665	626.66251849	815.65301109	24.46963925	1.76793681	-0.40643877
0.0088	2.01172	1e-08	0.0	0.0	0.0	0.00205275	0.0	0.0	0.0	360.00926009	629.07332591	815.47190413	24.4267638	1.74451354	-0.40629655
0.0089	2.0339	1e-08	0.0	0.0	0.0	0.00205274	0.0	0.0	0.0	360.64753373	631.4512545	815.29124884	24.38395714	1.72117166	-0.40615468
0.009	2.05607	1e-08	0.0	0.0	0.0	0.00205274	0.0	0.0	0.0	361.28447073	633.7964533	815.11104417	24.34121839	1.69791935	-0.40601317
0.0091	2.07822	1e-08	0.0	0.0	0.0	0.00205274	0.0	0.0	0.0	361.92007423	636.10908174	814.93128902	24.29854667	1.67476486	-0.40587202
0.0092	2.10035	1e-08	0.0	0.0	0.0	0.00205274	0.0	0.0	0.0	362.55434733	638.38930979	814.75198226	24.25594108	1.65171645	-0.40573121
0.0093	2.12247	1e-08	0.0	0.0	0.0	0.00205274	0.0	0.0	0.0	363.1872931	640.63731792	814.57312267	24.21340076	1.62878248	-0.40559076
0.0094	2.14457	1e-08	0.0	0.0	0.0	0.00205274	0.0	0.0	0.0	363.81891473	642.8532147	814.39470942	24.17094407	1.60574534	-0.40545065
0.0095	2.16666	1e-08	0.0	0.0	0.0	0.00205274	0.0	0.0	0.0	364.44921553	645.03701912	814.21674206	24.12853975	1.5829704	-0.4053109
0.0096	2.18873	1e-08	0.0	0.0	0.0	0.00205274	0.0	0.0	0.0	365.07819827	647.18907409	814.03921864	24.08619972	1.5603161	-0.40517149
0.0097	2.21079	1e-08	0.0	0.0	0.0	0.00205274	0.0	0.0	0.0	365.70586596	649.30957663	813.86213786	24.04392329	1.53778894	-0.40503243
0.0098	2.23283	1e-08	0.0	0.0	0.0	0.00205274	0.0	0.0	0.0	366.33222157	651.39873183	813.68549841	24.00170977	1.51539541	-0.40489372
0.0099	2.25485	1e-08	0.0	0.0	0.0	0.00205274	0.0	0.0	0.0	366.95726806	653.45675273	813.50929893	23.95955852	1.49314192	-0.40475535
0.01	2.27686	1e-08	0.0	0.0	0.0	0.00205274	0.0	0.0	0.0	367.58100834	655.48386032	813.33353803	23.91746887	1.47103486	-0.40461732
0.0101	2.29885	1e-08	0.0	0.0	0.0	0.00205274	0.0	0.0	0.0	368.20344534	657.48028339	813.15821428	23.87544019	1.44908057	-0.40447964
0.0102	2.32083	1e-08	0.0	0.0	0.0	0.00205274	0.0	0.0	0.0	368.82458193	659.44625848	812.98332618	23.83347185	1.42728535	-0.4043423
0.0103	2.34279	2e-08	0.0	0.0	0.0	0.00205274	0.0	0.0	0.0	369.44442097	661.38202982	812.80887224	23.79156324	1.40565546	-0.4042053
0.0104	2.36474	2e-08	0.0	0.0	0.0	0.00205274	0.0	0.0	0.0	370.06296534	663.28782703	812.63485102	23.74972807	1.38398182	-0.40406865
0.0105	2.38667	2e-08	0.0	0.0	0.0	0.00205273	0.0	0.0	0.0	370.68021817	665.163638	812.46126233	23.70794341	1.36260673	-0.40393234
0.0106	2.40858	2e-08	0.0	0.0	0.0	0.00205273	0.0	0.0	0.0	371.29618205	667.00989625	812.28810367	23.66621798	1.34139616	-0.40379636
0.0107	2.43048	2e-08	0.0	0.0	0.0	0.00205273	0.0	0.0	0.0	371.9108598	668.82685098	812.11537352	23.62455137	1.32035414	-0.40366071
0.0108	2.45236	2e-08	0.0	0.0	0.0	0.00205273	0.0	0.0	0.0	372.52425421	670.61475606	811.94307032	23.58294316	1.29948455	-0.4035254
0.0109	2.47423	2e-08	0.0	0.0	0.0	0.00205273	0.0	0.0	0.0	373.13636805	672.37386991	811.77119248	23.54139297	1.27879114	-0.40339042
0.011	2.49608	2e-08	0.0	0.0	0.0	0.00205273	0.0	0.0	0.0	373.74720407	674.1044552	811.59973839	23.49990042	1.25827753	-0.40325578
0.0111	2.51791	2e-08	0.0	0.0	0.0	0.00205273	0.0	0.0	0.0	374.35676502	675.80677877	811.42870643	23.45846515	1.23794719	-0.40312147
0.0112	2.53973	2e-08	0.0	0.0	0.0	0.00205273	0.0	0.0	0.0	374.96505363	677.48111133	811.25809495	23.41708683	1.21780348	-0.40298748
0.0113	2.56154	3e-08	0.0	0.0	0.0	0.00205273	0.0	0.0	0.0	375.5720726	679.12772737	811.08790227	23.37576514	1.1978496	-0.40285382
0.0114	2.58332	3e-08	0.0	0.0	0.0	0.00205272	0.0	0.0	0.0	376.17782464	680.74690488	810.91812673	23.33449978	1.17808861	-0.40272049
0.0115	2.6051	3e-08	0.0	0.0	0.0	0.00205272	0.0	0.0	0.0	376.78231247	682.33883175	810.74876714	23.29329444	1.15840947	-0.40258751
0.0116	2.62685	3e-08	0.0	0.0	0.0	0.00205272	0.0	0.0	0.0	377.38553873	683.90383068	810.57982157	23.25214243	1.13899961	-0.40245483
0.0117	2.64859	3e-08	0.0	0.0	0.0	0.00205272	0.0	0.0	0.0	377.9875061	685.44219177	810.41128826	23.21104625	1.11978275	-0.40232248
0.0118	2.67032	3e-08	0.0	0.0	0.0	0.00205272	0.0	0.0	0.0	378.58821722	686.95419554	810.24316552	23.1700057	1.10076058	-0.40219045
0.0119	2.69202	4e-08	0.0	0.0	0.0	0.00205272	0.0	0.0	0.0	379.18767474	688.44012412	810.07545162	23.12902062	1.08193461	-0.40205874
0.012	2.71372	4e-08	0.0	0.0	0.0	0.00205272	0.0	0.0	0.0	379.78588129	689.90026102	809.90814485	23.08809084	1.06330617	-0.40192735
0.0121	2.73539	4e-08	0.0	0.0	0.0	0.00205271	0.0	0.0	0.0	380.38283948	691.33489089	809.74124349	23.04721622	1.04487643	-0.40179628
0.0122	2.75705	4e-08	0.0	0.0	0.0	0.00205271	0.0	0.0	0.0	380.97855194	692.74429928	809.5747458	23.00639665	1.02664636	-0.40166552
0.0123	2.7787	4e-08	0.0	0.0	0.0	0.00205271	0.0	0.0	0.0	381.57302127	694.12877242	809.40865004	22.96563203	1.0086168	-0.40153508
0.0124	2.80033	4e-08	0.0	0.0	0.0	0.00205271	0.0	0.0	0.0	382.16625005	695.48859698	809.24295448	22.92492228	0.99078838	-0.40140495
0.0125	2.82194	5e-08	0.0	0.0	0.0	0.00205271	0.0	0.0	0.0	382.75824073	696.82411883	809.07765715	22.8842571	0.97322897	-0.40127516
0.0126	2.84354	5e-08	0.0	0.0	0.0	0.0020527	0.0	0.0	0.0	383.34899587	698.13562822	808.91275627	22.84365289	0.95583066	-0.40114566
0.0127	2.86512	5e-08	0.0	0.0	0.0	0.0020527	0.0	0.0	0.0	383.9385181	699.42339372	808.74825019	22.80310266	0.93863956	-0.40101648
0.0128	2.88668	5e-08	0.0	0.0	0.0	0.0020527	0.0	0.0	0.0	384.52680996	700.68770974	808.5841371	22.76260631	0.92165616	-0.4008876
0.0129	2.90823	6e-08	0.0	0.0	0.0	0.0020527	0.0	0.0	0.0	385.11387399	701.9288708	808.42041524	22.72216379	0.90488079	-0.40075903
0.013	2.92976	6e-08	0.0	0.0	0.0	0.00205269	0.0	0.0	0.0	385.69971273	703.14717135	808.25708281	22.68177504	0.88831365	-0.40063076
0.0131	2.95128	6e-08	0.0	0.0	0.0	0.00205269	0.0	0.0	0.0	386.28432871	704.34290551	808.09413803	22.64144003	0.87195477	-0.4005028
0.0132	2.97278	6e-08	0.0	0.0	0.0	0.00205269	0.0	0.0	0.0	386.86772444	705.51636696	807.93157912	22.60115875	0.85580404	-0.40037515
0.0133	2.99427	7e-08	0.0	0.0	0.0	0.00205268	0.0	0.0	0.0	387.44990243	706.66784868	807.76940428	22.5609312	0.8398612	-0.40024779
0.0134	3.01574	7e-08	0.0	0.0	0.0	0.00205268	0.0	0.0	0.0	388.03086521	707.79764276	807.60761175	22.52075739	0.82412585	-0.40012074
0.0135	3.03719	7e-08	0.0	0.0	0.0	0.00205268	0.0	0.0	0.0	388.61061523	708.90605053	807.44619971	22.48063442	0.80861342	-0.39999398
0.0136	3.05863	8e-08	0.0	0.0	0.0	0.00205267	0.0	0.0	0.0	389.18915496	709.99337183	807.28516634	22.440567	0.79329776	-0.39986752
0.0137	3.08005	8e-08	0.0	0.0	0.0	0.00205267	0.0	0.0	0.0	389.76648693	711.05988616	807.12450992	22.40055323	0.77818877	-0.39974136
0.0138	3.10146	8e-08	0.0	0.0	0.0	0.00205267	0.0	0.0	0.0	390.34261363	712.10588236	806.96422866	22.36059316	0.76328555	-0.39961549
0.0139	3.12285	9e-08	0.0	0.0	0.0	0.00205266	0.0	0.0	0.0	390.91753753	713.13164759	806.80432081	22.32068687	0.74858712	-0.39948991
0.014	3.14422	9e-08	0.0	0.0	0.0	0.00205266	0.0	0.0	0.0	391.49126112	714.13746723	806.6447846	22.28083444	0.7340923	-0.39936463
0.0141	3.16558	1e-07	0.0	0.0	0.0	0.00205266	0.0	0.0	0.0	392.06378687	715.1236246	806.48561829	22.24103597	0.71979979	-0.39923963
0.0142	3.18692	1e-07	0.0	0.0	0.0	0.00205265	0.0	0.0	0.0	392.63511726	716.09040085	806.32682013	22.20129157	0.70570816	-0.39911493
0.0143	3.20825	1.1e-07	0.0	0.0	0.0	0.00205265	0.0	0.0	0.0	393.20525475	717.0380747	806.1683884	22.16160138	0.69181581	-0.39899051
0.0144	3.22956	1.1e-07	0.0	0.0	0.0	0.00205264	0.0	0.0	0.0	393.77420182	717.96692234	806.01032136	22.12196554	0.67812102	-0.39886637
0.0145	3.25085	1.1e-07	0.0	0.0	0.0	0.00205264	0.0	0.0	0.0	394.34196088	718.87724038	805.85261721	22.08237366	0.6647017	-0.39874254
0.0146	3.27213	1.2e-07	0.0	0.0	0.0	0.00205263	0.0	0.0	0.0	394.90853416	719.76938562	805.69527388	22.04284251	0.65143034	-0.39861898
0.0147	3.29339	1.2e-07	0.0	0.0	0.0	0.00205263	0.0	0.0	0.0	395.47392428	720.6435679	805.53828995	22.00336533	0.63835737	-0.3984957
0.0148	3.31464	1.3e-07	0.0	0.0	0.0	0.00205262	0.0	0.0	0.0	396.0381337	721.50006132	805.38166368	21.96394222	0.62548123	-0.3983727
0.0149	3.33586	1.4e-07	0.0	0.0	0.0	0.00205262	0.0	0.0	0.0	396.60116484	722.33913751	805.22539337	21.92457331	0.61280022	-0.39824998
0.015	3.35708	1.4e-07	0.0	0.0	0.0	0.00205261	0.0	0.0	0.0	397.16302014	723.16106548	805.06947734	21.88525872	0.60031255	-0.39812754
0.0151	3.37828	1.5e-07	0.0	0.0	0.0	0.0020526	0.0	0.0	0.0	397.72370205	723.96611149	804.91391389	21.8459986	0.58801633	-0.39800537
0.0152	3.39946	1.5e-07	0.0	0.0	0.0	0.0020526	0.0	0.0	0.0	398.28321298	724.7545389	804.75870136	21.80679309	0.57590953	-0.39788348
0.0153	3.42062	1.6e-07	0.0	0.0	0.0	0.00205259	0.0	0.0	0.0	398.84155539	725.52660803	804.6038381	21.76764237	0.56399002	-0.39776186
0.0154	3.44177	1.7e-07	0.0	0.0	0.0	0.00205258	0.0	0.0	0.0	399.3987317	726.28257603	804.44932246	21.72854659	0.55225558	-0.39764052
0.0155	3.46291	1.7e-07	0.0	0.0	0.0	0.00205258	0.0	0.0	0.0	399.95474434	727.02269703	804.2951528	21.68949923	0.54075662	-0.39751946
0.0156	3.48402	1.8e-07	0.0	0.0	0.0	0.00205257	0.0	0.0	0.0	400.50959552	727.7473078	804.14132715	21.65051091	0.5294087	-0.39739866
0.0157	3.50512	1.9e-07	0.0	0.0	0.0	0.00205256	0.0	0.0	0.0	401.06328781	728.45660386	803.98784413	21.61157752	0.51824332	-0.39727812
0.0158	3.52621	2e-07	0.0	0.0	0.0	0.00205256	0.0	0.0	0.0	401.61582362	729.15083525	803.83470212	21.57269918	0.50725834	-0.39715786
0.0159	3.54728	2e-07	0.0	0.0	0.0	0.00205255	0.0	0.0	0.0	402.16720536	729.83024885	803.68189953	21.53387607	0.4964515	-0.39703786
0.016	3.56833	2.1e-07	0.0	0.0	0.0	0.00205254	0.0	0.0	0.0	402.71743546	730.49508829	803.52943478	21.49510834	0.48582048	-0.39691813
0.0161	3.58937	2.2e-07	0.0	0.0	0.0	0.00205253	0.0	0.0	0.0	403.26651631	731.1455938	803.37730629	21.45639617	0.47536286	-0.39679866
0.0162	3.61039	2.3e-07	0.0	0.0	0.0	0.00205252	0.0	0.0	0.0	403.81445034	731.78200217	803.22551251	21.41773974	0.46507614	-0.39667945
0.0163	3.63139	2.4e-07	0.0	0.0	0.0	0.00205251	0.0	0.0	0.0	404.36123995	732.40454657	803.07405192	21.37913922	0.45495772	-0.3965605
0.0164	3.65238	2.5e-07	0.0	0.0	0.0	0.0020525	0.0	0.0	0.0	404.90688756	733.01345649	802.92292297	21.34059483	0.44500494	-0.39644182
0.0165	3.67336	2.6e-07	0.0	0.0	0.0	0.00205249	0.0	0.0	0.0	405.45139557	733.60895761	802.77212419	21.30210675	0.43521502	-0.39632339
0.0166	3.69431	2.7e-07	0.0	0.0	0.0	0.00205248	0.0	0.0	0.0	405.9947662	734.19136834	802.62165363	21.26366345	0.42569311	-0.39620523
0.0167	3.71525	2.8e-07	0.0	0.0	0.0	0.00205247	0.0	0.0	0.0	406.5370019	734.76088119	802.47150995	21.22528412	0.41626193	-0.39608732
0.0168	3.73618	2.9e-07	0.0	0.0	0.0	0.00205246	0.0	0.0	0.0	407.07810511	735.31769856	802.32169174	21.18696089	0.40699282	-0.39596967
0.0169	3.75708	3e-07	0.0	0.0	0.0	0.00205245	0.0	0.0	0.0	407.61807824	735.862041	802.17219754	21.14869391	0.3978835	-0.39585227
0.017	3.77797	3.1e-07	0.0	0.0	0.0	0.00205244	0.0	0.0	0.0	408.15692365	736.39412583	802.02302587	21.11048331	0.38893163	-0.39573512
0.0171	3.79885	3.3e-07	0.0	0.0	0.0	0.00205243	0.0	0.0	0.0	408.69464376	736.91416705	801.87417528	21.07232925	0.38013483	-0.39561823
0.0172	3.81971	3.4e-07	0.0	0.0	0.0	0.00205241	0.0	0.0	0.0	409.23124093	737.42237534	801.72564435	21.03423189	0.37149065	-0.39550158
0.0173	3.84055	3.5e-07	0.0	0.0	0.0	0.0020524	0.0	0.0	0.0	409.76671756	737.91895795	801.57743164	20.99619138	0.3629966	-0.39538519
0.0174	3.86138	3.6e-07	0.0	0.0	0.0	0.00205239	0.0	0.0	0.0	410.30107603	738.40411866	801.42953577	20.95820788	0.35465014	-0.39526904
0.0175	3.88219	3.8e-07	0.0	0.0	0.0	0.00205237	0.0	0.0	0.0	410.83431873	738.87805771	801.28195533	20.92028157	0.34644868	-0.39515314
0.0176	3.90299	3.9e-07	0.0	0.0	0.0	0.00205236	0.0	0.0	0.0	411.36644797	739.34101421	801.13468876	20.8824065	0.33845532	-0.39503749
0.0177	3.92376	4.1e-07	0.0	0.0	0.0	0.00205234	0.0	0.0	0.0	411.89746609	739.79319507	800.98773463	20.84459261	0.33056219	-0.39492209
0.0178	3.94453	4.2e-07	0.0	0.0	0.0	0.00205233	0.0	0.0	0.0	412.42737553	740.23476981	800.84109172	20.80683595	0.32281115	-0.39480693
0.0179	3.96527	4.4e-07	0.0	0.0	0.0	0.00205231	0.0	0.0	0.0	412.95617864	740.66593082	800.69475865	20.76913663	0.31519994	-0.39469201
0.018	3.986	4.5e-07	0.0	0.0	0.0	0.0020523	0.0	0.0	0.0	413.48387782	741.08686738	800.54873411	20.7314948	0.30772627	-0.39457733
0.0181	4.00672	4.7e-07	0.0	0.0	0.0	0.00205228	0.0	0.0	0.0	414.01047541	741.4977656	800.40301675	20.69391058	0.30038783	-0.3944629
0.0182	4.02741	4.9e-07	0.0	0.0	0.0	0.00205226	0.0	0.0	0.0	414.53597378	741.89880837	800.25760529	20.65638411	0.29318228	-0.3943487
0.0183	4.04809	5.1e-07	0.0	0.0	0.0	0.00205225	0.0	0.0	0.0	415.06037531	742.29017539	800.11249842	20.61891552	0.28610726	-0.39423475
0.0184	4.06876	5.2e-07	0.0	0.0	0.0	0.00205223	0.0	0.0	0.0	415.58368236	742.67204305	799.96769488	20.58150497	0.27916038	-0.39412103
0.0185	4.08941	5.4e-07	0.0	0.0	0.0	0.00205221	0.0	0.0	0.0	416.10589729	743.0445845	799.82319339	20.54415257	0.27233921	-0.39400755
0.0186	4.11004	5.6e-07	0.0	0.0	0.0	0.00205219	0.0	0.0	0.0	416.62702241	743.40799368	799.67899259	20.50685314	0.26569938	-0.39389431
0.0187	4.13066	5.8e-07	0.0	0.0	0.0	0.00205217	0.0	0.0	0.0	417.14706002	743.76247648	799.53509107	20.46961527	0.25914646	-0.3937813
0.0188	4.15126	6e-07	0.0	0.0	0.0	0.00205215	0.0	0.0	0.0	417.66601253	744.10816606	799.39148776	20.43243555	0.25271666	-0.39366852
0.0189	4.17184	6.3e-07	0.0	0.0	0.0	0.00205213	0.0	0.0	0.0	418.18388229	744.44522856	799.24818142	20.39531407	0.24640798	-0.39355598
0.019	4.19241	6.5e-07	0.0	0.0	0.0	0.0020521	0.0	0.0	0.0	418.70067165	744.77382733	799.10517084	20.35825093	0.2402184	-0.39344367
0.0191	4.21296	6.7e-07	0.0	0.0	0.0	0.00205208	0.0	0.0	0.0	419.21638294	745.09412294	798.96245482	20.32124624	0.23414587	-0.3933316
0.0192	4.23349	6.9e-07	0.0	0.0	0.0	0.00205206	0.0	0.0	0.0	419.73101851	745.40627321	798.82003216	20.28430008	0.22818838	-0.39321975
0.0193	4.25401	7.2e-07	0.0	0.0	0.0	0.00205203	0.0	0.0	0.0	420.2445807	745.71043315	798.6779017	20.24741256	0.22234389	-0.39310813
0.0194	4.27451	7.4e-07	0.0	0.0	0.0	0.00205201	0.0	0.0	0.0	420.75707184	746.00675499	798.53606226	20.21058377	0.21661035	-0.39299674
0.0195	4.295	7.7e-07	0.0	0.0	0.0	0.00205198	0.0	0.0	0.0	421.26849427	746.29538819	798.39451269	20.17381379	0.21098574	-0.39288558
0.0196	4.31547	8e-07	0.0	0.0	0.0	0.00205196	0.0	0.0	0.0	421.77885032	746.57648327	798.25325185	20.13710081	0.20549174	-0.39277465
0.0197	4.33592	8.2e-07	0.0	0.0	0.0	0.00205193	0.0	0.0	0.0	422.28814226	746.85021125	798.11227846	20.10044793	0.20008912	-0.39266394
0.0198	4.35636	8.5e-07	0.0	0.0	0.0	0.0020519	0.0	0.0	0.0	422.79637247	747.1166961	797.97159151	20.06385398	0.19479137	-0.39255345
0.0199	4.37678	8.8e-07	0.0	0.0	0.0	0.00205187	0.0	0.0	0.0	423.30354325	747.37607885	797.83118988	20.02731905	0.18959665	-0.39244319
0.02	4.39718	9.1e-07	0.0	0.0	0.0	0.00205184	0.0	0.0	0.0	423.80965693	747.62849801	797.69107248	19.99084319	0.18450313	-0.39233315
0.0201	4.41757	9.4e-07	0.0	0.0	0.0	0.00205181	0.0	0.0	0.0	424.31471583	747.8740896	797.55123822	19.95442649	0.17950899	-0.39222334
0.0202	4.43794	9.7e-07	0.0	0.0	0.0	0.00205178	0.0	0.0	0.0	424.81872225	748.11298716	797.41168601	19.91806901	0.1746124	-0.39211375
0.0203	4.4583	1.01e-06	0.0	0.0	0.0	0.00205175	0.0	0.0	0.0	425.32167852	748.34532174	797.27241481	19.88177082	0.16981157	-0.39200437
0.0204	4.47863	1.04e-06	0.0	0.0	0.0	0.00205171	0.0	0.0	0.0	425.82358694	748.57122195	797.13342356	19.84553199	0.16510467	-0.39189522
0.0205	4.49896	1.07e-06	0.0	0.0	0.0	0.00205168	0.0	0.0	0.0	426.32444981	748.79081392	796.99471122	19.80935259	0.16048992	-0.39178628
0.0206	4.51926	1.11e-06	0.0	0.0	0.0	0.00205164	0.0	0.0	0.0	426.82426944	749.00422138	796.85627676	19.77323231	0.1559697	-0.39167757
0.0207	4.53955	1.15e-06	0.0	0.0	0.0	0.00205161	0.0	0.0	0.0	427.32304808	749.21159226	796.71811903	19.73716993	0.15155724	-0.39156907
0.0208	4.55983	1.18e-06	0.0	0.0	0.0	0.00205157	0.0	0.0	0.0	427.82078806	749.41303241	796.5802371	19.70116828	0.14721858	-0.39146079
0.0209	4.58008	1.22e-06	0.0	0.0	0.0	0.00205153	0.0	0.0	0.0	428.31749166	749.60865881	796.44262997	19.66522613	0.1429669	-0.39135272
0.021	4.60032	1.26e-06	0.0	0.0	0.0	0.00205149	0.0	0.0	0.0	428.81316118	749.79858811	796.30529664	19.62934353	0.13880064	-0.39124487
0.0211	4.62055	1.3e-06	0.0	0.0	0.0	0.00205145	0.0	0.0	0.0	429.3077989	749.98293486	796.16823613	19.59352051	0.13471824	-0.39113724
0.0212	4.64075	1.34e-06	0.0	0.0	0.0	0.00205141	0.0	0.0	0.0	429.8014071	750.16181149	796.03144748	19.55775711	0.13071817	-0.39102981
0.0213	4.66095	1.39e-06	0.0	0.0	0.0	0.00205136	0.0	0.0	0.0	430.29398806	750.33532836	795.89492971	19.52205336	0.1267989	-0.3909226
0.0214	4.68112	1.43e-06	0.0	0.0	0.0	0.00205132	0.0	0.0	0.0	430.78554405	750.50359378	795.75868188	19.4864093	0.12295893	-0.3908156
0.0215	4.70128	1.48e-06	0.0	0.0	0.0	0.00205127	0.0	0.0	0.0	431.27607734	750.66671401	795.62270304	19.45082496	0.11919676	-0.39070882
0.0216	4.72142	1.52e-06	0.0	0.0	0.0	0.00205123	0.0	0.0	0.0	431.7655902	750.8247933	795.48699225	19.41530036	0.11551092	-0.39060224
0.0217	4.74154	1.57e-06	0.0	0.0	0.0	0.00205118	0.0	0.0	0.0	432.2540849	750.97793833	795.35154858	19.37983534	0.11190681	-0.39049587
0.0218	4.76165	1.62e-06	0.0	0.0	0.0	0.00205113	0.0	0.0	0.0	432.74156368	751.12624904	795.2163711	19.34443023	0.10837192	-0.39038971
0.0219	4.78175	1.67e-06	0.0	0.0	0.0	0.00205108	0.0	0.0	0.0	433.22802882	751.26982279	795.08145892	19.30908493	0.10490953	-0.39028376
0.022	4.80182	1.72e-06	0.0	0.0	0.0	0.00205103	0.0	0.0	0.0	433.71348255	751.4087566	794.94681114	19.27379944	0.10151827	-0.39017802
0.0221	4.82188	1.78e-06	0.0	0.0	0.0	0.00205097	0.0	0.0	0.0	434.19792714	751.54314561	794.81242688	19.23857379	0.09819679	-0.39007249
0.0222	4.84192	1.83e-06	0.0	0.0	0.0	0.00205092	0.0	0.0	0.0	434.68136482	751.67308317	794.67830525	19.20340799	0.09494376	-0.38996716
0.0223	4.86195	1.89e-06	0.0	0.0	0.0	0.00205086	0.0	0.0	0.0	435.16379784	751.79866083	794.54444538	19.16830205	0.09175787	-0.38986204
0.0224	4.88196	1.94e-06	0.0	0.0	0.0	0.00205081	0.0	0.0	0.0	435.64522843	751.91996837	794.41084642	19.13325598	0.08863782	-0.38975712
0.0225	4.90195	2e-06	0.0	0.0	0.0	0.00205075	0.0	0.0	0.0	436.12565883	752.03709382	794.2775075	19.09826978	0.08558233	-0.3896524
0.0226	4.92193	2.06e-06	0.0	0.0	0.0	0.00205069	0.0	0.0	0.0	436.60509126	752.1501235	794.14442779	19.06334346	0.08259013	-0.38954789
0.0227	4.94189	2.13e-06	0.0	0.0	0.0	0.00205062	0.0	0.0	0.0	437.08352795	752.25914585	794.01160643	19.02847668	0.07966764	-0.38944358
0.0228	4.96184	2.19e-06	0.0	0.0	0.0	0.00205056	0.0	0.0	0.0	437.56097112	752.36424646	793.87904257	18.99366999	0.07680143	-0.38933948
0.0229	4.98176	2.26e-06	0.0	0.0	0.0	0.00205049	0.0	0.0	0.0	438.03742299	752.46550403	793.74673542	18.95892314	0.07399544	-0.38923557
0.023	5.00167	2.32e-06	0.0	0.0	0.0	0.00205043	0.0	0.0	0.0	438.51288576	752.56299901	793.61468415	18.92423615	0.07124855	-0.38913187
0.0231	5.02157	2.39e-06	0.0	0.0	0.0	0.00205036	0.0	0.0	0.0	438.98736166	752.65681029	793.48288795	18.88960898	0.06855965	-0.38902837
0.0232	5.04145	2.46e-06	0.0	0.0	0.0	0.00205029	0.0	0.0	0.0	439.46085287	752.74701528	793.35134604	18.85504164	0.06592764	-0.38892507
0.0233	5.06131	2.54e-06	0.0	0.0	0.0	0.00205021	0.0	0.0	0.0	439.93336161	752.83368995	793.22005761	18.8205341	0.06335145	-0.38882196
0.0234	5.08115	2.61e-06	0.0	0.0	0.0	0.00205014	0.0	0.0	0.0	440.40489006	752.91690881	793.08902189	18.78608636	0.06083005	-0.38871906
0.0235	5.10098	2.69e-06	0.0	0.0	0.0	0.00205006	0.0	0.0	0.0	440.87544042	752.99674496	792.95823809	18.75169839	0.05836238	-0.38861635
0.0236	5.12079	2.77e-06	0.0	0.0	0.0	0.00204998	0.0	0.0	0.0	441.34501487	753.07327013	792.82770544	18.71737016	0.05594746	-0.38851384
0.0237	5.14058	2.85e-06	0.0	0.0	0.0	0.0020499	0.0	0.0	0.0	441.8136156	753.14655222	792.69742318	18.68310305	0.05357876	-0.38841152
0.0238	5.16036	2.93e-06	0.0	0.0	0.0	0.00204982	0.0	0.0	0.0	442.28124482	753.21665405	792.56739059	18.64889473	0.05126445	-0.3883094
0.0239	5.18012	3.01e-06	0.0	0.0	0.0	0.00204974	0.0	0.0	0.0	442.74790468	753.28364855	792.43760689	18.61474614	0.04899972	-0.38820748
0.024	5.19987	3.1e-06	0.0	0.0	0.0	0.00204965	0.0	0.0	0.0	443.21359734	753.34760175	792.30807134	18.58065725	0.04678363	-0.38810575
0.0241	5.2196	3.19e-06	0.0	0.0	0.0	0.00204956	0.0	0.0	0.0	443.67832498	753.40857846	792.1787832	18.54662804	0.04461525	-0.38800422
0.0242	5.23931	3.28e-06	0.0	0.0	0.0	0.00204947	0.0	0.0	0.0	444.14208975	753.46664223	792.04974175	18.51265846	0.04249369	-0.38790288
0.0243	5.25901	3.37e-06	0.0	0.0	0.0	0.00204938	0.0	0.0	0.0	444.6048938	753.52185543	791.92094626	18.47874849	0.04041809	-0.38780173
0.0244	5.27868	3.46e-06	0.0	0.0	0.0	0.00204928	0.0	0.0	0.0	445.0667393	753.57427929	791.79239602	18.44489807	0.03838757	-0.38770078
0.0245	5.29835	3.56e-06	0.0	0.0	0.0	0.00204919	0.0	0.0	0.0	445.52762837	753.62397388	791.66409031	18.41110718	0.03640132	-0.38760001
0.0246	5.31799	3.66e-06	0.0	0.0	0.0	0.00204909	0.0	0.0	0.0	445.98756318	753.67099816	791.53602844	18.37737576	0.03445851	-0.38749944
0.0247	5.33762	3.76e-06	0.0	0.0	0.0	0.00204898	0.0	0.0	0.0	446.44654584	753.71541004	791.40820969	18.34370377	0.03255835	-0.38739906
0.0248	5.35723	3.87e-06	0.0	0.0	0.0	0.00204888	0.0	0.0	0.0	446.90457849	753.75726637	791.28063338	18.31009115	0.03070008	-0.38729888
0.0249	5.37683	3.97e-06	0.0	0.0	0.0	0.00204877	0.0	0.0	0.0	447.36166326	753.79662298	791.15329882	18.27653786	0.02888294	-0.38719888
0.025	5.3964	4.08e-06	0.0	0.0	0.0	0.00204866	0.0	0.0	0.0	447.81780226	753.83353472	791.02620533	18.24304384	0.0271062	-0.38709907
0.0251	5.41597	4.2e-06	0.0	0.0	0.0	0.00204855	0.0	0.0	0.0	448.27299762	753.86805548	790.89935223	18.20960903	0.02536915	-0.38699945
0.0252	5.43551	4.31e-06	0.0	0.0	0.0	0.00204844	0.0	0.0	0.0	448.72725144	753.90023822	790.77273885	18.17623337	0.0236711	-0.38690002
0.0253	5.45504	4.43e-06	0.0	0.0	0.0	0.00204832	0.0	0.0	0.0	449.18056583	753.93013502	790.64636452	18.14291681	0.0220114	-0.38680078
0.0254	5.47455	4.55e-06	0.0	0.0	0.0	0.0020482	0.0	0.0	0.0	449.6329429	753.95779359	790.52022859	18.10966459	0.02036624	-0.3867017
0.0255	5.49405	4.67e-06	0.0	0.0	0.0	0.00204808	0.0	0.0	0.0	450.08438487	753.98322742	790.39433051	18.07646741	0.01877516	-0.38660283
0.0256	5.51353	4.8e-06	0.0	0.0	0.0	0.00204795	0.0	0.0	0.0	450.53489373	754.00651544	790.26866955	18.0433293	0.01721978	-0.38650414
0.0257	5.53299	4.92e-06	0.0	0.0	0.0	0.00204782	0.0	0.0	0.0	450.98447156	754.02770509	790.14324506	18.01025018	0.01569947	-0.38640564
0.0258	5.55243	5.05e-06	0.0	0.0	0.0	0.00204769	0.0	0.0	1e-08	451.43312046	754.04684298	790.0180564	17.97723	0.01421362	-0.38630732
0.0259	5.57186	5.19e-06	0.0	0.0	0.0	0.00204756	0.0	0.0	1e-08	451.88084249	754.06397494	789.89310293	17.94426868	0.01276165	-0.38620919
0.026	5.59127	5.33e-06	0.0	0.0	0.0	0.00204742	0.0	0.0	1e-08	452.32763972	754.079146	789.76838403	17.91136616	0.01134297	-0.38611125
0.0261	5.61067	5.47e-06	0.0	0.0	0.0	0.00204728	0.0	0.0	1e-08	452.77351423	754.09240046	789.64389906	17.87852236	0.00995704	-0.38601349
0.0262	5.63004	5.61e-06	0.0	0.0	0.0	0.00204714	0.0	0.0	1e-08	453.21846808	754.10378191	789.51964741	17.84573722	0.00860334	-0.38591591
0.0263	5.6494	5.76e-06	0.0	0.0	0.0	0.00204699	0.0	0.0	1e-08	453.66250332	754.11333325	789.39562847	17.81301064	0.00728135	-0.38581852
0.0264	5.66875	5.91e-06	0.0	0.0	0.0	0.00204684	0.0	0.0	1e-08	454.10562199	754.1210967	789.2718416	17.78034257	0.00599058	-0.3857213
0.0265	5.68808	6.06e-06	0.0	0.0	0.0	0.00204669	0.0	0.0	1e-08	454.54782615	754.12711388	789.14828621	17.7477329	0.00473056	-0.38562427
0.0266	5.70739	6.22e-06	0.0	0.0	0.0	0.00204653	0.0	0.0	1e-08	454.98911784	754.13142578	789.02496169	17.71518156	0.00350085	-0.38552743
0.0267	5.72668	6.38e-06	0.0	0.0	0.0	0.00204637	0.0	0.0	1e-08	455.42949908	754.13407284	788.90186744	17.68268846	0.00230101	-0.38543076
0.0268	5.74596	6.54e-06	0.0	0.0	0.0	0.00204621	0.0	0.0	1e-08	455.8689719	754.13509492	788.77900285	17.65025352	0.00113064	-0.38533428
0.0269	5.76522	6.71e-06	0.0	0.0	0.0	0.00204604	0.0	0.0	1e-08	456.30753833	754.1345314	788.65636734	17.61787663	-1.066e-05	-0.38523798
0.027	5.78446	6.88e-06	0.0	0.0	0.0	0.00204587	0.0	0.0	1e-08	456.74520038	754.13242113	788.5339603	17.58555772	-0.00112326	-0.38514185
0.0271	5.80369	7.05e-06	0.0	0.0	0.0	0.00204569	0.0	0.0	1e-08	457.18196006	754.12880252	788.41178114	17.55329769	-0.00221347	-0.38504591
0.0272	5.8229	7.23e-06	0.0	0.0	0.0	0.00204552	0.0	0.0	1e-08	457.61781968	754.1236064	788.2898297	17.52110814	-0.00335109	-0.3849501
0.0273	5.84209	7.41e-06	0.0	0.0	0.0	0.00204533	0.0	0.0	1e-08	458.05278104	754.11693915	788.16810511	17.48896596	-0.00439986	-0.3848545
0.0274	5.86127	7.6e-06	0.0	0.0	0.0	0.00204515	0.0	0.0	1e-08	458.48684612	754.10884408	788.04660678	17.45688175	-0.00542358	-0.38475909
0.0275	5.88043	7.78e-06	0.0	0.0	0.0	0.00204496	0.0	0.0	1e-08	458.92001691	754.09935434	787.92533414	17.42485543	-0.00642265	-0.38466385
0.0276	5.89957	7.98e-06	0.0	0.0	0.0	0.00204477	0.0	0.0	1e-08	459.3522954	754.08850254	787.80428664	17.39288691	-0.00739749	-0.38456879
0.0277	5.91869	8.18e-06	0.0	0.0	0.0	0.00204457	0.0	0.0	1e-08	459.78368358	754.07632076	787.68346371	17.36097612	-0.00834848	-0.3844739
0.0278	5.9378	8.38e-06	0.0	0.0	0.0	0.00204437	0.0	0.0	1e-08	460.21418343	754.06284058	787.56286479	17.32912297	-0.00927598	-0.38437919
0.0279	5.95689	8.58e-06	0.0	0.0	0.0	0.00204416	0.0	0.0	1e-08	460.64379693	754.04809309	787.44248935	17.29732737	-0.01018036	-0.38428466
0.028	5.97597	8.79e-06	0.0	0.0	0.0	0.00204395	0.0	0.0	1e-08	461.07252603	754.03210892	787.32233682	17.26558922	-0.01106194	-0.3841903
0.0281	5.99503	9.01e-06	0.0	0.0	0.0	0.00204374	0.0	0.0	1e-08	461.5003727	754.0149183	787.20240666	17.23390845	-0.01192105	-0.38409612
0.0282	6.01407	9.23e-06	0.0	0.0	0.0	0.00204352	0.0	0.0	1e-08	461.92733891	753.99655098	787.08269833	17.20228495	-0.012758	-0.38400212
0.0283	6.03309	9.45e-06	0.0	0.0	0.0	0.00204329	0.0	0.0	1e-08	462.3534266	753.97703639	786.96321129	17.17071863	-0.01357306	-0.38390828
0.0284	6.0521	9.68e-06	0.0	0.0	0.0	0.00204307	0.0	0.0	1e-08	462.77863772	753.95640352	786.843945	17.1392094	-0.01436652	-0.38381462
0.0285	6.07109	9.91e-06	0.0	0.0	0.0	0.00204283	0.0	0.0	1e-08	463.20297421	753.93468107	786.72489892	17.10775716	-0.01513863	-0.38372114
0.0286	6.09006	1.014e-05	0.0	0.0	0.0	0.0020426	0.0	0.0	1e-08	463.626438	753.91189739	786.60607252	17.07636181	-0.01588963	-0.38362783
0.0287	6.10902	1.039e-05	0.0	0.0	0.0	0.00204236	0.0	0.0	1e-08	464.04903102	753.88808051	786.48746528	17.04502324	-0.01661974	-0.38353469
0.0288	6.12796	1.063e-05	0.0	0.0	0.0	0.00204211	0.0	0.0	1e-08	464.4707552	753.86325821	786.36907665	17.01374136	-0.01732918	-0.38344173
0.0289	6.14688	1.088e-05	0.0	0.0	0.0	0.00204186	0.0	0.0	1e-08	464.89161259	753.8374036	786.25090634	16.98252463	-0.01807644	-0.38334891
0.029	6.16579	1.114e-05	0.0	0.0	0.0	0.0020416	0.0	0.0	1e-08	465.31160507	753.81055671	786.13295376	16.95135848	-0.01876327	-0.38325628
0.0291	6.18467	1.14e-05	0.0	0.0	0.0	0.00204134	0.0	0.0	1e-08	465.73073451	753.78275797	786.01521834	16.92024912	-0.0194329	-0.38316382
0.0292	6.20355	1.167e-05	0.0	0.0	0.0	0.00204107	0.0	0.0	1e-08	466.14900282	753.7540298	785.89769958	16.88919649	-0.02008574	-0.38307153
0.0293	6.2224	1.194e-05	0.0	0.0	0.0	0.0020408	0.0	0.0	1e-08	466.56641191	753.72439406	785.78039698	16.85820052	-0.02072218	-0.38297941
0.0294	6.24124	1.222e-05	0.0	0.0	0.0	0.00204052	0.0	0.0	1e-08	466.98296368	753.69387207	785.66331003	16.82726113	-0.02134262	-0.38288746
0.0295	6.26006	1.25e-05	0.0	0.0	0.0	0.00204024	0.0	0.0	1e-08	467.39866002	753.6624846	785.54643826	16.79637824	-0.02194744	-0.38279568
0.0296	6.27886	1.279e-05	0.0	0.0	0.0	0.00203995	0.0	0.0	1e-08	467.81350283	753.63025193	785.42978116	16.7655518	-0.02253701	-0.38270407
0.0297	6.29765	1.308e-05	0.0	0.0	0.0	0.00203966	0.0	0.0	1e-08	468.22749399	753.59719377	785.31333824	16.73478172	-0.02311171	-0.38261262
0.0298	6.31642	1.338e-05	0.0	0.0	0.0	0.00203936	0.0	0.0	1e-08	468.64063538	753.56332937	785.19710903	16.70406793	-0.02367189	-0.38252135
0.0299	6.33517	1.368e-05	0.0	0.0	0.0	0.00203906	0.0	0.0	1e-08	469.05292888	753.52867743	785.08109305	16.67341035	-0.02421793	-0.38243024
0.03	6.35391	1.399e-05	0.0	0.0	0.0	0.00203875	0.0	0.0	1e-08	469.46437635	753.49325618	784.9652898	16.64280892	-0.02475016	-0.38233929
0.0301	6.37262	1.431e-05	0.0	0.0	0.0	0.00203843	0.0	0.0	1e-08	469.87497967	753.45708605	784.84969882	16.61226216	-0.02526163	-0.38224852
0.0302	6.39132	1.463e-05	0.0	0.0	0.0	0.00203811	0.0	0.0	1e-08	470.28474065	753.42019237	784.73431959	16.58177231	-0.02576478	-0.38215791
0.0303	6.41001	1.496e-05	0.0	0.0	0.0	0.00203778	0.0	0.0	1e-08	470.69366118	753.38258547	784.61915167	16.55133829	-0.02625474	-0.38206747
0.0304	6.42868	1.529e-05	0.0	0.0	0.0	0.00203745	0.0	0.0	2e-08	471.10174312	753.34428238	784.50419459	16.52096003	-0.02673179	-0.38197719
0.0305	6.44733	1.563e-05	0.0	0.0	0.0	0.0020371	0.0	0.0	2e-08	471.50898829	753.30529973	784.38944788	16.49063745	-0.02719621	-0.38188708
0.0306	6.46596	1.598e-05	0.0	0.0	0.0	0.00203676	0.0	0.0	2e-08	471.91539855	753.26565374	784.27491108	16.46037045	-0.02764828	-0.38179713
0.0307	6.48457	1.633e-05	0.0	0.0	0.0	0.0020364	0.0	0.0	2e-08	472.32097571	753.22536029	784.16058373	16.43015896	-0.02808826	-0.38170734
0.0308	6.50317	1.669e-05	0.0	0.0	0.0	0.00203605	0.0	0.0	2e-08	472.72572163	753.18443488	784.04646536	16.40000288	-0.02851641	-0.38161772
0.0309	6.52175	1.706e-05	0.0	0.0	0.0	0.00203568	0.0	0.0	2e-08	473.12963811	753.14289265	783.93255552	16.36990215	-0.02893298	-0.38152827
0.031	6.54032	1.743e-05	0.0	0.0	0.0	0.00203531	0.0	0.0	2e-08	473.53272698	753.10074842	783.81885375	16.33985666	-0.02933822	-0.38143897
0.0311	6.55887	1.781e-05	0.0	0.0	0.0	0.00203493	0.0	0.0	2e-08	473.93499004	753.05801666	783.7053596	16.30986633	-0.02973236	-0.38134984
0.0312	6.5774	1.819e-05	0.0	0.0	0.0	0.00203454	0.0	0.0	2e-08	474.33642912	753.01471153	783.59207262	16.27993108	-0.03011563	-0.38126087
0.0313	6.59591	1.859e-05	0.0	0.0	0.0	0.00203415	0.0	0.0	2e-08	474.737046	752.97084685	783.47899235	16.25005082	-0.03048824	-0.38117206
0.0314	6.6144	1.899e-05	0.0	0.0	0.0	0.00203375	0.0	0.0	2e-08	475.13684247	752.92644571	783.36611833	16.22022359	-0.03084175	-0.38108342
0.0315	6.63288	1.939e-05	0.0	0.0	0.0	0.00203334	0.0	0.0	2e-08	475.53582031	752.88151861	783.25345012	16.19045244	-0.03119091	-0.38099494
0.0316	6.65134	1.981e-05	0.0	0.0	0.0	0.00203292	0.0	0.0	2e-08	475.93398133	752.83607661	783.14098727	16.16073592	-0.0315296	-0.38090662
0.0317	6.66979	2.023e-05	0.0	0.0	0.0	0.0020325	0.0	0.0	2e-08	476.33132731	752.7901332	783.02872935	16.13107393	-0.03185795	-0.38081846
0.0318	6.68822	2.066e-05	0.0	0.0	0.0	0.00203207	0.0	0.0	2e-08	476.72786001	752.74370161	782.91667591	16.10146637	-0.03217611	-0.38073046
0.0319	6.70663	2.109e-05	0.0	0.0	0.0	0.00203164	0.0	0.0	2e-08	477.12358122	752.69679494	782.80482651	16.07191314	-0.0324842	-0.38064262
0.032	6.72502	2.154e-05	0.0	0.0	0.0	0.00203119	0.0	0.0	2e-08	477.51849269	752.64942609	782.69318072	16.04241413	-0.03278237	-0.38055494
0.0321	6.74339	2.199e-05	0.0	0.0	0.0	0.00203074	0.0	0.0	2e-08	477.91259618	752.60160781	782.58173809	16.01296926	-0.0330707	-0.38046743
0.0322	6.76175	2.245e-05	0.0	0.0	0.0	0.00203028	0.0	0.0	2e-08	478.30589346	752.5533527	782.4704982	15.98357841	-0.03334933	-0.38038007
0.0323	6.78009	2.292e-05	0.0	0.0	0.0	0.00202981	0.0	0.0	2e-08	478.69838626	752.50467324	782.35946061	15.95424149	-0.03361832	-0.38029286
0.0324	6.79842	2.339e-05	0.0	0.0	0.0	0.00202934	0.0	0.0	2e-08	479.09007633	752.45558178	782.24862488	15.92495839	-0.03387778	-0.38020582
0.0325	6.81672	2.387e-05	0.0	0.0	0.0	0.00202885	0.0	0.0	2e-08	479.4809654	752.40609055	782.13799058	15.89572899	-0.03412779	-0.38011894
0.0326	6.83501	2.437e-05	0.0	0.0	0.0	0.00202836	0.0	0.0	2e-08	479.87105523	752.35620649	782.02755731	15.86655495	-0.0343832	-0.38003221
0.0327	6.85328	2.486e-05	0.0	0.0	0.0	0.00202786	0.0	0.0	2e-08	480.26034757	752.30592876	781.9173247	15.83743327	-0.03461957	-0.37994564
0.0328	6.87154	2.537e-05	0.0	0.0	0.0	0.00202735	0.0	0.0	3e-08	480.64884411	752.25527999	781.80729226	15.80836508	-0.03484749	-0.37985923
0.0329	6.88978	2.589e-05	0.0	0.0	0.0	0.00202684	0.0	0.0	3e-08	481.03654658	752.20427093	781.69745957	15.77935028	-0.03506709	-0.37977297
0.033	6.908	2.641e-05	0.0	0.0	0.0	0.00202631	0.0	0.0	3e-08	481.42345668	752.15291218	781.58782623	15.75038878	-0.03527846	-0.37968687
0.0331	6.9262	2.695e-05	0.0	0.0	0.0	0.00202578	0.0	0.0	3e-08	481.80957614	752.1012142	781.4783918	15.72148047	-0.03548172	-0.37960093
0.0332	6.94438	2.749e-05	0.0	0.0	0.0	0.00202523	0.0	0.0	3e-08	482.19490664	752.04918732	781.36915587	15.69262524	-0.03567695	-0.37951515
0.0333	6.96255	2.804e-05	0.0	0.0	0.0	0.00202468	0.0	0.0	3e-08	482.5794499	751.99684176	781.26011802	15.66382301	-0.03586424	-0.37942952
0.0334	6.9807	2.86e-05	0.0	0.0	0.0	0.00202412	0.0	0.0	3e-08	482.96320759	751.94418761	781.15127784	15.63507367	-0.03604368	-0.37934404
0.0335	6.99884	2.917e-05	0.0	0.0	0.0	0.00202355	0.0	0.0	3e-08	483.34618142	751.89123488	781.04263491	15.6063771	-0.03621533	-0.37925872
0.0336	7.01695	2.975e-05	0.0	0.0	0.0	0.00202297	0.0	0.0	3e-08	483.72837306	751.83799348	780.93418882	15.57773322	-0.03637927	-0.37917356
0.0337	7.03505	3.034e-05	0.0	0.0	0.0	0.00202238	0.0	0.0	3e-08	484.10978419	751.78447323	780.82593917	15.54914191	-0.03653557	-0.37908855
0.0338	7.05313	3.094e-05	0.0	0.0	0.0	0.00202178	0.0	0.0	3e-08	484.49041649	751.73068388	780.71788553	15.52060308	-0.03668426	-0.37900369
0.0339	7.0712	3.154e-05	0.0	0.0	0.0	0.00202118	0.0	0.0	3e-08	484.87027167	751.67661387	780.61002759	15.49211955	-0.03684705	-0.37891898
0.034	7.08924	3.216e-05	0.0	0.0	0.0	0.00202056	0.0	0.0	3e-08	485.24935138	751.62228027	780.50236491	15.46368627	-0.03698759	-0.37883443
0.0341	7.10727	3.279e-05	0.0	0.0	0.0	0.00201993	0.0	0.0	3e-08	485.62765727	751.56769598	780.39489707	15.4353053	-0.03712175	-0.37875003
0.0342	7.12529	3.342e-05	0.0	0.0	0.0	0.0020193	0.0	0.0	3e-08	486.00519099	751.51286892	780.28762366	15.40697653	-0.03724968	-0.37866579
0.0343	7.14328	3.407e-05	0.0	0.0	0.0	0.00201865	0.0	0.0	3e-08	486.3819542	751.45780685	780.1805443	15.37869989	-0.03737148	-0.3785817
0.0344	7.16126	3.473e-05	0.0	0.0	0.0	0.00201799	0.0	0.0	3e-08	486.75794853	751.40251735	780.07365858	15.35047526	-0.03748727	-0.37849776
0.0345	7.17922	3.539e-05	0.0	0.0	0.0	0.00201732	0.0	0.0	4e-08	487.13317564	751.34700788	779.9669661	15.32230255	-0.03759717	-0.37841397
0.0346	7.19716	3.607e-05	0.0	0.0	0.0	0.00201665	0.0	0.0	4e-08	487.50763716	751.29128571	779.86046648	15.29418168	-0.03770129	-0.37833033
0.0347	7.21508	3.676e-05	0.0	0.0	0.0	0.00201596	0.0	0.0	4e-08	487.88133473	751.23535799	779.75415932	15.26611255	-0.03779974	-0.37824685
0.0348	7.23299	3.746e-05	0.0	0.0	0.0	0.00201526	0.0	0.0	4e-08	488.25426996	751.17923169	779.64804424	15.23809505	-0.03789262	-0.37816351
0.0349	7.25088	3.816e-05	0.0	0.0	0.0	0.00201455	0.0	0.0	4e-08	488.62644448	751.12291367	779.54212083	15.21012911	-0.03798004	-0.37808033
0.035	7.26875	3.888e-05	0.0	0.0	0.0	0.00201383	0.0	0.0	4e-08	488.99785991	751.06641065	779.43638872	15.18221461	-0.03806209	-0.3779973
0.0351	7.28661	3.961e-05	0.0	0.0	0.0	0.0020131	0.0	0.0	4e-08	489.36851788	751.0097272	779.33084752	15.15435216	-0.0381438	-0.37791441
0.0352	7.30445	4.036e-05	0.0	0.0	0.0	0.00201236	0.0	0.0	4e-08	489.73841999	750.9528657	779.22549686	15.12654051	-0.03821709	-0.37783168
0.0353	7.32227	4.111e-05	0.0	0.0	0.0	0.0020116	0.0	0.0	4e-08	490.10756785	750.89583598	779.12033635	15.09878008	-0.03828558	-0.37774909
0.0354	7.34007	4.187e-05	0.0	0.0	0.0	0.00201084	0.0	0.0	4e-08	490.47596305	750.83864383	779.01536561	15.07107076	-0.03834937	-0.37766666
0.0355	7.35785	4.265e-05	0.0	0.0	0.0	0.00201006	0.0	0.0	4e-08	490.84360718	750.78129489	778.91058425	15.04341246	-0.03840858	-0.37758437
0.0356	7.37562	4.343e-05	0.0	0.0	0.0	0.00200927	0.0	0.0	4e-08	491.21050186	750.72379466	778.80599189	15.01580509	-0.03846331	-0.37750223
0.0357	7.39337	4.423e-05	0.0	0.0	0.0	0.00200848	0.0	0.0	4e-08	491.57664864	750.66614849	778.70158816	14.98824856	-0.03851367	-0.37742024
0.0358	7.4111	4.504e-05	0.0	0.0	0.0	0.00200766	0.0	0.0	5e-08	491.94204913	750.60836158	778.59737268	14.96074278	-0.03855975	-0.3773384
0.0359	7.42882	4.586e-05	0.0	0.0	0.0	0.00200684	0.0	0.0	5e-08	492.3067049	750.550439	778.49334508	14.93328766	-0.03860167	-0.3772567
0.036	7.44652	4.67e-05	0.0	0.0	0.0	0.00200601	0.0	0.0	5e-08	492.67061752	750.49238568	778.38950499	14.9058831	-0.03863952	-0.37717515
0.0361	7.4642	4.754e-05	0.0	0.0	0.0	0.00200516	0.0	0.0	5e-08	493.03378856	750.4342064	778.28585202	14.87852901	-0.03867339	-0.37709375
0.0362	7.48186	4.84e-05	0.0	0.0	0.0	0.0020043	0.0	0.0	5e-08	493.39621958	750.37590583	778.18238582	14.8512253	-0.03870339	-0.3770125
0.0363	7.4995	4.927e-05	0.0	0.0	0.0	0.00200343	0.0	0.0	5e-08	493.75791215	750.31748851	778.079106	14.82397189	-0.0387296	-0.37693139
0.0364	7.51713	5.016e-05	0.0	0.0	0.0	0.00200255	0.0	0.0	5e-08	494.11886781	750.25896299	777.9760122	14.79676798	-0.03874829	-0.37685043
0.0365	7.53474	5.105e-05	0.0	0.0	0.0	0.00200165	0.0	0.0	5e-08	494.47908812	750.20033188	777.87310403	14.76961466	-0.03876598	-0.37676961
0.0366	7.55233	5.196e-05	0.0	0.0	0.0	0.00200074	0.0	0.0	5e-08	494.83857462	750.14159882	777.77038115	14.74251131	-0.03877996	-0.37668894
0.0367	7.56991	5.288e-05	0.0	0.0	0.0	0.00199982	0.0	0.0	5e-08	495.19732886	750.08276817	777.66784319	14.71545786	-0.0387903	-0.37660841
0.0368	7.58746	5.381e-05	0.0	0.0	0.0	0.00199888	0.0	0.0	5e-08	495.55535237	750.02384419	777.56548978	14.68845419	-0.03879706	-0.37652803
0.0369	7.605	5.476e-05	0.0	0.0	0.0	0.00199794	0.0	0.0	5e-08	495.9126467	749.96483105	777.46332055	14.66150023	-0.03880029	-0.3764478
0.037	7.62252	5.572e-05	0.0	0.0	0.0	0.00199697	0.0	0.0	6e-08	496.26921335	749.90573282	777.36133515	14.63459587	-0.03880007	-0.3763677
0.0371	7.64003	5.67e-05	0.0	0.0	0.0	0.001996	0.0	0.0	6e-08	496.62505387	749.84655353	777.25953321	14.60774102	-0.03879645	-0.37628775
0.0372	7.65751	5.768e-05	0.0	0.0	0.0	0.00199501	0.0	0.0	6e-08	496.98016978	749.7872971	777.15791438	14.58093558	-0.03878948	-0.37620795
0.0373	7.67498	5.868e-05	0.0	0.0	0.0	0.00199401	0.0	0.0	6e-08	497.33456257	749.7279674	777.05647828	14.55417947	-0.03877921	-0.37612829
0.0374	7.69243	5.97e-05	0.0	0.0	0.0	0.00199299	0.0	0.0	6e-08	497.68823378	749.66856822	776.95522458	14.52747258	-0.03876569	-0.37604877
0.0375	7.70986	6.073e-05	0.0	0.0	0.0	0.00199197	0.0	0.0	6e-08	498.04118491	749.60910328	776.85415289	14.50081483	-0.03874897	-0.3759694
0.0376	7.72728	6.177e-05	0.0	0.0	0.0	0.00199092	0.0	0.0	6e-08	498.39341745	749.54957612	776.75326288	14.47420596	-0.03872979	-0.37589017
0.0377	7.74468	6.282e-05	0.0	0.0	0.0	0.00198987	0.0	0.0	6e-08	498.74493291	749.48999012	776.65255419	14.44764614	-0.03870703	-0.37581108
0.0378	7.76206	6.389e-05	0.0	0.0	0.0	0.00198879	0.0	0.0	6e-08	499.09573279	749.43034904	776.55202646	14.42113516	-0.03868123	-0.37573213
0.0379	7.77942	6.498e-05	0.0	0.0	0.0	0.00198771	0.0	0.0	7e-08	499.44581857	749.37065637	776.45167934	14.39467291	-0.03865242	-0.37565332
0.038	7.79676	6.608e-05	0.0	0.0	0.0	0.00198661	0.0	0.0	7e-08	499.79519174	749.31091555	776.35151248	14.36825932	-0.03862065	-0.37557466
0.0381	7.81409	6.719e-05	0.0	0.0	0.0	0.00198549	0.0	0.0	7e-08	500.14385378	749.25112996	776.25152551	14.34189428	-0.03858595	-0.37549614
0.0382	7.8314	6.832e-05	0.0	0.0	0.0	0.00198436	0.0	0.0	7e-08	500.49180617	749.19130295	776.1517181	14.31557769	-0.03854834	-0.37541776
0.0383	7.84869	6.946e-05	0.0	0.0	0.0	0.00198322	0.0	0.0	7e-08	500.83905038	749.13143784	776.0520899	14.28930947	-0.03850786	-0.37533951
0.0384	7.86596	7.062e-05	0.0	0.0	0.0	0.00198206	0.0	0.0	7e-08	501.18558789	749.07153791	775.95264054	14.26308951	-0.03846453	-0.37526141
0.0385	7.88322	7.179e-05	0.0	0.0	0.0	0.00198089	0.0	0.0	7e-08	501.53142016	749.01160641	775.85336969	14.23691772	-0.03841838	-0.37518345
0.0386	7.90046	7.298e-05	0.0	0.0	0.0	0.0019797	0.0	0.0	7e-08	501.87654865	748.95164655	775.754277	14.210794	-0.03836941	-0.37510563
0.0387	7.91768	7.418e-05	0.0	0.0	0.0	0.00197849	0.0	0.0	7e-08	502.22097481	748.89166154	775.65536212	14.18471825	-0.03831766	-0.37502795
0.0388	7.93488	7.54e-05	0.0	0.0	0.0	0.00197727	0.0	0.0	8e-08	502.56470011	748.83165457	775.5566247	14.15869038	-0.03826314	-0.37495041
0.0389	7.95206	7.664e-05	0.0	0.0	0.0	0.00197604	0.0	0.0	8e-08	502.907726	748.771622	775.45806443	14.13271098	-0.03821262	-0.37487301
0.039	7.96923	7.789e-05	0.0	0.0	0.0	0.00197479	0.0	0.0	8e-08	503.25005393	748.71157011	775.35968096	14.1067788	-0.03815473	-0.37479575
0.0391	7.98638	7.915e-05	0.0	0.0	0.0	0.00197352	0.0	0.0	8e-08	503.59168533	748.65150261	775.26147392	14.08089424	-0.03809443	-0.37471862
0.0392	8.00351	8.043e-05	0.0	0.0	0.0	0.00197224	0.0	0.0	8e-08	503.93262164	748.59142217	775.163443	14.05505721	-0.03803175	-0.37464163
0.0393	8.02062	8.173e-05	0.0	0.0	0.0	0.00197094	0.0	0.0	8e-08	504.2728643	748.53133141	775.06558783	14.02926761	-0.03796675	-0.37456479
0.0394	8.03772	8.305e-05	0.0	0.0	0.0	0.00196962	0.0	0.0	8e-08	504.61241474	748.47123291	774.96790809	14.00352536	-0.03789943	-0.37448808
0.0395	8.0548	8.438e-05	0.0	0.0	0.0	0.00196829	0.0	0.0	8e-08	504.95127438	748.41112922	774.87040343	13.97783035	-0.03782983	-0.3744115
0.0396	8.07185	8.572e-05	0.0	0.0	0.0	0.00196694	0.0	0.0	9e-08	505.28944465	748.35102285	774.77307353	13.9521825	-0.03775799	-0.37433507
0.0397	8.0889	8.709e-05	0.0	0.0	0.0	0.00196558	0.0	0.0	9e-08	505.62692696	748.29091628	774.67591803	13.92658171	-0.03768392	-0.37425877
0.0398	8.10592	8.846e-05	0.0	0.0	0.0	0.0019642	0.0	0.0	9e-08	505.96372274	748.23081196	774.57893661	13.90102788	-0.03760765	-0.37418261
0.0399	8.12293	8.986e-05	0.0	0.0	0.0	0.0019628	0.0	0.0	9e-08	506.29983338	748.17071233	774.48212893	13.87552093	-0.0375292	-0.37410658
0.04	8.13991	9.127e-05	0.0	0.0	0.0	0.00196139	0.0	0.0	9e-08	506.63526031	748.11061976	774.38549466	13.85006075	-0.0374486	-0.37403069
0.0401	8.15688	9.27e-05	0.0	0.0	0.0	0.00195995	0.0	0.0	9e-08	506.97000493	748.05053451	774.28903347	13.82464777	-0.03737032	-0.37395494
0.0402	8.17383	9.415e-05	0.0	0.0	0.0	0.0019585	0.0	0.0	9e-08	507.30406864	747.99045598	774.19274504	13.79928104	-0.03728697	-0.37387932
0.0403	8.19077	9.562e-05	0.0	0.0	0.0	0.00195704	0.0	0.0	1e-07	507.63745285	747.93038931	774.09662903	13.77396083	-0.03720177	-0.37380384
0.0404	8.20768	9.71e-05	0.0	0.0	0.0	0.00195556	0.0	0.0	1e-07	507.97015893	747.87033645	774.0006851	13.74868706	-0.03711476	-0.37372849
0.0405	8.22458	9.86e-05	0.0	0.0	0.0	0.00195405	0.0	0.0	1e-07	508.30218829	747.8102993	773.90491293	13.72345964	-0.03702596	-0.37365328
0.0406	8.24146	0.00010012	0.0	0.0	0.0	0.00195254	0.0	0.0	1e-07	508.6335423	747.75027973	773.8093122	13.69827846	-0.03693542	-0.3735782
0.0407	8.25832	0.00010165	0.0	0.0	0.0	0.001951	0.0	0.0	1e-07	508.96422235	747.69027957	773.71388257	13.67314345	-0.03684317	-0.37350326
0.0408	8.27517	0.0001032	0.0	0.0	0.0	0.00194944	0.0	0.0	1e-07	509.29422983	747.63030058	773.61862371	13.64805451	-0.03674924	-0.37342845
0.0409	8.29199	0.00010477	0.0	0.0	0.0	0.00194787	0.0	0.0	1e-07	509.6235661	747.57034451	773.52353531	13.62301154	-0.03665368	-0.37335377
0.041	8.3088	0.00010636	0.0	0.0	0.0	0.00194628	0.0	0.0	1.1e-07	509.95223254	747.51041305	773.42861704	13.59801447	-0.0365565	-0.37327923
0.0411	8.32559	0.00010797	0.0	0.0	0.0	0.00194467	0.0	0.0	1.1e-07	510.28023052	747.45050786	773.33386857	13.57306319	-0.03645774	-0.37320482
0.0412	8.34236	0.00010959	0.0	0.0	0.0	0.00194305	0.0	0.0	1.1e-07	510.6075614	747.39063056	773.23928957	13.54815762	-0.03635743	-0.37313054
0.0413	8.35912	0.00011124	0.0	0.0	0.0	0.0019414	0.0	0.0	1.1e-07	510.93422655	747.33078273	773.14487974	13.52329767	-0.0362556	-0.3730564
0.0414	8.37585	0.0001129	0.0	0.0	0.0	0.00193974	0.0	0.0	1.1e-07	511.26022733	747.27096535	773.05063875	13.49848324	-0.03615276	-0.37298239
0.0415	8.39257	0.00011458	0.0	0.0	0.0	0.00193806	0.0	0.0	1.1e-07	511.58556509	747.21118022	772.95656628	13.47371425	-0.03604813	-0.37290851
0.0416	8.40927	0.00011628	0.0	0.0	0.0	0.00193635	0.0	0.0	1.2e-07	511.91024119	747.15142884	772.862662	13.44899061	-0.0359421	-0.37283477
0.0417	8.42595	0.000118	0.0	0.0	0.0	0.00193463	0.0	0.0	1.2e-07	512.23425697	747.09171263	772.7689256	13.42431222	-0.03583468	-0.37276116
0.0418	8.44262	0.00011974	0.0	0.0	0.0	0.0019329	0.0	0.0	1.2e-07	512.55761378	747.03203294	772.67535677	13.39967901	-0.03572592	-0.37268767
0.0419	8.45926	0.00012149	0.0	0.0	0.0	0.00193114	0.0	0.0	1.2e-07	512.88031297	746.97239113	772.58195518	13.37509087	-0.03561583	-0.37261432
0.042	8.47589	0.00012327	0.0	0.0	0.0	0.00192936	0.0	0.0	1.2e-07	513.20235587	746.91278848	772.48872052	13.35054772	-0.03550445	-0.3725411
0.0421	8.4925	0.00012506	0.0	0.0	0.0	0.00192756	0.0	0.0	1.3e-07	513.52374382	746.85322627	772.39565247	13.32604946	-0.03539179	-0.37246801
0.0422	8.50909	0.00012688	0.0	0.0	0.0	0.00192575	0.0	0.0	1.3e-07	513.84447815	746.79370575	772.30275071	13.30159602	-0.0352779	-0.37239506
0.0423	8.52566	0.00012871	0.0	0.0	0.0	0.00192391	0.0	0.0	1.3e-07	514.16456019	746.73422811	772.21001495	13.27718729	-0.03516279	-0.37232223
0.0424	8.54222	0.00013056	0.0	0.0	0.0	0.00192206	0.0	0.0	1.3e-07	514.48399127	746.67479454	772.11744485	13.2528232	-0.03504648	-0.37224953
0.0425	8.55875	0.00013244	0.0	0.0	0.0	0.00192018	0.0	0.0	1.3e-07	514.80277271	746.61540619	772.02504011	13.22850365	-0.03492901	-0.37217696
0.0426	8.57527	0.00013433	0.0	0.0	0.0	0.00191829	0.0	0.0	1.3e-07	515.12090584	746.5560646	771.93280042	13.20422835	-0.03480959	-0.37210452
0.0427	8.59177	0.00013624	0.0	0.0	0.0	0.00191637	0.0	0.0	1.4e-07	515.43839197	746.49677132	771.84072546	13.17999754	-0.03468958	-0.37203221
0.0428	8.60825	0.00013818	0.0	0.0	0.0	0.00191444	0.0	0.0	1.4e-07	515.75523241	746.43752695	771.74881493	13.155811	-0.03456842	-0.37196003
0.0429	8.62472	0.00014013	0.0	0.0	0.0	0.00191248	0.0	0.0	1.4e-07	516.07142847	746.37833261	771.65706851	13.13166864	-0.03444614	-0.37188798
0.043	8.64116	0.0001421	0.0	0.0	0.0	0.0019105	0.0	0.0	1.4e-07	516.38698147	746.31918938	771.56548589	13.10757036	-0.03432274	-0.37181606
0.0431	8.65759	0.0001441	0.0	0.0	0.0	0.00190851	0.0	0.0	1.4e-07	516.70189271	746.26009835	771.47406678	13.08351607	-0.03419825	-0.37174427
0.0432	8.674	0.00014611	0.0	0.0	0.0	0.00190649	0.0	0.0	1.5e-07	517.01616349	746.20106057	771.38281086	13.0595057	-0.03407268	-0.3716726
0.0433	8.69039	0.00014815	0.0	0.0	0.0	0.00190446	0.0	0.0	1.5e-07	517.32979511	746.14207708	771.29171782	13.03553913	-0.03394604	-0.37160106
0.0434	8.70676	0.0001502	0.0	0.0	0.0	0.0019024	0.0	0.0	1.5e-07	517.64278888	746.08314892	771.20078735	13.0116163	-0.03381836	-0.37152965
0.0435	8.72311	0.00015228	0.0	0.0	0.0	0.00190032	0.0	0.0	1.5e-07	517.95514607	746.0242771	771.11001916	12.9877371	-0.03368963	-0.37145837
0.0436	8.73945	0.00015437	0.0	0.0	0.0	0.00189822	0.0	0.0	1.5e-07	518.26686798	745.96546262	771.01941294	12.96390146	-0.03355987	-0.37138721
0.0437	8.75577	0.00015649	0.0	0.0	0.0	0.0018961	0.0	0.0	1.6e-07	518.57795591	745.90670648	770.92896839	12.94010927	-0.0334291	-0.37131619
0.0438	8.77207	0.00015863	0.0	0.0	0.0	0.00189396	0.0	0.0	1.6e-07	518.88841113	745.84800967	770.83868519	12.91636046	-0.03329749	-0.37124528
0.0439	8.78835	0.00016079	0.0	0.0	0.0	0.0018918	0.0	0.0	1.6e-07	519.19823493	745.78937145	770.74856306	12.89265495	-0.03316615	-0.37117451
0.044	8.80461	0.00016297	0.0	0.0	0.0	0.00188961	0.0	0.0	1.6e-07	519.50742859	745.73079374	770.65860169	12.86899262	-0.03303289	-0.37110386
0.0441	8.82085	0.00016517	0.0	0.0	0.0	0.00188741	0.0	0.0	1.7e-07	519.81599338	745.67227753	770.56880079	12.8453734	-0.03289872	-0.37103334
0.0442	8.83708	0.0001674	0.0	0.0	0.0	0.00188518	0.0	0.0	1.7e-07	520.12393059	745.61382369	770.47916004	12.82179719	-0.03276367	-0.37096294
0.0443	8.85329	0.00016964	0.0	0.0	0.0	0.00188294	0.0	0.0	1.7e-07	520.43124147	745.55543303	770.38967915	12.79826392	-0.03262775	-0.37089267
0.0444	8.86948	0.00017191	0.0	0.0	0.0	0.00188067	0.0	0.0	1.7e-07	520.7379273	745.49710639	770.30035782	12.77477348	-0.03249096	-0.37082252
0.0445	8.88565	0.0001742	0.0	0.0	0.0	0.00187838	0.0	0.0	1.7e-07	521.04398935	745.43884457	770.21119575	12.7513258	-0.03235333	-0.3707525
0.0446	8.9018	0.00017651	0.0	0.0	0.0	0.00187606	0.0	0.0	1.8e-07	521.34942888	745.38064838	770.12219265	12.72792078	-0.03221486	-0.3706826
0.0447	8.91793	0.00017884	0.0	0.0	0.0	0.00187373	0.0	0.0	1.8e-07	521.65424715	745.3225186	770.03334822	12.70455834	-0.03207556	-0.37061283
0.0448	8.93405	0.00018119	0.0	0.0	0.0	0.00187137	0.0	0.0	1.8e-07	521.95844541	745.26445602	769.94466217	12.68123838	-0.03193544	-0.37054318
0.0449	8.95014	0.00018357	0.0	0.0	0.0	0.001869	0.0	0.0	1.8e-07	522.26202493	745.20646142	769.85613419	12.65796083	-0.03179452	-0.37047366
0.045	8.96622	0.00018597	0.0	0.0	0.0	0.0018666	0.0	0.0	1.9e-07	522.56498695	745.14853555	769.76776399	12.63472558	-0.0316528	-0.37040426
0.0451	8.98228	0.00018838	0.0	0.0	0.0	0.00186417	0.0	0.0	1.9e-07	522.86733274	745.09067874	769.67955129	12.61153257	-0.03151103	-0.37033498
0.0452	8.99832	0.00019083	0.0	0.0	0.0	0.00186173	0.0	0.0	1.9e-07	523.16906352	745.03289133	769.59149579	12.58838169	-0.03136799	-0.37026583
0.0453	9.01435	0.00019329	0.0	0.0	0.0	0.00185926	0.0	0.0	1.9e-07	523.47018056	744.97517451	769.50359719	12.56527285	-0.03122422	-0.3701968
0.0454	9.03035	0.00019578	0.0	0.0	0.0	0.00185678	0.0	0.0	2e-07	523.77068509	744.91752897	769.41585521	12.54220598	-0.03107973	-0.37012789
0.0455	9.04634	0.00019828	0.0	0.0	0.0	0.00185426	0.0	0.0	2e-07	524.07057836	744.85995538	769.32826955	12.51918098	-0.03093452	-0.37005911
0.0456	9.06231	0.00020081	0.0	0.0	0.0	0.00185173	0.0	0.0	2e-07	524.3698616	744.80245441	769.24083992	12.49619777	-0.03078862	-0.36999045
0.0457	9.07825	0.00020337	0.0	0.0	0.0	0.00184918	0.0	0.0	2e-07	524.66853605	744.7450267	769.15356603	12.47325626	-0.03064202	-0.36992191
0.0458	9.09419	0.00020594	0.0	0.0	0.0	0.0018466	0.0	0.0	2.1e-07	524.96660294	744.68767291	769.06644761	12.45035636	-0.03049474	-0.36985349
0.0459	9.1101	0.00020854	0.0	0.0	0.0	0.001844	0.0	0.0	2.1e-07	525.26406351	744.63039368	768.97948434	12.42749798	-0.03034679	-0.3697852
0.046	9.12599	0.00021116	0.0	0.0	0.0	0.00184137	0.0	0.0	2.1e-07	525.56091898	744.57318964	768.89267596	12.40468104	-0.03019816	-0.36971703
0.0461	9.14187	0.00021381	0.0	0.0	0.0	0.00183873	0.0	0.0	2.1e-07	525.85717058	744.51606144	768.80602216	12.38190545	-0.03004888	-0.36964898
0.0462	9.15772	0.00021647	0.0	0.0	0.0	0.00183606	0.0	0.0	2.2e-07	526.15281953	744.4590097	768.71952267	12.35917112	-0.02989895	-0.36958104
0.0463	9.17356	0.00021916	0.0	0.0	0.0	0.00183337	0.0	0.0	2.2e-07	526.44786706	744.40203504	768.6331772	12.336478	-0.02974893	-0.36951324
0.0464	9.18938	0.00022187	0.0	0.0	0.0	0.00183065	0.0	0.0	2.2e-07	526.74231438	744.34513609	768.54698547	12.31382599	-0.02959881	-0.36944555
0.0465	9.20518	0.00022461	0.0	0.0	0.0	0.00182791	0.0	0.0	2.2e-07	527.03616271	744.28831467	768.46094719	12.29121496	-0.02944748	-0.36937798
0.0466	9.22096	0.00022736	0.0	0.0	0.0	0.00182515	0.0	0.0	2.3e-07	527.32941328	744.23157136	768.37506209	12.26864484	-0.0292956	-0.36931053
0.0467	9.23672	0.00023015	0.0	0.0	0.0	0.00182237	0.0	0.0	2.3e-07	527.62206728	744.17490665	768.28932987	12.24611556	-0.02914318	-0.3692432
0.0468	9.25247	0.00023295	0.0	0.0	0.0	0.00181956	0.0	0.0	2.3e-07	527.91412594	744.11832103	768.20375025	12.22362703	-0.02899025	-0.36917599
0.0469	9.26819	0.00023578	0.0	0.0	0.0	0.00181673	0.0	0.0	2.4e-07	528.20559045	744.06181496	768.11832295	12.20117916	-0.0288368	-0.36910891
0.047	9.2839	0.00023862	0.0	0.0	0.0	0.00181388	0.0	0.0	2.4e-07	528.49646204	744.00538889	768.0330477	12.17877186	-0.02868286	-0.36904194
0.0471	9.29959	0.0002415	1e-08	0.0	0.0	0.001811	0.0	0.0	2.4e-07	528.7867419	743.94904327	767.94792421	12.15640505	-0.02852842	-0.36897509
0.0472	9.31526	0.00024439	1e-08	0.0	0.0	0.00180811	0.0	0.0	2.4e-07	529.07643123	743.89277854	767.86295221	12.13407865	-0.02837351	-0.36890836
0.0473	9.33091	0.00024731	1e-08	0.0	0.0	0.00180518	0.0	0.0	2.5e-07	529.36553124	743.83659512	767.7781314	12.11179256	-0.02821813	-0.36884174
0.0474	9.34654	0.00025025	1e-08	0.0	0.0	0.00180224	0.0	0.0	2.5e-07	529.65404312	743.78049342	767.69346153	12.08954671	-0.0280623	-0.36877525
0.0475	9.36216	0.00025322	1e-08	0.0	0.0	0.00179927	0.0	0.0	2.5e-07	529.94196808	743.72447384	767.6089423	12.067341	-0.02790602	-0.36870887
0.0476	9.37775	0.00025621	1e-08	0.0	0.0	0.00179628	0.0	0.0	2.6e-07	530.2293073	743.66853682	767.52457344	12.04517525	-0.02774914	-0.36864262
0.0477	9.39333	0.00025922	1e-08	0.0	0.0	0.00179326	0.0	0.0	2.6e-07	530.51606196	743.61268276	767.44035468	12.02304955	-0.02759194	-0.36857648
0.0478	9.40888	0.00026226	1e-08	0.0	0.0	0.00179022	0.0	0.0	2.6e-07	530.80223328	743.556912	767.35628574	12.00096373	-0.02743432	-0.36851046
0.0479	9.42442	0.00026531	1e-08	0.0	0.0	0.00178716	0.0	0.0	2.7e-07	531.08782243	743.50122493	767.27236635	11.97891771	-0.02727629	-0.36844455
0.048	9.43994	0.0002684	1e-08	0.0	0.0	0.00178408	0.0	0.0	2.7e-07	531.3728306	743.4456219	767.18859622	11.9569114	-0.02711785	-0.36837877
0.0481	9.45544	0.0002715	1e-08	0.0	0.0	0.00178097	0.0	0.0	2.7e-07	531.65725897	743.39010327	767.1049751	11.93494472	-0.02695901	-0.3683131
0.0482	9.47093	0.00027463	1e-08	0.0	0.0	0.00177783	0.0	0.0	2.7e-07	531.94110874	743.33466939	767.0215027	11.91301759	-0.02679979	-0.36824754
0.0483	9.48639	0.00027778	1e-08	0.0	0.0	0.00177468	0.0	0.0	2.8e-07	532.22438107	743.2793206	766.93817875	11.89112991	-0.02664018	-0.36818211
0.0484	9.50183	0.00028096	1e-08	0.0	0.0	0.0017715	0.0	0.0	2.8e-07	532.50707715	743.22405723	766.85500298	11.8692816	-0.0264802	-0.36811679
0.0485	9.51726	0.00028416	1e-08	0.0	0.0	0.0017683	1e-08	0.0	2.8e-07	532.78919815	743.16887962	766.77197513	11.84747258	-0.02631985	-0.36805158
0.0486	9.53267	0.00028738	1e-08	0.0	0.0	0.00176507	1e-08	0.0	2.9e-07	533.07074526	743.11378807	766.68909491	11.82570276	-0.02615915	-0.36798649
0.0487	9.54805	0.00029062	1e-08	0.0	0.0	0.00176182	1e-08	0.0	2.9e-07	533.35171963	743.05878291	766.60636206	11.80397206	-0.02599809	-0.36792152
0.0488	9.56342	0.00029389	1e-08	0.0	0.0	0.00175855	1e-08	0.0	2.9e-07	533.63212246	743.00386443	766.52377632	11.78228035	-0.02583693	-0.36785666
0.0489	9.57877	0.00029718	1e-08	0.0	0.0	0.00175526	1e-08	0.0	3e-07	533.91195488	742.94903235	766.4413374	11.7606276	-0.02567537	-0.36779192
0.049	9.5941	0.0003005	1e-08	0.0	0.0	0.00175194	1e-08	0.0	3e-07	534.19121809	742.89428733	766.35904506	11.73901371	-0.02551344	-0.3677273
0.0491	9.60941	0.00030384	1e-08	0.0	0.0	0.00174859	1e-08	0.0	3e-07	534.46991324	742.83962965	766.27689901	11.7174386	-0.0253512	-0.36766278
0.0492	9.62471	0.0003072	1e-08	0.0	0.0	0.00174523	1e-08	0.0	3.1e-07	534.7480415	742.78505956	766.194899	11.69590218	-0.02518866	-0.36759839
0.0493	9.63998	0.00031059	1e-08	0.0	0.0	0.00174184	1e-08	0.0	3.1e-07	535.02560403	742.73057729	766.11304475	11.67440436	-0.02502584	-0.3675341
0.0494	9.65524	0.00031399	1e-08	0.0	0.0	0.00173843	1e-08	0.0	3.1e-07	535.302602	742.67618308	766.031336	11.65294506	-0.02486274	-0.36746994
0.0495	9.67047	0.00031743	1e-08	0.0	0.0	0.00173499	1e-08	0.0	3.2e-07	535.57903655	742.62187714	765.94977249	11.6315242	-0.02469937	-0.36740588
0.0496	9.68569	0.00032088	1e-08	0.0	0.0	0.00173153	1e-08	0.0	3.2e-07	535.85490886	742.56765971	765.86835396	11.61014168	-0.02453573	-0.36734194
0.0497	9.70089	0.00032436	1e-08	0.0	0.0	0.00172805	1e-08	0.0	3.2e-07	536.13022007	742.51353097	765.78708013	11.58879743	-0.02437184	-0.36727812
0.0498	9.71607	0.00032786	1e-08	0.0	0.0	0.00172454	1e-08	0.0	3.3e-07	536.40497134	742.45949115	765.70595075	11.56749136	-0.02420769	-0.3672144
0.0499	9.73123	0.00033139	1e-08	0.0	0.0	0.00172101	1e-08	0.0	3.3e-07	536.67916383	742.40554043	765.62496555	11.54622338	-0.0240433	-0.3671508
0.05	9.74637	0.00033493	1e-08	0.0	0.0	0.00171746	1e-08	0.0	3.4e-07	536.95279867	742.35167899	765.54412428	11.52499341	-0.02387868	-0.36708732
0.05009	9.76149	0.0003385	1e-08	0.0	0.0	0.00171389	1e-08	0.0	3.4e-07	537.22587702	742.29790708	765.46342667	11.50380126	-0.02371363	-0.36702394
0.05019	9.7766	0.0003421	1e-08	0.0	0.0	0.00171029	1e-08	0.0	3.4e-07	537.49840002	742.24422488	765.38287246	11.48264703	-0.02354848	-0.36696068
0.05029	9.79168	0.00034572	1e-08	0.0	0.0	0.00170667	1e-08	0.0	3.5e-07	537.77036881	742.19063253	765.3024614	11.46153055	-0.02338311	-0.36689753
0.05039	9.80674	0.00034936	1e-08	0.0	0.0	0.00170302	1e-08	0.0	3.5e-07	538.04178455	742.1371302	765.22219322	11.44045173	-0.02321752	-0.36683449
0.05049	9.82179	0.00035302	1e-08	0.0	0.0	0.00169936	1e-08	0.0	3.5e-07	538.31264838	742.08371804	765.14206766	11.4194105	-0.02305171	-0.36677157
0.05059	9.83682	0.0003567	1e-08	0.0	0.0	0.00169567	1e-08	0.0	3.6e-07	538.58296143	742.03039621	765.06208448	11.39840676	-0.02288569	-0.36670876
0.05069	9.85182	0.00036041	1e-08	0.0	0.0	0.00169196	1e-08	0.0	3.6e-07	538.85272485	741.97716486	764.9822434	11.37744044	-0.02271946	-0.36664605
0.05079	9.86681	0.00036414	1e-08	0.0	0.0	0.00168822	1e-08	0.0	3.6e-07	539.12193977	741.92402413	764.90254418	11.35651144	-0.02255303	-0.36658346
0.05089	9.88178	0.0003679	1e-08	0.0	0.0	0.00168446	1e-08	0.0	3.7e-07	539.39060733	741.87097416	764.82298656	11.33561969	-0.0223864	-0.36652099
0.05099	9.89673	0.00037167	1e-08	0.0	0.0	0.00168068	1e-08	0.0	3.7e-07	539.65872866	741.81801509	764.74357028	11.3147651	-0.02221958	-0.36645862
0.05109	9.91166	0.00037547	1e-08	0.0	0.0	0.00167688	1e-08	0.0	3.8e-07	539.9263049	741.76514704	764.66429509	11.29394758	-0.02205257	-0.36639636
0.05119	9.92657	0.00037929	1e-08	0.0	0.0	0.00167305	1e-08	0.0	3.8e-07	540.19333718	741.71237014	764.58516073	11.27316705	-0.02188537	-0.36633421
0.05129	9.94147	0.00038314	2e-08	0.0	0.0	0.0016692	1e-08	0.0	3.8e-07	540.45982663	741.65968449	764.50616696	11.25242338	-0.02171802	-0.36627218
0.05139	9.95634	0.000387	2e-08	0.0	0.0	0.00166533	1e-08	0.0	3.9e-07	540.72577435	741.60709004	764.42731351	11.23171656	-0.02155047	-0.36621025
0.05149	9.97119	0.00039089	2e-08	0.0	0.0	0.00166144	1e-08	0.0	3.9e-07	540.99118149	741.554587	764.34860014	11.21104647	-0.02138275	-0.36614844
0.05159	9.98603	0.0003948	2e-08	0.0	0.0	0.00165752	1e-08	0.0	4e-07	541.25604917	741.50217548	764.27002659	11.19041304	-0.02121486	-0.36608673
0.05169	10.00084	0.00039874	2e-08	0.0	0.0	0.00165358	1e-08	0.0	4e-07	541.52037852	741.44985557	764.19159262	11.16981617	-0.0210468	-0.36602513
0.05179	10.01564	0.00040269	2e-08	0.0	0.0	0.00164962	1e-08	0.0	4e-07	541.78417065	741.39762736	764.11329797	11.14925578	-0.02087858	-0.36596365
0.05189	10.03042	0.00040667	2e-08	0.0	0.0	0.00164564	1e-08	0.0	4.1e-07	542.0474267	741.34549091	764.0351424	11.12873179	-0.0207102	-0.36590227
0.05199	10.04517	0.00041067	2e-08	0.0	0.0	0.00164164	1e-08	0.0	4.1e-07	542.31014776	741.29344632	763.95712565	11.1082441	-0.02054166	-0.365841
0.05209	10.05991	0.00041469	2e-08	0.0	0.0	0.00163761	1e-08	0.0	4.2e-07	542.57233498	741.24149365	763.87924747	11.08779265	-0.02037296	-0.36577984
0.05219	10.07463	0.00041873	2e-08	0.0	0.0	0.00163357	1e-08	0.0	4.2e-07	542.83398945	741.18963296	763.80150762	11.06737734	-0.02020411	-0.36571879
0.05229	10.08933	0.0004228	2e-08	0.0	0.0	0.0016295	2e-08	0.0	4.2e-07	543.09511229	741.13786432	763.72390585	11.04699809	-0.02003511	-0.36565785
0.05239	10.10401	0.00042688	2e-08	0.0	0.0	0.00162541	2e-08	0.0	4.3e-07	543.35570462	741.0861878	763.64644191	11.02665481	-0.01986595	-0.36559701
0.05249	10.11867	0.00043099	2e-08	0.0	0.0	0.00162129	2e-08	0.0	4.3e-07	543.61576755	741.03460343	763.56911556	11.00634742	-0.01969665	-0.36553628
0.05259	10.13331	0.00043512	2e-08	0.0	0.0	0.00161716	2e-08	0.0	4.4e-07	543.87530218	740.98311103	763.49192656	10.98607582	-0.01952752	-0.36547567
0.05269	10.14794	0.00043927	2e-08	0.0	0.0	0.00161301	2e-08	0.0	4.4e-07	544.13430961	740.93171052	763.41487465	10.96583995	-0.01935803	-0.36541515
0.05279	10.16254	0.00044344	2e-08	0.0	0.0	0.00160883	2e-08	0.0	4.4e-07	544.39279096	740.88040212	763.33795959	10.94563972	-0.01918842	-0.36535475
0.05289	10.17712	0.00044763	2e-08	0.0	0.0	0.00160463	2e-08	0.0	4.5e-07	544.65074734	740.82918584	763.26118114	10.92547504	-0.01901868	-0.36529446
0.05299	10.19169	0.00045184	2e-08	0.0	0.0	0.00160042	2e-08	0.0	4.5e-07	544.90817984	740.77806169	763.18453905	10.90534583	-0.01884882	-0.36523427
0.05309	10.20623	0.00045607	2e-08	0.0	0.0	0.00159618	2e-08	0.0	4.6e-07	545.16508956	740.72702967	763.10803309	10.885252	-0.01867884	-0.36517418
0.05319	10.22075	0.00046033	2e-08	0.0	0.0	0.00159192	2e-08	0.0	4.6e-07	545.42147762	740.67608975	763.03166301	10.86519347	-0.01850874	-0.36511421
0.05329	10.23526	0.0004646	2e-08	0.0	0.0	0.00158764	2e-08	0.0	4.7e-07	545.6773451	740.62524194	762.95542856	10.84517016	-0.01833853	-0.36505434
0.05339	10.24975	0.0004689	2e-08	0.0	0.0	0.00158334	2e-08	0.0	4.7e-07	545.93269311	740.5744862	762.87932952	10.82518198	-0.0181682	-0.36499458
0.05349	10.26421	0.00047321	3e-08	0.0	0.0	0.00157902	2e-08	0.0	4.7e-07	546.18752275	740.52382252	762.80336563	10.80522885	-0.01799776	-0.36493492
0.05359	10.27866	0.00047755	3e-08	0.0	0.0	0.00157468	2e-08	0.0	4.8e-07	546.4418351	740.47325087	762.72753666	10.78531068	-0.01782721	-0.36487537
0.05369	10.29309	0.0004819	3e-08	0.0	0.0	0.00157032	2e-08	0.0	4.8e-07	546.69563126	740.42277119	762.65184237	10.76542739	-0.01765656	-0.36481592
0.05379	10.30749	0.00048628	3e-08	0.0	0.0	0.00156594	2e-08	0.0	4.9e-07	546.94891232	740.37238345	762.57628252	10.74557887	-0.01748594	-0.36475658
0.05389	10.32188	0.00049067	3e-08	0.0	0.0	0.00156154	2e-08	0.0	4.9e-07	547.20167936	740.32208732	762.50085687	10.72576508	-0.01731512	-0.36469735
0.05399	10.33625	0.00049508	3e-08	0.0	0.0	0.00155712	2e-08	0.0	5e-07	547.45393347	740.27188292	762.42556519	10.70598591	-0.01714421	-0.36463822
0.05409	10.3506	0.00049952	3e-08	0.0	0.0	0.00155268	2e-08	0.0	5e-07	547.70567574	740.22177019	762.35040724	10.68624129	-0.0169732	-0.3645792
0.05419	10.36493	0.00050397	3e-08	0.0	0.0	0.00154822	3e-08	0.0	5e-07	547.95690726	740.17174904	762.27538277	10.66653112	-0.0168021	-0.36452028
0.05429	10.37924	0.00050844	3e-08	0.0	0.0	0.00154374	3e-08	0.0	5.1e-07	548.20762912	740.12181937	762.20049157	10.64685533	-0.01663091	-0.36446147
0.05439	10.39353	0.00051293	3e-08	0.0	0.0	0.00153924	3e-08	0.0	5.1e-07	548.45784239	740.0719811	762.12573339	10.62721383	-0.01645964	-0.36440276
0.05449	10.4078	0.00051744	3e-08	0.0	0.0	0.00153473	3e-08	0.0	5.2e-07	548.70754815	740.02223412	762.05110799	10.60760653	-0.01628827	-0.36434415
0.05459	10.42205	0.00052197	3e-08	0.0	0.0	0.00153019	3e-08	0.0	5.2e-07	548.95674749	739.97257831	761.97661515	10.58803336	-0.01611682	-0.36428565
0.05469	10.43628	0.00052652	3e-08	0.0	0.0	0.00152564	3e-08	0.0	5.3e-07	549.20544148	739.92301357	761.90225463	10.56849422	-0.01594528	-0.36422725
0.05479	10.45049	0.00053109	3e-08	0.0	0.0	0.00152107	3e-08	0.0	5.3e-07	549.4536312	739.87353975	761.8280262	10.54898904	-0.01577366	-0.36416896
0.05489	10.46468	0.00053567	3e-08	0.0	0.0	0.00151648	3e-08	0.0	5.4e-07	549.70131773	739.82415673	761.75392962	10.52951773	-0.01560196	-0.36411077
0.05499	10.47885	0.00054027	4e-08	0.0	0.0	0.00151187	3e-08	0.0	5.4e-07	549.94850213	739.77486437	761.67996467	10.5100802	-0.01543018	-0.36405268
0.05509	10.49301	0.00054489	4e-08	0.0	0.0	0.00150724	3e-08	0.0	5.5e-07	550.19518548	739.72566257	761.60613111	10.49067633	-0.01525823	-0.3639947
0.05519	10.50714	0.00054953	4e-08	0.0	0.0	0.0015026	3e-08	0.0	5.5e-07	550.44136883	739.67655119	761.53242871	10.47130611	-0.01508626	-0.36393682
0.05529	10.52125	0.00055418	4e-08	0.0	0.0	0.00149794	3e-08	0.0	5.5e-07	550.68705326	739.62753004	761.45885725	10.45196942	-0.0149142	-0.36387904
0.05539	10.53534	0.00055886	4e-08	0.0	0.0	0.00149326	3e-08	0.0	5.6e-07	550.93223983	739.57859896	761.38541649	10.43266619	-0.01474207	-0.36382136
0.05549	10.54942	0.00056355	4e-08	0.0	0.0	0.00148856	4e-08	1e-08	5.6e-07	551.17692963	739.52975777	761.31210621	10.41339631	-0.01456985	-0.36376379
0.05559	10.56347	0.00056825	4e-08	0.0	0.0	0.00148385	4e-08	1e-08	5.7e-07	551.4211237	739.4810063	761.23892617	10.39415972	-0.01439754	-0.36370632
0.05569	10.5775	0.00057297	4e-08	0.0	0.0	0.00147912	4e-08	1e-08	5.7e-07	551.66482311	739.43234436	761.16587616	10.37495632	-0.01422516	-0.36364895
0.05579	10.59152	0.00057771	4e-08	0.0	0.0	0.00147437	4e-08	1e-08	5.8e-07	551.90802892	739.38377176	761.09295593	10.35578604	-0.01405269	-0.36359169
0.05589	10.60551	0.00058247	4e-08	0.0	0.0	0.00146961	4e-08	1e-08	5.8e-07	552.15074219	739.33528831	761.02016527	10.33664879	-0.01388014	-0.36353452
0.05599	10.61948	0.00058724	4e-08	0.0	0.0	0.00146483	4e-08	1e-08	5.9e-07	552.39296397	739.2868938	760.94750396	10.31754448	-0.0137075	-0.36347746
0.05609	10.63344	0.00059203	4e-08	0.0	0.0	0.00146004	4e-08	1e-08	5.9e-07	552.63469533	739.23858801	760.87497176	10.29847303	-0.01353478	-0.3634205
0.05619	10.64737	0.00059684	5e-08	0.0	0.0	0.00145522	4e-08	1e-08	6e-07	552.87593731	739.19037073	760.80256845	10.27943436	-0.01336197	-0.36336364
0.05629	10.66128	0.00060166	5e-08	0.0	0.0	0.0014504	4e-08	1e-08	6e-07	553.11669097	739.14224174	760.73029381	10.26042835	-0.01318899	-0.36330688
0.05639	10.67518	0.00060649	5e-08	0.0	0.0	0.00144555	4e-08	1e-08	6.1e-07	553.35695734	739.09420098	760.65814761	10.24145497	-0.01301598	-0.36325022
0.05649	10.68905	0.00061134	5e-08	0.0	0.0	0.0014407	4e-08	1e-08	6.1e-07	553.59673748	739.0462481	760.58612963	10.22251411	-0.01284288	-0.36319366
0.05659	10.70291	0.00061621	5e-08	0.0	0.0	0.00143582	5e-08	1e-08	6.2e-07	553.83603243	738.99838285	760.51423965	10.20360569	-0.01266969	-0.3631372
0.05669	10.71674	0.00062109	5e-08	0.0	0.0	0.00143093	5e-08	1e-08	6.2e-07	554.07484325	738.95060499	760.44247744	10.18472963	-0.0124964	-0.36308085
0.05679	10.73055	0.00062599	5e-08	0.0	0.0	0.00142603	5e-08	1e-08	6.3e-07	554.31317097	738.90291428	760.37084279	10.16588584	-0.01232301	-0.36302459
0.05689	10.74435	0.0006309	5e-08	0.0	0.0	0.00142111	5e-08	1e-08	6.3e-07	554.55101664	738.85531045	760.29933548	10.14707424	-0.01214952	-0.36296843
0.05699	10.75812	0.00063582	5e-08	0.0	0.0	0.00141618	5e-08	1e-08	6.4e-07	554.7883813	738.80779326	760.22795527	10.12829474	-0.01197594	-0.36291238
0.05709	10.77188	0.00064076	5e-08	0.0	0.0	0.00141124	5e-08	1e-08	6.4e-07	555.02526598	738.76036244	760.15670197	10.10954726	-0.01180224	-0.36285642
0.05719	10.78561	0.00064571	6e-08	0.0	0.0	0.00140628	5e-08	1e-08	6.5e-07	555.26167173	738.7130177	760.08557534	10.09083172	-0.01162845	-0.36280056
0.05729	10.79932	0.00065068	6e-08	0.0	0.0	0.0014013	5e-08	1e-08	6.5e-07	555.49759957	738.66575878	760.01457516	10.07214803	-0.01145454	-0.3627448
0.05739	10.81302	0.00065566	6e-08	0.0	0.0	0.00139632	6e-08	1e-08	6.6e-07	555.73305054	738.61858538	759.94370123	10.05349611	-0.01128053	-0.36268914
0.05749	10.82669	0.00066065	6e-08	0.0	0.0	0.00139132	6e-08	1e-08	6.6e-07	555.96802568	738.57149723	759.87295331	10.03487587	-0.0111064	-0.36263358
0.05759	10.84034	0.00066566	6e-08	0.0	0.0	0.0013863	6e-08	1e-08	6.7e-07	556.20252599	738.52449405	759.80233121	10.01628721	-0.01093219	-0.36257812
0.05769	10.85398	0.00067067	6e-08	0.0	0.0	0.00138128	6e-08	1e-08	6.7e-07	556.4365525	738.47757556	759.73183469	9.99773008	-0.01075784	-0.36252276
0.05779	10.86759	0.0006757	6e-08	0.0	0.0	0.00137624	6e-08	1e-08	6.8e-07	556.67010626	738.43074142	759.66146354	9.97920438	-0.01058337	-0.36246749
0.05789	10.88118	0.00068075	6e-08	0.0	0.0	0.00137119	6e-08	1e-08	6.8e-07	556.90318827	738.38399133	759.59121755	9.96071003	-0.01040878	-0.36241233
0.05799	10.89475	0.0006858	7e-08	0.0	0.0	0.00136612	6e-08	1e-08	6.9e-07	557.13579956	738.33732498	759.52109651	9.94224695	-0.01023406	-0.36235726
0.05809	10.90831	0.00069087	7e-08	0.0	0.0	0.00136105	6e-08	1e-08	6.9e-07	557.36794115	738.29074203	759.45110019	9.92381504	-0.01005922	-0.36230229
0.05819	10.92184	0.00069595	7e-08	0.0	0.0	0.00135596	7e-08	1e-08	7e-07	557.59961406	738.24424218	759.38122839	9.90541422	-0.00988424	-0.36224742
0.05829	10.93535	0.00070104	7e-08	0.0	0.0	0.00135086	7e-08	1e-08	7e-07	557.8308193	738.19782508	759.3114809	9.88704442	-0.00970913	-0.36219264
0.05839	10.94884	0.00070614	7e-08	0.0	0.0	0.00134576	7e-08	1e-08	7.1e-07	558.06155789	738.1514904	759.24185749	9.86870555	-0.00953388	-0.36213797
0.05849	10.96231	0.00071125	7e-08	0.0	0.0	0.00134064	7e-08	1e-08	7.1e-07	558.29183084	738.10523779	759.17235797	9.85039752	-0.00935848	-0.36208339
0.05859	10.97577	0.00071637	7e-08	0.0	0.0	0.0013355	7e-08	1e-08	7.2e-07	558.52163916	738.05906692	759.10298211	9.83212025	-0.00918294	-0.3620289
0.05869	10.9892	0.00072151	7e-08	0.0	0.0	0.00133036	7e-08	1e-08	7.2e-07	558.75098385	738.01297743	759.03372971	9.81387365	-0.00900725	-0.36197452
0.05879	11.00261	0.00072665	8e-08	0.0	0.0	0.00132521	8e-08	1e-08	7.3e-07	558.97986592	737.96696896	758.96460055	9.79565764	-0.0088315	-0.36192023
0.05889	11.016	0.0007318	8e-08	0.0	0.0	0.00132005	8e-08	1e-08	7.3e-07	559.20828636	737.92104118	758.89559444	9.77747214	-0.00865553	-0.36186604
0.05899	11.02937	0.00073697	8e-08	0.0	0.0	0.00131488	8e-08	1e-08	7.4e-07	559.43624618	737.8751937	758.82671115	9.75931706	-0.0084794	-0.36181194
0.05909	11.04271	0.00074214	8e-08	0.0	0.0	0.0013097	8e-08	1e-08	7.4e-07	559.66374639	737.82942616	758.75795048	9.74119232	-0.00830311	-0.36175794
0.05919	11.05604	0.00074732	8e-08	0.0	0.0	0.00130451	8e-08	1e-08	7.5e-07	559.89078796	737.78373817	758.68931222	9.72309784	-0.00812666	-0.36170404
0.05929	11.06935	0.00075251	8e-08	0.0	0.0	0.00129931	8e-08	1e-08	7.5e-07	560.11737191	737.73812936	758.62079617	9.70503353	-0.00795004	-0.36165023
0.05939	11.08264	0.00075771	8e-08	0.0	0.0	0.0012941	9e-08	1e-08	7.6e-07	560.34349923	737.69259934	758.55240211	9.68699931	-0.00777325	-0.36159652
0.05949	11.09591	0.00076292	9e-08	0.0	0.0	0.00128888	9e-08	1e-08	7.6e-07	560.5691709	737.64714772	758.48412985	9.66899509	-0.00759628	-0.3615429
0.05959	11.10915	0.00076814	9e-08	0.0	0.0	0.00128366	9e-08	1e-08	7.7e-07	560.79438792	737.60177411	758.41597917	9.65102078	-0.00741912	-0.36148938
0.05969	11.12238	0.00077336	9e-08	0.0	0.0	0.00127842	9e-08	1e-08	7.7e-07	561.01915126	737.55647811	758.34794987	9.63307632	-0.00724178	-0.36143596
0.05979	11.13559	0.00077859	9e-08	0.0	0.0	0.00127318	9e-08	1e-08	7.8e-07	561.24346192	737.51125931	758.28004175	9.6151616	-0.00706425	-0.36138263
0.05989	11.14877	0.00078383	9e-08	0.0	0.0	0.00126793	1e-07	1e-08	7.8e-07	561.46732087	737.46611731	758.2122546	9.59727656	-0.00688653	-0.36132939
0.05999	11.16194	0.00078908	9e-08	0.0	0.0	0.00126268	1e-07	1e-08	7.9e-07	561.6907291	737.42105169	758.14458822	9.57942109	-0.00670861	-0.36127625
0.06009	11.17508	0.00079433	1e-07	0.0	0.0	0.00125741	1e-07	1e-08	8e-07	561.91368758	737.37606212	758.0770424	9.56159513	-0.00653056	-0.3612232
0.06019	11.18821	0.00079959	1e-07	0.0	0.0	0.00125214	1e-07	1e-08	8e-07	562.13619728	737.33114817	758.00961694	9.54379858	-0.00635224	-0.36117025
0.06029	11.20131	0.00080486	1e-07	0.0	0.0	0.00124687	1e-07	2e-08	8.1e-07	562.35825917	737.28630939	757.94231164	9.52603136	-0.00617372	-0.3611174
0.06039	11.21439	0.00081013	1e-07	0.0	0.0	0.00124158	1.1e-07	2e-08	8.1e-07	562.57987423	737.24154536	757.87512631	9.50829339	-0.00599498	-0.36106463
0.06049	11.22745	0.00081541	1e-07	0.0	0.0	0.0012363	1.1e-07	2e-08	8.2e-07	562.80104343	737.19685564	757.80806073	9.49058459	-0.00581602	-0.36101197
0.06059	11.24049	0.0008207	1.1e-07	0.0	0.0	0.001231	1.1e-07	2e-08	8.2e-07	563.02176772	737.15223981	757.74111471	9.47290486	-0.00563684	-0.36095939
0.06069	11.25352	0.00082599	1.1e-07	0.0	0.0	0.0012257	1.1e-07	2e-08	8.3e-07	563.24204808	737.10769744	757.67428804	9.45525413	-0.00545742	-0.36090691
0.06079	11.26651	0.00083128	1.1e-07	0.0	0.0	0.0012204	1.1e-07	2e-08	8.3e-07	563.46188546	737.06322808	757.60758054	9.43763231	-0.00527777	-0.36085452
0.06089	11.27949	0.00083658	1.1e-07	0.0	0.0	0.00121508	1.2e-07	2e-08	8.4e-07	563.68128083	737.0188313	757.54099199	9.42003932	-0.00509788	-0.36080223
0.06099	11.29245	0.00084189	1.1e-07	0.0	0.0	0.00120977	1.2e-07	2e-08	8.4e-07	563.90023513	736.97450665	757.47452221	9.40247508	-0.00491774	-0.36075003
0.06109	11.30539	0.0008472	1.1e-07	0.0	0.0	0.00120445	1.2e-07	2e-08	8.5e-07	564.11874933	736.93025369	757.40817099	9.38493949	-0.00473736	-0.36069792
0.06119	11.31831	0.00085251	1.2e-07	0.0	0.0	0.00119913	1.2e-07	2e-08	8.5e-07	564.33682437	736.88607197	757.34193813	9.36743248	-0.00455671	-0.36064591
0.06129	11.3312	0.00085783	1.2e-07	0.0	0.0	0.0011938	1.3e-07	2e-08	8.6e-07	564.5544612	736.84196105	757.27582345	9.34995395	-0.00437587	-0.36059398
0.06139	11.34408	0.00086315	1.2e-07	0.0	0.0	0.00118847	1.3e-07	2e-08	8.6e-07	564.77166075	736.79792061	757.20982674	9.33250383	-0.00419472	-0.36054216
0.06149	11.35693	0.00086847	1.2e-07	0.0	0.0	0.00118313	1.3e-07	2e-08	8.7e-07	564.98842398	736.75395009	757.14394781	9.31508204	-0.00401329	-0.36049042
0.06159	11.36977	0.0008738	1.3e-07	0.0	0.0	0.00117779	1.4e-07	2e-08	8.7e-07	565.20475183	736.71004905	757.07818647	9.29768848	-0.0038316	-0.36043877
0.06169	11.38258	0.00087913	1.3e-07	0.0	0.0	0.00117245	1.4e-07	2e-08	8.8e-07	565.42064524	736.66621702	757.01254251	9.28032309	-0.00364962	-0.36038722
0.06179	11.39537	0.00088447	1.3e-07	0.0	0.0	0.00116711	1.4e-07	2e-08	8.9e-07	565.63610514	736.62245355	756.94701575	9.26298576	-0.00346735	-0.36033576
0.06189	11.40814	0.0008898	1.3e-07	0.0	0.0	0.00116176	1.4e-07	2e-08	8.9e-07	565.85113246	736.57875817	756.88160599	9.24567642	-0.00328479	-0.36028439
0.06199	11.42089	0.00089514	1.3e-07	0.0	0.0	0.00115641	1.5e-07	2e-08	9e-07	566.06572813	736.53513044	756.81631304	9.22839499	-0.00310194	-0.36023312
0.06209	11.43362	0.00090048	1.4e-07	0.0	0.0	0.00115106	1.5e-07	2e-08	9e-07	566.27989309	736.49156988	756.75113671	9.21114137	-0.00291878	-0.36018193
0.06219	11.44633	0.00090582	1.4e-07	0.0	0.0	0.00114571	1.5e-07	2e-08	9.1e-07	566.49362825	736.44807603	756.6860768	9.19391549	-0.00273531	-0.36013084
0.06229	11.45902	0.00091116	1.4e-07	0.0	0.0	0.00114036	1.5e-07	2e-08	9.1e-07	566.70693454	736.40464843	756.62113313	9.17671726	-0.00255152	-0.36007984
0.06239	11.47168	0.00091651	1.4e-07	0.0	0.0	0.001135	1.6e-07	2e-08	9.2e-07	566.91981288	736.3612866	756.5563055	9.15954659	-0.00236742	-0.36002893
0.06249	11.48433	0.00092185	1.5e-07	0.0	0.0	0.00112965	1.6e-07	2e-08	9.2e-07	567.13226418	736.31799008	756.49159372	9.14240342	-0.00218298	-0.35997811
0.06259	11.49695	0.00092719	1.5e-07	0.0	0.0	0.00112429	1.6e-07	2e-08	9.3e-07	567.34428936	736.27475851	756.42699761	9.12528761	-0.00199832	-0.35992738
0.06269	11.50956	0.00093254	1.5e-07	0.0	0.0	0.00111894	1.7e-07	2e-08	9.3e-07	567.55588932	736.2315914	756.36251697	9.10819914	-0.00181324	-0.35987674
0.06279	11.52214	0.00093788	1.5e-07	0.0	0.0	0.00111358	1.7e-07	3e-08	9.4e-07	567.76706498	736.18848825	756.29815162	9.0911379	-0.00162782	-0.35982619
0.06289	11.5347	0.00094323	1.6e-07	0.0	0.0	0.00110822	1.7e-07	3e-08	9.4e-07	567.97781724	736.14544859	756.23390137	9.07410381	-0.00144206	-0.35977573
0.06299	11.54724	0.00094857	1.6e-07	0.0	0.0	0.00110287	1.8e-07	3e-08	9.5e-07	568.18814701	736.10247197	756.16976602	9.05709677	-0.00125594	-0.35972537
0.06309	11.55976	0.00095392	1.6e-07	0.0	0.0	0.00109751	1.8e-07	3e-08	9.6e-07	568.39805517	736.05955791	756.10574541	9.04011672	-0.00106946	-0.35967509
0.06319	11.57226	0.00095926	1.6e-07	0.0	0.0	0.00109216	1.8e-07	3e-08	9.6e-07	568.60754264	736.01670596	756.04183932	9.02316355	-0.00088262	-0.3596249
0.06329	11.58473	0.0009646	1.7e-07	0.0	0.0	0.00108681	1.9e-07	3e-08	9.7e-07	568.8166103	735.97391564	755.97804759	9.0062372	-0.0006954	-0.3595748
0.06339	11.59719	0.00096994	1.7e-07	0.0	0.0	0.00108145	1.9e-07	3e-08	9.7e-07	569.02525905	735.93118651	755.91437003	8.98933757	-0.0005078	-0.3595248
0.06349	11.60962	0.00097527	1.7e-07	0.0	0.0	0.0010761	1.9e-07	3e-08	9.8e-07	569.23348977	735.8885181	755.85080645	8.97246459	-0.00031983	-0.35947488
0.06359	11.62204	0.00098061	1.7e-07	0.0	0.0	0.00107076	2e-07	3e-08	9.8e-07	569.44130334	735.84590994	755.78735666	8.95561816	-0.00013146	-0.35942505
0.06369	11.63443	0.00098594	1.8e-07	0.0	0.0	0.00106541	2e-07	3e-08	9.9e-07	569.64870066	735.80336157	755.72402049	8.9387982	5.731e-05	-0.35937531
0.06379	11.6468	0.00099127	1.8e-07	0.0	0.0	0.00106007	2.1e-07	3e-08	9.9e-07	569.85568259	735.76087257	755.66079775	8.92200461	0.0002464	-0.35932566
0.06389	11.65915	0.0009966	1.8e-07	0.0	0.0	0.00105473	2.1e-07	3e-08	1e-06	570.06225002	735.71844261	755.59768826	8.90523734	0.00043595	-0.3592761
0.06399	11.67148	0.00100193	1.8e-07	0.0	0.0	0.00104939	2.1e-07	3e-08	1e-06	570.26840382	735.67607114	755.53469183	8.88849629	0.00062591	-0.35922663
0.06409	11.68378	0.00100725	1.9e-07	0.0	0.0	0.00104406	2.2e-07	3e-08	1.01e-06	570.47414485	735.63375771	755.47180828	8.87178138	0.00081629	-0.35917724
0.06419	11.69607	0.00101256	1.9e-07	0.0	0.0	0.00103873	2.2e-07	3e-08	1.01e-06	570.67947399	735.59150187	755.40903744	8.85509251	0.0010071	-0.35912795
0.06429	11.70833	0.00101788	1.9e-07	0.0	0.0	0.0010334	2.3e-07	3e-08	1.02e-06	570.88439209	735.54930318	755.34637912	8.83842961	0.00119833	-0.35907874
0.06439	11.72057	0.00102319	2e-07	0.0	0.0	0.00102808	2.3e-07	3e-08	1.02e-06	571.08890003	735.50716122	755.28383315	8.8217926	0.00139001	-0.35902962
0.06449	11.7328	0.00102849	2e-07	0.0	0.0	0.00102276	2.3e-07	3e-08	1.03e-06	571.29299865	735.46507553	755.22139933	8.80518138	0.00158212	-0.35898059
0.06459	11.745	0.00103379	2e-07	0.0	0.0	0.00101745	2.4e-07	4e-08	1.04e-06	571.49668881	735.42304568	755.1590775	8.78859587	0.00177469	-0.35893165
0.06469	11.75717	0.00103909	2.1e-07	0.0	0.0	0.00101214	2.4e-07	4e-08	1.04e-06	571.69997137	735.38107126	755.09686748	8.772036	0.00196771	-0.35888279
0.06479	11.76933	0.00104438	2.1e-07	0.0	0.0	0.00100683	2.5e-07	4e-08	1.05e-06	571.90284716	735.33915183	755.03476908	8.75550167	0.0021612	-0.35883402
0.06489	11.78147	0.00104966	2.1e-07	0.0	0.0	0.00100153	2.5e-07	4e-08	1.05e-06	572.10531704	735.29728697	754.97278213	8.73899279	0.00235515	-0.35878534
0.06499	11.79358	0.00105494	2.2e-07	0.0	0.0	0.00099624	2.5e-07	4e-08	1.06e-06	572.30738185	735.25547626	754.91090646	8.7225093	0.00254958	-0.35873675
0.06509	11.80567	0.00106022	2.2e-07	0.0	0.0	0.00099095	2.6e-07	4e-08	1.06e-06	572.50904242	735.2137193	754.84914189	8.70605105	0.00274428	-0.35868824
0.06519	11.81774	0.00106549	2.2e-07	0.0	0.0	0.00098567	2.6e-07	4e-08	1.07e-06	572.7102996	735.17201569	754.78748824	8.68961804	0.00293961	-0.35863983
0.06529	11.82979	0.00107075	2.3e-07	0.0	0.0	0.0009804	2.7e-07	4e-08	1.07e-06	572.91115421	735.130365	754.72594533	8.67321015	0.00313542	-0.35859149
0.06539	11.84182	0.001076	2.3e-07	0.0	0.0	0.00097513	2.7e-07	4e-08	1.08e-06	573.11160709	735.08876684	754.664513	8.6568273	0.00333173	-0.35854325
0.06549	11.85382	0.00108125	2.3e-07	0.0	0.0	0.00096987	2.8e-07	4e-08	1.08e-06	573.31165905	735.0472208	754.60319106	8.6404694	0.00352853	-0.35849509
0.06559	11.86581	0.00108649	2.4e-07	0.0	0.0	0.00096461	2.8e-07	4e-08	1.09e-06	573.51131093	735.00572651	754.54197935	8.62413636	0.00372583	-0.35844702
0.06569	11.87777	0.00109172	2.4e-07	0.0	0.0	0.00095936	2.9e-07	4e-08	1.09e-06	573.71056353	734.96428356	754.4808777	8.60782811	0.00392364	-0.35839904
0.06579	11.88971	0.00109695	2.4e-07	0.0	0.0	0.00095412	2.9e-07	4e-08	1.1e-06	573.90941768	734.92289158	754.41988592	8.59154456	0.00412197	-0.35835114
0.06589	11.90163	0.00110217	2.5e-07	0.0	0.0	0.00094889	3e-07	4e-08	1.1e-06	574.10787419	734.88155018	754.35900385	8.57528561	0.00432081	-0.35830333
0.06599	11.91353	0.00110738	2.5e-07	0.0	0.0	0.00094366	3e-07	5e-08	1.11e-06	574.30593386	734.84025901	754.29823131	8.5590512	0.00452018	-0.3582556
0.06609	11.9254	0.00111258	2.5e-07	0.0	0.0	0.00093845	3.1e-07	5e-08	1.11e-06	574.5035975	734.79901768	754.23756814	8.54284123	0.00472008	-0.35820796
0.06619	11.93726	0.00111778	2.6e-07	0.0	0.0	0.00093324	3.1e-07	5e-08	1.12e-06	574.70086592	734.75782584	754.17701417	8.52665562	0.00492051	-0.3581604
0.06629	11.94909	0.00112296	2.6e-07	0.0	0.0	0.00092804	3.2e-07	5e-08	1.12e-06	574.89773991	734.71668313	754.11656922	8.51049421	0.0051213	-0.35811293
0.06639	11.9609	0.00112814	2.6e-07	0.0	0.0	0.00092285	3.2e-07	5e-08	1.13e-06	575.09422028	734.67558922	754.05623313	8.49435704	0.00532276	-0.35806555
0.06649	11.97269	0.0011333	2.7e-07	0.0	0.0	0.00091766	3.3e-07	5e-08	1.14e-06	575.29030781	734.63454374	753.99600572	8.47824397	0.00552477	-0.35801825
0.06659	11.98445	0.00113846	2.7e-07	0.0	0.0	0.00091249	3.3e-07	5e-08	1.14e-06	575.4860033	734.59354637	753.93588684	8.46215491	0.00572732	-0.35797104
0.06669	11.9962	0.00114361	2.8e-07	0.0	0.0	0.00090733	3.4e-07	5e-08	1.15e-06	575.68130751	734.55259678	753.87587631	8.44608979	0.00593042	-0.35792391
0.06679	12.00792	0.00114875	2.8e-07	0.0	0.0	0.00090217	3.5e-07	5e-08	1.15e-06	575.87622125	734.51169464	753.81597396	8.43004851	0.00613408	-0.35787687
0.06689	12.01962	0.00115388	2.8e-07	0.0	0.0	0.00089703	3.5e-07	5e-08	1.16e-06	576.07074528	734.47083963	753.75617964	8.41403099	0.00633831	-0.35782991
0.06699	12.0313	0.001159	2.9e-07	0.0	0.0	0.00089189	3.6e-07	5e-08	1.16e-06	576.26488039	734.43003145	753.69649317	8.39803714	0.0065431	-0.35778304
0.06709	12.04296	0.0011641	2.9e-07	0.0	0.0	0.00088677	3.6e-07	5e-08	1.17e-06	576.45862733	734.38926979	753.63691438	8.38206689	0.00674846	-0.35773625
0.06719	12.05459	0.0011692	3e-07	0.0	0.0	0.00088166	3.7e-07	6e-08	1.17e-06	576.65198689	734.34855435	753.57744312	8.36612013	0.0069544	-0.35768954
0.06729	12.0662	0.00117429	3e-07	0.0	0.0	0.00087655	3.8e-07	6e-08	1.18e-06	576.84495982	734.30788486	753.51807922	8.3501968	0.00716092	-0.35764292
0.06739	12.0778	0.00117936	3e-07	0.0	0.0	0.00087146	3.8e-07	6e-08	1.18e-06	577.03754688	734.26726102	753.45882251	8.3342968	0.00736802	-0.35759639
0.06749	12.08936	0.00118443	3.1e-07	0.0	0.0	0.00086638	3.9e-07	6e-08	1.19e-06	577.22974884	734.22668257	753.39967283	8.31842005	0.00757572	-0.35754994
0.06759	12.10091	0.00118948	3.1e-07	0.0	0.0	0.00086131	3.9e-07	6e-08	1.19e-06	577.42156645	734.18614925	753.34063003	8.30256633	0.00778384	-0.35750357
0.06769	12.11243	0.00119452	3.2e-07	0.0	0.0	0.00085625	4e-07	6e-08	1.2e-06	577.61300046	734.14566082	753.28169393	8.28673578	0.00799268	-0.35745728
0.06779	12.12394	0.00119955	3.2e-07	0.0	0.0	0.00085121	4.1e-07	6e-08	1.2e-06	577.80405162	734.10521701	753.22286439	8.27092821	0.00820211	-0.35741108
0.06789	12.13542	0.00120457	3.3e-07	0.0	0.0	0.00084617	4.1e-07	6e-08	1.21e-06	577.99472067	734.06481758	753.16414123	8.25514354	0.00841214	-0.35736497
0.06799	12.14687	0.00120957	3.3e-07	0.0	0.0	0.00084115	4.2e-07	6e-08	1.21e-06	578.18500834	734.02446232	753.10552429	8.23938168	0.00862278	-0.35731893
0.06809	12.15831	0.00121456	3.3e-07	0.0	0.0	0.00083614	4.3e-07	6e-08	1.22e-06	578.37491538	733.98415098	753.04701342	8.22364255	0.00883402	-0.35727298
0.06819	12.16972	0.00121954	3.4e-07	0.0	0.0	0.00083115	4.3e-07	7e-08	1.22e-06	578.56444251	733.94388338	752.98860846	8.20792606	0.00904587	-0.35722712
0.06829	12.18111	0.00122451	3.4e-07	0.0	0.0	0.00082616	4.4e-07	7e-08	1.23e-06	578.75359047	733.90365929	752.93030925	8.19223213	0.00925833	-0.35718133
0.06839	12.19248	0.00122946	3.5e-07	0.0	0.0	0.00082119	4.5e-07	7e-08	1.23e-06	578.94235998	733.86347853	752.87211562	8.17656066	0.00947141	-0.35713563
0.06849	12.20383	0.0012344	3.5e-07	0.0	0.0	0.00081623	4.5e-07	7e-08	1.24e-06	579.13075176	733.82334091	752.81402743	8.16091157	0.00968511	-0.35709001
0.06859	12.21515	0.00123933	3.6e-07	0.0	0.0	0.00081129	4.6e-07	7e-08	1.24e-06	579.31876652	733.78324626	752.75604452	8.14528478	0.00989943	-0.35704448
0.06869	12.22646	0.00124425	3.6e-07	0.0	0.0	0.00080635	4.7e-07	7e-08	1.25e-06	579.50640499	733.74319442	752.69816673	8.1296802	0.01011438	-0.35699902
0.06879	12.23774	0.00124915	3.7e-07	0.0	0.0	0.00080144	4.8e-07	7e-08	1.25e-06	579.69366788	733.70318522	752.6403939	8.11409759	0.01032983	-0.35695365
0.06889	12.24899	0.00125403	3.7e-07	0.0	0.0	0.00079653	4.8e-07	7e-08	1.26e-06	579.88055589	733.66321853	752.58272589	8.09853711	0.010546	-0.35690837
0.06899	12.26023	0.0012589	3.8e-07	0.0	0.0	0.00079164	4.9e-07	7e-08	1.26e-06	580.06706974	733.6232942	752.52516253	8.08299858	0.0107628	-0.35686316
0.06909	12.27144	0.00126376	3.8e-07	0.0	0.0	0.00078677	5e-07	8e-08	1.27e-06	580.25321011	733.58341211	752.46770367	8.06748189	0.01098022	-0.35681804
0.06919	12.28263	0.0012686	3.9e-07	0.0	0.0	0.0007819	5.1e-07	8e-08	1.27e-06	580.4389777	733.54357216	752.41034916	8.05198697	0.01119829	-0.35677299
0.06929	12.2938	0.00127343	3.9e-07	0.0	0.0	0.00077706	5.1e-07	8e-08	1.28e-06	580.6243732	733.50377423	752.35309884	8.03651373	0.01141698	-0.35672803
0.06939	12.30494	0.00127825	4e-07	0.0	0.0	0.00077222	5.2e-07	8e-08	1.28e-06	580.80939731	733.46401825	752.29595257	8.02106208	0.01163632	-0.35668316
0.06949	12.31606	0.00128305	4e-07	0.0	0.0	0.00076741	5.3e-07	8e-08	1.29e-06	580.9940507	733.42430412	752.23891019	8.00563193	0.01185629	-0.35663836
0.06959	12.32716	0.00128783	4.1e-07	0.0	0.0	0.0007626	5.4e-07	8e-08	1.29e-06	581.17833407	733.38463178	752.18197156	7.99022319	0.01207691	-0.35659364
0.06969	12.33824	0.0012926	4.1e-07	0.0	1e-08	0.00075782	5.4e-07	8e-08	1.29e-06	581.36224808	733.34500118	752.12513651	7.97483578	0.01229817	-0.35654901
0.06979	12.34929	0.00129735	4.2e-07	0.0	1e-08	0.00075304	5.5e-07	8e-08	1.3e-06	581.5457934	733.30541225	752.0684049	7.95946961	0.01252007	-0.35650446
0.06989	12.36032	0.00130209	4.2e-07	0.0	1e-08	0.00074829	5.6e-07	9e-08	1.3e-06	581.72897072	733.26586498	752.01177659	7.94412459	0.01274263	-0.35645998
0.06999	12.37133	0.00130681	4.3e-07	0.0	1e-08	0.00074355	5.7e-07	9e-08	1.31e-06	581.91178069	733.22635934	751.95525142	7.92880064	0.01296583	-0.35641559
0.07009	12.38232	0.00131152	4.3e-07	0.0	1e-08	0.00073882	5.8e-07	9e-08	1.31e-06	582.09422399	733.18689525	751.89882925	7.91349742	0.01318952	-0.35637128
0.07019	12.39328	0.00131621	4.4e-07	0.0	1e-08	0.00073411	5.9e-07	9e-08	1.32e-06	582.27630127	733.14747274	751.84250992	7.89821524	0.01341397	-0.35632705
0.07029	12.40422	0.00132088	4.4e-07	0.0	1e-08	0.00072942	5.9e-07	9e-08	1.32e-06	582.45801319	733.10809183	751.7862933	7.88295385	0.01363906	-0.35628291
0.07039	12.41514	0.00132554	4.5e-07	0.0	1e-08	0.00072474	6e-07	9e-08	1.33e-06	582.63936039	733.06875254	751.73017923	7.86771316	0.01386481	-0.35623884
0.07049	12.42603	0.00133018	4.5e-07	0.0	1e-08	0.00072008	6.1e-07	9e-08	1.33e-06	582.82034353	733.02945491	751.67416757	7.85249307	0.01409119	-0.35619485
0.07059	12.4369	0.0013348	4.6e-07	0.0	1e-08	0.00071543	6.2e-07	9e-08	1.34e-06	583.00096325	732.99019898	751.61825818	7.8372935	0.01431823	-0.35615094
0.07069	12.44775	0.00133941	4.6e-07	0.0	1e-08	0.0007108	6.3e-07	1e-07	1.34e-06	583.18122018	732.95098482	751.56245091	7.82211436	0.01454591	-0.35610712
0.07079	12.45858	0.001344	4.7e-07	0.0	1e-08	0.00070619	6.4e-07	1e-07	1.35e-06	583.36111497	732.9118125	751.50674561	7.80695555	0.01477424	-0.35606337
0.07089	12.46938	0.00134857	4.8e-07	0.0	1e-08	0.0007016	6.5e-07	1e-07	1.35e-06	583.54064824	732.8726821	751.45114215	7.79181699	0.01500321	-0.3560197
0.07099	12.48016	0.00135313	4.8e-07	0.0	1e-08	0.00069702	6.6e-07	1e-07	1.36e-06	583.71982063	732.83359372	751.39564038	7.77669858	0.01523283	-0.35597612
0.07109	12.49092	0.00135767	4.9e-07	0.0	1e-08	0.00069246	6.7e-07	1e-07	1.36e-06	583.89863276	732.79454748	751.34024016	7.76160024	0.0154631	-0.35593261
0.07119	12.50165	0.00136219	4.9e-07	0.0	1e-08	0.00068792	6.8e-07	1e-07	1.36e-06	584.07708525	732.75554349	751.28494135	7.74652188	0.01569401	-0.35588918
0.07129	12.51236	0.00136669	5e-07	0.0	1e-08	0.00068339	6.9e-07	1e-07	1.37e-06	584.25517872	732.71658186	751.22974381	7.73146313	0.01592544	-0.35584583
0.07139	12.52305	0.00137118	5.1e-07	0.0	1e-08	0.00067888	6.9e-07	1.1e-07	1.37e-06	584.4329138	732.67766266	751.1746474	7.71642435	0.01615759	-0.35580256
0.07149	12.53372	0.00137565	5.1e-07	0.0	1e-08	0.00067439	7e-07	1.1e-07	1.38e-06	584.61029108	732.63878612	751.11965198	7.70140526	0.01639039	-0.35575938
0.07159	12.54436	0.0013801	5.2e-07	0.0	1e-08	0.00066992	7.1e-07	1.1e-07	1.38e-06	584.78731118	732.59995241	751.06475741	7.68640577	0.01662382	-0.35571627
0.07169	12.55498	0.00138453	5.2e-07	0.0	1e-08	0.00066547	7.2e-07	1.1e-07	1.39e-06	584.96397469	732.56116172	751.00996356	7.67142578	0.01685788	-0.35567323
0.07179	12.56557	0.00138895	5.3e-07	0.0	1e-08	0.00066103	7.3e-07	1.1e-07	1.39e-06	585.14028221	732.52241426	750.95527028	7.6564652	0.01709258	-0.35563028
0.07189	12.57614	0.00139335	5.4e-07	0.0	1e-08	0.00065661	7.4e-07	1.1e-07	1.4e-06	585.31623434	732.48371022	750.90067744	7.64152394	0.01732791	-0.35558741
0.07199	12.58669	0.00139772	5.4e-07	0.0	1e-08	0.00065221	7.5e-07	1.2e-07	1.4e-06	585.49183167	732.44504984	750.8461849	7.6266019	0.01756387	-0.35554461
0.07209	12.59722	0.00140208	5.5e-07	0.0	1e-08	0.00064783	7.6e-07	1.2e-07	1.4e-06	585.66707479	732.40643335	750.79179253	7.61169899	0.01780045	-0.3555019
0.07219	12.60772	0.00140643	5.5e-07	0.0	1e-08	0.00064346	7.8e-07	1.2e-07	1.41e-06	585.84196428	732.36786102	750.7375002	7.59681513	0.01803766	-0.35545926
0.07229	12.6182	0.00141075	5.6e-07	0.0	1e-08	0.00063912	7.9e-07	1.2e-07	1.41e-06	586.01650072	732.32933311	750.68330776	7.58195021	0.01827549	-0.3554167
0.07239	12.62866	0.00141505	5.7e-07	0.0	1e-08	0.00063479	8e-07	1.2e-07	1.42e-06	586.19068468	732.29084989	750.62921509	7.56710414	0.01851394	-0.35537422
0.07249	12.63909	0.00141934	5.7e-07	0.0	1e-08	0.00063048	8.1e-07	1.2e-07	1.42e-06	586.36451674	732.25241168	750.57522205	7.55227683	0.018753	-0.35533182
0.07259	12.6495	0.0014236	5.8e-07	0.0	1e-08	0.00062619	8.2e-07	1.3e-07	1.43e-06	586.53799748	732.21401866	750.52132852	7.53746777	0.01899257	-0.3552895
0.07269	12.65988	0.00142785	5.9e-07	0.0	1e-08	0.00062192	8.3e-07	1.3e-07	1.43e-06	586.71112745	732.17567119	750.46753436	7.52267756	0.01923283	-0.35524725
0.07279	12.67024	0.00143208	5.9e-07	0.0	1e-08	0.00061767	8.4e-07	1.3e-07	1.44e-06	586.88390721	732.13736964	750.41383944	7.50790581	0.01947369	-0.35520508
0.07289	12.68058	0.00143629	6e-07	0.0	1e-08	0.00061343	8.5e-07	1.3e-07	1.44e-06	587.05633733	732.09911436	750.36024362	7.49315241	0.01971515	-0.35516299
0.07299	12.69089	0.00144048	6.1e-07	0.0	1e-08	0.00060922	8.6e-07	1.3e-07	1.44e-06	587.22841835	732.0609057	750.30674679	7.47841728	0.0199572	-0.35512098
0.07309	12.70119	0.00144465	6.1e-07	0.0	1e-08	0.00060503	8.7e-07	1.3e-07	1.45e-06	587.40015083	732.02274403	750.25334881	7.46370031	0.02019984	-0.35507905
0.07319	12.71145	0.0014488	6.2e-07	0.0	1e-08	0.00060085	8.8e-07	1.4e-07	1.45e-06	587.5715353	731.98462976	750.20004956	7.44900142	0.02044308	-0.35503719
0.07329	12.7217	0.00145293	6.3e-07	0.0	1e-08	0.00059669	9e-07	1.4e-07	1.46e-06	587.74257232	731.94656328	750.1468489	7.43432049	0.02068689	-0.35499541
0.07339	12.73192	0.00145705	6.3e-07	0.0	1e-08	0.00059256	9.1e-07	1.4e-07	1.46e-06	587.91326242	731.90854501	750.09374672	7.41965744	0.02093129	-0.35495371
0.07349	12.74211	0.00146114	6.4e-07	0.0	1e-08	0.00058844	9.2e-07	1.4e-07	1.46e-06	588.08360613	731.87057539	750.04074288	7.40501216	0.02117625	-0.35491208
0.07359	12.75228	0.00146521	6.5e-07	0.0	1e-08	0.00058434	9.3e-07	1.4e-07	1.47e-06	588.25360398	731.83265486	749.98783726	7.39038456	0.02142179	-0.35487053
0.07369	12.76243	0.00146927	6.5e-07	0.0	1e-08	0.00058026	9.4e-07	1.4e-07	1.47e-06	588.4232565	731.79478389	749.93502973	7.37577454	0.02166789	-0.35482906
0.07379	12.77256	0.0014733	6.6e-07	0.0	1e-08	0.0005762	9.6e-07	1.5e-07	1.48e-06	588.59256422	731.75696291	749.88232018	7.36118155	0.0219145	-0.35478767
0.07389	12.78266	0.00147731	6.7e-07	0.0	1e-08	0.00057216	9.7e-07	1.5e-07	1.48e-06	588.76152766	731.71919232	749.82970848	7.34660624	0.0221617	-0.35474635
0.07399	12.79274	0.00148131	6.8e-07	0.0	1e-08	0.00056814	9.8e-07	1.5e-07	1.48e-06	588.93014733	731.68147272	749.77719451	7.33204819	0.02240944	-0.35470511
0.07409	12.80279	0.00148528	6.8e-07	0.0	1e-08	0.00056415	9.9e-07	1.5e-07	1.49e-06	589.09842374	731.64380462	749.72477815	7.3175073	0.02265772	-0.35466395
0.07419	12.81282	0.00148924	6.9e-07	0.0	1e-08	0.00056017	1.01e-06	1.5e-07	1.49e-06	589.26635739	731.60618853	749.67245927	7.30298347	0.02290654	-0.35462286
0.07429	12.82282	0.00149317	7e-07	0.0	1e-08	0.00055621	1.02e-06	1.6e-07	1.5e-06	589.4339488	731.56862502	749.62023776	7.28847659	0.02315589	-0.35458185
0.07439	12.8328	0.00149708	7e-07	0.0	1e-08	0.00055227	1.03e-06	1.6e-07	1.5e-06	589.60119846	731.53111464	749.56811349	7.27398656	0.02340576	-0.35454091
0.07449	12.84276	0.00150098	7.1e-07	0.0	1e-08	0.00054835	1.04e-06	1.6e-07	1.5e-06	589.76810687	731.49365796	749.51608635	7.25951328	0.02365614	-0.35450005
0.07459	12.8527	0.00150485	7.2e-07	0.0	1e-08	0.00054445	1.06e-06	1.6e-07	1.51e-06	589.93467452	731.45625557	749.46415623	7.24505665	0.02390704	-0.35445927
0.07469	12.8626	0.0015087	7.3e-07	0.0	1e-08	0.00054057	1.07e-06	1.6e-07	1.51e-06	590.1009019	731.41890807	749.412323	7.23061656	0.02415843	-0.35441857
0.07479	12.87249	0.00151253	7.3e-07	0.0	1e-08	0.00053671	1.08e-06	1.7e-07	1.52e-06	590.26678949	731.38161609	749.36058654	7.21619291	0.02441033	-0.35437794
0.07489	12.88235	0.00151635	7.4e-07	0.0	1e-08	0.00053287	1.1e-06	1.7e-07	1.52e-06	590.43233777	731.34438025	749.30894675	7.2017856	0.02466271	-0.35433738
0.07499	12.89219	0.00152014	7.5e-07	0.0	1e-08	0.00052905	1.11e-06	1.7e-07	1.52e-06	590.59754723	731.30720121	749.25740351	7.18739452	0.02491557	-0.3542969
0.07509	12.902	0.00152391	7.6e-07	0.0	1e-08	0.00052525	1.12e-06	1.7e-07	1.53e-06	590.76241834	731.27007951	749.2059567	7.1730189	0.02516888	-0.3542565
0.07519	12.91179	0.00152766	7.6e-07	0.0	1e-08	0.00052147	1.14e-06	1.8e-07	1.53e-06	590.92695156	731.23301587	749.15460622	7.15865975	0.02542267	-0.35421618
0.07529	12.92155	0.00153139	7.7e-07	0.0	1e-08	0.00051772	1.15e-06	1.8e-07	1.54e-06	591.09114736	731.196011	749.10335194	7.14431649	0.02567693	-0.35417592
0.07539	12.93129	0.0015351	7.8e-07	0.0	1e-08	0.00051398	1.16e-06	1.8e-07	1.54e-06	591.2550062	731.15906562	749.05219377	7.12998901	0.02593163	-0.35413575
0.07549	12.941	0.00153879	7.9e-07	0.0	1e-08	0.00051026	1.18e-06	1.8e-07	1.54e-06	591.41852855	731.12218042	749.00113158	7.1156772	0.02618677	-0.35409565
0.07559	12.95069	0.00154246	8e-07	0.0	1e-08	0.00050656	1.19e-06	1.8e-07	1.55e-06	591.58171485	731.08535614	748.95016527	7.10138094	0.02644235	-0.35405562
0.07569	12.96036	0.00154611	8e-07	0.0	1e-08	0.00050289	1.21e-06	1.9e-07	1.55e-06	591.74456555	731.04859354	748.89929473	7.08710013	0.02669835	-0.35401567
0.07579	12.97	0.00154974	8.1e-07	0.0	1e-08	0.00049923	1.22e-06	1.9e-07	1.55e-06	591.9070811	731.01189336	748.84851985	7.07283466	0.02695477	-0.3539758
0.07589	12.97962	0.00155334	8.2e-07	0.0	1e-08	0.0004956	1.23e-06	1.9e-07	1.56e-06	592.06926195	730.97525638	748.79784053	7.05858441	0.0272116	-0.353936
0.07599	12.98921	0.00155693	8.3e-07	0.0	1e-08	0.00049198	1.25e-06	1.9e-07	1.56e-06	592.23110853	730.9386834	748.74725665	7.04434929	0.02746882	-0.35389627
0.07609	12.99878	0.0015605	8.4e-07	0.0	1e-08	0.00048839	1.26e-06	2e-07	1.56e-06	592.39262128	730.90217521	748.69676811	7.03012917	0.02772643	-0.35385662
0.07619	13.00832	0.00156404	8.4e-07	0.0	1e-08	0.00048481	1.28e-06	2e-07	1.57e-06	592.55380063	730.86573265	748.64637481	7.01592394	0.02798443	-0.35381705
0.07629	13.01784	0.00156757	8.5e-07	0.0	1e-08	0.00048126	1.29e-06	2e-07	1.57e-06	592.714647	730.82935649	748.59607664	7.00173276	0.0282428	-0.35377755
0.07639	13.02733	0.00157107	8.6e-07	0.0	1e-08	0.00047773	1.31e-06	2e-07	1.58e-06	592.87516081	730.79304751	748.54587351	6.98755673	0.02850152	-0.35373812
0.07649	13.0368	0.00157455	8.7e-07	0.0	1e-08	0.00047421	1.32e-06	2e-07	1.58e-06	593.0353425	730.75680665	748.49576531	6.97339522	0.0287606	-0.35369877
0.07659	13.04625	0.00157801	8.8e-07	0.0	1e-08	0.00047072	1.34e-06	2.1e-07	1.58e-06	593.19519247	730.72063478	748.44575193	6.95924811	0.02902002	-0.35365949
0.07669	13.05567	0.00158146	8.9e-07	0.0	1e-08	0.00046725	1.35e-06	2.1e-07	1.59e-06	593.35471113	730.68453279	748.39583328	6.94511528	0.02927977	-0.35362029
0.07679	13.06506	0.00158488	8.9e-07	0.0	1e-08	0.0004638	1.37e-06	2.1e-07	1.59e-06	593.51389889	730.64850156	748.34600926	6.93099661	0.02953985	-0.35358116
0.07689	13.07443	0.00158828	9e-07	0.0	1e-08	0.00046037	1.38e-06	2.1e-07	1.59e-06	593.67275616	730.61254203	748.29627976	6.91689199	0.02980023	-0.35354211
0.07699	13.08377	0.00159166	9.1e-07	0.0	1e-08	0.00045696	1.4e-06	2.2e-07	1.6e-06	593.83128334	730.57665513	748.2466447	6.90280129	0.03006091	-0.35350313
0.07709	13.09309	0.00159502	9.2e-07	0.0	1e-08	0.00045357	1.42e-06	2.2e-07	1.6e-06	593.98948082	730.54084178	748.19710397	6.8887244	0.03032189	-0.35346423
0.07719	13.10239	0.00159835	9.3e-07	0.0	1e-08	0.0004502	1.43e-06	2.2e-07	1.6e-06	594.147349	730.50510297	748.14765748	6.87466119	0.03058314	-0.35342539
0.07729	13.11166	0.00160167	9.4e-07	0.0	1e-08	0.00044685	1.45e-06	2.2e-07	1.61e-06	594.30488825	730.46943965	748.09830513	6.86061154	0.03084466	-0.35338664
0.07739	13.1209	0.00160497	9.5e-07	0.0	1e-08	0.00044352	1.46e-06	2.3e-07	1.61e-06	594.46209898	730.43385282	748.04904683	6.84657534	0.03110643	-0.35334795
0.07749	13.13012	0.00160825	9.5e-07	0.0	1e-08	0.00044022	1.48e-06	2.3e-07	1.61e-06	594.61898155	730.39834348	747.99988249	6.83255246	0.03136845	-0.35330934
0.07759	13.13932	0.0016115	9.6e-07	0.0	1e-08	0.00043693	1.5e-06	2.3e-07	1.62e-06	594.77553634	730.36291254	747.95081201	6.81854169	0.03163075	-0.35327081
0.07769	13.14849	0.00161474	9.7e-07	0.0	1e-08	0.00043366	1.51e-06	2.3e-07	1.62e-06	594.93176372	730.32756109	747.90183531	6.80454473	0.03189324	-0.35323234
0.07779	13.15763	0.00161795	9.8e-07	0.0	1e-08	0.00043042	1.53e-06	2.4e-07	1.62e-06	595.08766406	730.29229018	747.85295229	6.79056068	0.03215594	-0.35319396
0.07789	13.16675	0.00162115	9.9e-07	0.0	1e-08	0.00042719	1.55e-06	2.4e-07	1.63e-06	595.24323773	730.25710086	747.80416287	6.77658939	0.03241884	-0.35315564
0.07799	13.17584	0.00162432	1e-06	0.0	1e-08	0.00042399	1.56e-06	2.4e-07	1.63e-06	595.39848509	730.2219942	747.75546695	6.76263074	0.03268192	-0.3531174
0.07809	13.18491	0.00162747	1.01e-06	0.0	1e-08	0.0004208	1.58e-06	2.4e-07	1.63e-06	595.55340649	730.18697129	747.70686445	6.74868459	0.03294519	-0.35307923
0.07819	13.19395	0.0016306	1.02e-06	0.0	1e-08	0.00041764	1.6e-06	2.5e-07	1.64e-06	595.70800229	730.15203322	747.65835528	6.73475083	0.03320861	-0.35304113
0.07829	13.20297	0.00163372	1.03e-06	0.0	1e-08	0.00041449	1.61e-06	2.5e-07	1.64e-06	595.86227283	730.1171811	747.60993936	6.72082931	0.03347219	-0.35300311
0.07839	13.21196	0.00163681	1.04e-06	0.0	2e-08	0.00041137	1.63e-06	2.5e-07	1.64e-06	596.01621847	730.08241606	747.5616166	6.7069199	0.0337359	-0.35296516
0.07849	13.22092	0.00163988	1.04e-06	0.0	2e-08	0.00040827	1.65e-06	2.6e-07	1.64e-06	596.16983953	730.04773923	747.51338692	6.69302247	0.03399974	-0.35292729
0.07859	13.22986	0.00164293	1.05e-06	0.0	2e-08	0.00040518	1.67e-06	2.6e-07	1.65e-06	596.32313636	730.01315176	747.46525023	6.67913689	0.03426369	-0.35288948
0.07869	13.23878	0.00164596	1.06e-06	0.0	2e-08	0.00040212	1.68e-06	2.6e-07	1.65e-06	596.47610929	729.97865483	747.41720647	6.66526301	0.03452774	-0.35285175
0.07879	13.24767	0.00164897	1.07e-06	0.0	2e-08	0.00039908	1.7e-06	2.6e-07	1.65e-06	596.62875864	729.94424959	747.36925553	6.65139951	0.03479194	-0.3528141
0.07889	13.25653	0.00165196	1.08e-06	0.0	2e-08	0.00039605	1.72e-06	2.7e-07	1.66e-06	596.78108473	729.90993719	747.32139736	6.63754824	0.03505617	-0.35277651
0.07899	13.26537	0.00165493	1.09e-06	0.0	2e-08	0.00039305	1.74e-06	2.7e-07	1.66e-06	596.93308788	729.87571888	747.27363187	6.6237082	0.03532046	-0.352739
0.07909	13.27418	0.00165788	1.1e-06	0.0	2e-08	0.00039007	1.75e-06	2.7e-07	1.66e-06	597.08476842	729.84159588	747.22595898	6.60987926	0.0355848	-0.35270156
0.07919	13.28296	0.00166081	1.11e-06	0.0	2e-08	0.00038711	1.77e-06	2.8e-07	1.67e-06	597.23612665	729.80756942	747.17837862	6.59606126	0.03584918	-0.3526642
0.07929	13.29172	0.00166372	1.12e-06	0.0	2e-08	0.00038416	1.79e-06	2.8e-07	1.67e-06	597.38716288	729.77364074	747.13089071	6.58225407	0.03611357	-0.3526269
0.07939	13.30046	0.0016666	1.13e-06	0.0	2e-08	0.00038124	1.81e-06	2.8e-07	1.67e-06	597.53787742	729.7398111	747.08349518	6.56845753	0.03637798	-0.35258968
0.07949	13.30917	0.00166947	1.14e-06	0.0	2e-08	0.00037834	1.83e-06	2.8e-07	1.67e-06	597.68827056	729.70608177	747.03619196	6.5546715	0.03664237	-0.35255254
0.07959	13.31785	0.00167232	1.15e-06	0.0	2e-08	0.00037545	1.85e-06	2.9e-07	1.68e-06	597.8383426	729.67245405	746.98898097	6.54089583	0.03690675	-0.35251546
0.07969	13.3265	0.00167515	1.16e-06	0.0	2e-08	0.00037259	1.86e-06	2.9e-07	1.68e-06	597.98809383	729.63892922	746.94186214	6.52713036	0.03717109	-0.35247846
0.07979	13.33513	0.00167796	1.17e-06	0.0	2e-08	0.00036975	1.88e-06	2.9e-07	1.68e-06	598.13752453	729.6055086	746.89483541	6.51337496	0.03743538	-0.35244152
0.07989	13.34374	0.00168075	1.18e-06	0.0	2e-08	0.00036693	1.9e-06	3e-07	1.69e-06	598.286635	729.57219352	746.8479007	6.49962947	0.0376996	-0.35240467
0.07999	13.35231	0.00168352	1.19e-06	0.0	2e-08	0.00036412	1.92e-06	3e-07	1.69e-06	598.4354255	729.53898532	746.80105796	6.48589374	0.03796374	-0.35236788
0.08009	13.36086	0.00168627	1.2e-06	0.0	2e-08	0.00036134	1.94e-06	3e-07	1.69e-06	598.58389628	729.50588533	746.75430712	6.47216578	0.03822791	-0.35233117
0.08019	13.36939	0.00168899	1.21e-06	0.0	2e-08	0.00035857	1.96e-06	3.1e-07	1.69e-06	598.73204764	729.47289493	746.70764811	6.45844853	0.03849188	-0.35229452
0.08029	13.37789	0.0016917	1.22e-06	0.0	2e-08	0.00035583	1.98e-06	3.1e-07	1.7e-06	598.87987982	729.44001549	746.66108087	6.44474048	0.03875574	-0.35225795
0.08039	13.38636	0.00169439	1.23e-06	0.0	2e-08	0.0003531	2e-06	3.1e-07	1.7e-06	599.02739311	729.40724841	746.61460534	6.43104147	0.03901946	-0.35222145
0.08049	13.3948	0.00169707	1.24e-06	0.0	2e-08	0.0003504	2.02e-06	3.1e-07	1.7e-06	599.17458774	729.37459509	746.56822146	6.41735134	0.03928303	-0.35218503
0.08059	13.40322	0.00169972	1.25e-06	0.0	2e-08	0.00034771	2.04e-06	3.2e-07	1.71e-06	599.32146398	729.34205695	746.52192917	6.40366991	0.03954644	-0.35214867
0.08069	13.41161	0.00170235	1.26e-06	0.0	2e-08	0.00034504	2.06e-06	3.2e-07	1.71e-06	599.46802206	729.30963543	746.4757284	6.38999704	0.03980967	-0.35211239
0.08079	13.41998	0.00170496	1.27e-06	0.0	2e-08	0.00034239	2.08e-06	3.2e-07	1.71e-06	599.61426224	729.27733196	746.42961911	6.37633253	0.0400727	-0.35207618
0.08089	13.42832	0.00170755	1.28e-06	0.0	2e-08	0.00033976	2.1e-06	3.3e-07	1.71e-06	599.76018474	729.24514801	746.38360124	6.36267623	0.04033552	-0.35204004
0.08099	13.43663	0.00171013	1.29e-06	0.0	2e-08	0.00033715	2.12e-06	3.3e-07	1.72e-06	599.90578981	729.21308504	746.33767473	6.34902797	0.04059811	-0.35200398
0.08109	13.44492	0.00171268	1.3e-06	0.0	2e-08	0.00033456	2.14e-06	3.3e-07	1.72e-06	600.05107767	729.18114453	746.29183953	6.33538757	0.04086047	-0.35196798
0.08119	13.45318	0.00171522	1.31e-06	0.0	2e-08	0.00033199	2.16e-06	3.4e-07	1.72e-06	600.19604854	729.14932799	746.24609558	6.32175485	0.04112256	-0.35193206
0.08129	13.46141	0.00171773	1.32e-06	0.0	2e-08	0.00032944	2.18e-06	3.4e-07	1.72e-06	600.34070253	729.11763694	746.20044289	6.30811464	0.0413845	-0.3518962
0.08139	13.46961	0.00172023	1.33e-06	0.0	2e-08	0.00032691	2.2e-06	3.4e-07	1.73e-06	600.48503969	729.08607292	746.15488143	6.29449171	0.04164607	-0.35186042
0.08149	13.47779	0.00172271	1.34e-06	0.0	2e-08	0.00032439	2.22e-06	3.5e-07	1.73e-06	600.62906039	729.05463746	746.10941112	6.2808751	0.04190733	-0.35182472
0.08159	13.48594	0.00172517	1.35e-06	0.0	2e-08	0.00032189	2.24e-06	3.5e-07	1.73e-06	600.77276482	729.02333209	746.06403191	6.26726457	0.04216828	-0.35178908
0.08169	13.49406	0.00172761	1.36e-06	0.0	2e-08	0.00031942	2.26e-06	3.5e-07	1.73e-06	600.91615315	728.99215838	746.01874378	6.25365987	0.0424289	-0.35175351
0.08179	13.50216	0.00173003	1.37e-06	0.0	2e-08	0.00031696	2.28e-06	3.6e-07	1.74e-06	601.05922556	728.96111792	745.97354667	6.24006074	0.04268917	-0.35171802
0.08189	13.51023	0.00173243	1.38e-06	0.0	2e-08	0.00031452	2.3e-06	3.6e-07	1.74e-06	601.20198222	728.93021229	745.92844057	6.2264669	0.04294908	-0.3516826
0.08199	13.51827	0.00173482	1.39e-06	0.0	2e-08	0.0003121	2.32e-06	3.6e-07	1.74e-06	601.34442328	728.89944309	745.88342542	6.21287811	0.0432086	-0.35164725
0.08209	13.52629	0.00173718	1.4e-06	0.0	2e-08	0.00030969	2.34e-06	3.7e-07	1.74e-06	601.48654891	728.86881195	745.83850121	6.19929408	0.04346773	-0.35161197
0.08219	13.53428	0.00173953	1.41e-06	0.0	2e-08	0.00030731	2.37e-06	3.7e-07	1.75e-06	601.62835925	728.83832048	745.79366789	6.18571455	0.04372644	-0.35157676
0.08229	13.54224	0.00174186	1.42e-06	0.0	2e-08	0.00030494	2.39e-06	3.7e-07	1.75e-06	601.76985445	728.80797034	745.74892546	6.17213923	0.04398472	-0.35154162
0.08239	13.55017	0.00174417	1.43e-06	0.0	2e-08	0.00030259	2.41e-06	3.8e-07	1.75e-06	601.91103463	728.77776317	745.70427387	6.15856784	0.04424255	-0.35150655
0.08249	13.55807	0.00174646	1.45e-06	0.0	2e-08	0.00030026	2.43e-06	3.8e-07	1.75e-06	602.05189993	728.74770066	745.65971311	6.1450001	0.04449992	-0.35147156
0.08259	13.56595	0.00174873	1.46e-06	0.0	2e-08	0.00029795	2.45e-06	3.8e-07	1.75e-06	602.19245092	728.71778457	745.61524302	6.13146099	0.04475695	-0.35143664
0.08269	13.5738	0.00175099	1.47e-06	0.0	2e-08	0.00029565	2.47e-06	3.9e-07	1.76e-06	602.33268748	728.68801654	745.57086365	6.1179076	0.04501338	-0.35140178
0.08279	13.58162	0.00175323	1.48e-06	0.0	2e-08	0.00029338	2.5e-06	3.9e-07	1.76e-06	602.47260969	728.65839829	745.52657499	6.10435822	0.0452693	-0.351367
0.08289	13.58942	0.00175545	1.49e-06	0.0	2e-08	0.00029112	2.52e-06	3.9e-07	1.76e-06	602.61221769	728.62893154	745.48237702	6.09081267	0.0455247	-0.35133229
0.08299	13.59719	0.00175765	1.5e-06	0.0	2e-08	0.00028888	2.54e-06	4e-07	1.76e-06	602.7515116	728.59961803	745.43826972	6.07727075	0.04577955	-0.35129766
0.08309	13.60493	0.00175983	1.51e-06	0.0	2e-08	0.00028666	2.56e-06	4e-07	1.77e-06	602.89049154	728.57045951	745.39425306	6.06373226	0.04603385	-0.35126309
0.08319	13.61264	0.001762	1.52e-06	0.0	2e-08	0.00028445	2.58e-06	4.1e-07	1.77e-06	603.02915763	728.54145775	745.35032702	6.05019701	0.04628757	-0.35122859
0.08329	13.62032	0.00176415	1.53e-06	0.0	2e-08	0.00028226	2.61e-06	4.1e-07	1.77e-06	603.16750999	728.51261453	745.3064916	6.0366648	0.04654069	-0.35119417
0.08339	13.62797	0.00176628	1.54e-06	0.0	2e-08	0.00028009	2.63e-06	4.1e-07	1.77e-06	603.30554871	728.48393164	745.26274676	6.02313544	0.04679321	-0.35115981
0.08349	13.6356	0.00176839	1.55e-06	0.0	2e-08	0.00027794	2.65e-06	4.2e-07	1.77e-06	603.4432739	728.4554109	745.21909249	6.00960873	0.04704509	-0.35112553
0.08359	13.6432	0.00177049	1.56e-06	0.0	2e-08	0.0002758	2.67e-06	4.2e-07	1.78e-06	603.58068567	728.42705412	745.17552879	5.99608448	0.04729634	-0.35109132
0.08369	13.65077	0.00177257	1.58e-06	0.0	2e-08	0.00027369	2.7e-06	4.2e-07	1.78e-06	603.71778409	728.39886314	745.13205564	5.98256249	0.04754691	-0.35105718
0.08379	13.65831	0.00177463	1.59e-06	0.0	3e-08	0.00027158	2.72e-06	4.3e-07	1.78e-06	603.85456913	728.37083988	745.08867306	5.96902769	0.04779697	-0.35102311
0.08389	13.66583	0.00177667	1.6e-06	0.0	3e-08	0.0002695	2.74e-06	4.3e-07	1.78e-06	603.99104074	728.34298628	745.04538109	5.95550463	0.04804622	-0.35098911
0.08399	13.67331	0.0017787	1.61e-06	0.0	3e-08	0.00026743	2.77e-06	4.3e-07	1.79e-06	604.12719914	728.31530415	745.00217968	5.94198243	0.04829477	-0.35095519
0.08409	13.68077	0.00178071	1.62e-06	0.0	3e-08	0.00026538	2.79e-06	4.4e-07	1.79e-06	604.26304438	728.28779536	744.95906883	5.92846082	0.04854259	-0.35092133
0.08419	13.6882	0.0017827	1.63e-06	0.0	3e-08	0.00026335	2.81e-06	4.4e-07	1.79e-06	604.39857652	728.26046185	744.91604853	5.91493952	0.04878968	-0.35088755
0.08429	13.6956	0.00178468	1.64e-06	0.0	3e-08	0.00026133	2.84e-06	4.5e-07	1.79e-06	604.53379559	728.23330554	744.8731188	5.90141828	0.049036	-0.35085383
0.08439	13.70297	0.00178664	1.65e-06	0.0	3e-08	0.00025933	2.86e-06	4.5e-07	1.79e-06	604.66870163	728.20632838	744.83027963	5.8878968	0.04928155	-0.35082019
0.08449	13.71031	0.00178858	1.67e-06	0.0	3e-08	0.00025735	2.88e-06	4.5e-07	1.8e-06	604.80329468	728.17953231	744.78753104	5.87437482	0.0495263	-0.35078662
0.08459	13.71763	0.0017905	1.68e-06	0.0	3e-08	0.00025538	2.91e-06	4.6e-07	1.8e-06	604.93757476	728.15291932	744.74487303	5.86085206	0.04977025	-0.35075312
0.08469	13.72491	0.00179241	1.69e-06	0.0	3e-08	0.00025343	2.93e-06	4.6e-07	1.8e-06	605.07154187	728.12649139	744.70230561	5.84732823	0.05001337	-0.35071969
0.08479	13.73217	0.00179431	1.7e-06	0.0	3e-08	0.0002515	2.95e-06	4.6e-07	1.8e-06	605.20519605	728.10025053	744.6598288	5.83380304	0.05025564	-0.35068633
0.08489	13.73939	0.00179618	1.71e-06	0.0	3e-08	0.00024958	2.98e-06	4.7e-07	1.8e-06	605.33853728	728.07419875	744.61744262	5.82027622	0.05049706	-0.35065305
0.08499	13.74659	0.00179804	1.72e-06	0.0	3e-08	0.00024768	3e-06	4.7e-07	1.81e-06	605.47156557	728.04833808	744.57514708	5.8067512	0.05073763	-0.35061983
0.08509	13.75376	0.00179989	1.73e-06	0.0	3e-08	0.0002458	3.03e-06	4.8e-07	1.81e-06	605.60428122	728.02267083	744.5329421	5.79323323	0.0509774	-0.35058669
0.08519	13.7609	0.00180171	1.74e-06	0.0	3e-08	0.00024393	3.05e-06	4.8e-07	1.81e-06	605.73668402	727.99719891	744.49082777	5.77970495	0.05121617	-0.35055361
0.08529	13.76801	0.00180353	1.76e-06	0.0	3e-08	0.00024207	3.07e-06	4.8e-07	1.81e-06	605.86877397	727.97192439	744.44880411	5.76617468	0.05145402	-0.35052061
0.08539	13.77509	0.00180532	1.77e-06	0.0	3e-08	0.00024024	3.1e-06	4.9e-07	1.81e-06	606.00055105	727.94684939	744.40687114	5.75264218	0.05169093	-0.35048768
0.08549	13.78214	0.0018071	1.78e-06	0.0	3e-08	0.00023841	3.12e-06	4.9e-07	1.81e-06	606.13201524	727.92197603	744.36502887	5.73910722	0.05192688	-0.35045482
0.08559	13.78916	0.00180887	1.79e-06	0.0	3e-08	0.00023661	3.15e-06	5e-07	1.82e-06	606.26316653	727.89730645	744.32327734	5.72556957	0.05216185	-0.35042203
0.08569	13.79616	0.00181061	1.8e-06	0.0	3e-08	0.00023482	3.17e-06	5e-07	1.82e-06	606.39400489	727.8728428	744.28161656	5.712029	0.05239584	-0.35038932
0.08579	13.80312	0.00181235	1.81e-06	0.0	3e-08	0.00023304	3.2e-06	5e-07	1.82e-06	606.5245303	727.84858726	744.24004658	5.69848527	0.05262881	-0.35035667
0.08589	13.81005	0.00181406	1.82e-06	0.0	3e-08	0.00023129	3.22e-06	5.1e-07	1.82e-06	606.65474271	727.82454202	744.1985674	5.68493816	0.05286075	-0.3503241
0.08599	13.81696	0.00181577	1.84e-06	0.0	3e-08	0.00022954	3.24e-06	5.1e-07	1.82e-06	606.78464208	727.80070929	744.15717907	5.67138743	0.05309166	-0.3502916
0.08609	13.82383	0.00181745	1.85e-06	0.0	3e-08	0.00022781	3.27e-06	5.2e-07	1.82e-06	606.91422838	727.77709129	744.11588162	5.65783284	0.05332149	-0.35025916
0.08619	13.83067	0.00181912	1.86e-06	0.0	3e-08	0.0002261	3.29e-06	5.2e-07	1.83e-06	607.04350155	727.75369027	744.07467507	5.64427417	0.05355025	-0.3502268
0.08629	13.83748	0.00182078	1.87e-06	0.0	3e-08	0.0002244	3.32e-06	5.2e-07	1.83e-06	607.17246119	727.73050867	744.03355957	5.63067502	0.05377813	-0.35019452
0.08639	13.84427	0.00182242	1.88e-06	0.0	3e-08	0.00022272	3.34e-06	5.3e-07	1.83e-06	607.30110696	727.70754894	743.99253524	5.61709538	0.05400476	-0.3501623
0.08649	13.85102	0.00182404	1.89e-06	0.0	3e-08	0.00022105	3.37e-06	5.3e-07	1.83e-06	607.42943913	727.68481317	743.95160201	5.60350898	0.05423026	-0.35013016
0.08659	13.85774	0.00182566	1.91e-06	0.0	3e-08	0.0002194	3.39e-06	5.4e-07	1.83e-06	607.55745756	727.66230372	743.91075995	5.58991542	0.05445463	-0.35009808
0.08669	13.86444	0.00182725	1.92e-06	0.0	3e-08	0.00021776	3.42e-06	5.4e-07	1.83e-06	607.68516213	727.64002294	743.87000911	5.57631427	0.05467784	-0.35006608
0.08679	13.8711	0.00182883	1.93e-06	0.0	3e-08	0.00021614	3.44e-06	5.4e-07	1.84e-06	607.81255272	727.6179732	743.82934955	5.56270514	0.05489989	-0.35003415
0.08689	13.87773	0.0018304	1.94e-06	0.0	3e-08	0.00021453	3.47e-06	5.5e-07	1.84e-06	607.93962916	727.5961569	743.78878133	5.54908759	0.05512075	-0.35000229
0.08699	13.88433	0.00183195	1.95e-06	0.0	3e-08	0.00021293	3.49e-06	5.5e-07	1.84e-06	608.06639131	727.57457645	743.74830453	5.5354612	0.05534041	-0.3499705
0.08709	13.8909	0.00183349	1.96e-06	0.0	3e-08	0.00021135	3.52e-06	5.6e-07	1.84e-06	608.19283899	727.55323431	743.7079192	5.52182552	0.05555885	-0.34993879
0.08719	13.89744	0.00183501	1.97e-06	0.0	3e-08	0.00020979	3.54e-06	5.6e-07	1.84e-06	608.31897205	727.53213292	743.66762543	5.50818011	0.05577606	-0.34990715
0.08729	13.90394	0.00183652	1.99e-06	0.0	3e-08	0.00020824	3.57e-06	5.6e-07	1.84e-06	608.44479028	727.51127476	743.62742328	5.49452453	0.05599202	-0.34987557
0.08739	13.91042	0.00183801	2e-06	0.0	3e-08	0.0002067	3.6e-06	5.7e-07	1.85e-06	608.5702935	727.49066234	743.58731284	5.48085832	0.05620671	-0.34984407
0.08749	13.91687	0.00183949	2.01e-06	0.0	3e-08	0.00020518	3.62e-06	5.7e-07	1.85e-06	608.6954815	727.47029817	743.54729419	5.46716968	0.05642026	-0.34981265
0.08759	13.92328	0.00184096	2.02e-06	0.0	3e-08	0.00020367	3.65e-06	5.8e-07	1.85e-06	608.82035359	727.45018549	743.50736755	5.45346716	0.05663253	-0.3497813
0.08769	13.92967	0.00184241	2.03e-06	0.0	3e-08	0.00020217	3.67e-06	5.8e-07	1.85e-06	608.94490984	727.43032643	743.46753293	5.43975849	0.05684342	-0.34975001
0.08779	13.93602	0.00184385	2.04e-06	0.0	3e-08	0.00020069	3.7e-06	5.8e-07	1.85e-06	609.06915	727.41072359	743.42779041	5.42603608	0.05705299	-0.3497188
0.08789	13.94234	0.00184527	2.06e-06	0.0	3e-08	0.00019923	3.72e-06	5.9e-07	1.85e-06	609.1930738	727.39137963	743.38814011	5.41229932	0.05726123	-0.34968767
0.08799	13.94863	0.00184668	2.07e-06	0.0	3e-08	0.00019777	3.75e-06	5.9e-07	1.85e-06	609.31668095	727.37229723	743.34858213	5.39854763	0.05746813	-0.3496566
0.08809	13.95489	0.00184808	2.08e-06	0.0	3e-08	0.00019633	3.77e-06	6e-07	1.86e-06	609.43997114	727.35347907	743.30911658	5.38478039	0.05767366	-0.34962561
0.08819	13.96111	0.00184946	2.09e-06	0.0	4e-08	0.00019491	3.8e-06	6e-07	1.86e-06	609.56294405	727.33492789	743.26974359	5.37099698	0.05787781	-0.34959469
0.08829	13.96731	0.00185083	2.1e-06	0.0	4e-08	0.00019349	3.83e-06	6.1e-07	1.86e-06	609.68559937	727.31664644	743.23046326	5.35719676	0.05808057	-0.34956384
0.08839	13.97347	0.00185218	2.11e-06	0.0	4e-08	0.0001921	3.85e-06	6.1e-07	1.86e-06	609.80793673	727.29863751	743.19127574	5.34337909	0.05828192	-0.34953307
0.08849	13.9796	0.00185353	2.13e-06	0.0	4e-08	0.00019071	3.88e-06	6.1e-07	1.86e-06	609.92995579	727.2809039	743.15218114	5.32954332	0.05848186	-0.34950236
0.08859	13.9857	0.00185486	2.14e-06	0.0	4e-08	0.00018934	3.9e-06	6.2e-07	1.86e-06	610.05165617	727.26344844	743.1131796	5.31568878	0.05868035	-0.34947174
0.08869	13.99176	0.00185617	2.15e-06	0.0	4e-08	0.00018798	3.93e-06	6.2e-07	1.86e-06	610.17303747	727.24627399	743.07427126	5.3018148	0.0588774	-0.34944118
0.08879	13.9978	0.00185747	2.16e-06	0.0	4e-08	0.00018663	3.96e-06	6.3e-07	1.87e-06	610.29409938	727.22938394	743.03545624	5.28792758	0.05907339	-0.3494107
0.08889	14.0038	0.00185876	2.17e-06	0.0	4e-08	0.0001853	3.98e-06	6.3e-07	1.87e-06	610.41484151	727.2127815	742.99673468	5.27401495	0.05926763	-0.34938029
0.08899	14.00977	0.00186004	2.18e-06	0.0	4e-08	0.00018398	4.01e-06	6.3e-07	1.87e-06	610.53526337	727.19646922	742.95810675	5.26008118	0.05946039	-0.34934996
0.08909	14.0157	0.0018613	2.2e-06	0.0	4e-08	0.00018267	4.03e-06	6.4e-07	1.87e-06	610.65536453	727.18045014	742.9195726	5.24612557	0.05965167	-0.3493197
0.08919	14.0216	0.00186255	2.21e-06	0.0	4e-08	0.00018138	4.06e-06	6.4e-07	1.87e-06	610.77514452	727.16472734	742.8811324	5.23214744	0.05984145	-0.34928951
0.08929	14.02747	0.00186379	2.22e-06	0.0	4e-08	0.0001801	4.09e-06	6.5e-07	1.87e-06	610.89460287	727.14930393	742.8427863	5.21814608	0.06002973	-0.3492594
0.08939	14.03331	0.00186502	2.23e-06	0.0	4e-08	0.00017883	4.11e-06	6.5e-07	1.87e-06	611.0137391	727.13418304	742.80453449	5.20412079	0.06021648	-0.34922936
0.08949	14.03912	0.00186623	2.24e-06	0.0	4e-08	0.00017757	4.14e-06	6.6e-07	1.88e-06	611.13255271	727.11936785	742.76637712	5.19007085	0.0604017	-0.34919939
0.08959	14.04489	0.00186743	2.25e-06	0.0	4e-08	0.00017633	4.16e-06	6.6e-07	1.88e-06	611.25104317	727.10486158	742.7283144	5.17599553	0.06058537	-0.3491695
0.08969	14.05062	0.00186862	2.27e-06	0.0	4e-08	0.00017509	4.19e-06	6.6e-07	1.88e-06	611.36920995	727.09066749	742.69034649	5.16189409	0.06076749	-0.34913968
0.08979	14.05633	0.0018698	2.28e-06	0.0	4e-08	0.00017388	4.22e-06	6.7e-07	1.88e-06	611.4870525	727.07678885	742.65247359	5.1477658	0.06094804	-0.34910994
0.08989	14.062	0.00187096	2.29e-06	0.0	4e-08	0.00017267	4.24e-06	6.7e-07	1.88e-06	611.60457026	727.06322899	742.6146959	5.13360988	0.061127	-0.34908027
0.08999	14.06764	0.00187211	2.3e-06	0.0	4e-08	0.00017147	4.27e-06	6.8e-07	1.88e-06	611.72176263	727.04999128	742.57701361	5.11938747	0.0613049	-0.34905069
0.09009	14.07324	0.00187325	2.31e-06	0.0	4e-08	0.00017029	4.3e-06	6.8e-07	1.88e-06	611.83862794	727.03708081	742.53942724	5.10515627	0.06148091	-0.34902117
0.09019	14.07881	0.00187438	2.32e-06	0.0	4e-08	0.00016912	4.32e-06	6.9e-07	1.88e-06	611.95516627	727.02449991	742.50193681	5.0908956	0.0616553	-0.34899173
0.09029	14.08434	0.00187549	2.33e-06	0.0	4e-08	0.00016796	4.35e-06	6.9e-07	1.88e-06	612.07137694	727.01225215	742.46454255	5.07660149	0.06182811	-0.34896236
0.09039	14.08984	0.0018766	2.35e-06	0.0	4e-08	0.00016682	4.37e-06	6.9e-07	1.89e-06	612.18725924	727.00034115	742.42724468	5.06227291	0.06199931	-0.34893307
0.09049	14.09531	0.00187769	2.36e-06	0.0	4e-08	0.00016568	4.4e-06	7e-07	1.89e-06	612.30281241	726.98877058	742.39004347	5.0479088	0.06216892	-0.34890386
0.09059	14.10074	0.00187877	2.37e-06	0.0	4e-08	0.00016456	4.43e-06	7e-07	1.89e-06	612.4180357	726.97754416	742.35293917	5.03350812	0.06233691	-0.34887472
0.09069	14.10614	0.00187983	2.38e-06	0.0	4e-08	0.00016345	4.45e-06	7.1e-07	1.89e-06	612.53292832	726.96666567	742.31593203	5.01906977	0.06250329	-0.34884566
0.09079	14.1115	0.00188089	2.39e-06	0.0	4e-08	0.00016235	4.48e-06	7.1e-07	1.89e-06	612.64748946	726.95613893	742.27902234	5.00459265	0.06266804	-0.34881667
0.09089	14.11683	0.00188194	2.4e-06	0.0	4e-08	0.00016126	4.5e-06	7.2e-07	1.89e-06	612.76171827	726.94596782	742.24221036	4.99007566	0.06283116	-0.34878777
0.09099	14.12212	0.00188297	2.41e-06	0.0	4e-08	0.00016018	4.53e-06	7.2e-07	1.89e-06	612.8756139	726.93615626	742.20549639	4.97551765	0.06299264	-0.34875893
0.09109	14.12738	0.00188399	2.43e-06	0.0	4e-08	0.00015912	4.56e-06	7.2e-07	1.89e-06	612.98917547	726.92670824	742.16888071	4.96091748	0.06315247	-0.34873018
0.09119	14.1326	0.001885	2.44e-06	0.0	4e-08	0.00015806	4.58e-06	7.3e-07	1.89e-06	613.10240205	726.9176278	742.13236364	4.94627398	0.06331066	-0.3487015
0.09129	14.13779	0.001886	2.45e-06	0.0	4e-08	0.00015702	4.61e-06	7.3e-07	1.9e-06	613.21529237	726.90892032	742.09594556	4.9315534	0.06346831	-0.34867291
0.09139	14.14294	0.00188699	2.46e-06	0.0	4e-08	0.00015599	4.63e-06	7.4e-07	1.9e-06	613.3278453	726.90059058	742.05962686	4.91680887	0.06362355	-0.34864439
0.09149	14.14806	0.00188797	2.47e-06	0.0	4e-08	0.00015497	4.66e-06	7.4e-07	1.9e-06	613.4400601	726.89264185	742.02340779	4.90201563	0.06377718	-0.34861594
0.09159	14.15314	0.00188893	2.48e-06	0.0	4e-08	0.00015396	4.69e-06	7.5e-07	1.9e-06	613.55193569	726.88507856	741.98728868	4.88717232	0.06392921	-0.34858758
0.09169	14.15818	0.00188989	2.49e-06	0.0	4e-08	0.00015297	4.71e-06	7.5e-07	1.9e-06	613.663471	726.87790521	741.95126991	4.8722775	0.06407963	-0.3485593
0.09179	14.16319	0.00189083	2.5e-06	0.0	4e-08	0.00015198	4.74e-06	7.5e-07	1.9e-06	613.77466488	726.87112636	741.91535183	4.85732975	0.06422845	-0.34853109
0.09189	14.16816	0.00189177	2.52e-06	0.0	4e-08	0.000151	4.76e-06	7.6e-07	1.9e-06	613.8855162	726.86474664	741.87953481	4.84232761	0.06437567	-0.34850296
0.09199	14.1731	0.00189269	2.53e-06	0.0	4e-08	0.00015004	4.79e-06	7.6e-07	1.9e-06	613.99602376	726.85877078	741.84381925	4.8272696	0.06452128	-0.34847492
0.09209	14.17799	0.0018936	2.54e-06	0.0	4e-08	0.00014908	4.82e-06	7.7e-07	1.9e-06	614.10618634	726.85320356	741.80820554	4.81215421	0.0646653	-0.34844695
0.09219	14.18285	0.0018945	2.55e-06	0.0	4e-08	0.00014814	4.84e-06	7.7e-07	1.9e-06	614.21600269	726.84804986	741.77269408	4.79697992	0.06480772	-0.34841906
0.09229	14.18768	0.00189539	2.56e-06	0.0	4e-08	0.00014721	4.87e-06	7.7e-07	1.91e-06	614.32547151	726.84331462	741.73728529	4.78174517	0.06494855	-0.34839125
0.09239	14.19247	0.00189627	2.57e-06	0.0	5e-08	0.00014629	4.89e-06	7.8e-07	1.91e-06	614.43459148	726.83900288	741.70197959	4.7664484	0.06508779	-0.34836353
0.09249	14.19721	0.00189714	2.58e-06	0.0	5e-08	0.00014538	4.92e-06	7.8e-07	1.91e-06	614.54336122	726.83511984	741.66677744	4.75102506	0.06522737	-0.34833589
0.09259	14.20193	0.001898	2.59e-06	0.0	5e-08	0.00014447	4.94e-06	7.9e-07	1.91e-06	614.65177774	726.83167553	741.63167974	4.73557688	0.06536413	-0.34830833
0.09269	14.2066	0.00189885	2.6e-06	0.0	5e-08	0.00014358	4.97e-06	7.9e-07	1.91e-06	614.75984068	726.82867197	741.59668664	4.72005802	0.06549944	-0.34828085
0.09279	14.21124	0.00189969	2.61e-06	0.0	5e-08	0.0001427	4.99e-06	8e-07	1.91e-06	614.86754848	726.8261148	741.56179863	4.70446648	0.0656333	-0.34825345
0.09289	14.21583	0.00190052	2.62e-06	0.0	5e-08	0.00014184	5.02e-06	8e-07	1.91e-06	614.97489955	726.82400978	741.52701624	4.68880022	0.06576573	-0.34822614
0.09299	14.22039	0.00190134	2.63e-06	0.0	5e-08	0.00014098	5.04e-06	8e-07	1.91e-06	615.08189223	726.82236275	741.49233997	4.67305717	0.06589675	-0.34819891
0.09309	14.22492	0.00190214	2.65e-06	0.0	5e-08	0.00014013	5.07e-06	8.1e-07	1.91e-06	615.18852482	726.8211797	741.45777037	4.65723523	0.06602639	-0.34817176
0.09319	14.2294	0.00190294	2.66e-06	0.0	5e-08	0.00013929	5.09e-06	8.1e-07	1.91e-06	615.2947956	726.82046672	741.42330799	4.64133224	0.06615464	-0.3481447
0.09329	14.23384	0.00190373	2.67e-06	0.0	5e-08	0.00013846	5.12e-06	8.2e-07	1.91e-06	615.40070276	726.82023001	741.3889534	4.62534604	0.06628155	-0.34811772
0.09339	14.23824	0.00190451	2.68e-06	0.0	5e-08	0.00013764	5.14e-06	8.2e-07	1.92e-06	615.50624447	726.82047593	741.35470718	4.60927441	0.06640712	-0.34809083
0.09349	14.24261	0.00190527	2.69e-06	0.0	5e-08	0.00013683	5.17e-06	8.2e-07	1.92e-06	615.61141885	726.82121091	741.32056993	4.59311509	0.06653138	-0.34806402
0.09359	14.24693	0.00190603	2.7e-06	0.0	5e-08	0.00013604	5.19e-06	8.3e-07	1.92e-06	615.71622394	726.82244155	741.28654225	4.57686581	0.06665435	-0.34803729
0.09369	14.25122	0.00190678	2.71e-06	0.0	5e-08	0.00013525	5.22e-06	8.3e-07	1.92e-06	615.82065777	726.82417455	741.25262478	4.56052424	0.06677605	-0.34801066
0.09379	14.25546	0.00190752	2.72e-06	0.0	5e-08	0.00013447	5.24e-06	8.4e-07	1.92e-06	615.9247159	726.82642169	741.21881885	4.54387342	0.06690142	-0.34798412
0.09389	14.25967	0.00190825	2.73e-06	0.0	5e-08	0.0001337	5.27e-06	8.4e-07	1.92e-06	616.02839542	726.82919163	741.18512537	4.52726934	0.06702228	-0.34795767
0.09399	14.26383	0.00190897	2.74e-06	0.0	5e-08	0.00013294	5.29e-06	8.4e-07	1.92e-06	616.13169566	726.83248843	741.15154457	4.51055431	0.06714221	-0.3479313
0.09409	14.26796	0.00190968	2.75e-06	0.0	5e-08	0.0001322	5.31e-06	8.5e-07	1.92e-06	616.23461414	726.83631988	741.11807723	4.49372487	0.06726125	-0.34790502
0.09419	14.27204	0.00191037	2.76e-06	0.0	5e-08	0.00013146	5.34e-06	8.5e-07	1.92e-06	616.33714831	726.84069399	741.08472415	4.4767775	0.06737947	-0.34787883
0.09429	14.27608	0.00191106	2.77e-06	0.0	5e-08	0.00013073	5.36e-06	8.6e-07	1.92e-06	616.43929553	726.84561892	741.05148613	4.4597086	0.06749691	-0.34785273
0.09439	14.28008	0.00191175	2.78e-06	0.0	5e-08	0.00013001	5.39e-06	8.6e-07	1.92e-06	616.54105309	726.85110306	741.01836404	4.4425145	0.06761362	-0.34782672
0.09449	14.28404	0.00191242	2.79e-06	0.0	5e-08	0.0001293	5.41e-06	8.6e-07	1.92e-06	616.6424182	726.85715497	740.98535872	4.42519145	0.06772966	-0.3478008
0.09459	14.28795	0.00191308	2.8e-06	0.0	5e-08	0.0001286	5.43e-06	8.7e-07	1.92e-06	616.74338797	726.86378342	740.95247108	4.40773563	0.06784509	-0.34777497
0.09469	14.29183	0.00191373	2.81e-06	0.0	5e-08	0.00012791	5.46e-06	8.7e-07	1.92e-06	616.84395942	726.87099739	740.91970203	4.39014318	0.06795996	-0.34774923
0.09479	14.29566	0.00191437	2.82e-06	0.0	5e-08	0.00012723	5.48e-06	8.7e-07	1.93e-06	616.94412952	726.87880607	740.88705252	4.37241011	0.06807435	-0.34772359
0.09489	14.29944	0.00191501	2.83e-06	0.0	5e-08	0.00012656	5.5e-06	8.8e-07	1.93e-06	617.04389509	726.88721885	740.85452352	4.3545324	0.06818829	-0.34769804
0.09499	14.30319	0.00191563	2.84e-06	0.0	5e-08	0.0001259	5.52e-06	8.8e-07	1.93e-06	617.14325276	726.89624577	740.82211607	4.33637332	0.06830587	-0.3476726
0.09509	14.30689	0.00191624	2.85e-06	0.0	5e-08	0.00012525	5.55e-06	8.9e-07	1.93e-06	617.24219577	726.90590531	740.7898322	4.31811938	0.06842139	-0.34764725
0.09519	14.31054	0.00191685	2.86e-06	0.0	5e-08	0.00012461	5.57e-06	8.9e-07	1.93e-06	617.34072239	726.91620327	740.75767247	4.29968887	0.06853726	-0.347622
0.09529	14.31416	0.00191745	2.86e-06	0.0	5e-08	0.00012398	5.59e-06	8.9e-07	1.93e-06	617.43882863	726.9271511	740.7256381	4.28107491	0.06865362	-0.34759684
0.09539	14.31772	0.00191803	2.87e-06	0.0	5e-08	0.00012335	5.61e-06	9e-07	1.93e-06	617.53651034	726.93876066	740.69373035	4.26227042	0.06877063	-0.34757178
0.09549	14.32125	0.00191861	2.88e-06	0.0	5e-08	0.00012274	5.64e-06	9e-07	1.93e-06	617.63376323	726.9510442	740.66195054	4.24326809	0.06888843	-0.34754683
0.09559	14.32472	0.00191918	2.89e-06	0.0	5e-08	0.00012214	5.66e-06	9e-07	1.93e-06	617.7305828	726.96401438	740.63030002	4.22406042	0.06900721	-0.34752197
0.09569	14.32816	0.00191974	2.9e-06	0.0	5e-08	0.00012154	5.68e-06	9.1e-07	1.93e-06	617.82696443	726.97768427	740.59878022	4.20463968	0.06912712	-0.34749722
0.09579	14.33154	0.00192029	2.91e-06	0.0	5e-08	0.00012096	5.7e-06	9.1e-07	1.93e-06	617.92290329	726.99206739	740.5673926	4.18496139	0.06924955	-0.34747258
0.09589	14.33488	0.00192083	2.92e-06	0.0	5e-08	0.00012038	5.72e-06	9.1e-07	1.93e-06	618.01839131	727.00718492	740.53613955	4.16494696	0.06937703	-0.34744804
0.09599	14.33817	0.00192136	2.93e-06	0.0	5e-08	0.00011982	5.74e-06	9.2e-07	1.93e-06	618.11342451	727.02304843	740.50502231	4.14475493	0.06950419	-0.34742361
0.09609	14.34142	0.00192188	2.94e-06	0.0	5e-08	0.00011926	5.77e-06	9.2e-07	1.93e-06	618.20799726	727.03967335	740.47404258	4.12429716	0.06963387	-0.34739928
0.09619	14.34461	0.0019224	2.94e-06	0.0	5e-08	0.00011871	5.79e-06	9.2e-07	1.93e-06	618.30210352	727.05707615	740.44320218	4.10356239	0.06976636	-0.34737506
0.09629	14.34776	0.0019229	2.95e-06	0.0	5e-08	0.00011818	5.81e-06	9.3e-07	1.93e-06	618.39573699	727.07527392	740.41250301	4.08253904	0.06990194	-0.34735096
0.09639	14.35086	0.0019234	2.96e-06	0.0	5e-08	0.00011765	5.83e-06	9.3e-07	1.94e-06	618.48889109	727.09428441	740.38194704	4.06121515	0.07004091	-0.34732696
0.09649	14.35391	0.00192388	2.97e-06	0.0	5e-08	0.00011713	5.85e-06	9.3e-07	1.94e-06	618.58155898	727.11412602	740.35153634	4.03957844	0.07018359	-0.34730308
0.09659	14.35691	0.00192436	2.98e-06	0.0	5e-08	0.00011662	5.87e-06	9.4e-07	1.94e-06	618.67373352	727.13481782	740.32127304	4.01761628	0.07033029	-0.34727932
0.09669	14.35986	0.00192483	2.98e-06	0.0	5e-08	0.00011612	5.89e-06	9.4e-07	1.94e-06	618.76540506	727.15638574	740.29116002	3.99515513	0.07048749	-0.34725568
0.09679	14.36276	0.00192528	2.99e-06	0.0	5e-08	0.00011563	5.91e-06	9.4e-07	1.94e-06	618.85656569	727.17885076	740.26119965	3.97239508	0.07064736	-0.34723215
0.09689	14.36561	0.00192573	3e-06	0.0	5e-08	0.00011515	5.92e-06	9.5e-07	1.94e-06	618.94720703	727.20223515	740.23139442	3.94923365	0.07081367	-0.34720875
0.09699	14.36841	0.00192617	3.01e-06	0.0	5e-08	0.00011468	5.94e-06	9.5e-07	1.94e-06	619.03731987	727.22656331	740.20174709	3.92565065	0.070987	-0.34718547
0.09709	14.37115	0.0019266	3.01e-06	0.0	5e-08	0.00011422	5.96e-06	9.5e-07	1.94e-06	619.12689453	727.2518608	740.17226054	3.90162516	0.07116797	-0.34716232
0.09719	14.37385	0.00192703	3.02e-06	0.0	6e-08	0.00011377	5.98e-06	9.6e-07	1.94e-06	619.21592032	727.27815562	740.14293795	3.87699045	0.07136215	-0.3471393
0.09729	14.37648	0.00192744	3.03e-06	0.0	6e-08	0.00011333	6e-06	9.6e-07	1.94e-06	619.30438321	727.30548357	740.11378345	3.8518964	0.07156438	-0.34711641
0.09739	14.37907	0.00192784	3.04e-06	0.0	6e-08	0.0001129	6.01e-06	9.6e-07	1.94e-06	619.39227282	727.33387215	740.08480014	3.82624953	0.07177773	-0.34709365
0.09749	14.38159	0.00192823	3.04e-06	0.0	6e-08	0.00011248	6.03e-06	9.7e-07	1.94e-06	619.47957637	727.36335451	740.05599179	3.80001778	0.07200322	-0.34707103
0.09759	14.38406	0.00192862	3.05e-06	0.0	6e-08	0.00011207	6.05e-06	9.7e-07	1.94e-06	619.56628037	727.39396561	740.0273624	3.77316769	0.07224189	-0.34704855
0.09769	14.38648	0.00192899	3.06e-06	0.0	6e-08	0.00011167	6.07e-06	9.7e-07	1.94e-06	619.65237051	727.4257423	739.99891618	3.74566439	0.07249485	-0.34702621
0.09779	14.38884	0.00192936	3.06e-06	0.0	6e-08	0.00011128	6.08e-06	9.7e-07	1.94e-06	619.73782993	727.4587277	739.97065811	3.71728153	0.07277013	-0.34700403
0.09789	14.39113	0.00192971	3.07e-06	0.0	6e-08	0.0001109	6.1e-06	9.8e-07	1.94e-06	619.82264003	727.49296903	739.94259365	3.68816144	0.07306239	-0.346982
0.09799	14.39337	0.00193006	3.08e-06	0.0	6e-08	0.00011053	6.11e-06	9.8e-07	1.94e-06	619.90678293	727.52851195	739.91472806	3.65817711	0.07337608	-0.34696012
0.09809	14.39555	0.00193039	3.08e-06	0.0	6e-08	0.00011017	6.13e-06	9.8e-07	1.94e-06	619.99023843	727.56540763	739.88706725	3.62726424	0.07371334	-0.3469384
0.09819	14.39766	0.00193072	3.09e-06	0.0	6e-08	0.00010982	6.14e-06	9.8e-07	1.94e-06	620.07298266	727.60371657	739.85961823	3.59516173	0.07408449	-0.34691685
0.09829	14.39972	0.00193103	3.09e-06	0.0	6e-08	0.00010948	6.16e-06	9.9e-07	1.94e-06	620.15499053	727.64350211	739.83238831	3.56199272	0.07448384	-0.34689547
0.09839	14.40171	0.00193134	3.1e-06	0.0	6e-08	0.00010915	6.17e-06	9.9e-07	1.94e-06	620.23623586	727.68483019	739.80538515	3.52758904	0.07491779	-0.34687427
0.09849	14.40363	0.00193163	3.11e-06	0.0	6e-08	0.00010884	6.19e-06	9.9e-07	1.94e-06	620.31668965	727.72777372	739.77861722	3.49184922	0.07538996	-0.34685326
0.09859	14.40549	0.00193192	3.11e-06	0.0	6e-08	0.00010853	6.2e-06	9.9e-07	1.94e-06	620.39631713	727.77241977	739.75209462	3.45438059	0.07591564	-0.34683244
0.09869	14.40727	0.00193219	3.12e-06	0.0	6e-08	0.00010824	6.21e-06	1e-06	1.94e-06	620.47508124	727.81886106	739.72582815	3.41526566	0.07649101	-0.34681182
0.09879	14.40899	0.00193245	3.12e-06	0.0	6e-08	0.00010796	6.22e-06	1e-06	1.94e-06	620.55294065	727.8672007	739.69982979	3.37409798	0.07713198	-0.34679141
0.09889	14.41063	0.0019327	3.13e-06	0.0	6e-08	0.00010769	6.24e-06	1e-06	1.95e-06	620.62984536	727.91756298	739.67411403	3.33069727	0.07784524	-0.34677123
0.09899	14.4122	0.00193294	3.13e-06	0.0	6e-08	0.00010743	6.25e-06	1e-06	1.95e-06	620.70574243	727.97007948	739.6486962	3.28477502	0.07864188	-0.34675127
0.09909	14.4137	0.00193317	3.13e-06	0.0	6e-08	0.00010718	6.26e-06	1e-06	1.95e-06	620.78056939	728.02490489	739.62359436	3.23575988	0.07954457	-0.34673157
0.09919	14.41511	0.00193338	3.14e-06	0.0	6e-08	0.00010695	6.27e-06	1e-06	1.95e-06	620.85425143	728.08222376	739.5988301	3.18327362	0.08056799	-0.34671214
0.09929	14.41644	0.00193359	3.14e-06	0.0	6e-08	0.00010673	6.28e-06	1.01e-06	1.95e-06	620.9267007	728.14225218	739.57442871	3.12640159	0.0817493	-0.34669299
0.09939	14.41769	0.00193378	3.15e-06	0.0	6e-08	0.00010653	6.29e-06	1.01e-06	1.95e-06	620.99781149	728.20524943	739.55042062	3.06453495	0.08311258	-0.34667415
0.09949	14.41885	0.00193395	3.15e-06	0.0	6e-08	0.00010634	6.3e-06	1.01e-06	1.95e-06	621.06745421	728.2715322	739.52684304	2.99610813	0.08472222	-0.34665565
0.09959	14.41991	0.00193411	3.15e-06	0.0	6e-08	0.00010617	6.3e-06	1.01e-06	1.95e-06	621.13546388	728.34150174	739.50374328	2.91938706	0.08664984	-0.34663752
0.09969	14.42087	0.00193426	3.16e-06	0.0	6e-08	0.00010601	6.31e-06	1.01e-06	1.95e-06	621.20162572	728.41567794	739.48118283	2.83173386	0.08900523	-0.34661983
0.09979	14.42172	0.00193439	3.16e-06	0.0	6e-08	0.00010587	6.32e-06	1.01e-06	1.95e-06	621.265646	728.49476722	739.45924563	2.72852593	0.09198285	-0.34660262
0.09989	14.42246	0.0019345	3.16e-06	0.0	6e-08	0.00010575	6.32e-06	1.01e-06	1.95e-06	621.32709678	728.57979052	739.43805377	2.60174823	0.09592245	-0.34658601
0.09999	14.42306	0.00193459	3.16e-06	0.0	6e-08	0.00010565	6.33e-06	1.01e-06	1.95e-06	621.38528773	728.67237664	739.41780386	2.43420779	0.10155806	-0.34657015
0.10001	14.42316	0.00193461	3.16e-06	0.0	6e-08	0.00010563	6.33e-06	1.01e-06	1.95e-06	621.39643815	728.69202684	739.41389437	1306.73777587	33.37954692	37.21960341
