# Supplementary material for: Dataset for the simulated biomass pyrolysis in rotary kilns with varying particle residence time distributions
Source: Data Brief. 2021 Nov 23;39:107603. doi: 10.1016/j.dib.2021.107603 (PMC8633881; doi:10.1016/j.dib.2021.107603)
Supplement: Supplementary Data S1 — Supplementary Raw Research Data. This is open data under the CC BY license http://creativecommons.org/licenses/by/4.0/ [file mmc1.zip › supplementary/108/logFiles/log_Pe20]

l,m	Tau,s	F_w,kg/s	F_is,kg/s	F_c,kg/s	F_rt,kg/s	F_w_wet,kg/s	F_it,kg/s	F_g,kg/s	F_H2O_g,kg/s	T_b,K	T_g,K	T_w,K	q_bed,kW/m	q_gas,kW/m	q_loss,kW/m
1e-05	0.00118	0.0	0.0	0.0	0.0	0.00205284	0.0	0.0	0.0	298.22729069	298.63375453	833.12798246	28.56648139	3.36256808	-0.42016208
0.0001	0.02237	0.0	0.0	0.0	0.0	0.00205284	0.0	0.0	0.0	298.92212061	302.98057308	832.93001124	28.51936252	3.35497452	-0.42000662
0.0002	0.0459	0.0	0.0	0.0	0.0	0.00205284	0.0	0.0	0.0	299.69249718	307.79547611	832.71043758	28.46713369	3.34631958	-0.41983417
0.0003	0.06941	0.0	0.0	0.0	0.0	0.00205284	0.0	0.0	0.0	300.46113572	312.5943874	832.49127975	28.41504844	3.33740928	-0.41966206
0.0004	0.09291	0.0	0.0	0.0	0.0	0.00205284	0.0	0.0	0.0	301.22804229	317.37698075	832.27253849	28.36310316	3.32825215	-0.41949028
0.0005	0.11639	0.0	0.0	0.0	0.0	0.00205284	0.0	0.0	0.0	301.9932228	322.14292412	832.0542146	28.31129675	3.31882968	-0.41931883
0.0006	0.13986	0.0	0.0	0.0	0.0	0.00205284	0.0	0.0	0.0	302.75668323	326.89189426	831.83630883	28.25963021	3.3091656	-0.4191477
0.0007	0.16331	0.0	0.0	0.0	0.0	0.00205284	0.0	0.0	0.0	303.51842951	331.62356688	831.61882192	28.20810033	3.29923495	-0.41897691
0.0008	0.18675	0.0	0.0	0.0	0.0	0.00205284	0.0	0.0	0.0	304.27846741	336.33759564	831.40175479	28.15670967	3.28905359	-0.41880644
0.0009	0.21017	0.0	0.0	0.0	0.0	0.00205284	0.0	0.0	0.0	305.03680291	341.03365934	831.18510817	28.10545764	3.27861782	-0.4186363
0.001	0.23358	0.0	0.0	0.0	0.0	0.00205284	0.0	0.0	0.0	305.7934418	345.71142018	830.96888291	28.05433883	3.26790397	-0.41846649
0.0011	0.25697	0.0	0.0	0.0	0.0	0.00205284	0.0	0.0	0.0	306.54838979	350.3705315	830.75307994	28.00335894	3.25693699	-0.41829702
0.0012	0.28034	0.0	0.0	0.0	0.0	0.00205284	0.0	0.0	0.0	307.30165279	355.0106641	830.53770004	27.9525163	3.24570956	-0.41812787
0.0013	0.3037	0.0	0.0	0.0	0.0	0.00205284	0.0	0.0	0.0	308.05323626	359.63146198	830.32274424	27.90179837	3.23418221	-0.41795907
0.0014	0.32705	0.0	0.0	0.0	0.0	0.00205284	0.0	0.0	0.0	308.80314589	364.2325796	830.10821346	27.85122057	3.22240351	-0.4177906
0.0015	0.35038	0.0	0.0	0.0	0.0	0.00205284	0.0	0.0	0.0	309.55138745	368.81367992	829.89410857	27.8007781	3.2103583	-0.41762246
0.0016	0.37369	0.0	0.0	0.0	0.0	0.00205284	0.0	0.0	0.0	310.29796671	373.37442189	829.68043044	27.75047114	3.19804717	-0.41745466
0.0017	0.39699	0.0	0.0	0.0	0.0	0.00205284	0.0	0.0	0.0	311.04288939	377.91446498	829.46717996	27.70029988	3.1854707	-0.41728718
0.0018	0.42028	0.0	0.0	0.0	0.0	0.00205284	0.0	0.0	0.0	311.78616125	382.43346928	829.25435801	27.65025786	3.17261527	-0.41712005
0.0019	0.44355	0.0	0.0	0.0	0.0	0.00205284	0.0	0.0	0.0	312.52778689	386.93105483	829.04196595	27.60033292	3.15945499	-0.41695327
0.002	0.4668	0.0	0.0	0.0	0.0	0.00205284	0.0	0.0	0.0	313.2677724	391.40689406	828.83000452	27.55055217	3.14604814	-0.41678681
0.0021	0.49004	0.0	0.0	0.0	0.0	0.00205284	0.0	0.0	0.0	314.00612342	395.8606439	828.61847463	27.50090373	3.13236944	-0.41662069
0.0022	0.51326	0.0	0.0	0.0	0.0	0.00205284	0.0	0.0	0.0	314.74284554	400.29195916	828.40737724	27.45138743	3.11841873	-0.41645491
0.0023	0.53647	0.0	0.0	0.0	0.0	0.00205284	0.0	0.0	0.0	315.47794432	404.70049465	828.19671329	27.40200313	3.10419589	-0.41628946
0.0024	0.55966	0.0	0.0	0.0	0.0	0.00205284	0.0	0.0	0.0	316.21142519	409.08590556	827.98648376	27.35273042	3.08968724	-0.41612438
0.0025	0.58283	0.0	0.0	0.0	0.0	0.00205284	0.0	0.0	0.0	316.94329271	413.44784978	827.77668986	27.30359593	3.07491053	-0.41595962
0.0026	0.60599	0.0	0.0	0.0	0.0	0.00205284	0.0	0.0	0.0	317.67355282	417.78598081	827.56733243	27.25458932	3.05985883	-0.41579521
0.0027	0.62914	0.0	0.0	0.0	0.0	0.00205284	0.0	0.0	0.0	318.40221087	422.09995396	827.35841249	27.20571007	3.04453174	-0.41563113
0.0028	0.65227	0.0	0.0	0.0	0.0	0.00205284	0.0	0.0	0.0	319.1292722	426.38942454	827.14993104	27.15695766	3.02892889	-0.4154674
0.0029	0.67538	0.0	0.0	0.0	0.0	0.00205284	0.0	0.0	0.0	319.8547421	430.65404791	826.94188909	27.10833155	3.01304987	-0.41530402
0.003	0.69848	0.0	0.0	0.0	0.0	0.00205284	0.0	0.0	0.0	320.57862573	434.89349947	826.73428761	27.05981971	2.99693603	-0.41514099
0.0031	0.72157	0.0	0.0	0.0	0.0	0.00205284	0.0	0.0	0.0	321.30092801	439.10747801	826.52712747	27.01143736	2.98052998	-0.41497831
0.0032	0.74464	0.0	0.0	0.0	0.0	0.00205284	0.0	0.0	0.0	322.02165431	443.29562191	826.32040978	26.96317787	2.96385346	-0.41481597
0.0033	0.76769	0.0	0.0	0.0	0.0	0.00205284	0.0	0.0	0.0	322.74080974	447.45759786	826.11413552	26.91504052	2.94690675	-0.41465397
0.0034	0.79073	0.0	0.0	0.0	0.0	0.00205284	0.0	0.0	0.0	323.45839941	451.59307368	825.90830572	26.8670246	2.92969014	-0.41449233
0.0035	0.81375	0.0	0.0	0.0	0.0	0.00205284	0.0	0.0	0.0	324.17442837	455.70171828	825.70292137	26.81912941	2.91220393	-0.41433104
0.0036	0.83676	0.0	0.0	0.0	0.0	0.00205284	0.0	0.0	0.0	324.8889016	459.78325225	825.49798324	26.77134922	2.89453147	-0.4141701
0.0037	0.85975	0.0	0.0	0.0	0.0	0.00205284	0.0	0.0	0.0	325.60182409	463.8373829	825.29349217	26.72369036	2.87655644	-0.41400951
0.0038	0.88272	0.0	0.0	0.0	0.0	0.00205284	0.0	0.0	0.0	326.31320079	467.86376805	825.08944926	26.67614935	2.85832511	-0.41384927
0.0039	0.90568	0.0	0.0	0.0	0.0	0.00205284	0.0	0.0	0.0	327.02303663	471.86209805	824.88585543	26.62872539	2.83983897	-0.41368939
0.004	0.92863	0.0	0.0	0.0	0.0	0.00205284	0.0	0.0	0.0	327.73133648	475.83206598	824.68271163	26.58141772	2.82109953	-0.41352986
0.0041	0.95156	0.0	0.0	0.0	0.0	0.00205284	0.0	0.0	0.0	328.4381052	479.77336757	824.48001877	26.53422555	2.80210829	-0.41337069
0.0042	0.97447	0.0	0.0	0.0	0.0	0.00205284	0.0	0.0	0.0	329.14334761	483.68577988	824.27777737	26.48714446	2.78296843	-0.41321186
0.0043	0.99737	0.0	0.0	0.0	0.0	0.00205284	0.0	0.0	0.0	329.84706848	487.56900776	824.07598834	26.44017888	2.76353533	-0.41305339
0.0044	1.02025	0.0	0.0	0.0	0.0	0.00205284	0.0	0.0	0.0	330.54927258	491.42275347	823.8746526	26.39332596	2.74386889	-0.41289528
0.0045	1.04312	0.0	0.0	0.0	0.0	0.00205284	0.0	0.0	0.0	331.2499646	495.24674207	823.67377096	26.34658486	2.72397194	-0.41273753
0.0046	1.06597	0.0	0.0	0.0	0.0	0.00205284	0.0	0.0	0.0	331.94914923	499.04070297	823.47334421	26.29995474	2.7038473	-0.41258013
0.0047	1.08881	0.0	0.0	0.0	0.0	0.00205284	0.0	0.0	0.0	332.64683112	502.80437	823.27337315	26.25343286	2.68353758	-0.41242309
0.0048	1.11163	0.0	0.0	0.0	0.0	0.00205284	0.0	0.0	0.0	333.34301484	506.5375799	823.07385803	26.20701908	2.66303141	-0.41226641
0.0049	1.13444	0.0	0.0	0.0	0.0	0.00205284	0.0	0.0	0.0	334.03770499	510.24004194	822.8747998	26.16071424	2.64229682	-0.41211009
0.005	1.15723	0.0	0.0	0.0	0.0	0.00205284	0.0	0.0	0.0	334.7309061	513.91151638	822.67619913	26.11451643	2.62135919	-0.41195413
0.0051	1.18	0.0	0.0	0.0	0.0	0.00205284	0.0	0.0	0.0	335.42262267	517.55177214	822.47805665	26.06842474	2.60022258	-0.41179853
0.0052	1.20276	0.0	0.0	0.0	0.0	0.00205284	0.0	0.0	0.0	336.11285919	521.16058408	822.28037299	26.02243831	2.57889107	-0.41164328
0.0053	1.22551	0.0	0.0	0.0	0.0	0.00205284	0.0	0.0	0.0	336.80162007	524.73775164	822.08314865	25.97655085	2.55746362	-0.41148839
0.0054	1.24823	0.0	0.0	0.0	0.0	0.00205284	0.0	0.0	0.0	337.48890961	528.28317433	821.88638362	25.93076887	2.53581388	-0.41133387
0.0055	1.27095	0.0	0.0	0.0	0.0	0.00205284	0.0	0.0	0.0	338.17473223	531.79659474	821.69007873	25.88508871	2.5139947	-0.41117971
0.0056	1.29364	0.0	0.0	0.0	0.0	0.00205284	0.0	0.0	0.0	338.85909224	535.27782835	821.4942344	25.83950945	2.49201068	-0.41102591
0.0057	1.31632	0.0	0.0	0.0	0.0	0.00205284	0.0	0.0	0.0	339.54199393	538.72669719	821.29885107	25.79403019	2.46986629	-0.41087247
0.0058	1.33899	0.0	0.0	0.0	0.0	0.00205284	0.0	0.0	0.0	340.22344154	542.14302967	821.10392913	25.74865	2.44756588	-0.4107194
0.0059	1.36164	0.0	0.0	0.0	0.0	0.00205284	0.0	0.0	0.0	340.90343929	545.52666038	820.90946896	25.70336801	2.42511363	-0.41056668
0.006	1.38428	0.0	0.0	0.0	0.0	0.00205284	0.0	0.0	0.0	341.58199137	548.87742998	820.71547092	25.65818331	2.40251361	-0.41041434
0.0061	1.4069	0.0	0.0	0.0	0.0	0.00205284	0.0	0.0	0.0	342.2591019	552.19518498	820.52193532	25.61309502	2.37976976	-0.41026236
0.0062	1.4295	0.0	0.0	0.0	0.0	0.00205284	0.0	0.0	0.0	342.93477502	555.47977761	820.32886249	25.56810228	2.35688585	-0.41011074
0.0063	1.45209	0.0	0.0	0.0	0.0	0.00205284	0.0	0.0	0.0	343.60901479	558.7310656	820.13625271	25.5231976	2.33400009	-0.40995947
0.0064	1.47466	0.0	0.0	0.0	0.0	0.00205284	0.0	0.0	0.0	344.28182502	561.94926155	819.9441044	25.478382	2.31107764	-0.40980855
0.0065	1.49722	0.0	0.0	0.0	0.0	0.00205284	0.0	0.0	0.0	344.95320985	565.13405432	819.75241878	25.43366371	2.28793728	-0.40965802
0.0066	1.51976	0.0	0.0	0.0	0.0	0.00205284	0.0	0.0	0.0	345.62317324	568.28533489	819.56119597	25.38903621	2.2646978	-0.40950785
0.0067	1.54228	0.0	0.0	0.0	0.0	0.00205284	0.0	0.0	0.0	346.2917191	571.40301575	819.37043603	25.34449854	2.24136479	-0.40935804
0.0068	1.56479	0.0	0.0	0.0	0.0	0.00205284	0.0	0.0	0.0	346.95885133	574.48701715	819.18013897	25.30004974	2.21794374	-0.4092086
0.0069	1.58729	0.0	0.0	0.0	0.0	0.00205284	0.0	0.0	0.0	347.62457377	577.53726694	818.99030475	25.25568888	2.19444007	-0.40905953
0.007	1.60977	0.0	0.0	0.0	0.0	0.00205284	0.0	0.0	0.0	348.28889023	580.55370049	818.80093334	25.211415	2.17085915	-0.40891082
0.0071	1.63223	0.0	0.0	0.0	0.0	0.00205284	0.0	0.0	0.0	348.95180451	583.53626063	818.61202464	25.16722716	2.14720627	-0.40876248
0.0072	1.65468	0.0	0.0	0.0	0.0	0.00205284	0.0	0.0	0.0	349.61332033	586.48489755	818.42357854	25.12312444	2.12348663	-0.4086145
0.0073	1.67711	0.0	0.0	0.0	0.0	0.00205284	0.0	0.0	0.0	350.27344141	589.39956867	818.23559492	25.07910591	2.0997054	-0.40846689
0.0074	1.69953	0.0	0.0	0.0	0.0	0.00205284	0.0	0.0	0.0	350.9321714	592.28048844	818.04807218	25.0351603	2.07620481	-0.40831958
0.0075	1.72193	0.0	0.0	0.0	0.0	0.00205284	0.0	0.0	0.0	351.58951395	595.12759052	817.86101034	24.99130332	2.0524472	-0.40817268
0.0076	1.74432	0.0	0.0	0.0	0.0	0.00205284	0.0	0.0	0.0	352.24547267	597.94080907	817.67440944	24.94752698	2.02866848	-0.40802614
0.0077	1.76668	0.0	0.0	0.0	0.0	0.00205284	0.0	0.0	0.0	352.90005112	600.72016089	817.48826904	24.9038303	2.00487612	-0.40787996
0.0078	1.78904	0.0	0.0	0.0	0.0	0.00205284	0.0	0.0	0.0	353.55325283	603.46567265	817.30258868	24.86021226	1.98107761	-0.40773415
0.0079	1.81138	0.0	0.0	0.0	0.0	0.00205284	0.0	0.0	0.0	354.20508131	606.17738099	817.11736783	24.8166719	1.95728048	-0.4075887
0.008	1.8337	0.0	0.0	0.0	0.0	0.00205284	0.0	0.0	0.0	354.85554002	608.85533251	816.93260594	24.77320822	1.93349232	-0.40744362
0.0081	1.85601	0.0	0.0	0.0	0.0	0.00205284	0.0	0.0	0.0	355.5046324	611.49958386	816.7483024	24.72982024	1.90972072	-0.40729889
0.0082	1.8783	0.0	0.0	0.0	0.0	0.00205284	0.0	0.0	0.0	356.15236183	614.11020173	816.56445656	24.68650696	1.88597334	-0.40715453
0.0083	1.90057	1e-08	0.0	0.0	0.0	0.00205284	0.0	0.0	0.0	356.79873167	616.68726292	816.38106772	24.64326741	1.86225788	-0.40701053
0.0084	1.92283	1e-08	0.0	0.0	0.0	0.00205284	0.0	0.0	0.0	357.44374544	619.23085622	816.19813505	24.60010978	1.83860594	-0.40686684
0.0085	1.94508	1e-08	0.0	0.0	0.0	0.00205284	0.0	0.0	0.0	358.0874065	621.74107976	816.01565768	24.55701844	1.81498717	-0.40672355
0.0086	1.96731	1e-08	0.0	0.0	0.0	0.00205284	0.0	0.0	0.0	358.72971802	624.21803975	815.83363486	24.51399861	1.79142552	-0.40658061
0.0087	1.98952	1e-08	0.0	0.0	0.0	0.00205283	0.0	0.0	0.0	359.37068326	626.66185412	815.65206568	24.47104938	1.76792903	-0.40643802
0.0088	2.01172	1e-08	0.0	0.0	0.0	0.00205283	0.0	0.0	0.0	360.01030544	629.07265111	815.4709492	24.42816985	1.74450579	-0.4062958
0.0089	2.0339	1e-08	0.0	0.0	0.0	0.00205283	0.0	0.0	0.0	360.64858776	631.45056933	815.29028441	24.38535914	1.72116394	-0.40615392
0.009	2.05607	1e-08	0.0	0.0	0.0	0.00205283	0.0	0.0	0.0	361.28553337	633.79575779	815.11007027	24.34261635	1.69791168	-0.40601241
0.0091	2.07822	1e-08	0.0	0.0	0.0	0.00205283	0.0	0.0	0.0	361.92114542	636.10837597	814.93030568	24.29994059	1.67475722	-0.40587124
0.0092	2.10035	1e-08	0.0	0.0	0.0	0.00205283	0.0	0.0	0.0	362.555427	638.38859382	814.7509895	24.25733098	1.65170887	-0.40573043
0.0093	2.12247	1e-08	0.0	0.0	0.0	0.00205283	0.0	0.0	0.0	363.1883812	640.63659181	814.57212052	24.21478665	1.62877494	-0.40558997
0.0094	2.14457	1e-08	0.0	0.0	0.0	0.00205283	0.0	0.0	0.0	363.8200112	642.85247822	814.39369791	24.17232596	1.60573777	-0.40544986
0.0095	2.16666	1e-08	0.0	0.0	0.0	0.00205283	0.0	0.0	0.0	364.4503203	645.03627253	814.21572122	24.12991766	1.58296287	-0.4053101
0.0096	2.18873	1e-08	0.0	0.0	0.0	0.00205283	0.0	0.0	0.0	365.07931129	647.18831744	814.03818848	24.08757365	1.56030861	-0.40517068
0.0097	2.21079	1e-08	0.0	0.0	0.0	0.00205283	0.0	0.0	0.0	365.70698716	649.30880999	813.86109842	24.04529325	1.5377815	-0.40503161
0.0098	2.23283	1e-08	0.0	0.0	0.0	0.00205283	0.0	0.0	0.0	366.33335089	651.39795526	813.68444972	24.00307578	1.51538801	-0.40489289
0.0099	2.25485	1e-08	0.0	0.0	0.0	0.00205283	0.0	0.0	0.0	366.95840544	653.4559663	813.50824102	23.96092058	1.49313457	-0.40475452
0.01	2.27686	1e-08	0.0	0.0	0.0	0.00205283	0.0	0.0	0.0	367.58215373	655.4830641	813.33247092	23.918827	1.47102757	-0.40461649
0.0101	2.29885	1e-08	0.0	0.0	0.0	0.00205283	0.0	0.0	0.0	368.20459867	657.47947745	813.15713798	23.8767944	1.44907333	-0.4044788
0.0102	2.32083	1e-08	0.0	0.0	0.0	0.00205283	0.0	0.0	0.0	368.82574315	659.4454429	812.98224074	23.83482215	1.42727817	-0.40434145
0.0103	2.34279	2e-08	0.0	0.0	0.0	0.00205283	0.0	0.0	0.0	369.44559002	661.38120469	812.80777768	23.79290964	1.40564834	-0.40420444
0.0104	2.36474	2e-08	0.0	0.0	0.0	0.00205282	0.0	0.0	0.0	370.06414215	663.28699213	812.63374736	23.75107059	1.38397467	-0.40406779
0.0105	2.38667	2e-08	0.0	0.0	0.0	0.00205282	0.0	0.0	0.0	370.68140269	665.16279359	812.4601496	23.70928205	1.36259963	-0.40393146
0.0106	2.40858	2e-08	0.0	0.0	0.0	0.00205282	0.0	0.0	0.0	371.29737423	667.00904239	812.2869819	23.66755276	1.34138911	-0.40379547
0.0107	2.43048	2e-08	0.0	0.0	0.0	0.00205282	0.0	0.0	0.0	371.91205957	668.82598773	812.11424274	23.62588229	1.32034713	-0.40365982
0.0108	2.45236	2e-08	0.0	0.0	0.0	0.00205282	0.0	0.0	0.0	372.52546152	670.61388351	811.94193054	23.58427024	1.29947759	-0.40352451
0.0109	2.47423	2e-08	0.0	0.0	0.0	0.00205282	0.0	0.0	0.0	373.13758284	672.37298811	811.77004373	23.54271622	1.27878423	-0.40338952
0.011	2.49608	2e-08	0.0	0.0	0.0	0.00205282	0.0	0.0	0.0	373.74842628	674.10356423	811.5985807	23.50121984	1.25827068	-0.40325487
0.0111	2.51791	2e-08	0.0	0.0	0.0	0.00205282	0.0	0.0	0.0	374.3579946	675.8058787	811.42753983	23.45978076	1.2379404	-0.40312055
0.0112	2.53973	2e-08	0.0	0.0	0.0	0.00205282	0.0	0.0	0.0	374.96629052	677.48020224	811.25691946	23.41839864	1.21779674	-0.40298656
0.0113	2.56154	3e-08	0.0	0.0	0.0	0.00205281	0.0	0.0	0.0	375.57331675	679.12680932	811.08671792	23.37707316	1.19784291	-0.40285289
0.0114	2.58332	3e-08	0.0	0.0	0.0	0.00205281	0.0	0.0	0.0	376.17907599	680.74597795	810.91693354	23.33580403	1.17808198	-0.40271955
0.0115	2.6051	3e-08	0.0	0.0	0.0	0.00205281	0.0	0.0	0.0	376.78357096	682.33789587	810.74756514	23.29459492	1.15840285	-0.40258656
0.0116	2.62685	3e-08	0.0	0.0	0.0	0.00205281	0.0	0.0	0.0	377.38680431	683.90288601	810.57861079	23.25343915	1.13899303	-0.40245388
0.0117	2.64859	3e-08	0.0	0.0	0.0	0.00205281	0.0	0.0	0.0	377.98877871	685.44123837	810.41006872	23.21233923	1.11977622	-0.40232152
0.0118	2.67032	3e-08	0.0	0.0	0.0	0.00205281	0.0	0.0	0.0	378.58949682	686.95323348	810.24193723	23.17129495	1.1007541	-0.40218949
0.0119	2.69202	4e-08	0.0	0.0	0.0	0.00205281	0.0	0.0	0.0	379.18896126	688.43915346	810.07421462	23.13030614	1.08192818	-0.40205777
0.012	2.71372	4e-08	0.0	0.0	0.0	0.0020528	0.0	0.0	0.0	379.78717468	689.89928183	809.90689917	23.08937265	1.06329979	-0.40192637
0.0121	2.73539	4e-08	0.0	0.0	0.0	0.0020528	0.0	0.0	0.0	380.3841397	691.33390323	809.73998914	23.04849433	1.04487009	-0.40179529
0.0122	2.75705	4e-08	0.0	0.0	0.0	0.0020528	0.0	0.0	0.0	380.97985892	692.74330321	809.57348282	23.00767106	1.02664007	-0.40166453
0.0123	2.7787	4e-08	0.0	0.0	0.0	0.0020528	0.0	0.0	0.0	381.57433496	694.127768	809.40737845	22.96690276	1.00861055	-0.40153408
0.0124	2.80033	4e-08	0.0	0.0	0.0	0.0020528	0.0	0.0	0.0	382.16757041	695.48758428	809.2416743	22.92618934	0.99078217	-0.40140395
0.0125	2.82194	5e-08	0.0	0.0	0.0	0.00205279	0.0	0.0	0.0	382.75956769	696.82309803	809.0763684	22.8855205	0.97322284	-0.40127415
0.0126	2.84354	5e-08	0.0	0.0	0.0	0.00205279	0.0	0.0	0.0	383.35032939	698.1345993	808.911459	22.84491264	0.95582457	-0.40114465
0.0127	2.86512	5e-08	0.0	0.0	0.0	0.00205279	0.0	0.0	0.0	383.93985812	699.42235674	808.7469444	22.80435877	0.93863352	-0.40101545
0.0128	2.88668	5e-08	0.0	0.0	0.0	0.00205279	0.0	0.0	0.0	384.52815643	700.68666476	808.58282282	22.76385879	0.92165017	-0.40088657
0.0129	2.90823	6e-08	0.0	0.0	0.0	0.00205278	0.0	0.0	0.0	385.11522687	701.92781789	808.41909249	22.72341265	0.90487485	-0.40075799
0.013	2.92976	6e-08	0.0	0.0	0.0	0.00205278	0.0	0.0	0.0	385.70107196	703.14611057	808.25575162	22.68302029	0.88830776	-0.40062972
0.0131	2.95128	6e-08	0.0	0.0	0.0	0.00205278	0.0	0.0	0.0	386.28569423	704.34183693	808.09279843	22.64268169	0.87194892	-0.40050175
0.0132	2.97278	6e-08	0.0	0.0	0.0	0.00205278	0.0	0.0	0.0	386.86909621	705.51529064	807.93023112	22.60239682	0.85579824	-0.40037409
0.0133	2.99427	7e-08	0.0	0.0	0.0	0.00205277	0.0	0.0	0.0	387.4512804	706.66676467	807.76804792	22.56216569	0.83985545	-0.40024673
0.0134	3.01574	7e-08	0.0	0.0	0.0	0.00205277	0.0	0.0	0.0	388.03224932	707.79655114	807.60624705	22.52198831	0.82412014	-0.40011967
0.0135	3.03719	7e-08	0.0	0.0	0.0	0.00205277	0.0	0.0	0.0	388.61200544	708.90495137	807.44482669	22.48186178	0.80860776	-0.3999929
0.0136	3.05863	8e-08	0.0	0.0	0.0	0.00205276	0.0	0.0	0.0	389.19055122	709.99226517	807.28378503	22.44179081	0.79329215	-0.39986644
0.0137	3.08005	8e-08	0.0	0.0	0.0	0.00205276	0.0	0.0	0.0	389.76788919	711.05877207	807.12312033	22.40177351	0.77818319	-0.39974027
0.0138	3.10146	8e-08	0.0	0.0	0.0	0.00205276	0.0	0.0	0.0	390.34402184	712.10476088	806.96283083	22.36180991	0.76328002	-0.39961439
0.0139	3.12285	9e-08	0.0	0.0	0.0	0.00205275	0.0	0.0	0.0	390.91895164	713.13051879	806.80291475	22.32190011	0.74858163	-0.39948881
0.014	3.14422	9e-08	0.0	0.0	0.0	0.00205275	0.0	0.0	0.0	391.49268108	714.13633115	806.64337034	22.28204417	0.73408685	-0.39936352
0.0141	3.16558	1e-07	0.0	0.0	0.0	0.00205274	0.0	0.0	0.0	392.06521264	715.1224813	806.48419585	22.2422422	0.71979438	-0.39923852
0.0142	3.18692	1e-07	0.0	0.0	0.0	0.00205274	0.0	0.0	0.0	392.63654878	716.08925037	806.32538954	22.20249432	0.70570278	-0.3991138
0.0143	3.20825	1.1e-07	0.0	0.0	0.0	0.00205274	0.0	0.0	0.0	393.20669198	717.0369171	806.16694967	22.16280065	0.69181047	-0.39898938
0.0144	3.22956	1.1e-07	0.0	0.0	0.0	0.00205273	0.0	0.0	0.0	393.77564472	717.96575766	806.00887453	22.12316134	0.67811572	-0.39886523
0.0145	3.25085	1.1e-07	0.0	0.0	0.0	0.00205273	0.0	0.0	0.0	394.34340938	718.87606882	805.85116229	22.083566	0.66469647	-0.3987414
0.0146	3.27213	1.2e-07	0.0	0.0	0.0	0.00205272	0.0	0.0	0.0	394.90998823	719.76820712	805.69381091	22.0440314	0.65142515	-0.39861783
0.0147	3.29339	1.3e-07	0.0	0.0	0.0	0.00205272	0.0	0.0	0.0	395.47538388	720.64238252	805.53681894	22.00455078	0.63835222	-0.39849454
0.0148	3.31464	1.3e-07	0.0	0.0	0.0	0.00205271	0.0	0.0	0.0	396.03959877	721.49886911	805.38018466	21.96512425	0.62547611	-0.39837154
0.0149	3.33586	1.4e-07	0.0	0.0	0.0	0.00205271	0.0	0.0	0.0	396.60263533	722.33793851	805.22390636	21.92575192	0.61279514	-0.39824881
0.015	3.35708	1.4e-07	0.0	0.0	0.0	0.0020527	0.0	0.0	0.0	397.16449602	723.15985974	805.06798236	21.88643392	0.60030751	-0.39812636
0.0151	3.37828	1.5e-07	0.0	0.0	0.0	0.00205269	0.0	0.0	0.0	397.72518326	723.96489905	804.91241097	21.8471704	0.58801132	-0.39800419
0.0152	3.39946	1.5e-07	0.0	0.0	0.0	0.00205269	0.0	0.0	0.0	398.28469948	724.75331981	804.75719052	21.80796151	0.57590455	-0.39788229
0.0153	3.42062	1.6e-07	0.0	0.0	0.0	0.00205268	0.0	0.0	0.0	398.84304713	725.52538233	804.60231936	21.7688074	0.56398507	-0.39776067
0.0154	3.44177	1.7e-07	0.0	0.0	0.0	0.00205267	0.0	0.0	0.0	399.40022864	726.28134377	804.44779583	21.72970826	0.55225067	-0.39763932
0.0155	3.46291	1.7e-07	0.0	0.0	0.0	0.00205267	0.0	0.0	0.0	399.95624644	727.02145833	804.29361833	21.69065753	0.54075175	-0.39751825
0.0156	3.48402	1.8e-07	0.0	0.0	0.0	0.00205266	0.0	0.0	0.0	400.51110273	727.74606264	804.13978485	21.65166587	0.52940387	-0.39739744
0.0157	3.50512	1.9e-07	0.0	0.0	0.0	0.00205265	0.0	0.0	0.0	401.06480008	728.45535229	803.98629401	21.61272913	0.51823852	-0.39727691
0.0158	3.52621	2e-07	0.0	0.0	0.0	0.00205264	0.0	0.0	0.0	401.61734091	729.1495773	803.83314422	21.57384746	0.50725357	-0.39715664
0.0159	3.54728	2e-07	0.0	0.0	0.0	0.00205264	0.0	0.0	0.0	402.16872763	729.82898457	803.68033387	21.53502103	0.49644676	-0.39703663
0.016	3.56833	2.1e-07	0.0	0.0	0.0	0.00205263	0.0	0.0	0.0	402.71896265	730.4938177	803.52786137	21.49624999	0.48581577	-0.39691689
0.0161	3.58937	2.2e-07	0.0	0.0	0.0	0.00205262	0.0	0.0	0.0	403.2680484	731.14431695	803.37572517	21.45753451	0.47535817	-0.39679742
0.0162	3.61039	2.3e-07	0.0	0.0	0.0	0.00205261	0.0	0.0	0.0	403.81598727	731.78071908	803.2239237	21.41887479	0.46507147	-0.3966782
0.0163	3.63139	2.4e-07	0.0	0.0	0.0	0.0020526	0.0	0.0	0.0	404.36278168	732.40325728	803.07245542	21.38027099	0.45495308	-0.39655925
0.0164	3.65238	2.5e-07	0.0	0.0	0.0	0.00205259	0.0	0.0	0.0	404.90843405	733.01216102	802.92131883	21.34172332	0.44500032	-0.39644056
0.0165	3.67336	2.6e-07	0.0	0.0	0.0	0.00205258	0.0	0.0	0.0	405.45294678	733.60765598	802.77051242	21.30323198	0.43521042	-0.39632212
0.0166	3.69431	2.7e-07	0.0	0.0	0.0	0.00205257	0.0	0.0	0.0	405.99632208	734.19006078	802.62003425	21.26478542	0.42568858	-0.39620396
0.0167	3.71525	2.8e-07	0.0	0.0	0.0	0.00205256	0.0	0.0	0.0	406.53856241	734.7595676	802.46988298	21.22640284	0.41625743	-0.39608604
0.0168	3.73618	2.9e-07	0.0	0.0	0.0	0.00205255	0.0	0.0	0.0	407.07967022	735.31637898	802.32005721	21.18807637	0.40698834	-0.39596838
0.0169	3.75708	3e-07	0.0	0.0	0.0	0.00205254	0.0	0.0	0.0	407.61964789	735.86071545	802.17055547	21.14980615	0.39787905	-0.39585098
0.017	3.77797	3.1e-07	0.0	0.0	0.0	0.00205253	0.0	0.0	0.0	408.15849781	736.39279433	802.02137628	21.11159234	0.38892721	-0.39573382
0.0171	3.79885	3.3e-07	0.0	0.0	0.0	0.00205252	0.0	0.0	0.0	408.69622238	736.91282964	801.8725182	21.07343507	0.38013042	-0.39561692
0.0172	3.81971	3.4e-07	0.0	0.0	0.0	0.0020525	0.0	0.0	0.0	409.23282397	737.42103204	801.72397978	21.0353345	0.37148626	-0.39550027
0.0173	3.84055	3.5e-07	0.0	0.0	0.0	0.00205249	0.0	0.0	0.0	409.76830499	737.91760879	801.57575962	20.9972908	0.36299223	-0.39538387
0.0174	3.86138	3.6e-07	0.0	0.0	0.0	0.00205248	0.0	0.0	0.0	410.3026678	738.40276366	801.42785631	20.95930412	0.35464579	-0.39526772
0.0175	3.88219	3.8e-07	0.0	0.0	0.0	0.00205246	0.0	0.0	0.0	410.8359148	738.87669689	801.28026847	20.92137463	0.34644435	-0.39515182
0.0176	3.90299	3.9e-07	0.0	0.0	0.0	0.00205245	0.0	0.0	0.0	411.3680483	739.33964772	801.1329945	20.8834964	0.33845103	-0.39503616
0.0177	3.92376	4.1e-07	0.0	0.0	0.0	0.00205243	0.0	0.0	0.0	411.89907064	739.79182285	800.98603301	20.84567935	0.33055793	-0.39492075
0.0178	3.94453	4.2e-07	0.0	0.0	0.0	0.00205242	0.0	0.0	0.0	412.42898426	740.23339188	800.83938274	20.80791954	0.32280691	-0.39480558
0.0179	3.96527	4.4e-07	0.0	0.0	0.0	0.0020524	0.0	0.0	0.0	412.95779152	740.6645472	800.69304235	20.77021708	0.31519572	-0.39469066
0.018	3.986	4.5e-07	0.0	0.0	0.0	0.00205239	0.0	0.0	0.0	413.48549479	741.08547811	800.5470105	20.73257212	0.30772206	-0.39457598
0.0181	4.00672	4.7e-07	0.0	0.0	0.0	0.00205237	0.0	0.0	0.0	414.01209644	741.49637068	800.40128587	20.69498478	0.30038364	-0.39446154
0.0182	4.02741	4.9e-07	0.0	0.0	0.0	0.00205235	0.0	0.0	0.0	414.53759884	741.89740784	800.25586714	20.6574552	0.29317811	-0.39434734
0.0183	4.04809	5.1e-07	0.0	0.0	0.0	0.00205233	0.0	0.0	0.0	415.06200436	742.28876925	800.11075304	20.61998351	0.28610311	-0.39423338
0.0184	4.06876	5.3e-07	0.0	0.0	0.0	0.00205232	0.0	0.0	0.0	415.58531535	742.67063133	799.96594227	20.58256986	0.27915624	-0.39411965
0.0185	4.08941	5.4e-07	0.0	0.0	0.0	0.0020523	0.0	0.0	0.0	416.10753418	743.0431672	799.82143358	20.54521438	0.27233508	-0.39400617
0.0186	4.11004	5.6e-07	0.0	0.0	0.0	0.00205228	0.0	0.0	0.0	416.62866317	743.40657095	799.6772256	20.50791186	0.26569529	-0.39389292
0.0187	4.13066	5.8e-07	0.0	0.0	0.0	0.00205226	0.0	0.0	0.0	417.14870461	743.76104825	799.53331693	20.47067092	0.25914239	-0.39377991
0.0188	4.15126	6e-07	0.0	0.0	0.0	0.00205224	0.0	0.0	0.0	417.66766092	744.10673235	799.38970648	20.43348814	0.25271261	-0.39366713
0.0189	4.17184	6.3e-07	0.0	0.0	0.0	0.00205221	0.0	0.0	0.0	418.18553443	744.44378939	799.24639302	20.39636361	0.24640395	-0.39355458
0.019	4.19241	6.5e-07	0.0	0.0	0.0	0.00205219	0.0	0.0	0.0	418.7023275	744.77238272	799.10337535	20.35929743	0.24021437	-0.39344226
0.0191	4.21296	6.7e-07	0.0	0.0	0.0	0.00205217	0.0	0.0	0.0	419.21804247	745.09267291	798.96065225	20.32228971	0.23414186	-0.39333018
0.0192	4.23349	6.9e-07	0.0	0.0	0.0	0.00205215	0.0	0.0	0.0	419.73268168	745.40481777	798.81822254	20.28534052	0.22818439	-0.39321833
0.0193	4.25401	7.2e-07	0.0	0.0	0.0	0.00205212	0.0	0.0	0.0	420.24624747	745.70897232	798.67608504	20.24844998	0.22233991	-0.39310671
0.0194	4.27451	7.4e-07	0.0	0.0	0.0	0.0020521	0.0	0.0	0.0	420.75874218	746.00528878	798.53423858	20.21161818	0.21660639	-0.39299531
0.0195	4.295	7.7e-07	0.0	0.0	0.0	0.00205207	0.0	0.0	0.0	421.27016814	746.29391661	798.39268203	20.17484521	0.21098178	-0.39288414
0.0196	4.31547	8e-07	0.0	0.0	0.0	0.00205204	0.0	0.0	0.0	421.78052768	746.57500639	798.25141421	20.13812923	0.20548781	-0.3927732
0.0197	4.33592	8.2e-07	0.0	0.0	0.0	0.00205202	0.0	0.0	0.0	422.28982308	746.84872905	798.11043387	20.10147337	0.20008521	-0.39266249
0.0198	4.35636	8.5e-07	0.0	0.0	0.0	0.00205199	0.0	0.0	0.0	422.79805671	747.11520859	797.96973999	20.06487644	0.19478747	-0.392552
0.0199	4.37678	8.8e-07	0.0	0.0	0.0	0.00205196	0.0	0.0	0.0	423.30523088	747.37458605	797.82933145	20.02833854	0.18959276	-0.39244173
0.02	4.39718	9.1e-07	0.0	0.0	0.0	0.00205193	0.0	0.0	0.0	423.81134791	747.62699993	797.68920715	19.99185973	0.18449926	-0.39233169
0.0201	4.41757	9.4e-07	0.0	0.0	0.0	0.0020519	0.0	0.0	0.0	424.31641012	747.87258626	797.54936602	19.95544007	0.17950512	-0.39222187
0.0202	4.43794	9.7e-07	0.0	0.0	0.0	0.00205187	0.0	0.0	0.0	424.82041982	748.11147856	797.40980696	19.91907965	0.17460855	-0.39211227
0.0203	4.4583	1.01e-06	0.0	0.0	0.0	0.00205183	0.0	0.0	0.0	425.32337933	748.3438079	797.27052893	19.88277853	0.16980772	-0.39200289
0.0204	4.47863	1.04e-06	0.0	0.0	0.0	0.0020518	0.0	0.0	0.0	425.82529095	748.56970288	797.13153086	19.84653678	0.16510084	-0.39189373
0.0205	4.49896	1.07e-06	0.0	0.0	0.0	0.00205177	0.0	0.0	0.0	426.326157	748.78928963	796.99281173	19.81035445	0.16048609	-0.39178479
0.0206	4.51926	1.11e-06	0.0	0.0	0.0	0.00205173	0.0	0.0	0.0	426.82597977	749.00269188	796.85437049	19.77423124	0.15596622	-0.39167607
0.0207	4.53955	1.15e-06	0.0	0.0	0.0	0.00205169	0.0	0.0	0.0	427.32476151	749.2100576	796.71620602	19.73816598	0.15155345	-0.39156757
0.0208	4.55983	1.18e-06	0.0	0.0	0.0	0.00205166	0.0	0.0	0.0	427.82250456	749.41149258	796.57831735	19.70216144	0.1472148	-0.39145928
0.0209	4.58008	1.22e-06	0.0	0.0	0.0	0.00205162	0.0	0.0	0.0	428.3192112	749.60711382	796.4407035	19.66621641	0.14296313	-0.39135121
0.021	4.60032	1.26e-06	0.0	0.0	0.0	0.00205158	0.0	0.0	0.0	428.81488371	749.79703796	796.30336348	19.63033093	0.13879688	-0.39124335
0.0211	4.62055	1.3e-06	0.0	0.0	0.0	0.00205154	0.0	0.0	0.0	429.3095244	749.98137956	796.1662963	19.59450504	0.13471449	-0.39113571
0.0212	4.64075	1.34e-06	0.0	0.0	0.0	0.0020515	0.0	0.0	0.0	429.80313553	750.16025106	796.02950099	19.55873878	0.13071443	-0.39102828
0.0213	4.66095	1.39e-06	0.0	0.0	0.0	0.00205145	0.0	0.0	0.0	430.29571938	750.33376281	795.89297659	19.52303218	0.12679517	-0.39092107
0.0214	4.68112	1.43e-06	0.0	0.0	0.0	0.00205141	0.0	0.0	0.0	430.78727824	750.5020231	795.75672214	19.48738527	0.12295521	-0.39081406
0.0215	4.70128	1.48e-06	0.0	0.0	0.0	0.00205136	0.0	0.0	0.0	431.27781436	750.66513822	795.6207367	19.45179809	0.11919305	-0.39070727
0.0216	4.72142	1.52e-06	0.0	0.0	0.0	0.00205132	0.0	0.0	0.0	431.76733002	750.82321241	795.48501934	19.41627067	0.11550721	-0.39060069
0.0217	4.74154	1.57e-06	0.0	0.0	0.0	0.00205127	0.0	0.0	0.0	432.25582748	750.97635236	795.34956911	19.38080283	0.11190312	-0.39049432
0.0218	4.76165	1.62e-06	0.0	0.0	0.0	0.00205122	0.0	0.0	0.0	432.743309	751.12465798	795.21438509	19.34539491	0.10836824	-0.39038815
0.0219	4.78175	1.67e-06	0.0	0.0	0.0	0.00205117	0.0	0.0	0.0	433.22977683	751.26822666	795.07946639	19.3100468	0.10490586	-0.3902822
0.022	4.80182	1.72e-06	0.0	0.0	0.0	0.00205112	0.0	0.0	0.0	433.71523323	751.40715539	794.94481211	19.27475852	0.10151461	-0.39017645
0.0221	4.82188	1.78e-06	0.0	0.0	0.0	0.00205106	0.0	0.0	0.0	434.19968045	751.54153934	794.81042136	19.23953008	0.09819314	-0.39007091
0.0222	4.84192	1.83e-06	0.0	0.0	0.0	0.00205101	0.0	0.0	0.0	434.68312073	751.67147185	794.67629327	19.20436149	0.09494012	-0.38996558
0.0223	4.86195	1.89e-06	0.0	0.0	0.0	0.00205095	0.0	0.0	0.0	435.16555632	751.79704445	794.54242696	19.16925278	0.09175423	-0.38986045
0.0224	4.88196	1.95e-06	0.0	0.0	0.0	0.00205089	0.0	0.0	0.0	435.64698945	751.91834695	794.40882157	19.13420394	0.08863419	-0.38975553
0.0225	4.90195	2e-06	0.0	0.0	0.0	0.00205083	0.0	0.0	0.0	436.12742235	752.03546736	794.27547625	19.09921498	0.0855787	-0.38965081
0.0226	4.92193	2.07e-06	0.0	0.0	0.0	0.00205077	0.0	0.0	0.0	436.60685726	752.148492	794.14239015	19.06428591	0.08258652	-0.38954629
0.0227	4.94189	2.13e-06	0.0	0.0	0.0	0.00205071	0.0	0.0	0.0	437.08529639	752.25750934	794.00956242	19.02941639	0.07966404	-0.38944198
0.0228	4.96184	2.19e-06	0.0	0.0	0.0	0.00205065	0.0	0.0	0.0	437.56274197	752.36260493	793.87699221	18.99460696	0.07679783	-0.38933787
0.0229	4.98176	2.26e-06	0.0	0.0	0.0	0.00205058	0.0	0.0	0.0	438.03919622	752.46385749	793.74467872	18.95985739	0.07399185	-0.38923396
0.023	5.00167	2.32e-06	0.0	0.0	0.0	0.00205051	0.0	0.0	0.0	438.51466134	752.56134745	793.61262114	18.92516768	0.07124497	-0.38913025
0.0231	5.02157	2.39e-06	0.0	0.0	0.0	0.00205044	0.0	0.0	0.0	438.98913956	752.65515373	793.48081865	18.8905378	0.06855607	-0.38902674
0.0232	5.04145	2.46e-06	0.0	0.0	0.0	0.00205037	0.0	0.0	0.0	439.46263306	752.74535373	793.34927046	18.85596775	0.06592407	-0.38892344
0.0233	5.06131	2.54e-06	0.0	0.0	0.0	0.0020503	0.0	0.0	0.0	439.93514405	752.8320234	793.21797577	18.82145752	0.06334789	-0.38882033
0.0234	5.08115	2.61e-06	0.0	0.0	0.0	0.00205023	0.0	0.0	0.0	440.40667472	752.91523727	793.08693381	18.78700709	0.06082649	-0.38871742
0.0235	5.10098	2.69e-06	0.0	0.0	0.0	0.00205015	0.0	0.0	0.0	440.87722728	752.99506843	792.95614378	18.75261643	0.05835884	-0.38861471
0.0236	5.12079	2.77e-06	0.0	0.0	0.0	0.00205007	0.0	0.0	0.0	441.34680389	753.07158863	792.82560493	18.71828553	0.05594393	-0.38851219
0.0237	5.14058	2.85e-06	0.0	0.0	0.0	0.00204999	0.0	0.0	0.0	441.81540676	753.14486572	792.69531649	18.68401575	0.05357523	-0.38840987
0.0238	5.16036	2.93e-06	0.0	0.0	0.0	0.00204991	0.0	0.0	0.0	442.28303808	753.21496257	792.56527773	18.64980477	0.05126093	-0.38830774
0.0239	5.18012	3.01e-06	0.0	0.0	0.0	0.00204983	0.0	0.0	0.0	442.74970002	753.2819521	792.43548788	18.61565353	0.04899621	-0.38820582
0.024	5.19987	3.1e-06	0.0	0.0	0.0	0.00204974	0.0	0.0	0.0	443.21539473	753.34590035	792.3059462	18.581562	0.04678012	-0.38810408
0.0241	5.2196	3.19e-06	0.0	0.0	0.0	0.00204965	0.0	0.0	0.0	443.68012438	753.40687209	792.17665195	18.54753015	0.04461175	-0.38800254
0.0242	5.23931	3.28e-06	0.0	0.0	0.0	0.00204956	0.0	0.0	0.0	444.14389113	753.46493091	792.0476044	18.51355794	0.04249021	-0.3879012
0.0243	5.25901	3.37e-06	0.0	0.0	0.0	0.00204947	0.0	0.0	0.0	444.60669714	753.52013916	791.91880284	18.47964535	0.04041461	-0.38780005
0.0244	5.27868	3.47e-06	0.0	0.0	0.0	0.00204937	0.0	0.0	0.0	445.06854456	753.57255808	791.79024653	18.44579232	0.0383841	-0.38769909
0.0245	5.29835	3.56e-06	0.0	0.0	0.0	0.00204927	0.0	0.0	0.0	445.52943554	753.62224773	791.66193478	18.41199882	0.03639786	-0.38759832
0.0246	5.31799	3.66e-06	0.0	0.0	0.0	0.00204917	0.0	0.0	0.0	445.98937221	753.66926708	791.53386688	18.37826479	0.03445506	-0.38749775
0.0247	5.33762	3.76e-06	0.0	0.0	0.0	0.00204907	0.0	0.0	0.0	446.44835671	753.71367403	791.40604213	18.34459021	0.03255491	-0.38739736
0.0248	5.35723	3.87e-06	0.0	0.0	0.0	0.00204897	0.0	0.0	0.0	446.90639117	753.75552543	791.27845983	18.31097501	0.03069665	-0.38729717
0.0249	5.37683	3.98e-06	0.0	0.0	0.0	0.00204886	0.0	0.0	0.0	447.36347773	753.79487712	791.1511193	18.27741914	0.02887951	-0.38719717
0.025	5.3964	4.09e-06	0.0	0.0	0.0	0.00204875	0.0	0.0	0.0	447.81961849	753.83178395	791.02401986	18.24392254	0.02710278	-0.38709735
0.0251	5.41597	4.2e-06	0.0	0.0	0.0	0.00204864	0.0	0.0	0.0	448.27481557	753.8662998	790.89716082	18.21048517	0.02536574	-0.38699773
0.0252	5.43551	4.31e-06	0.0	0.0	0.0	0.00204852	0.0	0.0	0.0	448.72907109	753.89847765	790.77054152	18.17710696	0.02366771	-0.38689829
0.0253	5.45504	4.43e-06	0.0	0.0	0.0	0.00204841	0.0	0.0	0.0	449.18238715	753.92836954	790.64416129	18.14378784	0.02200801	-0.38679905
0.0254	5.47455	4.55e-06	0.0	0.0	0.0	0.00204829	0.0	0.0	0.0	449.63476586	753.95602301	790.51801947	18.11053308	0.02036285	-0.38669996
0.0255	5.49405	4.67e-06	0.0	0.0	0.0	0.00204816	0.0	0.0	0.0	450.08620944	753.98145194	790.39211553	18.07733337	0.01877179	-0.38660109
0.0256	5.51353	4.8e-06	0.0	0.0	0.0	0.00204804	0.0	0.0	0.0	450.53671989	754.00473506	790.26644872	18.04419273	0.01721642	-0.3865024
0.0257	5.53299	4.93e-06	0.0	0.0	0.0	0.00204791	0.0	0.0	0.0	450.98629928	754.02591983	790.14101839	18.01111109	0.01569612	-0.38640389
0.0258	5.55243	5.06e-06	0.0	0.0	0.0	0.00204778	0.0	0.0	1e-08	451.43494971	754.04505285	790.01582391	17.97808839	0.01421028	-0.38630557
0.0259	5.57186	5.19e-06	0.0	0.0	0.0	0.00204765	0.0	0.0	1e-08	451.88267324	754.06217993	789.89086465	17.94512457	0.01275832	-0.38620744
0.026	5.59127	5.33e-06	0.0	0.0	0.0	0.00204751	0.0	0.0	1e-08	452.32947195	754.07734614	789.76613996	17.91221954	0.01133965	-0.38610949
0.0261	5.61067	5.47e-06	0.0	0.0	0.0	0.00204737	0.0	0.0	1e-08	452.77534791	754.09059575	789.64164923	17.87937326	0.00995374	-0.38601172
0.0262	5.63004	5.61e-06	0.0	0.0	0.0	0.00204722	0.0	0.0	1e-08	453.22030318	754.10197236	789.51739184	17.84658562	0.00860005	-0.38591414
0.0263	5.6494	5.76e-06	0.0	0.0	0.0	0.00204708	0.0	0.0	1e-08	453.66433981	754.11151886	789.39336716	17.81385657	0.00727807	-0.38581674
0.0264	5.66875	5.91e-06	0.0	0.0	0.0	0.00204693	0.0	0.0	1e-08	454.10745986	754.11927749	789.26957458	17.78118602	0.00598732	-0.38571952
0.0265	5.68808	6.06e-06	0.0	0.0	0.0	0.00204677	0.0	0.0	1e-08	454.54966536	754.12528986	789.14601349	17.74857388	0.00472731	-0.38562249
0.0266	5.70739	6.22e-06	0.0	0.0	0.0	0.00204662	0.0	0.0	1e-08	454.99095836	754.12959696	789.02268329	17.71602009	0.00349762	-0.38552564
0.0267	5.72668	6.38e-06	0.0	0.0	0.0	0.00204646	0.0	0.0	1e-08	455.43134089	754.13223922	788.89958337	17.68352454	0.00229779	-0.38542897
0.0268	5.74596	6.54e-06	0.0	0.0	0.0	0.00204629	0.0	0.0	1e-08	455.87081498	754.13325652	788.77671314	17.65108715	0.00112743	-0.38533248
0.0269	5.76522	6.71e-06	0.0	0.0	0.0	0.00204613	0.0	0.0	1e-08	456.30938265	754.13268822	788.65407199	17.61870783	-1.385e-05	-0.38523617
0.027	5.78446	6.88e-06	0.0	0.0	0.0	0.00204596	0.0	0.0	1e-08	456.7470459	754.13057319	788.53165934	17.58638648	-0.00112644	-0.38514005
0.0271	5.80369	7.05e-06	0.0	0.0	0.0	0.00204578	0.0	0.0	1e-08	457.18380677	754.12694983	788.40947459	17.55412514	-0.0022233	-0.38504409
0.0272	5.8229	7.23e-06	0.0	0.0	0.0	0.0020456	0.0	0.0	1e-08	457.61966755	754.12174785	788.28751756	17.52193207	-0.00335432	-0.38494828
0.0273	5.84209	7.41e-06	0.0	0.0	0.0	0.00204542	0.0	0.0	1e-08	458.05463005	754.11507575	788.16578741	17.48978748	-0.00440308	-0.38485268
0.0274	5.86127	7.6e-06	0.0	0.0	0.0	0.00204524	0.0	0.0	1e-08	458.48869623	754.10697584	788.04428353	17.45770087	-0.00542678	-0.38475726
0.0275	5.88043	7.79e-06	0.0	0.0	0.0	0.00204505	0.0	0.0	1e-08	458.92186811	754.09748126	787.92300536	17.42567215	-0.00642584	-0.38466202
0.0276	5.89957	7.98e-06	0.0	0.0	0.0	0.00204485	0.0	0.0	1e-08	459.35414766	754.08662462	787.80195234	17.39370124	-0.00740066	-0.38456695
0.0277	5.91869	8.18e-06	0.0	0.0	0.0	0.00204465	0.0	0.0	1e-08	459.78553687	754.07443802	787.68112391	17.36178807	-0.00835164	-0.38447206
0.0278	5.9378	8.38e-06	0.0	0.0	0.0	0.00204445	0.0	0.0	1e-08	460.21603773	754.06095302	787.56051951	17.32993254	-0.00927913	-0.38437735
0.0279	5.95689	8.59e-06	0.0	0.0	0.0	0.00204425	0.0	0.0	1e-08	460.6456522	754.04620072	787.4401386	17.29813457	-0.01018349	-0.38428281
0.028	5.97597	8.8e-06	0.0	0.0	0.0	0.00204404	0.0	0.0	1e-08	461.07438226	754.03021177	787.31998061	17.26639406	-0.01106505	-0.38418845
0.0281	5.99503	9.01e-06	0.0	0.0	0.0	0.00204382	0.0	0.0	1e-08	461.50222986	754.01301635	787.20004502	17.23471093	-0.01192415	-0.38409427
0.0282	6.01407	9.23e-06	0.0	0.0	0.0	0.0020436	0.0	0.0	1e-08	461.92919698	753.99464427	787.08033127	17.20308508	-0.01276107	-0.38400026
0.0283	6.03309	9.45e-06	0.0	0.0	0.0	0.00204338	0.0	0.0	1e-08	462.35528555	753.97512491	786.96083883	17.17151642	-0.01357612	-0.38390642
0.0284	6.0521	9.68e-06	0.0	0.0	0.0	0.00204315	0.0	0.0	1e-08	462.78049753	753.9544873	786.84156715	17.14000485	-0.01436956	-0.38381276
0.0285	6.07109	9.91e-06	0.0	0.0	0.0	0.00204292	0.0	0.0	1e-08	463.20483484	753.93276012	786.7225157	17.10855028	-0.01514165	-0.38371927
0.0286	6.09006	1.015e-05	0.0	0.0	0.0	0.00204268	0.0	0.0	1e-08	463.62829944	753.90997171	786.60368394	17.0771526	-0.01589263	-0.38362595
0.0287	6.10902	1.039e-05	0.0	0.0	0.0	0.00204244	0.0	0.0	1e-08	464.05089325	753.88615013	786.48507135	17.04581172	-0.01662272	-0.38353281
0.0288	6.12796	1.064e-05	0.0	0.0	0.0	0.00204219	0.0	0.0	1e-08	464.47261818	753.86132314	786.3666774	17.01452752	-0.01733213	-0.38343984
0.0289	6.14688	1.089e-05	0.0	0.0	0.0	0.00204194	0.0	0.0	1e-08	464.89347631	753.83546278	786.24850178	16.98330852	-0.01807955	-0.38334702
0.029	6.16579	1.114e-05	0.0	0.0	0.0	0.00204169	0.0	0.0	1e-08	465.3134695	753.80861095	786.13054391	16.95214007	-0.01876638	-0.38325438
0.0291	6.18467	1.141e-05	0.0	0.0	0.0	0.00204142	0.0	0.0	1e-08	465.73259963	753.78080726	786.01280322	16.92102842	-0.01943601	-0.38316192
0.0292	6.20355	1.167e-05	0.0	0.0	0.0	0.00204116	0.0	0.0	1e-08	466.15086861	753.75207412	785.8952792	16.88997351	-0.02008885	-0.38306963
0.0293	6.2224	1.194e-05	0.0	0.0	0.0	0.00204089	0.0	0.0	1e-08	466.56827834	753.72243339	785.77797135	16.85897526	-0.02072529	-0.38297751
0.0294	6.24124	1.222e-05	0.0	0.0	0.0	0.00204061	0.0	0.0	1e-08	466.98483072	753.69190641	785.66087917	16.8280336	-0.02134572	-0.38288555
0.0295	6.26006	1.25e-05	0.0	0.0	0.0	0.00204033	0.0	0.0	1e-08	467.40052766	753.66051394	785.54400218	16.79714846	-0.02195053	-0.38279377
0.0296	6.27886	1.279e-05	0.0	0.0	0.0	0.00204004	0.0	0.0	1e-08	467.81537104	753.62827626	785.42733988	16.76631976	-0.0225401	-0.38270215
0.0297	6.29765	1.308e-05	0.0	0.0	0.0	0.00203974	0.0	0.0	1e-08	468.22936274	753.59521308	785.31089178	16.73554743	-0.02311478	-0.3826107
0.0298	6.31642	1.338e-05	0.0	0.0	0.0	0.00203945	0.0	0.0	1e-08	468.64250465	753.56134365	785.1946574	16.70483139	-0.02367496	-0.38251942
0.0299	6.33517	1.369e-05	0.0	0.0	0.0	0.00203914	0.0	0.0	1e-08	469.05479865	753.52668669	785.07863626	16.67417158	-0.02422098	-0.38242831
0.03	6.35391	1.4e-05	0.0	0.0	0.0	0.00203883	0.0	0.0	1e-08	469.4662466	753.49126043	784.96282787	16.64356791	-0.0247532	-0.38233736
0.0301	6.37262	1.431e-05	0.0	0.0	0.0	0.00203851	0.0	0.0	1e-08	469.87685037	753.45508539	784.84723176	16.61301893	-0.02526467	-0.38224658
0.0302	6.39132	1.464e-05	0.0	0.0	0.0	0.00203819	0.0	0.0	1e-08	470.28661178	753.41818665	784.73184742	16.58252686	-0.02576781	-0.38215597
0.0303	6.41001	1.496e-05	0.0	0.0	0.0	0.00203786	0.0	0.0	1e-08	470.69553272	753.3805747	784.61667441	16.55209063	-0.02625776	-0.38206552
0.0304	6.42868	1.53e-05	0.0	0.0	0.0	0.00203753	0.0	0.0	2e-08	471.10361504	753.34226654	784.50171225	16.52171017	-0.0267348	-0.38197524
0.0305	6.44733	1.564e-05	0.0	0.0	0.0	0.00203719	0.0	0.0	2e-08	471.51086057	753.30327882	784.38696048	16.49138538	-0.02719921	-0.38188512
0.0306	6.46596	1.598e-05	0.0	0.0	0.0	0.00203684	0.0	0.0	2e-08	471.91727116	753.26362775	784.27241863	16.46111619	-0.02765126	-0.38179517
0.0307	6.48457	1.634e-05	0.0	0.0	0.0	0.00203649	0.0	0.0	2e-08	472.32284865	753.22332922	784.15808625	16.43090251	-0.02809123	-0.38170538
0.0308	6.50317	1.67e-05	0.0	0.0	0.0	0.00203613	0.0	0.0	2e-08	472.72759485	753.18239873	784.04396286	16.40074426	-0.02851937	-0.38161576
0.0309	6.52175	1.706e-05	0.0	0.0	0.0	0.00203576	0.0	0.0	2e-08	473.13151161	753.14085142	783.93004801	16.37064135	-0.02893593	-0.3815263
0.031	6.54032	1.744e-05	0.0	0.0	0.0	0.00203539	0.0	0.0	2e-08	473.53460072	753.0987021	783.81634125	16.34059369	-0.02934115	-0.381437
0.0311	6.55887	1.781e-05	0.0	0.0	0.0	0.00203501	0.0	0.0	2e-08	473.93686401	753.05596526	783.70284213	16.3106012	-0.02973527	-0.38134786
0.0312	6.5774	1.82e-05	0.0	0.0	0.0	0.00203462	0.0	0.0	2e-08	474.33830329	753.01265504	783.58955018	16.28066379	-0.03011852	-0.38125889
0.0313	6.59591	1.859e-05	0.0	0.0	0.0	0.00203423	0.0	0.0	2e-08	474.73892036	752.96878528	783.47646497	16.25078138	-0.03049111	-0.38117008
0.0314	6.6144	1.899e-05	0.0	0.0	0.0	0.00203383	0.0	0.0	2e-08	475.13871698	752.92437916	783.36358602	16.220952	-0.0308446	-0.38108144
0.0315	6.63288	1.94e-05	0.0	0.0	0.0	0.00203342	0.0	0.0	2e-08	475.53769496	752.87944698	783.25091289	16.19117872	-0.03119374	-0.38099295
0.0316	6.65134	1.981e-05	0.0	0.0	0.0	0.00203301	0.0	0.0	2e-08	475.9358561	752.83399992	783.13844514	16.16146007	-0.03153241	-0.38090463
0.0317	6.66979	2.024e-05	0.0	0.0	0.0	0.00203258	0.0	0.0	2e-08	476.33320216	752.78805143	783.02618232	16.13179595	-0.03186074	-0.38081646
0.0318	6.68822	2.067e-05	0.0	0.0	0.0	0.00203216	0.0	0.0	2e-08	476.72973494	752.74161478	782.91412401	16.10218627	-0.03217888	-0.38072846
0.0319	6.70663	2.11e-05	0.0	0.0	0.0	0.00203172	0.0	0.0	2e-08	477.12545619	752.69470304	782.80226975	16.07263092	-0.03248696	-0.38064062
0.032	6.72502	2.155e-05	0.0	0.0	0.0	0.00203127	0.0	0.0	2e-08	477.52036769	752.64732912	782.69061912	16.04312981	-0.0327851	-0.38055293
0.0321	6.74339	2.2e-05	0.0	0.0	0.0	0.00203082	0.0	0.0	2e-08	477.91447119	752.59950577	782.57917166	16.01368284	-0.03307342	-0.38046541
0.0322	6.76175	2.246e-05	0.0	0.0	0.0	0.00203036	0.0	0.0	2e-08	478.30776845	752.55124559	782.46792695	15.9842899	-0.03335202	-0.38037805
0.0323	6.78009	2.292e-05	0.0	0.0	0.0	0.00202989	0.0	0.0	2e-08	478.70026121	752.50256105	782.35688456	15.95495089	-0.033621	-0.38029084
0.0324	6.79842	2.34e-05	0.0	0.0	0.0	0.00202942	0.0	0.0	2e-08	479.09195121	752.45346451	782.24604404	15.9256657	-0.03388044	-0.38020379
0.0325	6.81672	2.388e-05	0.0	0.0	0.0	0.00202893	0.0	0.0	2e-08	479.48284021	752.40396821	782.13540497	15.89643423	-0.03413042	-0.38011691
0.0326	6.83501	2.437e-05	0.0	0.0	0.0	0.00202844	0.0	0.0	2e-08	479.87292993	752.35407895	782.02496694	15.86725812	-0.03438583	-0.38003017
0.0327	6.85328	2.487e-05	0.0	0.0	0.0	0.00202794	0.0	0.0	2e-08	480.26222215	752.30379611	781.91472957	15.83813437	-0.03462218	-0.3799436
0.0328	6.87154	2.538e-05	0.0	0.0	0.0	0.00202743	0.0	0.0	3e-08	480.65071854	752.25314224	781.8046924	15.80906412	-0.03485008	-0.37985718
0.0329	6.88978	2.59e-05	0.0	0.0	0.0	0.00202692	0.0	0.0	3e-08	481.03842084	752.20212807	781.694855	15.78004727	-0.03506966	-0.37977093
0.033	6.908	2.642e-05	0.0	0.0	0.0	0.00202639	0.0	0.0	3e-08	481.42533076	752.1507642	781.58521694	15.75108372	-0.03528102	-0.37968482
0.0331	6.9262	2.696e-05	0.0	0.0	0.0	0.00202586	0.0	0.0	3e-08	481.81145	752.09906109	781.47577782	15.72217337	-0.03548425	-0.37959888
0.0332	6.94438	2.75e-05	0.0	0.0	0.0	0.00202531	0.0	0.0	3e-08	482.19678027	752.04702908	781.36653721	15.69331611	-0.03567946	-0.37951309
0.0333	6.96255	2.805e-05	0.0	0.0	0.0	0.00202476	0.0	0.0	3e-08	482.58132327	751.99467837	781.2574947	15.66451185	-0.03586673	-0.37942745
0.0334	6.9807	2.861e-05	0.0	0.0	0.0	0.0020242	0.0	0.0	3e-08	482.9650807	751.94201907	781.14864987	15.63576048	-0.03604615	-0.37934198
0.0335	6.99884	2.918e-05	0.0	0.0	0.0	0.00202363	0.0	0.0	3e-08	483.34805423	751.88906118	781.04000231	15.60706191	-0.03621779	-0.37925665
0.0336	7.01695	2.976e-05	0.0	0.0	0.0	0.00202305	0.0	0.0	3e-08	483.73024555	751.83581461	780.9315516	15.57841601	-0.03638171	-0.37917149
0.0337	7.03505	3.035e-05	0.0	0.0	0.0	0.00202246	0.0	0.0	3e-08	484.11165635	751.78228918	780.82329733	15.5498227	-0.03653798	-0.37908647
0.0338	7.05313	3.095e-05	0.0	0.0	0.0	0.00202186	0.0	0.0	3e-08	484.49228828	751.72849463	780.7152391	15.52128187	-0.03668666	-0.37900161
0.0339	7.0712	3.156e-05	0.0	0.0	0.0	0.00202125	0.0	0.0	3e-08	484.87214309	751.67441932	780.60737658	15.49279634	-0.03684944	-0.3789169
0.034	7.08924	3.217e-05	0.0	0.0	0.0	0.00202064	0.0	0.0	3e-08	485.25122239	751.62008048	780.49970933	15.46436108	-0.03698996	-0.37883235
0.0341	7.10727	3.28e-05	0.0	0.0	0.0	0.00202001	0.0	0.0	3e-08	485.62952786	751.56549094	780.39223693	15.43597813	-0.03712411	-0.37874795
0.0342	7.12529	3.344e-05	0.0	0.0	0.0	0.00201937	0.0	0.0	3e-08	486.00706114	751.51065861	780.28495898	15.40764739	-0.03725201	-0.3786637
0.0343	7.14328	3.408e-05	0.0	0.0	0.0	0.00201872	0.0	0.0	3e-08	486.38382388	751.45559125	780.17787509	15.37936877	-0.03737379	-0.3785796
0.0344	7.16126	3.474e-05	0.0	0.0	0.0	0.00201807	0.0	0.0	3e-08	486.75981773	751.40029646	780.07098485	15.35114218	-0.03748956	-0.37849566
0.0345	7.17922	3.541e-05	0.0	0.0	0.0	0.0020174	0.0	0.0	4e-08	487.13504434	751.34478168	779.96428787	15.32296752	-0.03759944	-0.37841187
0.0346	7.19716	3.608e-05	0.0	0.0	0.0	0.00201672	0.0	0.0	4e-08	487.50950533	751.28905419	779.85778376	15.29484469	-0.03770354	-0.37832823
0.0347	7.21508	3.677e-05	0.0	0.0	0.0	0.00201603	0.0	0.0	4e-08	487.88320234	751.23312112	779.75147213	15.26677361	-0.03780197	-0.37824474
0.0348	7.23299	3.747e-05	0.0	0.0	0.0	0.00201533	0.0	0.0	4e-08	488.25613701	751.17698947	779.64535258	15.23875418	-0.03789483	-0.3781614
0.0349	7.25088	3.818e-05	0.0	0.0	0.0	0.00201462	0.0	0.0	4e-08	488.62831094	751.12066609	779.53942472	15.2107863	-0.03798222	-0.37807821
0.035	7.26875	3.89e-05	0.0	0.0	0.0	0.0020139	0.0	0.0	4e-08	488.99972576	751.06415768	779.43368817	15.18286987	-0.03806425	-0.37799518
0.0351	7.28661	3.963e-05	0.0	0.0	0.0	0.00201317	0.0	0.0	4e-08	489.37038309	751.00746882	779.32814255	15.15500549	-0.03814594	-0.37791229
0.0352	7.30445	4.037e-05	0.0	0.0	0.0	0.00201243	0.0	0.0	4e-08	489.74028455	750.9506019	779.22278748	15.12719193	-0.03821922	-0.37782955
0.0353	7.32227	4.113e-05	0.0	0.0	0.0	0.00201167	0.0	0.0	4e-08	490.10943173	750.89356673	779.11762258	15.09942959	-0.03828768	-0.37774696
0.0354	7.34007	4.189e-05	0.0	0.0	0.0	0.00201091	0.0	0.0	4e-08	490.47782624	750.83636911	779.01264744	15.07171836	-0.03835145	-0.37766452
0.0355	7.35785	4.267e-05	0.0	0.0	0.0	0.00201013	0.0	0.0	4e-08	490.84546966	750.77901469	778.90786171	15.04405816	-0.03841063	-0.37758223
0.0356	7.37562	4.345e-05	0.0	0.0	0.0	0.00200935	0.0	0.0	4e-08	491.2123636	750.72150896	778.803265	15.0164489	-0.03846533	-0.37750009
0.0357	7.39337	4.425e-05	0.0	0.0	0.0	0.00200855	0.0	0.0	4e-08	491.57850963	750.66385727	778.69885692	14.98889048	-0.03851566	-0.37741809
0.0358	7.4111	4.506e-05	0.0	0.0	0.0	0.00200773	0.0	0.0	5e-08	491.94390934	750.60606482	778.59463711	14.96138281	-0.03856172	-0.37733625
0.0359	7.42882	4.588e-05	0.0	0.0	0.0	0.00200691	0.0	0.0	5e-08	492.30856431	750.54813669	778.49060519	14.93392581	-0.03860361	-0.37725455
0.036	7.44652	4.672e-05	0.0	0.0	0.0	0.00200608	0.0	0.0	5e-08	492.6724761	750.4900778	778.38676078	14.90651938	-0.03864143	-0.377173
0.0361	7.4642	4.756e-05	0.0	0.0	0.0	0.00200523	0.0	0.0	5e-08	493.0356463	750.43189294	778.28310352	14.87916342	-0.03867527	-0.37709159
0.0362	7.48186	4.842e-05	0.0	0.0	0.0	0.00200437	0.0	0.0	5e-08	493.39807646	750.37358677	778.17963303	14.85185785	-0.03870523	-0.37701033
0.0363	7.4995	4.929e-05	0.0	0.0	0.0	0.0020035	0.0	0.0	5e-08	493.75976815	750.31516383	778.07634894	14.82460258	-0.03873141	-0.37692922
0.0364	7.51713	5.018e-05	0.0	0.0	0.0	0.00200261	0.0	0.0	5e-08	494.12072291	750.25663266	777.97325088	14.79739683	-0.03875008	-0.37684826
0.0365	7.53474	5.107e-05	0.0	0.0	0.0	0.00200172	0.0	0.0	5e-08	494.48094229	750.19799587	777.87033847	14.77024166	-0.03876775	-0.37676744
0.0366	7.55233	5.198e-05	0.0	0.0	0.0	0.00200081	0.0	0.0	5e-08	494.84042784	750.13925712	777.76761136	14.74313648	-0.0387817	-0.37668676
0.0367	7.56991	5.29e-05	0.0	0.0	0.0	0.00199988	0.0	0.0	5e-08	495.19918111	750.08042076	777.66506917	14.71608119	-0.03879201	-0.37660623
0.0368	7.58746	5.384e-05	0.0	0.0	0.0	0.00199895	0.0	0.0	5e-08	495.55720364	750.02149104	777.56271155	14.6890757	-0.03879873	-0.37652585
0.0369	7.605	5.479e-05	0.0	0.0	0.0	0.001998	0.0	0.0	5e-08	495.91449695	749.96247214	777.46053812	14.66211991	-0.03880194	-0.37644561
0.037	7.62252	5.575e-05	0.0	0.0	0.0	0.00199704	0.0	0.0	6e-08	496.27106258	749.90336813	777.35854854	14.63521373	-0.03880168	-0.37636551
0.0371	7.64003	5.672e-05	0.0	0.0	0.0	0.00199606	0.0	0.0	6e-08	496.62690204	749.84418303	777.25674243	14.60835707	-0.03879802	-0.37628556
0.0372	7.65751	5.771e-05	0.0	0.0	0.0	0.00199507	0.0	0.0	6e-08	496.98201687	749.78492078	777.15511943	14.58154983	-0.03879102	-0.37620576
0.0373	7.67498	5.871e-05	0.0	0.0	0.0	0.00199407	0.0	0.0	6e-08	497.33640857	749.72558522	777.05367919	14.55479192	-0.03878072	-0.37612609
0.0374	7.69243	5.972e-05	0.0	0.0	0.0	0.00199306	0.0	0.0	6e-08	497.69007866	749.66618016	776.95242134	14.52808324	-0.03876716	-0.37604657
0.0375	7.70986	6.075e-05	0.0	0.0	0.0	0.00199203	0.0	0.0	6e-08	498.04302865	749.60670932	776.85134554	14.5014237	-0.03875041	-0.37596719
0.0376	7.72728	6.18e-05	0.0	0.0	0.0	0.00199098	0.0	0.0	6e-08	498.39526003	749.54717623	776.75045141	14.47481305	-0.03873119	-0.37588796
0.0377	7.74468	6.285e-05	0.0	0.0	0.0	0.00198993	0.0	0.0	6e-08	498.74677431	749.48758427	776.64973862	14.44825145	-0.0387084	-0.37580886
0.0378	7.76206	6.392e-05	0.0	0.0	0.0	0.00198885	0.0	0.0	6e-08	499.09757298	749.42793721	776.5492068	14.42173869	-0.03868256	-0.37572991
0.0379	7.77942	6.501e-05	0.0	0.0	0.0	0.00198777	0.0	0.0	7e-08	499.44765753	749.36823852	776.4488556	14.39527468	-0.03865372	-0.37565111
0.038	7.79676	6.611e-05	0.0	0.0	0.0	0.00198667	0.0	0.0	7e-08	499.79702945	749.30849165	776.34868467	14.36885933	-0.03862191	-0.37557244
0.0381	7.81409	6.722e-05	0.0	0.0	0.0	0.00198555	0.0	0.0	7e-08	500.14569022	749.24869998	776.24869365	14.34249253	-0.03858717	-0.37549391
0.0382	7.8314	6.835e-05	0.0	0.0	0.0	0.00198442	0.0	0.0	7e-08	500.49364132	749.18886687	776.1488822	14.31617419	-0.03854953	-0.37541553
0.0383	7.84869	6.95e-05	0.0	0.0	0.0	0.00198328	0.0	0.0	7e-08	500.84088422	749.12899562	776.04924996	14.28990422	-0.03850901	-0.37533728
0.0384	7.86596	7.065e-05	0.0	0.0	0.0	0.00198212	0.0	0.0	7e-08	501.18742039	749.06908951	775.94979659	14.26368252	-0.03846564	-0.37525918
0.0385	7.88322	7.183e-05	0.0	0.0	0.0	0.00198094	0.0	0.0	7e-08	501.5332513	749.00915179	775.85052173	14.237509	-0.03841945	-0.37518122
0.0386	7.90046	7.302e-05	0.0	0.0	0.0	0.00197975	0.0	0.0	7e-08	501.87837841	748.94918569	775.75142505	14.21138355	-0.03837045	-0.37510339
0.0387	7.91768	7.422e-05	0.0	0.0	0.0	0.00197855	0.0	0.0	7e-08	502.22280317	748.8891944	775.65250618	14.18530608	-0.03831866	-0.37502571
0.0388	7.93488	7.544e-05	0.0	0.0	0.0	0.00197733	0.0	0.0	8e-08	502.56652703	748.8291811	775.55376479	14.1592765	-0.0382641	-0.37494817
0.0389	7.95206	7.667e-05	0.0	0.0	0.0	0.00197609	0.0	0.0	8e-08	502.90955148	748.76914222	775.45520056	14.13329538	-0.03821353	-0.37487076
0.039	7.96923	7.793e-05	0.0	0.0	0.0	0.00197484	0.0	0.0	8e-08	503.25187793	748.70908395	775.35681313	14.10736149	-0.03815559	-0.37479349
0.0391	7.98638	7.919e-05	0.0	0.0	0.0	0.00197357	0.0	0.0	8e-08	503.59350783	748.64901003	775.25860216	14.08147523	-0.03809524	-0.37471637
0.0392	8.00351	8.047e-05	0.0	0.0	0.0	0.00197229	0.0	0.0	8e-08	503.93444263	748.58892313	775.1605673	14.0556365	-0.03803253	-0.37463938
0.0393	8.02062	8.177e-05	0.0	0.0	0.0	0.00197099	0.0	0.0	8e-08	504.27468375	748.52882587	775.06270822	14.02984522	-0.03796748	-0.37456252
0.0394	8.03772	8.309e-05	0.0	0.0	0.0	0.00196967	0.0	0.0	8e-08	504.61423262	748.46872082	774.96502458	14.00410128	-0.03790012	-0.37448581
0.0395	8.0548	8.442e-05	0.0	0.0	0.0	0.00196834	0.0	0.0	8e-08	504.95309067	748.40861055	774.86751603	13.97840459	-0.03783048	-0.37440923
0.0396	8.07185	8.577e-05	0.0	0.0	0.0	0.00196699	0.0	0.0	9e-08	505.29125933	748.34849755	774.77018224	13.95275506	-0.03775859	-0.3743328
0.0397	8.0889	8.713e-05	0.0	0.0	0.0	0.00196562	0.0	0.0	9e-08	505.62874	748.28838431	774.67302287	13.9271526	-0.03768447	-0.37425649
0.0398	8.10592	8.851e-05	0.0	0.0	0.0	0.00196424	0.0	0.0	9e-08	505.96553412	748.22827329	774.57603759	13.90159711	-0.03760816	-0.37418033
0.0399	8.12293	8.991e-05	0.0	0.0	0.0	0.00196284	0.0	0.0	9e-08	506.30164308	748.16816689	774.47922606	13.8760885	-0.03752966	-0.3741043
0.04	8.13991	9.132e-05	0.0	0.0	0.0	0.00196143	0.0	0.0	9e-08	506.6370683	748.10806752	774.38258795	13.85062667	-0.03744901	-0.37402841
0.0401	8.15688	9.275e-05	0.0	0.0	0.0	0.00195999	0.0	0.0	9e-08	506.97181118	748.04797546	774.28612293	13.82521203	-0.03737067	-0.37395265
0.0402	8.17383	9.42e-05	0.0	0.0	0.0	0.00195854	0.0	0.0	9e-08	507.30587314	747.98789005	774.18983068	13.79984366	-0.03728728	-0.37387703
0.0403	8.19077	9.567e-05	0.0	0.0	0.0	0.00195708	0.0	0.0	1e-07	507.63925556	747.92781645	774.09371086	13.77452182	-0.03720203	-0.37380154
0.0404	8.20768	9.715e-05	0.0	0.0	0.0	0.00195559	0.0	0.0	1e-07	507.97195984	747.86775661	773.99776314	13.74924642	-0.03711496	-0.37372619
0.0405	8.22458	9.865e-05	0.0	0.0	0.0	0.00195409	0.0	0.0	1e-07	508.30398736	747.80771244	773.90198719	13.72401737	-0.03702611	-0.37365098
0.0406	8.24146	0.00010017	0.0	0.0	0.0	0.00195257	0.0	0.0	1e-07	508.63533952	747.74768579	773.80638268	13.69883457	-0.03693552	-0.3735759
0.0407	8.25832	0.00010171	0.0	0.0	0.0	0.00195103	0.0	0.0	1e-07	508.96601769	747.68767851	773.71094929	13.67369794	-0.03684321	-0.37350095
0.0408	8.27517	0.00010326	0.0	0.0	0.0	0.00194948	0.0	0.0	1e-07	509.29602325	747.62769235	773.61568668	13.64860739	-0.03674923	-0.37342614
0.0409	8.29199	0.00010483	0.0	0.0	0.0	0.0019479	0.0	0.0	1e-07	509.62535759	747.56772905	773.52059454	13.62356282	-0.03665361	-0.37335146
0.041	8.3088	0.00010642	0.0	0.0	0.0	0.00194631	0.0	0.0	1.1e-07	509.95402207	747.50779032	773.42567253	13.59856414	-0.03655637	-0.37327692
0.0411	8.32559	0.00010803	0.0	0.0	0.0	0.0019447	0.0	0.0	1.1e-07	510.28201807	747.44787781	773.33092034	13.57361127	-0.03645755	-0.3732025
0.0412	8.34236	0.00010966	0.0	0.0	0.0	0.00194307	0.0	0.0	1.1e-07	510.60934694	747.38799314	773.23633764	13.54870411	-0.03635718	-0.37312823
0.0413	8.35912	0.0001113	0.0	0.0	0.0	0.00194143	0.0	0.0	1.1e-07	510.93601005	747.32813789	773.14192411	13.52384257	-0.0362553	-0.37305408
0.0414	8.37585	0.00011297	0.0	0.0	0.0	0.00193976	0.0	0.0	1.1e-07	511.26200876	747.26831303	773.04767943	13.49902656	-0.03615239	-0.37298007
0.0415	8.39257	0.00011465	0.0	0.0	0.0	0.00193808	0.0	0.0	1.1e-07	511.58734444	747.20852037	772.95360327	13.474256	-0.0360477	-0.37290619
0.0416	8.40927	0.00011635	0.0	0.0	0.0	0.00193638	0.0	0.0	1.2e-07	511.91201841	747.14876141	772.85969533	13.44953079	-0.03594161	-0.37283244
0.0417	8.42595	0.00011807	0.0	0.0	0.0	0.00193465	0.0	0.0	1.2e-07	512.23603205	747.08903755	772.76595527	13.42485084	-0.03583413	-0.37275882
0.0418	8.44262	0.00011981	0.0	0.0	0.0	0.00193291	0.0	0.0	1.2e-07	512.55938669	747.02935016	772.67238279	13.40021607	-0.0357253	-0.37268534
0.0419	8.45926	0.00012156	0.0	0.0	0.0	0.00193115	0.0	0.0	1.2e-07	512.88208368	746.96970059	772.57897756	13.37562637	-0.03561515	-0.37261198
0.042	8.47589	0.00012334	0.0	0.0	0.0	0.00192937	0.0	0.0	1.2e-07	513.20412435	746.91009013	772.48573927	13.35108167	-0.0355037	-0.37253876
0.0421	8.4925	0.00012514	0.0	0.0	0.0	0.00192758	0.0	0.0	1.3e-07	513.52551004	746.85052006	772.3926676	13.32658188	-0.03539098	-0.37246567
0.0422	8.50909	0.00012695	0.0	0.0	0.0	0.00192576	0.0	0.0	1.3e-07	513.84624208	746.79099161	772.29976224	13.3021269	-0.03527701	-0.37239271
0.0423	8.52566	0.00012879	0.0	0.0	0.0	0.00192392	0.0	0.0	1.3e-07	514.16632181	746.73150599	772.20702288	13.27771664	-0.03516183	-0.37231988
0.0424	8.54222	0.00013064	0.0	0.0	0.0	0.00192206	0.0	0.0	1.3e-07	514.48575055	746.67206438	772.11444919	13.25335102	-0.03504546	-0.37224718
0.0425	8.55875	0.00013252	0.0	0.0	0.0	0.00192019	0.0	0.0	1.3e-07	514.80452962	746.61266793	772.02204087	13.22902995	-0.03492791	-0.37217461
0.0426	8.57527	0.00013441	0.0	0.0	0.0	0.00191829	0.0	0.0	1.3e-07	515.12266035	746.55331815	771.92979761	13.20475313	-0.03480843	-0.37210216
0.0427	8.59177	0.00013633	0.0	0.0	0.0	0.00191637	0.0	0.0	1.4e-07	515.44014404	746.49401664	771.8377191	13.18052082	-0.03468834	-0.37202985
0.0428	8.60825	0.00013826	0.0	0.0	0.0	0.00191444	0.0	0.0	1.4e-07	515.75698202	746.43476398	771.74580501	13.15633277	-0.03456711	-0.37195767
0.0429	8.62472	0.00014022	0.0	0.0	0.0	0.00191248	0.0	0.0	1.4e-07	516.0731756	746.37556128	771.65405505	13.13218891	-0.03444475	-0.37188562
0.043	8.64116	0.00014219	0.0	0.0	0.0	0.0019105	0.0	0.0	1.4e-07	516.38872608	746.31640963	771.56246891	13.10808913	-0.03432128	-0.37181369
0.0431	8.65759	0.00014419	0.0	0.0	0.0	0.0019085	0.0	0.0	1.4e-07	516.70363476	746.25731011	771.47104628	13.08403336	-0.03419671	-0.37174189
0.0432	8.674	0.00014621	0.0	0.0	0.0	0.00190649	0.0	0.0	1.5e-07	517.01790296	746.19826378	771.37978684	13.06002149	-0.03407107	-0.37167023
0.0433	8.69039	0.00014824	0.0	0.0	0.0	0.00190445	0.0	0.0	1.5e-07	517.33153197	746.13927167	771.2886903	13.03605345	-0.03394435	-0.37159868
0.0434	8.70676	0.0001503	0.0	0.0	0.0	0.00190239	0.0	0.0	1.5e-07	517.64452309	746.08033482	771.19775635	13.01212914	-0.03381658	-0.37152727
0.0435	8.72311	0.00015238	0.0	0.0	0.0	0.00190031	0.0	0.0	1.5e-07	517.9568776	746.02145424	771.10698468	12.98824848	-0.03368777	-0.37145599
0.0436	8.73945	0.00015448	0.0	0.0	0.0	0.00189821	0.0	0.0	1.5e-07	518.26859681	745.96263093	771.01637499	12.96441137	-0.03355794	-0.37138483
0.0437	8.75577	0.0001566	0.0	0.0	0.0	0.00189608	0.0	0.0	1.6e-07	518.57968199	745.9038659	770.92592697	12.94061773	-0.03342708	-0.3713138
0.0438	8.77207	0.00015874	0.0	0.0	0.0	0.00189394	0.0	0.0	1.6e-07	518.89013444	745.84516012	770.83564032	12.91686746	-0.03329522	-0.37124289
0.0439	8.78835	0.0001609	0.0	0.0	0.0	0.00189178	0.0	0.0	1.6e-07	519.19995544	745.78651289	770.74551475	12.89316051	-0.03316396	-0.37117211
0.044	8.80461	0.00016308	0.0	0.0	0.0	0.00188959	0.0	0.0	1.6e-07	519.50914625	745.72792608	770.65554994	12.86949673	-0.03303061	-0.37110146
0.0441	8.82085	0.00016529	0.0	0.0	0.0	0.00188738	0.0	0.0	1.7e-07	519.81770818	745.66940071	770.56574561	12.84587607	-0.03289636	-0.37103094
0.0442	8.83708	0.00016751	0.0	0.0	0.0	0.00188516	0.0	0.0	1.7e-07	520.12564247	745.61093762	770.47610144	12.82229843	-0.03276122	-0.37096054
0.0443	8.85329	0.00016976	0.0	0.0	0.0	0.00188291	0.0	0.0	1.7e-07	520.43295041	745.55253764	770.38661715	12.79876373	-0.03262521	-0.37089026
0.0444	8.86948	0.00017203	0.0	0.0	0.0	0.00188063	0.0	0.0	1.7e-07	520.73963327	745.49420161	770.29729242	12.77527187	-0.03248833	-0.37082011
0.0445	8.88565	0.00017432	0.0	0.0	0.0	0.00187834	0.0	0.0	1.7e-07	521.04569231	745.43593033	770.20812696	12.75182277	-0.03235061	-0.37075009
0.0446	8.9018	0.00017663	0.0	0.0	0.0	0.00187603	0.0	0.0	1.8e-07	521.35112879	745.3777246	770.11912048	12.72841634	-0.03221204	-0.37068019
0.0447	8.91793	0.00017897	0.0	0.0	0.0	0.00187369	0.0	0.0	1.8e-07	521.65594397	745.31958521	770.03027268	12.7050525	-0.03207265	-0.37061041
0.0448	8.93405	0.00018132	0.0	0.0	0.0	0.00187133	0.0	0.0	1.8e-07	521.96013912	745.26151295	769.94158326	12.68173114	-0.03193244	-0.37054076
0.0449	8.95014	0.0001837	0.0	0.0	0.0	0.00186895	0.0	0.0	1.8e-07	522.26371548	745.20350858	769.85305193	12.65845219	-0.03179142	-0.37047124
0.045	8.96622	0.0001861	0.0	0.0	0.0	0.00186655	0.0	0.0	1.9e-07	522.56667432	745.14557287	769.76467839	12.63521556	-0.03164961	-0.37040183
0.0451	8.98228	0.00018853	0.0	0.0	0.0	0.00186412	0.0	0.0	1.9e-07	522.86901687	745.08770616	769.67646235	12.61202116	-0.03150774	-0.37033256
0.0452	8.99832	0.00019097	0.0	0.0	0.0	0.00186168	0.0	0.0	1.9e-07	523.17074439	745.02990876	769.58840353	12.5888689	-0.0313646	-0.3702634
0.0453	9.01435	0.00019344	0.0	0.0	0.0	0.00185921	0.0	0.0	1.9e-07	523.47185813	744.97218188	769.50050161	12.56575869	-0.03122073	-0.37019437
0.0454	9.03035	0.00019593	0.0	0.0	0.0	0.00185671	0.0	0.0	2e-07	523.77235932	744.91452619	769.41275632	12.54269045	-0.03107613	-0.37012546
0.0455	9.04634	0.00019844	0.0	0.0	0.0	0.0018542	0.0	0.0	2e-07	524.07224921	744.85694238	769.32516736	12.51966409	-0.03093083	-0.37005667
0.0456	9.06231	0.00020097	0.0	0.0	0.0	0.00185166	0.0	0.0	2e-07	524.37152903	744.79943109	769.23773444	12.49667952	-0.03078482	-0.36998801
0.0457	9.07825	0.00020353	0.0	0.0	0.0	0.00184911	0.0	0.0	2e-07	524.67020003	744.741993	769.15045727	12.47373665	-0.03063812	-0.36991947
0.0458	9.09419	0.00020611	0.0	0.0	0.0	0.00184652	0.0	0.0	2.1e-07	524.96826342	744.68462875	769.06333557	12.4508354	-0.03049073	-0.36985105
0.0459	9.1101	0.00020871	0.0	0.0	0.0	0.00184392	0.0	0.0	2.1e-07	525.26572045	744.62733897	768.97636903	12.42797568	-0.03034267	-0.36978275
0.046	9.12599	0.00021133	0.0	0.0	0.0	0.00184129	0.0	0.0	2.1e-07	525.56257235	744.57012431	768.88955739	12.4051574	-0.03019394	-0.36971458
0.0461	9.14187	0.00021398	0.0	0.0	0.0	0.00183864	0.0	0.0	2.1e-07	525.85882033	744.5129854	768.80290035	12.38238048	-0.03004455	-0.36964652
0.0462	9.15772	0.00021665	0.0	0.0	0.0	0.00183597	0.0	0.0	2.2e-07	526.15446562	744.45592287	768.71639761	12.35964483	-0.02989451	-0.36957859
0.0463	9.17356	0.00021934	0.0	0.0	0.0	0.00183328	0.0	0.0	2.2e-07	526.44950945	744.39893734	768.63004891	12.33695037	-0.02974412	-0.36951078
0.0464	9.18938	0.00022205	0.0	0.0	0.0	0.00183056	0.0	0.0	2.2e-07	526.74395303	744.34202748	768.54385395	12.31429706	-0.02959414	-0.36944309
0.0465	9.20518	0.00022479	0.0	0.0	0.0	0.00182782	0.0	0.0	2.3e-07	527.03779759	744.28519504	768.45781246	12.29168472	-0.02944269	-0.36937552
0.0466	9.22096	0.00022755	0.0	0.0	0.0	0.00182505	0.0	0.0	2.3e-07	527.33104432	744.22844062	768.37192415	12.2691133	-0.02929069	-0.36930807
0.0467	9.23672	0.00023034	0.0	0.0	0.0	0.00182226	0.0	0.0	2.3e-07	527.62369446	744.17176474	768.28618872	12.24658272	-0.02913816	-0.36924073
0.0468	9.25247	0.00023315	0.0	0.0	0.0	0.00181945	0.0	0.0	2.3e-07	527.9157492	744.11516785	768.20060591	12.22409289	-0.02898511	-0.36917352
0.0469	9.26819	0.00023598	0.0	0.0	0.0	0.00181662	0.0	0.0	2.4e-07	528.20720976	744.05865044	768.11517544	12.20164373	-0.02883154	-0.36910643
0.047	9.2839	0.00023883	0.0	0.0	0.0	0.00181376	0.0	0.0	2.4e-07	528.49807735	744.00221294	768.02989701	12.17923515	-0.02867747	-0.36903946
0.0471	9.29959	0.00024171	1e-08	0.0	0.0	0.00181088	0.0	0.0	2.4e-07	528.78835316	743.94585582	767.94477035	12.15686707	-0.02852292	-0.36897261
0.0472	9.31526	0.00024461	1e-08	0.0	0.0	0.00180798	0.0	0.0	2.4e-07	529.07803841	743.8895795	767.85979518	12.13453939	-0.02836788	-0.36890588
0.0473	9.33091	0.00024753	1e-08	0.0	0.0	0.00180505	0.0	0.0	2.5e-07	529.36713428	743.83338441	767.77497122	12.11225204	-0.02821238	-0.36883926
0.0474	9.34654	0.00025048	1e-08	0.0	0.0	0.0018021	0.0	0.0	2.5e-07	529.65564199	743.77727097	767.6902982	12.09000492	-0.02805642	-0.36877277
0.0475	9.36216	0.00025345	1e-08	0.0	0.0	0.00179913	0.0	0.0	2.5e-07	529.94356272	743.72123957	767.60577584	12.06779796	-0.02790002	-0.36870639
0.0476	9.37775	0.00025644	1e-08	0.0	0.0	0.00179614	0.0	0.0	2.6e-07	530.23089766	743.66529064	767.52140385	12.04563096	-0.02774301	-0.36864013
0.0477	9.39333	0.00025946	1e-08	0.0	0.0	0.00179312	0.0	0.0	2.6e-07	530.51764801	743.60942458	767.43718197	12.02350401	-0.02758568	-0.36857399
0.0478	9.40888	0.0002625	1e-08	0.0	0.0	0.00179007	0.0	0.0	2.6e-07	530.80381496	743.55364176	767.35310991	12.00141695	-0.02742793	-0.36850796
0.0479	9.42442	0.00026556	1e-08	0.0	0.0	0.00178701	0.0	0.0	2.7e-07	531.08939969	743.49794254	767.26918741	11.9793697	-0.02726977	-0.36844206
0.048	9.43994	0.00026864	1e-08	0.0	0.0	0.00178392	0.0	0.0	2.7e-07	531.3744034	743.44232728	767.18541419	11.95736216	-0.0271112	-0.36837627
0.0481	9.45544	0.00027175	1e-08	0.0	0.0	0.0017808	0.0	0.0	2.7e-07	531.65882726	743.38679634	767.10178997	11.93539426	-0.02695223	-0.36831059
0.0482	9.47093	0.00027489	1e-08	0.0	0.0	0.00177767	0.0	0.0	2.8e-07	531.94267246	743.33135008	767.01831448	11.9134659	-0.02679286	-0.36824504
0.0483	9.48639	0.00027805	1e-08	0.0	0.0	0.00177451	0.0	0.0	2.8e-07	532.22594018	743.27598883	766.93498746	11.89157701	-0.02663312	-0.3681796
0.0484	9.50183	0.00028123	1e-08	0.0	0.0	0.00177132	0.0	0.0	2.8e-07	532.5086316	743.22071292	766.85180862	11.8697275	-0.026473	-0.36811428
0.0485	9.51726	0.00028443	1e-08	0.0	0.0	0.00176811	1e-08	0.0	2.8e-07	532.7907479	743.16552269	766.7687777	11.84791727	-0.02631252	-0.36804907
0.0486	9.53267	0.00028766	1e-08	0.0	0.0	0.00176488	1e-08	0.0	2.9e-07	533.07229024	743.11041844	766.68589443	11.82614626	-0.02615168	-0.36798398
0.0487	9.54805	0.00029091	1e-08	0.0	0.0	0.00176163	1e-08	0.0	2.9e-07	533.3532598	743.0554005	766.60315853	11.80441437	-0.02599049	-0.367919
0.0488	9.56342	0.00029418	1e-08	0.0	0.0	0.00175835	1e-08	0.0	2.9e-07	533.63365776	743.00046918	766.52056975	11.78272149	-0.0258291	-0.36785415
0.0489	9.57877	0.00029748	1e-08	0.0	0.0	0.00175505	1e-08	0.0	3e-07	533.91348527	742.94562419	766.4381278	11.76106754	-0.02566748	-0.3677894
0.049	9.5941	0.0003008	1e-08	0.0	0.0	0.00175173	1e-08	0.0	3e-07	534.1927435	742.89086618	766.35583243	11.73945248	-0.0255054	-0.36772477
0.0491	9.60941	0.00030414	1e-08	0.0	0.0	0.00174838	1e-08	0.0	3e-07	534.47143363	742.83619543	766.27368336	11.7178762	-0.02534301	-0.36766026
0.0492	9.62471	0.00030751	1e-08	0.0	0.0	0.00174501	1e-08	0.0	3.1e-07	534.74955682	742.7816122	766.19168033	11.69633862	-0.02518033	-0.36759586
0.0493	9.63998	0.0003109	1e-08	0.0	0.0	0.00174161	1e-08	0.0	3.1e-07	535.02711422	742.72711672	766.10982308	11.67483964	-0.02501737	-0.36753157
0.0494	9.65524	0.00031432	1e-08	0.0	0.0	0.00173819	1e-08	0.0	3.1e-07	535.304107	742.67270922	766.02811133	11.65337919	-0.02485412	-0.3674674
0.0495	9.67047	0.00031775	1e-08	0.0	0.0	0.00173475	1e-08	0.0	3.2e-07	535.58053632	742.61838994	765.94654483	11.63195718	-0.0246906	-0.36740335
0.0496	9.68569	0.00032122	1e-08	0.0	0.0	0.00173129	1e-08	0.0	3.2e-07	535.85640333	742.56415908	765.86512331	11.61057352	-0.02452681	-0.3673394
0.0497	9.70089	0.0003247	1e-08	0.0	0.0	0.0017278	1e-08	0.0	3.3e-07	536.13170919	742.51001685	765.7838465	11.58922814	-0.02436276	-0.36727558
0.0498	9.71607	0.00032821	1e-08	0.0	0.0	0.00172429	1e-08	0.0	3.3e-07	536.40645506	742.45596347	765.70271415	11.56792093	-0.02419846	-0.36721186
0.0499	9.73123	0.00033174	1e-08	0.0	0.0	0.00172075	1e-08	0.0	3.3e-07	536.68064208	742.40199913	765.62172598	11.54665183	-0.02403392	-0.36714826
0.05	9.74637	0.00033529	1e-08	0.0	0.0	0.00171719	1e-08	0.0	3.4e-07	536.9542714	742.348124	765.54088175	11.52542075	-0.02386914	-0.36708477
0.05009	9.76149	0.00033887	1e-08	0.0	0.0	0.00171361	1e-08	0.0	3.4e-07	537.22734418	742.29433833	765.46018119	11.50422749	-0.02370394	-0.36702139
0.05019	9.7766	0.00034247	1e-08	0.0	0.0	0.00171001	1e-08	0.0	3.4e-07	537.49986154	742.24064231	765.37962404	11.48307215	-0.02353864	-0.36695813
0.05029	9.79168	0.00034609	1e-08	0.0	0.0	0.00170638	1e-08	0.0	3.5e-07	537.77182465	742.18703609	765.29921003	11.46195456	-0.02337312	-0.36689498
0.05039	9.80674	0.00034974	1e-08	0.0	0.0	0.00170273	1e-08	0.0	3.5e-07	538.04323464	742.13351981	765.21893892	11.44087465	-0.02320737	-0.36683194
0.05049	9.82179	0.00035341	1e-08	0.0	0.0	0.00169905	1e-08	0.0	3.5e-07	538.31409266	742.08009365	765.13881044	11.41983233	-0.0230414	-0.36676901
0.05059	9.83682	0.0003571	1e-08	0.0	0.0	0.00169536	1e-08	0.0	3.6e-07	538.58439984	742.02675776	765.05882433	11.39882751	-0.02287522	-0.3667062
0.05069	9.85182	0.00036082	1e-08	0.0	0.0	0.00169164	1e-08	0.0	3.6e-07	538.85415733	741.97351229	764.97898034	11.3778601	-0.02270883	-0.36664349
0.05079	9.86681	0.00036456	1e-08	0.0	0.0	0.00168789	1e-08	0.0	3.6e-07	539.12336627	741.92035739	764.89927821	11.35693004	-0.02254224	-0.3665809
0.05089	9.88178	0.00036832	1e-08	0.0	0.0	0.00168413	1e-08	0.0	3.7e-07	539.39202778	741.8672932	764.81971769	11.33603722	-0.02237545	-0.36651842
0.05099	9.89673	0.0003721	1e-08	0.0	0.0	0.00168034	1e-08	0.0	3.7e-07	539.66014301	741.81431984	764.74029851	11.31518156	-0.02220847	-0.36645605
0.05109	9.91166	0.00037591	1e-08	0.0	0.0	0.00167653	1e-08	0.0	3.8e-07	539.92771308	741.76143746	764.66102043	11.29436299	-0.0220413	-0.36639379
0.05119	9.92657	0.00037974	1e-08	0.0	0.0	0.0016727	1e-08	0.0	3.8e-07	540.19473912	741.70864617	764.58188319	11.27358141	-0.02187393	-0.36633164
0.05129	9.94147	0.00038359	2e-08	0.0	0.0	0.00166884	1e-08	0.0	3.8e-07	540.46122228	741.6559461	764.50288654	11.25283671	-0.02170641	-0.3662696
0.05139	9.95634	0.00038746	2e-08	0.0	0.0	0.00166496	1e-08	0.0	3.9e-07	540.72716365	741.60333717	764.42403022	11.23212884	-0.02153871	-0.36620767
0.05149	9.97119	0.00039136	2e-08	0.0	0.0	0.00166106	1e-08	0.0	3.9e-07	540.99256437	741.55081961	764.34531399	11.21145772	-0.02137082	-0.36614586
0.05159	9.98603	0.00039528	2e-08	0.0	0.0	0.00165714	1e-08	0.0	4e-07	541.25742557	741.49839352	764.26673758	11.19082326	-0.02120277	-0.36608415
0.05169	10.00084	0.00039922	2e-08	0.0	0.0	0.00165319	1e-08	0.0	4e-07	541.52174838	741.446059	764.18830076	11.17022537	-0.02103454	-0.36602255
0.05179	10.01564	0.00040318	2e-08	0.0	0.0	0.00164922	1e-08	0.0	4e-07	541.78553391	741.39381613	764.11000326	11.14966396	-0.02086615	-0.36596106
0.05189	10.03042	0.00040717	2e-08	0.0	0.0	0.00164523	1e-08	0.0	4.1e-07	542.04878328	741.341665	764.03184484	11.12913896	-0.0206976	-0.36589968
0.05199	10.04517	0.00041118	2e-08	0.0	0.0	0.00164122	1e-08	0.0	4.1e-07	542.31149761	741.28960568	763.95382526	11.10865027	-0.0205289	-0.36583841
0.05209	10.05991	0.00041521	2e-08	0.0	0.0	0.00163718	1e-08	0.0	4.2e-07	542.57367803	741.23763825	763.87594425	11.08819782	-0.02036003	-0.36577725
0.05219	10.07463	0.00041926	2e-08	0.0	0.0	0.00163313	1e-08	0.0	4.2e-07	542.83532564	741.18576276	763.79820158	11.06778152	-0.02019101	-0.36571619
0.05229	10.08933	0.00042333	2e-08	0.0	0.0	0.00162905	2e-08	0.0	4.2e-07	543.09644155	741.1339793	763.72059699	11.04740128	-0.02002184	-0.36565525
0.05239	10.10401	0.00042742	2e-08	0.0	0.0	0.00162495	2e-08	0.0	4.3e-07	543.35702689	741.08228792	763.64313024	11.02705702	-0.01985252	-0.36559441
0.05249	10.11867	0.00043154	2e-08	0.0	0.0	0.00162083	2e-08	0.0	4.3e-07	543.61708276	741.03068867	763.56580108	11.00674866	-0.01968305	-0.36553368
0.05259	10.13331	0.00043568	2e-08	0.0	0.0	0.00161669	2e-08	0.0	4.4e-07	543.87661026	740.97918137	763.48860927	10.98647608	-0.01951375	-0.36547306
0.05269	10.14794	0.00043984	2e-08	0.0	0.0	0.00161252	2e-08	0.0	4.4e-07	544.1356105	740.92776593	763.41155456	10.96623925	-0.01934409	-0.36541255
0.05279	10.16254	0.00044402	2e-08	0.0	0.0	0.00160834	2e-08	0.0	4.4e-07	544.3940846	740.87644259	763.33463671	10.94603806	-0.0191743	-0.36535214
0.05289	10.17712	0.00044822	2e-08	0.0	0.0	0.00160413	2e-08	0.0	4.5e-07	544.65203364	740.82521134	763.25785547	10.92587243	-0.01900439	-0.36529184
0.05299	10.19169	0.00045244	2e-08	0.0	0.0	0.0015999	2e-08	0.0	4.5e-07	544.90945875	740.77407221	763.18121061	10.90574228	-0.01883436	-0.36523165
0.05309	10.20623	0.00045668	2e-08	0.0	0.0	0.00159566	2e-08	0.0	4.6e-07	545.16636102	740.72302518	763.10470187	10.88564751	-0.01866421	-0.36517157
0.05319	10.22075	0.00046095	2e-08	0.0	0.0	0.00159139	2e-08	0.0	4.6e-07	545.42274155	740.67207026	763.02832902	10.86558805	-0.01849395	-0.36511159
0.05329	10.23526	0.00046523	2e-08	0.0	0.0	0.0015871	2e-08	0.0	4.7e-07	545.67860143	740.62120742	762.95209181	10.84556381	-0.01832356	-0.36505172
0.05339	10.24975	0.00046954	2e-08	0.0	0.0	0.00158279	2e-08	0.0	4.7e-07	545.93394178	740.57043666	762.87599	10.82557471	-0.01815307	-0.36499195
0.05349	10.26421	0.00047386	3e-08	0.0	0.0	0.00157846	2e-08	0.0	4.7e-07	546.18876368	740.51975795	762.80002336	10.80562066	-0.01798246	-0.36493229
0.05359	10.27866	0.00047821	3e-08	0.0	0.0	0.00157411	2e-08	0.0	4.8e-07	546.44306823	740.46917126	762.72419164	10.78570158	-0.01781174	-0.36487274
0.05369	10.29309	0.00048257	3e-08	0.0	0.0	0.00156973	2e-08	0.0	4.8e-07	546.69685653	740.41867655	762.6484946	10.76581738	-0.01764091	-0.36481329
0.05379	10.30749	0.00048696	3e-08	0.0	0.0	0.00156534	2e-08	0.0	4.9e-07	546.95012966	740.36827379	762.57293201	10.74596796	-0.01747012	-0.36475395
0.05389	10.32188	0.00049136	3e-08	0.0	0.0	0.00156093	2e-08	0.0	4.9e-07	547.20288868	740.31796263	762.49750363	10.72615328	-0.01729913	-0.36469472
0.05399	10.33625	0.00049579	3e-08	0.0	0.0	0.0015565	2e-08	0.0	5e-07	547.45513472	740.26774322	762.42220921	10.70637322	-0.01712805	-0.36463559
0.05409	10.3506	0.00050023	3e-08	0.0	0.0	0.00155205	2e-08	0.0	5e-07	547.70686885	740.21761548	762.34704853	10.68662772	-0.01695688	-0.36457656
0.05419	10.36493	0.0005047	3e-08	0.0	0.0	0.00154758	3e-08	0.0	5.1e-07	547.95809216	740.16757934	762.27202135	10.66691667	-0.01678561	-0.36451764
0.05429	10.37924	0.00050918	3e-08	0.0	0.0	0.00154309	3e-08	0.0	5.1e-07	548.20880573	740.1176347	762.19712743	10.64724001	-0.01661425	-0.36445882
0.05439	10.39353	0.00051368	3e-08	0.0	0.0	0.00153858	3e-08	0.0	5.1e-07	548.45901064	740.06778147	762.12236654	10.62759765	-0.0164428	-0.36440011
0.05449	10.4078	0.0005182	3e-08	0.0	0.0	0.00153406	3e-08	0.0	5.2e-07	548.70870798	740.01801956	762.04773844	10.60798949	-0.01627127	-0.3643415
0.05459	10.42205	0.00052274	3e-08	0.0	0.0	0.00152951	3e-08	0.0	5.2e-07	548.95789883	739.96834884	761.9732429	10.58841547	-0.01609965	-0.364283
0.05469	10.43628	0.0005273	3e-08	0.0	0.0	0.00152494	3e-08	0.0	5.3e-07	549.20658426	739.91876921	761.89887968	10.56887548	-0.01592795	-0.3642246
0.05479	10.45049	0.00053188	3e-08	0.0	0.0	0.00152036	3e-08	0.0	5.3e-07	549.45476535	739.86928054	761.82464855	10.54936946	-0.01575616	-0.36416631
0.05489	10.46468	0.00053648	3e-08	0.0	0.0	0.00151576	3e-08	0.0	5.4e-07	549.70244317	739.8198827	761.75054929	10.52989732	-0.01558429	-0.36410811
0.05499	10.47885	0.00054109	4e-08	0.0	0.0	0.00151114	3e-08	0.0	5.4e-07	549.9496188	739.77057555	761.67658165	10.51045896	-0.01541234	-0.36405002
0.05509	10.49301	0.00054572	4e-08	0.0	0.0	0.0015065	3e-08	0.0	5.5e-07	550.19629331	739.721359	761.60274542	10.49105427	-0.01524023	-0.36399204
0.05519	10.50714	0.00055037	4e-08	0.0	0.0	0.00150184	3e-08	0.0	5.5e-07	550.44246774	739.67223292	761.52904035	10.47168323	-0.01506809	-0.36393416
0.05529	10.52125	0.00055504	4e-08	0.0	0.0	0.00149717	3e-08	0.0	5.6e-07	550.68814319	739.6231971	761.45546621	10.45234573	-0.01489588	-0.36387638
0.05539	10.53534	0.00055972	4e-08	0.0	0.0	0.00149248	3e-08	0.0	5.6e-07	550.93332072	739.5742514	761.38202279	10.43304169	-0.01472358	-0.3638187
0.05549	10.54942	0.00056443	4e-08	0.0	0.0	0.00148777	3e-08	1e-08	5.7e-07	551.17800139	739.52539565	761.30870984	10.41377102	-0.01455119	-0.36376112
0.05559	10.56347	0.00056915	4e-08	0.0	0.0	0.00148304	4e-08	1e-08	5.7e-07	551.42218626	739.47662966	761.23552715	10.39453363	-0.01437873	-0.36370365
0.05569	10.5775	0.00057388	4e-08	0.0	0.0	0.0014783	4e-08	1e-08	5.7e-07	551.66587641	739.42795327	761.16247448	10.37532945	-0.01420618	-0.36364628
0.05579	10.59152	0.00057864	4e-08	0.0	0.0	0.00147354	4e-08	1e-08	5.8e-07	551.90907289	739.37936627	761.08955161	10.35615838	-0.01403355	-0.36358901
0.05589	10.60551	0.00058341	4e-08	0.0	0.0	0.00146876	4e-08	1e-08	5.8e-07	552.15177675	739.33086849	761.01675831	10.33702035	-0.01386084	-0.36353185
0.05599	10.61948	0.00058819	4e-08	0.0	0.0	0.00146397	4e-08	1e-08	5.9e-07	552.39398907	739.2824597	760.94409435	10.31791527	-0.01368805	-0.36347478
0.05609	10.63344	0.00059299	4e-08	0.0	0.0	0.00145916	4e-08	1e-08	5.9e-07	552.63571088	739.23413971	760.87155952	10.29884306	-0.01351517	-0.36341782
0.05619	10.64737	0.00059781	5e-08	0.0	0.0	0.00145434	4e-08	1e-08	6e-07	552.87694325	739.1859083	760.79915358	10.27980363	-0.01334221	-0.36336095
0.05629	10.66128	0.00060265	5e-08	0.0	0.0	0.0014495	4e-08	1e-08	6e-07	553.11768723	739.13776525	760.72687631	10.26079686	-0.01316908	-0.36330419
0.05639	10.67518	0.0006075	5e-08	0.0	0.0	0.00144464	4e-08	1e-08	6.1e-07	553.35794385	739.08971051	760.65472748	10.24182273	-0.01299592	-0.36324753
0.05649	10.68905	0.00061236	5e-08	0.0	0.0	0.00143977	4e-08	1e-08	6.1e-07	553.59771416	739.04174372	760.58270688	10.22288114	-0.01282267	-0.36319097
0.05659	10.70291	0.00061724	5e-08	0.0	0.0	0.00143488	5e-08	1e-08	6.2e-07	553.83699923	738.99386465	760.51081429	10.20397198	-0.01264932	-0.36313451
0.05669	10.71674	0.00062214	5e-08	0.0	0.0	0.00142998	5e-08	1e-08	6.2e-07	554.07580009	738.94607306	760.43904947	10.18509519	-0.01247588	-0.36307815
0.05679	10.73055	0.00062705	5e-08	0.0	0.0	0.00142506	5e-08	1e-08	6.3e-07	554.31411779	738.8983687	760.36741222	10.16625068	-0.01230235	-0.3630219
0.05689	10.74435	0.00063197	5e-08	0.0	0.0	0.00142013	5e-08	1e-08	6.3e-07	554.55195336	738.85075133	760.2959023	10.14743836	-0.01212872	-0.36296574
0.05699	10.75812	0.00063691	5e-08	0.0	0.0	0.00141518	5e-08	1e-08	6.4e-07	554.78930786	738.80322068	760.2245195	10.12865814	-0.01195498	-0.36290968
0.05709	10.77188	0.00064187	5e-08	0.0	0.0	0.00141022	5e-08	1e-08	6.4e-07	555.02618231	738.75577649	760.15326359	10.10990996	-0.01178115	-0.36285372
0.05719	10.78561	0.00064683	6e-08	0.0	0.0	0.00140525	5e-08	1e-08	6.5e-07	555.26257776	738.7084185	760.08213437	10.09119371	-0.01160721	-0.36279786
0.05729	10.79932	0.00065181	6e-08	0.0	0.0	0.00140026	5e-08	1e-08	6.5e-07	555.49849524	738.66114642	760.01113161	10.07250933	-0.01143317	-0.3627421
0.05739	10.81302	0.00065681	6e-08	0.0	0.0	0.00139525	5e-08	1e-08	6.6e-07	555.73393578	738.61395998	759.94025509	10.05385671	-0.01125902	-0.36268644
0.05749	10.82669	0.00066182	6e-08	0.0	0.0	0.00139024	6e-08	1e-08	6.6e-07	555.96890041	738.56685889	759.8695046	10.03523579	-0.01108475	-0.36263088
0.05759	10.84034	0.00066684	6e-08	0.0	0.0	0.00138521	6e-08	1e-08	6.7e-07	556.20339016	738.51984289	759.79887991	10.01664645	-0.01091041	-0.36257541
0.05769	10.85398	0.00067187	6e-08	0.0	0.0	0.00138017	6e-08	1e-08	6.7e-07	556.43740605	738.47291169	759.72838082	9.99808865	-0.01073593	-0.36252005
0.05779	10.86759	0.00067692	6e-08	0.0	0.0	0.00137511	6e-08	1e-08	6.8e-07	556.6709491	738.42606496	759.65800711	9.97956228	-0.01056133	-0.36246478
0.05789	10.88118	0.00068198	6e-08	0.0	0.0	0.00137005	6e-08	1e-08	6.8e-07	556.90402035	738.37930241	759.58775855	9.96106727	-0.01038661	-0.36240961
0.05799	10.89475	0.00068705	6e-08	0.0	0.0	0.00136497	6e-08	1e-08	6.9e-07	557.13662082	738.33262371	759.51763495	9.94260352	-0.01021176	-0.36235454
0.05809	10.90831	0.00069213	7e-08	0.0	0.0	0.00135988	6e-08	1e-08	6.9e-07	557.36875152	738.28602856	759.44763607	9.92417096	-0.01003679	-0.36229957
0.05819	10.92184	0.00069723	7e-08	0.0	0.0	0.00135477	7e-08	1e-08	7e-07	557.60041348	738.23951662	759.37776172	9.9057695	-0.00986169	-0.3622447
0.05829	10.93535	0.00070233	7e-08	0.0	0.0	0.00134966	7e-08	1e-08	7e-07	557.8316077	738.19308757	759.30801167	9.88739906	-0.00968646	-0.36218992
0.05839	10.94884	0.00070745	7e-08	0.0	0.0	0.00134453	7e-08	1e-08	7.1e-07	558.06233521	738.14674108	759.23838572	9.86905955	-0.00951109	-0.36213524
0.05849	10.96231	0.00071258	7e-08	0.0	0.0	0.0013394	7e-08	1e-08	7.1e-07	558.29259702	738.1004768	759.16888365	9.85075089	-0.00933558	-0.36208066
0.05859	10.97577	0.00071772	7e-08	0.0	0.0	0.00133425	7e-08	1e-08	7.2e-07	558.52239413	738.0542944	759.09950525	9.83247299	-0.00915992	-0.36202617
0.05869	10.9892	0.00072287	7e-08	0.0	0.0	0.00132909	7e-08	1e-08	7.2e-07	558.75172756	738.00819353	759.03025031	9.81422578	-0.00898412	-0.36197179
0.05879	11.00261	0.00072803	8e-08	0.0	0.0	0.00132392	7e-08	1e-08	7.3e-07	558.98059831	737.96217382	758.96111863	9.79600915	-0.00880826	-0.36191749
0.05889	11.016	0.0007332	8e-08	0.0	0.0	0.00131874	8e-08	1e-08	7.3e-07	559.20900736	737.91623496	758.89210998	9.77782304	-0.00863218	-0.3618633
0.05899	11.02937	0.00073838	8e-08	0.0	0.0	0.00131355	8e-08	1e-08	7.4e-07	559.43695573	737.87037655	758.82322416	9.75966736	-0.00845595	-0.3618092
0.05909	11.04271	0.00074357	8e-08	0.0	0.0	0.00130835	8e-08	1e-08	7.4e-07	559.66444443	737.82459823	758.75446097	9.74154203	-0.00827956	-0.3617552
0.05919	11.05604	0.00074877	8e-08	0.0	0.0	0.00130315	8e-08	1e-08	7.5e-07	559.89147444	737.77889963	758.68582019	9.72344695	-0.00810301	-0.36170129
0.05929	11.06935	0.00075398	8e-08	0.0	0.0	0.00129793	8e-08	1e-08	7.5e-07	560.11804677	737.73328036	758.61730163	9.70538205	-0.00792629	-0.36164748
0.05939	11.08264	0.0007592	8e-08	0.0	0.0	0.0012927	9e-08	1e-08	7.6e-07	560.34416241	737.68774005	758.54890506	9.68734724	-0.0077494	-0.36159377
0.05949	11.09591	0.00076442	9e-08	0.0	0.0	0.00128747	9e-08	1e-08	7.7e-07	560.56982235	737.64227831	758.48063028	9.66934244	-0.00757233	-0.36154015
0.05959	11.10915	0.00076966	9e-08	0.0	0.0	0.00128222	9e-08	1e-08	7.7e-07	560.79502757	737.59689474	758.4124771	9.65136757	-0.00739509	-0.36148663
0.05969	11.12238	0.0007749	9e-08	0.0	0.0	0.00127697	9e-08	1e-08	7.8e-07	561.01977907	737.55158895	758.3444453	9.63342253	-0.00721766	-0.3614332
0.05979	11.13559	0.00078015	9e-08	0.0	0.0	0.00127171	9e-08	1e-08	7.8e-07	561.24407783	737.50636054	758.27653467	9.61550726	-0.00704005	-0.36137987
0.05989	11.14877	0.00078541	9e-08	0.0	0.0	0.00126645	9e-08	1e-08	7.9e-07	561.46792483	737.46120911	758.20874503	9.59762165	-0.00686224	-0.36132663
0.05999	11.16194	0.00079067	9e-08	0.0	0.0	0.00126117	1e-07	1e-08	7.9e-07	561.69132105	737.41613424	758.14107615	9.57976563	-0.00668424	-0.36127349
0.06009	11.17508	0.00079594	1e-07	0.0	0.0	0.00125589	1e-07	1e-08	8e-07	561.91426747	737.37113558	758.07352784	9.56193912	-0.00650611	-0.36122044
0.06019	11.18821	0.00080122	1e-07	0.0	0.0	0.0012506	1e-07	1e-08	8e-07	562.13676505	737.32621274	758.0060999	9.54414203	-0.00632772	-0.36116749
0.06029	11.20131	0.00080651	1e-07	0.0	0.0	0.00124531	1e-07	2e-08	8.1e-07	562.35881478	737.28136526	757.93879212	9.52637427	-0.00614913	-0.36111463
0.06039	11.21439	0.0008118	1e-07	0.0	0.0	0.00124	1.1e-07	2e-08	8.1e-07	562.58041763	737.2365927	757.8716043	9.50863577	-0.00597032	-0.36106187
0.06049	11.22745	0.0008171	1e-07	0.0	0.0	0.0012347	1.1e-07	2e-08	8.2e-07	562.80157457	737.19189466	757.80453624	9.49092643	-0.0057913	-0.3610092
0.06059	11.24049	0.0008224	1e-07	0.0	0.0	0.00122938	1.1e-07	2e-08	8.2e-07	563.02228655	737.14727069	757.73758775	9.47324618	-0.00561205	-0.36095662
0.06069	11.25352	0.00082771	1.1e-07	0.0	0.0	0.00122406	1.1e-07	2e-08	8.3e-07	563.24255456	737.10272037	757.67075861	9.45559493	-0.00543257	-0.36090414
0.06079	11.26651	0.00083303	1.1e-07	0.0	0.0	0.00121874	1.1e-07	2e-08	8.3e-07	563.46237954	737.05824327	757.60404864	9.4379726	-0.00525287	-0.36085175
0.06089	11.27949	0.00083835	1.1e-07	0.0	0.0	0.00121341	1.2e-07	2e-08	8.4e-07	563.68176246	737.01383894	757.53745763	9.4203791	-0.00507292	-0.36079945
0.06099	11.29245	0.00084367	1.1e-07	0.0	0.0	0.00120807	1.2e-07	2e-08	8.4e-07	563.90070427	736.96950694	757.47098538	9.40281435	-0.00489273	-0.36074725
0.06109	11.30539	0.000849	1.1e-07	0.0	0.0	0.00120273	1.2e-07	2e-08	8.5e-07	564.11920593	736.92524683	757.4046317	9.38527826	-0.0047123	-0.36069514
0.06119	11.31831	0.00085433	1.2e-07	0.0	0.0	0.00119739	1.2e-07	2e-08	8.6e-07	564.33726839	736.88105816	757.33839639	9.36777075	-0.00453161	-0.36064312
0.06129	11.3312	0.00085967	1.2e-07	0.0	0.0	0.00119204	1.3e-07	2e-08	8.6e-07	564.5548926	736.83694048	757.27227926	9.35029172	-0.00435072	-0.3605912
0.06139	11.34408	0.00086501	1.2e-07	0.0	0.0	0.00118669	1.3e-07	2e-08	8.7e-07	564.77207949	736.7928935	757.2062801	9.33284112	-0.00416953	-0.36053937
0.06149	11.35693	0.00087036	1.2e-07	0.0	0.0	0.00118134	1.3e-07	2e-08	8.7e-07	564.98883002	736.74891665	757.14039873	9.31541884	-0.00398807	-0.36048763
0.06159	11.36977	0.00087571	1.2e-07	0.0	0.0	0.00117598	1.3e-07	2e-08	8.8e-07	565.20514514	736.70500948	757.07463494	9.2980248	-0.00380634	-0.36043599
0.06169	11.38258	0.00088106	1.3e-07	0.0	0.0	0.00117062	1.4e-07	2e-08	8.8e-07	565.42102576	736.66117154	757.00898854	9.28065893	-0.00362433	-0.36038443
0.06179	11.39537	0.00088641	1.3e-07	0.0	0.0	0.00116525	1.4e-07	2e-08	8.9e-07	565.63647285	736.61740236	756.94345934	9.26332113	-0.00344204	-0.36033297
0.06189	11.40814	0.00089177	1.3e-07	0.0	0.0	0.00115989	1.4e-07	2e-08	8.9e-07	565.85148732	736.5737015	756.87804715	9.24601132	-0.00325946	-0.3602816
0.06199	11.42089	0.00089712	1.3e-07	0.0	0.0	0.00115452	1.5e-07	2e-08	9e-07	566.06607011	736.53006849	756.81275177	9.22872942	-0.00307659	-0.36023032
0.06209	11.43362	0.00090248	1.4e-07	0.0	0.0	0.00114915	1.5e-07	2e-08	9e-07	566.28022215	736.48650287	756.74757301	9.21147535	-0.00289341	-0.36017913
0.06219	11.44633	0.00090785	1.4e-07	0.0	0.0	0.00114377	1.5e-07	2e-08	9.1e-07	566.49394436	736.44300417	756.68251068	9.19424901	-0.00270993	-0.36012804
0.06229	11.45902	0.00091321	1.4e-07	0.0	0.0	0.0011384	1.5e-07	2e-08	9.1e-07	566.70723767	736.39957194	756.61756458	9.17705033	-0.00252613	-0.36007704
0.06239	11.47168	0.00091857	1.4e-07	0.0	0.0	0.00113302	1.6e-07	2e-08	9.2e-07	566.920103	736.3562057	756.55273453	9.15987922	-0.00234202	-0.36002612
0.06249	11.48433	0.00092394	1.4e-07	0.0	0.0	0.00112765	1.6e-07	2e-08	9.3e-07	567.13254126	736.31290498	756.48802034	9.14273559	-0.00215758	-0.3599753
0.06259	11.49695	0.0009293	1.5e-07	0.0	0.0	0.00112227	1.6e-07	2e-08	9.3e-07	567.34455337	736.26966944	756.42342181	9.12561935	-0.00197289	-0.35992457
0.06269	11.50956	0.00093467	1.5e-07	0.0	0.0	0.00111689	1.7e-07	2e-08	9.4e-07	567.55614024	736.22649859	756.35893877	9.10853044	-0.00178781	-0.35987393
0.06279	11.52214	0.00094003	1.5e-07	0.0	0.0	0.00111152	1.7e-07	3e-08	9.4e-07	567.76730277	736.18339194	756.29457101	9.09146877	-0.00160239	-0.35982338
0.06289	11.5347	0.0009454	1.5e-07	0.0	0.0	0.00110614	1.7e-07	3e-08	9.5e-07	567.97804189	736.140349	756.23031835	9.07443424	-0.00141663	-0.35977292
0.06299	11.54724	0.00095077	1.6e-07	0.0	0.0	0.00110076	1.8e-07	3e-08	9.5e-07	568.18835848	736.09736933	756.16618061	9.05742678	-0.00123052	-0.35972255
0.06309	11.55976	0.00095613	1.6e-07	0.0	0.0	0.00109539	1.8e-07	3e-08	9.6e-07	568.39825346	736.05445246	756.10215759	9.0404463	-0.00104404	-0.35967227
0.06319	11.57226	0.00096149	1.6e-07	0.0	0.0	0.00109001	1.8e-07	3e-08	9.6e-07	568.60772772	736.01159792	756.03824911	9.02349272	-0.00085721	-0.35962208
0.06329	11.58473	0.00096686	1.6e-07	0.0	0.0	0.00108464	1.9e-07	3e-08	9.7e-07	568.81678215	735.96880527	755.97445499	9.00656595	-0.00067	-0.35957198
0.06339	11.59719	0.00097222	1.7e-07	0.0	0.0	0.00107926	1.9e-07	3e-08	9.7e-07	569.02541764	735.92607403	755.91077504	8.98966591	-0.00048242	-0.35952197
0.06349	11.60962	0.00097758	1.7e-07	0.0	0.0	0.00107389	1.9e-07	3e-08	9.8e-07	569.23363509	735.88340374	755.84720907	8.97279252	-0.00029446	-0.35947205
0.06359	11.62204	0.00098293	1.7e-07	0.0	0.0	0.00106852	2e-07	3e-08	9.8e-07	569.44143539	735.84079395	755.7837569	8.95594569	-0.00010611	-0.35942222
0.06369	11.63443	0.00098829	1.8e-07	0.0	0.0	0.00106316	2e-07	3e-08	9.9e-07	569.6488194	735.7982442	755.72041835	8.93912533	8.264e-05	-0.35937248
0.06379	11.6468	0.00099364	1.8e-07	0.0	0.0	0.00105779	2e-07	3e-08	1e-06	569.85578803	735.75575404	755.65719323	8.92233133	0.00027166	-0.35932283
0.06389	11.65915	0.00099899	1.8e-07	0.0	0.0	0.00105243	2.1e-07	3e-08	1e-06	570.06234213	735.7133231	755.59408136	8.90556367	0.00046117	-0.35927327
0.06399	11.67148	0.00100433	1.8e-07	0.0	0.0	0.00104707	2.1e-07	3e-08	1.01e-06	570.2684826	735.67095088	755.53108256	8.88882222	0.00065109	-0.35922379
0.06409	11.68378	0.00100968	1.9e-07	0.0	0.0	0.00104172	2.2e-07	3e-08	1.01e-06	570.47421029	735.6286369	755.46819665	8.87210691	0.00084142	-0.3591744
0.06419	11.69607	0.00101502	1.9e-07	0.0	0.0	0.00103636	2.2e-07	3e-08	1.02e-06	570.67952607	735.58638074	755.40542344	8.85541766	0.00103217	-0.35912511
0.06429	11.70833	0.00102035	1.9e-07	0.0	0.0	0.00103102	2.2e-07	3e-08	1.02e-06	570.88443082	735.54418195	755.34276276	8.83875437	0.00122335	-0.3590759
0.06439	11.72057	0.00102568	2e-07	0.0	0.0	0.00102567	2.3e-07	3e-08	1.03e-06	571.0889254	735.50204008	755.28021442	8.82211697	0.00141496	-0.35902678
0.06449	11.7328	0.00103101	2e-07	0.0	0.0	0.00102033	2.3e-07	3e-08	1.03e-06	571.29301065	735.4599547	755.21777825	8.80550537	0.001607	-0.35897774
0.06459	11.745	0.00103633	2e-07	0.0	0.0	0.001015	2.4e-07	4e-08	1.04e-06	571.49668744	735.41792537	755.15545407	8.78891948	0.00179949	-0.3589288
0.06469	11.75717	0.00104165	2e-07	0.0	0.0	0.00100966	2.4e-07	4e-08	1.04e-06	571.69995663	735.37595165	755.09324169	8.77235922	0.00199243	-0.35887994
0.06479	11.76933	0.00104696	2.1e-07	0.0	0.0	0.00100434	2.4e-07	4e-08	1.05e-06	571.90281905	735.33403312	755.03114095	8.75582452	0.00218583	-0.35883117
0.06489	11.78147	0.00105227	2.1e-07	0.0	0.0	0.00099902	2.5e-07	4e-08	1.05e-06	572.10527556	735.29216934	754.96915166	8.73931527	0.00237969	-0.35878249
0.06499	11.79358	0.00105757	2.1e-07	0.0	0.0	0.0009937	2.5e-07	4e-08	1.06e-06	572.307327	735.2503599	754.90727365	8.7228314	0.00257402	-0.3587339
0.06509	11.80567	0.00106287	2.2e-07	0.0	0.0	0.00098839	2.6e-07	4e-08	1.06e-06	572.50897421	735.20860444	754.84550673	8.70637279	0.00276869	-0.35868539
0.06519	11.81774	0.00106816	2.2e-07	0.0	0.0	0.00098309	2.6e-07	4e-08	1.07e-06	572.71021803	735.16690256	754.78385075	8.68993942	0.00296393	-0.35863697
0.06529	11.82979	0.00107344	2.2e-07	0.0	0.0	0.00097779	2.7e-07	4e-08	1.08e-06	572.9110593	735.1252538	754.72230551	8.67353116	0.00315965	-0.35858864
0.06539	11.84182	0.00107872	2.3e-07	0.0	0.0	0.0009725	2.7e-07	4e-08	1.08e-06	573.11149883	735.08365777	754.66087085	8.65714795	0.00335587	-0.35854039
0.06549	11.85382	0.00108399	2.3e-07	0.0	0.0	0.00096722	2.8e-07	4e-08	1.09e-06	573.31153746	735.04211406	754.59954659	8.64078968	0.00355257	-0.35849223
0.06559	11.86581	0.00108925	2.3e-07	0.0	0.0	0.00096194	2.8e-07	4e-08	1.09e-06	573.51117601	735.00062227	754.53833256	8.62445629	0.00374977	-0.35844416
0.06569	11.87777	0.0010945	2.4e-07	0.0	0.0	0.00095667	2.9e-07	4e-08	1.1e-06	573.71041531	734.95918203	754.47722858	8.60814768	0.00394748	-0.35839617
0.06579	11.88971	0.00109975	2.4e-07	0.0	0.0	0.00095141	2.9e-07	4e-08	1.1e-06	573.90925616	734.91779294	754.41623449	8.59186377	0.0041457	-0.35834827
0.06589	11.90163	0.00110499	2.4e-07	0.0	0.0	0.00094615	3e-07	4e-08	1.11e-06	574.10769939	734.87645463	754.3553501	8.57560447	0.00434443	-0.35830046
0.06599	11.91353	0.00111023	2.5e-07	0.0	0.0	0.00094091	3e-07	5e-08	1.11e-06	574.3057458	734.83516672	754.29457526	8.55936971	0.00454369	-0.35825273
0.06609	11.9254	0.00111545	2.5e-07	0.0	0.0	0.00093567	3.1e-07	5e-08	1.12e-06	574.50339619	734.79392884	754.23390978	8.54315939	0.00474347	-0.35820509
0.06619	11.93726	0.00112067	2.6e-07	0.0	0.0	0.00093044	3.1e-07	5e-08	1.12e-06	574.70065139	734.75274064	754.17335351	8.52697342	0.00494379	-0.35815753
0.06629	11.94909	0.00112587	2.6e-07	0.0	0.0	0.00092521	3.2e-07	5e-08	1.13e-06	574.89751217	734.71160175	754.11290626	8.51081167	0.00514446	-0.35811006
0.06639	11.9609	0.00113107	2.6e-07	0.0	0.0	0.00092	3.2e-07	5e-08	1.13e-06	575.09397936	734.67051183	754.05256787	8.49467415	0.0053458	-0.35806267
0.06649	11.97269	0.00113626	2.7e-07	0.0	0.0	0.0009148	3.3e-07	5e-08	1.14e-06	575.29005373	734.62947052	753.99233817	8.47856073	0.00554768	-0.35801537
0.06659	11.98445	0.00114144	2.7e-07	0.0	0.0	0.0009096	3.3e-07	5e-08	1.14e-06	575.48573608	734.5884775	753.932217	8.46247133	0.00575011	-0.35796816
0.06669	11.9962	0.00114661	2.7e-07	0.0	0.0	0.00090441	3.4e-07	5e-08	1.15e-06	575.68102719	734.54753243	753.87220418	8.44640586	0.00595309	-0.35792103
0.06679	12.00792	0.00115177	2.8e-07	0.0	0.0	0.00089924	3.4e-07	5e-08	1.15e-06	575.87592784	734.50663498	753.81229955	8.43036424	0.00615662	-0.35787398
0.06689	12.01962	0.00115692	2.8e-07	0.0	0.0	0.00089407	3.5e-07	5e-08	1.16e-06	576.07043883	734.46578484	753.75250294	8.41434638	0.00636072	-0.35782702
0.06699	12.0313	0.00116206	2.9e-07	0.0	0.0	0.00088892	3.6e-07	5e-08	1.16e-06	576.26456091	734.42498169	753.69281419	8.39835219	0.00656538	-0.35778015
0.06709	12.04296	0.00116719	2.9e-07	0.0	0.0	0.00088377	3.6e-07	5e-08	1.17e-06	576.45829487	734.38422524	753.63323313	8.38238159	0.00677061	-0.35773336
0.06719	12.05459	0.00117231	2.9e-07	0.0	0.0	0.00087864	3.7e-07	6e-08	1.17e-06	576.65164147	734.34351518	753.5737596	8.3664345	0.00697642	-0.35768665
0.06729	12.0662	0.00117742	3e-07	0.0	0.0	0.00087351	3.7e-07	6e-08	1.18e-06	576.84460148	734.30285123	753.51439343	8.35051083	0.00718281	-0.35764003
0.06739	12.0778	0.00118251	3e-07	0.0	0.0	0.0008684	3.8e-07	6e-08	1.18e-06	577.03717566	734.26223311	753.45513446	8.33461049	0.00738978	-0.35759349
0.06749	12.08936	0.0011876	3.1e-07	0.0	0.0	0.0008633	3.9e-07	6e-08	1.19e-06	577.22936477	734.22166053	753.39598252	8.3187334	0.00759734	-0.35754704
0.06759	12.10091	0.00119267	3.1e-07	0.0	0.0	0.00085821	3.9e-07	6e-08	1.19e-06	577.42116957	734.18113323	753.33693746	8.30287935	0.0078053	-0.35750067
0.06769	12.11243	0.00119774	3.2e-07	0.0	0.0	0.00085313	4e-07	6e-08	1.2e-06	577.61259082	734.14065095	753.27799911	8.28704845	0.00801399	-0.35745438
0.06779	12.12394	0.00120279	3.2e-07	0.0	0.0	0.00084806	4.1e-07	6e-08	1.2e-06	577.80362925	734.10021344	753.21916731	8.27124055	0.00822327	-0.35740818
0.06789	12.13542	0.00120783	3.2e-07	0.0	0.0	0.000843	4.1e-07	6e-08	1.21e-06	577.99428562	734.05982046	753.1604419	8.25545554	0.00843316	-0.35736206
0.06799	12.14687	0.00121285	3.3e-07	0.0	0.0	0.00083796	4.2e-07	6e-08	1.21e-06	578.18456065	734.01947178	753.10182272	8.23969335	0.00864364	-0.35731603
0.06809	12.15831	0.00121787	3.3e-07	0.0	0.0	0.00083293	4.3e-07	6e-08	1.22e-06	578.3744551	733.97916718	753.04330961	8.22395388	0.00885473	-0.35727007
0.06819	12.16972	0.00122287	3.4e-07	0.0	0.0	0.00082791	4.3e-07	7e-08	1.22e-06	578.56396969	733.93890643	752.98490241	8.20823706	0.00906643	-0.35722421
0.06829	12.18111	0.00122785	3.4e-07	0.0	0.0	0.00082291	4.4e-07	7e-08	1.23e-06	578.75310515	733.89868934	752.92660096	8.19254278	0.00927873	-0.35717842
0.06839	12.19248	0.00123283	3.5e-07	0.0	0.0	0.00081791	4.5e-07	7e-08	1.23e-06	578.94186221	733.8585157	752.86840511	8.17687098	0.00949166	-0.35713272
0.06849	12.20383	0.00123779	3.5e-07	0.0	0.0	0.00081293	4.5e-07	7e-08	1.24e-06	579.1302416	733.81838533	752.81031469	8.16122156	0.0097052	-0.3570871
0.06859	12.21515	0.00124274	3.6e-07	0.0	0.0	0.00080797	4.6e-07	7e-08	1.24e-06	579.31824402	733.77829806	752.75232955	8.14559443	0.00991937	-0.35704156
0.06869	12.22646	0.00124767	3.6e-07	0.0	0.0	0.00080302	4.7e-07	7e-08	1.25e-06	579.5058702	733.7382537	752.69444954	8.12998951	0.01013416	-0.35699611
0.06879	12.23774	0.0012526	3.6e-07	0.0	0.0	0.00079808	4.7e-07	7e-08	1.25e-06	579.69312085	733.69825211	752.63667449	8.11440656	0.01034944	-0.35695073
0.06889	12.24899	0.0012575	3.7e-07	0.0	0.0	0.00079315	4.8e-07	7e-08	1.26e-06	579.87999669	733.65829313	752.57900426	8.09884575	0.01056545	-0.35690544
0.06899	12.26023	0.00126239	3.7e-07	0.0	0.0	0.00078824	4.9e-07	7e-08	1.26e-06	580.06649842	733.61837661	752.52143869	8.08330687	0.01078208	-0.35686024
0.06909	12.27144	0.00126727	3.8e-07	0.0	0.0	0.00078334	5e-07	8e-08	1.27e-06	580.25262673	733.57850245	752.46397763	8.06778985	0.01099934	-0.35681511
0.06919	12.28263	0.00127214	3.8e-07	0.0	0.0	0.00077846	5e-07	8e-08	1.27e-06	580.43838232	733.53867051	752.40662091	8.05229459	0.01121723	-0.35677007
0.06929	12.2938	0.00127699	3.9e-07	0.0	0.0	0.00077359	5.1e-07	8e-08	1.28e-06	580.62376588	733.49888069	752.3493684	8.036821	0.01143576	-0.3567251
0.06939	12.30494	0.00128182	3.9e-07	0.0	0.0	0.00076874	5.2e-07	8e-08	1.28e-06	580.80877812	733.4591329	752.29221993	8.02136901	0.01165492	-0.35668022
0.06949	12.31606	0.00128664	4e-07	0.0	0.0	0.0007639	5.3e-07	8e-08	1.29e-06	580.9934197	733.41942705	752.23517536	8.00593852	0.01187472	-0.35663542
0.06959	12.32716	0.00129144	4e-07	0.0	0.0	0.00075908	5.3e-07	8e-08	1.29e-06	581.17769132	733.37976306	752.17823453	7.99052944	0.01209516	-0.35659071
0.06969	12.33824	0.00129623	4.1e-07	0.0	1e-08	0.00075427	5.4e-07	8e-08	1.3e-06	581.36159364	733.34014088	752.1213973	7.97514168	0.01231624	-0.35654607
0.06979	12.34929	0.001301	4.1e-07	0.0	1e-08	0.00074948	5.5e-07	8e-08	1.3e-06	581.54512736	733.30056045	752.06466351	7.95977517	0.01253797	-0.35650152
0.06989	12.36032	0.00130576	4.2e-07	0.0	1e-08	0.0007447	5.6e-07	8e-08	1.31e-06	581.72829313	733.26102173	752.00803301	7.9444298	0.01276034	-0.35645704
0.06999	12.37133	0.0013105	4.3e-07	0.0	1e-08	0.00073994	5.7e-07	9e-08	1.31e-06	581.91109163	733.2215247	751.95150567	7.92910549	0.01298336	-0.35641265
0.07009	12.38232	0.00131523	4.3e-07	0.0	1e-08	0.0007352	5.8e-07	9e-08	1.32e-06	582.09352352	733.18206929	751.89508132	7.91380193	0.01320689	-0.35636834
0.07019	12.39328	0.00131994	4.4e-07	0.0	1e-08	0.00073047	5.8e-07	9e-08	1.32e-06	582.27558948	733.14265551	751.83875983	7.8985194	0.01343116	-0.35632411
0.07029	12.40422	0.00132463	4.4e-07	0.0	1e-08	0.00072576	5.9e-07	9e-08	1.33e-06	582.45729014	733.10328338	751.78254104	7.88325766	0.01365607	-0.35627996
0.07039	12.41514	0.00132931	4.5e-07	0.0	1e-08	0.00072106	6e-07	9e-08	1.33e-06	582.63862616	733.06395292	751.72642481	7.86801662	0.01388163	-0.35623589
0.07049	12.42603	0.00133397	4.5e-07	0.0	1e-08	0.00071638	6.1e-07	9e-08	1.34e-06	582.81959819	733.02466416	751.67041099	7.85279617	0.01410784	-0.3561919
0.07059	12.4369	0.00133861	4.6e-07	0.0	1e-08	0.00071172	6.2e-07	9e-08	1.34e-06	583.00020687	732.98541713	751.61449945	7.83759625	0.01433469	-0.35614799
0.07069	12.44775	0.00134323	4.6e-07	0.0	1e-08	0.00070707	6.3e-07	1e-07	1.35e-06	583.18045285	732.9462119	751.55869002	7.82241674	0.01456219	-0.35610416
0.07079	12.45858	0.00134784	4.7e-07	0.0	1e-08	0.00070244	6.4e-07	1e-07	1.35e-06	583.36033677	732.90704853	751.50298258	7.80725758	0.01479033	-0.35606041
0.07089	12.46938	0.00135244	4.7e-07	0.0	1e-08	0.00069783	6.5e-07	1e-07	1.36e-06	583.53985925	732.8679271	751.44737698	7.79211865	0.01501912	-0.35601675
0.07099	12.48016	0.00135701	4.8e-07	0.0	1e-08	0.00069323	6.6e-07	1e-07	1.36e-06	583.71902093	732.8288477	751.39187307	7.77699988	0.01524856	-0.35597316
0.07109	12.49092	0.00136157	4.9e-07	0.0	1e-08	0.00068865	6.6e-07	1e-07	1.36e-06	583.89782242	732.78981045	751.33647072	7.76190118	0.01547864	-0.35592965
0.07119	12.50165	0.00136611	4.9e-07	0.0	1e-08	0.00068409	6.7e-07	1e-07	1.37e-06	584.07626437	732.75081546	751.28116978	7.74682245	0.01570936	-0.35588622
0.07129	12.51236	0.00137063	5e-07	0.0	1e-08	0.00067955	6.8e-07	1e-07	1.37e-06	584.25434737	732.71186284	751.22597011	7.73176334	0.01594061	-0.35584287
0.07139	12.52305	0.00137514	5e-07	0.0	1e-08	0.00067502	6.9e-07	1.1e-07	1.38e-06	584.43207207	732.67295264	751.17087157	7.71672419	0.01617259	-0.3557996
0.07149	12.53372	0.00137962	5.1e-07	0.0	1e-08	0.00067051	7e-07	1.1e-07	1.38e-06	584.60943906	732.6340851	751.11587403	7.70170472	0.0164052	-0.35575641
0.07159	12.54436	0.00138409	5.2e-07	0.0	1e-08	0.00066602	7.1e-07	1.1e-07	1.39e-06	584.78644895	732.59526039	751.06097735	7.68670486	0.01663845	-0.3557133
0.07169	12.55498	0.00138854	5.2e-07	0.0	1e-08	0.00066155	7.2e-07	1.1e-07	1.39e-06	584.96310234	732.55647868	751.00618138	7.67172449	0.01687233	-0.35567026
0.07179	12.56557	0.00139297	5.3e-07	0.0	1e-08	0.00065709	7.3e-07	1.1e-07	1.4e-06	585.13939983	732.51774017	750.95148599	7.65676353	0.01710685	-0.35562731
0.07189	12.57614	0.00139739	5.3e-07	0.0	1e-08	0.00065266	7.4e-07	1.1e-07	1.4e-06	585.31534202	732.47904507	750.89689104	7.64182189	0.01734199	-0.35558443
0.07199	12.58669	0.00140178	5.4e-07	0.0	1e-08	0.00064824	7.5e-07	1.1e-07	1.4e-06	585.49092951	732.44039359	750.8423964	7.62689947	0.01757777	-0.35554164
0.07209	12.59722	0.00140616	5.5e-07	0.0	1e-08	0.00064384	7.6e-07	1.2e-07	1.41e-06	585.66616286	732.40178599	750.78800194	7.61199617	0.01781418	-0.35549892
0.07219	12.60772	0.00141052	5.5e-07	0.0	1e-08	0.00063946	7.7e-07	1.2e-07	1.41e-06	585.84104268	732.3632225	750.73370751	7.59711192	0.01805121	-0.35545628
0.07229	12.6182	0.00141486	5.6e-07	0.0	1e-08	0.0006351	7.8e-07	1.2e-07	1.42e-06	586.01556955	732.3247034	750.67951298	7.58224661	0.01828886	-0.35541372
0.07239	12.62866	0.00141918	5.7e-07	0.0	1e-08	0.00063075	7.9e-07	1.2e-07	1.42e-06	586.18974403	732.28622895	750.62541823	7.56740015	0.01852713	-0.35537124
0.07249	12.63909	0.00142348	5.7e-07	0.0	1e-08	0.00062643	8.1e-07	1.2e-07	1.43e-06	586.3635667	732.24779946	750.57142311	7.55257244	0.01876603	-0.35532884
0.07259	12.6495	0.00142776	5.8e-07	0.0	1e-08	0.00062212	8.2e-07	1.2e-07	1.43e-06	586.53703815	732.20941511	750.51752749	7.53776299	0.01900541	-0.35528651
0.07269	12.65988	0.00143203	5.8e-07	0.0	1e-08	0.00061784	8.3e-07	1.3e-07	1.44e-06	586.71015892	732.17107626	750.46373126	7.52297238	0.0192455	-0.35524426
0.07279	12.67024	0.00143627	5.9e-07	0.0	1e-08	0.00061357	8.4e-07	1.3e-07	1.44e-06	586.88292959	732.13278326	750.41003427	7.50820022	0.01948618	-0.35520209
0.07289	12.68058	0.00144049	6e-07	0.0	1e-08	0.00060932	8.5e-07	1.3e-07	1.44e-06	587.0553507	732.09453646	750.35643639	7.49344642	0.01972747	-0.35516
0.07299	12.69089	0.0014447	6e-07	0.0	1e-08	0.00060509	8.6e-07	1.3e-07	1.45e-06	587.22742282	732.05633622	750.30293749	7.47871088	0.01996936	-0.35511799
0.07309	12.70119	0.00144889	6.1e-07	0.0	1e-08	0.00060088	8.7e-07	1.3e-07	1.45e-06	587.39914649	732.01818291	750.24953746	7.4639935	0.02021183	-0.35507605
0.07319	12.71145	0.00145305	6.2e-07	0.0	1e-08	0.00059669	8.8e-07	1.4e-07	1.46e-06	587.57052226	731.98007692	750.19623615	7.44929419	0.0204549	-0.35503419
0.07329	12.7217	0.0014572	6.2e-07	0.0	1e-08	0.00059252	8.9e-07	1.4e-07	1.46e-06	587.74155066	731.94201864	750.14303344	7.43461285	0.02069855	-0.35499241
0.07339	12.73192	0.00146133	6.3e-07	0.0	1e-08	0.00058837	9.1e-07	1.4e-07	1.46e-06	587.91223225	731.90400849	750.08992921	7.41994937	0.02094278	-0.35495071
0.07349	12.74211	0.00146543	6.4e-07	0.0	1e-08	0.00058423	9.2e-07	1.4e-07	1.47e-06	588.08256756	731.8660469	750.03692333	7.40530367	0.02118759	-0.35490908
0.07359	12.75228	0.00146952	6.5e-07	0.0	1e-08	0.00058012	9.3e-07	1.4e-07	1.47e-06	588.25255711	731.82813432	749.98401567	7.39067565	0.02143297	-0.35486753
0.07369	12.76243	0.00147359	6.5e-07	0.0	1e-08	0.00057603	9.4e-07	1.4e-07	1.48e-06	588.42220143	731.7902712	749.93120611	7.3760652	0.02167891	-0.35482606
0.07379	12.77256	0.00147764	6.6e-07	0.0	1e-08	0.00057196	9.5e-07	1.5e-07	1.48e-06	588.59150104	731.752458	749.87849453	7.36147179	0.02192536	-0.35478466
0.07389	12.78266	0.00148166	6.7e-07	0.0	1e-08	0.0005679	9.7e-07	1.5e-07	1.48e-06	588.76045648	731.71469507	749.8258808	7.34689604	0.0221724	-0.35474334
0.07399	12.79274	0.00148567	6.7e-07	0.0	1e-08	0.00056387	9.8e-07	1.5e-07	1.49e-06	588.92906826	731.67698302	749.77336481	7.33233756	0.02241999	-0.3547021
0.07409	12.80279	0.00148966	6.8e-07	0.0	1e-08	0.00055986	9.9e-07	1.5e-07	1.49e-06	589.09733687	731.63932236	749.72094642	7.31779623	0.02266812	-0.35466094
0.07419	12.81282	0.00149363	6.9e-07	0.0	1e-08	0.00055586	1e-06	1.5e-07	1.5e-06	589.26526285	731.60171362	749.66862553	7.30327195	0.02291679	-0.35461985
0.07429	12.82282	0.00149757	7e-07	0.0	1e-08	0.00055189	1.02e-06	1.6e-07	1.5e-06	589.43284667	731.56415733	749.61640201	7.28876462	0.02316599	-0.35457883
0.07439	12.8328	0.0015015	7e-07	0.0	1e-08	0.00054794	1.03e-06	1.6e-07	1.5e-06	589.60008886	731.52665405	749.56427574	7.27427414	0.02341571	-0.3545379
0.07449	12.84276	0.00150541	7.1e-07	0.0	1e-08	0.00054401	1.04e-06	1.6e-07	1.51e-06	589.76698989	731.48920436	749.5122466	7.25980041	0.02366595	-0.35449704
0.07459	12.8527	0.00150929	7.2e-07	0.0	1e-08	0.00054009	1.05e-06	1.6e-07	1.51e-06	589.93355028	731.45180883	749.46031447	7.24534332	0.0239167	-0.35445625
0.07469	12.8626	0.00151316	7.2e-07	0.0	1e-08	0.0005362	1.07e-06	1.6e-07	1.52e-06	590.0997705	731.41446807	749.40847925	7.23090277	0.02416796	-0.35441555
0.07479	12.87249	0.001517	7.3e-07	0.0	1e-08	0.00053233	1.08e-06	1.7e-07	1.52e-06	590.26565104	731.37718269	749.3567408	7.21647866	0.02441972	-0.35437492
0.07489	12.88235	0.00152083	7.4e-07	0.0	1e-08	0.00052848	1.09e-06	1.7e-07	1.52e-06	590.43119238	731.33995332	749.30509903	7.20207088	0.02467196	-0.35433436
0.07499	12.89219	0.00152463	7.5e-07	0.0	1e-08	0.00052465	1.11e-06	1.7e-07	1.53e-06	590.596395	731.30278062	749.2535538	7.18767933	0.02492469	-0.35429388
0.07509	12.902	0.00152841	7.6e-07	0.0	1e-08	0.00052084	1.12e-06	1.7e-07	1.53e-06	590.76125937	731.26566512	749.20210501	7.17330325	0.02517787	-0.35425348
0.07519	12.91179	0.00153218	7.6e-07	0.0	1e-08	0.00051705	1.13e-06	1.7e-07	1.54e-06	590.92578597	731.22860753	749.15075256	7.15894363	0.02543154	-0.35421315
0.07529	12.92155	0.00153592	7.7e-07	0.0	1e-08	0.00051328	1.15e-06	1.8e-07	1.54e-06	591.08997526	731.19160858	749.09949631	7.14459989	0.02568566	-0.3541729
0.07539	12.93129	0.00153964	7.8e-07	0.0	1e-08	0.00050953	1.16e-06	1.8e-07	1.54e-06	591.25382769	731.15466895	749.04833617	7.13027193	0.02594024	-0.35413272
0.07549	12.941	0.00154334	7.9e-07	0.0	1e-08	0.0005058	1.18e-06	1.8e-07	1.55e-06	591.41734374	731.11778936	748.99727202	7.11595962	0.02619527	-0.35409262
0.07559	12.95069	0.00154702	7.9e-07	0.0	1e-08	0.00050209	1.19e-06	1.8e-07	1.55e-06	591.58052384	731.08097055	748.94630376	7.10166288	0.02645072	-0.35405259
0.07569	12.96036	0.00155068	8e-07	0.0	1e-08	0.00049841	1.2e-06	1.9e-07	1.55e-06	591.74336846	731.04421324	748.89543126	7.08738157	0.02670661	-0.35401264
0.07579	12.97	0.00155432	8.1e-07	0.0	1e-08	0.00049474	1.22e-06	1.9e-07	1.56e-06	591.90587804	731.0075182	748.84465444	7.07311561	0.02696291	-0.35397276
0.07589	12.97962	0.00155793	8.2e-07	0.0	1e-08	0.00049109	1.23e-06	1.9e-07	1.56e-06	592.06805302	730.9708862	748.79397317	7.05886486	0.02721963	-0.35393296
0.07599	12.98921	0.00156153	8.3e-07	0.0	1e-08	0.00048747	1.25e-06	1.9e-07	1.57e-06	592.22989384	730.93431803	748.74338735	7.04462923	0.02747674	-0.35389323
0.07609	12.99878	0.00156511	8.3e-07	0.0	1e-08	0.00048386	1.26e-06	1.9e-07	1.57e-06	592.39140094	730.89781449	748.69289687	7.0304086	0.02773425	-0.35385358
0.07619	13.00832	0.00156866	8.4e-07	0.0	1e-08	0.00048028	1.28e-06	2e-07	1.57e-06	592.55257475	730.8613764	748.64250164	7.01620287	0.02799214	-0.35381401
0.07629	13.01784	0.00157219	8.5e-07	0.0	1e-08	0.00047672	1.29e-06	2e-07	1.58e-06	592.71341569	730.82500456	748.59220155	7.00201119	0.02825041	-0.3537745
0.07639	13.02733	0.00157571	8.6e-07	0.0	1e-08	0.00047318	1.31e-06	2e-07	1.58e-06	592.87392418	730.78869972	748.54199649	6.98783465	0.02850904	-0.35373508
0.07649	13.0368	0.0015792	8.7e-07	0.0	1e-08	0.00046965	1.32e-06	2e-07	1.58e-06	593.03410065	730.75246283	748.49188637	6.97367262	0.02876802	-0.35369572
0.07659	13.04625	0.00158267	8.8e-07	0.0	1e-08	0.00046615	1.34e-06	2.1e-07	1.59e-06	593.19394551	730.71629474	748.44187107	6.95952498	0.02902735	-0.35365645
0.07669	13.05567	0.00158612	8.8e-07	0.0	1e-08	0.00046267	1.35e-06	2.1e-07	1.59e-06	593.35345918	730.68019635	748.39195051	6.94539162	0.02928702	-0.35361724
0.07679	13.06506	0.00158955	8.9e-07	0.0	1e-08	0.00045921	1.37e-06	2.1e-07	1.59e-06	593.51264205	730.64416856	748.34212458	6.93127242	0.029547	-0.35357811
0.07689	13.07443	0.00159296	9e-07	0.0	1e-08	0.00045578	1.38e-06	2.1e-07	1.6e-06	593.67149454	730.60821227	748.29239319	6.91716727	0.0298073	-0.35353906
0.07699	13.08377	0.00159635	9.1e-07	0.0	1e-08	0.00045236	1.4e-06	2.2e-07	1.6e-06	593.83001704	730.57232843	748.24275622	6.90307603	0.03006791	-0.35350008
0.07709	13.09309	0.00159971	9.2e-07	0.0	1e-08	0.00044896	1.41e-06	2.2e-07	1.6e-06	593.98820996	730.53651796	748.1932136	6.88899859	0.0303288	-0.35346117
0.07719	13.10239	0.00160306	9.3e-07	0.0	1e-08	0.00044558	1.43e-06	2.2e-07	1.61e-06	594.14607367	730.50078183	748.14376522	6.87493484	0.03058998	-0.35342234
0.07729	13.11166	0.00160639	9.4e-07	0.0	1e-08	0.00044223	1.44e-06	2.2e-07	1.61e-06	594.30360858	730.46512101	748.09441099	6.86088465	0.03085143	-0.35338358
0.07739	13.1209	0.00160969	9.4e-07	0.0	1e-08	0.00043889	1.46e-06	2.3e-07	1.61e-06	594.46081506	730.42953649	748.0451508	6.84684789	0.03111314	-0.35334489
0.07749	13.13012	0.00161297	9.5e-07	0.0	1e-08	0.00043558	1.48e-06	2.3e-07	1.62e-06	594.6176935	730.39402927	747.99598458	6.83282445	0.03137509	-0.35330628
0.07759	13.13932	0.00161624	9.6e-07	0.0	1e-08	0.00043228	1.49e-06	2.3e-07	1.62e-06	594.77424426	730.35860027	747.94691223	6.81881314	0.03163732	-0.35326774
0.07769	13.14849	0.00161948	9.7e-07	0.0	1e-08	0.00042901	1.51e-06	2.3e-07	1.62e-06	594.93046772	730.32325055	747.89793366	6.80481563	0.03189975	-0.35322928
0.07779	13.15763	0.0016227	9.8e-07	0.0	1e-08	0.00042576	1.53e-06	2.4e-07	1.63e-06	595.08636424	730.28798118	747.84904878	6.79083101	0.0321624	-0.35319089
0.07789	13.16675	0.0016259	9.9e-07	0.0	1e-08	0.00042253	1.54e-06	2.4e-07	1.63e-06	595.2419342	730.25279321	747.80025749	6.77685915	0.03242524	-0.35315257
0.07799	13.17584	0.00162908	1e-06	0.0	1e-08	0.00041932	1.56e-06	2.4e-07	1.63e-06	595.39717796	730.2176877	747.75155972	6.76289993	0.03268828	-0.35311433
0.07809	13.18491	0.00163224	1.01e-06	0.0	1e-08	0.00041613	1.58e-06	2.4e-07	1.64e-06	595.55209586	730.18266575	747.70295537	6.74895321	0.0329515	-0.35307616
0.07819	13.19395	0.00163537	1.02e-06	0.0	1e-08	0.00041296	1.59e-06	2.5e-07	1.64e-06	595.70668826	730.14772843	747.65444435	6.73501886	0.03321488	-0.35303806
0.07829	13.20297	0.00163849	1.02e-06	0.0	1e-08	0.00040981	1.61e-06	2.5e-07	1.64e-06	595.86095552	730.11287687	747.60602658	6.72109676	0.03347842	-0.35300004
0.07839	13.21196	0.00164159	1.03e-06	0.0	2e-08	0.00040668	1.63e-06	2.5e-07	1.65e-06	596.01489796	730.07811219	747.55770198	6.70718676	0.0337421	-0.35296209
0.07849	13.22092	0.00164467	1.04e-06	0.0	2e-08	0.00040357	1.65e-06	2.6e-07	1.65e-06	596.16851594	730.04343553	747.50947047	6.69328874	0.0340059	-0.35292421
0.07859	13.22986	0.00164772	1.05e-06	0.0	2e-08	0.00040048	1.66e-06	2.6e-07	1.65e-06	596.3218098	730.00884803	747.46133195	6.67940256	0.03426983	-0.35288641
0.07869	13.23878	0.00165076	1.06e-06	0.0	2e-08	0.00039741	1.68e-06	2.6e-07	1.66e-06	596.47477985	729.97435087	747.41328636	6.66552809	0.03453385	-0.35284868
0.07879	13.24767	0.00165377	1.07e-06	0.0	2e-08	0.00039436	1.7e-06	2.6e-07	1.66e-06	596.62742643	729.9399452	747.3653336	6.65166401	0.03479802	-0.35281102
0.07889	13.25653	0.00165676	1.08e-06	0.0	2e-08	0.00039134	1.72e-06	2.7e-07	1.66e-06	596.77974985	729.90563217	747.31747361	6.63781214	0.03506223	-0.35277343
0.07899	13.26537	0.00165974	1.09e-06	0.0	2e-08	0.00038833	1.73e-06	2.7e-07	1.66e-06	596.93175043	729.87141303	747.26970631	6.6239715	0.03532651	-0.35273592
0.07909	13.27418	0.00166269	1.1e-06	0.0	2e-08	0.00038534	1.75e-06	2.7e-07	1.67e-06	597.0834285	729.837289	747.22203161	6.61014194	0.03559083	-0.35269848
0.07919	13.28296	0.00166562	1.11e-06	0.0	2e-08	0.00038238	1.77e-06	2.8e-07	1.67e-06	597.23478437	729.8032613	747.17444944	6.59632333	0.0358552	-0.35266111
0.07929	13.29172	0.00166854	1.12e-06	0.0	2e-08	0.00037943	1.79e-06	2.8e-07	1.67e-06	597.38581833	729.76933119	747.12695973	6.58251552	0.03611959	-0.35262382
0.07939	13.30046	0.00167143	1.13e-06	0.0	2e-08	0.00037651	1.81e-06	2.8e-07	1.68e-06	597.5365307	729.73549993	747.0795624	6.56871836	0.03638399	-0.35258659
0.07949	13.30917	0.0016743	1.14e-06	0.0	2e-08	0.0003736	1.82e-06	2.8e-07	1.68e-06	597.68692177	729.70176878	747.03225738	6.55493171	0.03664838	-0.35254945
0.07959	13.31785	0.00167715	1.15e-06	0.0	2e-08	0.00037071	1.84e-06	2.9e-07	1.68e-06	597.83699184	729.66813903	746.98504461	6.54115541	0.03691276	-0.35251237
0.07969	13.3265	0.00167998	1.16e-06	0.0	2e-08	0.00036785	1.86e-06	2.9e-07	1.68e-06	597.9867412	729.63461198	746.937924	6.52738931	0.03717711	-0.35247536
0.07979	13.33513	0.00168279	1.17e-06	0.0	2e-08	0.000365	1.88e-06	2.9e-07	1.69e-06	598.13617013	729.60118894	746.89089548	6.51363328	0.03744141	-0.35243843
0.07989	13.34374	0.00168559	1.18e-06	0.0	2e-08	0.00036218	1.9e-06	3e-07	1.69e-06	598.28527891	729.56787125	746.843959	6.49988715	0.03770564	-0.35240157
0.07999	13.35231	0.00168836	1.19e-06	0.0	2e-08	0.00035937	1.92e-06	3e-07	1.69e-06	598.43406783	729.53466024	746.79711449	6.48615077	0.0379698	-0.35236478
0.08009	13.36086	0.00169111	1.2e-06	0.0	2e-08	0.00035658	1.94e-06	3e-07	1.7e-06	598.58253713	729.50155725	746.75036188	6.47242221	0.03823398	-0.35232807
0.08019	13.36939	0.00169384	1.21e-06	0.0	2e-08	0.00035382	1.96e-06	3e-07	1.7e-06	598.73068709	729.46856364	746.70370111	6.45870431	0.03849798	-0.35229142
0.08029	13.37789	0.00169655	1.22e-06	0.0	2e-08	0.00035107	1.98e-06	3.1e-07	1.7e-06	598.87851798	729.43568081	746.65713211	6.44499561	0.03876186	-0.35225485
0.08039	13.38636	0.00169924	1.23e-06	0.0	2e-08	0.00034834	2e-06	3.1e-07	1.7e-06	599.02603006	729.40291014	746.61065483	6.43129595	0.03902561	-0.35221835
0.08049	13.3948	0.00170192	1.24e-06	0.0	2e-08	0.00034564	2.01e-06	3.1e-07	1.71e-06	599.17322358	729.37025305	746.56426919	6.41760516	0.03928921	-0.35218192
0.08059	13.40322	0.00170457	1.25e-06	0.0	2e-08	0.00034295	2.03e-06	3.2e-07	1.71e-06	599.32009879	729.33771094	746.51797515	6.40392308	0.03955265	-0.35214557
0.08069	13.41161	0.0017072	1.26e-06	0.0	2e-08	0.00034028	2.05e-06	3.2e-07	1.71e-06	599.46665595	729.30528526	746.47177264	6.39024954	0.03981592	-0.35210928
0.08079	13.41998	0.00170981	1.27e-06	0.0	2e-08	0.00033763	2.07e-06	3.2e-07	1.72e-06	599.61289528	729.27297745	746.42566162	6.37658437	0.04007899	-0.35207307
0.08089	13.42832	0.00171241	1.28e-06	0.0	2e-08	0.000335	2.09e-06	3.3e-07	1.72e-06	599.75881704	729.24078896	746.37964201	6.3629274	0.04034185	-0.35203693
0.08099	13.43663	0.00171498	1.29e-06	0.0	2e-08	0.00033239	2.11e-06	3.3e-07	1.72e-06	599.90442144	729.20872127	746.33371377	6.34927847	0.0406045	-0.35200086
0.08109	13.44492	0.00171754	1.3e-06	0.0	2e-08	0.0003298	2.13e-06	3.3e-07	1.72e-06	600.04970873	729.17677586	746.28787684	6.33563739	0.0408669	-0.35196487
0.08119	13.45318	0.00172007	1.31e-06	0.0	2e-08	0.00032723	2.15e-06	3.4e-07	1.73e-06	600.19467912	729.14495423	746.24213118	6.32200399	0.04112904	-0.35192894
0.08129	13.46141	0.00172259	1.32e-06	0.0	2e-08	0.00032467	2.18e-06	3.4e-07	1.73e-06	600.33933274	729.11325791	746.19647676	6.30836351	0.04139103	-0.35189309
0.08139	13.46961	0.00172508	1.33e-06	0.0	2e-08	0.00032214	2.2e-06	3.4e-07	1.73e-06	600.4836696	729.08168845	746.15091358	6.29473996	0.04165266	-0.35185731
0.08149	13.47779	0.00172756	1.34e-06	0.0	2e-08	0.00031963	2.22e-06	3.5e-07	1.73e-06	600.62769008	729.05024736	746.10544156	6.28112274	0.04191399	-0.3518216
0.08159	13.48594	0.00173002	1.35e-06	0.0	2e-08	0.00031713	2.24e-06	3.5e-07	1.74e-06	600.77139438	729.01893619	746.06006065	6.2675116	0.042175	-0.35178596
0.08169	13.49406	0.00173246	1.36e-06	0.0	2e-08	0.00031465	2.26e-06	3.5e-07	1.74e-06	600.91478267	728.9877565	746.01477081	6.25390629	0.04243569	-0.35175039
0.08179	13.50216	0.00173488	1.37e-06	0.0	2e-08	0.00031219	2.28e-06	3.6e-07	1.74e-06	601.05785512	728.95670989	745.96957201	6.24030655	0.04269603	-0.3517149
0.08189	13.51023	0.00173728	1.38e-06	0.0	2e-08	0.00030975	2.3e-06	3.6e-07	1.74e-06	601.2006119	728.92579794	745.9244642	6.22671211	0.04295601	-0.35167947
0.08199	13.51827	0.00173967	1.39e-06	0.0	2e-08	0.00030733	2.32e-06	3.6e-07	1.75e-06	601.34305317	728.89502225	745.87944736	6.21312272	0.0432156	-0.35164412
0.08209	13.52629	0.00174203	1.4e-06	0.0	2e-08	0.00030493	2.34e-06	3.7e-07	1.75e-06	601.48517909	728.86438444	745.83452146	6.1995381	0.04347481	-0.35160884
0.08219	13.53428	0.00174438	1.41e-06	0.0	2e-08	0.00030255	2.36e-06	3.7e-07	1.75e-06	601.6269898	728.83388615	745.78968646	6.18595797	0.0437336	-0.35157363
0.08229	13.54224	0.0017467	1.42e-06	0.0	2e-08	0.00030018	2.38e-06	3.7e-07	1.75e-06	601.76848545	728.80352902	745.74494234	6.17238207	0.04399196	-0.35153849
0.08239	13.55017	0.00174901	1.43e-06	0.0	2e-08	0.00029784	2.41e-06	3.8e-07	1.76e-06	601.90966616	728.77331471	745.70028908	6.1588101	0.04424988	-0.35150342
0.08249	13.55807	0.0017513	1.44e-06	0.0	2e-08	0.00029551	2.43e-06	3.8e-07	1.76e-06	602.05053208	728.74324488	745.65572664	6.14524178	0.04450734	-0.35146843
0.08259	13.56595	0.00175357	1.45e-06	0.0	2e-08	0.0002932	2.45e-06	3.8e-07	1.76e-06	602.19108371	728.71332132	745.61125489	6.13170142	0.04476446	-0.3514335
0.08269	13.5738	0.00175583	1.46e-06	0.0	2e-08	0.0002909	2.47e-06	3.9e-07	1.76e-06	602.33132102	728.68354567	745.56687386	6.11814734	0.04502098	-0.35139865
0.08279	13.58162	0.00175806	1.48e-06	0.0	2e-08	0.00028863	2.49e-06	3.9e-07	1.76e-06	602.47124406	728.65391964	745.52258354	6.10459727	0.045277	-0.35136387
0.08289	13.58942	0.00176028	1.49e-06	0.0	2e-08	0.00028637	2.52e-06	3.9e-07	1.77e-06	602.61085296	728.62444497	745.47838392	6.09105103	0.0455325	-0.35132916
0.08299	13.59719	0.00176248	1.5e-06	0.0	2e-08	0.00028414	2.54e-06	4e-07	1.77e-06	602.75014784	728.59512338	745.43427496	6.07750841	0.04578745	-0.35129452
0.08309	13.60493	0.00176466	1.51e-06	0.0	2e-08	0.00028192	2.56e-06	4e-07	1.77e-06	602.88912883	728.56595664	745.39025666	6.06396921	0.04604185	-0.35125995
0.08319	13.61264	0.00176682	1.52e-06	0.0	2e-08	0.00027971	2.58e-06	4e-07	1.77e-06	603.02779604	728.53694652	745.34632898	6.05043325	0.04629567	-0.35122545
0.08329	13.62032	0.00176897	1.53e-06	0.0	2e-08	0.00027753	2.6e-06	4.1e-07	1.78e-06	603.16614958	728.50809479	745.30249191	6.03690032	0.04654891	-0.35119103
0.08339	13.62797	0.0017711	1.54e-06	0.0	2e-08	0.00027536	2.63e-06	4.1e-07	1.78e-06	603.30418956	728.47940327	745.25874543	6.02337023	0.04680153	-0.35115667
0.08349	13.6356	0.00177321	1.55e-06	0.0	2e-08	0.00027321	2.65e-06	4.2e-07	1.78e-06	603.44191608	728.45087375	745.21508954	6.00984279	0.04705353	-0.35112239
0.08359	13.6432	0.0017753	1.56e-06	0.0	2e-08	0.00027108	2.67e-06	4.2e-07	1.78e-06	603.57932923	728.42250806	745.17152421	5.9963178	0.04730489	-0.35108818
0.08369	13.65077	0.00177738	1.57e-06	0.0	2e-08	0.00026896	2.7e-06	4.2e-07	1.78e-06	603.71642911	728.39430804	745.12804944	5.98279505	0.04755559	-0.35105403
0.08379	13.65831	0.00177943	1.59e-06	0.0	3e-08	0.00026687	2.72e-06	4.3e-07	1.79e-06	603.85321578	728.36627559	745.08466521	5.9692718	0.04780575	-0.35101996
0.08389	13.66583	0.00178147	1.6e-06	0.0	3e-08	0.00026479	2.74e-06	4.3e-07	1.79e-06	603.9896893	728.33841269	745.04137153	5.9557521	0.04805513	-0.35098596
0.08399	13.67331	0.0017835	1.61e-06	0.0	3e-08	0.00026272	2.76e-06	4.3e-07	1.79e-06	604.12584977	728.31072112	744.99816838	5.94223392	0.04830379	-0.35095204
0.08409	13.68077	0.0017855	1.62e-06	0.0	3e-08	0.00026068	2.79e-06	4.4e-07	1.79e-06	604.26169727	728.28320278	744.95505576	5.92871705	0.04855174	-0.35091818
0.08419	13.6882	0.00178749	1.63e-06	0.0	3e-08	0.00025865	2.81e-06	4.4e-07	1.79e-06	604.39723186	728.25585959	744.91203367	5.91520128	0.04879895	-0.35088439
0.08429	13.6956	0.00178946	1.64e-06	0.0	3e-08	0.00025664	2.83e-06	4.5e-07	1.8e-06	604.53245359	728.22869348	744.86910209	5.90168641	0.0490454	-0.35085068
0.08439	13.70297	0.00179142	1.65e-06	0.0	3e-08	0.00025464	2.86e-06	4.5e-07	1.8e-06	604.66736254	728.20170639	744.82626103	5.88817222	0.04929107	-0.35081703
0.08449	13.71031	0.00179336	1.66e-06	0.0	3e-08	0.00025266	2.88e-06	4.5e-07	1.8e-06	604.80195874	728.17490029	744.7835105	5.8746585	0.04953596	-0.35078346
0.08459	13.71763	0.00179528	1.67e-06	0.0	3e-08	0.0002507	2.9e-06	4.6e-07	1.8e-06	604.93624224	728.14827716	744.74085048	5.86114504	0.04978004	-0.35074996
0.08469	13.72491	0.00179718	1.69e-06	0.0	3e-08	0.00024875	2.93e-06	4.6e-07	1.8e-06	605.07021309	728.12183897	744.698281	5.84763163	0.05002329	-0.35071653
0.08479	13.73217	0.00179907	1.7e-06	0.0	3e-08	0.00024683	2.95e-06	4.6e-07	1.81e-06	605.20387132	728.09558774	744.65580204	5.83411806	0.0502657	-0.35068317
0.08489	13.73939	0.00180094	1.71e-06	0.0	3e-08	0.00024491	2.98e-06	4.7e-07	1.81e-06	605.33721696	728.06952549	744.61341363	5.8206041	0.05050725	-0.35064988
0.08499	13.74659	0.0018028	1.72e-06	0.0	3e-08	0.00024302	3e-06	4.7e-07	1.81e-06	605.47025004	728.04365424	744.57111577	5.80708957	0.05074791	-0.35061667
0.08509	13.75376	0.00180463	1.73e-06	0.0	3e-08	0.00024114	3.02e-06	4.8e-07	1.81e-06	605.60296997	728.0179763	744.52890864	5.79353741	0.05098787	-0.35058352
0.08519	13.7609	0.00180646	1.74e-06	0.0	3e-08	0.00023927	3.05e-06	4.8e-07	1.81e-06	605.73537702	727.99249362	744.48679219	5.78000941	0.05122679	-0.35055045
0.08529	13.76801	0.00180826	1.75e-06	0.0	3e-08	0.00023743	3.07e-06	4.8e-07	1.82e-06	605.86747127	727.96720826	744.4447664	5.76647833	0.05146478	-0.35051744
0.08539	13.77509	0.00181005	1.77e-06	0.0	3e-08	0.00023559	3.1e-06	4.9e-07	1.82e-06	605.99925269	727.94212232	744.40283132	5.7529438	0.05170184	-0.35048451
0.08549	13.78214	0.00181183	1.78e-06	0.0	3e-08	0.00023378	3.12e-06	4.9e-07	1.82e-06	606.13072123	727.91723793	744.36098695	5.73940543	0.05193794	-0.35045165
0.08559	13.78916	0.00181359	1.79e-06	0.0	3e-08	0.00023198	3.14e-06	5e-07	1.82e-06	606.26187683	727.89255725	744.31923335	5.72586284	0.05217306	-0.35041886
0.08569	13.79616	0.00181533	1.8e-06	0.0	3e-08	0.00023019	3.17e-06	5e-07	1.82e-06	606.39271944	727.86808242	744.27757055	5.71231564	0.0524072	-0.35038614
0.08579	13.80312	0.00181705	1.81e-06	0.0	3e-08	0.00022842	3.19e-06	5e-07	1.82e-06	606.52324898	727.84381563	744.23599858	5.69876343	0.05264032	-0.35035349
0.08589	13.81005	0.00181877	1.82e-06	0.0	3e-08	0.00022667	3.22e-06	5.1e-07	1.83e-06	606.65346538	727.81975907	744.19451748	5.68520582	0.05287242	-0.35032092
0.08599	13.81696	0.00182046	1.83e-06	0.0	3e-08	0.00022493	3.24e-06	5.1e-07	1.83e-06	606.78336853	727.79591495	744.15312731	5.67164238	0.05310348	-0.35028841
0.08609	13.82383	0.00182214	1.85e-06	0.0	3e-08	0.00022321	3.27e-06	5.2e-07	1.83e-06	606.91295835	727.77228551	744.11182811	5.6580727	0.05333348	-0.35025598
0.08619	13.83067	0.00182381	1.86e-06	0.0	3e-08	0.00022151	3.29e-06	5.2e-07	1.83e-06	607.04223471	727.74887297	744.07061992	5.64449636	0.0535624	-0.35022362
0.08629	13.83748	0.00182546	1.87e-06	0.0	3e-08	0.00021981	3.32e-06	5.2e-07	1.83e-06	607.17119766	727.72567976	744.02950277	5.6309318	0.05379042	-0.35019133
0.08639	13.84427	0.00182709	1.88e-06	0.0	3e-08	0.00021814	3.34e-06	5.3e-07	1.83e-06	607.29984727	727.70270838	743.98847664	5.61734726	0.0540172	-0.35015911
0.08649	13.85102	0.00182871	1.89e-06	0.0	3e-08	0.00021648	3.37e-06	5.3e-07	1.84e-06	607.42818322	727.67996092	743.94754165	5.6037558	0.05424286	-0.35012697
0.08659	13.85774	0.00183031	1.9e-06	0.0	3e-08	0.00021483	3.39e-06	5.4e-07	1.84e-06	607.55620537	727.65743972	743.90669786	5.59015708	0.05446739	-0.35009489
0.08669	13.86444	0.0018319	1.92e-06	0.0	3e-08	0.0002132	3.42e-06	5.4e-07	1.84e-06	607.68391359	727.63514715	743.86594533	5.57655073	0.05469076	-0.35006289
0.08679	13.8711	0.00183348	1.93e-06	0.0	3e-08	0.00021158	3.44e-06	5.4e-07	1.84e-06	607.81130776	727.61308557	743.82528411	5.56293639	0.05491297	-0.35003096
0.08689	13.87773	0.00183503	1.94e-06	0.0	3e-08	0.00020998	3.47e-06	5.5e-07	1.84e-06	607.93838772	727.59125739	743.78471426	5.54931369	0.05513399	-0.3499991
0.08699	13.88433	0.00183658	1.95e-06	0.0	3e-08	0.00020839	3.49e-06	5.5e-07	1.84e-06	608.06515332	727.56966503	743.74423587	5.53568228	0.05535381	-0.34996731
0.08709	13.8909	0.00183811	1.96e-06	0.0	3e-08	0.00020682	3.52e-06	5.6e-07	1.85e-06	608.19160439	727.54831094	743.70384898	5.52204177	0.05557242	-0.34993559
0.08719	13.89744	0.00183963	1.97e-06	0.0	3e-08	0.00020526	3.54e-06	5.6e-07	1.85e-06	608.31774077	727.52719757	743.66355368	5.5083918	0.05578979	-0.34990395
0.08729	13.90394	0.00184113	1.98e-06	0.0	3e-08	0.00020372	3.57e-06	5.6e-07	1.85e-06	608.44356227	727.50632741	743.62335003	5.49473198	0.0560059	-0.34987237
0.08739	13.91042	0.00184261	2e-06	0.0	3e-08	0.00020219	3.59e-06	5.7e-07	1.85e-06	608.56906872	727.48570296	743.58323812	5.48106195	0.05622076	-0.34984087
0.08749	13.91687	0.00184409	2.01e-06	0.0	3e-08	0.00020067	3.62e-06	5.7e-07	1.85e-06	608.69425991	727.46532674	743.54321802	5.46738131	0.05643432	-0.34980945
0.08759	13.92328	0.00184554	2.02e-06	0.0	3e-08	0.00019917	3.64e-06	5.8e-07	1.85e-06	608.81913512	727.44520193	743.50328996	5.45365938	0.05664693	-0.34977809
0.08769	13.92967	0.00184699	2.03e-06	0.0	3e-08	0.00019768	3.67e-06	5.8e-07	1.86e-06	608.94369438	727.42533081	743.46345397	5.43994684	0.05685799	-0.34974681
0.08779	13.93602	0.00184842	2.04e-06	0.0	3e-08	0.00019621	3.7e-06	5.8e-07	1.86e-06	609.06793752	727.4057159	743.4237101	5.42622102	0.05706773	-0.3497156
0.08789	13.94234	0.00184983	2.05e-06	0.0	3e-08	0.00019475	3.72e-06	5.9e-07	1.86e-06	609.19186426	727.38635987	743.38405847	5.4124814	0.05727614	-0.34968446
0.08799	13.94863	0.00185124	2.07e-06	0.0	3e-08	0.0001933	3.75e-06	5.9e-07	1.86e-06	609.31547433	727.36726539	743.34449918	5.39872745	0.05748321	-0.34965339
0.08809	13.95489	0.00185263	2.08e-06	0.0	3e-08	0.00019187	3.77e-06	6e-07	1.86e-06	609.43876744	727.34843518	743.30503234	5.38495863	0.05768891	-0.3496224
0.08819	13.96111	0.001854	2.09e-06	0.0	3e-08	0.00019045	3.8e-06	6e-07	1.86e-06	609.56174329	727.32987196	743.26565805	5.3711744	0.05789324	-0.34959148
0.08829	13.96731	0.00185536	2.1e-06	0.0	4e-08	0.00018905	3.82e-06	6.1e-07	1.86e-06	609.68440157	727.3115785	743.22637643	5.35737421	0.05809618	-0.34956063
0.08839	13.97347	0.00185671	2.11e-06	0.0	4e-08	0.00018766	3.85e-06	6.1e-07	1.87e-06	609.80674194	727.29355757	743.18718761	5.3435575	0.05829771	-0.34952985
0.08849	13.9796	0.00185804	2.12e-06	0.0	4e-08	0.00018628	3.88e-06	6.1e-07	1.87e-06	609.92876408	727.275812	743.14809171	5.3297237	0.05849782	-0.34949915
0.08859	13.9857	0.00185936	2.14e-06	0.0	4e-08	0.00018492	3.9e-06	6.2e-07	1.87e-06	610.05046764	727.25834462	743.10908884	5.31587224	0.0586965	-0.34946852
0.08869	13.99176	0.00186067	2.15e-06	0.0	4e-08	0.00018356	3.93e-06	6.2e-07	1.87e-06	610.17185224	727.2411583	743.07017915	5.30200253	0.05889373	-0.34943797
0.08879	13.9978	0.00186197	2.16e-06	0.0	4e-08	0.00018223	3.95e-06	6.3e-07	1.87e-06	610.2929174	727.22425629	743.03136281	5.2880985	0.05908986	-0.34940749
0.08889	14.0038	0.00186325	2.17e-06	0.0	4e-08	0.0001809	3.98e-06	6.3e-07	1.87e-06	610.41366256	727.20764199	742.99264	5.27418529	0.05928427	-0.34937708
0.08899	14.00977	0.00186452	2.18e-06	0.0	4e-08	0.00017959	4.01e-06	6.3e-07	1.87e-06	610.53408747	727.19131789	742.95401082	5.26025117	0.05947721	-0.34934674
0.08909	14.0157	0.00186577	2.19e-06	0.0	4e-08	0.00017829	4.03e-06	6.4e-07	1.87e-06	610.6541917	727.17528705	742.91547542	5.24629548	0.05966867	-0.34931648
0.08919	14.0216	0.00186702	2.21e-06	0.0	4e-08	0.000177	4.06e-06	6.4e-07	1.88e-06	610.7739748	727.15955253	742.87703396	5.2323175	0.05985862	-0.34928629
0.08929	14.02747	0.00186825	2.22e-06	0.0	4e-08	0.00017573	4.08e-06	6.5e-07	1.88e-06	610.8934363	727.14411744	742.83868662	5.21831653	0.06004707	-0.34925618
0.08939	14.03331	0.00186946	2.23e-06	0.0	4e-08	0.00017447	4.11e-06	6.5e-07	1.88e-06	611.01257572	727.12898494	742.80043354	5.20429186	0.060234	-0.34922614
0.08949	14.03912	0.00187067	2.24e-06	0.0	4e-08	0.00017322	4.14e-06	6.6e-07	1.88e-06	611.13139256	727.1141582	742.76227492	5.19024275	0.06041939	-0.34919617
0.08959	14.04489	0.00187186	2.25e-06	0.0	4e-08	0.00017199	4.16e-06	6.6e-07	1.88e-06	611.24988631	727.09964043	742.72421092	5.17616847	0.06060324	-0.34916628
0.08969	14.05062	0.00187304	2.26e-06	0.0	4e-08	0.00017076	4.19e-06	6.6e-07	1.88e-06	611.36805643	727.08543491	742.68624173	5.16206827	0.06078553	-0.34913646
0.08979	14.05633	0.00187421	2.28e-06	0.0	4e-08	0.00016955	4.22e-06	6.7e-07	1.88e-06	611.48590237	727.07154491	742.64836754	5.14794138	0.06096625	-0.34910672
0.08989	14.062	0.00187536	2.29e-06	0.0	4e-08	0.00016835	4.24e-06	6.7e-07	1.88e-06	611.60342358	727.05797376	742.61058854	5.13378704	0.06114538	-0.34907705
0.08999	14.06764	0.00187651	2.3e-06	0.0	4e-08	0.00016717	4.27e-06	6.8e-07	1.89e-06	611.72061947	727.04472484	742.57290494	5.11960447	0.06132293	-0.34904745
0.09009	14.07324	0.00187764	2.31e-06	0.0	4e-08	0.00016599	4.29e-06	6.8e-07	1.89e-06	611.83748841	727.03180304	742.53531724	5.10533382	0.06149961	-0.34901794
0.09019	14.07881	0.00187876	2.32e-06	0.0	4e-08	0.00016483	4.32e-06	6.9e-07	1.89e-06	611.95403031	727.01921103	742.49782549	5.09107386	0.06167416	-0.3489885
0.09029	14.08434	0.00187986	2.33e-06	0.0	4e-08	0.00016368	4.35e-06	6.9e-07	1.89e-06	612.07024458	727.00695224	742.4604299	5.07678034	0.06184713	-0.34895913
0.09039	14.08984	0.00188096	2.34e-06	0.0	4e-08	0.00016254	4.37e-06	6.9e-07	1.89e-06	612.18613051	726.99503029	742.42313071	5.06245218	0.0620185	-0.34892984
0.09049	14.09531	0.00188204	2.36e-06	0.0	4e-08	0.00016142	4.4e-06	7e-07	1.89e-06	612.30168735	726.98344885	742.38592817	5.04808829	0.06218827	-0.34890063
0.09059	14.10074	0.00188311	2.37e-06	0.0	4e-08	0.0001603	4.42e-06	7e-07	1.89e-06	612.41691433	726.97221165	742.34882253	5.03368757	0.06235642	-0.34887149
0.09069	14.10614	0.00188417	2.38e-06	0.0	4e-08	0.0001592	4.45e-06	7.1e-07	1.89e-06	612.53181065	726.96132246	742.31181407	5.01924888	0.06252296	-0.34884243
0.09079	14.1115	0.00188522	2.39e-06	0.0	4e-08	0.00015811	4.48e-06	7.1e-07	1.89e-06	612.64637549	726.9507851	742.27490304	5.00477108	0.06268786	-0.34881344
0.09089	14.11683	0.00188625	2.4e-06	0.0	4e-08	0.00015703	4.5e-06	7.2e-07	1.9e-06	612.76060801	726.94060347	742.23808974	4.990253	0.06285114	-0.34878453
0.09099	14.12212	0.00188728	2.41e-06	0.0	4e-08	0.00015596	4.53e-06	7.2e-07	1.9e-06	612.87450734	726.93078148	742.20137445	4.97569345	0.06301277	-0.3487557
0.09109	14.12738	0.00188829	2.42e-06	0.0	4e-08	0.0001549	4.56e-06	7.2e-07	1.9e-06	612.98807257	726.92132313	742.16475747	4.96109122	0.06317276	-0.34872694
0.09119	14.1326	0.0018893	2.44e-06	0.0	4e-08	0.00015386	4.58e-06	7.3e-07	1.9e-06	613.10130278	726.91223244	742.1282391	4.94644511	0.06333109	-0.34869826
0.09129	14.13779	0.00189029	2.45e-06	0.0	4e-08	0.00015283	4.61e-06	7.3e-07	1.9e-06	613.21419684	726.90351455	742.09181971	4.93173224	0.06348888	-0.34866967
0.09139	14.14294	0.00189127	2.46e-06	0.0	4e-08	0.0001518	4.63e-06	7.4e-07	1.9e-06	613.32675357	726.89517472	742.05549967	4.91698729	0.06364427	-0.34864115
0.09149	14.14806	0.00189223	2.47e-06	0.0	4e-08	0.00015079	4.66e-06	7.4e-07	1.9e-06	613.43897216	726.88721602	742.01927927	4.90219346	0.06379805	-0.3486127
0.09159	14.15314	0.00189319	2.48e-06	0.0	4e-08	0.00014979	4.69e-06	7.4e-07	1.9e-06	613.55085155	726.87964287	741.98315884	4.88734933	0.06395022	-0.34858434
0.09169	14.15818	0.00189414	2.49e-06	0.0	4e-08	0.0001488	4.71e-06	7.5e-07	1.9e-06	613.66239064	726.87245976	741.94713874	4.87245349	0.06410079	-0.34855605
0.09179	14.16319	0.00189507	2.5e-06	0.0	4e-08	0.00014782	4.74e-06	7.5e-07	1.91e-06	613.7735883	726.86567126	741.91121934	4.85750447	0.06424975	-0.34852784
0.09189	14.16816	0.001896	2.51e-06	0.0	4e-08	0.00014686	4.76e-06	7.6e-07	1.91e-06	613.88444336	726.85928202	741.87540102	4.84250081	0.06439711	-0.34849972
0.09199	14.1731	0.00189691	2.53e-06	0.0	4e-08	0.0001459	4.79e-06	7.6e-07	1.91e-06	613.99495464	726.85329676	741.83968416	4.827441	0.06454287	-0.34847167
0.09209	14.17799	0.00189782	2.54e-06	0.0	4e-08	0.00014496	4.81e-06	7.7e-07	1.91e-06	614.1051209	726.84772026	741.80406916	4.81232352	0.06468702	-0.3484437
0.09219	14.18285	0.00189871	2.55e-06	0.0	4e-08	0.00014402	4.84e-06	7.7e-07	1.91e-06	614.21494088	726.84255741	741.76855643	4.79714681	0.06482959	-0.34841581
0.09229	14.18768	0.00189959	2.56e-06	0.0	4e-08	0.0001431	4.87e-06	7.7e-07	1.91e-06	614.32441328	726.83781315	741.73314638	4.78190933	0.06497055	-0.348388
0.09239	14.19247	0.00190046	2.57e-06	0.0	5e-08	0.00014218	4.89e-06	7.8e-07	1.91e-06	614.43353678	726.83349253	741.69783945	4.76660946	0.06510993	-0.34836027
0.09249	14.19721	0.00190132	2.58e-06	0.0	5e-08	0.00014128	4.92e-06	7.8e-07	1.91e-06	614.54231	726.82960066	741.66263608	4.75123852	0.06524796	-0.34833263
0.09259	14.20193	0.00190218	2.59e-06	0.0	5e-08	0.00014039	4.94e-06	7.9e-07	1.91e-06	614.65073019	726.82614726	741.6275371	4.7357401	0.06538648	-0.34830507
0.09269	14.2066	0.00190302	2.6e-06	0.0	5e-08	0.00013951	4.97e-06	7.9e-07	1.91e-06	614.75879666	726.82313512	741.59254276	4.72021953	0.06552192	-0.34827759
0.09279	14.21124	0.00190385	2.61e-06	0.0	5e-08	0.00013864	4.99e-06	8e-07	1.91e-06	614.86650795	726.82056952	741.55765353	4.70462623	0.0656559	-0.3482502
0.09289	14.21583	0.00190467	2.62e-06	0.0	5e-08	0.00013777	5.02e-06	8e-07	1.92e-06	614.97386246	726.8184562	741.52286992	4.68895817	0.06578847	-0.34822288
0.09299	14.22039	0.00190548	2.63e-06	0.0	5e-08	0.00013692	5.04e-06	8e-07	1.92e-06	615.08085855	726.81680104	741.48819245	4.67321328	0.06591962	-0.34819565
0.09309	14.22492	0.00190627	2.64e-06	0.0	5e-08	0.00013608	5.07e-06	8.1e-07	1.92e-06	615.18749452	726.81561001	741.45362166	4.65738946	0.06604937	-0.3481685
0.09319	14.2294	0.00190706	2.65e-06	0.0	5e-08	0.00013525	5.09e-06	8.1e-07	1.92e-06	615.29376862	726.81488922	741.41915811	4.64148459	0.06617776	-0.34814144
0.09329	14.23384	0.00190784	2.67e-06	0.0	5e-08	0.00013443	5.12e-06	8.2e-07	1.92e-06	615.39967906	726.81464488	741.38480235	4.6254965	0.06630479	-0.34811446
0.09339	14.23824	0.00190861	2.68e-06	0.0	5e-08	0.00013362	5.14e-06	8.2e-07	1.92e-06	615.505224	726.81488333	741.35055498	4.60942299	0.06643049	-0.34808756
0.09349	14.24261	0.00190937	2.69e-06	0.0	5e-08	0.00013282	5.17e-06	8.2e-07	1.92e-06	615.61040157	726.81561104	741.31641658	4.59326182	0.06655488	-0.34806075
0.09359	14.24693	0.00191012	2.7e-06	0.0	5e-08	0.00013203	5.19e-06	8.3e-07	1.92e-06	615.71520981	726.81683459	741.28238777	4.57701072	0.06667798	-0.34803403
0.09369	14.25122	0.00191086	2.71e-06	0.0	5e-08	0.00013125	5.22e-06	8.3e-07	1.92e-06	615.81964673	726.81856071	741.24846918	4.56066738	0.06679981	-0.34800739
0.09379	14.25546	0.00191159	2.72e-06	0.0	5e-08	0.00013048	5.24e-06	8.4e-07	1.92e-06	615.92370842	726.82080009	741.21466199	4.54401842	0.06692515	-0.34798086
0.09389	14.25967	0.00191231	2.73e-06	0.0	5e-08	0.00012972	5.27e-06	8.4e-07	1.92e-06	616.02739103	726.82356326	741.18096739	4.52741271	0.06704612	-0.3479544
0.09399	14.26383	0.00191302	2.74e-06	0.0	5e-08	0.00012897	5.29e-06	8.4e-07	1.92e-06	616.13069432	726.82685347	741.14738548	4.51069606	0.06716616	-0.34792803
0.09409	14.26796	0.00191373	2.75e-06	0.0	5e-08	0.00012823	5.31e-06	8.5e-07	1.92e-06	616.2336158	726.83067853	741.11391704	4.49386502	0.06728532	-0.34790175
0.09419	14.27204	0.00191442	2.76e-06	0.0	5e-08	0.0001275	5.34e-06	8.5e-07	1.93e-06	616.33615293	726.83504645	741.08056287	4.47691606	0.06740365	-0.34787556
0.09429	14.27608	0.0019151	2.77e-06	0.0	5e-08	0.00012678	5.36e-06	8.6e-07	1.93e-06	616.43830308	726.83996539	741.04732377	4.4598456	0.06752119	-0.34784946
0.09439	14.28008	0.00191577	2.78e-06	0.0	5e-08	0.00012607	5.39e-06	8.6e-07	1.93e-06	616.54006351	726.84544376	741.0142006	4.44264997	0.06763802	-0.34782345
0.09449	14.28404	0.00191643	2.79e-06	0.0	5e-08	0.00012537	5.41e-06	8.6e-07	1.93e-06	616.64143145	726.85149013	740.98119423	4.42532543	0.06775417	-0.34779753
0.09459	14.28795	0.00191709	2.8e-06	0.0	5e-08	0.00012468	5.43e-06	8.7e-07	1.93e-06	616.74240401	726.85811327	740.94830553	4.40786817	0.06786971	-0.3477717
0.09469	14.29183	0.00191773	2.81e-06	0.0	5e-08	0.000124	5.46e-06	8.7e-07	1.93e-06	616.84297821	726.86532218	740.91553544	4.39027431	0.0679847	-0.34774596
0.09479	14.29566	0.00191837	2.82e-06	0.0	5e-08	0.00012332	5.48e-06	8.7e-07	1.93e-06	616.943151	726.87312606	740.88288489	4.37253989	0.0680992	-0.34772032
0.09489	14.29944	0.00191899	2.83e-06	0.0	5e-08	0.00012266	5.5e-06	8.8e-07	1.93e-06	617.04291924	726.88153432	740.85035487	4.3546609	0.06821327	-0.34769477
0.09499	14.30319	0.00191961	2.84e-06	0.0	5e-08	0.00012201	5.52e-06	8.8e-07	1.93e-06	617.14227969	726.89055658	740.81794636	4.33658282	0.06832847	-0.34766932
0.09509	14.30689	0.00192022	2.84e-06	0.0	5e-08	0.00012136	5.55e-06	8.9e-07	1.93e-06	617.24122557	726.90021129	740.78566139	4.31825107	0.06844635	-0.34764397
0.09519	14.31054	0.00192081	2.85e-06	0.0	5e-08	0.00012073	5.57e-06	8.9e-07	1.93e-06	617.33975486	726.91050505	740.75350062	4.2998198	0.06856229	-0.34761872
0.09529	14.31416	0.0019214	2.86e-06	0.0	5e-08	0.0001201	5.59e-06	8.9e-07	1.93e-06	617.43786374	726.9214489	740.72146521	4.28120495	0.06867873	-0.34759356
0.09539	14.31772	0.00192198	2.87e-06	0.0	5e-08	0.00011949	5.61e-06	9e-07	1.93e-06	617.53554805	726.93305471	740.68955643	4.26239939	0.06879581	-0.34756851
0.09549	14.32125	0.00192255	2.88e-06	0.0	5e-08	0.00011888	5.64e-06	9e-07	1.93e-06	617.63280349	726.94533474	740.65777559	4.24339578	0.0689137	-0.34754355
0.09559	14.32472	0.00192311	2.89e-06	0.0	5e-08	0.00011829	5.66e-06	9e-07	1.93e-06	617.72962558	726.95830165	740.62612407	4.22418654	0.06903255	-0.34751869
0.09569	14.32816	0.00192367	2.9e-06	0.0	5e-08	0.0001177	5.68e-06	9.1e-07	1.94e-06	617.82600966	726.97196853	740.59460326	4.20476392	0.06915254	-0.34749394
0.09579	14.33154	0.00192421	2.91e-06	0.0	5e-08	0.00011712	5.7e-06	9.1e-07	1.94e-06	617.92195091	726.98634891	740.56321465	4.18511991	0.06927384	-0.34746929
0.09589	14.33488	0.00192474	2.92e-06	0.0	5e-08	0.00011655	5.72e-06	9.1e-07	1.94e-06	618.01744182	727.00146305	740.53196046	4.1650849	0.06940239	-0.34744476
0.09599	14.33817	0.00192527	2.93e-06	0.0	5e-08	0.00011599	5.74e-06	9.2e-07	1.94e-06	618.11247775	727.01732399	740.50084212	4.14489668	0.0695296	-0.34742032
0.09609	14.34142	0.00192578	2.93e-06	0.0	5e-08	0.00011545	5.76e-06	9.2e-07	1.94e-06	618.20705331	727.03394658	740.46986126	4.12444358	0.06965933	-0.347396
0.09619	14.34461	0.00192629	2.94e-06	0.0	5e-08	0.00011491	5.79e-06	9.2e-07	1.94e-06	618.30116247	727.05134731	740.43901969	4.10371445	0.06979187	-0.34737178
0.09629	14.34776	0.00192679	2.95e-06	0.0	5e-08	0.00011437	5.81e-06	9.3e-07	1.94e-06	618.39479896	727.06954328	740.40831931	4.08269778	0.06992751	-0.34734767
0.09639	14.35086	0.00192728	2.96e-06	0.0	5e-08	0.00011385	5.83e-06	9.3e-07	1.94e-06	618.48795623	727.08855225	740.37776209	4.06138174	0.07006654	-0.34732368
0.09649	14.35391	0.00192776	2.97e-06	0.0	5e-08	0.00011334	5.85e-06	9.3e-07	1.94e-06	618.58062746	727.10839264	740.34735008	4.03975413	0.07020929	-0.3472998
0.09659	14.35691	0.00192823	2.98e-06	0.0	5e-08	0.00011284	5.87e-06	9.4e-07	1.94e-06	618.67280555	727.12908357	740.3170854	4.01780243	0.07035608	-0.34727603
0.09669	14.35986	0.00192869	2.98e-06	0.0	5e-08	0.00011235	5.89e-06	9.4e-07	1.94e-06	618.76448079	727.15065015	740.28697095	3.99533202	0.07051309	-0.34725239
0.09679	14.36276	0.00192914	2.99e-06	0.0	5e-08	0.00011186	5.9e-06	9.4e-07	1.94e-06	618.8556448	727.17311453	740.25700923	3.9725681	0.07067299	-0.34722886
0.09689	14.36561	0.00192958	3e-06	0.0	5e-08	0.00011139	5.92e-06	9.5e-07	1.94e-06	618.94628936	727.19649855	740.2272027	3.94939808	0.07083932	-0.34720546
0.09699	14.36841	0.00193002	3.01e-06	0.0	5e-08	0.00011093	5.94e-06	9.5e-07	1.94e-06	619.03640514	727.22082663	740.19755414	3.92580075	0.07101269	-0.34718218
0.09709	14.37115	0.00193044	3.01e-06	0.0	5e-08	0.00011047	5.96e-06	9.5e-07	1.94e-06	619.12598232	727.24612436	740.16806648	3.90175403	0.07119372	-0.34715902
0.09719	14.37385	0.00193086	3.02e-06	0.0	6e-08	0.00011003	5.98e-06	9.6e-07	1.94e-06	619.21501033	727.27241926	740.13874285	3.87712999	0.07138772	-0.347136
0.09729	14.37648	0.00193127	3.03e-06	0.0	6e-08	0.00010959	6e-06	9.6e-07	1.94e-06	619.30347555	727.29974777	740.10958728	3.85202717	0.07158995	-0.34711311
0.09739	14.37907	0.00193166	3.04e-06	0.0	6e-08	0.00010917	6.01e-06	9.6e-07	1.94e-06	619.39136726	727.32813722	740.08060295	3.82637124	0.07180332	-0.34709035
0.09749	14.38159	0.00193205	3.04e-06	0.0	6e-08	0.00010875	6.03e-06	9.7e-07	1.94e-06	619.47867268	727.35762077	740.05179365	3.80013057	0.07202885	-0.34706773
0.09759	14.38406	0.00193243	3.05e-06	0.0	6e-08	0.00010834	6.05e-06	9.7e-07	1.94e-06	619.5653783	727.38823342	740.02316336	3.77327223	0.07226757	-0.34704525
0.09769	14.38648	0.0019328	3.06e-06	0.0	6e-08	0.00010795	6.07e-06	9.7e-07	1.94e-06	619.65146987	727.42001209	739.99471631	3.74576192	0.0725206	-0.34702291
0.09779	14.38884	0.00193316	3.06e-06	0.0	6e-08	0.00010756	6.08e-06	9.7e-07	1.95e-06	619.73693075	727.45299935	739.96645738	3.71737844	0.07279566	-0.34700073
0.09789	14.39113	0.00193351	3.07e-06	0.0	6e-08	0.00010719	6.1e-06	9.8e-07	1.95e-06	619.82174208	727.48724307	739.93839212	3.68825509	0.07308792	-0.3469787
0.09799	14.39337	0.00193385	3.08e-06	0.0	6e-08	0.00010682	6.11e-06	9.8e-07	1.95e-06	619.9058861	727.52278872	739.91052574	3.65826903	0.07340162	-0.34695682
0.09809	14.39555	0.00193418	3.08e-06	0.0	6e-08	0.00010647	6.13e-06	9.8e-07	1.95e-06	619.98934269	727.55968753	739.88286416	3.62735611	0.07373893	-0.3469351
0.09819	14.39766	0.0019345	3.09e-06	0.0	6e-08	0.00010612	6.14e-06	9.8e-07	1.95e-06	620.0720881	727.59799952	739.85541432	3.59525487	0.07410984	-0.34691355
0.09829	14.39972	0.00193481	3.09e-06	0.0	6e-08	0.00010579	6.16e-06	9.9e-07	1.95e-06	620.15409701	727.63778865	739.82818362	3.56208479	0.07450917	-0.34689217
0.09839	14.40171	0.00193511	3.1e-06	0.0	6e-08	0.00010547	6.17e-06	9.9e-07	1.95e-06	620.2353433	727.67912074	739.80117969	3.52767866	0.07494316	-0.34687097
0.09849	14.40363	0.0019354	3.1e-06	0.0	6e-08	0.00010515	6.19e-06	9.9e-07	1.95e-06	620.31579794	727.72206877	739.77441101	3.49193401	0.07541542	-0.34684995
0.09859	14.40549	0.00193568	3.11e-06	0.0	6e-08	0.00010485	6.2e-06	9.9e-07	1.95e-06	620.39542636	727.7667193	739.74788763	3.45447003	0.07594082	-0.34682913
0.09869	14.40727	0.00193595	3.12e-06	0.0	6e-08	0.00010456	6.21e-06	1e-06	1.95e-06	620.47419124	727.81316565	739.72162041	3.41535139	0.07651619	-0.34680851
0.09879	14.40899	0.00193621	3.12e-06	0.0	6e-08	0.00010429	6.23e-06	1e-06	1.95e-06	620.55205139	727.86151059	739.6956213	3.37418475	0.07715695	-0.34678811
0.09889	14.41063	0.00193645	3.12e-06	0.0	6e-08	0.00010402	6.24e-06	1e-06	1.95e-06	620.62895675	727.91187857	739.66990481	3.33078039	0.07787018	-0.34676792
0.09899	14.4122	0.00193669	3.13e-06	0.0	6e-08	0.00010377	6.25e-06	1e-06	1.95e-06	620.70485432	727.96440127	739.64448629	3.28485184	0.07866689	-0.34674797
0.09909	14.4137	0.00193691	3.13e-06	0.0	6e-08	0.00010353	6.26e-06	1e-06	1.95e-06	620.77968172	728.01923317	739.61938376	3.23583725	0.07956936	-0.34672827
0.09919	14.41511	0.00193712	3.14e-06	0.0	6e-08	0.0001033	6.27e-06	1e-06	1.95e-06	620.85336405	728.07655903	739.59461884	3.18334597	0.0805928	-0.34670883
0.09929	14.41644	0.00193732	3.14e-06	0.0	6e-08	0.00010308	6.28e-06	1.01e-06	1.95e-06	620.92581359	728.13659469	739.5702168	3.12647426	0.08177387	-0.34668968
0.09939	14.41769	0.00193751	3.15e-06	0.0	6e-08	0.00010288	6.29e-06	1.01e-06	1.95e-06	620.99692447	728.19959982	739.54620808	3.06461016	0.08313682	-0.34667084
0.09949	14.41885	0.00193768	3.15e-06	0.0	6e-08	0.00010269	6.3e-06	1.01e-06	1.95e-06	621.06656722	728.26589078	739.52262989	2.99617239	0.08474668	-0.34665234
0.09959	14.41991	0.00193784	3.15e-06	0.0	6e-08	0.00010252	6.31e-06	1.01e-06	1.95e-06	621.13457681	728.33586896	739.49952955	2.91944901	0.08667412	-0.34663421
0.09969	14.42087	0.00193799	3.15e-06	0.0	6e-08	0.00010237	6.31e-06	1.01e-06	1.95e-06	621.2007384	728.41005437	739.47696854	2.83179104	0.08902942	-0.34661652
0.09979	14.42172	0.00193811	3.16e-06	0.0	6e-08	0.00010223	6.32e-06	1.01e-06	1.95e-06	621.26475831	728.48915333	739.45503082	2.72857717	0.09200696	-0.34659931
0.09989	14.42246	0.00193822	3.16e-06	0.0	6e-08	0.00010211	6.32e-06	1.01e-06	1.95e-06	621.32620855	728.57418688	739.43383849	2.60179483	0.09594637	-0.3465827
0.09999	14.42306	0.00193831	3.16e-06	0.0	6e-08	0.00010201	6.33e-06	1.01e-06	1.95e-06	621.38439875	728.66678385	739.41358814	2.43424424	0.10158197	-0.34656684
0.10001	14.42316	0.00193833	3.16e-06	0.0	6e-08	0.000102	6.33e-06	1.01e-06	1.95e-06	621.395549	728.6864363	739.40967858	1306.79922373	33.3802732	37.21937514
