# Supplementary material for: Dataset for the simulated biomass pyrolysis in rotary kilns with varying particle residence time distributions
Source: Data Brief. 2021 Nov 23;39:107603. doi: 10.1016/j.dib.2021.107603 (PMC8633881; doi:10.1016/j.dib.2021.107603)
Supplement: Supplementary Data S1 — Supplementary Raw Research Data. This is open data under the CC BY license http://creativecommons.org/licenses/by/4.0/ [file mmc1.zip › supplementary/108/logFiles/log_Pe30]

l,m	Tau,s	F_w,kg/s	F_is,kg/s	F_c,kg/s	F_rt,kg/s	F_w_wet,kg/s	F_it,kg/s	F_g,kg/s	F_H2O_g,kg/s	T_b,K	T_g,K	T_w,K	q_bed,kW/m	q_gas,kW/m	q_loss,kW/m
1e-05	0.00118	0.0	0.0	0.0	0.0	0.00205262	0.0	0.0	0.0	298.22742161	298.6337545	833.12795162	28.61178117	3.36256745	-0.42016205
0.0001	0.02237	0.0	0.0	0.0	0.0	0.00205262	0.0	0.0	0.0	298.9234271	302.98057019	832.92970341	28.56450582	3.35497052	-0.42000637
0.0002	0.0459	0.0	0.0	0.0	0.0	0.00205262	0.0	0.0	0.0	299.69510419	307.79546437	832.70982312	28.51210402	3.34631107	-0.41983368
0.0003	0.06941	0.0	0.0	0.0	0.0	0.00205262	0.0	0.0	0.0	300.46503734	312.59436066	832.49035988	28.4598462	3.33739658	-0.41966133
0.0004	0.09291	0.0	0.0	0.0	0.0	0.00205262	0.0	0.0	0.0	301.2332326	317.37693321	832.2713144	28.40772884	3.32823529	-0.41948931
0.0005	0.11639	0.0	0.0	0.0	0.0	0.00205262	0.0	0.0	0.0	301.99969593	322.14284963	832.0526875	28.35575091	3.31880888	-0.41931762
0.0006	0.13986	0.0	0.0	0.0	0.0	0.00205262	0.0	0.0	0.0	302.76443333	326.89178751	831.83447991	28.30391337	3.30914103	-0.41914625
0.0007	0.16331	0.0	0.0	0.0	0.0	0.00205262	0.0	0.0	0.0	303.52745074	331.62342172	831.61669238	28.25221295	3.29920618	-0.41897522
0.0008	0.18675	0.0	0.0	0.0	0.0	0.00205262	0.0	0.0	0.0	304.28875398	336.33740695	831.39932581	28.20065235	3.28902113	-0.41880452
0.0009	0.21017	0.0	0.0	0.0	0.0	0.00205262	0.0	0.0	0.0	305.04834904	341.0334219	831.18238092	28.14923091	3.27858179	-0.41863414
0.001	0.23358	0.0	0.0	0.0	0.0	0.00205262	0.0	0.0	0.0	305.80624173	345.71112763	830.96585859	28.09794306	3.26786366	-0.41846411
0.0011	0.25697	0.0	0.0	0.0	0.0	0.00205262	0.0	0.0	0.0	306.56243781	350.37017919	830.74975971	28.0467948	3.25689315	-0.4182944
0.0012	0.28034	0.0	0.0	0.0	0.0	0.00205262	0.0	0.0	0.0	307.31694319	355.01024704	830.53408507	27.99578433	3.24566234	-0.41812502
0.0013	0.3037	0.0	0.0	0.0	0.0	0.00205262	0.0	0.0	0.0	308.06976334	359.63097287	830.31883572	27.94489865	3.23413017	-0.41795599
0.0014	0.32705	0.0	0.0	0.0	0.0	0.00205262	0.0	0.0	0.0	308.820904	364.23201452	830.10401255	27.89415405	3.22234807	-0.41778729
0.0015	0.35038	0.0	0.0	0.0	0.0	0.00205262	0.0	0.0	0.0	309.57037099	368.81303409	829.88961641	27.84354534	3.21029965	-0.41761892
0.0016	0.37369	0.0	0.0	0.0	0.0	0.00205262	0.0	0.0	0.0	310.31817007	373.37369071	829.6756482	27.7930727	3.1979855	-0.41745089
0.0017	0.39699	0.0	0.0	0.0	0.0	0.00205262	0.0	0.0	0.0	311.064307	377.91364409	829.46210878	27.74273632	3.18540621	-0.41728319
0.0018	0.42028	0.0	0.0	0.0	0.0	0.00205262	0.0	0.0	0.0	311.80878755	382.43255335	829.24899904	27.69251705	3.17252067	-0.41711584
0.0019	0.44355	0.0	0.0	0.0	0.0	0.00205262	0.0	0.0	0.0	312.55161628	386.9300366	829.03632038	27.64243962	3.15938237	-0.41694882
0.002	0.4668	0.0	0.0	0.0	0.0	0.00205262	0.0	0.0	0.0	313.29279943	391.40577109	828.82407345	27.59249518	3.14597245	-0.41678214
0.0021	0.49004	0.0	0.0	0.0	0.0	0.00205262	0.0	0.0	0.0	314.03234263	395.85941177	828.6122592	27.54268359	3.13229077	-0.4166158
0.0022	0.51326	0.0	0.0	0.0	0.0	0.00205262	0.0	0.0	0.0	314.77025147	400.29061356	828.40087857	27.4930047	3.11833718	-0.41644979
0.0023	0.53647	0.0	0.0	0.0	0.0	0.00205262	0.0	0.0	0.0	315.50653155	404.69903135	828.18993251	27.44345834	3.10411155	-0.41628412
0.0024	0.55966	0.0	0.0	0.0	0.0	0.00205262	0.0	0.0	0.0	316.2411882	409.08432061	827.97942204	27.39402284	3.08959874	-0.41611882
0.0025	0.58283	0.0	0.0	0.0	0.0	0.00205262	0.0	0.0	0.0	316.97422619	413.44613811	827.76934828	27.34472705	3.0748188	-0.41595384
0.0026	0.60599	0.0	0.0	0.0	0.0	0.00205262	0.0	0.0	0.0	317.7056514	417.7841379	827.55971213	27.29555966	3.05976382	-0.41578921
0.0027	0.62914	0.0	0.0	0.0	0.0	0.00205262	0.0	0.0	0.0	318.43546921	422.0979752	827.35051458	27.24652013	3.04443339	-0.41562492
0.0028	0.65227	0.0	0.0	0.0	0.0	0.00205262	0.0	0.0	0.0	319.16368498	426.38730525	827.14175663	27.19760795	3.02882711	-0.41546097
0.0029	0.67538	0.0	0.0	0.0	0.0	0.00205262	0.0	0.0	0.0	319.89030403	430.65178329	826.9334393	27.14882259	3.01294459	-0.41529737
0.003	0.69848	0.0	0.0	0.0	0.0	0.00205262	0.0	0.0	0.0	320.61533146	434.89109449	826.7255635	27.10015115	2.99682966	-0.41513413
0.0031	0.72157	0.0	0.0	0.0	0.0	0.00205262	0.0	0.0	0.0	321.33877234	439.10492217	826.51813018	27.05161036	2.98042029	-0.41497123
0.0032	0.74464	0.0	0.0	0.0	0.0	0.00205262	0.0	0.0	0.0	322.060632	443.29291068	826.3111404	27.00319291	2.96374029	-0.41480867
0.0033	0.76769	0.0	0.0	0.0	0.0	0.00205262	0.0	0.0	0.0	322.78091558	447.45472655	826.10459516	26.9548981	2.94678993	-0.41464647
0.0034	0.79073	0.0	0.0	0.0	0.0	0.00205262	0.0	0.0	0.0	323.49962821	451.59003733	825.89849547	26.90672522	2.92956946	-0.41448462
0.0035	0.81375	0.0	0.0	0.0	0.0	0.00205262	0.0	0.0	0.0	324.21677497	455.69851167	825.69284232	26.85867355	2.91207916	-0.41432312
0.0036	0.83676	0.0	0.0	0.0	0.0	0.00205262	0.0	0.0	0.0	324.93236084	459.77988972	825.4876364	26.81073698	2.89440903	-0.41416196
0.0037	0.85975	0.0	0.0	0.0	0.0	0.00205262	0.0	0.0	0.0	325.64639085	463.83384842	825.28287868	26.76292254	2.87643084	-0.41400116
0.0038	0.88272	0.0	0.0	0.0	0.0	0.00205262	0.0	0.0	0.0	326.35886997	467.86005737	825.07857019	26.71522644	2.85819613	-0.41384072
0.0039	0.90568	0.0	0.0	0.0	0.0	0.00205262	0.0	0.0	0.0	327.06980315	471.85820668	824.87471187	26.66764789	2.83970637	-0.41368063
0.004	0.92863	0.0	0.0	0.0	0.0	0.00205262	0.0	0.0	0.0	327.77919528	475.82798907	824.67130464	26.62018611	2.82096303	-0.41352089
0.0041	0.95156	0.0	0.0	0.0	0.0	0.00205262	0.0	0.0	0.0	328.48705125	479.76909991	824.46834944	26.57283847	2.80201938	-0.41336151
0.0042	0.97447	0.0	0.0	0.0	0.0	0.00205262	0.0	0.0	0.0	329.19337589	483.68134331	824.26584664	26.52560578	2.78283261	-0.41320248
0.0043	0.99737	0.0	0.0	0.0	0.0	0.00205262	0.0	0.0	0.0	329.898174	487.56438206	824.06379735	26.4784875	2.76339672	-0.41304381
0.0044	1.02025	0.0	0.0	0.0	0.0	0.00205262	0.0	0.0	0.0	330.60145035	491.4179349	823.8622024	26.43148236	2.74372723	-0.41288549
0.0045	1.04312	0.0	0.0	0.0	0.0	0.00205262	0.0	0.0	0.0	331.30320969	495.24172656	823.66106262	26.38458954	2.72382693	-0.41272754
0.0046	1.06597	0.0	0.0	0.0	0.0	0.00205262	0.0	0.0	0.0	332.00345671	499.03548606	823.46037878	26.33780819	2.70369862	-0.41256994
0.0047	1.08881	0.0	0.0	0.0	0.0	0.00205262	0.0	0.0	0.0	332.70219607	502.79896414	823.26015159	26.29113412	2.68341484	-0.4124127
0.0048	1.11163	0.0	0.0	0.0	0.0	0.00205262	0.0	0.0	0.0	333.39943237	506.53197741	823.06038143	26.244571	2.66288523	-0.41225582
0.0049	1.13444	0.0	0.0	0.0	0.0	0.00205262	0.0	0.0	0.0	334.09517023	510.23423727	822.86106919	26.19811629	2.64214826	-0.4120993
0.005	1.15723	0.0	0.0	0.0	0.0	0.00205262	0.0	0.0	0.0	334.78941421	513.90550636	822.66221555	26.15176908	2.62120795	-0.41194314
0.0051	1.18	0.0	0.0	0.0	0.0	0.00205262	0.0	0.0	0.0	335.48216883	517.54555321	822.46382114	26.1055285	2.60006833	-0.41178734
0.0052	1.20276	0.0	0.0	0.0	0.0	0.00205262	0.0	0.0	0.0	336.17343859	521.15415226	822.26588658	26.05939364	2.57873344	-0.4116319
0.0053	1.22551	0.0	0.0	0.0	0.0	0.00205262	0.0	0.0	0.0	336.86322789	524.73113702	822.0684122	26.01335739	2.55731681	-0.41147681
0.0054	1.24823	0.0	0.0	0.0	0.0	0.00205262	0.0	0.0	0.0	337.55154111	528.27635759	821.87139824	25.96742776	2.53566629	-0.41132209
0.0055	1.27095	0.0	0.0	0.0	0.0	0.00205262	0.0	0.0	0.0	338.23838266	531.78957475	821.67484542	25.92160042	2.51384595	-0.41116773
0.0056	1.29364	0.0	0.0	0.0	0.0	0.00205262	0.0	0.0	0.0	338.92375687	535.2706035	821.47875418	25.87587448	2.49186032	-0.41101374
0.0057	1.31632	0.0	0.0	0.0	0.0	0.00205262	0.0	0.0	0.0	339.60766805	538.71926523	821.28312495	25.83024901	2.46971378	-0.41086011
0.0058	1.33899	0.0	0.0	0.0	0.0	0.00205262	0.0	0.0	0.0	340.29012048	542.13538764	821.08795813	25.78472311	2.44741054	-0.41070684
0.0059	1.36164	0.0	0.0	0.0	0.0	0.00205262	0.0	0.0	0.0	340.97111838	545.51880446	820.89325408	25.7392959	2.42495471	-0.41055394
0.006	1.38428	0.0	0.0	0.0	0.0	0.00205262	0.0	0.0	0.0	341.65066595	548.86935534	820.69901317	25.69396649	2.40235024	-0.4104014
0.0061	1.4069	0.0	0.0	0.0	0.0	0.00205262	0.0	0.0	0.0	342.32876737	552.18688567	820.50523573	25.648734	2.37960095	-0.41024923
0.0062	1.4295	0.0	0.0	0.0	0.0	0.00205262	0.0	0.0	0.0	343.00542676	555.47124638	820.31192208	25.60359756	2.35671051	-0.41009743
0.0063	1.45209	0.0	0.0	0.0	0.0	0.00205262	0.0	0.0	0.0	343.68064817	558.72236692	820.11907212	25.55854233	2.33396395	-0.40994595
0.0064	1.47466	0.0	0.0	0.0	0.0	0.00205262	0.0	0.0	0.0	344.35443548	561.94037197	819.92668473	25.51358918	2.31092751	-0.40979486
0.0065	1.49722	0.0	0.0	0.0	0.0	0.00205262	0.0	0.0	0.0	345.02679285	565.12495897	819.73476108	25.46872823	2.28778585	-0.40964414
0.0066	1.51976	0.0	0.0	0.0	0.0	0.00205262	0.0	0.0	0.0	345.69772425	568.27603201	819.54330123	25.42395855	2.26454452	-0.40949378
0.0067	1.54228	0.0	0.0	0.0	0.0	0.00205262	0.0	0.0	0.0	346.36723361	571.3935029	819.35230523	25.37927917	2.24120899	-0.40934379
0.0068	1.56479	0.0	0.0	0.0	0.0	0.00205262	0.0	0.0	0.0	347.03532484	574.47729103	819.16177308	25.33468914	2.21778468	-0.40919417
0.0069	1.58729	0.0	0.0	0.0	0.0	0.00205262	0.0	0.0	0.0	347.70200181	577.52732331	818.97170477	25.29018752	2.19427693	-0.40904491
0.007	1.60977	0.0	0.0	0.0	0.0	0.00205262	0.0	0.0	0.0	348.36726835	580.54353404	818.78210025	25.24577338	2.17069098	-0.40889602
0.0071	1.63223	0.0	0.0	0.0	0.0	0.00205262	0.0	0.0	0.0	349.03112826	583.52586487	818.59295944	25.20144577	2.14703203	-0.4087475
0.0072	1.65468	0.0	0.0	0.0	0.0	0.00205262	0.0	0.0	0.0	349.6935853	586.47426465	818.40428223	25.15720377	2.1233052	-0.40859934
0.0073	1.67711	0.0	0.0	0.0	0.0	0.00205262	0.0	0.0	0.0	350.35464321	589.38869077	818.21606847	25.11303803	2.09977894	-0.4084515
0.0074	1.69953	0.0	0.0	0.0	0.0	0.00205262	0.0	0.0	0.0	351.01430562	592.26947294	818.02831595	25.0689607	2.07604944	-0.40830405
0.0075	1.72193	0.0	0.0	0.0	0.0	0.00205262	0.0	0.0	0.0	351.67257623	595.11636433	817.8410257	25.02496543	2.05229131	-0.40815697
0.0076	1.74432	0.0	0.0	0.0	0.0	0.00205262	0.0	0.0	0.0	352.32945866	597.92937173	817.65419732	24.98105124	2.02851193	-0.40801026
0.0077	1.76668	0.0	0.0	0.0	0.0	0.00205262	0.0	0.0	0.0	352.9849565	600.70851175	817.46783039	24.93721712	2.00471876	-0.4078639
0.0078	1.78904	0.0	0.0	0.0	0.0	0.00205262	0.0	0.0	0.0	353.63907329	603.45381093	817.28192443	24.89346209	1.98091928	-0.40771791
0.0079	1.81138	0.0	0.0	0.0	0.0	0.00205262	0.0	0.0	0.0	354.29181255	606.16530571	817.09647893	24.84978516	1.95712098	-0.40757229
0.008	1.8337	0.0	0.0	0.0	0.0	0.00205262	0.0	0.0	0.0	354.94317776	608.8430425	816.91149333	24.80618533	1.93333144	-0.40742703
0.0081	1.85601	0.0	0.0	0.0	0.0	0.00205262	0.0	0.0	0.0	355.59317238	611.48707771	816.72696701	24.76266163	1.90955825	-0.40728213
0.0082	1.8783	0.0	0.0	0.0	0.0	0.00205262	0.0	0.0	0.0	356.24179981	614.0974778	816.54289933	24.71921305	1.88580903	-0.40713759
0.0083	1.90057	1e-08	0.0	0.0	0.0	0.00205262	0.0	0.0	0.0	356.88906343	616.67431929	816.35928958	24.67583863	1.86209145	-0.40699342
0.0084	1.92283	1e-08	0.0	0.0	0.0	0.00205261	0.0	0.0	0.0	357.53496686	619.21769893	816.17613683	24.63254689	1.83844795	-0.40684956
0.0085	1.94508	1e-08	0.0	0.0	0.0	0.00205261	0.0	0.0	0.0	358.17951332	621.727711	815.99344034	24.58932148	1.81483022	-0.40670609
0.0086	1.96731	1e-08	0.0	0.0	0.0	0.00205261	0.0	0.0	0.0	358.82270608	624.20446128	815.81119929	24.54616796	1.79126997	-0.40656298
0.0087	1.98952	1e-08	0.0	0.0	0.0	0.00205261	0.0	0.0	0.0	359.46454839	626.64806816	815.62941279	24.50308544	1.76777527	-0.40642022
0.0088	2.01172	1e-08	0.0	0.0	0.0	0.00205261	0.0	0.0	0.0	360.10504351	629.05866045	815.44807986	24.46007301	1.74435427	-0.40627783
0.0089	2.0339	1e-08	0.0	0.0	0.0	0.00205261	0.0	0.0	0.0	360.74419464	631.43637737	815.26719953	24.41712976	1.72101515	-0.40613579
0.009	2.05607	1e-08	0.0	0.0	0.0	0.00205261	0.0	0.0	0.0	361.38200496	633.78136862	815.08677072	24.3742548	1.69776616	-0.4059941
0.0091	2.07822	1e-08	0.0	0.0	0.0	0.00205261	0.0	0.0	0.0	362.01847763	636.09379444	814.90679235	24.33144725	1.67461559	-0.40585277
0.0092	2.10035	1e-08	0.0	0.0	0.0	0.00205261	0.0	0.0	0.0	362.65361576	638.37382559	814.72726324	24.2887062	1.65157178	-0.40571179
0.0093	2.12247	1e-08	0.0	0.0	0.0	0.00205261	0.0	0.0	0.0	363.28742244	640.62164349	814.54818221	24.24603078	1.62864311	-0.40557117
0.0094	2.14457	1e-08	0.0	0.0	0.0	0.00205261	0.0	0.0	0.0	363.919901	642.83727949	814.36954876	24.20344154	1.6055881	-0.40543088
0.0095	2.16666	1e-08	0.0	0.0	0.0	0.00205261	0.0	0.0	0.0	364.55105458	645.02087519	814.19136187	24.16090334	1.58281489	-0.40529096
0.0096	2.18873	1e-08	0.0	0.0	0.0	0.00205261	0.0	0.0	0.0	365.18088604	647.17272396	814.01361981	24.11842983	1.56016265	-0.40515138
0.0097	2.21079	1e-08	0.0	0.0	0.0	0.00205261	0.0	0.0	0.0	365.80939839	649.29302323	813.83632129	24.07602031	1.53763791	-0.40501215
0.0098	2.23283	1e-08	0.0	0.0	0.0	0.00205261	0.0	0.0	0.0	366.43659464	651.38197854	813.65946499	24.03367411	1.51524718	-0.40487326
0.0099	2.25485	1e-08	0.0	0.0	0.0	0.00205261	0.0	0.0	0.0	367.06247775	653.43980346	813.48304954	23.99139056	1.49299695	-0.40473473
0.01	2.27686	1e-08	0.0	0.0	0.0	0.00205261	0.0	0.0	0.0	367.68705066	655.46671954	813.30707355	23.94916901	1.47089362	-0.40459653
0.0101	2.29885	1e-08	0.0	0.0	0.0	0.00205261	0.0	0.0	0.0	368.31031631	657.46295618	813.13153556	23.90700882	1.4489436	-0.40445868
0.0102	2.32083	2e-08	0.0	0.0	0.0	0.00205261	0.0	0.0	0.0	368.93227758	659.42875061	812.95643411	23.86490934	1.42715322	-0.40432117
0.0103	2.34279	2e-08	0.0	0.0	0.0	0.0020526	0.0	0.0	0.0	369.55293736	661.3643478	812.78176767	23.82286997	1.4055288	-0.404184
0.0104	2.36474	2e-08	0.0	0.0	0.0	0.0020526	0.0	0.0	0.0	370.1722986	663.26990987	812.60753515	23.780906	1.38383761	-0.40404719
0.0105	2.38667	2e-08	0.0	0.0	0.0	0.0020526	0.0	0.0	0.0	370.79036434	665.1455299	812.43373581	23.73899168	1.36246403	-0.40391071
0.0106	2.40858	2e-08	0.0	0.0	0.0	0.0020526	0.0	0.0	0.0	371.40713725	666.99159928	812.26036739	23.697137	1.34125512	-0.40377456
0.0107	2.43048	2e-08	0.0	0.0	0.0	0.0020526	0.0	0.0	0.0	372.02262014	668.80836738	812.08742833	23.65534154	1.32021492	-0.40363876
0.0108	2.45236	2e-08	0.0	0.0	0.0	0.0020526	0.0	0.0	0.0	372.63681583	670.59608832	811.91491709	23.61360488	1.29934735	-0.40350328
0.0109	2.47423	2e-08	0.0	0.0	0.0	0.0020526	0.0	0.0	0.0	373.2497271	672.35502071	811.74283207	23.57192663	1.27865617	-0.40336814
0.011	2.49608	2e-08	0.0	0.0	0.0	0.0020526	0.0	0.0	0.0	373.86135672	674.08542752	811.57117165	23.53030642	1.25814503	-0.40323333
0.0111	2.51791	2e-08	0.0	0.0	0.0	0.0020526	0.0	0.0	0.0	374.47170746	675.78757586	811.39993422	23.48874389	1.23781745	-0.40309886
0.0112	2.53973	3e-08	0.0	0.0	0.0	0.00205259	0.0	0.0	0.0	375.08078205	677.4617368	811.22911811	23.44723869	1.21767678	-0.40296471
0.0113	2.56154	3e-08	0.0	0.0	0.0	0.00205259	0.0	0.0	0.0	375.68858322	679.10818517	811.05872165	23.40579051	1.19772627	-0.40283089
0.0114	2.58332	3e-08	0.0	0.0	0.0	0.00205259	0.0	0.0	0.0	376.29511369	680.72718876	810.88874321	23.36440232	1.17787969	-0.40269742
0.0115	2.6051	3e-08	0.0	0.0	0.0	0.00205259	0.0	0.0	0.0	376.9003762	682.31893101	810.71918166	23.32306871	1.15827969	-0.40256426
0.0116	2.62685	3e-08	0.0	0.0	0.0	0.00205259	0.0	0.0	0.0	377.50437341	683.88375805	810.5500349	23.28179156	1.13887082	-0.40243143
0.0117	2.64859	3e-08	0.0	0.0	0.0	0.00205259	0.0	0.0	0.0	378.10710801	685.42194852	810.38130125	23.24057064	1.11965491	-0.40229892
0.0118	2.67032	3e-08	0.0	0.0	0.0	0.00205259	0.0	0.0	0.0	378.70858265	686.93378285	810.212979	23.19940577	1.10063365	-0.40216674
0.0119	2.69202	4e-08	0.0	0.0	0.0	0.00205258	0.0	0.0	0.0	379.3088	688.41954312	810.04506644	23.15829676	1.08180855	-0.40203487
0.012	2.71372	4e-08	0.0	0.0	0.0	0.00205258	0.0	0.0	0.0	379.90776271	689.87951276	809.87756184	23.11724346	1.06318095	-0.40190332
0.0121	2.73539	4e-08	0.0	0.0	0.0	0.00205258	0.0	0.0	0.0	380.50547341	691.31397633	809.71046349	23.07624573	1.04475199	-0.4017721
0.0122	2.75705	4e-08	0.0	0.0	0.0	0.00205258	0.0	0.0	0.0	381.10193472	692.72321932	809.54376964	23.03530344	1.02652268	-0.40164118
0.0123	2.7787	4e-08	0.0	0.0	0.0	0.00205258	0.0	0.0	0.0	381.69714928	694.10752788	809.37747856	22.99441651	1.00849384	-0.40151059
0.0124	2.80033	5e-08	0.0	0.0	0.0	0.00205257	0.0	0.0	0.0	382.29111968	695.46718857	809.2115885	22.95358486	0.99066609	-0.40138031
0.0125	2.82194	5e-08	0.0	0.0	0.0	0.00205257	0.0	0.0	0.0	382.88384831	696.80257103	809.0460974	22.91279736	0.97311203	-0.40125037
0.0126	2.84354	5e-08	0.0	0.0	0.0	0.00205257	0.0	0.0	0.0	383.47533786	698.11392597	808.88100365	22.87207191	0.95571507	-0.40112072
0.0127	2.86512	5e-08	0.0	0.0	0.0	0.00205257	0.0	0.0	0.0	384.06559093	699.40153882	808.71630549	22.83140081	0.93852532	-0.40099138
0.0128	2.88668	5e-08	0.0	0.0	0.0	0.00205257	0.0	0.0	0.0	384.65461007	700.665704	808.55200115	22.79078398	0.92154328	-0.40086235
0.0129	2.90823	6e-08	0.0	0.0	0.0	0.00205256	0.0	0.0	0.0	385.24239785	701.90671602	808.38808885	22.75022136	0.90476927	-0.40073363
0.013	2.92976	6e-08	0.0	0.0	0.0	0.00205256	0.0	0.0	0.0	385.82895681	703.1248693	808.22456678	22.70971291	0.88820348	-0.40060522
0.0131	2.95128	6e-08	0.0	0.0	0.0	0.00205256	0.0	0.0	0.0	386.41428948	704.32045797	808.06143317	22.66925858	0.87184596	-0.40047711
0.0132	2.97278	7e-08	0.0	0.0	0.0	0.00205255	0.0	0.0	0.0	386.99839841	705.49377569	807.89868623	22.62885837	0.85569658	-0.40034931
0.0133	2.99427	7e-08	0.0	0.0	0.0	0.00205255	0.0	0.0	0.0	387.58128613	706.6451154	807.73632417	22.58851226	0.83975508	-0.4002218
0.0134	3.01574	7e-08	0.0	0.0	0.0	0.00205255	0.0	0.0	0.0	388.16295515	707.77476919	807.57434521	22.54822028	0.82402105	-0.4000946
0.0135	3.03719	8e-08	0.0	0.0	0.0	0.00205254	0.0	0.0	0.0	388.74340794	708.88304335	807.41274752	22.50797941	0.80850999	-0.3999677
0.0136	3.05863	8e-08	0.0	0.0	0.0	0.00205254	0.0	0.0	0.0	389.32264703	709.97022809	807.25152931	22.4677946	0.79319539	-0.3998411
0.0137	3.08005	8e-08	0.0	0.0	0.0	0.00205254	0.0	0.0	0.0	389.90067492	711.03660718	807.09068884	22.42766382	0.77808735	-0.39971479
0.0138	3.10146	9e-08	0.0	0.0	0.0	0.00205253	0.0	0.0	0.0	390.47749412	712.08246931	806.93022432	22.38758713	0.76318499	-0.39958878
0.0139	3.12285	9e-08	0.0	0.0	0.0	0.00205253	0.0	0.0	0.0	391.05310714	713.10810151	806.770134	22.34756461	0.74848729	-0.39946306
0.014	3.14422	9e-08	0.0	0.0	0.0	0.00205253	0.0	0.0	0.0	391.62751646	714.11378895	806.61041611	22.30759634	0.73399308	-0.39933763
0.0141	3.16558	1e-07	0.0	0.0	0.0	0.00205252	0.0	0.0	0.0	392.20072456	715.09981477	806.45106889	22.26768242	0.71970103	-0.39921249
0.0142	3.18692	1e-07	0.0	0.0	0.0	0.00205252	0.0	0.0	0.0	392.77273395	716.06645987	806.29209062	22.22782297	0.70560969	-0.39908764
0.0143	3.20825	1.1e-07	0.0	0.0	0.0	0.00205251	0.0	0.0	0.0	393.34354711	717.01400276	806.13347954	22.18801811	0.69171745	-0.39896308
0.0144	3.22956	1.1e-07	0.0	0.0	0.0	0.00205251	0.0	0.0	0.0	393.91316652	717.94271933	805.97523395	22.14826801	0.67802257	-0.39883881
0.0145	3.25085	1.2e-07	0.0	0.0	0.0	0.0020525	0.0	0.0	0.0	394.48159453	718.85293124	805.81735191	22.10856127	0.66461023	-0.39871484
0.0146	3.27213	1.2e-07	0.0	0.0	0.0	0.0020525	0.0	0.0	0.0	395.04883351	719.74495559	805.65983154	22.06891643	0.65133991	-0.39859114
0.0147	3.29339	1.3e-07	0.0	0.0	0.0	0.00205249	0.0	0.0	0.0	395.61488604	720.61901829	805.50267132	22.02932593	0.63826791	-0.39846772
0.0148	3.31464	1.3e-07	0.0	0.0	0.0	0.00205249	0.0	0.0	0.0	396.17975458	721.47539331	805.34586953	21.98978989	0.62539265	-0.39834458
0.0149	3.33586	1.4e-07	0.0	0.0	0.0	0.00205248	0.0	0.0	0.0	396.74344159	722.31435217	805.18942448	21.95030841	0.61271243	-0.39822172
0.015	3.35708	1.4e-07	0.0	0.0	0.0	0.00205248	0.0	0.0	0.0	397.30594952	723.13616374	805.03333445	21.91088163	0.60022545	-0.39809914
0.0151	3.37828	1.5e-07	0.0	0.0	0.0	0.00205247	0.0	0.0	0.0	397.8672808	723.94109411	804.87759777	21.87150969	0.58792979	-0.39797684
0.0152	3.39946	1.6e-07	0.0	0.0	0.0	0.00205246	0.0	0.0	0.0	398.42743791	724.72940647	804.72221276	21.83219274	0.57582342	-0.39785482
0.0153	3.42062	1.6e-07	0.0	0.0	0.0	0.00205246	0.0	0.0	0.0	398.98642327	725.50136095	804.56717778	21.79293095	0.56390421	-0.39773306
0.0154	3.44177	1.7e-07	0.0	0.0	0.0	0.00205245	0.0	0.0	0.0	399.54423934	726.25721448	804.41249116	21.75372449	0.5521699	-0.39761158
0.0155	3.46291	1.8e-07	0.0	0.0	0.0	0.00205244	0.0	0.0	0.0	400.10088852	726.99723676	804.25815123	21.7145662	0.54067547	-0.39749039
0.0156	3.48402	1.8e-07	0.0	0.0	0.0	0.00205244	0.0	0.0	0.0	400.65637309	727.7217397	804.10415608	21.67546783	0.52932827	-0.39736945
0.0157	3.50512	1.9e-07	0.0	0.0	0.0	0.00205243	0.0	0.0	0.0	401.21069562	728.43092879	803.95050431	21.63642473	0.51816351	-0.39724879
0.0158	3.52621	2e-07	0.0	0.0	0.0	0.00205242	0.0	0.0	0.0	401.76385852	729.1250539	803.7971943	21.59743707	0.50717903	-0.39712839
0.0159	3.54728	2.1e-07	0.0	0.0	0.0	0.00205241	0.0	0.0	0.0	402.31586422	729.80436175	803.64422444	21.55850499	0.49637256	-0.39700826
0.016	3.56833	2.2e-07	0.0	0.0	0.0	0.0020524	0.0	0.0	0.0	402.86671515	730.46909576	803.49159316	21.51962866	0.48574177	-0.3968884
0.0161	3.58937	2.2e-07	0.0	0.0	0.0	0.0020524	0.0	0.0	0.0	403.41641374	731.11949599	803.33929888	21.48080825	0.47528421	-0.3967688
0.0162	3.61039	2.3e-07	0.0	0.0	0.0	0.00205239	0.0	0.0	0.0	403.96496241	731.75579898	803.18734005	21.44204395	0.46499738	-0.39664946
0.0163	3.63139	2.4e-07	0.0	0.0	0.0	0.00205238	0.0	0.0	0.0	404.51236359	732.37823765	803.03571514	21.40333594	0.45487866	-0.39653039
0.0164	3.65238	2.5e-07	0.0	0.0	0.0	0.00205237	0.0	0.0	0.0	405.05861969	732.98704124	802.88442261	21.36468441	0.44492536	-0.39641157
0.0165	3.67336	2.6e-07	0.0	0.0	0.0	0.00205236	0.0	0.0	0.0	405.60373315	733.58243512	802.73346097	21.32608144	0.43520931	-0.39629303
0.0166	3.69431	2.7e-07	0.0	0.0	0.0	0.00205235	0.0	0.0	0.0	406.14770611	734.16476827	802.58282816	21.28753892	0.42562046	-0.39617473
0.0167	3.71525	2.8e-07	0.0	0.0	0.0	0.00205234	0.0	0.0	0.0	406.69054116	734.73418379	802.43252303	21.24905336	0.41618986	-0.39605669
0.0168	3.73618	3e-07	0.0	0.0	0.0	0.00205232	0.0	0.0	0.0	407.2322407	735.29090449	802.2825441	21.21062426	0.40692125	-0.39593891
0.0169	3.75708	3.1e-07	0.0	0.0	0.0	0.00205231	0.0	0.0	0.0	407.77280714	735.83515082	802.13288989	21.17225174	0.39781235	-0.39582139
0.017	3.77797	3.2e-07	0.0	0.0	0.0	0.0020523	0.0	0.0	0.0	408.31224288	736.36713996	801.98355893	21.13393596	0.38886081	-0.39570412
0.0171	3.79885	3.3e-07	0.0	0.0	0.0	0.00205229	0.0	0.0	0.0	408.85055032	736.88708583	801.83454976	21.09567707	0.38006423	-0.3955871
0.0172	3.81971	3.4e-07	0.0	0.0	0.0	0.00205228	0.0	0.0	0.0	409.38773186	737.39519893	801.68586096	21.05747522	0.37142015	-0.39547033
0.0173	3.84055	3.6e-07	0.0	0.0	0.0	0.00205226	0.0	0.0	0.0	409.9237899	737.89168637	801.53749109	21.01933058	0.36292609	-0.39535381
0.0174	3.86138	3.7e-07	0.0	0.0	0.0	0.00205225	0.0	0.0	0.0	410.45872684	738.37675175	801.38943877	20.98124329	0.35457948	-0.39523754
0.0175	3.88219	3.8e-07	0.0	0.0	0.0	0.00205224	0.0	0.0	0.0	410.99254506	738.85059514	801.24170259	20.94321354	0.34637772	-0.39512152
0.0176	3.90299	4e-07	0.0	0.0	0.0	0.00205222	0.0	0.0	0.0	411.52524687	739.31347266	801.0942809	20.9052349	0.33838902	-0.39500575
0.0177	3.92376	4.1e-07	0.0	0.0	0.0	0.00205221	0.0	0.0	0.0	412.05683467	739.76556377	800.94717241	20.86731816	0.33049634	-0.39489022
0.0178	3.94453	4.3e-07	0.0	0.0	0.0	0.00205219	0.0	0.0	0.0	412.58731089	740.20704922	800.80037583	20.82945899	0.32274568	-0.39477494
0.0179	3.96527	4.5e-07	0.0	0.0	0.0	0.00205217	0.0	0.0	0.0	413.1166779	740.63812132	800.65388979	20.7916575	0.31513477	-0.3946599
0.018	3.986	4.6e-07	0.0	0.0	0.0	0.00205216	0.0	0.0	0.0	413.64493808	741.05896925	800.50771297	20.75391383	0.30766132	-0.39454511
0.0181	4.00672	4.8e-07	0.0	0.0	0.0	0.00205214	0.0	0.0	0.0	414.17209381	741.469779	800.36184403	20.71622811	0.300323	-0.39443056
0.0182	4.02741	5e-07	0.0	0.0	0.0	0.00205212	0.0	0.0	0.0	414.69814748	741.87073333	800.21628167	20.67860048	0.29311747	-0.39431624
0.0183	4.04809	5.1e-07	0.0	0.0	0.0	0.00205211	0.0	0.0	0.0	415.22310146	742.26201179	800.07102459	20.64103108	0.28604236	-0.39420217
0.0184	4.06876	5.3e-07	0.0	0.0	0.0	0.00205209	0.0	0.0	0.0	415.74695812	742.64379063	799.92607152	20.60352003	0.27909525	-0.39408833
0.0185	4.08941	5.5e-07	0.0	0.0	0.0	0.00205207	0.0	0.0	0.0	416.26971984	743.01624282	799.78142119	20.56606748	0.27227374	-0.39397474
0.0186	4.11004	5.7e-07	0.0	0.0	0.0	0.00205205	0.0	0.0	0.0	416.79138893	743.37957695	799.63707218	20.52866778	0.2656383	-0.39386138
0.0187	4.13066	5.9e-07	0.0	0.0	0.0	0.00205203	0.0	0.0	0.0	417.31196772	743.73397599	799.49302315	20.49133033	0.25908584	-0.39374825
0.0188	4.15126	6.1e-07	0.0	0.0	0.0	0.00205201	0.0	0.0	0.0	417.83145862	744.07958231	799.34927301	20.45405135	0.25265648	-0.39363536
0.0189	4.17184	6.4e-07	0.0	0.0	0.0	0.00205198	0.0	0.0	0.0	418.34986399	744.41656199	799.20582052	20.41683093	0.2463482	-0.39352271
0.019	4.19241	6.6e-07	0.0	0.0	0.0	0.00205196	0.0	0.0	0.0	418.86718619	744.74507835	799.06266445	20.37966919	0.24015896	-0.39341028
0.0191	4.21296	6.8e-07	0.0	0.0	0.0	0.00205194	0.0	0.0	0.0	419.38342757	745.06529191	798.91980361	20.3425662	0.23408674	-0.39329809
0.0192	4.23349	7.1e-07	0.0	0.0	0.0	0.00205191	0.0	0.0	0.0	419.89859049	745.37736039	798.7772368	20.30552208	0.22812951	-0.39318613
0.0193	4.25401	7.3e-07	0.0	0.0	0.0	0.00205189	0.0	0.0	0.0	420.41267729	745.68143876	798.63496285	20.26853691	0.22228522	-0.3930744
0.0194	4.27451	7.6e-07	0.0	0.0	0.0	0.00205186	0.0	0.0	0.0	420.92569033	745.97767916	798.49298059	20.23161079	0.21655182	-0.3929629
0.0195	4.295	7.8e-07	0.0	0.0	0.0	0.00205184	0.0	0.0	0.0	421.43763194	746.26623096	798.35128886	20.19474381	0.21092727	-0.39285163
0.0196	4.31547	8.1e-07	0.0	0.0	0.0	0.00205181	0.0	0.0	0.0	421.94850446	746.54725019	798.20988649	20.15793397	0.2054353	-0.39274058
0.0197	4.33592	8.4e-07	0.0	0.0	0.0	0.00205178	0.0	0.0	0.0	422.45831019	746.82089936	798.06877225	20.12118468	0.20003307	-0.39262976
0.0198	4.35636	8.7e-07	0.0	0.0	0.0	0.00205175	0.0	0.0	0.0	422.9670515	747.08730579	797.92794509	20.08449465	0.19473569	-0.39251917
0.0199	4.37678	8.9e-07	0.0	0.0	0.0	0.00205172	0.0	0.0	0.0	423.47473072	747.34661046	797.78740391	20.04786393	0.1895413	-0.3924088
0.02	4.39718	9.3e-07	0.0	0.0	0.0	0.00205169	0.0	0.0	0.0	423.98135018	747.59895182	797.6471476	20.01129261	0.18444807	-0.39229865
0.0201	4.41757	9.6e-07	0.0	0.0	0.0	0.00205166	0.0	0.0	0.0	424.48691221	747.84446586	797.50717508	19.97478076	0.17945418	-0.39218873
0.0202	4.43794	9.9e-07	0.0	0.0	0.0	0.00205163	0.0	0.0	0.0	424.99141913	748.08328605	797.36748527	19.93832844	0.17455781	-0.39207902
0.0203	4.4583	1.02e-06	0.0	0.0	0.0	0.0020516	0.0	0.0	0.0	425.49487326	748.31554338	797.2280771	19.90193572	0.16975714	-0.39196954
0.0204	4.47863	1.06e-06	0.0	0.0	0.0	0.00205156	0.0	0.0	0.0	425.99727692	748.5413664	797.08894953	19.86560267	0.16505035	-0.39186028
0.0205	4.49896	1.09e-06	0.0	0.0	0.0	0.00205153	0.0	0.0	0.0	426.49863244	748.76088117	796.9501015	19.82932936	0.16043565	-0.39175124
0.0206	4.51926	1.13e-06	0.0	0.0	0.0	0.00205149	0.0	0.0	0.0	426.99894211	748.97421378	796.81153198	19.79311405	0.15593195	-0.39164242
0.0207	4.53955	1.16e-06	0.0	0.0	0.0	0.00205146	0.0	0.0	0.0	427.49820821	749.18151149	796.67323982	19.75695961	0.15150509	-0.39153382
0.0208	4.55983	1.2e-06	0.0	0.0	0.0	0.00205142	0.0	0.0	0.0	427.99643306	749.38287697	796.5352241	19.72086494	0.14716679	-0.39142543
0.0209	4.58008	1.24e-06	0.0	0.0	0.0	0.00205138	0.0	0.0	0.0	428.49361898	749.578429	796.39748381	19.68483006	0.14291546	-0.39131726
0.021	4.60032	1.28e-06	0.0	0.0	0.0	0.00205134	0.0	0.0	0.0	428.98976825	749.76828424	796.26001796	19.64885504	0.13874953	-0.39120931
0.0211	4.62055	1.32e-06	0.0	0.0	0.0	0.0020513	0.0	0.0	0.0	429.48488318	749.95255721	796.12282555	19.6129399	0.13466746	-0.39110156
0.0212	4.64075	1.37e-06	0.0	0.0	0.0	0.00205125	0.0	0.0	0.0	429.97896605	750.13136032	795.98590562	19.57708467	0.1306677	-0.39099404
0.0213	4.66095	1.41e-06	0.0	0.0	0.0	0.00205121	0.0	0.0	0.0	430.47201915	750.30480391	795.84925719	19.5412894	0.12674872	-0.39088673
0.0214	4.68112	1.45e-06	0.0	0.0	0.0	0.00205117	0.0	0.0	0.0	430.96404477	750.47299625	795.71287932	19.50555412	0.12290902	-0.39077963
0.0215	4.70128	1.5e-06	0.0	0.0	0.0	0.00205112	0.0	0.0	0.0	431.45504518	750.63604359	795.57677106	19.46987885	0.11914709	-0.39067274
0.0216	4.72142	1.55e-06	0.0	0.0	0.0	0.00205107	0.0	0.0	0.0	431.94502267	750.79405014	795.44093148	19.43426362	0.11546147	-0.39056606
0.0217	4.74154	1.6e-06	0.0	0.0	0.0	0.00205102	0.0	0.0	0.0	432.43397949	750.94712392	795.30535961	19.39870825	0.11185812	-0.39045959
0.0218	4.76165	1.65e-06	0.0	0.0	0.0	0.00205097	0.0	0.0	0.0	432.92191793	751.09536277	795.17005456	19.36321309	0.10832354	-0.39035333
0.0219	4.78175	1.7e-06	0.0	0.0	0.0	0.00205092	0.0	0.0	0.0	433.40884026	751.23886489	795.03501541	19.32777804	0.10486144	-0.39024728
0.022	4.80182	1.75e-06	0.0	0.0	0.0	0.00205087	0.0	0.0	0.0	433.89474872	751.37772725	794.90024128	19.29240309	0.10147046	-0.39014144
0.0221	4.82188	1.8e-06	0.0	0.0	0.0	0.00205081	0.0	0.0	0.0	434.37964558	751.512045	794.76573127	19.25708827	0.09814925	-0.39003581
0.0222	4.84192	1.86e-06	0.0	0.0	0.0	0.00205076	0.0	0.0	0.0	434.8635331	751.64191145	794.63148449	19.22183359	0.09489648	-0.38993038
0.0223	4.86195	1.92e-06	0.0	0.0	0.0	0.0020507	0.0	0.0	0.0	435.34641353	751.76741813	794.49750009	19.18663907	0.09171083	-0.38982516
0.0224	4.88196	1.98e-06	0.0	0.0	0.0	0.00205064	0.0	0.0	0.0	435.8282891	751.88865481	794.36377718	19.15150469	0.08859101	-0.38972014
0.0225	4.90195	2.04e-06	0.0	0.0	0.0	0.00205058	0.0	0.0	0.0	436.30916207	752.0057095	794.23031492	19.11643049	0.08553572	-0.38961533
0.0226	4.92193	2.1e-06	0.0	0.0	0.0	0.00205052	0.0	0.0	0.0	436.78903468	752.11866848	794.09711247	19.08141645	0.08254372	-0.38951073
0.0227	4.94189	2.16e-06	0.0	0.0	0.0	0.00205046	0.0	0.0	0.0	437.26790915	752.22762173	793.96416895	19.0464622	0.07962204	-0.38940632
0.0228	4.96184	2.23e-06	0.0	0.0	0.0	0.00205039	0.0	0.0	0.0	437.74578771	752.33265252	793.83148353	19.01156835	0.07675614	-0.38930212
0.0229	4.98176	2.29e-06	0.0	0.0	0.0	0.00205032	0.0	0.0	0.0	438.22267259	752.43384048	793.69905541	18.97673463	0.07395046	-0.38919812
0.023	5.00167	2.36e-06	0.0	0.0	0.0	0.00205026	0.0	0.0	0.0	438.69856601	752.53126602	793.56688376	18.94196104	0.07120388	-0.38909432
0.0231	5.02157	2.43e-06	0.0	0.0	0.0	0.00205019	0.0	0.0	0.0	439.1734702	752.62500806	793.43496777	18.90724757	0.06851529	-0.38899073
0.0232	5.04145	2.5e-06	0.0	0.0	0.0	0.00205011	0.0	0.0	0.0	439.64738736	752.715144	793.30330665	18.8725942	0.0658836	-0.38888733
0.0233	5.06131	2.58e-06	0.0	0.0	0.0	0.00205004	0.0	0.0	0.0	440.12031969	752.8017498	793.1718996	18.83800092	0.06330773	-0.38878414
0.0234	5.08115	2.65e-06	0.0	0.0	0.0	0.00204996	0.0	0.0	0.0	440.59226942	752.88489996	793.04074583	18.8034677	0.06078664	-0.38868114
0.0235	5.10098	2.73e-06	0.0	0.0	0.0	0.00204989	0.0	0.0	0.0	441.06323873	752.96466761	792.90984456	18.76899454	0.0583193	-0.38857834
0.0236	5.12079	2.81e-06	0.0	0.0	0.0	0.00204981	0.0	0.0	0.0	441.53322981	753.04112447	792.77919502	18.7345814	0.0559047	-0.38847574
0.0237	5.14058	2.89e-06	0.0	0.0	0.0	0.00204973	0.0	0.0	0.0	442.00224489	753.11433693	792.64879646	18.70022972	0.0535361	-0.38837333
0.0238	5.16036	2.98e-06	0.0	0.0	0.0	0.00204964	0.0	0.0	0.0	442.47028615	753.18437037	792.51864813	18.66593704	0.05122211	-0.38827112
0.0239	5.18012	3.06e-06	0.0	0.0	0.0	0.00204956	0.0	0.0	0.0	442.93735575	753.25129663	792.38874926	18.63170438	0.04895769	-0.3881691
0.024	5.19987	3.15e-06	0.0	0.0	0.0	0.00204947	0.0	0.0	0.0	443.40345589	753.31518174	792.25909911	18.59753169	0.04674191	-0.38806728
0.0241	5.2196	3.24e-06	0.0	0.0	0.0	0.00204938	0.0	0.0	0.0	443.86858873	753.3760905	792.12969695	18.56341895	0.04457386	-0.38796566
0.0242	5.23931	3.33e-06	0.0	0.0	0.0	0.00204929	0.0	0.0	0.0	444.33275644	753.43408649	792.00054204	18.52936611	0.04245264	-0.38786423
0.0243	5.25901	3.42e-06	0.0	0.0	0.0	0.00204919	0.0	0.0	0.0	444.79596119	753.48923208	791.87163365	18.49537315	0.04037736	-0.387763
0.0244	5.27868	3.52e-06	0.0	0.0	0.0	0.0020491	0.0	0.0	0.0	445.25820513	753.54158849	791.74297107	18.46144002	0.03834719	-0.38766195
0.0245	5.29835	3.62e-06	0.0	0.0	0.0	0.002049	0.0	0.0	0.0	445.71949042	753.5912158	791.61455359	18.42756668	0.03636128	-0.3875611
0.0246	5.31799	3.72e-06	0.0	0.0	0.0	0.0020489	0.0	0.0	0.0	446.1798192	753.638173	791.48638049	18.39375309	0.03441883	-0.38746045
0.0247	5.33762	3.83e-06	0.0	0.0	0.0	0.00204879	0.0	0.0	0.0	446.63919363	753.68251798	791.35845109	18.35999918	0.03251904	-0.38735998
0.0248	5.35723	3.93e-06	0.0	0.0	0.0	0.00204869	0.0	0.0	0.0	447.09761583	753.72430761	791.23076467	18.32630493	0.03066113	-0.38725971
0.0249	5.37683	4.04e-06	0.0	0.0	0.0	0.00204858	0.0	0.0	0.0	447.55508795	753.76359774	791.10332056	18.29267026	0.02884437	-0.38715962
0.025	5.3964	4.15e-06	0.0	0.0	0.0	0.00204847	0.0	0.0	0.0	448.01161211	753.80044321	790.97611807	18.25909513	0.02706801	-0.38705973
0.0251	5.41597	4.26e-06	0.0	0.0	0.0	0.00204835	0.0	0.0	0.0	448.46719044	753.83489793	790.84915652	18.22557947	0.02533136	-0.38696002
0.0252	5.43551	4.38e-06	0.0	0.0	0.0	0.00204823	0.0	0.0	0.0	448.92182505	753.86701488	790.72243523	18.19212323	0.02363372	-0.38686051
0.0253	5.45504	4.5e-06	0.0	0.0	0.0	0.00204812	0.0	0.0	0.0	449.37551806	753.89684614	790.59595353	18.15872634	0.02197442	-0.38676118
0.0254	5.47455	4.62e-06	0.0	0.0	0.0	0.00204799	0.0	0.0	0.0	449.82827161	753.9244315	790.46971081	18.12539426	0.02032904	-0.38666202
0.0255	5.49405	4.75e-06	0.0	0.0	0.0	0.00204787	0.0	0.0	0.0	450.28008789	753.94979904	790.34370646	18.0921173	0.01873837	-0.38656306
0.0256	5.51353	4.87e-06	0.0	0.0	0.0	0.00204774	0.0	0.0	0.0	450.73096891	753.97302099	790.21793977	18.05889967	0.0171834	-0.38646429
0.0257	5.53299	5e-06	0.0	0.0	0.0	0.00204761	0.0	0.0	1e-08	451.18091677	753.99414479	790.09241008	18.02574129	0.01566353	-0.38636571
0.0258	5.55243	5.14e-06	0.0	0.0	0.0	0.00204748	0.0	0.0	1e-08	451.62993356	754.01321708	789.96711676	17.9926421	0.01417812	-0.38626731
0.0259	5.57186	5.27e-06	0.0	0.0	0.0	0.00204734	0.0	0.0	1e-08	452.07802136	754.03028369	789.84205917	17.95960204	0.0127266	-0.3861691
0.026	5.59127	5.41e-06	0.0	0.0	0.0	0.0020472	0.0	0.0	1e-08	452.52518225	754.04538968	789.71723667	17.92662103	0.0113084	-0.38607107
0.0261	5.61067	5.56e-06	0.0	0.0	0.0	0.00204706	0.0	0.0	1e-08	452.97141831	754.05857938	789.59264865	17.89369901	0.00992297	-0.38597323
0.0262	5.63004	5.7e-06	0.0	0.0	0.0	0.00204691	0.0	0.0	1e-08	453.41673161	754.06989638	789.46829447	17.86083588	0.00856978	-0.38587557
0.0263	5.6494	5.85e-06	0.0	0.0	0.0	0.00204676	0.0	0.0	1e-08	453.8611242	754.0793836	789.34417351	17.82803159	0.00724831	-0.3857781
0.0264	5.66875	6e-06	0.0	0.0	0.0	0.00204661	0.0	0.0	1e-08	454.30459815	754.08708331	789.22028517	17.79528604	0.00595809	-0.38568081
0.0265	5.68808	6.16e-06	0.0	0.0	0.0	0.00204646	0.0	0.0	1e-08	454.74715551	754.09303713	789.09662882	17.76259916	0.00469864	-0.3855837
0.0266	5.70739	6.32e-06	0.0	0.0	0.0	0.0020463	0.0	0.0	1e-08	455.18879832	754.09728608	788.97320387	17.72997085	0.00346951	-0.38548677
0.0267	5.72668	6.48e-06	0.0	0.0	0.0	0.00204613	0.0	0.0	1e-08	455.62952862	754.09987062	788.8500097	17.69740104	0.00227027	-0.38539003
0.0268	5.74596	6.65e-06	0.0	0.0	0.0	0.00204597	0.0	0.0	1e-08	456.06934846	754.10083065	788.72704571	17.66488964	0.00110052	-0.38529347
0.0269	5.76522	6.82e-06	0.0	0.0	0.0	0.0020458	0.0	0.0	1e-08	456.50825985	754.10020556	788.60431131	17.63243654	-4.014e-05	-0.38519709
0.027	5.78446	6.99e-06	0.0	0.0	0.0	0.00204562	0.0	0.0	1e-08	456.94626483	754.09803425	788.4818059	17.60004166	-0.00115207	-0.38510089
0.0271	5.80369	7.17e-06	0.0	0.0	0.0	0.00204545	0.0	0.0	1e-08	457.38336545	754.09433779	788.35952896	17.56771713	-0.00230796	-0.38500483
0.0272	5.8229	7.35e-06	0.0	0.0	0.0	0.00204527	0.0	0.0	1e-08	457.81956398	754.08906733	788.23748022	17.53544148	-0.00338177	-0.38490898
0.0273	5.84209	7.53e-06	0.0	0.0	0.0	0.00204508	0.0	0.0	1e-08	458.2548622	754.0823355	788.11565881	17.50322413	-0.00443007	-0.38481331
0.0274	5.86127	7.72e-06	0.0	0.0	0.0	0.00204489	0.0	0.0	1e-08	458.68926214	754.07417604	787.99406417	17.471065	-0.0054533	-0.38471782
0.0275	5.88043	7.91e-06	0.0	0.0	0.0	0.0020447	0.0	0.0	1e-08	459.12276578	754.06462213	787.87269573	17.438964	-0.00645187	-0.3846225
0.0276	5.89957	8.11e-06	0.0	0.0	0.0	0.0020445	0.0	0.0	1e-08	459.55537513	754.05370639	787.75155292	17.40692106	-0.00742619	-0.38452737
0.0277	5.91869	8.31e-06	0.0	0.0	0.0	0.0020443	0.0	0.0	1e-08	459.98709218	754.04146093	787.63063519	17.37493608	-0.00837664	-0.38443241
0.0278	5.9378	8.51e-06	0.0	0.0	0.0	0.0020441	0.0	0.0	1e-08	460.41791892	754.02791735	787.50994198	17.34300899	-0.00930359	-0.38433763
0.0279	5.95689	8.72e-06	0.0	0.0	0.0	0.00204389	0.0	0.0	1e-08	460.84785733	754.01310676	787.38947274	17.31113968	-0.01020738	-0.38424302
0.028	5.97597	8.94e-06	0.0	0.0	0.0	0.00204367	0.0	0.0	1e-08	461.27690938	753.99705984	787.26922691	17.27932808	-0.01108836	-0.38414859
0.0281	5.99503	9.15e-06	0.0	0.0	0.0	0.00204346	0.0	0.0	1e-08	461.70507705	753.9798068	787.14920394	17.24757409	-0.01194684	-0.38405433
0.0282	6.01407	9.38e-06	0.0	0.0	0.0	0.00204323	0.0	0.0	1e-08	462.13236229	753.96137747	787.0294033	17.21587762	-0.01278313	-0.38396026
0.0283	6.03309	9.6e-06	0.0	0.0	0.0	0.00204301	0.0	0.0	1e-08	462.55876707	753.94180127	786.90982444	17.18423857	-0.01359752	-0.38386635
0.0284	6.0521	9.83e-06	0.0	0.0	0.0	0.00204278	0.0	0.0	1e-08	462.98429333	753.92110724	786.79046682	17.15265685	-0.01439027	-0.38377262
0.0285	6.07109	1.007e-05	0.0	0.0	0.0	0.00204254	0.0	0.0	1e-08	463.40894304	753.89932411	786.6713299	17.12113235	-0.01516165	-0.38367907
0.0286	6.09006	1.031e-05	0.0	0.0	0.0	0.0020423	0.0	0.0	1e-08	463.83271812	753.87648025	786.55241314	17.08966497	-0.01591189	-0.38358568
0.0287	6.10902	1.056e-05	0.0	0.0	0.0	0.00204205	0.0	0.0	1e-08	464.25562051	753.85260376	786.43371603	17.05825463	-0.01664121	-0.38349247
0.0288	6.12796	1.081e-05	0.0	0.0	0.0	0.0020418	0.0	0.0	1e-08	464.67765215	753.82772033	786.31523802	17.02690802	-0.01739617	-0.38339942
0.0289	6.14688	1.106e-05	0.0	0.0	0.0	0.00204155	0.0	0.0	1e-08	465.09881516	753.80178435	786.19697889	16.99561377	-0.0181003	-0.38330655
0.029	6.16579	1.132e-05	0.0	0.0	0.0	0.00204129	0.0	0.0	1e-08	465.51911131	753.77487339	786.07893791	16.96437663	-0.01878683	-0.38321385
0.0291	6.18467	1.159e-05	0.0	0.0	0.0	0.00204102	0.0	0.0	1e-08	465.93854253	753.74701038	785.96111457	16.93319652	-0.01945617	-0.38312132
0.0292	6.20355	1.186e-05	0.0	0.0	0.0	0.00204075	0.0	0.0	1e-08	466.35711074	753.71821774	785.84350837	16.90207339	-0.02010873	-0.38302897
0.0293	6.2224	1.214e-05	0.0	0.0	0.0	0.00204047	0.0	0.0	1e-08	466.77481784	753.68851728	785.7261188	16.87100715	-0.0207449	-0.38293678
0.0294	6.24124	1.242e-05	0.0	0.0	0.0	0.00204019	0.0	0.0	1e-08	467.19166576	753.65793033	785.60894537	16.83999772	-0.02136507	-0.38284476
0.0295	6.26006	1.27e-05	0.0	0.0	0.0	0.0020399	0.0	0.0	1e-08	467.60765639	753.62647763	785.49198758	16.80904505	-0.02196962	-0.38275291
0.0296	6.27886	1.3e-05	0.0	0.0	0.0	0.00203961	0.0	0.0	1e-08	468.02279162	753.59417942	785.37524493	16.77814905	-0.02255894	-0.38266123
0.0297	6.29765	1.329e-05	0.0	0.0	0.0	0.00203931	0.0	0.0	1e-08	468.43707336	753.56105543	785.25871695	16.74730965	-0.02313339	-0.38256972
0.0298	6.31642	1.36e-05	0.0	0.0	0.0	0.00203901	0.0	0.0	1e-08	468.85050348	753.52712485	785.14240314	16.71652678	-0.02369333	-0.38247838
0.0299	6.33517	1.391e-05	0.0	0.0	0.0	0.0020387	0.0	0.0	1e-08	469.26308387	753.4924064	785.02630302	16.68580035	-0.02423912	-0.3823872
0.03	6.35391	1.422e-05	0.0	0.0	0.0	0.00203838	0.0	0.0	1e-08	469.6748164	753.45691827	784.91041611	16.6551303	-0.02477111	-0.38229619
0.0301	6.37262	1.454e-05	0.0	0.0	0.0	0.00203806	0.0	0.0	1e-08	470.08570294	753.42068499	784.7947419	16.62451504	-0.02528173	-0.38220536
0.0302	6.39132	1.487e-05	0.0	0.0	0.0	0.00203773	0.0	0.0	1e-08	470.49574534	753.38372474	784.67927993	16.59395702	-0.02578456	-0.38211468
0.0303	6.41001	1.52e-05	0.0	0.0	0.0	0.0020374	0.0	0.0	2e-08	470.90494547	753.34605102	784.56402974	16.56345507	-0.0262742	-0.38202417
0.0304	6.42868	1.554e-05	0.0	0.0	0.0	0.00203706	0.0	0.0	2e-08	471.3133052	753.30768084	784.44899084	16.5330091	-0.02675091	-0.38193383
0.0305	6.44733	1.589e-05	0.0	0.0	0.0	0.00203672	0.0	0.0	2e-08	471.72082636	753.26863083	784.33416277	16.50261904	-0.027215	-0.38184365
0.0306	6.46596	1.624e-05	0.0	0.0	0.0	0.00203636	0.0	0.0	2e-08	472.12751081	753.22891723	784.21954506	16.4722848	-0.02766672	-0.38175364
0.0307	6.48457	1.66e-05	0.0	0.0	0.0	0.002036	0.0	0.0	2e-08	472.53336039	753.1885559	784.10513726	16.44200628	-0.02810635	-0.38166379
0.0308	6.50317	1.697e-05	0.0	0.0	0.0	0.00203564	0.0	0.0	2e-08	472.93837693	753.14756235	783.99093889	16.41178342	-0.02853414	-0.38157411
0.0309	6.52175	1.734e-05	0.0	0.0	0.0	0.00203527	0.0	0.0	2e-08	473.34256226	753.10595173	783.87694951	16.38161611	-0.02895034	-0.38148459
0.031	6.54032	1.772e-05	0.0	0.0	0.0	0.00203489	0.0	0.0	2e-08	473.74591821	753.06373886	783.76316864	16.35150429	-0.02935519	-0.38139523
0.0311	6.55887	1.81e-05	0.0	0.0	0.0	0.0020345	0.0	0.0	2e-08	474.14844659	753.02093823	783.64959585	16.32144784	-0.02974892	-0.38130604
0.0312	6.5774	1.849e-05	0.0	0.0	0.0	0.00203411	0.0	0.0	2e-08	474.55014922	752.97756399	783.53623066	16.2914467	-0.03013177	-0.38121701
0.0313	6.59591	1.889e-05	0.0	0.0	0.0	0.00203371	0.0	0.0	2e-08	474.9510279	752.93363174	783.42307264	16.26149925	-0.03049696	-0.38112815
0.0314	6.6144	1.93e-05	0.0	0.0	0.0	0.0020333	0.0	0.0	2e-08	475.35108441	752.88916489	783.3101213	16.23160791	-0.03085622	-0.38103944
0.0315	6.63288	1.971e-05	0.0	0.0	0.0	0.00203289	0.0	0.0	2e-08	475.75032056	752.84416948	783.19737621	16.20177151	-0.03120481	-0.3809509
0.0316	6.65134	2.013e-05	0.0	0.0	0.0	0.00203247	0.0	0.0	2e-08	476.14873816	752.7986592	783.08483692	16.17198996	-0.03154289	-0.38086252
0.0317	6.66979	2.056e-05	0.0	0.0	0.0	0.00203204	0.0	0.0	2e-08	476.54633898	752.75264754	782.97250301	16.14226316	-0.0318706	-0.3807743
0.0318	6.68822	2.1e-05	0.0	0.0	0.0	0.0020316	0.0	0.0	2e-08	476.9431248	752.70614779	782.86037401	16.112591	-0.0321881	-0.38068624
0.0319	6.70663	2.144e-05	0.0	0.0	0.0	0.00203116	0.0	0.0	2e-08	477.33909741	752.65917307	782.74844949	16.08297339	-0.0324955	-0.38059834
0.032	6.72502	2.189e-05	0.0	0.0	0.0	0.00203071	0.0	0.0	2e-08	477.73425856	752.61173632	782.636729	16.05341023	-0.03279294	-0.3805106
0.0321	6.74339	2.235e-05	0.0	0.0	0.0	0.00203025	0.0	0.0	2e-08	478.12861004	752.56385033	782.52521212	16.02390141	-0.03308051	-0.38042303
0.0322	6.76175	2.282e-05	0.0	0.0	0.0	0.00202978	0.0	0.0	2e-08	478.52215358	752.51552775	782.4138984	15.99444683	-0.03335833	-0.38033561
0.0323	6.78009	2.329e-05	0.0	0.0	0.0	0.0020293	0.0	0.0	2e-08	478.91489096	752.46678109	782.3027874	15.96504638	-0.03362649	-0.38024835
0.0324	6.79842	2.378e-05	0.0	0.0	0.0	0.00202882	0.0	0.0	2e-08	479.30682392	752.41762276	782.1918787	15.93569997	-0.03388507	-0.38016125
0.0325	6.81672	2.427e-05	0.0	0.0	0.0	0.00202833	0.0	0.0	2e-08	479.6979542	752.36806505	782.08117185	15.90640748	-0.03413415	-0.38007431
0.0326	6.83501	2.477e-05	0.0	0.0	0.0	0.00202783	0.0	0.0	2e-08	480.08828357	752.31810558	781.97066649	15.87717078	-0.0343905	-0.37998752
0.0327	6.85328	2.527e-05	0.0	0.0	0.0	0.00202732	0.0	0.0	3e-08	480.47781375	752.26775947	781.86036218	15.84798646	-0.03462615	-0.3799009
0.0328	6.87154	2.579e-05	0.0	0.0	0.0	0.0020268	0.0	0.0	3e-08	480.86654648	752.21704244	781.75025846	15.81885584	-0.03485333	-0.37981443
0.0329	6.88978	2.632e-05	0.0	0.0	0.0	0.00202628	0.0	0.0	3e-08	481.25448346	752.16596526	781.64035492	15.78977883	-0.03507217	-0.37972812
0.033	6.908	2.685e-05	0.0	0.0	0.0	0.00202574	0.0	0.0	3e-08	481.64162643	752.11453855	781.53065114	15.76075533	-0.03528276	-0.37964197
0.0331	6.9262	2.739e-05	0.0	0.0	0.0	0.0020252	0.0	0.0	3e-08	482.02797709	752.0627728	781.42114669	15.73178522	-0.0354852	-0.37955597
0.0332	6.94438	2.794e-05	0.0	0.0	0.0	0.00202465	0.0	0.0	3e-08	482.41353715	752.01067837	781.31184115	15.70286842	-0.03567959	-0.37947013
0.0333	6.96255	2.85e-05	0.0	0.0	0.0	0.00202409	0.0	0.0	3e-08	482.79830832	751.95826551	781.2027341	15.67400481	-0.03586601	-0.37938444
0.0334	6.9807	2.907e-05	0.0	0.0	0.0	0.00202352	0.0	0.0	3e-08	483.18229229	751.90554436	781.09382514	15.6451943	-0.03604454	-0.37929892
0.0335	6.99884	2.965e-05	0.0	0.0	0.0	0.00202294	0.0	0.0	3e-08	483.56549076	751.85252494	780.98511384	15.61643678	-0.03621527	-0.37921354
0.0336	7.01695	3.024e-05	0.0	0.0	0.0	0.00202235	0.0	0.0	3e-08	483.94790542	751.79921721	780.87659979	15.58773215	-0.03637825	-0.37912832
0.0337	7.03505	3.084e-05	0.0	0.0	0.0	0.00202175	0.0	0.0	3e-08	484.32953794	751.74563103	780.76828257	15.55908029	-0.03653354	-0.37904326
0.0338	7.05313	3.145e-05	0.0	0.0	0.0	0.00202114	0.0	0.0	3e-08	484.71039003	751.6917693	780.66016181	15.53048359	-0.03669941	-0.37895835
0.0339	7.0712	3.206e-05	0.0	0.0	0.0	0.00202052	0.0	0.0	3e-08	485.0904634	751.63762571	780.55223716	15.50193784	-0.03684577	-0.37887359
0.034	7.08924	3.269e-05	0.0	0.0	0.0	0.0020199	0.0	0.0	3e-08	485.46975968	751.58322328	780.44450815	15.47344469	-0.03698563	-0.37878899
0.0341	7.10727	3.333e-05	0.0	0.0	0.0	0.00201926	0.0	0.0	3e-08	485.84828053	751.52857008	780.33697437	15.44500405	-0.03711912	-0.37870454
0.0342	7.12529	3.397e-05	0.0	0.0	0.0	0.00201861	0.0	0.0	3e-08	486.22602762	751.47367404	780.22963544	15.41661583	-0.03724636	-0.37862024
0.0343	7.14328	3.463e-05	0.0	0.0	0.0	0.00201795	0.0	0.0	3e-08	486.60300261	751.41854292	780.12249095	15.38827993	-0.03736746	-0.3785361
0.0344	7.16126	3.53e-05	0.0	0.0	0.0	0.00201729	0.0	0.0	4e-08	486.97920713	751.3631843	780.0155405	15.35999626	-0.03748256	-0.37845211
0.0345	7.17922	3.598e-05	0.0	0.0	0.0	0.00201661	0.0	0.0	4e-08	487.35464286	751.30760563	779.90878369	15.33176472	-0.03759175	-0.37836827
0.0346	7.19716	3.666e-05	0.0	0.0	0.0	0.00201592	0.0	0.0	4e-08	487.72931141	751.25181418	779.80222014	15.30358521	-0.03769516	-0.37828459
0.0347	7.21508	3.736e-05	0.0	0.0	0.0	0.00201522	0.0	0.0	4e-08	488.10321443	751.1958171	779.69584943	15.27545765	-0.03779289	-0.37820105
0.0348	7.23299	3.807e-05	0.0	0.0	0.0	0.00201451	0.0	0.0	4e-08	488.47635356	751.13962137	779.5896712	15.24738193	-0.03788504	-0.37811767
0.0349	7.25088	3.879e-05	0.0	0.0	0.0	0.00201379	0.0	0.0	4e-08	488.84873042	751.08323386	779.48368503	15.21935796	-0.03797172	-0.37803443
0.035	7.26875	3.952e-05	0.0	0.0	0.0	0.00201306	0.0	0.0	4e-08	489.22034663	751.02666127	779.37789054	15.19138565	-0.03805302	-0.37795135
0.0351	7.28661	4.027e-05	0.0	0.0	0.0	0.00201231	0.0	0.0	4e-08	489.59120383	750.96990416	779.27228738	15.16346568	-0.03813481	-0.37786842
0.0352	7.30445	4.102e-05	0.0	0.0	0.0	0.00201156	0.0	0.0	4e-08	489.96130362	750.9129717	779.16687513	15.13559665	-0.03820747	-0.37778563
0.0353	7.32227	4.179e-05	0.0	0.0	0.0	0.00201079	0.0	0.0	4e-08	490.33064761	750.85587075	779.06165342	15.10777902	-0.03827533	-0.377703
0.0354	7.34007	4.256e-05	0.0	0.0	0.0	0.00201002	0.0	0.0	4e-08	490.69923741	750.7986071	778.95662185	15.0800127	-0.03833849	-0.37762052
0.0355	7.35785	4.335e-05	0.0	0.0	0.0	0.00200923	0.0	0.0	4e-08	491.06707462	750.74118639	778.85178005	15.05229761	-0.03839706	-0.37753818
0.0356	7.37562	4.415e-05	0.0	0.0	0.0	0.00200843	0.0	0.0	4e-08	491.43416083	750.68361409	778.74712764	15.02463366	-0.03845116	-0.377456
0.0357	7.39337	4.496e-05	0.0	0.0	0.0	0.00200761	0.0	0.0	5e-08	491.80049763	750.62589555	778.64266424	14.99702074	-0.03850088	-0.37737396
0.0358	7.4111	4.579e-05	0.0	0.0	0.0	0.00200679	0.0	0.0	5e-08	492.16608661	750.56803597	778.53838947	14.96945877	-0.03854633	-0.37729207
0.0359	7.42882	4.662e-05	0.0	0.0	0.0	0.00200595	0.0	0.0	5e-08	492.53092936	750.51004039	778.43430295	14.94194765	-0.03858761	-0.37721033
0.036	7.44652	4.747e-05	0.0	0.0	0.0	0.0020051	0.0	0.0	5e-08	492.89502745	750.45191374	778.33040431	14.9144873	-0.03862482	-0.37712873
0.0361	7.4642	4.833e-05	0.0	0.0	0.0	0.00200424	0.0	0.0	5e-08	493.25838245	750.3936608	778.22669318	14.88707762	-0.03865805	-0.37704728
0.0362	7.48186	4.92e-05	0.0	0.0	0.0	0.00200337	0.0	0.0	5e-08	493.62099594	750.33528624	778.12316918	14.85971852	-0.0386874	-0.37696598
0.0363	7.4995	5.009e-05	0.0	0.0	0.0	0.00200248	0.0	0.0	5e-08	493.98286947	750.27679643	778.01983194	14.83240932	-0.03870971	-0.37688483
0.0364	7.51713	5.098e-05	0.0	0.0	0.0	0.00200159	0.0	0.0	5e-08	494.3440046	750.21819776	777.91668108	14.8051509	-0.03873046	-0.37680383
0.0365	7.53474	5.189e-05	0.0	0.0	0.0	0.00200067	0.0	0.0	5e-08	494.70440289	750.15949245	777.81371623	14.77794276	-0.03874743	-0.37672296
0.0366	7.55233	5.282e-05	0.0	0.0	0.0	0.00199975	0.0	0.0	5e-08	495.06406589	750.10068496	777.71093703	14.75078479	-0.03876067	-0.37664225
0.0367	7.56991	5.375e-05	0.0	0.0	0.0	0.00199881	0.0	0.0	5e-08	495.42299515	750.04177963	777.60834312	14.7236769	-0.03877025	-0.37656168
0.0368	7.58746	5.47e-05	0.0	0.0	0.0	0.00199786	0.0	0.0	5e-08	495.78119221	749.98278073	777.50593412	14.696619	-0.03877624	-0.37648125
0.0369	7.605	5.567e-05	0.0	0.0	0.0	0.0019969	0.0	0.0	6e-08	496.13865861	749.92369244	777.40370968	14.66961099	-0.0387787	-0.37640097
0.037	7.62252	5.664e-05	0.0	0.0	0.0	0.00199592	0.0	0.0	6e-08	496.49539587	749.86451884	777.30166942	14.64265278	-0.03877769	-0.37632084
0.0371	7.64003	5.763e-05	0.0	0.0	0.0	0.00199493	0.0	0.0	6e-08	496.85140554	749.80526395	777.19981298	14.61574427	-0.03877326	-0.37624085
0.0372	7.65751	5.863e-05	0.0	0.0	0.0	0.00199393	0.0	0.0	6e-08	497.20668912	749.74593171	777.09814001	14.58888537	-0.03876547	-0.376161
0.0373	7.67498	5.965e-05	0.0	0.0	0.0	0.00199291	0.0	0.0	6e-08	497.56124815	749.68652601	776.99665013	14.56207598	-0.03875436	-0.3760813
0.0374	7.69243	6.068e-05	0.0	0.0	0.0	0.00199188	0.0	0.0	6e-08	497.91508414	749.62705063	776.895343	14.53531601	-0.03873999	-0.37600174
0.0375	7.70986	6.173e-05	0.0	0.0	0.0	0.00199083	0.0	0.0	6e-08	498.2681986	749.56750933	776.79421825	14.50860527	-0.03872285	-0.37592232
0.0376	7.72728	6.279e-05	0.0	0.0	0.0	0.00198977	0.0	0.0	6e-08	498.62059304	749.5079053	776.69327553	14.48194376	-0.03870249	-0.37584305
0.0377	7.74468	6.386e-05	0.0	0.0	0.0	0.0019887	0.0	0.0	6e-08	498.97226896	749.44824248	776.59251448	14.45533141	-0.03867886	-0.37576392
0.0378	7.76206	6.495e-05	0.0	0.0	0.0	0.00198761	0.0	0.0	7e-08	499.32322785	749.38852442	776.49193474	14.42876809	-0.03865216	-0.37568493
0.0379	7.77942	6.605e-05	0.0	0.0	0.0	0.0019865	0.0	0.0	7e-08	499.67347122	749.32875462	776.39153595	14.40225371	-0.03862245	-0.37560608
0.038	7.79676	6.717e-05	0.0	0.0	0.0	0.00198538	0.0	0.0	7e-08	500.02300056	749.26893654	776.29131778	14.37578815	-0.03858975	-0.37552738
0.0381	7.81409	6.83e-05	0.0	0.0	0.0	0.00198425	0.0	0.0	7e-08	500.37181734	749.20907357	776.19127985	14.34937133	-0.03855409	-0.37544882
0.0382	7.8314	6.945e-05	0.0	0.0	0.0	0.0019831	0.0	0.0	7e-08	500.71992306	749.14916909	776.09142182	14.32300316	-0.03851552	-0.3753704
0.0383	7.84869	7.061e-05	0.0	0.0	0.0	0.00198194	0.0	0.0	7e-08	501.06731919	749.08922643	775.99174333	14.29668353	-0.03847405	-0.37529212
0.0384	7.86596	7.179e-05	0.0	0.0	0.0	0.00198076	0.0	0.0	7e-08	501.4140072	749.02924888	775.89224405	14.27041235	-0.0384297	-0.37521398
0.0385	7.88322	7.298e-05	0.0	0.0	0.0	0.00197957	0.0	0.0	7e-08	501.75998856	748.96923972	775.7929236	14.24418952	-0.03838251	-0.37513598
0.0386	7.90046	7.419e-05	0.0	0.0	0.0	0.00197836	0.0	0.0	7e-08	502.10526474	748.9092022	775.69378166	14.21801495	-0.03833249	-0.37505812
0.0387	7.91768	7.541e-05	0.0	0.0	0.0	0.00197713	0.0	0.0	8e-08	502.44983719	748.84913952	775.59481786	14.19188853	-0.03827966	-0.3749804
0.0388	7.93488	7.665e-05	0.0	0.0	0.0	0.00197589	0.0	0.0	8e-08	502.7937074	748.78905094	775.49603189	14.16581079	-0.03823008	-0.37490282
0.0389	7.95206	7.79e-05	0.0	0.0	0.0	0.00197464	0.0	0.0	8e-08	503.1368768	748.72893816	775.39742339	14.1397806	-0.03817366	-0.37482538
0.039	7.96923	7.917e-05	0.0	0.0	0.0	0.00197337	0.0	0.0	8e-08	503.47934685	748.6688069	775.29899201	14.11379831	-0.0381148	-0.37474808
0.0391	7.98638	8.046e-05	0.0	0.0	0.0	0.00197208	0.0	0.0	8e-08	503.82111899	748.60865986	775.20073742	14.08786383	-0.03805352	-0.37467092
0.0392	8.00351	8.176e-05	0.0	0.0	0.0	0.00197077	0.0	0.0	8e-08	504.16219467	748.54849972	775.10265926	14.06197706	-0.03798986	-0.37459389
0.0393	8.02062	8.308e-05	0.0	0.0	0.0	0.00196945	0.0	0.0	8e-08	504.50257531	748.4883291	775.00475719	14.0361379	-0.03792385	-0.37451701
0.0394	8.03772	8.442e-05	0.0	0.0	0.0	0.00196812	0.0	0.0	8e-08	504.84226236	748.4281506	774.90703088	14.01034627	-0.03785552	-0.37444026
0.0395	8.0548	8.577e-05	0.0	0.0	0.0	0.00196676	0.0	0.0	9e-08	505.18125724	748.36796677	774.80947998	13.98460206	-0.03778489	-0.37436365
0.0396	8.07185	8.714e-05	0.0	0.0	0.0	0.00196539	0.0	0.0	9e-08	505.51956139	748.30778014	774.71210416	13.95890519	-0.037712	-0.37428718
0.0397	8.0889	8.853e-05	0.0	0.0	0.0	0.001964	0.0	0.0	9e-08	505.85717622	748.2475932	774.61490308	13.93325556	-0.03763687	-0.37421085
0.0398	8.10592	8.993e-05	0.0	0.0	0.0	0.0019626	0.0	0.0	9e-08	506.19410315	748.18740841	774.5178764	13.90765307	-0.03755952	-0.37413465
0.0399	8.12293	9.135e-05	0.0	0.0	0.0	0.00196118	0.0	0.0	9e-08	506.5303436	748.1272282	774.42102378	13.88209763	-0.03747998	-0.37405859
0.04	8.13991	9.279e-05	0.0	0.0	0.0	0.00195974	0.0	0.0	9e-08	506.86589898	748.06705447	774.32434489	13.85658961	-0.03740231	-0.37398266
0.0401	8.15688	9.424e-05	0.0	0.0	0.0	0.00195828	0.0	0.0	9e-08	507.20077072	748.00688409	774.22783942	13.83112815	-0.03731987	-0.37390687
0.0402	8.17383	9.571e-05	0.0	0.0	0.0	0.00195681	0.0	0.0	1e-07	507.5349602	747.94672329	774.13150702	13.80571349	-0.03723554	-0.37383122
0.0403	8.19077	9.72e-05	0.0	0.0	0.0	0.00195532	0.0	0.0	1e-07	507.86846883	747.88657409	774.03534735	13.78034553	-0.03714936	-0.3737557
0.0404	8.20768	9.871e-05	0.0	0.0	0.0	0.00195381	0.0	0.0	1e-07	508.201298	747.82643841	773.9393601	13.75502418	-0.03706135	-0.37368032
0.0405	8.22458	0.00010023	0.0	0.0	0.0	0.00195229	0.0	0.0	1e-07	508.53344911	747.76631818	773.84354491	13.72974935	-0.03697156	-0.37360508
0.0406	8.24146	0.00010178	0.0	0.0	0.0	0.00195074	0.0	0.0	1e-07	508.86492355	747.70621526	773.74790148	13.70452095	-0.03688001	-0.37352997
0.0407	8.25832	0.00010334	0.0	0.0	0.0	0.00194918	0.0	0.0	1e-07	509.19572271	747.64613145	773.65242946	13.67933889	-0.03678675	-0.37345499
0.0408	8.27517	0.00010492	0.0	0.0	0.0	0.0019476	0.0	0.0	1.1e-07	509.52584796	747.58606855	773.55712853	13.65420307	-0.03669181	-0.37338015
0.0409	8.29199	0.00010651	0.0	0.0	0.0	0.001946	0.0	0.0	1.1e-07	509.85530069	747.52602828	773.46199836	13.62911341	-0.03659522	-0.37330544
0.041	8.3088	0.00010813	0.0	0.0	0.0	0.00194438	0.0	0.0	1.1e-07	510.18408228	747.46601233	773.36703864	13.60406981	-0.03649702	-0.37323086
0.0411	8.32559	0.00010976	0.0	0.0	0.0	0.00194275	0.0	0.0	1.1e-07	510.51219409	747.40602238	773.27224902	13.57907218	-0.03639722	-0.37315642
0.0412	8.34236	0.00011141	0.0	0.0	0.0	0.00194109	0.0	0.0	1.1e-07	510.83963749	747.34606002	773.1776292	13.55412044	-0.03629587	-0.37308212
0.0413	8.35912	0.00011309	0.0	0.0	0.0	0.00193942	0.0	0.0	1.1e-07	511.16641386	747.28612643	773.08317884	13.52921448	-0.03619347	-0.37300794
0.0414	8.37585	0.00011478	0.0	0.0	0.0	0.00193773	0.0	0.0	1.1e-07	511.49252455	747.22622316	772.98889763	13.50435423	-0.03608925	-0.3729339
0.0415	8.39257	0.00011649	0.0	0.0	0.0	0.00193602	0.0	0.0	1.2e-07	511.81797093	747.16635188	772.89478523	13.47953959	-0.03598359	-0.37285999
0.0416	8.40927	0.00011821	0.0	0.0	0.0	0.00193429	0.0	0.0	1.2e-07	512.14275435	747.10651404	772.80084134	13.45477046	-0.03587651	-0.37278621
0.0417	8.42595	0.00011996	0.0	0.0	0.0	0.00193254	0.0	0.0	1.2e-07	512.46687616	747.04671102	772.70706564	13.43004676	-0.03576805	-0.37271257
0.0418	8.44262	0.00012173	0.0	0.0	0.0	0.00193077	0.0	0.0	1.2e-07	512.79033771	746.9869442	772.61345779	13.40536841	-0.03565824	-0.37263906
0.0419	8.45926	0.00012351	0.0	0.0	0.0	0.00192898	0.0	0.0	1.2e-07	513.11314035	746.92721492	772.52001749	13.3807353	-0.0355471	-0.37256567
0.042	8.47589	0.00012532	0.0	0.0	0.0	0.00192717	0.0	0.0	1.3e-07	513.43528542	746.86752448	772.42674441	13.35614735	-0.03543465	-0.37249242
0.0421	8.4925	0.00012714	0.0	0.0	0.0	0.00192535	0.0	0.0	1.3e-07	513.75677426	746.80787414	772.33363825	13.33160447	-0.03532093	-0.37241931
0.0422	8.50909	0.00012899	0.0	0.0	0.0	0.0019235	0.0	0.0	1.3e-07	514.0776082	746.74826514	772.24069868	13.30710657	-0.03520596	-0.37234632
0.0423	8.52566	0.00013086	0.0	0.0	0.0	0.00192163	0.0	0.0	1.3e-07	514.39778858	746.6886987	772.14792539	13.28265355	-0.03508977	-0.37227346
0.0424	8.54222	0.00013274	0.0	0.0	0.0	0.00191975	0.0	0.0	1.3e-07	514.71731673	746.62917599	772.05531806	13.25824534	-0.03497237	-0.37220073
0.0425	8.55875	0.00013465	0.0	0.0	0.0	0.00191784	0.0	0.0	1.3e-07	515.03619398	746.56969837	771.96287638	13.23388165	-0.03485309	-0.37212814
0.0426	8.57527	0.00013657	0.0	0.0	0.0	0.00191591	0.0	0.0	1.4e-07	515.35442164	746.5102677	771.87060004	13.2095627	-0.03473312	-0.37205567
0.0427	8.59177	0.00013852	0.0	0.0	0.0	0.00191396	0.0	0.0	1.4e-07	515.67200104	746.45088452	771.77848873	13.18528828	-0.03461197	-0.37198333
0.0428	8.60825	0.00014048	0.0	0.0	0.0	0.001912	0.0	0.0	1.4e-07	515.9889335	746.39154995	771.68654212	13.16105828	-0.03448967	-0.37191112
0.0429	8.62472	0.00014247	0.0	0.0	0.0	0.00191001	0.0	0.0	1.4e-07	516.30522033	746.3322651	771.59475992	13.13687263	-0.03436624	-0.37183904
0.043	8.64116	0.00014448	0.0	0.0	0.0	0.001908	0.0	0.0	1.4e-07	516.62086285	746.27303108	771.50314181	13.11273123	-0.03424168	-0.37176709
0.0431	8.65759	0.0001465	0.0	0.0	0.0	0.00190597	0.0	0.0	1.5e-07	516.93586235	746.21384897	771.41168749	13.08863398	-0.03411602	-0.37169527
0.0432	8.674	0.00014855	0.0	0.0	0.0	0.00190392	0.0	0.0	1.5e-07	517.25022015	746.15471982	771.32039664	13.06458081	-0.03398927	-0.37162358
0.0433	8.69039	0.00015062	0.0	0.0	0.0	0.00190185	0.0	0.0	1.5e-07	517.56393755	746.09564468	771.22926896	13.04057162	-0.03386144	-0.37155201
0.0434	8.70676	0.00015271	0.0	0.0	0.0	0.00189975	0.0	0.0	1.5e-07	517.87701585	746.0366246	771.13830413	13.01660633	-0.03373254	-0.37148058
0.0435	8.72311	0.00015482	0.0	0.0	0.0	0.00189764	0.0	0.0	1.5e-07	518.18945634	745.97766059	771.04750186	12.99268483	-0.0336026	-0.37140927
0.0436	8.73945	0.00015696	0.0	0.0	0.0	0.0018955	0.0	0.0	1.6e-07	518.50126032	745.91875368	770.95686184	12.96880705	-0.03347162	-0.37133809
0.0437	8.75577	0.00015911	0.0	0.0	0.0	0.00189335	0.0	0.0	1.6e-07	518.81242908	745.85990485	770.86638376	12.94497289	-0.0333396	-0.37126703
0.0438	8.77207	0.00016129	0.0	0.0	0.0	0.00189117	0.0	0.0	1.6e-07	519.12296391	745.8011137	770.77606733	12.92118229	-0.03320809	-0.3711961
0.0439	8.78835	0.00016348	0.0	0.0	0.0	0.00188897	0.0	0.0	1.6e-07	519.4328661	745.74238169	770.68591223	12.89743512	-0.03307453	-0.3711253
0.044	8.80461	0.0001657	0.0	0.0	0.0	0.00188675	0.0	0.0	1.7e-07	519.74213692	745.68371004	770.59591817	12.8737313	-0.03294005	-0.37105463
0.0441	8.82085	0.00016794	0.0	0.0	0.0	0.00188451	0.0	0.0	1.7e-07	520.05077766	745.62509959	770.50608484	12.85007075	-0.03280465	-0.37098408
0.0442	8.83708	0.0001702	0.0	0.0	0.0	0.00188224	0.0	0.0	1.7e-07	520.35878959	745.56655122	770.41641194	12.82645338	-0.03266837	-0.37091365
0.0443	8.85329	0.00017249	0.0	0.0	0.0	0.00187996	0.0	0.0	1.7e-07	520.66617398	745.50806575	770.32689918	12.8028791	-0.03253119	-0.37084336
0.0444	8.86948	0.00017479	0.0	0.0	0.0	0.00187765	0.0	0.0	1.7e-07	520.97293212	745.44964402	770.23754624	12.77934783	-0.03239315	-0.37077319
0.0445	8.88565	0.00017712	0.0	0.0	0.0	0.00187532	0.0	0.0	1.8e-07	521.27906527	745.39128684	770.14835284	12.75585946	-0.03225425	-0.37070314
0.0446	8.9018	0.00017947	0.0	0.0	0.0	0.00187296	0.0	0.0	1.8e-07	521.58457469	745.33299502	770.05931867	12.73241392	-0.0321145	-0.37063322
0.0447	8.91793	0.00018184	0.0	0.0	0.0	0.00187059	0.0	0.0	1.8e-07	521.88946164	745.27476936	769.97044344	12.70901111	-0.03197391	-0.37056342
0.0448	8.93405	0.00018424	0.0	0.0	0.0	0.00186819	0.0	0.0	1.8e-07	522.1937274	745.21661064	769.88172684	12.68565095	-0.03183249	-0.37049375
0.0449	8.95014	0.00018666	0.0	0.0	0.0	0.00186577	0.0	0.0	1.9e-07	522.49737322	745.15851966	769.79316859	12.66233335	-0.03169026	-0.3704242
0.045	8.96622	0.00018909	0.0	0.0	0.0	0.00186333	0.0	0.0	1.9e-07	522.80040035	745.10049682	769.70476839	12.63905822	-0.03154795	-0.37035478
0.0451	8.98228	0.00019156	0.0	0.0	0.0	0.00186087	0.0	0.0	1.9e-07	523.10281004	745.04254233	769.61652594	12.61582547	-0.03140436	-0.37028548
0.0452	8.99832	0.00019404	0.0	0.0	0.0	0.00185838	0.0	0.0	1.9e-07	523.40460356	744.98465747	769.52844095	12.59263501	-0.03126001	-0.37021631
0.0453	9.01435	0.00019655	0.0	0.0	0.0	0.00185587	0.0	0.0	2e-07	523.70578214	744.92684293	769.44051313	12.56948676	-0.03111493	-0.37014725
0.0454	9.03035	0.00019908	0.0	0.0	0.0	0.00185334	0.0	0.0	2e-07	524.00634703	744.8690994	769.35274218	12.54638063	-0.03096912	-0.37007832
0.0455	9.04634	0.00020163	0.0	0.0	0.0	0.00185078	0.0	0.0	2e-07	524.30629948	744.81142756	769.26512782	12.52331653	-0.03082258	-0.37000952
0.0456	9.06231	0.0002042	0.0	0.0	0.0	0.00184821	0.0	0.0	2e-07	524.60564073	744.75382807	769.17766974	12.50029437	-0.03067534	-0.36994083
0.0457	9.07825	0.0002068	0.0	0.0	0.0	0.00184561	0.0	0.0	2.1e-07	524.90437201	744.69630159	769.09036766	12.47731406	-0.0305274	-0.36987227
0.0458	9.09419	0.00020942	0.0	0.0	0.0	0.00184298	0.0	0.0	2.1e-07	525.20249457	744.63884879	769.00322129	12.45437552	-0.03037876	-0.36980384
0.0459	9.1101	0.00021207	0.0	0.0	0.0	0.00184034	0.0	0.0	2.1e-07	525.50000963	744.58147031	768.91623034	12.43147866	-0.03022944	-0.36973552
0.046	9.12599	0.00021473	0.0	0.0	0.0	0.00183767	0.0	0.0	2.1e-07	525.79691843	744.52416679	768.82939452	12.40862338	-0.03007945	-0.36966732
0.0461	9.14187	0.00021742	0.0	0.0	0.0	0.00183497	0.0	0.0	2.2e-07	526.0932222	744.46693887	768.74271354	12.38580962	-0.02992878	-0.36959925
0.0462	9.15772	0.00022014	0.0	0.0	0.0	0.00183226	0.0	0.0	2.2e-07	526.38892217	744.4097872	768.65618711	12.36303727	-0.02977757	-0.3695313
0.0463	9.17356	0.00022287	0.0	0.0	0.0	0.00182952	0.0	0.0	2.2e-07	526.68401955	744.35271053	768.56981496	12.34030633	-0.02962708	-0.36946347
0.0464	9.18938	0.00022563	0.0	0.0	0.0	0.00182676	0.0	0.0	2.3e-07	526.97851558	744.29571052	768.4835968	12.31761657	-0.02947495	-0.36939576
0.0465	9.20518	0.00022841	0.0	0.0	0.0	0.00182397	0.0	0.0	2.3e-07	527.27241146	744.23878783	768.39753234	12.29496797	-0.02932226	-0.36932817
0.0466	9.22096	0.00023122	0.0	0.0	0.0	0.00182116	0.0	0.0	2.3e-07	527.56570843	744.18194298	768.31162129	12.27236045	-0.02916902	-0.3692607
0.0467	9.23672	0.00023405	0.0	0.0	0.0	0.00181833	0.0	0.0	2.3e-07	527.8584077	744.12517643	768.22586337	12.24979391	-0.02901524	-0.36919335
0.0468	9.25247	0.0002369	0.0	0.0	0.0	0.00181547	0.0	0.0	2.4e-07	528.15051047	744.06848869	768.1402583	12.22726827	-0.02886094	-0.36912613
0.0469	9.26819	0.00023978	0.0	0.0	0.0	0.00181259	0.0	0.0	2.4e-07	528.44201797	744.0118802	768.0548058	12.20478344	-0.02870611	-0.36905902
0.047	9.2839	0.00024268	0.0	0.0	0.0	0.00180969	0.0	0.0	2.4e-07	528.7329314	743.95535144	767.96950558	12.18233934	-0.02855078	-0.36899203
0.0471	9.29959	0.00024561	1e-08	0.0	0.0	0.00180676	0.0	0.0	2.5e-07	529.02325197	743.89890284	767.88435736	12.15993588	-0.02839496	-0.36892516
0.0472	9.31526	0.00024855	1e-08	0.0	0.0	0.00180381	0.0	0.0	2.5e-07	529.31298088	743.84253485	767.79936087	12.13757297	-0.02823866	-0.36885841
0.0473	9.33091	0.00025152	1e-08	0.0	0.0	0.00180084	0.0	0.0	2.5e-07	529.60211934	743.78624789	767.71451581	12.11525053	-0.02808189	-0.36879178
0.0474	9.34654	0.00025452	1e-08	0.0	0.0	0.00179784	0.0	0.0	2.5e-07	529.89066856	743.73004238	767.62982193	12.09296847	-0.02792465	-0.36872527
0.0475	9.36216	0.00025754	1e-08	0.0	0.0	0.00179482	0.0	0.0	2.6e-07	530.17862971	743.67391874	767.54527892	12.0707266	-0.02776682	-0.36865887
0.0476	9.37775	0.00026058	1e-08	0.0	0.0	0.00179177	0.0	0.0	2.6e-07	530.46600401	743.61787737	767.46088653	12.04852502	-0.02760865	-0.3685926
0.0477	9.39333	0.00026365	1e-08	0.0	0.0	0.0017887	0.0	0.0	2.6e-07	530.75279265	743.56191865	767.37664446	12.02636355	-0.02745004	-0.36852644
0.0478	9.40888	0.00026674	1e-08	0.0	0.0	0.00178561	0.0	0.0	2.7e-07	531.03899682	743.50604297	767.29255245	12.00424211	-0.02729099	-0.3684604
0.0479	9.42442	0.00026985	1e-08	0.0	0.0	0.00178249	0.0	0.0	2.7e-07	531.32461772	743.4502507	767.20861021	11.98216062	-0.02713153	-0.36839448
0.048	9.43994	0.00027299	1e-08	0.0	0.0	0.00177935	0.0	0.0	2.7e-07	531.60965652	743.39454221	767.12481748	11.96011899	-0.02697166	-0.36832867
0.0481	9.45544	0.00027615	1e-08	0.0	0.0	0.00177618	0.0	0.0	2.8e-07	531.89411443	743.33891786	767.04117398	11.93811713	-0.02681139	-0.36826299
0.0482	9.47093	0.00027933	1e-08	0.0	0.0	0.001773	0.0	0.0	2.8e-07	532.17799263	743.28337799	766.95767943	11.91615497	-0.02665072	-0.36819741
0.0483	9.48639	0.00028254	1e-08	0.0	0.0	0.00176978	0.0	0.0	2.8e-07	532.46129229	743.22792295	766.87433356	11.8942324	-0.02648967	-0.36813196
0.0484	9.50183	0.00028577	1e-08	0.0	0.0	0.00176655	0.0	0.0	2.9e-07	532.74401461	743.17255308	766.7911361	11.87234936	-0.02632824	-0.36806662
0.0485	9.51726	0.00028903	1e-08	0.0	0.0	0.00176329	1e-08	0.0	2.9e-07	533.02616076	743.1172687	766.70808678	11.85050574	-0.02616643	-0.3680014
0.0486	9.53267	0.00029231	1e-08	0.0	0.0	0.00176	1e-08	0.0	2.9e-07	533.30773192	743.06207014	766.62518532	11.82870147	-0.02600427	-0.3679363
0.0487	9.54805	0.00029562	1e-08	0.0	0.0	0.00175669	1e-08	0.0	3e-07	533.58872926	743.00695771	766.54243145	11.80693642	-0.02584209	-0.36787131
0.0488	9.56342	0.00029894	1e-08	0.0	0.0	0.00175336	1e-08	0.0	3e-07	533.86915395	742.95193106	766.45982492	11.78521057	-0.02567934	-0.36780644
0.0489	9.57877	0.0003023	1e-08	0.0	0.0	0.00175001	1e-08	0.0	3e-07	534.14900718	742.89699095	766.37736543	11.76352381	-0.02551628	-0.36774168
0.049	9.5941	0.00030567	1e-08	0.0	0.0	0.00174663	1e-08	0.0	3.1e-07	534.4282901	742.84213763	766.29505274	11.74187605	-0.0253529	-0.36767704
0.0491	9.60941	0.00030907	1e-08	0.0	0.0	0.00174322	1e-08	0.0	3.1e-07	534.7070039	742.78737135	766.21288656	11.7202672	-0.02518921	-0.36761251
0.0492	9.62471	0.00031249	1e-08	0.0	0.0	0.0017398	1e-08	0.0	3.1e-07	534.98514973	742.73269236	766.13086664	11.69869719	-0.02502524	-0.3675481
0.0493	9.63998	0.00031594	1e-08	0.0	0.0	0.00173635	1e-08	0.0	3.2e-07	535.26272877	742.67810091	766.0489927	11.67716592	-0.02486097	-0.3674838
0.0494	9.65524	0.00031941	1e-08	0.0	0.0	0.00173287	1e-08	0.0	3.2e-07	535.53974217	742.62359721	765.96726448	11.65567332	-0.02469642	-0.36741961
0.0495	9.67047	0.00032291	1e-08	0.0	0.0	0.00172937	1e-08	0.0	3.2e-07	535.8161911	742.5691815	765.88568171	11.63421928	-0.02453161	-0.36735554
0.0496	9.68569	0.00032643	1e-08	0.0	0.0	0.00172585	1e-08	0.0	3.3e-07	536.09207672	742.51485398	765.80424413	11.61280374	-0.02436653	-0.36729159
0.0497	9.70089	0.00032997	1e-08	0.0	0.0	0.0017223	1e-08	0.0	3.3e-07	536.36740019	742.46061486	765.72295147	11.59142661	-0.02420119	-0.36722775
0.0498	9.71607	0.00033354	1e-08	0.0	0.0	0.00171873	1e-08	0.0	3.3e-07	536.64216267	742.40646434	765.64180348	11.57008779	-0.02403561	-0.36716402
0.0499	9.73123	0.00033713	1e-08	0.0	0.0	0.00171514	1e-08	0.0	3.4e-07	536.9163653	742.35240261	765.56079988	11.54878721	-0.02386978	-0.36710041
0.05	9.74637	0.00034074	1e-08	0.0	0.0	0.00171152	1e-08	0.0	3.4e-07	537.19000925	742.29843007	765.47994042	11.52752466	-0.02370331	-0.3670369
0.05009	9.76149	0.00034438	1e-08	0.0	0.0	0.00170788	1e-08	0.0	3.4e-07	537.46309565	742.24454691	765.39922483	11.50630025	-0.02353689	-0.36697352
0.05019	9.7766	0.00034804	1e-08	0.0	0.0	0.00170421	1e-08	0.0	3.5e-07	537.73562566	742.19075322	765.31865285	11.48511382	-0.02337022	-0.36691024
0.05029	9.79168	0.00035172	1e-08	0.0	0.0	0.00170053	1e-08	0.0	3.5e-07	538.00760043	742.13704917	765.23822423	11.46396528	-0.02320332	-0.36684708
0.05039	9.80674	0.00035543	1e-08	0.0	0.0	0.00169681	1e-08	0.0	3.6e-07	538.27902111	742.08343494	765.15793869	11.44285454	-0.02303619	-0.36678403
0.05049	9.82179	0.00035916	1e-08	0.0	0.0	0.00169308	1e-08	0.0	3.6e-07	538.54988885	742.02991071	765.07779599	11.42178153	-0.02286882	-0.36672109
0.05059	9.83682	0.00036291	1e-08	0.0	0.0	0.00168932	1e-08	0.0	3.6e-07	538.82020479	741.97647665	764.99779586	11.40074614	-0.02270124	-0.36665826
0.05069	9.85182	0.00036669	1e-08	0.0	0.0	0.00168554	1e-08	0.0	3.7e-07	539.08997006	741.92313293	764.91793804	11.37974831	-0.02253343	-0.36659555
0.05079	9.86681	0.00037049	1e-08	0.0	0.0	0.00168173	1e-08	0.0	3.7e-07	539.35918582	741.8698797	764.83822228	11.35878793	-0.02236541	-0.36653295
0.05089	9.88178	0.00037432	1e-08	0.0	0.0	0.0016779	1e-08	0.0	3.7e-07	539.6278532	741.81671712	764.75864833	11.33786494	-0.02219717	-0.36647045
0.05099	9.89673	0.00037816	1e-08	0.0	0.0	0.00167405	1e-08	0.0	3.8e-07	539.89597334	741.76364535	764.67921592	11.31697924	-0.02202872	-0.36640807
0.05109	9.91166	0.00038203	1e-08	0.0	0.0	0.00167018	1e-08	0.0	3.8e-07	540.16354737	741.71066454	764.59992479	11.29613075	-0.02186007	-0.3663458
0.05119	9.92657	0.00038593	1e-08	0.0	0.0	0.00166628	1e-08	0.0	3.9e-07	540.43057643	741.65777475	764.52077471	11.27531934	-0.02169149	-0.36628364
0.05129	9.94147	0.00038984	2e-08	0.0	0.0	0.00166236	1e-08	0.0	3.9e-07	540.69706163	741.60497571	764.4417654	11.254545	-0.02152254	-0.3662216
0.05139	9.95634	0.00039378	2e-08	0.0	0.0	0.00165841	1e-08	0.0	3.9e-07	540.96300413	741.55226785	764.36289662	11.23380761	-0.0213534	-0.36615966
0.05149	9.97119	0.00039774	2e-08	0.0	0.0	0.00165445	1e-08	0.0	4e-07	541.22840505	741.49965131	764.28416811	11.21310709	-0.02118408	-0.36609783
0.05159	9.98603	0.00040173	2e-08	0.0	0.0	0.00165046	1e-08	0.0	4e-07	541.49326551	741.44712616	764.20557962	11.19244335	-0.02101459	-0.36603611
0.05169	10.00084	0.00040574	2e-08	0.0	0.0	0.00164645	1e-08	0.0	4.1e-07	541.75758665	741.39469252	764.1271309	11.17181631	-0.02084492	-0.3659745
0.05179	10.01564	0.00040977	2e-08	0.0	0.0	0.00164241	1e-08	0.0	4.1e-07	542.02136959	741.34235047	764.0488217	11.15122588	-0.02067509	-0.36591301
0.05189	10.03042	0.00041382	2e-08	0.0	0.0	0.00163835	1e-08	0.0	4.1e-07	542.28461545	741.2901001	763.97065177	11.13067198	-0.0205051	-0.36585162
0.05199	10.04517	0.00041789	2e-08	0.0	0.0	0.00163427	1e-08	0.0	4.2e-07	542.54732536	741.23794149	763.89262085	11.11015452	-0.02033494	-0.36579034
0.05209	10.05991	0.00042199	2e-08	0.0	0.0	0.00163017	1e-08	0.0	4.2e-07	542.80950043	741.18587472	763.81472869	11.08967343	-0.02016463	-0.36572917
0.05219	10.07463	0.00042611	2e-08	0.0	0.0	0.00162605	1e-08	0.0	4.3e-07	543.07114179	741.13389986	763.73697506	11.0692286	-0.01999416	-0.3656681
0.05229	10.08933	0.00043025	2e-08	0.0	0.0	0.0016219	2e-08	0.0	4.3e-07	543.33225056	741.08201697	763.65935969	11.04881996	-0.01982354	-0.36560715
0.05239	10.10401	0.00043442	2e-08	0.0	0.0	0.00161773	2e-08	0.0	4.3e-07	543.59282785	741.03022612	763.58188235	11.02844743	-0.01965277	-0.36554631
0.05249	10.11867	0.0004386	2e-08	0.0	0.0	0.00161354	2e-08	0.0	4.4e-07	543.85287477	740.97852702	763.50454278	11.00811089	-0.01948215	-0.36548557
0.05259	10.13331	0.00044281	2e-08	0.0	0.0	0.00160933	2e-08	0.0	4.4e-07	544.11239243	740.92691979	763.42734074	10.98781031	-0.01931118	-0.36542494
0.05269	10.14794	0.00044704	2e-08	0.0	0.0	0.00160509	2e-08	0.0	4.5e-07	544.37138194	740.87540458	763.35027599	10.96754557	-0.01914008	-0.36536442
0.05279	10.16254	0.00045129	2e-08	0.0	0.0	0.00160084	2e-08	0.0	4.5e-07	544.62984442	740.82398139	763.27334827	10.9473166	-0.01896886	-0.36530401
0.05289	10.17712	0.00045556	2e-08	0.0	0.0	0.00159656	2e-08	0.0	4.6e-07	544.88778098	740.77265025	763.19655734	10.92712331	-0.01879751	-0.3652437
0.05299	10.19169	0.00045986	2e-08	0.0	0.0	0.00159226	2e-08	0.0	4.6e-07	545.14519272	740.72141114	763.11990296	10.90696562	-0.01862605	-0.3651835
0.05309	10.20623	0.00046417	2e-08	0.0	0.0	0.00158794	2e-08	0.0	4.6e-07	545.40208076	740.67026407	763.04338489	10.88684343	-0.01845447	-0.36512341
0.05319	10.22075	0.00046851	2e-08	0.0	0.0	0.0015836	2e-08	0.0	4.7e-07	545.65844618	740.61920903	762.96700287	10.86675668	-0.01828277	-0.36506342
0.05329	10.23526	0.00047286	2e-08	0.0	0.0	0.00157924	2e-08	0.0	4.7e-07	545.91429011	740.56824601	762.89075668	10.84670526	-0.01811096	-0.36500355
0.05339	10.24975	0.00047724	2e-08	0.0	0.0	0.00157485	2e-08	0.0	4.8e-07	546.16961364	740.51737497	762.81464607	10.8266891	-0.01793904	-0.36494377
0.05349	10.26421	0.00048164	3e-08	0.0	0.0	0.00157045	2e-08	0.0	4.8e-07	546.42441788	740.4665959	762.73867079	10.80670812	-0.01776702	-0.36488411
0.05359	10.27866	0.00048606	3e-08	0.0	0.0	0.00156602	2e-08	0.0	4.9e-07	546.67870391	740.41590875	762.66283061	10.78676223	-0.01759489	-0.36482455
0.05369	10.29309	0.0004905	3e-08	0.0	0.0	0.00156158	2e-08	0.0	4.9e-07	546.93247284	740.36531346	762.58712529	10.7668513	-0.01742268	-0.3647651
0.05379	10.30749	0.00049496	3e-08	0.0	0.0	0.00155711	2e-08	0.0	5e-07	547.18572574	740.31480991	762.51155458	10.74697531	-0.01725036	-0.36470575
0.05389	10.32188	0.00049944	3e-08	0.0	0.0	0.00155263	2e-08	0.0	5e-07	547.43846372	740.26439811	762.43611825	10.72713417	-0.01707794	-0.3646465
0.05399	10.33625	0.00050394	3e-08	0.0	0.0	0.00154812	2e-08	0.0	5e-07	547.69068789	740.21407798	762.36081606	10.70732777	-0.01690543	-0.36458737
0.05409	10.3506	0.00050846	3e-08	0.0	0.0	0.00154359	2e-08	0.0	5.1e-07	547.94239931	740.16384945	762.28564778	10.68755603	-0.01673282	-0.36452834
0.05419	10.36493	0.000513	3e-08	0.0	0.0	0.00153905	3e-08	0.0	5.1e-07	548.1935991	740.11371245	762.21061316	10.66781888	-0.01656012	-0.36446941
0.05429	10.37924	0.00051756	3e-08	0.0	0.0	0.00153448	3e-08	0.0	5.2e-07	548.44428833	740.06366688	762.13571197	10.64811622	-0.01638733	-0.36441059
0.05439	10.39353	0.00052214	3e-08	0.0	0.0	0.0015299	3e-08	0.0	5.2e-07	548.6944681	740.01371265	762.06094397	10.62844798	-0.01621445	-0.36435187
0.05449	10.4078	0.00052674	3e-08	0.0	0.0	0.00152529	3e-08	0.0	5.3e-07	548.94413948	739.96384966	761.98630893	10.60881406	-0.01604149	-0.36429326
0.05459	10.42205	0.00053136	3e-08	0.0	0.0	0.00152067	3e-08	0.0	5.3e-07	549.19330357	739.91407779	761.91180662	10.58921438	-0.01586844	-0.36423475
0.05469	10.43628	0.00053599	3e-08	0.0	0.0	0.00151603	3e-08	0.0	5.4e-07	549.44196144	739.86439694	761.83743679	10.56964887	-0.01569531	-0.36417634
0.05479	10.45049	0.00054065	3e-08	0.0	0.0	0.00151136	3e-08	0.0	5.4e-07	549.69011418	739.81480698	761.76319923	10.55011743	-0.0155221	-0.36411804
0.05489	10.46468	0.00054532	3e-08	0.0	0.0	0.00150668	3e-08	0.0	5.5e-07	549.93776287	739.76530777	761.68909368	10.53061998	-0.0153488	-0.36405985
0.05499	10.47885	0.00055001	4e-08	0.0	0.0	0.00150198	3e-08	0.0	5.5e-07	550.18490856	739.71589929	761.61511992	10.51115637	-0.01517531	-0.36400175
0.05509	10.49301	0.00055473	4e-08	0.0	0.0	0.00149727	3e-08	0.0	5.6e-07	550.43155234	739.66658133	761.54127773	10.49172663	-0.01500182	-0.36394376
0.05519	10.50714	0.00055946	4e-08	0.0	0.0	0.00149253	3e-08	0.0	5.6e-07	550.6776953	739.61735374	761.46756686	10.47233062	-0.01482824	-0.36388587
0.05529	10.52125	0.0005642	4e-08	0.0	0.0	0.00148778	3e-08	0.0	5.6e-07	550.92333849	739.56821638	761.39398709	10.45296827	-0.01465458	-0.36382809
0.05539	10.53534	0.00056897	4e-08	0.0	0.0	0.001483	3e-08	0.0	5.7e-07	551.16848301	739.51916908	761.32053819	10.43363948	-0.01448083	-0.36377041
0.05549	10.54942	0.00057375	4e-08	0.0	0.0	0.00147822	4e-08	1e-08	5.7e-07	551.4131299	739.47021167	761.24721992	10.41434417	-0.014307	-0.36371283
0.05559	10.56347	0.00057855	4e-08	0.0	0.0	0.00147341	4e-08	1e-08	5.8e-07	551.65728025	739.421344	761.17403207	10.39508226	-0.01413308	-0.36365535
0.05569	10.5775	0.00058337	4e-08	0.0	0.0	0.00146858	4e-08	1e-08	5.8e-07	551.90093513	739.37256587	761.10097439	10.37585366	-0.01395908	-0.36359798
0.05579	10.59152	0.0005882	4e-08	0.0	0.0	0.00146374	4e-08	1e-08	5.9e-07	552.14409558	739.32387711	761.02804667	10.35665829	-0.01378499	-0.36354071
0.05589	10.60551	0.00059305	4e-08	0.0	0.0	0.00145889	4e-08	1e-08	5.9e-07	552.38676269	739.27527753	760.95524867	10.33749606	-0.01361082	-0.36348354
0.05599	10.61948	0.00059792	4e-08	0.0	0.0	0.00145401	4e-08	1e-08	6e-07	552.62893752	739.22676693	760.88258018	10.31836689	-0.01343656	-0.36342647
0.05609	10.63344	0.00060281	4e-08	0.0	0.0	0.00144912	4e-08	1e-08	6e-07	552.87062112	739.1783451	760.81004096	10.2992707	-0.01326221	-0.3633695
0.05619	10.64737	0.00060771	5e-08	0.0	0.0	0.00144421	4e-08	1e-08	6.1e-07	553.11181454	739.13001186	760.73763078	10.28020736	-0.01308775	-0.36331263
0.05629	10.66128	0.00061262	5e-08	0.0	0.0	0.00143929	4e-08	1e-08	6.1e-07	553.35251884	739.08176703	760.66534943	10.26117686	-0.01291322	-0.36325587
0.05639	10.67518	0.00061756	5e-08	0.0	0.0	0.00143435	4e-08	1e-08	6.2e-07	553.59273508	739.03361035	760.59319668	10.24217907	-0.01273859	-0.36319921
0.05649	10.68905	0.00062251	5e-08	0.0	0.0	0.00142939	4e-08	1e-08	6.2e-07	553.83246431	738.9855416	760.5211723	10.22321392	-0.01256387	-0.36314264
0.05659	10.70291	0.00062747	5e-08	0.0	0.0	0.00142442	5e-08	1e-08	6.3e-07	554.07170759	738.93756054	760.44927607	10.20428133	-0.01238906	-0.36308618
0.05669	10.71674	0.00063245	5e-08	0.0	0.0	0.00141943	5e-08	1e-08	6.3e-07	554.31046597	738.88966694	760.37750778	10.1853812	-0.01221415	-0.36302982
0.05679	10.73055	0.00063744	5e-08	0.0	0.0	0.00141443	5e-08	1e-08	6.4e-07	554.54874049	738.84186056	760.30586719	10.16651345	-0.01203914	-0.36297356
0.05689	10.74435	0.00064245	5e-08	0.0	0.0	0.00140941	5e-08	1e-08	6.4e-07	554.78653221	738.79414114	760.23435409	10.147678	-0.01186403	-0.3629174
0.05699	10.75812	0.00064748	5e-08	0.0	0.0	0.00140438	5e-08	1e-08	6.5e-07	555.02384217	738.74650844	760.16296825	10.12887476	-0.01168882	-0.36286134
0.05709	10.77188	0.00065252	5e-08	0.0	0.0	0.00139934	5e-08	1e-08	6.5e-07	555.26067141	738.69896219	760.09170946	10.11010366	-0.01151351	-0.36280537
0.05719	10.78561	0.00065757	6e-08	0.0	0.0	0.00139428	5e-08	1e-08	6.6e-07	555.49702098	738.65150211	760.02057749	10.09136459	-0.01133809	-0.36274951
0.05729	10.79932	0.00066263	6e-08	0.0	0.0	0.0013892	5e-08	1e-08	6.6e-07	555.73289192	738.60412795	759.94957213	10.07265749	-0.01116256	-0.36269375
0.05739	10.81302	0.00066771	6e-08	0.0	0.0	0.00138412	6e-08	1e-08	6.7e-07	555.96828526	738.55683942	759.87869315	10.05398226	-0.01098696	-0.36263809
0.05749	10.82669	0.00067281	6e-08	0.0	0.0	0.00137901	6e-08	1e-08	6.7e-07	556.20320203	738.50963624	759.80794034	10.03533882	-0.01081124	-0.36258252
0.05759	10.84034	0.00067792	6e-08	0.0	0.0	0.0013739	6e-08	1e-08	6.8e-07	556.43764326	738.46251811	759.73731349	10.01672709	-0.01063539	-0.36252706
0.05769	10.85398	0.00068304	6e-08	0.0	0.0	0.00136877	6e-08	1e-08	6.8e-07	556.67161001	738.41548475	759.66681237	9.99814698	-0.01045943	-0.36247169
0.05779	10.86759	0.00068817	6e-08	0.0	0.0	0.00136363	6e-08	1e-08	6.9e-07	556.90510328	738.36853584	759.59643677	9.97959841	-0.01028335	-0.36241642
0.05789	10.88118	0.00069331	6e-08	0.0	0.0	0.00135848	6e-08	1e-08	6.9e-07	557.13812413	738.32167108	759.52618647	9.96108129	-0.01010715	-0.36236125
0.05799	10.89475	0.00069847	7e-08	0.0	0.0	0.00135331	6e-08	1e-08	7e-07	557.37067356	738.27489015	759.45606126	9.94259554	-0.00993082	-0.36230618
0.05809	10.90831	0.00070364	7e-08	0.0	0.0	0.00134813	6e-08	1e-08	7e-07	557.60275262	738.22819274	759.38606092	9.92414108	-0.00975437	-0.36225121
0.05819	10.92184	0.00070883	7e-08	0.0	0.0	0.00134294	7e-08	1e-08	7.1e-07	557.83436231	738.18157853	759.31618524	9.90571781	-0.00957779	-0.36219633
0.05829	10.93535	0.00071402	7e-08	0.0	0.0	0.00133774	7e-08	1e-08	7.1e-07	558.06550368	738.13504716	759.24643401	9.88732566	-0.00940107	-0.36214156
0.05839	10.94884	0.00071922	7e-08	0.0	0.0	0.00133252	7e-08	1e-08	7.2e-07	558.29617772	738.08859833	759.176807	9.86896455	-0.00922422	-0.36208688
0.05849	10.96231	0.00072444	7e-08	0.0	0.0	0.0013273	7e-08	1e-08	7.3e-07	558.52638547	738.04223167	759.10730402	9.85063438	-0.00904723	-0.36203229
0.05859	10.97577	0.00072967	7e-08	0.0	0.0	0.00132206	7e-08	1e-08	7.3e-07	558.75612794	737.99594684	759.03792484	9.83233507	-0.00887009	-0.36197781
0.05869	10.9892	0.00073491	7e-08	0.0	0.0	0.00131682	7e-08	1e-08	7.4e-07	558.98540614	737.94974352	758.96866926	9.81406652	-0.00869287	-0.36192342
0.05879	11.00261	0.00074016	8e-08	0.0	0.0	0.00131156	8e-08	1e-08	7.4e-07	559.21422107	737.90362138	758.89953706	9.79582868	-0.00851546	-0.36186913
0.05889	11.016	0.00074541	8e-08	0.0	0.0	0.00130629	8e-08	1e-08	7.5e-07	559.44257374	737.85758001	758.83052804	9.77762145	-0.0083379	-0.36181493
0.05899	11.02937	0.00075068	8e-08	0.0	0.0	0.00130101	8e-08	1e-08	7.5e-07	559.67046518	737.81161906	758.76164198	9.75944474	-0.00816018	-0.36176084
0.05909	11.04271	0.00075596	8e-08	0.0	0.0	0.00129573	8e-08	1e-08	7.6e-07	559.89789638	737.76573814	758.69287868	9.74129847	-0.0079823	-0.36170683
0.05919	11.05604	0.00076125	8e-08	0.0	0.0	0.00129043	8e-08	1e-08	7.6e-07	560.12486835	737.71993689	758.62423793	9.72318256	-0.00780426	-0.36165293
0.05929	11.06935	0.00076655	8e-08	0.0	0.0	0.00128512	8e-08	1e-08	7.7e-07	560.35138208	737.67421493	758.55571951	9.70509691	-0.00762605	-0.36159912
0.05939	11.08264	0.00077185	9e-08	0.0	0.0	0.00127981	9e-08	1e-08	7.7e-07	560.57743859	737.62857186	758.48732323	9.68704145	-0.00744767	-0.3615454
0.05949	11.09591	0.00077717	9e-08	0.0	0.0	0.00127448	9e-08	1e-08	7.8e-07	560.80303886	737.58300729	758.41904887	9.6690161	-0.00726912	-0.36149179
0.05959	11.10915	0.00078249	9e-08	0.0	0.0	0.00126915	9e-08	1e-08	7.8e-07	561.0281839	737.53752083	758.35089623	9.65102076	-0.00709039	-0.36143826
0.05969	11.12238	0.00078782	9e-08	0.0	0.0	0.00126381	9e-08	1e-08	7.9e-07	561.25287469	737.49211207	758.2828651	9.63305535	-0.00691147	-0.36138484
0.05979	11.13559	0.00079316	9e-08	0.0	0.0	0.00125846	9e-08	1e-08	7.9e-07	561.47711222	737.44678062	758.21495528	9.61511979	-0.00673236	-0.36133151
0.05989	11.14877	0.00079851	9e-08	0.0	0.0	0.00125311	1e-07	1e-08	8e-07	561.70089749	737.40152606	758.14716656	9.597214	-0.00655311	-0.36127827
0.05999	11.16194	0.00080386	1e-07	0.0	0.0	0.00124774	1e-07	1e-08	8e-07	561.92423147	737.35634811	758.07949874	9.57933788	-0.00637363	-0.36122513
0.06009	11.17508	0.00080923	1e-07	0.0	0.0	0.00124237	1e-07	1e-08	8.1e-07	562.14711516	737.31124627	758.01195162	9.56149136	-0.00619395	-0.36117208
0.06019	11.18821	0.0008146	1e-07	0.0	0.0	0.00123699	1e-07	2e-08	8.2e-07	562.36954953	737.26622012	757.94452498	9.54367435	-0.00601407	-0.36111913
0.06029	11.20131	0.00081997	1e-07	0.0	0.0	0.00123161	1e-07	2e-08	8.2e-07	562.59153556	737.22126922	757.87721863	9.52588677	-0.00583397	-0.36106627
0.06039	11.21439	0.00082535	1e-07	0.0	0.0	0.00122622	1.1e-07	2e-08	8.3e-07	562.81307423	737.17639316	757.81003237	9.50812853	-0.00565366	-0.36101351
0.06049	11.22745	0.00083074	1e-07	0.0	0.0	0.00122082	1.1e-07	2e-08	8.3e-07	563.03416652	737.1315915	757.742966	9.49039954	-0.00547314	-0.36096084
0.06059	11.24049	0.00083613	1.1e-07	0.0	0.0	0.00121542	1.1e-07	2e-08	8.4e-07	563.2548134	737.08686382	757.67601931	9.47269973	-0.00529239	-0.36090827
0.06069	11.25352	0.00084153	1.1e-07	0.0	0.0	0.00121001	1.1e-07	2e-08	8.4e-07	563.47501584	737.04220967	757.6091921	9.45502901	-0.00511141	-0.36085578
0.06079	11.26651	0.00084694	1.1e-07	0.0	0.0	0.00120459	1.2e-07	2e-08	8.5e-07	563.69477481	736.99762861	757.54248418	9.43738729	-0.00493019	-0.3608034
0.06089	11.27949	0.00085235	1.1e-07	0.0	0.0	0.00119917	1.2e-07	2e-08	8.5e-07	563.91409128	736.9531202	757.47589534	9.41977449	-0.00474874	-0.3607511
0.06099	11.29245	0.00085776	1.1e-07	0.0	0.0	0.00119375	1.2e-07	2e-08	8.6e-07	564.1329662	736.908684	757.40942538	9.40219052	-0.00456704	-0.3606989
0.06109	11.30539	0.00086318	1.2e-07	0.0	0.0	0.00118832	1.2e-07	2e-08	8.6e-07	564.35140054	736.86431954	757.34307412	9.38463531	-0.00438509	-0.36064679
0.06119	11.31831	0.0008686	1.2e-07	0.0	0.0	0.00118289	1.3e-07	2e-08	8.7e-07	564.56939525	736.82002648	757.27684134	9.36710874	-0.00420295	-0.36059478
0.06129	11.3312	0.00087403	1.2e-07	0.0	0.0	0.00117745	1.3e-07	2e-08	8.8e-07	564.78695129	736.77580436	757.21072685	9.34961076	-0.0040205	-0.36054286
0.06139	11.34408	0.00087946	1.2e-07	0.0	0.0	0.00117201	1.3e-07	2e-08	8.8e-07	565.00406961	736.73165267	757.14473047	9.33214129	-0.00383779	-0.36049103
0.06149	11.35693	0.00088489	1.2e-07	0.0	0.0	0.00116656	1.3e-07	2e-08	8.9e-07	565.22075116	736.68757097	757.07885198	9.31470022	-0.00365481	-0.36043929
0.06159	11.36977	0.00089033	1.3e-07	0.0	0.0	0.00116112	1.4e-07	2e-08	8.9e-07	565.43699689	736.64355878	757.01309119	9.29728748	-0.00347156	-0.36038765
0.06169	11.38258	0.00089577	1.3e-07	0.0	0.0	0.00115566	1.4e-07	2e-08	9e-07	565.65280776	736.59961566	756.94744791	9.27990299	-0.00328802	-0.3603361
0.06179	11.39537	0.00090121	1.3e-07	0.0	0.0	0.00115021	1.4e-07	2e-08	9e-07	565.86818469	736.55574114	756.88192195	9.26254665	-0.0031042	-0.36028464
0.06189	11.40814	0.00090666	1.3e-07	0.0	0.0	0.00114476	1.4e-07	2e-08	9.1e-07	566.08312863	736.51193476	756.81651311	9.24521838	-0.00292008	-0.36023327
0.06199	11.42089	0.0009121	1.3e-07	0.0	0.0	0.0011393	1.5e-07	2e-08	9.1e-07	566.29764052	736.46819605	756.7512212	9.22791811	-0.00273566	-0.360182
0.06209	11.43362	0.00091755	1.4e-07	0.0	0.0	0.00113384	1.5e-07	2e-08	9.2e-07	566.5117213	736.42452453	756.68604602	9.21064574	-0.00255094	-0.36013081
0.06219	11.44633	0.000923	1.4e-07	0.0	0.0	0.00112838	1.5e-07	2e-08	9.2e-07	566.72537189	736.38091975	756.62098738	9.19340119	-0.00236591	-0.36007972
0.06229	11.45902	0.00092845	1.4e-07	0.0	0.0	0.00112291	1.6e-07	2e-08	9.3e-07	566.93859323	736.33738123	756.5560451	9.17618437	-0.00218056	-0.36002872
0.06239	11.47168	0.00093391	1.4e-07	0.0	0.0	0.00111745	1.6e-07	2e-08	9.4e-07	567.15138624	736.29390853	756.49121897	9.15899519	-0.00199497	-0.35997781
0.06249	11.48433	0.00093936	1.5e-07	0.0	0.0	0.00111199	1.6e-07	2e-08	9.4e-07	567.36375184	736.25050128	756.42650881	9.14183359	-0.001809	-0.35992699
0.06259	11.49695	0.00094481	1.5e-07	0.0	0.0	0.00110652	1.7e-07	2e-08	9.5e-07	567.57569096	736.20715893	756.36191443	9.12469947	-0.0016227	-0.35987626
0.06269	11.50956	0.00095027	1.5e-07	0.0	0.0	0.00110106	1.7e-07	3e-08	9.5e-07	567.78720452	736.16388101	756.29743564	9.10759274	-0.00143606	-0.35982562
0.06279	11.52214	0.00095572	1.5e-07	0.0	0.0	0.00109559	1.7e-07	3e-08	9.6e-07	567.99829343	736.12066704	756.23307224	9.09051333	-0.00124907	-0.35977508
0.06289	11.5347	0.00096117	1.6e-07	0.0	0.0	0.00109013	1.8e-07	3e-08	9.6e-07	568.2089586	736.07751656	756.16882406	9.07346115	-0.00106174	-0.35972462
0.06299	11.54724	0.00096663	1.6e-07	0.0	0.0	0.00108466	1.8e-07	3e-08	9.7e-07	568.41920095	736.0344291	756.1046909	9.0564361	-0.00087405	-0.35967426
0.06309	11.55976	0.00097208	1.6e-07	0.0	0.0	0.0010792	1.8e-07	3e-08	9.7e-07	568.62902139	735.99140418	756.04067258	9.03943812	-0.00068599	-0.35962398
0.06319	11.57226	0.00097753	1.6e-07	0.0	0.0	0.00107373	1.9e-07	3e-08	9.8e-07	568.83842081	735.94844135	755.9767689	9.02246711	-0.00049757	-0.3595738
0.06329	11.58473	0.00098298	1.7e-07	0.0	0.0	0.00106827	1.9e-07	3e-08	9.8e-07	569.04740012	735.90554012	755.91297969	9.00552298	-0.00030877	-0.3595237
0.06339	11.59719	0.00098842	1.7e-07	0.0	0.0	0.00106281	1.9e-07	3e-08	9.9e-07	569.25596022	735.86270004	755.84930475	8.98860567	-0.00011959	-0.3594737
0.06349	11.60962	0.00099387	1.7e-07	0.0	0.0	0.00105736	2e-07	3e-08	1e-06	569.464102	735.81992063	755.7857439	8.97171507	6.998e-05	-0.35942378
0.06359	11.62204	0.00099931	1.7e-07	0.0	0.0	0.0010519	2e-07	3e-08	1e-06	569.67182636	735.77720142	755.72229696	8.9548511	0.00025994	-0.35937395
0.06369	11.63443	0.00100475	1.8e-07	0.0	0.0	0.00104645	2e-07	3e-08	1.01e-06	569.87913418	735.73454204	755.65896374	8.93801367	0.00045015	-0.35932422
0.06379	11.6468	0.00101019	1.8e-07	0.0	0.0	0.001041	2.1e-07	3e-08	1.01e-06	570.08602636	735.69194199	755.59574406	8.92120271	0.00064087	-0.35927457
0.06389	11.65915	0.00101562	1.8e-07	0.0	0.0	0.00103555	2.1e-07	3e-08	1.02e-06	570.29250378	735.6494008	755.53263774	8.90441814	0.000832	-0.35922501
0.06399	11.67148	0.00102105	1.9e-07	0.0	0.0	0.00103011	2.2e-07	3e-08	1.02e-06	570.49856731	735.60691799	755.46964459	8.88765986	0.00102355	-0.35917554
0.06409	11.68378	0.00102648	1.9e-07	0.0	0.0	0.00102467	2.2e-07	3e-08	1.03e-06	570.70421784	735.56449312	755.40676442	8.87092779	0.00121551	-0.35912616
0.06419	11.69607	0.00103191	1.9e-07	0.0	0.0	0.00101923	2.2e-07	3e-08	1.03e-06	570.90945624	735.52212574	755.34399707	8.85422184	0.00140791	-0.35907686
0.06429	11.70833	0.00103732	1.9e-07	0.0	0.0	0.0010138	2.3e-07	3e-08	1.04e-06	571.11428338	735.47981539	755.28134234	8.83754194	0.00160073	-0.35902766
0.06439	11.72057	0.00104274	2e-07	0.0	0.0	0.00100837	2.3e-07	3e-08	1.04e-06	571.31870014	735.43756162	755.21880006	8.82088799	0.00179399	-0.35897854
0.06449	11.7328	0.00104815	2e-07	0.0	0.0	0.00100295	2.4e-07	4e-08	1.05e-06	571.52270737	735.39536398	755.15637005	8.80425992	0.0019877	-0.35892951
0.06459	11.745	0.00105356	2e-07	0.0	0.0	0.00099753	2.4e-07	4e-08	1.06e-06	571.72630593	735.35322203	755.09405212	8.78765763	0.00218186	-0.35888057
0.06469	11.75717	0.00105896	2.1e-07	0.0	0.0	0.00099211	2.4e-07	4e-08	1.06e-06	571.9294967	735.31113533	755.03184611	8.77108104	0.00237648	-0.35883172
0.06479	11.76933	0.00106435	2.1e-07	0.0	0.0	0.00098671	2.5e-07	4e-08	1.07e-06	572.13228052	735.26910344	754.96975182	8.75453007	0.00257157	-0.35878296
0.06489	11.78147	0.00106974	2.1e-07	0.0	0.0	0.0009813	2.5e-07	4e-08	1.07e-06	572.33465824	735.22712594	754.90776909	8.73800458	0.00276696	-0.35873428
0.06499	11.79358	0.00107512	2.2e-07	0.0	0.0	0.00097591	2.6e-07	4e-08	1.08e-06	572.53663072	735.18520245	754.84589773	8.72150458	0.00296294	-0.35868569
0.06509	11.80567	0.0010805	2.2e-07	0.0	0.0	0.00097051	2.6e-07	4e-08	1.08e-06	572.73819881	735.1433325	754.78413757	8.70502993	0.0031594	-0.35863719
0.06519	11.81774	0.00108587	2.2e-07	0.0	0.0	0.00096513	2.7e-07	4e-08	1.09e-06	572.93936334	735.10151567	754.72248844	8.68858056	0.00335634	-0.35858878
0.06529	11.82979	0.00109123	2.3e-07	0.0	0.0	0.00095975	2.7e-07	4e-08	1.09e-06	573.14012515	735.05975153	754.66095015	8.67215637	0.00355376	-0.35854045
0.06539	11.84182	0.00109659	2.3e-07	0.0	0.0	0.00095438	2.8e-07	4e-08	1.1e-06	573.34048509	735.01803967	754.59952253	8.6557573	0.00375168	-0.35849221
0.06549	11.85382	0.00110194	2.3e-07	0.0	0.0	0.00094902	2.8e-07	4e-08	1.1e-06	573.54044398	734.97637969	754.53820541	8.63938324	0.0039501	-0.35844405
0.06559	11.86581	0.00110728	2.4e-07	0.0	0.0	0.00094366	2.9e-07	4e-08	1.11e-06	573.74000266	734.93477118	754.47699862	8.62303411	0.00414903	-0.35839599
0.06569	11.87777	0.00111262	2.4e-07	0.0	0.0	0.00093831	2.9e-07	4e-08	1.11e-06	573.93916195	734.89321373	754.41590197	8.60670984	0.00434846	-0.358348
0.06579	11.88971	0.00111794	2.4e-07	0.0	0.0	0.00093297	3e-07	4e-08	1.12e-06	574.13792267	734.85170695	754.3549153	8.59041033	0.00454842	-0.35830011
0.06589	11.90163	0.00112326	2.5e-07	0.0	0.0	0.00092764	3e-07	5e-08	1.12e-06	574.33628564	734.81025044	754.29403844	8.57413549	0.00474889	-0.3582523
0.06599	11.91353	0.00112857	2.5e-07	0.0	0.0	0.00092231	3.1e-07	5e-08	1.13e-06	574.53425169	734.76884383	754.23327121	8.55788526	0.0049499	-0.35820458
0.06609	11.9254	0.00113387	2.6e-07	0.0	0.0	0.000917	3.1e-07	5e-08	1.14e-06	574.73182161	734.72748673	754.17261344	8.54165952	0.00515143	-0.35815694
0.06619	11.93726	0.00113917	2.6e-07	0.0	0.0	0.00091169	3.2e-07	5e-08	1.14e-06	574.92899624	734.68617884	754.11206496	8.52545816	0.00535335	-0.35810939
0.06629	11.94909	0.00114445	2.6e-07	0.0	0.0	0.00090639	3.2e-07	5e-08	1.15e-06	575.12577637	734.64491975	754.05162561	8.50928118	0.00555593	-0.35806193
0.06639	11.9609	0.00114972	2.7e-07	0.0	0.0	0.0009011	3.3e-07	5e-08	1.15e-06	575.3221628	734.6037091	753.9912952	8.49312844	0.00575905	-0.35801455
0.06649	11.97269	0.00115499	2.7e-07	0.0	0.0	0.00089582	3.3e-07	5e-08	1.16e-06	575.51815634	734.56254652	753.93107358	8.47699987	0.00596272	-0.35796726
0.06659	11.98445	0.00116024	2.7e-07	0.0	0.0	0.00089055	3.4e-07	5e-08	1.16e-06	575.71375777	734.52143167	753.87096057	8.46089538	0.00616695	-0.35792005
0.06669	11.9962	0.00116548	2.8e-07	0.0	0.0	0.00088529	3.4e-07	5e-08	1.17e-06	575.9089679	734.48036421	753.81095601	8.44481488	0.00637174	-0.35787292
0.06679	12.00792	0.00117072	2.8e-07	0.0	0.0	0.00088004	3.5e-07	5e-08	1.17e-06	576.1037875	734.4393438	753.75105973	8.42875829	0.00657709	-0.35782589
0.06689	12.01962	0.00117594	2.9e-07	0.0	0.0	0.0008748	3.6e-07	5e-08	1.18e-06	576.29821737	734.39837013	753.69127155	8.41272552	0.00678302	-0.35777893
0.06699	12.0313	0.00118115	2.9e-07	0.0	0.0	0.00086957	3.6e-07	5e-08	1.18e-06	576.49225829	734.35744286	753.63159133	8.39671649	0.00698952	-0.35773206
0.06709	12.04296	0.00118636	2.9e-07	0.0	0.0	0.00086436	3.7e-07	6e-08	1.19e-06	576.68591103	734.31656169	753.57201888	8.38073111	0.00719661	-0.35768528
0.06719	12.05459	0.00119155	3e-07	0.0	0.0	0.00085915	3.7e-07	6e-08	1.19e-06	576.87917637	734.2757263	753.51255404	8.36476929	0.00740428	-0.35763858
0.06729	12.0662	0.00119672	3e-07	0.0	0.0	0.00085395	3.8e-07	6e-08	1.2e-06	577.07205508	734.23493641	753.45319666	8.34883096	0.00761254	-0.35759197
0.06739	12.0778	0.00120189	3.1e-07	0.0	0.0	0.00084877	3.9e-07	6e-08	1.2e-06	577.26454794	734.19419172	753.39394656	8.33291591	0.00782121	-0.35754544
0.06749	12.08936	0.00120705	3.1e-07	0.0	0.0	0.0008436	3.9e-07	6e-08	1.21e-06	577.4566557	734.15349194	753.33480359	8.31702424	0.00803061	-0.35749899
0.06759	12.10091	0.00121219	3.1e-07	0.0	0.0	0.00083844	4e-07	6e-08	1.21e-06	577.64837913	734.11283681	753.27576757	8.30115578	0.0082406	-0.35745263
0.06769	12.11243	0.00121732	3.2e-07	0.0	0.0	0.00083329	4.1e-07	6e-08	1.22e-06	577.83971898	734.07222605	753.21683835	8.28531046	0.0084512	-0.35740635
0.06779	12.12394	0.00122244	3.2e-07	0.0	0.0	0.00082816	4.1e-07	6e-08	1.22e-06	578.03067601	734.03165941	753.15801577	8.26948818	0.0086624	-0.35736015
0.06789	12.13542	0.00122755	3.3e-07	0.0	0.0	0.00082303	4.2e-07	6e-08	1.23e-06	578.22125097	733.99113665	753.09929966	8.25368886	0.00887421	-0.35731404
0.06799	12.14687	0.00123264	3.3e-07	0.0	0.0	0.00081792	4.3e-07	6e-08	1.23e-06	578.41144459	733.95065752	753.04068987	8.2379124	0.00908663	-0.35726801
0.06809	12.15831	0.00123772	3.4e-07	0.0	0.0	0.00081283	4.3e-07	7e-08	1.24e-06	578.60125763	733.91022178	752.98218622	8.22215874	0.00929967	-0.35722207
0.06819	12.16972	0.00124278	3.4e-07	0.0	0.0	0.00080774	4.4e-07	7e-08	1.24e-06	578.79069082	733.86982923	752.92378858	8.20642777	0.00951334	-0.35717621
0.06829	12.18111	0.00124784	3.5e-07	0.0	0.0	0.00080267	4.5e-07	7e-08	1.25e-06	578.9797449	733.82947964	752.86549676	8.19071941	0.00972762	-0.35713043
0.06839	12.19248	0.00125288	3.5e-07	0.0	0.0	0.00079761	4.5e-07	7e-08	1.26e-06	579.16842059	733.78917282	752.80731063	8.17503358	0.00994254	-0.35708473
0.06849	12.20383	0.0012579	3.6e-07	0.0	0.0	0.00079257	4.6e-07	7e-08	1.26e-06	579.35671863	733.74890856	752.74923001	8.15937018	0.01015809	-0.35703912
0.06859	12.21515	0.00126291	3.6e-07	0.0	0.0	0.00078754	4.7e-07	7e-08	1.27e-06	579.54463974	733.70868669	752.69125475	8.143729	0.01037412	-0.35699359
0.06869	12.22646	0.00126791	3.6e-07	0.0	0.0	0.00078253	4.7e-07	7e-08	1.27e-06	579.73218465	733.668507	752.6333847	8.12811017	0.01059089	-0.35694815
0.06879	12.23774	0.00127289	3.7e-07	0.0	0.0	0.00077753	4.8e-07	7e-08	1.28e-06	579.91935407	733.62836933	752.5756197	8.11251351	0.01080829	-0.35690278
0.06889	12.24899	0.00127786	3.7e-07	0.0	0.0	0.00077254	4.9e-07	7e-08	1.28e-06	580.10614872	733.58827355	752.51795959	8.09693894	0.01102634	-0.3568575
0.06899	12.26023	0.00128281	3.8e-07	0.0	0.0	0.00076757	5e-07	8e-08	1.29e-06	580.29256929	733.54821951	752.46040422	8.08138635	0.01124502	-0.3568123
0.06909	12.27144	0.00128775	3.8e-07	0.0	0.0	0.00076261	5e-07	8e-08	1.29e-06	580.4786165	733.50820706	752.40295343	8.06585568	0.01146434	-0.35676718
0.06919	12.28263	0.00129267	3.9e-07	0.0	0.0	0.00075767	5.1e-07	8e-08	1.29e-06	580.66429105	733.4682361	752.34560708	8.05034682	0.01168431	-0.35672215
0.06929	12.2938	0.00129758	3.9e-07	0.0	0.0	0.00075275	5.2e-07	8e-08	1.3e-06	580.84959363	733.4283065	752.288365	8.0348597	0.01190493	-0.35667719
0.06939	12.30494	0.00130247	4e-07	0.0	0.0	0.00074784	5.3e-07	8e-08	1.3e-06	581.03452495	733.38841817	752.23122705	8.01939421	0.01212619	-0.35663232
0.06949	12.31606	0.00130734	4e-07	0.0	0.0	0.00074294	5.4e-07	8e-08	1.31e-06	581.21908568	733.348571	752.17419307	8.00395028	0.01234811	-0.35658753
0.06959	12.32716	0.0013122	4.1e-07	0.0	1e-08	0.00073806	5.4e-07	8e-08	1.31e-06	581.40327652	733.30876494	752.11726291	7.98852782	0.01257068	-0.35654282
0.06969	12.33824	0.00131705	4.1e-07	0.0	1e-08	0.0007332	5.5e-07	8e-08	1.32e-06	581.58709814	733.2689999	752.06043642	7.97312674	0.01279391	-0.35649819
0.06979	12.34929	0.00132187	4.2e-07	0.0	1e-08	0.00072835	5.6e-07	9e-08	1.32e-06	581.77055123	733.22927583	752.00371345	7.95774695	0.0130178	-0.35645365
0.06989	12.36032	0.00132668	4.3e-07	0.0	1e-08	0.00072352	5.7e-07	9e-08	1.33e-06	581.95363648	733.18959265	751.94709386	7.94238815	0.01324219	-0.35640918
0.06999	12.37133	0.00133148	4.3e-07	0.0	1e-08	0.00071871	5.8e-07	9e-08	1.33e-06	582.13635454	733.14995033	751.89057748	7.9270506	0.01346735	-0.3563648
0.07009	12.38232	0.00133626	4.4e-07	0.0	1e-08	0.00071391	5.9e-07	9e-08	1.34e-06	582.31870609	733.11034885	751.83416418	7.91173407	0.01369316	-0.3563205
0.07019	12.39328	0.00134102	4.4e-07	0.0	1e-08	0.00070913	5.9e-07	9e-08	1.34e-06	582.50069179	733.07078822	751.77785381	7.89643847	0.01391963	-0.35627627
0.07029	12.40422	0.00134576	4.5e-07	0.0	1e-08	0.00070436	6e-07	9e-08	1.35e-06	582.68231229	733.03126843	751.72164622	7.8811637	0.01414676	-0.35623213
0.07039	12.41514	0.00135049	4.5e-07	0.0	1e-08	0.00069962	6.1e-07	9e-08	1.35e-06	582.86356826	732.9917895	751.66554126	7.86590967	0.01437454	-0.35618807
0.07049	12.42603	0.0013552	4.6e-07	0.0	1e-08	0.00069489	6.2e-07	9e-08	1.36e-06	583.04446035	732.95235145	751.60953878	7.8506763	0.01460298	-0.35614409
0.07059	12.4369	0.00135989	4.6e-07	0.0	1e-08	0.00069018	6.3e-07	1e-07	1.36e-06	583.2249892	732.91295431	751.55363865	7.8354635	0.01483209	-0.35610019
0.07069	12.44775	0.00136456	4.7e-07	0.0	1e-08	0.00068548	6.4e-07	1e-07	1.37e-06	583.40515546	732.87359815	751.49784071	7.82027117	0.01506185	-0.35605637
0.07079	12.45858	0.00136922	4.8e-07	0.0	1e-08	0.0006808	6.5e-07	1e-07	1.37e-06	583.58495977	732.83428302	751.44214483	7.80509923	0.01529227	-0.35601263
0.07089	12.46938	0.00137386	4.8e-07	0.0	1e-08	0.00067614	6.6e-07	1e-07	1.38e-06	583.76440276	732.79500901	751.38655086	7.78994758	0.01552335	-0.35596897
0.07099	12.48016	0.00137848	4.9e-07	0.0	1e-08	0.0006715	6.7e-07	1e-07	1.38e-06	583.94348507	732.7557762	751.33105865	7.77481614	0.0157551	-0.35592539
0.07109	12.49092	0.00138308	4.9e-07	0.0	1e-08	0.00066688	6.8e-07	1e-07	1.39e-06	584.12220734	732.71658468	751.27566806	7.75970457	0.01598738	-0.35588189
0.07119	12.50165	0.00138766	5e-07	0.0	1e-08	0.00066227	6.9e-07	1e-07	1.39e-06	584.30057018	732.67743449	751.22037897	7.74461319	0.01622041	-0.35583847
0.07129	12.51236	0.00139223	5e-07	0.0	1e-08	0.00065769	6.9e-07	1.1e-07	1.39e-06	584.47857423	732.63832582	751.16519121	7.72954172	0.01645408	-0.35579513
0.07139	12.52305	0.00139677	5.1e-07	0.0	1e-08	0.00065312	7e-07	1.1e-07	1.4e-06	584.6562201	732.59925882	751.11010465	7.71449008	0.01668841	-0.35575187
0.07149	12.53372	0.0014013	5.2e-07	0.0	1e-08	0.00064857	7.1e-07	1.1e-07	1.4e-06	584.83350839	732.56023362	751.05511916	7.69945817	0.01692339	-0.35570869
0.07159	12.54436	0.00140581	5.2e-07	0.0	1e-08	0.00064404	7.2e-07	1.1e-07	1.41e-06	585.01043972	732.52125041	751.00023459	7.68444591	0.01715901	-0.35566559
0.07169	12.55498	0.0014103	5.3e-07	0.0	1e-08	0.00063953	7.3e-07	1.1e-07	1.41e-06	585.1870147	732.48230935	750.94545081	7.6694532	0.01739529	-0.35562257
0.07179	12.56557	0.00141477	5.3e-07	0.0	1e-08	0.00063503	7.4e-07	1.1e-07	1.42e-06	585.36323392	732.44341065	750.89076767	7.65447995	0.01763221	-0.35557962
0.07189	12.57614	0.00141922	5.4e-07	0.0	1e-08	0.00063056	7.6e-07	1.2e-07	1.42e-06	585.539098	732.40455452	750.83618504	7.63952606	0.01786978	-0.35553676
0.07199	12.58669	0.00142366	5.5e-07	0.0	1e-08	0.0006261	7.7e-07	1.2e-07	1.43e-06	585.71460751	732.36574117	750.78170279	7.62459144	0.018108	-0.35549397
0.07209	12.59722	0.00142807	5.5e-07	0.0	1e-08	0.00062167	7.8e-07	1.2e-07	1.43e-06	585.88976305	732.32697085	750.72732078	7.609676	0.01834685	-0.35545126
0.07219	12.60772	0.00143246	5.6e-07	0.0	1e-08	0.00061725	7.9e-07	1.2e-07	1.44e-06	586.0645652	732.2882438	750.67303887	7.59477965	0.01858635	-0.35540863
0.07229	12.6182	0.00143684	5.7e-07	0.0	1e-08	0.00061285	8e-07	1.2e-07	1.44e-06	586.23901456	732.2495603	750.61885692	7.57990229	0.01882648	-0.35536608
0.07239	12.62866	0.00144119	5.7e-07	0.0	1e-08	0.00060847	8.1e-07	1.2e-07	1.44e-06	586.4131117	732.21092051	750.56477482	7.56504345	0.01906712	-0.35532361
0.07249	12.63909	0.00144553	5.8e-07	0.0	1e-08	0.00060411	8.2e-07	1.3e-07	1.45e-06	586.58685721	732.17232476	750.51079241	7.55020367	0.01930849	-0.35528122
0.07259	12.6495	0.00144984	5.9e-07	0.0	1e-08	0.00059978	8.3e-07	1.3e-07	1.45e-06	586.76025164	732.13377338	750.45690958	7.53538258	0.01955047	-0.3552389
0.07269	12.65988	0.00145414	5.9e-07	0.0	1e-08	0.00059546	8.4e-07	1.3e-07	1.46e-06	586.93329556	732.09526669	750.40312619	7.52058009	0.01979308	-0.35519666
0.07279	12.67024	0.00145841	6e-07	0.0	1e-08	0.00059116	8.5e-07	1.3e-07	1.46e-06	587.10598954	732.05680502	750.3494421	7.5057961	0.0200363	-0.35515451
0.07289	12.68058	0.00146266	6.1e-07	0.0	1e-08	0.00058688	8.6e-07	1.3e-07	1.47e-06	587.27833414	732.01838872	750.29585719	7.49103051	0.02028014	-0.35511242
0.07299	12.69089	0.0014669	6.1e-07	0.0	1e-08	0.00058262	8.8e-07	1.3e-07	1.47e-06	587.45032991	731.98001815	750.24237133	7.47628324	0.02052459	-0.35507042
0.07309	12.70119	0.00147111	6.2e-07	0.0	1e-08	0.00057838	8.9e-07	1.4e-07	1.47e-06	587.62197741	731.94169368	750.18898438	7.46155417	0.02076965	-0.35502849
0.07319	12.71145	0.00147531	6.3e-07	0.0	1e-08	0.00057416	9e-07	1.4e-07	1.48e-06	587.79327718	731.90341571	750.13569623	7.44684321	0.02101531	-0.35498665
0.07329	12.7217	0.00147948	6.3e-07	0.0	1e-08	0.00056997	9.1e-07	1.4e-07	1.48e-06	587.96422976	731.86518464	750.08250674	7.43215027	0.02126157	-0.35494487
0.07339	12.73192	0.00148363	6.4e-07	0.0	1e-08	0.00056579	9.2e-07	1.4e-07	1.49e-06	588.1348357	731.8270009	750.02941578	7.41747526	0.02150842	-0.35490318
0.07349	12.74211	0.00148776	6.5e-07	0.0	1e-08	0.00056163	9.3e-07	1.4e-07	1.49e-06	588.30509553	731.78886492	749.97642324	7.40281806	0.02175587	-0.35486156
0.07359	12.75228	0.00149188	6.5e-07	0.0	1e-08	0.00055749	9.5e-07	1.5e-07	1.5e-06	588.47500978	731.7507771	749.92352898	7.38817816	0.02200382	-0.35482002
0.07369	12.76243	0.00149597	6.6e-07	0.0	1e-08	0.00055338	9.6e-07	1.5e-07	1.5e-06	588.644579	731.71273782	749.87073288	7.37355617	0.0222524	-0.35477856
0.07379	12.77256	0.00150004	6.7e-07	0.0	1e-08	0.00054928	9.7e-07	1.5e-07	1.5e-06	588.81380369	731.67474764	749.81803482	7.35895168	0.02250156	-0.35473718
0.07389	12.78266	0.00150409	6.8e-07	0.0	1e-08	0.00054521	9.8e-07	1.5e-07	1.51e-06	588.98268438	731.63680705	749.76543467	7.3443646	0.02275128	-0.35469587
0.07399	12.79274	0.00150811	6.8e-07	0.0	1e-08	0.00054116	1e-06	1.5e-07	1.51e-06	589.15122159	731.59891655	749.71293231	7.32979482	0.02300156	-0.35465464
0.07409	12.80279	0.00151212	6.9e-07	0.0	1e-08	0.00053712	1.01e-06	1.5e-07	1.52e-06	589.31941583	731.56107667	749.66052762	7.31524224	0.0232524	-0.35461348
0.07419	12.81282	0.00151611	7e-07	0.0	1e-08	0.00053311	1.02e-06	1.6e-07	1.52e-06	589.4872676	731.52328793	749.60822048	7.30070677	0.02350378	-0.35457241
0.07429	12.82282	0.00152007	7.1e-07	0.0	1e-08	0.00052912	1.03e-06	1.6e-07	1.52e-06	589.65477741	731.48555089	749.55601077	7.28618829	0.02375571	-0.3545314
0.07439	12.8328	0.00152401	7.1e-07	0.0	1e-08	0.00052515	1.05e-06	1.6e-07	1.53e-06	589.82194577	731.44786612	749.50389837	7.27168671	0.02400818	-0.35449048
0.07449	12.84276	0.00152794	7.2e-07	0.0	1e-08	0.0005212	1.06e-06	1.6e-07	1.53e-06	589.98877316	731.41023419	749.45188315	7.25720193	0.02426118	-0.35444963
0.07459	12.8527	0.00153184	7.3e-07	0.0	1e-08	0.00051727	1.07e-06	1.7e-07	1.54e-06	590.15526009	731.37265569	749.39996501	7.24273383	0.0245147	-0.35440886
0.07469	12.8626	0.00153572	7.4e-07	0.0	1e-08	0.00051336	1.09e-06	1.7e-07	1.54e-06	590.32140704	731.33513124	749.34814382	7.22828233	0.02476874	-0.35436816
0.07479	12.87249	0.00153958	7.4e-07	0.0	1e-08	0.00050948	1.1e-06	1.7e-07	1.54e-06	590.4872145	731.29766147	749.29641946	7.21384731	0.02502328	-0.35432754
0.07489	12.88235	0.00154341	7.5e-07	0.0	1e-08	0.00050561	1.11e-06	1.7e-07	1.55e-06	590.65268294	731.26024687	749.24479184	7.19942803	0.02527829	-0.354287
0.07499	12.89219	0.00154723	7.6e-07	0.0	1e-08	0.00050177	1.13e-06	1.7e-07	1.55e-06	590.81781286	731.22288817	749.19326082	7.18502547	0.02553383	-0.35424653
0.07509	12.902	0.00155102	7.7e-07	0.0	1e-08	0.00049795	1.14e-06	1.8e-07	1.55e-06	590.98260472	731.18558606	749.14182629	7.17063906	0.02578985	-0.35420613
0.07519	12.91179	0.0015548	7.7e-07	0.0	1e-08	0.00049415	1.15e-06	1.8e-07	1.56e-06	591.14705899	731.14834121	749.09048814	7.15626868	0.02604635	-0.35416582
0.07529	12.92155	0.00155855	7.8e-07	0.0	1e-08	0.00049037	1.17e-06	1.8e-07	1.56e-06	591.31117613	731.11115432	749.03924626	7.14191422	0.02630332	-0.35412558
0.07539	12.93129	0.00156228	7.9e-07	0.0	1e-08	0.00048661	1.18e-06	1.8e-07	1.57e-06	591.47495661	731.0740261	748.98810054	7.12757559	0.02656075	-0.35408541
0.07549	12.941	0.00156598	8e-07	0.0	1e-08	0.00048288	1.2e-06	1.8e-07	1.57e-06	591.63840089	731.03695727	748.93705086	7.11325267	0.02681864	-0.35404532
0.07559	12.95069	0.00156967	8.1e-07	0.0	1e-08	0.00047916	1.21e-06	1.9e-07	1.57e-06	591.80150942	730.99994857	748.88609712	7.09894535	0.02707697	-0.3540053
0.07569	12.96036	0.00157334	8.1e-07	0.0	1e-08	0.00047547	1.23e-06	1.9e-07	1.58e-06	591.96428264	730.96300077	748.83523921	7.08465353	0.02733575	-0.35396536
0.07579	12.97	0.00157698	8.2e-07	0.0	1e-08	0.00047179	1.24e-06	1.9e-07	1.58e-06	592.12672102	730.92611463	748.784477	7.07037709	0.02759495	-0.3539255
0.07589	12.97962	0.0015806	8.3e-07	0.0	1e-08	0.00046814	1.25e-06	1.9e-07	1.58e-06	592.28882498	730.88929094	748.73381041	7.05611593	0.02785457	-0.35388571
0.07599	12.98921	0.0015842	8.4e-07	0.0	1e-08	0.00046451	1.27e-06	2e-07	1.59e-06	592.45059497	730.8525305	748.68323933	7.04186993	0.0281146	-0.35384599
0.07609	12.99878	0.00158778	8.5e-07	0.0	1e-08	0.00046091	1.28e-06	2e-07	1.59e-06	592.61203142	730.81583407	748.63276363	7.02763827	0.02837503	-0.35380636
0.07619	13.00832	0.00159134	8.6e-07	0.0	1e-08	0.00045732	1.3e-06	2e-07	1.6e-06	592.77313475	730.77920242	748.58238324	7.01342203	0.02863586	-0.35376679
0.07629	13.01784	0.00159487	8.6e-07	0.0	1e-08	0.00045376	1.31e-06	2e-07	1.6e-06	592.93390541	730.74263647	748.53209803	6.99922058	0.02889707	-0.3537273
0.07639	13.02733	0.00159839	8.7e-07	0.0	1e-08	0.00045021	1.33e-06	2.1e-07	1.6e-06	593.09434381	730.70613707	748.48190791	6.9850338	0.02915865	-0.35368788
0.07649	13.0368	0.00160188	8.8e-07	0.0	1e-08	0.00044669	1.34e-06	2.1e-07	1.61e-06	593.25445037	730.66970509	748.43181276	6.97086159	0.02942059	-0.35364854
0.07659	13.04625	0.00160535	8.9e-07	0.0	1e-08	0.00044319	1.36e-06	2.1e-07	1.61e-06	593.41422549	730.63334142	748.3818125	6.95670381	0.02968289	-0.35360928
0.07669	13.05567	0.0016088	9e-07	0.0	1e-08	0.00043971	1.38e-06	2.1e-07	1.61e-06	593.57366961	730.59704695	748.33190702	6.94256037	0.02994553	-0.35357009
0.07679	13.06506	0.00161222	9.1e-07	0.0	1e-08	0.00043626	1.39e-06	2.2e-07	1.62e-06	593.73278311	730.56082261	748.28209622	6.92843114	0.0302085	-0.35353097
0.07689	13.07443	0.00161563	9.1e-07	0.0	1e-08	0.00043282	1.41e-06	2.2e-07	1.62e-06	593.89156641	730.52466932	748.23238	6.91431599	0.03047179	-0.35349192
0.07699	13.08377	0.00161901	9.2e-07	0.0	1e-08	0.00042941	1.42e-06	2.2e-07	1.62e-06	594.0500199	730.48858803	748.18275826	6.90021482	0.03073539	-0.35345296
0.07709	13.09309	0.00162237	9.3e-07	0.0	1e-08	0.00042601	1.44e-06	2.2e-07	1.63e-06	594.20814397	730.4525797	748.13323091	6.88612751	0.03099929	-0.35341406
0.07719	13.10239	0.00162571	9.4e-07	0.0	1e-08	0.00042264	1.46e-06	2.3e-07	1.63e-06	594.36593903	730.41664531	748.08379784	6.87205393	0.03126348	-0.35337524
0.07729	13.11166	0.00162903	9.5e-07	0.0	1e-08	0.00041929	1.47e-06	2.3e-07	1.63e-06	594.52340545	730.38078584	748.03445897	6.85799339	0.03152796	-0.35333649
0.07739	13.1209	0.00163233	9.6e-07	0.0	1e-08	0.00041597	1.49e-06	2.3e-07	1.64e-06	594.68054361	730.34500215	747.9852142	6.84394648	0.0317927	-0.35329782
0.07749	13.13012	0.0016356	9.7e-07	0.0	1e-08	0.00041266	1.5e-06	2.3e-07	1.64e-06	594.8373539	730.30929535	747.93606344	6.82991307	0.03205769	-0.35325922
0.07759	13.13932	0.00163886	9.8e-07	0.0	1e-08	0.00040937	1.52e-06	2.4e-07	1.64e-06	594.99383668	730.27366649	747.88700659	6.81589286	0.03232293	-0.35322069
0.07769	13.14849	0.00164209	9.9e-07	0.0	1e-08	0.00040611	1.54e-06	2.4e-07	1.65e-06	595.14999234	730.23811659	747.83804357	6.80188573	0.0325884	-0.35318224
0.07779	13.15763	0.0016453	9.9e-07	0.0	1e-08	0.00040287	1.55e-06	2.4e-07	1.65e-06	595.30582123	730.20264672	747.78917428	6.78789154	0.03285408	-0.35314386
0.07789	13.16675	0.00164849	1e-06	0.0	1e-08	0.00039965	1.57e-06	2.4e-07	1.65e-06	595.46132373	730.16725795	747.74039863	6.77391017	0.03311997	-0.35310556
0.07799	13.17584	0.00165165	1.01e-06	0.0	1e-08	0.00039645	1.59e-06	2.5e-07	1.66e-06	595.61650018	730.13195136	747.69171653	6.7599415	0.03338606	-0.35306733
0.07809	13.18491	0.0016548	1.02e-06	0.0	1e-08	0.00039327	1.61e-06	2.5e-07	1.66e-06	595.77135095	730.09672805	747.6431279	6.74598539	0.03365233	-0.35302917
0.07819	13.19395	0.00165793	1.03e-06	0.0	1e-08	0.00039011	1.62e-06	2.5e-07	1.66e-06	595.92587639	730.06158913	747.59463265	6.73204171	0.03391876	-0.35299109
0.07829	13.20297	0.00166103	1.04e-06	0.0	2e-08	0.00038697	1.64e-06	2.5e-07	1.67e-06	596.08007683	730.02653574	747.5462307	6.71811034	0.03418535	-0.35295308
0.07839	13.21196	0.00166411	1.05e-06	0.0	2e-08	0.00038386	1.66e-06	2.6e-07	1.67e-06	596.23395263	729.99156901	747.49792195	6.70419113	0.03445209	-0.35291514
0.07849	13.22092	0.00166717	1.06e-06	0.0	2e-08	0.00038077	1.68e-06	2.6e-07	1.67e-06	596.38750412	729.95669011	747.44970632	6.69028397	0.03471895	-0.35287727
0.07859	13.22986	0.00167021	1.07e-06	0.0	2e-08	0.00037769	1.69e-06	2.6e-07	1.67e-06	596.54073163	729.9219002	747.40158374	6.67638735	0.03498606	-0.35283948
0.07869	13.23878	0.00167323	1.08e-06	0.0	2e-08	0.00037464	1.71e-06	2.7e-07	1.68e-06	596.69363548	729.88720046	747.35355413	6.66250341	0.03525318	-0.35280176
0.07879	13.24767	0.00167622	1.09e-06	0.0	2e-08	0.00037161	1.73e-06	2.7e-07	1.68e-06	596.84621601	729.85259209	747.3056174	6.64863104	0.0355204	-0.35276412
0.07889	13.25653	0.0016792	1.1e-06	0.0	2e-08	0.0003686	1.75e-06	2.7e-07	1.68e-06	596.99847354	729.81807631	747.25777347	6.6347701	0.0357877	-0.35272654
0.07899	13.26537	0.00168215	1.11e-06	0.0	2e-08	0.00036562	1.77e-06	2.7e-07	1.69e-06	597.15040838	729.78365435	747.21002227	6.62092044	0.03605507	-0.35268904
0.07909	13.27418	0.00168509	1.12e-06	0.0	2e-08	0.00036265	1.78e-06	2.8e-07	1.69e-06	597.30202085	729.74932745	747.16236371	6.60708193	0.03632249	-0.35265162
0.07919	13.28296	0.001688	1.13e-06	0.0	2e-08	0.0003597	1.8e-06	2.8e-07	1.69e-06	597.45331126	729.71509686	747.11479772	6.59325441	0.03658996	-0.35261426
0.07929	13.29172	0.00169089	1.14e-06	0.0	2e-08	0.00035678	1.82e-06	2.8e-07	1.7e-06	597.60427992	729.68096385	747.06732423	6.57943774	0.03685745	-0.35257698
0.07939	13.30046	0.00169376	1.15e-06	0.0	2e-08	0.00035387	1.84e-06	2.9e-07	1.7e-06	597.75492711	729.64692972	747.01994317	6.56563178	0.03712495	-0.35253977
0.07949	13.30917	0.00169661	1.16e-06	0.0	2e-08	0.00035099	1.86e-06	2.9e-07	1.7e-06	597.90525315	729.61299575	746.97265445	6.55183638	0.03739246	-0.35250263
0.07959	13.31785	0.00169944	1.17e-06	0.0	2e-08	0.00034813	1.88e-06	2.9e-07	1.7e-06	598.05525832	729.57916327	746.925458	6.53805139	0.03765994	-0.35246557
0.07969	13.3265	0.00170225	1.17e-06	0.0	2e-08	0.00034528	1.9e-06	3e-07	1.71e-06	598.20494291	729.54543359	746.87835376	6.52427667	0.0379274	-0.35242858
0.07979	13.33513	0.00170503	1.18e-06	0.0	2e-08	0.00034246	1.92e-06	3e-07	1.71e-06	598.3543072	729.51180806	746.83134167	6.51051069	0.03819484	-0.35239166
0.07989	13.34374	0.0017078	1.19e-06	0.0	2e-08	0.00033966	1.94e-06	3e-07	1.71e-06	598.50335145	729.47828791	746.78442164	6.49675556	0.0384622	-0.35235481
0.07999	13.35231	0.00171054	1.2e-06	0.0	2e-08	0.00033688	1.95e-06	3e-07	1.72e-06	598.65207595	729.44487461	746.73759363	6.48301016	0.03872949	-0.35231804
0.08009	13.36086	0.00171327	1.21e-06	0.0	2e-08	0.00033412	1.97e-06	3.1e-07	1.72e-06	598.80048097	729.41156951	746.69085755	6.46927434	0.03899669	-0.35228133
0.08019	13.36939	0.00171597	1.22e-06	0.0	2e-08	0.00033138	1.99e-06	3.1e-07	1.72e-06	598.94856678	729.37837402	746.64421334	6.45554793	0.03926379	-0.3522447
0.08029	13.37789	0.00171866	1.23e-06	0.0	2e-08	0.00032866	2.01e-06	3.1e-07	1.72e-06	599.09633363	729.34528953	746.59766095	6.44183077	0.03953077	-0.35220814
0.08039	13.38636	0.00172132	1.25e-06	0.0	2e-08	0.00032596	2.03e-06	3.2e-07	1.73e-06	599.24378179	729.31231747	746.5512003	6.42812269	0.03979761	-0.35217166
0.08049	13.3948	0.00172396	1.26e-06	0.0	2e-08	0.00032328	2.05e-06	3.2e-07	1.73e-06	599.3909115	729.27945926	746.50483134	6.41442355	0.04006431	-0.35213524
0.08059	13.40322	0.00172659	1.27e-06	0.0	2e-08	0.00032062	2.07e-06	3.2e-07	1.73e-06	599.53772302	729.24671635	746.45855401	6.40073316	0.04033084	-0.3520989
0.08069	13.41161	0.00172919	1.28e-06	0.0	2e-08	0.00031798	2.09e-06	3.3e-07	1.73e-06	599.68421659	729.2140902	746.41236825	6.38705137	0.04059719	-0.35206263
0.08079	13.41998	0.00173177	1.29e-06	0.0	2e-08	0.00031536	2.11e-06	3.3e-07	1.74e-06	599.83039244	729.18158228	746.366274	6.373378	0.04086334	-0.35202643
0.08089	13.42832	0.00173433	1.3e-06	0.0	2e-08	0.00031276	2.13e-06	3.3e-07	1.74e-06	599.97625082	729.14919408	746.32027121	6.35971289	0.04112928	-0.3519903
0.08099	13.43663	0.00173688	1.31e-06	0.0	2e-08	0.00031018	2.16e-06	3.4e-07	1.74e-06	600.12179194	729.11692708	746.27435981	6.34605586	0.04139499	-0.35195425
0.08109	13.44492	0.0017394	1.32e-06	0.0	2e-08	0.00030762	2.18e-06	3.4e-07	1.74e-06	600.26701603	729.08478279	746.22853978	6.33240498	0.04166055	-0.35191827
0.08119	13.45318	0.0017419	1.33e-06	0.0	2e-08	0.00030509	2.2e-06	3.4e-07	1.75e-06	600.41192329	729.05276273	746.18281105	6.31876304	0.04192579	-0.35188235
0.08129	13.46141	0.00174438	1.34e-06	0.0	2e-08	0.00030257	2.22e-06	3.5e-07	1.75e-06	600.55651396	729.02086844	746.13717356	6.30512858	0.04219075	-0.35184651
0.08139	13.46961	0.00174685	1.35e-06	0.0	2e-08	0.00030006	2.24e-06	3.5e-07	1.75e-06	600.70078824	728.98910147	746.09162728	6.29150141	0.04245542	-0.35181075
0.08149	13.47779	0.00174929	1.36e-06	0.0	2e-08	0.00029758	2.26e-06	3.5e-07	1.76e-06	600.84474634	728.95746339	746.04617215	6.27788135	0.04271978	-0.35177505
0.08159	13.48594	0.00175171	1.37e-06	0.0	2e-08	0.00029512	2.28e-06	3.6e-07	1.76e-06	600.98838846	728.92595577	746.00080813	6.26426821	0.04298382	-0.35173942
0.08169	13.49406	0.00175412	1.38e-06	0.0	2e-08	0.00029268	2.3e-06	3.6e-07	1.76e-06	601.13171479	728.89458019	745.95553517	6.25066181	0.04324752	-0.35170387
0.08179	13.50216	0.0017565	1.39e-06	0.0	2e-08	0.00029026	2.32e-06	3.6e-07	1.76e-06	601.27472554	728.86333826	745.91035322	6.23706196	0.04351086	-0.35166839
0.08189	13.51023	0.00175887	1.4e-06	0.0	2e-08	0.00028785	2.34e-06	3.7e-07	1.76e-06	601.41742089	728.8322316	745.86526226	6.22346847	0.04377383	-0.35163298
0.08199	13.51827	0.00176121	1.41e-06	0.0	2e-08	0.00028547	2.37e-06	3.7e-07	1.77e-06	601.55980101	728.80126182	745.82026223	6.20988115	0.04403641	-0.35159764
0.08209	13.52629	0.00176354	1.42e-06	0.0	2e-08	0.0002831	2.39e-06	3.7e-07	1.77e-06	601.70186608	728.77043057	745.7753531	6.19629979	0.04429858	-0.35156237
0.08219	13.53428	0.00176585	1.43e-06	0.0	2e-08	0.00028076	2.41e-06	3.8e-07	1.77e-06	601.84361629	728.73973949	745.73053482	6.18272422	0.04456032	-0.35152717
0.08229	13.54224	0.00176814	1.44e-06	0.0	2e-08	0.00027843	2.43e-06	3.8e-07	1.77e-06	601.98505178	728.70919029	745.68580738	6.16915164	0.04482179	-0.35149205
0.08239	13.55017	0.00177041	1.46e-06	0.0	2e-08	0.00027612	2.45e-06	3.8e-07	1.78e-06	602.12617267	728.67878476	745.64117073	6.15558613	0.04508269	-0.35145699
0.08249	13.55807	0.00177266	1.47e-06	0.0	2e-08	0.00027383	2.48e-06	3.9e-07	1.78e-06	602.26697915	728.64852448	745.59662485	6.14202566	0.04534312	-0.35142201
0.08259	13.56595	0.00177489	1.48e-06	0.0	2e-08	0.00027156	2.5e-06	3.9e-07	1.78e-06	602.40747138	728.61841119	745.5521697	6.12847001	0.04560306	-0.3513871
0.08269	13.5738	0.0017771	1.49e-06	0.0	2e-08	0.00026931	2.52e-06	3.9e-07	1.78e-06	602.5476495	728.58844659	745.50780525	6.11491897	0.0458625	-0.35135226
0.08279	13.58162	0.0017793	1.5e-06	0.0	2e-08	0.00026707	2.54e-06	4e-07	1.79e-06	602.68751365	728.55863243	745.46353147	6.10137232	0.04612142	-0.35131749
0.08289	13.58942	0.00178147	1.51e-06	0.0	2e-08	0.00026486	2.56e-06	4e-07	1.79e-06	602.82706395	728.52897047	745.41934834	6.08782984	0.0463798	-0.35128279
0.08299	13.59719	0.00178363	1.52e-06	0.0	2e-08	0.00026266	2.59e-06	4.1e-07	1.79e-06	602.96630055	728.49946246	745.37525583	6.0742913	0.04663763	-0.35124817
0.08309	13.60493	0.00178577	1.53e-06	0.0	2e-08	0.00026048	2.61e-06	4.1e-07	1.79e-06	603.10522356	728.47011018	745.33125393	6.06075649	0.04689488	-0.35121361
0.08319	13.61264	0.00178789	1.54e-06	0.0	2e-08	0.00025832	2.63e-06	4.1e-07	1.79e-06	603.2438331	728.44091542	745.2873426	6.04722518	0.04715154	-0.35117913
0.08329	13.62032	0.00178999	1.55e-06	0.0	2e-08	0.00025618	2.66e-06	4.2e-07	1.8e-06	603.38212929	728.41187999	745.24352183	6.03369713	0.0474076	-0.35114471
0.08339	13.62797	0.00179208	1.57e-06	0.0	2e-08	0.00025405	2.68e-06	4.2e-07	1.8e-06	603.52011223	728.38300571	745.1997916	6.02017213	0.04766303	-0.35111037
0.08349	13.6356	0.00179414	1.58e-06	0.0	2e-08	0.00025195	2.7e-06	4.2e-07	1.8e-06	603.65778202	728.3542944	745.15615189	6.00664994	0.04791782	-0.3510761
0.08359	13.6432	0.00179619	1.59e-06	0.0	3e-08	0.00024986	2.72e-06	4.3e-07	1.8e-06	603.79513847	728.32574809	745.11260279	5.99311209	0.04817214	-0.3510419
0.08369	13.65077	0.00179822	1.6e-06	0.0	3e-08	0.00024779	2.75e-06	4.3e-07	1.8e-06	603.93218177	728.29736858	745.06914423	5.979589	0.04842565	-0.35100777
0.08379	13.65831	0.00180024	1.61e-06	0.0	3e-08	0.00024573	2.77e-06	4.4e-07	1.81e-06	604.06891205	728.2691577	745.0257762	5.96606707	0.04867847	-0.35097371
0.08389	13.66583	0.00180223	1.62e-06	0.0	3e-08	0.0002437	2.79e-06	4.4e-07	1.81e-06	604.20532937	728.24111735	744.9824987	5.952546	0.04893059	-0.35093973
0.08399	13.67331	0.00180421	1.63e-06	0.0	3e-08	0.00024168	2.82e-06	4.4e-07	1.81e-06	604.34143377	728.21324945	744.93931173	5.93902546	0.04918199	-0.35090581
0.08409	13.68077	0.00180617	1.65e-06	0.0	3e-08	0.00023968	2.84e-06	4.5e-07	1.81e-06	604.47722531	728.18555592	744.89621528	5.92550511	0.04943264	-0.35087197
0.08419	13.6882	0.00180811	1.66e-06	0.0	3e-08	0.0002377	2.87e-06	4.5e-07	1.81e-06	604.61270401	728.15803869	744.85320937	5.91198463	0.04968254	-0.35083819
0.08429	13.6956	0.00181004	1.67e-06	0.0	3e-08	0.00023573	2.89e-06	4.5e-07	1.82e-06	604.7478699	728.13069974	744.81029399	5.89846368	0.04993166	-0.35080449
0.08439	13.70297	0.00181194	1.68e-06	0.0	3e-08	0.00023378	2.91e-06	4.6e-07	1.82e-06	604.882723	728.10354102	744.76746916	5.88494191	0.05017999	-0.35077086
0.08449	13.71031	0.00181384	1.69e-06	0.0	3e-08	0.00023185	2.94e-06	4.6e-07	1.82e-06	605.01726332	728.07656452	744.72473489	5.87141898	0.05042752	-0.3507373
0.08459	13.71763	0.00181571	1.7e-06	0.0	3e-08	0.00022993	2.96e-06	4.7e-07	1.82e-06	605.15149087	728.04977223	744.6820912	5.85789453	0.05067421	-0.35070381
0.08469	13.72491	0.00181757	1.71e-06	0.0	3e-08	0.00022803	2.99e-06	4.7e-07	1.82e-06	605.28540564	728.02316618	744.63953809	5.8443682	0.05092005	-0.35067039
0.08479	13.73217	0.00181941	1.73e-06	0.0	3e-08	0.00022615	3.01e-06	4.7e-07	1.83e-06	605.41900775	727.99674847	744.59707555	5.8308581	0.05116517	-0.35063705
0.08489	13.73939	0.00182123	1.74e-06	0.0	3e-08	0.00022429	3.03e-06	4.8e-07	1.83e-06	605.5522974	727.97052126	744.55470354	5.81733321	0.05140932	-0.35060377
0.08499	13.74659	0.00182304	1.75e-06	0.0	3e-08	0.00022244	3.06e-06	4.8e-07	1.83e-06	605.68527436	727.9444865	744.51242214	5.80380639	0.05165258	-0.35057057
0.08509	13.75376	0.00182483	1.76e-06	0.0	3e-08	0.00022061	3.08e-06	4.9e-07	1.83e-06	605.81793861	727.91864628	744.47023136	5.79027733	0.05189492	-0.35053744
0.08519	13.7609	0.0018266	1.77e-06	0.0	3e-08	0.00021879	3.11e-06	4.9e-07	1.83e-06	605.95029014	727.89300269	744.42813124	5.77674575	0.05213634	-0.35050437
0.08529	13.76801	0.00182836	1.78e-06	0.0	3e-08	0.00021699	3.13e-06	4.9e-07	1.84e-06	606.08232892	727.86755787	744.38612179	5.76321137	0.05237682	-0.35047138
0.08539	13.77509	0.0018301	1.79e-06	0.0	3e-08	0.00021521	3.16e-06	5e-07	1.84e-06	606.21405491	727.84231393	744.34420304	5.74967388	0.05261633	-0.35043846
0.08549	13.78214	0.00183182	1.81e-06	0.0	3e-08	0.00021344	3.18e-06	5e-07	1.84e-06	606.34546809	727.81727303	744.30237502	5.73613299	0.05285486	-0.35040562
0.08559	13.78916	0.00183353	1.82e-06	0.0	3e-08	0.00021169	3.21e-06	5.1e-07	1.84e-06	606.47656839	727.79243734	744.26063776	5.72258842	0.0530924	-0.35037284
0.08569	13.79616	0.00183522	1.83e-06	0.0	3e-08	0.00020995	3.23e-06	5.1e-07	1.84e-06	606.60735576	727.76780904	744.2189913	5.70903986	0.05332892	-0.35034013
0.08579	13.80312	0.0018369	1.84e-06	0.0	3e-08	0.00020824	3.26e-06	5.1e-07	1.84e-06	606.73783015	727.74339033	744.17743565	5.69548701	0.0535644	-0.3503075
0.08589	13.81005	0.00183856	1.85e-06	0.0	3e-08	0.00020653	3.28e-06	5.2e-07	1.85e-06	606.8679915	727.71918343	744.13597087	5.68192958	0.05379884	-0.35027494
0.08599	13.81696	0.0018402	1.86e-06	0.0	3e-08	0.00020484	3.31e-06	5.2e-07	1.85e-06	606.99783972	727.69519057	744.09459699	5.66836644	0.05403224	-0.35024244
0.08609	13.82383	0.00184183	1.88e-06	0.0	3e-08	0.00020317	3.33e-06	5.3e-07	1.85e-06	607.12737461	727.67141437	744.05331409	5.65479297	0.0542647	-0.35021003
0.08619	13.83067	0.00184345	1.89e-06	0.0	3e-08	0.00020152	3.36e-06	5.3e-07	1.85e-06	607.25659616	727.64785689	744.01212219	5.64121785	0.05449595	-0.35017768
0.08629	13.83748	0.00184505	1.9e-06	0.0	3e-08	0.00019987	3.38e-06	5.3e-07	1.85e-06	607.38550427	727.6245204	743.97102134	5.62763659	0.05472608	-0.3501454
0.08639	13.84427	0.00184663	1.91e-06	0.0	3e-08	0.00019825	3.41e-06	5.4e-07	1.85e-06	607.51409883	727.60140724	743.93001158	5.61404885	0.05495509	-0.35011319
0.08649	13.85102	0.0018482	1.92e-06	0.0	3e-08	0.00019664	3.43e-06	5.4e-07	1.86e-06	607.64237974	727.57851973	743.88909297	5.60045431	0.05518295	-0.35008106
0.08659	13.85774	0.00184975	1.94e-06	0.0	3e-08	0.00019504	3.46e-06	5.5e-07	1.86e-06	607.77034687	727.55586026	743.84826556	5.58685262	0.05540965	-0.350049
0.08669	13.86444	0.00185129	1.95e-06	0.0	3e-08	0.00019346	3.48e-06	5.5e-07	1.86e-06	607.89800008	727.53343119	743.80752942	5.57324343	0.05563517	-0.35001701
0.08679	13.8711	0.00185281	1.96e-06	0.0	3e-08	0.0001919	3.51e-06	5.5e-07	1.86e-06	608.02533924	727.51123493	743.76688459	5.55962641	0.05585949	-0.34998509
0.08689	13.87773	0.00185432	1.97e-06	0.0	3e-08	0.00019035	3.54e-06	5.6e-07	1.86e-06	608.1523642	727.48927391	743.72633114	5.54600119	0.0560826	-0.34995324
0.08699	13.88433	0.00185581	1.98e-06	0.0	3e-08	0.00018881	3.56e-06	5.6e-07	1.86e-06	608.27907481	727.46755055	743.68586915	5.53236743	0.05630448	-0.34992147
0.08709	13.8909	0.00185729	1.99e-06	0.0	3e-08	0.00018729	3.59e-06	5.7e-07	1.87e-06	608.40547091	727.44606733	743.64549866	5.51872478	0.05652511	-0.34988976
0.08719	13.89744	0.00185875	2.01e-06	0.0	3e-08	0.00018578	3.61e-06	5.7e-07	1.87e-06	608.53155233	727.42482672	743.60521976	5.50507288	0.05674448	-0.34985813
0.08729	13.90394	0.0018602	2.02e-06	0.0	3e-08	0.00018429	3.64e-06	5.8e-07	1.87e-06	608.65731863	727.4038315	743.56503259	5.49138583	0.05696282	-0.34982657
0.08739	13.91042	0.00186163	2.03e-06	0.0	3e-08	0.00018281	3.66e-06	5.8e-07	1.87e-06	608.78276947	727.38308437	743.52493727	5.47770581	0.05717969	-0.34979509
0.08749	13.91687	0.00186305	2.04e-06	0.0	3e-08	0.00018135	3.69e-06	5.8e-07	1.87e-06	608.90790486	727.36258764	743.48493382	5.46401407	0.05739525	-0.34976367
0.08759	13.92328	0.00186446	2.05e-06	0.0	3e-08	0.0001799	3.72e-06	5.9e-07	1.87e-06	609.03272457	727.34234391	743.44502233	5.4503101	0.05760951	-0.34973233
0.08769	13.92967	0.00186585	2.07e-06	0.0	3e-08	0.00017846	3.74e-06	5.9e-07	1.87e-06	609.15722835	727.32235581	743.40520289	5.43659341	0.05782242	-0.34970106
0.08779	13.93602	0.00186723	2.08e-06	0.0	3e-08	0.00017704	3.77e-06	6e-07	1.88e-06	609.28141595	727.30262598	743.3654756	5.42286352	0.05803399	-0.34966986
0.08789	13.94234	0.00186859	2.09e-06	0.0	3e-08	0.00017563	3.8e-06	6e-07	1.88e-06	609.40528711	727.28315709	743.32584056	5.40911989	0.05824419	-0.34963873
0.08799	13.94863	0.00186994	2.1e-06	0.0	4e-08	0.00017424	3.82e-06	6e-07	1.88e-06	609.52884153	727.26395184	743.28629788	5.39536203	0.05845301	-0.34960768
0.08809	13.95489	0.00187127	2.11e-06	0.0	4e-08	0.00017286	3.85e-06	6.1e-07	1.88e-06	609.65207893	727.24501295	743.24684765	5.3815894	0.05866044	-0.3495767
0.08819	13.96111	0.0018726	2.12e-06	0.0	4e-08	0.00017149	3.87e-06	6.1e-07	1.88e-06	609.77499902	727.22634316	743.20749	5.36780148	0.05886645	-0.34954579
0.08829	13.96731	0.0018739	2.14e-06	0.0	4e-08	0.00017014	3.9e-06	6.2e-07	1.88e-06	609.89760148	727.20794526	743.16822503	5.35399773	0.05907103	-0.34951496
0.08839	13.97347	0.0018752	2.15e-06	0.0	4e-08	0.0001688	3.93e-06	6.2e-07	1.88e-06	610.01988597	727.18982202	743.12905287	5.3401776	0.05927417	-0.34948419
0.08849	13.9796	0.00187648	2.16e-06	0.0	4e-08	0.00016748	3.95e-06	6.3e-07	1.89e-06	610.14185217	727.17197632	743.08997363	5.32633032	0.05947618	-0.34945351
0.08859	13.9857	0.00187775	2.17e-06	0.0	4e-08	0.00016617	3.98e-06	6.3e-07	1.89e-06	610.26349946	727.15441192	743.05098753	5.31247211	0.0596765	-0.34942289
0.08869	13.99176	0.001879	2.18e-06	0.0	4e-08	0.00016487	4.01e-06	6.3e-07	1.89e-06	610.38482765	727.13713108	743.01209464	5.29859523	0.05987535	-0.34939235
0.08879	13.9978	0.00188025	2.2e-06	0.0	4e-08	0.00016358	4.03e-06	6.4e-07	1.89e-06	610.50583635	727.12013675	742.97329509	5.28469905	0.06007271	-0.34936188
0.08889	14.0038	0.00188147	2.21e-06	0.0	4e-08	0.00016231	4.06e-06	6.4e-07	1.89e-06	610.62652517	727.10343192	742.93458904	5.27078294	0.06026858	-0.34933148
0.08899	14.00977	0.00188269	2.22e-06	0.0	4e-08	0.00016105	4.09e-06	6.5e-07	1.89e-06	610.74689369	727.08701961	742.89597663	5.25684625	0.06046294	-0.34930116
0.08909	14.0157	0.00188389	2.23e-06	0.0	4e-08	0.0001598	4.11e-06	6.5e-07	1.89e-06	610.86694147	727.07090288	742.85745801	5.24288832	0.06065577	-0.34927091
0.08919	14.0216	0.00188508	2.24e-06	0.0	4e-08	0.00015857	4.14e-06	6.6e-07	1.89e-06	610.98666807	727.05508481	742.81903333	5.22890849	0.06084707	-0.34924074
0.08929	14.02748	0.00188626	2.26e-06	0.0	4e-08	0.00015735	4.17e-06	6.6e-07	1.9e-06	611.10607303	727.03956851	742.78070276	5.21490609	0.06103681	-0.34921064
0.08939	14.03331	0.00188742	2.27e-06	0.0	4e-08	0.00015614	4.19e-06	6.6e-07	1.9e-06	611.22515587	727.02435715	742.74246647	5.20088043	0.06122499	-0.34918061
0.08949	14.03912	0.00188858	2.28e-06	0.0	4e-08	0.00015494	4.22e-06	6.7e-07	1.9e-06	611.34391611	727.00945392	742.70432463	5.18683083	0.06141159	-0.34915066
0.08959	14.04489	0.00188972	2.29e-06	0.0	4e-08	0.00015376	4.25e-06	6.7e-07	1.9e-06	611.46235323	726.99486203	742.6662774	5.17275657	0.0615966	-0.34912078
0.08969	14.05062	0.00189084	2.3e-06	0.0	4e-08	0.00015259	4.27e-06	6.8e-07	1.9e-06	611.58046672	726.98058474	742.62832497	5.15865696	0.06178001	-0.34909097
0.08979	14.05633	0.00189196	2.31e-06	0.0	4e-08	0.00015143	4.3e-06	6.8e-07	1.9e-06	611.69825537	726.96662624	742.59046773	5.14447743	0.06196241	-0.34906125
0.08989	14.062	0.00189306	2.33e-06	0.0	4e-08	0.00015028	4.33e-06	6.9e-07	1.9e-06	611.81571855	726.95298995	742.55270588	5.13030727	0.06214278	-0.34903159
0.08999	14.06764	0.00189415	2.34e-06	0.0	4e-08	0.00014915	4.35e-06	6.9e-07	1.9e-06	611.93285601	726.93967882	742.51503953	5.1161067	0.06232154	-0.34900201
0.09009	14.07324	0.00189523	2.35e-06	0.0	4e-08	0.00014802	4.38e-06	7e-07	1.9e-06	612.04966708	726.92669636	742.47746889	5.10187474	0.06249868	-0.34897251
0.09019	14.07881	0.0018963	2.36e-06	0.0	4e-08	0.00014691	4.41e-06	7e-07	1.91e-06	612.1661511	726.9140461	742.43999421	5.08761037	0.06267419	-0.34894308
0.09029	14.08434	0.00189735	2.37e-06	0.0	4e-08	0.00014581	4.43e-06	7e-07	1.91e-06	612.28230736	726.90173163	742.4026157	5.07331255	0.06284807	-0.34891373
0.09039	14.08984	0.00189839	2.38e-06	0.0	4e-08	0.00014473	4.46e-06	7.1e-07	1.91e-06	612.39813514	726.88975657	742.36533362	5.05898025	0.0630203	-0.34888445
0.09049	14.09531	0.00189942	2.4e-06	0.0	4e-08	0.00014365	4.49e-06	7.1e-07	1.91e-06	612.51363371	726.87812461	742.3281482	5.0446124	0.06319088	-0.34885525
0.09059	14.10074	0.00190044	2.41e-06	0.0	4e-08	0.00014259	4.51e-06	7.2e-07	1.91e-06	612.62880229	726.86683947	742.29105971	5.0302079	0.0633598	-0.34882612
0.09069	14.10614	0.00190145	2.42e-06	0.0	4e-08	0.00014154	4.54e-06	7.2e-07	1.91e-06	612.74364008	726.85590493	742.25406842	5.01576566	0.06352704	-0.34879707
0.09079	14.1115	0.00190245	2.43e-06	0.0	4e-08	0.0001405	4.57e-06	7.3e-07	1.91e-06	612.85814628	726.84532481	742.21717458	5.00128456	0.06369261	-0.3487681
0.09089	14.11683	0.00190343	2.44e-06	0.0	4e-08	0.00013947	4.59e-06	7.3e-07	1.91e-06	612.97232003	726.83510299	742.18037848	4.98676345	0.06385649	-0.3487392
0.09099	14.12212	0.00190441	2.45e-06	0.0	4e-08	0.00013845	4.62e-06	7.3e-07	1.91e-06	613.08616042	726.82524374	742.14368043	4.97218556	0.06401956	-0.34871039
0.09109	14.12738	0.00190537	2.47e-06	0.0	4e-08	0.00013744	4.65e-06	7.4e-07	1.92e-06	613.19966626	726.81575293	742.1070808	4.95757547	0.06418035	-0.34868165
0.09119	14.1326	0.00190632	2.48e-06	0.0	4e-08	0.00013645	4.67e-06	7.4e-07	1.92e-06	613.31283684	726.8066332	742.07057983	4.94292092	0.06433949	-0.34865298
0.09129	14.13779	0.00190726	2.49e-06	0.0	4e-08	0.00013546	4.7e-06	7.5e-07	1.92e-06	613.4256712	726.79788876	742.03417784	4.92822064	0.06449697	-0.3486244
0.09139	14.14294	0.00190819	2.5e-06	0.0	4e-08	0.00013449	4.73e-06	7.5e-07	1.92e-06	613.53816834	726.7895239	741.99787515	4.91347329	0.06465278	-0.34859589
0.09149	14.14806	0.00190911	2.51e-06	0.0	4e-08	0.00013353	4.75e-06	7.6e-07	1.92e-06	613.65032723	726.78154296	741.96167211	4.89867755	0.06480694	-0.34856746
0.09159	14.15314	0.00191002	2.52e-06	0.0	4e-08	0.00013258	4.78e-06	7.6e-07	1.92e-06	613.76214682	726.77395038	741.92556905	4.88383206	0.06495942	-0.34853911
0.09169	14.15818	0.00191091	2.53e-06	0.0	4e-08	0.00013164	4.8e-06	7.6e-07	1.92e-06	613.87362601	726.76675063	741.88956633	4.86893544	0.06511025	-0.34851083
0.09179	14.16319	0.0019118	2.55e-06	0.0	4e-08	0.00013071	4.83e-06	7.7e-07	1.92e-06	613.9847637	726.75994827	741.85366431	4.85398628	0.0652594	-0.34848264
0.09189	14.16816	0.00191267	2.56e-06	0.0	4e-08	0.00012979	4.86e-06	7.7e-07	1.92e-06	614.09555873	726.75354794	741.81786336	4.83898317	0.06540689	-0.34845452
0.09199	14.1731	0.00191354	2.57e-06	0.0	4e-08	0.00012888	4.88e-06	7.8e-07	1.92e-06	614.20600993	726.74755433	741.78216387	4.82392467	0.06555271	-0.34842649
0.09209	14.17799	0.00191439	2.58e-06	0.0	5e-08	0.00012799	4.91e-06	7.8e-07	1.92e-06	614.31611607	726.74197222	741.74656623	4.8088093	0.06569687	-0.34839853
0.09219	14.18285	0.00191524	2.59e-06	0.0	5e-08	0.0001271	4.94e-06	7.9e-07	1.93e-06	614.42587591	726.73680646	741.71107084	4.79363559	0.06583936	-0.34837066
0.09229	14.18768	0.00191607	2.6e-06	0.0	5e-08	0.00012623	4.96e-06	7.9e-07	1.93e-06	614.53528736	726.73206499	741.67567835	4.77834532	0.0659822	-0.34834287
0.09239	14.19247	0.00191689	2.61e-06	0.0	5e-08	0.00012536	4.99e-06	7.9e-07	1.93e-06	614.64434929	726.72775213	741.64038914	4.76303211	0.06612201	-0.34831516
0.09249	14.19722	0.0019177	2.62e-06	0.0	5e-08	0.0001245	5.01e-06	8e-07	1.93e-06	614.75306054	726.72387224	741.60520357	4.74765304	0.06626027	-0.34828753
0.09259	14.20193	0.00191851	2.63e-06	0.0	5e-08	0.00012366	5.04e-06	8e-07	1.93e-06	614.86141966	726.72043074	741.57012211	4.73220628	0.06639698	-0.34825998
0.09269	14.2066	0.0019193	2.65e-06	0.0	5e-08	0.00012282	5.07e-06	8.1e-07	1.93e-06	614.96942517	726.71743314	741.53514524	4.71668998	0.06653216	-0.34823251
0.09279	14.21124	0.00192008	2.66e-06	0.0	5e-08	0.000122	5.09e-06	8.1e-07	1.93e-06	615.07707552	726.71488505	741.50027345	4.70110225	0.06666582	-0.34820513
0.09289	14.21583	0.00192086	2.67e-06	0.0	5e-08	0.00012119	5.12e-06	8.2e-07	1.93e-06	615.18436916	726.7127922	741.46550723	4.68544119	0.06679797	-0.34817783
0.09299	14.22039	0.00192162	2.68e-06	0.0	5e-08	0.00012038	5.14e-06	8.2e-07	1.93e-06	615.29130445	726.71116042	741.43084711	4.66970485	0.06692863	-0.34815061
0.09309	14.22492	0.00192237	2.69e-06	0.0	5e-08	0.00011959	5.17e-06	8.2e-07	1.93e-06	615.39787974	726.70999565	741.39629361	4.65389125	0.06705782	-0.34812347
0.09319	14.2294	0.00192311	2.7e-06	0.0	5e-08	0.0001188	5.19e-06	8.3e-07	1.93e-06	615.50409333	726.70930393	741.36184727	4.63799838	0.06718554	-0.34809642
0.09329	14.23384	0.00192385	2.71e-06	0.0	5e-08	0.00011803	5.22e-06	8.3e-07	1.93e-06	615.60994345	726.70909143	741.32750864	4.62202422	0.06731181	-0.34806946
0.09339	14.23824	0.00192457	2.72e-06	0.0	5e-08	0.00011726	5.24e-06	8.4e-07	1.94e-06	615.71542832	726.70936443	741.2932783	4.60596669	0.06743666	-0.34804257
0.09349	14.24261	0.00192529	2.73e-06	0.0	5e-08	0.00011651	5.27e-06	8.4e-07	1.94e-06	615.82054501	726.71013148	741.25915715	4.58964953	0.06756381	-0.34801579
0.09359	14.24693	0.00192599	2.74e-06	0.0	5e-08	0.00011576	5.3e-06	8.4e-07	1.94e-06	615.92528923	726.71140382	741.22514648	4.57335901	0.06768713	-0.34798908
0.09369	14.25122	0.00192668	2.75e-06	0.0	5e-08	0.00011503	5.32e-06	8.5e-07	1.94e-06	616.02966107	726.71318411	741.19124631	4.55696881	0.06780928	-0.34796246
0.09379	14.25547	0.00192737	2.76e-06	0.0	5e-08	0.0001143	5.35e-06	8.5e-07	1.94e-06	616.1336583	726.71547957	741.15745735	4.54047586	0.06793032	-0.34793593
0.09389	14.25967	0.00192805	2.77e-06	0.0	5e-08	0.00011359	5.37e-06	8.6e-07	1.94e-06	616.23727863	726.71829758	741.1237803	4.52387705	0.06805027	-0.34790949
0.09399	14.26383	0.00192871	2.78e-06	0.0	5e-08	0.00011288	5.39e-06	8.6e-07	1.94e-06	616.3405197	726.72164571	741.0902159	4.5071692	0.06816918	-0.34788313
0.09409	14.26796	0.00192937	2.79e-06	0.0	5e-08	0.00011218	5.42e-06	8.6e-07	1.94e-06	616.44337908	726.72553168	741.05676491	4.49034905	0.06828709	-0.34785686
0.09419	14.27204	0.00193002	2.8e-06	0.0	5e-08	0.00011149	5.44e-06	8.7e-07	1.94e-06	616.54585427	726.72996338	741.02342812	4.47341329	0.06840404	-0.34783068
0.09429	14.27608	0.00193066	2.81e-06	0.0	5e-08	0.00011081	5.47e-06	8.7e-07	1.94e-06	616.64794268	726.73494891	740.99020632	4.45635854	0.06852008	-0.34780459
0.09439	14.28008	0.00193129	2.82e-06	0.0	5e-08	0.00011015	5.49e-06	8.8e-07	1.94e-06	616.74964165	726.74049651	740.95710033	4.43918138	0.06863526	-0.34777859
0.09449	14.28404	0.00193191	2.83e-06	0.0	5e-08	0.00010949	5.52e-06	8.8e-07	1.94e-06	616.85094846	726.74661465	740.92411102	4.42187829	0.06874962	-0.34775268
0.09459	14.28795	0.00193252	2.84e-06	0.0	5e-08	0.00010884	5.54e-06	8.8e-07	1.94e-06	616.95186028	726.75331194	740.89123925	4.40444572	0.06886321	-0.34772687
0.09469	14.29183	0.00193312	2.85e-06	0.0	5e-08	0.00010819	5.56e-06	8.9e-07	1.94e-06	617.05237423	726.76059722	740.85848591	4.38688003	0.06897609	-0.34770114
0.09479	14.29566	0.00193372	2.86e-06	0.0	5e-08	0.00010756	5.59e-06	8.9e-07	1.95e-06	617.15248465	726.76848633	740.82585271	4.36900978	0.06909326	-0.34767553
0.09489	14.29944	0.0019343	2.87e-06	0.0	5e-08	0.00010694	5.61e-06	9e-07	1.95e-06	617.25218928	726.77698644	740.79334036	4.35109126	0.0692071	-0.34765
0.09499	14.30319	0.00193488	2.88e-06	0.0	5e-08	0.00010633	5.63e-06	9e-07	1.95e-06	617.35148497	726.78610701	740.76094984	4.33301094	0.06932089	-0.34762456
0.09509	14.30689	0.00193544	2.89e-06	0.0	5e-08	0.00010572	5.66e-06	9e-07	1.95e-06	617.45036807	726.79585873	740.72868226	4.3147628	0.06943477	-0.34759922
0.09519	14.31055	0.001936	2.9e-06	0.0	5e-08	0.00010513	5.68e-06	9.1e-07	1.95e-06	617.54883479	726.80625263	740.69653878	4.29634067	0.06954885	-0.34757398
0.09529	14.31416	0.00193655	2.91e-06	0.0	5e-08	0.00010454	5.7e-06	9.1e-07	1.95e-06	617.6468812	726.81730007	740.66452061	4.27773818	0.06966326	-0.34754884
0.09539	14.31772	0.00193709	2.92e-06	0.0	5e-08	0.00010396	5.73e-06	9.1e-07	1.95e-06	617.74450324	726.82901277	740.63262898	4.25894882	0.06977814	-0.34752379
0.09549	14.32125	0.00193762	2.93e-06	0.0	5e-08	0.0001034	5.75e-06	9.2e-07	1.95e-06	617.84169669	726.84140282	740.60086519	4.23996589	0.06989362	-0.34749885
0.09559	14.32472	0.00193815	2.94e-06	0.0	5e-08	0.00010284	5.77e-06	9.2e-07	1.95e-06	617.9384561	726.85448534	740.56923088	4.22065289	0.07001424	-0.34747402
0.09569	14.32816	0.00193866	2.95e-06	0.0	5e-08	0.00010229	5.79e-06	9.3e-07	1.95e-06	618.0347755	726.86827678	740.53772784	4.20119752	0.07013354	-0.34744928
0.09579	14.33154	0.00193917	2.96e-06	0.0	5e-08	0.00010175	5.81e-06	9.3e-07	1.95e-06	618.13065109	726.88278813	740.50635725	4.18151203	0.07025441	-0.34742465
0.09589	14.33488	0.00193967	2.97e-06	0.0	5e-08	0.00010121	5.84e-06	9.3e-07	1.95e-06	618.22607765	726.89803398	740.47512068	4.16158709	0.07037708	-0.34740012
0.09599	14.33817	0.00194015	2.98e-06	0.0	5e-08	0.00010069	5.86e-06	9.4e-07	1.95e-06	618.32104973	726.91402939	740.44401978	4.14141309	0.07050176	-0.3473757
0.09609	14.34142	0.00194063	2.98e-06	0.0	5e-08	0.00010018	5.88e-06	9.4e-07	1.95e-06	618.41556169	726.93079	740.41305626	4.12098013	0.0706287	-0.34735138
0.09619	14.34461	0.0019411	2.99e-06	0.0	5e-08	9.967e-05	5.9e-06	9.4e-07	1.95e-06	618.50960763	726.94833198	740.3822319	4.10027806	0.07075814	-0.34732718
0.09629	14.34776	0.00194157	3e-06	0.0	5e-08	9.917e-05	5.92e-06	9.5e-07	1.95e-06	618.60318144	726.9666721	740.35154855	4.07929641	0.07089035	-0.34730308
0.09639	14.35086	0.00194202	3.01e-06	0.0	5e-08	9.869e-05	5.94e-06	9.5e-07	1.95e-06	618.69627676	726.98582769	740.3210081	4.05796787	0.07102748	-0.3472791
0.09649	14.35391	0.00194247	3.02e-06	0.0	5e-08	9.821e-05	5.96e-06	9.5e-07	1.95e-06	618.788884	727.00582395	740.29061343	4.03626731	0.07117028	-0.34725524
0.09659	14.35691	0.0019429	3.03e-06	0.0	6e-08	9.774e-05	5.98e-06	9.6e-07	1.95e-06	618.88099701	727.02667773	740.26036638	4.01426846	0.07131617	-0.34723149
0.09669	14.35987	0.00194333	3.03e-06	0.0	6e-08	9.728e-05	6e-06	9.6e-07	1.96e-06	618.97260803	727.04840977	740.23026927	3.99191005	0.07146711	-0.34720786
0.09679	14.36277	0.00194375	3.04e-06	0.0	6e-08	9.683e-05	6.02e-06	9.6e-07	1.96e-06	619.06370884	727.07104202	740.20032458	3.96917448	0.0716236	-0.34718434
0.09689	14.36561	0.00194416	3.05e-06	0.0	6e-08	9.639e-05	6.04e-06	9.7e-07	1.96e-06	619.15429079	727.09459741	740.17053487	3.94604349	0.07178614	-0.34716095
0.09699	14.36841	0.00194457	3.06e-06	0.0	6e-08	9.595e-05	6.06e-06	9.7e-07	1.96e-06	619.24434473	727.11910006	740.14090288	3.92237722	0.07195947	-0.34713769
0.09709	14.37116	0.00194496	3.07e-06	0.0	6e-08	9.553e-05	6.08e-06	9.7e-07	1.96e-06	619.33385761	727.14458355	740.11143247	3.89830026	0.07213913	-0.34711455
0.09719	14.37385	0.00194535	3.07e-06	0.0	6e-08	9.511e-05	6.1e-06	9.8e-07	1.96e-06	619.42282054	727.17107147	740.08212628	3.87373451	0.0723277	-0.34709154
0.09729	14.37648	0.00194572	3.08e-06	0.0	6e-08	9.471e-05	6.12e-06	9.8e-07	1.96e-06	619.51122223	727.19859314	740.05298767	3.84865278	0.07252601	-0.34706866
0.09739	14.37907	0.00194609	3.09e-06	0.0	6e-08	9.431e-05	6.13e-06	9.8e-07	1.96e-06	619.5990508	727.22717941	740.02402017	3.82302673	0.07273489	-0.34704591
0.09749	14.38159	0.00194645	3.09e-06	0.0	6e-08	9.392e-05	6.15e-06	9.8e-07	1.96e-06	619.68629369	727.25686273	739.99522748	3.79682691	0.07295525	-0.3470233
0.09759	14.38407	0.0019468	3.1e-06	0.0	6e-08	9.355e-05	6.17e-06	9.9e-07	1.96e-06	619.77293745	727.28767776	739.9666136	3.76991547	0.0731924	-0.34700084
0.09769	14.38648	0.00194714	3.11e-06	0.0	6e-08	9.318e-05	6.19e-06	9.9e-07	1.96e-06	619.85896489	727.31966915	739.93818356	3.74234578	0.07344383	-0.34697852
0.09779	14.38884	0.00194747	3.11e-06	0.0	6e-08	9.282e-05	6.2e-06	9.9e-07	1.96e-06	619.94436121	727.3528749	739.90994174	3.71404103	0.07371234	-0.34695634
0.09789	14.39114	0.0019478	3.12e-06	0.0	6e-08	9.247e-05	6.22e-06	1e-06	1.96e-06	620.0291093	727.38733901	739.88189318	3.68495092	0.07399963	-0.34693432
0.09799	14.39337	0.00194811	3.13e-06	0.0	6e-08	9.213e-05	6.24e-06	1e-06	1.96e-06	620.11319083	727.42310854	739.85404326	3.65490338	0.07431179	-0.34691246
0.09809	14.39555	0.00194842	3.13e-06	0.0	6e-08	9.18e-05	6.25e-06	1e-06	1.96e-06	620.19658226	727.46024265	739.82639886	3.62393122	0.07464756	-0.34689075
0.09819	14.39767	0.00194871	3.14e-06	0.0	6e-08	9.148e-05	6.27e-06	1e-06	1.96e-06	620.27926269	727.49879494	739.79896611	3.59192936	0.07501062	-0.34686922
0.09829	14.39972	0.001949	3.15e-06	0.0	6e-08	9.117e-05	6.28e-06	1.01e-06	1.96e-06	620.36120801	727.53882661	739.77175207	3.55881688	0.07540381	-0.34684785
0.09839	14.40171	0.00194928	3.15e-06	0.0	6e-08	9.087e-05	6.3e-06	1.01e-06	1.96e-06	620.44239219	727.58040357	739.74476435	3.52446462	0.07583178	-0.34682666
0.09849	14.40363	0.00194955	3.16e-06	0.0	6e-08	9.058e-05	6.31e-06	1.01e-06	1.96e-06	620.52278322	727.62360608	739.71801226	3.48860647	0.07630444	-0.34680566
0.09859	14.40549	0.0019498	3.16e-06	0.0	6e-08	9.03e-05	6.32e-06	1.01e-06	1.96e-06	620.60234856	727.6685158	739.69150528	3.45126233	0.07682074	-0.34678485
0.09869	14.40728	0.00195005	3.17e-06	0.0	6e-08	9.003e-05	6.34e-06	1.02e-06	1.96e-06	620.6810515	727.71522457	739.6652541	3.41210117	0.07739356	-0.34676425
0.09879	14.40899	0.00195029	3.17e-06	0.0	6e-08	8.977e-05	6.35e-06	1.02e-06	1.96e-06	620.75884767	727.7638432	739.63927157	3.37097547	0.07802815	-0.34674385
0.09889	14.41064	0.00195052	3.18e-06	0.0	6e-08	8.952e-05	6.36e-06	1.02e-06	1.96e-06	620.83569078	727.81448688	739.61357112	3.32764614	0.07873359	-0.34672368
0.09899	14.41221	0.00195074	3.18e-06	0.0	6e-08	8.929e-05	6.37e-06	1.02e-06	1.96e-06	620.91152732	727.86728855	739.58816824	3.28168696	0.07952668	-0.34670374
0.09909	14.4137	0.00195094	3.19e-06	0.0	6e-08	8.906e-05	6.38e-06	1.02e-06	1.96e-06	620.9862927	727.92240806	739.56308159	3.23274973	0.08042095	-0.34668405
0.09919	14.41512	0.00195114	3.19e-06	0.0	6e-08	8.885e-05	6.39e-06	1.02e-06	1.96e-06	621.059914	727.98002555	739.53833221	3.18018938	0.0814422	-0.34666462
0.09929	14.41645	0.00195132	3.19e-06	0.0	6e-08	8.865e-05	6.4e-06	1.03e-06	1.96e-06	621.132302	728.04036059	739.5139458	3.12345107	0.08261246	-0.34664548
0.09939	14.41769	0.00195149	3.2e-06	0.0	6e-08	8.846e-05	6.41e-06	1.03e-06	1.96e-06	621.20335311	728.10366751	739.48995216	3.06153995	0.08397206	-0.34662665
0.09949	14.41885	0.00195165	3.2e-06	0.0	6e-08	8.829e-05	6.42e-06	1.03e-06	1.96e-06	621.27293656	728.17026569	739.46638884	2.99317425	0.08557339	-0.34660817
0.09959	14.41991	0.0019518	3.21e-06	0.0	6e-08	8.813e-05	6.43e-06	1.03e-06	1.96e-06	621.34088689	728.24055752	739.44330328	2.91660643	0.08748851	-0.34659005
0.09969	14.42087	0.00195193	3.21e-06	0.0	6e-08	8.799e-05	6.44e-06	1.03e-06	1.96e-06	621.40699107	728.31505852	739.42075646	2.82901504	0.08983503	-0.34657237
0.09979	14.42173	0.00195205	3.21e-06	0.0	6e-08	8.786e-05	6.44e-06	1.03e-06	1.96e-06	621.47095452	728.39447662	739.39883256	2.7258841	0.0928029	-0.34655518
0.09989	14.42246	0.00195215	3.21e-06	0.0	6e-08	8.775e-05	6.45e-06	1.03e-06	1.96e-06	621.53235015	728.47982996	739.37765342	2.59918535	0.09673235	-0.34653858
0.09999	14.42306	0.00195223	3.21e-06	0.0	6e-08	8.766e-05	6.45e-06	1.03e-06	1.96e-06	621.59048882	728.57274275	739.35741526	2.43184688	0.10235209	-0.34652272
0.10001	14.42317	0.00195225	3.21e-06	0.0	6e-08	8.764e-05	6.45e-06	1.03e-06	1.96e-06	621.60162939	728.59245699	739.35350794	1307.59883972	33.41001963	37.21537134
