# Supplementary material for: Dataset for the simulated biomass pyrolysis in rotary kilns with varying particle residence time distributions
Source: Data Brief. 2021 Nov 23;39:107603. doi: 10.1016/j.dib.2021.107603 (PMC8633881; doi:10.1016/j.dib.2021.107603)
Supplement: Supplementary Data S1 — Supplementary Raw Research Data. This is open data under the CC BY license http://creativecommons.org/licenses/by/4.0/ [file mmc1.zip › supplementary/108/logFiles/log_Pe40]

l,m	Tau,s	F_w,kg/s	F_is,kg/s	F_c,kg/s	F_rt,kg/s	F_w_wet,kg/s	F_it,kg/s	F_g,kg/s	F_H2O_g,kg/s	T_b,K	T_g,K	T_w,K	q_bed,kW/m	q_gas,kW/m	q_loss,kW/m
1e-05	0.00118	0.0	0.0	0.0	0.0	0.00205274	0.0	0.0	0.0	298.22742053	298.6337545	833.12795077	28.61303123	3.36256742	-0.42016204
0.0001	0.02237	0.0	0.0	0.0	0.0	0.00205274	0.0	0.0	0.0	298.92341633	302.98056996	832.92969491	28.56575378	3.35496999	-0.42000636
0.0002	0.0459	0.0	0.0	0.0	0.0	0.00205274	0.0	0.0	0.0	299.69508268	307.79546365	832.70980614	28.51334927	3.34631069	-0.41983367
0.0003	0.06941	0.0	0.0	0.0	0.0	0.00205274	0.0	0.0	0.0	300.4650051	312.59435941	832.49033443	28.46108887	3.33739611	-0.41966131
0.0004	0.09291	0.0	0.0	0.0	0.0	0.00205274	0.0	0.0	0.0	301.23318966	317.37693116	832.27128052	28.40896897	3.32823475	-0.41948928
0.0005	0.11639	0.0	0.0	0.0	0.0	0.00205274	0.0	0.0	0.0	301.99964231	322.14284688	832.05264519	28.35698847	3.31880807	-0.41931758
0.0006	0.13986	0.0	0.0	0.0	0.0	0.00205274	0.0	0.0	0.0	302.76436904	326.89178345	831.83442919	28.30514837	3.30913985	-0.41914621
0.0007	0.16331	0.0	0.0	0.0	0.0	0.00205274	0.0	0.0	0.0	303.52737582	331.6234166	831.61663326	28.25344545	3.29920508	-0.41897518
0.0008	0.18675	0.0	0.0	0.0	0.0	0.00205274	0.0	0.0	0.0	304.28866844	336.33740012	831.39925832	28.20188228	3.28901967	-0.41880447
0.0009	0.21017	0.0	0.0	0.0	0.0	0.00205274	0.0	0.0	0.0	305.04825289	341.03341288	831.18230509	28.15045826	3.27857989	-0.41863408
0.001	0.23358	0.0	0.0	0.0	0.0	0.00205274	0.0	0.0	0.0	305.80613501	345.71111709	830.96577441	28.09916798	3.26786205	-0.41846404
0.0011	0.25697	0.0	0.0	0.0	0.0	0.00205274	0.0	0.0	0.0	306.56232052	350.37016625	830.74966722	28.04801715	3.25689115	-0.41829433
0.0012	0.28034	0.0	0.0	0.0	0.0	0.00205274	0.0	0.0	0.0	307.31681536	355.0102312	830.53398429	27.99700409	3.24565985	-0.41812494
0.0013	0.3037	0.0	0.0	0.0	0.0	0.00205274	0.0	0.0	0.0	308.06962502	359.63095595	830.31872664	27.94611622	3.23412864	-0.41795591
0.0014	0.32705	0.0	0.0	0.0	0.0	0.00205274	0.0	0.0	0.0	308.82075519	364.23199518	830.1038952	27.89536903	3.22234618	-0.4177872
0.0015	0.35038	0.0	0.0	0.0	0.0	0.00205274	0.0	0.0	0.0	309.5702117	368.81301188	829.88949082	27.84475769	3.21029726	-0.41761882
0.0016	0.37369	0.0	0.0	0.0	0.0	0.00205274	0.0	0.0	0.0	310.31800031	373.37366508	829.67551439	27.79428238	3.19798248	-0.41745078
0.0017	0.39699	0.0	0.0	0.0	0.0	0.00205274	0.0	0.0	0.0	311.06412679	377.91361435	829.46196677	27.74394328	3.18540242	-0.41728308
0.0018	0.42028	0.0	0.0	0.0	0.0	0.00205274	0.0	0.0	0.0	311.80859691	382.43251984	829.24884884	27.69373271	3.17254081	-0.41711571
0.0019	0.44355	0.0	0.0	0.0	0.0	0.00205274	0.0	0.0	0.0	312.55141529	386.93000086	829.03616198	27.64364188	3.15937911	-0.4169487
0.002	0.4668	0.0	0.0	0.0	0.0	0.00205274	0.0	0.0	0.0	313.29258804	391.40573056	828.8239069	27.59369469	3.14596855	-0.41678201
0.0021	0.49004	0.0	0.0	0.0	0.0	0.00205274	0.0	0.0	0.0	314.03212085	395.85936566	828.61208453	27.54388029	3.13228613	-0.41661566
0.0022	0.51326	0.0	0.0	0.0	0.0	0.00205274	0.0	0.0	0.0	314.7700193	400.29056096	828.4006958	27.49419852	3.11833169	-0.41644964
0.0023	0.53647	0.0	0.0	0.0	0.0	0.00205274	0.0	0.0	0.0	315.50628899	404.69897124	828.18974167	27.44464922	3.10410511	-0.41628397
0.0024	0.55966	0.0	0.0	0.0	0.0	0.00205274	0.0	0.0	0.0	316.24093536	409.08425189	827.97922312	27.39521232	3.08959362	-0.41611866
0.0025	0.58283	0.0	0.0	0.0	0.0	0.00205274	0.0	0.0	0.0	316.97396303	413.44606233	827.76914132	27.34591404	3.07481377	-0.41595368
0.0026	0.60599	0.0	0.0	0.0	0.0	0.00205274	0.0	0.0	0.0	317.70537794	417.78405541	827.55949713	27.29674418	3.05975906	-0.41578904
0.0027	0.62914	0.0	0.0	0.0	0.0	0.00205274	0.0	0.0	0.0	318.43518546	422.09788665	827.35029156	27.24770223	3.04442912	-0.41562474
0.0028	0.65227	0.0	0.0	0.0	0.0	0.00205274	0.0	0.0	0.0	319.16339096	426.38721164	827.1415256	27.19878766	3.02882358	-0.41546079
0.0029	0.67538	0.0	0.0	0.0	0.0	0.00205274	0.0	0.0	0.0	319.88999977	430.65168599	826.93320027	27.14999996	3.01294206	-0.41529718
0.003	0.69848	0.0	0.0	0.0	0.0	0.00205274	0.0	0.0	0.0	320.61501694	434.89100594	826.72531644	27.10131853	2.99686752	-0.41513394
0.0031	0.72157	0.0	0.0	0.0	0.0	0.00205274	0.0	0.0	0.0	321.33844729	439.10489981	826.51787488	27.05277285	2.98047511	-0.41497103
0.0032	0.74464	0.0	0.0	0.0	0.0	0.00205274	0.0	0.0	0.0	322.06029636	443.29297865	826.31087678	27.00435082	2.96381251	-0.41480847
0.0033	0.76769	0.0	0.0	0.0	0.0	0.00205274	0.0	0.0	0.0	322.78056931	447.45490885	826.10432313	26.95605189	2.94687948	-0.41464626
0.0034	0.79073	0.0	0.0	0.0	0.0	0.00205274	0.0	0.0	0.0	323.49927129	451.59035702	825.89821493	26.9078755	2.92967579	-0.4144844
0.0035	0.81375	0.0	0.0	0.0	0.0	0.00205274	0.0	0.0	0.0	324.2164074	455.69899009	825.6925532	26.85982111	2.91220121	-0.41432289
0.0036	0.83676	0.0	0.0	0.0	0.0	0.00205274	0.0	0.0	0.0	324.93198273	459.78047522	825.48733894	26.81188815	2.8944555	-0.41416173
0.0037	0.85975	0.0	0.0	0.0	0.0	0.00205274	0.0	0.0	0.0	325.64600233	463.83447986	825.28257318	26.76407609	2.87643845	-0.41400093
0.0038	0.88272	0.0	0.0	0.0	0.0	0.00205274	0.0	0.0	0.0	326.35847125	467.86067173	825.07825693	26.71638436	2.85814981	-0.41384047
0.0039	0.90568	0.0	0.0	0.0	0.0	0.00205274	0.0	0.0	0.0	327.06939402	471.85893631	824.87439026	26.66878004	2.83990958	-0.41368038
0.004	0.92863	0.0	0.0	0.0	0.0	0.00205274	0.0	0.0	0.0	327.77877547	475.82901773	824.67097384	26.62131424	2.82120653	-0.41352063
0.0041	0.95156	0.0	0.0	0.0	0.0	0.00205274	0.0	0.0	0.0	328.48662076	479.77048004	824.46800918	26.57396488	2.80225334	-0.41336124
0.0042	0.97447	0.0	0.0	0.0	0.0	0.00205274	0.0	0.0	0.0	329.19293477	483.6830229	824.26549721	26.52673127	2.78305117	-0.41320221
0.0043	0.99737	0.0	0.0	0.0	0.0	0.00205274	0.0	0.0	0.0	329.89772232	487.56634815	824.06343881	26.47961271	2.76360119	-0.41304353
0.0044	1.02025	0.0	0.0	0.0	0.0	0.00205274	0.0	0.0	0.0	330.60098821	491.42015976	823.86183489	26.43260852	2.74390457	-0.4128852
0.0045	1.04312	0.0	0.0	0.0	0.0	0.00205274	0.0	0.0	0.0	331.30273722	495.24416388	823.66068635	26.38571799	2.72396245	-0.41272724
0.0046	1.06597	0.0	0.0	0.0	0.0	0.00205274	0.0	0.0	0.0	332.00297408	499.03806882	823.45999407	26.33894043	2.70377602	-0.41256963
0.0047	1.08881	0.0	0.0	0.0	0.0	0.00205274	0.0	0.0	0.0	332.7017035	502.80158504	823.25975895	26.29227515	2.68334642	-0.41241239
0.0048	1.11163	0.0	0.0	0.0	0.0	0.00205274	0.0	0.0	0.0	333.39892961	506.53484377	823.05997987	26.2456852	2.66315503	-0.41225549
0.0049	1.13444	0.0	0.0	0.0	0.0	0.00205274	0.0	0.0	0.0	334.09465718	510.23745892	822.8606582	26.19922851	2.6424265	-0.41209896
0.005	1.15723	0.0	0.0	0.0	0.0	0.00205274	0.0	0.0	0.0	334.78889092	513.90908935	822.66179509	26.15287969	2.62148923	-0.41194279
0.0051	1.18	0.0	0.0	0.0	0.0	0.00205274	0.0	0.0	0.0	335.48163536	517.54949602	822.46339122	26.10663789	2.60034644	-0.41178698
0.0052	1.20276	0.0	0.0	0.0	0.0	0.00205274	0.0	0.0	0.0	336.17289499	521.15844476	822.26544725	26.06050225	2.57900136	-0.41163153
0.0053	1.22551	0.0	0.0	0.0	0.0	0.00205274	0.0	0.0	0.0	336.86267428	524.73570626	822.06796383	26.01447193	2.5574572	-0.41147645
0.0054	1.24823	0.0	0.0	0.0	0.0	0.00205274	0.0	0.0	0.0	337.55097766	528.28105607	821.87094159	25.96854607	2.5357172	-0.41132173
0.0055	1.27095	0.0	0.0	0.0	0.0	0.00205274	0.0	0.0	0.0	338.23780952	531.79427461	821.67438113	25.92272384	2.51378458	-0.41116737
0.0056	1.29364	0.0	0.0	0.0	0.0	0.00205274	0.0	0.0	0.0	338.92317424	535.27514717	821.47828305	25.87698686	2.49195621	-0.41101336
0.0057	1.31632	0.0	0.0	0.0	0.0	0.00205274	0.0	0.0	0.0	339.60707568	538.72396611	821.28264541	25.83135791	2.46983935	-0.41085972
0.0058	1.33899	0.0	0.0	0.0	0.0	0.00205274	0.0	0.0	0.0	340.28951841	542.14023674	821.08747022	25.78583078	2.44752689	-0.41070644
0.0059	1.36164	0.0	0.0	0.0	0.0	0.00205274	0.0	0.0	0.0	340.97050666	545.52378989	820.89275787	25.74040212	2.42506415	-0.41055353
0.006	1.38428	0.0	0.0	0.0	0.0	0.00205274	0.0	0.0	0.0	341.65004462	548.87446882	820.69850871	25.69507096	2.4024563	-0.41040099
0.0061	1.4069	0.0	0.0	0.0	0.0	0.00205274	0.0	0.0	0.0	342.32813644	552.19212409	820.50472304	25.64983634	2.3797085	-0.41024881
0.0062	1.4295	0.0	0.0	0.0	0.0	0.00205274	0.0	0.0	0.0	343.00478625	555.47661363	820.31140115	25.60469729	2.3568259	-0.410097
0.0063	1.45209	0.0	0.0	0.0	0.0	0.00205274	0.0	0.0	0.0	343.67999813	558.72780264	820.11854327	25.55965285	2.33381367	-0.40994555
0.0064	1.47466	0.0	0.0	0.0	0.0	0.00205274	0.0	0.0	0.0	344.35377613	561.94556367	819.92614965	25.51470206	2.31067696	-0.40979447
0.0065	1.49722	0.0	0.0	0.0	0.0	0.00205274	0.0	0.0	0.0	345.02612424	565.12983558	819.73422014	25.46983349	2.28768498	-0.40964372
0.0066	1.51976	0.0	0.0	0.0	0.0	0.00205274	0.0	0.0	0.0	345.69704635	568.28076488	819.54275351	25.42506258	2.26442873	-0.40949336
0.0067	1.54228	0.0	0.0	0.0	0.0	0.00205274	0.0	0.0	0.0	346.36654646	571.39807565	819.35175082	25.38038162	2.24108378	-0.40934336
0.0068	1.56479	0.0	0.0	0.0	0.0	0.00205274	0.0	0.0	0.0	347.03462847	574.48169491	819.16121205	25.33578959	2.21765669	-0.40919373
0.0069	1.58729	0.0	0.0	0.0	0.0	0.00205274	0.0	0.0	0.0	347.70129622	577.53155869	818.97113712	25.29128547	2.19415403	-0.40904447
0.007	1.60977	0.0	0.0	0.0	0.0	0.00205274	0.0	0.0	0.0	348.36655356	580.54761203	818.78152594	25.24686823	2.17058237	-0.40889557
0.0071	1.63223	0.0	0.0	0.0	0.0	0.00205274	0.0	0.0	0.0	349.03040425	583.52980899	818.59237836	25.20253686	2.14694826	-0.40874704
0.0072	1.65468	0.0	0.0	0.0	0.0	0.00205274	0.0	0.0	0.0	349.69285205	586.47811264	818.4036942	25.15829034	2.12325828	-0.40859887
0.0073	1.67711	0.0	0.0	0.0	0.0	0.00205274	0.0	0.0	0.0	350.35390067	589.39249507	818.21547326	25.11412764	2.09951898	-0.40845108
0.0074	1.69953	0.0	0.0	0.0	0.0	0.00205274	0.0	0.0	0.0	351.01355386	592.27299761	818.02771487	25.07004886	2.07589109	-0.40830359
0.0075	1.72193	0.0	0.0	0.0	0.0	0.00205274	0.0	0.0	0.0	351.67181535	595.1196827	817.84041829	25.02605122	2.05213644	-0.4081565
0.0076	1.74432	0.0	0.0	0.0	0.0	0.00205274	0.0	0.0	0.0	352.32868866	597.93248954	817.65358357	24.98213442	2.02836326	-0.40800978
0.0077	1.76668	0.0	0.0	0.0	0.0	0.00205273	0.0	0.0	0.0	352.98417738	600.71143838	817.46721027	24.93829746	2.00457888	-0.40786342
0.0078	1.78904	0.0	0.0	0.0	0.0	0.00205273	0.0	0.0	0.0	353.63828506	603.45655929	817.28129789	24.89453931	1.98079062	-0.40771743
0.0079	1.81138	0.0	0.0	0.0	0.0	0.00205273	0.0	0.0	0.0	354.29101519	606.16789218	817.09584591	24.85085897	1.95700579	-0.4075718
0.008	1.8337	0.0	0.0	0.0	0.0	0.00205273	0.0	0.0	0.0	354.94237125	608.84548675	816.91085375	24.80725542	1.93323173	-0.40742653
0.0081	1.85601	0.0	0.0	0.0	0.0	0.00205273	0.0	0.0	0.0	355.59235668	611.48940253	816.72632079	24.76372764	1.90947575	-0.40728163
0.0082	1.8783	0.0	0.0	0.0	0.0	0.00205273	0.0	0.0	0.0	356.24097489	614.09970888	816.54224638	24.72027462	1.88574517	-0.40713709
0.0083	1.90057	1e-08	0.0	0.0	0.0	0.00205273	0.0	0.0	0.0	356.88822952	616.67647838	816.35862966	24.67690922	1.86207064	-0.40699285
0.0084	1.92283	1e-08	0.0	0.0	0.0	0.00205273	0.0	0.0	0.0	357.53412396	619.21979888	816.17546989	24.63360815	1.83842206	-0.40684902
0.0085	1.94508	1e-08	0.0	0.0	0.0	0.00205273	0.0	0.0	0.0	358.17866138	621.7297717	815.9927663	24.59037974	1.81482243	-0.40670554
0.0086	1.96731	1e-08	0.0	0.0	0.0	0.00205273	0.0	0.0	0.0	358.82184509	624.20650462	815.81051807	24.54722303	1.79127917	-0.40656242
0.0087	1.98952	1e-08	0.0	0.0	0.0	0.00205273	0.0	0.0	0.0	359.46367835	626.65011516	815.62872428	24.50413707	1.76779971	-0.40641966
0.0088	2.01172	1e-08	0.0	0.0	0.0	0.00205273	0.0	0.0	0.0	360.10416439	629.06073063	815.44738402	24.46112091	1.74439149	-0.40627726
0.0089	2.0339	1e-08	0.0	0.0	0.0	0.00205273	0.0	0.0	0.0	360.7433064	631.43848806	815.26649628	24.41817359	1.72106193	-0.40613522
0.009	2.05607	1e-08	0.0	0.0	0.0	0.00205273	0.0	0.0	0.0	361.38110755	633.78353429	815.08606005	24.37529417	1.69781846	-0.40599354
0.0091	2.07822	1e-08	0.0	0.0	0.0	0.00205273	0.0	0.0	0.0	362.01757097	636.09602589	814.90607426	24.33248169	1.67466851	-0.40585222
0.0092	2.10035	1e-08	0.0	0.0	0.0	0.00205273	0.0	0.0	0.0	362.65270033	638.37599572	814.72653821	24.28976059	1.65150491	-0.40571118
0.0093	2.12247	1e-08	0.0	0.0	0.0	0.00205273	0.0	0.0	0.0	363.28649849	640.62366407	814.54745061	24.24708878	1.62852078	-0.40557054
0.0094	2.14457	1e-08	0.0	0.0	0.0	0.00205273	0.0	0.0	0.0	363.91896845	642.83922817	814.36881023	24.20448267	1.60564517	-0.40543025
0.0095	2.16666	1e-08	0.0	0.0	0.0	0.00205273	0.0	0.0	0.0	364.55011326	645.02287112	814.19061584	24.16194142	1.58288503	-0.40529032
0.0096	2.18873	1e-08	0.0	0.0	0.0	0.00205273	0.0	0.0	0.0	365.17993593	647.174785	814.01286621	24.11946418	1.5602473	-0.40515074
0.0097	2.21079	1e-08	0.0	0.0	0.0	0.00205273	0.0	0.0	0.0	365.80843945	649.29517085	813.83556004	24.07705011	1.53773892	-0.4050115
0.0098	2.23283	1e-08	0.0	0.0	0.0	0.00205273	0.0	0.0	0.0	366.43562679	651.38423866	813.65869601	24.03469837	1.51536684	-0.40487262
0.0099	2.25485	1e-08	0.0	0.0	0.0	0.00205273	0.0	0.0	0.0	367.06150088	653.44220735	813.48227274	23.9924081	1.493138	-0.40473409
0.01	2.27686	1e-08	0.0	0.0	0.0	0.00205272	0.0	0.0	0.0	367.68606465	655.46929636	813.30628885	23.95020465	1.47088589	-0.40459586
0.0101	2.29885	1e-08	0.0	0.0	0.0	0.00205272	0.0	0.0	0.0	368.30932186	657.46545903	813.13074402	23.90804653	1.4488867	-0.404458
0.0102	2.32083	2e-08	0.0	0.0	0.0	0.00205272	0.0	0.0	0.0	368.93127482	659.43111149	812.95563606	23.86594948	1.42703752	-0.40432049
0.0103	2.34279	2e-08	0.0	0.0	0.0	0.00205272	0.0	0.0	0.0	369.5519264	661.36648748	812.78096353	23.82391281	1.40534429	-0.40418332
0.0104	2.36474	2e-08	0.0	0.0	0.0	0.00205272	0.0	0.0	0.0	370.17127946	663.27182823	812.60672494	23.78193582	1.38381299	-0.40404649
0.0105	2.38667	2e-08	0.0	0.0	0.0	0.00205272	0.0	0.0	0.0	370.78933683	665.14738251	812.43291875	23.74001781	1.36244957	-0.40391001
0.0106	2.40858	2e-08	0.0	0.0	0.0	0.00205272	0.0	0.0	0.0	371.40610131	666.99340663	812.2595434	23.69815809	1.34125998	-0.40377386
0.0107	2.43048	2e-08	0.0	0.0	0.0	0.00205272	0.0	0.0	0.0	372.02157568	668.81016441	812.08659731	23.65635596	1.32025019	-0.40363806
0.0108	2.45236	2e-08	0.0	0.0	0.0	0.00205272	0.0	0.0	0.0	372.63576269	670.5979272	811.91407882	23.61461073	1.29942616	-0.40350259
0.0109	2.47423	2e-08	0.0	0.0	0.0	0.00205272	0.0	0.0	0.0	373.24866528	672.35689536	811.74198662	23.57295302	1.2785444	-0.40336742
0.011	2.49608	2e-08	0.0	0.0	0.0	0.00205272	0.0	0.0	0.0	373.86028681	674.08710371	811.57032008	23.53133287	1.25800324	-0.40323261
0.0111	2.51791	2e-08	0.0	0.0	0.0	0.00205271	0.0	0.0	0.0	374.47062951	675.78901758	811.39907672	23.4897699	1.23764682	-0.40309813
0.0112	2.53973	3e-08	0.0	0.0	0.0	0.00205271	0.0	0.0	0.0	375.07969609	677.46291152	811.22825488	23.44826358	1.21747979	-0.40296399
0.0113	2.56154	3e-08	0.0	0.0	0.0	0.00205271	0.0	0.0	0.0	375.68748927	679.10906581	811.05785288	23.40681338	1.19750682	-0.40283017
0.0114	2.58332	3e-08	0.0	0.0	0.0	0.00205271	0.0	0.0	0.0	376.29401172	680.72776647	810.88786898	23.36541876	1.17773255	-0.40269669
0.0115	2.6051	3e-08	0.0	0.0	0.0	0.00205271	0.0	0.0	0.0	376.89926611	682.31930523	810.71830145	23.3240792	1.15816165	-0.40256353
0.0116	2.62685	3e-08	0.0	0.0	0.0	0.00205271	0.0	0.0	0.0	377.50325507	683.88397955	810.54914852	23.28279416	1.13879875	-0.4024307
0.0117	2.64859	3e-08	0.0	0.0	0.0	0.00205271	0.0	0.0	0.0	378.10598122	685.4220926	810.38040838	23.24156311	1.11964853	-0.4022982
0.0118	2.67032	3e-08	0.0	0.0	0.0	0.0020527	0.0	0.0	0.0	378.70744757	686.93379065	810.21207993	23.2004191	1.10041882	-0.40216599
0.0119	2.69202	4e-08	0.0	0.0	0.0	0.0020527	0.0	0.0	0.0	379.30765702	688.4192437	810.04416197	23.15930815	1.08158668	-0.40203412
0.012	2.71372	4e-08	0.0	0.0	0.0	0.0020527	0.0	0.0	0.0	379.90661183	689.87890393	809.87665202	23.11825197	1.06296012	-0.40190258
0.0121	2.73539	4e-08	0.0	0.0	0.0	0.0020527	0.0	0.0	0.0	380.5043146	691.31306825	809.7095483	23.0772502	1.04454238	-0.40177135
0.0122	2.75705	4e-08	0.0	0.0	0.0	0.0020527	0.0	0.0	0.0	381.10076793	692.72203742	809.542849	23.03630247	1.02633666	-0.40164045
0.0123	2.7787	4e-08	0.0	0.0	0.0	0.0020527	0.0	0.0	0.0	381.69597438	694.10611595	809.3765523	22.9954084	1.0083462	-0.40150986
0.0124	2.80033	5e-08	0.0	0.0	0.0	0.00205269	0.0	0.0	0.0	382.28993653	695.46561218	809.21065636	22.95456763	0.99057421	-0.40137958
0.0125	2.82194	5e-08	0.0	0.0	0.0	0.00205269	0.0	0.0	0.0	382.88265692	696.80083824	809.04515933	22.91377979	0.97302392	-0.40124962
0.0126	2.84354	5e-08	0.0	0.0	0.0	0.00205269	0.0	0.0	0.0	383.47413807	698.11211006	808.88005932	22.8730445	0.95569854	-0.40111998
0.0127	2.86512	5e-08	0.0	0.0	0.0	0.00205269	0.0	0.0	0.0	384.06438303	699.39951175	808.71535552	22.83239416	0.93829063	-0.40099062
0.0128	2.88668	5e-08	0.0	0.0	0.0	0.00205268	0.0	0.0	0.0	384.65339432	700.66335872	808.55104605	22.79177571	0.9213031	-0.40086159
0.0129	2.90823	6e-08	0.0	0.0	0.0	0.00205268	0.0	0.0	0.0	385.24117426	701.90404961	808.38712864	22.75121089	0.90452946	-0.40073286
0.013	2.92976	6e-08	0.0	0.0	0.0	0.00205268	0.0	0.0	0.0	385.82772537	703.12188747	808.22360147	22.71069947	0.88797155	-0.40060444
0.0131	2.95128	6e-08	0.0	0.0	0.0	0.00205268	0.0	0.0	0.0	386.41305017	704.31717731	808.06046269	22.67024124	0.8716312	-0.40047633
0.0132	2.97278	7e-08	0.0	0.0	0.0	0.00205267	0.0	0.0	0.0	386.99715118	705.49022611	807.89771047	22.62983596	0.85551024	-0.40034852
0.0133	2.99427	7e-08	0.0	0.0	0.0	0.00205267	0.0	0.0	0.0	387.58003087	706.64134281	807.73534293	22.58948342	0.83961051	-0.40022102
0.0134	3.01574	7e-08	0.0	0.0	0.0	0.00205267	0.0	0.0	0.0	388.16169174	707.77083835	807.5733582	22.5491834	0.82393383	-0.40009381
0.0135	3.03719	8e-08	0.0	0.0	0.0	0.00205266	0.0	0.0	0.0	388.74213625	708.8790256	807.41175441	22.50893566	0.80848204	-0.39996691
0.0136	3.05863	8e-08	0.0	0.0	0.0	0.00205266	0.0	0.0	0.0	389.32136747	709.96594042	807.25053099	22.46876923	0.79296323	-0.39984029
0.0137	3.08005	8e-08	0.0	0.0	0.0	0.00205266	0.0	0.0	0.0	389.89938758	711.03201437	807.08968547	22.4286364	0.7778562	-0.39971398
0.0138	3.10146	9e-08	0.0	0.0	0.0	0.00205265	0.0	0.0	0.0	390.47619902	712.07757666	806.9292159	22.38855703	0.76296112	-0.39958796
0.0139	3.12285	9e-08	0.0	0.0	0.0	0.00205265	0.0	0.0	0.0	391.05180425	713.10292345	806.76912048	22.34853101	0.74827863	-0.39946224
0.014	3.14422	9e-08	0.0	0.0	0.0	0.00205264	0.0	0.0	0.0	391.62620574	714.10835132	806.60939738	22.30855824	0.73380934	-0.39933681
0.0141	3.16558	1e-07	0.0	0.0	0.0	0.00205264	0.0	0.0	0.0	392.19940595	715.09415722	806.45004479	22.26863862	0.71955385	-0.39921167
0.0142	3.18692	1e-07	0.0	0.0	0.0	0.00205264	0.0	0.0	0.0	392.77140733	716.0606385	806.29106089	22.22877204	0.70551278	-0.39908682
0.0143	3.20825	1.1e-07	0.0	0.0	0.0	0.00205263	0.0	0.0	0.0	393.34221232	717.00809289	806.13244385	22.1889584	0.69168674	-0.39896226
0.0144	3.22956	1.1e-07	0.0	0.0	0.0	0.00205263	0.0	0.0	0.0	393.9118234	717.93680089	805.97419194	22.14921414	0.67790031	-0.39883798
0.0145	3.25085	1.2e-07	0.0	0.0	0.0	0.00205262	0.0	0.0	0.0	394.48024348	718.84682855	805.81630444	22.1095134	0.66442821	-0.39871399
0.0146	3.27213	1.2e-07	0.0	0.0	0.0	0.00205262	0.0	0.0	0.0	395.04747467	719.73861749	805.65877884	22.06986663	0.65115892	-0.39859029
0.0147	3.29339	1.3e-07	0.0	0.0	0.0	0.00205261	0.0	0.0	0.0	395.61351942	720.61244853	805.50161339	22.0302738	0.63809208	-0.39846687
0.0148	3.31464	1.3e-07	0.0	0.0	0.0	0.00205261	0.0	0.0	0.0	396.17838019	721.46860159	805.34480634	21.99073491	0.62522731	-0.39834372
0.0149	3.33586	1.4e-07	0.0	0.0	0.0	0.0020526	0.0	0.0	0.0	396.74205939	722.30735576	805.18835594	21.95124995	0.61256426	-0.39822086
0.015	3.35708	1.4e-07	0.0	0.0	0.0	0.00205259	0.0	0.0	0.0	397.30455947	723.12898925	805.03226046	21.91181891	0.60010254	-0.39809828
0.0151	3.37828	1.5e-07	0.0	0.0	0.0	0.00205259	0.0	0.0	0.0	397.86588285	723.93377942	804.87651815	21.87244177	0.5878418	-0.39797597
0.0152	3.39946	1.6e-07	0.0	0.0	0.0	0.00205258	0.0	0.0	0.0	398.42603195	724.72200275	804.7211273	21.83311854	0.57578166	-0.39785394
0.0153	3.42062	1.6e-07	0.0	0.0	0.0	0.00205258	0.0	0.0	0.0	398.98500927	725.49388728	804.56608638	21.79386154	0.56378041	-0.39773219
0.0154	3.44177	1.7e-07	0.0	0.0	0.0	0.00205257	0.0	0.0	0.0	399.54281746	726.2495937	804.41139426	21.75465129	0.55206062	-0.39761071
0.0155	3.46291	1.8e-07	0.0	0.0	0.0	0.00205256	0.0	0.0	0.0	400.09945875	726.98947704	804.25704879	21.71549583	0.54052979	-0.3974895
0.0156	3.48402	1.8e-07	0.0	0.0	0.0	0.00205255	0.0	0.0	0.0	400.65493557	727.71379674	804.10304831	21.67639521	0.52918682	-0.39736856
0.0157	3.50512	1.9e-07	0.0	0.0	0.0	0.00205255	0.0	0.0	0.0	401.20925034	728.42281049	803.94939118	21.6373495	0.51803062	-0.3972479
0.0158	3.52621	2e-07	0.0	0.0	0.0	0.00205254	0.0	0.0	0.0	401.76240546	729.11677418	803.79607575	21.59835873	0.50706009	-0.39712749
0.0159	3.54728	2.1e-07	0.0	0.0	0.0	0.00205253	0.0	0.0	0.0	402.31440337	729.79594198	803.64310039	21.55942297	0.49627414	-0.39700736
0.016	3.56833	2.2e-07	0.0	0.0	0.0	0.00205252	0.0	0.0	0.0	402.86524645	730.46056623	803.49046347	21.52054227	0.48567167	-0.39688749
0.0161	3.58937	2.2e-07	0.0	0.0	0.0	0.00205251	0.0	0.0	0.0	403.41493712	731.11089755	803.33816337	21.48171668	0.47525159	-0.39676788
0.0162	3.61039	2.3e-07	0.0	0.0	0.0	0.0020525	0.0	0.0	0.0	403.96347788	731.74712927	803.18619875	21.44295427	0.4649105	-0.39664855
0.0163	3.63139	2.4e-07	0.0	0.0	0.0	0.00205249	0.0	0.0	0.0	404.5108712	732.36947317	803.03456819	21.4042423	0.45481053	-0.39652948
0.0164	3.65238	2.5e-07	0.0	0.0	0.0	0.00205249	0.0	0.0	0.0	405.0571194	732.97821117	802.88326991	21.36558617	0.44488252	-0.39641066
0.0165	3.67336	2.6e-07	0.0	0.0	0.0	0.00205248	0.0	0.0	0.0	405.60222488	733.57357783	802.73230235	21.32698596	0.43512489	-0.3962921
0.0166	3.69431	2.7e-07	0.0	0.0	0.0	0.00205246	0.0	0.0	0.0	406.14619005	734.15580536	802.58166398	21.28844177	0.42553605	-0.39617381
0.0167	3.71525	2.8e-07	0.0	0.0	0.0	0.00205245	0.0	0.0	0.0	406.6890173	734.72512359	802.43135328	21.24995369	0.41611443	-0.39605576
0.0168	3.73618	3e-07	0.0	0.0	0.0	0.00205244	0.0	0.0	0.0	407.23070904	735.28176002	802.28136871	21.2115218	0.40685845	-0.39593798
0.0169	3.75708	3.1e-07	0.0	0.0	0.0	0.00205243	0.0	0.0	0.0	407.77126765	735.82593977	802.13170878	21.17314621	0.39776653	-0.39582044
0.017	3.77797	3.2e-07	0.0	0.0	0.0	0.00205242	0.0	0.0	0.0	408.31069554	736.35788561	801.982372	21.134827	0.38883708	-0.39570316
0.0171	3.79885	3.3e-07	0.0	0.0	0.0	0.00205241	0.0	0.0	0.0	408.84899516	736.87777311	801.83335712	21.09656821	0.3800049	-0.39558615
0.0172	3.81971	3.4e-07	0.0	0.0	0.0	0.00205239	0.0	0.0	0.0	409.3861689	737.38582428	801.68466264	21.05836358	0.37137098	-0.39546938
0.0173	3.84055	3.6e-07	0.0	0.0	0.0	0.00205238	0.0	0.0	0.0	409.92221912	737.8822651	801.53628704	21.02021586	0.36289063	-0.39535286
0.0174	3.86138	3.7e-07	0.0	0.0	0.0	0.00205237	0.0	0.0	0.0	410.45714821	738.36730394	801.3882289	20.98212516	0.35456197	-0.39523659
0.0175	3.88219	3.8e-07	0.0	0.0	0.0	0.00205235	0.0	0.0	0.0	410.99095857	738.84114648	801.24048679	20.9440916	0.34638316	-0.39512056
0.0176	3.90299	4e-07	0.0	0.0	0.0	0.00205234	0.0	0.0	0.0	411.52365256	739.30399573	801.09305931	20.90611529	0.33835232	-0.39500478
0.0177	3.92376	4.1e-07	0.0	0.0	0.0	0.00205232	0.0	0.0	0.0	412.05523258	739.75605201	800.94594507	20.86819633	0.33046762	-0.39488925
0.0178	3.94453	4.3e-07	0.0	0.0	0.0	0.00205231	0.0	0.0	0.0	412.58570101	740.19751296	800.79914269	20.83033483	0.32272717	-0.39477396
0.0179	3.96527	4.5e-07	0.0	0.0	0.0	0.00205229	0.0	0.0	0.0	413.11506022	740.62857354	800.65265079	20.79253096	0.31512533	-0.39465892
0.018	3.986	4.6e-07	0.0	0.0	0.0	0.00205228	0.0	0.0	0.0	413.64331263	741.04940483	800.50646818	20.75478511	0.30764302	-0.39454413
0.0181	4.00672	4.8e-07	0.0	0.0	0.0	0.00205226	0.0	0.0	0.0	414.17046059	741.46020668	800.36059342	20.71709682	0.30031354	-0.39442957
0.0182	4.02741	5e-07	0.0	0.0	0.0	0.00205224	0.0	0.0	0.0	414.69650647	741.86116587	800.2150252	20.67946646	0.29311912	-0.39431525
0.0183	4.04809	5.1e-07	0.0	0.0	0.0	0.00205222	0.0	0.0	0.0	415.22145264	742.25246488	800.06976219	20.64189414	0.28605777	-0.39420118
0.0184	4.06876	5.3e-07	0.0	0.0	0.0	0.0020522	0.0	0.0	0.0	415.74530148	742.63428338	799.92480311	20.60437996	0.27912753	-0.39408734
0.0185	4.08941	5.5e-07	0.0	0.0	0.0	0.00205219	0.0	0.0	0.0	416.26805536	743.00679824	799.78014667	20.56692405	0.27232642	-0.39397373
0.0186	4.11004	5.7e-07	0.0	0.0	0.0	0.00205217	0.0	0.0	0.0	416.78971663	743.37018356	799.6357916	20.5295265	0.26565246	-0.39386037
0.0187	4.13066	5.9e-07	0.0	0.0	0.0	0.00205214	0.0	0.0	0.0	417.31028767	743.72461062	799.49173663	20.49218744	0.25910367	-0.39374723
0.0188	4.15126	6.1e-07	0.0	0.0	0.0	0.00205212	0.0	0.0	0.0	417.82977082	744.07024881	799.34798054	20.45490534	0.25267869	-0.39363435
0.0189	4.17184	6.4e-07	0.0	0.0	0.0	0.0020521	0.0	0.0	0.0	418.34816845	744.40727065	799.20452208	20.41768285	0.24637459	-0.39352169
0.019	4.19241	6.6e-07	0.0	0.0	0.0	0.00205208	0.0	0.0	0.0	418.8654829	744.73583474	799.06136004	20.38051906	0.24018979	-0.39340926
0.0191	4.21296	6.8e-07	0.0	0.0	0.0	0.00205206	0.0	0.0	0.0	419.38171655	745.05610179	798.91849321	20.34341405	0.23412231	-0.39329707
0.0192	4.23349	7.1e-07	0.0	0.0	0.0	0.00205203	0.0	0.0	0.0	419.89687173	745.36822975	798.77592039	20.30636793	0.22817017	-0.3931851
0.0193	4.25401	7.3e-07	0.0	0.0	0.0	0.00205201	0.0	0.0	0.0	420.41095081	745.67237378	798.6336404	20.2693808	0.22233142	-0.39307336
0.0194	4.27451	7.6e-07	0.0	0.0	0.0	0.00205198	0.0	0.0	0.0	420.92395612	745.96868633	798.49165207	20.23245276	0.21660407	-0.39296186
0.0195	4.295	7.8e-07	0.0	0.0	0.0	0.00205196	0.0	0.0	0.0	421.43589001	746.25731707	798.34995426	20.19558392	0.21098615	-0.39285057
0.0196	4.31547	8.1e-07	0.0	0.0	0.0	0.00205193	0.0	0.0	0.0	421.94675483	746.53841292	798.2085458	20.15877438	0.20547569	-0.39273952
0.0197	4.33592	8.4e-07	0.0	0.0	0.0	0.0020519	0.0	0.0	0.0	422.45655291	746.81212678	798.06742555	20.12202111	0.20008768	-0.39262871
0.0198	4.35636	8.7e-07	0.0	0.0	0.0	0.00205187	0.0	0.0	0.0	422.96528654	747.07861589	797.92659234	20.08532916	0.19479331	-0.39251811
0.0199	4.37678	9e-07	0.0	0.0	0.0	0.00205184	0.0	0.0	0.0	423.47295809	747.33800703	797.78604509	20.04869658	0.18960173	-0.39240773
0.02	4.39718	9.3e-07	0.0	0.0	0.0	0.00205181	0.0	0.0	0.0	423.97956989	747.59043825	797.64578271	20.01212347	0.18451106	-0.39229758
0.0201	4.41757	9.6e-07	0.0	0.0	0.0	0.00205178	0.0	0.0	0.0	424.48512426	747.83604496	797.50580411	19.9756099	0.17951939	-0.39218765
0.0202	4.43794	9.9e-07	0.0	0.0	0.0	0.00205175	0.0	0.0	0.0	424.98962354	748.07495997	797.36610822	19.93915596	0.17462485	-0.39207795
0.0203	4.4583	1.02e-06	0.0	0.0	0.0	0.00205172	0.0	0.0	0.0	425.49307005	748.30731346	797.22669397	19.90276174	0.16982555	-0.39196846
0.0204	4.47863	1.06e-06	0.0	0.0	0.0	0.00205168	0.0	0.0	0.0	425.99546611	748.53323302	797.08756032	19.86642733	0.1651196	-0.39185919
0.0205	4.49896	1.09e-06	0.0	0.0	0.0	0.00205165	0.0	0.0	0.0	426.49681403	748.75284362	796.94870622	19.83015281	0.16050511	-0.39175014
0.0206	4.51926	1.13e-06	0.0	0.0	0.0	0.00205161	0.0	0.0	0.0	426.9971161	748.96628881	796.81013056	19.79393408	0.15600953	-0.39164133
0.0207	4.53955	1.16e-06	0.0	0.0	0.0	0.00205157	0.0	0.0	0.0	427.4963746	749.17369735	796.67183231	19.75777793	0.15158406	-0.39153272
0.0208	4.55983	1.2e-06	0.0	0.0	0.0	0.00205154	0.0	0.0	0.0	427.99459188	749.37517502	796.53381049	19.72168163	0.14724641	-0.39142433
0.0209	4.58008	1.24e-06	0.0	0.0	0.0	0.0020515	0.0	0.0	0.0	428.49177024	749.57083945	796.39606411	19.68564527	0.14299484	-0.39131615
0.021	4.60032	1.28e-06	0.0	0.0	0.0	0.00205146	0.0	0.0	0.0	428.98791197	749.76080584	796.25859219	19.6496689	0.13882759	-0.39120819
0.0211	4.62055	1.32e-06	0.0	0.0	0.0	0.00205141	0.0	0.0	0.0	429.48301938	749.945187	796.12139373	19.61375259	0.13474291	-0.39110045
0.0212	4.64075	1.37e-06	0.0	0.0	0.0	0.00205137	0.0	0.0	0.0	429.97709475	750.12409332	795.98446777	19.57789641	0.13073905	-0.39099291
0.0213	4.66095	1.41e-06	0.0	0.0	0.0	0.00205133	0.0	0.0	0.0	430.47014039	750.29763279	795.84781337	19.54210042	0.12681426	-0.39088559
0.0214	4.68112	1.45e-06	0.0	0.0	0.0	0.00205128	0.0	0.0	0.0	430.96215857	750.46591098	795.71142956	19.5063647	0.12296679	-0.39077848
0.0215	4.70128	1.5e-06	0.0	0.0	0.0	0.00205124	0.0	0.0	0.0	431.45315153	750.62906631	795.57531529	19.47068447	0.11923285	-0.3906716
0.0216	4.72142	1.55e-06	0.0	0.0	0.0	0.00205119	0.0	0.0	0.0	431.94312156	750.78719266	795.43946965	19.43506761	0.11554937	-0.39056492
0.0217	4.74154	1.6e-06	0.0	0.0	0.0	0.00205114	0.0	0.0	0.0	432.43207095	750.94038251	795.30389175	19.3995109	0.11194041	-0.39045845
0.0218	4.76165	1.65e-06	0.0	0.0	0.0	0.00205109	0.0	0.0	0.0	432.92000197	751.08873546	795.16858069	19.36401439	0.1084044	-0.39035218
0.0219	4.78175	1.7e-06	0.0	0.0	0.0	0.00205104	0.0	0.0	0.0	433.40691689	751.23234888	795.03353556	19.32857812	0.10493974	-0.39024613
0.022	4.80182	1.75e-06	0.0	0.0	0.0	0.00205099	0.0	0.0	0.0	433.89281797	751.37131803	794.89875547	19.29320213	0.10154485	-0.39014028
0.0221	4.82188	1.81e-06	0.0	0.0	0.0	0.00205093	0.0	0.0	0.0	434.37770749	751.50573594	794.76423954	19.25788648	0.09821815	-0.39003464
0.0222	4.84192	1.86e-06	0.0	0.0	0.0	0.00205088	0.0	0.0	0.0	434.86158769	751.6356935	794.6299869	19.2226312	0.09495804	-0.38992921
0.0223	4.86195	1.92e-06	0.0	0.0	0.0	0.00205082	0.0	0.0	0.0	435.34446083	751.76127941	794.49599668	19.18743316	0.09178989	-0.38982399
0.0224	4.88196	1.98e-06	0.0	0.0	0.0	0.00205076	0.0	0.0	0.0	435.82632905	751.88264614	794.36226776	19.15229507	0.08868949	-0.38971897
0.0225	4.90195	2.04e-06	0.0	0.0	0.0	0.0020507	0.0	0.0	0.0	436.30719467	751.99984067	794.22879945	19.11721877	0.08564022	-0.38961416
0.0226	4.92193	2.1e-06	0.0	0.0	0.0	0.00205064	0.0	0.0	0.0	436.78705993	752.11294746	794.09559092	19.08220266	0.08265424	-0.38950955
0.0227	4.94189	2.16e-06	0.0	0.0	0.0	0.00205057	0.0	0.0	0.0	437.26592707	752.22205084	793.96264132	19.04724679	0.07973008	-0.38940514
0.0228	4.96184	2.23e-06	0.0	0.0	0.0	0.00205051	0.0	0.0	0.0	437.74379831	752.32723318	793.82994984	19.01235119	0.07686628	-0.38930094
0.0229	4.98176	2.29e-06	0.0	0.0	0.0	0.00205044	0.0	0.0	0.0	438.22067588	752.42857481	793.69751564	18.97751589	0.07406135	-0.38919694
0.023	5.00167	2.36e-06	0.0	0.0	0.0	0.00205037	0.0	0.0	0.0	438.69656201	752.52615403	793.56533794	18.94274091	0.0713138	-0.38909314
0.0231	5.02157	2.43e-06	0.0	0.0	0.0	0.0020503	0.0	0.0	0.0	439.17145892	752.62004712	793.43341592	18.90802631	0.06862214	-0.38898953
0.0232	5.04145	2.5e-06	0.0	0.0	0.0	0.00205023	0.0	0.0	0.0	439.64536883	752.71032828	793.30174879	18.87337211	0.06598487	-0.38888613
0.0233	5.06131	2.58e-06	0.0	0.0	0.0	0.00205016	0.0	0.0	0.0	440.11829396	752.79706965	793.17033579	18.83877835	0.06340046	-0.38878293
0.0234	5.08115	2.65e-06	0.0	0.0	0.0	0.00205008	0.0	0.0	0.0	440.59023651	752.8803413	793.03917614	18.80424507	0.06086739	-0.38867992
0.0235	5.10098	2.73e-06	0.0	0.0	0.0	0.00205	0.0	0.0	0.0	441.06119869	752.96021121	792.90826909	18.76977231	0.05838414	-0.38857711
0.0236	5.12079	2.81e-06	0.0	0.0	0.0	0.00204992	0.0	0.0	0.0	441.53118271	753.03674525	792.77761389	18.73536011	0.05594916	-0.3884745
0.0237	5.14058	2.89e-06	0.0	0.0	0.0	0.00204984	0.0	0.0	0.0	442.00019076	753.11001744	792.64720975	18.70100196	0.05361869	-0.3883721
0.0238	5.16036	2.98e-06	0.0	0.0	0.0	0.00204976	0.0	0.0	0.0	442.4682249	753.18016439	792.51705562	18.66670813	0.05130095	-0.38826989
0.0239	5.18012	3.06e-06	0.0	0.0	0.0	0.00204967	0.0	0.0	0.0	442.93528742	753.24719902	792.38715099	18.63247434	0.04903243	-0.38816787
0.024	5.19987	3.15e-06	0.0	0.0	0.0	0.00204959	0.0	0.0	0.0	443.40138049	753.31118688	792.25749512	18.59830058	0.04681225	-0.38806604
0.0241	5.2196	3.24e-06	0.0	0.0	0.0	0.0020495	0.0	0.0	0.0	443.86650628	753.37219239	792.12808727	18.56418679	0.04463954	-0.38796442
0.0242	5.23931	3.33e-06	0.0	0.0	0.0	0.0020494	0.0	0.0	0.0	444.33066697	753.43027876	791.99892671	18.53013295	0.04251346	-0.38786298
0.0243	5.25901	3.43e-06	0.0	0.0	0.0	0.00204931	0.0	0.0	0.0	444.79386471	753.48550811	791.87001272	18.496139	0.04043319	-0.38776174
0.0244	5.27868	3.52e-06	0.0	0.0	0.0	0.00204921	0.0	0.0	0.0	445.25610167	753.53794148	791.74134458	18.46220491	0.03839797	-0.38766069
0.0245	5.29835	3.62e-06	0.0	0.0	0.0	0.00204911	0.0	0.0	0.0	445.71738	753.58763888	791.61292157	18.42833062	0.03640704	-0.38755984
0.0246	5.31799	3.72e-06	0.0	0.0	0.0	0.00204901	0.0	0.0	0.0	446.17770185	753.63465929	791.484743	18.39451609	0.03445966	-0.38745917
0.0247	5.33762	3.83e-06	0.0	0.0	0.0	0.00204891	0.0	0.0	0.0	446.63706936	753.67906122	791.35680814	18.36076129	0.0325559	-0.3873587
0.0248	5.35723	3.93e-06	0.0	0.0	0.0	0.0020488	0.0	0.0	0.0	447.09548468	753.72090193	791.22911632	18.32706612	0.03069389	-0.38725842
0.0249	5.37683	4.04e-06	0.0	0.0	0.0	0.00204869	0.0	0.0	0.0	447.55294994	753.76023744	791.10166682	18.29343053	0.02887349	-0.38715833
0.025	5.3964	4.15e-06	0.0	0.0	0.0	0.00204858	0.0	0.0	0.0	448.00946727	753.79712321	790.97445898	18.25985446	0.02709409	-0.38705843
0.0251	5.41597	4.27e-06	0.0	0.0	0.0	0.00204847	0.0	0.0	0.0	448.46503879	753.83161389	790.8474921	18.22633785	0.0253551	-0.38695872
0.0252	5.43551	4.38e-06	0.0	0.0	0.0	0.00204835	0.0	0.0	0.0	448.91966662	753.86376337	790.72076551	18.19288062	0.02365598	-0.3868592
0.0253	5.45504	4.5e-06	0.0	0.0	0.0	0.00204823	0.0	0.0	0.0	449.37335287	753.89362482	790.59427852	18.15948271	0.0219962	-0.38675986
0.0254	5.47455	4.62e-06	0.0	0.0	0.0	0.00204811	0.0	0.0	0.0	449.82609965	753.92125071	790.46803048	18.12614403	0.02037527	-0.38666072
0.0255	5.49405	4.75e-06	0.0	0.0	0.0	0.00204799	0.0	0.0	0.0	450.27790906	753.94669287	790.34202071	18.09286452	0.0187927	-0.38656176
0.0256	5.51353	4.88e-06	0.0	0.0	0.0	0.00204786	0.0	0.0	0.0	450.72878321	753.97000126	790.21624855	18.05964689	0.01722421	-0.38646299
0.0257	5.53299	5.01e-06	0.0	0.0	0.0	0.00204773	0.0	0.0	1e-08	451.17872424	753.99118892	790.09071351	18.02648679	0.01570574	-0.3863644
0.0258	5.55243	5.14e-06	0.0	0.0	0.0	0.00204759	0.0	0.0	1e-08	451.6277342	754.01032747	789.96541484	17.99338588	0.01422189	-0.386266
0.0259	5.57186	5.28e-06	0.0	0.0	0.0	0.00204746	0.0	0.0	1e-08	452.07581518	754.02746286	789.8403519	17.96034412	0.01277204	-0.38616779
0.026	5.59127	5.41e-06	0.0	0.0	0.0	0.00204732	0.0	0.0	1e-08	452.52296926	754.0426402	789.71552406	17.92736144	0.01135554	-0.38606976
0.0261	5.61067	5.56e-06	0.0	0.0	0.0	0.00204718	0.0	0.0	1e-08	452.96919852	754.05590373	789.59093068	17.89443779	0.00997179	-0.38597191
0.0262	5.63004	5.7e-06	0.0	0.0	0.0	0.00204703	0.0	0.0	1e-08	453.41450502	754.0672969	789.46657115	17.8615731	0.00862018	-0.38587425
0.0263	5.6494	5.85e-06	0.0	0.0	0.0	0.00204688	0.0	0.0	1e-08	453.85889084	754.07686232	789.34244484	17.82876731	0.00730012	-0.38577677
0.0264	5.66875	6e-06	0.0	0.0	0.0	0.00204673	0.0	0.0	1e-08	454.30235802	754.08464183	789.21855115	17.79602035	0.00601103	-0.38567948
0.0265	5.68808	6.16e-06	0.0	0.0	0.0	0.00204657	0.0	0.0	1e-08	454.74490863	754.09067649	789.09488946	17.76333217	0.00475236	-0.38558236
0.0266	5.70739	6.32e-06	0.0	0.0	0.0	0.00204641	0.0	0.0	1e-08	455.18654473	754.0949991	788.97145919	17.73070419	0.00351126	-0.38548543
0.0267	5.72668	6.48e-06	0.0	0.0	0.0	0.00204625	0.0	0.0	1e-08	455.62726838	754.09764381	788.84825977	17.698134	0.00230646	-0.38538868
0.0268	5.74596	6.65e-06	0.0	0.0	0.0	0.00204608	0.0	0.0	1e-08	456.06708159	754.09865428	788.72529058	17.66562251	0.00112934	-0.38529211
0.0269	5.76522	6.82e-06	0.0	0.0	0.0	0.00204591	0.0	0.0	1e-08	456.50598642	754.09806704	788.60255104	17.63316967	-2.071e-05	-0.38519572
0.027	5.78446	6.99e-06	0.0	0.0	0.0	0.00204574	0.0	0.0	1e-08	456.94398489	754.09591776	788.48004055	17.60077542	-0.00114433	-0.38509951
0.0271	5.80369	7.17e-06	0.0	0.0	0.0	0.00204556	0.0	0.0	1e-08	457.38107902	754.09224127	788.35775854	17.5684397	-0.00224212	-0.38500348
0.0272	5.8229	7.35e-06	0.0	0.0	0.0	0.00204538	0.0	0.0	1e-08	457.81727085	754.08707159	788.23570445	17.53616246	-0.0033147	-0.38490762
0.0273	5.84209	7.53e-06	0.0	0.0	0.0	0.0020452	0.0	0.0	1e-08	458.25256238	754.08044189	788.11387769	17.50394363	-0.00436265	-0.38481195
0.0274	5.86127	7.72e-06	0.0	0.0	0.0	0.00204501	0.0	0.0	1e-08	458.68695564	754.07238455	787.99227771	17.47178317	-0.00538658	-0.38471646
0.0275	5.88043	7.91e-06	0.0	0.0	0.0	0.00204482	0.0	0.0	1e-08	459.12045261	754.06293115	787.87090395	17.43968071	-0.00638434	-0.38462114
0.0276	5.89957	8.11e-06	0.0	0.0	0.0	0.00204462	0.0	0.0	1e-08	459.55305531	754.05212197	787.7497558	17.40763613	-0.00735579	-0.384526
0.0277	5.91869	8.31e-06	0.0	0.0	0.0	0.00204442	0.0	0.0	1e-08	459.98476572	754.03998236	787.62883274	17.37564999	-0.00830754	-0.38443104
0.0278	5.9378	8.52e-06	0.0	0.0	0.0	0.00204421	0.0	0.0	1e-08	460.41558583	754.02654206	787.50813422	17.3437219	-0.00923683	-0.38433625
0.0279	5.95689	8.73e-06	0.0	0.0	0.0	0.002044	0.0	0.0	1e-08	460.84551764	754.01183059	787.38765969	17.31185177	-0.01014412	-0.38424164
0.028	5.97597	8.94e-06	0.0	0.0	0.0	0.00204379	0.0	0.0	1e-08	461.27456312	753.99587683	787.26740861	17.28003953	-0.01102987	-0.3841472
0.0281	5.99503	9.16e-06	0.0	0.0	0.0	0.00204357	0.0	0.0	1e-08	461.70272425	753.97870906	787.14738044	17.24828512	-0.01189455	-0.38405294
0.0282	6.01407	9.38e-06	0.0	0.0	0.0	0.00204335	0.0	0.0	1e-08	462.130003	753.96035495	787.02757463	17.21658845	-0.01273857	-0.38395885
0.0283	6.03309	9.61e-06	0.0	0.0	0.0	0.00204312	0.0	0.0	1e-08	462.55640133	753.94084157	786.90799067	17.18494946	-0.01356238	-0.38386494
0.0284	6.0521	9.84e-06	0.0	0.0	0.0	0.00204289	0.0	0.0	1e-08	462.9819212	753.92019542	786.78862801	17.15336806	-0.01436638	-0.3837712
0.0285	6.07109	1.007e-05	0.0	0.0	0.0	0.00204266	0.0	0.0	1e-08	463.40656456	753.89844428	786.66948613	17.1218438	-0.01514761	-0.38367764
0.0286	6.09006	1.031e-05	0.0	0.0	0.0	0.00204241	0.0	0.0	1e-08	463.83033336	753.87561571	786.55056449	17.09037722	-0.01591196	-0.38358424
0.0287	6.10902	1.056e-05	0.0	0.0	0.0	0.00204217	0.0	0.0	1e-08	464.25322954	753.85173258	786.43186258	17.05896798	-0.01665749	-0.38349102
0.0288	6.12796	1.081e-05	0.0	0.0	0.0	0.00204192	0.0	0.0	1e-08	464.67525505	753.82681952	786.31337988	17.02761599	-0.01738457	-0.38339798
0.0289	6.14688	1.106e-05	0.0	0.0	0.0	0.00204166	0.0	0.0	1e-08	465.09641181	753.80090071	786.19511588	16.99632119	-0.01809353	-0.3833051
0.029	6.16579	1.133e-05	0.0	0.0	0.0	0.0020414	0.0	0.0	1e-08	465.51670175	753.77399983	786.07707007	16.96508347	-0.01878473	-0.3832124
0.0291	6.18467	1.159e-05	0.0	0.0	0.0	0.00204114	0.0	0.0	1e-08	465.9361268	753.74614014	785.95924193	16.93390276	-0.01945849	-0.38311986
0.0292	6.20355	1.186e-05	0.0	0.0	0.0	0.00204086	0.0	0.0	1e-08	466.35468886	753.71734445	785.84163096	16.90277897	-0.02011511	-0.3830275
0.0293	6.2224	1.214e-05	0.0	0.0	0.0	0.00204059	0.0	0.0	1e-08	466.77238985	753.68763514	785.72423666	16.87171202	-0.02075491	-0.38293531
0.0294	6.24124	1.242e-05	0.0	0.0	0.0	0.00204031	0.0	0.0	1e-08	467.18923168	753.6570342	785.60705852	16.84070181	-0.02137818	-0.38284328
0.0295	6.26006	1.271e-05	0.0	0.0	0.0	0.00204002	0.0	0.0	1e-08	467.60521624	753.62556321	785.49009605	16.80974826	-0.02198519	-0.38275143
0.0296	6.27886	1.3e-05	0.0	0.0	0.0	0.00203973	0.0	0.0	1e-08	468.02034543	753.59324339	785.37334874	16.77885128	-0.02257622	-0.38265974
0.0297	6.29765	1.33e-05	0.0	0.0	0.0	0.00203943	0.0	0.0	1e-08	468.43462114	753.56009559	785.25681611	16.74801078	-0.02315152	-0.38256823
0.0298	6.31642	1.36e-05	0.0	0.0	0.0	0.00203912	0.0	0.0	1e-08	468.84804525	753.52614032	785.14049767	16.71722666	-0.02371135	-0.38247688
0.0299	6.33517	1.391e-05	0.0	0.0	0.0	0.00203882	0.0	0.0	1e-08	469.26061964	753.49139775	785.02439292	16.68650006	-0.02426632	-0.3823857
0.03	6.35391	1.422e-05	0.0	0.0	0.0	0.0020385	0.0	0.0	1e-08	469.67234622	753.45587133	784.90850145	16.65582892	-0.02480003	-0.38229469
0.0301	6.37262	1.455e-05	0.0	0.0	0.0	0.00203818	0.0	0.0	1e-08	470.08322685	753.41959202	784.79282273	16.62521387	-0.02531883	-0.38220384
0.0302	6.39132	1.487e-05	0.0	0.0	0.0	0.00203785	0.0	0.0	1e-08	470.49326337	753.38257849	784.67735628	16.5946549	-0.02582358	-0.38211316
0.0303	6.41001	1.521e-05	0.0	0.0	0.0	0.00203752	0.0	0.0	2e-08	470.90245765	753.34484897	784.56210162	16.56415191	-0.02631453	-0.38202265
0.0304	6.42868	1.555e-05	0.0	0.0	0.0	0.00203718	0.0	0.0	2e-08	471.31081153	753.30642141	784.44705827	16.5337048	-0.02679187	-0.3819323
0.0305	6.44733	1.589e-05	0.0	0.0	0.0	0.00203683	0.0	0.0	2e-08	471.71832687	753.26731346	784.33222576	16.50331349	-0.02725583	-0.38184212
0.0306	6.46596	1.624e-05	0.0	0.0	0.0	0.00203648	0.0	0.0	2e-08	472.12500551	753.22754249	784.21760362	16.47297788	-0.02770661	-0.3817521
0.0307	6.48457	1.66e-05	0.0	0.0	0.0	0.00203612	0.0	0.0	2e-08	472.53084928	753.18712561	784.10319138	16.44269786	-0.02814438	-0.38166225
0.0308	6.50317	1.697e-05	0.0	0.0	0.0	0.00203575	0.0	0.0	2e-08	472.93586001	753.14607967	783.98898857	16.41247336	-0.02856934	-0.38157257
0.0309	6.52175	1.734e-05	0.0	0.0	0.0	0.00203538	0.0	0.0	2e-08	473.34003954	753.10442131	783.87499473	16.38230426	-0.02898164	-0.38148304
0.031	6.54032	1.772e-05	0.0	0.0	0.0	0.002035	0.0	0.0	2e-08	473.74338968	753.06216691	783.7612094	16.35219047	-0.02938144	-0.38139369
0.0311	6.55887	1.81e-05	0.0	0.0	0.0	0.00203462	0.0	0.0	2e-08	474.14591224	753.01933266	783.64763211	16.32213188	-0.02976889	-0.38130449
0.0312	6.5774	1.85e-05	0.0	0.0	0.0	0.00203422	0.0	0.0	2e-08	474.54760904	752.97593457	783.53426241	16.29212841	-0.03014413	-0.38121546
0.0313	6.59591	1.89e-05	0.0	0.0	0.0	0.00203382	0.0	0.0	2e-08	474.94848187	752.93198844	783.42109983	16.26217994	-0.03050729	-0.38112659
0.0314	6.6144	1.93e-05	0.0	0.0	0.0	0.00203342	0.0	0.0	2e-08	475.3485326	752.88748996	783.308144	16.23228961	-0.03088612	-0.38103788
0.0315	6.63288	1.972e-05	0.0	0.0	0.0	0.002033	0.0	0.0	2e-08	475.747763	752.8424528	783.19539449	16.20245177	-0.03123333	-0.38094933
0.0316	6.65134	2.014e-05	0.0	0.0	0.0	0.00203258	0.0	0.0	2e-08	476.14617486	752.79690285	783.08285078	16.17266875	-0.03156988	-0.38086095
0.0317	6.66979	2.057e-05	0.0	0.0	0.0	0.00203215	0.0	0.0	2e-08	476.54376994	752.75085379	782.97051244	16.14294047	-0.03189594	-0.38077273
0.0318	6.68822	2.1e-05	0.0	0.0	0.0	0.00203172	0.0	0.0	2e-08	476.94055003	752.7043191	782.85837901	16.11326681	-0.03221168	-0.38068467
0.0319	6.70663	2.145e-05	0.0	0.0	0.0	0.00203127	0.0	0.0	2e-08	477.33651691	752.65731201	782.74645006	16.0836477	-0.03251723	-0.38059677
0.032	6.72502	2.19e-05	0.0	0.0	0.0	0.00203082	0.0	0.0	2e-08	477.73167235	752.60984558	782.63472515	16.05408302	-0.03281276	-0.38050902
0.0321	6.74339	2.236e-05	0.0	0.0	0.0	0.00203036	0.0	0.0	2e-08	478.1260181	752.56193267	782.52320383	16.02457269	-0.03309839	-0.38042144
0.0322	6.76175	2.282e-05	0.0	0.0	0.0	0.00202989	0.0	0.0	2e-08	478.51955593	752.51358593	782.41188567	15.99511659	-0.03337426	-0.38033402
0.0323	6.78009	2.33e-05	0.0	0.0	0.0	0.00202942	0.0	0.0	2e-08	478.9122876	752.46481788	782.30077024	15.96571465	-0.03364049	-0.38024676
0.0324	6.79842	2.378e-05	0.0	0.0	0.0	0.00202893	0.0	0.0	2e-08	479.30421484	752.41564085	782.18985709	15.93636674	-0.03389719	-0.38015966
0.0325	6.81672	2.427e-05	0.0	0.0	0.0	0.00202844	0.0	0.0	2e-08	479.69533941	752.36606703	782.07914579	15.90707278	-0.03414447	-0.38007272
0.0326	6.83501	2.477e-05	0.0	0.0	0.0	0.00202794	0.0	0.0	2e-08	480.08566305	752.31610845	781.96863593	15.87783266	-0.03438242	-0.37998593
0.0327	6.85328	2.528e-05	0.0	0.0	0.0	0.00202743	0.0	0.0	3e-08	480.47518748	752.26577705	781.85832705	15.84864628	-0.03461115	-0.3798993
0.0328	6.87154	2.58e-05	0.0	0.0	0.0	0.00202692	0.0	0.0	3e-08	480.86391444	752.21507856	781.74821876	15.81951636	-0.03485566	-0.37981283
0.0329	6.88978	2.632e-05	0.0	0.0	0.0	0.00202639	0.0	0.0	3e-08	481.25184573	752.16399874	781.63831076	15.790438	-0.03507365	-0.37972651
0.033	6.908	2.685e-05	0.0	0.0	0.0	0.00202586	0.0	0.0	3e-08	481.638983	752.11257041	781.52860251	15.7614132	-0.03528372	-0.37964036
0.0331	6.9262	2.74e-05	0.0	0.0	0.0	0.00202531	0.0	0.0	3e-08	482.02532798	752.06080356	781.4190936	15.73244185	-0.03548601	-0.37955436
0.0332	6.94438	2.795e-05	0.0	0.0	0.0	0.00202476	0.0	0.0	3e-08	482.41088236	752.008708	781.30978362	15.70352387	-0.03568066	-0.37946851
0.0333	6.96255	2.851e-05	0.0	0.0	0.0	0.0020242	0.0	0.0	3e-08	482.79564787	751.95629334	781.20067214	15.67465915	-0.0358678	-0.37938283
0.0334	6.9807	2.908e-05	0.0	0.0	0.0	0.00202363	0.0	0.0	3e-08	483.17962619	751.90356902	781.09175875	15.64584761	-0.03604756	-0.37929729
0.0335	6.99884	2.966e-05	0.0	0.0	0.0	0.00202305	0.0	0.0	3e-08	483.56281903	751.8505443	780.98304304	15.61708914	-0.03622006	-0.37921192
0.0336	7.01695	3.025e-05	0.0	0.0	0.0	0.00202246	0.0	0.0	3e-08	483.94522807	751.79722828	780.87452461	15.58838366	-0.03638542	-0.37912669
0.0337	7.03505	3.084e-05	0.0	0.0	0.0	0.00202186	0.0	0.0	3e-08	484.32685499	751.74362992	780.76620303	15.55973106	-0.03654376	-0.37904163
0.0338	7.05313	3.145e-05	0.0	0.0	0.0	0.00202126	0.0	0.0	3e-08	484.70770149	751.68975801	780.65807791	15.53113124	-0.03669517	-0.37895671
0.0339	7.0712	3.207e-05	0.0	0.0	0.0	0.00202064	0.0	0.0	3e-08	485.08776923	751.63562119	780.55014883	15.50258411	-0.03683977	-0.37887196
0.034	7.08924	3.27e-05	0.0	0.0	0.0	0.00202001	0.0	0.0	3e-08	485.46705988	751.58122797	780.44241538	15.47408958	-0.03697765	-0.37878735
0.0341	7.10727	3.333e-05	0.0	0.0	0.0	0.00201937	0.0	0.0	3e-08	485.84557511	751.52658676	780.33487718	15.44564754	-0.03710891	-0.3787029
0.0342	7.12529	3.398e-05	0.0	0.0	0.0	0.00201872	0.0	0.0	3e-08	486.22331658	751.47170579	780.22753381	15.41725789	-0.03723363	-0.3786186
0.0343	7.14328	3.464e-05	0.0	0.0	0.0	0.00201807	0.0	0.0	3e-08	486.60028598	751.41657958	780.12038493	15.3889221	-0.03736643	-0.37853445
0.0344	7.16126	3.531e-05	0.0	0.0	0.0	0.0020174	0.0	0.0	4e-08	486.97648494	751.3612215	780.01343012	15.36063738	-0.03748235	-0.37845046
0.0345	7.17922	3.598e-05	0.0	0.0	0.0	0.00201672	0.0	0.0	4e-08	487.35191511	751.30564202	779.90666896	15.33240482	-0.03759253	-0.37836661
0.0346	7.19716	3.667e-05	0.0	0.0	0.0	0.00201603	0.0	0.0	4e-08	487.72657812	751.24984819	779.80010107	15.30422433	-0.03769708	-0.37828292
0.0347	7.21508	3.737e-05	0.0	0.0	0.0	0.00201533	0.0	0.0	4e-08	488.10047562	751.19384691	779.69372605	15.2760958	-0.0377961	-0.37819938
0.0348	7.23299	3.808e-05	0.0	0.0	0.0	0.00201462	0.0	0.0	4e-08	488.47360923	751.13764495	779.58754351	15.24801915	-0.03788971	-0.378116
0.0349	7.25088	3.88e-05	0.0	0.0	0.0	0.0020139	0.0	0.0	4e-08	488.84598058	751.08124894	779.48155306	15.21999427	-0.03797798	-0.37803276
0.035	7.26875	3.953e-05	0.0	0.0	0.0	0.00201317	0.0	0.0	4e-08	489.21759131	751.02466537	779.37575431	15.19202108	-0.03806103	-0.37794967
0.0351	7.28661	4.028e-05	0.0	0.0	0.0	0.00201242	0.0	0.0	4e-08	489.58844302	750.96790062	779.27014687	15.16409947	-0.03813895	-0.37786674
0.0352	7.30445	4.103e-05	0.0	0.0	0.0	0.00201167	0.0	0.0	4e-08	489.95853733	750.91096092	779.16473035	15.13622936	-0.03821181	-0.37778395
0.0353	7.32227	4.179e-05	0.0	0.0	0.0	0.0020109	0.0	0.0	4e-08	490.32787585	750.85385241	779.05950438	15.10841064	-0.03827971	-0.37770131
0.0354	7.34007	4.257e-05	0.0	0.0	0.0	0.00201012	0.0	0.0	4e-08	490.69646019	750.79658111	778.95446856	15.08064322	-0.03834272	-0.37761883
0.0355	7.35785	4.336e-05	0.0	0.0	0.0	0.00200934	0.0	0.0	4e-08	491.06429194	750.73915292	778.84962251	15.052927	-0.03840093	-0.37753649
0.0356	7.37562	4.416e-05	0.0	0.0	0.0	0.00200853	0.0	0.0	4e-08	491.4313727	750.68157367	778.74496585	15.02526188	-0.0384544	-0.3774543
0.0357	7.39337	4.497e-05	0.0	0.0	0.0	0.00200772	0.0	0.0	5e-08	491.79770406	750.62384684	778.64049822	14.9976482	-0.03850789	-0.37737226
0.0358	7.4111	4.58e-05	0.0	0.0	0.0	0.0020069	0.0	0.0	5e-08	492.16328762	750.56597549	778.53621924	14.97008513	-0.03855347	-0.37729036
0.0359	7.42882	4.663e-05	0.0	0.0	0.0	0.00200606	0.0	0.0	5e-08	492.52812495	750.50796799	778.43212853	14.94257289	-0.03859471	-0.37720862
0.036	7.44652	4.748e-05	0.0	0.0	0.0	0.00200521	0.0	0.0	5e-08	492.89221763	750.44982955	778.3282257	14.91511139	-0.03863169	-0.37712702
0.0361	7.4642	4.834e-05	0.0	0.0	0.0	0.00200435	0.0	0.0	5e-08	493.25556723	750.39156524	778.22451038	14.88770053	-0.03866447	-0.37704557
0.0362	7.48186	4.921e-05	0.0	0.0	0.0	0.00200348	0.0	0.0	5e-08	493.61817532	750.33318005	778.1209822	14.86034021	-0.03869312	-0.37696427
0.0363	7.4995	5.01e-05	0.0	0.0	0.0	0.00200259	0.0	0.0	5e-08	493.98004347	750.27467889	778.01764078	14.83303035	-0.0387177	-0.37688311
0.0364	7.51713	5.1e-05	0.0	0.0	0.0	0.00200169	0.0	0.0	5e-08	494.34117322	750.21606658	777.91448576	14.80577083	-0.03873828	-0.3768021
0.0365	7.53474	5.191e-05	0.0	0.0	0.0	0.00200078	0.0	0.0	5e-08	494.70156614	750.15734787	777.81151677	14.77856157	-0.03875492	-0.37672123
0.0366	7.55233	5.283e-05	0.0	0.0	0.0	0.00199986	0.0	0.0	5e-08	495.06122377	750.09852741	777.70873343	14.75140246	-0.03876766	-0.37664052
0.0367	7.56991	5.377e-05	0.0	0.0	0.0	0.00199892	0.0	0.0	5e-08	495.42014767	750.0396098	777.60613537	14.72429342	-0.03877657	-0.37655994
0.0368	7.58746	5.472e-05	0.0	0.0	0.0	0.00199797	0.0	0.0	5e-08	495.77833937	749.98059957	777.50372223	14.69723434	-0.03878168	-0.37647951
0.0369	7.605	5.568e-05	0.0	0.0	0.0	0.001997	0.0	0.0	6e-08	496.1358004	749.92150118	777.40149365	14.67022513	-0.03878304	-0.37639923
0.037	7.62252	5.666e-05	0.0	0.0	0.0	0.00199602	0.0	0.0	6e-08	496.49253231	749.86231905	777.29944925	14.6432657	-0.0387807	-0.37631909
0.0371	7.64003	5.765e-05	0.0	0.0	0.0	0.00199503	0.0	0.0	6e-08	496.84853661	749.80305751	777.19758868	14.61635633	-0.03877897	-0.3762391
0.0372	7.65751	5.865e-05	0.0	0.0	0.0	0.00199403	0.0	0.0	6e-08	497.20381486	749.7437127	777.0959116	14.58949641	-0.03877229	-0.37615925
0.0373	7.67498	5.967e-05	0.0	0.0	0.0	0.00199301	0.0	0.0	6e-08	497.55836856	749.68429447	776.99441763	14.56268588	-0.03876102	-0.37607954
0.0374	7.69243	6.07e-05	0.0	0.0	0.0	0.00199198	0.0	0.0	6e-08	497.91219922	749.62480686	776.8931064	14.53592476	-0.03874644	-0.37599998
0.0375	7.70986	6.175e-05	0.0	0.0	0.0	0.00199093	0.0	0.0	6e-08	498.26530835	749.56525366	776.79197757	14.50921294	-0.03872861	-0.37592056
0.0376	7.72728	6.281e-05	0.0	0.0	0.0	0.00198987	0.0	0.0	6e-08	498.61769746	749.50563865	776.69103077	14.48255035	-0.03870758	-0.37584128
0.0377	7.74468	6.388e-05	0.0	0.0	0.0	0.00198879	0.0	0.0	6e-08	498.96936805	749.4459655	776.59026563	14.45593687	-0.03868337	-0.37576215
0.0378	7.76206	6.497e-05	0.0	0.0	0.0	0.00198771	0.0	0.0	7e-08	499.32032162	749.38623787	776.48968182	14.42937241	-0.03865603	-0.37568316
0.0379	7.77942	6.607e-05	0.0	0.0	0.0	0.0019866	0.0	0.0	7e-08	499.67055967	749.32645935	776.38927896	14.40285687	-0.0386256	-0.37560431
0.038	7.79676	6.719e-05	0.0	0.0	0.0	0.00198548	0.0	0.0	7e-08	500.02008368	749.26663349	776.28905671	14.37639017	-0.03859211	-0.3755256
0.0381	7.81409	6.832e-05	0.0	0.0	0.0	0.00198435	0.0	0.0	7e-08	500.36889514	749.2067638	776.18901472	14.3499722	-0.03855558	-0.37544704
0.0382	7.8314	6.947e-05	0.0	0.0	0.0	0.0019832	0.0	0.0	7e-08	500.71699553	749.14685374	776.08915262	14.32360287	-0.03851606	-0.37536861
0.0383	7.84869	7.063e-05	0.0	0.0	0.0	0.00198204	0.0	0.0	7e-08	501.06438633	749.08690676	775.98947007	14.29728208	-0.03847355	-0.37529033
0.0384	7.86596	7.181e-05	0.0	0.0	0.0	0.00198086	0.0	0.0	7e-08	501.41106901	749.02692625	775.88996672	14.27100973	-0.0384281	-0.37521219
0.0385	7.88322	7.3e-05	0.0	0.0	0.0	0.00197966	0.0	0.0	7e-08	501.75704503	748.9669156	775.79064222	14.24478574	-0.03837971	-0.37513419
0.0386	7.90046	7.421e-05	0.0	0.0	0.0	0.00197845	0.0	0.0	7e-08	502.10231589	748.90687181	775.69149624	14.21861085	-0.03833742	-0.37505632
0.0387	7.91768	7.544e-05	0.0	0.0	0.0	0.00197723	0.0	0.0	8e-08	502.44688304	748.84679728	775.59252844	14.19248351	-0.03828579	-0.3749786
0.0388	7.93488	7.668e-05	0.0	0.0	0.0	0.00197599	0.0	0.0	8e-08	502.79074793	748.78669894	775.49373846	14.16640426	-0.03823163	-0.37490102
0.0389	7.95206	7.793e-05	0.0	0.0	0.0	0.00197473	0.0	0.0	8e-08	503.13391202	748.72657958	775.39512594	14.140373	-0.03817499	-0.37482357
0.039	7.96923	7.92e-05	0.0	0.0	0.0	0.00197346	0.0	0.0	8e-08	503.47637675	748.66644194	775.29669056	14.11438966	-0.0381159	-0.37474627
0.0391	7.98638	8.049e-05	0.0	0.0	0.0	0.00197217	0.0	0.0	8e-08	503.81814357	748.60628875	775.19843196	14.08845412	-0.03805439	-0.37466911
0.0392	8.00351	8.179e-05	0.0	0.0	0.0	0.00197086	0.0	0.0	8e-08	504.15921392	748.54612265	775.10034981	14.0625663	-0.0379905	-0.37459208
0.0393	8.02062	8.311e-05	0.0	0.0	0.0	0.00196954	0.0	0.0	8e-08	504.49958923	748.48594627	775.00244375	14.0367261	-0.03792426	-0.37451519
0.0394	8.03772	8.445e-05	0.0	0.0	0.0	0.0019682	0.0	0.0	8e-08	504.83927095	748.42576219	774.90471345	14.01093343	-0.0378557	-0.37443844
0.0395	8.0548	8.58e-05	0.0	0.0	0.0	0.00196685	0.0	0.0	9e-08	505.17826051	748.36557297	774.80715858	13.9851882	-0.03778485	-0.37436183
0.0396	8.07185	8.717e-05	0.0	0.0	0.0	0.00196548	0.0	0.0	9e-08	505.51655932	748.3053811	774.70977878	13.9594903	-0.03771172	-0.37428535
0.0397	8.0889	8.856e-05	0.0	0.0	0.0	0.00196409	0.0	0.0	9e-08	505.85416881	748.24518908	774.61257373	13.93383966	-0.03763636	-0.37420902
0.0398	8.10592	8.996e-05	0.0	0.0	0.0	0.00196268	0.0	0.0	9e-08	506.1910904	748.18499936	774.51554309	13.90823616	-0.03755877	-0.37413282
0.0399	8.12293	9.139e-05	0.0	0.0	0.0	0.00196126	0.0	0.0	9e-08	506.5273255	748.12481436	774.41868651	13.88267973	-0.03747899	-0.37405675
0.04	8.13991	9.282e-05	0.0	0.0	0.0	0.00195982	0.0	0.0	9e-08	506.86287554	748.06463523	774.32200367	13.85717076	-0.03740274	-0.37398082
0.0401	8.15688	9.428e-05	0.0	0.0	0.0	0.00195836	0.0	0.0	9e-08	507.19774192	748.00445813	774.22549426	13.83170831	-0.03732034	-0.37390503
0.0402	8.17383	9.575e-05	0.0	0.0	0.0	0.00195689	0.0	0.0	1e-07	507.53192605	747.94429043	774.12915793	13.80629266	-0.03723604	-0.37382938
0.0403	8.19077	9.724e-05	0.0	0.0	0.0	0.0019554	0.0	0.0	1e-07	507.86542932	747.88413412	774.03299435	13.78092372	-0.03714988	-0.37375386
0.0404	8.20768	9.875e-05	0.0	0.0	0.0	0.00195389	0.0	0.0	1e-07	508.19825313	747.82399115	773.93700317	13.75560139	-0.03706189	-0.37367847
0.0405	8.22458	0.00010028	0.0	0.0	0.0	0.00195236	0.0	0.0	1e-07	508.53039887	747.76386343	773.84118408	13.73032559	-0.0369721	-0.37360322
0.0406	8.24146	0.00010182	0.0	0.0	0.0	0.00195082	0.0	0.0	1e-07	508.86186794	747.70375285	773.74553674	13.70509622	-0.03688054	-0.37352811
0.0407	8.25832	0.00010338	0.0	0.0	0.0	0.00194925	0.0	0.0	1e-07	509.19266171	747.64366124	773.65006083	13.67991319	-0.03678725	-0.37345313
0.0408	8.27517	0.00010496	0.0	0.0	0.0	0.00194767	0.0	0.0	1.1e-07	509.52278158	747.58359041	773.55475601	13.65477641	-0.03669225	-0.37337828
0.0409	8.29199	0.00010656	0.0	0.0	0.0	0.00194607	0.0	0.0	1.1e-07	509.85222891	747.52354212	773.45962196	13.62968578	-0.03659556	-0.37330357
0.041	8.3088	0.00010818	0.0	0.0	0.0	0.00194445	0.0	0.0	1.1e-07	510.18100509	747.4635181	773.36465836	13.60464121	-0.03649722	-0.37322899
0.0411	8.32559	0.00010981	0.0	0.0	0.0	0.00194282	0.0	0.0	1.1e-07	510.50911149	747.40352008	773.26986487	13.57964262	-0.03639725	-0.37315455
0.0412	8.34236	0.00011147	0.0	0.0	0.0	0.00194116	0.0	0.0	1.1e-07	510.83654948	747.34354971	773.17524118	13.55468992	-0.03629568	-0.37308024
0.0413	8.35912	0.00011314	0.0	0.0	0.0	0.00193949	0.0	0.0	1.1e-07	511.16332042	747.28360866	773.08078696	13.529783	-0.03619253	-0.37300606
0.0414	8.37585	0.00011483	0.0	0.0	0.0	0.00193779	0.0	0.0	1.1e-07	511.48942566	747.22369853	772.98650189	13.50492178	-0.03608781	-0.37293202
0.0415	8.39257	0.00011654	0.0	0.0	0.0	0.00193608	0.0	0.0	1.2e-07	511.81486659	747.16381876	772.89238565	13.48010625	-0.03598386	-0.37285811
0.0416	8.40927	0.00011827	0.0	0.0	0.0	0.00193435	0.0	0.0	1.2e-07	512.13964456	747.1039717	772.79843792	13.45533618	-0.03587673	-0.37278433
0.0417	8.42595	0.00012002	0.0	0.0	0.0	0.0019326	0.0	0.0	1.2e-07	512.4637609	747.04415935	772.70465838	13.43061154	-0.0357682	-0.37271068
0.0418	8.44262	0.00012179	0.0	0.0	0.0	0.00193083	0.0	0.0	1.2e-07	512.78721697	746.98438312	772.6110467	13.40593223	-0.03565827	-0.37263716
0.0419	8.45926	0.00012358	0.0	0.0	0.0	0.00192904	0.0	0.0	1.2e-07	513.11001412	746.92464437	772.51760258	13.38129818	-0.03554699	-0.37256378
0.042	8.47589	0.00012538	0.0	0.0	0.0	0.00192723	0.0	0.0	1.3e-07	513.43215368	746.86494445	772.42432569	13.35670928	-0.03543438	-0.37249052
0.0421	8.4925	0.00012721	0.0	0.0	0.0	0.0019254	0.0	0.0	1.3e-07	513.753637	746.80528468	772.33121572	13.33216544	-0.03532044	-0.3724174
0.0422	8.50909	0.00012906	0.0	0.0	0.0	0.00192355	0.0	0.0	1.3e-07	514.07446541	746.74566636	772.23827234	13.30766659	-0.03520522	-0.37234441
0.0423	8.52566	0.00013093	0.0	0.0	0.0	0.00192168	0.0	0.0	1.3e-07	514.39464025	746.68609075	772.14549525	13.28321262	-0.03508872	-0.37227155
0.0424	8.54222	0.00013281	0.0	0.0	0.0	0.00191979	0.0	0.0	1.3e-07	514.71416284	746.6265591	772.05288412	13.25880344	-0.03497098	-0.37219882
0.0425	8.55875	0.00013472	0.0	0.0	0.0	0.00191788	0.0	0.0	1.3e-07	515.03303451	746.56707264	771.96043866	13.23443897	-0.034852	-0.37212622
0.0426	8.57527	0.00013665	0.0	0.0	0.0	0.00191595	0.0	0.0	1.4e-07	515.35125658	746.50763256	771.86815853	13.21011912	-0.03473181	-0.37205375
0.0427	8.59177	0.00013859	0.0	0.0	0.0	0.001914	0.0	0.0	1.4e-07	515.66883038	746.44824006	771.77604343	13.18584379	-0.03461042	-0.37198141
0.0428	8.60825	0.00014056	0.0	0.0	0.0	0.00191203	0.0	0.0	1.4e-07	515.98575721	746.38889631	771.68409305	13.1616129	-0.03448785	-0.3719092
0.0429	8.62472	0.00014255	0.0	0.0	0.0	0.00191004	0.0	0.0	1.4e-07	516.3020384	746.32960198	771.59230708	13.13742628	-0.03436505	-0.37183712
0.043	8.64116	0.00014456	0.0	0.0	0.0	0.00190803	0.0	0.0	1.4e-07	516.61767525	746.27035761	771.50068522	13.11328398	-0.03424045	-0.37176516
0.0431	8.65759	0.00014659	0.0	0.0	0.0	0.001906	0.0	0.0	1.5e-07	516.93266908	746.21116496	771.40922714	13.08918583	-0.03411475	-0.37169334
0.0432	8.674	0.00014864	0.0	0.0	0.0	0.00190395	0.0	0.0	1.5e-07	517.24702119	746.15202508	771.31793254	13.06513176	-0.03398797	-0.37162164
0.0433	8.69039	0.00015071	0.0	0.0	0.0	0.00190187	0.0	0.0	1.5e-07	517.56073287	746.09293899	771.22680111	13.04112167	-0.03386013	-0.37155008
0.0434	8.70676	0.00015281	0.0	0.0	0.0	0.00189978	0.0	0.0	1.5e-07	517.87380543	746.03390772	771.13583256	13.01715548	-0.03373124	-0.37147864
0.0435	8.72311	0.00015492	0.0	0.0	0.0	0.00189766	0.0	0.0	1.6e-07	518.18624017	745.97493226	771.04502656	12.99323309	-0.03360132	-0.37140732
0.0436	8.73945	0.00015706	0.0	0.0	0.0	0.00189552	0.0	0.0	1.6e-07	518.49803838	745.9160136	770.95438281	12.96935442	-0.03347038	-0.37133614
0.0437	8.75577	0.00015921	0.0	0.0	0.0	0.00189336	0.0	0.0	1.6e-07	518.80920134	745.8571527	770.86390101	12.94551938	-0.03333844	-0.37126508
0.0438	8.77207	0.00016139	0.0	0.0	0.0	0.00189118	0.0	0.0	1.6e-07	519.11973035	745.79835054	770.77358086	12.92172787	-0.0332055	-0.37119415
0.0439	8.78835	0.00016359	0.0	0.0	0.0	0.00188898	0.0	0.0	1.6e-07	519.42962668	745.73960806	770.68342205	12.89797981	-0.03307158	-0.37112334
0.044	8.80461	0.00016581	0.0	0.0	0.0	0.00188676	0.0	0.0	1.7e-07	519.73889163	745.68092621	770.59342428	12.87427511	-0.03293669	-0.37105267
0.0441	8.82085	0.00016806	0.0	0.0	0.0	0.00188451	0.0	0.0	1.7e-07	520.04752647	745.6223059	770.50358724	12.85061369	-0.03280083	-0.37098212
0.0442	8.83708	0.00017032	0.0	0.0	0.0	0.00188224	0.0	0.0	1.7e-07	520.35553248	745.56374808	770.41391063	12.82699544	-0.03266402	-0.37091169
0.0443	8.85329	0.00017261	0.0	0.0	0.0	0.00187995	0.0	0.0	1.7e-07	520.66291093	745.50525366	770.32439416	12.8034203	-0.03252729	-0.37084139
0.0444	8.86948	0.00017492	0.0	0.0	0.0	0.00187764	0.0	0.0	1.8e-07	520.96966309	745.4468209	770.23503754	12.77988816	-0.03238979	-0.37077122
0.0445	8.88565	0.00017725	0.0	0.0	0.0	0.00187531	0.0	0.0	1.8e-07	521.27579023	745.38845247	770.14584045	12.75639893	-0.03225077	-0.37070117
0.0446	8.9018	0.0001796	0.0	0.0	0.0	0.00187295	0.0	0.0	1.8e-07	521.58129362	745.33014926	770.0568026	12.73295253	-0.03211091	-0.37063124
0.0447	8.91793	0.00018198	0.0	0.0	0.0	0.00187058	0.0	0.0	1.8e-07	521.88617452	745.27191203	769.9679237	12.70954887	-0.03197023	-0.37056144
0.0448	8.93405	0.00018437	0.0	0.0	0.0	0.00186818	0.0	0.0	1.8e-07	522.19043419	745.21374157	769.87920343	12.68618786	-0.03182872	-0.37049177
0.0449	8.95014	0.00018679	0.0	0.0	0.0	0.00186575	0.0	0.0	1.9e-07	522.49407389	745.15563864	769.79064152	12.66286941	-0.03168642	-0.37042222
0.045	8.96622	0.00018924	0.0	0.0	0.0	0.00186331	0.0	0.0	1.9e-07	522.79709487	745.09760398	769.70223766	12.63959343	-0.03154331	-0.37035279
0.0451	8.98228	0.0001917	0.0	0.0	0.0	0.00186084	0.0	0.0	1.9e-07	523.09949838	745.03963833	769.61399155	12.61635984	-0.03139942	-0.37028349
0.0452	8.99832	0.00019419	0.0	0.0	0.0	0.00185835	0.0	0.0	1.9e-07	523.40128568	744.98174244	769.52590291	12.59316855	-0.03125476	-0.37021431
0.0453	9.01435	0.0001967	0.0	0.0	0.0	0.00185584	0.0	0.0	2e-07	523.70245802	744.92391704	769.43797144	12.57001947	-0.03110932	-0.37014526
0.0454	9.03035	0.00019923	0.0	0.0	0.0	0.0018533	0.0	0.0	2e-07	524.00301663	744.86616284	769.35019684	12.54691251	-0.03096313	-0.37007633
0.0455	9.04634	0.00020179	0.0	0.0	0.0	0.00185074	0.0	0.0	2e-07	524.30296277	744.80848056	769.26257883	12.52384758	-0.03081618	-0.37000752
0.0456	9.06231	0.00020437	0.0	0.0	0.0	0.00184816	0.0	0.0	2e-07	524.60229766	744.75087093	769.17511711	12.5008246	-0.03066849	-0.36993883
0.0457	9.07825	0.00020697	0.0	0.0	0.0	0.00184555	0.0	0.0	2.1e-07	524.90102256	744.69333464	769.08781139	12.47784348	-0.03052006	-0.36987027
0.0458	9.09419	0.0002096	0.0	0.0	0.0	0.00184293	0.0	0.0	2.1e-07	525.1991387	744.63587055	769.00066139	12.45490421	-0.03037344	-0.36980183
0.0459	9.1101	0.00021224	0.0	0.0	0.0	0.00184028	0.0	0.0	2.1e-07	525.4966473	744.57847896	768.91366682	12.43200657	-0.03022428	-0.36973351
0.046	9.12599	0.00021492	0.0	0.0	0.0	0.0018376	0.0	0.0	2.2e-07	525.7935496	744.52116172	768.82682739	12.40915052	-0.0300745	-0.36966531
0.0461	9.14187	0.00021761	0.0	0.0	0.0	0.0018349	0.0	0.0	2.2e-07	526.08984683	744.46391939	768.7401428	12.38633599	-0.02992411	-0.36959723
0.0462	9.15772	0.00022033	0.0	0.0	0.0	0.00183218	0.0	0.0	2.2e-07	526.38554022	744.4067525	768.65361278	12.36356289	-0.02977313	-0.36952928
0.0463	9.17356	0.00022307	0.0	0.0	0.0	0.00182944	0.0	0.0	2.2e-07	526.68063099	744.34966159	768.56723704	12.34083112	-0.02962156	-0.36946144
0.0464	9.18938	0.00022583	0.0	0.0	0.0	0.00182667	0.0	0.0	2.3e-07	526.97512036	744.29264716	768.48101528	12.31814061	-0.02946942	-0.36939373
0.0465	9.20518	0.00022862	0.0	0.0	0.0	0.00182388	0.0	0.0	2.3e-07	527.26900955	744.23570974	768.39494723	12.29549126	-0.02931672	-0.36932614
0.0466	9.22096	0.00023143	0.0	0.0	0.0	0.00182107	0.0	0.0	2.3e-07	527.56229978	744.17884981	768.3090326	12.27288298	-0.02916347	-0.36925867
0.0467	9.23672	0.00023427	0.0	0.0	0.0	0.00181823	0.0	0.0	2.3e-07	527.85499226	744.12206787	768.2232711	12.2503157	-0.02900969	-0.36919132
0.0468	9.25247	0.00023713	0.0	0.0	0.0	0.00181537	0.0	0.0	2.4e-07	528.14708821	744.0653644	768.13766246	12.22778933	-0.02885537	-0.36912409
0.0469	9.26819	0.00024001	0.0	0.0	0.0	0.00181248	0.0	0.0	2.4e-07	528.43858884	744.00873986	768.05220639	12.20530377	-0.02870053	-0.36905698
0.047	9.2839	0.00024291	0.0	0.0	0.0	0.00180957	0.0	0.0	2.4e-07	528.72949535	743.95219473	767.96690261	12.18285895	-0.02854519	-0.36898998
0.0471	9.29959	0.00024584	1e-08	0.0	0.0	0.00180664	0.0	0.0	2.5e-07	529.01980896	743.89572946	767.88175083	12.16045477	-0.02838934	-0.36892311
0.0472	9.31526	0.0002488	1e-08	0.0	0.0	0.00180368	0.0	0.0	2.5e-07	529.30953087	743.83934452	767.79675079	12.13809097	-0.0282327	-0.36885636
0.0473	9.33091	0.00025177	1e-08	0.0	0.0	0.0018007	0.0	0.0	2.5e-07	529.59866226	743.78304047	767.71190218	12.11576777	-0.02807579	-0.36878973
0.0474	9.34654	0.00025477	1e-08	0.0	0.0	0.0017977	0.0	0.0	2.6e-07	529.88720436	743.72681765	767.62720475	12.09348496	-0.02791839	-0.36872321
0.0475	9.36216	0.0002578	1e-08	0.0	0.0	0.00179467	0.0	0.0	2.6e-07	530.17515835	743.6706765	767.54265821	12.07124243	-0.02776051	-0.36865681
0.0476	9.37775	0.00026085	1e-08	0.0	0.0	0.00179162	0.0	0.0	2.6e-07	530.46252543	743.61461745	767.45826227	12.04904012	-0.02760216	-0.36859054
0.0477	9.39333	0.00026392	1e-08	0.0	0.0	0.00178855	0.0	0.0	2.6e-07	530.74930681	743.55864092	767.37401667	12.02687793	-0.02744335	-0.36852437
0.0478	9.40888	0.00026701	1e-08	0.0	0.0	0.00178545	0.0	0.0	2.7e-07	531.03550366	743.50274733	767.28992113	12.00475577	-0.02728408	-0.36845833
0.0479	9.42442	0.00027013	1e-08	0.0	0.0	0.00178232	0.0	0.0	2.7e-07	531.32111718	743.4469371	767.20597537	11.98267356	-0.02712435	-0.36839241
0.048	9.43994	0.00027328	1e-08	0.0	0.0	0.00177918	0.0	0.0	2.7e-07	531.60614856	743.39121065	767.12217911	11.96063121	-0.02696418	-0.3683266
0.0481	9.45544	0.00027645	1e-08	0.0	0.0	0.001776	0.0	0.0	2.8e-07	531.89059899	743.33556838	767.03853209	11.93862864	-0.02680357	-0.36826091
0.0482	9.47093	0.00027964	1e-08	0.0	0.0	0.00177281	0.0	0.0	2.8e-07	532.17446965	743.2800107	766.95503402	11.91666576	-0.02664252	-0.36819534
0.0483	9.48639	0.00028285	1e-08	0.0	0.0	0.00176959	0.0	0.0	2.8e-07	532.45776172	743.22453801	766.87168464	11.89474248	-0.02648104	-0.36812988
0.0484	9.50183	0.00028609	1e-08	0.0	0.0	0.00176635	0.0	0.0	2.9e-07	532.74047638	743.16915072	766.78848366	11.87285873	-0.02631913	-0.36806454
0.0485	9.51726	0.00028936	1e-08	0.0	0.0	0.00176308	1e-08	0.0	2.9e-07	533.02261482	743.11384923	766.70543082	11.8510144	-0.0261568	-0.36799932
0.0486	9.53267	0.00029265	1e-08	0.0	0.0	0.00175979	1e-08	0.0	2.9e-07	533.30417821	743.05863394	766.62252585	11.82920943	-0.02599405	-0.36793421
0.0487	9.54805	0.00029596	1e-08	0.0	0.0	0.00175647	1e-08	0.0	3e-07	533.58516771	743.00350324	766.53976848	11.80744373	-0.02583284	-0.36786922
0.0488	9.56342	0.00029929	1e-08	0.0	0.0	0.00175313	1e-08	0.0	3e-07	533.86558451	742.94845819	766.45715845	11.78571719	-0.02566982	-0.36780434
0.0489	9.57877	0.00030265	1e-08	0.0	0.0	0.00174977	1e-08	0.0	3e-07	534.14542977	742.89349965	766.37469547	11.76402975	-0.02550645	-0.36773958
0.049	9.5941	0.00030604	1e-08	0.0	0.0	0.00174638	1e-08	0.0	3.1e-07	534.42470467	742.83862789	766.29237928	11.74238132	-0.02534277	-0.36767494
0.0491	9.60941	0.00030944	1e-08	0.0	0.0	0.00174297	1e-08	0.0	3.1e-07	534.70341038	742.7838432	766.21020961	11.7207718	-0.02517877	-0.3676104
0.0492	9.62471	0.00031288	1e-08	0.0	0.0	0.00173953	1e-08	0.0	3.1e-07	534.98154806	742.72914582	766.1281862	11.69920112	-0.02501446	-0.36754599
0.0493	9.63998	0.00031633	1e-08	0.0	0.0	0.00173607	1e-08	0.0	3.2e-07	535.25911888	742.67453602	766.04630877	11.67766919	-0.02484985	-0.36748169
0.0494	9.65524	0.00031981	1e-08	0.0	0.0	0.00173259	1e-08	0.0	3.2e-07	535.53612399	742.62001404	765.96457706	11.65617593	-0.02468495	-0.3674175
0.0495	9.67047	0.00032331	1e-08	0.0	0.0	0.00172908	1e-08	0.0	3.2e-07	535.81256457	742.56558012	765.88299081	11.63472124	-0.02451977	-0.36735343
0.0496	9.68569	0.00032684	1e-08	0.0	0.0	0.00172555	1e-08	0.0	3.3e-07	536.08844177	742.51123449	765.80154975	11.61330505	-0.02435431	-0.36728947
0.0497	9.70089	0.00033039	1e-08	0.0	0.0	0.001722	1e-08	0.0	3.3e-07	536.36375674	742.45697738	765.72025362	11.59192728	-0.02418859	-0.36722563
0.0498	9.71607	0.00033397	1e-08	0.0	0.0	0.00171842	1e-08	0.0	3.3e-07	536.63851066	742.402809	765.63910214	11.57058782	-0.0240226	-0.3671619
0.0499	9.73123	0.00033757	1e-08	0.0	0.0	0.00171481	1e-08	0.0	3.4e-07	536.91270466	742.34872957	765.55809507	11.54928661	-0.02385636	-0.36709828
0.05	9.74637	0.00034119	1e-08	0.0	0.0	0.00171119	1e-08	0.0	3.4e-07	537.18633991	742.29473928	765.47723214	11.52802355	-0.02368987	-0.36703478
0.05009	9.76149	0.00034484	1e-08	0.0	0.0	0.00170754	1e-08	0.0	3.5e-07	537.45941755	742.24083823	765.39651307	11.50679841	-0.02352316	-0.36697139
0.05019	9.7766	0.00034851	1e-08	0.0	0.0	0.00170386	1e-08	0.0	3.5e-07	537.73193871	742.18702643	765.31593763	11.48561136	-0.0233562	-0.36690811
0.05029	9.79168	0.0003522	1e-08	0.0	0.0	0.00170016	1e-08	0.0	3.5e-07	538.00390455	742.13330424	765.23550554	11.46446221	-0.02318902	-0.36684494
0.05039	9.80674	0.00035592	1e-08	0.0	0.0	0.00169644	1e-08	0.0	3.6e-07	538.27531623	742.07967183	765.15521654	11.44335087	-0.02302162	-0.36678189
0.05049	9.82179	0.00035966	1e-08	0.0	0.0	0.0016927	1e-08	0.0	3.6e-07	538.54617488	742.02612934	765.07507037	11.42227725	-0.02285401	-0.36671895
0.05059	9.83682	0.00036342	1e-08	0.0	0.0	0.00168893	1e-08	0.0	3.6e-07	538.81648166	741.97267692	764.99506678	11.40124128	-0.0226862	-0.36665612
0.05069	9.85182	0.00036721	1e-08	0.0	0.0	0.00168514	1e-08	0.0	3.7e-07	539.0862377	741.91931471	764.91520551	11.38024286	-0.02251818	-0.3665934
0.05079	9.86681	0.00037102	1e-08	0.0	0.0	0.00168132	1e-08	0.0	3.7e-07	539.35544414	741.86604284	764.8354863	11.35928192	-0.02234998	-0.3665308
0.05089	9.88178	0.00037486	1e-08	0.0	0.0	0.00167748	1e-08	0.0	3.8e-07	539.62410212	741.81286145	764.7559089	11.33835836	-0.02218158	-0.3664683
0.05099	9.89673	0.00037872	1e-08	0.0	0.0	0.00167362	1e-08	0.0	3.8e-07	539.89221278	741.75977064	764.67647304	11.3174721	-0.02201301	-0.36640592
0.05109	9.91166	0.0003826	1e-08	0.0	0.0	0.00166973	1e-08	0.0	3.8e-07	540.15977725	741.70677053	764.59717847	11.29662306	-0.02184426	-0.36634365
0.05119	9.92657	0.0003865	1e-08	0.0	0.0	0.00166582	1e-08	0.0	3.9e-07	540.42679667	741.65386122	764.51802494	11.27581116	-0.02167534	-0.36628148
0.05129	9.94147	0.00039043	2e-08	0.0	0.0	0.00166189	1e-08	0.0	3.9e-07	540.69327217	741.60104282	764.43901219	11.2550363	-0.02150626	-0.36621943
0.05139	9.95634	0.00039438	2e-08	0.0	0.0	0.00165793	1e-08	0.0	3.9e-07	540.95920489	741.5483154	764.36013997	11.23429841	-0.02133702	-0.36615749
0.05149	9.97119	0.00039835	2e-08	0.0	0.0	0.00165396	1e-08	0.0	4e-07	541.22459595	741.49567906	764.28140803	11.21359732	-0.02116744	-0.36609566
0.05159	9.98603	0.00040235	2e-08	0.0	0.0	0.00164995	1e-08	0.0	4e-07	541.48944644	741.44313423	764.20281611	11.19293296	-0.02099751	-0.36603394
0.05169	10.00084	0.00040637	2e-08	0.0	0.0	0.00164593	1e-08	0.0	4.1e-07	541.75375752	741.39068075	764.12436396	11.17230539	-0.02082767	-0.36597233
0.05179	10.01564	0.00041041	2e-08	0.0	0.0	0.00164188	1e-08	0.0	4.1e-07	542.01753031	741.33831868	764.04605133	11.15171445	-0.02065767	-0.36591083
0.05189	10.03042	0.00041448	2e-08	0.0	0.0	0.00163781	1e-08	0.0	4.1e-07	542.28076593	741.28604811	763.96787796	11.13116004	-0.02048752	-0.36584944
0.05199	10.04517	0.00041857	2e-08	0.0	0.0	0.00163372	1e-08	0.0	4.2e-07	542.54346552	741.2338691	763.88984362	11.11064207	-0.02031722	-0.36578816
0.05209	10.05991	0.00042268	2e-08	0.0	0.0	0.0016296	1e-08	0.0	4.2e-07	542.80563018	741.18178171	763.81194804	11.09016048	-0.02014676	-0.36572698
0.05219	10.07463	0.00042681	2e-08	0.0	0.0	0.00162547	1e-08	0.0	4.3e-07	543.06726103	741.12978601	763.73419099	11.06971516	-0.01997616	-0.36566592
0.05229	10.08933	0.00043096	2e-08	0.0	0.0	0.00162131	2e-08	0.0	4.3e-07	543.3283592	741.07788206	763.65657221	11.04930604	-0.01980541	-0.36560496
0.05239	10.10401	0.00043514	2e-08	0.0	0.0	0.00161712	2e-08	0.0	4.4e-07	543.58892581	741.0260699	763.57909145	11.02893303	-0.01963453	-0.36554411
0.05249	10.11867	0.00043934	2e-08	0.0	0.0	0.00161292	2e-08	0.0	4.4e-07	543.84896195	740.97434959	763.50174846	11.00859604	-0.0194635	-0.36548337
0.05259	10.13331	0.00044356	2e-08	0.0	0.0	0.00160869	2e-08	0.0	4.4e-07	544.10846875	740.92272117	763.42454301	10.988295	-0.01929234	-0.36542274
0.05269	10.14794	0.00044781	2e-08	0.0	0.0	0.00160444	2e-08	0.0	4.5e-07	544.36744733	740.87118467	763.34747484	10.96802982	-0.01912104	-0.36536222
0.05279	10.16254	0.00045207	2e-08	0.0	0.0	0.00160017	2e-08	0.0	4.5e-07	544.62589878	740.81974013	763.27054372	10.94780041	-0.0189496	-0.3653018
0.05289	10.17712	0.00045636	2e-08	0.0	0.0	0.00159588	2e-08	0.0	4.6e-07	544.88382423	740.7683876	763.19374938	10.92760669	-0.01877803	-0.36524149
0.05299	10.19169	0.00046067	2e-08	0.0	0.0	0.00159157	2e-08	0.0	4.6e-07	545.14122475	740.71712682	763.1170916	10.90744847	-0.01860654	-0.36518129
0.05309	10.20623	0.00046499	2e-08	0.0	0.0	0.00158723	2e-08	0.0	4.7e-07	545.39810145	740.66595777	763.04057012	10.88732584	-0.01843477	-0.3651212
0.05319	10.22075	0.00046935	2e-08	0.0	0.0	0.00158288	2e-08	0.0	4.7e-07	545.65445544	740.61488063	762.96418471	10.86723864	-0.01826289	-0.36506121
0.05329	10.23526	0.00047372	2e-08	0.0	0.0	0.0015785	2e-08	0.0	4.7e-07	545.91028784	740.56389539	762.88793512	10.8471868	-0.01809088	-0.36500133
0.05339	10.24975	0.00047811	2e-08	0.0	0.0	0.0015741	2e-08	0.0	4.8e-07	546.16559974	740.51300205	762.81182111	10.82717021	-0.01791875	-0.36494155
0.05349	10.26421	0.00048253	3e-08	0.0	0.0	0.00156968	2e-08	0.0	4.8e-07	546.42039224	740.4622006	762.73584243	10.8071888	-0.01774651	-0.36488189
0.05359	10.27866	0.00048696	3e-08	0.0	0.0	0.00156524	2e-08	0.0	4.9e-07	546.67466644	740.41149101	762.65999886	10.78724249	-0.01757415	-0.36482232
0.05369	10.29309	0.00049142	3e-08	0.0	0.0	0.00156078	2e-08	0.0	4.9e-07	546.92842343	740.36087327	762.58429014	10.76733118	-0.01740168	-0.36476287
0.05379	10.30749	0.00049589	3e-08	0.0	0.0	0.0015563	2e-08	0.0	5e-07	547.18166432	740.31034734	762.50871604	10.7474548	-0.01722909	-0.36470352
0.05389	10.32188	0.00050039	3e-08	0.0	0.0	0.00155179	2e-08	0.0	5e-07	547.4343902	740.2599132	762.43327632	10.72761326	-0.01705639	-0.36464427
0.05399	10.33625	0.00050491	3e-08	0.0	0.0	0.00154727	2e-08	0.0	5.1e-07	547.68660215	740.20957081	762.35797074	10.70780647	-0.01688358	-0.36458513
0.05409	10.3506	0.00050945	3e-08	0.0	0.0	0.00154273	2e-08	0.0	5.1e-07	547.93830128	740.15932013	762.28279906	10.68803436	-0.01671065	-0.3645261
0.05419	10.36493	0.000514	3e-08	0.0	0.0	0.00153816	3e-08	0.0	5.1e-07	548.18948867	740.10916111	762.20776105	10.66829683	-0.01653761	-0.36446717
0.05429	10.37924	0.00051858	3e-08	0.0	0.0	0.00153358	3e-08	0.0	5.2e-07	548.44016541	740.05909371	762.13285647	10.64859381	-0.01636446	-0.36440834
0.05439	10.39353	0.00052318	3e-08	0.0	0.0	0.00152898	3e-08	0.0	5.2e-07	548.69033259	740.00911777	762.05808509	10.62892516	-0.01619168	-0.36434962
0.05449	10.4078	0.00052779	3e-08	0.0	0.0	0.00152435	3e-08	0.0	5.3e-07	548.93999124	739.95923255	761.98344666	10.60929087	-0.01601845	-0.36429101
0.05459	10.42205	0.00053243	3e-08	0.0	0.0	0.00151971	3e-08	0.0	5.3e-07	549.18914249	739.90943851	761.90894096	10.58969083	-0.01584512	-0.3642325
0.05469	10.43628	0.00053708	3e-08	0.0	0.0	0.00151505	3e-08	0.0	5.4e-07	549.43778743	739.85973558	761.83456775	10.57012496	-0.01567171	-0.36417409
0.05479	10.45049	0.00054176	3e-08	0.0	0.0	0.00151037	3e-08	0.0	5.4e-07	549.68592712	739.81012362	761.7603268	10.55059316	-0.0154982	-0.36411579
0.05489	10.46468	0.00054645	3e-08	0.0	0.0	0.00150567	3e-08	0.0	5.5e-07	549.93356265	739.76060254	761.68621787	10.53109536	-0.01532461	-0.36405759
0.05499	10.47885	0.00055116	4e-08	0.0	0.0	0.00150095	3e-08	0.0	5.5e-07	550.18069509	739.71117222	761.61224073	10.51163147	-0.01515092	-0.36399949
0.05509	10.49301	0.00055589	4e-08	0.0	0.0	0.00149622	3e-08	0.0	5.6e-07	550.42732553	739.66183252	761.53839515	10.4922014	-0.01497714	-0.3639415
0.05519	10.50714	0.00056064	4e-08	0.0	0.0	0.00149146	3e-08	0.0	5.6e-07	550.67345504	739.61258332	761.4646809	10.47280508	-0.01480328	-0.36388361
0.05529	10.52125	0.00056541	4e-08	0.0	0.0	0.00148669	3e-08	0.0	5.7e-07	550.91908469	739.56342447	761.39109774	10.45344241	-0.01462933	-0.36382582
0.05539	10.53534	0.00057019	4e-08	0.0	0.0	0.0014819	3e-08	0.0	5.7e-07	551.16421555	739.51435584	761.31764546	10.43411332	-0.01445529	-0.36376814
0.05549	10.54942	0.000575	4e-08	0.0	0.0	0.00147709	3e-08	1e-08	5.8e-07	551.4088487	739.46537727	761.24432381	10.41481771	-0.01428116	-0.36371055
0.05559	10.56347	0.00057982	4e-08	0.0	0.0	0.00147226	4e-08	1e-08	5.8e-07	551.6529852	739.41648859	761.17113257	10.39555551	-0.01410694	-0.36365308
0.05569	10.5775	0.00058466	4e-08	0.0	0.0	0.00146741	4e-08	1e-08	5.9e-07	551.89662612	739.36768965	761.09807151	10.37632663	-0.01393264	-0.3635957
0.05579	10.59152	0.00058951	4e-08	0.0	0.0	0.00146255	4e-08	1e-08	5.9e-07	552.13977253	739.31898028	761.02514041	10.35713099	-0.01375825	-0.36353842
0.05589	10.60551	0.00059438	4e-08	0.0	0.0	0.00145767	4e-08	1e-08	6e-07	552.38242546	739.27036016	760.95233903	10.33796842	-0.0135839	-0.36348125
0.05599	10.61948	0.00059927	4e-08	0.0	0.0	0.00145278	4e-08	1e-08	6e-07	552.62458598	739.22182916	760.87966715	10.31883898	-0.01340937	-0.36342418
0.05609	10.63344	0.00060418	4e-08	0.0	0.0	0.00144786	4e-08	1e-08	6e-07	552.86625517	739.1733871	760.80712455	10.29974251	-0.01323476	-0.36336721
0.05619	10.64737	0.0006091	5e-08	0.0	0.0	0.00144293	4e-08	1e-08	6.1e-07	553.10743408	739.12503379	760.73471099	10.28067894	-0.01306006	-0.36331034
0.05629	10.66128	0.00061404	5e-08	0.0	0.0	0.00143799	4e-08	1e-08	6.1e-07	553.34812377	739.07676901	760.66242626	10.26164819	-0.01288528	-0.36325357
0.05639	10.67518	0.000619	5e-08	0.0	0.0	0.00143303	4e-08	1e-08	6.2e-07	553.58832529	739.02859255	760.59027012	10.24265016	-0.01271041	-0.36319691
0.05649	10.68905	0.00062397	5e-08	0.0	0.0	0.00142805	4e-08	1e-08	6.2e-07	553.82803971	738.98050417	760.51824236	10.22368477	-0.01253546	-0.36314034
0.05659	10.70291	0.00062895	5e-08	0.0	0.0	0.00142305	5e-08	1e-08	6.3e-07	554.06726807	738.93250363	760.44634276	10.20475195	-0.01236042	-0.36308388
0.05669	10.71674	0.00063396	5e-08	0.0	0.0	0.00141804	5e-08	1e-08	6.3e-07	554.30601142	738.88459071	760.37457108	10.1858516	-0.01218529	-0.36302751
0.05679	10.73055	0.00063897	5e-08	0.0	0.0	0.00141302	5e-08	1e-08	6.4e-07	554.54427082	738.83676514	760.30292711	10.16698364	-0.01201008	-0.36297125
0.05689	10.74435	0.00064401	5e-08	0.0	0.0	0.00140798	5e-08	1e-08	6.4e-07	554.78204731	738.78902667	760.23141062	10.14814798	-0.01183478	-0.36291509
0.05699	10.75812	0.00064905	5e-08	0.0	0.0	0.00140292	5e-08	1e-08	6.5e-07	555.01934194	738.74137504	760.16002141	10.12934455	-0.0116594	-0.36285902
0.05709	10.77188	0.00065412	5e-08	0.0	0.0	0.00139785	5e-08	1e-08	6.5e-07	555.25615576	738.69380997	760.08875923	10.11057326	-0.01148392	-0.36280306
0.05719	10.78561	0.00065919	6e-08	0.0	0.0	0.00139277	5e-08	1e-08	6.6e-07	555.4924898	738.64633118	760.01762388	10.09183402	-0.01130835	-0.36274719
0.05729	10.79932	0.00066428	6e-08	0.0	0.0	0.00138767	5e-08	1e-08	6.7e-07	555.7283451	738.59893853	759.94661514	10.07312667	-0.01113246	-0.36269143
0.05739	10.81302	0.00066939	6e-08	0.0	0.0	0.00138256	5e-08	1e-08	6.7e-07	555.96372267	738.55163192	759.87573278	10.05445126	-0.01095665	-0.36263576
0.05749	10.82669	0.00067451	6e-08	0.0	0.0	0.00137743	6e-08	1e-08	6.8e-07	556.19862358	738.50441086	759.80497659	10.03580765	-0.01078072	-0.36258019
0.05759	10.84034	0.00067964	6e-08	0.0	0.0	0.00137229	6e-08	1e-08	6.8e-07	556.43304885	738.45727503	759.73434636	10.01719575	-0.01060469	-0.36252473
0.05769	10.85398	0.00068478	6e-08	0.0	0.0	0.00136714	6e-08	1e-08	6.9e-07	556.66699952	738.41022415	759.66384186	9.99861548	-0.01042856	-0.36246936
0.05779	10.86759	0.00068994	6e-08	0.0	0.0	0.00136197	6e-08	1e-08	6.9e-07	556.90047663	738.36325791	759.59346287	9.98006676	-0.01025231	-0.36241409
0.05789	10.88118	0.00069511	6e-08	0.0	0.0	0.00135679	6e-08	1e-08	7e-07	557.13348121	738.31637601	759.52320919	9.96154949	-0.01007595	-0.36235891
0.05799	10.89475	0.0007003	6e-08	0.0	0.0	0.0013516	6e-08	1e-08	7e-07	557.36601428	738.26957812	759.4530806	9.94306361	-0.00989947	-0.36230384
0.05809	10.90831	0.00070549	7e-08	0.0	0.0	0.0013464	6e-08	1e-08	7.1e-07	557.59807687	738.22286392	759.38307688	9.92460901	-0.00972288	-0.36224887
0.05819	10.92184	0.0007107	7e-08	0.0	0.0	0.00134118	7e-08	1e-08	7.1e-07	557.82967	738.17623309	759.31319781	9.90618562	-0.00954616	-0.36219399
0.05829	10.93535	0.00071592	7e-08	0.0	0.0	0.00133595	7e-08	1e-08	7.2e-07	558.0607947	738.12968529	759.2434432	9.88779335	-0.00936932	-0.36213921
0.05839	10.94884	0.00072116	7e-08	0.0	0.0	0.00133071	7e-08	1e-08	7.2e-07	558.29145199	738.08322018	759.17381281	9.86943212	-0.00919236	-0.36208452
0.05849	10.96231	0.0007264	7e-08	0.0	0.0	0.00132546	7e-08	1e-08	7.3e-07	558.52164289	738.03683741	759.10430644	9.85110185	-0.00901526	-0.36202994
0.05859	10.97576	0.00073165	7e-08	0.0	0.0	0.0013202	7e-08	1e-08	7.3e-07	558.75136842	737.99053664	759.03492388	9.83280244	-0.00883803	-0.36197545
0.05869	10.9892	0.00073692	7e-08	0.0	0.0	0.00131492	7e-08	1e-08	7.4e-07	558.98062958	737.94431749	758.96566492	9.81453381	-0.00866065	-0.36192106
0.05879	11.00261	0.0007422	8e-08	0.0	0.0	0.00130964	8e-08	1e-08	7.4e-07	559.20942736	737.89817998	758.89652934	9.79629585	-0.00848305	-0.36186677
0.05889	11.016	0.00074748	8e-08	0.0	0.0	0.00130434	8e-08	1e-08	7.5e-07	559.4377628	737.8521235	758.82751693	9.77808853	-0.00830537	-0.36181257
0.05899	11.02937	0.00075278	8e-08	0.0	0.0	0.00129904	8e-08	1e-08	7.5e-07	559.66563689	737.80614767	758.75862749	9.75991174	-0.00812754	-0.36175847
0.05909	11.04271	0.00075809	8e-08	0.0	0.0	0.00129372	8e-08	1e-08	7.6e-07	559.89305066	737.76025212	758.68986081	9.7417654	-0.00794956	-0.36170446
0.05919	11.05604	0.0007634	8e-08	0.0	0.0	0.0012884	8e-08	1e-08	7.6e-07	560.1200051	737.71443648	758.62121667	9.72364942	-0.00777141	-0.36165055
0.05929	11.06935	0.00076873	8e-08	0.0	0.0	0.00128306	8e-08	1e-08	7.7e-07	560.34650123	737.66870038	758.55269487	9.70556371	-0.0075931	-0.36159674
0.05939	11.08264	0.00077406	8e-08	0.0	0.0	0.00127772	9e-08	1e-08	7.8e-07	560.57254003	737.62304344	758.4842952	9.6875082	-0.00741462	-0.36154303
0.05949	11.09591	0.00077941	9e-08	0.0	0.0	0.00127236	9e-08	1e-08	7.8e-07	560.7981225	737.57746527	758.41601746	9.66948279	-0.00723597	-0.36148941
0.05959	11.10915	0.00078476	9e-08	0.0	0.0	0.001267	9e-08	1e-08	7.9e-07	561.02324966	737.53196548	758.34786143	9.65148741	-0.00705714	-0.36143588
0.05969	11.12238	0.00079012	9e-08	0.0	0.0	0.00126163	9e-08	1e-08	7.9e-07	561.24792248	737.48654368	758.27982692	9.63352196	-0.00687813	-0.36138245
0.05979	11.13559	0.00079549	9e-08	0.0	0.0	0.00125625	9e-08	1e-08	8e-07	561.47214196	737.44119946	758.21191371	9.61558637	-0.00669893	-0.36132912
0.05989	11.14877	0.00080087	9e-08	0.0	0.0	0.00125087	1e-07	1e-08	8e-07	561.6959091	737.39593244	758.14412161	9.59768054	-0.00651954	-0.36127588
0.05999	11.16194	0.00080625	9e-08	0.0	0.0	0.00124547	1e-07	1e-08	8.1e-07	561.91922487	737.3507422	758.0764504	9.57980441	-0.00633995	-0.36122273
0.06009	11.17508	0.00081165	1e-07	0.0	0.0	0.00124007	1e-07	1e-08	8.1e-07	562.14209027	737.30562833	758.00889988	9.56195787	-0.00616015	-0.36116969
0.06019	11.18821	0.00081704	1e-07	0.0	0.0	0.00123466	1e-07	1e-08	8.2e-07	562.36450627	737.26059048	757.94146986	9.54414084	-0.00598036	-0.36111673
0.06029	11.20131	0.00082245	1e-07	0.0	0.0	0.00122925	1e-07	2e-08	8.2e-07	562.58647383	737.21562826	757.87416013	9.52635324	-0.0058002	-0.36106387
0.06039	11.21439	0.00082786	1e-07	0.0	0.0	0.00122382	1.1e-07	2e-08	8.3e-07	562.80799396	737.1707412	757.80697048	9.50859499	-0.00561983	-0.3610111
0.06049	11.22745	0.00083328	1e-07	0.0	0.0	0.00121839	1.1e-07	2e-08	8.3e-07	563.02906762	737.12592887	757.73990072	9.49086601	-0.00543925	-0.36095843
0.06059	11.24049	0.00083871	1e-07	0.0	0.0	0.00121296	1.1e-07	2e-08	8.4e-07	563.2496958	737.08119085	757.67295064	9.4731662	-0.00525844	-0.36090585
0.06069	11.25352	0.00084414	1.1e-07	0.0	0.0	0.00120752	1.1e-07	2e-08	8.5e-07	563.46987945	737.0365267	757.60612004	9.45549548	-0.00507741	-0.36085337
0.06079	11.26651	0.00084957	1.1e-07	0.0	0.0	0.00120207	1.1e-07	2e-08	8.5e-07	563.68961957	736.99193601	757.53940873	9.43785377	-0.00489614	-0.36080098
0.06089	11.27949	0.00085501	1.1e-07	0.0	0.0	0.00119662	1.2e-07	2e-08	8.6e-07	563.9089171	736.94741833	757.4728165	9.42024099	-0.00471464	-0.36074868
0.06099	11.29245	0.00086046	1.1e-07	0.0	0.0	0.00119117	1.2e-07	2e-08	8.6e-07	564.12777302	736.90297323	757.40634315	9.40265704	-0.00453289	-0.36069648
0.06109	11.30539	0.00086591	1.1e-07	0.0	0.0	0.0011857	1.2e-07	2e-08	8.7e-07	564.34618828	736.85860025	757.33998849	9.38510185	-0.0043509	-0.36064437
0.06119	11.31831	0.00087137	1.2e-07	0.0	0.0	0.00118024	1.2e-07	2e-08	8.7e-07	564.56416386	736.81429896	757.27375233	9.36757533	-0.00416864	-0.36059235
0.06129	11.3312	0.00087683	1.2e-07	0.0	0.0	0.00117477	1.3e-07	2e-08	8.8e-07	564.7817007	736.77006892	757.20763445	9.35007739	-0.00398613	-0.36054043
0.06139	11.34408	0.00088229	1.2e-07	0.0	0.0	0.00116929	1.3e-07	2e-08	8.8e-07	564.99879976	736.72590965	757.14163467	9.33260796	-0.00380335	-0.3604886
0.06149	11.35693	0.00088776	1.2e-07	0.0	0.0	0.00116382	1.3e-07	2e-08	8.9e-07	565.21546199	736.68182073	757.07575278	9.31516693	-0.00362029	-0.36043686
0.06159	11.36977	0.00089323	1.2e-07	0.0	0.0	0.00115834	1.3e-07	2e-08	8.9e-07	565.43168835	736.63780169	757.0099886	9.29775424	-0.00343721	-0.36038521
0.06169	11.38258	0.0008987	1.3e-07	0.0	0.0	0.00115285	1.4e-07	2e-08	9e-07	565.64747975	736.59385221	756.94434193	9.2803698	-0.00325367	-0.36033366
0.06179	11.39537	0.00090418	1.3e-07	0.0	0.0	0.00114737	1.4e-07	2e-08	9.1e-07	565.86283716	736.54997174	756.87881258	9.26301352	-0.00306985	-0.3602822
0.06189	11.40814	0.00090965	1.3e-07	0.0	0.0	0.00114188	1.4e-07	2e-08	9.1e-07	566.07776153	736.5061598	756.81340034	9.24568531	-0.00288573	-0.36023083
0.06199	11.42089	0.00091514	1.3e-07	0.0	0.0	0.00113638	1.5e-07	2e-08	9.2e-07	566.29225379	736.46241594	756.74810504	9.2283851	-0.00270133	-0.36017955
0.06209	11.43362	0.00092062	1.4e-07	0.0	0.0	0.00113089	1.5e-07	2e-08	9.2e-07	566.50631487	736.41873969	756.68292646	9.2111128	-0.00251663	-0.36012836
0.06219	11.44633	0.0009261	1.4e-07	0.0	0.0	0.0011254	1.5e-07	2e-08	9.3e-07	566.71994572	736.3751306	756.61786443	9.19386832	-0.00233162	-0.36007727
0.06229	11.45902	0.00093159	1.4e-07	0.0	0.0	0.0011199	1.5e-07	2e-08	9.3e-07	566.93314726	736.33158819	756.55291875	9.17665158	-0.0021463	-0.36002626
0.06239	11.47168	0.00093707	1.4e-07	0.0	0.0	0.0011144	1.6e-07	2e-08	9.4e-07	567.14592043	736.288112	756.48808922	9.15946249	-0.00196067	-0.35997535
0.06249	11.48433	0.00094256	1.4e-07	0.0	0.0	0.0011089	1.6e-07	2e-08	9.4e-07	567.35826615	736.24470155	756.42337567	9.14230098	-0.00177471	-0.35992453
0.06259	11.49695	0.00094805	1.5e-07	0.0	0.0	0.0011034	1.6e-07	2e-08	9.5e-07	567.57018533	736.20135638	756.35877789	9.12516695	-0.00158842	-0.3598738
0.06269	11.50956	0.00095354	1.5e-07	0.0	0.0	0.0010979	1.7e-07	2e-08	9.5e-07	567.78167892	736.158076	756.2942957	9.10806032	-0.0014018	-0.35982316
0.06279	11.52214	0.00095903	1.5e-07	0.0	0.0	0.0010924	1.7e-07	3e-08	9.6e-07	567.99274781	736.11485995	756.22992891	9.090981	-0.00121484	-0.35977261
0.06289	11.5347	0.00096452	1.5e-07	0.0	0.0	0.0010869	1.7e-07	3e-08	9.7e-07	568.20339294	736.07170775	756.16567733	9.07392892	-0.00102753	-0.35972215
0.06299	11.54724	0.00097	1.6e-07	0.0	0.0	0.0010814	1.8e-07	3e-08	9.7e-07	568.4136152	736.02861891	756.10154077	9.05690398	-0.00083986	-0.35967178
0.06309	11.55976	0.00097549	1.6e-07	0.0	0.0	0.0010759	1.8e-07	3e-08	9.8e-07	568.62341551	735.9855932	756.03751904	9.03990608	-0.00065205	-0.3596215
0.06319	11.57226	0.00098098	1.6e-07	0.0	0.0	0.00107041	1.8e-07	3e-08	9.8e-07	568.83279476	735.94263007	755.97361197	9.02293517	-0.00046372	-0.35957132
0.06329	11.58473	0.00098646	1.7e-07	0.0	0.0	0.00106491	1.9e-07	3e-08	9.9e-07	569.04175387	735.89972898	755.90981936	9.00599116	-0.00027502	-0.35952122
0.06339	11.59719	0.00099194	1.7e-07	0.0	0.0	0.00105941	1.9e-07	3e-08	9.9e-07	569.25029374	735.85688945	755.84614102	8.98907395	-8.595e-05	-0.35947121
0.06349	11.60962	0.00099742	1.7e-07	0.0	0.0	0.00105392	1.9e-07	3e-08	1e-06	569.45841526	735.81411103	755.78257678	8.97218347	0.0001035	-0.35942129
0.06359	11.62204	0.0010029	1.7e-07	0.0	0.0	0.00104843	2e-07	3e-08	1e-06	569.66611934	735.77139324	755.71912644	8.95531962	0.00029333	-0.35937146
0.06369	11.63443	0.00100838	1.8e-07	0.0	0.0	0.00104294	2e-07	3e-08	1.01e-06	569.87340686	735.72873562	755.65578982	8.93848232	0.00048355	-0.35932172
0.06379	11.6468	0.00101385	1.8e-07	0.0	0.0	0.00103745	2.1e-07	3e-08	1.02e-06	570.08027871	735.6861377	755.59256674	8.9216715	0.00067417	-0.35927207
0.06389	11.65915	0.00101932	1.8e-07	0.0	0.0	0.00103197	2.1e-07	3e-08	1.02e-06	570.28673577	735.64359902	755.52945701	8.90488705	0.00086519	-0.35922251
0.06399	11.67148	0.00102479	1.8e-07	0.0	0.0	0.00102649	2.1e-07	3e-08	1.03e-06	570.49277894	735.60111911	755.46646046	8.88812891	0.00105663	-0.35917304
0.06409	11.68378	0.00103025	1.9e-07	0.0	0.0	0.00102101	2.2e-07	3e-08	1.03e-06	570.69840909	735.55869751	755.4035769	8.87139697	0.00124848	-0.35912365
0.06419	11.69607	0.00103571	1.9e-07	0.0	0.0	0.00101554	2.2e-07	3e-08	1.04e-06	570.9036271	735.51633375	755.34080614	8.85469117	0.00144075	-0.35907436
0.06429	11.70833	0.00104117	1.9e-07	0.0	0.0	0.00101007	2.3e-07	3e-08	1.04e-06	571.10843384	735.47402738	755.27814802	8.83801141	0.00163345	-0.35902515
0.06439	11.72057	0.00104662	2e-07	0.0	0.0	0.00100461	2.3e-07	3e-08	1.05e-06	571.31283018	735.43177793	755.21560234	8.82135761	0.00182659	-0.35897603
0.06449	11.7328	0.00105207	2e-07	0.0	0.0	0.00099915	2.3e-07	3e-08	1.05e-06	571.516817	735.38958504	755.15316892	8.80472963	0.00201997	-0.358927
0.06459	11.745	0.00105751	2e-07	0.0	0.0	0.00099369	2.4e-07	4e-08	1.06e-06	571.72039514	735.34744845	755.0908476	8.78812747	0.00221394	-0.35887806
0.06469	11.75717	0.00106295	2.1e-07	0.0	0.0	0.00098824	2.4e-07	4e-08	1.06e-06	571.92356548	735.30536752	755.02863819	8.77155102	0.00240835	-0.3588292
0.06479	11.76933	0.00106838	2.1e-07	0.0	0.0	0.0009828	2.5e-07	4e-08	1.07e-06	572.12632888	735.26334181	754.9665405	8.75500019	0.00260322	-0.35878044
0.06489	11.78147	0.0010738	2.1e-07	0.0	0.0	0.00097736	2.5e-07	4e-08	1.08e-06	572.32868619	735.22137088	754.90455437	8.73847489	0.00279856	-0.35873176
0.06499	11.79358	0.00107922	2.2e-07	0.0	0.0	0.00097192	2.6e-07	4e-08	1.08e-06	572.53063825	735.1794543	754.84267962	8.72197503	0.00299435	-0.35868316
0.06509	11.80567	0.00108464	2.2e-07	0.0	0.0	0.00096649	2.6e-07	4e-08	1.09e-06	572.73218593	735.13759164	754.78091606	8.70550054	0.00319062	-0.35863466
0.06519	11.81774	0.00109005	2.2e-07	0.0	0.0	0.00096107	2.6e-07	4e-08	1.09e-06	572.93333006	735.09578248	754.71926353	8.68905132	0.00338737	-0.35858624
0.06529	11.82979	0.00109545	2.2e-07	0.0	0.0	0.00095566	2.7e-07	4e-08	1.1e-06	573.13407149	735.05402639	754.65772184	8.6726273	0.00358461	-0.35853791
0.06539	11.84182	0.00110084	2.3e-07	0.0	0.0	0.00095025	2.7e-07	4e-08	1.1e-06	573.33441105	735.01232294	754.59629083	8.65622838	0.00378234	-0.35848967
0.06549	11.85382	0.00110623	2.3e-07	0.0	0.0	0.00094485	2.8e-07	4e-08	1.11e-06	573.53434959	734.97067174	754.53497031	8.63985449	0.00398056	-0.35844151
0.06559	11.86581	0.00111161	2.4e-07	0.0	0.0	0.00093945	2.8e-07	4e-08	1.11e-06	573.73388793	734.92907236	754.47376012	8.62350553	0.00417929	-0.35839344
0.06569	11.87777	0.00111698	2.4e-07	0.0	0.0	0.00093407	2.9e-07	4e-08	1.12e-06	573.9330269	734.8875244	754.41266008	8.60718143	0.00437853	-0.35834546
0.06579	11.88971	0.00112234	2.4e-07	0.0	0.0	0.00092869	2.9e-07	4e-08	1.12e-06	574.13176733	734.84602746	754.35167001	8.59088209	0.00457829	-0.35829756
0.06589	11.90163	0.0011277	2.5e-07	0.0	0.0	0.00092332	3e-07	4e-08	1.13e-06	574.33011004	734.80458113	754.29078975	8.57460742	0.00477855	-0.35824975
0.06599	11.91353	0.00113304	2.5e-07	0.0	0.0	0.00091796	3e-07	5e-08	1.13e-06	574.52805585	734.7631852	754.23001913	8.55835725	0.00497903	-0.35820203
0.06609	11.9254	0.00113838	2.5e-07	0.0	0.0	0.0009126	3.1e-07	5e-08	1.14e-06	574.72560559	734.72183918	754.16935797	8.54213167	0.00518028	-0.35815439
0.06619	11.93726	0.00114371	2.6e-07	0.0	0.0	0.00090726	3.1e-07	5e-08	1.15e-06	574.92276005	734.68054267	754.1088061	8.5259305	0.00538207	-0.35810683
0.06629	11.94909	0.00114903	2.6e-07	0.0	0.0	0.00090192	3.2e-07	5e-08	1.15e-06	575.11952005	734.63929531	754.04836335	8.50975368	0.00558439	-0.35805937
0.06639	11.9609	0.00115434	2.6e-07	0.0	0.0	0.0008966	3.3e-07	5e-08	1.16e-06	575.31588639	734.59809672	753.98802955	8.4936011	0.00578725	-0.35801198
0.06649	11.97269	0.00115964	2.7e-07	0.0	0.0	0.00089128	3.3e-07	5e-08	1.16e-06	575.51185988	734.55694656	753.92780454	8.47747269	0.00599066	-0.35796469
0.06659	11.98445	0.00116494	2.7e-07	0.0	0.0	0.00088597	3.4e-07	5e-08	1.17e-06	575.7074413	734.51584447	753.86768814	8.46136836	0.00619462	-0.35791748
0.06669	11.9962	0.00117022	2.8e-07	0.0	0.0	0.00088068	3.4e-07	5e-08	1.17e-06	575.90263147	734.4747901	753.80768019	8.44528802	0.00639914	-0.35787035
0.06679	12.00792	0.00117549	2.8e-07	0.0	0.0	0.00087539	3.5e-07	5e-08	1.18e-06	576.09743116	734.43378311	753.74778052	8.42923159	0.00660423	-0.35782331
0.06689	12.01962	0.00118075	2.8e-07	0.0	0.0	0.00087011	3.5e-07	5e-08	1.18e-06	576.29184117	734.39282318	753.68798896	8.41319899	0.00680988	-0.35777635
0.06699	12.0313	0.001186	2.9e-07	0.0	0.0	0.00086485	3.6e-07	5e-08	1.19e-06	576.48586227	734.35190997	753.62830534	8.39719012	0.00701612	-0.35772948
0.06709	12.04296	0.00119124	2.9e-07	0.0	0.0	0.00085959	3.7e-07	6e-08	1.19e-06	576.67949526	734.31104318	753.56872951	8.3812049	0.00722293	-0.3576827
0.06719	12.05459	0.00119646	3e-07	0.0	0.0	0.00085435	3.7e-07	6e-08	1.2e-06	576.8727409	734.27022247	753.50926129	8.36524324	0.00743033	-0.35763599
0.06729	12.0662	0.00120168	3e-07	0.0	0.0	0.00084912	3.8e-07	6e-08	1.2e-06	577.06559997	734.22944757	753.44990052	8.34930507	0.00763832	-0.35758938
0.06739	12.0778	0.00120688	3e-07	0.0	0.0	0.0008439	3.8e-07	6e-08	1.21e-06	577.25807326	734.18871817	753.39064704	8.33339011	0.00784652	-0.35754284
0.06749	12.08936	0.00121208	3.1e-07	0.0	0.0	0.00083869	3.9e-07	6e-08	1.21e-06	577.45016152	734.14803399	753.33150069	8.31749858	0.0080556	-0.35749639
0.06759	12.10091	0.00121725	3.1e-07	0.0	0.0	0.00083349	4e-07	6e-08	1.22e-06	577.64186551	734.10739475	753.27246129	8.30163027	0.00826527	-0.35745003
0.06769	12.11243	0.00122242	3.2e-07	0.0	0.0	0.00082831	4e-07	6e-08	1.22e-06	577.833186	734.06680017	753.21352869	8.28578509	0.00847554	-0.35740375
0.06779	12.12394	0.00122758	3.2e-07	0.0	0.0	0.00082314	4.1e-07	6e-08	1.23e-06	578.02412374	734.02624999	753.15470273	8.26996295	0.00868642	-0.35735755
0.06789	12.13542	0.00123272	3.3e-07	0.0	0.0	0.00081798	4.2e-07	6e-08	1.23e-06	578.21467948	733.98574396	753.09598325	8.25416376	0.0088979	-0.35731144
0.06799	12.14687	0.00123785	3.3e-07	0.0	0.0	0.00081283	4.2e-07	6e-08	1.24e-06	578.40485397	733.94528182	753.03737008	8.23838745	0.00910999	-0.35726541
0.06809	12.15831	0.00124296	3.3e-07	0.0	0.0	0.0008077	4.3e-07	6e-08	1.25e-06	578.59464795	733.90486335	752.97886306	8.22263391	0.0093227	-0.35721946
0.06819	12.16972	0.00124807	3.4e-07	0.0	0.0	0.00080258	4.4e-07	7e-08	1.25e-06	578.78406216	733.86448832	752.92046204	8.20690308	0.00953602	-0.35717359
0.06829	12.18111	0.00125316	3.4e-07	0.0	0.0	0.00079747	4.4e-07	7e-08	1.26e-06	578.97309735	733.8241565	752.86216686	8.19119485	0.00974997	-0.35712781
0.06839	12.19248	0.00125823	3.5e-07	0.0	0.0	0.00079238	4.5e-07	7e-08	1.26e-06	579.16175424	733.78386769	752.80397735	8.17550914	0.00996455	-0.35708212
0.06849	12.20383	0.00126329	3.5e-07	0.0	0.0	0.0007873	4.6e-07	7e-08	1.27e-06	579.35003356	733.74362169	752.74589337	8.15984587	0.01017976	-0.3570365
0.06859	12.21515	0.00126834	3.6e-07	0.0	0.0	0.00078223	4.6e-07	7e-08	1.27e-06	579.53793604	733.70341831	752.68791474	8.14420495	0.01039561	-0.35699097
0.06869	12.22646	0.00127337	3.6e-07	0.0	0.0	0.00077718	4.7e-07	7e-08	1.28e-06	579.72546241	733.66325736	752.63004133	8.12858629	0.01061209	-0.35694552
0.06879	12.23774	0.00127839	3.7e-07	0.0	0.0	0.00077215	4.8e-07	7e-08	1.28e-06	579.91261338	733.62313868	752.57227296	8.11298956	0.01082889	-0.35690015
0.06889	12.24899	0.00128339	3.7e-07	0.0	0.0	0.00076713	4.9e-07	7e-08	1.29e-06	580.09938969	733.58306204	752.51460949	8.09741508	0.01104656	-0.35685487
0.06899	12.26023	0.00128838	3.8e-07	0.0	0.0	0.00076212	4.9e-07	7e-08	1.29e-06	580.28579203	733.54302734	752.45705076	8.0818626	0.01126487	-0.35680967
0.06909	12.27144	0.00129335	3.8e-07	0.0	0.0	0.00075713	5e-07	8e-08	1.3e-06	580.47182111	733.50303444	752.39959662	8.06633202	0.01148383	-0.35676454
0.06919	12.28263	0.00129831	3.9e-07	0.0	0.0	0.00075215	5.1e-07	8e-08	1.3e-06	580.65747763	733.46308321	752.34224691	8.05082326	0.01170342	-0.35671951
0.06929	12.2938	0.00130325	3.9e-07	0.0	0.0	0.00074719	5.2e-07	8e-08	1.31e-06	580.8427623	733.42317352	752.28500148	8.03533622	0.01192366	-0.35667455
0.06939	12.30494	0.00130818	4e-07	0.0	0.0	0.00074225	5.2e-07	8e-08	1.31e-06	581.02767581	733.38330528	752.22786017	8.01987082	0.01214454	-0.35662968
0.06949	12.31606	0.00131309	4e-07	0.0	0.0	0.00073732	5.3e-07	8e-08	1.32e-06	581.21221886	733.34347838	752.17082284	8.00442698	0.01236608	-0.35658488
0.06959	12.32716	0.00131798	4.1e-07	0.0	0.0	0.0007324	5.4e-07	8e-08	1.32e-06	581.39639212	733.30369273	752.11388934	7.98900459	0.01258827	-0.35654017
0.06969	12.33824	0.00132286	4.1e-07	0.0	1e-08	0.00072751	5.5e-07	8e-08	1.33e-06	581.58019629	733.26394826	752.0570595	7.97360358	0.01281111	-0.35649554
0.06979	12.34929	0.00132772	4.2e-07	0.0	1e-08	0.00072263	5.6e-07	8e-08	1.33e-06	581.76363204	733.22424491	752.00033319	7.95822386	0.0130346	-0.35645099
0.06989	12.36032	0.00133256	4.2e-07	0.0	1e-08	0.00071776	5.6e-07	9e-08	1.33e-06	581.94670006	733.18458262	751.94371025	7.94286533	0.01325876	-0.35640653
0.06999	12.37133	0.00133739	4.3e-07	0.0	1e-08	0.00071291	5.7e-07	9e-08	1.34e-06	582.12940101	733.14496136	751.88719054	7.92752791	0.01348358	-0.35636214
0.07009	12.38232	0.0013422	4.3e-07	0.0	1e-08	0.00070808	5.8e-07	9e-08	1.34e-06	582.31173557	733.10538109	751.8307739	7.91221151	0.01370906	-0.35631783
0.07019	12.39328	0.001347	4.4e-07	0.0	1e-08	0.00070327	5.9e-07	9e-08	1.35e-06	582.4937044	733.06584181	751.77446019	7.89691605	0.0139352	-0.35627361
0.07029	12.40422	0.00135177	4.4e-07	0.0	1e-08	0.00069847	6e-07	9e-08	1.35e-06	582.67530818	733.02634341	751.71824926	7.88164099	0.01416168	-0.35622946
0.07039	12.41514	0.00135653	4.5e-07	0.0	1e-08	0.00069369	6.1e-07	9e-08	1.36e-06	582.85654756	732.98688594	751.66214097	7.86638699	0.01438907	-0.3561854
0.07049	12.42603	0.00136128	4.6e-07	0.0	1e-08	0.00068893	6.2e-07	9e-08	1.36e-06	583.03742319	732.94746944	751.60613517	7.85115365	0.01461711	-0.35614142
0.07059	12.4369	0.001366	4.6e-07	0.0	1e-08	0.00068418	6.3e-07	1e-07	1.37e-06	583.21793573	732.90809394	751.55023171	7.83594087	0.01484581	-0.35609752
0.07069	12.44775	0.00137071	4.7e-07	0.0	1e-08	0.00067946	6.3e-07	1e-07	1.37e-06	583.39808581	732.86875947	751.49443045	7.82074856	0.01507517	-0.35605369
0.07079	12.45858	0.00137539	4.7e-07	0.0	1e-08	0.00067475	6.4e-07	1e-07	1.38e-06	583.57787409	732.82946611	751.43873125	7.80557662	0.01530518	-0.35600995
0.07089	12.46938	0.00138006	4.8e-07	0.0	1e-08	0.00067006	6.5e-07	1e-07	1.38e-06	583.75730119	732.79021391	751.38313396	7.79042497	0.01553585	-0.35596629
0.07099	12.48016	0.00138472	4.8e-07	0.0	1e-08	0.00066538	6.6e-07	1e-07	1.39e-06	583.93636776	732.75100296	751.32763844	7.77529352	0.01576718	-0.35592271
0.07109	12.49092	0.00138935	4.9e-07	0.0	1e-08	0.00066073	6.7e-07	1e-07	1.39e-06	584.11507442	732.71183335	751.27224454	7.76018217	0.01599917	-0.35587921
0.07119	12.50165	0.00139396	5e-07	0.0	1e-08	0.00065609	6.8e-07	1e-07	1.4e-06	584.2934218	732.6727052	751.21695213	7.74509084	0.01623182	-0.35583578
0.07129	12.51236	0.00139856	5e-07	0.0	1e-08	0.00065147	6.9e-07	1.1e-07	1.4e-06	584.47141053	732.63361861	751.16176107	7.73001944	0.01646513	-0.35579244
0.07139	12.52305	0.00140314	5.1e-07	0.0	1e-08	0.00064687	7e-07	1.1e-07	1.41e-06	584.64904121	732.59457374	751.10667121	7.71496786	0.01669909	-0.35574918
0.07149	12.53372	0.0014077	5.1e-07	0.0	1e-08	0.00064229	7.1e-07	1.1e-07	1.41e-06	584.82631448	732.55557072	751.05168241	7.69993603	0.01693371	-0.35570599
0.07159	12.54436	0.00141224	5.2e-07	0.0	1e-08	0.00063773	7.2e-07	1.1e-07	1.42e-06	585.00323093	732.51660973	750.99679454	7.68492386	0.01716899	-0.35566289
0.07169	12.55498	0.00141676	5.3e-07	0.0	1e-08	0.00063319	7.3e-07	1.1e-07	1.42e-06	585.17979119	732.47769087	750.94200745	7.66993069	0.01740467	-0.35561986
0.07179	12.56557	0.00142126	5.3e-07	0.0	1e-08	0.00062867	7.4e-07	1.1e-07	1.42e-06	585.35599587	732.43881423	750.88732102	7.65495737	0.01764119	-0.35557692
0.07189	12.57614	0.00142574	5.4e-07	0.0	1e-08	0.00062416	7.5e-07	1.1e-07	1.43e-06	585.53184555	732.39998011	750.83273511	7.64000341	0.01787835	-0.35553405
0.07199	12.58669	0.0014302	5.4e-07	0.0	1e-08	0.00061968	7.6e-07	1.2e-07	1.43e-06	585.70734084	732.36118874	750.77824957	7.62506872	0.01811615	-0.35549126
0.07209	12.59722	0.00143464	5.5e-07	0.0	1e-08	0.00061521	7.7e-07	1.2e-07	1.44e-06	585.88248233	732.32244035	750.72386427	7.61015318	0.0183546	-0.35544855
0.07219	12.60772	0.00143907	5.6e-07	0.0	1e-08	0.00061077	7.8e-07	1.2e-07	1.44e-06	586.05727059	732.28373516	750.66957908	7.59525672	0.01859368	-0.35540592
0.07229	12.6182	0.00144347	5.6e-07	0.0	1e-08	0.00060634	7.9e-07	1.2e-07	1.45e-06	586.23170623	732.24507345	750.61539386	7.58037924	0.0188334	-0.35536336
0.07239	12.62865	0.00144785	5.7e-07	0.0	1e-08	0.00060193	8e-07	1.2e-07	1.45e-06	586.40578981	732.20645547	750.56130848	7.56552064	0.01907375	-0.35532089
0.07249	12.63909	0.00145221	5.8e-07	0.0	1e-08	0.00059755	8.1e-07	1.2e-07	1.46e-06	586.57952191	732.16788151	750.5073228	7.55068084	0.01931473	-0.35527849
0.07259	12.6495	0.00145656	5.8e-07	0.0	1e-08	0.00059318	8.3e-07	1.3e-07	1.46e-06	586.7529031	732.12935187	750.4534367	7.53585973	0.01955635	-0.35523617
0.07269	12.65988	0.00146088	5.9e-07	0.0	1e-08	0.00058883	8.4e-07	1.3e-07	1.46e-06	586.92593396	732.09086687	750.39965004	7.52105722	0.01979859	-0.35519393
0.07279	12.67024	0.00146518	6e-07	0.0	1e-08	0.00058451	8.5e-07	1.3e-07	1.47e-06	587.09861505	732.05242684	750.34596269	7.50627321	0.02004145	-0.35515177
0.07289	12.68058	0.00146946	6e-07	0.0	1e-08	0.0005802	8.6e-07	1.3e-07	1.47e-06	587.27094692	732.01403211	750.29237451	7.49150762	0.02028494	-0.35510969
0.07299	12.69089	0.00147372	6.1e-07	0.0	1e-08	0.00057592	8.7e-07	1.3e-07	1.48e-06	587.44293014	731.97568306	750.23888539	7.47676034	0.02052904	-0.35506768
0.07309	12.70119	0.00147796	6.2e-07	0.0	1e-08	0.00057165	8.8e-07	1.4e-07	1.48e-06	587.61456525	731.93738005	750.18549519	7.46203129	0.02077375	-0.35502575
0.07319	12.71145	0.00148218	6.2e-07	0.0	1e-08	0.00056741	8.9e-07	1.4e-07	1.49e-06	587.78585284	731.8991232	750.13220379	7.44731949	0.02101884	-0.3549839
0.07329	12.7217	0.00148638	6.3e-07	0.0	1e-08	0.00056318	9.1e-07	1.4e-07	1.49e-06	587.95679342	731.86091306	750.07901105	7.43262635	0.02126471	-0.35494213
0.07339	12.73192	0.00149056	6.4e-07	0.0	1e-08	0.00055898	9.2e-07	1.4e-07	1.49e-06	588.12738753	731.82275009	750.02591686	7.41795111	0.02151118	-0.35490043
0.07349	12.74211	0.00149472	6.4e-07	0.0	1e-08	0.0005548	9.3e-07	1.4e-07	1.5e-06	588.29763572	731.78463471	749.97292108	7.40329368	0.02175823	-0.35485881
0.07359	12.75228	0.00149886	6.5e-07	0.0	1e-08	0.00055064	9.4e-07	1.4e-07	1.5e-06	588.46753852	731.74656735	749.92002358	7.38865395	0.02200587	-0.35481727
0.07369	12.76243	0.00150297	6.6e-07	0.0	1e-08	0.0005465	9.5e-07	1.5e-07	1.51e-06	588.63709646	731.70854848	749.86722425	7.37403183	0.0222541	-0.35477581
0.07379	12.77256	0.00150706	6.7e-07	0.0	1e-08	0.00054238	9.7e-07	1.5e-07	1.51e-06	588.80631005	731.67057855	749.81452296	7.35942721	0.02250289	-0.35473442
0.07389	12.78266	0.00151114	6.7e-07	0.0	1e-08	0.00053828	9.8e-07	1.5e-07	1.51e-06	588.97517983	731.63265807	749.76191959	7.34483999	0.02275226	-0.35469311
0.07399	12.79274	0.00151519	6.8e-07	0.0	1e-08	0.0005342	9.9e-07	1.5e-07	1.52e-06	589.14370631	731.59478752	749.70941401	7.33027009	0.0230022	-0.35465187
0.07409	12.80279	0.00151922	6.9e-07	0.0	1e-08	0.00053014	1e-06	1.5e-07	1.52e-06	589.31189	731.55696743	749.6570061	7.31571739	0.02325269	-0.35461072
0.07419	12.81282	0.00152323	6.9e-07	0.0	1e-08	0.00052611	1.02e-06	1.6e-07	1.53e-06	589.47973141	731.51919833	749.60469575	7.3011818	0.02350374	-0.35456964
0.07429	12.82282	0.00152722	7e-07	0.0	1e-08	0.00052209	1.03e-06	1.6e-07	1.53e-06	589.64723106	731.48148077	749.55248282	7.28666321	0.02375534	-0.35452863
0.07439	12.8328	0.00153118	7.1e-07	0.0	1e-08	0.0005181	1.04e-06	1.6e-07	1.53e-06	589.81438943	731.44381531	749.50036721	7.27216153	0.02400749	-0.3544877
0.07449	12.84276	0.00153513	7.2e-07	0.0	1e-08	0.00051413	1.05e-06	1.6e-07	1.54e-06	589.98120702	731.40620253	749.44834879	7.25767666	0.02426017	-0.35444685
0.07459	12.85269	0.00153905	7.2e-07	0.0	1e-08	0.00051018	1.07e-06	1.6e-07	1.54e-06	590.14768435	731.36864287	749.39642744	7.24320745	0.02451324	-0.35440608
0.07469	12.8626	0.00154295	7.3e-07	0.0	1e-08	0.00050625	1.08e-06	1.7e-07	1.55e-06	590.3138219	731.33113685	749.34460306	7.22875558	0.02476694	-0.35436538
0.07479	12.87249	0.00154683	7.4e-07	0.0	1e-08	0.00050234	1.09e-06	1.7e-07	1.55e-06	590.47962015	731.29368524	749.29287552	7.21432017	0.02502115	-0.35432476
0.07489	12.88235	0.00155069	7.5e-07	0.0	1e-08	0.00049846	1.11e-06	1.7e-07	1.55e-06	590.64507958	731.25628867	749.24124471	7.19990111	0.02527587	-0.35428421
0.07499	12.89219	0.00155453	7.5e-07	0.0	1e-08	0.0004946	1.12e-06	1.7e-07	1.56e-06	590.81020067	731.21894778	749.18971051	7.1854983	0.02553108	-0.35424374
0.07509	12.902	0.00155834	7.6e-07	0.0	1e-08	0.00049075	1.14e-06	1.7e-07	1.56e-06	590.97498389	731.18166324	749.1382728	7.17111164	0.02578679	-0.35420334
0.07519	12.91179	0.00156213	7.7e-07	0.0	1e-08	0.00048693	1.15e-06	1.8e-07	1.57e-06	591.13942972	731.14443572	749.08693148	7.15674101	0.02604297	-0.35416302
0.07529	12.92155	0.0015659	7.8e-07	0.0	1e-08	0.00048313	1.16e-06	1.8e-07	1.57e-06	591.30353862	731.10726591	749.03568643	7.14238631	0.02629964	-0.35412278
0.07539	12.93129	0.00156965	7.9e-07	0.0	1e-08	0.00047936	1.18e-06	1.8e-07	1.57e-06	591.46731105	731.07015453	748.98453754	7.12804743	0.02655677	-0.35408261
0.07549	12.941	0.00157338	7.9e-07	0.0	1e-08	0.0004756	1.19e-06	1.8e-07	1.58e-06	591.63074747	731.03310229	748.9334847	7.11372426	0.02681437	-0.35404252
0.07559	12.95069	0.00157708	8e-07	0.0	1e-08	0.00047187	1.21e-06	1.9e-07	1.58e-06	591.79384833	730.99610994	748.8825278	7.09941671	0.02707241	-0.3540025
0.07569	12.96036	0.00158077	8.1e-07	0.0	1e-08	0.00046816	1.22e-06	1.9e-07	1.58e-06	591.95661409	730.95917822	748.83166673	7.08512465	0.0273309	-0.35396256
0.07579	12.97	0.00158443	8.2e-07	0.0	1e-08	0.00046447	1.23e-06	1.9e-07	1.59e-06	592.11904519	730.92230792	748.78090138	7.07084799	0.02758982	-0.35392269
0.07589	12.97962	0.00158807	8.3e-07	0.0	1e-08	0.0004608	1.25e-06	1.9e-07	1.59e-06	592.28114208	730.88549981	748.73023164	7.05658661	0.02784917	-0.3538829
0.07599	12.98921	0.00159169	8.3e-07	0.0	1e-08	0.00045715	1.26e-06	2e-07	1.6e-06	592.44290518	730.84875468	748.6796574	7.04233917	0.0281089	-0.35384318
0.07609	12.99878	0.00159528	8.4e-07	0.0	1e-08	0.00045353	1.28e-06	2e-07	1.6e-06	592.60433495	730.81207304	748.62917858	7.02810765	0.02836906	-0.35380354
0.07619	13.00832	0.00159885	8.5e-07	0.0	1e-08	0.00044992	1.29e-06	2e-07	1.6e-06	592.76543181	730.77545595	748.57879505	7.01389104	0.02862962	-0.35376397
0.07629	13.01784	0.00160241	8.6e-07	0.0	1e-08	0.00044634	1.31e-06	2e-07	1.61e-06	592.92619618	730.73890425	748.52850671	6.99968921	0.02889057	-0.35372448
0.07639	13.02733	0.00160594	8.7e-07	0.0	1e-08	0.00044278	1.32e-06	2e-07	1.61e-06	593.08662849	730.70241879	748.47831346	6.98550205	0.02915189	-0.35368506
0.07649	13.0368	0.00160944	8.8e-07	0.0	1e-08	0.00043925	1.34e-06	2.1e-07	1.61e-06	593.24672915	730.66600044	748.4282152	6.97132945	0.02941358	-0.35364572
0.07659	13.04625	0.00161293	8.9e-07	0.0	1e-08	0.00043573	1.35e-06	2.1e-07	1.62e-06	593.40649858	730.62965008	748.37821183	6.95717129	0.02967563	-0.35360645
0.07669	13.05567	0.00161639	8.9e-07	0.0	1e-08	0.00043224	1.37e-06	2.1e-07	1.62e-06	593.5659372	730.59336861	748.32830323	6.94302746	0.02993803	-0.35356726
0.07679	13.06506	0.00161983	9e-07	0.0	1e-08	0.00042877	1.39e-06	2.1e-07	1.62e-06	593.7250454	730.55715695	748.27848933	6.92889783	0.03020077	-0.35352813
0.07689	13.07443	0.00162325	9.1e-07	0.0	1e-08	0.00042532	1.4e-06	2.2e-07	1.63e-06	593.88382359	730.52101601	748.22877	6.9147823	0.03046383	-0.35348909
0.07699	13.08377	0.00162665	9.2e-07	0.0	1e-08	0.00042189	1.42e-06	2.2e-07	1.63e-06	594.04227216	730.48494676	748.17914517	6.90068074	0.03072721	-0.35345012
0.07709	13.09309	0.00163002	9.3e-07	0.0	1e-08	0.00041848	1.43e-06	2.2e-07	1.63e-06	594.20039152	730.44895013	748.12961472	6.88659304	0.03099089	-0.35341122
0.07719	13.10239	0.00163338	9.4e-07	0.0	1e-08	0.0004151	1.45e-06	2.2e-07	1.64e-06	594.35818206	730.41302712	748.08017857	6.87251907	0.03125486	-0.3533724
0.07729	13.11166	0.00163671	9.5e-07	0.0	1e-08	0.00041174	1.47e-06	2.3e-07	1.64e-06	594.51564415	730.3771787	748.03083661	6.85845872	0.03151912	-0.35333365
0.07739	13.1209	0.00164002	9.5e-07	0.0	1e-08	0.0004084	1.48e-06	2.3e-07	1.64e-06	594.67277819	730.34140589	747.98158875	6.84441187	0.03178365	-0.35329497
0.07749	13.13012	0.0016433	9.6e-07	0.0	1e-08	0.00040508	1.5e-06	2.3e-07	1.65e-06	594.82958454	730.30570952	747.93243492	6.83037649	0.03204849	-0.35325637
0.07759	13.13932	0.00164657	9.7e-07	0.0	1e-08	0.00040178	1.52e-06	2.3e-07	1.65e-06	594.98606359	730.27009065	747.883375	6.81635575	0.03231354	-0.35321784
0.07769	13.14848	0.00164981	9.8e-07	0.0	1e-08	0.00039851	1.53e-06	2.4e-07	1.65e-06	595.14221569	730.23455041	747.83440891	6.80234806	0.03257883	-0.35317939
0.07779	13.15763	0.00165303	9.9e-07	0.0	1e-08	0.00039525	1.55e-06	2.4e-07	1.66e-06	595.29804123	730.19908985	747.78553656	6.78835331	0.03284435	-0.35314101
0.07789	13.16675	0.00165623	1e-06	0.0	1e-08	0.00039202	1.57e-06	2.4e-07	1.66e-06	595.45354055	730.16371005	747.73675786	6.77437136	0.03311008	-0.3531027
0.07799	13.17584	0.00165941	1.01e-06	0.0	1e-08	0.00038881	1.58e-06	2.5e-07	1.66e-06	595.60871403	730.12841207	747.68807271	6.7604021	0.033376	-0.35306447
0.07809	13.18491	0.00166257	1.02e-06	0.0	1e-08	0.00038562	1.6e-06	2.5e-07	1.67e-06	595.76356201	730.09319703	747.63948104	6.74644538	0.03364212	-0.35302631
0.07819	13.19395	0.0016657	1.03e-06	0.0	1e-08	0.00038245	1.62e-06	2.5e-07	1.67e-06	595.91808484	730.05806604	747.59098275	6.73250108	0.03390842	-0.35298822
0.07829	13.20297	0.00166881	1.04e-06	0.0	2e-08	0.00037931	1.64e-06	2.5e-07	1.67e-06	596.07228288	730.02302023	747.54257776	6.71856907	0.03417487	-0.35295021
0.07839	13.21196	0.00167191	1.05e-06	0.0	2e-08	0.00037619	1.65e-06	2.6e-07	1.68e-06	596.22615645	729.98806074	747.49426598	6.70464923	0.03444148	-0.35291227
0.07849	13.22092	0.00167497	1.06e-06	0.0	2e-08	0.00037308	1.67e-06	2.6e-07	1.68e-06	596.37970591	729.95318873	747.44604733	6.6907414	0.03470822	-0.3528744
0.07859	13.22986	0.00167802	1.06e-06	0.0	2e-08	0.00037	1.69e-06	2.6e-07	1.68e-06	596.53293158	729.91840537	747.39792173	6.67684547	0.03497509	-0.3528366
0.07869	13.23878	0.00168105	1.07e-06	0.0	2e-08	0.00036694	1.71e-06	2.7e-07	1.69e-06	596.68583379	729.88371185	747.3498891	6.66296131	0.03524207	-0.35279888
0.07879	13.24767	0.00168405	1.08e-06	0.0	2e-08	0.00036391	1.72e-06	2.7e-07	1.69e-06	596.83841287	729.84910938	747.30194935	6.64908877	0.03550914	-0.35276124
0.07889	13.25653	0.00168704	1.09e-06	0.0	2e-08	0.00036089	1.74e-06	2.7e-07	1.69e-06	596.99066913	729.81459912	747.2541024	6.63522545	0.03577642	-0.35272366
0.07899	13.26537	0.00169	1.1e-06	0.0	2e-08	0.00035789	1.76e-06	2.7e-07	1.69e-06	597.14260287	729.78018219	747.2063482	6.62137508	0.03604368	-0.35268616
0.07909	13.27418	0.00169294	1.11e-06	0.0	2e-08	0.00035492	1.78e-06	2.8e-07	1.7e-06	597.29421443	729.74585993	747.15868665	6.60753584	0.036311	-0.35264873
0.07919	13.28296	0.00169585	1.12e-06	0.0	2e-08	0.00035197	1.8e-06	2.8e-07	1.7e-06	597.4455041	729.71163361	747.11111767	6.59370759	0.03657836	-0.35261137
0.07929	13.29172	0.00169875	1.13e-06	0.0	2e-08	0.00034904	1.82e-06	2.8e-07	1.7e-06	597.5964722	729.67750448	747.0636412	6.57989017	0.03684576	-0.35257409
0.07939	13.30046	0.00170163	1.14e-06	0.0	2e-08	0.00034613	1.83e-06	2.9e-07	1.71e-06	597.74711902	729.64347384	747.01625716	6.56608343	0.03711318	-0.35253688
0.07949	13.30917	0.00170448	1.15e-06	0.0	2e-08	0.00034324	1.85e-06	2.9e-07	1.71e-06	597.89744485	729.60954297	746.96896546	6.55228725	0.03738059	-0.35249974
0.07959	13.31785	0.00170732	1.16e-06	0.0	2e-08	0.00034037	1.87e-06	2.9e-07	1.71e-06	598.04745	729.57571318	746.92176606	6.53850146	0.037648	-0.35246267
0.07969	13.3265	0.00171013	1.17e-06	0.0	2e-08	0.00033752	1.89e-06	2.9e-07	1.72e-06	598.19713475	729.54198581	746.87465886	6.52472592	0.03791537	-0.35242568
0.07979	13.33513	0.00171292	1.18e-06	0.0	2e-08	0.0003347	1.91e-06	3e-07	1.72e-06	598.34649937	729.50836218	746.82764381	6.51096047	0.03818271	-0.35238875
0.07989	13.34374	0.00171569	1.19e-06	0.0	2e-08	0.00033189	1.93e-06	3e-07	1.72e-06	598.49554415	729.47484364	746.78072083	6.49720498	0.03844999	-0.3523519
0.07999	13.35231	0.00171844	1.2e-06	0.0	2e-08	0.00032911	1.95e-06	3e-07	1.72e-06	598.64426936	729.44143157	746.73388986	6.48345928	0.0387172	-0.35231513
0.08009	13.36086	0.00172117	1.21e-06	0.0	2e-08	0.00032634	1.97e-06	3.1e-07	1.73e-06	598.79267528	729.40812733	746.68715082	6.46972323	0.03898432	-0.35227842
0.08019	13.36939	0.00172387	1.22e-06	0.0	2e-08	0.0003236	1.99e-06	3.1e-07	1.73e-06	598.94076217	729.37493233	746.64050367	6.45599668	0.03925134	-0.35224179
0.08029	13.37789	0.00172656	1.23e-06	0.0	2e-08	0.00032088	2.01e-06	3.1e-07	1.73e-06	599.08853028	729.34184797	746.59394832	6.44227946	0.03951824	-0.35220523
0.08039	13.38636	0.00172923	1.24e-06	0.0	2e-08	0.00031817	2.03e-06	3.2e-07	1.73e-06	599.23597983	729.30887559	746.54748475	6.42856784	0.03978521	-0.35216874
0.08049	13.3948	0.00173187	1.25e-06	0.0	2e-08	0.00031549	2.05e-06	3.2e-07	1.74e-06	599.3831111	729.27601668	746.50111287	6.41486785	0.04005189	-0.35213232
0.08059	13.40322	0.0017345	1.26e-06	0.0	2e-08	0.00031283	2.07e-06	3.2e-07	1.74e-06	599.52992434	729.24327268	746.45483262	6.4011766	0.0403184	-0.35209598
0.08069	13.41161	0.0017371	1.27e-06	0.0	2e-08	0.00031019	2.09e-06	3.3e-07	1.74e-06	599.67641979	729.21064505	746.40864395	6.38749391	0.04058474	-0.3520597
0.08079	13.41998	0.00173968	1.28e-06	0.0	2e-08	0.00030757	2.11e-06	3.3e-07	1.75e-06	599.82259769	729.17813526	746.36254679	6.37381963	0.04085089	-0.3520235
0.08089	13.42832	0.00174225	1.29e-06	0.0	2e-08	0.00030497	2.13e-06	3.3e-07	1.75e-06	599.96845827	729.14574481	746.3165411	6.36015357	0.04111684	-0.35198737
0.08099	13.43663	0.00174479	1.3e-06	0.0	2e-08	0.00030239	2.15e-06	3.4e-07	1.75e-06	600.11400176	729.11347518	746.27062682	6.34649557	0.04138256	-0.35195132
0.08109	13.44492	0.00174731	1.31e-06	0.0	2e-08	0.00029983	2.17e-06	3.4e-07	1.75e-06	600.25922839	729.08132789	746.22480389	6.33284546	0.04164804	-0.35191533
0.08119	13.45317	0.00174981	1.32e-06	0.0	2e-08	0.00029729	2.19e-06	3.4e-07	1.76e-06	600.40413838	729.04930447	746.17907227	6.31920306	0.04191327	-0.35187942
0.08129	13.46141	0.0017523	1.33e-06	0.0	2e-08	0.00029477	2.21e-06	3.5e-07	1.76e-06	600.54873193	729.01740645	746.1334319	6.3055682	0.04217823	-0.35184357
0.08139	13.46961	0.00175476	1.34e-06	0.0	2e-08	0.00029227	2.23e-06	3.5e-07	1.76e-06	600.69300927	728.98563539	746.08788273	6.29194069	0.0424429	-0.3518078
0.08149	13.47779	0.0017572	1.36e-06	0.0	2e-08	0.00028979	2.25e-06	3.5e-07	1.76e-06	600.83697059	728.95399285	746.04242472	6.27832037	0.04270727	-0.3517721
0.08159	13.48594	0.00175962	1.37e-06	0.0	2e-08	0.00028733	2.27e-06	3.6e-07	1.77e-06	600.98061609	728.92248041	745.99705781	6.26470706	0.04297131	-0.35173648
0.08169	13.49406	0.00176203	1.38e-06	0.0	2e-08	0.00028489	2.3e-06	3.6e-07	1.77e-06	601.12394599	728.89109966	745.95178197	6.25110056	0.04323502	-0.35170092
0.08179	13.50216	0.00176441	1.39e-06	0.0	2e-08	0.00028247	2.32e-06	3.6e-07	1.77e-06	601.26696041	728.85985224	745.90659716	6.23749629	0.04349861	-0.35166544
0.08189	13.51023	0.00176677	1.4e-06	0.0	2e-08	0.00028007	2.34e-06	3.7e-07	1.77e-06	601.40965954	728.82873978	745.86150335	6.22390163	0.04376166	-0.35163002
0.08199	13.51827	0.00176912	1.41e-06	0.0	2e-08	0.00027769	2.36e-06	3.7e-07	1.78e-06	601.55204358	728.79776389	745.81650048	6.21031306	0.04402433	-0.35159468
0.08209	13.52629	0.00177144	1.42e-06	0.0	2e-08	0.00027533	2.38e-06	3.7e-07	1.78e-06	601.69411272	728.76692621	745.77158851	6.19673039	0.0442866	-0.35155941
0.08219	13.53428	0.00177374	1.43e-06	0.0	2e-08	0.00027298	2.4e-06	3.8e-07	1.78e-06	601.83586711	728.73622841	745.72676741	6.18315341	0.04454845	-0.35152421
0.08229	13.54224	0.00177603	1.44e-06	0.0	2e-08	0.00027066	2.43e-06	3.8e-07	1.78e-06	601.97730693	728.70567215	745.68203715	6.16958193	0.04480988	-0.35148909
0.08239	13.55017	0.0017783	1.45e-06	0.0	2e-08	0.00026835	2.45e-06	3.8e-07	1.78e-06	602.11843234	728.67525913	745.63739768	6.15601575	0.04507085	-0.35145403
0.08249	13.55807	0.00178054	1.46e-06	0.0	2e-08	0.00026607	2.47e-06	3.9e-07	1.79e-06	602.25924348	728.64499105	745.59284898	6.14245465	0.04533136	-0.35141905
0.08259	13.56595	0.00178277	1.47e-06	0.0	2e-08	0.0002638	2.49e-06	3.9e-07	1.79e-06	602.39974052	728.61486963	745.54839101	6.12889842	0.04559138	-0.35138413
0.08269	13.5738	0.00178498	1.48e-06	0.0	2e-08	0.00026155	2.51e-06	3.9e-07	1.79e-06	602.53992359	728.58489657	745.50402374	6.11534687	0.04585091	-0.35134929
0.08279	13.58162	0.00178717	1.5e-06	0.0	2e-08	0.00025932	2.54e-06	4e-07	1.79e-06	602.67979283	728.55507364	745.45974715	6.10179978	0.04610991	-0.35131452
0.08289	13.58942	0.00178934	1.51e-06	0.0	2e-08	0.00025711	2.56e-06	4e-07	1.8e-06	602.81934837	728.52540257	745.41556121	6.08825694	0.04636838	-0.35127982
0.08299	13.59719	0.00179149	1.52e-06	0.0	2e-08	0.00025492	2.58e-06	4e-07	1.8e-06	602.95859035	728.49588515	745.3714659	6.07471814	0.0466263	-0.35124519
0.08309	13.60492	0.00179363	1.53e-06	0.0	2e-08	0.00025275	2.6e-06	4.1e-07	1.8e-06	603.09751889	728.46652313	745.32746118	6.06118315	0.04688364	-0.35121063
0.08319	13.61264	0.00179574	1.54e-06	0.0	2e-08	0.00025059	2.63e-06	4.1e-07	1.8e-06	603.2361341	728.43731835	745.28354705	6.0476462	0.04714065	-0.35117615
0.08329	13.62032	0.00179784	1.55e-06	0.0	2e-08	0.00024845	2.65e-06	4.2e-07	1.8e-06	603.37443597	728.40827282	745.23972351	6.0341165	0.04739687	-0.35114173
0.08339	13.62797	0.00179992	1.56e-06	0.0	2e-08	0.00024634	2.67e-06	4.2e-07	1.81e-06	603.51242469	728.37938821	745.19599053	6.02058972	0.04765248	-0.35110739
0.08349	13.6356	0.00180198	1.57e-06	0.0	2e-08	0.00024423	2.7e-06	4.2e-07	1.81e-06	603.65010036	728.35066635	745.15234808	6.00706561	0.04790746	-0.35107311
0.08359	13.6432	0.00180402	1.58e-06	0.0	3e-08	0.00024215	2.72e-06	4.3e-07	1.81e-06	603.78746308	728.3221091	745.10879616	5.99354394	0.04816178	-0.35103891
0.08369	13.65077	0.00180604	1.6e-06	0.0	3e-08	0.00024009	2.74e-06	4.3e-07	1.81e-06	603.92451294	728.29371833	745.06533474	5.98002445	0.04841544	-0.35100478
0.08379	13.65831	0.00180805	1.61e-06	0.0	3e-08	0.00023804	2.77e-06	4.3e-07	1.81e-06	604.06125	728.26549592	745.02196383	5.96650689	0.04866841	-0.35097072
0.08389	13.66583	0.00181004	1.62e-06	0.0	3e-08	0.00023601	2.79e-06	4.4e-07	1.82e-06	604.19767436	728.23744377	744.97868341	5.95299103	0.04892067	-0.35093673
0.08399	13.67331	0.00181201	1.63e-06	0.0	3e-08	0.000234	2.81e-06	4.4e-07	1.82e-06	604.33378606	728.20956379	744.93549347	5.9394766	0.04917222	-0.35090281
0.08409	13.68077	0.00181396	1.64e-06	0.0	3e-08	0.00023201	2.84e-06	4.5e-07	1.82e-06	604.46958518	728.18185791	744.89239402	5.92596335	0.04942302	-0.35086897
0.08419	13.6882	0.00181589	1.65e-06	0.0	3e-08	0.00023003	2.86e-06	4.5e-07	1.82e-06	604.60507178	728.15432806	744.84938505	5.91245103	0.04967307	-0.35083519
0.08429	13.6956	0.00181781	1.66e-06	0.0	3e-08	0.00022807	2.88e-06	4.5e-07	1.82e-06	604.7402459	728.12697621	744.80646656	5.89893937	0.04992234	-0.35080149
0.08439	13.70297	0.00181971	1.68e-06	0.0	3e-08	0.00022613	2.91e-06	4.6e-07	1.83e-06	604.87510759	728.09980431	744.76363854	5.88542811	0.05017082	-0.35076785
0.08449	13.71031	0.00182159	1.69e-06	0.0	3e-08	0.00022421	2.93e-06	4.6e-07	1.83e-06	605.00965689	728.07281434	744.72090101	5.87191699	0.05041848	-0.35073429
0.08459	13.71763	0.00182346	1.7e-06	0.0	3e-08	0.0002223	2.96e-06	4.6e-07	1.83e-06	605.14389382	728.04600831	744.67825397	5.85840574	0.05066532	-0.3507008
0.08469	13.72491	0.00182531	1.71e-06	0.0	3e-08	0.00022041	2.98e-06	4.7e-07	1.83e-06	605.27781829	728.01938854	744.63569746	5.84488461	0.05091166	-0.35066738
0.08479	13.73217	0.00182714	1.72e-06	0.0	3e-08	0.00021854	3e-06	4.7e-07	1.83e-06	605.41143032	727.992957	744.59323148	5.83136962	0.05115687	-0.35063403
0.08489	13.73939	0.00182895	1.73e-06	0.0	3e-08	0.00021669	3.03e-06	4.8e-07	1.84e-06	605.54472999	727.96671563	744.55085604	5.81785332	0.05140122	-0.35060075
0.08499	13.74659	0.00183075	1.74e-06	0.0	3e-08	0.00021485	3.05e-06	4.8e-07	1.84e-06	605.67771729	727.94066648	744.50857115	5.8043354	0.05164467	-0.35056755
0.08509	13.75376	0.00183253	1.76e-06	0.0	3e-08	0.00021302	3.08e-06	4.8e-07	1.84e-06	605.81039222	727.91481166	744.46637682	5.79081555	0.05188721	-0.35053441
0.08519	13.7609	0.00183429	1.77e-06	0.0	3e-08	0.00021122	3.1e-06	4.9e-07	1.84e-06	605.94275475	727.88915325	744.42427308	5.77729347	0.05212883	-0.35050134
0.08529	13.76801	0.00183604	1.78e-06	0.0	3e-08	0.00020943	3.13e-06	4.9e-07	1.84e-06	606.07480486	727.86369338	744.38225994	5.76376883	0.0523695	-0.35046835
0.08539	13.77509	0.00183777	1.79e-06	0.0	3e-08	0.00020766	3.15e-06	5e-07	1.85e-06	606.20654254	727.83843418	744.34033744	5.75024133	0.05260921	-0.35043543
0.08549	13.78214	0.00183948	1.8e-06	0.0	3e-08	0.0002059	3.18e-06	5e-07	1.85e-06	606.33796773	727.81337781	744.2985056	5.73671064	0.05284795	-0.35040258
0.08559	13.78916	0.00184118	1.81e-06	0.0	3e-08	0.00020416	3.2e-06	5e-07	1.85e-06	606.4690804	727.78852642	744.25676444	5.72317645	0.05308568	-0.3503698
0.08569	13.79616	0.00184286	1.83e-06	0.0	3e-08	0.00020244	3.23e-06	5.1e-07	1.85e-06	606.5998805	727.7638822	744.215114	5.70963842	0.0533224	-0.35033709
0.08579	13.80312	0.00184453	1.84e-06	0.0	3e-08	0.00020073	3.25e-06	5.1e-07	1.85e-06	606.73036796	727.73944735	744.17355432	5.69609622	0.05355808	-0.35030445
0.08589	13.81005	0.00184618	1.85e-06	0.0	3e-08	0.00019904	3.28e-06	5.2e-07	1.85e-06	606.86054273	727.71522408	744.13208542	5.68254953	0.05379271	-0.35027188
0.08599	13.81695	0.00184781	1.86e-06	0.0	3e-08	0.00019736	3.3e-06	5.2e-07	1.86e-06	606.99040472	727.69121461	744.09070736	5.66899801	0.05402627	-0.35023939
0.08609	13.82383	0.00184943	1.87e-06	0.0	3e-08	0.0001957	3.33e-06	5.2e-07	1.86e-06	607.11995373	727.6674214	744.04942019	5.65541789	0.05425913	-0.35020697
0.08619	13.83067	0.00185103	1.88e-06	0.0	3e-08	0.00019405	3.35e-06	5.3e-07	1.86e-06	607.24918931	727.6438472	744.00822408	5.64184872	0.0544906	-0.35017462
0.08629	13.83748	0.00185262	1.9e-06	0.0	3e-08	0.00019243	3.38e-06	5.3e-07	1.86e-06	607.37811169	727.62049384	743.96711897	5.62827268	0.05472097	-0.35014234
0.08639	13.84427	0.00185419	1.91e-06	0.0	3e-08	0.00019081	3.4e-06	5.4e-07	1.86e-06	607.50672072	727.59736365	743.92610493	5.61468936	0.05495022	-0.35011013
0.08649	13.85102	0.00185574	1.92e-06	0.0	3e-08	0.00018921	3.43e-06	5.4e-07	1.86e-06	607.63501629	727.57445897	743.885182	5.60109833	0.05517832	-0.35007799
0.08659	13.85774	0.00185728	1.93e-06	0.0	3e-08	0.00018763	3.45e-06	5.5e-07	1.87e-06	607.76299823	727.55178219	743.84435025	5.58749914	0.05540525	-0.35004593
0.08669	13.86443	0.00185881	1.94e-06	0.0	3e-08	0.00018606	3.48e-06	5.5e-07	1.87e-06	607.8906664	727.52933567	743.80360975	5.57389136	0.05563102	-0.35001393
0.08679	13.8711	0.00186032	1.96e-06	0.0	3e-08	0.00018451	3.5e-06	5.5e-07	1.87e-06	608.01802062	727.50712182	743.76296056	5.56027454	0.05585558	-0.34998201
0.08689	13.87773	0.00186181	1.97e-06	0.0	3e-08	0.00018297	3.53e-06	5.6e-07	1.87e-06	608.14506072	727.48514308	743.72240276	5.54664823	0.05607894	-0.34995016
0.08699	13.88433	0.00186329	1.98e-06	0.0	3e-08	0.00018145	3.56e-06	5.6e-07	1.87e-06	608.27178651	727.46340188	743.68193641	5.53301196	0.05630106	-0.34991838
0.08709	13.8909	0.00186476	1.99e-06	0.0	3e-08	0.00017994	3.58e-06	5.7e-07	1.87e-06	608.3981978	727.44190068	743.64156159	5.51936527	0.05652194	-0.34988667
0.08719	13.89744	0.00186621	2e-06	0.0	3e-08	0.00017845	3.61e-06	5.7e-07	1.87e-06	608.52429438	727.42064198	743.60127839	5.50570769	0.05674155	-0.34985504
0.08729	13.90394	0.00186764	2.01e-06	0.0	3e-08	0.00017697	3.63e-06	5.7e-07	1.88e-06	608.65007603	727.39962826	743.56108689	5.49203875	0.05695989	-0.34982347
0.08739	13.91042	0.00186906	2.03e-06	0.0	3e-08	0.0001755	3.66e-06	5.8e-07	1.88e-06	608.77554252	727.37886206	743.52098717	5.47835796	0.05717692	-0.34979198
0.08749	13.91687	0.00187047	2.04e-06	0.0	3e-08	0.00017405	3.69e-06	5.8e-07	1.88e-06	608.90069362	727.35834593	743.48097932	5.46466484	0.05739264	-0.34976056
0.08759	13.92328	0.00187186	2.05e-06	0.0	3e-08	0.00017262	3.71e-06	5.9e-07	1.88e-06	609.02552887	727.3380835	743.4410635	5.45094757	0.0576076	-0.34972922
0.08769	13.92967	0.00187324	2.06e-06	0.0	3e-08	0.00017119	3.74e-06	5.9e-07	1.88e-06	609.15004812	727.31807681	743.40123978	5.43722518	0.05782079	-0.34969795
0.08779	13.93602	0.0018746	2.07e-06	0.0	3e-08	0.00016979	3.76e-06	6e-07	1.88e-06	609.27425111	727.29832836	743.36150824	5.42348852	0.05803264	-0.34966675
0.08789	13.94234	0.00187595	2.09e-06	0.0	3e-08	0.00016839	3.79e-06	6e-07	1.88e-06	609.39813756	727.27884082	743.321869	5.40973706	0.05824312	-0.34963562
0.08799	13.94863	0.00187729	2.1e-06	0.0	4e-08	0.00016701	3.82e-06	6e-07	1.89e-06	609.52170715	727.25961691	743.28232217	5.39597025	0.05845223	-0.34960456
0.08809	13.95489	0.00187861	2.11e-06	0.0	4e-08	0.00016565	3.84e-06	6.1e-07	1.89e-06	609.64495957	727.24065936	743.24286786	5.38218753	0.05865995	-0.34957358
0.08819	13.96111	0.00187991	2.12e-06	0.0	4e-08	0.0001643	3.87e-06	6.1e-07	1.89e-06	609.76789448	727.22197093	743.20350619	5.36838833	0.05886626	-0.34954267
0.08829	13.96731	0.00188121	2.13e-06	0.0	4e-08	0.00016296	3.9e-06	6.2e-07	1.89e-06	609.89051155	727.20355439	743.16423729	5.3545721	0.05907114	-0.34951183
0.08839	13.97347	0.00188249	2.14e-06	0.0	4e-08	0.00016163	3.92e-06	6.2e-07	1.89e-06	610.01281043	727.18541258	743.12506128	5.34073824	0.05927459	-0.34948106
0.08849	13.9796	0.00188376	2.16e-06	0.0	4e-08	0.00016032	3.95e-06	6.3e-07	1.89e-06	610.13479073	727.16754831	743.08597829	5.32688618	0.05947658	-0.34945037
0.08859	13.9857	0.00188501	2.17e-06	0.0	4e-08	0.00015903	3.97e-06	6.3e-07	1.89e-06	610.25645209	727.14996446	743.04698847	5.31301534	0.0596771	-0.34941975
0.08869	13.99176	0.00188625	2.18e-06	0.0	4e-08	0.00015774	4e-06	6.3e-07	1.89e-06	610.37779411	727.13266392	743.00809193	5.2991251	0.05987614	-0.3493892
0.08879	13.99779	0.00188748	2.19e-06	0.0	4e-08	0.00015647	4.03e-06	6.4e-07	1.9e-06	610.49881638	727.1156496	742.96928884	5.28521488	0.06007368	-0.34935873
0.08889	14.0038	0.00188869	2.2e-06	0.0	4e-08	0.00015521	4.05e-06	6.4e-07	1.9e-06	610.61951848	727.09892446	742.93057934	5.27128406	0.0602697	-0.34932833
0.08899	14.00976	0.00188989	2.22e-06	0.0	4e-08	0.00015397	4.08e-06	6.5e-07	1.9e-06	610.73989996	727.08249231	742.89196358	5.25732952	0.06046494	-0.34929801
0.08909	14.0157	0.00189108	2.23e-06	0.0	4e-08	0.00015274	4.11e-06	6.5e-07	1.9e-06	610.85996035	727.06635676	742.85344173	5.24335492	0.0606581	-0.34926776
0.08919	14.0216	0.00189225	2.24e-06	0.0	4e-08	0.00015152	4.13e-06	6.6e-07	1.9e-06	610.97969921	727.05052002	742.81501393	5.22935775	0.06084973	-0.34923758
0.08929	14.02747	0.00189342	2.25e-06	0.0	4e-08	0.00015031	4.16e-06	6.6e-07	1.9e-06	611.09911607	727.03498522	742.77668037	5.21533737	0.06103982	-0.34920748
0.08939	14.03331	0.00189457	2.26e-06	0.0	4e-08	0.00014912	4.19e-06	6.6e-07	1.9e-06	611.21821044	727.01975556	742.7384412	5.20129311	0.06122835	-0.34917745
0.08949	14.03911	0.0018957	2.28e-06	0.0	4e-08	0.00014794	4.21e-06	6.7e-07	1.9e-06	611.3369818	727.00483425	742.7002966	5.18722434	0.06141532	-0.34914749
0.08959	14.04489	0.00189683	2.29e-06	0.0	4e-08	0.00014677	4.24e-06	6.7e-07	1.91e-06	611.45542965	726.99022455	742.66224675	5.17313037	0.0616007	-0.34911761
0.08969	14.05062	0.00189794	2.3e-06	0.0	4e-08	0.00014561	4.27e-06	6.8e-07	1.91e-06	611.57355344	726.97592973	742.62429183	5.15901053	0.06178449	-0.34908781
0.08979	14.05633	0.00189904	2.31e-06	0.0	4e-08	0.00014447	4.29e-06	6.8e-07	1.91e-06	611.69135262	726.96195314	742.58643204	5.14486416	0.06196668	-0.34905807
0.08989	14.062	0.00190012	2.32e-06	0.0	4e-08	0.00014334	4.32e-06	6.9e-07	1.91e-06	611.80882664	726.94829813	742.54866756	5.13069056	0.06214725	-0.34902842
0.08999	14.06763	0.0019012	2.33e-06	0.0	4e-08	0.00014222	4.35e-06	6.9e-07	1.91e-06	611.9259749	726.93496811	742.5109986	5.11648903	0.06232619	-0.34899883
0.09009	14.07324	0.00190226	2.35e-06	0.0	4e-08	0.00014111	4.37e-06	6.9e-07	1.91e-06	612.04279683	726.92196652	742.47342535	5.10225889	0.06250349	-0.34896933
0.09019	14.07881	0.00190331	2.36e-06	0.0	4e-08	0.00014001	4.4e-06	7e-07	1.91e-06	612.1592918	726.90929683	742.43594802	5.08799942	0.06267914	-0.3489399
0.09029	14.08434	0.00190435	2.37e-06	0.0	4e-08	0.00013893	4.43e-06	7e-07	1.91e-06	612.2754592	726.89696258	742.39856683	5.0737099	0.06285313	-0.34891054
0.09039	14.08984	0.00190538	2.38e-06	0.0	4e-08	0.00013786	4.45e-06	7.1e-07	1.91e-06	612.39129829	726.88496748	742.36128202	5.05931662	0.06302662	-0.34888127
0.09049	14.09531	0.0019064	2.39e-06	0.0	4e-08	0.0001368	4.48e-06	7.1e-07	1.92e-06	612.50680669	726.87331836	742.32409431	5.04494248	0.06319761	-0.34885206
0.09059	14.10074	0.0019074	2.4e-06	0.0	4e-08	0.00013575	4.51e-06	7.2e-07	1.92e-06	612.62198499	726.86201651	742.28700357	5.03053286	0.06336695	-0.34882294
0.09069	14.10614	0.00190839	2.42e-06	0.0	4e-08	0.00013472	4.53e-06	7.2e-07	1.92e-06	612.73683243	726.85106574	742.25001005	5.01608675	0.06353465	-0.34879389
0.09079	14.1115	0.00190937	2.43e-06	0.0	4e-08	0.00013369	4.56e-06	7.2e-07	1.92e-06	612.85134822	726.84046993	742.213114	5.00160317	0.06370068	-0.34876491
0.09089	14.11683	0.00191034	2.44e-06	0.0	4e-08	0.00013268	4.59e-06	7.3e-07	1.92e-06	612.96553155	726.83023303	742.17631571	4.98708107	0.06386505	-0.34873601
0.09099	14.12212	0.0019113	2.45e-06	0.0	4e-08	0.00013168	4.61e-06	7.3e-07	1.92e-06	613.07938159	726.82035902	742.13961544	4.97251943	0.06402774	-0.34870719
0.09109	14.12738	0.00191225	2.46e-06	0.0	4e-08	0.00013069	4.64e-06	7.4e-07	1.92e-06	613.19289748	726.81085194	742.10301348	4.95791718	0.06418876	-0.34867845
0.09119	14.1326	0.00191318	2.47e-06	0.0	4e-08	0.00012971	4.67e-06	7.4e-07	1.92e-06	613.30607833	726.8017159	742.06651011	4.94327327	0.0643481	-0.34864978
0.09129	14.13779	0.00191411	2.49e-06	0.0	4e-08	0.00012874	4.69e-06	7.5e-07	1.92e-06	613.41892326	726.79295505	742.03010565	4.92858661	0.06450575	-0.3486212
0.09139	14.14294	0.00191502	2.5e-06	0.0	4e-08	0.00012778	4.72e-06	7.5e-07	1.92e-06	613.53143132	726.78457362	741.99380038	4.91385609	0.0646617	-0.34859268
0.09149	14.14806	0.00191592	2.51e-06	0.0	4e-08	0.00012684	4.75e-06	7.6e-07	1.93e-06	613.64360157	726.77657587	741.95759464	4.89908061	0.06481596	-0.34856425
0.09159	14.15314	0.00191681	2.52e-06	0.0	4e-08	0.0001259	4.77e-06	7.6e-07	1.93e-06	613.75543303	726.76896614	741.92148872	4.88425903	0.06496852	-0.3485359
0.09169	14.15818	0.0019177	2.53e-06	0.0	4e-08	0.00012498	4.8e-06	7.6e-07	1.93e-06	613.86692469	726.76174883	741.88548297	4.86939021	0.06511936	-0.34850762
0.09179	14.16319	0.00191857	2.54e-06	0.0	4e-08	0.00012406	4.83e-06	7.7e-07	1.93e-06	613.97807554	726.75492839	741.84957772	4.85447299	0.0652685	-0.34847942
0.09189	14.16816	0.00191943	2.55e-06	0.0	4e-08	0.00012316	4.85e-06	7.7e-07	1.93e-06	614.08888228	726.74851325	741.81377397	4.83933937	0.06541863	-0.34845132
0.09199	14.17309	0.00192027	2.56e-06	0.0	4e-08	0.00012227	4.88e-06	7.8e-07	1.93e-06	614.19934402	726.74250767	741.77807201	4.82427469	0.0655651	-0.34842328
0.09209	14.17799	0.00192111	2.58e-06	0.0	5e-08	0.00012139	4.91e-06	7.8e-07	1.93e-06	614.30946056	726.7369147	741.74247195	4.80915142	0.06570995	-0.34839533
0.09219	14.18285	0.00192194	2.59e-06	0.0	5e-08	0.00012051	4.93e-06	7.9e-07	1.93e-06	614.4192306	726.73173934	741.70697419	4.79396786	0.06585319	-0.34836745
0.09229	14.18768	0.00192276	2.6e-06	0.0	5e-08	0.00011965	4.96e-06	7.9e-07	1.93e-06	614.52865283	726.72698664	741.67157916	4.77872225	0.06599483	-0.34833966
0.09239	14.19246	0.00192357	2.61e-06	0.0	5e-08	0.0001188	4.98e-06	7.9e-07	1.93e-06	614.63772588	726.72266176	741.63628731	4.76341282	0.06613487	-0.34831195
0.09249	14.19721	0.00192436	2.62e-06	0.0	5e-08	0.00011796	5.01e-06	8e-07	1.93e-06	614.74644834	726.71876995	741.60109907	4.74803775	0.06627331	-0.34828431
0.09259	14.20192	0.00192515	2.63e-06	0.0	5e-08	0.00011713	5.04e-06	8e-07	1.94e-06	614.85481876	726.71531654	741.56601491	4.7325952	0.06641017	-0.34825676
0.09269	14.2066	0.00192593	2.64e-06	0.0	5e-08	0.00011632	5.06e-06	8.1e-07	1.94e-06	614.96283566	726.71230695	741.53103531	4.7170833	0.06654546	-0.34822929
0.09279	14.21123	0.0019267	2.65e-06	0.0	5e-08	0.00011551	5.09e-06	8.1e-07	1.94e-06	615.07049751	726.7097467	741.49616076	4.70150015	0.06667917	-0.3482019
0.09289	14.21583	0.00192745	2.66e-06	0.0	5e-08	0.00011471	5.11e-06	8.1e-07	1.94e-06	615.17780272	726.70764141	741.46139176	4.68584381	0.06681132	-0.3481746
0.09299	14.22039	0.0019282	2.68e-06	0.0	5e-08	0.00011392	5.14e-06	8.2e-07	1.94e-06	615.2847497	726.70599677	741.42672881	4.67011231	0.06694191	-0.34814738
0.09309	14.22491	0.00192894	2.69e-06	0.0	5e-08	0.00011314	5.16e-06	8.2e-07	1.94e-06	615.39133676	726.7048186	741.39217245	4.65430366	0.06707097	-0.34812024
0.09319	14.22939	0.00192967	2.7e-06	0.0	5e-08	0.00011237	5.19e-06	8.3e-07	1.94e-06	615.49756222	726.7041128	741.35772322	4.63841583	0.06719849	-0.34809318
0.09329	14.23384	0.00193039	2.71e-06	0.0	5e-08	0.00011161	5.22e-06	8.3e-07	1.94e-06	615.60342383	726.70388682	741.32338182	4.6223537	0.06732734	-0.34806622
0.09339	14.23824	0.00193109	2.72e-06	0.0	5e-08	0.00011086	5.24e-06	8.4e-07	1.94e-06	615.7089183	726.70415136	741.28914924	4.6062641	0.06745297	-0.34803934
0.09349	14.2426	0.00193179	2.73e-06	0.0	5e-08	0.00011012	5.27e-06	8.4e-07	1.94e-06	615.81404485	726.70490937	741.25502577	4.59008162	0.06757732	-0.34801254
0.09359	14.24693	0.00193248	2.74e-06	0.0	5e-08	0.00010939	5.29e-06	8.4e-07	1.94e-06	615.91880141	726.70616768	741.22101206	4.57380333	0.06770044	-0.34798583
0.09369	14.25121	0.00193316	2.75e-06	0.0	5e-08	0.00010867	5.32e-06	8.5e-07	1.94e-06	616.02318585	726.70793331	741.18710876	4.55742622	0.06782236	-0.34795921
0.09379	14.25546	0.00193383	2.76e-06	0.0	5e-08	0.00010796	5.34e-06	8.5e-07	1.94e-06	616.12719596	726.71021342	741.15331657	4.54094722	0.06794312	-0.34793267
0.09389	14.25966	0.00193449	2.77e-06	0.0	5e-08	0.00010726	5.37e-06	8.6e-07	1.95e-06	616.23082948	726.71301537	741.11963621	4.52436318	0.06806276	-0.34790622
0.09399	14.26383	0.00193515	2.78e-06	0.0	5e-08	0.00010656	5.39e-06	8.6e-07	1.95e-06	616.33408406	726.71634666	741.08606839	4.5076709	0.06818133	-0.34787986
0.09409	14.26795	0.00193579	2.79e-06	0.0	5e-08	0.00010588	5.42e-06	8.6e-07	1.95e-06	616.43695729	726.72021499	741.05261388	4.49086711	0.06829887	-0.34785359
0.09419	14.27203	0.00193642	2.8e-06	0.0	5e-08	0.00010521	5.44e-06	8.7e-07	1.95e-06	616.53944668	726.72462822	741.01927345	4.47394846	0.06841542	-0.34782741
0.09429	14.27607	0.00193705	2.81e-06	0.0	5e-08	0.00010454	5.46e-06	8.7e-07	1.95e-06	616.64154965	726.72959442	740.9860479	4.45691155	0.06853103	-0.34780131
0.09439	14.28007	0.00193766	2.82e-06	0.0	5e-08	0.00010389	5.49e-06	8.8e-07	1.95e-06	616.7432614	726.73512684	740.95293868	4.43960453	0.06864994	-0.34777532
0.09449	14.28403	0.00193827	2.83e-06	0.0	5e-08	0.00010324	5.51e-06	8.8e-07	1.95e-06	616.84457962	726.74123293	740.91994651	4.42226479	0.06876539	-0.34774942
0.09459	14.28795	0.00193887	2.84e-06	0.0	5e-08	0.00010261	5.54e-06	8.8e-07	1.95e-06	616.94550191	726.74792047	740.88707216	4.40478566	0.06888036	-0.3477236
0.09469	14.29182	0.00193946	2.85e-06	0.0	5e-08	0.00010198	5.56e-06	8.9e-07	1.95e-06	617.04602511	726.75519886	740.85431658	4.38716239	0.06899493	-0.34769788
0.09479	14.29565	0.00194004	2.86e-06	0.0	5e-08	0.00010136	5.58e-06	8.9e-07	1.95e-06	617.14614599	726.76307778	740.82168077	4.36939013	0.06910917	-0.34767225
0.09489	14.29944	0.00194061	2.87e-06	0.0	5e-08	0.00010075	5.61e-06	9e-07	1.95e-06	617.24586121	726.77156716	740.78916577	4.3514639	0.06922318	-0.34764672
0.09499	14.30318	0.00194117	2.88e-06	0.0	5e-08	0.00010015	5.63e-06	9e-07	1.95e-06	617.34516729	726.78067722	740.75677264	4.33337864	0.06933706	-0.34762128
0.09509	14.30688	0.00194172	2.89e-06	0.0	5e-08	9.956e-05	5.65e-06	9e-07	1.95e-06	617.44406067	726.79041844	740.72450248	4.31512914	0.0694509	-0.34759594
0.09519	14.31054	0.00194227	2.9e-06	0.0	5e-08	9.898e-05	5.68e-06	9.1e-07	1.95e-06	617.54253763	726.80080161	740.69235642	4.29671009	0.06956479	-0.3475707
0.09529	14.31415	0.0019428	2.91e-06	0.0	5e-08	9.841e-05	5.7e-06	9.1e-07	1.95e-06	617.64059438	726.81183779	740.66033562	4.27811608	0.06967885	-0.34754555
0.09539	14.31772	0.00194333	2.92e-06	0.0	5e-08	9.784e-05	5.72e-06	9.1e-07	1.95e-06	617.73822639	726.82353985	740.62844147	4.25923532	0.06979674	-0.34752051
0.09549	14.32124	0.00194385	2.93e-06	0.0	5e-08	9.729e-05	5.74e-06	9.2e-07	1.96e-06	617.83542773	726.83592446	740.59667573	4.2402133	0.0699135	-0.34749557
0.09559	14.32472	0.00194436	2.94e-06	0.0	5e-08	9.674e-05	5.77e-06	9.2e-07	1.96e-06	617.93219508	726.84900128	740.56503945	4.22098239	0.0700313	-0.34747072
0.09569	14.32815	0.00194486	2.95e-06	0.0	5e-08	9.62e-05	5.79e-06	9.3e-07	1.96e-06	618.02852371	726.86278369	740.53353406	4.20153429	0.07015036	-0.34744598
0.09579	14.33153	0.00194536	2.95e-06	0.0	5e-08	9.568e-05	5.81e-06	9.3e-07	1.96e-06	618.12440869	726.87728556	740.50216105	4.18186046	0.07027086	-0.34742135
0.09589	14.33487	0.00194584	2.96e-06	0.0	5e-08	9.516e-05	5.83e-06	9.3e-07	1.96e-06	618.21984491	726.89252124	740.47092198	4.16195212	0.07039302	-0.34739682
0.09599	14.33816	0.00194632	2.97e-06	0.0	5e-08	9.465e-05	5.85e-06	9.4e-07	1.96e-06	618.31482704	726.90850561	740.43981844	4.14180021	0.07051706	-0.34737239
0.09609	14.34141	0.00194678	2.98e-06	0.0	5e-08	9.414e-05	5.88e-06	9.4e-07	1.96e-06	618.40934955	726.92525403	740.40885213	4.12139542	0.0706432	-0.34734807
0.09619	14.34461	0.00194724	2.99e-06	0.0	5e-08	9.365e-05	5.9e-06	9.4e-07	1.96e-06	618.50340412	726.94278834	740.37802551	4.1005487	0.07077732	-0.34732388
0.09629	14.34775	0.00194769	3e-06	0.0	5e-08	9.317e-05	5.92e-06	9.5e-07	1.96e-06	618.59698496	726.96112464	740.34734035	4.07951641	0.07091128	-0.34729978
0.09639	14.35085	0.00194814	3.01e-06	0.0	5e-08	9.269e-05	5.94e-06	9.5e-07	1.96e-06	618.69008595	726.98027981	740.31679848	4.05817787	0.07104882	-0.3472758
0.09649	14.35391	0.00194857	3.02e-06	0.0	5e-08	9.222e-05	5.96e-06	9.5e-07	1.96e-06	618.78270008	727.00027277	740.286402	4.03651946	0.0711903	-0.34725193
0.09659	14.35691	0.001949	3.02e-06	0.0	6e-08	9.177e-05	5.98e-06	9.6e-07	1.96e-06	618.87482007	727.02112321	740.2561531	4.01452712	0.07133608	-0.34722818
0.09669	14.35986	0.00194941	3.03e-06	0.0	6e-08	9.132e-05	6e-06	9.6e-07	1.96e-06	618.96643827	727.04285165	740.22605408	3.99218633	0.07148656	-0.34720454
0.09679	14.36276	0.00194982	3.04e-06	0.0	6e-08	9.088e-05	6.02e-06	9.6e-07	1.96e-06	619.05754674	727.06547939	740.19610731	3.96948212	0.07164213	-0.34718103
0.09689	14.36561	0.00195022	3.05e-06	0.0	6e-08	9.045e-05	6.04e-06	9.7e-07	1.96e-06	619.14813635	727.0890305	740.16631551	3.94626081	0.07180791	-0.34715764
0.09699	14.3684	0.00195061	3.05e-06	0.0	6e-08	9.002e-05	6.06e-06	9.7e-07	1.96e-06	619.23819579	727.11353439	740.13668203	3.92266603	0.07197891	-0.34713437
0.09709	14.37115	0.001951	3.06e-06	0.0	6e-08	8.961e-05	6.08e-06	9.7e-07	1.96e-06	619.32771639	727.13901414	740.10720946	3.89861459	0.07215784	-0.34711123
0.09719	14.37384	0.00195137	3.07e-06	0.0	6e-08	8.921e-05	6.09e-06	9.8e-07	1.96e-06	619.41668761	727.16549729	740.07790094	3.87408084	0.07234546	-0.34708822
0.09729	14.37647	0.00195174	3.08e-06	0.0	6e-08	8.881e-05	6.11e-06	9.8e-07	1.96e-06	619.50509834	727.19301283	740.04875977	3.84903795	0.07254256	-0.34706533
0.09739	14.37906	0.0019521	3.08e-06	0.0	6e-08	8.842e-05	6.13e-06	9.8e-07	1.96e-06	619.5929366	727.22159188	740.01978949	3.82334494	0.07275445	-0.34704259
0.09749	14.38158	0.00195245	3.09e-06	0.0	6e-08	8.805e-05	6.15e-06	9.8e-07	1.96e-06	619.6801869	727.25127455	739.99099466	3.79709553	0.07297715	-0.34701998
0.09759	14.38406	0.00195279	3.1e-06	0.0	6e-08	8.768e-05	6.17e-06	9.9e-07	1.97e-06	619.76683677	727.28209308	739.96237898	3.77020844	0.07321357	-0.34699751
0.09769	14.38647	0.00195312	3.11e-06	0.0	6e-08	8.732e-05	6.18e-06	9.9e-07	1.97e-06	619.8528714	727.31408554	739.93394681	3.74264388	0.073465	-0.34697519
0.09779	14.38883	0.00195344	3.11e-06	0.0	6e-08	8.697e-05	6.2e-06	9.9e-07	1.97e-06	619.9382751	727.34729228	739.9057028	3.71436021	0.07373278	-0.34695301
0.09789	14.39112	0.00195376	3.12e-06	0.0	6e-08	8.663e-05	6.22e-06	1e-06	1.97e-06	620.02303119	727.38175602	739.87765183	3.68530908	0.0740185	-0.34693099
0.09799	14.39336	0.00195406	3.13e-06	0.0	6e-08	8.63e-05	6.23e-06	1e-06	1.97e-06	620.10711867	727.41753015	739.84980007	3.65521729	0.07433236	-0.34690912
0.09809	14.39554	0.00195436	3.13e-06	0.0	6e-08	8.598e-05	6.25e-06	1e-06	1.97e-06	620.19051767	727.45466527	739.82215335	3.62427026	0.07466699	-0.34688742
0.09819	14.39766	0.00195465	3.14e-06	0.0	6e-08	8.566e-05	6.26e-06	1e-06	1.97e-06	620.27320627	727.49321703	739.79471809	3.59230385	0.07502841	-0.34686588
0.09829	14.39971	0.00195492	3.14e-06	0.0	6e-08	8.536e-05	6.28e-06	1.01e-06	1.97e-06	620.35515972	727.53324804	739.76750153	3.55908904	0.0754253	-0.34684451
0.09839	14.4017	0.00195519	3.15e-06	0.0	6e-08	8.507e-05	6.29e-06	1.01e-06	1.97e-06	620.43634887	727.57483174	739.74051215	3.52465458	0.07585612	-0.34682332
0.09849	14.40362	0.00195545	3.15e-06	0.0	6e-08	8.479e-05	6.31e-06	1.01e-06	1.97e-06	620.51674507	727.61804036	739.71375834	3.48884683	0.07632657	-0.34680232
0.09859	14.40548	0.0019557	3.16e-06	0.0	6e-08	8.451e-05	6.32e-06	1.01e-06	1.97e-06	620.59631595	727.66295526	739.68724951	3.45154451	0.07684101	-0.34678151
0.09869	14.40726	0.00195595	3.17e-06	0.0	6e-08	8.425e-05	6.33e-06	1.01e-06	1.97e-06	620.67502334	727.70967153	739.66099675	3.41233455	0.07741485	-0.3467609
0.09879	14.40898	0.00195618	3.17e-06	0.0	6e-08	8.4e-05	6.35e-06	1.02e-06	1.97e-06	620.75282454	727.75829514	739.63501247	3.37122707	0.07804752	-0.3467405
0.09889	14.41062	0.0019564	3.18e-06	0.0	6e-08	8.376e-05	6.36e-06	1.02e-06	1.97e-06	620.82967254	727.80894284	739.60931029	3.32779957	0.07875627	-0.34672033
0.09899	14.41219	0.00195661	3.18e-06	0.0	6e-08	8.353e-05	6.37e-06	1.02e-06	1.97e-06	620.90551095	727.86175544	739.58390651	3.28180884	0.07955001	-0.34670039
0.09909	14.41369	0.00195681	3.18e-06	0.0	6e-08	8.331e-05	6.38e-06	1.02e-06	1.97e-06	620.98027855	727.91688485	739.55881884	3.23291138	0.08044239	-0.3466807
0.09919	14.4151	0.001957	3.19e-06	0.0	6e-08	8.311e-05	6.39e-06	1.02e-06	1.97e-06	621.05390152	727.97451358	739.53406856	3.18033278	0.08146402	-0.34666127
0.09929	14.41643	0.00195718	3.19e-06	0.0	6e-08	8.291e-05	6.4e-06	1.03e-06	1.97e-06	621.12629234	728.03485729	739.5096809	3.1235484	0.08263601	-0.34664213
0.09939	14.41768	0.00195734	3.2e-06	0.0	6e-08	8.273e-05	6.41e-06	1.03e-06	1.97e-06	621.19734367	728.09817918	739.48568673	3.0616051	0.08399667	-0.34662331
0.09949	14.41884	0.0019575	3.2e-06	0.0	6e-08	8.256e-05	6.42e-06	1.03e-06	1.97e-06	621.26692727	728.16479265	739.46212287	2.99324422	0.08559737	-0.34660482
0.09959	14.4199	0.00195764	3.2e-06	0.0	6e-08	8.241e-05	6.43e-06	1.03e-06	1.97e-06	621.33487807	728.23509899	739.43903664	2.91658232	0.087516	-0.3465867
0.09969	14.42086	0.00195777	3.21e-06	0.0	6e-08	8.227e-05	6.43e-06	1.03e-06	1.97e-06	621.40098047	728.30961983	739.41648977	2.82893767	0.08986434	-0.34656902
0.09979	14.42171	0.00195788	3.21e-06	0.0	6e-08	8.214e-05	6.44e-06	1.03e-06	1.97e-06	621.46494166	728.38905902	739.39456592	2.72575728	0.09283378	-0.34655183
0.09989	14.42245	0.00195798	3.21e-06	0.0	6e-08	8.204e-05	6.45e-06	1.03e-06	1.97e-06	621.52633297	728.47443832	739.37338739	2.59909162	0.09676113	-0.34653522
0.09999	14.42305	0.00195806	3.21e-06	0.0	6e-08	8.195e-05	6.45e-06	1.03e-06	1.97e-06	621.58446476	728.56738301	739.35315054	2.43155284	0.10238868	-0.34651937
0.10001	14.42315	0.00195808	3.21e-06	0.0	6e-08	8.193e-05	6.45e-06	1.03e-06	1.97e-06	621.5956034	728.58710489	739.34924364	1307.66120114	33.41051713	37.21517112
