# Supplementary material for: Dataset for the simulated biomass pyrolysis in rotary kilns with varying particle residence time distributions
Source: Data Brief. 2021 Nov 23;39:107603. doi: 10.1016/j.dib.2021.107603 (PMC8633881; doi:10.1016/j.dib.2021.107603)
Supplement: Supplementary Data S1 — Supplementary Raw Research Data. This is open data under the CC BY license http://creativecommons.org/licenses/by/4.0/ [file mmc1.zip › supplementary/108/logFiles/log_Pe5]

l,m	Tau,s	F_w,kg/s	F_is,kg/s	F_c,kg/s	F_rt,kg/s	F_w_wet,kg/s	F_it,kg/s	F_g,kg/s	F_H2O_g,kg/s	T_b,K	T_g,K	T_w,K	q_bed,kW/m	q_gas,kW/m	q_loss,kW/m
1e-05	0.00118	0.0	0.0	0.0	0.0	0.00205287	0.0	0.0	0.0	298.22727435	298.63375453	833.12798631	28.56083114	3.36256936	-0.42016209
0.0001	0.02237	0.0	0.0	0.0	0.0	0.00205287	0.0	0.0	0.0	298.92195742	302.98057998	832.93004961	28.51372754	3.3549842	-0.42000664
0.0002	0.0459	0.0	0.0	0.0	0.0	0.00205287	0.0	0.0	0.0	299.69217158	307.79548867	832.71051419	28.46152414	3.34632185	-0.41983423
0.0003	0.06941	0.0	0.0	0.0	0.0	0.00205287	0.0	0.0	0.0	300.46064851	312.59440268	832.49139445	28.40946081	3.33740957	-0.41966216
0.0004	0.09291	0.0	0.0	0.0	0.0	0.00205287	0.0	0.0	0.0	301.2273942	317.37699572	832.27269115	28.35753729	3.32825009	-0.4194904
0.0005	0.11639	0.0	0.0	0.0	0.0	0.00205287	0.0	0.0	0.0	301.99241462	322.14294794	832.05440502	28.30575268	3.31883577	-0.41931898
0.0006	0.13986	0.0	0.0	0.0	0.0	0.00205287	0.0	0.0	0.0	302.75571567	326.89192565	831.83653686	28.25410737	3.30917095	-0.41914788
0.0007	0.16331	0.0	0.0	0.0	0.0	0.00205287	0.0	0.0	0.0	303.51730331	331.6236058	831.61908743	28.20259979	3.29924657	-0.41897711
0.0008	0.18675	0.0	0.0	0.0	0.0	0.00205287	0.0	0.0	0.0	304.27718335	336.33764932	831.40205759	28.15123062	3.28906643	-0.41880667
0.0009	0.21017	0.0	0.0	0.0	0.0	0.00205287	0.0	0.0	0.0	305.0353617	341.03372756	831.1854481	28.09999671	3.27861829	-0.41863657
0.001	0.23358	0.0	0.0	0.0	0.0	0.00205287	0.0	0.0	0.0	305.791844	345.71149091	830.96925993	28.04889958	3.26790803	-0.41846679
0.0011	0.25697	0.0	0.0	0.0	0.0	0.00205287	0.0	0.0	0.0	306.54663613	350.37060671	830.7534939	27.99793941	3.25693633	-0.41829735
0.0012	0.28034	0.0	0.0	0.0	0.0	0.00205287	0.0	0.0	0.0	307.2997439	355.01073879	830.53815083	27.94711637	3.24570389	-0.41812823
0.0013	0.3037	0.0	0.0	0.0	0.0	0.00205287	0.0	0.0	0.0	308.05117315	359.63155171	830.32323158	27.89643064	3.23421139	-0.41795945
0.0014	0.32705	0.0	0.0	0.0	0.0	0.00205287	0.0	0.0	0.0	308.80092932	364.23268802	830.10873717	27.84586911	3.22241803	-0.41779101
0.0015	0.35038	0.0	0.0	0.0	0.0	0.00205287	0.0	0.0	0.0	309.54901812	368.8138061	829.89466851	27.79544864	3.21037659	-0.4176229
0.0016	0.37369	0.0	0.0	0.0	0.0	0.00205287	0.0	0.0	0.0	310.29544536	373.37456897	829.68102645	27.74516298	3.19806771	-0.41745512
0.0017	0.39699	0.0	0.0	0.0	0.0	0.00205287	0.0	0.0	0.0	311.04021674	377.91463444	829.46781189	27.695012	3.18549109	-0.41728767
0.0018	0.42028	0.0	0.0	0.0	0.0	0.00205287	0.0	0.0	0.0	311.78333778	382.43365388	829.2550258	27.64498562	3.17262508	-0.41712057
0.0019	0.44355	0.0	0.0	0.0	0.0	0.00205287	0.0	0.0	0.0	312.52481382	386.93127311	829.04266924	27.59509537	3.15949447	-0.4169538
0.002	0.4668	0.0	0.0	0.0	0.0	0.00205287	0.0	0.0	0.0	313.2646506	391.40715017	828.8307431	27.54533666	3.14608936	-0.41678737
0.0021	0.49004	0.0	0.0	0.0	0.0	0.00205287	0.0	0.0	0.0	314.00285362	395.86093676	828.61924836	27.495709	3.1324087	-0.41662128
0.0022	0.51326	0.0	0.0	0.0	0.0	0.00205287	0.0	0.0	0.0	314.73942839	400.29228463	828.408186	27.44620832	3.11845617	-0.41645553
0.0023	0.53647	0.0	0.0	0.0	0.0	0.00205287	0.0	0.0	0.0	315.47438018	404.7008561	828.19755701	27.39683792	3.10422577	-0.41629012
0.0024	0.55966	0.0	0.0	0.0	0.0	0.00205287	0.0	0.0	0.0	316.20771448	409.08629809	827.9873624	27.34759592	3.08971828	-0.41612505
0.0025	0.58283	0.0	0.0	0.0	0.0	0.00205287	0.0	0.0	0.0	316.93943667	413.44826244	827.77760318	27.29848169	3.07493286	-0.41596032
0.0026	0.60599	0.0	0.0	0.0	0.0	0.00205287	0.0	0.0	0.0	317.66955208	417.78640058	827.56828038	27.24949457	3.05986869	-0.41579593
0.0027	0.62914	0.0	0.0	0.0	0.0	0.00205287	0.0	0.0	0.0	318.39806603	422.10041263	827.35939478	27.20063113	3.04458596	-0.41563189
0.0028	0.65227	0.0	0.0	0.0	0.0	0.00205287	0.0	0.0	0.0	319.12498377	426.3899516	827.15094743	27.15189478	3.02899573	-0.41546819
0.0029	0.67538	0.0	0.0	0.0	0.0	0.00205287	0.0	0.0	0.0	319.85031057	430.65466478	826.94293939	27.10328336	3.01313019	-0.41530484
0.003	0.69848	0.0	0.0	0.0	0.0	0.00205287	0.0	0.0	0.0	320.57405164	434.8942098	826.73537168	27.05479622	2.99698849	-0.41514184
0.0031	0.72157	0.0	0.0	0.0	0.0	0.00205287	0.0	0.0	0.0	321.29621215	439.10824386	826.52824535	27.00643274	2.98056977	-0.41497918
0.0032	0.74464	0.0	0.0	0.0	0.0	0.00205287	0.0	0.0	0.0	322.01679726	443.29642373	826.32156143	26.95819228	2.96387318	-0.41481687
0.0033	0.76769	0.0	0.0	0.0	0.0	0.00205287	0.0	0.0	0.0	322.73581209	447.45840573	826.11532099	26.91007418	2.94689788	-0.4146549
0.0034	0.79073	0.0	0.0	0.0	0.0	0.00205287	0.0	0.0	0.0	323.45326172	451.59392399	825.90952469	26.862071	2.92980739	-0.41449329
0.0035	0.81375	0.0	0.0	0.0	0.0	0.00205287	0.0	0.0	0.0	324.1691512	455.70273988	825.7041731	26.81419231	2.91235438	-0.41433202
0.0036	0.83676	0.0	0.0	0.0	0.0	0.00205287	0.0	0.0	0.0	324.88348556	459.78444198	825.49926762	26.76643339	2.89463694	-0.41417111
0.0037	0.85975	0.0	0.0	0.0	0.0	0.00205287	0.0	0.0	0.0	325.59626979	463.83870766	825.29480924	26.71879353	2.87665544	-0.41401054
0.0038	0.88272	0.0	0.0	0.0	0.0	0.00205287	0.0	0.0	0.0	326.30750885	467.86521546	825.09079894	26.67127206	2.85841027	-0.41385033
0.0039	0.90568	0.0	0.0	0.0	0.0	0.00205287	0.0	0.0	0.0	327.01720766	471.8636451	824.88723772	26.62386826	2.83990179	-0.41369047
0.004	0.92863	0.0	0.0	0.0	0.0	0.00205287	0.0	0.0	0.0	327.72537114	475.83367747	824.68412656	26.57658147	2.82113038	-0.41353097
0.0041	0.95156	0.0	0.0	0.0	0.0	0.00205287	0.0	0.0	0.0	328.43200412	479.77500697	824.48146639	26.52940075	2.80228847	-0.41337181
0.0042	0.97447	0.0	0.0	0.0	0.0	0.00205287	0.0	0.0	0.0	329.13711131	483.68760182	824.2792568	26.48234036	2.78309598	-0.41321302
0.0043	0.99737	0.0	0.0	0.0	0.0	0.00205287	0.0	0.0	0.0	329.84069758	487.57099746	824.07749953	26.43539371	2.76366397	-0.41305457
0.0044	1.02025	0.0	0.0	0.0	0.0	0.00205287	0.0	0.0	0.0	330.54276769	491.42490965	823.87619541	26.38856001	2.74399465	-0.41289649
0.0045	1.04312	0.0	0.0	0.0	0.0	0.00205287	0.0	0.0	0.0	331.24332635	495.24905772	823.67534529	26.34183848	2.72409022	-0.41273876
0.0046	1.06597	0.0	0.0	0.0	0.0	0.00205287	0.0	0.0	0.0	331.94237826	499.04316457	823.47495001	26.29522832	2.70395289	-0.41258139
0.0047	1.08881	0.0	0.0	0.0	0.0	0.00205287	0.0	0.0	0.0	332.63992807	502.80695667	823.27501037	26.24872876	2.68358489	-0.41242437
0.0048	1.11163	0.0	0.0	0.0	0.0	0.00205287	0.0	0.0	0.0	333.3359804	506.54016404	823.0755272	26.20233899	2.66298841	-0.41226772
0.0049	1.13444	0.0	0.0	0.0	0.0	0.00205287	0.0	0.0	0.0	334.03053971	510.24270643	822.87650036	26.15604355	2.64241273	-0.41211141
0.005	1.15723	0.0	0.0	0.0	0.0	0.00205287	0.0	0.0	0.0	334.72361053	513.91433051	822.6779306	26.10986427	2.6214795	-0.41195547
0.0051	1.18	0.0	0.0	0.0	0.0	0.00205287	0.0	0.0	0.0	335.41519742	517.55474059	822.47981888	26.06379109	2.60034705	-0.4117999
0.0052	1.20276	0.0	0.0	0.0	0.0	0.00205287	0.0	0.0	0.0	336.10530485	521.16371113	822.28216583	26.01782311	2.57901936	-0.41164468
0.0053	1.22551	0.0	0.0	0.0	0.0	0.00205287	0.0	0.0	0.0	336.79393726	524.74102246	822.08497204	25.97195943	2.5575004	-0.41148982
0.0054	1.24823	0.0	0.0	0.0	0.0	0.00205287	0.0	0.0	0.0	337.48109904	528.28646075	821.8882381	25.92619917	2.53579418	-0.41133533
0.0055	1.27095	0.0	0.0	0.0	0.0	0.00205287	0.0	0.0	0.0	338.16679455	531.79981802	821.69196456	25.88054143	2.51390465	-0.4111812
0.0056	1.29364	0.0	0.0	0.0	0.0	0.00205287	0.0	0.0	0.0	338.85102807	535.28095785	821.49615162	25.83497561	2.49200859	-0.41102741
0.0057	1.31632	0.0	0.0	0.0	0.0	0.00205287	0.0	0.0	0.0	339.5338038	538.7298154	821.30079913	25.78951538	2.46985087	-0.410874
0.0058	1.33899	0.0	0.0	0.0	0.0	0.00205287	0.0	0.0	0.0	340.21512604	542.1461211	821.10590799	25.74415398	2.44753975	-0.41072095
0.0059	1.36164	0.0	0.0	0.0	0.0	0.00205287	0.0	0.0	0.0	340.89499902	545.52971364	820.91147855	25.69889044	2.42508064	-0.41056826
0.006	1.38428	0.0	0.0	0.0	0.0	0.00205287	0.0	0.0	0.0	341.5734269	548.88043932	820.71751114	25.65372379	2.40247899	-0.41041594
0.0061	1.4069	0.0	0.0	0.0	0.0	0.00205287	0.0	0.0	0.0	342.25041381	552.19815213	820.52400605	25.60865304	2.3797402	-0.41026398
0.0062	1.4295	0.0	0.0	0.0	0.0	0.00205287	0.0	0.0	0.0	342.92596386	555.48271369	820.33096354	25.56367724	2.35686972	-0.41011239
0.0063	1.45209	0.0	0.0	0.0	0.0	0.00205287	0.0	0.0	0.0	343.6000811	558.73399329	820.13838386	25.51879191	2.33395966	-0.40996115
0.0064	1.47466	0.0	0.0	0.0	0.0	0.00205287	0.0	0.0	0.0	344.2727695	561.95202568	819.94626634	25.47399975	2.3109241	-0.40981027
0.0065	1.49722	0.0	0.0	0.0	0.0	0.00205287	0.0	0.0	0.0	344.94403308	565.13661848	819.75461157	25.42929998	2.28776399	-0.40965977
0.0066	1.51976	0.0	0.0	0.0	0.0	0.00205287	0.0	0.0	0.0	345.61387579	568.28767737	819.56341962	25.38469068	2.26450796	-0.40950962
0.0067	1.54228	0.0	0.0	0.0	0.0	0.00205287	0.0	0.0	0.0	346.28230153	571.40511957	819.37269052	25.34017083	2.2411625	-0.40935984
0.0068	1.56479	0.0	0.0	0.0	0.0	0.00205287	0.0	0.0	0.0	346.94931419	574.48887128	819.18242424	25.29573943	2.21773413	-0.40921043
0.0069	1.58729	0.0	0.0	0.0	0.0	0.00205287	0.0	0.0	0.0	347.6149176	577.53886759	818.99262073	25.25139544	2.19422934	-0.40906138
0.007	1.60977	0.0	0.0	0.0	0.0	0.00205287	0.0	0.0	0.0	348.27911555	580.55505256	818.80327988	25.20713786	2.17065463	-0.4089127
0.0071	1.63223	0.0	0.0	0.0	0.0	0.00205287	0.0	0.0	0.0	348.94191187	583.53743348	818.61440124	25.16296534	2.14711054	-0.40876435
0.0072	1.65468	0.0	0.0	0.0	0.0	0.00205287	0.0	0.0	0.0	349.60331029	586.48598657	818.42598454	25.11887736	2.12345944	-0.40861639
0.0073	1.67711	0.0	0.0	0.0	0.0	0.00205287	0.0	0.0	0.0	350.26331448	589.40066608	818.23802969	25.0748727	2.09976676	-0.40846879
0.0074	1.69953	0.0	0.0	0.0	0.0	0.00205287	0.0	0.0	0.0	350.92192812	592.28146174	818.05053637	25.03095034	2.07603969	-0.40832155
0.0075	1.72193	0.0	0.0	0.0	0.0	0.00205287	0.0	0.0	0.0	351.57915482	595.12837296	817.86350423	24.98710926	2.05228543	-0.40817468
0.0076	1.74432	0.0	0.0	0.0	0.0	0.00205287	0.0	0.0	0.0	352.23499817	597.94140885	817.67693289	24.94334844	2.02851118	-0.40802817
0.0077	1.76668	0.0	0.0	0.0	0.0	0.00205287	0.0	0.0	0.0	352.88946174	600.72058821	817.49082193	24.89966685	2.00472414	-0.40788202
0.0078	1.78904	0.0	0.0	0.0	0.0	0.00205287	0.0	0.0	0.0	353.54254908	603.46594522	817.30517079	24.85606785	1.98096365	-0.40773621
0.0079	1.81138	0.0	0.0	0.0	0.0	0.00205287	0.0	0.0	0.0	354.19426382	606.17753519	817.11997879	24.8125439	1.95718899	-0.40759078
0.008	1.8337	0.0	0.0	0.0	0.0	0.00205286	0.0	0.0	0.0	354.84460934	608.85539619	816.93524547	24.76909661	1.93342655	-0.40744571
0.0081	1.85601	0.0	0.0	0.0	0.0	0.00205286	0.0	0.0	0.0	355.49358904	611.49958836	816.75097021	24.72572497	1.90968382	-0.407301
0.0082	1.8783	0.0	0.0	0.0	0.0	0.00205286	0.0	0.0	0.0	356.14120635	614.11018175	816.56715233	24.68242802	1.88596827	-0.40715665
0.0083	1.90057	1e-08	0.0	0.0	0.0	0.00205286	0.0	0.0	0.0	356.78746461	616.68725629	816.38379111	24.63920476	1.86228736	-0.40701266
0.0084	1.92283	1e-08	0.0	0.0	0.0	0.00205286	0.0	0.0	0.0	357.43236717	619.23090182	816.20088581	24.59605421	1.83864859	-0.40686903
0.0085	1.94508	1e-08	0.0	0.0	0.0	0.00205286	0.0	0.0	0.0	358.07591731	621.74121805	816.01843561	24.55297599	1.81505786	-0.40672577
0.0086	1.96731	1e-08	0.0	0.0	0.0	0.00205286	0.0	0.0	0.0	358.71811859	624.21826629	815.83643977	24.50997926	1.79149568	-0.40658282
0.0087	1.98952	1e-08	0.0	0.0	0.0	0.00205286	0.0	0.0	0.0	359.35897413	626.66218459	815.65489735	24.4670462	1.76801426	-0.40644025
0.0088	2.01172	1e-08	0.0	0.0	0.0	0.00205286	0.0	0.0	0.0	359.99848712	629.07310088	815.47380742	24.42418293	1.74460216	-0.40629804
0.0089	2.0339	1e-08	0.0	0.0	0.0	0.00205286	0.0	0.0	0.0	360.63666076	631.45114865	815.29316902	24.38138857	1.72126666	-0.40615619
0.009	2.05607	1e-08	0.0	0.0	0.0	0.00205286	0.0	0.0	0.0	361.27349822	633.79647089	815.11298113	24.3386622	1.69801501	-0.40601469
0.0091	2.07822	1e-08	0.0	0.0	0.0	0.00205286	0.0	0.0	0.0	361.90900261	636.10922002	814.93324269	24.29600292	1.6748545	-0.40587355
0.0092	2.10035	1e-08	0.0	0.0	0.0	0.00205286	0.0	0.0	0.0	362.54317705	638.38955794	814.75395261	24.25340983	1.65179238	-0.40573276
0.0093	2.12247	1e-08	0.0	0.0	0.0	0.00205286	0.0	0.0	0.0	363.17602479	640.63760507	814.57510993	24.21089496	1.6287673	-0.40559229
0.0094	2.14457	1e-08	0.0	0.0	0.0	0.00205286	0.0	0.0	0.0	363.80754898	642.85351519	814.39671356	24.16843768	1.60589117	-0.4054522
0.0095	2.16666	1e-08	0.0	0.0	0.0	0.00205286	0.0	0.0	0.0	364.43775252	645.03750122	814.21876219	24.12604511	1.58312864	-0.40531245
0.0096	2.18873	1e-08	0.0	0.0	0.0	0.00205286	0.0	0.0	0.0	365.06663844	647.18975228	814.04125457	24.08371646	1.56048645	-0.40517306
0.0097	2.21079	1e-08	0.0	0.0	0.0	0.00205286	0.0	0.0	0.0	365.69420971	649.3104661	813.86418945	24.04145091	1.53797134	-0.40503401
0.0098	2.23283	1e-08	0.0	0.0	0.0	0.00205286	0.0	0.0	0.0	366.3204693	651.39984909	813.68756551	23.99924767	1.51559006	-0.40489532
0.0099	2.25485	1e-08	0.0	0.0	0.0	0.00205286	0.0	0.0	0.0	366.94542013	653.4581163	813.51138138	23.95710592	1.49334936	-0.40475697
0.01	2.27686	1e-08	0.0	0.0	0.0	0.00205286	0.0	0.0	0.0	367.56906518	655.48546416	813.33563579	23.91503992	1.47114985	-0.40461894
0.0101	2.29885	1e-08	0.0	0.0	0.0	0.00205286	0.0	0.0	0.0	368.1914077	657.48199404	813.16032784	23.87302656	1.44915541	-0.40448127
0.0102	2.32083	1e-08	0.0	0.0	0.0	0.00205285	0.0	0.0	0.0	368.81245034	659.44801916	812.98545575	23.83107394	1.42731015	-0.40434394
0.0103	2.34279	2e-08	0.0	0.0	0.0	0.00205285	0.0	0.0	0.0	369.43219594	661.38377196	812.81101808	23.78918137	1.40561985	-0.40420696
0.0104	2.36474	2e-08	0.0	0.0	0.0	0.00205285	0.0	0.0	0.0	370.05064736	663.28949217	812.63701335	23.7473482	1.38409031	-0.40407031
0.0105	2.38667	2e-08	0.0	0.0	0.0	0.00205285	0.0	0.0	0.0	370.66780741	665.1654268	812.46344003	23.70557374	1.36272733	-0.40393401
0.0106	2.40858	2e-08	0.0	0.0	0.0	0.00205285	0.0	0.0	0.0	371.28367887	667.01183016	812.29029659	23.66385733	1.3415367	-0.40379805
0.0107	2.43048	2e-08	0.0	0.0	0.0	0.00205285	0.0	0.0	0.0	371.89826451	668.82896387	812.11758143	23.62219829	1.32052423	-0.40366242
0.0108	2.45236	2e-08	0.0	0.0	0.0	0.00205285	0.0	0.0	0.0	372.5115675	670.61693962	811.94529361	23.58061649	1.29952954	-0.40352711
0.0109	2.47423	2e-08	0.0	0.0	0.0	0.00205285	0.0	0.0	0.0	373.12359043	672.37607485	811.7734313	23.53907934	1.27881674	-0.40339214
0.011	2.49608	2e-08	0.0	0.0	0.0	0.00205285	0.0	0.0	0.0	373.73433598	674.10665821	811.60199279	23.49759935	1.25828497	-0.40325751
0.0111	2.51791	2e-08	0.0	0.0	0.0	0.00205285	0.0	0.0	0.0	374.34380688	675.80895981	811.43097644	23.45617597	1.2379389	-0.40312321
0.0112	2.53973	2e-08	0.0	0.0	0.0	0.00205284	0.0	0.0	0.0	374.95200584	677.48325551	811.26038058	23.41480869	1.21778322	-0.40298925
0.0113	2.56154	3e-08	0.0	0.0	0.0	0.00205284	0.0	0.0	0.0	375.55893552	679.12982691	811.09020353	23.37349696	1.19782258	-0.40285561
0.0114	2.58332	3e-08	0.0	0.0	0.0	0.00205284	0.0	0.0	0.0	376.1645986	680.74896139	810.92044356	23.33224027	1.17806167	-0.4027223
0.0115	2.6051	3e-08	0.0	0.0	0.0	0.00205284	0.0	0.0	0.0	376.76899792	682.34086591	810.75109932	23.29105536	1.15835289	-0.40258931
0.0116	2.62685	3e-08	0.0	0.0	0.0	0.00205284	0.0	0.0	0.0	377.37213629	683.90576368	810.58216936	23.24991548	1.13893188	-0.40245665
0.0117	2.64859	3e-08	0.0	0.0	0.0	0.00205284	0.0	0.0	0.0	377.97401617	685.44401307	810.41365164	23.20883073	1.11970958	-0.40232431
0.0118	2.67032	3e-08	0.0	0.0	0.0	0.00205284	0.0	0.0	0.0	378.57464019	686.95590352	810.24554442	23.16780072	1.1006895	-0.4021923
0.0119	2.69202	4e-08	0.0	0.0	0.0	0.00205283	0.0	0.0	0.0	379.17401097	688.44172857	810.07784594	23.12682506	1.08187509	-0.4020606
0.012	2.71372	4e-08	0.0	0.0	0.0	0.00205283	0.0	0.0	0.0	379.7721311	689.90178592	809.91055441	23.08590334	1.06326984	-0.40192923
0.0121	2.73539	4e-08	0.0	0.0	0.0	0.00205283	0.0	0.0	0.0	380.36900317	691.33637738	809.74366804	23.04503517	1.04487723	-0.40179818
0.0122	2.75705	4e-08	0.0	0.0	0.0	0.00205283	0.0	0.0	0.0	380.96462978	692.7457895	809.5771851	23.00423386	1.02657286	-0.40166743
0.0123	2.7787	4e-08	0.0	0.0	0.0	0.00205283	0.0	0.0	0.0	381.55901386	694.13016325	809.41110451	22.96347886	1.00854827	-0.40153701
0.0124	2.80033	4e-08	0.0	0.0	0.0	0.00205282	0.0	0.0	0.0	382.15215774	695.48990341	809.24542399	22.92277776	0.99073232	-0.4014069
0.0125	2.82194	5e-08	0.0	0.0	0.0	0.00205282	0.0	0.0	0.0	382.74406398	696.82530859	809.08014175	22.8821303	0.97312731	-0.40127711
0.0126	2.84354	5e-08	0.0	0.0	0.0	0.00205282	0.0	0.0	0.0	383.33473512	698.13667996	808.91525599	22.84153621	0.95573555	-0.40114762
0.0127	2.86512	5e-08	0.0	0.0	0.0	0.00205282	0.0	0.0	0.0	383.92417371	699.42432128	808.75076487	22.80099521	0.93855933	-0.40101845
0.0128	2.88668	5e-08	0.0	0.0	0.0	0.00205282	0.0	0.0	0.0	384.51238224	700.68853888	808.58666656	22.76050704	0.92160094	-0.40088958
0.0129	2.90823	6e-08	0.0	0.0	0.0	0.00205281	0.0	0.0	0.0	385.09936324	701.92964165	808.42295922	22.72007143	0.90486268	-0.40076102
0.013	2.92976	6e-08	0.0	0.0	0.0	0.00205281	0.0	0.0	0.0	385.68511949	703.14781091	808.25964158	22.67970412	0.88818995	-0.40063277
0.0131	2.95128	6e-08	0.0	0.0	0.0	0.00205281	0.0	0.0	0.0	386.26965343	704.34337612	808.0967117	22.63938006	0.87182785	-0.40050482
0.0132	2.97278	6e-08	0.0	0.0	0.0	0.0020528	0.0	0.0	0.0	386.85296749	705.51666792	807.93416762	22.59910919	0.85567874	-0.40037717
0.0133	2.99427	7e-08	0.0	0.0	0.0	0.0020528	0.0	0.0	0.0	387.43506418	706.66798659	807.77200752	22.55889133	0.83974382	-0.40024983
0.0134	3.01574	7e-08	0.0	0.0	0.0	0.0020528	0.0	0.0	0.0	388.01594598	707.79763354	807.61022959	22.51872633	0.82402431	-0.40012278
0.0135	3.03719	7e-08	0.0	0.0	0.0	0.00205279	0.0	0.0	0.0	388.59561537	708.90591133	807.44883198	22.47861404	0.8085214	-0.39999604
0.0136	3.05863	8e-08	0.0	0.0	0.0	0.00205279	0.0	0.0	0.0	389.17407482	709.99312369	807.28781286	22.4385543	0.7932363	-0.39986959
0.0137	3.08005	8e-08	0.0	0.0	0.0	0.00205279	0.0	0.0	0.0	389.7513269	711.05952098	807.12717065	22.39855831	0.77805342	-0.39974343
0.0138	3.10146	8e-08	0.0	0.0	0.0	0.00205278	0.0	0.0	0.0	390.3273742	712.10533579	806.96690385	22.35860877	0.76315012	-0.39961757
0.0139	3.12285	9e-08	0.0	0.0	0.0	0.00205278	0.0	0.0	0.0	390.90221908	713.13092253	806.80701037	22.31871245	0.74845643	-0.39949201
0.014	3.14422	9e-08	0.0	0.0	0.0	0.00205278	0.0	0.0	0.0	391.47586399	714.13657377	806.64748841	22.27886929	0.73397259	-0.39936674
0.0141	3.16558	1e-07	0.0	0.0	0.0	0.00205277	0.0	0.0	0.0	392.04831138	715.12258198	806.48833619	22.23907922	0.71969886	-0.39924175
0.0142	3.18692	1e-07	0.0	0.0	0.0	0.00205277	0.0	0.0	0.0	392.6195637	716.08923959	806.32955192	22.19934217	0.70563552	-0.39911706
0.0143	3.20825	1.1e-07	0.0	0.0	0.0	0.00205276	0.0	0.0	0.0	393.18962339	717.03683895	806.17113379	22.15965807	0.6917828	-0.39899265
0.0144	3.22956	1.1e-07	0.0	0.0	0.0	0.00205276	0.0	0.0	0.0	393.75849289	717.96566745	806.01308004	22.12003431	0.67806031	-0.39886853
0.0145	3.25085	1.1e-07	0.0	0.0	0.0	0.00205275	0.0	0.0	0.0	394.32617487	718.87590077	805.85538944	22.08045995	0.66458608	-0.3987447
0.0146	3.27213	1.2e-07	0.0	0.0	0.0	0.00205275	0.0	0.0	0.0	394.89267161	719.76789195	805.69805988	22.04093921	0.65131389	-0.39862115
0.0147	3.29339	1.2e-07	0.0	0.0	0.0	0.00205274	0.0	0.0	0.0	395.45798556	720.64192073	805.54108964	22.00147209	0.63824323	-0.39849788
0.0148	3.31464	1.3e-07	0.0	0.0	0.0	0.00205274	0.0	0.0	0.0	396.02211914	721.49826584	805.38447697	21.96205861	0.6253736	-0.39837489
0.0149	3.33586	1.4e-07	0.0	0.0	0.0	0.00205273	0.0	0.0	0.0	396.58507478	722.33720495	805.22822013	21.92269876	0.61270446	-0.39825218
0.015	3.35708	1.4e-07	0.0	0.0	0.0	0.00205273	0.0	0.0	0.0	397.1468549	723.15901467	805.07231741	21.88339256	0.60023532	-0.39812974
0.0151	3.37828	1.5e-07	0.0	0.0	0.0	0.00205272	0.0	0.0	0.0	397.7074619	723.96397059	804.91676708	21.84414	0.58796566	-0.39800759
0.0152	3.39946	1.5e-07	0.0	0.0	0.0	0.00205272	0.0	0.0	0.0	398.26689833	724.75228722	804.7615677	21.80494821	0.57581255	-0.39788571
0.0153	3.42062	1.6e-07	0.0	0.0	0.0	0.00205271	0.0	0.0	0.0	398.82516658	725.52423473	804.60671758	21.76580623	0.56390241	-0.39776411
0.0154	3.44177	1.7e-07	0.0	0.0	0.0	0.0020527	0.0	0.0	0.0	399.38226904	726.28009743	804.45221495	21.72671857	0.55218266	-0.39764277
0.0155	3.46291	1.7e-07	0.0	0.0	0.0	0.0020527	0.0	0.0	0.0	399.93820812	727.02013697	804.29805813	21.68768527	0.5406522	-0.39752171
0.0156	3.48402	1.8e-07	0.0	0.0	0.0	0.00205269	0.0	0.0	0.0	400.49298622	727.74461321	804.14424548	21.6487064	0.52930991	-0.39740092
0.0157	3.50512	1.9e-07	0.0	0.0	0.0	0.00205268	0.0	0.0	0.0	401.04660575	728.45378422	803.99077533	21.60978201	0.51815471	-0.3972804
0.0158	3.52621	2e-07	0.0	0.0	0.0	0.00205267	0.0	0.0	0.0	401.59906912	729.14790629	803.83764606	21.57091216	0.50718548	-0.39716014
0.0159	3.54728	2e-07	0.0	0.0	0.0	0.00205266	0.0	0.0	0.0	402.15037874	729.82721537	803.68485612	21.53210086	0.49635081	-0.39704016
0.016	3.56833	2.1e-07	0.0	0.0	0.0	0.00205266	0.0	0.0	0.0	402.7005371	730.49192674	803.53240407	21.49334224	0.48572503	-0.39692044
0.0161	3.58937	2.2e-07	0.0	0.0	0.0	0.00205265	0.0	0.0	0.0	403.24954652	731.14231386	803.38028818	21.45463873	0.47527669	-0.39680098
0.0162	3.61039	2.3e-07	0.0	0.0	0.0	0.00205264	0.0	0.0	0.0	403.79740943	731.77861927	803.22850687	21.41599042	0.46500425	-0.39668178
0.0163	3.63139	2.4e-07	0.0	0.0	0.0	0.00205263	0.0	0.0	0.0	404.3441282	732.40108326	803.07705857	21.37739742	0.45490619	-0.39656285
0.0164	3.65238	2.5e-07	0.0	0.0	0.0	0.00205262	0.0	0.0	0.0	404.88970523	733.00994378	802.92594171	21.33885979	0.44498099	-0.39644417
0.0165	3.67336	2.6e-07	0.0	0.0	0.0	0.00205261	0.0	0.0	0.0	405.43414291	733.6054365	802.77515475	21.30037764	0.43522713	-0.39632576
0.0166	3.69431	2.7e-07	0.0	0.0	0.0	0.0020526	0.0	0.0	0.0	405.97744363	734.18779481	802.62469615	21.26195249	0.42562164	-0.3962076
0.0167	3.71525	2.8e-07	0.0	0.0	0.0	0.00205259	0.0	0.0	0.0	406.51960984	734.75721071	802.47456459	21.22358297	0.41618474	-0.3960897
0.0168	3.73618	2.9e-07	0.0	0.0	0.0	0.00205258	0.0	0.0	0.0	407.06064389	735.31393195	802.32475844	21.18526901	0.40691733	-0.39597206
0.0169	3.75708	3e-07	0.0	0.0	0.0	0.00205257	0.0	0.0	0.0	407.60054817	735.85818174	802.17527621	21.14701111	0.3978116	-0.39585467
0.017	3.77797	3.1e-07	0.0	0.0	0.0	0.00205256	0.0	0.0	0.0	408.13932505	736.39017998	802.02611642	21.10880939	0.38886575	-0.39573753
0.0171	3.79885	3.3e-07	0.0	0.0	0.0	0.00205254	0.0	0.0	0.0	408.67697693	736.91014395	801.8772776	21.07066396	0.38007799	-0.39562065
0.0172	3.81971	3.4e-07	0.0	0.0	0.0	0.00205253	0.0	0.0	0.0	409.21350617	737.4182883	801.72875831	21.03257491	0.37144652	-0.39550401
0.0173	3.84055	3.5e-07	0.0	0.0	0.0	0.00205252	0.0	0.0	0.0	409.74891515	737.91482508	801.58055709	20.99454236	0.36296955	-0.39538762
0.0174	3.86138	3.6e-07	0.0	0.0	0.0	0.0020525	0.0	0.0	0.0	410.28320627	738.39995242	801.43267258	20.95656725	0.35462533	-0.39527149
0.0175	3.88219	3.8e-07	0.0	0.0	0.0	0.00205249	0.0	0.0	0.0	410.8163819	738.87387409	801.28510338	20.9186484	0.34644263	-0.39515561
0.0176	3.90299	3.9e-07	0.0	0.0	0.0	0.00205248	0.0	0.0	0.0	411.34844442	739.33679778	801.13784806	20.88078646	0.33840717	-0.39503996
0.0177	3.92376	4.1e-07	0.0	0.0	0.0	0.00205246	0.0	0.0	0.0	411.87939618	739.78892303	800.99090524	20.84298152	0.33051699	-0.39492457
0.0178	3.94453	4.2e-07	0.0	0.0	0.0	0.00205245	0.0	0.0	0.0	412.40923956	740.23044657	800.84427353	20.80523371	0.32277016	-0.39480941
0.0179	3.96527	4.4e-07	0.0	0.0	0.0	0.00205243	0.0	0.0	0.0	412.93797693	740.66156238	800.69795159	20.76754314	0.31516472	-0.3946945
0.018	3.986	4.5e-07	0.0	0.0	0.0	0.00205241	0.0	0.0	0.0	413.46561064	741.08246166	800.55193806	20.72990992	0.30769874	-0.39457983
0.0181	4.00672	4.7e-07	0.0	0.0	0.0	0.0020524	0.0	0.0	0.0	413.99214307	741.49333195	800.40623162	20.69233382	0.30036464	-0.39446541
0.0182	4.02741	4.9e-07	0.0	0.0	0.0	0.00205238	0.0	0.0	0.0	414.51757658	741.8943562	800.26083098	20.65481546	0.29316887	-0.39435123
0.0183	4.04809	5.1e-07	0.0	0.0	0.0	0.00205236	0.0	0.0	0.0	415.04191353	742.28571883	800.1157348	20.61735476	0.28610612	-0.39423728
0.0184	4.06876	5.2e-07	0.0	0.0	0.0	0.00205234	0.0	0.0	0.0	415.56515626	742.66759956	799.97094179	20.57995183	0.27917439	-0.39412357
0.0185	4.08941	5.4e-07	0.0	0.0	0.0	0.00205233	0.0	0.0	0.0	416.08730715	743.0401753	799.82645068	20.54260677	0.2723717	-0.3940101
0.0186	4.11004	5.6e-07	0.0	0.0	0.0	0.00205231	0.0	0.0	0.0	416.60836853	743.40362014	799.6822602	20.5053197	0.26569606	-0.39389687
0.0187	4.13066	5.8e-07	0.0	0.0	0.0	0.00205229	0.0	0.0	0.0	417.12834277	743.75810537	799.53836908	20.46809073	0.25914546	-0.39378386
0.0188	4.15126	6e-07	0.0	0.0	0.0	0.00205226	0.0	0.0	0.0	417.64723221	744.10379949	799.3947761	20.43091991	0.25271807	-0.39367109
0.0189	4.17184	6.3e-07	0.0	0.0	0.0	0.00205224	0.0	0.0	0.0	418.16503919	744.44087513	799.25148	20.39380607	0.24641536	-0.39355857
0.019	4.19241	6.5e-07	0.0	0.0	0.0	0.00205222	0.0	0.0	0.0	418.68176605	744.76949253	799.10847958	20.35675142	0.24022968	-0.39344627
0.0191	4.21296	6.7e-07	0.0	0.0	0.0	0.0020522	0.0	0.0	0.0	419.19741514	745.08981196	798.96577363	20.31975518	0.2341614	-0.3933342
0.0192	4.23349	6.9e-07	0.0	0.0	0.0	0.00205217	0.0	0.0	0.0	419.7119888	745.40199154	798.82336095	20.28281746	0.22820857	-0.39322236
0.0193	4.25401	7.2e-07	0.0	0.0	0.0	0.00205215	0.0	0.0	0.0	420.22548936	745.70618664	798.68124038	20.24593836	0.22236922	-0.39311075
0.0194	4.27451	7.4e-07	0.0	0.0	0.0	0.00205213	0.0	0.0	0.0	420.73791916	746.00254989	798.53941074	20.20911797	0.21664138	-0.39299936
0.0195	4.295	7.7e-07	0.0	0.0	0.0	0.0020521	0.0	0.0	0.0	421.24928055	746.29123116	798.39787088	20.17235641	0.21102309	-0.39288821
0.0196	4.31547	8e-07	0.0	0.0	0.0	0.00205207	0.0	0.0	0.0	421.75957582	746.57238559	798.25661962	20.13565195	0.20552271	-0.39277729
0.0197	4.33592	8.2e-07	0.0	0.0	0.0	0.00205205	0.0	0.0	0.0	422.2688073	746.84616185	798.11565583	20.09900747	0.20012252	-0.39266659
0.0198	4.35636	8.5e-07	0.0	0.0	0.0	0.00205202	0.0	0.0	0.0	422.77697732	747.11269803	797.97497841	20.06242193	0.19482696	-0.39255611
0.0199	4.37678	8.8e-07	0.0	0.0	0.0	0.00205199	0.0	0.0	0.0	423.28408821	747.37213473	797.83458623	20.02589543	0.18963416	-0.39244586
0.02	4.39718	9.1e-07	0.0	0.0	0.0	0.00205196	0.0	0.0	0.0	423.79014229	747.62460992	797.69447821	19.98942805	0.18454221	-0.39233583
0.0201	4.41757	9.4e-07	0.0	0.0	0.0	0.00205193	0.0	0.0	0.0	424.29514187	747.87025897	797.55465326	19.95301988	0.17954924	-0.39222602
0.0202	4.43794	9.7e-07	0.0	0.0	0.0	0.0020519	0.0	0.0	0.0	424.79908927	748.10921461	797.41511031	19.91667101	0.17465335	-0.39211643
0.0203	4.4583	1e-06	0.0	0.0	0.0	0.00205186	0.0	0.0	0.0	425.30198679	748.3416104	797.27584829	19.8803797	0.1698654	-0.39200707
0.0204	4.47863	1.04e-06	0.0	0.0	0.0	0.00205183	0.0	0.0	0.0	425.80383671	748.56759039	797.13686607	19.84414873	0.16516464	-0.39189792
0.0205	4.49896	1.07e-06	0.0	0.0	0.0	0.0020518	0.0	0.0	0.0	426.30464136	748.78727037	796.99816267	19.80797712	0.16055669	-0.391789
0.0206	4.51926	1.11e-06	0.0	0.0	0.0	0.00205176	0.0	0.0	0.0	426.80440303	749.00077481	796.85973705	19.77186494	0.15603979	-0.39168029
0.0207	4.53955	1.14e-06	0.0	0.0	0.0	0.00205172	0.0	0.0	0.0	427.30312403	749.20822572	796.72158819	19.73581226	0.15161216	-0.3915718
0.0208	4.55983	1.18e-06	0.0	0.0	0.0	0.00205169	0.0	0.0	0.0	427.80080665	749.40974269	796.58371509	19.69981915	0.14727203	-0.39146352
0.0209	4.58008	1.22e-06	0.0	0.0	0.0	0.00205165	0.0	0.0	0.0	428.29745319	749.60544282	796.44611673	19.66388568	0.14301761	-0.39135546
0.021	4.60032	1.26e-06	0.0	0.0	0.0	0.00205161	0.0	0.0	0.0	428.79306592	749.79544083	796.30879215	19.62801192	0.13884714	-0.39124761
0.0211	4.62055	1.3e-06	0.0	0.0	0.0	0.00205157	0.0	0.0	0.0	429.28764712	749.97986868	796.17174028	19.59219536	0.13477878	-0.39113999
0.0212	4.64075	1.34e-06	0.0	0.0	0.0	0.00205153	0.0	0.0	0.0	429.78119906	750.15883106	796.03496018	19.55644009	0.13077977	-0.39103257
0.0213	4.66095	1.38e-06	0.0	0.0	0.0	0.00205148	0.0	0.0	0.0	430.27372404	750.33243465	795.89845091	19.52074451	0.12686112	-0.39092537
0.0214	4.68112	1.43e-06	0.0	0.0	0.0	0.00205144	0.0	0.0	0.0	430.76522432	750.50078695	795.76221152	19.48510868	0.12302119	-0.39081838
0.0215	4.70128	1.47e-06	0.0	0.0	0.0	0.00205139	0.0	0.0	0.0	431.25570219	750.66399325	795.62624106	19.44953266	0.11925836	-0.3907116
0.0216	4.72142	1.52e-06	0.0	0.0	0.0	0.00205135	0.0	0.0	0.0	431.7451599	750.82215656	795.49053861	19.4140165	0.11557096	-0.39060503
0.0217	4.74154	1.57e-06	0.0	0.0	0.0	0.0020513	0.0	0.0	0.0	432.23359973	750.97537764	795.35510325	19.37856025	0.11195738	-0.39049866
0.0218	4.76165	1.62e-06	0.0	0.0	0.0	0.00205125	0.0	0.0	0.0	432.72102391	751.12376595	795.21993403	19.34316172	0.1084344	-0.39039252
0.0219	4.78175	1.67e-06	0.0	0.0	0.0	0.0020512	0.0	0.0	0.0	433.2074347	751.26742745	795.08503002	19.30782436	0.10497242	-0.39028657
0.022	4.80182	1.72e-06	0.0	0.0	0.0	0.00205115	0.0	0.0	0.0	433.69283436	751.40644929	794.95039034	19.27254686	0.10158115	-0.39018084
0.0221	4.82188	1.77e-06	0.0	0.0	0.0	0.00205109	0.0	0.0	0.0	434.17722514	751.54092591	794.81601413	19.23732924	0.09825909	-0.39007531
0.0222	4.84192	1.83e-06	0.0	0.0	0.0	0.00205104	0.0	0.0	0.0	434.66060928	751.67094971	794.68190051	19.20217154	0.09500475	-0.38996999
0.0223	4.86195	1.88e-06	0.0	0.0	0.0	0.00205098	0.0	0.0	0.0	435.14298903	751.79661104	794.5480486	19.16707379	0.09181664	-0.38986487
0.0224	4.88196	1.94e-06	0.0	0.0	0.0	0.00205093	0.0	0.0	0.0	435.62436663	751.91799821	794.41445756	19.13203604	0.08869325	-0.38975995
0.0225	4.90195	2e-06	0.0	0.0	0.0	0.00205087	0.0	0.0	0.0	436.1047443	752.03519994	794.28112653	19.09705652	0.08564864	-0.38965525
0.0226	4.92193	2.06e-06	0.0	0.0	0.0	0.00205081	0.0	0.0	0.0	436.58412425	752.1483224	794.14805458	19.06213787	0.08265879	-0.38955075
0.0227	4.94189	2.12e-06	0.0	0.0	0.0	0.00205074	0.0	0.0	0.0	437.06250872	752.25743654	794.01524092	19.02727908	0.07973117	-0.38944644
0.0228	4.96184	2.19e-06	0.0	0.0	0.0	0.00205068	0.0	0.0	0.0	437.53989993	752.36262539	793.88268474	18.99248018	0.07686448	-0.38934235
0.0229	4.98176	2.25e-06	0.0	0.0	0.0	0.00205061	0.0	0.0	0.0	438.0163001	752.46397023	793.75038521	18.95774117	0.07405745	-0.38923845
0.023	5.00167	2.32e-06	0.0	0.0	0.0	0.00205055	0.0	0.0	0.0	438.49171144	752.56155057	793.61834152	18.92306206	0.07130878	-0.38913475
0.0231	5.02157	2.39e-06	0.0	0.0	0.0	0.00205048	0.0	0.0	0.0	438.96613616	752.6554442	793.48655287	18.88844287	0.06861721	-0.38903125
0.0232	5.04145	2.46e-06	0.0	0.0	0.0	0.00205041	0.0	0.0	0.0	439.43957647	752.74572718	793.35501847	18.8538836	0.06598147	-0.38892795
0.0233	5.06131	2.53e-06	0.0	0.0	0.0	0.00205033	0.0	0.0	0.0	439.91203457	752.83247382	793.22373753	18.81938426	0.06340029	-0.38882486
0.0234	5.08115	2.61e-06	0.0	0.0	0.0	0.00205026	0.0	0.0	0.0	440.38351264	752.91575957	793.09270925	18.78494334	0.0608863	-0.38872196
0.0235	5.10098	2.68e-06	0.0	0.0	0.0	0.00205018	0.0	0.0	0.0	440.85401287	752.99567296	792.96193281	18.75056312	0.05841747	-0.38861926
0.0236	5.12079	2.76e-06	0.0	0.0	0.0	0.0020501	0.0	0.0	0.0	441.32353745	753.07227335	792.83140747	18.71624267	0.05600108	-0.38851675
0.0237	5.14058	2.84e-06	0.0	0.0	0.0	0.00205002	0.0	0.0	0.0	441.79208856	753.14563059	792.70113248	18.68198199	0.05363606	-0.38841444
0.0238	5.16036	2.92e-06	0.0	0.0	0.0	0.00204994	0.0	0.0	0.0	442.25966838	753.21581312	792.57110708	18.64778106	0.05132139	-0.38831233
0.0239	5.18012	3.01e-06	0.0	0.0	0.0	0.00204986	0.0	0.0	0.0	442.72627909	753.28288799	792.44133053	18.61363985	0.04905604	-0.38821041
0.024	5.19987	3.09e-06	0.0	0.0	0.0	0.00204977	0.0	0.0	0.0	443.19192286	753.34692087	792.31180208	18.57955834	0.046839	-0.38810869
0.0241	5.2196	3.18e-06	0.0	0.0	0.0	0.00204968	0.0	0.0	0.0	443.65660184	753.40797605	792.18252101	18.54553653	0.04466929	-0.38800716
0.0242	5.23931	3.27e-06	0.0	0.0	0.0	0.00204959	0.0	0.0	0.0	444.1203182	753.46611653	792.05348658	18.51157437	0.04254594	-0.38790583
0.0243	5.25901	3.37e-06	0.0	0.0	0.0	0.0020495	0.0	0.0	0.0	444.58307409	753.52140535	791.92469807	18.4776713	0.04047377	-0.38780469
0.0244	5.27868	3.46e-06	0.0	0.0	0.0	0.00204941	0.0	0.0	0.0	445.04487167	753.57390957	791.79615474	18.44382813	0.03844311	-0.38770374
0.0245	5.29835	3.56e-06	0.0	0.0	0.0	0.00204931	0.0	0.0	0.0	445.50571306	753.62368443	791.66785589	18.41004447	0.03645661	-0.38760298
0.0246	5.31799	3.66e-06	0.0	0.0	0.0	0.00204921	0.0	0.0	0.0	445.96560043	753.67078871	791.53980083	18.3763203	0.03451344	-0.38750242
0.0247	5.33762	3.76e-06	0.0	0.0	0.0	0.00204911	0.0	0.0	0.0	446.4245359	753.71528005	791.41198885	18.34265558	0.03261277	-0.38740205
0.0248	5.35723	3.86e-06	0.0	0.0	0.0	0.002049	0.0	0.0	0.0	446.8825216	753.75721499	791.28441927	18.30905026	0.0307538	-0.38730186
0.0249	5.37683	3.97e-06	0.0	0.0	0.0	0.0020489	0.0	0.0	0.0	447.33955967	753.79664899	791.15709139	18.2755043	0.02893576	-0.38720187
0.025	5.3964	4.08e-06	0.0	0.0	0.0	0.00204879	0.0	0.0	0.0	447.79565221	753.83363648	791.03000453	18.24201765	0.02715787	-0.38710206
0.0251	5.41597	4.19e-06	0.0	0.0	0.0	0.00204868	0.0	0.0	0.0	448.25080136	753.86823085	790.90315802	18.20859028	0.02541939	-0.38700245
0.0252	5.43551	4.3e-06	0.0	0.0	0.0	0.00204856	0.0	0.0	0.0	448.70500922	753.90048378	790.7765512	18.17522248	0.02371733	-0.38690302
0.0253	5.45504	4.42e-06	0.0	0.0	0.0	0.00204844	0.0	0.0	0.0	449.1582779	753.93044412	790.65018339	18.14191367	0.0220544	-0.38680378
0.0254	5.47455	4.54e-06	0.0	0.0	0.0	0.00204832	0.0	0.0	0.0	449.61060951	753.95816385	790.52405395	18.10866401	0.02042849	-0.38670473
0.0255	5.49405	4.66e-06	0.0	0.0	0.0	0.0020482	0.0	0.0	0.0	450.06200614	753.98369213	790.39816222	18.07547346	0.01883891	-0.38660586
0.0256	5.51353	4.79e-06	0.0	0.0	0.0	0.00204808	0.0	0.0	0.0	450.51246988	754.0070772	790.27250754	18.04234196	0.01728497	-0.38650718
0.0257	5.53299	4.92e-06	0.0	0.0	0.0	0.00204795	0.0	0.0	0.0	450.96200283	754.02836635	790.14708928	18.00926946	0.015766	-0.38640869
0.0258	5.55243	5.05e-06	0.0	0.0	0.0	0.00204782	0.0	0.0	1e-08	451.41060706	754.047606	790.02190679	17.9762559	0.01428135	-0.38631038
0.0259	5.57186	5.18e-06	0.0	0.0	0.0	0.00204768	0.0	0.0	1e-08	451.85828465	754.06484169	789.89695945	17.94330123	0.01283038	-0.38621226
0.026	5.59127	5.32e-06	0.0	0.0	0.0	0.00204755	0.0	0.0	1e-08	452.30503767	754.0801181	789.77224662	17.91040538	0.01141248	-0.38611432
0.0261	5.61067	5.46e-06	0.0	0.0	0.0	0.00204741	0.0	0.0	1e-08	452.7508682	754.09347776	789.64776768	17.8775688	0.01002316	-0.38601656
0.0262	5.63004	5.6e-06	0.0	0.0	0.0	0.00204726	0.0	0.0	1e-08	453.19577831	754.10495979	789.52352203	17.84479067	0.00866772	-0.38591899
0.0263	5.6494	5.75e-06	0.0	0.0	0.0	0.00204712	0.0	0.0	1e-08	453.63977004	754.11460882	789.39950905	17.81207123	0.00734317	-0.3858216
0.0264	5.66875	5.9e-06	0.0	0.0	0.0	0.00204697	0.0	0.0	1e-08	454.08284545	754.12246577	789.27572813	17.77941042	0.00604891	-0.38572439
0.0265	5.68808	6.05e-06	0.0	0.0	0.0	0.00204681	0.0	0.0	1e-08	454.52500659	754.12857071	789.15217866	17.74680819	0.00478434	-0.38562736
0.0266	5.70739	6.21e-06	0.0	0.0	0.0	0.00204666	0.0	0.0	1e-08	454.9662555	754.13296294	789.02886004	17.71426446	0.0035489	-0.38553052
0.0267	5.72668	6.37e-06	0.0	0.0	0.0	0.0020465	0.0	0.0	1e-08	455.40659422	754.135681	788.90577167	17.68177918	0.00234203	-0.38543385
0.0268	5.74596	6.53e-06	0.0	0.0	0.0	0.00204633	0.0	0.0	1e-08	455.84602478	754.13676267	788.78291297	17.64935229	0.00116319	-0.38533737
0.0269	5.76522	6.7e-06	0.0	0.0	0.0	0.00204617	0.0	0.0	1e-08	456.28454921	754.13624502	788.66028335	17.6169837	1.185e-05	-0.38524106
0.027	5.78446	6.87e-06	0.0	0.0	0.0	0.002046	0.0	0.0	1e-08	456.72216954	754.1341634	788.53788223	17.58467369	-0.00111509	-0.38514494
0.0271	5.80369	7.04e-06	0.0	0.0	0.0	0.00204582	0.0	0.0	1e-08	457.15888778	754.13055114	788.41570903	17.55242169	-0.0022142	-0.38504899
0.0272	5.8229	7.22e-06	0.0	0.0	0.0	0.00204565	0.0	0.0	1e-08	457.59470594	754.12544467	788.29376318	17.52022783	-0.0032876	-0.38495323
0.0273	5.84209	7.4e-06	0.0	0.0	0.0	0.00204546	0.0	0.0	1e-08	458.02962604	754.11887793	788.17204411	17.48809204	-0.00433579	-0.38485764
0.0274	5.86127	7.58e-06	0.0	0.0	0.0	0.00204528	0.0	0.0	1e-08	458.46365007	754.11088417	788.05055125	17.45601425	-0.00535926	-0.38476223
0.0275	5.88043	7.77e-06	0.0	0.0	0.0	0.00204509	0.0	0.0	1e-08	458.89678004	754.10149601	787.92928404	17.42399439	-0.00635848	-0.38466699
0.0276	5.89957	7.96e-06	0.0	0.0	0.0	0.0020449	0.0	0.0	1e-08	459.32901792	754.09074538	787.80824192	17.3920324	-0.00733394	-0.38457193
0.0277	5.91869	8.16e-06	0.0	0.0	0.0	0.0020447	0.0	0.0	1e-08	459.76036572	754.07866363	787.68742433	17.36012819	-0.00828607	-0.38447705
0.0278	5.9378	8.36e-06	0.0	0.0	0.0	0.0020445	0.0	0.0	1e-08	460.19082541	754.06528148	787.56683072	17.3282817	-0.00921532	-0.38438235
0.0279	5.95689	8.57e-06	0.0	0.0	0.0	0.00204429	0.0	0.0	1e-08	460.62039898	754.05062807	787.44646056	17.29649313	-0.01012449	-0.38428782
0.028	5.97597	8.78e-06	0.0	0.0	0.0	0.00204408	0.0	0.0	1e-08	461.04908838	754.03473105	787.3263133	17.26476197	-0.01101039	-0.38419346
0.0281	5.99503	8.99e-06	0.0	0.0	0.0	0.00204387	0.0	0.0	1e-08	461.4768956	754.01762063	787.20638839	17.23308832	-0.01187491	-0.38409928
0.0282	6.01407	9.21e-06	0.0	0.0	0.0	0.00204365	0.0	0.0	1e-08	461.90382259	753.99932492	787.0866853	17.20147211	-0.01271848	-0.38400528
0.0283	6.03309	9.43e-06	0.0	0.0	0.0	0.00204343	0.0	0.0	1e-08	462.3298713	753.97987146	786.9672035	17.16991326	-0.0135415	-0.38391145
0.0284	6.0521	9.66e-06	0.0	0.0	0.0	0.0020432	0.0	0.0	1e-08	462.75504369	753.95928721	786.84794246	17.1384117	-0.01434437	-0.38381779
0.0285	6.07109	9.89e-06	0.0	0.0	0.0	0.00204297	0.0	0.0	1e-08	463.1793417	753.93759865	786.72890165	17.10696734	-0.01512748	-0.3837243
0.0286	6.09006	1.013e-05	0.0	0.0	0.0	0.00204273	0.0	0.0	1e-08	463.60276728	753.9148317	786.61008054	17.07558011	-0.01589121	-0.38363099
0.0287	6.10902	1.037e-05	0.0	0.0	0.0	0.00204249	0.0	0.0	1e-08	464.02532235	753.8910118	786.49147862	17.04424992	-0.01663592	-0.38353785
0.0288	6.12796	1.061e-05	0.0	0.0	0.0	0.00204225	0.0	0.0	1e-08	464.44700885	753.86616301	786.37309537	17.01297693	-0.01736387	-0.38344488
0.0289	6.14688	1.086e-05	0.0	0.0	0.0	0.00204199	0.0	0.0	1e-08	464.86782871	753.84030843	786.25493029	16.98176069	-0.01807249	-0.38335208
0.029	6.16579	1.112e-05	0.0	0.0	0.0	0.00204174	0.0	0.0	1e-08	465.28778384	753.81347298	786.13698285	16.95060128	-0.01876332	-0.38325945
0.0291	6.18467	1.138e-05	0.0	0.0	0.0	0.00204148	0.0	0.0	1e-08	465.70687617	753.78567993	786.01925256	16.91949861	-0.01943671	-0.383167
0.0292	6.20355	1.165e-05	0.0	0.0	0.0	0.00204121	0.0	0.0	1e-08	466.12510759	753.7569521	785.9017389	16.88845259	-0.02009299	-0.38307471
0.0293	6.2224	1.192e-05	0.0	0.0	0.0	0.00204094	0.0	0.0	1e-08	466.54248001	753.72731187	785.78444138	16.85746315	-0.02073248	-0.38298259
0.0294	6.24124	1.219e-05	0.0	0.0	0.0	0.00204066	0.0	0.0	1e-08	466.95899533	753.69678117	785.66735949	16.8265302	-0.0213555	-0.38289064
0.0295	6.26006	1.247e-05	0.0	0.0	0.0	0.00204038	0.0	0.0	1e-08	467.37465545	753.66538151	785.55049274	16.79565365	-0.02196236	-0.38279887
0.0296	6.27886	1.276e-05	0.0	0.0	0.0	0.0020401	0.0	0.0	1e-08	467.78946224	753.63313401	785.43384063	16.76483342	-0.02255335	-0.38270726
0.0297	6.29765	1.305e-05	0.0	0.0	0.0	0.0020398	0.0	0.0	1e-08	468.20341761	753.60005818	785.31740269	16.7340697	-0.02313113	-0.38261581
0.0298	6.31642	1.335e-05	0.0	0.0	0.0	0.0020395	0.0	0.0	1e-08	468.61652342	753.56617283	785.20117842	16.70336197	-0.02369233	-0.38252454
0.0299	6.33517	1.366e-05	0.0	0.0	0.0	0.0020392	0.0	0.0	1e-08	469.02878155	753.53149898	785.08516733	16.67271033	-0.02423874	-0.38243343
0.03	6.35391	1.396e-05	0.0	0.0	0.0	0.00203889	0.0	0.0	1e-08	469.44019387	753.49605588	784.96936896	16.64211469	-0.02477064	-0.38234249
0.0301	6.37262	1.428e-05	0.0	0.0	0.0	0.00203858	0.0	0.0	1e-08	469.85076224	753.45986241	784.8537828	16.61157495	-0.0252883	-0.38225172
0.0302	6.39132	1.46e-05	0.0	0.0	0.0	0.00203825	0.0	0.0	1e-08	470.26048851	753.42293705	784.73840839	16.58109104	-0.025792	-0.38216112
0.0303	6.41001	1.493e-05	0.0	0.0	0.0	0.00203793	0.0	0.0	1e-08	470.66937454	753.38529797	784.62324525	16.55066287	-0.02628199	-0.38207067
0.0304	6.42868	1.526e-05	0.0	0.0	0.0	0.00203759	0.0	0.0	2e-08	471.07742217	753.34696295	784.50829291	16.52029034	-0.02675852	-0.3819804
0.0305	6.44733	1.56e-05	0.0	0.0	0.0	0.00203725	0.0	0.0	2e-08	471.48463325	753.30794946	784.3935509	16.48997337	-0.02722183	-0.38189029
0.0306	6.46596	1.595e-05	0.0	0.0	0.0	0.00203691	0.0	0.0	2e-08	471.89100961	753.26827343	784.27901876	16.45971211	-0.02767439	-0.38180034
0.0307	6.48457	1.63e-05	0.0	0.0	0.0	0.00203656	0.0	0.0	2e-08	472.2965531	753.22795048	784.16469602	16.4295061	-0.02811301	-0.38171056
0.0308	6.50317	1.666e-05	0.0	0.0	0.0	0.0020362	0.0	0.0	2e-08	472.70126552	753.18699799	784.05058222	16.3993554	-0.02853932	-0.38162095
0.0309	6.52175	1.702e-05	0.0	0.0	0.0	0.00203583	0.0	0.0	2e-08	473.10514871	753.14543187	783.9366769	16.36925991	-0.02895356	-0.38153149
0.031	6.54032	1.739e-05	0.0	0.0	0.0	0.00203546	0.0	0.0	2e-08	473.50820448	753.10326772	783.82297959	16.33921956	-0.02935596	-0.3814422
0.0311	6.55887	1.777e-05	0.0	0.0	0.0	0.00203508	0.0	0.0	2e-08	473.91043464	753.0605208	783.70948985	16.30923425	-0.02974674	-0.38135308
0.0312	6.5774	1.815e-05	0.0	0.0	0.0	0.0020347	0.0	0.0	2e-08	474.31184099	753.01720611	783.59620722	16.27930389	-0.03012612	-0.38126411
0.0313	6.59591	1.855e-05	0.0	0.0	0.0	0.00203431	0.0	0.0	2e-08	474.71242534	752.97333833	783.48313124	16.24942838	-0.0304943	-0.38117531
0.0314	6.6144	1.894e-05	0.0	0.0	0.0	0.00203391	0.0	0.0	2e-08	475.11218948	752.92893188	783.37026148	16.21960765	-0.03085149	-0.38108667
0.0315	6.63288	1.935e-05	0.0	0.0	0.0	0.0020335	0.0	0.0	2e-08	475.51113521	752.88399971	783.25759748	16.18984181	-0.03119994	-0.3809982
0.0316	6.65134	1.976e-05	0.0	0.0	0.0	0.00203309	0.0	0.0	2e-08	475.90926431	752.83855476	783.1451388	16.16013043	-0.03153667	-0.38090988
0.0317	6.66979	2.018e-05	0.0	0.0	0.0	0.00203267	0.0	0.0	2e-08	476.30657856	752.7926114	783.03288501	16.13047356	-0.03186318	-0.38082172
0.0318	6.68822	2.061e-05	0.0	0.0	0.0	0.00203224	0.0	0.0	2e-08	476.70307974	752.74618272	782.92083565	16.10087112	-0.03217966	-0.38073373
0.0319	6.70663	2.104e-05	0.0	0.0	0.0	0.0020318	0.0	0.0	2e-08	477.09876961	752.69928155	782.80899028	16.071323	-0.03248631	-0.38064589
0.032	6.72502	2.149e-05	0.0	0.0	0.0	0.00203136	0.0	0.0	2e-08	477.49364994	752.65192048	782.69734848	16.04182911	-0.03278332	-0.38055822
0.0321	6.74339	2.194e-05	0.0	0.0	0.0	0.00203091	0.0	0.0	2e-08	477.88772249	752.60411181	782.5859098	16.01238937	-0.03307086	-0.3804707
0.0322	6.76175	2.239e-05	0.0	0.0	0.0	0.00203045	0.0	0.0	2e-08	478.28098902	752.55586764	782.47467382	15.98300368	-0.03334911	-0.38038334
0.0323	6.78009	2.286e-05	0.0	0.0	0.0	0.00202999	0.0	0.0	2e-08	478.67345127	752.50719981	782.3636401	15.95367194	-0.03361824	-0.38029615
0.0324	6.79842	2.333e-05	0.0	0.0	0.0	0.00202951	0.0	0.0	2e-08	479.065111	752.45811901	782.25280821	15.92439423	-0.03387994	-0.38020911
0.0325	6.81672	2.381e-05	0.0	0.0	0.0	0.00202903	0.0	0.0	2e-08	479.45596994	752.40863606	782.14217773	15.8951702	-0.03413201	-0.38012223
0.0326	6.83501	2.43e-05	0.0	0.0	0.0	0.00202854	0.0	0.0	2e-08	479.84602983	752.35876264	782.03174824	15.86599986	-0.03437559	-0.3800355
0.0327	6.85328	2.48e-05	0.0	0.0	0.0	0.00202804	0.0	0.0	2e-08	480.2352924	752.30850953	781.92151931	15.83688312	-0.03461084	-0.37994894
0.0328	6.87154	2.531e-05	0.0	0.0	0.0	0.00202754	0.0	0.0	3e-08	480.62375937	752.25788727	781.81149051	15.80781989	-0.03483791	-0.37986253
0.0329	6.88978	2.582e-05	0.0	0.0	0.0	0.00202702	0.0	0.0	3e-08	481.01143246	752.20690621	781.70166144	15.77881007	-0.03505697	-0.37977628
0.033	6.908	2.635e-05	0.0	0.0	0.0	0.0020265	0.0	0.0	3e-08	481.39831339	752.15557649	781.59203166	15.74985356	-0.03526817	-0.37969018
0.0331	6.9262	2.688e-05	0.0	0.0	0.0	0.00202596	0.0	0.0	3e-08	481.78440387	752.10390802	781.48260076	15.72095028	-0.03547164	-0.37960424
0.0332	6.94438	2.742e-05	0.0	0.0	0.0	0.00202542	0.0	0.0	3e-08	482.1697056	752.05191056	781.37336833	15.69210012	-0.03566752	-0.37951846
0.0333	6.96255	2.797e-05	0.0	0.0	0.0	0.00202487	0.0	0.0	3e-08	482.55422029	751.99959282	781.26433396	15.66330314	-0.03585724	-0.37943283
0.0334	6.9807	2.853e-05	0.0	0.0	0.0	0.00202432	0.0	0.0	3e-08	482.93794963	751.94696378	781.15549724	15.63455902	-0.03603895	-0.37934736
0.0335	6.99884	2.909e-05	0.0	0.0	0.0	0.00202375	0.0	0.0	3e-08	483.32089532	751.89403302	781.04685775	15.60586776	-0.03621359	-0.37926204
0.0336	7.01695	2.967e-05	0.0	0.0	0.0	0.00202317	0.0	0.0	3e-08	483.70305903	751.84080937	780.93841509	15.57722927	-0.0363813	-0.37917688
0.0337	7.03505	3.025e-05	0.0	0.0	0.0	0.00202258	0.0	0.0	3e-08	484.08444245	751.78730152	780.83016885	15.54864344	-0.03654222	-0.37909187
0.0338	7.05313	3.085e-05	0.0	0.0	0.0	0.00202199	0.0	0.0	3e-08	484.46504726	751.73351795	780.72211863	15.52011019	-0.03669647	-0.37900702
0.0339	7.0712	3.145e-05	0.0	0.0	0.0	0.00202138	0.0	0.0	3e-08	484.84487512	751.67946699	780.61426402	15.49162941	-0.03684417	-0.37892232
0.034	7.08924	3.207e-05	0.0	0.0	0.0	0.00202077	0.0	0.0	3e-08	485.22392771	751.62515681	780.50660462	15.46320103	-0.03698544	-0.37883777
0.0341	7.10727	3.269e-05	0.0	0.0	0.0	0.00202015	0.0	0.0	3e-08	485.60220668	751.5705954	780.39914003	15.43482493	-0.03712039	-0.37875337
0.0342	7.12529	3.332e-05	0.0	0.0	0.0	0.00201951	0.0	0.0	3e-08	485.97971369	751.51578986	780.29186985	15.40650114	-0.03725022	-0.37866913
0.0343	7.14328	3.397e-05	0.0	0.0	0.0	0.00201887	0.0	0.0	3e-08	486.3564504	751.46074767	780.18479369	15.37822939	-0.03737337	-0.37858504
0.0344	7.16126	3.462e-05	0.0	0.0	0.0	0.00201821	0.0	0.0	3e-08	486.73241846	751.40547665	780.07791115	15.35000965	-0.03749063	-0.3785011
0.0345	7.17922	3.529e-05	0.0	0.0	0.0	0.00201755	0.0	0.0	4e-08	487.1076195	751.34998407	779.97122184	15.32184184	-0.03760212	-0.37841732
0.0346	7.19716	3.596e-05	0.0	0.0	0.0	0.00201687	0.0	0.0	4e-08	487.48205517	751.29427705	779.86472535	15.29372585	-0.03770793	-0.37833368
0.0347	7.21508	3.664e-05	0.0	0.0	0.0	0.00201619	0.0	0.0	4e-08	487.85572709	751.23836257	779.75842131	15.26566159	-0.03780819	-0.3782502
0.0348	7.23299	3.734e-05	0.0	0.0	0.0	0.00201549	0.0	0.0	4e-08	488.2286369	751.18224749	779.65230932	15.23764896	-0.03790298	-0.37816687
0.0349	7.25088	3.804e-05	0.0	0.0	0.0	0.00201479	0.0	0.0	4e-08	488.60078622	751.1259385	779.54638899	15.20968788	-0.0379924	-0.37808368
0.035	7.26875	3.876e-05	0.0	0.0	0.0	0.00201407	0.0	0.0	4e-08	488.97217667	751.06944219	779.44065993	15.18177824	-0.03807655	-0.37800065
0.0351	7.28661	3.949e-05	0.0	0.0	0.0	0.00201334	0.0	0.0	4e-08	489.34280987	751.01276426	779.33512176	15.15392005	-0.03815656	-0.37791777
0.0352	7.30445	4.022e-05	0.0	0.0	0.0	0.00201261	0.0	0.0	4e-08	489.71268742	750.95591088	779.2297741	15.12611306	-0.03823091	-0.37783504
0.0353	7.32227	4.097e-05	0.0	0.0	0.0	0.00201186	0.0	0.0	4e-08	490.08181093	750.89888852	779.12461656	15.09835724	-0.03830034	-0.37775245
0.0354	7.34007	4.173e-05	0.0	0.0	0.0	0.0020111	0.0	0.0	4e-08	490.45018201	750.84170312	779.01964876	15.07065249	-0.03836495	-0.37767002
0.0355	7.35785	4.25e-05	0.0	0.0	0.0	0.00201032	0.0	0.0	4e-08	490.81780225	750.78436054	778.91487031	15.04299872	-0.03842484	-0.37758774
0.0356	7.37562	4.329e-05	0.0	0.0	0.0	0.00200954	0.0	0.0	4e-08	491.18467323	750.7268665	778.81028085	15.01539583	-0.03848008	-0.3775056
0.0357	7.39337	4.408e-05	0.0	0.0	0.0	0.00200875	0.0	0.0	4e-08	491.55079656	750.66922663	778.70587998	14.98784373	-0.03853076	-0.37742361
0.0358	7.4111	4.488e-05	0.0	0.0	0.0	0.00200794	0.0	0.0	4e-08	491.9161738	750.61144641	778.60166734	14.96034233	-0.03857696	-0.37734177
0.0359	7.42882	4.57e-05	0.0	0.0	0.0	0.00200712	0.0	0.0	5e-08	492.28080655	750.55353126	778.49764255	14.93289152	-0.03861876	-0.37726007
0.036	7.44652	4.653e-05	0.0	0.0	0.0	0.00200629	0.0	0.0	5e-08	492.64469637	750.49548578	778.39380523	14.9054913	-0.03865713	-0.37717853
0.0361	7.4642	4.737e-05	0.0	0.0	0.0	0.00200545	0.0	0.0	5e-08	493.00784484	750.43731511	778.29015501	14.87814144	-0.03869075	-0.37709713
0.0362	7.48186	4.822e-05	0.0	0.0	0.0	0.0020046	0.0	0.0	5e-08	493.37025351	750.37902451	778.18669153	14.8508419	-0.03872026	-0.37701588
0.0363	7.4995	4.909e-05	0.0	0.0	0.0	0.00200373	0.0	0.0	5e-08	493.73192395	750.32061887	778.0834144	14.82359258	-0.03874575	-0.37693477
0.0364	7.51713	4.997e-05	0.0	0.0	0.0	0.00200285	0.0	0.0	5e-08	494.09285772	750.26210298	777.98032326	14.7963934	-0.03876729	-0.37685381
0.0365	7.53474	5.086e-05	0.0	0.0	0.0	0.00200196	0.0	0.0	5e-08	494.45305637	750.20348154	777.87741774	14.76924425	-0.03878495	-0.376773
0.0366	7.55233	5.176e-05	0.0	0.0	0.0	0.00200106	0.0	0.0	5e-08	494.81252145	750.14475915	777.77469747	14.74214505	-0.03879881	-0.37669233
0.0367	7.56991	5.268e-05	0.0	0.0	0.0	0.00200014	0.0	0.0	5e-08	495.17125449	750.08594031	777.67216209	14.71509569	-0.03880891	-0.3766118
0.0368	7.58746	5.36e-05	0.0	0.0	0.0	0.00199921	0.0	0.0	5e-08	495.52925704	750.02702945	777.56981123	14.68809608	-0.03881534	-0.37653142
0.0369	7.605	5.454e-05	0.0	0.0	0.0	0.00199827	0.0	0.0	5e-08	495.88653063	749.96803029	777.46764454	14.6611462	-0.03881892	-0.37645119
0.037	7.62252	5.55e-05	0.0	0.0	0.0	0.00199731	0.0	0.0	6e-08	496.2430768	749.90894709	777.36566163	14.63424584	-0.03881851	-0.3763711
0.0371	7.64003	5.647e-05	0.0	0.0	0.0	0.00199635	0.0	0.0	6e-08	496.59889706	749.84978415	777.26386217	14.60739495	-0.03881468	-0.37629115
0.0372	7.65751	5.745e-05	0.0	0.0	0.0	0.00199537	0.0	0.0	6e-08	496.95399295	749.79054547	777.16224578	14.58059345	-0.03880748	-0.37621135
0.0373	7.67498	5.844e-05	0.0	0.0	0.0	0.00199437	0.0	0.0	6e-08	497.30836598	749.73123495	777.0608121	14.55384123	-0.03879698	-0.37613169
0.0374	7.69243	5.945e-05	0.0	0.0	0.0	0.00199336	0.0	0.0	6e-08	497.66201766	749.67185646	776.95956078	14.5271382	-0.03878324	-0.37605218
0.0375	7.70986	6.047e-05	0.0	0.0	0.0	0.00199234	0.0	0.0	6e-08	498.0149495	749.61241374	776.85849146	14.50048426	-0.03876632	-0.3759728
0.0376	7.72728	6.15e-05	0.0	0.0	0.0	0.00199131	0.0	0.0	6e-08	498.367163	749.55291048	776.75760378	14.47387933	-0.03874626	-0.37589357
0.0377	7.74468	6.255e-05	0.0	0.0	0.0	0.00199026	0.0	0.0	6e-08	498.71865968	749.4933503	776.65689738	14.44732331	-0.03872313	-0.37581449
0.0378	7.76206	6.361e-05	0.0	0.0	0.0	0.00198919	0.0	0.0	6e-08	499.06944102	749.43373625	776.55637193	14.42081616	-0.03869758	-0.37573554
0.0379	7.77942	6.469e-05	0.0	0.0	0.0	0.00198812	0.0	0.0	6e-08	499.41950852	749.37407184	776.45602705	14.39435769	-0.03866871	-0.37565674
0.038	7.79676	6.578e-05	0.0	0.0	0.0	0.00198702	0.0	0.0	7e-08	499.76886366	749.31436056	776.35586241	14.36794786	-0.03863698	-0.37557808
0.0381	7.81409	6.688e-05	0.0	0.0	0.0	0.00198592	0.0	0.0	7e-08	500.11750794	749.25460569	776.25587764	14.34158656	-0.03860243	-0.37549956
0.0382	7.8314	6.8e-05	0.0	0.0	0.0	0.0019848	0.0	0.0	7e-08	500.46544283	749.19481043	776.1560724	14.3152737	-0.03856512	-0.37542118
0.0383	7.84869	6.914e-05	0.0	0.0	0.0	0.00198366	0.0	0.0	7e-08	500.81266981	749.13497791	776.05644635	14.2890092	-0.03852509	-0.37534294
0.0384	7.86596	7.029e-05	0.0	0.0	0.0	0.00198251	0.0	0.0	7e-08	501.15919034	749.07511123	775.95699912	14.26279295	-0.03848239	-0.37526484
0.0385	7.88322	7.145e-05	0.0	0.0	0.0	0.00198135	0.0	0.0	7e-08	501.50500591	749.01521339	775.85773038	14.23662486	-0.03843707	-0.37518688
0.0386	7.90046	7.263e-05	0.0	0.0	0.0	0.00198017	0.0	0.0	7e-08	501.85011798	748.95528735	775.75863977	14.21050484	-0.03838918	-0.37510906
0.0387	7.91768	7.382e-05	0.0	0.0	0.0	0.00197897	0.0	0.0	7e-08	502.194528	748.89533557	775.65972697	14.18443284	-0.03833925	-0.37503138
0.0388	7.93488	7.503e-05	0.0	0.0	0.0	0.00197776	0.0	0.0	8e-08	502.53823743	748.83536097	775.56099161	14.15840869	-0.03828655	-0.37495384
0.0389	7.95206	7.625e-05	0.0	0.0	0.0	0.00197654	0.0	0.0	8e-08	502.88124773	748.77536639	775.46243336	14.13243234	-0.03823144	-0.37487644
0.039	7.96923	7.749e-05	0.0	0.0	0.0	0.0019753	0.0	0.0	8e-08	503.22356035	748.71535451	775.36405187	14.10650369	-0.03817397	-0.37479918
0.0391	7.98638	7.875e-05	0.0	0.0	0.0	0.00197404	0.0	0.0	8e-08	503.56517672	748.65532795	775.26584681	14.08062264	-0.03811418	-0.37472206
0.0392	8.00351	8.002e-05	0.0	0.0	0.0	0.00197277	0.0	0.0	8e-08	503.9060983	748.59528927	775.16781783	14.05478911	-0.03805211	-0.37464507
0.0393	8.02062	8.13e-05	0.0	0.0	0.0	0.00197149	0.0	0.0	8e-08	504.24632652	748.535241	775.0699646	14.02900299	-0.03798781	-0.37456823
0.0394	8.03772	8.26e-05	0.0	0.0	0.0	0.00197018	0.0	0.0	8e-08	504.58586282	748.4751856	774.97228677	14.00326421	-0.0379213	-0.37449152
0.0395	8.0548	8.392e-05	0.0	0.0	0.0	0.00196886	0.0	0.0	8e-08	504.92470862	748.41512549	774.87478401	13.97757266	-0.03785263	-0.37441494
0.0396	8.07185	8.525e-05	0.0	0.0	0.0	0.00196753	0.0	0.0	9e-08	505.26286535	748.35506266	774.77745598	13.95192827	-0.03778226	-0.37433851
0.0397	8.0889	8.66e-05	0.0	0.0	0.0	0.00196618	0.0	0.0	9e-08	505.60033444	748.29499954	774.68030235	13.92633093	-0.03770956	-0.37426221
0.0398	8.10592	8.797e-05	0.0	0.0	0.0	0.00196481	0.0	0.0	9e-08	505.9371173	748.23493842	774.58332278	13.90078054	-0.03763483	-0.37418605
0.0399	8.12293	8.935e-05	0.0	0.0	0.0	0.00196343	0.0	0.0	9e-08	506.27321535	748.17488151	774.48651694	13.87527701	-0.03755812	-0.37411003
0.04	8.13991	9.075e-05	0.0	0.0	0.0	0.00196202	0.0	0.0	9e-08	506.60863001	748.11483096	774.3898845	13.84982027	-0.03747946	-0.37403414
0.0401	8.15688	9.217e-05	0.0	0.0	0.0	0.00196061	0.0	0.0	9e-08	506.94336267	748.05478886	774.29342512	13.8244102	-0.03739889	-0.37395839
0.0402	8.17383	9.36e-05	0.0	0.0	0.0	0.00195917	0.0	0.0	9e-08	507.27741475	747.99475728	774.19713847	13.79904673	-0.03731644	-0.37388277
0.0403	8.19077	9.505e-05	0.0	0.0	0.0	0.00195772	0.0	0.0	1e-07	507.61078765	747.93473823	774.10102422	13.77372975	-0.03723213	-0.37380729
0.0404	8.20768	9.652e-05	0.0	0.0	0.0	0.00195625	0.0	0.0	1e-07	507.94348275	747.87473371	774.00508204	13.74845918	-0.03714601	-0.37373194
0.0405	8.22458	9.8e-05	0.0	0.0	0.0	0.00195477	0.0	0.0	1e-07	508.27550147	747.8147453	773.90931161	13.72323495	-0.03705848	-0.37365673
0.0406	8.24146	9.95e-05	0.0	0.0	0.0	0.00195327	0.0	0.0	1e-07	508.60684519	747.75477502	773.81371259	13.69805693	-0.03696897	-0.37358166
0.0407	8.25832	0.00010102	0.0	0.0	0.0	0.00195175	0.0	0.0	1e-07	508.9375153	747.69482475	773.71828467	13.67292504	-0.03687776	-0.37350671
0.0408	8.27517	0.00010255	0.0	0.0	0.0	0.00195021	0.0	0.0	1e-07	509.26751317	747.63489628	773.62302751	13.64783919	-0.03678488	-0.37343191
0.0409	8.29199	0.00010411	0.0	0.0	0.0	0.00194866	0.0	0.0	1e-07	509.5968402	747.57499139	773.52794078	13.62279929	-0.03669037	-0.37335723
0.041	8.3088	0.00010568	0.0	0.0	0.0	0.00194708	0.0	0.0	1.1e-07	509.92549776	747.51511179	773.43302417	13.59780525	-0.03659425	-0.37328269
0.0411	8.32559	0.00010727	0.0	0.0	0.0	0.00194549	0.0	0.0	1.1e-07	510.25348722	747.45525916	773.33827735	13.57285698	-0.03649654	-0.37320828
0.0412	8.34236	0.00010887	0.0	0.0	0.0	0.00194389	0.0	0.0	1.1e-07	510.58080995	747.39543517	773.2437	13.54795438	-0.03639728	-0.37313401
0.0413	8.35912	0.0001105	0.0	0.0	0.0	0.00194226	0.0	0.0	1.1e-07	510.90746732	747.33564145	773.14929179	13.52309737	-0.0362965	-0.37305987
0.0414	8.37585	0.00011214	0.0	0.0	0.0	0.00194062	0.0	0.0	1.1e-07	511.23346069	747.27587926	773.05505241	13.49828587	-0.03619452	-0.37298586
0.0415	8.39257	0.0001138	0.0	0.0	0.0	0.00193895	0.0	0.0	1.1e-07	511.55879143	747.21615029	772.96098153	13.47351976	-0.03609088	-0.37291198
0.0416	8.40927	0.00011548	0.0	0.0	0.0	0.00193727	0.0	0.0	1.2e-07	511.88346089	747.15645608	772.86707884	13.44879897	-0.03598582	-0.37283824
0.0417	8.42595	0.00011717	0.0	0.0	0.0	0.00193558	0.0	0.0	1.2e-07	512.20747042	747.09679809	772.77334402	13.4241234	-0.03587935	-0.37276463
0.0418	8.44262	0.00011889	0.0	0.0	0.0	0.00193386	0.0	0.0	1.2e-07	512.53082138	747.03717778	772.67977674	13.39949296	-0.03577151	-0.37269114
0.0419	8.45926	0.00012062	0.0	0.0	0.0	0.00193212	0.0	0.0	1.2e-07	512.85351512	746.97759654	772.5863767	13.37490756	-0.03566232	-0.37261779
0.042	8.47589	0.00012238	0.0	0.0	0.0	0.00193037	0.0	0.0	1.2e-07	513.17555297	746.91805577	772.49314357	13.35036711	-0.03555179	-0.37254458
0.0421	8.4925	0.00012415	0.0	0.0	0.0	0.00192859	0.0	0.0	1.2e-07	513.49693628	746.85855683	772.40007704	13.32587153	-0.03543996	-0.37247149
0.0422	8.50909	0.00012594	0.0	0.0	0.0	0.0019268	0.0	0.0	1.3e-07	513.81766639	746.79910105	772.3071768	13.30142071	-0.03532688	-0.37239853
0.0423	8.52566	0.00012775	0.0	0.0	0.0	0.00192499	0.0	0.0	1.3e-07	514.13774463	746.73968945	772.21444253	13.27701458	-0.03521273	-0.3723257
0.0424	8.54222	0.00012958	0.0	0.0	0.0	0.00192316	0.0	0.0	1.3e-07	514.45717234	746.68032344	772.12187392	13.25265304	-0.03509722	-0.37225301
0.0425	8.55875	0.00013142	0.0	0.0	0.0	0.00192131	0.0	0.0	1.3e-07	514.77595084	746.62100427	772.02947066	13.228336	-0.03498051	-0.37218044
0.0426	8.57527	0.00013329	0.0	0.0	0.0	0.00191944	0.0	0.0	1.3e-07	515.09408146	746.56173315	771.93723243	13.20406337	-0.03486262	-0.372108
0.0427	8.59177	0.00013518	0.0	0.0	0.0	0.00191756	0.0	0.0	1.4e-07	515.41156553	746.50251126	771.84515893	13.17983507	-0.03474358	-0.3720357
0.0428	8.60825	0.00013708	0.0	0.0	0.0	0.00191565	0.0	0.0	1.4e-07	515.72840436	746.44333976	771.75324984	13.15565099	-0.0346234	-0.37196352
0.0429	8.62472	0.00013901	0.0	0.0	0.0	0.00191372	0.0	0.0	1.4e-07	516.04459927	746.38421978	771.66150485	13.13151105	-0.03450211	-0.37189147
0.043	8.64116	0.00014095	0.0	0.0	0.0	0.00191177	0.0	0.0	1.4e-07	516.36015157	746.32515244	771.56992366	13.10741517	-0.03437972	-0.37181955
0.0431	8.65759	0.00014291	0.0	0.0	0.0	0.00190981	0.0	0.0	1.4e-07	516.67506258	746.26613883	771.47850597	13.08336325	-0.03425633	-0.37174775
0.0432	8.674	0.0001449	0.0	0.0	0.0	0.00190782	0.0	0.0	1.5e-07	516.98933361	746.2071798	771.38725145	13.05935521	-0.03413193	-0.37167609
0.0433	8.69039	0.0001469	0.0	0.0	0.0	0.00190582	0.0	0.0	1.5e-07	517.30296595	746.1482765	771.29615981	13.03539095	-0.03400645	-0.37160455
0.0434	8.70676	0.00014893	0.0	0.0	0.0	0.00190379	0.0	0.0	1.5e-07	517.61596092	746.08942995	771.20523074	13.01147038	-0.03387996	-0.37153314
0.0435	8.72311	0.00015097	0.0	0.0	0.0	0.00190174	0.0	0.0	1.5e-07	517.92831981	746.03064116	771.11446394	12.98759342	-0.03375249	-0.37146186
0.0436	8.73945	0.00015303	0.0	0.0	0.0	0.00189968	0.0	0.0	1.5e-07	518.24004392	745.97191108	771.02385909	12.96375998	-0.03362405	-0.37139071
0.0437	8.75577	0.00015512	0.0	0.0	0.0	0.00189759	0.0	0.0	1.6e-07	518.55113455	745.91324068	770.93341591	12.93996997	-0.03349465	-0.37131968
0.0438	8.77207	0.00015722	0.0	0.0	0.0	0.00189549	0.0	0.0	1.6e-07	518.86159298	745.85463088	770.84313408	12.91622329	-0.03336432	-0.37124878
0.0439	8.78835	0.00015935	0.0	0.0	0.0	0.00189336	0.0	0.0	1.6e-07	519.17142051	745.7960826	770.75301331	12.89251986	-0.03323307	-0.371178
0.044	8.80461	0.00016149	0.0	0.0	0.0	0.00189121	0.0	0.0	1.6e-07	519.48061841	745.73759674	770.66305329	12.8688596	-0.03310103	-0.37110735
0.0441	8.82085	0.00016366	0.0	0.0	0.0	0.00188904	0.0	0.0	1.6e-07	519.78918799	745.67917397	770.57325372	12.84524241	-0.03296806	-0.37103683
0.0442	8.83708	0.00016584	0.0	0.0	0.0	0.00188686	0.0	0.0	1.7e-07	520.0971305	745.62081527	770.48361431	12.8216682	-0.03283422	-0.37096644
0.0443	8.85329	0.00016805	0.0	0.0	0.0	0.00188465	0.0	0.0	1.7e-07	520.40444725	745.56252147	770.39413475	12.79813689	-0.03269954	-0.37089617
0.0444	8.86948	0.00017028	0.0	0.0	0.0	0.00188242	0.0	0.0	1.7e-07	520.71113949	745.50429338	770.30481475	12.77464839	-0.03256404	-0.37082602
0.0445	8.88565	0.00017252	0.0	0.0	0.0	0.00188017	0.0	0.0	1.7e-07	521.0172085	745.44613181	770.21565401	12.7512026	-0.03242772	-0.370756
0.0446	8.9018	0.00017479	0.0	0.0	0.0	0.0018779	0.0	0.0	1.7e-07	521.32265556	745.38803754	770.12665223	12.72779945	-0.03229061	-0.3706861
0.0447	8.91793	0.00017708	0.0	0.0	0.0	0.0018756	0.0	0.0	1.8e-07	521.62748193	745.33001132	770.03780911	12.70443884	-0.03215272	-0.37061633
0.0448	8.93405	0.00017939	0.0	0.0	0.0	0.00187329	0.0	0.0	1.8e-07	521.93168887	745.27205393	769.94912437	12.68112069	-0.03201406	-0.37054669
0.0449	8.95014	0.00018173	0.0	0.0	0.0	0.00187096	0.0	0.0	1.8e-07	522.23527766	745.21416608	769.8605977	12.65784489	-0.03187474	-0.37047716
0.045	8.96622	0.00018408	0.0	0.0	0.0	0.0018686	0.0	0.0	1.8e-07	522.53824954	745.15634833	769.77222882	12.63461138	-0.03173464	-0.37040777
0.0451	8.98228	0.00018645	0.0	0.0	0.0	0.00186622	0.0	0.0	1.9e-07	522.84060578	745.09860149	769.68401742	12.61142006	-0.03159382	-0.37033849
0.0452	8.99832	0.00018885	0.0	0.0	0.0	0.00186383	0.0	0.0	1.9e-07	523.14234764	745.04092623	769.59596322	12.58827084	-0.0314523	-0.37026934
0.0453	9.01435	0.00019126	0.0	0.0	0.0	0.00186141	0.0	0.0	1.9e-07	523.44347636	744.98332324	769.50806593	12.56516364	-0.03131009	-0.37020031
0.0454	9.03035	0.0001937	0.0	0.0	0.0	0.00185897	0.0	0.0	1.9e-07	523.7439932	744.92579316	769.42032525	12.54209837	-0.0311672	-0.37013141
0.0455	9.04634	0.00019616	0.0	0.0	0.0	0.00185651	0.0	0.0	2e-07	524.0438994	744.86833663	769.3327409	12.51907493	-0.03102366	-0.37006262
0.0456	9.06231	0.00019864	0.0	0.0	0.0	0.00185402	0.0	0.0	2e-07	524.34319622	744.81095428	769.24531257	12.49609325	-0.03087946	-0.36999396
0.0457	9.07825	0.00020114	0.0	0.0	0.0	0.00185152	0.0	0.0	2e-07	524.64188489	744.75364674	769.15804	12.47315323	-0.03073463	-0.36992543
0.0458	9.09419	0.00020367	0.0	0.0	0.0	0.00184899	0.0	0.0	2e-07	524.93996665	744.69641459	769.07092288	12.45025479	-0.03058925	-0.36985701
0.0459	9.1101	0.00020621	0.0	0.0	0.0	0.00184645	0.0	0.0	2.1e-07	525.23744276	744.63925829	768.98396092	12.42739783	-0.03044322	-0.36978872
0.046	9.12599	0.00020878	0.0	0.0	0.0	0.00184388	0.0	0.0	2.1e-07	525.53431443	744.58217849	768.89715385	12.40458228	-0.03029659	-0.36972054
0.0461	9.14187	0.00021136	0.0	0.0	0.0	0.00184129	0.0	0.0	2.1e-07	525.83058291	744.52517577	768.81050138	12.38180805	-0.03014938	-0.36965249
0.0462	9.15772	0.00021397	0.0	0.0	0.0	0.00183867	0.0	0.0	2.1e-07	526.12624943	744.46825066	768.72400321	12.35907504	-0.03000161	-0.36958456
0.0463	9.17356	0.0002166	0.0	0.0	0.0	0.00183604	0.0	0.0	2.2e-07	526.42131521	744.4114037	768.63765907	12.33638318	-0.02985327	-0.36951676
0.0464	9.18938	0.00021926	0.0	0.0	0.0	0.00183338	0.0	0.0	2.2e-07	526.7157815	744.35463541	768.55146867	12.31373237	-0.02970439	-0.36944907
0.0465	9.20518	0.00022193	1e-08	0.0	0.0	0.00183071	0.0	0.0	2.2e-07	527.0096495	744.2979463	768.46543173	12.29112253	-0.02955497	-0.3693815
0.0466	9.22096	0.00022463	1e-08	0.0	0.0	0.00182801	0.0	0.0	2.2e-07	527.30292045	744.24133688	768.37954796	12.26855357	-0.02940502	-0.36931405
0.0467	9.23672	0.00022735	1e-08	0.0	0.0	0.00182529	0.0	0.0	2.3e-07	527.59559557	744.18480762	768.29381709	12.24602539	-0.02925462	-0.36924673
0.0468	9.25247	0.00023009	1e-08	0.0	0.0	0.00182254	0.0	0.0	2.3e-07	527.88767607	744.12835891	768.20823882	12.22353793	-0.02910368	-0.36917952
0.0469	9.26819	0.00023285	1e-08	0.0	0.0	0.00181978	0.0	0.0	2.3e-07	528.17916317	744.07199126	768.12281288	12.20109109	-0.02895226	-0.36911243
0.047	9.2839	0.00023563	1e-08	0.0	0.0	0.00181699	0.0	0.0	2.4e-07	528.47005809	744.01570515	768.037539	12.17868478	-0.02880035	-0.36904546
0.0471	9.29959	0.00023844	1e-08	0.0	0.0	0.00181418	0.0	0.0	2.4e-07	528.76036204	743.95950099	767.95241688	12.15631891	-0.02864798	-0.36897862
0.0472	9.31526	0.00024126	1e-08	0.0	0.0	0.00181135	0.0	0.0	2.4e-07	529.05007623	743.90337924	767.86744625	12.13399341	-0.02849515	-0.36891189
0.0473	9.33091	0.00024411	1e-08	0.0	0.0	0.0018085	0.0	0.0	2.4e-07	529.33920187	743.84734031	767.78262683	12.11170818	-0.02834187	-0.36884527
0.0474	9.34654	0.00024698	1e-08	0.0	0.0	0.00180563	0.0	0.0	2.5e-07	529.62774017	743.79138461	767.69795835	12.08946314	-0.02818815	-0.36877878
0.0475	9.36216	0.00024988	1e-08	0.0	0.0	0.00180273	0.0	0.0	2.5e-07	529.91569232	743.73551254	767.61344053	12.0672582	-0.028034	-0.36871241
0.0476	9.37775	0.00025279	1e-08	0.0	0.0	0.00179981	0.0	0.0	2.5e-07	530.20305954	743.6797245	767.52907309	12.04509327	-0.02787947	-0.36864615
0.0477	9.39333	0.00025573	1e-08	0.0	0.0	0.00179687	0.0	0.0	2.6e-07	530.48984302	743.62402076	767.44485576	12.02296827	-0.02772451	-0.36858001
0.0478	9.40888	0.00025869	1e-08	0.0	0.0	0.00179391	0.0	0.0	2.6e-07	530.77604396	743.56840178	767.36078825	12.00088311	-0.02756915	-0.36851399
0.0479	9.42442	0.00026167	1e-08	0.0	0.0	0.00179093	0.0	0.0	2.6e-07	531.06166356	743.51286789	767.2768703	11.97883771	-0.0274134	-0.36844809
0.048	9.43994	0.00026467	1e-08	0.0	0.0	0.00178792	1e-08	0.0	2.6e-07	531.34670301	743.45741947	767.19310164	11.95683197	-0.02725726	-0.3683823
0.0481	9.45544	0.0002677	1e-08	0.0	0.0	0.00178489	1e-08	0.0	2.7e-07	531.63116351	743.40205683	767.10948198	11.93486583	-0.02710076	-0.36831664
0.0482	9.47093	0.00027074	1e-08	0.0	0.0	0.00178184	1e-08	0.0	2.7e-07	531.91504624	743.34678032	767.02601107	11.91293918	-0.02694388	-0.36825108
0.0483	9.48639	0.00027381	1e-08	0.0	0.0	0.00177877	1e-08	0.0	2.7e-07	532.19835239	743.29159027	766.94268861	11.89105194	-0.02678665	-0.36818565
0.0484	9.50183	0.0002769	1e-08	0.0	0.0	0.00177568	1e-08	0.0	2.8e-07	532.48108316	743.23648698	766.85951436	11.86920402	-0.02662907	-0.36812033
0.0485	9.51726	0.00028001	1e-08	0.0	0.0	0.00177256	1e-08	0.0	2.8e-07	532.76323973	743.18147076	766.77648802	11.84739534	-0.02647119	-0.36805513
0.0486	9.53267	0.00028315	1e-08	0.0	0.0	0.00176942	1e-08	0.0	2.8e-07	533.04482327	743.12654184	766.69360934	11.82562582	-0.02631295	-0.36799004
0.0487	9.54805	0.0002863	1e-08	0.0	0.0	0.00176626	1e-08	0.0	2.9e-07	533.32583497	743.07170054	766.61087805	11.80389536	-0.02615439	-0.36792507
0.0488	9.56342	0.00028948	1e-08	0.0	0.0	0.00176308	1e-08	0.0	2.9e-07	533.60627602	743.01694715	766.52829387	11.78220389	-0.02599551	-0.36786021
0.0489	9.57877	0.00029268	1e-08	0.0	0.0	0.00175988	1e-08	0.0	2.9e-07	533.88614758	742.96228193	766.44585654	11.76055132	-0.02583633	-0.36779547
0.049	9.5941	0.0002959	1e-08	0.0	0.0	0.00175666	1e-08	0.0	3e-07	534.16545083	742.90770514	766.36356579	11.73893755	-0.02567684	-0.36773085
0.0491	9.60941	0.00029914	1e-08	0.0	0.0	0.00175341	1e-08	0.0	3e-07	534.44418695	742.85321705	766.28142136	11.71736251	-0.02551706	-0.36766634
0.0492	9.62471	0.00030241	1e-08	0.0	0.0	0.00175014	1e-08	0.0	3e-07	534.72235711	742.79881788	766.19942297	11.69582612	-0.02535699	-0.36760194
0.0493	9.63998	0.00030569	1e-08	0.0	0.0	0.00174685	1e-08	0.0	3.1e-07	534.99996248	742.74450789	766.11757037	11.67432827	-0.02519664	-0.36753766
0.0494	9.65524	0.000309	1e-08	0.0	0.0	0.00174354	1e-08	0.0	3.1e-07	535.27700423	742.69028728	766.03586329	11.65286889	-0.02503604	-0.36747349
0.0495	9.67047	0.00031233	1e-08	0.0	0.0	0.0017402	1e-08	0.0	3.1e-07	535.55348352	742.63615622	765.95430146	11.63144789	-0.02487516	-0.36740944
0.0496	9.68569	0.00031568	1e-08	0.0	0.0	0.00173685	1e-08	0.0	3.2e-07	535.82940152	742.58211497	765.87288462	11.61006519	-0.02471402	-0.3673455
0.0497	9.70089	0.00031906	1e-08	0.0	0.0	0.00173347	1e-08	0.0	3.2e-07	536.10475939	742.52816372	765.79161251	11.58872071	-0.02455262	-0.36728168
0.0498	9.71607	0.00032245	1e-08	0.0	0.0	0.00173008	1e-08	0.0	3.2e-07	536.37955829	742.47430267	765.71048487	11.56741435	-0.02439098	-0.36721796
0.0499	9.73123	0.00032586	1e-08	0.0	0.0	0.00172666	1e-08	0.0	3.3e-07	536.65379939	742.420532	765.62950143	11.54614603	-0.0242291	-0.36715436
0.05	9.74637	0.0003293	1e-08	0.0	0.0	0.00172321	1e-08	0.0	3.3e-07	536.92748384	742.36685189	765.54866193	11.52491567	-0.02406699	-0.36709088
0.05009	9.76149	0.00033276	1e-08	0.0	0.0	0.00171975	1e-08	0.0	3.3e-07	537.2006128	742.31326251	765.46796612	11.50372318	-0.02390464	-0.36702751
0.05019	9.7766	0.00033624	1e-08	0.0	0.0	0.00171627	1e-08	0.0	3.4e-07	537.47318741	742.25976403	765.38741373	11.48256848	-0.02374207	-0.36696425
0.05029	9.79168	0.00033974	1e-08	0.0	0.0	0.00171276	1e-08	0.0	3.4e-07	537.74520885	742.20635658	765.3070045	11.46145147	-0.02357929	-0.3669011
0.05039	9.80674	0.00034326	1e-08	0.0	0.0	0.00170924	1e-08	0.0	3.4e-07	538.01667824	742.15304029	765.22673818	11.44037208	-0.0234163	-0.36683806
0.05049	9.82179	0.00034681	1e-08	0.0	0.0	0.00170569	1e-08	0.0	3.5e-07	538.28759675	742.09981531	765.1466145	11.41933022	-0.0232531	-0.36677514
0.05059	9.83682	0.00035037	1e-08	0.0	0.0	0.00170212	1e-08	0.0	3.5e-07	538.55796552	742.04668178	765.06663322	11.3983258	-0.02308969	-0.36671233
0.05069	9.85182	0.00035395	2e-08	0.0	0.0	0.00169853	1e-08	0.0	3.5e-07	538.8277857	741.99363981	764.98679407	11.37735875	-0.02292609	-0.36664963
0.05079	9.86681	0.00035756	2e-08	0.0	0.0	0.00169492	1e-08	0.0	3.6e-07	539.09705842	741.94068953	764.9070968	11.35642897	-0.02276229	-0.36658704
0.05089	9.88178	0.00036119	2e-08	0.0	0.0	0.00169129	1e-08	0.0	3.6e-07	539.36578485	741.88783104	764.82754115	11.33553638	-0.02259831	-0.36652456
0.05099	9.89673	0.00036483	2e-08	0.0	0.0	0.00168764	1e-08	0.0	3.7e-07	539.6339661	741.83506443	764.74812686	11.3146809	-0.02243415	-0.3664622
0.05109	9.91166	0.0003685	2e-08	0.0	0.0	0.00168397	1e-08	0.0	3.7e-07	539.90160334	741.78238982	764.66885369	11.29386243	-0.0222698	-0.36639994
0.05119	9.92657	0.00037219	2e-08	0.0	0.0	0.00168027	1e-08	0.0	3.7e-07	540.16869768	741.72980726	764.58972138	11.2730809	-0.02210529	-0.3663378
0.05129	9.94147	0.0003759	2e-08	0.0	0.0	0.00167656	1e-08	0.0	3.8e-07	540.43525026	741.67731681	764.51072967	11.25233622	-0.02194061	-0.36627576
0.05139	9.95634	0.00037963	2e-08	0.0	0.0	0.00167283	1e-08	0.0	3.8e-07	540.70126223	741.62491856	764.43187832	11.2316283	-0.02177576	-0.36621384
0.05149	9.97119	0.00038338	2e-08	0.0	0.0	0.00166907	1e-08	0.0	3.8e-07	540.96673471	741.57261258	764.35316707	11.21095707	-0.02161075	-0.36615202
0.05159	9.98603	0.00038715	2e-08	0.0	0.0	0.0016653	1e-08	0.0	3.9e-07	541.23166883	741.52039891	764.27459568	11.19032243	-0.02144558	-0.36609032
0.05169	10.00084	0.00039094	2e-08	0.0	0.0	0.0016615	1e-08	0.0	3.9e-07	541.49606572	741.46827761	764.19616388	11.1697243	-0.02128026	-0.36602872
0.05179	10.01564	0.00039475	2e-08	0.0	0.0	0.00165769	2e-08	0.0	4e-07	541.75992652	741.4162487	764.11787143	11.1491626	-0.02111478	-0.36596724
0.05189	10.03042	0.00039858	2e-08	0.0	0.0	0.00165385	2e-08	0.0	4e-07	542.02325234	741.36431223	764.03971808	11.12863725	-0.02094916	-0.36590586
0.05199	10.04517	0.00040243	2e-08	0.0	0.0	0.00165	2e-08	0.0	4e-07	542.2860443	741.31246822	763.96170359	11.10814815	-0.02078339	-0.3658446
0.05209	10.05991	0.0004063	2e-08	0.0	0.0	0.00164612	2e-08	0.0	4.1e-07	542.54830354	741.26071668	763.8838277	11.08769521	-0.02061749	-0.36578344
0.05219	10.07463	0.00041019	2e-08	0.0	0.0	0.00164223	2e-08	0.0	4.1e-07	542.81003117	741.2090576	763.80609017	11.06727837	-0.02045145	-0.36572239
0.05229	10.08933	0.0004141	2e-08	0.0	0.0	0.00163831	2e-08	0.0	4.1e-07	543.07122831	741.15749101	763.72849074	11.04689752	-0.02028527	-0.36566145
0.05239	10.10401	0.00041803	2e-08	0.0	0.0	0.00163438	2e-08	0.0	4.2e-07	543.33189607	741.10601688	763.65102918	11.0265526	-0.02011896	-0.36560061
0.05249	10.11867	0.00042198	2e-08	0.0	0.0	0.00163043	2e-08	0.0	4.2e-07	543.59203558	741.05463521	763.57370524	11.00624351	-0.01995253	-0.36553989
0.05259	10.13331	0.00042594	2e-08	0.0	0.0	0.00162645	2e-08	0.0	4.3e-07	543.85164794	741.00334598	763.49651867	10.98597017	-0.01978596	-0.36547927
0.05269	10.14794	0.00042993	2e-08	0.0	0.0	0.00162246	2e-08	0.0	4.3e-07	544.11073428	740.95214917	763.41946923	10.9657325	-0.01961927	-0.36541876
0.05279	10.16254	0.00043393	2e-08	0.0	0.0	0.00161845	2e-08	0.0	4.3e-07	544.36929569	740.90104473	763.34255667	10.9455304	-0.01945246	-0.36535836
0.05289	10.17712	0.00043796	3e-08	0.0	0.0	0.00161442	2e-08	0.0	4.4e-07	544.6273333	740.85003263	763.26578075	10.9253638	-0.01928553	-0.36529807
0.05299	10.19169	0.000442	3e-08	0.0	0.0	0.00161038	2e-08	0.0	4.4e-07	544.88484819	740.79911281	763.18914122	10.90523261	-0.01911849	-0.36523788
0.05309	10.20623	0.00044606	3e-08	0.0	0.0	0.00160631	2e-08	0.0	4.5e-07	545.14184149	740.74828521	763.11263786	10.88513675	-0.01895132	-0.3651778
0.05319	10.22075	0.00045014	3e-08	0.0	0.0	0.00160222	2e-08	0.0	4.5e-07	545.39831429	740.69754977	763.0362704	10.86507613	-0.01878405	-0.36511783
0.05329	10.23526	0.00045424	3e-08	0.0	0.0	0.00159812	2e-08	0.0	4.5e-07	545.6542677	740.64690642	762.96003862	10.84505066	-0.01861666	-0.36505796
0.05339	10.24975	0.00045836	3e-08	0.0	0.0	0.001594	2e-08	0.0	4.6e-07	545.90970281	740.59635509	762.88394227	10.82506027	-0.01844916	-0.3649982
0.05349	10.26421	0.00046249	3e-08	0.0	0.0	0.00158986	2e-08	0.0	4.6e-07	546.16462073	740.54589568	762.80798112	10.80510487	-0.01828155	-0.36493854
0.05359	10.27866	0.00046664	3e-08	0.0	0.0	0.0015857	2e-08	0.0	4.7e-07	546.41902255	740.4955281	762.73215491	10.78518437	-0.01811383	-0.364879
0.05369	10.29309	0.00047081	3e-08	0.0	0.0	0.00158153	3e-08	0.0	4.7e-07	546.67290937	740.44525226	762.65646342	10.7652987	-0.01794601	-0.36481955
0.05379	10.30749	0.000475	3e-08	0.0	0.0	0.00157733	3e-08	0.0	4.8e-07	546.92628228	740.39506804	762.58090641	10.74544776	-0.01777808	-0.36476022
0.05389	10.32188	0.00047921	3e-08	0.0	0.0	0.00157312	3e-08	0.0	4.8e-07	547.17914238	740.34497534	762.50548363	10.72563146	-0.01761005	-0.36470098
0.05399	10.33625	0.00048343	3e-08	0.0	0.0	0.00156889	3e-08	0.0	4.8e-07	547.43149074	740.29497403	762.43019486	10.70584974	-0.01744191	-0.36464186
0.05409	10.3506	0.00048767	3e-08	0.0	0.0	0.00156465	3e-08	0.0	4.9e-07	547.68332846	740.24506398	762.35503985	10.6861025	-0.01727367	-0.36458284
0.05419	10.36493	0.00049192	3e-08	0.0	0.0	0.00156039	3e-08	0.0	4.9e-07	547.93465663	740.19524506	762.28001837	10.66638966	-0.01710533	-0.36452392
0.05429	10.37924	0.0004962	3e-08	0.0	0.0	0.00155611	3e-08	0.0	5e-07	548.18547633	740.14551712	762.20513018	10.64671113	-0.01693688	-0.36446511
0.05439	10.39353	0.00050049	4e-08	0.0	0.0	0.00155181	3e-08	0.0	5e-07	548.43578865	740.09588002	762.13037506	10.62706684	-0.01676833	-0.3644064
0.05449	10.4078	0.00050479	4e-08	0.0	0.0	0.0015475	3e-08	0.0	5.1e-07	548.68559466	740.04633361	762.05575275	10.60745669	-0.01659968	-0.3643478
0.05459	10.42205	0.00050912	4e-08	0.0	0.0	0.00154317	3e-08	0.0	5.1e-07	548.93489545	739.9968777	761.98126305	10.5878806	-0.01643093	-0.3642893
0.05469	10.43628	0.00051346	4e-08	0.0	0.0	0.00153882	3e-08	0.0	5.1e-07	549.18369209	739.94751215	761.90690569	10.56833849	-0.01626208	-0.3642309
0.05479	10.45049	0.00051781	4e-08	0.0	0.0	0.00153446	3e-08	0.0	5.2e-07	549.43198566	739.89823677	761.83268047	10.54883026	-0.01609313	-0.36417261
0.05489	10.46468	0.00052219	4e-08	0.0	0.0	0.00153008	3e-08	0.0	5.2e-07	549.67977723	739.84905138	761.75858714	10.52935586	-0.01592407	-0.36411443
0.05499	10.47885	0.00052657	4e-08	0.0	0.0	0.00152569	4e-08	1e-08	5.3e-07	549.92706787	739.79995578	761.68462547	10.50991517	-0.01575492	-0.36405634
0.05509	10.49301	0.00053098	4e-08	0.0	0.0	0.00152128	4e-08	1e-08	5.3e-07	550.17385866	739.75094979	761.61079524	10.49050813	-0.01558566	-0.36399836
0.05519	10.50714	0.00053539	4e-08	0.0	0.0	0.00151685	4e-08	1e-08	5.4e-07	550.42015066	739.7020332	761.53709621	10.47113464	-0.01541629	-0.36394048
0.05529	10.52125	0.00053983	4e-08	0.0	0.0	0.00151241	4e-08	1e-08	5.4e-07	550.66594493	739.65320579	761.46352815	10.45179463	-0.01524683	-0.36388271
0.05539	10.53534	0.00054428	4e-08	0.0	0.0	0.00150796	4e-08	1e-08	5.4e-07	550.91124256	739.60446736	761.39009084	10.43248801	-0.01507725	-0.36382504
0.05549	10.54942	0.00054874	4e-08	0.0	0.0	0.00150349	4e-08	1e-08	5.5e-07	551.15604459	739.55581767	761.31678404	10.41321469	-0.01490757	-0.36376747
0.05559	10.56347	0.00055322	5e-08	0.0	0.0	0.001499	4e-08	1e-08	5.5e-07	551.40035209	739.50725649	761.24360753	10.39397459	-0.01473779	-0.36371
0.05569	10.5775	0.00055771	5e-08	0.0	0.0	0.00149451	4e-08	1e-08	5.6e-07	551.64416612	739.4587836	761.17056109	10.37476762	-0.0145679	-0.36365263
0.05579	10.59152	0.00056222	5e-08	0.0	0.0	0.00148999	4e-08	1e-08	5.6e-07	551.88748773	739.41039875	761.09764447	10.35559371	-0.0143979	-0.36359537
0.05589	10.60551	0.00056674	5e-08	0.0	0.0	0.00148546	4e-08	1e-08	5.7e-07	552.13031797	739.3621017	761.02485747	10.33645277	-0.01422779	-0.36353821
0.05599	10.61948	0.00057128	5e-08	0.0	0.0	0.00148092	4e-08	1e-08	5.7e-07	552.37265791	739.31389217	760.95219984	10.31734472	-0.01405756	-0.36348115
0.05609	10.63344	0.00057582	5e-08	0.0	0.0	0.00147637	5e-08	1e-08	5.8e-07	552.6145086	739.26576992	760.87967138	10.29826946	-0.01388722	-0.36342419
0.05619	10.64737	0.00058039	5e-08	0.0	0.0	0.0014718	5e-08	1e-08	5.8e-07	552.85587108	739.21773467	760.80727185	10.27922692	-0.01371677	-0.36336733
0.05629	10.66128	0.00058496	5e-08	0.0	0.0	0.00146721	5e-08	1e-08	5.9e-07	553.0967464	739.16978615	760.73500102	10.26021702	-0.01354619	-0.36331057
0.05639	10.67518	0.00058955	5e-08	0.0	0.0	0.00146262	5e-08	1e-08	5.9e-07	553.3371356	739.12192408	760.66285869	10.24123966	-0.0133755	-0.36325392
0.05649	10.68905	0.00059416	5e-08	0.0	0.0	0.00145801	5e-08	1e-08	5.9e-07	553.57703974	739.07414817	760.59084461	10.22229477	-0.01320469	-0.36319736
0.05659	10.70291	0.00059877	6e-08	0.0	0.0	0.00145338	5e-08	1e-08	6e-07	553.81645985	739.02645813	760.51895858	10.20338226	-0.01303376	-0.36314091
0.05669	10.71674	0.0006034	6e-08	0.0	0.0	0.00144875	5e-08	1e-08	6e-07	554.05539696	738.97885368	760.44720037	10.18450205	-0.0128627	-0.36308456
0.05679	10.73055	0.00060804	6e-08	0.0	0.0	0.0014441	5e-08	1e-08	6.1e-07	554.29385212	738.93133449	760.37556975	10.16565405	-0.01269151	-0.3630283
0.05689	10.74435	0.00061269	6e-08	0.0	0.0	0.00143944	5e-08	1e-08	6.1e-07	554.53182637	738.88390026	760.30406652	10.14683818	-0.01252019	-0.36297215
0.05699	10.75812	0.00061736	6e-08	0.0	0.0	0.00143477	6e-08	1e-08	6.2e-07	554.76932073	738.83655068	760.23269044	10.12805436	-0.01234874	-0.3629161
0.05709	10.77188	0.00062203	6e-08	0.0	0.0	0.00143009	6e-08	1e-08	6.2e-07	555.00633624	738.78928541	760.1614413	10.10930249	-0.01217715	-0.36286014
0.05719	10.78561	0.00062672	6e-08	0.0	0.0	0.00142539	6e-08	1e-08	6.3e-07	555.24287393	738.74210414	760.09031888	10.09058251	-0.01200542	-0.36280429
0.05729	10.79932	0.00063142	6e-08	0.0	0.0	0.00142068	6e-08	1e-08	6.3e-07	555.47893482	738.69500653	760.01932296	10.07189432	-0.01183356	-0.36274853
0.05739	10.81302	0.00063613	7e-08	0.0	0.0	0.00141597	6e-08	1e-08	6.4e-07	555.71451994	738.64799224	759.94845333	10.05323785	-0.01166154	-0.36269288
0.05749	10.82669	0.00064085	7e-08	0.0	0.0	0.00141124	6e-08	1e-08	6.4e-07	555.94963031	738.60106094	759.87770976	10.03461299	-0.01148939	-0.36263732
0.05759	10.84034	0.00064558	7e-08	0.0	0.0	0.0014065	6e-08	1e-08	6.5e-07	556.18426695	738.55421228	759.80709204	10.01601969	-0.01131708	-0.36258186
0.05769	10.85398	0.00065033	7e-08	0.0	0.0	0.00140175	7e-08	1e-08	6.5e-07	556.41843088	738.5074459	759.73659996	9.99745784	-0.01114462	-0.3625265
0.05779	10.86759	0.00065508	7e-08	0.0	0.0	0.00139698	7e-08	1e-08	6.6e-07	556.65212311	738.46076144	759.66623329	9.97892737	-0.010972	-0.36247124
0.05789	10.88118	0.00065984	7e-08	0.0	0.0	0.00139221	7e-08	1e-08	6.6e-07	556.88534467	738.41415854	759.59599183	9.96042819	-0.01079922	-0.36241608
0.05799	10.89475	0.00066462	7e-08	0.0	0.0	0.00138743	7e-08	1e-08	6.7e-07	557.11809656	738.36763683	759.52587535	9.94196021	-0.01062628	-0.36236101
0.05809	10.90831	0.0006694	7e-08	0.0	0.0	0.00138264	7e-08	1e-08	6.7e-07	557.35037979	738.32119593	759.45588365	9.92352337	-0.01045317	-0.36230605
0.05819	10.92184	0.00067419	8e-08	0.0	0.0	0.00137784	7e-08	1e-08	6.8e-07	557.58219537	738.27483547	759.38601651	9.90511756	-0.01027989	-0.36225118
0.05829	10.93535	0.000679	8e-08	0.0	0.0	0.00137303	8e-08	1e-08	6.8e-07	557.8135443	738.22855505	759.31627372	9.88674272	-0.01010643	-0.36219641
0.05839	10.94884	0.00068381	8e-08	0.0	0.0	0.00136821	8e-08	1e-08	6.8e-07	558.04442759	738.18235431	759.24665507	9.86839874	-0.00993281	-0.36214173
0.05849	10.96231	0.00068863	8e-08	0.0	0.0	0.00136338	8e-08	1e-08	6.9e-07	558.27484624	738.13623285	759.17716034	9.85008556	-0.00975899	-0.36208716
0.05859	10.97577	0.00069346	8e-08	0.0	0.0	0.00135854	8e-08	1e-08	6.9e-07	558.50480124	738.09019028	759.10778933	9.83180308	-0.00958499	-0.36203268
0.05869	10.9892	0.00069829	8e-08	0.0	0.0	0.0013537	8e-08	1e-08	7e-07	558.73429359	738.04422618	759.03854181	9.81355123	-0.0094108	-0.3619783
0.05879	11.00261	0.00070314	8e-08	0.0	0.0	0.00134885	8e-08	1e-08	7e-07	558.96332429	737.99834016	758.96941759	9.79532991	-0.00923641	-0.36192401
0.05889	11.016	0.00070799	9e-08	0.0	0.0	0.00134398	9e-08	1e-08	7.1e-07	559.19189432	737.95253181	758.90041646	9.77713906	-0.00906182	-0.36186982
0.05899	11.02937	0.00071285	9e-08	0.0	0.0	0.00133911	9e-08	1e-08	7.1e-07	559.42000468	737.90680071	758.8315382	9.75897857	-0.00888703	-0.36181573
0.05909	11.04271	0.00071772	9e-08	0.0	0.0	0.00133424	9e-08	1e-08	7.2e-07	559.64765635	737.86114644	758.7627826	9.74084837	-0.00871204	-0.36176174
0.05919	11.05604	0.0007226	9e-08	0.0	0.0	0.00132935	9e-08	1e-08	7.2e-07	559.87485031	737.81556858	758.69414946	9.72274838	-0.00853682	-0.36170784
0.05929	11.06935	0.00072748	9e-08	0.0	0.0	0.00132446	9e-08	1e-08	7.3e-07	560.10158755	737.77006673	758.62563857	9.70467852	-0.00836141	-0.36165403
0.05939	11.08264	0.00073237	9e-08	0.0	0.0	0.00131956	1e-07	1e-08	7.3e-07	560.32786905	737.72464045	758.55724973	9.68663869	-0.00818577	-0.36160033
0.05949	11.09591	0.00073727	1e-07	0.0	0.0	0.00131466	1e-07	1e-08	7.4e-07	560.55369577	737.67928932	758.48898272	9.66862881	-0.0080099	-0.36154671
0.05959	11.10915	0.00074217	1e-07	0.0	0.0	0.00130975	1e-07	1e-08	7.4e-07	560.77906871	737.63401289	758.42083734	9.65064881	-0.0078338	-0.3614932
0.05969	11.12238	0.00074708	1e-07	0.0	0.0	0.00130483	1e-07	1e-08	7.5e-07	561.00398882	737.58881072	758.35281339	9.63269859	-0.00765747	-0.36143978
0.05979	11.13559	0.00075199	1e-07	0.0	0.0	0.0012999	1e-07	2e-08	7.5e-07	561.22845708	737.54368239	758.28491066	9.61477808	-0.00748089	-0.36138645
0.05989	11.14877	0.00075691	1e-07	0.0	0.0	0.00129497	1.1e-07	2e-08	7.6e-07	561.45247445	737.49862744	758.21712895	9.59688719	-0.00730407	-0.36133322
0.05999	11.16194	0.00076184	1.1e-07	0.0	0.0	0.00129004	1.1e-07	2e-08	7.6e-07	561.67604191	737.45364543	758.14946805	9.57902584	-0.007127	-0.36128008
0.06009	11.17508	0.00076677	1.1e-07	0.0	0.0	0.0012851	1.1e-07	2e-08	7.7e-07	561.8991604	737.40873591	758.08192776	9.56119395	-0.00694967	-0.36122704
0.06019	11.18821	0.00077171	1.1e-07	0.0	0.0	0.00128015	1.1e-07	2e-08	7.7e-07	562.12183089	737.36389844	758.01450788	9.54339142	-0.0067721	-0.36117409
0.06029	11.20131	0.00077665	1.1e-07	0.0	0.0	0.0012752	1.1e-07	2e-08	7.8e-07	562.34405434	737.31913257	757.94720821	9.52561819	-0.00659425	-0.36112124
0.06039	11.21439	0.00078159	1.1e-07	0.0	0.0	0.00127025	1.2e-07	2e-08	7.8e-07	562.56583169	737.27443785	757.88002854	9.50787415	-0.00641614	-0.36106848
0.06049	11.22745	0.00078654	1.1e-07	0.0	0.0	0.00126529	1.2e-07	2e-08	7.9e-07	562.78716391	737.2298138	757.81296867	9.49015924	-0.00623775	-0.36101582
0.06059	11.24049	0.0007915	1.2e-07	0.0	0.0	0.00126032	1.2e-07	2e-08	7.9e-07	563.00805194	737.18525998	757.74602841	9.47247337	-0.00605908	-0.36096325
0.06069	11.25352	0.00079645	1.2e-07	0.0	0.0	0.00125535	1.2e-07	2e-08	8e-07	563.22849672	737.14077593	757.67920755	9.45481645	-0.00588012	-0.36091077
0.06079	11.26652	0.00080142	1.2e-07	0.0	0.0	0.00125038	1.3e-07	2e-08	8e-07	563.4484992	737.09636117	757.61250589	9.4371884	-0.00570087	-0.36085839
0.06089	11.27949	0.00080638	1.2e-07	0.0	0.0	0.00124541	1.3e-07	2e-08	8.1e-07	563.66806032	737.05201525	757.54592324	9.41958914	-0.00552132	-0.3608061
0.06099	11.29245	0.00081135	1.2e-07	0.0	0.0	0.00124043	1.3e-07	2e-08	8.1e-07	563.88718101	737.00773771	757.4794594	9.40201859	-0.00534147	-0.36075391
0.06109	11.30539	0.00081632	1.3e-07	0.0	0.0	0.00123545	1.3e-07	2e-08	8.2e-07	564.10586222	736.96352808	757.41311416	9.38447665	-0.00516134	-0.3607018
0.06119	11.31831	0.00082129	1.3e-07	0.0	0.0	0.00123046	1.4e-07	2e-08	8.2e-07	564.32410488	736.9193859	757.34688734	9.36696326	-0.00498087	-0.36064979
0.06129	11.3312	0.00082627	1.3e-07	0.0	0.0	0.00122548	1.4e-07	2e-08	8.3e-07	564.5419099	736.8753107	757.28077873	9.34947832	-0.00480009	-0.36059788
0.06139	11.34408	0.00083125	1.3e-07	0.0	0.0	0.00122049	1.4e-07	2e-08	8.3e-07	564.75927823	736.83130201	757.21478813	9.33202175	-0.00461899	-0.36054605
0.06149	11.35693	0.00083623	1.4e-07	0.0	0.0	0.0012155	1.5e-07	2e-08	8.4e-07	564.97621079	736.78735935	757.14891537	9.31459347	-0.00443755	-0.36049432
0.06159	11.36977	0.00084121	1.4e-07	0.0	0.0	0.0012105	1.5e-07	2e-08	8.4e-07	565.19270849	736.74348227	757.08316022	9.29719339	-0.00425578	-0.36044268
0.06169	11.38258	0.0008462	1.4e-07	0.0	0.0	0.00120551	1.5e-07	2e-08	8.5e-07	565.40877226	736.69967029	757.01752252	9.27982144	-0.00407367	-0.36039113
0.06179	11.39537	0.00085118	1.4e-07	0.0	0.0	0.00120051	1.5e-07	2e-08	8.5e-07	565.62440301	736.65592294	756.95200205	9.26247752	-0.00389122	-0.36033968
0.06189	11.40814	0.00085617	1.5e-07	0.0	0.0	0.00119552	1.6e-07	2e-08	8.6e-07	565.83960165	736.61223974	756.88659863	9.24516156	-0.00370841	-0.36028832
0.06199	11.42089	0.00086116	1.5e-07	0.0	0.0	0.00119052	1.6e-07	2e-08	8.6e-07	566.0543691	736.56862025	756.82131206	9.22787347	-0.00352527	-0.36023704
0.06209	11.43362	0.00086614	1.5e-07	0.0	0.0	0.00118552	1.6e-07	2e-08	8.7e-07	566.26870626	736.52506399	756.75614214	9.21061317	-0.00334175	-0.36018586
0.06219	11.44633	0.00087113	1.5e-07	0.0	0.0	0.00118052	1.7e-07	2e-08	8.7e-07	566.48261404	736.48157048	756.6910887	9.19338058	-0.00315786	-0.36013478
0.06229	11.45902	0.00087612	1.5e-07	0.0	0.0	0.00117552	1.7e-07	3e-08	8.8e-07	566.69609333	736.43813927	756.62615154	9.17617561	-0.0029736	-0.36008378
0.06239	11.47168	0.00088111	1.6e-07	0.0	0.0	0.00117052	1.7e-07	3e-08	8.8e-07	566.90914505	736.39476988	756.56133046	9.15899817	-0.00278896	-0.36003287
0.06249	11.48433	0.0008861	1.6e-07	0.0	0.0	0.00116552	1.8e-07	3e-08	8.9e-07	567.12177007	736.35146184	756.49662527	9.1418482	-0.00260393	-0.35998206
0.06259	11.49695	0.00089109	1.6e-07	0.0	0.0	0.00116052	1.8e-07	3e-08	8.9e-07	567.3339693	736.3082147	756.4320358	9.12472559	-0.00241851	-0.35993134
0.06269	11.50956	0.00089608	1.7e-07	0.0	0.0	0.00115552	1.8e-07	3e-08	9e-07	567.54574362	736.26502798	756.36756183	9.10763028	-0.00223269	-0.3598807
0.06279	11.52214	0.00090106	1.7e-07	0.0	0.0	0.00115052	1.9e-07	3e-08	9e-07	567.75709392	736.22190122	756.3032032	9.09056217	-0.00204647	-0.35983016
0.06289	11.5347	0.00090605	1.7e-07	0.0	0.0	0.00114552	1.9e-07	3e-08	9.1e-07	567.96802109	736.17883398	756.2389597	9.07352118	-0.00185987	-0.35977971
0.06299	11.54724	0.00091103	1.7e-07	0.0	0.0	0.00114053	1.9e-07	3e-08	9.1e-07	568.17852601	736.1358258	756.17483116	9.05650724	-0.00167284	-0.35972935
0.06309	11.55976	0.00091601	1.8e-07	0.0	0.0	0.00113553	2e-07	3e-08	9.2e-07	568.38860955	736.0928762	756.11081738	9.03952025	-0.00148538	-0.35967907
0.06319	11.57226	0.00092099	1.8e-07	0.0	0.0	0.00113054	2e-07	3e-08	9.2e-07	568.59827259	736.04998475	756.04691818	9.02256014	-0.00129751	-0.35962889
0.06329	11.58473	0.00092597	1.8e-07	0.0	0.0	0.00112555	2e-07	3e-08	9.3e-07	568.807516	736.00715098	755.98313337	9.00562681	-0.0011092	-0.3595788
0.06339	11.59719	0.00093095	1.8e-07	0.0	0.0	0.00112056	2.1e-07	3e-08	9.3e-07	569.01634065	735.96437444	755.91946277	8.98872019	-0.00092046	-0.3595288
0.06349	11.60962	0.00093592	1.9e-07	0.0	0.0	0.00111558	2.1e-07	3e-08	9.4e-07	569.2247474	735.9216547	755.85590619	8.9718402	-0.00073127	-0.35947888
0.06359	11.62204	0.00094089	1.9e-07	0.0	0.0	0.00111059	2.2e-07	3e-08	9.4e-07	569.43273712	735.8789913	755.79246344	8.95498675	-0.00054164	-0.35942906
0.06369	11.63443	0.00094586	1.9e-07	0.0	0.0	0.00110561	2.2e-07	3e-08	9.5e-07	569.64031067	735.83638381	755.72913435	8.93815975	-0.00035155	-0.35937933
0.06379	11.6468	0.00095083	2e-07	0.0	0.0	0.00110063	2.2e-07	3e-08	9.5e-07	569.84746891	735.79383178	755.66591872	8.92135912	-0.00016104	-0.35932968
0.06389	11.65915	0.00095579	2e-07	0.0	0.0	0.00109566	2.3e-07	3e-08	9.6e-07	570.05421268	735.7513348	755.60281638	8.90458479	2.996e-05	-0.35928013
0.06399	11.67148	0.00096075	2e-07	0.0	0.0	0.00109069	2.3e-07	3e-08	9.6e-07	570.26054283	735.70889241	755.53982715	8.88783666	0.00022143	-0.35923066
0.06409	11.68378	0.0009657	2e-07	0.0	0.0	0.00108572	2.4e-07	4e-08	9.7e-07	570.46646023	735.6665042	755.47695083	8.87111466	0.00041337	-0.35918128
0.06419	11.69607	0.00097065	2.1e-07	0.0	0.0	0.00108076	2.4e-07	4e-08	9.7e-07	570.6719657	735.62416974	755.41418726	8.8544187	0.00060579	-0.35913199
0.06429	11.70833	0.0009756	2.1e-07	0.0	0.0	0.0010758	2.4e-07	4e-08	9.8e-07	570.87706009	735.58188861	755.35153625	8.83774869	0.00079869	-0.35908279
0.06439	11.72057	0.00098054	2.1e-07	0.0	0.0	0.00107084	2.5e-07	4e-08	9.8e-07	571.08174424	735.5396604	755.28899761	8.82110456	0.00099209	-0.35903368
0.06449	11.7328	0.00098548	2.2e-07	0.0	0.0	0.00106589	2.5e-07	4e-08	9.9e-07	571.28601897	735.49748469	755.22657118	8.80448622	0.00118598	-0.35898465
0.06459	11.745	0.00099041	2.2e-07	0.0	0.0	0.00106095	2.6e-07	4e-08	9.9e-07	571.48988514	735.45536107	755.16425676	8.78789359	0.00138038	-0.35893571
0.06469	11.75717	0.00099534	2.2e-07	0.0	0.0	0.001056	2.6e-07	4e-08	1e-06	571.69334355	735.41328915	755.10205419	8.77132657	0.00157524	-0.35888686
0.06479	11.76933	0.00100026	2.3e-07	0.0	0.0	0.00105107	2.7e-07	4e-08	1e-06	571.89639504	735.37126853	755.03996328	8.7547851	0.00177064	-0.3588381
0.06489	11.78147	0.00100518	2.3e-07	0.0	0.0	0.00104614	2.7e-07	4e-08	1.01e-06	572.09904043	735.32929881	754.97798385	8.73826908	0.00196656	-0.35878943
0.06499	11.79358	0.00101009	2.3e-07	0.0	0.0	0.00104121	2.8e-07	4e-08	1.01e-06	572.30128053	735.28737962	754.91611574	8.72177844	0.00216299	-0.35874084
0.06509	11.80567	0.001015	2.4e-07	0.0	0.0	0.00103629	2.8e-07	4e-08	1.02e-06	572.50311617	735.24551055	754.85435875	8.70531308	0.00235995	-0.35869234
0.06519	11.81774	0.0010199	2.4e-07	0.0	0.0	0.00103138	2.9e-07	4e-08	1.02e-06	572.70454815	735.20369125	754.79271273	8.68887293	0.00255744	-0.35864393
0.06529	11.82979	0.00102479	2.4e-07	0.0	0.0	0.00102647	2.9e-07	4e-08	1.03e-06	572.90557728	735.16192133	754.73117748	8.67245791	0.00275547	-0.3585956
0.06539	11.84182	0.00102968	2.5e-07	0.0	0.0	0.00102157	3e-07	4e-08	1.03e-06	573.10620437	735.12020043	754.66975284	8.65606792	0.00295404	-0.35854737
0.06549	11.85382	0.00103456	2.5e-07	0.0	0.0	0.00101667	3e-07	5e-08	1.04e-06	573.30643022	735.0785282	754.60843863	8.63970289	0.00315315	-0.35849921
0.06559	11.86581	0.00103943	2.6e-07	0.0	0.0	0.00101179	3.1e-07	5e-08	1.04e-06	573.50625563	735.03690427	754.54723468	8.62336271	0.00335277	-0.35845115
0.06569	11.87777	0.0010443	2.6e-07	0.0	0.0	0.00100691	3.1e-07	5e-08	1.05e-06	573.7056814	734.9953283	754.48614081	8.60704733	0.00355298	-0.35840317
0.06579	11.88971	0.00104916	2.6e-07	0.0	0.0	0.00100203	3.2e-07	5e-08	1.05e-06	573.90470831	734.95379996	754.42515685	8.59075666	0.00375374	-0.35835528
0.06589	11.90163	0.00105401	2.7e-07	0.0	0.0	0.00099716	3.2e-07	5e-08	1.06e-06	574.10333716	734.9123189	754.36428263	8.5744906	0.00395506	-0.35830747
0.06599	11.91353	0.00105885	2.7e-07	0.0	0.0	0.00099231	3.3e-07	5e-08	1.06e-06	574.30156874	734.87088479	754.30351798	8.55824908	0.00415695	-0.35825975
0.06609	11.9254	0.00106369	2.7e-07	0.0	0.0	0.00098745	3.3e-07	5e-08	1.07e-06	574.49940382	734.82949733	754.24286273	8.54203201	0.00435941	-0.35821212
0.06619	11.93726	0.00106852	2.8e-07	0.0	0.0	0.00098261	3.4e-07	5e-08	1.07e-06	574.69684318	734.78815619	754.1823167	8.52583931	0.00456244	-0.35816457
0.06629	11.94909	0.00107334	2.8e-07	0.0	0.0	0.00097777	3.4e-07	5e-08	1.08e-06	574.8938876	734.74686106	754.12187973	8.50967089	0.00476606	-0.35811711
0.06639	11.9609	0.00107815	2.9e-07	0.0	0.0	0.00097295	3.5e-07	5e-08	1.08e-06	575.09053786	734.70561165	754.06155164	8.49352667	0.00497026	-0.35806973
0.06649	11.97269	0.00108296	2.9e-07	0.0	0.0	0.00096813	3.5e-07	5e-08	1.08e-06	575.28679472	734.66440767	754.00133227	8.47740654	0.00517501	-0.35802244
0.06659	11.98445	0.00108775	2.9e-07	0.0	0.0	0.00096332	3.6e-07	5e-08	1.09e-06	575.48265895	734.62324882	753.94122145	8.46131046	0.00538037	-0.35797523
0.06669	11.9962	0.00109254	3e-07	0.0	0.0	0.00095851	3.7e-07	6e-08	1.09e-06	575.6781313	734.58213483	753.88121901	8.44523833	0.00558633	-0.35792811
0.06679	12.00792	0.00109732	3e-07	0.0	0.0	0.00095372	3.7e-07	6e-08	1.1e-06	575.87321255	734.54106544	753.82132479	8.42919005	0.00579288	-0.35788107
0.06689	12.01962	0.00110208	3.1e-07	0.0	0.0	0.00094894	3.8e-07	6e-08	1.1e-06	576.06790345	734.50004038	753.76153861	8.41316555	0.00600004	-0.35783412
0.06699	12.0313	0.00110684	3.1e-07	0.0	0.0	0.00094416	3.8e-07	6e-08	1.11e-06	576.26220474	734.4590594	753.70186031	8.39716475	0.0062078	-0.35778725
0.06709	12.04296	0.00111159	3.1e-07	0.0	0.0	0.0009394	3.9e-07	6e-08	1.11e-06	576.45611718	734.41812226	753.64228973	8.38118756	0.00641616	-0.35774047
0.06719	12.05459	0.00111633	3.2e-07	0.0	0.0	0.00093464	4e-07	6e-08	1.12e-06	576.64964151	734.37722872	753.58282669	8.36523388	0.00662514	-0.35769377
0.06729	12.0662	0.00112106	3.2e-07	0.0	0.0	0.0009299	4e-07	6e-08	1.12e-06	576.84277847	734.33637855	753.52347105	8.34930364	0.00683473	-0.35764716
0.06739	12.0778	0.00112578	3.3e-07	0.0	0.0	0.00092516	4.1e-07	6e-08	1.13e-06	577.03552881	734.29557153	753.46422262	8.33339674	0.00704491	-0.35760063
0.06749	12.08936	0.00113049	3.3e-07	0.0	0.0	0.00092043	4.2e-07	6e-08	1.13e-06	577.22789326	734.25480745	753.40508125	8.31751312	0.00725573	-0.35755418
0.06759	12.10091	0.00113519	3.4e-07	0.0	0.0	0.00091572	4.2e-07	6e-08	1.14e-06	577.41987255	734.21408612	753.34604678	8.30165268	0.00746717	-0.35750782
0.06769	12.11243	0.00113988	3.4e-07	0.0	0.0	0.00091101	4.3e-07	6e-08	1.14e-06	577.61146741	734.17340733	753.28711904	8.28581534	0.00767924	-0.35746155
0.06779	12.12394	0.00114456	3.4e-07	0.0	0.0	0.00090632	4.4e-07	7e-08	1.15e-06	577.80267857	734.13277091	753.22829787	8.27000101	0.00789193	-0.35741535
0.06789	12.13542	0.00114922	3.5e-07	0.0	0.0	0.00090163	4.4e-07	7e-08	1.15e-06	577.99350675	734.09217668	753.16958311	8.25420961	0.00810525	-0.35736924
0.06799	12.14687	0.00115388	3.5e-07	0.0	0.0	0.00089696	4.5e-07	7e-08	1.16e-06	578.18395266	734.05162449	753.1109746	8.23844105	0.00831921	-0.35732321
0.06809	12.15831	0.00115852	3.6e-07	0.0	0.0	0.0008923	4.6e-07	7e-08	1.16e-06	578.37401702	734.01111417	753.05247217	8.22269525	0.0085338	-0.35727727
0.06819	12.16972	0.00116316	3.6e-07	0.0	0.0	0.00088765	4.6e-07	7e-08	1.17e-06	578.56370054	733.97064559	752.99407568	8.2069721	0.00874901	-0.35723141
0.06829	12.18111	0.00116778	3.7e-07	0.0	0.0	0.00088301	4.7e-07	7e-08	1.17e-06	578.75300393	733.93021859	752.93578496	8.19127154	0.00896486	-0.35718563
0.06839	12.19248	0.00117239	3.7e-07	0.0	0.0	0.00087838	4.8e-07	7e-08	1.17e-06	578.9419279	733.88983306	752.87759985	8.17559348	0.00918135	-0.35713994
0.06849	12.20383	0.00117699	3.8e-07	0.0	0.0	0.00087376	4.8e-07	7e-08	1.18e-06	579.13047315	733.84948888	752.8195202	8.15993783	0.00939849	-0.35709433
0.06859	12.21515	0.00118157	3.8e-07	0.0	0.0	0.00086916	4.9e-07	7e-08	1.18e-06	579.31864037	733.80918596	752.76154585	8.1443045	0.00961626	-0.3570488
0.06869	12.22646	0.00118615	3.9e-07	0.0	0.0	0.00086457	5e-07	8e-08	1.19e-06	579.50643026	733.76892419	752.70367663	8.12869342	0.00983469	-0.35700335
0.06879	12.23774	0.00119071	3.9e-07	0.0	0.0	0.00085999	5.1e-07	8e-08	1.19e-06	579.69384351	733.7287035	752.6459124	8.11310449	0.01005376	-0.35695799
0.06889	12.24899	0.00119526	4e-07	0.0	0.0	0.00085542	5.1e-07	8e-08	1.2e-06	579.88088081	733.68852381	752.588253	8.09753763	0.01027347	-0.35691271
0.06899	12.26023	0.0011998	4e-07	0.0	0.0	0.00085086	5.2e-07	8e-08	1.2e-06	580.06754284	733.64838506	752.53069828	8.08199275	0.01049384	-0.35686751
0.06909	12.27144	0.00120432	4.1e-07	0.0	0.0	0.00084632	5.3e-07	8e-08	1.21e-06	580.25383028	733.6082872	752.47324807	8.06646976	0.01071485	-0.35682239
0.06919	12.28263	0.00120884	4.1e-07	0.0	0.0	0.00084179	5.4e-07	8e-08	1.21e-06	580.43974381	733.56823019	752.41590223	8.05096856	0.01093651	-0.35677736
0.06929	12.2938	0.00121333	4.2e-07	0.0	1e-08	0.00083727	5.5e-07	8e-08	1.22e-06	580.6252841	733.528214	752.35866061	8.03548907	0.01115882	-0.3567324
0.06939	12.30494	0.00121782	4.2e-07	0.0	1e-08	0.00083276	5.5e-07	8e-08	1.22e-06	580.81045183	733.4882386	752.30152305	8.02003122	0.01138178	-0.35668753
0.06949	12.31606	0.00122229	4.3e-07	0.0	1e-08	0.00082827	5.6e-07	9e-08	1.22e-06	580.99524766	733.44830399	752.24448939	8.00459492	0.01160539	-0.35664274
0.06959	12.32716	0.00122675	4.3e-07	0.0	1e-08	0.00082379	5.7e-07	9e-08	1.23e-06	581.17967225	733.40841017	752.1875595	7.98918006	0.01182964	-0.35659803
0.06969	12.33824	0.0012312	4.4e-07	0.0	1e-08	0.00081933	5.8e-07	9e-08	1.23e-06	581.36372626	733.36855715	752.13073321	7.97378657	0.01205455	-0.3565534
0.06979	12.34929	0.00123563	4.4e-07	0.0	1e-08	0.00081487	5.9e-07	9e-08	1.24e-06	581.54741035	733.32874495	752.07401038	7.95841437	0.0122801	-0.35650886
0.06989	12.36032	0.00124005	4.5e-07	0.0	1e-08	0.00081043	6e-07	9e-08	1.24e-06	581.73072518	733.28897362	752.01739085	7.94306335	0.01250631	-0.35646439
0.06999	12.37133	0.00124446	4.5e-07	0.0	1e-08	0.00080601	6e-07	9e-08	1.25e-06	581.9136714	733.2492432	751.96087449	7.92773343	0.01273317	-0.35642001
0.07009	12.38232	0.00124885	4.6e-07	0.0	1e-08	0.0008016	6.1e-07	9e-08	1.25e-06	582.09624964	733.20955376	751.90446114	7.91242452	0.01296067	-0.35637571
0.07019	12.39328	0.00125323	4.7e-07	0.0	1e-08	0.0007972	6.2e-07	9e-08	1.26e-06	582.27846055	733.16990535	751.84815065	7.89713654	0.01318883	-0.35633149
0.07029	12.40422	0.00125759	4.7e-07	0.0	1e-08	0.00079281	6.3e-07	1e-07	1.26e-06	582.46030478	733.13029808	751.79194287	7.88186939	0.01341763	-0.35628734
0.07039	12.41514	0.00126194	4.8e-07	0.0	1e-08	0.00078844	6.4e-07	1e-07	1.26e-06	582.64178295	733.09073203	751.73583767	7.86662298	0.01364708	-0.35624328
0.07049	12.42603	0.00126628	4.8e-07	0.0	1e-08	0.00078409	6.5e-07	1e-07	1.27e-06	582.8228957	733.05120731	751.67983488	7.85139723	0.01387718	-0.3561993
0.07059	12.4369	0.0012706	4.9e-07	0.0	1e-08	0.00077975	6.6e-07	1e-07	1.27e-06	583.00364366	733.01172405	751.62393438	7.83619204	0.01410792	-0.3561554
0.07069	12.44775	0.00127491	4.9e-07	0.0	1e-08	0.00077542	6.7e-07	1e-07	1.28e-06	583.18402745	732.97228237	751.56813601	7.82100733	0.01433931	-0.35611158
0.07079	12.45858	0.0012792	5e-07	0.0	1e-08	0.00077111	6.8e-07	1e-07	1.28e-06	583.36404769	732.93288241	751.51243963	7.805843	0.01457133	-0.35606784
0.07089	12.46938	0.00128347	5.1e-07	0.0	1e-08	0.00076681	6.8e-07	1e-07	1.29e-06	583.54370501	732.89352433	751.4568451	7.79069897	0.014804	-0.35602418
0.07099	12.48016	0.00128774	5.1e-07	0.0	1e-08	0.00076253	6.9e-07	1.1e-07	1.29e-06	583.72300002	732.85420831	751.40135227	7.77557514	0.0150373	-0.3559806
0.07109	12.49092	0.00129198	5.2e-07	0.0	1e-08	0.00075826	7e-07	1.1e-07	1.29e-06	583.90193333	732.81493452	751.345961	7.76047142	0.01527125	-0.3559371
0.07119	12.50165	0.00129622	5.2e-07	0.0	1e-08	0.000754	7.1e-07	1.1e-07	1.3e-06	584.08050554	732.77570315	751.29067115	7.74538772	0.01550582	-0.35589368
0.07129	12.51236	0.00130043	5.3e-07	0.0	1e-08	0.00074976	7.2e-07	1.1e-07	1.3e-06	584.25871727	732.73651441	751.23548258	7.73032395	0.01574103	-0.35585034
0.07139	12.52305	0.00130463	5.4e-07	0.0	1e-08	0.00074554	7.3e-07	1.1e-07	1.31e-06	584.43656911	732.69736852	751.18039515	7.71528002	0.01597687	-0.35580708
0.07149	12.53372	0.00130882	5.4e-07	0.0	1e-08	0.00074133	7.4e-07	1.1e-07	1.31e-06	584.61406166	732.6582657	751.12540872	7.70025583	0.01621334	-0.3557639
0.07159	12.54436	0.00131299	5.5e-07	0.0	1e-08	0.00073714	7.5e-07	1.1e-07	1.32e-06	584.79119551	732.61920621	751.07052315	7.68525129	0.01645043	-0.35572079
0.07169	12.55498	0.00131715	5.5e-07	0.0	1e-08	0.00073296	7.6e-07	1.2e-07	1.32e-06	584.96797116	732.5801903	751.01573834	7.67018888	0.01668814	-0.35567777
0.07179	12.56557	0.00132129	5.6e-07	0.0	1e-08	0.0007288	7.7e-07	1.2e-07	1.32e-06	585.1443866	732.54121827	750.96105489	7.65512234	0.01692648	-0.35563483
0.07189	12.57614	0.00132541	5.7e-07	0.0	1e-08	0.00072465	7.8e-07	1.2e-07	1.33e-06	585.32044228	732.50229038	750.90647271	7.64002989	0.01716545	-0.35559196
0.07199	12.58669	0.00132952	5.7e-07	0.0	1e-08	0.00072052	7.9e-07	1.2e-07	1.33e-06	585.49613765	732.46340696	750.85199199	7.62490447	0.01740503	-0.35554918
0.07209	12.59722	0.00133361	5.8e-07	0.0	1e-08	0.0007164	8e-07	1.2e-07	1.34e-06	585.67147548	732.42456831	750.79761197	7.61002736	0.01764521	-0.35550647
0.07219	12.60772	0.00133769	5.9e-07	0.0	1e-08	0.0007123	8.2e-07	1.2e-07	1.34e-06	585.84645729	732.38577477	750.74333223	7.59508282	0.01788601	-0.35546384
0.07229	12.6182	0.00134175	5.9e-07	0.0	1e-08	0.00070822	8.3e-07	1.3e-07	1.34e-06	586.02108347	732.34702668	750.68915268	7.58018831	0.01812742	-0.35542129
0.07239	12.62866	0.0013458	6e-07	0.0	1e-08	0.00070415	8.4e-07	1.3e-07	1.35e-06	586.19535534	732.3083244	750.63507298	7.56533875	0.01836942	-0.35537882
0.07249	12.63909	0.00134983	6e-07	0.0	1e-08	0.0007001	8.5e-07	1.3e-07	1.35e-06	586.36927379	732.26966828	750.58109289	7.55051133	0.01861202	-0.35533643
0.07259	12.6495	0.00135384	6.1e-07	0.0	1e-08	0.00069606	8.6e-07	1.3e-07	1.36e-06	586.54283938	732.2310587	750.52721229	7.53570076	0.0188552	-0.35529412
0.07269	12.65988	0.00135784	6.2e-07	0.0	1e-08	0.00069204	8.7e-07	1.3e-07	1.36e-06	586.71605263	732.19249603	750.47343105	7.52090836	0.01909896	-0.35525188
0.07279	12.67024	0.00136182	6.2e-07	0.0	1e-08	0.00068804	8.8e-07	1.3e-07	1.36e-06	586.88891409	732.15398066	750.41974904	7.50613381	0.0193433	-0.35520972
0.07289	12.68058	0.00136578	6.3e-07	0.0	1e-08	0.00068405	8.9e-07	1.4e-07	1.37e-06	587.0614243	732.11551302	750.36616614	7.49137818	0.01958822	-0.35516764
0.07299	12.69089	0.00136973	6.4e-07	0.0	1e-08	0.00068008	9e-07	1.4e-07	1.37e-06	587.23358382	732.07709352	750.31268221	7.476641	0.0198337	-0.35512564
0.07309	12.70119	0.00137366	6.5e-07	0.0	1e-08	0.00067612	9.2e-07	1.4e-07	1.38e-06	587.40539319	732.0387226	750.25929713	7.46192196	0.02007975	-0.35508372
0.07319	12.71145	0.00137757	6.5e-07	0.0	1e-08	0.00067218	9.3e-07	1.4e-07	1.38e-06	587.57685295	732.0004007	750.20601076	7.44722101	0.02032635	-0.35504187
0.07329	12.7217	0.00138147	6.6e-07	0.0	1e-08	0.00066826	9.4e-07	1.4e-07	1.38e-06	587.74796363	731.9621283	750.15282297	7.43253806	0.02057351	-0.3550001
0.07339	12.73192	0.00138535	6.7e-07	0.0	1e-08	0.00066436	9.5e-07	1.5e-07	1.39e-06	587.91872577	731.92390586	750.09973365	7.41787307	0.02082122	-0.35495841
0.07349	12.74211	0.00138922	6.7e-07	0.0	1e-08	0.00066047	9.6e-07	1.5e-07	1.39e-06	588.08913988	731.88573389	750.04674267	7.40322588	0.02106946	-0.35491679
0.07359	12.75228	0.00139307	6.8e-07	0.0	1e-08	0.00065659	9.8e-07	1.5e-07	1.4e-06	588.2592065	731.84761286	749.99384989	7.38859641	0.02131825	-0.35487525
0.07369	12.76243	0.0013969	6.9e-07	0.0	1e-08	0.00065274	9.9e-07	1.5e-07	1.4e-06	588.42892615	731.80954331	749.94105521	7.37398458	0.02156756	-0.35483379
0.07379	12.77256	0.00140071	6.9e-07	0.0	1e-08	0.0006489	1e-06	1.5e-07	1.4e-06	588.59829934	731.77152576	749.88835848	7.35939028	0.0218174	-0.35479241
0.07389	12.78266	0.00140451	7e-07	0.0	1e-08	0.00064508	1.01e-06	1.6e-07	1.41e-06	588.76732659	731.73356075	749.83575959	7.34481347	0.02206776	-0.3547511
0.07399	12.79274	0.00140829	7.1e-07	0.0	1e-08	0.00064127	1.02e-06	1.6e-07	1.41e-06	588.93600841	731.69564884	749.78325842	7.33025389	0.02231862	-0.35470987
0.07409	12.80279	0.00141205	7.2e-07	0.0	1e-08	0.00063748	1.04e-06	1.6e-07	1.42e-06	589.1043453	731.65779059	749.73085485	7.31571154	0.02256999	-0.35466872
0.07419	12.81282	0.0014158	7.2e-07	0.0	1e-08	0.00063371	1.05e-06	1.6e-07	1.42e-06	589.27233778	731.61998658	749.67854875	7.30118631	0.02282186	-0.35462764
0.07429	12.82282	0.00141953	7.3e-07	0.0	1e-08	0.00062995	1.06e-06	1.6e-07	1.42e-06	589.43998634	731.58223742	749.62634001	7.2866781	0.02307422	-0.35458664
0.07439	12.8328	0.00142324	7.4e-07	0.0	1e-08	0.00062621	1.08e-06	1.7e-07	1.43e-06	589.60729147	731.54454371	749.5742285	7.27218686	0.02332707	-0.35454572
0.07449	12.84276	0.00142693	7.5e-07	0.0	1e-08	0.00062249	1.09e-06	1.7e-07	1.43e-06	589.77425367	731.50690607	749.52221411	7.25771234	0.02358039	-0.35450487
0.07459	12.8527	0.00143061	7.5e-07	0.0	1e-08	0.00061879	1.1e-06	1.7e-07	1.43e-06	589.94087342	731.46932515	749.47029671	7.24325436	0.02383417	-0.3544641
0.07469	12.8626	0.00143427	7.6e-07	0.0	1e-08	0.0006151	1.11e-06	1.7e-07	1.44e-06	590.10715122	731.43180158	749.4184762	7.22881323	0.02408842	-0.3544234
0.07479	12.87249	0.00143791	7.7e-07	0.0	1e-08	0.00061143	1.13e-06	1.7e-07	1.44e-06	590.27308646	731.39433604	749.36675278	7.21422814	0.02434311	-0.35438278
0.07489	12.88235	0.00144154	7.8e-07	0.0	1e-08	0.00060778	1.14e-06	1.8e-07	1.45e-06	590.4386762	731.3569292	749.31512731	7.19963327	0.02459827	-0.35434224
0.07499	12.89219	0.00144515	7.8e-07	0.0	1e-08	0.00060414	1.16e-06	1.8e-07	1.45e-06	590.60392094	731.31958172	749.2635997	7.18516612	0.02485388	-0.35430177
0.07509	12.902	0.00144874	7.9e-07	0.0	1e-08	0.00060053	1.17e-06	1.8e-07	1.45e-06	590.76882512	731.28229443	749.21216865	7.17072261	0.02510993	-0.35426138
0.07519	12.91179	0.00145231	8e-07	0.0	1e-08	0.00059692	1.18e-06	1.8e-07	1.46e-06	590.93338838	731.245068	749.16083431	7.15631741	0.02536645	-0.35422107
0.07529	12.92155	0.00145587	8.1e-07	0.0	1e-08	0.00059334	1.2e-06	1.8e-07	1.46e-06	591.09761184	731.20790318	749.10959636	7.14196071	0.0256233	-0.35418083
0.07539	12.93129	0.00145941	8.2e-07	0.0	1e-08	0.00058977	1.21e-06	1.9e-07	1.46e-06	591.26149655	731.1708007	749.05845453	7.12764099	0.02588062	-0.35414067
0.07549	12.941	0.00146293	8.2e-07	0.0	1e-08	0.00058622	1.22e-06	1.9e-07	1.47e-06	591.42504334	731.13376129	749.00740859	7.11333718	0.02613832	-0.35410058
0.07559	12.95069	0.00146643	8.3e-07	0.0	1e-08	0.00058269	1.24e-06	1.9e-07	1.47e-06	591.58825252	731.09678572	748.95645848	7.0990427	0.02639639	-0.35406057
0.07569	12.96036	0.00146992	8.4e-07	0.0	1e-08	0.00057918	1.25e-06	1.9e-07	1.47e-06	591.75112446	731.05987479	748.90560411	7.08476334	0.02665484	-0.35402063
0.07579	12.97	0.00147339	8.5e-07	0.0	1e-08	0.00057568	1.27e-06	2e-07	1.48e-06	591.91365958	731.02302927	748.85484539	7.07049868	0.02691366	-0.35398077
0.07589	12.97962	0.00147684	8.6e-07	0.0	1e-08	0.0005722	1.28e-06	2e-07	1.48e-06	592.07585834	730.98624998	748.80418219	7.05624972	0.02717283	-0.35394098
0.07599	12.98921	0.00148027	8.6e-07	0.0	1e-08	0.00056874	1.3e-06	2e-07	1.48e-06	592.23772119	730.94953775	748.75361442	7.04201674	0.02743236	-0.35390127
0.07609	12.99878	0.00148369	8.7e-07	0.0	1e-08	0.00056529	1.31e-06	2e-07	1.49e-06	592.39924857	730.91289339	748.70314196	7.02779811	0.02769222	-0.35386163
0.07619	13.00832	0.00148709	8.8e-07	0.0	1e-08	0.00056186	1.33e-06	2e-07	1.49e-06	592.56044091	730.87631775	748.65276471	7.01359468	0.02795241	-0.35382207
0.07629	13.01784	0.00149047	8.9e-07	0.0	1e-08	0.00055845	1.34e-06	2.1e-07	1.49e-06	592.72129865	730.83981169	748.60248256	6.99940617	0.02821293	-0.35378258
0.07639	13.02733	0.00149383	9e-07	0.0	1e-08	0.00055506	1.36e-06	2.1e-07	1.5e-06	592.8818222	730.80337609	748.55229542	6.98523214	0.02847376	-0.35374317
0.07649	13.0368	0.00149718	9.1e-07	0.0	1e-08	0.00055169	1.37e-06	2.1e-07	1.5e-06	593.04201199	730.76701181	748.50220318	6.97107268	0.02873488	-0.35370383
0.07659	13.04625	0.00150051	9.1e-07	0.0	1e-08	0.00054833	1.39e-06	2.1e-07	1.5e-06	593.20186844	730.73071976	748.45220573	6.95692773	0.0289963	-0.35366456
0.07669	13.05567	0.00150382	9.2e-07	0.0	1e-08	0.00054499	1.4e-06	2.2e-07	1.51e-06	593.36139196	730.69450084	748.40230299	6.94279709	0.029258	-0.35362537
0.07679	13.06506	0.00150711	9.3e-07	0.0	1e-08	0.00054166	1.42e-06	2.2e-07	1.51e-06	593.52058296	730.65835598	748.35249484	6.92868055	0.02951996	-0.35358626
0.07689	13.07443	0.00151039	9.4e-07	0.0	1e-08	0.00053836	1.43e-06	2.2e-07	1.51e-06	593.67944185	730.62228613	748.30278119	6.91457817	0.02978218	-0.35354722
0.07699	13.08377	0.00151365	9.5e-07	0.0	1e-08	0.00053507	1.45e-06	2.2e-07	1.52e-06	593.83796904	730.58629222	748.25316195	6.90048933	0.03004462	-0.35350825
0.07709	13.09309	0.00151689	9.6e-07	0.0	1e-08	0.0005318	1.46e-06	2.3e-07	1.52e-06	593.9961649	730.55037527	748.20363702	6.88641461	0.03030731	-0.35346936
0.07719	13.10239	0.00152011	9.7e-07	0.0	1e-08	0.00052854	1.48e-06	2.3e-07	1.52e-06	594.15402986	730.5145362	748.1542063	6.87235395	0.03057026	-0.35343054
0.07729	13.11166	0.00152332	9.7e-07	0.0	1e-08	0.00052531	1.5e-06	2.3e-07	1.53e-06	594.31156431	730.47877596	748.10486969	6.85830688	0.03083342	-0.35339179
0.07739	13.1209	0.0015265	9.8e-07	0.0	1e-08	0.00052209	1.51e-06	2.3e-07	1.53e-06	594.46876861	730.44309566	748.05562711	6.84427235	0.03109671	-0.35335312
0.07749	13.13012	0.00152967	9.9e-07	0.0	1e-08	0.00051889	1.53e-06	2.4e-07	1.53e-06	594.62564317	730.40749624	748.00647845	6.83025221	0.03136028	-0.35331452
0.07759	13.13932	0.00153283	1e-06	0.0	1e-08	0.0005157	1.55e-06	2.4e-07	1.54e-06	594.78218839	730.37197866	747.95742363	6.81624578	0.03162407	-0.353276
0.07769	13.14849	0.00153596	1.01e-06	0.0	1e-08	0.00051254	1.56e-06	2.4e-07	1.54e-06	594.9384046	730.33654412	747.90846256	6.80224951	0.03188778	-0.35323755
0.07779	13.15763	0.00153908	1.02e-06	0.0	1e-08	0.00050939	1.58e-06	2.4e-07	1.54e-06	595.09429219	730.30119365	747.85959515	6.78826802	0.0321518	-0.35319917
0.07789	13.16675	0.00154218	1.03e-06	0.0	1e-08	0.00050626	1.6e-06	2.5e-07	1.55e-06	595.24985153	730.26592825	747.81082131	6.77429975	0.03241601	-0.35316087
0.07799	13.17584	0.00154526	1.04e-06	0.0	1e-08	0.00050314	1.61e-06	2.5e-07	1.55e-06	595.40508302	730.23074893	747.76214094	6.76034469	0.03268039	-0.35312264
0.07809	13.18491	0.00154833	1.05e-06	0.0	2e-08	0.00050005	1.63e-06	2.5e-07	1.55e-06	595.55998704	730.19565674	747.71355395	6.74640287	0.03294496	-0.35308448
0.07819	13.19395	0.00155138	1.05e-06	0.0	2e-08	0.00049697	1.65e-06	2.6e-07	1.56e-06	595.7145628	730.16065295	747.66506059	6.73237833	0.03320931	-0.3530464
0.07829	13.20297	0.00155441	1.06e-06	0.0	2e-08	0.0004939	1.66e-06	2.6e-07	1.56e-06	595.86881011	730.12573871	747.61666094	6.71839997	0.03347398	-0.35300839
0.07839	13.21196	0.00155742	1.07e-06	0.0	2e-08	0.00049086	1.68e-06	2.6e-07	1.56e-06	596.02272943	730.09091503	747.56835487	6.70441776	0.03373877	-0.35297046
0.07849	13.22092	0.00156041	1.08e-06	0.0	2e-08	0.00048783	1.7e-06	2.6e-07	1.57e-06	596.17632071	730.05618303	747.52014242	6.69043002	0.03400367	-0.35293259
0.07859	13.22986	0.00156339	1.09e-06	0.0	2e-08	0.00048482	1.72e-06	2.7e-07	1.57e-06	596.32958389	730.02154383	747.47202364	6.6764351	0.03426867	-0.3528948
0.07869	13.23878	0.00156635	1.1e-06	0.0	2e-08	0.00048183	1.73e-06	2.7e-07	1.57e-06	596.48252042	729.98699865	747.4239981	6.6626018	0.03453348	-0.35285709
0.07879	13.24767	0.00156929	1.11e-06	0.0	2e-08	0.00047885	1.75e-06	2.7e-07	1.57e-06	596.6351321	729.95254876	747.37606531	6.64870375	0.03479848	-0.35281944
0.07889	13.25653	0.00157222	1.12e-06	0.0	2e-08	0.00047589	1.77e-06	2.7e-07	1.58e-06	596.78741823	729.91819527	747.32822549	6.63482624	0.0350635	-0.35278188
0.07899	13.26537	0.00157513	1.13e-06	0.0	2e-08	0.00047295	1.79e-06	2.8e-07	1.58e-06	596.93937939	729.88393938	747.28047849	6.62097116	0.03532855	-0.35274438
0.07909	13.27418	0.00157802	1.14e-06	0.0	2e-08	0.00047003	1.81e-06	2.8e-07	1.58e-06	597.09101616	729.8497823	747.23282414	6.60714037	0.03559361	-0.35270696
0.07919	13.28296	0.00158089	1.15e-06	0.0	2e-08	0.00046712	1.82e-06	2.8e-07	1.59e-06	597.24232918	729.81572527	747.1852623	6.59332837	0.03585863	-0.3526696
0.07929	13.29172	0.00158375	1.16e-06	0.0	2e-08	0.00046423	1.84e-06	2.9e-07	1.59e-06	597.39331881	729.78176955	747.13779286	6.579528	0.0361236	-0.35263233
0.07939	13.30046	0.00158659	1.17e-06	0.0	2e-08	0.00046136	1.86e-06	2.9e-07	1.59e-06	597.54398538	729.74791642	747.09041575	6.56573825	0.0363885	-0.35259512
0.07949	13.30917	0.00158941	1.18e-06	0.0	2e-08	0.0004585	1.88e-06	2.9e-07	1.59e-06	597.6943292	729.71416712	747.0431309	6.55195857	0.03665335	-0.35255799
0.07959	13.31785	0.00159222	1.19e-06	0.0	2e-08	0.00045566	1.9e-06	3e-07	1.6e-06	597.84435055	729.68052293	746.99593824	6.53818854	0.03691811	-0.35252092
0.07969	13.3265	0.001595	1.2e-06	0.0	2e-08	0.00045284	1.92e-06	3e-07	1.6e-06	597.99404972	729.64698513	746.94883771	6.52442826	0.03718279	-0.35248394
0.07979	13.33513	0.00159777	1.21e-06	0.0	2e-08	0.00045003	1.93e-06	3e-07	1.6e-06	598.14342701	729.61355502	746.90182923	6.51067816	0.03744737	-0.35244702
0.07989	13.34374	0.00160053	1.22e-06	0.0	2e-08	0.00044725	1.95e-06	3e-07	1.61e-06	598.29248272	729.58023391	746.85491274	6.49693816	0.03771183	-0.35241017
0.07999	13.35231	0.00160326	1.23e-06	0.0	2e-08	0.00044447	1.97e-06	3.1e-07	1.61e-06	598.44121712	729.54702313	746.80808817	6.48320799	0.03797616	-0.3523734
0.08009	13.36086	0.00160598	1.24e-06	0.0	2e-08	0.00044172	1.99e-06	3.1e-07	1.61e-06	598.58963052	729.51392401	746.76135546	6.46948746	0.03824035	-0.3523367
0.08019	13.36939	0.00160868	1.25e-06	0.0	2e-08	0.00043898	2.01e-06	3.1e-07	1.61e-06	598.73772318	729.4809379	746.71471454	6.4557763	0.03850438	-0.35230007
0.08029	13.37789	0.00161137	1.26e-06	0.0	2e-08	0.00043626	2.03e-06	3.2e-07	1.62e-06	598.88549539	729.44806617	746.66816534	6.44207424	0.03876822	-0.35226352
0.08039	13.38636	0.00161404	1.27e-06	0.0	2e-08	0.00043356	2.05e-06	3.2e-07	1.62e-06	599.03294741	729.41531018	746.62170781	6.4283815	0.0390319	-0.35222703
0.08049	13.3948	0.00161669	1.28e-06	0.0	2e-08	0.00043087	2.07e-06	3.2e-07	1.62e-06	599.18007951	729.38267132	746.57534189	6.41469751	0.03929537	-0.35219062
0.08059	13.40322	0.00161932	1.29e-06	0.0	2e-08	0.0004282	2.09e-06	3.3e-07	1.62e-06	599.32689196	729.35015098	746.52906752	6.40102219	0.03955862	-0.35215428
0.08069	13.41161	0.00162194	1.3e-06	0.0	2e-08	0.00042555	2.11e-06	3.3e-07	1.63e-06	599.473385	729.31775058	746.48288463	6.3873555	0.03982164	-0.35211801
0.08079	13.41998	0.00162454	1.31e-06	0.0	2e-08	0.00042291	2.13e-06	3.3e-07	1.63e-06	599.6195589	729.28547154	746.43679318	6.37369703	0.0400844	-0.35208182
0.08089	13.42832	0.00162713	1.32e-06	0.0	2e-08	0.00042029	2.15e-06	3.4e-07	1.63e-06	599.7654139	729.2533153	746.3907931	6.36004707	0.04034693	-0.35204569
0.08099	13.43663	0.0016297	1.33e-06	0.0	2e-08	0.00041769	2.17e-06	3.4e-07	1.64e-06	599.91095025	729.22128331	746.34488435	6.34640428	0.04060912	-0.35200964
0.08109	13.44492	0.00163225	1.34e-06	0.0	2e-08	0.0004151	2.19e-06	3.4e-07	1.64e-06	600.05616817	729.18937705	746.29906687	6.33277006	0.04087107	-0.35197366
0.08119	13.45318	0.00163478	1.35e-06	0.0	2e-08	0.00041253	2.21e-06	3.4e-07	1.64e-06	600.20106793	729.15759793	746.25334061	6.31914407	0.04113277	-0.35193775
0.08129	13.46141	0.0016373	1.36e-06	0.0	2e-08	0.00040997	2.23e-06	3.5e-07	1.64e-06	600.34564973	729.1259475	746.20770553	6.30552377	0.04139401	-0.35190191
0.08139	13.46961	0.0016398	1.37e-06	0.0	2e-08	0.00040743	2.25e-06	3.5e-07	1.65e-06	600.4899138	729.09442723	746.16216156	6.29191224	0.04165503	-0.35186614
0.08149	13.47779	0.00164229	1.38e-06	0.0	2e-08	0.00040491	2.27e-06	3.5e-07	1.65e-06	600.6338604	729.06303858	746.11670867	6.27830695	0.04191564	-0.35183045
0.08159	13.48594	0.00164475	1.39e-06	0.0	2e-08	0.00040241	2.29e-06	3.6e-07	1.65e-06	600.77748969	729.03178317	746.07134681	6.26470908	0.04217593	-0.35179482
0.08169	13.49406	0.00164721	1.4e-06	0.0	2e-08	0.00039992	2.31e-06	3.6e-07	1.65e-06	600.92080193	729.00066245	746.02607593	6.25111842	0.04243587	-0.35175927
0.08179	13.50216	0.00164964	1.41e-06	0.0	2e-08	0.00039744	2.33e-06	3.6e-07	1.66e-06	601.06379732	728.96967795	745.98089599	6.23753421	0.04269542	-0.35172379
0.08189	13.51023	0.00165206	1.42e-06	0.0	2e-08	0.00039499	2.35e-06	3.7e-07	1.66e-06	601.20647606	728.93883125	745.93580695	6.22395595	0.04295453	-0.35168838
0.08199	13.51827	0.00165446	1.43e-06	0.0	2e-08	0.00039255	2.37e-06	3.7e-07	1.66e-06	601.34883835	728.90812393	745.89080877	6.21038367	0.04321321	-0.35165304
0.08209	13.52629	0.00165685	1.44e-06	0.0	2e-08	0.00039012	2.4e-06	3.7e-07	1.66e-06	601.49088436	728.87755759	745.84590141	6.19681709	0.04347143	-0.35161778
0.08219	13.53428	0.00165922	1.45e-06	0.0	2e-08	0.00038771	2.42e-06	3.8e-07	1.67e-06	601.63261429	728.84713383	745.80108483	6.18325611	0.04372919	-0.35158258
0.08229	13.54224	0.00166158	1.46e-06	0.0	2e-08	0.00038532	2.44e-06	3.8e-07	1.67e-06	601.77402833	728.81685426	745.75635901	6.16970059	0.04398649	-0.35154746
0.08239	13.55017	0.00166391	1.47e-06	0.0	2e-08	0.00038294	2.46e-06	3.8e-07	1.67e-06	601.91512663	728.78672051	745.7117239	6.15615036	0.04424329	-0.35151241
0.08249	13.55807	0.00166624	1.48e-06	0.0	2e-08	0.00038058	2.48e-06	3.9e-07	1.67e-06	602.05590928	728.75673421	745.66717951	6.14254133	0.04449959	-0.35147742
0.08259	13.56595	0.00166854	1.49e-06	0.0	2e-08	0.00037824	2.5e-06	3.9e-07	1.67e-06	602.19637413	728.72689703	745.62272649	6.12889059	0.04475539	-0.35144251
0.08269	13.5738	0.00167083	1.5e-06	0.0	2e-08	0.00037591	2.53e-06	4e-07	1.68e-06	602.33652058	728.69721063	745.57836502	6.11518305	0.04501065	-0.35140768
0.08279	13.58163	0.00167311	1.51e-06	0.0	2e-08	0.0003736	2.55e-06	4e-07	1.68e-06	602.47634793	728.6676767	745.53409533	6.10154441	0.04526538	-0.35137291
0.08289	13.58942	0.00167537	1.53e-06	0.0	2e-08	0.0003713	2.57e-06	4e-07	1.68e-06	602.61585956	728.63829697	745.48991646	6.08802074	0.04551954	-0.35133822
0.08299	13.59719	0.00167761	1.54e-06	0.0	2e-08	0.00036902	2.59e-06	4.1e-07	1.68e-06	602.75505661	728.60907313	745.44582807	6.0745027	0.04577311	-0.35130359
0.08309	13.60493	0.00167984	1.55e-06	0.0	2e-08	0.00036675	2.61e-06	4.1e-07	1.69e-06	602.8939391	728.5800069	745.40183019	6.06098445	0.04602608	-0.35126904
0.08319	13.61264	0.00168205	1.56e-06	0.0	2e-08	0.0003645	2.64e-06	4.1e-07	1.69e-06	603.03250712	728.55110001	745.35792282	6.04746865	0.04627844	-0.35123456
0.08329	13.62032	0.00168425	1.57e-06	0.0	2e-08	0.00036226	2.66e-06	4.2e-07	1.69e-06	603.1707608	728.52235421	745.31410592	6.03395623	0.04653017	-0.35120015
0.08339	13.62798	0.00168643	1.58e-06	0.0	2e-08	0.00036004	2.68e-06	4.2e-07	1.69e-06	603.30870027	728.49377123	745.27037949	6.02044707	0.04678125	-0.35116581
0.08349	13.6356	0.00168859	1.59e-06	0.0	2e-08	0.00035784	2.7e-06	4.2e-07	1.7e-06	603.44632564	728.46535287	745.2267435	6.00694077	0.04703166	-0.35113154
0.08359	13.6432	0.00169074	1.6e-06	0.0	3e-08	0.00035565	2.73e-06	4.3e-07	1.7e-06	603.58363703	728.43710088	745.18319794	5.99343689	0.0472814	-0.35109734
0.08369	13.65077	0.00169288	1.61e-06	0.0	3e-08	0.00035348	2.75e-06	4.3e-07	1.7e-06	603.72063454	728.40901709	745.13974281	5.97993513	0.04753044	-0.35106322
0.08379	13.65831	0.001695	1.62e-06	0.0	3e-08	0.00035132	2.77e-06	4.3e-07	1.7e-06	603.85731828	728.38110329	745.09637809	5.96643526	0.04777878	-0.35102916
0.08389	13.66583	0.0016971	1.63e-06	0.0	3e-08	0.00034917	2.79e-06	4.4e-07	1.7e-06	603.99368834	728.35336131	745.05310378	5.95293691	0.04802638	-0.35099518
0.08399	13.67331	0.00169919	1.65e-06	0.0	3e-08	0.00034704	2.82e-06	4.4e-07	1.71e-06	604.12974479	728.32579299	745.00991986	5.93943981	0.04827324	-0.35096127
0.08409	13.68077	0.00170126	1.66e-06	0.0	3e-08	0.00034493	2.84e-06	4.5e-07	1.71e-06	604.26548772	728.29840019	744.96682634	5.92594372	0.04851934	-0.35092742
0.08419	13.6882	0.00170332	1.67e-06	0.0	3e-08	0.00034283	2.86e-06	4.5e-07	1.71e-06	604.40091721	728.27118478	744.92382322	5.91244836	0.04876467	-0.35089365
0.08429	13.6956	0.00170536	1.68e-06	0.0	3e-08	0.00034075	2.89e-06	4.5e-07	1.71e-06	604.53603332	728.24414865	744.88091049	5.89895346	0.0490092	-0.35085995
0.08439	13.70297	0.00170739	1.69e-06	0.0	3e-08	0.00033868	2.91e-06	4.6e-07	1.71e-06	604.6708361	728.21729369	744.83808816	5.88545842	0.04925292	-0.35082632
0.08449	13.71031	0.0017094	1.7e-06	0.0	3e-08	0.00033663	2.93e-06	4.6e-07	1.72e-06	604.80532561	728.19062182	744.79535623	5.87196377	0.04949583	-0.35079277
0.08459	13.71763	0.0017114	1.71e-06	0.0	3e-08	0.00033459	2.96e-06	4.6e-07	1.72e-06	604.93950189	728.16413498	744.75271472	5.858468	0.04973788	-0.35075928
0.08469	13.72491	0.00171339	1.72e-06	0.0	3e-08	0.00033256	2.98e-06	4.7e-07	1.72e-06	605.07336499	728.1378351	744.71016363	5.84497241	0.04997911	-0.35072586
0.08479	13.73217	0.00171535	1.74e-06	0.0	3e-08	0.00033055	3e-06	4.7e-07	1.72e-06	605.20691493	728.1117242	744.66770297	5.83147368	0.05021937	-0.35069252
0.08489	13.73939	0.00171731	1.75e-06	0.0	3e-08	0.00032856	3.03e-06	4.8e-07	1.72e-06	605.34015172	728.08580421	744.62533276	5.81797545	0.05045885	-0.35065924
0.08499	13.74659	0.00171925	1.76e-06	0.0	3e-08	0.00032658	3.05e-06	4.8e-07	1.73e-06	605.47307543	728.06007709	744.58305301	5.80447621	0.05069745	-0.35062604
0.08509	13.75376	0.00172117	1.77e-06	0.0	3e-08	0.00032461	3.07e-06	4.8e-07	1.73e-06	605.60568605	728.03454485	744.54086373	5.79097414	0.05093509	-0.35059291
0.08519	13.7609	0.00172308	1.78e-06	0.0	3e-08	0.00032266	3.1e-06	4.9e-07	1.73e-06	605.73798358	728.00920954	744.49876495	5.77746949	0.05117179	-0.35055985
0.08529	13.76801	0.00172498	1.79e-06	0.0	3e-08	0.00032073	3.12e-06	4.9e-07	1.73e-06	605.86996801	727.9840738	744.4567567	5.76396155	0.05140738	-0.35052687
0.08539	13.77509	0.00172686	1.8e-06	0.0	3e-08	0.0003188	3.15e-06	5e-07	1.73e-06	606.00163931	727.95913934	744.41483901	5.75045043	0.05164199	-0.35049396
0.08549	13.78214	0.00172873	1.81e-06	0.0	3e-08	0.00031689	3.17e-06	5e-07	1.74e-06	606.13299747	727.93440806	744.37301189	5.73693587	0.05187564	-0.35046113
0.08559	13.78917	0.00173058	1.83e-06	0.0	3e-08	0.000315	3.19e-06	5e-07	1.74e-06	606.26404247	727.90988201	744.33127539	5.72341717	0.05210826	-0.35042836
0.08569	13.79616	0.00173242	1.84e-06	0.0	3e-08	0.00031312	3.22e-06	5.1e-07	1.74e-06	606.39477425	727.88556351	744.28962953	5.70989662	0.05234039	-0.35039563
0.08579	13.80312	0.00173424	1.85e-06	0.0	3e-08	0.00031126	3.24e-06	5.1e-07	1.74e-06	606.52519279	727.86145401	744.24807434	5.69636954	0.05257106	-0.350363
0.08589	13.81005	0.00173605	1.86e-06	0.0	3e-08	0.0003094	3.27e-06	5.1e-07	1.74e-06	606.65529803	727.83755603	744.20660987	5.68283961	0.05280105	-0.35033042
0.08599	13.81696	0.00173785	1.87e-06	0.0	3e-08	0.00030757	3.29e-06	5.2e-07	1.75e-06	606.78508991	727.81387158	744.16523614	5.66930261	0.05302968	-0.35029793
0.08609	13.82383	0.00173963	1.88e-06	0.0	3e-08	0.00030574	3.32e-06	5.2e-07	1.75e-06	606.91456836	727.79040302	744.12395322	5.65576152	0.05325738	-0.3502655
0.08619	13.83067	0.00174139	1.89e-06	0.0	3e-08	0.00030393	3.34e-06	5.3e-07	1.75e-06	607.04373329	727.76715257	744.08276114	5.64221249	0.05348384	-0.35023316
0.08629	13.83749	0.00174315	1.91e-06	0.0	3e-08	0.00030214	3.37e-06	5.3e-07	1.75e-06	607.17258462	727.74412251	744.04165996	5.6286558	0.05370919	-0.35020088
0.08639	13.84427	0.00174489	1.92e-06	0.0	3e-08	0.00030036	3.39e-06	5.3e-07	1.75e-06	607.30112219	727.72131518	744.00064975	5.61509279	0.05393343	-0.35016867
0.08649	13.85102	0.00174661	1.93e-06	0.0	3e-08	0.00029859	3.41e-06	5.4e-07	1.75e-06	607.42934592	727.69873282	743.95973055	5.60152353	0.05415655	-0.35013653
0.08659	13.85774	0.00174833	1.94e-06	0.0	3e-08	0.00029683	3.44e-06	5.4e-07	1.76e-06	607.55725574	727.67637772	743.91890241	5.58794803	0.05437855	-0.35010447
0.08669	13.86444	0.00175002	1.95e-06	0.0	3e-08	0.00029509	3.46e-06	5.5e-07	1.76e-06	607.68485155	727.65425214	743.87816538	5.57436496	0.0545994	-0.35007248
0.08679	13.8711	0.00175171	1.96e-06	0.0	3e-08	0.00029336	3.49e-06	5.5e-07	1.76e-06	607.81213319	727.63235843	743.83751953	5.56077179	0.05481904	-0.35004057
0.08689	13.87773	0.00175338	1.97e-06	0.0	3e-08	0.00029165	3.51e-06	5.5e-07	1.76e-06	607.9391005	727.61069898	743.79696494	5.54716906	0.05503748	-0.35000872
0.08699	13.88433	0.00175504	1.99e-06	0.0	3e-08	0.00028995	3.54e-06	5.6e-07	1.76e-06	608.06575331	727.58927616	743.75650167	5.53355658	0.0552547	-0.34997694
0.08709	13.8909	0.00175668	2e-06	0.0	3e-08	0.00028826	3.56e-06	5.6e-07	1.76e-06	608.19209146	727.56809239	743.71612982	5.51993399	0.05547069	-0.34994524
0.08719	13.89744	0.00175831	2.01e-06	0.0	3e-08	0.00028659	3.59e-06	5.7e-07	1.77e-06	608.31811475	727.5471501	743.67584944	5.50630083	0.05568545	-0.3499136
0.08729	13.90395	0.00175993	2.02e-06	0.0	3e-08	0.00028493	3.62e-06	5.7e-07	1.77e-06	608.44382255	727.52645172	743.63566076	5.49252055	0.05589895	-0.34988204
0.08739	13.91042	0.00176154	2.03e-06	0.0	3e-08	0.00028328	3.64e-06	5.7e-07	1.77e-06	608.56920947	727.50599976	743.59556539	5.47866749	0.05611121	-0.34985056
0.08749	13.91687	0.00176313	2.04e-06	0.0	3e-08	0.00028165	3.67e-06	5.8e-07	1.77e-06	608.6942784	727.48579679	743.55556249	5.46493125	0.05632219	-0.34981914
0.08759	13.92328	0.0017647	2.06e-06	0.0	3e-08	0.00028003	3.69e-06	5.8e-07	1.77e-06	608.81903093	727.4658453	743.51565164	5.45124379	0.05653187	-0.3497878
0.08769	13.92967	0.00176627	2.07e-06	0.0	3e-08	0.00027842	3.72e-06	5.9e-07	1.77e-06	608.94346758	727.44614785	743.47583271	5.4375586	0.05674024	-0.34975653
0.08779	13.93602	0.00176782	2.08e-06	0.0	3e-08	0.00027683	3.74e-06	5.9e-07	1.78e-06	609.06758823	727.42670704	743.43610575	5.42385843	0.05694729	-0.34972533
0.08789	13.94234	0.00176936	2.09e-06	0.0	3e-08	0.00027524	3.77e-06	6e-07	1.78e-06	609.19139256	727.40752546	743.39647089	5.41014045	0.057153	-0.34969421
0.08799	13.94863	0.00177089	2.1e-06	0.0	3e-08	0.00027367	3.79e-06	6e-07	1.78e-06	609.31488025	727.38860577	743.35692825	5.39640559	0.05735737	-0.34966315
0.08809	13.95489	0.0017724	2.11e-06	0.0	4e-08	0.00027212	3.82e-06	6e-07	1.78e-06	609.43805098	727.36995062	743.31747795	5.3826546	0.05756036	-0.34963217
0.08819	13.96111	0.0017739	2.12e-06	0.0	4e-08	0.00027058	3.84e-06	6.1e-07	1.78e-06	609.56090445	727.35156272	743.2781201	5.36888743	0.05776198	-0.34960126
0.08829	13.96731	0.00177539	2.14e-06	0.0	4e-08	0.00026905	3.87e-06	6.1e-07	1.78e-06	609.68344035	727.33344478	743.23885483	5.35510356	0.05796222	-0.34957043
0.08839	13.97347	0.00177686	2.15e-06	0.0	4e-08	0.00026753	3.9e-06	6.2e-07	1.79e-06	609.80565833	727.31559957	743.19968227	5.34130232	0.05816105	-0.34953967
0.08849	13.9796	0.00177832	2.16e-06	0.0	4e-08	0.00026602	3.92e-06	6.2e-07	1.79e-06	609.92755807	727.29802988	743.16060253	5.327483	0.05835847	-0.34950898
0.08859	13.9857	0.00177977	2.17e-06	0.0	4e-08	0.00026453	3.95e-06	6.2e-07	1.79e-06	610.04913919	727.28073853	743.12161577	5.31364493	0.05855446	-0.34947836
0.08869	13.99176	0.00178121	2.18e-06	0.0	4e-08	0.00026305	3.97e-06	6.3e-07	1.79e-06	610.17040133	727.26372837	743.0827221	5.29978739	0.05874901	-0.34944782
0.08879	13.9978	0.00178263	2.19e-06	0.0	4e-08	0.00026158	4e-06	6.3e-07	1.79e-06	610.29134409	727.24700231	743.04392169	5.28590969	0.05894212	-0.34941735
0.08889	14.0038	0.00178405	2.21e-06	0.0	4e-08	0.00026013	4.02e-06	6.4e-07	1.79e-06	610.41196706	727.23056325	743.00521468	5.27201109	0.05913377	-0.34938695
0.08899	14.00977	0.00178545	2.22e-06	0.0	4e-08	0.00025868	4.05e-06	6.4e-07	1.79e-06	610.53226984	727.21441418	742.96660121	5.25809085	0.05932395	-0.34935663
0.08909	14.0157	0.00178683	2.23e-06	0.0	4e-08	0.00025725	4.08e-06	6.5e-07	1.8e-06	610.65225196	727.19855809	742.92808146	5.24414822	0.05951265	-0.34932638
0.08919	14.02161	0.00178821	2.24e-06	0.0	4e-08	0.00025584	4.1e-06	6.5e-07	1.8e-06	610.77191299	727.18299802	742.88965558	5.2301824	0.05969986	-0.3492962
0.08929	14.02748	0.00178957	2.25e-06	0.0	4e-08	0.00025443	4.13e-06	6.5e-07	1.8e-06	610.89125243	727.16773704	742.85132375	5.21619259	0.05988556	-0.3492661
0.08939	14.03331	0.00179092	2.26e-06	0.0	4e-08	0.00025304	4.15e-06	6.6e-07	1.8e-06	611.01026981	727.15277829	742.81308614	5.20217797	0.06006976	-0.34923607
0.08949	14.03912	0.00179226	2.27e-06	0.0	4e-08	0.00025165	4.18e-06	6.6e-07	1.8e-06	611.12896461	727.13812491	742.77494293	5.18813769	0.06025244	-0.34920612
0.08959	14.04489	0.00179358	2.29e-06	0.0	4e-08	0.00025029	4.2e-06	6.7e-07	1.8e-06	611.2473363	727.12378012	742.7368943	5.17407089	0.06043359	-0.34917624
0.08969	14.05063	0.0017949	2.3e-06	0.0	4e-08	0.00024893	4.23e-06	6.7e-07	1.8e-06	611.36538433	727.10974715	742.69894047	5.15997666	0.06061321	-0.34914643
0.08979	14.05633	0.0017962	2.31e-06	0.0	4e-08	0.00024758	4.26e-06	6.7e-07	1.81e-06	611.48310813	727.09602931	742.66108161	5.1458541	0.06079128	-0.3491167
0.08989	14.062	0.00179749	2.32e-06	0.0	4e-08	0.00024625	4.28e-06	6.8e-07	1.81e-06	611.60050712	727.08262994	742.62331794	5.13170227	0.0609678	-0.34908705
0.08999	14.06764	0.00179877	2.33e-06	0.0	4e-08	0.00024493	4.31e-06	6.8e-07	1.81e-06	611.71758067	727.06955242	742.58564967	5.11752019	0.06114276	-0.34905747
0.09009	14.07324	0.00180004	2.34e-06	0.0	4e-08	0.00024362	4.33e-06	6.9e-07	1.81e-06	611.83432816	727.05680019	742.54807701	5.10330686	0.06131616	-0.34902796
0.09019	14.07881	0.00180129	2.35e-06	0.0	4e-08	0.00024232	4.36e-06	6.9e-07	1.81e-06	611.95074892	727.04437674	742.51060021	5.08906127	0.06148799	-0.34899853
0.09029	14.08435	0.00180254	2.37e-06	0.0	4e-08	0.00024103	4.39e-06	7e-07	1.81e-06	612.06684229	727.03228561	742.47321947	5.07478237	0.06165825	-0.34896917
0.09039	14.08985	0.00180377	2.38e-06	0.0	4e-08	0.00023976	4.41e-06	7e-07	1.81e-06	612.18260756	727.0205304	742.43593506	5.06046907	0.06182692	-0.3489399
0.09049	14.09531	0.00180499	2.39e-06	0.0	4e-08	0.0002385	4.44e-06	7e-07	1.81e-06	612.298044	727.00911475	742.39874721	5.04612025	0.06199401	-0.34891069
0.09059	14.10075	0.0018062	2.4e-06	0.0	4e-08	0.00023724	4.46e-06	7.1e-07	1.82e-06	612.41315086	726.99804239	742.36165619	5.03173476	0.06215951	-0.34888156
0.09069	14.10614	0.00180739	2.41e-06	0.0	4e-08	0.000236	4.49e-06	7.1e-07	1.82e-06	612.52792737	726.98731707	742.32466224	5.01731143	0.06232343	-0.34885251
0.09079	14.11151	0.00180858	2.42e-06	0.0	4e-08	0.00023478	4.52e-06	7.2e-07	1.82e-06	612.6423727	726.97694265	742.28776566	5.00284836	0.06248574	-0.34882354
0.09089	14.11683	0.00180975	2.43e-06	0.0	4e-08	0.00023356	4.54e-06	7.2e-07	1.82e-06	612.75648603	726.966923	742.25096671	4.98834508	0.06264647	-0.34879464
0.09099	14.12213	0.00181091	2.45e-06	0.0	4e-08	0.00023235	4.57e-06	7.3e-07	1.82e-06	612.87026651	726.95726209	742.21426568	4.97380178	0.0628056	-0.34876582
0.09109	14.12738	0.00181207	2.46e-06	0.0	4e-08	0.00023116	4.59e-06	7.3e-07	1.82e-06	612.98371323	726.94796396	742.17766289	4.95921363	0.06296314	-0.34873708
0.09119	14.13261	0.00181321	2.47e-06	0.0	4e-08	0.00022998	4.62e-06	7.3e-07	1.82e-06	613.09682529	726.93903267	742.14115861	4.94458156	0.06311909	-0.34870841
0.09129	14.13779	0.00181434	2.48e-06	0.0	4e-08	0.00022881	4.64e-06	7.4e-07	1.82e-06	613.20960174	726.93047239	742.10475319	4.92990534	0.06327344	-0.34867982
0.09139	14.14295	0.00181545	2.49e-06	0.0	4e-08	0.00022765	4.67e-06	7.4e-07	1.83e-06	613.3220416	726.92228735	742.06844693	4.91518071	0.06342621	-0.34865131
0.09149	14.14806	0.00181656	2.5e-06	0.0	4e-08	0.0002265	4.7e-06	7.5e-07	1.83e-06	613.43414385	726.9144819	742.03224017	4.90040656	0.0635774	-0.34862288
0.09159	14.15314	0.00181765	2.51e-06	0.0	4e-08	0.00022536	4.72e-06	7.5e-07	1.83e-06	613.5459074	726.90706048	741.99613328	4.88558295	0.063727	-0.34859452
0.09169	14.15819	0.00181874	2.52e-06	0.0	4e-08	0.00022423	4.75e-06	7.5e-07	1.83e-06	613.65733117	726.9000276	741.96012661	4.870702	0.06387506	-0.34856625
0.09179	14.16319	0.00181981	2.53e-06	0.0	4e-08	0.00022312	4.77e-06	7.6e-07	1.83e-06	613.76841397	726.89338799	741.92422054	4.85577225	0.06402154	-0.34853805
0.09189	14.16816	0.00182087	2.55e-06	0.0	4e-08	0.00022201	4.8e-06	7.6e-07	1.83e-06	613.87915476	726.887146	741.88841543	4.84079192	0.06416643	-0.34850993
0.09199	14.1731	0.00182193	2.56e-06	0.0	4e-08	0.00022092	4.82e-06	7.7e-07	1.83e-06	613.98955228	726.88130654	741.85271168	4.82574035	0.06430986	-0.3484819
0.09209	14.178	0.00182297	2.57e-06	0.0	4e-08	0.00021984	4.85e-06	7.7e-07	1.83e-06	614.09960519	726.87587468	741.81710973	4.8106411	0.0644517	-0.34845394
0.09219	14.18286	0.001824	2.58e-06	0.0	4e-08	0.00021877	4.87e-06	7.8e-07	1.83e-06	614.20931243	726.87085487	741.78160992	4.79548679	0.06459199	-0.34842606
0.09229	14.18768	0.00182502	2.59e-06	0.0	5e-08	0.00021771	4.9e-06	7.8e-07	1.84e-06	614.31867253	726.86625247	741.74621273	4.78025116	0.06473087	-0.34839827
0.09239	14.19247	0.00182602	2.6e-06	0.0	5e-08	0.00021666	4.92e-06	7.8e-07	1.84e-06	614.42768409	726.86207267	741.71091861	4.76496547	0.06486817	-0.34837055
0.09249	14.19722	0.00182702	2.61e-06	0.0	5e-08	0.00021562	4.95e-06	7.9e-07	1.84e-06	614.53634592	726.85832023	741.67572795	4.74961951	0.06500395	-0.34834291
0.09259	14.20193	0.00182801	2.62e-06	0.0	5e-08	0.00021459	4.98e-06	7.9e-07	1.84e-06	614.64465627	726.8550012	741.6406413	4.73417767	0.06513851	-0.34831536
0.09269	14.2066	0.00182898	2.63e-06	0.0	5e-08	0.00021357	5e-06	8e-07	1.84e-06	614.7526137	726.85212094	741.60565915	4.71868392	0.06527147	-0.34828789
0.09279	14.21124	0.00182995	2.64e-06	0.0	5e-08	0.00021257	5.03e-06	8e-07	1.84e-06	614.86021684	726.84968457	741.57078191	4.70312222	0.06540297	-0.3482605
0.09289	14.21584	0.0018309	2.65e-06	0.0	5e-08	0.00021157	5.05e-06	8e-07	1.84e-06	614.96746371	726.84769868	741.53601023	4.6874578	0.06553334	-0.3482332
0.09299	14.2204	0.00183185	2.66e-06	0.0	5e-08	0.00021059	5.08e-06	8.1e-07	1.84e-06	615.07435283	726.84616867	741.50134458	4.67173593	0.06566215	-0.34820597
0.09309	14.22492	0.00183278	2.67e-06	0.0	5e-08	0.00020961	5.1e-06	8.1e-07	1.84e-06	615.18088265	726.84510015	741.46678545	4.65591897	0.0657898	-0.34817884
0.09319	14.2294	0.0018337	2.68e-06	0.0	5e-08	0.00020865	5.12e-06	8.2e-07	1.84e-06	615.28705089	726.84450042	741.43233357	4.64002543	0.06591608	-0.34815178
0.09329	14.23385	0.00183462	2.69e-06	0.0	5e-08	0.0002077	5.15e-06	8.2e-07	1.85e-06	615.39285603	726.84437497	741.39798942	4.62405138	0.06604102	-0.34812481
0.09339	14.23825	0.00183552	2.71e-06	0.0	5e-08	0.00020675	5.17e-06	8.2e-07	1.85e-06	615.49829625	726.84473003	741.36375358	4.60796904	0.066165	-0.34809793
0.09349	14.24261	0.00183641	2.72e-06	0.0	5e-08	0.00020582	5.2e-06	8.3e-07	1.85e-06	615.60336906	726.84557342	741.32962683	4.59180445	0.06628767	-0.34807113
0.09359	14.24694	0.00183729	2.73e-06	0.0	5e-08	0.0002049	5.22e-06	8.3e-07	1.85e-06	615.7080728	726.84691099	741.2956097	4.5755511	0.06640911	-0.34804442
0.09369	14.25123	0.00183816	2.74e-06	0.0	5e-08	0.00020399	5.25e-06	8.4e-07	1.85e-06	615.81240536	726.84874967	741.26170285	4.55917406	0.06652983	-0.34801779
0.09379	14.25547	0.00183902	2.75e-06	0.0	5e-08	0.00020309	5.27e-06	8.4e-07	1.85e-06	615.91636404	726.85109774	741.22790714	4.54270877	0.06664932	-0.34799125
0.09389	14.25968	0.00183987	2.76e-06	0.0	5e-08	0.0002022	5.3e-06	8.4e-07	1.85e-06	616.019947	726.85396152	741.19422313	4.52614543	0.06676771	-0.3479648
0.09399	14.26384	0.00184071	2.77e-06	0.0	5e-08	0.00020132	5.32e-06	8.5e-07	1.85e-06	616.12315112	726.85734878	741.1606518	4.50935536	0.06688572	-0.34793844
0.09409	14.26796	0.00184154	2.78e-06	0.0	5e-08	0.00020045	5.34e-06	8.5e-07	1.85e-06	616.22597209	726.86126829	741.12719447	4.49247761	0.06700257	-0.34791217
0.09419	14.27205	0.00184236	2.79e-06	0.0	5e-08	0.0001996	5.37e-06	8.6e-07	1.85e-06	616.32840788	726.86572692	741.09385177	4.47547091	0.0671185	-0.34788598
0.09429	14.27609	0.00184317	2.8e-06	0.0	5e-08	0.00019875	5.39e-06	8.6e-07	1.85e-06	616.43045637	726.87073347	741.06062437	4.45840931	0.06723446	-0.34785989
0.09439	14.28009	0.00184397	2.81e-06	0.0	5e-08	0.00019791	5.41e-06	8.6e-07	1.85e-06	616.53211567	726.87629714	741.02751289	4.44120856	0.06734936	-0.34783389
0.09449	14.28405	0.00184476	2.82e-06	0.0	5e-08	0.00019709	5.44e-06	8.7e-07	1.86e-06	616.63338294	726.88242548	740.99451819	4.42389501	0.06746354	-0.34780798
0.09459	14.28796	0.00184554	2.82e-06	0.0	5e-08	0.00019627	5.46e-06	8.7e-07	1.86e-06	616.73425499	726.88912853	740.96164127	4.40640415	0.06757827	-0.34778217
0.09469	14.29184	0.0018463	2.83e-06	0.0	5e-08	0.00019546	5.48e-06	8.7e-07	1.86e-06	616.83472883	726.89641591	740.92888306	4.38881263	0.06769205	-0.34775644
0.09479	14.29567	0.00184706	2.84e-06	0.0	5e-08	0.00019467	5.51e-06	8.8e-07	1.86e-06	616.93480194	726.90429596	740.89624434	4.37109546	0.06780536	-0.34773081
0.09489	14.29945	0.00184781	2.85e-06	0.0	5e-08	0.00019388	5.53e-06	8.8e-07	1.86e-06	617.03447012	726.91278033	740.8637264	4.35314094	0.06791993	-0.34770528
0.09499	14.3032	0.00184855	2.86e-06	0.0	5e-08	0.00019311	5.55e-06	8.9e-07	1.86e-06	617.13373013	726.92187892	740.83133024	4.33508675	0.06803363	-0.34767984
0.09509	14.3069	0.00184927	2.87e-06	0.0	5e-08	0.00019235	5.57e-06	8.9e-07	1.86e-06	617.23257899	726.93160108	740.79905678	4.31688615	0.06814718	-0.34765449
0.09519	14.31056	0.00184999	2.88e-06	0.0	5e-08	0.00019159	5.6e-06	8.9e-07	1.86e-06	617.33101165	726.94196045	740.76690757	4.29841247	0.0682629	-0.34762925
0.09529	14.31417	0.0018507	2.89e-06	0.0	5e-08	0.00019085	5.62e-06	9e-07	1.86e-06	617.42902476	726.95296711	740.73488363	4.27982713	0.06837784	-0.3476041
0.09539	14.31774	0.0018514	2.9e-06	0.0	5e-08	0.00019012	5.64e-06	9e-07	1.86e-06	617.52661473	726.96463172	740.70298607	4.26100658	0.06849448	-0.34757906
0.09549	14.32126	0.00185208	2.91e-06	0.0	5e-08	0.0001894	5.66e-06	9e-07	1.86e-06	617.62377563	726.97697023	740.67121669	4.24200767	0.06861158	-0.34755411
0.09559	14.32474	0.00185276	2.92e-06	0.0	5e-08	0.00018868	5.68e-06	9.1e-07	1.86e-06	617.720504	726.98999291	740.63957654	4.22281848	0.06872942	-0.34752927
0.09569	14.32817	0.00185342	2.93e-06	0.0	5e-08	0.00018798	5.71e-06	9.1e-07	1.86e-06	617.81679538	727.0037124	740.608067	4.20335273	0.06885003	-0.34750453
0.09579	14.33156	0.00185408	2.93e-06	0.0	5e-08	0.00018729	5.73e-06	9.1e-07	1.87e-06	617.91264323	727.01814636	740.57669003	4.18369089	0.06897151	-0.34747989
0.09589	14.33489	0.00185473	2.94e-06	0.0	5e-08	0.00018661	5.75e-06	9.2e-07	1.87e-06	618.00804356	727.03330625	740.54544686	4.163813	0.06909434	-0.34745535
0.09599	14.33819	0.00185536	2.95e-06	0.0	5e-08	0.00018594	5.77e-06	9.2e-07	1.87e-06	618.10299099	727.04920695	740.51433912	4.14360496	0.06922139	-0.34743093
0.09609	14.34143	0.00185599	2.96e-06	0.0	5e-08	0.00018529	5.79e-06	9.2e-07	1.87e-06	618.19747825	727.065868	740.483369	4.1231821	0.06934975	-0.34740661
0.09619	14.34463	0.0018566	2.97e-06	0.0	5e-08	0.00018464	5.81e-06	9.3e-07	1.87e-06	618.29150074	727.0833023	740.45253789	4.10251268	0.06948023	-0.3473824
0.09629	14.34778	0.00185721	2.98e-06	0.0	5e-08	0.000184	5.83e-06	9.3e-07	1.87e-06	618.38505188	727.10152772	740.4218478	4.08144348	0.06961689	-0.34735831
0.09639	14.35088	0.0018578	2.99e-06	0.0	5e-08	0.00018337	5.85e-06	9.3e-07	1.87e-06	618.47812355	727.12056582	740.39130113	4.06013957	0.06975535	-0.34733432
0.09649	14.35393	0.00185838	2.99e-06	0.0	5e-08	0.00018276	5.87e-06	9.4e-07	1.87e-06	618.57071044	727.14043134	740.36089951	4.03855213	0.06989691	-0.34731044
0.09659	14.35693	0.00185896	3e-06	0.0	5e-08	0.00018215	5.89e-06	9.4e-07	1.87e-06	618.66280431	727.16114619	740.33064541	4.01647369	0.07004733	-0.34728669
0.09669	14.35988	0.00185952	3.01e-06	0.0	5e-08	0.00018156	5.91e-06	9.4e-07	1.87e-06	618.7543962	727.18273398	740.3005415	3.99413978	0.07020007	-0.34726305
0.09679	14.36279	0.00186007	3.02e-06	0.0	5e-08	0.00018098	5.93e-06	9.5e-07	1.87e-06	618.84547982	727.20521191	740.27058968	3.97147687	0.07035717	-0.34723953
0.09689	14.36563	0.00186061	3.02e-06	0.0	5e-08	0.00018041	5.95e-06	9.5e-07	1.87e-06	618.93604469	727.22860734	740.24079308	3.94820145	0.07052687	-0.34721615
0.09699	14.36843	0.00186115	3.03e-06	0.0	5e-08	0.00017984	5.97e-06	9.5e-07	1.87e-06	619.02608101	727.25294601	740.21115461	3.92464971	0.0706994	-0.34719287
0.09709	14.37118	0.00186167	3.04e-06	0.0	6e-08	0.00017929	5.98e-06	9.6e-07	1.87e-06	619.11558119	727.27824825	740.18167655	3.90071229	0.07087794	-0.34716971
0.09719	14.37387	0.00186218	3.05e-06	0.0	6e-08	0.00017876	6e-06	9.6e-07	1.87e-06	619.20453161	727.30454921	740.15236294	3.87599654	0.0710744	-0.34714671
0.09729	14.37651	0.00186267	3.05e-06	0.0	6e-08	0.00017823	6.02e-06	9.6e-07	1.87e-06	619.29292175	727.33187642	740.12321691	3.85098558	0.07127412	-0.34712382
0.09739	14.37909	0.00186316	3.06e-06	0.0	6e-08	0.00017771	6.04e-06	9.7e-07	1.88e-06	619.38074226	727.36025452	740.09424125	3.82551692	0.07148203	-0.34710106
0.09749	14.38162	0.00186364	3.07e-06	0.0	6e-08	0.00017721	6.05e-06	9.7e-07	1.88e-06	619.46797837	727.38972137	740.06544032	3.79923543	0.07170922	-0.34707845
0.09759	14.38409	0.0018641	3.07e-06	0.0	6e-08	0.00017672	6.07e-06	9.7e-07	1.88e-06	619.55461692	727.42031095	740.03681803	3.77237674	0.07194851	-0.34705598
0.09769	14.38651	0.00186456	3.08e-06	0.0	6e-08	0.00017623	6.09e-06	9.7e-07	1.88e-06	619.64064153	727.45206516	740.0083792	3.74485862	0.07220244	-0.34703365
0.09779	14.38886	0.001865	3.09e-06	0.0	6e-08	0.00017577	6.1e-06	9.8e-07	1.88e-06	619.72603701	727.485023	739.98012831	3.71652762	0.07247619	-0.34701147
0.09789	14.39116	0.00186543	3.09e-06	0.0	6e-08	0.00017531	6.12e-06	9.8e-07	1.88e-06	619.810785	727.51923129	739.95207077	3.68747638	0.07276663	-0.34698944
0.09799	14.3934	0.00186585	3.1e-06	0.0	6e-08	0.00017486	6.13e-06	9.8e-07	1.88e-06	619.89486692	727.55473735	739.92421205	3.65742758	0.07308329	-0.34696757
0.09809	14.39558	0.00186626	3.11e-06	0.0	6e-08	0.00017443	6.15e-06	9.8e-07	1.88e-06	619.97826244	727.59159289	739.89655812	3.62658397	0.07341919	-0.34694585
0.09819	14.3977	0.00186666	3.11e-06	0.0	6e-08	0.00017401	6.16e-06	9.9e-07	1.88e-06	620.0609478	727.62985797	739.86911593	3.59449923	0.07378995	-0.34692432
0.09829	14.39975	0.00186704	3.12e-06	0.0	6e-08	0.0001736	6.18e-06	9.9e-07	1.88e-06	620.14290036	727.66959	739.84189213	3.56131654	0.0741907	-0.34690295
0.09839	14.40174	0.00186742	3.12e-06	0.0	6e-08	0.00017321	6.19e-06	9.9e-07	1.88e-06	620.22409038	727.71086372	739.81489539	3.52698071	0.07462335	-0.34688175
0.09849	14.40366	0.00186778	3.13e-06	0.0	6e-08	0.00017283	6.21e-06	9.9e-07	1.88e-06	620.30449166	727.75374525	739.78813337	3.49123311	0.07509727	-0.34686074
0.09859	14.40552	0.00186812	3.13e-06	0.0	6e-08	0.00017246	6.22e-06	1e-06	1.88e-06	620.38406958	727.79832119	739.76161618	3.45389792	0.07561901	-0.34683992
0.09869	14.40731	0.00186846	3.14e-06	0.0	6e-08	0.0001721	6.23e-06	1e-06	1.88e-06	620.46278643	727.84468578	739.73535476	3.41479047	0.07619554	-0.3468193
0.09879	14.40903	0.00186878	3.14e-06	0.0	6e-08	0.00017176	6.24e-06	1e-06	1.88e-06	620.5406	727.89294434	739.7093614	3.37369549	0.07683506	-0.3467989
0.09889	14.41067	0.00186909	3.15e-06	0.0	6e-08	0.00017144	6.26e-06	1e-06	1.88e-06	620.61746254	727.94321569	739.68364995	3.33034293	0.07754797	-0.34677872
0.09899	14.41224	0.00186938	3.15e-06	0.0	6e-08	0.00017113	6.27e-06	1e-06	1.88e-06	620.69331931	727.99563575	739.65823625	3.28446288	0.07834473	-0.34675877
0.09909	14.41374	0.00186966	3.16e-06	0.0	6e-08	0.00017083	6.28e-06	1.01e-06	1.88e-06	620.76810711	728.05036099	739.63313859	3.23559015	0.07924355	-0.34673907
0.09919	14.41515	0.00186992	3.16e-06	0.0	6e-08	0.00017055	6.29e-06	1.01e-06	1.88e-06	620.84175484	728.10756707	739.60837751	3.18309722	0.08026929	-0.34671964
0.09929	14.41648	0.00187017	3.17e-06	0.0	6e-08	0.00017029	6.3e-06	1.01e-06	1.88e-06	620.9141736	728.16747258	739.58397864	3.12643409	0.08144409	-0.34670049
0.09939	14.41773	0.0018704	3.17e-06	0.0	6e-08	0.00017004	6.31e-06	1.01e-06	1.88e-06	620.98525769	728.2303368	739.5599724	3.06450156	0.08281246	-0.34668165
0.09949	14.41889	0.00187062	3.17e-06	0.0	6e-08	0.00016981	6.32e-06	1.01e-06	1.88e-06	621.05487671	728.29647851	739.53639627	2.9962568	0.0844171	-0.34666315
0.09959	14.41995	0.00187082	3.18e-06	0.0	6e-08	0.0001696	6.32e-06	1.01e-06	1.88e-06	621.12286911	728.36629097	739.51329661	2.91984082	0.08633467	-0.34664503
0.09969	14.42091	0.001871	3.18e-06	0.0	6e-08	0.00016941	6.33e-06	1.01e-06	1.88e-06	621.18901999	728.44029433	739.49073497	2.83228504	0.08868892	-0.34662733
0.09979	14.42177	0.00187116	3.18e-06	0.0	6e-08	0.00016924	6.34e-06	1.01e-06	1.88e-06	621.25303644	728.51919344	739.46879511	2.72948355	0.0916526	-0.34661012
0.09989	14.42251	0.00187129	3.18e-06	0.0	6e-08	0.00016909	6.34e-06	1.02e-06	1.88e-06	621.31449485	728.60399947	739.44759795	2.60315122	0.09557685	-0.34659351
0.09999	14.42311	0.00187141	3.18e-06	0.0	6e-08	0.00016897	6.35e-06	1.02e-06	1.88e-06	621.37271026	728.69632972	739.42733864	2.436505	0.10117831	-0.34657764
0.10001	14.42322	0.00187143	3.19e-06	0.0	6e-08	0.00016895	6.35e-06	1.02e-06	1.88e-06	621.38386871	728.71592168	739.42342648	1306.60890273	33.36796751	37.21999335
