# Supplementary material for: Dataset for the simulated biomass pyrolysis in rotary kilns with varying particle residence time distributions
Source: Data Brief. 2021 Nov 23;39:107603. doi: 10.1016/j.dib.2021.107603 (PMC8633881; doi:10.1016/j.dib.2021.107603)
Supplement: Supplementary Data S1 — Supplementary Raw Research Data. This is open data under the CC BY license http://creativecommons.org/licenses/by/4.0/ [file mmc1.zip › supplementary/108/logFiles/log_Pe50]

l,m	Tau,s	F_w,kg/s	F_is,kg/s	F_c,kg/s	F_rt,kg/s	F_w_wet,kg/s	F_it,kg/s	F_g,kg/s	F_H2O_g,kg/s	T_b,K	T_g,K	T_w,K	q_bed,kW/m	q_gas,kW/m	q_loss,kW/m
1e-05	0.00118	0.0	0.0	0.0	0.0	0.00205273	0.0	0.0	0.0	298.22742076	298.6337545	833.12795076	28.61304423	3.36256742	-0.42016204
0.0001	0.02237	0.0	0.0	0.0	0.0	0.00205273	0.0	0.0	0.0	298.92341861	302.98056996	832.92969482	28.56576665	3.35496999	-0.42000636
0.0002	0.0459	0.0	0.0	0.0	0.0	0.00205273	0.0	0.0	0.0	299.69508723	307.79546365	832.70980597	28.513362	3.34631069	-0.41983367
0.0003	0.06941	0.0	0.0	0.0	0.0	0.00205273	0.0	0.0	0.0	300.46501191	312.59435941	832.49033417	28.46110146	3.33739611	-0.41966131
0.0004	0.09291	0.0	0.0	0.0	0.0	0.00205273	0.0	0.0	0.0	301.23319873	317.37693116	832.27128017	28.40898142	3.32823475	-0.41948928
0.0005	0.11639	0.0	0.0	0.0	0.0	0.00205273	0.0	0.0	0.0	301.99965362	322.14284687	832.05264476	28.35700078	3.31880807	-0.41931758
0.0006	0.13986	0.0	0.0	0.0	0.0	0.00205273	0.0	0.0	0.0	302.76438259	326.89178344	831.83442867	28.30516054	3.30913985	-0.41914621
0.0007	0.16331	0.0	0.0	0.0	0.0	0.00205273	0.0	0.0	0.0	303.52739159	331.62341659	831.61663267	28.25345748	3.29920508	-0.41897517
0.0008	0.18675	0.0	0.0	0.0	0.0	0.00205273	0.0	0.0	0.0	304.28868642	336.33740011	831.39925764	28.20189418	3.28901967	-0.41880446
0.0009	0.21017	0.0	0.0	0.0	0.0	0.00205273	0.0	0.0	0.0	305.04827309	341.03341287	831.18230433	28.15047002	3.27857989	-0.41863408
0.001	0.23358	0.0	0.0	0.0	0.0	0.00205273	0.0	0.0	0.0	305.8061574	345.71111707	830.96577357	28.0991796	3.26786204	-0.41846404
0.0011	0.25697	0.0	0.0	0.0	0.0	0.00205273	0.0	0.0	0.0	306.56234511	350.37016623	830.7496663	28.04802864	3.25689115	-0.41829433
0.0012	0.28034	0.0	0.0	0.0	0.0	0.00205273	0.0	0.0	0.0	307.31684212	355.01023119	830.53398329	27.99701544	3.24565985	-0.41812494
0.0013	0.3037	0.0	0.0	0.0	0.0	0.00205273	0.0	0.0	0.0	308.06965395	359.63095593	830.31872557	27.94612744	3.23412864	-0.41795591
0.0014	0.32705	0.0	0.0	0.0	0.0	0.00205273	0.0	0.0	0.0	308.82078629	364.23199516	830.10389406	27.89538012	3.22234618	-0.4177872
0.0015	0.35038	0.0	0.0	0.0	0.0	0.00205273	0.0	0.0	0.0	309.57024495	368.81301186	829.8894896	27.84476864	3.21029726	-0.41761882
0.0016	0.37369	0.0	0.0	0.0	0.0	0.00205273	0.0	0.0	0.0	310.31803571	373.37366505	829.67551309	27.7942932	3.19798248	-0.41745078
0.0017	0.39699	0.0	0.0	0.0	0.0	0.00205273	0.0	0.0	0.0	311.06416432	377.91361432	829.4619654	27.74395397	3.18540242	-0.41728307
0.0018	0.42028	0.0	0.0	0.0	0.0	0.00205273	0.0	0.0	0.0	311.80863658	382.43251982	829.2488474	27.69374326	3.1725408	-0.41711571
0.0019	0.44355	0.0	0.0	0.0	0.0	0.00205273	0.0	0.0	0.0	312.55145707	386.93000084	829.03616047	27.6436523	3.15937911	-0.4169487
0.002	0.4668	0.0	0.0	0.0	0.0	0.00205273	0.0	0.0	0.0	313.29263194	391.40573054	828.82390532	27.59370498	3.14596855	-0.41678201
0.0021	0.49004	0.0	0.0	0.0	0.0	0.00205273	0.0	0.0	0.0	314.03216685	395.85936563	828.61208288	27.54389045	3.13228613	-0.41661566
0.0022	0.51326	0.0	0.0	0.0	0.0	0.00205273	0.0	0.0	0.0	314.77006739	400.29056093	828.40069408	27.49420855	3.11833169	-0.41644964
0.0023	0.53647	0.0	0.0	0.0	0.0	0.00205273	0.0	0.0	0.0	315.50633917	404.69897121	828.18973988	27.44465912	3.10410511	-0.41628397
0.0024	0.55966	0.0	0.0	0.0	0.0	0.00205273	0.0	0.0	0.0	316.24098762	409.08425186	827.97922126	27.39522209	3.08959362	-0.41611866
0.0025	0.58283	0.0	0.0	0.0	0.0	0.00205273	0.0	0.0	0.0	316.97401735	413.44606231	827.76913939	27.34592368	3.07481377	-0.41595367
0.0026	0.60599	0.0	0.0	0.0	0.0	0.00205273	0.0	0.0	0.0	317.70543432	417.78405539	827.55949514	27.29675369	3.05975906	-0.41578903
0.0027	0.62914	0.0	0.0	0.0	0.0	0.00205273	0.0	0.0	0.0	318.4352439	422.09788664	827.3502895	27.24771161	3.04442912	-0.41562474
0.0028	0.65227	0.0	0.0	0.0	0.0	0.00205273	0.0	0.0	0.0	319.16345144	426.38721162	827.14152348	27.19879691	3.02882358	-0.41546079
0.0029	0.67538	0.0	0.0	0.0	0.0	0.00205273	0.0	0.0	0.0	319.89006229	430.65168598	826.93319809	27.15000908	3.01294206	-0.41529718
0.003	0.69848	0.0	0.0	0.0	0.0	0.00205273	0.0	0.0	0.0	320.61508148	434.89100593	826.7253142	27.10132753	2.99686752	-0.41513394
0.0031	0.72157	0.0	0.0	0.0	0.0	0.00205273	0.0	0.0	0.0	321.33851385	439.10489981	826.51787258	27.05278172	2.98047512	-0.41497103
0.0032	0.74464	0.0	0.0	0.0	0.0	0.00205273	0.0	0.0	0.0	322.06036493	443.29297866	826.31087442	27.00435957	2.96381251	-0.41480847
0.0033	0.76769	0.0	0.0	0.0	0.0	0.00205273	0.0	0.0	0.0	322.78063989	447.45490886	826.10432071	26.95606051	2.94687948	-0.41464626
0.0034	0.79073	0.0	0.0	0.0	0.0	0.00205273	0.0	0.0	0.0	323.49934386	451.59035704	825.89821246	26.90788399	2.92967579	-0.4144844
0.0035	0.81375	0.0	0.0	0.0	0.0	0.00205273	0.0	0.0	0.0	324.21648196	455.69899012	825.69255066	26.85982948	2.91220121	-0.41432289
0.0036	0.83676	0.0	0.0	0.0	0.0	0.00205273	0.0	0.0	0.0	324.93205926	459.78047526	825.48733635	26.8118964	2.89445551	-0.41416173
0.0037	0.85975	0.0	0.0	0.0	0.0	0.00205273	0.0	0.0	0.0	325.64608084	463.8344799	825.28257053	26.76408421	2.87643845	-0.41400093
0.0038	0.88272	0.0	0.0	0.0	0.0	0.00205273	0.0	0.0	0.0	326.35855172	467.86067178	825.07825423	26.71639236	2.85814981	-0.41384047
0.0039	0.90568	0.0	0.0	0.0	0.0	0.00205273	0.0	0.0	0.0	327.06947644	471.85893637	824.8743875	26.66878792	2.83990958	-0.41368037
0.004	0.92863	0.0	0.0	0.0	0.0	0.00205273	0.0	0.0	0.0	327.77885984	475.8290178	824.67097102	26.621322	2.82120653	-0.41352063
0.0041	0.95156	0.0	0.0	0.0	0.0	0.00205273	0.0	0.0	0.0	328.48670707	479.77048012	824.46800632	26.57397251	2.80225335	-0.41336124
0.0042	0.97447	0.0	0.0	0.0	0.0	0.00205273	0.0	0.0	0.0	329.19302301	483.683023	824.26549429	26.52673878	2.78305118	-0.4132022
0.0043	0.99737	0.0	0.0	0.0	0.0	0.00205273	0.0	0.0	0.0	329.89781248	487.56634826	824.06343585	26.4796201	2.7636012	-0.41304352
0.0044	1.02025	0.0	0.0	0.0	0.0	0.00205273	0.0	0.0	0.0	330.60108029	491.42015989	823.86183188	26.43261579	2.74390458	-0.4128852
0.0045	1.04312	0.0	0.0	0.0	0.0	0.00205273	0.0	0.0	0.0	331.30283121	495.24416402	823.66068328	26.38572514	2.72396246	-0.41272724
0.0046	1.06597	0.0	0.0	0.0	0.0	0.00205273	0.0	0.0	0.0	332.00306997	499.03806897	823.45999096	26.33894746	2.70377603	-0.41256963
0.0047	1.08881	0.0	0.0	0.0	0.0	0.00205273	0.0	0.0	0.0	332.70180128	502.8015852	823.25975579	26.29228207	2.68334643	-0.41241238
0.0048	1.11163	0.0	0.0	0.0	0.0	0.00205273	0.0	0.0	0.0	333.39902928	506.53484397	823.05997666	26.24569199	2.66315504	-0.41225549
0.0049	1.13444	0.0	0.0	0.0	0.0	0.00205273	0.0	0.0	0.0	334.09475873	510.23745913	822.86065494	26.19923519	2.64242651	-0.41209896
0.005	1.15723	0.0	0.0	0.0	0.0	0.00205273	0.0	0.0	0.0	334.78899434	513.90908958	822.66179179	26.15288625	2.62148924	-0.41194279
0.0051	1.18	0.0	0.0	0.0	0.0	0.00205273	0.0	0.0	0.0	335.48174064	517.54949627	822.46338788	26.10664432	2.60034645	-0.41178698
0.0052	1.20276	0.0	0.0	0.0	0.0	0.00205273	0.0	0.0	0.0	336.17300212	521.15844503	822.26544387	26.06050857	2.57900137	-0.41163153
0.0053	1.22551	0.0	0.0	0.0	0.0	0.00205273	0.0	0.0	0.0	336.86278326	524.73570655	822.06796041	26.01447813	2.55745722	-0.41147645
0.0054	1.24823	0.0	0.0	0.0	0.0	0.00205273	0.0	0.0	0.0	337.55108848	528.28105638	821.87093812	25.96855216	2.53571722	-0.41132173
0.0055	1.27095	0.0	0.0	0.0	0.0	0.00205273	0.0	0.0	0.0	338.23792218	531.79427494	821.67437762	25.92272981	2.5137846	-0.41116737
0.0056	1.29364	0.0	0.0	0.0	0.0	0.00205273	0.0	0.0	0.0	338.92328871	535.27514753	821.4782795	25.87699271	2.49195635	-0.41101336
0.0057	1.31632	0.0	0.0	0.0	0.0	0.00205273	0.0	0.0	0.0	339.60719198	538.72396651	821.28264182	25.83136365	2.46983937	-0.41085971
0.0058	1.33899	0.0	0.0	0.0	0.0	0.00205273	0.0	0.0	0.0	340.28963652	542.14023717	821.08746659	25.78583641	2.44752691	-0.41070644
0.0059	1.36164	0.0	0.0	0.0	0.0	0.00205273	0.0	0.0	0.0	340.97062657	545.52379034	820.8927542	25.74040763	2.42506417	-0.41055353
0.006	1.38428	0.0	0.0	0.0	0.0	0.00205273	0.0	0.0	0.0	341.65016633	548.8744693	820.698505	25.69507636	2.40245632	-0.41040099
0.0061	1.4069	0.0	0.0	0.0	0.0	0.00205273	0.0	0.0	0.0	342.32825994	552.1921246	820.5047193	25.64984163	2.37970852	-0.41024881
0.0062	1.4295	0.0	0.0	0.0	0.0	0.00205273	0.0	0.0	0.0	343.00491153	555.47661416	820.31139737	25.60470247	2.35682592	-0.410097
0.0063	1.45209	0.0	0.0	0.0	0.0	0.00205273	0.0	0.0	0.0	343.68012518	558.7278032	820.11853946	25.55965791	2.33381369	-0.40994555
0.0064	1.47466	0.0	0.0	0.0	0.0	0.00205273	0.0	0.0	0.0	344.35390495	561.94556427	819.9261458	25.51470701	2.31067698	-0.40979447
0.0065	1.49722	0.0	0.0	0.0	0.0	0.00205273	0.0	0.0	0.0	345.02625482	565.12983622	819.73421626	25.46983833	2.28768501	-0.40964372
0.0066	1.51976	0.0	0.0	0.0	0.0	0.00205273	0.0	0.0	0.0	345.69717869	568.28076555	819.5427496	25.42506731	2.26442876	-0.40949335
0.0067	1.54228	0.0	0.0	0.0	0.0	0.00205273	0.0	0.0	0.0	346.36668054	571.39807636	819.35174688	25.38038624	2.24108381	-0.40934336
0.0068	1.56479	0.0	0.0	0.0	0.0	0.00205273	0.0	0.0	0.0	347.03476429	574.48169567	819.16120807	25.3357941	2.21765672	-0.40919373
0.0069	1.58729	0.0	0.0	0.0	0.0	0.00205273	0.0	0.0	0.0	347.70143378	577.53155948	818.97113311	25.29128986	2.19415406	-0.40904446
0.007	1.60977	0.0	0.0	0.0	0.0	0.00205273	0.0	0.0	0.0	348.36669284	580.54761287	818.7815219	25.24687251	2.1705824	-0.40889557
0.0071	1.63223	0.0	0.0	0.0	0.0	0.00205273	0.0	0.0	0.0	349.03054525	583.52980986	818.59237429	25.20254104	2.14694829	-0.40874703
0.0072	1.65468	0.0	0.0	0.0	0.0	0.00205273	0.0	0.0	0.0	349.69299476	586.47811355	818.40369011	25.1582944	2.12325831	-0.40859887
0.0073	1.67711	0.0	0.0	0.0	0.0	0.00205273	0.0	0.0	0.0	350.35404509	589.39249602	818.21546913	25.1141316	2.09951901	-0.40845107
0.0074	1.69953	0.0	0.0	0.0	0.0	0.00205273	0.0	0.0	0.0	351.01369997	592.27299861	818.02771072	25.07005271	2.07589112	-0.40830358
0.0075	1.72193	0.0	0.0	0.0	0.0	0.00205273	0.0	0.0	0.0	351.67196315	595.11968375	817.84041411	25.02605496	2.05213647	-0.4081565
0.0076	1.74432	0.0	0.0	0.0	0.0	0.00205273	0.0	0.0	0.0	352.32883815	597.93249064	817.65357937	24.98213806	2.0283633	-0.40800978
0.0077	1.76668	0.0	0.0	0.0	0.0	0.00205273	0.0	0.0	0.0	352.98432855	600.71143952	817.46720604	24.93830099	2.00457892	-0.40786342
0.0078	1.78904	0.0	0.0	0.0	0.0	0.00205273	0.0	0.0	0.0	353.6384379	603.45656048	817.28129364	24.89454274	1.98079065	-0.40771742
0.0079	1.81138	0.0	0.0	0.0	0.0	0.00205273	0.0	0.0	0.0	354.29116969	606.16789342	817.09584164	24.85086229	1.95700583	-0.40757179
0.008	1.8337	0.0	0.0	0.0	0.0	0.00205273	0.0	0.0	0.0	354.94252741	608.84548804	816.91084945	24.80725863	1.93323176	-0.40742653
0.0081	1.85601	0.0	0.0	0.0	0.0	0.00205273	0.0	0.0	0.0	355.5925145	611.48940387	816.72631647	24.76373075	1.90947578	-0.40728163
0.0082	1.8783	0.0	0.0	0.0	0.0	0.00205273	0.0	0.0	0.0	356.24113435	614.09971027	816.54224204	24.72027762	1.88574521	-0.40713709
0.0083	1.90057	1e-08	0.0	0.0	0.0	0.00205273	0.0	0.0	0.0	356.88839061	616.67647983	816.35862531	24.67691212	1.86207068	-0.40699285
0.0084	1.92283	1e-08	0.0	0.0	0.0	0.00205273	0.0	0.0	0.0	357.53428668	619.21980038	816.17546551	24.63361095	1.8384221	-0.40684901
0.0085	1.94508	1e-08	0.0	0.0	0.0	0.00205273	0.0	0.0	0.0	358.17882573	621.72977326	815.99276191	24.59038244	1.81482247	-0.40670554
0.0086	1.96731	1e-08	0.0	0.0	0.0	0.00205273	0.0	0.0	0.0	358.82201106	624.20650623	815.81051365	24.54722562	1.79127921	-0.40656242
0.0087	1.98952	1e-08	0.0	0.0	0.0	0.00205273	0.0	0.0	0.0	359.46384593	626.65011683	815.62871985	24.50413956	1.76779976	-0.40641966
0.0088	2.01172	1e-08	0.0	0.0	0.0	0.00205273	0.0	0.0	0.0	360.10433358	629.06073236	815.44737957	24.46112329	1.74439154	-0.40627726
0.0089	2.0339	1e-08	0.0	0.0	0.0	0.00205273	0.0	0.0	0.0	360.74347719	631.43848985	815.26649181	24.41817587	1.72106198	-0.40613522
0.009	2.05607	1e-08	0.0	0.0	0.0	0.00205273	0.0	0.0	0.0	361.38127993	633.78353614	815.08605557	24.37529635	1.69781851	-0.40599354
0.0091	2.07822	1e-08	0.0	0.0	0.0	0.00205273	0.0	0.0	0.0	362.01774493	636.09602781	814.90606976	24.33248377	1.67466855	-0.40585221
0.0092	2.10035	1e-08	0.0	0.0	0.0	0.00205272	0.0	0.0	0.0	362.65287587	638.37599769	814.7265337	24.28976257	1.65150496	-0.40571117
0.0093	2.12247	1e-08	0.0	0.0	0.0	0.00205272	0.0	0.0	0.0	363.28667561	640.62366611	814.54744609	24.24709066	1.62852083	-0.40557053
0.0094	2.14457	1e-08	0.0	0.0	0.0	0.00205272	0.0	0.0	0.0	363.91914713	642.83923026	814.36880569	24.20448445	1.60564522	-0.40543025
0.0095	2.16666	1e-08	0.0	0.0	0.0	0.00205272	0.0	0.0	0.0	364.5502935	645.02287328	814.19061129	24.1619431	1.58288508	-0.40529031
0.0096	2.18873	1e-08	0.0	0.0	0.0	0.00205272	0.0	0.0	0.0	365.18011772	647.17478723	814.01286165	24.11946576	1.56024735	-0.40515073
0.0097	2.21079	1e-08	0.0	0.0	0.0	0.00205272	0.0	0.0	0.0	365.8086228	649.29517315	813.83555547	24.07705159	1.53773897	-0.4050115
0.0098	2.23283	1e-08	0.0	0.0	0.0	0.00205272	0.0	0.0	0.0	366.43581168	651.38424102	813.65869143	24.03469975	1.51536689	-0.40487262
0.0099	2.25485	1e-08	0.0	0.0	0.0	0.00205272	0.0	0.0	0.0	367.0616873	653.44220979	813.48226815	23.99240939	1.49313805	-0.40473408
0.01	2.27686	1e-08	0.0	0.0	0.0	0.00205272	0.0	0.0	0.0	367.6862526	655.46929885	813.30628425	23.95020584	1.47088594	-0.40459585
0.0101	2.29885	1e-08	0.0	0.0	0.0	0.00205272	0.0	0.0	0.0	368.30951133	657.46546159	813.13073941	23.90804762	1.44888675	-0.404458
0.0102	2.32083	2e-08	0.0	0.0	0.0	0.00205272	0.0	0.0	0.0	368.93146581	659.43111412	812.95563145	23.86595048	1.42703757	-0.40432049
0.0103	2.34279	2e-08	0.0	0.0	0.0	0.00205272	0.0	0.0	0.0	369.5521189	661.36649018	812.78095891	23.82391371	1.40534435	-0.40418332
0.0104	2.36474	2e-08	0.0	0.0	0.0	0.00205272	0.0	0.0	0.0	370.17147347	663.271831	812.60672031	23.78193662	1.38381304	-0.40404649
0.0105	2.38667	2e-08	0.0	0.0	0.0	0.00205272	0.0	0.0	0.0	370.78953234	665.14738536	812.43291411	23.74001852	1.36244962	-0.40391
0.0106	2.40858	2e-08	0.0	0.0	0.0	0.00205271	0.0	0.0	0.0	371.40629831	666.99340955	812.25953877	23.6981587	1.34126004	-0.40377386
0.0107	2.43048	2e-08	0.0	0.0	0.0	0.00205271	0.0	0.0	0.0	372.02177417	668.81016741	812.08659267	23.65635648	1.32025025	-0.40363805
0.0108	2.45236	2e-08	0.0	0.0	0.0	0.00205271	0.0	0.0	0.0	372.63596266	670.59793028	811.91407418	23.61461116	1.29942622	-0.40350259
0.0109	2.47423	2e-08	0.0	0.0	0.0	0.00205271	0.0	0.0	0.0	373.24886671	672.35689849	811.74198197	23.57295335	1.27854446	-0.40336741
0.011	2.49608	2e-08	0.0	0.0	0.0	0.00205271	0.0	0.0	0.0	373.86048971	674.08710692	811.57031543	23.5313331	1.25800329	-0.4032326
0.0111	2.51791	2e-08	0.0	0.0	0.0	0.00205271	0.0	0.0	0.0	374.47083387	675.78902086	811.39907207	23.48977004	1.23764687	-0.40309813
0.0112	2.53973	3e-08	0.0	0.0	0.0	0.00205271	0.0	0.0	0.0	375.07990192	677.46291487	811.22825023	23.44826363	1.21747985	-0.40296398
0.0113	2.56154	3e-08	0.0	0.0	0.0	0.00205271	0.0	0.0	0.0	375.68769655	679.10906925	811.05784822	23.40681333	1.19750688	-0.40283017
0.0114	2.58332	3e-08	0.0	0.0	0.0	0.00205271	0.0	0.0	0.0	376.29422044	680.72776999	810.88786432	23.36541862	1.17773261	-0.40269668
0.0115	2.6051	3e-08	0.0	0.0	0.0	0.0020527	0.0	0.0	0.0	376.89947627	682.31930883	810.7182968	23.32407897	1.15816171	-0.40256353
0.0116	2.62685	3e-08	0.0	0.0	0.0	0.0020527	0.0	0.0	0.0	377.50346666	683.88398323	810.54914387	23.28279384	1.13879882	-0.4024307
0.0117	2.64859	3e-08	0.0	0.0	0.0	0.0020527	0.0	0.0	0.0	378.10619425	685.42209637	810.38040373	23.2415627	1.1196486	-0.4022982
0.0118	2.67032	3e-08	0.0	0.0	0.0	0.0020527	0.0	0.0	0.0	378.70766201	686.93379446	810.21207528	23.2004186	1.10041888	-0.40216599
0.0119	2.69202	4e-08	0.0	0.0	0.0	0.0020527	0.0	0.0	0.0	379.30787288	688.4192476	810.04415733	23.15930756	1.08158674	-0.40203412
0.012	2.71372	4e-08	0.0	0.0	0.0	0.0020527	0.0	0.0	0.0	379.9068291	689.87890791	809.87664738	23.11825129	1.06296019	-0.40190258
0.0121	2.73539	4e-08	0.0	0.0	0.0	0.00205269	0.0	0.0	0.0	380.50453327	691.31307231	809.70954366	23.07724943	1.04454244	-0.40177135
0.0122	2.75705	4e-08	0.0	0.0	0.0	0.00205269	0.0	0.0	0.0	381.100988	692.72204156	809.54284437	23.03630161	1.02633673	-0.40164044
0.0123	2.7787	4e-08	0.0	0.0	0.0	0.00205269	0.0	0.0	0.0	381.69619585	694.10612018	809.37654767	22.99540745	1.00834627	-0.40150985
0.0124	2.80033	5e-08	0.0	0.0	0.0	0.00205269	0.0	0.0	0.0	382.29015939	695.46561649	809.21065175	22.95456659	0.99057428	-0.40137958
0.0125	2.82194	5e-08	0.0	0.0	0.0	0.00205269	0.0	0.0	0.0	382.88288115	696.80084264	809.04515472	22.91377866	0.97302398	-0.40124962
0.0126	2.84354	5e-08	0.0	0.0	0.0	0.00205268	0.0	0.0	0.0	383.47436368	698.11211456	808.88005471	22.87304329	0.95569861	-0.40111997
0.0127	2.86512	5e-08	0.0	0.0	0.0	0.00205268	0.0	0.0	0.0	384.06461001	699.3995163	808.71535092	22.83239286	0.93829069	-0.40099061
0.0128	2.88668	5e-08	0.0	0.0	0.0	0.00205268	0.0	0.0	0.0	384.65362267	700.66336335	808.55104146	22.79177432	0.92130316	-0.40086158
0.0129	2.90823	6e-08	0.0	0.0	0.0	0.00205268	0.0	0.0	0.0	385.24140396	701.90405433	808.38712406	22.75120941	0.90452953	-0.40073286
0.013	2.92976	6e-08	0.0	0.0	0.0	0.00205267	0.0	0.0	0.0	385.82795643	703.12189227	808.2235969	22.71069791	0.88797162	-0.40060444
0.0131	2.95128	6e-08	0.0	0.0	0.0	0.00205267	0.0	0.0	0.0	386.41328258	704.3171822	808.06045813	22.67023959	0.87163127	-0.40047633
0.0132	2.97278	7e-08	0.0	0.0	0.0	0.00205267	0.0	0.0	0.0	386.99738493	705.49023109	807.89770592	22.62983423	0.85551031	-0.40034852
0.0133	2.99427	7e-08	0.0	0.0	0.0	0.00205266	0.0	0.0	0.0	387.58026596	706.64134788	807.73533839	22.5894816	0.83961058	-0.40022102
0.0134	3.01574	7e-08	0.0	0.0	0.0	0.00205266	0.0	0.0	0.0	388.16192816	707.77084351	807.57335368	22.54918149	0.8239339	-0.40009381
0.0135	3.03719	8e-08	0.0	0.0	0.0	0.00205266	0.0	0.0	0.0	388.74237399	708.87903086	807.41174991	22.50893367	0.80848212	-0.39996691
0.0136	3.05863	8e-08	0.0	0.0	0.0	0.00205265	0.0	0.0	0.0	389.32160653	709.96594573	807.25052649	22.46876715	0.7929633	-0.39984029
0.0137	3.08005	8e-08	0.0	0.0	0.0	0.00205265	0.0	0.0	0.0	389.89962797	711.03201977	807.08968099	22.42863424	0.77785626	-0.39971398
0.0138	3.10146	9e-08	0.0	0.0	0.0	0.00205265	0.0	0.0	0.0	390.47644071	712.07758214	806.92921144	22.38855479	0.76296119	-0.39958796
0.0139	3.12285	9e-08	0.0	0.0	0.0	0.00205264	0.0	0.0	0.0	391.05204725	713.10292903	806.76911603	22.34852868	0.7482787	-0.39946224
0.014	3.14422	9e-08	0.0	0.0	0.0	0.00205264	0.0	0.0	0.0	391.62645003	714.10835699	806.60939294	22.30855583	0.7338094	-0.39933681
0.0141	3.16558	1e-07	0.0	0.0	0.0	0.00205264	0.0	0.0	0.0	392.19965154	715.09416298	806.45004037	22.26863612	0.71955392	-0.39921167
0.0142	3.18692	1e-07	0.0	0.0	0.0	0.00205263	0.0	0.0	0.0	392.77165421	716.06064436	806.29105648	22.22876946	0.70551285	-0.39908682
0.0143	3.20825	1.1e-07	0.0	0.0	0.0	0.00205263	0.0	0.0	0.0	393.34246048	717.00809884	806.13243946	22.18895575	0.69168681	-0.39896226
0.0144	3.22956	1.1e-07	0.0	0.0	0.0	0.00205262	0.0	0.0	0.0	393.91207284	717.9368069	805.97418757	22.1492114	0.67790038	-0.39883798
0.0145	3.25085	1.2e-07	0.0	0.0	0.0	0.00205262	0.0	0.0	0.0	394.48049419	718.84683465	805.81630009	22.10951058	0.66442828	-0.39871399
0.0146	3.27213	1.2e-07	0.0	0.0	0.0	0.00205261	0.0	0.0	0.0	395.04772665	719.73862369	805.65877451	22.06986373	0.65115899	-0.39859028
0.0147	3.29339	1.3e-07	0.0	0.0	0.0	0.00205261	0.0	0.0	0.0	395.61377267	720.61245481	805.50160908	22.03027082	0.63809215	-0.39846686
0.0148	3.31464	1.3e-07	0.0	0.0	0.0	0.0020526	0.0	0.0	0.0	396.17863469	721.46860797	805.34480204	21.99073185	0.62522738	-0.39834372
0.0149	3.33586	1.4e-07	0.0	0.0	0.0	0.0020526	0.0	0.0	0.0	396.74231515	722.30736223	805.18835167	21.95124681	0.61256433	-0.39822086
0.015	3.35708	1.4e-07	0.0	0.0	0.0	0.00205259	0.0	0.0	0.0	397.30481647	723.12899582	805.03225621	21.91181569	0.60010262	-0.39809827
0.0151	3.37828	1.5e-07	0.0	0.0	0.0	0.00205258	0.0	0.0	0.0	397.86614109	723.93378608	804.87651393	21.87243847	0.58784188	-0.39797597
0.0152	3.39946	1.6e-07	0.0	0.0	0.0	0.00205258	0.0	0.0	0.0	398.42629143	724.72200951	804.72112309	21.83311516	0.57578174	-0.39785394
0.0153	3.42062	1.6e-07	0.0	0.0	0.0	0.00205257	0.0	0.0	0.0	398.98526999	725.49389411	804.5660822	21.79385808	0.56378048	-0.39773219
0.0154	3.44177	1.7e-07	0.0	0.0	0.0	0.00205256	0.0	0.0	0.0	399.5430794	726.24960063	804.4113901	21.75464775	0.55206069	-0.39761071
0.0155	3.46291	1.8e-07	0.0	0.0	0.0	0.00205256	0.0	0.0	0.0	400.09972191	726.98948406	804.25704465	21.71549222	0.54052986	-0.3974895
0.0156	3.48402	1.8e-07	0.0	0.0	0.0	0.00205255	0.0	0.0	0.0	400.65519995	727.71380385	804.1030442	21.67639152	0.52918689	-0.39736856
0.0157	3.50512	1.9e-07	0.0	0.0	0.0	0.00205254	0.0	0.0	0.0	401.20951592	728.42281769	803.94938709	21.63734573	0.51803069	-0.39724789
0.0158	3.52621	2e-07	0.0	0.0	0.0	0.00205253	0.0	0.0	0.0	401.76267226	729.11678148	803.79607169	21.59835489	0.50706016	-0.39712749
0.0159	3.54728	2.1e-07	0.0	0.0	0.0	0.00205253	0.0	0.0	0.0	402.31467136	729.79594937	803.64309636	21.55941905	0.49627421	-0.39700736
0.016	3.56833	2.2e-07	0.0	0.0	0.0	0.00205252	0.0	0.0	0.0	402.86551564	730.46057372	803.49045946	21.52053827	0.48567174	-0.39688749
0.0161	3.58937	2.2e-07	0.0	0.0	0.0	0.00205251	0.0	0.0	0.0	403.4152075	731.11090514	803.33815938	21.48171261	0.47525166	-0.39676788
0.0162	3.61039	2.3e-07	0.0	0.0	0.0	0.0020525	0.0	0.0	0.0	403.96374945	731.74713694	803.18619479	21.44295012	0.46491057	-0.39664855
0.0163	3.63139	2.4e-07	0.0	0.0	0.0	0.00205249	0.0	0.0	0.0	404.51114395	732.36948094	803.03456427	21.40423808	0.4548106	-0.39652947
0.0164	3.65238	2.5e-07	0.0	0.0	0.0	0.00205248	0.0	0.0	0.0	405.05739333	732.97821903	802.88326601	21.36558187	0.44488259	-0.39641066
0.0165	3.67336	2.6e-07	0.0	0.0	0.0	0.00205247	0.0	0.0	0.0	405.60249998	733.57358579	802.73229848	21.32698159	0.43512496	-0.3962921
0.0166	3.69431	2.7e-07	0.0	0.0	0.0	0.00205246	0.0	0.0	0.0	406.14646631	734.15581341	802.58166014	21.28843732	0.42553612	-0.3961738
0.0167	3.71525	2.8e-07	0.0	0.0	0.0	0.00205245	0.0	0.0	0.0	406.68929473	734.72513174	802.43134947	21.24994916	0.4161145	-0.39605576
0.0168	3.73618	3e-07	0.0	0.0	0.0	0.00205244	0.0	0.0	0.0	407.23098762	735.28176826	802.28136493	21.21151721	0.40685852	-0.39593797
0.0169	3.75708	3.1e-07	0.0	0.0	0.0	0.00205243	0.0	0.0	0.0	407.77154739	735.82594811	802.13170504	21.17314154	0.3977666	-0.39582044
0.017	3.77797	3.2e-07	0.0	0.0	0.0	0.00205241	0.0	0.0	0.0	408.31097642	736.35789404	801.98236828	21.13482225	0.38883716	-0.39570316
0.0171	3.79885	3.3e-07	0.0	0.0	0.0	0.0020524	0.0	0.0	0.0	408.84927719	736.87778164	801.83335343	21.0965634	0.38000497	-0.39558615
0.0172	3.81971	3.4e-07	0.0	0.0	0.0	0.00205239	0.0	0.0	0.0	409.38645207	737.3858329	801.68465899	21.05835869	0.37137106	-0.39546938
0.0173	3.84055	3.6e-07	0.0	0.0	0.0	0.00205238	0.0	0.0	0.0	409.92250342	737.88227382	801.53628342	21.0202109	0.3628907	-0.39535286
0.0174	3.86138	3.7e-07	0.0	0.0	0.0	0.00205236	0.0	0.0	0.0	410.45743364	738.36731275	801.38822531	20.98212013	0.35456204	-0.39523658
0.0175	3.88219	3.8e-07	0.0	0.0	0.0	0.00205235	0.0	0.0	0.0	410.99124512	738.84115539	801.24048324	20.9440865	0.34638323	-0.39512056
0.0176	3.90299	4e-07	0.0	0.0	0.0	0.00205233	0.0	0.0	0.0	411.52394023	739.30400474	801.09305579	20.90611012	0.3383524	-0.39500478
0.0177	3.92376	4.1e-07	0.0	0.0	0.0	0.00205232	0.0	0.0	0.0	412.05552137	739.75606112	800.94594159	20.86819108	0.33046769	-0.39488925
0.0178	3.94453	4.3e-07	0.0	0.0	0.0	0.0020523	0.0	0.0	0.0	412.58599091	740.19752216	800.79913924	20.83032951	0.32272725	-0.39477396
0.0179	3.96527	4.5e-07	0.0	0.0	0.0	0.00205229	0.0	0.0	0.0	413.11535123	740.62858284	800.65264738	20.79252558	0.31512537	-0.39465891
0.018	3.986	4.6e-07	0.0	0.0	0.0	0.00205227	0.0	0.0	0.0	413.64360473	741.04941423	800.5064648	20.75477966	0.3076431	-0.39454413
0.0181	4.00672	4.8e-07	0.0	0.0	0.0	0.00205225	0.0	0.0	0.0	414.17075379	741.46021618	800.36059009	20.7170913	0.30031362	-0.39442957
0.0182	4.02741	5e-07	0.0	0.0	0.0	0.00205224	0.0	0.0	0.0	414.69680076	741.86117547	800.2150219	20.67946087	0.29311919	-0.39431525
0.0183	4.04809	5.1e-07	0.0	0.0	0.0	0.00205222	0.0	0.0	0.0	415.22174802	742.25247457	800.06975893	20.64188848	0.28605785	-0.39420117
0.0184	4.06876	5.3e-07	0.0	0.0	0.0	0.0020522	0.0	0.0	0.0	415.74559794	742.63429317	799.92479989	20.60437424	0.27912761	-0.39408733
0.0185	4.08941	5.5e-07	0.0	0.0	0.0	0.00205218	0.0	0.0	0.0	416.26835289	743.00680813	799.78014348	20.56691825	0.2723265	-0.39397373
0.0186	4.11004	5.7e-07	0.0	0.0	0.0	0.00205216	0.0	0.0	0.0	416.79001524	743.37019355	799.63578845	20.52952064	0.26565253	-0.39386036
0.0187	4.13066	5.9e-07	0.0	0.0	0.0	0.00205214	0.0	0.0	0.0	417.31058734	743.72462071	799.49173353	20.49218151	0.25910375	-0.39374723
0.0188	4.15126	6.1e-07	0.0	0.0	0.0	0.00205212	0.0	0.0	0.0	417.83007157	744.070259	799.34797747	20.45489934	0.25267877	-0.39363435
0.0189	4.17184	6.4e-07	0.0	0.0	0.0	0.0020521	0.0	0.0	0.0	418.34847025	744.40728093	799.20451906	20.41767679	0.24637467	-0.39352169
0.019	4.19241	6.6e-07	0.0	0.0	0.0	0.00205207	0.0	0.0	0.0	418.86578576	744.73584513	799.06135705	20.38051292	0.24018987	-0.39340926
0.0191	4.21296	6.8e-07	0.0	0.0	0.0	0.00205205	0.0	0.0	0.0	419.38202046	745.05611228	798.91849026	20.34340785	0.23412238	-0.39329706
0.0192	4.23349	7.1e-07	0.0	0.0	0.0	0.00205203	0.0	0.0	0.0	419.89717669	745.36824033	798.77591748	20.30636166	0.22817025	-0.3931851
0.0193	4.25401	7.3e-07	0.0	0.0	0.0	0.002052	0.0	0.0	0.0	420.41125681	745.67238447	798.63363754	20.26937447	0.2223315	-0.39307336
0.0194	4.27451	7.6e-07	0.0	0.0	0.0	0.00205198	0.0	0.0	0.0	420.92426315	745.96869712	798.49164926	20.23244636	0.21660415	-0.39296185
0.0195	4.295	7.8e-07	0.0	0.0	0.0	0.00205195	0.0	0.0	0.0	421.43619808	746.25732796	798.34995148	20.19557746	0.21098623	-0.39285057
0.0196	4.31547	8.1e-07	0.0	0.0	0.0	0.00205192	0.0	0.0	0.0	421.94706393	746.53842391	798.20854307	20.15876785	0.20547576	-0.39273952
0.0197	4.33592	8.4e-07	0.0	0.0	0.0	0.0020519	0.0	0.0	0.0	422.45686303	746.81213788	798.06742287	20.12201452	0.20008776	-0.3926287
0.0198	4.35636	8.7e-07	0.0	0.0	0.0	0.00205187	0.0	0.0	0.0	422.96559768	747.07862708	797.9265897	20.08532251	0.19479339	-0.39251811
0.0199	4.37678	9e-07	0.0	0.0	0.0	0.00205184	0.0	0.0	0.0	423.47327025	747.33801833	797.78604249	20.04868987	0.18960181	-0.39240773
0.02	4.39718	9.3e-07	0.0	0.0	0.0	0.00205181	0.0	0.0	0.0	423.97988306	747.59044965	797.64578016	20.01211669	0.18451114	-0.39229758
0.0201	4.41757	9.6e-07	0.0	0.0	0.0	0.00205178	0.0	0.0	0.0	424.48543844	747.83605646	797.50580161	19.97560306	0.17951947	-0.39218765
0.0202	4.43794	9.9e-07	0.0	0.0	0.0	0.00205174	0.0	0.0	0.0	424.98993873	748.07497156	797.36610576	19.93914906	0.17462493	-0.39207794
0.0203	4.4583	1.02e-06	0.0	0.0	0.0	0.00205171	0.0	0.0	0.0	425.49338623	748.30732516	797.22669156	19.90275477	0.16982563	-0.39196846
0.0204	4.47863	1.06e-06	0.0	0.0	0.0	0.00205168	0.0	0.0	0.0	425.99578328	748.53324483	797.08755795	19.8664203	0.16511968	-0.39185919
0.0205	4.49896	1.09e-06	0.0	0.0	0.0	0.00205164	0.0	0.0	0.0	426.4971322	748.75285552	796.9487039	19.83014571	0.16050519	-0.39175014
0.0206	4.51926	1.13e-06	0.0	0.0	0.0	0.00205161	0.0	0.0	0.0	426.99743525	748.96630082	796.8101283	19.79392693	0.15600961	-0.39164133
0.0207	4.53955	1.16e-06	0.0	0.0	0.0	0.00205157	0.0	0.0	0.0	427.49669474	749.17370946	796.67183009	19.75777071	0.15158414	-0.39153272
0.0208	4.55983	1.2e-06	0.0	0.0	0.0	0.00205153	0.0	0.0	0.0	427.994913	749.37518724	796.53380832	19.72167436	0.1472465	-0.39142433
0.0209	4.58008	1.24e-06	0.0	0.0	0.0	0.00205149	0.0	0.0	0.0	428.49209233	749.57085177	796.39606199	19.68563793	0.14299492	-0.39131615
0.021	4.60032	1.28e-06	0.0	0.0	0.0	0.00205145	0.0	0.0	0.0	428.98823503	749.76081826	796.25859011	19.6496615	0.13882767	-0.39120819
0.0211	4.62055	1.32e-06	0.0	0.0	0.0	0.00205141	0.0	0.0	0.0	429.4833434	749.94519952	796.1213917	19.61374513	0.13474299	-0.39110045
0.0212	4.64075	1.37e-06	0.0	0.0	0.0	0.00205137	0.0	0.0	0.0	429.97741974	750.12410594	795.9844658	19.57788889	0.13073913	-0.39099291
0.0213	4.66095	1.41e-06	0.0	0.0	0.0	0.00205132	0.0	0.0	0.0	430.47046633	750.29764551	795.84781144	19.54209285	0.12681434	-0.39088559
0.0214	4.68112	1.45e-06	0.0	0.0	0.0	0.00205128	0.0	0.0	0.0	430.96248547	750.4659238	795.71142769	19.50635707	0.12296687	-0.39077848
0.0215	4.70128	1.5e-06	0.0	0.0	0.0	0.00205123	0.0	0.0	0.0	431.45347937	750.62907925	795.57531347	19.47067678	0.11923293	-0.3906716
0.0216	4.72142	1.55e-06	0.0	0.0	0.0	0.00205118	0.0	0.0	0.0	431.94345035	750.7872057	795.43946788	19.43505986	0.11554945	-0.39056492
0.0217	4.74154	1.6e-06	0.0	0.0	0.0	0.00205114	0.0	0.0	0.0	432.43240068	750.94039565	795.30389004	19.3995031	0.1119405	-0.39045845
0.0218	4.76165	1.65e-06	0.0	0.0	0.0	0.00205109	0.0	0.0	0.0	432.92033263	751.0887487	795.16857903	19.36400652	0.10840448	-0.39035218
0.0219	4.78175	1.7e-06	0.0	0.0	0.0	0.00205103	0.0	0.0	0.0	433.40724849	751.23236223	795.03353395	19.32857019	0.10493983	-0.39024613
0.022	4.80182	1.75e-06	0.0	0.0	0.0	0.00205098	0.0	0.0	0.0	433.8931505	751.37133147	794.89875392	19.29319415	0.10154494	-0.39014028
0.0221	4.82188	1.81e-06	0.0	0.0	0.0	0.00205093	0.0	0.0	0.0	434.37804094	751.50574949	794.76423804	19.25787844	0.09821823	-0.39003464
0.0222	4.84192	1.86e-06	0.0	0.0	0.0	0.00205087	0.0	0.0	0.0	434.86192206	751.63570715	794.62998545	19.22262311	0.09495813	-0.38992921
0.0223	4.86195	1.92e-06	0.0	0.0	0.0	0.00205081	0.0	0.0	0.0	435.34479612	751.76129316	794.49599529	19.187425	0.09179006	-0.38982399
0.0224	4.88196	1.98e-06	0.0	0.0	0.0	0.00205075	0.0	0.0	0.0	435.82666526	751.88265999	794.36226642	19.15228686	0.08868957	-0.38971897
0.0225	4.90195	2.04e-06	0.0	0.0	0.0	0.00205069	0.0	0.0	0.0	436.30753179	751.99985462	794.22879817	19.11721051	0.0856403	-0.38961416
0.0226	4.92193	2.1e-06	0.0	0.0	0.0	0.00205063	0.0	0.0	0.0	436.78739795	752.11296148	794.09558969	19.08219435	0.08265431	-0.38950955
0.0227	4.94189	2.16e-06	0.0	0.0	0.0	0.00205057	0.0	0.0	0.0	437.26626599	752.22206494	793.96264015	19.04723843	0.07973015	-0.38940514
0.0228	4.96184	2.23e-06	0.0	0.0	0.0	0.0020505	0.0	0.0	0.0	437.74413812	752.32724735	793.82994872	19.01234277	0.07686634	-0.38930094
0.0229	4.98176	2.29e-06	0.0	0.0	0.0	0.00205044	0.0	0.0	0.0	438.22101659	752.42858904	793.69751459	18.97750741	0.07406141	-0.38919694
0.023	5.00167	2.36e-06	0.0	0.0	0.0	0.00205037	0.0	0.0	0.0	438.69690361	752.52616832	793.56533694	18.94273238	0.07131386	-0.38909314
0.0231	5.02157	2.43e-06	0.0	0.0	0.0	0.0020503	0.0	0.0	0.0	439.17180141	752.62006146	793.43341497	18.90801773	0.0686222	-0.38898953
0.0232	5.04145	2.5e-06	0.0	0.0	0.0	0.00205023	0.0	0.0	0.0	439.6457122	752.71034266	793.30174791	18.87336347	0.06598492	-0.38888613
0.0233	5.06131	2.58e-06	0.0	0.0	0.0	0.00205015	0.0	0.0	0.0	440.11863821	752.79708408	793.17033497	18.83876966	0.0634005	-0.38878293
0.0234	5.08115	2.65e-06	0.0	0.0	0.0	0.00205008	0.0	0.0	0.0	440.59058163	752.88035577	793.03917538	18.80423633	0.06086744	-0.38867992
0.0235	5.10098	2.73e-06	0.0	0.0	0.0	0.00205	0.0	0.0	0.0	441.06154469	752.96022571	792.90826838	18.76976352	0.05838418	-0.38857711
0.0236	5.12079	2.81e-06	0.0	0.0	0.0	0.00204992	0.0	0.0	0.0	441.53152958	753.03675978	792.77761324	18.73535127	0.0559492	-0.3884745
0.0237	5.14058	2.89e-06	0.0	0.0	0.0	0.00204984	0.0	0.0	0.0	442.00053848	753.1100322	792.64720916	18.70099306	0.05361875	-0.3883721
0.0238	5.16036	2.98e-06	0.0	0.0	0.0	0.00204975	0.0	0.0	0.0	442.46857349	753.18017921	792.51705509	18.66669918	0.05130101	-0.38826989
0.0239	5.18012	3.06e-06	0.0	0.0	0.0	0.00204967	0.0	0.0	0.0	442.93563687	753.24721388	792.38715053	18.63246534	0.0490325	-0.38816787
0.024	5.19987	3.15e-06	0.0	0.0	0.0	0.00204958	0.0	0.0	0.0	443.40173079	753.31120181	792.25749472	18.59829153	0.04681232	-0.38806604
0.0241	5.2196	3.24e-06	0.0	0.0	0.0	0.00204949	0.0	0.0	0.0	443.86685743	753.37220737	792.12808693	18.56417769	0.0446396	-0.38796442
0.0242	5.23931	3.33e-06	0.0	0.0	0.0	0.0020494	0.0	0.0	0.0	444.33101896	753.4302938	791.99892643	18.5301238	0.04251352	-0.38786298
0.0243	5.25901	3.43e-06	0.0	0.0	0.0	0.0020493	0.0	0.0	0.0	444.79421754	753.48552322	791.8700125	18.4961298	0.04043327	-0.38776174
0.0244	5.27868	3.52e-06	0.0	0.0	0.0	0.00204921	0.0	0.0	0.0	445.25645534	753.53795666	791.74134442	18.46219566	0.03839805	-0.38766069
0.0245	5.29835	3.62e-06	0.0	0.0	0.0	0.00204911	0.0	0.0	0.0	445.7177345	753.58765413	791.61292148	18.42832132	0.03640712	-0.38755984
0.0246	5.31799	3.72e-06	0.0	0.0	0.0	0.00204901	0.0	0.0	0.0	446.17805718	753.63467463	791.48474296	18.39450674	0.03445975	-0.38745917
0.0247	5.33762	3.83e-06	0.0	0.0	0.0	0.0020489	0.0	0.0	0.0	446.63742552	753.67907665	791.35680817	18.3607519	0.03255599	-0.3873587
0.0248	5.35723	3.93e-06	0.0	0.0	0.0	0.0020488	0.0	0.0	0.0	447.09584167	753.72091745	791.22911641	18.32705668	0.03069399	-0.38725842
0.0249	5.37683	4.04e-06	0.0	0.0	0.0	0.00204869	0.0	0.0	0.0	447.55330775	753.76025306	791.10166698	18.29342104	0.02887359	-0.38715833
0.025	5.3964	4.15e-06	0.0	0.0	0.0	0.00204858	0.0	0.0	0.0	448.00982589	753.79713893	790.9744592	18.25984492	0.02709419	-0.38705843
0.0251	5.41597	4.27e-06	0.0	0.0	0.0	0.00204846	0.0	0.0	0.0	448.46539822	753.83162972	790.84749239	18.22632826	0.02535522	-0.38695872
0.0252	5.43551	4.38e-06	0.0	0.0	0.0	0.00204835	0.0	0.0	0.0	448.92002686	753.86377933	790.72076586	18.19287099	0.02365611	-0.3868592
0.0253	5.45504	4.5e-06	0.0	0.0	0.0	0.00204823	0.0	0.0	0.0	449.37371391	753.8936409	790.59427894	18.15947303	0.02199633	-0.38675986
0.0254	5.47455	4.62e-06	0.0	0.0	0.0	0.00204811	0.0	0.0	0.0	449.8264615	753.92126693	790.46803096	18.12613431	0.0203754	-0.38666072
0.0255	5.49405	4.75e-06	0.0	0.0	0.0	0.00204798	0.0	0.0	0.0	450.27827171	753.94670925	790.34202126	18.09285474	0.01879284	-0.38656176
0.0256	5.51353	4.88e-06	0.0	0.0	0.0	0.00204785	0.0	0.0	0.0	450.72914664	753.97001762	790.21624917	18.05963708	0.01722433	-0.38646299
0.0257	5.53299	5.01e-06	0.0	0.0	0.0	0.00204772	0.0	0.0	1e-08	451.17908846	753.99120541	790.09071419	18.02647693	0.01570586	-0.3863644
0.0258	5.55243	5.14e-06	0.0	0.0	0.0	0.00204759	0.0	0.0	1e-08	451.62809921	754.01034407	789.96541559	17.99337597	0.01422202	-0.386266
0.0259	5.57186	5.28e-06	0.0	0.0	0.0	0.00204745	0.0	0.0	1e-08	452.07618098	754.02747959	789.84035271	17.96033417	0.01277217	-0.38616779
0.026	5.59127	5.41e-06	0.0	0.0	0.0	0.00204731	0.0	0.0	1e-08	452.52333584	754.04265706	789.71552493	17.92735144	0.01135568	-0.38606976
0.0261	5.61067	5.56e-06	0.0	0.0	0.0	0.00204717	0.0	0.0	1e-08	452.96956588	754.05592072	789.59093162	17.89442775	0.00997193	-0.38597191
0.0262	5.63004	5.7e-06	0.0	0.0	0.0	0.00204702	0.0	0.0	1e-08	453.41487315	754.06731402	789.46657216	17.86156301	0.00862032	-0.38587425
0.0263	5.6494	5.85e-06	0.0	0.0	0.0	0.00204688	0.0	0.0	1e-08	453.85925974	754.07687958	789.34244592	17.82875718	0.00730026	-0.38577677
0.0264	5.66875	6e-06	0.0	0.0	0.0	0.00204672	0.0	0.0	1e-08	454.30272769	754.08465923	789.2185523	17.79601018	0.00601118	-0.38567948
0.0265	5.68808	6.16e-06	0.0	0.0	0.0	0.00204657	0.0	0.0	1e-08	454.74527907	754.09069404	789.09489067	17.76332196	0.00475251	-0.38558236
0.0266	5.70739	6.32e-06	0.0	0.0	0.0	0.00204641	0.0	0.0	1e-08	455.18691593	754.09501668	788.97146048	17.73069394	0.0035114	-0.38548543
0.0267	5.72668	6.48e-06	0.0	0.0	0.0	0.00204625	0.0	0.0	1e-08	455.62764032	754.09766151	788.84826113	17.6981237	0.00230659	-0.38538868
0.0268	5.74596	6.65e-06	0.0	0.0	0.0	0.00204608	0.0	0.0	1e-08	456.06745429	754.09867209	788.72529201	17.66561217	0.00112947	-0.38529211
0.0269	5.76522	6.82e-06	0.0	0.0	0.0	0.00204591	0.0	0.0	1e-08	456.50635987	754.09808495	788.60255253	17.63315929	-2.058e-05	-0.38519572
0.027	5.78446	6.99e-06	0.0	0.0	0.0	0.00204574	0.0	0.0	1e-08	456.94435908	754.09593577	788.48004211	17.600765	-0.0011442	-0.38509951
0.0271	5.80369	7.17e-06	0.0	0.0	0.0	0.00204556	0.0	0.0	1e-08	457.38145396	754.09225938	788.35776018	17.56842924	-0.002242	-0.38500348
0.0272	5.8229	7.35e-06	0.0	0.0	0.0	0.00204538	0.0	0.0	1e-08	457.81764653	754.08708978	788.23570615	17.53615196	-0.00331458	-0.38490763
0.0273	5.84209	7.53e-06	0.0	0.0	0.0	0.00204519	0.0	0.0	1e-08	458.2529388	754.08046016	788.11387947	17.5039331	-0.00436253	-0.38481195
0.0274	5.86127	7.72e-06	0.0	0.0	0.0	0.002045	0.0	0.0	1e-08	458.68733278	754.0724029	787.99227956	17.4717726	-0.00538646	-0.38471646
0.0275	5.88043	7.91e-06	0.0	0.0	0.0	0.00204481	0.0	0.0	1e-08	459.12083049	754.06294955	787.87090586	17.43967005	-0.00638376	-0.38462114
0.0276	5.89957	8.11e-06	0.0	0.0	0.0	0.00204461	0.0	0.0	1e-08	459.55343391	754.05214051	787.74975779	17.40762547	-0.00735567	-0.384526
0.0277	5.91869	8.31e-06	0.0	0.0	0.0	0.00204441	0.0	0.0	1e-08	459.98514504	754.04000098	787.6288348	17.3756393	-0.00830742	-0.38443104
0.0278	5.9378	8.52e-06	0.0	0.0	0.0	0.00204421	0.0	0.0	1e-08	460.41596588	754.02656075	787.50813635	17.34371117	-0.0092367	-0.38433625
0.0279	5.95689	8.73e-06	0.0	0.0	0.0	0.002044	0.0	0.0	1e-08	460.8458984	754.01184933	787.3876619	17.31184101	-0.010144	-0.38424164
0.028	5.97597	8.94e-06	0.0	0.0	0.0	0.00204379	0.0	0.0	1e-08	461.2749446	753.99589564	787.26741089	17.28002873	-0.01102975	-0.3841472
0.0281	5.99503	9.16e-06	0.0	0.0	0.0	0.00204357	0.0	0.0	1e-08	461.70310644	753.97872792	787.14738279	17.24827428	-0.01189443	-0.38405294
0.0282	6.01407	9.38e-06	0.0	0.0	0.0	0.00204335	0.0	0.0	1e-08	462.13038589	753.96037385	787.02757706	17.21657758	-0.01273846	-0.38395885
0.0283	6.03309	9.61e-06	0.0	0.0	0.0	0.00204312	0.0	0.0	1e-08	462.55678492	753.94086051	786.90799316	17.18493855	-0.01356227	-0.38386494
0.0284	6.0521	9.84e-06	0.0	0.0	0.0	0.00204289	0.0	0.0	1e-08	462.98230549	753.9202144	786.78863058	17.15335712	-0.01436627	-0.3837712
0.0285	6.07109	1.007e-05	0.0	0.0	0.0	0.00204265	0.0	0.0	1e-08	463.40694954	753.89846333	786.66948877	17.12183282	-0.01514749	-0.38367764
0.0286	6.09006	1.031e-05	0.0	0.0	0.0	0.00204241	0.0	0.0	1e-08	463.83071904	753.8756348	786.55056721	17.09036621	-0.01591183	-0.38358425
0.0287	6.10902	1.056e-05	0.0	0.0	0.0	0.00204216	0.0	0.0	1e-08	464.25361591	753.8517517	786.43186537	17.05895693	-0.01665737	-0.38349103
0.0288	6.12796	1.081e-05	0.0	0.0	0.0	0.00204191	0.0	0.0	1e-08	464.67564211	753.82683867	786.31338275	17.02760491	-0.01738444	-0.38339798
0.0289	6.14688	1.107e-05	0.0	0.0	0.0	0.00204166	0.0	0.0	1e-08	465.09679955	753.80091989	786.19511882	16.99631007	-0.01809341	-0.3833051
0.029	6.16579	1.133e-05	0.0	0.0	0.0	0.0020414	0.0	0.0	1e-08	465.51709018	753.77401903	786.07707308	16.96507232	-0.01878461	-0.3832124
0.0291	6.18467	1.159e-05	0.0	0.0	0.0	0.00204113	0.0	0.0	1e-08	465.9365159	753.74615937	785.95924502	16.93389158	-0.01945836	-0.38311987
0.0292	6.20355	1.186e-05	0.0	0.0	0.0	0.00204086	0.0	0.0	1e-08	466.35507863	753.71736369	785.84163413	16.90276776	-0.02011498	-0.3830275
0.0293	6.2224	1.214e-05	0.0	0.0	0.0	0.00204058	0.0	0.0	1e-08	466.7727803	753.6876544	785.7242399	16.87170077	-0.02075478	-0.38293531
0.0294	6.24124	1.242e-05	0.0	0.0	0.0	0.0020403	0.0	0.0	1e-08	467.18962279	753.65705347	785.60706184	16.84069053	-0.02137804	-0.38284329
0.0295	6.26006	1.271e-05	0.0	0.0	0.0	0.00204001	0.0	0.0	1e-08	467.60560801	753.6255825	785.49009944	16.80973695	-0.02198505	-0.38275143
0.0296	6.27886	1.3e-05	0.0	0.0	0.0	0.00203972	0.0	0.0	1e-08	468.02073786	753.59326269	785.37335221	16.77883994	-0.02257607	-0.38265975
0.0297	6.29765	1.33e-05	0.0	0.0	0.0	0.00203942	0.0	0.0	1e-08	468.43501423	753.56011491	785.25681966	16.74799941	-0.02315137	-0.38256823
0.0298	6.31642	1.36e-05	0.0	0.0	0.0	0.00203912	0.0	0.0	1e-08	468.84843899	753.52615966	785.14050129	16.71721526	-0.02371119	-0.38247688
0.0299	6.33517	1.391e-05	0.0	0.0	0.0	0.00203881	0.0	0.0	1e-08	469.26101403	753.49141701	785.02439662	16.6864887	-0.02426681	-0.3823857
0.03	6.35391	1.423e-05	0.0	0.0	0.0	0.00203849	0.0	0.0	1e-08	469.67274126	753.45589049	784.90850523	16.65581746	-0.02479989	-0.38229469
0.0301	6.37262	1.455e-05	0.0	0.0	0.0	0.00203817	0.0	0.0	1e-08	470.08362253	753.41961117	784.79282659	16.62520238	-0.02531868	-0.38220384
0.0302	6.39132	1.487e-05	0.0	0.0	0.0	0.00203784	0.0	0.0	1e-08	470.49365969	753.38259761	784.67736021	16.59464338	-0.02582343	-0.38211316
0.0303	6.41001	1.521e-05	0.0	0.0	0.0	0.00203751	0.0	0.0	2e-08	470.9028546	753.34486807	784.56210562	16.56414036	-0.02631437	-0.38202265
0.0304	6.42868	1.555e-05	0.0	0.0	0.0	0.00203717	0.0	0.0	2e-08	471.31120912	753.30644049	784.44706235	16.53369322	-0.02679171	-0.3819323
0.0305	6.44733	1.589e-05	0.0	0.0	0.0	0.00203682	0.0	0.0	2e-08	471.71872509	753.26733252	784.33222992	16.50330188	-0.02725566	-0.38184212
0.0306	6.46596	1.625e-05	0.0	0.0	0.0	0.00203647	0.0	0.0	2e-08	472.12540436	753.22756153	784.21760786	16.47296624	-0.02770643	-0.38175211
0.0307	6.48457	1.66e-05	0.0	0.0	0.0	0.00203611	0.0	0.0	2e-08	472.53124875	753.18714464	784.10319569	16.4426862	-0.02814419	-0.38166226
0.0308	6.50317	1.697e-05	0.0	0.0	0.0	0.00203575	0.0	0.0	2e-08	472.93626011	753.14609871	783.98899297	16.41246167	-0.02856913	-0.38157257
0.0309	6.52175	1.734e-05	0.0	0.0	0.0	0.00203537	0.0	0.0	2e-08	473.34044025	753.10444034	783.87499921	16.38229254	-0.02898142	-0.38148305
0.031	6.54032	1.772e-05	0.0	0.0	0.0	0.002035	0.0	0.0	2e-08	473.743791	753.06218595	783.76121395	16.35217873	-0.02938121	-0.38139369
0.0311	6.55887	1.811e-05	0.0	0.0	0.0	0.00203461	0.0	0.0	2e-08	474.14631417	753.01935173	783.64763674	16.32212012	-0.02976865	-0.38130449
0.0312	6.5774	1.85e-05	0.0	0.0	0.0	0.00203422	0.0	0.0	2e-08	474.54801158	752.97595367	783.53426712	16.29211661	-0.03014388	-0.38121546
0.0313	6.59591	1.89e-05	0.0	0.0	0.0	0.00203382	0.0	0.0	2e-08	474.94888501	752.93200758	783.42110461	16.26216812	-0.03050701	-0.38112659
0.0314	6.6144	1.93e-05	0.0	0.0	0.0	0.00203341	0.0	0.0	2e-08	475.34893634	752.88750857	783.30814887	16.23227778	-0.03088592	-0.38103788
0.0315	6.63288	1.972e-05	0.0	0.0	0.0	0.002033	0.0	0.0	2e-08	475.74816734	752.84247134	783.19539944	16.20243991	-0.03123312	-0.38094934
0.0316	6.65134	2.014e-05	0.0	0.0	0.0	0.00203257	0.0	0.0	2e-08	476.14657979	752.79692132	783.08285581	16.17265687	-0.03156966	-0.38086095
0.0317	6.66979	2.057e-05	0.0	0.0	0.0	0.00203215	0.0	0.0	2e-08	476.54417546	752.75087219	782.97051755	16.14292856	-0.03189572	-0.38077273
0.0318	6.68822	2.1e-05	0.0	0.0	0.0	0.00203171	0.0	0.0	2e-08	476.94095614	752.70433743	782.8583842	16.11325488	-0.03221144	-0.38068467
0.0319	6.70663	2.145e-05	0.0	0.0	0.0	0.00203127	0.0	0.0	2e-08	477.3369236	752.65733028	782.74645533	16.08363574	-0.03251699	-0.38059677
0.032	6.72502	2.19e-05	0.0	0.0	0.0	0.00203081	0.0	0.0	2e-08	477.73207961	752.60986379	782.6347305	16.05407104	-0.03281251	-0.38050903
0.0321	6.74339	2.236e-05	0.0	0.0	0.0	0.00203035	0.0	0.0	2e-08	478.12642594	752.56195081	782.52320926	16.02456069	-0.03309813	-0.38042145
0.0322	6.76175	2.282e-05	0.0	0.0	0.0	0.00202989	0.0	0.0	2e-08	478.51996434	752.51360403	782.41189118	15.99510457	-0.03337398	-0.38033403
0.0323	6.78009	2.33e-05	0.0	0.0	0.0	0.00202941	0.0	0.0	2e-08	478.91269657	752.46483592	782.30077582	15.9657026	-0.0336402	-0.38024677
0.0324	6.79842	2.378e-05	0.0	0.0	0.0	0.00202893	0.0	0.0	2e-08	479.30462438	752.41565885	782.18986275	15.93635468	-0.03389688	-0.38015966
0.0325	6.81672	2.427e-05	0.0	0.0	0.0	0.00202844	0.0	0.0	2e-08	479.69574951	752.36608499	782.07915154	15.90706069	-0.03414414	-0.38007272
0.0326	6.83501	2.477e-05	0.0	0.0	0.0	0.00202794	0.0	0.0	2e-08	480.0860737	752.31612639	781.96864175	15.87782055	-0.03438208	-0.37998594
0.0327	6.85328	2.528e-05	0.0	0.0	0.0	0.00202743	0.0	0.0	3e-08	480.47559868	752.26579497	781.85833295	15.84863415	-0.03461078	-0.37989931
0.0328	6.87154	2.58e-05	0.0	0.0	0.0	0.00202691	0.0	0.0	3e-08	480.8643262	752.2150958	781.74822475	15.81950423	-0.03485539	-0.37981283
0.0329	6.88978	2.632e-05	0.0	0.0	0.0	0.00202638	0.0	0.0	3e-08	481.25225803	752.16401581	781.63831683	15.79042585	-0.03507337	-0.37972652
0.033	6.908	2.686e-05	0.0	0.0	0.0	0.00202585	0.0	0.0	3e-08	481.63939585	752.11258732	781.52860866	15.76140103	-0.03528344	-0.37964036
0.0331	6.9262	2.74e-05	0.0	0.0	0.0	0.00202531	0.0	0.0	3e-08	482.02574136	752.0608203	781.41909983	15.73242966	-0.03548572	-0.37955436
0.0332	6.94438	2.795e-05	0.0	0.0	0.0	0.00202475	0.0	0.0	3e-08	482.41129628	752.00872455	781.30978993	15.70351166	-0.03568036	-0.37946852
0.0333	6.96255	2.851e-05	0.0	0.0	0.0	0.00202419	0.0	0.0	3e-08	482.79606232	751.9563097	781.20067853	15.67464693	-0.0358675	-0.37938283
0.0334	6.9807	2.908e-05	0.0	0.0	0.0	0.00202362	0.0	0.0	3e-08	483.18004117	751.90358519	781.09176523	15.64583537	-0.03604725	-0.3792973
0.0335	6.99884	2.966e-05	0.0	0.0	0.0	0.00202304	0.0	0.0	3e-08	483.56323452	751.85056026	780.9830496	15.61707689	-0.03621974	-0.37921192
0.0336	7.01695	3.025e-05	0.0	0.0	0.0	0.00202245	0.0	0.0	3e-08	483.94564408	751.79724404	780.87453124	15.58837139	-0.03638509	-0.3791267
0.0337	7.03505	3.085e-05	0.0	0.0	0.0	0.00202186	0.0	0.0	3e-08	484.32727152	751.74364546	780.76620975	15.55971878	-0.03654341	-0.37904163
0.0338	7.05313	3.146e-05	0.0	0.0	0.0	0.00202125	0.0	0.0	3e-08	484.70811853	751.68977332	780.6580847	15.53111895	-0.03669482	-0.37895672
0.0339	7.0712	3.207e-05	0.0	0.0	0.0	0.00202063	0.0	0.0	3e-08	485.08818677	751.63563627	780.5501557	15.50257181	-0.0368394	-0.37887196
0.034	7.08924	3.27e-05	0.0	0.0	0.0	0.00202	0.0	0.0	3e-08	485.46747793	751.58124282	780.44242235	15.47407726	-0.03697727	-0.37878736
0.0341	7.10727	3.334e-05	0.0	0.0	0.0	0.00201936	0.0	0.0	3e-08	485.84599365	751.52660136	780.33488422	15.4456352	-0.03710851	-0.3787029
0.0342	7.12529	3.398e-05	0.0	0.0	0.0	0.00201872	0.0	0.0	3e-08	486.22373562	751.47172015	780.22754093	15.41724554	-0.03723322	-0.37861861
0.0343	7.14328	3.464e-05	0.0	0.0	0.0	0.00201806	0.0	0.0	3e-08	486.60070551	751.41659324	780.12039213	15.38890975	-0.03736608	-0.37853446
0.0344	7.16126	3.531e-05	0.0	0.0	0.0	0.00201739	0.0	0.0	4e-08	486.97690495	751.3612348	780.0134374	15.36062502	-0.03748199	-0.37845046
0.0345	7.17922	3.599e-05	0.0	0.0	0.0	0.00201671	0.0	0.0	4e-08	487.3523356	751.30565494	779.90667633	15.33239245	-0.03759217	-0.37836662
0.0346	7.19716	3.668e-05	0.0	0.0	0.0	0.00201602	0.0	0.0	4e-08	487.72699908	751.24986072	779.80010852	15.30421194	-0.03769671	-0.37828293
0.0347	7.21508	3.737e-05	0.0	0.0	0.0	0.00201532	0.0	0.0	4e-08	488.10089705	751.19385903	779.69373359	15.2760834	-0.03779573	-0.37819939
0.0348	7.23299	3.808e-05	0.0	0.0	0.0	0.00201461	0.0	0.0	4e-08	488.47403113	751.13765665	779.58755113	15.24800674	-0.03788932	-0.378116
0.0349	7.25088	3.881e-05	0.0	0.0	0.0	0.00201389	0.0	0.0	4e-08	488.84640295	751.08126019	779.48156076	15.21998186	-0.03797759	-0.37803276
0.035	7.26875	3.954e-05	0.0	0.0	0.0	0.00201316	0.0	0.0	4e-08	489.21801413	751.02467616	779.37576209	15.19200866	-0.03806063	-0.37794968
0.0351	7.28661	4.028e-05	0.0	0.0	0.0	0.00201241	0.0	0.0	4e-08	489.58886629	750.96791093	779.27015473	15.16408704	-0.03813853	-0.37786674
0.0352	7.30445	4.103e-05	0.0	0.0	0.0	0.00201166	0.0	0.0	4e-08	489.95896105	750.91097074	779.16473829	15.13621692	-0.03821139	-0.37778396
0.0353	7.32227	4.18e-05	0.0	0.0	0.0	0.00201089	0.0	0.0	4e-08	490.32830002	750.85386172	779.0595124	15.1083982	-0.03827927	-0.37770132
0.0354	7.34007	4.258e-05	0.0	0.0	0.0	0.00201011	0.0	0.0	4e-08	490.69688479	750.79658989	778.95447666	15.08063077	-0.03834228	-0.37761883
0.0355	7.35785	4.337e-05	0.0	0.0	0.0	0.00200932	0.0	0.0	4e-08	491.06471697	750.73916116	778.8496307	15.05291454	-0.03840047	-0.37753649
0.0356	7.37562	4.417e-05	0.0	0.0	0.0	0.00200852	0.0	0.0	4e-08	491.43179816	750.68158135	778.74497412	15.02524942	-0.03845393	-0.3774543
0.0357	7.39337	4.498e-05	0.0	0.0	0.0	0.00200771	0.0	0.0	5e-08	491.79812994	750.62385377	778.64050657	14.99763574	-0.03850744	-0.37737226
0.0358	7.4111	4.58e-05	0.0	0.0	0.0	0.00200689	0.0	0.0	5e-08	492.16371392	750.56598178	778.53622768	14.97007266	-0.03855301	-0.37729037
0.0359	7.42882	4.664e-05	0.0	0.0	0.0	0.00200605	0.0	0.0	5e-08	492.52855166	750.50797364	778.43213704	14.94256042	-0.03859424	-0.37720862
0.036	7.44652	4.749e-05	0.0	0.0	0.0	0.0020052	0.0	0.0	5e-08	492.89264475	750.44983451	778.32823429	14.91509892	-0.0386312	-0.37712703
0.0361	7.4642	4.835e-05	0.0	0.0	0.0	0.00200434	0.0	0.0	5e-08	493.25599475	750.3915695	778.22451906	14.88768805	-0.03866397	-0.37704558
0.0362	7.48186	4.922e-05	0.0	0.0	0.0	0.00200346	0.0	0.0	5e-08	493.61860323	750.33318359	778.12099096	14.86032773	-0.0386926	-0.37696427
0.0363	7.4995	5.01e-05	0.0	0.0	0.0	0.00200258	0.0	0.0	5e-08	493.98047177	750.27468169	778.01764962	14.83301786	-0.03871717	-0.37688312
0.0364	7.51713	5.1e-05	0.0	0.0	0.0	0.00200168	0.0	0.0	5e-08	494.3416019	750.21606863	777.91449469	14.80575835	-0.03873774	-0.37680211
0.0365	7.53474	5.191e-05	0.0	0.0	0.0	0.00200077	0.0	0.0	5e-08	494.7019952	750.15734913	777.81152577	14.77854908	-0.03875436	-0.37672124
0.0366	7.55233	5.284e-05	0.0	0.0	0.0	0.00199984	0.0	0.0	5e-08	495.0616532	750.09852787	777.70874251	14.75138998	-0.03876709	-0.37664052
0.0367	7.56991	5.377e-05	0.0	0.0	0.0	0.0019989	0.0	0.0	5e-08	495.42057747	750.03960944	777.60614454	14.72428094	-0.03877597	-0.37655995
0.0368	7.58746	5.472e-05	0.0	0.0	0.0	0.00199795	0.0	0.0	5e-08	495.77876952	749.98059837	777.50373148	14.69722186	-0.03878106	-0.37647952
0.0369	7.605	5.569e-05	0.0	0.0	0.0	0.00199699	0.0	0.0	6e-08	496.13623091	749.92149912	777.40150297	14.67021265	-0.03878241	-0.37639924
0.037	7.62252	5.667e-05	0.0	0.0	0.0	0.00199601	0.0	0.0	6e-08	496.49296316	749.86231611	777.29945866	14.64325322	-0.03878004	-0.3763191
0.0371	7.64003	5.766e-05	0.0	0.0	0.0	0.00199502	0.0	0.0	6e-08	496.84896781	749.80305361	777.19759816	14.61634397	-0.03877958	-0.37623911
0.0372	7.65751	5.866e-05	0.0	0.0	0.0	0.00199401	0.0	0.0	6e-08	497.20424639	749.74370766	777.09592117	14.58948394	-0.03877164	-0.37615926
0.0373	7.67498	5.968e-05	0.0	0.0	0.0	0.001993	0.0	0.0	6e-08	497.55880041	749.68428843	776.99442728	14.56267341	-0.03876035	-0.37607955
0.0374	7.69243	6.071e-05	0.0	0.0	0.0	0.00199196	0.0	0.0	6e-08	497.91263139	749.62479978	776.89311613	14.53591229	-0.03874575	-0.37599999
0.0375	7.70986	6.176e-05	0.0	0.0	0.0	0.00199092	0.0	0.0	6e-08	498.26574083	749.56524553	776.79198738	14.50920049	-0.03872791	-0.37592057
0.0376	7.72728	6.282e-05	0.0	0.0	0.0	0.00198985	0.0	0.0	6e-08	498.61813025	749.50562943	776.69104065	14.48253789	-0.03870685	-0.37584129
0.0377	7.74468	6.389e-05	0.0	0.0	0.0	0.00198878	0.0	0.0	6e-08	498.96980114	749.44595518	776.5902756	14.45592442	-0.03868262	-0.37576216
0.0378	7.76206	6.498e-05	0.0	0.0	0.0	0.00198769	0.0	0.0	7e-08	499.320755	749.38622642	776.48969187	14.42935996	-0.03865526	-0.37568317
0.0379	7.77942	6.608e-05	0.0	0.0	0.0	0.00198658	0.0	0.0	7e-08	499.67099333	749.32644675	776.38928909	14.40284444	-0.0386248	-0.37560432
0.038	7.79676	6.72e-05	0.0	0.0	0.0	0.00198546	0.0	0.0	7e-08	500.02051762	749.26661971	776.28906692	14.37637774	-0.03859128	-0.37552561
0.0381	7.81409	6.833e-05	0.0	0.0	0.0	0.00198433	0.0	0.0	7e-08	500.36932935	749.20674881	776.189025	14.34995978	-0.03855473	-0.37544705
0.0382	7.8314	6.948e-05	0.0	0.0	0.0	0.00198318	0.0	0.0	7e-08	500.71743	749.14683753	776.08916299	14.32359046	-0.03851517	-0.37536862
0.0383	7.84869	7.064e-05	0.0	0.0	0.0	0.00198202	0.0	0.0	7e-08	501.06482105	749.0868893	775.98948052	14.29726968	-0.03847264	-0.37529034
0.0384	7.86596	7.182e-05	0.0	0.0	0.0	0.00198084	0.0	0.0	7e-08	501.41150397	749.02690752	775.88997724	14.27099734	-0.03842715	-0.3752122
0.0385	7.88322	7.302e-05	0.0	0.0	0.0	0.00197964	0.0	0.0	7e-08	501.75748023	748.96689557	775.79065281	14.24477335	-0.03837873	-0.37513419
0.0386	7.90046	7.423e-05	0.0	0.0	0.0	0.00197843	0.0	0.0	7e-08	502.10275132	748.90685005	775.69150691	14.21859849	-0.03833649	-0.37505633
0.0387	7.91768	7.545e-05	0.0	0.0	0.0	0.00197721	0.0	0.0	8e-08	502.44731869	748.84677407	775.59253919	14.19247115	-0.03828483	-0.37497861
0.0388	7.93488	7.669e-05	0.0	0.0	0.0	0.00197597	0.0	0.0	8e-08	502.79118379	748.78667425	775.49374929	14.16639191	-0.03823065	-0.37490103
0.0389	7.95206	7.795e-05	0.0	0.0	0.0	0.00197471	0.0	0.0	8e-08	503.13434808	748.72655337	775.39513685	14.14036068	-0.03817398	-0.37482358
0.039	7.96923	7.922e-05	0.0	0.0	0.0	0.00197344	0.0	0.0	8e-08	503.476813	748.66641419	775.29670155	14.11437734	-0.03811486	-0.37474628
0.0391	7.98638	8.051e-05	0.0	0.0	0.0	0.00197215	0.0	0.0	8e-08	503.81858	748.60625941	775.19844303	14.08844182	-0.03805333	-0.37466911
0.0392	8.00351	8.181e-05	0.0	0.0	0.0	0.00197084	0.0	0.0	8e-08	504.15965052	748.54609169	775.10036095	14.06255401	-0.03798941	-0.37459209
0.0393	8.02062	8.313e-05	0.0	0.0	0.0	0.00196952	0.0	0.0	8e-08	504.500026	748.48591365	775.00245497	14.03671383	-0.03792314	-0.3745152
0.0394	8.03772	8.447e-05	0.0	0.0	0.0	0.00196818	0.0	0.0	8e-08	504.83970787	748.42572788	774.90472474	14.01092118	-0.03785455	-0.37443845
0.0395	8.0548	8.582e-05	0.0	0.0	0.0	0.00196682	0.0	0.0	9e-08	505.17869757	748.36553692	774.80716994	13.98517596	-0.03778366	-0.37436184
0.0396	8.07185	8.719e-05	0.0	0.0	0.0	0.00196545	0.0	0.0	9e-08	505.51699651	748.30534329	774.70979022	13.95947808	-0.0377105	-0.37428536
0.0397	8.0889	8.858e-05	0.0	0.0	0.0	0.00196406	0.0	0.0	9e-08	505.85460613	748.24514946	774.61258525	13.93382746	-0.0376351	-0.37420903
0.0398	8.10592	8.999e-05	0.0	0.0	0.0	0.00196266	0.0	0.0	9e-08	506.19152783	748.1849579	774.51555467	13.90822398	-0.03755748	-0.37413282
0.0399	8.12293	9.141e-05	0.0	0.0	0.0	0.00196123	0.0	0.0	9e-08	506.52776303	748.12477103	774.41869817	13.88266757	-0.03747766	-0.37405676
0.04	8.13991	9.285e-05	0.0	0.0	0.0	0.00195979	0.0	0.0	9e-08	506.86331316	748.06458968	774.32201541	13.85715862	-0.03740143	-0.37398083
0.0401	8.15688	9.43e-05	0.0	0.0	0.0	0.00195834	0.0	0.0	9e-08	507.19817962	748.00441056	774.22550608	13.83169619	-0.03731899	-0.37390504
0.0402	8.17383	9.577e-05	0.0	0.0	0.0	0.00195686	0.0	0.0	1e-07	507.53236382	747.94424077	774.12916982	13.80628057	-0.03723466	-0.37382939
0.0403	8.19077	9.727e-05	0.0	0.0	0.0	0.00195537	0.0	0.0	1e-07	507.86586714	747.88408234	774.03300631	13.78091165	-0.03714847	-0.37375387
0.0404	8.20768	9.877e-05	0.0	0.0	0.0	0.00195386	0.0	0.0	1e-07	508.198691	747.82393719	773.9370152	13.75558935	-0.03706044	-0.37367848
0.0405	8.22458	0.0001003	0.0	0.0	0.0	0.00195233	0.0	0.0	1e-07	508.53083677	747.76380725	773.84119618	13.73031357	-0.03697062	-0.37360323
0.0406	8.24146	0.00010185	0.0	0.0	0.0	0.00195078	0.0	0.0	1e-07	508.86230585	747.7036944	773.74554892	13.70508423	-0.03687903	-0.37352812
0.0407	8.25832	0.00010341	0.0	0.0	0.0	0.00194922	0.0	0.0	1e-07	509.19309964	747.64360046	773.65007307	13.67990122	-0.0367857	-0.37345314
0.0408	8.27517	0.00010499	0.0	0.0	0.0	0.00194764	0.0	0.0	1.1e-07	509.52321949	747.58352725	773.55476833	13.65476446	-0.03669066	-0.37337829
0.0409	8.29199	0.00010659	0.0	0.0	0.0	0.00194604	0.0	0.0	1.1e-07	509.85266681	747.52347653	773.45963435	13.62967386	-0.03659394	-0.37330358
0.041	8.3088	0.00010821	0.0	0.0	0.0	0.00194442	0.0	0.0	1.1e-07	510.18144296	747.46345004	773.36467081	13.60462933	-0.03649556	-0.373229
0.0411	8.32559	0.00010984	0.0	0.0	0.0	0.00194278	0.0	0.0	1.1e-07	510.50954931	747.40344948	773.2698774	13.57963077	-0.03639555	-0.37315456
0.0412	8.34236	0.0001115	0.0	0.0	0.0	0.00194112	0.0	0.0	1.1e-07	510.83698724	747.34347652	773.17525377	13.55467809	-0.03629394	-0.37308025
0.0413	8.35912	0.00011317	0.0	0.0	0.0	0.00193945	0.0	0.0	1.1e-07	511.1637581	747.28353282	773.08079962	13.5297712	-0.03619074	-0.37300607
0.0414	8.37585	0.00011486	0.0	0.0	0.0	0.00193775	0.0	0.0	1.1e-07	511.48986326	747.22362	772.98651461	13.50491002	-0.03608598	-0.37293203
0.0415	8.39257	0.00011658	0.0	0.0	0.0	0.00193604	0.0	0.0	1.2e-07	511.81530409	747.16373735	772.89239844	13.48009452	-0.03598201	-0.37285812
0.0416	8.40927	0.00011831	0.0	0.0	0.0	0.00193431	0.0	0.0	1.2e-07	512.14008193	747.10388745	772.79845078	13.45532449	-0.03587484	-0.37278434
0.0417	8.42595	0.00012006	0.0	0.0	0.0	0.00193256	0.0	0.0	1.2e-07	512.46419814	747.0440722	772.70467131	13.43059988	-0.03576626	-0.37271069
0.0418	8.44262	0.00012183	0.0	0.0	0.0	0.00193078	0.0	0.0	1.2e-07	512.78765407	746.98429301	772.6110597	13.40592061	-0.0356563	-0.37263717
0.0419	8.45926	0.00012361	0.0	0.0	0.0	0.00192899	0.0	0.0	1.2e-07	513.11045105	746.92455124	772.51761564	13.38128659	-0.03554497	-0.37256379
0.042	8.47589	0.00012542	0.0	0.0	0.0	0.00192718	0.0	0.0	1.3e-07	513.43259044	746.86484823	772.42433882	13.35669773	-0.03543231	-0.37249054
0.0421	8.4925	0.00012725	0.0	0.0	0.0	0.00192535	0.0	0.0	1.3e-07	513.75407356	746.80518532	772.33122891	13.33215393	-0.03531833	-0.37241741
0.0422	8.50909	0.0001291	0.0	0.0	0.0	0.0019235	0.0	0.0	1.3e-07	514.07490176	746.74556378	772.23828559	13.30765511	-0.03520305	-0.37234442
0.0423	8.52566	0.00013097	0.0	0.0	0.0	0.00192163	0.0	0.0	1.3e-07	514.39507637	746.6859849	772.14550856	13.28320118	-0.03508651	-0.37227156
0.0424	8.54222	0.00013286	0.0	0.0	0.0	0.00191974	0.0	0.0	1.3e-07	514.71459871	746.62644991	772.0528975	13.25879205	-0.03496871	-0.37219883
0.0425	8.55875	0.00013476	0.0	0.0	0.0	0.00191783	0.0	0.0	1.3e-07	515.03347012	746.56696004	771.9604521	13.23442762	-0.03484968	-0.37212623
0.0426	8.57527	0.00013669	0.0	0.0	0.0	0.0019159	0.0	0.0	1.4e-07	515.35169191	746.5075165	771.86817203	13.21010781	-0.03472944	-0.37205376
0.0427	8.59177	0.00013864	0.0	0.0	0.0	0.00191395	0.0	0.0	1.4e-07	515.6692654	746.44812046	771.77605699	13.18583253	-0.034608	-0.37198142
0.0428	8.60825	0.00014061	0.0	0.0	0.0	0.00191198	0.0	0.0	1.4e-07	515.98619192	746.3887731	771.68410668	13.16160168	-0.03448538	-0.37190921
0.0429	8.62472	0.0001426	0.0	0.0	0.0	0.00190999	0.0	0.0	1.4e-07	516.30247277	746.32947504	771.59232077	13.13741511	-0.03436253	-0.37183713
0.043	8.64116	0.00014461	0.0	0.0	0.0	0.00190797	0.0	0.0	1.4e-07	516.61810927	746.27022692	771.50069896	13.11327285	-0.03423787	-0.37176517
0.0431	8.65759	0.00014664	0.0	0.0	0.0	0.00190594	0.0	0.0	1.5e-07	516.93310272	746.21103044	771.40924094	13.08917475	-0.03411212	-0.37169335
0.0432	8.674	0.0001487	0.0	0.0	0.0	0.00190389	0.0	0.0	1.5e-07	517.24745443	746.15188667	771.31794639	13.06512073	-0.03398528	-0.37162165
0.0433	8.69039	0.00015077	0.0	0.0	0.0	0.00190181	0.0	0.0	1.5e-07	517.5611657	746.09279662	771.22681503	13.04111069	-0.03385738	-0.37155009
0.0434	8.70676	0.00015286	0.0	0.0	0.0	0.00189971	0.0	0.0	1.5e-07	517.87423783	746.03376131	771.13584652	13.01714455	-0.03372843	-0.37147865
0.0435	8.72311	0.00015498	0.0	0.0	0.0	0.0018976	0.0	0.0	1.6e-07	518.18667211	745.97478174	771.04504058	12.99322221	-0.03359845	-0.37140733
0.0436	8.73945	0.00015712	0.0	0.0	0.0	0.00189546	0.0	0.0	1.6e-07	518.49846984	745.9158589	770.95439689	12.9693436	-0.03346745	-0.37133615
0.0437	8.75577	0.00015928	0.0	0.0	0.0	0.0018933	0.0	0.0	1.6e-07	518.8096323	745.85699376	770.86391514	12.94550861	-0.03333544	-0.37126509
0.0438	8.77207	0.00016146	0.0	0.0	0.0	0.00189111	0.0	0.0	1.6e-07	519.12016079	745.79818727	770.77359504	12.92171716	-0.03320244	-0.37119416
0.0439	8.78835	0.00016366	0.0	0.0	0.0	0.00188891	0.0	0.0	1.6e-07	519.43005658	745.73944039	770.68343628	12.89796915	-0.03306845	-0.37112336
0.044	8.80461	0.00016588	0.0	0.0	0.0	0.00188668	0.0	0.0	1.7e-07	519.73932096	745.68075407	770.59343856	12.87426451	-0.03293349	-0.37105268
0.0441	8.82085	0.00016813	0.0	0.0	0.0	0.00188444	0.0	0.0	1.7e-07	520.04795522	745.62212922	770.50360157	12.85060314	-0.03279756	-0.37098213
0.0442	8.83708	0.00017039	0.0	0.0	0.0	0.00188217	0.0	0.0	1.7e-07	520.35596061	745.56356678	770.41392502	12.82698495	-0.03266068	-0.3709117
0.0443	8.85329	0.00017268	0.0	0.0	0.0	0.00187988	0.0	0.0	1.7e-07	520.66333842	745.50506764	770.32440859	12.80340988	-0.03252456	-0.3708414
0.0444	8.86948	0.00017499	0.0	0.0	0.0	0.00187756	0.0	0.0	1.8e-07	520.97008992	745.44662999	770.23505202	12.7798778	-0.03238632	-0.37077123
0.0445	8.88565	0.00017732	0.0	0.0	0.0	0.00187523	0.0	0.0	1.8e-07	521.27621638	745.38825668	770.14585498	12.75638864	-0.03224723	-0.37070118
0.0446	8.9018	0.00017968	0.0	0.0	0.0	0.00187287	0.0	0.0	1.8e-07	521.58171906	745.32994851	770.05681718	12.7329423	-0.0321073	-0.37063125
0.0447	8.91793	0.00018206	0.0	0.0	0.0	0.00187049	0.0	0.0	1.8e-07	521.88659923	745.27170625	769.96793831	12.7095387	-0.03196654	-0.37056145
0.0448	8.93405	0.00018446	0.0	0.0	0.0	0.00186809	0.0	0.0	1.8e-07	522.19085813	745.21353067	769.87921809	12.68617776	-0.03182496	-0.37049178
0.0449	8.95014	0.00018688	0.0	0.0	0.0	0.00186566	0.0	0.0	1.9e-07	522.49449704	745.15542254	769.79065622	12.66285938	-0.03168258	-0.37042223
0.045	8.96622	0.00018932	0.0	0.0	0.0	0.00186322	0.0	0.0	1.9e-07	522.79751721	745.09738261	769.7022524	12.63958347	-0.0315394	-0.3703528
0.0451	8.98228	0.00019179	0.0	0.0	0.0	0.00186075	0.0	0.0	1.9e-07	523.09991988	745.03941161	769.61400634	12.61634995	-0.03139543	-0.3702835
0.0452	8.99832	0.00019428	0.0	0.0	0.0	0.00185825	0.0	0.0	1.9e-07	523.40170631	744.98151028	769.52591773	12.59315873	-0.03125068	-0.37021432
0.0453	9.01435	0.00019679	0.0	0.0	0.0	0.00185574	0.0	0.0	2e-07	523.70287775	744.92367936	769.4379863	12.57000972	-0.03110516	-0.37014527
0.0454	9.03035	0.00019933	0.0	0.0	0.0	0.0018532	0.0	0.0	2e-07	524.00343544	744.86591956	769.35021174	12.54690283	-0.03095888	-0.37007634
0.0455	9.04634	0.00020189	0.0	0.0	0.0	0.00185064	0.0	0.0	2e-07	524.30338062	744.80823161	769.26259376	12.52383798	-0.03081185	-0.37000753
0.0456	9.06231	0.00020447	0.0	0.0	0.0	0.00184805	0.0	0.0	2e-07	524.60271454	744.75061621	769.17513208	12.50081508	-0.03066407	-0.36993884
0.0457	9.07825	0.00020707	0.0	0.0	0.0	0.00184545	0.0	0.0	2.1e-07	524.90143842	744.69307409	769.08782639	12.47783404	-0.03051556	-0.36987028
0.0458	9.09419	0.0002097	0.0	0.0	0.0	0.00184282	0.0	0.0	2.1e-07	525.19955351	744.63560388	769.00067643	12.45489485	-0.03036888	-0.36980184
0.0459	9.1101	0.00021235	0.0	0.0	0.0	0.00184016	0.0	0.0	2.1e-07	525.49706104	744.57820624	768.91368189	12.43199729	-0.03021963	-0.36973352
0.046	9.12599	0.00021503	0.0	0.0	0.0	0.00183748	0.0	0.0	2.2e-07	525.79396224	744.52088286	768.82684249	12.40914133	-0.03006976	-0.36966532
0.0461	9.14187	0.00021772	0.0	0.0	0.0	0.00183478	0.0	0.0	2.2e-07	526.09025834	744.4636343	768.74015794	12.38632689	-0.02991928	-0.36959724
0.0462	9.15772	0.00022044	0.0	0.0	0.0	0.00183206	0.0	0.0	2.2e-07	526.38595056	744.4064611	768.65362794	12.36355387	-0.02976821	-0.36952929
0.0463	9.17356	0.00022319	0.0	0.0	0.0	0.00182931	0.0	0.0	2.2e-07	526.68104013	744.34936378	768.56725222	12.34082219	-0.02961655	-0.36946146
0.0464	9.18938	0.00022596	0.0	0.0	0.0	0.00182654	0.0	0.0	2.3e-07	526.97552826	744.29234287	768.4810305	12.31813176	-0.02946432	-0.36939374
0.0465	9.20518	0.00022875	0.0	0.0	0.0	0.00182375	0.0	0.0	2.3e-07	527.26941618	744.23539886	768.39496247	12.2954825	-0.02931152	-0.36932615
0.0466	9.22096	0.00023156	0.0	0.0	0.0	0.00182093	0.0	0.0	2.3e-07	527.56270511	744.17853226	768.30904786	12.27287432	-0.02915818	-0.36925868
0.0467	9.23672	0.0002344	0.0	0.0	0.0	0.00181809	0.0	0.0	2.3e-07	527.85539626	744.12174357	768.22328639	12.25030714	-0.02900429	-0.36919133
0.0468	9.25247	0.00023726	0.0	0.0	0.0	0.00181523	0.0	0.0	2.4e-07	528.14749084	744.06503325	768.13767777	12.22778086	-0.02884988	-0.3691241
0.0469	9.26819	0.00024015	0.0	0.0	0.0	0.00181234	0.0	0.0	2.4e-07	528.43899006	744.00840178	768.05222171	12.2052954	-0.02869494	-0.36905699
0.047	9.2839	0.00024306	0.0	0.0	0.0	0.00180943	0.0	0.0	2.4e-07	528.72989514	743.95184963	767.96691795	12.18285067	-0.02853949	-0.36899
0.0471	9.29959	0.00024599	0.0	0.0	0.0	0.00180649	0.0	0.0	2.5e-07	529.02020727	743.89537725	767.88176619	12.1604466	-0.02838354	-0.36892312
0.0472	9.31526	0.00024894	1e-08	0.0	0.0	0.00180353	0.0	0.0	2.5e-07	529.30992766	743.83898512	767.79676616	12.1380829	-0.02822679	-0.36885637
0.0473	9.33091	0.00025192	1e-08	0.0	0.0	0.00180055	0.0	0.0	2.5e-07	529.5990575	743.78267378	767.71191757	12.1157598	-0.02806978	-0.36878974
0.0474	9.34654	0.00025493	1e-08	0.0	0.0	0.00179754	0.0	0.0	2.6e-07	529.88759801	743.72644359	767.62722015	12.09347709	-0.02791227	-0.36872322
0.0475	9.36216	0.00025796	1e-08	0.0	0.0	0.00179451	0.0	0.0	2.6e-07	530.17555037	743.67029497	767.54267362	12.07123467	-0.02775429	-0.36865683
0.0476	9.37775	0.00026101	1e-08	0.0	0.0	0.00179145	0.0	0.0	2.6e-07	530.46291579	743.61422837	767.4582777	12.04903247	-0.02759583	-0.36859055
0.0477	9.39333	0.00026409	1e-08	0.0	0.0	0.00178837	0.0	0.0	2.6e-07	530.74969546	743.5582442	767.3740321	12.02687038	-0.02743691	-0.36852439
0.0478	9.40888	0.00026719	1e-08	0.0	0.0	0.00178527	0.0	0.0	2.7e-07	531.03589056	743.50234289	767.28993657	12.00474834	-0.02727752	-0.36845834
0.0479	9.42442	0.00027031	1e-08	0.0	0.0	0.00178214	0.0	0.0	2.7e-07	531.3215023	743.44652486	767.20599081	11.98266624	-0.02711768	-0.36839242
0.048	9.43994	0.00027346	1e-08	0.0	0.0	0.00177899	0.0	0.0	2.7e-07	531.60653186	743.39079051	767.12219456	11.96062401	-0.02695739	-0.36832661
0.0481	9.45544	0.00027663	1e-08	0.0	0.0	0.00177582	0.0	0.0	2.8e-07	531.89098041	743.33514026	767.03854754	11.93862156	-0.02679666	-0.36826092
0.0482	9.47093	0.00027982	1e-08	0.0	0.0	0.00177262	0.0	0.0	2.8e-07	532.17484916	743.27957451	766.95504947	11.9166588	-0.0266355	-0.36819535
0.0483	9.48639	0.00028304	1e-08	0.0	0.0	0.00176939	0.0	0.0	2.8e-07	532.45813928	743.22409368	766.87170008	11.89473564	-0.0264739	-0.36812989
0.0484	9.50183	0.00028629	1e-08	0.0	0.0	0.00176615	0.0	0.0	2.9e-07	532.74085195	743.16869816	766.78849911	11.87285201	-0.02631187	-0.36806455
0.0485	9.51726	0.00028956	1e-08	0.0	0.0	0.00176287	0.0	0.0	2.9e-07	533.02298835	743.11338835	766.70544626	11.85100781	-0.02614942	-0.36799933
0.0486	9.53267	0.00029285	1e-08	0.0	0.0	0.00175958	1e-08	0.0	2.9e-07	533.30454965	743.05816466	766.62254129	11.82920296	-0.02598655	-0.36793422
0.0487	9.54805	0.00029617	1e-08	0.0	0.0	0.00175626	1e-08	0.0	3e-07	533.58553703	743.0030253	766.53978391	11.80743739	-0.02582524	-0.36786923
0.0488	9.56342	0.00029951	1e-08	0.0	0.0	0.00175291	1e-08	0.0	3e-07	533.86595165	742.94797164	766.45717386	11.78571099	-0.02566209	-0.36780435
0.0489	9.57877	0.00030287	1e-08	0.0	0.0	0.00174955	1e-08	0.0	3e-07	534.1457947	742.89300441	766.37471087	11.76402368	-0.02549861	-0.36773959
0.049	9.5941	0.00030626	1e-08	0.0	0.0	0.00174615	1e-08	0.0	3.1e-07	534.42506733	742.83812388	766.29239467	11.74237538	-0.0253348	-0.36767495
0.0491	9.60941	0.00030967	1e-08	0.0	0.0	0.00174274	1e-08	0.0	3.1e-07	534.70377073	742.78333032	766.21022499	11.720766	-0.02517067	-0.36761042
0.0492	9.62471	0.00031311	1e-08	0.0	0.0	0.0017393	1e-08	0.0	3.1e-07	534.98190605	742.728624	766.12820156	11.69919546	-0.02500624	-0.367546
0.0493	9.63998	0.00031657	1e-08	0.0	0.0	0.00173583	1e-08	0.0	3.2e-07	535.25947446	742.67400516	766.04632411	11.67766367	-0.0248415	-0.3674817
0.0494	9.65524	0.00032005	1e-08	0.0	0.0	0.00173234	1e-08	0.0	3.2e-07	535.53647712	742.61947407	765.96459239	11.65617055	-0.02467648	-0.36741751
0.0495	9.67047	0.00032356	1e-08	0.0	0.0	0.00172883	1e-08	0.0	3.2e-07	535.8129152	742.56503096	765.88300611	11.63471601	-0.02451116	-0.36735344
0.0496	9.68569	0.0003271	1e-08	0.0	0.0	0.00172529	1e-08	0.0	3.3e-07	536.08878984	742.51067605	765.80156503	11.61329997	-0.02434558	-0.36728949
0.0497	9.70089	0.00033065	1e-08	0.0	0.0	0.00172173	1e-08	0.0	3.3e-07	536.36410222	742.45640959	765.72026887	11.59192234	-0.02417972	-0.36722564
0.0498	9.71607	0.00033423	1e-08	0.0	0.0	0.00171815	1e-08	0.0	3.3e-07	536.63885348	742.40223178	765.63911737	11.57058304	-0.0240136	-0.36716191
0.0499	9.73123	0.00033784	1e-08	0.0	0.0	0.00171454	1e-08	0.0	3.4e-07	536.91304478	742.34814283	765.55811027	11.54928199	-0.02384722	-0.36709829
0.05	9.74637	0.00034147	1e-08	0.0	0.0	0.00171091	1e-08	0.0	3.4e-07	537.18667728	742.29414296	765.4772473	11.52801909	-0.0236806	-0.36703479
0.05009	9.76149	0.00034512	1e-08	0.0	0.0	0.00170725	1e-08	0.0	3.5e-07	537.45975211	742.24023222	765.3965282	11.50679409	-0.02351375	-0.3669714
0.05019	9.7766	0.00034879	1e-08	0.0	0.0	0.00170357	1e-08	0.0	3.5e-07	537.73227041	742.18641067	765.31595272	11.48560721	-0.02334666	-0.36690812
0.05029	9.79168	0.00035249	1e-08	0.0	0.0	0.00169987	1e-08	0.0	3.5e-07	538.00423334	742.13267866	765.23552059	11.46445822	-0.02317934	-0.36684495
0.05039	9.80674	0.00035622	1e-08	0.0	0.0	0.00169614	1e-08	0.0	3.6e-07	538.27564206	742.07903635	765.15523155	11.44334705	-0.02301181	-0.3667819
0.05049	9.82179	0.00035996	1e-08	0.0	0.0	0.00169239	1e-08	0.0	3.6e-07	538.54649769	742.02548389	765.07508535	11.4222736	-0.02284406	-0.36671896
0.05059	9.83682	0.00036374	1e-08	0.0	0.0	0.00168861	1e-08	0.0	3.6e-07	538.8168014	741.97202143	764.99508172	11.4012378	-0.0226761	-0.36665613
0.05069	9.85182	0.00036753	1e-08	0.0	0.0	0.00168481	1e-08	0.0	3.7e-07	539.08655431	741.91864911	764.9152204	11.38023955	-0.02250795	-0.36659341
0.05079	9.86681	0.00037135	1e-08	0.0	0.0	0.00168099	1e-08	0.0	3.7e-07	539.35575756	741.86536706	764.83550114	11.35927878	-0.0223396	-0.36653081
0.05089	9.88178	0.00037519	1e-08	0.0	0.0	0.00167714	1e-08	0.0	3.8e-07	539.6244123	741.81217542	764.75592368	11.3383554	-0.02217106	-0.36646831
0.05099	9.89673	0.00037905	1e-08	0.0	0.0	0.00167327	1e-08	0.0	3.8e-07	539.89251967	741.7590743	764.67648777	11.31746933	-0.02200234	-0.36640593
0.05109	9.91166	0.00038294	1e-08	0.0	0.0	0.00166938	1e-08	0.0	3.8e-07	540.16008079	741.70606381	764.59719315	11.29662047	-0.02183345	-0.36634366
0.05119	9.92657	0.00038685	1e-08	0.0	0.0	0.00166546	1e-08	0.0	3.9e-07	540.4270968	741.65314406	764.51803956	11.27580875	-0.02166439	-0.3662815
0.05129	9.94147	0.00039079	1e-08	0.0	0.0	0.00166152	1e-08	0.0	3.9e-07	540.69356884	741.60031515	764.43902675	11.25503408	-0.02149516	-0.36621945
0.05139	9.95634	0.00039475	2e-08	0.0	0.0	0.00165756	1e-08	0.0	4e-07	540.95949803	741.54757717	764.36015447	11.23429638	-0.02132578	-0.3661575
0.05149	9.97119	0.00039873	2e-08	0.0	0.0	0.00165358	1e-08	0.0	4e-07	541.2248855	741.49493022	764.28142247	11.21359539	-0.02115579	-0.36609567
0.05159	9.98603	0.00040273	2e-08	0.0	0.0	0.00164957	1e-08	0.0	4e-07	541.48973235	741.44237473	764.20283048	11.19293131	-0.02098597	-0.36603395
0.05169	10.00084	0.00040676	2e-08	0.0	0.0	0.00164554	1e-08	0.0	4.1e-07	541.75403972	741.38991053	764.12437826	11.17230395	-0.02081598	-0.36597234
0.05179	10.01564	0.00041081	2e-08	0.0	0.0	0.00164148	1e-08	0.0	4.1e-07	542.01780875	741.33753768	764.04606556	11.1517132	-0.02064583	-0.36591084
0.05189	10.03042	0.00041488	2e-08	0.0	0.0	0.0016374	1e-08	0.0	4.2e-07	542.28104055	741.28525628	763.96789212	11.13115899	-0.02047553	-0.36584945
0.05199	10.04517	0.00041898	2e-08	0.0	0.0	0.0016333	1e-08	0.0	4.2e-07	542.54373625	741.23306639	763.8898577	11.11064123	-0.02030507	-0.36578817
0.05209	10.05991	0.0004231	2e-08	0.0	0.0	0.00162918	1e-08	0.0	4.2e-07	542.80589696	741.18096808	763.81196205	11.09015984	-0.02013447	-0.36572699
0.05219	10.07463	0.00042724	2e-08	0.0	0.0	0.00162503	1e-08	0.0	4.3e-07	543.06752381	741.12896141	763.73420491	11.06971474	-0.01996371	-0.36566593
0.05229	10.08933	0.0004314	2e-08	0.0	0.0	0.00162086	2e-08	0.0	4.3e-07	543.32861791	741.07704645	763.65658605	11.04930583	-0.01979281	-0.36560497
0.05239	10.10401	0.00043559	2e-08	0.0	0.0	0.00161667	2e-08	0.0	4.4e-07	543.58918037	741.02522324	763.5791052	11.02893304	-0.01962177	-0.36554412
0.05249	10.11867	0.00043979	2e-08	0.0	0.0	0.00161246	2e-08	0.0	4.4e-07	543.84921232	740.97349184	763.50176213	11.00859627	-0.01945059	-0.36548338
0.05259	10.13331	0.00044402	2e-08	0.0	0.0	0.00160823	2e-08	0.0	4.4e-07	544.10871487	740.92185229	763.42455659	10.98829545	-0.01927927	-0.36542275
0.05269	10.14794	0.00044828	2e-08	0.0	0.0	0.00160397	2e-08	0.0	4.5e-07	544.36768911	740.87030464	763.34748833	10.96803049	-0.01910782	-0.36536223
0.05279	10.16254	0.00045255	2e-08	0.0	0.0	0.00159969	2e-08	0.0	4.5e-07	544.62613618	740.81884892	763.2705571	10.94780131	-0.01893623	-0.36530181
0.05289	10.17712	0.00045684	2e-08	0.0	0.0	0.00159539	2e-08	0.0	4.6e-07	544.88405717	740.76748517	763.19376267	10.92760782	-0.01876451	-0.3652415
0.05299	10.19169	0.00046116	2e-08	0.0	0.0	0.00159107	2e-08	0.0	4.6e-07	545.14145317	740.71621312	763.11710479	10.90744983	-0.01859286	-0.3651813
0.05309	10.20623	0.0004655	2e-08	0.0	0.0	0.00158672	2e-08	0.0	4.7e-07	545.39832528	740.66503279	763.04058321	10.88732744	-0.01842094	-0.36512121
0.05319	10.22075	0.00046986	2e-08	0.0	0.0	0.00158236	2e-08	0.0	4.7e-07	545.65467463	740.61394435	762.96419769	10.86724048	-0.0182489	-0.36506122
0.05329	10.23526	0.00047424	2e-08	0.0	0.0	0.00157797	2e-08	0.0	4.7e-07	545.91050231	740.56294779	762.88794799	10.84718887	-0.01807673	-0.36500134
0.05339	10.24975	0.00047865	2e-08	0.0	0.0	0.00157356	2e-08	0.0	4.8e-07	546.16580942	740.51204312	762.81183386	10.82717253	-0.01790445	-0.36494156
0.05349	10.26421	0.00048307	3e-08	0.0	0.0	0.00156913	2e-08	0.0	4.8e-07	546.42059707	740.46123032	762.73585508	10.80719137	-0.01773205	-0.3648819
0.05359	10.27866	0.00048752	3e-08	0.0	0.0	0.00156468	2e-08	0.0	4.9e-07	546.67486635	740.41050937	762.66001138	10.78724531	-0.01755954	-0.36482233
0.05369	10.29309	0.00049198	3e-08	0.0	0.0	0.00156021	2e-08	0.0	4.9e-07	546.92861836	740.35988026	762.58430254	10.76733425	-0.01738691	-0.36476288
0.05379	10.30749	0.00049647	3e-08	0.0	0.0	0.00155572	2e-08	0.0	5e-07	547.1818542	740.30934296	762.50872832	10.74745813	-0.01721416	-0.36470353
0.05389	10.32188	0.00050098	3e-08	0.0	0.0	0.0015512	2e-08	0.0	5e-07	547.43457495	740.25889744	762.43328848	10.72761685	-0.01704131	-0.36464428
0.05399	10.33625	0.0005055	3e-08	0.0	0.0	0.00154667	2e-08	0.0	5.1e-07	547.68678172	740.20854367	762.35798277	10.70781033	-0.01686834	-0.36458514
0.05409	10.3506	0.00051005	3e-08	0.0	0.0	0.00154212	2e-08	0.0	5.1e-07	547.93847559	740.15828161	762.28281096	10.68803848	-0.01669525	-0.36452611
0.05419	10.36493	0.00051462	3e-08	0.0	0.0	0.00153754	2e-08	0.0	5.2e-07	548.18965765	740.10811122	762.20777282	10.66830122	-0.01652206	-0.36446718
0.05429	10.37924	0.00051921	3e-08	0.0	0.0	0.00153295	3e-08	0.0	5.2e-07	548.44032899	740.05803245	762.1328681	10.64859846	-0.01634875	-0.36440835
0.05439	10.39353	0.00052381	3e-08	0.0	0.0	0.00152833	3e-08	0.0	5.2e-07	548.6904907	740.0080451	762.05809657	10.62893009	-0.01617583	-0.36434963
0.05449	10.4078	0.00052844	3e-08	0.0	0.0	0.0015237	3e-08	0.0	5.3e-07	548.94014381	739.95814852	761.98345801	10.60929608	-0.01600244	-0.36429102
0.05459	10.42205	0.00053309	3e-08	0.0	0.0	0.00151905	3e-08	0.0	5.3e-07	549.18928946	739.90834314	761.90895216	10.58969632	-0.01582897	-0.36423251
0.05469	10.43628	0.00053776	3e-08	0.0	0.0	0.00151437	3e-08	0.0	5.4e-07	549.43792871	739.85862888	761.8345788	10.57013073	-0.0156554	-0.3641741
0.05479	10.45049	0.00054244	3e-08	0.0	0.0	0.00150968	3e-08	0.0	5.4e-07	549.68606266	739.80900562	761.76033769	10.55059922	-0.01548174	-0.36411579
0.05489	10.46468	0.00054715	3e-08	0.0	0.0	0.00150497	3e-08	0.0	5.5e-07	549.93369237	739.75947326	761.68622861	10.5311017	-0.01530799	-0.36405759
0.05499	10.47885	0.00055187	3e-08	0.0	0.0	0.00150024	3e-08	0.0	5.5e-07	550.18081893	739.71003167	761.61225131	10.51163811	-0.01513415	-0.3639995
0.05509	10.49301	0.00055661	4e-08	0.0	0.0	0.00149549	3e-08	0.0	5.6e-07	550.42744341	739.66068075	761.53840557	10.49220834	-0.01496022	-0.36394151
0.05519	10.50714	0.00056137	4e-08	0.0	0.0	0.00149073	3e-08	0.0	5.6e-07	550.67356688	739.61142035	761.46469116	10.47281231	-0.01478621	-0.36388362
0.05529	10.52125	0.00056615	4e-08	0.0	0.0	0.00148594	3e-08	0.0	5.7e-07	550.91919043	739.56225035	761.39110784	10.45344995	-0.01461211	-0.36382583
0.05539	10.53534	0.00057095	4e-08	0.0	0.0	0.00148114	3e-08	0.0	5.7e-07	551.16431512	739.5131706	761.31765538	10.43412116	-0.01443792	-0.36376814
0.05549	10.54942	0.00057576	4e-08	0.0	0.0	0.00147631	3e-08	0.0	5.8e-07	551.40894202	739.46418095	761.24433356	10.41482586	-0.01426365	-0.36371056
0.05559	10.56347	0.0005806	4e-08	0.0	0.0	0.00147148	4e-08	1e-08	5.8e-07	551.65307221	739.41528124	761.17114215	10.39556397	-0.01408928	-0.36365308
0.05569	10.5775	0.00058545	4e-08	0.0	0.0	0.00146662	4e-08	1e-08	5.9e-07	551.89670674	739.36647132	761.09808091	10.3763354	-0.01391483	-0.36359571
0.05579	10.59152	0.00059032	4e-08	0.0	0.0	0.00146174	4e-08	1e-08	5.9e-07	552.1398467	739.31775101	761.02514962	10.35714008	-0.0137403	-0.36353843
0.05589	10.60551	0.0005952	4e-08	0.0	0.0	0.00145685	4e-08	1e-08	6e-07	552.38249309	739.26912	760.95234806	10.33797783	-0.01356581	-0.36348126
0.05599	10.61948	0.0006001	4e-08	0.0	0.0	0.00145194	4e-08	1e-08	6e-07	552.62464701	739.22057817	760.87967599	10.31884871	-0.01339114	-0.36342419
0.05609	10.63344	0.00060502	4e-08	0.0	0.0	0.00144701	4e-08	1e-08	6.1e-07	552.86630952	739.17212535	760.8071332	10.29975257	-0.01321638	-0.36336722
0.05619	10.64737	0.00060996	4e-08	0.0	0.0	0.00144207	4e-08	1e-08	6.1e-07	553.10748168	739.12376133	760.73471944	10.28068933	-0.01304154	-0.36331035
0.05629	10.66128	0.00061491	5e-08	0.0	0.0	0.00143711	4e-08	1e-08	6.2e-07	553.34816455	739.07548592	760.66243451	10.26165891	-0.01286662	-0.36325358
0.05639	10.67518	0.00061988	5e-08	0.0	0.0	0.00143214	4e-08	1e-08	6.2e-07	553.58835919	739.02729889	760.59027818	10.24266122	-0.01269161	-0.36319691
0.05649	10.68905	0.00062486	5e-08	0.0	0.0	0.00142714	4e-08	1e-08	6.3e-07	553.82806664	738.97920001	760.51825021	10.22369617	-0.01251652	-0.36314035
0.05659	10.70291	0.00062987	5e-08	0.0	0.0	0.00142214	5e-08	1e-08	6.3e-07	554.06728797	738.93118906	760.4463504	10.20476369	-0.01234135	-0.36308388
0.05669	10.71674	0.00063488	5e-08	0.0	0.0	0.00141711	5e-08	1e-08	6.4e-07	554.30602422	738.8832658	760.37457851	10.18586369	-0.01216609	-0.36302752
0.05679	10.73055	0.00063991	5e-08	0.0	0.0	0.00141207	5e-08	1e-08	6.4e-07	554.54427644	738.83542998	760.30293432	10.16699608	-0.01199075	-0.36297126
0.05689	10.74435	0.00064496	5e-08	0.0	0.0	0.00140702	5e-08	1e-08	6.5e-07	554.78204569	738.78768134	760.23141762	10.14816077	-0.01181532	-0.36291509
0.05699	10.75812	0.00065002	5e-08	0.0	0.0	0.00140195	5e-08	1e-08	6.5e-07	555.019333	738.74001963	760.16002818	10.1293577	-0.0116398	-0.36285903
0.05709	10.77188	0.0006551	5e-08	0.0	0.0	0.00139687	5e-08	1e-08	6.6e-07	555.25613943	738.69244458	760.08876578	10.11058676	-0.0114642	-0.36280306
0.05719	10.78561	0.00066019	5e-08	0.0	0.0	0.00139177	5e-08	1e-08	6.6e-07	555.49246601	738.6449559	760.01763021	10.09184789	-0.0112885	-0.3627472
0.05729	10.79932	0.0006653	6e-08	0.0	0.0	0.00138665	5e-08	1e-08	6.7e-07	555.72831378	738.59755349	759.94662123	10.0731409	-0.01111249	-0.36269143
0.05739	10.81302	0.00067042	6e-08	0.0	0.0	0.00138153	5e-08	1e-08	6.7e-07	555.96368375	738.55023721	759.87573864	10.05446586	-0.01093654	-0.36263577
0.05749	10.82669	0.00067555	6e-08	0.0	0.0	0.00137638	6e-08	1e-08	6.8e-07	556.19857698	738.50300657	759.80498222	10.03582262	-0.0107605	-0.3625802
0.05759	10.84034	0.0006807	6e-08	0.0	0.0	0.00137123	6e-08	1e-08	6.8e-07	556.43299451	738.45586128	759.73435174	10.0172111	-0.01058435	-0.36252473
0.05769	10.85398	0.00068586	6e-08	0.0	0.0	0.00136606	6e-08	1e-08	6.9e-07	556.66693738	738.40880105	759.66384699	9.99863121	-0.0104081	-0.36246936
0.05779	10.86759	0.00069103	6e-08	0.0	0.0	0.00136088	6e-08	1e-08	6.9e-07	556.90040661	738.36182558	759.59346776	9.98008286	-0.01023173	-0.36241409
0.05789	10.88118	0.00069622	6e-08	0.0	0.0	0.00135568	6e-08	1e-08	7e-07	557.13340323	738.31493456	759.52321383	9.96156599	-0.01005526	-0.36235892
0.05799	10.89475	0.00070142	6e-08	0.0	0.0	0.00135047	6e-08	1e-08	7e-07	557.36592828	738.26812768	759.45308498	9.94308048	-0.00987867	-0.36230384
0.05809	10.90831	0.00070663	7e-08	0.0	0.0	0.00134525	6e-08	1e-08	7.1e-07	557.59798278	738.22140462	759.383081	9.92462628	-0.00970197	-0.36224887
0.05819	10.92184	0.00071186	7e-08	0.0	0.0	0.00134002	7e-08	1e-08	7.1e-07	557.82956776	738.17476505	759.31320168	9.90620328	-0.00952514	-0.36219399
0.05829	10.93535	0.00071709	7e-08	0.0	0.0	0.00133478	7e-08	1e-08	7.2e-07	558.06068424	738.12820865	759.2434468	9.88781141	-0.0093482	-0.36213921
0.05839	10.94884	0.00072234	7e-08	0.0	0.0	0.00132952	7e-08	1e-08	7.2e-07	558.29133324	738.08173507	759.17381614	9.86945058	-0.00917113	-0.36208453
0.05849	10.96231	0.0007276	7e-08	0.0	0.0	0.00132425	7e-08	1e-08	7.3e-07	558.52151578	738.03534398	759.1043095	9.85112071	-0.00899393	-0.36202994
0.05859	10.97576	0.00073287	7e-08	0.0	0.0	0.00131897	7e-08	1e-08	7.3e-07	558.75123288	737.98903502	759.03492667	9.83282171	-0.0088166	-0.36197545
0.05869	10.9892	0.00073816	7e-08	0.0	0.0	0.00131368	7e-08	1e-08	7.4e-07	558.98048556	737.94280784	758.96566742	9.81455345	-0.00863906	-0.36192106
0.05879	11.00261	0.00074345	7e-08	0.0	0.0	0.00130838	7e-08	1e-08	7.4e-07	559.20927478	737.89666247	758.89653156	9.79631593	-0.00846143	-0.36186677
0.05889	11.016	0.00074875	8e-08	0.0	0.0	0.00130306	8e-08	1e-08	7.5e-07	559.43760159	737.85059826	758.82751887	9.77810903	-0.00828366	-0.36181257
0.05899	11.02937	0.00075407	8e-08	0.0	0.0	0.00129774	8e-08	1e-08	7.5e-07	559.665467	737.80461486	758.75862914	9.75993266	-0.00810574	-0.36175847
0.05909	11.04271	0.00075939	8e-08	0.0	0.0	0.00129241	8e-08	1e-08	7.6e-07	559.89287202	737.75871189	758.68986216	9.74178673	-0.00792766	-0.36170446
0.05919	11.05604	0.00076473	8e-08	0.0	0.0	0.00128706	8e-08	1e-08	7.7e-07	560.11981765	737.712889	758.62121773	9.72367117	-0.00774943	-0.36165056
0.05929	11.06935	0.00077007	8e-08	0.0	0.0	0.00128171	8e-08	1e-08	7.7e-07	560.34630489	737.66714581	758.55269563	9.70558589	-0.00757104	-0.36159674
0.05939	11.08264	0.00077542	8e-08	0.0	0.0	0.00127635	9e-08	1e-08	7.8e-07	560.57233475	737.62148195	758.48429566	9.68753081	-0.00739248	-0.36154303
0.05949	11.09591	0.00078079	9e-08	0.0	0.0	0.00127098	9e-08	1e-08	7.8e-07	560.79790823	737.57589702	758.41601761	9.66950583	-0.00721375	-0.36148941
0.05959	11.10915	0.00078616	9e-08	0.0	0.0	0.0012656	9e-08	1e-08	7.9e-07	561.02302632	737.53039066	758.34786127	9.65151088	-0.00703485	-0.36143588
0.05969	11.12238	0.00079154	9e-08	0.0	0.0	0.00126021	9e-08	1e-08	7.9e-07	561.24769001	737.48496245	758.27982645	9.63354588	-0.00685577	-0.36138245
0.05979	11.13559	0.00079692	9e-08	0.0	0.0	0.00125481	9e-08	1e-08	8e-07	561.47190031	737.43961202	758.21191292	9.61561072	-0.0066765	-0.36132912
0.05989	11.14877	0.00080232	9e-08	0.0	0.0	0.00124941	9e-08	1e-08	8e-07	561.6956582	737.39433896	758.1441205	9.59770534	-0.00649704	-0.36127588
0.05999	11.16194	0.00080772	9e-08	0.0	0.0	0.001244	1e-07	1e-08	8.1e-07	561.91896468	737.34914286	758.07644897	9.57982965	-0.00631739	-0.36122273
0.06009	11.17508	0.00081314	1e-07	0.0	0.0	0.00123857	1e-07	1e-08	8.1e-07	562.14182072	737.30402333	758.00889813	9.56198356	-0.00613753	-0.36116968
0.06019	11.18821	0.00081855	1e-07	0.0	0.0	0.00123315	1e-07	1e-08	8.2e-07	562.36422729	737.25898001	757.94146777	9.54416698	-0.00595768	-0.36111673
0.06029	11.20131	0.00082398	1e-07	0.0	0.0	0.00122771	1e-07	2e-08	8.3e-07	562.58618538	737.21401251	757.87415771	9.52637984	-0.00577747	-0.36106387
0.06039	11.21439	0.00082941	1e-07	0.0	0.0	0.00122227	1.1e-07	2e-08	8.3e-07	562.80769597	737.16912036	757.80696772	9.50862205	-0.00559705	-0.3610111
0.06049	11.22745	0.00083485	1e-07	0.0	0.0	0.00121682	1.1e-07	2e-08	8.4e-07	563.02876005	737.12430315	757.73989762	9.49089352	-0.00541642	-0.36095843
0.06059	11.24049	0.00084029	1e-07	0.0	0.0	0.00121137	1.1e-07	2e-08	8.4e-07	563.24937859	737.07956044	757.67294719	9.47319417	-0.00523557	-0.36090585
0.06069	11.25352	0.00084574	1.1e-07	0.0	0.0	0.00120591	1.1e-07	2e-08	8.5e-07	563.46955255	737.03489181	757.60611625	9.45552392	-0.00505449	-0.36085337
0.06079	11.26651	0.0008512	1.1e-07	0.0	0.0	0.00120044	1.1e-07	2e-08	8.5e-07	563.68928292	736.99029684	757.53940458	9.43788268	-0.00487319	-0.36080098
0.06089	11.27949	0.00085666	1.1e-07	0.0	0.0	0.00119497	1.2e-07	2e-08	8.6e-07	563.90857065	736.94577509	757.472812	9.42027036	-0.00469165	-0.36074868
0.06099	11.29245	0.00086213	1.1e-07	0.0	0.0	0.0011895	1.2e-07	2e-08	8.6e-07	564.12741672	736.90132612	757.4063383	9.40268689	-0.00450987	-0.36069648
0.06109	11.30539	0.0008676	1.1e-07	0.0	0.0	0.00118401	1.2e-07	2e-08	8.7e-07	564.34582209	736.85694949	757.33998328	9.38513217	-0.00432784	-0.36064437
0.06119	11.31831	0.00087307	1.2e-07	0.0	0.0	0.00117853	1.2e-07	2e-08	8.7e-07	564.56378771	736.81264477	757.27374675	9.36760612	-0.00414556	-0.36059235
0.06129	11.3312	0.00087855	1.2e-07	0.0	0.0	0.00117304	1.3e-07	2e-08	8.8e-07	564.78131456	736.7684115	757.2076285	9.35010866	-0.00396303	-0.36054042
0.06139	11.34408	0.00088404	1.2e-07	0.0	0.0	0.00116754	1.3e-07	2e-08	8.9e-07	564.99840357	736.72424923	757.14162835	9.33263971	-0.00378023	-0.36048859
0.06149	11.35693	0.00088952	1.2e-07	0.0	0.0	0.00116205	1.3e-07	2e-08	8.9e-07	565.21505572	736.68015752	757.07574609	9.31519917	-0.00359716	-0.36043685
0.06159	11.36977	0.00089501	1.2e-07	0.0	0.0	0.00115654	1.3e-07	2e-08	9e-07	565.43127194	736.63613593	757.00998153	9.29778696	-0.00341407	-0.36038521
0.06169	11.38258	0.00090051	1.3e-07	0.0	0.0	0.00115104	1.4e-07	2e-08	9e-07	565.64705316	736.59218411	756.94433448	9.280403	-0.00323052	-0.36033365
0.06179	11.39537	0.000906	1.3e-07	0.0	0.0	0.00114553	1.4e-07	2e-08	9.1e-07	565.86240035	736.54830152	756.87880474	9.26304721	-0.00304669	-0.36028219
0.06189	11.40814	0.0009115	1.3e-07	0.0	0.0	0.00114002	1.4e-07	2e-08	9.1e-07	566.07731445	736.5044877	756.81339212	9.2457195	-0.00286257	-0.36023082
0.06199	11.42089	0.00091701	1.3e-07	0.0	0.0	0.00113451	1.5e-07	2e-08	9.2e-07	566.29179641	736.46074218	756.74809642	9.22841978	-0.00267817	-0.36017954
0.06209	11.43362	0.00092251	1.3e-07	0.0	0.0	0.00112899	1.5e-07	2e-08	9.2e-07	566.50584715	736.41706451	756.68291745	9.21114797	-0.00249347	-0.36012835
0.06219	11.44633	0.00092801	1.4e-07	0.0	0.0	0.00112348	1.5e-07	2e-08	9.3e-07	566.71946761	736.37345421	756.61785502	9.19390399	-0.00230847	-0.36007726
0.06229	11.45902	0.00093352	1.4e-07	0.0	0.0	0.00111796	1.5e-07	2e-08	9.3e-07	566.93265873	736.32991084	756.55290893	9.17668775	-0.00212317	-0.36002625
0.06239	11.47168	0.00093903	1.4e-07	0.0	0.0	0.00111244	1.6e-07	2e-08	9.4e-07	567.14542144	736.28643391	756.488079	9.15949916	-0.00193755	-0.35997534
0.06249	11.48433	0.00094454	1.4e-07	0.0	0.0	0.00110692	1.6e-07	2e-08	9.5e-07	567.35775666	736.24302296	756.42336504	9.14233815	-0.00175161	-0.35992452
0.06259	11.49695	0.00095005	1.5e-07	0.0	0.0	0.0011014	1.6e-07	2e-08	9.5e-07	567.56966532	736.19967752	756.35876685	9.12520462	-0.00156535	-0.35987379
0.06269	11.50956	0.00095556	1.5e-07	0.0	0.0	0.00109588	1.7e-07	2e-08	9.6e-07	567.78114834	736.15639712	756.29428425	9.1080985	-0.00137875	-0.35982315
0.06279	11.52214	0.00096107	1.5e-07	0.0	0.0	0.00109035	1.7e-07	3e-08	9.6e-07	567.99220664	736.11318127	756.22991704	9.09101969	-0.00119182	-0.3597726
0.06289	11.5347	0.00096658	1.5e-07	0.0	0.0	0.00108483	1.7e-07	3e-08	9.7e-07	568.20284114	736.07002951	756.16566503	9.07396811	-0.00100454	-0.35972214
0.06299	11.54724	0.00097209	1.6e-07	0.0	0.0	0.00107931	1.8e-07	3e-08	9.7e-07	568.41305275	736.02694136	756.10152805	9.05694369	-0.00081691	-0.35967177
0.06309	11.55976	0.0009776	1.6e-07	0.0	0.0	0.00107379	1.8e-07	3e-08	9.8e-07	568.62284237	735.98391661	756.0375059	9.03994629	-0.00062915	-0.35962149
0.06319	11.57226	0.0009831	1.6e-07	0.0	0.0	0.00106827	1.8e-07	3e-08	9.8e-07	568.83221091	735.94095465	755.9735984	9.0229759	-0.00044086	-0.35957131
0.06329	11.58473	0.00098861	1.6e-07	0.0	0.0	0.00106275	1.9e-07	3e-08	9.9e-07	569.04115928	735.89805497	755.90980535	9.0060324	-0.00025221	-0.35952121
0.06339	11.59719	0.00099412	1.7e-07	0.0	0.0	0.00105724	1.9e-07	3e-08	1e-06	569.24968839	735.8552171	755.84612658	8.98911571	-6.319e-05	-0.3594712
0.06349	11.60962	0.00099962	1.7e-07	0.0	0.0	0.00105172	1.9e-07	3e-08	1e-06	569.45779913	735.81244057	755.78256189	8.97222574	0.0001262	-0.35942128
0.06359	11.62204	0.00100512	1.7e-07	0.0	0.0	0.00104621	2e-07	3e-08	1.01e-06	569.6654924	735.76972492	755.71911111	8.95536241	0.00031598	-0.35937145
0.06369	11.63443	0.00101062	1.8e-07	0.0	0.0	0.0010407	2e-07	3e-08	1.01e-06	569.87276909	735.72706967	755.65577404	8.93852564	0.00050614	-0.35932171
0.06379	11.6468	0.00101611	1.8e-07	0.0	0.0	0.00103519	2e-07	3e-08	1.02e-06	570.07963009	735.68447437	755.59255051	8.92171533	0.00069669	-0.35927206
0.06389	11.65915	0.00102161	1.8e-07	0.0	0.0	0.00102968	2.1e-07	3e-08	1.02e-06	570.28607629	735.64193855	755.52944033	8.90493141	0.00088764	-0.3592225
0.06399	11.67148	0.0010271	1.8e-07	0.0	0.0	0.00102418	2.1e-07	3e-08	1.03e-06	570.49210858	735.59946174	755.46644333	8.88817378	0.001079	-0.35917302
0.06409	11.68378	0.00103258	1.9e-07	0.0	0.0	0.00101868	2.2e-07	3e-08	1.03e-06	570.69772783	735.55704348	755.4035593	8.87144238	0.00127077	-0.35912364
0.06419	11.69607	0.00103807	1.9e-07	0.0	0.0	0.00101318	2.2e-07	3e-08	1.04e-06	570.90293493	735.51468331	755.34078809	8.8547371	0.00146297	-0.35907434
0.06429	11.70833	0.00104354	1.9e-07	0.0	0.0	0.00100769	2.2e-07	3e-08	1.05e-06	571.10773075	735.47238076	755.2781295	8.83805786	0.00165558	-0.35902514
0.06439	11.72057	0.00104902	2e-07	0.0	0.0	0.0010022	2.3e-07	3e-08	1.05e-06	571.31211616	735.43013536	755.21558335	8.82140459	0.00184863	-0.35897602
0.06449	11.7328	0.00105449	2e-07	0.0	0.0	0.00099672	2.3e-07	3e-08	1.06e-06	571.51609203	735.38794682	755.15314946	8.80477713	0.00204192	-0.35892698
0.06459	11.745	0.00105995	2e-07	0.0	0.0	0.00099124	2.4e-07	4e-08	1.06e-06	571.71965922	735.34581477	755.09082767	8.7881755	0.00223579	-0.35887804
0.06469	11.75717	0.00106541	2e-07	0.0	0.0	0.00098577	2.4e-07	4e-08	1.07e-06	571.9228186	735.30373863	755.02861777	8.77159957	0.00243011	-0.35882919
0.06479	11.76933	0.00107087	2.1e-07	0.0	0.0	0.0009803	2.5e-07	4e-08	1.07e-06	572.12557103	735.26171794	754.96651961	8.75504927	0.00262488	-0.35878042
0.06489	11.78147	0.00107632	2.1e-07	0.0	0.0	0.00097484	2.5e-07	4e-08	1.08e-06	572.32791737	735.21975228	754.904533	8.73852449	0.00282011	-0.35873174
0.06499	11.79358	0.00108176	2.1e-07	0.0	0.0	0.00096938	2.5e-07	4e-08	1.08e-06	572.52985846	735.1778412	754.84265776	8.72202517	0.0030158	-0.35868315
0.06509	11.80567	0.0010872	2.2e-07	0.0	0.0	0.00096393	2.6e-07	4e-08	1.09e-06	572.73139517	735.13598427	754.78089371	8.7055512	0.00321195	-0.35863464
0.06519	11.81774	0.00109263	2.2e-07	0.0	0.0	0.00095849	2.6e-07	4e-08	1.09e-06	572.93252833	735.09418107	754.71924069	8.68910252	0.00340859	-0.35858622
0.06529	11.82979	0.00109805	2.2e-07	0.0	0.0	0.00095305	2.7e-07	4e-08	1.1e-06	573.13325879	735.05243117	754.65769851	8.67267902	0.0036057	-0.35853789
0.06539	11.84182	0.00110347	2.3e-07	0.0	0.0	0.00094762	2.7e-07	4e-08	1.11e-06	573.33358739	735.01073416	754.596267	8.65628063	0.00380331	-0.35848965
0.06549	11.85382	0.00110888	2.3e-07	0.0	0.0	0.00094219	2.8e-07	4e-08	1.11e-06	573.53351496	734.96908961	754.53494598	8.63990727	0.00400141	-0.35844149
0.06559	11.86581	0.00111428	2.3e-07	0.0	0.0	0.00093678	2.8e-07	4e-08	1.12e-06	573.73304234	734.92749711	754.47373529	8.62355884	0.00420001	-0.35839342
0.06569	11.87777	0.00111968	2.4e-07	0.0	0.0	0.00093137	2.9e-07	4e-08	1.12e-06	573.93217037	734.88595626	754.41263474	8.60723526	0.00439912	-0.35834544
0.06579	11.88971	0.00112506	2.4e-07	0.0	0.0	0.00092596	2.9e-07	4e-08	1.13e-06	574.13089986	734.84446664	754.35164417	8.59093645	0.00459874	-0.35829754
0.06589	11.90163	0.00113044	2.4e-07	0.0	0.0	0.00092057	3e-07	4e-08	1.13e-06	574.32923164	734.80302787	754.2907634	8.57466223	0.00479861	-0.35824973
0.06599	11.91353	0.00113581	2.5e-07	0.0	0.0	0.00091519	3e-07	5e-08	1.14e-06	574.52716655	734.76163973	754.22999226	8.55841267	0.00499919	-0.358202
0.06609	11.9254	0.00114117	2.5e-07	0.0	0.0	0.00090981	3.1e-07	5e-08	1.14e-06	574.72470538	734.72030171	754.16933059	8.54218761	0.0052003	-0.35815436
0.06619	11.93726	0.00114653	2.6e-07	0.0	0.0	0.00090444	3.1e-07	5e-08	1.15e-06	574.92184896	734.67901341	754.1087782	8.52598698	0.00540193	-0.35810681
0.06629	11.94909	0.00115187	2.6e-07	0.0	0.0	0.00089908	3.2e-07	5e-08	1.15e-06	575.11859809	734.63777447	754.04833493	8.50981068	0.0056041	-0.35805934
0.06639	11.9609	0.0011572	2.6e-07	0.0	0.0	0.00089373	3.2e-07	5e-08	1.16e-06	575.31495358	734.59658452	753.98800061	8.49365863	0.00580681	-0.35801196
0.06649	11.97269	0.00116253	2.7e-07	0.0	0.0	0.00088839	3.3e-07	5e-08	1.16e-06	575.51091624	734.55544321	753.92777507	8.47753074	0.00601006	-0.35796466
0.06659	11.98445	0.00116784	2.7e-07	0.0	0.0	0.00088306	3.3e-07	5e-08	1.17e-06	575.70648686	734.51435017	753.86765815	8.46142693	0.00621386	-0.35791745
0.06669	11.9962	0.00117315	2.7e-07	0.0	0.0	0.00087774	3.4e-07	5e-08	1.17e-06	575.90166624	734.47330505	753.80764967	8.44534712	0.00641822	-0.35787033
0.06679	12.00792	0.00117844	2.8e-07	0.0	0.0	0.00087243	3.5e-07	5e-08	1.18e-06	576.09645517	734.43230752	753.74774946	8.42929121	0.00662314	-0.35782329
0.06689	12.01962	0.00118372	2.8e-07	0.0	0.0	0.00086713	3.5e-07	5e-08	1.19e-06	576.29085445	734.39135725	753.68795737	8.41325912	0.00682862	-0.35777633
0.06699	12.0313	0.001189	2.9e-07	0.0	0.0	0.00086184	3.6e-07	5e-08	1.19e-06	576.48486485	734.35045389	753.62827321	8.39725077	0.00703468	-0.35772946
0.06709	12.04296	0.00119426	2.9e-07	0.0	0.0	0.00085657	3.6e-07	5e-08	1.2e-06	576.67848716	734.30959714	753.56869684	8.38126607	0.00724132	-0.35768267
0.06719	12.05459	0.00119951	2.9e-07	0.0	0.0	0.0008513	3.7e-07	6e-08	1.2e-06	576.87172216	734.26878667	753.50922808	8.36530493	0.00744854	-0.35763597
0.06729	12.0662	0.00120475	3e-07	0.0	0.0	0.00084605	3.8e-07	6e-08	1.21e-06	577.06457063	734.22802217	753.44986676	8.34936728	0.00765636	-0.35758935
0.06739	12.0778	0.00120997	3e-07	0.0	0.0	0.0008408	3.8e-07	6e-08	1.21e-06	577.25703334	734.18730338	753.39061274	8.33345283	0.00786436	-0.35754282
0.06749	12.08936	0.00121519	3.1e-07	0.0	0.0	0.00083557	3.9e-07	6e-08	1.22e-06	577.44911106	734.14662999	753.33146583	8.31756182	0.00807325	-0.35749637
0.06759	12.10091	0.00122039	3.1e-07	0.0	0.0	0.00083035	3.9e-07	6e-08	1.22e-06	577.64080455	734.10600171	753.27242589	8.30169402	0.00828274	-0.35745
0.06769	12.11243	0.00122558	3.2e-07	0.0	0.0	0.00082514	4e-07	6e-08	1.23e-06	577.83211457	734.06541826	753.21349274	8.28584935	0.00849282	-0.35740372
0.06779	12.12394	0.00123076	3.2e-07	0.0	0.0	0.00081995	4.1e-07	6e-08	1.23e-06	578.02304189	734.02487939	753.15466622	8.27002771	0.0087035	-0.35735752
0.06789	12.13542	0.00123592	3.2e-07	0.0	0.0	0.00081477	4.1e-07	6e-08	1.24e-06	578.21358724	733.98438483	753.09594618	8.25422904	0.00891478	-0.35731141
0.06799	12.14687	0.00124108	3.3e-07	0.0	0.0	0.0008096	4.2e-07	6e-08	1.24e-06	578.40375139	733.94393433	753.03733245	8.23845323	0.00912668	-0.35726538
0.06809	12.15831	0.00124622	3.3e-07	0.0	0.0	0.00080444	4.3e-07	6e-08	1.25e-06	578.59353508	733.90352766	752.97882487	8.2227002	0.00933918	-0.35721943
0.06819	12.16972	0.00125134	3.4e-07	0.0	0.0	0.0007993	4.3e-07	7e-08	1.25e-06	578.78293905	733.86316457	752.92042329	8.20696986	0.00955231	-0.35717356
0.06829	12.18111	0.00125645	3.4e-07	0.0	0.0	0.00079417	4.4e-07	7e-08	1.26e-06	578.97196404	733.82284486	752.86212754	8.19126213	0.00976605	-0.35712778
0.06839	12.19248	0.00126155	3.5e-07	0.0	0.0	0.00078905	4.5e-07	7e-08	1.26e-06	579.16061078	733.7825683	752.80393746	8.17557692	0.00998042	-0.35708208
0.06849	12.20383	0.00126663	3.5e-07	0.0	0.0	0.00078395	4.5e-07	7e-08	1.27e-06	579.34888	733.74233469	752.74585291	8.15991415	0.01019543	-0.35703647
0.06859	12.21515	0.0012717	3.6e-07	0.0	0.0	0.00077887	4.6e-07	7e-08	1.27e-06	579.53677244	733.70214383	752.68787371	8.14427372	0.01041106	-0.35699094
0.06869	12.22646	0.00127676	3.6e-07	0.0	0.0	0.00077379	4.7e-07	7e-08	1.28e-06	579.72428882	733.66199555	752.62999972	8.12865555	0.01062733	-0.35694549
0.06879	12.23774	0.0012818	3.7e-07	0.0	0.0	0.00076873	4.8e-07	7e-08	1.28e-06	579.91142985	733.62188966	752.57223078	8.1130593	0.0108439	-0.35690012
0.06889	12.24899	0.00128682	3.7e-07	0.0	0.0	0.00076369	4.8e-07	7e-08	1.29e-06	580.09819628	733.58182595	752.51456673	8.09748531	0.01106136	-0.35685483
0.06899	12.26023	0.00129183	3.8e-07	0.0	0.0	0.00075866	4.9e-07	7e-08	1.29e-06	580.2845888	733.5418043	752.45700742	8.08193332	0.01127945	-0.35680963
0.06909	12.27144	0.00129683	3.8e-07	0.0	0.0	0.00075365	5e-07	8e-08	1.3e-06	580.47060813	733.50182457	752.3995527	8.06640322	0.01149818	-0.35676451
0.06919	12.28263	0.0013018	3.8e-07	0.0	0.0	0.00074865	5.1e-07	8e-08	1.3e-06	580.65625496	733.46188662	752.34220241	8.05089493	0.01171756	-0.35671947
0.06929	12.2938	0.00130677	3.9e-07	0.0	0.0	0.00074367	5.1e-07	8e-08	1.31e-06	580.84152999	733.42199034	752.28495639	8.03540837	0.01193757	-0.35667451
0.06939	12.30494	0.00131172	3.9e-07	0.0	0.0	0.0007387	5.2e-07	8e-08	1.31e-06	581.02643393	733.38213559	752.2278145	8.01994345	0.01215823	-0.35662964
0.06949	12.31606	0.00131665	4e-07	0.0	0.0	0.00073375	5.3e-07	8e-08	1.32e-06	581.21096747	733.34232229	752.17077658	8.00450007	0.01237954	-0.35658485
0.06959	12.32716	0.00132156	4.1e-07	0.0	0.0	0.00072882	5.4e-07	8e-08	1.32e-06	581.3951313	733.30255034	752.11384249	7.98907815	0.0126015	-0.35654013
0.06969	12.33824	0.00132646	4.1e-07	0.0	1e-08	0.0007239	5.5e-07	8e-08	1.33e-06	581.5789261	733.26281967	752.05701206	7.9736776	0.01282412	-0.3564955
0.06979	12.34929	0.00133134	4.2e-07	0.0	1e-08	0.000719	5.5e-07	8e-08	1.33e-06	581.76235255	733.22313019	752.00028516	7.95829834	0.01304738	-0.35645095
0.06989	12.36032	0.00133621	4.2e-07	0.0	1e-08	0.00071411	5.6e-07	9e-08	1.34e-06	581.94541134	733.18348187	751.94366163	7.94294027	0.01327131	-0.35640649
0.06999	12.37133	0.00134106	4.3e-07	0.0	1e-08	0.00070924	5.7e-07	9e-08	1.34e-06	582.12810314	733.14387464	751.88714132	7.92760331	0.0134959	-0.3563621
0.07009	12.38232	0.00134589	4.3e-07	0.0	1e-08	0.00070439	5.8e-07	9e-08	1.35e-06	582.31042862	733.10430849	751.83072408	7.91228736	0.01372114	-0.35631779
0.07019	12.39328	0.00135071	4.4e-07	0.0	1e-08	0.00069955	5.9e-07	9e-08	1.35e-06	582.49238844	733.06478338	751.77440977	7.89699235	0.01394705	-0.35627357
0.07029	12.40422	0.0013555	4.4e-07	0.0	1e-08	0.00069474	6e-07	9e-08	1.36e-06	582.6739833	733.02529922	751.71819824	7.88171772	0.01417329	-0.35622942
0.07039	12.41514	0.00136028	4.5e-07	0.0	1e-08	0.00068994	6.1e-07	9e-08	1.36e-06	582.85521383	732.98585606	751.66208935	7.86646417	0.01440044	-0.35618536
0.07049	12.42603	0.00136505	4.5e-07	0.0	1e-08	0.00068515	6.1e-07	9e-08	1.37e-06	583.0360807	732.94645391	751.60608295	7.85123127	0.01462825	-0.35614138
0.07059	12.4369	0.00136979	4.6e-07	0.0	1e-08	0.00068039	6.2e-07	9e-08	1.37e-06	583.21658455	732.90709282	751.55017888	7.83601892	0.01485671	-0.35609747
0.07069	12.44775	0.00137452	4.6e-07	0.0	1e-08	0.00067564	6.3e-07	1e-07	1.38e-06	583.39672602	732.86777281	751.49437702	7.82082704	0.01508583	-0.35605365
0.07079	12.45858	0.00137923	4.7e-07	0.0	1e-08	0.00067091	6.4e-07	1e-07	1.38e-06	583.57650578	732.82849394	751.43867721	7.80565553	0.0153156	-0.35600991
0.07089	12.46938	0.00138392	4.8e-07	0.0	1e-08	0.0006662	6.5e-07	1e-07	1.39e-06	583.75592444	732.78925628	751.38307931	7.79050431	0.01554604	-0.35596625
0.07099	12.48016	0.00138859	4.8e-07	0.0	1e-08	0.00066151	6.6e-07	1e-07	1.39e-06	583.93498266	732.75005988	751.32758318	7.77537327	0.01577713	-0.35592266
0.07109	12.49092	0.00139324	4.9e-07	0.0	1e-08	0.00065683	6.7e-07	1e-07	1.4e-06	584.11368105	732.71090486	751.27218867	7.76026234	0.01600888	-0.35587916
0.07119	12.50165	0.00139787	4.9e-07	0.0	1e-08	0.00065218	6.8e-07	1e-07	1.4e-06	584.29202026	732.67179131	751.21689565	7.74517143	0.01624129	-0.35583574
0.07129	12.51236	0.00140249	5e-07	0.0	1e-08	0.00064754	6.9e-07	1.1e-07	1.41e-06	584.47000089	732.63271935	751.16170397	7.73010043	0.01647436	-0.3557924
0.07139	12.52305	0.00140709	5.1e-07	0.0	1e-08	0.00064292	7e-07	1.1e-07	1.41e-06	584.64762358	732.5936891	751.1066135	7.71504926	0.01670809	-0.35574913
0.07149	12.53372	0.00141167	5.1e-07	0.0	1e-08	0.00063832	7.1e-07	1.1e-07	1.41e-06	584.82488894	732.55470072	751.05162408	7.70001783	0.01694247	-0.35570595
0.07159	12.54436	0.00141622	5.2e-07	0.0	1e-08	0.00063374	7.2e-07	1.1e-07	1.42e-06	585.00179758	732.51575436	750.9967356	7.68500605	0.01717751	-0.35566284
0.07169	12.55498	0.00142076	5.2e-07	0.0	1e-08	0.00062918	7.3e-07	1.1e-07	1.42e-06	585.17835012	732.47685011	750.9419479	7.67001326	0.01741295	-0.35561982
0.07179	12.56557	0.00142528	5.3e-07	0.0	1e-08	0.00062464	7.4e-07	1.1e-07	1.43e-06	585.35454718	732.43798809	750.88726085	7.65504034	0.01764923	-0.35557687
0.07189	12.57614	0.00142978	5.4e-07	0.0	1e-08	0.00062011	7.5e-07	1.1e-07	1.43e-06	585.53038934	732.39916858	750.83267431	7.64008676	0.01788615	-0.355534
0.07199	12.58669	0.00143426	5.4e-07	0.0	1e-08	0.00061561	7.6e-07	1.2e-07	1.44e-06	585.7058772	732.3603918	750.77818815	7.62515244	0.01812372	-0.35549121
0.07209	12.59722	0.00143872	5.5e-07	0.0	1e-08	0.00061113	7.7e-07	1.2e-07	1.44e-06	585.88101136	732.32165796	750.72380223	7.61023729	0.01836192	-0.3554485
0.07219	12.60772	0.00144316	5.5e-07	0.0	1e-08	0.00060666	7.8e-07	1.2e-07	1.45e-06	586.05579239	732.28296731	750.66951642	7.5953412	0.01860077	-0.35540587
0.07229	12.6182	0.00144758	5.6e-07	0.0	1e-08	0.00060222	7.9e-07	1.2e-07	1.45e-06	586.23022089	732.2443201	750.61533058	7.58046408	0.01884026	-0.35536331
0.07239	12.62865	0.00145199	5.7e-07	0.0	1e-08	0.00059779	8e-07	1.2e-07	1.45e-06	586.40429744	732.20571658	750.56124457	7.56560585	0.01908037	-0.35532084
0.07249	12.63909	0.00145637	5.7e-07	0.0	1e-08	0.00059339	8.1e-07	1.2e-07	1.46e-06	586.57802262	732.16715704	750.50725827	7.5507664	0.01932113	-0.35527844
0.07259	12.6495	0.00146073	5.8e-07	0.0	1e-08	0.00058901	8.2e-07	1.3e-07	1.46e-06	586.75139699	732.12864177	750.45337154	7.53594564	0.01956251	-0.35523612
0.07269	12.65988	0.00146507	5.9e-07	0.0	1e-08	0.00058464	8.3e-07	1.3e-07	1.47e-06	586.92442113	732.09017108	750.39958425	7.52114348	0.01980452	-0.35519388
0.07279	12.67024	0.00146938	5.9e-07	0.0	1e-08	0.0005803	8.5e-07	1.3e-07	1.47e-06	587.0970956	732.05174531	750.34589627	7.50635982	0.02004715	-0.35515172
0.07289	12.68058	0.00147368	6e-07	0.0	1e-08	0.00057598	8.6e-07	1.3e-07	1.48e-06	587.26942096	732.01336478	750.29230747	7.49159457	0.02029041	-0.35510964
0.07299	12.69089	0.00147796	6.1e-07	0.0	1e-08	0.00057167	8.7e-07	1.3e-07	1.48e-06	587.44139777	731.97502985	750.23881772	7.47684763	0.02053428	-0.35506763
0.07309	12.70119	0.00148222	6.1e-07	0.0	1e-08	0.00056739	8.8e-07	1.3e-07	1.49e-06	587.61302659	731.93674089	750.18542689	7.46211822	0.02077858	-0.3550257
0.07319	12.71145	0.00148645	6.2e-07	0.0	1e-08	0.00056313	8.9e-07	1.4e-07	1.49e-06	587.78430799	731.89849798	750.13213486	7.44740741	0.02102363	-0.35498385
0.07329	12.7217	0.00149067	6.3e-07	0.0	1e-08	0.00055889	9e-07	1.4e-07	1.49e-06	587.95524249	731.86030174	750.0789415	7.43271459	0.02126927	-0.35494207
0.07339	12.73192	0.00149486	6.4e-07	0.0	1e-08	0.00055467	9.1e-07	1.4e-07	1.5e-06	588.12583064	731.82215257	750.02584667	7.41803967	0.02151551	-0.35490038
0.07349	12.74211	0.00149904	6.4e-07	0.0	1e-08	0.00055047	9.3e-07	1.4e-07	1.5e-06	588.29607297	731.7840509	749.97285025	7.40338254	0.02176235	-0.35485876
0.07359	12.75228	0.00150319	6.5e-07	0.0	1e-08	0.0005463	9.4e-07	1.4e-07	1.51e-06	588.46597002	731.74599716	749.91995213	7.38874312	0.02200977	-0.35481722
0.07369	12.76243	0.00150732	6.6e-07	0.0	1e-08	0.00054214	9.5e-07	1.5e-07	1.51e-06	588.63552232	731.7079918	749.86715217	7.37412129	0.02225777	-0.35477575
0.07379	12.77256	0.00151143	6.6e-07	0.0	1e-08	0.00053801	9.6e-07	1.5e-07	1.51e-06	588.80473039	731.67003529	749.81445024	7.35951697	0.02250636	-0.35473436
0.07389	12.78266	0.00151552	6.7e-07	0.0	1e-08	0.00053389	9.8e-07	1.5e-07	1.52e-06	588.97359476	731.6321281	749.76184624	7.34493005	0.02275551	-0.35469305
0.07399	12.79274	0.00151958	6.8e-07	0.0	1e-08	0.0005298	9.9e-07	1.5e-07	1.52e-06	589.14211595	731.59427075	749.70934002	7.33036043	0.02300524	-0.35465182
0.07409	12.80279	0.00152363	6.9e-07	0.0	1e-08	0.00052573	1e-06	1.5e-07	1.53e-06	589.31029446	731.55646373	749.65693148	7.31580801	0.02325552	-0.35461066
0.07419	12.81282	0.00152765	6.9e-07	0.0	1e-08	0.00052168	1.01e-06	1.6e-07	1.53e-06	589.47813081	731.51870759	749.60462049	7.30127269	0.02350636	-0.35456958
0.07429	12.82282	0.00153165	7e-07	0.0	1e-08	0.00051765	1.03e-06	1.6e-07	1.54e-06	589.6456255	731.48100285	749.55240693	7.28675438	0.02375776	-0.35452857
0.07439	12.8328	0.00153563	7.1e-07	0.0	1e-08	0.00051364	1.04e-06	1.6e-07	1.54e-06	589.81277904	731.44335009	749.50029068	7.27225296	0.0240097	-0.35448764
0.07449	12.84276	0.00153959	7.1e-07	0.0	1e-08	0.00050966	1.05e-06	1.6e-07	1.54e-06	589.97959192	731.40574988	749.44827162	7.25776835	0.02426218	-0.35444679
0.07459	12.85269	0.00154353	7.2e-07	0.0	1e-08	0.0005057	1.06e-06	1.6e-07	1.55e-06	590.14606465	731.3682026	749.39634964	7.24329936	0.02451505	-0.35440602
0.07469	12.8626	0.00154744	7.3e-07	0.0	1e-08	0.00050175	1.08e-06	1.7e-07	1.55e-06	590.31219771	731.33070885	749.34452462	7.22884774	0.02476855	-0.35436532
0.07479	12.87249	0.00155134	7.4e-07	0.0	1e-08	0.00049783	1.09e-06	1.7e-07	1.55e-06	590.4779916	731.29326937	749.29279644	7.21441258	0.02502256	-0.35432469
0.07489	12.88235	0.00155521	7.5e-07	0.0	1e-08	0.00049394	1.11e-06	1.7e-07	1.56e-06	590.64344678	731.25588478	749.24116499	7.19999376	0.02527709	-0.35428415
0.07499	12.89219	0.00155906	7.5e-07	0.0	1e-08	0.00049006	1.12e-06	1.7e-07	1.56e-06	590.80856375	731.21855572	749.18963015	7.18559118	0.02553211	-0.35424368
0.07509	12.902	0.00156288	7.6e-07	0.0	1e-08	0.0004862	1.13e-06	1.7e-07	1.57e-06	590.97334296	731.18128285	749.13819181	7.17120474	0.02578763	-0.35420328
0.07519	12.91179	0.00156669	7.7e-07	0.0	1e-08	0.00048237	1.15e-06	1.8e-07	1.57e-06	591.13778491	731.14406683	749.08684985	7.15683433	0.02604363	-0.35416296
0.07529	12.92155	0.00157047	7.8e-07	0.0	1e-08	0.00047856	1.16e-06	1.8e-07	1.57e-06	591.30189004	731.10690837	749.03560416	7.14247985	0.02630012	-0.35412272
0.07539	12.93129	0.00157423	7.8e-07	0.0	1e-08	0.00047477	1.17e-06	1.8e-07	1.58e-06	591.46565882	731.06980816	748.98445463	7.12814118	0.02655707	-0.35408255
0.07549	12.941	0.00157797	7.9e-07	0.0	1e-08	0.000471	1.19e-06	1.8e-07	1.58e-06	591.62909171	731.03276693	748.93340115	7.11381822	0.02681449	-0.35404245
0.07559	12.95069	0.00158169	8e-07	0.0	1e-08	0.00046726	1.2e-06	1.9e-07	1.59e-06	591.79218917	730.99578541	748.88244361	7.09951087	0.02707236	-0.35400243
0.07569	12.96036	0.00158538	8.1e-07	0.0	1e-08	0.00046354	1.22e-06	1.9e-07	1.59e-06	591.95495165	730.95886435	748.83158189	7.08521901	0.02733068	-0.35396249
0.07579	12.97	0.00158906	8.2e-07	0.0	1e-08	0.00045983	1.23e-06	1.9e-07	1.59e-06	592.11737959	730.92200451	748.7808159	7.07094254	0.02758943	-0.35392262
0.07589	12.97962	0.00159271	8.2e-07	0.0	1e-08	0.00045616	1.25e-06	1.9e-07	1.6e-06	592.27947343	730.8852067	748.73014552	7.05668134	0.02784862	-0.35388283
0.07599	12.98921	0.00159633	8.3e-07	0.0	1e-08	0.0004525	1.26e-06	1.9e-07	1.6e-06	592.44123361	730.84847162	748.67957065	7.04243405	0.02810818	-0.35384311
0.07609	12.99878	0.00159994	8.4e-07	0.0	1e-08	0.00044886	1.28e-06	2e-07	1.6e-06	592.60266058	730.81179988	748.62909118	7.0282027	0.02836818	-0.35380347
0.07619	13.00832	0.00160352	8.5e-07	0.0	1e-08	0.00044525	1.29e-06	2e-07	1.61e-06	592.76375476	730.7751925	748.57870701	7.01398625	0.02862859	-0.3537639
0.07629	13.01784	0.00160709	8.6e-07	0.0	1e-08	0.00044166	1.31e-06	2e-07	1.61e-06	592.92451658	730.73865031	748.52841804	6.99978458	0.02888938	-0.35372441
0.07639	13.02733	0.00161062	8.7e-07	0.0	1e-08	0.00043809	1.32e-06	2e-07	1.61e-06	593.08494645	730.70217416	748.47822415	6.98559758	0.02915056	-0.35368499
0.07649	13.0368	0.00161414	8.7e-07	0.0	1e-08	0.00043454	1.34e-06	2.1e-07	1.62e-06	593.2450448	730.66576492	748.42812525	6.97142513	0.0294121	-0.35364565
0.07659	13.04625	0.00161764	8.8e-07	0.0	1e-08	0.00043102	1.35e-06	2.1e-07	1.62e-06	593.40481204	730.62942347	748.37812123	6.95726712	0.02967401	-0.35360638
0.07669	13.05567	0.00162111	8.9e-07	0.0	1e-08	0.00042752	1.37e-06	2.1e-07	1.63e-06	593.56424859	730.5931507	748.328212	6.94312343	0.02993627	-0.35356718
0.07679	13.06506	0.00162456	9e-07	0.0	1e-08	0.00042404	1.38e-06	2.1e-07	1.63e-06	593.72335484	730.55694753	748.27839745	6.92899394	0.03019887	-0.35352806
0.07689	13.07443	0.00162799	9.1e-07	0.0	1e-08	0.00042058	1.4e-06	2.2e-07	1.63e-06	593.88213121	730.52081487	748.22867749	6.91487854	0.0304618	-0.35348902
0.07699	13.08377	0.00163139	9.2e-07	0.0	1e-08	0.00041714	1.41e-06	2.2e-07	1.64e-06	594.04057808	730.48475368	748.17905201	6.9007771	0.03072504	-0.35345004
0.07709	13.09309	0.00163478	9.3e-07	0.0	1e-08	0.00041373	1.43e-06	2.2e-07	1.64e-06	594.19869586	730.44876491	748.12952092	6.88668952	0.0309886	-0.35341115
0.07719	13.10239	0.00163814	9.3e-07	0.0	1e-08	0.00041033	1.45e-06	2.2e-07	1.64e-06	594.35648494	730.41284953	748.08008413	6.87261567	0.03125245	-0.35337232
0.07729	13.11166	0.00164148	9.4e-07	0.0	1e-08	0.00040696	1.46e-06	2.3e-07	1.65e-06	594.51394569	730.37700853	748.03074153	6.85855543	0.03151659	-0.35333357
0.07739	13.1209	0.00164479	9.5e-07	0.0	1e-08	0.00040362	1.48e-06	2.3e-07	1.65e-06	594.67107851	730.34124291	747.98149303	6.84450869	0.03178101	-0.3532949
0.07749	13.13012	0.00164809	9.6e-07	0.0	1e-08	0.00040029	1.5e-06	2.3e-07	1.65e-06	594.82788377	730.30555347	747.93233856	6.83047335	0.03204574	-0.35325629
0.07759	13.13932	0.00165136	9.7e-07	0.0	1e-08	0.00039699	1.51e-06	2.3e-07	1.66e-06	594.98436183	730.26994134	747.883278	6.81645269	0.03231068	-0.35321777
0.07769	13.14848	0.00165461	9.8e-07	0.0	1e-08	0.0003937	1.53e-06	2.4e-07	1.66e-06	595.14051308	730.23440761	747.83431127	6.80244509	0.03257586	-0.35317931
0.07779	13.15763	0.00165784	9.9e-07	0.0	1e-08	0.00039044	1.55e-06	2.4e-07	1.66e-06	595.29633788	730.19895333	747.78543828	6.78845041	0.03284128	-0.35314093
0.07789	13.16675	0.00166105	1e-06	0.0	1e-08	0.0003872	1.56e-06	2.4e-07	1.67e-06	595.45183659	730.16357957	747.73665894	6.77446854	0.03310691	-0.35310262
0.07799	13.17584	0.00166423	1.01e-06	0.0	1e-08	0.00038399	1.58e-06	2.5e-07	1.67e-06	595.60700957	730.12828741	747.68797316	6.76049935	0.03337274	-0.35306439
0.07809	13.18491	0.00166739	1.02e-06	0.0	1e-08	0.00038079	1.6e-06	2.5e-07	1.67e-06	595.76185718	730.09307796	747.63938084	6.7465427	0.03363877	-0.35302623
0.07819	13.19395	0.00167053	1.02e-06	0.0	1e-08	0.00037762	1.61e-06	2.5e-07	1.68e-06	595.91637975	730.05795232	747.59088191	6.73259846	0.03390498	-0.35298814
0.07829	13.20297	0.00167365	1.03e-06	0.0	2e-08	0.00037447	1.63e-06	2.5e-07	1.68e-06	596.07057765	730.02291163	747.54247628	6.71866651	0.03417135	-0.35295013
0.07839	13.21196	0.00167675	1.04e-06	0.0	2e-08	0.00037134	1.65e-06	2.6e-07	1.68e-06	596.2244512	729.98795702	747.49416387	6.70474671	0.03443788	-0.35291219
0.07849	13.22092	0.00167982	1.05e-06	0.0	2e-08	0.00036823	1.67e-06	2.6e-07	1.68e-06	596.37800075	729.95308966	747.44594458	6.69083893	0.03470455	-0.35287432
0.07859	13.22986	0.00168287	1.06e-06	0.0	2e-08	0.00036515	1.68e-06	2.6e-07	1.69e-06	596.53122664	729.91831071	747.39781834	6.67694305	0.03497134	-0.35283652
0.07869	13.23878	0.0016859	1.07e-06	0.0	2e-08	0.00036208	1.7e-06	2.6e-07	1.69e-06	596.68412918	729.88362137	747.34978507	6.66305892	0.03523825	-0.3527988
0.07879	13.24767	0.00168891	1.08e-06	0.0	2e-08	0.00035904	1.72e-06	2.7e-07	1.69e-06	596.8367087	729.84902283	747.30184468	6.64918641	0.03550526	-0.35276115
0.07889	13.25653	0.0016919	1.09e-06	0.0	2e-08	0.00035602	1.74e-06	2.7e-07	1.7e-06	596.98896552	729.81451624	747.25399711	6.63532304	0.03577248	-0.35272358
0.07899	13.26537	0.00169487	1.1e-06	0.0	2e-08	0.00035302	1.76e-06	2.7e-07	1.7e-06	597.14089994	729.78010275	747.20624226	6.62147269	0.03603969	-0.35268608
0.07909	13.27418	0.00169781	1.11e-06	0.0	2e-08	0.00035004	1.78e-06	2.8e-07	1.7e-06	597.29251229	729.74578371	747.15858008	6.60763346	0.03630696	-0.35264865
0.07919	13.28296	0.00170073	1.12e-06	0.0	2e-08	0.00034709	1.79e-06	2.8e-07	1.71e-06	597.44380287	729.71156035	747.11101047	6.5938052	0.03657427	-0.35261129
0.07929	13.29172	0.00170363	1.13e-06	0.0	2e-08	0.00034415	1.81e-06	2.8e-07	1.71e-06	597.59477199	729.67743395	747.06353336	6.57998778	0.03684162	-0.352574
0.07939	13.30046	0.00170651	1.14e-06	0.0	2e-08	0.00034124	1.83e-06	2.9e-07	1.71e-06	597.74541994	729.64340579	747.01614868	6.56618105	0.037109	-0.35253679
0.07949	13.30917	0.00170937	1.15e-06	0.0	2e-08	0.00033835	1.85e-06	2.9e-07	1.71e-06	597.89574702	729.60947716	746.96885635	6.55238485	0.03737638	-0.35249965
0.07959	13.31785	0.00171221	1.16e-06	0.0	2e-08	0.00033548	1.87e-06	2.9e-07	1.72e-06	598.04575353	729.57564938	746.92165631	6.53859905	0.03764375	-0.35246258
0.07969	13.3265	0.00171502	1.17e-06	0.0	2e-08	0.00033263	1.89e-06	2.9e-07	1.72e-06	598.19543974	729.54192377	746.87454848	6.52482349	0.0379111	-0.35242559
0.07979	13.33513	0.00171781	1.18e-06	0.0	2e-08	0.0003298	1.91e-06	3e-07	1.72e-06	598.34480595	729.50830166	746.82753279	6.51105803	0.03817841	-0.35238867
0.07989	13.34374	0.00172059	1.19e-06	0.0	2e-08	0.00032699	1.93e-06	3e-07	1.73e-06	598.49385242	729.47478441	746.78060918	6.49730251	0.03844566	-0.35235182
0.07999	13.35231	0.00172334	1.2e-06	0.0	2e-08	0.0003242	1.95e-06	3e-07	1.73e-06	598.64257943	729.44137338	746.73377757	6.48355679	0.03871285	-0.35231504
0.08009	13.36086	0.00172607	1.21e-06	0.0	2e-08	0.00032144	1.97e-06	3.1e-07	1.73e-06	598.79098725	729.40806996	746.68703791	6.46982071	0.03897996	-0.35227833
0.08019	13.36939	0.00172878	1.22e-06	0.0	2e-08	0.00031869	1.98e-06	3.1e-07	1.73e-06	598.93907616	729.37487552	746.64039012	6.45609412	0.03924697	-0.3522417
0.08029	13.37789	0.00173146	1.23e-06	0.0	2e-08	0.00031597	2e-06	3.1e-07	1.74e-06	599.08684639	729.34179149	746.59383414	6.44237403	0.03951403	-0.35220514
0.08039	13.38636	0.00173413	1.24e-06	0.0	2e-08	0.00031327	2.02e-06	3.2e-07	1.74e-06	599.23429816	729.3088192	746.54736994	6.42866508	0.03978084	-0.35216865
0.08049	13.3948	0.00173678	1.25e-06	0.0	2e-08	0.00031058	2.04e-06	3.2e-07	1.74e-06	599.38143176	729.27596013	746.50099742	6.41496503	0.04004751	-0.35213223
0.08059	13.40322	0.0017394	1.26e-06	0.0	2e-08	0.00030792	2.06e-06	3.2e-07	1.74e-06	599.52824744	729.24321575	746.45471655	6.40127371	0.04031403	-0.35209589
0.08069	13.41161	0.00174201	1.27e-06	0.0	2e-08	0.00030528	2.08e-06	3.3e-07	1.75e-06	599.67474543	729.2105875	746.40852724	6.38759096	0.04058038	-0.35205961
0.08079	13.41998	0.00174459	1.28e-06	0.0	2e-08	0.00030266	2.1e-06	3.3e-07	1.75e-06	599.82092598	729.17807686	746.36242946	6.3739166	0.04084654	-0.35202341
0.08089	13.42832	0.00174716	1.29e-06	0.0	2e-08	0.00030006	2.13e-06	3.3e-07	1.75e-06	599.96678931	729.14568532	746.31642314	6.36025047	0.0411125	-0.35198728
0.08099	13.43663	0.0017497	1.3e-06	0.0	2e-08	0.00029748	2.15e-06	3.4e-07	1.76e-06	600.11233565	729.11341438	746.27050823	6.34659239	0.04137824	-0.35195122
0.08109	13.44492	0.00175222	1.31e-06	0.0	2e-08	0.00029492	2.17e-06	3.4e-07	1.76e-06	600.25756523	729.08126554	746.22468467	6.3329422	0.04164375	-0.35191524
0.08119	13.45317	0.00175472	1.32e-06	0.0	2e-08	0.00029238	2.19e-06	3.4e-07	1.76e-06	600.40247826	729.04924035	746.17895242	6.31929971	0.04190901	-0.35187932
0.08129	13.46141	0.0017572	1.33e-06	0.0	2e-08	0.00028986	2.21e-06	3.5e-07	1.76e-06	600.54707496	729.01734033	746.13331142	6.30566476	0.04217399	-0.35184348
0.08139	13.46961	0.00175967	1.34e-06	0.0	2e-08	0.00028736	2.23e-06	3.5e-07	1.77e-06	600.69135554	728.98556704	746.08776163	6.29203717	0.0424387	-0.35180771
0.08149	13.47779	0.00176211	1.35e-06	0.0	2e-08	0.00028488	2.25e-06	3.5e-07	1.77e-06	600.8353202	728.95392205	746.04230299	6.27841675	0.0427031	-0.35177201
0.08159	13.48594	0.00176453	1.36e-06	0.0	2e-08	0.00028242	2.27e-06	3.6e-07	1.77e-06	600.97896915	728.92240694	745.99693545	6.26480334	0.04296719	-0.35173638
0.08169	13.49406	0.00176693	1.37e-06	0.0	2e-08	0.00027998	2.29e-06	3.6e-07	1.77e-06	601.12230258	728.8910233	745.95165899	6.25119675	0.04323093	-0.35170082
0.08179	13.50216	0.00176931	1.38e-06	0.0	2e-08	0.00027757	2.31e-06	3.6e-07	1.78e-06	601.26532062	728.85977277	745.90647355	6.23759222	0.04349459	-0.35166534
0.08189	13.51023	0.00177167	1.4e-06	0.0	2e-08	0.00027517	2.33e-06	3.7e-07	1.78e-06	601.40802346	728.82865698	745.86137912	6.22399743	0.04375768	-0.35162993
0.08199	13.51827	0.00177401	1.41e-06	0.0	2e-08	0.00027279	2.36e-06	3.7e-07	1.78e-06	601.55041131	728.79767755	745.81637562	6.21040873	0.04402041	-0.35159458
0.08209	13.52629	0.00177634	1.42e-06	0.0	2e-08	0.00027042	2.38e-06	3.7e-07	1.78e-06	601.69248435	728.76683611	745.77146303	6.19682593	0.04428273	-0.35155931
0.08219	13.53428	0.00177864	1.43e-06	0.0	2e-08	0.00026808	2.4e-06	3.8e-07	1.78e-06	601.83424274	728.73613434	745.72664131	6.18324883	0.04454465	-0.35152411
0.08229	13.54224	0.00178092	1.44e-06	0.0	2e-08	0.00026576	2.42e-06	3.8e-07	1.79e-06	601.97568664	728.7055739	745.68191042	6.16967721	0.04480614	-0.35148899
0.08239	13.55017	0.00178319	1.45e-06	0.0	2e-08	0.00026346	2.44e-06	3.8e-07	1.79e-06	602.11681622	728.6751565	745.63727033	6.15611089	0.04506718	-0.35145393
0.08249	13.55807	0.00178543	1.46e-06	0.0	2e-08	0.00026118	2.47e-06	3.9e-07	1.79e-06	602.25763162	728.64488383	745.59272101	6.14254965	0.04532776	-0.35141894
0.08259	13.56595	0.00178766	1.47e-06	0.0	2e-08	0.00025891	2.49e-06	3.9e-07	1.79e-06	602.398133	728.61475761	745.54826242	6.12899329	0.04558785	-0.35138403
0.08269	13.5738	0.00178986	1.48e-06	0.0	2e-08	0.00025667	2.51e-06	3.9e-07	1.8e-06	602.53832049	728.58477956	745.50389453	6.11544159	0.04584746	-0.35134919
0.08279	13.58162	0.00179205	1.49e-06	0.0	2e-08	0.00025444	2.53e-06	4e-07	1.8e-06	602.67819424	728.55495144	745.45961732	6.10189436	0.04610654	-0.35131442
0.08289	13.58942	0.00179422	1.5e-06	0.0	2e-08	0.00025223	2.56e-06	4e-07	1.8e-06	602.81775439	728.52527498	745.41543076	6.08835137	0.04636509	-0.35127972
0.08299	13.59719	0.00179637	1.52e-06	0.0	2e-08	0.00025004	2.58e-06	4e-07	1.8e-06	602.95700105	728.49575198	745.37133483	6.07481242	0.04662309	-0.35124509
0.08309	13.60493	0.0017985	1.53e-06	0.0	2e-08	0.00024787	2.6e-06	4.1e-07	1.8e-06	603.09593435	728.46638419	745.3273295	6.06127729	0.04688052	-0.35121053
0.08319	13.61264	0.00180061	1.54e-06	0.0	2e-08	0.00024572	2.62e-06	4.1e-07	1.81e-06	603.23455438	728.43717348	745.28341475	6.04773997	0.04713764	-0.35117604
0.08329	13.62032	0.0018027	1.55e-06	0.0	2e-08	0.00024359	2.65e-06	4.2e-07	1.81e-06	603.37286115	728.40812182	745.2395906	6.0342101	0.04739396	-0.35114163
0.08339	13.62797	0.00180477	1.56e-06	0.0	2e-08	0.00024148	2.67e-06	4.2e-07	1.81e-06	603.51085486	728.37923089	745.195857	6.02068313	0.04764966	-0.35110728
0.08349	13.6356	0.00180683	1.57e-06	0.0	2e-08	0.00023938	2.69e-06	4.2e-07	1.81e-06	603.64853561	728.35050253	745.15221393	6.00715884	0.04790474	-0.35107301
0.08359	13.6432	0.00180887	1.58e-06	0.0	3e-08	0.0002373	2.72e-06	4.3e-07	1.82e-06	603.78590347	728.3219386	745.10866139	5.99363698	0.04815917	-0.3510388
0.08369	13.65077	0.00181089	1.59e-06	0.0	3e-08	0.00023524	2.74e-06	4.3e-07	1.82e-06	603.92295854	728.29354098	745.06519936	5.98011731	0.04841293	-0.35100467
0.08379	13.65831	0.00181289	1.6e-06	0.0	3e-08	0.0002332	2.76e-06	4.3e-07	1.82e-06	604.0597009	728.26531155	745.02182784	5.96659957	0.04866601	-0.35097061
0.08389	13.66583	0.00181487	1.62e-06	0.0	3e-08	0.00023118	2.79e-06	4.4e-07	1.82e-06	604.19613062	728.2372522	744.9785468	5.95308352	0.04891839	-0.35093662
0.08399	13.67331	0.00181684	1.63e-06	0.0	3e-08	0.00022917	2.81e-06	4.4e-07	1.82e-06	604.33224776	728.20936487	744.93535626	5.93956891	0.04917005	-0.35090271
0.08409	13.68077	0.00181878	1.64e-06	0.0	3e-08	0.00022718	2.83e-06	4.5e-07	1.83e-06	604.46805238	728.18165146	744.89225619	5.92605547	0.04942097	-0.35086886
0.08419	13.6882	0.00182071	1.65e-06	0.0	3e-08	0.00022521	2.86e-06	4.5e-07	1.83e-06	604.60354455	728.15411393	744.84924661	5.91254296	0.04967114	-0.35083508
0.08429	13.6956	0.00182262	1.66e-06	0.0	3e-08	0.00022326	2.88e-06	4.5e-07	1.83e-06	604.73872431	728.12675424	744.8063275	5.89903111	0.04992053	-0.35080138
0.08439	13.70297	0.00182452	1.67e-06	0.0	3e-08	0.00022132	2.9e-06	4.6e-07	1.83e-06	604.87359171	728.09957434	744.76349888	5.88551967	0.05016914	-0.35076774
0.08449	13.71031	0.00182639	1.68e-06	0.0	3e-08	0.00021941	2.93e-06	4.6e-07	1.83e-06	605.00814678	728.07257624	744.72076074	5.87200837	0.05041693	-0.35073418
0.08459	13.71763	0.00182825	1.7e-06	0.0	3e-08	0.0002175	2.95e-06	4.6e-07	1.84e-06	605.14238955	728.04576191	744.67811308	5.85849693	0.05066389	-0.35070069
0.08469	13.72491	0.0018301	1.71e-06	0.0	3e-08	0.00021562	2.98e-06	4.7e-07	1.84e-06	605.27631989	728.01913378	744.63555597	5.84497527	0.05091037	-0.35066727
0.08479	13.73217	0.00183192	1.72e-06	0.0	3e-08	0.00021375	3e-06	4.7e-07	1.84e-06	605.40993788	727.99269368	744.59308939	5.83146006	0.05115572	-0.35063392
0.08489	13.73939	0.00183373	1.73e-06	0.0	3e-08	0.00021191	3.02e-06	4.8e-07	1.84e-06	605.54324356	727.96644361	744.55071334	5.81794354	0.0514002	-0.35060064
0.08499	13.74659	0.00183552	1.74e-06	0.0	3e-08	0.00021007	3.05e-06	4.8e-07	1.84e-06	605.67623694	727.94038563	744.50842784	5.80442539	0.0516438	-0.35056743
0.08509	13.75376	0.00183729	1.75e-06	0.0	3e-08	0.00020826	3.07e-06	4.8e-07	1.84e-06	605.80891799	727.91452184	744.46623291	5.79090532	0.05188648	-0.3505343
0.08519	13.7609	0.00183905	1.77e-06	0.0	3e-08	0.00020646	3.1e-06	4.9e-07	1.85e-06	605.94128671	727.88885433	744.42412856	5.77738301	0.05212824	-0.35050123
0.08529	13.76801	0.00184079	1.78e-06	0.0	3e-08	0.00020468	3.12e-06	4.9e-07	1.85e-06	606.07334308	727.86338525	744.38211482	5.76385816	0.05236906	-0.35046824
0.08539	13.77509	0.00184251	1.79e-06	0.0	3e-08	0.00020291	3.15e-06	5e-07	1.85e-06	606.20508705	727.83811671	744.34019171	5.75033044	0.05260892	-0.35043531
0.08549	13.78214	0.00184422	1.8e-06	0.0	3e-08	0.00020116	3.17e-06	5e-07	1.85e-06	606.3365186	727.81305087	744.29835927	5.73679953	0.0528478	-0.35040246
0.08559	13.78916	0.00184591	1.81e-06	0.0	3e-08	0.00019943	3.2e-06	5e-07	1.85e-06	606.46763768	727.78818991	744.25661751	5.72326512	0.05308568	-0.35036968
0.08569	13.79616	0.00184758	1.82e-06	0.0	3e-08	0.00019771	3.22e-06	5.1e-07	1.86e-06	606.59844424	727.763536	744.21496647	5.70972688	0.05332255	-0.35033697
0.08579	13.80312	0.00184924	1.83e-06	0.0	3e-08	0.00019601	3.25e-06	5.1e-07	1.86e-06	606.72893821	727.73909135	744.17340618	5.69618447	0.05355839	-0.35030433
0.08589	13.81005	0.00185088	1.85e-06	0.0	3e-08	0.00019433	3.27e-06	5.2e-07	1.86e-06	606.85911954	727.71485817	744.13193669	5.68263758	0.05379317	-0.35027177
0.08599	13.81695	0.00185251	1.86e-06	0.0	3e-08	0.00019266	3.3e-06	5.2e-07	1.86e-06	606.98898814	727.6908387	744.09055802	5.66908585	0.05402689	-0.35023927
0.08609	13.82383	0.00185412	1.87e-06	0.0	3e-08	0.000191	3.32e-06	5.2e-07	1.86e-06	607.11854382	727.6670355	744.04927025	5.65551572	0.05425991	-0.35020685
0.08619	13.83067	0.00185571	1.88e-06	0.0	3e-08	0.00018937	3.35e-06	5.3e-07	1.86e-06	607.24778637	727.64345111	744.00807346	5.64194946	0.05449155	-0.3501745
0.08629	13.83748	0.00185729	1.89e-06	0.0	3e-08	0.00018775	3.37e-06	5.3e-07	1.86e-06	607.37671584	727.62008747	743.96696765	5.62837681	0.05472208	-0.35014222
0.08639	13.84427	0.00185886	1.91e-06	0.0	3e-08	0.00018614	3.4e-06	5.4e-07	1.87e-06	607.5053321	727.59694691	743.92595287	5.61479736	0.05495149	-0.35011001
0.08649	13.85102	0.0018604	1.92e-06	0.0	3e-08	0.00018455	3.42e-06	5.4e-07	1.87e-06	607.63363503	727.57403178	743.88502919	5.60121072	0.05517975	-0.35007787
0.08659	13.85774	0.00186193	1.93e-06	0.0	3e-08	0.00018297	3.45e-06	5.4e-07	1.87e-06	607.76162449	727.55134445	743.84419666	5.58761651	0.05540686	-0.3500458
0.08669	13.86443	0.00186345	1.94e-06	0.0	3e-08	0.00018141	3.48e-06	5.5e-07	1.87e-06	607.88930034	727.5288873	743.80345533	5.5740143	0.05563278	-0.35001381
0.08679	13.8711	0.00186495	1.95e-06	0.0	3e-08	0.00017987	3.5e-06	5.5e-07	1.87e-06	608.01666243	727.50666275	743.76280527	5.5604037	0.05585751	-0.34998189
0.08689	13.87773	0.00186644	1.96e-06	0.0	3e-08	0.00017834	3.53e-06	5.6e-07	1.87e-06	608.14371059	727.48467322	743.72224655	5.5467843	0.05608103	-0.34995004
0.08699	13.88433	0.00186791	1.98e-06	0.0	3e-08	0.00017683	3.55e-06	5.6e-07	1.88e-06	608.27044466	727.46292116	743.68177924	5.53315567	0.05630333	-0.34991826
0.08709	13.8909	0.00186937	1.99e-06	0.0	3e-08	0.00017533	3.58e-06	5.7e-07	1.88e-06	608.39686444	727.44140902	743.64140341	5.51951739	0.05652437	-0.34988655
0.08719	13.89744	0.00187081	2e-06	0.0	3e-08	0.00017384	3.6e-06	5.7e-07	1.88e-06	608.52296976	727.42013931	743.60111913	5.50586904	0.05674416	-0.34985491
0.08729	13.90394	0.00187223	2.01e-06	0.0	3e-08	0.00017237	3.63e-06	5.7e-07	1.88e-06	608.64876041	727.39911452	743.56092648	5.49221019	0.05696266	-0.34982335
0.08739	13.91042	0.00187365	2.02e-06	0.0	3e-08	0.00017091	3.66e-06	5.8e-07	1.88e-06	608.77423619	727.37833718	743.52082554	5.4785404	0.05717986	-0.34979186
0.08749	13.91687	0.00187504	2.04e-06	0.0	3e-08	0.00016947	3.68e-06	5.8e-07	1.88e-06	608.89939685	727.35780986	743.4808164	5.46483122	0.05739621	-0.34976044
0.08759	13.92328	0.00187643	2.05e-06	0.0	3e-08	0.00016805	3.71e-06	5.9e-07	1.88e-06	609.02424147	727.33753638	743.44089936	5.45112962	0.0576109	-0.34972909
0.08769	13.92967	0.00187779	2.06e-06	0.0	3e-08	0.00016663	3.73e-06	5.9e-07	1.89e-06	609.14877031	727.31751842	743.40107435	5.43741448	0.05782427	-0.34969782
0.08779	13.93602	0.00187915	2.07e-06	0.0	3e-08	0.00016524	3.76e-06	5.9e-07	1.89e-06	609.2729831	727.29775864	743.36134148	5.42368527	0.05803629	-0.34966662
0.08789	13.94234	0.00188049	2.08e-06	0.0	3e-08	0.00016385	3.79e-06	6e-07	1.89e-06	609.39687954	727.27825974	743.32170085	5.40994142	0.05824695	-0.34963549
0.08799	13.94863	0.00188181	2.1e-06	0.0	4e-08	0.00016248	3.81e-06	6e-07	1.89e-06	609.52045934	727.25902441	743.28215258	5.39618237	0.05845624	-0.34960443
0.08809	13.95489	0.00188313	2.11e-06	0.0	4e-08	0.00016112	3.84e-06	6.1e-07	1.89e-06	609.64372218	727.2400554	743.24269678	5.38240755	0.05866413	-0.34957344
0.08819	13.96111	0.00188443	2.12e-06	0.0	4e-08	0.00015978	3.87e-06	6.1e-07	1.89e-06	609.76666773	727.22135547	743.20333356	5.36861637	0.05887061	-0.34954253
0.08829	13.96731	0.00188571	2.13e-06	0.0	4e-08	0.00015845	3.89e-06	6.2e-07	1.89e-06	609.88929565	727.2029274	743.16406305	5.35480825	0.05907567	-0.34951169
0.08839	13.97347	0.00188698	2.14e-06	0.0	4e-08	0.00015714	3.92e-06	6.2e-07	1.9e-06	610.01160558	727.184774	743.12488538	5.34098258	0.0592793	-0.34948092
0.08849	13.9796	0.00188824	2.15e-06	0.0	4e-08	0.00015584	3.95e-06	6.2e-07	1.9e-06	610.13359716	727.16689811	743.08580067	5.32713877	0.05948146	-0.34945023
0.08859	13.9857	0.00188948	2.17e-06	0.0	4e-08	0.00015455	3.97e-06	6.3e-07	1.9e-06	610.25527001	727.14930261	743.04680907	5.3132762	0.05968216	-0.34941961
0.08869	13.99176	0.00189071	2.18e-06	0.0	4e-08	0.00015327	4e-06	6.3e-07	1.9e-06	610.37662373	727.13199038	743.0079107	5.29939426	0.05988137	-0.34938906
0.08879	13.99779	0.00189193	2.19e-06	0.0	4e-08	0.00015201	4.02e-06	6.4e-07	1.9e-06	610.49765792	727.11496434	742.96910572	5.28549231	0.06007908	-0.34935859
0.08889	14.0038	0.00189313	2.2e-06	0.0	4e-08	0.00015076	4.05e-06	6.4e-07	1.9e-06	610.61837215	727.09822744	742.93039426	5.27156972	0.06027527	-0.34932819
0.08899	14.00976	0.00189432	2.21e-06	0.0	4e-08	0.00014953	4.08e-06	6.5e-07	1.9e-06	610.73876567	727.08178388	742.89177658	5.25760117	0.06047073	-0.34929787
0.08909	14.0157	0.0018955	2.23e-06	0.0	4e-08	0.00014831	4.1e-06	6.5e-07	1.9e-06	610.85883802	727.06563664	742.85325284	5.24362837	0.06066407	-0.34926761
0.08919	14.0216	0.00189667	2.24e-06	0.0	4e-08	0.0001471	4.13e-06	6.5e-07	1.91e-06	610.9785889	727.0497882	742.81482314	5.229632	0.06085588	-0.34923743
0.08929	14.02747	0.00189782	2.25e-06	0.0	4e-08	0.0001459	4.16e-06	6.6e-07	1.91e-06	611.0980178	727.03424171	742.77648767	5.21561131	0.06104614	-0.34920733
0.08939	14.03331	0.00189896	2.26e-06	0.0	4e-08	0.00014472	4.18e-06	6.6e-07	1.91e-06	611.2171242	727.01900035	742.73824659	5.20156556	0.06123485	-0.3491773
0.08949	14.03911	0.00190009	2.27e-06	0.0	4e-08	0.00014355	4.21e-06	6.7e-07	1.91e-06	611.33590757	727.00406734	742.70010011	5.18749399	0.061422	-0.34914734
0.08959	14.04489	0.0019012	2.28e-06	0.0	4e-08	0.00014239	4.24e-06	6.7e-07	1.91e-06	611.45436735	726.98944594	742.66204839	5.17339581	0.06160756	-0.34911746
0.08969	14.05062	0.0019023	2.3e-06	0.0	4e-08	0.00014124	4.26e-06	6.8e-07	1.91e-06	611.57250297	726.97513944	742.62409164	5.15927027	0.06179153	-0.34908765
0.08979	14.05633	0.00190339	2.31e-06	0.0	4e-08	0.00014011	4.29e-06	6.8e-07	1.91e-06	611.69031385	726.96115116	742.58623005	5.14511655	0.06197389	-0.34905792
0.08989	14.062	0.00190447	2.32e-06	0.0	4e-08	0.00013899	4.32e-06	6.9e-07	1.91e-06	611.80779938	726.94748448	742.54846383	5.13093387	0.06215464	-0.34902826
0.08999	14.06763	0.00190553	2.33e-06	0.0	4e-08	0.00013788	4.35e-06	6.9e-07	1.91e-06	611.92495894	726.93414281	742.51079319	5.11672141	0.06233375	-0.34899868
0.09009	14.07324	0.00190659	2.34e-06	0.0	4e-08	0.00013678	4.37e-06	6.9e-07	1.92e-06	612.0417919	726.92112958	742.47321835	5.10247836	0.06251123	-0.34896917
0.09019	14.07881	0.00190763	2.36e-06	0.0	4e-08	0.0001357	4.4e-06	7e-07	1.92e-06	612.15829759	726.90844828	742.43573952	5.08820387	0.06268705	-0.34893974
0.09029	14.08434	0.00190866	2.37e-06	0.0	4e-08	0.00013462	4.43e-06	7e-07	1.92e-06	612.27447533	726.89610243	742.39835694	5.07389712	0.06286121	-0.34891038
0.09039	14.08984	0.00190967	2.38e-06	0.0	4e-08	0.00013356	4.45e-06	7.1e-07	1.92e-06	612.39032435	726.88409629	742.36107086	5.05953969	0.06303491	-0.3488811
0.09049	14.09531	0.00191068	2.39e-06	0.0	4e-08	0.00013251	4.48e-06	7.1e-07	1.92e-06	612.50584367	726.87243573	742.32388159	5.04516058	0.06320607	-0.3488519
0.09059	14.10074	0.00191167	2.4e-06	0.0	4e-08	0.00013147	4.51e-06	7.2e-07	1.92e-06	612.62103277	726.86112246	742.28678933	5.03074586	0.06337559	-0.34882277
0.09069	14.10614	0.00191265	2.41e-06	0.0	4e-08	0.00013045	4.53e-06	7.2e-07	1.92e-06	612.73589089	726.85016032	742.24979431	5.01629459	0.06354345	-0.34879372
0.09079	14.1115	0.00191363	2.43e-06	0.0	4e-08	0.00012943	4.56e-06	7.2e-07	1.92e-06	612.85041725	726.83955318	742.21289681	5.00180582	0.06370965	-0.34876474
0.09089	14.11683	0.00191458	2.44e-06	0.0	4e-08	0.00012843	4.59e-06	7.3e-07	1.92e-06	612.96461102	726.82930498	742.17609709	4.98727858	0.06387418	-0.34873584
0.09099	14.12212	0.00191553	2.45e-06	0.0	4e-08	0.00012744	4.61e-06	7.3e-07	1.93e-06	613.07847138	726.81941971	742.13939543	4.97271191	0.06403704	-0.34870702
0.09109	14.12738	0.00191647	2.46e-06	0.0	4e-08	0.00012646	4.64e-06	7.4e-07	1.93e-06	613.19199747	726.80990142	742.10279211	4.9581048	0.06419823	-0.34867828
0.09119	14.1326	0.00191739	2.47e-06	0.0	4e-08	0.00012549	4.67e-06	7.4e-07	1.93e-06	613.30518842	726.80075421	742.06628742	4.94345627	0.06435772	-0.34864961
0.09129	14.13779	0.00191831	2.48e-06	0.0	4e-08	0.00012453	4.69e-06	7.5e-07	1.93e-06	613.41804332	726.79198224	742.02988166	4.92876531	0.06451553	-0.34862102
0.09139	14.14294	0.00191921	2.49e-06	0.0	4e-08	0.00012358	4.72e-06	7.5e-07	1.93e-06	613.53056126	726.78358972	741.99357513	4.91403088	0.06467164	-0.34859251
0.09149	14.14806	0.0019201	2.51e-06	0.0	4e-08	0.00012265	4.74e-06	7.5e-07	1.93e-06	613.6427413	726.77558093	741.95736813	4.89925195	0.06482605	-0.34856407
0.09159	14.15314	0.00192099	2.52e-06	0.0	4e-08	0.00012172	4.77e-06	7.6e-07	1.93e-06	613.75458247	726.76796021	741.92126099	4.88442748	0.06497876	-0.34853572
0.09169	14.15818	0.00192186	2.53e-06	0.0	4e-08	0.00012081	4.8e-06	7.6e-07	1.93e-06	613.86608377	726.76073194	741.88525404	4.8695564	0.06512975	-0.34850744
0.09179	14.16319	0.00192272	2.54e-06	0.0	4e-08	0.00011991	4.82e-06	7.7e-07	1.93e-06	613.9772442	726.75390059	741.84934759	4.85463765	0.06527903	-0.34847924
0.09189	14.16816	0.00192357	2.55e-06	0.0	4e-08	0.00011901	4.85e-06	7.7e-07	1.93e-06	614.08805962	726.74747577	741.81354291	4.83948399	0.06542945	-0.34845114
0.09199	14.17309	0.00192441	2.56e-06	0.0	4e-08	0.00011813	4.88e-06	7.8e-07	1.93e-06	614.19853039	726.74145969	741.77783991	4.8244152	0.06557608	-0.3484231
0.09209	14.17799	0.00192523	2.57e-06	0.0	5e-08	0.00011726	4.9e-06	7.8e-07	1.94e-06	614.30865586	726.73585631	741.74223882	4.80928831	0.06572109	-0.34839515
0.09219	14.18285	0.00192605	2.59e-06	0.0	5e-08	0.0001164	4.93e-06	7.8e-07	1.94e-06	614.41843475	726.73067061	741.70674007	4.79410167	0.06586449	-0.34836727
0.09229	14.18768	0.00192686	2.6e-06	0.0	5e-08	0.00011555	4.96e-06	7.9e-07	1.94e-06	614.52786575	726.72590767	741.67134406	4.77885359	0.06600628	-0.34833947
0.09239	14.19246	0.00192766	2.61e-06	0.0	5e-08	0.00011471	4.98e-06	7.9e-07	1.94e-06	614.63694749	726.72157265	741.63605124	4.76354237	0.06614648	-0.34831176
0.09249	14.19721	0.00192845	2.62e-06	0.0	5e-08	0.00011388	5.01e-06	8e-07	1.94e-06	614.7456786	726.71767078	741.60086204	4.74816627	0.06628507	-0.34828412
0.09259	14.20192	0.00192922	2.63e-06	0.0	5e-08	0.00011306	5.03e-06	8e-07	1.94e-06	614.85405764	726.7142074	741.56577694	4.73272352	0.06642208	-0.34825657
0.09269	14.2066	0.00192999	2.64e-06	0.0	5e-08	0.00011225	5.06e-06	8.1e-07	1.94e-06	614.96208314	726.71118794	741.53079638	4.71721233	0.06655752	-0.3482291
0.09279	14.21123	0.00193075	2.65e-06	0.0	5e-08	0.00011145	5.09e-06	8.1e-07	1.94e-06	615.0697536	726.70861791	741.49592087	4.70163087	0.06669137	-0.34820171
0.09289	14.21583	0.00193149	2.66e-06	0.0	5e-08	0.00011066	5.11e-06	8.1e-07	1.94e-06	615.17706746	726.70650293	741.46115088	4.68597728	0.06682367	-0.34817441
0.09299	14.22039	0.00193223	2.67e-06	0.0	5e-08	0.00010988	5.14e-06	8.2e-07	1.94e-06	615.28402313	726.70484871	741.42648693	4.67024969	0.06695441	-0.34814718
0.09309	14.22491	0.00193296	2.68e-06	0.0	5e-08	0.00010911	5.16e-06	8.2e-07	1.94e-06	615.39061897	726.70366104	741.39192954	4.65444618	0.0670836	-0.34812004
0.09319	14.22939	0.00193368	2.69e-06	0.0	5e-08	0.00010835	5.19e-06	8.3e-07	1.94e-06	615.49685331	726.70294584	741.35747924	4.63856481	0.06721126	-0.34809299
0.09329	14.23384	0.00193439	2.71e-06	0.0	5e-08	0.0001076	5.21e-06	8.3e-07	1.95e-06	615.60272341	726.7027117	741.32313687	4.62248638	0.06734038	-0.34806603
0.09339	14.23824	0.00193509	2.72e-06	0.0	5e-08	0.00010686	5.24e-06	8.4e-07	1.95e-06	615.70822644	726.70296739	741.2889033	4.60639802	0.06746616	-0.34803915
0.09349	14.2426	0.00193577	2.73e-06	0.0	5e-08	0.00010613	5.26e-06	8.4e-07	1.95e-06	615.81336155	726.70371668	741.25477883	4.59021691	0.06759066	-0.34801235
0.09359	14.24693	0.00193645	2.74e-06	0.0	5e-08	0.00010541	5.29e-06	8.4e-07	1.95e-06	615.91812669	726.70496643	741.22076409	4.57394008	0.06771392	-0.34798564
0.09369	14.25121	0.00193713	2.75e-06	0.0	5e-08	0.0001047	5.31e-06	8.5e-07	1.95e-06	616.02251971	726.70672362	741.18685977	4.55756444	0.06783597	-0.34795901
0.09379	14.25546	0.00193779	2.76e-06	0.0	5e-08	0.000104	5.34e-06	8.5e-07	1.95e-06	616.12653841	726.70899545	741.15306655	4.54108689	0.06795687	-0.34793248
0.09389	14.25966	0.00193844	2.77e-06	0.0	5e-08	0.00010331	5.36e-06	8.6e-07	1.95e-06	616.23018052	726.71178923	741.11938513	4.52450421	0.06807663	-0.34790603
0.09399	14.26383	0.00193908	2.78e-06	0.0	5e-08	0.00010262	5.39e-06	8.6e-07	1.95e-06	616.33344369	726.71511248	741.08581626	4.50781314	0.06819532	-0.34787966
0.09409	14.26795	0.00193971	2.79e-06	0.0	5e-08	0.00010195	5.41e-06	8.6e-07	1.95e-06	616.4363255	726.7189729	741.05236069	4.49101033	0.06831297	-0.34785339
0.09419	14.27203	0.00194034	2.8e-06	0.0	5e-08	0.00010129	5.44e-06	8.7e-07	1.95e-06	616.53882346	726.72337833	741.01901919	4.47409237	0.06842963	-0.34782721
0.09429	14.27607	0.00194095	2.81e-06	0.0	5e-08	0.00010063	5.46e-06	8.7e-07	1.95e-06	616.64093499	726.72833683	740.98579256	4.45704907	0.06854554	-0.34780111
0.09439	14.28007	0.00194156	2.82e-06	0.0	5e-08	9.999e-05	5.49e-06	8.8e-07	1.95e-06	616.74265485	726.73386291	740.95268238	4.43974807	0.06866456	-0.34777512
0.09449	14.28403	0.00194216	2.83e-06	0.0	5e-08	9.935e-05	5.51e-06	8.8e-07	1.95e-06	616.84398156	726.73996197	740.91968913	4.42240896	0.06878014	-0.34774921
0.09459	14.28795	0.00194275	2.84e-06	0.0	5e-08	9.872e-05	5.53e-06	8.8e-07	1.95e-06	616.9449123	726.74664265	740.88681369	4.40493023	0.06889522	-0.3477234
0.09469	14.29182	0.00194333	2.85e-06	0.0	5e-08	9.81e-05	5.56e-06	8.9e-07	1.95e-06	617.04544393	726.75391433	740.85405703	4.3873071	0.06900989	-0.34769768
0.09479	14.29565	0.0019439	2.86e-06	0.0	5e-08	9.75e-05	5.58e-06	8.9e-07	1.96e-06	617.14557321	726.76178668	740.82142014	4.36953466	0.06912423	-0.34767205
0.09489	14.29944	0.00194446	2.87e-06	0.0	5e-08	9.69e-05	5.61e-06	9e-07	1.96e-06	617.24529677	726.77026964	740.78890406	4.3516079	0.06923833	-0.34764651
0.09499	14.30318	0.00194501	2.88e-06	0.0	5e-08	9.63e-05	5.63e-06	9e-07	1.96e-06	617.34461114	726.7793734	740.75650985	4.33352169	0.06935229	-0.34762108
0.09509	14.30688	0.00194556	2.89e-06	0.0	5e-08	9.572e-05	5.65e-06	9e-07	1.96e-06	617.44351274	726.78910844	740.72423861	4.3152708	0.06946619	-0.34759573
0.09519	14.31054	0.00194609	2.9e-06	0.0	5e-08	9.515e-05	5.67e-06	9.1e-07	1.96e-06	617.54199785	726.79948553	740.69209149	4.29684987	0.06958014	-0.34757049
0.09529	14.31415	0.00194662	2.91e-06	0.0	5e-08	9.459e-05	5.7e-06	9.1e-07	1.96e-06	617.64006264	726.81051573	740.66006965	4.27825342	0.06969424	-0.34754534
0.09539	14.31772	0.00194714	2.92e-06	0.0	5e-08	9.403e-05	5.72e-06	9.1e-07	1.96e-06	617.73770234	726.82221275	740.62817454	4.2593695	0.06981241	-0.3475203
0.09549	14.32124	0.00194765	2.93e-06	0.0	5e-08	9.348e-05	5.74e-06	9.2e-07	1.96e-06	617.83491152	726.83459203	740.59640779	4.24034581	0.06992925	-0.34749536
0.09559	14.32472	0.00194815	2.94e-06	0.0	5e-08	9.295e-05	5.77e-06	9.2e-07	1.96e-06	617.93168663	726.84766368	740.56477051	4.22111338	0.07004714	-0.34747051
0.09569	14.32815	0.00194865	2.94e-06	0.0	5e-08	9.242e-05	5.79e-06	9.3e-07	1.96e-06	618.02802294	726.86144109	740.53326412	4.20166401	0.07016626	-0.34744577
0.09579	14.33153	0.00194913	2.95e-06	0.0	5e-08	9.19e-05	5.81e-06	9.3e-07	1.96e-06	618.12391553	726.87593812	740.50189013	4.18198926	0.07028683	-0.34742114
0.09589	14.33487	0.00194961	2.96e-06	0.0	5e-08	9.138e-05	5.83e-06	9.3e-07	1.96e-06	618.21935929	726.89116912	740.47065007	4.16208045	0.07040904	-0.3473966
0.09599	14.33816	0.00195008	2.97e-06	0.0	5e-08	9.088e-05	5.85e-06	9.4e-07	1.96e-06	618.31434891	726.90714895	740.43954556	4.14192864	0.07053313	-0.34737218
0.09609	14.34141	0.00195054	2.98e-06	0.0	5e-08	9.039e-05	5.87e-06	9.4e-07	1.96e-06	618.40887887	726.92389297	740.40857826	4.12152468	0.0706593	-0.34734786
0.09619	14.34461	0.00195099	2.99e-06	0.0	5e-08	8.99e-05	5.9e-06	9.4e-07	1.96e-06	618.50294035	726.94142405	740.3777508	4.10066732	0.0707937	-0.34732366
0.09629	14.34775	0.00195143	3e-06	0.0	5e-08	8.943e-05	5.92e-06	9.5e-07	1.96e-06	618.59652829	726.95975667	740.34706472	4.07963394	0.07092772	-0.34729957
0.09639	14.35085	0.00195186	3.01e-06	0.0	5e-08	8.896e-05	5.94e-06	9.5e-07	1.96e-06	618.6896363	726.97890835	740.31652194	4.05829484	0.07106531	-0.34727558
0.09649	14.35391	0.00195229	3.01e-06	0.0	5e-08	8.85e-05	5.96e-06	9.5e-07	1.96e-06	618.7822574	726.99889799	740.28612455	4.03663652	0.07120682	-0.34725171
0.09659	14.35691	0.00195271	3.02e-06	0.0	6e-08	8.805e-05	5.98e-06	9.6e-07	1.96e-06	618.8743843	727.0197453	740.25587475	4.01464504	0.07135262	-0.34722796
0.09669	14.35986	0.00195312	3.03e-06	0.0	6e-08	8.761e-05	6e-06	9.6e-07	1.97e-06	618.9660094	727.04147073	740.22577481	3.99230602	0.0715031	-0.34720432
0.09679	14.36276	0.00195352	3.04e-06	0.0	6e-08	8.717e-05	6.02e-06	9.6e-07	1.97e-06	619.05712475	727.06409559	740.19582711	3.96960462	0.07165865	-0.34718081
0.09689	14.36561	0.00195391	3.05e-06	0.0	6e-08	8.675e-05	6.04e-06	9.7e-07	1.97e-06	619.14772094	727.08764464	740.16603444	3.94637545	0.0718247	-0.34715742
0.09699	14.3684	0.0019543	3.05e-06	0.0	6e-08	8.634e-05	6.06e-06	9.7e-07	1.97e-06	619.237787	727.11214638	740.13640007	3.92278049	0.07199574	-0.34713415
0.09709	14.37115	0.00195467	3.06e-06	0.0	6e-08	8.593e-05	6.07e-06	9.7e-07	1.97e-06	619.32731415	727.13762421	740.10692661	3.89872911	0.07217469	-0.34711101
0.09719	14.37384	0.00195504	3.07e-06	0.0	6e-08	8.553e-05	6.09e-06	9.8e-07	1.97e-06	619.41629187	727.16410564	740.0776172	3.87419567	0.07236232	-0.34708799
0.09729	14.37647	0.0019554	3.08e-06	0.0	6e-08	8.514e-05	6.11e-06	9.8e-07	1.97e-06	619.50470904	727.19161964	740.04847513	3.84915342	0.0725594	-0.34706511
0.09739	14.37906	0.00195575	3.08e-06	0.0	6e-08	8.476e-05	6.13e-06	9.8e-07	1.97e-06	619.59255349	727.22019784	740.019504	3.82345517	0.07277153	-0.34704237
0.09749	14.38158	0.0019561	3.09e-06	0.0	6e-08	8.439e-05	6.15e-06	9.8e-07	1.97e-06	619.67980999	727.24987972	739.99070831	3.79720523	0.07299424	-0.34701976
0.09759	14.38406	0.00195643	3.1e-06	0.0	6e-08	8.403e-05	6.16e-06	9.9e-07	1.97e-06	619.76646596	727.28069769	739.96209177	3.77031798	0.07323066	-0.34699729
0.09769	14.38647	0.00195676	3.1e-06	0.0	6e-08	8.368e-05	6.18e-06	9.9e-07	1.97e-06	619.85250664	727.3126898	739.93365875	3.74275378	0.07348205	-0.34697496
0.09779	14.38883	0.00195707	3.11e-06	0.0	6e-08	8.333e-05	6.2e-06	9.9e-07	1.97e-06	619.93791633	727.34589633	739.90541387	3.71447113	0.07374975	-0.34695279
0.09789	14.39112	0.00195738	3.12e-06	0.0	6e-08	8.3e-05	6.21e-06	1e-06	1.97e-06	620.02267836	727.38035998	739.87736203	3.68535088	0.07403808	-0.34693076
0.09799	14.39336	0.00195768	3.12e-06	0.0	6e-08	8.267e-05	6.23e-06	1e-06	1.97e-06	620.10677141	727.41613496	739.84950948	3.65532184	0.0743495	-0.3469089
0.09809	14.39554	0.00195797	3.13e-06	0.0	6e-08	8.236e-05	6.25e-06	1e-06	1.97e-06	620.19017604	727.45327081	739.82186193	3.62437445	0.0746841	-0.34688719
0.09819	14.39766	0.00195825	3.14e-06	0.0	6e-08	8.205e-05	6.26e-06	1e-06	1.97e-06	620.27287018	727.49182352	739.79442585	3.59240881	0.07504544	-0.34686565
0.09829	14.39971	0.00195853	3.14e-06	0.0	6e-08	8.175e-05	6.28e-06	1.01e-06	1.97e-06	620.35482893	727.53185611	739.7672085	3.55918756	0.07544252	-0.34684428
0.09839	14.4017	0.00195879	3.15e-06	0.0	6e-08	8.147e-05	6.29e-06	1.01e-06	1.97e-06	620.43602332	727.57344156	739.74021835	3.52475263	0.07587331	-0.34682309
0.09849	14.40362	0.00195905	3.15e-06	0.0	6e-08	8.119e-05	6.3e-06	1.01e-06	1.97e-06	620.51642467	727.61665215	739.71346375	3.48894602	0.07634365	-0.34680209
0.09859	14.40548	0.00195929	3.16e-06	0.0	6e-08	8.092e-05	6.32e-06	1.01e-06	1.97e-06	620.59600067	727.66156918	739.68695412	3.45164713	0.07685791	-0.34678128
0.09869	14.40726	0.00195953	3.16e-06	0.0	6e-08	8.066e-05	6.33e-06	1.01e-06	1.97e-06	620.67471289	727.70828827	739.66070062	3.41242898	0.07743197	-0.34676067
0.09879	14.40898	0.00195976	3.17e-06	0.0	6e-08	8.042e-05	6.34e-06	1.02e-06	1.97e-06	620.75251888	727.75691482	739.63471558	3.37132157	0.07806454	-0.34674027
0.09889	14.41062	0.00195997	3.17e-06	0.0	6e-08	8.018e-05	6.36e-06	1.02e-06	1.97e-06	620.82937147	727.80756596	739.60901267	3.3278896	0.07877342	-0.3467201
0.09899	14.4122	0.00196018	3.18e-06	0.0	6e-08	7.996e-05	6.37e-06	1.02e-06	1.97e-06	620.90521438	727.86038232	739.58360816	3.28189938	0.07956706	-0.34670016
0.09909	14.41369	0.00196038	3.18e-06	0.0	6e-08	7.974e-05	6.38e-06	1.02e-06	1.97e-06	620.9799864	727.91551569	739.55851975	3.2330061	0.08045918	-0.34668046
0.09919	14.4151	0.00196056	3.19e-06	0.0	6e-08	7.954e-05	6.39e-06	1.02e-06	1.97e-06	621.05361357	727.97314899	739.53376878	3.18042058	0.08148097	-0.34666104
0.09929	14.41643	0.00196074	3.19e-06	0.0	6e-08	7.935e-05	6.4e-06	1.03e-06	1.97e-06	621.12600844	728.0334976	739.50938042	3.12363199	0.08265302	-0.3466419
0.09939	14.41768	0.0019609	3.19e-06	0.0	6e-08	7.917e-05	6.41e-06	1.03e-06	1.97e-06	621.19706366	728.09682482	739.48538556	3.06168966	0.0840135	-0.34662307
0.09949	14.41884	0.00196105	3.2e-06	0.0	6e-08	7.9e-05	6.42e-06	1.03e-06	1.97e-06	621.26665099	728.163444	739.46182103	2.99332543	0.08561421	-0.34660458
0.09959	14.4199	0.00196119	3.2e-06	0.0	6e-08	7.885e-05	6.43e-06	1.03e-06	1.97e-06	621.33460533	728.23375655	739.43873415	2.91665975	0.08753285	-0.34658647
0.09969	14.42086	0.00196132	3.2e-06	0.0	6e-08	7.871e-05	6.43e-06	1.03e-06	1.97e-06	621.40071108	728.30828405	739.41618664	2.82901366	0.08988108	-0.34656878
0.09979	14.42171	0.00196143	3.21e-06	0.0	6e-08	7.859e-05	6.44e-06	1.03e-06	1.97e-06	621.46467539	728.38773043	739.39426217	2.72583005	0.09285048	-0.34655159
0.09989	14.42245	0.00196152	3.21e-06	0.0	6e-08	7.849e-05	6.45e-06	1.03e-06	1.97e-06	621.52606961	728.47311741	739.37308303	2.59916511	0.09677759	-0.34653499
0.09999	14.42305	0.0019616	3.21e-06	0.0	6e-08	7.84e-05	6.45e-06	1.03e-06	1.97e-06	621.58420403	728.56607036	739.35284561	2.43161651	0.10240533	-0.34651913
0.10001	14.42315	0.00196162	3.21e-06	0.0	6e-08	7.839e-05	6.45e-06	1.03e-06	1.97e-06	621.59534315	728.58579399	739.34893859	1307.66510887	33.41109547	37.2151673
