# Supplementary material for: Dataset for the simulated biomass pyrolysis in rotary kilns with varying particle residence time distributions
Source: Data Brief. 2021 Nov 23;39:107603. doi: 10.1016/j.dib.2021.107603 (PMC8633881; doi:10.1016/j.dib.2021.107603)
Supplement: Supplementary Data S1 — Supplementary Raw Research Data. This is open data under the CC BY license http://creativecommons.org/licenses/by/4.0/ [file mmc1.zip › supplementary/108/logFiles/log_Pe6]

l,m	Tau,s	F_w,kg/s	F_is,kg/s	F_c,kg/s	F_rt,kg/s	F_w_wet,kg/s	F_it,kg/s	F_g,kg/s	F_H2O_g,kg/s	T_b,K	T_g,K	T_w,K	q_bed,kW/m	q_gas,kW/m	q_loss,kW/m
1e-05	0.00118	0.0	0.0	0.0	0.0	0.00205238	0.0	0.0	0.0	298.22728018	298.63375454	833.12798952	28.55611643	3.3625683	-0.42016209
0.0001	0.02237	0.0	0.0	0.0	0.0	0.00205238	0.0	0.0	0.0	298.92201568	302.98057481	832.93008169	28.50902351	3.35497845	-0.42000667
0.0002	0.0459	0.0	0.0	0.0	0.0	0.00205238	0.0	0.0	0.0	299.6922879	307.79548142	832.71057827	28.45682618	3.34632243	-0.41983429
0.0003	0.06941	0.0	0.0	0.0	0.0	0.00205238	0.0	0.0	0.0	300.4608227	312.59439667	832.49149047	28.40477144	3.33741286	-0.41966223
0.0004	0.09291	0.0	0.0	0.0	0.0	0.00205238	0.0	0.0	0.0	301.22762611	317.37699556	832.27281902	28.35285612	3.3282492	-0.41949051
0.0005	0.11639	0.0	0.0	0.0	0.0	0.00205238	0.0	0.0	0.0	301.99270406	322.14294488	832.05456474	28.30108029	3.3188359	-0.41931911
0.0006	0.13986	0.0	0.0	0.0	0.0	0.00205238	0.0	0.0	0.0	302.75606251	326.89192508	831.83672835	28.249444	3.30917453	-0.41914803
0.0007	0.16331	0.0	0.0	0.0	0.0	0.00205238	0.0	0.0	0.0	303.51770737	331.62360561	831.61931063	28.19794393	3.29924339	-0.41897729
0.0008	0.18675	0.0	0.0	0.0	0.0	0.00205238	0.0	0.0	0.0	304.27764447	336.33764746	831.40231246	28.14658349	3.28906479	-0.41880688
0.0009	0.21017	0.0	0.0	0.0	0.0	0.00205238	0.0	0.0	0.0	305.03587975	341.03372783	831.18573456	28.09536169	3.27863229	-0.41863679
0.001	0.23358	0.0	0.0	0.0	0.0	0.00205238	0.0	0.0	0.0	305.79241892	345.7114998	830.96957787	28.04427202	3.26791632	-0.41846704
0.0011	0.25697	0.0	0.0	0.0	0.0	0.00205238	0.0	0.0	0.0	306.54726783	350.37062945	830.75384321	27.9933223	3.25695234	-0.41829762
0.0012	0.28034	0.0	0.0	0.0	0.0	0.00205238	0.0	0.0	0.0	307.30043227	355.01077948	830.53853144	27.94250233	3.24570381	-0.41812854
0.0013	0.3037	0.0	0.0	0.0	0.0	0.00205238	0.0	0.0	0.0	308.05191766	359.63158892	830.32364362	27.89181929	3.2341941	-0.41795978
0.0014	0.32705	0.0	0.0	0.0	0.0	0.00205238	0.0	0.0	0.0	308.80172985	364.23272523	830.10918057	27.84127167	3.22241828	-0.41779136
0.0015	0.35038	0.0	0.0	0.0	0.0	0.00205238	0.0	0.0	0.0	309.5498746	368.8138477	829.89514316	27.79085965	3.21037698	-0.41762328
0.0016	0.37369	0.0	0.0	0.0	0.0	0.00205238	0.0	0.0	0.0	310.29635767	373.3746162	829.68153229	27.74058342	3.1980708	-0.41745552
0.0017	0.39699	0.0	0.0	0.0	0.0	0.00205238	0.0	0.0	0.0	311.0411848	377.91469123	829.46834881	27.69044316	3.18550034	-0.4172881
0.0018	0.42028	0.0	0.0	0.0	0.0	0.00205238	0.0	0.0	0.0	311.78436112	382.43370899	829.2555939	27.6404141	3.17260894	-0.41712103
0.0019	0.44355	0.0	0.0	0.0	0.0	0.00205238	0.0	0.0	0.0	312.52589211	386.93131925	829.04326854	27.59053095	3.15947641	-0.41695429
0.002	0.4668	0.0	0.0	0.0	0.0	0.00205238	0.0	0.0	0.0	313.26578364	391.40718767	828.83137355	27.54078045	3.14607252	-0.41678789
0.0021	0.49004	0.0	0.0	0.0	0.0	0.00205238	0.0	0.0	0.0	314.0040413	395.86096922	828.61990988	27.49116245	3.1323971	-0.41662182
0.0022	0.51326	0.0	0.0	0.0	0.0	0.00205238	0.0	0.0	0.0	314.74067069	400.29231887	828.40887848	27.4416768	3.11844999	-0.41645608
0.0023	0.53647	0.0	0.0	0.0	0.0	0.00205238	0.0	0.0	0.0	315.47567735	404.70089142	828.19828029	27.39230645	3.10421607	-0.4162907
0.0024	0.55966	0.0	0.0	0.0	0.0	0.00205238	0.0	0.0	0.0	316.20906585	409.08633906	827.98811654	27.34307268	3.08971415	-0.41612566
0.0025	0.58283	0.0	0.0	0.0	0.0	0.00205238	0.0	0.0	0.0	316.94084211	413.44831753	827.77838807	27.29396734	3.07493698	-0.41596095
0.0026	0.60599	0.0	0.0	0.0	0.0	0.00205238	0.0	0.0	0.0	317.67101153	417.7864811	827.56909589	27.24498993	3.05988407	-0.41579659
0.0027	0.62914	0.0	0.0	0.0	0.0	0.00205238	0.0	0.0	0.0	318.39957946	422.10048391	827.36024101	27.19613991	3.04455495	-0.41563257
0.0028	0.65227	0.0	0.0	0.0	0.0	0.00205238	0.0	0.0	0.0	319.12655123	426.38998002	827.15182443	27.14741679	3.02894912	-0.41546889
0.0029	0.67538	0.0	0.0	0.0	0.0	0.00205238	0.0	0.0	0.0	319.85193199	430.65464493	826.94384712	27.09880925	3.01310184	-0.41530556
0.003	0.69848	0.0	0.0	0.0	0.0	0.00205238	0.0	0.0	0.0	320.57572678	434.89416236	826.73631001	27.05033147	2.99696392	-0.41514258
0.0031	0.72157	0.0	0.0	0.0	0.0	0.00205238	0.0	0.0	0.0	321.29794095	439.10817541	826.52921417	27.00197722	2.98055385	-0.41497994
0.0032	0.74464	0.0	0.0	0.0	0.0	0.00205238	0.0	0.0	0.0	322.01857965	443.29634778	826.3225606	26.95374581	2.96387173	-0.41481766
0.0033	0.76769	0.0	0.0	0.0	0.0	0.00205238	0.0	0.0	0.0	322.73764801	447.45834404	826.11635033	26.90563652	2.94691769	-0.41465572
0.0034	0.79073	0.0	0.0	0.0	0.0	0.00205238	0.0	0.0	0.0	323.4551511	451.59382964	825.91058437	26.85764867	2.92969185	-0.41449412
0.0035	0.81375	0.0	0.0	0.0	0.0	0.00205238	0.0	0.0	0.0	324.17109394	455.70254387	825.7052634	26.80977651	2.91227815	-0.41433288
0.0036	0.83676	0.0	0.0	0.0	0.0	0.00205238	0.0	0.0	0.0	324.88548157	459.78414559	825.50038847	26.76202656	2.89455665	-0.41417199
0.0037	0.85975	0.0	0.0	0.0	0.0	0.00205238	0.0	0.0	0.0	325.59831896	463.83830788	825.29596059	26.71439524	2.87657554	-0.41401145
0.0038	0.88272	0.0	0.0	0.0	0.0	0.00205238	0.0	0.0	0.0	326.30961106	467.86471594	825.09198073	26.66688177	2.85833607	-0.41385127
0.0039	0.90568	0.0	0.0	0.0	0.0	0.00205238	0.0	0.0	0.0	327.01936279	471.86305738	824.88844982	26.6194854	2.83983953	-0.41369143
0.004	0.92863	0.0	0.0	0.0	0.0	0.00205238	0.0	0.0	0.0	327.72757904	475.83304177	824.68536873	26.57220297	2.82115501	-0.41353195
0.0041	0.95156	0.0	0.0	0.0	0.0	0.00205238	0.0	0.0	0.0	328.43426465	479.77443406	824.48273801	26.52503686	2.80219408	-0.41337282
0.0042	0.97447	0.0	0.0	0.0	0.0	0.00205238	0.0	0.0	0.0	329.13942445	483.68690251	824.28055876	26.4779851	2.78299232	-0.41321405
0.0043	0.99737	0.0	0.0	0.0	0.0	0.00205238	0.0	0.0	0.0	329.84306321	487.57016091	824.07883182	26.43104688	2.7635523	-0.41305563
0.0044	1.02025	0.0	0.0	0.0	0.0	0.00205238	0.0	0.0	0.0	330.54518569	491.42392707	823.87755803	26.38422138	2.74387657	-0.41289757
0.0045	1.04312	0.0	0.0	0.0	0.0	0.00205238	0.0	0.0	0.0	331.24579659	495.24792281	823.67673822	26.3375078	2.72396769	-0.41273986
0.0046	1.06597	0.0	0.0	0.0	0.0	0.00205238	0.0	0.0	0.0	331.94490058	499.04192867	823.47637294	26.29090136	2.70390861	-0.41258251
0.0047	1.08881	0.0	0.0	0.0	0.0	0.00205238	0.0	0.0	0.0	332.64250229	502.80569377	823.27646289	26.2444068	2.68358914	-0.41242552
0.0048	1.11163	0.0	0.0	0.0	0.0	0.00205238	0.0	0.0	0.0	333.33860635	506.53894616	823.07700888	26.19802111	2.66305643	-0.41226889
0.0049	1.13444	0.0	0.0	0.0	0.0	0.00205238	0.0	0.0	0.0	334.03321733	510.24144007	822.87801163	26.15174341	2.64231427	-0.41211262
0.005	1.15723	0.0	0.0	0.0	0.0	0.00205238	0.0	0.0	0.0	334.72633977	513.9129353	822.67947181	26.10557285	2.62136641	-0.4119567
0.0051	1.18	0.0	0.0	0.0	0.0	0.00205237	0.0	0.0	0.0	335.41797817	517.55320369	822.48139005	26.05950355	2.60030118	-0.41180114
0.0052	1.20276	0.0	0.0	0.0	0.0	0.00205237	0.0	0.0	0.0	336.10813689	521.16213981	822.28376636	26.01354127	2.57900992	-0.41164594
0.0053	1.22551	0.0	0.0	0.0	0.0	0.00205237	0.0	0.0	0.0	336.79682042	524.73946841	822.08660161	25.96768273	2.55753735	-0.4114911
0.0054	1.24823	0.0	0.0	0.0	0.0	0.00205237	0.0	0.0	0.0	337.48403315	528.28498827	821.88989633	25.92192703	2.53588772	-0.41133663
0.0055	1.27095	0.0	0.0	0.0	0.0	0.00205237	0.0	0.0	0.0	338.16977942	531.79850422	821.693651	25.87627328	2.51406512	-0.41118251
0.0056	1.29364	0.0	0.0	0.0	0.0	0.00205237	0.0	0.0	0.0	338.85406357	535.27982698	821.49786611	25.83072059	2.49207346	-0.41102876
0.0057	1.31632	0.0	0.0	0.0	0.0	0.00205237	0.0	0.0	0.0	339.53688987	538.72877295	821.30254209	25.78526809	2.46991652	-0.41087537
0.0058	1.33899	0.0	0.0	0.0	0.0	0.00205237	0.0	0.0	0.0	340.21826259	542.14516402	821.10767939	25.73991492	2.44759789	-0.41072234
0.0059	1.36164	0.0	0.0	0.0	0.0	0.00205237	0.0	0.0	0.0	340.89818593	545.52882731	820.91327841	25.69466022	2.42512102	-0.41056968
0.006	1.38428	0.0	0.0	0.0	0.0	0.00205237	0.0	0.0	0.0	341.57666408	548.87959507	820.71933956	25.64950315	2.4024892	-0.41041738
0.0061	1.4069	0.0	0.0	0.0	0.0	0.00205237	0.0	0.0	0.0	342.2537012	552.19730441	820.5258632	25.60444289	2.37970555	-0.41026545
0.0062	1.4295	0.0	0.0	0.0	0.0	0.00205237	0.0	0.0	0.0	342.92930117	555.48211071	820.33284808	25.5594587	2.35715106	-0.41011384
0.0063	1.45209	0.0	0.0	0.0	0.0	0.00205237	0.0	0.0	0.0	343.60346813	558.73377822	820.14029495	25.51458161	2.33422373	-0.40996262
0.0064	1.47466	0.0	0.0	0.0	0.0	0.00205237	0.0	0.0	0.0	344.27620615	561.95212753	819.94820433	25.46979733	2.31118215	-0.40981177
0.0065	1.49722	0.0	0.0	0.0	0.0	0.00205237	0.0	0.0	0.0	344.94751924	565.13705054	819.75657634	25.42510493	2.28803144	-0.40966128
0.0066	1.51976	0.0	0.0	0.0	0.0	0.00205237	0.0	0.0	0.0	345.61741134	568.28844627	819.56541108	25.38050348	2.26477662	-0.40951116
0.0067	1.54228	0.0	0.0	0.0	0.0	0.00205237	0.0	0.0	0.0	346.28588638	571.40622078	819.37470862	25.33599205	2.24142262	-0.4093614
0.0068	1.56479	0.0	0.0	0.0	0.0	0.00205237	0.0	0.0	0.0	346.95294825	574.49028702	819.18446903	25.29156974	2.21797427	-0.40921201
0.0069	1.58729	0.0	0.0	0.0	0.0	0.00205237	0.0	0.0	0.0	347.61860079	577.54056474	818.99469231	25.24723563	2.1944363	-0.40906299
0.007	1.60977	0.0	0.0	0.0	0.0	0.00205237	0.0	0.0	0.0	348.28284782	580.55698033	818.80537846	25.20298881	2.17081337	-0.40891433
0.0071	1.63223	0.0	0.0	0.0	0.0	0.00205237	0.0	0.0	0.0	348.94569314	583.53946674	818.61652745	25.15882838	2.14711002	-0.40876604
0.0072	1.65468	0.0	0.0	0.0	0.0	0.00205237	0.0	0.0	0.0	349.60714041	586.48817896	818.42813805	25.11473877	2.12371162	-0.40861805
0.0073	1.67711	0.0	0.0	0.0	0.0	0.00205237	0.0	0.0	0.0	350.26719332	589.40316572	818.24020962	25.07074254	2.10001418	-0.40847046
0.0074	1.69953	0.0	0.0	0.0	0.0	0.00205237	0.0	0.0	0.0	350.92585559	592.28425928	818.0527427	25.02682888	2.07627949	-0.40832325
0.0075	1.72193	0.0	0.0	0.0	0.0	0.00205237	0.0	0.0	0.0	351.58313085	595.13145511	817.86573697	24.9829968	2.0525148	-0.40817639
0.0076	1.74432	0.0	0.0	0.0	0.0	0.00205237	0.0	0.0	0.0	352.2390227	597.94475838	817.67919206	24.9392453	2.02872739	-0.4080299
0.0077	1.76668	0.0	0.0	0.0	0.0	0.00205237	0.0	0.0	0.0	352.89353472	600.72418397	817.49310754	24.8955734	2.00492459	-0.40788377
0.0078	1.78904	0.0	0.0	0.0	0.0	0.00205237	0.0	0.0	0.0	353.54667042	603.46975655	817.30748297	24.8519801	1.98111375	-0.40773801
0.0079	1.81138	0.0	0.0	0.0	0.0	0.00205237	0.0	0.0	0.0	354.19843331	606.18151054	817.12231784	24.8084644	1.95730227	-0.4075926
0.008	1.8337	0.0	0.0	0.0	0.0	0.00205237	0.0	0.0	0.0	354.84882684	608.85949023	816.9376116	24.76502533	1.93349756	-0.40744757
0.0081	1.85601	0.0	0.0	0.0	0.0	0.00205237	0.0	0.0	0.0	355.49785444	611.50374975	816.75336366	24.72166189	1.90970709	-0.40730289
0.0082	1.8783	0.0	0.0	0.0	0.0	0.00205237	0.0	0.0	0.0	356.14551958	614.11436986	816.56957326	24.67837811	1.88601007	-0.40715853
0.0083	1.90057	1e-08	0.0	0.0	0.0	0.00205237	0.0	0.0	0.0	356.79182578	616.69147015	816.38623937	24.63516509	1.86230082	-0.40701456
0.0084	1.92283	1e-08	0.0	0.0	0.0	0.00205237	0.0	0.0	0.0	357.43677624	619.23510287	816.2033615	24.59202517	1.83863445	-0.40687095
0.0085	1.94508	1e-08	0.0	0.0	0.0	0.00205237	0.0	0.0	0.0	358.08037427	621.74536786	816.02093885	24.5489574	1.81501923	-0.4067277
0.0086	1.96731	1e-08	0.0	0.0	0.0	0.00205237	0.0	0.0	0.0	358.72262316	624.22237563	815.83897055	24.50596085	1.79146344	-0.4065848
0.0087	1.98952	1e-08	0.0	0.0	0.0	0.00205237	0.0	0.0	0.0	359.36352616	626.66624739	815.65745568	24.46303459	1.76797546	-0.40644227
0.0088	2.01172	1e-08	0.0	0.0	0.0	0.00205237	0.0	0.0	0.0	360.00308647	629.07711512	815.47639329	24.42017768	1.74456372	-0.40630008
0.0089	2.0339	1e-08	0.0	0.0	0.0	0.00205237	0.0	0.0	0.0	360.64130729	631.45512163	815.29578235	24.3773892	1.72123672	-0.40615826
0.009	2.05607	1e-08	0.0	0.0	0.0	0.00205237	0.0	0.0	0.0	361.27819177	633.80042063	815.1156218	24.33466822	1.69800302	-0.40601678
0.0091	2.07822	1e-08	0.0	0.0	0.0	0.00205237	0.0	0.0	0.0	361.91374302	636.11317677	814.93591051	24.29201382	1.67487125	-0.40587567
0.0092	2.10035	1e-08	0.0	0.0	0.0	0.00205237	0.0	0.0	0.0	362.54796416	638.39356475	814.75664733	24.24944382	1.65164122	-0.40573489
0.0093	2.12247	1e-08	0.0	0.0	0.0	0.00205237	0.0	0.0	0.0	363.1808588	640.64144536	814.57783254	24.20692814	1.6286467	-0.40559447
0.0094	2.14457	1e-08	0.0	0.0	0.0	0.00205237	0.0	0.0	0.0	363.81242963	642.85721032	814.39946398	24.164478	1.60576134	-0.4054544
0.0095	2.16666	1e-08	0.0	0.0	0.0	0.00205237	0.0	0.0	0.0	364.44267972	645.04104251	814.22154042	24.12209267	1.582992	-0.40531468
0.0096	2.18873	1e-08	0.0	0.0	0.0	0.00205236	0.0	0.0	0.0	365.07161206	647.19313333	814.04406061	24.07977143	1.56034549	-0.4051753
0.0097	2.21079	1e-08	0.0	0.0	0.0	0.00205236	0.0	0.0	0.0	365.69922967	649.31368266	813.86702326	24.03751358	1.53782861	-0.40503628
0.0098	2.23283	1e-08	0.0	0.0	0.0	0.00205236	0.0	0.0	0.0	366.32553551	651.4028988	813.69042704	23.99531841	1.51544813	-0.4048976
0.0099	2.25485	1e-08	0.0	0.0	0.0	0.00205236	0.0	0.0	0.0	366.95053254	653.46099839	813.51427057	23.95318526	1.49321077	-0.40475926
0.01	2.27686	1e-08	0.0	0.0	0.0	0.00205236	0.0	0.0	0.0	367.57422367	655.4882064	813.33855243	23.91111345	1.47112325	-0.40462127
0.0101	2.29885	1e-08	0.0	0.0	0.0	0.00205236	0.0	0.0	0.0	368.1966118	657.484756	813.16327117	23.86910231	1.44919225	-0.40448361
0.0102	2.32083	1e-08	0.0	0.0	0.0	0.00205236	0.0	0.0	0.0	368.81769981	659.45088857	812.98842528	23.8271512	1.42742442	-0.4043463
0.0103	2.34279	2e-08	0.0	0.0	0.0	0.00205236	0.0	0.0	0.0	369.43749083	661.38662562	812.81401441	23.78527884	1.40553577	-0.40420936
0.0104	2.36474	2e-08	0.0	0.0	0.0	0.00205236	0.0	0.0	0.0	370.05598764	663.29226115	812.64003677	23.74345337	1.38400166	-0.40407273
0.0105	2.38667	2e-08	0.0	0.0	0.0	0.00205236	0.0	0.0	0.0	370.673193	665.16810146	812.46649055	23.70168749	1.36262887	-0.40393645
0.0106	2.40858	2e-08	0.0	0.0	0.0	0.00205236	0.0	0.0	0.0	371.28910974	667.01439207	812.29337422	23.65998074	1.34142171	-0.4038005
0.0107	2.43048	2e-08	0.0	0.0	0.0	0.00205236	0.0	0.0	0.0	371.90374067	668.83138359	812.12068624	23.61833268	1.32038438	-0.40366489
0.0108	2.45236	2e-08	0.0	0.0	0.0	0.00205236	0.0	0.0	0.0	372.51708856	670.61933154	811.94842505	23.5767429	1.29952096	-0.40352961
0.0109	2.47423	2e-08	0.0	0.0	0.0	0.00205235	0.0	0.0	0.0	373.12915618	672.37849616	811.77658904	23.53521098	1.27883539	-0.40339466
0.011	2.49608	2e-08	0.0	0.0	0.0	0.00205235	0.0	0.0	0.0	373.7399463	674.10914225	811.60517661	23.49373654	1.2583315	-0.40326005
0.0111	2.51791	2e-08	0.0	0.0	0.0	0.00205235	0.0	0.0	0.0	374.34946165	675.81153898	811.4341861	23.45231921	1.23801298	-0.40312576
0.0112	2.53973	2e-08	0.0	0.0	0.0	0.00205235	0.0	0.0	0.0	374.95770494	677.48595971	811.26361587	23.41095865	1.21788341	-0.40299181
0.0113	2.56154	3e-08	0.0	0.0	0.0	0.00205235	0.0	0.0	0.0	375.56467893	679.13262477	811.09346455	23.36965935	1.19782872	-0.4028582
0.0114	2.58332	3e-08	0.0	0.0	0.0	0.00205235	0.0	0.0	0.0	376.17038632	680.7517717	810.92373069	23.32841328	1.17803962	-0.40272491
0.0115	2.6051	3e-08	0.0	0.0	0.0	0.00205235	0.0	0.0	0.0	376.77482978	682.34372697	810.75441232	23.28722342	1.15844005	-0.40259195
0.0116	2.62685	3e-08	0.0	0.0	0.0	0.00205235	0.0	0.0	0.0	377.37801197	683.90876773	810.58550776	23.24608952	1.13903211	-0.4024593
0.0117	2.64859	3e-08	0.0	0.0	0.0	0.00205234	0.0	0.0	0.0	377.97993557	685.44717325	810.41701533	23.20501136	1.11981774	-0.40232698
0.0118	2.67032	3e-08	0.0	0.0	0.0	0.00205234	0.0	0.0	0.0	378.58060321	686.95922479	810.24893332	23.16398874	1.10079868	-0.40219499
0.0119	2.69202	4e-08	0.0	0.0	0.0	0.00205234	0.0	0.0	0.0	379.18001754	688.44520525	810.08126001	23.12302148	1.08197653	-0.40206331
0.012	2.71372	4e-08	0.0	0.0	0.0	0.00205234	0.0	0.0	0.0	379.77818119	689.90539906	809.91399368	23.08210941	1.06335271	-0.40193195
0.0121	2.73539	4e-08	0.0	0.0	0.0	0.00205234	0.0	0.0	0.0	380.37509677	691.34009186	809.7471326	23.0412524	1.04492848	-0.40180091
0.0122	2.75705	4e-08	0.0	0.0	0.0	0.00205233	0.0	0.0	0.0	380.9707669	692.74957031	809.58067503	23.00045032	1.02670493	-0.40167019
0.0123	2.7787	4e-08	0.0	0.0	0.0	0.00205233	0.0	0.0	0.0	381.56519415	694.13412968	809.41461922	22.95969801	1.00870413	-0.4015398
0.0124	2.80033	4e-08	0.0	0.0	0.0	0.00205233	0.0	0.0	0.0	382.15838099	695.49408946	809.24896331	22.91900334	0.99089353	-0.40140971
0.0125	2.82194	5e-08	0.0	0.0	0.0	0.00205233	0.0	0.0	0.0	382.75033009	696.82971716	809.08370562	22.87836292	0.97328766	-0.40127993
0.0126	2.84354	5e-08	0.0	0.0	0.0	0.00205233	0.0	0.0	0.0	383.34104401	698.14130478	808.91884438	22.83777665	0.95588714	-0.40115046
0.0127	2.86512	5e-08	0.0	0.0	0.0	0.00205232	0.0	0.0	0.0	383.93052531	699.42914458	808.75437782	22.79724446	0.9386924	-0.40102131
0.0128	2.88668	5e-08	0.0	0.0	0.0	0.00205232	0.0	0.0	0.0	384.51877654	700.69352886	808.59030416	22.7567663	0.92170373	-0.40089246
0.0129	2.90823	6e-08	0.0	0.0	0.0	0.00205232	0.0	0.0	0.0	385.10580025	701.93474971	808.42662165	22.71634212	0.90492126	-0.40076392
0.013	2.92976	6e-08	0.0	0.0	0.0	0.00205232	0.0	0.0	0.0	385.69159896	703.15309884	808.26332849	22.6759719	0.88834495	-0.40063568
0.0131	2.95128	6e-08	0.0	0.0	0.0	0.00205231	0.0	0.0	0.0	386.27617522	704.34886734	808.10042293	22.63565565	0.87197461	-0.40050775
0.0132	2.97278	6e-08	0.0	0.0	0.0	0.00205231	0.0	0.0	0.0	386.85953155	705.52234549	807.9379032	22.59539336	0.85580988	-0.40038012
0.0133	2.99427	7e-08	0.0	0.0	0.0	0.00205231	0.0	0.0	0.0	387.44167047	706.67382252	807.77576752	22.55518232	0.83987122	-0.40025279
0.0134	3.01574	7e-08	0.0	0.0	0.0	0.0020523	0.0	0.0	0.0	388.0225943	707.8036656	807.61401381	22.51502176	0.82416422	-0.40012577
0.0135	3.03719	7e-08	0.0	0.0	0.0	0.0020523	0.0	0.0	0.0	388.60230566	708.91212007	807.45264047	22.47491825	0.80863848	-0.39999905
0.0136	3.05863	8e-08	0.0	0.0	0.0	0.0020523	0.0	0.0	0.0	389.18080704	709.99947366	807.29164576	22.43486829	0.79332024	-0.39987262
0.0137	3.08005	8e-08	0.0	0.0	0.0	0.00205229	0.0	0.0	0.0	389.75810094	711.0660168	807.13102788	22.39487193	0.77820883	-0.39974648
0.0138	3.10146	8e-08	0.0	0.0	0.0	0.00205229	0.0	0.0	0.0	390.33418985	712.11203856	806.97078506	22.35492921	0.76330347	-0.39962065
0.0139	3.12285	9e-08	0.0	0.0	0.0	0.00205229	0.0	0.0	0.0	390.90907623	713.13782646	806.81091555	22.31504019	0.74860321	-0.3994951
0.014	3.14422	9e-08	0.0	0.0	0.0	0.00205228	0.0	0.0	0.0	391.48276258	714.14366632	806.65141757	22.27520496	0.73410699	-0.39936984
0.0141	3.16558	1e-07	0.0	0.0	0.0	0.00205228	0.0	0.0	0.0	392.05525136	715.12984203	806.49228939	22.23542361	0.7198136	-0.39924488
0.0142	3.18692	1e-07	0.0	0.0	0.0	0.00205227	0.0	0.0	0.0	392.62654504	716.09663542	806.33352924	22.19569625	0.70572168	-0.3991202
0.0143	3.20825	1.1e-07	0.0	0.0	0.0	0.00205227	0.0	0.0	0.0	393.1966461	717.04432603	806.1751354	22.156023	0.69182975	-0.39899581
0.0144	3.22956	1.1e-07	0.0	0.0	0.0	0.00205227	0.0	0.0	0.0	393.76555686	717.97324231	806.01710592	22.11639517	0.67819685	-0.39887172
0.0145	3.25085	1.1e-07	0.0	0.0	0.0	0.00205226	0.0	0.0	0.0	394.33327977	718.88365808	805.85943911	22.07682712	0.66472361	-0.3987479
0.0146	3.27213	1.2e-07	0.0	0.0	0.0	0.00205226	0.0	0.0	0.0	394.89981735	719.77583133	805.7021333	22.03731297	0.65144965	-0.39862437
0.0147	3.29339	1.2e-07	0.0	0.0	0.0	0.00205225	0.0	0.0	0.0	395.46517205	720.65003761	805.54518678	21.99785282	0.63837341	-0.39850112
0.0148	3.31464	1.3e-07	0.0	0.0	0.0	0.00205225	0.0	0.0	0.0	396.0293463	721.50655003	805.38859783	21.95844682	0.62549321	-0.39837815
0.0149	3.33586	1.4e-07	0.0	0.0	0.0	0.00205224	0.0	0.0	0.0	396.59234255	722.34563904	805.23236477	21.91909508	0.61280723	-0.39825546
0.015	3.35708	1.4e-07	0.0	0.0	0.0	0.00205223	0.0	0.0	0.0	397.15416323	723.16757231	805.07648589	21.87979776	0.60031356	-0.39813304
0.0151	3.37828	1.5e-07	0.0	0.0	0.0	0.00205223	0.0	0.0	0.0	397.71481079	723.97261459	804.92095953	21.84055502	0.58801017	-0.3980109
0.0152	3.39946	1.5e-07	0.0	0.0	0.0	0.00205222	0.0	0.0	0.0	398.27428767	724.76102753	804.76578402	21.80136703	0.57589489	-0.39788904
0.0153	3.42062	1.6e-07	0.0	0.0	0.0	0.00205222	0.0	0.0	0.0	398.8325963	725.53306953	804.61095772	21.76223397	0.56396544	-0.39776745
0.0154	3.44177	1.7e-07	0.0	0.0	0.0	0.00205221	0.0	0.0	0.0	399.38973901	726.28903552	804.45647882	21.72314606	0.55229629	-0.39764615
0.0155	3.46291	1.7e-07	0.0	0.0	0.0	0.0020522	0.0	0.0	0.0	399.94571812	727.02922254	804.3023455	21.68411937	0.54076273	-0.3975251
0.0156	3.48402	1.8e-07	0.0	0.0	0.0	0.00205219	0.0	0.0	0.0	400.50053618	727.75384033	804.14855634	21.64514741	0.52941371	-0.39740433
0.0157	3.50512	1.9e-07	0.0	0.0	0.0	0.00205219	0.0	0.0	0.0	401.05419559	728.46314189	803.99510969	21.60623034	0.51824715	-0.39728383
0.0158	3.52621	2e-07	0.0	0.0	0.0	0.00205218	0.0	0.0	0.0	401.60669877	729.15737712	803.84200396	21.56736829	0.50726085	-0.39716359
0.0159	3.54728	2e-07	0.0	0.0	0.0	0.00205217	0.0	0.0	0.0	402.15804813	729.83679272	803.68923755	21.52856144	0.49645256	-0.39704362
0.016	3.56833	2.1e-07	0.0	0.0	0.0	0.00205216	0.0	0.0	0.0	402.70824609	730.50163211	803.53680887	21.48980995	0.4858199	-0.39692392
0.0161	3.58937	2.2e-07	0.0	0.0	0.0	0.00205215	0.0	0.0	0.0	403.25729506	731.15213529	803.38471635	21.45111399	0.47536043	-0.39680448
0.0162	3.61039	2.3e-07	0.0	0.0	0.0	0.00205215	0.0	0.0	0.0	403.80519745	731.78853875	803.23295846	21.41247375	0.46507162	-0.3966853
0.0163	3.63139	2.4e-07	0.0	0.0	0.0	0.00205214	0.0	0.0	0.0	404.35195567	732.41107532	803.08153364	21.37388942	0.45495083	-0.39656638
0.0164	3.65238	2.5e-07	0.0	0.0	0.0	0.00205213	0.0	0.0	0.0	404.8975721	733.01998774	802.93044033	21.33535325	0.4450678	-0.39644773
0.0165	3.67336	2.6e-07	0.0	0.0	0.0	0.00205212	0.0	0.0	0.0	405.44204896	733.61558859	802.77967662	21.29687791	0.43530608	-0.39632933
0.0166	3.69431	2.7e-07	0.0	0.0	0.0	0.00205211	0.0	0.0	0.0	405.98538879	734.19804352	802.62924128	21.25845841	0.4257103	-0.39621119
0.0167	3.71525	2.8e-07	0.0	0.0	0.0	0.0020521	0.0	0.0	0.0	406.52759397	734.76757854	802.47913282	21.22009489	0.41627815	-0.39609331
0.0168	3.73618	2.9e-07	0.0	0.0	0.0	0.00205209	0.0	0.0	0.0	407.06866691	735.32441642	802.32934973	21.18178751	0.40700727	-0.39597568
0.0169	3.75708	3e-07	0.0	0.0	0.0	0.00205207	0.0	0.0	0.0	407.60860999	735.86877654	802.17989055	21.14353642	0.39789523	-0.39585831
0.017	3.77797	3.1e-07	0.0	0.0	0.0	0.00205206	0.0	0.0	0.0	408.1474256	736.40087487	802.03075382	21.10534179	0.38893955	-0.39574119
0.0171	3.79885	3.3e-07	0.0	0.0	0.0	0.00205205	0.0	0.0	0.0	408.68511615	736.92092389	801.88193809	21.06720378	0.38013767	-0.39562432
0.0172	3.81971	3.4e-07	0.0	0.0	0.0	0.00205204	0.0	0.0	0.0	409.221684	737.42913252	801.73344195	21.02912256	0.37148701	-0.39550771
0.0173	3.84055	3.5e-07	0.0	0.0	0.0	0.00205202	0.0	0.0	0.0	409.75713156	737.92570604	801.58526397	20.99109831	0.36298489	-0.39539134
0.0174	3.86138	3.6e-07	0.0	0.0	0.0	0.00205201	0.0	0.0	0.0	410.29146121	738.41084601	801.43740276	20.95313121	0.3546286	-0.39527522
0.0175	3.88219	3.8e-07	0.0	0.0	0.0	0.002052	0.0	0.0	0.0	410.82467517	738.88484065	801.28985653	20.91521238	0.34650921	-0.39515935
0.0176	3.90299	3.9e-07	0.0	0.0	0.0	0.00205198	0.0	0.0	0.0	411.35677589	739.34784489	801.1426241	20.87735672	0.33847164	-0.39504373
0.0177	3.92376	4.1e-07	0.0	0.0	0.0	0.00205197	0.0	0.0	0.0	411.88776578	739.80004723	800.99570414	20.83955812	0.33057813	-0.39492835
0.0178	3.94453	4.2e-07	0.0	0.0	0.0	0.00205195	0.0	0.0	0.0	412.41764721	740.24164287	800.84909529	20.80181672	0.32282643	-0.39481321
0.0179	3.96527	4.4e-07	0.0	0.0	0.0	0.00205194	0.0	0.0	0.0	412.94642254	740.67282382	800.70279619	20.76413265	0.31521422	-0.39469832
0.018	3.986	4.5e-07	0.0	0.0	0.0	0.00205192	0.0	0.0	0.0	413.47409415	741.09377894	800.55680551	20.72650605	0.30773919	-0.39458367
0.0181	4.00672	4.7e-07	0.0	0.0	0.0	0.0020519	0.0	0.0	0.0	414.00066439	741.50469383	800.41112194	20.68893705	0.30039897	-0.39446927
0.0182	4.02741	4.9e-07	0.0	0.0	0.0	0.00205189	0.0	0.0	0.0	414.52613565	741.90575086	800.26574416	20.65142579	0.2931912	-0.3943551
0.0183	4.04809	5.1e-07	0.0	0.0	0.0	0.00205187	0.0	0.0	0.0	415.05051027	742.29712912	800.12067089	20.61397242	0.28611346	-0.39424117
0.0184	4.06876	5.2e-07	0.0	0.0	0.0	0.00205185	0.0	0.0	0.0	415.57379064	742.67900437	799.97590086	20.57657707	0.2791633	-0.39412748
0.0185	4.08941	5.4e-07	0.0	0.0	0.0	0.00205183	0.0	0.0	0.0	416.09597903	743.05159097	799.8314326	20.53923444	0.27239908	-0.39401403
0.0186	4.11004	5.6e-07	0.0	0.0	0.0	0.00205181	0.0	0.0	0.0	416.6170778	743.41506479	799.68726484	20.50195342	0.26572069	-0.39390081
0.0187	4.13066	5.8e-07	0.0	0.0	0.0	0.00205179	0.0	0.0	0.0	417.13708934	743.76957586	799.54339643	20.46473044	0.25916707	-0.39378783
0.0188	4.15126	6e-07	0.0	0.0	0.0	0.00205177	0.0	0.0	0.0	417.65601598	744.11529259	799.39982613	20.42756561	0.25273614	-0.39367508
0.0189	4.17184	6.2e-07	0.0	0.0	0.0	0.00205175	0.0	0.0	0.0	418.1738601	744.4523805	799.25655271	20.39045903	0.24642584	-0.39356256
0.019	4.19241	6.5e-07	0.0	0.0	0.0	0.00205173	0.0	0.0	0.0	418.69062402	744.78100226	799.11357496	20.35341081	0.24023406	-0.39345028
0.0191	4.21296	6.7e-07	0.0	0.0	0.0	0.00205171	0.0	0.0	0.0	419.20631009	745.10131768	798.97089169	20.31642105	0.23415871	-0.39333823
0.0192	4.23349	6.9e-07	0.0	0.0	0.0	0.00205168	0.0	0.0	0.0	419.72092065	745.4134837	798.8285017	20.27948985	0.2281977	-0.3932264
0.0193	4.25401	7.2e-07	0.0	0.0	0.0	0.00205166	0.0	0.0	0.0	420.23445805	745.71765438	798.68640383	20.24261732	0.22234891	-0.39311481
0.0194	4.27451	7.4e-07	0.0	0.0	0.0	0.00205163	0.0	0.0	0.0	420.74692462	746.01398088	798.54459691	20.20580357	0.21661023	-0.39300345
0.0195	4.295	7.7e-07	0.0	0.0	0.0	0.00205161	0.0	0.0	0.0	421.25832268	746.30262632	798.40307973	20.16904547	0.21101572	-0.39289231
0.0196	4.31547	7.9e-07	0.0	0.0	0.0	0.00205158	0.0	0.0	0.0	421.7686545	746.58376045	798.26185103	20.13234823	0.20550587	-0.3927814
0.0197	4.33592	8.2e-07	0.0	0.0	0.0	0.00205155	0.0	0.0	0.0	422.27792246	746.85750722	798.1209098	20.09570981	0.20010271	-0.39267072
0.0198	4.35636	8.5e-07	0.0	0.0	0.0	0.00205152	0.0	0.0	0.0	422.78612888	747.12401018	797.98025491	20.05913028	0.19480441	-0.39256026
0.0199	4.37678	8.8e-07	0.0	0.0	0.0	0.0020515	0.0	0.0	0.0	423.29327608	747.38341035	797.83988525	20.02260972	0.18960915	-0.39245002
0.02	4.39718	9.1e-07	0.0	0.0	0.0	0.00205147	0.0	0.0	0.0	423.79936639	747.63584628	797.69979972	19.98614819	0.18451509	-0.39234001
0.0201	4.41757	9.4e-07	0.0	0.0	0.0	0.00205144	0.0	0.0	0.0	424.30440211	747.88145402	797.55999724	19.94974576	0.17952043	-0.39223022
0.0202	4.43794	9.7e-07	0.0	0.0	0.0	0.0020514	0.0	0.0	0.0	424.80838555	748.12036717	797.42047672	19.91340251	0.17462335	-0.39212065
0.0203	4.4583	1e-06	0.0	0.0	0.0	0.00205137	0.0	0.0	0.0	425.31131904	748.35271685	797.28123711	19.87711851	0.16982207	-0.3920113
0.0204	4.47863	1.04e-06	0.0	0.0	0.0	0.00205134	0.0	0.0	0.0	425.81320487	748.57863174	797.14227736	19.84089381	0.16511477	-0.39190218
0.0205	4.49896	1.07e-06	0.0	0.0	0.0	0.0020513	0.0	0.0	0.0	426.31404535	748.79823978	797.00359641	19.80472719	0.16051575	-0.39179327
0.0206	4.51926	1.11e-06	0.0	0.0	0.0	0.00205127	0.0	0.0	0.0	426.81384275	749.01168484	796.86519314	19.76862074	0.15599809	-0.39168457
0.0207	4.53955	1.14e-06	0.0	0.0	0.0	0.00205123	0.0	0.0	0.0	427.31259938	749.21907598	796.72706659	19.73257366	0.15157051	-0.3915761
0.0208	4.55983	1.18e-06	0.0	0.0	0.0	0.00205119	0.0	0.0	0.0	427.81031755	749.42053404	796.58921576	19.69658602	0.14723138	-0.39146784
0.0209	4.58008	1.22e-06	0.0	0.0	0.0	0.00205116	0.0	0.0	0.0	428.30699953	749.61617769	796.45163963	19.66065784	0.14297909	-0.3913598
0.021	4.60032	1.26e-06	0.0	0.0	0.0	0.00205112	0.0	0.0	0.0	428.80264762	749.80612341	796.31433722	19.62478919	0.13881207	-0.39125197
0.0211	4.62055	1.3e-06	0.0	0.0	0.0	0.00205108	0.0	0.0	0.0	429.29726411	749.99048552	796.17730754	19.58898009	0.13472874	-0.39114436
0.0212	4.64075	1.34e-06	0.0	0.0	0.0	0.00205103	0.0	0.0	0.0	429.79085126	750.16937623	796.04054962	19.55323059	0.13072752	-0.39103696
0.0213	4.66095	1.38e-06	0.0	0.0	0.0	0.00205099	0.0	0.0	0.0	430.28341137	750.34290562	795.90406251	19.51754073	0.12680687	-0.39092978
0.0214	4.68112	1.43e-06	0.0	0.0	0.0	0.00205095	0.0	0.0	0.0	430.7749467	750.51118167	795.76784524	19.48191053	0.12296526	-0.3908228
0.0215	4.70128	1.47e-06	0.0	0.0	0.0	0.0020509	0.0	0.0	0.0	431.26545952	750.6743103	795.63189689	19.44634004	0.11920115	-0.39071604
0.0216	4.72142	1.52e-06	0.0	0.0	0.0	0.00205085	0.0	0.0	0.0	431.75495209	750.8324057	795.49621645	19.41082851	0.11552566	-0.39060948
0.0217	4.74154	1.57e-06	0.0	0.0	0.0	0.00205081	0.0	0.0	0.0	432.24342668	750.98556631	795.36080304	19.37537721	0.11191687	-0.39050314
0.0218	4.76165	1.62e-06	0.0	0.0	0.0	0.00205076	0.0	0.0	0.0	432.73088554	751.13389113	795.22565573	19.33998566	0.10838202	-0.39039701
0.0219	4.78175	1.67e-06	0.0	0.0	0.0	0.00205071	0.0	0.0	0.0	433.21733093	751.27747914	795.09077364	19.30465385	0.10491973	-0.39029108
0.022	4.80182	1.72e-06	0.0	0.0	0.0	0.00205065	0.0	0.0	0.0	433.70276511	751.41642745	794.95615585	19.26938181	0.10152864	-0.39018536
0.0221	4.82188	1.77e-06	0.0	0.0	0.0	0.0020506	0.0	0.0	0.0	434.18719031	751.55083132	794.82180149	19.23416956	0.09820741	-0.39007985
0.0222	4.84192	1.83e-06	0.0	0.0	0.0	0.00205055	0.0	0.0	0.0	434.6706088	751.68078421	794.68770967	19.1990171	0.09495472	-0.38997455
0.0223	4.86195	1.88e-06	0.0	0.0	0.0	0.00205049	0.0	0.0	0.0	435.15302279	751.80637783	794.55387951	19.16392444	0.09176926	-0.38986945
0.0224	4.88196	1.94e-06	0.0	0.0	0.0	0.00205043	0.0	0.0	0.0	435.63443454	751.92770208	794.42031017	19.1288916	0.08864974	-0.38976455
0.0225	4.90195	2e-06	0.0	0.0	0.0	0.00205037	0.0	0.0	0.0	436.11484627	752.04484518	794.28700078	19.09391858	0.08559489	-0.38965986
0.0226	4.92193	2.06e-06	0.0	0.0	0.0	0.00205031	0.0	0.0	0.0	436.59426021	752.15789578	794.15395049	19.05900542	0.082608	-0.38955537
0.0227	4.94189	2.12e-06	0.0	0.0	0.0	0.00205025	0.0	0.0	0.0	437.07267859	752.26693951	794.02115844	19.02415206	0.07968056	-0.38945109
0.0228	4.96184	2.19e-06	0.0	0.0	0.0	0.00205019	0.0	0.0	0.0	437.55010363	752.37205844	793.88862384	18.98935852	0.07681443	-0.389347
0.0229	4.98176	2.25e-06	0.0	0.0	0.0	0.00205012	0.0	0.0	0.0	438.02653753	752.47333447	793.75634584	18.95462479	0.07400845	-0.38924312
0.023	5.00167	2.32e-06	0.0	0.0	0.0	0.00205005	0.0	0.0	0.0	438.50198252	752.57084791	793.62432364	18.91995088	0.07126148	-0.38913944
0.0231	5.02157	2.39e-06	0.0	0.0	0.0	0.00204998	0.0	0.0	0.0	438.9764408	752.66467755	793.49255643	18.88533678	0.06857238	-0.38903596
0.0232	5.04145	2.46e-06	0.0	0.0	0.0	0.00204991	0.0	0.0	0.0	439.44991457	752.75490064	793.36104341	18.85078247	0.06594004	-0.38893268
0.0233	5.06131	2.53e-06	0.0	0.0	0.0	0.00204984	0.0	0.0	0.0	439.92240604	752.84159297	793.22978379	18.81628794	0.06336339	-0.3888296
0.0234	5.08115	2.61e-06	0.0	0.0	0.0	0.00204977	0.0	0.0	0.0	440.3939174	752.92482885	793.09877679	18.78185318	0.06084135	-0.38872672
0.0235	5.10098	2.68e-06	0.0	0.0	0.0	0.00204969	0.0	0.0	0.0	440.86445083	753.00468116	792.96802163	18.74747816	0.05837286	-0.38862404
0.0236	5.12079	2.76e-06	0.0	0.0	0.0	0.00204961	0.0	0.0	0.0	441.33400854	753.08122137	792.83751753	18.71316351	0.05595859	-0.38852154
0.0237	5.14058	2.84e-06	0.0	0.0	0.0	0.00204953	0.0	0.0	0.0	441.8025927	753.15451951	792.70726373	18.67890815	0.05359472	-0.38841925
0.0238	5.16036	2.92e-06	0.0	0.0	0.0	0.00204945	0.0	0.0	0.0	442.27020549	753.22464438	792.57725948	18.6447125	0.05128145	-0.38831716
0.0239	5.18012	3.01e-06	0.0	0.0	0.0	0.00204937	0.0	0.0	0.0	442.73684909	753.29166339	792.44750403	18.61057654	0.04901781	-0.38821526
0.024	5.19987	3.09e-06	0.0	0.0	0.0	0.00204928	0.0	0.0	0.0	443.20252566	753.35564266	792.31799663	18.57650023	0.04680285	-0.38811355
0.0241	5.2196	3.18e-06	0.0	0.0	0.0	0.00204919	0.0	0.0	0.0	443.66723736	753.41664704	792.18873656	18.54248356	0.04463562	-0.38801204
0.0242	5.23931	3.27e-06	0.0	0.0	0.0	0.0020491	0.0	0.0	0.0	444.13098636	753.47474012	792.05972307	18.50852647	0.04251522	-0.38791072
0.0243	5.25901	3.36e-06	0.0	0.0	0.0	0.00204901	0.0	0.0	0.0	444.5937748	753.52998429	791.93095546	18.47462895	0.04044075	-0.3878096
0.0244	5.27868	3.46e-06	0.0	0.0	0.0	0.00204891	0.0	0.0	0.0	445.05560484	753.58244073	791.802433	18.44079095	0.03841133	-0.38770866
0.0245	5.29835	3.56e-06	0.0	0.0	0.0	0.00204882	0.0	0.0	0.0	445.51647863	753.63216948	791.67415499	18.40701243	0.0364261	-0.38760792
0.0246	5.31799	3.65e-06	0.0	0.0	0.0	0.00204872	0.0	0.0	0.0	445.97639829	753.67922943	791.54612071	18.37329335	0.03448423	-0.38750738
0.0247	5.33762	3.76e-06	0.0	0.0	0.0	0.00204862	0.0	0.0	0.0	446.43536598	753.72367835	791.41832948	18.33963366	0.03258489	-0.38740702
0.0248	5.35723	3.86e-06	0.0	0.0	0.0	0.00204851	0.0	0.0	0.0	446.89338382	753.76557293	791.29078059	18.30603333	0.03072728	-0.38730685
0.0249	5.37683	3.97e-06	0.0	0.0	0.0	0.0020484	0.0	0.0	0.0	447.35045392	753.80496883	791.16347337	18.27249229	0.02891062	-0.38720688
0.025	5.3964	4.08e-06	0.0	0.0	0.0	0.0020483	0.0	0.0	0.0	447.80657843	753.84192064	791.03640713	18.2390105	0.02713414	-0.38710709
0.0251	5.41597	4.19e-06	0.0	0.0	0.0	0.00204818	0.0	0.0	0.0	448.26175944	753.87648197	790.90958119	18.2055879	0.0253971	-0.38700749
0.0252	5.43551	4.3e-06	0.0	0.0	0.0	0.00204807	0.0	0.0	0.0	448.71599907	753.90870546	790.78299489	18.17222444	0.02369878	-0.38690808
0.0253	5.45504	4.42e-06	0.0	0.0	0.0	0.00204795	0.0	0.0	0.0	449.16929947	753.93863236	790.65664758	18.13892434	0.02202603	-0.38680884
0.0254	5.47455	4.54e-06	0.0	0.0	0.0	0.00204783	0.0	0.0	0.0	449.62166277	753.96630624	790.53053863	18.10568007	0.02039982	-0.3867098
0.0255	5.49405	4.66e-06	0.0	0.0	0.0	0.00204771	0.0	0.0	0.0	450.07309102	753.99178773	790.40466734	18.0724949	0.01880987	-0.38661095
0.0256	5.51353	4.79e-06	0.0	0.0	0.0	0.00204758	0.0	0.0	0.0	450.52358631	754.01512502	790.27903308	18.03936875	0.01725549	-0.38651229
0.0257	5.53299	4.91e-06	0.0	0.0	0.0	0.00204746	0.0	0.0	0.0	450.97315072	754.03636537	790.1536352	18.00630158	0.01573604	-0.38641381
0.0258	5.55243	5.05e-06	0.0	0.0	0.0	0.00204733	0.0	0.0	1e-08	451.42178635	754.05555522	790.02847307	17.97329331	0.01425086	-0.38631551
0.0259	5.57186	5.18e-06	0.0	0.0	0.0	0.00204719	0.0	0.0	1e-08	451.86949526	754.07274014	789.90354604	17.94034389	0.01279935	-0.38621741
0.026	5.59127	5.32e-06	0.0	0.0	0.0	0.00204705	0.0	0.0	1e-08	452.31627954	754.0879649	789.7788535	17.90745324	0.01138091	-0.38611948
0.0261	5.61067	5.46e-06	0.0	0.0	0.0	0.00204691	0.0	0.0	1e-08	452.76214123	754.10127349	789.65439481	17.87462131	0.00999494	-0.38602174
0.0262	5.63004	5.6e-06	0.0	0.0	0.0	0.00204677	0.0	0.0	1e-08	453.20708241	754.11270914	789.53016936	17.84184801	0.00864089	-0.38592418
0.0263	5.6494	5.75e-06	0.0	0.0	0.0	0.00204662	0.0	0.0	1e-08	453.65110513	754.12231433	789.40617653	17.80913327	0.00731821	-0.38582681
0.0264	5.66875	5.89e-06	0.0	0.0	0.0	0.00204647	0.0	0.0	1e-08	454.09421144	754.13013085	789.28241571	17.77647703	0.00602638	-0.38572962
0.0265	5.68808	6.05e-06	0.0	0.0	0.0	0.00204632	0.0	0.0	1e-08	454.53640339	754.1361998	789.1588863	17.74387919	0.00476488	-0.38563261
0.0266	5.70739	6.2e-06	0.0	0.0	0.0	0.00204617	0.0	0.0	1e-08	454.97768301	754.14056163	789.03558768	17.71133968	0.00353323	-0.38553579
0.0267	5.72668	6.36e-06	0.0	0.0	0.0	0.00204601	0.0	0.0	1e-08	455.41805234	754.14325616	788.91251926	17.67885842	0.00233095	-0.38543914
0.0268	5.74596	6.53e-06	0.0	0.0	0.0	0.00204584	0.0	0.0	1e-08	455.8575134	754.1443226	788.78968045	17.64643533	0.0011576	-0.38534268
0.0269	5.76522	6.69e-06	0.0	0.0	0.0	0.00204568	0.0	0.0	1e-08	456.29606822	754.14379959	788.66707065	17.61407031	1.273e-05	-0.3852464
0.027	5.78446	6.86e-06	0.0	0.0	0.0	0.00204551	0.0	0.0	1e-08	456.73371895	754.14168461	788.54468941	17.58177285	-0.00115005	-0.38515026
0.0271	5.80369	7.04e-06	0.0	0.0	0.0	0.00204533	0.0	0.0	1e-08	457.1704676	754.13801404	788.42253614	17.54952606	-0.00225043	-0.38505432
0.0272	5.8229	7.21e-06	0.0	0.0	0.0	0.00204515	0.0	0.0	1e-08	457.60631611	754.13284754	788.3006102	17.51733736	-0.00332489	-0.38495857
0.0273	5.84209	7.4e-06	0.0	0.0	0.0	0.00204497	0.0	0.0	1e-08	458.04126648	754.12621944	788.178911	17.48520666	-0.00437386	-0.384863
0.0274	5.86127	7.58e-06	0.0	0.0	0.0	0.00204479	0.0	0.0	1e-08	458.4753207	754.11816346	788.05743798	17.4531339	-0.00539778	-0.3847676
0.0275	5.88043	7.77e-06	0.0	0.0	0.0	0.0020446	0.0	0.0	1e-08	458.90848078	754.10871277	787.93619058	17.42111898	-0.00639707	-0.38467238
0.0276	5.89957	7.96e-06	0.0	0.0	0.0	0.00204441	0.0	0.0	1e-08	459.34074871	754.09789997	787.81516824	17.38916183	-0.00737213	-0.38457734
0.0277	5.91869	8.16e-06	0.0	0.0	0.0	0.00204421	0.0	0.0	1e-08	459.77212647	754.08575716	787.69437039	17.35726237	-0.00832335	-0.38448248
0.0278	5.9378	8.36e-06	0.0	0.0	0.0	0.00204401	0.0	0.0	1e-08	460.20261604	754.07231593	787.57379648	17.3254205	-0.00925109	-0.38438779
0.0279	5.95689	8.56e-06	0.0	0.0	0.0	0.0020438	0.0	0.0	1e-08	460.63221939	754.05760738	787.45344597	17.29363614	-0.0101557	-0.38429328
0.028	5.97597	8.77e-06	0.0	0.0	0.0	0.00204359	0.0	0.0	1e-08	461.06093849	754.04166217	787.3333183	17.26190921	-0.01103752	-0.38419894
0.0281	5.99503	8.99e-06	0.0	0.0	0.0	0.00204338	0.0	0.0	1e-08	461.48877531	754.02451051	787.21341292	17.23023959	-0.01189687	-0.38410478
0.0282	6.01407	9.21e-06	0.0	0.0	0.0	0.00204316	0.0	0.0	1e-08	461.9157318	754.00618221	787.0937293	17.19862722	-0.01273405	-0.38401079
0.0283	6.03309	9.43e-06	0.0	0.0	0.0	0.00204294	0.0	0.0	1e-08	462.34180991	753.98670667	786.9742669	17.16707199	-0.01354936	-0.38391698
0.0284	6.0521	9.66e-06	0.0	0.0	0.0	0.00204271	0.0	0.0	1e-08	462.76701158	753.96611294	786.85502517	17.1355738	-0.01434306	-0.38382334
0.0285	6.07109	9.89e-06	0.0	0.0	0.0	0.00204248	0.0	0.0	1e-08	463.19133876	753.94442972	786.73600358	17.10413255	-0.01511541	-0.38372988
0.0286	6.09006	1.012e-05	0.0	0.0	0.0	0.00204224	0.0	0.0	1e-08	463.61479339	753.92168539	786.6172016	17.07274816	-0.01586665	-0.38363658
0.0287	6.10902	1.036e-05	0.0	0.0	0.0	0.002042	0.0	0.0	1e-08	464.03737749	753.89786464	786.49861886	17.04142749	-0.01664214	-0.38354344
0.0288	6.12796	1.061e-05	0.0	0.0	0.0	0.00204176	0.0	0.0	1e-08	464.45909298	753.87300647	786.3802548	17.0101587	-0.01736617	-0.38345049
0.0289	6.14688	1.086e-05	0.0	0.0	0.0	0.0020415	0.0	0.0	1e-08	464.87994173	753.84714793	786.26210885	16.97894681	-0.0180721	-0.38335771
0.029	6.16579	1.112e-05	0.0	0.0	0.0	0.00204125	0.0	0.0	1e-08	465.29992567	753.82031269	786.1441805	16.94779176	-0.01876029	-0.3832651
0.0291	6.18467	1.138e-05	0.0	0.0	0.0	0.00204099	0.0	0.0	1e-08	465.71904671	753.79252389	786.02646924	16.91669346	-0.01943115	-0.38317266
0.0292	6.20355	1.164e-05	0.0	0.0	0.0	0.00204072	0.0	0.0	1e-08	466.13730677	753.76380413	785.90897458	16.88565184	-0.02008504	-0.38308039
0.0293	6.2224	1.191e-05	0.0	0.0	0.0	0.00204045	0.0	0.0	1e-08	466.55470774	753.73417552	785.791696	16.85466683	-0.02072232	-0.38298829
0.0294	6.24124	1.219e-05	0.0	0.0	0.0	0.00204017	0.0	0.0	1e-08	466.97125153	753.70365967	785.67463301	16.82373835	-0.02134335	-0.38289636
0.0295	6.26006	1.247e-05	0.0	0.0	0.0	0.00203989	0.0	0.0	1e-08	467.38694004	753.67227768	785.55778512	16.79286633	-0.02194849	-0.38280459
0.0296	6.27886	1.276e-05	0.0	0.0	0.0	0.00203961	0.0	0.0	1e-08	467.80177515	753.64005018	785.44115183	16.76205068	-0.02253806	-0.382713
0.0297	6.29765	1.305e-05	0.0	0.0	0.0	0.00203931	0.0	0.0	1e-08	468.21575874	753.60699734	785.32473265	16.73129133	-0.0231124	-0.38262157
0.0298	6.31642	1.335e-05	0.0	0.0	0.0	0.00203901	0.0	0.0	1e-08	468.62889271	753.57313887	785.2085271	16.70058821	-0.02367185	-0.38253032
0.0299	6.33517	1.365e-05	0.0	0.0	0.0	0.00203871	0.0	0.0	1e-08	469.04117891	753.53849406	785.0925347	16.66994075	-0.024218	-0.38243923
0.03	6.35391	1.396e-05	0.0	0.0	0.0	0.0020384	0.0	0.0	1e-08	469.45261921	753.50308176	784.97675497	16.63934967	-0.02474901	-0.3823483
0.0301	6.37262	1.428e-05	0.0	0.0	0.0	0.00203809	0.0	0.0	1e-08	469.86321549	753.46692032	784.86118743	16.60881455	-0.02526612	-0.38225755
0.0302	6.39132	1.46e-05	0.0	0.0	0.0	0.00203776	0.0	0.0	1e-08	470.2729696	753.43002771	784.7458316	16.57833532	-0.02576962	-0.38216695
0.0303	6.41001	1.492e-05	0.0	0.0	0.0	0.00203744	0.0	0.0	1e-08	470.68188339	753.3924215	784.63068701	16.54791188	-0.02625981	-0.38207653
0.0304	6.42868	1.526e-05	0.0	0.0	0.0	0.0020371	0.0	0.0	2e-08	471.08995872	753.35411886	784.51575319	16.51754415	-0.02673697	-0.38198627
0.0305	6.44733	1.56e-05	0.0	0.0	0.0	0.00203676	0.0	0.0	2e-08	471.49719742	753.31513658	784.40102967	16.48723205	-0.02720138	-0.38189617
0.0306	6.46596	1.594e-05	0.0	0.0	0.0	0.00203642	0.0	0.0	2e-08	471.90360134	753.27549106	784.28651598	16.4569755	-0.02765329	-0.38180624
0.0307	6.48457	1.629e-05	0.0	0.0	0.0	0.00203607	0.0	0.0	2e-08	472.30917231	753.23519835	784.17221167	16.4267744	-0.02809299	-0.38171647
0.0308	6.50317	1.665e-05	0.0	0.0	0.0	0.00203571	0.0	0.0	2e-08	472.71391216	753.19427412	784.05811627	16.39662869	-0.02852071	-0.38162687
0.0309	6.52175	1.702e-05	0.0	0.0	0.0	0.00203534	0.0	0.0	2e-08	473.11782271	753.15273371	783.94422932	16.36653826	-0.02893671	-0.38153743
0.031	6.54032	1.739e-05	0.0	0.0	0.0	0.00203497	0.0	0.0	2e-08	473.52090578	753.11059213	783.83055038	16.33650303	-0.02934122	-0.38144815
0.0311	6.55887	1.776e-05	0.0	0.0	0.0	0.00203459	0.0	0.0	2e-08	473.92316317	753.06786622	783.71707897	16.30652175	-0.02973043	-0.38135904
0.0312	6.5774	1.815e-05	0.0	0.0	0.0	0.00203421	0.0	0.0	2e-08	474.32459668	753.0245747	783.60381463	16.27659626	-0.03011123	-0.38127009
0.0313	6.59591	1.854e-05	0.0	0.0	0.0	0.00203382	0.0	0.0	2e-08	474.72520811	752.98072793	783.49075693	16.24672564	-0.03048098	-0.38118131
0.0314	6.6144	1.894e-05	0.0	0.0	0.0	0.00203342	0.0	0.0	2e-08	475.12499928	752.93634014	783.37790541	16.2169098	-0.03083985	-0.38109268
0.0315	6.63288	1.935e-05	0.0	0.0	0.0	0.00203301	0.0	0.0	2e-08	475.52397197	752.89142531	783.26525964	16.18714864	-0.03118802	-0.38100422
0.0316	6.65134	1.976e-05	0.0	0.0	0.0	0.0020326	0.0	0.0	2e-08	475.92212796	752.84599718	783.15281916	16.15744206	-0.03152567	-0.38091591
0.0317	6.66979	2.018e-05	0.0	0.0	0.0	0.00203218	0.0	0.0	2e-08	476.31946903	752.80006929	783.04058352	16.12778997	-0.03185296	-0.38082777
0.0318	6.68822	2.061e-05	0.0	0.0	0.0	0.00203175	0.0	0.0	2e-08	476.71599696	752.75365494	782.9285523	16.09819228	-0.03217002	-0.38073979
0.0319	6.70663	2.104e-05	0.0	0.0	0.0	0.00203131	0.0	0.0	2e-08	477.11171353	752.70676727	782.81672505	16.06864887	-0.03247702	-0.38065197
0.032	6.72502	2.148e-05	0.0	0.0	0.0	0.00203087	0.0	0.0	2e-08	477.50662048	752.65941921	782.70510132	16.03915965	-0.03277408	-0.38056431
0.0321	6.74339	2.193e-05	0.0	0.0	0.0	0.00203042	0.0	0.0	2e-08	477.90071959	752.61162352	782.59368069	16.00972452	-0.03306133	-0.38047681
0.0322	6.76175	2.239e-05	0.0	0.0	0.0	0.00202996	0.0	0.0	2e-08	478.2940126	752.5633928	782.48246272	15.98034339	-0.03333888	-0.38038946
0.0323	6.78009	2.286e-05	0.0	0.0	0.0	0.0020295	0.0	0.0	2e-08	478.68650128	752.51473847	782.37144698	15.95101723	-0.03361565	-0.38030228
0.0324	6.79842	2.333e-05	0.0	0.0	0.0	0.00202902	0.0	0.0	2e-08	479.07818738	752.4656608	782.26063308	15.92174416	-0.03387732	-0.38021525
0.0325	6.81672	2.381e-05	0.0	0.0	0.0	0.00202854	0.0	0.0	2e-08	479.46907263	752.41618031	782.15002057	15.89252484	-0.03413016	-0.38012838
0.0326	6.83501	2.43e-05	0.0	0.0	0.0	0.00202805	0.0	0.0	2e-08	479.85915876	752.36630827	782.03960901	15.86335917	-0.03437428	-0.38004167
0.0327	6.85328	2.48e-05	0.0	0.0	0.0	0.00202755	0.0	0.0	2e-08	480.2484475	752.31605581	781.92939798	15.83424706	-0.03460981	-0.37995512
0.0328	6.87154	2.53e-05	0.0	0.0	0.0	0.00202705	0.0	0.0	3e-08	480.63694058	752.26543388	781.81938706	15.80518839	-0.03483688	-0.37986873
0.0329	6.88978	2.582e-05	0.0	0.0	0.0	0.00202653	0.0	0.0	3e-08	481.02463971	752.21445327	781.70957583	15.77618308	-0.03505559	-0.37978249
0.033	6.908	2.634e-05	0.0	0.0	0.0	0.00202601	0.0	0.0	3e-08	481.41154661	752.16312465	781.59996386	15.74723102	-0.03526606	-0.37969641
0.0331	6.9262	2.687e-05	0.0	0.0	0.0	0.00202548	0.0	0.0	3e-08	481.79766299	752.11145853	781.49055074	15.71833211	-0.03546838	-0.37961048
0.0332	6.94438	2.741e-05	0.0	0.0	0.0	0.00202493	0.0	0.0	3e-08	482.18299054	752.0594653	781.38133604	15.68948625	-0.03566265	-0.37952472
0.0333	6.96255	2.796e-05	0.0	0.0	0.0	0.00202438	0.0	0.0	3e-08	482.56753098	752.00715524	781.27231936	15.66069334	-0.03584895	-0.3794391
0.0334	6.9807	2.852e-05	0.0	0.0	0.0	0.00202383	0.0	0.0	3e-08	482.95128599	751.95453853	781.16350027	15.63195327	-0.03602736	-0.37935365
0.0335	6.99884	2.909e-05	0.0	0.0	0.0	0.00202326	0.0	0.0	3e-08	483.33425726	751.90162523	781.05487837	15.60326594	-0.03619796	-0.37926834
0.0336	7.01695	2.966e-05	0.0	0.0	0.0	0.00202268	0.0	0.0	3e-08	483.71644652	751.8484071	780.94645332	15.57463364	-0.03637765	-0.37918319
0.0337	7.03505	3.025e-05	0.0	0.0	0.0	0.00202209	0.0	0.0	3e-08	484.09785542	751.79490283	780.83822466	15.54605225	-0.03653823	-0.37909819
0.0338	7.05313	3.085e-05	0.0	0.0	0.0	0.0020215	0.0	0.0	3e-08	484.47848564	751.74112335	780.73019198	15.51752341	-0.03669204	-0.37901335
0.0339	7.0712	3.145e-05	0.0	0.0	0.0	0.00202089	0.0	0.0	3e-08	484.85833885	751.6870771	780.62235489	15.48904703	-0.03683922	-0.37892867
0.034	7.08924	3.206e-05	0.0	0.0	0.0	0.00202028	0.0	0.0	3e-08	485.23741671	751.6327724	780.51471297	15.46062301	-0.03697987	-0.37884413
0.0341	7.10727	3.269e-05	0.0	0.0	0.0	0.00201965	0.0	0.0	3e-08	485.61572089	751.57821737	780.40726582	15.43225126	-0.03711413	-0.37875975
0.0342	7.12529	3.332e-05	0.0	0.0	0.0	0.00201902	0.0	0.0	3e-08	485.99325304	751.52342001	780.30001306	15.40393168	-0.03724209	-0.37867552
0.0343	7.14328	3.397e-05	0.0	0.0	0.0	0.00201838	0.0	0.0	3e-08	486.3700148	751.46838815	780.19295426	15.37566417	-0.03736387	-0.37859145
0.0344	7.16126	3.462e-05	0.0	0.0	0.0	0.00201772	0.0	0.0	3e-08	486.74600784	751.41312948	780.08608905	15.34744865	-0.03747957	-0.37850752
0.0345	7.17922	3.528e-05	0.0	0.0	0.0	0.00201706	0.0	0.0	4e-08	487.12123379	751.35765158	779.97941703	15.31928501	-0.03758929	-0.37842375
0.0346	7.19716	3.596e-05	0.0	0.0	0.0	0.00201638	0.0	0.0	4e-08	487.49569429	751.30196184	779.8729378	15.29117315	-0.03769313	-0.37834013
0.0347	7.21508	3.664e-05	0.0	0.0	0.0	0.0020157	0.0	0.0	4e-08	487.86939097	751.24606759	779.76665096	15.26311299	-0.03779117	-0.37825666
0.0348	7.23299	3.734e-05	0.0	0.0	0.0	0.002015	0.0	0.0	4e-08	488.24232547	751.18997033	779.66055615	15.23510532	-0.03789044	-0.37817334
0.0349	7.25088	3.804e-05	0.0	0.0	0.0	0.0020143	0.0	0.0	4e-08	488.61449942	751.13367728	779.55465299	15.20714855	-0.03797946	-0.37809017
0.035	7.26875	3.876e-05	0.0	0.0	0.0	0.00201358	0.0	0.0	4e-08	488.98591443	751.07719742	779.44894106	15.17924323	-0.03806332	-0.37800716
0.0351	7.28661	3.948e-05	0.0	0.0	0.0	0.00201285	0.0	0.0	4e-08	489.35657211	751.02053703	779.34341999	15.15138927	-0.03814212	-0.37792429
0.0352	7.30445	4.022e-05	0.0	0.0	0.0	0.00201211	0.0	0.0	4e-08	489.72647408	750.96370226	779.2380894	15.12358658	-0.03821598	-0.37784157
0.0353	7.32227	4.097e-05	0.0	0.0	0.0	0.00201136	0.0	0.0	4e-08	490.09562193	750.90669908	779.13294889	15.09583506	-0.038285	-0.377759
0.0354	7.34007	4.173e-05	0.0	0.0	0.0	0.0020106	0.0	0.0	4e-08	490.46401728	750.84953337	779.02799809	15.06813462	-0.03834929	-0.37767658
0.0355	7.35785	4.25e-05	0.0	0.0	0.0	0.00200983	0.0	0.0	4e-08	490.83166172	750.79221081	778.92323661	15.04048517	-0.03840894	-0.37759431
0.0356	7.37562	4.328e-05	0.0	0.0	0.0	0.00200905	0.0	0.0	4e-08	491.19855684	750.73473699	778.81866408	15.01288661	-0.03846405	-0.37751218
0.0357	7.39337	4.408e-05	0.0	0.0	0.0	0.00200825	0.0	0.0	4e-08	491.56470423	750.67711734	778.71428013	14.98533886	-0.03851471	-0.37743021
0.0358	7.4111	4.488e-05	0.0	0.0	0.0	0.00200745	0.0	0.0	4e-08	491.93010547	750.61935719	778.61008436	14.95784182	-0.03856103	-0.37734838
0.0359	7.42882	4.57e-05	0.0	0.0	0.0	0.00200663	0.0	0.0	5e-08	492.29476214	750.56146172	778.50607642	14.93039539	-0.03860308	-0.3772667
0.036	7.44652	4.653e-05	0.0	0.0	0.0	0.0020058	0.0	0.0	5e-08	492.65867581	750.50343648	778.40225592	14.90299922	-0.03864046	-0.37718517
0.0361	7.4642	4.737e-05	0.0	0.0	0.0	0.00200496	0.0	0.0	5e-08	493.02184805	750.44528686	778.29862249	14.87565366	-0.03867407	-0.37710378
0.0362	7.48186	4.823e-05	0.0	0.0	0.0	0.0020041	0.0	0.0	5e-08	493.38428044	750.38701721	778.19517576	14.84835842	-0.03870365	-0.37702254
0.0363	7.4995	4.909e-05	0.0	0.0	0.0	0.00200323	0.0	0.0	5e-08	493.74597452	750.32863233	778.09191536	14.82111341	-0.03872927	-0.37694145
0.0364	7.51713	4.997e-05	0.0	0.0	0.0	0.00200236	0.0	0.0	5e-08	494.10693186	750.2701369	777.98884092	14.79391854	-0.038751	-0.3768605
0.0365	7.53474	5.086e-05	0.0	0.0	0.0	0.00200146	0.0	0.0	5e-08	494.46715401	750.21153552	777.88595207	14.76677371	-0.03876891	-0.3767797
0.0366	7.55233	5.176e-05	0.0	0.0	0.0	0.00200056	0.0	0.0	5e-08	494.82664251	750.15283269	777.78324845	14.73967883	-0.03878308	-0.37669904
0.0367	7.56991	5.268e-05	0.0	0.0	0.0	0.00199964	0.0	0.0	5e-08	495.18539892	750.09403279	777.68072969	14.71263381	-0.03879357	-0.37661853
0.0368	7.58746	5.361e-05	0.0	0.0	0.0	0.00199871	0.0	0.0	5e-08	495.54342476	750.03514016	777.57839542	14.68563854	-0.03880044	-0.37653817
0.0369	7.605	5.455e-05	0.0	0.0	0.0	0.00199777	0.0	0.0	5e-08	495.90072157	749.97615903	777.47624529	14.65869293	-0.03880376	-0.37645795
0.037	7.62252	5.55e-05	0.0	0.0	0.0	0.00199682	0.0	0.0	6e-08	496.25729089	749.91709353	777.37427892	14.6317969	-0.03880358	-0.37637787
0.0371	7.64003	5.647e-05	0.0	0.0	0.0	0.00199585	0.0	0.0	6e-08	496.61313423	749.85794776	777.27249596	14.60495034	-0.03879996	-0.37629794
0.0372	7.65751	5.745e-05	0.0	0.0	0.0	0.00199487	0.0	0.0	6e-08	496.96825313	749.7987256	777.17089604	14.57815305	-0.03879363	-0.37621815
0.0373	7.67498	5.845e-05	0.0	0.0	0.0	0.00199387	0.0	0.0	6e-08	497.32264909	749.73943063	777.06947882	14.55140512	-0.03878353	-0.3761385
0.0374	7.69243	5.945e-05	0.0	0.0	0.0	0.00199286	0.0	0.0	6e-08	497.67632364	749.68006698	776.96824392	14.52470637	-0.03877017	-0.376059
0.0375	7.70986	6.047e-05	0.0	0.0	0.0	0.00199184	0.0	0.0	6e-08	498.02927828	749.62063842	776.867191	14.49805672	-0.03875362	-0.37597964
0.0376	7.72728	6.151e-05	0.0	0.0	0.0	0.0019908	0.0	0.0	6e-08	498.38151451	749.56114868	776.7663197	14.47145606	-0.03873391	-0.37590042
0.0377	7.74468	6.256e-05	0.0	0.0	0.0	0.00198975	0.0	0.0	6e-08	498.73303384	749.50160138	776.66562965	14.44490429	-0.03871109	-0.37582135
0.0378	7.76206	6.362e-05	0.0	0.0	0.0	0.00198869	0.0	0.0	6e-08	499.08383776	749.44200014	776.56512051	14.41840133	-0.0386852	-0.37574241
0.0379	7.77942	6.47e-05	0.0	0.0	0.0	0.00198761	0.0	0.0	6e-08	499.43392777	749.3823485	776.46479193	14.39194708	-0.03865628	-0.37566362
0.038	7.79676	6.579e-05	0.0	0.0	0.0	0.00198652	0.0	0.0	7e-08	499.78330535	749.32264995	776.36464354	14.36554144	-0.03862437	-0.37558497
0.0381	7.81409	6.69e-05	0.0	0.0	0.0	0.00198541	0.0	0.0	7e-08	500.13197199	749.26290794	776.26467501	14.33918432	-0.0385895	-0.37550647
0.0382	7.8314	6.802e-05	0.0	0.0	0.0	0.00198429	0.0	0.0	7e-08	500.47992916	749.2031259	776.16488597	14.31287561	-0.03855169	-0.3754281
0.0383	7.84869	6.915e-05	0.0	0.0	0.0	0.00198316	0.0	0.0	7e-08	500.82717834	749.14330718	776.06527607	14.28661523	-0.03851099	-0.37534987
0.0384	7.86596	7.03e-05	0.0	0.0	0.0	0.001982	0.0	0.0	7e-08	501.17372101	749.08345514	775.96584498	14.26040344	-0.03847101	-0.37527179
0.0385	7.88322	7.146e-05	0.0	0.0	0.0	0.00198084	0.0	0.0	7e-08	501.51955865	749.02356736	775.86659236	14.23423955	-0.03842593	-0.37519384
0.0386	7.90046	7.264e-05	0.0	0.0	0.0	0.00197966	0.0	0.0	7e-08	501.86469271	748.96365089	775.76751785	14.20812372	-0.03837823	-0.37511603
0.0387	7.91768	7.384e-05	0.0	0.0	0.0	0.00197846	0.0	0.0	7e-08	502.20912464	748.90370866	775.66862111	14.18205586	-0.03832797	-0.37503837
0.0388	7.93488	7.505e-05	0.0	0.0	0.0	0.00197725	0.0	0.0	8e-08	502.55285592	748.84374357	775.56990179	14.15603586	-0.03827518	-0.37496084
0.0389	7.95206	7.627e-05	0.0	0.0	0.0	0.00197603	0.0	0.0	8e-08	502.89588798	748.78375846	775.47135955	14.13006365	-0.03821991	-0.37488345
0.039	7.96923	7.751e-05	0.0	0.0	0.0	0.00197479	0.0	0.0	8e-08	503.23822228	748.72375612	775.37299404	14.10413911	-0.03816218	-0.3748062
0.0391	7.98638	7.877e-05	0.0	0.0	0.0	0.00197353	0.0	0.0	8e-08	503.57986027	748.66373931	775.27480493	14.07826216	-0.03810203	-0.37472909
0.0392	8.00351	8.004e-05	0.0	0.0	0.0	0.00197226	0.0	0.0	8e-08	503.92080338	748.60371075	775.17679187	14.0524327	-0.0380395	-0.37465212
0.0393	8.02062	8.133e-05	0.0	0.0	0.0	0.00197097	0.0	0.0	8e-08	504.26105305	748.54367311	775.07895452	14.02665064	-0.0379746	-0.37457529
0.0394	8.03772	8.263e-05	0.0	0.0	0.0	0.00196966	0.0	0.0	8e-08	504.60061071	748.48362905	774.98129255	14.00091589	-0.03790736	-0.37449859
0.0395	8.0548	8.395e-05	0.0	0.0	0.0	0.00196834	0.0	0.0	8e-08	504.9394778	748.42358117	774.88380561	13.97522835	-0.03783782	-0.37442203
0.0396	8.07185	8.528e-05	0.0	0.0	0.0	0.00196701	0.0	0.0	9e-08	505.27765573	748.36353207	774.78649337	13.94958792	-0.03776599	-0.37434561
0.0397	8.0889	8.663e-05	0.0	0.0	0.0	0.00196565	0.0	0.0	9e-08	505.61514595	748.30348017	774.68935551	13.92399501	-0.03769619	-0.37426932
0.0398	8.10592	8.8e-05	0.0	0.0	0.0	0.00196428	0.0	0.0	9e-08	505.95194986	748.24342937	774.59239169	13.89844869	-0.03762125	-0.37419317
0.0399	8.12293	8.939e-05	0.0	0.0	0.0	0.0019629	0.0	0.0	9e-08	506.28806888	748.18338284	774.49560156	13.87294923	-0.03754431	-0.37411716
0.04	8.13991	9.079e-05	0.0	0.0	0.0	0.0019615	0.0	0.0	9e-08	506.62350442	748.12334274	774.3989848	13.84749654	-0.03746542	-0.37404129
0.0401	8.15688	9.22e-05	0.0	0.0	0.0	0.00196008	0.0	0.0	9e-08	506.95825789	748.0633112	774.30254107	13.82209052	-0.0373846	-0.37396555
0.0402	8.17383	9.364e-05	0.0	0.0	0.0	0.00195864	0.0	0.0	9e-08	507.2923307	748.00329027	774.20627005	13.79673109	-0.03730189	-0.37388994
0.0403	8.19077	9.509e-05	0.0	0.0	0.0	0.00195719	0.0	0.0	1e-07	507.62572423	747.943282	774.1101714	13.77141815	-0.03721733	-0.37381447
0.0404	8.20768	9.656e-05	0.0	0.0	0.0	0.00195572	0.0	0.0	1e-07	507.95843989	747.88328838	774.01424479	13.74615161	-0.03713094	-0.37373914
0.0405	8.22458	9.804e-05	0.0	0.0	0.0	0.00195423	0.0	0.0	1e-07	508.29047908	747.82331134	773.91848989	13.72093138	-0.03704276	-0.37366394
0.0406	8.24146	9.954e-05	0.0	0.0	0.0	0.00195273	0.0	0.0	1e-07	508.62184318	747.76335279	773.82290638	13.69575737	-0.03695283	-0.37358888
0.0407	8.25832	0.00010106	0.0	0.0	0.0	0.00195121	0.0	0.0	1e-07	508.95253359	747.70341463	773.72749393	13.67062948	-0.03686116	-0.37351395
0.0408	8.27517	0.0001026	0.0	0.0	0.0	0.00194967	0.0	0.0	1e-07	509.28255167	747.64349867	773.63225222	13.64554763	-0.0367678	-0.37343915
0.0409	8.29199	0.00010416	0.0	0.0	0.0	0.00194811	0.0	0.0	1e-07	509.61189882	747.58360586	773.53718091	13.6205118	-0.03667394	-0.37336449
0.041	8.3088	0.00010573	0.0	0.0	0.0	0.00194654	0.0	0.0	1.1e-07	509.94057642	747.52373775	773.44227969	13.59552177	-0.03657766	-0.37328996
0.0411	8.32559	0.00010732	0.0	0.0	0.0	0.00194495	0.0	0.0	1.1e-07	510.26858582	747.46389655	773.34754824	13.5705775	-0.03647982	-0.37321556
0.0412	8.34236	0.00010893	0.0	0.0	0.0	0.00194334	0.0	0.0	1.1e-07	510.59592842	747.40408387	773.25298622	13.54567891	-0.03638045	-0.3731413
0.0413	8.35912	0.00011055	0.0	0.0	0.0	0.00194171	0.0	0.0	1.1e-07	510.92260556	747.34430128	773.15859332	13.52082591	-0.0362796	-0.37306717
0.0414	8.37585	0.0001122	0.0	0.0	0.0	0.00194006	0.0	0.0	1.1e-07	511.24861862	747.28455032	773.06436922	13.4960184	-0.03617727	-0.37299318
0.0415	8.39257	0.00011386	0.0	0.0	0.0	0.0019384	0.0	0.0	1.1e-07	511.57396895	747.2248325	772.97031359	13.47125629	-0.03607352	-0.37291931
0.0416	8.40927	0.00011554	0.0	0.0	0.0	0.00193672	0.0	0.0	1.2e-07	511.89865791	747.16514927	772.87642612	13.44653949	-0.03596836	-0.37284558
0.0417	8.42595	0.00011724	0.0	0.0	0.0	0.00193501	0.0	0.0	1.2e-07	512.22268686	747.10550208	772.78270649	13.42186792	-0.03586181	-0.37277198
0.0418	8.44262	0.00011896	0.0	0.0	0.0	0.00193329	0.0	0.0	1.2e-07	512.54605714	747.04589233	772.68915438	13.39724149	-0.03575392	-0.37269851
0.0419	8.45926	0.0001207	0.0	0.0	0.0	0.00193156	0.0	0.0	1.2e-07	512.8687701	746.98632139	772.59576948	13.37266009	-0.03564469	-0.37262517
0.042	8.47589	0.00012245	0.0	0.0	0.0	0.0019298	0.0	0.0	1.2e-07	513.19082708	746.92679061	772.50255146	13.34812366	-0.03553416	-0.37255197
0.0421	8.4925	0.00012423	0.0	0.0	0.0	0.00192802	0.0	0.0	1.2e-07	513.51222943	746.86730134	772.40950002	13.32363196	-0.03542225	-0.37247889
0.0422	8.50909	0.00012602	0.0	0.0	0.0	0.00192623	0.0	0.0	1.3e-07	513.83297849	746.80785499	772.31661483	13.29918512	-0.03530915	-0.37240594
0.0423	8.52566	0.00012783	0.0	0.0	0.0	0.00192441	0.0	0.0	1.3e-07	514.15307558	746.74845271	772.22389559	13.27478296	-0.03519481	-0.37233313
0.0424	8.54222	0.00012966	0.0	0.0	0.0	0.00192258	0.0	0.0	1.3e-07	514.47252204	746.68909576	772.13134198	13.25042539	-0.03507925	-0.37226044
0.0425	8.55875	0.00013151	0.0	0.0	0.0	0.00192073	0.0	0.0	1.3e-07	514.7913192	746.62978536	772.03895369	13.22611231	-0.03496249	-0.37218789
0.0426	8.57527	0.00013338	0.0	0.0	0.0	0.00191886	0.0	0.0	1.3e-07	515.10946838	746.5705227	771.94673041	13.20184364	-0.03484455	-0.37211546
0.0427	8.59177	0.00013527	0.0	0.0	0.0	0.00191696	0.0	0.0	1.4e-07	515.42697091	746.51130897	771.85467183	13.17761929	-0.03472545	-0.37204317
0.0428	8.60825	0.00013718	0.0	0.0	0.0	0.00191505	0.0	0.0	1.4e-07	515.7438281	746.45214532	771.76277763	13.15343918	-0.03460521	-0.371971
0.0429	8.62472	0.00013911	0.0	0.0	0.0	0.00191312	0.0	0.0	1.4e-07	516.06004127	746.3930329	771.67104751	13.1293032	-0.03448385	-0.37189896
0.043	8.64116	0.00014106	0.0	0.0	0.0	0.00191117	0.0	0.0	1.4e-07	516.37561174	746.33397282	771.57948116	13.10521126	-0.03436138	-0.37182705
0.0431	8.65759	0.00014303	0.0	0.0	0.0	0.0019092	0.0	0.0	1.4e-07	516.69054081	746.27496619	771.48807827	13.0811633	-0.03423781	-0.37175527
0.0432	8.674	0.00014501	0.0	0.0	0.0	0.00190721	0.0	0.0	1.5e-07	517.00482979	746.2160141	771.39683853	13.0571592	-0.03411317	-0.37168362
0.0433	8.69039	0.00014702	0.0	0.0	0.0	0.0019052	0.0	0.0	1.5e-07	517.31847999	746.15711749	771.30576164	13.03319886	-0.03398818	-0.37161209
0.0434	8.70676	0.00014905	0.0	0.0	0.0	0.00190317	0.0	0.0	1.5e-07	517.63149271	746.09827655	771.2148473	13.00928223	-0.03386168	-0.3715407
0.0435	8.72311	0.0001511	0.0	0.0	0.0	0.00190112	0.0	0.0	1.5e-07	517.94386925	746.03949296	771.1240952	12.98540919	-0.03373419	-0.37146943
0.0436	8.73945	0.00015316	0.0	0.0	0.0	0.00189905	0.0	0.0	1.5e-07	518.2556109	745.98076768	771.03350504	12.96157968	-0.03360572	-0.37139828
0.0437	8.75577	0.00015525	0.0	0.0	0.0	0.00189696	0.0	0.0	1.6e-07	518.56671896	745.92210167	770.9430765	12.93779358	-0.03347629	-0.37132727
0.0438	8.77207	0.00015736	0.0	0.0	0.0	0.00189485	0.0	0.0	1.6e-07	518.87719472	745.86349589	770.85280929	12.91405082	-0.03334592	-0.37125638
0.0439	8.78835	0.00015949	0.0	0.0	0.0	0.00189272	0.0	0.0	1.6e-07	519.18703946	745.80495125	770.76270312	12.89035131	-0.0332146	-0.37118561
0.044	8.80461	0.00016164	0.0	0.0	0.0	0.00189057	0.0	0.0	1.6e-07	519.49625448	745.74646868	770.67275766	12.86669495	-0.03308237	-0.37111498
0.0441	8.82085	0.00016381	0.0	0.0	0.0	0.0018884	0.0	0.0	1.6e-07	519.80484106	745.68804908	770.58297264	12.84308166	-0.03294923	-0.37104447
0.0442	8.83708	0.000166	0.0	0.0	0.0	0.00188621	0.0	0.0	1.7e-07	520.11280046	745.62969335	770.49334773	12.81951135	-0.03281519	-0.37097408
0.0443	8.85329	0.00016821	0.0	0.0	0.0	0.00188399	0.0	0.0	1.7e-07	520.42013398	745.57140237	770.40388266	12.79598393	-0.03268027	-0.37090382
0.0444	8.86948	0.00017044	0.0	0.0	0.0	0.00188176	0.0	0.0	1.7e-07	520.72684289	745.51317701	770.31457711	12.77249931	-0.03254448	-0.37083369
0.0445	8.88565	0.0001727	0.0	0.0	0.0	0.0018795	0.0	0.0	1.7e-07	521.03292846	745.45501813	770.2254308	12.74905741	-0.03240791	-0.37076368
0.0446	8.9018	0.00017497	0.0	0.0	0.0	0.00187722	0.0	0.0	1.8e-07	521.33839195	745.3969253	770.13644342	12.72565816	-0.03227144	-0.37069379
0.0447	8.91793	0.00017727	0.0	0.0	0.0	0.00187493	0.0	0.0	1.8e-07	521.64323464	745.33890006	770.04761468	12.70230143	-0.03213344	-0.37062403
0.0448	8.93405	0.00017958	0.0	0.0	0.0	0.00187261	0.0	0.0	1.8e-07	521.94745779	745.28094328	769.95894429	12.67898715	-0.03199466	-0.3705544
0.0449	8.95014	0.00018192	0.0	0.0	0.0	0.00187027	0.0	0.0	1.8e-07	522.25106266	745.22305573	769.87043194	12.65571523	-0.03185512	-0.37048489
0.045	8.96622	0.00018428	0.0	0.0	0.0	0.00186791	0.0	0.0	1.8e-07	522.55405051	745.16523814	769.78207735	12.63248558	-0.03171483	-0.3704155
0.0451	8.98228	0.00018666	0.0	0.0	0.0	0.00186553	0.0	0.0	1.9e-07	522.8564226	745.10749124	769.69388022	12.60929812	-0.03157379	-0.37034624
0.0452	8.99832	0.00018906	0.0	0.0	0.0	0.00186312	0.0	0.0	1.9e-07	523.15818018	745.04981574	769.60584026	12.58615275	-0.03143202	-0.3702771
0.0453	9.01435	0.00019148	0.0	0.0	0.0	0.0018607	0.0	0.0	1.9e-07	523.45932451	744.99221235	769.51795718	12.5630494	-0.03128953	-0.37020808
0.0454	9.03035	0.00019393	0.0	0.0	0.0	0.00185825	0.0	0.0	1.9e-07	523.75985684	744.93468178	769.43023068	12.53998797	-0.03114633	-0.37013919
0.0455	9.04634	0.00019639	0.0	0.0	0.0	0.00185578	0.0	0.0	2e-07	524.0597784	744.8772247	769.34266048	12.51696837	-0.03100244	-0.37007041
0.0456	9.06231	0.00019888	0.0	0.0	0.0	0.00185329	0.0	0.0	2e-07	524.35909045	744.81984181	769.25524628	12.49399052	-0.03085785	-0.37000177
0.0457	9.07825	0.00020139	0.0	0.0	0.0	0.00185078	0.0	0.0	2e-07	524.65779424	744.76253379	769.1679878	12.47105433	-0.03071258	-0.36993324
0.0458	9.09419	0.00020392	0.0	0.0	0.0	0.00184825	0.0	0.0	2e-07	524.95589099	744.70530046	769.08088475	12.44815973	-0.03056749	-0.36986483
0.0459	9.1101	0.00020647	0.0	0.0	0.0	0.00184569	0.0	0.0	2.1e-07	525.25338194	744.64814262	768.99393684	12.42530661	-0.03042117	-0.36979655
0.046	9.12599	0.00020904	0.0	0.0	0.0	0.00184312	0.0	0.0	2.1e-07	525.55026834	744.59106115	768.90714378	12.40249488	-0.03027424	-0.36972839
0.0461	9.14187	0.00021164	0.0	0.0	0.0	0.00184052	0.0	0.0	2.1e-07	525.84655142	744.53405663	768.82050529	12.37972447	-0.03012671	-0.36966035
0.0462	9.15772	0.00021425	0.0	0.0	0.0	0.0018379	0.0	0.0	2.1e-07	526.1422324	744.47712963	768.73402108	12.35699528	-0.02997859	-0.36959243
0.0463	9.17356	0.00021689	0.0	0.0	0.0	0.00183526	0.0	0.0	2.2e-07	526.43731252	744.4202807	768.64769087	12.33430722	-0.02982989	-0.36952463
0.0464	9.18938	0.00021955	0.0	0.0	0.0	0.0018326	0.0	0.0	2.2e-07	526.73179301	744.36351039	768.56151438	12.31166022	-0.02968063	-0.36945696
0.0465	9.20518	0.00022223	0.0	0.0	0.0	0.00182991	0.0	0.0	2.2e-07	527.02567508	744.30681924	768.47549131	12.28905419	-0.02953081	-0.3693894
0.0466	9.22096	0.00022494	1e-08	0.0	0.0	0.0018272	0.0	0.0	2.3e-07	527.31895996	744.25020777	768.38962138	12.26648903	-0.02938045	-0.36932197
0.0467	9.23672	0.00022767	1e-08	0.0	0.0	0.00182447	0.0	0.0	2.3e-07	527.61164888	744.19367651	768.30390432	12.24396466	-0.02922955	-0.36925465
0.0468	9.25247	0.00023041	1e-08	0.0	0.0	0.00182172	0.0	0.0	2.3e-07	527.90374304	744.13722596	768.21833984	12.221481	-0.02907812	-0.36918745
0.0469	9.26819	0.00023318	1e-08	0.0	0.0	0.00181895	0.0	0.0	2.3e-07	528.19524367	744.08085662	768.13292766	12.19903795	-0.02892618	-0.36912038
0.047	9.2839	0.00023598	1e-08	0.0	0.0	0.00181615	0.0	0.0	2.4e-07	528.48615198	744.02456852	768.0476675	12.17663543	-0.02877443	-0.36905342
0.0471	9.29959	0.00023879	1e-08	0.0	0.0	0.00181334	0.0	0.0	2.4e-07	528.77646917	743.96836182	767.96255908	12.15427337	-0.02862172	-0.36898658
0.0472	9.31526	0.00024163	1e-08	0.0	0.0	0.0018105	0.0	0.0	2.4e-07	529.06619646	743.91223739	767.87760213	12.13195166	-0.02846856	-0.36891986
0.0473	9.33091	0.00024448	1e-08	0.0	0.0	0.00180764	0.0	0.0	2.4e-07	529.35533506	743.85619564	767.79279636	12.10967022	-0.02831495	-0.36885326
0.0474	9.34654	0.00024737	1e-08	0.0	0.0	0.00180475	0.0	0.0	2.5e-07	529.64388617	743.80023697	767.7081415	12.08742897	-0.02816091	-0.36878678
0.0475	9.36216	0.00025027	1e-08	0.0	0.0	0.00180185	0.0	0.0	2.5e-07	529.93185099	743.74436177	767.62363727	12.06522783	-0.02800646	-0.36872042
0.0476	9.37775	0.00025319	1e-08	0.0	0.0	0.00179892	0.0	0.0	2.5e-07	530.21923074	743.68857041	767.53928339	12.0430667	-0.0278516	-0.36865417
0.0477	9.39333	0.00025614	1e-08	0.0	0.0	0.00179597	0.0	0.0	2.6e-07	530.5060266	743.63286326	767.45507959	12.02094549	-0.02769634	-0.36858804
0.0478	9.40888	0.00025911	1e-08	0.0	0.0	0.001793	0.0	0.0	2.6e-07	530.79223978	743.57724066	767.37102559	11.99886414	-0.0275407	-0.36852203
0.0479	9.42442	0.0002621	1e-08	0.0	0.0	0.00179	0.0	0.0	2.6e-07	531.07787146	743.52170295	767.28712112	11.97682254	-0.02738468	-0.36845614
0.048	9.43994	0.00026511	1e-08	0.0	0.0	0.00178698	0.0	0.0	2.7e-07	531.36292286	743.46625048	767.2033659	11.95482061	-0.02722829	-0.36839037
0.0481	9.45544	0.00026815	1e-08	0.0	0.0	0.00178395	1e-08	0.0	2.7e-07	531.64739515	743.41088356	767.11975967	11.93285827	-0.02707155	-0.36832471
0.0482	9.47093	0.00027121	1e-08	0.0	0.0	0.00178089	1e-08	0.0	2.7e-07	531.93128953	743.35560254	767.03630215	11.91093533	-0.02691422	-0.36825917
0.0483	9.48639	0.00027428	1e-08	0.0	0.0	0.0017778	1e-08	0.0	2.7e-07	532.21460717	743.30040788	766.95299306	11.88905188	-0.02675671	-0.36819374
0.0484	9.50183	0.00027739	1e-08	0.0	0.0	0.0017747	1e-08	0.0	2.8e-07	532.49734927	743.24529974	766.86983214	11.86720774	-0.02659886	-0.36812843
0.0485	9.51726	0.00028051	1e-08	0.0	0.0	0.00177157	1e-08	0.0	2.8e-07	532.77951701	743.19027842	766.78681912	11.84540285	-0.02644068	-0.36806324
0.0486	9.53267	0.00028366	1e-08	0.0	0.0	0.00176842	1e-08	0.0	2.8e-07	533.06111158	743.13534421	766.70395373	11.82363712	-0.02628218	-0.36799816
0.0487	9.54805	0.00028682	1e-08	0.0	0.0	0.00176525	1e-08	0.0	2.9e-07	533.34213415	743.08049738	766.62123569	11.80191045	-0.02612336	-0.3679332
0.0488	9.56342	0.00029001	1e-08	0.0	0.0	0.00176206	1e-08	0.0	2.9e-07	533.62258591	743.0257382	766.53866474	11.78022277	-0.02596423	-0.36786836
0.0489	9.57877	0.00029322	1e-08	0.0	0.0	0.00175884	1e-08	0.0	2.9e-07	533.90246803	742.97106694	766.45624061	11.75857398	-0.0258048	-0.36780363
0.049	9.5941	0.00029646	1e-08	0.0	0.0	0.0017556	1e-08	0.0	3e-07	534.18178169	742.91648383	766.37396303	11.73696401	-0.02564508	-0.36773901
0.0491	9.60941	0.00029971	1e-08	0.0	0.0	0.00175234	1e-08	0.0	3e-07	534.46052805	742.86198913	766.29183175	11.71539276	-0.02548507	-0.36767451
0.0492	9.62471	0.00030299	1e-08	0.0	0.0	0.00174906	1e-08	0.0	3e-07	534.7387083	742.80758308	766.20984648	11.69386016	-0.02532478	-0.36761013
0.0493	9.63998	0.00030629	1e-08	0.0	0.0	0.00174576	1e-08	0.0	3.1e-07	535.01632359	742.7532659	766.12800697	11.67236611	-0.02516421	-0.36754586
0.0494	9.65524	0.00030961	1e-08	0.0	0.0	0.00174243	1e-08	0.0	3.1e-07	535.29337511	742.69903783	766.04631295	11.65091046	-0.02500326	-0.3674817
0.0495	9.67047	0.00031296	1e-08	0.0	0.0	0.00173909	1e-08	0.0	3.1e-07	535.569864	742.64489913	765.96476416	11.62949324	-0.02484212	-0.36741766
0.0496	9.68569	0.00031632	1e-08	0.0	0.0	0.00173572	1e-08	0.0	3.2e-07	535.84579143	742.59084997	765.88336033	11.60811432	-0.02468072	-0.36735373
0.0497	9.70089	0.00031971	1e-08	0.0	0.0	0.00173233	1e-08	0.0	3.2e-07	536.12115857	742.53689057	765.8021012	11.58677361	-0.02451906	-0.36728991
0.0498	9.71607	0.00032312	1e-08	0.0	0.0	0.00172891	1e-08	0.0	3.2e-07	536.39596658	742.48302113	765.72098651	11.56547103	-0.02435715	-0.36722621
0.0499	9.73123	0.00032655	1e-08	0.0	0.0	0.00172548	1e-08	0.0	3.3e-07	536.67021661	742.42924185	765.64001599	11.54420649	-0.02419499	-0.36716262
0.05	9.74637	0.00033	1e-08	0.0	0.0	0.00172202	1e-08	0.0	3.3e-07	536.94390984	742.37555291	765.55918939	11.52297991	-0.02403259	-0.36709915
0.05009	9.76149	0.00033347	1e-08	0.0	0.0	0.00171855	1e-08	0.0	3.3e-07	537.2170474	742.3219545	765.47850645	11.50179119	-0.02386994	-0.36703579
0.05019	9.7766	0.00033697	1e-08	0.0	0.0	0.00171505	1e-08	0.0	3.4e-07	537.48963045	742.26844681	765.3979669	11.48064026	-0.02370706	-0.36697254
0.05029	9.79168	0.00034048	1e-08	0.0	0.0	0.00171153	1e-08	0.0	3.4e-07	537.76166016	742.21503001	765.31757049	11.45952703	-0.02354395	-0.3669094
0.05039	9.80674	0.00034402	1e-08	0.0	0.0	0.00170798	1e-08	0.0	3.4e-07	538.03313766	742.16170428	765.23731695	11.43845142	-0.02338061	-0.36684637
0.05049	9.82179	0.00034758	1e-08	0.0	0.0	0.00170442	1e-08	0.0	3.5e-07	538.30406411	742.10846978	765.15720603	11.41741334	-0.02321704	-0.36678346
0.05059	9.83682	0.00035116	1e-08	0.0	0.0	0.00170084	1e-08	0.0	3.5e-07	538.57444065	742.05532669	765.07723748	11.3964127	-0.02305325	-0.36672066
0.05069	9.85182	0.00035476	1e-08	0.0	0.0	0.00169723	1e-08	0.0	3.6e-07	538.84426842	742.00227467	764.99741103	11.3754494	-0.02288963	-0.36665797
0.05079	9.86681	0.00035839	2e-08	0.0	0.0	0.0016936	1e-08	0.0	3.6e-07	539.11354857	741.94931408	764.91772643	11.35452339	-0.02272552	-0.36659539
0.05089	9.88178	0.00036203	2e-08	0.0	0.0	0.00168996	1e-08	0.0	3.6e-07	539.38228224	741.89644513	764.83818343	11.33363457	-0.02256122	-0.36653292
0.05099	9.89673	0.00036569	2e-08	0.0	0.0	0.00168629	1e-08	0.0	3.7e-07	539.65047057	741.84366794	764.75878177	11.31278286	-0.02239673	-0.36647056
0.05109	9.91166	0.00036938	2e-08	0.0	0.0	0.0016826	1e-08	0.0	3.7e-07	539.91811469	741.79098262	764.67952119	11.29196816	-0.02223206	-0.36640832
0.05119	9.92657	0.00037309	2e-08	0.0	0.0	0.00167888	1e-08	0.0	3.7e-07	540.18521576	741.73838926	764.60040144	11.2711904	-0.02206719	-0.36634618
0.05129	9.94147	0.00037681	2e-08	0.0	0.0	0.00167515	1e-08	0.0	3.8e-07	540.4517749	741.68588796	764.52142227	11.25044949	-0.02190215	-0.36628416
0.05139	9.95634	0.00038056	2e-08	0.0	0.0	0.0016714	1e-08	0.0	3.8e-07	540.71779324	741.63347882	764.44258343	11.22974535	-0.02173693	-0.36622225
0.05149	9.97119	0.00038433	2e-08	0.0	0.0	0.00166763	1e-08	0.0	3.8e-07	540.98327192	741.58116193	764.36388466	11.20907789	-0.02157153	-0.36616044
0.05159	9.98603	0.00038812	2e-08	0.0	0.0	0.00166383	1e-08	0.0	3.9e-07	541.24821208	741.52893736	764.28532571	11.18844702	-0.02140596	-0.36609875
0.05169	10.00084	0.00039193	2e-08	0.0	0.0	0.00166002	1e-08	0.0	3.9e-07	541.51261483	741.4768052	764.20690633	11.16785267	-0.02124022	-0.36603716
0.05179	10.01564	0.00039576	2e-08	0.0	0.0	0.00165619	1e-08	0.0	4e-07	541.77648131	741.42476551	764.12862628	11.14729474	-0.02107431	-0.36597569
0.05189	10.03042	0.00039961	2e-08	0.0	0.0	0.00165233	2e-08	0.0	4e-07	542.03981263	741.37281803	764.0504853	11.12677314	-0.02090859	-0.36591432
0.05199	10.04517	0.00040348	2e-08	0.0	0.0	0.00164846	2e-08	0.0	4e-07	542.30260991	741.3209628	763.97248315	11.1062878	-0.02074247	-0.36585306
0.05209	10.05991	0.00040737	2e-08	0.0	0.0	0.00164456	2e-08	0.0	4.1e-07	542.56487429	741.26920001	763.89461957	11.08583864	-0.02057621	-0.36579191
0.05219	10.07463	0.00041128	2e-08	0.0	0.0	0.00164065	2e-08	0.0	4.1e-07	542.82660688	741.21752969	763.81689432	11.06542557	-0.02040981	-0.36573087
0.05229	10.08933	0.00041521	2e-08	0.0	0.0	0.00163671	2e-08	0.0	4.2e-07	543.0878088	741.16595183	763.73930715	11.0450485	-0.02024327	-0.36566994
0.05239	10.10401	0.00041916	2e-08	0.0	0.0	0.00163276	2e-08	0.0	4.2e-07	543.34848118	741.11446646	763.66185781	11.02470735	-0.02007661	-0.36560912
0.05249	10.11867	0.00042313	2e-08	0.0	0.0	0.00162878	2e-08	0.0	4.2e-07	543.60862511	741.06307355	763.58454607	11.00440204	-0.01990981	-0.3655484
0.05259	10.13331	0.00042712	2e-08	0.0	0.0	0.00162479	2e-08	0.0	4.3e-07	543.86824173	741.0117731	763.50737167	10.98413247	-0.01974289	-0.3654878
0.05269	10.14794	0.00043112	2e-08	0.0	0.0	0.00162078	2e-08	0.0	4.3e-07	544.12733214	740.96056509	763.43033436	10.96389858	-0.01957584	-0.3654273
0.05279	10.16254	0.00043515	2e-08	0.0	0.0	0.00161674	2e-08	0.0	4.4e-07	544.38589746	740.9094495	763.35343392	10.94370026	-0.01940868	-0.36536691
0.05289	10.17712	0.0004392	2e-08	0.0	0.0	0.00161269	2e-08	0.0	4.4e-07	544.64393878	740.85842628	763.27667008	10.92353744	-0.0192414	-0.36530662
0.05299	10.19169	0.00044326	3e-08	0.0	0.0	0.00160862	2e-08	0.0	4.4e-07	544.90145723	740.8074954	763.20004262	10.90341004	-0.019074	-0.36524644
0.05309	10.20623	0.00044735	3e-08	0.0	0.0	0.00160453	2e-08	0.0	4.5e-07	545.1584539	740.75665679	763.12355128	10.88331792	-0.01890648	-0.36518637
0.05319	10.22075	0.00045145	3e-08	0.0	0.0	0.00160042	2e-08	0.0	4.5e-07	545.41492988	740.70591036	763.04719583	10.86326108	-0.01873886	-0.36512641
0.05329	10.23526	0.00045557	3e-08	0.0	0.0	0.0015963	2e-08	0.0	4.6e-07	545.67088629	740.65525608	762.97097602	10.8432394	-0.01857113	-0.36506655
0.05339	10.24975	0.00045971	3e-08	0.0	0.0	0.00159215	2e-08	0.0	4.6e-07	545.92632423	740.60469386	762.89489162	10.82325279	-0.0184033	-0.3650068
0.05349	10.26421	0.00046387	3e-08	0.0	0.0	0.00158799	2e-08	0.0	4.6e-07	546.18124479	740.55422364	762.81894238	10.80330117	-0.01823536	-0.36494715
0.05359	10.27866	0.00046804	3e-08	0.0	0.0	0.00158381	2e-08	0.0	4.7e-07	546.43564908	740.50384531	762.74312806	10.78338446	-0.01806732	-0.36488762
0.05369	10.29309	0.00047224	3e-08	0.0	0.0	0.00157961	2e-08	0.0	4.7e-07	546.68953819	740.45355878	762.66744843	10.76350257	-0.01789918	-0.36482818
0.05379	10.30749	0.00047645	3e-08	0.0	0.0	0.00157539	3e-08	0.0	4.8e-07	546.94291322	740.40336395	762.59190325	10.74365541	-0.01773094	-0.36476885
0.05389	10.32188	0.00048068	3e-08	0.0	0.0	0.00157115	3e-08	0.0	4.8e-07	547.19577525	740.35326069	762.51649228	10.72384292	-0.0175626	-0.36470963
0.05399	10.33625	0.00048493	3e-08	0.0	0.0	0.0015669	3e-08	0.0	4.9e-07	547.44812538	740.30324889	762.44121528	10.70406499	-0.01739417	-0.36465051
0.05409	10.3506	0.00048919	3e-08	0.0	0.0	0.00156263	3e-08	0.0	4.9e-07	547.6999647	740.25332842	762.36607202	10.68432154	-0.01722565	-0.3645915
0.05419	10.36493	0.00049348	3e-08	0.0	0.0	0.00155834	3e-08	0.0	4.9e-07	547.95129429	740.20349914	762.29106226	10.6646125	-0.01705703	-0.3645326
0.05429	10.37924	0.00049778	3e-08	0.0	0.0	0.00155403	3e-08	0.0	5e-07	548.20211525	740.15376094	762.21618577	10.64493774	-0.01688819	-0.36447379
0.05439	10.39353	0.00050209	3e-08	0.0	0.0	0.00154971	3e-08	0.0	5e-07	548.45242862	740.1041138	762.14144231	10.62529723	-0.01671934	-0.36441509
0.05449	10.4078	0.00050643	4e-08	0.0	0.0	0.00154537	3e-08	0.0	5.1e-07	548.70223552	740.05455746	762.06683164	10.60569087	-0.0165504	-0.3643565
0.05459	10.42205	0.00051078	4e-08	0.0	0.0	0.00154101	3e-08	0.0	5.1e-07	548.95153702	740.00509177	761.99235354	10.58611858	-0.01638136	-0.36429801
0.05469	10.43628	0.00051515	4e-08	0.0	0.0	0.00153664	3e-08	0.0	5.2e-07	549.2003342	739.95571655	761.91800777	10.56658027	-0.01621222	-0.36423962
0.05479	10.45049	0.00051953	4e-08	0.0	0.0	0.00153225	3e-08	0.0	5.2e-07	549.44862814	739.90643165	761.8437941	10.54707585	-0.01604299	-0.36418134
0.05489	10.46468	0.00052393	4e-08	0.0	0.0	0.00152785	3e-08	0.0	5.2e-07	549.69641991	739.85723687	761.76971229	10.52760524	-0.01587366	-0.36412316
0.05499	10.47885	0.00052834	4e-08	0.0	0.0	0.00152342	3e-08	0.0	5.3e-07	549.94371058	739.80813204	761.69576213	10.50816835	-0.01570423	-0.36406509
0.05509	10.49301	0.00053277	4e-08	0.0	0.0	0.00151899	4e-08	1e-08	5.3e-07	550.19050123	739.75911697	761.62194336	10.48876511	-0.0155347	-0.36400712
0.05519	10.50714	0.00053722	4e-08	0.0	0.0	0.00151453	4e-08	1e-08	5.4e-07	550.43679293	739.71019145	761.54825577	10.46939543	-0.01536507	-0.36394925
0.05529	10.52125	0.00054168	4e-08	0.0	0.0	0.00151006	4e-08	1e-08	5.4e-07	550.68258674	739.66135528	761.47469913	10.45005923	-0.01519534	-0.36389148
0.05539	10.53534	0.00054616	4e-08	0.0	0.0	0.00150558	4e-08	1e-08	5.5e-07	550.92788373	739.61260825	761.40127321	10.43075641	-0.01502552	-0.36383382
0.05549	10.54942	0.00055066	4e-08	0.0	0.0	0.00150108	4e-08	1e-08	5.5e-07	551.17268496	739.56395014	761.32797777	10.41148689	-0.01485558	-0.36377626
0.05559	10.56347	0.00055516	4e-08	0.0	0.0	0.00149657	4e-08	1e-08	5.6e-07	551.41699149	739.51538081	761.25481259	10.39225059	-0.01468553	-0.3637188
0.05569	10.5775	0.00055969	5e-08	0.0	0.0	0.00149204	4e-08	1e-08	5.6e-07	551.66080438	739.46689996	761.18177745	10.37304744	-0.01451539	-0.36366144
0.05579	10.59152	0.00056422	5e-08	0.0	0.0	0.00148749	4e-08	1e-08	5.6e-07	551.90412468	739.41850738	761.10887211	10.35387733	-0.01434514	-0.36360419
0.05589	10.60551	0.00056878	5e-08	0.0	0.0	0.00148293	4e-08	1e-08	5.7e-07	552.14695347	739.37020281	761.03609635	10.3347402	-0.01417478	-0.36354703
0.05599	10.61948	0.00057334	5e-08	0.0	0.0	0.00147836	4e-08	1e-08	5.7e-07	552.38929179	739.32198601	760.96344995	10.31563596	-0.01400432	-0.36348998
0.05609	10.63344	0.00057792	5e-08	0.0	0.0	0.00147377	4e-08	1e-08	5.8e-07	552.63114069	739.27385673	760.89093268	10.29656451	-0.01383374	-0.36343303
0.05619	10.64737	0.00058252	5e-08	0.0	0.0	0.00146917	5e-08	1e-08	5.8e-07	552.87250123	739.22581472	760.81854431	10.27752579	-0.01366304	-0.36337618
0.05629	10.66128	0.00058712	5e-08	0.0	0.0	0.00146456	5e-08	1e-08	5.9e-07	553.11337445	739.1778597	760.74628463	10.25851969	-0.01349223	-0.36331944
0.05639	10.67518	0.00059175	5e-08	0.0	0.0	0.00145993	5e-08	1e-08	5.9e-07	553.35376141	739.12999141	760.6741534	10.23954615	-0.0133213	-0.36326279
0.05649	10.68905	0.00059638	5e-08	0.0	0.0	0.00145529	5e-08	1e-08	6e-07	553.59366315	739.08220958	760.60215041	10.22060507	-0.01315025	-0.36320624
0.05659	10.70291	0.00060103	5e-08	0.0	0.0	0.00145063	5e-08	1e-08	6e-07	553.8330807	739.03451391	760.53027543	10.20169638	-0.01297908	-0.3631498
0.05669	10.71674	0.00060569	6e-08	0.0	0.0	0.00144597	5e-08	1e-08	6.1e-07	554.07201512	738.98690413	760.45852825	10.18281998	-0.01280778	-0.36309345
0.05679	10.73055	0.00061036	6e-08	0.0	0.0	0.00144129	5e-08	1e-08	6.1e-07	554.31046743	738.93937991	760.38690863	10.16397579	-0.01263647	-0.36303721
0.05689	10.74435	0.00061505	6e-08	0.0	0.0	0.00143659	5e-08	1e-08	6.2e-07	554.54843867	738.89194096	760.31541637	10.14516374	-0.01246495	-0.36298106
0.05699	10.75812	0.00061974	6e-08	0.0	0.0	0.00143189	6e-08	1e-08	6.2e-07	554.78592988	738.84458697	760.24405124	10.12638374	-0.0122933	-0.36292502
0.05709	10.77188	0.00062445	6e-08	0.0	0.0	0.00142717	6e-08	1e-08	6.3e-07	555.0229421	738.79731765	760.17281301	10.10763569	-0.01212151	-0.36286907
0.05719	10.78561	0.00062918	6e-08	0.0	0.0	0.00142244	6e-08	1e-08	6.3e-07	555.25947635	738.75013266	760.10170149	10.08891953	-0.01194959	-0.36281323
0.05729	10.79932	0.00063391	6e-08	0.0	0.0	0.0014177	6e-08	1e-08	6.3e-07	555.49553366	738.70303169	760.03071643	10.07023516	-0.01177754	-0.36275748
0.05739	10.81302	0.00063865	6e-08	0.0	0.0	0.00141295	6e-08	1e-08	6.4e-07	555.73111506	738.6560144	759.95985763	10.0515825	-0.01160534	-0.36270183
0.05749	10.82669	0.00064341	7e-08	0.0	0.0	0.00140818	6e-08	1e-08	6.4e-07	555.96622157	738.60908046	759.88912487	10.03296147	-0.011433	-0.36264629
0.05759	10.84034	0.00064818	7e-08	0.0	0.0	0.00140341	6e-08	1e-08	6.5e-07	556.20085422	738.56222953	759.81851793	10.01437198	-0.01126051	-0.36259084
0.05769	10.85398	0.00065296	7e-08	0.0	0.0	0.00139862	6e-08	1e-08	6.5e-07	556.43501403	738.51546126	759.7480366	9.99581395	-0.01108787	-0.36253548
0.05779	10.86759	0.00065774	7e-08	0.0	0.0	0.00139383	7e-08	1e-08	6.6e-07	556.66870202	738.46877529	759.67768066	9.9772873	-0.01091508	-0.36248023
0.05789	10.88118	0.00066254	7e-08	0.0	0.0	0.00138902	7e-08	1e-08	6.6e-07	556.9019192	738.42217127	759.6074499	9.95879194	-0.01074212	-0.36242508
0.05799	10.89475	0.00066735	7e-08	0.0	0.0	0.0013842	7e-08	1e-08	6.7e-07	557.13466658	738.37564886	759.5373441	9.94032779	-0.0105691	-0.36237002
0.05809	10.90831	0.00067217	7e-08	0.0	0.0	0.00137938	7e-08	1e-08	6.7e-07	557.36694517	738.32920768	759.46736305	9.92189476	-0.01039586	-0.36231506
0.05819	10.92184	0.000677	7e-08	0.0	0.0	0.00137454	7e-08	1e-08	6.8e-07	557.59875598	738.28284736	759.39750653	9.90349278	-0.01022244	-0.3622602
0.05829	10.93535	0.00068184	8e-08	0.0	0.0	0.00136969	7e-08	1e-08	6.8e-07	557.83010003	738.23656751	759.32777433	9.88512175	-0.01004886	-0.36220544
0.05839	10.94884	0.00068668	8e-08	0.0	0.0	0.00136484	8e-08	1e-08	6.9e-07	558.06097831	738.19036776	759.25816624	9.8667816	-0.00987511	-0.36215078
0.05849	10.96231	0.00069154	8e-08	0.0	0.0	0.00135997	8e-08	1e-08	6.9e-07	558.29139184	738.14424771	759.18868205	9.84847224	-0.00970118	-0.36209621
0.05859	10.97577	0.00069641	8e-08	0.0	0.0	0.0013551	8e-08	1e-08	7e-07	558.52134161	738.09820697	759.11932155	9.83019359	-0.00952707	-0.36204174
0.05869	10.9892	0.00070128	8e-08	0.0	0.0	0.00135022	8e-08	1e-08	7e-07	558.75082861	738.05224514	759.05008452	9.81194555	-0.00935278	-0.36198736
0.05879	11.00261	0.00070616	8e-08	0.0	0.0	0.00134533	8e-08	1e-08	7.1e-07	558.97985385	738.00636182	758.98097076	9.79372806	-0.0091783	-0.36193309
0.05889	11.016	0.00071105	9e-08	0.0	0.0	0.00134043	8e-08	1e-08	7.1e-07	559.20841832	737.96055659	758.91198005	9.77554103	-0.00900363	-0.36187891
0.05899	11.02937	0.00071595	9e-08	0.0	0.0	0.00133552	9e-08	1e-08	7.2e-07	559.43652301	737.91482905	758.84311219	9.75738436	-0.00882876	-0.36182482
0.05909	11.04271	0.00072086	9e-08	0.0	0.0	0.00133061	9e-08	1e-08	7.2e-07	559.66416891	737.86917878	758.77436698	9.73925799	-0.00865369	-0.36177083
0.05919	11.05604	0.00072577	9e-08	0.0	0.0	0.00132568	9e-08	1e-08	7.3e-07	559.89135701	737.8236054	758.70574419	9.72116181	-0.00847844	-0.36171694
0.05929	11.06935	0.00073069	9e-08	0.0	0.0	0.00132075	9e-08	1e-08	7.3e-07	560.11808828	737.77810856	758.63724363	9.70309576	-0.00830297	-0.36166315
0.05939	11.08264	0.00073562	9e-08	0.0	0.0	0.00131582	9e-08	1e-08	7.4e-07	560.34436371	737.73268777	758.56886508	9.68505975	-0.00812728	-0.36160945
0.05949	11.09591	0.00074055	9e-08	0.0	0.0	0.00131087	1e-07	1e-08	7.4e-07	560.57018427	737.68734259	758.50060834	9.66705369	-0.00795138	-0.36155584
0.05959	11.10915	0.0007455	1e-07	0.0	0.0	0.00130592	1e-07	1e-08	7.5e-07	560.79555096	737.64207259	758.43247321	9.64907751	-0.00777525	-0.36150234
0.05969	11.12238	0.00075044	1e-07	0.0	0.0	0.00130097	1e-07	1e-08	7.5e-07	561.02046473	737.59687733	758.36445948	9.63113111	-0.00759889	-0.36144892
0.05979	11.13559	0.0007554	1e-07	0.0	0.0	0.001296	1e-07	1e-08	7.6e-07	561.24492657	737.55175638	758.29656695	9.61321441	-0.0074223	-0.3613956
0.05989	11.14877	0.00076036	1e-07	0.0	0.0	0.00129104	1e-07	2e-08	7.6e-07	561.46893744	737.50670929	758.2287954	9.59532734	-0.00724548	-0.36134238
0.05999	11.16194	0.00076532	1e-07	0.0	0.0	0.00128606	1.1e-07	2e-08	7.7e-07	561.69249831	737.46173561	758.16114465	9.5774698	-0.00706841	-0.36128925
0.06009	11.17508	0.00077029	1.1e-07	0.0	0.0	0.00128108	1.1e-07	2e-08	7.7e-07	561.91561014	737.41683489	758.09361448	9.55964172	-0.0068911	-0.36123622
0.06019	11.18821	0.00077527	1.1e-07	0.0	0.0	0.0012761	1.1e-07	2e-08	7.8e-07	562.1382739	737.37200669	758.02620469	9.541843	-0.00671353	-0.36118328
0.06029	11.20131	0.00078025	1.1e-07	0.0	0.0	0.00127111	1.1e-07	2e-08	7.8e-07	562.36049055	737.32725054	757.95891508	9.52407358	-0.0065357	-0.36113044
0.06039	11.21439	0.00078523	1.1e-07	0.0	0.0	0.00126611	1.2e-07	2e-08	7.9e-07	562.58226103	737.28256599	757.89174545	9.50633335	-0.00635765	-0.36107769
0.06049	11.22745	0.00079022	1.1e-07	0.0	0.0	0.00126111	1.2e-07	2e-08	7.9e-07	562.80358631	737.23795275	757.82469559	9.48862224	-0.0061793	-0.36102503
0.06059	11.24049	0.00079522	1.2e-07	0.0	0.0	0.00125611	1.2e-07	2e-08	8e-07	563.02446734	737.19341023	757.75776532	9.47094017	-0.00600069	-0.36097247
0.06069	11.25352	0.00080021	1.2e-07	0.0	0.0	0.0012511	1.2e-07	2e-08	8e-07	563.24490506	737.14893798	757.69095442	9.45328705	-0.00582179	-0.36092
0.06079	11.26651	0.00080522	1.2e-07	0.0	0.0	0.00124609	1.3e-07	2e-08	8.1e-07	563.46490042	737.10453554	757.6242627	9.4356628	-0.00564261	-0.36086763
0.06089	11.27949	0.00081022	1.2e-07	0.0	0.0	0.00124107	1.3e-07	2e-08	8.1e-07	563.68445437	737.06020243	757.55768996	9.41806734	-0.00546314	-0.36081534
0.06099	11.29245	0.00081523	1.2e-07	0.0	0.0	0.00123606	1.3e-07	2e-08	8.2e-07	563.90356784	737.0159382	757.491236	9.40050058	-0.00528338	-0.36076316
0.06109	11.30539	0.00082024	1.3e-07	0.0	0.0	0.00123103	1.3e-07	2e-08	8.2e-07	564.12224178	736.97174238	757.42490062	9.38296244	-0.00510331	-0.36071106
0.06119	11.31831	0.00082525	1.3e-07	0.0	0.0	0.00122601	1.4e-07	2e-08	8.3e-07	564.34047712	736.9276145	757.35868363	9.36545284	-0.00492294	-0.36065906
0.06129	11.3312	0.00083027	1.3e-07	0.0	0.0	0.00122098	1.4e-07	2e-08	8.3e-07	564.55827479	736.88355408	757.29258483	9.34797169	-0.00474225	-0.36060715
0.06139	11.34408	0.00083529	1.3e-07	0.0	0.0	0.00121595	1.4e-07	2e-08	8.4e-07	564.77563573	736.83956067	757.22660402	9.3305189	-0.00456124	-0.36055533
0.06149	11.35693	0.00084031	1.3e-07	0.0	0.0	0.00121092	1.4e-07	2e-08	8.4e-07	564.99256086	736.79563378	757.16074101	9.31309441	-0.00437991	-0.36050361
0.06159	11.36977	0.00084534	1.4e-07	0.0	0.0	0.00120589	1.5e-07	2e-08	8.5e-07	565.2090511	736.75177295	757.09499561	9.29569811	-0.00419825	-0.36045198
0.06169	11.38258	0.00085036	1.4e-07	0.0	0.0	0.00120085	1.5e-07	2e-08	8.5e-07	565.42510738	736.70797779	757.02936761	9.27832993	-0.00401637	-0.36040044
0.06179	11.39537	0.00085539	1.4e-07	0.0	0.0	0.00119582	1.5e-07	2e-08	8.6e-07	565.64073061	736.66424778	756.96385683	9.26098979	-0.00383407	-0.36034899
0.06189	11.40814	0.00086041	1.4e-07	0.0	0.0	0.00119078	1.6e-07	2e-08	8.6e-07	565.85592171	736.62058245	756.89846306	9.2436776	-0.00365142	-0.36029763
0.06199	11.42089	0.00086544	1.5e-07	0.0	0.0	0.00118574	1.6e-07	2e-08	8.7e-07	566.0706816	736.57698131	756.83318613	9.22639328	-0.00346842	-0.36024637
0.06209	11.43362	0.00087047	1.5e-07	0.0	0.0	0.0011807	1.6e-07	2e-08	8.7e-07	566.28501119	736.5334439	756.76802583	9.20913674	-0.00328506	-0.3601952
0.06219	11.44633	0.0008755	1.5e-07	0.0	0.0	0.00117566	1.6e-07	2e-08	8.8e-07	566.49891137	736.48996975	756.70298197	9.19190791	-0.00310134	-0.36014412
0.06229	11.45902	0.00088053	1.5e-07	0.0	0.0	0.00117062	1.7e-07	2e-08	8.8e-07	566.71238307	736.44655838	756.63805437	9.17470669	-0.00291726	-0.36009313
0.06239	11.47168	0.00088556	1.6e-07	0.0	0.0	0.00116558	1.7e-07	3e-08	8.9e-07	566.92542717	736.40320934	756.57324283	9.15753302	-0.00273279	-0.36004223
0.06249	11.48433	0.00089059	1.6e-07	0.0	0.0	0.00116054	1.7e-07	3e-08	8.9e-07	567.13804459	736.35992214	756.50854716	9.14038679	-0.00254795	-0.35999142
0.06259	11.49695	0.00089562	1.6e-07	0.0	0.0	0.0011555	1.8e-07	3e-08	9e-07	567.3502362	736.31669632	756.44396717	9.12326794	-0.00236271	-0.35994071
0.06269	11.50956	0.00090065	1.6e-07	0.0	0.0	0.00115046	1.8e-07	3e-08	9e-07	567.56200291	736.27353141	756.37950267	9.10617637	-0.00217708	-0.35989008
0.06279	11.52214	0.00090567	1.7e-07	0.0	0.0	0.00114542	1.8e-07	3e-08	9.1e-07	567.77334561	736.23042695	756.31515348	9.089112	-0.00199106	-0.35983955
0.06289	11.5347	0.0009107	1.7e-07	0.0	0.0	0.00114038	1.9e-07	3e-08	9.1e-07	567.98426519	736.1873825	756.2509194	9.07207473	-0.00180478	-0.3597891
0.06299	11.54724	0.00091572	1.7e-07	0.0	0.0	0.00113534	1.9e-07	3e-08	9.2e-07	568.19476252	736.14439762	756.18680025	9.05506452	-0.00161798	-0.35973875
0.06309	11.55976	0.00092075	1.7e-07	0.0	0.0	0.00113031	1.9e-07	3e-08	9.2e-07	568.4048385	736.10147181	756.12279584	9.03808125	-0.00143077	-0.35968848
0.06319	11.57226	0.00092577	1.8e-07	0.0	0.0	0.00112527	2e-07	3e-08	9.3e-07	568.61449399	736.05860461	756.05890599	9.02112486	-0.00124314	-0.35963831
0.06329	11.58473	0.00093079	1.8e-07	0.0	0.0	0.00112024	2e-07	3e-08	9.3e-07	568.82372987	736.01579558	755.9951305	9.00419525	-0.00105508	-0.35958822
0.06339	11.59719	0.00093581	1.8e-07	0.0	0.0	0.00111521	2.1e-07	3e-08	9.4e-07	569.03254702	735.97304426	755.93146919	8.98729234	-0.0008666	-0.35953823
0.06349	11.60962	0.00094082	1.8e-07	0.0	0.0	0.00111019	2.1e-07	3e-08	9.4e-07	569.24094631	735.93035019	755.86792189	8.97041605	-0.00067768	-0.35948832
0.06359	11.62204	0.00094583	1.9e-07	0.0	0.0	0.00110516	2.1e-07	3e-08	9.5e-07	569.44892859	735.88771293	755.80448839	8.9535663	-0.00048831	-0.35943851
0.06369	11.63443	0.00095084	1.9e-07	0.0	0.0	0.00110014	2.2e-07	3e-08	9.5e-07	569.65649473	735.84513202	755.74116853	8.936743	-0.0002985	-0.35938878
0.06379	11.6468	0.00095585	1.9e-07	0.0	0.0	0.00109512	2.2e-07	3e-08	9.6e-07	569.8636456	735.80260703	755.67796211	8.91994607	-0.00010823	-0.35933914
0.06389	11.65915	0.00096085	2e-07	0.0	0.0	0.00109011	2.3e-07	3e-08	9.6e-07	570.07038204	735.76013751	755.61486895	8.90317542	8.25e-05	-0.35928959
0.06399	11.67148	0.00096585	2e-07	0.0	0.0	0.0010851	2.3e-07	3e-08	9.7e-07	570.27670491	735.71772302	755.55188887	8.88643098	0.00027369	-0.35924013
0.06409	11.68378	0.00097084	2e-07	0.0	0.0	0.00108009	2.3e-07	3e-08	9.7e-07	570.48261507	735.67536315	755.48902169	8.86971262	0.00046522	-0.35919076
0.06419	11.69607	0.00097583	2.1e-07	0.0	0.0	0.00107508	2.4e-07	4e-08	9.8e-07	570.68811336	735.6330575	755.42626723	8.85302033	0.00065732	-0.35914148
0.06429	11.70833	0.00098082	2.1e-07	0.0	0.0	0.00107009	2.4e-07	4e-08	9.8e-07	570.89320062	735.5908056	755.36362531	8.83635398	0.0008499	-0.35909228
0.06439	11.72057	0.0009858	2.1e-07	0.0	0.0	0.00106509	2.5e-07	4e-08	9.9e-07	571.0978777	735.54860704	755.30109574	8.8197135	0.00104296	-0.35904318
0.06449	11.7328	0.00099078	2.2e-07	0.0	0.0	0.0010601	2.5e-07	4e-08	9.9e-07	571.30214543	735.5064614	755.23867835	8.80309881	0.00123652	-0.35899416
0.06459	11.745	0.00099575	2.2e-07	0.0	0.0	0.00105511	2.5e-07	4e-08	1e-06	571.50600465	735.46436825	755.17637296	8.78650982	0.00143057	-0.35894523
0.06469	11.75717	0.00100072	2.2e-07	0.0	0.0	0.00105013	2.6e-07	4e-08	1e-06	571.70945618	735.4223272	755.11417939	8.76994644	0.00162512	-0.35889639
0.06479	11.76933	0.00100568	2.2e-07	0.0	0.0	0.00104516	2.6e-07	4e-08	1.01e-06	571.91250086	735.38033784	755.05209746	8.7534086	0.00182018	-0.35884763
0.06489	11.78147	0.00101064	2.3e-07	0.0	0.0	0.00104019	2.7e-07	4e-08	1.01e-06	572.11513951	735.33839977	754.99012699	8.73689621	0.00201575	-0.35879897
0.06499	11.79358	0.00101559	2.3e-07	0.0	0.0	0.00103522	2.7e-07	4e-08	1.02e-06	572.31737296	735.29651259	754.9282678	8.72040919	0.00221183	-0.35875039
0.06509	11.80567	0.00102053	2.3e-07	0.0	0.0	0.00103026	2.8e-07	4e-08	1.02e-06	572.51920201	735.2546759	754.86651973	8.70394746	0.00240845	-0.35870189
0.06519	11.81774	0.00102547	2.4e-07	0.0	0.0	0.00102531	2.8e-07	4e-08	1.03e-06	572.72062749	735.21288933	754.80488259	8.68751092	0.00260559	-0.35865349
0.06529	11.82979	0.0010304	2.4e-07	0.0	0.0	0.00102036	2.9e-07	4e-08	1.03e-06	572.9216502	735.1711525	754.74335621	8.67109944	0.00280314	-0.35860517
0.06539	11.84182	0.00103533	2.5e-07	0.0	0.0	0.00101543	2.9e-07	4e-08	1.04e-06	573.12227097	735.12946506	754.68194041	8.65471304	0.00300131	-0.35855694
0.06549	11.85382	0.00104025	2.5e-07	0.0	0.0	0.00101049	3e-07	4e-08	1.04e-06	573.32249059	735.08782663	754.62063503	8.63835158	0.00320002	-0.35850879
0.06559	11.86581	0.00104516	2.5e-07	0.0	0.0	0.00100557	3e-07	5e-08	1.05e-06	573.52230986	735.04623684	754.55943988	8.62201499	0.00339928	-0.35846074
0.06569	11.87777	0.00105006	2.6e-07	0.0	0.0	0.00100065	3.1e-07	5e-08	1.05e-06	573.72172959	735.00469533	754.49835479	8.60570317	0.00359908	-0.35841276
0.06579	11.88971	0.00105496	2.6e-07	0.0	0.0	0.00099573	3.1e-07	5e-08	1.06e-06	573.92075057	734.96320176	754.43737959	8.58941606	0.00379944	-0.35836488
0.06589	11.90163	0.00105985	2.6e-07	0.0	0.0	0.00099083	3.2e-07	5e-08	1.06e-06	574.11937358	734.92175578	754.37651411	8.57315355	0.00400036	-0.35831708
0.06599	11.91353	0.00106473	2.7e-07	0.0	0.0	0.00098593	3.2e-07	5e-08	1.07e-06	574.31759943	734.88035706	754.31575817	8.55691557	0.00420184	-0.35826937
0.06609	11.9254	0.00106961	2.7e-07	0.0	0.0	0.00098104	3.3e-07	5e-08	1.07e-06	574.51542888	734.83900526	754.25511161	8.54070204	0.00440389	-0.35822174
0.06619	11.93726	0.00107447	2.7e-07	0.0	0.0	0.00097616	3.3e-07	5e-08	1.08e-06	574.71286274	734.79770007	754.19457426	8.52451287	0.00460652	-0.3581742
0.06629	11.94909	0.00107933	2.8e-07	0.0	0.0	0.00097129	3.4e-07	5e-08	1.08e-06	574.90990176	734.75644116	754.13414594	8.50834798	0.00480972	-0.35812674
0.06639	11.9609	0.00108418	2.8e-07	0.0	0.0	0.00096643	3.5e-07	5e-08	1.09e-06	575.10654674	734.71522823	754.07382648	8.49220728	0.00501351	-0.35807937
0.06649	11.97269	0.00108902	2.9e-07	0.0	0.0	0.00096157	3.5e-07	5e-08	1.09e-06	575.30279843	734.67406097	754.01361572	8.47609062	0.00521777	-0.35803208
0.06659	11.98445	0.00109385	2.9e-07	0.0	0.0	0.00095672	3.6e-07	5e-08	1.1e-06	575.49865763	734.6329391	753.95351349	8.45999802	0.00542268	-0.35798488
0.06669	11.9962	0.00109868	2.9e-07	0.0	0.0	0.00095188	3.6e-07	5e-08	1.1e-06	575.69412508	734.59186233	753.89351962	8.44392936	0.0056282	-0.35793777
0.06679	12.00792	0.00110349	3e-07	0.0	0.0	0.00094706	3.7e-07	6e-08	1.11e-06	575.88920155	734.55083038	753.83363394	8.42788456	0.00583431	-0.35789074
0.06689	12.01962	0.00110829	3e-07	0.0	0.0	0.00094224	3.7e-07	6e-08	1.11e-06	576.0838878	734.50984297	753.77385629	8.41186352	0.00604101	-0.35784379
0.06699	12.0313	0.00111309	3.1e-07	0.0	0.0	0.00093743	3.8e-07	6e-08	1.11e-06	576.27818458	734.46889985	753.7141865	8.39586617	0.00624832	-0.35779693
0.06709	12.04296	0.00111787	3.1e-07	0.0	0.0	0.00093263	3.9e-07	6e-08	1.12e-06	576.47209264	734.42800077	753.6546244	8.37989242	0.00645624	-0.35775016
0.06719	12.05459	0.00112265	3.2e-07	0.0	0.0	0.00092783	3.9e-07	6e-08	1.12e-06	576.66561273	734.38714547	753.59516983	8.36394219	0.00666476	-0.35770347
0.06729	12.0662	0.00112741	3.2e-07	0.0	0.0	0.00092305	4e-07	6e-08	1.13e-06	576.8587456	734.34633372	753.53582263	8.34801539	0.0068739	-0.35765686
0.06739	12.0778	0.00113216	3.2e-07	0.0	0.0	0.00091828	4.1e-07	6e-08	1.13e-06	577.05149198	734.3055653	753.47658262	8.33211193	0.00708366	-0.35761034
0.06749	12.08936	0.00113691	3.3e-07	0.0	0.0	0.00091352	4.1e-07	6e-08	1.14e-06	577.24385262	734.26483999	753.41744966	8.31623173	0.00729404	-0.3575639
0.06759	12.10091	0.00114164	3.3e-07	0.0	0.0	0.00090877	4.2e-07	6e-08	1.14e-06	577.43582825	734.22415757	753.35842357	8.30037472	0.00750504	-0.35751754
0.06769	12.11243	0.00114636	3.4e-07	0.0	0.0	0.00090404	4.3e-07	6e-08	1.15e-06	577.62741959	734.18351785	753.29950419	8.28454079	0.00771667	-0.35747127
0.06779	12.12394	0.00115107	3.4e-07	0.0	0.0	0.00089931	4.3e-07	7e-08	1.15e-06	577.81862739	734.1429206	753.24069137	8.26872974	0.00792877	-0.35742509
0.06789	12.13542	0.00115577	3.5e-07	0.0	0.0	0.00089459	4.4e-07	7e-08	1.16e-06	578.00945237	734.10236565	753.18198493	8.2529417	0.00814162	-0.35737898
0.06799	12.14687	0.00116046	3.5e-07	0.0	0.0	0.00088988	4.5e-07	7e-08	1.16e-06	578.19989524	734.06185283	753.12338473	8.23717649	0.0083551	-0.35733296
0.06809	12.15831	0.00116514	3.6e-07	0.0	0.0	0.00088519	4.5e-07	7e-08	1.17e-06	578.38995672	734.02138199	753.06489059	8.22143403	0.00856921	-0.35728702
0.06819	12.16972	0.0011698	3.6e-07	0.0	0.0	0.00088051	4.6e-07	7e-08	1.17e-06	578.57963753	733.98095296	753.00650237	8.20571423	0.00878396	-0.35724117
0.06829	12.18111	0.00117446	3.6e-07	0.0	0.0	0.00087584	4.7e-07	7e-08	1.18e-06	578.76893837	733.94056561	752.94821989	8.19001701	0.00899934	-0.3571954
0.06839	12.19248	0.0011791	3.7e-07	0.0	0.0	0.00087118	4.7e-07	7e-08	1.18e-06	578.95785995	733.9002198	752.89004301	8.17434227	0.00921537	-0.35714971
0.06849	12.20383	0.00118373	3.7e-07	0.0	0.0	0.00086653	4.8e-07	7e-08	1.19e-06	579.14640297	733.8599154	752.83197157	8.15868995	0.00943204	-0.35710411
0.06859	12.21515	0.00118835	3.8e-07	0.0	0.0	0.00086189	4.9e-07	7e-08	1.19e-06	579.33456814	733.81965231	752.7740054	8.14305994	0.00964935	-0.35705858
0.06869	12.22646	0.00119295	3.8e-07	0.0	0.0	0.00085727	5e-07	7e-08	1.2e-06	579.52235615	733.77943043	752.71614435	8.12745216	0.00986732	-0.35701314
0.06879	12.23774	0.00119754	3.9e-07	0.0	0.0	0.00085266	5e-07	8e-08	1.2e-06	579.7097677	733.73924965	752.65838827	8.11186653	0.01008593	-0.35696779
0.06889	12.24899	0.00120212	3.9e-07	0.0	0.0	0.00084806	5.1e-07	8e-08	1.2e-06	579.89680346	733.69910991	752.600737	8.09630296	0.0103052	-0.35692251
0.06899	12.26023	0.00120669	4e-07	0.0	0.0	0.00084347	5.2e-07	8e-08	1.21e-06	580.08346389	733.65901109	752.54319046	8.08073994	0.01052498	-0.35687732
0.06909	12.27144	0.00121125	4e-07	0.0	0.0	0.0008389	5.3e-07	8e-08	1.21e-06	580.26974959	733.61895313	752.48574852	8.06521303	0.01074552	-0.35683221
0.06919	12.28263	0.00121579	4.1e-07	0.0	0.0	0.00083434	5.3e-07	8e-08	1.22e-06	580.45566139	733.578936	752.42841097	8.04970674	0.0109667	-0.35678718
0.06929	12.2938	0.00122032	4.1e-07	0.0	0.0	0.0008298	5.4e-07	8e-08	1.22e-06	580.64119992	733.53895966	752.37117768	8.03422086	0.01118853	-0.35674223
0.06939	12.30494	0.00122483	4.2e-07	0.0	1e-08	0.00082526	5.5e-07	8e-08	1.23e-06	580.82636583	733.49902408	752.3140485	8.01875521	0.01141102	-0.35669737
0.06949	12.31606	0.00122933	4.2e-07	0.0	1e-08	0.00082074	5.6e-07	8e-08	1.23e-06	581.01115976	733.45912926	752.2570233	8.00330959	0.01163416	-0.35665259
0.06959	12.32716	0.00123382	4.3e-07	0.0	1e-08	0.00081623	5.7e-07	9e-08	1.24e-06	581.19558233	733.41927518	752.20010192	7.9878838	0.01185795	-0.35660788
0.06969	12.33824	0.00123829	4.3e-07	0.0	1e-08	0.00081174	5.7e-07	9e-08	1.24e-06	581.37963416	733.37946185	752.14328423	7.97247762	0.0120824	-0.35656326
0.06979	12.34929	0.00124275	4.4e-07	0.0	1e-08	0.00080726	5.8e-07	9e-08	1.25e-06	581.56331587	733.3396893	752.08657009	7.95709085	0.0123075	-0.35651872
0.06989	12.36032	0.0012472	4.5e-07	0.0	1e-08	0.0008028	5.9e-07	9e-08	1.25e-06	581.74662807	733.29995754	752.02995938	7.94172328	0.01253326	-0.35647427
0.06999	12.37133	0.00125163	4.5e-07	0.0	1e-08	0.00079834	6e-07	9e-08	1.25e-06	581.92957137	733.26026664	751.97345194	7.92637467	0.01275968	-0.35642989
0.07009	12.38232	0.00125605	4.6e-07	0.0	1e-08	0.00079391	6.1e-07	9e-08	1.26e-06	582.11214634	733.22061664	751.91704765	7.91104482	0.01298675	-0.35638559
0.07019	12.39328	0.00126045	4.6e-07	0.0	1e-08	0.00078948	6.2e-07	9e-08	1.26e-06	582.29435402	733.18100757	751.86074625	7.89578988	0.01321436	-0.35634138
0.07029	12.40422	0.00126484	4.7e-07	0.0	1e-08	0.00078507	6.3e-07	1e-07	1.27e-06	582.47619567	733.14143945	751.80454742	7.88051647	0.01344271	-0.35629724
0.07039	12.41514	0.00126921	4.7e-07	0.0	1e-08	0.00078068	6.3e-07	1e-07	1.27e-06	582.65767126	733.10191243	751.7484512	7.8652644	0.01367171	-0.35625319
0.07049	12.42603	0.00127357	4.8e-07	0.0	1e-08	0.0007763	6.4e-07	1e-07	1.28e-06	582.83878143	733.06242661	751.69245745	7.85003375	0.01390135	-0.35620922
0.07059	12.4369	0.00127792	4.8e-07	0.0	1e-08	0.00077193	6.5e-07	1e-07	1.28e-06	583.01952683	733.02298211	751.636566	7.83482457	0.01413165	-0.35616532
0.07069	12.44775	0.00128225	4.9e-07	0.0	1e-08	0.00076758	6.6e-07	1e-07	1.28e-06	583.19990811	732.98357904	751.58077672	7.81963692	0.01436259	-0.35612151
0.07079	12.45858	0.00128656	5e-07	0.0	1e-08	0.00076325	6.7e-07	1e-07	1.29e-06	583.37992592	732.94421754	751.52508945	7.80447089	0.01459418	-0.35607778
0.07089	12.46938	0.00129086	5e-07	0.0	1e-08	0.00075893	6.8e-07	1e-07	1.29e-06	583.55958092	732.90489777	751.46950403	7.78932656	0.01482641	-0.35603412
0.07099	12.48016	0.00129515	5.1e-07	0.0	1e-08	0.00075462	6.9e-07	1.1e-07	1.3e-06	583.73887374	732.86561989	751.41402032	7.77420401	0.01505929	-0.35599055
0.07109	12.49092	0.00129942	5.1e-07	0.0	1e-08	0.00075033	7e-07	1.1e-07	1.3e-06	583.91780504	732.82638407	751.35863816	7.75910334	0.01529281	-0.35594706
0.07119	12.50165	0.00130367	5.2e-07	0.0	1e-08	0.00074605	7.1e-07	1.1e-07	1.31e-06	584.09637548	732.7871905	751.30335739	7.74402467	0.01552697	-0.35590365
0.07129	12.51236	0.00130791	5.3e-07	0.0	1e-08	0.00074179	7.2e-07	1.1e-07	1.31e-06	584.27458571	732.74803938	751.24817787	7.72896809	0.01576176	-0.35586031
0.07139	12.52305	0.00131213	5.3e-07	0.0	1e-08	0.00073755	7.3e-07	1.1e-07	1.31e-06	584.4524363	732.70893093	751.19309945	7.71390149	0.01599713	-0.35581706
0.07149	12.53372	0.00131634	5.4e-07	0.0	1e-08	0.00073332	7.4e-07	1.1e-07	1.32e-06	584.6299272	732.66986525	751.1381222	7.69887785	0.01623318	-0.35577388
0.07159	12.54436	0.00132053	5.4e-07	0.0	1e-08	0.00072911	7.5e-07	1.1e-07	1.32e-06	584.80705958	732.63084268	751.0832458	7.6838747	0.01646986	-0.35573079
0.07169	12.55498	0.00132471	5.5e-07	0.0	1e-08	0.00072491	7.6e-07	1.2e-07	1.33e-06	584.98383403	732.59186345	751.02847012	7.668892	0.01670716	-0.35568777
0.07179	12.56557	0.00132887	5.6e-07	0.0	1e-08	0.00072073	7.7e-07	1.2e-07	1.33e-06	585.16025118	732.55292783	750.973795	7.65392971	0.01694509	-0.35564483
0.07189	12.57614	0.00133301	5.6e-07	0.0	1e-08	0.00071656	7.8e-07	1.2e-07	1.34e-06	585.33631161	732.5140361	750.91922031	7.6389878	0.01718364	-0.35560197
0.07199	12.58669	0.00133714	5.7e-07	0.0	1e-08	0.00071241	7.9e-07	1.2e-07	1.34e-06	585.51201595	732.47518855	750.86474591	7.62406622	0.0174228	-0.35555919
0.07209	12.59722	0.00134125	5.7e-07	0.0	1e-08	0.00070828	8e-07	1.2e-07	1.34e-06	585.68736479	732.43638547	750.81037164	7.60916494	0.01766258	-0.35551649
0.07219	12.60772	0.00134534	5.8e-07	0.0	1e-08	0.00070416	8.1e-07	1.2e-07	1.35e-06	585.86235873	732.39762718	750.75609737	7.59428393	0.01790297	-0.35547387
0.07229	12.6182	0.00134942	5.9e-07	0.0	1e-08	0.00070006	8.2e-07	1.3e-07	1.35e-06	586.03699837	732.35891402	750.70192295	7.57942314	0.01814397	-0.35543132
0.07239	12.62866	0.00135348	5.9e-07	0.0	1e-08	0.00069597	8.3e-07	1.3e-07	1.36e-06	586.21128431	732.32024633	750.64784825	7.56458254	0.01838558	-0.35538886
0.07249	12.63909	0.00135753	6e-07	0.0	1e-08	0.00069191	8.4e-07	1.3e-07	1.36e-06	586.38521714	732.28162446	750.59387311	7.54976209	0.01862778	-0.35534647
0.07259	12.6495	0.00136156	6.1e-07	0.0	1e-08	0.00068785	8.5e-07	1.3e-07	1.36e-06	586.55879744	732.24304879	750.53999741	7.53496055	0.01887058	-0.35530416
0.07269	12.65988	0.00136557	6.1e-07	0.0	1e-08	0.00068382	8.7e-07	1.3e-07	1.37e-06	586.73202489	732.20451956	750.48622126	7.52012969	0.01911389	-0.35526193
0.07279	12.67024	0.00136956	6.2e-07	0.0	1e-08	0.0006798	8.8e-07	1.3e-07	1.37e-06	586.90490057	732.16603725	750.4325444	7.50535292	0.01935785	-0.35521977
0.07289	12.68058	0.00137354	6.3e-07	0.0	1e-08	0.0006758	8.9e-07	1.4e-07	1.38e-06	587.07742507	732.12760227	750.37896665	7.49059348	0.01960238	-0.3551777
0.07299	12.69089	0.00137751	6.3e-07	0.0	1e-08	0.00067181	9e-07	1.4e-07	1.38e-06	587.24959892	732.08921505	750.32548791	7.47585112	0.01984749	-0.3551357
0.07309	12.70119	0.00138145	6.4e-07	0.0	1e-08	0.00066784	9.1e-07	1.4e-07	1.38e-06	587.42142264	732.05087601	750.27210806	7.46112555	0.02009318	-0.35509378
0.07319	12.71145	0.00138538	6.5e-07	0.0	1e-08	0.00066389	9.2e-07	1.4e-07	1.39e-06	587.59289672	732.0125856	750.21882697	7.4464165	0.02033942	-0.35505194
0.07329	12.7217	0.00138929	6.6e-07	0.0	1e-08	0.00065995	9.3e-07	1.4e-07	1.39e-06	587.76402166	731.97434429	750.16564454	7.43172367	0.02058623	-0.35501017
0.07339	12.73192	0.00139318	6.6e-07	0.0	1e-08	0.00065603	9.5e-07	1.5e-07	1.4e-06	587.93479795	731.93615253	750.11256064	7.41704677	0.02083359	-0.35496848
0.07349	12.74211	0.00139706	6.7e-07	0.0	1e-08	0.00065213	9.6e-07	1.5e-07	1.4e-06	588.10522606	731.89801083	750.05957517	7.40238548	0.0210815	-0.35492687
0.07359	12.75228	0.00140092	6.8e-07	0.0	1e-08	0.00064825	9.7e-07	1.5e-07	1.4e-06	588.27530647	731.85991968	750.00668801	7.38773949	0.02132995	-0.35488534
0.07369	12.76243	0.00140476	6.8e-07	0.0	1e-08	0.00064438	9.8e-07	1.5e-07	1.41e-06	588.44503963	731.8218796	749.95389907	7.37310848	0.02157895	-0.35484388
0.07379	12.77256	0.00140859	6.9e-07	0.0	1e-08	0.00064053	9.9e-07	1.5e-07	1.41e-06	588.61442601	731.78389111	749.90120822	7.35849211	0.02182847	-0.3548025
0.07389	12.78266	0.0014124	7e-07	0.0	1e-08	0.0006367	1.01e-06	1.5e-07	1.42e-06	588.78346677	731.74595469	749.84861517	7.34394137	0.0220785	-0.3547612
0.07399	12.79274	0.00141619	7e-07	0.0	1e-08	0.00063288	1.02e-06	1.6e-07	1.42e-06	588.95216228	731.70807091	749.79611983	7.3293702	0.02232906	-0.35471997
0.07409	12.80279	0.00141996	7.1e-07	0.0	1e-08	0.00062908	1.03e-06	1.6e-07	1.42e-06	589.12051272	731.67024035	749.74372217	7.31481539	0.02258013	-0.35467883
0.07419	12.81282	0.00142371	7.2e-07	0.0	1e-08	0.0006253	1.04e-06	1.6e-07	1.43e-06	589.28851859	731.6324636	749.69142207	7.30027683	0.0228317	-0.35463775
0.07429	12.82282	0.00142745	7.3e-07	0.0	1e-08	0.00062154	1.06e-06	1.6e-07	1.43e-06	589.45618037	731.59474125	749.63921942	7.2857544	0.02308378	-0.35459676
0.07439	12.8328	0.00143117	7.3e-07	0.0	1e-08	0.00061779	1.07e-06	1.6e-07	1.43e-06	589.62349852	731.5570739	749.58711411	7.27124797	0.02333634	-0.35455584
0.07449	12.84276	0.00143488	7.4e-07	0.0	1e-08	0.00061406	1.08e-06	1.7e-07	1.44e-06	589.79047353	731.51946218	749.53510603	7.25675743	0.02358939	-0.35451499
0.07459	12.8527	0.00143856	7.5e-07	0.0	1e-08	0.00061035	1.1e-06	1.7e-07	1.44e-06	589.95710585	731.48190673	749.48319505	7.24228265	0.02384292	-0.35447423
0.07469	12.8626	0.00144223	7.6e-07	0.0	1e-08	0.00060665	1.11e-06	1.7e-07	1.45e-06	590.12339595	731.44440818	749.43138108	7.22782352	0.02409691	-0.35443354
0.07479	12.87249	0.00144588	7.6e-07	0.0	1e-08	0.00060298	1.12e-06	1.7e-07	1.45e-06	590.2893443	731.40696721	749.37966401	7.21337991	0.02435137	-0.35439292
0.07489	12.88235	0.00144951	7.7e-07	0.0	1e-08	0.00059932	1.14e-06	1.7e-07	1.45e-06	590.45495134	731.36958449	749.32804371	7.19895171	0.02460628	-0.35435238
0.07499	12.89219	0.00145313	7.8e-07	0.0	1e-08	0.00059567	1.15e-06	1.8e-07	1.46e-06	590.62021753	731.33226071	749.27652009	7.1845388	0.02486163	-0.35431192
0.07509	12.902	0.00145672	7.9e-07	0.0	1e-08	0.00059205	1.16e-06	1.8e-07	1.46e-06	590.78514352	731.29499654	749.22509298	7.17016159	0.02511744	-0.35427153
0.07519	12.91179	0.0014603	8e-07	0.0	1e-08	0.00058844	1.18e-06	1.8e-07	1.46e-06	590.94972991	731.25779267	749.17376223	7.15578591	0.02537367	-0.35423122
0.07529	12.92155	0.00146386	8e-07	0.0	1e-08	0.00058486	1.19e-06	1.8e-07	1.47e-06	591.11397696	731.22064986	749.12252779	7.14142635	0.02563032	-0.35419098
0.07539	12.93129	0.00146741	8.1e-07	0.0	1e-08	0.00058128	1.21e-06	1.9e-07	1.47e-06	591.27788513	731.18356886	749.07138954	7.12708288	0.02588738	-0.35415082
0.07549	12.941	0.00147093	8.2e-07	0.0	1e-08	0.00057773	1.22e-06	1.9e-07	1.47e-06	591.44145489	731.14655043	749.02034736	7.11275551	0.02614485	-0.35411074
0.07559	12.95069	0.00147444	8.3e-07	0.0	1e-08	0.00057419	1.23e-06	1.9e-07	1.48e-06	591.60468671	731.10959533	748.96940116	7.09844423	0.02640272	-0.35407073
0.07569	12.96036	0.00147793	8.4e-07	0.0	1e-08	0.00057068	1.25e-06	1.9e-07	1.48e-06	591.76758104	731.07270434	748.91855081	7.08414904	0.02666097	-0.3540308
0.07579	12.97	0.0014814	8.4e-07	0.0	1e-08	0.00056718	1.26e-06	1.9e-07	1.49e-06	591.93013836	731.03587828	748.8677962	7.06986996	0.0269196	-0.35399094
0.07589	12.97962	0.00148486	8.5e-07	0.0	1e-08	0.00056369	1.28e-06	2e-07	1.49e-06	592.0923591	730.99911794	748.81713721	7.055607	0.02717859	-0.35395115
0.07599	12.98921	0.00148829	8.6e-07	0.0	1e-08	0.00056023	1.29e-06	2e-07	1.49e-06	592.25424375	730.96242415	748.76657375	7.04136016	0.02743795	-0.35391145
0.07609	12.99878	0.00149171	8.7e-07	0.0	1e-08	0.00055678	1.31e-06	2e-07	1.5e-06	592.41579276	730.92579776	748.71610569	7.02712948	0.02769766	-0.35387181
0.07619	13.00832	0.00149511	8.8e-07	0.0	1e-08	0.00055335	1.32e-06	2e-07	1.5e-06	592.57700658	730.88923961	748.66573291	7.01291499	0.0279577	-0.35383225
0.07629	13.01784	0.00149849	8.8e-07	0.0	1e-08	0.00054994	1.34e-06	2.1e-07	1.5e-06	592.73788557	730.85275054	748.61545535	6.99869673	0.02821807	-0.35379277
0.07639	13.02733	0.00150186	8.9e-07	0.0	1e-08	0.00054655	1.35e-06	2.1e-07	1.51e-06	592.89842987	730.81633133	748.56527298	6.98450764	0.02847877	-0.35375336
0.07649	13.0368	0.0015052	9e-07	0.0	1e-08	0.00054317	1.37e-06	2.1e-07	1.51e-06	593.05864019	730.77998296	748.51518561	6.97033365	0.02873977	-0.35371402
0.07659	13.04625	0.00150853	9.1e-07	0.0	1e-08	0.00053981	1.38e-06	2.1e-07	1.51e-06	593.21851696	730.74370632	748.46519313	6.9561747	0.02900107	-0.35367476
0.07669	13.05567	0.00151184	9.2e-07	0.0	1e-08	0.00053647	1.4e-06	2.2e-07	1.52e-06	593.37806061	730.70750233	748.41529545	6.94203072	0.02926266	-0.35363558
0.07679	13.06506	0.00151514	9.3e-07	0.0	1e-08	0.00053315	1.41e-06	2.2e-07	1.52e-06	593.53727156	730.67137192	748.36549246	6.92790166	0.02952453	-0.35359647
0.07689	13.07443	0.00151841	9.4e-07	0.0	1e-08	0.00052985	1.43e-06	2.2e-07	1.52e-06	593.69615024	730.63531602	748.31578405	6.91378746	0.02978667	-0.35355743
0.07699	13.08377	0.00152167	9.4e-07	0.0	1e-08	0.00052656	1.44e-06	2.2e-07	1.53e-06	593.85469707	730.5993356	748.26617012	6.89968805	0.03004906	-0.35351847
0.07709	13.09309	0.00152491	9.5e-07	0.0	1e-08	0.00052329	1.46e-06	2.3e-07	1.53e-06	594.01291246	730.56343162	748.21665057	6.88560338	0.0303117	-0.35347958
0.07719	13.10239	0.00152813	9.6e-07	0.0	1e-08	0.00052004	1.48e-06	2.3e-07	1.53e-06	594.17079684	730.52760506	748.1672253	6.87153339	0.03057457	-0.35344076
0.07729	13.11166	0.00153133	9.7e-07	0.0	1e-08	0.0005168	1.49e-06	2.3e-07	1.54e-06	594.32835062	730.49185691	748.1178942	6.85747803	0.03083766	-0.35340202
0.07739	13.1209	0.00153451	9.8e-07	0.0	1e-08	0.00051359	1.51e-06	2.3e-07	1.54e-06	594.48557421	730.45618818	748.06865718	6.84343724	0.03110097	-0.35336336
0.07749	13.13012	0.00153768	9.9e-07	0.0	1e-08	0.00051039	1.52e-06	2.4e-07	1.54e-06	594.642468	730.42059989	748.01951414	6.82937843	0.03136449	-0.35332476
0.07759	13.13932	0.00154083	1e-06	0.0	1e-08	0.00050721	1.54e-06	2.4e-07	1.55e-06	594.79903157	730.38509296	747.97046522	6.81535471	0.03162819	-0.35328624
0.07769	13.14849	0.00154396	1.01e-06	0.0	1e-08	0.00050405	1.56e-06	2.4e-07	1.55e-06	594.95526588	730.34966852	747.92151015	6.80134334	0.03189206	-0.3532478
0.07779	13.15763	0.00154707	1.01e-06	0.0	1e-08	0.0005009	1.57e-06	2.4e-07	1.55e-06	595.11117129	730.31432761	747.87264886	6.78734409	0.0321561	-0.35320943
0.07789	13.16675	0.00155017	1.02e-06	0.0	1e-08	0.00049778	1.59e-06	2.5e-07	1.55e-06	595.26674814	730.27907131	747.82388127	6.77335672	0.03242029	-0.35317113
0.07799	13.17584	0.00155325	1.03e-06	0.0	1e-08	0.00049467	1.61e-06	2.5e-07	1.56e-06	595.42199679	730.24390069	747.77520728	6.75938097	0.03268462	-0.3531329
0.07809	13.18491	0.00155631	1.04e-06	0.0	1e-08	0.00049158	1.62e-06	2.5e-07	1.56e-06	595.57691755	730.20881684	747.72662682	6.74541658	0.03294908	-0.35309475
0.07819	13.19395	0.00155935	1.05e-06	0.0	2e-08	0.0004885	1.64e-06	2.5e-07	1.56e-06	595.73151077	730.17382087	747.67813981	6.7314633	0.03321365	-0.35305667
0.07829	13.20297	0.00156237	1.06e-06	0.0	2e-08	0.00048545	1.66e-06	2.6e-07	1.57e-06	595.88577676	730.1389139	747.62974618	6.71752085	0.03347833	-0.35301867
0.07839	13.21196	0.00156538	1.07e-06	0.0	2e-08	0.00048241	1.68e-06	2.6e-07	1.57e-06	596.03971585	730.10409705	747.58144585	6.70358895	0.03374309	-0.35298074
0.07849	13.22092	0.00156837	1.08e-06	0.0	2e-08	0.00047939	1.69e-06	2.6e-07	1.57e-06	596.19332833	730.06937147	747.53323876	6.68966732	0.03400792	-0.35294288
0.07859	13.22986	0.00157134	1.09e-06	0.0	2e-08	0.00047638	1.71e-06	2.7e-07	1.58e-06	596.34661451	730.03473831	747.48512482	6.67575567	0.03427282	-0.35290509
0.07869	13.23878	0.00157429	1.1e-06	0.0	2e-08	0.0004734	1.73e-06	2.7e-07	1.58e-06	596.49957468	730.00019874	747.43710397	6.6618537	0.03453777	-0.35286738
0.07879	13.24767	0.00157723	1.11e-06	0.0	2e-08	0.00047043	1.75e-06	2.7e-07	1.58e-06	596.65221007	729.96575398	747.38917587	6.64801806	0.03480287	-0.35282974
0.07889	13.25653	0.00158014	1.12e-06	0.0	2e-08	0.00046748	1.76e-06	2.7e-07	1.58e-06	596.8045206	729.93140519	747.34134057	6.63415298	0.03506792	-0.35279217
0.07899	13.26537	0.00158304	1.12e-06	0.0	2e-08	0.00046454	1.78e-06	2.8e-07	1.59e-06	596.95650641	729.89715358	747.29359804	6.62029965	0.03533297	-0.35275468
0.07909	13.27418	0.00158593	1.13e-06	0.0	2e-08	0.00046163	1.8e-06	2.8e-07	1.59e-06	597.10816785	729.86300037	747.24594819	6.606458	0.03559803	-0.35271726
0.07919	13.28296	0.00158879	1.14e-06	0.0	2e-08	0.00045873	1.82e-06	2.8e-07	1.59e-06	597.25950524	729.8289468	747.19839095	6.59262798	0.03586307	-0.35267991
0.07929	13.29172	0.00159164	1.15e-06	0.0	2e-08	0.00045585	1.84e-06	2.9e-07	1.6e-06	597.41051892	729.7949941	747.15092623	6.57880953	0.03612809	-0.35264264
0.07939	13.30046	0.00159447	1.16e-06	0.0	2e-08	0.00045299	1.85e-06	2.9e-07	1.6e-06	597.56120921	729.76114353	747.10355397	6.56500259	0.03639307	-0.35260544
0.07949	13.30917	0.00159728	1.17e-06	0.0	2e-08	0.00045014	1.87e-06	2.9e-07	1.6e-06	597.71157645	729.72739636	747.05627407	6.55120712	0.03665799	-0.35256831
0.07959	13.31785	0.00160007	1.18e-06	0.0	2e-08	0.00044731	1.89e-06	2.9e-07	1.61e-06	597.86162095	729.69375388	747.00908647	6.53742308	0.03692284	-0.35253125
0.07969	13.3265	0.00160285	1.19e-06	0.0	2e-08	0.0004445	1.91e-06	3e-07	1.61e-06	598.01134304	729.66021738	746.96199108	6.52365041	0.0371876	-0.35249426
0.07979	13.33513	0.00160561	1.2e-06	0.0	2e-08	0.0004417	1.93e-06	3e-07	1.61e-06	598.16074306	729.62678816	746.91498782	6.50988908	0.03745227	-0.35245735
0.07989	13.34374	0.00160835	1.21e-06	0.0	2e-08	0.00043893	1.95e-06	3e-07	1.61e-06	598.3098213	729.59346754	746.86807663	6.49613905	0.03771683	-0.35242051
0.07999	13.35231	0.00161108	1.22e-06	0.0	2e-08	0.00043617	1.97e-06	3.1e-07	1.62e-06	598.45857785	729.56025686	746.8212575	6.48237967	0.03798136	-0.35238374
0.08009	13.36086	0.00161379	1.23e-06	0.0	2e-08	0.00043342	1.99e-06	3.1e-07	1.62e-06	598.60701299	729.52715744	746.77453036	6.46864526	0.03824568	-0.35234705
0.08019	13.36939	0.00161648	1.24e-06	0.0	2e-08	0.0004307	2.01e-06	3.1e-07	1.62e-06	598.75512714	729.49417066	746.7278951	6.45492091	0.03850985	-0.35231042
0.08029	13.37789	0.00161915	1.25e-06	0.0	2e-08	0.00042799	2.03e-06	3.2e-07	1.62e-06	598.90292061	729.46129787	746.68135166	6.44120652	0.03877385	-0.35227387
0.08039	13.38636	0.00162181	1.26e-06	0.0	2e-08	0.0004253	2.04e-06	3.2e-07	1.63e-06	599.05039367	729.42854046	746.63489996	6.42750196	0.03903767	-0.35223739
0.08049	13.3948	0.00162444	1.27e-06	0.0	2e-08	0.00042262	2.06e-06	3.2e-07	1.63e-06	599.19754662	729.39589983	746.58853995	6.4138071	0.0393013	-0.35220099
0.08059	13.40322	0.00162707	1.28e-06	0.0	2e-08	0.00041997	2.08e-06	3.2e-07	1.63e-06	599.34437972	729.36337737	746.54227155	6.40012181	0.03956471	-0.35216465
0.08069	13.41161	0.00162967	1.29e-06	0.0	2e-08	0.00041733	2.1e-06	3.3e-07	1.64e-06	599.49089327	729.3309745	746.49609471	6.38644597	0.0398279	-0.35212839
0.08079	13.41998	0.00163226	1.3e-06	0.0	2e-08	0.0004147	2.12e-06	3.3e-07	1.64e-06	599.63708752	729.29869265	746.45000935	6.37277946	0.04009085	-0.3520922
0.08089	13.42832	0.00163483	1.31e-06	0.0	2e-08	0.0004121	2.14e-06	3.3e-07	1.64e-06	599.78296275	729.26653327	746.40401543	6.35912215	0.04035355	-0.35205608
0.08099	13.43663	0.00163738	1.32e-06	0.0	2e-08	0.00040951	2.16e-06	3.4e-07	1.64e-06	599.92851923	729.2344978	746.35811287	6.3454739	0.04061597	-0.35202003
0.08109	13.44492	0.00163992	1.33e-06	0.0	2e-08	0.00040693	2.18e-06	3.4e-07	1.65e-06	600.07375722	729.20258771	746.31230163	6.3318346	0.0408781	-0.35198405
0.08119	13.45318	0.00164244	1.34e-06	0.0	2e-08	0.00040438	2.2e-06	3.4e-07	1.65e-06	600.21867682	729.17080449	746.26658167	6.3181851	0.04114	-0.35194815
0.08129	13.46141	0.00164494	1.35e-06	0.0	2e-08	0.00040184	2.22e-06	3.5e-07	1.65e-06	600.3632781	729.13914963	746.22095301	6.30455673	0.04140154	-0.35191231
0.08139	13.46961	0.00164743	1.36e-06	0.0	2e-08	0.00039931	2.25e-06	3.5e-07	1.65e-06	600.50756149	729.10762463	746.17541553	6.29093581	0.04166275	-0.35187655
0.08149	13.47779	0.0016499	1.37e-06	0.0	2e-08	0.00039681	2.27e-06	3.5e-07	1.66e-06	600.65152722	729.076231	746.12996919	6.27732212	0.04192361	-0.35184086
0.08159	13.48594	0.00165235	1.38e-06	0.0	2e-08	0.00039432	2.29e-06	3.6e-07	1.66e-06	600.79517551	729.04497027	746.08461393	6.26371543	0.04218411	-0.35180525
0.08169	13.49406	0.00165479	1.39e-06	0.0	2e-08	0.00039184	2.31e-06	3.6e-07	1.66e-06	600.93850657	729.01384397	746.03934972	6.25011549	0.04244424	-0.3517697
0.08179	13.50216	0.00165721	1.4e-06	0.0	2e-08	0.00038938	2.33e-06	3.6e-07	1.66e-06	601.0815206	728.98285367	745.99417651	6.23652208	0.04270397	-0.35173422
0.08189	13.51023	0.00165961	1.41e-06	0.0	2e-08	0.00038694	2.35e-06	3.7e-07	1.67e-06	601.22421781	728.95200091	745.94909425	6.22293494	0.04296329	-0.35169882
0.08199	13.51827	0.001662	1.43e-06	0.0	2e-08	0.00038452	2.37e-06	3.7e-07	1.67e-06	601.3665984	728.92128728	745.90410291	6.20935382	0.04322218	-0.35166349
0.08209	13.52629	0.00166437	1.44e-06	0.0	2e-08	0.00038211	2.39e-06	3.7e-07	1.67e-06	601.50866254	728.89071437	745.85920245	6.19577848	0.04348064	-0.35162822
0.08219	13.53428	0.00166673	1.45e-06	0.0	2e-08	0.00037972	2.41e-06	3.8e-07	1.67e-06	601.65041043	728.86028377	745.81439284	6.18220866	0.04373864	-0.35159303
0.08229	13.54224	0.00166906	1.46e-06	0.0	2e-08	0.00037734	2.43e-06	3.8e-07	1.68e-06	601.79184223	728.82999709	745.76967403	6.16864409	0.04399616	-0.35155792
0.08239	13.55017	0.00167139	1.47e-06	0.0	2e-08	0.00037498	2.46e-06	3.8e-07	1.68e-06	601.93295814	728.79985598	745.725046	6.15508803	0.0442533	-0.35152287
0.08249	13.55807	0.00167369	1.48e-06	0.0	2e-08	0.00037264	2.48e-06	3.9e-07	1.68e-06	602.07375839	728.76986219	745.6805087	6.14153443	0.04450987	-0.35148789
0.08259	13.56595	0.00167598	1.49e-06	0.0	2e-08	0.00037031	2.5e-06	3.9e-07	1.68e-06	602.21424308	728.74001728	745.6360621	6.12798549	0.04476592	-0.35145299
0.08269	13.5738	0.00167825	1.5e-06	0.0	2e-08	0.000368	2.52e-06	3.9e-07	1.68e-06	602.35441237	728.71032292	745.59170619	6.11444096	0.04502143	-0.35141816
0.08279	13.58162	0.00168051	1.51e-06	0.0	2e-08	0.0003657	2.54e-06	4e-07	1.69e-06	602.4942664	728.68078078	745.54744093	6.10090056	0.0452764	-0.35138339
0.08289	13.58942	0.00168275	1.52e-06	0.0	2e-08	0.00036342	2.56e-06	4e-07	1.69e-06	602.63380534	728.65139257	745.50326631	6.08736403	0.0455308	-0.3513487
0.08299	13.59719	0.00168498	1.53e-06	0.0	2e-08	0.00036116	2.59e-06	4.1e-07	1.69e-06	602.7730293	728.62215999	745.45918229	6.07383111	0.04578462	-0.35131408
0.08309	13.60493	0.00168719	1.54e-06	0.0	2e-08	0.00035891	2.61e-06	4.1e-07	1.69e-06	602.91193842	728.59308475	745.41518887	6.06030151	0.04603784	-0.35127953
0.08319	13.61264	0.00168938	1.55e-06	0.0	2e-08	0.00035668	2.63e-06	4.1e-07	1.7e-06	603.05053283	728.56416858	745.37128602	6.04677497	0.04629044	-0.35124506
0.08329	13.62032	0.00169156	1.57e-06	0.0	2e-08	0.00035446	2.65e-06	4.2e-07	1.7e-06	603.18881264	728.53541324	745.32747372	6.03325121	0.04654241	-0.35121065
0.08339	13.62797	0.00169372	1.58e-06	0.0	2e-08	0.00035226	2.68e-06	4.2e-07	1.7e-06	603.32677797	728.50682047	745.28375197	6.01972993	0.04679374	-0.35117631
0.08349	13.6356	0.00169587	1.59e-06	0.0	2e-08	0.00035007	2.7e-06	4.2e-07	1.7e-06	603.46442892	728.47839204	745.24012074	6.00621085	0.04704439	-0.35114205
0.08359	13.6432	0.001698	1.6e-06	0.0	3e-08	0.0003479	2.72e-06	4.3e-07	1.7e-06	603.6017656	728.45012975	745.19658004	5.99270244	0.04729442	-0.35110786
0.08369	13.65077	0.00170011	1.61e-06	0.0	3e-08	0.00034575	2.74e-06	4.3e-07	1.71e-06	603.73878859	728.42203557	745.15312969	5.97920539	0.04754381	-0.35107373
0.08379	13.65831	0.00170221	1.62e-06	0.0	3e-08	0.00034361	2.77e-06	4.3e-07	1.71e-06	603.87549768	728.3941112	745.10976979	5.96569983	0.04779242	-0.35103968
0.08389	13.66583	0.0017043	1.63e-06	0.0	3e-08	0.00034148	2.79e-06	4.4e-07	1.71e-06	604.01189297	728.36635846	745.06650033	5.95219667	0.04804031	-0.3510057
0.08399	13.67331	0.00170637	1.64e-06	0.0	3e-08	0.00033938	2.81e-06	4.4e-07	1.71e-06	604.14797455	728.3387792	745.0233213	5.93869575	0.04828746	-0.35097179
0.08409	13.68077	0.00170842	1.65e-06	0.0	3e-08	0.00033728	2.84e-06	4.5e-07	1.72e-06	604.28374252	728.31137528	744.98023268	5.92519688	0.04853385	-0.35093795
0.08419	13.6882	0.00171046	1.66e-06	0.0	3e-08	0.0003352	2.86e-06	4.5e-07	1.72e-06	604.41919698	728.28414857	744.93723447	5.91169987	0.04877946	-0.35090419
0.08429	13.6956	0.00171248	1.68e-06	0.0	3e-08	0.00033314	2.88e-06	4.5e-07	1.72e-06	604.55433802	728.25710096	744.89432666	5.89820454	0.04902428	-0.35087049
0.08439	13.70297	0.00171449	1.69e-06	0.0	3e-08	0.00033109	2.91e-06	4.6e-07	1.72e-06	604.68916572	728.23023435	744.85150925	5.88471071	0.0492683	-0.35083687
0.08449	13.71031	0.00171648	1.7e-06	0.0	3e-08	0.00032906	2.93e-06	4.6e-07	1.72e-06	604.82368018	728.20355065	744.80878223	5.8712182	0.04951149	-0.35080331
0.08459	13.71763	0.00171846	1.71e-06	0.0	3e-08	0.00032704	2.95e-06	4.6e-07	1.73e-06	604.95788148	728.1770518	744.7661456	5.85772684	0.04975384	-0.35076983
0.08469	13.72491	0.00172042	1.72e-06	0.0	3e-08	0.00032503	2.98e-06	4.7e-07	1.73e-06	605.09176967	728.15073974	744.72359935	5.84423645	0.04999533	-0.35073642
0.08479	13.73217	0.00172237	1.73e-06	0.0	3e-08	0.00032304	3e-06	4.7e-07	1.73e-06	605.22534485	728.12461643	744.68114349	5.83074684	0.05023595	-0.35070307
0.08489	13.73939	0.00172431	1.74e-06	0.0	3e-08	0.00032107	3.02e-06	4.8e-07	1.73e-06	605.35860635	728.09868404	744.63877823	5.81720926	0.05047583	-0.35066981
0.08499	13.74659	0.00172622	1.75e-06	0.0	3e-08	0.00031911	3.05e-06	4.8e-07	1.73e-06	605.4915544	728.07294451	744.59650352	5.80370478	0.0507147	-0.35063661
0.08509	13.75376	0.00172813	1.77e-06	0.0	3e-08	0.00031717	3.07e-06	4.8e-07	1.74e-06	605.62418921	728.0473998	744.55431931	5.79019796	0.05095265	-0.35060348
0.08519	13.7609	0.00173002	1.78e-06	0.0	3e-08	0.00031524	3.09e-06	4.9e-07	1.74e-06	605.7565108	728.02205194	744.51222564	5.77668841	0.05118967	-0.35057042
0.08529	13.76801	0.00173189	1.79e-06	0.0	3e-08	0.00031332	3.12e-06	4.9e-07	1.74e-06	605.88851913	727.99690298	744.47022252	5.76317571	0.05142573	-0.35053744
0.08539	13.77509	0.00173375	1.8e-06	0.0	3e-08	0.00031142	3.14e-06	4.9e-07	1.74e-06	606.02021419	727.97195499	744.42830999	5.74965946	0.05166083	-0.35050452
0.08549	13.78214	0.0017356	1.81e-06	0.0	3e-08	0.00030953	3.17e-06	5e-07	1.74e-06	606.15159594	727.94721004	744.38648807	5.73613922	0.05189495	-0.35047168
0.08559	13.78916	0.00173743	1.82e-06	0.0	3e-08	0.00030766	3.19e-06	5e-07	1.74e-06	606.28266433	727.92267023	744.3447568	5.72261458	0.05212807	-0.35043891
0.08569	13.79616	0.00173925	1.83e-06	0.0	3e-08	0.0003058	3.22e-06	5.1e-07	1.75e-06	606.41341932	727.89833769	744.30311622	5.70908508	0.05236018	-0.35040621
0.08579	13.80312	0.00174105	1.84e-06	0.0	3e-08	0.00030395	3.24e-06	5.1e-07	1.75e-06	606.54386083	727.87421453	744.26156637	5.6955503	0.05259125	-0.35037358
0.08589	13.81005	0.00174284	1.86e-06	0.0	3e-08	0.00030212	3.26e-06	5.1e-07	1.75e-06	606.6739888	727.8503029	744.22010729	5.68200977	0.05282127	-0.35034102
0.08599	13.81696	0.00174461	1.87e-06	0.0	3e-08	0.00030031	3.29e-06	5.2e-07	1.75e-06	606.80380314	727.82660498	744.17873903	5.66846304	0.05305023	-0.35030853
0.08609	13.82383	0.00174637	1.88e-06	0.0	3e-08	0.00029851	3.31e-06	5.2e-07	1.75e-06	606.93330389	727.80312311	744.13746161	5.65492275	0.05327825	-0.35027612
0.08619	13.83067	0.00174812	1.89e-06	0.0	3e-08	0.00029672	3.34e-06	5.3e-07	1.76e-06	607.06249102	727.77985958	744.09627504	5.64136664	0.05350508	-0.35024377
0.08629	13.83748	0.00174985	1.9e-06	0.0	3e-08	0.00029494	3.36e-06	5.3e-07	1.76e-06	607.19136431	727.75681647	744.05517942	5.62780364	0.0537308	-0.3502115
0.08639	13.84427	0.00175157	1.91e-06	0.0	3e-08	0.00029318	3.39e-06	5.3e-07	1.76e-06	607.31992366	727.73399605	744.01417481	5.61423332	0.0539554	-0.3501793
0.08649	13.85102	0.00175327	1.93e-06	0.0	3e-08	0.00029144	3.41e-06	5.4e-07	1.76e-06	607.44816894	727.71140058	743.97326126	5.60065526	0.05417886	-0.35014717
0.08659	13.85774	0.00175496	1.94e-06	0.0	3e-08	0.0002897	3.44e-06	5.4e-07	1.76e-06	607.57610002	727.68903235	743.93243884	5.58706901	0.05440116	-0.35011511
0.08669	13.86444	0.00175664	1.95e-06	0.0	3e-08	0.00028798	3.46e-06	5.5e-07	1.76e-06	607.70371677	727.66689369	743.8917076	5.57347415	0.0546223	-0.35008312
0.08679	13.8711	0.0017583	1.96e-06	0.0	3e-08	0.00028628	3.49e-06	5.5e-07	1.77e-06	607.83101904	727.64498692	743.85106762	5.55987022	0.05484225	-0.35005121
0.08689	13.87773	0.00175995	1.97e-06	0.0	3e-08	0.00028459	3.51e-06	5.5e-07	1.77e-06	607.95800666	727.62331438	743.81051896	5.54625677	0.05506099	-0.35001936
0.08699	13.88433	0.00176159	1.98e-06	0.0	3e-08	0.00028291	3.54e-06	5.6e-07	1.77e-06	608.08467948	727.60187846	743.77006171	5.53263334	0.05527852	-0.34998759
0.08709	13.8909	0.00176321	1.99e-06	0.0	3e-08	0.00028124	3.56e-06	5.6e-07	1.77e-06	608.21103731	727.58068154	743.72969593	5.51899949	0.05549482	-0.34995589
0.08719	13.89744	0.00176482	2.01e-06	0.0	3e-08	0.00027959	3.59e-06	5.7e-07	1.77e-06	608.33707996	727.55972604	743.68942171	5.50535473	0.05570986	-0.34992426
0.08729	13.90395	0.00176642	2.02e-06	0.0	3e-08	0.00027795	3.61e-06	5.7e-07	1.77e-06	608.46280727	727.53901454	743.64923912	5.49170337	0.05592387	-0.34989271
0.08739	13.91042	0.001768	2.03e-06	0.0	3e-08	0.00027633	3.64e-06	5.7e-07	1.78e-06	608.58821909	727.51854985	743.60914823	5.47803707	0.05613645	-0.34986123
0.08749	13.91687	0.00176957	2.04e-06	0.0	3e-08	0.00027472	3.66e-06	5.8e-07	1.78e-06	608.71331514	727.49833416	743.56914915	5.46435873	0.05634775	-0.34982981
0.08759	13.92328	0.00177112	2.05e-06	0.0	3e-08	0.00027312	3.69e-06	5.8e-07	1.78e-06	608.8380952	727.47836999	743.52924197	5.45066788	0.05655774	-0.34979847
0.08769	13.92967	0.00177267	2.06e-06	0.0	3e-08	0.00027153	3.71e-06	5.9e-07	1.78e-06	608.96255904	727.45865989	743.48942677	5.43696406	0.05676643	-0.34976721
0.08779	13.93602	0.0017742	2.08e-06	0.0	3e-08	0.00026996	3.74e-06	5.9e-07	1.78e-06	609.08670641	727.43920646	743.44970367	5.4232468	0.05697378	-0.34973601
0.08789	13.94234	0.00177571	2.09e-06	0.0	3e-08	0.0002684	3.76e-06	6e-07	1.78e-06	609.21053706	727.42001228	743.41007277	5.40951563	0.0571798	-0.34970489
0.08799	13.94863	0.00177722	2.1e-06	0.0	3e-08	0.00026685	3.79e-06	6e-07	1.79e-06	609.33405071	727.40108	743.37053415	5.39577007	0.05738445	-0.34967384
0.08809	13.95489	0.00177871	2.11e-06	0.0	4e-08	0.00026532	3.82e-06	6e-07	1.79e-06	609.4572471	727.38241227	743.33108795	5.38200963	0.05758774	-0.34964286
0.08819	13.96111	0.00178019	2.12e-06	0.0	4e-08	0.0002638	3.84e-06	6.1e-07	1.79e-06	609.58012593	727.36401176	743.29173426	5.36823384	0.05778964	-0.34961196
0.08829	13.96731	0.00178165	2.13e-06	0.0	4e-08	0.00026229	3.87e-06	6.1e-07	1.79e-06	609.70268691	727.34588118	743.2524732	5.35444221	0.05799014	-0.34958113
0.08839	13.97347	0.0017831	2.14e-06	0.0	4e-08	0.00026079	3.89e-06	6.2e-07	1.79e-06	609.82492972	727.32802328	743.21330489	5.34063424	0.05818923	-0.34955037
0.08849	13.9796	0.00178454	2.16e-06	0.0	4e-08	0.00025931	3.92e-06	6.2e-07	1.79e-06	609.94685405	727.31044086	743.17422946	5.32680076	0.05838717	-0.34951968
0.08859	13.9857	0.00178597	2.17e-06	0.0	4e-08	0.00025784	3.94e-06	6.2e-07	1.79e-06	610.06845934	727.29313748	743.13524709	5.31295546	0.05858349	-0.34948907
0.08869	13.99176	0.00178739	2.18e-06	0.0	4e-08	0.00025638	3.97e-06	6.3e-07	1.8e-06	610.18974541	727.27611543	743.09635787	5.29909177	0.05877836	-0.34945853
0.08879	13.9978	0.00178879	2.19e-06	0.0	4e-08	0.00025493	4e-06	6.3e-07	1.8e-06	610.31071188	727.25937761	743.05756193	5.28520914	0.05897179	-0.34942806
0.08889	14.0038	0.00179018	2.2e-06	0.0	4e-08	0.0002535	4.02e-06	6.4e-07	1.8e-06	610.43135837	727.24292692	743.01885942	5.27130699	0.05916375	-0.34939767
0.08899	14.00977	0.00179156	2.21e-06	0.0	4e-08	0.00025208	4.05e-06	6.4e-07	1.8e-06	610.5516845	727.22676634	742.98025047	5.25738477	0.05935424	-0.34936735
0.08909	14.0157	0.00179292	2.23e-06	0.0	4e-08	0.00025067	4.07e-06	6.5e-07	1.8e-06	610.67168986	727.21089885	742.94173525	5.24344189	0.05954324	-0.3493371
0.08919	14.0216	0.00179428	2.24e-06	0.0	4e-08	0.00024927	4.1e-06	6.5e-07	1.8e-06	610.79137404	727.19532747	742.90331389	5.22947777	0.05973074	-0.34930693
0.08929	14.02748	0.00179562	2.25e-06	0.0	4e-08	0.00024789	4.12e-06	6.5e-07	1.8e-06	610.91073661	727.18005526	742.86498656	5.21549183	0.05991672	-0.34927683
0.08939	14.03331	0.00179695	2.26e-06	0.0	4e-08	0.00024652	4.15e-06	6.6e-07	1.81e-06	611.02977712	727.16508531	742.82675341	5.20148346	0.06010118	-0.34924681
0.08949	14.03912	0.00179826	2.27e-06	0.0	4e-08	0.00024516	4.18e-06	6.6e-07	1.81e-06	611.14849512	727.15042076	742.78861461	5.18745206	0.0602841	-0.34921686
0.08959	14.04489	0.00179957	2.28e-06	0.0	4e-08	0.00024381	4.2e-06	6.7e-07	1.81e-06	611.26689015	727.13606475	742.75057033	5.17339703	0.06046548	-0.34918698
0.08969	14.05063	0.00180086	2.29e-06	0.0	4e-08	0.00024247	4.23e-06	6.7e-07	1.81e-06	611.38496172	727.12202049	742.71262075	5.15931776	0.06064529	-0.34915718
0.08979	14.05633	0.00180214	2.31e-06	0.0	4e-08	0.00024115	4.25e-06	6.7e-07	1.81e-06	611.50270797	727.10829234	742.67476643	5.1451335	0.0608241	-0.34912745
0.08989	14.062	0.00180341	2.32e-06	0.0	4e-08	0.00023984	4.28e-06	6.8e-07	1.81e-06	611.62012902	727.09488307	742.63700737	5.13097809	0.06100095	-0.3490978
0.08999	14.06764	0.00180467	2.33e-06	0.0	4e-08	0.00023854	4.31e-06	6.8e-07	1.81e-06	611.73722445	727.08179589	742.59934374	5.11679238	0.06117623	-0.34906822
0.09009	14.07324	0.00180591	2.34e-06	0.0	4e-08	0.00023725	4.33e-06	6.9e-07	1.82e-06	611.85399363	727.06903423	742.56177575	5.10257538	0.06134994	-0.34903872
0.09019	14.07881	0.00180715	2.35e-06	0.0	4e-08	0.00023597	4.36e-06	6.9e-07	1.82e-06	611.97043589	727.05660156	742.52430362	5.08832607	0.06152206	-0.3490093
0.09029	14.08434	0.00180837	2.36e-06	0.0	4e-08	0.00023471	4.38e-06	7e-07	1.82e-06	612.08655055	727.04450141	742.4869276	5.07404342	0.0616926	-0.34897994
0.09039	14.08984	0.00180958	2.37e-06	0.0	4e-08	0.00023345	4.41e-06	7e-07	1.82e-06	612.20233692	727.03273734	742.44964792	5.05972635	0.06186154	-0.34895067
0.09049	14.09531	0.00181078	2.39e-06	0.0	4e-08	0.00023221	4.44e-06	7e-07	1.82e-06	612.31779426	727.02131296	742.41246483	5.04537381	0.06202888	-0.34892147
0.09059	14.10074	0.00181196	2.4e-06	0.0	4e-08	0.00023098	4.46e-06	7.1e-07	1.82e-06	612.43292181	727.01023194	742.37537858	5.03098469	0.0621946	-0.34889234
0.09069	14.10614	0.00181314	2.41e-06	0.0	4e-08	0.00022976	4.49e-06	7.1e-07	1.82e-06	612.54771881	726.99949799	742.33838943	5.01655787	0.0623587	-0.3488633
0.09079	14.1115	0.00181431	2.42e-06	0.0	4e-08	0.00022855	4.51e-06	7.2e-07	1.82e-06	612.66218444	726.98911487	742.30149767	5.00209222	0.06252118	-0.34883432
0.09089	14.11683	0.00181546	2.43e-06	0.0	4e-08	0.00022736	4.54e-06	7.2e-07	1.83e-06	612.77631789	726.97908639	742.26470356	4.9875866	0.06268202	-0.34880543
0.09099	14.12212	0.0018166	2.44e-06	0.0	4e-08	0.00022617	4.57e-06	7.3e-07	1.83e-06	612.89011807	726.96941775	742.22800746	4.97302142	0.06284215	-0.34877662
0.09109	14.12738	0.00181773	2.45e-06	0.0	4e-08	0.000225	4.59e-06	7.3e-07	1.83e-06	613.00358409	726.96011288	742.19140966	4.95842618	0.06300002	-0.34874788
0.09119	14.1326	0.00181885	2.46e-06	0.0	4e-08	0.00022384	4.62e-06	7.3e-07	1.83e-06	613.11671513	726.95117524	742.15491045	4.94378637	0.06315628	-0.34871922
0.09129	14.13779	0.00181996	2.48e-06	0.0	4e-08	0.00022269	4.64e-06	7.4e-07	1.83e-06	613.22951025	726.94260897	742.11851014	4.92910067	0.06331094	-0.34869063
0.09139	14.14294	0.00182106	2.49e-06	0.0	4e-08	0.00022155	4.67e-06	7.4e-07	1.83e-06	613.34196845	726.93441828	742.08220905	4.91436774	0.06346399	-0.34866212
0.09149	14.14806	0.00182214	2.5e-06	0.0	4e-08	0.00022042	4.69e-06	7.5e-07	1.83e-06	613.45408871	726.92660748	742.04600752	4.89958621	0.06361543	-0.3486337
0.09159	14.15314	0.00182322	2.51e-06	0.0	4e-08	0.0002193	4.72e-06	7.5e-07	1.83e-06	613.56586999	726.9191809	742.0099059	4.8847547	0.06376527	-0.34860534
0.09169	14.15818	0.00182428	2.52e-06	0.0	4e-08	0.00021819	4.75e-06	7.5e-07	1.83e-06	613.67731121	726.91214297	741.97390454	4.86987179	0.0639135	-0.34857707
0.09179	14.16319	0.00182534	2.53e-06	0.0	4e-08	0.0002171	4.77e-06	7.6e-07	1.84e-06	613.78841126	726.90549817	741.93800381	4.85493605	0.06406012	-0.34854888
0.09189	14.16816	0.00182638	2.54e-06	0.0	4e-08	0.00021601	4.8e-06	7.6e-07	1.84e-06	613.899169	726.89925108	741.90220408	4.83994602	0.06420514	-0.34852077
0.09199	14.1731	0.00182741	2.55e-06	0.0	4e-08	0.00021494	4.82e-06	7.7e-07	1.84e-06	614.00958324	726.89340631	741.86650573	4.82490022	0.06434855	-0.34849273
0.09209	14.17799	0.00182843	2.56e-06	0.0	4e-08	0.00021388	4.85e-06	7.7e-07	1.84e-06	614.11965279	726.88796859	741.83090916	4.80979715	0.06449035	-0.34846478
0.09219	14.18286	0.00182944	2.58e-06	0.0	4e-08	0.00021283	4.87e-06	7.8e-07	1.84e-06	614.22937609	726.88294417	741.79541487	4.79460005	0.06463223	-0.34843691
0.09229	14.18768	0.00183044	2.59e-06	0.0	5e-08	0.00021179	4.9e-06	7.8e-07	1.84e-06	614.33875158	726.87833937	741.76002335	4.77936574	0.06477141	-0.34840912
0.09239	14.19247	0.00183143	2.6e-06	0.0	5e-08	0.00021076	4.92e-06	7.8e-07	1.84e-06	614.44777825	726.8741576	741.72473494	4.7640675	0.06490909	-0.34838141
0.09249	14.19722	0.00183241	2.61e-06	0.0	5e-08	0.00020974	4.95e-06	7.9e-07	1.84e-06	614.55645471	726.8704041	741.68955009	4.74870354	0.06504527	-0.34835378
0.09259	14.20193	0.00183337	2.62e-06	0.0	5e-08	0.00020873	4.97e-06	7.9e-07	1.84e-06	614.66477953	726.86708422	741.65446926	4.73327208	0.06517998	-0.34832623
0.09269	14.2066	0.00183433	2.63e-06	0.0	5e-08	0.00020773	5e-06	8e-07	1.84e-06	614.77275123	726.86420338	741.61949292	4.71777127	0.06531322	-0.34829876
0.09279	14.21124	0.00183528	2.64e-06	0.0	5e-08	0.00020674	5.02e-06	8e-07	1.85e-06	614.8803683	726.86176714	741.58462157	4.70219925	0.06544501	-0.34827138
0.09289	14.21584	0.00183621	2.65e-06	0.0	5e-08	0.00020577	5.05e-06	8e-07	1.85e-06	614.98762918	726.85978113	741.54985571	4.68655415	0.06557535	-0.34824407
0.09299	14.22039	0.00183714	2.66e-06	0.0	5e-08	0.0002048	5.07e-06	8.1e-07	1.85e-06	615.09453227	726.85825113	741.51519583	4.67083403	0.06570428	-0.34821686
0.09309	14.22492	0.00183805	2.67e-06	0.0	5e-08	0.00020384	5.1e-06	8.1e-07	1.85e-06	615.20107594	726.85718297	741.48064248	4.65503694	0.0658318	-0.34818972
0.09319	14.2294	0.00183896	2.68e-06	0.0	5e-08	0.0002029	5.12e-06	8.2e-07	1.85e-06	615.30725849	726.85658265	741.44619619	4.63916091	0.06595792	-0.34816267
0.09329	14.23384	0.00183985	2.69e-06	0.0	5e-08	0.00020196	5.15e-06	8.2e-07	1.85e-06	615.4130782	726.85645624	741.41185751	4.62320392	0.06608267	-0.3481357
0.09339	14.23825	0.00184074	2.7e-06	0.0	5e-08	0.00020104	5.17e-06	8.2e-07	1.85e-06	615.51853261	726.85681123	741.37762721	4.60701065	0.06620925	-0.34810883
0.09349	14.24261	0.00184161	2.71e-06	0.0	5e-08	0.00020013	5.2e-06	8.3e-07	1.85e-06	615.62361723	726.85765914	741.34350664	4.59083109	0.06633244	-0.34808204
0.09359	14.24694	0.00184247	2.72e-06	0.0	5e-08	0.00019922	5.22e-06	8.3e-07	1.85e-06	615.72833221	726.85900248	741.30949582	4.57455512	0.0664545	-0.34805533
0.09369	14.25122	0.00184333	2.73e-06	0.0	5e-08	0.00019833	5.25e-06	8.4e-07	1.85e-06	615.83267541	726.86084823	741.27559541	4.55817978	0.06657547	-0.34802871
0.09379	14.25547	0.00184417	2.74e-06	0.0	5e-08	0.00019745	5.27e-06	8.4e-07	1.85e-06	615.93664464	726.86320352	741.2418061	4.54170205	0.06669538	-0.34800218
0.09389	14.25967	0.001845	2.75e-06	0.0	5e-08	0.00019658	5.29e-06	8.4e-07	1.86e-06	616.04023762	726.86607564	741.20812862	4.52511886	0.06681428	-0.34797573
0.09399	14.26383	0.00184582	2.76e-06	0.0	5e-08	0.00019572	5.32e-06	8.5e-07	1.86e-06	616.14345203	726.86947205	741.17456369	4.50842707	0.06693221	-0.34794937
0.09409	14.26796	0.00184664	2.77e-06	0.0	5e-08	0.00019487	5.34e-06	8.5e-07	1.86e-06	616.24628544	726.87340039	741.14111206	4.49162347	0.06704921	-0.3479231
0.09419	14.27204	0.00184744	2.78e-06	0.0	5e-08	0.00019402	5.37e-06	8.6e-07	1.86e-06	616.34873538	726.87786844	741.10777451	4.47470482	0.06716532	-0.34789692
0.09429	14.27608	0.00184823	2.79e-06	0.0	5e-08	0.00019319	5.39e-06	8.6e-07	1.86e-06	616.4507993	726.88288419	741.07455185	4.45766778	0.06728059	-0.34787083
0.09439	14.28008	0.00184901	2.8e-06	0.0	5e-08	0.00019237	5.41e-06	8.6e-07	1.86e-06	616.55247456	726.88845577	741.04144489	4.44050897	0.06739507	-0.34784483
0.09449	14.28404	0.00184978	2.81e-06	0.0	5e-08	0.00019156	5.44e-06	8.7e-07	1.86e-06	616.65375845	726.89459154	741.00845447	4.42322495	0.0675088	-0.34781892
0.09459	14.28795	0.00185054	2.82e-06	0.0	5e-08	0.00019077	5.46e-06	8.7e-07	1.86e-06	616.7546482	726.9013	740.97558147	4.40572609	0.06762442	-0.34779311
0.09469	14.29183	0.0018513	2.83e-06	0.0	5e-08	0.00018998	5.48e-06	8.7e-07	1.86e-06	616.85513813	726.90859716	740.94282759	4.3881105	0.06773892	-0.34776739
0.09479	14.29566	0.00185204	2.84e-06	0.0	5e-08	0.0001892	5.51e-06	8.8e-07	1.86e-06	616.95522669	726.91648828	740.91019334	4.37036115	0.06785276	-0.34774177
0.09489	14.29945	0.00185277	2.85e-06	0.0	5e-08	0.00018843	5.53e-06	8.8e-07	1.86e-06	617.05491056	726.92498321	740.87767974	4.35245661	0.06796653	-0.34771624
0.09499	14.30319	0.00185349	2.86e-06	0.0	5e-08	0.00018767	5.55e-06	8.9e-07	1.86e-06	617.15418627	726.93409222	740.84528787	4.33439124	0.06808034	-0.3476908
0.09509	14.30689	0.0018542	2.87e-06	0.0	5e-08	0.00018692	5.57e-06	8.9e-07	1.87e-06	617.25305019	726.94382587	740.81301884	4.31615923	0.0681943	-0.34766546
0.09519	14.31055	0.0018549	2.88e-06	0.0	5e-08	0.00018619	5.6e-06	8.9e-07	1.87e-06	617.35149859	726.95419506	740.7808738	4.29775462	0.06830853	-0.34764022
0.09529	14.31416	0.0018556	2.89e-06	0.0	5e-08	0.00018546	5.62e-06	9e-07	1.87e-06	617.44952758	726.96521101	740.74885393	4.27917129	0.06842315	-0.34761507
0.09539	14.31773	0.00185628	2.9e-06	0.0	5e-08	0.00018474	5.64e-06	9e-07	1.87e-06	617.54713316	726.9768853	740.71696048	4.26040296	0.06853831	-0.34759003
0.09549	14.32125	0.00185695	2.91e-06	0.0	5e-08	0.00018403	5.66e-06	9e-07	1.87e-06	617.64430984	726.98923298	740.68519509	4.24131339	0.06865833	-0.34756509
0.09559	14.32473	0.00185761	2.92e-06	0.0	5e-08	0.00018334	5.68e-06	9.1e-07	1.87e-06	617.74105238	727.00226864	740.65355936	4.22209262	0.06877698	-0.34754025
0.09569	14.32816	0.00185826	2.92e-06	0.0	5e-08	0.00018265	5.71e-06	9.1e-07	1.87e-06	617.83735698	727.01600328	740.62205444	4.20265222	0.06889705	-0.34751551
0.09579	14.33154	0.0018589	2.93e-06	0.0	5e-08	0.00018198	5.73e-06	9.1e-07	1.87e-06	617.93321869	727.03045079	740.59068186	4.18298341	0.06901875	-0.34749087
0.09589	14.33488	0.00185953	2.94e-06	0.0	5e-08	0.00018131	5.75e-06	9.2e-07	1.87e-06	618.02863233	727.04562555	740.55944318	4.16307718	0.06914228	-0.34746634
0.09599	14.33817	0.00186015	2.95e-06	0.0	5e-08	0.00018066	5.77e-06	9.2e-07	1.87e-06	618.12359254	727.06154243	740.52834003	4.14292421	0.06926787	-0.34744192
0.09609	14.34142	0.00186077	2.96e-06	0.0	5e-08	0.00018001	5.79e-06	9.3e-07	1.87e-06	618.21809371	727.07821683	740.4973741	4.12251498	0.06939575	-0.3474176
0.09619	14.34462	0.00186137	2.97e-06	0.0	5e-08	0.00017938	5.81e-06	9.3e-07	1.87e-06	618.31213005	727.0956647	740.46654715	4.10183967	0.06952616	-0.3473934
0.09629	14.34776	0.00186196	2.97e-06	0.0	5e-08	0.00017875	5.83e-06	9.3e-07	1.87e-06	618.40569546	727.11390266	740.43586102	4.08078844	0.06966265	-0.3473693
0.09639	14.35086	0.00186254	2.98e-06	0.0	5e-08	0.00017814	5.85e-06	9.4e-07	1.87e-06	618.49878079	727.13295475	740.40531845	4.0594721	0.06980145	-0.34734532
0.09649	14.35392	0.00186311	2.99e-06	0.0	5e-08	0.00017754	5.87e-06	9.4e-07	1.87e-06	618.59138044	727.15283641	740.37492111	4.03783097	0.06994445	-0.34732145
0.09659	14.35692	0.00186367	3e-06	0.0	5e-08	0.00017695	5.89e-06	9.4e-07	1.88e-06	618.68348699	727.17356751	740.34467126	4.01584935	0.07009208	-0.3472977
0.09669	14.35987	0.00186422	3.01e-06	0.0	5e-08	0.00017637	5.91e-06	9.4e-07	1.88e-06	618.77509266	727.19516878	740.31457121	3.99351088	0.07024478	-0.34727407
0.09679	14.36277	0.00186476	3.01e-06	0.0	5e-08	0.00017579	5.93e-06	9.5e-07	1.88e-06	618.86618931	727.21766188	740.28462341	3.97079862	0.07040303	-0.34725055
0.09689	14.36562	0.00186529	3.02e-06	0.0	5e-08	0.00017524	5.95e-06	9.5e-07	1.88e-06	618.95676832	727.24106954	740.25483044	3.94758189	0.07057122	-0.34722716
0.09699	14.36841	0.00186581	3.03e-06	0.0	5e-08	0.00017469	5.97e-06	9.5e-07	1.88e-06	619.04681741	727.2654233	740.22519593	3.92397869	0.07074514	-0.34720389
0.09709	14.37116	0.00186632	3.04e-06	0.0	6e-08	0.00017415	5.98e-06	9.6e-07	1.88e-06	619.13632824	727.29074534	740.19572238	3.89991573	0.07092722	-0.34718075
0.09719	14.37385	0.00186681	3.04e-06	0.0	6e-08	0.00017362	6e-06	9.6e-07	1.88e-06	619.22529024	727.31706315	740.16641294	3.87536798	0.07111818	-0.34715774
0.09729	14.37649	0.0018673	3.05e-06	0.0	6e-08	0.00017311	6.02e-06	9.6e-07	1.88e-06	619.31369226	727.34440564	740.13727092	3.85030938	0.0713188	-0.34713485
0.09739	14.37907	0.00186778	3.06e-06	0.0	6e-08	0.0001726	6.04e-06	9.7e-07	1.88e-06	619.40152253	727.37280317	740.10829981	3.82471287	0.07152989	-0.3471121
0.09749	14.3816	0.00186824	3.07e-06	0.0	6e-08	0.00017211	6.05e-06	9.7e-07	1.88e-06	619.48876867	727.4022877	740.0795033	3.7984603	0.07175608	-0.3470895
0.09759	14.38407	0.0018687	3.07e-06	0.0	6e-08	0.00017163	6.07e-06	9.7e-07	1.88e-06	619.57541461	727.4329012	740.0508861	3.77159236	0.07199531	-0.34706703
0.09769	14.38648	0.00186914	3.08e-06	0.0	6e-08	0.00017116	6.09e-06	9.7e-07	1.88e-06	619.66144666	727.46467875	740.02245228	3.74404285	0.07224999	-0.3470447
0.09779	14.38884	0.00186957	3.09e-06	0.0	6e-08	0.0001707	6.1e-06	9.8e-07	1.88e-06	619.74684899	727.4976611	739.99420649	3.71576676	0.07252166	-0.34702252
0.09789	14.39114	0.00187	3.09e-06	0.0	6e-08	0.00017025	6.12e-06	9.8e-07	1.88e-06	619.83160476	727.53189166	739.96615371	3.68671668	0.07281193	-0.3470005
0.09799	14.39338	0.00187041	3.1e-06	0.0	6e-08	0.00016982	6.13e-06	9.8e-07	1.88e-06	619.91569289	727.56742351	739.93830012	3.6566154	0.07313042	-0.34697863
0.09809	14.39555	0.0018708	3.1e-06	0.0	6e-08	0.00016939	6.15e-06	9.8e-07	1.88e-06	619.9990934	727.60430768	739.91065158	3.6256672	0.07347	-0.34695693
0.09819	14.39767	0.00187119	3.11e-06	0.0	6e-08	0.00016898	6.16e-06	9.9e-07	1.88e-06	620.08178457	727.64259954	739.88321447	3.59370291	0.07383655	-0.34693538
0.09829	14.39972	0.00187157	3.12e-06	0.0	6e-08	0.00016858	6.18e-06	9.9e-07	1.88e-06	620.16374265	727.68235929	739.85599573	3.56064631	0.07423272	-0.34691401
0.09839	14.40171	0.00187193	3.12e-06	0.0	6e-08	0.0001682	6.19e-06	9.9e-07	1.88e-06	620.24493974	727.72365711	739.82900352	3.52619174	0.07466983	-0.34689282
0.09849	14.40364	0.00187228	3.13e-06	0.0	6e-08	0.00016782	6.21e-06	9.9e-07	1.88e-06	620.32534536	727.76656944	739.80224674	3.49041258	0.07514485	-0.34687182
0.09859	14.40549	0.00187262	3.13e-06	0.0	6e-08	0.00016747	6.22e-06	1e-06	1.88e-06	620.40492722	727.81117722	739.77573478	3.45310948	0.07566507	-0.346851
0.09869	14.40728	0.00187295	3.14e-06	0.0	6e-08	0.00016712	6.23e-06	1e-06	1.89e-06	620.48364652	727.85757741	739.74947894	3.41390369	0.07624572	-0.3468304
0.09879	14.409	0.00187326	3.14e-06	0.0	6e-08	0.00016679	6.24e-06	1e-06	1.89e-06	620.56146133	727.90587462	739.72349139	3.37281587	0.07688486	-0.34681
0.09889	14.41064	0.00187356	3.15e-06	0.0	6e-08	0.00016647	6.26e-06	1e-06	1.89e-06	620.63832549	727.95618364	739.69778553	3.32954358	0.07759432	-0.34678982
0.09899	14.41221	0.00187384	3.15e-06	0.0	6e-08	0.00016616	6.27e-06	1e-06	1.89e-06	620.71418334	728.00864254	739.67237747	3.28355111	0.07839546	-0.34676987
0.09909	14.4137	0.00187412	3.16e-06	0.0	6e-08	0.00016587	6.28e-06	1.01e-06	1.89e-06	620.78897262	728.06340552	739.64728521	3.23465239	0.07929509	-0.34675018
0.09919	14.41512	0.00187437	3.16e-06	0.0	6e-08	0.0001656	6.29e-06	1.01e-06	1.89e-06	620.86261807	728.12065827	739.62253049	3.18206872	0.08032456	-0.34673075
0.09929	14.41645	0.00187462	3.16e-06	0.0	6e-08	0.00016534	6.3e-06	1.01e-06	1.89e-06	620.93503333	728.18061348	739.59813818	3.12541046	0.08149908	-0.34671161
0.09939	14.4177	0.00187484	3.17e-06	0.0	6e-08	0.0001651	6.31e-06	1.01e-06	1.89e-06	621.00611282	728.24353019	739.57413868	3.06348086	0.08286733	-0.34669277
0.09949	14.41885	0.00187505	3.17e-06	0.0	6e-08	0.00016488	6.32e-06	1.01e-06	1.89e-06	621.07572647	728.30972617	739.55056936	2.9951006	0.08447761	-0.34667428
0.09959	14.41992	0.00187525	3.17e-06	0.0	6e-08	0.00016467	6.32e-06	1.01e-06	1.89e-06	621.14370969	728.37960192	739.52747742	2.91853575	0.08640135	-0.34665616
0.09969	14.42088	0.00187542	3.18e-06	0.0	6e-08	0.00016448	6.33e-06	1.01e-06	1.89e-06	621.20984852	728.45367547	739.50492414	2.83092793	0.08875786	-0.34663847
0.09979	14.42173	0.00187558	3.18e-06	0.0	6e-08	0.00016432	6.34e-06	1.02e-06	1.89e-06	621.2738491	728.53265371	739.48299351	2.72788095	0.09173203	-0.34662128
0.09989	14.42247	0.00187571	3.18e-06	0.0	6e-08	0.00016418	6.34e-06	1.02e-06	1.89e-06	621.33528472	728.61755509	739.4618073	2.601318	0.09566635	-0.34660467
0.09999	14.42307	0.00187582	3.18e-06	0.0	6e-08	0.00016406	6.35e-06	1.02e-06	1.89e-06	621.3934672	728.71000415	739.44156152	2.43402735	0.10129591	-0.34658881
0.10001	14.42317	0.00187584	3.18e-06	0.0	6e-08	0.00016404	6.35e-06	1.02e-06	1.89e-06	621.40461705	728.72962448	739.4376526	1306.39654271	33.3705559	37.22072967
