# Supplementary material for: Dataset for the simulated biomass pyrolysis in rotary kilns with varying particle residence time distributions
Source: Data Brief. 2021 Nov 23;39:107603. doi: 10.1016/j.dib.2021.107603 (PMC8633881; doi:10.1016/j.dib.2021.107603)
Supplement: Supplementary Data S1 — Supplementary Raw Research Data. This is open data under the CC BY license http://creativecommons.org/licenses/by/4.0/ [file mmc1.zip › supplementary/108/logFiles/log_Pe60]

l,m	Tau,s	F_w,kg/s	F_is,kg/s	F_c,kg/s	F_rt,kg/s	F_w_wet,kg/s	F_it,kg/s	F_g,kg/s	F_H2O_g,kg/s	T_b,K	T_g,K	T_w,K	q_bed,kW/m	q_gas,kW/m	q_loss,kW/m
1e-05	0.00118	0.0	0.0	0.0	0.0	0.00205271	0.0	0.0	0.0	298.22742187	298.6337545	833.12795072	28.6131028	3.36256743	-0.42016204
0.0001	0.02237	0.0	0.0	0.0	0.0	0.00205271	0.0	0.0	0.0	298.92342965	302.98057009	832.92969442	28.56582442	3.35497037	-0.42000636
0.0002	0.0459	0.0	0.0	0.0	0.0	0.00205271	0.0	0.0	0.0	299.69510926	307.79546397	832.70980518	28.51341925	3.34631079	-0.41983367
0.0003	0.06941	0.0	0.0	0.0	0.0	0.00205271	0.0	0.0	0.0	300.4650449	312.59435976	832.49033299	28.46115808	3.33739615	-0.41966131
0.0004	0.09291	0.0	0.0	0.0	0.0	0.00205271	0.0	0.0	0.0	301.23324262	317.37693161	832.27127861	28.40903737	3.32823472	-0.41948928
0.0005	0.11639	0.0	0.0	0.0	0.0	0.00205271	0.0	0.0	0.0	301.99970837	322.14284712	832.05264282	28.3570561	3.31880818	-0.41931758
0.0006	0.13986	0.0	0.0	0.0	0.0	0.00205271	0.0	0.0	0.0	302.76444816	326.89178392	831.83442636	28.30521524	3.30914019	-0.41914621
0.0007	0.16331	0.0	0.0	0.0	0.0	0.00205271	0.0	0.0	0.0	303.52746794	331.62341684	831.61662998	28.2535115	3.29920521	-0.41897517
0.0008	0.18675	0.0	0.0	0.0	0.0	0.00205271	0.0	0.0	0.0	304.2887735	336.33740059	831.39925459	28.20194759	3.28902002	-0.41880446
0.0009	0.21017	0.0	0.0	0.0	0.0	0.00205271	0.0	0.0	0.0	305.04837085	341.03341387	831.18230091	28.15052284	3.27858055	-0.41863408
0.001	0.23358	0.0	0.0	0.0	0.0	0.00205271	0.0	0.0	0.0	305.80626581	345.71111775	830.9657698	28.0992317	3.26786228	-0.41846404
0.0011	0.25697	0.0	0.0	0.0	0.0	0.00205271	0.0	0.0	0.0	306.56246412	350.37016727	830.74966218	28.04808015	3.25689165	-0.41829432
0.0012	0.28034	0.0	0.0	0.0	0.0	0.00205271	0.0	0.0	0.0	307.3169717	355.0102329	830.53397881	27.99706641	3.2456607	-0.41812494
0.0013	0.3037	0.0	0.0	0.0	0.0	0.00205271	0.0	0.0	0.0	308.06979403	359.63095632	830.31872076	27.94617746	3.23412841	-0.4179559
0.0014	0.32705	0.0	0.0	0.0	0.0	0.00205271	0.0	0.0	0.0	308.82093683	364.23199539	830.10388891	27.8954296	3.22234618	-0.41778719
0.0015	0.35038	0.0	0.0	0.0	0.0	0.00205271	0.0	0.0	0.0	309.57040593	368.8130122	829.88948412	27.84481764	3.21029763	-0.41761882
0.0016	0.37369	0.0	0.0	0.0	0.0	0.00205271	0.0	0.0	0.0	310.31820709	373.37366588	829.67550727	27.79434176	3.19798336	-0.41745078
0.0017	0.39699	0.0	0.0	0.0	0.0	0.00205271	0.0	0.0	0.0	311.06434607	377.91361615	829.46195924	27.74400215	3.18540394	-0.41728307
0.0018	0.42028	0.0	0.0	0.0	0.0	0.00205271	0.0	0.0	0.0	311.80882864	382.43252213	829.24884092	27.69377966	3.17251828	-0.41711572
0.0019	0.44355	0.0	0.0	0.0	0.0	0.00205271	0.0	0.0	0.0	312.55165935	386.93000193	829.03615369	27.64369901	3.15937986	-0.41694869
0.002	0.4668	0.0	0.0	0.0	0.0	0.00205271	0.0	0.0	0.0	313.29284446	391.4057328	828.82389821	27.59375136	3.14596982	-0.416782
0.0021	0.49004	0.0	0.0	0.0	0.0	0.00205271	0.0	0.0	0.0	314.03238959	395.85936969	828.61207545	27.54393658	3.13228802	-0.41661565
0.0022	0.51326	0.0	0.0	0.0	0.0	0.00205271	0.0	0.0	0.0	314.77030033	400.29056753	828.40068632	27.49425449	3.11833431	-0.41644964
0.0023	0.53647	0.0	0.0	0.0	0.0	0.00205271	0.0	0.0	0.0	315.50658227	404.69898122	828.18973179	27.44470495	3.10410857	-0.41628397
0.0024	0.55966	0.0	0.0	0.0	0.0	0.00205271	0.0	0.0	0.0	316.24124077	409.08426622	827.97921286	27.39526627	3.08959564	-0.41611865
0.0025	0.58283	0.0	0.0	0.0	0.0	0.00205271	0.0	0.0	0.0	316.97428056	413.4460793	827.76913068	27.34596732	3.07481559	-0.41595367
0.0026	0.60599	0.0	0.0	0.0	0.0	0.00205271	0.0	0.0	0.0	317.70570755	417.78407451	827.55948612	27.29679677	3.0597605	-0.41578903
0.0027	0.62914	0.0	0.0	0.0	0.0	0.00205271	0.0	0.0	0.0	318.43552711	422.09790709	827.35028019	27.24775409	3.04442996	-0.41562473
0.0028	0.65227	0.0	0.0	0.0	0.0	0.00205271	0.0	0.0	0.0	319.1637446	426.38723227	827.14151388	27.19883877	3.02882357	-0.41546078
0.0029	0.67538	0.0	0.0	0.0	0.0	0.00205271	0.0	0.0	0.0	319.89036534	430.6517053	826.9331882	27.15005028	3.01294095	-0.41529717
0.003	0.69848	0.0	0.0	0.0	0.0	0.00205271	0.0	0.0	0.0	320.61539443	434.89101135	826.72530409	27.10137572	2.99682592	-0.41513393
0.0031	0.72157	0.0	0.0	0.0	0.0	0.00205271	0.0	0.0	0.0	321.33883694	439.10483374	826.51786247	27.05283181	2.98041645	-0.41497102
0.0032	0.74464	0.0	0.0	0.0	0.0	0.00205271	0.0	0.0	0.0	322.06069821	443.29281682	826.31086442	27.00441125	2.96373634	-0.41480846
0.0033	0.76769	0.0	0.0	0.0	0.0	0.00205271	0.0	0.0	0.0	322.78098337	447.45462712	826.10431093	26.95611334	2.94678588	-0.41464625
0.0034	0.79073	0.0	0.0	0.0	0.0	0.00205271	0.0	0.0	0.0	323.49969754	451.5899322	825.898203	26.90793737	2.92956531	-0.41448439
0.0035	0.81375	0.0	0.0	0.0	0.0	0.00205271	0.0	0.0	0.0	324.21684582	455.69840071	825.69254165	26.85988262	2.91207492	-0.41432288
0.0036	0.83676	0.0	0.0	0.0	0.0	0.00205271	0.0	0.0	0.0	324.93243318	459.77977284	825.48732754	26.81194297	2.8944047	-0.41416172
0.0037	0.85975	0.0	0.0	0.0	0.0	0.00205271	0.0	0.0	0.0	325.64646465	463.83372547	825.28256165	26.76412547	2.87642642	-0.41400091
0.0038	0.88272	0.0	0.0	0.0	0.0	0.00205271	0.0	0.0	0.0	326.3589452	467.85992823	825.07824502	26.71642631	2.85819162	-0.41384046
0.0039	0.90568	0.0	0.0	0.0	0.0	0.00205271	0.0	0.0	0.0	327.06987979	471.85807123	824.87437857	26.6688447	2.83970177	-0.41368037
0.004	0.92863	0.0	0.0	0.0	0.0	0.00205271	0.0	0.0	0.0	327.7792733	475.8278472	824.67096324	26.62137988	2.82095834	-0.41352062
0.0041	0.95156	0.0	0.0	0.0	0.0	0.00205271	0.0	0.0	0.0	328.48713061	479.76895151	824.46799996	26.5740292	2.80201487	-0.41336123
0.0042	0.97447	0.0	0.0	0.0	0.0	0.00205271	0.0	0.0	0.0	329.19345657	483.68118832	824.2654891	26.52679348	2.78282778	-0.4132022
0.0043	0.99737	0.0	0.0	0.0	0.0	0.00205271	0.0	0.0	0.0	329.89825598	487.56422033	824.06343177	26.47967219	2.7633918	-0.41304352
0.0044	1.02025	0.0	0.0	0.0	0.0	0.00205271	0.0	0.0	0.0	330.6015336	491.41776634	823.86182881	26.43266404	2.74372224	-0.4128852
0.0045	1.04312	0.0	0.0	0.0	0.0	0.00205271	0.0	0.0	0.0	331.30329418	495.24155106	823.66068103	26.38576821	2.72382187	-0.41272724
0.0046	1.06597	0.0	0.0	0.0	0.0	0.00205271	0.0	0.0	0.0	332.00354241	499.03530353	823.45998921	26.33898387	2.70369348	-0.41256964
0.0047	1.08881	0.0	0.0	0.0	0.0	0.00205271	0.0	0.0	0.0	332.70228295	502.79877453	823.25975407	26.29230681	2.68340964	-0.41241239
0.0048	1.11163	0.0	0.0	0.0	0.0	0.00205271	0.0	0.0	0.0	333.39952041	506.53178061	823.05997597	26.24574071	2.66287996	-0.4122555
0.0049	1.13444	0.0	0.0	0.0	0.0	0.00205271	0.0	0.0	0.0	334.09525941	510.23403319	822.86065582	26.19928302	2.64214293	-0.41209897
0.005	1.15723	0.0	0.0	0.0	0.0	0.00205271	0.0	0.0	0.0	334.78950449	513.90529492	822.66179429	26.15293285	2.62120256	-0.4119428
0.0051	1.18	0.0	0.0	0.0	0.0	0.00205271	0.0	0.0	0.0	335.48226019	517.54533433	822.46339201	26.10668931	2.60006288	-0.411787
0.0052	1.20276	0.0	0.0	0.0	0.0	0.00205271	0.0	0.0	0.0	336.173531	521.15392586	822.2654496	26.06055151	2.57872793	-0.41163155
0.0053	1.22551	0.0	0.0	0.0	0.0	0.00205271	0.0	0.0	0.0	336.86332133	524.7309031	822.06796739	26.01451232	2.55731127	-0.41147646
0.0054	1.24823	0.0	0.0	0.0	0.0	0.00205271	0.0	0.0	0.0	337.55163555	528.27611604	821.87094562	25.96857975	2.53566069	-0.41132174
0.0055	1.27095	0.0	0.0	0.0	0.0	0.00205271	0.0	0.0	0.0	338.23847807	531.78932551	821.67438501	25.92274949	2.51384031	-0.41116737
0.0056	1.29364	0.0	0.0	0.0	0.0	0.00205271	0.0	0.0	0.0	338.92385323	535.2703465	821.47828601	25.87702063	2.49185463	-0.41101337
0.0057	1.31632	0.0	0.0	0.0	0.0	0.00205271	0.0	0.0	0.0	339.60776533	538.71900043	821.28264903	25.83139225	2.46970804	-0.41085973
0.0058	1.33899	0.0	0.0	0.0	0.0	0.00205271	0.0	0.0	0.0	340.29021865	542.13511496	821.08747447	25.78586345	2.44740475	-0.41070646
0.0059	1.36164	0.0	0.0	0.0	0.0	0.00205271	0.0	0.0	0.0	340.97121742	545.51852385	820.89276272	25.74043335	2.42494888	-0.41055355
0.006	1.38428	0.0	0.0	0.0	0.0	0.00205271	0.0	0.0	0.0	341.65076584	548.86906675	820.69851412	25.69510105	2.40234437	-0.41040101
0.0061	1.4069	0.0	0.0	0.0	0.0	0.00205271	0.0	0.0	0.0	342.32886807	552.18658904	820.50472901	25.64986568	2.37959503	-0.41024883
0.0062	1.4295	0.0	0.0	0.0	0.0	0.00205271	0.0	0.0	0.0	343.00552826	555.47094166	820.31140771	25.60472637	2.35670455	-0.41009702
0.0063	1.45209	0.0	0.0	0.0	0.0	0.00205271	0.0	0.0	0.0	343.68075044	558.72205425	820.11855012	25.55966827	2.333958	-0.40994554
0.0064	1.47466	0.0	0.0	0.0	0.0	0.00205271	0.0	0.0	0.0	344.3545385	561.94005119	819.92615512	25.51471226	2.31092154	-0.40979445
0.0065	1.49722	0.0	0.0	0.0	0.0	0.00205271	0.0	0.0	0.0	345.02689658	565.12463005	819.73422388	25.46984847	2.28777985	-0.40964372
0.0066	1.51976	0.0	0.0	0.0	0.0	0.00205271	0.0	0.0	0.0	345.69782867	568.27569492	819.54275646	25.42507594	2.26453849	-0.40949336
0.0067	1.54228	0.0	0.0	0.0	0.0	0.00205271	0.0	0.0	0.0	346.3673387	571.39315761	819.3517529	25.38039373	2.24120294	-0.40934336
0.0068	1.56479	0.0	0.0	0.0	0.0	0.00205271	0.0	0.0	0.0	347.03543057	574.4769375	819.16121323	25.33580087	2.2177786	-0.40919373
0.0069	1.58729	0.0	0.0	0.0	0.0	0.00205271	0.0	0.0	0.0	347.70210816	577.52696151	818.97113741	25.29129644	2.19427082	-0.40904446
0.007	1.60977	0.0	0.0	0.0	0.0	0.00205271	0.0	0.0	0.0	348.3673753	580.54316396	818.78152539	25.24687948	2.17068485	-0.40889557
0.0071	1.63223	0.0	0.0	0.0	0.0	0.00205271	0.0	0.0	0.0	349.03123578	583.52548647	818.5923771	25.20254907	2.14702588	-0.40874704
0.0072	1.65468	0.0	0.0	0.0	0.0	0.00205271	0.0	0.0	0.0	349.69369337	586.47387791	818.40369244	25.15830427	2.12329902	-0.40859888
0.0073	1.67711	0.0	0.0	0.0	0.0	0.00205271	0.0	0.0	0.0	350.3547518	589.38829583	818.21547125	25.11413574	2.09977281	-0.40845103
0.0074	1.69953	0.0	0.0	0.0	0.0	0.00205271	0.0	0.0	0.0	351.01441472	592.2690697	818.02771131	25.07005563	2.0760433	-0.40830358
0.0075	1.72193	0.0	0.0	0.0	0.0	0.00205271	0.0	0.0	0.0	351.67268581	595.11595279	817.84041366	25.02605759	2.05228516	-0.40815649
0.0076	1.74432	0.0	0.0	0.0	0.0	0.0020527	0.0	0.0	0.0	352.32956869	597.92895187	817.6535779	24.98214063	2.02850578	-0.40800977
0.0077	1.76668	0.0	0.0	0.0	0.0	0.0020527	0.0	0.0	0.0	352.98506695	600.70808358	817.46720361	24.93830375	2.00471261	-0.40786341
0.0078	1.78904	0.0	0.0	0.0	0.0	0.0020527	0.0	0.0	0.0	353.63918414	603.45337446	817.28129032	24.89454597	1.98091312	-0.40771742
0.0079	1.81138	0.0	0.0	0.0	0.0	0.0020527	0.0	0.0	0.0	354.29192379	606.16486093	817.0958375	24.85086629	1.95711482	-0.40757179
0.008	1.8337	0.0	0.0	0.0	0.0	0.0020527	0.0	0.0	0.0	354.94328936	608.84258942	816.91084459	24.80726373	1.93332528	-0.40742652
0.0081	1.85601	0.0	0.0	0.0	0.0	0.0020527	0.0	0.0	0.0	355.59328431	611.48661633	816.72631099	24.76373729	1.90955209	-0.40728161
0.0082	1.8783	0.0	0.0	0.0	0.0	0.0020527	0.0	0.0	0.0	356.24191206	614.09700814	816.54223604	24.72028599	1.88580287	-0.40713707
0.0083	1.90057	1e-08	0.0	0.0	0.0	0.0020527	0.0	0.0	0.0	356.88917598	616.67384137	816.35861904	24.67690885	1.86208531	-0.40699289
0.0084	1.92283	1e-08	0.0	0.0	0.0	0.0020527	0.0	0.0	0.0	357.53507967	619.21721276	816.17545907	24.63361441	1.83844183	-0.40684902
0.0085	1.94508	1e-08	0.0	0.0	0.0	0.0020527	0.0	0.0	0.0	358.17962638	621.72721662	815.99275536	24.59038629	1.81482412	-0.40670555
0.0086	1.96731	1e-08	0.0	0.0	0.0	0.0020527	0.0	0.0	0.0	358.82281936	624.2039587	815.81050712	24.54723008	1.79126388	-0.40656243
0.0087	1.98952	1e-08	0.0	0.0	0.0	0.0020527	0.0	0.0	0.0	359.46466188	626.64755741	815.62871344	24.50414487	1.7677692	-0.40641967
0.0088	2.01172	1e-08	0.0	0.0	0.0	0.0020527	0.0	0.0	0.0	360.10515717	629.05814156	815.44737336	24.46112976	1.74434822	-0.40627727
0.0089	2.0339	1e-08	0.0	0.0	0.0	0.0020527	0.0	0.0	0.0	360.74430846	631.43585037	815.26648589	24.41818384	1.72100913	-0.40613523
0.009	2.05607	1e-08	0.0	0.0	0.0	0.0020527	0.0	0.0	0.0	361.38211892	633.78083355	815.08604996	24.37530622	1.69776016	-0.40599353
0.0091	2.07822	1e-08	0.0	0.0	0.0	0.0020527	0.0	0.0	0.0	362.0185917	636.09325133	814.90606448	24.332496	1.67460962	-0.4058522
0.0092	2.10035	1e-08	0.0	0.0	0.0	0.0020527	0.0	0.0	0.0	362.65372993	638.3732745	814.7265283	24.2897523	1.65156584	-0.40571121
0.0093	2.12247	1e-08	0.0	0.0	0.0	0.0020527	0.0	0.0	0.0	363.28753668	640.62108445	814.5474402	24.24707424	1.6286372	-0.40557058
0.0094	2.14457	1e-08	0.0	0.0	0.0	0.0020527	0.0	0.0	0.0	363.9200153	642.83671236	814.3687997	24.20448237	1.60558217	-0.40543029
0.0095	2.16666	1e-08	0.0	0.0	0.0	0.0020527	0.0	0.0	0.0	364.5511689	645.02030014	814.19060578	24.16194154	1.58280899	-0.40529036
0.0096	2.18873	1e-08	0.0	0.0	0.0	0.0020527	0.0	0.0	0.0	365.18100037	647.17214103	814.01285671	24.1194654	1.56015677	-0.40515078
0.0097	2.21079	1e-08	0.0	0.0	0.0	0.0020527	0.0	0.0	0.0	365.80951271	649.29243245	813.83555119	24.07705326	1.53763207	-0.40501154
0.0098	2.23283	1e-08	0.0	0.0	0.0	0.0020527	0.0	0.0	0.0	366.43670893	651.38137997	813.65868791	24.03470446	1.51524138	-0.40487265
0.0099	2.25485	1e-08	0.0	0.0	0.0	0.0020527	0.0	0.0	0.0	367.06259198	653.43919715	813.4822655	23.99241831	1.49299117	-0.40473411
0.01	2.27686	1e-08	0.0	0.0	0.0	0.00205269	0.0	0.0	0.0	367.68716482	655.46610552	813.30628257	23.95019416	1.47088788	-0.40459591
0.0101	2.29885	1e-08	0.0	0.0	0.0	0.00205269	0.0	0.0	0.0	368.31043037	657.46233452	813.13073766	23.90803138	1.4489379	-0.40445805
0.0102	2.32083	2e-08	0.0	0.0	0.0	0.00205269	0.0	0.0	0.0	368.93239153	659.42812135	812.9556293	23.86592932	1.42714756	-0.40432054
0.0103	2.34279	2e-08	0.0	0.0	0.0	0.00205269	0.0	0.0	0.0	369.55305118	661.363711	812.78095597	23.82388738	1.40552318	-0.40418336
0.0104	2.36474	2e-08	0.0	0.0	0.0	0.00205269	0.0	0.0	0.0	370.17241227	663.2692654	812.60671658	23.78192084	1.38383197	-0.40404655
0.0105	2.38667	2e-08	0.0	0.0	0.0	0.00205269	0.0	0.0	0.0	370.79047784	665.14487793	812.43291038	23.74000396	1.36245843	-0.40391006
0.0106	2.40858	2e-08	0.0	0.0	0.0	0.00205269	0.0	0.0	0.0	371.40725055	666.99093985	812.25953512	23.69814673	1.34124955	-0.40377391
0.0107	2.43048	2e-08	0.0	0.0	0.0	0.00205269	0.0	0.0	0.0	372.02273323	668.80770056	812.08658925	23.65634872	1.32020939	-0.4036381
0.0108	2.45236	2e-08	0.0	0.0	0.0	0.00205269	0.0	0.0	0.0	372.63692869	670.59541413	811.9140712	23.61460952	1.29934185	-0.40350262
0.0109	2.47423	2e-08	0.0	0.0	0.0	0.00205269	0.0	0.0	0.0	373.24983971	672.35433922	811.74197939	23.57292874	1.27865071	-0.40336747
0.011	2.49608	2e-08	0.0	0.0	0.0	0.00205269	0.0	0.0	0.0	373.86146906	674.08473877	811.5703122	23.53130601	1.25813961	-0.40323266
0.0111	2.51791	2e-08	0.0	0.0	0.0	0.00205268	0.0	0.0	0.0	374.47181951	675.78687991	811.39906802	23.48974095	1.23781206	-0.40309818
0.0112	2.53973	3e-08	0.0	0.0	0.0	0.00205268	0.0	0.0	0.0	375.08089379	677.46103369	811.22824517	23.44823325	1.21767144	-0.40296403
0.0113	2.56154	3e-08	0.0	0.0	0.0	0.00205268	0.0	0.0	0.0	375.68869464	679.10747497	811.05784199	23.40678256	1.19772097	-0.4028302
0.0114	2.58332	3e-08	0.0	0.0	0.0	0.00205268	0.0	0.0	0.0	376.29522476	680.72647145	810.88785686	23.36539187	1.1778744	-0.40269673
0.0115	2.6051	3e-08	0.0	0.0	0.0	0.00205268	0.0	0.0	0.0	376.90048691	682.31820667	810.71828862	23.32405577	1.15827444	-0.40256356
0.0116	2.62685	3e-08	0.0	0.0	0.0	0.00205268	0.0	0.0	0.0	377.50448374	683.88302674	810.54913519	23.28277613	1.1388656	-0.40243072
0.0117	2.64859	3e-08	0.0	0.0	0.0	0.00205268	0.0	0.0	0.0	378.10721794	685.42121028	810.38039488	23.24155274	1.11964973	-0.40229821
0.0118	2.67032	3e-08	0.0	0.0	0.0	0.00205267	0.0	0.0	0.0	378.70869216	686.93303773	810.212066	23.2003854	1.1006285	-0.40216602
0.0119	2.69202	4e-08	0.0	0.0	0.0	0.00205267	0.0	0.0	0.0	379.30890908	688.41879117	810.04414682	23.15927392	1.08180344	-0.40203415
0.012	2.71372	4e-08	0.0	0.0	0.0	0.00205267	0.0	0.0	0.0	379.90787133	689.87875402	809.87663562	23.11821816	1.06317587	-0.4019026
0.0121	2.73539	4e-08	0.0	0.0	0.0	0.00205267	0.0	0.0	0.0	380.50558156	691.31321085	809.70953068	23.07721798	1.04474695	-0.40177136
0.0122	2.75705	4e-08	0.0	0.0	0.0	0.00205267	0.0	0.0	0.0	381.10204239	692.72244715	809.54283026	23.03627325	1.02651767	-0.40164045
0.0123	2.7787	4e-08	0.0	0.0	0.0	0.00205266	0.0	0.0	0.0	381.69725643	694.10674906	809.37653263	22.99538388	1.00848886	-0.40150985
0.0124	2.80033	5e-08	0.0	0.0	0.0	0.00205266	0.0	0.0	0.0	382.29122632	695.46640315	809.21063603	22.95454979	0.99066115	-0.40137956
0.0125	2.82194	5e-08	0.0	0.0	0.0	0.00205266	0.0	0.0	0.0	382.88395441	696.80177913	809.04513841	22.91375987	0.97310714	-0.40124961
0.0126	2.84354	5e-08	0.0	0.0	0.0	0.00205266	0.0	0.0	0.0	383.4754434	698.11312758	808.88003815	22.873032	0.95571021	-0.40111996
0.0127	2.86512	5e-08	0.0	0.0	0.0	0.00205266	0.0	0.0	0.0	384.06569589	699.40073399	808.71533351	22.83235849	0.9385205	-0.40099062
0.0128	2.88668	5e-08	0.0	0.0	0.0	0.00205265	0.0	0.0	0.0	384.65471445	700.66489278	808.5510227	22.79173925	0.92153849	-0.40086158
0.0129	2.90823	6e-08	0.0	0.0	0.0	0.00205265	0.0	0.0	0.0	385.24250161	701.90589845	808.38710394	22.75117424	0.90476451	-0.40073286
0.013	2.92976	6e-08	0.0	0.0	0.0	0.00205265	0.0	0.0	0.0	385.82905995	703.12404543	808.22357544	22.71066339	0.88819876	-0.40060444
0.0131	2.95128	6e-08	0.0	0.0	0.0	0.00205265	0.0	0.0	0.0	386.41439198	704.31962785	808.0604354	22.67020668	0.87184127	-0.40047633
0.0132	2.97278	7e-08	0.0	0.0	0.0	0.00205264	0.0	0.0	0.0	386.99850026	705.49293936	807.89768206	22.62980408	0.85569193	-0.40034852
0.0133	2.99427	7e-08	0.0	0.0	0.0	0.00205264	0.0	0.0	0.0	387.5813873	706.64427291	807.73531361	22.5894556	0.83975046	-0.40022101
0.0134	3.01574	7e-08	0.0	0.0	0.0	0.00205264	0.0	0.0	0.0	388.16305563	707.77392058	807.57332827	22.54916126	0.82401647	-0.4000938
0.0135	3.03719	8e-08	0.0	0.0	0.0	0.00205263	0.0	0.0	0.0	388.74350772	708.88218869	807.41172422	22.50891803	0.80850544	-0.3999669
0.0136	3.05863	8e-08	0.0	0.0	0.0	0.00205263	0.0	0.0	0.0	389.32274608	709.96936739	807.25049967	22.46873086	0.79319087	-0.39984029
0.0137	3.08005	8e-08	0.0	0.0	0.0	0.00205263	0.0	0.0	0.0	389.90077324	711.0357405	807.08965286	22.42859773	0.77808286	-0.39971398
0.0138	3.10146	9e-08	0.0	0.0	0.0	0.00205262	0.0	0.0	0.0	390.47759169	712.08159669	806.92918204	22.38851871	0.76318054	-0.39958796
0.0139	3.12285	9e-08	0.0	0.0	0.0	0.00205262	0.0	0.0	0.0	391.05320394	713.10722299	806.76908542	22.34849385	0.74848287	-0.39946223
0.014	3.14422	9e-08	0.0	0.0	0.0	0.00205261	0.0	0.0	0.0	391.62761247	714.11290457	806.60936124	22.30852325	0.73398868	-0.3993368
0.0141	3.16558	1e-07	0.0	0.0	0.0	0.00205261	0.0	0.0	0.0	392.20081978	715.09892456	806.45000777	22.26860701	0.71969666	-0.39921166
0.0142	3.18692	1e-07	0.0	0.0	0.0	0.00205261	0.0	0.0	0.0	392.77282836	716.06556388	806.29102324	22.22874524	0.70560535	-0.3990868
0.0143	3.20825	1.1e-07	0.0	0.0	0.0	0.0020526	0.0	0.0	0.0	393.34364069	717.01310102	806.13240593	22.18893808	0.69171314	-0.39896224
0.0144	3.22956	1.1e-07	0.0	0.0	0.0	0.0020526	0.0	0.0	0.0	393.91325925	717.94181188	805.97415412	22.14918567	0.67801829	-0.39883796
0.0145	3.25085	1.2e-07	0.0	0.0	0.0	0.00205259	0.0	0.0	0.0	394.48168641	718.85201819	805.81626588	22.10947663	0.66460599	-0.39871398
0.0146	3.27213	1.2e-07	0.0	0.0	0.0	0.00205259	0.0	0.0	0.0	395.04892451	719.74403693	805.65873932	22.0698295	0.6513357	-0.39859028
0.0147	3.29339	1.3e-07	0.0	0.0	0.0	0.00205258	0.0	0.0	0.0	395.61497616	720.61809405	805.50157293	22.03023672	0.63826373	-0.39846685
0.0148	3.31464	1.3e-07	0.0	0.0	0.0	0.00205258	0.0	0.0	0.0	396.1798438	721.47446353	805.34476499	21.99069839	0.6253885	-0.39834371
0.0149	3.33586	1.4e-07	0.0	0.0	0.0	0.00205257	0.0	0.0	0.0	396.74352989	722.31341689	805.18831379	21.95121464	0.6127083	-0.39822085
0.015	3.35708	1.4e-07	0.0	0.0	0.0	0.00205256	0.0	0.0	0.0	397.30603689	723.13522298	805.03221763	21.91178559	0.60022135	-0.39809827
0.0151	3.37828	1.5e-07	0.0	0.0	0.0	0.00205256	0.0	0.0	0.0	397.86736723	723.94014791	804.87647484	21.87241139	0.58792571	-0.39797596
0.0152	3.39946	1.6e-07	0.0	0.0	0.0	0.00205255	0.0	0.0	0.0	398.42752337	724.72845487	804.72108374	21.83309219	0.57581937	-0.39785393
0.0153	3.42062	1.6e-07	0.0	0.0	0.0	0.00205255	0.0	0.0	0.0	398.98650776	725.50040398	804.56604267	21.79382815	0.56390018	-0.39773217
0.0154	3.44177	1.7e-07	0.0	0.0	0.0	0.00205254	0.0	0.0	0.0	399.54432285	726.25625216	804.41135	21.75461945	0.5521659	-0.39761069
0.0155	3.46291	1.8e-07	0.0	0.0	0.0	0.00205253	0.0	0.0	0.0	400.10097103	726.99626918	804.25700401	21.71545892	0.5406715	-0.39748949
0.0156	3.48402	1.8e-07	0.0	0.0	0.0	0.00205252	0.0	0.0	0.0	400.65645459	727.72076686	804.10300283	21.67635832	0.52932433	-0.39736855
0.0157	3.50512	1.9e-07	0.0	0.0	0.0	0.00205252	0.0	0.0	0.0	401.21077608	728.42995072	803.94934504	21.637313	0.5181596	-0.39724788
0.0158	3.52621	2e-07	0.0	0.0	0.0	0.00205251	0.0	0.0	0.0	401.76393794	729.12407062	803.79602902	21.59832311	0.50717514	-0.39712748
0.0159	3.54728	2.1e-07	0.0	0.0	0.0	0.0020525	0.0	0.0	0.0	402.31594259	729.80337329	803.64305317	21.55938882	0.49636869	-0.39700734
0.016	3.56833	2.2e-07	0.0	0.0	0.0	0.00205249	0.0	0.0	0.0	402.86679246	730.46810215	803.49041592	21.52051029	0.48573791	-0.39688748
0.0161	3.58937	2.2e-07	0.0	0.0	0.0	0.00205248	0.0	0.0	0.0	403.41648997	731.11849726	803.33811568	21.48168768	0.47528038	-0.39676787
0.0162	3.61039	2.3e-07	0.0	0.0	0.0	0.00205247	0.0	0.0	0.0	403.96503754	731.75479514	803.1861509	21.44292118	0.46499356	-0.39664853
0.0163	3.63139	2.4e-07	0.0	0.0	0.0	0.00205246	0.0	0.0	0.0	404.51243761	732.37722874	803.03452006	21.40421098	0.45487486	-0.39652945
0.0164	3.65238	2.5e-07	0.0	0.0	0.0	0.00205246	0.0	0.0	0.0	405.0586926	732.98602727	802.88322162	21.36555727	0.44492158	-0.39641063
0.0165	3.67336	2.6e-07	0.0	0.0	0.0	0.00205245	0.0	0.0	0.0	405.60380493	733.58141612	802.73225408	21.32695206	0.43520616	-0.39629208
0.0166	3.69431	2.7e-07	0.0	0.0	0.0	0.00205243	0.0	0.0	0.0	406.14777674	734.16374437	802.58161537	21.28840743	0.42561674	-0.39617378
0.0167	3.71525	2.8e-07	0.0	0.0	0.0	0.00205242	0.0	0.0	0.0	406.69061063	734.73315493	802.43130438	21.24991971	0.41618615	-0.39605574
0.0168	3.73618	3e-07	0.0	0.0	0.0	0.00205241	0.0	0.0	0.0	407.23230901	735.2898707	802.28131959	21.21148844	0.40691757	-0.39593795
0.0169	3.75708	3.1e-07	0.0	0.0	0.0	0.0020524	0.0	0.0	0.0	407.77287427	735.83411212	802.13165953	21.17311377	0.39780869	-0.39582042
0.017	3.77797	3.2e-07	0.0	0.0	0.0	0.00205239	0.0	0.0	0.0	408.31230881	736.36609638	801.98232274	21.13479585	0.38885716	-0.39570315
0.0171	3.79885	3.3e-07	0.0	0.0	0.0	0.00205238	0.0	0.0	0.0	408.85061505	736.88603737	801.83330777	21.09653481	0.3800606	-0.39558612
0.0172	3.81971	3.4e-07	0.0	0.0	0.0	0.00205236	0.0	0.0	0.0	409.38779537	737.39414563	801.68461316	21.05833083	0.37141654	-0.39546935
0.0173	3.84055	3.6e-07	0.0	0.0	0.0	0.00205235	0.0	0.0	0.0	409.92385218	737.89062824	801.53623752	21.02018405	0.36292248	-0.39535283
0.0174	3.86138	3.7e-07	0.0	0.0	0.0	0.00205234	0.0	0.0	0.0	410.45878787	738.37568881	801.38817942	20.98209464	0.35457589	-0.39523655
0.0175	3.88219	3.8e-07	0.0	0.0	0.0	0.00205232	0.0	0.0	0.0	410.99260485	738.84952741	801.24043749	20.94406277	0.34637414	-0.39512053
0.0176	3.90299	4e-07	0.0	0.0	0.0	0.00205231	0.0	0.0	0.0	411.52530538	739.31240021	801.09301006	20.90608201	0.33838548	-0.39500475
0.0177	3.92376	4.1e-07	0.0	0.0	0.0	0.00205229	0.0	0.0	0.0	412.05689191	739.76448659	800.94589584	20.86816317	0.33049281	-0.39488922
0.0178	3.94453	4.3e-07	0.0	0.0	0.0	0.00205228	0.0	0.0	0.0	412.58736684	740.20596731	800.79909354	20.83030189	0.32274217	-0.39477394
0.0179	3.96527	4.5e-07	0.0	0.0	0.0	0.00205226	0.0	0.0	0.0	413.11673255	740.63703472	800.65260181	20.79249831	0.31513127	-0.39465889
0.018	3.986	4.6e-07	0.0	0.0	0.0	0.00205225	0.0	0.0	0.0	413.64499142	741.05787796	800.5064193	20.75475255	0.30765783	-0.39454409
0.0181	4.00672	4.8e-07	0.0	0.0	0.0	0.00205223	0.0	0.0	0.0	414.17214583	741.46868304	800.36054469	20.71706474	0.30031952	-0.39442953
0.0182	4.02741	5e-07	0.0	0.0	0.0	0.00205221	0.0	0.0	0.0	414.69819816	741.86963271	800.21497667	20.67943503	0.29311401	-0.39431522
0.0183	4.04809	5.1e-07	0.0	0.0	0.0	0.00205219	0.0	0.0	0.0	415.22315079	742.26090653	800.06971395	20.64186355	0.2860389	-0.39420114
0.0184	4.06876	5.3e-07	0.0	0.0	0.0	0.00205217	0.0	0.0	0.0	415.7470061	742.64268075	799.92475525	20.60435043	0.27909181	-0.3940873
0.0185	4.08941	5.5e-07	0.0	0.0	0.0	0.00205216	0.0	0.0	0.0	416.26976646	743.01512832	799.78009931	20.56689582	0.2722703	-0.3939737
0.0186	4.11004	5.7e-07	0.0	0.0	0.0	0.00205214	0.0	0.0	0.0	416.79143416	743.3784579	799.6357447	20.52949406	0.26563489	-0.39386033
0.0187	4.13066	5.9e-07	0.0	0.0	0.0	0.00205211	0.0	0.0	0.0	417.31201156	743.73285237	799.49169009	20.49215455	0.25908245	-0.39374721
0.0188	4.15126	6.1e-07	0.0	0.0	0.0	0.00205209	0.0	0.0	0.0	417.83150106	744.07845413	799.34793437	20.45487353	0.2526531	-0.39363431
0.0189	4.17184	6.4e-07	0.0	0.0	0.0	0.00205207	0.0	0.0	0.0	418.34990503	744.41542928	799.20447632	20.41765107	0.24634483	-0.39352165
0.019	4.19241	6.6e-07	0.0	0.0	0.0	0.00205205	0.0	0.0	0.0	418.86722581	744.74394111	799.06131471	20.38048729	0.2401556	-0.39340922
0.0191	4.21296	6.8e-07	0.0	0.0	0.0	0.00205203	0.0	0.0	0.0	419.38346576	745.06415015	798.91844834	20.34338227	0.23408339	-0.39329703
0.0192	4.23349	7.1e-07	0.0	0.0	0.0	0.002052	0.0	0.0	0.0	419.89862723	745.37621413	798.77587601	20.30633612	0.22812617	-0.39318506
0.0193	4.25401	7.3e-07	0.0	0.0	0.0	0.00205198	0.0	0.0	0.0	420.41271258	745.680288	798.63359656	20.26934893	0.22228188	-0.39307333
0.0194	4.27451	7.6e-07	0.0	0.0	0.0	0.00205195	0.0	0.0	0.0	420.92572416	745.97652392	798.49160881	20.2324208	0.2165485	-0.39296182
0.0195	4.295	7.8e-07	0.0	0.0	0.0	0.00205193	0.0	0.0	0.0	421.4376643	746.26507124	798.3499116	20.19555181	0.21092396	-0.39285055
0.0196	4.31547	8.1e-07	0.0	0.0	0.0	0.0020519	0.0	0.0	0.0	421.94853533	746.54608603	798.20850377	20.15873997	0.205432	-0.39273949
0.0197	4.33592	8.4e-07	0.0	0.0	0.0	0.00205187	0.0	0.0	0.0	422.45833957	746.81973076	798.06738408	20.12198868	0.20002979	-0.39262867
0.0198	4.35636	8.7e-07	0.0	0.0	0.0	0.00205184	0.0	0.0	0.0	422.96707938	747.08613275	797.92655148	20.08529665	0.19473241	-0.39251807
0.0199	4.37678	8.9e-07	0.0	0.0	0.0	0.00205181	0.0	0.0	0.0	423.47475709	747.34543299	797.78600488	20.04866395	0.18953803	-0.3924077
0.02	4.39718	9.3e-07	0.0	0.0	0.0	0.00205178	0.0	0.0	0.0	423.98137503	747.59776994	797.64574317	20.01209064	0.18444481	-0.39229755
0.0201	4.41757	9.6e-07	0.0	0.0	0.0	0.00205175	0.0	0.0	0.0	424.48693552	747.84327957	797.50576525	19.97557681	0.17945093	-0.39218762
0.0202	4.43794	9.9e-07	0.0	0.0	0.0	0.00205172	0.0	0.0	0.0	424.9914409	748.08209536	797.36607006	19.93912252	0.17455457	-0.39207791
0.0203	4.4583	1.02e-06	0.0	0.0	0.0	0.00205169	0.0	0.0	0.0	425.49489348	748.3143483	797.22665652	19.90272783	0.1697539	-0.39196843
0.0204	4.47863	1.06e-06	0.0	0.0	0.0	0.00205165	0.0	0.0	0.0	425.99729559	748.54016694	797.08752359	19.86639283	0.16504712	-0.39185916
0.0205	4.49896	1.09e-06	0.0	0.0	0.0	0.00205162	0.0	0.0	0.0	426.49864953	748.75967733	796.94867022	19.83011756	0.16043243	-0.39175012
0.0206	4.51926	1.13e-06	0.0	0.0	0.0	0.00205158	0.0	0.0	0.0	426.99895762	748.97300559	796.81009537	19.79390029	0.15592874	-0.39164129
0.0207	4.53955	1.16e-06	0.0	0.0	0.0	0.00205154	0.0	0.0	0.0	427.49822213	749.18029895	796.6717979	19.75774391	0.15150189	-0.39153268
0.0208	4.55983	1.2e-06	0.0	0.0	0.0	0.00205151	0.0	0.0	0.0	427.99644539	749.38166008	796.53377688	19.72164729	0.14716359	-0.39142429
0.0209	4.58008	1.24e-06	0.0	0.0	0.0	0.00205147	0.0	0.0	0.0	428.4936297	749.57720777	796.3960313	19.68561049	0.14291227	-0.39131612
0.021	4.60032	1.28e-06	0.0	0.0	0.0	0.00205143	0.0	0.0	0.0	428.98977735	749.76705868	796.25856017	19.64963353	0.13874635	-0.39120816
0.0211	4.62055	1.32e-06	0.0	0.0	0.0	0.00205138	0.0	0.0	0.0	429.48489066	749.95132732	796.1213625	19.61371646	0.13466428	-0.39110042
0.0212	4.64075	1.37e-06	0.0	0.0	0.0	0.00205134	0.0	0.0	0.0	429.97897189	750.13012611	795.98443732	19.57785932	0.13066453	-0.39099289
0.0213	4.66095	1.41e-06	0.0	0.0	0.0	0.0020513	0.0	0.0	0.0	430.47202335	750.30356538	795.84778366	19.54206214	0.12674555	-0.39088557
0.0214	4.68112	1.45e-06	0.0	0.0	0.0	0.00205125	0.0	0.0	0.0	430.96404731	750.47175341	795.71140057	19.50632494	0.12290586	-0.39077846
0.0215	4.70128	1.5e-06	0.0	0.0	0.0	0.00205121	0.0	0.0	0.0	431.45504607	750.63479645	795.5752871	19.47064777	0.11914394	-0.39067157
0.0216	4.72142	1.55e-06	0.0	0.0	0.0	0.00205116	0.0	0.0	0.0	431.94502188	750.7927987	795.43944232	19.43503064	0.11545832	-0.39056489
0.0217	4.74154	1.6e-06	0.0	0.0	0.0	0.00205111	0.0	0.0	0.0	432.43397703	750.94586819	795.30386526	19.39947337	0.11185498	-0.39045842
0.0218	4.76165	1.65e-06	0.0	0.0	0.0	0.00205106	0.0	0.0	0.0	432.92191379	751.09410276	795.16855504	19.36397633	0.1083204	-0.39035215
0.0219	4.78175	1.7e-06	0.0	0.0	0.0	0.00205101	0.0	0.0	0.0	433.40883441	751.23760059	795.03351074	19.32853938	0.10485831	-0.3902461
0.022	4.80182	1.75e-06	0.0	0.0	0.0	0.00205096	0.0	0.0	0.0	433.89474117	751.37645867	794.89873146	19.29316256	0.10146734	-0.39014026
0.0221	4.82188	1.81e-06	0.0	0.0	0.0	0.0020509	0.0	0.0	0.0	434.37963632	751.51077214	794.76421631	19.25784587	0.09814614	-0.39003462
0.0222	4.84192	1.86e-06	0.0	0.0	0.0	0.00205085	0.0	0.0	0.0	434.86352212	751.64063432	794.62996442	19.22258932	0.09489337	-0.38992919
0.0223	4.86195	1.92e-06	0.0	0.0	0.0	0.00205079	0.0	0.0	0.0	435.34640082	751.76613674	794.4959749	19.18739293	0.09170773	-0.38982396
0.0224	4.88196	1.98e-06	0.0	0.0	0.0	0.00205073	0.0	0.0	0.0	435.82827466	751.88736915	794.3622469	19.15225669	0.08858791	-0.38971894
0.0225	4.90195	2.04e-06	0.0	0.0	0.0	0.00205067	0.0	0.0	0.0	436.30914588	752.00441958	794.22877956	19.11718063	0.08553263	-0.38961413
0.0226	4.92193	2.1e-06	0.0	0.0	0.0	0.00205061	0.0	0.0	0.0	436.78901674	752.1173743	794.09557204	19.08216474	0.08254063	-0.38950952
0.0227	4.94189	2.16e-06	0.0	0.0	0.0	0.00205054	0.0	0.0	0.0	437.26788944	752.2263233	793.96262346	19.04720865	0.07961895	-0.38940511
0.0228	4.96184	2.23e-06	0.0	0.0	0.0	0.00205048	0.0	0.0	0.0	437.74576623	752.33134985	793.829933	19.01231296	0.07675306	-0.3893009
0.0229	4.98176	2.29e-06	0.0	0.0	0.0	0.00205041	0.0	0.0	0.0	438.22264934	752.43253356	793.69749984	18.97747741	0.07394739	-0.3891969
0.023	5.00167	2.36e-06	0.0	0.0	0.0	0.00205034	0.0	0.0	0.0	438.69854098	752.52995486	793.56532317	18.94270199	0.07120081	-0.3890931
0.0231	5.02157	2.43e-06	0.0	0.0	0.0	0.00205027	0.0	0.0	0.0	439.17344337	752.62369265	793.43340218	18.90798669	0.06851223	-0.3889895
0.0232	5.04145	2.5e-06	0.0	0.0	0.0	0.0020502	0.0	0.0	0.0	439.64735873	752.71382435	793.30173606	18.8733315	0.06588054	-0.3888861
0.0233	5.06131	2.58e-06	0.0	0.0	0.0	0.00205013	0.0	0.0	0.0	440.12028926	752.80042591	793.17032403	18.8387364	0.06330468	-0.3887829
0.0234	5.08115	2.65e-06	0.0	0.0	0.0	0.00205005	0.0	0.0	0.0	440.59223716	752.88357184	793.03916529	18.80420138	0.06078359	-0.3886799
0.0235	5.10098	2.73e-06	0.0	0.0	0.0	0.00204997	0.0	0.0	0.0	441.06320465	752.96333525	792.90825906	18.76972641	0.05831626	-0.38857709
0.0236	5.12079	2.81e-06	0.0	0.0	0.0	0.00204989	0.0	0.0	0.0	441.53319391	753.03978788	792.77760458	18.73531147	0.05590166	-0.38847449
0.0237	5.14058	2.89e-06	0.0	0.0	0.0	0.00204981	0.0	0.0	0.0	442.00220714	753.1129961	792.64720108	18.700958	0.05353306	-0.38837207
0.0238	5.16036	2.98e-06	0.0	0.0	0.0	0.00204973	0.0	0.0	0.0	442.47024655	753.18302531	792.51704783	18.66666353	0.05121907	-0.38826986
0.0239	5.18012	3.06e-06	0.0	0.0	0.0	0.00204964	0.0	0.0	0.0	442.93731431	753.24994734	792.38714405	18.63242908	0.04895466	-0.38816784
0.024	5.19987	3.15e-06	0.0	0.0	0.0	0.00204956	0.0	0.0	0.0	443.40341258	753.31382822	792.25748901	18.59825461	0.04673889	-0.38806602
0.0241	5.2196	3.24e-06	0.0	0.0	0.0	0.00204947	0.0	0.0	0.0	443.86854356	753.37473275	792.12808196	18.56414009	0.04457084	-0.38796439
0.0242	5.23931	3.33e-06	0.0	0.0	0.0	0.00204937	0.0	0.0	0.0	444.33270939	753.43272451	791.99892217	18.53008549	0.04244962	-0.38786296
0.0243	5.25901	3.43e-06	0.0	0.0	0.0	0.00204928	0.0	0.0	0.0	444.79591226	753.48786587	791.87000893	18.49609076	0.04037435	-0.38776172
0.0244	5.27868	3.52e-06	0.0	0.0	0.0	0.00204918	0.0	0.0	0.0	445.25815431	753.54021805	791.7413415	18.46215587	0.03834418	-0.38766067
0.0245	5.29835	3.62e-06	0.0	0.0	0.0	0.00204908	0.0	0.0	0.0	445.7194377	753.58984113	791.61291918	18.42828077	0.03635828	-0.38755982
0.0246	5.31799	3.72e-06	0.0	0.0	0.0	0.00204898	0.0	0.0	0.0	446.17976458	753.6367941	791.48474126	18.39446542	0.03441583	-0.38745916
0.0247	5.33762	3.83e-06	0.0	0.0	0.0	0.00204888	0.0	0.0	0.0	446.63913709	753.68113486	791.35680704	18.36070977	0.03251604	-0.38735869
0.0248	5.35723	3.93e-06	0.0	0.0	0.0	0.00204877	0.0	0.0	0.0	447.09755738	753.72292026	791.22911583	18.32701377	0.03065814	-0.38725841
0.0249	5.37683	4.04e-06	0.0	0.0	0.0	0.00204866	0.0	0.0	0.0	447.55502757	753.76220615	791.10166693	18.29337737	0.02884138	-0.38715832
0.025	5.3964	4.15e-06	0.0	0.0	0.0	0.00204855	0.0	0.0	0.0	448.0115498	753.7990474	790.97445966	18.2598005	0.02706503	-0.38705842
0.0251	5.41597	4.27e-06	0.0	0.0	0.0	0.00204844	0.0	0.0	0.0	448.46712619	753.83349789	790.84749334	18.22628312	0.02532838	-0.38695872
0.0252	5.43551	4.38e-06	0.0	0.0	0.0	0.00204832	0.0	0.0	0.0	448.92175885	753.86561061	790.72076729	18.19282516	0.02363075	-0.3868592
0.0253	5.45504	4.5e-06	0.0	0.0	0.0	0.0020482	0.0	0.0	0.0	449.37544991	753.89543763	790.59428086	18.15942655	0.02197146	-0.38675987
0.0254	5.47455	4.62e-06	0.0	0.0	0.0	0.00204808	0.0	0.0	0.0	449.8282015	753.92301878	790.4680334	18.12609276	0.02032608	-0.3866607
0.0255	5.49405	4.75e-06	0.0	0.0	0.0	0.00204796	0.0	0.0	0.0	450.28001582	753.94838209	790.34202434	18.09281409	0.01873541	-0.38656174
0.0256	5.51353	4.88e-06	0.0	0.0	0.0	0.00204783	0.0	0.0	0.0	450.73089487	753.97159979	790.21625294	18.05959475	0.01718045	-0.38646297
0.0257	5.53299	5.01e-06	0.0	0.0	0.0	0.0020477	0.0	0.0	1e-08	451.18084075	753.99271935	790.09071855	18.02643467	0.01566057	-0.38636438
0.0258	5.55243	5.14e-06	0.0	0.0	0.0	0.00204756	0.0	0.0	1e-08	451.62985555	754.01178739	789.96542055	17.99333379	0.01417517	-0.38626598
0.0259	5.57186	5.28e-06	0.0	0.0	0.0	0.00204743	0.0	0.0	1e-08	452.07794136	754.02884975	789.84035828	17.96029204	0.01272366	-0.38616777
0.026	5.59127	5.41e-06	0.0	0.0	0.0	0.00204729	0.0	0.0	1e-08	452.52510025	754.04395149	789.71553113	17.92730935	0.01130546	-0.38606973
0.0261	5.61067	5.56e-06	0.0	0.0	0.0	0.00204715	0.0	0.0	1e-08	452.97133431	754.05713693	789.59093845	17.89438564	0.00992004	-0.38597189
0.0262	5.63004	5.7e-06	0.0	0.0	0.0	0.002047	0.0	0.0	1e-08	453.41664559	754.06844968	789.46657964	17.86152084	0.00856685	-0.38587423
0.0263	5.6494	5.85e-06	0.0	0.0	0.0	0.00204685	0.0	0.0	1e-08	453.86103617	754.07793264	789.34245405	17.82871487	0.00724539	-0.38577675
0.0264	5.66875	6e-06	0.0	0.0	0.0	0.0020467	0.0	0.0	1e-08	454.30450809	754.08562808	789.21856109	17.79596766	0.00595517	-0.38567945
0.0265	5.68808	6.16e-06	0.0	0.0	0.0	0.00204654	0.0	0.0	1e-08	454.74706342	754.09157763	789.09490014	17.76327911	0.00469572	-0.38558234
0.0266	5.70739	6.32e-06	0.0	0.0	0.0	0.00204638	0.0	0.0	1e-08	455.1887042	754.09582231	788.9714706	17.73064915	0.0034666	-0.38548541
0.0267	5.72668	6.48e-06	0.0	0.0	0.0	0.00204622	0.0	0.0	1e-08	455.62943246	754.09840258	788.84827184	17.69807769	0.00226737	-0.38538867
0.0268	5.74596	6.65e-06	0.0	0.0	0.0	0.00204605	0.0	0.0	1e-08	456.06925025	754.09935833	788.72530329	17.66556463	0.00109762	-0.3852921
0.0269	5.76522	6.82e-06	0.0	0.0	0.0	0.00204588	0.0	0.0	1e-08	456.50815958	754.09872895	788.60256433	17.63310989	-4.303e-05	-0.38519572
0.027	5.78446	6.99e-06	0.0	0.0	0.0	0.00204571	0.0	0.0	1e-08	456.9461625	754.09655335	788.48005437	17.60071337	-0.00115496	-0.38509951
0.0271	5.80369	7.17e-06	0.0	0.0	0.0	0.00204553	0.0	0.0	1e-08	457.38326105	754.09285279	788.35777289	17.5683872	-0.00231084	-0.38500345
0.0272	5.8229	7.35e-06	0.0	0.0	0.0	0.00204535	0.0	0.0	1e-08	457.8194575	754.08757804	788.23571962	17.53610993	-0.00338464	-0.3849076
0.0273	5.84209	7.53e-06	0.0	0.0	0.0	0.00204517	0.0	0.0	1e-08	458.25475365	754.08084191	788.1138937	17.50389095	-0.00443294	-0.38481192
0.0274	5.86127	7.72e-06	0.0	0.0	0.0	0.00204498	0.0	0.0	1e-08	458.6891515	754.07267816	787.99229456	17.4717302	-0.00545616	-0.38471643
0.0275	5.88043	7.91e-06	0.0	0.0	0.0	0.00204479	0.0	0.0	1e-08	459.12265305	754.06311994	787.87092162	17.43962759	-0.00645473	-0.38462111
0.0276	5.89957	8.11e-06	0.0	0.0	0.0	0.00204459	0.0	0.0	1e-08	459.55526031	754.05219989	787.74977433	17.40758303	-0.00742905	-0.38452597
0.0277	5.91869	8.31e-06	0.0	0.0	0.0	0.00204439	0.0	0.0	1e-08	459.98697525	754.03995011	787.62885213	17.37559645	-0.00837949	-0.38443101
0.0278	5.9378	8.52e-06	0.0	0.0	0.0	0.00204418	0.0	0.0	1e-08	460.41779988	754.0264022	787.50815446	17.34366775	-0.00930643	-0.38433622
0.0279	5.95689	8.73e-06	0.0	0.0	0.0	0.00204397	0.0	0.0	1e-08	460.84773618	754.01158729	787.38768077	17.31179685	-0.01021022	-0.38424161
0.028	5.97597	8.94e-06	0.0	0.0	0.0	0.00204376	0.0	0.0	1e-08	461.2767861	753.99553602	787.2674305	17.27998366	-0.01109119	-0.38414718
0.0281	5.99503	9.16e-06	0.0	0.0	0.0	0.00204354	0.0	0.0	1e-08	461.70495164	753.97827864	787.14740311	17.24822808	-0.01194967	-0.38405292
0.0282	6.01407	9.38e-06	0.0	0.0	0.0	0.00204332	0.0	0.0	1e-08	462.13223475	753.95984495	787.02759805	17.21653002	-0.01278596	-0.38395884
0.0283	6.03309	9.61e-06	0.0	0.0	0.0	0.00204309	0.0	0.0	1e-08	462.55863739	753.94026438	786.90801478	17.18488939	-0.01360034	-0.38386493
0.0284	6.0521	9.84e-06	0.0	0.0	0.0	0.00204286	0.0	0.0	1e-08	462.98416151	753.91956598	786.78865277	17.15330609	-0.01439308	-0.3837712
0.0285	6.07109	1.007e-05	0.0	0.0	0.0	0.00204262	0.0	0.0	1e-08	463.40880907	753.89777847	786.66951146	17.12178002	-0.01516445	-0.38367764
0.0286	6.09006	1.031e-05	0.0	0.0	0.0	0.00204238	0.0	0.0	1e-08	463.83258199	753.87493022	786.55059034	17.09031109	-0.01591468	-0.38358425
0.0287	6.10902	1.056e-05	0.0	0.0	0.0	0.00204214	0.0	0.0	1e-08	464.25548222	753.85104933	786.43188885	17.05889918	-0.016644	-0.38349104
0.0288	6.12796	1.081e-05	0.0	0.0	0.0	0.00204189	0.0	0.0	1e-08	464.67751169	753.82616169	786.31340649	17.02755103	-0.01739903	-0.38339798
0.0289	6.14688	1.107e-05	0.0	0.0	0.0	0.00204163	0.0	0.0	1e-08	465.09867252	753.80022118	786.19514302	16.99625522	-0.01810315	-0.38330511
0.029	6.16579	1.133e-05	0.0	0.0	0.0	0.00204137	0.0	0.0	1e-08	465.51896649	753.77330567	786.07709771	16.96501653	-0.01878968	-0.3832124
0.0291	6.18467	1.159e-05	0.0	0.0	0.0	0.0020411	0.0	0.0	1e-08	465.93839553	753.7454381	785.95927005	16.93383489	-0.01945902	-0.38311987
0.0292	6.20355	1.186e-05	0.0	0.0	0.0	0.00204083	0.0	0.0	1e-08	466.35696155	753.71664088	785.84165954	16.90271021	-0.02011156	-0.38302751
0.0293	6.2224	1.214e-05	0.0	0.0	0.0	0.00204056	0.0	0.0	1e-08	466.77466646	753.68693585	785.72426567	16.87164243	-0.02074772	-0.38293532
0.0294	6.24124	1.242e-05	0.0	0.0	0.0	0.00204028	0.0	0.0	1e-08	467.19151217	753.65634432	785.60708795	16.84063148	-0.02136787	-0.3828433
0.0295	6.26006	1.271e-05	0.0	0.0	0.0	0.00203999	0.0	0.0	1e-08	467.60750059	753.62488705	785.49012588	16.80967728	-0.0219724	-0.38275145
0.0296	6.27886	1.3e-05	0.0	0.0	0.0	0.0020397	0.0	0.0	1e-08	468.02263361	753.59258429	785.37337897	16.77877976	-0.02256169	-0.38265977
0.0297	6.29765	1.33e-05	0.0	0.0	0.0	0.0020394	0.0	0.0	1e-08	468.43691312	753.55945576	785.25684672	16.74793883	-0.0231361	-0.38256825
0.0298	6.31642	1.36e-05	0.0	0.0	0.0	0.00203909	0.0	0.0	1e-08	468.85034102	753.52552068	785.14052866	16.71715444	-0.023696	-0.38247691
0.0299	6.33517	1.391e-05	0.0	0.0	0.0	0.00203878	0.0	0.0	1e-08	469.26291917	753.49079776	785.0244243	16.68642651	-0.02424174	-0.38238573
0.03	6.35391	1.423e-05	0.0	0.0	0.0	0.00203847	0.0	0.0	1e-08	469.67464947	753.45530522	784.90853317	16.65575495	-0.02477368	-0.38229471
0.0301	6.37262	1.455e-05	0.0	0.0	0.0	0.00203815	0.0	0.0	1e-08	470.08553376	753.41906724	784.79285475	16.6251382	-0.02528439	-0.38220387
0.0302	6.39132	1.487e-05	0.0	0.0	0.0	0.00203782	0.0	0.0	1e-08	470.49557391	753.38210242	784.67738857	16.59457868	-0.02578721	-0.3821132
0.0303	6.41001	1.521e-05	0.0	0.0	0.0	0.00203748	0.0	0.0	2e-08	470.90477179	753.34442415	784.56213417	16.56407524	-0.02627682	-0.38202268
0.0304	6.42868	1.555e-05	0.0	0.0	0.0	0.00203714	0.0	0.0	2e-08	471.31312925	753.30604942	784.44709108	16.53362779	-0.02675351	-0.38193234
0.0305	6.44733	1.589e-05	0.0	0.0	0.0	0.0020368	0.0	0.0	2e-08	471.72064815	753.26699487	784.33225884	16.50323624	-0.02721756	-0.38184216
0.0306	6.46596	1.625e-05	0.0	0.0	0.0	0.00203645	0.0	0.0	2e-08	472.12733033	753.22727674	784.21763697	16.47290052	-0.02766926	-0.38175214
0.0307	6.48457	1.661e-05	0.0	0.0	0.0	0.00203609	0.0	0.0	2e-08	472.53317762	753.1869109	784.103225	16.44262053	-0.02810885	-0.38166229
0.0308	6.50317	1.697e-05	0.0	0.0	0.0	0.00203572	0.0	0.0	2e-08	472.93819188	753.14591285	783.98902249	16.41239619	-0.02853661	-0.3815726
0.0309	6.52175	1.734e-05	0.0	0.0	0.0	0.00203535	0.0	0.0	2e-08	473.34237491	753.10429776	783.87502896	16.38222742	-0.02895277	-0.38148308
0.031	6.54032	1.772e-05	0.0	0.0	0.0	0.00203497	0.0	0.0	2e-08	473.74572856	753.06208043	783.76124397	16.35211413	-0.02935758	-0.38139372
0.0311	6.55887	1.811e-05	0.0	0.0	0.0	0.00203458	0.0	0.0	2e-08	474.14825464	753.01927535	783.64766706	16.32205623	-0.02975128	-0.38130452
0.0312	6.5774	1.85e-05	0.0	0.0	0.0	0.00203419	0.0	0.0	2e-08	474.54995496	752.97589669	783.53429777	16.29205363	-0.03013408	-0.38121549
0.0313	6.59591	1.89e-05	0.0	0.0	0.0	0.00203379	0.0	0.0	2e-08	474.95083132	752.9319596	783.42113564	16.26210475	-0.03049933	-0.38112662
0.0314	6.6144	1.931e-05	0.0	0.0	0.0	0.00203338	0.0	0.0	2e-08	475.35088551	752.8874882	783.30818021	16.23221197	-0.03085858	-0.38103792
0.0315	6.63288	1.972e-05	0.0	0.0	0.0	0.00203297	0.0	0.0	2e-08	475.75011933	752.84248822	783.19543104	16.20237413	-0.03120715	-0.38094937
0.0316	6.65134	2.014e-05	0.0	0.0	0.0	0.00203255	0.0	0.0	2e-08	476.14853459	752.79697335	783.08288769	16.17259115	-0.03154522	-0.38086099
0.0317	6.66979	2.057e-05	0.0	0.0	0.0	0.00203212	0.0	0.0	2e-08	476.54613306	752.75095707	782.97054971	16.14286292	-0.03187293	-0.38077276
0.0318	6.68822	2.1e-05	0.0	0.0	0.0	0.00203168	0.0	0.0	2e-08	476.94291654	752.70445267	782.85841666	16.11318934	-0.03219041	-0.3806847
0.0319	6.70663	2.145e-05	0.0	0.0	0.0	0.00203124	0.0	0.0	2e-08	477.33888678	752.65747326	782.7464881	16.08357031	-0.03249782	-0.3805968
0.032	6.72502	2.19e-05	0.0	0.0	0.0	0.00203079	0.0	0.0	2e-08	477.73404558	752.61003177	782.63476358	16.05400573	-0.03279525	-0.38050906
0.0321	6.74339	2.236e-05	0.0	0.0	0.0	0.00203033	0.0	0.0	2e-08	478.12839468	752.562141	782.52324268	16.0244955	-0.03308283	-0.38042148
0.0322	6.76175	2.283e-05	0.0	0.0	0.0	0.00202986	0.0	0.0	2e-08	478.52193585	752.51381357	782.41192494	15.99503952	-0.03336066	-0.38033406
0.0323	6.78009	2.33e-05	0.0	0.0	0.0	0.00202938	0.0	0.0	2e-08	478.91467085	752.46506199	782.30080995	15.96563768	-0.03362884	-0.3802468
0.0324	6.79842	2.378e-05	0.0	0.0	0.0	0.0020289	0.0	0.0	2e-08	479.30660141	752.41589866	782.18989725	15.93628988	-0.03388745	-0.38015969
0.0325	6.81672	2.428e-05	0.0	0.0	0.0	0.00202841	0.0	0.0	2e-08	479.69772929	752.36633585	782.07918642	15.906996	-0.03413656	-0.38007275
0.0326	6.83501	2.478e-05	0.0	0.0	0.0	0.00202791	0.0	0.0	2e-08	480.08805625	752.31637243	781.96867708	15.87775789	-0.03439268	-0.37998596
0.0327	6.85328	2.528e-05	0.0	0.0	0.0	0.0020274	0.0	0.0	3e-08	480.47758403	752.2660214	781.8583688	15.84857219	-0.03462833	-0.37989933
0.0328	6.87154	2.58e-05	0.0	0.0	0.0	0.00202688	0.0	0.0	3e-08	480.86631433	752.21529939	781.74826113	15.81944019	-0.03485552	-0.37981286
0.0329	6.88978	2.633e-05	0.0	0.0	0.0	0.00202636	0.0	0.0	3e-08	481.25424889	752.16421717	781.63835364	15.79036181	-0.03507435	-0.37972655
0.033	6.908	2.686e-05	0.0	0.0	0.0	0.00202582	0.0	0.0	3e-08	481.64138942	752.11278535	781.52864592	15.76133694	-0.03528495	-0.37964039
0.0331	6.9262	2.74e-05	0.0	0.0	0.0	0.00202528	0.0	0.0	3e-08	482.02773764	752.06101441	781.41913754	15.73236547	-0.0354874	-0.37955439
0.0332	6.94438	2.795e-05	0.0	0.0	0.0	0.00202473	0.0	0.0	3e-08	482.41329525	752.00891472	781.30982808	15.70344731	-0.0356818	-0.37946855
0.0333	6.96255	2.852e-05	0.0	0.0	0.0	0.00202416	0.0	0.0	3e-08	482.79806396	751.9564965	781.20071713	15.67458235	-0.03586824	-0.37938286
0.0334	6.9807	2.909e-05	0.0	0.0	0.0	0.00202359	0.0	0.0	3e-08	483.18204547	751.90376988	781.09180427	15.6457705	-0.0360468	-0.37929733
0.0335	6.99884	2.966e-05	0.0	0.0	0.0	0.00202301	0.0	0.0	3e-08	483.56524147	751.8507449	780.98308908	15.61701163	-0.03621755	-0.37921195
0.0336	7.01695	3.025e-05	0.0	0.0	0.0	0.00202242	0.0	0.0	3e-08	483.94765364	751.79743149	780.87457114	15.58830566	-0.03638057	-0.37912673
0.0337	7.03505	3.085e-05	0.0	0.0	0.0	0.00202183	0.0	0.0	3e-08	484.32928368	751.7438395	780.76625006	15.55965248	-0.0365359	-0.37904167
0.0338	7.05313	3.146e-05	0.0	0.0	0.0	0.00202122	0.0	0.0	3e-08	484.71013327	751.68997367	780.65812543	15.5310544	-0.03670144	-0.37895675
0.0339	7.0712	3.208e-05	0.0	0.0	0.0	0.0020206	0.0	0.0	3e-08	485.09020413	751.63582457	780.55019692	15.50250732	-0.03684778	-0.37887199
0.034	7.08924	3.27e-05	0.0	0.0	0.0	0.00201997	0.0	0.0	3e-08	485.46949789	751.58141657	780.44246406	15.47401284	-0.03698763	-0.37878738
0.0341	7.10727	3.334e-05	0.0	0.0	0.0	0.00201933	0.0	0.0	3e-08	485.84801621	751.52675775	780.33492645	15.44557089	-0.03712109	-0.37870293
0.0342	7.12529	3.399e-05	0.0	0.0	0.0	0.00201869	0.0	0.0	3e-08	486.22576077	751.47185602	780.22758369	15.41718135	-0.03724831	-0.37861863
0.0343	7.14328	3.465e-05	0.0	0.0	0.0	0.00201803	0.0	0.0	3e-08	486.60273321	751.41671915	780.12043537	15.38884414	-0.0373694	-0.37853449
0.0344	7.16126	3.531e-05	0.0	0.0	0.0	0.00201736	0.0	0.0	4e-08	486.97893518	751.36135473	780.01348111	15.36055916	-0.03748447	-0.37845049
0.0345	7.17922	3.599e-05	0.0	0.0	0.0	0.00201668	0.0	0.0	4e-08	487.35436834	751.30577019	779.9067205	15.33232631	-0.03759364	-0.37836665
0.0346	7.19716	3.668e-05	0.0	0.0	0.0	0.00201599	0.0	0.0	4e-08	487.72903432	751.24997281	779.80015315	15.30414551	-0.03769703	-0.37828296
0.0347	7.21508	3.738e-05	0.0	0.0	0.0	0.00201529	0.0	0.0	4e-08	488.10293476	751.19396974	779.69377867	15.27601665	-0.03779473	-0.37819942
0.0348	7.23299	3.809e-05	0.0	0.0	0.0	0.00201458	0.0	0.0	4e-08	488.4760713	751.13776797	779.58759665	15.24793964	-0.03788685	-0.37811604
0.0349	7.25088	3.881e-05	0.0	0.0	0.0	0.00201386	0.0	0.0	4e-08	488.84844555	751.08137434	779.48160672	15.21991438	-0.0379735	-0.3780328
0.035	7.26875	3.954e-05	0.0	0.0	0.0	0.00201313	0.0	0.0	4e-08	489.22005915	751.02479558	779.37580847	15.19194079	-0.03805477	-0.37794972
0.0351	7.28661	4.029e-05	0.0	0.0	0.0	0.00201238	0.0	0.0	4e-08	489.59091372	750.96803292	779.27020155	15.16401953	-0.03813643	-0.37786678
0.0352	7.30445	4.104e-05	0.0	0.0	0.0	0.00201163	0.0	0.0	4e-08	489.96101087	750.91109431	779.16478556	15.13614922	-0.03820904	-0.37778399
0.0353	7.32227	4.181e-05	0.0	0.0	0.0	0.00201086	0.0	0.0	4e-08	490.33035222	750.85398717	779.05956011	15.10833032	-0.03827685	-0.37770136
0.0354	7.34007	4.258e-05	0.0	0.0	0.0	0.00201008	0.0	0.0	4e-08	490.69893936	750.7967173	778.95452482	15.08056274	-0.03833996	-0.37761887
0.0355	7.35785	4.337e-05	0.0	0.0	0.0	0.00200929	0.0	0.0	4e-08	491.06677389	750.73929031	778.84967931	15.05284639	-0.03839848	-0.37753653
0.0356	7.37562	4.417e-05	0.0	0.0	0.0	0.00200849	0.0	0.0	4e-08	491.43385742	750.6817117	778.74502318	15.02518117	-0.03845252	-0.37745434
0.0357	7.39337	4.498e-05	0.0	0.0	0.0	0.00200768	0.0	0.0	5e-08	491.80019152	750.62398681	778.64055608	14.997567	-0.03850218	-0.3773723
0.0358	7.4111	4.581e-05	0.0	0.0	0.0	0.00200685	0.0	0.0	5e-08	492.1657778	750.56612084	778.53627761	14.97000378	-0.03854757	-0.37729041
0.0359	7.42882	4.664e-05	0.0	0.0	0.0	0.00200602	0.0	0.0	5e-08	492.53061782	750.50811884	778.43218741	14.94249142	-0.03858878	-0.37720867
0.036	7.44652	4.749e-05	0.0	0.0	0.0	0.00200517	0.0	0.0	5e-08	492.89471318	750.44998574	778.3282851	14.91502982	-0.03862592	-0.37712707
0.0361	7.4642	4.835e-05	0.0	0.0	0.0	0.00200431	0.0	0.0	5e-08	493.25806543	750.39172633	778.22457029	14.8876189	-0.03865907	-0.37704562
0.0362	7.48186	4.923e-05	0.0	0.0	0.0	0.00200343	0.0	0.0	5e-08	493.62067616	750.33334525	778.12104263	14.86025857	-0.03868834	-0.37696431
0.0363	7.4995	5.011e-05	0.0	0.0	0.0	0.00200254	0.0	0.0	5e-08	493.98254691	750.27484838	778.01770174	14.83294816	-0.0387107	-0.37688316
0.0364	7.51713	5.101e-05	0.0	0.0	0.0	0.00200165	0.0	0.0	5e-08	494.34367925	750.21624293	777.91454723	14.80568852	-0.0387314	-0.37680215
0.0365	7.53474	5.192e-05	0.0	0.0	0.0	0.00200073	0.0	0.0	5e-08	494.70407474	750.15753079	777.81157875	14.77847916	-0.0387483	-0.37672129
0.0366	7.55233	5.285e-05	0.0	0.0	0.0	0.00199981	0.0	0.0	5e-08	495.06373492	750.09871641	777.70879593	14.75131997	-0.03876148	-0.37664057
0.0367	7.56991	5.378e-05	0.0	0.0	0.0	0.00199887	0.0	0.0	5e-08	495.42266135	750.03980412	777.60619839	14.72421088	-0.03877101	-0.37655999
0.0368	7.58746	5.473e-05	0.0	0.0	0.0	0.00199792	0.0	0.0	5e-08	495.78085556	749.98079818	777.50378578	14.69715177	-0.03877694	-0.37647957
0.0369	7.605	5.57e-05	0.0	0.0	0.0	0.00199695	0.0	0.0	6e-08	496.13831909	749.92170277	777.40155773	14.67014257	-0.03877934	-0.37639928
0.037	7.62252	5.668e-05	0.0	0.0	0.0	0.00199598	0.0	0.0	6e-08	496.49505347	749.86252199	777.29951387	14.64318316	-0.03877826	-0.37631915
0.0371	7.64003	5.767e-05	0.0	0.0	0.0	0.00199498	0.0	0.0	6e-08	496.85106023	749.80325983	777.19765384	14.61627346	-0.03877377	-0.37623915
0.0372	7.65751	5.867e-05	0.0	0.0	0.0	0.00199398	0.0	0.0	6e-08	497.2063409	749.74392025	777.09597729	14.58941337	-0.03876592	-0.3761593
0.0373	7.67498	5.969e-05	0.0	0.0	0.0	0.00199296	0.0	0.0	6e-08	497.560897	749.68450711	776.99448384	14.5626028	-0.03875475	-0.3760796
0.0374	7.69243	6.072e-05	0.0	0.0	0.0	0.00199193	0.0	0.0	6e-08	497.91473004	749.6250242	776.89317314	14.53584165	-0.03874033	-0.37600003
0.0375	7.70986	6.177e-05	0.0	0.0	0.0	0.00199088	0.0	0.0	6e-08	498.26784153	749.56547527	776.79204483	14.50912983	-0.03872268	-0.37592062
0.0376	7.72728	6.283e-05	0.0	0.0	0.0	0.00198982	0.0	0.0	6e-08	498.62023297	749.50586358	776.69109855	14.48246707	-0.03870269	-0.37584134
0.0377	7.74468	6.39e-05	0.0	0.0	0.0	0.00198874	0.0	0.0	6e-08	498.97190589	749.44619294	776.59033396	14.45585356	-0.03867899	-0.37576221
0.0378	7.76206	6.499e-05	0.0	0.0	0.0	0.00198765	0.0	0.0	7e-08	499.32286176	749.38646695	776.48975068	14.42928909	-0.03865224	-0.37568322
0.0379	7.77942	6.61e-05	0.0	0.0	0.0	0.00198655	0.0	0.0	7e-08	499.67310208	749.32668911	776.38934837	14.40277354	-0.03862247	-0.37560437
0.038	7.79676	6.721e-05	0.0	0.0	0.0	0.00198543	0.0	0.0	7e-08	500.02262835	749.26686286	776.28912667	14.37630684	-0.03858971	-0.37552566
0.0381	7.81409	6.835e-05	0.0	0.0	0.0	0.00198429	0.0	0.0	7e-08	500.37144205	749.2069916	776.18908522	14.34988888	-0.038554	-0.37544709
0.0382	7.8314	6.95e-05	0.0	0.0	0.0	0.00198314	0.0	0.0	7e-08	500.71954465	749.14707868	776.08922369	14.32351957	-0.03851537	-0.37536867
0.0383	7.84869	7.066e-05	0.0	0.0	0.0	0.00198198	0.0	0.0	7e-08	501.06693765	749.08712745	775.9895417	14.29719881	-0.03847385	-0.37529039
0.0384	7.86596	7.184e-05	0.0	0.0	0.0	0.0019808	0.0	0.0	7e-08	501.41362251	749.02714117	775.89003892	14.27092651	-0.03842946	-0.37521224
0.0385	7.88322	7.303e-05	0.0	0.0	0.0	0.0019796	0.0	0.0	7e-08	501.75960069	748.96712313	775.79071499	14.24470255	-0.03838222	-0.37513424
0.0386	7.90046	7.424e-05	0.0	0.0	0.0	0.00197839	0.0	0.0	7e-08	502.10487367	748.90707655	775.69156957	14.21852686	-0.03833216	-0.37505638
0.0387	7.91768	7.547e-05	0.0	0.0	0.0	0.00197717	0.0	0.0	8e-08	502.44944291	748.84700465	775.5926023	14.19239934	-0.03827929	-0.37497866
0.0388	7.93488	7.671e-05	0.0	0.0	0.0	0.00197592	0.0	0.0	8e-08	502.79330986	748.78690779	775.49381286	14.16632046	-0.03822942	-0.37490108
0.0389	7.95206	7.796e-05	0.0	0.0	0.0	0.00197467	0.0	0.0	8e-08	503.13647599	748.72678578	775.3952009	14.14028917	-0.03817293	-0.37482363
0.039	7.96923	7.924e-05	0.0	0.0	0.0	0.00197339	0.0	0.0	8e-08	503.47894275	748.66664514	775.29676608	14.11430578	-0.03811399	-0.37474633
0.0391	7.98638	8.052e-05	0.0	0.0	0.0	0.0019721	0.0	0.0	8e-08	503.82071156	748.60648858	775.19850804	14.0883702	-0.03805263	-0.37466917
0.0392	8.00351	8.183e-05	0.0	0.0	0.0	0.0019708	0.0	0.0	8e-08	504.16178389	748.54631876	775.10042644	14.06248234	-0.0379889	-0.37459214
0.0393	8.02062	8.315e-05	0.0	0.0	0.0	0.00196947	0.0	0.0	8e-08	504.50216115	748.4861383	775.00252094	14.0366421	-0.03792281	-0.37451525
0.0394	8.03772	8.449e-05	0.0	0.0	0.0	0.00196813	0.0	0.0	8e-08	504.8418448	748.42594981	774.90479121	14.01084938	-0.0378544	-0.3744385
0.0395	8.0548	8.584e-05	0.0	0.0	0.0	0.00196678	0.0	0.0	9e-08	505.18083625	748.36575582	774.8072369	13.9851041	-0.0377837	-0.37436189
0.0396	8.07185	8.721e-05	0.0	0.0	0.0	0.00196541	0.0	0.0	9e-08	505.51913693	748.30555886	774.70985767	13.95940616	-0.03771073	-0.37428542
0.0397	8.0889	8.86e-05	0.0	0.0	0.0	0.00196402	0.0	0.0	9e-08	505.85674827	748.2453614	774.61265318	13.93375546	-0.03763552	-0.37420908
0.0398	8.10592	9.001e-05	0.0	0.0	0.0	0.00196261	0.0	0.0	9e-08	506.19367168	748.18516592	774.5156231	13.90815191	-0.0375581	-0.37413288
0.0399	8.12293	9.143e-05	0.0	0.0	0.0	0.00196119	0.0	0.0	9e-08	506.52990858	748.12497483	774.41876709	13.88259542	-0.03747848	-0.37405681
0.04	8.13991	9.287e-05	0.0	0.0	0.0	0.00195975	0.0	0.0	9e-08	506.86546037	748.06479055	774.32208482	13.85708604	-0.03739803	-0.37398089
0.0401	8.15688	9.432e-05	0.0	0.0	0.0	0.00195829	0.0	0.0	9e-08	507.20032849	748.00460954	774.22557597	13.83162382	-0.03731799	-0.3739051
0.0402	8.17383	9.58e-05	0.0	0.0	0.0	0.00195681	0.0	0.0	1e-07	507.53451432	747.94443762	774.1292402	13.80620811	-0.03723355	-0.37382944
0.0403	8.19077	9.729e-05	0.0	0.0	0.0	0.00195532	0.0	0.0	1e-07	507.86801927	747.88427711	774.03307717	13.78083911	-0.03714724	-0.37375392
0.0404	8.20768	9.88e-05	0.0	0.0	0.0	0.00195381	0.0	0.0	1e-07	508.20084472	747.82412999	773.93708656	13.75551673	-0.03705912	-0.37367854
0.0405	8.22458	0.00010033	0.0	0.0	0.0	0.00195228	0.0	0.0	1e-07	508.53299208	747.76399814	773.84126802	13.73024087	-0.0369692	-0.37360329
0.0406	8.24146	0.00010187	0.0	0.0	0.0	0.00195073	0.0	0.0	1e-07	508.86446273	747.70388343	773.74562124	13.70501145	-0.03687754	-0.37352817
0.0407	8.25832	0.00010344	0.0	0.0	0.0	0.00194917	0.0	0.0	1e-07	509.19525806	747.64378767	773.65014588	13.67982837	-0.03678415	-0.37345319
0.0408	8.27517	0.00010502	0.0	0.0	0.0	0.00194759	0.0	0.0	1.1e-07	509.52537945	747.58371264	773.55484162	13.65469153	-0.03668908	-0.37337835
0.0409	8.29199	0.00010662	0.0	0.0	0.0	0.00194598	0.0	0.0	1.1e-07	509.85482828	747.52366008	773.45970812	13.62960086	-0.03659236	-0.37330364
0.041	8.3088	0.00010824	0.0	0.0	0.0	0.00194436	0.0	0.0	1.1e-07	510.18360592	747.46363167	773.36474508	13.60455626	-0.03649402	-0.37322906
0.0411	8.32559	0.00010987	0.0	0.0	0.0	0.00194273	0.0	0.0	1.1e-07	510.51171375	747.40362907	773.26995215	13.57955763	-0.03639409	-0.37315462
0.0412	8.34236	0.00011153	0.0	0.0	0.0	0.00194107	0.0	0.0	1.1e-07	510.83915313	747.3436539	773.17532901	13.55460489	-0.0362926	-0.37308031
0.0413	8.35912	0.0001132	0.0	0.0	0.0	0.00193939	0.0	0.0	1.1e-07	511.16592544	747.28370742	773.08087535	13.52969795	-0.03619003	-0.37300613
0.0414	8.37585	0.0001149	0.0	0.0	0.0	0.0019377	0.0	0.0	1.2e-07	511.49203202	747.22379101	772.98659084	13.50483671	-0.03608566	-0.37293209
0.0415	8.39257	0.00011661	0.0	0.0	0.0	0.00193598	0.0	0.0	1.2e-07	511.81747425	747.1639064	772.89247515	13.48002109	-0.03597985	-0.37285818
0.0416	8.40927	0.00011834	0.0	0.0	0.0	0.00193425	0.0	0.0	1.2e-07	512.14225348	747.10405504	772.79852798	13.45525099	-0.03587262	-0.3727844
0.0417	8.42595	0.00012009	0.0	0.0	0.0	0.0019325	0.0	0.0	1.2e-07	512.46637105	747.04423833	772.70474899	13.43052632	-0.035764	-0.37271075
0.0418	8.44262	0.00012186	0.0	0.0	0.0	0.00193072	0.0	0.0	1.2e-07	512.78982831	746.98445764	772.61113786	13.405847	-0.03565402	-0.37263723
0.0419	8.45926	0.00012365	0.0	0.0	0.0	0.00192893	0.0	0.0	1.2e-07	513.11262662	746.92471429	772.51769429	13.38121293	-0.03554271	-0.37256385
0.042	8.47589	0.00012546	0.0	0.0	0.0	0.00192712	0.0	0.0	1.3e-07	513.43476731	746.86500959	772.42441795	13.35662403	-0.0354301	-0.3724906
0.0421	8.4925	0.00012729	0.0	0.0	0.0	0.00192529	0.0	0.0	1.3e-07	513.75625171	746.8053448	772.33130853	13.3320802	-0.03531621	-0.37241748
0.0422	8.50909	0.00012914	0.0	0.0	0.0	0.00192344	0.0	0.0	1.3e-07	514.07708118	746.74572117	772.2383657	13.30758135	-0.03520106	-0.37234449
0.0423	8.52566	0.00013101	0.0	0.0	0.0	0.00192157	0.0	0.0	1.3e-07	514.39725703	746.68613988	772.14558916	13.2831274	-0.03508469	-0.37227163
0.0424	8.54222	0.0001329	0.0	0.0	0.0	0.00191968	0.0	0.0	1.3e-07	514.7167806	746.62660214	772.05297859	13.25871826	-0.03496711	-0.3721989
0.0425	8.55875	0.00013481	0.0	0.0	0.0	0.00191777	0.0	0.0	1.3e-07	515.03565321	746.56710909	771.96053367	13.23435366	-0.03484777	-0.3721263
0.0426	8.57527	0.00013674	0.0	0.0	0.0	0.00191583	0.0	0.0	1.4e-07	515.35387618	746.5076628	771.8682541	13.2100338	-0.03472764	-0.37205383
0.0427	8.59177	0.00013869	0.0	0.0	0.0	0.00191388	0.0	0.0	1.4e-07	515.67145084	746.44826373	771.77613955	13.18575846	-0.03460635	-0.37198149
0.0428	8.60825	0.00014066	0.0	0.0	0.0	0.00191191	0.0	0.0	1.4e-07	515.9883785	746.38891301	771.68418973	13.16152756	-0.0344839	-0.37190928
0.0429	8.62472	0.00014265	0.0	0.0	0.0	0.00190992	0.0	0.0	1.4e-07	516.30466047	746.32961174	771.59240431	13.13734101	-0.03436032	-0.37183719
0.043	8.64116	0.00014466	0.0	0.0	0.0	0.0019079	0.0	0.0	1.4e-07	516.62029807	746.270361	771.50078299	13.11319871	-0.03423563	-0.37176524
0.0431	8.65759	0.00014669	0.0	0.0	0.0	0.00190587	0.0	0.0	1.5e-07	516.9352926	746.21116187	771.40932546	13.08910058	-0.03410983	-0.37169342
0.0432	8.674	0.00014875	0.0	0.0	0.0	0.00190381	0.0	0.0	1.5e-07	517.24964536	746.15201538	771.31803141	13.06504653	-0.03398294	-0.37162172
0.0433	8.69039	0.00015082	0.0	0.0	0.0	0.00190173	0.0	0.0	1.5e-07	517.56335767	746.09292259	771.22690053	13.04103647	-0.03385499	-0.37155015
0.0434	8.70676	0.00015292	0.0	0.0	0.0	0.00189964	0.0	0.0	1.5e-07	517.8764308	746.0338845	771.13593251	13.0170703	-0.03372598	-0.37147871
0.0435	8.72311	0.00015503	0.0	0.0	0.0	0.00189752	0.0	0.0	1.6e-07	518.18886607	745.97490213	771.04512705	12.99314794	-0.03359592	-0.3714074
0.0436	8.73945	0.00015717	0.0	0.0	0.0	0.00189538	0.0	0.0	1.6e-07	518.50066477	745.91597647	770.95448385	12.96926931	-0.03346483	-0.37133622
0.0437	8.75577	0.00015933	0.0	0.0	0.0	0.00189322	0.0	0.0	1.6e-07	518.81182817	745.85710851	770.86400259	12.9454343	-0.03333272	-0.37126516
0.0438	8.77207	0.00016151	0.0	0.0	0.0	0.00189103	0.0	0.0	1.6e-07	519.12235758	745.79829853	770.77368298	12.92164282	-0.03320061	-0.37119423
0.0439	8.78835	0.00016371	0.0	0.0	0.0	0.00188883	0.0	0.0	1.6e-07	519.43225427	745.73954732	770.68352472	12.8978948	-0.03306682	-0.37112343
0.044	8.80461	0.00016594	0.0	0.0	0.0	0.0018866	0.0	0.0	1.7e-07	519.74151953	745.68085623	770.59352749	12.87419014	-0.03293209	-0.37105275
0.0441	8.82085	0.00016819	0.0	0.0	0.0	0.00188435	0.0	0.0	1.7e-07	520.05015464	745.62222614	770.503691	12.85052876	-0.03279644	-0.3709822
0.0442	8.83708	0.00017045	0.0	0.0	0.0	0.00188208	0.0	0.0	1.7e-07	520.35816086	745.56365791	770.41401494	12.82691056	-0.03265988	-0.37091177
0.0443	8.85329	0.00017274	0.0	0.0	0.0	0.00187979	0.0	0.0	1.7e-07	520.66553948	745.5051524	770.32449902	12.80333545	-0.03252241	-0.37084147
0.0444	8.86948	0.00017506	0.0	0.0	0.0	0.00187747	0.0	0.0	1.8e-07	520.97229176	745.44671046	770.23514293	12.77980335	-0.03238406	-0.3707713
0.0445	8.88565	0.00017739	0.0	0.0	0.0	0.00187514	0.0	0.0	1.8e-07	521.27841897	745.38833291	770.14594638	12.75631417	-0.03224482	-0.37070125
0.0446	8.9018	0.00017975	0.0	0.0	0.0	0.00187278	0.0	0.0	1.8e-07	521.58392238	745.33002059	770.05690907	12.73286781	-0.03210472	-0.37063133
0.0447	8.91793	0.00018213	0.0	0.0	0.0	0.0018704	0.0	0.0	1.8e-07	521.88880325	745.27177432	769.9680307	12.70946419	-0.03196375	-0.37056153
0.0448	8.93405	0.00018453	0.0	0.0	0.0	0.00186799	0.0	0.0	1.8e-07	522.19306284	745.21359491	769.87931097	12.68610323	-0.03182193	-0.37049185
0.0449	8.95014	0.00018695	0.0	0.0	0.0	0.00186556	0.0	0.0	1.9e-07	522.4967024	745.15548318	769.79074958	12.66278482	-0.03167927	-0.3704223
0.045	8.96622	0.0001894	0.0	0.0	0.0	0.00186312	0.0	0.0	1.9e-07	522.79972319	745.09743973	769.70234624	12.63950896	-0.03153707	-0.37035288
0.0451	8.98228	0.00019187	0.0	0.0	0.0	0.00186064	0.0	0.0	1.9e-07	523.10212647	745.0394636	769.61410067	12.61627544	-0.03139319	-0.37028358
0.0452	8.99832	0.00019436	0.0	0.0	0.0	0.00185815	0.0	0.0	1.9e-07	523.40391348	744.98155685	769.52601256	12.59308422	-0.03124857	-0.3702144
0.0453	9.01435	0.00019687	0.0	0.0	0.0	0.00185563	0.0	0.0	2e-07	523.70508547	744.92372015	769.43808162	12.56993521	-0.03110322	-0.37014534
0.0454	9.03035	0.00019941	0.0	0.0	0.0	0.00185309	0.0	0.0	2e-07	524.00564368	744.86595418	769.35030755	12.54682833	-0.03095714	-0.37007641
0.0455	9.04634	0.00020197	0.0	0.0	0.0	0.00185053	0.0	0.0	2e-07	524.30558935	744.80825959	769.26269007	12.52376348	-0.03081035	-0.3700076
0.0456	9.06231	0.00020456	0.0	0.0	0.0	0.00184794	0.0	0.0	2e-07	524.60492374	744.75063704	769.17522888	12.50074058	-0.03066286	-0.36993892
0.0457	9.07825	0.00020716	0.0	0.0	0.0	0.00184533	0.0	0.0	2.1e-07	524.90364806	744.69308717	769.0879237	12.47775955	-0.03051467	-0.36987035
0.0458	9.09419	0.00020979	0.0	0.0	0.0	0.0018427	0.0	0.0	2.1e-07	525.20176357	744.6356106	769.00077422	12.45482029	-0.03036581	-0.36980191
0.0459	9.1101	0.00021244	0.0	0.0	0.0	0.00184005	0.0	0.0	2.1e-07	525.49927148	744.57820798	768.91378017	12.43192272	-0.03021628	-0.36973359
0.046	9.12599	0.00021512	0.0	0.0	0.0	0.00183737	0.0	0.0	2.2e-07	525.79617304	744.52087991	768.82694125	12.40906674	-0.03006608	-0.3696654
0.0461	9.14187	0.00021782	0.0	0.0	0.0	0.00183466	0.0	0.0	2.2e-07	526.09246946	744.463627	768.74025718	12.38625228	-0.02991524	-0.36959732
0.0462	9.15772	0.00022054	0.0	0.0	0.0	0.00183194	0.0	0.0	2.2e-07	526.38816198	744.40644986	768.65372767	12.36347925	-0.02976375	-0.36952937
0.0463	9.17356	0.00022329	0.0	0.0	0.0	0.00182919	0.0	0.0	2.2e-07	526.68325181	744.34934829	768.56735243	12.34074757	-0.02961249	-0.36946154
0.0464	9.18938	0.00022606	0.0	0.0	0.0	0.00182642	0.0	0.0	2.3e-07	526.97774018	744.29232293	768.48113118	12.31805713	-0.02946002	-0.36939382
0.0465	9.20518	0.00022885	0.0	0.0	0.0	0.00182362	0.0	0.0	2.3e-07	527.27162831	744.23537464	768.39506363	12.29540785	-0.02930698	-0.36932623
0.0466	9.22096	0.00023167	0.0	0.0	0.0	0.0018208	0.0	0.0	2.3e-07	527.56491741	744.17850394	768.30914949	12.27279966	-0.02915338	-0.36925876
0.0467	9.23672	0.00023451	0.0	0.0	0.0	0.00181796	0.0	0.0	2.3e-07	527.8576087	744.12171131	768.2233885	12.25023245	-0.02899923	-0.36919141
0.0468	9.25247	0.00023737	0.0	0.0	0.0	0.00181509	0.0	0.0	2.4e-07	528.14970339	744.06499725	768.13778035	12.22770615	-0.02884454	-0.36912418
0.0469	9.26819	0.00024026	0.0	0.0	0.0	0.0018122	0.0	0.0	2.4e-07	528.44120269	744.00836223	768.05232477	12.20522067	-0.02868932	-0.36905707
0.047	9.2839	0.00024317	0.0	0.0	0.0	0.00180929	0.0	0.0	2.4e-07	528.73210781	743.95180673	767.96702147	12.18277592	-0.02853358	-0.36899008
0.0471	9.29959	0.00024611	0.0	0.0	0.0	0.00180635	0.0	0.0	2.5e-07	529.02241995	743.89533121	767.88187018	12.16037182	-0.02837734	-0.36892321
0.0472	9.31526	0.00024906	1e-08	0.0	0.0	0.00180339	0.0	0.0	2.5e-07	529.31214032	743.83893611	767.79687061	12.13800828	-0.0282206	-0.36885645
0.0473	9.33091	0.00025205	1e-08	0.0	0.0	0.0018004	0.0	0.0	2.5e-07	529.60127012	743.78262188	767.71202249	12.11568521	-0.02806336	-0.36878982
0.0474	9.34654	0.00025505	1e-08	0.0	0.0	0.00179739	0.0	0.0	2.6e-07	529.88981055	743.72638895	767.62732553	12.09340252	-0.02790565	-0.36872331
0.0475	9.36216	0.00025809	1e-08	0.0	0.0	0.00179436	0.0	0.0	2.6e-07	530.17776281	743.67023765	767.54277946	12.0711601	-0.02774777	-0.36865691
0.0476	9.37775	0.00026114	1e-08	0.0	0.0	0.0017913	0.0	0.0	2.6e-07	530.46512808	743.61416798	767.458384	12.04895792	-0.02758923	-0.36859063
0.0477	9.39333	0.00026422	1e-08	0.0	0.0	0.00178821	0.0	0.0	2.6e-07	530.75190756	743.55818066	767.37413887	12.02679586	-0.02743026	-0.36852447
0.0478	9.40888	0.00026732	1e-08	0.0	0.0	0.00178511	0.0	0.0	2.7e-07	531.03810245	743.50227607	767.29004379	12.00467385	-0.02727086	-0.36845843
0.0479	9.42442	0.00027045	1e-08	0.0	0.0	0.00178198	0.0	0.0	2.7e-07	531.32371394	743.44645458	767.2060985	11.98259179	-0.02711105	-0.3683925
0.048	9.43994	0.0002736	1e-08	0.0	0.0	0.00177882	0.0	0.0	2.7e-07	531.60874321	743.39071653	767.12230271	11.9605496	-0.02695084	-0.3683267
0.0481	9.45544	0.00027677	1e-08	0.0	0.0	0.00177565	0.0	0.0	2.8e-07	531.89319145	743.33506227	767.03865615	11.93854719	-0.02679023	-0.36826101
0.0482	9.47093	0.00027997	1e-08	0.0	0.0	0.00177244	0.0	0.0	2.8e-07	532.17705984	743.27949214	766.95515854	11.91658449	-0.02662924	-0.36819543
0.0483	9.48639	0.0002832	1e-08	0.0	0.0	0.00176922	0.0	0.0	2.8e-07	532.46034957	743.22400645	766.87180962	11.89466139	-0.02646787	-0.36812998
0.0484	9.50183	0.00028644	1e-08	0.0	0.0	0.00176597	0.0	0.0	2.9e-07	532.74306181	743.16860554	766.7886091	11.87277782	-0.02630613	-0.36806464
0.0485	9.51726	0.00028971	1e-08	0.0	0.0	0.00176269	0.0	0.0	2.9e-07	533.02519774	743.11328971	766.70555673	11.8509337	-0.02614404	-0.36799942
0.0486	9.53267	0.00029301	1e-08	0.0	0.0	0.00175939	1e-08	0.0	2.9e-07	533.30675855	743.05805926	766.62265222	11.82912893	-0.02598159	-0.36793431
0.0487	9.54805	0.00029633	1e-08	0.0	0.0	0.00175607	1e-08	0.0	3e-07	533.5877454	743.00291448	766.5398953	11.80736343	-0.02581881	-0.36786932
0.0488	9.56342	0.00029967	1e-08	0.0	0.0	0.00175272	1e-08	0.0	3e-07	533.86815945	742.94785568	766.45728572	11.785637	-0.02565556	-0.36780444
0.0489	9.57877	0.00030304	1e-08	0.0	0.0	0.00174935	1e-08	0.0	3e-07	534.14800189	742.89288314	766.37482318	11.76394975	-0.02549207	-0.36773968
0.049	9.5941	0.00030643	1e-08	0.0	0.0	0.00174595	1e-08	0.0	3.1e-07	534.42727388	742.83799713	766.29250744	11.74230151	-0.02532827	-0.36767504
0.0491	9.60941	0.00030985	1e-08	0.0	0.0	0.00174253	1e-08	0.0	3.1e-07	534.7059766	742.7831979	766.21033821	11.72069219	-0.02516415	-0.36761051
0.0492	9.62471	0.00031329	1e-08	0.0	0.0	0.00173909	1e-08	0.0	3.1e-07	534.9841112	742.72848571	766.12831524	11.69912172	-0.02499972	-0.36754609
0.0493	9.63998	0.00031675	1e-08	0.0	0.0	0.00173562	1e-08	0.0	3.2e-07	535.26167885	742.67386083	766.04643825	11.67758999	-0.02483499	-0.36748179
0.0494	9.65524	0.00032024	1e-08	0.0	0.0	0.00173213	1e-08	0.0	3.2e-07	535.53868071	742.61932349	765.96470698	11.65609694	-0.02466997	-0.36741761
0.0495	9.67047	0.00032375	1e-08	0.0	0.0	0.00172861	1e-08	0.0	3.2e-07	535.81511795	742.56487393	765.88312116	11.63464247	-0.02450466	-0.36735353
0.0496	9.68569	0.00032729	1e-08	0.0	0.0	0.00172507	1e-08	0.0	3.3e-07	536.09099172	742.51051238	765.80168054	11.61322649	-0.02433907	-0.36728958
0.0497	9.70089	0.00033085	1e-08	0.0	0.0	0.00172151	1e-08	0.0	3.3e-07	536.36630317	742.45623908	765.72038483	11.59184893	-0.02417321	-0.36722573
0.0498	9.71607	0.00033444	1e-08	0.0	0.0	0.00171792	1e-08	0.0	3.3e-07	536.64105347	742.40205425	765.63923379	11.5705097	-0.02400708	-0.367162
0.0499	9.73123	0.00033805	1e-08	0.0	0.0	0.00171431	1e-08	0.0	3.4e-07	536.91524377	742.3479581	765.55822714	11.5492087	-0.02384068	-0.36709839
0.05	9.74637	0.00034168	1e-08	0.0	0.0	0.00171067	1e-08	0.0	3.4e-07	537.18887521	742.29395078	765.47736462	11.5279458	-0.0236741	-0.36703488
0.05009	9.76149	0.00034533	1e-08	0.0	0.0	0.00170701	1e-08	0.0	3.5e-07	537.46194895	742.24003236	765.39664598	11.50672101	-0.02350722	-0.36697149
0.05019	9.7766	0.00034901	1e-08	0.0	0.0	0.00170332	1e-08	0.0	3.5e-07	537.73446613	742.18620315	765.31607095	11.48553421	-0.02334009	-0.36690821
0.05029	9.79168	0.00035272	1e-08	0.0	0.0	0.00169962	1e-08	0.0	3.5e-07	538.0064279	742.13246334	765.23563927	11.46438531	-0.02317274	-0.36684505
0.05039	9.80674	0.00035645	1e-08	0.0	0.0	0.00169588	1e-08	0.0	3.6e-07	538.2778354	742.07881311	765.15535068	11.44327422	-0.02300515	-0.36678199
0.05049	9.82179	0.0003602	1e-08	0.0	0.0	0.00169213	1e-08	0.0	3.6e-07	538.54868979	742.02525263	765.07520493	11.42220086	-0.02283733	-0.36671905
0.05059	9.83682	0.00036397	1e-08	0.0	0.0	0.00168835	1e-08	0.0	3.6e-07	538.8189922	741.97178206	764.99520174	11.40116514	-0.02266929	-0.36665623
0.05069	9.85182	0.00036777	1e-08	0.0	0.0	0.00168454	1e-08	0.0	3.7e-07	539.08874378	741.91840157	764.91534087	11.38016698	-0.02250104	-0.36659351
0.05079	9.86681	0.0003716	1e-08	0.0	0.0	0.00168072	1e-08	0.0	3.7e-07	539.35794566	741.86511132	764.83562206	11.3592063	-0.02233258	-0.3665309
0.05089	9.88178	0.00037544	1e-08	0.0	0.0	0.00167687	1e-08	0.0	3.8e-07	539.62659898	741.81191145	764.75604505	11.338283	-0.0221639	-0.36646841
0.05099	9.89673	0.00037931	1e-08	0.0	0.0	0.00167299	1e-08	0.0	3.8e-07	539.89470488	741.75880211	764.67660958	11.31739701	-0.02199503	-0.36640603
0.05109	9.91166	0.0003832	1e-08	0.0	0.0	0.00166909	1e-08	0.0	3.8e-07	540.16226449	741.70578345	764.5973154	11.29654824	-0.02182595	-0.36634375
0.05119	9.92657	0.00038712	1e-08	0.0	0.0	0.00166517	1e-08	0.0	3.9e-07	540.42927895	741.6528556	764.51816225	11.2757366	-0.02165668	-0.36628159
0.05129	9.94147	0.00039106	1e-08	0.0	0.0	0.00166123	1e-08	0.0	3.9e-07	540.69574936	741.60001849	764.43914988	11.25496195	-0.02148731	-0.36621954
0.05139	9.95634	0.00039502	2e-08	0.0	0.0	0.00165726	1e-08	0.0	4e-07	540.96167688	741.54727234	764.36027803	11.23422431	-0.02131769	-0.3661576
0.05149	9.97119	0.00039901	2e-08	0.0	0.0	0.00165327	1e-08	0.0	4e-07	541.22706263	741.4946173	764.28154646	11.21352355	-0.02114789	-0.36609577
0.05159	9.98603	0.00040302	2e-08	0.0	0.0	0.00164925	1e-08	0.0	4e-07	541.49190774	741.44205348	764.20295491	11.19285958	-0.02097791	-0.36603405
0.05169	10.00084	0.00040705	2e-08	0.0	0.0	0.00164522	1e-08	0.0	4.1e-07	541.75621333	741.38958097	764.12450312	11.17223231	-0.02080776	-0.36597244
0.05179	10.01564	0.00041111	2e-08	0.0	0.0	0.00164116	1e-08	0.0	4.1e-07	542.01998052	741.33719987	764.04619085	11.15164167	-0.02063743	-0.36591094
0.05189	10.03042	0.00041519	2e-08	0.0	0.0	0.00163707	1e-08	0.0	4.2e-07	542.28321045	741.28491028	763.96801784	11.13108757	-0.02046695	-0.36584955
0.05199	10.04517	0.00041929	2e-08	0.0	0.0	0.00163297	1e-08	0.0	4.2e-07	542.54590422	741.23271229	763.88998384	11.11056993	-0.02029629	-0.36578827
0.05209	10.05991	0.00042341	2e-08	0.0	0.0	0.00162884	1e-08	0.0	4.2e-07	542.80806297	741.18060598	763.81208861	11.09008865	-0.02012548	-0.36572709
0.05219	10.07463	0.00042756	2e-08	0.0	0.0	0.00162469	1e-08	0.0	4.3e-07	543.0696878	741.12859143	763.7343319	11.06964366	-0.01995451	-0.36566603
0.05229	10.08933	0.00043173	2e-08	0.0	0.0	0.00162051	2e-08	0.0	4.3e-07	543.33077984	741.07666872	763.65671345	11.04923487	-0.01978338	-0.36560507
0.05239	10.10401	0.00043592	2e-08	0.0	0.0	0.00161632	2e-08	0.0	4.4e-07	543.5913402	741.02483792	763.57923303	11.02886219	-0.0196121	-0.36554423
0.05249	10.11867	0.00044013	2e-08	0.0	0.0	0.0016121	2e-08	0.0	4.4e-07	543.85136998	740.9730989	763.50189037	11.00852551	-0.01944097	-0.36548349
0.05259	10.13331	0.00044437	2e-08	0.0	0.0	0.00160786	2e-08	0.0	4.4e-07	544.1108703	740.92145149	763.42468524	10.9882248	-0.01926949	-0.36542285
0.05269	10.14794	0.00044863	2e-08	0.0	0.0	0.00160359	2e-08	0.0	4.5e-07	544.36984227	740.86989598	763.3476174	10.96795995	-0.01909788	-0.36536233
0.05279	10.16254	0.00045291	2e-08	0.0	0.0	0.00159931	2e-08	0.0	4.5e-07	544.62828699	740.8184324	763.27068658	10.94773087	-0.01892614	-0.36530191
0.05289	10.17712	0.00045721	2e-08	0.0	0.0	0.001595	2e-08	0.0	4.6e-07	544.88620559	740.76706077	763.19389256	10.92753749	-0.01875428	-0.36524161
0.05299	10.19169	0.00046153	2e-08	0.0	0.0	0.00159067	2e-08	0.0	4.6e-07	545.14359916	740.71578111	763.11723508	10.90737971	-0.01858229	-0.3651814
0.05309	10.20623	0.00046588	2e-08	0.0	0.0	0.00158632	2e-08	0.0	4.7e-07	545.40046881	740.6645934	763.0407139	10.88725745	-0.01841019	-0.36512131
0.05319	10.22075	0.00047024	2e-08	0.0	0.0	0.00158195	2e-08	0.0	4.7e-07	545.65681565	740.61349767	762.96432879	10.86717064	-0.01823797	-0.36506132
0.05329	10.23526	0.00047463	2e-08	0.0	0.0	0.00157756	2e-08	0.0	4.8e-07	545.91264077	740.5624939	762.88807948	10.84711917	-0.01806563	-0.36500144
0.05339	10.24975	0.00047904	2e-08	0.0	0.0	0.00157314	2e-08	0.0	4.8e-07	546.16794528	740.51158208	762.81196576	10.82710298	-0.01789319	-0.36494167
0.05349	10.26421	0.00048347	2e-08	0.0	0.0	0.0015687	2e-08	0.0	4.8e-07	546.42273027	740.4607622	762.73598737	10.80712197	-0.01772063	-0.364882
0.05359	10.27866	0.00048792	3e-08	0.0	0.0	0.00156425	2e-08	0.0	4.9e-07	546.67699685	740.41003423	762.66014407	10.78717606	-0.01754797	-0.36482244
0.05369	10.29309	0.0004924	3e-08	0.0	0.0	0.00155977	2e-08	0.0	4.9e-07	546.93074611	740.35939813	762.58443562	10.76726515	-0.01737523	-0.36476298
0.05379	10.30749	0.00049689	3e-08	0.0	0.0	0.00155527	2e-08	0.0	5e-07	547.18397912	740.30885371	762.50886179	10.74738915	-0.01720242	-0.36470363
0.05389	10.32188	0.0005014	3e-08	0.0	0.0	0.00155075	2e-08	0.0	5e-07	547.436697	740.25840103	762.43342233	10.72754802	-0.01702948	-0.36464439
0.05399	10.33625	0.00050594	3e-08	0.0	0.0	0.00154621	2e-08	0.0	5.1e-07	547.68890083	740.20804003	762.35811701	10.70774165	-0.01685644	-0.36458525
0.05409	10.3506	0.00051049	3e-08	0.0	0.0	0.00154165	2e-08	0.0	5.1e-07	547.94059171	740.15777064	762.28294558	10.68796996	-0.01668331	-0.36452621
0.05419	10.36493	0.00051507	3e-08	0.0	0.0	0.00153706	2e-08	0.0	5.2e-07	548.19177072	740.10759281	762.20790782	10.66823286	-0.01651009	-0.36446728
0.05429	10.37924	0.00051967	3e-08	0.0	0.0	0.00153246	3e-08	0.0	5.2e-07	548.44243896	740.05750644	762.13300349	10.64853027	-0.01633678	-0.36440846
0.05439	10.39353	0.00052428	3e-08	0.0	0.0	0.00152784	3e-08	0.0	5.2e-07	548.6925975	740.00751146	762.05823234	10.6288621	-0.01616339	-0.36434974
0.05449	10.4078	0.00052892	3e-08	0.0	0.0	0.0015232	3e-08	0.0	5.3e-07	548.94224744	739.95760777	761.98359415	10.60922827	-0.0159899	-0.36429112
0.05459	10.42205	0.00053357	3e-08	0.0	0.0	0.00151854	3e-08	0.0	5.3e-07	549.19138986	739.90779527	761.90908868	10.58962869	-0.01581634	-0.36423261
0.05469	10.43628	0.00053825	3e-08	0.0	0.0	0.00151386	3e-08	0.0	5.4e-07	549.44002583	739.85807385	761.83471569	10.57006328	-0.01564269	-0.36417421
0.05479	10.45049	0.00054294	3e-08	0.0	0.0	0.00150916	3e-08	0.0	5.4e-07	549.68815645	739.80844341	761.76047496	10.55053196	-0.01546897	-0.3641159
0.05489	10.46468	0.00054765	3e-08	0.0	0.0	0.00150444	3e-08	0.0	5.5e-07	549.93578278	739.75890381	761.68636624	10.53103465	-0.01529516	-0.3640577
0.05499	10.47885	0.00055238	3e-08	0.0	0.0	0.0014997	3e-08	0.0	5.5e-07	550.18290591	739.709455	761.61238932	10.5115712	-0.01512116	-0.36399961
0.05509	10.49301	0.00055713	4e-08	0.0	0.0	0.00149495	3e-08	0.0	5.6e-07	550.42952689	739.66009685	761.53854394	10.49214161	-0.01494716	-0.36394161
0.05519	10.50714	0.0005619	4e-08	0.0	0.0	0.00149017	3e-08	0.0	5.6e-07	550.67564681	739.61082921	761.46482989	10.47274578	-0.01477308	-0.36388372
0.05529	10.52125	0.00056669	4e-08	0.0	0.0	0.00148538	3e-08	0.0	5.7e-07	550.92126674	739.5616519	761.39124693	10.4533836	-0.01459892	-0.36382594
0.05539	10.53534	0.0005715	4e-08	0.0	0.0	0.00148056	3e-08	0.0	5.7e-07	551.16638776	739.51256481	761.31779484	10.434055	-0.01442468	-0.36376825
0.05549	10.54942	0.00057632	4e-08	0.0	0.0	0.00147573	3e-08	0.0	5.8e-07	551.41101094	739.46356775	761.24447337	10.4147599	-0.01425035	-0.36371067
0.05559	10.56347	0.00058116	4e-08	0.0	0.0	0.00147088	4e-08	1e-08	5.8e-07	551.65513734	739.41466058	761.17128232	10.39549821	-0.01407595	-0.36365319
0.05569	10.5775	0.00058602	4e-08	0.0	0.0	0.00146602	4e-08	1e-08	5.9e-07	551.89876802	739.36584313	761.09822143	10.37626984	-0.01390146	-0.36359582
0.05579	10.59152	0.0005909	4e-08	0.0	0.0	0.00146113	4e-08	1e-08	5.9e-07	552.14190407	739.31711521	761.0252905	10.35707471	-0.01372689	-0.36353854
0.05589	10.60551	0.00059579	4e-08	0.0	0.0	0.00145623	4e-08	1e-08	6e-07	552.38454654	739.26847666	760.95248929	10.33791274	-0.01355224	-0.36348137
0.05599	10.61948	0.0006007	4e-08	0.0	0.0	0.00145131	4e-08	1e-08	6e-07	552.62669648	739.21992728	760.87981757	10.31878383	-0.01337751	-0.3634243
0.05609	10.63344	0.00060563	4e-08	0.0	0.0	0.00144638	4e-08	1e-08	6.1e-07	552.86835498	739.17146688	760.80727512	10.29968792	-0.0132027	-0.36336733
0.05619	10.64737	0.00061058	4e-08	0.0	0.0	0.00144143	4e-08	1e-08	6.1e-07	553.10952307	739.12309525	760.73486171	10.28062487	-0.01302775	-0.36331046
0.05629	10.66128	0.00061554	5e-08	0.0	0.0	0.00143646	4e-08	1e-08	6.2e-07	553.35020181	739.0748123	760.66257713	10.26159467	-0.01285276	-0.36325369
0.05639	10.67518	0.00062052	5e-08	0.0	0.0	0.00143147	4e-08	1e-08	6.2e-07	553.59039225	739.02661775	760.59042113	10.2425972	-0.01267767	-0.36319703
0.05649	10.68905	0.00062551	5e-08	0.0	0.0	0.00142647	4e-08	1e-08	6.3e-07	553.83009546	738.97851137	760.51839351	10.22363238	-0.0125025	-0.36314046
0.05659	10.70291	0.00063052	5e-08	0.0	0.0	0.00142145	4e-08	1e-08	6.3e-07	554.06931248	738.93049294	760.44649403	10.20470012	-0.01232723	-0.363084
0.05669	10.71674	0.00063555	5e-08	0.0	0.0	0.00141642	5e-08	1e-08	6.4e-07	554.30804437	738.88256225	760.37472247	10.18580033	-0.01215188	-0.36302763
0.05679	10.73055	0.00064059	5e-08	0.0	0.0	0.00141137	5e-08	1e-08	6.4e-07	554.54629218	738.83471905	760.30307862	10.16693295	-0.01197643	-0.36297137
0.05689	10.74435	0.00064565	5e-08	0.0	0.0	0.00140631	5e-08	1e-08	6.5e-07	554.78405696	738.78696311	760.23156225	10.14809787	-0.01180089	-0.3629152
0.05699	10.75812	0.00065072	5e-08	0.0	0.0	0.00140123	5e-08	1e-08	6.5e-07	555.02133974	738.73929419	760.16017314	10.12929502	-0.01162525	-0.36285914
0.05709	10.77188	0.00065581	5e-08	0.0	0.0	0.00139613	5e-08	1e-08	6.6e-07	555.25814158	738.69171203	760.08891107	10.11052432	-0.01144951	-0.36280318
0.05719	10.78561	0.00066091	5e-08	0.0	0.0	0.00139102	5e-08	1e-08	6.6e-07	555.49446352	738.64421638	760.01777581	10.09178566	-0.01127367	-0.36274731
0.05729	10.79932	0.00066603	6e-08	0.0	0.0	0.0013859	5e-08	1e-08	6.7e-07	555.7303066	738.59680697	759.94676716	10.07307899	-0.01109773	-0.36269155
0.05739	10.81302	0.00067116	6e-08	0.0	0.0	0.00138076	5e-08	1e-08	6.7e-07	555.96567187	738.54948355	759.87588489	10.0544042	-0.01092168	-0.36263588
0.05749	10.82669	0.0006763	6e-08	0.0	0.0	0.00137561	6e-08	1e-08	6.8e-07	556.20056033	738.50224582	759.80512878	10.03576119	-0.01074559	-0.36258031
0.05759	10.84034	0.00068146	6e-08	0.0	0.0	0.00137044	6e-08	1e-08	6.8e-07	556.43497304	738.45509353	759.73449862	10.01714991	-0.01056935	-0.36252485
0.05769	10.85398	0.00068663	6e-08	0.0	0.0	0.00136526	6e-08	1e-08	6.9e-07	556.66891102	738.40802637	759.66399418	9.99857027	-0.01039299	-0.36246948
0.05779	10.86759	0.00069182	6e-08	0.0	0.0	0.00136007	6e-08	1e-08	6.9e-07	556.90237532	738.36104407	759.59361526	9.98002218	-0.01021653	-0.36241421
0.05789	10.88118	0.00069701	6e-08	0.0	0.0	0.00135486	6e-08	1e-08	7e-07	557.13536697	738.31414632	759.52336164	9.96150556	-0.01003995	-0.36235903
0.05799	10.89475	0.00070222	6e-08	0.0	0.0	0.00134964	6e-08	1e-08	7e-07	557.36788698	738.26733282	759.45323309	9.94302031	-0.00986325	-0.36230396
0.05809	10.90831	0.00070745	7e-08	0.0	0.0	0.00134441	6e-08	1e-08	7.1e-07	557.5999364	738.22060326	759.38322942	9.92456637	-0.00968643	-0.36224898
0.05819	10.92184	0.00071268	7e-08	0.0	0.0	0.00133917	7e-08	1e-08	7.1e-07	557.83151623	738.17395733	759.31335039	9.90614363	-0.00950949	-0.36219411
0.05829	10.93535	0.00071793	7e-08	0.0	0.0	0.00133391	7e-08	1e-08	7.2e-07	558.06262752	738.12739471	759.24359581	9.88775202	-0.00933242	-0.36213933
0.05839	10.94884	0.00072319	7e-08	0.0	0.0	0.00132864	7e-08	1e-08	7.2e-07	558.29327128	738.08091507	759.17396545	9.86939145	-0.00915522	-0.36208464
0.05849	10.96231	0.00072846	7e-08	0.0	0.0	0.00132336	7e-08	1e-08	7.3e-07	558.52344852	738.03451809	759.1044591	9.85106184	-0.00897789	-0.36203006
0.05859	10.97577	0.00073375	7e-08	0.0	0.0	0.00131807	7e-08	1e-08	7.3e-07	558.75316027	737.98820342	759.03507655	9.83276311	-0.00880042	-0.36197557
0.05869	10.9892	0.00073904	7e-08	0.0	0.0	0.00131277	7e-08	1e-08	7.4e-07	558.98240754	737.94197074	758.9658176	9.81449515	-0.00862288	-0.36192118
0.05879	11.00261	0.00074435	7e-08	0.0	0.0	0.00130746	7e-08	1e-08	7.5e-07	559.21119132	737.89581972	758.89668202	9.7962579	-0.00844516	-0.36186689
0.05889	11.016	0.00074966	8e-08	0.0	0.0	0.00130213	8e-08	1e-08	7.5e-07	559.43951265	737.84974999	758.82766961	9.77805128	-0.00826729	-0.36181269
0.05899	11.02937	0.00075499	8e-08	0.0	0.0	0.0012968	8e-08	1e-08	7.6e-07	559.66737253	737.8037612	758.75878016	9.75987518	-0.00808927	-0.36175859
0.05909	11.04271	0.00076033	8e-08	0.0	0.0	0.00129145	8e-08	1e-08	7.6e-07	559.89477196	737.75785298	758.69001346	9.74172954	-0.0079111	-0.36170458
0.05919	11.05604	0.00076567	8e-08	0.0	0.0	0.0012861	8e-08	1e-08	7.7e-07	560.12171196	737.71202497	758.6213693	9.72361427	-0.00773278	-0.36165067
0.05929	11.06935	0.00077103	8e-08	0.0	0.0	0.00128073	8e-08	1e-08	7.7e-07	560.34819353	737.66627679	758.55284747	9.70552927	-0.0075543	-0.36159686
0.05939	11.08264	0.00077639	8e-08	0.0	0.0	0.00127536	8e-08	1e-08	7.8e-07	560.57421767	737.62060807	758.48444777	9.68747448	-0.00737565	-0.36154315
0.05949	11.09591	0.00078177	9e-08	0.0	0.0	0.00126997	9e-08	1e-08	7.8e-07	560.79978537	737.57501843	758.41616999	9.66944979	-0.00719685	-0.36148953
0.05959	11.10915	0.00078715	9e-08	0.0	0.0	0.00126458	9e-08	1e-08	7.9e-07	561.02489764	737.52950748	758.34801392	9.65145514	-0.00701787	-0.361436
0.05969	11.12238	0.00079254	9e-08	0.0	0.0	0.00125918	9e-08	1e-08	7.9e-07	561.24955547	737.48407482	758.27997936	9.63349042	-0.00683871	-0.36138257
0.05979	11.13559	0.00079794	9e-08	0.0	0.0	0.00125377	9e-08	1e-08	8e-07	561.47375986	737.43872006	758.21206609	9.61555557	-0.00665938	-0.36132924
0.05989	11.14877	0.00080335	9e-08	0.0	0.0	0.00124835	9e-08	1e-08	8e-07	561.69751179	737.3934428	758.14427392	9.59765049	-0.00647987	-0.361276
0.05999	11.16194	0.00080877	9e-08	0.0	0.0	0.00124293	1e-07	1e-08	8.1e-07	561.92081225	737.34824273	758.07660265	9.5797751	-0.00630021	-0.36122285
0.06009	11.17508	0.00081419	9e-08	0.0	0.0	0.00123749	1e-07	1e-08	8.2e-07	562.14366222	737.30311944	758.00905206	9.56192931	-0.00612033	-0.3611698
0.06019	11.18821	0.00081962	1e-07	0.0	0.0	0.00123205	1e-07	1e-08	8.2e-07	562.3660627	737.25807246	757.94162195	9.54411305	-0.00594025	-0.36111685
0.06029	11.20131	0.00082506	1e-07	0.0	0.0	0.0012266	1e-07	2e-08	8.3e-07	562.58801466	737.21310139	757.87431213	9.52632622	-0.00575997	-0.36106399
0.06039	11.21439	0.00083051	1e-07	0.0	0.0	0.00122115	1e-07	2e-08	8.3e-07	562.80951908	737.16820581	757.80712239	9.50856874	-0.00557949	-0.36101122
0.06049	11.22745	0.00083596	1e-07	0.0	0.0	0.00121569	1.1e-07	2e-08	8.4e-07	563.03057694	737.1233853	757.74005253	9.49084053	-0.00539881	-0.36095855
0.06059	11.24049	0.00084142	1e-07	0.0	0.0	0.00121022	1.1e-07	2e-08	8.4e-07	563.25118922	737.07863943	757.67310234	9.4731415	-0.0052179	-0.36090597
0.06069	11.25352	0.00084688	1.1e-07	0.0	0.0	0.00120475	1.1e-07	2e-08	8.5e-07	563.4713569	737.03396777	757.60627164	9.45547157	-0.00503678	-0.36085349
0.06079	11.26651	0.00085235	1.1e-07	0.0	0.0	0.00119927	1.1e-07	2e-08	8.5e-07	563.69108093	736.9893699	757.53956021	9.43783065	-0.00485544	-0.3608011
0.06089	11.27949	0.00085782	1.1e-07	0.0	0.0	0.00119378	1.2e-07	2e-08	8.6e-07	563.9103623	736.94484538	757.47296785	9.42021866	-0.00467386	-0.3607488
0.06099	11.29245	0.0008633	1.1e-07	0.0	0.0	0.00118829	1.2e-07	2e-08	8.6e-07	564.12920196	736.90039375	757.40649438	9.40263552	-0.00449205	-0.3606966
0.06109	11.30539	0.00086879	1.1e-07	0.0	0.0	0.0011828	1.2e-07	2e-08	8.7e-07	564.34760088	736.85601459	757.34013959	9.38508114	-0.00431	-0.36064449
0.06119	11.31831	0.00087428	1.2e-07	0.0	0.0	0.0011773	1.2e-07	2e-08	8.8e-07	564.56556002	736.81170747	757.27390328	9.36755541	-0.00412777	-0.36059247
0.06129	11.3312	0.00087977	1.2e-07	0.0	0.0	0.00117179	1.3e-07	2e-08	8.8e-07	564.78308033	736.76747206	757.20778525	9.35005828	-0.00394525	-0.36054055
0.06139	11.34408	0.00088527	1.2e-07	0.0	0.0	0.00116628	1.3e-07	2e-08	8.9e-07	565.00016278	736.72330781	757.14178532	9.33258966	-0.00376247	-0.36048872
0.06149	11.35693	0.00089077	1.2e-07	0.0	0.0	0.00116077	1.3e-07	2e-08	8.9e-07	565.21680831	736.67921427	757.07590328	9.31514946	-0.00357943	-0.36043698
0.06159	11.36977	0.00089628	1.2e-07	0.0	0.0	0.00115526	1.3e-07	2e-08	9e-07	565.43301788	736.635191	757.01013894	9.29773759	-0.00339614	-0.36038533
0.06169	11.38258	0.00090178	1.3e-07	0.0	0.0	0.00114974	1.4e-07	2e-08	9e-07	565.64879244	736.59123753	756.9444921	9.28035398	-0.00321257	-0.36033378
0.06179	11.39537	0.0009073	1.3e-07	0.0	0.0	0.00114422	1.4e-07	2e-08	9.1e-07	565.86413293	736.54735341	756.87896257	9.26299853	-0.00302872	-0.36028231
0.06189	11.40814	0.00091281	1.3e-07	0.0	0.0	0.00113869	1.4e-07	2e-08	9.1e-07	566.0790403	736.50353818	756.81355015	9.24567117	-0.0028446	-0.36023094
0.06199	11.42089	0.00091833	1.3e-07	0.0	0.0	0.00113316	1.4e-07	2e-08	9.2e-07	566.2935155	736.45979138	756.74825466	9.2283718	-0.00266019	-0.36017967
0.06209	11.43362	0.00092384	1.3e-07	0.0	0.0	0.00112763	1.5e-07	2e-08	9.3e-07	566.50755945	736.41611255	756.68307589	9.21110034	-0.00247549	-0.36012848
0.06219	11.44633	0.00092936	1.4e-07	0.0	0.0	0.0011221	1.5e-07	2e-08	9.3e-07	566.72117309	736.37250121	756.61801366	9.19385671	-0.00229048	-0.36007738
0.06229	11.45902	0.00093489	1.4e-07	0.0	0.0	0.00111657	1.5e-07	2e-08	9.4e-07	566.93435737	736.32895691	756.55306777	9.17664082	-0.00210518	-0.36002638
0.06239	11.47168	0.00094041	1.4e-07	0.0	0.0	0.00111104	1.6e-07	2e-08	9.4e-07	567.1471132	736.28547917	756.48823804	9.15945259	-0.00191956	-0.35997547
0.06249	11.48433	0.00094593	1.4e-07	0.0	0.0	0.0011055	1.6e-07	2e-08	9.5e-07	567.35944151	736.24206765	756.42352427	9.14229192	-0.00173371	-0.35992465
0.06259	11.49695	0.00095146	1.5e-07	0.0	0.0	0.00109996	1.6e-07	2e-08	9.5e-07	567.57134324	736.19872185	756.35892627	9.12515875	-0.00154748	-0.35987391
0.06269	11.50956	0.00095698	1.5e-07	0.0	0.0	0.00109443	1.7e-07	2e-08	9.6e-07	567.78281929	736.15544126	756.29444385	9.10805298	-0.00136092	-0.35982327
0.06279	11.52214	0.00096251	1.5e-07	0.0	0.0	0.00108889	1.7e-07	3e-08	9.6e-07	567.9938706	736.11222542	756.23007683	9.09097453	-0.00117403	-0.35977273
0.06289	11.5347	0.00096803	1.5e-07	0.0	0.0	0.00108335	1.7e-07	3e-08	9.7e-07	568.20449808	736.06907386	756.16582501	9.07392331	-0.0009868	-0.35972227
0.06299	11.54724	0.00097356	1.6e-07	0.0	0.0	0.00107782	1.8e-07	3e-08	9.7e-07	568.41470265	736.02598611	756.10168821	9.05689924	-0.00079923	-0.3596719
0.06309	11.55976	0.00097908	1.6e-07	0.0	0.0	0.00107228	1.8e-07	3e-08	9.8e-07	568.62448521	735.98296171	756.03766624	9.03990224	-0.00061131	-0.35962162
0.06319	11.57226	0.0009846	1.6e-07	0.0	0.0	0.00106675	1.8e-07	3e-08	9.9e-07	568.83384667	735.94000018	755.97375891	9.02293222	-0.00042304	-0.35957143
0.06329	11.58473	0.00099012	1.6e-07	0.0	0.0	0.00106121	1.9e-07	3e-08	9.9e-07	569.04278795	735.89710107	755.90996604	9.00598908	-0.0002344	-0.35952133
0.06339	11.59719	0.00099564	1.7e-07	0.0	0.0	0.00105568	1.9e-07	3e-08	1e-06	569.25130994	735.8542639	755.84628744	8.98907276	-4.539e-05	-0.35947133
0.06349	11.60962	0.00100116	1.7e-07	0.0	0.0	0.00105015	1.9e-07	3e-08	1e-06	569.45941354	735.81148821	755.78272292	8.97218317	0.000144	-0.35942141
0.06359	11.62204	0.00100668	1.7e-07	0.0	0.0	0.00104462	2e-07	3e-08	1.01e-06	569.66709966	735.76877353	755.7192723	8.95532021	0.00033377	-0.35937158
0.06369	11.63443	0.00101219	1.7e-07	0.0	0.0	0.00103909	2e-07	3e-08	1.01e-06	569.87436918	735.72611942	755.6559354	8.93848379	0.00052379	-0.35932184
0.06379	11.6468	0.0010177	1.8e-07	0.0	0.0	0.00103357	2e-07	3e-08	1.02e-06	570.08122299	735.68352548	755.59271204	8.92167385	0.0007143	-0.35927219
0.06389	11.65915	0.00102321	1.8e-07	0.0	0.0	0.00102805	2.1e-07	3e-08	1.02e-06	570.28766199	735.6409912	755.52960202	8.9048903	0.0009052	-0.35922262
0.06399	11.67148	0.00102872	1.8e-07	0.0	0.0	0.00102253	2.1e-07	3e-08	1.03e-06	570.49368705	735.59851611	755.46660517	8.88813304	0.0010965	-0.35917315
0.06409	11.68378	0.00103422	1.9e-07	0.0	0.0	0.00101702	2.2e-07	3e-08	1.04e-06	570.69929907	735.55609976	755.4037213	8.871402	0.00128821	-0.35912377
0.06419	11.69607	0.00103972	1.9e-07	0.0	0.0	0.00101151	2.2e-07	3e-08	1.04e-06	570.90449892	735.5137417	755.34095024	8.85469709	0.00148034	-0.35907447
0.06429	11.70833	0.00104521	1.9e-07	0.0	0.0	0.001006	2.2e-07	3e-08	1.05e-06	571.10928748	735.47144146	755.2782918	8.83801823	0.00167289	-0.35902526
0.06439	11.72057	0.0010507	1.9e-07	0.0	0.0	0.00100049	2.3e-07	3e-08	1.05e-06	571.31366562	735.4291986	755.2157458	8.82136532	0.00186586	-0.35897614
0.06449	11.7328	0.00105619	2e-07	0.0	0.0	0.000995	2.3e-07	3e-08	1.06e-06	571.51763421	735.38701267	755.15331207	8.80473829	0.00205927	-0.35892711
0.06459	11.745	0.00106167	2e-07	0.0	0.0	0.0009895	2.4e-07	4e-08	1.06e-06	571.72119412	735.34488322	755.09099041	8.78813704	0.00225311	-0.35887817
0.06469	11.75717	0.00106714	2e-07	0.0	0.0	0.00098401	2.4e-07	4e-08	1.07e-06	571.9243462	735.3028098	755.02878066	8.77156151	0.0024474	-0.35882931
0.06479	11.76933	0.00107262	2.1e-07	0.0	0.0	0.00097853	2.4e-07	4e-08	1.07e-06	572.12709133	735.26079198	754.96668264	8.75501159	0.00264215	-0.35878055
0.06489	11.78147	0.00107808	2.1e-07	0.0	0.0	0.00097305	2.5e-07	4e-08	1.08e-06	572.32943036	735.21882931	754.90469616	8.7384872	0.00283735	-0.35873187
0.06499	11.79358	0.00108354	2.1e-07	0.0	0.0	0.00096758	2.5e-07	4e-08	1.09e-06	572.53136415	735.17692144	754.84282106	8.72198822	0.00303285	-0.35868328
0.06509	11.80567	0.00108899	2.2e-07	0.0	0.0	0.00096211	2.6e-07	4e-08	1.09e-06	572.73289354	735.13506791	754.78105715	8.70551463	0.00322894	-0.35863477
0.06519	11.81774	0.00109444	2.2e-07	0.0	0.0	0.00095665	2.6e-07	4e-08	1.1e-06	572.93401938	735.09326827	754.71940426	8.68906632	0.0034255	-0.35858635
0.06529	11.82979	0.00109988	2.2e-07	0.0	0.0	0.0009512	2.7e-07	4e-08	1.1e-06	573.13474252	735.0515221	754.65786221	8.67264321	0.00362254	-0.35853802
0.06539	11.84182	0.00110531	2.3e-07	0.0	0.0	0.00094575	2.7e-07	4e-08	1.11e-06	573.3350638	735.00982898	754.59643082	8.65624519	0.00382006	-0.35848978
0.06549	11.85382	0.00111074	2.3e-07	0.0	0.0	0.00094031	2.8e-07	4e-08	1.11e-06	573.53498406	734.9681885	754.53510993	8.6398722	0.00401807	-0.35844162
0.06559	11.86581	0.00111615	2.3e-07	0.0	0.0	0.00093488	2.8e-07	4e-08	1.12e-06	573.73450413	734.92660024	754.47389936	8.62352415	0.00421657	-0.35839355
0.06569	11.87777	0.00112157	2.4e-07	0.0	0.0	0.00092945	2.9e-07	4e-08	1.12e-06	573.93362484	734.88506381	754.41279894	8.60720094	0.00441558	-0.35834557
0.06579	11.88971	0.00112697	2.4e-07	0.0	0.0	0.00092403	2.9e-07	4e-08	1.13e-06	574.13234703	734.84357879	754.35180848	8.5909025	0.00461509	-0.35829767
0.06589	11.90163	0.00113236	2.4e-07	0.0	0.0	0.00091862	3e-07	4e-08	1.13e-06	574.33067151	734.8021448	754.29092783	8.57462874	0.00481511	-0.35824986
0.06599	11.91353	0.00113775	2.5e-07	0.0	0.0	0.00091322	3e-07	5e-08	1.14e-06	574.52859911	734.76076144	754.23015681	8.55837958	0.00501566	-0.35820213
0.06609	11.9254	0.00114313	2.5e-07	0.0	0.0	0.00090783	3.1e-07	5e-08	1.14e-06	574.72613064	734.71942833	754.16949524	8.54215492	0.00521673	-0.35815449
0.06619	11.93726	0.0011485	2.5e-07	0.0	0.0	0.00090245	3.1e-07	5e-08	1.15e-06	574.92326693	734.67814509	754.10894297	8.52595462	0.00541815	-0.35810694
0.06629	11.94909	0.00115385	2.6e-07	0.0	0.0	0.00089707	3.2e-07	5e-08	1.16e-06	575.12000878	734.63691138	754.04849981	8.5097787	0.00562023	-0.35805947
0.06639	11.9609	0.0011592	2.6e-07	0.0	0.0	0.00089171	3.2e-07	5e-08	1.16e-06	575.31635701	734.59572681	753.98816559	8.49362703	0.00582284	-0.35801209
0.06649	11.97269	0.00116455	2.7e-07	0.0	0.0	0.00088635	3.3e-07	5e-08	1.17e-06	575.51231241	734.554591	753.92794016	8.47749953	0.00602599	-0.35796479
0.06659	11.98445	0.00116988	2.7e-07	0.0	0.0	0.000881	3.3e-07	5e-08	1.17e-06	575.70787579	734.51350361	753.86782333	8.4613961	0.00622969	-0.35791758
0.06669	11.9962	0.0011752	2.7e-07	0.0	0.0	0.00087567	3.4e-07	5e-08	1.18e-06	575.90304794	734.47246427	753.80781495	8.44531666	0.00643393	-0.35787046
0.06679	12.00792	0.00118051	2.8e-07	0.0	0.0	0.00087034	3.5e-07	5e-08	1.18e-06	576.09782966	734.43147266	753.74791485	8.42926113	0.00663874	-0.35782342
0.06689	12.01962	0.0011858	2.8e-07	0.0	0.0	0.00086503	3.5e-07	5e-08	1.19e-06	576.29222174	734.39052843	753.68812285	8.41322941	0.0068441	-0.35777646
0.06699	12.0313	0.00119109	2.9e-07	0.0	0.0	0.00085972	3.6e-07	5e-08	1.19e-06	576.48622496	734.34963124	753.62843879	8.39722144	0.00705002	-0.35772959
0.06709	12.04296	0.00119637	2.9e-07	0.0	0.0	0.00085443	3.6e-07	5e-08	1.2e-06	576.67984011	734.30878078	753.56886251	8.3812371	0.00725652	-0.3576828
0.06719	12.05459	0.00120164	2.9e-07	0.0	0.0	0.00084915	3.7e-07	6e-08	1.2e-06	576.87306797	734.26797673	753.50939384	8.36527633	0.0074636	-0.3576361
0.06729	12.0662	0.00120689	3e-07	0.0	0.0	0.00084388	3.7e-07	6e-08	1.21e-06	577.06590932	734.22721878	753.45003262	8.34933904	0.00767125	-0.35758948
0.06739	12.0778	0.00121213	3e-07	0.0	0.0	0.00083862	3.8e-07	6e-08	1.21e-06	577.25836492	734.18650662	753.39077868	8.33342511	0.00787946	-0.35754295
0.06749	12.08936	0.00121736	3.1e-07	0.0	0.0	0.00083337	3.9e-07	6e-08	1.22e-06	577.45043555	734.14583999	753.33163186	8.3175344	0.00808814	-0.3574965
0.06759	12.10091	0.00122258	3.1e-07	0.0	0.0	0.00082813	3.9e-07	6e-08	1.22e-06	577.64212199	734.10521859	753.272592	8.30166698	0.00829751	-0.35745013
0.06769	12.11243	0.00122779	3.1e-07	0.0	0.0	0.00082291	4e-07	6e-08	1.23e-06	577.83342497	734.06464213	753.21365893	8.28582268	0.00850747	-0.35740385
0.06779	12.12394	0.00123298	3.2e-07	0.0	0.0	0.0008177	4.1e-07	6e-08	1.24e-06	578.02434527	734.02411035	753.15483249	8.27000142	0.00871803	-0.35735765
0.06789	12.13542	0.00123816	3.2e-07	0.0	0.0	0.0008125	4.1e-07	6e-08	1.24e-06	578.21488364	733.98362298	753.09611253	8.25420311	0.00892919	-0.35731154
0.06799	12.14687	0.00124333	3.3e-07	0.0	0.0	0.00080732	4.2e-07	6e-08	1.25e-06	578.40504083	733.94317978	753.03749888	8.23842766	0.00914095	-0.35726551
0.06809	12.15831	0.00124848	3.3e-07	0.0	0.0	0.00080215	4.3e-07	6e-08	1.25e-06	578.59481758	733.90278049	752.97899137	8.22267499	0.00935333	-0.35721956
0.06819	12.16972	0.00125363	3.4e-07	0.0	0.0	0.00079699	4.3e-07	7e-08	1.26e-06	578.78421465	733.86242489	752.92058986	8.20694502	0.00956631	-0.35717369
0.06829	12.18111	0.00125875	3.4e-07	0.0	0.0	0.00079184	4.4e-07	7e-08	1.26e-06	578.97323277	733.82211275	752.86229419	8.19123764	0.00977992	-0.35712791
0.06839	12.19248	0.00126387	3.5e-07	0.0	0.0	0.00078671	4.5e-07	7e-08	1.27e-06	579.16187267	733.78184384	752.80410418	8.17555279	0.00999414	-0.35708222
0.06849	12.20383	0.00126896	3.5e-07	0.0	0.0	0.0007816	4.5e-07	7e-08	1.27e-06	579.35013509	733.74161797	752.7460197	8.15989036	0.010209	-0.3570366
0.06859	12.21515	0.00127405	3.5e-07	0.0	0.0	0.00077649	4.6e-07	7e-08	1.28e-06	579.53802075	733.70143493	752.68804057	8.14425028	0.01042448	-0.35699107
0.06869	12.22646	0.00127912	3.6e-07	0.0	0.0	0.00077141	4.7e-07	7e-08	1.28e-06	579.7255304	733.66129453	752.63016664	8.12863233	0.01064042	-0.35694562
0.06879	12.23774	0.00128417	3.6e-07	0.0	0.0	0.00076633	4.8e-07	7e-08	1.29e-06	579.91266474	733.6211966	752.57239777	8.11303663	0.01085712	-0.35690025
0.06889	12.24899	0.00128921	3.7e-07	0.0	0.0	0.00076127	4.8e-07	7e-08	1.29e-06	580.09942451	733.58114096	752.51473378	8.09746301	0.01107444	-0.35685497
0.06899	12.26023	0.00129424	3.7e-07	0.0	0.0	0.00075623	4.9e-07	7e-08	1.3e-06	580.2858104	733.54112746	752.45717454	8.08191137	0.0112924	-0.35680976
0.06909	12.27144	0.00129925	3.8e-07	0.0	0.0	0.0007512	5e-07	8e-08	1.3e-06	580.47182313	733.50115595	752.39971987	8.06638164	0.011511	-0.35676464
0.06919	12.28263	0.00130424	3.8e-07	0.0	0.0	0.00074619	5.1e-07	8e-08	1.31e-06	580.6574634	733.4612263	752.34236964	8.05087371	0.01173024	-0.3567196
0.06929	12.2938	0.00130922	3.9e-07	0.0	0.0	0.00074119	5.1e-07	8e-08	1.31e-06	580.84273192	733.42133837	752.28512368	8.03538751	0.01195012	-0.35667465
0.06939	12.30494	0.00131418	3.9e-07	0.0	0.0	0.00073621	5.2e-07	8e-08	1.32e-06	581.02762939	733.38149206	752.22798184	8.01992294	0.01217065	-0.35662977
0.06949	12.31606	0.00131913	4e-07	0.0	0.0	0.00073124	5.3e-07	8e-08	1.32e-06	581.2121565	733.34168725	752.17094398	8.00447992	0.01239182	-0.35658498
0.06959	12.32716	0.00132406	4e-07	0.0	0.0	0.00072629	5.4e-07	8e-08	1.33e-06	581.39631394	733.30192385	752.11400994	7.98905835	0.01261365	-0.35654027
0.06969	12.33824	0.00132897	4.1e-07	0.0	1e-08	0.00072136	5.4e-07	8e-08	1.33e-06	581.5801024	733.26220179	752.05717956	7.97365816	0.01283612	-0.35649564
0.06979	12.34929	0.00133387	4.1e-07	0.0	1e-08	0.00071644	5.5e-07	8e-08	1.34e-06	581.76352256	733.222521	752.00045271	7.95827925	0.01305926	-0.35645109
0.06989	12.36032	0.00133875	4.2e-07	0.0	1e-08	0.00071154	5.6e-07	9e-08	1.34e-06	581.9465751	733.1828814	751.94382922	7.94292134	0.0132829	-0.35640662
0.06999	12.37133	0.00134361	4.3e-07	0.0	1e-08	0.00070666	5.7e-07	9e-08	1.35e-06	582.12926071	733.14328288	751.88730896	7.92758466	0.01350729	-0.35636223
0.07009	12.38232	0.00134846	4.3e-07	0.0	1e-08	0.00070179	5.8e-07	9e-08	1.35e-06	582.31158006	733.10372545	751.83089177	7.91226898	0.01373234	-0.35631793
0.07019	12.39328	0.00135329	4.4e-07	0.0	1e-08	0.00069695	5.9e-07	9e-08	1.36e-06	582.4935338	733.0642091	751.77457751	7.89697422	0.01395804	-0.3562737
0.07029	12.40422	0.0013581	4.4e-07	0.0	1e-08	0.00069211	6e-07	9e-08	1.36e-06	582.67512262	733.0247338	751.71836603	7.88170029	0.0141844	-0.35622956
0.07039	12.41514	0.0013629	4.5e-07	0.0	1e-08	0.0006873	6e-07	9e-08	1.37e-06	582.85634716	732.98529955	751.66225718	7.86644709	0.01441141	-0.35618549
0.07049	12.42603	0.00136767	4.5e-07	0.0	1e-08	0.0006825	6.1e-07	9e-08	1.37e-06	583.03720808	732.94590637	751.60625081	7.85121453	0.01463908	-0.35614151
0.07059	12.4369	0.00137243	4.6e-07	0.0	1e-08	0.00067772	6.2e-07	9e-08	1.37e-06	583.21770603	732.90655427	751.55034679	7.83600253	0.01486741	-0.35609761
0.07069	12.44775	0.00137717	4.6e-07	0.0	1e-08	0.00067296	6.3e-07	1e-07	1.38e-06	583.39784167	732.8672433	751.49454496	7.820811	0.0150964	-0.35605378
0.07079	12.45858	0.00138189	4.7e-07	0.0	1e-08	0.00066822	6.4e-07	1e-07	1.38e-06	583.57761563	732.82797349	751.43884519	7.80563984	0.01532604	-0.35601004
0.07089	12.46938	0.0013866	4.7e-07	0.0	1e-08	0.00066349	6.5e-07	1e-07	1.39e-06	583.75702857	732.78874492	751.38324732	7.79048896	0.01555635	-0.35596638
0.07099	12.48016	0.00139128	4.8e-07	0.0	1e-08	0.00065879	6.6e-07	1e-07	1.39e-06	583.93608111	732.74955766	751.32775122	7.77535828	0.01578731	-0.3559228
0.07109	12.49092	0.00139595	4.9e-07	0.0	1e-08	0.0006541	6.7e-07	1e-07	1.4e-06	584.11477389	732.71041179	751.27235675	7.7602477	0.01601893	-0.35587929
0.07119	12.50165	0.0014006	4.9e-07	0.0	1e-08	0.00064943	6.8e-07	1e-07	1.4e-06	584.29310754	732.67130736	751.21706376	7.74515684	0.01625107	-0.35583587
0.07129	12.51236	0.00140523	5e-07	0.0	1e-08	0.00064478	6.9e-07	1e-07	1.41e-06	584.47108269	732.63224447	751.16187211	7.7300861	0.01648396	-0.35579253
0.07139	12.52305	0.00140984	5e-07	0.0	1e-08	0.00064015	7e-07	1.1e-07	1.41e-06	584.64869996	732.59322327	751.10678167	7.71503517	0.01671751	-0.35574926
0.07149	12.53372	0.00141443	5.1e-07	0.0	1e-08	0.00063553	7.1e-07	1.1e-07	1.42e-06	584.82595997	732.5542439	751.05179229	7.70000397	0.0169517	-0.35570608
0.07159	12.54436	0.001419	5.2e-07	0.0	1e-08	0.00063094	7.2e-07	1.1e-07	1.42e-06	585.00286333	732.51530653	750.99690383	7.68499239	0.01718655	-0.35566297
0.07169	12.55498	0.00142355	5.2e-07	0.0	1e-08	0.00062636	7.3e-07	1.1e-07	1.43e-06	585.17941064	732.4764113	750.94211616	7.67000035	0.01742205	-0.35561995
0.07179	12.56557	0.00142808	5.3e-07	0.0	1e-08	0.00062181	7.4e-07	1.1e-07	1.43e-06	585.35560252	732.4375584	750.88742913	7.65502776	0.01765819	-0.355577
0.07189	12.57614	0.0014326	5.3e-07	0.0	1e-08	0.00061727	7.5e-07	1.1e-07	1.44e-06	585.53143956	732.39874802	750.83284262	7.64007452	0.01789498	-0.35553413
0.07199	12.58669	0.00143709	5.4e-07	0.0	1e-08	0.00061276	7.6e-07	1.2e-07	1.44e-06	585.70692237	732.35998036	750.77835648	7.62514053	0.01813242	-0.35549134
0.07209	12.59722	0.00144156	5.5e-07	0.0	1e-08	0.00060826	7.7e-07	1.2e-07	1.44e-06	585.88205153	732.32125564	750.72397058	7.61022571	0.01837049	-0.35544863
0.07219	12.60772	0.00144601	5.5e-07	0.0	1e-08	0.00060379	7.8e-07	1.2e-07	1.45e-06	586.05682764	732.28257411	750.66968479	7.59532996	0.01860921	-0.355406
0.07229	12.6182	0.00145045	5.6e-07	0.0	1e-08	0.00059933	7.9e-07	1.2e-07	1.45e-06	586.23125128	732.24393601	750.61549896	7.58045319	0.01884857	-0.35536345
0.07239	12.62866	0.00145486	5.7e-07	0.0	1e-08	0.00059489	8e-07	1.2e-07	1.46e-06	586.40532304	732.20534158	750.56141297	7.56559499	0.01908847	-0.35532097
0.07249	12.63909	0.00145925	5.7e-07	0.0	1e-08	0.00059048	8.1e-07	1.2e-07	1.46e-06	586.5790435	732.16679099	750.50742669	7.55075578	0.01932907	-0.35527857
0.07259	12.6495	0.00146363	5.8e-07	0.0	1e-08	0.00058608	8.2e-07	1.3e-07	1.47e-06	586.75241323	732.12828462	750.45353998	7.53593525	0.01957029	-0.35523626
0.07269	12.65988	0.00146798	5.9e-07	0.0	1e-08	0.00058171	8.3e-07	1.3e-07	1.47e-06	586.9254328	732.08982276	750.39975271	7.52113329	0.01981214	-0.35519402
0.07279	12.67024	0.00147231	5.9e-07	0.0	1e-08	0.00057735	8.4e-07	1.3e-07	1.48e-06	587.09810278	732.05140574	750.34606474	7.50634982	0.02005461	-0.35515185
0.07289	12.68058	0.00147662	6e-07	0.0	1e-08	0.00057302	8.5e-07	1.3e-07	1.48e-06	587.27042372	732.01303387	750.29247596	7.49158474	0.0202977	-0.35510977
0.07299	12.69089	0.00148091	6.1e-07	0.0	1e-08	0.0005687	8.7e-07	1.3e-07	1.48e-06	587.44239619	731.97470752	750.23898623	7.47683795	0.0205414	-0.35506776
0.07309	12.70119	0.00148517	6.1e-07	0.0	1e-08	0.00056441	8.8e-07	1.3e-07	1.49e-06	587.61402074	731.93642703	750.18559541	7.46210936	0.02078571	-0.35502583
0.07319	12.71145	0.00148942	6.2e-07	0.0	1e-08	0.00056014	8.9e-07	1.4e-07	1.49e-06	587.78529792	731.89819279	750.13230339	7.44739886	0.02103063	-0.35498398
0.07329	12.7217	0.00149365	6.3e-07	0.0	1e-08	0.00055589	9e-07	1.4e-07	1.5e-06	587.95622828	731.86000517	750.07911003	7.43270637	0.02127615	-0.35494221
0.07339	12.73192	0.00149785	6.3e-07	0.0	1e-08	0.00055166	9.1e-07	1.4e-07	1.5e-06	588.12681236	731.82186459	750.02601521	7.41803177	0.02152227	-0.35490051
0.07349	12.74211	0.00150204	6.4e-07	0.0	1e-08	0.00054745	9.2e-07	1.4e-07	1.51e-06	588.29705069	731.78377147	749.97301881	7.40337498	0.02176898	-0.35485889
0.07359	12.75228	0.0015062	6.5e-07	0.0	1e-08	0.00054326	9.4e-07	1.4e-07	1.51e-06	588.46694382	731.74572625	749.92012069	7.3887359	0.02201629	-0.35481735
0.07369	12.76243	0.00151034	6.5e-07	0.0	1e-08	0.0005391	9.5e-07	1.5e-07	1.51e-06	588.63649227	731.70772926	749.86732073	7.37411395	0.0222641	-0.35477588
0.07379	12.77256	0.00151446	6.6e-07	0.0	1e-08	0.00053495	9.6e-07	1.5e-07	1.52e-06	588.80569658	731.66978099	749.81461881	7.35950984	0.02251254	-0.35473449
0.07389	12.78266	0.00151856	6.7e-07	0.0	1e-08	0.00053083	9.7e-07	1.5e-07	1.52e-06	588.97455726	731.63188196	749.76201481	7.34492311	0.02276156	-0.35469318
0.07399	12.79274	0.00152264	6.8e-07	0.0	1e-08	0.00052672	9.9e-07	1.5e-07	1.53e-06	589.14307484	731.59403265	749.7095086	7.33035366	0.02301115	-0.35465195
0.07409	12.80279	0.00152669	6.8e-07	0.0	1e-08	0.00052264	1e-06	1.5e-07	1.53e-06	589.31124982	731.55623357	749.65710006	7.31580141	0.02326129	-0.35461079
0.07419	12.81282	0.00153072	6.9e-07	0.0	1e-08	0.00051858	1.01e-06	1.6e-07	1.53e-06	589.47908272	731.51848523	749.60478908	7.30126623	0.023512	-0.35456971
0.07429	12.82282	0.00153474	7e-07	0.0	1e-08	0.00051455	1.02e-06	1.6e-07	1.54e-06	589.64657404	731.48078818	749.55257552	7.28674804	0.02376325	-0.35452871
0.07439	12.8328	0.00153873	7.1e-07	0.0	1e-08	0.00051053	1.04e-06	1.6e-07	1.54e-06	589.81372429	731.44314297	749.50045928	7.27224672	0.02401505	-0.35448778
0.07449	12.84276	0.00154269	7.1e-07	0.0	1e-08	0.00050653	1.05e-06	1.6e-07	1.55e-06	589.98053396	731.40555016	749.44844022	7.25776219	0.02426738	-0.35444693
0.07459	12.8527	0.00154664	7.2e-07	0.0	1e-08	0.00050256	1.06e-06	1.6e-07	1.55e-06	590.14700356	731.36801033	749.39651824	7.24329432	0.02452025	-0.35440615
0.07469	12.8626	0.00155056	7.3e-07	0.0	1e-08	0.00049861	1.08e-06	1.7e-07	1.55e-06	590.31313356	731.33052408	749.34469322	7.22884303	0.02477364	-0.35436545
0.07479	12.87249	0.00155447	7.4e-07	0.0	1e-08	0.00049468	1.09e-06	1.7e-07	1.56e-06	590.47892446	731.29309202	749.29296504	7.21440821	0.02502755	-0.35432483
0.07489	12.88235	0.00155835	7.4e-07	0.0	1e-08	0.00049077	1.1e-06	1.7e-07	1.56e-06	590.64437674	731.25571477	749.24133358	7.19998921	0.02528193	-0.35428428
0.07499	12.89219	0.0015622	7.5e-07	0.0	1e-08	0.00048689	1.12e-06	1.7e-07	1.57e-06	590.80949089	731.21839282	749.18979874	7.18558683	0.02553684	-0.35424381
0.07509	12.902	0.00156604	7.6e-07	0.0	1e-08	0.00048303	1.13e-06	1.7e-07	1.57e-06	590.97426737	731.18112694	749.13836039	7.17120056	0.02579225	-0.35420341
0.07519	12.91179	0.00156985	7.7e-07	0.0	1e-08	0.00047918	1.14e-06	1.8e-07	1.57e-06	591.13870665	731.1439178	749.08701843	7.15683032	0.02604814	-0.35416309
0.07529	12.92155	0.00157364	7.7e-07	0.0	1e-08	0.00047537	1.16e-06	1.8e-07	1.58e-06	591.30280921	731.10676608	749.03577274	7.14247599	0.02630451	-0.35412285
0.07539	12.93129	0.00157741	7.8e-07	0.0	1e-08	0.00047157	1.17e-06	1.8e-07	1.58e-06	591.4665755	731.06967248	748.9846232	7.12813745	0.02656136	-0.35408268
0.07549	12.941	0.00158116	7.9e-07	0.0	1e-08	0.00046779	1.19e-06	1.8e-07	1.58e-06	591.63000598	731.03263772	748.93356972	7.11381462	0.02681867	-0.35404259
0.07559	12.95069	0.00158488	8e-07	0.0	1e-08	0.00046404	1.2e-06	1.9e-07	1.59e-06	591.79310111	730.99566252	748.88261217	7.09950736	0.02707644	-0.35400257
0.07569	12.96036	0.00158859	8.1e-07	0.0	1e-08	0.00046031	1.22e-06	1.9e-07	1.59e-06	591.95586135	730.95874763	748.83175045	7.08521558	0.02733465	-0.35396262
0.07579	12.97	0.00159227	8.1e-07	0.0	1e-08	0.0004566	1.23e-06	1.9e-07	1.6e-06	592.11828712	730.9218938	748.78098446	7.07093917	0.0275933	-0.35392276
0.07589	12.97962	0.00159592	8.2e-07	0.0	1e-08	0.00045291	1.24e-06	1.9e-07	1.6e-06	592.28037889	730.88510183	748.73031407	7.05667801	0.02785238	-0.35388296
0.07599	12.98921	0.00159956	8.3e-07	0.0	1e-08	0.00044925	1.26e-06	1.9e-07	1.6e-06	592.44213708	730.84837249	748.67973919	7.042432	0.02811189	-0.35384325
0.07609	12.99878	0.00160317	8.4e-07	0.0	1e-08	0.00044561	1.27e-06	2e-07	1.61e-06	592.60356213	730.8117066	748.62925971	7.02820102	0.0283718	-0.3538036
0.07619	13.00832	0.00160676	8.5e-07	0.0	1e-08	0.00044199	1.29e-06	2e-07	1.61e-06	592.76465448	730.77510486	748.57887553	7.01398416	0.02863211	-0.35376404
0.07629	13.01784	0.00161033	8.6e-07	0.0	1e-08	0.00043839	1.3e-06	2e-07	1.61e-06	592.92541454	730.73856814	748.52858655	6.99978265	0.02889282	-0.35372454
0.07639	13.02733	0.00161388	8.6e-07	0.0	1e-08	0.00043481	1.32e-06	2e-07	1.62e-06	593.08584275	730.70209732	748.47839265	6.98559581	0.02915391	-0.35368512
0.07649	13.0368	0.0016174	8.7e-07	0.0	1e-08	0.00043126	1.33e-06	2.1e-07	1.62e-06	593.24593952	730.66569327	748.42829373	6.9714235	0.02941538	-0.35364578
0.07659	13.04625	0.0016209	8.8e-07	0.0	1e-08	0.00042773	1.35e-06	2.1e-07	1.62e-06	593.40570526	730.62935685	748.3782897	6.95726562	0.02967721	-0.35360651
0.07669	13.05567	0.00162438	8.9e-07	0.0	1e-08	0.00042422	1.37e-06	2.1e-07	1.63e-06	593.56514039	730.59308897	748.32838046	6.94312205	0.02993939	-0.35356732
0.07679	13.06506	0.00162784	9e-07	0.0	1e-08	0.00042073	1.38e-06	2.1e-07	1.63e-06	593.7242453	730.55689053	748.2785659	6.92899267	0.03020191	-0.35352819
0.07689	13.07443	0.00163127	9.1e-07	0.0	1e-08	0.00041727	1.4e-06	2.2e-07	1.64e-06	593.88302042	730.52076246	748.22884592	6.91487736	0.03046477	-0.35348915
0.07699	13.08377	0.00163468	9.2e-07	0.0	1e-08	0.00041383	1.41e-06	2.2e-07	1.64e-06	594.04146612	730.48470569	748.17922043	6.90077601	0.03072795	-0.35345018
0.07709	13.09309	0.00163807	9.2e-07	0.0	1e-08	0.00041041	1.43e-06	2.2e-07	1.64e-06	594.19958282	730.44872117	748.12968933	6.88668848	0.03099144	-0.35341128
0.07719	13.10239	0.00164144	9.3e-07	0.0	1e-08	0.00040701	1.44e-06	2.2e-07	1.65e-06	594.35737089	730.41280988	748.08025252	6.87261468	0.03125523	-0.35337245
0.07729	13.11166	0.00164478	9.4e-07	0.0	1e-08	0.00040364	1.46e-06	2.3e-07	1.65e-06	594.51483073	730.37697279	748.03090991	6.85855446	0.03151931	-0.3533337
0.07739	13.1209	0.0016481	9.5e-07	0.0	1e-08	0.00040028	1.48e-06	2.3e-07	1.65e-06	594.67196271	730.34121087	747.9816614	6.84450689	0.03178368	-0.35329503
0.07749	13.13012	0.0016514	9.6e-07	0.0	1e-08	0.00039695	1.49e-06	2.3e-07	1.66e-06	594.82876721	730.30552504	747.93250691	6.83047322	0.03204831	-0.35325643
0.07759	13.13932	0.00165468	9.7e-07	0.0	1e-08	0.00039364	1.51e-06	2.3e-07	1.66e-06	594.98524461	730.2699164	747.88344634	6.81645272	0.03231319	-0.3532179
0.07769	13.14849	0.00165794	9.8e-07	0.0	1e-08	0.00039035	1.53e-06	2.4e-07	1.66e-06	595.14139527	730.23438599	747.83447959	6.80244529	0.03257831	-0.35317944
0.07779	13.15763	0.00166117	9.9e-07	0.0	1e-08	0.00038709	1.54e-06	2.4e-07	1.67e-06	595.29721957	730.19893487	747.78560658	6.78845078	0.03284366	-0.35314106
0.07789	13.16675	0.00166438	1e-06	0.0	1e-08	0.00038385	1.56e-06	2.4e-07	1.67e-06	595.45271786	730.16356409	747.73682722	6.77446908	0.03310924	-0.35310275
0.07799	13.17584	0.00166757	1.01e-06	0.0	1e-08	0.00038063	1.58e-06	2.4e-07	1.67e-06	595.60789051	730.12827474	747.68814142	6.76050004	0.03337502	-0.35306452
0.07809	13.18491	0.00167073	1.01e-06	0.0	1e-08	0.00037743	1.6e-06	2.5e-07	1.68e-06	595.76273786	730.09306792	747.63954908	6.74654355	0.03364099	-0.35302636
0.07819	13.19395	0.00167388	1.02e-06	0.0	1e-08	0.00037425	1.61e-06	2.5e-07	1.68e-06	595.91726027	730.05794473	747.59105013	6.73259947	0.03390714	-0.35298827
0.07829	13.20297	0.001677	1.03e-06	0.0	2e-08	0.0003711	1.63e-06	2.5e-07	1.68e-06	596.07145808	730.0229063	747.54264448	6.71866768	0.03417347	-0.35295026
0.07839	13.21196	0.0016801	1.04e-06	0.0	2e-08	0.00036796	1.65e-06	2.6e-07	1.68e-06	596.22533163	729.98795376	747.49433204	6.70474803	0.03443994	-0.35291232
0.07849	13.22092	0.00168318	1.05e-06	0.0	2e-08	0.00036485	1.67e-06	2.6e-07	1.69e-06	596.37888127	729.95308828	747.44611273	6.69084041	0.03470656	-0.35287445
0.07859	13.22986	0.00168623	1.06e-06	0.0	2e-08	0.00036176	1.68e-06	2.6e-07	1.69e-06	596.53210731	729.91831102	747.39798646	6.67694467	0.03497331	-0.35283666
0.07869	13.23878	0.00168927	1.07e-06	0.0	2e-08	0.0003587	1.7e-06	2.6e-07	1.69e-06	596.68501008	729.88362315	747.34995317	6.66305915	0.03524031	-0.35279893
0.07879	13.24767	0.00169228	1.08e-06	0.0	2e-08	0.00035565	1.72e-06	2.7e-07	1.7e-06	596.83758991	729.84902588	747.30201277	6.6491863	0.03550732	-0.35276129
0.07889	13.25653	0.00169527	1.09e-06	0.0	2e-08	0.00035263	1.74e-06	2.7e-07	1.7e-06	596.98984711	729.81452042	747.25416517	6.63532486	0.03577443	-0.35272371
0.07899	13.26537	0.00169824	1.1e-06	0.0	2e-08	0.00034963	1.76e-06	2.7e-07	1.7e-06	597.14178202	729.78010799	747.20641031	6.62147468	0.03604161	-0.35268621
0.07909	13.27418	0.00170118	1.11e-06	0.0	2e-08	0.00034665	1.77e-06	2.8e-07	1.71e-06	597.29339492	729.74578984	747.15874809	6.60763562	0.03630886	-0.35264878
0.07919	13.28296	0.00170411	1.12e-06	0.0	2e-08	0.00034369	1.79e-06	2.8e-07	1.71e-06	597.44468615	729.71156721	747.11117845	6.59380753	0.03657616	-0.35261142
0.07929	13.29172	0.00170701	1.13e-06	0.0	2e-08	0.00034075	1.81e-06	2.8e-07	1.71e-06	597.59565598	729.67744139	747.06370131	6.57999029	0.03684351	-0.35257413
0.07939	13.30046	0.00170989	1.14e-06	0.0	2e-08	0.00033783	1.83e-06	2.8e-07	1.71e-06	597.74630474	729.64341366	747.0163166	6.56618372	0.03711088	-0.35253692
0.07949	13.30917	0.00171275	1.15e-06	0.0	2e-08	0.00033494	1.85e-06	2.9e-07	1.72e-06	597.8966327	729.6094853	746.96902424	6.5523877	0.03737826	-0.35249978
0.07959	13.31785	0.00171559	1.16e-06	0.0	2e-08	0.00033207	1.87e-06	2.9e-07	1.72e-06	598.04664017	729.57565765	746.92182416	6.53860208	0.03764564	-0.35246271
0.07969	13.3265	0.0017184	1.17e-06	0.0	2e-08	0.00032922	1.89e-06	2.9e-07	1.72e-06	598.19632741	729.54193202	746.8747163	6.52482669	0.037913	-0.35242572
0.07979	13.33513	0.0017212	1.18e-06	0.0	2e-08	0.00032639	1.9e-06	3e-07	1.73e-06	598.34569473	729.50830975	746.82770057	6.5110614	0.03818032	-0.3523888
0.07989	13.34374	0.00172397	1.19e-06	0.0	2e-08	0.00032358	1.92e-06	3e-07	1.73e-06	598.49474238	729.47479215	746.78077693	6.49730462	0.03844761	-0.35235195
0.07999	13.35231	0.00172673	1.2e-06	0.0	2e-08	0.00032079	1.94e-06	3e-07	1.73e-06	598.64347063	729.44138053	746.73394529	6.48355858	0.03871484	-0.35231517
0.08009	13.36086	0.00172946	1.21e-06	0.0	2e-08	0.00031802	1.96e-06	3.1e-07	1.73e-06	598.79187976	729.40807632	746.6872056	6.46982211	0.03898198	-0.35227846
0.08019	13.36939	0.00173217	1.22e-06	0.0	2e-08	0.00031528	1.98e-06	3.1e-07	1.74e-06	598.93997004	729.37488093	746.64055779	6.45609503	0.03924904	-0.35224183
0.08029	13.37789	0.00173486	1.23e-06	0.0	2e-08	0.00031255	2e-06	3.1e-07	1.74e-06	599.08774171	729.34179576	746.5940018	6.44237719	0.03951598	-0.35220527
0.08039	13.38636	0.00173752	1.24e-06	0.0	2e-08	0.00030985	2.02e-06	3.2e-07	1.74e-06	599.23519503	729.30882223	746.54753755	6.42866843	0.03978281	-0.35216878
0.08049	13.3948	0.00174017	1.25e-06	0.0	2e-08	0.00030717	2.04e-06	3.2e-07	1.75e-06	599.38233026	729.27596177	746.501165	6.41496858	0.04004949	-0.35213236
0.08059	13.40322	0.0017428	1.26e-06	0.0	2e-08	0.0003045	2.06e-06	3.2e-07	1.75e-06	599.52914764	729.24321581	746.45488409	6.40127748	0.04031602	-0.35209602
0.08069	13.41161	0.0017454	1.27e-06	0.0	2e-08	0.00030186	2.08e-06	3.3e-07	1.75e-06	599.67564742	729.21058584	746.40869474	6.38759497	0.04058238	-0.35205974
0.08079	13.41998	0.00174798	1.28e-06	0.0	2e-08	0.00029924	2.1e-06	3.3e-07	1.75e-06	599.82182981	729.1780733	746.36259692	6.37392086	0.04084856	-0.35202354
0.08089	13.42832	0.00175055	1.29e-06	0.0	2e-08	0.00029664	2.12e-06	3.3e-07	1.76e-06	599.96769507	729.1456797	746.31659055	6.36025501	0.04111453	-0.35198741
0.08099	13.43663	0.00175309	1.3e-06	0.0	2e-08	0.00029406	2.14e-06	3.3e-07	1.76e-06	600.11324342	729.11340653	746.2706756	6.34659723	0.04138028	-0.35195135
0.08109	13.44492	0.00175561	1.31e-06	0.0	2e-08	0.0002915	2.16e-06	3.4e-07	1.76e-06	600.25847508	729.0812553	746.22485199	6.33294699	0.04164583	-0.35191537
0.08119	13.45318	0.00175811	1.32e-06	0.0	2e-08	0.00028896	2.18e-06	3.4e-07	1.76e-06	600.40339022	729.04922761	746.1791197	6.31930295	0.04191126	-0.35187945
0.08129	13.46141	0.0017606	1.33e-06	0.0	2e-08	0.00028645	2.21e-06	3.4e-07	1.77e-06	600.5479891	729.01732495	746.13347866	6.30566766	0.04217631	-0.35184361
0.08139	13.46961	0.00176306	1.34e-06	0.0	2e-08	0.00028395	2.23e-06	3.5e-07	1.77e-06	600.69227191	728.98554888	746.08792883	6.29203965	0.0424411	-0.35180784
0.08149	13.47779	0.0017655	1.35e-06	0.0	2e-08	0.00028147	2.25e-06	3.5e-07	1.77e-06	600.83623886	728.95390097	746.04247016	6.27841872	0.04270558	-0.35177214
0.08159	13.48594	0.00176792	1.36e-06	0.0	2e-08	0.00027901	2.27e-06	3.5e-07	1.77e-06	600.97989015	728.9223828	745.9971026	6.2648047	0.04296976	-0.35173651
0.08169	13.49406	0.00177032	1.37e-06	0.0	2e-08	0.00027657	2.29e-06	3.6e-07	1.78e-06	601.12322597	728.89099597	745.9518261	6.25119739	0.04323361	-0.35170096
0.08179	13.50216	0.0017727	1.38e-06	0.0	2e-08	0.00027415	2.31e-06	3.6e-07	1.78e-06	601.2662465	728.85974209	745.90664063	6.2375966	0.04349712	-0.35166547
0.08189	13.51023	0.00177506	1.39e-06	0.0	2e-08	0.00027176	2.33e-06	3.7e-07	1.78e-06	601.40895194	728.82862278	745.86154615	6.22400215	0.04376028	-0.35163006
0.08199	13.51827	0.0017774	1.4e-06	0.0	2e-08	0.00026938	2.35e-06	3.7e-07	1.78e-06	601.55134246	728.79763969	745.8165426	6.21041384	0.04402305	-0.35159471
0.08209	13.52629	0.00177972	1.42e-06	0.0	2e-08	0.00026702	2.38e-06	3.7e-07	1.79e-06	601.69341824	728.76679445	745.77162996	6.19683147	0.04428543	-0.35155944
0.08219	13.53428	0.00178202	1.43e-06	0.0	2e-08	0.00026468	2.4e-06	3.8e-07	1.79e-06	601.83517943	728.73608874	745.72680818	6.18325486	0.0445474	-0.35152424
0.08229	13.54224	0.0017843	1.44e-06	0.0	2e-08	0.00026236	2.42e-06	3.8e-07	1.79e-06	601.97662622	728.70552423	745.68207723	6.1696838	0.04480895	-0.35148912
0.08239	13.55017	0.00178656	1.45e-06	0.0	2e-08	0.00026006	2.44e-06	3.8e-07	1.79e-06	602.11775872	728.67510263	745.63743708	6.15611535	0.04507014	-0.35145406
0.08249	13.55807	0.00178881	1.46e-06	0.0	2e-08	0.00025778	2.46e-06	3.9e-07	1.79e-06	602.25857708	728.64482566	745.5928877	6.14255388	0.0453308	-0.35141907
0.08259	13.56595	0.00179103	1.47e-06	0.0	2e-08	0.00025551	2.49e-06	3.9e-07	1.8e-06	602.39908147	728.614695	745.54842906	6.12899721	0.04559099	-0.35138416
0.08269	13.5738	0.00179323	1.48e-06	0.0	2e-08	0.00025327	2.51e-06	3.9e-07	1.8e-06	602.53927203	728.58471241	745.50406113	6.11544513	0.04585069	-0.35134932
0.08279	13.58162	0.00179542	1.49e-06	0.0	2e-08	0.00025105	2.53e-06	4e-07	1.8e-06	602.67914889	728.55487963	745.45978387	6.10189741	0.04610988	-0.35131455
0.08289	13.58942	0.00179758	1.5e-06	0.0	2e-08	0.00024884	2.55e-06	4e-07	1.8e-06	602.81871219	728.52519841	745.41559727	6.08835384	0.04636854	-0.35127985
0.08299	13.59719	0.00179973	1.51e-06	0.0	2e-08	0.00024666	2.58e-06	4e-07	1.81e-06	602.95796204	728.49567052	745.3715013	6.07481419	0.04662666	-0.35124522
0.08309	13.60493	0.00180185	1.52e-06	0.0	2e-08	0.00024449	2.6e-06	4.1e-07	1.81e-06	603.09689858	728.46629777	745.32749593	6.06127824	0.04688421	-0.35121066
0.08319	13.61264	0.00180396	1.54e-06	0.0	2e-08	0.00024234	2.62e-06	4.1e-07	1.81e-06	603.2355219	728.43708193	745.28358114	6.04774577	0.04714118	-0.35117617
0.08329	13.62032	0.00180605	1.55e-06	0.0	2e-08	0.00024021	2.64e-06	4.1e-07	1.81e-06	603.37383213	728.40802483	745.23975692	6.03421653	0.04739756	-0.35114175
0.08339	13.62797	0.00180812	1.56e-06	0.0	2e-08	0.0002381	2.67e-06	4.2e-07	1.81e-06	603.51182937	728.37912829	745.19602325	6.02069032	0.04765332	-0.35110741
0.08349	13.6356	0.00181018	1.57e-06	0.0	2e-08	0.00023601	2.69e-06	4.2e-07	1.82e-06	603.6495137	728.35039416	745.15238011	6.00716688	0.04790844	-0.35107314
0.08359	13.6432	0.00181221	1.58e-06	0.0	3e-08	0.00023393	2.71e-06	4.3e-07	1.82e-06	603.78688523	728.32182428	745.10882749	5.99364247	0.04816309	-0.35103893
0.08369	13.65077	0.00181423	1.59e-06	0.0	3e-08	0.00023188	2.74e-06	4.3e-07	1.82e-06	603.92394395	728.29342079	745.06536539	5.98012262	0.04841695	-0.3510048
0.08379	13.65831	0.00181622	1.6e-06	0.0	3e-08	0.00022984	2.76e-06	4.3e-07	1.82e-06	604.06069	728.2651854	745.0219938	5.96660463	0.04867014	-0.35097074
0.08389	13.66583	0.0018182	1.61e-06	0.0	3e-08	0.00022782	2.78e-06	4.4e-07	1.82e-06	604.19712345	728.23712	744.97871271	5.95308824	0.04892263	-0.35093675
0.08399	13.67331	0.00182016	1.63e-06	0.0	3e-08	0.00022582	2.81e-06	4.4e-07	1.83e-06	604.33324437	728.20922652	744.9355221	5.93957318	0.0491744	-0.35090283
0.08409	13.68077	0.00182211	1.64e-06	0.0	3e-08	0.00022383	2.83e-06	4.4e-07	1.83e-06	604.46905281	728.1815069	744.89242198	5.9260592	0.04942545	-0.35086899
0.08419	13.6882	0.00182403	1.65e-06	0.0	3e-08	0.00022187	2.85e-06	4.5e-07	1.83e-06	604.60454882	728.15396308	744.84941234	5.91254601	0.04967574	-0.35083521
0.08429	13.6956	0.00182594	1.66e-06	0.0	3e-08	0.00021992	2.88e-06	4.5e-07	1.83e-06	604.73973246	728.12659703	744.80649318	5.89903336	0.04992527	-0.35080151
0.08439	13.70297	0.00182783	1.67e-06	0.0	3e-08	0.00021799	2.9e-06	4.6e-07	1.83e-06	604.87460376	728.09941074	744.76366451	5.88552096	0.05017401	-0.35076787
0.08449	13.71031	0.0018297	1.68e-06	0.0	3e-08	0.00021607	2.93e-06	4.6e-07	1.84e-06	605.00916275	728.07240619	744.72092633	5.87200855	0.05042195	-0.35073431
0.08459	13.71763	0.00183156	1.69e-06	0.0	3e-08	0.00021418	2.95e-06	4.6e-07	1.84e-06	605.14340947	728.0455854	744.67827864	5.85849584	0.05066907	-0.35070082
0.08469	13.72491	0.0018334	1.71e-06	0.0	3e-08	0.0002123	2.97e-06	4.7e-07	1.84e-06	605.27734393	728.01895039	744.63572146	5.84498255	0.05091535	-0.3506674
0.08479	13.73217	0.00183522	1.72e-06	0.0	3e-08	0.00021043	3e-06	4.7e-07	1.84e-06	605.41096614	727.99250319	744.59325479	5.8314684	0.05116077	-0.35063405
0.08489	13.73939	0.00183702	1.73e-06	0.0	3e-08	0.00020859	3.02e-06	4.8e-07	1.84e-06	605.54427606	727.96624599	744.55087866	5.8179485	0.05140548	-0.35060077
0.08499	13.74659	0.0018388	1.74e-06	0.0	3e-08	0.00020676	3.05e-06	4.8e-07	1.85e-06	605.67727367	727.94018089	744.50859309	5.80443024	0.05164919	-0.35056756
0.08509	13.75376	0.00184057	1.75e-06	0.0	3e-08	0.00020495	3.07e-06	4.8e-07	1.85e-06	605.80995901	727.9143099	744.46639808	5.79091001	0.05189199	-0.35053443
0.08519	13.7609	0.00184233	1.76e-06	0.0	3e-08	0.00020316	3.1e-06	4.9e-07	1.85e-06	605.94233204	727.88863513	744.42429367	5.77738748	0.05213387	-0.35050136
0.08529	13.76801	0.00184406	1.78e-06	0.0	3e-08	0.00020138	3.12e-06	4.9e-07	1.85e-06	606.07439275	727.86315871	744.38227986	5.76386234	0.05237482	-0.35046837
0.08539	13.77509	0.00184578	1.79e-06	0.0	3e-08	0.00019962	3.15e-06	5e-07	1.85e-06	606.2061411	727.83788277	744.34035669	5.75033426	0.0526148	-0.35043544
0.08549	13.78214	0.00184748	1.8e-06	0.0	3e-08	0.00019787	3.17e-06	5e-07	1.85e-06	606.33757706	727.8128095	744.29852417	5.73680292	0.05285382	-0.35040259
0.08559	13.78916	0.00184917	1.81e-06	0.0	3e-08	0.00019615	3.2e-06	5e-07	1.86e-06	606.46870057	727.78794105	744.25678235	5.72326798	0.05309184	-0.35036981
0.08569	13.79616	0.00185084	1.82e-06	0.0	3e-08	0.00019444	3.22e-06	5.1e-07	1.86e-06	606.59951158	727.76327961	744.21513125	5.70972911	0.05332885	-0.3503371
0.08579	13.80312	0.00185249	1.83e-06	0.0	3e-08	0.00019274	3.25e-06	5.1e-07	1.86e-06	606.73001003	727.73882741	744.17357091	5.69618598	0.05356484	-0.35030446
0.08589	13.81005	0.00185412	1.85e-06	0.0	3e-08	0.00019106	3.27e-06	5.2e-07	1.86e-06	606.86019584	727.71458667	744.13210136	5.68263823	0.05379977	-0.3502719
0.08599	13.81696	0.00185574	1.86e-06	0.0	3e-08	0.0001894	3.3e-06	5.2e-07	1.86e-06	606.99006895	727.69055962	744.09072264	5.66908554	0.05403365	-0.3502394
0.08609	13.82383	0.00185735	1.87e-06	0.0	3e-08	0.00018775	3.32e-06	5.2e-07	1.86e-06	607.11962924	727.66674856	744.0494348	5.6555207	0.05426663	-0.35020698
0.08619	13.83067	0.00185894	1.88e-06	0.0	3e-08	0.00018612	3.35e-06	5.3e-07	1.87e-06	607.24887647	727.64315618	744.00823793	5.64195463	0.05449839	-0.35017463
0.08629	13.83748	0.00186051	1.89e-06	0.0	3e-08	0.0001845	3.37e-06	5.3e-07	1.87e-06	607.37781066	727.61978447	743.96713203	5.62838215	0.05472904	-0.35014235
0.08639	13.84427	0.00186207	1.9e-06	0.0	3e-08	0.0001829	3.4e-06	5.4e-07	1.87e-06	607.50643167	727.59663578	743.92611717	5.61480286	0.05495857	-0.35011014
0.08649	13.85102	0.00186361	1.92e-06	0.0	3e-08	0.00018132	3.42e-06	5.4e-07	1.87e-06	607.63473938	727.57371246	743.8851934	5.60121635	0.05518696	-0.350078
0.08659	13.85774	0.00186513	1.93e-06	0.0	3e-08	0.00017975	3.45e-06	5.4e-07	1.87e-06	607.76273366	727.55101688	743.84436078	5.58762224	0.05541419	-0.35004593
0.08669	13.86444	0.00186664	1.94e-06	0.0	3e-08	0.00017819	3.47e-06	5.5e-07	1.87e-06	607.89041436	727.52855143	743.80361936	5.57402011	0.05564024	-0.35001394
0.08679	13.8711	0.00186814	1.95e-06	0.0	3e-08	0.00017666	3.5e-06	5.5e-07	1.88e-06	608.01778133	727.50631853	743.76296922	5.56040954	0.05586511	-0.34998201
0.08689	13.87773	0.00186962	1.96e-06	0.0	3e-08	0.00017513	3.53e-06	5.6e-07	1.88e-06	608.14483439	727.4843206	743.7224104	5.54679012	0.05608876	-0.34995016
0.08699	13.88433	0.00187109	1.98e-06	0.0	3e-08	0.00017362	3.55e-06	5.6e-07	1.88e-06	608.27157338	727.4625601	743.681943	5.53316141	0.05631119	-0.34991838
0.08709	13.8909	0.00187254	1.99e-06	0.0	3e-08	0.00017213	3.58e-06	5.7e-07	1.88e-06	608.39799811	727.4410395	743.64156707	5.51952301	0.05653237	-0.34988668
0.08719	13.89744	0.00187397	2e-06	0.0	3e-08	0.00017065	3.6e-06	5.7e-07	1.88e-06	608.5241084	727.4197613	743.6012827	5.50587446	0.05675229	-0.34985504
0.08729	13.90395	0.00187539	2.01e-06	0.0	3e-08	0.00016919	3.63e-06	5.7e-07	1.88e-06	608.64990404	727.39872799	743.56108995	5.49221533	0.05697094	-0.34982348
0.08739	13.91042	0.0018768	2.02e-06	0.0	3e-08	0.00016774	3.65e-06	5.8e-07	1.88e-06	608.77538449	727.37794256	743.52098902	5.47852127	0.05718858	-0.34979199
0.08749	13.91687	0.00187819	2.03e-06	0.0	3e-08	0.0001663	3.68e-06	5.8e-07	1.89e-06	608.90054955	727.35740753	743.48097997	5.46483186	0.05740471	-0.34976057
0.08759	13.92328	0.00187956	2.05e-06	0.0	3e-08	0.00016488	3.71e-06	5.9e-07	1.89e-06	609.0253991	727.33712534	743.44106287	5.45112928	0.05761953	-0.34972922
0.08769	13.92967	0.00188093	2.06e-06	0.0	3e-08	0.00016348	3.73e-06	5.9e-07	1.89e-06	609.14993287	727.3170986	743.4012378	5.43741295	0.05783301	-0.34969794
0.08779	13.93602	0.00188227	2.07e-06	0.0	3e-08	0.00016209	3.76e-06	5.9e-07	1.89e-06	609.27415058	727.29732998	743.36150489	5.4236823	0.05804516	-0.34966674
0.08789	13.94234	0.00188361	2.08e-06	0.0	3e-08	0.00016071	3.79e-06	6e-07	1.89e-06	609.39805192	727.27782217	743.32186422	5.40993675	0.05825594	-0.34963561
0.08799	13.94863	0.00188493	2.09e-06	0.0	4e-08	0.00015934	3.81e-06	6e-07	1.89e-06	609.5216366	727.25857787	743.28231593	5.3961757	0.05846534	-0.34960455
0.08809	13.95489	0.00188623	2.11e-06	0.0	4e-08	0.00015799	3.84e-06	6.1e-07	1.89e-06	609.64490428	727.23959983	743.24286011	5.38239856	0.05867335	-0.34957357
0.08819	13.96111	0.00188752	2.12e-06	0.0	4e-08	0.00015666	3.86e-06	6.1e-07	1.9e-06	609.76785462	727.22089081	743.2034969	5.36860471	0.05887995	-0.34954266
0.08829	13.96731	0.0018888	2.13e-06	0.0	4e-08	0.00015534	3.89e-06	6.2e-07	1.9e-06	609.89048729	727.20245358	743.16422642	5.35479353	0.05908513	-0.34951182
0.08839	13.97347	0.00189007	2.14e-06	0.0	4e-08	0.00015403	3.92e-06	6.2e-07	1.9e-06	610.01280192	727.18429097	743.12504879	5.3409644	0.05928887	-0.34948105
0.08849	13.9796	0.00189132	2.15e-06	0.0	4e-08	0.00015273	3.94e-06	6.2e-07	1.9e-06	610.13479812	727.16640582	743.08596415	5.32711667	0.05949115	-0.34945036
0.08859	13.9857	0.00189255	2.17e-06	0.0	4e-08	0.00015145	3.97e-06	6.3e-07	1.9e-06	610.25647556	727.14880115	743.04697262	5.31326448	0.05969229	-0.34941974
0.08869	13.99176	0.00189378	2.18e-06	0.0	4e-08	0.00015018	4e-06	6.3e-07	1.9e-06	610.37783412	727.13148059	743.00807426	5.29938278	0.05989174	-0.34938919
0.08879	13.9978	0.00189499	2.19e-06	0.0	4e-08	0.00014893	4.02e-06	6.4e-07	1.9e-06	610.49887317	727.11444651	742.96926928	5.2854814	0.0600897	-0.34935872
0.08889	14.0038	0.00189618	2.2e-06	0.0	4e-08	0.00014769	4.05e-06	6.4e-07	1.91e-06	610.61959228	727.09770191	742.93055783	5.27155972	0.06028616	-0.34932832
0.08899	14.00977	0.00189737	2.21e-06	0.0	4e-08	0.00014646	4.08e-06	6.5e-07	1.91e-06	610.73999104	727.08124983	742.89194005	5.25761714	0.06048112	-0.34929799
0.08909	14.0157	0.00189854	2.22e-06	0.0	4e-08	0.00014525	4.1e-06	6.5e-07	1.91e-06	610.860069	727.06509335	742.85341609	5.24365306	0.06067456	-0.34926774
0.08919	14.0216	0.0018997	2.24e-06	0.0	4e-08	0.00014404	4.13e-06	6.5e-07	1.91e-06	610.9798257	727.04923556	742.81498613	5.22966687	0.06086646	-0.34923756
0.08929	14.02748	0.00190084	2.25e-06	0.0	4e-08	0.00014285	4.16e-06	6.6e-07	1.91e-06	611.09926069	727.0336796	742.77665031	5.21565794	0.06105681	-0.34920745
0.08939	14.03331	0.00190197	2.26e-06	0.0	4e-08	0.00014168	4.18e-06	6.6e-07	1.91e-06	611.21837347	727.01842865	742.7384088	5.20162564	0.0612456	-0.34917742
0.08949	14.03912	0.00190309	2.27e-06	0.0	4e-08	0.00014051	4.21e-06	6.7e-07	1.91e-06	611.33716355	727.00348591	742.70026179	5.18756934	0.06143281	-0.34914746
0.08959	14.04489	0.0019042	2.28e-06	0.0	4e-08	0.00013936	4.24e-06	6.7e-07	1.91e-06	611.45563042	726.98885463	742.66220943	5.17348841	0.06161844	-0.34911758
0.08969	14.05063	0.0019053	2.3e-06	0.0	4e-08	0.00013822	4.26e-06	6.8e-07	1.91e-06	611.57377357	726.97453808	742.62425191	5.1593822	0.06180247	-0.34908777
0.08979	14.05633	0.00190638	2.31e-06	0.0	4e-08	0.0001371	4.29e-06	6.8e-07	1.92e-06	611.69159244	726.96053958	742.58638943	5.14525005	0.06198488	-0.34905804
0.08989	14.062	0.00190745	2.32e-06	0.0	4e-08	0.00013598	4.32e-06	6.9e-07	1.92e-06	611.80908539	726.94686359	742.54862247	5.13101816	0.06216632	-0.34902838
0.08999	14.06764	0.00190851	2.33e-06	0.0	4e-08	0.00013488	4.34e-06	6.9e-07	1.92e-06	611.92625213	726.93351323	742.51095117	5.11680867	0.06234568	-0.3489988
0.09009	14.07324	0.00190955	2.34e-06	0.0	4e-08	0.00013379	4.37e-06	6.9e-07	1.92e-06	612.04309233	726.92049167	742.47337564	5.10256748	0.06252343	-0.34896929
0.09019	14.07881	0.00191059	2.35e-06	0.0	4e-08	0.00013271	4.4e-06	7e-07	1.92e-06	612.15960528	726.90780248	742.43589612	5.08829361	0.06269955	-0.34893986
0.09029	14.08434	0.00191161	2.37e-06	0.0	4e-08	0.00013165	4.42e-06	7e-07	1.92e-06	612.2757903	726.89544924	742.39851284	5.07398604	0.06287403	-0.3489105
0.09039	14.08984	0.00191262	2.38e-06	0.0	4e-08	0.00013059	4.45e-06	7.1e-07	1.92e-06	612.39164665	726.88343562	742.36122605	5.05964373	0.06304687	-0.34888122
0.09049	14.09531	0.00191361	2.39e-06	0.0	4e-08	0.00012955	4.48e-06	7.1e-07	1.92e-06	612.50717356	726.87176531	742.32403599	5.04526563	0.06321806	-0.34885202
0.09059	14.10074	0.0019146	2.4e-06	0.0	4e-08	0.00012852	4.5e-06	7.2e-07	1.92e-06	612.62237028	726.86044205	742.28694293	5.03085068	0.06338759	-0.34882289
0.09069	14.10614	0.00191558	2.41e-06	0.0	4e-08	0.0001275	4.53e-06	7.2e-07	1.93e-06	612.73723599	726.84946964	742.24994712	5.01639779	0.06355545	-0.34879383
0.09079	14.1115	0.00191654	2.42e-06	0.0	4e-08	0.00012649	4.56e-06	7.2e-07	1.93e-06	612.85176988	726.83885192	742.21304884	5.00190584	0.06372164	-0.34876486
0.09089	14.11683	0.00191749	2.44e-06	0.0	4e-08	0.0001255	4.58e-06	7.3e-07	1.93e-06	612.96597108	726.82859279	742.17624837	4.98737373	0.06388613	-0.34873596
0.09099	14.12212	0.00191843	2.45e-06	0.0	4e-08	0.00012451	4.61e-06	7.3e-07	1.93e-06	613.07983874	726.8186962	742.139546	4.9728003	0.06404894	-0.34870713
0.09109	14.12738	0.00191936	2.46e-06	0.0	4e-08	0.00012354	4.64e-06	7.4e-07	1.93e-06	613.19337195	726.80916678	742.10294202	4.95818578	0.06421098	-0.34867839
0.09119	14.1326	0.00192028	2.47e-06	0.0	4e-08	0.00012258	4.66e-06	7.4e-07	1.93e-06	613.30656982	726.80001006	742.06643673	4.94352671	0.06437071	-0.34864973
0.09129	14.13779	0.00192119	2.48e-06	0.0	4e-08	0.00012163	4.69e-06	7.5e-07	1.93e-06	613.41943138	726.79122892	742.03003043	4.92882288	0.06452877	-0.34862114
0.09139	14.14294	0.00192208	2.49e-06	0.0	4e-08	0.00012069	4.72e-06	7.5e-07	1.93e-06	613.53195565	726.78282767	741.99372346	4.91407308	0.06468517	-0.34859263
0.09149	14.14806	0.00192297	2.51e-06	0.0	4e-08	0.00011976	4.74e-06	7.5e-07	1.93e-06	613.64414162	726.77481065	741.95751614	4.89927609	0.06483991	-0.34856419
0.09159	14.15314	0.00192384	2.52e-06	0.0	4e-08	0.00011884	4.77e-06	7.6e-07	1.93e-06	613.75598826	726.76718232	741.9214088	4.88443067	0.06499298	-0.34853584
0.09169	14.15818	0.00192471	2.53e-06	0.0	4e-08	0.00011794	4.8e-06	7.6e-07	1.93e-06	613.86749453	726.75994719	741.8854018	4.86953556	0.06514439	-0.34850756
0.09179	14.16319	0.00192556	2.54e-06	0.0	4e-08	0.00011704	4.82e-06	7.7e-07	1.94e-06	613.97865932	726.75310982	741.84949547	4.85458948	0.06529413	-0.34847937
0.09189	14.16816	0.0019264	2.55e-06	0.0	4e-08	0.00011615	4.85e-06	7.7e-07	1.94e-06	614.08948153	726.74667486	741.81369019	4.83959115	0.0654422	-0.34845125
0.09199	14.1731	0.00192723	2.56e-06	0.0	4e-08	0.00011528	4.88e-06	7.8e-07	1.94e-06	614.19996002	726.74064705	741.77798633	4.82453924	0.06558861	-0.34842321
0.09209	14.17799	0.00192805	2.57e-06	0.0	5e-08	0.00011441	4.9e-06	7.8e-07	1.94e-06	614.3100936	726.73503117	741.74238426	4.80943244	0.06573335	-0.34839525
0.09219	14.18285	0.00192887	2.58e-06	0.0	5e-08	0.00011356	4.93e-06	7.8e-07	1.94e-06	614.41988109	726.7298321	741.70688437	4.79426939	0.06587642	-0.34836737
0.09229	14.18768	0.00192967	2.6e-06	0.0	5e-08	0.00011272	4.95e-06	7.9e-07	1.94e-06	614.52932124	726.72505479	741.67148706	4.77904873	0.06601784	-0.34833957
0.09239	14.19247	0.00193046	2.61e-06	0.0	5e-08	0.00011188	4.98e-06	7.9e-07	1.94e-06	614.63841061	726.72070796	741.63619337	4.76363606	0.06615982	-0.34831187
0.09249	14.19722	0.00193124	2.62e-06	0.0	5e-08	0.00011106	5.01e-06	8e-07	1.94e-06	614.74714881	726.71679517	741.60100347	4.74825382	0.06629862	-0.34828423
0.09259	14.20193	0.00193201	2.63e-06	0.0	5e-08	0.00011025	5.03e-06	8e-07	1.94e-06	614.85553478	726.7133212	741.56591769	4.73280304	0.06643588	-0.34825668
0.09269	14.2066	0.00193277	2.64e-06	0.0	5e-08	0.00010945	5.06e-06	8.1e-07	1.94e-06	614.96356698	726.71029159	741.53093653	4.71728173	0.06657161	-0.34822921
0.09279	14.21124	0.00193352	2.65e-06	0.0	5e-08	0.00010865	5.08e-06	8.1e-07	1.94e-06	615.07124387	726.70771198	741.49606048	4.70168784	0.06670582	-0.34820182
0.09289	14.21583	0.00193426	2.66e-06	0.0	5e-08	0.00010787	5.11e-06	8.1e-07	1.94e-06	615.17856383	726.70558811	741.46129006	4.68601927	0.06683853	-0.34817452
0.09299	14.22039	0.00193499	2.67e-06	0.0	5e-08	0.0001071	5.14e-06	8.2e-07	1.95e-06	615.28552522	726.70392585	741.42662577	4.67027392	0.06696975	-0.3481473
0.09309	14.22492	0.00193571	2.68e-06	0.0	5e-08	0.00010634	5.16e-06	8.2e-07	1.95e-06	615.39212633	726.70273116	741.39206817	4.65444961	0.06709949	-0.34812016
0.09319	14.2294	0.00193642	2.69e-06	0.0	5e-08	0.00010559	5.19e-06	8.3e-07	1.95e-06	615.4983654	726.70201013	741.3576178	4.63854414	0.06722778	-0.3480931
0.09329	14.23384	0.00193712	2.7e-06	0.0	5e-08	0.00010484	5.21e-06	8.3e-07	1.95e-06	615.60424066	726.70176895	741.32327524	4.62255527	0.06735463	-0.34806613
0.09339	14.23824	0.00193781	2.72e-06	0.0	5e-08	0.00010411	5.24e-06	8.4e-07	1.95e-06	615.70975023	726.70201393	741.28904107	4.60648074	0.06748006	-0.34803925
0.09349	14.24261	0.0019385	2.73e-06	0.0	5e-08	0.00010339	5.26e-06	8.4e-07	1.95e-06	615.81489223	726.70275152	741.25491588	4.59031821	0.06760409	-0.34801245
0.09359	14.24693	0.00193917	2.74e-06	0.0	5e-08	0.00010267	5.29e-06	8.4e-07	1.95e-06	615.91966361	726.70399121	741.22090062	4.57392571	0.06773078	-0.34798575
0.09369	14.25122	0.00193983	2.75e-06	0.0	5e-08	0.00010197	5.31e-06	8.5e-07	1.95e-06	616.02406091	726.70574361	741.18699633	4.55753272	0.06785343	-0.34795913
0.09379	14.25547	0.00194049	2.76e-06	0.0	5e-08	0.00010127	5.34e-06	8.5e-07	1.95e-06	616.12808347	726.70801176	741.15320326	4.54103677	0.06797497	-0.34793259
0.09389	14.25967	0.00194113	2.77e-06	0.0	5e-08	0.00010059	5.36e-06	8.6e-07	1.95e-06	616.23172898	726.71080308	741.11952212	4.52443469	0.06809543	-0.34790614
0.09399	14.26383	0.00194177	2.78e-06	0.0	5e-08	9.991e-05	5.39e-06	8.6e-07	1.95e-06	616.33499508	726.71412517	741.08595365	4.50772329	0.06821486	-0.34787978
0.09409	14.26796	0.0019424	2.79e-06	0.0	5e-08	9.924e-05	5.41e-06	8.6e-07	1.95e-06	616.43787932	726.71798581	741.05249861	4.49089928	0.0683333	-0.34785351
0.09419	14.27204	0.00194301	2.8e-06	0.0	5e-08	9.859e-05	5.44e-06	8.7e-07	1.95e-06	616.54037919	726.72239293	741.01915779	4.47395931	0.0684508	-0.34782733
0.09429	14.27608	0.00194362	2.81e-06	0.0	5e-08	9.794e-05	5.46e-06	8.7e-07	1.95e-06	616.6424921	726.72735468	740.98593199	4.45689999	0.0685674	-0.34780124
0.09439	14.28008	0.00194422	2.82e-06	0.0	5e-08	9.73e-05	5.49e-06	8.8e-07	1.96e-06	616.74421538	726.73287937	740.95282204	4.43971785	0.06868316	-0.34777524
0.09449	14.28404	0.00194481	2.83e-06	0.0	5e-08	9.667e-05	5.51e-06	8.8e-07	1.96e-06	616.84554628	726.73897551	740.91982879	4.42240934	0.06879811	-0.34774932
0.09459	14.28795	0.0019454	2.84e-06	0.0	5e-08	9.605e-05	5.53e-06	8.8e-07	1.96e-06	616.94648198	726.74565178	740.88695311	4.40497087	0.06891233	-0.3477235
0.09469	14.29183	0.00194597	2.85e-06	0.0	5e-08	9.544e-05	5.56e-06	8.9e-07	1.96e-06	617.04701957	726.7529171	740.8541959	4.38739878	0.06902585	-0.34769778
0.09479	14.29566	0.00194653	2.86e-06	0.0	5e-08	9.483e-05	5.58e-06	8.9e-07	1.96e-06	617.14715605	726.76078055	740.8215581	4.36966722	0.06913935	-0.34767214
0.09489	14.29944	0.00194709	2.87e-06	0.0	5e-08	9.424e-05	5.6e-06	9e-07	1.96e-06	617.2468851	726.76925916	740.78904159	4.35164631	0.06925638	-0.34764662
0.09499	14.30319	0.00194764	2.88e-06	0.0	5e-08	9.366e-05	5.63e-06	9e-07	1.96e-06	617.34620484	726.77835942	740.75664698	4.33356382	0.06937058	-0.34762118
0.09509	14.30689	0.00194817	2.89e-06	0.0	5e-08	9.308e-05	5.65e-06	9e-07	1.96e-06	617.44511181	726.7880915	740.72437533	4.31531224	0.06948487	-0.34759584
0.09519	14.31055	0.0019487	2.9e-06	0.0	5e-08	9.251e-05	5.67e-06	9.1e-07	1.96e-06	617.5436022	726.7984665	740.69222781	4.29688513	0.06959938	-0.3475706
0.09529	14.31416	0.00194923	2.91e-06	0.0	5e-08	9.195e-05	5.7e-06	9.1e-07	1.96e-06	617.64167204	726.80949583	740.66020563	4.27827583	0.06971425	-0.34754545
0.09539	14.31772	0.00194974	2.92e-06	0.0	5e-08	9.141e-05	5.72e-06	9.1e-07	1.96e-06	617.7393172	726.82119131	740.62831005	4.25947752	0.06982962	-0.3475204
0.09549	14.32125	0.00195024	2.93e-06	0.0	5e-08	9.086e-05	5.74e-06	9.2e-07	1.96e-06	617.83653342	726.83356509	740.59654237	4.24048317	0.06994563	-0.34749546
0.09559	14.32472	0.00195074	2.93e-06	0.0	5e-08	9.033e-05	5.77e-06	9.2e-07	1.96e-06	617.93331626	726.84662975	740.56490394	4.22128557	0.07006244	-0.34747061
0.09569	14.32816	0.00195123	2.94e-06	0.0	5e-08	8.981e-05	5.79e-06	9.3e-07	1.96e-06	618.02965952	726.86040222	740.53339662	4.20173639	0.07018502	-0.34744588
0.09579	14.33154	0.00195171	2.95e-06	0.0	5e-08	8.93e-05	5.81e-06	9.3e-07	1.96e-06	618.12555775	726.87489756	740.50202206	4.18204138	0.07030622	-0.34742124
0.09589	14.33488	0.00195218	2.96e-06	0.0	5e-08	8.879e-05	5.83e-06	9.3e-07	1.96e-06	618.22100656	726.89012816	740.47078159	4.16210405	0.07042924	-0.34739671
0.09599	14.33817	0.00195264	2.97e-06	0.0	5e-08	8.829e-05	5.85e-06	9.4e-07	1.96e-06	618.31600044	726.90610919	740.43967689	4.14191435	0.07055434	-0.34737229
0.09609	14.34142	0.00195309	2.98e-06	0.0	5e-08	8.78e-05	5.87e-06	9.4e-07	1.96e-06	618.41053366	726.9228564	740.40870968	4.12146195	0.07068174	-0.34734797
0.09619	14.34461	0.00195354	2.99e-06	0.0	5e-08	8.732e-05	5.89e-06	9.4e-07	1.97e-06	618.50460023	726.94038608	740.37788177	4.10073621	0.07081172	-0.34732376
0.09629	14.34776	0.00195398	3e-06	0.0	5e-08	8.685e-05	5.92e-06	9.5e-07	1.97e-06	618.59819394	726.95871515	740.34719504	4.07972619	0.07094454	-0.34729966
0.09639	14.35086	0.00195441	3e-06	0.0	5e-08	8.639e-05	5.94e-06	9.5e-07	1.97e-06	618.6913083	726.9778611	740.31665142	4.05842065	0.07108047	-0.34727568
0.09649	14.35391	0.00195483	3.01e-06	0.0	5e-08	8.594e-05	5.96e-06	9.5e-07	1.97e-06	618.78393606	726.99784356	740.2862531	4.03670186	0.07122395	-0.34725181
0.09659	14.35691	0.00195524	3.02e-06	0.0	6e-08	8.549e-05	5.98e-06	9.6e-07	1.97e-06	618.87606809	727.01868731	740.25600279	4.01468946	0.07137013	-0.34722806
0.09669	14.35987	0.00195564	3.03e-06	0.0	6e-08	8.506e-05	6e-06	9.6e-07	1.97e-06	618.96769768	727.04041025	740.22590252	3.99231752	0.07152142	-0.34720443
0.09679	14.36277	0.00195604	3.04e-06	0.0	6e-08	8.463e-05	6.02e-06	9.6e-07	1.97e-06	619.05881657	727.06303445	740.19595475	3.96956858	0.07167832	-0.34718091
0.09689	14.36561	0.00195643	3.04e-06	0.0	6e-08	8.421e-05	6.04e-06	9.7e-07	1.97e-06	619.14941613	727.086583	740.16616205	3.94642449	0.07184136	-0.34715752
0.09699	14.36841	0.00195681	3.05e-06	0.0	6e-08	8.38e-05	6.06e-06	9.7e-07	1.97e-06	619.23948729	727.11108004	740.13652713	3.92286647	0.07201109	-0.34713425
0.09709	14.37116	0.00195718	3.06e-06	0.0	6e-08	8.34e-05	6.07e-06	9.7e-07	1.97e-06	619.3290192	727.13655388	740.10705321	3.8987071	0.07219359	-0.34711111
0.09719	14.37385	0.00195754	3.07e-06	0.0	6e-08	8.3e-05	6.09e-06	9.8e-07	1.97e-06	619.41799963	727.16303603	740.07774392	3.8741407	0.07238244	-0.3470881
0.09729	14.37648	0.0019579	3.08e-06	0.0	6e-08	8.262e-05	6.11e-06	9.8e-07	1.97e-06	619.50641864	727.19055304	740.04860219	3.84905869	0.07258112	-0.34706521
0.09739	14.37907	0.00195824	3.08e-06	0.0	6e-08	8.224e-05	6.13e-06	9.8e-07	1.97e-06	619.59426434	727.21913596	740.01963157	3.82343231	0.07279054	-0.34704247
0.09749	14.38159	0.00195858	3.09e-06	0.0	6e-08	8.188e-05	6.15e-06	9.8e-07	1.97e-06	619.68152416	727.24881753	739.99083578	3.7972316	0.0730116	-0.34701986
0.09759	14.38407	0.00195891	3.1e-06	0.0	6e-08	8.152e-05	6.16e-06	9.9e-07	1.97e-06	619.76818483	727.27963218	739.96221872	3.77042539	0.07324527	-0.34699738
0.09769	14.38648	0.00195923	3.1e-06	0.0	6e-08	8.117e-05	6.18e-06	9.9e-07	1.97e-06	619.85423044	727.3116207	739.93378509	3.74278877	0.07349942	-0.34697506
0.09779	14.38884	0.00195955	3.11e-06	0.0	6e-08	8.083e-05	6.2e-06	9.9e-07	1.97e-06	619.93964396	727.34482657	739.90553991	3.71448178	0.07376821	-0.34695289
0.09789	14.39113	0.00195985	3.12e-06	0.0	6e-08	8.05e-05	6.21e-06	1e-06	1.97e-06	620.02440888	727.37929211	739.87748802	3.6853787	0.07405594	-0.34693086
0.09799	14.39337	0.00196015	3.12e-06	0.0	6e-08	8.018e-05	6.23e-06	1e-06	1.97e-06	620.10850663	727.4150646	739.84963489	3.65542249	0.0743645	-0.34690899
0.09809	14.39555	0.00196043	3.13e-06	0.0	6e-08	7.987e-05	6.25e-06	1e-06	1.97e-06	620.19191559	727.45219909	739.82198684	3.62438165	0.07470302	-0.34688729
0.09819	14.39767	0.00196071	3.14e-06	0.0	6e-08	7.957e-05	6.26e-06	1e-06	1.97e-06	620.27461241	727.4907548	739.79455071	3.59236531	0.07506639	-0.34686575
0.09829	14.39972	0.00196098	3.14e-06	0.0	6e-08	7.927e-05	6.28e-06	1.01e-06	1.97e-06	620.35657342	727.5307915	739.76733343	3.55922594	0.07546022	-0.34684438
0.09839	14.40171	0.00196124	3.15e-06	0.0	6e-08	7.899e-05	6.29e-06	1.01e-06	1.97e-06	620.4377723	727.57237568	739.74034267	3.52487456	0.07588761	-0.34682319
0.09849	14.40363	0.00196149	3.15e-06	0.0	6e-08	7.872e-05	6.3e-06	1.01e-06	1.97e-06	620.51817866	727.61558371	739.71358731	3.48900601	0.07636034	-0.34680219
0.09859	14.40549	0.00196174	3.16e-06	0.0	6e-08	7.845e-05	6.32e-06	1.01e-06	1.97e-06	620.5977582	727.66050167	739.68707731	3.45164262	0.07687705	-0.34678137
0.09869	14.40727	0.00196197	3.16e-06	0.0	6e-08	7.82e-05	6.33e-06	1.01e-06	1.97e-06	620.67647488	727.70721988	739.66082316	3.41257515	0.07744564	-0.34676076
0.09879	14.40899	0.00196219	3.17e-06	0.0	6e-08	7.795e-05	6.34e-06	1.02e-06	1.97e-06	620.75428494	727.75584748	739.63483756	3.3713537	0.07808374	-0.34674037
0.09889	14.41064	0.00196241	3.17e-06	0.0	6e-08	7.772e-05	6.36e-06	1.02e-06	1.97e-06	620.83114092	727.80650276	739.60913425	3.32799793	0.07878999	-0.34672019
0.09899	14.41221	0.00196261	3.18e-06	0.0	6e-08	7.75e-05	6.37e-06	1.02e-06	1.98e-06	620.90698997	727.85931715	739.58372853	3.28204921	0.07958236	-0.34670025
0.09909	14.4137	0.0019628	3.18e-06	0.0	6e-08	7.729e-05	6.38e-06	1.02e-06	1.98e-06	620.98176737	727.91445081	739.55863911	3.23309315	0.08047705	-0.34668056
0.09919	14.41511	0.00196299	3.19e-06	0.0	6e-08	7.709e-05	6.39e-06	1.02e-06	1.98e-06	621.05540044	727.97208322	739.53388694	3.18054364	0.08149744	-0.34666113
0.09929	14.41645	0.00196316	3.19e-06	0.0	6e-08	7.69e-05	6.4e-06	1.03e-06	1.98e-06	621.12779956	728.03243487	739.50949785	3.12377367	0.08266851	-0.34664199
0.09939	14.41769	0.00196332	3.19e-06	0.0	6e-08	7.672e-05	6.41e-06	1.03e-06	1.98e-06	621.19886111	728.09576008	739.48550162	3.06186033	0.08402762	-0.34662316
0.09949	14.41885	0.00196347	3.2e-06	0.0	6e-08	7.656e-05	6.42e-06	1.03e-06	1.98e-06	621.2684544	728.16237806	739.4619358	2.99350971	0.08562768	-0.34660467
0.09959	14.41991	0.00196361	3.2e-06	0.0	6e-08	7.641e-05	6.43e-06	1.03e-06	1.98e-06	621.33641392	728.23269125	739.43884783	2.91687688	0.08754493	-0.34658656
0.09969	14.42087	0.00196373	3.2e-06	0.0	6e-08	7.627e-05	6.43e-06	1.03e-06	1.98e-06	621.40252647	728.30721565	739.41629873	2.82927202	0.08989133	-0.34656887
0.09979	14.42172	0.00196384	3.21e-06	0.0	6e-08	7.615e-05	6.44e-06	1.03e-06	1.98e-06	621.46649753	728.38665897	739.39437265	2.72615097	0.09285798	-0.34655167
0.09989	14.42246	0.00196394	3.21e-06	0.0	6e-08	7.605e-05	6.45e-06	1.03e-06	1.98e-06	621.52789986	728.47203966	739.37319147	2.59940735	0.09678844	-0.34653507
0.09999	14.42306	0.00196401	3.21e-06	0.0	6e-08	7.596e-05	6.45e-06	1.03e-06	1.98e-06	621.58604383	728.56498288	739.35295155	2.43201929	0.10240922	-0.34651922
0.10001	14.42317	0.00196403	3.21e-06	0.0	6e-08	7.595e-05	6.45e-06	1.03e-06	1.98e-06	621.59718523	728.58470369	739.34904392	1307.66293216	33.41171756	37.21517425
