# Supplementary material for: Dataset for the simulated biomass pyrolysis in rotary kilns with varying particle residence time distributions
Source: Data Brief. 2021 Nov 23;39:107603. doi: 10.1016/j.dib.2021.107603 (PMC8633881; doi:10.1016/j.dib.2021.107603)
Supplement: Supplementary Data S1 — Supplementary Raw Research Data. This is open data under the CC BY license http://creativecommons.org/licenses/by/4.0/ [file mmc1.zip › supplementary/108/logFiles/log_Pe7]

l,m	Tau,s	F_w,kg/s	F_is,kg/s	F_c,kg/s	F_rt,kg/s	F_w_wet,kg/s	F_it,kg/s	F_g,kg/s	F_H2O_g,kg/s	T_b,K	T_g,K	T_w,K	q_bed,kW/m	q_gas,kW/m	q_loss,kW/m
1e-05	0.00118	0.0	0.0	0.0	0.0	0.00205269	0.0	0.0	0.0	298.22728524	298.63375454	833.1279853	28.56231812	3.36256815	-0.42016209
0.0001	0.02237	0.0	0.0	0.0	0.0	0.00205269	0.0	0.0	0.0	298.92206616	302.98057351	832.93003954	28.51521059	3.35497534	-0.42000664
0.0002	0.0459	0.0	0.0	0.0	0.0	0.00205269	0.0	0.0	0.0	299.69238856	307.79547764	832.71049409	28.46299469	3.34632053	-0.41983422
0.0003	0.06941	0.0	0.0	0.0	0.0	0.00205269	0.0	0.0	0.0	300.46097323	312.59439045	832.49136437	28.41092222	3.3374106	-0.41966213
0.0004	0.09291	0.0	0.0	0.0	0.0	0.00205269	0.0	0.0	0.0	301.2278262	317.376986	832.27265114	28.35898965	3.32825398	-0.41949037
0.0005	0.11639	0.0	0.0	0.0	0.0	0.00205269	0.0	0.0	0.0	301.9929534	322.14293185	832.0543552	28.30719594	3.31883188	-0.41931894
0.0006	0.13986	0.0	0.0	0.0	0.0	0.00205269	0.0	0.0	0.0	302.7563608	326.89190547	831.83647727	28.25554207	3.30916843	-0.41914783
0.0007	0.16331	0.0	0.0	0.0	0.0	0.00205269	0.0	0.0	0.0	303.51805433	331.62358169	831.61901813	28.20402477	3.29923798	-0.41897706
0.0008	0.18675	0.0	0.0	0.0	0.0	0.00205269	0.0	0.0	0.0	304.27803977	336.33761508	831.40197867	28.15264673	3.28905724	-0.41880661
0.0009	0.21017	0.0	0.0	0.0	0.0	0.00205269	0.0	0.0	0.0	305.03632307	341.03368425	831.18535963	28.10140728	3.27862217	-0.4186365
0.001	0.23358	0.0	0.0	0.0	0.0	0.00205269	0.0	0.0	0.0	305.79291005	345.71145027	830.96916187	28.05030089	3.26790829	-0.41846671
0.0011	0.25697	0.0	0.0	0.0	0.0	0.00205269	0.0	0.0	0.0	306.5478064	350.37056801	830.75338631	27.99933353	3.25694196	-0.41829726
0.0012	0.28034	0.0	0.0	0.0	0.0	0.00205269	0.0	0.0	0.0	307.30101804	355.01070788	830.53803372	27.94850341	3.24571526	-0.41812814
0.0013	0.3037	0.0	0.0	0.0	0.0	0.00205269	0.0	0.0	0.0	308.0525504	359.63151157	830.32310517	27.89779757	3.2341872	-0.41795936
0.0014	0.32705	0.0	0.0	0.0	0.0	0.00205269	0.0	0.0	0.0	308.8024092	364.23263669	830.10860154	27.84723223	3.2224091	-0.41779091
0.0015	0.35038	0.0	0.0	0.0	0.0	0.00205269	0.0	0.0	0.0	309.55060022	368.8137453	829.89452371	27.79680222	3.21036463	-0.41762279
0.0016	0.37369	0.0	0.0	0.0	0.0	0.00205269	0.0	0.0	0.0	310.29712921	373.37449643	829.68087255	27.74650774	3.19805438	-0.417455
0.0017	0.39699	0.0	0.0	0.0	0.0	0.00205269	0.0	0.0	0.0	311.0420019	377.91454972	829.46764895	27.69634897	3.18547892	-0.41728755
0.0018	0.42028	0.0	0.0	0.0	0.0	0.00205269	0.0	0.0	0.0	311.78522404	382.4335644	829.25485379	27.64630686	3.17259724	-0.41712045
0.0019	0.44355	0.0	0.0	0.0	0.0	0.00205269	0.0	0.0	0.0	312.52680014	386.93115815	829.04248847	27.59640598	3.15946267	-0.41695368
0.002	0.4668	0.0	0.0	0.0	0.0	0.00205269	0.0	0.0	0.0	313.26673645	391.40700826	828.83055367	27.54663755	3.14605642	-0.41678724
0.0021	0.49004	0.0	0.0	0.0	0.0	0.00205269	0.0	0.0	0.0	314.00503855	395.86076961	828.61905032	27.49700143	3.13237836	-0.41662114
0.0022	0.51326	0.0	0.0	0.0	0.0	0.00205269	0.0	0.0	0.0	314.74171202	400.29209703	828.40797938	27.44749746	3.11842834	-0.41645538
0.0023	0.53647	0.0	0.0	0.0	0.0	0.00205269	0.0	0.0	0.0	315.47676242	404.70064533	828.19734179	27.39812549	3.10420621	-0.41628995
0.0024	0.55966	0.0	0.0	0.0	0.0	0.00205269	0.0	0.0	0.0	316.21019508	409.08606986	827.98713857	27.34886396	3.0896969	-0.41612489
0.0025	0.58283	0.0	0.0	0.0	0.0	0.00205269	0.0	0.0	0.0	316.94201472	413.44802733	827.77737087	27.29974153	3.07492037	-0.41596016
0.0026	0.60599	0.0	0.0	0.0	0.0	0.00205269	0.0	0.0	0.0	317.6722272	417.78617171	827.56803957	27.25074697	3.05986873	-0.41579576
0.0027	0.62914	0.0	0.0	0.0	0.0	0.00205269	0.0	0.0	0.0	318.40083789	422.10015813	827.35914566	27.20187974	3.0445416	-0.41563171
0.0028	0.65227	0.0	0.0	0.0	0.0	0.00205269	0.0	0.0	0.0	319.12785212	426.38964174	827.15069017	27.15313933	3.02893857	-0.415468
0.0029	0.67538	0.0	0.0	0.0	0.0	0.00205269	0.0	0.0	0.0	319.85327519	430.65427771	826.9426741	27.10452522	3.01305924	-0.41530464
0.003	0.69848	0.0	0.0	0.0	0.0	0.00205269	0.0	0.0	0.0	320.57711217	434.89375029	826.73509839	27.05602458	2.99694723	-0.41514163
0.0031	0.72157	0.0	0.0	0.0	0.0	0.00205269	0.0	0.0	0.0	321.2993681	439.107744	826.52796396	27.00765401	2.98054091	-0.41497896
0.0032	0.74464	0.0	0.0	0.0	0.0	0.00205269	0.0	0.0	0.0	322.0200483	443.29590261	826.3212719	26.95940627	2.9638639	-0.41481664
0.0033	0.76769	0.0	0.0	0.0	0.0	0.00205269	0.0	0.0	0.0	322.73915788	447.45789254	826.1150232	26.91128065	2.94691647	-0.41465467
0.0034	0.79073	0.0	0.0	0.0	0.0	0.00205269	0.0	0.0	0.0	323.45670195	451.59338127	825.90921887	26.86327644	2.92969889	-0.41449305
0.0035	0.81375	0.0	0.0	0.0	0.0	0.00205269	0.0	0.0	0.0	324.17268556	455.70203738	825.70385993	26.81539294	2.91221143	-0.41433178
0.0036	0.83676	0.0	0.0	0.0	0.0	0.00205269	0.0	0.0	0.0	324.88711367	459.78359921	825.49894706	26.76762404	2.89454355	-0.41417086
0.0037	0.85975	0.0	0.0	0.0	0.0	0.00205269	0.0	0.0	0.0	325.59999129	463.83774629	825.29448122	26.71997674	2.87656799	-0.41401029
0.0038	0.88272	0.0	0.0	0.0	0.0	0.00205269	0.0	0.0	0.0	326.31132338	467.86414707	825.09046346	26.67244727	2.85833586	-0.41385007
0.0039	0.90568	0.0	0.0	0.0	0.0	0.00205269	0.0	0.0	0.0	327.02111484	471.86249157	824.88689471	26.62503484	2.83984862	-0.41369021
0.004	0.92863	0.0	0.0	0.0	0.0	0.00205269	0.0	0.0	0.0	327.72937056	475.83247243	824.68377592	26.57773867	2.82110776	-0.4135307
0.0041	0.95156	0.0	0.0	0.0	0.0	0.00205269	0.0	0.0	0.0	328.43609538	479.77378497	824.481108	26.53055661	2.80215346	-0.41337154
0.0042	0.97447	0.0	0.0	0.0	0.0	0.00205269	0.0	0.0	0.0	329.14129414	483.68623071	824.27889136	26.48348808	2.78298136	-0.41321274
0.0043	0.99737	0.0	0.0	0.0	0.0	0.00205269	0.0	0.0	0.0	329.8449716	487.56947624	824.07712708	26.4365339	2.76354764	-0.41305429
0.0044	1.02025	0.0	0.0	0.0	0.0	0.00205269	0.0	0.0	0.0	330.54713253	491.42323867	823.87581602	26.38969236	2.74388028	-0.4128962
0.0045	1.04312	0.0	0.0	0.0	0.0	0.00205269	0.0	0.0	0.0	331.24778161	495.24724262	823.67495899	26.34296263	2.72398206	-0.41273846
0.0046	1.06597	0.0	0.0	0.0	0.0	0.00205269	0.0	0.0	0.0	331.94692355	499.04121707	823.47455679	26.29634388	2.70385579	-0.41258109
0.0047	1.08881	0.0	0.0	0.0	0.0	0.00205269	0.0	0.0	0.0	332.64456298	502.80491074	823.27461012	26.24983194	2.68357321	-0.41242407
0.0048	1.11163	0.0	0.0	0.0	0.0	0.00205269	0.0	0.0	0.0	333.34070448	506.53814297	823.07511936	26.20343044	2.66304536	-0.4122674
0.0049	1.13444	0.0	0.0	0.0	0.0	0.00205269	0.0	0.0	0.0	334.03535264	510.24062399	822.87608541	26.15713683	2.6423101	-0.4121111
0.005	1.15723	0.0	0.0	0.0	0.0	0.00205269	0.0	0.0	0.0	334.72851199	513.91211638	822.67750895	26.11095024	2.62137146	-0.41195516
0.0051	1.18	0.0	0.0	0.0	0.0	0.00205269	0.0	0.0	0.0	335.42018705	517.5523886	822.47939062	26.06486977	2.60023346	-0.41179957
0.0052	1.20276	0.0	0.0	0.0	0.0	0.00205269	0.0	0.0	0.0	336.11038229	521.16121502	822.28173104	26.01889455	2.57890015	-0.41164435
0.0053	1.22551	0.0	0.0	0.0	0.0	0.00205269	0.0	0.0	0.0	336.79910209	524.73842566	822.08453056	25.97301751	2.5574837	-0.41148948
0.0054	1.24823	0.0	0.0	0.0	0.0	0.00205269	0.0	0.0	0.0	337.4863508	528.28387556	821.8877894	25.92724654	2.53583437	-0.41133498
0.0055	1.27095	0.0	0.0	0.0	0.0	0.00205269	0.0	0.0	0.0	338.17213281	531.7973235	821.69150829	25.88157738	2.51401521	-0.41118083
0.0056	1.29364	0.0	0.0	0.0	0.0	0.00205269	0.0	0.0	0.0	338.85645244	535.27858443	821.49568768	25.83600911	2.49203072	-0.41102705
0.0057	1.31632	0.0	0.0	0.0	0.0	0.00205269	0.0	0.0	0.0	339.53931398	538.72747972	821.30032799	25.79054084	2.46988529	-0.41087363
0.0058	1.33899	0.0	0.0	0.0	0.0	0.00205269	0.0	0.0	0.0	340.22072167	542.143837	821.10542963	25.74517165	2.44758316	-0.41072057
0.0059	1.36164	0.0	0.0	0.0	0.0	0.00205269	0.0	0.0	0.0	340.90067973	545.52749002	820.91099298	25.69990066	2.42512845	-0.41056788
0.006	1.38428	0.0	0.0	0.0	0.0	0.00205269	0.0	0.0	0.0	341.57919233	548.87827842	820.7170184	25.65472698	2.4025251	-0.41041555
0.0061	1.4069	0.0	0.0	0.0	0.0	0.00205269	0.0	0.0	0.0	342.25626363	552.19604759	820.52350621	25.60964974	2.37977696	-0.41026359
0.0062	1.4295	0.0	0.0	0.0	0.0	0.00205269	0.0	0.0	0.0	342.93189773	555.48064849	820.33045675	25.56466807	2.3568877	-0.41011199
0.0063	1.45209	0.0	0.0	0.0	0.0	0.00205269	0.0	0.0	0.0	343.60609867	558.73200205	820.13786996	25.5197673	2.33413914	-0.40996072
0.0064	1.47466	0.0	0.0	0.0	0.0	0.00205269	0.0	0.0	0.0	344.27887031	561.95024574	819.94574467	25.47496798	2.31110321	-0.40980984
0.0065	1.49722	0.0	0.0	0.0	0.0	0.00205269	0.0	0.0	0.0	344.95021676	565.1350719	819.75408206	25.4302604	2.28796204	-0.40965933
0.0066	1.51976	0.0	0.0	0.0	0.0	0.00205269	0.0	0.0	0.0	345.62014199	568.28638458	819.56288221	25.3856436	2.26472119	-0.40950917
0.0067	1.54228	0.0	0.0	0.0	0.0	0.00205269	0.0	0.0	0.0	346.28864992	571.40409557	819.37214516	25.34111663	2.24138614	-0.40935939
0.0068	1.56479	0.0	0.0	0.0	0.0	0.00205268	0.0	0.0	0.0	346.95574443	574.48812425	819.18187093	25.29667854	2.21796231	-0.40920996
0.0069	1.58729	0.0	0.0	0.0	0.0	0.00205268	0.0	0.0	0.0	347.62142937	577.53839754	818.9920595	25.25232839	2.19445506	-0.40906091
0.007	1.60977	0.0	0.0	0.0	0.0	0.00205268	0.0	0.0	0.0	348.28570855	580.55484978	818.80271082	25.20806523	2.17086964	-0.40891222
0.0071	1.63223	0.0	0.0	0.0	0.0	0.00205268	0.0	0.0	0.0	348.94858575	583.53742262	818.61382482	25.16388814	2.14721126	-0.40876389
0.0072	1.65468	0.0	0.0	0.0	0.0	0.00205268	0.0	0.0	0.0	349.61006472	586.48606498	818.42540139	25.11979618	2.12348504	-0.40861594
0.0073	1.67711	0.0	0.0	0.0	0.0	0.00205268	0.0	0.0	0.0	350.27014917	589.40073291	818.2374404	25.07578175	2.09990591	-0.4084683
0.0074	1.69953	0.0	0.0	0.0	0.0	0.00205268	0.0	0.0	0.0	350.92884272	592.28174859	818.04993968	25.03185196	2.07622647	-0.40832105
0.0075	1.72193	0.0	0.0	0.0	0.0	0.00205268	0.0	0.0	0.0	351.58614904	595.128879	817.86290017	24.98800537	2.05246814	-0.40817416
0.0076	1.74432	0.0	0.0	0.0	0.0	0.00205268	0.0	0.0	0.0	352.24207173	597.94212498	817.67632153	24.94423939	2.02868854	-0.40802764
0.0077	1.76668	0.0	0.0	0.0	0.0	0.00205268	0.0	0.0	0.0	352.89661437	600.72150312	817.49020333	24.90055302	2.00489511	-0.40788149
0.0078	1.78904	0.0	0.0	0.0	0.0	0.00205268	0.0	0.0	0.0	353.54978048	603.46703987	817.3045451	24.85694529	1.98109533	-0.40773569
0.0079	1.81138	0.0	0.0	0.0	0.0	0.00205268	0.0	0.0	0.0	354.20157356	606.17877165	817.11934632	24.81341519	1.95729672	-0.40759026
0.008	1.8337	0.0	0.0	0.0	0.0	0.00205268	0.0	0.0	0.0	354.85199707	608.85674482	816.93460645	24.76996174	1.93350683	-0.40744519
0.0081	1.85601	0.0	0.0	0.0	0.0	0.00205268	0.0	0.0	0.0	355.50105445	611.50101576	816.75032486	24.72658395	1.90973326	-0.40730048
0.0082	1.8783	0.0	0.0	0.0	0.0	0.00205268	0.0	0.0	0.0	356.14874908	614.1116509	816.56650093	24.68328084	1.88598365	-0.40715614
0.0083	1.90057	1e-08	0.0	0.0	0.0	0.00205268	0.0	0.0	0.0	356.79508434	616.68872673	816.38313394	24.64005142	1.86226568	-0.40701215
0.0084	1.92283	1e-08	0.0	0.0	0.0	0.00205268	0.0	0.0	0.0	357.44006379	619.23233894	816.20022297	24.59690422	1.83862063	-0.40686848
0.0085	1.94508	1e-08	0.0	0.0	0.0	0.00205268	0.0	0.0	0.0	358.08369068	621.74258249	816.01776728	24.55382291	1.8150021	-0.4067252
0.0086	1.96731	1e-08	0.0	0.0	0.0	0.00205268	0.0	0.0	0.0	358.72596822	624.219563	815.83576606	24.51081305	1.79144098	-0.40658228
0.0087	1.98952	1e-08	0.0	0.0	0.0	0.00205268	0.0	0.0	0.0	359.36689968	626.6633988	815.65421841	24.46787374	1.76794534	-0.40643972
0.0088	2.01172	1e-08	0.0	0.0	0.0	0.00205268	0.0	0.0	0.0	360.00648827	629.07421858	815.47312338	24.42500408	1.74452332	-0.40629751
0.0089	2.0339	1e-08	0.0	0.0	0.0	0.00205268	0.0	0.0	0.0	360.64473719	631.45216147	815.29247996	24.38220315	1.72118311	-0.40615565
0.009	2.05607	1e-08	0.0	0.0	0.0	0.00205268	0.0	0.0	0.0	361.2816496	633.79737707	815.11228712	24.33947007	1.69793294	-0.40601415
0.0091	2.07822	1e-08	0.0	0.0	0.0	0.00205268	0.0	0.0	0.0	361.91722864	636.11002551	814.93254375	24.29680395	1.67478111	-0.405873
0.0092	2.10035	1e-08	0.0	0.0	0.0	0.00205268	0.0	0.0	0.0	362.5514774	638.39027746	814.7532487	24.2542039	1.65173595	-0.40573221
0.0093	2.12247	1e-08	0.0	0.0	0.0	0.00205268	0.0	0.0	0.0	363.18439896	640.63831418	814.57440077	24.21166904	1.62880585	-0.40559177
0.0094	2.14457	1e-08	0.0	0.0	0.0	0.00205268	0.0	0.0	0.0	363.81599661	642.854174	814.39599944	24.16921973	1.60575141	-0.40545167
0.0095	2.16666	1e-08	0.0	0.0	0.0	0.00205268	0.0	0.0	0.0	364.44627349	645.03798733	814.21804375	24.12682117	1.58297703	-0.40531192
0.0096	2.18873	1e-08	0.0	0.0	0.0	0.00205268	0.0	0.0	0.0	365.07523244	647.19005205	814.04053195	24.08448686	1.56032355	-0.40517252
0.0097	2.21079	1e-08	0.0	0.0	0.0	0.00205268	0.0	0.0	0.0	365.70287647	649.31056551	813.86346275	24.04221611	1.53779753	-0.40503347
0.0098	2.23283	1e-08	0.0	0.0	0.0	0.00205267	0.0	0.0	0.0	366.32920855	651.3997332	813.68683483	24.00000824	1.51540547	-0.40489477
0.0099	2.25485	1e-08	0.0	0.0	0.0	0.00205267	0.0	0.0	0.0	366.95423162	653.45776862	813.51064683	23.95786259	1.49315384	-0.40475641
0.01	2.27686	1e-08	0.0	0.0	0.0	0.00205267	0.0	0.0	0.0	367.57794862	655.48489324	813.33489736	23.91577851	1.47104906	-0.40461839
0.0101	2.29885	1e-08	0.0	0.0	0.0	0.00205267	0.0	0.0	0.0	368.20036246	657.48133639	813.15958498	23.87375534	1.44909752	-0.40448072
0.0102	2.32083	1e-08	0.0	0.0	0.0	0.00205267	0.0	0.0	0.0	368.82147601	659.44733523	812.9847082	23.83179247	1.42730556	-0.40434339
0.0103	2.34279	2e-08	0.0	0.0	0.0	0.00205267	0.0	0.0	0.0	369.44129214	661.38313464	812.81026552	23.78988927	1.40567949	-0.40420639
0.0104	2.36474	2e-08	0.0	0.0	0.0	0.00205267	0.0	0.0	0.0	370.05981378	663.28890266	812.63625581	23.74806091	1.38398861	-0.40406976
0.0105	2.38667	2e-08	0.0	0.0	0.0	0.00205267	0.0	0.0	0.0	370.67704396	665.16472305	812.46267839	23.70628187	1.36261369	-0.40393345
0.0106	2.40858	2e-08	0.0	0.0	0.0	0.00205267	0.0	0.0	0.0	371.29298532	667.01099093	812.28953097	23.66456205	1.34140342	-0.40379748
0.0107	2.43048	2e-08	0.0	0.0	0.0	0.00205267	0.0	0.0	0.0	371.90764068	668.82795566	812.11681201	23.62290102	1.32036183	-0.40366184
0.0108	2.45236	2e-08	0.0	0.0	0.0	0.00205267	0.0	0.0	0.0	372.52101282	670.61587131	811.94451996	23.58129837	1.29949284	-0.40352654
0.0109	2.47423	2e-08	0.0	0.0	0.0	0.00205267	0.0	0.0	0.0	373.1331045	672.37499648	811.77265322	23.53975371	1.27880022	-0.40339157
0.011	2.49608	2e-08	0.0	0.0	0.0	0.00205266	0.0	0.0	0.0	373.7439185	674.1055941	811.6012102	23.49826665	1.25828762	-0.40325694
0.0111	2.51791	2e-08	0.0	0.0	0.0	0.00205266	0.0	0.0	0.0	374.35345754	675.80793125	811.43018926	23.45683686	1.23795853	-0.40312263
0.0112	2.53973	2e-08	0.0	0.0	0.0	0.00205266	0.0	0.0	0.0	374.96172436	677.48227897	811.25958875	23.41546398	1.21781634	-0.40298865
0.0113	2.56154	3e-08	0.0	0.0	0.0	0.00205266	0.0	0.0	0.0	375.56872167	679.12891206	811.08940701	23.37414769	1.19786427	-0.402855
0.0114	2.58332	3e-08	0.0	0.0	0.0	0.00205266	0.0	0.0	0.0	376.17445216	680.7481002	810.91964238	23.33289093	1.17801706	-0.4027217
0.0115	2.6051	3e-08	0.0	0.0	0.0	0.00205266	0.0	0.0	0.0	376.77891856	682.34002419	810.75029376	23.29168837	1.1584157	-0.40258871
0.0116	2.62685	3e-08	0.0	0.0	0.0	0.00205266	0.0	0.0	0.0	377.38212352	683.90503114	810.58135906	23.25054185	1.13900547	-0.40245604
0.0117	2.64859	3e-08	0.0	0.0	0.0	0.00205265	0.0	0.0	0.0	377.98406971	685.44339968	810.41283658	23.20945115	1.11978821	-0.4023237
0.0118	2.67032	3e-08	0.0	0.0	0.0	0.00205265	0.0	0.0	0.0	378.58475977	686.95541026	810.24472462	23.16841607	1.1007656	-0.40219168
0.0119	2.69202	4e-08	0.0	0.0	0.0	0.00205265	0.0	0.0	0.0	379.18419634	688.44134497	810.07702148	23.12743644	1.08193915	-0.40205998
0.012	2.71372	4e-08	0.0	0.0	0.0	0.00205265	0.0	0.0	0.0	379.78238207	689.90148724	809.90972544	23.08651211	1.06331021	-0.40192859
0.0121	2.73539	4e-08	0.0	0.0	0.0	0.00205265	0.0	0.0	0.0	380.37931955	691.33612167	809.74283477	23.04564294	1.04487992	-0.40179753
0.0122	2.75705	4e-08	0.0	0.0	0.0	0.00205265	0.0	0.0	0.0	380.97501142	692.74553374	809.57634774	23.0048288	1.02664929	-0.40166678
0.0123	2.7787	4e-08	0.0	0.0	0.0	0.00205264	0.0	0.0	0.0	381.56946028	694.13000962	809.41026261	22.96406961	1.00861913	-0.40153635
0.0124	2.80033	4e-08	0.0	0.0	0.0	0.00205264	0.0	0.0	0.0	382.16266871	695.48983591	809.24457764	22.92336528	0.99079008	-0.40140622
0.0125	2.82194	5e-08	0.0	0.0	0.0	0.00205264	0.0	0.0	0.0	382.75463909	696.82538031	809.07929079	22.88270477	0.97323434	-0.40127644
0.0126	2.84354	5e-08	0.0	0.0	0.0	0.00205264	0.0	0.0	0.0	383.34537409	698.13689674	808.91440042	22.84210584	0.95583603	-0.40114696
0.0127	2.86512	5e-08	0.0	0.0	0.0	0.00205264	0.0	0.0	0.0	383.93487628	699.4246693	808.7499048	22.80156086	0.93864494	-0.40101778
0.0128	2.88668	5e-08	0.0	0.0	0.0	0.00205263	0.0	0.0	0.0	384.52314823	700.6889924	808.58580214	22.76106975	0.92166157	-0.40088891
0.0129	2.90823	6e-08	0.0	0.0	0.0	0.00205263	0.0	0.0	0.0	385.11019246	701.93016059	808.42209067	22.72063245	0.90488624	-0.40076035
0.013	2.92976	6e-08	0.0	0.0	0.0	0.00205263	0.0	0.0	0.0	385.6960115	703.14846829	808.2587686	22.68024891	0.88831915	-0.40063209
0.0131	2.95128	6e-08	0.0	0.0	0.0	0.00205262	0.0	0.0	0.0	386.2806079	704.34420967	808.09583415	22.6399191	0.87196033	-0.40050414
0.0132	2.97278	6e-08	0.0	0.0	0.0	0.00205262	0.0	0.0	0.0	386.86398415	705.51767837	807.93328552	22.59964299	0.85580966	-0.40037649
0.0133	2.99427	7e-08	0.0	0.0	0.0	0.00205262	0.0	0.0	0.0	387.44614279	706.66916739	807.77112094	22.55942061	0.8398669	-0.40024914
0.0134	3.01574	7e-08	0.0	0.0	0.0	0.00205262	0.0	0.0	0.0	388.02708631	707.79896881	807.60933862	22.51925195	0.82413161	-0.40012209
0.0135	3.03719	7e-08	0.0	0.0	0.0	0.00205261	0.0	0.0	0.0	388.60681717	708.90738858	807.44793674	22.47913402	0.80861928	-0.39999535
0.0136	3.05863	8e-08	0.0	0.0	0.0	0.00205261	0.0	0.0	0.0	389.18533786	709.99471763	807.28691353	22.43907173	0.79330347	-0.3998689
0.0137	3.08005	8e-08	0.0	0.0	0.0	0.00205261	0.0	0.0	0.0	389.76265091	711.06123944	807.12626721	22.39906309	0.77819423	-0.39974274
0.0138	3.10146	8e-08	0.0	0.0	0.0	0.0020526	0.0	0.0	0.0	390.33875878	712.10724274	806.96599603	22.35910815	0.7632907	-0.39961688
0.0139	3.12285	9e-08	0.0	0.0	0.0	0.0020526	0.0	0.0	0.0	390.91366397	713.13301459	806.80609823	22.31920698	0.74859185	-0.39949131
0.014	3.14422	9e-08	0.0	0.0	0.0	0.00205259	0.0	0.0	0.0	391.48736896	714.13884018	806.64657204	22.27935968	0.73409651	-0.39936603
0.0141	3.16558	1e-07	0.0	0.0	0.0	0.00205259	0.0	0.0	0.0	392.05987621	715.12500269	806.48741571	22.23956633	0.71980336	-0.39924105
0.0142	3.18692	1e-07	0.0	0.0	0.0	0.00205259	0.0	0.0	0.0	392.63118821	716.09178308	806.3286275	22.19982706	0.70571094	-0.39911635
0.0143	3.20825	1.1e-07	0.0	0.0	0.0	0.00205258	0.0	0.0	0.0	393.20130743	717.03945987	806.17020569	22.16014201	0.69181766	-0.39899193
0.0144	3.22956	1.1e-07	0.0	0.0	0.0	0.00205258	0.0	0.0	0.0	393.77023633	717.96830901	806.01214855	22.12051132	0.67812177	-0.39886781
0.0145	3.25085	1.1e-07	0.0	0.0	0.0	0.00205257	0.0	0.0	0.0	394.33797726	718.87865027	805.85445417	22.08092368	0.66470787	-0.39874398
0.0146	3.27213	1.2e-07	0.0	0.0	0.0	0.00205257	0.0	0.0	0.0	394.90453256	719.77080378	805.69712065	22.0413975	0.65143648	-0.39862043
0.0147	3.29339	1.2e-07	0.0	0.0	0.0	0.00205256	0.0	0.0	0.0	395.46990481	720.64499425	805.54014647	22.00192528	0.63836342	-0.39849716
0.0148	3.31464	1.3e-07	0.0	0.0	0.0	0.00205256	0.0	0.0	0.0	396.03409645	721.5014957	805.38352994	21.96250713	0.62548712	-0.39837417
0.0149	3.33586	1.4e-07	0.0	0.0	0.0	0.00205255	0.0	0.0	0.0	396.59710992	722.34057966	805.22726933	21.92314316	0.61280589	-0.39825145
0.015	3.35708	1.4e-07	0.0	0.0	0.0	0.00205255	0.0	0.0	0.0	397.15894766	723.16251503	805.07136297	21.88383352	0.60031792	-0.39812902
0.0151	3.37828	1.5e-07	0.0	0.0	0.0	0.00205254	0.0	0.0	0.0	397.7196121	723.96756795	804.91580916	21.84457835	0.58802129	-0.39800686
0.0152	3.39946	1.5e-07	0.0	0.0	0.0	0.00205253	0.0	0.0	0.0	398.27910567	724.75600163	804.76060624	21.80537779	0.57591398	-0.39788498
0.0153	3.42062	1.6e-07	0.0	0.0	0.0	0.00205253	0.0	0.0	0.0	398.83743082	725.52807625	804.60575255	21.76623201	0.56399385	-0.39776337
0.0154	3.44177	1.7e-07	0.0	0.0	0.0	0.00205252	0.0	0.0	0.0	399.39458997	726.28404876	804.45124646	21.72714118	0.55225864	-0.39764203
0.0155	3.46291	1.7e-07	0.0	0.0	0.0	0.00205251	0.0	0.0	0.0	399.95058552	727.02418776	804.29708626	21.6880982	0.54076301	-0.39752097
0.0156	3.48402	1.8e-07	0.0	0.0	0.0	0.00205251	0.0	0.0	0.0	400.50541974	727.74880699	804.14327008	21.64911472	0.52941491	-0.39740018
0.0157	3.50512	1.9e-07	0.0	0.0	0.0	0.0020525	0.0	0.0	0.0	401.05909515	728.45811122	803.98979649	21.61018616	0.51824927	-0.39727966
0.0158	3.52621	2e-07	0.0	0.0	0.0	0.00205249	0.0	0.0	0.0	401.61161419	729.15235036	803.83666388	21.57131265	0.50726392	-0.3971594
0.0159	3.54728	2e-07	0.0	0.0	0.0	0.00205248	0.0	0.0	0.0	402.16297927	729.83177116	803.68387067	21.53249436	0.49645661	-0.39703941
0.016	3.56833	2.1e-07	0.0	0.0	0.0	0.00205247	0.0	0.0	0.0	402.71319279	730.49661709	803.53141526	21.49373146	0.485825	-0.39691968
0.0161	3.58937	2.2e-07	0.0	0.0	0.0	0.00205247	0.0	0.0	0.0	403.26225717	731.14712822	803.37929608	21.45502411	0.47536665	-0.39680022
0.0162	3.61039	2.3e-07	0.0	0.0	0.0	0.00205246	0.0	0.0	0.0	403.81017482	731.78354113	803.2275116	21.41637251	0.46507905	-0.39668102
0.0163	3.63139	2.4e-07	0.0	0.0	0.0	0.00205245	0.0	0.0	0.0	404.35694816	732.4060888	803.07606026	21.37777682	0.45495959	-0.39656208
0.0164	3.65238	2.5e-07	0.0	0.0	0.0	0.00205244	0.0	0.0	0.0	404.90257959	733.01500047	802.92494056	21.33923727	0.44500558	-0.3964434
0.0165	3.67336	2.6e-07	0.0	0.0	0.0	0.00205243	0.0	0.0	0.0	405.44707153	733.61050157	802.77415098	21.30074711	0.43527781	-0.39632499
0.0166	3.69431	2.7e-07	0.0	0.0	0.0	0.00205242	0.0	0.0	0.0	405.99042612	734.19293901	802.62368948	21.26231469	0.42569875	-0.39620683
0.0167	3.71525	2.8e-07	0.0	0.0	0.0	0.00205241	0.0	0.0	0.0	406.53264592	734.76245929	802.47355491	21.22394004	0.4162674	-0.39608893
0.0168	3.73618	2.9e-07	0.0	0.0	0.0	0.0020524	0.0	0.0	0.0	407.07373333	735.31928384	802.3237458	21.18562147	0.40699806	-0.39597128
0.0169	3.75708	3e-07	0.0	0.0	0.0	0.00205238	0.0	0.0	0.0	407.61369074	735.86363312	802.17426065	21.14735914	0.39788845	-0.39585389
0.017	3.77797	3.1e-07	0.0	0.0	0.0	0.00205237	0.0	0.0	0.0	408.15252053	736.39572437	802.025098	21.10915319	0.38893622	-0.39573675
0.0171	3.79885	3.3e-07	0.0	0.0	0.0	0.00205236	0.0	0.0	0.0	408.69022511	736.9157715	801.87625641	21.07100377	0.38013896	-0.39561986
0.0172	3.81971	3.4e-07	0.0	0.0	0.0	0.00205235	0.0	0.0	0.0	409.22680685	737.42398505	801.72773445	21.03291105	0.37149422	-0.39550322
0.0173	3.84055	3.5e-07	0.0	0.0	0.0	0.00205234	0.0	0.0	0.0	409.76226814	737.92057217	801.57953068	20.99487517	0.36299952	-0.39538684
0.0174	3.86138	3.6e-07	0.0	0.0	0.0	0.00205232	0.0	0.0	0.0	410.29661137	738.40573647	801.43164372	20.95689631	0.35465229	-0.3952707
0.0175	3.88219	3.8e-07	0.0	0.0	0.0	0.00205231	0.0	0.0	0.0	410.82983892	738.87967805	801.28407217	20.91897462	0.34644994	-0.39515481
0.0176	3.90299	3.9e-07	0.0	0.0	0.0	0.00205229	0.0	0.0	0.0	411.36195306	739.34265196	801.13681438	20.88110373	0.33846034	-0.39503916
0.0177	3.92376	4.1e-07	0.0	0.0	0.0	0.00205228	0.0	0.0	0.0	411.89295621	739.79483944	800.98986906	20.84329438	0.33056704	-0.39492376
0.0178	3.94453	4.2e-07	0.0	0.0	0.0	0.00205226	0.0	0.0	0.0	412.42285075	740.23642054	800.84323492	20.80554223	0.32281577	-0.39480861
0.0179	3.96527	4.4e-07	0.0	0.0	0.0	0.00205225	0.0	0.0	0.0	412.95163907	740.66758758	800.69691061	20.76784743	0.31520427	-0.3946937
0.018	3.986	4.5e-07	0.0	0.0	0.0	0.00205223	0.0	0.0	0.0	413.47932354	741.08852977	800.55089478	20.7302101	0.30773024	-0.39457903
0.0181	4.00672	4.7e-07	0.0	0.0	0.0	0.00205222	0.0	0.0	0.0	414.00590651	741.49943312	800.40518612	20.69263038	0.30039136	-0.3944646
0.0182	4.02741	4.9e-07	0.0	0.0	0.0	0.0020522	0.0	0.0	0.0	414.53139036	741.90048041	800.25978332	20.65510841	0.29318529	-0.39435041
0.0183	4.04809	5.1e-07	0.0	0.0	0.0	0.00205218	0.0	0.0	0.0	415.05577745	742.29185122	800.11468509	20.61764432	0.28610965	-0.39423647
0.0184	4.06876	5.2e-07	0.0	0.0	0.0	0.00205216	0.0	0.0	0.0	415.57907015	742.67372182	799.96989015	20.58023824	0.27916203	-0.39412275
0.0185	4.08941	5.4e-07	0.0	0.0	0.0	0.00205214	0.0	0.0	0.0	416.10127081	743.0462652	799.82539725	20.54289033	0.27234002	-0.39400928
0.0186	4.11004	5.6e-07	0.0	0.0	0.0	0.00205212	0.0	0.0	0.0	416.62238174	743.40968908	799.68120495	20.50559495	0.26570381	-0.39389605
0.0187	4.13066	5.8e-07	0.0	0.0	0.0	0.0020521	0.0	0.0	0.0	417.14240525	743.76417784	799.53731194	20.46836146	0.25915083	-0.39378304
0.0188	4.15126	6e-07	0.0	0.0	0.0	0.00205208	0.0	0.0	0.0	417.66134376	744.10987329	799.3937171	20.43118611	0.25272095	-0.39367028
0.0189	4.17184	6.3e-07	0.0	0.0	0.0	0.00205206	0.0	0.0	0.0	418.17919959	744.44694155	799.25041921	20.394069	0.24641216	-0.39355774
0.019	4.19241	6.5e-07	0.0	0.0	0.0	0.00205204	0.0	0.0	0.0	418.69597511	744.77554593	799.10741705	20.35701021	0.24022244	-0.39344544
0.0191	4.21296	6.7e-07	0.0	0.0	0.0	0.00205202	0.0	0.0	0.0	419.21167265	745.09584698	798.96470942	20.32000985	0.23414974	-0.39333337
0.0192	4.23349	6.9e-07	0.0	0.0	0.0	0.00205199	0.0	0.0	0.0	419.72629455	745.40800244	798.82229512	20.28306802	0.22819203	-0.39322153
0.0193	4.25401	7.2e-07	0.0	0.0	0.0	0.00205197	0.0	0.0	0.0	420.23984316	745.71216729	798.68017299	20.24618482	0.22234727	-0.39310992
0.0194	4.27451	7.4e-07	0.0	0.0	0.0	0.00205194	0.0	0.0	0.0	420.7523208	746.00849368	798.53834186	20.20936033	0.21661343	-0.39299853
0.0195	4.295	7.7e-07	0.0	0.0	0.0	0.00205192	0.0	0.0	0.0	421.26372982	746.29713102	798.39680058	20.17259466	0.21098844	-0.39288738
0.0196	4.31547	8e-07	0.0	0.0	0.0	0.00205189	0.0	0.0	0.0	421.77407253	746.57823501	798.25554796	20.13588581	0.20549592	-0.39277645
0.0197	4.33592	8.2e-07	0.0	0.0	0.0	0.00205186	0.0	0.0	0.0	422.28335122	746.85196868	798.11458279	20.09923718	0.20009326	-0.39266575
0.0198	4.35636	8.5e-07	0.0	0.0	0.0	0.00205184	0.0	0.0	0.0	422.79156826	747.11845916	797.97390402	20.06264747	0.19479543	-0.39255527
0.0199	4.37678	8.8e-07	0.0	0.0	0.0	0.00205181	0.0	0.0	0.0	423.29872596	747.37784743	797.83351055	20.02611676	0.18960062	-0.39244501
0.02	4.39718	9.1e-07	0.0	0.0	0.0	0.00205178	0.0	0.0	0.0	423.80482663	747.63027198	797.69340128	19.98964512	0.18450697	-0.39233498
0.0201	4.41757	9.4e-07	0.0	0.0	0.0	0.00205175	0.0	0.0	0.0	424.30987261	747.8758688	797.55357512	19.95323262	0.17951267	-0.39222517
0.0202	4.43794	9.7e-07	0.0	0.0	0.0	0.00205171	0.0	0.0	0.0	424.8138662	748.11477136	797.41403099	19.91687934	0.1746159	-0.39211559
0.0203	4.4583	1e-06	0.0	0.0	0.0	0.00205168	0.0	0.0	0.0	425.3168097	748.3471107	797.27476783	19.88058534	0.16981483	-0.39200622
0.0204	4.47863	1.04e-06	0.0	0.0	0.0	0.00205165	0.0	0.0	0.0	425.81870544	748.57301534	797.1357846	19.84435068	0.16510766	-0.39189707
0.0205	4.49896	1.07e-06	0.0	0.0	0.0	0.00205161	0.0	0.0	0.0	426.31955572	748.79261139	796.99708025	19.80817545	0.16049258	-0.39178815
0.0206	4.51926	1.11e-06	0.0	0.0	0.0	0.00205158	0.0	0.0	0.0	426.81936283	749.00602472	796.85865375	19.7720579	0.15598842	-0.39167944
0.0207	4.53955	1.14e-06	0.0	0.0	0.0	0.00205154	0.0	0.0	0.0	427.31812903	749.2134029	796.72050394	19.73600091	0.15156117	-0.39157094
0.0208	4.55983	1.18e-06	0.0	0.0	0.0	0.0020515	0.0	0.0	0.0	427.81585664	749.41484851	796.58262992	19.70000336	0.14722249	-0.39146267
0.0209	4.58008	1.22e-06	0.0	0.0	0.0	0.00205147	0.0	0.0	0.0	428.31254796	749.61048033	796.44503066	19.6640653	0.14297078	-0.39135461
0.021	4.60032	1.26e-06	0.0	0.0	0.0	0.00205143	0.0	0.0	0.0	428.80820528	749.80041504	796.30770518	19.62818677	0.13880448	-0.39124676
0.0211	4.62055	1.3e-06	0.0	0.0	0.0	0.00205139	0.0	0.0	0.0	429.30283087	749.98476715	796.17065249	19.59236782	0.13472204	-0.39113913
0.0212	4.64075	1.34e-06	0.0	0.0	0.0	0.00205134	0.0	0.0	0.0	429.79642702	750.1636491	796.03387163	19.55660847	0.13072192	-0.39103172
0.0213	4.66095	1.39e-06	0.0	0.0	0.0	0.0020513	0.0	0.0	0.0	430.288996	750.33717123	795.89736163	19.52090876	0.12680258	-0.39092451
0.0214	4.68112	1.43e-06	0.0	0.0	0.0	0.00205126	0.0	0.0	0.0	430.7805401	750.50544182	795.76112154	19.48526872	0.12296253	-0.39081752
0.0215	4.70128	1.48e-06	0.0	0.0	0.0	0.00205121	0.0	0.0	0.0	431.27106157	750.66856712	795.62515041	19.4496884	0.11920026	-0.39071074
0.0216	4.72142	1.52e-06	0.0	0.0	0.0	0.00205116	0.0	0.0	0.0	431.76056269	750.82665137	795.48944731	19.4141678	0.11551429	-0.39060417
0.0217	4.74154	1.57e-06	0.0	0.0	0.0	0.00205112	0.0	0.0	0.0	432.24904572	750.97980252	795.35401128	19.37870675	0.11191057	-0.39049781
0.0218	4.76165	1.62e-06	0.0	0.0	0.0	0.00205107	0.0	0.0	0.0	432.73651291	751.12811852	795.21884143	19.34330562	0.10837565	-0.39039165
0.0219	4.78175	1.67e-06	0.0	0.0	0.0	0.00205102	0.0	0.0	0.0	433.22296653	751.27169753	795.08393686	19.30796427	0.10491321	-0.39028571
0.022	4.80182	1.72e-06	0.0	0.0	0.0	0.00205096	0.0	0.0	0.0	433.70840883	751.41063654	794.94929665	19.27268274	0.1015219	-0.39017997
0.0221	4.82188	1.77e-06	0.0	0.0	0.0	0.00205091	0.0	0.0	0.0	434.19284205	751.5450307	794.81491994	19.23746102	0.09820035	-0.39007445
0.0222	4.84192	1.83e-06	0.0	0.0	0.0	0.00205086	0.0	0.0	0.0	434.67626844	751.67497333	794.68080583	19.20229915	0.09494725	-0.38996912
0.0223	4.86195	1.89e-06	0.0	0.0	0.0	0.0020508	0.0	0.0	0.0	435.15869024	751.80055598	794.54695346	19.16719712	0.09176127	-0.38986401
0.0224	4.88196	1.94e-06	0.0	0.0	0.0	0.00205074	0.0	0.0	0.0	435.64010969	751.9218684	794.41336197	19.13215495	0.08864112	-0.38975909
0.0225	4.90195	2e-06	0.0	0.0	0.0	0.00205068	0.0	0.0	0.0	436.12052901	752.03899861	794.2800305	19.09717264	0.08558552	-0.38965439
0.0226	4.92193	2.06e-06	0.0	0.0	0.0	0.00205062	0.0	0.0	0.0	436.59995045	752.15203293	794.14695821	19.06225019	0.08259319	-0.38954988
0.0227	4.94189	2.13e-06	0.0	0.0	0.0	0.00205056	0.0	0.0	0.0	437.07837622	752.26106125	794.01414423	19.02738725	0.07967116	-0.38944558
0.0228	4.96184	2.19e-06	0.0	0.0	0.0	0.0020505	0.0	0.0	0.0	437.55580854	752.36616696	793.88158774	18.9925844	0.07680494	-0.38934148
0.0229	4.98176	2.26e-06	0.0	0.0	0.0	0.00205043	0.0	0.0	0.0	438.03224963	752.46742964	793.74928792	18.95784139	0.07399894	-0.38923758
0.023	5.00167	2.32e-06	0.0	0.0	0.0	0.00205036	0.0	0.0	0.0	438.50770169	752.56492972	793.61724396	18.92315821	0.07125204	-0.38913388
0.0231	5.02157	2.39e-06	0.0	0.0	0.0	0.00205029	0.0	0.0	0.0	438.98216695	752.65874612	793.48545506	18.88853485	0.06856313	-0.38903039
0.0232	5.04145	2.46e-06	0.0	0.0	0.0	0.00205022	0.0	0.0	0.0	439.4556476	752.74895624	793.3539204	18.8539713	0.06593111	-0.38892709
0.0233	5.06131	2.53e-06	0.0	0.0	0.0	0.00205015	0.0	0.0	0.0	439.92814584	752.83563606	793.22263921	18.81946754	0.06335493	-0.38882399
0.0234	5.08115	2.61e-06	0.0	0.0	0.0	0.00205008	0.0	0.0	0.0	440.39966387	752.91886008	793.09161069	18.78502356	0.06083352	-0.38872109
0.0235	5.10098	2.69e-06	0.0	0.0	0.0	0.00205	0.0	0.0	0.0	440.87020388	752.99870142	792.96083408	18.75063934	0.05836586	-0.38861839
0.0236	5.12079	2.76e-06	0.0	0.0	0.0	0.00204992	0.0	0.0	0.0	441.33976804	753.07523183	792.83030858	18.71631486	0.05595095	-0.38851589
0.0237	5.14058	2.84e-06	0.0	0.0	0.0	0.00204984	0.0	0.0	0.0	441.80835857	753.14851777	792.70003347	18.68205152	0.0535821	-0.38841357
0.0238	5.16036	2.93e-06	0.0	0.0	0.0	0.00204976	0.0	0.0	0.0	442.27597765	753.21862461	792.57000798	18.64784691	0.05126781	-0.38831146
0.0239	5.18012	3.01e-06	0.0	0.0	0.0	0.00204967	0.0	0.0	0.0	442.74262743	753.28562415	792.44023136	18.61370202	0.04900309	-0.38820954
0.024	5.19987	3.1e-06	0.0	0.0	0.0	0.00204959	0.0	0.0	0.0	443.20831009	753.34958246	792.31070287	18.57961683	0.04678702	-0.38810782
0.0241	5.2196	3.18e-06	0.0	0.0	0.0	0.0020495	0.0	0.0	0.0	443.67302779	753.41056433	792.18142176	18.54559129	0.04461867	-0.38800629
0.0242	5.23931	3.27e-06	0.0	0.0	0.0	0.00204941	0.0	0.0	0.0	444.13678269	753.46863334	792.05238732	18.51162537	0.04249716	-0.38790496
0.0243	5.25901	3.37e-06	0.0	0.0	0.0	0.00204932	0.0	0.0	0.0	444.59957695	753.52385188	791.92359881	18.47771904	0.04042159	-0.38780381
0.0244	5.27868	3.46e-06	0.0	0.0	0.0	0.00204922	0.0	0.0	0.0	445.06141271	753.57628117	791.79505552	18.44387226	0.03839113	-0.38770287
0.0245	5.29835	3.56e-06	0.0	0.0	0.0	0.00204912	0.0	0.0	0.0	445.52229212	753.62598129	791.66675675	18.41008499	0.03640493	-0.38760211
0.0246	5.31799	3.66e-06	0.0	0.0	0.0	0.00204902	0.0	0.0	0.0	445.98221732	753.67301125	791.53870178	18.37635717	0.03446218	-0.38750154
0.0247	5.33762	3.76e-06	0.0	0.0	0.0	0.00204892	0.0	0.0	0.0	446.44119045	753.71742893	791.41088991	18.34268877	0.0325621	-0.38740117
0.0248	5.35723	3.87e-06	0.0	0.0	0.0	0.00204882	0.0	0.0	0.0	446.89921364	753.75929121	791.28332046	18.30907973	0.0307039	-0.38730099
0.0249	5.37683	3.97e-06	0.0	0.0	0.0	0.00204871	0.0	0.0	0.0	447.35628901	753.79865394	791.15599273	18.27553	0.02888684	-0.38720099
0.025	5.3964	4.08e-06	0.0	0.0	0.0	0.0020486	0.0	0.0	0.0	447.81241868	753.83557197	791.02890605	18.24203953	0.02711018	-0.38710119
0.0251	5.41597	4.19e-06	0.0	0.0	0.0	0.00204849	0.0	0.0	0.0	448.26760477	753.87009922	790.90205973	18.20860825	0.02537323	-0.38700158
0.0252	5.43551	4.31e-06	0.0	0.0	0.0	0.00204838	0.0	0.0	0.0	448.72184939	753.90228864	790.77545311	18.17523612	0.02367528	-0.38690215
0.0253	5.45504	4.42e-06	0.0	0.0	0.0	0.00204826	0.0	0.0	0.0	449.17515464	753.93219233	790.64908551	18.14192305	0.02201568	-0.38680292
0.0254	5.47455	4.54e-06	0.0	0.0	0.0	0.00204814	0.0	0.0	0.0	449.62752267	753.95984637	790.52295632	18.10867451	0.02037006	-0.38670384
0.0255	5.49405	4.67e-06	0.0	0.0	0.0	0.00204802	0.0	0.0	0.0	450.07895564	753.98528643	790.39706493	18.07548082	0.01877913	-0.38660498
0.0256	5.51353	4.79e-06	0.0	0.0	0.0	0.00204789	0.0	0.0	0.0	450.52945555	754.00858095	790.27141063	18.04234617	0.01722391	-0.38650629
0.0257	5.53299	4.92e-06	0.0	0.0	0.0	0.00204776	0.0	0.0	0.0	450.97902451	754.0297774	790.14599277	18.0092705	0.01570379	-0.3864078
0.0258	5.55243	5.05e-06	0.0	0.0	0.0	0.00204763	0.0	0.0	1e-08	451.42766459	754.04892243	790.02081072	17.97625376	0.01421813	-0.38630949
0.0259	5.57186	5.19e-06	0.0	0.0	0.0	0.0020475	0.0	0.0	1e-08	451.87537787	754.06606187	789.89586384	17.94329586	0.01276637	-0.38621136
0.026	5.59127	5.32e-06	0.0	0.0	0.0	0.00204736	0.0	0.0	1e-08	452.32216642	754.0812408	789.7711515	17.91039674	0.01134793	-0.38611342
0.0261	5.61067	5.46e-06	0.0	0.0	0.0	0.00204722	0.0	0.0	1e-08	452.7680323	754.09450354	789.64667307	17.87755634	0.00996225	-0.38601567
0.0262	5.63004	5.61e-06	0.0	0.0	0.0	0.00204708	0.0	0.0	1e-08	453.21297759	754.10589371	789.52242794	17.84477457	0.00860882	-0.3859181
0.0263	5.6494	5.75e-06	0.0	0.0	0.0	0.00204693	0.0	0.0	1e-08	453.65700432	754.11545423	789.39841548	17.81205135	0.00728711	-0.38582071
0.0264	5.66875	5.9e-06	0.0	0.0	0.0	0.00204678	0.0	0.0	1e-08	454.10011456	754.12322737	789.27463507	17.77938662	0.00599665	-0.3857235
0.0265	5.68808	6.05e-06	0.0	0.0	0.0	0.00204663	0.0	0.0	1e-08	454.54231034	754.12925476	789.15108612	17.74678028	0.00473695	-0.38562648
0.0266	5.70739	6.21e-06	0.0	0.0	0.0	0.00204647	0.0	0.0	1e-08	454.9835937	754.13357744	789.02776802	17.71423225	0.00350758	-0.38552963
0.0267	5.72668	6.37e-06	0.0	0.0	0.0	0.00204631	0.0	0.0	1e-08	455.42396669	754.13623585	788.90468015	17.68174245	0.0023081	-0.38543297
0.0268	5.74596	6.53e-06	0.0	0.0	0.0	0.00204615	0.0	0.0	1e-08	455.86343131	754.13726992	788.78182193	17.64931078	0.00113811	-0.3853365
0.0269	5.76522	6.7e-06	0.0	0.0	0.0	0.00204598	0.0	0.0	1e-08	456.3019896	754.13671902	788.65919275	17.61693717	-2.8e-06	-0.3852402
0.027	5.78446	6.87e-06	0.0	0.0	0.0	0.00204581	0.0	0.0	1e-08	456.73964357	754.13462206	788.53679202	17.5846215	-0.00111498	-0.38514408
0.0271	5.80369	7.04e-06	0.0	0.0	0.0	0.00204564	0.0	0.0	1e-08	457.17639535	754.13097812	788.41461931	17.55237615	-0.00227254	-0.3850481
0.0272	5.8229	7.22e-06	0.0	0.0	0.0	0.00204546	0.0	0.0	1e-08	457.61224706	754.12578024	788.29267418	17.52017919	-0.00334662	-0.38495233
0.0273	5.84209	7.4e-06	0.0	0.0	0.0	0.00204528	0.0	0.0	1e-08	458.04720054	754.11912115	788.17095586	17.48804027	-0.00439519	-0.38485674
0.0274	5.86127	7.59e-06	0.0	0.0	0.0	0.00204509	0.0	0.0	1e-08	458.4812578	754.1110346	788.04946377	17.4559593	-0.00541869	-0.38476133
0.0275	5.88043	7.78e-06	0.0	0.0	0.0	0.0020449	0.0	0.0	1e-08	458.91442084	754.10155378	787.92819736	17.42393621	-0.00641752	-0.3846661
0.0276	5.89957	7.97e-06	0.0	0.0	0.0	0.00204471	0.0	0.0	1e-08	459.34669163	754.09071134	787.80715604	17.39197091	-0.0073921	-0.38457104
0.0277	5.91869	8.17e-06	0.0	0.0	0.0	0.00204451	0.0	0.0	1e-08	459.77807218	754.07853939	787.68633928	17.36006331	-0.00834279	-0.38447616
0.0278	5.9378	8.37e-06	0.0	0.0	0.0	0.00204431	0.0	0.0	1e-08	460.20856445	754.06506955	787.56574652	17.32821333	-0.00926998	-0.38438146
0.0279	5.95689	8.57e-06	0.0	0.0	0.0	0.0020441	0.0	0.0	1e-08	460.63817042	754.05033296	787.44537719	17.29642089	-0.01017401	-0.38428693
0.028	5.97597	8.78e-06	0.0	0.0	0.0	0.00204389	0.0	0.0	1e-08	461.06689206	754.03436029	787.32523076	17.2646859	-0.01105522	-0.38419258
0.0281	5.99503	9e-06	0.0	0.0	0.0	0.00204368	0.0	0.0	1e-08	461.49473133	754.01718179	787.20530668	17.23300825	-0.01191393	-0.3840984
0.0282	6.01407	9.22e-06	0.0	0.0	0.0	0.00204346	0.0	0.0	1e-08	461.92169019	753.99882729	787.0856044	17.20138787	-0.01275044	-0.3840044
0.0283	6.03309	9.44e-06	0.0	0.0	0.0	0.00204324	0.0	0.0	1e-08	462.34777059	753.97932623	786.96612339	17.16982465	-0.01356504	-0.38391057
0.0284	6.0521	9.67e-06	0.0	0.0	0.0	0.00204301	0.0	0.0	1e-08	462.77297448	753.95870768	786.8468631	17.1383185	-0.014358	-0.38381692
0.0285	6.07109	9.9e-06	0.0	0.0	0.0	0.00204278	0.0	0.0	1e-08	463.19730379	753.93700036	786.727823	17.10686932	-0.01512958	-0.38372344
0.0286	6.09006	1.014e-05	0.0	0.0	0.0	0.00204254	0.0	0.0	1e-08	463.62076047	753.91423269	786.60900255	17.07547702	-0.01588001	-0.38363013
0.0287	6.10902	1.038e-05	0.0	0.0	0.0	0.0020423	0.0	0.0	1e-08	464.04334643	753.89043275	786.49040123	17.04414148	-0.01660952	-0.383537
0.0288	6.12796	1.062e-05	0.0	0.0	0.0	0.00204205	0.0	0.0	1e-08	464.46506367	753.865605	786.37201861	17.01286991	-0.01736787	-0.38344402
0.0289	6.14688	1.087e-05	0.0	0.0	0.0	0.0020418	0.0	0.0	1e-08	464.88591418	753.8397415	786.25385428	16.98165003	-0.01807258	-0.38335122
0.029	6.16579	1.113e-05	0.0	0.0	0.0	0.00204155	0.0	0.0	1e-08	465.3058998	753.81290284	786.13590761	16.950487	-0.0187597	-0.3832586
0.0291	6.18467	1.139e-05	0.0	0.0	0.0	0.00204129	0.0	0.0	1e-08	465.72502245	753.78511197	786.01817807	16.91938077	-0.01942965	-0.38316614
0.0292	6.20355	1.166e-05	0.0	0.0	0.0	0.00204102	0.0	0.0	1e-08	466.14328402	753.75639127	785.90066517	16.88833126	-0.02008283	-0.38307386
0.0293	6.2224	1.193e-05	0.0	0.0	0.0	0.00204075	0.0	0.0	1e-08	466.56068643	753.72676257	785.78336841	16.85733839	-0.02071963	-0.38298175
0.0294	6.24124	1.22e-05	0.0	0.0	0.0	0.00204047	0.0	0.0	1e-08	466.97723158	753.69624717	785.6662873	16.8264021	-0.02134044	-0.3828898
0.0295	6.26006	1.249e-05	0.0	0.0	0.0	0.00204019	0.0	0.0	1e-08	467.39292137	753.66486583	785.54942132	16.79552231	-0.02194564	-0.38279802
0.0296	6.27886	1.277e-05	0.0	0.0	0.0	0.0020399	0.0	0.0	1e-08	467.80775768	753.63263877	785.43277001	16.76469895	-0.0225356	-0.38270642
0.0297	6.29765	1.307e-05	0.0	0.0	0.0	0.00203961	0.0	0.0	1e-08	468.2217424	753.59958573	785.31633287	16.73393194	-0.02311071	-0.38261498
0.0298	6.31642	1.336e-05	0.0	0.0	0.0	0.00203931	0.0	0.0	1e-08	468.63487741	753.56572589	785.20010941	16.70322122	-0.02367131	-0.3825237
0.0299	6.33517	1.367e-05	0.0	0.0	0.0	0.00203901	0.0	0.0	1e-08	469.04716459	753.53107799	785.08409916	16.6725667	-0.02421776	-0.3824326
0.03	6.35391	1.398e-05	0.0	0.0	0.0	0.0020387	0.0	0.0	1e-08	469.45860581	753.49566023	784.96830163	16.64196737	-0.02474558	-0.38234166
0.0301	6.37262	1.429e-05	0.0	0.0	0.0	0.00203838	0.0	0.0	1e-08	469.8692029	753.4595016	784.85271631	16.61142435	-0.02526123	-0.38225089
0.0302	6.39132	1.461e-05	0.0	0.0	0.0	0.00203806	0.0	0.0	1e-08	470.27895774	753.42261218	784.73734276	16.5809375	-0.0257647	-0.38216029
0.0303	6.41001	1.494e-05	0.0	0.0	0.0	0.00203773	0.0	0.0	1e-08	470.68787219	753.38500918	784.62218049	16.55050647	-0.02625497	-0.38206985
0.0304	6.42868	1.527e-05	0.0	0.0	0.0	0.0020374	0.0	0.0	2e-08	471.0959481	753.34670963	784.50722905	16.52013119	-0.02673232	-0.38197957
0.0305	6.44733	1.561e-05	0.0	0.0	0.0	0.00203706	0.0	0.0	2e-08	471.50318731	753.30773017	784.39248796	16.48981157	-0.02719704	-0.38188946
0.0306	6.46596	1.596e-05	0.0	0.0	0.0	0.00203671	0.0	0.0	2e-08	471.90959167	753.26808705	784.27795676	16.45954752	-0.02764939	-0.38179952
0.0307	6.48457	1.631e-05	0.0	0.0	0.0	0.00203636	0.0	0.0	2e-08	472.31516299	753.22779615	784.16363499	16.42933896	-0.02808964	-0.38170974
0.0308	6.50317	1.667e-05	0.0	0.0	0.0	0.002036	0.0	0.0	2e-08	472.71990313	753.186873	784.04952219	16.39918581	-0.02851805	-0.38162012
0.0309	6.52175	1.704e-05	0.0	0.0	0.0	0.00203563	0.0	0.0	2e-08	473.12381389	753.14533278	783.9356179	16.36908799	-0.02893485	-0.38153067
0.031	6.54032	1.741e-05	0.0	0.0	0.0	0.00203526	0.0	0.0	2e-08	473.52689709	753.10319032	783.82192166	16.3390454	-0.0293403	-0.38144138
0.0311	6.55887	1.779e-05	0.0	0.0	0.0	0.00203488	0.0	0.0	2e-08	473.92915456	753.06046013	783.70843302	16.30905795	-0.02973463	-0.38135225
0.0312	6.5774	1.817e-05	0.0	0.0	0.0	0.0020345	0.0	0.0	2e-08	474.33058809	753.01715641	783.59515153	16.27912557	-0.03011805	-0.38126329
0.0313	6.59591	1.856e-05	0.0	0.0	0.0	0.0020341	0.0	0.0	2e-08	474.73119947	752.97329996	783.48207671	16.24924649	-0.03048312	-0.38117449
0.0314	6.6144	1.896e-05	0.0	0.0	0.0	0.0020337	0.0	0.0	2e-08	475.1309905	752.92890508	783.36920813	16.21942341	-0.03084286	-0.38108585
0.0315	6.63288	1.937e-05	0.0	0.0	0.0	0.0020333	0.0	0.0	2e-08	475.52996298	752.88398192	783.25654534	16.18965504	-0.0311919	-0.38099737
0.0316	6.65134	1.978e-05	0.0	0.0	0.0	0.00203288	0.0	0.0	2e-08	475.92811869	752.83854423	783.1440879	16.15994128	-0.03153043	-0.38090906
0.0317	6.66979	2.02e-05	0.0	0.0	0.0	0.00203246	0.0	0.0	2e-08	476.32545941	752.79260553	783.03183536	16.13028203	-0.03185856	-0.3808209
0.0318	6.68822	2.063e-05	0.0	0.0	0.0	0.00203204	0.0	0.0	2e-08	476.72198693	752.74617916	782.91978729	16.10067719	-0.03217646	-0.38073291
0.0319	6.70663	2.107e-05	0.0	0.0	0.0	0.0020316	0.0	0.0	2e-08	477.117703	752.69927827	782.80794324	16.07112666	-0.03248424	-0.38064507
0.032	6.72502	2.151e-05	0.0	0.0	0.0	0.00203116	0.0	0.0	2e-08	477.5126094	752.65191587	782.69630278	16.04163034	-0.03278203	-0.3805574
0.0321	6.74339	2.196e-05	0.0	0.0	0.0	0.0020307	0.0	0.0	2e-08	477.90670789	752.60410478	782.58486546	16.01218812	-0.03306993	-0.38046988
0.0322	6.76175	2.242e-05	0.0	0.0	0.0	0.00203025	0.0	0.0	2e-08	478.30000021	752.5558577	782.47363085	15.98279992	-0.03334806	-0.38038253
0.0323	6.78009	2.288e-05	0.0	0.0	0.0	0.00202978	0.0	0.0	2e-08	478.69248811	752.50718721	782.36259852	15.95346561	-0.03361649	-0.38029533
0.0324	6.79842	2.336e-05	0.0	0.0	0.0	0.0020293	0.0	0.0	2e-08	479.08417335	752.45810575	782.25176803	15.9241851	-0.03387533	-0.38020829
0.0325	6.81672	2.384e-05	0.0	0.0	0.0	0.00202882	0.0	0.0	2e-08	479.47505766	752.40862137	782.14113897	15.89495993	-0.03413858	-0.38012141
0.0326	6.83501	2.433e-05	0.0	0.0	0.0	0.00202833	0.0	0.0	2e-08	479.86514281	752.35873286	782.03071097	15.86578727	-0.03438328	-0.38003468
0.0327	6.85328	2.483e-05	0.0	0.0	0.0	0.00202783	0.0	0.0	2e-08	480.25443051	752.308463	781.92048355	15.83666819	-0.03461939	-0.37994812
0.0328	6.87154	2.534e-05	0.0	0.0	0.0	0.00202733	0.0	0.0	3e-08	480.64292247	752.25782274	781.8104563	15.80760259	-0.03484703	-0.37986171
0.0329	6.88978	2.585e-05	0.0	0.0	0.0	0.00202681	0.0	0.0	3e-08	481.03062042	752.20682288	781.70062877	15.77859035	-0.03506629	-0.37977546
0.033	6.908	2.638e-05	0.0	0.0	0.0	0.00202629	0.0	0.0	3e-08	481.41752607	752.15547408	781.59100056	15.7496314	-0.0352773	-0.37968937
0.0331	6.9262	2.691e-05	0.0	0.0	0.0	0.00202575	0.0	0.0	3e-08	481.80364113	752.10378687	781.48157125	15.72072562	-0.03548014	-0.37960343
0.0332	6.94438	2.745e-05	0.0	0.0	0.0	0.00202521	0.0	0.0	3e-08	482.18896731	752.05177165	781.37234042	15.6918729	-0.03567492	-0.37951765
0.0333	6.96255	2.8e-05	0.0	0.0	0.0	0.00202466	0.0	0.0	3e-08	482.57350629	751.99943871	781.26330765	15.66307316	-0.03586171	-0.37943202
0.0334	6.9807	2.856e-05	0.0	0.0	0.0	0.0020241	0.0	0.0	3e-08	482.95725978	751.94679821	781.15447253	15.63432629	-0.0360406	-0.37934655
0.0335	6.99884	2.913e-05	0.0	0.0	0.0	0.00202353	0.0	0.0	3e-08	483.34022947	751.89386024	781.04583464	15.60563218	-0.03621166	-0.37926124
0.0336	7.01695	2.97e-05	0.0	0.0	0.0	0.00202295	0.0	0.0	3e-08	483.72241703	751.8406348	780.93739358	15.57699073	-0.03637495	-0.37917608
0.0337	7.03505	3.029e-05	0.0	0.0	0.0	0.00202237	0.0	0.0	3e-08	484.10382415	751.78713178	780.82914892	15.54840183	-0.03653054	-0.37909107
0.0338	7.05313	3.089e-05	0.0	0.0	0.0	0.00202177	0.0	0.0	3e-08	484.48445256	751.7333385	780.72110035	15.51986826	-0.03669962	-0.37900621
0.0339	7.0712	3.149e-05	0.0	0.0	0.0	0.00202116	0.0	0.0	3e-08	484.86430389	751.67927555	780.61324741	15.49138507	-0.03684666	-0.37892151
0.034	7.08924	3.211e-05	0.0	0.0	0.0	0.00202055	0.0	0.0	3e-08	485.2433798	751.62495414	780.5055897	15.46295427	-0.03698722	-0.37883697
0.0341	7.10727	3.273e-05	0.0	0.0	0.0	0.00201992	0.0	0.0	3e-08	485.62168196	751.57038237	780.39812682	15.43457576	-0.0371214	-0.37875257
0.0342	7.12529	3.337e-05	0.0	0.0	0.0	0.00201929	0.0	0.0	3e-08	485.99921202	751.51556816	780.29085835	15.40624944	-0.03724935	-0.37866833
0.0343	7.14328	3.401e-05	0.0	0.0	0.0	0.00201864	0.0	0.0	3e-08	486.37597164	751.46051928	780.1837839	15.37797523	-0.03737117	-0.37858424
0.0344	7.16126	3.466e-05	0.0	0.0	0.0	0.00201799	0.0	0.0	3e-08	486.75196246	751.40524333	780.07690309	15.34975302	-0.03748699	-0.37850031
0.0345	7.17922	3.533e-05	0.0	0.0	0.0	0.00201732	0.0	0.0	4e-08	487.12718612	751.34974775	779.9702155	15.32158273	-0.03759691	-0.37841652
0.0346	7.19716	3.6e-05	0.0	0.0	0.0	0.00201665	0.0	0.0	4e-08	487.50164427	751.29403985	779.86372075	15.29346425	-0.03770104	-0.37833289
0.0347	7.21508	3.669e-05	0.0	0.0	0.0	0.00201596	0.0	0.0	4e-08	487.87533853	751.23812678	779.75741845	15.2653975	-0.0377995	-0.37824941
0.0348	7.23299	3.739e-05	0.0	0.0	0.0	0.00201526	0.0	0.0	4e-08	488.24827053	751.18201554	779.6513082	15.23738238	-0.03789239	-0.37816608
0.0349	7.25088	3.809e-05	0.0	0.0	0.0	0.00201456	0.0	0.0	4e-08	488.62044189	751.125713	779.54538962	15.20941879	-0.0379798	-0.3780829
0.035	7.26875	3.881e-05	0.0	0.0	0.0	0.00201384	0.0	0.0	4e-08	488.99185426	751.06922258	779.43966233	15.18150734	-0.038067	-0.37799987
0.0351	7.28661	3.954e-05	0.0	0.0	0.0	0.00201311	0.0	0.0	4e-08	489.36250923	751.0125491	779.33412595	15.15364677	-0.03814548	-0.37791699
0.0352	7.30445	4.028e-05	0.0	0.0	0.0	0.00201237	0.0	0.0	4e-08	489.73240842	750.95570151	779.22878008	15.12583749	-0.03821907	-0.37783426
0.0353	7.32227	4.103e-05	0.0	0.0	0.0	0.00201162	0.0	0.0	4e-08	490.10155344	750.89868573	779.12362434	15.0980794	-0.03828785	-0.37775168
0.0354	7.34007	4.179e-05	0.0	0.0	0.0	0.00201086	0.0	0.0	4e-08	490.46994588	750.84150756	779.01865836	15.07037242	-0.03835196	-0.37766924
0.0355	7.35785	4.256e-05	0.0	0.0	0.0	0.00201008	0.0	0.0	4e-08	490.83758733	750.78417263	778.91388174	15.04271645	-0.0384115	-0.37758696
0.0356	7.37562	4.334e-05	0.0	0.0	0.0	0.0020093	0.0	0.0	4e-08	491.2044794	750.72668642	778.80929412	15.0151114	-0.03846657	-0.37750482
0.0357	7.39337	4.414e-05	0.0	0.0	0.0	0.0020085	0.0	0.0	4e-08	491.57062367	750.66905428	778.70489511	14.98755717	-0.03851727	-0.37742284
0.0358	7.4111	4.495e-05	0.0	0.0	0.0	0.00200769	0.0	0.0	4e-08	491.93602173	750.61128141	778.60068434	14.96005369	-0.03856372	-0.377341
0.0359	7.42882	4.577e-05	0.0	0.0	0.0	0.00200687	0.0	0.0	5e-08	492.30067514	750.55337287	778.49666143	14.93260085	-0.038606	-0.37725931
0.036	7.44652	4.66e-05	0.0	0.0	0.0	0.00200604	0.0	0.0	5e-08	492.6645855	750.49533359	778.39282601	14.90519856	-0.03864422	-0.37717776
0.0361	7.4642	4.744e-05	0.0	0.0	0.0	0.0020052	0.0	0.0	5e-08	493.02775436	750.43716836	778.28917772	14.87784673	-0.03867847	-0.37709636
0.0362	7.48186	4.83e-05	0.0	0.0	0.0	0.00200434	0.0	0.0	5e-08	493.39018329	750.37888236	778.18571616	14.85054477	-0.03870608	-0.37701511
0.0363	7.4995	4.916e-05	0.0	0.0	0.0	0.00200348	0.0	0.0	5e-08	493.75187385	750.32048401	778.08244097	14.82329341	-0.03873169	-0.37693401
0.0364	7.51713	5.004e-05	0.0	0.0	0.0	0.00200259	0.0	0.0	5e-08	494.11282759	750.26197495	777.97935178	14.79609221	-0.03875344	-0.37685305
0.0365	7.53474	5.093e-05	0.0	0.0	0.0	0.0020017	0.0	0.0	5e-08	494.47304608	750.20335974	777.87644823	14.76894107	-0.0387714	-0.37677224
0.0366	7.55233	5.184e-05	0.0	0.0	0.0	0.0020008	0.0	0.0	5e-08	494.83253085	750.14464283	777.77372995	14.7418399	-0.03878563	-0.37669157
0.0367	7.56991	5.276e-05	0.0	0.0	0.0	0.00199988	0.0	0.0	5e-08	495.19128345	750.0858286	777.67119657	14.7147886	-0.03879622	-0.37661105
0.0368	7.58746	5.369e-05	0.0	0.0	0.0	0.00199895	0.0	0.0	5e-08	495.54930543	750.02692133	777.56884773	14.68778708	-0.03880321	-0.37653067
0.0369	7.605	5.463e-05	0.0	0.0	0.0	0.001998	0.0	0.0	5e-08	495.9065983	749.96792521	777.46668306	14.66083525	-0.03880668	-0.37645044
0.037	7.62252	5.559e-05	0.0	0.0	0.0	0.00199705	0.0	0.0	6e-08	496.26316362	749.90884435	777.3647022	14.63393301	-0.03880667	-0.37637035
0.0371	7.64003	5.655e-05	0.0	0.0	0.0	0.00199608	0.0	0.0	6e-08	496.61900289	749.84968281	777.2629048	14.60708026	-0.03880325	-0.3762904
0.0372	7.65751	5.754e-05	0.0	0.0	0.0	0.00199509	0.0	0.0	6e-08	496.97411764	749.79044455	777.16129048	14.58027692	-0.03879646	-0.3762106
0.0373	7.67498	5.853e-05	0.0	0.0	0.0	0.00199409	0.0	0.0	6e-08	497.3285094	749.73113345	777.05985889	14.55352288	-0.03878636	-0.37613094
0.0374	7.69243	5.954e-05	0.0	0.0	0.0	0.00199308	0.0	0.0	6e-08	497.68217966	749.67175337	776.95860968	14.52681805	-0.03877299	-0.37605143
0.0375	7.70986	6.057e-05	0.0	0.0	0.0	0.00199206	0.0	0.0	6e-08	498.03512995	749.61230767	776.85754248	14.50016219	-0.03875722	-0.37597206
0.0376	7.72728	6.16e-05	0.0	0.0	0.0	0.00199102	0.0	0.0	6e-08	498.38736177	749.55280018	776.75665694	14.47355545	-0.03873772	-0.37589283
0.0377	7.74468	6.265e-05	0.0	0.0	0.0	0.00198997	0.0	0.0	6e-08	498.73887661	749.49323463	776.65595271	14.44699763	-0.03871511	-0.37581375
0.0378	7.76206	6.372e-05	0.0	0.0	0.0	0.0019889	0.0	0.0	6e-08	499.08967598	749.43361461	776.55542942	14.42048864	-0.03868945	-0.3757348
0.0379	7.77942	6.48e-05	0.0	0.0	0.0	0.00198782	0.0	0.0	6e-08	499.43976136	749.37394363	776.45508673	14.39402837	-0.03866076	-0.375656
0.038	7.79676	6.589e-05	0.0	0.0	0.0	0.00198673	0.0	0.0	7e-08	499.78913424	749.31422518	776.35492429	14.36761673	-0.03862908	-0.37557734
0.0381	7.81409	6.7e-05	0.0	0.0	0.0	0.00198562	0.0	0.0	7e-08	500.13779611	749.2544627	776.25494173	14.34125363	-0.03859445	-0.37549882
0.0382	7.8314	6.812e-05	0.0	0.0	0.0	0.0019845	0.0	0.0	7e-08	500.48574845	749.19465959	776.15513871	14.31493897	-0.03855689	-0.37542044
0.0383	7.84869	6.926e-05	0.0	0.0	0.0	0.00198336	0.0	0.0	7e-08	500.83299273	749.13481922	776.05551489	14.28867265	-0.03851643	-0.3753422
0.0384	7.86596	7.041e-05	0.0	0.0	0.0	0.00198221	0.0	0.0	7e-08	501.17953043	749.07494492	775.9560699	14.26245457	-0.03847309	-0.37526411
0.0385	7.88322	7.158e-05	0.0	0.0	0.0	0.00198104	0.0	0.0	7e-08	501.52536301	749.01504	775.85680341	14.23628465	-0.0384269	-0.37518615
0.0386	7.90046	7.276e-05	0.0	0.0	0.0	0.00197985	0.0	0.0	7e-08	501.87049193	748.95510774	775.75771505	14.21016278	-0.03837787	-0.37510833
0.0387	7.91768	7.396e-05	0.0	0.0	0.0	0.00197866	0.0	0.0	7e-08	502.21491866	748.89514869	775.65880451	14.18408944	-0.03833163	-0.37503066
0.0388	7.93488	7.517e-05	0.0	0.0	0.0	0.00197744	0.0	0.0	8e-08	502.55864467	748.83516277	775.56007145	14.15806358	-0.03827888	-0.37495312
0.0389	7.95206	7.64e-05	0.0	0.0	0.0	0.00197621	0.0	0.0	8e-08	502.90167139	748.77515648	775.46151551	14.13208551	-0.03822366	-0.37487572
0.039	7.96923	7.764e-05	0.0	0.0	0.0	0.00197497	0.0	0.0	8e-08	503.24400028	748.71513258	775.36313634	14.10615515	-0.03816599	-0.37479846
0.0391	7.98638	7.89e-05	0.0	0.0	0.0	0.00197371	0.0	0.0	8e-08	503.58563278	748.65509381	775.2649336	14.0802724	-0.03810591	-0.37472134
0.0392	8.00351	8.017e-05	0.0	0.0	0.0	0.00197244	0.0	0.0	8e-08	503.92657033	748.59504286	775.16690696	14.05443715	-0.03804345	-0.37464436
0.0393	8.02062	8.146e-05	0.0	0.0	0.0	0.00197114	0.0	0.0	8e-08	504.26681437	748.5349824	775.06905607	14.02864933	-0.03797865	-0.37456751
0.0394	8.03772	8.277e-05	0.0	0.0	0.0	0.00196984	0.0	0.0	8e-08	504.60636633	748.47491503	774.97138059	14.00290883	-0.03791154	-0.3744908
0.0395	8.0548	8.409e-05	0.0	0.0	0.0	0.00196851	0.0	0.0	8e-08	504.94522764	748.41484334	774.87388019	13.97721557	-0.03784213	-0.37441423
0.0396	8.07185	8.543e-05	0.0	0.0	0.0	0.00196717	0.0	0.0	9e-08	505.28339972	748.35476988	774.77655453	13.95156944	-0.03777047	-0.3743378
0.0397	8.0889	8.678e-05	0.0	0.0	0.0	0.00196582	0.0	0.0	9e-08	505.620884	748.29469716	774.67940327	13.92597035	-0.03769656	-0.37426151
0.0398	8.10592	8.815e-05	0.0	0.0	0.0	0.00196445	0.0	0.0	9e-08	505.9576819	748.23462768	774.58242607	13.90041821	-0.03762045	-0.37418535
0.0399	8.12293	8.954e-05	0.0	0.0	0.0	0.00196306	0.0	0.0	9e-08	506.29379482	748.17456382	774.48562261	13.87491336	-0.03754597	-0.37410932
0.04	8.13991	9.094e-05	0.0	0.0	0.0	0.00196165	0.0	0.0	9e-08	506.6292242	748.11450194	774.38899256	13.849455	-0.03746688	-0.37403344
0.0401	8.15688	9.236e-05	0.0	0.0	0.0	0.00196023	0.0	0.0	9e-08	506.96397143	748.05444851	774.29253559	13.82404333	-0.03738588	-0.37395769
0.0402	8.17383	9.38e-05	0.0	0.0	0.0	0.00195879	0.0	0.0	9e-08	507.29803791	747.99440559	774.19625135	13.79867826	-0.03730299	-0.37388207
0.0403	8.19077	9.526e-05	0.0	0.0	0.0	0.00195734	0.0	0.0	1e-07	507.63142505	747.9343752	774.10013953	13.7733597	-0.03721826	-0.37380659
0.0404	8.20768	9.673e-05	0.0	0.0	0.0	0.00195586	0.0	0.0	1e-07	507.96413424	747.87435929	774.00419979	13.74808756	-0.03713173	-0.37373125
0.0405	8.22458	9.822e-05	0.0	0.0	0.0	0.00195437	0.0	0.0	1e-07	508.29616688	747.81435979	773.90843179	13.72286176	-0.03704343	-0.37365604
0.0406	8.24146	9.972e-05	0.0	0.0	0.0	0.00195286	0.0	0.0	1e-07	508.62752435	747.75437856	773.81283522	13.69768218	-0.0369534	-0.37358097
0.0407	8.25832	0.00010125	0.0	0.0	0.0	0.00195134	0.0	0.0	1e-07	508.95820804	747.69441743	773.71740975	13.67254876	-0.03686167	-0.37350603
0.0408	8.27517	0.00010279	0.0	0.0	0.0	0.0019498	0.0	0.0	1e-07	509.28821933	747.6344782	773.62215505	13.64746138	-0.03676827	-0.37343122
0.0409	8.29199	0.00010435	0.0	0.0	0.0	0.00194824	0.0	0.0	1e-07	509.61755961	747.57456261	773.52707079	13.62241998	-0.03667323	-0.37335655
0.041	8.3088	0.00010592	0.0	0.0	0.0	0.00194666	0.0	0.0	1.1e-07	509.94623025	747.51467237	773.43215665	13.59742444	-0.0365766	-0.37328201
0.0411	8.32559	0.00010752	0.0	0.0	0.0	0.00194506	0.0	0.0	1.1e-07	510.27423262	747.45480915	773.33741231	13.57247469	-0.03647839	-0.3732076
0.0412	8.34236	0.00010913	0.0	0.0	0.0	0.00194345	0.0	0.0	1.1e-07	510.60156809	747.39497413	773.24283744	13.54757064	-0.03637915	-0.37313333
0.0413	8.35912	0.00011076	0.0	0.0	0.0	0.00194182	0.0	0.0	1.1e-07	510.92823803	747.33516892	773.14843173	13.52271218	-0.03627806	-0.37305919
0.0414	8.37585	0.00011241	0.0	0.0	0.0	0.00194016	0.0	0.0	1.1e-07	511.2542438	747.27539524	773.05419485	13.49789924	-0.03617551	-0.37298519
0.0415	8.39257	0.00011408	0.0	0.0	0.0	0.0019385	0.0	0.0	1.1e-07	511.57958676	747.21565458	772.96012649	13.47313172	-0.03607154	-0.37291131
0.0416	8.40927	0.00011576	0.0	0.0	0.0	0.00193681	0.0	0.0	1.2e-07	511.90426826	747.15594839	772.86622631	13.44840953	-0.03596617	-0.37283757
0.0417	8.42595	0.00011746	0.0	0.0	0.0	0.0019351	0.0	0.0	1.2e-07	512.22828967	747.09627809	772.77249401	13.42373258	-0.03585943	-0.37276396
0.0418	8.44262	0.00011919	0.0	0.0	0.0	0.00193338	0.0	0.0	1.2e-07	512.55165232	747.03664506	772.67892927	13.39910078	-0.03575136	-0.37269048
0.0419	8.45926	0.00012093	0.0	0.0	0.0	0.00193164	0.0	0.0	1.2e-07	512.87435757	746.97705063	772.58553176	13.37451404	-0.03564198	-0.37261713
0.042	8.47589	0.00012269	0.0	0.0	0.0	0.00192987	0.0	0.0	1.2e-07	513.19640675	746.91749613	772.49230118	13.34997228	-0.03553131	-0.37254391
0.0421	8.4925	0.00012447	0.0	0.0	0.0	0.00192809	0.0	0.0	1.2e-07	513.51780121	746.85798283	772.39923721	13.3254754	-0.03541938	-0.37247083
0.0422	8.50909	0.00012627	0.0	0.0	0.0	0.00192629	0.0	0.0	1.3e-07	513.83854229	746.79851198	772.30633953	13.30102331	-0.03530622	-0.37239787
0.0423	8.52566	0.00012808	0.0	0.0	0.0	0.00192447	0.0	0.0	1.3e-07	514.15863132	746.73908482	772.21360783	13.27661592	-0.03519186	-0.37232505
0.0424	8.54222	0.00012992	0.0	0.0	0.0	0.00192263	0.0	0.0	1.3e-07	514.47806963	746.67970276	772.1210418	13.25225297	-0.03507565	-0.37225235
0.0425	8.55875	0.00013178	0.0	0.0	0.0	0.00192078	0.0	0.0	1.3e-07	514.79685854	746.62036756	772.02864112	13.22793467	-0.03495871	-0.37217979
0.0426	8.57527	0.00013365	0.0	0.0	0.0	0.0019189	0.0	0.0	1.3e-07	515.11499939	746.56107988	771.93640548	13.20366078	-0.03484059	-0.37210735
0.0427	8.59177	0.00013555	0.0	0.0	0.0	0.001917	0.0	0.0	1.4e-07	515.43249348	746.50184089	771.84433458	13.17943124	-0.03472132	-0.37203505
0.0428	8.60825	0.00013746	0.0	0.0	0.0	0.00191509	0.0	0.0	1.4e-07	515.74934215	746.44265174	771.75242809	13.15524594	-0.0346009	-0.37196287
0.0429	8.62472	0.00013939	0.0	0.0	0.0	0.00191315	0.0	0.0	1.4e-07	516.06554671	746.38351356	771.66068572	13.13110479	-0.03447937	-0.37189082
0.043	8.64116	0.00014135	0.0	0.0	0.0	0.00191119	0.0	0.0	1.4e-07	516.38110847	746.32442745	771.56910715	13.10700772	-0.03435673	-0.3718189
0.0431	8.65759	0.00014332	0.0	0.0	0.0	0.00190922	0.0	0.0	1.4e-07	516.69602874	746.26539452	771.47769207	13.08295462	-0.03423299	-0.37174711
0.0432	8.674	0.00014532	0.0	0.0	0.0	0.00190722	0.0	0.0	1.5e-07	517.01030882	746.20641585	771.38644018	13.0589454	-0.03410818	-0.37167545
0.0433	8.69039	0.00014733	0.0	0.0	0.0	0.00190521	0.0	0.0	1.5e-07	517.32395003	746.1474925	771.29535118	13.03497999	-0.03398231	-0.37160392
0.0434	8.70676	0.00014936	0.0	0.0	0.0	0.00190317	0.0	0.0	1.5e-07	517.63695366	746.08862554	771.20442475	13.01105828	-0.03385539	-0.37153251
0.0435	8.72311	0.00015142	0.0	0.0	0.0	0.00190111	0.0	0.0	1.5e-07	517.94932101	746.02981599	771.11366059	12.98718019	-0.03372742	-0.37146123
0.0436	8.73945	0.00015349	0.0	0.0	0.0	0.00189904	0.0	0.0	1.5e-07	518.26105337	745.97106489	771.02305839	12.96334564	-0.03359846	-0.37139008
0.0437	8.75577	0.00015559	0.0	0.0	0.0	0.00189694	0.0	0.0	1.6e-07	518.57215205	745.91237169	770.93261787	12.93955454	-0.03346993	-0.37131905
0.0438	8.77207	0.0001577	0.0	0.0	0.0	0.00189482	0.0	0.0	1.6e-07	518.88261832	745.85373823	770.84233871	12.91580679	-0.03333939	-0.37124815
0.0439	8.78835	0.00015984	0.0	0.0	0.0	0.00189269	0.0	0.0	1.6e-07	519.19245348	745.79516558	770.7522206	12.89210229	-0.03320793	-0.37117738
0.044	8.80461	0.00016199	0.0	0.0	0.0	0.00189053	0.0	0.0	1.6e-07	519.50165881	745.73665463	770.66226326	12.86844097	-0.03307556	-0.37110673
0.0441	8.82085	0.00016417	0.0	0.0	0.0	0.00188835	0.0	0.0	1.6e-07	519.81023559	745.67820625	770.57246638	12.84482274	-0.0329423	-0.37103621
0.0442	8.83708	0.00016637	0.0	0.0	0.0	0.00188615	0.0	0.0	1.7e-07	520.1181851	745.61982132	770.48282965	12.82124751	-0.03280816	-0.37096582
0.0443	8.85329	0.00016859	0.0	0.0	0.0	0.00188393	0.0	0.0	1.7e-07	520.42550862	745.56150069	770.39335278	12.79771518	-0.03267314	-0.37089555
0.0444	8.86948	0.00017083	0.0	0.0	0.0	0.00188168	0.0	0.0	1.7e-07	520.73220743	745.50324521	770.30403548	12.77422567	-0.03253727	-0.37082541
0.0445	8.88565	0.00017309	0.0	0.0	0.0	0.00187942	0.0	0.0	1.7e-07	521.03828278	745.4450557	770.21487744	12.7507789	-0.03240056	-0.37075539
0.0446	8.9018	0.00017537	0.0	0.0	0.0	0.00187714	0.0	0.0	1.8e-07	521.34373596	745.38693299	770.12587836	12.72737477	-0.03226301	-0.3706855
0.0447	8.91793	0.00017767	0.0	0.0	0.0	0.00187483	0.0	0.0	1.8e-07	521.64856823	745.3288779	770.03703795	12.70401319	-0.03212464	-0.37061573
0.0448	8.93405	0.00018	0.0	0.0	0.0	0.0018725	0.0	0.0	1.8e-07	521.95278084	745.27089123	769.94835592	12.68069408	-0.03198546	-0.37054608
0.0449	8.95014	0.00018234	0.0	0.0	0.0	0.00187015	0.0	0.0	1.8e-07	522.25637507	745.21297319	769.85983197	12.65741736	-0.03184627	-0.37047656
0.045	8.96622	0.00018471	0.0	0.0	0.0	0.00186779	0.0	0.0	1.8e-07	522.55935217	745.15512435	769.77146581	12.63418292	-0.03170575	-0.37040717
0.0451	8.98228	0.0001871	0.0	0.0	0.0	0.00186539	0.0	0.0	1.9e-07	522.86171339	745.09734588	769.68325714	12.61099068	-0.03156449	-0.37033789
0.0452	8.99832	0.00018951	0.0	0.0	0.0	0.00186298	0.0	0.0	1.9e-07	523.16346	745.03963848	769.59520567	12.58784056	-0.03142249	-0.37026874
0.0453	9.01435	0.00019194	0.0	0.0	0.0	0.00186055	0.0	0.0	1.9e-07	523.46459324	744.98200287	769.5073111	12.56473247	-0.03127977	-0.37019972
0.0454	9.03035	0.00019439	0.0	0.0	0.0	0.00185809	0.0	0.0	1.9e-07	523.76511435	744.92443973	769.41957316	12.54166631	-0.03113634	-0.37013081
0.0455	9.04634	0.00019687	0.0	0.0	0.0	0.00185562	0.0	0.0	2e-07	524.06502459	744.86694976	769.33199154	12.51864201	-0.03099221	-0.37006203
0.0456	9.06231	0.00019936	0.0	0.0	0.0	0.00185312	0.0	0.0	2e-07	524.36432521	744.80953363	769.24456595	12.49565946	-0.03084739	-0.36999338
0.0457	9.07825	0.00020188	0.0	0.0	0.0	0.0018506	0.0	0.0	2e-07	524.66301743	744.75219201	769.15729611	12.4727186	-0.03070188	-0.36992484
0.0458	9.09419	0.00020442	0.0	0.0	0.0	0.00184805	0.0	0.0	2e-07	524.96110251	744.69492556	769.07018173	12.44981932	-0.0305557	-0.36985643
0.0459	9.1101	0.00020698	0.0	0.0	0.0	0.00184549	0.0	0.0	2.1e-07	525.25858167	744.63773495	768.98322252	12.42696155	-0.03040885	-0.36978814
0.046	9.12599	0.00020957	0.0	0.0	0.0	0.0018429	0.0	0.0	2.1e-07	525.55545616	744.58062083	768.89641818	12.40414518	-0.03026134	-0.36971997
0.0461	9.14187	0.00021217	0.0	0.0	0.0	0.00184029	0.0	0.0	2.1e-07	525.8517272	744.5235836	768.80976845	12.3813702	-0.03011425	-0.36965192
0.0462	9.15772	0.0002148	0.0	0.0	0.0	0.00183766	0.0	0.0	2.2e-07	526.14739603	744.46662253	768.72327303	12.35863642	-0.02996582	-0.36958399
0.0463	9.17356	0.00021745	0.0	0.0	0.0	0.00183501	0.0	0.0	2.2e-07	526.44246387	744.40973927	768.63693163	12.3359438	-0.02981681	-0.36951618
0.0464	9.18938	0.00022012	0.0	0.0	0.0	0.00183234	0.0	0.0	2.2e-07	526.73693194	744.35293436	768.55074398	12.31329224	-0.02966725	-0.3694485
0.0465	9.20518	0.00022281	0.0	0.0	0.0	0.00182964	0.0	0.0	2.2e-07	527.03080148	744.29620832	768.46470978	12.29068167	-0.02951713	-0.36938093
0.0466	9.22096	0.00022553	0.0	0.0	0.0	0.00182692	0.0	0.0	2.3e-07	527.32407371	744.23956166	768.37882876	12.26811199	-0.02936647	-0.36931349
0.0467	9.23672	0.00022827	1e-08	0.0	0.0	0.00182418	0.0	0.0	2.3e-07	527.61674983	744.1829949	768.29310063	12.24558312	-0.02921528	-0.36924616
0.0468	9.25247	0.00023103	1e-08	0.0	0.0	0.00182142	0.0	0.0	2.3e-07	527.90883108	744.12650852	768.20752511	12.22309497	-0.02906357	-0.36917896
0.0469	9.26819	0.00023381	1e-08	0.0	0.0	0.00181863	0.0	0.0	2.3e-07	528.20031866	744.07010302	768.12210192	12.20064746	-0.02891135	-0.36911187
0.047	9.2839	0.00023661	1e-08	0.0	0.0	0.00181583	0.0	0.0	2.4e-07	528.49121378	744.01377887	768.03683078	12.17824049	-0.02875863	-0.36904491
0.0471	9.29959	0.00023944	1e-08	0.0	0.0	0.001813	0.0	0.0	2.4e-07	528.78151767	743.95753653	767.9517114	12.15587399	-0.02860543	-0.36897806
0.0472	9.31526	0.00024229	1e-08	0.0	0.0	0.00181015	0.0	0.0	2.4e-07	529.07123153	743.90137647	767.86674351	12.13354787	-0.02845174	-0.36891133
0.0473	9.33091	0.00024516	1e-08	0.0	0.0	0.00180727	0.0	0.0	2.5e-07	529.36035655	743.84529912	767.78192684	12.11126204	-0.02829759	-0.36884473
0.0474	9.34654	0.00024805	1e-08	0.0	0.0	0.00180438	0.0	0.0	2.5e-07	529.64889396	743.78930425	767.6972611	12.08901638	-0.02814357	-0.36877823
0.0475	9.36216	0.00025097	1e-08	0.0	0.0	0.00180146	0.0	0.0	2.5e-07	529.93684493	743.73339253	767.61274602	12.06681086	-0.0279887	-0.36871186
0.0476	9.37775	0.00025391	1e-08	0.0	0.0	0.00179852	0.0	0.0	2.5e-07	530.22421069	743.67756448	767.52838131	12.04464538	-0.02783341	-0.36864561
0.0477	9.39333	0.00025687	1e-08	0.0	0.0	0.00179555	0.0	0.0	2.6e-07	530.51099243	743.62182048	767.44416672	12.02251984	-0.02767773	-0.36857947
0.0478	9.40888	0.00025985	1e-08	0.0	0.0	0.00179257	0.0	0.0	2.6e-07	530.79719134	743.56616086	767.36010195	12.00043416	-0.02752166	-0.36851345
0.0479	9.42442	0.00026285	1e-08	0.0	0.0	0.00178956	0.0	0.0	2.6e-07	531.08280863	743.51058598	767.27618673	11.97838826	-0.02736521	-0.36844755
0.048	9.43994	0.00026588	1e-08	0.0	0.0	0.00178653	0.0	0.0	2.7e-07	531.36784547	743.45509615	767.1924208	11.95638204	-0.02720839	-0.36838177
0.0481	9.45544	0.00026893	1e-08	0.0	0.0	0.00178347	0.0	0.0	2.7e-07	531.65230307	743.39969171	767.10880388	11.93441543	-0.02705121	-0.3683161
0.0482	9.47093	0.000272	1e-08	0.0	0.0	0.0017804	1e-08	0.0	2.7e-07	531.93618261	743.34437295	767.02533569	11.91248834	-0.02689369	-0.36825055
0.0483	9.48639	0.0002751	1e-08	0.0	0.0	0.0017773	1e-08	0.0	2.8e-07	532.21948528	743.28914017	766.94201597	11.89060067	-0.02673584	-0.36818512
0.0484	9.50183	0.00027821	1e-08	0.0	0.0	0.00177418	1e-08	0.0	2.8e-07	532.50221227	743.23399366	766.85884444	11.86875236	-0.02657766	-0.3681198
0.0485	9.51726	0.00028135	1e-08	0.0	0.0	0.00177104	1e-08	0.0	2.8e-07	532.78436476	743.17893368	766.77582083	11.84694331	-0.02641916	-0.3680546
0.0486	9.53267	0.00028451	1e-08	0.0	0.0	0.00176787	1e-08	0.0	2.8e-07	533.06594392	743.12396069	766.69294488	11.82517331	-0.0262599	-0.36798952
0.0487	9.54805	0.0002877	1e-08	0.0	0.0	0.00176469	1e-08	0.0	2.9e-07	533.34695093	743.06907513	766.6102163	11.80344248	-0.02610065	-0.36792455
0.0488	9.56342	0.0002909	1e-08	0.0	0.0	0.00176148	1e-08	0.0	2.9e-07	533.62738697	743.01427704	766.52763485	11.78175066	-0.02594109	-0.36785969
0.0489	9.57877	0.00029413	1e-08	0.0	0.0	0.00175825	1e-08	0.0	2.9e-07	533.90725322	742.95956668	766.44520023	11.76009775	-0.02578122	-0.36779496
0.049	9.5941	0.00029738	1e-08	0.0	0.0	0.00175499	1e-08	0.0	3e-07	534.18655086	742.90494431	766.3629122	11.73848367	-0.02562106	-0.36773033
0.0491	9.60941	0.00030065	1e-08	0.0	0.0	0.00175172	1e-08	0.0	3e-07	534.46528105	742.85041016	766.28077048	11.71690833	-0.02546061	-0.36766582
0.0492	9.62471	0.00030395	1e-08	0.0	0.0	0.00174842	1e-08	0.0	3e-07	534.74344496	742.79596448	766.1987748	11.69537166	-0.02529988	-0.36760143
0.0493	9.63998	0.00030726	1e-08	0.0	0.0	0.0017451	1e-08	0.0	3.1e-07	535.02104378	742.7416075	766.11692491	11.67387355	-0.02513887	-0.36753715
0.0494	9.65524	0.0003106	1e-08	0.0	0.0	0.00174176	1e-08	0.0	3.1e-07	535.29807865	742.68733944	766.03522053	11.65241393	-0.02497759	-0.36747299
0.0495	9.67047	0.00031396	1e-08	0.0	0.0	0.00173839	1e-08	0.0	3.1e-07	535.57455075	742.63316051	765.9536614	11.63099272	-0.02481605	-0.36740894
0.0496	9.68569	0.00031735	1e-08	0.0	0.0	0.001735	1e-08	0.0	3.2e-07	535.85046124	742.57907093	765.87224726	11.60960982	-0.02465426	-0.367345
0.0497	9.70089	0.00032075	1e-08	0.0	0.0	0.00173159	1e-08	0.0	3.2e-07	536.12581128	742.5250709	765.79097784	11.58826516	-0.02449221	-0.36728118
0.0498	9.71607	0.00032418	1e-08	0.0	0.0	0.00172816	1e-08	0.0	3.2e-07	536.40060203	742.47116062	765.70985289	11.56695857	-0.0243298	-0.36721747
0.0499	9.73123	0.00032763	1e-08	0.0	0.0	0.00172471	1e-08	0.0	3.3e-07	536.67483464	742.41734031	765.62887213	11.54569009	-0.02416723	-0.36715387
0.05	9.74637	0.0003311	1e-08	0.0	0.0	0.00172124	1e-08	0.0	3.3e-07	536.94851027	742.36361014	765.54803532	11.52445958	-0.02400441	-0.36709039
0.05009	9.76149	0.00033459	1e-08	0.0	0.0	0.00171774	1e-08	0.0	3.3e-07	537.22163008	742.30997029	765.46734219	11.50326697	-0.02384136	-0.36702702
0.05019	9.7766	0.0003381	1e-08	0.0	0.0	0.00171422	1e-08	0.0	3.4e-07	537.49419521	742.25642094	765.38679247	11.48211215	-0.02367807	-0.36696376
0.05029	9.79168	0.00034164	1e-08	0.0	0.0	0.00171068	1e-08	0.0	3.4e-07	537.76620683	742.20296226	765.30638591	11.46099505	-0.02351455	-0.36690061
0.05039	9.80674	0.0003452	1e-08	0.0	0.0	0.00170712	1e-08	0.0	3.5e-07	538.03766608	742.14959442	765.22612226	11.43991559	-0.02335081	-0.36683758
0.05049	9.82179	0.00034878	1e-08	0.0	0.0	0.00170354	1e-08	0.0	3.5e-07	538.30857411	742.09631759	765.14600125	11.41887367	-0.02318684	-0.36677466
0.05059	9.83682	0.00035238	1e-08	0.0	0.0	0.00169993	1e-08	0.0	3.5e-07	538.57893206	742.04313192	765.06602262	11.39786922	-0.02302265	-0.36671185
0.05069	9.85182	0.000356	1e-08	0.0	0.0	0.0016963	1e-08	0.0	3.6e-07	538.84874108	741.99003757	764.98618612	11.37690214	-0.02285824	-0.36664915
0.05079	9.86681	0.00035964	1e-08	0.0	0.0	0.00169266	1e-08	0.0	3.6e-07	539.11800232	741.9370347	764.90649149	11.35597236	-0.02269362	-0.36658656
0.05089	9.88178	0.00036331	2e-08	0.0	0.0	0.00168899	1e-08	0.0	3.6e-07	539.38671691	741.88412346	764.82693848	11.33507978	-0.02252879	-0.36652409
0.05099	9.89673	0.000367	2e-08	0.0	0.0	0.00168529	1e-08	0.0	3.7e-07	539.65488599	741.83130398	764.74752683	11.31422433	-0.02236374	-0.36646173
0.05109	9.91166	0.0003707	2e-08	0.0	0.0	0.00168158	1e-08	0.0	3.7e-07	539.92251069	741.77857593	764.66825629	11.2934059	-0.02219898	-0.36639947
0.05119	9.92657	0.00037443	2e-08	0.0	0.0	0.00167785	1e-08	0.0	3.7e-07	540.18959216	741.7259395	764.58912661	11.27262443	-0.02203368	-0.36633733
0.05129	9.94147	0.00037818	2e-08	0.0	0.0	0.00167409	1e-08	0.0	3.8e-07	540.45613152	741.67339498	764.51013752	11.25187983	-0.0218682	-0.3662753
0.05139	9.95634	0.00038195	2e-08	0.0	0.0	0.00167032	1e-08	0.0	3.8e-07	540.72212991	741.62094247	764.43128878	11.23117202	-0.02170254	-0.36621337
0.05149	9.97119	0.00038574	2e-08	0.0	0.0	0.00166652	1e-08	0.0	3.9e-07	540.98758847	741.56858204	764.35258014	11.2105009	-0.02153671	-0.36615156
0.05159	9.98603	0.00038956	2e-08	0.0	0.0	0.00166271	1e-08	0.0	3.9e-07	541.25250832	741.51631378	764.27401134	11.1898664	-0.02137071	-0.36608986
0.05169	10.00084	0.00039339	2e-08	0.0	0.0	0.00165887	1e-08	0.0	3.9e-07	541.51689059	741.46413776	764.19558214	11.16926842	-0.02120454	-0.36602827
0.05179	10.01564	0.00039724	2e-08	0.0	0.0	0.00165501	1e-08	0.0	4e-07	541.7807364	741.41205405	764.11729228	11.14870689	-0.02103821	-0.36596678
0.05189	10.03042	0.00040112	2e-08	0.0	0.0	0.00165113	2e-08	0.0	4e-07	542.04404689	741.36006271	764.03914151	11.12818172	-0.02087172	-0.36590541
0.05199	10.04517	0.00040501	2e-08	0.0	0.0	0.00164723	2e-08	0.0	4.1e-07	542.30682318	741.30816381	763.96112959	11.10769282	-0.02070507	-0.36584414
0.05209	10.05991	0.00040893	2e-08	0.0	0.0	0.00164331	2e-08	0.0	4.1e-07	542.56906638	741.25635739	763.88325627	11.08724012	-0.02053826	-0.36578299
0.05219	10.07463	0.00041286	2e-08	0.0	0.0	0.00163937	2e-08	0.0	4.1e-07	542.83077762	741.2046435	763.80552129	11.06682352	-0.0203713	-0.36572194
0.05229	10.08933	0.00041682	2e-08	0.0	0.0	0.00163541	2e-08	0.0	4.2e-07	543.09195802	741.15302202	763.72792442	11.04644293	-0.02020452	-0.365661
0.05239	10.10401	0.00042079	2e-08	0.0	0.0	0.00163143	2e-08	0.0	4.2e-07	543.35260867	741.10149268	763.6504654	11.02609829	-0.02003737	-0.36560017
0.05249	10.11867	0.00042479	2e-08	0.0	0.0	0.00162743	2e-08	0.0	4.3e-07	543.6127307	741.05005576	763.57314399	11.00578949	-0.01987009	-0.36553945
0.05259	10.13331	0.00042881	2e-08	0.0	0.0	0.00162341	2e-08	0.0	4.3e-07	543.87232523	740.99871128	763.49595995	10.98551647	-0.01970268	-0.36547883
0.05269	10.14794	0.00043284	2e-08	0.0	0.0	0.00161937	2e-08	0.0	4.3e-07	544.13139337	740.94745922	763.41891303	10.96527913	-0.01953515	-0.36541833
0.05279	10.16254	0.00043689	2e-08	0.0	0.0	0.00161531	2e-08	0.0	4.4e-07	544.38993623	740.89629954	763.34200298	10.94507739	-0.0193675	-0.36535793
0.05289	10.17712	0.00044097	2e-08	0.0	0.0	0.00161123	2e-08	0.0	4.4e-07	544.64795492	740.84523224	763.26522956	10.92491116	-0.01919973	-0.36529763
0.05299	10.19169	0.00044506	3e-08	0.0	0.0	0.00160713	2e-08	0.0	4.5e-07	544.90545054	740.79425726	763.18859254	10.90478037	-0.01903185	-0.36523745
0.05309	10.20623	0.00044917	3e-08	0.0	0.0	0.00160301	2e-08	0.0	4.5e-07	545.16242421	740.74337457	763.11209166	10.88468492	-0.01886386	-0.36517737
0.05319	10.22075	0.0004533	3e-08	0.0	0.0	0.00159888	2e-08	0.0	4.5e-07	545.41887702	740.69258411	763.03572668	10.86462473	-0.01869576	-0.3651174
0.05329	10.23526	0.00045746	3e-08	0.0	0.0	0.00159472	2e-08	0.0	4.6e-07	545.67481007	740.64188583	762.95949737	10.84459973	-0.01852755	-0.36505753
0.05339	10.24975	0.00046162	3e-08	0.0	0.0	0.00159055	2e-08	0.0	4.6e-07	545.93022448	740.59127964	762.88340348	10.82460981	-0.01835923	-0.36499778
0.05349	10.26421	0.00046581	3e-08	0.0	0.0	0.00158635	2e-08	0.0	4.7e-07	546.18512133	740.54076549	762.80744478	10.80465489	-0.0181908	-0.36493812
0.05359	10.27866	0.00047002	3e-08	0.0	0.0	0.00158214	2e-08	0.0	4.7e-07	546.43950171	740.49034332	762.73162102	10.78473487	-0.01802223	-0.36487858
0.05369	10.29309	0.00047424	3e-08	0.0	0.0	0.00157791	2e-08	0.0	4.7e-07	546.69336672	740.44001302	762.65593196	10.76484972	-0.01785359	-0.36481914
0.05379	10.30749	0.00047849	3e-08	0.0	0.0	0.00157366	3e-08	0.0	4.8e-07	546.94671746	740.38977449	762.58037737	10.74499932	-0.01768486	-0.3647598
0.05389	10.32188	0.00048275	3e-08	0.0	0.0	0.0015694	3e-08	0.0	4.8e-07	547.19955502	740.33962763	762.50495701	10.72518359	-0.01751603	-0.36470057
0.05399	10.33625	0.00048703	3e-08	0.0	0.0	0.00156511	3e-08	0.0	4.9e-07	547.45188049	740.28957232	762.42967064	10.70540245	-0.0173471	-0.36464145
0.05409	10.3506	0.00049132	3e-08	0.0	0.0	0.00156081	3e-08	0.0	4.9e-07	547.70369496	740.23960844	762.35451803	10.68565582	-0.01717808	-0.36458243
0.05419	10.36493	0.00049564	3e-08	0.0	0.0	0.00155649	3e-08	0.0	5e-07	547.95499952	740.18973587	762.27949894	10.6659436	-0.01700897	-0.36452351
0.05429	10.37924	0.00049997	3e-08	0.0	0.0	0.00155215	3e-08	0.0	5e-07	548.20579525	740.13995447	762.20461313	10.64626571	-0.01683977	-0.3644647
0.05439	10.39353	0.00050432	3e-08	0.0	0.0	0.0015478	3e-08	0.0	5e-07	548.45608324	740.09026409	762.12986037	10.62662208	-0.01667047	-0.364406
0.05449	10.4078	0.00050869	3e-08	0.0	0.0	0.00154342	3e-08	0.0	5.1e-07	548.70586457	740.04066459	762.05524043	10.60701261	-0.01650109	-0.3643474
0.05459	10.42205	0.00051307	4e-08	0.0	0.0	0.00153903	3e-08	0.0	5.1e-07	548.95514031	739.99115581	761.98075307	10.58743723	-0.01633162	-0.3642889
0.05469	10.43628	0.00051747	4e-08	0.0	0.0	0.00153463	3e-08	0.0	5.2e-07	549.20391156	739.94173758	761.90639806	10.56789585	-0.01616206	-0.36423051
0.05479	10.45049	0.00052189	4e-08	0.0	0.0	0.0015302	3e-08	0.0	5.2e-07	549.45217938	739.89240986	761.83217516	10.54838832	-0.01599223	-0.36417222
0.05489	10.46468	0.00052632	4e-08	0.0	0.0	0.00152576	3e-08	0.0	5.3e-07	549.69994483	739.84317251	761.75808415	10.52891467	-0.01582244	-0.36411403
0.05499	10.47885	0.00053077	4e-08	0.0	0.0	0.00152131	3e-08	0.0	5.3e-07	549.947209	739.79402525	761.6841248	10.50947475	-0.01565255	-0.36405595
0.05509	10.49301	0.00053524	4e-08	0.0	0.0	0.00151684	3e-08	0.0	5.4e-07	550.19397297	739.7449679	761.61029686	10.4900685	-0.01548257	-0.36399797
0.05519	10.50714	0.00053972	4e-08	0.0	0.0	0.00151235	4e-08	1e-08	5.4e-07	550.44023779	739.69600029	761.53660012	10.47069582	-0.01531249	-0.36394009
0.05529	10.52125	0.00054422	4e-08	0.0	0.0	0.00150784	4e-08	1e-08	5.4e-07	550.68600454	739.6471222	761.46303434	10.45135664	-0.01514232	-0.36388232
0.05539	10.53534	0.00054873	4e-08	0.0	0.0	0.00150332	4e-08	1e-08	5.5e-07	550.93127429	739.59833343	761.38959929	10.43205086	-0.01497204	-0.36382465
0.05549	10.54942	0.00055326	4e-08	0.0	0.0	0.00149879	4e-08	1e-08	5.5e-07	551.1760481	739.54963379	761.31629475	10.41277841	-0.01480167	-0.36376708
0.05559	10.56347	0.0005578	4e-08	0.0	0.0	0.00149423	4e-08	1e-08	5.6e-07	551.42032704	739.50102305	761.24312049	10.3935392	-0.0146312	-0.36370962
0.05569	10.5775	0.00056236	4e-08	0.0	0.0	0.00148967	4e-08	1e-08	5.6e-07	551.66411216	739.45250099	761.17007628	10.37433314	-0.01446063	-0.36365225
0.05579	10.59152	0.00056694	5e-08	0.0	0.0	0.00148509	4e-08	1e-08	5.7e-07	551.90740452	739.40406738	761.09716189	10.35516015	-0.01428995	-0.36359499
0.05589	10.60551	0.00057153	5e-08	0.0	0.0	0.00148049	4e-08	1e-08	5.7e-07	552.15020518	739.35572198	761.0243771	10.33602016	-0.01411917	-0.36353783
0.05599	10.61948	0.00057613	5e-08	0.0	0.0	0.00147588	4e-08	1e-08	5.8e-07	552.3925152	739.30746457	760.95172167	10.31691304	-0.01394829	-0.36348077
0.05609	10.63344	0.00058075	5e-08	0.0	0.0	0.00147125	4e-08	1e-08	5.8e-07	552.63433561	739.25929495	760.8791954	10.29783876	-0.01377731	-0.36342381
0.05619	10.64737	0.00058538	5e-08	0.0	0.0	0.00146662	5e-08	1e-08	5.9e-07	552.87566748	739.21121282	760.80679805	10.27879722	-0.01360621	-0.36336696
0.05629	10.66128	0.00059003	5e-08	0.0	0.0	0.00146196	5e-08	1e-08	5.9e-07	553.11651186	739.16321794	760.7345294	10.25978832	-0.013435	-0.3633102
0.05639	10.67518	0.00059469	5e-08	0.0	0.0	0.00145729	5e-08	1e-08	6e-07	553.35686979	739.11531003	760.66238922	10.24081199	-0.01326368	-0.36325355
0.05649	10.68905	0.00059936	5e-08	0.0	0.0	0.00145261	5e-08	1e-08	6e-07	553.59674232	739.06748883	760.59037729	10.22186815	-0.01309224	-0.363197
0.05659	10.70291	0.00060405	5e-08	0.0	0.0	0.00144792	5e-08	1e-08	6e-07	553.8361305	739.01975407	760.51849339	10.2029567	-0.01292068	-0.36314055
0.05669	10.71674	0.00060875	6e-08	0.0	0.0	0.00144321	5e-08	1e-08	6.1e-07	554.07503537	738.97210546	760.44673731	10.18407757	-0.01274901	-0.36308419
0.05679	10.73055	0.00061347	6e-08	0.0	0.0	0.00143849	5e-08	1e-08	6.1e-07	554.31345796	738.92454272	760.3751088	10.16523067	-0.01257721	-0.36302794
0.05689	10.74435	0.00061819	6e-08	0.0	0.0	0.00143376	5e-08	1e-08	6.2e-07	554.55139932	738.87706557	760.30360767	10.14641592	-0.01240528	-0.36297179
0.05699	10.75812	0.00062293	6e-08	0.0	0.0	0.00142901	5e-08	1e-08	6.2e-07	554.78886048	738.8296737	760.23223368	10.12763323	-0.01223323	-0.36291574
0.05709	10.77188	0.00062768	6e-08	0.0	0.0	0.00142425	6e-08	1e-08	6.3e-07	555.02584248	738.78236681	760.16098662	10.10888252	-0.01206104	-0.36285979
0.05719	10.78561	0.00063245	6e-08	0.0	0.0	0.00141948	6e-08	1e-08	6.3e-07	555.26234635	738.7351446	760.08986626	10.0901637	-0.01188872	-0.36280393
0.05729	10.79932	0.00063722	6e-08	0.0	0.0	0.0014147	6e-08	1e-08	6.4e-07	555.4983731	738.6880067	760.0188724	10.0714767	-0.01171642	-0.36274818
0.05739	10.81302	0.00064201	6e-08	0.0	0.0	0.0014099	6e-08	1e-08	6.4e-07	555.73392377	738.64095281	759.9480048	10.05282142	-0.01154387	-0.36269252
0.05749	10.82669	0.00064681	6e-08	0.0	0.0	0.0014051	6e-08	1e-08	6.5e-07	555.9689994	738.59398262	759.87726326	10.03419779	-0.01137118	-0.36263697
0.05759	10.84034	0.00065162	7e-08	0.0	0.0	0.00140028	6e-08	1e-08	6.5e-07	556.20360099	738.54709579	759.80664756	10.01560572	-0.01119835	-0.36258151
0.05769	10.85398	0.00065644	7e-08	0.0	0.0	0.00139545	6e-08	1e-08	6.6e-07	556.43772958	738.50029198	759.73615748	9.99704512	-0.01102537	-0.36252615
0.05779	10.86759	0.00066127	7e-08	0.0	0.0	0.00139061	7e-08	1e-08	6.6e-07	556.67138619	738.45357086	759.66579281	9.97851592	-0.01085225	-0.3624709
0.05789	10.88118	0.00066612	7e-08	0.0	0.0	0.00138576	7e-08	1e-08	6.7e-07	556.90457183	738.40693207	759.59555333	9.96001803	-0.01067898	-0.36241573
0.05799	10.89475	0.00067097	7e-08	0.0	0.0	0.0013809	7e-08	1e-08	6.7e-07	557.13728751	738.36037525	759.52543883	9.94155136	-0.01050555	-0.36236067
0.05809	10.90831	0.00067583	7e-08	0.0	0.0	0.00137602	7e-08	1e-08	6.8e-07	557.36953426	738.31390005	759.45544908	9.92311583	-0.01033197	-0.36230571
0.05819	10.92184	0.00068071	7e-08	0.0	0.0	0.00137114	7e-08	1e-08	6.8e-07	557.60131309	738.2675061	759.38558389	9.90471136	-0.01015822	-0.36225084
0.05829	10.93535	0.00068559	7e-08	0.0	0.0	0.00136625	7e-08	1e-08	6.9e-07	557.83262499	738.22119303	759.31584303	9.88633786	-0.00998431	-0.36219607
0.05839	10.94884	0.00069048	8e-08	0.0	0.0	0.00136135	7e-08	1e-08	6.9e-07	558.06347098	738.17496046	759.2462263	9.86799525	-0.00981023	-0.3621414
0.05849	10.96231	0.00069539	8e-08	0.0	0.0	0.00135644	8e-08	1e-08	7e-07	558.29385207	738.12880803	759.17673348	9.84968345	-0.00963607	-0.36208682
0.05859	10.97577	0.0007003	8e-08	0.0	0.0	0.00135152	8e-08	1e-08	7e-07	558.52376924	738.08273538	759.10736436	9.83140237	-0.00946167	-0.36203235
0.05869	10.9892	0.00070522	8e-08	0.0	0.0	0.00134659	8e-08	1e-08	7.1e-07	558.7532235	738.03674209	759.03811873	9.81315192	-0.00928709	-0.36197797
0.05879	11.00261	0.00071015	8e-08	0.0	0.0	0.00134165	8e-08	1e-08	7.1e-07	558.98221585	737.99082777	758.96899639	9.79493204	-0.00911233	-0.36192368
0.05889	11.016	0.00071509	8e-08	0.0	0.0	0.00133671	8e-08	1e-08	7.2e-07	559.21074729	737.94499201	758.89999711	9.77674262	-0.00893739	-0.36186949
0.05899	11.02937	0.00072003	9e-08	0.0	0.0	0.00133175	9e-08	1e-08	7.2e-07	559.43881881	737.89923442	758.8311207	9.75858359	-0.00876226	-0.3618154
0.05909	11.04271	0.00072498	9e-08	0.0	0.0	0.00132679	9e-08	1e-08	7.3e-07	559.6664314	737.85355458	758.76236693	9.74045487	-0.00858693	-0.36176141
0.05919	11.05604	0.00072995	9e-08	0.0	0.0	0.00132182	9e-08	1e-08	7.3e-07	559.89358605	737.80795209	758.69373562	9.72235637	-0.00841141	-0.36170751
0.05929	11.06935	0.00073492	9e-08	0.0	0.0	0.00131684	9e-08	1e-08	7.4e-07	560.12028374	737.76242651	758.62522654	9.704288	-0.00823568	-0.36165371
0.05939	11.08264	0.00073989	9e-08	0.0	0.0	0.00131186	9e-08	1e-08	7.4e-07	560.34652547	737.71697744	758.55683949	9.68624968	-0.00805975	-0.3616
0.05949	11.09591	0.00074488	9e-08	0.0	0.0	0.00130686	9e-08	1e-08	7.5e-07	560.5723122	737.67160443	758.48857427	9.66824134	-0.00788361	-0.36154639
0.05959	11.10915	0.00074987	1e-07	0.0	0.0	0.00130186	1e-07	1e-08	7.5e-07	560.79764493	737.62630707	758.42043067	9.65026288	-0.00770725	-0.36149288
0.05969	11.12238	0.00075486	1e-07	0.0	0.0	0.00129686	1e-07	1e-08	7.6e-07	561.02252463	737.58108492	758.35240848	9.63231422	-0.0075307	-0.36143946
0.05979	11.13559	0.00075987	1e-07	0.0	0.0	0.00129185	1e-07	1e-08	7.6e-07	561.24695226	737.53593773	758.2845075	9.61439527	-0.0073539	-0.36138613
0.05989	11.14877	0.00076487	1e-07	0.0	0.0	0.00128683	1e-07	2e-08	7.7e-07	561.47092879	737.49086492	758.21672753	9.59650597	-0.00717687	-0.3613329
0.05999	11.16194	0.00076989	1e-07	0.0	0.0	0.0012818	1e-07	2e-08	7.7e-07	561.69445521	737.44586605	758.14906835	9.57864621	-0.00699962	-0.36127977
0.06009	11.17508	0.00077491	1e-07	0.0	0.0	0.00127677	1.1e-07	2e-08	7.8e-07	561.91753248	737.40094069	758.08152978	9.56081593	-0.00682212	-0.36122673
0.06019	11.18821	0.00077994	1.1e-07	0.0	0.0	0.00127174	1.1e-07	2e-08	7.8e-07	562.14016156	737.35608838	758.0141116	9.54301502	-0.00664438	-0.36117378
0.06029	11.20131	0.00078497	1.1e-07	0.0	0.0	0.0012667	1.1e-07	2e-08	7.9e-07	562.36234341	737.31130868	757.94681362	9.52524342	-0.00646639	-0.36112093
0.06039	11.21439	0.00079	1.1e-07	0.0	0.0	0.00126165	1.1e-07	2e-08	7.9e-07	562.58407899	737.26660114	757.87963562	9.50750103	-0.00628814	-0.36106818
0.06049	11.22745	0.00079505	1.1e-07	0.0	0.0	0.0012566	1.2e-07	2e-08	8e-07	562.80536926	737.22196529	757.81257742	9.48978778	-0.00610964	-0.36101551
0.06059	11.24049	0.00080009	1.1e-07	0.0	0.0	0.00125154	1.2e-07	2e-08	8e-07	563.02621518	737.17740069	757.74563881	9.47210358	-0.00593087	-0.36096294
0.06069	11.25352	0.00080514	1.2e-07	0.0	0.0	0.00124648	1.2e-07	2e-08	8.1e-07	563.24661769	737.13290687	757.67881959	9.45444834	-0.00575182	-0.36091047
0.06079	11.26651	0.00081019	1.2e-07	0.0	0.0	0.00124142	1.2e-07	2e-08	8.1e-07	563.46657775	737.08848336	757.61211956	9.43682199	-0.00557251	-0.36085809
0.06089	11.27949	0.00081525	1.2e-07	0.0	0.0	0.00123635	1.3e-07	2e-08	8.2e-07	563.6860963	737.04412971	757.54553853	9.41922443	-0.00539291	-0.3608058
0.06099	11.29245	0.00082031	1.2e-07	0.0	0.0	0.00123128	1.3e-07	2e-08	8.2e-07	563.90517427	736.99984557	757.47907629	9.40165558	-0.00521308	-0.36075361
0.06109	11.30539	0.00082538	1.2e-07	0.0	0.0	0.00122621	1.3e-07	2e-08	8.3e-07	564.12381263	736.95563045	757.41273265	9.38411537	-0.00503291	-0.3607015
0.06119	11.31831	0.00083044	1.3e-07	0.0	0.0	0.00122113	1.3e-07	2e-08	8.3e-07	564.34201229	736.91148384	757.3465074	9.36660371	-0.00485246	-0.3606495
0.06129	11.3312	0.00083551	1.3e-07	0.0	0.0	0.00121605	1.4e-07	2e-08	8.4e-07	564.5597742	736.86740527	757.28040036	9.34912052	-0.00467169	-0.36059758
0.06139	11.34408	0.00084059	1.3e-07	0.0	0.0	0.00121097	1.4e-07	2e-08	8.4e-07	564.77709929	736.82339428	757.21441133	9.3316657	-0.00449062	-0.36054576
0.06149	11.35693	0.00084566	1.3e-07	0.0	0.0	0.00120588	1.4e-07	2e-08	8.5e-07	564.99398849	736.7794504	757.1485401	9.31423918	-0.00430924	-0.36049403
0.06159	11.36977	0.00085074	1.3e-07	0.0	0.0	0.0012008	1.4e-07	2e-08	8.5e-07	565.21044273	736.73557315	757.0827865	9.29684088	-0.00412753	-0.36044239
0.06169	11.38258	0.00085582	1.4e-07	0.0	0.0	0.00119571	1.5e-07	2e-08	8.6e-07	565.42646294	736.69176208	757.01715031	9.27947071	-0.0039455	-0.36039084
0.06179	11.39537	0.0008609	1.4e-07	0.0	0.0	0.00119062	1.5e-07	2e-08	8.6e-07	565.64205003	736.64801671	756.95163136	9.26212859	-0.00376313	-0.36033939
0.06189	11.40814	0.00086598	1.4e-07	0.0	0.0	0.00118552	1.5e-07	2e-08	8.7e-07	565.85720492	736.60433657	756.88622943	9.24481443	-0.00358043	-0.36028803
0.06199	11.42089	0.00087106	1.4e-07	0.0	0.0	0.00118043	1.6e-07	2e-08	8.7e-07	566.07192853	736.56072118	756.82094435	9.22752815	-0.00339738	-0.36023676
0.06209	11.43362	0.00087614	1.5e-07	0.0	0.0	0.00117534	1.6e-07	2e-08	8.8e-07	566.28622178	736.51717007	756.75577592	9.21026967	-0.00321398	-0.36018558
0.06219	11.44633	0.00088123	1.5e-07	0.0	0.0	0.00117024	1.6e-07	2e-08	8.8e-07	566.50008557	736.47368281	756.69072394	9.19303889	-0.00303035	-0.36013449
0.06229	11.45902	0.00088631	1.5e-07	0.0	0.0	0.00116515	1.7e-07	2e-08	8.9e-07	566.71352081	736.43025897	756.62578823	9.17583575	-0.00284627	-0.36008349
0.06239	11.47168	0.0008914	1.5e-07	0.0	0.0	0.00116005	1.7e-07	3e-08	8.9e-07	566.92652841	736.38689804	756.56096859	9.15866015	-0.00266182	-0.36003259
0.06249	11.48433	0.00089648	1.6e-07	0.0	0.0	0.00115495	1.7e-07	3e-08	9e-07	567.13910927	736.34359953	756.49626484	9.14151202	-0.00247701	-0.35998178
0.06259	11.49695	0.00090156	1.6e-07	0.0	0.0	0.00114986	1.8e-07	3e-08	9e-07	567.35126428	736.300363	756.43167678	9.12439127	-0.00229181	-0.35993105
0.06269	11.50956	0.00090665	1.6e-07	0.0	0.0	0.00114476	1.8e-07	3e-08	9.1e-07	567.56299435	736.25718796	756.36720423	9.10729781	-0.00210624	-0.35988042
0.06279	11.52214	0.00091173	1.6e-07	0.0	0.0	0.00113967	1.8e-07	3e-08	9.1e-07	567.77430037	736.21407397	756.302847	9.09023157	-0.00192028	-0.35982988
0.06289	11.5347	0.00091681	1.7e-07	0.0	0.0	0.00113458	1.9e-07	3e-08	9.2e-07	567.98518322	736.17102054	756.23860489	9.07319246	-0.00173392	-0.35977943
0.06299	11.54724	0.00092189	1.7e-07	0.0	0.0	0.00112948	1.9e-07	3e-08	9.2e-07	568.1956438	736.12802722	756.17447772	9.05618039	-0.00154716	-0.35972907
0.06309	11.55976	0.00092697	1.7e-07	0.0	0.0	0.00112439	1.9e-07	3e-08	9.3e-07	568.40568298	736.08509355	756.11046531	9.03919529	-0.00135999	-0.3596788
0.06319	11.57226	0.00093205	1.7e-07	0.0	0.0	0.0011193	2e-07	3e-08	9.3e-07	568.61530166	736.04221906	756.04656746	9.02223706	-0.0011724	-0.35962862
0.06329	11.58473	0.00093712	1.8e-07	0.0	0.0	0.00111422	2e-07	3e-08	9.4e-07	568.8245007	735.9994033	755.982784	9.00530563	-0.0009844	-0.35957853
0.06339	11.59719	0.0009422	1.8e-07	0.0	0.0	0.00110913	2e-07	3e-08	9.4e-07	569.03328098	735.95664581	755.91911473	8.9884009	-0.00079607	-0.35952852
0.06349	11.60962	0.00094727	1.8e-07	0.0	0.0	0.00110405	2.1e-07	3e-08	9.5e-07	569.24164339	735.91394619	755.85555947	8.9715228	-0.0006073	-0.35947861
0.06359	11.62204	0.00095234	1.9e-07	0.0	0.0	0.00109897	2.1e-07	3e-08	9.5e-07	569.44958878	735.87130396	755.79211804	8.95467125	-0.00041805	-0.35942879
0.06369	11.63443	0.0009574	1.9e-07	0.0	0.0	0.00109389	2.1e-07	3e-08	9.6e-07	569.65711802	735.82871866	755.72879024	8.93784615	-0.00022837	-0.35937906
0.06379	11.6468	0.00096246	1.9e-07	0.0	0.0	0.00108881	2.2e-07	3e-08	9.6e-07	569.86423198	735.78618985	755.66557591	8.92104744	-3.824e-05	-0.35932941
0.06389	11.65915	0.00096752	1.9e-07	0.0	0.0	0.00108374	2.2e-07	3e-08	9.7e-07	570.0709315	735.74371708	755.60247486	8.90427502	0.00015234	-0.35927986
0.06399	11.67148	0.00097258	2e-07	0.0	0.0	0.00107868	2.3e-07	3e-08	9.7e-07	570.27721746	735.70129992	755.53948689	8.88752881	0.00034337	-0.35923039
0.06409	11.68378	0.00097763	2e-07	0.0	0.0	0.00107361	2.3e-07	3e-08	9.8e-07	570.48309071	735.65893793	755.47661184	8.87080873	0.00053487	-0.35918101
0.06419	11.69607	0.00098268	2e-07	0.0	0.0	0.00106855	2.4e-07	4e-08	9.8e-07	570.68855209	735.61663067	755.41384952	8.85411469	0.00072683	-0.35913173
0.06429	11.70833	0.00098772	2.1e-07	0.0	0.0	0.00106349	2.4e-07	4e-08	9.9e-07	570.89360245	735.57437772	755.35119975	8.83744662	0.00091927	-0.35908252
0.06439	11.72057	0.00099276	2.1e-07	0.0	0.0	0.00105844	2.4e-07	4e-08	9.9e-07	571.09824264	735.53217865	755.28866235	8.82080441	0.00111219	-0.35903341
0.06449	11.7328	0.00099779	2.1e-07	0.0	0.0	0.0010534	2.5e-07	4e-08	1e-06	571.30247349	735.49003303	755.22623713	8.80418801	0.00130559	-0.35898439
0.06459	11.745	0.00100282	2.2e-07	0.0	0.0	0.00104835	2.5e-07	4e-08	1e-06	571.50629585	735.44794044	755.16392393	8.78759731	0.00149949	-0.35893545
0.06469	11.75717	0.00100785	2.2e-07	0.0	0.0	0.00104332	2.6e-07	4e-08	1.01e-06	571.70971055	735.4059005	755.10172256	8.77103219	0.00169372	-0.3588866
0.06479	11.76933	0.00101286	2.2e-07	0.0	0.0	0.00103828	2.6e-07	4e-08	1.01e-06	571.91271843	735.36391281	755.03963285	8.75449264	0.00188856	-0.35883784
0.06489	11.78147	0.00101788	2.3e-07	0.0	0.0	0.00103326	2.7e-07	4e-08	1.02e-06	572.1153203	735.32197694	754.97765461	8.73797855	0.00208391	-0.35878917
0.06499	11.79358	0.00102289	2.3e-07	0.0	0.0	0.00102824	2.7e-07	4e-08	1.02e-06	572.31751701	735.28009249	754.91578767	8.72148984	0.00227977	-0.35874058
0.06509	11.80567	0.00102789	2.3e-07	0.0	0.0	0.00102322	2.8e-07	4e-08	1.03e-06	572.51930936	735.23825907	754.85403185	8.70502641	0.00247614	-0.35869209
0.06519	11.81774	0.00103288	2.4e-07	0.0	0.0	0.00101821	2.8e-07	4e-08	1.03e-06	572.72069817	735.19647628	754.79238698	8.68858819	0.00267303	-0.35864367
0.06529	11.82979	0.00103787	2.4e-07	0.0	0.0	0.00101321	2.8e-07	4e-08	1.04e-06	572.92168427	735.15474374	754.73085288	8.67217509	0.00287044	-0.35859535
0.06539	11.84182	0.00104285	2.4e-07	0.0	0.0	0.00100821	2.9e-07	4e-08	1.04e-06	573.12226846	735.11306107	754.66942938	8.65578703	0.00306838	-0.35854711
0.06549	11.85382	0.00104783	2.5e-07	0.0	0.0	0.00100322	2.9e-07	4e-08	1.05e-06	573.32245154	735.0714279	754.60811631	8.63942392	0.00326685	-0.35849896
0.06559	11.86581	0.0010528	2.5e-07	0.0	0.0	0.00099824	3e-07	4e-08	1.05e-06	573.52223434	735.02984386	754.54691348	8.62308569	0.00346587	-0.3584509
0.06569	11.87777	0.00105776	2.5e-07	0.0	0.0	0.00099326	3e-07	5e-08	1.06e-06	573.72161764	734.98830857	754.48582072	8.60677224	0.00366543	-0.35840292
0.06579	11.88971	0.00106271	2.6e-07	0.0	0.0	0.00098829	3.1e-07	5e-08	1.06e-06	573.92060225	734.9468217	754.42483787	8.5904835	0.00386555	-0.35835503
0.06589	11.90163	0.00106766	2.6e-07	0.0	0.0	0.00098333	3.2e-07	5e-08	1.07e-06	574.11918896	734.90538289	754.36396475	8.5742193	0.00406608	-0.35830722
0.06599	11.91353	0.0010726	2.6e-07	0.0	0.0	0.00097838	3.2e-07	5e-08	1.07e-06	574.31737858	734.86399182	754.30320119	8.55797969	0.00426727	-0.3582595
0.06609	11.9254	0.00107753	2.7e-07	0.0	0.0	0.00097343	3.3e-07	5e-08	1.08e-06	574.51517187	734.82264814	754.24254701	8.54176452	0.00446901	-0.35821187
0.06619	11.93726	0.00108245	2.7e-07	0.0	0.0	0.0009685	3.3e-07	5e-08	1.08e-06	574.71256964	734.78135152	754.18200206	8.52557372	0.00467132	-0.35816432
0.06629	11.94909	0.00108736	2.8e-07	0.0	0.0	0.00096357	3.4e-07	5e-08	1.09e-06	574.90957266	734.74010163	754.12156615	8.5094072	0.0048742	-0.35811686
0.06639	11.9609	0.00109227	2.8e-07	0.0	0.0	0.00095865	3.4e-07	5e-08	1.09e-06	575.10618171	734.69889815	754.06123912	8.49326487	0.00507765	-0.35806948
0.06649	11.97269	0.00109717	2.8e-07	0.0	0.0	0.00095374	3.5e-07	5e-08	1.1e-06	575.30239757	734.65774079	754.0010208	8.47714665	0.00528168	-0.35802219
0.06659	11.98445	0.00110205	2.9e-07	0.0	0.0	0.00094883	3.5e-07	5e-08	1.1e-06	575.498221	734.61662923	753.94091102	8.46105247	0.00548629	-0.35797499
0.06669	11.9962	0.00110693	2.9e-07	0.0	0.0	0.00094394	3.6e-07	5e-08	1.11e-06	575.69365278	734.57556318	753.88090961	8.44498222	0.0056915	-0.35792787
0.06679	12.00792	0.0011118	3e-07	0.0	0.0	0.00093905	3.7e-07	5e-08	1.11e-06	575.88869367	734.53454236	753.82101641	8.42893583	0.00589729	-0.35788083
0.06689	12.01962	0.00111666	3e-07	0.0	0.0	0.00093418	3.7e-07	6e-08	1.12e-06	576.08334443	734.49356649	753.76123125	8.41291322	0.00610368	-0.35783388
0.06699	12.0313	0.00112151	3e-07	0.0	0.0	0.00092931	3.8e-07	6e-08	1.12e-06	576.27760581	734.45263529	753.70155396	8.3969143	0.00631067	-0.35778701
0.06709	12.04296	0.00112635	3.1e-07	0.0	0.0	0.00092446	3.8e-07	6e-08	1.13e-06	576.47147859	734.41174852	753.64198438	8.38093899	0.00651826	-0.35774023
0.06719	12.05459	0.00113118	3.1e-07	0.0	0.0	0.00091961	3.9e-07	6e-08	1.13e-06	576.6649635	734.37090589	753.58252234	8.36498707	0.00672629	-0.35769353
0.06729	12.0662	0.001136	3.2e-07	0.0	0.0	0.00091478	4e-07	6e-08	1.14e-06	576.85806131	734.33010718	753.52316769	8.34905867	0.00693506	-0.35764692
0.06739	12.0778	0.00114081	3.2e-07	0.0	0.0	0.00090995	4e-07	6e-08	1.14e-06	577.05077274	734.28935214	753.46392024	8.33315362	0.00714443	-0.35760039
0.06749	12.08936	0.0011456	3.3e-07	0.0	0.0	0.00090514	4.1e-07	6e-08	1.15e-06	577.24309855	734.24864055	753.40477985	8.31727183	0.00735441	-0.35755395
0.06759	12.10091	0.00115039	3.3e-07	0.0	0.0	0.00090033	4.1e-07	6e-08	1.15e-06	577.43503946	734.20797219	753.34574634	8.30141322	0.00756502	-0.35750759
0.06769	12.11243	0.00115517	3.3e-07	0.0	0.0	0.00089554	4.2e-07	6e-08	1.16e-06	577.62659622	734.16734685	753.28681957	8.2855777	0.00777624	-0.35746131
0.06779	12.12394	0.00115993	3.4e-07	0.0	0.0	0.00089076	4.3e-07	6e-08	1.16e-06	577.81776955	734.12676432	753.22799935	8.26976518	0.00798809	-0.35741512
0.06789	12.13542	0.00116469	3.4e-07	0.0	0.0	0.00088599	4.3e-07	7e-08	1.17e-06	578.00856018	734.08622442	753.16928554	8.25397559	0.00820056	-0.35736901
0.06799	12.14687	0.00116943	3.5e-07	0.0	0.0	0.00088123	4.4e-07	7e-08	1.17e-06	578.19896883	734.04572697	753.11067797	8.23820883	0.00841366	-0.35732298
0.06809	12.15831	0.00117416	3.5e-07	0.0	0.0	0.00087648	4.5e-07	7e-08	1.18e-06	578.38899623	734.00527179	753.05217649	8.22246483	0.0086274	-0.35727704
0.06819	12.16972	0.00117888	3.6e-07	0.0	0.0	0.00087174	4.6e-07	7e-08	1.18e-06	578.57864308	733.96485872	752.99378093	8.20674349	0.00884177	-0.35723118
0.06829	12.18111	0.00118359	3.6e-07	0.0	0.0	0.00086702	4.6e-07	7e-08	1.19e-06	578.76791011	733.92448761	752.93549113	8.19104473	0.00905678	-0.3571854
0.06839	12.19248	0.00118828	3.7e-07	0.0	0.0	0.00086231	4.7e-07	7e-08	1.19e-06	578.95679802	733.88415829	752.87730694	8.17536831	0.00927228	-0.35713971
0.06849	12.20383	0.00119296	3.7e-07	0.0	0.0	0.0008576	4.8e-07	7e-08	1.2e-06	579.14530753	733.8438706	752.8192282	8.1597144	0.00948853	-0.3570941
0.06859	12.21515	0.00119763	3.8e-07	0.0	0.0	0.00085292	4.8e-07	7e-08	1.2e-06	579.33343934	733.80362445	752.76125475	8.14408281	0.00970541	-0.35704857
0.06869	12.22646	0.00120229	3.8e-07	0.0	0.0	0.00084824	4.9e-07	7e-08	1.2e-06	579.52119414	733.76341973	752.70338643	8.12847345	0.00992294	-0.35700312
0.06879	12.23774	0.00120694	3.9e-07	0.0	0.0	0.00084358	5e-07	8e-08	1.21e-06	579.70857263	733.72325634	752.6456231	8.11288624	0.01014111	-0.35695776
0.06889	12.24899	0.00121157	3.9e-07	0.0	0.0	0.00083893	5.1e-07	8e-08	1.21e-06	579.89557549	733.68313417	752.58796459	8.09732108	0.01035993	-0.35691248
0.06899	12.26023	0.00121619	4e-07	0.0	0.0	0.00083429	5.1e-07	8e-08	1.22e-06	580.08220343	733.64305315	752.53041075	8.08177789	0.0105794	-0.35686728
0.06909	12.27144	0.00122079	4e-07	0.0	0.0	0.00082967	5.2e-07	8e-08	1.22e-06	580.26845712	733.60301322	752.47296142	8.06625659	0.01079951	-0.35682217
0.06919	12.28263	0.00122538	4.1e-07	0.0	0.0	0.00082505	5.3e-07	8e-08	1.23e-06	580.45433724	733.5630143	752.41561646	8.05075708	0.01102027	-0.35677713
0.06929	12.2938	0.00122996	4.1e-07	0.0	0.0	0.00082046	5.4e-07	8e-08	1.23e-06	580.63984448	733.52305635	752.3583757	8.03527929	0.01124169	-0.35673218
0.06939	12.30494	0.00123453	4.2e-07	0.0	1e-08	0.00081587	5.5e-07	8e-08	1.24e-06	580.82497951	733.48313934	752.301239	8.01982312	0.01146376	-0.35668731
0.06949	12.31606	0.00123908	4.2e-07	0.0	1e-08	0.0008113	5.5e-07	8e-08	1.24e-06	581.00974299	733.44326324	752.24420621	8.00438849	0.01168649	-0.35664252
0.06959	12.32716	0.00124362	4.3e-07	0.0	1e-08	0.00080674	5.6e-07	9e-08	1.25e-06	581.1941356	733.40342803	752.18727716	7.98897513	0.01190974	-0.35659781
0.06969	12.33824	0.00124814	4.3e-07	0.0	1e-08	0.0008022	5.7e-07	9e-08	1.25e-06	581.37815801	733.36363362	752.13045172	7.97358325	0.01213374	-0.35655318
0.06979	12.34929	0.00125265	4.4e-07	0.0	1e-08	0.00079767	5.8e-07	9e-08	1.26e-06	581.56181087	733.32388007	752.07372974	7.95821263	0.01235838	-0.35650864
0.06989	12.36032	0.00125715	4.4e-07	0.0	1e-08	0.00079316	5.9e-07	9e-08	1.26e-06	581.74509484	733.28416742	752.01711105	7.9428632	0.01258368	-0.35646417
0.06999	12.37133	0.00126163	4.5e-07	0.0	1e-08	0.00078866	5.9e-07	9e-08	1.26e-06	581.92801057	733.24449568	751.96059552	7.92753485	0.01280963	-0.35641979
0.07009	12.38232	0.00126609	4.5e-07	0.0	1e-08	0.00078417	6e-07	9e-08	1.27e-06	582.11055872	733.2048649	751.904183	7.91222751	0.01303623	-0.35637549
0.07019	12.39328	0.00127055	4.6e-07	0.0	1e-08	0.0007797	6.1e-07	9e-08	1.27e-06	582.29273992	733.16527514	751.84787334	7.89694108	0.01326349	-0.35633127
0.07029	12.40422	0.00127498	4.6e-07	0.0	1e-08	0.00077524	6.2e-07	9e-08	1.28e-06	582.47455482	733.12572646	751.79166638	7.88167548	0.01349139	-0.35628713
0.07039	12.41514	0.00127941	4.7e-07	0.0	1e-08	0.0007708	6.3e-07	1e-07	1.28e-06	582.65600406	733.08621893	751.73556199	7.86643061	0.01371995	-0.35624307
0.07049	12.42603	0.00128381	4.7e-07	0.0	1e-08	0.00076637	6.4e-07	1e-07	1.29e-06	582.83708828	733.04675265	751.67956002	7.8512064	0.01394916	-0.35619909
0.07059	12.4369	0.0012882	4.8e-07	0.0	1e-08	0.00076196	6.5e-07	1e-07	1.29e-06	583.0178081	733.00732772	751.62366033	7.83600274	0.01417902	-0.35615519
0.07069	12.44775	0.00129258	4.9e-07	0.0	1e-08	0.00075756	6.6e-07	1e-07	1.3e-06	583.19816416	732.96794426	751.56786276	7.82081956	0.01440953	-0.35611137
0.07079	12.45858	0.00129694	4.9e-07	0.0	1e-08	0.00075318	6.7e-07	1e-07	1.3e-06	583.37815707	732.9286024	751.51216718	7.80565675	0.01464069	-0.35606763
0.07089	12.46938	0.00130129	5e-07	0.0	1e-08	0.00074881	6.8e-07	1e-07	1.3e-06	583.55778747	732.88930219	751.45657345	7.79051395	0.01487238	-0.35602397
0.07099	12.48016	0.00130562	5e-07	0.0	1e-08	0.00074446	6.8e-07	1e-07	1.31e-06	583.73705598	732.8500438	751.40108141	7.77539155	0.0151048	-0.35598039
0.07109	12.49092	0.00130993	5.1e-07	0.0	1e-08	0.00074012	6.9e-07	1.1e-07	1.31e-06	583.9159632	732.81082743	751.34569093	7.76028925	0.01533786	-0.35593689
0.07119	12.50165	0.00131423	5.2e-07	0.0	1e-08	0.0007358	7e-07	1.1e-07	1.32e-06	584.09450974	732.77165325	751.29040187	7.74520696	0.01557156	-0.35589347
0.07129	12.51236	0.00131852	5.2e-07	0.0	1e-08	0.0007315	7.1e-07	1.1e-07	1.32e-06	584.27269621	732.73252146	751.23521408	7.73014458	0.0158059	-0.35585013
0.07139	12.52305	0.00132278	5.3e-07	0.0	1e-08	0.00072721	7.2e-07	1.1e-07	1.33e-06	584.45052323	732.69343224	751.18012743	7.71510204	0.01604087	-0.35580687
0.07149	12.53372	0.00132703	5.3e-07	0.0	1e-08	0.00072294	7.3e-07	1.1e-07	1.33e-06	584.62799137	732.65438581	751.12514178	7.70007923	0.01627648	-0.35576369
0.07159	12.54436	0.00133127	5.4e-07	0.0	1e-08	0.00071868	7.4e-07	1.1e-07	1.33e-06	584.80510125	732.61538241	751.07025698	7.68507606	0.01651272	-0.35572058
0.07169	12.55498	0.00133549	5.5e-07	0.0	1e-08	0.00071444	7.5e-07	1.2e-07	1.34e-06	584.98185345	732.57642227	751.0154729	7.67009245	0.01674959	-0.35567756
0.07179	12.56557	0.00133969	5.5e-07	0.0	1e-08	0.00071021	7.6e-07	1.2e-07	1.34e-06	585.15824857	732.53750565	750.96078941	7.6551283	0.01698708	-0.35563462
0.07189	12.57614	0.00134388	5.6e-07	0.0	1e-08	0.00070601	7.7e-07	1.2e-07	1.35e-06	585.33428718	732.49863281	750.90620635	7.64018352	0.0172252	-0.35559175
0.07199	12.58669	0.00134805	5.6e-07	0.0	1e-08	0.00070181	7.8e-07	1.2e-07	1.35e-06	585.50996988	732.45980405	750.85172361	7.62525802	0.01746395	-0.35554896
0.07209	12.59722	0.0013522	5.7e-07	0.0	1e-08	0.00069764	8e-07	1.2e-07	1.36e-06	585.68529723	732.42101959	750.79734104	7.61035137	0.01770323	-0.35550626
0.07219	12.60772	0.00135634	5.8e-07	0.0	1e-08	0.00069348	8.1e-07	1.2e-07	1.36e-06	585.86026983	732.3822797	750.74305851	7.59546404	0.01794318	-0.35546363
0.07229	12.6182	0.00136046	5.8e-07	0.0	1e-08	0.00068934	8.2e-07	1.2e-07	1.36e-06	586.03488823	732.34358476	750.68887588	7.58059569	0.01818374	-0.35542108
0.07239	12.62866	0.00136456	5.9e-07	0.0	1e-08	0.00068521	8.3e-07	1.3e-07	1.37e-06	586.20915301	732.30493509	750.63479302	7.56574622	0.0184249	-0.3553786
0.07249	12.63909	0.00136864	6e-07	0.0	1e-08	0.0006811	8.4e-07	1.3e-07	1.37e-06	586.38306473	732.26633105	750.58080981	7.55091556	0.01866667	-0.35533621
0.07259	12.6495	0.00137271	6e-07	0.0	1e-08	0.00067701	8.5e-07	1.3e-07	1.38e-06	586.55662395	732.22777298	750.52692609	7.53610359	0.01890903	-0.35529389
0.07269	12.65988	0.00137676	6.1e-07	0.0	1e-08	0.00067293	8.6e-07	1.3e-07	1.38e-06	586.72983122	732.18926126	750.47314175	7.52131022	0.01915199	-0.35525165
0.07279	12.67024	0.0013808	6.2e-07	0.0	1e-08	0.00066887	8.7e-07	1.3e-07	1.38e-06	586.90268711	732.15079627	750.41945666	7.50653537	0.01939553	-0.35520949
0.07289	12.68058	0.00138482	6.2e-07	0.0	1e-08	0.00066483	8.8e-07	1.4e-07	1.39e-06	587.07519216	732.11237842	750.36587067	7.49177893	0.01963966	-0.35516741
0.07299	12.69089	0.00138882	6.3e-07	0.0	1e-08	0.00066081	8.9e-07	1.4e-07	1.39e-06	587.24734691	732.07400811	750.31238367	7.47704082	0.01988437	-0.35512541
0.07309	12.70119	0.0013928	6.4e-07	0.0	1e-08	0.0006568	9.1e-07	1.4e-07	1.4e-06	587.41915192	732.03568577	750.25899553	7.46232092	0.02012966	-0.35508348
0.07319	12.71145	0.00139677	6.4e-07	0.0	1e-08	0.00065281	9.2e-07	1.4e-07	1.4e-06	587.59060772	731.99741185	750.20570611	7.44761916	0.02037551	-0.35504163
0.07329	12.7217	0.00140071	6.5e-07	0.0	1e-08	0.00064884	9.3e-07	1.4e-07	1.4e-06	587.76171484	731.95918679	750.15251529	7.43293505	0.02062189	-0.35499986
0.07339	12.73192	0.00140465	6.6e-07	0.0	1e-08	0.00064488	9.4e-07	1.4e-07	1.41e-06	587.93247382	731.92101092	750.09942295	7.41826912	0.02086886	-0.35495816
0.07349	12.74211	0.00140856	6.6e-07	0.0	1e-08	0.00064094	9.5e-07	1.5e-07	1.41e-06	588.10288519	731.88288483	750.04642895	7.403621	0.02111638	-0.35491655
0.07359	12.75228	0.00141245	6.7e-07	0.0	1e-08	0.00063702	9.6e-07	1.5e-07	1.42e-06	588.27294947	731.84480899	749.99353317	7.3889906	0.02136445	-0.35487501
0.07369	12.76243	0.00141633	6.8e-07	0.0	1e-08	0.00063312	9.8e-07	1.5e-07	1.42e-06	588.44266719	731.80678393	749.9407355	7.37437782	0.02161306	-0.35483354
0.07379	12.77256	0.00142019	6.9e-07	0.0	1e-08	0.00062924	9.9e-07	1.5e-07	1.42e-06	588.61203885	731.76881015	749.88803579	7.35978256	0.0218622	-0.35479216
0.07389	12.78266	0.00142403	6.9e-07	0.0	1e-08	0.00062537	1e-06	1.5e-07	1.43e-06	588.78106499	731.73088818	749.83543394	7.34520472	0.02211188	-0.35475085
0.07399	12.79274	0.00142786	7e-07	0.0	1e-08	0.00062152	1.01e-06	1.6e-07	1.43e-06	588.9497461	731.69301859	749.78292981	7.3306442	0.02236208	-0.35470961
0.07409	12.80279	0.00143167	7.1e-07	0.0	1e-08	0.00061768	1.03e-06	1.6e-07	1.44e-06	589.1180827	731.65520191	749.73052329	7.3161009	0.0226128	-0.35466846
0.07419	12.81282	0.00143546	7.2e-07	0.0	1e-08	0.00061387	1.04e-06	1.6e-07	1.44e-06	589.28607528	731.61743874	749.67821426	7.30157471	0.02286403	-0.35462738
0.07429	12.82282	0.00143923	7.2e-07	0.0	1e-08	0.00061007	1.05e-06	1.6e-07	1.44e-06	589.45372435	731.57972965	749.62600259	7.28706555	0.02311576	-0.35458638
0.07439	12.8328	0.00144298	7.3e-07	0.0	1e-08	0.00060629	1.06e-06	1.6e-07	1.45e-06	589.62103041	731.54207525	749.57388817	7.2725733	0.02336799	-0.35454545
0.07449	12.84276	0.00144671	7.4e-07	0.0	1e-08	0.00060253	1.08e-06	1.7e-07	1.45e-06	589.78799394	731.50447617	749.52187088	7.25809787	0.02362071	-0.3545046
0.07459	12.8527	0.00145043	7.4e-07	0.0	1e-08	0.00059879	1.09e-06	1.7e-07	1.45e-06	589.95461522	731.46693294	749.46995066	7.24362177	0.02387389	-0.35446382
0.07469	12.8626	0.00145413	7.5e-07	0.0	1e-08	0.00059506	1.1e-06	1.7e-07	1.46e-06	590.12089473	731.42944622	749.4181274	7.22917396	0.02412756	-0.35442313
0.07479	12.87249	0.00145781	7.6e-07	0.0	1e-08	0.00059135	1.12e-06	1.7e-07	1.46e-06	590.28683304	731.3920167	749.36640096	7.21474173	0.0243817	-0.3543825
0.07489	12.88235	0.00146147	7.7e-07	0.0	1e-08	0.00058766	1.13e-06	1.7e-07	1.47e-06	590.4524306	731.35464505	749.31477123	7.20032491	0.02463631	-0.35434196
0.07499	12.89219	0.00146512	7.8e-07	0.0	1e-08	0.00058399	1.14e-06	1.8e-07	1.47e-06	590.61768786	731.31733194	749.2632381	7.18592329	0.02489136	-0.35430149
0.07509	12.902	0.00146875	7.8e-07	0.0	1e-08	0.00058034	1.16e-06	1.8e-07	1.47e-06	590.78260528	731.28007807	749.21180146	7.17153671	0.02514685	-0.35426109
0.07519	12.91179	0.00147235	7.9e-07	0.0	1e-08	0.0005767	1.17e-06	1.8e-07	1.48e-06	590.94718329	731.24288416	749.16046122	7.15716495	0.02540279	-0.35422077
0.07529	12.92155	0.00147594	8e-07	0.0	1e-08	0.00057309	1.19e-06	1.8e-07	1.48e-06	591.11142233	731.20575093	749.10921725	7.14280783	0.02565915	-0.35418053
0.07539	12.93129	0.00147951	8.1e-07	0.0	1e-08	0.00056949	1.2e-06	1.8e-07	1.48e-06	591.27532282	731.16867911	749.05806947	7.12846515	0.02591592	-0.35414036
0.07549	12.941	0.00148307	8.1e-07	0.0	1e-08	0.00056591	1.21e-06	1.9e-07	1.49e-06	591.4388852	731.13166946	749.00701778	7.11413671	0.02617311	-0.35410027
0.07559	12.95069	0.0014866	8.2e-07	0.0	1e-08	0.00056234	1.23e-06	1.9e-07	1.49e-06	591.60210987	731.09472274	748.95606206	7.09982229	0.0264307	-0.35406025
0.07569	12.96036	0.00149012	8.3e-07	0.0	1e-08	0.0005588	1.24e-06	1.9e-07	1.49e-06	591.76499726	731.05783973	748.90520223	7.0855217	0.02668869	-0.35402031
0.07579	12.97	0.00149362	8.4e-07	0.0	1e-08	0.00055527	1.26e-06	1.9e-07	1.5e-06	591.92754784	731.0210212	748.85443816	7.07124769	0.02694706	-0.35398045
0.07589	12.97962	0.0014971	8.5e-07	0.0	1e-08	0.00055176	1.27e-06	2e-07	1.5e-06	592.08976221	730.98426788	748.8037697	7.0569786	0.02720581	-0.35394066
0.07599	12.98921	0.00150056	8.6e-07	0.0	1e-08	0.00054827	1.29e-06	2e-07	1.5e-06	592.25164061	730.94758067	748.75319682	7.04272345	0.02746492	-0.35390094
0.07609	12.99878	0.001504	8.6e-07	0.0	1e-08	0.0005448	1.3e-06	2e-07	1.51e-06	592.41318345	730.91096038	748.7027194	7.02848206	0.02772438	-0.3538613
0.07619	13.00832	0.00150743	8.7e-07	0.0	1e-08	0.00054135	1.32e-06	2e-07	1.51e-06	592.57439111	730.87440786	748.65233735	7.01425428	0.02798419	-0.35382173
0.07629	13.01784	0.00151083	8.8e-07	0.0	1e-08	0.00053791	1.33e-06	2.1e-07	1.51e-06	592.73526401	730.83792397	748.60205058	7.00003996	0.02824434	-0.35378224
0.07639	13.02733	0.00151422	8.9e-07	0.0	1e-08	0.00053449	1.35e-06	2.1e-07	1.52e-06	592.89580254	730.80150959	748.551859	6.98583895	0.02850481	-0.35374282
0.07649	13.0368	0.00151759	9e-07	0.0	1e-08	0.00053109	1.36e-06	2.1e-07	1.52e-06	593.05600707	730.76516559	748.5017625	6.97165107	0.0287656	-0.35370348
0.07659	13.04625	0.00152094	9e-07	0.0	1e-08	0.00052771	1.38e-06	2.1e-07	1.52e-06	593.215878	730.72889288	748.45176101	6.95747617	0.0290267	-0.35366421
0.07669	13.05567	0.00152428	9.1e-07	0.0	1e-08	0.00052435	1.39e-06	2.2e-07	1.53e-06	593.3754157	730.69269237	748.40185442	6.94331409	0.02928809	-0.35362502
0.07679	13.06506	0.00152759	9.2e-07	0.0	1e-08	0.000521	1.41e-06	2.2e-07	1.53e-06	593.53462056	730.65656499	748.35204265	6.92916467	0.02954977	-0.3535859
0.07689	13.07443	0.00153089	9.3e-07	0.0	1e-08	0.00051768	1.42e-06	2.2e-07	1.54e-06	593.69349292	730.62051167	748.30232562	6.91502775	0.02981171	-0.35354686
0.07699	13.08377	0.00153417	9.4e-07	0.0	1e-08	0.00051437	1.44e-06	2.2e-07	1.54e-06	593.85203318	730.58453338	748.25270323	6.90090316	0.03007393	-0.35350789
0.07709	13.09309	0.00153742	9.5e-07	0.0	1e-08	0.00051108	1.45e-06	2.2e-07	1.54e-06	594.01024229	730.54863099	748.20317522	6.88682475	0.03033643	-0.35346899
0.07719	13.10239	0.00154067	9.6e-07	0.0	1e-08	0.00050781	1.47e-06	2.3e-07	1.54e-06	594.16812029	730.51280553	748.1537416	6.8727351	0.03059915	-0.35343017
0.07729	13.11166	0.00154389	9.7e-07	0.0	1e-08	0.00050456	1.49e-06	2.3e-07	1.55e-06	594.32566751	730.477058	748.1044023	6.858659	0.0308621	-0.35339142
0.07739	13.1209	0.00154709	9.7e-07	0.0	1e-08	0.00050132	1.5e-06	2.3e-07	1.55e-06	594.48288434	730.4413894	748.05515721	6.84459644	0.03112527	-0.35335275
0.07749	13.13012	0.00155028	9.8e-07	0.0	1e-08	0.0004981	1.52e-06	2.4e-07	1.55e-06	594.63977116	730.40580075	748.00600625	6.8305474	0.03138864	-0.35331415
0.07759	13.13932	0.00155345	9.9e-07	0.0	1e-08	0.00049491	1.53e-06	2.4e-07	1.56e-06	594.79632836	730.37029309	747.95694931	6.81651187	0.03165222	-0.35327563
0.07769	13.14849	0.00155659	1e-06	0.0	1e-08	0.00049173	1.55e-06	2.4e-07	1.56e-06	594.95255633	730.33486745	747.90798632	6.80248986	0.03191597	-0.35323717
0.07779	13.15763	0.00155973	1.01e-06	0.0	1e-08	0.00048856	1.57e-06	2.4e-07	1.56e-06	595.10845544	730.2995249	747.85911717	6.78848135	0.0321799	-0.3531988
0.07789	13.16675	0.00156284	1.02e-06	0.0	1e-08	0.00048542	1.58e-06	2.5e-07	1.57e-06	595.26402608	730.2642665	747.81034177	6.77448636	0.03244399	-0.35316049
0.07799	13.17584	0.00156593	1.03e-06	0.0	1e-08	0.00048229	1.6e-06	2.5e-07	1.57e-06	595.41926864	730.22909334	747.76166002	6.76050489	0.03270823	-0.35312226
0.07809	13.18491	0.00156901	1.04e-06	0.0	1e-08	0.00047919	1.62e-06	2.5e-07	1.57e-06	595.5741835	730.19400652	747.71307184	6.74653695	0.03297261	-0.3530841
0.07819	13.19395	0.00157207	1.05e-06	0.0	2e-08	0.0004761	1.64e-06	2.5e-07	1.58e-06	595.72877103	730.15900714	747.66457713	6.73258256	0.03323711	-0.35304602
0.07829	13.20297	0.0015751	1.05e-06	0.0	2e-08	0.00047302	1.65e-06	2.6e-07	1.58e-06	595.88303158	730.12409628	747.6161758	6.71863822	0.03350176	-0.35300801
0.07839	13.21196	0.00157813	1.06e-06	0.0	2e-08	0.00046997	1.67e-06	2.6e-07	1.58e-06	596.03696552	730.08927505	747.56786777	6.70470984	0.03376648	-0.35297007
0.07849	13.22092	0.00158113	1.07e-06	0.0	2e-08	0.00046693	1.69e-06	2.6e-07	1.59e-06	596.19057326	730.05454465	747.51965294	6.69079489	0.03403129	-0.35293221
0.07859	13.22986	0.00158411	1.08e-06	0.0	2e-08	0.00046392	1.7e-06	2.6e-07	1.59e-06	596.34385516	730.01990622	747.47153121	6.67689341	0.03429617	-0.35289442
0.07869	13.23878	0.00158708	1.09e-06	0.0	2e-08	0.00046092	1.72e-06	2.7e-07	1.59e-06	596.49681161	729.98536094	747.4235025	6.66300541	0.03456112	-0.3528567
0.07879	13.24767	0.00159003	1.1e-06	0.0	2e-08	0.00045794	1.74e-06	2.7e-07	1.59e-06	596.64944299	729.95090999	747.3755667	6.64913092	0.03482611	-0.35281905
0.07889	13.25653	0.00159296	1.11e-06	0.0	2e-08	0.00045497	1.76e-06	2.7e-07	1.6e-06	596.80174966	729.91655457	747.32772373	6.63526997	0.03509113	-0.35278148
0.07899	13.26537	0.00159587	1.12e-06	0.0	2e-08	0.00045203	1.78e-06	2.8e-07	1.6e-06	596.95373202	729.88229588	747.27997349	6.6214226	0.03535618	-0.35274398
0.07909	13.27418	0.00159876	1.13e-06	0.0	2e-08	0.0004491	1.79e-06	2.8e-07	1.6e-06	597.10539043	729.84813515	747.23231589	6.60758885	0.03562123	-0.35270656
0.07919	13.28296	0.00160164	1.14e-06	0.0	2e-08	0.00044619	1.81e-06	2.8e-07	1.61e-06	597.25672527	729.8140736	747.18475084	6.59376877	0.03588627	-0.3526692
0.07929	13.29172	0.0016045	1.15e-06	0.0	2e-08	0.0004433	1.83e-06	2.8e-07	1.61e-06	597.40773692	729.7801125	747.13727824	6.57996239	0.0361513	-0.35263192
0.07939	13.30046	0.00160734	1.16e-06	0.0	2e-08	0.00044042	1.85e-06	2.9e-07	1.61e-06	597.55842577	729.74625308	747.089898	6.56616978	0.03641629	-0.35259471
0.07949	13.30917	0.00161016	1.17e-06	0.0	2e-08	0.00043757	1.87e-06	2.9e-07	1.62e-06	597.708792	729.71249663	747.04261008	6.55234093	0.03668129	-0.35255758
0.07959	13.31785	0.00161297	1.18e-06	0.0	2e-08	0.00043473	1.89e-06	2.9e-07	1.62e-06	597.85883502	729.6788444	746.99541467	6.53855831	0.03694619	-0.35252051
0.07969	13.3265	0.00161575	1.19e-06	0.0	2e-08	0.00043191	1.9e-06	3e-07	1.62e-06	598.00855593	729.64529769	746.94831147	6.52478664	0.03721102	-0.35248352
0.07979	13.33513	0.00161852	1.2e-06	0.0	2e-08	0.0004291	1.92e-06	3e-07	1.62e-06	598.15795504	729.61185782	746.9013004	6.51102574	0.03747576	-0.3524466
0.07989	13.34374	0.00162127	1.21e-06	0.0	2e-08	0.00042632	1.94e-06	3e-07	1.63e-06	598.30703265	729.57852611	746.85438138	6.49727541	0.03774039	-0.35240976
0.07999	13.35231	0.00162401	1.22e-06	0.0	2e-08	0.00042355	1.96e-06	3.1e-07	1.63e-06	598.45578906	729.54530389	746.80755436	6.48353543	0.03800491	-0.35237298
0.08009	13.36086	0.00162672	1.23e-06	0.0	2e-08	0.0004208	1.98e-06	3.1e-07	1.63e-06	598.60422457	729.5121925	746.76081925	6.46980559	0.03826929	-0.35233628
0.08019	13.36939	0.00162942	1.24e-06	0.0	2e-08	0.00041807	2e-06	3.1e-07	1.63e-06	598.75233947	729.4791933	746.71417599	6.45608567	0.03853353	-0.35229965
0.08029	13.37789	0.0016321	1.25e-06	0.0	2e-08	0.00041535	2.02e-06	3.1e-07	1.64e-06	598.90013404	729.44630765	746.66762452	6.44237545	0.0387976	-0.35226309
0.08039	13.38636	0.00163476	1.26e-06	0.0	2e-08	0.00041265	2.04e-06	3.2e-07	1.64e-06	599.04760856	729.41353693	746.62116477	6.42867468	0.0390615	-0.35222661
0.08049	13.3948	0.00163741	1.27e-06	0.0	2e-08	0.00040997	2.06e-06	3.2e-07	1.64e-06	599.1947633	729.38088254	746.57479668	6.41498315	0.0393252	-0.35219019
0.08059	13.40322	0.00164004	1.28e-06	0.0	2e-08	0.00040731	2.08e-06	3.2e-07	1.65e-06	599.34159852	729.34834588	746.52852018	6.40130059	0.0395887	-0.35215385
0.08069	13.41161	0.00164265	1.29e-06	0.0	2e-08	0.00040466	2.1e-06	3.3e-07	1.65e-06	599.48811449	729.31592835	746.48233522	6.38762675	0.03985197	-0.35211758
0.08079	13.41998	0.00164524	1.3e-06	0.0	2e-08	0.00040203	2.12e-06	3.3e-07	1.65e-06	599.63431138	729.28363146	746.43624176	6.37395646	0.04011513	-0.35208138
0.08089	13.42832	0.00164781	1.31e-06	0.0	2e-08	0.00039942	2.14e-06	3.3e-07	1.65e-06	599.78018946	729.2514566	746.39023974	6.36029772	0.04037796	-0.35204526
0.08099	13.43663	0.00165037	1.32e-06	0.0	2e-08	0.00039683	2.16e-06	3.4e-07	1.66e-06	599.92574899	729.21940524	746.3443291	6.34664668	0.04064051	-0.3520092
0.08109	13.44492	0.00165291	1.33e-06	0.0	2e-08	0.00039425	2.18e-06	3.4e-07	1.66e-06	600.0709902	729.18747883	746.29850979	6.33300302	0.04090279	-0.35197322
0.08119	13.45318	0.00165544	1.34e-06	0.0	2e-08	0.00039169	2.2e-06	3.4e-07	1.66e-06	600.2159133	729.15567886	746.25278176	6.31936646	0.04116477	-0.35193731
0.08129	13.46141	0.00165794	1.35e-06	0.0	2e-08	0.00038915	2.22e-06	3.5e-07	1.66e-06	600.36051851	729.12400681	746.20714497	6.30573667	0.04142644	-0.35190147
0.08139	13.46961	0.00166043	1.36e-06	0.0	2e-08	0.00038662	2.24e-06	3.5e-07	1.67e-06	600.50480603	729.09246419	746.16159937	6.29211335	0.04168779	-0.3518657
0.08149	13.47779	0.0016629	1.37e-06	0.0	2e-08	0.00038411	2.26e-06	3.5e-07	1.67e-06	600.64877607	729.06105251	746.11614493	6.27849616	0.04194879	-0.35183001
0.08159	13.48594	0.00166536	1.38e-06	0.0	2e-08	0.00038162	2.28e-06	3.6e-07	1.67e-06	600.79242881	729.0297733	746.0707816	6.26488479	0.04220944	-0.35179438
0.08169	13.49406	0.0016678	1.39e-06	0.0	2e-08	0.00037914	2.3e-06	3.6e-07	1.67e-06	600.93576443	728.9986281	746.02550935	6.25127889	0.04246971	-0.35175883
0.08179	13.50216	0.00167022	1.4e-06	0.0	2e-08	0.00037668	2.32e-06	3.6e-07	1.68e-06	601.0787831	728.96761847	745.98032814	6.23767811	0.04272959	-0.35172335
0.08189	13.51023	0.00167262	1.41e-06	0.0	2e-08	0.00037424	2.34e-06	3.7e-07	1.68e-06	601.221485	728.93674595	745.93523794	6.22408212	0.04298906	-0.35168794
0.08199	13.51827	0.00167501	1.42e-06	0.0	2e-08	0.00037182	2.36e-06	3.7e-07	1.68e-06	601.36387042	728.90601221	745.89023868	6.21050582	0.04324827	-0.3516526
0.08209	13.52629	0.00167738	1.43e-06	0.0	2e-08	0.00036941	2.39e-06	3.7e-07	1.68e-06	601.50593964	728.8754189	745.8453303	6.19692349	0.04350694	-0.35161733
0.08219	13.53428	0.00167974	1.44e-06	0.0	2e-08	0.00036702	2.41e-06	3.8e-07	1.69e-06	601.64769266	728.84496755	745.80051281	6.18334571	0.04376515	-0.35158213
0.08229	13.54224	0.00168208	1.45e-06	0.0	2e-08	0.00036464	2.43e-06	3.8e-07	1.69e-06	601.78912963	728.81465977	745.75578619	6.16977216	0.04402291	-0.35154701
0.08239	13.55017	0.0016844	1.46e-06	0.0	2e-08	0.00036228	2.45e-06	3.8e-07	1.69e-06	601.93025069	728.7844972	745.71115041	6.15620255	0.04428018	-0.35151196
0.08249	13.55807	0.0016867	1.47e-06	0.0	2e-08	0.00035994	2.47e-06	3.9e-07	1.69e-06	602.07105599	728.75448148	745.66660545	6.14263655	0.04453696	-0.35147697
0.08259	13.56595	0.00168899	1.48e-06	0.0	2e-08	0.00035761	2.49e-06	3.9e-07	1.7e-06	602.21154564	728.72461429	745.62215128	6.12907387	0.04479323	-0.35144206
0.08269	13.5738	0.00169126	1.5e-06	0.0	2e-08	0.0003553	2.52e-06	3.9e-07	1.7e-06	602.35171978	728.69489729	745.5777879	6.11551418	0.04504897	-0.35140722
0.08279	13.58162	0.00169352	1.51e-06	0.0	2e-08	0.00035301	2.54e-06	4e-07	1.7e-06	602.49157852	728.66533217	745.53351527	6.10195715	0.04530416	-0.35137246
0.08289	13.58942	0.00169575	1.52e-06	0.0	2e-08	0.00035073	2.56e-06	4e-07	1.7e-06	602.63112197	728.63592062	745.4893334	6.08840247	0.0455588	-0.35133776
0.08299	13.59719	0.00169798	1.53e-06	0.0	2e-08	0.00034847	2.58e-06	4e-07	1.7e-06	602.77035022	728.60666436	745.44524226	6.07484979	0.04581286	-0.35130313
0.08309	13.60493	0.00170018	1.54e-06	0.0	2e-08	0.00034622	2.6e-06	4.1e-07	1.71e-06	602.90926337	728.57756511	745.40124185	6.06129879	0.04606632	-0.35126858
0.08319	13.61264	0.00170237	1.55e-06	0.0	2e-08	0.00034399	2.63e-06	4.1e-07	1.71e-06	603.04786155	728.54862462	745.35733215	6.04779286	0.04631927	-0.3512341
0.08329	13.62032	0.00170455	1.56e-06	0.0	2e-08	0.00034178	2.65e-06	4.2e-07	1.71e-06	603.18614591	728.51984477	745.31351283	6.03425995	0.04657153	-0.35119968
0.08339	13.62797	0.00170671	1.57e-06	0.0	2e-08	0.00033958	2.67e-06	4.2e-07	1.71e-06	603.32411579	728.49122723	745.26978412	6.02073037	0.04682316	-0.35116534
0.08349	13.6356	0.00170885	1.58e-06	0.0	2e-08	0.0003374	2.69e-06	4.2e-07	1.72e-06	603.46177132	728.4627738	745.22614598	6.00720399	0.04707413	-0.35113107
0.08359	13.6432	0.00171097	1.59e-06	0.0	3e-08	0.00033523	2.72e-06	4.3e-07	1.72e-06	603.5991126	728.43448625	745.18259841	5.99368071	0.04732443	-0.35109687
0.08369	13.65077	0.00171309	1.6e-06	0.0	3e-08	0.00033308	2.74e-06	4.3e-07	1.72e-06	603.73613978	728.40636642	745.13914138	5.98016044	0.04757404	-0.35106275
0.08379	13.65831	0.00171518	1.62e-06	0.0	3e-08	0.00033095	2.76e-06	4.3e-07	1.72e-06	603.87285295	728.37841611	745.09577489	5.96664306	0.04782295	-0.35102869
0.08389	13.66583	0.00171726	1.63e-06	0.0	3e-08	0.00032883	2.78e-06	4.4e-07	1.72e-06	604.00925223	728.35063718	745.05249891	5.9531285	0.04807113	-0.3509947
0.08399	13.67331	0.00171932	1.64e-06	0.0	3e-08	0.00032673	2.81e-06	4.4e-07	1.73e-06	604.14533775	728.32303147	745.00931343	5.93961666	0.04831859	-0.35096079
0.08409	13.68077	0.00172137	1.65e-06	0.0	3e-08	0.00032464	2.83e-06	4.4e-07	1.73e-06	604.2811096	728.29560085	744.96621844	5.92610746	0.04856528	-0.35092695
0.08419	13.6882	0.0017234	1.66e-06	0.0	3e-08	0.00032257	2.85e-06	4.5e-07	1.73e-06	604.41656791	728.26834721	744.92321393	5.91260083	0.04881121	-0.35089317
0.08429	13.6956	0.00172542	1.67e-06	0.0	3e-08	0.00032051	2.88e-06	4.5e-07	1.73e-06	604.55171276	728.24127243	744.88029987	5.89909669	0.04905635	-0.35085947
0.08439	13.70297	0.00172742	1.68e-06	0.0	3e-08	0.00031847	2.9e-06	4.6e-07	1.73e-06	604.68654428	728.21437842	744.83747627	5.88559498	0.04930069	-0.35082584
0.08449	13.71031	0.00172941	1.69e-06	0.0	3e-08	0.00031644	2.92e-06	4.6e-07	1.74e-06	604.82106201	728.18766724	744.79474327	5.87205575	0.04954432	-0.35079228
0.08459	13.71763	0.00173138	1.7e-06	0.0	3e-08	0.00031443	2.95e-06	4.6e-07	1.74e-06	604.95526611	728.1611408	744.75210085	5.85854569	0.04978704	-0.3507588
0.08469	13.72491	0.00173333	1.72e-06	0.0	3e-08	0.00031243	2.97e-06	4.7e-07	1.74e-06	605.08915685	728.13480101	744.70954894	5.84503578	0.0500289	-0.35072538
0.08479	13.73217	0.00173527	1.73e-06	0.0	3e-08	0.00031045	2.99e-06	4.7e-07	1.74e-06	605.22273428	728.10864986	744.66708754	5.83152579	0.0502699	-0.35069203
0.08489	13.73939	0.0017372	1.74e-06	0.0	3e-08	0.00030849	3.02e-06	4.7e-07	1.74e-06	605.35599846	728.08268933	744.62471667	5.81801548	0.05051002	-0.35065876
0.08499	13.74659	0.00173911	1.75e-06	0.0	3e-08	0.00030653	3.04e-06	4.8e-07	1.75e-06	605.48894942	728.05692142	744.58243634	5.80450463	0.05074924	-0.35062556
0.08509	13.75376	0.001741	1.76e-06	0.0	3e-08	0.0003046	3.07e-06	4.8e-07	1.75e-06	605.62158719	728.03134817	744.54024655	5.790993	0.05098755	-0.35059242
0.08519	13.7609	0.00174289	1.77e-06	0.0	3e-08	0.00030268	3.09e-06	4.9e-07	1.75e-06	605.75391181	728.0059716	744.49814731	5.77748036	0.05122492	-0.35055936
0.08529	13.76801	0.00174475	1.78e-06	0.0	3e-08	0.00030077	3.11e-06	4.9e-07	1.75e-06	605.8859233	727.98079377	744.45613864	5.76396646	0.05146135	-0.35052637
0.08539	13.77509	0.0017466	1.8e-06	0.0	3e-08	0.00029888	3.14e-06	4.9e-07	1.75e-06	606.01762167	727.95581675	744.41422055	5.75045108	0.05169681	-0.35049345
0.08549	13.78214	0.00174844	1.81e-06	0.0	3e-08	0.000297	3.16e-06	5e-07	1.76e-06	606.14900695	727.93104262	744.37239307	5.73693396	0.05193128	-0.35046061
0.08559	13.78916	0.00175026	1.82e-06	0.0	3e-08	0.00029514	3.19e-06	5e-07	1.76e-06	606.28007913	727.90647347	744.33065621	5.72341486	0.05216476	-0.35042783
0.08569	13.79616	0.00175207	1.83e-06	0.0	3e-08	0.00029329	3.21e-06	5.1e-07	1.76e-06	606.41083801	727.88211152	744.28901005	5.7098601	0.05239735	-0.35039513
0.08579	13.80312	0.00175386	1.84e-06	0.0	3e-08	0.00029145	3.23e-06	5.1e-07	1.76e-06	606.54128312	727.85795908	744.24745475	5.69632476	0.05262882	-0.35036249
0.08589	13.81005	0.00175564	1.85e-06	0.0	3e-08	0.00028963	3.26e-06	5.1e-07	1.76e-06	606.67141484	727.83401814	744.20599022	5.6827848	0.05285926	-0.35032993
0.08599	13.81696	0.0017574	1.86e-06	0.0	3e-08	0.00028783	3.28e-06	5.2e-07	1.76e-06	606.80123311	727.81029088	744.1646165	5.66923978	0.05308863	-0.35029744
0.08609	13.82383	0.00175915	1.88e-06	0.0	3e-08	0.00028604	3.31e-06	5.2e-07	1.77e-06	606.93073786	727.78677949	744.12333363	5.65568928	0.05331692	-0.35026502
0.08619	13.83067	0.00176088	1.89e-06	0.0	3e-08	0.00028426	3.33e-06	5.3e-07	1.77e-06	607.05992901	727.76348619	744.08214166	5.64213287	0.05354413	-0.35023267
0.08629	13.83748	0.00176261	1.9e-06	0.0	3e-08	0.00028249	3.36e-06	5.3e-07	1.77e-06	607.18880648	727.74041323	744.04104064	5.6285701	0.05377022	-0.35020039
0.08639	13.84427	0.00176431	1.91e-06	0.0	3e-08	0.00028075	3.38e-06	5.3e-07	1.77e-06	607.31737015	727.71756284	744.00003061	5.61500052	0.05399519	-0.35016819
0.08649	13.85102	0.00176601	1.92e-06	0.0	3e-08	0.00027901	3.41e-06	5.4e-07	1.77e-06	607.44561993	727.69493731	743.95911164	5.60142368	0.05421903	-0.35013605
0.08659	13.85774	0.00176768	1.93e-06	0.0	3e-08	0.00027729	3.43e-06	5.4e-07	1.78e-06	607.5735557	727.67253891	743.91828378	5.5878391	0.0544417	-0.35010399
0.08669	13.86444	0.00176935	1.94e-06	0.0	3e-08	0.00027558	3.46e-06	5.5e-07	1.78e-06	607.70117731	727.65036996	743.8775471	5.57424631	0.0546632	-0.350072
0.08679	13.8711	0.001771	1.96e-06	0.0	3e-08	0.00027389	3.48e-06	5.5e-07	1.78e-06	607.82848464	727.62843278	743.83690165	5.56064483	0.05488351	-0.35004008
0.08689	13.87773	0.00177264	1.97e-06	0.0	3e-08	0.00027221	3.51e-06	5.5e-07	1.78e-06	607.95547752	727.60672972	743.79634751	5.54703707	0.05510268	-0.35000823
0.08699	13.88433	0.00177426	1.98e-06	0.0	3e-08	0.00027054	3.53e-06	5.6e-07	1.78e-06	608.08215602	727.58526371	743.75588468	5.53342554	0.05532078	-0.34997646
0.08709	13.8909	0.00177587	1.99e-06	0.0	3e-08	0.00026889	3.56e-06	5.6e-07	1.78e-06	608.20851984	727.5640368	743.71551328	5.51979869	0.05553751	-0.34994475
0.08719	13.89744	0.00177747	2e-06	0.0	3e-08	0.00026725	3.58e-06	5.7e-07	1.79e-06	608.33456878	727.5430514	743.67523338	5.50616172	0.055753	-0.34991312
0.08729	13.90394	0.00177905	2.01e-06	0.0	3e-08	0.00026563	3.61e-06	5.7e-07	1.79e-06	608.46030266	727.52230996	743.63504507	5.49251417	0.05596723	-0.34988156
0.08739	13.91042	0.00178062	2.03e-06	0.0	3e-08	0.00026401	3.63e-06	5.7e-07	1.79e-06	608.5857213	727.50181496	743.59494842	5.47885554	0.05618019	-0.34985007
0.08749	13.91687	0.00178217	2.04e-06	0.0	3e-08	0.00026241	3.66e-06	5.8e-07	1.79e-06	608.71082447	727.48156891	743.55494352	5.46518536	0.05639186	-0.34981866
0.08759	13.92328	0.00178372	2.05e-06	0.0	3e-08	0.00026083	3.68e-06	5.8e-07	1.79e-06	608.83561198	727.46157433	743.51503046	5.45150313	0.05660223	-0.34978731
0.08769	13.92967	0.00178525	2.06e-06	0.0	3e-08	0.00025926	3.71e-06	5.9e-07	1.79e-06	608.96008359	727.44183376	743.47520933	5.43780835	0.05681128	-0.34975604
0.08779	13.93602	0.00178676	2.07e-06	0.0	3e-08	0.0002577	3.73e-06	5.9e-07	1.79e-06	609.08423907	727.42234979	743.43548022	5.42410052	0.05701899	-0.34972484
0.08789	13.94234	0.00178827	2.08e-06	0.0	3e-08	0.00025615	3.76e-06	5.9e-07	1.8e-06	609.20807816	727.40312501	743.39584324	5.41037913	0.05722536	-0.34969371
0.08799	13.94863	0.00178976	2.09e-06	0.0	3e-08	0.00025462	3.79e-06	6e-07	1.8e-06	609.33160061	727.38416204	743.35629849	5.39664366	0.05743037	-0.34966266
0.08809	13.95489	0.00179123	2.11e-06	0.0	4e-08	0.0002531	3.81e-06	6e-07	1.8e-06	609.45480614	727.36546352	743.31684607	5.38289359	0.05763399	-0.34963168
0.08819	13.96111	0.0017927	2.12e-06	0.0	4e-08	0.00025159	3.84e-06	6.1e-07	1.8e-06	609.57769413	727.3470326	743.27748619	5.36909859	0.05783659	-0.34960077
0.08829	13.96731	0.00179415	2.13e-06	0.0	4e-08	0.0002501	3.86e-06	6.1e-07	1.8e-06	609.70026418	727.32887208	743.238219	5.35530784	0.05803753	-0.34956993
0.08839	13.97347	0.00179559	2.14e-06	0.0	4e-08	0.00024862	3.89e-06	6.2e-07	1.8e-06	609.82251619	727.31098444	743.19904456	5.34149926	0.05823707	-0.34953917
0.08849	13.9796	0.00179701	2.15e-06	0.0	4e-08	0.00024715	3.91e-06	6.2e-07	1.81e-06	609.9444498	727.29337246	743.15996299	5.32767217	0.0584352	-0.34950848
0.08859	13.9857	0.00179842	2.16e-06	0.0	4e-08	0.00024569	3.94e-06	6.2e-07	1.81e-06	610.06606463	727.27603897	743.12097444	5.31382587	0.05863189	-0.34947786
0.08869	13.99176	0.00179982	2.18e-06	0.0	4e-08	0.00024425	3.97e-06	6.3e-07	1.81e-06	610.18736029	727.25898682	743.08207905	5.29995965	0.05882714	-0.34944732
0.08879	13.9978	0.00180121	2.19e-06	0.0	4e-08	0.00024282	3.99e-06	6.3e-07	1.81e-06	610.30833639	727.24221891	743.04327696	5.28607278	0.05902093	-0.34941684
0.08889	14.0038	0.00180259	2.2e-06	0.0	4e-08	0.0002414	4.02e-06	6.4e-07	1.81e-06	610.42899249	727.22573815	743.00456833	5.27216453	0.05921326	-0.34938645
0.08899	14.00977	0.00180395	2.21e-06	0.0	4e-08	0.00023999	4.04e-06	6.4e-07	1.81e-06	610.54932817	727.2095475	742.96595331	5.25823416	0.0594041	-0.34935612
0.08909	14.0157	0.0018053	2.22e-06	0.0	4e-08	0.0002386	4.07e-06	6.4e-07	1.81e-06	610.66934296	727.19364992	742.92743207	5.2442809	0.05959345	-0.34932587
0.08919	14.0216	0.00180664	2.23e-06	0.0	4e-08	0.00023722	4.1e-06	6.5e-07	1.82e-06	610.7890364	727.17804844	742.88900478	5.230304	0.05978129	-0.34929569
0.08929	14.02748	0.00180796	2.25e-06	0.0	4e-08	0.00023585	4.12e-06	6.5e-07	1.82e-06	610.908408	727.16274611	742.8506716	5.21630266	0.05996761	-0.34926559
0.08939	14.03331	0.00180927	2.26e-06	0.0	4e-08	0.00023449	4.15e-06	6.6e-07	1.82e-06	611.02745725	727.14774622	742.81243271	5.20227799	0.0601528	-0.34923556
0.08949	14.03912	0.00181058	2.27e-06	0.0	4e-08	0.00023315	4.17e-06	6.6e-07	1.82e-06	611.14618369	727.13305276	742.77428829	5.18822607	0.06033619	-0.34920561
0.08959	14.04489	0.00181186	2.28e-06	0.0	4e-08	0.00023182	4.2e-06	6.7e-07	1.82e-06	611.26458673	727.11866822	742.73623854	5.17414742	0.06051805	-0.34917573
0.08969	14.05062	0.00181314	2.29e-06	0.0	4e-08	0.0002305	4.23e-06	6.7e-07	1.82e-06	611.38266583	727.10459585	742.69828364	5.16004123	0.06069836	-0.34914592
0.08979	14.05633	0.00181441	2.3e-06	0.0	4e-08	0.00022919	4.25e-06	6.7e-07	1.82e-06	611.50042039	727.09083894	742.6604238	5.14590666	0.06087712	-0.34911619
0.08989	14.062	0.00181566	2.31e-06	0.0	4e-08	0.00022789	4.28e-06	6.8e-07	1.82e-06	611.61784984	727.07740083	742.62265923	5.13174289	0.06105432	-0.34908653
0.08999	14.06764	0.0018169	2.33e-06	0.0	4e-08	0.00022661	4.3e-06	6.8e-07	1.83e-06	611.73495356	727.06428489	742.58499013	5.11754906	0.06122994	-0.34905695
0.09009	14.07324	0.00181813	2.34e-06	0.0	4e-08	0.00022534	4.33e-06	6.9e-07	1.83e-06	611.85173092	727.05149454	742.54741672	5.10332432	0.06140399	-0.34902744
0.09019	14.07881	0.00181935	2.35e-06	0.0	4e-08	0.00022408	4.36e-06	6.9e-07	1.83e-06	611.96818127	727.03903325	742.50993923	5.08906778	0.06157644	-0.34899801
0.09029	14.08434	0.00182055	2.36e-06	0.0	4e-08	0.00022283	4.38e-06	7e-07	1.83e-06	612.08430393	727.02690452	742.47255789	5.07477857	0.0617473	-0.34896866
0.09039	14.08984	0.00182175	2.37e-06	0.0	4e-08	0.00022159	4.41e-06	7e-07	1.83e-06	612.20009823	727.0151119	742.43527293	5.0604558	0.06191655	-0.34893938
0.09049	14.09531	0.00182293	2.38e-06	0.0	4e-08	0.00022036	4.43e-06	7e-07	1.83e-06	612.31556345	727.00365898	742.39808459	5.04609855	0.06208418	-0.34891017
0.09059	14.10074	0.0018241	2.39e-06	0.0	4e-08	0.00021915	4.46e-06	7.1e-07	1.83e-06	612.43069886	726.99254943	742.36099312	5.03170592	0.06225018	-0.34888104
0.09069	14.10614	0.00182526	2.41e-06	0.0	4e-08	0.00021795	4.49e-06	7.1e-07	1.83e-06	612.54550319	726.98178851	742.32399892	5.01724458	0.06241542	-0.348852
0.09079	14.1115	0.00182641	2.42e-06	0.0	4e-08	0.00021676	4.51e-06	7.2e-07	1.84e-06	612.65997588	726.97137933	742.28710221	5.00276804	0.06257843	-0.34882302
0.09089	14.11683	0.00182754	2.43e-06	0.0	4e-08	0.00021558	4.54e-06	7.2e-07	1.84e-06	612.77411621	726.96132547	742.25030322	4.98825163	0.06273983	-0.34879412
0.09099	14.12212	0.00182867	2.44e-06	0.0	4e-08	0.00021441	4.56e-06	7.2e-07	1.84e-06	612.88792331	726.9516309	742.21360224	4.97369426	0.06289963	-0.3487653
0.09109	14.12738	0.00182978	2.45e-06	0.0	4e-08	0.00021325	4.59e-06	7.3e-07	1.84e-06	613.00139632	726.94229962	742.17699956	4.95909481	0.06305781	-0.34873656
0.09119	14.1326	0.00183089	2.46e-06	0.0	4e-08	0.00021211	4.61e-06	7.3e-07	1.84e-06	613.11453433	726.9333357	742.14049549	4.94445215	0.06321438	-0.34870789
0.09129	14.13779	0.00183198	2.47e-06	0.0	4e-08	0.00021097	4.64e-06	7.4e-07	1.84e-06	613.22733642	726.92474328	742.10409033	4.92976511	0.06336933	-0.3486793
0.09139	14.14294	0.00183306	2.48e-06	0.0	4e-08	0.00020985	4.67e-06	7.4e-07	1.84e-06	613.33980164	726.91652656	742.0677844	4.91503255	0.06352265	-0.34865079
0.09149	14.14806	0.00183413	2.5e-06	0.0	4e-08	0.00020874	4.69e-06	7.5e-07	1.84e-06	613.451929	726.90868978	742.03157802	4.90025326	0.06367435	-0.34862236
0.09159	14.15314	0.00183519	2.51e-06	0.0	4e-08	0.00020764	4.72e-06	7.5e-07	1.85e-06	613.56371751	726.90123727	741.99547153	4.88542605	0.06382443	-0.348594
0.09169	14.15818	0.00183623	2.52e-06	0.0	4e-08	0.00020655	4.74e-06	7.5e-07	1.85e-06	613.67516614	726.89417342	741.95946525	4.8705497	0.06397288	-0.34856573
0.09179	14.16319	0.00183727	2.53e-06	0.0	4e-08	0.00020547	4.77e-06	7.6e-07	1.85e-06	613.78627382	726.88750268	741.92355955	4.85562299	0.0641197	-0.34853753
0.09189	14.16816	0.0018383	2.54e-06	0.0	4e-08	0.0002044	4.79e-06	7.6e-07	1.85e-06	613.89703886	726.88123102	741.88775496	4.84058022	0.06426636	-0.34850942
0.09199	14.1731	0.00183931	2.55e-06	0.0	4e-08	0.00020334	4.82e-06	7.7e-07	1.85e-06	614.00745969	726.87536413	741.85205198	4.82552725	0.06441042	-0.34848138
0.09209	14.17799	0.00184032	2.56e-06	0.0	4e-08	0.0002023	4.85e-06	7.7e-07	1.85e-06	614.1175357	726.86990538	741.81645082	4.81041653	0.06455292	-0.34845343
0.09219	14.18285	0.00184131	2.57e-06	0.0	4e-08	0.00020126	4.87e-06	7.7e-07	1.85e-06	614.22726565	726.8648597	741.7809519	4.79524645	0.06469388	-0.34842555
0.09229	14.18768	0.00184229	2.58e-06	0.0	5e-08	0.00020024	4.9e-06	7.8e-07	1.85e-06	614.33664824	726.8602321	741.74555563	4.78001537	0.06483331	-0.34839775
0.09239	14.19247	0.00184326	2.59e-06	0.0	5e-08	0.00019923	4.92e-06	7.8e-07	1.85e-06	614.44568214	726.85602769	741.71026244	4.76472162	0.06497121	-0.34837004
0.09249	14.19722	0.00184422	2.6e-06	0.0	5e-08	0.00019822	4.95e-06	7.9e-07	1.85e-06	614.55436598	726.85225167	741.67507278	4.74936352	0.06510759	-0.3483424
0.09259	14.20193	0.00184517	2.62e-06	0.0	5e-08	0.00019723	4.97e-06	7.9e-07	1.86e-06	614.66269837	726.84890934	741.63998709	4.73393932	0.06524246	-0.34831485
0.09269	14.2066	0.00184612	2.63e-06	0.0	5e-08	0.00019625	5e-06	8e-07	1.86e-06	614.77067787	726.84600608	741.60500584	4.71844729	0.06537584	-0.34828738
0.09279	14.21124	0.00184704	2.64e-06	0.0	5e-08	0.00019528	5.02e-06	8e-07	1.86e-06	614.87830299	726.84354736	741.57012951	4.70288564	0.06550772	-0.34825999
0.09289	14.21583	0.00184796	2.65e-06	0.0	5e-08	0.00019432	5.05e-06	8e-07	1.86e-06	614.98557221	726.84153878	741.53535859	4.68725257	0.06563812	-0.34823268
0.09299	14.22039	0.00184887	2.66e-06	0.0	5e-08	0.00019337	5.07e-06	8.1e-07	1.86e-06	615.09248397	726.83998602	741.50069357	4.67154624	0.06576706	-0.34820546
0.09309	14.22492	0.00184977	2.67e-06	0.0	5e-08	0.00019243	5.1e-06	8.1e-07	1.86e-06	615.19903642	726.83889531	741.46613505	4.65562908	0.06589726	-0.34817833
0.09319	14.2294	0.00185066	2.68e-06	0.0	5e-08	0.0001915	5.12e-06	8.2e-07	1.86e-06	615.30522484	726.83827837	741.43168445	4.63972199	0.06602427	-0.34815128
0.09329	14.23384	0.00185154	2.69e-06	0.0	5e-08	0.00019058	5.15e-06	8.2e-07	1.86e-06	615.41104967	726.83813716	741.39734168	4.62372775	0.06615002	-0.34812431
0.09339	14.23825	0.0018524	2.7e-06	0.0	5e-08	0.00018968	5.17e-06	8.2e-07	1.86e-06	615.516509	726.83847813	741.36310736	4.60764367	0.06627453	-0.34809743
0.09349	14.24261	0.00185326	2.71e-06	0.0	5e-08	0.00018878	5.2e-06	8.3e-07	1.86e-06	615.62160084	726.83930788	741.32898212	4.59146702	0.06639784	-0.34807063
0.09359	14.24693	0.00185411	2.72e-06	0.0	5e-08	0.00018789	5.22e-06	8.3e-07	1.86e-06	615.72632314	726.84063317	741.29496659	4.575195	0.06651998	-0.34804392
0.09369	14.25122	0.00185494	2.73e-06	0.0	5e-08	0.00018702	5.25e-06	8.4e-07	1.87e-06	615.83067378	726.84246089	741.26106144	4.55882477	0.06664097	-0.3480173
0.09379	14.25547	0.00185577	2.74e-06	0.0	5e-08	0.00018615	5.27e-06	8.4e-07	1.87e-06	615.93465061	726.84479808	741.22726736	4.54235343	0.06676085	-0.34799076
0.09389	14.25967	0.00185659	2.75e-06	0.0	5e-08	0.00018529	5.29e-06	8.4e-07	1.87e-06	616.03825137	726.84765192	741.19358505	4.52577801	0.06687965	-0.34796431
0.09399	14.26383	0.00185739	2.76e-06	0.0	5e-08	0.00018445	5.32e-06	8.5e-07	1.87e-06	616.14147376	726.85102977	741.16001524	4.50909551	0.06699741	-0.34793794
0.09409	14.26796	0.00185819	2.77e-06	0.0	5e-08	0.00018361	5.34e-06	8.5e-07	1.87e-06	616.2443154	726.85493913	741.12655866	4.49230286	0.06711417	-0.34791167
0.09419	14.27204	0.00185898	2.78e-06	0.0	5e-08	0.00018279	5.37e-06	8.6e-07	1.87e-06	616.34677386	726.85938766	741.09321609	4.47539692	0.06722997	-0.34788548
0.09429	14.27608	0.00185975	2.79e-06	0.0	5e-08	0.00018197	5.39e-06	8.6e-07	1.87e-06	616.44884661	726.86438318	741.05998831	4.45837453	0.06734483	-0.34785939
0.09439	14.28008	0.00186052	2.8e-06	0.0	5e-08	0.00018117	5.41e-06	8.6e-07	1.87e-06	616.5505294	726.86993841	741.02687662	4.44110999	0.06746273	-0.34783339
0.09449	14.28404	0.00186127	2.81e-06	0.0	5e-08	0.00018038	5.44e-06	8.7e-07	1.87e-06	616.65181962	726.87606136	740.99388183	4.42379169	0.06757757	-0.34780748
0.09459	14.28795	0.00186202	2.82e-06	0.0	5e-08	0.00017959	5.46e-06	8.7e-07	1.87e-06	616.75271483	726.88275951	740.96100471	4.40633514	0.06769198	-0.34778167
0.09469	14.29183	0.00186276	2.83e-06	0.0	5e-08	0.00017882	5.48e-06	8.7e-07	1.87e-06	616.85321194	726.89004217	740.9282462	4.38873551	0.06780605	-0.34775594
0.09479	14.29566	0.00186348	2.84e-06	0.0	5e-08	0.00017805	5.51e-06	8.8e-07	1.87e-06	616.95330775	726.89791892	740.89560732	4.37098787	0.06791989	-0.34773031
0.09489	14.29944	0.0018642	2.85e-06	0.0	5e-08	0.0001773	5.53e-06	8.8e-07	1.88e-06	617.05299894	726.9063996	740.86308907	4.35308711	0.06803358	-0.34770478
0.09499	14.30319	0.00186491	2.86e-06	0.0	5e-08	0.00017656	5.55e-06	8.9e-07	1.88e-06	617.15228207	726.91549436	740.83069251	4.33502803	0.06814722	-0.34767933
0.09509	14.30689	0.0018656	2.87e-06	0.0	5e-08	0.00017583	5.57e-06	8.9e-07	1.88e-06	617.2511536	726.92521361	740.79841874	4.31680529	0.06826092	-0.34765399
0.09519	14.31055	0.00186629	2.88e-06	0.0	5e-08	0.0001751	5.6e-06	8.9e-07	1.88e-06	617.34960986	726.93556809	740.76626889	4.29841342	0.06837477	-0.34762874
0.09529	14.31416	0.00186697	2.89e-06	0.0	5e-08	0.00017439	5.62e-06	9e-07	1.88e-06	617.44764465	726.94657419	740.73424482	4.27968836	0.06849357	-0.3476036
0.09539	14.31773	0.00186763	2.9e-06	0.0	5e-08	0.00017369	5.64e-06	9e-07	1.88e-06	617.54525456	726.95824215	740.70234759	4.26087221	0.06861012	-0.34757856
0.09549	14.32125	0.00186829	2.9e-06	0.0	5e-08	0.000173	5.66e-06	9e-07	1.88e-06	617.6424357	726.97058324	740.67057838	4.24185465	0.06872762	-0.34755361
0.09559	14.32473	0.00186894	2.91e-06	0.0	5e-08	0.00017231	5.68e-06	9.1e-07	1.88e-06	617.73918352	726.98361028	740.63893859	4.22262793	0.06884623	-0.34752876
0.09569	14.32816	0.00186957	2.92e-06	0.0	5e-08	0.00017164	5.71e-06	9.1e-07	1.88e-06	617.8354933	726.99733652	740.60742965	4.20318406	0.06896614	-0.34750402
0.09579	14.33154	0.0018702	2.93e-06	0.0	5e-08	0.00017098	5.73e-06	9.1e-07	1.88e-06	617.93136012	727.01177562	740.57605306	4.18351486	0.06908754	-0.34747938
0.09589	14.33488	0.00187082	2.94e-06	0.0	5e-08	0.00017033	5.75e-06	9.2e-07	1.88e-06	618.02677891	727.02694173	740.54481037	4.16361192	0.0692106	-0.34745485
0.09599	14.33817	0.00187142	2.95e-06	0.0	5e-08	0.00016969	5.77e-06	9.2e-07	1.88e-06	618.12174436	727.04284944	740.51370317	4.14346661	0.06933553	-0.34743042
0.09609	14.34142	0.00187202	2.96e-06	0.0	5e-08	0.00016906	5.79e-06	9.3e-07	1.88e-06	618.216251	727.05951383	740.48273314	4.12307007	0.06946253	-0.3474061
0.09619	14.34462	0.00187261	2.96e-06	0.0	5e-08	0.00016844	5.81e-06	9.3e-07	1.88e-06	618.31029082	727.0769567	740.45190266	4.10226392	0.06959728	-0.3473819
0.09629	14.34776	0.00187319	2.97e-06	0.0	5e-08	0.00016783	5.83e-06	9.3e-07	1.88e-06	618.40385834	727.09519309	740.42121339	4.08125024	0.06973226	-0.3473578
0.09639	14.35086	0.00187375	2.98e-06	0.0	5e-08	0.00016723	5.85e-06	9.4e-07	1.89e-06	618.49694711	727.11424042	740.39066729	4.05993146	0.0698709	-0.34733381
0.09649	14.35392	0.00187431	2.99e-06	0.0	5e-08	0.00016664	5.87e-06	9.4e-07	1.89e-06	618.5895502	727.1341175	740.36026643	4.0382938	0.07001359	-0.34730994
0.09659	14.35692	0.00187486	3e-06	0.0	5e-08	0.00016606	5.89e-06	9.4e-07	1.89e-06	618.68166034	727.15484394	740.330013	4.016323	0.07016072	-0.34728619
0.09669	14.35987	0.0018754	3.01e-06	0.0	5e-08	0.00016549	5.91e-06	9.4e-07	1.89e-06	618.77326992	727.17644017	740.29990929	3.99400432	0.07031268	-0.34726255
0.09679	14.36277	0.00187592	3.01e-06	0.0	5e-08	0.00016493	5.93e-06	9.5e-07	1.89e-06	618.86436936	727.19893128	740.26995815	3.97115689	0.07047539	-0.34723903
0.09689	14.36562	0.00187644	3.02e-06	0.0	5e-08	0.00016439	5.95e-06	9.5e-07	1.89e-06	618.95494888	727.22234284	740.24016249	3.94798988	0.07064184	-0.34721564
0.09699	14.36841	0.00187695	3.03e-06	0.0	5e-08	0.00016385	5.97e-06	9.5e-07	1.89e-06	619.04500023	727.246697	740.21052478	3.92439501	0.07081554	-0.34719237
0.09709	14.37116	0.00187744	3.04e-06	0.0	6e-08	0.00016332	5.98e-06	9.6e-07	1.89e-06	619.1345136	727.27201961	740.18104795	3.90035028	0.07099712	-0.34716922
0.09719	14.37385	0.00187793	3.04e-06	0.0	6e-08	0.00016281	6e-06	9.6e-07	1.89e-06	619.22347866	727.29833775	740.15173507	3.87583284	0.07118728	-0.34714621
0.09729	14.37649	0.0018784	3.05e-06	0.0	6e-08	0.0001623	6.02e-06	9.6e-07	1.89e-06	619.31188455	727.32567981	740.12258937	3.85081897	0.0713867	-0.34712332
0.09739	14.37907	0.00187887	3.06e-06	0.0	6e-08	0.00016181	6.04e-06	9.7e-07	1.89e-06	619.39971945	727.35407658	740.09361436	3.82515547	0.07160068	-0.34710057
0.09749	14.3816	0.00187932	3.06e-06	0.0	6e-08	0.00016133	6.05e-06	9.7e-07	1.89e-06	619.48696803	727.38356714	740.06481457	3.79893715	0.07182571	-0.34707796
0.09759	14.38407	0.00187977	3.07e-06	0.0	6e-08	0.00016086	6.07e-06	9.7e-07	1.89e-06	619.57361778	727.41418398	740.03619369	3.77208211	0.07206455	-0.34705549
0.09769	14.38648	0.0018802	3.08e-06	0.0	6e-08	0.0001604	6.09e-06	9.7e-07	1.89e-06	619.65965395	727.44596499	740.0077561	3.74454856	0.07231855	-0.34703316
0.09779	14.38884	0.00188062	3.08e-06	0.0	6e-08	0.00015995	6.1e-06	9.8e-07	1.89e-06	619.74506079	727.4789504	739.97950643	3.71629251	0.07258909	-0.34701098
0.09789	14.39114	0.00188103	3.09e-06	0.0	6e-08	0.00015951	6.12e-06	9.8e-07	1.89e-06	619.82981912	727.51318927	739.95145033	3.68707747	0.0728854	-0.34698895
0.09799	14.39338	0.00188143	3.1e-06	0.0	6e-08	0.00015909	6.14e-06	9.8e-07	1.89e-06	619.91391009	727.54872951	739.92359332	3.65707375	0.07320016	-0.34696708
0.09809	14.39555	0.00188182	3.1e-06	0.0	6e-08	0.00015868	6.15e-06	9.8e-07	1.89e-06	619.99731385	727.58562157	739.89594124	3.62613493	0.0735389	-0.34694537
0.09819	14.39767	0.0018822	3.11e-06	0.0	6e-08	0.00015828	6.17e-06	9.9e-07	1.89e-06	620.08000859	727.6239207	739.8685005	3.59419355	0.07390393	-0.34692383
0.09829	14.39972	0.00188256	3.11e-06	0.0	6e-08	0.00015789	6.18e-06	9.9e-07	1.89e-06	620.16196986	727.66368865	739.84127824	3.56101711	0.07430404	-0.34690246
0.09839	14.40171	0.00188292	3.12e-06	0.0	6e-08	0.00015751	6.19e-06	9.9e-07	1.9e-06	620.24316891	727.70499774	739.81428286	3.52662073	0.07473827	-0.34688126
0.09849	14.40363	0.00188326	3.13e-06	0.0	6e-08	0.00015715	6.21e-06	9.9e-07	1.9e-06	620.32357702	727.74792027	739.78752275	3.49085136	0.07521228	-0.34686025
0.09859	14.40549	0.00188359	3.13e-06	0.0	6e-08	0.00015679	6.22e-06	1e-06	1.9e-06	620.40316077	727.79253987	739.76100764	3.45341439	0.07573709	-0.34683944
0.09869	14.40728	0.00188391	3.14e-06	0.0	6e-08	0.00015646	6.23e-06	1e-06	1.9e-06	620.48188072	727.83895455	739.734749	3.41426354	0.07631422	-0.34681883
0.09879	14.409	0.00188421	3.14e-06	0.0	6e-08	0.00015613	6.25e-06	1e-06	1.9e-06	620.55969627	727.88726543	739.70875863	3.37317709	0.07695193	-0.34679842
0.09889	14.41064	0.00188451	3.15e-06	0.0	6e-08	0.00015582	6.26e-06	1e-06	1.9e-06	620.63656067	727.9375887	739.68305009	3.32979687	0.07766469	-0.34677824
0.09899	14.41221	0.00188478	3.15e-06	0.0	6e-08	0.00015552	6.27e-06	1e-06	1.9e-06	620.71241801	727.99006362	739.65763957	3.28386323	0.07846249	-0.3467583
0.09909	14.4137	0.00188505	3.15e-06	0.0	6e-08	0.00015524	6.28e-06	1.01e-06	1.9e-06	620.78720663	728.04484333	739.63254491	3.23486262	0.07936552	-0.3467386
0.09919	14.41512	0.0018853	3.16e-06	0.0	6e-08	0.00015498	6.29e-06	1.01e-06	1.9e-06	620.86085063	728.10211497	739.607788	3.18234538	0.08039163	-0.34671917
0.09929	14.41645	0.00188554	3.16e-06	0.0	6e-08	0.00015472	6.3e-06	1.01e-06	1.9e-06	620.93326487	728.16208885	739.58339339	3.12562031	0.08156838	-0.34670003
0.09939	14.4177	0.00188576	3.17e-06	0.0	6e-08	0.00015449	6.31e-06	1.01e-06	1.9e-06	621.00434283	728.22502605	739.55939174	3.06375331	0.08293326	-0.34668119
0.09949	14.41885	0.00188596	3.17e-06	0.0	6e-08	0.00015427	6.32e-06	1.01e-06	1.9e-06	621.0739545	728.29124417	739.53582041	2.99533708	0.08454422	-0.3466627
0.09959	14.41991	0.00188615	3.17e-06	0.0	6e-08	0.00015407	6.33e-06	1.01e-06	1.9e-06	621.14193557	728.3611429	739.51272652	2.91875434	0.08646764	-0.34664458
0.09969	14.42088	0.00188632	3.17e-06	0.0	6e-08	0.00015389	6.33e-06	1.01e-06	1.9e-06	621.20807173	728.43524099	739.49017145	2.83111649	0.0888243	-0.34662689
0.09979	14.42173	0.00188647	3.18e-06	0.0	6e-08	0.00015373	6.34e-06	1.02e-06	1.9e-06	621.27206913	728.51424541	739.46823922	2.72804839	0.09179818	-0.34660969
0.09989	14.42246	0.0018866	3.18e-06	0.0	6e-08	0.00015359	6.34e-06	1.02e-06	1.9e-06	621.33350093	728.59917482	739.44705162	2.60144478	0.0957328	-0.34659308
0.09999	14.42307	0.00188671	3.18e-06	0.0	6e-08	0.00015347	6.35e-06	1.02e-06	1.9e-06	621.39167863	728.69165427	739.42680479	2.43409547	0.10136311	-0.34657722
0.10001	14.42317	0.00188673	3.18e-06	0.0	6e-08	0.00015345	6.35e-06	1.02e-06	1.9e-06	621.40282738	728.71128102	739.42289571	1306.61214725	33.37257423	37.21994121
