# Supplementary material for: Dataset for the simulated biomass pyrolysis in rotary kilns with varying particle residence time distributions
Source: Data Brief. 2021 Nov 23;39:107603. doi: 10.1016/j.dib.2021.107603 (PMC8633881; doi:10.1016/j.dib.2021.107603)
Supplement: Supplementary Data S1 — Supplementary Raw Research Data. This is open data under the CC BY license http://creativecommons.org/licenses/by/4.0/ [file mmc1.zip › supplementary/108/logFiles/log_Pe70]

l,m	Tau,s	F_w,kg/s	F_is,kg/s	F_c,kg/s	F_rt,kg/s	F_w_wet,kg/s	F_it,kg/s	F_g,kg/s	F_H2O_g,kg/s	T_b,K	T_g,K	T_w,K	q_bed,kW/m	q_gas,kW/m	q_loss,kW/m
1e-05	0.00118	0.0	0.0	0.0	0.0	0.00205269	0.0	0.0	0.0	298.22742261	298.6337545	833.12795075	28.61305751	3.36256742	-0.42016204
0.0001	0.02237	0.0	0.0	0.0	0.0	0.00205269	0.0	0.0	0.0	298.92343709	302.98056997	832.92969473	28.56577911	3.35497	-0.42000636
0.0002	0.0459	0.0	0.0	0.0	0.0	0.00205269	0.0	0.0	0.0	299.69512411	307.79546367	832.7098058	28.51337355	3.34631071	-0.41983367
0.0003	0.06941	0.0	0.0	0.0	0.0	0.00205269	0.0	0.0	0.0	300.46506712	312.59435946	832.49033393	28.4611121	3.33739613	-0.41966131
0.0004	0.09291	0.0	0.0	0.0	0.0	0.00205269	0.0	0.0	0.0	301.23327219	317.37693125	832.27127985	28.40899115	3.32823478	-0.41948928
0.0005	0.11639	0.0	0.0	0.0	0.0	0.00205269	0.0	0.0	0.0	301.99974526	322.14284702	832.05264438	28.35700961	3.31880811	-0.41931758
0.0006	0.13986	0.0	0.0	0.0	0.0	0.00205269	0.0	0.0	0.0	302.76449234	326.89178365	831.83442823	28.30516848	3.3091399	-0.41914621
0.0007	0.16331	0.0	0.0	0.0	0.0	0.00205269	0.0	0.0	0.0	303.52751938	331.62341688	831.61663218	28.25346453	3.29920514	-0.41897517
0.0008	0.18675	0.0	0.0	0.0	0.0	0.00205269	0.0	0.0	0.0	304.28883218	336.33740048	831.39925711	28.20190033	3.28901973	-0.41880446
0.0009	0.21017	0.0	0.0	0.0	0.0	0.00205269	0.0	0.0	0.0	305.04843674	341.03341334	831.18230375	28.15047529	3.27857996	-0.41863408
0.001	0.23358	0.0	0.0	0.0	0.0	0.00205269	0.0	0.0	0.0	305.80633888	345.71111766	830.96577297	28.09918398	3.26786213	-0.41846404
0.0011	0.25697	0.0	0.0	0.0	0.0	0.00205269	0.0	0.0	0.0	306.56254433	350.37016694	830.74966566	28.04803214	3.25689124	-0.41829432
0.0012	0.28034	0.0	0.0	0.0	0.0	0.00205269	0.0	0.0	0.0	307.31705903	355.01023204	830.53398263	27.99701806	3.24565995	-0.41812494
0.0013	0.3037	0.0	0.0	0.0	0.0	0.00205269	0.0	0.0	0.0	308.06988848	359.63095694	830.31872489	27.94612918	3.23412875	-0.41795591
0.0014	0.32705	0.0	0.0	0.0	0.0	0.00205269	0.0	0.0	0.0	308.82103835	364.23199633	830.10389337	27.89538099	3.2223463	-0.4177872
0.0015	0.35038	0.0	0.0	0.0	0.0	0.00205269	0.0	0.0	0.0	309.57051449	368.81301322	829.88948891	27.84476865	3.2102974	-0.41761882
0.0016	0.37369	0.0	0.0	0.0	0.0	0.00205269	0.0	0.0	0.0	310.31832265	373.3736666	829.6755124	27.79429234	3.19798262	-0.41745078
0.0017	0.39699	0.0	0.0	0.0	0.0	0.00205269	0.0	0.0	0.0	311.0644686	377.91361608	829.46196472	27.74395225	3.18540257	-0.41728307
0.0018	0.42028	0.0	0.0	0.0	0.0	0.00205269	0.0	0.0	0.0	311.80895812	382.4325218	829.24884673	27.69374068	3.17254096	-0.41711571
0.0019	0.44355	0.0	0.0	0.0	0.0	0.00205269	0.0	0.0	0.0	312.55179581	386.93000306	829.03615982	27.64364887	3.15937928	-0.4169487
0.002	0.4668	0.0	0.0	0.0	0.0	0.00205269	0.0	0.0	0.0	313.29298781	391.40573301	828.8239047	27.5937007	3.14596873	-0.41678201
0.0021	0.49004	0.0	0.0	0.0	0.0	0.00205269	0.0	0.0	0.0	314.03253978	395.85936837	828.61208228	27.54388532	3.13228632	-0.41661566
0.0022	0.51326	0.0	0.0	0.0	0.0	0.00205269	0.0	0.0	0.0	314.77045732	400.29056395	828.40069353	27.49420258	3.1183319	-0.41644964
0.0023	0.53647	0.0	0.0	0.0	0.0	0.00205269	0.0	0.0	0.0	315.50674602	404.69897453	828.18973937	27.44465231	3.10410532	-0.41628397
0.0024	0.55966	0.0	0.0	0.0	0.0	0.00205269	0.0	0.0	0.0	316.24141133	409.08425549	827.9792208	27.39521444	3.08959384	-0.41611866
0.0025	0.58283	0.0	0.0	0.0	0.0	0.00205269	0.0	0.0	0.0	316.97445786	413.44606627	827.76913898	27.3459152	3.07481401	-0.41595367
0.0026	0.60599	0.0	0.0	0.0	0.0	0.00205269	0.0	0.0	0.0	317.70589155	417.78405969	827.55949479	27.29674438	3.05975931	-0.41578903
0.0027	0.62914	0.0	0.0	0.0	0.0	0.00205269	0.0	0.0	0.0	318.43571779	422.09789129	827.35028921	27.24770147	3.04442938	-0.41562474
0.0028	0.65227	0.0	0.0	0.0	0.0	0.00205269	0.0	0.0	0.0	319.16394193	426.38721664	827.14152326	27.19878595	3.02882385	-0.41546079
0.0029	0.67538	0.0	0.0	0.0	0.0	0.00205269	0.0	0.0	0.0	319.8905693	430.65169139	826.93319794	27.1499973	3.01294234	-0.41529718
0.003	0.69848	0.0	0.0	0.0	0.0	0.00205269	0.0	0.0	0.0	320.61560496	434.89101174	826.72531413	27.10131493	2.99686782	-0.41513394
0.0031	0.72157	0.0	0.0	0.0	0.0	0.00205269	0.0	0.0	0.0	321.33905373	439.10490603	826.5178726	27.05276831	2.98047542	-0.41497103
0.0032	0.74464	0.0	0.0	0.0	0.0	0.00205269	0.0	0.0	0.0	322.06092115	443.29298531	826.31087453	27.00434534	2.96381283	-0.41480847
0.0033	0.76769	0.0	0.0	0.0	0.0	0.00205269	0.0	0.0	0.0	322.78121238	447.45491596	826.10432092	26.95604547	2.9468798	-0.41464626
0.0034	0.79073	0.0	0.0	0.0	0.0	0.00205269	0.0	0.0	0.0	323.49993256	451.5903646	825.89821277	26.90786815	2.92967612	-0.4144844
0.0035	0.81375	0.0	0.0	0.0	0.0	0.00205269	0.0	0.0	0.0	324.2170868	455.69899814	825.69255109	26.85981283	2.91220155	-0.41432289
0.0036	0.83676	0.0	0.0	0.0	0.0	0.00205269	0.0	0.0	0.0	324.93268018	459.78048376	825.48733689	26.81187896	2.89445586	-0.41416173
0.0037	0.85975	0.0	0.0	0.0	0.0	0.00205269	0.0	0.0	0.0	325.64671777	463.83448891	825.28257118	26.76406597	2.87643882	-0.41400093
0.0038	0.88272	0.0	0.0	0.0	0.0	0.00205269	0.0	0.0	0.0	326.35920461	467.86068129	825.07825501	26.71637333	2.85815019	-0.41384047
0.0039	0.90568	0.0	0.0	0.0	0.0	0.00205269	0.0	0.0	0.0	327.07014522	471.85894645	824.8743884	26.6687681	2.83990997	-0.41368038
0.004	0.92863	0.0	0.0	0.0	0.0	0.00205269	0.0	0.0	0.0	327.77954445	475.82902842	824.67097207	26.62130139	2.82120693	-0.41352063
0.0041	0.95156	0.0	0.0	0.0	0.0	0.00205269	0.0	0.0	0.0	328.48740745	479.7704913	824.4680075	26.57395112	2.80225375	-0.41336124
0.0042	0.97447	0.0	0.0	0.0	0.0	0.00205269	0.0	0.0	0.0	329.19373909	483.68303474	824.26549562	26.52671661	2.7830516	-0.4132022
0.0043	0.99737	0.0	0.0	0.0	0.0	0.00205268	0.0	0.0	0.0	329.89854421	487.56636058	824.06343732	26.47959715	2.76360163	-0.41304352
0.0044	1.02025	0.0	0.0	0.0	0.0	0.00205268	0.0	0.0	0.0	330.6018276	491.4201728	823.86183351	26.43259206	2.74390501	-0.4128852
0.0045	1.04312	0.0	0.0	0.0	0.0	0.00205268	0.0	0.0	0.0	331.30359403	495.24417753	823.66068508	26.38570064	2.7239629	-0.41272724
0.0046	1.06597	0.0	0.0	0.0	0.0	0.00205268	0.0	0.0	0.0	332.00384825	499.0380831	823.45999292	26.3389222	2.70377647	-0.41256963
0.0047	1.08881	0.0	0.0	0.0	0.0	0.00205268	0.0	0.0	0.0	332.70259497	502.80159995	823.25975792	26.29225604	2.68334689	-0.41241238
0.0048	1.11163	0.0	0.0	0.0	0.0	0.00205268	0.0	0.0	0.0	333.3998383	506.53485944	823.05997897	26.2456652	2.66315552	-0.41225549
0.0049	1.13444	0.0	0.0	0.0	0.0	0.00205268	0.0	0.0	0.0	334.09558303	510.23747527	822.86065743	26.19920764	2.642427	-0.41209896
0.005	1.15723	0.0	0.0	0.0	0.0	0.00205268	0.0	0.0	0.0	334.78983386	513.90910639	822.66179446	26.15285794	2.62148974	-0.41194279
0.0051	1.18	0.0	0.0	0.0	0.0	0.00205268	0.0	0.0	0.0	335.48259532	517.54951377	822.46339074	26.10661527	2.60034696	-0.41178698
0.0052	1.20276	0.0	0.0	0.0	0.0	0.00205268	0.0	0.0	0.0	336.1738719	521.15846323	822.26544693	26.06047876	2.57900188	-0.41163153
0.0053	1.22551	0.0	0.0	0.0	0.0	0.00205268	0.0	0.0	0.0	336.86366808	524.73572546	822.06796367	26.01444758	2.55745774	-0.41147645
0.0054	1.24823	0.0	0.0	0.0	0.0	0.00205268	0.0	0.0	0.0	337.55198828	528.281076	821.87094159	25.96852086	2.53571774	-0.41132173
0.0055	1.27095	0.0	0.0	0.0	0.0	0.00205268	0.0	0.0	0.0	338.2388369	531.79429529	821.6743813	25.92269777	2.51378512	-0.41116737
0.0056	1.29364	0.0	0.0	0.0	0.0	0.00205268	0.0	0.0	0.0	338.92421831	535.2751686	821.4782834	25.87695989	2.49195763	-0.41101336
0.0057	1.31632	0.0	0.0	0.0	0.0	0.00205268	0.0	0.0	0.0	339.60813638	538.72398845	821.28264594	25.83133014	2.46983994	-0.41085972
0.0058	1.33899	0.0	0.0	0.0	0.0	0.00205268	0.0	0.0	0.0	340.29059567	542.14025988	821.08747093	25.78580216	2.44752748	-0.41070644
0.0059	1.36164	0.0	0.0	0.0	0.0	0.00205268	0.0	0.0	0.0	340.97160041	545.52381385	820.89275878	25.74037266	2.42506475	-0.41055353
0.006	1.38428	0.0	0.0	0.0	0.0	0.00205268	0.0	0.0	0.0	341.6511548	548.8744936	820.69850982	25.69504066	2.40245691	-0.41040099
0.0061	1.4069	0.0	0.0	0.0	0.0	0.00205268	0.0	0.0	0.0	342.32926299	552.19214972	820.50472435	25.6498052	2.37970911	-0.41024881
0.0062	1.4295	0.0	0.0	0.0	0.0	0.00205268	0.0	0.0	0.0	343.0059291	555.47664009	820.31140267	25.60466532	2.35682652	-0.410097
0.0063	1.45209	0.0	0.0	0.0	0.0	0.00205268	0.0	0.0	0.0	343.68115722	558.72782995	820.11854501	25.55962005	2.33381429	-0.40994555
0.0064	1.47466	0.0	0.0	0.0	0.0	0.00205268	0.0	0.0	0.0	344.35495139	561.94559185	819.9261516	25.51466843	2.31067759	-0.40979448
0.0065	1.49722	0.0	0.0	0.0	0.0	0.00205268	0.0	0.0	0.0	345.02731561	565.12986472	819.73422232	25.46979904	2.28768565	-0.40964372
0.0066	1.51976	0.0	0.0	0.0	0.0	0.00205268	0.0	0.0	0.0	345.69825377	568.28079493	819.54275593	25.42502731	2.2644294	-0.40949336
0.0067	1.54228	0.0	0.0	0.0	0.0	0.00205268	0.0	0.0	0.0	346.36776987	571.39810662	819.35175348	25.38034554	2.24108446	-0.40934336
0.0068	1.56479	0.0	0.0	0.0	0.0	0.00205268	0.0	0.0	0.0	347.0358678	574.48172681	819.16121495	25.33575269	2.21765738	-0.40919373
0.0069	1.58729	0.0	0.0	0.0	0.0	0.00205268	0.0	0.0	0.0	347.70255142	577.53159153	818.97114027	25.29124775	2.19415472	-0.40904447
0.007	1.60977	0.0	0.0	0.0	0.0	0.00205268	0.0	0.0	0.0	348.36782455	580.54764582	818.78152934	25.24682971	2.17058306	-0.40889557
0.0071	1.63223	0.0	0.0	0.0	0.0	0.00205268	0.0	0.0	0.0	349.03169097	583.52984373	818.59238202	25.20249754	2.14694896	-0.40874704
0.0072	1.65468	0.0	0.0	0.0	0.0	0.00205268	0.0	0.0	0.0	349.69415445	586.47814834	818.40369813	25.15825021	2.12325898	-0.40859888
0.0073	1.67711	0.0	0.0	0.0	0.0	0.00205268	0.0	0.0	0.0	350.35521868	589.39253173	818.21547745	25.11408672	2.09951969	-0.40845108
0.0074	1.69953	0.0	0.0	0.0	0.0	0.00205268	0.0	0.0	0.0	351.01488743	592.2730353	818.02771934	25.07000715	2.07589183	-0.40830359
0.0075	1.72193	0.0	0.0	0.0	0.0	0.00205268	0.0	0.0	0.0	351.67316441	595.11972141	817.84042304	25.02600872	2.05213718	-0.40815651
0.0076	1.74432	0.0	0.0	0.0	0.0	0.00205268	0.0	0.0	0.0	352.33005315	597.93252926	817.65358861	24.98209113	2.02836401	-0.40800978
0.0077	1.76668	0.0	0.0	0.0	0.0	0.00205268	0.0	0.0	0.0	352.98555724	600.71147912	817.4672156	24.93825339	2.00457964	-0.40786343
0.0078	1.78904	0.0	0.0	0.0	0.0	0.00205268	0.0	0.0	0.0	353.63968022	603.45660106	817.28130352	24.89449446	1.98079138	-0.40771743
0.0079	1.81138	0.0	0.0	0.0	0.0	0.00205268	0.0	0.0	0.0	354.29242561	606.16793498	817.09585184	24.85081334	1.95700656	-0.4075718
0.008	1.8337	0.0	0.0	0.0	0.0	0.00205268	0.0	0.0	0.0	354.94379686	608.8455306	816.91085999	24.80720901	1.9332325	-0.40742654
0.0081	1.85601	0.0	0.0	0.0	0.0	0.00205268	0.0	0.0	0.0	355.59379742	611.48944744	816.72632734	24.76368046	1.90947652	-0.40728164
0.0082	1.8783	0.0	0.0	0.0	0.0	0.00205268	0.0	0.0	0.0	356.2424307	614.09975484	816.54225325	24.72022667	1.88574595	-0.4071371
0.0083	1.90057	1e-08	0.0	0.0	0.0	0.00205268	0.0	0.0	0.0	356.88970035	616.67652541	816.35863686	24.6768605	1.86207143	-0.40699286
0.0084	1.92283	1e-08	0.0	0.0	0.0	0.00205268	0.0	0.0	0.0	357.53560974	619.21984698	816.17547741	24.63355868	1.83842286	-0.40684902
0.0085	1.94508	1e-08	0.0	0.0	0.0	0.00205268	0.0	0.0	0.0	358.18016206	621.72982089	815.99277416	24.59032951	1.81482323	-0.40670555
0.0086	1.96731	1e-08	0.0	0.0	0.0	0.00205268	0.0	0.0	0.0	358.82336061	624.20655491	815.81052626	24.54717204	1.79127998	-0.40656243
0.0087	1.98952	1e-08	0.0	0.0	0.0	0.00205268	0.0	0.0	0.0	359.46520864	626.65016656	815.62873282	24.50408533	1.76780053	-0.40641967
0.0088	2.01172	1e-08	0.0	0.0	0.0	0.00205268	0.0	0.0	0.0	360.1057094	629.06078313	815.4473929	24.46106841	1.74439232	-0.40627727
0.0089	2.0339	1e-08	0.0	0.0	0.0	0.00205268	0.0	0.0	0.0	360.74486608	631.4385417	815.26650552	24.41812035	1.72106277	-0.40613523
0.009	2.05607	1e-08	0.0	0.0	0.0	0.00205268	0.0	0.0	0.0	361.38268183	633.78358905	815.08606965	24.37524018	1.6978193	-0.40599355
0.0091	2.07822	1e-08	0.0	0.0	0.0	0.00205268	0.0	0.0	0.0	362.0191598	636.09608179	814.90608422	24.33242696	1.67466935	-0.40585222
0.0092	2.10035	1e-08	0.0	0.0	0.0	0.00205268	0.0	0.0	0.0	362.65430365	638.37605269	814.72654855	24.28970513	1.65150575	-0.40571118
0.0093	2.12247	1e-08	0.0	0.0	0.0	0.00205268	0.0	0.0	0.0	363.28811625	640.62372217	814.54746132	24.24703259	1.62852163	-0.40557055
0.0094	2.14457	1e-08	0.0	0.0	0.0	0.00205268	0.0	0.0	0.0	363.92060059	642.83928741	814.36882131	24.20442575	1.60564603	-0.40543026
0.0095	2.16666	1e-08	0.0	0.0	0.0	0.00205267	0.0	0.0	0.0	364.55175971	645.02293151	814.19062731	24.16188377	1.58288589	-0.40529033
0.0096	2.18873	1e-08	0.0	0.0	0.0	0.00205267	0.0	0.0	0.0	365.18159665	647.17484656	814.01287807	24.1194058	1.56024816	-0.40515074
0.0097	2.21079	1e-08	0.0	0.0	0.0	0.00205267	0.0	0.0	0.0	365.81011438	649.29523358	813.8355723	24.07699101	1.53773979	-0.40501151
0.0098	2.23283	1e-08	0.0	0.0	0.0	0.00205267	0.0	0.0	0.0	366.43731588	651.38430257	813.65870866	24.03463855	1.51536772	-0.40487263
0.0099	2.25485	1e-08	0.0	0.0	0.0	0.00205267	0.0	0.0	0.0	367.06320406	653.44227245	813.48228579	23.99234757	1.49313889	-0.4047341
0.01	2.27686	1e-08	0.0	0.0	0.0	0.00205267	0.0	0.0	0.0	367.68778187	655.46936252	813.30630231	23.9501434	1.47088676	-0.40459587
0.0101	2.29885	1e-08	0.0	0.0	0.0	0.00205267	0.0	0.0	0.0	368.31105307	657.46552635	813.13075789	23.90798457	1.44888757	-0.40445801
0.0102	2.32083	2e-08	0.0	0.0	0.0	0.00205267	0.0	0.0	0.0	368.93301996	659.43117999	812.95565036	23.86588682	1.42703839	-0.4043205
0.0103	2.34279	2e-08	0.0	0.0	0.0	0.00205267	0.0	0.0	0.0	369.55368542	661.36655715	812.78097825	23.82384944	1.40534518	-0.40418333
0.0104	2.36474	2e-08	0.0	0.0	0.0	0.00205267	0.0	0.0	0.0	370.17305231	663.27189909	812.60674008	23.78187175	1.38381388	-0.40404651
0.0105	2.38667	2e-08	0.0	0.0	0.0	0.00205267	0.0	0.0	0.0	370.79112344	665.14745458	812.43293432	23.73995304	1.36245046	-0.40391002
0.0106	2.40858	2e-08	0.0	0.0	0.0	0.00205267	0.0	0.0	0.0	371.40790164	666.99347991	812.25955942	23.69809263	1.34126089	-0.40377387
0.0107	2.43048	2e-08	0.0	0.0	0.0	0.00205267	0.0	0.0	0.0	372.02338967	668.81023891	812.08661376	23.65628981	1.32025111	-0.40363807
0.0108	2.45236	2e-08	0.0	0.0	0.0	0.00205266	0.0	0.0	0.0	372.63759028	670.59800294	811.91409572	23.61454389	1.29942709	-0.4035026
0.0109	2.47423	2e-08	0.0	0.0	0.0	0.00205266	0.0	0.0	0.0	373.25050642	672.35697213	811.74200397	23.57288549	1.27854529	-0.40336743
0.011	2.49608	2e-08	0.0	0.0	0.0	0.00205266	0.0	0.0	0.0	373.86214145	674.08718167	811.57033789	23.53126466	1.25800413	-0.40323262
0.0111	2.51791	2e-08	0.0	0.0	0.0	0.00205266	0.0	0.0	0.0	374.4724976	675.78909673	811.39909499	23.48970101	1.23764771	-0.40309815
0.0112	2.53973	3e-08	0.0	0.0	0.0	0.00205266	0.0	0.0	0.0	375.08157758	677.46299187	811.22827361	23.44819401	1.21748069	-0.402964
0.0113	2.56154	3e-08	0.0	0.0	0.0	0.00205266	0.0	0.0	0.0	375.6893841	679.10914738	811.05787207	23.40674313	1.19750773	-0.40283019
0.0114	2.58332	3e-08	0.0	0.0	0.0	0.00205266	0.0	0.0	0.0	376.29591984	680.72784926	810.88788865	23.36534784	1.17773347	-0.4026967
0.0115	2.6051	3e-08	0.0	0.0	0.0	0.00205266	0.0	0.0	0.0	376.90118746	682.31938926	810.7183216	23.32400761	1.15816257	-0.40256355
0.0116	2.62685	3e-08	0.0	0.0	0.0	0.00205265	0.0	0.0	0.0	377.5051896	683.88406483	810.54916915	23.2827219	1.13879969	-0.40243072
0.0117	2.64859	3e-08	0.0	0.0	0.0	0.00205265	0.0	0.0	0.0	378.10792889	685.42217915	810.3804295	23.24149019	1.11964948	-0.40229822
0.0118	2.67032	3e-08	0.0	0.0	0.0	0.00205265	0.0	0.0	0.0	378.70940831	686.9338782	810.21210155	23.20034552	1.10041972	-0.40216601
0.0119	2.69202	4e-08	0.0	0.0	0.0	0.00205265	0.0	0.0	0.0	379.30963079	688.41933246	810.04418408	23.15923391	1.08158758	-0.40203414
0.012	2.71372	4e-08	0.0	0.0	0.0	0.00205265	0.0	0.0	0.0	379.90859857	689.87899389	809.87667463	23.11817708	1.06296103	-0.4019026
0.0121	2.73539	4e-08	0.0	0.0	0.0	0.00205265	0.0	0.0	0.0	380.50631427	691.31315943	809.70957141	23.07717466	1.04454329	-0.40177137
0.0122	2.75705	4e-08	0.0	0.0	0.0	0.00205264	0.0	0.0	0.0	381.10278047	692.72212982	809.54287262	23.03622628	1.02633759	-0.40164046
0.0123	2.7787	4e-08	0.0	0.0	0.0	0.00205264	0.0	0.0	0.0	381.69799975	694.10620959	809.37657644	22.99533157	1.00834713	-0.40150987
0.0124	2.80033	5e-08	0.0	0.0	0.0	0.00205264	0.0	0.0	0.0	382.29197467	695.46570707	809.21068102	22.95449015	0.99057515	-0.4013796
0.0125	2.82194	5e-08	0.0	0.0	0.0	0.00205264	0.0	0.0	0.0	382.88470777	696.8009344	809.04518451	22.91370166	0.97302487	-0.40124964
0.0126	2.84354	5e-08	0.0	0.0	0.0	0.00205264	0.0	0.0	0.0	383.4762016	698.11220751	808.88008502	22.87296574	0.95569951	-0.40112
0.0127	2.86512	5e-08	0.0	0.0	0.0	0.00205263	0.0	0.0	0.0	384.06645918	699.39961018	808.71538176	22.83231477	0.93829153	-0.40099064
0.0128	2.88668	5e-08	0.0	0.0	0.0	0.00205263	0.0	0.0	0.0	384.65548304	700.66345836	808.55107282	22.79169569	0.92130401	-0.40086161
0.0129	2.90823	6e-08	0.0	0.0	0.0	0.00205263	0.0	0.0	0.0	385.24327549	701.90415047	808.38715595	22.75113023	0.90453038	-0.40073288
0.013	2.92976	6e-08	0.0	0.0	0.0	0.00205263	0.0	0.0	0.0	385.82983908	703.12198955	808.22362933	22.71061819	0.88797247	-0.40060447
0.0131	2.95128	6e-08	0.0	0.0	0.0	0.00205262	0.0	0.0	0.0	386.4151763	704.31728062	808.0604911	22.67015933	0.87163213	-0.40047635
0.0132	2.97278	7e-08	0.0	0.0	0.0	0.00205262	0.0	0.0	0.0	386.99928967	705.49033067	807.89773943	22.62975343	0.85551118	-0.40034855
0.0133	2.99427	7e-08	0.0	0.0	0.0	0.00205262	0.0	0.0	0.0	387.58218169	706.64144863	807.73537245	22.58940027	0.83961146	-0.40022104
0.0134	3.01574	7e-08	0.0	0.0	0.0	0.00205261	0.0	0.0	0.0	388.16385483	707.77094543	807.57338828	22.54909963	0.82393479	-0.40009384
0.0135	3.03719	8e-08	0.0	0.0	0.0	0.00205261	0.0	0.0	0.0	388.74431157	708.87913398	807.41178506	22.50885128	0.80848302	-0.39996694
0.0136	3.05863	8e-08	0.0	0.0	0.0	0.00205261	0.0	0.0	0.0	389.32355496	709.96604978	807.2505622	22.46868425	0.79296414	-0.39984032
0.0137	3.08005	8e-08	0.0	0.0	0.0	0.0020526	0.0	0.0	0.0	389.9015872	711.03212495	807.08971726	22.42855081	0.77785711	-0.39971401
0.0138	3.10146	9e-08	0.0	0.0	0.0	0.0020526	0.0	0.0	0.0	390.47841072	712.07768845	806.92924827	22.38847084	0.76296204	-0.39958799
0.0139	3.12285	9e-08	0.0	0.0	0.0	0.0020526	0.0	0.0	0.0	391.05402798	713.10303647	806.76915343	22.34844421	0.74827956	-0.39946227
0.014	3.14422	9e-08	0.0	0.0	0.0	0.00205259	0.0	0.0	0.0	391.62844145	714.10846557	806.60943091	22.30847084	0.73381027	-0.39933684
0.0141	3.16558	1e-07	0.0	0.0	0.0	0.00205259	0.0	0.0	0.0	392.20165359	715.09427272	806.45007891	22.26855062	0.71955479	-0.3992117
0.0142	3.18692	1e-07	0.0	0.0	0.0	0.00205258	0.0	0.0	0.0	392.77366686	716.06075525	806.29109561	22.22868345	0.70551373	-0.39908685
0.0143	3.20825	1.1e-07	0.0	0.0	0.0	0.00205258	0.0	0.0	0.0	393.34448369	717.00821091	806.13247917	22.18886922	0.6916877	-0.39896229
0.0144	3.22956	1.1e-07	0.0	0.0	0.0	0.00205257	0.0	0.0	0.0	393.91410656	717.93691998	805.97422786	22.14912437	0.67790122	-0.39883801
0.0145	3.25085	1.2e-07	0.0	0.0	0.0	0.00205257	0.0	0.0	0.0	394.48253838	718.84694886	805.81634097	22.10942305	0.66442912	-0.39871402
0.0146	3.27213	1.2e-07	0.0	0.0	0.0	0.00205256	0.0	0.0	0.0	395.04978127	719.73873902	805.65881598	22.06977569	0.65115984	-0.39859032
0.0147	3.29339	1.3e-07	0.0	0.0	0.0	0.00205256	0.0	0.0	0.0	395.61583768	720.61257127	805.50165114	22.03018228	0.638093	-0.39846689
0.0148	3.31464	1.3e-07	0.0	0.0	0.0	0.00205255	0.0	0.0	0.0	396.18071004	721.46872556	805.34484471	21.99064281	0.62522824	-0.39834375
0.0149	3.33586	1.4e-07	0.0	0.0	0.0	0.00205255	0.0	0.0	0.0	396.74440081	722.30748096	805.18839493	21.95115727	0.61256519	-0.39822089
0.015	3.35708	1.4e-07	0.0	0.0	0.0	0.00205254	0.0	0.0	0.0	397.3069124	723.12911569	805.03230007	21.91172565	0.60010348	-0.39809831
0.0151	3.37828	1.5e-07	0.0	0.0	0.0	0.00205254	0.0	0.0	0.0	397.86824724	723.93390711	804.8765584	21.87234795	0.58784275	-0.397976
0.0152	3.39946	1.6e-07	0.0	0.0	0.0	0.00205253	0.0	0.0	0.0	398.42840776	724.72213171	804.72116818	21.83302415	0.57578262	-0.39785397
0.0153	3.42062	1.6e-07	0.0	0.0	0.0	0.00205252	0.0	0.0	0.0	398.98739645	725.49401733	804.5661279	21.79376658	0.56378132	-0.39773222
0.0154	3.44177	1.7e-07	0.0	0.0	0.0	0.00205252	0.0	0.0	0.0	399.54521597	726.24972497	804.41143642	21.75455577	0.55206154	-0.39761074
0.0155	3.46291	1.8e-07	0.0	0.0	0.0	0.00205251	0.0	0.0	0.0	400.10186854	726.98960952	804.25709159	21.71539975	0.54053071	-0.39748954
0.0156	3.48402	1.8e-07	0.0	0.0	0.0	0.0020525	0.0	0.0	0.0	400.6573566	727.71393044	804.10309176	21.67629858	0.52918775	-0.3973686
0.0157	3.50512	1.9e-07	0.0	0.0	0.0	0.00205249	0.0	0.0	0.0	401.21168255	728.42294541	803.94943529	21.63725231	0.51803155	-0.39724793
0.0158	3.52621	2e-07	0.0	0.0	0.0	0.00205249	0.0	0.0	0.0	401.76484882	729.11691034	803.79612052	21.59826099	0.50706102	-0.39712753
0.0159	3.54728	2.1e-07	0.0	0.0	0.0	0.00205248	0.0	0.0	0.0	402.31685783	729.79607937	803.64314582	21.55932468	0.49627508	-0.3970074
0.016	3.56833	2.2e-07	0.0	0.0	0.0	0.00205247	0.0	0.0	0.0	402.86771197	730.46070487	803.49050956	21.52044343	0.48567261	-0.39688753
0.0161	3.58937	2.2e-07	0.0	0.0	0.0	0.00205246	0.0	0.0	0.0	403.41741365	731.11103744	803.33821012	21.48161729	0.47525254	-0.39676792
0.0162	3.61039	2.3e-07	0.0	0.0	0.0	0.00205245	0.0	0.0	0.0	403.96596538	731.74727029	803.18624618	21.44285434	0.46491142	-0.39664859
0.0163	3.63139	2.4e-07	0.0	0.0	0.0	0.00205244	0.0	0.0	0.0	404.51336962	732.36961541	803.0346163	21.40414183	0.45481145	-0.39652952
0.0164	3.65238	2.5e-07	0.0	0.0	0.0	0.00205243	0.0	0.0	0.0	405.05962869	732.97835464	802.88331869	21.36548516	0.44488344	-0.3964107
0.0165	3.67336	2.6e-07	0.0	0.0	0.0	0.00205242	0.0	0.0	0.0	405.60474501	733.57372252	802.73235182	21.32688442	0.43512581	-0.39629214
0.0166	3.69431	2.7e-07	0.0	0.0	0.0	0.00205241	0.0	0.0	0.0	406.14872096	734.15595127	802.58171413	21.2883397	0.42553698	-0.39617385
0.0167	3.71525	2.8e-07	0.0	0.0	0.0	0.0020524	0.0	0.0	0.0	406.69155896	734.72527073	802.43140411	21.24985108	0.41611536	-0.3960558
0.0168	3.73618	3e-07	0.0	0.0	0.0	0.00205239	0.0	0.0	0.0	407.2332614	735.2819084	802.28142024	21.21141867	0.40685939	-0.39593802
0.0169	3.75708	3.1e-07	0.0	0.0	0.0	0.00205238	0.0	0.0	0.0	407.77383068	735.82608938	802.13176101	21.17304255	0.39776747	-0.39582049
0.017	3.77797	3.2e-07	0.0	0.0	0.0	0.00205237	0.0	0.0	0.0	408.31326918	736.35803647	801.98242493	21.13472282	0.38883803	-0.39570321
0.0171	3.79885	3.3e-07	0.0	0.0	0.0	0.00205235	0.0	0.0	0.0	408.85157937	736.87792514	801.83341075	21.09646352	0.38000583	-0.3955862
0.0172	3.81971	3.4e-07	0.0	0.0	0.0	0.00205234	0.0	0.0	0.0	409.38876364	737.38597753	801.68471698	21.05825836	0.37137191	-0.39546942
0.0173	3.84055	3.6e-07	0.0	0.0	0.0	0.00205233	0.0	0.0	0.0	409.92482435	737.88241958	801.53634209	21.02011012	0.36289156	-0.3953529
0.0174	3.86138	3.7e-07	0.0	0.0	0.0	0.00205231	0.0	0.0	0.0	410.45976389	738.36745964	801.38828466	20.98201892	0.3545629	-0.39523663
0.0175	3.88219	3.8e-07	0.0	0.0	0.0	0.0020523	0.0	0.0	0.0	410.99358465	738.84130341	801.24054327	20.94398485	0.34638409	-0.39512061
0.0176	3.90299	4e-07	0.0	0.0	0.0	0.00205229	0.0	0.0	0.0	411.526289	739.30415389	801.09311652	20.90600803	0.33835326	-0.39500483
0.0177	3.92376	4.1e-07	0.0	0.0	0.0	0.00205227	0.0	0.0	0.0	412.05787934	739.7562114	800.946003	20.86808856	0.33046856	-0.3948893
0.0178	3.94453	4.3e-07	0.0	0.0	0.0	0.00205226	0.0	0.0	0.0	412.58835804	740.19767359	800.79920135	20.83022655	0.32272812	-0.39477401
0.0179	3.96527	4.5e-07	0.0	0.0	0.0	0.00205224	0.0	0.0	0.0	413.11772749	740.62873541	800.65271018	20.79242219	0.31512604	-0.39465896
0.018	3.986	4.6e-07	0.0	0.0	0.0	0.00205222	0.0	0.0	0.0	413.64599009	741.04956791	800.5065283	20.75467584	0.30764396	-0.39454418
0.0181	4.00672	4.8e-07	0.0	0.0	0.0	0.00205221	0.0	0.0	0.0	414.1731482	741.46037099	800.36065429	20.71698706	0.30031448	-0.39442962
0.0182	4.02741	5e-07	0.0	0.0	0.0	0.00205219	0.0	0.0	0.0	414.69920418	741.86133142	800.2150868	20.6793562	0.29312006	-0.3943153
0.0183	4.04809	5.1e-07	0.0	0.0	0.0	0.00205217	0.0	0.0	0.0	415.22416043	742.25263165	800.06982454	20.64178339	0.28605872	-0.39420123
0.0184	4.06876	5.3e-07	0.0	0.0	0.0	0.00205215	0.0	0.0	0.0	415.74801929	742.63445138	799.92486621	20.60426872	0.27912848	-0.39408739
0.0185	4.08941	5.5e-07	0.0	0.0	0.0	0.00205213	0.0	0.0	0.0	416.27078315	743.00696748	799.78021052	20.56681232	0.27232736	-0.39397378
0.0186	4.11004	5.7e-07	0.0	0.0	0.0	0.00205211	0.0	0.0	0.0	416.79245437	743.37035404	799.6358562	20.52941429	0.2656534	-0.39386042
0.0187	4.13066	5.9e-07	0.0	0.0	0.0	0.00205209	0.0	0.0	0.0	417.31303531	743.72478234	799.491802	20.49207475	0.25910462	-0.39374728
0.0188	4.15126	6.1e-07	0.0	0.0	0.0	0.00205207	0.0	0.0	0.0	417.83252833	744.07042177	799.34804666	20.45479217	0.25267964	-0.3936344
0.0189	4.17184	6.4e-07	0.0	0.0	0.0	0.00205205	0.0	0.0	0.0	418.35093578	744.40744484	799.20458897	20.41756921	0.24637554	-0.39352174
0.019	4.19241	6.6e-07	0.0	0.0	0.0	0.00205203	0.0	0.0	0.0	418.86826002	744.73601018	799.0614277	20.38040493	0.24019074	-0.39340932
0.0191	4.21296	6.8e-07	0.0	0.0	0.0	0.002052	0.0	0.0	0.0	419.3845034	745.05627847	798.91856164	20.34329945	0.23412326	-0.39329712
0.0192	4.23349	7.1e-07	0.0	0.0	0.0	0.00205198	0.0	0.0	0.0	419.89966829	745.36840766	798.77598959	20.30625286	0.22817113	-0.39318515
0.0193	4.25401	7.3e-07	0.0	0.0	0.0	0.00205195	0.0	0.0	0.0	420.41375703	745.67255294	798.63371038	20.26926526	0.22233237	-0.39307342
0.0194	4.27451	7.6e-07	0.0	0.0	0.0	0.00205193	0.0	0.0	0.0	420.92677196	745.96886673	798.49172284	20.23233676	0.21660502	-0.39296191
0.0195	4.295	7.8e-07	0.0	0.0	0.0	0.0020519	0.0	0.0	0.0	421.43871544	746.25749871	798.3500258	20.19546746	0.2109871	-0.39285063
0.0196	4.31547	8.1e-07	0.0	0.0	0.0	0.00205188	0.0	0.0	0.0	421.9495898	746.5385958	798.20861814	20.15865746	0.20547664	-0.39273958
0.0197	4.33592	8.4e-07	0.0	0.0	0.0	0.00205185	0.0	0.0	0.0	422.45939738	746.81231093	798.06749868	20.12190373	0.20008864	-0.39262876
0.0198	4.35636	8.7e-07	0.0	0.0	0.0	0.00205182	0.0	0.0	0.0	422.96814047	747.07880128	797.92666625	20.08521133	0.19479428	-0.39251817
0.0199	4.37678	9e-07	0.0	0.0	0.0	0.00205179	0.0	0.0	0.0	423.47582145	747.33819368	797.7861198	20.0485783	0.1896027	-0.39240779
0.02	4.39718	9.3e-07	0.0	0.0	0.0	0.00205176	0.0	0.0	0.0	423.98244263	747.59062614	797.64585822	20.01200473	0.18451202	-0.39229764
0.0201	4.41757	9.6e-07	0.0	0.0	0.0	0.00205173	0.0	0.0	0.0	424.48800636	747.8362341	797.50588043	19.97549071	0.17952036	-0.39218771
0.0202	4.43794	9.9e-07	0.0	0.0	0.0	0.0020517	0.0	0.0	0.0	424.99251495	748.07515035	797.36618534	19.93903633	0.17462582	-0.39207801
0.0203	4.4583	1.02e-06	0.0	0.0	0.0	0.00205166	0.0	0.0	0.0	425.49597073	748.30750509	797.2267719	19.90264166	0.16982652	-0.39196852
0.0204	4.47863	1.06e-06	0.0	0.0	0.0	0.00205163	0.0	0.0	0.0	425.99837602	748.5334259	797.08763906	19.86630681	0.16512057	-0.39185925
0.0205	4.49896	1.09e-06	0.0	0.0	0.0	0.00205159	0.0	0.0	0.0	426.49973313	748.75303774	796.94878577	19.83003185	0.16050608	-0.39175021
0.0206	4.51926	1.13e-06	0.0	0.0	0.0	0.00205156	0.0	0.0	0.0	427.00004436	748.96648423	796.81021094	19.79381268	0.15601051	-0.39164139
0.0207	4.53955	1.16e-06	0.0	0.0	0.0	0.00205152	0.0	0.0	0.0	427.49931198	749.17389403	796.6719135	19.75765609	0.15158504	-0.39153278
0.0208	4.55983	1.2e-06	0.0	0.0	0.0	0.00205148	0.0	0.0	0.0	427.99753834	749.37537296	796.53389251	19.72155936	0.1472474	-0.39142439
0.0209	4.58008	1.24e-06	0.0	0.0	0.0	0.00205144	0.0	0.0	0.0	428.49472574	749.57103864	796.39614696	19.68552257	0.14299582	-0.39131622
0.021	4.60032	1.28e-06	0.0	0.0	0.0	0.0020514	0.0	0.0	0.0	428.99087648	749.76100629	796.25867586	19.64954577	0.13882857	-0.39120826
0.0211	4.62055	1.32e-06	0.0	0.0	0.0	0.00205136	0.0	0.0	0.0	429.48599285	749.9453887	796.12147823	19.61362903	0.13474389	-0.39110051
0.0212	4.64075	1.37e-06	0.0	0.0	0.0	0.00205132	0.0	0.0	0.0	429.98007715	750.12429628	795.98455311	19.57777243	0.13074003	-0.39099298
0.0213	4.66095	1.41e-06	0.0	0.0	0.0	0.00205127	0.0	0.0	0.0	430.47313168	750.29783699	795.84789954	19.54197602	0.12681524	-0.39088566
0.0214	4.68112	1.45e-06	0.0	0.0	0.0	0.00205123	0.0	0.0	0.0	430.96515872	750.46611643	795.71151658	19.50623988	0.12296778	-0.39077855
0.0215	4.70128	1.5e-06	0.0	0.0	0.0	0.00205118	0.0	0.0	0.0	431.4561605	750.62927309	795.57540315	19.47055923	0.11923385	-0.39067167
0.0216	4.72142	1.55e-06	0.0	0.0	0.0	0.00205114	0.0	0.0	0.0	431.94613931	750.7874007	795.43955835	19.43494196	0.11555037	-0.39056499
0.0217	4.74154	1.6e-06	0.0	0.0	0.0	0.00205109	0.0	0.0	0.0	432.43509744	750.94059182	795.30398131	19.39938484	0.11194141	-0.39045852
0.0218	4.76165	1.65e-06	0.0	0.0	0.0	0.00205104	0.0	0.0	0.0	432.92303717	751.08894603	795.1686711	19.36388792	0.1084054	-0.39035226
0.0219	4.78175	1.7e-06	0.0	0.0	0.0	0.00205099	0.0	0.0	0.0	433.40996076	751.23256072	795.03362682	19.32845123	0.10494074	-0.3902462
0.022	4.80182	1.75e-06	0.0	0.0	0.0	0.00205093	0.0	0.0	0.0	433.89587049	751.37153113	794.89884759	19.29307484	0.10154586	-0.39014035
0.0221	4.82188	1.81e-06	0.0	0.0	0.0	0.00205088	0.0	0.0	0.0	434.3807686	751.5059503	794.76433252	19.25775878	0.09821915	-0.39003471
0.0222	4.84192	1.86e-06	0.0	0.0	0.0	0.00205082	0.0	0.0	0.0	434.86465736	751.63590911	794.63008074	19.22250311	0.09495904	-0.38992928
0.0223	4.86195	1.92e-06	0.0	0.0	0.0	0.00205076	0.0	0.0	0.0	435.34753903	751.76149628	794.49609139	19.18730459	0.09179151	-0.38982406
0.0224	4.88196	1.98e-06	0.0	0.0	0.0	0.00205071	0.0	0.0	0.0	435.82941575	751.88286434	794.36236333	19.15216618	0.08869049	-0.38971905
0.0225	4.90195	2.04e-06	0.0	0.0	0.0	0.00205065	0.0	0.0	0.0	436.31028983	752.00006011	794.2288959	19.11708948	0.08564121	-0.38961424
0.0226	4.92193	2.1e-06	0.0	0.0	0.0	0.00205058	0.0	0.0	0.0	436.79016351	752.11316811	794.09568824	19.08207299	0.08265522	-0.38950963
0.0227	4.94189	2.16e-06	0.0	0.0	0.0	0.00205052	0.0	0.0	0.0	437.26903903	752.22227271	793.96273952	19.04711673	0.07973106	-0.38940522
0.0228	4.96184	2.23e-06	0.0	0.0	0.0	0.00205046	0.0	0.0	0.0	437.74691861	752.32745624	793.83004891	19.01222074	0.07686724	-0.38930102
0.0229	4.98176	2.29e-06	0.0	0.0	0.0	0.00205039	0.0	0.0	0.0	438.2238045	752.42879904	793.6976156	18.97738505	0.0740623	-0.38919702
0.023	5.00167	2.36e-06	0.0	0.0	0.0	0.00205032	0.0	0.0	0.0	438.69969891	752.52637943	793.56543878	18.94260969	0.07131475	-0.38909322
0.0231	5.02157	2.43e-06	0.0	0.0	0.0	0.00205025	0.0	0.0	0.0	439.17460407	752.62027365	793.43351764	18.90789471	0.06862308	-0.38898961
0.0232	5.04145	2.51e-06	0.0	0.0	0.0	0.00205018	0.0	0.0	0.0	439.64852219	752.71055593	793.30185141	18.87324013	0.06598579	-0.38888621
0.0233	5.06131	2.58e-06	0.0	0.0	0.0	0.0020501	0.0	0.0	0.0	440.12145549	752.79729841	793.1704393	18.83864599	0.06340137	-0.38878301
0.0234	5.08115	2.65e-06	0.0	0.0	0.0	0.00205003	0.0	0.0	0.0	440.59340619	752.88057116	793.03928055	18.80411234	0.0608683	-0.38868
0.0235	5.10098	2.73e-06	0.0	0.0	0.0	0.00204995	0.0	0.0	0.0	441.06437648	752.96044215	792.9083744	18.7696392	0.05838504	-0.38857719
0.0236	5.12079	2.81e-06	0.0	0.0	0.0	0.00204987	0.0	0.0	0.0	441.53436857	753.03697726	792.77772009	18.73522663	0.05595005	-0.38847458
0.0237	5.14058	2.89e-06	0.0	0.0	0.0	0.00204979	0.0	0.0	0.0	442.00338465	753.1102511	792.64731685	18.7008681	0.05361965	-0.38837219
0.0238	5.16036	2.98e-06	0.0	0.0	0.0	0.00204971	0.0	0.0	0.0	442.4714268	753.18039921	792.51716363	18.66657391	0.05130191	-0.38826997
0.0239	5.18012	3.06e-06	0.0	0.0	0.0	0.00204962	0.0	0.0	0.0	442.93849729	753.24743497	792.38725991	18.63233976	0.0490334	-0.38816795
0.024	5.19987	3.15e-06	0.0	0.0	0.0	0.00204953	0.0	0.0	0.0	443.4045983	753.31142399	792.25760495	18.59816563	0.04681323	-0.38806613
0.0241	5.2196	3.24e-06	0.0	0.0	0.0	0.00204944	0.0	0.0	0.0	443.86973199	753.37243065	792.12819801	18.56405148	0.04464052	-0.3879645
0.0242	5.23931	3.33e-06	0.0	0.0	0.0	0.00204935	0.0	0.0	0.0	444.33390054	753.43051818	791.99903837	18.52999728	0.04251445	-0.38786307
0.0243	5.25901	3.43e-06	0.0	0.0	0.0	0.00204926	0.0	0.0	0.0	444.79710612	753.48574871	791.87012529	18.49600297	0.0404342	-0.38776183
0.0244	5.27868	3.52e-06	0.0	0.0	0.0	0.00204916	0.0	0.0	0.0	445.25935088	753.53818327	791.74145807	18.46206853	0.03839899	-0.38766078
0.0245	5.29835	3.62e-06	0.0	0.0	0.0	0.00204906	0.0	0.0	0.0	445.72063698	753.58788188	791.61303598	18.42819388	0.03640808	-0.38755993
0.0246	5.31799	3.72e-06	0.0	0.0	0.0	0.00204896	0.0	0.0	0.0	446.18096656	753.63490352	791.48485833	18.394379	0.03446072	-0.38745926
0.0247	5.33762	3.83e-06	0.0	0.0	0.0	0.00204885	0.0	0.0	0.0	446.64034178	753.6793067	791.3569244	18.36062386	0.03255696	-0.38735879
0.0248	5.35723	3.93e-06	0.0	0.0	0.0	0.00204875	0.0	0.0	0.0	447.09876477	753.72114866	791.2292335	18.32692834	0.03069497	-0.38725851
0.0249	5.37683	4.04e-06	0.0	0.0	0.0	0.00204864	0.0	0.0	0.0	447.55623767	753.76048544	791.10178494	18.2932924	0.02887458	-0.38715842
0.025	5.3964	4.15e-06	0.0	0.0	0.0	0.00204853	0.0	0.0	0.0	448.0127626	753.7973725	790.97457803	18.25971599	0.0270952	-0.38705852
0.0251	5.41597	4.27e-06	0.0	0.0	0.0	0.00204841	0.0	0.0	0.0	448.46834169	753.83186449	790.84761209	18.22619903	0.02535624	-0.38695881
0.0252	5.43551	4.38e-06	0.0	0.0	0.0	0.0020483	0.0	0.0	0.0	448.92297706	753.86401531	790.72088643	18.19274147	0.02365715	-0.38685929
0.0253	5.45504	4.5e-06	0.0	0.0	0.0	0.00204818	0.0	0.0	0.0	449.37667081	753.89387813	790.59440039	18.15934322	0.02199739	-0.38675996
0.0254	5.47455	4.62e-06	0.0	0.0	0.0	0.00204806	0.0	0.0	0.0	449.82942507	753.92150542	790.46815329	18.1260042	0.02037648	-0.38666082
0.0255	5.49405	4.75e-06	0.0	0.0	0.0	0.00204793	0.0	0.0	0.0	450.28124192	753.94694901	790.34214446	18.09272435	0.01879394	-0.38656186
0.0256	5.51353	4.88e-06	0.0	0.0	0.0	0.0020478	0.0	0.0	0.0	450.73212347	753.97025836	790.21637325	18.05950641	0.01722538	-0.38646308
0.0257	5.53299	5.01e-06	0.0	0.0	0.0	0.00204767	0.0	0.0	1e-08	451.18207188	753.99144736	790.09083916	18.02634598	0.01570691	-0.3863645
0.0258	5.55243	5.14e-06	0.0	0.0	0.0	0.00204754	0.0	0.0	1e-08	451.63108918	754.01058726	789.96554144	17.99324474	0.01422308	-0.3862661
0.0259	5.57186	5.28e-06	0.0	0.0	0.0	0.0020474	0.0	0.0	1e-08	452.07917748	754.02772401	789.84047945	17.96020266	0.01277324	-0.38616789
0.026	5.59127	5.42e-06	0.0	0.0	0.0	0.00204726	0.0	0.0	1e-08	452.52633884	754.04290272	789.71565256	17.92721966	0.01135676	-0.38606986
0.0261	5.61067	5.56e-06	0.0	0.0	0.0	0.00204712	0.0	0.0	1e-08	452.97257535	754.05616764	789.59106014	17.89429568	0.00997302	-0.38597201
0.0262	5.63004	5.7e-06	0.0	0.0	0.0	0.00204698	0.0	0.0	1e-08	453.41788907	754.0675622	789.46670157	17.86143067	0.00862142	-0.38587435
0.0263	5.6494	5.85e-06	0.0	0.0	0.0	0.00204683	0.0	0.0	1e-08	453.86228208	754.07712902	789.34257622	17.82862457	0.00730137	-0.38577687
0.0264	5.66875	6.01e-06	0.0	0.0	0.0	0.00204667	0.0	0.0	1e-08	454.30575642	754.08490994	789.21868349	17.7958773	0.0060123	-0.38567958
0.0265	5.68808	6.16e-06	0.0	0.0	0.0	0.00204652	0.0	0.0	1e-08	454.74831415	754.09094603	789.09502277	17.76318881	0.00475364	-0.38558247
0.0266	5.70739	6.32e-06	0.0	0.0	0.0	0.00204636	0.0	0.0	1e-08	455.18995735	754.09526976	788.97159347	17.73056052	0.00351249	-0.38548553
0.0267	5.72668	6.48e-06	0.0	0.0	0.0	0.0020462	0.0	0.0	1e-08	455.63068805	754.09791581	788.84839502	17.69799003	0.00230768	-0.38538878
0.0268	5.74596	6.65e-06	0.0	0.0	0.0	0.00204603	0.0	0.0	1e-08	456.0705083	754.09892761	788.7254268	17.66547823	0.00113056	-0.38529221
0.0269	5.76522	6.82e-06	0.0	0.0	0.0	0.00204586	0.0	0.0	1e-08	456.50942013	754.09834169	788.60268823	17.63302509	-1.95e-05	-0.38519582
0.027	5.78446	6.99e-06	0.0	0.0	0.0	0.00204569	0.0	0.0	1e-08	456.94742557	754.09619371	788.48017872	17.60063054	-0.00114312	-0.38509962
0.0271	5.80369	7.17e-06	0.0	0.0	0.0	0.00204551	0.0	0.0	1e-08	457.38452664	754.09251851	788.35789769	17.56829453	-0.00224092	-0.38500359
0.0272	5.8229	7.35e-06	0.0	0.0	0.0	0.00204533	0.0	0.0	1e-08	457.82072538	754.08735009	788.23584457	17.53601699	-0.0033135	-0.38490773
0.0273	5.84209	7.53e-06	0.0	0.0	0.0	0.00204514	0.0	0.0	1e-08	458.25602379	754.08072164	788.1140188	17.50379787	-0.00436146	-0.38481206
0.0274	5.86127	7.72e-06	0.0	0.0	0.0	0.00204495	0.0	0.0	1e-08	458.69042389	754.07266552	787.9924198	17.47163711	-0.0053854	-0.38471657
0.0275	5.88043	7.92e-06	0.0	0.0	0.0	0.00204476	0.0	0.0	1e-08	459.12392769	754.06321331	787.87104702	17.43953422	-0.00638179	-0.38462125
0.0276	5.89957	8.11e-06	0.0	0.0	0.0	0.00204456	0.0	0.0	1e-08	459.55653717	754.05240557	787.74989986	17.40748949	-0.00735457	-0.38452611
0.0277	5.91869	8.31e-06	0.0	0.0	0.0	0.00204436	0.0	0.0	1e-08	459.98825434	754.04026719	787.62897779	17.37550307	-0.00830633	-0.38443115
0.0278	5.9378	8.52e-06	0.0	0.0	0.0	0.00204416	0.0	0.0	1e-08	460.41908118	754.02682811	787.50828026	17.34357469	-0.00923561	-0.38433636
0.0279	5.95689	8.73e-06	0.0	0.0	0.0	0.00204395	0.0	0.0	1e-08	460.84901969	754.01211784	787.38780673	17.31170428	-0.0101429	-0.38424175
0.028	5.97597	8.94e-06	0.0	0.0	0.0	0.00204374	0.0	0.0	1e-08	461.27807184	753.99616528	787.26755664	17.27989177	-0.01102866	-0.38414732
0.0281	5.99503	9.16e-06	0.0	0.0	0.0	0.00204352	0.0	0.0	1e-08	461.70623961	753.97899869	787.14752947	17.24813708	-0.01189334	-0.38405306
0.0282	6.01407	9.38e-06	0.0	0.0	0.0	0.0020433	0.0	0.0	1e-08	462.13352496	753.96064574	787.02772466	17.21644014	-0.01273737	-0.38395897
0.0283	6.03309	9.61e-06	0.0	0.0	0.0	0.00204307	0.0	0.0	1e-08	462.55992987	753.9411335	786.9081417	17.18480087	-0.01356117	-0.38386506
0.0284	6.0521	9.84e-06	0.0	0.0	0.0	0.00204284	0.0	0.0	1e-08	462.98545629	753.92048849	786.78878005	17.1532192	-0.01436518	-0.38377132
0.0285	6.07109	1.008e-05	0.0	0.0	0.0	0.0020426	0.0	0.0	1e-08	463.41010617	753.89873859	786.66963917	17.12169467	-0.01514638	-0.38367776
0.0286	6.09006	1.032e-05	0.0	0.0	0.0	0.00204236	0.0	0.0	1e-08	463.83388146	753.87591117	786.55071853	17.09022782	-0.01591073	-0.38358437
0.0287	6.10902	1.056e-05	0.0	0.0	0.0	0.00204211	0.0	0.0	1e-08	464.25678411	753.85202916	786.43201763	17.05881831	-0.01665625	-0.38349115
0.0288	6.12796	1.081e-05	0.0	0.0	0.0	0.00204186	0.0	0.0	1e-08	464.67881605	753.82711722	786.31353595	17.02746606	-0.01738333	-0.3833981
0.0289	6.14688	1.107e-05	0.0	0.0	0.0	0.00204161	0.0	0.0	1e-08	465.09997922	753.80119952	786.19527296	16.99617099	-0.01809229	-0.38330522
0.029	6.16579	1.133e-05	0.0	0.0	0.0	0.00204135	0.0	0.0	1e-08	465.52027553	753.77429975	786.07722816	16.96493302	-0.01878348	-0.38321252
0.0291	6.18467	1.159e-05	0.0	0.0	0.0	0.00204108	0.0	0.0	1e-08	465.93970692	753.74644116	785.95940103	16.93375205	-0.01945723	-0.38311999
0.0292	6.20355	1.186e-05	0.0	0.0	0.0	0.00204081	0.0	0.0	1e-08	466.3582753	753.71764656	785.84179108	16.90262801	-0.02011384	-0.38302763
0.0293	6.2224	1.214e-05	0.0	0.0	0.0	0.00204053	0.0	0.0	1e-08	466.77598258	753.68793835	785.7243978	16.8715608	-0.02075363	-0.38293543
0.0294	6.24124	1.242e-05	0.0	0.0	0.0	0.00204025	0.0	0.0	1e-08	467.19283067	753.6573385	785.60722068	16.84055034	-0.02137688	-0.38284341
0.0295	6.26006	1.271e-05	0.0	0.0	0.0	0.00203996	0.0	0.0	1e-08	467.60882146	753.6258686	785.49025923	16.80959654	-0.02198388	-0.38275156
0.0296	6.27886	1.3e-05	0.0	0.0	0.0	0.00203967	0.0	0.0	1e-08	468.02395685	753.59354987	785.37351295	16.77869931	-0.02257489	-0.38265987
0.0297	6.29765	1.33e-05	0.0	0.0	0.0	0.00203937	0.0	0.0	1e-08	468.43823873	753.56040318	785.25698134	16.74785856	-0.02315018	-0.38256836
0.0298	6.31642	1.36e-05	0.0	0.0	0.0	0.00203907	0.0	0.0	1e-08	468.85166899	753.52644901	785.14066393	16.7170742	-0.02370998	-0.38247701
0.0299	6.33517	1.391e-05	0.0	0.0	0.0	0.00203876	0.0	0.0	1e-08	469.26424949	753.49170709	785.02456021	16.68634744	-0.02426565	-0.38238583
0.03	6.35391	1.423e-05	0.0	0.0	0.0	0.00203844	0.0	0.0	1e-08	469.67598217	753.45618158	784.90866977	16.65567598	-0.02479872	-0.38229482
0.0301	6.37262	1.455e-05	0.0	0.0	0.0	0.00203812	0.0	0.0	1e-08	470.08686885	753.41990327	784.79299208	16.6250607	-0.0253175	-0.38220397
0.0302	6.39132	1.488e-05	0.0	0.0	0.0	0.00203779	0.0	0.0	1e-08	470.49691141	753.38289073	784.67752666	16.59450149	-0.02582224	-0.38211329
0.0303	6.41001	1.521e-05	0.0	0.0	0.0	0.00203746	0.0	0.0	2e-08	470.90611169	753.34516222	784.56227303	16.56399826	-0.02631316	-0.38202278
0.0304	6.42868	1.555e-05	0.0	0.0	0.0	0.00203712	0.0	0.0	2e-08	471.31447154	753.30673567	784.44723072	16.53355092	-0.02679049	-0.38193244
0.0305	6.44733	1.59e-05	0.0	0.0	0.0	0.00203677	0.0	0.0	2e-08	471.72199283	753.26762873	784.33239924	16.50315938	-0.02725442	-0.38184226
0.0306	6.46596	1.625e-05	0.0	0.0	0.0	0.00203642	0.0	0.0	2e-08	472.12867739	753.2278588	784.21777814	16.47282353	-0.02770517	-0.38175224
0.0307	6.48457	1.661e-05	0.0	0.0	0.0	0.00203606	0.0	0.0	2e-08	472.53452705	753.18744297	784.10336694	16.44254329	-0.02814291	-0.38166239
0.0308	6.50317	1.697e-05	0.0	0.0	0.0	0.0020357	0.0	0.0	2e-08	472.93954365	753.1463981	783.98916518	16.41231856	-0.02856783	-0.38157271
0.0309	6.52175	1.734e-05	0.0	0.0	0.0	0.00203532	0.0	0.0	2e-08	473.34372901	753.10474083	783.87517239	16.38214924	-0.02898009	-0.38148318
0.031	6.54032	1.772e-05	0.0	0.0	0.0	0.00203494	0.0	0.0	2e-08	473.74708495	753.06248756	783.7613881	16.35203522	-0.02937985	-0.38139383
0.0311	6.55887	1.811e-05	0.0	0.0	0.0	0.00203456	0.0	0.0	2e-08	474.1496133	753.01965447	783.64781185	16.32197642	-0.02976726	-0.38130463
0.0312	6.5774	1.85e-05	0.0	0.0	0.0	0.00203417	0.0	0.0	2e-08	474.55131584	752.97625757	783.53444319	16.29197272	-0.03014245	-0.3812156
0.0313	6.59591	1.89e-05	0.0	0.0	0.0	0.00203377	0.0	0.0	2e-08	474.9521944	752.93231268	783.42128166	16.26202403	-0.03050555	-0.38112673
0.0314	6.6144	1.931e-05	0.0	0.0	0.0	0.00203336	0.0	0.0	2e-08	475.35225082	752.88781362	783.30832689	16.23213352	-0.03088462	-0.38103802
0.0315	6.63288	1.972e-05	0.0	0.0	0.0	0.00203294	0.0	0.0	2e-08	475.7514869	752.84277737	783.19557843	16.20229547	-0.03123181	-0.38094948
0.0316	6.65134	2.014e-05	0.0	0.0	0.0	0.00203252	0.0	0.0	2e-08	476.14990439	752.79722832	783.08303578	16.17251225	-0.03156833	-0.3808611
0.0317	6.66979	2.057e-05	0.0	0.0	0.0	0.00203209	0.0	0.0	2e-08	476.54750509	752.75118018	782.97069849	16.14278375	-0.03189437	-0.38077287
0.0318	6.68822	2.101e-05	0.0	0.0	0.0	0.00203166	0.0	0.0	2e-08	476.94429077	752.70464641	782.85856612	16.11310989	-0.03221007	-0.38068481
0.0319	6.70663	2.145e-05	0.0	0.0	0.0	0.00203121	0.0	0.0	2e-08	477.3402632	752.65764027	782.74663823	16.08349057	-0.0325156	-0.38059691
0.032	6.72502	2.19e-05	0.0	0.0	0.0	0.00203076	0.0	0.0	2e-08	477.73542417	752.61017479	782.63491437	16.05392569	-0.03281109	-0.38050917
0.0321	6.74339	2.236e-05	0.0	0.0	0.0	0.0020303	0.0	0.0	2e-08	478.12977542	752.56226284	782.52339411	16.02441516	-0.03309668	-0.38042159
0.0322	6.76175	2.283e-05	0.0	0.0	0.0	0.00202983	0.0	0.0	2e-08	478.52331873	752.51391709	782.41207701	15.99495887	-0.03337251	-0.38033417
0.0323	6.78009	2.33e-05	0.0	0.0	0.0	0.00202936	0.0	0.0	2e-08	478.91605584	752.46515005	782.30096264	15.96555672	-0.03363869	-0.38024691
0.0324	6.79842	2.379e-05	0.0	0.0	0.0	0.00202887	0.0	0.0	2e-08	479.3079885	752.41597405	782.19005055	15.93620862	-0.03389534	-0.38015981
0.0325	6.81672	2.428e-05	0.0	0.0	0.0	0.00202838	0.0	0.0	2e-08	479.69911847	752.36640129	782.07934032	15.90691447	-0.03414257	-0.38007287
0.0326	6.83501	2.478e-05	0.0	0.0	0.0	0.00202788	0.0	0.0	2e-08	480.08944746	752.31644382	781.96883151	15.87767415	-0.03438047	-0.37998608
0.0327	6.85328	2.529e-05	0.0	0.0	0.0	0.00202737	0.0	0.0	3e-08	480.47897723	752.26611355	781.8585237	15.84848758	-0.03460913	-0.37989946
0.0328	6.87154	2.58e-05	0.0	0.0	0.0	0.00202686	0.0	0.0	3e-08	480.86770951	752.21541409	781.74841649	15.81935752	-0.03485394	-0.37981298
0.0329	6.88978	2.633e-05	0.0	0.0	0.0	0.00202633	0.0	0.0	3e-08	481.25564607	752.16433498	781.63850955	15.79027898	-0.03507191	-0.37972667
0.033	6.908	2.686e-05	0.0	0.0	0.0	0.0020258	0.0	0.0	3e-08	481.6427886	752.11290734	781.52880238	15.76125399	-0.03528196	-0.37964052
0.0331	6.9262	2.741e-05	0.0	0.0	0.0	0.00202525	0.0	0.0	3e-08	482.0291388	752.06114117	781.41929454	15.73228247	-0.03548423	-0.37955452
0.0332	6.94438	2.796e-05	0.0	0.0	0.0	0.0020247	0.0	0.0	3e-08	482.41469839	752.00904627	781.30998563	15.70336431	-0.03567886	-0.37946867
0.0333	6.96255	2.852e-05	0.0	0.0	0.0	0.00202414	0.0	0.0	3e-08	482.79946907	751.95663225	781.20087522	15.67449942	-0.03586597	-0.37938299
0.0334	6.9807	2.909e-05	0.0	0.0	0.0	0.00202357	0.0	0.0	3e-08	483.18345253	751.90390856	781.09196291	15.6456877	-0.03604571	-0.37929745
0.0335	6.99884	2.967e-05	0.0	0.0	0.0	0.00202299	0.0	0.0	3e-08	483.56665049	751.85088446	780.98324828	15.61692907	-0.03621818	-0.37921208
0.0336	7.01695	3.026e-05	0.0	0.0	0.0	0.0020224	0.0	0.0	3e-08	483.94906461	751.79756906	780.87473091	15.58822341	-0.03638351	-0.37912686
0.0337	7.03505	3.085e-05	0.0	0.0	0.0	0.0020218	0.0	0.0	3e-08	484.3306966	751.74397129	780.76641041	15.55957065	-0.03654182	-0.37904179
0.0338	7.05313	3.146e-05	0.0	0.0	0.0	0.00202119	0.0	0.0	3e-08	484.71154813	751.69009997	780.65828637	15.53097067	-0.0366932	-0.37895688
0.0339	7.0712	3.208e-05	0.0	0.0	0.0	0.00202057	0.0	0.0	3e-08	485.09162087	751.63596372	780.55035836	15.50242338	-0.03683776	-0.37887212
0.034	7.08924	3.271e-05	0.0	0.0	0.0	0.00201994	0.0	0.0	3e-08	485.47091651	751.58157108	780.442626	15.47392868	-0.03697561	-0.37878752
0.0341	7.10727	3.334e-05	0.0	0.0	0.0	0.00201931	0.0	0.0	3e-08	485.84943669	751.52693043	780.33508888	15.44548648	-0.03710682	-0.37870306
0.0342	7.12529	3.399e-05	0.0	0.0	0.0	0.00201866	0.0	0.0	3e-08	486.22718308	751.47205003	780.22774659	15.41709668	-0.0372315	-0.37861877
0.0343	7.14328	3.465e-05	0.0	0.0	0.0	0.002018	0.0	0.0	3e-08	486.60415737	751.41692292	780.12059879	15.38876076	-0.03736449	-0.37853462
0.0344	7.16126	3.532e-05	0.0	0.0	0.0	0.00201733	0.0	0.0	4e-08	486.9803612	751.36156507	780.01364507	15.36047589	-0.0374804	-0.37845062
0.0345	7.17922	3.6e-05	0.0	0.0	0.0	0.00201665	0.0	0.0	4e-08	487.3557962	751.30598577	779.906885	15.33224318	-0.03759056	-0.37836678
0.0346	7.19716	3.668e-05	0.0	0.0	0.0	0.00201596	0.0	0.0	4e-08	487.73046403	751.25019209	779.8003182	15.30406254	-0.03769509	-0.37828309
0.0347	7.21508	3.738e-05	0.0	0.0	0.0	0.00201526	0.0	0.0	4e-08	488.1043663	751.19419092	779.69394426	15.27593386	-0.0377941	-0.37819955
0.0348	7.23299	3.809e-05	0.0	0.0	0.0	0.00201455	0.0	0.0	4e-08	488.47750467	751.13798903	779.58776281	15.24785707	-0.03788768	-0.37811617
0.0349	7.25088	3.882e-05	0.0	0.0	0.0	0.00201383	0.0	0.0	4e-08	488.84988075	751.08159305	779.48177345	15.21983205	-0.03797593	-0.37803293
0.035	7.26875	3.955e-05	0.0	0.0	0.0	0.0020131	0.0	0.0	4e-08	489.22149617	751.02500947	779.37597578	15.19185872	-0.03805896	-0.37794985
0.0351	7.28661	4.029e-05	0.0	0.0	0.0	0.00201235	0.0	0.0	4e-08	489.59235255	750.96824466	779.27036943	15.16393698	-0.03813685	-0.37786691
0.0352	7.30445	4.105e-05	0.0	0.0	0.0	0.0020116	0.0	0.0	4e-08	489.9624515	750.91130488	779.16495401	15.13606673	-0.03820968	-0.37778413
0.0353	7.32227	4.181e-05	0.0	0.0	0.0	0.00201083	0.0	0.0	4e-08	490.33179464	750.85419625	779.05972912	15.10824788	-0.03827755	-0.37770149
0.0354	7.34007	4.259e-05	0.0	0.0	0.0	0.00201005	0.0	0.0	4e-08	490.70038356	750.79692479	778.95469439	15.08048033	-0.03834053	-0.377619
0.0355	7.35785	4.338e-05	0.0	0.0	0.0	0.00200926	0.0	0.0	4e-08	491.06821986	750.73949641	778.84984944	15.05276398	-0.03839871	-0.37753667
0.0356	7.37562	4.418e-05	0.0	0.0	0.0	0.00200846	0.0	0.0	4e-08	491.43530514	750.68191692	778.74519388	15.02509874	-0.03845215	-0.37745448
0.0357	7.39337	4.499e-05	0.0	0.0	0.0	0.00200765	0.0	0.0	5e-08	491.801641	750.62418928	778.64072734	14.99748494	-0.0385057	-0.37737244
0.0358	7.4111	4.581e-05	0.0	0.0	0.0	0.00200683	0.0	0.0	5e-08	492.16722903	750.56631749	778.53644946	14.96992175	-0.03855125	-0.37729054
0.0359	7.42882	4.665e-05	0.0	0.0	0.0	0.00200599	0.0	0.0	5e-08	492.5320708	750.50830952	778.43235984	14.94240939	-0.03859246	-0.3772088
0.036	7.44652	4.75e-05	0.0	0.0	0.0	0.00200514	0.0	0.0	5e-08	492.89616788	750.45017054	778.3284581	14.91494778	-0.03862941	-0.3771272
0.0361	7.4642	4.836e-05	0.0	0.0	0.0	0.00200428	0.0	0.0	5e-08	493.25952186	750.39190565	778.22474388	14.8875368	-0.03866215	-0.37704575
0.0362	7.48186	4.923e-05	0.0	0.0	0.0	0.0020034	0.0	0.0	5e-08	493.6221343	750.33351984	778.1212168	14.86017637	-0.03869077	-0.37696445
0.0363	7.4995	5.012e-05	0.0	0.0	0.0	0.00200252	0.0	0.0	5e-08	493.98400676	750.27501801	778.01787648	14.83286639	-0.03871531	-0.37688329
0.0364	7.51713	5.102e-05	0.0	0.0	0.0	0.00200162	0.0	0.0	5e-08	494.3451408	750.21640499	777.91472256	14.80560676	-0.03873586	-0.37680228
0.0365	7.53474	5.193e-05	0.0	0.0	0.0	0.0020007	0.0	0.0	5e-08	494.70553798	750.15768551	777.81175467	14.77839739	-0.03875245	-0.37672142
0.0366	7.55233	5.285e-05	0.0	0.0	0.0	0.00199978	0.0	0.0	5e-08	495.06519984	750.09886426	777.70897242	14.75123818	-0.03876514	-0.3766407
0.0367	7.56991	5.379e-05	0.0	0.0	0.0	0.00199884	0.0	0.0	5e-08	495.42412794	750.03994581	777.60637547	14.72412904	-0.038774	-0.37656013
0.0368	7.58746	5.474e-05	0.0	0.0	0.0	0.00199789	0.0	0.0	5e-08	495.7823238	749.98093471	777.50396343	14.69706986	-0.03877906	-0.3764797
0.0369	7.605	5.571e-05	0.0	0.0	0.0	0.00199692	0.0	0.0	6e-08	496.13978897	749.92183541	777.40173595	14.67006055	-0.03878037	-0.37639942
0.037	7.62252	5.668e-05	0.0	0.0	0.0	0.00199595	0.0	0.0	6e-08	496.49652498	749.86265234	777.29969265	14.64310101	-0.03877797	-0.37631929
0.0371	7.64003	5.767e-05	0.0	0.0	0.0	0.00199495	0.0	0.0	6e-08	496.85253336	749.80338924	777.19783318	14.61619168	-0.03877757	-0.37623929
0.0372	7.65751	5.868e-05	0.0	0.0	0.0	0.00199395	0.0	0.0	6e-08	497.20781566	749.74404305	777.0961572	14.58933155	-0.0387696	-0.37615944
0.0373	7.67498	5.97e-05	0.0	0.0	0.0	0.00199293	0.0	0.0	6e-08	497.56237336	749.68462355	776.99466433	14.56252093	-0.03875828	-0.37607974
0.0374	7.69243	6.073e-05	0.0	0.0	0.0	0.0019919	0.0	0.0	6e-08	497.916208	749.6251346	776.89335421	14.53575972	-0.03874365	-0.37600018
0.0375	7.70986	6.178e-05	0.0	0.0	0.0	0.00199085	0.0	0.0	6e-08	498.26932108	749.56558003	776.79222648	14.50904782	-0.03872577	-0.37592076
0.0376	7.72728	6.284e-05	0.0	0.0	0.0	0.00198979	0.0	0.0	6e-08	498.6217141	749.50596359	776.69128078	14.48238514	-0.03870468	-0.37584148
0.0377	7.74468	6.391e-05	0.0	0.0	0.0	0.00198871	0.0	0.0	6e-08	498.97338858	749.44628896	776.59051675	14.45577158	-0.03868042	-0.37576235
0.0378	7.76206	6.5e-05	0.0	0.0	0.0	0.00198762	0.0	0.0	7e-08	499.324346	749.3865598	776.48993404	14.42920704	-0.03865302	-0.37568336
0.0379	7.77942	6.61e-05	0.0	0.0	0.0	0.00198651	0.0	0.0	7e-08	499.67458787	749.3267797	776.38953229	14.40269143	-0.03862252	-0.37560451
0.038	7.79676	6.722e-05	0.0	0.0	0.0	0.00198539	0.0	0.0	7e-08	500.02411566	749.26695222	776.28931114	14.37622465	-0.03858896	-0.3755258
0.0381	7.81409	6.836e-05	0.0	0.0	0.0	0.00198426	0.0	0.0	7e-08	500.37293087	749.20708086	776.18927025	14.34980661	-0.03855236	-0.37544724
0.0382	7.8314	6.951e-05	0.0	0.0	0.0	0.00198311	0.0	0.0	7e-08	500.72103498	749.1471691	776.08940926	14.3234372	-0.03851276	-0.37536882
0.0383	7.84869	7.067e-05	0.0	0.0	0.0	0.00198195	0.0	0.0	7e-08	501.06842946	749.08722037	775.98972781	14.29711634	-0.03847018	-0.37529053
0.0384	7.86596	7.185e-05	0.0	0.0	0.0	0.00198076	0.0	0.0	7e-08	501.41511578	749.02723808	775.89022556	14.27084393	-0.03842463	-0.37521239
0.0385	7.88322	7.304e-05	0.0	0.0	0.0	0.00197957	0.0	0.0	7e-08	501.76109542	748.96722561	775.79090216	14.24461987	-0.03837616	-0.37513439
0.0386	7.90046	7.425e-05	0.0	0.0	0.0	0.00197836	0.0	0.0	7e-08	502.10636987	748.90717858	775.69175729	14.21844494	-0.03833403	-0.37505653
0.0387	7.91768	7.548e-05	0.0	0.0	0.0	0.00197713	0.0	0.0	8e-08	502.45094056	748.84710181	775.5927906	14.19231754	-0.03828234	-0.37497881
0.0388	7.93488	7.672e-05	0.0	0.0	0.0	0.00197589	0.0	0.0	8e-08	502.79480896	748.78700115	775.49400172	14.16623823	-0.03822812	-0.37490122
0.0389	7.95206	7.797e-05	0.0	0.0	0.0	0.00197463	0.0	0.0	8e-08	503.13797652	748.72687939	775.39539031	14.14020693	-0.03817141	-0.37482378
0.039	7.96923	7.925e-05	0.0	0.0	0.0	0.00197336	0.0	0.0	8e-08	503.48044469	748.6667393	775.29695603	14.11422353	-0.03811225	-0.37474648
0.0391	7.98638	8.054e-05	0.0	0.0	0.0	0.00197207	0.0	0.0	8e-08	503.82221491	748.60658356	775.19869854	14.08828794	-0.03805068	-0.37466932
0.0392	8.00351	8.184e-05	0.0	0.0	0.0	0.00197076	0.0	0.0	8e-08	504.16328862	748.54641485	775.10061749	14.06240007	-0.03798671	-0.37459229
0.0393	8.02062	8.316e-05	0.0	0.0	0.0	0.00196944	0.0	0.0	8e-08	504.50366727	748.48623578	775.00271254	14.03655983	-0.0379204	-0.3745154
0.0394	8.03772	8.45e-05	0.0	0.0	0.0	0.0019681	0.0	0.0	8e-08	504.84335228	748.42604894	774.90498334	14.01076712	-0.03785176	-0.37443865
0.0395	8.0548	8.586e-05	0.0	0.0	0.0	0.00196674	0.0	0.0	9e-08	505.18234508	748.36585687	774.80742957	13.98502184	-0.03778082	-0.37436204
0.0396	8.07185	8.723e-05	0.0	0.0	0.0	0.00196537	0.0	0.0	9e-08	505.52064711	748.3056621	774.71005088	13.95932391	-0.03770761	-0.37428557
0.0397	8.0889	8.862e-05	0.0	0.0	0.0	0.00196398	0.0	0.0	9e-08	505.85825978	748.2454671	774.61284693	13.93367323	-0.03763216	-0.37420923
0.0398	8.10592	9.002e-05	0.0	0.0	0.0	0.00196257	0.0	0.0	9e-08	506.1951845	748.18527433	774.51581738	13.9080697	-0.03755448	-0.37413303
0.0399	8.12293	9.144e-05	0.0	0.0	0.0	0.00196115	0.0	0.0	9e-08	506.53142271	748.12508621	774.41896191	13.88251323	-0.0374746	-0.37405697
0.04	8.13991	9.288e-05	0.0	0.0	0.0	0.00195971	0.0	0.0	9e-08	506.8669758	748.06490288	774.32228018	13.85700425	-0.03739845	-0.37398104
0.0401	8.15688	9.434e-05	0.0	0.0	0.0	0.00195825	0.0	0.0	9e-08	507.20184521	748.00472225	774.22577187	13.83154178	-0.03731597	-0.37390525
0.0402	8.17383	9.581e-05	0.0	0.0	0.0	0.00195677	0.0	0.0	1e-07	507.53603231	747.94455091	774.12943665	13.80612611	-0.0372316	-0.3738296
0.0403	8.19077	9.731e-05	0.0	0.0	0.0	0.00195528	0.0	0.0	1e-07	507.86953852	747.88439085	774.03327416	13.78075715	-0.03714536	-0.37375408
0.0404	8.20768	9.882e-05	0.0	0.0	0.0	0.00195377	0.0	0.0	1e-07	508.20236523	747.82424403	773.93728409	13.7554348	-0.03705729	-0.37367869
0.0405	8.22458	0.00010034	0.0	0.0	0.0	0.00195224	0.0	0.0	1e-07	508.53451383	747.76411236	773.8414661	13.73015899	-0.03696742	-0.37360344
0.0406	8.24146	0.00010189	0.0	0.0	0.0	0.00195069	0.0	0.0	1e-07	508.8659857	747.70399771	773.74581986	13.7049296	-0.03687578	-0.37352833
0.0407	8.25832	0.00010345	0.0	0.0	0.0	0.00194913	0.0	0.0	1e-07	509.19678225	747.64390192	773.65034504	13.67974656	-0.0367824	-0.37345335
0.0408	8.27517	0.00010504	0.0	0.0	0.0	0.00194754	0.0	0.0	1.1e-07	509.52690484	747.58382679	773.55504133	13.65460977	-0.03668731	-0.37337851
0.0409	8.29199	0.00010664	0.0	0.0	0.0	0.00194594	0.0	0.0	1.1e-07	509.85635486	747.52377409	773.45990838	13.62951914	-0.03659053	-0.3733038
0.041	8.3088	0.00010825	0.0	0.0	0.0	0.00194432	0.0	0.0	1.1e-07	510.18513368	747.46374556	773.36494587	13.60447458	-0.0364921	-0.37322922
0.0411	8.32559	0.00010989	0.0	0.0	0.0	0.00194268	0.0	0.0	1.1e-07	510.51324268	747.4037429	773.27015348	13.57947599	-0.03639204	-0.37315478
0.0412	8.34236	0.00011155	0.0	0.0	0.0	0.00194102	0.0	0.0	1.1e-07	510.84068321	747.34376778	773.17553089	13.55452328	-0.03629037	-0.37308047
0.0413	8.35912	0.00011322	0.0	0.0	0.0	0.00193935	0.0	0.0	1.1e-07	511.16745666	747.28382186	773.08107776	13.52961637	-0.03618711	-0.37300629
0.0414	8.37585	0.00011492	0.0	0.0	0.0	0.00193765	0.0	0.0	1.2e-07	511.49356437	747.22390675	772.98679378	13.50475517	-0.03608247	-0.37293225
0.0415	8.39257	0.00011663	0.0	0.0	0.0	0.00193594	0.0	0.0	1.2e-07	511.81900771	747.16402144	772.89267864	13.47993965	-0.03597832	-0.37285834
0.0416	8.40927	0.00011836	0.0	0.0	0.0	0.0019342	0.0	0.0	1.2e-07	512.14378804	747.10416905	772.798732	13.45516959	-0.0358711	-0.37278456
0.0417	8.42595	0.00012011	0.0	0.0	0.0	0.00193245	0.0	0.0	1.2e-07	512.4679067	747.04435123	772.70495356	13.43044496	-0.03576246	-0.37271091
0.0418	8.44262	0.00012188	0.0	0.0	0.0	0.00193068	0.0	0.0	1.2e-07	512.79136504	746.9845694	772.61134298	13.40576568	-0.03565244	-0.37263739
0.0419	8.45926	0.00012367	0.0	0.0	0.0	0.00192889	0.0	0.0	1.2e-07	513.11416441	746.92482491	772.51789995	13.38113165	-0.03554106	-0.37256401
0.042	8.47589	0.00012548	0.0	0.0	0.0	0.00192707	0.0	0.0	1.3e-07	513.43630614	746.86511912	772.42462415	13.35654277	-0.03542833	-0.37249076
0.0421	8.4925	0.00012731	0.0	0.0	0.0	0.00192524	0.0	0.0	1.3e-07	513.75779159	746.80545334	772.33151526	13.33199897	-0.03531429	-0.37241764
0.0422	8.50909	0.00012916	0.0	0.0	0.0	0.00192339	0.0	0.0	1.3e-07	514.07862207	746.74582886	772.23857297	13.30750014	-0.03519896	-0.37234465
0.0423	8.52566	0.00013103	0.0	0.0	0.0	0.00192152	0.0	0.0	1.3e-07	514.39879893	746.68624696	772.14579697	13.28304621	-0.03508235	-0.37227179
0.0424	8.54222	0.00013292	0.0	0.0	0.0	0.00191963	0.0	0.0	1.3e-07	514.71832349	746.62670888	772.05318693	13.25863707	-0.03496449	-0.37219906
0.0425	8.55875	0.00013483	0.0	0.0	0.0	0.00191771	0.0	0.0	1.3e-07	515.03719708	746.56721584	771.96074255	13.23427264	-0.03484539	-0.37212646
0.0426	8.57527	0.00013676	0.0	0.0	0.0	0.00191578	0.0	0.0	1.4e-07	515.35542101	746.50776905	771.86846351	13.20995283	-0.03472508	-0.37205399
0.0427	8.59177	0.00013871	0.0	0.0	0.0	0.00191383	0.0	0.0	1.4e-07	515.67299662	746.44836969	771.77634949	13.18567755	-0.03460357	-0.37198165
0.0428	8.60825	0.00014069	0.0	0.0	0.0	0.00191186	0.0	0.0	1.4e-07	515.98992521	746.38901893	771.6844002	13.1614467	-0.03448087	-0.37190944
0.0429	8.62472	0.00014268	0.0	0.0	0.0	0.00190986	0.0	0.0	1.4e-07	516.3062081	746.32971724	771.59261531	13.13726014	-0.03435798	-0.37183736
0.043	8.64116	0.00014469	0.0	0.0	0.0	0.00190785	0.0	0.0	1.4e-07	516.6218466	746.27046552	771.50099452	13.11311788	-0.03423325	-0.37176541
0.0431	8.65759	0.00014672	0.0	0.0	0.0	0.00190581	0.0	0.0	1.5e-07	516.93684201	746.21126536	771.40953752	13.0890198	-0.03410742	-0.37169358
0.0432	8.674	0.00014878	0.0	0.0	0.0	0.00190376	0.0	0.0	1.5e-07	517.25119565	746.15211782	771.318244	13.06496578	-0.03398051	-0.37162189
0.0433	8.69039	0.00015085	0.0	0.0	0.0	0.00190168	0.0	0.0	1.5e-07	517.56490881	746.09302392	771.22711366	13.04095576	-0.03385254	-0.37155032
0.0434	8.70676	0.00015295	0.0	0.0	0.0	0.00189958	0.0	0.0	1.5e-07	517.87798279	746.03398468	771.13614617	13.01698964	-0.03372351	-0.37147888
0.0435	8.72311	0.00015507	0.0	0.0	0.0	0.00189746	0.0	0.0	1.6e-07	518.19041889	745.9750011	771.04534125	12.99306732	-0.03359345	-0.37140757
0.0436	8.73945	0.00015721	0.0	0.0	0.0	0.00189532	0.0	0.0	1.6e-07	518.50221839	745.91607416	770.95469857	12.96918872	-0.03346237	-0.37133639
0.0437	8.75577	0.00015937	0.0	0.0	0.0	0.00189316	0.0	0.0	1.6e-07	518.81338259	745.85720483	770.86421785	12.94535375	-0.03333027	-0.37126533
0.0438	8.77207	0.00016155	0.0	0.0	0.0	0.00189097	0.0	0.0	1.6e-07	519.12391277	745.79839407	770.77389876	12.92156233	-0.03319718	-0.3711944
0.0439	8.78835	0.00016375	0.0	0.0	0.0	0.00188876	0.0	0.0	1.6e-07	519.43381022	745.73964285	770.68374102	12.89781435	-0.03306311	-0.3711236
0.044	8.80461	0.00016598	0.0	0.0	0.0	0.00188654	0.0	0.0	1.7e-07	519.74307622	745.68095208	770.59374431	12.87410974	-0.03292806	-0.37105292
0.0441	8.82085	0.00016823	0.0	0.0	0.0	0.00188429	0.0	0.0	1.7e-07	520.05171205	745.62232272	770.50390834	12.8504484	-0.03279204	-0.37098237
0.0442	8.83708	0.0001705	0.0	0.0	0.0	0.00188202	0.0	0.0	1.7e-07	520.35971898	745.56375569	770.4142328	12.82683024	-0.03265507	-0.37091194
0.0443	8.85329	0.00017279	0.0	0.0	0.0	0.00187972	0.0	0.0	1.7e-07	520.66709829	745.50525158	770.32471739	12.8032552	-0.03251891	-0.37084164
0.0444	8.86948	0.0001751	0.0	0.0	0.0	0.00187741	0.0	0.0	1.8e-07	520.97385124	745.44680908	770.23536182	12.77972316	-0.03238058	-0.37077147
0.0445	8.88565	0.00017744	0.0	0.0	0.0	0.00187507	0.0	0.0	1.8e-07	521.27997911	745.38843084	770.14616579	12.75623403	-0.0322414	-0.37070142
0.0446	8.9018	0.00017979	0.0	0.0	0.0	0.00187271	0.0	0.0	1.8e-07	521.58548315	745.33011764	770.057129	12.73278774	-0.03210137	-0.3706315
0.0447	8.91793	0.00018217	0.0	0.0	0.0	0.00187033	0.0	0.0	1.8e-07	521.89036464	745.27187026	769.96825115	12.70938418	-0.03196052	-0.3705617
0.0448	8.93405	0.00018458	0.0	0.0	0.0	0.00186792	0.0	0.0	1.8e-07	522.19462483	745.21368947	769.87953194	12.68602328	-0.03181884	-0.37049203
0.0449	8.95014	0.000187	0.0	0.0	0.0	0.00186549	0.0	0.0	1.9e-07	522.49826498	745.15557603	769.79097107	12.66270495	-0.03167636	-0.37042248
0.045	8.96622	0.00018945	0.0	0.0	0.0	0.00186304	0.0	0.0	1.9e-07	522.80128633	745.0975307	769.70256826	12.63942909	-0.03153307	-0.37035305
0.0451	8.98228	0.00019192	0.0	0.0	0.0	0.00186057	0.0	0.0	1.9e-07	523.10369016	745.03955421	769.6143232	12.61619563	-0.031389	-0.37028375
0.0452	8.99832	0.00019441	0.0	0.0	0.0	0.00185807	0.0	0.0	1.9e-07	523.40547769	744.9816473	769.5262356	12.59300446	-0.03124415	-0.37021457
0.0453	9.01435	0.00019693	0.0	0.0	0.0	0.00185556	0.0	0.0	2e-07	523.70665018	744.9238107	769.43830517	12.56985551	-0.03109852	-0.37014552
0.0454	9.03035	0.00019947	0.0	0.0	0.0	0.00185301	0.0	0.0	2e-07	524.00720888	744.86604514	769.35053161	12.54674868	-0.03095214	-0.37007659
0.0455	9.04634	0.00020203	0.0	0.0	0.0	0.00185045	0.0	0.0	2e-07	524.30715503	744.80835134	769.26291464	12.52368389	-0.03080499	-0.37000778
0.0456	9.06231	0.00020461	0.0	0.0	0.0	0.00184786	0.0	0.0	2e-07	524.60648986	744.75073	769.17545395	12.50066105	-0.0306571	-0.3699391
0.0457	9.07825	0.00020722	0.0	0.0	0.0	0.00184525	0.0	0.0	2.1e-07	524.90521461	744.69318184	769.08814926	12.47768008	-0.03050847	-0.36987053
0.0458	9.09419	0.00020985	0.0	0.0	0.0	0.00184262	0.0	0.0	2.1e-07	525.20333052	744.63570504	769.0010003	12.45474096	-0.03036176	-0.36980209
0.0459	9.1101	0.00021251	0.0	0.0	0.0	0.00183996	0.0	0.0	2.1e-07	525.50083883	744.57830107	768.91400676	12.43184347	-0.0302124	-0.36973377
0.046	9.12599	0.00021518	0.0	0.0	0.0	0.00183728	0.0	0.0	2.2e-07	525.79774075	744.52097125	768.82716835	12.40898759	-0.03006242	-0.36966558
0.0461	9.14187	0.00021788	0.0	0.0	0.0	0.00183458	0.0	0.0	2.2e-07	526.09403752	744.46371615	768.74048479	12.38617322	-0.02991183	-0.3695975
0.0462	9.15772	0.00022061	0.0	0.0	0.0	0.00183185	0.0	0.0	2.2e-07	526.38973036	744.4065363	768.65395579	12.36340028	-0.02976064	-0.36952955
0.0463	9.17356	0.00022336	0.0	0.0	0.0	0.0018291	0.0	0.0	2.2e-07	526.6848205	744.34943223	768.56758107	12.34066868	-0.02960887	-0.36946171
0.0464	9.18938	0.00022613	0.0	0.0	0.0	0.00182633	0.0	0.0	2.3e-07	526.97930916	744.29240446	768.48136033	12.31797834	-0.02945652	-0.369394
0.0465	9.20518	0.00022892	0.0	0.0	0.0	0.00182353	0.0	0.0	2.3e-07	527.27319755	744.2354535	768.39529329	12.29532916	-0.02930361	-0.36932641
0.0466	9.22096	0.00023174	0.0	0.0	0.0	0.00182071	0.0	0.0	2.3e-07	527.5664869	744.17857984	768.30937967	12.27272107	-0.02915015	-0.36925894
0.0467	9.23672	0.00023458	0.0	0.0	0.0	0.00181786	0.0	0.0	2.3e-07	527.85917841	744.12178397	768.22361918	12.25015398	-0.02899614	-0.36919159
0.0468	9.25247	0.00023745	0.0	0.0	0.0	0.00181499	0.0	0.0	2.4e-07	528.1512733	744.06506638	768.13801154	12.22762779	-0.0288416	-0.36912436
0.0469	9.26819	0.00024034	0.0	0.0	0.0	0.0018121	0.0	0.0	2.4e-07	528.44277278	744.00842753	768.05255647	12.20514243	-0.02868654	-0.36905725
0.047	9.2839	0.00024325	0.0	0.0	0.0	0.00180918	0.0	0.0	2.4e-07	528.73367806	743.95186789	767.96725369	12.18269781	-0.02853097	-0.36899026
0.0471	9.29959	0.00024619	0.0	0.0	0.0	0.00180624	0.0	0.0	2.5e-07	529.02399034	743.89538792	767.88210291	12.16029383	-0.02837489	-0.36892339
0.0472	9.31526	0.00024915	1e-08	0.0	0.0	0.00180328	0.0	0.0	2.5e-07	529.31371083	743.83898812	767.79710386	12.13793023	-0.02821801	-0.36885664
0.0473	9.33091	0.00025213	1e-08	0.0	0.0	0.00180029	0.0	0.0	2.5e-07	529.60284071	743.78266899	767.71225625	12.11560724	-0.02806086	-0.36879
0.0474	9.34654	0.00025514	1e-08	0.0	0.0	0.00179728	0.0	0.0	2.6e-07	529.89138119	743.7264309	767.6275598	12.09332464	-0.02790322	-0.36872349
0.0475	9.36216	0.00025817	1e-08	0.0	0.0	0.00179424	0.0	0.0	2.6e-07	530.17933348	743.67027429	767.54301424	12.07108234	-0.0277451	-0.36865709
0.0476	9.37775	0.00026123	1e-08	0.0	0.0	0.00179118	0.0	0.0	2.6e-07	530.46669877	743.61419959	767.45861929	12.04888024	-0.02758651	-0.36859082
0.0477	9.39333	0.00026431	1e-08	0.0	0.0	0.0017881	0.0	0.0	2.6e-07	530.75347825	743.55820722	767.37437467	12.02671828	-0.02742745	-0.36852466
0.0478	9.40888	0.00026742	1e-08	0.0	0.0	0.00178499	0.0	0.0	2.7e-07	531.0396731	743.50229761	767.2902801	12.00459635	-0.02726792	-0.36845861
0.0479	9.42442	0.00027054	1e-08	0.0	0.0	0.00178186	0.0	0.0	2.7e-07	531.32528453	743.44647118	767.20633531	11.98251438	-0.02710794	-0.36839269
0.048	9.43994	0.0002737	1e-08	0.0	0.0	0.0017787	0.0	0.0	2.7e-07	531.61031372	743.39072833	767.12254002	11.96047227	-0.02694751	-0.36832688
0.0481	9.45544	0.00027687	1e-08	0.0	0.0	0.00177552	0.0	0.0	2.8e-07	531.89476185	743.33506948	767.03889396	11.93846995	-0.02678663	-0.36826119
0.0482	9.47093	0.00028008	1e-08	0.0	0.0	0.00177232	0.0	0.0	2.8e-07	532.17863011	743.27949504	766.95539686	11.91650732	-0.02662532	-0.36819562
0.0483	9.48639	0.0002833	1e-08	0.0	0.0	0.00176909	0.0	0.0	2.8e-07	532.46191968	743.22400542	766.87204843	11.8945843	-0.02646357	-0.36813017
0.0484	9.50183	0.00028655	1e-08	0.0	0.0	0.00176584	0.0	0.0	2.9e-07	532.74463173	743.16860102	766.78884841	11.8727008	-0.02630139	-0.36806483
0.0485	9.51726	0.00028982	1e-08	0.0	0.0	0.00176256	0.0	0.0	2.9e-07	533.02676746	743.11328223	766.70579652	11.85085675	-0.02613878	-0.3679996
0.0486	9.53267	0.00029312	1e-08	0.0	0.0	0.00175926	1e-08	0.0	2.9e-07	533.30832803	743.05804947	766.6228925	11.82905205	-0.02597666	-0.3679345
0.0487	9.54805	0.00029644	1e-08	0.0	0.0	0.00175593	1e-08	0.0	3e-07	533.5893146	743.00290052	766.54013607	11.80728662	-0.02581437	-0.36786951
0.0488	9.56342	0.00029979	1e-08	0.0	0.0	0.00175258	1e-08	0.0	3e-07	533.86972836	742.94783751	766.45752698	11.78556037	-0.02565107	-0.36780463
0.0489	9.57877	0.00030316	1e-08	0.0	0.0	0.00174921	1e-08	0.0	3e-07	534.14957048	742.89286081	766.37506493	11.76387321	-0.02548744	-0.36773987
0.049	9.5941	0.00030655	1e-08	0.0	0.0	0.00174581	1e-08	0.0	3.1e-07	534.42884212	742.83797071	766.29274967	11.74222506	-0.02532347	-0.36767523
0.0491	9.60941	0.00030997	1e-08	0.0	0.0	0.00174239	1e-08	0.0	3.1e-07	534.70754445	742.78316749	766.21058094	11.72061584	-0.02515919	-0.3676107
0.0492	9.62471	0.00031342	1e-08	0.0	0.0	0.00173894	1e-08	0.0	3.1e-07	534.98567865	742.7284514	766.12855845	11.69904547	-0.02499461	-0.36754628
0.0493	9.63998	0.00031688	1e-08	0.0	0.0	0.00173547	1e-08	0.0	3.2e-07	535.26324587	742.6738227	766.04668194	11.67751384	-0.02482972	-0.36748198
0.0494	9.65524	0.00032037	1e-08	0.0	0.0	0.00173197	1e-08	0.0	3.2e-07	535.54024727	742.61928164	765.96495115	11.65602089	-0.02466453	-0.3674178
0.0495	9.67047	0.00032389	1e-08	0.0	0.0	0.00172845	1e-08	0.0	3.2e-07	535.81668401	742.56482846	765.88336581	11.63456652	-0.02449906	-0.36735373
0.0496	9.68569	0.00032743	1e-08	0.0	0.0	0.00172491	1e-08	0.0	3.3e-07	536.09255726	742.51046339	765.80192566	11.61315066	-0.02433331	-0.36728977
0.0497	9.70089	0.00033099	1e-08	0.0	0.0	0.00172134	1e-08	0.0	3.3e-07	536.36786817	742.45618667	765.72063043	11.59177321	-0.02416729	-0.36722592
0.0498	9.71607	0.00033458	1e-08	0.0	0.0	0.00171775	1e-08	0.0	3.3e-07	536.64261789	742.40199851	765.63947985	11.57043409	-0.02400101	-0.3671622
0.0499	9.73123	0.00033819	1e-08	0.0	0.0	0.00171414	1e-08	0.0	3.4e-07	536.91680759	742.34789912	765.55847368	11.54913321	-0.02383447	-0.36709858
0.05	9.74637	0.00034183	1e-08	0.0	0.0	0.0017105	1e-08	0.0	3.4e-07	537.19043841	742.2938887	765.47761163	11.5278705	-0.02366769	-0.36703508
0.05009	9.76149	0.00034549	1e-08	0.0	0.0	0.00170683	1e-08	0.0	3.5e-07	537.46351148	742.23996727	765.39689346	11.50664569	-0.02350068	-0.36697169
0.05019	9.7766	0.00034917	1e-08	0.0	0.0	0.00170315	1e-08	0.0	3.5e-07	537.73602796	742.18613499	765.31631889	11.485459	-0.02333342	-0.36690841
0.05029	9.79168	0.00035288	1e-08	0.0	0.0	0.00169943	1e-08	0.0	3.5e-07	538.007989	742.13239215	765.23588768	11.46431021	-0.02316594	-0.36684524
0.05039	9.80674	0.00035661	1e-08	0.0	0.0	0.0016957	1e-08	0.0	3.6e-07	538.27939574	742.07873891	765.15559955	11.44319924	-0.02299824	-0.36678219
0.05049	9.82179	0.00036036	1e-08	0.0	0.0	0.00169194	1e-08	0.0	3.6e-07	538.55024934	742.02517544	765.07545426	11.422126	-0.02283032	-0.36671925
0.05059	9.83682	0.00036414	1e-08	0.0	0.0	0.00168816	1e-08	0.0	3.6e-07	538.82055093	741.97170188	764.99545153	11.4010904	-0.02266219	-0.36665642
0.05069	9.85182	0.00036794	1e-08	0.0	0.0	0.00168435	1e-08	0.0	3.7e-07	539.09030165	741.91831838	764.91559112	11.38009237	-0.02249387	-0.3665937
0.05079	9.86681	0.00037177	1e-08	0.0	0.0	0.00168052	1e-08	0.0	3.7e-07	539.35950264	741.86502507	764.83587277	11.35913181	-0.02232535	-0.3665311
0.05089	9.88178	0.00037562	1e-08	0.0	0.0	0.00167667	1e-08	0.0	3.8e-07	539.62815504	741.81182207	764.75629621	11.33820865	-0.02215664	-0.36646861
0.05099	9.89673	0.00037949	1e-08	0.0	0.0	0.00167279	1e-08	0.0	3.8e-07	539.89625999	741.75870951	764.67686119	11.31732279	-0.02198775	-0.36640622
0.05109	9.91166	0.00038339	1e-08	0.0	0.0	0.00166889	1e-08	0.0	3.8e-07	540.16381861	741.70568751	764.59756747	11.29647416	-0.02181868	-0.36634395
0.05119	9.92657	0.00038731	1e-08	0.0	0.0	0.00166496	1e-08	0.0	3.9e-07	540.43083205	741.65275617	764.51841477	11.27566267	-0.02164944	-0.36628179
0.05129	9.94147	0.00039125	1e-08	0.0	0.0	0.00166101	1e-08	0.0	3.9e-07	540.69730144	741.59991559	764.43940285	11.25488823	-0.02148004	-0.36621974
0.05139	9.95634	0.00039522	2e-08	0.0	0.0	0.00165704	1e-08	0.0	4e-07	540.9632279	741.54716587	764.36053146	11.23415077	-0.02131048	-0.3661578
0.05149	9.97119	0.00039921	2e-08	0.0	0.0	0.00165305	1e-08	0.0	4e-07	541.22861256	741.49450715	764.28180033	11.21345001	-0.0211403	-0.36609597
0.05159	9.98603	0.00040322	2e-08	0.0	0.0	0.00164903	1e-08	0.0	4e-07	541.49345652	741.44193979	764.20320923	11.19278618	-0.02097029	-0.36603425
0.05169	10.00084	0.00040726	2e-08	0.0	0.0	0.00164499	1e-08	0.0	4.1e-07	541.75776093	741.38946364	764.12475789	11.17215905	-0.02080012	-0.36597264
0.05179	10.01564	0.00041132	2e-08	0.0	0.0	0.00164092	1e-08	0.0	4.1e-07	542.02152691	741.33707879	764.04644606	11.15156856	-0.02062979	-0.36591114
0.05189	10.03042	0.0004154	2e-08	0.0	0.0	0.00163684	1e-08	0.0	4.2e-07	542.28475558	741.28478532	763.96827349	11.1310146	-0.02045931	-0.36584975
0.05199	10.04517	0.00041951	2e-08	0.0	0.0	0.00163273	1e-08	0.0	4.2e-07	542.54744807	741.2325833	763.89023994	11.1104971	-0.02028867	-0.36578847
0.05209	10.05991	0.00042363	2e-08	0.0	0.0	0.00162859	1e-08	0.0	4.2e-07	542.80960549	741.18047281	763.81234515	11.09001597	-0.02011787	-0.36572729
0.05219	10.07463	0.00042778	2e-08	0.0	0.0	0.00162444	1e-08	0.0	4.3e-07	543.07122897	741.1284539	763.73458888	11.06957113	-0.01994694	-0.36566623
0.05229	10.08933	0.00043196	2e-08	0.0	0.0	0.00162026	1e-08	0.0	4.3e-07	543.33231961	741.07652664	763.65697088	11.04916249	-0.01977585	-0.36560527
0.05239	10.10401	0.00043615	2e-08	0.0	0.0	0.00161606	2e-08	0.0	4.4e-07	543.59287854	741.02469109	763.57949089	11.02878997	-0.01960462	-0.36554443
0.05249	10.11867	0.00044037	2e-08	0.0	0.0	0.00161184	2e-08	0.0	4.4e-07	543.85290686	740.9729473	763.50214867	11.00845348	-0.01943325	-0.36548369
0.05259	10.13331	0.00044461	2e-08	0.0	0.0	0.00160759	2e-08	0.0	4.5e-07	544.1124057	740.92129532	763.42494398	10.98815294	-0.01926175	-0.36542306
0.05269	10.14794	0.00044887	2e-08	0.0	0.0	0.00160332	2e-08	0.0	4.5e-07	544.37137615	740.86973519	763.34787656	10.96788826	-0.0190901	-0.36536253
0.05279	10.16254	0.00045316	2e-08	0.0	0.0	0.00159903	2e-08	0.0	4.5e-07	544.62981934	740.81826696	763.27094618	10.94765937	-0.01891832	-0.36530212
0.05289	10.17712	0.00045746	2e-08	0.0	0.0	0.00159472	2e-08	0.0	4.6e-07	544.88773637	740.76689066	763.19415259	10.92746617	-0.01874641	-0.36524181
0.05299	10.19169	0.00046179	2e-08	0.0	0.0	0.00159039	2e-08	0.0	4.6e-07	545.14512832	740.71560593	763.11749554	10.90730847	-0.01857459	-0.36518161
0.05309	10.20623	0.00046614	2e-08	0.0	0.0	0.00158603	2e-08	0.0	4.7e-07	545.40199629	740.66441297	763.0409748	10.88718637	-0.01840247	-0.36512152
0.05319	10.22075	0.00047051	2e-08	0.0	0.0	0.00158166	2e-08	0.0	4.7e-07	545.65834142	740.61331186	762.96459011	10.86709972	-0.01823024	-0.36506153
0.05329	10.23526	0.00047491	2e-08	0.0	0.0	0.00157726	2e-08	0.0	4.8e-07	545.91416479	740.56230261	762.88834124	10.84704842	-0.01805788	-0.36500165
0.05339	10.24975	0.00047932	2e-08	0.0	0.0	0.00157284	2e-08	0.0	4.8e-07	546.16946751	740.51138522	762.81222794	10.82703239	-0.01788541	-0.36494187
0.05349	10.26421	0.00048376	2e-08	0.0	0.0	0.00156839	2e-08	0.0	4.8e-07	546.42425067	740.46055968	762.73624997	10.80705154	-0.01771282	-0.36488221
0.05359	10.27866	0.00048821	3e-08	0.0	0.0	0.00156393	2e-08	0.0	4.9e-07	546.67851538	740.40982598	762.66040709	10.78710579	-0.01754011	-0.36482264
0.05369	10.29309	0.00049269	3e-08	0.0	0.0	0.00155945	2e-08	0.0	4.9e-07	546.93226273	740.3591841	762.58469907	10.76719506	-0.01736729	-0.36476319
0.05379	10.30749	0.00049719	3e-08	0.0	0.0	0.00155494	2e-08	0.0	5e-07	547.18549382	740.30863401	762.50912566	10.74731927	-0.01719436	-0.36470384
0.05389	10.32188	0.00050171	3e-08	0.0	0.0	0.00155042	2e-08	0.0	5e-07	547.43820973	740.25817571	762.43368662	10.72747831	-0.01702131	-0.36464459
0.05399	10.33625	0.00050625	3e-08	0.0	0.0	0.00154587	2e-08	0.0	5.1e-07	547.69041157	740.20780914	762.35838171	10.70767213	-0.01684814	-0.36458546
0.05409	10.3506	0.00051081	3e-08	0.0	0.0	0.00154131	2e-08	0.0	5.1e-07	547.94210042	740.15753429	762.28321071	10.68790062	-0.01667487	-0.36452642
0.05419	10.36493	0.00051539	3e-08	0.0	0.0	0.00153672	2e-08	0.0	5.2e-07	548.19327738	740.10735112	762.20817336	10.6681637	-0.01650148	-0.36446749
0.05429	10.37924	0.00051999	3e-08	0.0	0.0	0.00153211	3e-08	0.0	5.2e-07	548.44394353	740.05725957	762.13326943	10.64846129	-0.01632798	-0.36440867
0.05439	10.39353	0.00052461	3e-08	0.0	0.0	0.00152749	3e-08	0.0	5.3e-07	548.69409994	740.0072593	762.05849869	10.62879326	-0.01615489	-0.36434995
0.05449	10.4078	0.00052925	3e-08	0.0	0.0	0.00152284	3e-08	0.0	5.3e-07	548.94374768	739.95734992	761.98386091	10.60915961	-0.01598131	-0.36429133
0.05459	10.42205	0.00053392	3e-08	0.0	0.0	0.00151817	3e-08	0.0	5.3e-07	549.19288786	739.90753175	761.90935585	10.58956021	-0.01580765	-0.36423282
0.05469	10.43628	0.0005386	3e-08	0.0	0.0	0.00151349	3e-08	0.0	5.4e-07	549.44152155	739.85780471	761.83498326	10.56999498	-0.01563389	-0.36417442
0.05479	10.45049	0.00054329	3e-08	0.0	0.0	0.00150878	3e-08	0.0	5.4e-07	549.68964984	739.8081687	761.76074293	10.55046384	-0.01546004	-0.36411611
0.05489	10.46468	0.00054801	3e-08	0.0	0.0	0.00150406	3e-08	0.0	5.5e-07	549.93727381	739.7586236	761.68663462	10.53096669	-0.01528611	-0.36405791
0.05499	10.47885	0.00055275	3e-08	0.0	0.0	0.00149931	3e-08	0.0	5.5e-07	550.18439454	739.70916931	761.61265809	10.51150347	-0.01511208	-0.36399982
0.05509	10.49301	0.00055751	4e-08	0.0	0.0	0.00149455	3e-08	0.0	5.6e-07	550.43101309	739.6598057	761.53881311	10.49207408	-0.01493797	-0.36394183
0.05519	10.50714	0.00056228	4e-08	0.0	0.0	0.00148977	3e-08	0.0	5.6e-07	550.67713055	739.61053266	761.46509945	10.47267844	-0.01476377	-0.36388394
0.05529	10.52125	0.00056708	4e-08	0.0	0.0	0.00148497	3e-08	0.0	5.7e-07	550.92274799	739.56135004	761.39151689	10.45331646	-0.01458949	-0.36382615
0.05539	10.53534	0.00057189	4e-08	0.0	0.0	0.00148015	3e-08	0.0	5.7e-07	551.16786648	739.51225772	761.31806518	10.43398806	-0.01441511	-0.36376847
0.05549	10.54942	0.00057672	4e-08	0.0	0.0	0.00147531	3e-08	0.0	5.8e-07	551.41248709	739.46325554	761.24474411	10.41469316	-0.01424066	-0.36371088
0.05559	10.56347	0.00058157	4e-08	0.0	0.0	0.00147046	4e-08	1e-08	5.8e-07	551.65661089	739.41434335	761.17155343	10.39543168	-0.01406611	-0.36365341
0.05569	10.5775	0.00058643	4e-08	0.0	0.0	0.00146558	4e-08	1e-08	5.9e-07	551.90023895	739.36552099	761.09849294	10.37620352	-0.01389148	-0.36359603
0.05579	10.59152	0.00059132	4e-08	0.0	0.0	0.00146069	4e-08	1e-08	5.9e-07	552.14337233	739.31678831	761.02556238	10.35700854	-0.01371687	-0.36353876
0.05589	10.60551	0.00059622	4e-08	0.0	0.0	0.00145579	4e-08	1e-08	6e-07	552.38601206	739.26814494	760.95276155	10.33784676	-0.0135421	-0.36348158
0.05599	10.61948	0.00060113	4e-08	0.0	0.0	0.00145086	4e-08	1e-08	6e-07	552.62815922	739.21959083	760.88009021	10.31871805	-0.01336725	-0.36342451
0.05609	10.63344	0.00060607	4e-08	0.0	0.0	0.00144592	4e-08	1e-08	6.1e-07	552.86981488	739.17112579	760.80754814	10.29962234	-0.01319232	-0.36336754
0.05619	10.64737	0.00061102	4e-08	0.0	0.0	0.00144096	4e-08	1e-08	6.1e-07	553.11098011	739.12274963	760.7351351	10.28055953	-0.01301731	-0.36331067
0.05629	10.66128	0.00061599	5e-08	0.0	0.0	0.00143598	4e-08	1e-08	6.2e-07	553.35165595	739.07446214	760.66285089	10.26152953	-0.01284221	-0.36325391
0.05639	10.67518	0.00062098	5e-08	0.0	0.0	0.00143099	4e-08	1e-08	6.2e-07	553.59184346	739.0262631	760.59069526	10.24253228	-0.01266704	-0.36319724
0.05649	10.68905	0.00062598	5e-08	0.0	0.0	0.00142598	4e-08	1e-08	6.3e-07	553.8315437	738.9781523	760.518668	10.22356767	-0.01249178	-0.36314068
0.05659	10.70291	0.00063099	5e-08	0.0	0.0	0.00142096	4e-08	1e-08	6.3e-07	554.07075772	738.93012951	760.44676889	10.20463563	-0.01231644	-0.36308421
0.05669	10.71674	0.00063603	5e-08	0.0	0.0	0.00141592	5e-08	1e-08	6.4e-07	554.30948657	738.88219449	760.3749977	10.18573607	-0.01214101	-0.36302785
0.05679	10.73055	0.00064108	5e-08	0.0	0.0	0.00141086	5e-08	1e-08	6.4e-07	554.5477313	738.83434699	760.30335421	10.16686891	-0.0119655	-0.36297158
0.05689	10.74435	0.00064614	5e-08	0.0	0.0	0.00140579	5e-08	1e-08	6.5e-07	554.78549297	738.78658678	760.23183819	10.14803407	-0.01178991	-0.36291542
0.05699	10.75812	0.00065122	5e-08	0.0	0.0	0.0014007	5e-08	1e-08	6.5e-07	555.02277261	738.73891358	760.16044944	10.12923145	-0.01161423	-0.36285936
0.05709	10.77188	0.00065632	5e-08	0.0	0.0	0.0013956	5e-08	1e-08	6.6e-07	555.25957127	738.69132714	760.08918772	10.11046098	-0.01143847	-0.36280339
0.05719	10.78561	0.00066142	5e-08	0.0	0.0	0.00139048	5e-08	1e-08	6.6e-07	555.49589001	738.64382718	760.01805282	10.09172257	-0.01126262	-0.36274753
0.05729	10.79932	0.00066655	6e-08	0.0	0.0	0.00138535	5e-08	1e-08	6.7e-07	555.73172982	738.59641368	759.94704452	10.07301605	-0.01108643	-0.36269176
0.05739	10.81302	0.00067169	6e-08	0.0	0.0	0.00138021	5e-08	1e-08	6.7e-07	555.96709175	738.54908635	759.8761626	10.05434148	-0.01091034	-0.3626361
0.05749	10.82669	0.00067684	6e-08	0.0	0.0	0.00137505	6e-08	1e-08	6.8e-07	556.20197685	738.50184478	759.80540684	10.03569873	-0.01073414	-0.36258053
0.05759	10.84034	0.000682	6e-08	0.0	0.0	0.00136987	6e-08	1e-08	6.8e-07	556.43638617	738.45468868	759.73477702	10.01708769	-0.01055784	-0.36252507
0.05769	10.85398	0.00068718	6e-08	0.0	0.0	0.00136469	6e-08	1e-08	6.9e-07	556.67032073	738.40761776	759.66427293	9.99850828	-0.01038144	-0.3624697
0.05779	10.86759	0.00069238	6e-08	0.0	0.0	0.00135949	6e-08	1e-08	6.9e-07	556.90378156	738.36063172	759.59389435	9.97996043	-0.01020493	-0.36241443
0.05789	10.88118	0.00069758	6e-08	0.0	0.0	0.00135427	6e-08	1e-08	7e-07	557.13676971	738.31373027	759.52364106	9.96144405	-0.01002831	-0.36235925
0.05799	10.89475	0.0007028	6e-08	0.0	0.0	0.00134904	6e-08	1e-08	7e-07	557.36928619	738.2669131	759.45351286	9.94295905	-0.00985158	-0.36230418
0.05809	10.90831	0.00070803	7e-08	0.0	0.0	0.0013438	6e-08	1e-08	7.1e-07	557.60133203	738.22017988	759.38350951	9.92450535	-0.00967473	-0.3622492
0.05819	10.92184	0.00071328	7e-08	0.0	0.0	0.00133855	6e-08	1e-08	7.1e-07	557.83290826	738.17353029	759.31363082	9.90608286	-0.00949777	-0.36219433
0.05829	10.93535	0.00071853	7e-08	0.0	0.0	0.00133329	7e-08	1e-08	7.2e-07	558.06401591	738.12696402	759.24387657	9.8876915	-0.00932069	-0.36213955
0.05839	10.94884	0.0007238	7e-08	0.0	0.0	0.00132801	7e-08	1e-08	7.2e-07	558.29465599	738.08048072	759.17424654	9.86933119	-0.00914349	-0.36208486
0.05849	10.96231	0.00072908	7e-08	0.0	0.0	0.00132272	7e-08	1e-08	7.3e-07	558.52482952	738.03408006	759.10474052	9.85100184	-0.00896616	-0.36203028
0.05859	10.97576	0.00073437	7e-08	0.0	0.0	0.00131742	7e-08	1e-08	7.4e-07	558.75453754	737.98776169	759.0353583	9.83270336	-0.00878871	-0.36197579
0.05869	10.9892	0.00073968	7e-08	0.0	0.0	0.00131211	7e-08	1e-08	7.4e-07	558.98378103	737.94152533	758.96609967	9.81443563	-0.00861103	-0.3619214
0.05879	11.00261	0.00074499	7e-08	0.0	0.0	0.00130679	7e-08	1e-08	7.5e-07	559.21256099	737.89537089	758.89696441	9.79619865	-0.00843328	-0.36186711
0.05889	11.016	0.00075032	8e-08	0.0	0.0	0.00130146	8e-08	1e-08	7.5e-07	559.44087846	737.84929777	758.82795232	9.77799228	-0.00825538	-0.36181291
0.05899	11.02937	0.00075565	8e-08	0.0	0.0	0.00129611	8e-08	1e-08	7.6e-07	559.66873444	737.80330564	758.75906319	9.75981645	-0.00807735	-0.36175881
0.05909	11.04271	0.000761	8e-08	0.0	0.0	0.00129076	8e-08	1e-08	7.6e-07	559.89612994	737.75739412	758.69029681	9.74167107	-0.00789916	-0.36170481
0.05919	11.05604	0.00076635	8e-08	0.0	0.0	0.00128539	8e-08	1e-08	7.7e-07	560.12306598	737.71156285	758.62165296	9.72355606	-0.00772081	-0.3616509
0.05929	11.06935	0.00077172	8e-08	0.0	0.0	0.00128002	8e-08	1e-08	7.7e-07	560.34954355	737.66581147	758.55313145	9.70547133	-0.00754231	-0.36159709
0.05939	11.08264	0.00077709	8e-08	0.0	0.0	0.00127464	8e-08	1e-08	7.8e-07	560.57556365	737.6201396	758.48473206	9.6874168	-0.00736365	-0.36154337
0.05949	11.09591	0.00078247	8e-08	0.0	0.0	0.00126924	9e-08	1e-08	7.8e-07	560.80112729	737.57454686	758.41645458	9.66939238	-0.00718481	-0.36148975
0.05959	11.10915	0.00078787	9e-08	0.0	0.0	0.00126384	9e-08	1e-08	7.9e-07	561.02623547	737.52903287	758.34829882	9.651398	-0.00700581	-0.36143622
0.05969	11.12238	0.00079327	9e-08	0.0	0.0	0.00125843	9e-08	1e-08	7.9e-07	561.25088918	737.48359724	758.28026456	9.63343355	-0.00682663	-0.3613828
0.05979	11.13559	0.00079868	9e-08	0.0	0.0	0.00125301	9e-08	1e-08	8e-07	561.47508941	737.43823958	758.2123516	9.61549897	-0.00664726	-0.36132946
0.05989	11.14877	0.0008041	9e-08	0.0	0.0	0.00124758	9e-08	1e-08	8.1e-07	561.69883715	737.3929595	758.14455973	9.59759417	-0.00646771	-0.36127622
0.05999	11.16194	0.00080952	9e-08	0.0	0.0	0.00124215	1e-07	1e-08	8.1e-07	561.92213341	737.34775658	758.07688875	9.57971905	-0.00628797	-0.36122308
0.06009	11.17508	0.00081495	9e-08	0.0	0.0	0.00123671	1e-07	1e-08	8.2e-07	562.14497915	737.30263044	758.00933846	9.56187355	-0.00610803	-0.36117003
0.06019	11.18821	0.0008204	1e-07	0.0	0.0	0.00123126	1e-07	1e-08	8.2e-07	562.36737535	737.25758076	757.94190865	9.54405755	-0.00592811	-0.36111708
0.06029	11.20131	0.00082584	1e-07	0.0	0.0	0.0012258	1e-07	2e-08	8.3e-07	562.58932299	737.21260708	757.87459912	9.52627099	-0.00574782	-0.36106421
0.06039	11.21439	0.0008313	1e-07	0.0	0.0	0.00122033	1e-07	2e-08	8.3e-07	562.81082307	737.16770897	757.80740967	9.50851379	-0.00556733	-0.36101145
0.06049	11.22745	0.00083676	1e-07	0.0	0.0	0.00121486	1.1e-07	2e-08	8.4e-07	563.03187656	737.12288602	757.74034009	9.49078586	-0.00538662	-0.36095878
0.06059	11.24049	0.00084223	1e-07	0.0	0.0	0.00120939	1.1e-07	2e-08	8.4e-07	563.25248444	737.0781378	757.6733902	9.47308711	-0.0052057	-0.3609062
0.06069	11.25352	0.0008477	1.1e-07	0.0	0.0	0.0012039	1.1e-07	2e-08	8.5e-07	563.47264767	737.03346388	757.60655977	9.45541746	-0.00502456	-0.36085372
0.06079	11.26651	0.00085318	1.1e-07	0.0	0.0	0.00119841	1.1e-07	2e-08	8.5e-07	563.69236724	736.98886385	757.53984862	9.43777683	-0.0048432	-0.36080133
0.06089	11.27949	0.00085866	1.1e-07	0.0	0.0	0.00119292	1.2e-07	2e-08	8.6e-07	563.91164411	736.94433728	757.47325655	9.42016512	-0.0046616	-0.36074903
0.06099	11.29245	0.00086415	1.1e-07	0.0	0.0	0.00118742	1.2e-07	2e-08	8.7e-07	564.13047925	736.89988372	757.40678336	9.40258225	-0.00447977	-0.36069683
0.06109	11.30539	0.00086965	1.1e-07	0.0	0.0	0.00118191	1.2e-07	2e-08	8.7e-07	564.34887362	736.85550273	757.34042884	9.38502815	-0.00429769	-0.36064472
0.06119	11.31831	0.00087515	1.1e-07	0.0	0.0	0.0011764	1.2e-07	2e-08	8.8e-07	564.56682819	736.81119389	757.27419281	9.36750272	-0.00411536	-0.3605927
0.06129	11.3312	0.00088065	1.2e-07	0.0	0.0	0.00117089	1.3e-07	2e-08	8.8e-07	564.78434391	736.76695675	757.20807505	9.35000588	-0.00393278	-0.36054078
0.06139	11.34408	0.00088616	1.2e-07	0.0	0.0	0.00116537	1.3e-07	2e-08	8.9e-07	565.00142175	736.72279085	757.14207539	9.33253755	-0.00374994	-0.36048894
0.06149	11.35693	0.00089167	1.2e-07	0.0	0.0	0.00115985	1.3e-07	2e-08	8.9e-07	565.21806265	736.67869575	757.07619362	9.31509764	-0.00356684	-0.3604372
0.06159	11.36977	0.00089719	1.2e-07	0.0	0.0	0.00115432	1.3e-07	2e-08	9e-07	565.43426756	736.63467106	757.01042954	9.29768606	-0.00338373	-0.36038556
0.06169	11.38258	0.00090271	1.3e-07	0.0	0.0	0.00114879	1.4e-07	2e-08	9e-07	565.65003742	736.59071636	756.94478296	9.28030274	-0.00320015	-0.360334
0.06179	11.39537	0.00090823	1.3e-07	0.0	0.0	0.00114326	1.4e-07	2e-08	9.1e-07	565.86537319	736.54683114	756.8792537	9.26294758	-0.0030163	-0.36028254
0.06189	11.40814	0.00091375	1.3e-07	0.0	0.0	0.00113773	1.4e-07	2e-08	9.1e-07	566.08027582	736.50301494	756.81384154	9.24562051	-0.00283216	-0.36023117
0.06199	11.42089	0.00091928	1.3e-07	0.0	0.0	0.00113219	1.4e-07	2e-08	9.2e-07	566.29474624	736.4592673	756.7485463	9.22832143	-0.00264775	-0.36017989
0.06209	11.43362	0.00092481	1.3e-07	0.0	0.0	0.00112665	1.5e-07	2e-08	9.3e-07	566.5087854	736.41558777	756.68336779	9.21105026	-0.00246304	-0.36012871
0.06219	11.44633	0.00093034	1.4e-07	0.0	0.0	0.00112111	1.5e-07	2e-08	9.3e-07	566.72239422	736.37197587	756.61830581	9.19380693	-0.00227803	-0.36007761
0.06229	11.45902	0.00093587	1.4e-07	0.0	0.0	0.00111556	1.5e-07	2e-08	9.4e-07	566.93557366	736.32843115	756.55336018	9.17659134	-0.00209272	-0.36002661
0.06239	11.47168	0.0009414	1.4e-07	0.0	0.0	0.00111002	1.6e-07	2e-08	9.4e-07	567.14832463	736.28495314	756.48853069	9.1594034	-0.0019071	-0.3599757
0.06249	11.48433	0.00094694	1.4e-07	0.0	0.0	0.00110447	1.6e-07	2e-08	9.5e-07	567.36064807	736.24154137	756.42381717	9.14224304	-0.00172117	-0.35992488
0.06259	11.49695	0.00095247	1.5e-07	0.0	0.0	0.00109893	1.6e-07	2e-08	9.5e-07	567.5725449	736.19819537	756.35921941	9.12511017	-0.00153491	-0.35987415
0.06269	11.50956	0.00095801	1.5e-07	0.0	0.0	0.00109338	1.7e-07	2e-08	9.6e-07	567.78401605	736.15491467	756.29473724	9.10800471	-0.00134833	-0.35982351
0.06279	11.52214	0.00096354	1.5e-07	0.0	0.0	0.00108783	1.7e-07	3e-08	9.6e-07	567.99506243	736.11169879	756.23037046	9.09092656	-0.00116141	-0.35977296
0.06289	11.5347	0.00096908	1.5e-07	0.0	0.0	0.00108228	1.7e-07	3e-08	9.7e-07	568.20568497	736.06854727	756.16611888	9.07387565	-0.00097416	-0.3597225
0.06299	11.54724	0.00097462	1.6e-07	0.0	0.0	0.00107674	1.8e-07	3e-08	9.8e-07	568.41588458	736.02545964	756.10198231	9.05685187	-0.0007867	-0.35967213
0.06309	11.55976	0.00098015	1.6e-07	0.0	0.0	0.00107119	1.8e-07	3e-08	9.8e-07	568.62566215	735.98243577	756.03796058	9.03985516	-0.00059878	-0.35962185
0.06319	11.57226	0.00098568	1.6e-07	0.0	0.0	0.00106564	1.8e-07	3e-08	9.9e-07	568.83501862	735.93947492	755.97405348	9.02288544	-0.00041052	-0.35957166
0.06329	11.58473	0.00099122	1.6e-07	0.0	0.0	0.0010601	1.9e-07	3e-08	9.9e-07	569.04395487	735.89657664	755.91026084	9.00594261	-0.00022189	-0.35952157
0.06339	11.59719	0.00099675	1.7e-07	0.0	0.0	0.00105455	1.9e-07	3e-08	1e-06	569.25247183	735.85374046	755.84658247	8.9890266	-3.29e-05	-0.35947156
0.06349	11.60962	0.00100228	1.7e-07	0.0	0.0	0.00104901	1.9e-07	3e-08	1e-06	569.46057039	735.81096591	755.78301818	8.9721373	0.00015646	-0.35942164
0.06359	11.62204	0.00100781	1.7e-07	0.0	0.0	0.00104347	2e-07	3e-08	1.01e-06	569.66825144	735.76825253	755.71956778	8.95527465	0.0003462	-0.35937181
0.06369	11.63443	0.00101333	1.7e-07	0.0	0.0	0.00103794	2e-07	3e-08	1.01e-06	569.87551588	735.72559986	755.65623111	8.93843856	0.00053633	-0.35932207
0.06379	11.6468	0.00101885	1.8e-07	0.0	0.0	0.0010324	2e-07	3e-08	1.02e-06	570.08236461	735.68300742	755.59300796	8.92162893	0.00072685	-0.35927242
0.06389	11.65915	0.00102437	1.8e-07	0.0	0.0	0.00102687	2.1e-07	3e-08	1.03e-06	570.28879851	735.64047477	755.52989816	8.90484569	0.00091776	-0.35922286
0.06399	11.67148	0.00102989	1.8e-07	0.0	0.0	0.00102134	2.1e-07	3e-08	1.03e-06	570.49481847	735.59800142	755.46690153	8.88808875	0.00110908	-0.35917338
0.06409	11.68378	0.0010354	1.9e-07	0.0	0.0	0.00101581	2.1e-07	3e-08	1.04e-06	570.70042537	735.55558693	755.40401787	8.87135803	0.00130081	-0.359124
0.06419	11.69607	0.00104091	1.9e-07	0.0	0.0	0.00101029	2.2e-07	3e-08	1.04e-06	570.90562009	735.51323083	755.34124702	8.85465344	0.00149296	-0.3590747
0.06429	11.70833	0.00104642	1.9e-07	0.0	0.0	0.00100477	2.2e-07	3e-08	1.05e-06	571.11040351	735.47093267	755.27858879	8.83797489	0.00168554	-0.3590255
0.06439	11.72057	0.00105192	1.9e-07	0.0	0.0	0.00099926	2.3e-07	3e-08	1.05e-06	571.31477651	735.42869198	755.216043	8.82132231	0.00187854	-0.35897638
0.06449	11.7328	0.00105742	2e-07	0.0	0.0	0.00099375	2.3e-07	3e-08	1.06e-06	571.51873994	735.38650844	755.15360947	8.80469554	0.00207164	-0.35892735
0.06459	11.745	0.00106291	2e-07	0.0	0.0	0.00098824	2.4e-07	4e-08	1.06e-06	571.72229469	735.34438158	755.09128802	8.78809461	0.00226544	-0.3588784
0.06469	11.75717	0.0010684	2e-07	0.0	0.0	0.00098274	2.4e-07	4e-08	1.07e-06	571.92544161	735.3023109	755.02907847	8.77151938	0.00245967	-0.35882955
0.06479	11.76933	0.00107388	2.1e-07	0.0	0.0	0.00097724	2.4e-07	4e-08	1.08e-06	572.12818157	735.26029594	754.96698065	8.75496977	0.00265434	-0.35878078
0.06489	11.78147	0.00107935	2.1e-07	0.0	0.0	0.00097175	2.5e-07	4e-08	1.08e-06	572.33051543	735.21833627	754.90499437	8.73844569	0.00284947	-0.3587321
0.06499	11.79358	0.00108482	2.1e-07	0.0	0.0	0.00096627	2.5e-07	4e-08	1.09e-06	572.53244404	735.17643146	754.84311946	8.72194707	0.00304505	-0.35868351
0.06509	11.80567	0.00109029	2.2e-07	0.0	0.0	0.00096079	2.6e-07	4e-08	1.09e-06	572.73396825	735.13458106	754.78135575	8.7054738	0.00324109	-0.358635
0.06519	11.81774	0.00109575	2.2e-07	0.0	0.0	0.00095532	2.6e-07	4e-08	1.1e-06	572.93508891	735.09278465	754.71970305	8.68902582	0.00343761	-0.35858659
0.06529	11.82979	0.0011012	2.2e-07	0.0	0.0	0.00094985	2.7e-07	4e-08	1.1e-06	573.13580686	735.05104178	754.65816119	8.67260303	0.0036346	-0.35853826
0.06539	11.84182	0.00110664	2.3e-07	0.0	0.0	0.0009444	2.7e-07	4e-08	1.11e-06	573.33612296	735.00935205	754.59672999	8.65620534	0.00383207	-0.35849001
0.06549	11.85382	0.00111208	2.3e-07	0.0	0.0	0.00093894	2.8e-07	4e-08	1.11e-06	573.53603803	734.96771501	754.53540929	8.63983268	0.00403003	-0.35844186
0.06559	11.86581	0.00111751	2.3e-07	0.0	0.0	0.0009335	2.8e-07	4e-08	1.12e-06	573.73555292	734.92613026	754.4741989	8.62348496	0.00422848	-0.35839379
0.06569	11.87777	0.00112293	2.4e-07	0.0	0.0	0.00092806	2.9e-07	4e-08	1.12e-06	573.93466845	734.88459738	754.41309866	8.60716208	0.00442743	-0.3583458
0.06579	11.88971	0.00112835	2.4e-07	0.0	0.0	0.00092263	2.9e-07	4e-08	1.13e-06	574.13338546	734.84311595	754.35210839	8.59086398	0.00462689	-0.35829791
0.06589	11.90163	0.00113375	2.4e-07	0.0	0.0	0.00091721	3e-07	4e-08	1.14e-06	574.33170477	734.80168564	754.29122792	8.57459043	0.00482666	-0.35825009
0.06599	11.91353	0.00113915	2.5e-07	0.0	0.0	0.0009118	3e-07	5e-08	1.14e-06	574.5296272	734.76030625	754.23045708	8.55834156	0.00502709	-0.35820237
0.06609	11.9254	0.00114454	2.5e-07	0.0	0.0	0.0009064	3.1e-07	5e-08	1.15e-06	574.72715358	734.71897719	754.16979569	8.5421172	0.00522803	-0.35815473
0.06619	11.93726	0.00114992	2.5e-07	0.0	0.0	0.000901	3.1e-07	5e-08	1.15e-06	574.92428472	734.67769808	754.10924359	8.52591726	0.0054295	-0.35810718
0.06629	11.94909	0.00115529	2.6e-07	0.0	0.0	0.00089561	3.2e-07	5e-08	1.16e-06	575.12102142	734.63646855	754.0488006	8.50974166	0.0056315	-0.35805971
0.06639	11.9609	0.00116065	2.6e-07	0.0	0.0	0.00089024	3.2e-07	5e-08	1.16e-06	575.3173645	734.59528823	753.98846656	8.4935903	0.00583403	-0.35801233
0.06649	11.97269	0.001166	2.7e-07	0.0	0.0	0.00088487	3.3e-07	5e-08	1.17e-06	575.51331477	734.55415674	753.9282413	8.47746311	0.0060371	-0.35796503
0.06659	11.98445	0.00117135	2.7e-07	0.0	0.0	0.00087951	3.3e-07	5e-08	1.17e-06	575.70887302	734.51307373	753.86812465	8.46135999	0.00624071	-0.35791782
0.06669	11.9962	0.00117668	2.7e-07	0.0	0.0	0.00087416	3.4e-07	5e-08	1.18e-06	575.90404005	734.47203884	753.80811643	8.44528086	0.00644487	-0.35787069
0.06679	12.00792	0.001182	2.8e-07	0.0	0.0	0.00086883	3.4e-07	5e-08	1.18e-06	576.09881666	734.43105173	753.74821649	8.42922564	0.0066496	-0.35782365
0.06689	12.01962	0.00118731	2.8e-07	0.0	0.0	0.0008635	3.5e-07	5e-08	1.19e-06	576.29320364	734.39011206	753.68842466	8.41319424	0.00685488	-0.3577767
0.06699	12.0313	0.00119261	2.8e-07	0.0	0.0	0.00085818	3.6e-07	5e-08	1.19e-06	576.48720177	734.34921948	753.62874077	8.39718657	0.00706073	-0.35772982
0.06709	12.04296	0.0011979	2.9e-07	0.0	0.0	0.00085288	3.6e-07	5e-08	1.2e-06	576.68081185	734.30837368	753.56916465	8.38120255	0.00726716	-0.35768304
0.06719	12.05459	0.00120318	2.9e-07	0.0	0.0	0.00084759	3.7e-07	6e-08	1.21e-06	576.87403464	734.26757432	753.50969614	8.36524208	0.00747416	-0.35763634
0.06729	12.0662	0.00120844	3e-07	0.0	0.0	0.0008423	3.7e-07	6e-08	1.21e-06	577.06687093	734.22682111	753.45033508	8.3493051	0.00768175	-0.35758972
0.06739	12.0778	0.0012137	3e-07	0.0	0.0	0.00083703	3.8e-07	6e-08	1.22e-06	577.25932151	734.18611385	753.3910813	8.33339137	0.00788959	-0.35754318
0.06749	12.08936	0.00121894	3.1e-07	0.0	0.0	0.00083177	3.9e-07	6e-08	1.22e-06	577.45138714	734.14545218	753.33193463	8.31750104	0.00809828	-0.35749674
0.06759	12.10091	0.00122417	3.1e-07	0.0	0.0	0.00082653	3.9e-07	6e-08	1.23e-06	577.64306857	734.10483581	753.27289493	8.30163392	0.00830755	-0.35745037
0.06769	12.11243	0.00122939	3.1e-07	0.0	0.0	0.00082129	4e-07	6e-08	1.23e-06	577.83436658	734.06426444	753.21396201	8.28578992	0.00851742	-0.35740409
0.06779	12.12394	0.00123459	3.2e-07	0.0	0.0	0.00081607	4.1e-07	6e-08	1.24e-06	578.02528192	734.02373782	753.15513573	8.26996897	0.00872789	-0.35735789
0.06789	12.13542	0.00123978	3.2e-07	0.0	0.0	0.00081086	4.1e-07	6e-08	1.24e-06	578.21581535	733.98325568	753.09641592	8.25417097	0.00893896	-0.35731178
0.06799	12.14687	0.00124496	3.3e-07	0.0	0.0	0.00080567	4.2e-07	6e-08	1.25e-06	578.40596762	733.94281778	753.03780242	8.23839583	0.00915064	-0.35726575
0.06809	12.15831	0.00125013	3.3e-07	0.0	0.0	0.00080048	4.3e-07	6e-08	1.25e-06	578.59573948	733.90242387	752.97929506	8.22264347	0.00936294	-0.3572198
0.06819	12.16972	0.00125528	3.4e-07	0.0	0.0	0.00079531	4.3e-07	7e-08	1.26e-06	578.78513166	733.86207371	752.9208937	8.2069138	0.00957585	-0.35717393
0.06829	12.18111	0.00126042	3.4e-07	0.0	0.0	0.00079016	4.4e-07	7e-08	1.26e-06	578.97414492	733.82176709	752.86259817	8.19120674	0.00978938	-0.35712815
0.06839	12.19248	0.00126554	3.4e-07	0.0	0.0	0.00078502	4.5e-07	7e-08	1.27e-06	579.16277999	733.78150379	752.80440831	8.1755222	0.01000355	-0.35708245
0.06849	12.20383	0.00127065	3.5e-07	0.0	0.0	0.00077989	4.5e-07	7e-08	1.27e-06	579.3510376	733.74128361	752.74632396	8.15986009	0.01021834	-0.35703684
0.06859	12.21515	0.00127575	3.5e-07	0.0	0.0	0.00077477	4.6e-07	7e-08	1.28e-06	579.53891848	733.70110635	752.68834497	8.14422032	0.01043377	-0.35699131
0.06869	12.22646	0.00128083	3.6e-07	0.0	0.0	0.00076967	4.7e-07	7e-08	1.28e-06	579.72642335	733.66097184	752.63047119	8.12860282	0.01064984	-0.35694586
0.06879	12.23774	0.00128589	3.6e-07	0.0	0.0	0.00076459	4.7e-07	7e-08	1.29e-06	579.91355295	733.62087981	752.57270245	8.1130072	0.01086609	-0.35690049
0.06889	12.24899	0.00129094	3.7e-07	0.0	0.0	0.00075952	4.8e-07	7e-08	1.29e-06	580.10030801	733.58083006	752.5150386	8.09743387	0.01108332	-0.3568552
0.06899	12.26023	0.00129598	3.7e-07	0.0	0.0	0.00075447	4.9e-07	7e-08	1.3e-06	580.28668922	733.54082252	752.45747949	8.08188252	0.01130118	-0.35681
0.06909	12.27144	0.001301	3.8e-07	0.0	0.0	0.00074943	5e-07	8e-08	1.3e-06	580.4726973	733.50085703	752.40002496	8.06635307	0.01151968	-0.35676488
0.06919	12.28263	0.00130601	3.8e-07	0.0	0.0	0.0007444	5e-07	8e-08	1.31e-06	580.65833295	733.46093344	752.34267486	8.05084543	0.01173883	-0.35671984
0.06929	12.2938	0.00131099	3.9e-07	0.0	0.0	0.00073939	5.1e-07	8e-08	1.31e-06	580.84359689	733.42105165	752.28542903	8.03535952	0.01195861	-0.35667489
0.06939	12.30494	0.00131597	3.9e-07	0.0	0.0	0.0007344	5.2e-07	8e-08	1.32e-06	581.02848979	733.38121152	752.22828732	8.01989523	0.01217905	-0.35663001
0.06949	12.31606	0.00132093	4e-07	0.0	0.0	0.00072943	5.3e-07	8e-08	1.32e-06	581.21301237	733.34141296	752.17124959	8.0044525	0.01240013	-0.35658522
0.06959	12.32716	0.00132587	4e-07	0.0	0.0	0.00072447	5.4e-07	8e-08	1.33e-06	581.39716532	733.30165586	752.11431567	7.98903121	0.01262186	-0.35654051
0.06969	12.33824	0.00133079	4.1e-07	0.0	1e-08	0.00071952	5.4e-07	8e-08	1.33e-06	581.58094931	733.26194015	752.05748543	7.9736313	0.01284425	-0.35649588
0.06979	12.34929	0.0013357	4.1e-07	0.0	1e-08	0.00071459	5.5e-07	8e-08	1.34e-06	581.76436504	733.22226576	752.0007587	7.95825267	0.0130673	-0.35645133
0.06989	12.36032	0.00134059	4.2e-07	0.0	1e-08	0.00070968	5.6e-07	9e-08	1.34e-06	581.94741319	733.18263263	751.94413534	7.94289523	0.013291	-0.35640686
0.06999	12.37133	0.00134546	4.2e-07	0.0	1e-08	0.00070479	5.7e-07	9e-08	1.35e-06	582.13009442	733.14304071	751.8876152	7.9275589	0.01351537	-0.35636247
0.07009	12.38232	0.00135032	4.3e-07	0.0	1e-08	0.00069991	5.8e-07	9e-08	1.35e-06	582.31240942	733.10348996	751.83119813	7.91224358	0.01374039	-0.35631817
0.07019	12.39328	0.00135516	4.4e-07	0.0	1e-08	0.00069505	5.9e-07	9e-08	1.36e-06	582.49435885	733.06398034	751.77488398	7.8969488	0.01396575	-0.35627394
0.07029	12.40422	0.00135998	4.4e-07	0.0	1e-08	0.00069021	5.9e-07	9e-08	1.36e-06	582.67594341	733.02451168	751.71867261	7.88167513	0.014192	-0.3562298
0.07039	12.41514	0.00136479	4.5e-07	0.0	1e-08	0.00068539	6e-07	9e-08	1.37e-06	582.85716372	732.98508411	751.66256388	7.86642219	0.01441892	-0.35618573
0.07049	12.42603	0.00136957	4.5e-07	0.0	1e-08	0.00068058	6.1e-07	9e-08	1.37e-06	583.03802046	732.94569762	751.60655763	7.85118989	0.01464648	-0.35614175
0.07059	12.4369	0.00137434	4.6e-07	0.0	1e-08	0.00067579	6.2e-07	9e-08	1.38e-06	583.21851428	732.90635225	751.55065372	7.83597815	0.0148747	-0.35609785
0.07069	12.44775	0.00137909	4.6e-07	0.0	1e-08	0.00067102	6.3e-07	1e-07	1.38e-06	583.39864582	732.86704802	751.49485201	7.82078686	0.01510358	-0.35605403
0.07079	12.45858	0.00138382	4.7e-07	0.0	1e-08	0.00066626	6.4e-07	1e-07	1.39e-06	583.57841572	732.82778497	751.43915235	7.80561595	0.01533312	-0.35601028
0.07089	12.46938	0.00138854	4.7e-07	0.0	1e-08	0.00066153	6.5e-07	1e-07	1.39e-06	583.75782464	732.78856317	751.3835546	7.79046531	0.01556331	-0.35596662
0.07099	12.48016	0.00139323	4.8e-07	0.0	1e-08	0.00065681	6.6e-07	1e-07	1.4e-06	583.9368732	732.74938268	751.32805861	7.77533487	0.01579416	-0.35592304
0.07109	12.49092	0.00139791	4.9e-07	0.0	1e-08	0.00065211	6.7e-07	1e-07	1.4e-06	584.11556204	732.71024358	751.27266425	7.76022452	0.01602567	-0.35587954
0.07119	12.50165	0.00140257	4.9e-07	0.0	1e-08	0.00064744	6.8e-07	1e-07	1.41e-06	584.2938918	732.67114598	751.21737136	7.74513418	0.01625783	-0.35583611
0.07129	12.51236	0.00140721	5e-07	0.0	1e-08	0.00064278	6.9e-07	1e-07	1.41e-06	584.47186309	732.63208998	751.16217982	7.73006376	0.01649065	-0.35579277
0.07139	12.52305	0.00141183	5e-07	0.0	1e-08	0.00063813	7e-07	1.1e-07	1.41e-06	584.64947653	732.5930757	751.10708948	7.71501317	0.01672413	-0.3557495
0.07149	12.53372	0.00141643	5.1e-07	0.0	1e-08	0.00063351	7.1e-07	1.1e-07	1.42e-06	584.82673275	732.55410328	751.0521002	7.69998231	0.01695826	-0.35570632
0.07159	12.54436	0.00142101	5.2e-07	0.0	1e-08	0.00062891	7.2e-07	1.1e-07	1.42e-06	585.00363236	732.51517287	750.99721184	7.68497109	0.01719305	-0.35566322
0.07169	12.55498	0.00142557	5.2e-07	0.0	1e-08	0.00062432	7.3e-07	1.1e-07	1.43e-06	585.18017599	732.47628454	750.94242427	7.66997882	0.01742826	-0.35562019
0.07179	12.56557	0.00143011	5.3e-07	0.0	1e-08	0.00061976	7.4e-07	1.1e-07	1.43e-06	585.35636423	732.43743848	750.88773735	7.65500645	0.0176643	-0.35557724
0.07189	12.57614	0.00143463	5.3e-07	0.0	1e-08	0.00061522	7.5e-07	1.1e-07	1.44e-06	585.53219769	732.39863491	750.83315094	7.64005342	0.01790097	-0.35553437
0.07199	12.58669	0.00143913	5.4e-07	0.0	1e-08	0.00061069	7.6e-07	1.2e-07	1.44e-06	585.70767696	732.35987405	750.7786649	7.62511964	0.01813829	-0.35549158
0.07209	12.59722	0.00144362	5.5e-07	0.0	1e-08	0.00060619	7.7e-07	1.2e-07	1.45e-06	585.88280264	732.3211561	750.7242791	7.61020502	0.01837626	-0.35544887
0.07219	12.60772	0.00144808	5.5e-07	0.0	1e-08	0.0006017	7.8e-07	1.2e-07	1.45e-06	586.05757531	732.28248128	750.66999341	7.59530946	0.01861486	-0.35540624
0.07229	12.6182	0.00145252	5.6e-07	0.0	1e-08	0.00059724	7.9e-07	1.2e-07	1.46e-06	586.23199556	732.24384986	750.61580768	7.58043287	0.01885409	-0.35536369
0.07239	12.62865	0.00145694	5.7e-07	0.0	1e-08	0.00059279	8e-07	1.2e-07	1.46e-06	586.40606398	732.20526208	750.56172179	7.56557516	0.01909397	-0.35532121
0.07249	12.63909	0.00146134	5.7e-07	0.0	1e-08	0.00058837	8.1e-07	1.2e-07	1.46e-06	586.57978114	732.16671821	750.50773561	7.55073623	0.01933447	-0.35527882
0.07259	12.6495	0.00146572	5.8e-07	0.0	1e-08	0.00058396	8.2e-07	1.3e-07	1.47e-06	586.75314762	732.12821854	750.45384899	7.53591598	0.01957561	-0.3552365
0.07269	12.65988	0.00147008	5.9e-07	0.0	1e-08	0.00057958	8.3e-07	1.3e-07	1.47e-06	586.92616399	732.08976338	750.40006181	7.52111433	0.01981737	-0.35519426
0.07279	12.67024	0.00147442	5.9e-07	0.0	1e-08	0.00057521	8.4e-07	1.3e-07	1.48e-06	587.09883081	732.05135304	750.34637394	7.50633117	0.02005976	-0.3551521
0.07289	12.68058	0.00147874	6e-07	0.0	1e-08	0.00057087	8.5e-07	1.3e-07	1.48e-06	587.27114864	732.01298786	750.29278524	7.49156642	0.02030276	-0.35511001
0.07299	12.69089	0.00148304	6.1e-07	0.0	1e-08	0.00056655	8.6e-07	1.3e-07	1.49e-06	587.44311805	731.97466817	750.2392956	7.47681997	0.02054639	-0.355068
0.07309	12.70119	0.00148732	6.1e-07	0.0	1e-08	0.00056225	8.8e-07	1.3e-07	1.49e-06	587.61473959	731.93639428	750.18590487	7.46209101	0.02079048	-0.35502608
0.07319	12.71145	0.00149157	6.2e-07	0.0	1e-08	0.00055797	8.9e-07	1.4e-07	1.49e-06	587.78601383	731.89816644	750.13261294	7.44738067	0.02103528	-0.35498422
0.07329	12.7217	0.00149581	6.3e-07	0.0	1e-08	0.00055371	9e-07	1.4e-07	1.5e-06	587.95694131	731.85998516	750.07941967	7.43268833	0.0212807	-0.35494245
0.07339	12.73192	0.00150002	6.3e-07	0.0	1e-08	0.00054947	9.1e-07	1.4e-07	1.5e-06	588.12752256	731.82185084	750.02632494	7.41801387	0.0215267	-0.35490075
0.07349	12.74211	0.00150421	6.4e-07	0.0	1e-08	0.00054525	9.2e-07	1.4e-07	1.51e-06	588.29775812	731.7837639	749.97332863	7.40335721	0.02177331	-0.35485913
0.07359	12.75228	0.00150838	6.5e-07	0.0	1e-08	0.00054106	9.4e-07	1.4e-07	1.51e-06	588.46764853	731.74572477	749.9204306	7.38871824	0.0220205	-0.35481759
0.07369	12.76243	0.00151253	6.5e-07	0.0	1e-08	0.00053688	9.5e-07	1.5e-07	1.52e-06	588.63719432	731.70773389	749.86763073	7.37409687	0.02226828	-0.35477613
0.07379	12.77256	0.00151666	6.6e-07	0.0	1e-08	0.00053273	9.6e-07	1.5e-07	1.52e-06	588.80639601	731.66979173	749.81492889	7.35949299	0.02251664	-0.35473474
0.07389	12.78266	0.00152076	6.7e-07	0.0	1e-08	0.0005286	9.7e-07	1.5e-07	1.52e-06	588.97525413	731.63189876	749.76232498	7.34490651	0.02276557	-0.35469343
0.07399	12.79274	0.00152485	6.8e-07	0.0	1e-08	0.00052449	9.8e-07	1.5e-07	1.53e-06	589.1437692	731.59405547	749.70981885	7.33033733	0.02301508	-0.35465219
0.07409	12.80279	0.00152891	6.8e-07	0.0	1e-08	0.0005204	1e-06	1.5e-07	1.53e-06	589.31194173	731.55626238	749.6574104	7.31578534	0.02326515	-0.35461104
0.07419	12.81282	0.00153295	6.9e-07	0.0	1e-08	0.00051634	1.01e-06	1.6e-07	1.54e-06	589.47977223	731.51852	749.60509949	7.30125045	0.02351578	-0.35456995
0.07429	12.82282	0.00153697	7e-07	0.0	1e-08	0.00051229	1.02e-06	1.6e-07	1.54e-06	589.64726121	731.48082888	749.55288601	7.28673256	0.02376696	-0.35452895
0.07439	12.8328	0.00154096	7e-07	0.0	1e-08	0.00050827	1.04e-06	1.6e-07	1.54e-06	589.81440916	731.44318958	749.50076985	7.27223156	0.0240187	-0.35448802
0.07449	12.84276	0.00154494	7.1e-07	0.0	1e-08	0.00050427	1.05e-06	1.6e-07	1.55e-06	589.9812166	731.40560266	749.44875087	7.25774711	0.02427094	-0.35444717
0.07459	12.85269	0.00154889	7.2e-07	0.0	1e-08	0.00050029	1.06e-06	1.6e-07	1.55e-06	590.14768403	731.36806837	749.39682897	7.2432787	0.02452361	-0.35440639
0.07469	12.8626	0.00155282	7.3e-07	0.0	1e-08	0.00049633	1.07e-06	1.7e-07	1.56e-06	590.31381193	731.33058754	749.34500403	7.22882747	0.02477691	-0.35436569
0.07479	12.87249	0.00155673	7.3e-07	0.0	1e-08	0.00049239	1.09e-06	1.7e-07	1.56e-06	590.47960078	731.29316079	749.29327593	7.21439269	0.02503073	-0.35432507
0.07489	12.88235	0.00156062	7.4e-07	0.0	1e-08	0.00048848	1.1e-06	1.7e-07	1.56e-06	590.64505107	731.25578875	749.24164456	7.19997425	0.02528506	-0.35428452
0.07499	12.89219	0.00156448	7.5e-07	0.0	1e-08	0.00048459	1.12e-06	1.7e-07	1.57e-06	590.81016328	731.21847205	749.19010979	7.18557205	0.02553989	-0.35424405
0.07509	12.902	0.00156832	7.6e-07	0.0	1e-08	0.00048072	1.13e-06	1.7e-07	1.57e-06	590.97493789	731.18121135	749.13867152	7.17118598	0.02579523	-0.35420366
0.07519	12.91179	0.00157214	7.7e-07	0.0	1e-08	0.00047687	1.14e-06	1.8e-07	1.58e-06	591.13937536	731.14400732	749.08732963	7.15681594	0.02605105	-0.35416334
0.07529	12.92155	0.00157594	7.7e-07	0.0	1e-08	0.00047305	1.16e-06	1.8e-07	1.58e-06	591.30347615	731.10686064	749.03608402	7.14246181	0.02630736	-0.35412309
0.07539	12.93129	0.00157972	7.8e-07	0.0	1e-08	0.00046924	1.17e-06	1.8e-07	1.58e-06	591.46724074	731.06977202	748.98493456	7.1281235	0.02656414	-0.35408292
0.07549	12.941	0.00158347	7.9e-07	0.0	1e-08	0.00046546	1.18e-06	1.8e-07	1.59e-06	591.63066958	731.03274217	748.93388115	7.11380089	0.02682138	-0.35404283
0.07559	12.95069	0.0015872	8e-07	0.0	1e-08	0.0004617	1.2e-06	1.9e-07	1.59e-06	591.79376313	730.99577183	748.88292367	7.09949388	0.02707909	-0.35400281
0.07569	12.96036	0.00159091	8.1e-07	0.0	1e-08	0.00045797	1.21e-06	1.9e-07	1.59e-06	591.95652184	730.95886174	748.83206203	7.08520236	0.02733725	-0.35396287
0.07579	12.97	0.00159459	8.1e-07	0.0	1e-08	0.00045425	1.23e-06	1.9e-07	1.6e-06	592.11894614	730.92201268	748.7812961	7.07092622	0.02759585	-0.353923
0.07589	12.97962	0.00159825	8.2e-07	0.0	1e-08	0.00045056	1.24e-06	1.9e-07	1.6e-06	592.2810365	730.88522543	748.73062579	7.05666535	0.02785489	-0.35388321
0.07599	12.98921	0.0016019	8.3e-07	0.0	1e-08	0.00044689	1.26e-06	1.9e-07	1.61e-06	592.44279334	730.84850058	748.68005098	7.04241828	0.02811426	-0.35384349
0.07609	12.99878	0.00160551	8.4e-07	0.0	1e-08	0.00044324	1.27e-06	2e-07	1.61e-06	592.60421711	730.8118389	748.62957158	7.02818724	0.02837411	-0.35380385
0.07619	13.00832	0.00160911	8.5e-07	0.0	1e-08	0.00043962	1.29e-06	2e-07	1.61e-06	592.76530823	730.77524135	748.57918747	7.01397109	0.02863437	-0.35376428
0.07629	13.01784	0.00161268	8.5e-07	0.0	1e-08	0.00043602	1.3e-06	2e-07	1.62e-06	592.92606712	730.73870876	748.52889855	6.99976972	0.02889502	-0.35372479
0.07639	13.02733	0.00161623	8.6e-07	0.0	1e-08	0.00043244	1.32e-06	2e-07	1.62e-06	593.08649422	730.70224197	748.47870472	6.98558301	0.02915606	-0.35368537
0.07649	13.0368	0.00161976	8.7e-07	0.0	1e-08	0.00042888	1.33e-06	2.1e-07	1.62e-06	593.24658994	730.66584186	748.42860588	6.97141084	0.02941747	-0.35364603
0.07659	13.04625	0.00162327	8.8e-07	0.0	1e-08	0.00042534	1.35e-06	2.1e-07	1.63e-06	593.4063547	730.62950929	748.37860192	6.95725311	0.02967925	-0.35360676
0.07669	13.05567	0.00162675	8.9e-07	0.0	1e-08	0.00042183	1.36e-06	2.1e-07	1.63e-06	593.5657889	730.59324517	748.32869275	6.94310969	0.02994138	-0.35356756
0.07679	13.06506	0.00163021	9e-07	0.0	1e-08	0.00041834	1.38e-06	2.1e-07	1.63e-06	593.72489295	730.55705039	748.27887825	6.92898047	0.03020386	-0.35352844
0.07689	13.07443	0.00163365	9.1e-07	0.0	1e-08	0.00041487	1.4e-06	2.2e-07	1.64e-06	593.88366725	730.52092589	748.22915834	6.91486533	0.03046667	-0.35348939
0.07699	13.08377	0.00163706	9.1e-07	0.0	1e-08	0.00041142	1.41e-06	2.2e-07	1.64e-06	594.04211221	730.48487261	748.17953292	6.90076416	0.0307298	-0.35345042
0.07709	13.09309	0.00164046	9.2e-07	0.0	1e-08	0.000408	1.43e-06	2.2e-07	1.64e-06	594.20022821	730.44889149	748.13000189	6.88667683	0.03099325	-0.35341152
0.07719	13.10239	0.00164383	9.3e-07	0.0	1e-08	0.0004046	1.44e-06	2.2e-07	1.65e-06	594.35801565	730.41298352	748.08056514	6.87260323	0.031257	-0.3533727
0.07729	13.11166	0.00164718	9.4e-07	0.0	1e-08	0.00040122	1.46e-06	2.3e-07	1.65e-06	594.51547492	730.37714968	748.0312226	6.85854324	0.03152104	-0.35333395
0.07739	13.1209	0.0016505	9.5e-07	0.0	1e-08	0.00039786	1.48e-06	2.3e-07	1.65e-06	594.67260639	730.34139092	747.98197415	6.84449511	0.03178539	-0.35329527
0.07749	13.13012	0.0016538	9.6e-07	0.0	1e-08	0.00039453	1.49e-06	2.3e-07	1.66e-06	594.82941043	730.30570804	747.93281973	6.83046149	0.03204998	-0.35325667
0.07759	13.13932	0.00165709	9.7e-07	0.0	1e-08	0.00039121	1.51e-06	2.3e-07	1.66e-06	594.98588743	730.27010225	747.88375922	6.81644104	0.03231483	-0.35321814
0.07769	13.14848	0.00166034	9.8e-07	0.0	1e-08	0.00038792	1.53e-06	2.4e-07	1.66e-06	595.14203776	730.2345746	747.83479254	6.80243365	0.03257993	-0.35317969
0.07779	13.15763	0.00166358	9.9e-07	0.0	1e-08	0.00038466	1.54e-06	2.4e-07	1.67e-06	595.29786178	730.19912612	747.7859196	6.78843918	0.03284526	-0.35314131
0.07789	13.16675	0.00166679	9.9e-07	0.0	1e-08	0.00038141	1.56e-06	2.4e-07	1.67e-06	595.45335985	730.1637579	747.7371403	6.77445751	0.03311082	-0.353103
0.07799	13.17584	0.00166998	1e-06	0.0	1e-08	0.00037819	1.58e-06	2.4e-07	1.67e-06	595.60853232	730.12847101	747.68845456	6.76048851	0.03337658	-0.35306477
0.07809	13.18491	0.00167315	1.01e-06	0.0	1e-08	0.00037499	1.59e-06	2.5e-07	1.68e-06	595.76337957	730.09326655	747.63986229	6.74653205	0.03364253	-0.35302661
0.07819	13.19395	0.0016763	1.02e-06	0.0	1e-08	0.00037181	1.61e-06	2.5e-07	1.68e-06	595.91790192	730.05814563	747.59136341	6.732588	0.03390867	-0.35298852
0.07829	13.20297	0.00167943	1.03e-06	0.0	2e-08	0.00036865	1.63e-06	2.5e-07	1.68e-06	596.07209973	730.02310938	747.54295782	6.71865623	0.03417499	-0.35295051
0.07839	13.21196	0.00168253	1.04e-06	0.0	2e-08	0.00036551	1.65e-06	2.6e-07	1.69e-06	596.22597334	729.98815894	747.49464545	6.70473661	0.03444145	-0.35291256
0.07849	13.22092	0.00168561	1.05e-06	0.0	2e-08	0.0003624	1.66e-06	2.6e-07	1.69e-06	596.37952309	729.95329546	747.4464262	6.690829	0.03470807	-0.3528747
0.07859	13.22986	0.00168867	1.06e-06	0.0	2e-08	0.00035931	1.68e-06	2.6e-07	1.69e-06	596.5327493	729.91852012	747.39830001	6.67693329	0.03497481	-0.3528369
0.07869	13.23878	0.0016917	1.07e-06	0.0	2e-08	0.00035624	1.7e-06	2.6e-07	1.7e-06	596.68565231	729.88383411	747.35026677	6.66304932	0.03524167	-0.35279918
0.07879	13.24767	0.00169472	1.08e-06	0.0	2e-08	0.00035319	1.72e-06	2.7e-07	1.7e-06	596.83823245	729.84923862	747.30232642	6.64917698	0.03550864	-0.35276153
0.07889	13.25653	0.00169771	1.09e-06	0.0	2e-08	0.00035017	1.74e-06	2.7e-07	1.7e-06	596.99049	729.81473473	747.25447889	6.63531357	0.03577585	-0.35272396
0.07899	13.26537	0.00170068	1.1e-06	0.0	2e-08	0.00034716	1.75e-06	2.7e-07	1.71e-06	597.1424253	729.78032372	747.20672409	6.62146335	0.03604302	-0.35268645
0.07909	13.27418	0.00170363	1.11e-06	0.0	2e-08	0.00034418	1.77e-06	2.8e-07	1.71e-06	597.29403865	729.74600686	747.15906194	6.60762425	0.03631026	-0.35264902
0.07919	13.28296	0.00170655	1.12e-06	0.0	2e-08	0.00034122	1.79e-06	2.8e-07	1.71e-06	597.44533038	729.71178541	747.11149237	6.59379612	0.03657756	-0.35261167
0.07929	13.29172	0.00170946	1.13e-06	0.0	2e-08	0.00033828	1.81e-06	2.8e-07	1.71e-06	597.59630078	729.67766064	747.06401529	6.57997882	0.03684489	-0.35257438
0.07939	13.30046	0.00171234	1.14e-06	0.0	2e-08	0.00033536	1.83e-06	2.8e-07	1.72e-06	597.74695014	729.64363383	747.01663065	6.5661722	0.03711225	-0.35253717
0.07949	13.30917	0.0017152	1.15e-06	0.0	2e-08	0.00033247	1.85e-06	2.9e-07	1.72e-06	597.89727877	729.60970626	746.96933836	6.55237612	0.03737962	-0.35250003
0.07959	13.31785	0.00171804	1.16e-06	0.0	2e-08	0.00032959	1.87e-06	2.9e-07	1.72e-06	598.04728695	729.57587926	746.92213835	6.53859042	0.03764698	-0.35246296
0.07969	13.3265	0.00172086	1.17e-06	0.0	2e-08	0.00032674	1.88e-06	2.9e-07	1.73e-06	598.19697497	729.54215414	746.87503055	6.52481497	0.03791433	-0.35242597
0.07979	13.33513	0.00172365	1.18e-06	0.0	2e-08	0.00032391	1.9e-06	3e-07	1.73e-06	598.34634311	729.50853225	746.8280149	6.51104961	0.03818164	-0.35238904
0.07989	13.34374	0.00172643	1.19e-06	0.0	2e-08	0.0003211	1.92e-06	3e-07	1.73e-06	598.49539165	729.47501493	746.78109132	6.49729419	0.0384489	-0.35235219
0.07999	13.35231	0.00172918	1.2e-06	0.0	2e-08	0.00031831	1.94e-06	3e-07	1.73e-06	598.64412086	729.44160355	746.73425974	6.48354856	0.0387161	-0.35231542
0.08009	13.36086	0.00173191	1.21e-06	0.0	2e-08	0.00031554	1.96e-06	3.1e-07	1.74e-06	598.79253101	729.40829949	746.68752011	6.46981257	0.03898322	-0.35227871
0.08019	13.36939	0.00173462	1.22e-06	0.0	2e-08	0.0003128	1.98e-06	3.1e-07	1.74e-06	598.94062236	729.37510415	746.64087235	6.45608607	0.03925025	-0.35224208
0.08029	13.37789	0.00173731	1.23e-06	0.0	2e-08	0.00031007	2e-06	3.1e-07	1.74e-06	599.08839515	729.3420189	746.59431641	6.44236581	0.03951735	-0.35220552
0.08039	13.38636	0.00173998	1.24e-06	0.0	2e-08	0.00030737	2.02e-06	3.2e-07	1.75e-06	599.23584962	729.30904513	746.54785224	6.42865692	0.03978419	-0.35216903
0.08049	13.3948	0.00174263	1.25e-06	0.0	2e-08	0.00030468	2.04e-06	3.2e-07	1.75e-06	599.38298604	729.27618431	746.50147975	6.41495692	0.0400509	-0.35213261
0.08059	13.40322	0.00174526	1.26e-06	0.0	2e-08	0.00030202	2.06e-06	3.2e-07	1.75e-06	599.52980467	729.2434379	746.4551989	6.40126565	0.04031746	-0.35209627
0.08069	13.41161	0.00174786	1.27e-06	0.0	2e-08	0.00029938	2.08e-06	3.2e-07	1.75e-06	599.67630572	729.21080735	746.40900963	6.38758294	0.04058385	-0.35205999
0.08079	13.41998	0.00175044	1.28e-06	0.0	2e-08	0.00029676	2.1e-06	3.3e-07	1.76e-06	599.82248946	729.17829414	746.36291188	6.37390862	0.04085006	-0.35202379
0.08089	13.42832	0.00175301	1.29e-06	0.0	2e-08	0.00029416	2.12e-06	3.3e-07	1.76e-06	599.96835609	729.14589975	746.31690558	6.36024253	0.04111607	-0.35198766
0.08099	13.43663	0.00175555	1.3e-06	0.0	2e-08	0.00029158	2.14e-06	3.3e-07	1.76e-06	600.11390586	729.1136257	746.2709907	6.34658449	0.04138187	-0.3519516
0.08109	13.44492	0.00175807	1.31e-06	0.0	2e-08	0.00028902	2.16e-06	3.4e-07	1.76e-06	600.25913899	729.08147348	746.22516717	6.33293433	0.04164743	-0.35191562
0.08119	13.45317	0.00176057	1.32e-06	0.0	2e-08	0.00028648	2.18e-06	3.4e-07	1.77e-06	600.40405568	729.04944464	746.17943494	6.31929188	0.04191275	-0.3518797
0.08129	13.46141	0.00176305	1.33e-06	0.0	2e-08	0.00028396	2.2e-06	3.4e-07	1.77e-06	600.54865617	729.01754072	746.13379397	6.30565696	0.04217781	-0.35184386
0.08139	13.46961	0.00176551	1.34e-06	0.0	2e-08	0.00028147	2.23e-06	3.5e-07	1.77e-06	600.69294064	728.98576326	746.0882442	6.2920294	0.04244258	-0.35180809
0.08149	13.47779	0.00176795	1.35e-06	0.0	2e-08	0.00027899	2.25e-06	3.5e-07	1.77e-06	600.83690931	728.95411385	746.04278558	6.27840902	0.04270706	-0.35177239
0.08159	13.48594	0.00177037	1.36e-06	0.0	2e-08	0.00027653	2.27e-06	3.5e-07	1.78e-06	600.98056238	728.92259406	745.99741807	6.26479564	0.04297123	-0.35173676
0.08169	13.49406	0.00177277	1.37e-06	0.0	2e-08	0.00027409	2.29e-06	3.6e-07	1.78e-06	601.12390004	728.89120549	745.95214163	6.25118622	0.04323521	-0.3517012
0.08179	13.50216	0.00177515	1.38e-06	0.0	2e-08	0.00027168	2.31e-06	3.6e-07	1.78e-06	601.2669224	728.85994979	745.90695623	6.23758419	0.04349881	-0.35166572
0.08189	13.51023	0.00177751	1.39e-06	0.0	2e-08	0.00026928	2.33e-06	3.6e-07	1.78e-06	601.40962969	728.82882856	745.86186181	6.22398938	0.043762	-0.35163031
0.08199	13.51827	0.00177985	1.4e-06	0.0	2e-08	0.0002669	2.35e-06	3.7e-07	1.79e-06	601.5520221	728.79784343	745.81685834	6.21040067	0.04402482	-0.35159496
0.08209	13.52629	0.00178217	1.41e-06	0.0	2e-08	0.00026454	2.37e-06	3.7e-07	1.79e-06	601.6940998	728.76699606	745.77194577	6.19681785	0.04428725	-0.35155969
0.08219	13.53428	0.00178447	1.43e-06	0.0	2e-08	0.00026221	2.4e-06	3.8e-07	1.79e-06	601.83586296	728.73628811	745.72712407	6.18324072	0.04454927	-0.35152449
0.08229	13.54224	0.00178675	1.44e-06	0.0	2e-08	0.00025989	2.42e-06	3.8e-07	1.79e-06	601.97731174	728.70572126	745.6823932	6.16966909	0.04481087	-0.35148937
0.08239	13.55017	0.00178901	1.45e-06	0.0	2e-08	0.00025759	2.44e-06	3.8e-07	1.8e-06	602.11844629	728.6752972	745.63775313	6.15610274	0.04507202	-0.35145431
0.08249	13.55807	0.00179125	1.46e-06	0.0	2e-08	0.00025531	2.46e-06	3.9e-07	1.8e-06	602.25926678	728.64501764	745.59320383	6.14254148	0.04533272	-0.35141932
0.08259	13.56595	0.00179347	1.47e-06	0.0	2e-08	0.00025305	2.48e-06	3.9e-07	1.8e-06	602.39977334	728.6148843	745.54874526	6.1289851	0.04559293	-0.35138441
0.08269	13.5738	0.00179567	1.48e-06	0.0	2e-08	0.00025081	2.51e-06	3.9e-07	1.8e-06	602.53996612	728.58489891	745.50437739	6.11543338	0.04585266	-0.35134957
0.08279	13.58162	0.00179786	1.49e-06	0.0	2e-08	0.00024859	2.53e-06	4e-07	1.8e-06	602.67984525	728.55506322	745.4601002	6.10188613	0.04611187	-0.35131479
0.08289	13.58942	0.00180002	1.5e-06	0.0	2e-08	0.00024638	2.55e-06	4e-07	1.81e-06	602.81941087	728.52537898	745.41591366	6.08834313	0.04637055	-0.35128009
0.08299	13.59719	0.00180216	1.51e-06	0.0	2e-08	0.0002442	2.57e-06	4e-07	1.81e-06	602.95866311	728.49584797	745.37181774	6.07480416	0.04662868	-0.35124546
0.08309	13.60493	0.00180429	1.52e-06	0.0	2e-08	0.00024203	2.6e-06	4.1e-07	1.81e-06	603.09760208	728.46647197	745.32781242	6.06126902	0.04688625	-0.35121091
0.08319	13.61264	0.0018064	1.53e-06	0.0	2e-08	0.00023989	2.62e-06	4.1e-07	1.81e-06	603.23622783	728.43725291	745.2838977	6.04773117	0.04714353	-0.35117642
0.08329	13.62032	0.00180848	1.55e-06	0.0	2e-08	0.00023776	2.64e-06	4.1e-07	1.81e-06	603.37454046	728.40819262	745.24007356	6.03420122	0.04739999	-0.351142
0.08339	13.62797	0.00181055	1.56e-06	0.0	2e-08	0.00023565	2.67e-06	4.2e-07	1.82e-06	603.51254011	728.37929286	745.19633998	6.02067418	0.04765585	-0.35110766
0.08349	13.6356	0.0018126	1.57e-06	0.0	2e-08	0.00023356	2.69e-06	4.2e-07	1.82e-06	603.65022688	728.35055546	745.15269693	6.00714982	0.04791107	-0.35107339
0.08359	13.6432	0.00181463	1.58e-06	0.0	2e-08	0.00023149	2.71e-06	4.3e-07	1.82e-06	603.78760086	728.3219823	745.10914441	5.99362789	0.04816566	-0.35103918
0.08369	13.65077	0.00181665	1.59e-06	0.0	3e-08	0.00022943	2.74e-06	4.3e-07	1.82e-06	603.92466214	728.29357524	745.0656824	5.98010815	0.04841958	-0.35100505
0.08379	13.65831	0.00181864	1.6e-06	0.0	3e-08	0.0002274	2.76e-06	4.3e-07	1.83e-06	604.06141079	728.26533619	745.02231088	5.96659034	0.04867282	-0.35097099
0.08389	13.66583	0.00182062	1.61e-06	0.0	3e-08	0.00022538	2.78e-06	4.4e-07	1.83e-06	604.19784688	728.23726704	744.97902986	5.95307423	0.04892536	-0.350937
0.08399	13.67331	0.00182258	1.62e-06	0.0	3e-08	0.00022338	2.81e-06	4.4e-07	1.83e-06	604.33397048	728.20936971	744.93583933	5.93955956	0.04917718	-0.35090308
0.08409	13.68077	0.00182452	1.64e-06	0.0	3e-08	0.0002214	2.83e-06	4.4e-07	1.83e-06	604.46978164	728.18164613	744.89273928	5.92604607	0.04942827	-0.35086924
0.08419	13.6882	0.00182644	1.65e-06	0.0	3e-08	0.00021944	2.85e-06	4.5e-07	1.83e-06	604.60528044	728.15409826	744.8497297	5.9125335	0.04967861	-0.35083546
0.08429	13.6956	0.00182834	1.66e-06	0.0	3e-08	0.00021749	2.88e-06	4.5e-07	1.84e-06	604.7404669	728.12672804	744.80681061	5.89902161	0.04992818	-0.35080176
0.08439	13.70297	0.00183023	1.67e-06	0.0	3e-08	0.00021556	2.9e-06	4.6e-07	1.84e-06	604.87534108	728.09953745	744.76398199	5.88551013	0.05017695	-0.35076812
0.08449	13.71031	0.0018321	1.68e-06	0.0	3e-08	0.00021365	2.92e-06	4.6e-07	1.84e-06	605.009903	728.07252848	744.72124386	5.87199879	0.05042492	-0.35073456
0.08459	13.71763	0.00183395	1.69e-06	0.0	3e-08	0.00021176	2.95e-06	4.6e-07	1.84e-06	605.14415268	728.04570321	744.67859623	5.85847913	0.05067237	-0.35070107
0.08469	13.72491	0.00183579	1.7e-06	0.0	3e-08	0.00020988	2.97e-06	4.7e-07	1.84e-06	605.27808997	728.01906401	744.63603913	5.84496482	0.05091876	-0.35066765
0.08479	13.73217	0.0018376	1.72e-06	0.0	3e-08	0.00020802	3e-06	4.7e-07	1.84e-06	605.41171502	727.99261262	744.59357256	5.8314495	0.0511643	-0.3506343
0.08489	13.73939	0.0018394	1.73e-06	0.0	3e-08	0.00020618	3.02e-06	4.8e-07	1.85e-06	605.54502784	727.9663511	744.55119652	5.81793287	0.05140897	-0.35060102
0.08499	13.74659	0.00184119	1.74e-06	0.0	3e-08	0.00020436	3.05e-06	4.8e-07	1.85e-06	605.67802842	727.94028152	744.50891103	5.80441462	0.05165275	-0.35056781
0.08509	13.75376	0.00184295	1.75e-06	0.0	3e-08	0.00020255	3.07e-06	4.8e-07	1.85e-06	605.81071675	727.914406	744.46671611	5.79089445	0.05189563	-0.35053468
0.08519	13.7609	0.0018447	1.76e-06	0.0	3e-08	0.00020076	3.1e-06	4.9e-07	1.85e-06	605.94309281	727.88872663	744.42461177	5.77737205	0.05213759	-0.35050161
0.08529	13.76801	0.00184643	1.77e-06	0.0	3e-08	0.00019899	3.12e-06	4.9e-07	1.85e-06	606.07515657	727.86324553	744.38259804	5.76384711	0.0523786	-0.35046862
0.08539	13.77509	0.00184815	1.79e-06	0.0	3e-08	0.00019723	3.14e-06	5e-07	1.86e-06	606.20690802	727.83796486	744.34067494	5.75031931	0.05261866	-0.35043569
0.08549	13.78214	0.00184984	1.8e-06	0.0	3e-08	0.00019549	3.17e-06	5e-07	1.86e-06	606.3383471	727.81288676	744.2988425	5.73678833	0.05285774	-0.35040284
0.08559	13.78916	0.00185153	1.81e-06	0.0	3e-08	0.00019376	3.19e-06	5e-07	1.86e-06	606.46947377	727.78801341	744.25710075	5.72325386	0.05309583	-0.35037006
0.08569	13.79616	0.00185319	1.82e-06	0.0	3e-08	0.00019206	3.22e-06	5.1e-07	1.86e-06	606.60028798	727.763347	744.21544972	5.70971557	0.0533329	-0.35033735
0.08579	13.80312	0.00185484	1.83e-06	0.0	3e-08	0.00019037	3.24e-06	5.1e-07	1.86e-06	606.73078967	727.73888972	744.17388943	5.69617312	0.05356894	-0.35030471
0.08589	13.81005	0.00185647	1.84e-06	0.0	3e-08	0.00018869	3.27e-06	5.2e-07	1.86e-06	606.86097877	727.71464381	744.13241994	5.6826262	0.05380393	-0.35027215
0.08599	13.81695	0.00185809	1.86e-06	0.0	3e-08	0.00018703	3.29e-06	5.2e-07	1.87e-06	606.9908552	727.69061149	744.09104127	5.66907446	0.05403785	-0.35023965
0.08609	13.82383	0.00185969	1.87e-06	0.0	3e-08	0.00018539	3.32e-06	5.2e-07	1.87e-06	607.12041864	727.66679565	744.04975354	5.65550312	0.05427113	-0.35020723
0.08619	13.83067	0.00186127	1.88e-06	0.0	3e-08	0.00018376	3.35e-06	5.3e-07	1.87e-06	607.24966911	727.64319828	744.00855675	5.64193673	0.05450298	-0.35017488
0.08629	13.83748	0.00186284	1.89e-06	0.0	3e-08	0.00018215	3.37e-06	5.3e-07	1.87e-06	607.37860654	727.61982157	743.96745095	5.62836394	0.05473373	-0.3501426
0.08639	13.84427	0.00186439	1.9e-06	0.0	3e-08	0.00018055	3.4e-06	5.4e-07	1.87e-06	607.50723081	727.59666786	743.92643618	5.61478438	0.05496335	-0.35011039
0.08649	13.85102	0.00186593	1.91e-06	0.0	3e-08	0.00017897	3.42e-06	5.4e-07	1.87e-06	607.6355418	727.57373949	743.8855125	5.60119764	0.05519184	-0.35007825
0.08659	13.85774	0.00186745	1.93e-06	0.0	3e-08	0.00017741	3.45e-06	5.4e-07	1.88e-06	607.76353937	727.55103885	743.84467997	5.58760332	0.05541916	-0.35004618
0.08669	13.86443	0.00186896	1.94e-06	0.0	3e-08	0.00017586	3.47e-06	5.5e-07	1.88e-06	607.89122338	727.52856831	743.80393864	5.57400103	0.0556453	-0.35001419
0.08679	13.8711	0.00187045	1.95e-06	0.0	3e-08	0.00017432	3.5e-06	5.5e-07	1.88e-06	608.01859367	727.50633029	743.76328859	5.56039036	0.05587026	-0.34998227
0.08689	13.87773	0.00187193	1.96e-06	0.0	3e-08	0.0001728	3.52e-06	5.6e-07	1.88e-06	608.14565008	727.48432723	743.72272987	5.5467709	0.056094	-0.34995042
0.08699	13.88433	0.00187339	1.97e-06	0.0	3e-08	0.0001713	3.55e-06	5.6e-07	1.88e-06	608.27239243	727.46256157	743.68226256	5.53314222	0.05631651	-0.34991864
0.08709	13.8909	0.00187483	1.99e-06	0.0	3e-08	0.00016981	3.58e-06	5.6e-07	1.88e-06	608.39882054	727.44103578	743.64188672	5.51950392	0.05653778	-0.34988693
0.08719	13.89744	0.00187626	2e-06	0.0	3e-08	0.00016834	3.6e-06	5.7e-07	1.88e-06	608.52493423	727.41975234	743.60160244	5.50585557	0.05675778	-0.34985529
0.08729	13.90394	0.00187768	2.01e-06	0.0	3e-08	0.00016688	3.63e-06	5.7e-07	1.89e-06	608.6507333	727.39871377	743.56140979	5.49219674	0.05697651	-0.34982373
0.08739	13.91042	0.00187908	2.02e-06	0.0	3e-08	0.00016543	3.65e-06	5.8e-07	1.89e-06	608.77621752	727.3779226	743.52130884	5.47852699	0.05719393	-0.34979224
0.08749	13.91687	0.00188046	2.03e-06	0.0	3e-08	0.000164	3.68e-06	5.8e-07	1.89e-06	608.90138651	727.35738186	743.48129975	5.46482562	0.05741055	-0.34976082
0.08759	13.92328	0.00188184	2.05e-06	0.0	3e-08	0.00016259	3.71e-06	5.9e-07	1.89e-06	609.02623986	727.33709456	743.44138263	5.45112682	0.05762547	-0.34972947
0.08769	13.92967	0.00188319	2.06e-06	0.0	3e-08	0.00016119	3.73e-06	5.9e-07	1.89e-06	609.15077754	727.31706275	743.40155753	5.43741493	0.05783907	-0.3496982
0.08779	13.93602	0.00188454	2.07e-06	0.0	3e-08	0.0001598	3.76e-06	5.9e-07	1.89e-06	609.27499928	727.2972891	743.36182454	5.42368944	0.05805132	-0.34966699
0.08789	13.94234	0.00188587	2.08e-06	0.0	3e-08	0.00015843	3.78e-06	6e-07	1.89e-06	609.39890479	727.27777628	743.32218377	5.40994983	0.05826221	-0.34963586
0.08799	13.94863	0.00188718	2.09e-06	0.0	4e-08	0.00015707	3.81e-06	6e-07	1.9e-06	609.5224938	727.25852703	743.28263532	5.39619557	0.05847172	-0.34960481
0.08809	13.95489	0.00188848	2.1e-06	0.0	4e-08	0.00015572	3.84e-06	6.1e-07	1.9e-06	609.64576599	727.23954406	743.2431793	5.38242613	0.05867984	-0.34957382
0.08819	13.96111	0.00188977	2.12e-06	0.0	4e-08	0.00015439	3.86e-06	6.1e-07	1.9e-06	609.76872106	727.22083015	743.20381583	5.36864096	0.05888655	-0.34954291
0.08829	13.96731	0.00189104	2.13e-06	0.0	4e-08	0.00015308	3.89e-06	6.2e-07	1.9e-06	609.89135866	727.20238809	743.16454502	5.35483951	0.05909183	-0.34951207
0.08839	13.97347	0.0018923	2.14e-06	0.0	4e-08	0.00015177	3.92e-06	6.2e-07	1.9e-06	610.01367847	727.18422068	743.125367	5.34102124	0.05929568	-0.3494813
0.08849	13.9796	0.00189354	2.15e-06	0.0	4e-08	0.00015048	3.94e-06	6.2e-07	1.9e-06	610.13568012	727.16633078	743.08628189	5.32718557	0.05949807	-0.34945061
0.08859	13.9857	0.00189478	2.16e-06	0.0	4e-08	0.00014921	3.97e-06	6.3e-07	1.9e-06	610.25736327	727.14872124	743.04728982	5.31333194	0.05969899	-0.34941999
0.08869	13.99176	0.001896	2.18e-06	0.0	4e-08	0.00014794	4e-06	6.3e-07	1.9e-06	610.37872752	727.13139497	743.00839093	5.29945979	0.05989842	-0.34938944
0.08879	13.99779	0.0018972	2.19e-06	0.0	4e-08	0.00014669	4.02e-06	6.4e-07	1.91e-06	610.49977249	727.11435488	742.96958535	5.28556851	0.06009635	-0.34935896
0.08889	14.0038	0.00189839	2.2e-06	0.0	4e-08	0.00014546	4.05e-06	6.4e-07	1.91e-06	610.62049777	727.09760396	742.93087323	5.27161878	0.06029343	-0.34932857
0.08899	14.00976	0.00189957	2.21e-06	0.0	4e-08	0.00014423	4.08e-06	6.5e-07	1.91e-06	610.74090195	727.08114716	742.89225499	5.25767557	0.06048851	-0.34929824
0.08909	14.0157	0.00190074	2.22e-06	0.0	4e-08	0.00014302	4.1e-06	6.5e-07	1.91e-06	610.86098531	727.06498606	742.85373059	5.24370972	0.06068208	-0.34926799
0.08919	14.0216	0.00190189	2.24e-06	0.0	4e-08	0.00014183	4.13e-06	6.5e-07	1.91e-06	610.98074737	727.04912378	742.8153002	5.22972049	0.06087411	-0.34923781
0.08929	14.02747	0.00190303	2.25e-06	0.0	4e-08	0.00014064	4.16e-06	6.6e-07	1.91e-06	611.10018763	727.03356348	742.77696397	5.21570712	0.0610646	-0.3492077
0.08939	14.03331	0.00190416	2.26e-06	0.0	4e-08	0.00013947	4.18e-06	6.6e-07	1.91e-06	611.21930558	727.01830832	742.73872209	5.20166886	0.06125354	-0.34917767
0.08949	14.03911	0.00190527	2.27e-06	0.0	4e-08	0.00013831	4.21e-06	6.7e-07	1.91e-06	611.33810067	727.00336155	742.70057475	5.18760492	0.0614409	-0.34914771
0.08959	14.04489	0.00190637	2.28e-06	0.0	4e-08	0.00013717	4.24e-06	6.7e-07	1.92e-06	611.45657237	726.9887264	742.66252212	5.17351452	0.06162668	-0.34911783
0.08969	14.05062	0.00190746	2.29e-06	0.0	4e-08	0.00013603	4.26e-06	6.8e-07	1.92e-06	611.57472009	726.97440618	742.6245644	5.15939687	0.06181087	-0.34908802
0.08979	14.05633	0.00190854	2.31e-06	0.0	4e-08	0.00013491	4.29e-06	6.8e-07	1.92e-06	611.69254327	726.96040422	742.5867018	5.14525115	0.06199344	-0.34905829
0.08989	14.062	0.0019096	2.32e-06	0.0	4e-08	0.0001338	4.32e-06	6.8e-07	1.92e-06	611.81004129	726.94672387	742.5489345	5.13107655	0.0621744	-0.34902863
0.08999	14.06763	0.00191066	2.33e-06	0.0	4e-08	0.00013271	4.34e-06	6.9e-07	1.92e-06	611.92721353	726.93336856	742.51126273	5.11687223	0.06235373	-0.34899905
0.09009	14.07324	0.0019117	2.34e-06	0.0	4e-08	0.00013162	4.37e-06	6.9e-07	1.92e-06	612.04405935	726.92034172	742.4736867	5.10263737	0.06253141	-0.34896954
0.09019	14.07881	0.00191273	2.35e-06	0.0	4e-08	0.00013055	4.4e-06	7e-07	1.92e-06	612.1605781	726.90764684	742.43620662	5.08837109	0.06270744	-0.3489401
0.09029	14.08434	0.00191374	2.37e-06	0.0	4e-08	0.00012949	4.42e-06	7e-07	1.92e-06	612.2767691	726.89528743	742.39882273	5.07407255	0.0628818	-0.34891074
0.09039	14.08984	0.00191475	2.38e-06	0.0	4e-08	0.00012844	4.45e-06	7.1e-07	1.92e-06	612.39263099	726.88326911	742.36153546	5.05969088	0.06305583	-0.34888147
0.09049	14.09531	0.00191574	2.39e-06	0.0	4e-08	0.0001274	4.48e-06	7.1e-07	1.93e-06	612.50816308	726.8715954	742.32434502	5.04531101	0.0632272	-0.34885226
0.09059	14.10074	0.00191672	2.4e-06	0.0	4e-08	0.00012638	4.5e-06	7.2e-07	1.93e-06	612.62336494	726.86026906	742.28725158	5.03089423	0.06339692	-0.34882314
0.09069	14.10614	0.00191769	2.41e-06	0.0	4e-08	0.00012536	4.53e-06	7.2e-07	1.93e-06	612.73823574	726.84929391	742.25025542	5.01643948	0.06356499	-0.34879408
0.09079	14.1115	0.00191865	2.42e-06	0.0	4e-08	0.00012436	4.56e-06	7.2e-07	1.93e-06	612.85277468	726.83867384	742.2133568	5.00194569	0.0637314	-0.34876511
0.09089	14.11683	0.00191959	2.44e-06	0.0	4e-08	0.00012337	4.58e-06	7.3e-07	1.93e-06	612.96698089	726.82841277	742.176556	4.98741177	0.06389613	-0.34873621
0.09099	14.12212	0.00192053	2.45e-06	0.0	4e-08	0.00012239	4.61e-06	7.3e-07	1.93e-06	613.08085351	726.81851471	742.1398533	4.97283662	0.06405919	-0.34870738
0.09109	14.12738	0.00192145	2.46e-06	0.0	4e-08	0.00012143	4.64e-06	7.4e-07	1.93e-06	613.19439163	726.8089837	742.10324901	4.95821912	0.06422057	-0.34867864
0.09119	14.1326	0.00192237	2.47e-06	0.0	4e-08	0.00012047	4.66e-06	7.4e-07	1.93e-06	613.30759433	726.79982384	742.06674343	4.94355813	0.06438026	-0.34864997
0.09129	14.13779	0.00192327	2.48e-06	0.0	4e-08	0.00011952	4.69e-06	7.5e-07	1.93e-06	613.42046067	726.79103928	742.03033686	4.9288525	0.06453826	-0.34862138
0.09139	14.14294	0.00192416	2.49e-06	0.0	4e-08	0.00011859	4.72e-06	7.5e-07	1.93e-06	613.53298968	726.78263425	741.99402962	4.91410106	0.06469456	-0.34859287
0.09149	14.14806	0.00192504	2.5e-06	0.0	4e-08	0.00011767	4.74e-06	7.5e-07	1.94e-06	613.64518034	726.77461302	741.95782205	4.89930263	0.06484915	-0.34856443
0.09159	14.15314	0.00192591	2.52e-06	0.0	4e-08	0.00011675	4.77e-06	7.6e-07	1.94e-06	613.75703163	726.76697991	741.92171448	4.88445602	0.06500203	-0.34853608
0.09169	14.15818	0.00192677	2.53e-06	0.0	4e-08	0.00011585	4.8e-06	7.6e-07	1.94e-06	613.86854251	726.75973933	741.88570724	4.86956	0.0651532	-0.3485078
0.09179	14.16319	0.00192761	2.54e-06	0.0	4e-08	0.00011496	4.82e-06	7.7e-07	1.94e-06	613.97971154	726.75289706	741.84980079	4.85454813	0.06530502	-0.34847961
0.09189	14.16816	0.00192845	2.55e-06	0.0	4e-08	0.00011408	4.85e-06	7.7e-07	1.94e-06	614.09053665	726.74646153	741.81399577	4.83953014	0.06545346	-0.34845149
0.09199	14.17309	0.00192928	2.56e-06	0.0	4e-08	0.00011321	4.88e-06	7.8e-07	1.94e-06	614.20101754	726.74043392	741.77829231	4.8244562	0.06560027	-0.34842346
0.09209	14.17799	0.00193009	2.57e-06	0.0	5e-08	0.00011235	4.9e-06	7.8e-07	1.94e-06	614.311153	726.73481913	741.74269079	4.80932483	0.06574545	-0.3483955
0.09219	14.18285	0.0019309	2.58e-06	0.0	5e-08	0.0001115	4.93e-06	7.8e-07	1.94e-06	614.42094175	726.72962213	741.70719163	4.7941345	0.06588903	-0.34836762
0.09229	14.18768	0.00193169	2.59e-06	0.0	5e-08	0.00011067	4.95e-06	7.9e-07	1.94e-06	614.53038251	726.72484799	741.67179524	4.77888368	0.06603098	-0.34833983
0.09239	14.19246	0.00193248	2.61e-06	0.0	5e-08	0.00010984	4.98e-06	7.9e-07	1.94e-06	614.63947395	726.72050187	741.63650205	4.76357082	0.06617134	-0.34831211
0.09249	14.19721	0.00193325	2.62e-06	0.0	5e-08	0.00010902	5.01e-06	8e-07	1.94e-06	614.74821469	726.71658901	741.60131249	4.74819432	0.06631009	-0.34828448
0.09259	14.20192	0.00193402	2.63e-06	0.0	5e-08	0.00010821	5.03e-06	8e-07	1.94e-06	614.85660335	726.71311473	741.56622701	4.73275258	0.06644725	-0.34825692
0.09269	14.2066	0.00193477	2.64e-06	0.0	5e-08	0.00010742	5.06e-06	8.1e-07	1.95e-06	614.96463847	726.71008446	741.53124608	4.71724398	0.06658282	-0.34822945
0.09279	14.21123	0.00193552	2.65e-06	0.0	5e-08	0.00010663	5.08e-06	8.1e-07	1.95e-06	615.0723186	726.70750371	741.49637016	4.70166685	0.06671681	-0.34820206
0.09289	14.21583	0.00193625	2.66e-06	0.0	5e-08	0.00010585	5.11e-06	8.1e-07	1.95e-06	615.17964221	726.70537808	741.46159974	4.68601953	0.06684923	-0.34817476
0.09299	14.22039	0.00193698	2.67e-06	0.0	5e-08	0.00010509	5.14e-06	8.2e-07	1.95e-06	615.28660777	726.70371327	741.4269353	4.67030032	0.06698008	-0.34814753
0.09309	14.22491	0.00193769	2.68e-06	0.0	5e-08	0.00010433	5.16e-06	8.2e-07	1.95e-06	615.3932137	726.70251508	741.39237736	4.6545075	0.06710939	-0.34812039
0.09319	14.22939	0.0019384	2.69e-06	0.0	5e-08	0.00010358	5.19e-06	8.3e-07	1.95e-06	615.49945835	726.7017894	741.35792642	4.63863932	0.06723714	-0.34809334
0.09329	14.23384	0.0019391	2.7e-06	0.0	5e-08	0.00010284	5.21e-06	8.3e-07	1.95e-06	615.60533723	726.7015478	741.32358385	4.62252168	0.06736679	-0.34806638
0.09339	14.23824	0.00193978	2.71e-06	0.0	5e-08	0.00010212	5.24e-06	8.4e-07	1.95e-06	615.7108498	726.70179412	741.28934985	4.60643551	0.06749273	-0.3480395
0.09349	14.2426	0.00194046	2.73e-06	0.0	5e-08	0.0001014	5.26e-06	8.4e-07	1.95e-06	615.81599446	726.70253421	741.25522493	4.59025693	0.06761738	-0.3480127
0.09359	14.24693	0.00194113	2.74e-06	0.0	5e-08	0.00010069	5.29e-06	8.4e-07	1.95e-06	615.92076917	726.70377494	741.22120973	4.57398294	0.06774078	-0.34798599
0.09369	14.25121	0.00194179	2.75e-06	0.0	5e-08	9.999e-05	5.31e-06	8.5e-07	1.95e-06	616.02517179	726.7055233	741.18730493	4.55761043	0.06786298	-0.34795936
0.09379	14.25546	0.00194244	2.76e-06	0.0	5e-08	9.93e-05	5.34e-06	8.5e-07	1.95e-06	616.12920012	726.70778646	741.15351119	4.54113622	0.067984	-0.34793282
0.09389	14.25966	0.00194308	2.77e-06	0.0	5e-08	9.862e-05	5.36e-06	8.6e-07	1.95e-06	616.2328519	726.71057174	741.11982924	4.52455707	0.0681039	-0.34790637
0.09399	14.26383	0.00194371	2.78e-06	0.0	5e-08	9.795e-05	5.39e-06	8.6e-07	1.95e-06	616.33612478	726.71388665	741.08625981	4.50786965	0.0682227	-0.34788001
0.09409	14.26795	0.00194433	2.79e-06	0.0	5e-08	9.729e-05	5.41e-06	8.6e-07	1.96e-06	616.43901634	726.71773887	741.05280365	4.49107057	0.06834046	-0.34785374
0.09419	14.27203	0.00194494	2.8e-06	0.0	5e-08	9.663e-05	5.44e-06	8.7e-07	1.96e-06	616.54152409	726.72213624	741.01946154	4.47415636	0.06845722	-0.34782755
0.09429	14.27607	0.00194555	2.81e-06	0.0	5e-08	9.599e-05	5.46e-06	8.7e-07	1.96e-06	616.64364476	726.72708849	740.98623447	4.45700755	0.06857647	-0.34780147
0.09439	14.28007	0.00194614	2.82e-06	0.0	5e-08	9.535e-05	5.49e-06	8.8e-07	1.96e-06	616.74537397	726.73260812	740.95312378	4.43980537	0.06869276	-0.34777547
0.09449	14.28403	0.00194673	2.83e-06	0.0	5e-08	9.473e-05	5.51e-06	8.8e-07	1.96e-06	616.84671024	726.73870043	740.92012995	4.42246806	0.06880847	-0.34774956
0.09459	14.28795	0.00194731	2.84e-06	0.0	5e-08	9.411e-05	5.53e-06	8.8e-07	1.96e-06	616.94765053	726.74537457	740.88725391	4.4049909	0.06892366	-0.34772375
0.09469	14.29182	0.00194788	2.85e-06	0.0	5e-08	9.351e-05	5.56e-06	8.9e-07	1.96e-06	617.04819169	726.75263992	740.85449663	4.38736905	0.06903843	-0.34769802
0.09479	14.29565	0.00194843	2.86e-06	0.0	5e-08	9.291e-05	5.58e-06	8.9e-07	1.96e-06	617.14833047	726.76050613	740.82185912	4.36959756	0.06915285	-0.34767239
0.09489	14.29944	0.00194899	2.87e-06	0.0	5e-08	9.232e-05	5.6e-06	9e-07	1.96e-06	617.24806349	726.7689831	740.78934241	4.35167137	0.06926702	-0.34764686
0.09499	14.30318	0.00194953	2.88e-06	0.0	5e-08	9.174e-05	5.63e-06	9e-07	1.96e-06	617.34738728	726.77808101	740.75694757	4.33358528	0.06938102	-0.34762142
0.09509	14.30688	0.00195006	2.89e-06	0.0	5e-08	9.117e-05	5.65e-06	9e-07	1.96e-06	617.44629824	726.78781032	740.7246757	4.315334	0.06949494	-0.34759608
0.09519	14.31054	0.00195059	2.9e-06	0.0	5e-08	9.061e-05	5.67e-06	9.1e-07	1.96e-06	617.54479263	726.79818176	740.69252795	4.29691211	0.06960889	-0.34757083
0.09529	14.31415	0.0019511	2.91e-06	0.0	5e-08	9.005e-05	5.7e-06	9.1e-07	1.96e-06	617.64286661	726.80920635	740.66050549	4.27831407	0.06972296	-0.34754568
0.09539	14.31772	0.00195161	2.92e-06	0.0	5e-08	8.951e-05	5.72e-06	9.1e-07	1.96e-06	617.74051475	726.82090007	740.62860997	4.25942315	0.0698417	-0.34752064
0.09549	14.32124	0.00195211	2.92e-06	0.0	5e-08	8.897e-05	5.74e-06	9.2e-07	1.96e-06	617.83773282	726.83327496	740.59684266	4.24039836	0.06995861	-0.3474957
0.09559	14.32472	0.0019526	2.93e-06	0.0	5e-08	8.844e-05	5.76e-06	9.2e-07	1.96e-06	617.93451672	726.84634244	740.56520482	4.22116515	0.07007655	-0.34747085
0.09569	14.32815	0.00195309	2.94e-06	0.0	5e-08	8.792e-05	5.79e-06	9.3e-07	1.96e-06	618.03086175	726.86011589	740.53369788	4.20171549	0.07019571	-0.34744611
0.09579	14.33153	0.00195356	2.95e-06	0.0	5e-08	8.741e-05	5.81e-06	9.3e-07	1.97e-06	618.126763	726.87460915	740.50232333	4.18204109	0.07031629	-0.34742148
0.09589	14.33487	0.00195403	2.96e-06	0.0	5e-08	8.691e-05	5.83e-06	9.3e-07	1.97e-06	618.22221535	726.88983654	740.47108271	4.16213346	0.0704385	-0.34739694
0.09599	14.33816	0.00195449	2.97e-06	0.0	5e-08	8.642e-05	5.85e-06	9.4e-07	1.97e-06	618.31721354	726.90581288	740.43997763	4.14198385	0.07056255	-0.34737252
0.09609	14.34141	0.00195494	2.98e-06	0.0	5e-08	8.594e-05	5.87e-06	9.4e-07	1.97e-06	618.41175158	726.92255455	740.40900988	4.12144646	0.0706928	-0.34734821
0.09619	14.34461	0.00195538	2.99e-06	0.0	5e-08	8.546e-05	5.89e-06	9.4e-07	1.97e-06	618.50582082	726.94008399	740.37818205	4.1007046	0.07082366	-0.347324
0.09629	14.34775	0.00195581	3e-06	0.0	5e-08	8.499e-05	5.92e-06	9.5e-07	1.97e-06	618.59941673	726.95841457	740.34749551	4.07967094	0.07095771	-0.3472999
0.09639	14.35085	0.00195624	3e-06	0.0	5e-08	8.454e-05	5.94e-06	9.5e-07	1.97e-06	618.69253264	726.97756442	740.31695227	4.05833261	0.0710953	-0.34727592
0.09649	14.35391	0.00195665	3.01e-06	0.0	5e-08	8.409e-05	5.96e-06	9.5e-07	1.97e-06	618.78516159	726.99755244	740.28655441	4.03667635	0.07123677	-0.34725205
0.09659	14.35691	0.00195706	3.02e-06	0.0	6e-08	8.364e-05	5.98e-06	9.6e-07	1.97e-06	618.87729633	727.01839826	740.25630412	4.01468844	0.0713825	-0.3472283
0.09669	14.35986	0.00195746	3.03e-06	0.0	6e-08	8.321e-05	6e-06	9.6e-07	1.97e-06	618.96892929	727.04012231	740.22620366	3.99235478	0.07153286	-0.34720466
0.09679	14.36276	0.00195786	3.04e-06	0.0	6e-08	8.279e-05	6.02e-06	9.6e-07	1.97e-06	619.06005256	727.06274582	740.1962554	3.96966079	0.07168825	-0.34718114
0.09689	14.36561	0.00195824	3.04e-06	0.0	6e-08	8.237e-05	6.04e-06	9.7e-07	1.97e-06	619.15065592	727.0862954	740.16646237	3.94641359	0.07185485	-0.34715775
0.09699	14.3684	0.00195862	3.05e-06	0.0	6e-08	8.197e-05	6.06e-06	9.7e-07	1.97e-06	619.24072942	727.11079709	740.13682753	3.92281943	0.07202588	-0.34713448
0.09709	14.37115	0.00195898	3.06e-06	0.0	6e-08	8.157e-05	6.07e-06	9.7e-07	1.97e-06	619.33026396	727.13627512	740.1073536	3.89876951	0.07220479	-0.34711134
0.09719	14.37384	0.00195934	3.07e-06	0.0	6e-08	8.118e-05	6.09e-06	9.8e-07	1.97e-06	619.41924903	727.16275697	740.0780437	3.87423839	0.07239233	-0.34708833
0.09729	14.37648	0.0019597	3.07e-06	0.0	6e-08	8.08e-05	6.11e-06	9.8e-07	1.97e-06	619.50767351	727.19027155	740.04890112	3.84919948	0.07258928	-0.34706544
0.09739	14.37906	0.00196004	3.08e-06	0.0	6e-08	8.043e-05	6.13e-06	9.8e-07	1.97e-06	619.59552473	727.21885186	740.01992962	3.82348947	0.07280188	-0.3470427
0.09749	14.38159	0.00196037	3.09e-06	0.0	6e-08	8.006e-05	6.15e-06	9.8e-07	1.97e-06	619.68278814	727.2485356	739.99113348	3.79724002	0.07302457	-0.34702009
0.09759	14.38406	0.0019607	3.1e-06	0.0	6e-08	7.971e-05	6.16e-06	9.9e-07	1.97e-06	619.76945096	727.27935571	739.9625165	3.7703544	0.0732609	-0.34699762
0.09769	14.38647	0.00196102	3.1e-06	0.0	6e-08	7.936e-05	6.18e-06	9.9e-07	1.97e-06	619.85549843	727.31135015	739.93408301	3.74279334	0.07351212	-0.3469753
0.09779	14.38883	0.00196133	3.11e-06	0.0	6e-08	7.903e-05	6.2e-06	9.9e-07	1.97e-06	619.9409149	727.34455911	739.90583764	3.71451577	0.07377956	-0.34695312
0.09789	14.39113	0.00196163	3.12e-06	0.0	6e-08	7.87e-05	6.21e-06	1e-06	1.97e-06	620.02568341	727.37902593	739.87778537	3.68535179	0.07406924	-0.3469311
0.09799	14.39336	0.00196192	3.12e-06	0.0	6e-08	7.838e-05	6.23e-06	1e-06	1.97e-06	620.10978255	727.41480458	739.84993247	3.65533907	0.0743796	-0.34690923
0.09809	14.39554	0.00196221	3.13e-06	0.0	6e-08	7.807e-05	6.25e-06	1e-06	1.97e-06	620.19319295	727.45194424	739.82228464	3.62437853	0.07471405	-0.34688752
0.09819	14.39766	0.00196248	3.13e-06	0.0	6e-08	7.777e-05	6.26e-06	1e-06	1.97e-06	620.27589242	727.49050095	739.79484837	3.59239541	0.07507515	-0.34686598
0.09829	14.39971	0.00196275	3.14e-06	0.0	6e-08	7.748e-05	6.28e-06	1.01e-06	1.98e-06	620.35785567	727.53053881	739.76763105	3.55915962	0.07547266	-0.34684461
0.09839	14.4017	0.00196301	3.15e-06	0.0	6e-08	7.72e-05	6.29e-06	1.01e-06	1.98e-06	620.43905451	727.57212954	739.74064091	3.52471823	0.0759033	-0.34682343
0.09849	14.40362	0.00196326	3.15e-06	0.0	6e-08	7.693e-05	6.3e-06	1.01e-06	1.98e-06	620.51946013	727.61534564	739.71388633	3.48891368	0.07637335	-0.34680242
0.09859	14.40548	0.00196349	3.16e-06	0.0	6e-08	7.667e-05	6.32e-06	1.01e-06	1.98e-06	620.59904042	727.66026817	739.68737669	3.45162925	0.07688711	-0.34678161
0.09869	14.40726	0.00196373	3.16e-06	0.0	6e-08	7.642e-05	6.33e-06	1.01e-06	1.98e-06	620.67775657	727.70699416	739.66112324	3.41240772	0.07746169	-0.346761
0.09879	14.40898	0.00196395	3.17e-06	0.0	6e-08	7.618e-05	6.34e-06	1.02e-06	1.98e-06	620.75556701	727.75562748	739.63513806	3.37133065	0.07809397	-0.3467406
0.09889	14.41063	0.00196416	3.17e-06	0.0	6e-08	7.594e-05	6.36e-06	1.02e-06	1.98e-06	620.83242437	727.80628628	739.60943488	3.32790487	0.07880314	-0.34672043
0.09899	14.4122	0.00196436	3.18e-06	0.0	6e-08	7.572e-05	6.37e-06	1.02e-06	1.98e-06	620.9082722	727.85911061	739.58403001	3.28193121	0.07959649	-0.34670049
0.09909	14.41369	0.00196455	3.18e-06	0.0	6e-08	7.551e-05	6.38e-06	1.02e-06	1.98e-06	620.98304934	727.91425199	739.55894114	3.233049	0.08048796	-0.34668079
0.09919	14.4151	0.00196473	3.19e-06	0.0	6e-08	7.532e-05	6.39e-06	1.02e-06	1.98e-06	621.05668122	727.97189441	739.53418978	3.18045367	0.08151013	-0.34666137
0.09929	14.41643	0.0019649	3.19e-06	0.0	6e-08	7.513e-05	6.4e-06	1.03e-06	1.98e-06	621.12908065	728.03225248	739.50980104	3.12365436	0.08268229	-0.34664223
0.09939	14.41768	0.00196506	3.19e-06	0.0	6e-08	7.496e-05	6.41e-06	1.03e-06	1.98e-06	621.20014016	728.09558967	739.48580583	3.06171715	0.08404231	-0.3466234
0.09949	14.41884	0.00196521	3.2e-06	0.0	6e-08	7.479e-05	6.42e-06	1.03e-06	1.98e-06	621.26973162	728.16221929	739.46224093	2.99335026	0.08564301	-0.34660491
0.09959	14.4199	0.00196535	3.2e-06	0.0	6e-08	7.465e-05	6.43e-06	1.03e-06	1.98e-06	621.33768988	728.23254296	739.43915369	2.91668256	0.08756164	-0.3465868
0.09969	14.42086	0.00196547	3.2e-06	0.0	6e-08	7.451e-05	6.43e-06	1.03e-06	1.98e-06	621.40379939	728.30708208	739.41660581	2.82903864	0.0899096	-0.34656911
0.09979	14.42171	0.00196558	3.21e-06	0.0	6e-08	7.439e-05	6.44e-06	1.03e-06	1.98e-06	621.46776721	728.38654074	739.39468099	2.72585378	0.09287883	-0.34655192
0.09989	14.42245	0.00196567	3.21e-06	0.0	6e-08	7.429e-05	6.44e-06	1.03e-06	1.98e-06	621.52916473	728.47194049	739.37350147	2.59918296	0.09680602	-0.34653531
0.09999	14.42305	0.00196575	3.21e-06	0.0	6e-08	7.421e-05	6.45e-06	1.03e-06	1.98e-06	621.58730219	728.56490685	739.35326367	2.43163689	0.10243346	-0.34651946
0.10001	14.42315	0.00196576	3.21e-06	0.0	6e-08	7.419e-05	6.45e-06	1.03e-06	1.98e-06	621.59844186	728.58463326	739.34935658	1307.65787951	33.41215972	37.21519058
