# Supplementary material for: Dataset for the simulated biomass pyrolysis in rotary kilns with varying particle residence time distributions
Source: Data Brief. 2021 Nov 23;39:107603. doi: 10.1016/j.dib.2021.107603 (PMC8633881; doi:10.1016/j.dib.2021.107603)
Supplement: Supplementary Data S1 — Supplementary Raw Research Data. This is open data under the CC BY license http://creativecommons.org/licenses/by/4.0/ [file mmc1.zip › supplementary/108/logFiles/log_Pe8]

l,m	Tau,s	F_w,kg/s	F_is,kg/s	F_c,kg/s	F_rt,kg/s	F_w_wet,kg/s	F_it,kg/s	F_g,kg/s	F_H2O_g,kg/s	T_b,K	T_g,K	T_w,K	q_bed,kW/m	q_gas,kW/m	q_loss,kW/m
1e-05	0.00118	0.0	0.0	0.0	0.0	0.002053	0.0	0.0	0.0	298.22728764	298.63375453	833.12798174	28.56754538	3.36256805	-0.42016208
0.0001	0.02237	0.0	0.0	0.0	0.0	0.002053	0.0	0.0	0.0	298.9220901	302.98057286	832.930004	28.52042566	3.354974	-0.42000661
0.0002	0.0459	0.0	0.0	0.0	0.0	0.002053	0.0	0.0	0.0	299.69243626	307.79547542	832.71042312	28.46819552	3.34631922	-0.41983416
0.0003	0.06941	0.0	0.0	0.0	0.0	0.002053	0.0	0.0	0.0	300.4610445	312.59438621	832.49125806	28.41610908	3.33740884	-0.41966205
0.0004	0.09291	0.0	0.0	0.0	0.0	0.002053	0.0	0.0	0.0	301.22792086	317.37697881	832.2725096	28.36416264	3.32825148	-0.41949026
0.0005	0.11639	0.0	0.0	0.0	0.0	0.002053	0.0	0.0	0.0	301.99307128	322.14292155	832.0541785	28.31235505	3.31882893	-0.4193188
0.0006	0.13986	0.0	0.0	0.0	0.0	0.002053	0.0	0.0	0.0	302.7565017	326.89189046	831.83626554	28.26068733	3.30916449	-0.41914767
0.0007	0.16331	0.0	0.0	0.0	0.0	0.002053	0.0	0.0	0.0	303.51821809	331.62356211	831.61877145	28.20915632	3.29923393	-0.41897687
0.0008	0.18675	0.0	0.0	0.0	0.0	0.002053	0.0	0.0	0.0	304.27822618	336.33758926	831.40169715	28.15776447	3.28905222	-0.41880639
0.0009	0.21017	0.0	0.0	0.0	0.0	0.002053	0.0	0.0	0.0	305.03653197	341.03365091	831.18504336	28.10651122	3.27861602	-0.41863625
0.001	0.23358	0.0	0.0	0.0	0.0	0.002053	0.0	0.0	0.0	305.79314127	345.71141032	830.96881094	28.05539135	3.26790246	-0.41846644
0.0011	0.25697	0.0	0.0	0.0	0.0	0.002053	0.0	0.0	0.0	306.54805975	350.37051939	830.75300082	28.00441024	3.2569351	-0.41829696
0.0012	0.28034	0.0	0.0	0.0	0.0	0.002053	0.0	0.0	0.0	307.30129334	355.01064927	830.53761378	27.95356635	3.24570721	-0.41812781
0.0013	0.3037	0.0	0.0	0.0	0.0	0.002053	0.0	0.0	0.0	308.05284753	359.63144614	830.32265084	27.90284757	3.2341808	-0.417959
0.0014	0.32705	0.0	0.0	0.0	0.0	0.002053	0.0	0.0	0.0	308.80272795	364.2325615	830.10811294	27.85226854	3.22240176	-0.41779052
0.0015	0.35038	0.0	0.0	0.0	0.0	0.002053	0.0	0.0	0.0	309.5509404	368.81365916	829.89400093	27.80182479	3.21035608	-0.41762238
0.0016	0.37369	0.0	0.0	0.0	0.0	0.002053	0.0	0.0	0.0	310.29749063	373.37439793	829.6803157	27.75151649	3.19804434	-0.41745457
0.0017	0.39699	0.0	0.0	0.0	0.0	0.002053	0.0	0.0	0.0	311.04238437	377.91443716	829.46705813	27.70134384	3.18546712	-0.41728709
0.0018	0.42028	0.0	0.0	0.0	0.0	0.002053	0.0	0.0	0.0	311.78562738	382.4334368	829.25422911	27.65130703	3.17262502	-0.41711994
0.0019	0.44355	0.0	0.0	0.0	0.0	0.002053	0.0	0.0	0.0	312.52722437	386.93102135	829.04182994	27.60137482	3.15945193	-0.41695316
0.002	0.4668	0.0	0.0	0.0	0.0	0.002053	0.0	0.0	0.0	313.26718122	391.40685606	828.82986144	27.55159264	3.14604446	-0.4167867
0.0021	0.49004	0.0	0.0	0.0	0.0	0.002053	0.0	0.0	0.0	314.00550368	395.86060061	828.61832451	27.5019427	3.13236503	-0.41662057
0.0022	0.51326	0.0	0.0	0.0	0.0	0.002053	0.0	0.0	0.0	314.7421973	400.2919097	828.40722008	27.45242484	3.11841351	-0.41645478
0.0023	0.53647	0.0	0.0	0.0	0.0	0.002053	0.0	0.0	0.0	315.47726766	404.70043802	828.19654912	27.40303891	3.10418974	-0.41628933
0.0024	0.55966	0.0	0.0	0.0	0.0	0.002053	0.0	0.0	0.0	316.21072029	409.08584034	827.98631257	27.35376604	3.08968226	-0.41612424
0.0025	0.58283	0.0	0.0	0.0	0.0	0.002053	0.0	0.0	0.0	316.94255961	413.44777768	827.77651166	27.30463034	3.07490563	-0.41595948
0.0026	0.60599	0.0	0.0	0.0	0.0	0.002053	0.0	0.0	0.0	317.67279161	417.78590215	827.56714723	27.25562256	3.05985418	-0.41579506
0.0027	0.62914	0.0	0.0	0.0	0.0	0.002053	0.0	0.0	0.0	318.40142164	422.09986935	827.3582203	27.20674215	3.04452756	-0.41563098
0.0028	0.65227	0.0	0.0	0.0	0.0	0.002053	0.0	0.0	0.0	319.12845503	426.38933492	827.14973185	27.15798862	3.0289254	-0.41546725
0.0029	0.67538	0.0	0.0	0.0	0.0	0.002053	0.0	0.0	0.0	319.8538971	430.65395462	826.94168291	27.10936145	3.01304735	-0.41530386
0.003	0.69848	0.0	0.0	0.0	0.0	0.002053	0.0	0.0	0.0	320.57775298	434.89340685	826.73407442	27.060841	2.9969735	-0.41514083
0.0031	0.72157	0.0	0.0	0.0	0.0	0.002053	0.0	0.0	0.0	321.30002729	439.10745142	826.52690704	27.01245489	2.98058507	-0.41497814
0.0032	0.74464	0.0	0.0	0.0	0.0	0.002053	0.0	0.0	0.0	322.02072562	443.2956865	826.320182	26.96419191	2.96392669	-0.41481579
0.0033	0.76769	0.0	0.0	0.0	0.0	0.002053	0.0	0.0	0.0	322.7398531	447.4577788	826.11390031	26.91605151	2.94699815	-0.4146538
0.0034	0.79073	0.0	0.0	0.0	0.0	0.002053	0.0	0.0	0.0	323.45741487	451.59339531	825.90806295	26.86803315	2.92979921	-0.41449215
0.0035	0.81375	0.0	0.0	0.0	0.0	0.002053	0.0	0.0	0.0	324.17341599	455.70220328	825.70267095	26.82013626	2.91232966	-0.41433085
0.0036	0.83676	0.0	0.0	0.0	0.0	0.002053	0.0	0.0	0.0	324.88786154	459.78387026	825.49772532	26.77236031	2.89458926	-0.4141699
0.0037	0.85975	0.0	0.0	0.0	0.0	0.002053	0.0	0.0	0.0	325.60075655	463.83806404	825.29322708	26.72470474	2.87657779	-0.41400931
0.0038	0.88272	0.0	0.0	0.0	0.0	0.002053	0.0	0.0	0.0	326.31210603	467.86445273	825.08917725	26.677169	2.85829502	-0.41384906
0.0039	0.90568	0.0	0.0	0.0	0.0	0.002053	0.0	0.0	0.0	327.02191472	471.8628193	824.88557635	26.62972191	2.84004378	-0.41368917
0.004	0.92863	0.0	0.0	0.0	0.0	0.002053	0.0	0.0	0.0	327.73018704	475.83308974	824.68242425	26.58241123	2.82134589	-0.41352964
0.0041	0.95156	0.0	0.0	0.0	0.0	0.002053	0.0	0.0	0.0	328.4369283	479.77474814	824.47972283	26.53521649	2.8023983	-0.41337045
0.0042	0.97447	0.0	0.0	0.0	0.0	0.002053	0.0	0.0	0.0	329.14214336	483.68749473	824.277473	26.48813699	2.7832022	-0.41321162
0.0043	0.99737	0.0	0.0	0.0	0.0	0.002053	0.0	0.0	0.0	329.845837	487.57103194	824.07567565	26.44117203	2.76375876	-0.41305315
0.0044	1.02025	0.0	0.0	0.0	0.0	0.002053	0.0	0.0	0.0	330.54801403	491.42506439	823.87433169	26.39432094	2.74406918	-0.41289503
0.0045	1.04312	0.0	0.0	0.0	0.0	0.002053	0.0	0.0	0.0	331.24867918	495.24929887	823.67344201	26.347583	2.72413464	-0.41273727
0.0046	1.06597	0.0	0.0	0.0	0.0	0.002053	0.0	0.0	0.0	331.94783717	499.04344438	823.47300751	26.30095754	2.70395632	-0.41257986
0.0047	1.08881	0.0	0.0	0.0	0.0	0.002053	0.0	0.0	0.0	332.64549269	502.80721208	823.27302907	26.25444386	2.68353541	-0.41242282
0.0048	1.11163	0.0	0.0	0.0	0.0	0.002053	0.0	0.0	0.0	333.34165012	506.54052651	823.07350657	26.20800801	2.66331216	-0.41226612
0.0049	1.13444	0.0	0.0	0.0	0.0	0.002053	0.0	0.0	0.0	334.03631373	510.24336006	822.87443967	26.16170225	2.64258863	-0.41210979
0.005	1.15723	0.0	0.0	0.0	0.0	0.002053	0.0	0.0	0.0	334.72948842	513.91521556	822.67583027	26.11550385	2.62165694	-0.41195382
0.0051	1.18	0.0	0.0	0.0	0.0	0.002053	0.0	0.0	0.0	335.4211787	517.55585472	822.47767904	26.06941197	2.60052036	-0.41179821
0.0052	1.20276	0.0	0.0	0.0	0.0	0.002053	0.0	0.0	0.0	336.11138904	521.16504415	822.27998666	26.02342576	2.57918215	-0.41164296
0.0053	1.22551	0.0	0.0	0.0	0.0	0.002053	0.0	0.0	0.0	336.80012388	524.74255542	822.08275375	25.97754435	2.55764559	-0.41148807
0.0054	1.24823	0.0	0.0	0.0	0.0	0.002053	0.0	0.0	0.0	337.48738764	528.28816501	821.88598096	25.93176692	2.53591395	-0.41133355
0.0055	1.27095	0.0	0.0	0.0	0.0	0.002053	0.0	0.0	0.0	338.17318469	531.80165432	821.68966888	25.88609259	2.5139905	-0.41117939
0.0056	1.29364	0.0	0.0	0.0	0.0	0.002053	0.0	0.0	0.0	338.85751937	535.28280967	821.49381811	25.84052053	2.49187851	-0.41102559
0.0057	1.31632	0.0	0.0	0.0	0.0	0.002053	0.0	0.0	0.0	339.54039578	538.7316659	821.298428	25.79502448	2.47000784	-0.41087212
0.0058	1.33899	0.0	0.0	0.0	0.0	0.002053	0.0	0.0	0.0	340.22181806	542.14816736	821.10349836	25.74964425	2.44769894	-0.41071904
0.0059	1.36164	0.0	0.0	0.0	0.0	0.002053	0.0	0.0	0.0	340.90179058	545.53195589	820.90903054	25.704362	2.42524042	-0.41056632
0.006	1.38428	0.0	0.0	0.0	0.0	0.002053	0.0	0.0	0.0	341.58031753	548.88287554	820.71502488	25.65917677	2.40263748	-0.41041397
0.0061	1.4069	0.0	0.0	0.0	0.0	0.002053	0.0	0.0	0.0	342.25740303	552.20077775	820.52148169	25.61408758	2.37989535	-0.41026198
0.0062	1.4295	0.0	0.0	0.0	0.0	0.002053	0.0	0.0	0.0	342.93305119	555.48552138	820.32840123	25.56909348	2.35701925	-0.41011036
0.0063	1.45209	0.0	0.0	0.0	0.0	0.002053	0.0	0.0	0.0	343.60726607	558.73697268	820.13578377	25.52419349	2.33401441	-0.4099591
0.0064	1.47466	0.0	0.0	0.0	0.0	0.002053	0.0	0.0	0.0	344.2800517	561.9550053	819.94362952	25.47938665	2.31088605	-0.40980821
0.0065	1.49722	0.0	0.0	0.0	0.0	0.002053	0.0	0.0	0.0	344.95141207	565.13950031	819.75193867	25.43467199	2.28763939	-0.40965768
0.0066	1.51976	0.0	0.0	0.0	0.0	0.002053	0.0	0.0	0.0	345.62135108	568.29054871	819.56071027	25.3900363	2.26459739	-0.40950747
0.0067	1.54228	0.0	0.0	0.0	0.0	0.002053	0.0	0.0	0.0	346.28987264	571.40808751	819.36994425	25.34549831	2.24125416	-0.40935766
0.0068	1.56479	0.0	0.0	0.0	0.0	0.002053	0.0	0.0	0.0	346.95698065	574.49193666	819.17964115	25.3010488	2.21782934	-0.40920821
0.0069	1.58729	0.0	0.0	0.0	0.0	0.002053	0.0	0.0	0.0	347.62267895	577.54203281	818.98980092	25.25668674	2.19432954	-0.40905913
0.007	1.60977	0.0	0.0	0.0	0.0	0.002053	0.0	0.0	0.0	348.28697135	580.5583217	818.80042344	25.21241111	2.17076139	-0.40891041
0.0071	1.63223	0.0	0.0	0.0	0.0	0.002053	0.0	0.0	0.0	348.94986162	583.54075815	818.61150857	25.16822089	2.14713152	-0.40876206
0.0072	1.65468	0.0	0.0	0.0	0.0	0.002053	0.0	0.0	0.0	349.61135348	586.48930604	818.42305614	25.12411506	2.12344654	-0.40861408
0.0073	1.67711	0.0	0.0	0.0	0.0	0.002053	0.0	0.0	0.0	350.27145062	589.40393836	818.23506592	25.0800926	2.09971309	-0.40846646
0.0074	1.69953	0.0	0.0	0.0	0.0	0.002053	0.0	0.0	0.0	350.93015671	592.28463718	818.04753765	25.0361525	2.07593778	-0.40831921
0.0075	1.72193	0.0	0.0	0.0	0.0	0.002053	0.0	0.0	0.0	351.58747553	595.13150281	817.86047033	24.99229588	2.05229842	-0.40817226
0.0076	1.74432	0.0	0.0	0.0	0.0	0.002053	0.0	0.0	0.0	352.24341064	597.94452605	817.67386368	24.94851824	2.02852498	-0.40802571
0.0077	1.76668	0.0	0.0	0.0	0.0	0.002053	0.0	0.0	0.0	352.89796555	600.72369026	817.48771749	24.90482002	2.00474056	-0.40787953
0.0078	1.78904	0.0	0.0	0.0	0.0	0.00205299	0.0	0.0	0.0	353.55114379	603.46902568	817.30203129	24.86120023	1.98095252	-0.40773372
0.0079	1.81138	0.0	0.0	0.0	0.0	0.00205299	0.0	0.0	0.0	354.20294885	606.1805724	817.11680455	24.81765783	1.9571682	-0.40758826
0.008	1.8337	0.0	0.0	0.0	0.0	0.00205299	0.0	0.0	0.0	354.85338419	608.85838035	816.93203668	24.77419184	1.93339497	-0.40744317
0.0081	1.85601	0.0	0.0	0.0	0.0	0.00205299	0.0	0.0	0.0	355.50245323	611.5025093	816.74772707	24.73080122	1.90964017	-0.40729844
0.0082	1.8783	0.0	0.0	0.0	0.0	0.00205299	0.0	0.0	0.0	356.15015936	614.11302888	816.56387505	24.68748498	1.88591116	-0.40715407
0.0083	1.90057	1e-08	0.0	0.0	0.0	0.00205299	0.0	0.0	0.0	356.79650593	616.69001853	816.38047994	24.64424209	1.86221528	-0.40701007
0.0084	1.92283	1e-08	0.0	0.0	0.0	0.00205299	0.0	0.0	0.0	357.44149667	619.23354703	816.19754084	24.6010882	1.83857356	-0.40686636
0.0085	1.94508	1e-08	0.0	0.0	0.0	0.00205299	0.0	0.0	0.0	358.08513475	621.74371977	816.01505699	24.55799527	1.81497116	-0.40672305
0.0086	1.96731	1e-08	0.0	0.0	0.0	0.00205299	0.0	0.0	0.0	358.72742335	624.22064796	815.83302759	24.51497371	1.79142482	-0.4065801
0.0087	1.98952	1e-08	0.0	0.0	0.0	0.00205299	0.0	0.0	0.0	359.36836573	626.6644485	815.65145175	24.47202257	1.76794193	-0.40643752
0.0088	2.01172	1e-08	0.0	0.0	0.0	0.00205299	0.0	0.0	0.0	360.0079651	629.07524803	815.47032853	24.42914091	1.74452992	-0.40629528
0.0089	2.0339	1e-08	0.0	0.0	0.0	0.00205299	0.0	0.0	0.0	360.64622464	631.45318293	815.28965695	24.38632778	1.72119618	-0.40615341
0.009	2.05607	1e-08	0.0	0.0	0.0	0.00205299	0.0	0.0	0.0	361.2831475	633.79839926	815.10943599	24.34358225	1.69794813	-0.40601189
0.0091	2.07822	1e-08	0.0	0.0	0.0	0.00205299	0.0	0.0	0.0	361.91873681	636.11105283	814.9296646	24.30090337	1.67479317	-0.40587073
0.0092	2.10035	1e-08	0.0	0.0	0.0	0.00205299	0.0	0.0	0.0	362.55299564	638.39130918	814.75034165	24.25829192	1.65173051	-0.40572993
0.0093	2.12247	1e-08	0.0	0.0	0.0	0.00205299	0.0	0.0	0.0	363.18592773	640.63917743	814.57146654	24.21576981	1.62865858	-0.4055894
0.0094	2.14457	1e-08	0.0	0.0	0.0	0.00205299	0.0	0.0	0.0	363.81753578	642.85492121	814.39303782	24.17329558	1.60577798	-0.40544928
0.0095	2.16666	1e-08	0.0	0.0	0.0	0.00205299	0.0	0.0	0.0	364.44782276	645.03873607	814.21505424	24.13088594	1.583012	-0.40530951
0.0096	2.18873	1e-08	0.0	0.0	0.0	0.00205299	0.0	0.0	0.0	365.07679169	647.19081278	814.03751456	24.08854004	1.56036751	-0.4051701
0.0097	2.21079	1e-08	0.0	0.0	0.0	0.00205299	0.0	0.0	0.0	365.70444554	649.31135096	813.86041751	24.04625706	1.5378514	-0.40503103
0.0098	2.23283	1e-08	0.0	0.0	0.0	0.00205299	0.0	0.0	0.0	366.33078726	651.40055908	813.68376175	24.00403617	1.51547054	-0.4048923
0.0099	2.25485	1e-08	0.0	0.0	0.0	0.00205299	0.0	0.0	0.0	366.95581978	653.45865449	813.50754592	23.96187652	1.49323182	-0.40475393
0.01	2.27686	1e-08	0.0	0.0	0.0	0.00205299	0.0	0.0	0.0	367.57954598	655.48586336	813.33176862	23.91977731	1.47114211	-0.40461591
0.0101	2.29885	1e-08	0.0	0.0	0.0	0.00205298	0.0	0.0	0.0	368.20196874	657.4824181	813.15642841	23.87776551	1.44901939	-0.40447818
0.0102	2.32083	1e-08	0.0	0.0	0.0	0.00205298	0.0	0.0	0.0	368.82309187	659.44824324	812.9815251	23.83579701	1.42716437	-0.40434083
0.0103	2.34279	2e-08	0.0	0.0	0.0	0.00205298	0.0	0.0	0.0	369.44291759	661.383783	812.80705638	23.79388866	1.40546392	-0.40420382
0.0104	2.36474	2e-08	0.0	0.0	0.0	0.00205298	0.0	0.0	0.0	370.06144873	663.2892766	812.63302078	23.75203978	1.38392388	-0.40406715
0.0105	2.38667	2e-08	0.0	0.0	0.0	0.00205298	0.0	0.0	0.0	370.67868812	665.16497063	812.45941677	23.71024969	1.36255008	-0.40393082
0.0106	2.40858	2e-08	0.0	0.0	0.0	0.00205298	0.0	0.0	0.0	371.29463854	667.01111901	812.28624282	23.66851771	1.34134836	-0.40379483
0.0107	2.43048	2e-08	0.0	0.0	0.0	0.00205298	0.0	0.0	0.0	371.90930278	668.82798302	812.11349733	23.62684317	1.32032453	-0.40365918
0.0108	2.45236	2e-08	0.0	0.0	0.0	0.00205298	0.0	0.0	0.0	372.52268356	670.61583128	811.94117869	23.5852254	1.29948445	-0.40352387
0.0109	2.47423	2e-08	0.0	0.0	0.0	0.00205298	0.0	0.0	0.0	373.13478362	672.37493977	811.76928523	23.5436637	1.27883394	-0.40338889
0.011	2.49608	2e-08	0.0	0.0	0.0	0.00205298	0.0	0.0	0.0	373.74560573	674.10555481	811.59781544	23.50218872	1.25812608	-0.40325421
0.0111	2.51791	2e-08	0.0	0.0	0.0	0.00205298	0.0	0.0	0.0	374.35515347	675.80762744	811.42676906	23.46075076	1.23776243	-0.40311989
0.0112	2.53973	3e-08	0.0	0.0	0.0	0.00205297	0.0	0.0	0.0	374.96342892	677.48166932	811.25614341	23.41936925	1.21758634	-0.4029859
0.0113	2.56154	3e-08	0.0	0.0	0.0	0.00205297	0.0	0.0	0.0	375.57043476	679.12795817	811.0859368	23.37804371	1.19760231	-0.40285223
0.0114	2.58332	3e-08	0.0	0.0	0.0	0.00205297	0.0	0.0	0.0	376.17617368	680.74677718	810.91614753	23.3367736	1.17781482	-0.4027189
0.0115	2.6051	3e-08	0.0	0.0	0.0	0.00205297	0.0	0.0	0.0	376.78064832	682.33841506	810.74677389	23.29555843	1.15822837	-0.40258589
0.0116	2.62685	3e-08	0.0	0.0	0.0	0.00205297	0.0	0.0	0.0	377.38386132	683.90316601	810.5778141	23.25439768	1.13884743	-0.40245321
0.0117	2.64859	3e-08	0.0	0.0	0.0	0.00205297	0.0	0.0	0.0	377.9858153	685.44132973	810.40926639	23.21329083	1.11967651	-0.40232086
0.0118	2.67032	3e-08	0.0	0.0	0.0	0.00205297	0.0	0.0	0.0	378.58651284	686.95321143	810.24112895	23.17223739	1.10072008	-0.40218883
0.0119	2.69202	4e-08	0.0	0.0	0.0	0.00205296	0.0	0.0	0.0	379.1859567	688.43904593	810.07340028	23.13126863	1.08169877	-0.40205709
0.012	2.71372	4e-08	0.0	0.0	0.0	0.00205296	0.0	0.0	0.0	379.78415014	689.89885029	809.90607987	23.09033395	1.06306425	-0.4019257
0.0121	2.73539	4e-08	0.0	0.0	0.0	0.00205296	0.0	0.0	0.0	380.38109523	691.33314705	809.73916492	23.04945351	1.0446365	-0.40179462
0.0122	2.75705	4e-08	0.0	0.0	0.0	0.00205296	0.0	0.0	0.0	380.97679455	692.74223411	809.57265364	23.00862696	1.02641855	-0.40166386
0.0123	2.7787	4e-08	0.0	0.0	0.0	0.00205296	0.0	0.0	0.0	381.57125066	694.12641296	809.40654423	22.96785395	1.00841345	-0.40153342
0.0124	2.80033	4e-08	0.0	0.0	0.0	0.00205295	0.0	0.0	0.0	382.16446612	695.48598861	809.24083486	22.92713414	0.99062423	-0.40140329
0.0125	2.82194	5e-08	0.0	0.0	0.0	0.00205295	0.0	0.0	0.0	382.75644346	696.82126966	809.0755237	22.88646717	0.97305392	-0.40127347
0.0126	2.84354	5e-08	0.0	0.0	0.0	0.00205295	0.0	0.0	0.0	383.34718522	698.13256825	808.91060888	22.84585269	0.95570557	-0.40114397
0.0127	2.86512	5e-08	0.0	0.0	0.0	0.00205295	0.0	0.0	0.0	383.93669389	699.42020006	808.74608852	22.80529037	0.93858222	-0.40101478
0.0128	2.88668	5e-08	0.0	0.0	0.0	0.00205294	0.0	0.0	0.0	384.52497221	700.68437707	808.58196123	22.76480935	0.92140462	-0.40088587
0.0129	2.90823	6e-08	0.0	0.0	0.0	0.00205294	0.0	0.0	0.0	385.11202317	701.9251983	808.41822613	22.72436254	0.90462309	-0.40075729
0.013	2.92976	6e-08	0.0	0.0	0.0	0.00205294	0.0	0.0	0.0	385.69784884	703.14315505	808.25488053	22.68396896	0.88805524	-0.40062902
0.0131	2.95128	6e-08	0.0	0.0	0.0	0.00205294	0.0	0.0	0.0	386.28245174	704.33854959	808.09192259	22.64362841	0.87170275	-0.40050105
0.0132	2.97278	6e-08	0.0	0.0	0.0	0.00205293	0.0	0.0	0.0	386.86583438	705.51168591	807.92935049	22.60334069	0.85556725	-0.40037338
0.0133	2.99427	7e-08	0.0	0.0	0.0	0.00205293	0.0	0.0	0.0	387.44799922	706.66286973	807.76716238	22.56310559	0.83965039	-0.40024601
0.0134	3.01574	7e-08	0.0	0.0	0.0	0.00205293	0.0	0.0	0.0	388.02894876	707.79240849	807.60535642	22.52292292	0.82395383	-0.40011895
0.0135	3.03719	7e-08	0.0	0.0	0.0	0.00205292	0.0	0.0	0.0	388.60868545	708.9006114	807.44393073	22.48279247	0.80847922	-0.39999218
0.0136	3.05863	8e-08	0.0	0.0	0.0	0.00205292	0.0	0.0	0.0	389.18721175	709.98778935	807.28288345	22.44271403	0.7932282	-0.39986572
0.0137	3.08005	8e-08	0.0	0.0	0.0	0.00205292	0.0	0.0	0.0	389.76453036	711.05413156	807.12221328	22.40271247	0.7779483	-0.39973954
0.0138	3.10146	8e-08	0.0	0.0	0.0	0.00205291	0.0	0.0	0.0	390.34064401	712.09981237	806.96191899	22.36274765	0.76304605	-0.39961366
0.0139	3.12285	9e-08	0.0	0.0	0.0	0.00205291	0.0	0.0	0.0	390.91555488	713.12526745	806.80199812	22.32283599	0.74835453	-0.39948807
0.014	3.14422	9e-08	0.0	0.0	0.0	0.00205291	0.0	0.0	0.0	391.48926541	714.13079093	806.64244886	22.28297741	0.7338742	-0.39936278
0.0141	3.16558	1e-07	0.0	0.0	0.0	0.0020529	0.0	0.0	0.0	392.06177806	715.11667708	806.48326942	22.24317182	0.71960551	-0.39923777
0.0142	3.18692	1e-07	0.0	0.0	0.0	0.0020529	0.0	0.0	0.0	392.63309527	716.08322036	806.32445799	22.20341914	0.70554889	-0.39911306
0.0143	3.20825	1.1e-07	0.0	0.0	0.0	0.00205289	0.0	0.0	0.0	393.20321949	717.03071542	806.16601276	22.16371927	0.6917048	-0.39898863
0.0144	3.22956	1.1e-07	0.0	0.0	0.0	0.00205289	0.0	0.0	0.0	393.77215313	717.95945707	806.00793192	22.12407215	0.67807368	-0.39886449
0.0145	3.25085	1.1e-07	0.0	0.0	0.0	0.00205288	0.0	0.0	0.0	394.33989861	718.8697403	805.85021367	22.08447767	0.66465598	-0.39874063
0.0146	3.27213	1.2e-07	0.0	0.0	0.0	0.00205288	0.0	0.0	0.0	394.90645861	719.76173813	805.69285678	22.0449552	0.65124295	-0.39861706
0.0147	3.29339	1.3e-07	0.0	0.0	0.0	0.00205287	0.0	0.0	0.0	395.47183566	720.635678	805.53585977	22.00547353	0.63817008	-0.39849377
0.0148	3.31464	1.3e-07	0.0	0.0	0.0	0.00205287	0.0	0.0	0.0	396.03603201	721.49193146	805.37922045	21.96604556	0.62529775	-0.39837076
0.0149	3.33586	1.4e-07	0.0	0.0	0.0	0.00205286	0.0	0.0	0.0	396.59905009	722.3307756	805.22293708	21.92667133	0.61262546	-0.39824803
0.015	3.35708	1.4e-07	0.0	0.0	0.0	0.00205286	0.0	0.0	0.0	397.16089231	723.15248644	805.06700795	21.88735082	0.6001527	-0.39812558
0.0151	3.37828	1.5e-07	0.0	0.0	0.0	0.00205285	0.0	0.0	0.0	397.72156109	723.95733899	804.91143132	21.84808403	0.58787897	-0.3980034
0.0152	3.39946	1.5e-07	0.0	0.0	0.0	0.00205284	0.0	0.0	0.0	398.28105884	724.74560722	804.75620549	21.80887099	0.57580377	-0.3978815
0.0153	3.42062	1.6e-07	0.0	0.0	0.0	0.00205284	0.0	0.0	0.0	398.83938798	725.51756404	804.60132872	21.76971168	0.56392658	-0.39775987
0.0154	3.44177	1.7e-07	0.0	0.0	0.0	0.00205283	0.0	0.0	0.0	399.3965509	726.27348136	804.44679931	21.73060611	0.55224689	-0.39763852
0.0155	3.46291	1.7e-07	0.0	0.0	0.0	0.00205282	0.0	0.0	0.0	399.9525502	727.0135242	804.29261607	21.69156781	0.54060688	-0.39751744
0.0156	3.48402	1.8e-07	0.0	0.0	0.0	0.00205282	0.0	0.0	0.0	400.50738831	727.73794475	804.13877739	21.65257502	0.52925925	-0.39739663
0.0157	3.50512	1.9e-07	0.0	0.0	0.0	0.00205281	0.0	0.0	0.0	401.06106754	728.447053	803.98528136	21.61363688	0.51809723	-0.39727609
0.0158	3.52621	2e-07	0.0	0.0	0.0	0.0020528	0.0	0.0	0.0	401.61359029	729.14110339	803.83212634	21.57475344	0.50711963	-0.39715582
0.0159	3.54728	2e-07	0.0	0.0	0.0	0.00205279	0.0	0.0	0.0	402.16495896	729.82034846	803.67931071	21.53592477	0.49632525	-0.39703581
0.016	3.56833	2.1e-07	0.0	0.0	0.0	0.00205279	0.0	0.0	0.0	402.71517596	730.48503886	803.52683285	21.49715094	0.48571289	-0.39691606
0.0161	3.58937	2.2e-07	0.0	0.0	0.0	0.00205278	0.0	0.0	0.0	403.26424367	731.13542333	803.37469116	21.458432	0.47528135	-0.39679658
0.0162	3.61039	2.3e-07	0.0	0.0	0.0	0.00205277	0.0	0.0	0.0	403.81216449	731.77174872	803.22288402	21.41976803	0.46502943	-0.39667737
0.0163	3.63139	2.4e-07	0.0	0.0	0.0	0.00205276	0.0	0.0	0.0	404.3589408	732.39426	803.07140984	21.38115908	0.45495595	-0.39655841
0.0164	3.65238	2.5e-07	0.0	0.0	0.0	0.00205275	0.0	0.0	0.0	404.90457514	733.00312098	802.92026746	21.34261329	0.44495358	-0.39643973
0.0165	3.67336	2.6e-07	0.0	0.0	0.0	0.00205274	0.0	0.0	0.0	405.44906988	733.59858182	802.76945524	21.30411766	0.43519272	-0.39632129
0.0166	3.69431	2.7e-07	0.0	0.0	0.0	0.00205273	0.0	0.0	0.0	405.99242736	734.18089933	802.61897152	21.26567777	0.42559989	-0.39620312
0.0167	3.71525	2.8e-07	0.0	0.0	0.0	0.00205272	0.0	0.0	0.0	406.53464996	734.75030243	802.46881478	21.22729371	0.41617346	-0.39608519
0.0168	3.73618	2.9e-07	0.0	0.0	0.0	0.00205271	0.0	0.0	0.0	407.07574008	735.3070176	802.31898351	21.18896557	0.40691177	-0.39596753
0.0169	3.75708	3e-07	0.0	0.0	0.0	0.0020527	0.0	0.0	0.0	407.6157001	735.85126888	802.16947622	21.15069345	0.39781318	-0.39585012
0.017	3.77797	3.1e-07	0.0	0.0	0.0	0.00205268	0.0	0.0	0.0	408.15453239	736.38327787	802.02029141	21.11247746	0.38887605	-0.39573296
0.0171	3.79885	3.3e-07	0.0	0.0	0.0	0.00205267	0.0	0.0	0.0	408.69223934	736.90326372	801.8714276	21.07431768	0.38009871	-0.39561605
0.0172	3.81971	3.4e-07	0.0	0.0	0.0	0.00205266	0.0	0.0	0.0	409.22882333	737.41144318	801.72288334	21.03621421	0.37147953	-0.39549939
0.0173	3.84055	3.5e-07	0.0	0.0	0.0	0.00205265	0.0	0.0	0.0	409.76428682	737.907983	801.57465744	20.9981706	0.36295644	-0.395383
0.0174	3.86138	3.6e-07	0.0	0.0	0.0	0.00205263	0.0	0.0	0.0	410.29863214	738.39311046	801.42674835	20.96018135	0.35462593	-0.39526685
0.0175	3.88219	3.8e-07	0.0	0.0	0.0	0.00205262	0.0	0.0	0.0	410.83186166	738.86703947	801.27915462	20.92224893	0.34644487	-0.39515094
0.0176	3.90299	3.9e-07	0.0	0.0	0.0	0.00205261	0.0	0.0	0.0	411.36397775	739.32997259	801.13187485	20.88437343	0.33841138	-0.39503528
0.0177	3.92376	4.1e-07	0.0	0.0	0.0	0.00205259	0.0	0.0	0.0	411.89498278	739.7821097	800.98490766	20.84655498	0.33052354	-0.39491986
0.0178	3.94453	4.2e-07	0.0	0.0	0.0	0.00205258	0.0	0.0	0.0	412.42487913	740.22364794	800.83825166	20.80879368	0.32277948	-0.39480469
0.0179	3.96527	4.4e-07	0.0	0.0	0.0	0.00205256	0.0	0.0	0.0	412.95366916	740.65478174	800.69190549	20.77108965	0.3151773	-0.39468976
0.018	3.986	4.5e-07	0.0	0.0	0.0	0.00205254	0.0	0.0	0.0	413.48135523	741.07570279	800.5458678	20.733443	0.3077151	-0.39457507
0.0181	4.00672	4.7e-07	0.0	0.0	0.0	0.00205253	0.0	0.0	0.0	414.00793972	741.48660009	800.40013726	20.69585382	0.30038783	-0.39446062
0.0182	4.02741	4.9e-07	0.0	0.0	0.0	0.00205251	0.0	0.0	0.0	414.53342499	741.8876448	800.25471265	20.65832209	0.29318041	-0.39434643
0.0183	4.04809	5.1e-07	0.0	0.0	0.0	0.00205249	0.0	0.0	0.0	415.05781341	742.27902786	800.1095926	20.62084817	0.28611843	-0.39423247
0.0184	4.06876	5.3e-07	0.0	0.0	0.0	0.00205247	0.0	0.0	0.0	415.58110733	742.66093004	799.96477581	20.58343207	0.27918749	-0.39411874
0.0185	4.08941	5.4e-07	0.0	0.0	0.0	0.00205245	0.0	0.0	0.0	416.1033091	743.03352822	799.820261	20.54607388	0.2723856	-0.39400525
0.0186	4.11004	5.6e-07	0.0	0.0	0.0	0.00205243	0.0	0.0	0.0	416.62442108	743.39699649	799.6760469	20.50877374	0.26571078	-0.39389199
0.0187	4.13066	5.8e-07	0.0	0.0	0.0	0.00205241	0.0	0.0	0.0	417.14444563	743.75150614	799.53213225	20.47153173	0.25916103	-0.39377897
0.0188	4.15126	6e-07	0.0	0.0	0.0	0.00205239	0.0	0.0	0.0	417.66338508	744.09722567	799.38851581	20.43434798	0.25273439	-0.39366619
0.0189	4.17184	6.3e-07	0.0	0.0	0.0	0.00205237	0.0	0.0	0.0	418.1812418	744.43432078	799.24519636	20.3972226	0.24642887	-0.39355363
0.019	4.19241	6.5e-07	0.0	0.0	0.0	0.00205235	0.0	0.0	0.0	418.69801813	744.76295461	799.10217267	20.36015372	0.24024695	-0.39344132
0.0191	4.21296	6.7e-07	0.0	0.0	0.0	0.00205233	0.0	0.0	0.0	419.21371638	745.08330121	798.95944352	20.32314453	0.23417968	-0.39332923
0.0192	4.23349	6.9e-07	0.0	0.0	0.0	0.0020523	0.0	0.0	0.0	419.72833891	745.3955095	798.81700773	20.28619387	0.22822794	-0.39321738
0.0193	4.25401	7.2e-07	0.0	0.0	0.0	0.00205228	0.0	0.0	0.0	420.24188806	745.69973497	798.67486411	20.24930186	0.22238976	-0.39310575
0.0194	4.27451	7.4e-07	0.0	0.0	0.0	0.00205225	0.0	0.0	0.0	420.75436617	745.9961304	798.53301151	20.21246859	0.21666318	-0.39299435
0.0195	4.295	7.7e-07	0.0	0.0	0.0	0.00205223	0.0	0.0	0.0	421.26577557	746.28484584	798.39144877	20.17569416	0.21104624	-0.39288318
0.0196	4.31547	8e-07	0.0	0.0	0.0	0.0020522	0.0	0.0	0.0	421.77611859	746.56602859	798.25017474	20.13897867	0.20553699	-0.39277223
0.0197	4.33592	8.2e-07	0.0	0.0	0.0	0.00205217	0.0	0.0	0.0	422.28539757	746.83982325	798.1091883	20.10232222	0.20013346	-0.39266151
0.0198	4.35636	8.5e-07	0.0	0.0	0.0	0.00205215	0.0	0.0	0.0	422.79361483	747.10637165	797.96848833	20.06572491	0.1948337	-0.39255101
0.0199	4.37678	8.8e-07	0.0	0.0	0.0	0.00205212	0.0	0.0	0.0	423.30077269	747.3658165	797.8280737	20.02918361	0.18965483	-0.39244075
0.02	4.39718	9.1e-07	0.0	0.0	0.0	0.00205209	0.0	0.0	0.0	423.80687342	747.61832332	797.68794323	19.99270348	0.18456499	-0.3923307
0.0201	4.41757	9.4e-07	0.0	0.0	0.0	0.00205206	0.0	0.0	0.0	424.31191937	747.86400732	797.54809591	19.95628254	0.17957451	-0.39222088
0.0202	4.43794	9.7e-07	0.0	0.0	0.0	0.00205202	0.0	0.0	0.0	424.81591286	748.10300187	797.40853065	19.91992088	0.17468153	-0.39211127
0.0203	4.4583	1.01e-06	0.0	0.0	0.0	0.00205199	0.0	0.0	0.0	425.3188562	748.33543774	797.26924639	19.88361857	0.16988419	-0.39200189
0.0204	4.47863	1.04e-06	0.0	0.0	0.0	0.00205196	0.0	0.0	0.0	425.8207517	748.56144315	797.13024209	19.8473757	0.16518063	-0.39189273
0.0205	4.49896	1.07e-06	0.0	0.0	0.0	0.00205192	0.0	0.0	0.0	426.32160166	748.78114373	796.9915167	19.81119236	0.16056899	-0.39178378
0.0206	4.51926	1.11e-06	0.0	0.0	0.0	0.00205189	0.0	0.0	0.0	426.8214084	748.99466258	796.85306921	19.77506862	0.15604742	-0.39167505
0.0207	4.53955	1.15e-06	0.0	0.0	0.0	0.00205185	0.0	0.0	0.0	427.32017421	749.20212018	796.71489858	19.73900456	0.15161406	-0.39156654
0.0208	4.55983	1.18e-06	0.0	0.0	0.0	0.00205181	0.0	0.0	0.0	427.81790138	749.40364342	796.57700379	19.70299629	0.14729595	-0.39145826
0.0209	4.58008	1.22e-06	0.0	0.0	0.0	0.00205178	0.0	0.0	0.0	428.31459214	749.59938028	796.43938372	19.66705017	0.14304568	-0.39135018
0.021	4.60032	1.26e-06	0.0	0.0	0.0	0.00205174	0.0	0.0	0.0	428.81024884	749.78942147	796.30203747	19.63116369	0.13888019	-0.39124232
0.0211	4.62055	1.3e-06	0.0	0.0	0.0	0.0020517	0.0	0.0	0.0	429.30487375	749.9738805	796.16496407	19.59533691	0.13479777	-0.39113467
0.0212	4.64075	1.34e-06	0.0	0.0	0.0	0.00205165	0.0	0.0	0.0	429.79846916	750.1528685	796.02816254	19.5595699	0.13079672	-0.39102724
0.0213	4.66095	1.39e-06	0.0	0.0	0.0	0.00205161	0.0	0.0	0.0	430.29103735	750.32649429	795.89163194	19.52386271	0.12687532	-0.39092002
0.0214	4.68112	1.43e-06	0.0	0.0	0.0	0.00205157	0.0	0.0	0.0	430.7825806	750.4948643	795.75537131	19.48821541	0.12303186	-0.39081301
0.0215	4.70128	1.48e-06	0.0	0.0	0.0	0.00205152	0.0	0.0	0.0	431.27310118	750.65808264	795.61937972	19.45262807	0.11926463	-0.39070621
0.0216	4.72142	1.52e-06	0.0	0.0	0.0	0.00205147	0.0	0.0	0.0	431.76260137	750.81625103	795.48365625	19.41710073	0.11557191	-0.39059962
0.0217	4.74154	1.57e-06	0.0	0.0	0.0	0.00205143	0.0	0.0	0.0	432.2510834	750.96948368	795.34819993	19.38162913	0.11198676	-0.39049325
0.0218	4.76165	1.62e-06	0.0	0.0	0.0	0.00205138	0.0	0.0	0.0	432.7385495	751.11790653	795.21300972	19.34622021	0.10845236	-0.39038708
0.0219	4.78175	1.67e-06	0.0	0.0	0.0	0.00205133	0.0	0.0	0.0	433.22500197	751.26159269	795.07808485	19.31087118	0.10498984	-0.39028113
0.022	4.80182	1.72e-06	0.0	0.0	0.0	0.00205127	0.0	0.0	0.0	433.71044305	751.40063817	794.9434244	19.27558207	0.10159768	-0.39017537
0.0221	4.82188	1.78e-06	0.0	0.0	0.0	0.00205122	0.0	0.0	0.0	434.19487501	751.53513688	794.8090275	19.24035294	0.09827433	-0.39006983
0.0222	4.84192	1.83e-06	0.0	0.0	0.0	0.00205117	0.0	0.0	0.0	434.67830009	751.66518062	794.67489327	19.20518382	0.09501824	-0.38996449
0.0223	4.86195	1.89e-06	0.0	0.0	0.0	0.00205111	0.0	0.0	0.0	435.16072053	751.79085906	794.54102085	19.17007475	0.09182788	-0.38985935
0.0224	4.88196	1.95e-06	0.0	0.0	0.0	0.00205105	0.0	0.0	0.0	435.64213857	751.9122598	794.4074094	19.13502577	0.08870171	-0.38975442
0.0225	4.90195	2e-06	0.0	0.0	0.0	0.00205099	0.0	0.0	0.0	436.12255646	752.0294683	794.27405805	19.10003693	0.08563818	-0.38964969
0.0226	4.92193	2.07e-06	0.0	0.0	0.0	0.00205093	0.0	0.0	0.0	436.60197638	752.14259591	794.14096587	19.06510222	0.08268748	-0.38954519
0.0227	4.94189	2.13e-06	0.0	0.0	0.0	0.00205087	0.0	0.0	0.0	437.08040051	752.25175258	794.00813191	19.03023143	0.07976463	-0.38944087
0.0228	4.96184	2.19e-06	0.0	0.0	0.0	0.0020508	0.0	0.0	0.0	437.55783113	752.3569907	793.87555547	18.99542055	0.07690286	-0.38933676
0.0229	4.98176	2.26e-06	0.0	0.0	0.0	0.00205074	0.0	0.0	0.0	438.03427046	752.45839166	793.74323573	18.96066959	0.07410076	-0.38923285
0.023	5.00167	2.32e-06	0.0	0.0	0.0	0.00205067	0.0	0.0	0.0	438.50972071	752.5560349	793.61117188	18.92597858	0.07135689	-0.38912914
0.0231	5.02157	2.39e-06	0.0	0.0	0.0	0.0020506	0.0	0.0	0.0	438.98418409	752.64999795	793.47936312	18.89134756	0.06866984	-0.38902563
0.0232	5.04145	2.46e-06	0.0	0.0	0.0	0.00205053	0.0	0.0	0.0	439.45766281	752.74035632	793.34780865	18.85677656	0.06603814	-0.38892231
0.0233	5.06131	2.54e-06	0.0	0.0	0.0	0.00205046	0.0	0.0	0.0	439.93015907	752.82718358	793.2165077	18.82226559	0.06346035	-0.3888192
0.0234	5.08115	2.61e-06	0.0	0.0	0.0	0.00205038	0.0	0.0	0.0	440.40167507	752.91055128	793.08545949	18.78781471	0.060935	-0.38871629
0.0235	5.10098	2.69e-06	0.0	0.0	0.0	0.00205031	0.0	0.0	0.0	440.872213	752.99052898	792.95466326	18.75342393	0.05846062	-0.38861357
0.0236	5.12079	2.77e-06	0.0	0.0	0.0	0.00205023	0.0	0.0	0.0	441.34177508	753.06718419	792.82411825	18.7190933	0.05603572	-0.38851104
0.0237	5.14058	2.85e-06	0.0	0.0	0.0	0.00205015	0.0	0.0	0.0	441.81036347	753.14058243	792.69382373	18.68482285	0.05365882	-0.38840872
0.0238	5.16036	2.93e-06	0.0	0.0	0.0	0.00205007	0.0	0.0	0.0	442.27798037	753.21078712	792.56377896	18.65061262	0.0513284	-0.38830658
0.0239	5.18012	3.01e-06	0.0	0.0	0.0	0.00204998	0.0	0.0	0.0	442.74462796	753.27785967	792.43398322	18.61646264	0.04904296	-0.38820464
0.024	5.19987	3.1e-06	0.0	0.0	0.0	0.0020499	0.0	0.0	0.0	443.2103084	753.34187411	792.30443573	18.58236579	0.04686483	-0.38810292
0.0241	5.2196	3.19e-06	0.0	0.0	0.0	0.00204981	0.0	0.0	0.0	443.67502375	753.40296316	792.17513545	18.54833335	0.04469229	-0.38800138
0.0242	5.23931	3.28e-06	0.0	0.0	0.0	0.00204972	0.0	0.0	0.0	444.13877625	753.46113351	792.04608192	18.5143606	0.04256616	-0.38790003
0.0243	5.25901	3.37e-06	0.0	0.0	0.0	0.00204962	0.0	0.0	0.0	444.60156807	753.51644697	791.9172744	18.48044752	0.04048562	-0.38779887
0.0244	5.27868	3.47e-06	0.0	0.0	0.0	0.00204953	0.0	0.0	0.0	445.06340135	753.56896424	791.78871218	18.44659405	0.03844987	-0.3876979
0.0245	5.29835	3.56e-06	0.0	0.0	0.0	0.00204943	0.0	0.0	0.0	445.52427823	753.61874497	791.66039455	18.41280016	0.03645813	-0.38759713
0.0246	5.31799	3.66e-06	0.0	0.0	0.0	0.00204933	0.0	0.0	0.0	445.98420088	753.66584775	791.53232081	18.37906579	0.03450966	-0.38749655
0.0247	5.33762	3.76e-06	0.0	0.0	0.0	0.00204923	0.0	0.0	0.0	446.4431714	753.71033023	791.40449027	18.34539089	0.03260376	-0.38739616
0.0248	5.35723	3.87e-06	0.0	0.0	0.0	0.00204913	0.0	0.0	0.0	446.90119195	753.75224907	791.27690221	18.3117754	0.03073973	-0.38729596
0.0249	5.37683	3.98e-06	0.0	0.0	0.0	0.00204902	0.0	0.0	0.0	447.35826465	753.79166005	791.14955597	18.27821928	0.02891691	-0.38719595
0.025	5.3964	4.09e-06	0.0	0.0	0.0	0.00204891	0.0	0.0	0.0	447.81439161	753.82861727	791.02245086	18.24472271	0.02713353	-0.38709613
0.0251	5.41597	4.2e-06	0.0	0.0	0.0	0.0020488	0.0	0.0	0.0	448.26957497	753.86317442	790.89558619	18.21128523	0.0253908	-0.3869965
0.0252	5.43551	4.31e-06	0.0	0.0	0.0	0.00204868	0.0	0.0	0.0	448.72381683	753.89538518	790.7689613	18.17790694	0.02368738	-0.38689705
0.0253	5.45504	4.43e-06	0.0	0.0	0.0	0.00204857	0.0	0.0	0.0	449.17711929	753.92530192	790.64257551	18.14458777	0.02202272	-0.3867978
0.0254	5.47455	4.55e-06	0.0	0.0	0.0	0.00204845	0.0	0.0	0.0	449.62948446	753.95297631	790.51642817	18.11132765	0.02039628	-0.38669873
0.0255	5.49405	4.67e-06	0.0	0.0	0.0	0.00204832	0.0	0.0	0.0	450.08091442	753.97845927	790.39051859	18.07812651	0.01880757	-0.38659985
0.0256	5.51353	4.8e-06	0.0	0.0	0.0	0.0020482	0.0	0.0	0.0	450.53141128	754.00180111	790.26484614	18.04498427	0.01725611	-0.38650116
0.0257	5.53299	4.92e-06	0.0	0.0	0.0	0.00204807	0.0	0.0	0.0	450.98097712	754.02305152	790.13941016	18.01190086	0.01574146	-0.38640265
0.0258	5.55243	5.06e-06	0.0	0.0	0.0	0.00204794	0.0	0.0	1e-08	451.42961401	754.0422596	790.01420999	17.97887618	0.0142632	-0.38630433
0.0259	5.57186	5.19e-06	0.0	0.0	0.0	0.0020478	0.0	0.0	1e-08	451.87732402	754.0594739	789.88924499	17.9459102	0.01282054	-0.3862062
0.026	5.59127	5.33e-06	0.0	0.0	0.0	0.00204767	0.0	0.0	1e-08	452.3241093	754.07470468	789.76451468	17.91300693	0.01137799	-0.38610823
0.0261	5.61067	5.47e-06	0.0	0.0	0.0	0.00204753	0.0	0.0	1e-08	452.76997187	754.08801587	789.64001834	17.88015963	0.00999217	-0.38601046
0.0262	5.63004	5.61e-06	0.0	0.0	0.0	0.00204738	0.0	0.0	1e-08	453.21491379	754.09945416	789.51575534	17.84737105	0.00863842	-0.38591288
0.0263	5.6494	5.76e-06	0.0	0.0	0.0	0.00204724	0.0	0.0	1e-08	453.65893712	754.10906209	789.39172507	17.81464113	0.00731616	-0.38581547
0.0264	5.66875	5.91e-06	0.0	0.0	0.0	0.00204709	0.0	0.0	1e-08	454.10204392	754.1168814	789.26792691	17.7819698	0.0060248	-0.38571825
0.0265	5.68808	6.06e-06	0.0	0.0	0.0	0.00204693	0.0	0.0	1e-08	454.54423622	754.12295303	789.14436024	17.74935701	0.00476378	-0.38562121
0.0266	5.70739	6.22e-06	0.0	0.0	0.0	0.00204678	0.0	0.0	1e-08	454.98551607	754.12731719	789.02102448	17.71680268	0.00353253	-0.38552436
0.0267	5.72668	6.38e-06	0.0	0.0	0.0	0.00204662	0.0	0.0	1e-08	455.42588552	754.13001334	788.89791902	17.68430675	0.00233052	-0.38542768
0.0268	5.74596	6.54e-06	0.0	0.0	0.0	0.00204645	0.0	0.0	1e-08	455.86534658	754.13108021	788.77504325	17.65186915	0.00115722	-0.38533119
0.0269	5.76522	6.71e-06	0.0	0.0	0.0	0.00204629	0.0	0.0	1e-08	456.3039013	754.13055162	788.65239662	17.61949128	-1.3e-07	-0.38523487
0.027	5.78446	6.88e-06	0.0	0.0	0.0	0.00204611	0.0	0.0	1e-08	456.74155171	754.12845289	788.52997858	17.5871708	-0.00112305	-0.38513873
0.0271	5.80369	7.05e-06	0.0	0.0	0.0	0.00204594	0.0	0.0	1e-08	457.17829983	754.12482849	788.40778851	17.55490857	-0.00221995	-0.38504277
0.0272	5.8229	7.23e-06	0.0	0.0	0.0	0.00204576	0.0	0.0	1e-08	457.61414766	754.11971272	788.28582585	17.52270456	-0.00329143	-0.38494699
0.0273	5.84209	7.41e-06	0.0	0.0	0.0	0.00204558	0.0	0.0	1e-08	458.04909722	754.11313905	788.16409002	17.49055869	-0.00433809	-0.38485139
0.0274	5.86127	7.6e-06	0.0	0.0	0.0	0.0020454	0.0	0.0	1e-08	458.4831505	754.10514013	788.04258045	17.45847091	-0.00536053	-0.38475597
0.0275	5.88043	7.79e-06	0.0	0.0	0.0	0.00204521	0.0	0.0	1e-08	458.91630951	754.09574783	787.92129661	17.42644116	-0.00635932	-0.38466072
0.0276	5.89957	7.98e-06	0.0	0.0	0.0	0.00204501	0.0	0.0	1e-08	459.34857624	754.08499319	787.80023791	17.39446939	-0.00733506	-0.38456565
0.0277	5.91869	8.18e-06	0.0	0.0	0.0	0.00204481	0.0	0.0	1e-08	459.77995268	754.07290649	787.67940382	17.36255552	-0.00828832	-0.38447075
0.0278	5.9378	8.38e-06	0.0	0.0	0.0	0.00204461	0.0	0.0	1e-08	460.21044081	754.05951724	787.55879379	17.33069951	-0.00921966	-0.38437604
0.0279	5.95689	8.58e-06	0.0	0.0	0.0	0.00204441	0.0	0.0	1e-08	460.64004261	754.04486133	787.43840725	17.29890026	-0.01012007	-0.3842815
0.028	5.97597	8.79e-06	0.0	0.0	0.0	0.0020442	0.0	0.0	1e-08	461.06876004	754.02896795	787.31824365	17.26715934	-0.01100523	-0.38418713
0.0281	5.99503	9.01e-06	0.0	0.0	0.0	0.00204398	0.0	0.0	1e-08	461.49659508	754.01186196	787.19830246	17.23547599	-0.0118693	-0.38409294
0.0282	6.01407	9.23e-06	0.0	0.0	0.0	0.00204376	0.0	0.0	1e-08	461.9235497	753.99357105	787.07858316	17.20385015	-0.01271273	-0.38399892
0.0283	6.03309	9.45e-06	0.0	0.0	0.0	0.00204354	0.0	0.0	1e-08	462.34962584	753.97412228	786.95908521	17.17228174	-0.01353596	-0.38390507
0.0284	6.0521	9.68e-06	0.0	0.0	0.0	0.00204331	0.0	0.0	1e-08	462.77482546	753.95354215	786.83980809	17.14077069	-0.01433941	-0.3838114
0.0285	6.07109	9.91e-06	0.0	0.0	0.0	0.00204308	0.0	0.0	1e-08	463.19915051	753.93185656	786.72075127	17.10931692	-0.01512351	-0.3837179
0.0286	6.09006	1.014e-05	0.0	0.0	0.0	0.00204284	0.0	0.0	1e-08	463.62260293	753.90909087	786.60191422	17.07792036	-0.01588865	-0.38362458
0.0287	6.10902	1.039e-05	0.0	0.0	0.0	0.0020426	0.0	0.0	1e-08	464.04518466	753.88526989	786.48329643	17.04658093	-0.01663522	-0.38353142
0.0288	6.12796	1.063e-05	0.0	0.0	0.0	0.00204236	0.0	0.0	1e-08	464.46689763	753.86041791	786.36489739	17.01529832	-0.01736161	-0.38343844
0.0289	6.14688	1.088e-05	0.0	0.0	0.0	0.0020421	0.0	0.0	1e-08	464.88774375	753.83456256	786.24671657	16.98407277	-0.01807093	-0.38334563
0.029	6.16579	1.114e-05	0.0	0.0	0.0	0.00204185	0.0	0.0	1e-08	465.30772496	753.80772497	786.12875347	16.9529041	-0.01876277	-0.38325299
0.0291	6.18467	1.14e-05	0.0	0.0	0.0	0.00204159	0.0	0.0	1e-08	465.72684317	753.77992825	786.01100757	16.92179222	-0.01943726	-0.38316052
0.0292	6.20355	1.167e-05	0.0	0.0	0.0	0.00204132	0.0	0.0	1e-08	466.14510028	753.7511951	785.89347839	16.89073702	-0.02009471	-0.38306822
0.0293	6.2224	1.194e-05	0.0	0.0	0.0	0.00204105	0.0	0.0	1e-08	466.56249821	753.72154783	785.77616541	16.85973844	-0.0207354	-0.38297609
0.0294	6.24124	1.222e-05	0.0	0.0	0.0	0.00204077	0.0	0.0	1e-08	466.97903886	753.69100833	785.65906813	16.82879638	-0.02135963	-0.38288413
0.0295	6.26006	1.25e-05	0.0	0.0	0.0	0.00204049	0.0	0.0	1e-08	467.39472411	753.65959813	785.54218606	16.79791075	-0.02196767	-0.38279234
0.0296	6.27886	1.278e-05	0.0	0.0	0.0	0.0020402	0.0	0.0	1e-08	467.80955585	753.62733839	785.42551871	16.76708146	-0.02255978	-0.38270072
0.0297	6.29765	1.308e-05	0.0	0.0	0.0	0.00203991	0.0	0.0	1e-08	468.22353597	753.59424992	785.30906558	16.73630842	-0.0231362	-0.38260927
0.0298	6.31642	1.338e-05	0.0	0.0	0.0	0.00203961	0.0	0.0	1e-08	468.63666636	753.56034957	785.1928262	16.70559251	-0.02370534	-0.38251798
0.0299	6.33517	1.368e-05	0.0	0.0	0.0	0.0020393	0.0	0.0	1e-08	469.04894889	753.52565182	785.07680011	16.67493205	-0.02425409	-0.38242686
0.03	6.35391	1.399e-05	0.0	0.0	0.0	0.00203899	0.0	0.0	1e-08	469.46038543	753.49018152	784.96098679	16.6443276	-0.02478828	-0.38233591
0.0301	6.37262	1.431e-05	0.0	0.0	0.0	0.00203868	0.0	0.0	1e-08	469.87097784	753.45395764	784.84538577	16.61377909	-0.02530812	-0.38224512
0.0302	6.39132	1.463e-05	0.0	0.0	0.0	0.00203836	0.0	0.0	1e-08	470.28072797	753.41699887	784.72999658	16.58328641	-0.02581382	-0.3821545
0.0303	6.41001	1.496e-05	0.0	0.0	0.0	0.00203803	0.0	0.0	1e-08	470.68963768	753.37932364	784.61481873	16.55284947	-0.02630557	-0.38206405
0.0304	6.42868	1.529e-05	0.0	0.0	0.0	0.00203769	0.0	0.0	2e-08	471.09770882	753.34095012	784.49985175	16.52246817	-0.02678355	-0.38197376
0.0305	6.44733	1.563e-05	0.0	0.0	0.0	0.00203735	0.0	0.0	2e-08	471.50494322	753.30189624	784.38509516	16.49214241	-0.02724793	-0.38188364
0.0306	6.46596	1.598e-05	0.0	0.0	0.0	0.00203701	0.0	0.0	2e-08	471.91134272	753.26217973	784.27054851	16.4618721	-0.02769886	-0.38179369
0.0307	6.48457	1.633e-05	0.0	0.0	0.0	0.00203665	0.0	0.0	2e-08	472.31690915	753.2218181	784.1562113	16.43165712	-0.02813648	-0.38170389
0.0308	6.50317	1.669e-05	0.0	0.0	0.0	0.0020363	0.0	0.0	2e-08	472.72164433	753.18082869	784.04208309	16.40149738	-0.02856091	-0.38161427
0.0309	6.52175	1.705e-05	0.0	0.0	0.0	0.00203593	0.0	0.0	2e-08	473.12555009	753.13922868	783.92816341	16.37139278	-0.02897228	-0.3815248
0.031	6.54032	1.742e-05	0.0	0.0	0.0	0.00203556	0.0	0.0	2e-08	473.52862824	753.09703511	783.81445178	16.34134321	-0.02937068	-0.3814355
0.0311	6.55887	1.78e-05	0.0	0.0	0.0	0.00203518	0.0	0.0	2e-08	473.93088059	753.05426488	783.70094774	16.31134856	-0.02975621	-0.38134637
0.0312	6.5774	1.819e-05	0.0	0.0	0.0	0.00203479	0.0	0.0	2e-08	474.33230893	753.01093478	783.58765084	16.28140873	-0.03012892	-0.38125739
0.0313	6.59591	1.858e-05	0.0	0.0	0.0	0.0020344	0.0	0.0	2e-08	474.73291515	752.96702468	783.47456078	16.25152846	-0.03053091	-0.38116857
0.0314	6.6144	1.898e-05	0.0	0.0	0.0	0.002034	0.0	0.0	2e-08	475.13270101	752.92256012	783.36167705	16.22169932	-0.0308901	-0.38107992
0.0315	6.63288	1.939e-05	0.0	0.0	0.0	0.00203359	0.0	0.0	2e-08	475.53166827	752.87756826	783.24899915	16.19192485	-0.03123829	-0.38099143
0.0316	6.65134	1.98e-05	0.0	0.0	0.0	0.00203318	0.0	0.0	2e-08	475.92981873	752.83206332	783.13652664	16.16220496	-0.0315756	-0.3809031
0.0317	6.66979	2.022e-05	0.0	0.0	0.0	0.00203276	0.0	0.0	2e-08	476.32715417	752.78605931	783.02425906	16.13253955	-0.03190216	-0.38081494
0.0318	6.68822	2.065e-05	0.0	0.0	0.0	0.00203233	0.0	0.0	2e-08	476.72367635	752.7395701	782.91219597	16.10292852	-0.03221808	-0.38072693
0.0319	6.70663	2.109e-05	0.0	0.0	0.0	0.00203189	0.0	0.0	2e-08	477.11938704	752.69260943	782.80033694	16.07337177	-0.03252348	-0.38063908
0.032	6.72502	2.153e-05	0.0	0.0	0.0	0.00203145	0.0	0.0	2e-08	477.51428801	752.64519086	782.68868152	16.04386919	-0.03281843	-0.3805514
0.0321	6.74339	2.198e-05	0.0	0.0	0.0	0.002031	0.0	0.0	2e-08	477.90838102	752.59732788	782.57722926	16.01442068	-0.03310302	-0.38046387
0.0322	6.76175	2.244e-05	0.0	0.0	0.0	0.00203054	0.0	0.0	2e-08	478.30166782	752.54903384	782.46597973	15.98502613	-0.03337733	-0.38037651
0.0323	6.78009	2.291e-05	0.0	0.0	0.0	0.00203007	0.0	0.0	2e-08	478.69415016	752.50032201	782.3549325	15.95568544	-0.03364142	-0.3802893
0.0324	6.79842	2.338e-05	0.0	0.0	0.0	0.00202959	0.0	0.0	2e-08	479.08582978	752.4512056	782.24408712	15.92639851	-0.03389533	-0.38020225
0.0325	6.81672	2.386e-05	0.0	0.0	0.0	0.00202911	0.0	0.0	2e-08	479.47670841	752.40169773	782.13344316	15.89716522	-0.03413912	-0.38011536
0.0326	6.83501	2.435e-05	0.0	0.0	0.0	0.00202862	0.0	0.0	2e-08	479.86678779	752.35181148	782.02300019	15.86798547	-0.0343728	-0.38002863
0.0327	6.85328	2.485e-05	0.0	0.0	0.0	0.00202812	0.0	0.0	2e-08	480.25606965	752.3015556	781.91275779	15.83886408	-0.03463975	-0.37994205
0.0328	6.87154	2.536e-05	0.0	0.0	0.0	0.00202761	0.0	0.0	3e-08	480.64455584	752.25088475	781.80271578	15.80979256	-0.03486634	-0.37985563
0.0329	6.88978	2.588e-05	0.0	0.0	0.0	0.0020271	0.0	0.0	3e-08	481.03224797	752.19985567	781.69287354	15.78077446	-0.03508473	-0.37976937
0.033	6.908	2.64e-05	0.0	0.0	0.0	0.00202657	0.0	0.0	3e-08	481.41914776	752.14847876	781.58323065	15.75180968	-0.03529504	-0.37968326
0.0331	6.9262	2.693e-05	0.0	0.0	0.0	0.00202604	0.0	0.0	3e-08	481.80525693	752.09676425	781.4737867	15.72289812	-0.0354974	-0.37959731
0.0332	6.94438	2.748e-05	0.0	0.0	0.0	0.0020255	0.0	0.0	3e-08	482.19057717	752.04472219	781.36454126	15.69403969	-0.03569193	-0.37951152
0.0333	6.96255	2.803e-05	0.0	0.0	0.0	0.00202494	0.0	0.0	3e-08	482.57511019	751.9923625	781.25549392	15.6652343	-0.03587874	-0.37942588
0.0334	6.9807	2.859e-05	0.0	0.0	0.0	0.00202438	0.0	0.0	3e-08	482.95885768	751.93969492	781.14664427	15.63648183	-0.03605793	-0.3793404
0.0335	6.99884	2.915e-05	0.0	0.0	0.0	0.00202382	0.0	0.0	3e-08	483.34182134	751.88672909	781.03799189	15.6077822	-0.0362296	-0.37925507
0.0336	7.01695	2.973e-05	0.0	0.0	0.0	0.00202324	0.0	0.0	3e-08	483.72400284	751.83347449	780.92953637	15.5791353	-0.03639385	-0.3791699
0.0337	7.03505	3.032e-05	0.0	0.0	0.0	0.00202265	0.0	0.0	3e-08	484.10540386	751.7799405	780.82127731	15.55054104	-0.03655075	-0.37908488
0.0338	7.05313	3.092e-05	0.0	0.0	0.0	0.00202205	0.0	0.0	3e-08	484.48602608	751.72613636	780.71321429	15.52199932	-0.0367004	-0.37900002
0.0339	7.0712	3.152e-05	0.0	0.0	0.0	0.00202145	0.0	0.0	3e-08	484.86587118	751.67207122	780.60534691	15.49351003	-0.03684286	-0.37891531
0.034	7.08924	3.214e-05	0.0	0.0	0.0	0.00202083	0.0	0.0	3e-08	485.24494081	751.61775415	780.49767476	15.46507308	-0.0369782	-0.37883075
0.0341	7.10727	3.276e-05	0.0	0.0	0.0	0.0020202	0.0	0.0	3e-08	485.62323663	751.56319409	780.39019744	15.43668836	-0.03710649	-0.37874635
0.0342	7.12529	3.34e-05	0.0	0.0	0.0	0.00201957	0.0	0.0	3e-08	486.00076034	751.50838547	780.2829146	15.40835873	-0.0372541	-0.37866209
0.0343	7.14328	3.404e-05	0.0	0.0	0.0	0.00201892	0.0	0.0	3e-08	486.3775136	751.45332587	780.17582589	15.38007902	-0.03737596	-0.37857799
0.0344	7.16126	3.47e-05	0.0	0.0	0.0	0.00201827	0.0	0.0	3e-08	486.75349803	751.3980389	780.06893085	15.35185136	-0.03749197	-0.37849405
0.0345	7.17922	3.536e-05	0.0	0.0	0.0	0.0020176	0.0	0.0	4e-08	487.12871527	751.34253177	779.96222908	15.32367565	-0.03760224	-0.37841025
0.0346	7.19716	3.604e-05	0.0	0.0	0.0	0.00201692	0.0	0.0	4e-08	487.50316696	751.28681154	779.85572019	15.29555179	-0.0377069	-0.37832661
0.0347	7.21508	3.673e-05	0.0	0.0	0.0	0.00201624	0.0	0.0	4e-08	487.87685473	751.23088513	779.74940378	15.2674797	-0.03780603	-0.37824311
0.0348	7.23299	3.742e-05	0.0	0.0	0.0	0.00201554	0.0	0.0	4e-08	488.24978021	751.17475929	779.64327947	15.23945928	-0.03789976	-0.37815977
0.0349	7.25088	3.813e-05	0.0	0.0	0.0	0.00201483	0.0	0.0	4e-08	488.62194503	751.11844064	779.53734687	15.21149044	-0.03798819	-0.37807658
0.035	7.26875	3.885e-05	0.0	0.0	0.0	0.00201411	0.0	0.0	4e-08	488.9933508	751.06193568	779.43160558	15.18357307	-0.03807141	-0.37799354
0.0351	7.28661	3.958e-05	0.0	0.0	0.0	0.00201338	0.0	0.0	4e-08	489.36399914	751.00525074	779.32605523	15.15570709	-0.03814952	-0.37791065
0.0352	7.30445	4.032e-05	0.0	0.0	0.0	0.00201264	0.0	0.0	4e-08	489.73389166	750.94839206	779.22069543	15.1278924	-0.0382226	-0.37782791
0.0353	7.32227	4.107e-05	0.0	0.0	0.0	0.00201189	0.0	0.0	4e-08	490.10302997	750.89136573	779.11552579	15.10012891	-0.03829076	-0.37774531
0.0354	7.34007	4.183e-05	0.0	0.0	0.0	0.00201113	0.0	0.0	4e-08	490.47141565	750.83417776	779.01054594	15.07241651	-0.03835407	-0.37766287
0.0355	7.35785	4.26e-05	0.0	0.0	0.0	0.00201035	0.0	0.0	4e-08	490.83905032	750.776834	778.90575548	15.04475512	-0.03841261	-0.37758058
0.0356	7.37562	4.339e-05	0.0	0.0	0.0	0.00200957	0.0	0.0	4e-08	491.20593557	750.71934023	778.80115405	15.01714464	-0.03846646	-0.37749843
0.0357	7.39337	4.419e-05	0.0	0.0	0.0	0.00200877	0.0	0.0	4e-08	491.57207299	750.66169694	778.69674128	14.9895855	-0.03852129	-0.37741643
0.0358	7.4111	4.499e-05	0.0	0.0	0.0	0.00200796	0.0	0.0	5e-08	491.93746416	750.60391188	778.5925168	14.96207669	-0.03856751	-0.37733458
0.0359	7.42882	4.581e-05	0.0	0.0	0.0	0.00200714	0.0	0.0	5e-08	492.30211065	750.54599139	778.48848021	14.93461853	-0.03860946	-0.37725288
0.036	7.44652	4.665e-05	0.0	0.0	0.0	0.00200631	0.0	0.0	5e-08	492.66601405	750.48794059	778.38463114	14.9072109	-0.03864722	-0.37717132
0.0361	7.4642	4.749e-05	0.0	0.0	0.0	0.00200546	0.0	0.0	5e-08	493.02917592	750.42976446	778.28096923	14.87985373	-0.03868087	-0.37708992
0.0362	7.48186	4.835e-05	0.0	0.0	0.0	0.0020046	0.0	0.0	5e-08	493.39159782	750.37146792	778.17749409	14.85254691	-0.03871047	-0.37700865
0.0363	7.4995	4.921e-05	0.0	0.0	0.0	0.00200374	0.0	0.0	5e-08	493.75328132	750.31305576	778.07420537	14.82529036	-0.0387361	-0.37692754
0.0364	7.51713	5.009e-05	0.0	0.0	0.0	0.00200285	0.0	0.0	5e-08	494.11422796	750.2545327	777.97110268	14.79808396	-0.03875782	-0.37684657
0.0365	7.53474	5.099e-05	0.0	0.0	0.0	0.00200196	0.0	0.0	5e-08	494.47443931	750.19590337	777.86818567	14.77092764	-0.0387757	-0.37676574
0.0366	7.55233	5.189e-05	0.0	0.0	0.0	0.00200105	0.0	0.0	5e-08	494.83391691	750.1371723	777.76545395	14.74382129	-0.03878979	-0.37668507
0.0367	7.56991	5.281e-05	0.0	0.0	0.0	0.00200013	0.0	0.0	5e-08	495.1926623	750.07834396	777.66290718	14.71676482	-0.03880016	-0.37660453
0.0368	7.58746	5.374e-05	0.0	0.0	0.0	0.0019992	0.0	0.0	5e-08	495.55067703	750.01942275	777.56054497	14.68975814	-0.03880686	-0.37652415
0.0369	7.605	5.469e-05	0.0	0.0	0.0	0.00199826	0.0	0.0	5e-08	495.90796261	749.96041297	777.45836698	14.66280114	-0.03880993	-0.3764439
0.037	7.62252	5.565e-05	0.0	0.0	0.0	0.0019973	0.0	0.0	6e-08	496.26452059	749.90131889	777.35637282	14.63589373	-0.03880943	-0.3763638
0.0371	7.64003	5.662e-05	0.0	0.0	0.0	0.00199633	0.0	0.0	6e-08	496.6203525	749.84214412	777.25456216	14.60903601	-0.03880838	-0.37628385
0.0372	7.65751	5.76e-05	0.0	0.0	0.0	0.00199534	0.0	0.0	6e-08	496.97545986	749.78288963	777.15293463	14.58222755	-0.03880175	-0.37620404
0.0373	7.67498	5.86e-05	0.0	0.0	0.0	0.00199434	0.0	0.0	6e-08	497.32984418	749.72356203	777.05148986	14.5554684	-0.0387918	-0.37612437
0.0374	7.69243	5.961e-05	0.0	0.0	0.0	0.00199333	0.0	0.0	6e-08	497.68350697	749.6641652	776.95022751	14.52875847	-0.03877857	-0.37604485
0.0375	7.70986	6.063e-05	0.0	0.0	0.0	0.0019923	0.0	0.0	6e-08	498.03644975	749.60470292	776.8491472	14.50209766	-0.03876211	-0.37596546
0.0376	7.72728	6.167e-05	0.0	0.0	0.0	0.00199126	0.0	0.0	6e-08	498.38867401	749.54517897	776.74824858	14.47548587	-0.03874245	-0.37588623
0.0377	7.74468	6.272e-05	0.0	0.0	0.0	0.00199021	0.0	0.0	6e-08	498.74018126	749.48559705	776.6475313	14.44892301	-0.03871964	-0.37580713
0.0378	7.76206	6.379e-05	0.0	0.0	0.0	0.00198914	0.0	0.0	6e-08	499.090973	749.4259608	776.54699501	14.42240898	-0.0386937	-0.37572818
0.0379	7.77942	6.487e-05	0.0	0.0	0.0	0.00198806	0.0	0.0	6e-08	499.44105071	749.36627384	776.44663934	14.39594368	-0.03866466	-0.37564936
0.038	7.79676	6.597e-05	0.0	0.0	0.0	0.00198697	0.0	0.0	7e-08	499.79041588	749.30653976	776.34646394	14.36952703	-0.03863257	-0.37557069
0.0381	7.81409	6.708e-05	0.0	0.0	0.0	0.00198585	0.0	0.0	7e-08	500.13906999	749.24676209	776.24646847	14.34315892	-0.03859743	-0.37549216
0.0382	7.8314	6.82e-05	0.0	0.0	0.0	0.00198473	0.0	0.0	7e-08	500.48701454	749.18694434	776.14665257	14.31683925	-0.03855928	-0.37541378
0.0383	7.84869	6.934e-05	0.0	0.0	0.0	0.00198359	0.0	0.0	7e-08	500.83425098	749.12709	776.04701589	14.29056793	-0.03851814	-0.37533553
0.0384	7.86596	7.049e-05	0.0	0.0	0.0	0.00198243	0.0	0.0	7e-08	501.18078079	749.06720253	775.94755807	14.26434487	-0.03847402	-0.37525742
0.0385	7.88322	7.166e-05	0.0	0.0	0.0	0.00198127	0.0	0.0	7e-08	501.52660544	749.00728536	775.84827878	14.23816996	-0.03842693	-0.37517946
0.0386	7.90046	7.284e-05	0.0	0.0	0.0	0.00198008	0.0	0.0	7e-08	501.87172641	748.94733557	775.74917768	14.21204404	-0.03838677	-0.37510163
0.0387	7.91768	7.404e-05	0.0	0.0	0.0	0.00197888	0.0	0.0	7e-08	502.21614515	748.88735433	775.65025446	14.18596542	-0.03833659	-0.37502394
0.0388	7.93488	7.526e-05	0.0	0.0	0.0	0.00197767	0.0	0.0	8e-08	502.55986313	748.82734964	775.55150872	14.1599347	-0.03828386	-0.37494639
0.0389	7.95206	7.649e-05	0.0	0.0	0.0	0.00197644	0.0	0.0	8e-08	502.90288177	748.76732437	775.45294014	14.13395178	-0.03822861	-0.37486898
0.039	7.96923	7.773e-05	0.0	0.0	0.0	0.00197519	0.0	0.0	8e-08	503.24520254	748.70728134	775.35454836	14.10801658	-0.03817089	-0.37479171
0.0391	7.98638	7.899e-05	0.0	0.0	0.0	0.00197393	0.0	0.0	8e-08	503.58682688	748.64722332	775.25633305	14.082129	-0.03811071	-0.37471458
0.0392	8.00351	8.027e-05	0.0	0.0	0.0	0.00197265	0.0	0.0	8e-08	503.92775623	748.58715307	775.15829387	14.05628895	-0.0380481	-0.37463759
0.0393	8.02062	8.156e-05	0.0	0.0	0.0	0.00197136	0.0	0.0	8e-08	504.26799202	748.52707329	775.06043047	14.03049633	-0.0379831	-0.37456073
0.0394	8.03772	8.287e-05	0.0	0.0	0.0	0.00197005	0.0	0.0	8e-08	504.60753568	748.46698669	774.96274252	14.00475104	-0.03791571	-0.37448402
0.0395	8.0548	8.419e-05	0.0	0.0	0.0	0.00196872	0.0	0.0	8e-08	504.94638865	748.4068959	774.86522967	13.97905299	-0.03784597	-0.37440744
0.0396	8.07185	8.553e-05	0.0	0.0	0.0	0.00196738	0.0	0.0	9e-08	505.28455236	748.34680357	774.76789159	13.95340209	-0.0377739	-0.374331
0.0397	8.0889	8.689e-05	0.0	0.0	0.0	0.00196602	0.0	0.0	9e-08	505.62202821	748.28671231	774.67072794	13.92779825	-0.0376995	-0.37425469
0.0398	8.10592	8.826e-05	0.0	0.0	0.0	0.00196465	0.0	0.0	9e-08	505.95881763	748.2266247	774.57373838	13.90224137	-0.03762281	-0.37417852
0.0399	8.12293	8.965e-05	0.0	0.0	0.0	0.00196326	0.0	0.0	9e-08	506.29492203	748.16654333	774.47692258	13.87673134	-0.03754382	-0.37410249
0.04	8.13991	9.106e-05	0.0	0.0	0.0	0.00196185	0.0	0.0	9e-08	506.63034282	748.10647075	774.38028021	13.85126809	-0.03746257	-0.3740266
0.0401	8.15688	9.248e-05	0.0	0.0	0.0	0.00196042	0.0	0.0	9e-08	506.96508144	748.04639863	774.28381097	13.82585249	-0.03738938	-0.37395083
0.0402	8.17383	9.392e-05	0.0	0.0	0.0	0.00195898	0.0	0.0	9e-08	507.29913927	747.98633557	774.18751451	13.80048275	-0.03730639	-0.37387521
0.0403	8.19077	9.538e-05	0.0	0.0	0.0	0.00195752	0.0	0.0	1e-07	507.63251771	747.9262849	774.09139049	13.77515955	-0.03722153	-0.37379972
0.0404	8.20768	9.685e-05	0.0	0.0	0.0	0.00195605	0.0	0.0	1e-07	507.96521815	747.86624861	773.99543858	13.74988277	-0.03713484	-0.37372437
0.0405	8.22458	9.834e-05	0.0	0.0	0.0	0.00195455	0.0	0.0	1e-07	508.29724199	747.80622867	773.89965846	13.72465233	-0.03704634	-0.37364915
0.0406	8.24146	9.985e-05	0.0	0.0	0.0	0.00195304	0.0	0.0	1e-07	508.62859062	747.74622698	773.80404978	13.69946814	-0.03695607	-0.37357406
0.0407	8.25832	0.00010138	0.0	0.0	0.0	0.00195152	0.0	0.0	1e-07	508.95926542	747.68624543	773.70861223	13.67433011	-0.03686406	-0.37349912
0.0408	8.27517	0.00010292	0.0	0.0	0.0	0.00194997	0.0	0.0	1e-07	509.28926777	747.62628585	773.61334548	13.64923814	-0.03677034	-0.3734243
0.0409	8.29199	0.00010449	0.0	0.0	0.0	0.00194841	0.0	0.0	1e-07	509.61859906	747.56635006	773.51824921	13.62419214	-0.03667492	-0.37334962
0.041	8.3088	0.00010607	0.0	0.0	0.0	0.00194683	0.0	0.0	1.1e-07	509.94726066	747.50643982	773.42332308	13.59919203	-0.03657785	-0.37327507
0.0411	8.32559	0.00010766	0.0	0.0	0.0	0.00194523	0.0	0.0	1.1e-07	510.27525393	747.4465569	773.32856678	13.57423771	-0.03647915	-0.37320066
0.0412	8.34236	0.00010928	0.0	0.0	0.0	0.00194361	0.0	0.0	1.1e-07	510.60258026	747.38670298	773.23397998	13.54932909	-0.03637884	-0.37312637
0.0413	8.35912	0.00011091	0.0	0.0	0.0	0.00194197	0.0	0.0	1.1e-07	510.92924099	747.32687977	773.13956236	13.52446608	-0.03627695	-0.37305223
0.0414	8.37585	0.00011257	0.0	0.0	0.0	0.00194032	0.0	0.0	1.1e-07	511.25523751	747.26708891	773.0453136	13.49964859	-0.0361735	-0.37297821
0.0415	8.39257	0.00011424	0.0	0.0	0.0	0.00193865	0.0	0.0	1.1e-07	511.58057116	747.20733115	772.95123337	13.47487668	-0.0360713	-0.37290433
0.0416	8.40927	0.00011592	0.0	0.0	0.0	0.00193696	0.0	0.0	1.2e-07	511.90524331	747.14760551	772.85732139	13.45015	-0.03596562	-0.37283057
0.0417	8.42595	0.00011763	0.0	0.0	0.0	0.00193525	0.0	0.0	1.2e-07	512.2292553	747.08791584	772.7635773	13.42546857	-0.03585856	-0.37275695
0.0418	8.44262	0.00011936	0.0	0.0	0.0	0.00193352	0.0	0.0	1.2e-07	512.55260849	747.02826353	772.6700008	13.4008323	-0.03575014	-0.37268347
0.0419	8.45926	0.0001211	0.0	0.0	0.0	0.00193177	0.0	0.0	1.2e-07	512.87530422	746.96864994	772.57659156	13.37624111	-0.0356404	-0.37261011
0.042	8.47589	0.00012287	0.0	0.0	0.0	0.00193001	0.0	0.0	1.2e-07	513.19734383	746.9090764	772.48334928	13.3516949	-0.03552937	-0.37253688
0.0421	8.4925	0.00012465	0.0	0.0	0.0	0.00192822	0.0	0.0	1.2e-07	513.51872867	746.84954421	772.39027363	13.32719358	-0.03541706	-0.37246379
0.0422	8.50909	0.00012645	0.0	0.0	0.0	0.00192642	0.0	0.0	1.3e-07	513.83946006	746.79005463	772.2973643	13.30273706	-0.03530351	-0.37239082
0.0423	8.52566	0.00012827	0.0	0.0	0.0	0.00192459	0.0	0.0	1.3e-07	514.15953934	746.7306089	772.20462099	13.27832526	-0.03518874	-0.37231799
0.0424	8.54222	0.00013011	0.0	0.0	0.0	0.00192275	0.0	0.0	1.3e-07	514.47896784	746.67120823	772.11204336	13.25395808	-0.03507278	-0.37224529
0.0425	8.55875	0.00013197	0.0	0.0	0.0	0.00192089	0.0	0.0	1.3e-07	514.7977469	746.61185379	772.01963112	13.22963544	-0.03495564	-0.37217271
0.0426	8.57527	0.00013385	0.0	0.0	0.0	0.00191901	0.0	0.0	1.3e-07	515.11587782	746.55254676	771.92738395	13.20535724	-0.03483735	-0.37210027
0.0427	8.59177	0.00013575	0.0	0.0	0.0	0.00191711	0.0	0.0	1.4e-07	515.43336194	746.49328825	771.83530154	13.1811234	-0.03471793	-0.37202795
0.0428	8.60825	0.00013767	0.0	0.0	0.0	0.00191519	0.0	0.0	1.4e-07	515.75020057	746.43407937	771.74338357	13.15693382	-0.03459741	-0.37195577
0.0429	8.62472	0.00013961	0.0	0.0	0.0	0.00191325	0.0	0.0	1.4e-07	516.06639503	746.37492121	771.65162975	13.13278843	-0.0344758	-0.37188371
0.043	8.64116	0.00014157	0.0	0.0	0.0	0.00191129	0.0	0.0	1.4e-07	516.38194662	746.31581501	771.56003976	13.1086869	-0.0343528	-0.37181178
0.0431	8.65759	0.00014355	0.0	0.0	0.0	0.00190931	0.0	0.0	1.4e-07	516.69685667	746.25676181	771.46861329	13.08462953	-0.03422899	-0.37173998
0.0432	8.674	0.00014555	0.0	0.0	0.0	0.00190731	0.0	0.0	1.5e-07	517.01112646	746.19776254	771.37735004	13.06061606	-0.03410413	-0.37166831
0.0433	8.69039	0.00014756	0.0	0.0	0.0	0.00190528	0.0	0.0	1.5e-07	517.32475732	746.13881822	771.2862497	13.0366464	-0.03397826	-0.37159677
0.0434	8.70676	0.0001496	0.0	0.0	0.0	0.00190324	0.0	0.0	1.5e-07	517.63775053	746.07992984	771.19531196	13.01272047	-0.03385137	-0.37152535
0.0435	8.72311	0.00015166	0.0	0.0	0.0	0.00190118	0.0	0.0	1.5e-07	517.9501074	746.02109837	771.10453653	12.98883818	-0.0337235	-0.37145406
0.0436	8.73945	0.00015374	0.0	0.0	0.0	0.0018991	0.0	0.0	1.5e-07	518.26182922	745.96232479	771.01392308	12.96499943	-0.03359465	-0.3713829
0.0437	8.75577	0.00015584	0.0	0.0	0.0	0.001897	0.0	0.0	1.6e-07	518.57291728	745.90361003	770.92347133	12.94120414	-0.03346484	-0.37131187
0.0438	8.77207	0.00015796	0.0	0.0	0.0	0.00189487	0.0	0.0	1.6e-07	518.88337287	745.84495504	770.83318097	12.91745222	-0.03333408	-0.37124096
0.0439	8.78835	0.0001601	0.0	0.0	0.0	0.00189273	0.0	0.0	1.6e-07	519.19319729	745.78636074	770.7430517	12.89374357	-0.03320238	-0.37117018
0.044	8.80461	0.00016227	0.0	0.0	0.0	0.00189057	0.0	0.0	1.6e-07	519.5023918	745.72782803	770.65308321	12.87007812	-0.03306976	-0.37109952
0.0441	8.82085	0.00016445	0.0	0.0	0.0	0.00188838	0.0	0.0	1.6e-07	519.8109577	745.66935782	770.56327521	12.84645577	-0.03293623	-0.371029
0.0442	8.83708	0.00016665	0.0	0.0	0.0	0.00188618	0.0	0.0	1.7e-07	520.11889625	745.610951	770.47362739	12.82287643	-0.03280179	-0.37095859
0.0443	8.85329	0.00016888	0.0	0.0	0.0	0.00188395	0.0	0.0	1.7e-07	520.42620875	745.55260845	770.38413946	12.79934002	-0.03266647	-0.37088831
0.0444	8.86948	0.00017112	0.0	0.0	0.0	0.0018817	0.0	0.0	1.7e-07	520.73289645	745.49433105	770.29481111	12.77584641	-0.03253093	-0.37081816
0.0445	8.88565	0.00017339	0.0	0.0	0.0	0.00187943	0.0	0.0	1.7e-07	521.03896064	745.4361179	770.20564206	12.75239554	-0.03239457	-0.37074814
0.0446	8.9018	0.00017568	0.0	0.0	0.0	0.00187714	0.0	0.0	1.8e-07	521.34440257	745.37797104	770.116632	12.72898735	-0.032257	-0.37067823
0.0447	8.91793	0.00017799	0.0	0.0	0.0	0.00187483	0.0	0.0	1.8e-07	521.64922352	745.31989133	770.02778064	12.70562173	-0.03211861	-0.37060846
0.0448	8.93405	0.00018032	0.0	0.0	0.0	0.00187249	0.0	0.0	1.8e-07	521.95342474	745.26187953	769.93908768	12.68229859	-0.03197943	-0.3705388
0.0449	8.95014	0.00018267	0.0	0.0	0.0	0.00187014	0.0	0.0	1.8e-07	522.2570075	745.20393643	769.85055283	12.65901784	-0.03183946	-0.37046927
0.045	8.96622	0.00018504	0.0	0.0	0.0	0.00186776	0.0	0.0	1.9e-07	522.55997305	745.14606277	769.76217579	12.6357794	-0.03169871	-0.37039987
0.0451	8.98228	0.00018744	0.0	0.0	0.0	0.00186537	0.0	0.0	1.9e-07	522.86232265	745.08825932	769.67395627	12.61258317	-0.03155719	-0.37033059
0.0452	8.99832	0.00018986	0.0	0.0	0.0	0.00186295	0.0	0.0	1.9e-07	523.16405756	745.03052682	769.58589398	12.58942907	-0.03141491	-0.37026143
0.0453	9.01435	0.00019229	0.0	0.0	0.0	0.00186051	0.0	0.0	1.9e-07	523.46517902	744.97286603	769.49798861	12.56631701	-0.03127187	-0.3701924
0.0454	9.03035	0.00019475	0.0	0.0	0.0	0.00185804	0.0	0.0	1.9e-07	523.76568827	744.91527767	769.41023989	12.5432469	-0.03112807	-0.37012348
0.0455	9.04634	0.00019724	0.0	0.0	0.0	0.00185556	0.0	0.0	2e-07	524.06558658	744.8577625	769.32264752	12.52021866	-0.03098354	-0.3700547
0.0456	9.06231	0.00019974	0.0	0.0	0.0	0.00185305	0.0	0.0	2e-07	524.36487517	744.80032124	769.23521121	12.49723219	-0.03083827	-0.36998603
0.0457	9.07825	0.00020227	0.0	0.0	0.0	0.00185052	0.0	0.0	2e-07	524.66355529	744.74295463	769.14793066	12.47428741	-0.03069226	-0.36991749
0.0458	9.09419	0.00020481	0.0	0.0	0.0	0.00184797	0.0	0.0	2.1e-07	524.96162819	744.68566341	769.0608056	12.45138423	-0.03054552	-0.36984906
0.0459	9.1101	0.00020738	0.0	0.0	0.0	0.0018454	0.0	0.0	2.1e-07	525.25909508	744.62844711	768.97383573	12.42852266	-0.03040075	-0.36978076
0.046	9.12599	0.00020997	0.0	0.0	0.0	0.00184281	0.0	0.0	2.1e-07	525.55595721	744.57130444	768.88702079	12.40570245	-0.03025334	-0.36971258
0.0461	9.14187	0.00021259	0.0	0.0	0.0	0.00184019	0.0	0.0	2.1e-07	525.85221581	744.51423816	768.80036046	12.38292358	-0.03010532	-0.36964453
0.0462	9.15772	0.00021522	0.0	0.0	0.0	0.00183755	0.0	0.0	2.2e-07	526.1478721	744.45724884	768.71385447	12.36018597	-0.0299567	-0.36957659
0.0463	9.17356	0.00021788	0.0	0.0	0.0	0.00183489	0.0	0.0	2.2e-07	526.44292733	744.40033704	768.62750253	12.33748952	-0.02980749	-0.36950878
0.0464	9.18938	0.00022056	0.0	0.0	0.0	0.00183221	0.0	0.0	2.2e-07	526.7373827	744.34350333	768.54130436	12.31483416	-0.0296577	-0.36944108
0.0465	9.20518	0.00022326	0.0	0.0	0.0	0.0018295	0.0	0.0	2.2e-07	527.03123944	744.28674825	768.45525966	12.29221979	-0.02950734	-0.36937351
0.0466	9.22096	0.00022599	0.0	0.0	0.0	0.00182678	0.0	0.0	2.3e-07	527.32449878	744.23007236	768.36936817	12.26964633	-0.02935641	-0.36930606
0.0467	9.23672	0.00022873	0.0	0.0	0.0	0.00182403	0.0	0.0	2.3e-07	527.61716193	744.17347617	768.28362959	12.24711369	-0.02920493	-0.36923872
0.0468	9.25247	0.0002315	1e-08	0.0	0.0	0.00182126	0.0	0.0	2.3e-07	527.90923011	744.11696023	768.19804365	12.22462178	-0.02905289	-0.36917151
0.0469	9.26819	0.00023429	1e-08	0.0	0.0	0.00181846	0.0	0.0	2.3e-07	528.20070453	744.06052506	768.11261005	12.20217052	-0.02890032	-0.36910442
0.047	9.2839	0.00023711	1e-08	0.0	0.0	0.00181564	0.0	0.0	2.4e-07	528.4915864	744.00417118	768.02732853	12.17975983	-0.02874722	-0.36903744
0.0471	9.29959	0.00023994	1e-08	0.0	0.0	0.00181281	0.0	0.0	2.4e-07	528.78187694	743.94789911	767.9421988	12.15738961	-0.02859359	-0.36897059
0.0472	9.31526	0.0002428	1e-08	0.0	0.0	0.00180994	0.0	0.0	2.4e-07	529.07157735	743.89170934	767.85722058	12.13505977	-0.02843944	-0.36890385
0.0473	9.33091	0.00024568	1e-08	0.0	0.0	0.00180706	0.0	0.0	2.5e-07	529.36068884	743.83560239	767.77239359	12.11277025	-0.02828478	-0.36883724
0.0474	9.34654	0.00024859	1e-08	0.0	0.0	0.00180415	0.0	0.0	2.5e-07	529.6492126	743.77957701	767.68771757	12.09052093	-0.02813144	-0.36877074
0.0475	9.36216	0.00025151	1e-08	0.0	0.0	0.00180122	0.0	0.0	2.5e-07	529.93714984	743.72363401	767.60319223	12.06831175	-0.02797628	-0.36870436
0.0476	9.37775	0.00025446	1e-08	0.0	0.0	0.00179827	0.0	0.0	2.5e-07	530.22450176	743.6677745	767.51881729	12.04614261	-0.02782069	-0.3686381
0.0477	9.39333	0.00025743	1e-08	0.0	0.0	0.0017953	0.0	0.0	2.6e-07	530.51126955	743.61199884	767.43459248	12.02401343	-0.02766469	-0.36857195
0.0478	9.40888	0.00026043	1e-08	0.0	0.0	0.0017923	0.0	0.0	2.6e-07	530.79745442	743.55630741	767.35051752	12.00192413	-0.02750828	-0.36850593
0.0479	9.42442	0.00026344	1e-08	0.0	0.0	0.00178928	0.0	0.0	2.6e-07	531.08305756	743.50070059	767.26659214	11.97987461	-0.02735148	-0.36844002
0.048	9.43994	0.00026648	1e-08	0.0	0.0	0.00178624	0.0	0.0	2.7e-07	531.36808015	743.44517871	767.18281606	11.9578648	-0.02719429	-0.36837423
0.0481	9.45544	0.00026954	1e-08	0.0	0.0	0.00178318	0.0	0.0	2.7e-07	531.65252339	743.38974212	767.09918901	11.9358946	-0.02703672	-0.36830855
0.0482	9.47093	0.00027262	1e-08	0.0	0.0	0.00178009	1e-08	0.0	2.7e-07	531.93638847	743.33439115	767.01571072	11.91396393	-0.02687879	-0.36824299
0.0483	9.48639	0.00027573	1e-08	0.0	0.0	0.00177698	1e-08	0.0	2.8e-07	532.21967658	743.27912614	766.93238092	11.8920727	-0.0267205	-0.36817755
0.0484	9.50183	0.00027886	1e-08	0.0	0.0	0.00177385	1e-08	0.0	2.8e-07	532.50238889	743.22394739	766.84919933	11.87022084	-0.02656186	-0.36811223
0.0485	9.51726	0.00028201	1e-08	0.0	0.0	0.00177069	1e-08	0.0	2.8e-07	532.78452659	743.16885521	766.76616568	11.84840825	-0.02640289	-0.36804702
0.0486	9.53267	0.00028518	1e-08	0.0	0.0	0.00176752	1e-08	0.0	2.9e-07	533.06609086	743.11384991	766.68327971	11.82663485	-0.02624358	-0.36798193
0.0487	9.54805	0.00028838	1e-08	0.0	0.0	0.00176432	1e-08	0.0	2.9e-07	533.34708289	743.05893178	766.60054114	11.80490056	-0.02608395	-0.36791695
0.0488	9.56342	0.0002916	1e-08	0.0	0.0	0.00176109	1e-08	0.0	2.9e-07	533.62750384	743.00410107	766.5179497	11.78320512	-0.02592398	-0.36785209
0.0489	9.57877	0.00029484	1e-08	0.0	0.0	0.00175785	1e-08	0.0	3e-07	533.90735487	742.94935777	766.43550514	11.76154873	-0.02576372	-0.36778734
0.049	9.5941	0.0002981	1e-08	0.0	0.0	0.00175458	1e-08	0.0	3e-07	534.18663716	742.89470235	766.35320717	11.73993119	-0.02560317	-0.36772271
0.0491	9.60941	0.00030139	1e-08	0.0	0.0	0.00175129	1e-08	0.0	3e-07	534.4653519	742.84013508	766.27105554	11.7183524	-0.02544232	-0.36765819
0.0492	9.62471	0.00030469	1e-08	0.0	0.0	0.00174798	1e-08	0.0	3.1e-07	534.74350024	742.78565619	766.18904997	11.69681229	-0.02528119	-0.36759379
0.0493	9.63998	0.00030802	1e-08	0.0	0.0	0.00174465	1e-08	0.0	3.1e-07	535.02108337	742.73126591	766.10719021	11.67531076	-0.02511979	-0.36752951
0.0494	9.65524	0.00031138	1e-08	0.0	0.0	0.00174129	1e-08	0.0	3.1e-07	535.29810244	742.67696446	766.02547598	11.65384773	-0.02495811	-0.36746533
0.0495	9.67047	0.00031475	1e-08	0.0	0.0	0.00173791	1e-08	0.0	3.2e-07	535.57455861	742.62275206	765.94390702	11.63242312	-0.02479618	-0.36740128
0.0496	9.68569	0.00031815	1e-08	0.0	0.0	0.00173451	1e-08	0.0	3.2e-07	535.85045306	742.56862891	765.86248307	11.61103685	-0.02463399	-0.36733733
0.0497	9.70089	0.00032157	1e-08	0.0	0.0	0.00173109	1e-08	0.0	3.2e-07	536.12578694	742.51459522	765.78120387	11.58968882	-0.02447155	-0.3672735
0.0498	9.71607	0.00032501	1e-08	0.0	0.0	0.00172764	1e-08	0.0	3.3e-07	536.40056141	742.46065117	765.70006915	11.56837895	-0.02430888	-0.36720978
0.0499	9.73123	0.00032848	1e-08	0.0	0.0	0.00172417	1e-08	0.0	3.3e-07	536.67477763	742.40679696	765.61907865	11.54710716	-0.02414596	-0.36714618
0.05	9.74637	0.00033196	1e-08	0.0	0.0	0.00172068	1e-08	0.0	3.3e-07	536.94843675	742.35303276	765.53823211	11.52587337	-0.02398283	-0.36708269
0.05009	9.76149	0.00033547	1e-08	0.0	0.0	0.00171717	1e-08	0.0	3.4e-07	537.22153994	742.29935874	765.45752927	11.50467748	-0.02381946	-0.36701931
0.05019	9.7766	0.000339	1e-08	0.0	0.0	0.00171364	1e-08	0.0	3.4e-07	537.49408834	742.24577508	765.37696987	11.48351942	-0.02365589	-0.36695604
0.05029	9.79168	0.00034255	1e-08	0.0	0.0	0.00171008	1e-08	0.0	3.4e-07	537.76608309	742.19228194	765.29655365	11.4623989	-0.02349179	-0.36689289
0.05039	9.80674	0.00034613	1e-08	0.0	0.0	0.0017065	1e-08	0.0	3.5e-07	538.03752532	742.13887952	765.21628035	11.44131617	-0.02332771	-0.36682985
0.05049	9.82179	0.00034972	1e-08	0.0	0.0	0.0017029	1e-08	0.0	3.5e-07	538.30841621	742.08556793	765.13614971	11.42027101	-0.02316342	-0.36676692
0.05059	9.83682	0.00035334	1e-08	0.0	0.0	0.00169928	1e-08	0.0	3.5e-07	538.57875689	742.03234731	765.05616147	11.39926333	-0.02299892	-0.3667041
0.05069	9.85182	0.00035698	1e-08	0.0	0.0	0.00169564	1e-08	0.0	3.6e-07	538.84854851	741.9792178	764.97631539	11.37829304	-0.02283422	-0.3666414
0.05079	9.86681	0.00036064	1e-08	0.0	0.0	0.00169197	1e-08	0.0	3.6e-07	539.11779221	741.92617953	764.89661119	11.35736005	-0.02266932	-0.3665788
0.05089	9.88178	0.00036432	2e-08	0.0	0.0	0.00168829	1e-08	0.0	3.6e-07	539.38648914	741.87323263	764.81704864	11.33646429	-0.02250422	-0.36651632
0.05099	9.89673	0.00036803	2e-08	0.0	0.0	0.00168458	1e-08	0.0	3.7e-07	539.65464043	741.82037722	764.73762746	11.31560567	-0.02233893	-0.36645395
0.05109	9.91166	0.00037175	2e-08	0.0	0.0	0.00168085	1e-08	0.0	3.7e-07	539.92224722	741.76761342	764.65834741	11.29478411	-0.02217345	-0.36639169
0.05119	9.92657	0.0003755	2e-08	0.0	0.0	0.0016771	1e-08	0.0	3.8e-07	540.18931065	741.71494134	764.57920823	11.27399951	-0.02200779	-0.36632954
0.05129	9.94147	0.00037927	2e-08	0.0	0.0	0.00167332	1e-08	0.0	3.8e-07	540.45583185	741.66236109	764.50020967	11.25325179	-0.02184195	-0.3662675
0.05139	9.95634	0.00038305	2e-08	0.0	0.0	0.00166953	1e-08	0.0	3.8e-07	540.72181195	741.60987277	764.42135148	11.23254088	-0.02167592	-0.36620557
0.05149	9.97119	0.00038687	2e-08	0.0	0.0	0.00166571	1e-08	0.0	3.9e-07	540.98725208	741.55747648	764.34263341	11.21186668	-0.02150972	-0.36614375
0.05159	9.98603	0.0003907	2e-08	0.0	0.0	0.00166188	1e-08	0.0	3.9e-07	541.25215339	741.50517232	764.26405519	11.19122912	-0.02134335	-0.36608204
0.05169	10.00084	0.00039455	2e-08	0.0	0.0	0.00165802	1e-08	0.0	3.9e-07	541.51651698	741.45296038	764.18561659	11.1706281	-0.0211768	-0.36602044
0.05179	10.01564	0.00039842	2e-08	0.0	0.0	0.00165414	1e-08	0.0	4e-07	541.78034396	741.40084016	764.10731735	11.15006342	-0.02101048	-0.36595895
0.05189	10.03042	0.00040232	2e-08	0.0	0.0	0.00165024	1e-08	0.0	4e-07	542.04363547	741.34881197	764.02915723	11.12953521	-0.0208437	-0.36589757
0.05199	10.04517	0.00040623	2e-08	0.0	0.0	0.00164632	2e-08	0.0	4.1e-07	542.30639264	741.296876	763.95113597	11.10904329	-0.02067676	-0.3658363
0.05209	10.05991	0.00041017	2e-08	0.0	0.0	0.00164238	2e-08	0.0	4.1e-07	542.56861658	741.24503231	763.87325332	11.08858758	-0.02050968	-0.36577513
0.05219	10.07463	0.00041412	2e-08	0.0	0.0	0.00163842	2e-08	0.0	4.1e-07	542.83030842	741.19328092	763.79550905	11.06816798	-0.02034245	-0.36571408
0.05229	10.08933	0.0004181	2e-08	0.0	0.0	0.00163444	2e-08	0.0	4.2e-07	543.09146927	741.14162187	763.71790289	11.04778442	-0.02017508	-0.36565313
0.05239	10.10401	0.0004221	2e-08	0.0	0.0	0.00163044	2e-08	0.0	4.2e-07	543.35210026	741.0900552	763.6404346	11.02743681	-0.02000756	-0.36559229
0.05249	10.11867	0.00042611	2e-08	0.0	0.0	0.00162642	2e-08	0.0	4.3e-07	543.61220249	741.03858093	763.56310395	11.00712507	-0.0198399	-0.36553156
0.05259	10.13331	0.00043015	2e-08	0.0	0.0	0.00162238	2e-08	0.0	4.3e-07	543.87177709	740.98719907	763.48591067	10.98684911	-0.0196721	-0.36547094
0.05269	10.14794	0.00043421	2e-08	0.0	0.0	0.00161831	2e-08	0.0	4.3e-07	544.13082515	740.93590963	763.40885453	10.96660884	-0.01950416	-0.36541043
0.05279	10.16254	0.00043828	2e-08	0.0	0.0	0.00161423	2e-08	0.0	4.4e-07	544.3893478	740.88471264	763.33193529	10.9464042	-0.01933609	-0.36535002
0.05289	10.17712	0.00044238	2e-08	0.0	0.0	0.00161013	2e-08	0.0	4.4e-07	544.64734615	740.83360809	763.25515269	10.92623508	-0.01916788	-0.36528972
0.05299	10.19169	0.00044649	2e-08	0.0	0.0	0.00160601	2e-08	0.0	4.5e-07	544.90482129	740.78259597	763.1785065	10.90610141	-0.01899953	-0.36522953
0.05309	10.20623	0.00045063	3e-08	0.0	0.0	0.00160187	2e-08	0.0	4.5e-07	545.16177434	740.73167629	763.10199647	10.88600309	-0.01883105	-0.36516944
0.05319	10.22075	0.00045478	3e-08	0.0	0.0	0.00159771	2e-08	0.0	4.6e-07	545.41820639	740.68084894	763.02562236	10.86594001	-0.01866294	-0.36510946
0.05329	10.23526	0.00045896	3e-08	0.0	0.0	0.00159353	2e-08	0.0	4.6e-07	545.67411851	740.63011312	762.94938394	10.84591215	-0.01849435	-0.36504959
0.05339	10.24975	0.00046315	3e-08	0.0	0.0	0.00158933	2e-08	0.0	4.6e-07	545.92951183	740.57946943	762.87328096	10.8259194	-0.01832564	-0.36498983
0.05349	10.26421	0.00046736	3e-08	0.0	0.0	0.00158511	2e-08	0.0	4.7e-07	546.18438745	740.5289178	762.79731317	10.80596167	-0.01815682	-0.36493017
0.05359	10.27866	0.00047159	3e-08	0.0	0.0	0.00158088	2e-08	0.0	4.7e-07	546.43874647	740.47845816	762.72148035	10.78603888	-0.01798789	-0.36487061
0.05369	10.29309	0.00047584	3e-08	0.0	0.0	0.00157662	2e-08	0.0	4.8e-07	546.69258998	740.42809045	762.64578225	10.76615094	-0.01781886	-0.36481116
0.05379	10.30749	0.00048011	3e-08	0.0	0.0	0.00157235	2e-08	0.0	4.8e-07	546.94591908	740.37781457	762.57021863	10.74629777	-0.01764973	-0.36475182
0.05389	10.32188	0.0004844	3e-08	0.0	0.0	0.00156806	3e-08	0.0	4.8e-07	547.19873485	740.32763045	762.49478926	10.72647929	-0.01748048	-0.36469259
0.05399	10.33625	0.0004887	3e-08	0.0	0.0	0.00156375	3e-08	0.0	4.9e-07	547.4510384	740.27753798	762.41949389	10.70669541	-0.01731114	-0.36463345
0.05409	10.3506	0.00049302	3e-08	0.0	0.0	0.00155942	3e-08	0.0	4.9e-07	547.7028308	740.22753707	762.3443323	10.68694604	-0.0171417	-0.36457443
0.05419	10.36493	0.00049736	3e-08	0.0	0.0	0.00155507	3e-08	0.0	5e-07	547.95411315	740.1776276	762.26930424	10.66723111	-0.01697215	-0.36451551
0.05429	10.37924	0.00050172	3e-08	0.0	0.0	0.00155071	3e-08	0.0	5e-07	548.20488653	740.12780947	762.19440948	10.64755053	-0.01680251	-0.36445669
0.05439	10.39353	0.0005061	3e-08	0.0	0.0	0.00154633	3e-08	0.0	5.1e-07	548.45515204	740.07808255	762.11964779	10.62790421	-0.01663277	-0.36439798
0.05449	10.4078	0.00051049	3e-08	0.0	0.0	0.00154193	3e-08	0.0	5.1e-07	548.70491074	740.02844671	762.04501893	10.60829208	-0.01646293	-0.36433937
0.05459	10.42205	0.0005149	4e-08	0.0	0.0	0.00153751	3e-08	0.0	5.2e-07	548.95416372	739.97890182	761.97052266	10.58871404	-0.01629299	-0.36428086
0.05469	10.43628	0.00051933	4e-08	0.0	0.0	0.00153308	3e-08	0.0	5.2e-07	549.20291204	739.92944763	761.89615876	10.56916994	-0.01612307	-0.36422246
0.05479	10.45049	0.00052377	4e-08	0.0	0.0	0.00152863	3e-08	0.0	5.2e-07	549.45115677	739.88008397	761.82192699	10.54965982	-0.01595297	-0.36416417
0.05489	10.46468	0.00052824	4e-08	0.0	0.0	0.00152416	3e-08	0.0	5.3e-07	549.698899	739.83081074	761.74782712	10.53018355	-0.01578277	-0.36410597
0.05499	10.47885	0.00053271	4e-08	0.0	0.0	0.00151968	3e-08	0.0	5.3e-07	549.94613981	739.78162777	761.67385892	10.51074104	-0.01561249	-0.36404789
0.05509	10.49301	0.00053721	4e-08	0.0	0.0	0.00151517	3e-08	0.0	5.4e-07	550.19288026	739.7325349	761.60002216	10.4913322	-0.01544212	-0.3639899
0.05519	10.50714	0.00054172	4e-08	0.0	0.0	0.00151066	4e-08	1e-08	5.4e-07	550.43912143	739.68353192	761.5263166	10.47195695	-0.01527165	-0.36393202
0.05529	10.52125	0.00054625	4e-08	0.0	0.0	0.00150612	4e-08	1e-08	5.5e-07	550.68486439	739.63461865	761.45274203	10.4526152	-0.01510109	-0.36387424
0.05539	10.53534	0.00055079	4e-08	0.0	0.0	0.00150157	4e-08	1e-08	5.5e-07	550.9301102	739.58579489	761.3792982	10.43330689	-0.01493044	-0.36381656
0.05549	10.54942	0.00055535	4e-08	0.0	0.0	0.00149701	4e-08	1e-08	5.6e-07	551.17485994	739.53706043	761.30598489	10.4140319	-0.01475971	-0.36375898
0.05559	10.56347	0.00055992	4e-08	0.0	0.0	0.00149243	4e-08	1e-08	5.6e-07	551.41911465	739.48841505	761.23280187	10.39479018	-0.01458888	-0.36370151
0.05569	10.5775	0.00056451	4e-08	0.0	0.0	0.00148783	4e-08	1e-08	5.7e-07	551.66287541	739.43985853	761.15974892	10.37558162	-0.01441795	-0.36364414
0.05579	10.59152	0.00056912	5e-08	0.0	0.0	0.00148322	4e-08	1e-08	5.7e-07	551.90614328	739.39139063	761.0868258	10.35640616	-0.01424694	-0.36358687
0.05589	10.60551	0.00057374	5e-08	0.0	0.0	0.00147859	4e-08	1e-08	5.7e-07	552.14891931	739.34301113	761.0140323	10.33726369	-0.01407583	-0.3635297
0.05599	10.61948	0.00057837	5e-08	0.0	0.0	0.00147395	4e-08	1e-08	5.8e-07	552.39120456	739.29471977	760.94136819	10.31815415	-0.01390463	-0.36347264
0.05609	10.63344	0.00058302	5e-08	0.0	0.0	0.00146929	4e-08	1e-08	5.8e-07	552.63300009	739.2465163	760.86883323	10.29907744	-0.01373334	-0.36341568
0.05619	10.64737	0.00058769	5e-08	0.0	0.0	0.00146462	4e-08	1e-08	5.9e-07	552.87430691	739.19840077	760.79642721	10.28003339	-0.01356173	-0.36335881
0.05629	10.66128	0.00059237	5e-08	0.0	0.0	0.00145994	5e-08	1e-08	5.9e-07	553.11512608	739.15037275	760.72414991	10.26102208	-0.01339019	-0.36330205
0.05639	10.67518	0.00059706	5e-08	0.0	0.0	0.00145524	5e-08	1e-08	6e-07	553.35545868	739.10243194	760.65200109	10.24204335	-0.01321854	-0.36324539
0.05649	10.68905	0.00060177	5e-08	0.0	0.0	0.00145052	5e-08	1e-08	6e-07	553.59530573	739.05457806	760.57998054	10.22309711	-0.01304678	-0.36318883
0.05659	10.70291	0.00060649	5e-08	0.0	0.0	0.0014458	5e-08	1e-08	6.1e-07	553.8346683	739.00681084	760.50808803	10.20418329	-0.01287492	-0.36313237
0.05669	10.71674	0.00061122	5e-08	0.0	0.0	0.00144106	5e-08	1e-08	6.1e-07	554.07354741	738.95913001	760.43632335	10.1853018	-0.01270295	-0.36307601
0.05679	10.73055	0.00061597	6e-08	0.0	0.0	0.0014363	5e-08	1e-08	6.2e-07	554.31194412	738.91153526	760.36468626	10.16645255	-0.01253086	-0.36301976
0.05689	10.74435	0.00062073	6e-08	0.0	0.0	0.00143153	5e-08	1e-08	6.2e-07	554.54985946	738.86402632	760.29317656	10.14763547	-0.01235866	-0.3629636
0.05699	10.75812	0.0006255	6e-08	0.0	0.0	0.00142675	5e-08	1e-08	6.3e-07	554.78729447	738.81660287	760.22179401	10.12885046	-0.01218634	-0.36290754
0.05709	10.77188	0.00063028	6e-08	0.0	0.0	0.00142196	6e-08	1e-08	6.3e-07	555.02425018	738.76926462	760.15053841	10.11009745	-0.01201391	-0.36285158
0.05719	10.78561	0.00063508	6e-08	0.0	0.0	0.00141716	6e-08	1e-08	6.4e-07	555.26072763	738.72201124	760.07940953	10.09137635	-0.01184135	-0.36279572
0.05729	10.79932	0.00063989	6e-08	0.0	0.0	0.00141234	6e-08	1e-08	6.4e-07	555.49672785	738.67484243	760.00840715	10.07268707	-0.01166867	-0.36273996
0.05739	10.81302	0.00064472	6e-08	0.0	0.0	0.00140751	6e-08	1e-08	6.5e-07	555.73225187	738.62775785	759.93753106	10.05402954	-0.01149586	-0.3626843
0.05749	10.82669	0.00064955	6e-08	0.0	0.0	0.00140267	6e-08	1e-08	6.5e-07	555.96730072	738.58075718	759.86678104	10.03540366	-0.01132292	-0.36262874
0.05759	10.84034	0.00065439	6e-08	0.0	0.0	0.00139781	6e-08	1e-08	6.6e-07	556.20187542	738.53384013	759.79615686	10.01680932	-0.0111498	-0.36257327
0.05769	10.85398	0.00065925	7e-08	0.0	0.0	0.00139295	6e-08	1e-08	6.6e-07	556.43597696	738.48700658	759.72565833	9.9982465	-0.01097658	-0.36251791
0.05779	10.86759	0.00066412	7e-08	0.0	0.0	0.00138807	6e-08	1e-08	6.6e-07	556.66960638	738.440256	759.65528521	9.97971508	-0.01080322	-0.36246264
0.05789	10.88118	0.000669	7e-08	0.0	0.0	0.00138318	7e-08	1e-08	6.7e-07	556.90276471	738.39358804	759.5850373	9.96121499	-0.01062971	-0.36240747
0.05799	10.89475	0.00067389	7e-08	0.0	0.0	0.00137829	7e-08	1e-08	6.7e-07	557.13545296	738.34700236	759.51491437	9.94274613	-0.01045606	-0.36235241
0.05809	10.90831	0.00067879	7e-08	0.0	0.0	0.00137338	7e-08	1e-08	6.8e-07	557.36767215	738.30049859	759.44491623	9.92430843	-0.01028225	-0.36229743
0.05819	10.92184	0.0006837	7e-08	0.0	0.0	0.00136846	7e-08	1e-08	6.8e-07	557.5994233	738.25407639	759.37504264	9.9059018	-0.01010828	-0.36224256
0.05829	10.93535	0.00068862	7e-08	0.0	0.0	0.00136353	7e-08	1e-08	6.9e-07	557.8307074	738.20773538	759.30529341	9.88752615	-0.00993416	-0.36218778
0.05839	10.94884	0.00069355	8e-08	0.0	0.0	0.00135859	7e-08	1e-08	6.9e-07	558.06152547	738.1614752	759.23566831	9.86918141	-0.00975987	-0.36213311
0.05849	10.96231	0.00069849	8e-08	0.0	0.0	0.00135364	8e-08	1e-08	7e-07	558.29187853	738.11529548	759.16616714	9.85086748	-0.00958541	-0.36207852
0.05859	10.97576	0.00070344	8e-08	0.0	0.0	0.00134869	8e-08	1e-08	7e-07	558.52176756	738.06919583	759.09678968	9.83258429	-0.00941078	-0.36202404
0.05869	10.9892	0.0007084	8e-08	0.0	0.0	0.00134372	8e-08	1e-08	7.1e-07	558.75119357	738.02317587	759.02753572	9.81433176	-0.00923597	-0.36196965
0.05879	11.00261	0.00071337	8e-08	0.0	0.0	0.00133874	8e-08	1e-08	7.1e-07	558.98015757	737.97723521	758.95840506	9.79610978	-0.00906098	-0.36191536
0.05889	11.016	0.00071834	8e-08	0.0	0.0	0.00133376	8e-08	1e-08	7.2e-07	559.20866055	737.93137347	758.88939748	9.7779183	-0.00888581	-0.36186117
0.05899	11.02937	0.00072333	8e-08	0.0	0.0	0.00132876	8e-08	1e-08	7.2e-07	559.4367035	737.88559023	758.82051278	9.75975721	-0.00871044	-0.36180707
0.05909	11.04271	0.00072832	9e-08	0.0	0.0	0.00132376	9e-08	1e-08	7.3e-07	559.6642874	737.83988517	758.75175074	9.74162643	-0.0085351	-0.36175307
0.05919	11.05604	0.00073332	9e-08	0.0	0.0	0.00131875	9e-08	1e-08	7.3e-07	559.89141325	737.79425789	758.68311116	9.72352589	-0.0083594	-0.36169917
0.05929	11.06935	0.00073833	9e-08	0.0	0.0	0.00131373	9e-08	1e-08	7.4e-07	560.11808203	737.74870794	758.61459384	9.70545549	-0.0081835	-0.36164536
0.05939	11.08264	0.00074335	9e-08	0.0	0.0	0.00130871	9e-08	1e-08	7.4e-07	560.34429474	737.70323491	758.54619855	9.68741516	-0.00800739	-0.36159165
0.05949	11.09591	0.00074837	9e-08	0.0	0.0	0.00130368	9e-08	1e-08	7.5e-07	560.57005235	737.65783838	758.4779251	9.66940482	-0.00783108	-0.36153803
0.05959	11.10915	0.0007534	9e-08	0.0	0.0	0.00129864	1e-07	1e-08	7.5e-07	560.79535586	737.61251793	758.40977329	9.65142436	-0.00765455	-0.36148451
0.05969	11.12238	0.00075844	1e-07	0.0	0.0	0.00129359	1e-07	1e-08	7.6e-07	561.02020623	737.56727315	758.3417429	9.63347373	-0.00747781	-0.36143108
0.05979	11.13559	0.00076348	1e-07	0.0	0.0	0.00128854	1e-07	1e-08	7.6e-07	561.24460445	737.5221036	758.27383373	9.61555282	-0.00730084	-0.36137775
0.05989	11.14877	0.00076853	1e-07	0.0	0.0	0.00128348	1e-07	1e-08	7.7e-07	561.46855148	737.47700886	758.20604558	9.59766156	-0.00712364	-0.36132451
0.05999	11.16194	0.00077359	1e-07	0.0	0.0	0.00127841	1e-07	2e-08	7.7e-07	561.69204831	737.43198848	758.13837825	9.57979986	-0.00694622	-0.36127137
0.06009	11.17508	0.00077865	1e-07	0.0	0.0	0.00127334	1.1e-07	2e-08	7.8e-07	561.91509589	737.38704204	758.07083152	9.56196764	-0.00676855	-0.36121833
0.06019	11.18821	0.00078372	1e-07	0.0	0.0	0.00126826	1.1e-07	2e-08	7.8e-07	562.1376952	737.34216909	758.0034052	9.54416481	-0.00659063	-0.36116537
0.06029	11.20131	0.00078879	1.1e-07	0.0	0.0	0.00126318	1.1e-07	2e-08	7.9e-07	562.35984719	737.29736919	757.93609909	9.52639129	-0.00641247	-0.36111252
0.06039	11.21439	0.00079387	1.1e-07	0.0	0.0	0.00125809	1.1e-07	2e-08	7.9e-07	562.58155284	737.25264188	757.86891298	9.50864701	-0.00623405	-0.36105975
0.06049	11.22745	0.00079896	1.1e-07	0.0	0.0	0.001253	1.1e-07	2e-08	8e-07	562.8028131	737.20798672	757.80184668	9.49093186	-0.00605545	-0.36100708
0.06059	11.24049	0.00080404	1.1e-07	0.0	0.0	0.0012479	1.2e-07	2e-08	8.1e-07	563.02362891	737.16340342	757.73489998	9.47324578	-0.00587673	-0.36095451
0.06069	11.25352	0.00080914	1.1e-07	0.0	0.0	0.0012428	1.2e-07	2e-08	8.1e-07	563.24400123	737.11889142	757.66807268	9.45558867	-0.00569759	-0.36090203
0.06079	11.26651	0.00081423	1.2e-07	0.0	0.0	0.00123769	1.2e-07	2e-08	8.2e-07	563.46393101	737.07445024	757.60136459	9.43796046	-0.00551818	-0.36084964
0.06089	11.27949	0.00081933	1.2e-07	0.0	0.0	0.00123258	1.2e-07	2e-08	8.2e-07	563.68341921	737.03007944	757.5347755	9.42036106	-0.00533849	-0.36079735
0.06099	11.29245	0.00082444	1.2e-07	0.0	0.0	0.00122747	1.3e-07	2e-08	8.3e-07	563.90246677	736.98577856	757.46830521	9.40279038	-0.00515853	-0.36074515
0.06109	11.30539	0.00082954	1.2e-07	0.0	0.0	0.00122235	1.3e-07	2e-08	8.3e-07	564.12107464	736.94154712	757.40195354	9.38524834	-0.00497827	-0.36069304
0.06119	11.31831	0.00083465	1.2e-07	0.0	0.0	0.00121723	1.3e-07	2e-08	8.4e-07	564.33924374	736.89738467	757.33572028	9.36773487	-0.00479773	-0.36064102
0.06129	11.3312	0.00083977	1.3e-07	0.0	0.0	0.00121211	1.3e-07	2e-08	8.4e-07	564.55697503	736.85329075	757.26960523	9.35024986	-0.00461689	-0.3605891
0.06139	11.34408	0.00084488	1.3e-07	0.0	0.0	0.00120698	1.4e-07	2e-08	8.5e-07	564.77426944	736.80926487	757.2036082	9.33279325	-0.00443575	-0.36053727
0.06149	11.35693	0.00085	1.3e-07	0.0	0.0	0.00120185	1.4e-07	2e-08	8.5e-07	564.9911279	736.76530658	757.137729	9.31536495	-0.0042543	-0.36048553
0.06159	11.36977	0.00085512	1.3e-07	0.0	0.0	0.00119672	1.4e-07	2e-08	8.6e-07	565.20755134	736.7214154	757.07196742	9.29796488	-0.00407253	-0.36043389
0.06169	11.38258	0.00086025	1.4e-07	0.0	0.0	0.00119159	1.5e-07	2e-08	8.6e-07	565.42354069	736.67759085	757.00632327	9.28059294	-0.00389045	-0.36038234
0.06179	11.39537	0.00086537	1.4e-07	0.0	0.0	0.00118645	1.5e-07	2e-08	8.7e-07	565.63909687	736.63383246	756.94079637	9.26324906	-0.00370803	-0.36033088
0.06189	11.40814	0.0008705	1.4e-07	0.0	0.0	0.00118131	1.5e-07	2e-08	8.7e-07	565.8542208	736.59013975	756.87538651	9.24593316	-0.00352528	-0.36027951
0.06199	11.42089	0.00087563	1.4e-07	0.0	0.0	0.00117618	1.5e-07	2e-08	8.8e-07	566.0689134	736.54651233	756.8100935	9.22864512	-0.00334239	-0.36022823
0.06209	11.43362	0.00088075	1.4e-07	0.0	0.0	0.00117104	1.6e-07	2e-08	8.8e-07	566.28317559	736.50294992	756.74491715	9.21138491	-0.00315901	-0.36017705
0.06219	11.44633	0.00088588	1.5e-07	0.0	0.0	0.0011659	1.6e-07	2e-08	8.9e-07	566.49700827	736.45945184	756.67985728	9.19415242	-0.00297529	-0.36012596
0.06229	11.45902	0.00089101	1.5e-07	0.0	0.0	0.00116075	1.6e-07	2e-08	8.9e-07	566.71041236	736.41601764	756.61491368	9.17694756	-0.00279122	-0.36007495
0.06239	11.47168	0.00089614	1.5e-07	0.0	0.0	0.00115561	1.7e-07	2e-08	9e-07	566.92338877	736.37264683	756.55008616	9.15977027	-0.00260679	-0.36002404
0.06249	11.48433	0.00090127	1.5e-07	0.0	0.0	0.00115047	1.7e-07	3e-08	9e-07	567.1359384	736.32933895	756.48537455	9.14262044	-0.002422	-0.35997322
0.06259	11.49695	0.0009064	1.6e-07	0.0	0.0	0.00114533	1.7e-07	3e-08	9.1e-07	567.34806215	736.28609353	756.42077864	9.12549801	-0.00223684	-0.35992249
0.06269	11.50956	0.00091153	1.6e-07	0.0	0.0	0.00114019	1.8e-07	3e-08	9.1e-07	567.55976092	736.24291009	756.35629824	9.10840288	-0.0020513	-0.35987186
0.06279	11.52214	0.00091666	1.6e-07	0.0	0.0	0.00113505	1.8e-07	3e-08	9.2e-07	567.77103561	736.19978817	756.29193318	9.09133497	-0.00186538	-0.35982131
0.06289	11.5347	0.00092179	1.6e-07	0.0	0.0	0.00112991	1.8e-07	3e-08	9.2e-07	567.98188712	736.1567273	756.22768325	9.0742942	-0.00167908	-0.35977085
0.06299	11.54724	0.00092691	1.7e-07	0.0	0.0	0.00112477	1.9e-07	3e-08	9.3e-07	568.19231632	736.11372699	756.16354828	9.05728048	-0.00149238	-0.35972048
0.06309	11.55976	0.00093204	1.7e-07	0.0	0.0	0.00111964	1.9e-07	3e-08	9.3e-07	568.40232411	736.0707868	756.09952807	9.04029374	-0.00130528	-0.35967021
0.06319	11.57226	0.00093716	1.7e-07	0.0	0.0	0.0011145	1.9e-07	3e-08	9.4e-07	568.61191137	736.02790624	756.03562244	9.02333388	-0.00111778	-0.35962002
0.06329	11.58473	0.00094228	1.8e-07	0.0	0.0	0.00110937	2e-07	3e-08	9.4e-07	568.82107898	735.98508484	755.9718312	9.00640083	-0.00092986	-0.35956992
0.06339	11.59719	0.0009474	1.8e-07	0.0	0.0	0.00110423	2e-07	3e-08	9.5e-07	569.02982782	735.94232215	755.90815417	8.98949449	-0.00074152	-0.35951992
0.06349	11.60962	0.00095252	1.8e-07	0.0	0.0	0.0010991	2.1e-07	3e-08	9.5e-07	569.23815876	735.89961791	755.84459117	8.97261474	-0.000553	-0.35947
0.06359	11.62204	0.00095764	1.8e-07	0.0	0.0	0.00109398	2.1e-07	3e-08	9.6e-07	569.44607269	735.85697163	755.781142	8.95576158	-0.00036386	-0.35942017
0.06369	11.63443	0.00096275	1.9e-07	0.0	0.0	0.00108885	2.1e-07	3e-08	9.6e-07	569.65357046	735.81438277	755.71780648	8.93893489	-0.0001743	-0.35937043
0.06379	11.6468	0.00096786	1.9e-07	0.0	0.0	0.00108373	2.2e-07	3e-08	9.7e-07	569.86065294	735.77185087	755.65458444	8.92213459	1.57e-05	-0.35932078
0.06389	11.65915	0.00097296	1.9e-07	0.0	0.0	0.00107861	2.2e-07	3e-08	9.7e-07	570.067321	735.72937549	755.59147568	8.90536058	0.00020614	-0.35927122
0.06399	11.67148	0.00097806	2e-07	0.0	0.0	0.0010735	2.2e-07	3e-08	9.8e-07	570.27357548	735.68695618	755.52848003	8.8886128	0.00039703	-0.35922175
0.06409	11.68378	0.00098316	2e-07	0.0	0.0	0.00106839	2.3e-07	3e-08	9.8e-07	570.47941726	735.64459251	755.4655973	8.87189114	0.00058838	-0.35917236
0.06419	11.69607	0.00098826	2e-07	0.0	0.0	0.00106328	2.3e-07	3e-08	9.9e-07	570.68484718	735.60228404	755.40282731	8.85519554	0.00078019	-0.35912307
0.06429	11.70833	0.00099335	2e-07	0.0	0.0	0.00105818	2.4e-07	4e-08	9.9e-07	570.8898661	735.56003033	755.34016989	8.8385259	0.00097247	-0.35907386
0.06439	11.72057	0.00099843	2.1e-07	0.0	0.0	0.00105308	2.4e-07	4e-08	1e-06	571.09447485	735.51783096	755.27762484	8.82188215	0.00116522	-0.35902474
0.06449	11.7328	0.00100351	2.1e-07	0.0	0.0	0.00104798	2.5e-07	4e-08	1.01e-06	571.29867429	735.47568548	755.215192	8.80526419	0.00135845	-0.35897571
0.06459	11.745	0.00100859	2.1e-07	0.0	0.0	0.0010429	2.5e-07	4e-08	1.01e-06	571.50246525	735.43359349	755.15287118	8.78867196	0.00155217	-0.35892677
0.06469	11.75717	0.00101366	2.2e-07	0.0	0.0	0.00103781	2.5e-07	4e-08	1.02e-06	571.70584857	735.39155456	755.0906622	8.77210535	0.00174639	-0.35887792
0.06479	11.76933	0.00101873	2.2e-07	0.0	0.0	0.00103273	2.6e-07	4e-08	1.02e-06	571.90882509	735.34956826	755.02856489	8.75556429	0.0019411	-0.35882915
0.06489	11.78147	0.00102379	2.2e-07	0.0	0.0	0.00102766	2.6e-07	4e-08	1.03e-06	572.11139563	735.3076342	754.96657906	8.73904861	0.00213602	-0.35878047
0.06499	11.79358	0.00102884	2.3e-07	0.0	0.0	0.00102259	2.7e-07	4e-08	1.03e-06	572.31356104	735.26575213	754.90470455	8.72255837	0.00233167	-0.35873188
0.06509	11.80567	0.00103389	2.3e-07	0.0	0.0	0.00101753	2.7e-07	4e-08	1.04e-06	572.51532213	735.22392153	754.84294117	8.70609343	0.00252782	-0.35868337
0.06519	11.81774	0.00103893	2.3e-07	0.0	0.0	0.00101247	2.8e-07	4e-08	1.04e-06	572.71667972	735.182142	754.78128876	8.6896537	0.00272448	-0.35863496
0.06529	11.82979	0.00104397	2.4e-07	0.0	0.0	0.00100742	2.8e-07	4e-08	1.05e-06	572.91763463	735.14041315	754.71974712	8.67323909	0.00292167	-0.35858663
0.06539	11.84182	0.001049	2.4e-07	0.0	0.0	0.00100238	2.9e-07	4e-08	1.05e-06	573.11818767	735.09873461	754.6583161	8.65684953	0.00311937	-0.35853838
0.06549	11.85382	0.00105402	2.4e-07	0.0	0.0	0.00099734	2.9e-07	4e-08	1.06e-06	573.31833967	735.05710599	754.59699551	8.64048492	0.00331761	-0.35849023
0.06559	11.86581	0.00105904	2.5e-07	0.0	0.0	0.00099231	3e-07	4e-08	1.06e-06	573.51809141	735.01552692	754.53578518	8.62414519	0.00351638	-0.35844216
0.06569	11.87777	0.00106404	2.5e-07	0.0	0.0	0.00098729	3e-07	5e-08	1.07e-06	573.71744371	734.97399703	754.47468493	8.60783025	0.00371569	-0.35839417
0.06579	11.88971	0.00106905	2.5e-07	0.0	0.0	0.00098227	3.1e-07	5e-08	1.07e-06	573.91639738	734.93251597	754.4136946	8.59154002	0.00391555	-0.35834627
0.06589	11.90163	0.00107404	2.6e-07	0.0	0.0	0.00097726	3.1e-07	5e-08	1.08e-06	574.1149532	734.89108338	754.35281402	8.57527441	0.00411597	-0.35829846
0.06599	11.91353	0.00107902	2.6e-07	0.0	0.0	0.00097226	3.2e-07	5e-08	1.08e-06	574.31311197	734.84969891	754.292043	8.55903333	0.00431694	-0.35825074
0.06609	11.9254	0.001084	2.7e-07	0.0	0.0	0.00096727	3.2e-07	5e-08	1.09e-06	574.51087448	734.80836222	754.23138138	8.54281672	0.00451847	-0.3582031
0.06619	11.93726	0.00108897	2.7e-07	0.0	0.0	0.00096229	3.3e-07	5e-08	1.09e-06	574.70824153	734.76707298	754.170829	8.52662447	0.00472057	-0.35815555
0.06629	11.94909	0.00109393	2.7e-07	0.0	0.0	0.00095731	3.3e-07	5e-08	1.1e-06	574.90521388	734.72583086	754.11038567	8.51045652	0.00492325	-0.35810808
0.06639	11.9609	0.00109888	2.8e-07	0.0	0.0	0.00095234	3.4e-07	5e-08	1.1e-06	575.10179235	734.68463553	754.05005123	8.4943126	0.00512612	-0.3580607
0.06649	11.97269	0.00110383	2.8e-07	0.0	0.0	0.00094739	3.5e-07	5e-08	1.11e-06	575.2979777	734.64348669	753.98982552	8.47819292	0.00532985	-0.3580134
0.06659	11.98445	0.00110876	2.9e-07	0.0	0.0	0.00094244	3.5e-07	5e-08	1.11e-06	575.4937707	734.60238403	753.92970835	8.46209727	0.00553416	-0.35796619
0.06669	11.9962	0.00111368	2.9e-07	0.0	0.0	0.0009375	3.6e-07	5e-08	1.12e-06	575.68917213	734.56132724	753.86969958	8.44602556	0.00573906	-0.35791906
0.06679	12.00792	0.0011186	2.9e-07	0.0	0.0	0.00093257	3.6e-07	5e-08	1.12e-06	575.88418276	734.52031604	753.80979902	8.42997771	0.00594453	-0.35787202
0.06689	12.01962	0.0011235	3e-07	0.0	0.0	0.00092764	3.7e-07	6e-08	1.13e-06	576.07880333	734.47935014	753.75000651	8.41395364	0.0061506	-0.35782506
0.06699	12.0313	0.0011284	3e-07	0.0	0.0	0.00092273	3.7e-07	6e-08	1.13e-06	576.27303463	734.43842926	753.69032189	8.39795325	0.00635726	-0.35777819
0.06709	12.04296	0.00113329	3.1e-07	0.0	0.0	0.00091783	3.8e-07	6e-08	1.14e-06	576.46687739	734.39755314	753.63074499	8.38197648	0.00656452	-0.3577314
0.06719	12.05459	0.00113816	3.1e-07	0.0	0.0	0.00091294	3.9e-07	6e-08	1.14e-06	576.66033239	734.35672151	753.57127564	8.36602322	0.00677239	-0.3576847
0.06729	12.0662	0.00114303	3.1e-07	0.0	0.0	0.00090806	3.9e-07	6e-08	1.14e-06	576.85340036	734.31593413	753.51191368	8.35009341	0.00698086	-0.35763808
0.06739	12.0778	0.00114788	3.2e-07	0.0	0.0	0.00090319	4e-07	6e-08	1.15e-06	577.04608206	734.27519075	753.45265895	8.33418694	0.00718994	-0.35759155
0.06749	12.08936	0.00115272	3.2e-07	0.0	0.0	0.00089833	4.1e-07	6e-08	1.15e-06	577.23837822	734.23449113	753.39351128	8.31830375	0.00739964	-0.3575451
0.06759	12.10091	0.00115756	3.3e-07	0.0	0.0	0.00089348	4.1e-07	6e-08	1.16e-06	577.43028959	734.19383505	753.33447051	8.30244373	0.00760996	-0.35749873
0.06769	12.11243	0.00116238	3.3e-07	0.0	0.0	0.00088864	4.2e-07	6e-08	1.16e-06	577.6218169	734.1532223	753.27553648	8.28660682	0.00782091	-0.35745245
0.06779	12.12394	0.00116719	3.4e-07	0.0	0.0	0.00088381	4.2e-07	6e-08	1.17e-06	577.81296089	734.11265266	753.21670902	8.27079292	0.00803248	-0.35740625
0.06789	12.13542	0.00117199	3.4e-07	0.0	0.0	0.000879	4.3e-07	7e-08	1.17e-06	578.0037223	734.07212589	753.15798799	8.25500166	0.00824429	-0.35736013
0.06799	12.14687	0.00117678	3.4e-07	0.0	0.0	0.00087419	4.4e-07	7e-08	1.18e-06	578.19410186	734.03164182	753.0993732	8.23923345	0.00845702	-0.3573141
0.06809	12.15831	0.00118155	3.5e-07	0.0	0.0	0.0008694	4.5e-07	7e-08	1.18e-06	578.38410028	733.99120027	753.04086452	8.223488	0.00867038	-0.35726815
0.06819	12.16972	0.00118631	3.5e-07	0.0	0.0	0.00086462	4.5e-07	7e-08	1.19e-06	578.57371827	733.95080108	752.98246177	8.2077652	0.00888437	-0.35722229
0.06829	12.18111	0.00119107	3.6e-07	0.0	0.0	0.00085985	4.6e-07	7e-08	1.19e-06	578.76295656	733.91044408	752.92416479	8.19206499	0.00909899	-0.35717651
0.06839	12.19248	0.0011958	3.6e-07	0.0	0.0	0.00085509	4.7e-07	7e-08	1.2e-06	578.95181586	733.87012913	752.86597344	8.17638726	0.00931425	-0.35713081
0.06849	12.20383	0.00120053	3.7e-07	0.0	0.0	0.00085035	4.7e-07	7e-08	1.2e-06	579.14029687	733.82985607	752.80788754	8.16073194	0.00953014	-0.35708519
0.06859	12.21515	0.00120525	3.7e-07	0.0	0.0	0.00084562	4.8e-07	7e-08	1.21e-06	579.3284003	733.78962479	752.74990695	8.14509894	0.00974667	-0.35703966
0.06869	12.22646	0.00120995	3.8e-07	0.0	0.0	0.0008409	4.9e-07	7e-08	1.21e-06	579.51612685	733.74943515	752.69203151	8.12948818	0.00996385	-0.35699421
0.06879	12.23774	0.00121463	3.8e-07	0.0	0.0	0.00083619	5e-07	7e-08	1.22e-06	579.70347721	733.70928705	752.63426106	8.11389956	0.01018167	-0.35694884
0.06889	12.24899	0.00121931	3.9e-07	0.0	0.0	0.0008315	5e-07	8e-08	1.22e-06	579.89045209	733.66918039	752.57659544	8.09833301	0.01040013	-0.35690355
0.06899	12.26023	0.00122397	3.9e-07	0.0	0.0	0.00082682	5.1e-07	8e-08	1.23e-06	580.07705217	733.62911508	752.51903451	8.08278843	0.01061925	-0.35685835
0.06909	12.27144	0.00122862	4e-07	0.0	0.0	0.00082215	5.2e-07	8e-08	1.23e-06	580.26327814	733.58909103	752.4615781	8.06726574	0.01083902	-0.35681322
0.06919	12.28263	0.00123326	4e-07	0.0	0.0	0.00081749	5.3e-07	8e-08	1.24e-06	580.44913069	733.54910819	752.40422607	8.05176486	0.01105945	-0.35676818
0.06929	12.2938	0.00123788	4.1e-07	0.0	0.0	0.00081285	5.3e-07	8e-08	1.24e-06	580.63461048	733.50916649	752.34697825	8.03628534	0.01128024	-0.35672323
0.06939	12.30494	0.00124249	4.1e-07	0.0	0.0	0.00080823	5.4e-07	8e-08	1.24e-06	580.81971823	733.46926576	752.28983451	8.0208277	0.0115019	-0.35667835
0.06949	12.31606	0.00124708	4.2e-07	0.0	1e-08	0.00080362	5.5e-07	8e-08	1.25e-06	581.00445459	733.42940607	752.23279468	8.00539159	0.0117242	-0.35663356
0.06959	12.32716	0.00125166	4.2e-07	0.0	1e-08	0.00079902	5.6e-07	8e-08	1.25e-06	581.18882023	733.38958738	752.17585862	7.98997693	0.01194716	-0.35658884
0.06969	12.33824	0.00125622	4.3e-07	0.0	1e-08	0.00079443	5.7e-07	9e-08	1.26e-06	581.37281581	733.34980969	752.11902618	7.97458362	0.01217076	-0.35654421
0.06979	12.34929	0.00126077	4.3e-07	0.0	1e-08	0.00078986	5.7e-07	9e-08	1.26e-06	581.556442	733.31007298	752.0622972	7.95921158	0.01239502	-0.35649966
0.06989	12.36032	0.00126531	4.4e-07	0.0	1e-08	0.00078531	5.8e-07	9e-08	1.27e-06	581.73969945	733.27037728	752.00567154	7.94386072	0.01261992	-0.35645519
0.06999	12.37133	0.00126983	4.4e-07	0.0	1e-08	0.00078076	5.9e-07	9e-08	1.27e-06	581.92258882	733.2307226	751.94914904	7.92853095	0.01284548	-0.3564108
0.07009	12.38232	0.00127434	4.5e-07	0.0	1e-08	0.00077624	6e-07	9e-08	1.28e-06	582.10511076	733.19110898	751.89272956	7.91322219	0.0130717	-0.35636649
0.07019	12.39328	0.00127883	4.5e-07	0.0	1e-08	0.00077172	6.1e-07	9e-08	1.28e-06	582.28726592	733.15153646	751.83641295	7.89793435	0.01329857	-0.35632227
0.07029	12.40422	0.00128331	4.6e-07	0.0	1e-08	0.00076723	6.2e-07	9e-08	1.29e-06	582.46905494	733.1120051	751.78019907	7.88266733	0.01352609	-0.35627812
0.07039	12.41514	0.00128777	4.7e-07	0.0	1e-08	0.00076274	6.3e-07	1e-07	1.29e-06	582.65047847	733.07251498	751.72408776	7.86742105	0.01375427	-0.35623405
0.07049	12.42603	0.00129222	4.7e-07	0.0	1e-08	0.00075828	6.3e-07	1e-07	1.29e-06	582.83153713	733.03306617	751.66807889	7.85219543	0.0139831	-0.35619007
0.07059	12.4369	0.00129665	4.8e-07	0.0	1e-08	0.00075383	6.4e-07	1e-07	1.3e-06	583.01223156	732.99365878	751.6121723	7.83699037	0.01421258	-0.35614616
0.07069	12.44775	0.00130107	4.8e-07	0.0	1e-08	0.00074939	6.5e-07	1e-07	1.3e-06	583.1925624	732.95429291	751.55636785	7.82180579	0.01444272	-0.35610234
0.07079	12.45858	0.00130547	4.9e-07	0.0	1e-08	0.00074497	6.6e-07	1e-07	1.31e-06	583.37253028	732.91496859	751.5006654	7.80664105	0.01467326	-0.35605859
0.07089	12.46938	0.00130985	4.9e-07	0.0	1e-08	0.00074056	6.7e-07	1e-07	1.31e-06	583.55213583	732.87568589	751.44506481	7.791497	0.01490463	-0.35601493
0.07099	12.48016	0.00131422	5e-07	0.0	1e-08	0.00073617	6.8e-07	1e-07	1.32e-06	583.73137965	732.83644505	751.38956593	7.77637314	0.01513665	-0.35597135
0.07109	12.49092	0.00131857	5.1e-07	0.0	1e-08	0.0007318	6.9e-07	1.1e-07	1.32e-06	583.91026237	732.79724623	751.33416862	7.76126938	0.01536931	-0.35592784
0.07119	12.50165	0.00132291	5.1e-07	0.0	1e-08	0.00072744	7e-07	1.1e-07	1.33e-06	584.08878459	732.7580896	751.27887274	7.74618562	0.01560261	-0.35588442
0.07129	12.51236	0.00132723	5.2e-07	0.0	1e-08	0.0007231	7.1e-07	1.1e-07	1.33e-06	584.26694693	732.71897533	751.22367815	7.73112178	0.01583655	-0.35584107
0.07139	12.52305	0.00133153	5.2e-07	0.0	1e-08	0.00071877	7.2e-07	1.1e-07	1.33e-06	584.44474998	732.67990361	751.16858471	7.71607777	0.01607113	-0.3557978
0.07149	12.53372	0.00133582	5.3e-07	0.0	1e-08	0.00071446	7.3e-07	1.1e-07	1.34e-06	584.62219436	732.64087467	751.11359228	7.70105349	0.01630635	-0.35575462
0.07159	12.54436	0.00134009	5.4e-07	0.0	1e-08	0.00071017	7.4e-07	1.1e-07	1.34e-06	584.79928065	732.60188871	751.05870072	7.68604886	0.0165422	-0.35571151
0.07169	12.55498	0.00134435	5.4e-07	0.0	1e-08	0.00070589	7.5e-07	1.1e-07	1.35e-06	584.97600945	732.56294598	751.00390989	7.67106379	0.01677868	-0.35566848
0.07179	12.56557	0.00134859	5.5e-07	0.0	1e-08	0.00070163	7.6e-07	1.2e-07	1.35e-06	585.15238135	732.52404671	750.94921965	7.65609817	0.01701579	-0.35562553
0.07189	12.57614	0.00135281	5.5e-07	0.0	1e-08	0.00069739	7.7e-07	1.2e-07	1.36e-06	585.32839694	732.48519118	750.89462987	7.64115193	0.01725354	-0.35558266
0.07199	12.58669	0.00135701	5.6e-07	0.0	1e-08	0.00069316	7.8e-07	1.2e-07	1.36e-06	585.5040568	732.44637965	750.84014041	7.62622497	0.0174919	-0.35553987
0.07209	12.59722	0.0013612	5.7e-07	0.0	1e-08	0.00068895	7.9e-07	1.2e-07	1.36e-06	585.67936152	732.40761243	750.78575113	7.61131719	0.01773089	-0.35549715
0.07219	12.60772	0.00136537	5.7e-07	0.0	1e-08	0.00068475	8e-07	1.2e-07	1.37e-06	585.85431165	732.36888981	750.73146191	7.59642851	0.01797051	-0.35545452
0.07229	12.6182	0.00136953	5.8e-07	0.0	1e-08	0.00068058	8.1e-07	1.2e-07	1.37e-06	586.0289078	732.33021185	750.67727261	7.58155804	0.0182105	-0.35541196
0.07239	12.62865	0.00137366	5.9e-07	0.0	1e-08	0.00067642	8.2e-07	1.3e-07	1.38e-06	586.20315053	732.291579	750.62318309	7.56670705	0.01845128	-0.35536949
0.07249	12.63909	0.00137778	5.9e-07	0.0	1e-08	0.00067227	8.3e-07	1.3e-07	1.38e-06	586.3770404	732.25299166	750.56919322	7.55187486	0.01869267	-0.35532709
0.07259	12.6495	0.00138189	6e-07	0.0	1e-08	0.00066815	8.4e-07	1.3e-07	1.38e-06	586.55057797	732.21445018	750.51530287	7.53706137	0.01893465	-0.35528476
0.07269	12.65988	0.00138597	6.1e-07	0.0	1e-08	0.00066404	8.6e-07	1.3e-07	1.39e-06	586.72376379	732.1759549	750.46151191	7.52226647	0.01917723	-0.35524252
0.07279	12.67024	0.00139004	6.1e-07	0.0	1e-08	0.00065995	8.7e-07	1.3e-07	1.39e-06	586.89659843	732.13750622	750.4078202	7.50749008	0.0194204	-0.35520036
0.07289	12.68058	0.00139409	6.2e-07	0.0	1e-08	0.00065587	8.8e-07	1.3e-07	1.4e-06	587.06908242	732.09910453	750.35422762	7.49273211	0.01966417	-0.35515827
0.07299	12.69089	0.00139812	6.3e-07	0.0	1e-08	0.00065182	8.9e-07	1.4e-07	1.4e-06	587.24121633	732.06075022	750.30073403	7.47799244	0.01990851	-0.35511626
0.07309	12.70119	0.00140214	6.3e-07	0.0	1e-08	0.00064778	9e-07	1.4e-07	1.41e-06	587.4130007	732.02244373	750.24733932	7.463271	0.02015344	-0.35507433
0.07319	12.71145	0.00140613	6.4e-07	0.0	1e-08	0.00064376	9.1e-07	1.4e-07	1.41e-06	587.58443606	731.98418548	750.19404334	7.44856768	0.02039894	-0.35503247
0.07329	12.7217	0.00141011	6.5e-07	0.0	1e-08	0.00063975	9.2e-07	1.4e-07	1.41e-06	587.75552295	731.94597592	750.14084597	7.43388239	0.020645	-0.35499069
0.07339	12.73192	0.00141407	6.5e-07	0.0	1e-08	0.00063576	9.4e-07	1.4e-07	1.42e-06	587.9262619	731.90781552	750.08774709	7.41921503	0.02089164	-0.35494899
0.07349	12.74211	0.00141802	6.6e-07	0.0	1e-08	0.0006318	9.5e-07	1.5e-07	1.42e-06	588.09665345	731.86970476	750.03474657	7.40456551	0.02113883	-0.35490737
0.07359	12.75228	0.00142194	6.7e-07	0.0	1e-08	0.00062785	9.6e-07	1.5e-07	1.43e-06	588.26669811	731.83164413	749.98184428	7.38993372	0.02138658	-0.35486583
0.07369	12.76243	0.00142585	6.8e-07	0.0	1e-08	0.00062391	9.7e-07	1.5e-07	1.43e-06	588.43639642	731.79363407	749.9290401	7.37531869	0.02163476	-0.35482436
0.07379	12.77256	0.00142974	6.8e-07	0.0	1e-08	0.00062	9.8e-07	1.5e-07	1.43e-06	588.60574889	731.75567486	749.87633392	7.36072183	0.02188356	-0.35478297
0.07389	12.78266	0.00143361	6.9e-07	0.0	1e-08	0.0006161	1e-06	1.5e-07	1.44e-06	588.77475605	731.71776724	749.8237256	7.34614238	0.0221329	-0.35474165
0.07399	12.79274	0.00143747	7e-07	0.0	1e-08	0.00061222	1.01e-06	1.5e-07	1.44e-06	588.94341839	731.67991176	749.77121501	7.33158024	0.02238277	-0.35470041
0.07409	12.80279	0.0014413	7e-07	0.0	1e-08	0.00060836	1.02e-06	1.6e-07	1.44e-06	589.11173642	731.64210896	749.71880205	7.31703531	0.02263316	-0.35465925
0.07419	12.81282	0.00144512	7.1e-07	0.0	1e-08	0.00060452	1.03e-06	1.6e-07	1.45e-06	589.27971066	731.60435941	749.66648659	7.30250749	0.02288406	-0.35461817
0.07429	12.82282	0.00144892	7.2e-07	0.0	1e-08	0.00060069	1.05e-06	1.6e-07	1.45e-06	589.4473416	731.5666637	749.61426851	7.28799668	0.02313547	-0.35457716
0.07439	12.8328	0.0014527	7.3e-07	0.0	1e-08	0.00059689	1.06e-06	1.6e-07	1.46e-06	589.61462974	731.52902242	749.56214769	7.27350277	0.02338739	-0.35453623
0.07449	12.84276	0.00145646	7.3e-07	0.0	1e-08	0.0005931	1.07e-06	1.6e-07	1.46e-06	589.78157556	731.49143617	749.510124	7.25902567	0.02363979	-0.35449537
0.07459	12.85269	0.0014602	7.4e-07	0.0	1e-08	0.00058933	1.09e-06	1.7e-07	1.46e-06	589.94817957	731.45390559	749.45819735	7.24456527	0.02389269	-0.35445459
0.07469	12.8626	0.00146393	7.5e-07	0.0	1e-08	0.00058558	1.1e-06	1.7e-07	1.47e-06	590.11444225	731.41643131	749.40636759	7.23012147	0.02414606	-0.35441389
0.07479	12.87249	0.00146764	7.6e-07	0.0	1e-08	0.00058184	1.11e-06	1.7e-07	1.47e-06	590.28036407	731.37901399	749.35463463	7.21569416	0.02439991	-0.35437326
0.07489	12.88235	0.00147132	7.6e-07	0.0	1e-08	0.00057813	1.13e-06	1.7e-07	1.47e-06	590.44594552	731.34165429	749.30299834	7.20128326	0.02465422	-0.35433271
0.07499	12.89219	0.00147499	7.7e-07	0.0	1e-08	0.00057443	1.14e-06	1.8e-07	1.48e-06	590.61118708	731.3043529	749.25145861	7.18688864	0.02490899	-0.35429224
0.07509	12.902	0.00147864	7.8e-07	0.0	1e-08	0.00057075	1.15e-06	1.8e-07	1.48e-06	590.77608921	731.26711052	749.20001532	7.17251021	0.02516421	-0.35425184
0.07519	12.91179	0.00148228	7.9e-07	0.0	1e-08	0.00056709	1.17e-06	1.8e-07	1.49e-06	590.94065204	731.2299277	749.14866847	7.15811674	0.02541984	-0.35421151
0.07529	12.92155	0.00148589	8e-07	0.0	1e-08	0.00056345	1.18e-06	1.8e-07	1.49e-06	591.10487594	731.19280514	749.09741797	7.14376161	0.02567593	-0.35417126
0.07539	12.93129	0.00148949	8e-07	0.0	1e-08	0.00055983	1.19e-06	1.8e-07	1.49e-06	591.26876161	731.15574367	749.04626365	7.12942113	0.02593244	-0.35413109
0.07549	12.941	0.00149306	8.1e-07	0.0	1e-08	0.00055622	1.21e-06	1.9e-07	1.5e-06	591.43230946	731.11874404	748.99520539	7.11509512	0.02618937	-0.35409099
0.07559	12.95069	0.00149662	8.2e-07	0.0	1e-08	0.00055264	1.22e-06	1.9e-07	1.5e-06	591.59551993	731.08180701	748.94424309	7.10078336	0.0264467	-0.35405097
0.07569	12.96036	0.00150016	8.3e-07	0.0	1e-08	0.00054907	1.24e-06	1.9e-07	1.5e-06	591.75839342	731.04493336	748.89337667	7.08648567	0.02670443	-0.35401103
0.07579	12.97	0.00150368	8.3e-07	0.0	1e-08	0.00054552	1.25e-06	1.9e-07	1.51e-06	591.92093036	731.00812387	748.84260601	7.07220184	0.02696255	-0.35397116
0.07589	12.97962	0.00150718	8.4e-07	0.0	1e-08	0.00054199	1.27e-06	2e-07	1.51e-06	592.08313115	730.97137934	748.79193102	7.05793166	0.02722105	-0.35393136
0.07599	12.98921	0.00151066	8.5e-07	0.0	1e-08	0.00053848	1.28e-06	2e-07	1.51e-06	592.24499618	730.93470059	748.74135162	7.04367491	0.02747992	-0.35389164
0.07609	12.99878	0.00151413	8.6e-07	0.0	1e-08	0.00053499	1.29e-06	2e-07	1.52e-06	592.40652586	730.89808844	748.69086769	7.02943139	0.02773916	-0.35385199
0.07619	13.00832	0.00151757	8.7e-07	0.0	1e-08	0.00053151	1.31e-06	2e-07	1.52e-06	592.56772057	730.86154375	748.64047915	7.01520088	0.02799874	-0.35381242
0.07629	13.01784	0.001521	8.8e-07	0.0	1e-08	0.00052806	1.32e-06	2e-07	1.52e-06	592.72858069	730.82506737	748.59018592	7.00098315	0.02825866	-0.35377292
0.07639	13.02733	0.00152441	8.8e-07	0.0	1e-08	0.00052462	1.34e-06	2.1e-07	1.53e-06	592.8891066	730.78866018	748.53998789	6.98677799	0.02851892	-0.3537335
0.07649	13.0368	0.0015278	8.9e-07	0.0	1e-08	0.0005212	1.35e-06	2.1e-07	1.53e-06	593.04929867	730.75232306	748.48988499	6.97258516	0.02877949	-0.35369415
0.07659	13.04625	0.00153117	9e-07	0.0	1e-08	0.0005178	1.37e-06	2.1e-07	1.54e-06	593.20915725	730.71605691	748.43987713	6.95840623	0.02904038	-0.35365488
0.07669	13.05567	0.00153452	9.1e-07	0.0	1e-08	0.00051442	1.39e-06	2.1e-07	1.54e-06	593.36868414	730.67986239	748.38996381	6.94431161	0.02930159	-0.35361568
0.07679	13.06506	0.00153785	9.2e-07	0.0	1e-08	0.00051105	1.4e-06	2.2e-07	1.54e-06	593.52787884	730.64374058	748.34014519	6.93017487	0.02956308	-0.35357656
0.07689	13.07443	0.00154117	9.3e-07	0.0	1e-08	0.00050771	1.42e-06	2.2e-07	1.55e-06	593.68674163	730.60769244	748.29042121	6.91605232	0.02982484	-0.35353751
0.07699	13.08377	0.00154446	9.4e-07	0.0	1e-08	0.00050438	1.43e-06	2.2e-07	1.55e-06	593.8452729	730.57171892	748.24079177	6.9019439	0.03008688	-0.35349853
0.07709	13.09309	0.00154774	9.4e-07	0.0	1e-08	0.00050108	1.45e-06	2.2e-07	1.55e-06	594.00347307	730.53582099	748.19125678	6.8878496	0.03034917	-0.35345963
0.07719	13.10239	0.001551	9.5e-07	0.0	1e-08	0.00049779	1.46e-06	2.3e-07	1.56e-06	594.16134253	730.49999961	748.14181614	6.87376936	0.03061171	-0.35342081
0.07729	13.11166	0.00155424	9.6e-07	0.0	1e-08	0.00049452	1.48e-06	2.3e-07	1.56e-06	594.31888168	730.46425577	748.09246974	6.85970318	0.03087448	-0.35338205
0.07739	13.1209	0.00155746	9.7e-07	0.0	1e-08	0.00049127	1.5e-06	2.3e-07	1.56e-06	594.47609093	730.42859048	748.0432175	6.84565101	0.03113748	-0.35334337
0.07749	13.13012	0.00156066	9.8e-07	0.0	1e-08	0.00048804	1.51e-06	2.3e-07	1.56e-06	594.63297067	730.39300475	747.99405931	6.83161283	0.03140069	-0.35330477
0.07759	13.13932	0.00156384	9.9e-07	0.0	1e-08	0.00048482	1.53e-06	2.4e-07	1.57e-06	594.78952129	730.35749962	747.94499507	6.81758863	0.0316641	-0.35326624
0.07769	13.14848	0.001567	1e-06	0.0	1e-08	0.00048163	1.55e-06	2.4e-07	1.57e-06	594.94574319	730.32207611	747.8960247	6.80357839	0.0319277	-0.35322778
0.07779	13.15763	0.00157015	1.01e-06	0.0	1e-08	0.00047845	1.56e-06	2.4e-07	1.57e-06	595.10163677	730.2867353	747.84714809	6.78958209	0.03219147	-0.3531894
0.07789	13.16675	0.00157328	1.01e-06	0.0	1e-08	0.00047529	1.58e-06	2.4e-07	1.58e-06	595.25720241	730.25147826	747.79836514	6.77559973	0.03245541	-0.35315109
0.07799	13.17584	0.00157639	1.02e-06	0.0	1e-08	0.00047215	1.6e-06	2.5e-07	1.58e-06	595.41244051	730.21630606	747.74967577	6.7616313	0.0327195	-0.35311285
0.07809	13.18491	0.00157947	1.03e-06	0.0	1e-08	0.00046903	1.61e-06	2.5e-07	1.58e-06	595.56735116	730.18121976	747.70107996	6.74762585	0.03298387	-0.35307469
0.07819	13.19395	0.00158255	1.04e-06	0.0	2e-08	0.00046593	1.63e-06	2.5e-07	1.59e-06	595.72193402	730.1462204	747.65257782	6.73367038	0.03324826	-0.3530366
0.07829	13.20297	0.0015856	1.05e-06	0.0	2e-08	0.00046284	1.65e-06	2.6e-07	1.59e-06	595.87619014	730.11130917	747.60416908	6.71972672	0.03351278	-0.35299858
0.07839	13.21196	0.00158863	1.06e-06	0.0	2e-08	0.00045978	1.66e-06	2.6e-07	1.59e-06	596.03011986	730.07648721	747.55585364	6.70579474	0.0337774	-0.35296064
0.07849	13.22092	0.00159165	1.07e-06	0.0	2e-08	0.00045673	1.68e-06	2.6e-07	1.6e-06	596.18372351	730.04175566	747.50763144	6.69187427	0.03404212	-0.35292277
0.07859	13.22986	0.00159464	1.08e-06	0.0	2e-08	0.0004537	1.7e-06	2.6e-07	1.6e-06	596.33700143	730.00711569	747.45950238	6.67796516	0.03430691	-0.35288497
0.07869	13.23878	0.00159762	1.09e-06	0.0	2e-08	0.00045069	1.72e-06	2.7e-07	1.6e-06	596.48995393	729.97256846	747.41146639	6.66406726	0.03457177	-0.35284725
0.07879	13.24767	0.00160058	1.1e-06	0.0	2e-08	0.0004477	1.73e-06	2.7e-07	1.61e-06	596.64258135	729.93811517	747.36352339	6.6501804	0.03483669	-0.3528096
0.07889	13.25653	0.00160352	1.11e-06	0.0	2e-08	0.00044472	1.75e-06	2.7e-07	1.61e-06	596.79488398	729.903757	747.31567332	6.63630442	0.03510165	-0.35277202
0.07899	13.26537	0.00160644	1.12e-06	0.0	2e-08	0.00044177	1.77e-06	2.8e-07	1.61e-06	596.94686216	729.86949519	747.26791609	6.62243916	0.03536663	-0.35273451
0.07909	13.27418	0.00160935	1.13e-06	0.0	2e-08	0.00043883	1.79e-06	2.8e-07	1.61e-06	597.09851618	729.83533094	747.22025163	6.60858445	0.03563163	-0.35269708
0.07919	13.28296	0.00161223	1.14e-06	0.0	2e-08	0.00043591	1.81e-06	2.8e-07	1.62e-06	597.24984635	729.80126549	747.17267987	6.59474013	0.03589663	-0.35265972
0.07929	13.29172	0.0016151	1.14e-06	0.0	2e-08	0.00043301	1.82e-06	2.8e-07	1.62e-06	597.40085296	729.76730011	747.12520073	6.58090603	0.03616162	-0.35262244
0.07939	13.30046	0.00161795	1.15e-06	0.0	2e-08	0.00043012	1.84e-06	2.9e-07	1.62e-06	597.55153632	729.73343604	747.07781416	6.56708198	0.03642657	-0.35258522
0.07949	13.30917	0.00162078	1.16e-06	0.0	2e-08	0.00042726	1.86e-06	2.9e-07	1.63e-06	597.7018967	729.69967458	747.03052008	6.55326781	0.03669149	-0.35254808
0.07959	13.31785	0.00162359	1.17e-06	0.0	2e-08	0.00042441	1.88e-06	2.9e-07	1.63e-06	597.85193496	729.66601689	746.98331827	6.53950474	0.03695645	-0.35251101
0.07969	13.3265	0.00162639	1.18e-06	0.0	2e-08	0.00042158	1.9e-06	3e-07	1.63e-06	598.00165134	729.63246429	746.93620865	6.52572134	0.03722126	-0.35247402
0.07979	13.33513	0.00162916	1.19e-06	0.0	2e-08	0.00041877	1.92e-06	3e-07	1.63e-06	598.15104589	729.59901813	746.88919125	6.51194889	0.03748599	-0.35243709
0.07989	13.34374	0.00163192	1.2e-06	0.0	2e-08	0.00041598	1.94e-06	3e-07	1.64e-06	598.3001189	729.56567975	746.84226598	6.49818732	0.03775063	-0.35240024
0.07999	13.35231	0.00163466	1.21e-06	0.0	2e-08	0.00041321	1.96e-06	3e-07	1.64e-06	598.44887069	729.53245047	746.79543278	6.48443657	0.03801515	-0.35236346
0.08009	13.36086	0.00163738	1.22e-06	0.0	2e-08	0.00041045	1.97e-06	3.1e-07	1.64e-06	598.59730156	729.49933165	746.74869157	6.47069659	0.03827955	-0.35232675
0.08019	13.36939	0.00164009	1.23e-06	0.0	2e-08	0.00040771	1.99e-06	3.1e-07	1.65e-06	598.74541182	729.46632464	746.70204227	6.45696732	0.03854381	-0.35229012
0.08029	13.37789	0.00164277	1.24e-06	0.0	2e-08	0.00040499	2.01e-06	3.1e-07	1.65e-06	598.89320176	729.43343081	746.65548482	6.44324871	0.03880791	-0.35225356
0.08039	13.38636	0.00164544	1.25e-06	0.0	2e-08	0.00040228	2.03e-06	3.2e-07	1.65e-06	599.0406717	729.40065155	746.60901915	6.4295407	0.03907184	-0.35221707
0.08049	13.3948	0.00164809	1.26e-06	0.0	2e-08	0.0003996	2.05e-06	3.2e-07	1.65e-06	599.18782192	729.36798826	746.56264518	6.41584325	0.03933558	-0.35218065
0.08059	13.40322	0.00165073	1.27e-06	0.0	2e-08	0.00039693	2.07e-06	3.2e-07	1.66e-06	599.33465273	729.33544234	746.51636283	6.4021563	0.03959913	-0.3521443
0.08069	13.41161	0.00165334	1.28e-06	0.0	2e-08	0.00039428	2.09e-06	3.3e-07	1.66e-06	599.48116442	729.30301521	746.47017205	6.38847982	0.03986245	-0.35210803
0.08079	13.41998	0.00165594	1.29e-06	0.0	2e-08	0.00039165	2.11e-06	3.3e-07	1.66e-06	599.62735729	729.2707083	746.42407276	6.37481375	0.04012554	-0.35207182
0.08089	13.42832	0.00165852	1.3e-06	0.0	2e-08	0.00038903	2.13e-06	3.3e-07	1.66e-06	599.77323163	729.23852307	746.37806489	6.36115805	0.04038838	-0.35203569
0.08099	13.43663	0.00166108	1.31e-06	0.0	2e-08	0.00038643	2.15e-06	3.4e-07	1.67e-06	599.91878773	729.20646096	746.33214837	6.34746519	0.04065116	-0.35199964
0.08109	13.44492	0.00166362	1.32e-06	0.0	2e-08	0.00038385	2.17e-06	3.4e-07	1.67e-06	600.06402445	729.17452357	746.28632356	6.33380563	0.04091356	-0.35196365
0.08119	13.45317	0.00166615	1.33e-06	0.0	2e-08	0.00038129	2.19e-06	3.4e-07	1.67e-06	600.20894308	729.14271228	746.24059009	6.32016162	0.04117564	-0.35192773
0.08129	13.46141	0.00166866	1.34e-06	0.0	2e-08	0.00037874	2.21e-06	3.5e-07	1.67e-06	600.35354386	729.1110286	746.1949479	6.30652523	0.04143742	-0.35189189
0.08139	13.46961	0.00167115	1.35e-06	0.0	2e-08	0.00037621	2.23e-06	3.5e-07	1.68e-06	600.49782703	729.07947404	746.14939694	6.29289624	0.04169888	-0.35185612
0.08149	13.47779	0.00167362	1.36e-06	0.0	2e-08	0.0003737	2.25e-06	3.5e-07	1.68e-06	600.6417928	729.04805012	746.10393718	6.27927443	0.04196	-0.35182042
0.08159	13.48594	0.00167608	1.38e-06	0.0	2e-08	0.00037121	2.27e-06	3.6e-07	1.68e-06	600.78544138	729.01675838	746.05856855	6.26565957	0.04222077	-0.35178479
0.08169	13.49406	0.00167852	1.39e-06	0.0	2e-08	0.00036873	2.3e-06	3.6e-07	1.68e-06	600.92877299	728.98560036	746.01329102	6.25205141	0.04248118	-0.35174923
0.08179	13.50216	0.00168094	1.4e-06	0.0	2e-08	0.00036627	2.32e-06	3.6e-07	1.69e-06	601.07178782	728.95457761	745.96810454	6.23844973	0.04274121	-0.35171375
0.08189	13.51023	0.00168335	1.41e-06	0.0	2e-08	0.00036383	2.34e-06	3.7e-07	1.69e-06	601.21448608	728.92369173	745.92300908	6.22485427	0.04300083	-0.35167833
0.08199	13.51827	0.00168574	1.42e-06	0.0	2e-08	0.0003614	2.36e-06	3.7e-07	1.69e-06	601.35686795	728.89294427	745.87800459	6.2112648	0.04326004	-0.35164299
0.08209	13.52629	0.00168811	1.43e-06	0.0	2e-08	0.00035899	2.38e-06	3.7e-07	1.69e-06	601.49893362	728.86233685	745.83309103	6.19768106	0.04351882	-0.35160772
0.08219	13.53428	0.00169046	1.44e-06	0.0	2e-08	0.0003566	2.4e-06	3.8e-07	1.7e-06	601.64068326	728.83187107	745.78826837	6.1841028	0.04377715	-0.35157252
0.08229	13.54224	0.0016928	1.45e-06	0.0	2e-08	0.00035423	2.42e-06	3.8e-07	1.7e-06	601.78211706	728.80154856	745.74353658	6.17052976	0.04403502	-0.35153739
0.08239	13.55017	0.00169512	1.46e-06	0.0	2e-08	0.00035187	2.44e-06	3.8e-07	1.7e-06	601.92323516	728.77137093	745.69889563	6.15696168	0.0442924	-0.35150233
0.08249	13.55807	0.00169742	1.47e-06	0.0	2e-08	0.00034953	2.47e-06	3.9e-07	1.7e-06	602.06403787	728.74133991	745.65434544	6.14341431	0.04454953	-0.35146735
0.08259	13.56595	0.00169971	1.48e-06	0.0	2e-08	0.0003472	2.49e-06	3.9e-07	1.71e-06	602.2045255	728.71145727	745.60988593	6.12985997	0.04480597	-0.35143243
0.08269	13.5738	0.00170198	1.49e-06	0.0	2e-08	0.00034489	2.51e-06	3.9e-07	1.71e-06	602.34469802	728.68172455	745.56551715	6.11631042	0.04506189	-0.35139759
0.08279	13.58162	0.00170423	1.5e-06	0.0	2e-08	0.0003426	2.53e-06	4e-07	1.71e-06	602.48455559	728.65214345	745.52123905	6.10276544	0.04531727	-0.35136282
0.08289	13.58942	0.00170647	1.51e-06	0.0	2e-08	0.00034033	2.55e-06	4e-07	1.71e-06	602.62409835	728.62271568	745.47705161	6.0892248	0.04557209	-0.35132811
0.08299	13.59719	0.00170869	1.52e-06	0.0	2e-08	0.00033807	2.58e-06	4e-07	1.71e-06	602.76332646	728.59344294	745.4329548	6.07568825	0.04582634	-0.35129348
0.08309	13.60492	0.00171089	1.54e-06	0.0	2e-08	0.00033582	2.6e-06	4.1e-07	1.72e-06	602.90224004	728.56432697	745.3889486	6.06215556	0.04608	-0.35125893
0.08319	13.61264	0.00171308	1.55e-06	0.0	2e-08	0.0003336	2.62e-06	4.1e-07	1.72e-06	603.04083925	728.53536951	745.34503299	6.0486265	0.04633305	-0.35122444
0.08329	13.62032	0.00171525	1.56e-06	0.0	2e-08	0.00033139	2.64e-06	4.1e-07	1.72e-06	603.17912419	728.5065723	745.30120795	6.03510081	0.04658548	-0.35119002
0.08339	13.62797	0.00171741	1.57e-06	0.0	2e-08	0.00032919	2.66e-06	4.2e-07	1.72e-06	603.31709501	728.47793713	745.25747346	6.02157825	0.04683727	-0.35115568
0.08349	13.6356	0.00171955	1.58e-06	0.0	2e-08	0.00032701	2.69e-06	4.2e-07	1.73e-06	603.4547518	728.44946575	745.2138295	6.00805859	0.04708841	-0.3511214
0.08359	13.6432	0.00172167	1.59e-06	0.0	2e-08	0.00032485	2.71e-06	4.3e-07	1.73e-06	603.59209469	728.42115998	745.17027606	5.99454155	0.04733887	-0.3510872
0.08369	13.65077	0.00172377	1.6e-06	0.0	3e-08	0.00032271	2.73e-06	4.3e-07	1.73e-06	603.72912378	728.3930216	745.12681313	5.9810269	0.04758863	-0.35105306
0.08379	13.65831	0.00172586	1.61e-06	0.0	3e-08	0.00032058	2.76e-06	4.3e-07	1.73e-06	603.86583917	728.36505245	745.08344069	5.96751438	0.04783769	-0.351019
0.08389	13.66583	0.00172794	1.62e-06	0.0	3e-08	0.00031846	2.78e-06	4.4e-07	1.73e-06	604.00224095	728.33725434	745.04015873	5.95400373	0.04808602	-0.35098501
0.08399	13.67331	0.00173	1.63e-06	0.0	3e-08	0.00031636	2.8e-06	4.4e-07	1.74e-06	604.13832912	728.30962946	744.99696728	5.94048908	0.04833398	-0.3509511
0.08409	13.68077	0.00173204	1.65e-06	0.0	3e-08	0.00031428	2.82e-06	4.4e-07	1.74e-06	604.2741038	728.28217959	744.95386631	5.92697985	0.04858091	-0.35091725
0.08419	13.6882	0.00173407	1.66e-06	0.0	3e-08	0.00031221	2.85e-06	4.5e-07	1.74e-06	604.40956507	728.25490648	744.91085582	5.91347148	0.04882707	-0.35088347
0.08429	13.6956	0.00173608	1.67e-06	0.0	3e-08	0.00031016	2.87e-06	4.5e-07	1.74e-06	604.544713	728.22781204	744.86793582	5.89996371	0.04907245	-0.35084977
0.08439	13.70297	0.00173807	1.68e-06	0.0	3e-08	0.00030813	2.89e-06	4.5e-07	1.74e-06	604.67954766	728.20089819	744.82510629	5.88645623	0.04931703	-0.35081613
0.08449	13.71031	0.00174005	1.69e-06	0.0	3e-08	0.0003061	2.92e-06	4.6e-07	1.75e-06	604.81406908	728.17416686	744.78236724	5.87294877	0.0495608	-0.35078257
0.08459	13.71763	0.00174202	1.7e-06	0.0	3e-08	0.0003041	2.94e-06	4.6e-07	1.75e-06	604.94827732	728.14761999	744.73971869	5.85944103	0.04980373	-0.35074907
0.08469	13.72491	0.00174397	1.71e-06	0.0	3e-08	0.00030211	2.97e-06	4.7e-07	1.75e-06	605.08217241	728.12125953	744.69716063	5.84593271	0.05004581	-0.35071565
0.08479	13.73217	0.0017459	1.72e-06	0.0	3e-08	0.00030013	2.99e-06	4.7e-07	1.75e-06	605.21575439	728.09508747	744.65469308	5.83242353	0.05028703	-0.3506823
0.08489	13.73939	0.00174782	1.73e-06	0.0	3e-08	0.00029818	3.01e-06	4.7e-07	1.75e-06	605.34902328	728.06910579	744.61231605	5.81891317	0.05052736	-0.35064902
0.08499	13.74659	0.00174972	1.75e-06	0.0	3e-08	0.00029623	3.04e-06	4.8e-07	1.76e-06	605.48197909	728.04331649	744.57002955	5.80540134	0.05076679	-0.35061581
0.08509	13.75376	0.00175161	1.76e-06	0.0	3e-08	0.0002943	3.06e-06	4.8e-07	1.76e-06	605.61462184	728.01772159	744.52783361	5.79188772	0.05100531	-0.35058268
0.08519	13.7609	0.00175348	1.77e-06	0.0	3e-08	0.00029239	3.08e-06	4.9e-07	1.76e-06	605.74695152	727.99232311	744.48572824	5.77837201	0.05124289	-0.35054961
0.08529	13.76801	0.00175534	1.78e-06	0.0	3e-08	0.00029049	3.11e-06	4.9e-07	1.76e-06	605.87896814	727.96712311	744.44371346	5.76485389	0.05147952	-0.35051662
0.08539	13.77509	0.00175718	1.79e-06	0.0	3e-08	0.0002886	3.13e-06	4.9e-07	1.76e-06	606.01067168	727.94212369	744.4017893	5.75132502	0.05171547	-0.35048369
0.08549	13.78214	0.00175901	1.8e-06	0.0	3e-08	0.00028673	3.16e-06	5e-07	1.77e-06	606.14206192	727.91732754	744.35995583	5.73779873	0.05195023	-0.35045084
0.08559	13.78916	0.00176083	1.81e-06	0.0	3e-08	0.00028488	3.18e-06	5e-07	1.77e-06	606.27313899	727.89273628	744.31821305	5.72426873	0.052184	-0.35041806
0.08569	13.79616	0.00176262	1.83e-06	0.0	3e-08	0.00028304	3.21e-06	5e-07	1.77e-06	606.40390283	727.86835205	744.27656099	5.71073468	0.05241677	-0.35038535
0.08579	13.80312	0.00176441	1.84e-06	0.0	3e-08	0.00028121	3.23e-06	5.1e-07	1.77e-06	606.53435341	727.844177	744.23499968	5.69719621	0.0526485	-0.35035271
0.08589	13.81005	0.00176618	1.85e-06	0.0	3e-08	0.0002794	3.25e-06	5.1e-07	1.77e-06	606.66449067	727.8202133	744.19352916	5.68365297	0.0528792	-0.35032014
0.08599	13.81695	0.00176793	1.86e-06	0.0	3e-08	0.00027761	3.28e-06	5.2e-07	1.78e-06	606.79431454	727.79646312	744.15214947	5.6701046	0.05310884	-0.35028765
0.08609	13.82383	0.00176967	1.87e-06	0.0	3e-08	0.00027582	3.3e-06	5.2e-07	1.78e-06	606.92382494	727.77292868	744.11086066	5.65655073	0.0533374	-0.35025522
0.08619	13.83067	0.0017714	1.88e-06	0.0	3e-08	0.00027406	3.33e-06	5.2e-07	1.78e-06	607.05302181	727.74961218	744.06966277	5.64299098	0.05356487	-0.35022287
0.08629	13.83748	0.00177311	1.89e-06	0.0	3e-08	0.0002723	3.35e-06	5.3e-07	1.78e-06	607.18190505	727.72651586	744.02855584	5.629425	0.05379124	-0.35019059
0.08639	13.84427	0.00177481	1.91e-06	0.0	3e-08	0.00027056	3.38e-06	5.3e-07	1.78e-06	607.31047455	727.70364198	743.98753993	5.61585239	0.05401648	-0.35015838
0.08649	13.85102	0.00177649	1.92e-06	0.0	3e-08	0.00026884	3.4e-06	5.4e-07	1.78e-06	607.43873023	727.68099281	743.94661509	5.60227279	0.05424058	-0.35012624
0.08659	13.85774	0.00177816	1.93e-06	0.0	3e-08	0.00026713	3.43e-06	5.4e-07	1.79e-06	607.56667195	727.65857063	743.90578138	5.58868579	0.05446352	-0.35009417
0.08669	13.86443	0.00177981	1.94e-06	0.0	3e-08	0.00026543	3.45e-06	5.4e-07	1.79e-06	607.6942996	727.63637775	743.86503886	5.57509102	0.05468529	-0.35006218
0.08679	13.8711	0.00178145	1.95e-06	0.0	3e-08	0.00026375	3.48e-06	5.5e-07	1.79e-06	607.82161305	727.6144165	743.82438758	5.56148808	0.05490587	-0.35003025
0.08689	13.87773	0.00178308	1.96e-06	0.0	3e-08	0.00026208	3.5e-06	5.5e-07	1.79e-06	607.94861191	727.59268965	743.78382769	5.54785056	0.05512566	-0.3499984
0.08699	13.88433	0.00178469	1.98e-06	0.0	3e-08	0.00026042	3.53e-06	5.6e-07	1.79e-06	608.07529584	727.57119991	743.7433593	5.53422265	0.05534393	-0.34996662
0.08709	13.8909	0.00178629	1.99e-06	0.0	3e-08	0.00025878	3.55e-06	5.6e-07	1.79e-06	608.20166494	727.5499492	743.70298242	5.52058432	0.05556097	-0.34993491
0.08719	13.89744	0.00178788	2e-06	0.0	3e-08	0.00025715	3.58e-06	5.6e-07	1.8e-06	608.327719	727.52893997	743.66269712	5.5069351	0.05577678	-0.34990328
0.08729	13.90394	0.00178945	2.01e-06	0.0	3e-08	0.00025554	3.6e-06	5.7e-07	1.8e-06	608.45345784	727.50817468	743.62250349	5.49327449	0.05599133	-0.34987171
0.08739	13.91042	0.00179101	2.02e-06	0.0	3e-08	0.00025394	3.63e-06	5.7e-07	1.8e-06	608.57888123	727.48765582	743.58240161	5.47960199	0.0562046	-0.34984022
0.08749	13.91687	0.00179255	2.03e-06	0.0	3e-08	0.00025235	3.65e-06	5.8e-07	1.8e-06	608.70398895	727.46738589	743.54239157	5.4659171	0.05641659	-0.3498088
0.08759	13.92328	0.00179408	2.05e-06	0.0	3e-08	0.00025078	3.68e-06	5.8e-07	1.8e-06	608.82878076	727.44736744	743.50247348	5.45221931	0.05662728	-0.34977745
0.08769	13.92967	0.0017956	2.06e-06	0.0	3e-08	0.00024921	3.71e-06	5.9e-07	1.8e-06	608.95325642	727.427603	743.46264742	5.43850809	0.05683666	-0.34974618
0.08779	13.93602	0.0017971	2.07e-06	0.0	3e-08	0.00024767	3.73e-06	5.9e-07	1.81e-06	609.07741566	727.40809516	743.4229135	5.42478293	0.0570447	-0.34971497
0.08789	13.94234	0.00179859	2.08e-06	0.0	3e-08	0.00024613	3.76e-06	5.9e-07	1.81e-06	609.20125821	727.38884652	743.38327182	5.4110433	0.05725139	-0.34968384
0.08799	13.94863	0.00180007	2.09e-06	0.0	3e-08	0.00024461	3.78e-06	6e-07	1.81e-06	609.3247838	727.3698597	743.34372249	5.39728865	0.05745672	-0.34965278
0.08809	13.95489	0.00180154	2.1e-06	0.0	4e-08	0.0002431	3.81e-06	6e-07	1.81e-06	609.44799212	727.35113734	743.30426563	5.38351845	0.05766067	-0.3496218
0.08819	13.96111	0.00180299	2.11e-06	0.0	4e-08	0.00024161	3.83e-06	6.1e-07	1.81e-06	609.57088287	727.33268213	743.26490135	5.36973215	0.05786322	-0.34959088
0.08829	13.96731	0.00180443	2.13e-06	0.0	4e-08	0.00024013	3.86e-06	6.1e-07	1.81e-06	609.69345573	727.31449674	743.22562977	5.3559292	0.05806437	-0.34956004
0.08839	13.97347	0.00180585	2.14e-06	0.0	4e-08	0.00023866	3.88e-06	6.1e-07	1.81e-06	609.8157104	727.29658524	743.18645101	5.34211057	0.05826478	-0.34952928
0.08849	13.9796	0.00180726	2.15e-06	0.0	4e-08	0.0002372	3.91e-06	6.2e-07	1.82e-06	609.93764651	727.27894982	743.14736519	5.32827303	0.05846325	-0.34949858
0.08859	13.9857	0.00180866	2.16e-06	0.0	4e-08	0.00023576	3.94e-06	6.2e-07	1.82e-06	610.05926372	727.26159301	743.10837246	5.31441719	0.05866029	-0.34946796
0.08869	13.99176	0.00181005	2.17e-06	0.0	4e-08	0.00023433	3.96e-06	6.3e-07	1.82e-06	610.18056165	727.24451767	743.06947294	5.30054248	0.05885589	-0.34943742
0.08879	13.99779	0.00181143	2.18e-06	0.0	4e-08	0.00023291	3.99e-06	6.3e-07	1.82e-06	610.30153991	727.22772671	743.03066678	5.2866483	0.05905004	-0.34940694
0.08889	14.0038	0.00181279	2.2e-06	0.0	4e-08	0.00023151	4.01e-06	6.4e-07	1.82e-06	610.42219813	727.21122304	742.99195412	5.27273407	0.05924271	-0.34937654
0.08899	14.00976	0.00181414	2.21e-06	0.0	4e-08	0.00023011	4.04e-06	6.4e-07	1.82e-06	610.54253588	727.19500963	742.95333511	5.2587992	0.0594339	-0.34934621
0.08909	14.0157	0.00181547	2.22e-06	0.0	4e-08	0.00022873	4.07e-06	6.4e-07	1.82e-06	610.66255275	727.17908947	742.9148099	5.24484309	0.0596236	-0.34931596
0.08919	14.0216	0.0018168	2.23e-06	0.0	4e-08	0.00022737	4.09e-06	6.5e-07	1.83e-06	610.78224831	727.16346557	742.87637864	5.23086512	0.05981179	-0.34928578
0.08929	14.02747	0.00181811	2.24e-06	0.0	4e-08	0.00022601	4.12e-06	6.5e-07	1.83e-06	610.90162211	727.14814099	742.8380415	5.2168647	0.05999845	-0.34925567
0.08939	14.03331	0.00181941	2.25e-06	0.0	4e-08	0.00022467	4.14e-06	6.6e-07	1.83e-06	611.0206737	727.13311882	742.79979865	5.20284118	0.06018359	-0.34922564
0.08949	14.03911	0.0018207	2.27e-06	0.0	4e-08	0.00022334	4.17e-06	6.6e-07	1.83e-06	611.13940259	727.11840218	742.76165024	5.18879396	0.06036717	-0.34919568
0.08959	14.04489	0.00182197	2.28e-06	0.0	4e-08	0.00022202	4.2e-06	6.7e-07	1.83e-06	611.2578083	727.10399421	742.72359646	5.1747224	0.0605492	-0.34916579
0.08969	14.05062	0.00182324	2.29e-06	0.0	4e-08	0.00022071	4.22e-06	6.7e-07	1.83e-06	611.37589032	727.08989811	742.68563747	5.16062587	0.06072965	-0.34913598
0.08979	14.05633	0.00182449	2.3e-06	0.0	4e-08	0.00021942	4.25e-06	6.7e-07	1.83e-06	611.49364794	727.07611748	742.64777354	5.14643853	0.06090954	-0.34910626
0.08989	14.062	0.00182573	2.31e-06	0.0	4e-08	0.00021813	4.27e-06	6.8e-07	1.83e-06	611.61107936	727.06265786	742.6100052	5.13227075	0.06108711	-0.3490766
0.08999	14.06763	0.00182696	2.32e-06	0.0	4e-08	0.00021686	4.3e-06	6.8e-07	1.84e-06	611.72818503	727.04952071	742.57233237	5.11807328	0.06126312	-0.34904701
0.09009	14.07324	0.00182817	2.33e-06	0.0	4e-08	0.0002156	4.33e-06	6.9e-07	1.84e-06	611.84496434	727.03670949	742.53475524	5.10384526	0.06143755	-0.3490175
0.09019	14.07881	0.00182937	2.35e-06	0.0	4e-08	0.00021436	4.35e-06	6.9e-07	1.84e-06	611.96141665	727.02422769	742.49727405	5.08958581	0.0616104	-0.34898807
0.09029	14.08434	0.00183057	2.36e-06	0.0	4e-08	0.00021312	4.38e-06	6.9e-07	1.84e-06	612.07754128	727.01207883	742.45988903	5.07529401	0.06178166	-0.34895871
0.09039	14.08984	0.00183175	2.37e-06	0.0	4e-08	0.0002119	4.4e-06	7e-07	1.84e-06	612.19333756	727.00026649	742.4226004	5.06096898	0.06195132	-0.34892943
0.09049	14.09531	0.00183291	2.38e-06	0.0	4e-08	0.00021069	4.43e-06	7e-07	1.84e-06	612.30880478	726.9887943	742.3854084	5.04660978	0.06211937	-0.34890022
0.09059	14.10074	0.00183407	2.39e-06	0.0	4e-08	0.00020949	4.46e-06	7.1e-07	1.84e-06	612.42394223	726.97766593	742.34831328	5.03221549	0.06228579	-0.34887109
0.09069	14.10614	0.00183522	2.4e-06	0.0	4e-08	0.0002083	4.48e-06	7.1e-07	1.84e-06	612.53874915	726.9668851	742.3113153	5.01778515	0.0624506	-0.34884204
0.09079	14.1115	0.00183635	2.41e-06	0.0	4e-08	0.00020712	4.51e-06	7.2e-07	1.85e-06	612.65322478	726.95645558	742.27441471	5.0033178	0.06261377	-0.34881306
0.09089	14.11683	0.00183747	2.43e-06	0.0	4e-08	0.00020596	4.53e-06	7.2e-07	1.85e-06	612.76736833	726.94638118	742.23761177	4.98881247	0.0627753	-0.34878416
0.09099	14.12212	0.00183858	2.44e-06	0.0	4e-08	0.0002048	4.56e-06	7.2e-07	1.85e-06	612.881179	726.93666578	742.20090676	4.97426818	0.06293518	-0.34875533
0.09109	14.12738	0.00183968	2.45e-06	0.0	4e-08	0.00020366	4.59e-06	7.3e-07	1.85e-06	612.99465596	726.92731327	742.16429996	4.95968393	0.06309341	-0.34872658
0.09119	14.1326	0.00184077	2.46e-06	0.0	4e-08	0.00020253	4.61e-06	7.3e-07	1.85e-06	613.10779835	726.91832765	742.12779166	4.9450587	0.06324998	-0.34869791
0.09129	14.13779	0.00184185	2.47e-06	0.0	4e-08	0.00020141	4.64e-06	7.4e-07	1.85e-06	613.22060425	726.90971539	742.09138244	4.9302941	0.06340695	-0.34866933
0.09139	14.14294	0.00184292	2.48e-06	0.0	4e-08	0.0002003	4.66e-06	7.4e-07	1.85e-06	613.33307237	726.90148154	742.05507273	4.91555629	0.06356076	-0.34864082
0.09149	14.14806	0.00184397	2.49e-06	0.0	4e-08	0.0001992	4.69e-06	7.5e-07	1.85e-06	613.44520257	726.89362835	742.01886262	4.90077056	0.06371297	-0.34861238
0.09159	14.15314	0.00184502	2.5e-06	0.0	4e-08	0.00019812	4.71e-06	7.5e-07	1.85e-06	613.5569938	726.88616022	741.98275243	4.88593556	0.06386358	-0.34858402
0.09169	14.15818	0.00184605	2.51e-06	0.0	4e-08	0.00019704	4.74e-06	7.5e-07	1.86e-06	613.66844502	726.87908161	741.94674251	4.87104991	0.06401259	-0.34855575
0.09179	14.16319	0.00184707	2.53e-06	0.0	4e-08	0.00019598	4.77e-06	7.6e-07	1.86e-06	613.77955511	726.87239706	741.91083324	4.85611224	0.06415999	-0.34852755
0.09189	14.16816	0.00184808	2.54e-06	0.0	4e-08	0.00019492	4.79e-06	7.6e-07	1.86e-06	613.89032296	726.86611118	741.87502497	4.84112111	0.06430581	-0.34849943
0.09199	14.17309	0.00184908	2.55e-06	0.0	4e-08	0.00019388	4.82e-06	7.7e-07	1.86e-06	614.0007474	726.86022862	741.83931809	4.8260751	0.06445002	-0.34847139
0.09209	14.17799	0.00185007	2.56e-06	0.0	4e-08	0.00019285	4.84e-06	7.7e-07	1.86e-06	614.11082725	726.85475417	741.80371298	4.81097275	0.06459264	-0.34844343
0.09219	14.18285	0.00185105	2.57e-06	0.0	4e-08	0.00019183	4.87e-06	7.7e-07	1.86e-06	614.22056128	726.84969263	741.76821004	4.79581258	0.06473366	-0.34841554
0.09229	14.18767	0.00185202	2.58e-06	0.0	5e-08	0.00019082	4.89e-06	7.8e-07	1.86e-06	614.32994825	726.84504891	741.73280968	4.78059308	0.0648731	-0.34838774
0.09239	14.19246	0.00185298	2.59e-06	0.0	5e-08	0.00018982	4.92e-06	7.8e-07	1.86e-06	614.43898684	726.84082801	741.69751231	4.76531274	0.06501094	-0.34836002
0.09249	14.19721	0.00185393	2.6e-06	0.0	5e-08	0.00018883	4.94e-06	7.9e-07	1.86e-06	614.54767576	726.83703497	741.66231838	4.74997001	0.0651472	-0.34833238
0.09259	14.20192	0.00185486	2.61e-06	0.0	5e-08	0.00018785	4.97e-06	7.9e-07	1.87e-06	614.65601363	726.83367495	741.62722831	4.73456331	0.06528188	-0.34830482
0.09269	14.2066	0.00185579	2.62e-06	0.0	5e-08	0.00018688	5e-06	8e-07	1.87e-06	614.76399906	726.83075316	741.59224256	4.71909107	0.06541498	-0.34827735
0.09279	14.21123	0.0018567	2.63e-06	0.0	5e-08	0.00018593	5.02e-06	8e-07	1.87e-06	614.87162673	726.82828375	741.55736272	4.70332891	0.06555157	-0.34824998
0.09289	14.21583	0.00185761	2.65e-06	0.0	5e-08	0.00018498	5.05e-06	8e-07	1.87e-06	614.9788973	726.82626726	741.52258865	4.6876605	0.0656829	-0.34822267
0.09299	14.22039	0.0018585	2.66e-06	0.0	5e-08	0.00018405	5.07e-06	8.1e-07	1.87e-06	615.0858096	726.82470847	741.48792075	4.67191344	0.06581285	-0.34819545
0.09309	14.22491	0.00185939	2.67e-06	0.0	5e-08	0.00018312	5.1e-06	8.1e-07	1.87e-06	615.19236188	726.82361337	741.45335954	4.65608544	0.06594144	-0.34816831
0.09319	14.22939	0.00186026	2.68e-06	0.0	5e-08	0.00018221	5.12e-06	8.2e-07	1.87e-06	615.29855237	726.82298807	741.41890562	4.64017419	0.0660687	-0.34814125
0.09329	14.23384	0.00186112	2.69e-06	0.0	5e-08	0.0001813	5.14e-06	8.2e-07	1.87e-06	615.40437923	726.82283882	741.38455955	4.62417733	0.06619464	-0.34811428
0.09339	14.23824	0.00186198	2.7e-06	0.0	5e-08	0.00018041	5.17e-06	8.2e-07	1.87e-06	615.50984056	726.82317196	741.35032194	4.60809246	0.06631928	-0.3480874
0.09349	14.2426	0.00186282	2.71e-06	0.0	5e-08	0.00017953	5.19e-06	8.3e-07	1.87e-06	615.61493444	726.82399399	741.3161934	4.59191713	0.06644265	-0.34806059
0.09359	14.24693	0.00186365	2.72e-06	0.0	5e-08	0.00017865	5.22e-06	8.3e-07	1.87e-06	615.71965886	726.82531151	741.28217456	4.57564887	0.06656477	-0.34803388
0.09369	14.25121	0.00186448	2.73e-06	0.0	5e-08	0.00017779	5.24e-06	8.4e-07	1.88e-06	615.82401177	726.82713126	741.24826607	4.55928515	0.06668567	-0.34800725
0.09379	14.25546	0.00186529	2.74e-06	0.0	5e-08	0.00017694	5.27e-06	8.4e-07	1.88e-06	615.92799107	726.82946011	741.21446859	4.5428234	0.06680536	-0.34798071
0.09389	14.25966	0.00186609	2.75e-06	0.0	5e-08	0.0001761	5.29e-06	8.4e-07	1.88e-06	616.03159457	726.83230506	741.18078282	4.52626103	0.06692388	-0.34795425
0.09399	14.26383	0.00186689	2.76e-06	0.0	5e-08	0.00017526	5.32e-06	8.5e-07	1.88e-06	616.13482006	726.83567326	741.14720943	4.50959539	0.06704125	-0.34792788
0.09409	14.26795	0.00186767	2.77e-06	0.0	5e-08	0.00017444	5.34e-06	8.5e-07	1.88e-06	616.23766525	726.83957198	741.11374917	4.49282378	0.0671575	-0.3479016
0.09419	14.27203	0.00186844	2.78e-06	0.0	5e-08	0.00017363	5.36e-06	8.6e-07	1.88e-06	616.34012706	726.8440105	741.08040297	4.47579467	0.06727676	-0.34787542
0.09429	14.27607	0.0018692	2.79e-06	0.0	5e-08	0.00017283	5.39e-06	8.6e-07	1.88e-06	616.44220051	726.84900292	741.04717234	4.45873438	0.06739273	-0.34784933
0.09439	14.28007	0.00186996	2.8e-06	0.0	5e-08	0.00017204	5.41e-06	8.6e-07	1.88e-06	616.54388473	726.85455286	741.01405759	4.44154476	0.06750809	-0.34782332
0.09449	14.28403	0.0018707	2.81e-06	0.0	5e-08	0.00017126	5.43e-06	8.7e-07	1.88e-06	616.64517684	726.86066908	740.98105962	4.42422125	0.06762291	-0.34779741
0.09459	14.28794	0.00187143	2.82e-06	0.0	5e-08	0.00017049	5.46e-06	8.7e-07	1.88e-06	616.74607383	726.86736059	740.94817935	4.4067592	0.06773727	-0.34777159
0.09469	14.29182	0.00187215	2.83e-06	0.0	5e-08	0.00016973	5.48e-06	8.7e-07	1.88e-06	616.84657261	726.87463664	740.91541774	4.38915382	0.06785124	-0.34774586
0.09479	14.29565	0.00187287	2.84e-06	0.0	5e-08	0.00016898	5.5e-06	8.8e-07	1.88e-06	616.94666996	726.88250677	740.88277578	4.3714002	0.06796492	-0.34772023
0.09489	14.29943	0.00187357	2.85e-06	0.0	5e-08	0.00016824	5.53e-06	8.8e-07	1.88e-06	617.04636257	726.89098075	740.85025451	4.35349331	0.0680784	-0.34769469
0.09499	14.30318	0.00187426	2.86e-06	0.0	5e-08	0.00016751	5.55e-06	8.9e-07	1.89e-06	617.145647	726.90006866	740.81785497	4.33542802	0.06819177	-0.34766925
0.09509	14.30688	0.00187495	2.87e-06	0.0	5e-08	0.00016679	5.57e-06	8.9e-07	1.89e-06	617.24451969	726.90978084	740.78557827	4.31719905	0.06830512	-0.3476439
0.09519	14.31053	0.00187562	2.87e-06	0.0	5e-08	0.00016608	5.59e-06	8.9e-07	1.89e-06	617.34297494	726.92013396	740.75342611	4.2986661	0.06842397	-0.34761866
0.09529	14.31415	0.00187629	2.88e-06	0.0	5e-08	0.00016538	5.62e-06	9e-07	1.89e-06	617.44100941	726.93113761	740.72139954	4.28003761	0.06853983	-0.34759351
0.09539	14.31771	0.00187694	2.89e-06	0.0	5e-08	0.00016469	5.64e-06	9e-07	1.89e-06	617.53861938	726.94280244	740.6894997	4.26121733	0.06865644	-0.34756846
0.09549	14.32124	0.00187758	2.9e-06	0.0	5e-08	0.00016401	5.66e-06	9e-07	1.89e-06	617.63580052	726.9551408	740.6577279	4.24219825	0.06877397	-0.34754352
0.09559	14.32471	0.00187822	2.91e-06	0.0	5e-08	0.00016334	5.68e-06	9.1e-07	1.89e-06	617.73254834	726.96816546	740.62608552	4.22297315	0.06889257	-0.34751867
0.09569	14.32814	0.00187884	2.92e-06	0.0	5e-08	0.00016268	5.7e-06	9.1e-07	1.89e-06	617.82885821	726.98188958	740.59457398	4.20353463	0.06901241	-0.34749392
0.09579	14.33153	0.00187946	2.93e-06	0.0	5e-08	0.00016203	5.72e-06	9.1e-07	1.89e-06	617.9247253	726.99632677	740.56319473	4.18387512	0.06913368	-0.34746928
0.09589	14.33487	0.00188006	2.94e-06	0.0	5e-08	0.00016139	5.75e-06	9.2e-07	1.89e-06	618.02014463	727.01149107	740.53194929	4.16398688	0.06925654	-0.34744475
0.09599	14.33816	0.00188066	2.95e-06	0.0	5e-08	0.00016076	5.77e-06	9.2e-07	1.89e-06	618.11511103	727.02739694	740.50083924	4.14386196	0.06938119	-0.34742032
0.09609	14.3414	0.00188124	2.95e-06	0.0	5e-08	0.00016014	5.79e-06	9.2e-07	1.89e-06	618.20961814	727.04406158	740.46986649	4.12334448	0.06951223	-0.347396
0.09619	14.3446	0.00188182	2.96e-06	0.0	5e-08	0.00015953	5.81e-06	9.3e-07	1.89e-06	618.30365815	727.06150543	740.43903338	4.10262407	0.06964395	-0.34737179
0.09629	14.34775	0.00188239	2.97e-06	0.0	5e-08	0.00015893	5.83e-06	9.3e-07	1.89e-06	618.3972261	727.07974268	740.40834141	4.08161168	0.06977896	-0.34734769
0.09639	14.35085	0.00188294	2.98e-06	0.0	5e-08	0.00015835	5.85e-06	9.3e-07	1.89e-06	618.49031535	727.09879134	740.3777926	4.06029391	0.06991759	-0.3473237
0.09649	14.3539	0.00188349	2.99e-06	0.0	5e-08	0.00015777	5.87e-06	9.4e-07	1.9e-06	618.58291894	727.11867015	740.34738902	4.03865685	0.07006023	-0.34729983
0.09659	14.3569	0.00188402	3e-06	0.0	5e-08	0.0001572	5.89e-06	9.4e-07	1.9e-06	618.67502957	727.13939866	740.31713288	4.01668611	0.07020725	-0.34727607
0.09669	14.35985	0.00188455	3e-06	0.0	5e-08	0.00015664	5.91e-06	9.4e-07	1.9e-06	618.76663966	727.16099719	740.28702645	3.99436682	0.07035903	-0.34725243
0.09679	14.36275	0.00188507	3.01e-06	0.0	5e-08	0.0001561	5.93e-06	9.5e-07	1.9e-06	618.85773844	727.18349398	740.25707292	3.97149423	0.07052283	-0.34722892
0.09689	14.3656	0.00188557	3.02e-06	0.0	5e-08	0.00015556	5.95e-06	9.5e-07	1.9e-06	618.94831781	727.20691054	740.22727473	3.94832102	0.07068937	-0.34720552
0.09699	14.3684	0.00188607	3.03e-06	0.0	5e-08	0.00015503	5.96e-06	9.5e-07	1.9e-06	619.03836887	727.23127036	740.19763453	3.92471967	0.07086311	-0.34718225
0.09709	14.37114	0.00188655	3.03e-06	0.0	6e-08	0.00015452	5.98e-06	9.6e-07	1.9e-06	619.1278818	727.25659919	740.16815525	3.90066842	0.07104467	-0.3471591
0.09719	14.37383	0.00188703	3.04e-06	0.0	6e-08	0.00015401	6e-06	9.6e-07	1.9e-06	619.21684627	727.28292404	740.13883997	3.87614469	0.07123472	-0.34713608
0.09729	14.37647	0.00188749	3.05e-06	0.0	6e-08	0.00015352	6.02e-06	9.6e-07	1.9e-06	619.30525143	727.31027315	740.10969192	3.8511251	0.07143393	-0.34711319
0.09739	14.37905	0.00188795	3.06e-06	0.0	6e-08	0.00015304	6.04e-06	9.7e-07	1.9e-06	619.393085	727.33867826	740.08071473	3.82543249	0.07164839	-0.34709044
0.09749	14.38158	0.00188839	3.06e-06	0.0	6e-08	0.00015256	6.05e-06	9.7e-07	1.9e-06	619.48033191	727.36817771	740.05191285	3.79919497	0.07187346	-0.34706783
0.09759	14.38405	0.00188883	3.07e-06	0.0	6e-08	0.0001521	6.07e-06	9.7e-07	1.9e-06	619.56697952	727.39880415	740.02329003	3.77231789	0.07211232	-0.34704535
0.09769	14.38646	0.00188925	3.08e-06	0.0	6e-08	0.00015165	6.09e-06	9.7e-07	1.9e-06	619.653013	727.43059545	739.99485065	3.7447594	0.07236628	-0.34702302
0.09779	14.38882	0.00188967	3.08e-06	0.0	6e-08	0.00015121	6.1e-06	9.8e-07	1.9e-06	619.73841655	727.46359181	739.96659938	3.71647553	0.07263675	-0.34700084
0.09789	14.39112	0.00189007	3.09e-06	0.0	6e-08	0.00015078	6.12e-06	9.8e-07	1.9e-06	619.82317083	727.49784341	739.93854188	3.68724033	0.07293362	-0.34697881
0.09799	14.39335	0.00189046	3.09e-06	0.0	6e-08	0.00015037	6.13e-06	9.8e-07	1.9e-06	619.90725748	727.53339692	739.91068356	3.65721775	0.07324848	-0.34695694
0.09809	14.39553	0.00189084	3.1e-06	0.0	6e-08	0.00014996	6.15e-06	9.8e-07	1.9e-06	619.99065653	727.57030317	739.88303029	3.62626494	0.07358728	-0.34693523
0.09819	14.39765	0.00189121	3.11e-06	0.0	6e-08	0.00014957	6.16e-06	9.9e-07	1.9e-06	620.0733463	727.6086174	739.85558843	3.59431652	0.07395232	-0.34691368
0.09829	14.3997	0.00189157	3.11e-06	0.0	6e-08	0.00014919	6.18e-06	9.9e-07	1.9e-06	620.15530228	727.6484017	739.82836515	3.56111888	0.07435279	-0.34689231
0.09839	14.40169	0.00189191	3.12e-06	0.0	6e-08	0.00014882	6.19e-06	9.9e-07	1.9e-06	620.23649567	727.68972826	739.80136885	3.52670966	0.07478721	-0.34687112
0.09849	14.40361	0.00189225	3.12e-06	0.0	6e-08	0.00014847	6.21e-06	9.9e-07	1.9e-06	620.31689783	727.73266946	739.77460791	3.49092786	0.07526139	-0.34685011
0.09859	14.40547	0.00189257	3.13e-06	0.0	6e-08	0.00014812	6.22e-06	1e-06	1.9e-06	620.39647532	727.77730911	739.74809206	3.45348055	0.07578663	-0.3468293
0.09869	14.40725	0.00189288	3.13e-06	0.0	6e-08	0.00014779	6.23e-06	1e-06	1.91e-06	620.47518887	727.82374533	739.72183272	3.41432371	0.07636411	-0.34680868
0.09879	14.40897	0.00189318	3.14e-06	0.0	6e-08	0.00014747	6.24e-06	1e-06	1.91e-06	620.55299794	727.87207927	739.69584168	3.37323593	0.07700217	-0.34678828
0.09889	14.41061	0.00189346	3.14e-06	0.0	6e-08	0.00014717	6.26e-06	1e-06	1.91e-06	620.62985582	727.92242717	739.67013248	3.32984468	0.07771541	-0.3467681
0.09899	14.41218	0.00189374	3.15e-06	0.0	6e-08	0.00014688	6.27e-06	1e-06	1.91e-06	620.70570624	727.97492855	739.64472142	3.28388835	0.07851378	-0.34674815
0.09909	14.41368	0.001894	3.15e-06	0.0	6e-08	0.0001466	6.28e-06	1.01e-06	1.91e-06	620.78048731	728.02973667	739.6196264	3.23485772	0.07941752	-0.34672846
0.09919	14.41509	0.00189424	3.16e-06	0.0	6e-08	0.00014634	6.29e-06	1.01e-06	1.91e-06	620.854123	728.08703906	739.59486936	3.18229728	0.08044457	-0.34670903
0.09929	14.41642	0.00189447	3.16e-06	0.0	6e-08	0.00014609	6.3e-06	1.01e-06	1.91e-06	620.92652787	728.14704624	739.57047493	3.12552151	0.0816224	-0.34668988
0.09939	14.41767	0.00189469	3.16e-06	0.0	6e-08	0.00014586	6.31e-06	1.01e-06	1.91e-06	620.99759526	728.21001976	739.54647383	3.06359568	0.08298879	-0.34667105
0.09949	14.41882	0.00189489	3.17e-06	0.0	6e-08	0.00014565	6.32e-06	1.01e-06	1.91e-06	621.06719502	728.27627762	739.52290344	2.99511042	0.08460165	-0.34665255
0.09959	14.41988	0.00189507	3.17e-06	0.0	6e-08	0.00014545	6.32e-06	1.01e-06	1.91e-06	621.13516247	728.34622051	739.499811	2.91844433	0.08652766	-0.34663444
0.09969	14.42084	0.00189524	3.17e-06	0.0	6e-08	0.00014528	6.33e-06	1.01e-06	1.91e-06	621.20128291	728.42036817	739.47725802	2.8306935	0.08888799	-0.34661675
0.09979	14.4217	0.00189539	3.18e-06	0.0	6e-08	0.00014512	6.34e-06	1.02e-06	1.91e-06	621.26526159	728.49942956	739.45532875	2.72746006	0.09186755	-0.34659955
0.09989	14.42243	0.00189551	3.18e-06	0.0	6e-08	0.00014498	6.34e-06	1.02e-06	1.91e-06	621.32667027	728.5844265	739.43414543	2.60060396	0.09581143	-0.34658294
0.09999	14.42303	0.00189562	3.18e-06	0.0	6e-08	0.00014487	6.35e-06	1.02e-06	1.91e-06	621.3848175	728.67699081	739.41390503	2.43280018	0.10145935	-0.34656709
0.10001	14.42314	0.00189564	3.18e-06	0.0	6e-08	0.00014485	6.35e-06	1.02e-06	1.91e-06	621.39595876	728.69663776	739.40999765	1306.80109033	33.37384424	37.21924926
