# Supplementary material for: Dataset for the simulated biomass pyrolysis in rotary kilns with varying particle residence time distributions
Source: Data Brief. 2021 Nov 23;39:107603. doi: 10.1016/j.dib.2021.107603 (PMC8633881; doi:10.1016/j.dib.2021.107603)
Supplement: Supplementary Data S1 — Supplementary Raw Research Data. This is open data under the CC BY license http://creativecommons.org/licenses/by/4.0/ [file mmc1.zip › supplementary/108/logFiles/log_Pe80]

l,m	Tau,s	F_w,kg/s	F_is,kg/s	F_c,kg/s	F_rt,kg/s	F_w_wet,kg/s	F_it,kg/s	F_g,kg/s	F_H2O_g,kg/s	T_b,K	T_g,K	T_w,K	q_bed,kW/m	q_gas,kW/m	q_loss,kW/m
1e-05	0.00118	0.0	0.0	0.0	0.0	0.00205272	0.0	0.0	0.0	298.22742122	298.6337545	833.12795079	28.61301035	3.36256742	-0.42016204
0.0001	0.02237	0.0	0.0	0.0	0.0	0.00205272	0.0	0.0	0.0	298.92342322	302.98056997	832.92969505	28.56573265	3.35496999	-0.42000636
0.0002	0.0459	0.0	0.0	0.0	0.0	0.00205272	0.0	0.0	0.0	299.69509644	307.79546367	832.70980643	28.51332786	3.3463107	-0.41983367
0.0003	0.06941	0.0	0.0	0.0	0.0	0.00205272	0.0	0.0	0.0	300.4650257	312.59435945	832.49033487	28.46106718	3.33739612	-0.41966131
0.0004	0.09291	0.0	0.0	0.0	0.0	0.00205272	0.0	0.0	0.0	301.23321708	317.37693122	832.2712811	28.40894701	3.32823478	-0.41948928
0.0005	0.11639	0.0	0.0	0.0	0.0	0.00205272	0.0	0.0	0.0	301.99967652	322.14284698	832.05264592	28.35696623	3.3188081	-0.41931758
0.0006	0.13986	0.0	0.0	0.0	0.0	0.00205272	0.0	0.0	0.0	302.76441001	326.89178359	831.83443007	28.30512587	3.30913989	-0.41914621
0.0007	0.16331	0.0	0.0	0.0	0.0	0.00205272	0.0	0.0	0.0	303.52742352	331.6234168	831.6166343	28.25342267	3.29920512	-0.41897518
0.0008	0.18675	0.0	0.0	0.0	0.0	0.00205272	0.0	0.0	0.0	304.28872285	336.33740038	831.39925951	28.20185923	3.28901972	-0.41880447
0.0009	0.21017	0.0	0.0	0.0	0.0	0.00205272	0.0	0.0	0.0	305.04831398	341.03341321	831.18230644	28.15043495	3.27857994	-0.41863409
0.001	0.23358	0.0	0.0	0.0	0.0	0.00205272	0.0	0.0	0.0	305.80620276	345.7111175	830.96577592	28.0991444	3.2678621	-0.41846404
0.0011	0.25697	0.0	0.0	0.0	0.0	0.00205272	0.0	0.0	0.0	306.5623949	350.37016675	830.74966889	28.0479933	3.25689121	-0.41829433
0.0012	0.28034	0.0	0.0	0.0	0.0	0.00205272	0.0	0.0	0.0	307.31689634	355.0102318	830.53398612	27.99697997	3.24565992	-0.41812494
0.0013	0.3037	0.0	0.0	0.0	0.0	0.00205272	0.0	0.0	0.0	308.06971258	359.63095666	830.31872864	27.94609184	3.23412872	-0.41795591
0.0014	0.32705	0.0	0.0	0.0	0.0	0.00205272	0.0	0.0	0.0	308.8208493	364.23199599	830.10389737	27.89534439	3.22234626	-0.4177872
0.0015	0.35038	0.0	0.0	0.0	0.0	0.00205272	0.0	0.0	0.0	309.57031234	368.81301282	829.88949316	27.84473279	3.21029735	-0.41761883
0.0016	0.37369	0.0	0.0	0.0	0.0	0.00205272	0.0	0.0	0.0	310.31810745	373.37366615	829.67551689	27.79425721	3.19798258	-0.41745078
0.0017	0.39699	0.0	0.0	0.0	0.0	0.00205272	0.0	0.0	0.0	311.0642404	377.91361556	829.46196944	27.74391786	3.18540252	-0.41728308
0.0018	0.42028	0.0	0.0	0.0	0.0	0.00205272	0.0	0.0	0.0	311.80871699	382.4325212	829.24885169	27.69370702	3.17254091	-0.41711571
0.0019	0.44355	0.0	0.0	0.0	0.0	0.00205272	0.0	0.0	0.0	312.55154178	386.93000238	829.036165	27.64361593	3.15937922	-0.4169487
0.002	0.4668	0.0	0.0	0.0	0.0	0.00205272	0.0	0.0	0.0	313.29272094	391.40573224	828.8239101	27.59366849	3.14596867	-0.41678201
0.0021	0.49004	0.0	0.0	0.0	0.0	0.00205272	0.0	0.0	0.0	314.03226012	395.85936751	828.6120879	27.54385383	3.13228625	-0.41661566
0.0022	0.51326	0.0	0.0	0.0	0.0	0.00205272	0.0	0.0	0.0	314.77016492	400.29056299	828.40069936	27.49417181	3.11833183	-0.41644965
0.0023	0.53647	0.0	0.0	0.0	0.0	0.00205272	0.0	0.0	0.0	315.50644094	404.69897346	828.18974541	27.44462226	3.10410525	-0.41628397
0.0024	0.55966	0.0	0.0	0.0	0.0	0.00205272	0.0	0.0	0.0	316.24109362	409.08425432	827.97922704	27.39518511	3.08959376	-0.41611866
0.0025	0.58283	0.0	0.0	0.0	0.0	0.00205272	0.0	0.0	0.0	316.97412756	413.44606497	827.76914542	27.34588657	3.07481392	-0.41595368
0.0026	0.60599	0.0	0.0	0.0	0.0	0.00205272	0.0	0.0	0.0	317.70554872	417.78405827	827.55950142	27.29671646	3.05975922	-0.41578904
0.0027	0.62914	0.0	0.0	0.0	0.0	0.00205272	0.0	0.0	0.0	318.43536248	422.09788974	827.35029604	27.24767426	3.04442929	-0.41562474
0.0028	0.65227	0.0	0.0	0.0	0.0	0.00205272	0.0	0.0	0.0	319.16357418	426.38721495	827.14153027	27.19875944	3.02882375	-0.41546079
0.0029	0.67538	0.0	0.0	0.0	0.0	0.00205272	0.0	0.0	0.0	319.89018917	430.65168955	826.93320513	27.14997149	3.01294223	-0.41529719
0.003	0.69848	0.0	0.0	0.0	0.0	0.00205272	0.0	0.0	0.0	320.61521249	434.89100975	826.72532149	27.10128982	2.9968677	-0.41513394
0.0031	0.72157	0.0	0.0	0.0	0.0	0.00205272	0.0	0.0	0.0	321.33864898	439.10490388	826.51788013	27.0527439	2.9804753	-0.41497104
0.0032	0.74464	0.0	0.0	0.0	0.0	0.00205272	0.0	0.0	0.0	322.06050416	443.29298299	826.31088222	27.00432162	2.9638127	-0.41480848
0.0033	0.76769	0.0	0.0	0.0	0.0	0.00205272	0.0	0.0	0.0	322.7807832	447.45491346	826.10432877	26.95602244	2.94687968	-0.41464627
0.0034	0.79073	0.0	0.0	0.0	0.0	0.00205272	0.0	0.0	0.0	323.49949124	451.59036192	825.89822078	26.90784581	2.92967599	-0.41448441
0.0035	0.81375	0.0	0.0	0.0	0.0	0.00205272	0.0	0.0	0.0	324.21663339	455.69899528	825.69255925	26.85979118	2.91220142	-0.4143229
0.0036	0.83676	0.0	0.0	0.0	0.0	0.00205272	0.0	0.0	0.0	324.93221473	459.78048071	825.48734519	26.81185799	2.89445572	-0.41416174
0.0037	0.85975	0.0	0.0	0.0	0.0	0.00205272	0.0	0.0	0.0	325.64624033	463.83448566	825.28257963	26.76404568	2.87643867	-0.41400093
0.0038	0.88272	0.0	0.0	0.0	0.0	0.00205272	0.0	0.0	0.0	326.35871521	467.86067784	825.07826359	26.71635372	2.85815004	-0.41384048
0.0039	0.90568	0.0	0.0	0.0	0.0	0.00205272	0.0	0.0	0.0	327.06964393	471.85894275	824.87439712	26.66874916	2.83990981	-0.41368038
0.004	0.92863	0.0	0.0	0.0	0.0	0.00205272	0.0	0.0	0.0	327.7790313	475.8290245	824.67098091	26.62128312	2.82120677	-0.41352064
0.0041	0.95156	0.0	0.0	0.0	0.0	0.00205272	0.0	0.0	0.0	328.4868825	479.77048714	824.46801647	26.57393353	2.80225358	-0.41336125
0.0042	0.97447	0.0	0.0	0.0	0.0	0.00205272	0.0	0.0	0.0	329.19320238	483.68303036	824.26550471	26.52669968	2.78305142	-0.41320221
0.0043	0.99737	0.0	0.0	0.0	0.0	0.00205272	0.0	0.0	0.0	329.89799579	487.56635596	824.06344653	26.47958089	2.76360145	-0.41304353
0.0044	1.02025	0.0	0.0	0.0	0.0	0.00205272	0.0	0.0	0.0	330.60126751	491.42016793	823.86184282	26.43257646	2.74390483	-0.41288521
0.0045	1.04312	0.0	0.0	0.0	0.0	0.00205272	0.0	0.0	0.0	331.30302233	495.24417241	823.66069449	26.3856857	2.72396272	-0.41272725
0.0046	1.06597	0.0	0.0	0.0	0.0	0.00205272	0.0	0.0	0.0	332.00326498	499.03807772	823.46000244	26.33890792	2.70377629	-0.41256964
0.0047	1.08881	0.0	0.0	0.0	0.0	0.00205272	0.0	0.0	0.0	332.70200016	502.80159432	823.25976754	26.29224241	2.6833467	-0.41241239
0.0048	1.11163	0.0	0.0	0.0	0.0	0.00205272	0.0	0.0	0.0	333.39923202	506.53485345	823.05998868	26.24565223	2.66315531	-0.4122555
0.0049	1.13444	0.0	0.0	0.0	0.0	0.00205272	0.0	0.0	0.0	334.09496531	510.23746899	822.86066723	26.19919531	2.64242679	-0.41209897
0.005	1.15723	0.0	0.0	0.0	0.0	0.00205272	0.0	0.0	0.0	334.78920475	513.90909982	822.66180434	26.15284627	2.62148952	-0.4119428
0.0051	1.18	0.0	0.0	0.0	0.0	0.00205272	0.0	0.0	0.0	335.48195487	517.54950691	822.4634007	26.10660424	2.60034674	-0.41178699
0.0052	1.20276	0.0	0.0	0.0	0.0	0.00205272	0.0	0.0	0.0	336.17322015	521.15845606	822.26545696	26.06046838	2.57900166	-0.41163154
0.0053	1.22551	0.0	0.0	0.0	0.0	0.00205272	0.0	0.0	0.0	336.86300508	524.73571797	822.06797377	26.01443783	2.55745751	-0.41147646
0.0054	1.24823	0.0	0.0	0.0	0.0	0.00205272	0.0	0.0	0.0	337.55131407	528.2810682	821.87095175	25.96851176	2.53571751	-0.41132174
0.0055	1.27095	0.0	0.0	0.0	0.0	0.00205272	0.0	0.0	0.0	338.23815152	531.79428717	821.67439153	25.9226893	2.51378489	-0.41116738
0.0056	1.29364	0.0	0.0	0.0	0.0	0.00205272	0.0	0.0	0.0	338.9235218	535.27516017	821.47829368	25.8769521	2.49195666	-0.41101337
0.0057	1.31632	0.0	0.0	0.0	0.0	0.00205272	0.0	0.0	0.0	339.6074288	538.72397957	821.28265627	25.83132293	2.46983968	-0.41085973
0.0058	1.33899	0.0	0.0	0.0	0.0	0.00205272	0.0	0.0	0.0	340.28987706	542.14025065	821.08748132	25.78579558	2.44752722	-0.41070645
0.0059	1.36164	0.0	0.0	0.0	0.0	0.00205272	0.0	0.0	0.0	340.97087081	545.52380426	820.89276921	25.74036671	2.42506448	-0.41055354
0.006	1.38428	0.0	0.0	0.0	0.0	0.00205272	0.0	0.0	0.0	341.65041425	548.87448364	820.69852029	25.69503533	2.40245664	-0.410401
0.0061	1.4069	0.0	0.0	0.0	0.0	0.00205272	0.0	0.0	0.0	342.32851154	552.19213938	820.50473486	25.64980049	2.37970884	-0.41024882
0.0062	1.4295	0.0	0.0	0.0	0.0	0.00205272	0.0	0.0	0.0	343.00516679	555.47662938	820.31141321	25.60466123	2.35682624	-0.41009701
0.0063	1.45209	0.0	0.0	0.0	0.0	0.00205272	0.0	0.0	0.0	343.68038409	558.72781886	820.11855558	25.55961658	2.33381402	-0.40994556
0.0064	1.47466	0.0	0.0	0.0	0.0	0.00205272	0.0	0.0	0.0	344.35416749	561.94558037	819.9261622	25.51466557	2.31067731	-0.40979448
0.0065	1.49722	0.0	0.0	0.0	0.0	0.00205272	0.0	0.0	0.0	345.02652098	565.12985278	819.73423294	25.46979679	2.28768534	-0.40964373
0.0066	1.51976	0.0	0.0	0.0	0.0	0.00205272	0.0	0.0	0.0	345.69744845	568.28078256	819.54276656	25.42502567	2.26442909	-0.40949337
0.0067	1.54228	0.0	0.0	0.0	0.0	0.00205272	0.0	0.0	0.0	346.36695391	571.39809383	819.35176412	25.3803445	2.24108414	-0.40934337
0.0068	1.56479	0.0	0.0	0.0	0.0	0.00205272	0.0	0.0	0.0	347.03504123	574.48171359	819.16122559	25.33575226	2.21765706	-0.40919374
0.0069	1.58729	0.0	0.0	0.0	0.0	0.00205272	0.0	0.0	0.0	347.70171429	577.53157787	818.97115092	25.29124793	2.1941544	-0.40904448
0.007	1.60977	0.0	0.0	0.0	0.0	0.00205272	0.0	0.0	0.0	348.3669769	580.54763172	818.78153999	25.24683048	2.17058274	-0.40889558
0.0071	1.63223	0.0	0.0	0.0	0.0	0.00205272	0.0	0.0	0.0	349.03083285	583.52982919	818.59239267	25.20249891	2.14694864	-0.40874705
0.0072	1.65468	0.0	0.0	0.0	0.0	0.00205272	0.0	0.0	0.0	349.69328589	586.47813335	818.40370877	25.15825218	2.12325866	-0.40859888
0.0073	1.67711	0.0	0.0	0.0	0.0	0.00205272	0.0	0.0	0.0	350.35433973	589.39251628	818.21548807	25.11408928	2.09951936	-0.40845109
0.0074	1.69953	0.0	0.0	0.0	0.0	0.00205272	0.0	0.0	0.0	351.01399811	592.27301935	818.02772995	25.0700103	2.07589148	-0.4083036
0.0075	1.72193	0.0	0.0	0.0	0.0	0.00205272	0.0	0.0	0.0	351.67226478	595.11970497	817.84043363	25.02601245	2.05213683	-0.40815651
0.0076	1.74432	0.0	0.0	0.0	0.0	0.00205272	0.0	0.0	0.0	352.32914326	597.93251234	817.65359917	24.98209546	2.02836365	-0.40800979
0.0077	1.76668	0.0	0.0	0.0	0.0	0.00205272	0.0	0.0	0.0	352.98463712	600.7114617	817.46722613	24.93825829	2.00457927	-0.40786343
0.0078	1.78904	0.0	0.0	0.0	0.0	0.00205271	0.0	0.0	0.0	353.63874991	603.45658315	817.28131402	24.89449995	1.98079101	-0.40771744
0.0079	1.81138	0.0	0.0	0.0	0.0	0.00205271	0.0	0.0	0.0	354.29148514	606.16791657	817.0958623	24.8508194	1.95700619	-0.40757181
0.008	1.8337	0.0	0.0	0.0	0.0	0.00205271	0.0	0.0	0.0	354.94284628	608.84551167	816.91087041	24.80721565	1.93323212	-0.40742655
0.0081	1.85601	0.0	0.0	0.0	0.0	0.00205271	0.0	0.0	0.0	355.59283678	611.48942799	816.72633772	24.76368768	1.90947614	-0.40728164
0.0082	1.8783	0.0	0.0	0.0	0.0	0.00205271	0.0	0.0	0.0	356.24146002	614.09973488	816.54226358	24.72023446	1.88574557	-0.40713711
0.0083	1.90057	1e-08	0.0	0.0	0.0	0.00205271	0.0	0.0	0.0	356.88871968	616.67650493	816.35864713	24.67686886	1.86207104	-0.40699287
0.0084	1.92283	1e-08	0.0	0.0	0.0	0.00205271	0.0	0.0	0.0	357.53461912	619.21982597	816.17548763	24.6335676	1.83842246	-0.40684903
0.0085	1.94508	1e-08	0.0	0.0	0.0	0.00205271	0.0	0.0	0.0	358.17916153	621.72979934	815.99278432	24.590339	1.81482283	-0.40670555
0.0086	1.96731	1e-08	0.0	0.0	0.0	0.00205271	0.0	0.0	0.0	358.8223502	624.20653281	815.81053636	24.5471821	1.79127958	-0.40656244
0.0087	1.98952	1e-08	0.0	0.0	0.0	0.00205271	0.0	0.0	0.0	359.46418841	626.6501439	815.62874285	24.50409594	1.76780012	-0.40641968
0.0088	2.01172	1e-08	0.0	0.0	0.0	0.00205271	0.0	0.0	0.0	360.10467937	629.06075992	815.44740286	24.46107959	1.7443919	-0.40627728
0.0089	2.0339	1e-08	0.0	0.0	0.0	0.00205271	0.0	0.0	0.0	360.74382629	631.43851791	815.2665154	24.41813208	1.72106235	-0.40613524
0.009	2.05607	1e-08	0.0	0.0	0.0	0.00205271	0.0	0.0	0.0	361.38163233	633.7835647	815.08607945	24.37525247	1.69781888	-0.40599356
0.0091	2.07822	1e-08	0.0	0.0	0.0	0.00205271	0.0	0.0	0.0	362.01810062	636.09605685	814.90609394	24.3324398	1.67466892	-0.40585223
0.0092	2.10035	1e-08	0.0	0.0	0.0	0.00205271	0.0	0.0	0.0	362.65323483	638.37602724	814.72655818	24.28971852	1.65150533	-0.40571119
0.0093	2.12247	1e-08	0.0	0.0	0.0	0.00205271	0.0	0.0	0.0	363.28703783	640.62369615	814.54747087	24.24704652	1.6285212	-0.40557055
0.0094	2.14457	1e-08	0.0	0.0	0.0	0.00205271	0.0	0.0	0.0	363.9195126	642.8392608	814.36883076	24.20444023	1.60564559	-0.40543027
0.0095	2.16666	1e-08	0.0	0.0	0.0	0.00205271	0.0	0.0	0.0	364.55066221	645.02290431	814.19063666	24.16189879	1.58288545	-0.40529033
0.0096	2.18873	1e-08	0.0	0.0	0.0	0.00205271	0.0	0.0	0.0	365.18048965	647.17481876	814.01288732	24.11942137	1.56024772	-0.40515075
0.0097	2.21079	1e-08	0.0	0.0	0.0	0.00205271	0.0	0.0	0.0	365.80899794	649.29520517	813.83558144	24.07700712	1.53773934	-0.40501152
0.0098	2.23283	1e-08	0.0	0.0	0.0	0.00205271	0.0	0.0	0.0	366.43619002	651.38427354	813.6587177	24.03465519	1.51536726	-0.40487264
0.0099	2.25485	1e-08	0.0	0.0	0.0	0.00205271	0.0	0.0	0.0	367.06206883	653.4422428	813.48229472	23.99236474	1.49313842	-0.40473411
0.01	2.27686	1e-08	0.0	0.0	0.0	0.00205271	0.0	0.0	0.0	367.68663731	655.46933236	813.30631113	23.95016111	1.47088631	-0.40459588
0.0101	2.29885	1e-08	0.0	0.0	0.0	0.0020527	0.0	0.0	0.0	368.3098992	657.46549558	813.13076659	23.90800281	1.44888712	-0.40445802
0.0102	2.32083	2e-08	0.0	0.0	0.0	0.0020527	0.0	0.0	0.0	368.93185683	659.43114861	812.95565893	23.86590559	1.42703794	-0.40432051
0.0103	2.34279	2e-08	0.0	0.0	0.0	0.0020527	0.0	0.0	0.0	369.55251306	661.36652516	812.78098669	23.82386874	1.40534471	-0.40418334
0.0104	2.36474	2e-08	0.0	0.0	0.0	0.0020527	0.0	0.0	0.0	370.17187076	663.27186647	812.60674839	23.78189157	1.38381341	-0.40404651
0.0105	2.38667	2e-08	0.0	0.0	0.0	0.0020527	0.0	0.0	0.0	370.78993275	665.14742132	812.4329425	23.73997338	1.36244999	-0.40391003
0.0106	2.40858	2e-08	0.0	0.0	0.0	0.0020527	0.0	0.0	0.0	371.40670183	666.99344601	812.25956746	23.69811349	1.34126041	-0.40377388
0.0107	2.43048	2e-08	0.0	0.0	0.0	0.0020527	0.0	0.0	0.0	372.02218078	668.81020436	812.08662166	23.65631118	1.32025062	-0.40363808
0.0108	2.45236	2e-08	0.0	0.0	0.0	0.0020527	0.0	0.0	0.0	372.63637235	670.59796772	811.91410348	23.61456578	1.29942658	-0.40350261
0.0109	2.47423	2e-08	0.0	0.0	0.0	0.0020527	0.0	0.0	0.0	373.24927948	672.35693642	811.74201159	23.57290789	1.27854482	-0.40336744
0.011	2.49608	2e-08	0.0	0.0	0.0	0.0020527	0.0	0.0	0.0	373.86090554	674.08714533	811.57034535	23.53128757	1.25800366	-0.40323263
0.0111	2.51791	2e-08	0.0	0.0	0.0	0.00205269	0.0	0.0	0.0	374.47125275	675.78905975	811.3991023	23.48972443	1.23764724	-0.40309815
0.0112	2.53973	3e-08	0.0	0.0	0.0	0.00205269	0.0	0.0	0.0	375.08032383	677.46295425	811.22828076	23.44821794	1.21748021	-0.40296401
0.0113	2.56154	3e-08	0.0	0.0	0.0	0.00205269	0.0	0.0	0.0	375.68812148	679.10910911	811.05787906	23.40676757	1.19750724	-0.40283019
0.0114	2.58332	3e-08	0.0	0.0	0.0	0.00205269	0.0	0.0	0.0	376.29464839	680.72781033	810.88789548	23.36537278	1.17773297	-0.40269671
0.0115	2.6051	3e-08	0.0	0.0	0.0	0.00205269	0.0	0.0	0.0	376.89990722	682.31934966	810.71832826	23.32403305	1.15816207	-0.40256355
0.0116	2.62685	3e-08	0.0	0.0	0.0	0.00205269	0.0	0.0	0.0	377.5039006	683.88402454	810.54917564	23.28274785	1.13879918	-0.40243072
0.0117	2.64859	3e-08	0.0	0.0	0.0	0.00205269	0.0	0.0	0.0	378.10663117	685.42213816	810.38043581	23.24151663	1.11964896	-0.40229822
0.0118	2.67032	3e-08	0.0	0.0	0.0	0.00205268	0.0	0.0	0.0	378.7081019	686.93383673	810.21210768	23.20037245	1.10041923	-0.40216601
0.0119	2.69202	4e-08	0.0	0.0	0.0	0.00205268	0.0	0.0	0.0	379.30831573	688.41929034	810.04419003	23.15926134	1.08158709	-0.40203415
0.012	2.71372	4e-08	0.0	0.0	0.0	0.00205268	0.0	0.0	0.0	379.90727489	689.87895112	809.8766804	23.118205	1.06296054	-0.4019026
0.0121	2.73539	4e-08	0.0	0.0	0.0	0.00205268	0.0	0.0	0.0	380.504982	691.313116	809.70957699	23.07720307	1.0445428	-0.40177138
0.0122	2.75705	4e-08	0.0	0.0	0.0	0.00205268	0.0	0.0	0.0	381.10143965	692.72208572	809.54287801	23.03625517	1.02633708	-0.40164047
0.0123	2.7787	4e-08	0.0	0.0	0.0	0.00205268	0.0	0.0	0.0	381.69665042	694.10616481	809.37658163	22.99536094	1.00834662	-0.40150988
0.0124	2.80033	5e-08	0.0	0.0	0.0	0.00205267	0.0	0.0	0.0	382.29061686	695.4656616	809.21068601	22.95452001	0.99057463	-0.4013796
0.0125	2.82194	5e-08	0.0	0.0	0.0	0.00205267	0.0	0.0	0.0	382.88334152	696.80088822	809.0451893	22.91373201	0.97302434	-0.40124965
0.0126	2.84354	5e-08	0.0	0.0	0.0	0.00205267	0.0	0.0	0.0	383.47482692	698.1121606	808.88008961	22.87299656	0.95569896	-0.40112
0.0127	2.86512	5e-08	0.0	0.0	0.0	0.00205267	0.0	0.0	0.0	384.06507613	699.39956281	808.71538614	22.83234607	0.93829104	-0.40099064
0.0128	2.88668	5e-08	0.0	0.0	0.0	0.00205266	0.0	0.0	0.0	384.65409164	700.66341032	808.55107699	22.79172746	0.92130351	-0.40086161
0.0129	2.90823	6e-08	0.0	0.0	0.0	0.00205266	0.0	0.0	0.0	385.24187578	701.90410176	808.38715991	22.75116248	0.90452987	-0.40073289
0.013	2.92976	6e-08	0.0	0.0	0.0	0.00205266	0.0	0.0	0.0	385.82843109	703.12194017	808.22363306	22.7106509	0.88797196	-0.40060447
0.0131	2.95128	6e-08	0.0	0.0	0.0	0.00205266	0.0	0.0	0.0	386.41376007	704.31723056	808.06049462	22.67019251	0.87163161	-0.40047636
0.0132	2.97278	7e-08	0.0	0.0	0.0	0.00205265	0.0	0.0	0.0	386.99786523	705.4902799	807.89774272	22.62978708	0.85551065	-0.40034855
0.0133	2.99427	7e-08	0.0	0.0	0.0	0.00205265	0.0	0.0	0.0	387.58074906	706.64139716	807.73537551	22.58943439	0.83961092	-0.40022104
0.0134	3.01574	7e-08	0.0	0.0	0.0	0.00205265	0.0	0.0	0.0	388.16241406	707.77089325	807.57339112	22.54913421	0.82393424	-0.40009384
0.0135	3.03719	8e-08	0.0	0.0	0.0	0.00205264	0.0	0.0	0.0	388.74286268	708.87908105	807.41178766	22.50888632	0.80848246	-0.39996694
0.0136	3.05863	8e-08	0.0	0.0	0.0	0.00205264	0.0	0.0	0.0	389.32209799	709.96599637	807.25056457	22.46871974	0.79296364	-0.39984032
0.0137	3.08005	8e-08	0.0	0.0	0.0	0.00205264	0.0	0.0	0.0	389.90012219	711.03207087	807.08971939	22.42858677	0.7778566	-0.39971401
0.0138	3.10146	9e-08	0.0	0.0	0.0	0.00205263	0.0	0.0	0.0	390.47693769	712.07763369	806.92925015	22.38850724	0.76296153	-0.39958799
0.0139	3.12285	9e-08	0.0	0.0	0.0	0.00205263	0.0	0.0	0.0	391.05254696	713.10298103	806.76915506	22.34848108	0.74827904	-0.39946227
0.014	3.14422	9e-08	0.0	0.0	0.0	0.00205262	0.0	0.0	0.0	391.62695248	714.10840944	806.6094323	22.30850816	0.73380974	-0.39933684
0.0141	3.16558	1e-07	0.0	0.0	0.0	0.00205262	0.0	0.0	0.0	392.20015671	715.09421588	806.45008005	22.26858839	0.71955425	-0.3992117
0.0142	3.18692	1e-07	0.0	0.0	0.0	0.00205262	0.0	0.0	0.0	392.77216209	716.0606977	806.29109649	22.22872166	0.70551318	-0.39908685
0.0143	3.20825	1.1e-07	0.0	0.0	0.0	0.00205261	0.0	0.0	0.0	393.34297107	717.00815264	806.13247979	22.18890788	0.69168715	-0.39896229
0.0144	3.22956	1.1e-07	0.0	0.0	0.0	0.00205261	0.0	0.0	0.0	393.91258612	717.93686114	805.97422822	22.14916347	0.67790071	-0.39883801
0.0145	3.25085	1.2e-07	0.0	0.0	0.0	0.0020526	0.0	0.0	0.0	394.48101015	718.84688934	805.81634107	22.10946259	0.66442861	-0.39871402
0.0146	3.27213	1.2e-07	0.0	0.0	0.0	0.0020526	0.0	0.0	0.0	395.04824528	719.73867882	805.65881581	22.06981567	0.65115932	-0.39859032
0.0147	3.29339	1.3e-07	0.0	0.0	0.0	0.00205259	0.0	0.0	0.0	395.61429396	720.61251038	805.5016507	22.0302227	0.63809248	-0.39846689
0.0148	3.31464	1.3e-07	0.0	0.0	0.0	0.00205259	0.0	0.0	0.0	396.17915862	721.46866398	805.34484399	21.99068367	0.62522772	-0.39834375
0.0149	3.33586	1.4e-07	0.0	0.0	0.0	0.00205258	0.0	0.0	0.0	396.74284172	722.30741868	805.18839394	21.95119857	0.61256466	-0.39822089
0.015	3.35708	1.4e-07	0.0	0.0	0.0	0.00205257	0.0	0.0	0.0	397.30534568	723.12905271	805.03229881	21.91176738	0.60010295	-0.39809831
0.0151	3.37828	1.5e-07	0.0	0.0	0.0	0.00205257	0.0	0.0	0.0	397.86667292	723.93384341	804.87655685	21.87239011	0.5878422	-0.397976
0.0152	3.39946	1.6e-07	0.0	0.0	0.0	0.00205256	0.0	0.0	0.0	398.42682587	724.72206728	804.72116634	21.83306673	0.57578207	-0.39785397
0.0153	3.42062	1.6e-07	0.0	0.0	0.0	0.00205256	0.0	0.0	0.0	398.98580702	725.49395231	804.56612578	21.7938096	0.5637808	-0.39773222
0.0154	3.44177	1.7e-07	0.0	0.0	0.0	0.00205255	0.0	0.0	0.0	399.54361903	726.24965926	804.41143401	21.75459921	0.55206102	-0.39761074
0.0155	3.46291	1.8e-07	0.0	0.0	0.0	0.00205254	0.0	0.0	0.0	400.10026412	726.98954313	804.25708889	21.71544361	0.54053019	-0.39748953
0.0156	3.48402	1.8e-07	0.0	0.0	0.0	0.00205253	0.0	0.0	0.0	400.65574473	727.71386335	804.10308876	21.67634286	0.52918722	-0.3973686
0.0157	3.50512	1.9e-07	0.0	0.0	0.0	0.00205253	0.0	0.0	0.0	401.21006326	728.42287762	803.94943199	21.63729701	0.51803102	-0.39724793
0.0158	3.52621	2e-07	0.0	0.0	0.0	0.00205252	0.0	0.0	0.0	401.76322215	729.11684185	803.79611692	21.59830611	0.50706049	-0.39712753
0.0159	3.54728	2.1e-07	0.0	0.0	0.0	0.00205251	0.0	0.0	0.0	402.31522379	729.79601017	803.64314191	21.55937022	0.49627454	-0.39700739
0.016	3.56833	2.2e-07	0.0	0.0	0.0	0.0020525	0.0	0.0	0.0	402.8660706	730.46063495	803.49050535	21.52048938	0.48567207	-0.39688752
0.0161	3.58937	2.2e-07	0.0	0.0	0.0	0.00205249	0.0	0.0	0.0	403.41576499	731.1109668	803.3382056	21.48166366	0.47525199	-0.39676792
0.0162	3.61039	2.3e-07	0.0	0.0	0.0	0.00205248	0.0	0.0	0.0	403.96430945	731.74719902	803.18624134	21.44290112	0.46491089	-0.39664859
0.0163	3.63139	2.4e-07	0.0	0.0	0.0	0.00205248	0.0	0.0	0.0	404.51170645	732.36954345	803.03461114	21.40418902	0.45481092	-0.39652951
0.0164	3.65238	2.5e-07	0.0	0.0	0.0	0.00205247	0.0	0.0	0.0	405.05795832	732.97828197	802.88331322	21.36553276	0.44488291	-0.3964107
0.0165	3.67336	2.6e-07	0.0	0.0	0.0	0.00205246	0.0	0.0	0.0	405.60306745	733.57364916	802.73234602	21.32693242	0.43512528	-0.39629214
0.0166	3.69431	2.7e-07	0.0	0.0	0.0	0.00205245	0.0	0.0	0.0	406.14703626	734.1558772	802.58170802	21.2883881	0.42553644	-0.39617384
0.0167	3.71525	2.8e-07	0.0	0.0	0.0	0.00205243	0.0	0.0	0.0	406.68986714	734.72519596	802.43139767	21.24989989	0.41611483	-0.3960558
0.0168	3.73618	3e-07	0.0	0.0	0.0	0.00205242	0.0	0.0	0.0	407.23156249	735.28183291	802.28141347	21.21146788	0.40685884	-0.39593801
0.0169	3.75708	3.1e-07	0.0	0.0	0.0	0.00205241	0.0	0.0	0.0	407.7721247	735.82601318	802.13175391	21.17309216	0.39776692	-0.39582048
0.017	3.77797	3.2e-07	0.0	0.0	0.0	0.0020524	0.0	0.0	0.0	408.31155617	736.35795954	801.98241749	21.13477282	0.38883748	-0.3957032
0.0171	3.79885	3.3e-07	0.0	0.0	0.0	0.00205239	0.0	0.0	0.0	408.84985936	736.87784756	801.83340297	21.09651391	0.38000529	-0.39558619
0.0172	3.81971	3.4e-07	0.0	0.0	0.0	0.00205237	0.0	0.0	0.0	409.38703666	737.38589924	801.68470886	21.05830915	0.37137138	-0.39546942
0.0173	3.84055	3.6e-07	0.0	0.0	0.0	0.00205236	0.0	0.0	0.0	409.92309042	737.88234058	801.53633363	21.02016131	0.36289102	-0.3953529
0.0174	3.86138	3.7e-07	0.0	0.0	0.0	0.00205235	0.0	0.0	0.0	410.45802304	738.36737994	801.38827586	20.98207049	0.35456236	-0.39523662
0.0175	3.88219	3.8e-07	0.0	0.0	0.0	0.00205233	0.0	0.0	0.0	410.99183691	738.841223	801.24053412	20.94403681	0.34638355	-0.3951206
0.0176	3.90299	4e-07	0.0	0.0	0.0	0.00205232	0.0	0.0	0.0	411.5245344	739.30407276	801.09310701	20.90606037	0.33835272	-0.39500482
0.0177	3.92376	4.1e-07	0.0	0.0	0.0	0.0020523	0.0	0.0	0.0	412.05611791	739.75612956	800.94599314	20.86814129	0.33046801	-0.39488929
0.0178	3.94453	4.3e-07	0.0	0.0	0.0	0.00205229	0.0	0.0	0.0	412.58658981	740.19759103	800.79919113	20.83027967	0.32272757	-0.394774
0.0179	3.96527	4.5e-07	0.0	0.0	0.0	0.00205227	0.0	0.0	0.0	413.11595248	740.62865213	800.65269961	20.79247568	0.31512569	-0.39465895
0.018	3.986	4.6e-07	0.0	0.0	0.0	0.00205226	0.0	0.0	0.0	413.64420833	741.04948394	800.50651736	20.75472972	0.30764342	-0.39454417
0.0181	4.00672	4.8e-07	0.0	0.0	0.0	0.00205224	0.0	0.0	0.0	414.17135972	741.4602863	800.36064298	20.71704131	0.30031394	-0.39442961
0.0182	4.02741	5e-07	0.0	0.0	0.0	0.00205222	0.0	0.0	0.0	414.69740902	741.86124601	800.21507513	20.67941083	0.29311951	-0.39431529
0.0183	4.04809	5.1e-07	0.0	0.0	0.0	0.0020522	0.0	0.0	0.0	415.2223586	742.25254553	800.06981251	20.6418384	0.28605817	-0.39420122
0.0184	4.06876	5.3e-07	0.0	0.0	0.0	0.00205218	0.0	0.0	0.0	415.74621083	742.63436455	799.9248538	20.6043241	0.27912793	-0.39408738
0.0185	4.08941	5.5e-07	0.0	0.0	0.0	0.00205217	0.0	0.0	0.0	416.26896808	743.00687993	799.78019774	20.56686807	0.27232681	-0.39397377
0.0186	4.11004	5.7e-07	0.0	0.0	0.0	0.00205215	0.0	0.0	0.0	416.79063271	743.37026576	799.63584304	20.52947041	0.26565285	-0.39386041
0.0187	4.13066	5.9e-07	0.0	0.0	0.0	0.00205212	0.0	0.0	0.0	417.3112071	743.72469334	799.49178846	20.49213124	0.25910407	-0.39374727
0.0188	4.15126	6.1e-07	0.0	0.0	0.0	0.0020521	0.0	0.0	0.0	417.8306936	744.07033205	799.34803274	20.45484902	0.25267908	-0.39363439
0.0189	4.17184	6.4e-07	0.0	0.0	0.0	0.00205208	0.0	0.0	0.0	418.34909454	744.4073544	799.20457467	20.41762643	0.24637498	-0.39352173
0.019	4.19241	6.6e-07	0.0	0.0	0.0	0.00205206	0.0	0.0	0.0	418.86641231	744.73591901	799.06141301	20.38046252	0.24019018	-0.3934093
0.0191	4.21296	6.8e-07	0.0	0.0	0.0	0.00205204	0.0	0.0	0.0	419.38264925	745.05618658	798.91854655	20.3433574	0.2341227	-0.39329711
0.0192	4.23349	7.1e-07	0.0	0.0	0.0	0.00205201	0.0	0.0	0.0	419.89780772	745.36831505	798.77597412	20.30631117	0.22817057	-0.39318514
0.0193	4.25401	7.3e-07	0.0	0.0	0.0	0.00205199	0.0	0.0	0.0	420.41189006	745.6724596	798.63369451	20.26932393	0.22233181	-0.39307341
0.0194	4.27451	7.6e-07	0.0	0.0	0.0	0.00205196	0.0	0.0	0.0	420.92489863	745.96877266	798.49170657	20.23239578	0.21660446	-0.3929619
0.0195	4.295	7.8e-07	0.0	0.0	0.0	0.00205194	0.0	0.0	0.0	421.43683577	746.25740392	798.35000914	20.19552684	0.21098654	-0.39285062
0.0196	4.31547	8.1e-07	0.0	0.0	0.0	0.00205191	0.0	0.0	0.0	421.94770383	746.53850029	798.20860107	20.15871719	0.20547608	-0.39273956
0.0197	4.33592	8.4e-07	0.0	0.0	0.0	0.00205188	0.0	0.0	0.0	422.45750512	746.81221467	798.06748121	20.12196381	0.20008807	-0.39262875
0.0198	4.35636	8.7e-07	0.0	0.0	0.0	0.00205185	0.0	0.0	0.0	422.96624195	747.07870429	797.92664838	20.08527176	0.19479371	-0.39251815
0.0199	4.37678	9e-07	0.0	0.0	0.0	0.00205182	0.0	0.0	0.0	423.4739167	747.33809595	797.78610152	20.04863908	0.18960213	-0.39240778
0.02	4.39718	9.3e-07	0.0	0.0	0.0	0.00205179	0.0	0.0	0.0	423.98053168	747.59052768	797.64583953	20.01206586	0.18451145	-0.39229763
0.0201	4.41757	9.6e-07	0.0	0.0	0.0	0.00205176	0.0	0.0	0.0	424.48608922	747.83613491	797.50586132	19.97555219	0.17951979	-0.3921877
0.0202	4.43794	9.9e-07	0.0	0.0	0.0	0.00205173	0.0	0.0	0.0	424.99059166	748.07505043	797.36616582	19.93909815	0.17462525	-0.39207799
0.0203	4.4583	1.02e-06	0.0	0.0	0.0	0.0020517	0.0	0.0	0.0	425.49404131	748.30740444	797.22675196	19.90270383	0.16982595	-0.39196851
0.0204	4.47863	1.06e-06	0.0	0.0	0.0	0.00205166	0.0	0.0	0.0	425.99644049	748.53332452	797.0876187	19.86636931	0.16512	-0.39185924
0.0205	4.49896	1.09e-06	0.0	0.0	0.0	0.00205163	0.0	0.0	0.0	426.49779153	748.75293563	796.94876499	19.83009469	0.16050551	-0.39175019
0.0206	4.51926	1.13e-06	0.0	0.0	0.0	0.00205159	0.0	0.0	0.0	426.99809671	748.96638134	796.81018973	19.79387586	0.15600993	-0.39164138
0.0207	4.53955	1.16e-06	0.0	0.0	0.0	0.00205155	0.0	0.0	0.0	427.4973583	749.1737904	796.67189187	19.75771961	0.15158446	-0.39153277
0.0208	4.55983	1.2e-06	0.0	0.0	0.0	0.00205152	0.0	0.0	0.0	427.99557866	749.37526859	796.53387045	19.72162322	0.14724682	-0.39142438
0.0209	4.58008	1.24e-06	0.0	0.0	0.0	0.00205148	0.0	0.0	0.0	428.49276009	749.57093353	796.39612446	19.68558675	0.14299524	-0.3913162
0.021	4.60032	1.28e-06	0.0	0.0	0.0	0.00205144	0.0	0.0	0.0	428.98890488	749.76090044	796.25865293	19.64961029	0.13882799	-0.39120824
0.0211	4.62055	1.32e-06	0.0	0.0	0.0	0.00205139	0.0	0.0	0.0	429.48401532	749.94528211	796.12145487	19.61369388	0.13474331	-0.39110049
0.0212	4.64075	1.37e-06	0.0	0.0	0.0	0.00205135	0.0	0.0	0.0	429.97809373	750.12418895	795.98452931	19.57783761	0.13073945	-0.39099296
0.0213	4.66095	1.41e-06	0.0	0.0	0.0	0.00205131	0.0	0.0	0.0	430.47114238	750.29772893	795.8478753	19.54204153	0.12681466	-0.39088564
0.0214	4.68112	1.45e-06	0.0	0.0	0.0	0.00205126	0.0	0.0	0.0	430.96316357	750.46600763	795.7114919	19.50630571	0.1229672	-0.39077853
0.0215	4.70128	1.5e-06	0.0	0.0	0.0	0.00205122	0.0	0.0	0.0	431.45415953	750.6291635	795.57537802	19.47062539	0.11923326	-0.39067165
0.0216	4.72142	1.55e-06	0.0	0.0	0.0	0.00205117	0.0	0.0	0.0	431.94413254	750.78729036	795.43953278	19.43500844	0.11554977	-0.39056497
0.0217	4.74154	1.6e-06	0.0	0.0	0.0	0.00205112	0.0	0.0	0.0	432.4330849	750.94048073	795.30395528	19.39945164	0.11194082	-0.3904585
0.0218	4.76165	1.65e-06	0.0	0.0	0.0	0.00205107	0.0	0.0	0.0	432.92101887	751.08883419	795.16864462	19.36395503	0.10840481	-0.39035223
0.0219	4.78175	1.7e-06	0.0	0.0	0.0	0.00205102	0.0	0.0	0.0	433.40793674	751.23244813	795.03359989	19.32851867	0.10494015	-0.39024618
0.022	4.80182	1.75e-06	0.0	0.0	0.0	0.00205097	0.0	0.0	0.0	433.89384076	751.37141779	794.89882021	19.29314259	0.10154526	-0.39014033
0.0221	4.82188	1.81e-06	0.0	0.0	0.0	0.00205091	0.0	0.0	0.0	434.3787332	751.50583622	794.76430468	19.25782685	0.09821856	-0.39003469
0.0222	4.84192	1.86e-06	0.0	0.0	0.0	0.00205086	0.0	0.0	0.0	434.86261631	751.63579429	794.63005244	19.22257149	0.09495845	-0.38992926
0.0223	4.86195	1.92e-06	0.0	0.0	0.0	0.0020508	0.0	0.0	0.0	435.34549235	751.76138071	794.49606263	19.18737334	0.09179039	-0.38982404
0.0224	4.88196	1.98e-06	0.0	0.0	0.0	0.00205074	0.0	0.0	0.0	435.82736346	751.88274796	794.36233411	19.15223518	0.08868989	-0.38971903
0.0225	4.90195	2.04e-06	0.0	0.0	0.0	0.00205068	0.0	0.0	0.0	436.30823196	751.999943	794.2288662	19.11715879	0.08564062	-0.38961421
0.0226	4.92193	2.1e-06	0.0	0.0	0.0	0.00205062	0.0	0.0	0.0	436.78810008	752.11305027	794.09565807	19.08214261	0.08265464	-0.3895096
0.0227	4.94189	2.16e-06	0.0	0.0	0.0	0.00205055	0.0	0.0	0.0	437.26697007	752.22215415	793.96270888	19.04718665	0.07973048	-0.3894052
0.0228	4.96184	2.23e-06	0.0	0.0	0.0	0.00205049	0.0	0.0	0.0	437.74484415	752.32733698	793.83001781	19.01229097	0.07686667	-0.38930099
0.0229	4.98176	2.29e-06	0.0	0.0	0.0	0.00205042	0.0	0.0	0.0	438.22172455	752.42867909	793.69758402	18.97745558	0.07406174	-0.38919699
0.023	5.00167	2.36e-06	0.0	0.0	0.0	0.00205035	0.0	0.0	0.0	438.6976135	752.52625879	793.56540672	18.94268052	0.07131419	-0.38909319
0.0231	5.02157	2.43e-06	0.0	0.0	0.0	0.00205028	0.0	0.0	0.0	439.17251322	752.62015234	793.43348511	18.90796584	0.06862253	-0.38898959
0.0232	5.04145	2.5e-06	0.0	0.0	0.0	0.00205021	0.0	0.0	0.0	439.64642592	752.71043396	793.30181839	18.87331156	0.06598525	-0.38888619
0.0233	5.06131	2.58e-06	0.0	0.0	0.0	0.00205014	0.0	0.0	0.0	440.11935383	752.79717579	793.1704058	18.83871772	0.06340084	-0.38878298
0.0234	5.08115	2.65e-06	0.0	0.0	0.0	0.00205006	0.0	0.0	0.0	440.59129915	752.8804479	793.03924656	18.80418436	0.06086777	-0.38867998
0.0235	5.10098	2.73e-06	0.0	0.0	0.0	0.00204998	0.0	0.0	0.0	441.0622641	752.96031826	792.90833992	18.76971152	0.05838452	-0.38857717
0.0236	5.12079	2.81e-06	0.0	0.0	0.0	0.0020499	0.0	0.0	0.0	441.53225087	753.03685275	792.77768513	18.73529924	0.05594954	-0.38847455
0.0237	5.14058	2.89e-06	0.0	0.0	0.0	0.00204982	0.0	0.0	0.0	442.00126165	753.11012556	792.6472814	18.70094101	0.05361909	-0.38837216
0.0238	5.16036	2.98e-06	0.0	0.0	0.0	0.00204974	0.0	0.0	0.0	442.46929853	753.180273	792.51712768	18.6666471	0.05130136	-0.38826994
0.0239	5.18012	3.06e-06	0.0	0.0	0.0	0.00204965	0.0	0.0	0.0	442.93636376	753.2473081	792.38722347	18.63241325	0.04903284	-0.38816792
0.024	5.19987	3.15e-06	0.0	0.0	0.0	0.00204957	0.0	0.0	0.0	443.40245954	753.31129645	792.25756801	18.59823941	0.04681266	-0.3880661
0.0241	5.2196	3.24e-06	0.0	0.0	0.0	0.00204948	0.0	0.0	0.0	443.86758802	753.37230244	792.12816058	18.56412555	0.04463995	-0.38796447
0.0242	5.23931	3.33e-06	0.0	0.0	0.0	0.00204938	0.0	0.0	0.0	444.33175139	753.4303893	791.99900043	18.53007163	0.04251387	-0.38786304
0.0243	5.25901	3.43e-06	0.0	0.0	0.0	0.00204929	0.0	0.0	0.0	444.79495181	753.48561914	791.87008685	18.49607761	0.04043362	-0.3877618
0.0244	5.27868	3.52e-06	0.0	0.0	0.0	0.00204919	0.0	0.0	0.0	445.25719143	753.538053	791.74141912	18.46214344	0.0383984	-0.38766075
0.0245	5.29835	3.62e-06	0.0	0.0	0.0	0.00204909	0.0	0.0	0.0	445.71847241	753.58775089	791.61299653	18.42826908	0.03640746	-0.38755989
0.0246	5.31799	3.72e-06	0.0	0.0	0.0	0.00204899	0.0	0.0	0.0	446.17879689	753.6347718	791.48481837	18.39445448	0.03446009	-0.38745923
0.0247	5.33762	3.83e-06	0.0	0.0	0.0	0.00204889	0.0	0.0	0.0	446.63816704	753.67917423	791.35688393	18.36069962	0.03255634	-0.38735876
0.0248	5.35723	3.93e-06	0.0	0.0	0.0	0.00204878	0.0	0.0	0.0	447.09658498	753.72101545	791.22919252	18.32700437	0.03069433	-0.38725848
0.0249	5.37683	4.04e-06	0.0	0.0	0.0	0.00204867	0.0	0.0	0.0	447.55405284	753.76035147	791.10174345	18.29336872	0.02887394	-0.38715839
0.025	5.3964	4.15e-06	0.0	0.0	0.0	0.00204856	0.0	0.0	0.0	448.01057277	753.79723775	790.97453602	18.25979258	0.02709454	-0.38705849
0.0251	5.41597	4.27e-06	0.0	0.0	0.0	0.00204845	0.0	0.0	0.0	448.46614687	753.83172895	790.84756956	18.2262759	0.02535556	-0.38695878
0.0252	5.43551	4.38e-06	0.0	0.0	0.0	0.00204833	0.0	0.0	0.0	448.92077728	753.86387895	790.72084339	18.19281861	0.02365645	-0.38685926
0.0253	5.45504	4.5e-06	0.0	0.0	0.0	0.00204821	0.0	0.0	0.0	449.37446609	753.89374093	790.59435682	18.15942063	0.02199668	-0.38675993
0.0254	5.47455	4.62e-06	0.0	0.0	0.0	0.00204809	0.0	0.0	0.0	449.82721543	753.92136735	790.4681092	18.12608189	0.02037574	-0.38666078
0.0255	5.49405	4.75e-06	0.0	0.0	0.0	0.00204797	0.0	0.0	0.0	450.27902738	753.94681004	790.34209985	18.09280231	0.01879318	-0.38656183
0.0256	5.51353	4.88e-06	0.0	0.0	0.0	0.00204784	0.0	0.0	0.0	450.72990406	753.97011887	790.21632811	18.05958462	0.01722468	-0.38646305
0.0257	5.53299	5.01e-06	0.0	0.0	0.0	0.00204771	0.0	0.0	1e-08	451.17984761	753.99130704	790.09079349	18.02642446	0.01570621	-0.38636446
0.0258	5.55243	5.14e-06	0.0	0.0	0.0	0.00204757	0.0	0.0	1e-08	451.62886008	754.0104461	789.96549524	17.99332349	0.01422237	-0.38626606
0.0259	5.57186	5.28e-06	0.0	0.0	0.0	0.00204744	0.0	0.0	1e-08	452.07694356	754.027582	789.84043272	17.96028167	0.01277252	-0.38616785
0.026	5.59127	5.42e-06	0.0	0.0	0.0	0.0020473	0.0	0.0	1e-08	452.52410014	754.04275984	789.71560529	17.92729893	0.01135602	-0.38606982
0.0261	5.61067	5.56e-06	0.0	0.0	0.0	0.00204716	0.0	0.0	1e-08	452.97033188	754.05602389	789.59101234	17.89437522	0.00997227	-0.38597197
0.0262	5.63004	5.7e-06	0.0	0.0	0.0	0.00204701	0.0	0.0	1e-08	453.41564085	754.06741756	789.46665323	17.86151047	0.00862066	-0.38587431
0.0263	5.6494	5.85e-06	0.0	0.0	0.0	0.00204686	0.0	0.0	1e-08	453.86002912	754.07698348	789.34252735	17.82870462	0.0073006	-0.38577684
0.0264	5.66875	6e-06	0.0	0.0	0.0	0.00204671	0.0	0.0	1e-08	454.30349876	754.08476349	789.21863408	17.79595761	0.00601152	-0.38567954
0.0265	5.68808	6.16e-06	0.0	0.0	0.0	0.00204655	0.0	0.0	1e-08	454.74605181	754.09079865	789.09497281	17.76326937	0.00475285	-0.38558243
0.0266	5.70739	6.32e-06	0.0	0.0	0.0	0.00204639	0.0	0.0	1e-08	455.18769034	754.0951217	788.97154297	17.73064134	0.00351174	-0.38548549
0.0267	5.72668	6.48e-06	0.0	0.0	0.0	0.00204623	0.0	0.0	1e-08	455.6284164	754.09776689	788.84834397	17.69807109	0.00230694	-0.38538874
0.0268	5.74596	6.65e-06	0.0	0.0	0.0	0.00204606	0.0	0.0	1e-08	456.06823202	754.09877783	788.72537521	17.66555955	0.00112982	-0.38529217
0.0269	5.76522	6.82e-06	0.0	0.0	0.0	0.00204589	0.0	0.0	1e-08	456.50713925	754.09819105	788.60263609	17.63310666	-2.023e-05	-0.38519578
0.027	5.78446	6.99e-06	0.0	0.0	0.0	0.00204572	0.0	0.0	1e-08	456.9451401	754.09604222	788.48012602	17.60071235	-0.00114385	-0.38509957
0.0271	5.80369	7.17e-06	0.0	0.0	0.0	0.00204554	0.0	0.0	1e-08	457.38223662	754.09236619	788.35784444	17.56837659	-0.00224164	-0.38500354
0.0272	5.8229	7.35e-06	0.0	0.0	0.0	0.00204536	0.0	0.0	1e-08	457.81843081	754.08719695	788.23579077	17.5360993	-0.00331422	-0.38490769
0.0273	5.84209	7.53e-06	0.0	0.0	0.0	0.00204518	0.0	0.0	1e-08	458.2537247	754.08056769	788.11396444	17.50388042	-0.00436217	-0.38481202
0.0274	5.86127	7.72e-06	0.0	0.0	0.0	0.00204499	0.0	0.0	1e-08	458.68812031	754.07251078	787.99236489	17.47171991	-0.00538609	-0.38471652
0.0275	5.88043	7.91e-06	0.0	0.0	0.0	0.0020448	0.0	0.0	1e-08	459.12161962	754.0630578	787.87099155	17.43961738	-0.00638365	-0.38462121
0.0276	5.89957	8.11e-06	0.0	0.0	0.0	0.0020446	0.0	0.0	1e-08	459.55422464	754.05224908	787.74984383	17.40757277	-0.0073553	-0.38452607
0.0277	5.91869	8.31e-06	0.0	0.0	0.0	0.0020444	0.0	0.0	1e-08	459.98593737	754.04010989	787.6289212	17.37558659	-0.00830705	-0.3844311
0.0278	5.9378	8.52e-06	0.0	0.0	0.0	0.00204419	0.0	0.0	1e-08	460.41675979	754.02666999	787.50822311	17.34365845	-0.00923634	-0.38433632
0.0279	5.95689	8.73e-06	0.0	0.0	0.0	0.00204398	0.0	0.0	1e-08	460.8466939	754.01195893	787.38774901	17.31178828	-0.01014362	-0.38424171
0.028	5.97597	8.94e-06	0.0	0.0	0.0	0.00204377	0.0	0.0	1e-08	461.27574167	753.99600557	787.26749835	17.279976	-0.01102938	-0.38414727
0.0281	5.99503	9.16e-06	0.0	0.0	0.0	0.00204355	0.0	0.0	1e-08	461.70390508	753.97883819	787.14747061	17.24822155	-0.01189405	-0.38405301
0.0282	6.01407	9.38e-06	0.0	0.0	0.0	0.00204333	0.0	0.0	1e-08	462.13118609	753.96048446	787.02766524	17.21652484	-0.01273807	-0.38395892
0.0283	6.03309	9.61e-06	0.0	0.0	0.0	0.0020431	0.0	0.0	1e-08	462.55758668	753.94097146	786.9080817	17.1848858	-0.01356188	-0.38386501
0.0284	6.0521	9.84e-06	0.0	0.0	0.0	0.00204287	0.0	0.0	1e-08	462.9831088	753.92032568	786.78871947	17.15330436	-0.01436588	-0.38377127
0.0285	6.07109	1.007e-05	0.0	0.0	0.0	0.00204263	0.0	0.0	1e-08	463.40775439	753.89857492	786.66957802	17.12178006	-0.0151471	-0.38367771
0.0286	6.09006	1.031e-05	0.0	0.0	0.0	0.00204239	0.0	0.0	1e-08	463.83152543	753.87574672	786.55065681	17.09031345	-0.01591144	-0.38358432
0.0287	6.10902	1.056e-05	0.0	0.0	0.0	0.00204215	0.0	0.0	1e-08	464.25442383	753.85186394	786.43195533	17.05890417	-0.01665697	-0.3834911
0.0288	6.12796	1.081e-05	0.0	0.0	0.0	0.0020419	0.0	0.0	1e-08	464.67645155	753.82695123	786.31347306	17.02755215	-0.01738405	-0.38339805
0.0289	6.14688	1.107e-05	0.0	0.0	0.0	0.00204164	0.0	0.0	1e-08	465.09761051	753.80103275	786.1952095	16.9962573	-0.01809301	-0.38330517
0.029	6.16579	1.133e-05	0.0	0.0	0.0	0.00204138	0.0	0.0	1e-08	465.51790264	753.77413221	786.07716411	16.96501955	-0.01878421	-0.38321247
0.0291	6.18467	1.159e-05	0.0	0.0	0.0	0.00204111	0.0	0.0	1e-08	465.93732986	753.74627284	785.9593364	16.93383881	-0.01945796	-0.38311994
0.0292	6.20355	1.186e-05	0.0	0.0	0.0	0.00204084	0.0	0.0	1e-08	466.3558941	753.71747747	785.84172587	16.90271499	-0.02011458	-0.38302757
0.0293	6.2224	1.214e-05	0.0	0.0	0.0	0.00204057	0.0	0.0	1e-08	466.77359725	753.68776847	785.72433199	16.871648	-0.02075437	-0.38293538
0.0294	6.24124	1.242e-05	0.0	0.0	0.0	0.00204029	0.0	0.0	1e-08	467.19044123	753.65716783	785.60715429	16.84063776	-0.02137763	-0.38284336
0.0295	6.26006	1.271e-05	0.0	0.0	0.0	0.00204	0.0	0.0	1e-08	467.60642793	753.62569713	785.49019225	16.80968418	-0.02198464	-0.3827515
0.0296	6.27886	1.3e-05	0.0	0.0	0.0	0.00203971	0.0	0.0	1e-08	468.02155925	753.5933776	785.37344537	16.77878717	-0.02257566	-0.38265982
0.0297	6.29765	1.33e-05	0.0	0.0	0.0	0.00203941	0.0	0.0	1e-08	468.43583708	753.56023008	785.25691318	16.74794664	-0.02315096	-0.3825683
0.0298	6.31642	1.36e-05	0.0	0.0	0.0	0.0020391	0.0	0.0	1e-08	468.8492633	753.52627508	785.14059517	16.7171625	-0.02371078	-0.38247696
0.0299	6.33517	1.391e-05	0.0	0.0	0.0	0.00203879	0.0	0.0	1e-08	469.26183978	753.49153278	785.02449085	16.68643587	-0.02426575	-0.38238578
0.03	6.35391	1.423e-05	0.0	0.0	0.0	0.00203848	0.0	0.0	1e-08	469.67356846	753.4560066	784.90859981	16.6557647	-0.02479945	-0.38229476
0.0301	6.37262	1.455e-05	0.0	0.0	0.0	0.00203816	0.0	0.0	1e-08	470.08445117	753.41972752	784.79292153	16.62514963	-0.02531825	-0.38220392
0.0302	6.39132	1.488e-05	0.0	0.0	0.0	0.00203783	0.0	0.0	1e-08	470.49448976	753.3827142	784.67745551	16.59459063	-0.025823	-0.38211324
0.0303	6.41001	1.521e-05	0.0	0.0	0.0	0.00203749	0.0	0.0	2e-08	470.9036861	753.34498489	784.56220127	16.56408762	-0.02631394	-0.38202273
0.0304	6.42868	1.555e-05	0.0	0.0	0.0	0.00203715	0.0	0.0	2e-08	471.31204204	753.30655752	784.44715836	16.53364049	-0.02679128	-0.38193238
0.0305	6.44733	1.589e-05	0.0	0.0	0.0	0.00203681	0.0	0.0	2e-08	471.71955942	753.26744975	784.33232628	16.50324916	-0.02725524	-0.3818422
0.0306	6.46596	1.625e-05	0.0	0.0	0.0	0.00203646	0.0	0.0	2e-08	472.12624009	753.22767895	784.21770457	16.47291352	-0.027706	-0.38175218
0.0307	6.48457	1.661e-05	0.0	0.0	0.0	0.0020361	0.0	0.0	2e-08	472.53208588	753.18726223	784.10329277	16.44263349	-0.02814377	-0.38166233
0.0308	6.50317	1.697e-05	0.0	0.0	0.0	0.00203573	0.0	0.0	2e-08	472.93709863	753.14621643	783.98909039	16.41240897	-0.02856872	-0.38157265
0.0309	6.52175	1.734e-05	0.0	0.0	0.0	0.00203536	0.0	0.0	2e-08	473.34128016	753.10455819	783.87509699	16.38223985	-0.02898101	-0.38148312
0.031	6.54032	1.772e-05	0.0	0.0	0.0	0.00203498	0.0	0.0	2e-08	473.74463229	753.06230391	783.76131209	16.35212604	-0.02938081	-0.38139377
0.0311	6.55887	1.811e-05	0.0	0.0	0.0	0.00203459	0.0	0.0	2e-08	474.14715683	753.01946976	783.64773524	16.32206744	-0.02976826	-0.38130457
0.0312	6.5774	1.85e-05	0.0	0.0	0.0	0.0020342	0.0	0.0	2e-08	474.5488556	752.97607175	783.53436597	16.29206395	-0.03014349	-0.38121554
0.0313	6.59591	1.89e-05	0.0	0.0	0.0	0.0020338	0.0	0.0	2e-08	474.9497304	752.93212569	783.42120382	16.26211547	-0.03050664	-0.38112667
0.0314	6.6144	1.931e-05	0.0	0.0	0.0	0.00203339	0.0	0.0	2e-08	475.34978308	752.88762738	783.30824843	16.23222513	-0.03088546	-0.38103796
0.0315	6.63288	1.972e-05	0.0	0.0	0.0	0.00203298	0.0	0.0	2e-08	475.74901542	752.84259025	783.19549935	16.20238727	-0.03123266	-0.38094942
0.0316	6.65134	2.014e-05	0.0	0.0	0.0	0.00203256	0.0	0.0	2e-08	476.14742921	752.79704031	783.08295607	16.17260424	-0.0315692	-0.38086103
0.0317	6.66979	2.057e-05	0.0	0.0	0.0	0.00203213	0.0	0.0	2e-08	476.54502621	752.75099125	782.97061816	16.14287595	-0.03189526	-0.38077281
0.0318	6.68822	2.101e-05	0.0	0.0	0.0	0.00203169	0.0	0.0	2e-08	476.94180822	752.70445653	782.85848517	16.11320229	-0.03221099	-0.38068475
0.0319	6.70663	2.145e-05	0.0	0.0	0.0	0.00203125	0.0	0.0	2e-08	477.337777	752.6574494	782.74655666	16.08358316	-0.03251654	-0.38059685
0.032	6.72502	2.19e-05	0.0	0.0	0.0	0.0020308	0.0	0.0	2e-08	477.73293432	752.6099829	782.63483218	16.05401848	-0.03281206	-0.38050911
0.0321	6.74339	2.236e-05	0.0	0.0	0.0	0.00203034	0.0	0.0	2e-08	478.12728196	752.56206989	782.52331129	16.02450814	-0.03309768	-0.38042153
0.0322	6.76175	2.283e-05	0.0	0.0	0.0	0.00202987	0.0	0.0	2e-08	478.52082166	752.51372304	782.41199357	15.99505204	-0.03337354	-0.38033411
0.0323	6.78009	2.33e-05	0.0	0.0	0.0	0.00202939	0.0	0.0	2e-08	478.91355518	752.46495485	782.30087857	15.96565009	-0.03363976	-0.38024685
0.0324	6.79842	2.378e-05	0.0	0.0	0.0	0.00202891	0.0	0.0	2e-08	479.30548428	752.41577766	782.18996585	15.93630218	-0.03389645	-0.38015975
0.0325	6.81672	2.428e-05	0.0	0.0	0.0	0.00202842	0.0	0.0	2e-08	479.69661069	752.36620364	782.07925499	15.90700822	-0.03414372	-0.3800728
0.0326	6.83501	2.478e-05	0.0	0.0	0.0	0.00202792	0.0	0.0	2e-08	480.08693615	752.31624486	781.96874556	15.8777681	-0.03438167	-0.37998602
0.0327	6.85328	2.528e-05	0.0	0.0	0.0	0.00202741	0.0	0.0	3e-08	480.47646239	752.26591321	781.85843711	15.84858172	-0.03461038	-0.37989939
0.0328	6.87154	2.58e-05	0.0	0.0	0.0	0.00202689	0.0	0.0	3e-08	480.86519116	752.2152147	781.74832926	15.81945179	-0.03485486	-0.37981292
0.0329	6.88978	2.633e-05	0.0	0.0	0.0	0.00202637	0.0	0.0	3e-08	481.25312424	752.16413462	781.63842169	15.79037344	-0.03507284	-0.3797266
0.033	6.908	2.686e-05	0.0	0.0	0.0	0.00202583	0.0	0.0	3e-08	481.6402633	752.112706	781.52871387	15.76134863	-0.0352829	-0.37964045
0.0331	6.9262	2.74e-05	0.0	0.0	0.0	0.00202529	0.0	0.0	3e-08	482.02661005	752.06093884	781.4192054	15.73237729	-0.03548518	-0.37955445
0.0332	6.94438	2.795e-05	0.0	0.0	0.0	0.00202474	0.0	0.0	3e-08	482.4121662	752.00884294	781.30989585	15.70345931	-0.03567981	-0.3794686
0.0333	6.96255	2.852e-05	0.0	0.0	0.0	0.00202417	0.0	0.0	3e-08	482.79693346	751.9564279	781.2007848	15.67459461	-0.03586694	-0.37938291
0.0334	6.9807	2.909e-05	0.0	0.0	0.0	0.0020236	0.0	0.0	3e-08	483.18091352	751.90370318	781.09187185	15.64578307	-0.03604669	-0.37929738
0.0335	6.99884	2.966e-05	0.0	0.0	0.0	0.00202302	0.0	0.0	3e-08	483.56410808	751.85067802	780.98315657	15.61702461	-0.03621917	-0.37921201
0.0336	7.01695	3.025e-05	0.0	0.0	0.0	0.00202243	0.0	0.0	3e-08	483.94651884	751.79736155	780.87463857	15.58831914	-0.03638452	-0.37912678
0.0337	7.03505	3.085e-05	0.0	0.0	0.0	0.00202184	0.0	0.0	3e-08	484.32814747	751.74376269	780.76631742	15.55966655	-0.03654284	-0.37904172
0.0338	7.05313	3.146e-05	0.0	0.0	0.0	0.00202123	0.0	0.0	3e-08	484.70899566	751.68989024	780.65819273	15.53106674	-0.03669424	-0.3789568
0.0339	7.0712	3.208e-05	0.0	0.0	0.0	0.00202061	0.0	0.0	3e-08	485.08906508	751.63575286	780.55026408	15.50251963	-0.03683882	-0.37887205
0.034	7.08924	3.27e-05	0.0	0.0	0.0	0.00201998	0.0	0.0	3e-08	485.4683574	751.58135905	780.44253107	15.47402511	-0.03697669	-0.37878744
0.0341	7.10727	3.334e-05	0.0	0.0	0.0	0.00201934	0.0	0.0	3e-08	485.84687429	751.5267172	780.3349933	15.44558308	-0.03710793	-0.37870299
0.0342	7.12529	3.399e-05	0.0	0.0	0.0	0.0020187	0.0	0.0	3e-08	486.22461741	751.47183556	780.22765036	15.41719345	-0.03723263	-0.37861869
0.0343	7.14328	3.465e-05	0.0	0.0	0.0	0.00201804	0.0	0.0	3e-08	486.60158844	751.41670885	780.12050191	15.38885767	-0.03736539	-0.37853454
0.0344	7.16126	3.531e-05	0.0	0.0	0.0	0.00201737	0.0	0.0	4e-08	486.97778902	751.36135005	780.01354753	15.36057297	-0.03748129	-0.37845055
0.0345	7.17922	3.599e-05	0.0	0.0	0.0	0.00201669	0.0	0.0	4e-08	487.35322079	751.30576982	779.9067868	15.33234043	-0.03759145	-0.37836671
0.0346	7.19716	3.668e-05	0.0	0.0	0.0	0.002016	0.0	0.0	4e-08	487.7278854	751.2499752	779.80021934	15.30415995	-0.03769598	-0.37828302
0.0347	7.21508	3.738e-05	0.0	0.0	0.0	0.0020153	0.0	0.0	4e-08	488.10178448	751.19397309	779.69384475	15.27603145	-0.03779499	-0.37819948
0.0348	7.23299	3.809e-05	0.0	0.0	0.0	0.00201459	0.0	0.0	4e-08	488.47491966	751.13777026	779.58766264	15.24795482	-0.03788857	-0.37811609
0.0349	7.25088	3.881e-05	0.0	0.0	0.0	0.00201387	0.0	0.0	4e-08	488.84729258	751.08137334	779.48167262	15.21992997	-0.03797682	-0.37803285
0.035	7.26875	3.954e-05	0.0	0.0	0.0	0.00201313	0.0	0.0	4e-08	489.21890485	751.02478882	779.3758743	15.1919568	-0.03805985	-0.37794977
0.0351	7.28661	4.029e-05	0.0	0.0	0.0	0.00201239	0.0	0.0	4e-08	489.58975809	750.96802306	779.27026728	15.16403522	-0.03813774	-0.37786683
0.0352	7.30445	4.104e-05	0.0	0.0	0.0	0.00201164	0.0	0.0	4e-08	489.95985392	750.91108232	779.1648512	15.13616513	-0.03821057	-0.37778404
0.0353	7.32227	4.181e-05	0.0	0.0	0.0	0.00201087	0.0	0.0	4e-08	490.32919394	750.85397273	779.05962565	15.10834644	-0.03827845	-0.37770141
0.0354	7.34007	4.258e-05	0.0	0.0	0.0	0.00201009	0.0	0.0	4e-08	490.69777977	750.79670029	778.95459026	15.08057905	-0.03834144	-0.37761892
0.0355	7.35785	4.337e-05	0.0	0.0	0.0	0.0020093	0.0	0.0	4e-08	491.06561299	750.73927092	778.84974464	15.05286286	-0.03839962	-0.37753658
0.0356	7.37562	4.417e-05	0.0	0.0	0.0	0.0020085	0.0	0.0	4e-08	491.43269521	750.68169043	778.74508841	15.02519778	-0.03845307	-0.37745439
0.0357	7.39337	4.499e-05	0.0	0.0	0.0	0.00200769	0.0	0.0	5e-08	491.79902802	750.62396241	778.6406212	14.99758413	-0.03850652	-0.37737235
0.0358	7.4111	4.581e-05	0.0	0.0	0.0	0.00200686	0.0	0.0	5e-08	492.16461301	750.56608974	778.53634265	14.97002109	-0.03855207	-0.37729046
0.0359	7.42882	4.665e-05	0.0	0.0	0.0	0.00200603	0.0	0.0	5e-08	492.52945176	750.50808087	778.43225236	14.94250889	-0.03859328	-0.37720871
0.036	7.44652	4.75e-05	0.0	0.0	0.0	0.00200518	0.0	0.0	5e-08	492.89354584	750.449941	778.32834995	14.91504742	-0.03863023	-0.37712712
0.0361	7.4642	4.836e-05	0.0	0.0	0.0	0.00200431	0.0	0.0	5e-08	493.25689683	750.3916752	778.22463506	14.8876366	-0.03866298	-0.37704567
0.0362	7.48186	4.923e-05	0.0	0.0	0.0	0.00200344	0.0	0.0	5e-08	493.61950629	750.33328847	778.1211073	14.86027633	-0.0386916	-0.37696436
0.0363	7.4995	5.012e-05	0.0	0.0	0.0	0.00200255	0.0	0.0	5e-08	493.98137579	750.27478571	778.01776631	14.8329665	-0.03871615	-0.37688321
0.0364	7.51713	5.101e-05	0.0	0.0	0.0	0.00200165	0.0	0.0	5e-08	494.34250688	750.21617175	777.91461172	14.80570702	-0.0387367	-0.3768022
0.0365	7.53474	5.193e-05	0.0	0.0	0.0	0.00200074	0.0	0.0	5e-08	494.70290113	750.15745131	777.81164314	14.7784978	-0.0387533	-0.37672133
0.0366	7.55233	5.285e-05	0.0	0.0	0.0	0.00199982	0.0	0.0	5e-08	495.06256007	750.09862906	777.70886022	14.75133874	-0.03876601	-0.37664062
0.0367	7.56991	5.379e-05	0.0	0.0	0.0	0.00199888	0.0	0.0	5e-08	495.42148525	750.0397096	777.60626259	14.72422975	-0.03877488	-0.37656004
0.0368	7.58746	5.474e-05	0.0	0.0	0.0	0.00199793	0.0	0.0	5e-08	495.77967823	749.98069745	777.50384987	14.69717072	-0.03877996	-0.37647962
0.0369	7.605	5.57e-05	0.0	0.0	0.0	0.00199696	0.0	0.0	6e-08	496.13714052	749.92159707	777.40162171	14.67016156	-0.03878129	-0.37639933
0.037	7.62252	5.668e-05	0.0	0.0	0.0	0.00199598	0.0	0.0	6e-08	496.49387366	749.86241287	777.29957773	14.64320217	-0.03877892	-0.37631919
0.0371	7.64003	5.767e-05	0.0	0.0	0.0	0.00199499	0.0	0.0	6e-08	496.84987919	749.8031492	777.19771757	14.61629275	-0.03877608	-0.3762392
0.0372	7.65751	5.867e-05	0.0	0.0	0.0	0.00199399	0.0	0.0	6e-08	497.20515864	749.74380236	777.09604091	14.58943299	-0.03877041	-0.37615935
0.0373	7.67498	5.969e-05	0.0	0.0	0.0	0.00199297	0.0	0.0	6e-08	497.55971352	749.68438187	776.99454736	14.56262251	-0.03875909	-0.37607964
0.0374	7.69243	6.073e-05	0.0	0.0	0.0	0.00199193	0.0	0.0	6e-08	497.91354535	749.62489193	776.89323656	14.53586144	-0.03874448	-0.37600008
0.0375	7.70986	6.177e-05	0.0	0.0	0.0	0.00199089	0.0	0.0	6e-08	498.26665562	749.56533634	776.79210814	14.50914969	-0.03872661	-0.37592066
0.0376	7.72728	6.283e-05	0.0	0.0	0.0	0.00198982	0.0	0.0	6e-08	498.61904586	749.50571884	776.69116175	14.48248715	-0.03870553	-0.37584139
0.0377	7.74468	6.391e-05	0.0	0.0	0.0	0.00198875	0.0	0.0	6e-08	498.97071757	749.44604313	776.59039703	14.45587373	-0.03868128	-0.37576225
0.0378	7.76206	6.5e-05	0.0	0.0	0.0	0.00198766	0.0	0.0	7e-08	499.32167223	749.38631285	776.48981363	14.42930933	-0.0386539	-0.37568326
0.0379	7.77942	6.61e-05	0.0	0.0	0.0	0.00198655	0.0	0.0	7e-08	499.67191134	749.3265316	776.38941119	14.40279386	-0.03862342	-0.37560441
0.038	7.79676	6.722e-05	0.0	0.0	0.0	0.00198543	0.0	0.0	7e-08	500.0214364	749.26670292	776.28918935	14.37632722	-0.03858988	-0.37552571
0.0381	7.81409	6.835e-05	0.0	0.0	0.0	0.0019843	0.0	0.0	7e-08	500.37024889	749.20683032	776.18914777	14.34990932	-0.03855331	-0.37544714
0.0382	7.8314	6.95e-05	0.0	0.0	0.0	0.00198315	0.0	0.0	7e-08	500.71835029	749.14691726	776.08928609	14.32354006	-0.03851374	-0.37536872
0.0383	7.84869	7.067e-05	0.0	0.0	0.0	0.00198198	0.0	0.0	7e-08	501.06574207	749.08696719	775.98960395	14.29721933	-0.03847119	-0.37529044
0.0384	7.86596	7.184e-05	0.0	0.0	0.0	0.0019808	0.0	0.0	7e-08	501.41242571	749.02698349	775.89010101	14.27094706	-0.03842569	-0.37521229
0.0385	7.88322	7.304e-05	0.0	0.0	0.0	0.00197961	0.0	0.0	7e-08	501.75840268	748.96696954	775.79077691	14.24472313	-0.03837725	-0.37513429
0.0386	7.90046	7.425e-05	0.0	0.0	0.0	0.0019784	0.0	0.0	7e-08	502.10367446	748.90692263	775.69163134	14.21854832	-0.03833486	-0.37505643
0.0387	7.91768	7.547e-05	0.0	0.0	0.0	0.00197717	0.0	0.0	8e-08	502.44824251	748.84684467	775.59266394	14.19242105	-0.03828318	-0.37497871
0.0388	7.93488	7.671e-05	0.0	0.0	0.0	0.00197593	0.0	0.0	8e-08	502.79210827	748.7867428	775.49387437	14.16634187	-0.03822896	-0.37490112
0.0389	7.95206	7.797e-05	0.0	0.0	0.0	0.00197467	0.0	0.0	8e-08	503.1352732	748.72661981	775.39526226	14.1403107	-0.03817226	-0.37482368
0.039	7.96923	7.924e-05	0.0	0.0	0.0	0.0019734	0.0	0.0	8e-08	503.47773876	748.66647845	775.29682728	14.11432743	-0.03811311	-0.37474638
0.0391	7.98638	8.053e-05	0.0	0.0	0.0	0.0019721	0.0	0.0	8e-08	503.81950637	748.60632142	775.19856909	14.08839197	-0.03805154	-0.37466921
0.0392	8.00351	8.184e-05	0.0	0.0	0.0	0.0019708	0.0	0.0	8e-08	504.1605775	748.54615139	775.10048733	14.06250424	-0.03798759	-0.37459219
0.0393	8.02062	8.316e-05	0.0	0.0	0.0	0.00196948	0.0	0.0	8e-08	504.50095356	748.48597096	775.00258168	14.03666412	-0.03792129	-0.3745153
0.0394	8.03772	8.45e-05	0.0	0.0	0.0	0.00196814	0.0	0.0	8e-08	504.840636	748.42578272	774.90485178	14.01087154	-0.03785266	-0.37443855
0.0395	8.0548	8.585e-05	0.0	0.0	0.0	0.00196678	0.0	0.0	9e-08	505.17962625	748.36558922	774.80729731	13.98512639	-0.03778174	-0.37436194
0.0396	8.07185	8.722e-05	0.0	0.0	0.0	0.00196541	0.0	0.0	9e-08	505.51792573	748.30539297	774.70991791	13.95942859	-0.03770855	-0.37428546
0.0397	8.0889	8.861e-05	0.0	0.0	0.0	0.00196402	0.0	0.0	9e-08	505.85553586	748.24519645	774.61271325	13.93377803	-0.03763311	-0.37420913
0.0398	8.10592	9.002e-05	0.0	0.0	0.0	0.00196261	0.0	0.0	9e-08	506.19245807	748.1850021	774.515683	13.90817463	-0.03755546	-0.37413293
0.0399	8.12293	9.144e-05	0.0	0.0	0.0	0.00196119	0.0	0.0	9e-08	506.52869376	748.12481236	774.41882682	13.88261829	-0.0374756	-0.37405686
0.04	8.13991	9.288e-05	0.0	0.0	0.0	0.00195975	0.0	0.0	9e-08	506.86424434	748.06462856	774.32214438	13.85710942	-0.03739924	-0.37398093
0.0401	8.15688	9.434e-05	0.0	0.0	0.0	0.00195829	0.0	0.0	9e-08	507.19911125	748.00444652	774.22563536	13.83164707	-0.03731676	-0.37390514
0.0402	8.17383	9.581e-05	0.0	0.0	0.0	0.00195681	0.0	0.0	1e-07	507.53329588	747.94427375	774.12929943	13.80623152	-0.03723238	-0.37382949
0.0403	8.19077	9.73e-05	0.0	0.0	0.0	0.00195532	0.0	0.0	1e-07	507.86679961	747.88411225	774.03313623	13.78086268	-0.03714614	-0.37375397
0.0404	8.20768	9.881e-05	0.0	0.0	0.0	0.00195381	0.0	0.0	1e-07	508.19962386	747.82396397	773.93714544	13.75554046	-0.03705806	-0.37367858
0.0405	8.22458	0.00010034	0.0	0.0	0.0	0.00195228	0.0	0.0	1e-07	508.53177	747.76383081	773.84132674	13.73026476	-0.03696819	-0.37360333
0.0406	8.24146	0.00010189	0.0	0.0	0.0	0.00195073	0.0	0.0	1e-07	508.86323944	747.70371466	773.74567979	13.7050355	-0.03687654	-0.37352822
0.0407	8.25832	0.00010345	0.0	0.0	0.0	0.00194916	0.0	0.0	1e-07	509.19403355	747.64361734	773.65020426	13.67985258	-0.03678316	-0.37345324
0.0408	8.27517	0.00010503	0.0	0.0	0.0	0.00194758	0.0	0.0	1.1e-07	509.52415372	747.58354067	773.55489982	13.6547159	-0.03668807	-0.3733784
0.0409	8.29199	0.00010663	0.0	0.0	0.0	0.00194598	0.0	0.0	1.1e-07	509.85360132	747.5234864	773.45976616	13.62962539	-0.03659129	-0.37330368
0.041	8.3088	0.00010825	0.0	0.0	0.0	0.00194436	0.0	0.0	1.1e-07	510.18237774	747.46345627	773.36480293	13.60458094	-0.03649286	-0.37322911
0.0411	8.32559	0.00010989	0.0	0.0	0.0	0.00194272	0.0	0.0	1.1e-07	510.51048434	747.40345199	773.27000983	13.57958247	-0.03639279	-0.37315466
0.0412	8.34236	0.00011155	0.0	0.0	0.0	0.00194106	0.0	0.0	1.1e-07	510.83792248	747.34347523	773.17538651	13.55462988	-0.03629112	-0.37308035
0.0413	8.35912	0.00011322	0.0	0.0	0.0	0.00193938	0.0	0.0	1.1e-07	511.16469355	747.28352763	773.08093267	13.52972308	-0.03618786	-0.37300618
0.0414	8.37585	0.00011491	0.0	0.0	0.0	0.00193769	0.0	0.0	1.2e-07	511.49079889	747.22361081	772.98664797	13.50486199	-0.03608305	-0.37293213
0.0415	8.39257	0.00011663	0.0	0.0	0.0	0.00193597	0.0	0.0	1.2e-07	511.81623987	747.16372429	772.8925321	13.48004658	-0.03597898	-0.37285822
0.0416	8.40927	0.00011836	0.0	0.0	0.0	0.00193424	0.0	0.0	1.2e-07	512.14101784	747.10387027	772.79858474	13.45527664	-0.03587174	-0.37278444
0.0417	8.42595	0.00012011	0.0	0.0	0.0	0.00193249	0.0	0.0	1.2e-07	512.46513415	747.0440508	772.70480557	13.43055213	-0.03576309	-0.37271079
0.0418	8.44262	0.00012188	0.0	0.0	0.0	0.00193071	0.0	0.0	1.2e-07	512.78859016	746.98426729	772.61119427	13.40587296	-0.03565306	-0.37263728
0.0419	8.45926	0.00012367	0.0	0.0	0.0	0.00192892	0.0	0.0	1.2e-07	513.1113872	746.92452112	772.51775051	13.38123903	-0.03554166	-0.37256389
0.042	8.47589	0.00012548	0.0	0.0	0.0	0.00192711	0.0	0.0	1.3e-07	513.43352661	746.86481361	772.42447398	13.35665027	-0.03542893	-0.37249064
0.0421	8.4925	0.00012731	0.0	0.0	0.0	0.00192528	0.0	0.0	1.3e-07	513.75500974	746.8051461	772.33136437	13.33210658	-0.03531488	-0.37241752
0.0422	8.50909	0.00012916	0.0	0.0	0.0	0.00192342	0.0	0.0	1.3e-07	514.07583792	746.74551987	772.23842136	13.30760786	-0.03519953	-0.37234453
0.0423	8.52566	0.00013103	0.0	0.0	0.0	0.00192155	0.0	0.0	1.3e-07	514.39601248	746.68593619	772.14564462	13.28315403	-0.03508291	-0.37227167
0.0424	8.54222	0.00013292	0.0	0.0	0.0	0.00191966	0.0	0.0	1.3e-07	514.71553474	746.62639631	772.05303386	13.258745	-0.03496504	-0.37219894
0.0425	8.55875	0.00013483	0.0	0.0	0.0	0.00191775	0.0	0.0	1.3e-07	515.03440605	746.56690144	771.96058874	13.23438068	-0.03484593	-0.37212634
0.0426	8.57527	0.00013676	0.0	0.0	0.0	0.00191582	0.0	0.0	1.4e-07	515.3526277	746.50745279	771.86830897	13.21006098	-0.03472561	-0.37205387
0.0427	8.59177	0.00013872	0.0	0.0	0.0	0.00191386	0.0	0.0	1.4e-07	515.67020104	746.44805155	771.77619423	13.1857858	-0.03460409	-0.37198153
0.0428	8.60825	0.00014069	0.0	0.0	0.0	0.00191189	0.0	0.0	1.4e-07	515.98712736	746.38869887	771.6842442	13.16155507	-0.03448139	-0.37190932
0.0429	8.62472	0.00014268	0.0	0.0	0.0	0.00190989	0.0	0.0	1.4e-07	516.30340799	746.32939549	771.59245858	13.13736861	-0.03435845	-0.37183724
0.043	8.64116	0.00014469	0.0	0.0	0.0	0.00190788	0.0	0.0	1.4e-07	516.61904424	746.27014185	771.50083705	13.11322646	-0.0342337	-0.37176528
0.0431	8.65759	0.00014673	0.0	0.0	0.0	0.00190584	0.0	0.0	1.5e-07	516.93403741	746.21093976	771.40937932	13.08912848	-0.03410786	-0.37169346
0.0432	8.674	0.00014878	0.0	0.0	0.0	0.00190379	0.0	0.0	1.5e-07	517.2483888	746.15179026	771.31808506	13.06507457	-0.03398094	-0.37162176
0.0433	8.69039	0.00015086	0.0	0.0	0.0	0.00190171	0.0	0.0	1.5e-07	517.56209973	746.09269437	771.22695398	13.04106465	-0.03385295	-0.3715502
0.0434	8.70676	0.00015295	0.0	0.0	0.0	0.00189961	0.0	0.0	1.5e-07	517.87517148	746.0336531	771.13598576	13.01709863	-0.03372391	-0.37147876
0.0435	8.72311	0.00015507	0.0	0.0	0.0	0.00189749	0.0	0.0	1.6e-07	518.18760535	745.97466746	771.04518009	12.99317642	-0.03359384	-0.37140744
0.0436	8.73945	0.00015721	0.0	0.0	0.0	0.00189535	0.0	0.0	1.6e-07	518.49940263	745.91573843	770.95453668	12.96929792	-0.03346275	-0.37133626
0.0437	8.75577	0.00015937	0.0	0.0	0.0	0.00189318	0.0	0.0	1.6e-07	518.81056462	745.85686697	770.86405521	12.94546306	-0.03333064	-0.3712652
0.0438	8.77207	0.00016155	0.0	0.0	0.0	0.001891	0.0	0.0	1.6e-07	519.12109259	745.79805405	770.77373539	12.92167173	-0.03319755	-0.37119427
0.0439	8.78835	0.00016376	0.0	0.0	0.0	0.00188879	0.0	0.0	1.6e-07	519.43098784	745.73930062	770.6835769	12.89792386	-0.03306346	-0.37112347
0.044	8.80461	0.00016598	0.0	0.0	0.0	0.00188657	0.0	0.0	1.7e-07	519.74025163	745.68060761	770.59357945	12.87421935	-0.0329284	-0.37105279
0.0441	8.82085	0.00016823	0.0	0.0	0.0	0.00188432	0.0	0.0	1.7e-07	520.04888527	745.62197596	770.50374273	12.85055811	-0.03279238	-0.37098224
0.0442	8.83708	0.0001705	0.0	0.0	0.0	0.00188204	0.0	0.0	1.7e-07	520.35689	745.56340659	770.41406645	12.82694005	-0.03265541	-0.37091181
0.0443	8.85329	0.00017279	0.0	0.0	0.0	0.00187975	0.0	0.0	1.7e-07	520.66426712	745.5049004	770.3245503	12.8033651	-0.03251785	-0.37084151
0.0444	8.86948	0.00017511	0.0	0.0	0.0	0.00187743	0.0	0.0	1.8e-07	520.97101789	745.4464558	770.23519398	12.77983317	-0.0323808	-0.37077134
0.0445	8.88565	0.00017744	0.0	0.0	0.0	0.00187509	0.0	0.0	1.8e-07	521.27714357	745.38807523	770.14599721	12.75634414	-0.03224161	-0.37070129
0.0446	8.9018	0.0001798	0.0	0.0	0.0	0.00187273	0.0	0.0	1.8e-07	521.58264544	745.32975967	770.05695967	12.73289795	-0.03210157	-0.37063137
0.0447	8.91793	0.00018218	0.0	0.0	0.0	0.00187035	0.0	0.0	1.8e-07	521.88752475	745.27150989	769.96808107	12.70949449	-0.03196069	-0.37056157
0.0448	8.93405	0.00018459	0.0	0.0	0.0	0.00186794	0.0	0.0	1.8e-07	522.19178277	745.21332666	769.87936111	12.68613369	-0.031819	-0.37049189
0.0449	8.95014	0.00018701	0.0	0.0	0.0	0.00186552	0.0	0.0	1.9e-07	522.49542074	745.15521075	769.7907995	12.66281546	-0.03167651	-0.37042234
0.045	8.96622	0.00018946	0.0	0.0	0.0	0.00186307	0.0	0.0	1.9e-07	522.79843993	745.0971629	769.70239593	12.6395397	-0.03153321	-0.37035292
0.0451	8.98228	0.00019193	0.0	0.0	0.0	0.00186059	0.0	0.0	1.9e-07	523.10084159	745.03918385	769.61415012	12.61630633	-0.03138912	-0.37028362
0.0452	8.99832	0.00019442	0.0	0.0	0.0	0.0018581	0.0	0.0	1.9e-07	523.40262696	744.98127434	769.52606177	12.59311526	-0.03124426	-0.37021444
0.0453	9.01435	0.00019694	0.0	0.0	0.0	0.00185558	0.0	0.0	2e-07	523.70379729	744.9234351	769.43813059	12.5699664	-0.03109862	-0.37014538
0.0454	9.03035	0.00019948	0.0	0.0	0.0	0.00185304	0.0	0.0	2e-07	524.00435383	744.86566684	769.35035628	12.54685967	-0.03095223	-0.37007645
0.0455	9.04634	0.00020204	0.0	0.0	0.0	0.00185047	0.0	0.0	2e-07	524.30429782	744.80797028	769.26273855	12.52379498	-0.03080507	-0.37000764
0.0456	9.06231	0.00020463	0.0	0.0	0.0	0.00184788	0.0	0.0	2e-07	524.60363049	744.75034615	769.17527711	12.50077224	-0.03065717	-0.36993896
0.0457	9.07825	0.00020723	0.0	0.0	0.0	0.00184527	0.0	0.0	2.1e-07	524.90235309	744.69279514	769.08797166	12.47779136	-0.03050853	-0.36987039
0.0458	9.09419	0.00020987	0.0	0.0	0.0	0.00184264	0.0	0.0	2.1e-07	525.20046684	744.63531624	769.00082194	12.45485233	-0.03036167	-0.36980195
0.0459	9.1101	0.00021252	0.0	0.0	0.0	0.00183998	0.0	0.0	2.1e-07	525.49797299	744.57790952	768.91382764	12.43195494	-0.03021228	-0.36973363
0.046	9.12599	0.0002152	0.0	0.0	0.0	0.0018373	0.0	0.0	2.2e-07	525.79487275	744.52057692	768.82698847	12.40909915	-0.03006228	-0.36966543
0.0461	9.14187	0.0002179	0.0	0.0	0.0	0.00183459	0.0	0.0	2.2e-07	526.09116737	744.46331901	768.74030415	12.38628487	-0.02991166	-0.36959736
0.0462	9.15772	0.00022063	0.0	0.0	0.0	0.00183187	0.0	0.0	2.2e-07	526.38685806	744.40613631	768.65377439	12.36351202	-0.02976045	-0.3695294
0.0463	9.17356	0.00022337	0.0	0.0	0.0	0.00182911	0.0	0.0	2.2e-07	526.68194604	744.34902937	768.56739891	12.34078052	-0.02960865	-0.36946157
0.0464	9.18938	0.00022615	0.0	0.0	0.0	0.00182634	0.0	0.0	2.3e-07	526.97643254	744.29199869	768.4811774	12.31809027	-0.02945627	-0.36939386
0.0465	9.20518	0.00022894	0.0	0.0	0.0	0.00182354	0.0	0.0	2.3e-07	527.27031878	744.23504478	768.3951096	12.29544119	-0.02930333	-0.36932627
0.0466	9.22096	0.00023176	0.0	0.0	0.0	0.00182072	0.0	0.0	2.3e-07	527.56360596	744.17816814	768.30919522	12.27283319	-0.02914984	-0.3692588
0.0467	9.23672	0.0002346	0.0	0.0	0.0	0.00181787	0.0	0.0	2.3e-07	527.85629532	744.12136927	768.22343397	12.25026619	-0.0289958	-0.36919145
0.0468	9.25247	0.00023747	0.0	0.0	0.0	0.001815	0.0	0.0	2.4e-07	528.14838805	744.06464863	768.13782557	12.2277401	-0.02884124	-0.36912422
0.0469	9.26819	0.00024036	0.0	0.0	0.0	0.00181211	0.0	0.0	2.4e-07	528.43988537	744.0080067	768.05236973	12.20525483	-0.02868615	-0.3690571
0.047	9.2839	0.00024327	0.0	0.0	0.0	0.00180919	0.0	0.0	2.4e-07	528.73078848	743.95144395	767.96706618	12.1828103	-0.02853054	-0.36899011
0.0471	9.29959	0.00024621	0.0	0.0	0.0	0.00180625	0.0	0.0	2.5e-07	529.02109859	743.89496083	767.88191463	12.16040641	-0.02837444	-0.36892324
0.0472	9.31526	0.00024917	1e-08	0.0	0.0	0.00180329	0.0	0.0	2.5e-07	529.31081691	743.8385578	767.79691481	12.13804291	-0.02821754	-0.36885649
0.0473	9.33091	0.00025216	1e-08	0.0	0.0	0.0018003	0.0	0.0	2.5e-07	529.59994462	743.78223544	767.71206643	12.11572002	-0.02806036	-0.36878985
0.0474	9.34654	0.00025517	1e-08	0.0	0.0	0.00179728	0.0	0.0	2.6e-07	529.88848294	743.72599408	767.62736922	12.09343751	-0.0279027	-0.36872334
0.0475	9.36216	0.0002582	1e-08	0.0	0.0	0.00179425	0.0	0.0	2.6e-07	530.17643305	743.66983415	767.54282288	12.0711953	-0.02774455	-0.36865694
0.0476	9.37775	0.00026126	1e-08	0.0	0.0	0.00179119	0.0	0.0	2.6e-07	530.46379615	743.61375609	767.45842716	12.0489933	-0.02758593	-0.36859066
0.0477	9.39333	0.00026434	1e-08	0.0	0.0	0.0017881	0.0	0.0	2.6e-07	530.75057344	743.55776033	767.37418177	12.02683142	-0.02742684	-0.3685245
0.0478	9.40888	0.00026745	1e-08	0.0	0.0	0.00178499	0.0	0.0	2.7e-07	531.03676611	743.50184728	767.29008643	12.00470959	-0.02726729	-0.36845846
0.0479	9.42442	0.00027058	1e-08	0.0	0.0	0.00178186	0.0	0.0	2.7e-07	531.32237535	743.44601736	767.20614086	11.98262771	-0.02710728	-0.36839254
0.048	9.43994	0.00027373	1e-08	0.0	0.0	0.0017787	0.0	0.0	2.7e-07	531.60740234	743.39027098	767.1223448	11.96058569	-0.02694683	-0.36832673
0.0481	9.45544	0.00027691	1e-08	0.0	0.0	0.00177552	0.0	0.0	2.8e-07	531.89184827	743.33460856	767.03869796	11.93858346	-0.02678592	-0.36826104
0.0482	9.47093	0.00028011	1e-08	0.0	0.0	0.00177231	0.0	0.0	2.8e-07	532.17571432	743.27903049	766.95520008	11.91662092	-0.02662458	-0.36819547
0.0483	9.48639	0.00028334	1e-08	0.0	0.0	0.00176908	0.0	0.0	2.8e-07	532.45900167	743.2235372	766.87185087	11.894698	-0.02646281	-0.36813001
0.0484	9.50183	0.00028659	1e-08	0.0	0.0	0.00176583	0.0	0.0	2.9e-07	532.74171151	743.16812907	766.78865008	11.87281459	-0.02630061	-0.36806467
0.0485	9.51726	0.00028987	1e-08	0.0	0.0	0.00176255	0.0	0.0	2.9e-07	533.02384502	743.11280651	766.70559741	11.85097063	-0.02613798	-0.36799945
0.0486	9.53267	0.00029316	1e-08	0.0	0.0	0.00175925	1e-08	0.0	2.9e-07	533.30540336	743.05756992	766.6226926	11.82916601	-0.02597493	-0.36793434
0.0487	9.54805	0.00029649	1e-08	0.0	0.0	0.00175592	1e-08	0.0	3e-07	533.5863877	743.00241784	766.5399354	11.80740068	-0.02581339	-0.36786935
0.0488	9.56342	0.00029984	1e-08	0.0	0.0	0.00175257	1e-08	0.0	3e-07	533.86679922	742.94735109	766.45732552	11.78567452	-0.02565005	-0.36780447
0.0489	9.57877	0.00030321	1e-08	0.0	0.0	0.00174919	1e-08	0.0	3e-07	534.14663908	742.89237062	766.37486269	11.76398745	-0.02548638	-0.36773971
0.049	9.5941	0.0003066	1e-08	0.0	0.0	0.00174579	1e-08	0.0	3.1e-07	534.42590847	742.83747672	766.29254665	11.7423394	-0.02532238	-0.36767507
0.0491	9.60941	0.00031002	1e-08	0.0	0.0	0.00174237	1e-08	0.0	3.1e-07	534.70460855	742.78266966	766.21037713	11.72073027	-0.02515806	-0.36761054
0.0492	9.62471	0.00031347	1e-08	0.0	0.0	0.00173892	1e-08	0.0	3.1e-07	534.98274047	742.72794971	766.12835385	11.69915998	-0.02499342	-0.36754612
0.0493	9.63998	0.00031694	1e-08	0.0	0.0	0.00173545	1e-08	0.0	3.2e-07	535.26030541	742.67331712	766.04647656	11.67762845	-0.02482849	-0.36748182
0.0494	9.65524	0.00032043	1e-08	0.0	0.0	0.00173195	1e-08	0.0	3.2e-07	535.53730453	742.61877214	765.96474498	11.65613559	-0.02466327	-0.36741763
0.0495	9.67047	0.00032395	1e-08	0.0	0.0	0.00172843	1e-08	0.0	3.2e-07	535.81373898	742.56431501	765.88315885	11.63468131	-0.02449775	-0.36735356
0.0496	9.68569	0.00032749	1e-08	0.0	0.0	0.00172489	1e-08	0.0	3.3e-07	536.08960993	742.50994596	765.80171791	11.61326554	-0.02433196	-0.36728961
0.0497	9.70089	0.00033105	1e-08	0.0	0.0	0.00172132	1e-08	0.0	3.3e-07	536.36491853	742.45566523	765.72042189	11.59188818	-0.0241659	-0.36722576
0.0498	9.71607	0.00033464	1e-08	0.0	0.0	0.00171772	1e-08	0.0	3.3e-07	536.63966594	742.40147303	765.63927053	11.57054915	-0.02399957	-0.36716203
0.0499	9.73123	0.00033825	1e-08	0.0	0.0	0.00171411	1e-08	0.0	3.4e-07	536.9138533	742.34736957	765.55826356	11.54924837	-0.02383299	-0.36709841
0.05	9.74637	0.00034189	1e-08	0.0	0.0	0.00171047	1e-08	0.0	3.4e-07	537.18748178	742.29335506	765.47740072	11.52798575	-0.02366615	-0.36703491
0.05009	9.76149	0.00034555	1e-08	0.0	0.0	0.0017068	1e-08	0.0	3.5e-07	537.46055252	742.2394296	765.39668175	11.50676104	-0.0234991	-0.36697152
0.05019	9.7766	0.00034924	1e-08	0.0	0.0	0.00170311	1e-08	0.0	3.5e-07	537.73306664	742.1855932	765.31610639	11.48557444	-0.02333179	-0.36690824
0.05029	9.79168	0.00035295	1e-08	0.0	0.0	0.0016994	1e-08	0.0	3.5e-07	538.00502532	742.13184621	765.23567438	11.46442575	-0.02316426	-0.36684508
0.05039	9.80674	0.00035668	1e-08	0.0	0.0	0.00169566	1e-08	0.0	3.6e-07	538.27642969	742.07818881	765.15538546	11.44331487	-0.02299651	-0.36678202
0.05049	9.82179	0.00036044	1e-08	0.0	0.0	0.0016919	1e-08	0.0	3.6e-07	538.54728089	742.02462115	765.07523936	11.42224172	-0.02282854	-0.36671908
0.05059	9.83682	0.00036422	1e-08	0.0	0.0	0.00168811	1e-08	0.0	3.6e-07	538.81758009	741.97114339	764.99523584	11.40120621	-0.02266037	-0.36665625
0.05069	9.85182	0.00036802	1e-08	0.0	0.0	0.00168431	1e-08	0.0	3.7e-07	539.0873284	741.91775565	764.91537463	11.38020827	-0.02249199	-0.36659353
0.05079	9.86681	0.00037185	1e-08	0.0	0.0	0.00168047	1e-08	0.0	3.7e-07	539.35652697	741.86445809	764.83565547	11.35924781	-0.02232342	-0.36653093
0.05089	9.88178	0.0003757	1e-08	0.0	0.0	0.00167662	1e-08	0.0	3.8e-07	539.62517694	741.81125082	764.75607811	11.33832474	-0.02215466	-0.36646843
0.05099	9.89673	0.00037958	1e-08	0.0	0.0	0.00167274	1e-08	0.0	3.8e-07	539.89327944	741.75813397	764.6766423	11.31743898	-0.02198572	-0.36640605
0.05109	9.91166	0.00038348	1e-08	0.0	0.0	0.00166883	1e-08	0.0	3.8e-07	540.16083561	741.70510766	764.59734777	11.29659044	-0.0218166	-0.36634378
0.05119	9.92657	0.0003874	1e-08	0.0	0.0	0.00166491	1e-08	0.0	3.9e-07	540.42784658	741.65217199	764.51819427	11.27577905	-0.02164731	-0.36628162
0.05129	9.94147	0.00039134	1e-08	0.0	0.0	0.00166096	1e-08	0.0	3.9e-07	540.69431349	741.59932707	764.43918154	11.2550047	-0.02147785	-0.36621957
0.05139	9.95634	0.00039531	2e-08	0.0	0.0	0.00165698	1e-08	0.0	4e-07	540.96023746	741.54657299	764.36030934	11.23426733	-0.02130824	-0.36615763
0.05149	9.97119	0.0003993	2e-08	0.0	0.0	0.00165298	1e-08	0.0	4e-07	541.22561962	741.49390983	764.28157741	11.21356685	-0.02113846	-0.3660958
0.05159	9.98603	0.00040332	2e-08	0.0	0.0	0.00164896	1e-08	0.0	4e-07	541.49046106	741.44133801	764.20298549	11.19290294	-0.02096798	-0.36603408
0.05169	10.00084	0.00040736	2e-08	0.0	0.0	0.00164492	1e-08	0.0	4.1e-07	541.75476294	741.38885743	764.12453334	11.17227592	-0.02079776	-0.36597246
0.05179	10.01564	0.00041142	2e-08	0.0	0.0	0.00164085	1e-08	0.0	4.1e-07	542.01852637	741.33646812	764.0462207	11.15168552	-0.02062738	-0.36591096
0.05189	10.03042	0.00041551	2e-08	0.0	0.0	0.00163676	1e-08	0.0	4.2e-07	542.28175248	741.28417018	763.96804733	11.13113166	-0.02045685	-0.36584957
0.05199	10.04517	0.00041961	2e-08	0.0	0.0	0.00163265	1e-08	0.0	4.2e-07	542.5444424	741.23196366	763.89001296	11.11061426	-0.02028616	-0.36578829
0.05209	10.05991	0.00042374	2e-08	0.0	0.0	0.00162852	1e-08	0.0	4.2e-07	542.80659723	741.17984865	763.81211736	11.09013323	-0.02011532	-0.36572712
0.05219	10.07463	0.0004279	2e-08	0.0	0.0	0.00162436	1e-08	0.0	4.3e-07	543.0682181	741.12782522	763.73436028	11.06968849	-0.01994433	-0.36566605
0.05229	10.08933	0.00043207	2e-08	0.0	0.0	0.00162018	1e-08	0.0	4.3e-07	543.32930613	741.07589341	763.65674145	11.04927995	-0.0197732	-0.36560509
0.05239	10.10401	0.00043627	2e-08	0.0	0.0	0.00161597	2e-08	0.0	4.4e-07	543.58986242	741.0240533	763.57926065	11.02890752	-0.01960192	-0.36554425
0.05249	10.11867	0.00044049	2e-08	0.0	0.0	0.00161175	2e-08	0.0	4.4e-07	543.8498881	740.97230492	763.50191762	11.00857113	-0.0194305	-0.36548351
0.05259	10.13331	0.00044474	2e-08	0.0	0.0	0.0016075	2e-08	0.0	4.5e-07	544.10938427	740.92064834	763.4247121	10.98827069	-0.01925895	-0.36542288
0.05269	10.14794	0.000449	2e-08	0.0	0.0	0.00160323	2e-08	0.0	4.5e-07	544.36835205	740.8690836	763.34764387	10.96800612	-0.01908726	-0.36536235
0.05279	10.16254	0.00045329	2e-08	0.0	0.0	0.00159894	2e-08	0.0	4.5e-07	544.62679254	740.81761073	763.27071267	10.94777732	-0.01891543	-0.36530194
0.05289	10.17712	0.0004576	2e-08	0.0	0.0	0.00159462	2e-08	0.0	4.6e-07	544.88470686	740.76622978	763.19391826	10.92758423	-0.01874347	-0.36524163
0.05299	10.19169	0.00046193	2e-08	0.0	0.0	0.00159028	2e-08	0.0	4.6e-07	545.14209608	740.71494055	763.11726038	10.90742663	-0.01857158	-0.36518142
0.05309	10.20623	0.00046628	2e-08	0.0	0.0	0.00158593	2e-08	0.0	4.7e-07	545.39896132	740.66374294	763.04073882	10.88730464	-0.01839942	-0.36512133
0.05319	10.22075	0.00047066	2e-08	0.0	0.0	0.00158155	2e-08	0.0	4.7e-07	545.65530368	740.61263718	762.9643533	10.86721809	-0.01822713	-0.36506134
0.05329	10.23526	0.00047505	2e-08	0.0	0.0	0.00157714	2e-08	0.0	4.8e-07	545.91112428	740.56162328	762.8881036	10.8471669	-0.01805473	-0.36500146
0.05339	10.24975	0.00047947	2e-08	0.0	0.0	0.00157272	2e-08	0.0	4.8e-07	546.1664242	740.51070122	762.81198948	10.82715097	-0.01788221	-0.36494169
0.05349	10.26421	0.00048391	2e-08	0.0	0.0	0.00156828	2e-08	0.0	4.8e-07	546.42120455	740.459871	762.73601068	10.80717023	-0.01770957	-0.36488202
0.05359	10.27866	0.00048837	3e-08	0.0	0.0	0.00156381	2e-08	0.0	4.9e-07	546.67546644	740.40913261	762.66016698	10.78722459	-0.01753682	-0.36482246
0.05369	10.29309	0.00049285	3e-08	0.0	0.0	0.00155932	2e-08	0.0	4.9e-07	546.92921094	740.35848603	762.58445812	10.76731397	-0.01736395	-0.364763
0.05379	10.30749	0.00049735	3e-08	0.0	0.0	0.00155482	2e-08	0.0	5e-07	547.18243916	740.30793124	762.50888388	10.74743827	-0.01719097	-0.36470365
0.05389	10.32188	0.00050188	3e-08	0.0	0.0	0.00155029	2e-08	0.0	5e-07	547.43515219	740.25746822	762.43344401	10.72759743	-0.01701787	-0.3646444
0.05399	10.33625	0.00050642	3e-08	0.0	0.0	0.00154574	2e-08	0.0	5.1e-07	547.68735113	740.20709694	762.35813827	10.70779135	-0.01684466	-0.36458526
0.05409	10.3506	0.00051098	3e-08	0.0	0.0	0.00154117	2e-08	0.0	5.1e-07	547.93903706	740.15681737	762.28296643	10.68801995	-0.01667134	-0.36452623
0.05419	10.36493	0.00051557	3e-08	0.0	0.0	0.00153658	2e-08	0.0	5.2e-07	548.19021108	740.10662946	762.20792824	10.66828314	-0.01649791	-0.3644673
0.05429	10.37924	0.00052017	3e-08	0.0	0.0	0.00153197	3e-08	0.0	5.2e-07	548.44087427	740.05653317	762.13302348	10.64858084	-0.01632436	-0.36440848
0.05439	10.39353	0.0005248	3e-08	0.0	0.0	0.00152734	3e-08	0.0	5.3e-07	548.69102772	740.00652842	762.05825191	10.62891292	-0.01615119	-0.36434976
0.05449	10.4078	0.00052944	3e-08	0.0	0.0	0.00152268	3e-08	0.0	5.3e-07	548.94067247	739.95661436	761.98361328	10.60927938	-0.01597756	-0.36429114
0.05459	10.42205	0.00053411	3e-08	0.0	0.0	0.00151801	3e-08	0.0	5.3e-07	549.18980963	739.90679153	761.90910738	10.58968009	-0.01580385	-0.36423263
0.05469	10.43628	0.00053879	3e-08	0.0	0.0	0.00151332	3e-08	0.0	5.4e-07	549.4384403	739.85705983	761.83473396	10.57011498	-0.01563004	-0.36417422
0.05479	10.45049	0.00054349	3e-08	0.0	0.0	0.00150861	3e-08	0.0	5.4e-07	549.68656554	739.80741916	761.76049278	10.55058395	-0.01545615	-0.36411592
0.05489	10.46468	0.00054822	3e-08	0.0	0.0	0.00150389	3e-08	0.0	5.5e-07	549.93418644	739.75786942	761.68638363	10.53108692	-0.01528216	-0.36405772
0.05499	10.47885	0.00055296	3e-08	0.0	0.0	0.00149914	3e-08	0.0	5.5e-07	550.18130407	739.7084105	761.61240625	10.51162381	-0.01510809	-0.36399962
0.05509	10.49301	0.00055772	4e-08	0.0	0.0	0.00149437	3e-08	0.0	5.6e-07	550.42791952	739.65904227	761.53856043	10.49219453	-0.01493393	-0.36394163
0.05519	10.50714	0.0005625	4e-08	0.0	0.0	0.00148959	3e-08	0.0	5.6e-07	550.67403385	739.60976462	761.46484592	10.47279901	-0.01475968	-0.36388374
0.05529	10.52125	0.0005673	4e-08	0.0	0.0	0.00148478	3e-08	0.0	5.7e-07	550.91964814	739.56057741	761.39126251	10.45343714	-0.01458535	-0.36382595
0.05539	10.53534	0.00057211	4e-08	0.0	0.0	0.00147996	3e-08	0.0	5.7e-07	551.16476345	739.5114805	761.31780996	10.43410886	-0.01441093	-0.36376827
0.05549	10.54942	0.00057695	4e-08	0.0	0.0	0.00147512	3e-08	0.0	5.8e-07	551.40938087	739.46247376	761.24448803	10.41481408	-0.01423642	-0.36371068
0.05559	10.56347	0.0005818	4e-08	0.0	0.0	0.00147026	4e-08	1e-08	5.8e-07	551.65350146	739.41355702	761.17129651	10.39555271	-0.01406183	-0.3636532
0.05569	10.5775	0.00058667	4e-08	0.0	0.0	0.00146538	4e-08	1e-08	5.9e-07	551.89712629	739.36473015	761.09823516	10.37632467	-0.01388716	-0.36359583
0.05579	10.59152	0.00059156	4e-08	0.0	0.0	0.00146049	4e-08	1e-08	5.9e-07	552.14025642	739.31599296	761.02530376	10.35712987	-0.01371239	-0.36353855
0.05589	10.60551	0.00059646	4e-08	0.0	0.0	0.00145557	4e-08	1e-08	6e-07	552.38289289	739.26734517	760.95250207	10.33796815	-0.01353768	-0.36348138
0.05599	10.61948	0.00060139	4e-08	0.0	0.0	0.00145064	4e-08	1e-08	6e-07	552.62503676	739.21878662	760.87982987	10.31883957	-0.01336278	-0.36342431
0.05609	10.63344	0.00060633	4e-08	0.0	0.0	0.0014457	4e-08	1e-08	6.1e-07	552.86668912	739.17031717	760.80728694	10.29974398	-0.0131878	-0.36336734
0.05619	10.64737	0.00061128	4e-08	0.0	0.0	0.00144073	4e-08	1e-08	6.1e-07	553.10785101	739.12193663	760.73487305	10.28068129	-0.01301274	-0.36331047
0.05629	10.66128	0.00061626	5e-08	0.0	0.0	0.00143575	4e-08	1e-08	6.2e-07	553.34852349	739.07364479	760.66258797	10.26165142	-0.0128376	-0.3632537
0.05639	10.67518	0.00062125	5e-08	0.0	0.0	0.00143076	4e-08	1e-08	6.2e-07	553.58870763	739.02544143	760.59043149	10.24265428	-0.01266238	-0.36319703
0.05649	10.68905	0.00062625	5e-08	0.0	0.0	0.00142574	4e-08	1e-08	6.3e-07	553.82840448	738.97732635	760.51840337	10.2236898	-0.01248707	-0.36314047
0.05659	10.70291	0.00063127	5e-08	0.0	0.0	0.00142071	4e-08	1e-08	6.3e-07	554.06761508	738.9292993	760.44650339	10.20475788	-0.01231169	-0.363084
0.05669	10.71674	0.00063631	5e-08	0.0	0.0	0.00141567	5e-08	1e-08	6.4e-07	554.30634049	738.88136007	760.37473134	10.18585845	-0.01213622	-0.36302764
0.05679	10.73055	0.00064137	5e-08	0.0	0.0	0.00141061	5e-08	1e-08	6.4e-07	554.54458177	738.8335084	760.30308698	10.16699142	-0.01196066	-0.36297137
0.05689	10.74435	0.00064644	5e-08	0.0	0.0	0.00140553	5e-08	1e-08	6.5e-07	554.78233995	738.78574405	760.23157011	10.1481567	-0.01178503	-0.36291521
0.05699	10.75812	0.00065152	5e-08	0.0	0.0	0.00140044	5e-08	1e-08	6.5e-07	555.01961609	738.73806677	760.16018048	10.12935421	-0.01160931	-0.36285915
0.05709	10.77188	0.00065662	5e-08	0.0	0.0	0.00139533	5e-08	1e-08	6.6e-07	555.25641123	738.69047628	760.0889179	10.11058387	-0.0114335	-0.36280318
0.05719	10.78561	0.00066173	5e-08	0.0	0.0	0.00139021	5e-08	1e-08	6.6e-07	555.49272642	738.64297233	760.01778213	10.09184559	-0.01125761	-0.36274732
0.05729	10.79932	0.00066686	6e-08	0.0	0.0	0.00138507	5e-08	1e-08	6.7e-07	555.72856268	738.59555473	759.94677296	10.0731392	-0.0110814	-0.36269155
0.05739	10.81302	0.00067201	6e-08	0.0	0.0	0.00137992	5e-08	1e-08	6.7e-07	555.96392103	738.54822345	759.87589016	10.05446477	-0.01090526	-0.36263589
0.05749	10.82669	0.00067716	6e-08	0.0	0.0	0.00137475	6e-08	1e-08	6.8e-07	556.19880253	738.50097799	759.80513353	10.03582214	-0.01072903	-0.36258032
0.05759	10.84034	0.00068234	6e-08	0.0	0.0	0.00136958	6e-08	1e-08	6.8e-07	556.43320822	738.45381804	759.73450284	10.01721124	-0.01055269	-0.36252485
0.05769	10.85398	0.00068752	6e-08	0.0	0.0	0.00136438	6e-08	1e-08	6.9e-07	556.66713914	738.40674332	759.66399787	9.99863197	-0.01037625	-0.36246948
0.05779	10.86759	0.00069272	6e-08	0.0	0.0	0.00135918	6e-08	1e-08	6.9e-07	556.90059631	738.35975354	759.59361842	9.98008425	-0.0101997	-0.36241421
0.05789	10.88118	0.00069793	6e-08	0.0	0.0	0.00135396	6e-08	1e-08	7e-07	557.13358076	738.3128484	759.52336425	9.961568	-0.01002305	-0.36235904
0.05799	10.89475	0.00070316	6e-08	0.0	0.0	0.00134872	6e-08	1e-08	7e-07	557.36609353	738.26602759	759.45323517	9.94308314	-0.00984628	-0.36230396
0.05809	10.90831	0.00070839	6e-08	0.0	0.0	0.00134348	6e-08	1e-08	7.1e-07	557.59813564	738.21929079	759.38323095	9.92462957	-0.0096694	-0.36224899
0.05819	10.92184	0.00071364	7e-08	0.0	0.0	0.00133822	6e-08	1e-08	7.1e-07	557.82970813	738.17263768	759.31335138	9.90620722	-0.00949241	-0.36219411
0.05829	10.93535	0.00071891	7e-08	0.0	0.0	0.00133295	7e-08	1e-08	7.2e-07	558.060812	738.12606794	759.24359624	9.887816	-0.0093153	-0.36213933
0.05839	10.94884	0.00072418	7e-08	0.0	0.0	0.00132767	7e-08	1e-08	7.3e-07	558.29144829	738.07958124	759.17396533	9.86945582	-0.00913807	-0.36208464
0.05849	10.96231	0.00072947	7e-08	0.0	0.0	0.00132237	7e-08	1e-08	7.3e-07	558.52161801	738.03317723	759.10445842	9.85112661	-0.00896071	-0.36203006
0.05859	10.97576	0.00073476	7e-08	0.0	0.0	0.00131707	7e-08	1e-08	7.4e-07	558.75132219	737.98685558	759.03507532	9.83282828	-0.00878322	-0.36197557
0.05869	10.9892	0.00074007	7e-08	0.0	0.0	0.00131175	7e-08	1e-08	7.4e-07	558.98056184	737.94061593	758.9658158	9.81456073	-0.00860561	-0.36192118
0.05879	11.00261	0.00074539	7e-08	0.0	0.0	0.00130642	7e-08	1e-08	7.5e-07	559.20933793	737.89445826	758.89667966	9.79632384	-0.00842775	-0.36186688
0.05889	11.016	0.00075072	8e-08	0.0	0.0	0.00130108	8e-08	1e-08	7.5e-07	559.43765151	737.84838203	758.82766668	9.77811762	-0.00824983	-0.36181269
0.05899	11.02937	0.00075607	8e-08	0.0	0.0	0.00129573	8e-08	1e-08	7.6e-07	559.66550358	737.80238684	758.75877666	9.75994193	-0.00807177	-0.36175858
0.05909	11.04271	0.00076142	8e-08	0.0	0.0	0.00129037	8e-08	1e-08	7.6e-07	559.89289515	737.75647233	758.69000938	9.74179669	-0.00789356	-0.36170458
0.05919	11.05604	0.00076678	8e-08	0.0	0.0	0.001285	8e-08	1e-08	7.7e-07	560.11982724	737.71063815	758.62136465	9.72368183	-0.00771519	-0.36165067
0.05929	11.06935	0.00077215	8e-08	0.0	0.0	0.00127962	8e-08	1e-08	7.7e-07	560.34630084	737.66488391	758.55284224	9.70559724	-0.00753667	-0.36159686
0.05939	11.08264	0.00077753	8e-08	0.0	0.0	0.00127423	8e-08	1e-08	7.8e-07	560.57231695	737.61920926	758.48444196	9.68754286	-0.00735798	-0.36154314
0.05949	11.09591	0.00078292	8e-08	0.0	0.0	0.00126883	9e-08	1e-08	7.8e-07	560.79787659	737.57361382	758.41616359	9.66951859	-0.00717913	-0.36148952
0.05959	11.10915	0.00078832	9e-08	0.0	0.0	0.00126342	9e-08	1e-08	7.9e-07	561.02298073	737.52809719	758.34800692	9.65152435	-0.00700011	-0.361436
0.05969	11.12238	0.00079373	9e-08	0.0	0.0	0.001258	9e-08	1e-08	7.9e-07	561.24763039	737.482659	758.27997177	9.63356006	-0.00682092	-0.36138257
0.05979	11.13559	0.00079914	9e-08	0.0	0.0	0.00125258	9e-08	1e-08	8e-07	561.47182656	737.43729886	758.21205791	9.61562563	-0.00664154	-0.36132923
0.05989	11.14877	0.00080457	9e-08	0.0	0.0	0.00124714	9e-08	1e-08	8.1e-07	561.69557022	737.39201636	758.14426514	9.59772097	-0.00646198	-0.36127599
0.05999	11.16194	0.00081	9e-08	0.0	0.0	0.0012417	1e-07	1e-08	8.1e-07	561.91886237	737.34681112	758.07659326	9.579846	-0.00628223	-0.36122285
0.06009	11.17508	0.00081544	9e-08	0.0	0.0	0.00123625	1e-07	1e-08	8.2e-07	562.141704	737.30168272	758.00904206	9.56200065	-0.00610228	-0.3611698
0.06019	11.18821	0.00082089	1e-07	0.0	0.0	0.0012308	1e-07	1e-08	8.2e-07	562.36409607	737.25663082	757.94161135	9.5441848	-0.00592233	-0.36111684
0.06029	11.20131	0.00082634	1e-07	0.0	0.0	0.00122533	1e-07	1e-08	8.3e-07	562.58603956	737.21165504	757.87430092	9.5263984	-0.00574203	-0.36106398
0.06039	11.21439	0.00083181	1e-07	0.0	0.0	0.00121986	1e-07	2e-08	8.3e-07	562.80753547	737.16675491	757.80711056	9.50864135	-0.00556153	-0.36101121
0.06049	11.22745	0.00083727	1e-07	0.0	0.0	0.00121438	1.1e-07	2e-08	8.4e-07	563.02858477	737.12193002	757.74004008	9.49091357	-0.00538082	-0.36095854
0.06059	11.24049	0.00084275	1e-07	0.0	0.0	0.0012089	1.1e-07	2e-08	8.4e-07	563.24918844	737.07717994	757.67308928	9.47321498	-0.0051999	-0.36090596
0.06069	11.25352	0.00084823	1e-07	0.0	0.0	0.00120341	1.1e-07	2e-08	8.5e-07	563.46934745	737.03250426	757.60625794	9.45554548	-0.00501875	-0.36085348
0.06079	11.26651	0.00085372	1.1e-07	0.0	0.0	0.00119791	1.1e-07	2e-08	8.5e-07	563.68906279	736.98790255	757.53954589	9.437905	-0.00483739	-0.36080109
0.06089	11.27949	0.00085921	1.1e-07	0.0	0.0	0.00119241	1.2e-07	2e-08	8.6e-07	563.9083354	736.94337438	757.4729529	9.42029345	-0.00465579	-0.36074879
0.06099	11.29245	0.00086471	1.1e-07	0.0	0.0	0.0011869	1.2e-07	2e-08	8.7e-07	564.12716627	736.89891931	757.4064788	9.40271074	-0.00447396	-0.36069659
0.06109	11.30539	0.00087021	1.1e-07	0.0	0.0	0.00118139	1.2e-07	2e-08	8.7e-07	564.34555636	736.85453691	757.34012337	9.38515679	-0.00429188	-0.36064448
0.06119	11.31831	0.00087571	1.1e-07	0.0	0.0	0.00117587	1.2e-07	2e-08	8.8e-07	564.56350663	736.81022674	757.27388642	9.36763152	-0.00410956	-0.36059246
0.06129	11.3312	0.00088123	1.2e-07	0.0	0.0	0.00117035	1.3e-07	2e-08	8.8e-07	564.78101804	736.76598836	757.20776775	9.35013484	-0.00392699	-0.36054053
0.06139	11.34408	0.00088674	1.2e-07	0.0	0.0	0.00116482	1.3e-07	2e-08	8.9e-07	564.99809154	736.72182133	757.14176717	9.33266667	-0.00374416	-0.3604887
0.06149	11.35693	0.00089226	1.2e-07	0.0	0.0	0.00115929	1.3e-07	2e-08	8.9e-07	565.2147281	736.67772518	757.07588448	9.31522691	-0.00356106	-0.36043696
0.06159	11.36977	0.00089778	1.2e-07	0.0	0.0	0.00115376	1.3e-07	2e-08	9e-07	565.43092867	736.63369948	757.01011949	9.29781549	-0.00337794	-0.36038531
0.06169	11.38258	0.00090331	1.2e-07	0.0	0.0	0.00114822	1.4e-07	2e-08	9e-07	565.64669416	736.58974391	756.94447199	9.28043233	-0.00319437	-0.36033376
0.06179	11.39537	0.00090884	1.3e-07	0.0	0.0	0.00114268	1.4e-07	2e-08	9.1e-07	565.86202555	736.54585792	756.8789418	9.26307733	-0.00301053	-0.3602823
0.06189	11.40814	0.00091437	1.3e-07	0.0	0.0	0.00113714	1.4e-07	2e-08	9.2e-07	566.07692378	736.50204104	756.81352873	9.24575042	-0.00282641	-0.36023093
0.06199	11.42089	0.0009199	1.3e-07	0.0	0.0	0.0011316	1.4e-07	2e-08	9.2e-07	566.29138979	736.45829282	756.74823257	9.2284515	-0.002642	-0.36017965
0.06209	11.43362	0.00092544	1.3e-07	0.0	0.0	0.00112605	1.5e-07	2e-08	9.3e-07	566.50542453	736.4146128	756.68305313	9.2111805	-0.00245731	-0.36012846
0.06219	11.44633	0.00093098	1.4e-07	0.0	0.0	0.0011205	1.5e-07	2e-08	9.3e-07	566.71902892	736.37100052	756.61799023	9.19393732	-0.00227232	-0.36007736
0.06229	11.45902	0.00093652	1.4e-07	0.0	0.0	0.00111495	1.5e-07	2e-08	9.4e-07	566.93220391	736.32745552	756.55304367	9.17672189	-0.00208703	-0.36002636
0.06239	11.47168	0.00094206	1.4e-07	0.0	0.0	0.00110939	1.6e-07	2e-08	9.4e-07	567.14495043	736.28397733	756.48821326	9.15953412	-0.00190143	-0.35997545
0.06249	11.48433	0.0009476	1.4e-07	0.0	0.0	0.00110384	1.6e-07	2e-08	9.5e-07	567.3572694	736.24056548	756.42349881	9.14237392	-0.00171552	-0.35992463
0.06259	11.49695	0.00095315	1.5e-07	0.0	0.0	0.00109828	1.6e-07	2e-08	9.5e-07	567.56916176	736.1972195	756.35890013	9.12524122	-0.00152929	-0.35987389
0.06269	11.50956	0.00095869	1.5e-07	0.0	0.0	0.00109273	1.6e-07	2e-08	9.6e-07	567.78062842	736.15393893	756.29441703	9.10813591	-0.00134273	-0.35982325
0.06279	11.52214	0.00096423	1.5e-07	0.0	0.0	0.00108717	1.7e-07	2e-08	9.7e-07	567.99167031	736.11072329	756.23004931	9.09105793	-0.00115584	-0.3597727
0.06289	11.5347	0.00096978	1.5e-07	0.0	0.0	0.00108162	1.7e-07	3e-08	9.7e-07	568.20228835	736.06757211	756.1657968	9.07400718	-0.00096861	-0.35972224
0.06299	11.54724	0.00097532	1.6e-07	0.0	0.0	0.00107606	1.7e-07	3e-08	9.8e-07	568.41248345	736.02448491	756.10165931	9.05698359	-0.00078104	-0.35967188
0.06309	11.55976	0.00098087	1.6e-07	0.0	0.0	0.00107051	1.8e-07	3e-08	9.8e-07	568.62225651	735.98146144	756.03763664	9.03998703	-0.00059329	-0.3596216
0.06319	11.57226	0.00098641	1.6e-07	0.0	0.0	0.00106495	1.8e-07	3e-08	9.9e-07	568.83160845	735.93850121	755.97372861	9.02301747	-0.00040505	-0.35957141
0.06329	11.58473	0.00099195	1.6e-07	0.0	0.0	0.0010594	1.8e-07	3e-08	9.9e-07	569.04054017	735.89560366	755.90993503	9.00607481	-0.00021646	-0.35952131
0.06339	11.59719	0.00099749	1.7e-07	0.0	0.0	0.00105385	1.9e-07	3e-08	1e-06	569.24905259	735.8527683	755.84625572	8.98915896	-2.751e-05	-0.3594713
0.06349	11.60962	0.00100303	1.7e-07	0.0	0.0	0.0010483	1.9e-07	3e-08	1e-06	569.4571466	735.80999469	755.7826905	8.97226983	0.00016182	-0.35942138
0.06359	11.62204	0.00100856	1.7e-07	0.0	0.0	0.00104275	2e-07	3e-08	1.01e-06	569.6648231	735.76728235	755.71923917	8.95540734	0.00035152	-0.35937155
0.06369	11.63443	0.0010141	1.7e-07	0.0	0.0	0.0010372	2e-07	3e-08	1.02e-06	569.87208298	735.72463081	755.65590155	8.93857141	0.00054161	-0.35932181
0.06379	11.6468	0.00101963	1.8e-07	0.0	0.0	0.00103166	2e-07	3e-08	1.02e-06	570.07892715	735.68203963	755.59267747	8.92176195	0.00073208	-0.35927216
0.06389	11.65915	0.00102515	1.8e-07	0.0	0.0	0.00102612	2.1e-07	3e-08	1.03e-06	570.28535648	735.63950833	755.52956673	8.90497888	0.00092295	-0.3592226
0.06399	11.67148	0.00103068	1.8e-07	0.0	0.0	0.00102058	2.1e-07	3e-08	1.03e-06	570.49137187	735.59703645	755.46656915	8.8882221	0.00111423	-0.35917312
0.06409	11.68378	0.0010362	1.8e-07	0.0	0.0	0.00101505	2.1e-07	3e-08	1.04e-06	570.69697419	735.55462353	755.40368456	8.87149155	0.00130591	-0.35912374
0.06419	11.69607	0.00104172	1.9e-07	0.0	0.0	0.00100951	2.2e-07	3e-08	1.04e-06	570.90216434	735.51226911	755.34091277	8.85478712	0.00149801	-0.35907444
0.06429	11.70833	0.00104723	1.9e-07	0.0	0.0	0.00100399	2.2e-07	3e-08	1.05e-06	571.10694318	735.46997273	755.27825359	8.83810874	0.00169053	-0.35902523
0.06439	11.72057	0.00105274	1.9e-07	0.0	0.0	0.00099846	2.3e-07	3e-08	1.05e-06	571.3113116	735.42773394	755.21570686	8.82145632	0.00188348	-0.35897611
0.06449	11.7328	0.00105825	2e-07	0.0	0.0	0.00099295	2.3e-07	3e-08	1.06e-06	571.51527045	735.38555231	755.15327238	8.80482972	0.00207656	-0.35892708
0.06459	11.745	0.00106375	2e-07	0.0	0.0	0.00098743	2.3e-07	4e-08	1.07e-06	571.71882061	735.34342754	755.09094999	8.78822896	0.0022703	-0.35887814
0.06469	11.75717	0.00106925	2e-07	0.0	0.0	0.00098192	2.4e-07	4e-08	1.07e-06	571.92196295	735.30135904	755.0287395	8.77165389	0.00246448	-0.35882928
0.06479	11.76933	0.00107474	2.1e-07	0.0	0.0	0.00097642	2.4e-07	4e-08	1.08e-06	572.12469833	735.25934638	754.96664073	8.75510445	0.0026591	-0.35878051
0.06489	11.78147	0.00108022	2.1e-07	0.0	0.0	0.00097092	2.5e-07	4e-08	1.08e-06	572.3270276	735.21738912	754.9046535	8.73858054	0.00285416	-0.35873183
0.06499	11.79358	0.0010857	2.1e-07	0.0	0.0	0.00096543	2.5e-07	4e-08	1.09e-06	572.52895163	735.17548682	754.84277764	8.72208208	0.00304969	-0.35868324
0.06509	11.80567	0.00109117	2.2e-07	0.0	0.0	0.00095994	2.6e-07	4e-08	1.09e-06	572.73047126	735.13363904	754.78101298	8.70560898	0.00324567	-0.35863474
0.06519	11.81774	0.00109664	2.2e-07	0.0	0.0	0.00095446	2.6e-07	4e-08	1.1e-06	572.93158734	735.09184534	754.71935933	8.68916115	0.00344212	-0.35858632
0.06529	11.82979	0.0011021	2.2e-07	0.0	0.0	0.00094898	2.7e-07	4e-08	1.1e-06	573.13230072	735.0501053	754.65781652	8.67273853	0.00363905	-0.35853799
0.06539	11.84182	0.00110755	2.3e-07	0.0	0.0	0.00094352	2.7e-07	4e-08	1.11e-06	573.33261225	735.0084185	754.59638438	8.65634101	0.00383645	-0.35848974
0.06549	11.85382	0.001113	2.3e-07	0.0	0.0	0.00093806	2.8e-07	4e-08	1.11e-06	573.53252275	734.9667845	754.53506272	8.63996851	0.00403434	-0.35844158
0.06559	11.86581	0.00111844	2.3e-07	0.0	0.0	0.0009326	2.8e-07	4e-08	1.12e-06	573.73203308	734.92520289	754.47385138	8.62362095	0.00423272	-0.35839351
0.06569	11.87777	0.00112387	2.4e-07	0.0	0.0	0.00092716	2.9e-07	4e-08	1.13e-06	573.93114405	734.88367326	754.41275019	8.60729824	0.0044316	-0.35834553
0.06579	11.88971	0.00112929	2.4e-07	0.0	0.0	0.00092172	2.9e-07	4e-08	1.13e-06	574.12985651	734.84219518	754.35175897	8.59100029	0.00463099	-0.35829763
0.06589	11.90163	0.00113471	2.4e-07	0.0	0.0	0.00091629	3e-07	4e-08	1.14e-06	574.32817127	734.80076825	754.29087754	8.57472703	0.00483088	-0.35824982
0.06599	11.91353	0.00114011	2.5e-07	0.0	0.0	0.00091087	3e-07	5e-08	1.14e-06	574.52608916	734.75939232	754.23010574	8.55847821	0.00503106	-0.35820209
0.06609	11.9254	0.00114551	2.5e-07	0.0	0.0	0.00090546	3.1e-07	5e-08	1.15e-06	574.72361101	734.71806688	754.1694434	8.54225402	0.00523193	-0.35815445
0.06619	11.93726	0.0011509	2.5e-07	0.0	0.0	0.00090005	3.1e-07	5e-08	1.15e-06	574.92073762	734.67679149	754.10889034	8.52605424	0.00543332	-0.3581069
0.06629	11.94909	0.00115628	2.6e-07	0.0	0.0	0.00089466	3.2e-07	5e-08	1.16e-06	575.1174698	734.63556578	754.0484464	8.50987879	0.00563523	-0.35805943
0.06639	11.9609	0.00116165	2.6e-07	0.0	0.0	0.00088927	3.2e-07	5e-08	1.16e-06	575.31380838	734.59438936	753.9881114	8.4937276	0.00583768	-0.35801205
0.06649	11.97269	0.00116701	2.6e-07	0.0	0.0	0.00088389	3.3e-07	5e-08	1.17e-06	575.50975415	734.55326188	753.92788518	8.47760056	0.00604067	-0.35796475
0.06659	11.98445	0.00117236	2.7e-07	0.0	0.0	0.00087853	3.3e-07	5e-08	1.17e-06	575.70530791	734.51218297	753.86776757	8.4614976	0.0062442	-0.35791754
0.06669	11.9962	0.0011777	2.7e-07	0.0	0.0	0.00087317	3.4e-07	5e-08	1.18e-06	575.90047047	734.47115228	753.8077584	8.44541863	0.00644828	-0.35787041
0.06679	12.00792	0.00118303	2.8e-07	0.0	0.0	0.00086782	3.4e-07	5e-08	1.18e-06	576.09524261	734.43016946	753.7478575	8.42936357	0.00665291	-0.35782337
0.06689	12.01962	0.00118835	2.8e-07	0.0	0.0	0.00086249	3.5e-07	5e-08	1.19e-06	576.28962514	734.38923416	753.68806471	8.41333232	0.0068581	-0.35777641
0.06699	12.0313	0.00119366	2.8e-07	0.0	0.0	0.00085716	3.6e-07	5e-08	1.2e-06	576.48361883	734.34834605	753.62837985	8.39732481	0.00706387	-0.35772954
0.06709	12.04296	0.00119896	2.9e-07	0.0	0.0	0.00085185	3.6e-07	5e-08	1.2e-06	576.67722448	734.30750481	753.56880278	8.38134094	0.0072702	-0.35768275
0.06719	12.05459	0.00120425	2.9e-07	0.0	0.0	0.00084655	3.7e-07	6e-08	1.21e-06	576.87044287	734.2667101	753.50933331	8.36538064	0.00747711	-0.35763605
0.06729	12.0662	0.00120952	3e-07	0.0	0.0	0.00084126	3.7e-07	6e-08	1.21e-06	577.06327476	734.22596162	753.44997128	8.3494438	0.0076846	-0.35758943
0.06739	12.0778	0.00121478	3e-07	0.0	0.0	0.00083598	3.8e-07	6e-08	1.22e-06	577.25572094	734.18525911	753.39071654	8.33353024	0.00789238	-0.3575429
0.06749	12.08936	0.00122004	3e-07	0.0	0.0	0.00083071	3.9e-07	6e-08	1.22e-06	577.4477822	734.14460233	753.33156891	8.31764006	0.00810097	-0.35749645
0.06759	12.10091	0.00122527	3.1e-07	0.0	0.0	0.00082545	3.9e-07	6e-08	1.23e-06	577.63945928	734.10399092	753.27252824	8.30177309	0.00831015	-0.35745008
0.06769	12.11243	0.0012305	3.1e-07	0.0	0.0	0.00082021	4e-07	6e-08	1.23e-06	577.83075295	734.06342461	753.21359437	8.28592925	0.00851992	-0.3574038
0.06779	12.12394	0.00123571	3.2e-07	0.0	0.0	0.00081498	4e-07	6e-08	1.24e-06	578.02166398	734.02290311	753.15476712	8.27010844	0.00873029	-0.3573576
0.06789	12.13542	0.00124092	3.2e-07	0.0	0.0	0.00080976	4.1e-07	6e-08	1.24e-06	578.21219311	733.98242618	753.09604635	8.25431059	0.00894126	-0.35731149
0.06799	12.14687	0.0012461	3.3e-07	0.0	0.0	0.00080456	4.2e-07	6e-08	1.25e-06	578.40234109	733.94199356	753.03743188	8.2385356	0.00915283	-0.35726545
0.06809	12.15831	0.00125128	3.3e-07	0.0	0.0	0.00079937	4.2e-07	6e-08	1.25e-06	578.59210868	733.90160499	752.97892356	8.22278338	0.00936502	-0.35721951
0.06819	12.16972	0.00125644	3.4e-07	0.0	0.0	0.00079419	4.3e-07	7e-08	1.26e-06	578.78149663	733.86126027	752.92052123	8.20705386	0.00957783	-0.35717364
0.06829	12.18111	0.00126158	3.4e-07	0.0	0.0	0.00078902	4.4e-07	7e-08	1.26e-06	578.97050566	733.82095914	752.86222474	8.19134694	0.00979126	-0.35712786
0.06839	12.19248	0.00126672	3.4e-07	0.0	0.0	0.00078387	4.4e-07	7e-08	1.27e-06	579.15913653	733.78070141	752.80403391	8.17566254	0.01000531	-0.35708216
0.06849	12.20383	0.00127184	3.5e-07	0.0	0.0	0.00077874	4.5e-07	7e-08	1.27e-06	579.34738995	733.74048686	752.7459486	8.16000057	0.01021999	-0.35703654
0.06859	12.21515	0.00127694	3.5e-07	0.0	0.0	0.00077361	4.6e-07	7e-08	1.28e-06	579.53526667	733.7003153	752.68796865	8.14436094	0.01043531	-0.35699101
0.06869	12.22646	0.00128203	3.6e-07	0.0	0.0	0.00076851	4.7e-07	7e-08	1.28e-06	579.72276741	733.66018654	752.6300939	8.12874357	0.01065126	-0.35694556
0.06879	12.23774	0.0012871	3.6e-07	0.0	0.0	0.00076341	4.7e-07	7e-08	1.29e-06	579.90989289	733.62010042	752.57232419	8.11314813	0.01086746	-0.35690019
0.06889	12.24899	0.00129216	3.7e-07	0.0	0.0	0.00075833	4.8e-07	7e-08	1.29e-06	580.09664385	733.58005658	752.51465938	8.09757493	0.01108457	-0.35685491
0.06899	12.26023	0.00129721	3.7e-07	0.0	0.0	0.00075327	4.9e-07	7e-08	1.3e-06	580.283021	733.540055	752.4570993	8.08202372	0.01130232	-0.3568097
0.06909	12.27144	0.00130224	3.8e-07	0.0	0.0	0.00074822	5e-07	8e-08	1.3e-06	580.46902504	733.50009553	752.3996438	8.06649441	0.01152071	-0.35676458
0.06919	12.28263	0.00130725	3.8e-07	0.0	0.0	0.00074319	5e-07	8e-08	1.31e-06	580.65465667	733.46017803	752.34229273	8.0509869	0.01173974	-0.35671954
0.06929	12.2938	0.00131225	3.9e-07	0.0	0.0	0.00073817	5.1e-07	8e-08	1.31e-06	580.83991661	733.42030237	752.28504594	8.03550112	0.01195942	-0.35667459
0.06939	12.30494	0.00131723	3.9e-07	0.0	0.0	0.00073317	5.2e-07	8e-08	1.32e-06	581.02480556	733.38046843	752.22790327	8.02003696	0.01217974	-0.35662971
0.06949	12.31606	0.0013222	4e-07	0.0	0.0	0.00072819	5.3e-07	8e-08	1.32e-06	581.2093242	733.34067611	752.17086456	8.00459435	0.0124007	-0.35658492
0.06959	12.32716	0.00132715	4e-07	0.0	0.0	0.00072322	5.3e-07	8e-08	1.33e-06	581.39347324	733.30092531	752.11392968	7.9891732	0.01262232	-0.3565402
0.06969	12.33824	0.00133208	4.1e-07	0.0	1e-08	0.00071827	5.4e-07	8e-08	1.33e-06	581.57725335	733.26121594	752.05709847	7.97377341	0.01284459	-0.35649557
0.06979	12.34929	0.001337	4.1e-07	0.0	1e-08	0.00071333	5.5e-07	8e-08	1.34e-06	581.76066523	733.22154794	752.00037077	7.9583949	0.01306751	-0.35645102
0.06989	12.36032	0.00134189	4.2e-07	0.0	1e-08	0.00070841	5.6e-07	9e-08	1.34e-06	581.94370955	733.18192123	751.94374644	7.94303758	0.0132911	-0.35640655
0.06999	12.37133	0.00134678	4.2e-07	0.0	1e-08	0.00070351	5.7e-07	9e-08	1.35e-06	582.12638699	733.14233578	751.88722533	7.92770137	0.01351534	-0.35636217
0.07009	12.38232	0.00135164	4.3e-07	0.0	1e-08	0.00069862	5.8e-07	9e-08	1.35e-06	582.30869823	733.10279154	751.8308073	7.91238616	0.01374024	-0.35631786
0.07019	12.39328	0.00135649	4.3e-07	0.0	1e-08	0.00069376	5.8e-07	9e-08	1.36e-06	582.49064393	733.06328849	751.77449218	7.89709188	0.01396581	-0.35627363
0.07029	12.40422	0.00136132	4.4e-07	0.0	1e-08	0.00068891	5.9e-07	9e-08	1.36e-06	582.67222477	733.0238265	751.71827985	7.881818	0.01419166	-0.35622949
0.07039	12.41514	0.00136613	4.5e-07	0.0	1e-08	0.00068407	6e-07	9e-08	1.37e-06	582.85344142	732.98440557	751.66217015	7.86656517	0.01441845	-0.35618542
0.07049	12.42603	0.00137093	4.5e-07	0.0	1e-08	0.00067926	6.1e-07	9e-08	1.37e-06	583.03429452	732.94502576	751.60616293	7.85133299	0.0146459	-0.35614144
0.07059	12.4369	0.0013757	4.6e-07	0.0	1e-08	0.00067446	6.2e-07	9e-08	1.38e-06	583.21478473	732.9056871	751.55025805	7.83612135	0.014874	-0.35609754
0.07069	12.44775	0.00138046	4.6e-07	0.0	1e-08	0.00066968	6.3e-07	1e-07	1.38e-06	583.39491269	732.86638961	751.49445537	7.82093018	0.01510276	-0.35605371
0.07079	12.45858	0.0013852	4.7e-07	0.0	1e-08	0.00066492	6.4e-07	1e-07	1.39e-06	583.57467906	732.82713333	751.43875475	7.80575937	0.01533217	-0.35600997
0.07089	12.46938	0.00138992	4.7e-07	0.0	1e-08	0.00066018	6.5e-07	1e-07	1.39e-06	583.75408447	732.78791832	751.38315603	7.79060884	0.01556224	-0.35596631
0.07099	12.48016	0.00139463	4.8e-07	0.0	1e-08	0.00065545	6.6e-07	1e-07	1.4e-06	583.93312957	732.74874465	751.32765907	7.7754785	0.01579297	-0.35592272
0.07109	12.49092	0.00139931	4.8e-07	0.0	1e-08	0.00065075	6.7e-07	1e-07	1.4e-06	584.11181498	732.7096124	751.27226374	7.76036826	0.01602435	-0.35587922
0.07119	12.50165	0.00140398	4.9e-07	0.0	1e-08	0.00064606	6.8e-07	1e-07	1.41e-06	584.29014134	732.67052166	751.21696989	7.74527802	0.01625639	-0.3558358
0.07129	12.51236	0.00140862	5e-07	0.0	1e-08	0.00064139	6.8e-07	1e-07	1.41e-06	584.46810927	732.63147253	751.16177738	7.73020769	0.01648909	-0.35579245
0.07139	12.52305	0.00141325	5e-07	0.0	1e-08	0.00063674	6.9e-07	1.1e-07	1.42e-06	584.64571939	732.59246515	751.10668608	7.71515719	0.01672244	-0.35574919
0.07149	12.53372	0.00141786	5.1e-07	0.0	1e-08	0.00063211	7e-07	1.1e-07	1.42e-06	584.82297233	732.55349963	751.05169583	7.70012642	0.01695645	-0.355706
0.07159	12.54436	0.00142245	5.1e-07	0.0	1e-08	0.0006275	7.1e-07	1.1e-07	1.43e-06	584.99986869	732.51457614	750.99680651	7.68511529	0.01719112	-0.3556629
0.07169	12.55498	0.00142702	5.2e-07	0.0	1e-08	0.00062291	7.2e-07	1.1e-07	1.43e-06	585.17640909	732.47569481	750.94201797	7.67012318	0.01742623	-0.35561987
0.07179	12.56557	0.00143156	5.3e-07	0.0	1e-08	0.00061834	7.3e-07	1.1e-07	1.43e-06	585.35259416	732.4368557	750.88733008	7.6551509	0.01766214	-0.35557692
0.07189	12.57614	0.00143609	5.3e-07	0.0	1e-08	0.00061379	7.4e-07	1.1e-07	1.44e-06	585.52842449	732.3980591	750.8327427	7.64019795	0.0178987	-0.35553405
0.07199	12.58669	0.0014406	5.4e-07	0.0	1e-08	0.00060925	7.5e-07	1.2e-07	1.44e-06	585.70390067	732.35930519	750.7782557	7.62526426	0.01813589	-0.35549126
0.07209	12.59722	0.00144509	5.5e-07	0.0	1e-08	0.00060474	7.7e-07	1.2e-07	1.45e-06	585.87902329	732.3205942	750.72386893	7.61034972	0.01837373	-0.35544855
0.07219	12.60772	0.00144956	5.5e-07	0.0	1e-08	0.00060025	7.8e-07	1.2e-07	1.45e-06	586.05379294	732.28192636	750.66958227	7.59545425	0.01861221	-0.35540592
0.07229	12.6182	0.00145401	5.6e-07	0.0	1e-08	0.00059578	7.9e-07	1.2e-07	1.46e-06	586.22821023	732.24330189	750.61539558	7.58057774	0.01885133	-0.35536337
0.07239	12.62865	0.00145844	5.6e-07	0.0	1e-08	0.00059133	8e-07	1.2e-07	1.46e-06	586.40227571	732.20472106	750.56130873	7.5657201	0.01909108	-0.35532089
0.07249	12.63909	0.00146285	5.7e-07	0.0	1e-08	0.00058689	8.1e-07	1.2e-07	1.47e-06	586.57598998	732.16618414	750.50732158	7.55088124	0.01933146	-0.35527849
0.07259	12.6495	0.00146724	5.8e-07	0.0	1e-08	0.00058248	8.2e-07	1.3e-07	1.47e-06	586.74935362	732.12769142	750.45343399	7.53606107	0.01957247	-0.35523617
0.07269	12.65988	0.0014716	5.8e-07	0.0	1e-08	0.00057809	8.3e-07	1.3e-07	1.47e-06	586.92236718	732.08924318	750.39964585	7.52125948	0.01981411	-0.35519393
0.07279	12.67024	0.00147595	5.9e-07	0.0	1e-08	0.00057372	8.4e-07	1.3e-07	1.48e-06	587.09503123	732.05083975	750.34595702	7.50647639	0.02005637	-0.35515177
0.07289	12.68058	0.00148027	6e-07	0.0	1e-08	0.00056937	8.5e-07	1.3e-07	1.48e-06	587.26734635	732.01248146	750.29236736	7.49171169	0.02029926	-0.35510968
0.07299	12.69089	0.00148458	6e-07	0.0	1e-08	0.00056504	8.6e-07	1.3e-07	1.49e-06	587.43931308	731.97416864	750.23887675	7.4769653	0.02054276	-0.35506768
0.07309	12.70119	0.00148886	6.1e-07	0.0	1e-08	0.00056074	8.8e-07	1.3e-07	1.49e-06	587.61093198	731.93590167	750.18548506	7.46223711	0.02078689	-0.35502575
0.07319	12.71145	0.00149312	6.2e-07	0.0	1e-08	0.00055645	8.9e-07	1.4e-07	1.5e-06	587.78220363	731.89768073	750.13219217	7.44752621	0.02103144	-0.35498389
0.07329	12.7217	0.00149736	6.2e-07	0.0	1e-08	0.00055218	9e-07	1.4e-07	1.5e-06	587.95312856	731.85950629	750.07899794	7.43283393	0.02127673	-0.35494212
0.07339	12.73192	0.00150158	6.3e-07	0.0	1e-08	0.00054794	9.1e-07	1.4e-07	1.5e-06	588.12370731	731.82137878	750.02590225	7.41815953	0.02152262	-0.35490042
0.07349	12.74211	0.00150578	6.4e-07	0.0	1e-08	0.00054372	9.2e-07	1.4e-07	1.51e-06	588.29394041	731.78329863	749.97290497	7.40350292	0.0217691	-0.3548588
0.07359	12.75228	0.00150996	6.5e-07	0.0	1e-08	0.00053951	9.3e-07	1.4e-07	1.51e-06	588.46382841	731.74526625	749.92000598	7.388864	0.02201618	-0.35481726
0.07369	12.76243	0.00151411	6.5e-07	0.0	1e-08	0.00053533	9.5e-07	1.5e-07	1.52e-06	588.63337183	731.70728209	749.86720515	7.37424267	0.02226384	-0.35477579
0.07379	12.77256	0.00151825	6.6e-07	0.0	1e-08	0.00053118	9.6e-07	1.5e-07	1.52e-06	588.80257121	731.66934662	749.81450236	7.35963884	0.02251208	-0.3547344
0.07389	12.78266	0.00152236	6.7e-07	0.0	1e-08	0.00052704	9.7e-07	1.5e-07	1.53e-06	588.97142705	731.6314603	749.76189748	7.3450524	0.0227609	-0.35469309
0.07399	12.79274	0.00152645	6.7e-07	0.0	1e-08	0.00052292	9.8e-07	1.5e-07	1.53e-06	589.1399399	731.59362362	749.7093904	7.33048325	0.02301028	-0.35465186
0.07409	12.80279	0.00153052	6.8e-07	0.0	1e-08	0.00051883	1e-06	1.5e-07	1.53e-06	589.30811024	731.55583709	749.65698099	7.31593129	0.02326024	-0.3546107
0.07419	12.81282	0.00153456	6.9e-07	0.0	1e-08	0.00051475	1.01e-06	1.6e-07	1.54e-06	589.47593861	731.51810124	749.60466912	7.30139643	0.02351075	-0.35456962
0.07429	12.82282	0.00153859	7e-07	0.0	1e-08	0.0005107	1.02e-06	1.6e-07	1.54e-06	589.6434255	731.4804166	749.55245469	7.28687856	0.02376182	-0.35452861
0.07439	12.8328	0.00154259	7e-07	0.0	1e-08	0.00050668	1.03e-06	1.6e-07	1.55e-06	589.81057142	731.44278372	749.50033757	7.27237758	0.02401344	-0.35448768
0.07449	12.84276	0.00154657	7.1e-07	0.0	1e-08	0.00050267	1.05e-06	1.6e-07	1.55e-06	589.97737687	731.40520318	749.44831763	7.2578934	0.0242656	-0.35444683
0.07459	12.85269	0.00155053	7.2e-07	0.0	1e-08	0.00049868	1.06e-06	1.6e-07	1.55e-06	590.14384234	731.36767544	749.39639478	7.2434249	0.02451815	-0.35440605
0.07469	12.8626	0.00155447	7.3e-07	0.0	1e-08	0.00049472	1.07e-06	1.7e-07	1.56e-06	590.30996834	731.33020093	749.34456888	7.22897369	0.02477134	-0.35436535
0.07479	12.87249	0.00155838	7.3e-07	0.0	1e-08	0.00049078	1.09e-06	1.7e-07	1.56e-06	590.47575535	731.29278045	749.29283982	7.21453893	0.02502505	-0.35432473
0.07489	12.88235	0.00156227	7.4e-07	0.0	1e-08	0.00048686	1.1e-06	1.7e-07	1.57e-06	590.64120384	731.25541463	749.2412075	7.20012051	0.02527927	-0.35428418
0.07499	12.89219	0.00156614	7.5e-07	0.0	1e-08	0.00048296	1.11e-06	1.7e-07	1.57e-06	590.8063143	731.21810409	749.18967178	7.18571833	0.025534	-0.35424371
0.07509	12.902	0.00156999	7.6e-07	0.0	1e-08	0.00047909	1.13e-06	1.7e-07	1.57e-06	590.9710872	731.18084949	749.13823256	7.17133227	0.02578922	-0.35420331
0.07519	12.91179	0.00157381	7.6e-07	0.0	1e-08	0.00047524	1.14e-06	1.8e-07	1.58e-06	591.13552302	731.1436515	749.08688972	7.15696223	0.02604494	-0.35416299
0.07529	12.92155	0.00157762	7.7e-07	0.0	1e-08	0.00047141	1.16e-06	1.8e-07	1.58e-06	591.29962221	731.10651081	749.03564315	7.14260811	0.02630114	-0.35412275
0.07539	12.93129	0.0015814	7.8e-07	0.0	1e-08	0.0004676	1.17e-06	1.8e-07	1.59e-06	591.46338524	731.0694281	748.98449274	7.1282698	0.02655781	-0.35408258
0.07549	12.941	0.00158515	7.9e-07	0.0	1e-08	0.00046381	1.18e-06	1.8e-07	1.59e-06	591.62681258	731.0324041	748.93343838	7.11394718	0.02681496	-0.35404248
0.07559	12.95069	0.00158889	8e-07	0.0	1e-08	0.00046005	1.2e-06	1.8e-07	1.59e-06	591.78990467	730.99543955	748.88247996	7.09964016	0.02707256	-0.35400246
0.07569	12.96036	0.0015926	8e-07	0.0	1e-08	0.00045631	1.21e-06	1.9e-07	1.6e-06	591.95266197	730.95853517	748.83161736	7.08534863	0.02733062	-0.35396252
0.07579	12.97	0.00159629	8.1e-07	0.0	1e-08	0.00045259	1.23e-06	1.9e-07	1.6e-06	592.11508492	730.92169175	748.78085049	7.07107247	0.02758912	-0.35392265
0.07589	12.97962	0.00159996	8.2e-07	0.0	1e-08	0.00044889	1.24e-06	1.9e-07	1.6e-06	592.27717396	730.88491006	748.73017922	7.05681158	0.02784805	-0.35388286
0.07599	12.98921	0.0016036	8.3e-07	0.0	1e-08	0.00044522	1.26e-06	1.9e-07	1.61e-06	592.43892954	730.8481909	748.67960347	7.04256511	0.02810737	-0.35384314
0.07609	12.99878	0.00160723	8.4e-07	0.0	1e-08	0.00044157	1.27e-06	2e-07	1.61e-06	592.6003521	730.8115347	748.62912312	7.02833361	0.0283671	-0.3538035
0.07619	13.00832	0.00161083	8.5e-07	0.0	1e-08	0.00043794	1.29e-06	2e-07	1.61e-06	592.76144206	730.77494255	748.57873806	7.01411745	0.02862726	-0.35376393
0.07629	13.01784	0.0016144	8.5e-07	0.0	1e-08	0.00043433	1.3e-06	2e-07	1.62e-06	592.92219985	730.73841527	748.5284482	6.99991606	0.02888782	-0.35372443
0.07639	13.02733	0.00161796	8.6e-07	0.0	1e-08	0.00043074	1.32e-06	2e-07	1.62e-06	593.08262589	730.70195374	748.47825343	6.98572933	0.02914876	-0.35368501
0.07649	13.0368	0.00162149	8.7e-07	0.0	1e-08	0.00042718	1.33e-06	2.1e-07	1.63e-06	593.2427206	730.66555879	748.42815365	6.97155714	0.02941008	-0.35364567
0.07659	13.04625	0.001625	8.8e-07	0.0	1e-08	0.00042364	1.35e-06	2.1e-07	1.63e-06	593.4024844	730.62923131	748.37814874	6.95739937	0.02967177	-0.3536064
0.07669	13.05567	0.00162849	8.9e-07	0.0	1e-08	0.00042013	1.36e-06	2.1e-07	1.63e-06	593.56191769	730.59297219	748.32823863	6.94325592	0.02993382	-0.3535672
0.07679	13.06506	0.00163195	9e-07	0.0	1e-08	0.00041663	1.38e-06	2.1e-07	1.64e-06	593.72102088	730.55678234	748.27842319	6.92912666	0.03019621	-0.35352808
0.07689	13.07443	0.00163539	9e-07	0.0	1e-08	0.00041316	1.39e-06	2.2e-07	1.64e-06	593.87979438	730.52066268	748.22870234	6.91501148	0.03045893	-0.35348904
0.07699	13.08377	0.00163881	9.1e-07	0.0	1e-08	0.00040971	1.41e-06	2.2e-07	1.64e-06	594.03823858	730.48461415	748.17907598	6.90091025	0.03072198	-0.35345006
0.07709	13.09309	0.00164221	9.2e-07	0.0	1e-08	0.00040628	1.43e-06	2.2e-07	1.65e-06	594.19635387	730.4486377	748.12954401	6.88682287	0.03098534	-0.35341116
0.07719	13.10239	0.00164558	9.3e-07	0.0	1e-08	0.00040288	1.44e-06	2.2e-07	1.65e-06	594.35414065	730.4127343	748.08010633	6.87274921	0.03124901	-0.35337234
0.07729	13.11166	0.00164893	9.4e-07	0.0	1e-08	0.00039949	1.46e-06	2.3e-07	1.65e-06	594.51159931	730.37690494	748.03076284	6.85868915	0.03151297	-0.35333359
0.07739	13.1209	0.00165226	9.5e-07	0.0	1e-08	0.00039613	1.47e-06	2.3e-07	1.66e-06	594.66873022	730.34115062	747.98151346	6.84464258	0.03177721	-0.35329491
0.07749	13.13012	0.00165557	9.6e-07	0.0	1e-08	0.0003928	1.49e-06	2.3e-07	1.66e-06	594.82553376	730.3054722	747.9323581	6.83060752	0.03204176	-0.35325631
0.07759	13.13932	0.00165885	9.7e-07	0.0	1e-08	0.00038948	1.51e-06	2.3e-07	1.66e-06	594.9820103	730.26987067	747.88329666	6.81658702	0.03230654	-0.35321778
0.07769	13.14848	0.00166212	9.8e-07	0.0	1e-08	0.00038619	1.52e-06	2.4e-07	1.67e-06	595.13816022	730.23434718	747.83432904	6.80257957	0.03257156	-0.35317933
0.07779	13.15763	0.00166535	9.8e-07	0.0	1e-08	0.00038292	1.54e-06	2.4e-07	1.67e-06	595.29398387	730.19890279	747.78545517	6.78858505	0.03283682	-0.35314094
0.07789	13.16675	0.00166857	9.9e-07	0.0	1e-08	0.00037967	1.56e-06	2.4e-07	1.67e-06	595.44948163	730.16353855	747.73667494	6.77460331	0.0331023	-0.35310264
0.07799	13.17584	0.00167177	1e-06	0.0	1e-08	0.00037644	1.57e-06	2.4e-07	1.68e-06	595.60465385	730.12825555	747.68798827	6.76063424	0.03336799	-0.3530644
0.07809	13.18491	0.00167494	1.01e-06	0.0	1e-08	0.00037324	1.59e-06	2.5e-07	1.68e-06	595.75950088	730.09305489	747.63939507	6.74667771	0.03363388	-0.35302624
0.07819	13.19395	0.00167809	1.02e-06	0.0	1e-08	0.00037005	1.61e-06	2.5e-07	1.68e-06	595.91402307	730.05793767	747.59089526	6.73273357	0.03389995	-0.35298815
0.07829	13.20297	0.00168121	1.03e-06	0.0	1e-08	0.00036689	1.63e-06	2.5e-07	1.69e-06	596.06822077	730.02290503	747.54248874	6.71880172	0.0341662	-0.35295014
0.07839	13.21196	0.00168432	1.04e-06	0.0	2e-08	0.00036376	1.64e-06	2.6e-07	1.69e-06	596.22209432	729.9879581	747.49417544	6.70488201	0.03443261	-0.3529122
0.07849	13.22092	0.0016874	1.05e-06	0.0	2e-08	0.00036064	1.66e-06	2.6e-07	1.69e-06	596.37564405	729.95309804	747.44595527	6.69097431	0.03469916	-0.35287433
0.07859	13.22986	0.00169046	1.06e-06	0.0	2e-08	0.00035755	1.68e-06	2.6e-07	1.7e-06	596.52887029	729.91832601	747.39782815	6.67707849	0.03496584	-0.35283653
0.07869	13.23878	0.0016935	1.07e-06	0.0	2e-08	0.00035448	1.7e-06	2.6e-07	1.7e-06	596.68177338	729.88364321	747.34979399	6.66319441	0.03523265	-0.35279881
0.07879	13.24767	0.00169652	1.08e-06	0.0	2e-08	0.00035143	1.72e-06	2.7e-07	1.7e-06	596.83435364	729.84905084	747.30185272	6.64932195	0.03549956	-0.35276116
0.07889	13.25653	0.00169951	1.09e-06	0.0	2e-08	0.0003484	1.73e-06	2.7e-07	1.7e-06	596.98661139	729.81455008	747.25400425	6.63545876	0.03576669	-0.35272358
0.07899	13.26537	0.00170248	1.1e-06	0.0	2e-08	0.00034539	1.75e-06	2.7e-07	1.71e-06	597.13854691	729.78014201	747.20624853	6.62160846	0.03603381	-0.35268608
0.07909	13.27418	0.00170543	1.11e-06	0.0	2e-08	0.00034241	1.77e-06	2.8e-07	1.71e-06	597.29016055	729.745828	747.15858546	6.60776926	0.036301	-0.35264865
0.07919	13.28296	0.00170836	1.12e-06	0.0	2e-08	0.00033945	1.79e-06	2.8e-07	1.71e-06	597.44145259	729.7116093	747.11101496	6.59394104	0.03656824	-0.35261129
0.07929	13.29172	0.00171127	1.13e-06	0.0	2e-08	0.0003365	1.81e-06	2.8e-07	1.72e-06	597.59242336	729.67748718	747.06353697	6.58012363	0.03683552	-0.35257401
0.07939	13.30046	0.00171415	1.14e-06	0.0	2e-08	0.00033359	1.83e-06	2.8e-07	1.72e-06	597.74307314	729.64346292	747.01615141	6.5663169	0.03710283	-0.35253679
0.07949	13.30917	0.00171701	1.14e-06	0.0	2e-08	0.00033069	1.84e-06	2.9e-07	1.72e-06	597.89340223	729.6095378	746.9688582	6.5525207	0.03737016	-0.35249965
0.07959	13.31785	0.00171985	1.15e-06	0.0	2e-08	0.00032781	1.86e-06	2.9e-07	1.72e-06	598.04341092	729.57571315	746.92165727	6.53873489	0.03763748	-0.35246258
0.07969	13.3265	0.00172267	1.16e-06	0.0	2e-08	0.00032496	1.88e-06	2.9e-07	1.73e-06	598.1930995	729.54199028	746.87454856	6.52495931	0.03790478	-0.35242559
0.07979	13.33513	0.00172547	1.17e-06	0.0	2e-08	0.00032213	1.9e-06	3e-07	1.73e-06	598.34246824	729.50837053	746.82753199	6.51119381	0.03817205	-0.35238867
0.07989	13.34374	0.00172825	1.18e-06	0.0	2e-08	0.00031932	1.92e-06	3e-07	1.73e-06	598.49151742	729.47485525	746.7806075	6.49743825	0.03843928	-0.35235181
0.07999	13.35231	0.001731	1.19e-06	0.0	2e-08	0.00031653	1.94e-06	3e-07	1.74e-06	598.64024732	729.44144581	746.73377501	6.48369247	0.03870644	-0.35231504
0.08009	13.36086	0.00173373	1.2e-06	0.0	2e-08	0.00031376	1.96e-06	3.1e-07	1.74e-06	598.78865821	729.40814359	746.68703447	6.46995632	0.03897353	-0.35227833
0.08019	13.36939	0.00173645	1.21e-06	0.0	2e-08	0.00031101	1.98e-06	3.1e-07	1.74e-06	598.93675034	729.37494999	746.6403858	6.45622965	0.03924052	-0.3522417
0.08029	13.37789	0.00173914	1.22e-06	0.0	2e-08	0.00030828	2e-06	3.1e-07	1.74e-06	599.08452397	729.34186641	746.59382895	6.44251231	0.0395074	-0.35220513
0.08039	13.38636	0.00174181	1.23e-06	0.0	2e-08	0.00030558	2.02e-06	3.1e-07	1.75e-06	599.23197933	729.3088942	746.54736386	6.42880066	0.03977437	-0.35216864
0.08049	13.3948	0.00174445	1.25e-06	0.0	2e-08	0.00030289	2.04e-06	3.2e-07	1.75e-06	599.37911667	729.27603484	746.50099047	6.41510053	0.04004105	-0.35213223
0.08059	13.40322	0.00174708	1.26e-06	0.0	2e-08	0.00030023	2.06e-06	3.2e-07	1.75e-06	599.52593626	729.24328977	746.45470871	6.40140913	0.04030758	-0.35209588
0.08069	13.41161	0.00174969	1.27e-06	0.0	2e-08	0.00029759	2.08e-06	3.2e-07	1.76e-06	599.67243832	729.21066047	746.40851853	6.38772627	0.04057394	-0.35205961
0.08079	13.41998	0.00175227	1.28e-06	0.0	2e-08	0.00029497	2.1e-06	3.3e-07	1.76e-06	599.81862311	729.17814841	746.36241987	6.37405181	0.04084013	-0.3520234
0.08089	13.42832	0.00175483	1.29e-06	0.0	2e-08	0.00029237	2.12e-06	3.3e-07	1.76e-06	599.96449084	729.14575508	746.31641268	6.36038556	0.04110611	-0.35198727
0.08099	13.43663	0.00175738	1.3e-06	0.0	2e-08	0.00028979	2.14e-06	3.3e-07	1.76e-06	600.11004174	729.11348197	746.27049689	6.34672736	0.04137189	-0.35195121
0.08109	13.44492	0.0017599	1.31e-06	0.0	2e-08	0.00028723	2.16e-06	3.4e-07	1.77e-06	600.25527604	729.08133061	746.22467246	6.33307703	0.04163744	-0.35191523
0.08119	13.45317	0.0017624	1.32e-06	0.0	2e-08	0.00028469	2.18e-06	3.4e-07	1.77e-06	600.40019395	729.04930252	746.17893933	6.31943439	0.04190274	-0.35187931
0.08129	13.46141	0.00176488	1.33e-06	0.0	2e-08	0.00028217	2.2e-06	3.4e-07	1.77e-06	600.54479569	729.01739925	746.13329746	6.30579928	0.04216778	-0.35184347
0.08139	13.46961	0.00176734	1.34e-06	0.0	2e-08	0.00027967	2.22e-06	3.5e-07	1.77e-06	600.68908146	728.98562235	746.08774679	6.29217152	0.04243254	-0.3518077
0.08149	13.47779	0.00176978	1.35e-06	0.0	2e-08	0.0002772	2.24e-06	3.5e-07	1.78e-06	600.83305147	728.9539734	746.04228728	6.27855093	0.04269701	-0.351772
0.08159	13.48594	0.0017722	1.36e-06	0.0	2e-08	0.00027474	2.27e-06	3.5e-07	1.78e-06	600.97670592	728.92245397	745.99691888	6.26493733	0.04296116	-0.35173637
0.08169	13.49406	0.0017746	1.37e-06	0.0	2e-08	0.0002723	2.29e-06	3.6e-07	1.78e-06	601.120045	728.89106566	745.95164154	6.25133054	0.04322499	-0.35170081
0.08179	13.50216	0.00177698	1.38e-06	0.0	2e-08	0.00026988	2.31e-06	3.6e-07	1.78e-06	601.26306887	728.8598101	745.90645523	6.2377261	0.04348869	-0.35166533
0.08189	13.51023	0.00177934	1.39e-06	0.0	2e-08	0.00026749	2.33e-06	3.6e-07	1.79e-06	601.40577766	728.82868894	745.86135992	6.22413113	0.04375188	-0.35162991
0.08199	13.51827	0.00178168	1.4e-06	0.0	2e-08	0.00026511	2.35e-06	3.7e-07	1.79e-06	601.54817162	728.79770378	745.81635556	6.21054224	0.04401469	-0.35159457
0.08209	13.52629	0.001784	1.41e-06	0.0	2e-08	0.00026275	2.37e-06	3.7e-07	1.79e-06	601.6902509	728.76685629	745.7714421	6.19695924	0.04427711	-0.3515593
0.08219	13.53428	0.0017863	1.42e-06	0.0	2e-08	0.00026041	2.39e-06	3.7e-07	1.79e-06	601.83201568	728.73614813	745.72661951	6.18338193	0.04453913	-0.3515241
0.08229	13.54224	0.00178858	1.43e-06	0.0	2e-08	0.0002581	2.42e-06	3.8e-07	1.79e-06	601.97346612	728.70558097	745.68188775	6.16981009	0.04480072	-0.35148897
0.08239	13.55017	0.00179084	1.45e-06	0.0	2e-08	0.0002558	2.44e-06	3.8e-07	1.8e-06	602.11460237	728.67515652	745.6372468	6.15624354	0.04506188	-0.35145391
0.08249	13.55807	0.00179307	1.46e-06	0.0	2e-08	0.00025352	2.46e-06	3.9e-07	1.8e-06	602.25542458	728.64487647	745.5926966	6.14268206	0.04532258	-0.35141893
0.08259	13.56595	0.0017953	1.47e-06	0.0	2e-08	0.00025126	2.48e-06	3.9e-07	1.8e-06	602.39593291	728.61474256	745.54823715	6.12912545	0.0455828	-0.35138401
0.08269	13.5738	0.0017975	1.48e-06	0.0	2e-08	0.00024902	2.51e-06	3.9e-07	1.8e-06	602.53612749	728.5847565	745.5038684	6.1155735	0.04584253	-0.35134917
0.08279	13.58162	0.00179968	1.49e-06	0.0	2e-08	0.0002468	2.53e-06	4e-07	1.81e-06	602.67600846	728.55492005	745.45959033	6.10202599	0.04610175	-0.35131439
0.08289	13.58942	0.00180184	1.5e-06	0.0	2e-08	0.0002446	2.55e-06	4e-07	1.81e-06	602.81557595	728.52523497	745.4154029	6.08848272	0.04636044	-0.35127969
0.08299	13.59719	0.00180398	1.51e-06	0.0	2e-08	0.00024241	2.57e-06	4e-07	1.81e-06	602.95483009	728.49570303	745.37130611	6.07494348	0.04661858	-0.35124506
0.08309	13.60493	0.00180611	1.52e-06	0.0	2e-08	0.00024025	2.6e-06	4.1e-07	1.81e-06	603.093771	728.46632602	745.32729991	6.06140804	0.04687616	-0.3512105
0.08319	13.61264	0.00180821	1.53e-06	0.0	2e-08	0.0002381	2.62e-06	4.1e-07	1.81e-06	603.23239879	728.43710574	745.2833843	6.04787482	0.04713323	-0.35117602
0.08329	13.62032	0.0018103	1.54e-06	0.0	2e-08	0.00023598	2.64e-06	4.1e-07	1.82e-06	603.37071344	728.40804422	745.23955928	6.03434067	0.04738989	-0.3511416
0.08339	13.62797	0.00181237	1.56e-06	0.0	2e-08	0.00023387	2.66e-06	4.2e-07	1.82e-06	603.50871515	728.37914316	745.19582482	6.02081343	0.04764575	-0.35110726
0.08349	13.6356	0.00181442	1.57e-06	0.0	2e-08	0.00023178	2.69e-06	4.2e-07	1.82e-06	603.646404	728.35040439	745.1521809	6.00728885	0.047901	-0.35107298
0.08359	13.6432	0.00181645	1.58e-06	0.0	2e-08	0.00022971	2.71e-06	4.3e-07	1.82e-06	603.7837801	728.32182977	745.1086275	5.99376669	0.0481556	-0.35103878
0.08369	13.65077	0.00181846	1.59e-06	0.0	3e-08	0.00022766	2.73e-06	4.3e-07	1.83e-06	603.92084352	728.29342117	745.06516461	5.9802467	0.04840954	-0.35100465
0.08379	13.65831	0.00182045	1.6e-06	0.0	3e-08	0.00022562	2.76e-06	4.3e-07	1.83e-06	604.05759435	728.2651805	745.02179223	5.96672864	0.0486628	-0.35097058
0.08389	13.66583	0.00182243	1.61e-06	0.0	3e-08	0.00022361	2.78e-06	4.4e-07	1.83e-06	604.19403264	728.23710966	744.97851034	5.95321226	0.04891536	-0.35093659
0.08399	13.67331	0.00182438	1.62e-06	0.0	3e-08	0.00022161	2.8e-06	4.4e-07	1.83e-06	604.33015848	728.20921056	744.93531894	5.9396973	0.04916721	-0.35090268
0.08409	13.68077	0.00182632	1.63e-06	0.0	3e-08	0.00021963	2.83e-06	4.4e-07	1.83e-06	604.46597191	728.18148513	744.89221802	5.92618352	0.04941832	-0.35086883
0.08419	13.6882	0.00182824	1.65e-06	0.0	3e-08	0.00021767	2.85e-06	4.5e-07	1.84e-06	604.60147299	728.15393534	744.84920759	5.91267064	0.04966869	-0.35083505
0.08429	13.6956	0.00183015	1.66e-06	0.0	3e-08	0.00021573	2.87e-06	4.5e-07	1.84e-06	604.73666177	728.12656313	744.80628763	5.89915842	0.04991828	-0.35080135
0.08439	13.70297	0.00183203	1.67e-06	0.0	3e-08	0.0002138	2.9e-06	4.6e-07	1.84e-06	604.87153829	728.09937049	744.76345815	5.88564658	0.05016709	-0.35076771
0.08449	13.71031	0.0018339	1.68e-06	0.0	3e-08	0.00021189	2.92e-06	4.6e-07	1.84e-06	605.00610259	728.07235939	744.72071916	5.87213488	0.05041509	-0.35073415
0.08459	13.71763	0.00183575	1.69e-06	0.0	3e-08	0.00021	2.95e-06	4.6e-07	1.84e-06	605.14035468	728.04553185	744.67807066	5.85862303	0.05066226	-0.35070065
0.08469	13.72491	0.00183758	1.7e-06	0.0	3e-08	0.00020813	2.97e-06	4.7e-07	1.84e-06	605.27429451	728.01889013	744.63551269	5.8451016	0.05090895	-0.35066723
0.08479	13.73217	0.00183939	1.72e-06	0.0	3e-08	0.00020627	3e-06	4.7e-07	1.85e-06	605.40792204	727.99243634	744.59304525	5.83158603	0.05115452	-0.35063388
0.08489	13.73939	0.00184119	1.73e-06	0.0	3e-08	0.00020443	3.02e-06	4.8e-07	1.85e-06	605.54123735	727.96617236	744.55066836	5.81806913	0.05139922	-0.3506006
0.08499	13.74659	0.00184297	1.74e-06	0.0	3e-08	0.00020261	3.04e-06	4.8e-07	1.85e-06	605.67424045	727.94010026	744.50838201	5.80455061	0.05164304	-0.3505674
0.08509	13.75376	0.00184473	1.75e-06	0.0	3e-08	0.0002008	3.07e-06	4.8e-07	1.85e-06	605.80693133	727.91422214	744.46618623	5.79103015	0.05188595	-0.35053426
0.08519	13.7609	0.00184648	1.76e-06	0.0	3e-08	0.00019901	3.09e-06	4.9e-07	1.85e-06	605.93930996	727.88854011	744.42408104	5.77750744	0.05212794	-0.35050119
0.08529	13.76801	0.00184821	1.77e-06	0.0	3e-08	0.00019724	3.12e-06	4.9e-07	1.86e-06	606.07137632	727.86305631	744.38206646	5.76398217	0.052369	-0.3504682
0.08539	13.77509	0.00184992	1.78e-06	0.0	3e-08	0.00019549	3.14e-06	5e-07	1.86e-06	606.20313038	727.83777286	744.34014251	5.75045402	0.0526091	-0.35043528
0.08549	13.78214	0.00185162	1.8e-06	0.0	3e-08	0.00019375	3.17e-06	5e-07	1.86e-06	606.33457209	727.81269194	744.29830922	5.73692268	0.05284822	-0.35040242
0.08559	13.78916	0.0018533	1.81e-06	0.0	3e-08	0.00019203	3.19e-06	5e-07	1.86e-06	606.46570142	727.7878157	744.25656662	5.72338782	0.05308635	-0.35036964
0.08569	13.79616	0.00185496	1.82e-06	0.0	3e-08	0.00019032	3.22e-06	5.1e-07	1.86e-06	606.5965183	727.76314636	744.21491474	5.70984911	0.05332347	-0.35033693
0.08579	13.80312	0.00185661	1.83e-06	0.0	3e-08	0.00018863	3.24e-06	5.1e-07	1.86e-06	606.72702268	727.73868611	744.17335362	5.69630622	0.05355955	-0.35030429
0.08589	13.81005	0.00185824	1.84e-06	0.0	3e-08	0.00018696	3.27e-06	5.2e-07	1.87e-06	606.85721449	727.71443717	744.13188329	5.68275883	0.05379459	-0.35027173
0.08599	13.81695	0.00185985	1.85e-06	0.0	3e-08	0.0001853	3.29e-06	5.2e-07	1.87e-06	606.98709364	727.69040178	744.09050378	5.66920659	0.05402857	-0.35023923
0.08609	13.82383	0.00186145	1.87e-06	0.0	3e-08	0.00018366	3.32e-06	5.2e-07	1.87e-06	607.11666003	727.66658228	744.04921516	5.65563688	0.05426183	-0.35020681
0.08619	13.83067	0.00186303	1.88e-06	0.0	3e-08	0.00018204	3.34e-06	5.3e-07	1.87e-06	607.2459133	727.64298163	744.00801753	5.6420702	0.05449373	-0.35017445
0.08629	13.83748	0.00186459	1.89e-06	0.0	3e-08	0.00018043	3.37e-06	5.3e-07	1.87e-06	607.37485355	727.6196016	743.96691088	5.62849711	0.05472452	-0.35014217
0.08639	13.84427	0.00186614	1.9e-06	0.0	3e-08	0.00017884	3.39e-06	5.4e-07	1.87e-06	607.50348066	727.5964445	743.92589528	5.61491721	0.0549542	-0.35010996
0.08649	13.85102	0.00186768	1.91e-06	0.0	3e-08	0.00017726	3.42e-06	5.4e-07	1.88e-06	607.63179451	727.57351271	743.88497076	5.60133012	0.05518273	-0.35007782
0.08659	13.85774	0.0018692	1.93e-06	0.0	3e-08	0.0001757	3.44e-06	5.4e-07	1.88e-06	607.75979495	727.5508086	743.84413739	5.58773542	0.0554101	-0.35004576
0.08669	13.86443	0.0018707	1.94e-06	0.0	3e-08	0.00017415	3.47e-06	5.5e-07	1.88e-06	607.88748185	727.52833455	743.80339524	5.57413273	0.0556363	-0.35001376
0.08679	13.8711	0.00187219	1.95e-06	0.0	3e-08	0.00017262	3.5e-06	5.5e-07	1.88e-06	608.01485503	727.50609299	743.76274435	5.56052163	0.05586131	-0.34998184
0.08689	13.87773	0.00187366	1.96e-06	0.0	3e-08	0.0001711	3.52e-06	5.6e-07	1.88e-06	608.14191435	727.48408635	743.72218481	5.5469017	0.0560851	-0.34994999
0.08699	13.88433	0.00187512	1.97e-06	0.0	3e-08	0.0001696	3.55e-06	5.6e-07	1.88e-06	608.26865963	727.46231708	743.68171667	5.53327253	0.05630768	-0.34991821
0.08709	13.8909	0.00187656	1.98e-06	0.0	3e-08	0.00016812	3.57e-06	5.6e-07	1.88e-06	608.39509067	727.44078764	743.64134001	5.51963369	0.056529	-0.3498865
0.08719	13.89744	0.00187799	2e-06	0.0	3e-08	0.00016665	3.6e-06	5.7e-07	1.89e-06	608.5212073	727.41950055	743.60105491	5.50598477	0.05674907	-0.34985486
0.08729	13.90394	0.0018794	2.01e-06	0.0	3e-08	0.00016519	3.63e-06	5.7e-07	1.89e-06	608.64700931	727.3984583	743.56086144	5.49232532	0.05696785	-0.3498233
0.08739	13.91042	0.0018808	2.02e-06	0.0	3e-08	0.00016375	3.65e-06	5.8e-07	1.89e-06	608.77249649	727.37766343	743.52075968	5.47865491	0.05718534	-0.3497918
0.08749	13.91687	0.00188218	2.03e-06	0.0	3e-08	0.00016232	3.68e-06	5.8e-07	1.89e-06	608.89766862	727.35711849	743.48074973	5.46497311	0.05740152	-0.34976038
0.08759	13.92328	0.00188355	2.04e-06	0.0	3e-08	0.00016091	3.7e-06	5.9e-07	1.89e-06	609.02252513	727.33682693	743.44083175	5.45125694	0.05761693	-0.34972904
0.08769	13.92967	0.0018849	2.06e-06	0.0	3e-08	0.00015951	3.73e-06	5.9e-07	1.89e-06	609.14706586	727.31679116	743.40100583	5.43754469	0.05783058	-0.34969776
0.08779	13.93602	0.00188624	2.07e-06	0.0	3e-08	0.00015813	3.76e-06	5.9e-07	1.89e-06	609.27129066	727.29701351	743.36127202	5.4238188	0.05804289	-0.34966656
0.08789	13.94234	0.00188757	2.08e-06	0.0	3e-08	0.00015676	3.78e-06	6e-07	1.9e-06	609.39519925	727.27749668	743.32163042	5.41007875	0.05825384	-0.34963543
0.08799	13.94863	0.00188888	2.09e-06	0.0	4e-08	0.0001554	3.81e-06	6e-07	1.9e-06	609.51879133	727.25824338	743.28208116	5.39632402	0.05846341	-0.34960437
0.08809	13.95489	0.00189018	2.1e-06	0.0	4e-08	0.00015406	3.84e-06	6.1e-07	1.9e-06	609.64206661	727.23925636	743.24262433	5.38255406	0.0586716	-0.34957339
0.08819	13.96111	0.00189146	2.12e-06	0.0	4e-08	0.00015273	3.86e-06	6.1e-07	1.9e-06	609.76502476	727.22053838	743.20326004	5.36876833	0.05887837	-0.34954247
0.08829	13.96731	0.00189273	2.13e-06	0.0	4e-08	0.00015142	3.89e-06	6.2e-07	1.9e-06	609.88766545	727.20209223	743.16398843	5.35496628	0.05908372	-0.34951163
0.08839	13.97347	0.00189399	2.14e-06	0.0	4e-08	0.00015012	3.91e-06	6.2e-07	1.9e-06	610.00998835	727.18392074	743.12480961	5.34114734	0.05928764	-0.34948086
0.08849	13.9796	0.00189523	2.15e-06	0.0	4e-08	0.00014883	3.94e-06	6.2e-07	1.9e-06	610.1319931	727.16602675	743.0857237	5.32731096	0.0594901	-0.34945017
0.08859	13.9857	0.00189646	2.16e-06	0.0	4e-08	0.00014756	3.97e-06	6.3e-07	1.91e-06	610.25367933	727.14841313	743.04673084	5.31345655	0.05969109	-0.34941955
0.08869	13.99176	0.00189767	2.17e-06	0.0	4e-08	0.0001463	3.99e-06	6.3e-07	1.91e-06	610.37504667	727.13108277	743.00783115	5.29958355	0.0598906	-0.349389
0.08879	13.99779	0.00189887	2.19e-06	0.0	4e-08	0.00014506	4.02e-06	6.4e-07	1.91e-06	610.49609472	727.11403862	742.96902479	5.28569137	0.0600886	-0.34935852
0.08889	14.0038	0.00190006	2.2e-06	0.0	4e-08	0.00014382	4.05e-06	6.4e-07	1.91e-06	610.61682308	727.09728362	742.93031189	5.27177941	0.06028509	-0.34932812
0.08899	14.00976	0.00190124	2.21e-06	0.0	4e-08	0.0001426	4.07e-06	6.5e-07	1.91e-06	610.73723113	727.08082131	742.89169265	5.25781407	0.06048079	-0.3492978
0.08909	14.0157	0.0019024	2.22e-06	0.0	4e-08	0.0001414	4.1e-06	6.5e-07	1.91e-06	610.85731799	727.06465584	742.85316735	5.24385099	0.06067442	-0.34926754
0.08919	14.0216	0.00190355	2.23e-06	0.0	4e-08	0.0001402	4.13e-06	6.5e-07	1.91e-06	610.97708363	727.04878918	742.81473604	5.22986492	0.06086652	-0.34923736
0.08929	14.02747	0.00190468	2.25e-06	0.0	4e-08	0.00013902	4.15e-06	6.6e-07	1.91e-06	611.09652756	727.03322448	742.77639888	5.21585513	0.06105708	-0.34920726
0.08939	14.03331	0.00190581	2.26e-06	0.0	4e-08	0.00013786	4.18e-06	6.6e-07	1.91e-06	611.21564927	727.01796493	742.73815603	5.20182089	0.06124608	-0.34917723
0.08949	14.03911	0.00190692	2.27e-06	0.0	4e-08	0.0001367	4.21e-06	6.7e-07	1.92e-06	611.33444824	727.00301376	742.70000769	5.18776145	0.06143352	-0.34914727
0.08959	14.04489	0.00190802	2.28e-06	0.0	4e-08	0.00013556	4.23e-06	6.7e-07	1.92e-06	611.45292393	726.98837424	742.66195404	5.17367606	0.06161937	-0.34911739
0.08969	14.05062	0.0019091	2.29e-06	0.0	4e-08	0.00013443	4.26e-06	6.8e-07	1.92e-06	611.57107579	726.97404964	742.62399526	5.15956395	0.06180363	-0.34908758
0.08979	14.05633	0.00191018	2.31e-06	0.0	4e-08	0.00013331	4.29e-06	6.8e-07	1.92e-06	611.68890324	726.96004333	742.58613155	5.14542434	0.06198628	-0.34905784
0.08989	14.062	0.00191124	2.32e-06	0.0	4e-08	0.00013221	4.31e-06	6.8e-07	1.92e-06	611.80640569	726.94635865	742.54836311	5.13125644	0.06216732	-0.34902818
0.08999	14.06763	0.00191229	2.33e-06	0.0	4e-08	0.00013111	4.34e-06	6.9e-07	1.92e-06	611.92358253	726.93299904	742.51069014	5.11705947	0.06234673	-0.3489986
0.09009	14.07324	0.00191332	2.34e-06	0.0	4e-08	0.00013003	4.37e-06	6.9e-07	1.92e-06	612.04043314	726.91996793	742.47311286	5.10283261	0.06252449	-0.34896909
0.09019	14.07881	0.00191435	2.35e-06	0.0	4e-08	0.00012896	4.39e-06	7e-07	1.92e-06	612.15695688	726.90726883	742.43563148	5.08857505	0.0627006	-0.34893965
0.09029	14.08434	0.00191536	2.36e-06	0.0	4e-08	0.00012791	4.42e-06	7e-07	1.92e-06	612.27315308	726.89490524	742.39824622	5.07428596	0.06287505	-0.34891029
0.09039	14.08984	0.00191636	2.38e-06	0.0	4e-08	0.00012686	4.45e-06	7.1e-07	1.93e-06	612.38902106	726.88288076	742.36095732	5.0599645	0.06304782	-0.34888101
0.09049	14.09531	0.00191735	2.39e-06	0.0	4e-08	0.00012583	4.47e-06	7.1e-07	1.93e-06	612.50455874	726.87120208	742.32376541	5.0455319	0.0632204	-0.34885181
0.09059	14.10074	0.00191833	2.4e-06	0.0	4e-08	0.00012481	4.5e-06	7.2e-07	1.93e-06	612.61976618	726.8598711	742.2866705	5.0311218	0.0633902	-0.34882268
0.09069	14.10614	0.00191929	2.41e-06	0.0	4e-08	0.0001238	4.53e-06	7.2e-07	1.93e-06	612.73464274	726.84889133	742.24967282	5.01667381	0.06355834	-0.34879362
0.09079	14.1115	0.00192025	2.42e-06	0.0	4e-08	0.0001228	4.55e-06	7.2e-07	1.93e-06	612.84918759	726.83826664	742.21277263	5.00218684	0.06372482	-0.34876465
0.09089	14.11683	0.00192119	2.43e-06	0.0	4e-08	0.00012181	4.58e-06	7.3e-07	1.93e-06	612.96339988	726.828001	742.17597021	4.98765976	0.06388964	-0.34873575
0.09099	14.12212	0.00192212	2.45e-06	0.0	4e-08	0.00012084	4.61e-06	7.3e-07	1.93e-06	613.07727874	726.81809838	742.13926586	4.97309145	0.06405278	-0.34870692
0.09109	14.12738	0.00192304	2.46e-06	0.0	4e-08	0.00011987	4.63e-06	7.4e-07	1.93e-06	613.19082326	726.80856286	742.10265986	4.95848076	0.06421424	-0.34867818
0.09119	14.1326	0.00192395	2.47e-06	0.0	4e-08	0.00011892	4.66e-06	7.4e-07	1.93e-06	613.30403253	726.79939854	742.06615252	4.94382651	0.06437402	-0.34864951
0.09129	14.13779	0.00192485	2.48e-06	0.0	4e-08	0.00011798	4.69e-06	7.5e-07	1.93e-06	613.4169056	726.79060958	742.02974415	4.92912754	0.0645321	-0.34862092
0.09139	14.14294	0.00192573	2.49e-06	0.0	4e-08	0.00011705	4.71e-06	7.5e-07	1.94e-06	613.52944148	726.78220021	741.99343507	4.91438264	0.0646885	-0.3485924
0.09149	14.14806	0.00192661	2.5e-06	0.0	4e-08	0.00011613	4.74e-06	7.5e-07	1.94e-06	613.64163918	726.77417471	741.9572256	4.89959058	0.06484319	-0.34856396
0.09159	14.15314	0.00192748	2.51e-06	0.0	4e-08	0.00011522	4.77e-06	7.6e-07	1.94e-06	613.75349765	726.76653744	741.92111609	4.88475015	0.06499617	-0.34853561
0.09169	14.15818	0.00192833	2.53e-06	0.0	4e-08	0.00011432	4.79e-06	7.6e-07	1.94e-06	613.86501585	726.75929279	741.88510688	4.86986007	0.06514745	-0.34850733
0.09179	14.16319	0.00192917	2.54e-06	0.0	4e-08	0.00011344	4.82e-06	7.7e-07	1.94e-06	613.97619269	726.75244523	741.84919831	4.8549191	0.06529701	-0.34847913
0.09189	14.16816	0.00193001	2.55e-06	0.0	4e-08	0.00011256	4.85e-06	7.7e-07	1.94e-06	614.08702621	726.74600217	741.813391	4.83984179	0.0654475	-0.34845102
0.09199	14.17309	0.00193083	2.56e-06	0.0	4e-08	0.00011169	4.87e-06	7.8e-07	1.94e-06	614.1975148	726.73996975	741.77768545	4.82477085	0.06559439	-0.34842298
0.09209	14.17799	0.00193164	2.57e-06	0.0	5e-08	0.00011084	4.9e-06	7.8e-07	1.94e-06	614.30765802	726.73435017	741.74208183	4.80964166	0.06573966	-0.34839502
0.09219	14.18285	0.00193244	2.58e-06	0.0	5e-08	0.00010999	4.93e-06	7.8e-07	1.94e-06	614.41745459	726.72914844	741.70658055	4.79445262	0.06588332	-0.34836714
0.09229	14.18768	0.00193324	2.59e-06	0.0	5e-08	0.00010916	4.95e-06	7.9e-07	1.94e-06	614.52690317	726.72436964	741.67118204	4.77920211	0.06602537	-0.34833935
0.09239	14.19246	0.00193402	2.6e-06	0.0	5e-08	0.00010834	4.98e-06	7.9e-07	1.94e-06	614.63600243	726.72001893	741.63588672	4.76388847	0.06616582	-0.34831163
0.09249	14.19721	0.00193479	2.62e-06	0.0	5e-08	0.00010752	5e-06	8e-07	1.95e-06	614.74475097	726.71610157	741.60069505	4.74851004	0.06630467	-0.34828399
0.09259	14.20192	0.00193555	2.63e-06	0.0	5e-08	0.00010672	5.03e-06	8e-07	1.95e-06	614.85314735	726.71262291	741.56560747	4.73306511	0.06644194	-0.34825644
0.09269	14.2066	0.0019363	2.64e-06	0.0	5e-08	0.00010593	5.06e-06	8.1e-07	1.95e-06	614.96119012	726.70958837	741.53062447	4.71755195	0.06657763	-0.34822897
0.09279	14.21123	0.00193704	2.65e-06	0.0	5e-08	0.00010514	5.08e-06	8.1e-07	1.95e-06	615.06887777	726.7070035	741.49574651	4.70196883	0.06671175	-0.34820158
0.09289	14.21583	0.00193777	2.66e-06	0.0	5e-08	0.00010437	5.11e-06	8.1e-07	1.95e-06	615.17620876	726.70487392	741.46097409	4.68631396	0.0668443	-0.34817427
0.09299	14.22039	0.00193849	2.67e-06	0.0	5e-08	0.00010361	5.13e-06	8.2e-07	1.95e-06	615.2831815	726.70320534	741.42630771	4.67058553	0.0669753	-0.34814704
0.09309	14.22491	0.00193921	2.68e-06	0.0	5e-08	0.00010285	5.16e-06	8.2e-07	1.95e-06	615.38979436	726.7020036	741.39174789	4.65478173	0.06710476	-0.3481199
0.09319	14.22939	0.00193991	2.69e-06	0.0	5e-08	0.00010211	5.18e-06	8.3e-07	1.95e-06	615.49604568	726.70127461	741.35729516	4.6389007	0.06723268	-0.34809284
0.09329	14.23384	0.0019406	2.7e-06	0.0	5e-08	0.00010137	5.21e-06	8.3e-07	1.95e-06	615.60193355	726.70102482	741.32295012	4.62280654	0.06736179	-0.34806588
0.09339	14.23824	0.00194128	2.71e-06	0.0	5e-08	0.00010065	5.24e-06	8.3e-07	1.95e-06	615.70745303	726.70126661	741.28871425	4.60671011	0.0674878	-0.348039
0.09349	14.2426	0.00194196	2.72e-06	0.0	5e-08	9.993e-05	5.26e-06	8.4e-07	1.95e-06	615.81260436	726.70200223	741.25458754	4.59051954	0.06761253	-0.3480122
0.09359	14.24693	0.00194262	2.73e-06	0.0	5e-08	9.923e-05	5.29e-06	8.4e-07	1.95e-06	615.91738543	726.70323853	741.22057063	4.57423168	0.06773602	-0.34798549
0.09369	14.25121	0.00194328	2.75e-06	0.0	5e-08	9.853e-05	5.31e-06	8.5e-07	1.95e-06	616.02179407	726.70498254	741.18666421	4.55784327	0.06785832	-0.34795886
0.09379	14.25546	0.00194392	2.76e-06	0.0	5e-08	9.785e-05	5.34e-06	8.5e-07	1.95e-06	616.12582803	726.70724145	741.15286898	4.54135102	0.06797945	-0.34793232
0.09389	14.25966	0.00194456	2.77e-06	0.0	5e-08	9.717e-05	5.36e-06	8.6e-07	1.96e-06	616.22948499	726.71002261	741.11918567	4.52475152	0.06809947	-0.34790587
0.09399	14.26383	0.00194519	2.78e-06	0.0	5e-08	9.65e-05	5.39e-06	8.6e-07	1.96e-06	616.33276255	726.71333355	741.08561501	4.5080413	0.06821841	-0.34787951
0.09409	14.26795	0.00194581	2.79e-06	0.0	5e-08	9.584e-05	5.41e-06	8.6e-07	1.96e-06	616.43565823	726.71718198	741.0521578	4.4912168	0.06833632	-0.34785323
0.09419	14.27203	0.00194642	2.8e-06	0.0	5e-08	9.52e-05	5.43e-06	8.7e-07	1.96e-06	616.53816948	726.72157579	741.0188148	4.47427438	0.06845324	-0.34782705
0.09429	14.27607	0.00194702	2.81e-06	0.0	5e-08	9.456e-05	5.46e-06	8.7e-07	1.96e-06	616.64029364	726.72652305	740.98558686	4.45721034	0.06856923	-0.34780095
0.09439	14.28007	0.00194761	2.82e-06	0.0	5e-08	9.393e-05	5.48e-06	8.8e-07	1.96e-06	616.74202719	726.73203586	740.95247504	4.43995076	0.06868826	-0.34777496
0.09449	14.28403	0.00194819	2.83e-06	0.0	5e-08	9.33e-05	5.51e-06	8.8e-07	1.96e-06	616.84336711	726.73812357	740.91948028	4.42260487	0.06880404	-0.34774905
0.09459	14.28795	0.00194876	2.84e-06	0.0	5e-08	9.269e-05	5.53e-06	8.8e-07	1.96e-06	616.94431085	726.74479319	740.88660336	4.40512054	0.06891933	-0.34772323
0.09469	14.29182	0.00194933	2.85e-06	0.0	5e-08	9.209e-05	5.56e-06	8.9e-07	1.96e-06	617.04485531	726.75205413	740.85384525	4.38749321	0.06903422	-0.34769751
0.09479	14.29565	0.00194989	2.86e-06	0.0	5e-08	9.149e-05	5.58e-06	8.9e-07	1.96e-06	617.14499727	726.75991608	740.82120694	4.36971821	0.06914877	-0.34767188
0.09489	14.29944	0.00195043	2.87e-06	0.0	5e-08	9.091e-05	5.6e-06	8.9e-07	1.96e-06	617.24473342	726.76838899	740.78868945	4.35179076	0.0692631	-0.34764634
0.09499	14.30318	0.00195097	2.88e-06	0.0	5e-08	9.033e-05	5.63e-06	9e-07	1.96e-06	617.34406032	726.77748308	740.75629382	4.33370597	0.06937729	-0.34762091
0.09509	14.30688	0.0019515	2.89e-06	0.0	5e-08	8.976e-05	5.65e-06	9e-07	1.96e-06	617.44297443	726.78720887	740.72402115	4.31545888	0.06949143	-0.34759556
0.09519	14.31054	0.00195203	2.9e-06	0.0	5e-08	8.92e-05	5.67e-06	9.1e-07	1.96e-06	617.54147211	726.79757714	740.69187256	4.2970444	0.06960563	-0.34757032
0.09529	14.31415	0.00195254	2.9e-06	0.0	5e-08	8.865e-05	5.7e-06	9.1e-07	1.96e-06	617.63954958	726.80859898	740.65984919	4.27845733	0.06971998	-0.34754517
0.09539	14.31772	0.00195304	2.91e-06	0.0	5e-08	8.811e-05	5.72e-06	9.1e-07	1.96e-06	617.73720269	726.8202864	740.62795232	4.25957229	0.06983796	-0.34752013
0.09549	14.32124	0.00195354	2.92e-06	0.0	5e-08	8.758e-05	5.74e-06	9.2e-07	1.97e-06	617.83442453	726.8326574	740.59618402	4.24055179	0.06995496	-0.34749518
0.09559	14.32472	0.00195403	2.93e-06	0.0	5e-08	8.705e-05	5.76e-06	9.2e-07	1.97e-06	617.93121231	726.84572111	740.56454515	4.2213221	0.07007302	-0.34747034
0.09569	14.32815	0.00195451	2.94e-06	0.0	5e-08	8.654e-05	5.78e-06	9.2e-07	1.97e-06	618.02756126	726.85949095	740.53303716	4.20187466	0.07019232	-0.34744559
0.09579	14.33153	0.00195498	2.95e-06	0.0	5e-08	8.603e-05	5.81e-06	9.3e-07	1.97e-06	618.12346645	726.87398081	740.50166155	4.18220066	0.07031308	-0.34742096
0.09589	14.33487	0.00195545	2.96e-06	0.0	5e-08	8.553e-05	5.83e-06	9.3e-07	1.97e-06	618.21892273	726.88920506	740.47041988	4.162291	0.07043549	-0.34739642
0.09599	14.33816	0.0019559	2.97e-06	0.0	5e-08	8.504e-05	5.85e-06	9.4e-07	1.97e-06	618.31392475	726.90517858	740.43931376	4.14213631	0.07055978	-0.347372
0.09609	14.34141	0.00195635	2.98e-06	0.0	5e-08	8.456e-05	5.87e-06	9.4e-07	1.97e-06	618.40846694	726.92191679	740.40834488	4.12172694	0.07068618	-0.34734768
0.09619	14.34461	0.00195679	2.99e-06	0.0	5e-08	8.409e-05	5.89e-06	9.4e-07	1.97e-06	618.50254155	726.93944043	740.37751556	4.10089429	0.07082024	-0.34732348
0.09629	14.34775	0.00195722	2.99e-06	0.0	5e-08	8.362e-05	5.91e-06	9.5e-07	1.97e-06	618.59614204	726.95776729	740.34682775	4.07986091	0.0709544	-0.34729938
0.09639	14.35085	0.00195764	3e-06	0.0	5e-08	8.317e-05	5.93e-06	9.5e-07	1.97e-06	618.6892625	726.97691359	740.31628325	4.05852004	0.07109214	-0.3472754
0.09649	14.35391	0.00195805	3.01e-06	0.0	5e-08	8.272e-05	5.95e-06	9.5e-07	1.97e-06	618.7818959	726.99689831	740.28588416	4.03685786	0.07123382	-0.34725153
0.09659	14.35691	0.00195846	3.02e-06	0.0	6e-08	8.228e-05	5.98e-06	9.6e-07	1.97e-06	618.8740349	727.01774116	740.25563269	4.01486004	0.07137981	-0.34722777
0.09669	14.35986	0.00195886	3.03e-06	0.0	6e-08	8.185e-05	6e-06	9.6e-07	1.97e-06	618.96567182	727.03946269	740.22553113	3.99251182	0.07153051	-0.34720413
0.09679	14.36276	0.00195925	3.04e-06	0.0	6e-08	8.143e-05	6.01e-06	9.6e-07	1.97e-06	619.05679866	727.06208425	740.19558187	3.96979796	0.07168632	-0.34718062
0.09689	14.36561	0.00195963	3.04e-06	0.0	6e-08	8.102e-05	6.03e-06	9.7e-07	1.97e-06	619.14740657	727.08562923	740.16578756	3.94658103	0.07185202	-0.34715722
0.09699	14.3684	0.00196	3.05e-06	0.0	6e-08	8.062e-05	6.05e-06	9.7e-07	1.97e-06	619.23748399	727.11012792	740.13615162	3.92298109	0.07202316	-0.34713395
0.09709	14.37115	0.00196037	3.06e-06	0.0	6e-08	8.022e-05	6.07e-06	9.7e-07	1.97e-06	619.32702228	727.13560313	740.10667663	3.89892436	0.07220223	-0.34711081
0.09719	14.37384	0.00196072	3.07e-06	0.0	6e-08	7.983e-05	6.09e-06	9.8e-07	1.97e-06	619.4160109	727.16208243	740.07736572	3.87438532	0.07239	-0.3470878
0.09729	14.37647	0.00196107	3.07e-06	0.0	6e-08	7.946e-05	6.11e-06	9.8e-07	1.97e-06	619.50443874	727.18959486	740.04822219	3.84933732	0.07258727	-0.34706491
0.09739	14.37906	0.00196141	3.08e-06	0.0	6e-08	7.909e-05	6.13e-06	9.8e-07	1.97e-06	619.59229403	727.21817104	740.01924952	3.82364363	0.07279906	-0.34704217
0.09749	14.38158	0.00196175	3.09e-06	0.0	6e-08	7.873e-05	6.14e-06	9.8e-07	1.97e-06	619.67956097	727.24785171	739.99045237	3.79738987	0.07302185	-0.34701956
0.09759	14.38406	0.00196207	3.09e-06	0.0	6e-08	7.837e-05	6.16e-06	9.9e-07	1.97e-06	619.76622719	727.27866896	739.9618344	3.77049841	0.07325838	-0.34699709
0.09769	14.38647	0.00196239	3.1e-06	0.0	6e-08	7.803e-05	6.18e-06	9.9e-07	1.97e-06	619.85227789	727.31066091	739.93339998	3.74292942	0.07350993	-0.34697476
0.09779	14.38883	0.00196269	3.11e-06	0.0	6e-08	7.77e-05	6.2e-06	9.9e-07	1.98e-06	619.93769736	727.34386796	739.90515373	3.71464121	0.07377787	-0.34695258
0.09789	14.39112	0.00196299	3.11e-06	0.0	6e-08	7.737e-05	6.21e-06	9.9e-07	1.98e-06	620.02246893	727.37833293	739.87710056	3.68559023	0.07406359	-0.34693055
0.09799	14.39336	0.00196328	3.12e-06	0.0	6e-08	7.706e-05	6.23e-06	1e-06	1.98e-06	620.10657187	727.41410841	739.84924654	3.6554967	0.0743774	-0.34690869
0.09809	14.39554	0.00196356	3.13e-06	0.0	6e-08	7.675e-05	6.24e-06	1e-06	1.98e-06	620.18998592	727.45124601	739.82159763	3.62454589	0.0747121	-0.34688698
0.09819	14.39766	0.00196384	3.13e-06	0.0	6e-08	7.645e-05	6.26e-06	1e-06	1.98e-06	620.27268925	727.48980112	739.7941602	3.59257415	0.07507361	-0.34686544
0.09829	14.39971	0.0019641	3.14e-06	0.0	6e-08	7.616e-05	6.27e-06	1.01e-06	1.98e-06	620.35465723	727.52983597	739.76694147	3.55935376	0.07547032	-0.34684407
0.09839	14.4017	0.00196436	3.15e-06	0.0	6e-08	7.588e-05	6.29e-06	1.01e-06	1.98e-06	620.43586034	727.57142445	739.73995004	3.52490506	0.07590118	-0.34682288
0.09849	14.40362	0.00196461	3.15e-06	0.0	6e-08	7.561e-05	6.3e-06	1.01e-06	1.98e-06	620.51626987	727.61463877	739.71319428	3.48907545	0.0763717	-0.34680188
0.09859	14.40548	0.00196484	3.16e-06	0.0	6e-08	7.535e-05	6.32e-06	1.01e-06	1.98e-06	620.59585325	727.65956041	739.68668368	3.45174132	0.0768863	-0.34678106
0.09869	14.40726	0.00196507	3.16e-06	0.0	6e-08	7.51e-05	6.33e-06	1.01e-06	1.98e-06	620.67457272	727.70628397	739.66042921	3.41254102	0.07745988	-0.34676046
0.09879	14.40898	0.00196529	3.17e-06	0.0	6e-08	7.487e-05	6.34e-06	1.02e-06	1.98e-06	620.7523858	727.754916	739.63444319	3.37144468	0.07809259	-0.34674006
0.09889	14.41062	0.0019655	3.17e-06	0.0	6e-08	7.464e-05	6.35e-06	1.02e-06	1.98e-06	620.82924589	727.80557291	739.60873914	3.32802437	0.07880114	-0.34671988
0.09899	14.41219	0.0019657	3.18e-06	0.0	6e-08	7.442e-05	6.37e-06	1.02e-06	1.98e-06	620.90509607	727.85839574	739.58333351	3.28203928	0.07959489	-0.34669994
0.09909	14.41369	0.00196589	3.18e-06	0.0	6e-08	7.421e-05	6.38e-06	1.02e-06	1.98e-06	620.97987522	727.91353655	739.55824397	3.23313904	0.08048743	-0.34668025
0.09919	14.4151	0.00196607	3.18e-06	0.0	6e-08	7.401e-05	6.39e-06	1.02e-06	1.98e-06	621.05350958	727.97117754	739.53349179	3.1805648	0.08150878	-0.34666082
0.09929	14.41643	0.00196624	3.19e-06	0.0	6e-08	7.383e-05	6.4e-06	1.03e-06	1.98e-06	621.12591133	728.03153464	739.50910227	3.12377539	0.0826806	-0.34664168
0.09939	14.41768	0.0019664	3.19e-06	0.0	6e-08	7.366e-05	6.41e-06	1.03e-06	1.98e-06	621.19697312	728.09487105	739.48510628	3.06182021	0.08404129	-0.34662285
0.09949	14.41884	0.00196655	3.2e-06	0.0	6e-08	7.349e-05	6.42e-06	1.03e-06	1.98e-06	621.26656661	728.16150029	739.46154068	2.99345126	0.08564186	-0.34660436
0.09959	14.4199	0.00196668	3.2e-06	0.0	6e-08	7.335e-05	6.42e-06	1.03e-06	1.98e-06	621.33452678	728.23182364	739.43845276	2.91678286	0.08756034	-0.34658625
0.09969	14.42086	0.0019668	3.2e-06	0.0	6e-08	7.321e-05	6.43e-06	1.03e-06	1.98e-06	621.40063796	728.30636285	739.41590426	2.82912874	0.08990865	-0.34656856
0.09979	14.42171	0.00196691	3.2e-06	0.0	6e-08	7.31e-05	6.44e-06	1.03e-06	1.98e-06	621.46460732	728.38582186	739.39397884	2.72593805	0.09287802	-0.34655136
0.09989	14.42245	0.001967	3.21e-06	0.0	6e-08	7.299e-05	6.44e-06	1.03e-06	1.98e-06	621.52600605	728.47122262	739.37279883	2.59925509	0.09680552	-0.34653476
0.09999	14.42305	0.00196708	3.21e-06	0.0	6e-08	7.291e-05	6.45e-06	1.03e-06	1.98e-06	621.5841444	728.56419057	739.3525606	2.43170398	0.10243294	-0.34651891
0.10001	14.42315	0.00196709	3.21e-06	0.0	6e-08	7.29e-05	6.45e-06	1.03e-06	1.98e-06	621.59528423	728.58391733	739.34865344	1307.66836172	33.41202912	37.21517078
