# Supplementary material for: Dataset for the simulated biomass pyrolysis in rotary kilns with varying particle residence time distributions
Source: Data Brief. 2021 Nov 23;39:107603. doi: 10.1016/j.dib.2021.107603 (PMC8633881; doi:10.1016/j.dib.2021.107603)
Supplement: Supplementary Data S1 — Supplementary Raw Research Data. This is open data under the CC BY license http://creativecommons.org/licenses/by/4.0/ [file mmc1.zip › supplementary/108/logFiles/log_Pe9]

l,m	Tau,s	F_w,kg/s	F_is,kg/s	F_c,kg/s	F_rt,kg/s	F_w_wet,kg/s	F_it,kg/s	F_g,kg/s	F_H2O_g,kg/s	T_b,K	T_g,K	T_w,K	q_bed,kW/m	q_gas,kW/m	q_loss,kW/m
1e-05	0.00118	0.0	0.0	0.0	0.0	0.00205284	0.0	0.0	0.0	298.22728643	298.63375453	833.12798359	28.56482291	3.3625681	-0.42016208
0.0001	0.02237	0.0	0.0	0.0	0.0	0.00205284	0.0	0.0	0.0	298.92207803	302.9805732	832.93002251	28.51770953	3.35497468	-0.42000663
0.0002	0.0459	0.0	0.0	0.0	0.0	0.00205284	0.0	0.0	0.0	299.69241221	307.79547656	832.71046008	28.46548678	3.3463199	-0.41983419
0.0003	0.06941	0.0	0.0	0.0	0.0	0.00205284	0.0	0.0	0.0	300.46100857	312.59438841	832.49131343	28.41340759	3.33740975	-0.41966209
0.0004	0.09291	0.0	0.0	0.0	0.0	0.00205284	0.0	0.0	0.0	301.22787315	317.37698254	832.27258332	28.36146836	3.32825278	-0.41949032
0.0005	0.11639	0.0	0.0	0.0	0.0	0.00205284	0.0	0.0	0.0	301.99301186	322.14292691	832.05427053	28.30966798	3.31883046	-0.41931887
0.0006	0.13986	0.0	0.0	0.0	0.0	0.00205284	0.0	0.0	0.0	302.75643069	326.89189826	831.83637582	28.25800746	3.30916653	-0.41914775
0.0007	0.16331	0.0	0.0	0.0	0.0	0.00205284	0.0	0.0	0.0	303.51813556	331.6235723	831.61889993	28.20648357	3.29923603	-0.41897697
0.0008	0.18675	0.0	0.0	0.0	0.0	0.00205284	0.0	0.0	0.0	304.27813224	336.33760269	831.40184378	28.15509888	3.28905481	-0.41880651
0.0009	0.21017	0.0	0.0	0.0	0.0	0.00205284	0.0	0.0	0.0	305.0364267	341.03366822	831.18520809	28.1038528	3.27861918	-0.41863638
0.001	0.23358	0.0	0.0	0.0	0.0	0.00205284	0.0	0.0	0.0	305.79302476	345.71143111	830.96899372	28.05273994	3.26790548	-0.41846658
0.0011	0.25697	0.0	0.0	0.0	0.0	0.00205284	0.0	0.0	0.0	306.5479321	350.37054467	830.7532016	28.00176597	3.25693864	-0.41829711
0.0012	0.28034	0.0	0.0	0.0	0.0	0.00205284	0.0	0.0	0.0	307.30115464	355.01067971	830.5378325	27.95092923	3.24571135	-0.41812798
0.0013	0.3037	0.0	0.0	0.0	0.0	0.00205284	0.0	0.0	0.0	308.05269784	359.63148024	830.32288747	27.90021718	3.23418414	-0.41795919
0.0014	0.32705	0.0	0.0	0.0	0.0	0.00205284	0.0	0.0	0.0	308.80256738	364.23260069	830.10836742	27.84964526	3.22240558	-0.41779072
0.0015	0.35038	0.0	0.0	0.0	0.0	0.00205284	0.0	0.0	0.0	309.55076905	368.81370403	829.89427322	27.79920864	3.2103605	-0.41762259
0.0016	0.37369	0.0	0.0	0.0	0.0	0.00205284	0.0	0.0	0.0	310.29730859	373.3744492	829.68060573	27.74890751	3.1980495	-0.41745479
0.0017	0.39699	0.0	0.0	0.0	0.0	0.00205284	0.0	0.0	0.0	311.04219174	377.91449569	829.46736586	27.69874206	3.18547317	-0.41728733
0.0018	0.42028	0.0	0.0	0.0	0.0	0.00205284	0.0	0.0	0.0	311.78542426	382.43350356	829.25455447	27.64870588	3.17261796	-0.4171202
0.0019	0.44355	0.0	0.0	0.0	0.0	0.00205284	0.0	0.0	0.0	312.52701073	386.93109286	829.04217294	27.59878668	3.15945772	-0.41695343
0.002	0.4668	0.0	0.0	0.0	0.0	0.00205284	0.0	0.0	0.0	313.26695726	391.40693602	828.83022199	27.54901169	3.14605099	-0.41678698
0.0021	0.49004	0.0	0.0	0.0	0.0	0.00205284	0.0	0.0	0.0	314.00526949	395.86068995	828.61870255	27.49936899	3.13237241	-0.41662087
0.0022	0.51326	0.0	0.0	0.0	0.0	0.00205284	0.0	0.0	0.0	314.74195299	400.29200948	828.40761556	27.44985842	3.11842183	-0.4164551
0.0023	0.53647	0.0	0.0	0.0	0.0	0.00205284	0.0	0.0	0.0	315.47701333	404.7005494	828.19696197	27.40047983	3.10419911	-0.41628966
0.0024	0.55966	0.0	0.0	0.0	0.0	0.00205284	0.0	0.0	0.0	316.21045594	409.08596491	827.98674278	27.35121282	3.08969057	-0.41612458
0.0025	0.58283	0.0	0.0	0.0	0.0	0.00205284	0.0	0.0	0.0	316.94228538	413.44791388	827.77695916	27.30208401	3.07491398	-0.41595983
0.0026	0.60599	0.0	0.0	0.0	0.0	0.00205284	0.0	0.0	0.0	317.67250759	417.78604982	827.56761198	27.25308306	3.0598624	-0.41579543
0.0027	0.62914	0.0	0.0	0.0	0.0	0.00205284	0.0	0.0	0.0	318.40112792	422.10002804	827.35870224	27.20420945	3.04453542	-0.41563136
0.0028	0.65227	0.0	0.0	0.0	0.0	0.00205284	0.0	0.0	0.0	319.1281517	426.38950383	827.15023096	27.15546265	3.02893267	-0.41546764
0.0029	0.67538	0.0	0.0	0.0	0.0	0.00205284	0.0	0.0	0.0	319.85358423	430.65413257	826.94219914	27.10684216	3.01305377	-0.41530426
0.003	0.69848	0.0	0.0	0.0	0.0	0.00205284	0.0	0.0	0.0	320.57743065	434.89358962	826.73460774	27.05833591	2.99694002	-0.41514124
0.0031	0.72157	0.0	0.0	0.0	0.0	0.00205284	0.0	0.0	0.0	321.29969591	439.10757381	826.52745766	27.00995913	2.98053408	-0.41497856
0.0032	0.74464	0.0	0.0	0.0	0.0	0.00205284	0.0	0.0	0.0	322.02038535	443.29572348	826.32074998	26.9617052	2.96385766	-0.41481623
0.0033	0.76769	0.0	0.0	0.0	0.0	0.00205284	0.0	0.0	0.0	322.73950411	447.45770536	826.1144857	26.91357339	2.94691105	-0.41465425
0.0034	0.79073	0.0	0.0	0.0	0.0	0.00205284	0.0	0.0	0.0	323.45705727	451.59318723	825.90866582	26.865563	2.92969454	-0.41449262
0.0035	0.81375	0.0	0.0	0.0	0.0	0.00205284	0.0	0.0	0.0	324.17304989	455.70183801	825.70329137	26.81767331	2.91220843	-0.41433133
0.0036	0.83676	0.0	0.0	0.0	0.0	0.00205284	0.0	0.0	0.0	324.88748696	459.78337824	825.4983631	26.76989861	2.89453605	-0.4141704
0.0037	0.85975	0.0	0.0	0.0	0.0	0.00205284	0.0	0.0	0.0	325.60037344	463.8375153	825.29388186	26.72224523	2.87656111	-0.41400982
0.0038	0.88272	0.0	0.0	0.0	0.0	0.00205284	0.0	0.0	0.0	326.31171432	467.86390697	825.08984873	26.67470967	2.85832986	-0.41384959
0.0039	0.90568	0.0	0.0	0.0	0.0	0.00205284	0.0	0.0	0.0	327.02151449	471.86224362	824.88626465	26.62729116	2.83984381	-0.41368971
0.004	0.92863	0.0	0.0	0.0	0.0	0.00205284	0.0	0.0	0.0	327.72977885	475.8322183	824.68313055	26.57998891	2.82110446	-0.41353019
0.0041	0.95156	0.0	0.0	0.0	0.0	0.00205284	0.0	0.0	0.0	328.43651225	479.77352676	824.48044736	26.53280214	2.8021133	-0.41337102
0.0042	0.97447	0.0	0.0	0.0	0.0	0.00205284	0.0	0.0	0.0	329.14171949	483.68594597	824.2782156	26.48572644	2.78297349	-0.4132122
0.0043	0.99737	0.0	0.0	0.0	0.0	0.00205283	0.0	0.0	0.0	329.84540537	487.56918089	824.07643616	26.43876625	2.76354047	-0.41305375
0.0044	1.02025	0.0	0.0	0.0	0.0	0.00205283	0.0	0.0	0.0	330.54757463	491.42293374	823.87510998	26.39191868	2.7438741	-0.41289564
0.0045	1.04312	0.0	0.0	0.0	0.0	0.00205283	0.0	0.0	0.0	331.24823199	495.24692957	823.67423786	26.34518292	2.72397722	-0.4127379
0.0046	1.06597	0.0	0.0	0.0	0.0	0.00205283	0.0	0.0	0.0	331.94738212	499.0408978	823.4738206	26.29855813	2.70385266	-0.41258051
0.0047	1.08881	0.0	0.0	0.0	0.0	0.00205283	0.0	0.0	0.0	332.64502967	502.80457224	823.27385898	26.25204159	2.68354252	-0.41242348
0.0048	1.11163	0.0	0.0	0.0	0.0	0.00205283	0.0	0.0	0.0	333.34117921	506.53778954	823.07435328	26.20563308	2.66303686	-0.4122668
0.0049	1.13444	0.0	0.0	0.0	0.0	0.00205283	0.0	0.0	0.0	334.03583533	510.24025912	822.87530443	26.15933351	2.64230234	-0.41211049
0.005	1.15723	0.0	0.0	0.0	0.0	0.00205283	0.0	0.0	0.0	334.72900258	513.91174117	822.67671309	26.11314096	2.62136477	-0.41195453
0.0051	1.18	0.0	0.0	0.0	0.0	0.00205283	0.0	0.0	0.0	335.42068546	517.55200461	822.47857992	26.06705453	2.60022821	-0.41179894
0.0052	1.20276	0.0	0.0	0.0	0.0	0.00205283	0.0	0.0	0.0	336.11088844	521.16082431	822.28090552	26.02107332	2.57889675	-0.4116437
0.0053	1.22551	0.0	0.0	0.0	0.0	0.00205283	0.0	0.0	0.0	336.79961594	524.73799959	822.08369041	25.97519108	2.55746931	-0.41148882
0.0054	1.24823	0.0	0.0	0.0	0.0	0.00205283	0.0	0.0	0.0	337.48687226	528.2834301	821.88693458	25.92941429	2.53581962	-0.4113343
0.0055	1.27095	0.0	0.0	0.0	0.0	0.00205283	0.0	0.0	0.0	338.17266181	531.79685838	821.69063884	25.88373932	2.51400047	-0.41118015
0.0056	1.29364	0.0	0.0	0.0	0.0	0.00205283	0.0	0.0	0.0	338.85698891	535.27809992	821.49480364	25.83816523	2.49201649	-0.41102636
0.0057	1.31632	0.0	0.0	0.0	0.0	0.00205283	0.0	0.0	0.0	339.53985784	538.72697673	821.2994294	25.79269111	2.46987214	-0.41087292
0.0058	1.33899	0.0	0.0	0.0	0.0	0.00205283	0.0	0.0	0.0	340.22127286	542.14331721	821.10451652	25.74731606	2.44757176	-0.41071986
0.0059	1.36164	0.0	0.0	0.0	0.0	0.00205283	0.0	0.0	0.0	340.90123817	545.52695597	820.91006537	25.70203919	2.42511955	-0.41056715
0.006	1.38428	0.0	0.0	0.0	0.0	0.00205283	0.0	0.0	0.0	341.57975795	548.87773367	820.7160763	25.65685959	2.40251957	-0.41041481
0.0061	1.4069	0.0	0.0	0.0	0.0	0.00205283	0.0	0.0	0.0	342.25683635	552.19549682	820.52254966	25.61177639	2.37977575	-0.41026284
0.0062	1.4295	0.0	0.0	0.0	0.0	0.00205283	0.0	0.0	0.0	342.93247748	555.48009763	820.32948574	25.56678872	2.35689189	-0.41011123
0.0063	1.45209	0.0	0.0	0.0	0.0	0.00205283	0.0	0.0	0.0	343.60668542	558.73139386	820.13688484	25.52188918	2.33400438	-0.40995997
0.0064	1.47466	0.0	0.0	0.0	0.0	0.00205283	0.0	0.0	0.0	344.27946397	561.94959774	819.94474538	25.47707855	2.31108363	-0.40980906
0.0065	1.49722	0.0	0.0	0.0	0.0	0.00205283	0.0	0.0	0.0	344.95081726	565.13439868	819.75306856	25.43236529	2.28794328	-0.40965853
0.0066	1.51976	0.0	0.0	0.0	0.0	0.00205283	0.0	0.0	0.0	345.62074927	568.28568741	819.56185453	25.38774279	2.26470383	-0.40950837
0.0067	1.54228	0.0	0.0	0.0	0.0	0.00205283	0.0	0.0	0.0	346.2892639	571.40337647	819.37110333	25.34321012	2.24137083	-0.40935857
0.0068	1.56479	0.0	0.0	0.0	0.0	0.00205283	0.0	0.0	0.0	346.95636505	574.48738607	819.18081498	25.2987663	2.21794979	-0.40920913
0.0069	1.58729	0.0	0.0	0.0	0.0	0.00205283	0.0	0.0	0.0	347.62205655	577.53764406	818.99098944	25.2544104	2.19444614	-0.40906006
0.007	1.60977	0.0	0.0	0.0	0.0	0.00205283	0.0	0.0	0.0	348.28634223	580.55408584	818.80162666	25.21014147	2.17086523	-0.40891136
0.0071	1.63223	0.0	0.0	0.0	0.0	0.00205283	0.0	0.0	0.0	348.94922586	583.53665423	818.61272657	25.16595857	2.14721237	-0.40876303
0.0072	1.65468	0.0	0.0	0.0	0.0	0.00205283	0.0	0.0	0.0	349.61071119	586.4852994	818.42428905	25.12186077	2.12349275	-0.40861506
0.0073	1.67711	0.0	0.0	0.0	0.0	0.00205283	0.0	0.0	0.0	350.27080192	589.39997881	818.23631396	25.07784713	2.09971154	-0.40846746
0.0074	1.69953	0.0	0.0	0.0	0.0	0.00205283	0.0	0.0	0.0	350.92950171	592.28090663	818.04879972	25.03390642	2.07621085	-0.40832015
0.0075	1.72193	0.0	0.0	0.0	0.0	0.00205283	0.0	0.0	0.0	351.5868142	595.12801687	817.86174636	24.99005431	2.05245323	-0.40817326
0.0076	1.74432	0.0	0.0	0.0	0.0	0.00205283	0.0	0.0	0.0	352.242743	597.94124357	817.6751539	24.94628284	2.02867451	-0.40802672
0.0077	1.76668	0.0	0.0	0.0	0.0	0.00205283	0.0	0.0	0.0	352.89729168	600.72060351	817.48902191	24.90259099	2.00488214	-0.40788056
0.0078	1.78904	0.0	0.0	0.0	0.0	0.00205283	0.0	0.0	0.0	353.55046376	603.46612339	817.30334991	24.85897779	1.98108362	-0.40773475
0.0079	1.81138	0.0	0.0	0.0	0.0	0.00205283	0.0	0.0	0.0	354.20226275	606.17783982	817.11813741	24.81544224	1.95728648	-0.40758931
0.008	1.8337	0.0	0.0	0.0	0.0	0.00205283	0.0	0.0	0.0	354.85269212	608.85579943	816.93338383	24.77198336	1.93349831	-0.40744423
0.0081	1.85601	0.0	0.0	0.0	0.0	0.00205283	0.0	0.0	0.0	355.50175529	611.50005884	816.74908856	24.72860016	1.9097267	-0.40729951
0.0082	1.8783	0.0	0.0	0.0	0.0	0.00205283	0.0	0.0	0.0	356.14945565	614.11068475	816.56525096	24.68529165	1.88597931	-0.40715515
0.0083	1.90057	1e-08	0.0	0.0	0.0	0.00205283	0.0	0.0	0.0	356.79579658	616.68775395	816.38187034	24.64205685	1.86226384	-0.40701116
0.0084	1.92283	1e-08	0.0	0.0	0.0	0.00205283	0.0	0.0	0.0	357.44078155	619.23135524	816.19894584	24.59890397	1.83861185	-0.40686748
0.0085	1.94508	1e-08	0.0	0.0	0.0	0.00205283	0.0	0.0	0.0	358.08441397	621.74158671	816.01647662	24.55581735	1.81499306	-0.40672419
0.0086	1.96731	1e-08	0.0	0.0	0.0	0.00205283	0.0	0.0	0.0	358.72669698	624.2185546	815.83446192	24.51280222	1.79143139	-0.40658126
0.0087	1.98952	1e-08	0.0	0.0	0.0	0.00205283	0.0	0.0	0.0	359.36763385	626.66237682	815.65290082	24.46985769	1.76793487	-0.40643868
0.0088	2.01172	1e-08	0.0	0.0	0.0	0.00205283	0.0	0.0	0.0	360.00722779	629.07318163	815.47179239	24.42698285	1.7445116	-0.40629646
0.0089	2.0339	1e-08	0.0	0.0	0.0	0.00205283	0.0	0.0	0.0	360.645482	631.45110761	815.29113562	24.3841768	1.72116972	-0.40615459
0.009	2.05607	1e-08	0.0	0.0	0.0	0.00205283	0.0	0.0	0.0	361.28239965	633.7963038	815.11092946	24.34143866	1.69791742	-0.40601308
0.0091	2.07822	1e-08	0.0	0.0	0.0	0.00205283	0.0	0.0	0.0	361.91798387	636.10892966	814.93117283	24.29876754	1.67476293	-0.40587192
0.0092	2.10035	1e-08	0.0	0.0	0.0	0.00205283	0.0	0.0	0.0	362.55223776	638.38915512	814.75186457	24.25616255	1.65171454	-0.40573112
0.0093	2.12247	1e-08	0.0	0.0	0.0	0.00205283	0.0	0.0	0.0	363.1851644	640.63716069	814.57300349	24.21362283	1.62878057	-0.40559067
0.0094	2.14457	1e-08	0.0	0.0	0.0	0.00205283	0.0	0.0	0.0	363.81676697	642.85305465	814.39458874	24.17116673	1.60574339	-0.40545056
0.0095	2.16666	1e-08	0.0	0.0	0.0	0.00205283	0.0	0.0	0.0	364.44704878	645.03685646	814.21661988	24.12876301	1.58296845	-0.4053108
0.0096	2.18873	1e-08	0.0	0.0	0.0	0.00205282	0.0	0.0	0.0	365.0760126	647.18890882	814.03909495	24.08642357	1.56031416	-0.40517139
0.0097	2.21079	1e-08	0.0	0.0	0.0	0.00205282	0.0	0.0	0.0	365.70366144	649.30940877	813.86201266	24.04414772	1.53778701	-0.40503233
0.0098	2.23283	1e-08	0.0	0.0	0.0	0.00205282	0.0	0.0	0.0	366.32999828	651.39856137	813.6853717	24.00193478	1.51539349	-0.40489362
0.0099	2.25485	1e-08	0.0	0.0	0.0	0.00205282	0.0	0.0	0.0	366.95502605	653.4565797	813.5091707	23.95978411	1.49314001	-0.40475525
0.01	2.27686	1e-08	0.0	0.0	0.0	0.00205282	0.0	0.0	0.0	367.5787477	655.48368472	813.33340828	23.91769504	1.47103296	-0.40461722
0.0101	2.29885	1e-08	0.0	0.0	0.0	0.00205282	0.0	0.0	0.0	368.20116614	657.48010524	813.15808299	23.87566693	1.44907868	-0.40447954
0.0102	2.32083	1e-08	0.0	0.0	0.0	0.00205282	0.0	0.0	0.0	368.82228423	659.4460778	812.98319337	23.83369916	1.42728347	-0.4043422
0.0103	2.34279	2e-08	0.0	0.0	0.0	0.00205282	0.0	0.0	0.0	369.44210485	661.38184663	812.80873789	23.79179112	1.4056536	-0.40420519
0.0104	2.36474	2e-08	0.0	0.0	0.0	0.00205282	0.0	0.0	0.0	370.06063086	663.28764105	812.63471513	23.74995652	1.38397989	-0.40406855
0.0105	2.38667	2e-08	0.0	0.0	0.0	0.00205282	0.0	0.0	0.0	370.6778654	665.16344945	812.4611249	23.70817242	1.36260481	-0.40393223
0.0106	2.40858	2e-08	0.0	0.0	0.0	0.00205282	0.0	0.0	0.0	371.29381106	667.00970512	812.2879647	23.66644755	1.34139425	-0.40379625
0.0107	2.43048	2e-08	0.0	0.0	0.0	0.00205282	0.0	0.0	0.0	371.90847067	668.82665728	812.115233	23.6247815	1.32035223	-0.4036606
0.0108	2.45236	2e-08	0.0	0.0	0.0	0.00205281	0.0	0.0	0.0	372.52184699	670.61455981	811.94292824	23.58317384	1.29948264	-0.40352529
0.0109	2.47423	2e-08	0.0	0.0	0.0	0.00205281	0.0	0.0	0.0	373.13394282	672.3736711	811.77104884	23.5416242	1.27878924	-0.40339031
0.011	2.49608	2e-08	0.0	0.0	0.0	0.00205281	0.0	0.0	0.0	373.7447609	674.10425385	811.59959319	23.50013219	1.25827563	-0.40325567
0.0111	2.51791	2e-08	0.0	0.0	0.0	0.00205281	0.0	0.0	0.0	374.35430397	675.80657488	811.42855966	23.45869747	1.2379453	-0.40312135
0.0112	2.53973	2e-08	0.0	0.0	0.0	0.00205281	0.0	0.0	0.0	374.96257477	677.48090492	811.25794661	23.41731969	1.2178016	-0.40298736
0.0113	2.56154	3e-08	0.0	0.0	0.0	0.00205281	0.0	0.0	0.0	375.569576	679.12751844	811.08775237	23.37599854	1.19784772	-0.4028537
0.0114	2.58332	3e-08	0.0	0.0	0.0	0.00205281	0.0	0.0	0.0	376.17531036	680.74669343	810.91797524	23.33473371	1.17808674	-0.40272037
0.0115	2.6051	3e-08	0.0	0.0	0.0	0.00205281	0.0	0.0	0.0	376.77978058	682.33861763	810.74861408	23.29352891	1.15840756	-0.40258739
0.0116	2.62685	3e-08	0.0	0.0	0.0	0.0020528	0.0	0.0	0.0	377.3829893	683.90361402	810.57966693	23.25237743	1.1389977	-0.40245471
0.0117	2.64859	3e-08	0.0	0.0	0.0	0.0020528	0.0	0.0	0.0	377.98493919	685.44197256	810.41113203	23.21128177	1.11978085	-0.40232236
0.0118	2.67032	3e-08	0.0	0.0	0.0	0.0020528	0.0	0.0	0.0	378.58563291	686.95397378	810.24300769	23.17024176	1.10075868	-0.40219033
0.0119	2.69202	4e-08	0.0	0.0	0.0	0.0020528	0.0	0.0	0.0	379.18507308	688.43989981	810.0752922	23.12925719	1.08193271	-0.40205862
0.012	2.71372	4e-08	0.0	0.0	0.0	0.0020528	0.0	0.0	0.0	379.78326235	689.90003416	809.90798383	23.08832793	1.06330427	-0.40192723
0.0121	2.73539	4e-08	0.0	0.0	0.0	0.0020528	0.0	0.0	0.0	380.38020334	691.33466148	809.74108087	23.04745383	1.04487452	-0.40179615
0.0122	2.75705	4e-08	0.0	0.0	0.0	0.00205279	0.0	0.0	0.0	380.97589865	692.74406733	809.57458158	23.00663477	1.02664446	-0.40166539
0.0123	2.7787	4e-08	0.0	0.0	0.0	0.00205279	0.0	0.0	0.0	381.57035089	694.12853792	809.40848421	22.96587066	1.00861489	-0.40153495
0.0124	2.80033	4e-08	0.0	0.0	0.0	0.00205279	0.0	0.0	0.0	382.16356266	695.48835993	809.24278704	22.92516142	0.99078647	-0.40140482
0.0125	2.82194	5e-08	0.0	0.0	0.0	0.00205279	0.0	0.0	0.0	382.75553639	696.82387939	809.07748809	22.88449674	0.97322709	-0.40127503
0.0126	2.84354	5e-08	0.0	0.0	0.0	0.00205279	0.0	0.0	0.0	383.34627464	698.13538627	808.9125856	22.84389304	0.95582878	-0.40114553
0.0127	2.86512	5e-08	0.0	0.0	0.0	0.00205278	0.0	0.0	0.0	383.93578004	699.42314927	808.74807789	22.8033433	0.93863768	-0.40101634
0.0128	2.88668	5e-08	0.0	0.0	0.0	0.00205278	0.0	0.0	0.0	384.52405514	700.68746278	808.58396318	22.76284745	0.92165428	-0.40088746
0.0129	2.90823	6e-08	0.0	0.0	0.0	0.00205278	0.0	0.0	0.0	385.11110248	701.92862135	808.42023969	22.72240542	0.90487892	-0.40075889
0.013	2.92976	6e-08	0.0	0.0	0.0	0.00205278	0.0	0.0	0.0	385.69692459	703.1469194	808.25690563	22.68201717	0.88831178	-0.40063063
0.0131	2.95128	6e-08	0.0	0.0	0.0	0.00205277	0.0	0.0	0.0	386.281524	704.34265108	808.09395921	22.64168265	0.8719529	-0.40050266
0.0132	2.97278	6e-08	0.0	0.0	0.0	0.00205277	0.0	0.0	0.0	386.86490322	705.51611004	807.93139866	22.60140185	0.85580218	-0.40037501
0.0133	2.99427	7e-08	0.0	0.0	0.0	0.00205277	0.0	0.0	0.0	387.44706477	706.66758927	807.76922218	22.56117478	0.83985934	-0.40024765
0.0134	3.01574	7e-08	0.0	0.0	0.0	0.00205276	0.0	0.0	0.0	388.02801116	707.79738087	807.60742801	22.52100145	0.82412399	-0.40012059
0.0135	3.03719	7e-08	0.0	0.0	0.0	0.00205276	0.0	0.0	0.0	388.60774487	708.9057862	807.44601432	22.48087895	0.80861157	-0.39999384
0.0136	3.05863	8e-08	0.0	0.0	0.0	0.00205276	0.0	0.0	0.0	389.18626834	709.99310504	807.2849793	22.44081201	0.79329591	-0.39986738
0.0137	3.08005	8e-08	0.0	0.0	0.0	0.00205275	0.0	0.0	0.0	389.76358412	711.05961691	807.12432122	22.40079871	0.77818691	-0.39974121
0.0138	3.10146	8e-08	0.0	0.0	0.0	0.00205275	0.0	0.0	0.0	390.33969469	712.10561064	806.9640383	22.36083912	0.7632837	-0.39961534
0.0139	3.12285	9e-08	0.0	0.0	0.0	0.00205275	0.0	0.0	0.0	390.91460252	713.13137341	806.80412879	22.32093329	0.74858527	-0.39948976
0.014	3.14422	9e-08	0.0	0.0	0.0	0.00205274	0.0	0.0	0.0	391.4883101	714.13719058	806.64459092	22.28108132	0.73409045	-0.39936448
0.0141	3.16558	1e-07	0.0	0.0	0.0	0.00205274	0.0	0.0	0.0	392.0608199	715.12334549	806.48542294	22.24128331	0.71979794	-0.39923948
0.0142	3.18692	1e-07	0.0	0.0	0.0	0.00205273	0.0	0.0	0.0	392.6321344	716.09011926	806.32662311	22.20153938	0.70570631	-0.39911477
0.0143	3.20825	1.1e-07	0.0	0.0	0.0	0.00205273	0.0	0.0	0.0	393.20225607	717.03779065	806.1681897	22.16184964	0.69181396	-0.39899035
0.0144	3.22956	1.1e-07	0.0	0.0	0.0	0.00205273	0.0	0.0	0.0	393.77118738	717.96663581	806.01012098	22.12221426	0.67811916	-0.39886621
0.0145	3.25085	1.1e-07	0.0	0.0	0.0	0.00205272	0.0	0.0	0.0	394.33893073	718.87695161	805.85241515	22.08262282	0.66469989	-0.39874238
0.0146	3.27213	1.2e-07	0.0	0.0	0.0	0.00205272	0.0	0.0	0.0	394.90548836	719.76909443	805.69507015	22.04309212	0.65142853	-0.39861882
0.0147	3.29339	1.2e-07	0.0	0.0	0.0	0.00205271	0.0	0.0	0.0	395.47086291	720.64327431	805.53808452	22.00361538	0.63835557	-0.39849554
0.0148	3.31464	1.3e-07	0.0	0.0	0.0	0.0020527	0.0	0.0	0.0	396.0350568	721.49976532	805.38145656	21.96419271	0.62547942	-0.39837254
0.0149	3.33586	1.4e-07	0.0	0.0	0.0	0.0020527	0.0	0.0	0.0	396.59807247	722.33883911	805.22518456	21.92482424	0.61279841	-0.39824982
0.015	3.35708	1.4e-07	0.0	0.0	0.0	0.00205269	0.0	0.0	0.0	397.15991237	723.16076467	805.06926683	21.88551009	0.60031075	-0.39812737
0.0151	3.37828	1.5e-07	0.0	0.0	0.0	0.00205269	0.0	0.0	0.0	397.72057893	723.96580828	804.91370169	21.8462504	0.58801452	-0.39800521
0.0152	3.39946	1.5e-07	0.0	0.0	0.0	0.00205268	0.0	0.0	0.0	398.28007458	724.75423329	804.75848746	21.80704533	0.57590772	-0.39788331
0.0153	3.42062	1.6e-07	0.0	0.0	0.0	0.00205267	0.0	0.0	0.0	398.83840176	725.52630001	804.60362249	21.76789503	0.56398821	-0.39776169
0.0154	3.44177	1.7e-07	0.0	0.0	0.0	0.00205267	0.0	0.0	0.0	399.39556289	726.2822656	804.44910514	21.72879969	0.55225377	-0.39764035
0.0155	3.46291	1.7e-07	0.0	0.0	0.0	0.00205266	0.0	0.0	0.0	399.95156042	727.02238435	804.29493377	21.68975274	0.54075484	-0.39751928
0.0156	3.48402	1.8e-07	0.0	0.0	0.0	0.00205265	0.0	0.0	0.0	400.50639655	727.74699275	804.14110641	21.65076485	0.52940692	-0.39739848
0.0157	3.50512	1.9e-07	0.0	0.0	0.0	0.00205265	0.0	0.0	0.0	401.06007384	728.45628645	803.98762167	21.61183187	0.51824154	-0.39727795
0.0158	3.52621	2e-07	0.0	0.0	0.0	0.00205264	0.0	0.0	0.0	401.61259471	729.15051547	803.83447795	21.57295395	0.50725656	-0.39715768
0.0159	3.54728	2e-07	0.0	0.0	0.0	0.00205263	0.0	0.0	0.0	402.16396158	729.82992671	803.68167364	21.53413125	0.49644972	-0.39703768
0.016	3.56833	2.1e-07	0.0	0.0	0.0	0.00205262	0.0	0.0	0.0	402.71417685	730.49476378	803.52920716	21.49536394	0.48581869	-0.39691795
0.0161	3.58937	2.2e-07	0.0	0.0	0.0	0.00205261	0.0	0.0	0.0	403.26324293	731.14526692	803.37707694	21.45665217	0.47536107	-0.39679848
0.0162	3.61039	2.3e-07	0.0	0.0	0.0	0.0020526	0.0	0.0	0.0	403.81116225	731.78167291	803.22528144	21.41799614	0.46507434	-0.39667927
0.0163	3.63139	2.4e-07	0.0	0.0	0.0	0.0020526	0.0	0.0	0.0	404.35793721	732.40421492	803.07381911	21.37939604	0.45495592	-0.39656032
0.0164	3.65238	2.5e-07	0.0	0.0	0.0	0.00205259	0.0	0.0	0.0	404.90357022	733.01312244	802.92268843	21.34085204	0.44500312	-0.39644163
0.0165	3.67336	2.6e-07	0.0	0.0	0.0	0.00205258	0.0	0.0	0.0	405.4480637	733.60862114	802.7718879	21.30236436	0.43521319	-0.3963232
0.0166	3.69431	2.7e-07	0.0	0.0	0.0	0.00205257	0.0	0.0	0.0	405.99141984	734.1910298	802.6214156	21.26392145	0.42569136	-0.39620504
0.0167	3.71525	2.8e-07	0.0	0.0	0.0	0.00205256	0.0	0.0	0.0	406.53364111	734.76054033	802.47127018	21.22554251	0.41626017	-0.39608713
0.0168	3.73618	2.9e-07	0.0	0.0	0.0	0.00205254	0.0	0.0	0.0	407.07472996	735.31735538	802.32145023	21.18721967	0.40699107	-0.39596948
0.0169	3.75708	3e-07	0.0	0.0	0.0	0.00205253	0.0	0.0	0.0	407.61468877	735.86169549	802.17195428	21.14895307	0.39788175	-0.39585208
0.017	3.77797	3.1e-07	0.0	0.0	0.0	0.00205252	0.0	0.0	0.0	408.15351992	736.39377799	802.02278085	21.11074286	0.38892988	-0.39573493
0.0171	3.79885	3.3e-07	0.0	0.0	0.0	0.00205251	0.0	0.0	0.0	408.69122582	736.91381688	801.87392852	21.07258919	0.38013306	-0.39561803
0.0172	3.81971	3.4e-07	0.0	0.0	0.0	0.0020525	0.0	0.0	0.0	409.22780884	737.42202283	801.72539582	21.0344922	0.37148888	-0.39550139
0.0173	3.84055	3.5e-07	0.0	0.0	0.0	0.00205248	0.0	0.0	0.0	409.76327138	737.9186031	801.57718136	20.99645207	0.36299482	-0.39538499
0.0174	3.86138	3.6e-07	0.0	0.0	0.0	0.00205247	0.0	0.0	0.0	410.29761581	738.40376145	801.42928372	20.95846895	0.35464835	-0.39526884
0.0175	3.88219	3.8e-07	0.0	0.0	0.0	0.00205246	0.0	0.0	0.0	410.83084453	738.87769814	801.28170152	20.92054301	0.34644688	-0.39515294
0.0176	3.90299	3.9e-07	0.0	0.0	0.0	0.00205244	0.0	0.0	0.0	411.36295983	739.3406525	801.13443318	20.8826683	0.33845357	-0.39503729
0.0177	3.92376	4.1e-07	0.0	0.0	0.0	0.00205243	0.0	0.0	0.0	411.89396408	739.79283105	800.98747729	20.84485478	0.33056045	-0.39492189
0.0178	3.94453	4.2e-07	0.0	0.0	0.0	0.00205241	0.0	0.0	0.0	412.42385969	740.23440348	800.8408326	20.80709848	0.32280941	-0.39480672
0.0179	3.96527	4.4e-07	0.0	0.0	0.0	0.0020524	0.0	0.0	0.0	412.95264904	740.66556218	800.69449776	20.76939953	0.31519819	-0.3946918
0.018	3.986	4.5e-07	0.0	0.0	0.0	0.00205238	0.0	0.0	0.0	413.48033449	741.08649643	800.54847143	20.73175805	0.30772452	-0.39457713
0.0181	4.00672	4.7e-07	0.0	0.0	0.0	0.00205236	0.0	0.0	0.0	414.00691842	741.49739234	800.4027523	20.69417419	0.30038607	-0.39446269
0.0182	4.02741	4.9e-07	0.0	0.0	0.0	0.00205235	0.0	0.0	0.0	414.53240319	741.89843279	800.25733906	20.65664807	0.29318052	-0.39434849
0.0183	4.04809	5.1e-07	0.0	0.0	0.0	0.00205233	0.0	0.0	0.0	415.05679117	742.28979748	800.11223041	20.61917984	0.28610549	-0.39423454
0.0184	4.06876	5.2e-07	0.0	0.0	0.0	0.00205231	0.0	0.0	0.0	415.58008471	742.6716628	799.96742508	20.58176963	0.2791586	-0.39412082
0.0185	4.08941	5.4e-07	0.0	0.0	0.0	0.00205229	0.0	0.0	0.0	416.10228618	743.0442019	799.8229218	20.54441758	0.27233742	-0.39400734
0.0186	4.11004	5.6e-07	0.0	0.0	0.0	0.00205227	0.0	0.0	0.0	416.62339791	743.40760894	799.67871921	20.50711849	0.26569764	-0.39389409
0.0187	4.13066	5.8e-07	0.0	0.0	0.0	0.00205225	0.0	0.0	0.0	417.14342218	743.76208946	799.5348159	20.46988096	0.25914472	-0.39378108
0.0188	4.15126	6e-07	0.0	0.0	0.0	0.00205223	0.0	0.0	0.0	417.66236139	744.10777675	799.39121079	20.43270157	0.25271492	-0.39366831
0.0189	4.17184	6.3e-07	0.0	0.0	0.0	0.00205221	0.0	0.0	0.0	418.18021791	744.44483696	799.24790265	20.39558043	0.24640624	-0.39355576
0.019	4.19241	6.5e-07	0.0	0.0	0.0	0.00205219	0.0	0.0	0.0	418.69699408	744.77343343	799.10489027	20.35851763	0.24021665	-0.39344345
0.0191	4.21296	6.7e-07	0.0	0.0	0.0	0.00205216	0.0	0.0	0.0	419.21269223	745.09372676	798.96217245	20.32151327	0.23414412	-0.39333138
0.0192	4.23349	6.9e-07	0.0	0.0	0.0	0.00205214	0.0	0.0	0.0	419.72731471	745.40587474	798.81974799	20.28456744	0.22818663	-0.39321953
0.0193	4.25401	7.2e-07	0.0	0.0	0.0	0.00205212	0.0	0.0	0.0	420.24086386	745.71003238	798.67761571	20.24768024	0.22234213	-0.39310791
0.0194	4.27451	7.4e-07	0.0	0.0	0.0	0.00205209	0.0	0.0	0.0	420.75334202	746.00635192	798.53577447	20.21085177	0.21660859	-0.39299652
0.0195	4.295	7.7e-07	0.0	0.0	0.0	0.00205207	0.0	0.0	0.0	421.26475152	746.2949828	798.39422309	20.17408212	0.21098397	-0.39288535
0.0196	4.31547	8e-07	0.0	0.0	0.0	0.00205204	0.0	0.0	0.0	421.77509468	746.57607567	798.25296043	20.13736945	0.20548999	-0.39277442
0.0197	4.33592	8.2e-07	0.0	0.0	0.0	0.00205201	0.0	0.0	0.0	422.28437379	746.84980137	798.11198523	20.10071689	0.20008738	-0.39266371
0.0198	4.35636	8.5e-07	0.0	0.0	0.0	0.00205198	0.0	0.0	0.0	422.79259121	747.11628394	797.97129646	20.06412325	0.19478963	-0.39255322
0.0199	4.37678	8.8e-07	0.0	0.0	0.0	0.00205195	0.0	0.0	0.0	423.29974926	747.3756644	797.83089301	20.02758863	0.18959491	-0.39244296
0.02	4.39718	9.1e-07	0.0	0.0	0.0	0.00205192	0.0	0.0	0.0	423.80585026	747.62808128	797.69077379	19.99111308	0.18450138	-0.39233292
0.0201	4.41757	9.4e-07	0.0	0.0	0.0	0.00205189	0.0	0.0	0.0	424.31089653	747.87367059	797.5509377	19.95469668	0.17950723	-0.3922231
0.0202	4.43794	9.7e-07	0.0	0.0	0.0	0.00205186	0.0	0.0	0.0	424.81489037	748.11256586	797.41138367	19.9183395	0.17461065	-0.39211351
0.0203	4.4583	1.01e-06	0.0	0.0	0.0	0.00205183	0.0	0.0	0.0	425.31783411	748.34489816	797.27211064	19.88204162	0.1698098	-0.39200413
0.0204	4.47863	1.04e-06	0.0	0.0	0.0	0.0020518	0.0	0.0	0.0	425.81973004	748.57079607	797.13311756	19.84580308	0.1651029	-0.39189498
0.0205	4.49896	1.07e-06	0.0	0.0	0.0	0.00205176	0.0	0.0	0.0	426.32058048	748.79038576	796.99440339	19.80962398	0.16048815	-0.39178604
0.0206	4.51926	1.11e-06	0.0	0.0	0.0	0.00205173	0.0	0.0	0.0	426.82038772	749.00379091	796.85596709	19.77350393	0.15596863	-0.39167733
0.0207	4.53955	1.14e-06	0.0	0.0	0.0	0.00205169	0.0	0.0	0.0	427.31915403	749.2111596	796.71780753	19.73744189	0.15155549	-0.39156883
0.0208	4.55983	1.18e-06	0.0	0.0	0.0	0.00205165	0.0	0.0	0.0	427.81688172	749.41259749	796.57992376	19.70144053	0.14721682	-0.39146054
0.0209	4.58008	1.22e-06	0.0	0.0	0.0	0.00205161	0.0	0.0	0.0	428.31357308	749.60822161	796.44231478	19.66549867	0.14296514	-0.39135248
0.021	4.60032	1.26e-06	0.0	0.0	0.0	0.00205157	0.0	0.0	0.0	428.80923041	749.79814865	796.30497962	19.62961635	0.13879888	-0.39124462
0.0211	4.62055	1.3e-06	0.0	0.0	0.0	0.00205153	0.0	0.0	0.0	429.30385598	749.98249313	796.16791727	19.59379361	0.13471648	-0.39113698
0.0212	4.64075	1.34e-06	0.0	0.0	0.0	0.00205149	0.0	0.0	0.0	429.79745208	750.16136749	796.03112677	19.55803048	0.13071641	-0.39102956
0.0213	4.66095	1.39e-06	0.0	0.0	0.0	0.00205145	0.0	0.0	0.0	430.29002099	750.33488209	795.89460715	19.52232701	0.12679714	-0.39092235
0.0214	4.68112	1.43e-06	0.0	0.0	0.0	0.0020514	0.0	0.0	0.0	430.78156498	750.50314524	795.75835747	19.48668322	0.12295716	-0.39081535
0.0215	4.70128	1.48e-06	0.0	0.0	0.0	0.00205136	0.0	0.0	0.0	431.27208632	750.6662632	795.62237678	19.45109915	0.11919499	-0.39070856
0.0216	4.72142	1.52e-06	0.0	0.0	0.0	0.00205131	0.0	0.0	0.0	431.76158728	750.82434022	795.48666414	19.41557482	0.11550914	-0.39060198
0.0217	4.74154	1.57e-06	0.0	0.0	0.0	0.00205126	0.0	0.0	0.0	432.25007011	750.977483	795.35121861	19.38011006	0.11190504	-0.39049561
0.0218	4.76165	1.62e-06	0.0	0.0	0.0	0.00205121	0.0	0.0	0.0	432.73753708	751.12579144	795.21603927	19.34470522	0.10837015	-0.39038945
0.0219	4.78175	1.67e-06	0.0	0.0	0.0	0.00205116	0.0	0.0	0.0	433.22399045	751.26936293	795.08112524	19.30936017	0.10490775	-0.3902835
0.022	4.80182	1.72e-06	0.0	0.0	0.0	0.00205111	0.0	0.0	0.0	433.70943247	751.40829447	794.9464756	19.27407494	0.10151649	-0.39017776
0.0221	4.82188	1.78e-06	0.0	0.0	0.0	0.00205106	0.0	0.0	0.0	434.19386538	751.54268122	794.81208947	19.23884954	0.09819501	-0.39007222
0.0222	4.84192	1.83e-06	0.0	0.0	0.0	0.002051	0.0	0.0	0.0	434.67729144	751.67261652	794.67796598	19.20368399	0.09494198	-0.38996689
0.0223	4.86195	1.89e-06	0.0	0.0	0.0	0.00205095	0.0	0.0	0.0	435.15971288	751.79819191	794.54410425	19.1685783	0.09175608	-0.38986177
0.0224	4.88196	1.94e-06	0.0	0.0	0.0	0.00205089	0.0	0.0	0.0	435.64113193	751.91949719	794.41050342	19.13353247	0.08863602	-0.38975685
0.0225	4.90195	2e-06	0.0	0.0	0.0	0.00205083	0.0	0.0	0.0	436.12155084	752.03662037	794.27716264	19.09854652	0.08558053	-0.38965213
0.0226	4.92193	2.06e-06	0.0	0.0	0.0	0.00205077	0.0	0.0	0.0	436.60097184	752.14964779	794.14408106	19.06362044	0.08258833	-0.38954762
0.0227	4.94189	2.13e-06	0.0	0.0	0.0	0.00205071	0.0	0.0	0.0	437.07939713	752.25866791	794.01125782	19.0287539	0.07966584	-0.38944331
0.0228	4.96184	2.19e-06	0.0	0.0	0.0	0.00205064	0.0	0.0	0.0	437.55682895	752.36376626	793.87869209	18.99394744	0.07679963	-0.3893392
0.0229	4.98176	2.26e-06	0.0	0.0	0.0	0.00205058	0.0	0.0	0.0	438.03326951	752.46502158	793.74638306	18.95920083	0.07399364	-0.3892353
0.023	5.00167	2.32e-06	0.0	0.0	0.0	0.00205051	0.0	0.0	0.0	438.50872102	752.56251431	793.61432992	18.92451406	0.07124674	-0.38913159
0.0231	5.02157	2.39e-06	0.0	0.0	0.0	0.00205044	0.0	0.0	0.0	438.9831857	752.65632334	793.48253185	18.88988712	0.06855783	-0.38902809
0.0232	5.04145	2.46e-06	0.0	0.0	0.0	0.00205037	0.0	0.0	0.0	439.45666574	752.74652609	793.35098805	18.85532001	0.06592582	-0.38892479
0.0233	5.06131	2.54e-06	0.0	0.0	0.0	0.0020503	0.0	0.0	0.0	439.92916335	752.83319851	793.21969774	18.82081269	0.06334963	-0.38882168
0.0234	5.08115	2.61e-06	0.0	0.0	0.0	0.00205022	0.0	0.0	0.0	440.40068072	752.91641512	793.08866014	18.78636517	0.06082822	-0.38871877
0.0235	5.10098	2.69e-06	0.0	0.0	0.0	0.00205015	0.0	0.0	0.0	440.87122004	752.99624903	792.95787445	18.75197741	0.05836056	-0.38861607
0.0236	5.12079	2.76e-06	0.0	0.0	0.0	0.00205007	0.0	0.0	0.0	441.34078349	753.07277197	792.82733992	18.7176494	0.05594563	-0.38851355
0.0237	5.14058	2.84e-06	0.0	0.0	0.0	0.00204999	0.0	0.0	0.0	441.80937328	753.14605179	792.69705578	18.6833825	0.05357694	-0.38841123
0.0238	5.16036	2.93e-06	0.0	0.0	0.0	0.00204991	0.0	0.0	0.0	442.27699159	753.21615141	792.5670213	18.64917438	0.05126263	-0.38830911
0.0239	5.18012	3.01e-06	0.0	0.0	0.0	0.00204982	0.0	0.0	0.0	442.74364058	753.28314372	792.4372357	18.615026	0.04899791	-0.38820719
0.024	5.19987	3.1e-06	0.0	0.0	0.0	0.00204973	0.0	0.0	0.0	443.20932243	753.34709474	792.30769826	18.58093731	0.04678181	-0.38810546
0.0241	5.2196	3.19e-06	0.0	0.0	0.0	0.00204965	0.0	0.0	0.0	443.67403929	753.40806928	792.17840823	18.5469083	0.04461344	-0.38800392
0.0242	5.23931	3.28e-06	0.0	0.0	0.0	0.00204956	0.0	0.0	0.0	444.13779332	753.4661309	792.04936489	18.51293892	0.04249189	-0.38790258
0.0243	5.25901	3.37e-06	0.0	0.0	0.0	0.00204946	0.0	0.0	0.0	444.60058668	753.52134198	791.92056751	18.47902914	0.04041629	-0.38780143
0.0244	5.27868	3.46e-06	0.0	0.0	0.0	0.00204937	0.0	0.0	0.0	445.06242153	753.57376372	791.79201537	18.44517892	0.03838578	-0.38770048
0.0245	5.29835	3.56e-06	0.0	0.0	0.0	0.00204927	0.0	0.0	0.0	445.5233	753.62345621	791.66370776	18.41138821	0.03639953	-0.38759971
0.0246	5.31799	3.66e-06	0.0	0.0	0.0	0.00204917	0.0	0.0	0.0	445.98322424	753.67047842	791.53564399	18.37765698	0.03445672	-0.38749914
0.0247	5.33762	3.76e-06	0.0	0.0	0.0	0.00204907	0.0	0.0	0.0	446.44219638	753.71488825	791.40782334	18.34398517	0.03255657	-0.38739876
0.0248	5.35723	3.87e-06	0.0	0.0	0.0	0.00204896	0.0	0.0	0.0	446.90021856	753.75674254	791.28024513	18.31037273	0.0306983	-0.38729857
0.0249	5.37683	3.97e-06	0.0	0.0	0.0	0.00204886	0.0	0.0	0.0	447.35729289	753.79609714	791.15290867	18.27681962	0.02888117	-0.38719857
0.025	5.3964	4.08e-06	0.0	0.0	0.0	0.00204875	0.0	0.0	0.0	447.8134215	753.83300689	791.02581328	18.24332577	0.02710443	-0.38709876
0.0251	5.41597	4.19e-06	0.0	0.0	0.0	0.00204864	0.0	0.0	0.0	448.26860651	753.86752569	790.89895827	18.20989113	0.02536739	-0.38699914
0.0252	5.43551	4.31e-06	0.0	0.0	0.0	0.00204852	0.0	0.0	0.0	448.72285002	753.89970649	790.77234299	18.17651565	0.02366935	-0.38689971
0.0253	5.45504	4.43e-06	0.0	0.0	0.0	0.0020484	0.0	0.0	0.0	449.17615414	753.92960136	790.64596675	18.14319925	0.02200965	-0.38680046
0.0254	5.47455	4.55e-06	0.0	0.0	0.0	0.00204828	0.0	0.0	0.0	449.62852098	753.95725671	790.51982891	18.10994719	0.02036449	-0.38670139
0.0255	5.49405	4.67e-06	0.0	0.0	0.0	0.00204816	0.0	0.0	0.0	450.07995277	753.98268866	790.39392893	18.07675017	0.01877343	-0.38660251
0.0256	5.51353	4.79e-06	0.0	0.0	0.0	0.00204804	0.0	0.0	0.0	450.53045148	754.00597484	790.26826605	18.04361221	0.01721807	-0.38650382
0.0257	5.53299	4.92e-06	0.0	0.0	0.0	0.00204791	0.0	0.0	0.0	450.98001922	754.0271627	790.14283965	18.01053325	0.01569778	-0.38640532
0.0258	5.55243	5.05e-06	0.0	0.0	0.0	0.00204778	0.0	0.0	1e-08	451.42865805	754.04629886	790.01764907	17.97751321	0.01421196	-0.38630701
0.0259	5.57186	5.19e-06	0.0	0.0	0.0	0.00204764	0.0	0.0	1e-08	451.87637006	754.06342914	789.89269369	17.94455204	0.01276	-0.38620887
0.026	5.59127	5.32e-06	0.0	0.0	0.0	0.00204751	0.0	0.0	1e-08	452.32315731	754.07859858	789.76797287	17.91164966	0.01134135	-0.38611093
0.0261	5.61067	5.46e-06	0.0	0.0	0.0	0.00204737	0.0	0.0	1e-08	452.76902188	754.09185148	789.64348599	17.87880601	0.00995545	-0.38601316
0.0262	5.63004	5.61e-06	0.0	0.0	0.0	0.00204722	0.0	0.0	1e-08	453.21396583	754.10323144	789.51923243	17.846021	0.00860178	-0.38591558
0.0263	5.6494	5.75e-06	0.0	0.0	0.0	0.00204708	0.0	0.0	1e-08	453.65799121	754.11278134	789.39521156	17.81329456	0.00727981	-0.38581819
0.0264	5.66875	5.9e-06	0.0	0.0	0.0	0.00204693	0.0	0.0	1e-08	454.10110006	754.12054343	789.27142278	17.78062661	0.00598907	-0.38572098
0.0265	5.68808	6.06e-06	0.0	0.0	0.0	0.00204677	0.0	0.0	1e-08	454.54329445	754.12655931	789.14786547	17.74801707	0.00472909	-0.38562394
0.0266	5.70739	6.21e-06	0.0	0.0	0.0	0.00204662	0.0	0.0	1e-08	454.98457639	754.13086999	789.02453903	17.71546586	0.00349941	-0.3855271
0.0267	5.72668	6.37e-06	0.0	0.0	0.0	0.00204646	0.0	0.0	1e-08	455.42494793	754.13351589	788.90144285	17.68297288	0.0022996	-0.38543043
0.0268	5.74596	6.54e-06	0.0	0.0	0.0	0.00204629	0.0	0.0	1e-08	455.8644111	754.1345369	788.77857634	17.65053805	0.00112926	-0.38533394
0.0269	5.76522	6.7e-06	0.0	0.0	0.0	0.00204613	0.0	0.0	1e-08	456.3029679	754.13397237	788.6559389	17.61816129	-1.201e-05	-0.38523764
0.027	5.78446	6.87e-06	0.0	0.0	0.0	0.00204595	0.0	0.0	1e-08	456.74062037	754.13186117	788.53352993	17.58584249	-0.00112457	-0.38514152
0.0271	5.80369	7.05e-06	0.0	0.0	0.0	0.00204578	0.0	0.0	1e-08	457.17737051	754.12824171	788.41134885	17.55359032	-0.00226081	-0.38504554
0.0272	5.8229	7.23e-06	0.0	0.0	0.0	0.0020456	0.0	0.0	1e-08	457.61322065	754.12303719	788.2893955	17.5213932	-0.00335283	-0.38494976
0.0273	5.84209	7.41e-06	0.0	0.0	0.0	0.00204542	0.0	0.0	1e-08	458.04817256	754.1163685	788.16766899	17.48925113	-0.00440158	-0.38485416
0.0274	5.86127	7.59e-06	0.0	0.0	0.0	0.00204524	0.0	0.0	1e-08	458.48222821	754.10827205	788.04616874	17.45716702	-0.00542527	-0.38475874
0.0275	5.88043	7.78e-06	0.0	0.0	0.0	0.00204505	0.0	0.0	1e-08	458.91538962	754.098781	787.92489417	17.4251408	-0.00642432	-0.3846635
0.0276	5.89957	7.97e-06	0.0	0.0	0.0	0.00204485	0.0	0.0	1e-08	459.34765877	754.08792797	787.80384474	17.39317238	-0.00739912	-0.38456844
0.0277	5.91869	8.17e-06	0.0	0.0	0.0	0.00204466	0.0	0.0	1e-08	459.77903765	754.07574503	787.68301988	17.36126168	-0.00835008	-0.38447355
0.0278	5.9378	8.37e-06	0.0	0.0	0.0	0.00204445	0.0	0.0	1e-08	460.20952824	754.06226378	787.56241903	17.32940862	-0.00927755	-0.38437884
0.0279	5.95689	8.58e-06	0.0	0.0	0.0	0.00204425	0.0	0.0	1e-08	460.6391325	754.04751531	787.44204165	17.2976131	-0.01018188	-0.38428431
0.028	5.97597	8.79e-06	0.0	0.0	0.0	0.00204404	0.0	0.0	1e-08	461.06785242	754.03153027	787.32188719	17.26587504	-0.01106342	-0.38418995
0.0281	5.99503	9e-06	0.0	0.0	0.0	0.00204382	0.0	0.0	1e-08	461.49568995	754.01433886	787.2019551	17.23419434	-0.01192249	-0.38409577
0.0282	6.01407	9.22e-06	0.0	0.0	0.0	0.0020436	0.0	0.0	1e-08	461.92264705	753.99597087	787.08224484	17.20257092	-0.01275939	-0.38400176
0.0283	6.03309	9.44e-06	0.0	0.0	0.0	0.00204338	0.0	0.0	1e-08	462.34872567	753.9764557	786.96275586	17.17100467	-0.0135744	-0.38390793
0.0284	6.0521	9.67e-06	0.0	0.0	0.0	0.00204315	0.0	0.0	1e-08	462.77392775	753.95582239	786.84348764	17.13949551	-0.0143678	-0.38381427
0.0285	6.07109	9.9e-06	0.0	0.0	0.0	0.00204292	0.0	0.0	1e-08	463.19825524	753.93409961	786.72443962	17.10804334	-0.01513985	-0.38372078
0.0286	6.09006	1.014e-05	0.0	0.0	0.0	0.00204269	0.0	0.0	1e-08	463.62171008	753.91131572	786.60561129	17.07664804	-0.01589079	-0.38362747
0.0287	6.10902	1.038e-05	0.0	0.0	0.0	0.00204244	0.0	0.0	1e-08	464.04429418	753.88749877	786.4870021	17.04530953	-0.01662084	-0.38353433
0.0288	6.12796	1.063e-05	0.0	0.0	0.0	0.0020422	0.0	0.0	1e-08	464.46600948	753.86267654	786.36861154	17.01402771	-0.01733021	-0.38344136
0.0289	6.14688	1.088e-05	0.0	0.0	0.0	0.00204195	0.0	0.0	1e-08	464.88685805	753.83681489	786.25043931	16.98281115	-0.01807821	-0.38334854
0.029	6.16579	1.113e-05	0.0	0.0	0.0	0.00204169	0.0	0.0	1e-08	465.30684173	753.80996712	786.1324848	16.95164506	-0.01876508	-0.38325591
0.0291	6.18467	1.14e-05	0.0	0.0	0.0	0.00204143	0.0	0.0	1e-08	465.72596241	753.78216748	786.01474745	16.92053577	-0.01943477	-0.38316345
0.0292	6.20355	1.166e-05	0.0	0.0	0.0	0.00204116	0.0	0.0	1e-08	466.144222	753.75343837	785.89722675	16.8894832	-0.02008767	-0.38307116
0.0293	6.2224	1.193e-05	0.0	0.0	0.0	0.00204089	0.0	0.0	1e-08	466.56162241	753.72380164	785.77992222	16.85848729	-0.02072419	-0.38297904
0.0294	6.24124	1.221e-05	0.0	0.0	0.0	0.00204061	0.0	0.0	1e-08	466.97816553	753.69327859	785.66283334	16.82754795	-0.02134472	-0.38288709
0.0295	6.26006	1.249e-05	0.0	0.0	0.0	0.00204033	0.0	0.0	1e-08	467.39385327	753.66188999	785.54595963	16.79666513	-0.02194964	-0.38279531
0.0296	6.27886	1.278e-05	0.0	0.0	0.0	0.00204004	0.0	0.0	1e-08	467.8086875	753.62965607	785.42930059	16.76583874	-0.02253932	-0.38270369
0.0297	6.29765	1.307e-05	0.0	0.0	0.0	0.00203975	0.0	0.0	1e-08	468.22267013	753.59659655	785.31285574	16.73506872	-0.02311415	-0.38261224
0.0298	6.31642	1.337e-05	0.0	0.0	0.0	0.00203945	0.0	0.0	1e-08	468.63580303	753.56273063	785.1966246	16.70435498	-0.02367449	-0.38252097
0.0299	6.33517	1.367e-05	0.0	0.0	0.0	0.00203915	0.0	0.0	1e-08	469.04808808	753.528077	785.08060668	16.67369746	-0.02422069	-0.38242985
0.03	6.35391	1.398e-05	0.0	0.0	0.0	0.00203884	0.0	0.0	1e-08	469.45952714	753.49265388	784.9648015	16.64309608	-0.02475311	-0.38233891
0.0301	6.37262	1.43e-05	0.0	0.0	0.0	0.00203852	0.0	0.0	1e-08	469.87012208	753.45648361	784.84920858	16.61254929	-0.02526423	-0.38224814
0.0302	6.39132	1.462e-05	0.0	0.0	0.0	0.0020382	0.0	0.0	1e-08	470.27987472	753.41958848	784.73382742	16.58205947	-0.02576748	-0.38215753
0.0303	6.41001	1.495e-05	0.0	0.0	0.0	0.00203787	0.0	0.0	1e-08	470.68878696	753.38198008	784.61865756	16.55162549	-0.02625753	-0.38206708
0.0304	6.42868	1.528e-05	0.0	0.0	0.0	0.00203754	0.0	0.0	2e-08	471.09686063	753.34367541	784.50369855	16.52124726	-0.02673468	-0.3819768
0.0305	6.44733	1.562e-05	0.0	0.0	0.0	0.0020372	0.0	0.0	2e-08	471.50409759	753.30469109	784.38894991	16.4909247	-0.0271992	-0.38188669
0.0306	6.46596	1.597e-05	0.0	0.0	0.0	0.00203685	0.0	0.0	2e-08	471.91049966	753.26504338	784.27441118	16.46065772	-0.02765137	-0.38179674
0.0307	6.48457	1.632e-05	0.0	0.0	0.0	0.0020365	0.0	0.0	2e-08	472.31606869	753.22474812	784.1600819	16.43044625	-0.02809146	-0.38170695
0.0308	6.50317	1.668e-05	0.0	0.0	0.0	0.00203614	0.0	0.0	2e-08	472.7208065	753.18382082	784.0459616	16.4002902	-0.02851971	-0.38161733
0.0309	6.52175	1.705e-05	0.0	0.0	0.0	0.00203577	0.0	0.0	2e-08	473.12471492	753.14227663	783.93204983	16.37018947	-0.0289364	-0.38152787
0.031	6.54032	1.742e-05	0.0	0.0	0.0	0.0020354	0.0	0.0	2e-08	473.52779576	753.10013036	783.81834613	16.34014399	-0.02934174	-0.38143857
0.0311	6.55887	1.78e-05	0.0	0.0	0.0	0.00203502	0.0	0.0	2e-08	473.93005084	753.05739648	783.70485005	16.31015368	-0.02973599	-0.38134944
0.0312	6.5774	1.818e-05	0.0	0.0	0.0	0.00203463	0.0	0.0	2e-08	474.33148197	753.01408915	783.59156114	16.28021843	-0.03011936	-0.38126047
0.0313	6.59591	1.857e-05	0.0	0.0	0.0	0.00203424	0.0	0.0	2e-08	474.73209095	752.97022221	783.47847895	16.250337	-0.03048664	-0.38117166
0.0314	6.6144	1.897e-05	0.0	0.0	0.0	0.00203384	0.0	0.0	2e-08	475.13187954	752.9258219	783.36560299	16.22051083	-0.03084515	-0.38108302
0.0315	6.63288	1.938e-05	0.0	0.0	0.0	0.00203344	0.0	0.0	2e-08	475.53084956	752.88089333	783.25293285	16.19073966	-0.03119433	-0.38099454
0.0316	6.65134	1.979e-05	0.0	0.0	0.0	0.00203302	0.0	0.0	2e-08	475.92900279	752.83544997	783.14046807	16.16102311	-0.031533	-0.38090621
0.0317	6.66979	2.022e-05	0.0	0.0	0.0	0.0020326	0.0	0.0	2e-08	476.32634101	752.78950531	783.02820822	16.13136109	-0.03186133	-0.38081805
0.0318	6.68822	2.064e-05	0.0	0.0	0.0	0.00203217	0.0	0.0	2e-08	476.72286601	752.74307264	782.91615285	16.10175348	-0.03217945	-0.38073005
0.0319	6.70663	2.108e-05	0.0	0.0	0.0	0.00203173	0.0	0.0	2e-08	477.11857954	752.69616506	782.80430153	16.07220021	-0.03248749	-0.38064221
0.032	6.72502	2.152e-05	0.0	0.0	0.0	0.00203129	0.0	0.0	2e-08	477.51348339	752.6487955	782.69265381	16.04270115	-0.03278558	-0.38055453
0.0321	6.74339	2.197e-05	0.0	0.0	0.0	0.00203084	0.0	0.0	2e-08	477.90757929	752.60097675	782.58120926	16.01325622	-0.03307382	-0.38046701
0.0322	6.76175	2.243e-05	0.0	0.0	0.0	0.00203038	0.0	0.0	2e-08	478.30086901	752.55272145	782.46996744	15.98386531	-0.03335232	-0.38037965
0.0323	6.78009	2.29e-05	0.0	0.0	0.0	0.00202991	0.0	0.0	2e-08	478.6933543	752.50404209	782.35892791	15.95452831	-0.03362118	-0.38029245
0.0324	6.79842	2.337e-05	0.0	0.0	0.0	0.00202944	0.0	0.0	2e-08	479.0850369	752.45495109	782.24809025	15.92524513	-0.03388048	-0.3802054
0.0325	6.81672	2.386e-05	0.0	0.0	0.0	0.00202896	0.0	0.0	2e-08	479.47591855	752.40546071	782.13745403	15.89601565	-0.03413028	-0.38011852
0.0326	6.83501	2.435e-05	0.0	0.0	0.0	0.00202846	0.0	0.0	2e-08	479.866001	752.35557208	782.02701885	15.86684165	-0.03438667	-0.38003178
0.0327	6.85328	2.485e-05	0.0	0.0	0.0	0.00202796	0.0	0.0	2e-08	480.255286	752.30529432	781.91678431	15.83771989	-0.03462299	-0.37994521
0.0328	6.87154	2.535e-05	0.0	0.0	0.0	0.00202746	0.0	0.0	3e-08	480.64377524	752.25464576	781.80674995	15.80865162	-0.03485085	-0.3798588
0.0329	6.88978	2.587e-05	0.0	0.0	0.0	0.00202694	0.0	0.0	3e-08	481.03147044	752.20363717	781.69691534	15.77963673	-0.03507037	-0.37977254
0.033	6.908	2.639e-05	0.0	0.0	0.0	0.00202642	0.0	0.0	3e-08	481.41837333	752.15227916	781.58728007	15.75067513	-0.03528165	-0.37968644
0.0331	6.9262	2.693e-05	0.0	0.0	0.0	0.00202588	0.0	0.0	3e-08	481.80448561	752.10058224	781.47784371	15.72176672	-0.0354848	-0.3796005
0.0332	6.94438	2.747e-05	0.0	0.0	0.0	0.00202534	0.0	0.0	3e-08	482.18980898	752.04855674	781.36860586	15.69291139	-0.03567991	-0.37951471
0.0333	6.96255	2.802e-05	0.0	0.0	0.0	0.00202479	0.0	0.0	3e-08	482.57434514	751.99621292	781.25956609	15.66410904	-0.03586706	-0.37942908
0.0334	6.9807	2.858e-05	0.0	0.0	0.0	0.00202423	0.0	0.0	3e-08	482.95809579	751.94356091	781.15072398	15.63535958	-0.03604634	-0.37934361
0.0335	6.99884	2.915e-05	0.0	0.0	0.0	0.00202366	0.0	0.0	3e-08	483.34106261	751.89061075	781.04207913	15.60666289	-0.03621782	-0.37925829
0.0336	7.01695	2.972e-05	0.0	0.0	0.0	0.00202308	0.0	0.0	3e-08	483.72324729	751.83737236	780.93363112	15.57801887	-0.03638157	-0.37917312
0.0337	7.03505	3.031e-05	0.0	0.0	0.0	0.00202249	0.0	0.0	3e-08	484.1046515	751.78385562	780.82537954	15.54942742	-0.03653764	-0.37908811
0.0338	7.05313	3.091e-05	0.0	0.0	0.0	0.0020219	0.0	0.0	3e-08	484.48527693	751.73006703	780.71732399	15.5208908	-0.03670353	-0.37900324
0.0339	7.0712	3.151e-05	0.0	0.0	0.0	0.00202129	0.0	0.0	3e-08	484.8651253	751.67599424	780.60946415	15.49240501	-0.03685058	-0.37891854
0.034	7.08924	3.213e-05	0.0	0.0	0.0	0.00202067	0.0	0.0	3e-08	485.24419824	751.62166286	780.50179956	15.46397162	-0.03699114	-0.37883399
0.0341	7.10727	3.276e-05	0.0	0.0	0.0	0.00202005	0.0	0.0	3e-08	485.62249739	751.56708098	780.3943298	15.43559052	-0.03712533	-0.37874959
0.0342	7.12529	3.339e-05	0.0	0.0	0.0	0.00201941	0.0	0.0	3e-08	486.00002443	751.51225651	780.28705448	15.40726163	-0.03725328	-0.37866534
0.0343	7.14328	3.404e-05	0.0	0.0	0.0	0.00201877	0.0	0.0	3e-08	486.37678099	751.45719723	780.1799732	15.37898484	-0.03737511	-0.37858125
0.0344	7.16126	3.469e-05	0.0	0.0	0.0	0.00201811	0.0	0.0	3e-08	486.75276874	751.40191073	780.07308557	15.35076008	-0.03749094	-0.37849731
0.0345	7.17922	3.536e-05	0.0	0.0	0.0	0.00201744	0.0	0.0	4e-08	487.1279893	751.34640444	779.96639119	15.32258723	-0.03760087	-0.37841352
0.0346	7.19716	3.603e-05	0.0	0.0	0.0	0.00201677	0.0	0.0	4e-08	487.50244433	751.29068565	779.85988966	15.29446622	-0.03770503	-0.37832988
0.0347	7.21508	3.672e-05	0.0	0.0	0.0	0.00201608	0.0	0.0	4e-08	487.87613544	751.23476151	779.7535806	15.26639693	-0.03780352	-0.37824639
0.0348	7.23299	3.742e-05	0.0	0.0	0.0	0.00201538	0.0	0.0	4e-08	488.24906428	751.178639	779.6474636	15.23837928	-0.03789645	-0.37816306
0.0349	7.25088	3.812e-05	0.0	0.0	0.0	0.00201467	0.0	0.0	4e-08	488.62123245	751.12232498	779.54153829	15.21041318	-0.03798391	-0.37807987
0.035	7.26875	3.884e-05	0.0	0.0	0.0	0.00201396	0.0	0.0	4e-08	488.99264159	751.06582616	779.43580428	15.18249853	-0.03806602	-0.37799684
0.0351	7.28661	3.957e-05	0.0	0.0	0.0	0.00201323	0.0	0.0	4e-08	489.36329331	751.00914421	779.33026119	15.15463597	-0.0381483	-0.37791395
0.0352	7.30445	4.031e-05	0.0	0.0	0.0	0.00201248	0.0	0.0	4e-08	489.73318923	750.95228655	779.22490863	15.12682418	-0.03822172	-0.37783122
0.0353	7.32227	4.106e-05	0.0	0.0	0.0	0.00201173	0.0	0.0	4e-08	490.10233094	750.89526078	779.11974623	15.09906358	-0.03829035	-0.37774863
0.0354	7.34007	4.182e-05	0.0	0.0	0.0	0.00201097	0.0	0.0	4e-08	490.47072006	750.83807267	779.01477359	15.07135409	-0.03835429	-0.37766619
0.0355	7.35785	4.26e-05	0.0	0.0	0.0	0.0020102	0.0	0.0	4e-08	490.83835816	750.78072787	778.90999034	15.04369563	-0.03841365	-0.3775839
0.0356	7.37562	4.338e-05	0.0	0.0	0.0	0.00200941	0.0	0.0	4e-08	491.20524685	750.72323187	778.8053961	15.01608809	-0.03846855	-0.37750176
0.0357	7.39337	4.418e-05	0.0	0.0	0.0	0.00200861	0.0	0.0	4e-08	491.57138772	750.66559002	778.70099048	14.98853138	-0.03851908	-0.37741977
0.0358	7.4111	4.499e-05	0.0	0.0	0.0	0.0020078	0.0	0.0	5e-08	491.93678234	750.6078075	778.59677312	14.96102542	-0.03856535	-0.37733793
0.0359	7.42882	4.581e-05	0.0	0.0	0.0	0.00200698	0.0	0.0	5e-08	492.30143229	750.54988939	778.49274364	14.93357012	-0.03860746	-0.37725623
0.036	7.44652	4.664e-05	0.0	0.0	0.0	0.00200615	0.0	0.0	5e-08	492.66533916	750.4918406	778.38890167	14.90616537	-0.0386455	-0.37717468
0.0361	7.4642	4.748e-05	0.0	0.0	0.0	0.0020053	0.0	0.0	5e-08	493.0285045	750.43366592	778.28524682	14.8788111	-0.03867959	-0.37709328
0.0362	7.48186	4.834e-05	0.0	0.0	0.0	0.00200445	0.0	0.0	5e-08	493.39092989	750.37537	778.18177875	14.8515072	-0.0387098	-0.37701202
0.0363	7.4995	4.921e-05	0.0	0.0	0.0	0.00200358	0.0	0.0	5e-08	493.75261687	750.31695874	778.07849706	14.82425301	-0.038733	-0.37693091
0.0364	7.51713	5.009e-05	0.0	0.0	0.0	0.0020027	0.0	0.0	5e-08	494.11356701	750.2584395	777.97540138	14.7970494	-0.03875463	-0.37684995
0.0365	7.53474	5.098e-05	0.0	0.0	0.0	0.0020018	0.0	0.0	5e-08	494.47378186	750.19981406	777.87249135	14.76989585	-0.03877248	-0.37676913
0.0366	7.55233	5.189e-05	0.0	0.0	0.0	0.0020009	0.0	0.0	5e-08	494.83326297	750.14108686	777.7697666	14.74279229	-0.03878662	-0.37668846
0.0367	7.56991	5.281e-05	0.0	0.0	0.0	0.00199998	0.0	0.0	5e-08	495.19201188	750.08226226	777.66722678	14.7157386	-0.03879711	-0.37660793
0.0368	7.58746	5.374e-05	0.0	0.0	0.0	0.00199904	0.0	0.0	5e-08	495.55003013	750.02334453	777.5648715	14.68873471	-0.03880402	-0.37652755
0.0369	7.605	5.468e-05	0.0	0.0	0.0	0.0019981	0.0	0.0	5e-08	495.90731924	749.96433784	777.46270042	14.66178051	-0.03880741	-0.37644731
0.037	7.62252	5.564e-05	0.0	0.0	0.0	0.00199714	0.0	0.0	6e-08	496.26388077	749.90524629	777.36071317	14.63487591	-0.03880733	-0.37636721
0.0371	7.64003	5.661e-05	0.0	0.0	0.0	0.00199617	0.0	0.0	6e-08	496.61971621	749.84607392	777.25890938	14.60802081	-0.03880386	-0.37628726
0.0372	7.65751	5.76e-05	0.0	0.0	0.0	0.00199518	0.0	0.0	6e-08	496.97482711	749.78682465	777.15728869	14.58121513	-0.03879703	-0.37620746
0.0373	7.67498	5.859e-05	0.0	0.0	0.0	0.00199418	0.0	0.0	6e-08	497.32921498	749.72750237	777.05585075	14.55445876	-0.0387869	-0.3761278
0.0374	7.69243	5.96e-05	0.0	0.0	0.0	0.00199317	0.0	0.0	6e-08	497.68288132	749.6681109	776.9545952	14.52775161	-0.03877352	-0.37604828
0.0375	7.70986	6.063e-05	0.0	0.0	0.0	0.00199214	0.0	0.0	6e-08	498.03582765	749.60865396	776.85352168	14.50109359	-0.03875693	-0.3759689
0.0376	7.72728	6.167e-05	0.0	0.0	0.0	0.0019911	0.0	0.0	6e-08	498.38805547	749.54913487	776.75262983	14.47448443	-0.03873798	-0.37588967
0.0377	7.74468	6.272e-05	0.0	0.0	0.0	0.00199005	0.0	0.0	6e-08	498.73956629	749.48955743	776.65191931	14.44792432	-0.03871535	-0.37581058
0.0378	7.76206	6.379e-05	0.0	0.0	0.0	0.00198898	0.0	0.0	6e-08	499.09036159	749.42992527	776.55138975	14.42141304	-0.03868968	-0.37573163
0.0379	7.77942	6.487e-05	0.0	0.0	0.0	0.0019879	0.0	0.0	6e-08	499.44044287	749.37024187	776.4510408	14.39495051	-0.038661	-0.37565282
0.038	7.79676	6.596e-05	0.0	0.0	0.0	0.0019868	0.0	0.0	7e-08	499.78981161	749.31051069	776.35087211	14.36853661	-0.03862934	-0.37557416
0.0381	7.81409	6.707e-05	0.0	0.0	0.0	0.00198569	0.0	0.0	7e-08	500.13846931	749.25073516	776.25088332	14.34217126	-0.03859474	-0.37549563
0.0382	7.8314	6.82e-05	0.0	0.0	0.0	0.00198457	0.0	0.0	7e-08	500.48641744	749.19091863	776.15107409	14.31585436	-0.03855723	-0.37541725
0.0383	7.84869	6.934e-05	0.0	0.0	0.0	0.00198343	0.0	0.0	7e-08	500.83365747	749.13106446	776.05144406	14.28958581	-0.03851684	-0.37533901
0.0384	7.86596	7.049e-05	0.0	0.0	0.0	0.00198227	0.0	0.0	7e-08	501.18019087	749.07117595	775.9519929	14.26336552	-0.03847358	-0.37526091
0.0385	7.88322	7.166e-05	0.0	0.0	0.0	0.0019811	0.0	0.0	7e-08	501.52601912	749.01125636	775.85272023	14.23719339	-0.03842749	-0.37518294
0.0386	7.90046	7.285e-05	0.0	0.0	0.0	0.00197992	0.0	0.0	7e-08	501.87114367	748.95130897	775.75362573	14.21106932	-0.03837858	-0.37510512
0.0387	7.91768	7.404e-05	0.0	0.0	0.0	0.00197872	0.0	0.0	7e-08	502.21556598	748.89133699	775.65470904	14.18499323	-0.03832687	-0.37502744
0.0388	7.93488	7.526e-05	0.0	0.0	0.0	0.0019775	0.0	0.0	8e-08	502.55928752	748.83134031	775.55596984	14.1589656	-0.0382783	-0.3749499
0.0389	7.95206	7.649e-05	0.0	0.0	0.0	0.00197627	0.0	0.0	8e-08	502.90230974	748.77131955	775.45740778	14.13298535	-0.03822302	-0.37487249
0.039	7.96923	7.773e-05	0.0	0.0	0.0	0.00197502	0.0	0.0	8e-08	503.24463409	748.71128091	775.35902251	14.10705281	-0.0381653	-0.37479523
0.0391	7.98638	7.899e-05	0.0	0.0	0.0	0.00197376	0.0	0.0	8e-08	503.586262	748.65122711	775.26081369	14.08116788	-0.03810517	-0.3747181
0.0392	8.00351	8.027e-05	0.0	0.0	0.0	0.00197248	0.0	0.0	8e-08	503.92719492	748.59116082	775.16278098	14.05533048	-0.03804267	-0.37464111
0.0393	8.02062	8.156e-05	0.0	0.0	0.0	0.00197119	0.0	0.0	8e-08	504.26743428	748.53108468	775.06492403	14.02954051	-0.03797784	-0.37456426
0.0394	8.03772	8.287e-05	0.0	0.0	0.0	0.00196988	0.0	0.0	8e-08	504.60698151	748.4710013	774.96724252	14.00379787	-0.03791069	-0.37448755
0.0395	8.0548	8.42e-05	0.0	0.0	0.0	0.00196855	0.0	0.0	8e-08	504.94583804	748.41091324	774.86973609	13.97810248	-0.03784127	-0.37441098
0.0396	8.07185	8.554e-05	0.0	0.0	0.0	0.00196721	0.0	0.0	9e-08	505.28400531	748.35082302	774.77240441	13.95245423	-0.03776959	-0.37433454
0.0397	8.0889	8.69e-05	0.0	0.0	0.0	0.00196585	0.0	0.0	9e-08	505.62148471	748.29073315	774.67524715	13.92685303	-0.03769569	-0.37425824
0.0398	8.10592	8.827e-05	0.0	0.0	0.0	0.00196448	0.0	0.0	9e-08	505.95827769	748.2306461	774.57826397	13.90129879	-0.03761958	-0.37418208
0.0399	8.12293	8.966e-05	0.0	0.0	0.0	0.00196308	0.0	0.0	9e-08	506.29438564	748.17056431	774.48145454	13.87579141	-0.03754129	-0.37410605
0.04	8.13991	9.107e-05	0.0	0.0	0.0	0.00196168	0.0	0.0	9e-08	506.62980998	748.11049004	774.38481851	13.85033126	-0.03746478	-0.37403016
0.0401	8.15688	9.249e-05	0.0	0.0	0.0	0.00196025	0.0	0.0	9e-08	506.96455212	748.05041958	774.28835559	13.8249175	-0.03738361	-0.3739544
0.0402	8.17383	9.393e-05	0.0	0.0	0.0	0.00195881	0.0	0.0	9e-08	507.29861347	747.99035942	774.19206542	13.79955034	-0.03730055	-0.37387879
0.0403	8.19077	9.539e-05	0.0	0.0	0.0	0.00195735	0.0	0.0	1e-07	507.63199542	747.93031157	774.09594767	13.77422971	-0.03721565	-0.3738033
0.0404	8.20768	9.687e-05	0.0	0.0	0.0	0.00195587	0.0	0.0	1e-07	507.96469937	747.87027799	774.00000202	13.7489555	-0.03712895	-0.37372795
0.0405	8.22458	9.836e-05	0.0	0.0	0.0	0.00195438	0.0	0.0	1e-07	508.2967267	747.81026059	773.90422813	13.72372763	-0.03704047	-0.37365274
0.0406	8.24146	9.987e-05	0.0	0.0	0.0	0.00195286	0.0	0.0	1e-07	508.62807882	747.75026124	773.80862567	13.69854601	-0.03695025	-0.37357766
0.0407	8.25832	0.0001014	0.0	0.0	0.0	0.00195134	0.0	0.0	1e-07	508.95875709	747.69028176	773.71319433	13.67341054	-0.03685833	-0.37350271
0.0408	8.27517	0.00010294	0.0	0.0	0.0	0.00194979	0.0	0.0	1e-07	509.28876291	747.63032395	773.61793377	13.64832113	-0.03676474	-0.3734279
0.0409	8.29199	0.00010451	0.0	0.0	0.0	0.00194822	0.0	0.0	1e-07	509.61809765	747.57038954	773.52284366	13.6232777	-0.03666952	-0.37335323
0.041	8.3088	0.00010609	0.0	0.0	0.0	0.00194664	0.0	0.0	1.1e-07	509.94676268	747.51048024	773.42792369	13.59828014	-0.03657269	-0.37327868
0.0411	8.32559	0.00010768	0.0	0.0	0.0	0.00194504	0.0	0.0	1.1e-07	510.27475939	747.45059771	773.33317353	13.57332838	-0.0364743	-0.37320427
0.0412	8.34236	0.0001093	0.0	0.0	0.0	0.00194342	0.0	0.0	1.1e-07	510.60208913	747.39074357	773.23859285	13.54842232	-0.03637436	-0.37313
0.0413	8.35912	0.00011094	0.0	0.0	0.0	0.00194179	0.0	0.0	1.1e-07	510.92875327	747.33091905	773.14418134	13.52356187	-0.03627334	-0.37305585
0.0414	8.37585	0.00011259	0.0	0.0	0.0	0.00194013	0.0	0.0	1.1e-07	511.25475318	747.27112565	773.04993867	13.49874694	-0.03617055	-0.37298184
0.0415	8.39257	0.00011426	0.0	0.0	0.0	0.00193846	0.0	0.0	1.1e-07	511.58009022	747.21136506	772.95586453	13.47397744	-0.03606633	-0.37290796
0.0416	8.40927	0.00011595	0.0	0.0	0.0	0.00193677	0.0	0.0	1.2e-07	511.90476573	747.15163874	772.8619586	13.44925328	-0.03596071	-0.37283422
0.0417	8.42595	0.00011766	0.0	0.0	0.0	0.00193505	0.0	0.0	1.2e-07	512.22878107	747.09194808	772.76822055	13.42457437	-0.03585373	-0.3727606
0.0418	8.44262	0.00011939	0.0	0.0	0.0	0.00193332	0.0	0.0	1.2e-07	512.55213758	747.03229447	772.67465006	13.39994062	-0.0357454	-0.37268712
0.0419	8.45926	0.00012114	0.0	0.0	0.0	0.00193158	0.0	0.0	1.2e-07	512.87483662	746.97267925	772.58124683	13.37535195	-0.03563576	-0.37261377
0.042	8.47589	0.0001229	0.0	0.0	0.0	0.00192981	0.0	0.0	1.2e-07	513.19687952	746.91310372	772.48801054	13.35080825	-0.03552483	-0.37254054
0.0421	8.4925	0.00012469	0.0	0.0	0.0	0.00192802	0.0	0.0	1.2e-07	513.51826763	746.85356917	772.39494086	13.32630944	-0.03541264	-0.37246745
0.0422	8.50909	0.00012649	0.0	0.0	0.0	0.00192622	0.0	0.0	1.3e-07	513.83900227	746.79407683	772.30203749	13.30185543	-0.03529921	-0.37239449
0.0423	8.52566	0.00012831	0.0	0.0	0.0	0.00192439	0.0	0.0	1.3e-07	514.15908479	746.73462793	772.20930011	13.27744614	-0.03518458	-0.37232167
0.0424	8.54222	0.00013016	0.0	0.0	0.0	0.00192255	0.0	0.0	1.3e-07	514.47851651	746.67522364	772.1167284	13.25308147	-0.03506877	-0.37224897
0.0425	8.55875	0.00013202	0.0	0.0	0.0	0.00192068	0.0	0.0	1.3e-07	514.79729876	746.61586531	772.02432207	13.22876115	-0.03495106	-0.3721764
0.0426	8.57527	0.0001339	0.0	0.0	0.0	0.0019188	0.0	0.0	1.3e-07	515.11543285	746.55655488	771.93208078	13.20448539	-0.03483269	-0.37210396
0.0427	8.59177	0.0001358	0.0	0.0	0.0	0.0019169	0.0	0.0	1.4e-07	515.43292012	746.49729284	771.84000424	13.18025398	-0.03471316	-0.37203165
0.0428	8.60825	0.00013772	0.0	0.0	0.0	0.00191497	0.0	0.0	1.4e-07	515.74976187	746.43808033	771.74809212	13.15606682	-0.03459249	-0.37195947
0.0429	8.62472	0.00013966	0.0	0.0	0.0	0.00191303	0.0	0.0	1.4e-07	516.06595943	746.37891848	771.65634414	13.13192383	-0.0344707	-0.37188741
0.043	8.64116	0.00014162	0.0	0.0	0.0	0.00191107	0.0	0.0	1.4e-07	516.3815141	746.31980839	771.56475996	13.10782492	-0.0343478	-0.37181549
0.0431	8.65759	0.0001436	0.0	0.0	0.0	0.00190909	0.0	0.0	1.4e-07	516.69642719	746.26075115	771.47333929	13.08376999	-0.03422382	-0.37174369
0.0432	8.674	0.0001456	0.0	0.0	0.0	0.00190708	0.0	0.0	1.5e-07	517.01070001	746.20174781	771.38208182	13.05975896	-0.03409875	-0.37167203
0.0433	8.69039	0.00014762	0.0	0.0	0.0	0.00190506	0.0	0.0	1.5e-07	517.32433386	746.14279945	771.29098724	13.03579174	-0.03397263	-0.37160049
0.0434	8.70676	0.00014967	0.0	0.0	0.0	0.00190302	0.0	0.0	1.5e-07	517.63733004	746.08390711	771.20005525	13.01186823	-0.03384546	-0.37152908
0.0435	8.72311	0.00015173	0.0	0.0	0.0	0.00190095	0.0	0.0	1.5e-07	517.94968985	746.02507181	771.10928554	12.98798836	-0.03371725	-0.37145779
0.0436	8.73945	0.00015381	0.0	0.0	0.0	0.00189887	0.0	0.0	1.5e-07	518.26141457	745.96629457	771.0186778	12.96415202	-0.03358802	-0.37138664
0.0437	8.75577	0.00015591	0.0	0.0	0.0	0.00189676	0.0	0.0	1.6e-07	518.57250551	745.90757641	770.92823174	12.94035914	-0.03345777	-0.37131561
0.0438	8.77207	0.00015804	0.0	0.0	0.0	0.00189464	0.0	0.0	1.6e-07	518.88296395	745.84891694	770.83794705	12.91660964	-0.03332803	-0.3712447
0.0439	8.78835	0.00016018	0.0	0.0	0.0	0.00189249	0.0	0.0	1.6e-07	519.19279118	745.79031757	770.74782344	12.8929034	-0.03319627	-0.37117393
0.044	8.80461	0.00016235	0.0	0.0	0.0	0.00189032	0.0	0.0	1.6e-07	519.50198847	745.73177955	770.65786059	12.86924034	-0.03306361	-0.37110328
0.0441	8.82085	0.00016453	0.0	0.0	0.0	0.00188814	0.0	0.0	1.6e-07	519.81055711	745.67330374	770.56805822	12.84562038	-0.03293004	-0.37103275
0.0442	8.83708	0.00016674	0.0	0.0	0.0	0.00188593	0.0	0.0	1.7e-07	520.11849838	745.61489101	770.47841601	12.82204342	-0.0327956	-0.37096235
0.0443	8.85329	0.00016897	0.0	0.0	0.0	0.0018837	0.0	0.0	1.7e-07	520.42581355	745.5565422	770.38893367	12.79850939	-0.03266029	-0.37089208
0.0444	8.86948	0.00017122	0.0	0.0	0.0	0.00188144	0.0	0.0	1.7e-07	520.7325039	745.49825814	770.2996109	12.77501818	-0.03252413	-0.37082193
0.0445	8.88565	0.00017349	0.0	0.0	0.0	0.00187917	0.0	0.0	1.7e-07	521.03857068	745.44003966	770.2104474	12.75156972	-0.03238712	-0.37075191
0.0446	8.9018	0.00017578	0.0	0.0	0.0	0.00187688	0.0	0.0	1.8e-07	521.34401518	745.38188756	770.12144288	12.72816391	-0.03224928	-0.37068201
0.0447	8.91793	0.00017809	0.0	0.0	0.0	0.00187456	0.0	0.0	1.8e-07	521.64883865	745.32380265	770.03259704	12.70480066	-0.03211061	-0.37061224
0.0448	8.93405	0.00018042	0.0	0.0	0.0	0.00187223	0.0	0.0	1.8e-07	521.95304236	745.26578573	769.94390958	12.68147989	-0.03197114	-0.37054259
0.0449	8.95014	0.00018278	0.0	0.0	0.0	0.00186987	0.0	0.0	1.8e-07	522.25662757	745.20783757	769.85538021	12.65820151	-0.03183086	-0.37047307
0.045	8.96622	0.00018516	0.0	0.0	0.0	0.00186749	0.0	0.0	1.9e-07	522.55959553	745.14995861	769.76700863	12.63496544	-0.03169052	-0.37040366
0.0451	8.98228	0.00018756	0.0	0.0	0.0	0.00186509	0.0	0.0	1.9e-07	522.86194749	745.09214905	769.67879456	12.61177158	-0.03154891	-0.37033439
0.0452	8.99832	0.00018998	0.0	0.0	0.0	0.00186266	0.0	0.0	1.9e-07	523.16368471	745.03441017	769.5907377	12.58861984	-0.03140657	-0.37026523
0.0453	9.01435	0.00019242	0.0	0.0	0.0	0.00186022	0.0	0.0	1.9e-07	523.46480844	744.97674267	769.50283775	12.56551013	-0.03126351	-0.3701962
0.0454	9.03035	0.00019488	0.0	0.0	0.0	0.00185775	0.0	0.0	2e-07	523.76531993	744.91914724	769.41509443	12.54244238	-0.03111973	-0.3701273
0.0455	9.04634	0.00019737	0.0	0.0	0.0	0.00185526	0.0	0.0	2e-07	524.06522041	744.86162456	769.32750744	12.51941649	-0.03097524	-0.37005851
0.0456	9.06231	0.00019988	0.0	0.0	0.0	0.00185275	0.0	0.0	2e-07	524.36451113	744.80417531	769.2400765	12.49643237	-0.03083007	-0.36998985
0.0457	9.07825	0.00020241	0.0	0.0	0.0	0.00185022	0.0	0.0	2e-07	524.66319334	744.74680013	769.15280131	12.47348994	-0.03068421	-0.36992131
0.0458	9.09419	0.00020496	0.0	0.0	0.0	0.00184766	0.0	0.0	2.1e-07	524.96126827	744.6894997	769.06568159	12.45058911	-0.03053767	-0.36985289
0.0459	9.1101	0.00020753	0.0	0.0	0.0	0.00184509	0.0	0.0	2.1e-07	525.25873714	744.63227466	768.97871704	12.42772979	-0.03039046	-0.3697846
0.046	9.12599	0.00021013	0.0	0.0	0.0	0.00184249	0.0	0.0	2.1e-07	525.55560121	744.57512567	768.89190738	12.4049119	-0.03024259	-0.36971642
0.0461	9.14187	0.00021275	0.0	0.0	0.0	0.00183987	0.0	0.0	2.1e-07	525.85186169	744.51805335	768.80525233	12.38213534	-0.03009407	-0.36964837
0.0462	9.15772	0.00021539	0.0	0.0	0.0	0.00183722	0.0	0.0	2.2e-07	526.14751982	744.46105836	768.71875159	12.35940004	-0.02994518	-0.36958044
0.0463	9.17356	0.00021805	0.0	0.0	0.0	0.00183456	0.0	0.0	2.2e-07	526.44257682	744.40413941	768.63240489	12.33670597	-0.02979672	-0.36951263
0.0464	9.18938	0.00022074	0.0	0.0	0.0	0.00183187	0.0	0.0	2.2e-07	526.73703391	744.34729821	768.54621194	12.31405293	-0.02964679	-0.36944494
0.0465	9.20518	0.00022344	0.0	0.0	0.0	0.00182916	0.0	0.0	2.2e-07	527.03089232	744.29053542	768.46017246	12.29144088	-0.02949631	-0.36937737
0.0466	9.22096	0.00022617	0.0	0.0	0.0	0.00182643	0.0	0.0	2.3e-07	527.32415327	744.23385152	768.37428616	12.26886974	-0.0293453	-0.36930992
0.0467	9.23672	0.00022893	0.0	0.0	0.0	0.00182367	0.0	0.0	2.3e-07	527.61681797	744.17724702	768.28855275	12.24633941	-0.02919376	-0.36924259
0.0468	9.25247	0.0002317	1e-08	0.0	0.0	0.00182089	0.0	0.0	2.3e-07	527.90888764	744.12072239	768.20297197	12.22384983	-0.02904172	-0.36917538
0.0469	9.26819	0.0002345	1e-08	0.0	0.0	0.00181809	0.0	0.0	2.3e-07	528.20036348	744.06427808	768.11754352	12.20140089	-0.02888917	-0.36910829
0.047	9.2839	0.00023732	1e-08	0.0	0.0	0.00181527	0.0	0.0	2.4e-07	528.49124673	744.00791457	768.03226713	12.17899251	-0.02873613	-0.36904132
0.0471	9.29959	0.00024016	1e-08	0.0	0.0	0.00181243	0.0	0.0	2.4e-07	528.78153857	743.9516323	767.94714251	12.1566246	-0.02858262	-0.36897447
0.0472	9.31526	0.00024302	1e-08	0.0	0.0	0.00180956	0.0	0.0	2.4e-07	529.07124022	743.89543169	767.86216939	12.13429709	-0.02842864	-0.36890774
0.0473	9.33091	0.00024591	1e-08	0.0	0.0	0.00180667	0.0	0.0	2.5e-07	529.36035289	743.83931317	767.77734748	12.11200988	-0.02827421	-0.36884113
0.0474	9.34654	0.00024882	1e-08	0.0	0.0	0.00180376	0.0	0.0	2.5e-07	529.64887777	743.78327716	767.69267652	12.08976289	-0.02811933	-0.36877463
0.0475	9.36216	0.00025175	1e-08	0.0	0.0	0.00180082	0.0	0.0	2.5e-07	529.93681606	743.72732407	767.60815622	12.06755593	-0.02796386	-0.36870826
0.0476	9.37775	0.00025471	1e-08	0.0	0.0	0.00179786	0.0	0.0	2.5e-07	530.22416897	743.67145432	767.52378631	12.04538909	-0.02780807	-0.368642
0.0477	9.39333	0.00025769	1e-08	0.0	0.0	0.00179488	0.0	0.0	2.6e-07	530.51093768	743.61566827	767.4395665	12.0232622	-0.02765186	-0.36857586
0.0478	9.40888	0.00026069	1e-08	0.0	0.0	0.00179188	0.0	0.0	2.6e-07	530.7971234	743.5599663	767.35549653	12.00117518	-0.02749524	-0.36850984
0.0479	9.42442	0.00026371	1e-08	0.0	0.0	0.00178885	0.0	0.0	2.6e-07	531.08272731	743.50434878	767.27157612	11.97912794	-0.02733821	-0.36844393
0.048	9.43994	0.00026675	1e-08	0.0	0.0	0.0017858	0.0	0.0	2.7e-07	531.36775061	743.44881608	767.187805	11.95712041	-0.02718078	-0.36837814
0.0481	9.45544	0.00026982	1e-08	0.0	0.0	0.00178273	0.0	0.0	2.7e-07	531.65219449	743.39336854	767.10418289	11.93515248	-0.02702297	-0.36831247
0.0482	9.47093	0.00027291	1e-08	0.0	0.0	0.00177964	0.0	0.0	2.7e-07	531.93606013	743.3380065	767.02070953	11.91322409	-0.02686478	-0.36824692
0.0483	9.48639	0.00027603	1e-08	0.0	0.0	0.00177652	1e-08	0.0	2.8e-07	532.21934872	743.28273031	766.93738463	11.89133513	-0.02670622	-0.36818148
0.0484	9.50183	0.00027916	1e-08	0.0	0.0	0.00177338	1e-08	0.0	2.8e-07	532.50206145	743.2275403	766.85420792	11.86948553	-0.02654729	-0.36811616
0.0485	9.51726	0.00028232	1e-08	0.0	0.0	0.00177022	1e-08	0.0	2.8e-07	532.78419948	743.17243679	766.77117915	11.8476752	-0.02638801	-0.36805096
0.0486	9.53267	0.0002855	1e-08	0.0	0.0	0.00176703	1e-08	0.0	2.9e-07	533.06576401	743.11742009	766.68829803	11.82590406	-0.02622839	-0.36798587
0.0487	9.54805	0.00028871	1e-08	0.0	0.0	0.00176382	1e-08	0.0	2.9e-07	533.34675621	743.06249047	766.60556429	11.80417196	-0.0260687	-0.36792089
0.0488	9.56342	0.00029194	1e-08	0.0	0.0	0.00176059	1e-08	0.0	2.9e-07	533.62717724	743.00764772	766.52297768	11.78247892	-0.0259085	-0.36785604
0.0489	9.57877	0.00029518	1e-08	0.0	0.0	0.00175734	1e-08	0.0	3e-07	533.90702829	742.9528925	766.44053791	11.7608248	-0.02574799	-0.36779129
0.049	9.5941	0.00029846	1e-08	0.0	0.0	0.00175406	1e-08	0.0	3e-07	534.18631053	742.89822506	766.35824473	11.73920952	-0.02558718	-0.36772667
0.0491	9.60941	0.00030175	1e-08	0.0	0.0	0.00175077	1e-08	0.0	3e-07	534.46502513	742.84364565	766.27609787	11.717633	-0.02542607	-0.36766215
0.0492	9.62471	0.00030507	1e-08	0.0	0.0	0.00174744	1e-08	0.0	3.1e-07	534.74317325	742.78915451	766.19409705	11.69609515	-0.02526468	-0.36759776
0.0493	9.63998	0.00030841	1e-08	0.0	0.0	0.0017441	1e-08	0.0	3.1e-07	535.02075607	742.73475188	766.11224202	11.67459588	-0.02510301	-0.36753347
0.0494	9.65524	0.00031177	1e-08	0.0	0.0	0.00174073	1e-08	0.0	3.1e-07	535.29777475	742.68043798	766.03053251	11.65313512	-0.02494107	-0.36746931
0.0495	9.67047	0.00031516	1e-08	0.0	0.0	0.00173735	1e-08	0.0	3.2e-07	535.57423045	742.62621302	765.94896825	11.63171277	-0.02477886	-0.36740525
0.0496	9.68569	0.00031856	1e-08	0.0	0.0	0.00173393	1e-08	0.0	3.2e-07	535.85012434	742.57207721	765.86754898	11.61032875	-0.0246164	-0.36734131
0.0497	9.70089	0.00032199	1e-08	0.0	0.0	0.0017305	1e-08	0.0	3.2e-07	536.12545756	742.51803076	765.78627444	11.58898298	-0.02445369	-0.36727748
0.0498	9.71607	0.00032544	1e-08	0.0	0.0	0.00172705	1e-08	0.0	3.3e-07	536.4002313	742.46407386	765.70514437	11.56767537	-0.02429074	-0.36721377
0.0499	9.73123	0.00032892	1e-08	0.0	0.0	0.00172357	1e-08	0.0	3.3e-07	536.67444669	742.4102067	765.6241585	11.54640583	-0.02412755	-0.36715017
0.05	9.74637	0.00033241	1e-08	0.0	0.0	0.00172007	1e-08	0.0	3.3e-07	536.94810488	742.3564295	765.54331657	11.52517419	-0.02396395	-0.36708668
0.05009	9.76149	0.00033593	1e-08	0.0	0.0	0.00171654	1e-08	0.0	3.4e-07	537.22120703	742.30274242	765.46261833	11.50398052	-0.02380025	-0.36702331
0.05019	9.7766	0.00033947	1e-08	0.0	0.0	0.001713	1e-08	0.0	3.4e-07	537.4937543	742.24914563	765.3820635	11.48282467	-0.02363633	-0.36696004
0.05029	9.79168	0.00034304	1e-08	0.0	0.0	0.00170943	1e-08	0.0	3.4e-07	537.76574783	742.19563928	765.30165184	11.46170655	-0.02347219	-0.36689689
0.05039	9.80674	0.00034662	1e-08	0.0	0.0	0.00170584	1e-08	0.0	3.5e-07	538.03718877	742.14222353	765.22138308	11.44062608	-0.02330783	-0.36683386
0.05049	9.82179	0.00035023	1e-08	0.0	0.0	0.00170223	1e-08	0.0	3.5e-07	538.30807826	742.08889852	765.14125697	11.41958317	-0.02314325	-0.36677093
0.05059	9.83682	0.00035386	1e-08	0.0	0.0	0.0016986	1e-08	0.0	3.5e-07	538.57841746	742.03566441	765.06127324	11.39857774	-0.02297848	-0.36670812
0.05069	9.85182	0.00035751	1e-08	0.0	0.0	0.00169494	1e-08	0.0	3.6e-07	538.8482075	741.98252132	764.98143165	11.3776097	-0.0228135	-0.36664542
0.05079	9.86681	0.00036118	1e-08	0.0	0.0	0.00169126	1e-08	0.0	3.6e-07	539.11744953	741.9294694	764.90173193	11.35667897	-0.02264833	-0.36658283
0.05089	9.88178	0.00036488	1e-08	0.0	0.0	0.00168757	1e-08	0.0	3.7e-07	539.38614468	741.87650876	764.82217383	11.33578546	-0.02248296	-0.36652035
0.05099	9.89673	0.00036859	2e-08	0.0	0.0	0.00168384	1e-08	0.0	3.7e-07	539.6542941	741.82363953	764.74275709	11.3149291	-0.0223174	-0.36645798
0.05109	9.91166	0.00037233	2e-08	0.0	0.0	0.0016801	1e-08	0.0	3.7e-07	539.92189892	741.77086183	764.66348146	11.29410978	-0.02215166	-0.36639572
0.05119	9.92657	0.00037609	2e-08	0.0	0.0	0.00167634	1e-08	0.0	3.8e-07	540.18896027	741.71817572	764.58434669	11.27332739	-0.02198577	-0.36633357
0.05129	9.94147	0.00037987	2e-08	0.0	0.0	0.00167255	1e-08	0.0	3.8e-07	540.45547927	741.66558119	764.50535252	11.25258191	-0.02181968	-0.36627154
0.05139	9.95634	0.00038368	2e-08	0.0	0.0	0.00166874	1e-08	0.0	3.8e-07	540.72145707	741.61307844	764.4264987	11.23187323	-0.02165342	-0.36620961
0.05149	9.97119	0.0003875	2e-08	0.0	0.0	0.00166492	1e-08	0.0	3.9e-07	540.98689479	741.56066755	764.34778498	11.21120126	-0.02148699	-0.3661478
0.05159	9.98603	0.00039134	2e-08	0.0	0.0	0.00166107	1e-08	0.0	3.9e-07	541.25179357	741.5083486	764.26921111	11.19056592	-0.02132039	-0.36608609
0.05169	10.00084	0.00039521	2e-08	0.0	0.0	0.0016572	1e-08	0.0	4e-07	541.51615453	741.45612166	764.19077683	11.16996712	-0.02115363	-0.36602449
0.05179	10.01564	0.0003991	2e-08	0.0	0.0	0.0016533	1e-08	0.0	4e-07	541.77997879	741.40398682	764.11248189	11.14940479	-0.02098671	-0.36596301
0.05189	10.03042	0.00040301	2e-08	0.0	0.0	0.00164939	1e-08	0.0	4e-07	542.04326748	741.35194412	764.03432605	11.12887882	-0.02081963	-0.36590163
0.05199	10.04517	0.00040694	2e-08	0.0	0.0	0.00164546	2e-08	0.0	4.1e-07	542.30602173	741.29999364	763.95630906	11.10838915	-0.0206524	-0.36584036
0.05209	10.05991	0.00041089	2e-08	0.0	0.0	0.0016415	2e-08	0.0	4.1e-07	542.56824264	741.24813543	763.87843066	11.08793568	-0.02048501	-0.3657792
0.05219	10.07463	0.00041486	2e-08	0.0	0.0	0.00163752	2e-08	0.0	4.2e-07	542.82993135	741.19636953	763.80069062	11.06751833	-0.02031747	-0.36571815
0.05229	10.08933	0.00041885	2e-08	0.0	0.0	0.00163353	2e-08	0.0	4.2e-07	543.09108896	741.144696	763.72308867	11.04713702	-0.02014977	-0.3656572
0.05239	10.10401	0.00042286	2e-08	0.0	0.0	0.00162951	2e-08	0.0	4.2e-07	543.3517166	741.09311488	763.64562459	11.02679166	-0.01998193	-0.36559637
0.05249	10.11867	0.00042689	2e-08	0.0	0.0	0.00162547	2e-08	0.0	4.3e-07	543.61181536	741.04162579	763.56829811	11.00648215	-0.01981427	-0.36553564
0.05259	10.13331	0.00043094	2e-08	0.0	0.0	0.00162142	2e-08	0.0	4.3e-07	543.87138637	740.99022895	763.491109	10.98620843	-0.01964624	-0.36547502
0.05269	10.14794	0.00043502	2e-08	0.0	0.0	0.00161734	2e-08	0.0	4.4e-07	544.13043073	740.93892441	763.41405701	10.96597041	-0.01947808	-0.36541451
0.05279	10.16254	0.00043911	2e-08	0.0	0.0	0.00161324	2e-08	0.0	4.4e-07	544.38894955	740.88771219	763.3371419	10.94576801	-0.0193098	-0.36535411
0.05289	10.17712	0.00044322	2e-08	0.0	0.0	0.00160912	2e-08	0.0	4.4e-07	544.64694395	740.83659226	763.26036342	10.92560113	-0.01914139	-0.36529381
0.05299	10.19169	0.00044736	2e-08	0.0	0.0	0.00160498	2e-08	0.0	4.5e-07	544.90441503	740.78556461	763.18372132	10.9054697	-0.01897287	-0.36523362
0.05309	10.20623	0.00045151	2e-08	0.0	0.0	0.00160083	2e-08	0.0	4.5e-07	545.16136389	740.73462922	763.10721538	10.88537363	-0.01880422	-0.36517354
0.05319	10.22075	0.00045568	3e-08	0.0	0.0	0.00159665	2e-08	0.0	4.6e-07	545.41779164	740.68378606	763.03084534	10.86531284	-0.01863545	-0.36511357
0.05329	10.23526	0.00045987	3e-08	0.0	0.0	0.00159245	2e-08	0.0	4.6e-07	545.67369938	740.63303508	762.95461096	10.84528724	-0.01846657	-0.3650537
0.05339	10.24975	0.00046408	3e-08	0.0	0.0	0.00158824	2e-08	0.0	4.6e-07	545.92908821	740.58237626	762.878512	10.82529674	-0.01829758	-0.36499393
0.05349	10.26421	0.00046831	3e-08	0.0	0.0	0.001584	2e-08	0.0	4.7e-07	546.18395922	740.53180953	762.80254823	10.80534127	-0.01812847	-0.36493428
0.05359	10.27866	0.00047256	3e-08	0.0	0.0	0.00157975	2e-08	0.0	4.7e-07	546.43831352	740.48133485	762.7267194	10.78542074	-0.01795925	-0.36487473
0.05369	10.29309	0.00047683	3e-08	0.0	0.0	0.00157547	2e-08	0.0	4.8e-07	546.69215219	740.43095206	762.65102527	10.76553503	-0.01779007	-0.36481528
0.05379	10.30749	0.00048111	3e-08	0.0	0.0	0.00157118	2e-08	0.0	4.8e-07	546.94547631	740.38066097	762.57546562	10.74568412	-0.01762069	-0.36475594
0.05389	10.32188	0.00048542	3e-08	0.0	0.0	0.00156687	2e-08	0.0	4.9e-07	547.198287	740.33046163	762.50004018	10.72586789	-0.0174512	-0.36469671
0.05399	10.33625	0.00048974	3e-08	0.0	0.0	0.00156254	3e-08	0.0	4.9e-07	547.45058533	740.28035394	762.42474874	10.70608626	-0.01728161	-0.36463758
0.05409	10.3506	0.00049408	3e-08	0.0	0.0	0.0015582	3e-08	0.0	4.9e-07	547.7023724	740.23033781	762.34959106	10.68633915	-0.01711193	-0.36457856
0.05419	10.36493	0.00049844	3e-08	0.0	0.0	0.00155383	3e-08	0.0	5e-07	547.9536493	740.18041312	762.27456689	10.66662648	-0.01694216	-0.36451964
0.05429	10.37924	0.00050282	3e-08	0.0	0.0	0.00154945	3e-08	0.0	5e-07	548.2044171	740.13057975	762.19967601	10.64694815	-0.01677228	-0.36446083
0.05439	10.39353	0.00050722	3e-08	0.0	0.0	0.00154504	3e-08	0.0	5.1e-07	548.4546769	740.08083759	762.12491817	10.62730409	-0.01660232	-0.36440212
0.05449	10.4078	0.00051163	3e-08	0.0	0.0	0.00154062	3e-08	0.0	5.1e-07	548.70442977	740.0311865	762.05029315	10.60769421	-0.01643227	-0.36434351
0.05459	10.42205	0.00051606	3e-08	0.0	0.0	0.00153619	3e-08	0.0	5.2e-07	548.9536768	739.98162635	761.97580071	10.58811842	-0.01626212	-0.36428501
0.05469	10.43628	0.00052051	4e-08	0.0	0.0	0.00153173	3e-08	0.0	5.2e-07	549.20241906	739.93215698	761.90144062	10.56857665	-0.01609188	-0.36422661
0.05479	10.45049	0.00052498	4e-08	0.0	0.0	0.00152726	3e-08	0.0	5.3e-07	549.45065763	739.88277825	761.82721264	10.54906881	-0.01592156	-0.36416832
0.05489	10.46468	0.00052946	4e-08	0.0	0.0	0.00152277	3e-08	0.0	5.3e-07	549.69839359	739.83348999	761.75311654	10.52959479	-0.0157511	-0.36411013
0.05499	10.47885	0.00053396	4e-08	0.0	0.0	0.00151827	3e-08	0.0	5.3e-07	549.94562799	739.78429213	761.67915209	10.51015453	-0.01558056	-0.36405204
0.05509	10.49301	0.00053848	4e-08	0.0	0.0	0.00151374	3e-08	0.0	5.4e-07	550.19236192	739.73518444	761.60531907	10.49074796	-0.01540995	-0.36399406
0.05519	10.50714	0.00054301	4e-08	0.0	0.0	0.0015092	3e-08	0.0	5.4e-07	550.43859644	739.68616674	761.53161723	10.47137498	-0.01523924	-0.36393618
0.05529	10.52125	0.00054756	4e-08	0.0	0.0	0.00150465	4e-08	1e-08	5.5e-07	550.68433263	739.63723884	761.45804636	10.45203551	-0.01506845	-0.3638784
0.05539	10.53534	0.00055212	4e-08	0.0	0.0	0.00150007	4e-08	1e-08	5.5e-07	550.92957156	739.58840054	761.38460622	10.43272946	-0.01489756	-0.36382073
0.05549	10.54942	0.00055671	4e-08	0.0	0.0	0.00149549	4e-08	1e-08	5.6e-07	551.17431427	739.53965166	761.31129658	10.41345675	-0.01472658	-0.36376316
0.05559	10.56347	0.0005613	4e-08	0.0	0.0	0.00149088	4e-08	1e-08	5.6e-07	551.41856185	739.49099199	761.23811721	10.39421729	-0.01455551	-0.36370569
0.05569	10.5775	0.00056592	4e-08	0.0	0.0	0.00148626	4e-08	1e-08	5.7e-07	551.66231535	739.4424213	761.1650679	10.37501101	-0.01438435	-0.36364832
0.05579	10.59152	0.00057055	4e-08	0.0	0.0	0.00148163	4e-08	1e-08	5.7e-07	551.90557584	739.39393939	761.0921484	10.35583781	-0.0142131	-0.36359105
0.05589	10.60551	0.00057519	5e-08	0.0	0.0	0.00147698	4e-08	1e-08	5.8e-07	552.14834436	739.34554602	761.0193585	10.33669762	-0.01404175	-0.36353389
0.05599	10.61948	0.00057985	5e-08	0.0	0.0	0.00147231	4e-08	1e-08	5.8e-07	552.39062198	739.29724097	760.94669797	10.31759035	-0.01387031	-0.36347683
0.05609	10.63344	0.00058452	5e-08	0.0	0.0	0.00146763	4e-08	1e-08	5.9e-07	552.63240976	739.24902399	760.87416658	10.29851591	-0.01369877	-0.36341986
0.05619	10.64737	0.00058921	5e-08	0.0	0.0	0.00146293	4e-08	1e-08	5.9e-07	552.87370872	739.20089492	760.80176411	10.27947419	-0.01352704	-0.36336301
0.05629	10.66128	0.00059392	5e-08	0.0	0.0	0.00145822	5e-08	1e-08	5.9e-07	553.11451993	739.15285355	760.72949034	10.26046516	-0.01335528	-0.36330625
0.05639	10.67518	0.00059863	5e-08	0.0	0.0	0.0014535	5e-08	1e-08	6e-07	553.35484443	739.10489955	760.65734504	10.24148871	-0.01318341	-0.36324959
0.05649	10.68905	0.00060336	5e-08	0.0	0.0	0.00144876	5e-08	1e-08	6e-07	553.59468328	739.05703266	760.58532799	10.22254476	-0.01301144	-0.36319303
0.05659	10.70291	0.00060811	5e-08	0.0	0.0	0.00144401	5e-08	1e-08	6.1e-07	553.83403753	739.00925263	760.51343896	10.20363323	-0.01283936	-0.36313658
0.05669	10.71674	0.00061287	5e-08	0.0	0.0	0.00143924	5e-08	1e-08	6.1e-07	554.0729082	738.96155917	760.44167774	10.18475402	-0.01266718	-0.36308022
0.05679	10.73055	0.00061764	5e-08	0.0	0.0	0.00143446	5e-08	1e-08	6.2e-07	554.31129635	738.91395202	760.3700441	10.16590706	-0.01249488	-0.36302396
0.05689	10.74435	0.00062243	6e-08	0.0	0.0	0.00142967	5e-08	1e-08	6.2e-07	554.54920301	738.86643089	760.29853783	10.14709227	-0.01232246	-0.36296781
0.05699	10.75812	0.00062723	6e-08	0.0	0.0	0.00142486	5e-08	1e-08	6.3e-07	554.78662923	738.81899548	760.2271587	10.12830955	-0.01214993	-0.36291175
0.05709	10.77188	0.00063204	6e-08	0.0	0.0	0.00142004	5e-08	1e-08	6.3e-07	555.02357603	738.77164552	760.1559065	10.10955883	-0.01197728	-0.3628558
0.05719	10.78561	0.00063687	6e-08	0.0	0.0	0.00141521	6e-08	1e-08	6.4e-07	555.26004446	738.72438069	760.08478099	10.09084002	-0.01180451	-0.36279994
0.05729	10.79932	0.0006417	6e-08	0.0	0.0	0.00141036	6e-08	1e-08	6.4e-07	555.49603554	738.67720068	760.01378198	10.07215303	-0.01163162	-0.36274418
0.05739	10.81302	0.00064655	6e-08	0.0	0.0	0.00140551	6e-08	1e-08	6.5e-07	555.7315503	738.6301052	759.94290923	10.05349778	-0.01145863	-0.36268852
0.05749	10.82669	0.00065141	6e-08	0.0	0.0	0.00140064	6e-08	1e-08	6.5e-07	555.96658976	738.58309399	759.87216254	10.03487419	-0.01128549	-0.36263296
0.05759	10.84034	0.00065629	6e-08	0.0	0.0	0.00139576	6e-08	1e-08	6.6e-07	556.20115495	738.53616668	759.80154168	10.01628218	-0.01111222	-0.3625775
0.05769	10.85398	0.00066117	7e-08	0.0	0.0	0.00139086	6e-08	1e-08	6.6e-07	556.43524689	738.48932293	759.73104643	9.99772166	-0.01093881	-0.36252214
0.05779	10.86759	0.00066607	7e-08	0.0	0.0	0.00138596	6e-08	1e-08	6.7e-07	556.66886662	738.44256243	759.66067659	9.97919254	-0.01076527	-0.36246688
0.05789	10.88118	0.00067098	7e-08	0.0	0.0	0.00138104	7e-08	1e-08	6.7e-07	556.90201514	738.39588483	759.59043194	9.96069475	-0.01059159	-0.36241171
0.05799	10.89475	0.0006759	7e-08	0.0	0.0	0.00137612	7e-08	1e-08	6.8e-07	557.13469348	738.3492898	759.52031226	9.9422282	-0.01041776	-0.36235664
0.05809	10.90831	0.00068083	7e-08	0.0	0.0	0.00137118	7e-08	1e-08	6.8e-07	557.36690265	738.30277698	759.45031734	9.9237928	-0.01024378	-0.36230168
0.05819	10.92184	0.00068577	7e-08	0.0	0.0	0.00136623	7e-08	1e-08	6.9e-07	557.59864366	738.25634602	759.38044697	9.90538848	-0.01006965	-0.3622468
0.05829	10.93535	0.00069072	7e-08	0.0	0.0	0.00136127	7e-08	1e-08	6.9e-07	557.82991753	738.20999656	759.31070093	9.88701514	-0.00989536	-0.36219203
0.05839	10.94884	0.00069568	7e-08	0.0	0.0	0.0013563	7e-08	1e-08	7e-07	558.06072526	738.16372825	759.24107901	9.8686727	-0.00972091	-0.36213736
0.05849	10.96231	0.00070065	8e-08	0.0	0.0	0.00135132	7e-08	1e-08	7e-07	558.29106787	738.11754071	759.171581	9.85036108	-0.0095463	-0.36208278
0.05859	10.97577	0.00070563	8e-08	0.0	0.0	0.00134634	8e-08	1e-08	7.1e-07	558.52094635	738.07143357	759.10220668	9.8320802	-0.00937152	-0.36202829
0.05869	10.9892	0.00071062	8e-08	0.0	0.0	0.00134134	8e-08	1e-08	7.1e-07	558.75036171	738.02540648	759.03295585	9.81382998	-0.00919669	-0.36197391
0.05879	11.00261	0.00071562	8e-08	0.0	0.0	0.00133633	8e-08	1e-08	7.2e-07	558.97931493	737.97945905	758.9638283	9.79561032	-0.00902161	-0.36191962
0.05889	11.016	0.00072062	8e-08	0.0	0.0	0.00133131	8e-08	1e-08	7.2e-07	559.20780704	737.93359088	758.89482382	9.77742114	-0.00884634	-0.36186543
0.05899	11.02937	0.00072564	8e-08	0.0	0.0	0.00132629	8e-08	1e-08	7.3e-07	559.43583901	737.88780159	758.82594219	9.75926237	-0.0086709	-0.36181134
0.05909	11.04271	0.00073066	8e-08	0.0	0.0	0.00132126	8e-08	1e-08	7.3e-07	559.66341185	737.84209078	758.75718322	9.74113391	-0.00849527	-0.36175734
0.05919	11.05604	0.0007357	9e-08	0.0	0.0	0.00131622	9e-08	1e-08	7.4e-07	559.89052654	737.79645805	758.68854668	9.72303568	-0.00831945	-0.36170344
0.05929	11.06935	0.00074074	9e-08	0.0	0.0	0.00131117	9e-08	1e-08	7.4e-07	560.11718408	737.75090299	758.62003238	9.70496761	-0.00814345	-0.36164963
0.05939	11.08264	0.00074579	9e-08	0.0	0.0	0.00130611	9e-08	1e-08	7.5e-07	560.34338545	737.7054252	758.55164011	9.6869296	-0.00796724	-0.36159592
0.05949	11.09591	0.00075084	9e-08	0.0	0.0	0.00130104	9e-08	1e-08	7.5e-07	560.56913164	737.66002427	758.48336966	9.66892157	-0.00779084	-0.3615423
0.05959	11.10915	0.0007559	9e-08	0.0	0.0	0.00129597	9e-08	1e-08	7.6e-07	560.79442363	737.61469977	758.41522082	9.65094344	-0.00761422	-0.36148879
0.05969	11.12238	0.00076097	9e-08	0.0	0.0	0.00129089	1e-07	1e-08	7.6e-07	561.0192624	737.56945129	758.34719339	9.63299512	-0.0074374	-0.36143536
0.05979	11.13559	0.00076605	1e-07	0.0	0.0	0.00128581	1e-07	1e-08	7.7e-07	561.24364892	737.52427839	758.27928717	9.61507654	-0.00726036	-0.36138203
0.05989	11.14877	0.00077113	1e-07	0.0	0.0	0.00128071	1e-07	1e-08	7.7e-07	561.46758418	737.47918068	758.21150195	9.5971876	-0.00708318	-0.3613288
0.05999	11.16194	0.00077622	1e-07	0.0	0.0	0.00127562	1e-07	2e-08	7.8e-07	561.69106913	737.4341578	758.14383753	9.57932822	-0.00690572	-0.36127566
0.06009	11.17508	0.00078132	1e-07	0.0	0.0	0.00127051	1e-07	2e-08	7.8e-07	561.91410475	737.38920924	758.0762937	9.56149832	-0.00672804	-0.36122262
0.06019	11.18821	0.00078642	1e-07	0.0	0.0	0.0012654	1.1e-07	2e-08	7.9e-07	562.13669201	737.34433458	758.00887026	9.54369782	-0.00655012	-0.36116967
0.06029	11.20131	0.00079153	1.1e-07	0.0	0.0	0.00126028	1.1e-07	2e-08	7.9e-07	562.35883188	737.29953337	757.94156702	9.52592663	-0.00637196	-0.36111681
0.06039	11.21439	0.00079664	1.1e-07	0.0	0.0	0.00125516	1.1e-07	2e-08	8e-07	562.58052532	737.25480517	757.87438376	9.50818467	-0.00619357	-0.36106405
0.06049	11.22745	0.00080176	1.1e-07	0.0	0.0	0.00125003	1.1e-07	2e-08	8e-07	562.80177329	737.21014953	757.80732029	9.49047185	-0.00601492	-0.36101138
0.06059	11.24049	0.00080688	1.1e-07	0.0	0.0	0.0012449	1.2e-07	2e-08	8.1e-07	563.02257674	737.165566	757.7403764	9.4727881	-0.00583603	-0.36095881
0.06069	11.25352	0.00081201	1.1e-07	0.0	0.0	0.00123976	1.2e-07	2e-08	8.1e-07	563.24293663	737.12105414	757.67355191	9.45513332	-0.00565687	-0.36090633
0.06079	11.26651	0.00081714	1.1e-07	0.0	0.0	0.00123462	1.2e-07	2e-08	8.2e-07	563.46285393	737.07661348	757.6068466	9.43750744	-0.00547746	-0.36085395
0.06089	11.27949	0.00082227	1.2e-07	0.0	0.0	0.00122948	1.2e-07	2e-08	8.2e-07	563.68232956	737.03224358	757.54026028	9.41991036	-0.00529777	-0.36080165
0.06099	11.29245	0.00082741	1.2e-07	0.0	0.0	0.00122433	1.3e-07	2e-08	8.3e-07	563.90136449	736.98794396	757.47379275	9.40234201	-0.00511781	-0.36074946
0.06109	11.30539	0.00083256	1.2e-07	0.0	0.0	0.00121918	1.3e-07	2e-08	8.3e-07	564.11995966	736.94371416	757.40744381	9.38480231	-0.00493757	-0.36069735
0.06119	11.31831	0.0008377	1.2e-07	0.0	0.0	0.00121402	1.3e-07	2e-08	8.4e-07	564.338116	736.89955388	757.34121327	9.36729115	-0.00475712	-0.36064534
0.06129	11.3312	0.00084285	1.3e-07	0.0	0.0	0.00120886	1.3e-07	2e-08	8.4e-07	564.55583446	736.85546257	757.27510093	9.34980847	-0.00457633	-0.36059342
0.06139	11.34408	0.000848	1.3e-07	0.0	0.0	0.0012037	1.4e-07	2e-08	8.5e-07	564.77311597	736.81143974	757.20910659	9.33235419	-0.00439524	-0.36054159
0.06149	11.35693	0.00085316	1.3e-07	0.0	0.0	0.00119853	1.4e-07	2e-08	8.5e-07	564.98996148	736.76748494	757.14323006	9.31492821	-0.00421386	-0.36048986
0.06159	11.36977	0.00085832	1.3e-07	0.0	0.0	0.00119336	1.4e-07	2e-08	8.6e-07	565.2063719	736.7235977	757.07747115	9.29753046	-0.00403216	-0.36043821
0.06169	11.38258	0.00086348	1.3e-07	0.0	0.0	0.00118819	1.4e-07	2e-08	8.6e-07	565.42234818	736.67977755	757.01182965	9.28016085	-0.00385016	-0.36038666
0.06179	11.39537	0.00086864	1.4e-07	0.0	0.0	0.00118302	1.5e-07	2e-08	8.7e-07	565.63789123	736.63602402	756.94630537	9.26281929	-0.00366784	-0.3603352
0.06189	11.40814	0.0008738	1.4e-07	0.0	0.0	0.00117785	1.5e-07	2e-08	8.7e-07	565.85300199	736.59233664	756.88089813	9.24550571	-0.0034852	-0.36028384
0.06199	11.42089	0.00087896	1.4e-07	0.0	0.0	0.00117267	1.5e-07	2e-08	8.8e-07	566.06768136	736.54871496	756.81560772	9.22822002	-0.00330223	-0.36023256
0.06209	11.43362	0.00088413	1.4e-07	0.0	0.0	0.0011675	1.6e-07	2e-08	8.9e-07	566.28193028	736.50515848	756.75043396	9.21096213	-0.00311892	-0.36018138
0.06219	11.44633	0.00088929	1.5e-07	0.0	0.0	0.00116232	1.6e-07	2e-08	8.9e-07	566.49574965	736.46166675	756.68537665	9.19373197	-0.00293527	-0.36013029
0.06229	11.45902	0.00089446	1.5e-07	0.0	0.0	0.00115714	1.6e-07	2e-08	9e-07	566.70914038	736.41823928	756.6204356	9.17652944	-0.00275128	-0.36007929
0.06239	11.47168	0.00089963	1.5e-07	0.0	0.0	0.00115196	1.7e-07	2e-08	9e-07	566.92210339	736.37487568	756.55561062	9.15935446	-0.00256703	-0.36002838
0.06249	11.48433	0.0009048	1.5e-07	0.0	0.0	0.00114679	1.7e-07	2e-08	9.1e-07	567.13463958	736.33157551	756.49090153	9.14220695	-0.00238236	-0.35997756
0.06259	11.49695	0.00090996	1.6e-07	0.0	0.0	0.00114161	1.7e-07	3e-08	9.1e-07	567.34674986	736.28833824	756.42630813	9.12508683	-0.00219732	-0.35992684
0.06269	11.50956	0.00091513	1.6e-07	0.0	0.0	0.00113643	1.8e-07	3e-08	9.2e-07	567.55843512	736.24516342	756.36183023	9.10799402	-0.00201191	-0.3598762
0.06279	11.52214	0.0009203	1.6e-07	0.0	0.0	0.00113125	1.8e-07	3e-08	9.2e-07	567.76969627	736.20205056	756.29746764	9.09092843	-0.00182614	-0.35982565
0.06289	11.5347	0.00092546	1.6e-07	0.0	0.0	0.00112607	1.8e-07	3e-08	9.3e-07	567.9805342	736.15899922	756.23322018	9.07388997	-0.00163998	-0.3597752
0.06299	11.54724	0.00093063	1.7e-07	0.0	0.0	0.0011209	1.9e-07	3e-08	9.3e-07	568.1909498	736.11600891	756.16908765	9.05687856	-0.00145344	-0.35972483
0.06309	11.55976	0.00093579	1.7e-07	0.0	0.0	0.00111572	1.9e-07	3e-08	9.4e-07	568.40094396	736.07307919	756.10506988	9.03989413	-0.0012665	-0.35967456
0.06319	11.57226	0.00094095	1.7e-07	0.0	0.0	0.00111055	1.9e-07	3e-08	9.4e-07	568.61051757	736.03020959	756.04116667	9.02293657	-0.00107917	-0.35962437
0.06329	11.58473	0.00094611	1.7e-07	0.0	0.0	0.00110538	2e-07	3e-08	9.5e-07	568.8196715	735.98739964	755.97737783	9.00600582	-0.00089143	-0.35957428
0.06339	11.59719	0.00095127	1.8e-07	0.0	0.0	0.00110021	2e-07	3e-08	9.5e-07	569.02840665	735.94464889	755.91370319	8.98910179	-0.00070328	-0.35952427
0.06349	11.60962	0.00095642	1.8e-07	0.0	0.0	0.00109504	2e-07	3e-08	9.6e-07	569.23672389	735.90195689	755.85014256	8.97222439	-0.00051471	-0.35947436
0.06359	11.62204	0.00096158	1.8e-07	0.0	0.0	0.00108987	2.1e-07	3e-08	9.6e-07	569.44462408	735.85932317	755.78669575	8.95537352	-0.00032585	-0.35942453
0.06369	11.63443	0.00096673	1.8e-07	0.0	0.0	0.00108471	2.1e-07	3e-08	9.7e-07	569.65210812	735.81674737	755.72336258	8.93854913	-0.00013647	-0.35937479
0.06379	11.6468	0.00097188	1.9e-07	0.0	0.0	0.00107955	2.1e-07	3e-08	9.7e-07	569.85917685	735.77422898	755.66014287	8.92175113	5.333e-05	-0.35932515
0.06389	11.65915	0.00097702	1.9e-07	0.0	0.0	0.00107439	2.2e-07	3e-08	9.8e-07	570.06583115	735.73176755	755.59703643	8.90497942	0.00024357	-0.35927559
0.06399	11.67148	0.00098216	1.9e-07	0.0	0.0	0.00106924	2.2e-07	3e-08	9.8e-07	570.27207188	735.68936264	755.53404308	8.88823393	0.00043426	-0.35922612
0.06409	11.68378	0.0009873	2e-07	0.0	0.0	0.00106409	2.3e-07	3e-08	9.9e-07	570.47789989	735.64701381	755.47116264	8.87151456	0.00062539	-0.35917673
0.06419	11.69607	0.00099243	2e-07	0.0	0.0	0.00105894	2.3e-07	3e-08	9.9e-07	570.68331605	735.60472062	755.40839493	8.85482125	0.00081697	-0.35912744
0.06429	11.70833	0.00099756	2e-07	0.0	0.0	0.0010538	2.3e-07	4e-08	1e-06	570.8883212	735.56248264	755.34573976	8.8381539	0.00100902	-0.35907824
0.06439	11.72057	0.00100268	2.1e-07	0.0	0.0	0.00104866	2.4e-07	4e-08	1e-06	571.0929162	735.52029944	755.28319697	8.82151242	0.00120153	-0.35902912
0.06449	11.7328	0.0010078	2.1e-07	0.0	0.0	0.00104353	2.4e-07	4e-08	1.01e-06	571.29710188	735.47817059	755.22076636	8.80489675	0.00139451	-0.35898009
0.06459	11.745	0.00101292	2.1e-07	0.0	0.0	0.0010384	2.5e-07	4e-08	1.01e-06	571.5008791	735.43609566	755.15844775	8.78830678	0.00158797	-0.35893115
0.06469	11.75717	0.00101803	2.1e-07	0.0	0.0	0.00103328	2.5e-07	4e-08	1.02e-06	571.7042487	735.39407423	755.09624098	8.77174245	0.00178192	-0.3588823
0.06479	11.76933	0.00102313	2.2e-07	0.0	0.0	0.00102816	2.6e-07	4e-08	1.02e-06	571.9072115	735.35210589	755.03414586	8.75520366	0.00197636	-0.35883353
0.06489	11.78147	0.00102823	2.2e-07	0.0	0.0	0.00102305	2.6e-07	4e-08	1.03e-06	572.10976834	735.31019026	754.97216221	8.73869027	0.00217111	-0.35878486
0.06499	11.79358	0.00103333	2.2e-07	0.0	0.0	0.00101794	2.7e-07	4e-08	1.03e-06	572.31192007	735.26832692	754.91028987	8.72220231	0.00236649	-0.35873627
0.06509	11.80567	0.00103842	2.3e-07	0.0	0.0	0.00101284	2.7e-07	4e-08	1.04e-06	572.5136675	735.22651546	754.84852864	8.70573963	0.00256237	-0.35868776
0.06519	11.81774	0.0010435	2.3e-07	0.0	0.0	0.00100774	2.7e-07	4e-08	1.05e-06	572.71501145	735.18475549	754.78687836	8.68930215	0.00275876	-0.35863935
0.06529	11.82979	0.00104857	2.3e-07	0.0	0.0	0.00100265	2.8e-07	4e-08	1.05e-06	572.91595275	735.1430466	754.72533885	8.6728898	0.00295565	-0.35859102
0.06539	11.84182	0.00105364	2.4e-07	0.0	0.0	0.00099757	2.8e-07	4e-08	1.06e-06	573.11649221	735.10138842	754.66390993	8.65650249	0.00315307	-0.35854278
0.06549	11.85382	0.0010587	2.4e-07	0.0	0.0	0.0009925	2.9e-07	4e-08	1.06e-06	573.31663064	735.05978056	754.60259144	8.64014014	0.003351	-0.35849462
0.06559	11.86581	0.00106376	2.5e-07	0.0	0.0	0.00098743	2.9e-07	4e-08	1.07e-06	573.51636886	735.01822264	754.54138319	8.62380265	0.00354947	-0.35844655
0.06569	11.87777	0.0010688	2.5e-07	0.0	0.0	0.00098236	3e-07	4e-08	1.07e-06	573.71570768	734.97671429	754.48028502	8.60748995	0.00374846	-0.35839857
0.06579	11.88971	0.00107384	2.5e-07	0.0	0.0	0.00097731	3e-07	5e-08	1.08e-06	573.9146479	734.93525515	754.41929674	8.59120196	0.003948	-0.35835067
0.06589	11.90163	0.00107888	2.6e-07	0.0	0.0	0.00097226	3.1e-07	5e-08	1.08e-06	574.11319031	734.89384486	754.3584182	8.57493858	0.00414808	-0.35830287
0.06599	11.91353	0.0010839	2.6e-07	0.0	0.0	0.00096722	3.1e-07	5e-08	1.09e-06	574.31133572	734.85248306	754.29764922	8.55869974	0.00434871	-0.35825514
0.06609	11.9254	0.00108892	2.6e-07	0.0	0.0	0.00096219	3.2e-07	5e-08	1.09e-06	574.50908492	734.8111694	754.23698962	8.54248527	0.00454975	-0.3582075
0.06619	11.93726	0.00109393	2.7e-07	0.0	0.0	0.00095717	3.3e-07	5e-08	1.1e-06	574.7064387	734.76990358	754.17643924	8.52629522	0.00475144	-0.35815995
0.06629	11.94909	0.00109893	2.7e-07	0.0	0.0	0.00095215	3.3e-07	5e-08	1.1e-06	574.90339786	734.72868523	754.11599791	8.51012945	0.00495369	-0.35811249
0.06639	11.9609	0.00110392	2.7e-07	0.0	0.0	0.00094715	3.4e-07	5e-08	1.11e-06	575.09996317	734.68751403	754.05566545	8.49398787	0.0051565	-0.35806511
0.06649	11.97269	0.0011089	2.8e-07	0.0	0.0	0.00094215	3.4e-07	5e-08	1.11e-06	575.29613541	734.64638967	753.9954417	8.4778704	0.00535989	-0.35801781
0.06659	11.98445	0.00111387	2.8e-07	0.0	0.0	0.00093716	3.5e-07	5e-08	1.12e-06	575.49191536	734.60531182	753.93532649	8.46177695	0.00556384	-0.3579706
0.06669	11.9962	0.00111883	2.9e-07	0.0	0.0	0.00093218	3.5e-07	5e-08	1.12e-06	575.68730379	734.56428018	753.87531966	8.44570745	0.00576837	-0.35792347
0.06679	12.00792	0.00112379	2.9e-07	0.0	0.0	0.00092721	3.6e-07	5e-08	1.13e-06	575.88230148	734.52329445	753.81542103	8.4296618	0.00597348	-0.35787643
0.06689	12.01962	0.00112873	2.9e-07	0.0	0.0	0.00092225	3.7e-07	5e-08	1.13e-06	576.07690919	734.48235434	753.75563044	8.41363992	0.00617917	-0.35782948
0.06699	12.0313	0.00113367	3e-07	0.0	0.0	0.0009173	3.7e-07	6e-08	1.14e-06	576.27112768	734.44145957	753.69594772	8.39764172	0.00638546	-0.35778261
0.06709	12.04296	0.00113859	3e-07	0.0	0.0	0.00091236	3.8e-07	6e-08	1.14e-06	576.46495771	734.40060987	753.63637271	8.38166713	0.00659234	-0.35773582
0.06719	12.05459	0.0011435	3.1e-07	0.0	0.0	0.00090743	3.8e-07	6e-08	1.15e-06	576.65840004	734.35980495	753.57690525	8.36571606	0.00679981	-0.35768912
0.06729	12.0662	0.00114841	3.1e-07	0.0	0.0	0.00090251	3.9e-07	6e-08	1.15e-06	576.85145542	734.31904458	753.51754516	8.34978841	0.00700789	-0.3576425
0.06739	12.0778	0.0011533	3.2e-07	0.0	0.0	0.00089761	4e-07	6e-08	1.16e-06	577.04412461	734.27832848	753.45829228	8.33388399	0.00721641	-0.35759597
0.06749	12.08936	0.00115818	3.2e-07	0.0	0.0	0.00089271	4e-07	6e-08	1.16e-06	577.23640835	734.23765643	753.39914646	8.31800292	0.00742566	-0.35754952
0.06759	12.10091	0.00116305	3.2e-07	0.0	0.0	0.00088782	4.1e-07	6e-08	1.17e-06	577.42830739	734.19702818	753.34010753	8.30214502	0.00763551	-0.35750316
0.06769	12.11243	0.00116791	3.3e-07	0.0	0.0	0.00088294	4.1e-07	6e-08	1.17e-06	577.61982245	734.15644351	753.28117532	8.2863102	0.00784598	-0.35745688
0.06779	12.12394	0.00117276	3.3e-07	0.0	0.0	0.00087808	4.2e-07	6e-08	1.17e-06	577.81095428	734.11590221	753.22234967	8.27049839	0.00805705	-0.35741068
0.06789	12.13542	0.0011776	3.4e-07	0.0	0.0	0.00087322	4.3e-07	6e-08	1.18e-06	578.00170361	734.07540407	753.16363044	8.25470949	0.00826875	-0.35736457
0.06799	12.14687	0.00118242	3.4e-07	0.0	0.0	0.00086838	4.3e-07	7e-08	1.18e-06	578.19207116	734.03494889	753.10501744	8.23894342	0.00848107	-0.35731854
0.06809	12.15831	0.00118724	3.5e-07	0.0	0.0	0.00086355	4.4e-07	7e-08	1.19e-06	578.38205767	733.99453649	753.04651053	8.22320009	0.00869401	-0.35727259
0.06819	12.16972	0.00119204	3.5e-07	0.0	0.0	0.00085873	4.5e-07	7e-08	1.19e-06	578.57166384	733.95416668	752.98810954	8.20747942	0.00890758	-0.35722672
0.06829	12.18111	0.00119683	3.6e-07	0.0	0.0	0.00085393	4.6e-07	7e-08	1.2e-06	578.76089041	733.91383929	752.92981432	8.19178133	0.00912178	-0.35718094
0.06839	12.19248	0.0012016	3.6e-07	0.0	0.0	0.00084913	4.6e-07	7e-08	1.2e-06	578.94973808	733.87355418	752.8716247	8.17610572	0.00933662	-0.35713525
0.06849	12.20383	0.00120637	3.6e-07	0.0	0.0	0.00084435	4.7e-07	7e-08	1.21e-06	579.13820756	733.83331119	752.81354054	8.16045252	0.00955209	-0.35708963
0.06859	12.21515	0.00121112	3.7e-07	0.0	0.0	0.00083958	4.8e-07	7e-08	1.21e-06	579.32629956	733.79311016	752.75556166	8.14482147	0.00976805	-0.3570441
0.06869	12.22646	0.00121585	3.7e-07	0.0	0.0	0.00083483	4.8e-07	7e-08	1.22e-06	579.51401481	733.75295094	752.69768793	8.12921276	0.00998476	-0.35699865
0.06879	12.23774	0.00122058	3.8e-07	0.0	0.0	0.00083008	4.9e-07	7e-08	1.22e-06	579.70135398	733.71283344	752.63991917	8.11362618	0.0102021	-0.35695328
0.06889	12.24899	0.00122529	3.8e-07	0.0	0.0	0.00082535	5e-07	8e-08	1.23e-06	579.88831777	733.67275755	752.58225524	8.09806166	0.01042008	-0.356908
0.06899	12.26023	0.00122999	3.9e-07	0.0	0.0	0.00082064	5.1e-07	8e-08	1.23e-06	580.07490688	733.63272317	752.52469598	8.08251909	0.0106387	-0.35686279
0.06909	12.27144	0.00123467	3.9e-07	0.0	0.0	0.00081593	5.1e-07	8e-08	1.24e-06	580.261122	733.59273021	752.46724124	8.0669984	0.01085797	-0.35681767
0.06919	12.28263	0.00123935	4e-07	0.0	0.0	0.00081124	5.2e-07	8e-08	1.24e-06	580.4469638	733.5527786	752.40989086	8.0514995	0.01107788	-0.35677263
0.06929	12.2938	0.001244	4e-07	0.0	0.0	0.00080657	5.3e-07	8e-08	1.25e-06	580.63243299	733.51286827	752.35264469	8.0360223	0.01129844	-0.35672768
0.06939	12.30494	0.00124865	4.1e-07	0.0	0.0	0.00080191	5.4e-07	8e-08	1.25e-06	580.81753022	733.47299916	752.29550258	8.02056671	0.01151964	-0.3566828
0.06949	12.31606	0.00125327	4.1e-07	0.0	1e-08	0.00079726	5.5e-07	8e-08	1.26e-06	581.00225618	733.43317124	752.23846438	8.00513266	0.0117415	-0.35663801
0.06959	12.32716	0.00125789	4.2e-07	0.0	1e-08	0.00079262	5.5e-07	8e-08	1.26e-06	581.18661154	733.39338447	752.18152993	7.98972004	0.01196401	-0.3565933
0.06969	12.33824	0.00126249	4.2e-07	0.0	1e-08	0.000788	5.6e-07	9e-08	1.26e-06	581.37059697	733.35363884	752.12469908	7.97432877	0.01218717	-0.35654867
0.06979	12.34929	0.00126708	4.3e-07	0.0	1e-08	0.0007834	5.7e-07	9e-08	1.27e-06	581.55421313	733.31393434	752.06797169	7.95895875	0.01241097	-0.35650412
0.06989	12.36032	0.00127165	4.4e-07	0.0	1e-08	0.00077881	5.8e-07	9e-08	1.27e-06	581.73746069	733.27427087	752.0113476	7.94360971	0.01263529	-0.35645965
0.06999	12.37133	0.0012762	4.4e-07	0.0	1e-08	0.00077423	5.9e-07	9e-08	1.28e-06	581.9203403	733.2346485	751.95482668	7.9282819	0.01286037	-0.35641526
0.07009	12.38232	0.00128075	4.5e-07	0.0	1e-08	0.00076967	6e-07	9e-08	1.28e-06	582.10285261	733.19506728	751.89840876	7.91297509	0.0130861	-0.35637095
0.07019	12.39328	0.00128527	4.5e-07	0.0	1e-08	0.00076512	6e-07	9e-08	1.29e-06	582.28499828	733.15552722	751.8420937	7.89768917	0.01331247	-0.35632673
0.07029	12.40422	0.00128978	4.6e-07	0.0	1e-08	0.00076059	6.1e-07	9e-08	1.29e-06	582.46677795	733.11602839	751.78588135	7.88242407	0.0135395	-0.35628258
0.07039	12.41514	0.00129428	4.6e-07	0.0	1e-08	0.00075608	6.2e-07	9e-08	1.3e-06	582.64819226	733.07657085	751.72977157	7.8671797	0.01376717	-0.35623852
0.07049	12.42603	0.00129876	4.7e-07	0.0	1e-08	0.00075158	6.3e-07	1e-07	1.3e-06	582.82924186	733.03715465	751.67376422	7.85195596	0.01399549	-0.35619453
0.07059	12.4369	0.00130322	4.7e-07	0.0	1e-08	0.00074709	6.4e-07	1e-07	1.31e-06	583.00992737	732.9977799	751.61785914	7.83675277	0.01422447	-0.35615063
0.07069	12.44775	0.00130767	4.8e-07	0.0	1e-08	0.00074262	6.5e-07	1e-07	1.31e-06	583.19024943	732.95844669	751.56205619	7.82157003	0.01445409	-0.35610681
0.07079	12.45858	0.00131211	4.9e-07	0.0	1e-08	0.00073817	6.6e-07	1e-07	1.31e-06	583.37020866	732.91915512	751.50635523	7.80640766	0.01468436	-0.35606306
0.07089	12.46938	0.00131652	4.9e-07	0.0	1e-08	0.00073373	6.7e-07	1e-07	1.32e-06	583.5498057	732.87990533	751.45075612	7.79126557	0.01491528	-0.3560194
0.07099	12.48016	0.00132092	5e-07	0.0	1e-08	0.00072931	6.8e-07	1e-07	1.32e-06	583.72904116	732.84069745	751.39525871	7.77614368	0.01514685	-0.35597582
0.07109	12.49092	0.00132531	5e-07	0.0	1e-08	0.0007249	6.9e-07	1e-07	1.33e-06	583.90791566	732.80153157	751.33986286	7.76104159	0.01537895	-0.35593231
0.07119	12.50165	0.00132968	5.1e-07	0.0	1e-08	0.00072051	7e-07	1.1e-07	1.33e-06	584.08642982	732.76240783	751.28456843	7.74595971	0.01561177	-0.35588889
0.07129	12.51236	0.00133403	5.1e-07	0.0	1e-08	0.00071613	7e-07	1.1e-07	1.34e-06	584.26458425	732.72332643	751.22937528	7.73089773	0.01584522	-0.35584554
0.07139	12.52305	0.00133837	5.2e-07	0.0	1e-08	0.00071178	7.1e-07	1.1e-07	1.34e-06	584.44237955	732.68428758	751.17428327	7.71585556	0.01607932	-0.35580228
0.07149	12.53372	0.00134269	5.3e-07	0.0	1e-08	0.00070744	7.2e-07	1.1e-07	1.35e-06	584.61981632	732.64529146	751.11929226	7.70083312	0.01631405	-0.35575909
0.07159	12.54436	0.00134699	5.3e-07	0.0	1e-08	0.00070311	7.3e-07	1.1e-07	1.35e-06	584.79689517	732.60633829	751.06440211	7.6858303	0.01654941	-0.35571599
0.07169	12.55498	0.00135127	5.4e-07	0.0	1e-08	0.0006988	7.4e-07	1.1e-07	1.35e-06	584.97361669	732.56742828	751.00961268	7.67084702	0.01678541	-0.35567296
0.07179	12.56557	0.00135554	5.4e-07	0.0	1e-08	0.00069451	7.5e-07	1.2e-07	1.36e-06	585.14998146	732.52856168	750.95492384	7.65588319	0.01702203	-0.35563001
0.07189	12.57614	0.0013598	5.5e-07	0.0	1e-08	0.00069024	7.6e-07	1.2e-07	1.36e-06	585.32599009	732.48973873	750.90033545	7.64093871	0.01725928	-0.35558714
0.07199	12.58669	0.00136403	5.6e-07	0.0	1e-08	0.00068598	7.8e-07	1.2e-07	1.37e-06	585.50164315	732.4509597	750.84584736	7.6260135	0.01749715	-0.35554435
0.07209	12.59722	0.00136825	5.6e-07	0.0	1e-08	0.00068174	7.9e-07	1.2e-07	1.37e-06	585.67694122	732.41222488	750.79145946	7.61110745	0.01773564	-0.35550164
0.07219	12.60772	0.00137245	5.7e-07	0.0	1e-08	0.00067752	8e-07	1.2e-07	1.38e-06	585.85188489	732.37353454	750.7371716	7.59622048	0.01797476	-0.355459
0.07229	12.6182	0.00137663	5.8e-07	0.0	1e-08	0.00067331	8.1e-07	1.2e-07	1.38e-06	586.02647472	732.33488899	750.68298364	7.58135218	0.01821441	-0.35541645
0.07239	12.62866	0.0013808	5.8e-07	0.0	1e-08	0.00066912	8.2e-07	1.3e-07	1.38e-06	586.2007113	732.29628841	750.62889546	7.56650297	0.01845472	-0.35537397
0.07249	12.63909	0.00138495	5.9e-07	0.0	1e-08	0.00066495	8.3e-07	1.3e-07	1.39e-06	586.37459518	732.25773323	750.57490692	7.55167254	0.01869564	-0.35533157
0.07259	12.6495	0.00138908	6e-07	0.0	1e-08	0.0006608	8.4e-07	1.3e-07	1.39e-06	586.54812692	732.2192238	750.52101789	7.5368608	0.01893716	-0.35528925
0.07269	12.65988	0.00139319	6e-07	0.0	1e-08	0.00065666	8.5e-07	1.3e-07	1.4e-06	586.72130709	732.18076046	750.46722824	7.52206764	0.01917928	-0.35524701
0.07279	12.67024	0.00139729	6.1e-07	0.0	1e-08	0.00065254	8.6e-07	1.3e-07	1.4e-06	586.89413625	732.14234358	750.41353784	7.50729297	0.01942199	-0.35520485
0.07289	12.68058	0.00140136	6.2e-07	0.0	1e-08	0.00064844	8.7e-07	1.3e-07	1.4e-06	587.06661494	732.10397355	750.35994656	7.49253671	0.01966529	-0.35516276
0.07299	12.69089	0.00140542	6.2e-07	0.0	1e-08	0.00064435	8.8e-07	1.4e-07	1.41e-06	587.23874371	732.06565077	750.30645426	7.47779874	0.01990917	-0.35512075
0.07309	12.70119	0.00140946	6.3e-07	0.0	1e-08	0.00064029	9e-07	1.4e-07	1.41e-06	587.4105231	732.02737564	750.25306082	7.46307898	0.02015364	-0.35507882
0.07319	12.71145	0.00141349	6.4e-07	0.0	1e-08	0.00063624	9.1e-07	1.4e-07	1.42e-06	587.58195367	731.98914859	750.19976612	7.44837733	0.02039868	-0.35503697
0.07329	12.7217	0.00141749	6.4e-07	0.0	1e-08	0.00063221	9.2e-07	1.4e-07	1.42e-06	587.75303594	731.95097005	750.14657001	7.43369369	0.02064429	-0.35499519
0.07339	12.73192	0.00142148	6.5e-07	0.0	1e-08	0.0006282	9.3e-07	1.4e-07	1.42e-06	587.92377044	731.91284049	750.09347239	7.41902797	0.02089047	-0.35495349
0.07349	12.74211	0.00142545	6.6e-07	0.0	1e-08	0.0006242	9.4e-07	1.4e-07	1.43e-06	588.09415772	731.87476037	750.04047311	7.40438007	0.02113721	-0.35491187
0.07359	12.75228	0.0014294	6.6e-07	0.0	1e-08	0.00062023	9.5e-07	1.5e-07	1.43e-06	588.2641983	731.83673008	749.98757206	7.3897494	0.02138446	-0.35487032
0.07369	12.76243	0.00143334	6.7e-07	0.0	1e-08	0.00061627	9.7e-07	1.5e-07	1.44e-06	588.43389269	731.79875011	749.93476912	7.37513669	0.02163229	-0.35482886
0.07379	12.77256	0.00143725	6.8e-07	0.0	1e-08	0.00061233	9.8e-07	1.5e-07	1.44e-06	588.60324143	731.76082102	749.88206416	7.36054147	0.02188066	-0.35478747
0.07389	12.78266	0.00144115	6.9e-07	0.0	1e-08	0.00060841	9.9e-07	1.5e-07	1.44e-06	588.77224502	731.72294332	749.82945705	7.34596366	0.02212957	-0.35474615
0.07399	12.79274	0.00144502	6.9e-07	0.0	1e-08	0.0006045	1e-06	1.5e-07	1.45e-06	588.94090397	731.68511755	749.77694767	7.33140315	0.02237901	-0.35470492
0.07409	12.80279	0.00144888	7e-07	0.0	1e-08	0.00060062	1.02e-06	1.6e-07	1.45e-06	589.1092188	731.64734425	749.72453591	7.31685983	0.02262897	-0.35466376
0.07419	12.81282	0.00145272	7.1e-07	0.0	1e-08	0.00059675	1.03e-06	1.6e-07	1.46e-06	589.27719001	731.60962398	749.67222163	7.30233362	0.02287945	-0.35462267
0.07429	12.82282	0.00145655	7.1e-07	0.0	1e-08	0.0005929	1.04e-06	1.6e-07	1.46e-06	589.4448181	731.57195732	749.62000473	7.2878244	0.02313045	-0.35458166
0.07439	12.8328	0.00146035	7.2e-07	0.0	1e-08	0.00058907	1.05e-06	1.6e-07	1.46e-06	589.61210357	731.53434486	749.56788508	7.27333208	0.02338195	-0.35454073
0.07449	12.84276	0.00146413	7.3e-07	0.0	1e-08	0.00058526	1.07e-06	1.6e-07	1.47e-06	589.77904691	731.49678719	749.51586256	7.25885655	0.02363394	-0.35449988
0.07459	12.8527	0.0014679	7.4e-07	0.0	1e-08	0.00058147	1.08e-06	1.7e-07	1.47e-06	589.94564861	731.45928494	749.46393706	7.24439772	0.02388643	-0.3544591
0.07469	12.8626	0.00147165	7.4e-07	0.0	1e-08	0.0005777	1.09e-06	1.7e-07	1.48e-06	590.11190915	731.42183875	749.41210845	7.22995547	0.0241394	-0.3544184
0.07479	12.87249	0.00147538	7.5e-07	0.0	1e-08	0.00057394	1.11e-06	1.7e-07	1.48e-06	590.27782903	731.38444922	749.36037663	7.21552918	0.02439284	-0.35437777
0.07489	12.88235	0.00147909	7.6e-07	0.0	1e-08	0.0005702	1.12e-06	1.7e-07	1.48e-06	590.44340872	731.34711693	749.30874148	7.20111962	0.02464675	-0.35433722
0.07499	12.89219	0.00148278	7.7e-07	0.0	1e-08	0.00056649	1.13e-06	1.7e-07	1.49e-06	590.6086487	731.30984261	749.25720288	7.18672631	0.02490112	-0.35429675
0.07509	12.902	0.00148645	7.8e-07	0.0	1e-08	0.00056279	1.15e-06	1.8e-07	1.49e-06	590.77354943	731.27262697	749.20576072	7.17234914	0.02515595	-0.35425635
0.07519	12.91179	0.0014901	7.8e-07	0.0	1e-08	0.00055911	1.16e-06	1.8e-07	1.49e-06	590.93811139	731.2354707	749.15441488	7.15798801	0.02541122	-0.35421602
0.07529	12.92155	0.00149374	7.9e-07	0.0	1e-08	0.00055544	1.17e-06	1.8e-07	1.5e-06	591.10233504	731.1983745	749.10316526	7.1436428	0.02566692	-0.35417578
0.07539	12.93129	0.00149735	8e-07	0.0	1e-08	0.0005518	1.19e-06	1.8e-07	1.5e-06	591.26622084	731.16133911	749.05201174	7.12931341	0.02592306	-0.35413561
0.07549	12.941	0.00150095	8.1e-07	0.0	1e-08	0.00054818	1.2e-06	1.9e-07	1.5e-06	591.42976925	731.12436526	749.00095421	7.11499974	0.02617961	-0.35409551
0.07559	12.95069	0.00150453	8.1e-07	0.0	1e-08	0.00054457	1.22e-06	1.9e-07	1.51e-06	591.59298072	731.0874537	748.94999256	7.10070167	0.02643658	-0.35405549
0.07569	12.96036	0.00150808	8.2e-07	0.0	1e-08	0.00054099	1.23e-06	1.9e-07	1.51e-06	591.7558557	731.05060522	748.89912668	7.0864191	0.02669395	-0.35401554
0.07579	12.97	0.00151162	8.3e-07	0.0	1e-08	0.00053742	1.25e-06	1.9e-07	1.52e-06	591.91839464	731.01382058	748.84835647	7.07215191	0.02695171	-0.35397567
0.07589	12.97962	0.00151514	8.4e-07	0.0	1e-08	0.00053387	1.26e-06	1.9e-07	1.52e-06	592.08059798	730.97710059	748.79768181	7.0579	0.02720986	-0.35393587
0.07599	12.98921	0.00151864	8.5e-07	0.0	1e-08	0.00053034	1.27e-06	2e-07	1.52e-06	592.24246616	730.94044606	748.74710261	7.04366325	0.02746838	-0.35389615
0.07609	12.99878	0.00152213	8.5e-07	0.0	1e-08	0.00052683	1.29e-06	2e-07	1.53e-06	592.40399934	730.90385771	748.69661883	7.02942403	0.02772728	-0.35385651
0.07619	13.00832	0.00152559	8.6e-07	0.0	1e-08	0.00052334	1.3e-06	2e-07	1.53e-06	592.56519805	730.86733644	748.64623034	7.0152117	0.02798653	-0.35381694
0.07629	13.01784	0.00152903	8.7e-07	0.0	1e-08	0.00051986	1.32e-06	2e-07	1.53e-06	592.72606276	730.83088309	748.59593702	7.0010133	0.02824612	-0.35377744
0.07639	13.02733	0.00153246	8.8e-07	0.0	1e-08	0.00051641	1.33e-06	2.1e-07	1.54e-06	592.88659387	730.79449855	748.54573879	6.98682865	0.02850605	-0.35373802
0.07649	13.0368	0.00153586	8.9e-07	0.0	1e-08	0.00051297	1.35e-06	2.1e-07	1.54e-06	593.04679179	730.75818367	748.49563553	6.97265757	0.02876631	-0.35369867
0.07659	13.04625	0.00153925	9e-07	0.0	1e-08	0.00050956	1.36e-06	2.1e-07	1.54e-06	593.20665689	730.72193936	748.44562717	6.95849985	0.02902689	-0.3536594
0.07669	13.05567	0.00154262	9e-07	0.0	1e-08	0.00050616	1.38e-06	2.1e-07	1.55e-06	593.36618958	730.68576651	748.39571359	6.94435529	0.02928777	-0.3536202
0.07679	13.06506	0.00154597	9.1e-07	0.0	1e-08	0.00050278	1.39e-06	2.2e-07	1.55e-06	593.52539023	730.64966604	748.34589472	6.9302237	0.02954894	-0.35358108
0.07689	13.07443	0.0015493	9.2e-07	0.0	1e-08	0.00049942	1.41e-06	2.2e-07	1.55e-06	593.68425921	730.6136389	748.29617047	6.91610487	0.02981041	-0.35354203
0.07699	13.08377	0.00155261	9.3e-07	0.0	1e-08	0.00049608	1.43e-06	2.2e-07	1.56e-06	593.84279691	730.57768601	748.24654074	6.9019986	0.03007214	-0.35350305
0.07709	13.09309	0.0015559	9.4e-07	0.0	1e-08	0.00049276	1.44e-06	2.2e-07	1.56e-06	594.00100367	730.54180835	748.19700544	6.88790466	0.03033414	-0.35346415
0.07719	13.10239	0.00155917	9.5e-07	0.0	1e-08	0.00048946	1.46e-06	2.3e-07	1.56e-06	594.15887986	730.50600688	748.1475645	6.87382286	0.03059639	-0.35342532
0.07729	13.11166	0.00156242	9.6e-07	0.0	1e-08	0.00048617	1.47e-06	2.3e-07	1.57e-06	594.31642606	730.47028256	748.09821776	6.85977978	0.03085892	-0.35338657
0.07739	13.1209	0.00156566	9.7e-07	0.0	1e-08	0.00048291	1.49e-06	2.3e-07	1.57e-06	594.47364288	730.43463635	748.04896506	6.84573069	0.03112165	-0.35334789
0.07749	13.13012	0.00156887	9.7e-07	0.0	1e-08	0.00047966	1.51e-06	2.3e-07	1.57e-06	594.63053041	730.39906929	747.9998064	6.83169456	0.03138461	-0.35330928
0.07759	13.13932	0.00157207	9.8e-07	0.0	1e-08	0.00047644	1.52e-06	2.4e-07	1.58e-06	594.787089	730.36358243	747.95074168	6.8176713	0.03164777	-0.35327075
0.07769	13.14849	0.00157524	9.9e-07	0.0	1e-08	0.00047323	1.54e-06	2.4e-07	1.58e-06	594.94331903	730.32817679	747.90177083	6.80366082	0.03191113	-0.35323229
0.07779	13.15763	0.0015784	1e-06	0.0	1e-08	0.00047004	1.56e-06	2.4e-07	1.58e-06	595.09922086	730.29285342	747.85289374	6.78966302	0.03217467	-0.35319391
0.07789	13.16675	0.00158154	1.01e-06	0.0	1e-08	0.00046687	1.57e-06	2.4e-07	1.59e-06	595.25479486	730.2576134	747.80411034	6.77567782	0.03243838	-0.3531556
0.07799	13.17584	0.00158466	1.02e-06	0.0	1e-08	0.00046372	1.59e-06	2.5e-07	1.59e-06	595.41004138	730.22245779	747.75542053	6.76170512	0.03270226	-0.35311736
0.07809	13.18491	0.00158776	1.03e-06	0.0	1e-08	0.00046058	1.61e-06	2.5e-07	1.59e-06	595.56496078	730.1873877	747.70682423	6.74774484	0.03296628	-0.3530792
0.07819	13.19395	0.00159084	1.04e-06	0.0	1e-08	0.00045747	1.62e-06	2.5e-07	1.6e-06	595.7195534	730.15240422	747.65832136	6.73379689	0.03323044	-0.35304111
0.07829	13.20297	0.00159391	1.05e-06	0.0	2e-08	0.00045438	1.64e-06	2.5e-07	1.6e-06	595.87381962	730.11750848	747.60991182	6.71986119	0.03349472	-0.35300309
0.07839	13.21196	0.00159695	1.06e-06	0.0	2e-08	0.0004513	1.66e-06	2.6e-07	1.6e-06	596.02775976	730.0827016	747.56159554	6.70593765	0.0337591	-0.35296515
0.07849	13.22092	0.00159997	1.06e-06	0.0	2e-08	0.00044824	1.67e-06	2.6e-07	1.6e-06	596.18137418	730.04798473	747.51337242	6.69201838	0.03402363	-0.35292728
0.07859	13.22986	0.00160298	1.07e-06	0.0	2e-08	0.0004452	1.69e-06	2.6e-07	1.61e-06	596.33466291	730.01335898	747.46524249	6.67811056	0.03428825	-0.35288948
0.07869	13.23878	0.00160597	1.08e-06	0.0	2e-08	0.00044218	1.71e-06	2.7e-07	1.61e-06	596.48762649	729.97882555	747.41720559	6.66421798	0.03455291	-0.35285175
0.07879	13.24767	0.00160894	1.09e-06	0.0	2e-08	0.00043918	1.73e-06	2.7e-07	1.61e-06	596.64026523	729.94438563	747.36926165	6.65033646	0.03481764	-0.3528141
0.07889	13.25653	0.00161189	1.1e-06	0.0	2e-08	0.0004362	1.75e-06	2.7e-07	1.62e-06	596.79257947	729.9100404	747.3214106	6.63646585	0.03508242	-0.35277652
0.07899	13.26537	0.00161482	1.11e-06	0.0	2e-08	0.00043323	1.76e-06	2.7e-07	1.62e-06	596.94456951	729.8757911	747.27365235	6.622606	0.03534723	-0.35273902
0.07909	13.27418	0.00161773	1.12e-06	0.0	2e-08	0.00043029	1.78e-06	2.8e-07	1.62e-06	597.09623566	729.84163892	747.22598684	6.60875677	0.03561206	-0.35270159
0.07919	13.28296	0.00162062	1.13e-06	0.0	2e-08	0.00042736	1.8e-06	2.8e-07	1.63e-06	597.24757822	729.80758511	747.17841399	6.59491803	0.0358769	-0.35266423
0.07929	13.29172	0.0016235	1.14e-06	0.0	2e-08	0.00042445	1.82e-06	2.8e-07	1.63e-06	597.39859749	729.77363092	747.13093374	6.58108961	0.03614173	-0.35262694
0.07939	13.30046	0.00162636	1.15e-06	0.0	2e-08	0.00042156	1.84e-06	2.9e-07	1.63e-06	597.54929378	729.7397776	747.08354601	6.56727139	0.03640654	-0.35258972
0.07949	13.30917	0.00162919	1.16e-06	0.0	2e-08	0.00041869	1.85e-06	2.9e-07	1.63e-06	597.69966737	729.70602644	747.03625072	6.5534632	0.03667132	-0.35255258
0.07959	13.31785	0.00163201	1.17e-06	0.0	2e-08	0.00041583	1.87e-06	2.9e-07	1.64e-06	597.84971855	729.67237871	746.98904783	6.53966491	0.03693604	-0.35251551
0.07969	13.3265	0.00163482	1.18e-06	0.0	2e-08	0.000413	1.89e-06	2.9e-07	1.64e-06	597.99944761	729.63883573	746.94193725	6.52587636	0.03720071	-0.35247852
0.07979	13.33513	0.0016376	1.19e-06	0.0	2e-08	0.00041018	1.91e-06	3e-07	1.64e-06	598.14885492	729.60539877	746.89491889	6.51210538	0.03746537	-0.35244159
0.07989	13.34374	0.00164036	1.2e-06	0.0	2e-08	0.00040738	1.93e-06	3e-07	1.65e-06	598.29794078	729.57206915	746.84799269	6.49833851	0.03772988	-0.35240474
0.07999	13.35231	0.00164311	1.21e-06	0.0	2e-08	0.0004046	1.95e-06	3e-07	1.65e-06	598.44670541	729.53884824	746.80115859	6.48458137	0.0379943	-0.35236796
0.08009	13.36086	0.00164583	1.22e-06	0.0	2e-08	0.00040184	1.97e-06	3.1e-07	1.65e-06	598.5951491	729.50573737	746.75441652	6.47083384	0.0382586	-0.35233125
0.08019	13.36939	0.00164854	1.23e-06	0.0	2e-08	0.00039909	1.99e-06	3.1e-07	1.65e-06	598.74327211	729.47273792	746.70776643	6.4570958	0.03852276	-0.35229462
0.08029	13.37789	0.00165124	1.24e-06	0.0	2e-08	0.00039637	2.01e-06	3.1e-07	1.66e-06	598.89107472	729.43985124	746.66120825	6.44336714	0.03878678	-0.35225805
0.08039	13.38636	0.00165391	1.25e-06	0.0	2e-08	0.00039366	2.03e-06	3.2e-07	1.66e-06	599.0385572	729.40707874	746.61474192	6.42964776	0.03905063	-0.35222156
0.08049	13.3948	0.00165656	1.26e-06	0.0	2e-08	0.00039097	2.05e-06	3.2e-07	1.66e-06	599.18571981	729.37442181	746.56836737	6.41593753	0.03931431	-0.35218514
0.08059	13.40322	0.0016592	1.27e-06	0.0	2e-08	0.0003883	2.07e-06	3.2e-07	1.66e-06	599.33256283	729.34188187	746.52208454	6.40223634	0.0395778	-0.3521488
0.08069	13.41161	0.00166182	1.28e-06	0.0	2e-08	0.00038564	2.09e-06	3.3e-07	1.67e-06	599.4790865	729.30946033	746.47589338	6.3885441	0.03984107	-0.35211252
0.08079	13.41998	0.00166442	1.29e-06	0.0	2e-08	0.00038301	2.1e-06	3.3e-07	1.67e-06	599.62529109	729.27715864	746.42979381	6.37486067	0.04010413	-0.35207632
0.08089	13.42832	0.001667	1.3e-06	0.0	2e-08	0.00038039	2.12e-06	3.3e-07	1.67e-06	599.77117685	729.24497824	746.3837858	6.36118597	0.04036694	-0.35204019
0.08099	13.43663	0.00166956	1.31e-06	0.0	2e-08	0.00037779	2.15e-06	3.3e-07	1.68e-06	599.91674405	729.21292059	746.33786927	6.3475243	0.0406296	-0.35200413
0.08109	13.44492	0.00167211	1.32e-06	0.0	2e-08	0.0003752	2.17e-06	3.4e-07	1.68e-06	600.06199302	729.18098721	746.29204413	6.33386826	0.04089192	-0.35196814
0.08119	13.45318	0.00167464	1.33e-06	0.0	2e-08	0.00037264	2.19e-06	3.4e-07	1.68e-06	600.20692395	729.14917955	746.24631036	6.32022088	0.04115396	-0.35193222
0.08129	13.46141	0.00167715	1.34e-06	0.0	2e-08	0.00037009	2.21e-06	3.4e-07	1.68e-06	600.35153709	729.11749912	746.20066789	6.30658206	0.04141571	-0.35189638
0.08139	13.46961	0.00167964	1.35e-06	0.0	2e-08	0.00036756	2.23e-06	3.5e-07	1.69e-06	600.49583268	729.08594743	746.15511667	6.29295174	0.04167714	-0.35186061
0.08149	13.47779	0.00168212	1.36e-06	0.0	2e-08	0.00036505	2.25e-06	3.5e-07	1.69e-06	600.63981096	729.054526	746.10965665	6.27932981	0.04193824	-0.35182491
0.08159	13.48594	0.00168458	1.37e-06	0.0	2e-08	0.00036255	2.27e-06	3.5e-07	1.69e-06	600.78347219	729.02323638	746.06428776	6.26571621	0.04219901	-0.35178928
0.08169	13.49406	0.00168702	1.38e-06	0.0	2e-08	0.00036008	2.29e-06	3.6e-07	1.69e-06	600.9268166	728.99208011	746.01900995	6.25211085	0.04245941	-0.35175372
0.08179	13.50216	0.00168944	1.39e-06	0.0	2e-08	0.00035761	2.31e-06	3.6e-07	1.7e-06	601.06984443	728.96105875	745.97382318	6.23851367	0.04271943	-0.35171824
0.08189	13.51023	0.00169185	1.4e-06	0.0	2e-08	0.00035517	2.33e-06	3.6e-07	1.7e-06	601.21255592	728.93017389	745.92872738	6.22492457	0.04297906	-0.35168282
0.08199	13.51827	0.00169424	1.41e-06	0.0	2e-08	0.00035275	2.35e-06	3.7e-07	1.7e-06	601.3549513	728.8994271	745.8837225	6.2113435	0.04323829	-0.35164748
0.08209	13.52629	0.00169661	1.42e-06	0.0	2e-08	0.00035034	2.37e-06	3.7e-07	1.7e-06	601.4970308	728.86881999	745.83880849	6.19777037	0.04349709	-0.35161221
0.08219	13.53428	0.00169896	1.43e-06	0.0	2e-08	0.00034795	2.39e-06	3.7e-07	1.7e-06	601.63879465	728.83835417	745.79398531	6.18420512	0.04375544	-0.35157701
0.08229	13.54224	0.0017013	1.44e-06	0.0	2e-08	0.00034557	2.42e-06	3.8e-07	1.71e-06	601.7802425	728.80803134	745.74925306	6.17060686	0.04401348	-0.35154188
0.08239	13.55017	0.00170362	1.45e-06	0.0	2e-08	0.00034321	2.44e-06	3.8e-07	1.71e-06	601.92137467	728.77785313	745.70461168	6.15704393	0.04427095	-0.35150682
0.08249	13.55807	0.00170592	1.47e-06	0.0	2e-08	0.00034087	2.46e-06	3.8e-07	1.71e-06	602.06219154	728.74782116	745.66006107	6.14348654	0.04452793	-0.35147183
0.08259	13.56595	0.00170821	1.48e-06	0.0	2e-08	0.00033855	2.48e-06	3.9e-07	1.71e-06	602.20269329	728.7179371	745.61560118	6.12993445	0.04478442	-0.35143692
0.08269	13.5738	0.00171047	1.49e-06	0.0	2e-08	0.00033624	2.5e-06	3.9e-07	1.72e-06	602.34288009	728.68820263	745.571232	6.1163874	0.04504038	-0.35140207
0.08279	13.58162	0.00171273	1.5e-06	0.0	2e-08	0.00033395	2.52e-06	4e-07	1.72e-06	602.48275209	728.65861944	745.52695348	6.10284512	0.04529581	-0.3513673
0.08289	13.58942	0.00171496	1.51e-06	0.0	2e-08	0.00033168	2.55e-06	4e-07	1.72e-06	602.62230945	728.62918924	745.4827656	6.08930736	0.04555069	-0.3513326
0.08299	13.59719	0.00171718	1.52e-06	0.0	2e-08	0.00032942	2.57e-06	4e-07	1.72e-06	602.76155231	728.59991374	745.43866834	6.07577385	0.045805	-0.35129797
0.08309	13.60493	0.00171938	1.53e-06	0.0	2e-08	0.00032718	2.59e-06	4.1e-07	1.73e-06	602.90048083	728.57079468	745.39466166	6.0622443	0.04605873	-0.35126341
0.08319	13.61264	0.00172156	1.54e-06	0.0	2e-08	0.00032496	2.61e-06	4.1e-07	1.73e-06	603.03909512	728.5418338	745.35074556	6.04871845	0.04631186	-0.35122892
0.08329	13.62032	0.00172373	1.55e-06	0.0	2e-08	0.00032275	2.64e-06	4.1e-07	1.73e-06	603.17739533	728.51303286	745.30691999	6.03519601	0.04656437	-0.35119451
0.08339	13.62797	0.00172588	1.56e-06	0.0	2e-08	0.00032056	2.66e-06	4.2e-07	1.73e-06	603.31538157	728.48439362	745.26318496	6.02167667	0.04681624	-0.35116016
0.08349	13.6356	0.00172802	1.57e-06	0.0	2e-08	0.00031838	2.68e-06	4.2e-07	1.73e-06	603.45305393	728.45591793	745.21954044	6.00815553	0.04706759	-0.35112589
0.08359	13.6432	0.00173014	1.58e-06	0.0	2e-08	0.00031622	2.7e-06	4.2e-07	1.74e-06	603.59041245	728.42760769	745.17598645	5.99463993	0.04731819	-0.35109168
0.08369	13.65077	0.00173224	1.6e-06	0.0	3e-08	0.00031408	2.73e-06	4.3e-07	1.74e-06	603.72745728	728.39946462	745.13252295	5.98112627	0.04756811	-0.35105755
0.08379	13.65831	0.00173433	1.61e-06	0.0	3e-08	0.00031196	2.75e-06	4.3e-07	1.74e-06	603.86418851	728.37149054	745.08914994	5.96761423	0.04781733	-0.35102349
0.08389	13.66583	0.0017364	1.62e-06	0.0	3e-08	0.00030985	2.77e-06	4.4e-07	1.74e-06	604.00060623	728.3436873	745.04586741	5.95410345	0.04806584	-0.3509895
0.08399	13.67331	0.00173845	1.63e-06	0.0	3e-08	0.00030775	2.79e-06	4.4e-07	1.75e-06	604.13671049	728.31605677	745.00267537	5.94059359	0.04831362	-0.35095558
0.08409	13.68077	0.00174049	1.64e-06	0.0	3e-08	0.00030567	2.82e-06	4.4e-07	1.75e-06	604.27250138	728.2886008	744.9595738	5.9270843	0.04856065	-0.35092173
0.08419	13.6882	0.00174251	1.65e-06	0.0	3e-08	0.00030361	2.84e-06	4.5e-07	1.75e-06	604.40797893	728.2613213	744.91656271	5.91357522	0.04880692	-0.35088795
0.08429	13.6956	0.00174452	1.66e-06	0.0	3e-08	0.00030156	2.86e-06	4.5e-07	1.75e-06	604.54314319	728.23422015	744.8736421	5.90006597	0.04905241	-0.35085425
0.08439	13.70297	0.00174651	1.67e-06	0.0	3e-08	0.00029953	2.89e-06	4.5e-07	1.75e-06	604.67799421	728.20729928	744.83081199	5.88655619	0.0492971	-0.35082061
0.08449	13.71031	0.00174848	1.68e-06	0.0	3e-08	0.00029752	2.91e-06	4.6e-07	1.76e-06	604.81253202	728.18056062	744.78807238	5.8730455	0.04954098	-0.35078705
0.08459	13.71763	0.00175044	1.7e-06	0.0	3e-08	0.00029552	2.93e-06	4.6e-07	1.76e-06	604.94675663	728.15400609	744.74542328	5.85953351	0.04978403	-0.35075355
0.08469	13.72491	0.00175238	1.71e-06	0.0	3e-08	0.00029353	2.96e-06	4.7e-07	1.76e-06	605.08066805	728.12763768	744.70286471	5.84601983	0.05002622	-0.35072013
0.08479	13.73217	0.00175431	1.72e-06	0.0	3e-08	0.00029157	2.98e-06	4.7e-07	1.76e-06	605.21426662	728.10145761	744.66039659	5.83252307	0.05026775	-0.35068678
0.08489	13.73939	0.00175622	1.73e-06	0.0	3e-08	0.00028961	3.01e-06	4.7e-07	1.76e-06	605.34755217	728.07546774	744.61801899	5.81901084	0.05050826	-0.3506535
0.08499	13.74659	0.00175812	1.74e-06	0.0	3e-08	0.00028767	3.03e-06	4.8e-07	1.77e-06	605.48052467	728.04967006	744.57573194	5.80549667	0.05074787	-0.35062029
0.08509	13.75376	0.00176	1.75e-06	0.0	3e-08	0.00028575	3.05e-06	4.8e-07	1.77e-06	605.61318411	728.02406659	744.53353545	5.79198023	0.05098658	-0.35058716
0.08519	13.7609	0.00176187	1.76e-06	0.0	3e-08	0.00028384	3.08e-06	4.8e-07	1.77e-06	605.74553048	727.99865939	744.49142956	5.77846117	0.05122437	-0.35055409
0.08529	13.76801	0.00176372	1.78e-06	0.0	3e-08	0.00028195	3.1e-06	4.9e-07	1.77e-06	605.87756377	727.97345051	744.44941428	5.76493917	0.05146121	-0.35052109
0.08539	13.77509	0.00176556	1.79e-06	0.0	3e-08	0.00028007	3.13e-06	4.9e-07	1.77e-06	606.00928396	727.94844204	744.40748964	5.75141388	0.05169709	-0.35048817
0.08549	13.78214	0.00176738	1.8e-06	0.0	3e-08	0.00027821	3.15e-06	5e-07	1.77e-06	606.140691	727.92363607	744.36565567	5.73788494	0.051932	-0.35045532
0.08559	13.78916	0.00176918	1.81e-06	0.0	3e-08	0.00027636	3.17e-06	5e-07	1.78e-06	606.27178485	727.89903471	744.32391241	5.72435202	0.05216592	-0.35042253
0.08569	13.79616	0.00177097	1.82e-06	0.0	3e-08	0.00027453	3.2e-06	5e-07	1.78e-06	606.40256548	727.8746401	744.28225988	5.71081476	0.05239883	-0.35038982
0.08579	13.80312	0.00177275	1.83e-06	0.0	3e-08	0.00027271	3.22e-06	5.1e-07	1.78e-06	606.53303282	727.85045438	744.24069813	5.69727279	0.05263071	-0.35035719
0.08589	13.81005	0.00177451	1.84e-06	0.0	3e-08	0.00027091	3.25e-06	5.1e-07	1.78e-06	606.6631868	727.8264797	744.19922719	5.68372577	0.05286156	-0.35032462
0.08599	13.81696	0.00177626	1.86e-06	0.0	3e-08	0.00026912	3.27e-06	5.2e-07	1.78e-06	606.79302739	727.80271842	744.1578471	5.67017662	0.05309152	-0.35029212
0.08609	13.82383	0.00177799	1.87e-06	0.0	3e-08	0.00026735	3.3e-06	5.2e-07	1.79e-06	606.92255453	727.77917288	744.11655789	5.6566195	0.05332029	-0.3502597
0.08619	13.83067	0.00177971	1.88e-06	0.0	3e-08	0.00026559	3.32e-06	5.2e-07	1.79e-06	607.0517681	727.75584511	744.07535962	5.64305641	0.05354797	-0.35022734
0.08629	13.83748	0.00178141	1.89e-06	0.0	3e-08	0.00026384	3.35e-06	5.3e-07	1.79e-06	607.18066802	727.73273739	744.03425234	5.629487	0.05377456	-0.35019506
0.08639	13.84427	0.0017831	1.9e-06	0.0	3e-08	0.00026211	3.37e-06	5.3e-07	1.79e-06	607.30925417	727.70985196	743.99323611	5.61591089	0.05400003	-0.35016285
0.08649	13.85102	0.00178477	1.91e-06	0.0	3e-08	0.0002604	3.4e-06	5.4e-07	1.79e-06	607.43752645	727.68719114	743.95231096	5.60232774	0.05422437	-0.35013071
0.08659	13.85774	0.00178643	1.92e-06	0.0	3e-08	0.00025869	3.42e-06	5.4e-07	1.79e-06	607.56548474	727.66475722	743.91147697	5.58873717	0.05444756	-0.35009864
0.08669	13.86444	0.00178808	1.94e-06	0.0	3e-08	0.00025701	3.45e-06	5.4e-07	1.8e-06	607.69312892	727.64255254	743.87073418	5.57513883	0.05466959	-0.35006665
0.08679	13.8711	0.00178971	1.95e-06	0.0	3e-08	0.00025533	3.47e-06	5.5e-07	1.8e-06	607.82045886	727.62057945	743.83008267	5.56153234	0.05489043	-0.35003472
0.08689	13.87773	0.00179133	1.96e-06	0.0	3e-08	0.00025367	3.5e-06	5.5e-07	1.8e-06	607.94747441	727.5988403	743.78952249	5.54791732	0.05511009	-0.35000287
0.08699	13.88433	0.00179293	1.97e-06	0.0	3e-08	0.00025202	3.52e-06	5.6e-07	1.8e-06	608.07417542	727.5773375	743.74905371	5.53429342	0.05532853	-0.34997109
0.08709	13.8909	0.00179452	1.98e-06	0.0	3e-08	0.00025039	3.55e-06	5.6e-07	1.8e-06	608.20056173	727.55607344	743.70867641	5.52066025	0.05554574	-0.34993938
0.08719	13.89744	0.0017961	1.99e-06	0.0	3e-08	0.00024877	3.57e-06	5.6e-07	1.8e-06	608.32663319	727.53505057	743.66839065	5.50700238	0.05576189	-0.34990775
0.08729	13.90394	0.00179766	2.01e-06	0.0	3e-08	0.00024717	3.6e-06	5.7e-07	1.81e-06	608.4523892	727.51427191	743.62819662	5.4933441	0.05597667	-0.34987618
0.08739	13.91042	0.00179921	2.02e-06	0.0	3e-08	0.00024558	3.62e-06	5.7e-07	1.81e-06	608.57782987	727.49373953	743.58809433	5.47967449	0.05619018	-0.34984469
0.08749	13.91687	0.00180074	2.03e-06	0.0	3e-08	0.000244	3.65e-06	5.8e-07	1.81e-06	608.70295497	727.47345598	743.54808385	5.46599308	0.05640241	-0.34981327
0.08759	13.92328	0.00180226	2.04e-06	0.0	3e-08	0.00024244	3.67e-06	5.8e-07	1.81e-06	608.82776427	727.45342378	743.50816529	5.45229938	0.05661334	-0.34978192
0.08769	13.92967	0.00180377	2.05e-06	0.0	3e-08	0.00024089	3.7e-06	5.8e-07	1.81e-06	608.95225756	727.43364552	743.46833874	5.43859293	0.05682297	-0.34975064
0.08779	13.93602	0.00180526	2.06e-06	0.0	3e-08	0.00023935	3.72e-06	5.9e-07	1.81e-06	609.07643457	727.41412379	743.42860429	5.42487324	0.05703126	-0.34971944
0.08789	13.94234	0.00180674	2.07e-06	0.0	3e-08	0.00023783	3.75e-06	5.9e-07	1.82e-06	609.20029505	727.3948612	743.38896204	5.41113981	0.05723822	-0.34968831
0.08799	13.94863	0.00180821	2.09e-06	0.0	3e-08	0.00023632	3.77e-06	6e-07	1.82e-06	609.32383874	727.37586041	743.34941209	5.39739215	0.05744383	-0.34965725
0.08809	13.95489	0.00180966	2.1e-06	0.0	3e-08	0.00023482	3.8e-06	6e-07	1.82e-06	609.44706536	727.35712408	743.30995456	5.38362976	0.05764806	-0.34962626
0.08819	13.96111	0.00181111	2.11e-06	0.0	4e-08	0.00023333	3.83e-06	6.1e-07	1.82e-06	609.56997462	727.3386549	743.27058955	5.36985212	0.05785091	-0.34959535
0.08829	13.96731	0.00181253	2.12e-06	0.0	4e-08	0.00023186	3.85e-06	6.1e-07	1.82e-06	609.69256621	727.32045561	743.23131718	5.35605873	0.05805236	-0.34956451
0.08839	13.97347	0.00181395	2.13e-06	0.0	4e-08	0.00023041	3.88e-06	6.1e-07	1.82e-06	609.81483983	727.30252893	743.19213756	5.34224906	0.0582524	-0.34953374
0.08849	13.9796	0.00181535	2.14e-06	0.0	4e-08	0.00022896	3.9e-06	6.2e-07	1.82e-06	609.93679485	727.28487817	743.15305092	5.32839737	0.05845136	-0.34950305
0.08859	13.9857	0.00181674	2.16e-06	0.0	4e-08	0.00022753	3.93e-06	6.2e-07	1.83e-06	610.05843088	727.26750618	743.11405737	5.31454527	0.05864863	-0.34947243
0.08869	13.99176	0.00181811	2.17e-06	0.0	4e-08	0.00022611	3.95e-06	6.3e-07	1.83e-06	610.17974773	727.25041556	743.07515702	5.30067395	0.05884447	-0.34944188
0.08879	13.9978	0.00181948	2.18e-06	0.0	4e-08	0.0002247	3.98e-06	6.3e-07	1.83e-06	610.300745	727.2336092	743.03635	5.28678276	0.05903886	-0.3494114
0.08889	14.0038	0.00182083	2.19e-06	0.0	4e-08	0.00022331	4.01e-06	6.3e-07	1.83e-06	610.42142229	727.21709005	742.99763647	5.27287102	0.05923178	-0.349381
0.08899	14.00977	0.00182217	2.2e-06	0.0	4e-08	0.00022193	4.03e-06	6.4e-07	1.83e-06	610.54177919	727.20086107	742.95901656	5.25893805	0.05942323	-0.34935067
0.08909	14.0157	0.00182349	2.21e-06	0.0	4e-08	0.00022056	4.06e-06	6.4e-07	1.83e-06	610.66181525	727.18492527	742.92049044	5.24498318	0.05961318	-0.34932042
0.08919	14.0216	0.0018248	2.23e-06	0.0	4e-08	0.0002192	4.08e-06	6.5e-07	1.83e-06	610.78153002	727.16928568	742.88205827	5.23100569	0.05980163	-0.34929024
0.08929	14.02748	0.00182611	2.24e-06	0.0	4e-08	0.00021786	4.11e-06	6.5e-07	1.83e-06	610.90092304	727.15394538	742.84372021	5.21700489	0.05998856	-0.34926013
0.08939	14.03331	0.00182739	2.25e-06	0.0	4e-08	0.00021653	4.14e-06	6.6e-07	1.84e-06	611.01999383	727.13890747	742.80547644	5.20298004	0.06017397	-0.3492301
0.08949	14.03912	0.00182867	2.26e-06	0.0	4e-08	0.00021521	4.16e-06	6.6e-07	1.84e-06	611.13874188	727.12417508	742.76732713	5.18893043	0.06035784	-0.34920014
0.08959	14.04489	0.00182993	2.27e-06	0.0	4e-08	0.0002139	4.19e-06	6.6e-07	1.84e-06	611.25716669	727.10975139	742.72927246	5.17485531	0.06054015	-0.34917025
0.08969	14.05062	0.00183118	2.28e-06	0.0	4e-08	0.00021261	4.21e-06	6.7e-07	1.84e-06	611.37526767	727.09563983	742.69131263	5.16074054	0.0607214	-0.34914045
0.08979	14.05633	0.00183242	2.29e-06	0.0	4e-08	0.00021132	4.24e-06	6.7e-07	1.84e-06	611.49304402	727.08184475	742.65344791	5.14660744	0.06090075	-0.34911071
0.08989	14.062	0.00183365	2.31e-06	0.0	4e-08	0.00021005	4.27e-06	6.8e-07	1.84e-06	611.61049538	727.0683686	742.61567843	5.13244578	0.06107855	-0.34908105
0.08999	14.06764	0.00183487	2.32e-06	0.0	4e-08	0.00020879	4.29e-06	6.8e-07	1.84e-06	611.72762112	727.05521479	742.57800441	5.11825469	0.06125477	-0.34905146
0.09009	14.07324	0.00183607	2.33e-06	0.0	4e-08	0.00020755	4.32e-06	6.9e-07	1.85e-06	611.84442065	727.04238676	742.54042606	5.10403333	0.06142942	-0.34902195
0.09019	14.07881	0.00183726	2.34e-06	0.0	4e-08	0.00020631	4.34e-06	6.9e-07	1.85e-06	611.96089331	727.029888	742.5029436	5.08978081	0.06160248	-0.34899252
0.09029	14.08434	0.00183844	2.35e-06	0.0	4e-08	0.00020509	4.37e-06	6.9e-07	1.85e-06	612.07703846	727.01772203	742.46555725	5.07549626	0.06177394	-0.34896316
0.09039	14.08984	0.00183961	2.36e-06	0.0	4e-08	0.00020388	4.4e-06	7e-07	1.85e-06	612.19285541	727.00589245	742.42826724	5.06117877	0.06194381	-0.34893388
0.09049	14.09531	0.00184077	2.38e-06	0.0	4e-08	0.00020268	4.42e-06	7e-07	1.85e-06	612.30834347	726.99440287	742.39107381	5.04682743	0.06211206	-0.34890467
0.09059	14.10074	0.00184191	2.39e-06	0.0	4e-08	0.00020149	4.45e-06	7.1e-07	1.85e-06	612.42350192	726.98325697	742.35397721	5.03244131	0.0622787	-0.34887554
0.09069	14.10614	0.00184304	2.4e-06	0.0	4e-08	0.00020031	4.47e-06	7.1e-07	1.85e-06	612.53833002	726.97245847	742.31697768	5.01801949	0.06244371	-0.34884648
0.09079	14.1115	0.00184417	2.41e-06	0.0	4e-08	0.00019915	4.5e-06	7.1e-07	1.85e-06	612.65282702	726.96201114	742.28007548	5.00356101	0.06260709	-0.3488175
0.09089	14.11683	0.00184528	2.42e-06	0.0	4e-08	0.000198	4.53e-06	7.2e-07	1.85e-06	612.76699213	726.95191881	742.24327087	4.98906491	0.06276882	-0.3487886
0.09099	14.12212	0.00184637	2.43e-06	0.0	4e-08	0.00019685	4.55e-06	7.2e-07	1.86e-06	612.88082344	726.94218708	742.20656445	4.97445708	0.06292995	-0.34875978
0.09109	14.12738	0.00184746	2.44e-06	0.0	4e-08	0.00019572	4.58e-06	7.3e-07	1.86e-06	612.99432045	726.9328194	742.16995641	4.95985929	0.06308872	-0.34873103
0.09119	14.1326	0.00184854	2.45e-06	0.0	4e-08	0.00019461	4.6e-06	7.3e-07	1.86e-06	613.10748252	726.92381939	742.13344696	4.94521715	0.06324588	-0.34870236
0.09129	14.13779	0.0018496	2.47e-06	0.0	4e-08	0.0001935	4.63e-06	7.4e-07	1.86e-06	613.2203087	726.91519121	742.09703642	4.93052931	0.06340143	-0.34867377
0.09139	14.14294	0.00185066	2.48e-06	0.0	4e-08	0.0001924	4.66e-06	7.4e-07	1.86e-06	613.33279801	726.9069391	742.06072511	4.91579442	0.06355537	-0.34864525
0.09149	14.14806	0.0018517	2.49e-06	0.0	4e-08	0.00019132	4.68e-06	7.4e-07	1.86e-06	613.44494942	726.89906735	742.02451337	4.9010111	0.06370769	-0.34861681
0.09159	14.15314	0.00185273	2.5e-06	0.0	4e-08	0.00019024	4.71e-06	7.5e-07	1.86e-06	613.5567619	726.89158034	741.98840154	4.88617792	0.06385841	-0.34858845
0.09169	14.15818	0.00185375	2.51e-06	0.0	4e-08	0.00018918	4.73e-06	7.5e-07	1.86e-06	613.66823435	726.8844825	741.95238998	4.87129347	0.06400751	-0.34856017
0.09179	14.16319	0.00185476	2.52e-06	0.0	4e-08	0.00018813	4.76e-06	7.6e-07	1.86e-06	613.77936567	726.87777833	741.91647905	4.85635628	0.06415499	-0.34853197
0.09189	14.16816	0.00185576	2.53e-06	0.0	4e-08	0.00018708	4.78e-06	7.6e-07	1.87e-06	613.89015471	726.8714724	741.88066913	4.84136486	0.06430086	-0.34850385
0.09199	14.1731	0.00185675	2.54e-06	0.0	4e-08	0.00018605	4.81e-06	7.7e-07	1.87e-06	614.00060029	726.86556936	741.84496059	4.82631772	0.06444512	-0.34847581
0.09209	14.17799	0.00185773	2.55e-06	0.0	4e-08	0.00018504	4.84e-06	7.7e-07	1.87e-06	614.11070121	726.86007394	741.80935384	4.81121331	0.06458776	-0.34844785
0.09219	14.18285	0.00185869	2.57e-06	0.0	4e-08	0.00018403	4.86e-06	7.7e-07	1.87e-06	614.22045585	726.85499214	741.77384938	4.79599906	0.06473051	-0.34841997
0.09229	14.18768	0.00185965	2.58e-06	0.0	4e-08	0.00018303	4.89e-06	7.8e-07	1.87e-06	614.32986234	726.85033098	741.7384478	4.78075796	0.06487052	-0.34839217
0.09239	14.19247	0.0018606	2.59e-06	0.0	5e-08	0.00018204	4.91e-06	7.8e-07	1.87e-06	614.43891988	726.84609349	741.70314938	4.76545196	0.06500902	-0.34836445
0.09249	14.19722	0.00186153	2.6e-06	0.0	5e-08	0.00018107	4.94e-06	7.9e-07	1.87e-06	614.54762707	726.84228495	741.66795456	4.75007918	0.06514602	-0.34833682
0.09259	14.20193	0.00186245	2.61e-06	0.0	5e-08	0.0001801	4.96e-06	7.9e-07	1.87e-06	614.65598244	726.8389107	741.63286383	4.73463769	0.06528154	-0.34830926
0.09269	14.2066	0.00186337	2.62e-06	0.0	5e-08	0.00017915	4.99e-06	7.9e-07	1.87e-06	614.76398449	726.8359762	741.59787766	4.71912556	0.06541558	-0.34828179
0.09279	14.21124	0.00186427	2.63e-06	0.0	5e-08	0.0001782	5.01e-06	8e-07	1.87e-06	614.87163165	726.83348702	741.56299655	4.7035408	0.06554815	-0.34825439
0.09289	14.21583	0.00186516	2.64e-06	0.0	5e-08	0.00017727	5.04e-06	8e-07	1.88e-06	614.97892235	726.8314488	741.52822101	4.68788138	0.06567928	-0.34822708
0.09299	14.22039	0.00186605	2.65e-06	0.0	5e-08	0.00017634	5.06e-06	8.1e-07	1.88e-06	615.08585493	726.82986732	741.49355156	4.67214525	0.06580898	-0.34819986
0.09309	14.22492	0.00186692	2.66e-06	0.0	5e-08	0.00017543	5.09e-06	8.1e-07	1.88e-06	615.19242772	726.82874846	741.45898874	4.65633033	0.06593726	-0.34817272
0.09319	14.2294	0.00186778	2.67e-06	0.0	5e-08	0.00017453	5.11e-06	8.1e-07	1.88e-06	615.29863898	726.82809821	741.4245331	4.64043449	0.06606413	-0.34814566
0.09329	14.23384	0.00186863	2.68e-06	0.0	5e-08	0.00017364	5.14e-06	8.2e-07	1.88e-06	615.40448692	726.82792266	741.39018521	4.62445558	0.06618962	-0.34811868
0.09339	14.23824	0.00186947	2.69e-06	0.0	5e-08	0.00017275	5.16e-06	8.2e-07	1.88e-06	615.50996972	726.82822802	741.35594565	4.60838308	0.066314	-0.34809179
0.09349	14.24261	0.0018703	2.7e-06	0.0	5e-08	0.00017188	5.19e-06	8.3e-07	1.88e-06	615.61508308	726.82902772	741.32181572	4.59210245	0.06644081	-0.348065
0.09359	14.24693	0.00187113	2.71e-06	0.0	5e-08	0.00017102	5.21e-06	8.3e-07	1.88e-06	615.71982639	726.83032435	741.28779565	4.57581786	0.0665636	-0.34803829
0.09369	14.25122	0.00187194	2.72e-06	0.0	5e-08	0.00017017	5.24e-06	8.3e-07	1.88e-06	615.82419772	726.83212428	741.25388604	4.55943439	0.06668528	-0.34801166
0.09379	14.25546	0.00187274	2.73e-06	0.0	5e-08	0.00016933	5.26e-06	8.4e-07	1.88e-06	615.92819489	726.83443467	741.22008759	4.54294911	0.06680591	-0.34798512
0.09389	14.25967	0.00187353	2.74e-06	0.0	5e-08	0.0001685	5.28e-06	8.4e-07	1.88e-06	616.03181564	726.83726284	741.186401	4.52635907	0.06692552	-0.34795867
0.09399	14.26383	0.00187431	2.75e-06	0.0	5e-08	0.00016768	5.31e-06	8.5e-07	1.89e-06	616.13505764	726.84061628	741.15282701	4.50966124	0.06704415	-0.3479323
0.09409	14.26796	0.00187508	2.76e-06	0.0	5e-08	0.00016687	5.33e-06	8.5e-07	1.89e-06	616.2379185	726.84450264	741.11936635	4.49285255	0.06716184	-0.34790603
0.09419	14.27204	0.00187584	2.77e-06	0.0	5e-08	0.00016607	5.36e-06	8.5e-07	1.89e-06	616.34039576	726.84892974	741.0860198	4.47592986	0.06727863	-0.34787984
0.09429	14.27608	0.00187659	2.78e-06	0.0	5e-08	0.00016528	5.38e-06	8.6e-07	1.89e-06	616.44248689	726.85390558	741.05278815	4.45889	0.06739458	-0.34785374
0.09439	14.28008	0.00187733	2.79e-06	0.0	5e-08	0.0001645	5.4e-06	8.6e-07	1.89e-06	616.54418928	726.85943833	741.01967222	4.44172971	0.06750972	-0.34782773
0.09449	14.28404	0.00187806	2.8e-06	0.0	5e-08	0.00016373	5.43e-06	8.7e-07	1.89e-06	616.64550025	726.86553637	740.98667283	4.42444571	0.06762411	-0.34780182
0.09459	14.28795	0.00187879	2.81e-06	0.0	5e-08	0.00016297	5.45e-06	8.7e-07	1.89e-06	616.74641706	726.87220823	740.95379085	4.40703463	0.06773779	-0.34777599
0.09469	14.29183	0.0018795	2.82e-06	0.0	5e-08	0.00016223	5.47e-06	8.7e-07	1.89e-06	616.84693518	726.87946613	740.92102764	4.3893203	0.06785498	-0.34775027
0.09479	14.29566	0.0018802	2.83e-06	0.0	5e-08	0.00016149	5.5e-06	8.8e-07	1.89e-06	616.94705035	726.88732183	740.8883845	4.37156248	0.06796939	-0.34772464
0.09489	14.29944	0.00188089	2.84e-06	0.0	5e-08	0.00016076	5.52e-06	8.8e-07	1.89e-06	617.04676057	726.89578242	740.85586208	4.35364766	0.06808372	-0.3476991
0.09499	14.30319	0.00188157	2.85e-06	0.0	5e-08	0.00016004	5.54e-06	8.8e-07	1.89e-06	617.14606231	726.90485818	740.82346146	4.33556983	0.06819808	-0.34767366
0.09509	14.30689	0.00188225	2.86e-06	0.0	5e-08	0.00015933	5.57e-06	8.9e-07	1.89e-06	617.24495189	726.91455972	740.79118377	4.31732279	0.0683126	-0.34764831
0.09519	14.31055	0.00188291	2.87e-06	0.0	5e-08	0.00015863	5.59e-06	8.9e-07	1.89e-06	617.34342551	726.92489798	740.75903017	4.29890019	0.06842738	-0.34762306
0.09529	14.31416	0.00188356	2.88e-06	0.0	5e-08	0.00015794	5.61e-06	9e-07	1.89e-06	617.44147922	726.93588423	740.72700188	4.28029547	0.06854257	-0.34759791
0.09539	14.31773	0.00188421	2.89e-06	0.0	5e-08	0.00015726	5.63e-06	9e-07	1.9e-06	617.5391089	726.9475301	740.69510016	4.26150189	0.06865829	-0.34757286
0.09549	14.32125	0.00188484	2.9e-06	0.0	5e-08	0.00015659	5.65e-06	9e-07	1.9e-06	617.6363103	726.95984754	740.6633263	4.24248079	0.06877613	-0.34754791
0.09559	14.32472	0.00188546	2.91e-06	0.0	5e-08	0.00015593	5.68e-06	9.1e-07	1.9e-06	617.73307697	726.97285586	740.63168224	4.2232018	0.06889729	-0.34752306
0.09569	14.32816	0.00188608	2.92e-06	0.0	5e-08	0.00015528	5.7e-06	9.1e-07	1.9e-06	617.82940521	726.98656476	740.60016911	4.20374704	0.06901783	-0.34749832
0.09579	14.33154	0.00188668	2.92e-06	0.0	5e-08	0.00015464	5.72e-06	9.1e-07	1.9e-06	617.92529013	727.00098783	740.56878842	4.18406291	0.06914001	-0.34747368
0.09589	14.33488	0.00188728	2.93e-06	0.0	5e-08	0.00015402	5.74e-06	9.2e-07	1.9e-06	618.02072653	727.01613952	740.53754173	4.16414035	0.06926404	-0.34744914
0.09599	14.33817	0.00188786	2.94e-06	0.0	5e-08	0.0001534	5.76e-06	9.2e-07	1.9e-06	618.11570902	727.03203478	740.50643069	4.14397003	0.06939014	-0.34742471
0.09609	14.34142	0.00188844	2.95e-06	0.0	5e-08	0.00015279	5.78e-06	9.2e-07	1.9e-06	618.21023196	727.04868912	740.47545698	4.12354238	0.06951857	-0.34740039
0.09619	14.34461	0.001889	2.96e-06	0.0	5e-08	0.00015219	5.8e-06	9.3e-07	1.9e-06	618.30428955	727.06611856	740.44462238	4.10284756	0.06964955	-0.34737618
0.09629	14.34776	0.00188956	2.97e-06	0.0	5e-08	0.0001516	5.82e-06	9.3e-07	1.9e-06	618.3978757	727.08433968	740.41392871	4.08187549	0.06978333	-0.34735207
0.09639	14.35086	0.00189011	2.97e-06	0.0	5e-08	0.00015102	5.84e-06	9.3e-07	1.9e-06	618.49098309	727.10337218	740.38337818	4.06047912	0.06992469	-0.34732809
0.09649	14.35391	0.00189064	2.98e-06	0.0	5e-08	0.00015045	5.86e-06	9.4e-07	1.9e-06	618.58360325	727.1232384	740.35297332	4.03882523	0.07006803	-0.34730422
0.09659	14.35692	0.00189117	2.99e-06	0.0	5e-08	0.0001499	5.88e-06	9.4e-07	1.9e-06	618.6757299	727.14395556	740.32271601	4.01683016	0.07021604	-0.34728046
0.09669	14.35987	0.00189169	3e-06	0.0	5e-08	0.00014935	5.9e-06	9.4e-07	1.9e-06	618.76735524	727.1655445	740.29260861	3.99447733	0.07036916	-0.34725682
0.09679	14.36277	0.00189219	3.01e-06	0.0	5e-08	0.00014881	5.92e-06	9.5e-07	1.9e-06	618.85847108	727.18802701	740.26265355	3.97174956	0.07052789	-0.34723329
0.09689	14.36562	0.00189269	3.01e-06	0.0	5e-08	0.00014828	5.94e-06	9.5e-07	1.9e-06	618.94906885	727.21142587	740.23285341	3.94862902	0.07069272	-0.34720989
0.09699	14.36841	0.00189318	3.02e-06	0.0	5e-08	0.00014776	5.96e-06	9.5e-07	1.91e-06	619.03913843	727.23576759	740.20321119	3.92494716	0.0708695	-0.34718662
0.09709	14.37116	0.00189365	3.03e-06	0.0	6e-08	0.00014726	5.98e-06	9.6e-07	1.91e-06	619.12866822	727.26108233	740.17373034	3.9008788	0.07105189	-0.34716348
0.09719	14.37385	0.00189412	3.04e-06	0.0	6e-08	0.00014676	5.99e-06	9.6e-07	1.91e-06	619.2176489	727.28739465	740.14441363	3.87632513	0.07124325	-0.34714046
0.09729	14.37648	0.00189458	3.04e-06	0.0	6e-08	0.00014628	6.01e-06	9.6e-07	1.91e-06	619.30606932	727.31473368	740.11526438	3.85125967	0.0714444	-0.34711757
0.09739	14.37907	0.00189502	3.05e-06	0.0	6e-08	0.0001458	6.03e-06	9.6e-07	1.91e-06	619.39391769	727.34313004	740.08628609	3.82565488	0.07165616	-0.34709482
0.09749	14.3816	0.00189546	3.06e-06	0.0	6e-08	0.00014534	6.05e-06	9.7e-07	1.91e-06	619.48118159	727.37261592	740.05748244	3.79948215	0.0718794	-0.3470722
0.09759	14.38407	0.00189589	3.06e-06	0.0	6e-08	0.00014488	6.06e-06	9.7e-07	1.91e-06	619.56784682	727.40322773	740.02885763	3.77254904	0.07212072	-0.34704973
0.09769	14.38648	0.0018963	3.07e-06	0.0	6e-08	0.00014444	6.08e-06	9.7e-07	1.91e-06	619.65389654	727.43500806	740.00041662	3.74497964	0.07237564	-0.34702739
0.09779	14.38884	0.00189671	3.08e-06	0.0	6e-08	0.00014401	6.1e-06	9.8e-07	1.91e-06	619.73931578	727.46799527	739.97216382	3.71666881	0.07264771	-0.34700521
0.09789	14.39114	0.0018971	3.08e-06	0.0	6e-08	0.00014359	6.11e-06	9.8e-07	1.91e-06	619.8240873	727.50223311	739.94410431	3.68756455	0.0729386	-0.34698318
0.09799	14.39337	0.00189749	3.09e-06	0.0	6e-08	0.00014318	6.13e-06	9.8e-07	1.91e-06	619.90819212	727.53776986	739.91624368	3.65750157	0.07325542	-0.34696131
0.09809	14.39555	0.00189786	3.1e-06	0.0	6e-08	0.00014278	6.14e-06	9.8e-07	1.91e-06	619.99160786	727.5746632	739.88858848	3.62652055	0.0735953	-0.3469396
0.09819	14.39767	0.00189822	3.1e-06	0.0	6e-08	0.0001424	6.16e-06	9.9e-07	1.91e-06	620.07431322	727.61296676	739.86114494	3.59451341	0.07396251	-0.34691805
0.09829	14.39972	0.00189857	3.11e-06	0.0	6e-08	0.00014202	6.17e-06	9.9e-07	1.91e-06	620.15628422	727.65274144	739.83392011	3.56140209	0.07435982	-0.34689668
0.09839	14.40171	0.00189891	3.11e-06	0.0	6e-08	0.00014166	6.19e-06	9.9e-07	1.91e-06	620.23749474	727.69405336	739.80692161	3.5269749	0.07479501	-0.34687548
0.09849	14.40363	0.00189924	3.12e-06	0.0	6e-08	0.00014131	6.2e-06	9.9e-07	1.91e-06	620.31791253	727.73698323	739.78015884	3.49116758	0.07527034	-0.34685447
0.09859	14.40549	0.00189956	3.12e-06	0.0	6e-08	0.00014097	6.21e-06	1e-06	1.91e-06	620.39750561	727.78161152	739.75364112	3.45382639	0.07579145	-0.34683365
0.09869	14.40728	0.00189986	3.13e-06	0.0	6e-08	0.00014065	6.23e-06	1e-06	1.91e-06	620.47623695	727.82803096	739.72737923	3.41464795	0.07637003	-0.34681304
0.09879	14.40899	0.00190015	3.13e-06	0.0	6e-08	0.00014034	6.24e-06	1e-06	1.91e-06	620.55406235	727.87635163	739.70138599	3.37352115	0.07700995	-0.34679263
0.09889	14.41064	0.00190043	3.14e-06	0.0	6e-08	0.00014004	6.25e-06	1e-06	1.91e-06	620.63093571	727.92668834	739.67567479	3.33019734	0.07772064	-0.34677245
0.09899	14.41221	0.0019007	3.14e-06	0.0	6e-08	0.00013975	6.26e-06	1e-06	1.91e-06	620.70680329	727.97917443	739.65026118	3.28422223	0.07852006	-0.3467525
0.09909	14.4137	0.00190095	3.15e-06	0.0	6e-08	0.00013948	6.27e-06	1e-06	1.91e-06	620.78160066	728.03396929	739.62516379	3.2352818	0.07942025	-0.3467328
0.09919	14.41512	0.00190119	3.15e-06	0.0	6e-08	0.00013923	6.28e-06	1.01e-06	1.91e-06	620.85525467	728.09125345	739.60040373	3.18270098	0.08044838	-0.34671337
0.09929	14.41645	0.00190142	3.16e-06	0.0	6e-08	0.00013898	6.29e-06	1.01e-06	1.91e-06	620.92767634	728.15124586	739.57600666	3.12595917	0.081625	-0.34669423
0.09939	14.41769	0.00190163	3.16e-06	0.0	6e-08	0.00013876	6.3e-06	1.01e-06	1.91e-06	620.99876201	728.21420097	739.55200241	3.0640272	0.08299194	-0.34667539
0.09949	14.41885	0.00190183	3.16e-06	0.0	6e-08	0.00013855	6.31e-06	1.01e-06	1.91e-06	621.06838091	728.28043824	739.52842854	2.99563939	0.08460094	-0.34665689
0.09959	14.41991	0.00190201	3.17e-06	0.0	6e-08	0.00013836	6.32e-06	1.01e-06	1.91e-06	621.13636762	728.35036009	739.50533251	2.91906279	0.08652347	-0.34663877
0.09969	14.42087	0.00190217	3.17e-06	0.0	6e-08	0.00013818	6.33e-06	1.01e-06	1.91e-06	621.2025091	728.4244823	739.48277533	2.83144285	0.08887855	-0.34662108
0.09979	14.42173	0.00190232	3.17e-06	0.0	6e-08	0.00013803	6.33e-06	1.01e-06	1.91e-06	621.26651074	728.50351348	739.46084121	2.72825846	0.09185643	-0.34660388
0.09989	14.42246	0.00190244	3.17e-06	0.0	6e-08	0.00013789	6.34e-06	1.02e-06	1.91e-06	621.32794542	728.58847282	739.43965204	2.60152782	0.09579542	-0.34658727
0.09999	14.42307	0.00190255	3.18e-06	0.0	6e-08	0.00013778	6.34e-06	1.02e-06	1.92e-06	621.38612398	728.6809868	739.41940414	2.43412544	0.10142669	-0.34657141
0.10001	14.42317	0.00190256	3.18e-06	0.0	6e-08	0.00013776	6.34e-06	1.02e-06	1.92e-06	621.39727261	728.7006211	739.41549492	1306.71917575	33.37464234	37.21959008
