# Supplementary material for: Dataset for the simulated biomass pyrolysis in rotary kilns with varying particle residence time distributions
Source: Data Brief. 2021 Nov 23;39:107603. doi: 10.1016/j.dib.2021.107603 (PMC8633881; doi:10.1016/j.dib.2021.107603)
Supplement: Supplementary Data S1 — Supplementary Raw Research Data. This is open data under the CC BY license http://creativecommons.org/licenses/by/4.0/ [file mmc1.zip › supplementary/108/logFiles/log_Pe90]

l,m	Tau,s	F_w,kg/s	F_is,kg/s	F_c,kg/s	F_rt,kg/s	F_w_wet,kg/s	F_it,kg/s	F_g,kg/s	F_H2O_g,kg/s	T_b,K	T_g,K	T_w,K	q_bed,kW/m	q_gas,kW/m	q_loss,kW/m
1e-05	0.00118	0.0	0.0	0.0	0.0	0.0020526	0.0	0.0	0.0	298.22742531	298.6337545	833.12795085	28.61291306	3.36256743	-0.42016204
0.0001	0.02237	0.0	0.0	0.0	0.0	0.0020526	0.0	0.0	0.0	298.92346404	302.98057012	832.92969571	28.56563362	3.35497041	-0.42000636
0.0002	0.0459	0.0	0.0	0.0	0.0	0.0020526	0.0	0.0	0.0	299.69517791	307.79546408	832.70980777	28.51322728	3.34631086	-0.41983367
0.0003	0.06941	0.0	0.0	0.0	0.0	0.0020526	0.0	0.0	0.0	300.46514767	312.59436	832.4903369	28.46096494	3.33739626	-0.41966131
0.0004	0.09291	0.0	0.0	0.0	0.0	0.0020526	0.0	0.0	0.0	301.23337938	317.37693204	832.27128383	28.40884307	3.32823488	-0.41948928
0.0005	0.11639	0.0	0.0	0.0	0.0	0.0020526	0.0	0.0	0.0	301.999879	322.1428478	832.05264936	28.35686065	3.31880837	-0.41931759
0.0006	0.13986	0.0	0.0	0.0	0.0	0.0020526	0.0	0.0	0.0	302.76465252	326.89178489	831.83443423	28.30501864	3.30914042	-0.41914622
0.0007	0.16331	0.0	0.0	0.0	0.0	0.0020526	0.0	0.0	0.0	303.52770589	331.62341816	831.6166392	28.25331375	3.29920547	-0.41897518
0.0008	0.18675	0.0	0.0	0.0	0.0	0.0020526	0.0	0.0	0.0	304.28904493	336.33740232	831.39926516	28.2017487	3.28902033	-0.41880447
0.0009	0.21017	0.0	0.0	0.0	0.0	0.0020526	0.0	0.0	0.0	305.04867562	341.03341607	831.18231283	28.15032282	3.2785809	-0.41863409
0.001	0.23358	0.0	0.0	0.0	0.0	0.0020526	0.0	0.0	0.0	305.80660379	345.71112046	830.96578309	28.09903055	3.26786267	-0.41846405
0.0011	0.25697	0.0	0.0	0.0	0.0	0.0020526	0.0	0.0	0.0	306.56283518	350.37017055	830.74967683	28.04787788	3.25689207	-0.41829433
0.0012	0.28034	0.0	0.0	0.0	0.0	0.0020526	0.0	0.0	0.0	307.31737572	355.01023681	830.53399484	27.99686301	3.24566116	-0.41812495
0.0013	0.3037	0.0	0.0	0.0	0.0	0.0020526	0.0	0.0	0.0	308.07023087	359.63096091	830.31873817	27.94597295	3.23412891	-0.41795592
0.0014	0.32705	0.0	0.0	0.0	0.0	0.0020526	0.0	0.0	0.0	308.82140637	364.23200072	830.10390771	27.89522398	3.22234672	-0.41778721
0.0015	0.35038	0.0	0.0	0.0	0.0	0.0020526	0.0	0.0	0.0	309.57090805	368.81301831	829.88950432	27.84461091	3.21029821	-0.41761883
0.0016	0.37369	0.0	0.0	0.0	0.0	0.0020526	0.0	0.0	0.0	310.31874165	373.37367284	829.67552888	27.79413393	3.19798398	-0.41745079
0.0017	0.39699	0.0	0.0	0.0	0.0	0.0020526	0.0	0.0	0.0	311.06491296	377.91362401	829.46198226	27.74379322	3.1854046	-0.41728309
0.0018	0.42028	0.0	0.0	0.0	0.0	0.0020526	0.0	0.0	0.0	311.80942773	382.43253094	829.24886536	27.69356964	3.17251897	-0.41711574
0.0019	0.44355	0.0	0.0	0.0	0.0	0.0020526	0.0	0.0	0.0	312.55229051	386.93001175	829.03617956	27.64348791	3.15938059	-0.41694871
0.002	0.4668	0.0	0.0	0.0	0.0	0.0020526	0.0	0.0	0.0	313.29350758	391.40574368	828.82392552	27.59353918	3.14597059	-0.41678203
0.0021	0.49004	0.0	0.0	0.0	0.0	0.0020526	0.0	0.0	0.0	314.03308453	395.85938169	828.61210419	27.54372332	3.13228883	-0.41661568
0.0022	0.51326	0.0	0.0	0.0	0.0	0.0020526	0.0	0.0	0.0	314.77102698	400.29058071	828.40071652	27.49404016	3.11833517	-0.41644966
0.0023	0.53647	0.0	0.0	0.0	0.0	0.0020526	0.0	0.0	0.0	315.50734051	404.69899562	828.18976344	27.44448956	3.10410946	-0.41628399
0.0024	0.55966	0.0	0.0	0.0	0.0	0.0020526	0.0	0.0	0.0	316.24203047	409.0842819	827.97924598	27.39504981	3.08959657	-0.41611868
0.0025	0.58283	0.0	0.0	0.0	0.0	0.0020526	0.0	0.0	0.0	316.9751016	413.44609631	827.76916527	27.34574981	3.07481656	-0.4159537
0.0026	0.60599	0.0	0.0	0.0	0.0	0.0020526	0.0	0.0	0.0	317.70655982	417.78409291	827.55952218	27.2965782	3.0597615	-0.41578906
0.0027	0.62914	0.0	0.0	0.0	0.0	0.0020526	0.0	0.0	0.0	318.43641048	422.09792693	827.35031773	27.24753448	3.044431	-0.41562476
0.0028	0.65227	0.0	0.0	0.0	0.0	0.0020526	0.0	0.0	0.0	319.16465895	426.38725359	827.14155291	27.19861811	3.02882466	-0.41546081
0.0029	0.67538	0.0	0.0	0.0	0.0	0.0020526	0.0	0.0	0.0	319.89131057	430.65172816	826.93322873	27.14982858	3.01294207	-0.41529721
0.003	0.69848	0.0	0.0	0.0	0.0	0.0020526	0.0	0.0	0.0	320.61637041	434.89103581	826.72534612	27.10115299	2.99682707	-0.41513396
0.0031	0.72157	0.0	0.0	0.0	0.0	0.0020526	0.0	0.0	0.0	321.33984355	439.10485983	826.51790602	27.05260805	2.98041764	-0.41497105
0.0032	0.74464	0.0	0.0	0.0	0.0	0.0020526	0.0	0.0	0.0	322.06173533	443.29284461	826.31090948	27.00418647	2.96373758	-0.41480849
0.0033	0.76769	0.0	0.0	0.0	0.0	0.0020526	0.0	0.0	0.0	322.78205089	447.45465665	826.10435751	26.95588754	2.94678714	-0.41464628
0.0034	0.79073	0.0	0.0	0.0	0.0	0.0020526	0.0	0.0	0.0	323.50079534	451.58996352	825.89825112	26.90771055	2.92956662	-0.41448443
0.0035	0.81375	0.0	0.0	0.0	0.0	0.0020526	0.0	0.0	0.0	324.21797378	455.69843387	825.6925913	26.85965479	2.91207626	-0.41432292
0.0036	0.83676	0.0	0.0	0.0	0.0	0.0020526	0.0	0.0	0.0	324.9335912	459.77980789	825.48737873	26.81171414	2.89440608	-0.41416176
0.0037	0.85975	0.0	0.0	0.0	0.0	0.0020526	0.0	0.0	0.0	325.6476526	463.83376245	825.2826144	26.76389563	2.87642783	-0.41400096
0.0038	0.88272	0.0	0.0	0.0	0.0	0.0020526	0.0	0.0	0.0	326.36016298	467.8599672	825.07829932	26.71619547	2.85819307	-0.41384051
0.0039	0.90568	0.0	0.0	0.0	0.0	0.0020526	0.0	0.0	0.0	327.07112727	471.85811223	824.87443444	26.66861288	2.83970325	-0.41368041
0.004	0.92863	0.0	0.0	0.0	0.0	0.0020526	0.0	0.0	0.0	327.78055038	475.82789027	824.67102068	26.62114707	2.82095986	-0.41352067
0.0041	0.95156	0.0	0.0	0.0	0.0	0.0020526	0.0	0.0	0.0	328.48843718	479.7689967	824.46805898	26.5737954	2.80201646	-0.41336128
0.0042	0.97447	0.0	0.0	0.0	0.0	0.0020526	0.0	0.0	0.0	329.19479251	483.68123567	824.2655497	26.52655871	2.78282936	-0.41320225
0.0043	0.99737	0.0	0.0	0.0	0.0	0.0020526	0.0	0.0	0.0	329.89962118	487.56426989	824.06349396	26.47943644	2.76339342	-0.41304357
0.0044	1.02025	0.0	0.0	0.0	0.0	0.0020526	0.0	0.0	0.0	330.60292795	491.41781815	823.86189259	26.43242732	2.74372388	-0.41288525
0.0045	1.04312	0.0	0.0	0.0	0.0	0.0020526	0.0	0.0	0.0	331.30471756	495.24160516	823.66074641	26.38553053	2.72382354	-0.41272729
0.0046	1.06597	0.0	0.0	0.0	0.0	0.0020526	0.0	0.0	0.0	332.00499472	499.03535997	823.46005621	26.33874523	2.70369519	-0.41256969
0.0047	1.08881	0.0	0.0	0.0	0.0	0.0020526	0.0	0.0	0.0	332.70376408	502.79883334	823.25982268	26.29206721	2.68341138	-0.41241244
0.0048	1.11163	0.0	0.0	0.0	0.0	0.0020526	0.0	0.0	0.0	333.40103025	506.53184183	823.0600462	26.24550016	2.66288173	-0.41225555
0.0049	1.13444	0.0	0.0	0.0	0.0	0.0020526	0.0	0.0	0.0	334.09679785	510.23409687	822.86072768	26.19904153	2.64214472	-0.41209903
0.005	1.15723	0.0	0.0	0.0	0.0	0.0020526	0.0	0.0	0.0	334.79107142	513.90536109	822.66186778	26.15269042	2.62120438	-0.41194286
0.0051	1.18	0.0	0.0	0.0	0.0	0.0020526	0.0	0.0	0.0	335.48385551	517.54540303	822.46346714	26.10644594	2.60006473	-0.41178706
0.0052	1.20276	0.0	0.0	0.0	0.0	0.0020526	0.0	0.0	0.0	336.17515459	521.15399712	822.26552638	26.0603072	2.57872981	-0.41163161
0.0053	1.22551	0.0	0.0	0.0	0.0	0.0020526	0.0	0.0	0.0	336.86497309	524.73097697	822.06804582	26.01426708	2.55731318	-0.41147652
0.0054	1.24823	0.0	0.0	0.0	0.0	0.0020526	0.0	0.0	0.0	337.55331537	528.27619256	821.87102571	25.96833359	2.53566263	-0.4113218
0.0055	1.27095	0.0	0.0	0.0	0.0	0.0020526	0.0	0.0	0.0	338.24018585	531.7894047	821.67446676	25.92250241	2.51384227	-0.41116744
0.0056	1.29364	0.0	0.0	0.0	0.0	0.0020526	0.0	0.0	0.0	338.92558886	535.2704284	821.47836943	25.87677263	2.49185662	-0.41101344
0.0057	1.31632	0.0	0.0	0.0	0.0	0.0020526	0.0	0.0	0.0	339.60952871	538.71908507	821.28273412	25.83114333	2.46971005	-0.4108598
0.0058	1.33899	0.0	0.0	0.0	0.0	0.0020526	0.0	0.0	0.0	340.29200967	542.13520237	821.08756125	25.78561363	2.4474068	-0.41070653
0.0059	1.36164	0.0	0.0	0.0	0.0	0.0020526	0.0	0.0	0.0	340.97303598	545.51861407	820.89285119	25.74018262	2.42495094	-0.41055362
0.006	1.38428	0.0	0.0	0.0	0.0	0.0020526	0.0	0.0	0.0	341.65261183	548.86915981	820.69860428	25.69484942	2.40234646	-0.41040108
0.0061	1.4069	0.0	0.0	0.0	0.0	0.0020526	0.0	0.0	0.0	342.33074139	552.18668496	820.50482087	25.64961316	2.37959714	-0.41024891
0.0062	1.4295	0.0	0.0	0.0	0.0	0.0020526	0.0	0.0	0.0	343.0074288	555.47104047	820.31150128	25.60447296	2.35670668	-0.4100971
0.0063	1.45209	0.0	0.0	0.0	0.0	0.0020526	0.0	0.0	0.0	343.6826781	558.72215596	820.1186454	25.55941398	2.33396016	-0.40994561
0.0064	1.47466	0.0	0.0	0.0	0.0	0.0020526	0.0	0.0	0.0	344.35649318	561.94015586	819.92625212	25.51445708	2.31092372	-0.40979452
0.0065	1.49722	0.0	0.0	0.0	0.0	0.0020526	0.0	0.0	0.0	345.02887819	565.12473769	819.7343226	25.46959241	2.28778205	-0.4096438
0.0066	1.51976	0.0	0.0	0.0	0.0	0.0020526	0.0	0.0	0.0	345.69983709	568.27580557	819.54285691	25.42481901	2.26454071	-0.40949343
0.0067	1.54228	0.0	0.0	0.0	0.0	0.0020526	0.0	0.0	0.0	346.36937384	571.39327129	819.35185509	25.38013593	2.24120518	-0.40934344
0.0068	1.56479	0.0	0.0	0.0	0.0	0.0020526	0.0	0.0	0.0	347.03749233	574.47705424	819.16131715	25.33554221	2.21778086	-0.40919381
0.0069	1.58729	0.0	0.0	0.0	0.0	0.0020526	0.0	0.0	0.0	347.70419643	577.52708132	818.97124308	25.29103692	2.1942731	-0.40904455
0.007	1.60977	0.0	0.0	0.0	0.0	0.0020526	0.0	0.0	0.0	348.36948998	580.54328686	818.78163282	25.2466191	2.17068714	-0.40889565
0.0071	1.63223	0.0	0.0	0.0	0.0	0.0020526	0.0	0.0	0.0	349.03337678	583.52561249	818.59248629	25.20228784	2.14702818	-0.40874712
0.0072	1.65468	0.0	0.0	0.0	0.0	0.0020526	0.0	0.0	0.0	349.69586059	586.47400706	818.40380339	25.15804219	2.12330133	-0.40859896
0.0073	1.67711	0.0	0.0	0.0	0.0	0.0020526	0.0	0.0	0.0	350.35694513	589.38842808	818.21558397	25.11387282	2.09977514	-0.40845112
0.0074	1.69953	0.0	0.0	0.0	0.0	0.0020526	0.0	0.0	0.0	351.01663407	592.26920511	818.02782581	25.06979186	2.07604565	-0.40830367
0.0075	1.72193	0.0	0.0	0.0	0.0	0.0020526	0.0	0.0	0.0	351.67493108	595.11609138	817.84052994	25.02579299	2.05228752	-0.40815658
0.0076	1.74432	0.0	0.0	0.0	0.0	0.0020526	0.0	0.0	0.0	352.33183978	597.92909366	817.65369597	24.98187519	2.02850815	-0.40800986
0.0077	1.76668	0.0	0.0	0.0	0.0	0.0020526	0.0	0.0	0.0	352.98736377	600.70822859	817.46732347	24.93803749	2.00471499	-0.40786351
0.0078	1.78904	0.0	0.0	0.0	0.0	0.0020526	0.0	0.0	0.0	353.6415066	603.45352269	817.28141197	24.89427888	1.98091551	-0.40771751
0.0079	1.81138	0.0	0.0	0.0	0.0	0.0020526	0.0	0.0	0.0	354.29427177	606.1650124	817.09596095	24.85059839	1.95711723	-0.40757188
0.008	1.8337	0.0	0.0	0.0	0.0	0.0020526	0.0	0.0	0.0	354.94566278	608.84274413	816.91096985	24.80699501	1.93332769	-0.40742662
0.0081	1.85601	0.0	0.0	0.0	0.0	0.0020526	0.0	0.0	0.0	355.59568308	611.4867743	816.72643806	24.76346776	1.90955451	-0.40728171
0.0082	1.8783	0.0	0.0	0.0	0.0	0.0020526	0.0	0.0	0.0	356.24433607	614.09716936	816.54236493	24.72001565	1.88580529	-0.40713717
0.0083	1.90057	1e-08	0.0	0.0	0.0	0.0020526	0.0	0.0	0.0	356.89162513	616.67400585	816.35874977	24.67663771	1.86208773	-0.40699299
0.0084	1.92283	1e-08	0.0	0.0	0.0	0.0020526	0.0	0.0	0.0	357.53755388	619.21738052	816.17559162	24.63334246	1.83844426	-0.40684913
0.0085	1.94508	1e-08	0.0	0.0	0.0	0.0020526	0.0	0.0	0.0	358.18212556	621.72738766	815.99288975	24.59011355	1.81482655	-0.40670566
0.0086	1.96731	1e-08	0.0	0.0	0.0	0.0020526	0.0	0.0	0.0	358.8253434	624.20413302	815.81064335	24.54695655	1.79126632	-0.40656254
0.0087	1.98952	1e-08	0.0	0.0	0.0	0.0020526	0.0	0.0	0.0	359.46721069	626.64773502	815.62885151	24.50387056	1.76777164	-0.40641978
0.0088	2.01172	1e-08	0.0	0.0	0.0	0.0020526	0.0	0.0	0.0	360.10773067	629.05832246	815.44751329	24.46085466	1.74435066	-0.40627738
0.0089	2.0339	1e-08	0.0	0.0	0.0	0.0020526	0.0	0.0	0.0	360.74690654	631.43603456	815.26662767	24.41790796	1.72101157	-0.40613534
0.009	2.05607	1e-08	0.0	0.0	0.0	0.0020526	0.0	0.0	0.0	361.3847415	633.78102103	815.08619361	24.37502956	1.69776261	-0.40599365
0.0091	2.07822	1e-08	0.0	0.0	0.0	0.0020526	0.0	0.0	0.0	362.02123868	636.0934421	814.90621	24.33221857	1.67461206	-0.40585231
0.0092	2.10035	1e-08	0.0	0.0	0.0	0.00205259	0.0	0.0	0.0	362.65640121	638.37346856	814.72667568	24.2894741	1.65156828	-0.40571133
0.0093	2.12247	1e-08	0.0	0.0	0.0	0.00205259	0.0	0.0	0.0	363.29023219	640.62128178	814.54758946	24.24679527	1.62863964	-0.4055707
0.0094	2.14457	1e-08	0.0	0.0	0.0	0.00205259	0.0	0.0	0.0	363.92273493	642.8369131	814.36895084	24.20420265	1.60558463	-0.40543041
0.0095	2.16666	1e-08	0.0	0.0	0.0	0.00205259	0.0	0.0	0.0	364.55391257	645.02050417	814.19075881	24.16166105	1.58281145	-0.40529048
0.0096	2.18873	1e-08	0.0	0.0	0.0	0.00205259	0.0	0.0	0.0	365.18376798	647.17234836	814.01301163	24.11918416	1.56015923	-0.4051509
0.0097	2.21079	1e-08	0.0	0.0	0.0	0.00205259	0.0	0.0	0.0	365.81230418	649.29264308	813.83570802	24.07677128	1.53763452	-0.40501167
0.0098	2.23283	1e-08	0.0	0.0	0.0	0.00205259	0.0	0.0	0.0	366.43952416	651.38159388	813.65884664	24.03442173	1.51524382	-0.40487278
0.0099	2.25485	1e-08	0.0	0.0	0.0	0.00205259	0.0	0.0	0.0	367.06543089	653.43941434	813.48242614	23.99213484	1.49299362	-0.40473424
0.01	2.27686	1e-08	0.0	0.0	0.0	0.00205259	0.0	0.0	0.0	367.69002732	655.46632599	813.30644512	23.94990996	1.47089032	-0.40459604
0.0101	2.29885	1e-08	0.0	0.0	0.0	0.00205259	0.0	0.0	0.0	368.31331637	657.46255825	813.13090213	23.90774644	1.44894033	-0.40445818
0.0102	2.32083	2e-08	0.0	0.0	0.0	0.00205259	0.0	0.0	0.0	368.93530093	659.42834835	812.9557957	23.86564365	1.42714998	-0.40432067
0.0103	2.34279	2e-08	0.0	0.0	0.0	0.00205259	0.0	0.0	0.0	369.5559839	661.36394124	812.7811243	23.82360098	1.4055256	-0.4041835
0.0104	2.36474	2e-08	0.0	0.0	0.0	0.00205259	0.0	0.0	0.0	370.17536822	663.26949903	812.60688683	23.78163373	1.38383442	-0.40404668
0.0105	2.38667	2e-08	0.0	0.0	0.0	0.00205259	0.0	0.0	0.0	370.79345693	665.14511483	812.43308258	23.73971612	1.36246087	-0.4039102
0.0106	2.40858	2e-08	0.0	0.0	0.0	0.00205258	0.0	0.0	0.0	371.4102527	666.99118003	812.25970926	23.69785817	1.34125199	-0.40377405
0.0107	2.43048	2e-08	0.0	0.0	0.0	0.00205258	0.0	0.0	0.0	372.02575836	668.80794399	812.08676533	23.65605945	1.32021183	-0.40363823
0.0108	2.45236	2e-08	0.0	0.0	0.0	0.00205258	0.0	0.0	0.0	372.63997669	670.59566083	811.91424924	23.61431955	1.29934428	-0.40350276
0.0109	2.47423	2e-08	0.0	0.0	0.0	0.00205258	0.0	0.0	0.0	373.25291051	672.35458916	811.74215939	23.57263807	1.27865314	-0.40336761
0.011	2.49608	2e-08	0.0	0.0	0.0	0.00205258	0.0	0.0	0.0	373.86456257	674.08499196	811.57049417	23.53101463	1.25814204	-0.4032328
0.0111	2.51791	2e-08	0.0	0.0	0.0	0.00205258	0.0	0.0	0.0	374.47493564	675.78713634	811.39925195	23.48944888	1.23781448	-0.40309832
0.0112	2.53973	3e-08	0.0	0.0	0.0	0.00205258	0.0	0.0	0.0	375.08403246	677.46129336	811.22843107	23.44794048	1.21767385	-0.40296417
0.0113	2.56154	3e-08	0.0	0.0	0.0	0.00205258	0.0	0.0	0.0	375.69185576	679.10773785	811.05802987	23.40648911	1.19772337	-0.40283035
0.0114	2.58332	3e-08	0.0	0.0	0.0	0.00205258	0.0	0.0	0.0	376.29840825	680.72673761	810.88804672	23.36509773	1.17787681	-0.40269687
0.0115	2.6051	3e-08	0.0	0.0	0.0	0.00205257	0.0	0.0	0.0	376.90369268	682.31847607	810.71848046	23.32376095	1.15827685	-0.40256371
0.0116	2.62685	3e-08	0.0	0.0	0.0	0.00205257	0.0	0.0	0.0	377.50771171	683.88329937	810.54932903	23.28248063	1.13886801	-0.40243088
0.0117	2.64859	3e-08	0.0	0.0	0.0	0.00205257	0.0	0.0	0.0	378.11046802	685.42148613	810.38059072	23.24125656	1.11965214	-0.40229836
0.0118	2.67032	3e-08	0.0	0.0	0.0	0.00205257	0.0	0.0	0.0	378.71196427	686.9333168	810.21226383	23.20008855	1.10063091	-0.40216617
0.0119	2.69202	4e-08	0.0	0.0	0.0	0.00205257	0.0	0.0	0.0	379.31220314	688.41907345	810.04434665	23.1589764	1.08180584	-0.4020343
0.012	2.71372	4e-08	0.0	0.0	0.0	0.00205257	0.0	0.0	0.0	379.91118725	689.87903951	809.87683747	23.11791998	1.06317827	-0.40190276
0.0121	2.73539	4e-08	0.0	0.0	0.0	0.00205256	0.0	0.0	0.0	380.50891926	691.31349955	809.70973454	23.07691913	1.04474935	-0.40177152
0.0122	2.75705	4e-08	0.0	0.0	0.0	0.00205256	0.0	0.0	0.0	381.10540178	692.72273905	809.54303614	23.03597375	1.02652007	-0.40164061
0.0123	2.7787	4e-08	0.0	0.0	0.0	0.00205256	0.0	0.0	0.0	381.70063744	694.10704416	809.37674053	22.99508373	1.00849125	-0.40151001
0.0124	2.80033	5e-08	0.0	0.0	0.0	0.00205256	0.0	0.0	0.0	382.29462885	695.46670145	809.21084596	22.95424899	0.99066354	-0.40137972
0.0125	2.82194	5e-08	0.0	0.0	0.0	0.00205256	0.0	0.0	0.0	382.88737839	696.80208053	809.04535037	22.91345842	0.97310951	-0.40124978
0.0126	2.84354	5e-08	0.0	0.0	0.0	0.00205255	0.0	0.0	0.0	383.47888875	698.11343215	808.88025215	22.8727299	0.95571258	-0.40112013
0.0127	2.86512	5e-08	0.0	0.0	0.0	0.00205255	0.0	0.0	0.0	384.06916253	699.40104172	808.71554955	22.83205575	0.93852286	-0.40099079
0.0128	2.88668	5e-08	0.0	0.0	0.0	0.00205255	0.0	0.0	0.0	384.65820229	700.66520366	808.55124078	22.79143588	0.92154085	-0.40086175
0.0129	2.90823	6e-08	0.0	0.0	0.0	0.00205255	0.0	0.0	0.0	385.24601059	701.90621248	808.38732407	22.75087024	0.90476687	-0.40073303
0.013	2.92976	6e-08	0.0	0.0	0.0	0.00205254	0.0	0.0	0.0	385.83258996	703.1243626	808.22379762	22.71035876	0.88820112	-0.40060461
0.0131	2.95128	6e-08	0.0	0.0	0.0	0.00205254	0.0	0.0	0.0	386.41794296	704.31994816	808.06065965	22.66990142	0.87184362	-0.4004765
0.0132	2.97278	7e-08	0.0	0.0	0.0	0.00205254	0.0	0.0	0.0	387.00207212	705.49326279	807.89790836	22.6294982	0.85569427	-0.4003487
0.0133	2.99427	7e-08	0.0	0.0	0.0	0.00205253	0.0	0.0	0.0	387.58497996	706.64459947	807.73554198	22.5891491	0.8397528	-0.40022119
0.0134	3.01574	7e-08	0.0	0.0	0.0	0.00205253	0.0	0.0	0.0	388.16666902	707.77425025	807.57355871	22.54885414	0.82401881	-0.40009399
0.0135	3.03719	8e-08	0.0	0.0	0.0	0.00205253	0.0	0.0	0.0	388.74714176	708.88252145	807.41195673	22.5086103	0.80850777	-0.39996708
0.0136	3.05863	8e-08	0.0	0.0	0.0	0.00205252	0.0	0.0	0.0	389.32640068	709.96970326	807.25073426	22.46842252	0.7931932	-0.39984047
0.0137	3.08005	8e-08	0.0	0.0	0.0	0.00205252	0.0	0.0	0.0	389.90444833	711.03607947	807.08988954	22.42828879	0.77808519	-0.39971416
0.0138	3.10146	9e-08	0.0	0.0	0.0	0.00205252	0.0	0.0	0.0	390.48128719	712.08193875	806.9294208	22.38820916	0.76318286	-0.39958815
0.0139	3.12285	9e-08	0.0	0.0	0.0	0.00205251	0.0	0.0	0.0	391.05691976	713.10756814	806.76932627	22.34818371	0.74848519	-0.39946242
0.014	3.14422	9e-08	0.0	0.0	0.0	0.00205251	0.0	0.0	0.0	391.63134855	714.1132528	806.60960419	22.30821251	0.733991	-0.39933699
0.0141	3.16558	1e-07	0.0	0.0	0.0	0.00205251	0.0	0.0	0.0	392.20457604	715.09927587	806.45025281	22.26829568	0.71969898	-0.39921185
0.0142	3.18692	1e-07	0.0	0.0	0.0	0.0020525	0.0	0.0	0.0	392.77660471	716.06591827	806.29127039	22.22843332	0.70560766	-0.399087
0.0143	3.20825	1.1e-07	0.0	0.0	0.0	0.0020525	0.0	0.0	0.0	393.34743706	717.01345849	806.13265519	22.18862557	0.69171545	-0.39896243
0.0144	3.22956	1.1e-07	0.0	0.0	0.0	0.00205249	0.0	0.0	0.0	393.91707556	717.94217242	805.97440549	22.14887258	0.6780206	-0.39883815
0.0145	3.25085	1.2e-07	0.0	0.0	0.0	0.00205249	0.0	0.0	0.0	394.48552259	718.85238168	805.81651937	22.10916297	0.66460827	-0.39871418
0.0146	3.27213	1.2e-07	0.0	0.0	0.0	0.00205248	0.0	0.0	0.0	395.05278048	719.74440346	805.65899493	22.06951526	0.65133798	-0.39859048
0.0147	3.29339	1.3e-07	0.0	0.0	0.0	0.00205248	0.0	0.0	0.0	395.61885184	720.6184636	805.50183066	22.02992191	0.63826601	-0.39846706
0.0148	3.31464	1.3e-07	0.0	0.0	0.0	0.00205247	0.0	0.0	0.0	396.18373912	721.47483612	805.34502484	21.99038301	0.62539077	-0.39834392
0.0149	3.33586	1.4e-07	0.0	0.0	0.0	0.00205247	0.0	0.0	0.0	396.74744478	722.31379249	805.18857577	21.95089869	0.61271057	-0.39822106
0.015	3.35708	1.4e-07	0.0	0.0	0.0	0.00205246	0.0	0.0	0.0	397.30997126	723.1356016	805.03248175	21.91146909	0.60022362	-0.39809848
0.0151	3.37828	1.5e-07	0.0	0.0	0.0	0.00205245	0.0	0.0	0.0	397.87132101	723.94052955	804.8767411	21.87209433	0.58792798	-0.39797617
0.0152	3.39946	1.6e-07	0.0	0.0	0.0	0.00205245	0.0	0.0	0.0	398.43149649	724.72883951	804.72135214	21.83277457	0.57582164	-0.39785414
0.0153	3.42062	1.6e-07	0.0	0.0	0.0	0.00205244	0.0	0.0	0.0	398.99050015	725.50079163	804.56631322	21.79350998	0.56390245	-0.39773238
0.0154	3.44177	1.7e-07	0.0	0.0	0.0	0.00205243	0.0	0.0	0.0	399.54833442	726.25664283	804.4116227	21.75430073	0.55216816	-0.3976109
0.0155	3.46291	1.8e-07	0.0	0.0	0.0	0.00205243	0.0	0.0	0.0	400.10500171	726.99666277	804.25727886	21.71513966	0.54067374	-0.3974897
0.0156	3.48402	1.8e-07	0.0	0.0	0.0	0.00205242	0.0	0.0	0.0	400.66050431	727.72116343	804.10327984	21.67603851	0.52932657	-0.39736877
0.0157	3.50512	1.9e-07	0.0	0.0	0.0	0.00205241	0.0	0.0	0.0	401.21484478	728.43035026	803.94962421	21.63699265	0.51816184	-0.3972481
0.0158	3.52621	2e-07	0.0	0.0	0.0	0.0020524	0.0	0.0	0.0	401.76802553	729.12447313	803.79631036	21.59800223	0.50717737	-0.3971277
0.0159	3.54728	2.1e-07	0.0	0.0	0.0	0.0020524	0.0	0.0	0.0	402.320049	729.80377877	803.64333668	21.55906741	0.49637093	-0.39700757
0.016	3.56833	2.2e-07	0.0	0.0	0.0	0.00205239	0.0	0.0	0.0	402.87091761	730.46851061	803.49070159	21.52018834	0.48574015	-0.3968877
0.0161	3.58937	2.2e-07	0.0	0.0	0.0	0.00205238	0.0	0.0	0.0	403.4206338	731.11890868	803.33840353	21.48136521	0.47528261	-0.3967681
0.0162	3.61039	2.3e-07	0.0	0.0	0.0	0.00205237	0.0	0.0	0.0	403.96919997	731.75520954	803.18644094	21.44259818	0.4649958	-0.39664876
0.0163	3.63139	2.4e-07	0.0	0.0	0.0	0.00205236	0.0	0.0	0.0	404.51661857	732.37764611	803.03481227	21.40388746	0.4548771	-0.39652968
0.0164	3.65238	2.5e-07	0.0	0.0	0.0	0.00205235	0.0	0.0	0.0	405.06289202	732.98644762	802.88351602	21.36523324	0.44492383	-0.39641086
0.0165	3.67336	2.6e-07	0.0	0.0	0.0	0.00205234	0.0	0.0	0.0	405.60802273	733.58183945	802.73255067	21.32662763	0.43520732	-0.39629231
0.0166	3.69431	2.7e-07	0.0	0.0	0.0	0.00205233	0.0	0.0	0.0	406.15201286	734.16417049	802.58191416	21.28808237	0.42561895	-0.39617401
0.0167	3.71525	2.8e-07	0.0	0.0	0.0	0.00205232	0.0	0.0	0.0	406.694865	734.73358399	802.43160536	21.24959415	0.41618836	-0.39605597
0.0168	3.73618	3e-07	0.0	0.0	0.0	0.00205231	0.0	0.0	0.0	407.23658154	735.29030269	802.28162277	21.21116237	0.40691978	-0.39593819
0.0169	3.75708	3.1e-07	0.0	0.0	0.0	0.0020523	0.0	0.0	0.0	407.7771649	735.83454703	802.13196492	21.1727872	0.3978109	-0.39582066
0.017	3.77797	3.2e-07	0.0	0.0	0.0	0.00205228	0.0	0.0	0.0	408.31661748	736.36653422	801.98263034	21.13446878	0.38885937	-0.39570339
0.0171	3.79885	3.3e-07	0.0	0.0	0.0	0.00205227	0.0	0.0	0.0	408.85494168	736.88647814	801.83361757	21.09620725	0.38006281	-0.39558636
0.0172	3.81971	3.4e-07	0.0	0.0	0.0	0.00205226	0.0	0.0	0.0	409.39213989	737.39458933	801.68492518	21.05800277	0.37141875	-0.39546959
0.0173	3.84055	3.6e-07	0.0	0.0	0.0	0.00205225	0.0	0.0	0.0	409.92821452	737.89107487	801.53655175	21.0198555	0.3629247	-0.39535307
0.0174	3.86138	3.7e-07	0.0	0.0	0.0	0.00205223	0.0	0.0	0.0	410.46316797	738.37613838	801.38849588	20.98176561	0.35457811	-0.3952368
0.0175	3.88219	3.8e-07	0.0	0.0	0.0	0.00205222	0.0	0.0	0.0	410.99700262	738.84997992	801.24075617	20.94373325	0.34637637	-0.39512078
0.0176	3.90299	4e-07	0.0	0.0	0.0	0.0020522	0.0	0.0	0.0	411.52972078	739.31285555	801.09333096	20.90575201	0.33838767	-0.395005
0.0177	3.92376	4.1e-07	0.0	0.0	0.0	0.00205219	0.0	0.0	0.0	412.06132485	739.76494482	800.94621898	20.8678327	0.33049501	-0.39488948
0.0178	3.94453	4.3e-07	0.0	0.0	0.0	0.00205217	0.0	0.0	0.0	412.59181725	740.20642846	800.79941891	20.82997095	0.32274436	-0.39477419
0.0179	3.96527	4.5e-07	0.0	0.0	0.0	0.00205216	0.0	0.0	0.0	413.12120037	740.63749877	800.65292941	20.79216689	0.31513347	-0.39465915
0.018	3.986	4.6e-07	0.0	0.0	0.0	0.00205214	0.0	0.0	0.0	413.64947658	741.05834492	800.50674914	20.75442066	0.30766003	-0.39454435
0.0181	4.00672	4.8e-07	0.0	0.0	0.0	0.00205212	0.0	0.0	0.0	414.17664826	741.4691529	800.36087678	20.71673239	0.30032173	-0.3944298
0.0182	4.02741	5e-07	0.0	0.0	0.0	0.00205211	0.0	0.0	0.0	414.7027178	741.87010549	800.21531101	20.67910222	0.29311621	-0.39431548
0.0183	4.04809	5.1e-07	0.0	0.0	0.0	0.00205209	0.0	0.0	0.0	415.22768757	742.26138222	800.07005054	20.64153028	0.28604111	-0.3942014
0.0184	4.06876	5.3e-07	0.0	0.0	0.0	0.00205207	0.0	0.0	0.0	415.75155995	742.64315936	799.92509409	20.6040167	0.27909403	-0.39408757
0.0185	4.08941	5.5e-07	0.0	0.0	0.0	0.00205205	0.0	0.0	0.0	416.2743373	743.01560986	799.78044041	20.56656164	0.27227252	-0.39397397
0.0186	4.11004	5.7e-07	0.0	0.0	0.0	0.00205203	0.0	0.0	0.0	416.79602195	743.37894224	799.63608805	20.52915943	0.26563709	-0.3938606
0.0187	4.13066	5.9e-07	0.0	0.0	0.0	0.00205201	0.0	0.0	0.0	417.31661621	743.7333396	799.4920357	20.49181948	0.25908464	-0.39374748
0.0188	4.15126	6.1e-07	0.0	0.0	0.0	0.00205199	0.0	0.0	0.0	417.83612252	744.07894426	799.34828225	20.45453801	0.25265529	-0.39363459
0.0189	4.17184	6.4e-07	0.0	0.0	0.0	0.00205197	0.0	0.0	0.0	418.35454322	744.41592229	799.20482646	20.41731511	0.24634702	-0.39352193
0.019	4.19241	6.6e-07	0.0	0.0	0.0	0.00205194	0.0	0.0	0.0	418.87188067	744.74443701	799.06166713	20.38015089	0.2401578	-0.3934095
0.0191	4.21296	6.8e-07	0.0	0.0	0.0	0.00205192	0.0	0.0	0.0	419.38813723	745.06464894	798.91880303	20.34304544	0.23408559	-0.39329731
0.0192	4.23349	7.1e-07	0.0	0.0	0.0	0.0020519	0.0	0.0	0.0	419.90331524	745.37671581	798.77623298	20.30599886	0.22812837	-0.39318534
0.0193	4.25401	7.3e-07	0.0	0.0	0.0	0.00205187	0.0	0.0	0.0	420.41741707	745.68079258	798.63395581	20.26901123	0.22228409	-0.39307361
0.0194	4.27451	7.6e-07	0.0	0.0	0.0	0.00205185	0.0	0.0	0.0	420.93044505	745.97703139	798.49197034	20.23208267	0.21655071	-0.39296211
0.0195	4.295	7.8e-07	0.0	0.0	0.0	0.00205182	0.0	0.0	0.0	421.44240154	746.26558162	798.35027542	20.19521326	0.21092617	-0.39285083
0.0196	4.31547	8.1e-07	0.0	0.0	0.0	0.00205179	0.0	0.0	0.0	421.95328885	746.54659926	798.20886987	20.158401	0.2054342	-0.39273978
0.0197	4.33592	8.4e-07	0.0	0.0	0.0	0.00205177	0.0	0.0	0.0	422.46310931	746.82024687	798.06775247	20.1216493	0.20003199	-0.39262896
0.0198	4.35636	8.7e-07	0.0	0.0	0.0	0.00205174	0.0	0.0	0.0	422.97186527	747.08665175	797.92692217	20.08495685	0.19473461	-0.39251836
0.0199	4.37678	9e-07	0.0	0.0	0.0	0.00205171	0.0	0.0	0.0	423.47955906	747.34595488	797.78637787	20.04832373	0.18954023	-0.39240799
0.02	4.39718	9.3e-07	0.0	0.0	0.0	0.00205168	0.0	0.0	0.0	423.98619303	747.59829472	797.64611845	20.01175002	0.18444702	-0.39229784
0.0201	4.41757	9.6e-07	0.0	0.0	0.0	0.00205165	0.0	0.0	0.0	424.49176948	747.84380723	797.50614284	19.97523578	0.17945314	-0.39218792
0.0202	4.43794	9.9e-07	0.0	0.0	0.0	0.00205161	0.0	0.0	0.0	424.99629076	748.08262591	797.36644995	19.93878109	0.17455678	-0.39207821
0.0203	4.4583	1.02e-06	0.0	0.0	0.0	0.00205158	0.0	0.0	0.0	425.49975917	748.31488175	797.22703872	19.902386	0.16975611	-0.39196873
0.0204	4.47863	1.06e-06	0.0	0.0	0.0	0.00205155	0.0	0.0	0.0	426.00217705	748.54070327	797.0879081	19.86605059	0.16504934	-0.39185947
0.0205	4.49896	1.09e-06	0.0	0.0	0.0	0.00205151	0.0	0.0	0.0	426.5035467	748.76021657	796.94905704	19.82977493	0.16043465	-0.39175042
0.0206	4.51926	1.13e-06	0.0	0.0	0.0	0.00205148	0.0	0.0	0.0	427.00387044	748.97354768	796.81048451	19.79355727	0.15593095	-0.3916416
0.0207	4.53955	1.16e-06	0.0	0.0	0.0	0.00205144	0.0	0.0	0.0	427.50315054	749.18084392	796.67218936	19.7574005	0.1515041	-0.39153299
0.0208	4.55983	1.2e-06	0.0	0.0	0.0	0.0020514	0.0	0.0	0.0	428.00138932	749.38220794	796.53417066	19.7213035	0.14716581	-0.3914246
0.0209	4.58008	1.24e-06	0.0	0.0	0.0	0.00205136	0.0	0.0	0.0	428.49858909	749.57775852	796.3964274	19.68526631	0.14291449	-0.39131643
0.021	4.60032	1.28e-06	0.0	0.0	0.0	0.00205132	0.0	0.0	0.0	428.99475214	749.76761231	796.2589586	19.64928897	0.13874857	-0.39120847
0.0211	4.62055	1.32e-06	0.0	0.0	0.0	0.00205128	0.0	0.0	0.0	429.48988078	749.95188384	796.12176326	19.61337152	0.13466651	-0.39110073
0.0212	4.64075	1.37e-06	0.0	0.0	0.0	0.00205124	0.0	0.0	0.0	429.9839773	750.13068552	795.98484041	19.57751401	0.13066675	-0.3909932
0.0213	4.66095	1.41e-06	0.0	0.0	0.0	0.00205119	0.0	0.0	0.0	430.47704397	750.30412768	795.84818908	19.54171645	0.12674778	-0.39088589
0.0214	4.68112	1.45e-06	0.0	0.0	0.0	0.00205115	0.0	0.0	0.0	430.96908309	750.4723186	795.71180832	19.50597888	0.12290809	-0.39077878
0.0215	4.70128	1.5e-06	0.0	0.0	0.0	0.0020511	0.0	0.0	0.0	431.46009694	750.63536453	795.57569719	19.47030134	0.11914618	-0.39067189
0.0216	4.72142	1.55e-06	0.0	0.0	0.0	0.00205105	0.0	0.0	0.0	431.95008779	750.79336968	795.43985475	19.43468385	0.11546056	-0.39056521
0.0217	4.74154	1.6e-06	0.0	0.0	0.0	0.002051	0.0	0.0	0.0	432.43905791	750.94644204	795.30428004	19.39912622	0.11185722	-0.39045874
0.0218	4.76165	1.65e-06	0.0	0.0	0.0	0.00205095	0.0	0.0	0.0	432.92700958	751.09467951	795.16897217	19.36362881	0.10832264	-0.39035248
0.0219	4.78175	1.7e-06	0.0	0.0	0.0	0.0020509	0.0	0.0	0.0	433.41394506	751.23818023	795.03393021	19.32819152	0.10486056	-0.39024643
0.022	4.80182	1.75e-06	0.0	0.0	0.0	0.00205085	0.0	0.0	0.0	433.89986661	751.37704121	794.89915328	19.29281434	0.10146959	-0.39014059
0.0221	4.82188	1.81e-06	0.0	0.0	0.0	0.0020508	0.0	0.0	0.0	434.3847765	751.51135757	794.76464049	19.25749729	0.09814839	-0.39003495
0.0222	4.84192	1.86e-06	0.0	0.0	0.0	0.00205074	0.0	0.0	0.0	434.86867698	751.64122265	794.63039095	19.2222404	0.09489563	-0.38992952
0.0223	4.86195	1.92e-06	0.0	0.0	0.0	0.00205068	0.0	0.0	0.0	435.35157029	751.76672797	794.49640379	19.18704366	0.09170998	-0.3898243
0.0224	4.88196	1.98e-06	0.0	0.0	0.0	0.00205062	0.0	0.0	0.0	435.83345869	751.88796328	794.36267815	19.15190708	0.08859017	-0.38971928
0.0225	4.90195	2.04e-06	0.0	0.0	0.0	0.00205056	0.0	0.0	0.0	436.31434442	752.0050166	794.22921318	19.11683068	0.08553489	-0.38961447
0.0226	4.92193	2.1e-06	0.0	0.0	0.0	0.0020505	0.0	0.0	0.0	436.79422971	752.11797423	794.09600802	19.08181445	0.0825429	-0.38950986
0.0227	4.94189	2.16e-06	0.0	0.0	0.0	0.00205044	0.0	0.0	0.0	437.2731168	752.22692612	793.96306181	19.04685803	0.07962122	-0.38940545
0.0228	4.96184	2.23e-06	0.0	0.0	0.0	0.00205037	0.0	0.0	0.0	437.75100792	752.33195556	793.83037372	19.011962	0.07675533	-0.38930125
0.0229	4.98176	2.29e-06	0.0	0.0	0.0	0.00205031	0.0	0.0	0.0	438.22790529	752.43314217	793.69794293	18.97712612	0.07394966	-0.38919725
0.023	5.00167	2.36e-06	0.0	0.0	0.0	0.00205024	0.0	0.0	0.0	438.70381114	752.53056638	793.56576863	18.94235038	0.07120309	-0.38909345
0.0231	5.02157	2.43e-06	0.0	0.0	0.0	0.00205017	0.0	0.0	0.0	439.17872769	752.62430707	793.43385001	18.90763475	0.06851451	-0.38898985
0.0232	5.04145	2.51e-06	0.0	0.0	0.0	0.0020501	0.0	0.0	0.0	439.65265714	752.71444167	793.30218628	18.87297924	0.06588282	-0.38888645
0.0233	5.06131	2.58e-06	0.0	0.0	0.0	0.00205002	0.0	0.0	0.0	440.12560171	752.80104613	793.17077662	18.83838382	0.06330696	-0.38878325
0.0234	5.08115	2.65e-06	0.0	0.0	0.0	0.00204995	0.0	0.0	0.0	440.5975636	752.88419497	793.03962026	18.80384849	0.06078588	-0.38868025
0.0235	5.10098	2.73e-06	0.0	0.0	0.0	0.00204987	0.0	0.0	0.0	441.06854501	752.96396129	792.90871642	18.7693732	0.05831855	-0.38857745
0.0236	5.12079	2.81e-06	0.0	0.0	0.0	0.00204979	0.0	0.0	0.0	441.53854814	753.04041682	792.77806433	18.73495795	0.05590396	-0.38847485
0.0237	5.14058	2.89e-06	0.0	0.0	0.0	0.00204971	0.0	0.0	0.0	442.00757518	753.11362797	792.64766322	18.70060417	0.05353536	-0.38837244
0.0238	5.16036	2.98e-06	0.0	0.0	0.0	0.00204962	0.0	0.0	0.0	442.47562835	753.18366008	792.51751236	18.6663094	0.05122138	-0.38827022
0.0239	5.18012	3.06e-06	0.0	0.0	0.0	0.00204954	0.0	0.0	0.0	442.94270981	753.250585	792.38761097	18.63207464	0.04895696	-0.38816821
0.024	5.19987	3.15e-06	0.0	0.0	0.0	0.00204945	0.0	0.0	0.0	443.40882173	753.31446877	792.25795832	18.59789987	0.04674119	-0.38806639
0.0241	5.2196	3.24e-06	0.0	0.0	0.0	0.00204936	0.0	0.0	0.0	443.8739663	753.3753762	792.12855367	18.56378506	0.04457315	-0.38796476
0.0242	5.23931	3.33e-06	0.0	0.0	0.0	0.00204927	0.0	0.0	0.0	444.33814567	753.43337084	791.99939628	18.52973016	0.04245193	-0.38786333
0.0243	5.25901	3.43e-06	0.0	0.0	0.0	0.00204917	0.0	0.0	0.0	444.80136201	753.48851508	791.87048544	18.49573514	0.04037666	-0.38776209
0.0244	5.27868	3.52e-06	0.0	0.0	0.0	0.00204908	0.0	0.0	0.0	445.26361748	753.54087014	791.74182041	18.46179996	0.0383465	-0.38766105
0.0245	5.29835	3.62e-06	0.0	0.0	0.0	0.00204898	0.0	0.0	0.0	445.72491425	753.5904961	791.6134005	18.42792457	0.03636059	-0.3875602
0.0246	5.31799	3.72e-06	0.0	0.0	0.0	0.00204888	0.0	0.0	0.0	446.18525444	753.63745193	791.48522498	18.39410894	0.03441815	-0.38745954
0.0247	5.33762	3.83e-06	0.0	0.0	0.0	0.00204877	0.0	0.0	0.0	446.64464022	753.68179555	791.35729317	18.360353	0.03251836	-0.38735907
0.0248	5.35723	3.93e-06	0.0	0.0	0.0	0.00204867	0.0	0.0	0.0	447.10307371	753.72358381	791.22960437	18.32665672	0.03066046	-0.38725879
0.0249	5.37683	4.04e-06	0.0	0.0	0.0	0.00204856	0.0	0.0	0.0	447.56055706	753.76287256	791.10215788	18.29302004	0.0288437	-0.38715871
0.025	5.3964	4.15e-06	0.0	0.0	0.0	0.00204845	0.0	0.0	0.0	448.01709239	753.79971665	790.97495302	18.2594429	0.02706735	-0.38705881
0.0251	5.41597	4.27e-06	0.0	0.0	0.0	0.00204833	0.0	0.0	0.0	448.47268182	753.83416998	790.84798912	18.22592525	0.0253307	-0.38695911
0.0252	5.43551	4.38e-06	0.0	0.0	0.0	0.00204822	0.0	0.0	0.0	448.92732748	753.86628554	790.7212655	18.19246701	0.02363307	-0.38685959
0.0253	5.45504	4.5e-06	0.0	0.0	0.0	0.0020481	0.0	0.0	0.0	449.38103148	753.89611539	790.59478148	18.15906814	0.02197378	-0.38676026
0.0254	5.47455	4.62e-06	0.0	0.0	0.0	0.00204797	0.0	0.0	0.0	449.83379595	753.92369979	790.46853645	18.12573407	0.0203284	-0.3866611
0.0255	5.49405	4.75e-06	0.0	0.0	0.0	0.00204785	0.0	0.0	0.0	450.2856231	753.94906592	790.3425298	18.09245515	0.01873773	-0.38656214
0.0256	5.51353	4.88e-06	0.0	0.0	0.0	0.00204772	0.0	0.0	0.0	450.73651493	753.97228644	790.21676083	18.05923555	0.01718277	-0.38646337
0.0257	5.53299	5.01e-06	0.0	0.0	0.0	0.00204759	0.0	0.0	1e-08	451.18647354	753.99340879	790.09122887	18.02607521	0.01566289	-0.38636478
0.0258	5.55243	5.14e-06	0.0	0.0	0.0	0.00204746	0.0	0.0	1e-08	451.63550102	754.01247961	789.96593329	17.99297408	0.01417748	-0.38626638
0.0259	5.57186	5.28e-06	0.0	0.0	0.0	0.00204732	0.0	0.0	1e-08	452.08359945	754.02954474	789.84087346	17.95993208	0.01272596	-0.38616817
0.026	5.59127	5.42e-06	0.0	0.0	0.0	0.00204718	0.0	0.0	1e-08	452.53077091	754.04464923	789.71604874	17.92694913	0.01130776	-0.38607014
0.0261	5.61067	5.56e-06	0.0	0.0	0.0	0.00204704	0.0	0.0	1e-08	452.97701749	754.0578374	789.59145849	17.89402518	0.00992233	-0.3859723
0.0262	5.63004	5.7e-06	0.0	0.0	0.0	0.00204689	0.0	0.0	1e-08	453.42234124	754.06915285	789.46710211	17.86116014	0.00856913	-0.38587464
0.0263	5.6494	5.85e-06	0.0	0.0	0.0	0.00204674	0.0	0.0	1e-08	453.86674423	754.07863851	789.34297897	17.82835393	0.00724767	-0.38577716
0.0264	5.66875	6.01e-06	0.0	0.0	0.0	0.00204659	0.0	0.0	1e-08	454.31022852	754.08633662	789.21908845	17.79560647	0.00595744	-0.38567987
0.0265	5.68808	6.16e-06	0.0	0.0	0.0	0.00204644	0.0	0.0	1e-08	454.75279616	754.09228882	789.09542994	17.76291769	0.00469799	-0.38558276
0.0266	5.70739	6.32e-06	0.0	0.0	0.0	0.00204628	0.0	0.0	1e-08	455.1944492	754.09653613	788.97200283	17.7302875	0.00346885	-0.38548583
0.0267	5.72668	6.48e-06	0.0	0.0	0.0	0.00204611	0.0	0.0	1e-08	455.63518968	754.09911901	788.84880652	17.6977158	0.00226962	-0.38538909
0.0268	5.74596	6.65e-06	0.0	0.0	0.0	0.00204595	0.0	0.0	1e-08	456.07501962	754.10007735	788.72584041	17.66520252	0.00109986	-0.38529252
0.0269	5.76522	6.82e-06	0.0	0.0	0.0	0.00204578	0.0	0.0	1e-08	456.51394107	754.09945054	788.6031039	17.63274755	-4.08e-05	-0.38519614
0.027	5.78446	6.99e-06	0.0	0.0	0.0	0.0020456	0.0	0.0	1e-08	456.95195604	754.09727748	788.48059639	17.60035081	-0.00115273	-0.38509994
0.0271	5.80369	7.17e-06	0.0	0.0	0.0	0.00204543	0.0	0.0	1e-08	457.3890666	754.09358167	788.35831735	17.56802439	-0.00230846	-0.38500388
0.0272	5.8229	7.35e-06	0.0	0.0	0.0	0.00204525	0.0	0.0	1e-08	457.82527501	754.08830967	788.23626653	17.5357469	-0.00338227	-0.38490803
0.0273	5.84209	7.54e-06	0.0	0.0	0.0	0.00204506	0.0	0.0	1e-08	458.26058307	754.08157627	788.11444306	17.5035277	-0.00443057	-0.38481235
0.0274	5.86127	7.72e-06	0.0	0.0	0.0	0.00204487	0.0	0.0	1e-08	458.69499278	754.07341521	787.99284637	17.47136674	-0.0054538	-0.38471686
0.0275	5.88043	7.92e-06	0.0	0.0	0.0	0.00204468	0.0	0.0	1e-08	459.12850614	754.06385968	787.87147589	17.43926391	-0.00645238	-0.38462155
0.0276	5.89957	8.11e-06	0.0	0.0	0.0	0.00204448	0.0	0.0	1e-08	459.56112515	754.05294229	787.75033106	17.40721914	-0.0074267	-0.38452641
0.0277	5.91869	8.31e-06	0.0	0.0	0.0	0.00204428	0.0	0.0	1e-08	459.99285181	754.04069516	787.62941132	17.37523235	-0.00837715	-0.38443145
0.0278	5.9378	8.52e-06	0.0	0.0	0.0	0.00204408	0.0	0.0	1e-08	460.4236881	754.02714986	787.50871611	17.34330345	-0.0093041	-0.38433666
0.0279	5.95689	8.73e-06	0.0	0.0	0.0	0.00204387	0.0	0.0	1e-08	460.85363601	754.01233753	787.38824487	17.31143235	-0.0102079	-0.38424205
0.028	5.97597	8.94e-06	0.0	0.0	0.0	0.00204365	0.0	0.0	1e-08	461.2826975	753.99628883	787.26799707	17.27961895	-0.01108888	-0.38414762
0.0281	5.99503	9.16e-06	0.0	0.0	0.0	0.00204343	0.0	0.0	1e-08	461.71087455	753.97903398	787.14797214	17.24786318	-0.01194737	-0.38405337
0.0282	6.01407	9.38e-06	0.0	0.0	0.0	0.00204321	0.0	0.0	1e-08	462.13816913	753.96060279	787.02816955	17.21616493	-0.01278367	-0.38395929
0.0283	6.03309	9.61e-06	0.0	0.0	0.0	0.00204299	0.0	0.0	1e-08	462.56458318	753.94102469	786.90858874	17.1845241	-0.01359806	-0.38386538
0.0284	6.0521	9.84e-06	0.0	0.0	0.0	0.00204275	0.0	0.0	1e-08	462.99011868	753.92032873	786.7892292	17.15294061	-0.01439083	-0.38377165
0.0285	6.07109	1.008e-05	0.0	0.0	0.0	0.00204252	0.0	0.0	1e-08	463.41477755	753.89854361	786.67009036	17.12141436	-0.01516221	-0.38367809
0.0286	6.09006	1.032e-05	0.0	0.0	0.0	0.00204228	0.0	0.0	1e-08	463.83856175	753.87569773	786.5511717	17.08994523	-0.01591246	-0.38358471
0.0287	6.10902	1.056e-05	0.0	0.0	0.0	0.00204203	0.0	0.0	1e-08	464.26147321	753.85181915	786.4324727	17.05853314	-0.01664179	-0.3834915
0.0288	6.12796	1.081e-05	0.0	0.0	0.0	0.00204178	0.0	0.0	1e-08	464.68351385	753.82693569	786.3139928	17.02718464	-0.01739569	-0.38339844
0.0289	6.14688	1.107e-05	0.0	0.0	0.0	0.00204152	0.0	0.0	1e-08	465.10468581	753.80099799	786.1957318	16.99588878	-0.01810065	-0.38330557
0.029	6.16579	1.133e-05	0.0	0.0	0.0	0.00204126	0.0	0.0	1e-08	465.52499086	753.77408518	786.07768897	16.9646499	-0.01878716	-0.38321287
0.0291	6.18467	1.16e-05	0.0	0.0	0.0	0.002041	0.0	0.0	1e-08	465.94443093	753.74622034	785.95986378	16.93346808	-0.01945647	-0.38312034
0.0292	6.20355	1.187e-05	0.0	0.0	0.0	0.00204073	0.0	0.0	1e-08	466.36300794	753.71742586	785.84225574	16.90234322	-0.020109	-0.38302798
0.0293	6.2224	1.214e-05	0.0	0.0	0.0	0.00204045	0.0	0.0	1e-08	466.78072379	753.68772359	785.72486435	16.87127527	-0.02074513	-0.38293579
0.0294	6.24124	1.242e-05	0.0	0.0	0.0	0.00204017	0.0	0.0	1e-08	467.1975804	753.65713484	785.60768911	16.84026415	-0.02136526	-0.38284377
0.0295	6.26006	1.271e-05	0.0	0.0	0.0	0.00203988	0.0	0.0	1e-08	467.61357966	753.62568037	785.49072952	16.80930977	-0.02196976	-0.38275192
0.0296	6.27886	1.3e-05	0.0	0.0	0.0	0.00203959	0.0	0.0	1e-08	468.02872348	753.59338044	785.37398508	16.77841208	-0.02255902	-0.38266024
0.0297	6.29765	1.33e-05	0.0	0.0	0.0	0.00203929	0.0	0.0	1e-08	468.44301375	753.56025477	785.25745532	16.74757099	-0.0231334	-0.38256873
0.0298	6.31642	1.361e-05	0.0	0.0	0.0	0.00203898	0.0	0.0	1e-08	468.85645235	753.52632257	785.14113975	16.71678643	-0.02369327	-0.38247739
0.0299	6.33517	1.392e-05	0.0	0.0	0.0	0.00203867	0.0	0.0	1e-08	469.26904117	753.49160256	785.02503787	16.68605833	-0.02423898	-0.38238621
0.03	6.35391	1.423e-05	0.0	0.0	0.0	0.00203836	0.0	0.0	1e-08	469.68078208	753.45611297	784.90914921	16.65538661	-0.02477088	-0.3822952
0.0301	6.37262	1.455e-05	0.0	0.0	0.0	0.00203804	0.0	0.0	1e-08	470.09167694	753.41987749	784.79347328	16.62476972	-0.02528164	-0.38220436
0.0302	6.39132	1.488e-05	0.0	0.0	0.0	0.00203771	0.0	0.0	1e-08	470.50172761	753.38291557	784.67800959	16.59421005	-0.02578443	-0.38211368
0.0303	6.41001	1.521e-05	0.0	0.0	0.0	0.00203738	0.0	0.0	2e-08	470.91093596	753.34524019	784.56275768	16.56370645	-0.02627401	-0.38202317
0.0304	6.42868	1.555e-05	0.0	0.0	0.0	0.00203704	0.0	0.0	2e-08	471.31930386	753.30686838	784.44771708	16.53325885	-0.02675068	-0.38193283
0.0305	6.44733	1.59e-05	0.0	0.0	0.0	0.00203669	0.0	0.0	2e-08	471.72683314	753.26781677	784.33288732	16.50286715	-0.02721472	-0.38184265
0.0306	6.46596	1.625e-05	0.0	0.0	0.0	0.00203634	0.0	0.0	2e-08	472.13352566	753.22810159	784.21826794	16.47253128	-0.02766639	-0.38175264
0.0307	6.48457	1.661e-05	0.0	0.0	0.0	0.00203598	0.0	0.0	2e-08	472.53938325	753.18773871	784.10385847	16.44225115	-0.02810596	-0.38166279
0.0308	6.50317	1.698e-05	0.0	0.0	0.0	0.00203561	0.0	0.0	2e-08	472.94440775	753.14674364	783.98965844	16.41202667	-0.02853369	-0.3815731
0.0309	6.52175	1.735e-05	0.0	0.0	0.0	0.00203524	0.0	0.0	2e-08	473.34860099	753.10513154	783.87566741	16.38185776	-0.02894983	-0.38148358
0.031	6.54032	1.773e-05	0.0	0.0	0.0	0.00203486	0.0	0.0	2e-08	473.7519648	753.06291721	783.76188491	16.35174433	-0.02935463	-0.38139422
0.0311	6.55887	1.811e-05	0.0	0.0	0.0	0.00203447	0.0	0.0	2e-08	474.15450099	753.02011514	783.64831049	16.3216863	-0.0297483	-0.38130503
0.0312	6.5774	1.851e-05	0.0	0.0	0.0	0.00203408	0.0	0.0	2e-08	474.55621137	752.97673949	783.53494369	16.29168357	-0.03013109	-0.381216
0.0313	6.59591	1.89e-05	0.0	0.0	0.0	0.00203368	0.0	0.0	2e-08	474.95709777	752.93280489	783.42178406	16.26173457	-0.03049641	-0.38112713
0.0314	6.6144	1.931e-05	0.0	0.0	0.0	0.00203327	0.0	0.0	2e-08	475.35716193	752.88833636	783.30883113	16.23184167	-0.03085565	-0.38103843
0.0315	6.63288	1.973e-05	0.0	0.0	0.0	0.00203286	0.0	0.0	2e-08	475.75640569	752.84333923	783.19608445	16.20200371	-0.03120422	-0.38094988
0.0316	6.65134	2.015e-05	0.0	0.0	0.0	0.00203244	0.0	0.0	2e-08	476.15483084	752.79782719	783.0835436	16.1722206	-0.03154229	-0.3808615
0.0317	6.66979	2.058e-05	0.0	0.0	0.0	0.00203201	0.0	0.0	2e-08	476.55243916	752.75181372	782.97120812	16.14249225	-0.03187001	-0.38077328
0.0318	6.68822	2.101e-05	0.0	0.0	0.0	0.00203157	0.0	0.0	2e-08	476.94923244	752.70531209	782.85907757	16.11281856	-0.0321875	-0.38068522
0.0319	6.70663	2.146e-05	0.0	0.0	0.0	0.00203113	0.0	0.0	2e-08	477.34521245	752.65833541	782.74715151	16.08319942	-0.03249492	-0.38059732
0.032	6.72502	2.191e-05	0.0	0.0	0.0	0.00203067	0.0	0.0	2e-08	477.74038096	752.61089661	782.63542949	16.05363473	-0.03279237	-0.38050958
0.0321	6.74339	2.237e-05	0.0	0.0	0.0	0.00203021	0.0	0.0	2e-08	478.13473973	752.56300847	782.52391109	16.0241244	-0.03307997	-0.380422
0.0322	6.76175	2.283e-05	0.0	0.0	0.0	0.00202975	0.0	0.0	2e-08	478.52829053	752.51468362	782.41259586	15.99466831	-0.03335782	-0.38033459
0.0323	6.78009	2.331e-05	0.0	0.0	0.0	0.00202927	0.0	0.0	2e-08	478.92103511	752.46593456	782.30148336	15.96526637	-0.03362602	-0.38024733
0.0324	6.79842	2.379e-05	0.0	0.0	0.0	0.00202879	0.0	0.0	2e-08	479.31297522	752.41677368	782.19057317	15.93591847	-0.03388466	-0.38016023
0.0325	6.81672	2.428e-05	0.0	0.0	0.0	0.0020283	0.0	0.0	2e-08	479.7041126	752.36721325	782.07986484	15.9066245	-0.0341338	-0.38007328
0.0326	6.83501	2.478e-05	0.0	0.0	0.0	0.00202779	0.0	0.0	2e-08	480.09444901	752.31725338	781.96935801	15.87738626	-0.03438973	-0.3799865
0.0327	6.85328	2.529e-05	0.0	0.0	0.0	0.00202729	0.0	0.0	3e-08	480.4839862	752.26690491	781.85905223	15.84820047	-0.03462539	-0.37989987
0.0328	6.87154	2.581e-05	0.0	0.0	0.0	0.00202677	0.0	0.0	3e-08	480.87272587	752.21618542	781.74894707	15.81906838	-0.03485258	-0.3798134
0.0329	6.88978	2.633e-05	0.0	0.0	0.0	0.00202624	0.0	0.0	3e-08	481.26066976	752.16510566	781.63904209	15.78998991	-0.03507143	-0.37972709
0.033	6.908	2.687e-05	0.0	0.0	0.0	0.00202571	0.0	0.0	3e-08	481.64781957	752.11367625	781.52933688	15.76096495	-0.03528204	-0.37964093
0.0331	6.9262	2.741e-05	0.0	0.0	0.0	0.00202516	0.0	0.0	3e-08	482.03417703	752.06190767	781.419831	15.7319934	-0.03548451	-0.37955493
0.0332	6.94438	2.796e-05	0.0	0.0	0.0	0.00202461	0.0	0.0	3e-08	482.41974383	752.00981027	781.31052406	15.70307516	-0.03567894	-0.37946909
0.0333	6.96255	2.852e-05	0.0	0.0	0.0	0.00202405	0.0	0.0	3e-08	482.8045217	751.95739428	781.20141561	15.67421012	-0.0358654	-0.37938341
0.0334	6.9807	2.91e-05	0.0	0.0	0.0	0.00202348	0.0	0.0	3e-08	483.18851232	751.90466982	781.09250526	15.64539818	-0.03604399	-0.37929788
0.0335	6.99884	2.967e-05	0.0	0.0	0.0	0.0020229	0.0	0.0	3e-08	483.57171739	751.85164692	780.98379258	15.61663925	-0.03621477	-0.3792125
0.0336	7.01695	3.026e-05	0.0	0.0	0.0	0.00202231	0.0	0.0	3e-08	483.95413859	751.79833551	780.87527716	15.58793321	-0.03637781	-0.37912729
0.0337	7.03505	3.086e-05	0.0	0.0	0.0	0.00202171	0.0	0.0	3e-08	484.33577761	751.74474543	780.76695858	15.55927995	-0.03653318	-0.37904222
0.0338	7.05313	3.147e-05	0.0	0.0	0.0	0.0020211	0.0	0.0	3e-08	484.71663613	751.69088308	780.65883646	15.53068176	-0.03669843	-0.37895731
0.0339	7.0712	3.209e-05	0.0	0.0	0.0	0.00202048	0.0	0.0	3e-08	485.09671589	751.6367362	780.55091046	15.50213461	-0.03684477	-0.37887255
0.034	7.08924	3.272e-05	0.0	0.0	0.0	0.00201986	0.0	0.0	3e-08	485.47601851	751.58233039	780.44318011	15.47364007	-0.0369846	-0.37878795
0.0341	7.10727	3.335e-05	0.0	0.0	0.0	0.00201922	0.0	0.0	3e-08	485.85454565	751.52767373	780.33564502	15.44519805	-0.03711806	-0.3787035
0.0342	7.12529	3.4e-05	0.0	0.0	0.0	0.00201857	0.0	0.0	3e-08	486.23229898	751.47277413	780.22830477	15.41680845	-0.03724527	-0.3786192
0.0343	7.14328	3.466e-05	0.0	0.0	0.0	0.00201791	0.0	0.0	3e-08	486.60928015	751.41763937	780.12115897	15.38847117	-0.03736635	-0.37853505
0.0344	7.16126	3.533e-05	0.0	0.0	0.0	0.00201724	0.0	0.0	4e-08	486.98549081	751.36227702	780.01420722	15.36018613	-0.03748141	-0.37845106
0.0345	7.17922	3.6e-05	0.0	0.0	0.0	0.00201656	0.0	0.0	4e-08	487.36093262	751.30669451	779.90744913	15.33195323	-0.03759057	-0.37836722
0.0346	7.19716	3.669e-05	0.0	0.0	0.0	0.00201587	0.0	0.0	4e-08	487.7356072	751.25089915	779.80088429	15.30377237	-0.03769395	-0.37828354
0.0347	7.21508	3.739e-05	0.0	0.0	0.0	0.00201517	0.0	0.0	4e-08	488.10951621	751.19489805	779.69451232	15.27564346	-0.03779164	-0.3782
0.0348	7.23299	3.81e-05	0.0	0.0	0.0	0.00201446	0.0	0.0	4e-08	488.48266126	751.13869822	779.58833282	15.2475664	-0.03788375	-0.37811662
0.0349	7.25088	3.883e-05	0.0	0.0	0.0	0.00201374	0.0	0.0	4e-08	488.85504399	751.0823065	779.4823454	15.21954109	-0.03797039	-0.37803338
0.035	7.26875	3.956e-05	0.0	0.0	0.0	0.00201301	0.0	0.0	4e-08	489.22666602	751.02572961	779.37654967	15.19156745	-0.03805166	-0.3779503
0.0351	7.28661	4.03e-05	0.0	0.0	0.0	0.00201226	0.0	0.0	4e-08	489.59752899	750.96896938	779.27094526	15.16364614	-0.03813319	-0.37786736
0.0352	7.30445	4.106e-05	0.0	0.0	0.0	0.00201151	0.0	0.0	4e-08	489.9676345	750.91203274	779.16553179	15.13577578	-0.03820577	-0.37778458
0.0353	7.32227	4.182e-05	0.0	0.0	0.0	0.00201074	0.0	0.0	4e-08	490.33698415	750.85492756	779.06030885	15.10795684	-0.03827355	-0.37770194
0.0354	7.34007	4.26e-05	0.0	0.0	0.0	0.00200996	0.0	0.0	4e-08	490.70557956	750.79765963	778.95527608	15.08018921	-0.03833663	-0.37761946
0.0355	7.35785	4.339e-05	0.0	0.0	0.0	0.00200917	0.0	0.0	4e-08	491.07342233	750.74023458	778.85043307	15.05247282	-0.03839513	-0.37753712
0.0356	7.37562	4.419e-05	0.0	0.0	0.0	0.00200837	0.0	0.0	4e-08	491.44051404	750.6826579	778.74577947	15.02480757	-0.03844913	-0.37745494
0.0357	7.39337	4.5e-05	0.0	0.0	0.0	0.00200756	0.0	0.0	5e-08	491.80685629	750.62493493	778.64131488	14.99719336	-0.03849876	-0.3773729
0.0358	7.4111	4.583e-05	0.0	0.0	0.0	0.00200673	0.0	0.0	5e-08	492.17245066	750.56707086	778.53703893	14.96963011	-0.03854411	-0.37729101
0.0359	7.42882	4.666e-05	0.0	0.0	0.0	0.00200589	0.0	0.0	5e-08	492.53729875	750.50907076	778.43295124	14.94211772	-0.03858529	-0.37720927
0.036	7.44652	4.751e-05	0.0	0.0	0.0	0.00200504	0.0	0.0	5e-08	492.90140212	750.45093955	778.32905144	14.91465609	-0.03862239	-0.37712767
0.0361	7.4642	4.837e-05	0.0	0.0	0.0	0.00200418	0.0	0.0	5e-08	493.26476236	750.39268201	778.22533915	14.88724515	-0.03865551	-0.37704622
0.0362	7.48186	4.925e-05	0.0	0.0	0.0	0.00200331	0.0	0.0	5e-08	493.62738102	750.3343028	778.12181401	14.85988479	-0.03868474	-0.37696492
0.0363	7.4995	5.013e-05	0.0	0.0	0.0	0.00200242	0.0	0.0	5e-08	493.98925967	750.2758074	778.01847563	14.83257437	-0.03870713	-0.37688377
0.0364	7.51713	5.103e-05	0.0	0.0	0.0	0.00200152	0.0	0.0	5e-08	494.35039986	750.21720369	777.91532364	14.80531471	-0.0387278	-0.37680276
0.0365	7.53474	5.194e-05	0.0	0.0	0.0	0.00200061	0.0	0.0	5e-08	494.71080316	750.15849327	777.81235767	14.77810533	-0.03874468	-0.3767219
0.0366	7.55233	5.287e-05	0.0	0.0	0.0	0.00199968	0.0	0.0	5e-08	495.07047111	750.09968057	777.70957736	14.75094613	-0.03875783	-0.37664118
0.0367	7.56991	5.381e-05	0.0	0.0	0.0	0.00199874	0.0	0.0	5e-08	495.42940527	750.04076994	777.60698234	14.72383702	-0.03876733	-0.37656061
0.0368	7.58746	5.476e-05	0.0	0.0	0.0	0.00199779	0.0	0.0	5e-08	495.78760716	749.98176564	777.50457225	14.69677791	-0.03877323	-0.37648018
0.0369	7.605	5.572e-05	0.0	0.0	0.0	0.00199683	0.0	0.0	6e-08	496.14507834	749.92267183	777.40234671	14.66976869	-0.0387756	-0.3763999
0.037	7.62252	5.67e-05	0.0	0.0	0.0	0.00199585	0.0	0.0	6e-08	496.50182032	749.86349261	777.30030536	14.64280928	-0.0387745	-0.37631977
0.0371	7.64003	5.769e-05	0.0	0.0	0.0	0.00199485	0.0	0.0	6e-08	496.85783465	749.80423199	777.19844785	14.61589958	-0.03876999	-0.37623978
0.0372	7.65751	5.87e-05	0.0	0.0	0.0	0.00199385	0.0	0.0	6e-08	497.21312284	749.7448939	777.09677381	14.58903949	-0.03876211	-0.37615993
0.0373	7.67498	5.971e-05	0.0	0.0	0.0	0.00199283	0.0	0.0	6e-08	497.56768641	749.6854822	776.99528288	14.56222892	-0.03875092	-0.37608022
0.0374	7.69243	6.075e-05	0.0	0.0	0.0	0.0019918	0.0	0.0	6e-08	497.92152689	749.62600071	776.89397469	14.53546777	-0.03873647	-0.37600066
0.0375	7.70986	6.179e-05	0.0	0.0	0.0	0.00199075	0.0	0.0	6e-08	498.27464577	749.56645314	776.79284889	14.50875595	-0.03871881	-0.37592125
0.0376	7.72728	6.286e-05	0.0	0.0	0.0	0.00198969	0.0	0.0	6e-08	498.62704457	749.50684283	776.69190513	14.4820932	-0.03869877	-0.37584197
0.0377	7.74468	6.393e-05	0.0	0.0	0.0	0.00198861	0.0	0.0	6e-08	498.97872479	749.44717347	776.59114305	14.45547971	-0.03867505	-0.37576284
0.0378	7.76206	6.502e-05	0.0	0.0	0.0	0.00198752	0.0	0.0	7e-08	499.32968793	749.38744871	776.49056228	14.42891524	-0.03864828	-0.37568385
0.0379	7.77942	6.612e-05	0.0	0.0	0.0	0.00198641	0.0	0.0	7e-08	499.67993548	749.32767205	776.39016248	14.40239971	-0.03861849	-0.37560501
0.038	7.79676	6.724e-05	0.0	0.0	0.0	0.00198529	0.0	0.0	7e-08	500.02946893	749.26784692	776.2899433	14.37593303	-0.03858571	-0.3755263
0.0381	7.81409	6.838e-05	0.0	0.0	0.0	0.00198416	0.0	0.0	7e-08	500.37828977	749.20797671	776.18990436	14.34951509	-0.03854998	-0.37544774
0.0382	7.8314	6.953e-05	0.0	0.0	0.0	0.00198301	0.0	0.0	7e-08	500.72639948	749.14806479	776.09004534	14.3231458	-0.03851134	-0.37536932
0.0383	7.84869	7.069e-05	0.0	0.0	0.0	0.00198184	0.0	0.0	7e-08	501.07379953	749.08811448	775.99036587	14.29682506	-0.0384698	-0.37529103
0.0384	7.86596	7.187e-05	0.0	0.0	0.0	0.00198066	0.0	0.0	7e-08	501.42049141	749.02812906	775.8908656	14.27055278	-0.0384254	-0.37521289
0.0385	7.88322	7.307e-05	0.0	0.0	0.0	0.00197946	0.0	0.0	7e-08	501.76647657	748.96811179	775.79154418	14.24432886	-0.03837815	-0.37513489
0.0386	7.90046	7.428e-05	0.0	0.0	0.0	0.00197825	0.0	0.0	7e-08	502.11175648	748.9080659	775.69240127	14.2181532	-0.03832808	-0.37505703
0.0387	7.91768	7.55e-05	0.0	0.0	0.0	0.00197703	0.0	0.0	8e-08	502.4563326	748.84799461	775.59343651	14.19202571	-0.0382752	-0.37497932
0.0388	7.93488	7.674e-05	0.0	0.0	0.0	0.00197578	0.0	0.0	8e-08	502.8002064	748.78789905	775.49464957	14.16594685	-0.03822516	-0.37490173
0.0389	7.95206	7.8e-05	0.0	0.0	0.0	0.00197452	0.0	0.0	8e-08	503.14337933	748.72777771	775.39604013	14.1399156	-0.03816864	-0.37482429
0.039	7.96923	7.927e-05	0.0	0.0	0.0	0.00197325	0.0	0.0	8e-08	503.48585285	748.66763768	775.29760781	14.11393225	-0.03810967	-0.37474699
0.0391	7.98638	8.056e-05	0.0	0.0	0.0	0.00197196	0.0	0.0	8e-08	503.82762838	748.60748166	775.19935228	14.08799671	-0.03804829	-0.37466983
0.0392	8.00351	8.187e-05	0.0	0.0	0.0	0.00197065	0.0	0.0	8e-08	504.16870738	748.54731231	775.10127319	14.06210889	-0.03798453	-0.3745928
0.0393	8.02062	8.319e-05	0.0	0.0	0.0	0.00196933	0.0	0.0	8e-08	504.50909127	748.48713227	775.0033702	14.03626869	-0.03791841	-0.37451592
0.0394	8.03772	8.453e-05	0.0	0.0	0.0	0.00196799	0.0	0.0	8e-08	504.8487815	748.42694411	774.90564297	14.01047603	-0.03784997	-0.37443917
0.0395	8.0548	8.588e-05	0.0	0.0	0.0	0.00196663	0.0	0.0	9e-08	505.1877795	748.36675039	774.80809116	13.98473079	-0.03777924	-0.37436256
0.0396	8.07185	8.726e-05	0.0	0.0	0.0	0.00196526	0.0	0.0	9e-08	505.52608668	748.30655361	774.71071444	13.9590329	-0.03770625	-0.37428609
0.0397	8.0889	8.865e-05	0.0	0.0	0.0	0.00196387	0.0	0.0	9e-08	505.86370448	748.24635626	774.61351246	13.93338226	-0.03763102	-0.37420975
0.0398	8.10592	9.005e-05	0.0	0.0	0.0	0.00196246	0.0	0.0	9e-08	506.2006343	748.1861608	774.51648488	13.90777877	-0.03755357	-0.37413355
0.0399	8.12293	9.147e-05	0.0	0.0	0.0	0.00196104	0.0	0.0	9e-08	506.53687757	748.12596966	774.41963138	13.88222233	-0.03747393	-0.37405749
0.04	8.13991	9.291e-05	0.0	0.0	0.0	0.00195959	0.0	0.0	9e-08	506.87243569	748.06578522	774.32295161	13.85671286	-0.03739212	-0.37398157
0.0401	8.15688	9.437e-05	0.0	0.0	0.0	0.00195814	0.0	0.0	9e-08	507.20731008	748.00560477	774.22644526	13.83125084	-0.03731323	-0.37390578
0.0402	8.17383	9.585e-05	0.0	0.0	0.0	0.00195666	0.0	0.0	1e-07	507.54150215	747.94543275	774.13011199	13.80583519	-0.03722874	-0.37383013
0.0403	8.19077	9.734e-05	0.0	0.0	0.0	0.00195516	0.0	0.0	1e-07	507.87501329	747.88527208	774.03395146	13.78046626	-0.03714239	-0.37375461
0.0404	8.20768	9.885e-05	0.0	0.0	0.0	0.00195365	0.0	0.0	1e-07	508.20784489	747.82512473	773.93796334	13.75514395	-0.03705422	-0.37367923
0.0405	8.22458	0.00010038	0.0	0.0	0.0	0.00195212	0.0	0.0	1e-07	508.53999835	747.7649926	773.8421473	13.72986816	-0.03696426	-0.37360398
0.0406	8.24146	0.00010193	0.0	0.0	0.0	0.00195057	0.0	0.0	1e-07	508.87147505	747.70487753	773.74650302	13.70463881	-0.03687254	-0.37352887
0.0407	8.25832	0.00010349	0.0	0.0	0.0	0.00194901	0.0	0.0	1e-07	509.20227639	747.64478136	773.65103016	13.6794558	-0.0367791	-0.37345389
0.0408	8.27517	0.00010507	0.0	0.0	0.0	0.00194742	0.0	0.0	1.1e-07	509.53240375	747.58470585	773.55572839	13.65431905	-0.03668398	-0.37337905
0.0409	8.29199	0.00010667	0.0	0.0	0.0	0.00194582	0.0	0.0	1.1e-07	509.8618585	747.52465274	773.46059739	13.62922845	-0.0365872	-0.37330434
0.041	8.3088	0.00010829	0.0	0.0	0.0	0.0019442	0.0	0.0	1.1e-07	510.19064202	747.46462372	773.36563684	13.60418393	-0.03648881	-0.37322976
0.0411	8.32559	0.00010993	0.0	0.0	0.0	0.00194256	0.0	0.0	1.1e-07	510.51875567	747.40462043	773.2708464	13.57918538	-0.03638882	-0.37315532
0.0412	8.34236	0.00011159	0.0	0.0	0.0	0.0019409	0.0	0.0	1.1e-07	510.84620084	747.34464451	773.17622576	13.55423273	-0.03628728	-0.37308101
0.0413	8.35912	0.00011327	0.0	0.0	0.0	0.00193922	0.0	0.0	1.1e-07	511.17297888	747.2846973	773.08177459	13.52932588	-0.03618463	-0.37300684
0.0414	8.37585	0.00011496	0.0	0.0	0.0	0.00193753	0.0	0.0	1.2e-07	511.49909116	747.22478002	772.98749256	13.50446473	-0.0360802	-0.3729328
0.0415	8.39257	0.00011667	0.0	0.0	0.0	0.00193581	0.0	0.0	1.2e-07	511.82453903	747.16489448	772.89337937	13.47964919	-0.03597433	-0.37285889
0.0416	8.40927	0.00011841	0.0	0.0	0.0	0.00193408	0.0	0.0	1.2e-07	512.14932385	747.10504213	772.79943468	13.45487919	-0.03586703	-0.37278511
0.0417	8.42595	0.00012016	0.0	0.0	0.0	0.00193232	0.0	0.0	1.2e-07	512.47344697	747.04522435	772.70565818	13.43015462	-0.03575835	-0.37271146
0.0418	8.44262	0.00012193	0.0	0.0	0.0	0.00193055	0.0	0.0	1.2e-07	512.79690973	746.98544252	772.61204954	13.4054754	-0.03564831	-0.37263795
0.0419	8.45926	0.00012372	0.0	0.0	0.0	0.00192875	0.0	0.0	1.2e-07	513.11971349	746.92569797	772.51860845	13.38084143	-0.03553693	-0.37256457
0.042	8.47589	0.00012553	0.0	0.0	0.0	0.00192694	0.0	0.0	1.3e-07	513.44185958	746.865992	772.4253346	13.35625263	-0.03542425	-0.37249132
0.0421	8.4925	0.00012737	0.0	0.0	0.0	0.00192511	0.0	0.0	1.3e-07	513.76334935	746.80632586	772.33222765	13.33170891	-0.03531029	-0.3724182
0.0422	8.50909	0.00012922	0.0	0.0	0.0	0.00192326	0.0	0.0	1.3e-07	514.08418412	746.74670081	772.23928731	13.30721017	-0.03519507	-0.37234521
0.0423	8.52566	0.00013109	0.0	0.0	0.0	0.00192138	0.0	0.0	1.3e-07	514.40436523	746.68711804	772.14651325	13.28275633	-0.03507863	-0.37227235
0.0424	8.54222	0.00013298	0.0	0.0	0.0	0.00191949	0.0	0.0	1.3e-07	514.72389401	746.62757873	772.05390515	13.25834729	-0.03496098	-0.37219962
0.0425	8.55875	0.00013489	0.0	0.0	0.0	0.00191758	0.0	0.0	1.4e-07	515.04277178	746.56808402	771.96146272	13.23398298	-0.03484215	-0.37212703
0.0426	8.57527	0.00013682	0.0	0.0	0.0	0.00191564	0.0	0.0	1.4e-07	515.36099987	746.5086359	771.86918562	13.20966307	-0.03472139	-0.37205456
0.0427	8.59177	0.00013877	0.0	0.0	0.0	0.00191369	0.0	0.0	1.4e-07	515.67857959	746.449235	771.77707355	13.18538785	-0.03460003	-0.37198222
0.0428	8.60825	0.00014074	0.0	0.0	0.0	0.00191172	0.0	0.0	1.4e-07	515.99551226	746.38988237	771.6851262	13.16115707	-0.03447751	-0.37191001
0.0429	8.62472	0.00014274	0.0	0.0	0.0	0.00190972	0.0	0.0	1.4e-07	516.3117992	746.3305791	771.59334325	13.13697065	-0.03435386	-0.37183793
0.043	8.64116	0.00014475	0.0	0.0	0.0	0.0019077	0.0	0.0	1.4e-07	516.62744171	746.27132628	771.5017244	13.11282848	-0.03422909	-0.37176598
0.0431	8.65759	0.00014679	0.0	0.0	0.0	0.00190567	0.0	0.0	1.5e-07	516.94244109	746.21212498	771.41026934	13.08873048	-0.03410321	-0.37169416
0.0432	8.674	0.00014884	0.0	0.0	0.0	0.00190361	0.0	0.0	1.5e-07	517.25679867	746.15297623	771.31897775	13.06467656	-0.03397626	-0.37162246
0.0433	8.69039	0.00015092	0.0	0.0	0.0	0.00190153	0.0	0.0	1.5e-07	517.57051573	746.09388108	771.22784934	13.04066663	-0.03384823	-0.3715509
0.0434	8.70676	0.00015302	0.0	0.0	0.0	0.00189943	0.0	0.0	1.5e-07	517.88359357	746.03484055	771.13688379	13.0167006	-0.03371914	-0.37147946
0.0435	8.72311	0.00015514	0.0	0.0	0.0	0.00189731	0.0	0.0	1.6e-07	518.1960335	745.97585564	771.04608079	12.99277838	-0.03358901	-0.37140815
0.0436	8.73945	0.00015728	0.0	0.0	0.0	0.00189517	0.0	0.0	1.6e-07	518.50783679	745.91692734	770.95544005	12.96889989	-0.03345784	-0.37133697
0.0437	8.75577	0.00015944	0.0	0.0	0.0	0.001893	0.0	0.0	1.6e-07	518.81900474	745.85805665	770.86496126	12.94506503	-0.03332565	-0.37126591
0.0438	8.77207	0.00016162	0.0	0.0	0.0	0.00189082	0.0	0.0	1.6e-07	519.12953865	745.799244	770.7746441	12.92127369	-0.03319343	-0.37119498
0.0439	8.78835	0.00016383	0.0	0.0	0.0	0.00188861	0.0	0.0	1.6e-07	519.43943978	745.74048991	770.68448829	12.89752582	-0.03305956	-0.37112418
0.044	8.80461	0.00016605	0.0	0.0	0.0	0.00188638	0.0	0.0	1.7e-07	519.74870943	745.68179584	770.59449352	12.87382132	-0.03292475	-0.37105351
0.0441	8.82085	0.0001683	0.0	0.0	0.0	0.00188413	0.0	0.0	1.7e-07	520.05734887	745.62316267	770.50465949	12.85016009	-0.03278901	-0.37098296
0.0442	8.83708	0.00017057	0.0	0.0	0.0	0.00188185	0.0	0.0	1.7e-07	520.36535937	745.56459126	770.41498588	12.82654205	-0.03265236	-0.37091253
0.0443	8.85329	0.00017287	0.0	0.0	0.0	0.00187956	0.0	0.0	1.7e-07	520.67274221	745.50608247	770.32547241	12.8029671	-0.03251481	-0.37084224
0.0444	8.86948	0.00017518	0.0	0.0	0.0	0.00187724	0.0	0.0	1.8e-07	520.97949866	745.44763713	770.23611878	12.77943516	-0.03237637	-0.37077206
0.0445	8.88565	0.00017752	0.0	0.0	0.0	0.0018749	0.0	0.0	1.8e-07	521.28562999	745.38925609	770.14692467	12.75594614	-0.03223705	-0.37070202
0.0446	8.9018	0.00017988	0.0	0.0	0.0	0.00187254	0.0	0.0	1.8e-07	521.59113746	745.33094017	770.05788981	12.73249995	-0.03209685	-0.3706321
0.0447	8.91793	0.00018226	0.0	0.0	0.0	0.00187016	0.0	0.0	1.8e-07	521.89602233	745.2726902	769.96901387	12.70909651	-0.0319558	-0.3705623
0.0448	8.93405	0.00018467	0.0	0.0	0.0	0.00186775	0.0	0.0	1.8e-07	522.20028586	745.21450697	769.88029658	12.68573572	-0.03181389	-0.37049263
0.0449	8.95014	0.00018709	0.0	0.0	0.0	0.00186532	0.0	0.0	1.9e-07	522.50392931	745.15639131	769.79173764	12.66241749	-0.03167114	-0.37042308
0.045	8.96622	0.00018954	0.0	0.0	0.0	0.00186287	0.0	0.0	1.9e-07	522.80695393	745.09834401	769.70333674	12.63914178	-0.03152836	-0.37035366
0.0451	8.98228	0.00019201	0.0	0.0	0.0	0.00186039	0.0	0.0	1.9e-07	523.10936098	745.04036387	769.6150936	12.61590846	-0.03138482	-0.37028436
0.0452	8.99832	0.00019451	0.0	0.0	0.0	0.0018579	0.0	0.0	1.9e-07	523.4111517	744.98245294	769.52700792	12.59271742	-0.0312401	-0.37021518
0.0453	9.01435	0.00019703	0.0	0.0	0.0	0.00185537	0.0	0.0	2e-07	523.71232735	744.92461195	769.43907942	12.5695686	-0.03109464	-0.37014613
0.0454	9.03035	0.00019957	0.0	0.0	0.0	0.00185283	0.0	0.0	2e-07	524.01288915	744.86684159	769.35130778	12.5464619	-0.03094846	-0.3700772
0.0455	9.04634	0.00020213	0.0	0.0	0.0	0.00185026	0.0	0.0	2e-07	524.31283837	744.8091425	769.26369273	12.52339725	-0.03080157	-0.37000839
0.0456	9.06231	0.00020472	0.0	0.0	0.0	0.00184768	0.0	0.0	2e-07	524.61217623	744.75151534	769.17623396	12.50037455	-0.03065397	-0.36993971
0.0457	9.07825	0.00020733	0.0	0.0	0.0	0.00184506	0.0	0.0	2.1e-07	524.91090397	744.69396075	769.0889312	12.47739371	-0.03050568	-0.36987115
0.0458	9.09419	0.00020996	0.0	0.0	0.0	0.00184243	0.0	0.0	2.1e-07	525.20902283	744.63647935	769.00178415	12.45445465	-0.03035672	-0.36980271
0.0459	9.1101	0.00021262	0.0	0.0	0.0	0.00183977	0.0	0.0	2.1e-07	525.50653403	744.57907178	768.91479252	12.43155728	-0.03020708	-0.36973439
0.046	9.12599	0.0002153	0.0	0.0	0.0	0.00183709	0.0	0.0	2.2e-07	525.80343882	744.52173866	768.82795602	12.40870151	-0.03005677	-0.36966619
0.0461	9.14187	0.000218	0.0	0.0	0.0	0.00183438	0.0	0.0	2.2e-07	526.09973842	744.46448058	768.74127436	12.38588726	-0.02990582	-0.36959812
0.0462	9.15772	0.00022073	0.0	0.0	0.0	0.00183165	0.0	0.0	2.2e-07	526.39543404	744.40729815	768.65474726	12.36311443	-0.02975423	-0.36953017
0.0463	9.17356	0.00022348	0.0	0.0	0.0	0.0018289	0.0	0.0	2.2e-07	526.69052692	744.35019138	768.56837443	12.34038297	-0.02960281	-0.36946234
0.0464	9.18938	0.00022625	0.0	0.0	0.0	0.00182612	0.0	0.0	2.3e-07	526.98501827	744.29316056	768.48215559	12.31769274	-0.02945023	-0.36939463
0.0465	9.20518	0.00022905	0.0	0.0	0.0	0.00182332	0.0	0.0	2.3e-07	527.27890932	744.23620671	768.39609045	12.29504369	-0.02929707	-0.36932704
0.0466	9.22096	0.00023187	0.0	0.0	0.0	0.0018205	0.0	0.0	2.3e-07	527.57220127	744.17933033	768.31017872	12.27243571	-0.02914335	-0.36925957
0.0467	9.23672	0.00023471	0.0	0.0	0.0	0.00181765	0.0	0.0	2.3e-07	527.86489535	744.12253192	768.22442012	12.24986873	-0.02898907	-0.36919222
0.0468	9.25247	0.00023758	0.0	0.0	0.0	0.00181478	0.0	0.0	2.4e-07	528.15699276	744.06581196	768.13881437	12.22734266	-0.02883426	-0.36912499
0.0469	9.26819	0.00024047	0.0	0.0	0.0	0.00181188	0.0	0.0	2.4e-07	528.44849472	744.00917094	768.05336119	12.20485741	-0.02867891	-0.36905788
0.047	9.2839	0.00024339	0.0	0.0	0.0	0.00180896	0.0	0.0	2.4e-07	528.73940243	743.95260933	767.96806029	12.1824129	-0.02852305	-0.36899089
0.0471	9.29959	0.00024633	0.0	0.0	0.0	0.00180602	0.0	0.0	2.5e-07	529.02971709	743.89612758	767.88291139	12.16000903	-0.02836668	-0.36892402
0.0472	9.31526	0.00024929	1e-08	0.0	0.0	0.00180305	0.0	0.0	2.5e-07	529.31943992	743.83972615	767.79791421	12.13764573	-0.0282098	-0.36885727
0.0473	9.33091	0.00025228	1e-08	0.0	0.0	0.00180006	0.0	0.0	2.5e-07	529.6085721	743.78340547	767.71306848	12.1153229	-0.02805244	-0.36879064
0.0474	9.34654	0.00025529	1e-08	0.0	0.0	0.00179705	0.0	0.0	2.6e-07	529.89711485	743.72716599	767.6283739	12.09304046	-0.0278946	-0.36872413
0.0475	9.36216	0.00025833	1e-08	0.0	0.0	0.00179401	0.0	0.0	2.6e-07	530.18506936	743.67100811	767.54383021	12.07079828	-0.02773656	-0.36865773
0.0476	9.37775	0.00026138	1e-08	0.0	0.0	0.00179095	0.0	0.0	2.6e-07	530.47243682	743.61493169	767.45943713	12.04859635	-0.02757789	-0.36859146
0.0477	9.39333	0.00026447	1e-08	0.0	0.0	0.00178786	0.0	0.0	2.6e-07	530.75921841	743.55893751	767.37519438	12.02643455	-0.02741878	-0.3685253
0.0478	9.40888	0.00026758	1e-08	0.0	0.0	0.00178475	0.0	0.0	2.7e-07	531.04541535	743.50302596	767.29110168	12.0043128	-0.02725924	-0.36845926
0.0479	9.42442	0.00027071	1e-08	0.0	0.0	0.00178161	0.0	0.0	2.7e-07	531.33102881	743.4471974	767.20715875	11.982231	-0.02709929	-0.36839334
0.048	9.43994	0.00027386	1e-08	0.0	0.0	0.00177845	0.0	0.0	2.7e-07	531.61605998	743.39145217	767.12336533	11.96018908	-0.02693893	-0.36832753
0.0481	9.45544	0.00027704	1e-08	0.0	0.0	0.00177527	0.0	0.0	2.8e-07	531.90051005	743.33579063	767.03972113	11.93818694	-0.02677818	-0.36826184
0.0482	9.47093	0.00028025	1e-08	0.0	0.0	0.00177206	0.0	0.0	2.8e-07	532.18438019	743.28021311	766.95622589	11.9162245	-0.02661704	-0.36819627
0.0483	9.48639	0.00028348	1e-08	0.0	0.0	0.00176883	0.0	0.0	2.8e-07	532.4676716	743.22471993	766.87287933	11.89430168	-0.02645552	-0.36813082
0.0484	9.50183	0.00028673	1e-08	0.0	0.0	0.00176557	0.0	0.0	2.9e-07	532.75038546	743.16931142	766.78968117	11.87241839	-0.02629364	-0.36806548
0.0485	9.51726	0.00029001	1e-08	0.0	0.0	0.00176229	0.0	0.0	2.9e-07	533.03252293	743.11398788	766.70663115	11.85057454	-0.02613139	-0.36800026
0.0486	9.53267	0.00029331	1e-08	0.0	0.0	0.00175899	1e-08	0.0	2.9e-07	533.31408519	743.05874962	766.62372899	11.82877005	-0.0259688	-0.36793515
0.0487	9.54805	0.00029663	1e-08	0.0	0.0	0.00175566	1e-08	0.0	3e-07	533.59507343	743.00359693	766.54097442	11.80700484	-0.02580586	-0.36787016
0.0488	9.56342	0.00029998	1e-08	0.0	0.0	0.00175231	1e-08	0.0	3e-07	533.8754888	742.94853011	766.45836718	11.7852787	-0.02564246	-0.36780529
0.0489	9.57877	0.00030336	1e-08	0.0	0.0	0.00174893	1e-08	0.0	3e-07	534.15533248	742.89354946	766.37590699	11.76359175	-0.02547882	-0.36774053
0.049	9.5941	0.00030676	1e-08	0.0	0.0	0.00174553	1e-08	0.0	3.1e-07	534.43460563	742.83865522	766.29359358	11.7419438	-0.02531486	-0.36767589
0.0491	9.60941	0.00031018	1e-08	0.0	0.0	0.0017421	1e-08	0.0	3.1e-07	534.71330943	742.78384767	766.21142669	11.72033479	-0.02515058	-0.36761136
0.0492	9.62471	0.00031362	1e-08	0.0	0.0	0.00173865	1e-08	0.0	3.1e-07	534.99144504	742.72912706	766.12940605	11.69876461	-0.024986	-0.36754695
0.0493	9.63998	0.0003171	1e-08	0.0	0.0	0.00173517	1e-08	0.0	3.2e-07	535.26901362	742.67449365	766.04753139	11.6772332	-0.02482111	-0.36748265
0.0494	9.65524	0.00032059	1e-08	0.0	0.0	0.00173168	1e-08	0.0	3.2e-07	535.54601633	742.61994768	765.96580245	11.65574045	-0.02465592	-0.36741847
0.0495	9.67047	0.00032411	1e-08	0.0	0.0	0.00172815	1e-08	0.0	3.2e-07	535.82245434	742.56548939	765.88421896	11.63428629	-0.02449045	-0.3673544
0.0496	9.68569	0.00032765	1e-08	0.0	0.0	0.0017246	1e-08	0.0	3.3e-07	536.0983288	742.51111903	765.80278065	11.61287063	-0.0243247	-0.36729044
0.0497	9.70089	0.00033122	1e-08	0.0	0.0	0.00172103	1e-08	0.0	3.3e-07	536.37364087	742.4568368	765.72148726	11.59149339	-0.02415867	-0.3672266
0.0498	9.71607	0.00033481	1e-08	0.0	0.0	0.00171744	1e-08	0.0	3.4e-07	536.6483917	742.40264295	765.64033852	11.57015448	-0.02399237	-0.36716287
0.0499	9.73123	0.00033843	1e-08	0.0	0.0	0.00171382	1e-08	0.0	3.4e-07	536.92258245	742.34853768	765.55933419	11.54885382	-0.02382581	-0.36709925
0.05	9.74637	0.00034207	1e-08	0.0	0.0	0.00171017	1e-08	0.0	3.4e-07	537.19621427	742.29452119	765.47847398	11.52759124	-0.02365905	-0.36703575
0.05009	9.76149	0.00034573	1e-08	0.0	0.0	0.00170651	1e-08	0.0	3.5e-07	537.46928829	742.24059347	765.39775764	11.50636679	-0.023492	-0.36697236
0.05019	9.7766	0.00034942	1e-08	0.0	0.0	0.00170281	1e-08	0.0	3.5e-07	537.74180567	742.18675488	765.31718491	11.48518033	-0.02332471	-0.36690909
0.05029	9.79168	0.00035313	1e-08	0.0	0.0	0.0016991	1e-08	0.0	3.5e-07	538.01376757	742.13300559	765.23675553	11.46403177	-0.02315718	-0.36684592
0.05039	9.80674	0.00035687	1e-08	0.0	0.0	0.00169536	1e-08	0.0	3.6e-07	538.28517511	742.07934579	765.15646923	11.44292102	-0.02298942	-0.36678287
0.05049	9.82179	0.00036063	1e-08	0.0	0.0	0.00169159	1e-08	0.0	3.6e-07	538.55602946	742.02577565	765.07632576	11.42184801	-0.02282143	-0.36671993
0.05059	9.83682	0.00036441	1e-08	0.0	0.0	0.00168781	1e-08	0.0	3.6e-07	538.82633174	741.97229533	764.99632486	11.40081265	-0.02265322	-0.36665711
0.05069	9.85182	0.00036822	1e-08	0.0	0.0	0.00168399	1e-08	0.0	3.7e-07	539.0960831	741.91890501	764.91646627	11.37981485	-0.02248479	-0.36659439
0.05079	9.86681	0.00037205	1e-08	0.0	0.0	0.00168016	1e-08	0.0	3.7e-07	539.36528468	741.86560483	764.83674974	11.35885452	-0.02231615	-0.36653179
0.05089	9.88178	0.0003759	1e-08	0.0	0.0	0.0016763	1e-08	0.0	3.8e-07	539.63393762	741.81239495	764.757175	11.33793159	-0.0221473	-0.3664693
0.05099	9.89673	0.00037978	1e-08	0.0	0.0	0.00167242	1e-08	0.0	3.8e-07	539.90204305	741.75927552	764.6777418	11.31704597	-0.02197824	-0.36640692
0.05109	9.91166	0.00038368	1e-08	0.0	0.0	0.00166851	1e-08	0.0	3.8e-07	540.1696021	741.70624668	764.59844989	11.29619757	-0.02180899	-0.36634464
0.05119	9.92657	0.00038761	1e-08	0.0	0.0	0.00166458	1e-08	0.0	3.9e-07	540.43661591	741.65330858	764.519299	11.27538631	-0.02163954	-0.36628249
0.05129	9.94147	0.00039156	1e-08	0.0	0.0	0.00166063	1e-08	0.0	3.9e-07	540.7030856	741.60046116	764.44028889	11.25461203	-0.02147001	-0.36622044
0.05139	9.95634	0.00039553	2e-08	0.0	0.0	0.00165665	1e-08	0.0	4e-07	540.96901229	741.54770457	764.3614193	11.23387477	-0.02130021	-0.3661585
0.05149	9.97119	0.00039952	2e-08	0.0	0.0	0.00165265	1e-08	0.0	4e-07	541.23439713	741.495039	764.28268998	11.2131744	-0.02113024	-0.36609667
0.05159	9.98603	0.00040354	2e-08	0.0	0.0	0.00164863	1e-08	0.0	4e-07	541.49924124	741.44246456	764.20410067	11.19251082	-0.02096008	-0.36603495
0.05169	10.00084	0.00040758	2e-08	0.0	0.0	0.00164458	1e-08	0.0	4.1e-07	541.76354574	741.38998134	764.12565113	11.17188395	-0.02078976	-0.36597334
0.05179	10.01564	0.00041165	2e-08	0.0	0.0	0.00164051	1e-08	0.0	4.1e-07	542.02731176	741.33758945	764.0473411	11.15129371	-0.02061927	-0.36591184
0.05189	10.03042	0.00041574	2e-08	0.0	0.0	0.00163642	1e-08	0.0	4.2e-07	542.29054041	741.28528898	763.96917033	11.13074001	-0.02044861	-0.36585045
0.05199	10.04517	0.00041985	2e-08	0.0	0.0	0.0016323	1e-08	0.0	4.2e-07	542.55323283	741.23308002	763.89113857	11.11022276	-0.02027779	-0.36578917
0.05209	10.05991	0.00042398	2e-08	0.0	0.0	0.00162816	1e-08	0.0	4.2e-07	542.81539012	741.18096264	763.81324557	11.0897419	-0.02010681	-0.365728
0.05219	10.07463	0.00042814	2e-08	0.0	0.0	0.001624	1e-08	0.0	4.3e-07	543.0770134	741.12893693	763.73549108	11.06929732	-0.01993568	-0.36566694
0.05229	10.08933	0.00043232	2e-08	0.0	0.0	0.00161982	1e-08	0.0	4.3e-07	543.3381038	741.07700296	763.65787485	11.04888894	-0.01976439	-0.36560598
0.05239	10.10401	0.00043652	2e-08	0.0	0.0	0.00161561	2e-08	0.0	4.4e-07	543.59866243	741.02516081	763.58039664	11.02851669	-0.01959294	-0.36554514
0.05249	10.11867	0.00044074	2e-08	0.0	0.0	0.00161138	2e-08	0.0	4.4e-07	543.8586904	740.97341047	763.5030562	11.00818043	-0.01942155	-0.3654844
0.05259	10.13331	0.00044499	2e-08	0.0	0.0	0.00160713	2e-08	0.0	4.5e-07	544.1181888	740.92175168	763.42585328	10.98788015	-0.01924989	-0.36542377
0.05269	10.14794	0.00044926	2e-08	0.0	0.0	0.00160286	2e-08	0.0	4.5e-07	544.37715876	740.87018475	763.34878763	10.96761573	-0.01907808	-0.36536325
0.05279	10.16254	0.00045355	2e-08	0.0	0.0	0.00159856	2e-08	0.0	4.5e-07	544.63560138	740.8187097	763.27185902	10.9473871	-0.01890615	-0.36530284
0.05289	10.17712	0.00045786	2e-08	0.0	0.0	0.00159424	2e-08	0.0	4.6e-07	544.89351778	740.76732656	763.19506719	10.92719416	-0.01873409	-0.36524253
0.05299	10.19169	0.0004622	2e-08	0.0	0.0	0.0015899	2e-08	0.0	4.6e-07	545.15090906	740.71603534	763.1184119	10.90703683	-0.01856191	-0.36518233
0.05309	10.20623	0.00046655	2e-08	0.0	0.0	0.00158554	2e-08	0.0	4.7e-07	545.40777632	740.66483607	763.04189291	10.88691502	-0.0183896	-0.36512224
0.05319	10.22075	0.00047093	2e-08	0.0	0.0	0.00158116	2e-08	0.0	4.7e-07	545.66412068	740.61372875	762.96550998	10.86682866	-0.01821717	-0.36506225
0.05329	10.23526	0.00047533	2e-08	0.0	0.0	0.00157675	2e-08	0.0	4.8e-07	545.91994322	740.56271337	762.88926285	10.84677765	-0.01804462	-0.36500237
0.05339	10.24975	0.00047975	2e-08	0.0	0.0	0.00157232	2e-08	0.0	4.8e-07	546.17524505	740.51178995	762.8131513	10.82676192	-0.01787196	-0.3649426
0.05349	10.26421	0.0004842	2e-08	0.0	0.0	0.00156787	2e-08	0.0	4.8e-07	546.43002727	740.46095847	762.73717507	10.80678138	-0.01769919	-0.36488293
0.05359	10.27866	0.00048866	3e-08	0.0	0.0	0.0015634	2e-08	0.0	4.9e-07	546.68429098	740.41021891	762.66133394	10.78683594	-0.0175263	-0.36482337
0.05369	10.29309	0.00049314	3e-08	0.0	0.0	0.00155891	2e-08	0.0	4.9e-07	546.93803728	740.35957125	762.58562765	10.76692552	-0.0173533	-0.36476392
0.05379	10.30749	0.00049765	3e-08	0.0	0.0	0.0015544	2e-08	0.0	5e-07	547.19126724	740.30901524	762.51005597	10.74704999	-0.0171804	-0.36470457
0.05389	10.32188	0.00050218	3e-08	0.0	0.0	0.00154987	2e-08	0.0	5e-07	547.44398195	740.2585509	762.43461866	10.72720934	-0.01700725	-0.36464533
0.05399	10.33625	0.00050673	3e-08	0.0	0.0	0.00154532	2e-08	0.0	5.1e-07	547.69618253	740.20817823	762.35931549	10.70740346	-0.01683401	-0.36458619
0.05409	10.3506	0.00051129	3e-08	0.0	0.0	0.00154074	2e-08	0.0	5.1e-07	547.94787006	740.1578972	762.2841462	10.68763226	-0.01666067	-0.36452716
0.05419	10.36493	0.00051588	3e-08	0.0	0.0	0.00153615	2e-08	0.0	5.2e-07	548.19904562	740.10770771	762.20911058	10.66789566	-0.01648725	-0.36446823
0.05429	10.37924	0.00052049	3e-08	0.0	0.0	0.00153153	3e-08	0.0	5.2e-07	548.4497103	740.05760971	762.13420837	10.64819357	-0.01631373	-0.36440941
0.05439	10.39353	0.00052512	3e-08	0.0	0.0	0.0015269	3e-08	0.0	5.3e-07	548.6998652	740.00760311	762.05943935	10.6285259	-0.01614013	-0.36435069
0.05449	10.4078	0.00052977	3e-08	0.0	0.0	0.00152224	3e-08	0.0	5.3e-07	548.94951139	739.95768781	761.98480328	10.60889258	-0.01596644	-0.36429207
0.05459	10.42205	0.00053444	3e-08	0.0	0.0	0.00151757	3e-08	0.0	5.4e-07	549.19864996	739.90786372	761.91029993	10.58929352	-0.01579268	-0.36423356
0.05469	10.43628	0.00053912	3e-08	0.0	0.0	0.00151288	3e-08	0.0	5.4e-07	549.44728199	739.85813075	761.83592905	10.56972863	-0.01561883	-0.36417516
0.05479	10.45049	0.00054383	3e-08	0.0	0.0	0.00150816	3e-08	0.0	5.4e-07	549.69540856	739.80848877	761.76169042	10.55019783	-0.0154449	-0.36411686
0.05489	10.46468	0.00054856	3e-08	0.0	0.0	0.00150343	3e-08	0.0	5.5e-07	549.94303075	739.75893766	761.68758381	10.53070104	-0.01527089	-0.36405866
0.05499	10.47885	0.0005533	3e-08	0.0	0.0	0.00149868	3e-08	0.0	5.5e-07	550.19014963	739.70947734	761.61360898	10.51123812	-0.0150967	-0.36400057
0.05509	10.49301	0.00055807	4e-08	0.0	0.0	0.0014939	3e-08	0.0	5.6e-07	550.43676627	739.66010775	761.53976569	10.49180908	-0.0149225	-0.36394257
0.05519	10.50714	0.00056285	4e-08	0.0	0.0	0.00148911	3e-08	0.0	5.6e-07	550.68288174	739.61082868	761.46605373	10.47241378	-0.01474823	-0.36388469
0.05529	10.52125	0.00056766	4e-08	0.0	0.0	0.00148431	3e-08	0.0	5.7e-07	550.92849714	739.56164	761.39247285	10.45305215	-0.01457387	-0.3638269
0.05539	10.53534	0.00057248	4e-08	0.0	0.0	0.00147948	3e-08	0.0	5.7e-07	551.17361352	739.51254155	761.31902283	10.4337241	-0.01439943	-0.36376922
0.05549	10.54942	0.00057731	4e-08	0.0	0.0	0.00147463	3e-08	0.0	5.8e-07	551.41823195	739.46353319	761.24570344	10.41442955	-0.01422492	-0.36371164
0.05559	10.56347	0.00058217	4e-08	0.0	0.0	0.00146977	4e-08	1e-08	5.8e-07	551.66235351	739.41461475	761.17251445	10.39516841	-0.01405033	-0.36365416
0.05569	10.5775	0.00058705	4e-08	0.0	0.0	0.00146489	4e-08	1e-08	5.9e-07	551.90597925	739.36578607	761.09945563	10.37594061	-0.01387566	-0.36359679
0.05579	10.59152	0.00059194	4e-08	0.0	0.0	0.00145999	4e-08	1e-08	5.9e-07	552.14911026	739.31704697	761.02652675	10.35674604	-0.01370091	-0.36353951
0.05589	10.60551	0.00059685	4e-08	0.0	0.0	0.00145507	4e-08	1e-08	6e-07	552.39174758	739.26839726	760.95372759	10.33758464	-0.01352609	-0.36348234
0.05599	10.61948	0.00060178	4e-08	0.0	0.0	0.00145014	4e-08	1e-08	6e-07	552.63389229	739.21983677	760.88105792	10.31845631	-0.01335118	-0.36342527
0.05609	10.63344	0.00060672	4e-08	0.0	0.0	0.00144519	4e-08	1e-08	6.1e-07	552.87554544	739.1713653	760.80851751	10.29936098	-0.0131762	-0.3633683
0.05619	10.64737	0.00061168	4e-08	0.0	0.0	0.00144022	4e-08	1e-08	6.1e-07	553.11670809	739.12298264	760.73610614	10.28029855	-0.01300114	-0.36331144
0.05629	10.66128	0.00061666	5e-08	0.0	0.0	0.00143523	4e-08	1e-08	6.2e-07	553.35738129	739.07468874	760.66382358	10.2612689	-0.01282587	-0.36325467
0.05639	10.67518	0.00062166	5e-08	0.0	0.0	0.00143023	4e-08	1e-08	6.2e-07	553.59756609	739.02648332	760.59166961	10.24227202	-0.01265061	-0.36319801
0.05649	10.68905	0.00062667	5e-08	0.0	0.0	0.00142521	4e-08	1e-08	6.3e-07	553.83726356	738.97836615	760.519644	10.2233078	-0.01247527	-0.36314144
0.05659	10.70291	0.00063169	5e-08	0.0	0.0	0.00142018	4e-08	1e-08	6.3e-07	554.07647475	738.93033699	760.44774654	10.20437614	-0.01229983	-0.36308498
0.05669	10.71674	0.00063674	5e-08	0.0	0.0	0.00141513	5e-08	1e-08	6.4e-07	554.3152007	738.88239564	760.375977	10.18547696	-0.01212431	-0.36302862
0.05679	10.73055	0.0006418	5e-08	0.0	0.0	0.00141006	5e-08	1e-08	6.4e-07	554.55344248	738.83454186	760.30433515	10.16661019	-0.01194869	-0.36297236
0.05689	10.74435	0.00064687	5e-08	0.0	0.0	0.00140498	5e-08	1e-08	6.5e-07	554.79120112	738.78677542	760.23282077	10.14777573	-0.01177299	-0.36291619
0.05699	10.75812	0.00065196	5e-08	0.0	0.0	0.00139988	5e-08	1e-08	6.5e-07	555.02847767	738.73909607	760.16143366	10.12897349	-0.01159718	-0.36286013
0.05709	10.77188	0.00065707	5e-08	0.0	0.0	0.00139477	5e-08	1e-08	6.6e-07	555.26527318	738.69150356	760.09017357	10.11020341	-0.01142129	-0.36280417
0.05719	10.78561	0.00066219	5e-08	0.0	0.0	0.00138964	5e-08	1e-08	6.6e-07	555.50158869	738.64399765	760.0190403	10.09146539	-0.01124529	-0.36274831
0.05729	10.79932	0.00066732	6e-08	0.0	0.0	0.0013845	5e-08	1e-08	6.7e-07	555.73742524	738.59657808	759.94803362	10.07275934	-0.01106919	-0.36269254
0.05739	10.81302	0.00067247	6e-08	0.0	0.0	0.00137934	5e-08	1e-08	6.7e-07	555.97278388	738.54924457	759.87715332	10.05408518	-0.01089299	-0.36263688
0.05749	10.82669	0.00067763	6e-08	0.0	0.0	0.00137417	6e-08	1e-08	6.8e-07	556.20766563	738.50199687	759.80639918	10.03544282	-0.01071673	-0.36258131
0.05759	10.84034	0.00068281	6e-08	0.0	0.0	0.00136899	6e-08	1e-08	6.8e-07	556.44207152	738.45483471	759.73577098	10.01683219	-0.01054033	-0.36252585
0.05769	10.85398	0.000688	6e-08	0.0	0.0	0.00136379	6e-08	1e-08	6.9e-07	556.67600259	738.40775779	759.6652685	9.9982532	-0.01036383	-0.36247048
0.05779	10.86759	0.0006932	6e-08	0.0	0.0	0.00135858	6e-08	1e-08	6.9e-07	556.90945988	738.36076584	759.59489153	9.97970576	-0.01018721	-0.36241521
0.05789	10.88118	0.00069842	6e-08	0.0	0.0	0.00135335	6e-08	1e-08	7e-07	557.14244442	738.31385855	759.52463985	9.96118979	-0.01001048	-0.36236004
0.05799	10.89475	0.00070365	6e-08	0.0	0.0	0.00134811	6e-08	1e-08	7e-07	557.37495723	738.26703564	759.45451325	9.94270521	-0.00983364	-0.36230497
0.05809	10.90831	0.00070889	6e-08	0.0	0.0	0.00134286	6e-08	1e-08	7.1e-07	557.60699935	738.22029679	759.3845115	9.92425192	-0.00965667	-0.36224999
0.05819	10.92184	0.00071415	7e-08	0.0	0.0	0.0013376	6e-08	1e-08	7.2e-07	557.8385718	738.1736417	759.31463441	9.90582986	-0.00947958	-0.36219512
0.05829	10.93535	0.00071942	7e-08	0.0	0.0	0.00133232	7e-08	1e-08	7.2e-07	558.0696756	738.12707006	759.24488174	9.88743892	-0.00930237	-0.36214034
0.05839	10.94884	0.0007247	7e-08	0.0	0.0	0.00132704	7e-08	1e-08	7.3e-07	558.30031178	738.08058155	759.1752533	9.86907903	-0.00912503	-0.36208566
0.05849	10.96231	0.00072999	7e-08	0.0	0.0	0.00132174	7e-08	1e-08	7.3e-07	558.53048135	738.03417584	759.10574886	9.8507501	-0.00894755	-0.36203107
0.05859	10.97577	0.00073529	7e-08	0.0	0.0	0.00131642	7e-08	1e-08	7.4e-07	558.76018534	737.98785259	759.03636822	9.83245206	-0.00876994	-0.36197659
0.05869	10.9892	0.00074061	7e-08	0.0	0.0	0.0013111	7e-08	1e-08	7.4e-07	558.98942476	737.94161149	758.96711117	9.8141848	-0.0085922	-0.3619222
0.05879	11.00261	0.00074593	7e-08	0.0	0.0	0.00130577	7e-08	1e-08	7.5e-07	559.2182006	737.89545217	758.89797748	9.79594824	-0.00841443	-0.3618679
0.05889	11.016	0.00075127	8e-08	0.0	0.0	0.00130042	8e-08	1e-08	7.5e-07	559.44651389	737.84937429	758.82896696	9.77774231	-0.00823643	-0.36181371
0.05899	11.02937	0.00075661	8e-08	0.0	0.0	0.00129506	8e-08	1e-08	7.6e-07	559.67436565	737.80337751	758.7600794	9.75956692	-0.00805829	-0.36175961
0.05909	11.04271	0.00076197	8e-08	0.0	0.0	0.0012897	8e-08	1e-08	7.6e-07	559.90175687	737.75746146	758.69131457	9.74142199	-0.00788	-0.3617056
0.05919	11.05604	0.00076734	8e-08	0.0	0.0	0.00128432	8e-08	1e-08	7.7e-07	560.12868857	737.71162578	758.62267229	9.72330742	-0.00770156	-0.3616517
0.05929	11.06935	0.00077272	8e-08	0.0	0.0	0.00127894	8e-08	1e-08	7.7e-07	560.35516175	737.66587011	758.55415233	9.70522314	-0.00752296	-0.36159789
0.05939	11.08264	0.0007781	8e-08	0.0	0.0	0.00127354	8e-08	1e-08	7.8e-07	560.58117741	737.62019408	758.48575448	9.68716906	-0.0073442	-0.36154417
0.05949	11.09591	0.0007835	8e-08	0.0	0.0	0.00126813	9e-08	1e-08	7.8e-07	560.80673655	737.57459729	758.41747856	9.6691451	-0.00716528	-0.36149055
0.05959	11.10915	0.00078891	9e-08	0.0	0.0	0.00126272	9e-08	1e-08	7.9e-07	561.03184018	737.52907938	758.34932434	9.65115117	-0.00698619	-0.36143703
0.05969	11.12238	0.00079432	9e-08	0.0	0.0	0.0012573	9e-08	1e-08	8e-07	561.25648928	737.48363996	758.28129161	9.63318719	-0.00680693	-0.3613836
0.05979	11.13559	0.00079974	9e-08	0.0	0.0	0.00125187	9e-08	1e-08	8e-07	561.48068485	737.43827862	758.21338019	9.61525307	-0.00662749	-0.36133027
0.05989	11.14877	0.00080517	9e-08	0.0	0.0	0.00124643	9e-08	1e-08	8.1e-07	561.70442788	737.39299497	758.14558985	9.59734873	-0.00644787	-0.36127703
0.05999	11.16194	0.00081061	9e-08	0.0	0.0	0.00124098	1e-07	1e-08	8.1e-07	561.92771937	737.34778867	758.0779204	9.57947408	-0.00626811	-0.36122389
0.06009	11.17508	0.00081606	9e-08	0.0	0.0	0.00123552	1e-07	1e-08	8.2e-07	562.15056028	737.30265937	758.01037163	9.56162904	-0.00608813	-0.36117084
0.06019	11.18821	0.00082151	1e-07	0.0	0.0	0.00123006	1e-07	1e-08	8.2e-07	562.37295161	737.25760659	757.94294334	9.54381352	-0.00590796	-0.36111789
0.06029	11.20131	0.00082697	1e-07	0.0	0.0	0.00122459	1e-07	1e-08	8.3e-07	562.59489435	737.21262992	757.87563533	9.52602744	-0.00572759	-0.36106503
0.06039	11.21439	0.00083244	1e-07	0.0	0.0	0.00121911	1e-07	2e-08	8.3e-07	562.81638947	737.16772895	757.80844739	9.50827072	-0.00554703	-0.36101226
0.06049	11.22745	0.00083792	1e-07	0.0	0.0	0.00121363	1.1e-07	2e-08	8.4e-07	563.03743796	737.12290326	757.74137933	9.49054327	-0.00536625	-0.36095959
0.06059	11.24049	0.0008434	1e-07	0.0	0.0	0.00120813	1.1e-07	2e-08	8.4e-07	563.25804079	737.07815243	757.67443093	9.472845	-0.00518527	-0.36090702
0.06069	11.25352	0.00084888	1e-07	0.0	0.0	0.00120264	1.1e-07	2e-08	8.5e-07	563.47819893	737.03347604	757.60760201	9.45517584	-0.00500407	-0.36085453
0.06079	11.26651	0.00085438	1.1e-07	0.0	0.0	0.00119713	1.1e-07	2e-08	8.6e-07	563.69791336	736.98887365	757.54089236	9.43753569	-0.00482264	-0.36080215
0.06089	11.27949	0.00085987	1.1e-07	0.0	0.0	0.00119163	1.2e-07	2e-08	8.6e-07	563.91718505	736.94434482	757.47430178	9.41992448	-0.004641	-0.36074985
0.06099	11.29245	0.00086538	1.1e-07	0.0	0.0	0.00118611	1.2e-07	2e-08	8.7e-07	564.13601497	736.89988913	757.40783008	9.40234211	-0.00445912	-0.36069765
0.06109	11.30539	0.00087089	1.1e-07	0.0	0.0	0.00118059	1.2e-07	2e-08	8.7e-07	564.35440407	736.85550613	757.34147705	9.3847885	-0.004277	-0.36064554
0.06119	11.31831	0.0008764	1.1e-07	0.0	0.0	0.00117507	1.2e-07	2e-08	8.8e-07	564.57235332	736.81119538	757.2752425	9.36726357	-0.00409467	-0.36059352
0.06129	11.3312	0.00088192	1.2e-07	0.0	0.0	0.00116954	1.3e-07	2e-08	8.8e-07	564.78986368	736.76695657	757.20912622	9.34976722	-0.00391213	-0.3605416
0.06139	11.34408	0.00088744	1.2e-07	0.0	0.0	0.00116401	1.3e-07	2e-08	8.9e-07	565.0069361	736.72278916	757.14312804	9.33229939	-0.0037293	-0.36048977
0.06149	11.35693	0.00089297	1.2e-07	0.0	0.0	0.00115847	1.3e-07	2e-08	8.9e-07	565.22357154	736.6786927	757.07724774	9.31485998	-0.00354621	-0.36043803
0.06159	11.36977	0.00089849	1.2e-07	0.0	0.0	0.00115293	1.3e-07	2e-08	9e-07	565.43977095	736.63466673	757.01148513	9.29744891	-0.00336287	-0.36038639
0.06169	11.38258	0.00090403	1.2e-07	0.0	0.0	0.00114739	1.4e-07	2e-08	9.1e-07	565.65553529	736.59071082	756.94584002	9.28006609	-0.00317926	-0.36033483
0.06179	11.39537	0.00090956	1.3e-07	0.0	0.0	0.00114184	1.4e-07	2e-08	9.1e-07	565.8708655	736.54682449	756.88031221	9.26271145	-0.00299538	-0.36028337
0.06189	11.40814	0.0009151	1.3e-07	0.0	0.0	0.00113629	1.4e-07	2e-08	9.2e-07	566.08576252	736.50300729	756.81490151	9.24538489	-0.00281122	-0.360232
0.06199	11.42089	0.00092064	1.3e-07	0.0	0.0	0.00113074	1.4e-07	2e-08	9.2e-07	566.30022731	736.45925876	756.74960773	9.22808632	-0.00262678	-0.36018073
0.06209	11.43362	0.00092619	1.3e-07	0.0	0.0	0.00112519	1.5e-07	2e-08	9.3e-07	566.5142608	736.41557845	756.68443066	9.21081568	-0.00244206	-0.36012954
0.06219	11.44633	0.00093173	1.4e-07	0.0	0.0	0.00111963	1.5e-07	2e-08	9.3e-07	566.72786392	736.37196587	756.61937013	9.19357286	-0.00225703	-0.36007845
0.06229	11.45902	0.00093728	1.4e-07	0.0	0.0	0.00111407	1.5e-07	2e-08	9.4e-07	566.94103762	736.32842057	756.55442594	9.17635779	-0.00207171	-0.36002745
0.06239	11.47168	0.00094283	1.4e-07	0.0	0.0	0.00110851	1.6e-07	2e-08	9.4e-07	567.15378282	736.28494207	756.48959789	9.15917038	-0.00188609	-0.35997654
0.06249	11.48433	0.00094838	1.4e-07	0.0	0.0	0.00110295	1.6e-07	2e-08	9.5e-07	567.36610045	736.24153001	756.42488581	9.14201053	-0.0017002	-0.35992571
0.06259	11.49695	0.00095393	1.5e-07	0.0	0.0	0.00109739	1.6e-07	2e-08	9.6e-07	567.57799143	736.19818396	756.36028948	9.12487818	-0.00151396	-0.35987499
0.06269	11.50956	0.00095948	1.5e-07	0.0	0.0	0.00109183	1.6e-07	2e-08	9.6e-07	567.7894567	736.15490337	756.29580874	9.10777323	-0.0013274	-0.35982435
0.06279	11.52214	0.00096503	1.5e-07	0.0	0.0	0.00108627	1.7e-07	2e-08	9.7e-07	568.00049717	736.11168779	756.23144338	9.09069561	-0.00114052	-0.3597738
0.06289	11.5347	0.00097058	1.5e-07	0.0	0.0	0.0010807	1.7e-07	3e-08	9.7e-07	568.21111376	736.06853674	756.16719322	9.07364522	-0.0009533	-0.35972334
0.06299	11.54724	0.00097613	1.5e-07	0.0	0.0	0.00107514	1.7e-07	3e-08	9.8e-07	568.42130739	736.02544975	756.10305808	9.05662199	-0.00076573	-0.35967297
0.06309	11.55976	0.00098168	1.6e-07	0.0	0.0	0.00106958	1.8e-07	3e-08	9.8e-07	568.63107898	735.98242637	756.03903776	9.03962582	-0.00057783	-0.3596227
0.06319	11.57226	0.00098723	1.6e-07	0.0	0.0	0.00106402	1.8e-07	3e-08	9.9e-07	568.84042942	735.93946612	755.97513207	9.02265663	-0.00038957	-0.35957251
0.06329	11.58473	0.00099278	1.6e-07	0.0	0.0	0.00105846	1.8e-07	3e-08	9.9e-07	569.04935963	735.89656854	755.91134084	9.00571434	-0.00020095	-0.35952241
0.06339	11.59719	0.00099832	1.7e-07	0.0	0.0	0.0010529	1.9e-07	3e-08	1e-06	569.25787052	735.85373316	755.84766387	8.98879886	-1.196e-05	-0.35947241
0.06349	11.60962	0.00100387	1.7e-07	0.0	0.0	0.00104734	1.9e-07	3e-08	1.01e-06	569.46596298	735.81095951	755.78410098	8.9719101	0.00017739	-0.35942249
0.06359	11.62204	0.00100941	1.7e-07	0.0	0.0	0.00104179	2e-07	3e-08	1.01e-06	569.67363792	735.76824713	755.72065198	8.95504799	0.00036713	-0.35937266
0.06369	11.63443	0.00101495	1.7e-07	0.0	0.0	0.00103623	2e-07	3e-08	1.02e-06	569.88089623	735.72559555	755.6573167	8.93821242	0.00055712	-0.35932292
0.06379	11.6468	0.00102049	1.8e-07	0.0	0.0	0.00103068	2e-07	3e-08	1.02e-06	570.08773879	735.68300443	755.59409494	8.92140333	0.00074758	-0.35927327
0.06389	11.65915	0.00102602	1.8e-07	0.0	0.0	0.00102513	2.1e-07	3e-08	1.03e-06	570.29416651	735.6404732	755.53098653	8.90462062	0.00093844	-0.35922371
0.06399	11.67148	0.00103156	1.8e-07	0.0	0.0	0.00101959	2.1e-07	3e-08	1.03e-06	570.50018027	735.59800143	755.46799128	8.88786422	0.0011297	-0.35917424
0.06409	11.68378	0.00103708	1.8e-07	0.0	0.0	0.00101405	2.1e-07	3e-08	1.04e-06	570.70578095	735.55558865	755.405109	8.87113403	0.00132135	-0.35912486
0.06419	11.69607	0.00104261	1.9e-07	0.0	0.0	0.00100851	2.2e-07	3e-08	1.04e-06	570.91096944	735.51323441	755.34233953	8.85442998	0.00151342	-0.35907556
0.06429	11.70833	0.00104813	1.9e-07	0.0	0.0	0.00100298	2.2e-07	3e-08	1.05e-06	571.1157466	735.47093825	755.27968267	8.83775197	0.00170591	-0.35902635
0.06439	11.72057	0.00105365	1.9e-07	0.0	0.0	0.00099745	2.3e-07	3e-08	1.06e-06	571.32011333	735.42869972	755.21713825	8.82109992	0.00189881	-0.35897724
0.06449	11.7328	0.00105916	2e-07	0.0	0.0	0.00099192	2.3e-07	3e-08	1.06e-06	571.52407048	735.38651837	755.15470609	8.80447374	0.00209215	-0.35892821
0.06459	11.745	0.00106467	2e-07	0.0	0.0	0.0009864	2.3e-07	4e-08	1.07e-06	571.72761893	735.34439375	755.092386	8.78787336	0.00228592	-0.35887927
0.06469	11.75717	0.00107017	2e-07	0.0	0.0	0.00098088	2.4e-07	4e-08	1.07e-06	571.93075954	735.30232541	755.03017781	8.77129868	0.00248013	-0.35883041
0.06479	11.76933	0.00107567	2.1e-07	0.0	0.0	0.00097537	2.4e-07	4e-08	1.08e-06	572.13349317	735.26031292	754.96808134	8.75474962	0.00267479	-0.35878165
0.06489	11.78147	0.00108116	2.1e-07	0.0	0.0	0.00096986	2.5e-07	4e-08	1.08e-06	572.3358207	735.21835582	754.90609642	8.73822609	0.00286991	-0.35873297
0.06499	11.79358	0.00108665	2.1e-07	0.0	0.0	0.00096436	2.5e-07	4e-08	1.09e-06	572.53774296	735.17645375	754.84422286	8.72172798	0.00306534	-0.35868438
0.06509	11.80567	0.00109213	2.2e-07	0.0	0.0	0.00095887	2.6e-07	4e-08	1.09e-06	572.73926081	735.13460629	754.78246049	8.70525526	0.00326134	-0.35863587
0.06519	11.81774	0.0010976	2.2e-07	0.0	0.0	0.00095338	2.6e-07	4e-08	1.1e-06	572.94037512	735.09281296	754.72080913	8.68880781	0.0034578	-0.35858746
0.06529	11.82979	0.00110307	2.2e-07	0.0	0.0	0.0009479	2.7e-07	4e-08	1.1e-06	573.14108671	735.05107335	754.65926861	8.67238556	0.00365474	-0.35853913
0.06539	11.84182	0.00110853	2.3e-07	0.0	0.0	0.00094243	2.7e-07	4e-08	1.11e-06	573.34139643	735.00938703	754.59783875	8.65598841	0.00385216	-0.35849088
0.06549	11.85382	0.00111398	2.3e-07	0.0	0.0	0.00093696	2.8e-07	4e-08	1.12e-06	573.54130513	734.96775359	754.53651938	8.63961629	0.00405006	-0.35844273
0.06559	11.86581	0.00111943	2.3e-07	0.0	0.0	0.0009315	2.8e-07	4e-08	1.12e-06	573.74081363	734.92617261	754.47531032	8.6232691	0.00424846	-0.35839466
0.06569	11.87777	0.00112486	2.4e-07	0.0	0.0	0.00092605	2.8e-07	4e-08	1.13e-06	573.93992278	734.8846437	754.41421141	8.60694676	0.00444735	-0.35834668
0.06579	11.88971	0.00113029	2.4e-07	0.0	0.0	0.0009206	2.9e-07	4e-08	1.13e-06	574.1386334	734.84316644	754.35322246	8.59064918	0.00464675	-0.35829878
0.06589	11.90163	0.00113572	2.4e-07	0.0	0.0	0.00091517	2.9e-07	4e-08	1.14e-06	574.33694632	734.80174045	754.2923433	8.57437629	0.00484665	-0.35825097
0.06599	11.91353	0.00114113	2.5e-07	0.0	0.0	0.00090974	3e-07	5e-08	1.14e-06	574.53486237	734.76036531	754.23157378	8.55812799	0.00504707	-0.35820325
0.06609	11.9254	0.00114653	2.5e-07	0.0	0.0	0.00090432	3.1e-07	5e-08	1.15e-06	574.73238236	734.71904066	754.1709137	8.54190419	0.00524802	-0.35815561
0.06619	11.93726	0.00115193	2.5e-07	0.0	0.0	0.00089891	3.1e-07	5e-08	1.15e-06	574.9295071	734.6777661	754.1103629	8.52570477	0.00544932	-0.35810806
0.06629	11.94909	0.00115732	2.6e-07	0.0	0.0	0.0008935	3.2e-07	5e-08	1.16e-06	575.12623743	734.63654129	754.04992122	8.50952972	0.00565126	-0.35806059
0.06639	11.9609	0.0011627	2.6e-07	0.0	0.0	0.00088811	3.2e-07	5e-08	1.16e-06	575.32257413	734.59536583	753.98958848	8.49337891	0.00585374	-0.35801321
0.06649	11.97269	0.00116806	2.6e-07	0.0	0.0	0.00088273	3.3e-07	5e-08	1.17e-06	575.51851803	734.55423936	753.92936452	8.47725227	0.00605675	-0.35796591
0.06659	11.98445	0.00117342	2.7e-07	0.0	0.0	0.00087735	3.3e-07	5e-08	1.18e-06	575.71406992	734.51316151	753.86924915	8.46114971	0.0062603	-0.3579187
0.06669	11.9962	0.00117877	2.7e-07	0.0	0.0	0.00087199	3.4e-07	5e-08	1.18e-06	575.90923061	734.47213195	753.80924223	8.44507113	0.0064644	-0.35787158
0.06679	12.00792	0.00118411	2.8e-07	0.0	0.0	0.00086664	3.4e-07	5e-08	1.19e-06	576.10400088	734.43115031	753.74934358	8.42901646	0.00666905	-0.35782454
0.06689	12.01962	0.00118943	2.8e-07	0.0	0.0	0.0008613	3.5e-07	5e-08	1.19e-06	576.29838153	734.39021626	753.68955303	8.41298561	0.00687426	-0.35777758
0.06699	12.0313	0.00119475	2.8e-07	0.0	0.0	0.00085596	3.5e-07	5e-08	1.2e-06	576.49237335	734.34932945	753.62987042	8.39697849	0.00708003	-0.35773071
0.06709	12.04296	0.00120005	2.9e-07	0.0	0.0	0.00085064	3.6e-07	5e-08	1.2e-06	576.68597712	734.30848958	753.57029557	8.38099502	0.00728637	-0.35768393
0.06719	12.05459	0.00120535	2.9e-07	0.0	0.0	0.00084533	3.7e-07	6e-08	1.21e-06	576.87919363	734.2676963	753.51082834	8.36503511	0.00749328	-0.35763723
0.06729	12.0662	0.00121063	3e-07	0.0	0.0	0.00084003	3.7e-07	6e-08	1.21e-06	577.07202366	734.22694932	753.45146855	8.34909868	0.00770077	-0.35759061
0.06739	12.0778	0.0012159	3e-07	0.0	0.0	0.00083475	3.8e-07	6e-08	1.22e-06	577.26446797	734.18624832	753.39221603	8.33318563	0.00790885	-0.35754408
0.06749	12.08936	0.00122115	3e-07	0.0	0.0	0.00082947	3.9e-07	6e-08	1.22e-06	577.45652734	734.14559303	753.33307063	8.31729578	0.00811734	-0.35749763
0.06759	12.10091	0.0012264	3.1e-07	0.0	0.0	0.00082421	3.9e-07	6e-08	1.23e-06	577.64820255	734.10498316	753.27403218	8.30142921	0.00832654	-0.35745126
0.06769	12.11243	0.00123163	3.1e-07	0.0	0.0	0.00081896	4e-07	6e-08	1.23e-06	577.83949435	734.06441842	753.21510053	8.28558577	0.00853633	-0.35740498
0.06779	12.12394	0.00123685	3.2e-07	0.0	0.0	0.00081372	4e-07	6e-08	1.24e-06	578.03040351	734.02389854	753.1562755	8.26976537	0.00874672	-0.35735879
0.06789	12.13542	0.00124206	3.2e-07	0.0	0.0	0.0008085	4.1e-07	6e-08	1.24e-06	578.22093077	733.98342324	753.09755693	8.25396791	0.0089577	-0.35731267
0.06799	12.14687	0.00124726	3.3e-07	0.0	0.0	0.00080329	4.2e-07	6e-08	1.25e-06	578.4110769	733.94299227	753.03894468	8.23819332	0.00916928	-0.35726664
0.06809	12.15831	0.00125244	3.3e-07	0.0	0.0	0.00079809	4.2e-07	6e-08	1.25e-06	578.60084264	733.90260539	752.98043857	8.22244151	0.00938148	-0.3572207
0.06819	12.16972	0.0012576	3.3e-07	0.0	0.0	0.00079291	4.3e-07	7e-08	1.26e-06	578.79022874	733.86226236	752.92203845	8.20671239	0.00959428	-0.35717483
0.06829	12.18111	0.00126276	3.4e-07	0.0	0.0	0.00078773	4.4e-07	7e-08	1.26e-06	578.97923593	733.82196293	752.86374415	8.19100587	0.0098077	-0.35712905
0.06839	12.19248	0.0012679	3.4e-07	0.0	0.0	0.00078258	4.4e-07	7e-08	1.27e-06	579.16786497	733.78170691	752.80555553	8.17532186	0.01002174	-0.35708336
0.06849	12.20383	0.00127302	3.5e-07	0.0	0.0	0.00077743	4.5e-07	7e-08	1.28e-06	579.35611657	733.74149406	752.74747241	8.15966028	0.0102364	-0.35703774
0.06859	12.21515	0.00127813	3.5e-07	0.0	0.0	0.00077231	4.6e-07	7e-08	1.28e-06	579.54399147	733.7013242	752.68949466	8.14402105	0.01045169	-0.35699221
0.06869	12.22646	0.00128323	3.6e-07	0.0	0.0	0.00076719	4.7e-07	7e-08	1.29e-06	579.73149041	733.66119712	752.6316221	8.12840392	0.01066744	-0.35694676
0.06879	12.23774	0.00128831	3.6e-07	0.0	0.0	0.00076209	4.7e-07	7e-08	1.29e-06	579.9186141	733.62111262	752.57385458	8.11280906	0.01088394	-0.35690139
0.06889	12.24899	0.00129338	3.7e-07	0.0	0.0	0.00075701	4.8e-07	7e-08	1.3e-06	580.10536327	733.58107055	752.51619195	8.09723627	0.01110106	-0.35685611
0.06899	12.26023	0.00129843	3.7e-07	0.0	0.0	0.00075194	4.9e-07	7e-08	1.3e-06	580.29173863	733.54107073	752.45863406	8.08168546	0.01131882	-0.35681091
0.06909	12.27144	0.00130346	3.8e-07	0.0	0.0	0.00074688	5e-07	8e-08	1.31e-06	580.47774089	733.50111302	752.40118074	8.06615654	0.01153722	-0.35676579
0.06919	12.28263	0.00130848	3.8e-07	0.0	0.0	0.00074184	5e-07	8e-08	1.31e-06	580.66337076	733.46119728	752.34383185	8.05064943	0.01175625	-0.35672075
0.06929	12.2938	0.00131349	3.9e-07	0.0	0.0	0.00073682	5.1e-07	8e-08	1.32e-06	580.84862894	733.42132337	752.28658723	8.03516404	0.01197592	-0.3566758
0.06939	12.30494	0.00131847	3.9e-07	0.0	0.0	0.00073181	5.2e-07	8e-08	1.32e-06	581.03351614	733.38149117	752.22944673	8.01970028	0.01219624	-0.35663092
0.06949	12.31606	0.00132345	4e-07	0.0	0.0	0.00072682	5.3e-07	8e-08	1.33e-06	581.21803305	733.34170056	752.1724102	8.00425806	0.0124172	-0.35658613
0.06959	12.32716	0.0013284	4e-07	0.0	0.0	0.00072185	5.3e-07	8e-08	1.33e-06	581.40218036	733.30195146	752.11547748	7.9888373	0.01263881	-0.35654142
0.06969	12.33824	0.00133334	4.1e-07	0.0	1e-08	0.00071689	5.4e-07	8e-08	1.34e-06	581.58595876	733.26224377	752.05864843	7.9734379	0.01286107	-0.35649679
0.06979	12.34929	0.00133826	4.1e-07	0.0	1e-08	0.00071195	5.5e-07	8e-08	1.34e-06	581.76936893	733.22257742	752.0019229	7.95805977	0.01308398	-0.35645224
0.06989	12.36032	0.00134317	4.2e-07	0.0	1e-08	0.00070702	5.6e-07	8e-08	1.35e-06	581.95241157	733.18295233	751.94530073	7.94270284	0.01330755	-0.35640777
0.06999	12.37133	0.00134806	4.2e-07	0.0	1e-08	0.00070211	5.7e-07	9e-08	1.35e-06	582.13508735	733.14336843	751.88878178	7.92736682	0.01353161	-0.35636339
0.07009	12.38232	0.00135293	4.3e-07	0.0	1e-08	0.00069722	5.8e-07	9e-08	1.36e-06	582.31739694	733.10382567	751.8323659	7.91205194	0.01375644	-0.35631908
0.07019	12.39328	0.00135778	4.3e-07	0.0	1e-08	0.00069235	5.8e-07	9e-08	1.36e-06	582.49934102	733.06432404	751.77605294	7.89675796	0.01398192	-0.35627486
0.07029	12.40422	0.00136262	4.4e-07	0.0	1e-08	0.00068749	5.9e-07	9e-08	1.37e-06	582.68092025	733.02486352	751.71984275	7.88148481	0.01420806	-0.35623072
0.07039	12.41514	0.00136744	4.4e-07	0.0	1e-08	0.00068265	6e-07	9e-08	1.37e-06	582.86213529	732.98544409	751.6637352	7.86623239	0.01443486	-0.35618665
0.07049	12.42603	0.00137224	4.5e-07	0.0	1e-08	0.00067783	6.1e-07	9e-08	1.37e-06	583.04298679	732.94606577	751.60773013	7.85100061	0.0146623	-0.35614267
0.07059	12.4369	0.00137702	4.6e-07	0.0	1e-08	0.00067303	6.2e-07	9e-08	1.38e-06	583.22347542	732.90672857	751.55182739	7.83578938	0.01489041	-0.35609877
0.07069	12.44775	0.00138178	4.6e-07	0.0	1e-08	0.00066825	6.3e-07	1e-07	1.38e-06	583.40360182	732.86743252	751.49602685	7.82059861	0.01511918	-0.35605495
0.07079	12.45858	0.00138653	4.7e-07	0.0	1e-08	0.00066348	6.4e-07	1e-07	1.39e-06	583.58336664	732.82817766	751.44032836	7.80542821	0.0153486	-0.35601121
0.07089	12.46938	0.00139125	4.7e-07	0.0	1e-08	0.00065873	6.5e-07	1e-07	1.39e-06	583.76277052	732.78896406	751.38473177	7.79027809	0.01557868	-0.35596754
0.07099	12.48016	0.00139596	4.8e-07	0.0	1e-08	0.000654	6.6e-07	1e-07	1.4e-06	583.9418141	732.74979177	751.32923694	7.77514817	0.01580942	-0.35592396
0.07109	12.49092	0.00140065	4.8e-07	0.0	1e-08	0.00064929	6.7e-07	1e-07	1.4e-06	584.12049802	732.71066089	751.27384374	7.76003834	0.01604082	-0.35588046
0.07119	12.50165	0.00140532	4.9e-07	0.0	1e-08	0.0006446	6.8e-07	1e-07	1.41e-06	584.2988229	732.67157148	751.21855201	7.74494825	0.01627275	-0.35583704
0.07129	12.51236	0.00140998	5e-07	0.0	1e-08	0.00063992	6.8e-07	1e-07	1.41e-06	584.47678938	732.63252357	751.16336163	7.72987825	0.01650542	-0.3557937
0.07139	12.52305	0.00141461	5e-07	0.0	1e-08	0.00063527	6.9e-07	1.1e-07	1.42e-06	584.65439808	732.59351736	751.10827244	7.71482806	0.01673875	-0.35575043
0.07149	12.53372	0.00141922	5.1e-07	0.0	1e-08	0.00063063	7e-07	1.1e-07	1.42e-06	584.83164962	732.55455296	751.05328431	7.69979759	0.01697273	-0.35570725
0.07159	12.54436	0.00142382	5.1e-07	0.0	1e-08	0.00062602	7.1e-07	1.1e-07	1.43e-06	585.00854461	732.51563053	750.99839711	7.68478675	0.01720735	-0.35566415
0.07169	12.55498	0.00142839	5.2e-07	0.0	1e-08	0.00062142	7.2e-07	1.1e-07	1.43e-06	585.18508366	732.47675023	750.94361068	7.66979544	0.01744263	-0.35562112
0.07179	12.56557	0.00143294	5.3e-07	0.0	1e-08	0.00061684	7.3e-07	1.1e-07	1.44e-06	585.36126739	732.43791222	750.8889249	7.65482357	0.01767856	-0.35557817
0.07189	12.57614	0.00143748	5.3e-07	0.0	1e-08	0.00061229	7.4e-07	1.1e-07	1.44e-06	585.53709638	732.3991167	750.83433963	7.63987105	0.01791513	-0.35553531
0.07199	12.58669	0.00144199	5.4e-07	0.0	1e-08	0.00060775	7.5e-07	1.2e-07	1.44e-06	585.71257125	732.36036386	750.77985473	7.62493778	0.01815235	-0.35549252
0.07209	12.59722	0.00144649	5.5e-07	0.0	1e-08	0.00060323	7.7e-07	1.2e-07	1.45e-06	585.88769258	732.32165392	750.72547007	7.61002367	0.01839022	-0.35544981
0.07219	12.60772	0.00145096	5.5e-07	0.0	1e-08	0.00059873	7.8e-07	1.2e-07	1.45e-06	586.06246097	732.2829871	750.6711855	7.59512863	0.01862872	-0.35540718
0.07229	12.6182	0.00145542	5.6e-07	0.0	1e-08	0.00059426	7.9e-07	1.2e-07	1.46e-06	586.236877	732.24436366	750.61700091	7.58025256	0.01886787	-0.35536463
0.07239	12.62866	0.00145985	5.6e-07	0.0	1e-08	0.0005898	8e-07	1.2e-07	1.46e-06	586.41094126	732.20578385	750.56291614	7.56539537	0.01910766	-0.35532215
0.07249	12.63909	0.00146426	5.7e-07	0.0	1e-08	0.00058536	8.1e-07	1.2e-07	1.47e-06	586.58465434	732.16724783	750.50893108	7.55055655	0.01934795	-0.35527976
0.07259	12.6495	0.00146865	5.8e-07	0.0	1e-08	0.00058095	8.2e-07	1.3e-07	1.47e-06	586.75801681	732.12875592	750.45504559	7.53573671	0.01958896	-0.35523744
0.07269	12.65988	0.00147303	5.8e-07	0.0	1e-08	0.00057655	8.3e-07	1.3e-07	1.48e-06	586.93102923	732.09030845	750.40125953	7.52093544	0.01983061	-0.3551952
0.07279	12.67024	0.00147738	5.9e-07	0.0	1e-08	0.00057218	8.4e-07	1.3e-07	1.48e-06	587.10369217	732.05190572	750.34757278	7.50615264	0.02007287	-0.35515304
0.07289	12.68058	0.00148171	6e-07	0.0	1e-08	0.00056782	8.5e-07	1.3e-07	1.48e-06	587.27600621	732.01354807	750.2939852	7.49138824	0.02031575	-0.35511095
0.07299	12.69089	0.00148601	6e-07	0.0	1e-08	0.00056349	8.6e-07	1.3e-07	1.49e-06	587.44797189	731.97523584	750.24049667	7.47664211	0.02055925	-0.35506895
0.07309	12.70119	0.0014903	6.1e-07	0.0	1e-08	0.00055918	8.7e-07	1.3e-07	1.49e-06	587.61958977	731.93696936	750.18710706	7.46191418	0.02080336	-0.35502702
0.07319	12.71145	0.00149457	6.2e-07	0.0	1e-08	0.00055489	8.9e-07	1.4e-07	1.5e-06	587.7908604	731.89874903	750.13381624	7.44720434	0.02104808	-0.35498517
0.07329	12.7217	0.00149881	6.2e-07	0.0	1e-08	0.00055062	9e-07	1.4e-07	1.5e-06	587.96178434	731.86057521	750.08062408	7.43251249	0.0212934	-0.3549434
0.07339	12.73192	0.00150304	6.3e-07	0.0	1e-08	0.00054637	9.1e-07	1.4e-07	1.51e-06	588.13236211	731.82244832	750.02753045	7.41783854	0.02153933	-0.3549017
0.07349	12.74211	0.00150724	6.4e-07	0.0	1e-08	0.00054214	9.2e-07	1.4e-07	1.51e-06	588.30259427	731.78436876	749.97453523	7.40318239	0.02178585	-0.35486008
0.07359	12.75228	0.00151142	6.5e-07	0.0	1e-08	0.00053794	9.3e-07	1.4e-07	1.51e-06	588.47248135	731.74633697	749.9216383	7.38854394	0.02203297	-0.35481854
0.07369	12.76243	0.00151558	6.5e-07	0.0	1e-08	0.00053375	9.5e-07	1.5e-07	1.52e-06	588.64202388	731.70835334	749.86883952	7.37392266	0.02228059	-0.35477708
0.07379	12.77256	0.00151972	6.6e-07	0.0	1e-08	0.00052959	9.6e-07	1.5e-07	1.52e-06	588.81122239	731.67041825	749.81613878	7.35931917	0.02252885	-0.35473569
0.07389	12.78266	0.00152383	6.7e-07	0.0	1e-08	0.00052545	9.7e-07	1.5e-07	1.53e-06	588.98007741	731.63253226	749.76353596	7.34473306	0.02277769	-0.35469438
0.07399	12.79274	0.00152793	6.7e-07	0.0	1e-08	0.00052133	9.8e-07	1.5e-07	1.53e-06	589.14858944	731.59469584	749.71103092	7.33016423	0.02302709	-0.35465314
0.07409	12.80279	0.001532	6.8e-07	0.0	1e-08	0.00051723	1e-06	1.5e-07	1.54e-06	589.31675902	731.5569095	749.65862356	7.31561258	0.02327706	-0.35461199
0.07419	12.81282	0.00153605	6.9e-07	0.0	1e-08	0.00051315	1.01e-06	1.6e-07	1.54e-06	589.48458664	731.51917376	749.60631374	7.301078	0.02352758	-0.35457091
0.07429	12.82282	0.00154008	7e-07	0.0	1e-08	0.0005091	1.02e-06	1.6e-07	1.54e-06	589.65207282	731.48148913	749.55410135	7.2865604	0.02377866	-0.3545299
0.07439	12.8328	0.00154408	7e-07	0.0	1e-08	0.00050507	1.03e-06	1.6e-07	1.55e-06	589.81921806	731.44385618	749.50198627	7.27205968	0.02403029	-0.35448898
0.07449	12.84276	0.00154807	7.1e-07	0.0	1e-08	0.00050106	1.05e-06	1.6e-07	1.55e-06	589.98602285	731.40627545	749.44996837	7.25757572	0.02428245	-0.35444813
0.07459	12.8527	0.00155203	7.2e-07	0.0	1e-08	0.00049707	1.06e-06	1.6e-07	1.56e-06	590.1524877	731.36874753	749.39804755	7.24310843	0.02453515	-0.35440735
0.07469	12.8626	0.00155597	7.3e-07	0.0	1e-08	0.0004931	1.07e-06	1.7e-07	1.56e-06	590.31861309	731.33127302	749.34622368	7.2286577	0.02478838	-0.35436665
0.07479	12.87249	0.00155988	7.3e-07	0.0	1e-08	0.00048916	1.09e-06	1.7e-07	1.56e-06	590.48439951	731.29385251	749.29449665	7.21422343	0.02504212	-0.35432603
0.07489	12.88235	0.00156378	7.4e-07	0.0	1e-08	0.00048524	1.1e-06	1.7e-07	1.57e-06	590.64984745	731.25648664	749.24286634	7.19980552	0.02529639	-0.35428548
0.07499	12.89219	0.00156765	7.5e-07	0.0	1e-08	0.00048134	1.11e-06	1.7e-07	1.57e-06	590.81495739	731.2191759	749.19133264	7.18540323	0.02555111	-0.35424501
0.07509	12.902	0.0015715	7.6e-07	0.0	1e-08	0.00047746	1.13e-06	1.7e-07	1.58e-06	590.97972979	731.18192101	749.13989544	7.17101751	0.02580636	-0.35420462
0.07519	12.91179	0.00157533	7.6e-07	0.0	1e-08	0.0004736	1.14e-06	1.8e-07	1.58e-06	591.14416514	731.14472266	749.08855462	7.15664781	0.02606211	-0.3541643
0.07529	12.92155	0.00157914	7.7e-07	0.0	1e-08	0.00046977	1.16e-06	1.8e-07	1.58e-06	591.3082639	731.10758152	749.03731006	7.14229401	0.02631834	-0.35412406
0.07539	12.93129	0.00158292	7.8e-07	0.0	1e-08	0.00046596	1.17e-06	1.8e-07	1.59e-06	591.47202654	731.0704983	748.98616166	7.12795601	0.02657504	-0.35408389
0.07549	12.941	0.00158668	7.9e-07	0.0	1e-08	0.00046217	1.18e-06	1.8e-07	1.59e-06	591.6354535	731.0334737	748.93510931	7.11363369	0.02683221	-0.35404379
0.07559	12.95069	0.00159042	8e-07	0.0	1e-08	0.0004584	1.2e-06	1.8e-07	1.59e-06	591.79854525	730.99650844	748.88415289	7.09932695	0.02708984	-0.35400378
0.07569	12.96036	0.00159413	8e-07	0.0	1e-08	0.00045466	1.21e-06	1.9e-07	1.6e-06	591.96130223	730.95960328	748.8332923	7.08503568	0.02734793	-0.35396383
0.07579	12.97	0.00159782	8.1e-07	0.0	1e-08	0.00045094	1.23e-06	1.9e-07	1.6e-06	592.1237249	730.92275896	748.78252743	7.07075977	0.02760645	-0.35392397
0.07589	12.97962	0.00160149	8.2e-07	0.0	1e-08	0.00044724	1.24e-06	1.9e-07	1.61e-06	592.2858137	730.88597626	748.73185817	7.0564991	0.02786541	-0.35388418
0.07599	12.98921	0.00160514	8.3e-07	0.0	1e-08	0.00044356	1.26e-06	1.9e-07	1.61e-06	592.44756906	730.84925597	748.68128441	7.04225358	0.02812479	-0.35384446
0.07609	12.99878	0.00160877	8.4e-07	0.0	1e-08	0.00043991	1.27e-06	2e-07	1.61e-06	592.60899142	730.81259888	748.63080605	7.02802308	0.02838459	-0.35380482
0.07619	13.00832	0.00161237	8.5e-07	0.0	1e-08	0.00043628	1.29e-06	2e-07	1.62e-06	592.77008122	730.77600578	748.58042298	7.01380677	0.02864478	-0.35376525
0.07629	13.01784	0.00161595	8.5e-07	0.0	1e-08	0.00043267	1.3e-06	2e-07	1.62e-06	592.93083887	730.73947741	748.5301351	6.99960574	0.02890538	-0.35372576
0.07639	13.02733	0.00161951	8.6e-07	0.0	1e-08	0.00042908	1.32e-06	2e-07	1.62e-06	593.09126481	730.7030147	748.47994231	6.98541936	0.02916637	-0.35368634
0.07649	13.0368	0.00162304	8.7e-07	0.0	1e-08	0.00042552	1.33e-06	2.1e-07	1.63e-06	593.25135944	730.66661851	748.42984451	6.97124752	0.02942773	-0.353647
0.07659	13.04625	0.00162655	8.8e-07	0.0	1e-08	0.00042198	1.35e-06	2.1e-07	1.63e-06	593.41112319	730.63028971	748.37984158	6.9570901	0.02968946	-0.35360773
0.07669	13.05567	0.00163004	8.9e-07	0.0	1e-08	0.00041846	1.36e-06	2.1e-07	1.63e-06	593.57055647	730.5940292	748.32993344	6.94294698	0.02995155	-0.35356854
0.07679	13.06506	0.00163351	9e-07	0.0	1e-08	0.00041496	1.38e-06	2.1e-07	1.64e-06	593.72965968	730.55783787	748.28011997	6.92881804	0.03021398	-0.35352942
0.07689	13.07443	0.00163695	9e-07	0.0	1e-08	0.00041149	1.39e-06	2.2e-07	1.64e-06	593.88843322	730.52171666	748.23040109	6.91470316	0.03047676	-0.35349037
0.07699	13.08377	0.00164037	9.1e-07	0.0	1e-08	0.00040803	1.41e-06	2.2e-07	1.64e-06	594.04687749	730.48566649	748.1807767	6.90060223	0.03073985	-0.3534514
0.07709	13.09309	0.00164377	9.2e-07	0.0	1e-08	0.00040461	1.43e-06	2.2e-07	1.65e-06	594.20499289	730.44968831	748.13124669	6.88651513	0.03100327	-0.3534125
0.07719	13.10239	0.00164714	9.3e-07	0.0	1e-08	0.0004012	1.44e-06	2.2e-07	1.65e-06	594.36277981	730.4137831	748.08181097	6.87244174	0.03126698	-0.35337368
0.07729	13.11166	0.0016505	9.4e-07	0.0	1e-08	0.00039781	1.46e-06	2.3e-07	1.65e-06	594.52023863	730.37795183	748.03246945	6.85838193	0.03153099	-0.35333493
0.07739	13.1209	0.00165383	9.5e-07	0.0	1e-08	0.00039445	1.47e-06	2.3e-07	1.66e-06	594.67736974	730.3421955	747.98322203	6.84433559	0.03179529	-0.35329625
0.07749	13.13012	0.00165714	9.6e-07	0.0	1e-08	0.00039111	1.49e-06	2.3e-07	1.66e-06	594.8341735	730.306515	747.93406862	6.8303015	0.03205988	-0.35325765
0.07759	13.13932	0.00166042	9.7e-07	0.0	1e-08	0.0003878	1.51e-06	2.3e-07	1.66e-06	594.9906503	730.27091143	747.88500912	6.81628138	0.03232471	-0.35321913
0.07769	13.14849	0.00166368	9.8e-07	0.0	1e-08	0.0003845	1.52e-06	2.4e-07	1.67e-06	595.1468005	730.23538582	747.83604346	6.80227431	0.03258979	-0.35318067
0.07779	13.15763	0.00166692	9.8e-07	0.0	1e-08	0.00038123	1.54e-06	2.4e-07	1.67e-06	595.30262448	730.19993924	747.78717152	6.78828015	0.0328551	-0.35314229
0.07789	13.16675	0.00167014	9.9e-07	0.0	1e-08	0.00037798	1.56e-06	2.4e-07	1.67e-06	595.45812258	730.16457275	747.73839323	6.77429879	0.03312064	-0.35310399
0.07799	13.17584	0.00167334	1e-06	0.0	1e-08	0.00037475	1.57e-06	2.4e-07	1.68e-06	595.61329518	730.12928743	747.6897085	6.76033008	0.03338639	-0.35306575
0.07809	13.18491	0.00167651	1.01e-06	0.0	1e-08	0.00037155	1.59e-06	2.5e-07	1.68e-06	595.76814261	730.09408438	747.64111724	6.74637391	0.03365234	-0.35302759
0.07819	13.19395	0.00167966	1.02e-06	0.0	1e-08	0.00036836	1.61e-06	2.5e-07	1.68e-06	595.92266524	730.0589647	747.59261935	6.73243013	0.03391848	-0.35298951
0.07829	13.20297	0.00168279	1.03e-06	0.0	1e-08	0.0003652	1.63e-06	2.5e-07	1.69e-06	596.0768634	730.02392953	747.54421477	6.71849863	0.03418479	-0.35295149
0.07839	13.21196	0.00168589	1.04e-06	0.0	2e-08	0.00036207	1.64e-06	2.6e-07	1.69e-06	596.23073744	729.98898001	747.49590339	6.70457926	0.03445127	-0.35291355
0.07849	13.22092	0.00168898	1.05e-06	0.0	2e-08	0.00035895	1.66e-06	2.6e-07	1.69e-06	596.38428769	729.95411728	747.44768514	6.6906719	0.03471789	-0.35287569
0.07859	13.22986	0.00169204	1.06e-06	0.0	2e-08	0.00035585	1.68e-06	2.6e-07	1.7e-06	596.53751449	729.91934252	747.39955994	6.6767764	0.03498464	-0.35283789
0.07869	13.23878	0.00169508	1.07e-06	0.0	2e-08	0.00035278	1.7e-06	2.6e-07	1.7e-06	596.69041815	729.88465687	747.3515277	6.66289152	0.03525157	-0.35280017
0.07879	13.24767	0.00169809	1.08e-06	0.0	2e-08	0.00034973	1.72e-06	2.7e-07	1.7e-06	596.84299901	729.85006148	747.30358835	6.64901899	0.03551857	-0.35276252
0.07889	13.25653	0.00170109	1.09e-06	0.0	2e-08	0.0003467	1.73e-06	2.7e-07	1.71e-06	596.99525737	729.81555761	747.25574181	6.63515786	0.03578567	-0.35272495
0.07899	13.26537	0.00170406	1.1e-06	0.0	2e-08	0.0003437	1.75e-06	2.7e-07	1.71e-06	597.14719357	729.78114649	747.20798799	6.621308	0.03605285	-0.35268745
0.07909	13.27418	0.00170701	1.11e-06	0.0	2e-08	0.00034071	1.77e-06	2.8e-07	1.71e-06	597.2988079	729.74682935	747.16032683	6.60746926	0.0363201	-0.35265002
0.07919	13.28296	0.00170994	1.12e-06	0.0	2e-08	0.00033775	1.79e-06	2.8e-07	1.71e-06	597.45010068	729.71260745	747.11275823	6.5936415	0.0365874	-0.35261266
0.07929	13.29172	0.00171284	1.13e-06	0.0	2e-08	0.00033481	1.81e-06	2.8e-07	1.72e-06	597.6010722	729.67848205	747.06528214	6.57982457	0.03685475	-0.35257538
0.07939	13.30046	0.00171573	1.14e-06	0.0	2e-08	0.00033189	1.83e-06	2.8e-07	1.72e-06	597.75172278	729.64445443	747.01789847	6.56601833	0.03712212	-0.35253816
0.07949	13.30917	0.00171859	1.14e-06	0.0	2e-08	0.00032899	1.84e-06	2.9e-07	1.72e-06	597.90205269	729.61052588	746.97060715	6.55222264	0.0373895	-0.35250103
0.07959	13.31785	0.00172143	1.15e-06	0.0	2e-08	0.00032612	1.86e-06	2.9e-07	1.73e-06	598.05206224	729.57669772	746.92340811	6.53843734	0.03765688	-0.35246396
0.07969	13.3265	0.00172425	1.16e-06	0.0	2e-08	0.00032327	1.88e-06	2.9e-07	1.73e-06	598.2017517	729.54297126	746.87630128	6.52466228	0.03792425	-0.35242696
0.07979	13.33513	0.00172705	1.17e-06	0.0	2e-08	0.00032043	1.9e-06	3e-07	1.73e-06	598.35112135	729.50934783	746.82928659	6.51089733	0.03819158	-0.35239004
0.07989	13.34374	0.00172982	1.18e-06	0.0	2e-08	0.00031762	1.92e-06	3e-07	1.73e-06	598.50017149	729.4758288	746.78236397	6.49714127	0.03845895	-0.35235319
0.07999	13.35231	0.00173258	1.19e-06	0.0	2e-08	0.00031483	1.94e-06	3e-07	1.74e-06	598.64890233	729.44241555	746.73553336	6.48339505	0.03872625	-0.35231642
0.08009	13.36086	0.00173531	1.2e-06	0.0	2e-08	0.00031206	1.96e-06	3.1e-07	1.74e-06	598.79731418	729.40910945	746.6887947	6.46965886	0.03899345	-0.35227971
0.08019	13.36939	0.00173802	1.21e-06	0.0	2e-08	0.00030932	1.98e-06	3.1e-07	1.74e-06	598.94540729	729.37591189	746.64214791	6.45593205	0.03926056	-0.35224308
0.08029	13.37789	0.00174071	1.22e-06	0.0	2e-08	0.00030659	2e-06	3.1e-07	1.75e-06	599.09318193	729.34282427	746.59559293	6.44221448	0.03952757	-0.35220652
0.08039	13.38636	0.00174338	1.23e-06	0.0	2e-08	0.00030389	2.02e-06	3.2e-07	1.75e-06	599.24063834	729.30984802	746.54912971	6.42850598	0.03979446	-0.35217003
0.08049	13.3948	0.00174603	1.24e-06	0.0	2e-08	0.0003012	2.04e-06	3.2e-07	1.75e-06	599.38777678	729.27698457	746.50275818	6.41480638	0.04006122	-0.35213361
0.08059	13.40322	0.00174865	1.26e-06	0.0	2e-08	0.00029854	2.06e-06	3.2e-07	1.75e-06	599.53459749	729.24423538	746.45647827	6.40111553	0.04032784	-0.35209727
0.08069	13.41161	0.00175126	1.27e-06	0.0	2e-08	0.0002959	2.08e-06	3.2e-07	1.76e-06	599.68110071	729.2116019	746.41028994	6.38743324	0.04059429	-0.352061
0.08079	13.41998	0.00175384	1.28e-06	0.0	2e-08	0.00029328	2.1e-06	3.3e-07	1.76e-06	599.82728668	729.17908562	746.36419313	6.37375937	0.04086056	-0.3520248
0.08089	13.42832	0.0017564	1.29e-06	0.0	2e-08	0.00029068	2.12e-06	3.3e-07	1.76e-06	599.97315562	729.14668803	746.31818777	6.36009373	0.04112664	-0.35198867
0.08099	13.43663	0.00175895	1.3e-06	0.0	2e-08	0.0002881	2.14e-06	3.3e-07	1.76e-06	600.11870777	729.11441064	746.27227382	6.34643615	0.04139251	-0.35195261
0.08109	13.44492	0.00176147	1.31e-06	0.0	2e-08	0.00028554	2.16e-06	3.4e-07	1.77e-06	600.26394334	729.08225496	746.22645122	6.33278647	0.04165815	-0.35191662
0.08119	13.45318	0.00176397	1.32e-06	0.0	2e-08	0.00028301	2.18e-06	3.4e-07	1.77e-06	600.40886254	729.05022249	746.18071992	6.31914252	0.0419236	-0.35188071
0.08129	13.46141	0.00176645	1.33e-06	0.0	2e-08	0.00028049	2.2e-06	3.4e-07	1.77e-06	600.55346557	729.01831476	746.13507988	6.30550745	0.04218875	-0.35184487
0.08139	13.46961	0.00176891	1.34e-06	0.0	2e-08	0.00027799	2.22e-06	3.5e-07	1.77e-06	600.69775264	728.98653335	746.08953105	6.29187964	0.04245363	-0.3518091
0.08149	13.47779	0.00177135	1.35e-06	0.0	2e-08	0.00027552	2.24e-06	3.5e-07	1.78e-06	600.84172397	728.95487984	746.04407337	6.27825891	0.04271822	-0.3517734
0.08159	13.48594	0.00177376	1.36e-06	0.0	2e-08	0.00027306	2.27e-06	3.5e-07	1.78e-06	600.98537974	728.92335582	745.9987068	6.26464507	0.04298251	-0.35173777
0.08169	13.49406	0.00177616	1.37e-06	0.0	2e-08	0.00027062	2.29e-06	3.6e-07	1.78e-06	601.12872015	728.89196288	745.9534313	6.25103794	0.04324647	-0.35170222
0.08179	13.50216	0.00177854	1.38e-06	0.0	2e-08	0.00026821	2.31e-06	3.6e-07	1.78e-06	601.27174539	728.86070262	745.90824681	6.23743732	0.04351009	-0.35166673
0.08189	13.51023	0.0017809	1.39e-06	0.0	2e-08	0.00026581	2.33e-06	3.6e-07	1.79e-06	601.41445563	728.82957669	745.86315331	6.22384302	0.04377335	-0.35163132
0.08199	13.51827	0.00178323	1.4e-06	0.0	2e-08	0.00026344	2.35e-06	3.7e-07	1.79e-06	601.55685107	728.79858671	745.81815075	6.21025485	0.04403624	-0.35159598
0.08209	13.52629	0.00178555	1.41e-06	0.0	2e-08	0.00026108	2.37e-06	3.7e-07	1.79e-06	601.69893185	728.76773433	745.77323909	6.19667261	0.04429874	-0.35156071
0.08219	13.53428	0.00178785	1.42e-06	0.0	2e-08	0.00025875	2.39e-06	3.8e-07	1.79e-06	601.84069817	728.73702123	745.72841829	6.18309611	0.04456083	-0.35152551
0.08229	13.54224	0.00179013	1.43e-06	0.0	2e-08	0.00025643	2.42e-06	3.8e-07	1.8e-06	601.98215017	728.70644907	745.68368832	6.16952514	0.04482249	-0.35149038
0.08239	13.55017	0.00179238	1.45e-06	0.0	2e-08	0.00025413	2.44e-06	3.8e-07	1.8e-06	602.12328802	728.67601956	745.63904914	6.15595719	0.04508387	-0.35145533
0.08249	13.55807	0.00179462	1.46e-06	0.0	2e-08	0.00025186	2.46e-06	3.9e-07	1.8e-06	602.26411181	728.64573453	745.59450074	6.14239586	0.04534468	-0.35142034
0.08259	13.56595	0.00179684	1.47e-06	0.0	2e-08	0.0002496	2.48e-06	3.9e-07	1.8e-06	602.40462172	728.61559561	745.55004307	6.12883933	0.04560503	-0.35138543
0.08269	13.5738	0.00179904	1.48e-06	0.0	2e-08	0.00024736	2.51e-06	3.9e-07	1.81e-06	602.54481789	728.58560454	745.50567611	6.11528737	0.04586489	-0.35135059
0.08279	13.58162	0.00180122	1.49e-06	0.0	2e-08	0.00024514	2.53e-06	4e-07	1.81e-06	602.68470047	728.55576306	745.46139982	6.10173978	0.04612424	-0.35131582
0.08289	13.58942	0.00180338	1.5e-06	0.0	2e-08	0.00024294	2.55e-06	4e-07	1.81e-06	602.82426957	728.52607295	745.41721418	6.08819632	0.04638307	-0.35128112
0.08299	13.59719	0.00180552	1.51e-06	0.0	2e-08	0.00024076	2.57e-06	4e-07	1.81e-06	602.96352533	728.49653598	745.37311917	6.07465677	0.04664136	-0.35124649
0.08309	13.60493	0.00180764	1.52e-06	0.0	2e-08	0.0002386	2.6e-06	4.1e-07	1.81e-06	603.10246785	728.46715395	745.32911476	6.06112091	0.04689909	-0.35121193
0.08319	13.61264	0.00180975	1.53e-06	0.0	2e-08	0.00023645	2.62e-06	4.1e-07	1.82e-06	603.24109726	728.43792866	745.28520094	6.04758852	0.04715625	-0.35117744
0.08329	13.62032	0.00181183	1.54e-06	0.0	2e-08	0.00023433	2.64e-06	4.1e-07	1.82e-06	603.37941366	728.40886194	745.24137768	6.03405936	0.04741282	-0.35114303
0.08339	13.62797	0.00181389	1.56e-06	0.0	2e-08	0.00023223	2.66e-06	4.2e-07	1.82e-06	603.51741715	728.37995561	745.19764496	6.0205332	0.04766878	-0.35110868
0.08349	13.6356	0.00181594	1.57e-06	0.0	2e-08	0.00023014	2.69e-06	4.2e-07	1.82e-06	603.65510782	728.35121152	745.15400278	6.0070098	0.04792411	-0.35107441
0.08359	13.6432	0.00181797	1.58e-06	0.0	2e-08	0.00022807	2.71e-06	4.3e-07	1.82e-06	603.79248578	728.32263155	745.11045111	5.99348895	0.04817879	-0.35104021
0.08369	13.65077	0.00181998	1.59e-06	0.0	3e-08	0.00022602	2.73e-06	4.3e-07	1.83e-06	603.92955105	728.29421762	745.06698995	5.97996647	0.04843293	-0.35100608
0.08379	13.65831	0.00182197	1.6e-06	0.0	3e-08	0.00022399	2.76e-06	4.3e-07	1.83e-06	604.0663037	728.26597165	745.0236193	5.96644869	0.04868631	-0.35097202
0.08389	13.66583	0.00182394	1.61e-06	0.0	3e-08	0.00022198	2.78e-06	4.4e-07	1.83e-06	604.20274384	728.23789551	744.98033915	5.9529325	0.04893899	-0.35093803
0.08399	13.67331	0.0018259	1.62e-06	0.0	3e-08	0.00021998	2.8e-06	4.4e-07	1.83e-06	604.33887153	728.20999111	744.93714948	5.93941767	0.04919096	-0.35090411
0.08409	13.68077	0.00182783	1.63e-06	0.0	3e-08	0.000218	2.83e-06	4.4e-07	1.83e-06	604.47468682	728.18226039	744.89405029	5.92590392	0.0494422	-0.35087027
0.08419	13.6882	0.00182975	1.65e-06	0.0	3e-08	0.00021604	2.85e-06	4.5e-07	1.84e-06	604.61018977	728.1547053	744.85104159	5.91239098	0.0496927	-0.35083649
0.08429	13.6956	0.00183165	1.66e-06	0.0	3e-08	0.0002141	2.88e-06	4.5e-07	1.84e-06	604.74538042	728.12732782	744.80812336	5.8988786	0.04994242	-0.35080279
0.08439	13.70297	0.00183353	1.67e-06	0.0	3e-08	0.00021218	2.9e-06	4.6e-07	1.84e-06	604.8802588	728.10012991	744.76529562	5.88536649	0.05019137	-0.35076915
0.08449	13.71031	0.0018354	1.68e-06	0.0	3e-08	0.00021027	2.92e-06	4.6e-07	1.84e-06	605.01482496	728.07311359	744.72255836	5.87185437	0.05043951	-0.35073559
0.08459	13.71763	0.00183724	1.69e-06	0.0	3e-08	0.00020838	2.95e-06	4.6e-07	1.84e-06	605.14907892	728.04628085	744.67991159	5.85834199	0.05068683	-0.3507021
0.08469	13.72491	0.00183907	1.7e-06	0.0	3e-08	0.00020651	2.97e-06	4.7e-07	1.85e-06	605.28302069	728.01963372	744.63735532	5.84482904	0.05093331	-0.35066868
0.08479	13.73217	0.00184088	1.72e-06	0.0	3e-08	0.00020466	3e-06	4.7e-07	1.85e-06	605.41665029	727.99317424	744.59488956	5.83131526	0.05117893	-0.35063533
0.08489	13.73939	0.00184268	1.73e-06	0.0	3e-08	0.00020282	3.02e-06	4.8e-07	1.85e-06	605.54996772	727.9669045	744.55251433	5.81779519	0.05142388	-0.35060205
0.08499	13.74659	0.00184446	1.74e-06	0.0	3e-08	0.000201	3.04e-06	4.8e-07	1.85e-06	605.68297286	727.9408269	744.51022967	5.80427705	0.05166781	-0.35056885
0.08509	13.75376	0.00184622	1.75e-06	0.0	3e-08	0.0001992	3.07e-06	4.8e-07	1.85e-06	605.81566578	727.91494329	744.46803557	5.79075689	0.05191083	-0.35053571
0.08519	13.7609	0.00184796	1.76e-06	0.0	3e-08	0.00019742	3.09e-06	4.9e-07	1.86e-06	605.94804646	727.88925578	744.42593206	5.77723441	0.05215294	-0.35050265
0.08529	13.76801	0.00184969	1.77e-06	0.0	3e-08	0.00019565	3.12e-06	4.9e-07	1.86e-06	606.08011488	727.8637665	744.38391915	5.76370927	0.05239411	-0.35046965
0.08539	13.77509	0.0018514	1.78e-06	0.0	3e-08	0.0001939	3.14e-06	5e-07	1.86e-06	606.211871	727.83847761	744.34199688	5.75018115	0.05263432	-0.35043673
0.08549	13.78214	0.00185309	1.8e-06	0.0	3e-08	0.00019216	3.17e-06	5e-07	1.86e-06	606.34331478	727.81339128	744.30016527	5.73664972	0.05287356	-0.35040388
0.08559	13.78916	0.00185476	1.81e-06	0.0	3e-08	0.00019044	3.19e-06	5e-07	1.86e-06	606.47444617	727.78850968	744.25842434	5.72311464	0.05311182	-0.3503711
0.08569	13.79616	0.00185642	1.82e-06	0.0	3e-08	0.00018874	3.22e-06	5.1e-07	1.86e-06	606.60526511	727.76383503	744.21677414	5.70957557	0.05334906	-0.35033839
0.08579	13.80312	0.00185807	1.83e-06	0.0	3e-08	0.00018706	3.24e-06	5.1e-07	1.87e-06	606.73577153	727.73936953	744.1752147	5.69603218	0.05358529	-0.35030575
0.08589	13.81005	0.00185969	1.84e-06	0.0	3e-08	0.00018539	3.27e-06	5.2e-07	1.87e-06	606.86596537	727.71511541	744.13374605	5.6824841	0.05382046	-0.35027319
0.08599	13.81696	0.0018613	1.85e-06	0.0	3e-08	0.00018373	3.29e-06	5.2e-07	1.87e-06	606.99584654	727.69107494	744.09236823	5.66893101	0.05405458	-0.35024069
0.08609	13.82383	0.0018629	1.87e-06	0.0	3e-08	0.0001821	3.32e-06	5.2e-07	1.87e-06	607.12541495	727.66725038	744.05108128	5.65537253	0.05428762	-0.35020827
0.08619	13.83067	0.00186448	1.88e-06	0.0	3e-08	0.00018048	3.34e-06	5.3e-07	1.87e-06	607.25467041	727.64364425	744.00988529	5.64180145	0.05451977	-0.35017592
0.08629	13.83748	0.00186604	1.89e-06	0.0	3e-08	0.00017887	3.37e-06	5.3e-07	1.87e-06	607.38361283	727.62025885	743.96878028	5.6282289	0.05475066	-0.35014364
0.08639	13.84427	0.00186758	1.9e-06	0.0	3e-08	0.00017728	3.39e-06	5.4e-07	1.88e-06	607.51224211	727.5970964	743.92776631	5.61464953	0.05498043	-0.35011143
0.08649	13.85102	0.00186911	1.91e-06	0.0	3e-08	0.00017571	3.42e-06	5.4e-07	1.88e-06	607.64055814	727.57415927	743.88684343	5.60106294	0.05520906	-0.35007929
0.08659	13.85774	0.00187063	1.93e-06	0.0	3e-08	0.00017415	3.45e-06	5.4e-07	1.88e-06	607.76856078	727.55144983	743.84601169	5.58746872	0.05543654	-0.35004723
0.08669	13.86444	0.00187213	1.94e-06	0.0	3e-08	0.0001726	3.47e-06	5.5e-07	1.88e-06	607.89624987	727.52897049	743.80527115	5.57386647	0.05566284	-0.35001523
0.08679	13.8711	0.00187361	1.95e-06	0.0	3e-08	0.00017108	3.5e-06	5.5e-07	1.88e-06	608.02362526	727.50672367	743.76462189	5.56025576	0.05588795	-0.34998331
0.08689	13.87773	0.00187508	1.96e-06	0.0	3e-08	0.00016956	3.52e-06	5.6e-07	1.88e-06	608.15068679	727.48471179	743.72406396	5.54663619	0.05611186	-0.34995146
0.08699	13.88433	0.00187654	1.97e-06	0.0	3e-08	0.00016807	3.55e-06	5.6e-07	1.88e-06	608.27743427	727.46293731	743.68359743	5.53300732	0.05633453	-0.34991968
0.08709	13.8909	0.00187798	1.98e-06	0.0	3e-08	0.00016658	3.57e-06	5.6e-07	1.89e-06	608.40386753	727.44140272	743.64322238	5.51936874	0.05655597	-0.34988798
0.08719	13.89744	0.0018794	2e-06	0.0	3e-08	0.00016512	3.6e-06	5.7e-07	1.89e-06	608.52998638	727.42011052	743.60293889	5.50571999	0.05677615	-0.34985634
0.08729	13.90395	0.00188081	2.01e-06	0.0	3e-08	0.00016366	3.63e-06	5.7e-07	1.89e-06	608.6557906	727.39906321	743.56274703	5.49206066	0.05699505	-0.34982478
0.08739	13.91042	0.0018822	2.02e-06	0.0	3e-08	0.00016223	3.65e-06	5.8e-07	1.89e-06	608.78127994	727.37826345	743.52264689	5.47837975	0.05721289	-0.34979329
0.08749	13.91687	0.00188358	2.03e-06	0.0	3e-08	0.0001608	3.68e-06	5.8e-07	1.89e-06	608.90645398	727.35771432	743.48263862	5.46469421	0.05742927	-0.34976187
0.08759	13.92328	0.00188495	2.04e-06	0.0	3e-08	0.00015939	3.71e-06	5.9e-07	1.89e-06	609.03131264	727.33741801	743.44272226	5.45099613	0.05764434	-0.34973052
0.08769	13.92967	0.0018863	2.06e-06	0.0	3e-08	0.000158	3.73e-06	5.9e-07	1.89e-06	609.15585565	727.31737716	743.40289791	5.43728498	0.05785808	-0.34969925
0.08779	13.93602	0.00188763	2.07e-06	0.0	3e-08	0.00015662	3.76e-06	5.9e-07	1.9e-06	609.28008276	727.29759443	743.36316567	5.42356025	0.05807047	-0.34966805
0.08789	13.94234	0.00188895	2.08e-06	0.0	3e-08	0.00015525	3.78e-06	6e-07	1.9e-06	609.40399367	727.27807251	743.32352563	5.40982142	0.0582815	-0.34963692
0.08799	13.94863	0.00189026	2.09e-06	0.0	4e-08	0.0001539	3.81e-06	6e-07	1.9e-06	609.5275881	727.25881412	743.28397792	5.39606794	0.05849115	-0.34960586
0.08809	13.95489	0.00189156	2.1e-06	0.0	4e-08	0.00015256	3.84e-06	6.1e-07	1.9e-06	609.65086574	727.239822	743.24452262	5.3822993	0.05869941	-0.34957487
0.08819	13.96111	0.00189284	2.12e-06	0.0	4e-08	0.00015124	3.86e-06	6.1e-07	1.9e-06	609.77382627	727.22109892	743.20515987	5.36851493	0.05890626	-0.34954396
0.08829	13.96731	0.0018941	2.13e-06	0.0	4e-08	0.00014993	3.89e-06	6.2e-07	1.9e-06	609.89646937	727.20264766	743.16588978	5.35471428	0.05911168	-0.34951312
0.08839	13.97347	0.00189535	2.14e-06	0.0	4e-08	0.00014864	3.92e-06	6.2e-07	1.9e-06	610.0187947	727.18447103	743.12671246	5.3408968	0.05931567	-0.34948236
0.08849	13.9796	0.00189659	2.15e-06	0.0	4e-08	0.00014735	3.94e-06	6.2e-07	1.91e-06	610.1408019	727.1665719	743.08762806	5.32706192	0.0595182	-0.34945166
0.08859	13.9857	0.00189782	2.16e-06	0.0	4e-08	0.00014608	3.97e-06	6.3e-07	1.91e-06	610.26249061	727.14895312	743.04863668	5.31320907	0.05971926	-0.34942104
0.08869	13.99176	0.00189903	2.18e-06	0.0	4e-08	0.00014483	4e-06	6.3e-07	1.91e-06	610.38386018	727.13161833	743.00973856	5.29931881	0.05991925	-0.3493905
0.08879	13.9978	0.00190022	2.19e-06	0.0	4e-08	0.00014359	4.02e-06	6.4e-07	1.91e-06	610.50491026	727.1145703	742.9709338	5.28542219	0.06011745	-0.34936003
0.08889	14.0038	0.00190141	2.2e-06	0.0	4e-08	0.00014236	4.05e-06	6.4e-07	1.91e-06	610.62564053	727.09781179	742.93222254	5.27150486	0.06031416	-0.34932963
0.08899	14.00977	0.00190258	2.21e-06	0.0	4e-08	0.00014114	4.08e-06	6.5e-07	1.91e-06	610.74605055	727.08134586	742.89360492	5.25756614	0.06050937	-0.3492993
0.08909	14.0157	0.00190374	2.22e-06	0.0	4e-08	0.00013994	4.1e-06	6.5e-07	1.91e-06	610.86613986	727.06517557	742.8550811	5.24360533	0.06070304	-0.34926905
0.08919	14.0216	0.00190488	2.23e-06	0.0	4e-08	0.00013875	4.13e-06	6.5e-07	1.91e-06	610.985908	727.04930403	742.81665124	5.22962173	0.06089519	-0.34923887
0.08929	14.02748	0.00190602	2.25e-06	0.0	4e-08	0.00013757	4.16e-06	6.6e-07	1.92e-06	611.10535446	727.03373439	742.77831552	5.21561463	0.06108578	-0.34920876
0.08939	14.03331	0.00190714	2.26e-06	0.0	4e-08	0.00013641	4.18e-06	6.6e-07	1.92e-06	611.22447876	727.01846983	742.7400741	5.2015833	0.06127481	-0.34917873
0.08949	14.03912	0.00190824	2.27e-06	0.0	4e-08	0.00013526	4.21e-06	6.7e-07	1.92e-06	611.34328037	727.00351355	742.70192716	5.187527	0.06146227	-0.34914877
0.08959	14.04489	0.00190934	2.28e-06	0.0	4e-08	0.00013412	4.24e-06	6.7e-07	1.92e-06	611.46175877	726.98886881	742.66387489	5.173445	0.06164814	-0.34911889
0.08969	14.05063	0.00191042	2.29e-06	0.0	4e-08	0.00013299	4.26e-06	6.8e-07	1.92e-06	611.57991339	726.9745389	742.62591746	5.15933654	0.06183241	-0.34908908
0.08979	14.05633	0.00191149	2.31e-06	0.0	4e-08	0.00013188	4.29e-06	6.8e-07	1.92e-06	611.69774368	726.96052712	742.58805508	5.14520086	0.06201507	-0.34905935
0.08989	14.062	0.00191255	2.32e-06	0.0	4e-08	0.00013078	4.32e-06	6.8e-07	1.92e-06	611.81524885	726.94683721	742.550288	5.131002	0.06219667	-0.34902969
0.08999	14.06764	0.00191359	2.33e-06	0.0	4e-08	0.00012969	4.34e-06	6.9e-07	1.92e-06	611.93242776	726.93347357	742.51261657	5.11679739	0.06237626	-0.34900011
0.09009	14.07324	0.00191462	2.34e-06	0.0	4e-08	0.00012861	4.37e-06	6.9e-07	1.92e-06	612.04928024	726.92043883	742.47504089	5.10256119	0.06255423	-0.3489706
0.09019	14.07881	0.00191564	2.35e-06	0.0	4e-08	0.00012755	4.4e-06	7e-07	1.93e-06	612.16580558	726.90773653	742.43756118	5.08829243	0.06273058	-0.34894117
0.09029	14.08434	0.00191665	2.36e-06	0.0	4e-08	0.00012649	4.42e-06	7e-07	1.93e-06	612.2820031	726.8953703	742.40017767	5.0739901	0.06290529	-0.34891181
0.09039	14.08984	0.00191765	2.38e-06	0.0	4e-08	0.00012545	4.45e-06	7.1e-07	1.93e-06	612.39787205	726.88334378	742.36289061	5.0596532	0.06307835	-0.34888253
0.09049	14.09531	0.00191863	2.39e-06	0.0	4e-08	0.00012442	4.48e-06	7.1e-07	1.93e-06	612.5134117	726.87166068	742.32570025	5.04528069	0.06324977	-0.34885332
0.09059	14.10074	0.00191961	2.4e-06	0.0	4e-08	0.00012341	4.5e-06	7.2e-07	1.93e-06	612.62862126	726.86032475	742.28860684	5.03087153	0.06341952	-0.3488242
0.09069	14.10614	0.00192057	2.41e-06	0.0	4e-08	0.0001224	4.53e-06	7.2e-07	1.93e-06	612.74349994	726.8493398	742.25161064	5.01642466	0.0635876	-0.34879514
0.09079	14.1115	0.00192152	2.42e-06	0.0	4e-08	0.00012141	4.56e-06	7.2e-07	1.93e-06	612.85804692	726.83870968	742.21471193	5.001939	0.06375401	-0.34876616
0.09089	14.11683	0.00192246	2.43e-06	0.0	4e-08	0.00012042	4.58e-06	7.3e-07	1.93e-06	612.97226135	726.82843828	742.17791099	4.98741345	0.06391873	-0.34873726
0.09099	14.12212	0.00192339	2.45e-06	0.0	4e-08	0.00011945	4.61e-06	7.3e-07	1.93e-06	613.08614236	726.81852957	742.1412081	4.9728469	0.06408176	-0.34870844
0.09109	14.12738	0.0019243	2.46e-06	0.0	4e-08	0.00011849	4.64e-06	7.4e-07	1.93e-06	613.19968907	726.80898755	742.10460355	4.95823823	0.06424309	-0.34867969
0.09119	14.1326	0.00192521	2.47e-06	0.0	4e-08	0.00011754	4.66e-06	7.4e-07	1.94e-06	613.31290028	726.79981829	742.06809772	4.94356939	0.06440385	-0.34865103
0.09129	14.13779	0.0019261	2.48e-06	0.0	4e-08	0.00011661	4.69e-06	7.5e-07	1.94e-06	613.42577516	726.79102518	742.0316909	4.92886763	0.06456212	-0.34862244
0.09139	14.14294	0.00192698	2.49e-06	0.0	4e-08	0.00011568	4.72e-06	7.5e-07	1.94e-06	613.53831276	726.78261211	741.99538338	4.9141194	0.06471873	-0.34859393
0.09149	14.14806	0.00192786	2.5e-06	0.0	4e-08	0.00011476	4.74e-06	7.5e-07	1.94e-06	613.65051208	726.77458343	741.9591755	4.89932343	0.06487368	-0.3485655
0.09159	14.15314	0.00192872	2.52e-06	0.0	4e-08	0.00011386	4.77e-06	7.6e-07	1.94e-06	613.76237206	726.7669436	741.9230676	4.88447843	0.06502696	-0.34853714
0.09169	14.15818	0.00192957	2.53e-06	0.0	4e-08	0.00011297	4.8e-06	7.6e-07	1.94e-06	613.87389163	726.75969714	741.88706003	4.86958311	0.06517858	-0.34850886
0.09179	14.16319	0.00193041	2.54e-06	0.0	4e-08	0.00011208	4.82e-06	7.7e-07	1.94e-06	613.9850697	726.75284864	741.85115314	4.85463613	0.06532853	-0.34848067
0.09189	14.16816	0.00193124	2.55e-06	0.0	4e-08	0.00011121	4.85e-06	7.7e-07	1.94e-06	614.09590513	726.74640275	741.81534731	4.83963615	0.06547682	-0.34845255
0.09199	14.1731	0.00193206	2.56e-06	0.0	4e-08	0.00011035	4.88e-06	7.8e-07	1.94e-06	614.20639675	726.74036421	741.7796429	4.8245818	0.06562344	-0.34842451
0.09209	14.17799	0.00193287	2.57e-06	0.0	5e-08	0.0001095	4.9e-06	7.8e-07	1.94e-06	614.31654337	726.73473783	741.7440403	4.80947171	0.0657684	-0.34839655
0.09219	14.18285	0.00193366	2.58e-06	0.0	5e-08	0.00010866	4.93e-06	7.8e-07	1.94e-06	614.42634378	726.72952849	741.7085399	4.79430447	0.06591169	-0.34836867
0.09229	14.18768	0.00193445	2.59e-06	0.0	5e-08	0.00010782	4.95e-06	7.9e-07	1.94e-06	614.53579671	726.72474117	741.67314212	4.77907866	0.06605333	-0.34834087
0.09239	14.19247	0.00193523	2.61e-06	0.0	5e-08	0.000107	4.98e-06	7.9e-07	1.95e-06	614.64490015	726.72038228	741.63784758	4.76368753	0.06619526	-0.34831316
0.09249	14.19722	0.001936	2.62e-06	0.0	5e-08	0.00010619	5.01e-06	8e-07	1.95e-06	614.75365149	726.71645936	741.60265707	4.74830428	0.06633425	-0.34828553
0.09259	14.20193	0.00193675	2.63e-06	0.0	5e-08	0.00010539	5.03e-06	8e-07	1.95e-06	614.86205052	726.71297547	741.56757071	4.73285215	0.0664717	-0.34825798
0.09269	14.2066	0.0019375	2.64e-06	0.0	5e-08	0.00010461	5.06e-06	8.1e-07	1.95e-06	614.97009571	726.70993615	741.53258897	4.71732913	0.06660761	-0.34823051
0.09279	14.21124	0.00193824	2.65e-06	0.0	5e-08	0.00010383	5.08e-06	8.1e-07	1.95e-06	615.0777855	726.70734707	741.49771235	4.70173315	0.06674201	-0.34820312
0.09289	14.21583	0.00193897	2.66e-06	0.0	5e-08	0.00010306	5.11e-06	8.1e-07	1.95e-06	615.18511828	726.70521398	741.46294136	4.68606214	0.06687491	-0.34817582
0.09299	14.22039	0.00193968	2.67e-06	0.0	5e-08	0.0001023	5.14e-06	8.2e-07	1.95e-06	615.29209237	726.70354275	741.42827653	4.67031395	0.06700633	-0.34814859
0.09309	14.22492	0.00194039	2.68e-06	0.0	5e-08	0.00010155	5.16e-06	8.2e-07	1.95e-06	615.39870608	726.70233939	741.39371841	4.65448641	0.06713627	-0.34812145
0.09319	14.2294	0.00194109	2.69e-06	0.0	5e-08	0.00010081	5.19e-06	8.3e-07	1.95e-06	615.50495763	726.70160997	741.35926755	4.63857733	0.06726476	-0.3480944
0.09329	14.23384	0.00194178	2.7e-06	0.0	5e-08	0.00010008	5.21e-06	8.3e-07	1.95e-06	615.61084522	726.70136072	741.32492451	4.62258445	0.06739182	-0.34806743
0.09339	14.23825	0.00194246	2.71e-06	0.0	5e-08	9.935e-05	5.24e-06	8.4e-07	1.95e-06	615.716367	726.70159797	741.29068989	4.60650549	0.06751745	-0.34804054
0.09349	14.24261	0.00194313	2.72e-06	0.0	5e-08	9.864e-05	5.26e-06	8.4e-07	1.95e-06	615.82152104	726.70232818	741.25656429	4.59033812	0.06764169	-0.34801374
0.09359	14.24693	0.00194379	2.74e-06	0.0	5e-08	9.794e-05	5.29e-06	8.4e-07	1.95e-06	615.92630539	726.70355791	741.22254832	4.57407998	0.06776456	-0.34798703
0.09369	14.25122	0.00194444	2.75e-06	0.0	5e-08	9.725e-05	5.31e-06	8.5e-07	1.96e-06	616.03071505	726.70530156	741.18864349	4.55755368	0.06789094	-0.34796042
0.09379	14.25547	0.00194509	2.76e-06	0.0	5e-08	9.657e-05	5.34e-06	8.5e-07	1.96e-06	616.13474939	726.70756227	741.15485003	4.54105157	0.06801264	-0.34793388
0.09389	14.25967	0.00194572	2.77e-06	0.0	5e-08	9.589e-05	5.36e-06	8.6e-07	1.96e-06	616.23840648	726.71034645	741.12116854	4.5244426	0.06813328	-0.34790744
0.09399	14.26383	0.00194634	2.78e-06	0.0	5e-08	9.523e-05	5.39e-06	8.6e-07	1.96e-06	616.34168394	726.71366174	741.08759977	4.50772352	0.06825289	-0.34788108
0.09409	14.26796	0.00194696	2.79e-06	0.0	5e-08	9.457e-05	5.41e-06	8.6e-07	1.96e-06	616.4445793	726.71751591	741.05414449	4.49089101	0.06837152	-0.3478548
0.09419	14.27204	0.00194756	2.8e-06	0.0	5e-08	9.393e-05	5.44e-06	8.7e-07	1.96e-06	616.54709003	726.72191696	741.02080349	4.47394165	0.06848921	-0.34782862
0.09429	14.27608	0.00194816	2.81e-06	0.0	5e-08	9.329e-05	5.46e-06	8.7e-07	1.96e-06	616.64921351	726.72687304	740.98757757	4.45687201	0.06860602	-0.34780253
0.09439	14.28008	0.00194875	2.82e-06	0.0	5e-08	9.266e-05	5.49e-06	8.8e-07	1.96e-06	616.75094705	726.73239249	740.95446757	4.43967855	0.06872199	-0.34777653
0.09449	14.28404	0.00194933	2.83e-06	0.0	5e-08	9.205e-05	5.51e-06	8.8e-07	1.96e-06	616.85228789	726.73848386	740.92147434	4.42235768	0.06883718	-0.34775062
0.09459	14.28795	0.0019499	2.84e-06	0.0	5e-08	9.144e-05	5.53e-06	8.8e-07	1.96e-06	616.95323316	726.74515589	740.88859878	4.40490574	0.06895163	-0.3477248
0.09469	14.29183	0.00195046	2.85e-06	0.0	5e-08	9.084e-05	5.56e-06	8.9e-07	1.96e-06	617.05377994	726.7524175	740.85584179	4.38731902	0.06906541	-0.34769907
0.09479	14.29566	0.00195101	2.86e-06	0.0	5e-08	9.025e-05	5.58e-06	8.9e-07	1.96e-06	617.1539252	726.76027783	740.8232043	4.36959372	0.06917856	-0.34767344
0.09489	14.29944	0.00195156	2.87e-06	0.0	5e-08	8.966e-05	5.6e-06	9e-07	1.96e-06	617.25366465	726.76874926	740.79068761	4.35158008	0.06929554	-0.34764791
0.09499	14.30319	0.00195209	2.88e-06	0.0	5e-08	8.909e-05	5.63e-06	9e-07	1.96e-06	617.35299344	726.77784564	740.75829319	4.3334921	0.06940984	-0.34762248
0.09509	14.30689	0.00195262	2.89e-06	0.0	5e-08	8.852e-05	5.65e-06	9e-07	1.96e-06	617.45190928	726.78757417	740.72602177	4.31523556	0.06952425	-0.34759713
0.09519	14.31055	0.00195314	2.9e-06	0.0	5e-08	8.797e-05	5.67e-06	9.1e-07	1.96e-06	617.55040835	726.79794597	740.69387451	4.29680408	0.06963889	-0.34757189
0.09529	14.31416	0.00195365	2.91e-06	0.0	5e-08	8.742e-05	5.7e-06	9.1e-07	1.97e-06	617.64848671	726.80897249	740.66185261	4.27819109	0.06975391	-0.34754674
0.09539	14.31772	0.00195415	2.91e-06	0.0	5e-08	8.688e-05	5.72e-06	9.1e-07	1.97e-06	617.74614025	726.82066558	740.62995734	4.25938985	0.06986944	-0.3475217
0.09549	14.32125	0.00195465	2.92e-06	0.0	5e-08	8.635e-05	5.74e-06	9.2e-07	1.97e-06	617.84336471	726.83303744	740.59818998	4.24039342	0.06998562	-0.34749675
0.09559	14.32472	0.00195513	2.93e-06	0.0	5e-08	8.583e-05	5.77e-06	9.2e-07	1.97e-06	617.94015568	726.84610068	740.56655188	4.22119466	0.07010262	-0.34747191
0.09569	14.32816	0.00195561	2.94e-06	0.0	5e-08	8.532e-05	5.79e-06	9.3e-07	1.97e-06	618.03650821	726.85986915	740.53504454	4.20166505	0.07022457	-0.34744717
0.09579	14.33154	0.00195608	2.95e-06	0.0	5e-08	8.481e-05	5.81e-06	9.3e-07	1.97e-06	618.13241488	726.87436267	740.50367017	4.18197375	0.07034584	-0.34742253
0.09589	14.33488	0.00195654	2.96e-06	0.0	5e-08	8.432e-05	5.83e-06	9.3e-07	1.97e-06	618.22787216	726.8895918	740.47242987	4.16204108	0.07046894	-0.347398
0.09599	14.33817	0.00195699	2.97e-06	0.0	5e-08	8.383e-05	5.85e-06	9.4e-07	1.97e-06	618.32287454	726.90557176	740.4413253	4.14185699	0.07059414	-0.34737358
0.09609	14.34142	0.00195743	2.98e-06	0.0	5e-08	8.335e-05	5.87e-06	9.4e-07	1.97e-06	618.41741631	726.92231835	740.41035819	4.12141113	0.07072168	-0.34734926
0.09619	14.34461	0.00195787	2.99e-06	0.0	5e-08	8.288e-05	5.9e-06	9.4e-07	1.97e-06	618.51149151	726.93984793	740.37953032	4.10069281	0.07085183	-0.34732506
0.09629	14.34776	0.0019583	3e-06	0.0	5e-08	8.242e-05	5.92e-06	9.5e-07	1.97e-06	618.60509394	726.95817748	740.34884358	4.07969106	0.07098485	-0.34730096
0.09639	14.35086	0.00195872	3e-06	0.0	5e-08	8.197e-05	5.94e-06	9.5e-07	1.97e-06	618.69821714	726.97732461	740.31829989	4.05839458	0.07112103	-0.34727697
0.09649	14.35391	0.00195913	3.01e-06	0.0	5e-08	8.153e-05	5.96e-06	9.5e-07	1.97e-06	618.7908544	726.99730752	740.28790128	4.03679178	0.07126067	-0.3472531
0.09659	14.35691	0.00195953	3.02e-06	0.0	6e-08	8.109e-05	5.98e-06	9.6e-07	1.97e-06	618.88299602	727.01815166	740.25765063	4.0146902	0.07141012	-0.34722936
0.09669	14.35987	0.00195993	3.03e-06	0.0	6e-08	8.066e-05	6e-06	9.6e-07	1.97e-06	618.97463495	727.03987608	740.22755005	3.99232244	0.07156147	-0.34720572
0.09679	14.36277	0.00196031	3.04e-06	0.0	6e-08	8.024e-05	6.02e-06	9.6e-07	1.97e-06	619.06576316	727.06250224	740.19760196	3.96957399	0.07171847	-0.3471822
0.09689	14.36561	0.00196069	3.04e-06	0.0	6e-08	7.983e-05	6.04e-06	9.7e-07	1.97e-06	619.1563719	727.0860533	740.16780895	3.9464257	0.07188165	-0.34715881
0.09699	14.36841	0.00196106	3.05e-06	0.0	6e-08	7.943e-05	6.06e-06	9.7e-07	1.97e-06	619.24645199	727.11055351	740.13817377	3.92285767	0.07205158	-0.34713554
0.09709	14.37116	0.00196143	3.06e-06	0.0	6e-08	7.904e-05	6.08e-06	9.7e-07	1.97e-06	619.33599354	727.13602888	740.10869936	3.89872905	0.07223336	-0.3471124
0.09719	14.37385	0.00196178	3.07e-06	0.0	6e-08	7.866e-05	6.09e-06	9.8e-07	1.97e-06	619.42498326	727.16251405	740.07938963	3.87416149	0.07242222	-0.34708939
0.09729	14.37648	0.00196213	3.07e-06	0.0	6e-08	7.828e-05	6.11e-06	9.8e-07	1.97e-06	619.5134114	727.19003456	740.0502475	3.84907504	0.07262098	-0.34706651
0.09739	14.37907	0.00196247	3.08e-06	0.0	6e-08	7.791e-05	6.13e-06	9.8e-07	1.97e-06	619.60126597	727.21862159	740.02127651	3.82344037	0.07283053	-0.34704376
0.09749	14.38159	0.0019628	3.09e-06	0.0	6e-08	7.755e-05	6.15e-06	9.8e-07	1.98e-06	619.68853432	727.24830799	739.99248042	3.79722693	0.07305182	-0.34702115
0.09759	14.38407	0.00196312	3.1e-06	0.0	6e-08	7.72e-05	6.17e-06	9.9e-07	1.98e-06	619.77520308	727.27912836	739.96386316	3.77040291	0.07328584	-0.34699868
0.09769	14.38648	0.00196343	3.1e-06	0.0	6e-08	7.686e-05	6.18e-06	9.9e-07	1.98e-06	619.86125716	727.31112141	739.93542919	3.74277699	0.07353917	-0.34697635
0.09779	14.38884	0.00196374	3.11e-06	0.0	6e-08	7.653e-05	6.2e-06	9.9e-07	1.98e-06	619.94667838	727.34433306	739.90718385	3.71445467	0.07380797	-0.34695418
0.09789	14.39113	0.00196403	3.12e-06	0.0	6e-08	7.621e-05	6.22e-06	1e-06	1.98e-06	620.03145047	727.37880499	739.87913193	3.68533074	0.0740958	-0.34693215
0.09799	14.39337	0.00196432	3.12e-06	0.0	6e-08	7.589e-05	6.23e-06	1e-06	1.98e-06	620.11555473	727.41458463	739.85127892	3.65534683	0.07440458	-0.34691028
0.09809	14.39555	0.0019646	3.13e-06	0.0	6e-08	7.559e-05	6.25e-06	1e-06	1.98e-06	620.19897024	727.45172526	739.82363096	3.62431684	0.0747423	-0.34688858
0.09819	14.39767	0.00196487	3.13e-06	0.0	6e-08	7.529e-05	6.26e-06	1e-06	1.98e-06	620.28167306	727.49028829	739.79619503	3.59228828	0.07510571	-0.34686704
0.09829	14.39972	0.00196514	3.14e-06	0.0	6e-08	7.501e-05	6.28e-06	1.01e-06	1.98e-06	620.36363967	727.53033304	739.76897803	3.55913745	0.07549972	-0.34684567
0.09839	14.40171	0.00196539	3.15e-06	0.0	6e-08	7.473e-05	6.29e-06	1.01e-06	1.98e-06	620.44484376	727.57192628	739.74198763	3.52477584	0.07592752	-0.34682448
0.09849	14.40363	0.00196564	3.15e-06	0.0	6e-08	7.446e-05	6.31e-06	1.01e-06	1.98e-06	620.52525562	727.61514296	739.7152325	3.48892262	0.07639948	-0.34680348
0.09859	14.40549	0.00196587	3.16e-06	0.0	6e-08	7.421e-05	6.32e-06	1.01e-06	1.98e-06	620.6048403	727.66007056	739.6887228	3.45155737	0.07691626	-0.34678267
0.09869	14.40727	0.0019661	3.16e-06	0.0	6e-08	7.396e-05	6.33e-06	1.01e-06	1.98e-06	620.68356187	727.70679932	739.66246897	3.41248266	0.07748515	-0.34676206
0.09879	14.40899	0.00196632	3.17e-06	0.0	6e-08	7.372e-05	6.35e-06	1.02e-06	1.98e-06	620.76137727	727.75543675	739.63648352	3.37128242	0.07812241	-0.34674166
0.09889	14.41064	0.00196653	3.17e-06	0.0	6e-08	7.349e-05	6.36e-06	1.02e-06	1.98e-06	620.83823815	727.80610322	739.61078044	3.32791827	0.07882889	-0.34672148
0.09899	14.41221	0.00196672	3.18e-06	0.0	6e-08	7.327e-05	6.37e-06	1.02e-06	1.98e-06	620.91409177	727.8589297	739.585375	3.28201278	0.07961929	-0.34670154
0.09909	14.4137	0.00196691	3.18e-06	0.0	6e-08	7.307e-05	6.38e-06	1.02e-06	1.98e-06	620.98887373	727.91407558	739.56028581	3.23301213	0.08051564	-0.34668185
0.09919	14.41511	0.00196709	3.19e-06	0.0	6e-08	7.287e-05	6.39e-06	1.02e-06	1.98e-06	621.06251114	727.97172087	739.53553388	3.1804697	0.08153552	-0.34666242
0.09929	14.41645	0.00196726	3.19e-06	0.0	6e-08	7.269e-05	6.4e-06	1.03e-06	1.98e-06	621.13491436	728.03208606	739.51114504	3.12369048	0.08270681	-0.34664328
0.09939	14.41769	0.00196742	3.19e-06	0.0	6e-08	7.252e-05	6.41e-06	1.03e-06	1.98e-06	621.20597973	728.09542568	739.4871491	3.06178113	0.08406563	-0.34662445
0.09949	14.41885	0.00196756	3.2e-06	0.0	6e-08	7.236e-05	6.42e-06	1.03e-06	1.98e-06	621.27557653	728.16205898	739.46358358	2.99348571	0.0856632	-0.34660596
0.09959	14.41991	0.00196769	3.2e-06	0.0	6e-08	7.221e-05	6.43e-06	1.03e-06	1.98e-06	621.34353959	728.23238764	739.44049583	2.91678861	0.08758304	-0.34658785
0.09969	14.42087	0.00196782	3.2e-06	0.0	6e-08	7.208e-05	6.43e-06	1.03e-06	1.98e-06	621.40965522	728.30692874	739.41794702	2.82918339	0.08992928	-0.34657016
0.09979	14.42172	0.00196792	3.21e-06	0.0	6e-08	7.196e-05	6.44e-06	1.03e-06	1.98e-06	621.47362909	728.38638951	739.39602123	2.72605378	0.09289614	-0.34655297
0.09989	14.42246	0.00196802	3.21e-06	0.0	6e-08	7.186e-05	6.45e-06	1.03e-06	1.98e-06	621.53503386	728.47178864	739.37484035	2.5993212	0.09682598	-0.34653637
0.09999	14.42306	0.00196809	3.21e-06	0.0	6e-08	7.178e-05	6.45e-06	1.03e-06	1.98e-06	621.59317974	728.56475154	739.35460076	2.43192304	0.1024471	-0.34652051
0.10001	14.42317	0.0019681	3.21e-06	0.0	6e-08	7.176e-05	6.45e-06	1.03e-06	1.98e-06	621.60432141	728.58447652	739.35069322	1307.63715944	33.41317725	37.21525282
