# Supplementary material for: Dataset for the simulated biomass pyrolysis in rotary kilns with varying particle residence time distributions
Source: Data Brief. 2021 Nov 23;39:107603. doi: 10.1016/j.dib.2021.107603 (PMC8633881; doi:10.1016/j.dib.2021.107603)
Supplement: Supplementary Data S1 — Supplementary Raw Research Data. This is open data under the CC BY license http://creativecommons.org/licenses/by/4.0/ [file mmc1.zip › supplementary/109/conditionsFile]

phi,grad	beta,grad	Feed,kg/s	D,m	L,m	d_p,m	n,1/s
37.0	0.1	0.00205	0.1	0.55	0.00203	0.117
