# Supplementary material for: Dataset for the simulated biomass pyrolysis in rotary kilns with varying particle residence time distributions
Source: Data Brief. 2021 Nov 23;39:107603. doi: 10.1016/j.dib.2021.107603 (PMC8633881; doi:10.1016/j.dib.2021.107603)
Supplement: Supplementary Data S1 — Supplementary Raw Research Data. This is open data under the CC BY license http://creativecommons.org/licenses/by/4.0/ [file mmc1.zip › supplementary/109/logFiles/log_Pe10]

l,m	Tau,s	F_w,kg/s	F_is,kg/s	F_c,kg/s	F_rt,kg/s	F_w_wet,kg/s	F_it,kg/s	F_g,kg/s	F_H2O_g,kg/s	T_b,K	T_g,K	T_w,K	q_bed,kW/m	q_gas,kW/m	q_loss,kW/m
5e-05	0.02237	0.0	0.0	0.0	0.0	0.0020527	0.0	0.0	0.0	298.78766006	299.61319185	832.98108435	42.80124839	1.84750602	-0.41998912
0.00011	0.0671	0.0	0.0	0.0	0.0	0.0020527	0.0	0.0	0.0	299.42419134	301.07425963	832.8124052	42.74057171	1.84520436	-0.41985673
0.00016	0.11183	0.0	0.0	0.0	0.0	0.0020527	0.0	0.0	0.0	300.05959628	302.53319401	832.64396224	42.67998749	1.84288857	-0.41972452
0.00022	0.15655	0.0	0.0	0.0	0.0	0.0020527	0.0	0.0	0.0	300.69387743	303.98998518	832.4757552	42.61950367	1.84055726	-0.41959252
0.00027	0.20127	0.0	0.0	0.0	0.0	0.0020527	0.0	0.0	0.0	301.32703756	305.44462239	832.30778375	42.5590983	1.83821424	-0.41946067
0.00033	0.24598	0.0	0.0	0.0	0.0	0.0020527	0.0	0.0	0.0	301.95907884	306.89709753	832.14004764	42.49880163	1.83585422	-0.41932905
0.00038	0.29069	0.0	0.0	0.0	0.0	0.0020527	0.0	0.0	0.0	302.59000424	308.34739888	831.97254653	42.43858882	1.83348154	-0.41919759
0.00044	0.3354	0.0	0.0	0.0	0.0	0.0020527	0.0	0.0	0.0	303.21981607	309.79551767	831.80528015	42.37846077	1.83109606	-0.4190663
0.00049	0.3801	0.0	0.0	0.0	0.0	0.0020527	0.0	0.0	0.0	303.84851667	311.24144504	831.63824823	42.31842214	1.82869694	-0.41893519
0.0105	8.44232	5e-07	0.0	0.0	0.0	0.0020522	0.0	0.0	0.0	402.02205543	529.54628168	804.86416947	32.7705201	1.20250377	-0.39792184
0.01056	8.48622	5.2e-07	0.0	0.0	0.0	0.00205218	0.0	0.0	0.0	402.48302172	530.46612532	804.73552905	32.72484698	1.19843571	-0.39782087
0.01061	8.53011	5.3e-07	0.0	0.0	0.0	0.00205216	0.0	0.0	0.0	402.94323393	531.38273452	804.60707517	32.67924417	1.19436303	-0.39772006
0.01067	8.574	5.5e-07	0.0	0.0	0.0	0.00205214	0.0	0.0	0.0	403.40269369	532.29610714	804.47880759	32.63370781	1.19028923	-0.39761939
0.01072	8.61789	5.7e-07	0.0	0.0	0.0	0.00205213	0.0	0.0	0.0	403.86140246	533.20624353	804.35072607	32.58823783	1.1862144	-0.39751887
0.01078	8.66177	5.9e-07	0.0	0.0	0.0	0.00205211	0.0	0.0	0.0	404.31936172	534.11314409	804.22283035	32.54283416	1.18213858	-0.3974185
0.01083	8.70564	6.1e-07	0.0	0.0	0.0	0.00205209	0.0	0.0	0.0	404.77657295	535.01680928	804.09512019	32.49749674	1.17806185	-0.39731827
0.01089	8.74952	6.3e-07	0.0	0.0	0.0	0.00205207	0.0	0.0	0.0	405.23303761	535.91723958	803.96759535	32.45222548	1.17398425	-0.39721819
0.01094	8.79338	6.5e-07	0.0	0.0	0.0	0.00205204	0.0	0.0	0.0	405.68875717	536.81443552	803.84025559	32.40701664	1.16990928	-0.39711825
0.011	8.83725	6.7e-07	0.0	0.0	0.0	0.00205202	0.0	0.0	0.0	406.14373297	537.70840009	803.71310065	32.36187239	1.1658349	-0.39701845
0.01105	8.8811	7e-07	0.0	0.0	0.0	0.002052	0.0	0.0	0.0	406.59796643	538.59913484	803.5861303	32.31679571	1.16175837	-0.3969188
0.01111	8.92496	7.2e-07	0.0	0.0	0.0	0.00205198	0.0	0.0	0.0	407.05145905	539.4866394	803.45934429	32.27178429	1.15768183	-0.3968193
0.01116	8.96881	7.4e-07	0.0	0.0	0.0	0.00205195	0.0	0.0	0.0	407.50421227	540.3709149	803.33274237	32.22683802	1.15360536	-0.39671994
0.01122	9.01266	7.7e-07	0.0	0.0	0.0	0.00205193	0.0	0.0	0.0	407.95622754	541.25196254	803.2063243	32.18195678	1.14952909	-0.39662072
0.01127	9.0565	7.9e-07	0.0	0.0	0.0	0.0020519	0.0	0.0	0.0	408.40750626	542.12978358	803.08008984	32.13714047	1.1454531	-0.39652165
0.01133	9.10033	8.2e-07	0.0	0.0	0.0	0.00205188	0.0	0.0	0.0	408.85804988	543.00437937	802.95403873	32.09238896	1.14137751	-0.39642272
0.01138	9.14417	8.4e-07	0.0	0.0	0.0	0.00205185	0.0	0.0	0.0	409.3078598	543.87575133	802.82817074	32.047701	1.13730357	-0.39632394
0.01144	9.18799	8.7e-07	0.0	0.0	0.0	0.00205183	0.0	0.0	0.0	409.75693741	544.74390171	802.70248563	32.00307753	1.13323031	-0.3962253
0.01149	9.23182	9e-07	0.0	0.0	0.0	0.0020518	0.0	0.0	0.0	410.20528411	545.60883212	802.57698314	31.95851883	1.12915746	-0.3961268
0.0215	17.1362	6.765e-05	0.0	0.0	0.0	0.00198498	0.0	0.0	7e-08	480.89680762	653.92601345	782.52946719	24.81652913	0.48920562	-0.38039298
0.02156	17.17924	6.885e-05	0.0	0.0	0.0	0.00198378	0.0	0.0	7e-08	481.23135315	654.28724423	782.43333151	24.78211293	0.4865672	-0.38031753
0.02161	17.22227	7.007e-05	0.0	0.0	0.0	0.00198256	0.0	0.0	7e-08	481.56536739	654.64637839	782.33733479	24.74774491	0.48394006	-0.38024219
0.02167	17.2653	7.13e-05	0.0	0.0	0.0	0.00198132	0.0	0.0	7e-08	481.89885113	655.00342377	782.24147682	24.71342502	0.48132421	-0.38016696
0.02172	17.30833	7.256e-05	0.0	0.0	0.0	0.00198007	0.0	0.0	7e-08	482.2318052	655.35838818	782.14575737	24.67915318	0.47871964	-0.38009184
0.02178	17.35135	7.383e-05	0.0	0.0	0.0	0.0019788	0.0	0.0	7e-08	482.5642304	655.71127945	782.05017622	24.64492935	0.47612636	-0.38001682
0.02183	17.39437	7.511e-05	0.0	0.0	0.0	0.00197751	0.0	0.0	8e-08	482.89612753	656.06210537	781.95473314	24.61075342	0.47354445	-0.37994191
0.02189	17.43739	7.642e-05	0.0	0.0	0.0	0.0019762	0.0	0.0	8e-08	483.22749739	656.41087391	781.85942792	24.57662537	0.47097383	-0.37986712
0.02194	17.4804	7.775e-05	0.0	0.0	0.0	0.00197487	0.0	0.0	8e-08	483.55834079	656.75759284	781.76426033	24.54254515	0.46841444	-0.37979242
0.022	17.5234	7.909e-05	0.0	0.0	0.0	0.00197352	0.0	0.0	8e-08	483.88865851	657.1022699	781.66923015	24.50851268	0.46586633	-0.37971784
0.02205	17.56641	8.046e-05	0.0	0.0	0.0	0.00197216	0.0	0.0	8e-08	484.21845135	657.4449129	781.57433716	24.47452791	0.4633295	-0.37964337
0.02211	17.6094	8.184e-05	0.0	0.0	0.0	0.00197078	0.0	0.0	8e-08	484.54772011	657.7855296	781.47958115	24.44059076	0.46080395	-0.379569
0.02216	17.6524	8.324e-05	0.0	0.0	0.0	0.00196937	0.0	0.0	8e-08	484.87646556	658.12412778	781.38496187	24.40670119	0.45828967	-0.37949474
0.02222	17.69539	8.466e-05	0.0	0.0	0.0	0.00196795	0.0	0.0	8e-08	485.20468851	658.46071521	781.29047913	24.37285913	0.45578666	-0.37942059
0.02227	17.73837	8.61e-05	0.0	0.0	0.0	0.00196651	0.0	0.0	9e-08	485.53238973	658.79529965	781.19613269	24.33906452	0.4532949	-0.37934654
0.02233	17.78135	8.757e-05	0.0	0.0	0.0	0.00196504	0.0	0.0	9e-08	485.85957001	659.12788885	781.10192234	24.3053173	0.4508144	-0.3792726
0.02238	17.82433	8.905e-05	0.0	0.0	0.0	0.00196356	0.0	0.0	9e-08	486.18623012	659.45849055	781.00784785	24.27161742	0.44834515	-0.37919877
0.02244	17.8673	9.055e-05	0.0	0.0	0.0	0.00196206	0.0	0.0	9e-08	486.51237086	659.78711248	780.91390901	24.23796481	0.44588715	-0.37912504
0.02249	17.91027	9.207e-05	0.0	0.0	0.0	0.00196053	0.0	0.0	9e-08	486.83799299	660.11376236	780.8201056	24.20435935	0.44344052	-0.37905142
0.0325	25.6604	0.00085009	1e-07	0.0	0.0	0.00120157	7e-08	1e-08	8.5e-07	538.21829058	694.06760611	765.79202708	18.81771157	0.16505152	-0.36725674
0.03256	25.7026	0.00085685	1e-07	0.0	0.0	0.0011948	7e-08	1e-08	8.6e-07	538.46150007	694.1504141	765.7196056	18.79180657	0.16428021	-0.3671999
0.03261	25.7448	0.00086363	1e-07	0.0	0.0	0.00118801	8e-08	1e-08	8.6e-07	538.70433154	694.23242335	765.64728417	18.76593813	0.16351533	-0.36714314
0.03267	25.78699	0.00087042	1.1e-07	0.0	0.0	0.00118121	8e-08	1e-08	8.7e-07	538.94678584	694.31363783	765.57506264	18.74010619	0.16275683	-0.36708646
0.03272	25.82918	0.00087722	1.1e-07	0.0	0.0	0.00117439	8e-08	1e-08	8.8e-07	539.18886386	694.39406149	765.50294084	18.71431067	0.16200469	-0.36702985
0.03278	25.87136	0.00088404	1.1e-07	0.0	0.0	0.00116757	8e-08	1e-08	8.9e-07	539.43056644	694.47369819	765.43091861	18.68855151	0.16125889	-0.36697332
0.03283	25.91354	0.00089087	1.1e-07	0.0	0.0	0.00116073	8e-08	1e-08	8.9e-07	539.67189447	694.55255179	765.3589958	18.66282864	0.1605194	-0.36691688
0.03289	25.95572	0.00089771	1.1e-07	0.0	0.0	0.00115387	9e-08	1e-08	9e-07	539.9128488	694.63062607	765.28717224	18.63714198	0.15978619	-0.3668605
0.03294	25.99789	0.00090456	1.2e-07	0.0	0.0	0.00114701	9e-08	1e-08	9.1e-07	540.15343031	694.70792478	765.21544776	18.61149152	0.15905938	-0.36680421
0.033	26.04006	0.00091143	1.2e-07	0.0	0.0	0.00114013	9e-08	1e-08	9.1e-07	540.39363984	694.78445166	765.14382223	18.58587715	0.15833884	-0.366748
0.03305	26.08222	0.0009183	1.2e-07	0.0	0.0	0.00113324	9e-08	1e-08	9.2e-07	540.63347824	694.86021037	765.07229546	18.56029875	0.15762443	-0.36669186
0.03311	26.12438	0.00092519	1.2e-07	0.0	0.0	0.00112635	1e-07	1e-08	9.3e-07	540.8729464	694.9352045	765.00086732	18.53475629	0.15691621	-0.3666358
0.03316	26.16653	0.00093208	1.3e-07	0.0	0.0	0.00111944	1e-07	1e-08	9.3e-07	541.11204519	695.00943759	764.92953763	18.5092497	0.15621418	-0.36657981
0.03322	26.20868	0.00093899	1.3e-07	0.0	0.0	0.00111252	1e-07	1e-08	9.4e-07	541.35077548	695.08291315	764.85830624	18.4837789	0.15551829	-0.36652391
0.03327	26.25083	0.0009459	1.3e-07	0.0	0.0	0.0011056	1e-07	1e-08	9.5e-07	541.58913813	695.15563464	764.787173	18.45834383	0.15482853	-0.36646808
0.03333	26.29297	0.00095282	1.4e-07	0.0	0.0	0.00109866	1.1e-07	1e-08	9.5e-07	541.82713401	695.22760548	764.71613774	18.43294442	0.15414488	-0.36641232
0.03338	26.33511	0.00095975	1.4e-07	0.0	0.0	0.00109172	1.1e-07	2e-08	9.6e-07	542.06476398	695.29882902	764.64520031	18.40758059	0.15346731	-0.36635665
0.03344	26.37725	0.00096669	1.4e-07	0.0	0.0	0.00108477	1.1e-07	2e-08	9.7e-07	542.30202892	695.36930856	764.57436056	18.38225226	0.1527958	-0.36630105
0.03349	26.41938	0.00097363	1.4e-07	0.0	0.0	0.00107781	1.1e-07	2e-08	9.7e-07	542.53892968	695.43904738	764.50361832	18.35695938	0.15213033	-0.36624553
0.0435	34.01838	0.00191131	2.38e-06	0.0	3e-08	0.00013352	3.07e-06	4.6e-07	1.92e-06	580.34005333	697.04230297	753.10819259	14.27024039	0.12448394	-0.35730164
0.04356	34.05976	0.00191347	2.41e-06	0.0	3e-08	0.00013128	3.11e-06	4.7e-07	1.92e-06	580.52159701	696.99023949	753.05298006	14.25033844	0.124849	-0.35725831
0.04361	34.10113	0.0019156	2.43e-06	0.0	3e-08	0.00012907	3.15e-06	4.8e-07	1.92e-06	580.7028766	696.93751187	752.99784082	14.2304655	0.12521963	-0.35721503
0.04367	34.1425	0.00191771	2.46e-06	0.0	3e-08	0.00012689	3.2e-06	4.8e-07	1.93e-06	580.88389234	696.88412142	752.94277472	14.21062227	0.12559583	-0.35717181
0.04372	34.18387	0.00191978	2.49e-06	0.0	3e-08	0.00012474	3.24e-06	4.9e-07	1.93e-06	581.06464449	696.8300695	752.88778165	14.19080954	0.12597758	-0.35712865
0.04378	34.22523	0.00192182	2.52e-06	0.0	3e-08	0.00012262	3.28e-06	5e-07	1.93e-06	581.24513333	696.77535751	752.83286147	14.17099156	0.12636484	-0.35708554
0.04383	34.26659	0.00192383	2.54e-06	0.0	3e-08	0.00012053	3.32e-06	5e-07	1.93e-06	581.42535865	696.71998675	752.77801417	14.15122379	0.12675764	-0.35704249
0.04389	34.30794	0.00192581	2.57e-06	0.0	3e-08	0.00011847	3.37e-06	5.1e-07	1.93e-06	581.60532098	696.66395881	752.72323954	14.13148539	0.12715595	-0.3569995
0.04394	34.34929	0.00192776	2.6e-06	0.0	3e-08	0.00011643	3.41e-06	5.2e-07	1.94e-06	581.78502058	696.60727522	752.66853746	14.11177633	0.12755975	-0.35695657
0.044	34.39063	0.00192969	2.63e-06	0.0	3e-08	0.00011443	3.46e-06	5.2e-07	1.94e-06	581.96445768	696.54993758	752.61390779	14.09209711	0.12796902	-0.35691369
0.04405	34.43198	0.00193159	2.66e-06	0.0	3e-08	0.00011245	3.5e-06	5.3e-07	1.94e-06	582.14363256	696.49194754	752.55935041	14.07244822	0.12838376	-0.35687087
0.04411	34.47331	0.00193345	2.69e-06	0.0	3e-08	0.0001105	3.55e-06	5.4e-07	1.94e-06	582.32254547	696.43330679	752.50486518	14.0528302	0.12880395	-0.3568281
0.04416	34.51464	0.00193529	2.72e-06	0.0	3e-08	0.00010857	3.59e-06	5.5e-07	1.94e-06	582.50119667	696.37401709	752.45045195	14.0332436	0.12922957	-0.3567854
0.04422	34.55597	0.0019371	2.74e-06	0.0	3e-08	0.00010668	3.64e-06	5.5e-07	1.95e-06	582.67958645	696.31408022	752.3961106	14.01366634	0.12966059	-0.35674274
0.04427	34.5973	0.00193889	2.77e-06	0.0	3e-08	0.00010481	3.69e-06	5.6e-07	1.95e-06	582.85771479	696.25349798	752.34184107	13.99409195	0.130097	-0.35670015
0.04433	34.63862	0.00194064	2.8e-06	0.0	3e-08	0.00010296	3.73e-06	5.7e-07	1.95e-06	583.03558159	696.19227217	752.28764333	13.97456959	0.13053879	-0.35665761
0.04438	34.67993	0.00194237	2.83e-06	0.0	3e-08	0.00010115	3.78e-06	5.7e-07	1.95e-06	583.2131874	696.13040483	752.23351716	13.95507356	0.13098594	-0.35661513
0.04444	34.72125	0.00194408	2.86e-06	0.0	4e-08	9.936e-05	3.83e-06	5.8e-07	1.95e-06	583.39053242	696.06789793	752.17946244	13.93560362	0.13143843	-0.3565727
0.04449	34.76256	0.00194575	2.89e-06	0.0	4e-08	9.759e-05	3.88e-06	5.9e-07	1.96e-06	583.56761685	696.00475351	752.12547906	13.91615954	0.13189625	-0.35653033
0.05455	42.25374	0.00200734	1.321e-05	1e-08	2.2e-07	1.46e-06	2.451e-05	3.89e-06	2.05e-06	611.78897757	677.73926	743.33772696	10.76237297	0.27174074	-0.34963289
0.05461	42.2943	0.00200706	1.33e-05	1e-08	2.3e-07	1.42e-06	2.471e-05	3.92e-06	2.05e-06	611.92154535	677.63029212	743.29512092	10.7472651	0.27259677	-0.34959945
0.05466	42.33487	0.00200678	1.339e-05	1e-08	2.3e-07	1.38e-06	2.491e-05	3.95e-06	2.05e-06	612.05389233	677.5215219	743.25256834	10.73218274	0.2734517	-0.34956605
0.05472	42.37542	0.00200649	1.348e-05	1e-08	2.3e-07	1.34e-06	2.511e-05	3.99e-06	2.05e-06	612.18601881	677.41295329	743.21006914	10.7171227	0.27430549	-0.34953269
0.05477	42.41597	0.0020062	1.356e-05	1e-08	2.3e-07	1.31e-06	2.531e-05	4.02e-06	2.05e-06	612.31792503	677.30459022	743.16762323	10.70203255	0.2751579	-0.34949937
0.05483	42.45652	0.00200591	1.365e-05	1e-08	2.3e-07	1.27e-06	2.552e-05	4.05e-06	2.05e-06	612.44961057	677.19643626	743.12523073	10.6869568	0.27600914	-0.3494661
0.05488	42.49707	0.00200561	1.374e-05	1e-08	2.4e-07	1.24e-06	2.572e-05	4.09e-06	2.05e-06	612.58107557	677.08849529	743.0828916	10.67188395	0.27685916	-0.34943287
0.05494	42.53761	0.00200531	1.383e-05	1e-08	2.4e-07	1.2e-06	2.593e-05	4.12e-06	2.05e-06	612.71232004	676.98077107	743.04060582	10.65683824	0.27770787	-0.34939968
0.05499	42.57814	0.00200501	1.392e-05	1e-08	2.4e-07	1.17e-06	2.614e-05	4.15e-06	2.05e-06	612.84334429	676.87326732	742.99837331	10.64187913	0.27855518	-0.34936653
0.05505	42.61868	0.00200471	1.401e-05	1e-08	2.4e-07	1.14e-06	2.634e-05	4.19e-06	2.05e-06	612.9741494	676.76598759	742.95619373	10.62691708	0.27940119	-0.34933342
0.0551	42.6592	0.0020044	1.41e-05	1e-08	2.4e-07	1.11e-06	2.655e-05	4.22e-06	2.05e-06	613.10473529	676.65893558	742.91406711	10.61198949	0.28024583	-0.34930036
0.05516	42.69973	0.00200409	1.42e-05	1e-08	2.4e-07	1.08e-06	2.677e-05	4.26e-06	2.05e-06	613.23510237	676.5521149	742.87199332	10.59707625	0.28108906	-0.34926733
0.05521	42.74025	0.00200378	1.429e-05	1e-08	2.5e-07	1.05e-06	2.698e-05	4.29e-06	2.05e-06	613.36525079	676.44552899	742.82997231	10.58219402	0.28193085	-0.34923435
0.05527	42.78077	0.00200347	1.438e-05	1e-08	2.5e-07	1.02e-06	2.719e-05	4.33e-06	2.05e-06	613.49518091	676.33918133	742.78800398	10.56734845	0.2827712	-0.34920141
0.05532	42.82128	0.00200315	1.447e-05	1e-08	2.5e-07	9.9e-07	2.741e-05	4.36e-06	2.05e-06	613.62489318	676.2330754	742.74608819	10.55253098	0.28361007	-0.34916851
0.05538	42.86179	0.00200283	1.457e-05	1e-08	2.5e-07	9.6e-07	2.762e-05	4.4e-06	2.05e-06	613.75438791	676.1272146	742.70422484	10.53771359	0.28444746	-0.34913565
0.05543	42.90229	0.00200251	1.466e-05	1e-08	2.5e-07	9.3e-07	2.784e-05	4.43e-06	2.05e-06	613.88366507	676.02160236	742.66241393	10.5229328	0.28528332	-0.34910283
0.05549	42.94279	0.00200218	1.475e-05	1e-08	2.6e-07	9.1e-07	2.806e-05	4.47e-06	2.05e-06	614.0127251	675.916242	742.62065534	10.50817512	0.28611764	-0.34907005
0.06555	50.28719	0.0019018	3.915e-05	1.3e-07	8.4e-07	0.0	9.339e-05	1.533e-05	2.05e-06	634.21349538	662.65737294	735.7912229	8.13490223	0.40164384	-0.34370955
0.06561	50.32696	0.00190103	3.933e-05	1.3e-07	8.4e-07	0.0	9.39e-05	1.541e-05	2.05e-06	634.30653653	662.61990273	735.7579867	8.12362656	0.40205919	-0.34368347
0.06566	50.36672	0.00190025	3.95e-05	1.3e-07	8.5e-07	0.0	9.441e-05	1.55e-05	2.05e-06	634.3994036	662.58277495	735.72479123	8.11236721	0.40247246	-0.34365741
0.06572	50.40648	0.00189946	3.968e-05	1.4e-07	8.5e-07	0.0	9.493e-05	1.559e-05	2.05e-06	634.49209681	662.54598843	735.69163646	8.1011251	0.40288355	-0.34363139
0.06577	50.44624	0.00189868	3.985e-05	1.4e-07	8.6e-07	0.0	9.545e-05	1.567e-05	2.05e-06	634.58461641	662.50954192	735.65852233	8.08989968	0.40329254	-0.3436054
0.06583	50.48599	0.00189789	4.003e-05	1.4e-07	8.6e-07	0.0	9.596e-05	1.576e-05	2.05e-06	634.67696263	662.47343423	735.62544877	8.07869075	0.40369945	-0.34357944
0.06588	50.52574	0.0018971	4.02e-05	1.4e-07	8.7e-07	0.0	9.649e-05	1.585e-05	2.05e-06	634.76913569	662.43766414	735.59241574	8.06749856	0.40410426	-0.34355351
0.06594	50.56548	0.00189631	4.038e-05	1.4e-07	8.7e-07	0.0	9.701e-05	1.594e-05	2.05e-06	634.86113584	662.40223043	735.55942318	8.056323	0.40450698	-0.34352761
0.06599	50.60522	0.00189551	4.056e-05	1.4e-07	8.8e-07	0.0	9.753e-05	1.602e-05	2.05e-06	634.95296331	662.36713189	735.52647104	8.04516419	0.40490762	-0.34350175
0.06605	50.64496	0.00189471	4.073e-05	1.4e-07	8.8e-07	0.0	9.806e-05	1.611e-05	2.05e-06	635.04461832	662.33236725	735.49355926	8.03402203	0.40530617	-0.34347592
0.0661	50.68469	0.00189391	4.091e-05	1.5e-07	8.9e-07	0.0	9.859e-05	1.62e-05	2.05e-06	635.13610113	662.29793529	735.46068779	8.02289651	0.40570263	-0.34345012
0.06616	50.72442	0.00189311	4.109e-05	1.5e-07	8.9e-07	0.0	9.912e-05	1.629e-05	2.05e-06	635.22741196	662.26383479	735.42785657	8.01179809	0.40609571	-0.34342437
0.06621	50.76414	0.0018923	4.127e-05	1.5e-07	8.9e-07	0.0	9.965e-05	1.638e-05	2.05e-06	635.3185512	662.23006371	735.39506551	8.00070501	0.40648815	-0.34339863
0.06627	50.80386	0.00189149	4.145e-05	1.5e-07	9e-07	0.0	0.00010018	1.647e-05	2.05e-06	635.40951891	662.19662164	735.3623146	7.98962851	0.40687853	-0.34337292
0.06632	50.84358	0.00189068	4.163e-05	1.5e-07	9e-07	0.0	0.00010072	1.656e-05	2.05e-06	635.50031535	662.16350732	735.32960378	7.97857083	0.40726658	-0.34334724
0.06638	50.88329	0.00188987	4.181e-05	1.5e-07	9.1e-07	0.0	0.00010126	1.665e-05	2.05e-06	635.59094076	662.13071932	735.29693298	7.96754692	0.40765048	-0.34332164
0.06643	50.923	0.00188905	4.199e-05	1.5e-07	9.1e-07	0.0	0.0001018	1.674e-05	2.05e-06	635.68139565	662.09825507	735.26430211	7.9565154	0.40803531	-0.34329601
0.06649	50.96271	0.00188823	4.217e-05	1.6e-07	9.2e-07	0.0	0.00010234	1.683e-05	2.05e-06	635.7716799	662.06611515	735.23171118	7.94550863	0.4084171	-0.34327044
0.07655	58.16244	0.00169645	8.144e-05	7.7e-07	2.02e-06	0.0	0.00023114	3.883e-05	2.05e-06	649.6736865	660.31986278	729.88584352	6.18739055	0.45089977	-0.33907429
0.07661	58.20142	0.0016952	8.168e-05	7.8e-07	2.02e-06	0.0	0.00023199	3.897e-05	2.05e-06	649.73674479	660.32630483	729.85972928	6.17906717	0.45101552	-0.33905379
0.07666	58.2404	0.00169394	8.192e-05	7.8e-07	2.03e-06	0.0	0.00023285	3.912e-05	2.05e-06	649.79967832	660.33285898	729.83364583	6.1707654	0.45112964	-0.33903333
0.07672	58.27938	0.00169268	8.216e-05	7.9e-07	2.04e-06	0.0	0.00023371	3.927e-05	2.05e-06	649.86248752	660.33952385	729.80759311	6.16246519	0.45124365	-0.33901287
0.07677	58.31835	0.00169141	8.241e-05	8e-07	2.04e-06	0.0	0.00023457	3.942e-05	2.05e-06	649.92517242	660.34629934	729.7815711	6.15418172	0.4513564	-0.33899244
0.07683	58.35731	0.00169015	8.265e-05	8e-07	2.05e-06	0.0	0.00023543	3.957e-05	2.05e-06	649.98773335	660.35318438	729.75557975	6.14591723	0.45146774	-0.33897205
0.07688	58.39628	0.00168888	8.289e-05	8.1e-07	2.06e-06	0.0	0.00023629	3.971e-05	2.05e-06	650.0501707	660.36017779	729.72961899	6.13765416	0.45157897	-0.33895166
0.07694	58.43523	0.00168761	8.314e-05	8.1e-07	2.07e-06	0.0	0.00023715	3.986e-05	2.05e-06	650.11248449	660.36727947	729.70368881	6.12941134	0.45168871	-0.33893131
0.07699	58.47419	0.00168634	8.338e-05	8.2e-07	2.07e-06	0.0	0.00023802	4.001e-05	2.05e-06	650.17467515	660.37448815	729.67778915	6.12118139	0.45179749	-0.33891098
0.07705	58.51314	0.00168507	8.363e-05	8.3e-07	2.08e-06	0.0	0.00023888	4.016e-05	2.05e-06	650.23674292	660.38180302	729.65191997	6.11295769	0.45190581	-0.33889067
0.0771	58.55209	0.00168379	8.387e-05	8.3e-07	2.09e-06	0.0	0.00023975	4.031e-05	2.05e-06	650.29868794	660.3892237	729.62608123	6.10475446	0.45201263	-0.3388704
0.07716	58.59103	0.00168251	8.412e-05	8.4e-07	2.09e-06	0.0	0.00024062	4.046e-05	2.05e-06	650.36051062	660.39674891	729.60027287	6.09655901	0.45211887	-0.33885014
0.07721	58.62997	0.00168124	8.436e-05	8.4e-07	2.1e-06	0.0	0.00024149	4.061e-05	2.05e-06	650.42221112	660.40437818	729.57449486	6.08837455	0.45222431	-0.3388299
0.07727	58.66891	0.00167996	8.461e-05	8.5e-07	2.11e-06	0.0	0.00024236	4.076e-05	2.05e-06	650.48378966	660.41211083	729.54874717	6.08021065	0.45232825	-0.3388097
0.07732	58.70784	0.00167867	8.485e-05	8.6e-07	2.12e-06	0.0	0.00024323	4.091e-05	2.05e-06	650.54524667	660.41994559	729.52302971	6.07205004	0.45243195	-0.3387895
0.07738	58.74677	0.00167739	8.51e-05	8.6e-07	2.12e-06	0.0	0.00024411	4.106e-05	2.05e-06	650.60658221	660.42788226	729.49734249	6.06390459	0.45253456	-0.33876934
0.07743	58.78569	0.0016761	8.534e-05	8.7e-07	2.13e-06	0.0	0.00024499	4.122e-05	2.05e-06	650.6677966	660.43591993	729.47168544	6.05577827	0.45263578	-0.33874921
0.07749	58.82461	0.00167481	8.559e-05	8.8e-07	2.14e-06	0.0	0.00024586	4.137e-05	2.05e-06	650.72889022	660.44405742	729.44605851	6.04765343	0.45273689	-0.33872908
0.08755	65.88155	0.00141499	0.00013247	2.72e-06	3.54e-06	0.0	0.00042444	7.248e-05	2.05e-06	660.1364602	663.00413436	725.22147393	4.7513962	0.45934995	-0.335413
0.08761	65.91976	0.00141348	0.00013273	2.73e-06	3.55e-06	0.0	0.00042549	7.266e-05	2.05e-06	660.17958136	663.02141885	725.20071627	4.7452436	0.45933625	-0.33539671
0.08766	65.95796	0.00141198	0.00013299	2.75e-06	3.55e-06	-0.0	0.00042653	7.285e-05	2.05e-06	660.22262715	663.03871874	725.17998176	4.73909777	0.45932224	-0.33538043
0.08772	65.99616	0.00141046	0.00013325	2.76e-06	3.56e-06	-0.0	0.00042758	7.303e-05	2.05e-06	660.26559772	663.05603385	725.15927036	4.73296432	0.45930766	-0.33536418
0.08777	66.03435	0.00140895	0.0001335	2.78e-06	3.57e-06	0.0	0.00042863	7.321e-05	2.05e-06	660.30849338	663.07336386	725.13858203	4.72683567	0.45929287	-0.33534793
0.08783	66.07255	0.00140744	0.00013376	2.79e-06	3.58e-06	0.0	0.00042967	7.34e-05	2.05e-06	660.35131427	663.09070865	725.11791675	4.72072039	0.45927748	-0.33533172
0.08788	66.11073	0.00140593	0.00013402	2.81e-06	3.58e-06	-0.0	0.00043072	7.358e-05	2.05e-06	660.39406072	663.10806787	725.09727448	4.71460965	0.45926188	-0.33531551
0.08794	66.14892	0.00140442	0.00013428	2.82e-06	3.59e-06	-0.0	0.00043177	7.377e-05	2.05e-06	660.43673284	663.12544143	725.0766552	4.70851172	0.4592457	-0.33529933
0.08799	66.1871	0.00140291	0.00013454	2.84e-06	3.6e-06	0.0	0.00043282	7.395e-05	2.05e-06	660.47933095	663.14282898	725.05605886	4.70241941	0.45922927	-0.33528316
0.08805	66.22527	0.00140139	0.00013479	2.85e-06	3.61e-06	0.0	0.00043386	7.413e-05	2.05e-06	660.52185519	663.1602304	725.03548545	4.69633858	0.45921233	-0.33526701
0.0881	66.26344	0.00139988	0.00013505	2.87e-06	3.62e-06	0.0	0.00043491	7.432e-05	2.05e-06	660.56430587	663.1776454	725.01493492	4.69026495	0.45919507	-0.33525088
0.08816	66.30161	0.00139837	0.00013531	2.88e-06	3.62e-06	-0.0	0.00043596	7.45e-05	2.05e-06	660.60668315	663.1950738	724.99440725	4.68420067	0.45917739	-0.33523476
0.08821	66.33977	0.00139685	0.00013557	2.9e-06	3.63e-06	-0.0	0.00043701	7.469e-05	2.05e-06	660.64898728	663.21251537	724.9739024	4.67814582	0.45915928	-0.33521867
0.08827	66.37793	0.00139534	0.00013582	2.91e-06	3.64e-06	0.0	0.00043806	7.487e-05	2.05e-06	660.69121849	663.22996988	724.95342034	4.67209817	0.45914087	-0.33520259
0.08832	66.41609	0.00139382	0.00013608	2.93e-06	3.65e-06	0.0	0.00043911	7.506e-05	2.05e-06	660.73337696	663.24743715	724.93296104	4.66606189	0.45912194	-0.33518653
0.08838	66.45424	0.00139231	0.00013634	2.94e-06	3.65e-06	-0.0	0.00044016	7.524e-05	2.05e-06	660.77546299	663.26491692	724.91252447	4.66003103	0.45910278	-0.33517049
0.08843	66.49239	0.00139079	0.0001366	2.96e-06	3.66e-06	-0.0	0.00044121	7.543e-05	2.05e-06	660.81747671	663.28240905	724.8921106	4.65401306	0.45908305	-0.33515447
0.08849	66.53054	0.00138928	0.00013685	2.97e-06	3.67e-06	0.0	0.00044226	7.561e-05	2.05e-06	660.85941845	663.29991323	724.87171939	4.64799932	0.45906314	-0.33513846
0.09855	73.44634	0.00111157	0.00018158	6.75e-06	4.99e-06	-0.0	0.00063585	0.0001099	2.05e-06	667.53633841	666.55140966	721.4917602	3.67864117	0.45042014	-0.33248528
0.09861	73.48378	0.00111009	0.00018181	6.77e-06	5e-06	-0.0	0.00063689	0.00011009	2.05e-06	667.56844699	666.56885729	721.47506193	3.67397617	0.45035265	-0.33247218
0.09866	73.52121	0.0011086	0.00018203	6.8e-06	5e-06	0.0	0.00063793	0.00011027	2.05e-06	667.60051869	666.58629735	721.45838142	3.6693153	0.45028505	-0.33245908
0.09872	73.55865	0.00110712	0.00018226	6.83e-06	5.01e-06	0.0	0.00063898	0.00011046	2.05e-06	667.63255361	666.60372982	721.44171866	3.66466245	0.45021725	-0.332446
0.09877	73.59607	0.00110563	0.00018249	6.85e-06	5.02e-06	-0.0	0.00064002	0.00011064	2.05e-06	667.66455197	666.62115464	721.42507362	3.66001369	0.45014935	-0.33243294
0.09883	73.6335	0.00110415	0.00018271	6.88e-06	5.02e-06	-0.0	0.00064106	0.00011083	2.05e-06	667.69651387	666.63857179	721.40844628	3.65537261	0.45008125	-0.33241989
0.09888	73.67092	0.00110266	0.00018294	6.91e-06	5.03e-06	0.0	0.0006421	0.00011101	2.05e-06	667.72843951	666.65598122	721.39183661	3.6507361	0.45001303	-0.33240685
0.09894	73.70833	0.00110118	0.00018316	6.93e-06	5.04e-06	0.0	0.00064313	0.0001112	2.05e-06	667.760329	666.67338292	721.3752446	3.64610662	0.44994464	-0.33239382
0.09899	73.74575	0.0010997	0.00018339	6.96e-06	5.04e-06	-0.0	0.00064417	0.00011139	2.05e-06	667.79218253	666.69077682	721.35867022	3.64148236	0.44987612	-0.33238081
0.09905	73.78315	0.00109822	0.00018361	6.99e-06	5.05e-06	-0.0	0.00064521	0.00011157	2.05e-06	667.82400024	666.70816291	721.34211346	3.63686442	0.44980744	-0.33236781
0.0991	73.82056	0.00109674	0.00018384	7.01e-06	5.05e-06	0.0	0.00064625	0.00011176	2.05e-06	667.85578228	666.72554114	721.32557428	3.63225239	0.44973861	-0.33235483
0.09916	73.85796	0.00109526	0.00018406	7.04e-06	5.06e-06	0.0	0.00064729	0.00011194	2.05e-06	667.88752881	666.74291148	721.30905267	3.62764591	0.44966965	-0.33234186
0.09921	73.89536	0.00109378	0.00018428	7.07e-06	5.07e-06	-0.0	0.00064832	0.00011213	2.05e-06	667.91923998	666.7602739	721.29254861	3.6230461	0.44960052	-0.33232891
0.09927	73.93275	0.0010923	0.00018451	7.09e-06	5.07e-06	0.0	0.00064936	0.00011231	2.05e-06	667.95091595	666.77762836	721.27606207	3.6184511	0.44953127	-0.33231597
0.09932	73.97014	0.00109082	0.00018473	7.12e-06	5.08e-06	0.0	0.0006504	0.0001125	2.05e-06	667.98255685	666.79497483	721.25959304	3.61386329	0.44946185	-0.33230304
0.09938	74.00752	0.00108934	0.00018495	7.15e-06	5.09e-06	-0.0	0.00065143	0.00011268	2.05e-06	668.01416286	666.81231328	721.24314149	3.60927983	0.44939232	-0.33229012
0.09943	74.04491	0.00108787	0.00018518	7.17e-06	5.09e-06	-0.0	0.00065247	0.00011287	2.05e-06	668.04573409	666.82964367	721.2267074	3.60470391	0.44932261	-0.33227722
0.09949	74.08228	0.00108639	0.0001854	7.2e-06	5.1e-06	0.0	0.0006535	0.00011305	2.05e-06	668.07727075	666.84696597	721.21029074	3.60013201	0.44925281	-0.33226434
0.10955	80.8584	0.0008311	0.00022158	1.33e-05	6.07e-06	-0.0	0.0008332	0.00014539	2.05e-06	673.40568345	669.86228998	718.47924225	2.8507916	0.43490788	-0.3301205
0.1096	80.89508	0.0008298	0.00022175	1.334e-05	6.08e-06	0.0	0.00083412	0.00014555	2.05e-06	673.43305661	669.87788194	718.46570929	2.84711792	0.43482482	-0.33010988
0.10966	80.93176	0.0008285	0.00022192	1.338e-05	6.08e-06	-0.0	0.00083504	0.00014572	2.05e-06	673.46041727	669.89346432	718.45219043	2.84344756	0.43474174	-0.33009927
0.10971	80.96843	0.0008272	0.0002221	1.342e-05	6.08e-06	-0.0	0.00083596	0.00014588	2.05e-06	673.48776549	669.90903712	718.43868566	2.83978185	0.43465865	-0.33008866
0.10977	81.0051	0.00082591	0.00022227	1.346e-05	6.09e-06	0.0	0.00083687	0.00014605	2.05e-06	673.51510139	669.92460035	718.42519496	2.83611984	0.43457555	-0.33007807
0.10982	81.04176	0.00082461	0.00022244	1.35e-05	6.09e-06	0.0	0.00083779	0.00014622	2.05e-06	673.54242505	669.94015402	718.41171832	2.83246166	0.43449244	-0.3300675
0.10988	81.07842	0.00082332	0.00022261	1.354e-05	6.1e-06	-0.0	0.0008387	0.00014638	2.05e-06	673.56973655	669.95569813	718.39825571	2.82880804	0.43440931	-0.33005693
0.10993	81.11508	0.00082202	0.00022277	1.358e-05	6.1e-06	0.0	0.00083962	0.00014655	2.05e-06	673.59703599	669.9712327	718.38480714	2.82515773	0.43432617	-0.33004637
0.10999	81.15173	0.00082073	0.00022294	1.362e-05	6.11e-06	0.0	0.00084053	0.00014671	2.05e-06	673.62432345	669.98675772	718.37137257	2.82151202	0.43424302	-0.33003582
0.11004	81.18838	0.00081944	0.00022311	1.366e-05	6.11e-06	-0.0	0.00084144	0.00014688	2.05e-06	673.65159903	670.0022732	718.357952	2.81786998	0.43415987	-0.33002529
0.1101	81.22502	0.00081815	0.00022328	1.37e-05	6.11e-06	-0.0	0.00084235	0.00014705	2.05e-06	673.67886281	670.01777916	718.34454542	2.81423173	0.4340767	-0.33001477
0.11015	81.26166	0.00081686	0.00022345	1.374e-05	6.12e-06	0.0	0.00084327	0.00014721	2.05e-06	673.70611488	670.03327559	718.3311528	2.81059799	0.43399352	-0.33000425
0.11021	81.2983	0.00081557	0.00022362	1.378e-05	6.12e-06	-0.0	0.00084418	0.00014738	2.05e-06	673.73335534	670.0487625	718.31777413	2.80696753	0.43391034	-0.32999375
0.11026	81.33493	0.00081429	0.00022378	1.382e-05	6.13e-06	-0.0	0.00084509	0.00014754	2.05e-06	673.76058425	670.0642399	718.3044094	2.80334163	0.43382714	-0.32998326
0.11032	81.37156	0.000813	0.00022395	1.386e-05	6.13e-06	0.0	0.00084599	0.00014771	2.05e-06	673.78780173	670.0797078	718.29105859	2.79971936	0.43374394	-0.32997278
0.11037	81.40819	0.00081172	0.00022412	1.39e-05	6.13e-06	0.0	0.0008469	0.00014787	2.05e-06	673.81500786	670.0951662	718.27772169	2.79610084	0.43366073	-0.32996231
0.11043	81.44481	0.00081043	0.00022429	1.394e-05	6.14e-06	-0.0	0.00084781	0.00014804	2.05e-06	673.8422027	670.11061511	718.26439868	2.79248679	0.43357752	-0.32995185
0.11048	81.48143	0.00080915	0.00022445	1.398e-05	6.14e-06	0.0	0.00084872	0.0001482	2.05e-06	673.86938637	670.12605454	718.25108955	2.78887601	0.4334943	-0.3299414
0.12055	88.11914	0.00059482	0.0002498	2.257e-05	6.68e-06	-0.0	0.00100075	0.00017602	2.05e-06	678.73370516	672.80099692	716.03509181	2.18698793	0.41862266	-0.32820187
0.1206	88.15507	0.00059377	0.00024991	2.262e-05	6.68e-06	0.0	0.0010015	0.00017616	2.05e-06	678.76004768	672.81484771	716.0241114	2.1839855	0.41854555	-0.32819325
0.12066	88.19099	0.00059271	0.00025002	2.268e-05	6.68e-06	-0.0	0.00100226	0.0001763	2.05e-06	678.78639094	672.8286908	716.01314256	2.1809856	0.4184685	-0.32818464
0.12071	88.22691	0.00059165	0.00025013	2.273e-05	6.68e-06	-0.0	0.00100301	0.00017644	2.05e-06	678.81273498	672.8425262	716.00218526	2.17798867	0.41839151	-0.32817604
0.12077	88.26282	0.0005906	0.00025024	2.278e-05	6.68e-06	0.0	0.00100376	0.00017658	2.05e-06	678.83907985	672.85635391	715.9912395	2.17499452	0.4183146	-0.32816745
0.12082	88.29873	0.00058954	0.00025035	2.284e-05	6.69e-06	-0.0	0.00100451	0.00017672	2.05e-06	678.86542559	672.87017395	715.98030526	2.1720029	0.41823774	-0.32815887
0.12088	88.33464	0.00058849	0.00025046	2.289e-05	6.69e-06	-0.0	0.00100526	0.00017685	2.05e-06	678.89177224	672.88398633	715.96938255	2.16901425	0.41816096	-0.32815029
0.12093	88.37054	0.00058744	0.00025057	2.295e-05	6.69e-06	0.0	0.001006	0.00017699	2.05e-06	678.91811986	672.89779106	715.95847133	2.16602835	0.41808425	-0.32814173
0.12099	88.40644	0.00058639	0.00025068	2.3e-05	6.69e-06	-0.0	0.00100675	0.00017713	2.05e-06	678.94446848	672.91158814	715.94757161	2.16304496	0.41800759	-0.32813317
0.12104	88.44234	0.00058534	0.00025079	2.305e-05	6.69e-06	-0.0	0.0010075	0.00017727	2.05e-06	678.97081814	672.92537759	715.93668338	2.16006455	0.41793102	-0.32812462
0.1211	88.47823	0.0005843	0.0002509	2.311e-05	6.69e-06	0.0	0.00100824	0.00017741	2.05e-06	678.9971689	672.93915942	715.92580662	2.15708686	0.4178545	-0.32811608
0.12115	88.51412	0.00058325	0.000251	2.316e-05	6.7e-06	-0.0	0.00100899	0.00017754	2.05e-06	679.02352079	672.95293364	715.91494132	2.15411166	0.41777805	-0.32810756
0.12121	88.55	0.00058221	0.00025111	2.322e-05	6.7e-06	-0.0	0.00100973	0.00017768	2.05e-06	679.04987385	672.96670025	715.90408748	2.15113943	0.41770168	-0.32809904
0.12126	88.58588	0.00058116	0.00025122	2.327e-05	6.7e-06	0.0	0.00101048	0.00017782	2.05e-06	679.07622813	672.98045927	715.89324508	2.1481699	0.41762537	-0.32809052
0.12132	88.62176	0.00058012	0.00025133	2.332e-05	6.7e-06	-0.0	0.00101122	0.00017796	2.05e-06	679.10258367	672.99421071	715.88241411	2.14520286	0.41754913	-0.32808202
0.12137	88.65763	0.00057908	0.00025143	2.338e-05	6.7e-06	-0.0	0.00101196	0.00017809	2.05e-06	679.12894051	673.00795458	715.87159456	2.14223876	0.41747296	-0.32807353
0.12143	88.6935	0.00057804	0.00025154	2.343e-05	6.71e-06	0.0	0.0010127	0.00017823	2.05e-06	679.1552987	673.02169088	715.86078642	2.13927736	0.41739687	-0.32806505
0.12148	88.72937	0.000577	0.00025164	2.349e-05	6.71e-06	-0.0	0.00101344	0.00017837	2.05e-06	679.18165828	673.03541963	715.84998968	2.13631842	0.41732083	-0.32805657
0.13155	95.22978	0.00040731	0.00026619	3.469e-05	6.82e-06	-0.0	0.00113464	0.00020099	2.05e-06	684.06347936	675.42993789	714.05609428	1.63567847	0.40482396	-0.3266484
0.1316	95.26496	0.0004065	0.00026625	3.475e-05	6.82e-06	-0.0	0.00113523	0.0002011	2.05e-06	684.09061648	675.4424242	714.04723472	1.63314296	0.40476449	-0.32664145
0.13166	95.30014	0.00040568	0.0002663	3.482e-05	6.82e-06	0.0	0.00113581	0.00020121	2.05e-06	684.11775968	675.45490443	714.03838491	1.63060937	0.40470512	-0.3266345
0.13171	95.33531	0.00040486	0.00026635	3.489e-05	6.82e-06	-0.0	0.0011364	0.00020132	2.05e-06	684.14490897	675.46737859	714.02954482	1.62807768	0.40464585	-0.32662756
0.13177	95.37047	0.00040405	0.00026641	3.496e-05	6.82e-06	-0.0	0.00113698	0.00020143	2.05e-06	684.17206435	675.47984669	714.02071446	1.6255479	0.40458669	-0.32662063
0.13182	95.40564	0.00040323	0.00026646	3.503e-05	6.82e-06	0.0	0.00113757	0.00020154	2.05e-06	684.19922584	675.49230873	714.01189381	1.6230202	0.40452764	-0.32661371
0.13188	95.4408	0.00040242	0.00026651	3.509e-05	6.82e-06	-0.0	0.00113815	0.00020165	2.05e-06	684.22639345	675.50476471	714.00308287	1.62049436	0.40446869	-0.32660679
0.13193	95.47595	0.00040161	0.00026656	3.516e-05	6.82e-06	0.0	0.00113873	0.00020176	2.05e-06	684.25356718	675.51721465	713.99428163	1.6179704	0.40440984	-0.32659988
0.13199	95.5111	0.0004008	0.00026661	3.523e-05	6.82e-06	0.0	0.00113931	0.00020187	2.05e-06	684.28074704	675.52965854	713.98549008	1.61544839	0.4043511	-0.32659298
0.13204	95.54625	0.00039999	0.00026667	3.53e-05	6.82e-06	-0.0	0.00113989	0.00020198	2.05e-06	684.30793305	675.5420964	713.97670822	1.61292842	0.40429247	-0.32658609
0.1321	95.5814	0.00039918	0.00026672	3.537e-05	6.82e-06	0.0	0.00114047	0.00020209	2.05e-06	684.3351252	675.55452823	713.96793603	1.61041027	0.40423394	-0.3265792
0.13215	95.61654	0.00039837	0.00026677	3.544e-05	6.82e-06	-0.0	0.00114105	0.0002022	2.05e-06	684.36232352	675.56695404	713.95917352	1.60789401	0.40417552	-0.32657232
0.13221	95.65167	0.00039757	0.00026682	3.551e-05	6.82e-06	-0.0	0.00114163	0.00020231	2.05e-06	684.389528	675.57937382	713.95042066	1.60537972	0.40411721	-0.32656545
0.13226	95.68681	0.00039676	0.00026687	3.557e-05	6.82e-06	0.0	0.0011422	0.00020241	2.05e-06	684.41673866	675.59178759	713.94167746	1.6028674	0.404059	-0.32655859
0.13232	95.72194	0.00039596	0.00026692	3.564e-05	6.82e-06	-0.0	0.00114278	0.00020252	2.05e-06	684.44395549	675.60419536	713.93294391	1.60035692	0.4040009	-0.32655173
0.13237	95.75706	0.00039516	0.00026697	3.571e-05	6.82e-06	0.0	0.00114336	0.00020263	2.05e-06	684.47117853	675.61659712	713.92422	1.59784829	0.4039429	-0.32654489
0.13243	95.79218	0.00039435	0.00026702	3.578e-05	6.82e-06	0.0	0.00114393	0.00020274	2.05e-06	684.49840775	675.62899288	713.91550571	1.59534168	0.40388501	-0.32653805
0.13248	95.8273	0.00039355	0.00026707	3.585e-05	6.82e-06	-0.0	0.0011445	0.00020285	2.05e-06	684.52564318	675.64138266	713.90680105	1.59283696	0.40382723	-0.32653121
0.14255	102.19139	0.0002655	0.00027172	4.98e-05	6.58e-06	-0.0	0.00123658	0.00022046	2.05e-06	689.61387406	677.81242972	712.46855779	1.16347872	0.39510715	-0.32540227
0.1426	102.22583	0.0002649	0.00027172	4.989e-05	6.58e-06	-0.0	0.00123702	0.00022054	2.05e-06	689.64220236	677.82378638	712.46150657	1.16127655	0.39506973	-0.32539673
0.14266	102.26026	0.0002643	0.00027172	4.997e-05	6.58e-06	0.0	0.00123745	0.00022063	2.05e-06	689.67053539	677.83513768	712.45446376	1.15907585	0.39503243	-0.3253912
0.14271	102.29469	0.00026369	0.00027173	5.005e-05	6.58e-06	-0.0	0.00123788	0.00022071	2.05e-06	689.69887313	677.84648362	712.44742934	1.15687658	0.39499523	-0.32538568
0.14277	102.32911	0.00026309	0.00027173	5.014e-05	6.58e-06	0.0	0.00123832	0.00022079	2.05e-06	689.72721554	677.8578242	712.44040331	1.15467872	0.39495814	-0.32538017
0.14282	102.36353	0.00026249	0.00027173	5.022e-05	6.57e-06	-0.0	0.00123875	0.00022088	2.05e-06	689.7555626	677.86915942	712.43338567	1.15248228	0.39492117	-0.32537466
0.14288	102.39795	0.0002619	0.00027173	5.03e-05	6.57e-06	0.0	0.00123918	0.00022096	2.05e-06	689.7839143	677.88048928	712.42637641	1.15028724	0.3948843	-0.32536916
0.14293	102.43236	0.0002613	0.00027173	5.039e-05	6.57e-06	0.0	0.00123961	0.00022105	2.05e-06	689.8122706	677.89181379	712.41937552	1.14809364	0.39484754	-0.32536366
0.14299	102.46677	0.0002607	0.00027173	5.047e-05	6.57e-06	-0.0	0.00124004	0.00022113	2.05e-06	689.84063149	677.90313294	712.412383	1.1459015	0.39481089	-0.32535817
0.14304	102.50118	0.00026011	0.00027173	5.056e-05	6.57e-06	0.0	0.00124047	0.00022121	2.05e-06	689.86899693	677.91444674	712.40539884	1.14371074	0.39477435	-0.32535269
0.1431	102.53558	0.00025951	0.00027173	5.064e-05	6.56e-06	-0.0	0.0012409	0.0002213	2.05e-06	689.89736691	677.92575519	712.39842304	1.14152139	0.39473792	-0.32534721
0.14315	102.56998	0.00025892	0.00027173	5.072e-05	6.56e-06	0.0	0.00124133	0.00022138	2.05e-06	689.92574139	677.93705829	712.39145559	1.13933345	0.3947016	-0.32534175
0.14321	102.60437	0.00025833	0.00027173	5.081e-05	6.56e-06	0.0	0.00124176	0.00022146	2.05e-06	689.95412036	677.94835603	712.38449649	1.13714692	0.39466538	-0.32533628
0.14326	102.63876	0.00025773	0.00027173	5.089e-05	6.56e-06	-0.0	0.00124218	0.00022154	2.05e-06	689.98250379	677.95964844	712.37754572	1.13496183	0.39462928	-0.32533083
0.14332	102.67315	0.00025714	0.00027173	5.098e-05	6.56e-06	0.0	0.00124261	0.00022163	2.05e-06	690.01089166	677.97093549	712.37060329	1.13277814	0.39459329	-0.32532538
0.14337	102.70753	0.00025655	0.00027173	5.106e-05	6.55e-06	-0.0	0.00124303	0.00022171	2.05e-06	690.03928393	677.9822172	712.36366919	1.13059585	0.3945574	-0.32531994
0.14343	102.74191	0.00025597	0.00027173	5.115e-05	6.55e-06	0.0	0.00124346	0.00022179	2.05e-06	690.06768058	677.99349357	712.35674341	1.12841495	0.39452162	-0.3253145
0.14348	102.77629	0.00025538	0.00027173	5.123e-05	6.55e-06	-0.0	0.00124388	0.00022188	2.05e-06	690.09608159	678.00476459	712.34982594	1.12623545	0.39448596	-0.32530907
0.15354	109.00488	0.00016362	0.00026766	6.804e-05	6.05e-06	0.0	0.00131029	0.00023498	2.05e-06	695.33237754	679.97803011	711.21832178	0.74961834	0.38966367	-0.32442095
0.1536	109.03858	0.0001632	0.00026762	6.814e-05	6.04e-06	-0.0	0.0013106	0.00023504	2.05e-06	695.36097486	679.98832518	711.21284356	0.74767648	0.38964571	-0.32441665
0.15365	109.07227	0.00016278	0.00026758	6.824e-05	6.04e-06	0.0	0.0013109	0.0002351	2.05e-06	695.3895691	679.99861493	711.2073727	0.74573586	0.38962782	-0.32441236
0.15371	109.10596	0.00016236	0.00026754	6.834e-05	6.04e-06	0.0	0.00131121	0.00023516	2.05e-06	695.41816021	680.00889936	711.20190919	0.74379647	0.38961001	-0.32440807
0.15376	109.13965	0.00016194	0.00026749	6.844e-05	6.03e-06	-0.0	0.00131151	0.00023523	2.05e-06	695.44674812	680.01917846	711.19645301	0.74185831	0.38959228	-0.32440379
0.15382	109.17333	0.00016152	0.00026745	6.854e-05	6.03e-06	0.0	0.00131181	0.00023529	2.05e-06	695.4753328	680.02945223	711.19100417	0.73992139	0.38957462	-0.32439951
0.15387	109.20701	0.00016111	0.00026741	6.864e-05	6.03e-06	-0.0	0.00131211	0.00023535	2.05e-06	695.50391417	680.03972069	711.18556267	0.7379857	0.38955705	-0.32439524
0.15393	109.24068	0.00016069	0.00026737	6.874e-05	6.02e-06	0.0	0.00131241	0.00023541	2.05e-06	695.53249219	680.04998381	711.18012849	0.73605123	0.38953955	-0.32439097
0.15398	109.27435	0.00016028	0.00026732	6.884e-05	6.02e-06	-0.0	0.00131272	0.00023547	2.05e-06	695.5610668	680.06024161	711.17470163	0.734118	0.38952212	-0.32438671
0.15404	109.30802	0.00015987	0.00026728	6.894e-05	6.02e-06	0.0	0.00131302	0.00023553	2.05e-06	695.58963796	680.07049409	711.16928209	0.73218599	0.38950478	-0.32438246
0.15409	109.34168	0.00015945	0.00026723	6.904e-05	6.01e-06	-0.0	0.00131332	0.00023559	2.05e-06	695.6182056	680.08074123	711.16386986	0.73025522	0.38948751	-0.32437821
0.15415	109.37534	0.00015904	0.00026719	6.914e-05	6.01e-06	0.0	0.00131361	0.00023565	2.05e-06	695.64676967	680.09098305	711.15846493	0.72832567	0.38947032	-0.32437397
0.1542	109.409	0.00015863	0.00026715	6.924e-05	6.01e-06	-0.0	0.00131391	0.00023571	2.05e-06	695.67533013	680.10121954	711.15306731	0.72639736	0.3894532	-0.32436973
0.15426	109.44265	0.00015822	0.0002671	6.934e-05	6e-06	-0.0	0.00131421	0.00023577	2.05e-06	695.7038869	680.1114507	711.14767699	0.72447027	0.38943615	-0.3243655
0.15431	109.4763	0.00015781	0.00026706	6.944e-05	6e-06	0.0	0.00131451	0.00023583	2.05e-06	695.73243994	680.12167654	711.14229395	0.72254442	0.38941919	-0.32436128
0.15437	109.50994	0.0001574	0.00026701	6.954e-05	6e-06	-0.0	0.0013148	0.00023589	2.05e-06	695.7609892	680.13189704	711.13691821	0.7206198	0.3894023	-0.32435706
0.15442	109.54359	0.00015699	0.00026697	6.964e-05	5.99e-06	0.0	0.0013151	0.00023595	2.05e-06	695.78953461	680.14211221	711.13154975	0.71869642	0.38938548	-0.32435285
0.15448	109.57722	0.00015659	0.00026692	6.974e-05	5.99e-06	-0.0	0.0013154	0.00023601	2.05e-06	695.81807613	680.15232205	711.12618856	0.71677426	0.38936874	-0.32434864
0.16454	115.67102	9.493e-05	0.00025557	8.929e-05	5.31e-06	-0.0	0.00136029	0.00024525	2.05e-06	700.91401407	681.93046003	710.26250657	0.3862005	0.38725539	-0.32367079
0.1646	115.70398	9.466e-05	0.00025549	8.94e-05	5.31e-06	0.0	0.00136049	0.00024529	2.05e-06	700.94081161	681.9396821	710.25840034	0.38451451	0.38724719	-0.32366757
0.16465	115.73694	9.438e-05	0.00025542	8.951e-05	5.31e-06	-0.0	0.00136069	0.00024534	2.05e-06	700.96759378	681.94889881	710.25430047	0.3828299	0.38723902	-0.32366435
0.16471	115.76989	9.411e-05	0.00025534	8.963e-05	5.3e-06	0.0	0.00136089	0.00024538	2.05e-06	700.99436052	681.95811015	710.25020695	0.38114668	0.38723085	-0.32366114
0.16476	115.80284	9.384e-05	0.00025526	8.974e-05	5.3e-06	-0.0	0.00136108	0.00024542	2.05e-06	701.02111176	681.96731612	710.24611977	0.37946483	0.38722271	-0.32365793
0.16482	115.83579	9.357e-05	0.00025518	8.985e-05	5.29e-06	0.0	0.00136128	0.00024546	2.05e-06	701.04784743	681.97651673	710.24203892	0.37778438	0.38721457	-0.32365473
0.16487	115.86873	9.33e-05	0.0002551	8.997e-05	5.29e-06	-0.0	0.00136148	0.0002455	2.05e-06	701.07456747	681.98571198	710.23796441	0.3761053	0.38720645	-0.32365153
0.16493	115.90167	9.304e-05	0.00025503	9.008e-05	5.29e-06	0.0	0.00136167	0.00024554	2.05e-06	701.10127181	681.99490187	710.23389622	0.37442762	0.38719834	-0.32364834
0.16498	115.93461	9.277e-05	0.00025495	9.019e-05	5.28e-06	-0.0	0.00136187	0.00024559	2.05e-06	701.1279604	682.0040864	710.22983436	0.37275133	0.38719025	-0.32364515
0.16504	115.96754	9.25e-05	0.00025487	9.031e-05	5.28e-06	0.0	0.00136206	0.00024563	2.05e-06	701.15463316	682.01326557	710.22577881	0.37107642	0.38718217	-0.32364197
0.16509	116.00047	9.223e-05	0.00025479	9.042e-05	5.27e-06	-0.0	0.00136226	0.00024567	2.05e-06	701.18129002	682.02243938	710.22172957	0.36940291	0.38717409	-0.32363879
0.16515	116.0334	9.197e-05	0.00025471	9.053e-05	5.27e-06	0.0	0.00136245	0.00024571	2.05e-06	701.20793094	682.03160783	710.21768664	0.3677308	0.38716604	-0.32363562
0.1652	116.06632	9.17e-05	0.00025463	9.065e-05	5.27e-06	-0.0	0.00136264	0.00024575	2.05e-06	701.23455583	682.04077092	710.21365	0.36606008	0.38715799	-0.32363245
0.16526	116.09923	9.144e-05	0.00025455	9.076e-05	5.26e-06	0.0	0.00136284	0.00024579	2.05e-06	701.26116465	682.04992865	710.20961967	0.36439075	0.38714995	-0.32362929
0.16531	116.13215	9.118e-05	0.00025447	9.087e-05	5.26e-06	-0.0	0.00136303	0.00024583	2.05e-06	701.28775731	682.05908103	710.20559562	0.36272283	0.38714193	-0.32362613
0.16537	116.16506	9.091e-05	0.00025439	9.099e-05	5.25e-06	0.0	0.00136322	0.00024587	2.05e-06	701.31433376	682.06822806	710.20157786	0.36105631	0.38713391	-0.32362298
0.16542	116.19797	9.065e-05	0.00025431	9.11e-05	5.25e-06	-0.0	0.00136341	0.00024591	2.05e-06	701.34089393	682.07736972	710.19756637	0.35939118	0.3871259	-0.32361983
0.16548	116.23087	9.039e-05	0.00025423	9.122e-05	5.25e-06	0.0	0.00136361	0.00024596	2.05e-06	701.36743776	682.08650604	710.19356116	0.35772746	0.38711791	-0.32361669
0.17554	122.19045	5.206e-05	0.00023747	0.00011288	4.49e-06	-0.0	0.00139166	0.00025209	2.05e-06	705.88574531	683.66994531	709.56050003	0.07862092	0.38543013	-0.32311989
0.1756	122.22268	5.19e-05	0.00023737	0.000113	4.49e-06	0.0	0.00139178	0.00025211	2.05e-06	705.90825584	683.6781273	709.55755388	0.0772441	0.38541762	-0.32311758
0.17565	122.2549	5.174e-05	0.00023727	0.00011312	4.48e-06	-0.0	0.0013919	0.00025214	2.05e-06	705.93073947	683.68630437	709.55461294	0.075869	0.38540506	-0.32311527
0.17571	122.28712	5.157e-05	0.00023716	0.00011324	4.48e-06	0.0	0.00139202	0.00025217	2.05e-06	705.95319617	683.6944765	709.5516772	0.07449562	0.38539244	-0.32311297
0.17576	122.31934	5.141e-05	0.00023706	0.00011336	4.48e-06	-0.0	0.00139213	0.00025219	2.05e-06	705.97562589	683.70264372	709.54874665	0.07312396	0.38537977	-0.32311067
0.17582	122.35156	5.125e-05	0.00023696	0.00011349	4.47e-06	-0.0	0.00139225	0.00025222	2.05e-06	705.99802857	683.71080601	709.5458213	0.07175401	0.38536703	-0.32310838
0.17587	122.38377	5.109e-05	0.00023686	0.00011361	4.47e-06	0.0	0.00139237	0.00025225	2.05e-06	706.02040419	683.71896338	709.54290113	0.0703858	0.38535424	-0.32310608
0.17593	122.41598	5.093e-05	0.00023676	0.00011373	4.46e-06	-0.0	0.00139249	0.00025227	2.05e-06	706.04275269	683.72711585	709.53998613	0.06901931	0.38534138	-0.3231038
0.17598	122.44818	5.077e-05	0.00023665	0.00011385	4.46e-06	0.0	0.0013926	0.0002523	2.05e-06	706.06507403	683.7352634	709.53707631	0.06765455	0.38532847	-0.32310151
0.17604	122.48038	5.062e-05	0.00023655	0.00011398	4.45e-06	-0.0	0.00139272	0.00025233	2.05e-06	706.08736816	683.74340605	709.53417165	0.06629151	0.3853155	-0.32309923
0.17609	122.51258	5.046e-05	0.00023645	0.0001141	4.45e-06	0.0	0.00139284	0.00025235	2.05e-06	706.10963504	683.7515438	709.53127215	0.06493021	0.38530247	-0.32309696
0.17615	122.54477	5.03e-05	0.00023635	0.00011422	4.45e-06	-0.0	0.00139295	0.00025238	2.05e-06	706.13187463	683.75967665	709.5283778	0.06357064	0.38528938	-0.32309469
0.1762	122.57696	5.014e-05	0.00023625	0.00011434	4.44e-06	0.0	0.00139307	0.00025241	2.05e-06	706.15408688	683.76780461	709.5254886	0.0622128	0.38527623	-0.32309242
0.17626	122.60914	4.998e-05	0.00023614	0.00011446	4.44e-06	-0.0	0.00139318	0.00025243	2.05e-06	706.17627176	683.77592767	709.52260454	0.06085671	0.38526302	-0.32309016
0.17631	122.64133	4.983e-05	0.00023604	0.00011459	4.43e-06	0.0	0.0013933	0.00025246	2.05e-06	706.19842921	683.78404585	709.51972561	0.05950235	0.38524975	-0.3230879
0.17637	122.6735	4.967e-05	0.00023594	0.00011471	4.43e-06	-0.0	0.00139341	0.00025248	2.05e-06	706.22055919	683.79215915	709.51685181	0.05814973	0.38523642	-0.32308564
0.17642	122.70568	4.952e-05	0.00023583	0.00011483	4.43e-06	0.0	0.00139353	0.00025251	2.05e-06	706.24266167	683.80026757	709.51398313	0.05679884	0.38522302	-0.32308339
0.17648	122.73785	4.936e-05	0.00023573	0.00011495	4.42e-06	0.0	0.00139364	0.00025254	2.05e-06	706.26473659	683.80837112	709.51111957	0.0554497	0.38520956	-0.32308115
0.18654	128.56367	2.74e-05	0.00021586	0.00013755	3.68e-06	-0.0	0.00140978	0.00025638	2.05e-06	709.88227937	685.21432207	709.05998592	-0.1395695	0.38178334	-0.32272712
0.1866	128.59517	2.731e-05	0.00021574	0.00013767	3.68e-06	0.0	0.00140985	0.00025639	2.05e-06	709.89973706	685.22161736	709.05787151	-0.14055428	0.3817586	-0.32272546
0.18665	128.62667	2.723e-05	0.00021563	0.00013779	3.68e-06	-0.0	0.00140991	0.00025641	2.05e-06	709.91716435	685.22890877	709.05576088	-0.1415374	0.38173376	-0.3227238
0.18671	128.65816	2.714e-05	0.00021552	0.00013792	3.67e-06	0.0	0.00140998	0.00025643	2.05e-06	709.93456123	685.23619631	709.05365404	-0.14251886	0.38170882	-0.32272215
0.18676	128.68965	2.705e-05	0.0002154	0.00013804	3.67e-06	-0.0	0.00141004	0.00025644	2.05e-06	709.95192769	685.24347999	709.05155096	-0.14349864	0.38168379	-0.3227205
0.18682	128.72114	2.696e-05	0.00021529	0.00013816	3.66e-06	0.0	0.00141011	0.00025646	2.05e-06	709.9692637	685.2507598	709.04945166	-0.14447677	0.38165866	-0.32271885
0.18687	128.75262	2.687e-05	0.00021518	0.00013829	3.66e-06	0.0	0.00141017	0.00025647	2.05e-06	709.98656925	685.25803576	709.04735611	-0.14545323	0.38163343	-0.32271721
0.18693	128.78409	2.678e-05	0.00021507	0.00013841	3.66e-06	-0.0	0.00141024	0.00025649	2.05e-06	710.00384433	685.26530786	709.04526432	-0.14642804	0.3816081	-0.32271557
0.18698	128.81557	2.669e-05	0.00021495	0.00013853	3.65e-06	0.0	0.0014103	0.00025651	2.05e-06	710.02108891	685.27257612	709.04317628	-0.14740117	0.38158267	-0.32271393
0.18704	128.84704	2.661e-05	0.00021484	0.00013866	3.65e-06	-0.0	0.00141037	0.00025652	2.05e-06	710.03830299	685.27984054	709.04109198	-0.1697514	0.38155419	-0.32271233
0.18709	128.87851	2.652e-05	0.00021473	0.00013878	3.64e-06	0.0	0.00141043	0.00025654	2.05e-06	710.05457087	685.28710102	709.03909145	-0.17590992	0.38152429	-0.32271076
0.18715	128.90997	2.643e-05	0.00021461	0.0001389	3.64e-06	-0.0	0.0014105	0.00025656	2.05e-06	710.07058549	685.29435752	709.03711408	-0.17702148	0.38149329	-0.32270921
0.1872	128.94143	2.635e-05	0.0002145	0.00013903	3.64e-06	0.0	0.00141056	0.00025657	2.05e-06	710.08656264	685.30161002	709.035141	-0.1780037	0.38146203	-0.32270766
0.18726	128.97288	2.626e-05	0.00021439	0.00013915	3.63e-06	0.0	0.00141062	0.00025659	2.05e-06	710.10250773	685.30885851	709.03317171	-0.17898015	0.38143066	-0.32270612
0.18731	129.00434	2.617e-05	0.00021428	0.00013927	3.63e-06	-0.0	0.00141069	0.0002566	2.05e-06	710.11842093	685.31610299	709.0312062	-0.1799546	0.38139918	-0.32270457
0.18737	129.03578	2.609e-05	0.00021416	0.0001394	3.63e-06	0.0	0.00141075	0.00025662	2.05e-06	710.13430224	685.32334348	709.02924447	-0.18092715	0.38136759	-0.32270303
0.18742	129.06723	2.6e-05	0.00021405	0.00013952	3.62e-06	-0.0	0.00141081	0.00025664	2.05e-06	710.15015165	685.33057998	709.02728649	-0.1818978	0.38133591	-0.3227015
0.18748	129.09867	2.592e-05	0.00021394	0.00013964	3.62e-06	0.0	0.00141087	0.00025665	2.05e-06	710.16596916	685.33781249	709.02533228	-0.18286652	0.38130411	-0.32269997
0.19754	134.79109	1.418e-05	0.00019327	0.00016173	2.96e-06	-0.0	0.00141953	0.00025897	2.05e-06	712.52783434	686.59972921	708.72401532	-0.32838199	0.37364304	-0.32246354
0.1976	134.82186	1.413e-05	0.00019316	0.00016185	2.96e-06	0.0	0.00141956	0.00025898	2.05e-06	712.53789903	686.60631658	708.72263903	-0.32900744	0.37359091	-0.32246246
0.19765	134.85263	1.409e-05	0.00019305	0.00016197	2.96e-06	-0.0	0.0014196	0.00025899	2.05e-06	712.54793402	686.61290089	708.72126529	-0.32963111	0.37353868	-0.32246138
0.19771	134.8834	1.404e-05	0.00019294	0.00016208	2.95e-06	0.0	0.00141963	0.000259	2.05e-06	712.55793936	686.61948214	708.71989408	-0.33025302	0.37348633	-0.3224603
0.19776	134.91416	1.399e-05	0.00019283	0.0001622	2.95e-06	0.0	0.00141967	0.00025901	2.05e-06	712.56791506	686.62606034	708.71852539	-0.33087315	0.37343388	-0.32245923
0.19782	134.94491	1.395e-05	0.00019271	0.00016232	2.95e-06	-0.0	0.0014197	0.00025902	2.05e-06	712.57786114	686.63263549	708.71715923	-0.3314915	0.37338131	-0.32245816
0.19787	134.97567	1.39e-05	0.0001926	0.00016243	2.94e-06	0.0	0.00141973	0.00025903	2.05e-06	712.58777764	686.63920759	708.71579558	-0.33210808	0.37332863	-0.32245709
0.19793	135.00641	1.386e-05	0.00019249	0.00016255	2.94e-06	-0.0	0.00141977	0.00025904	2.05e-06	712.59766458	686.64577665	708.71443444	-0.33272287	0.37327585	-0.32245602
0.19798	135.03716	1.381e-05	0.00019238	0.00016267	2.94e-06	0.0	0.0014198	0.00025905	2.05e-06	712.60752199	686.65234268	708.7130758	-0.33333591	0.37322295	-0.32245495
0.19804	135.0679	1.377e-05	0.00019227	0.00016278	2.93e-06	0.0	0.00141983	0.00025906	2.05e-06	712.61734989	686.65890567	708.71171966	-0.33394719	0.37316994	-0.32245389
0.19809	135.09864	1.372e-05	0.00019216	0.0001629	2.93e-06	-0.0	0.00141987	0.00025907	2.05e-06	712.62714831	686.66546564	708.71036601	-0.33455669	0.37311682	-0.32245283
0.19815	135.12938	1.368e-05	0.00019205	0.00016302	2.93e-06	0.0	0.0014199	0.00025908	2.05e-06	712.63691728	686.67202258	708.70901485	-0.33516443	0.37306359	-0.32245177
0.1982	135.16011	1.363e-05	0.00019194	0.00016313	2.92e-06	-0.0	0.00141993	0.00025909	2.05e-06	712.64665682	686.6785765	708.70766616	-0.33577039	0.37301025	-0.32245071
0.19826	135.19083	1.359e-05	0.00019182	0.00016325	2.92e-06	0.0	0.00141997	0.0002591	2.05e-06	712.65636696	686.68512741	708.70631994	-0.3363746	0.3729568	-0.32244965
0.19831	135.22156	1.354e-05	0.00019171	0.00016337	2.92e-06	0.0	0.00142	0.00025911	2.05e-06	712.66604773	686.6916753	708.70497619	-0.33697705	0.37290324	-0.3224486
0.19837	135.25228	1.35e-05	0.0001916	0.00016348	2.91e-06	-0.0	0.00142003	0.00025912	2.05e-06	712.67569915	686.69822019	708.7036349	-0.33757774	0.37284957	-0.32244754
0.19842	135.283	1.345e-05	0.00019149	0.0001636	2.91e-06	0.0	0.00142007	0.00025913	2.05e-06	712.68532126	686.70476208	708.70229606	-0.33817668	0.37279579	-0.32244649
0.19848	135.31371	1.341e-05	0.00019138	0.00016372	2.91e-06	-0.0	0.0014201	0.00025913	2.05e-06	712.69491407	686.71130097	708.70095967	-0.33877384	0.3727419	-0.32244545
0.20854	140.87297	7.41e-06	0.0001718	0.00018402	2.36e-06	0.0	0.00142453	0.00026053	2.05e-06	713.98985339	687.86134546	708.49148002	-0.42032527	0.36112567	-0.32228106
0.20859	140.90302	7.39e-06	0.0001717	0.00018412	2.36e-06	-0.0	0.00142454	0.00026053	2.05e-06	713.99460916	687.8673943	708.49049538	-0.42063062	0.36105327	-0.32228029
0.20865	140.93306	7.37e-06	0.00017159	0.00018423	2.36e-06	0.0	0.00142456	0.00026054	2.05e-06	713.99934198	687.87344076	708.48951216	-0.42093458	0.36098079	-0.32227951
0.2087	140.96309	7.34e-06	0.00017149	0.00018433	2.36e-06	-0.0	0.00142458	0.00026054	2.05e-06	714.00405189	687.87948484	708.48853035	-0.42123714	0.36090822	-0.32227874
0.20876	140.99313	7.32e-06	0.00017139	0.00018444	2.35e-06	0.0	0.0014246	0.00026055	2.05e-06	714.00873893	687.88552655	708.48754995	-0.42153833	0.36083556	-0.32227797
0.20881	141.02316	7.3e-06	0.00017129	0.00018454	2.35e-06	0.0	0.00142461	0.00026055	2.05e-06	714.01340315	687.89156588	708.48657095	-0.42183813	0.36076282	-0.32227721
0.20887	141.05318	7.27e-06	0.00017119	0.00018465	2.35e-06	-0.0	0.00142463	0.00026056	2.05e-06	714.01804457	687.89760284	708.48559335	-0.42213655	0.36068999	-0.32227644
0.20892	141.08321	7.25e-06	0.00017108	0.00018475	2.35e-06	0.0	0.00142465	0.00026057	2.05e-06	714.02266324	687.90363744	708.48461714	-0.42243358	0.36061706	-0.32227567
0.20898	141.11322	7.23e-06	0.00017098	0.00018486	2.34e-06	-0.0	0.00142466	0.00026057	2.05e-06	714.0272592	687.90966967	708.48364231	-0.42272922	0.36054406	-0.32227491
0.20903	141.14324	7.2e-06	0.00017088	0.00018496	2.34e-06	0.0	0.00142468	0.00026058	2.05e-06	714.03183248	687.91569954	708.48266887	-0.4230235	0.36047096	-0.32227414
0.20909	141.17325	7.18e-06	0.00017078	0.00018507	2.34e-06	0.0	0.0014247	0.00026058	2.05e-06	714.03638313	687.92172704	708.48169681	-0.42331641	0.36039778	-0.32227338
0.20914	141.20326	7.16e-06	0.00017068	0.00018517	2.34e-06	-0.0	0.00142471	0.00026059	2.05e-06	714.04091117	687.92775219	708.48072612	-0.42360794	0.36032451	-0.32227262
0.2092	141.23326	7.13e-06	0.00017057	0.00018527	2.33e-06	0.0	0.00142473	0.0002606	2.05e-06	714.04541666	687.93377499	708.4797568	-0.4238981	0.36025115	-0.32227186
0.20925	141.26326	7.11e-06	0.00017047	0.00018538	2.33e-06	-0.0	0.00142475	0.0002606	2.05e-06	714.04989962	687.93979543	708.47878884	-0.42418688	0.36017771	-0.3222711
0.20931	141.29326	7.09e-06	0.00017037	0.00018548	2.33e-06	0.0	0.00142477	0.00026061	2.05e-06	714.05436011	687.94581352	708.47782224	-0.42447431	0.36010418	-0.32227034
0.20936	141.32325	7.07e-06	0.00017027	0.00018559	2.33e-06	0.0	0.00142478	0.00026061	2.05e-06	714.05879815	687.95182926	708.476857	-0.42476038	0.36003056	-0.32226958
0.20942	141.35324	7.04e-06	0.00017017	0.00018569	2.32e-06	-0.0	0.0014248	0.00026062	2.05e-06	714.06321378	687.95784265	708.4758931	-0.42504509	0.35995686	-0.32226882
0.20947	141.38323	7.02e-06	0.00017007	0.0001858	2.32e-06	0.0	0.00142481	0.00026063	2.05e-06	714.06760704	687.96385371	708.47493055	-0.42532843	0.35988307	-0.32226807
0.21954	146.80947	3.99e-06	0.00015256	0.00020367	1.89e-06	0.0	0.00142706	0.00026148	2.05e-06	714.53510169	689.02658151	708.31684683	-0.45670605	0.3451008	-0.32214398
0.21959	146.83879	3.98e-06	0.00015247	0.00020376	1.89e-06	-0.0	0.00142706	0.00026148	2.05e-06	714.5360337	689.03219505	708.31605884	-0.45677867	0.34501398	-0.32214336
0.21965	146.8681	3.97e-06	0.00015238	0.00020385	1.89e-06	0.0	0.00142707	0.00026149	2.05e-06	714.53695036	689.03780658	708.31527145	-0.45685035	0.3449271	-0.32214274
0.2197	146.89741	3.95e-06	0.00015229	0.00020394	1.88e-06	-0.0	0.00142708	0.00026149	2.05e-06	714.53785171	689.04341609	708.31448466	-0.45692109	0.34484017	-0.32214212
0.21976	146.92672	3.94e-06	0.0001522	0.00020403	1.88e-06	0.0	0.00142709	0.0002615	2.05e-06	714.53873778	689.0490236	708.31369847	-0.4569909	0.34475318	-0.32214151
0.21981	146.95602	3.93e-06	0.00015211	0.00020412	1.88e-06	-0.0	0.0014271	0.0002615	2.05e-06	714.53960861	689.05462909	708.31291286	-0.45705979	0.34466614	-0.32214089
0.21987	146.98532	3.92e-06	0.00015202	0.00020421	1.88e-06	-0.0	0.00142711	0.0002615	2.05e-06	714.54046423	689.06023258	708.31212784	-0.45712775	0.34457904	-0.32214027
0.21992	147.01462	3.91e-06	0.00015193	0.0002043	1.88e-06	0.0	0.00142712	0.00026151	2.05e-06	714.54130468	689.06583407	708.3113434	-0.45719479	0.34449189	-0.32213966
0.21998	147.04391	3.9e-06	0.00015184	0.00020439	1.87e-06	-0.0	0.00142713	0.00026151	2.05e-06	714.54212999	689.07143354	708.31055953	-0.4572609	0.34440468	-0.32213904
0.22003	147.0732	3.88e-06	0.00015176	0.00020448	1.87e-06	0.0	0.00142713	0.00026151	2.05e-06	714.54294021	689.07703102	708.30977625	-0.4573261	0.34431742	-0.32213843
0.22009	147.10248	3.87e-06	0.00015167	0.00020457	1.87e-06	-0.0	0.00142714	0.00026152	2.05e-06	714.54373536	689.08262649	708.30899354	-0.45739037	0.34423011	-0.32213781
0.22014	147.13176	3.86e-06	0.00015158	0.00020466	1.87e-06	0.0	0.00142715	0.00026152	2.05e-06	714.54451549	689.08821996	708.3082114	-0.45745373	0.34414274	-0.3221372
0.2202	147.16104	3.85e-06	0.00015149	0.00020475	1.87e-06	0.0	0.00142716	0.00026152	2.05e-06	714.54528062	689.09381143	708.30742982	-0.45751618	0.34405531	-0.32213659
0.22025	147.19032	3.84e-06	0.0001514	0.00020485	1.86e-06	-0.0	0.00142717	0.00026153	2.05e-06	714.54603079	689.09940091	708.30664881	-0.45757772	0.34396784	-0.32213597
0.22031	147.21959	3.83e-06	0.00015131	0.00020494	1.86e-06	0.0	0.00142718	0.00026153	2.05e-06	714.54676604	689.10498838	708.30586836	-0.45763835	0.34388031	-0.32213536
0.22036	147.24885	3.82e-06	0.00015122	0.00020503	1.86e-06	-0.0	0.00142719	0.00026154	2.05e-06	714.54748641	689.11057386	708.30508846	-0.45769806	0.34379273	-0.32213475
0.22042	147.27811	3.8e-06	0.00015113	0.00020512	1.86e-06	0.0	0.00142719	0.00026154	2.05e-06	714.54819192	689.11615734	708.30430912	-0.45775688	0.34370509	-0.32213414
0.22047	147.30737	3.79e-06	0.00015104	0.00020521	1.86e-06	0.0	0.0014272	0.00026154	2.05e-06	714.54888262	689.12173883	708.30353033	-0.4578148	0.3436174	-0.32213352
0.23054	152.60063	2.24e-06	0.00013592	0.00022052	1.52e-06	-0.0	0.00142835	0.00026209	2.05e-06	714.46036539	690.1106592	708.16731776	-0.45534569	0.32682353	-0.32202647
0.23059	152.62922	2.23e-06	0.00013584	0.0002206	1.52e-06	-0.0	0.00142836	0.00026209	2.05e-06	714.45888375	690.11589052	708.16659353	-0.45526659	0.32672192	-0.32202586
0.23065	152.65781	2.22e-06	0.00013576	0.00022068	1.52e-06	-0.0	0.00142836	0.0002621	2.05e-06	714.45739243	690.12111988	708.16586939	-0.45519174	0.32662671	-0.32202529
0.2307	152.68639	2.22e-06	0.00013569	0.00022076	1.52e-06	-0.0	0.00142837	0.0002621	2.05e-06	714.45589208	690.12634742	708.16514533	-0.45512232	0.32653882	-0.32202476
0.23076	152.71497	2.21e-06	0.00013561	0.00022083	1.52e-06	-0.0	0.00142837	0.0002621	2.05e-06	714.45438342	690.13157326	708.16442133	-0.45502776	0.32642026	-0.32202405
0.23081	152.74355	2.21e-06	0.00013553	0.00022091	1.52e-06	0.0	0.00142838	0.0002621	2.05e-06	714.45286359	690.13679683	708.16369743	-0.45497119	0.32634946	-0.32202362
0.23087	152.77212	2.2e-06	0.00013546	0.00022099	1.51e-06	-0.0	0.00142838	0.00026211	2.05e-06	714.45133709	690.14201904	708.16297358	-0.45490649	0.32626928	-0.32202314
0.23092	152.80069	2.19e-06	0.00013538	0.00022106	1.51e-06	0.0	0.00142838	0.00026211	2.05e-06	714.44980309	690.14723971	708.1622498	-0.45482009	0.32616269	-0.32202251
0.23098	152.82926	2.19e-06	0.0001353	0.00022114	1.51e-06	-0.0	0.00142839	0.00026211	2.05e-06	714.44825913	690.15245834	708.16152609	-0.4547284	0.32605062	-0.32202184
0.23103	152.85782	2.18e-06	0.00013523	0.00022122	1.51e-06	-0.0	0.00142839	0.00026211	2.05e-06	714.44670474	690.15767483	708.16080246	-0.45464882	0.3259538	-0.32202126
0.23109	152.88638	2.17e-06	0.00013515	0.0002213	1.51e-06	-0.0	0.0014284	0.00026212	2.05e-06	714.44514137	690.16288946	708.16007889	-0.45457672	0.32586687	-0.32202074
0.23114	152.91493	2.17e-06	0.00013508	0.00022137	1.51e-06	-0.0	0.0014284	0.00026212	2.05e-06	714.44356996	690.16810242	708.15935539	-0.4544862	0.3257583	-0.32202009
0.2312	152.94348	2.16e-06	0.000135	0.00022145	1.5e-06	-0.0	0.00142841	0.00026212	2.05e-06	714.44198855	690.17331331	708.15863195	-0.45441297	0.32567134	-0.32201957
0.23125	152.97203	2.16e-06	0.00013492	0.00022153	1.5e-06	-0.0	0.00142841	0.00026212	2.05e-06	714.44039917	690.17852254	708.15790857	-0.45434425	0.32558983	-0.32201908
0.23131	153.00057	2.15e-06	0.00013485	0.0002216	1.5e-06	0.0	0.00142842	0.00026213	2.05e-06	714.43880232	690.18373022	708.15718523	-0.45427517	0.32550852	-0.3220186
0.23136	153.02911	2.14e-06	0.00013477	0.00022168	1.5e-06	-0.0	0.00142842	0.00026213	2.05e-06	714.43719805	690.18893634	708.15646195	-0.45418335	0.3254009	-0.32201796
0.23142	153.05765	2.14e-06	0.0001347	0.00022176	1.5e-06	0.0	0.00142842	0.00026213	2.05e-06	714.43558398	690.19414041	708.15573872	-0.45408745	0.32528946	-0.32201729
0.23147	153.08618	2.13e-06	0.00013462	0.00022183	1.5e-06	0.0	0.00142843	0.00026213	2.05e-06	714.43395982	690.19934235	708.15501556	-0.45400219	0.32519084	-0.3220167
0.24154	158.24639	1.31e-06	0.00012176	0.00023479	1.24e-06	0.0	0.00142904	0.0002625	2.05e-06	714.01648816	691.12140205	708.02188631	-0.43174362	0.30746021	-0.32191198
0.24159	158.27425	1.31e-06	0.0001217	0.00023486	1.24e-06	-0.0	0.00142904	0.0002625	2.05e-06	714.01367135	691.12627959	708.02114665	-0.43166853	0.30741212	-0.3219117
0.24165	158.30211	1.3e-06	0.00012163	0.00023492	1.24e-06	0.0	0.00142904	0.0002625	2.05e-06	714.01085229	691.13115628	708.02040688	-0.43152921	0.30732302	-0.32191117
0.2417	158.32996	1.3e-06	0.00012157	0.00023499	1.24e-06	0.0	0.00142905	0.00026251	2.05e-06	714.00802906	691.13603141	708.01966693	-0.43135083	0.3072091	-0.32191049
0.24176	158.35782	1.3e-06	0.0001215	0.00023505	1.24e-06	0.0	0.00142905	0.00026251	2.05e-06	714.00520052	691.14090454	708.01892674	-0.43118491	0.30710337	-0.32190986
0.24181	158.38566	1.29e-06	0.00012144	0.00023512	1.23e-06	-0.0	0.00142905	0.00026251	2.05e-06	714.00236707	691.14577582	708.01818633	-0.43102845	0.30700388	-0.32190927
0.24187	158.41351	1.29e-06	0.00012137	0.00023518	1.23e-06	-0.0	0.00142905	0.00026251	2.05e-06	713.99952903	691.15064536	708.0174457	-0.43088508	0.30691284	-0.32190872
0.24192	158.44135	1.29e-06	0.00012131	0.00023525	1.23e-06	-0.0	0.00142906	0.00026251	2.05e-06	713.99668681	691.15551331	708.01670488	-0.43073448	0.30681732	-0.32190816
0.24198	158.46919	1.28e-06	0.00012125	0.00023531	1.23e-06	0.0	0.00142906	0.00026251	2.05e-06	713.99384021	691.16037958	708.01596386	-0.43055304	0.30670252	-0.32190747
0.24203	158.49702	1.28e-06	0.00012118	0.00023538	1.23e-06	0.0	0.00142906	0.00026252	2.05e-06	713.99098837	691.16524385	708.01522259	-0.4304272	0.30662296	-0.321907
0.24209	158.52485	1.28e-06	0.00012112	0.00023544	1.23e-06	0.0	0.00142906	0.00026252	2.05e-06	713.98813292	691.17010673	708.01448115	-0.43024406	0.30650744	-0.32190631
0.24214	158.55268	1.27e-06	0.00012105	0.00023551	1.23e-06	-0.0	0.00142906	0.00026252	2.05e-06	713.98527224	691.17496758	708.01373946	-0.43011714	0.30642747	-0.32190583
0.2422	158.5805	1.27e-06	0.00012099	0.00023557	1.23e-06	-0.0	0.00142907	0.00026252	2.05e-06	713.98240795	691.17982704	708.01299759	-0.42993318	0.3063118	-0.32190514
0.24225	158.60832	1.27e-06	0.00012092	0.00023564	1.22e-06	0.0	0.00142907	0.00026252	2.05e-06	713.97953847	691.18468449	708.01225548	-0.42980439	0.30623091	-0.32190466
0.24231	158.63614	1.26e-06	0.00012086	0.0002357	1.22e-06	0.0	0.00142907	0.00026252	2.05e-06	713.97666537	691.18954051	708.01151318	-0.42963762	0.30612632	-0.32190403
0.24236	158.66395	1.26e-06	0.00012079	0.00023577	1.22e-06	0.0	0.00142907	0.00026253	2.05e-06	713.97378761	691.19439472	708.01077065	-0.42948797	0.30603261	-0.32190348
0.24242	158.69176	1.26e-06	0.00012073	0.00023583	1.22e-06	0.0	0.00142908	0.00026253	2.05e-06	713.97090568	691.19924728	708.01002792	-0.42932786	0.30593254	-0.32190288
0.24247	158.71956	1.25e-06	0.00012067	0.0002359	1.22e-06	0.0	0.00142908	0.00026253	2.05e-06	713.96801934	691.2040981	708.00928496	-0.42913862	0.30581452	-0.32190217
0.25253	163.74654	8e-07	0.00010979	0.00024683	1.02e-06	0.0	0.00142941	0.00026279	2.05e-06	713.38315756	692.06359144	707.86889344	-0.39741138	0.28798526	-0.32179199
0.25259	163.77368	8e-07	0.00010974	0.00024688	1.02e-06	-0.0	0.00142942	0.00026279	2.05e-06	713.37972979	692.06813635	707.86809861	-0.39722459	0.28788767	-0.32179136
0.25264	163.80081	8e-07	0.00010968	0.00024694	1.02e-06	0.0	0.00142942	0.00026279	2.05e-06	713.37630024	692.07267963	707.86730346	-0.39704443	0.28779359	-0.32179075
0.2527	163.82793	7.9e-07	0.00010963	0.00024699	1.02e-06	-0.0	0.00142942	0.00026279	2.05e-06	713.37286899	692.07722133	707.86650798	-0.39686556	0.28770023	-0.32179015
0.25275	163.85506	7.9e-07	0.00010957	0.00024705	1.02e-06	-0.0	0.00142942	0.00026279	2.05e-06	713.36943606	692.08176148	707.86571219	-0.39667717	0.28760196	-0.32178952
0.25281	163.88218	7.9e-07	0.00010952	0.0002471	1.02e-06	0.0	0.00142942	0.00026279	2.05e-06	713.36600138	692.08629998	707.86491606	-0.39648351	0.287501	-0.32178887
0.25286	163.90929	7.9e-07	0.00010946	0.00024716	1.02e-06	-0.0	0.00142942	0.0002628	2.05e-06	713.36256489	692.09083679	707.86411959	-0.39629526	0.28740291	-0.32178823
0.25292	163.93641	7.9e-07	0.00010941	0.00024721	1.02e-06	0.0	0.00142942	0.0002628	2.05e-06	713.35912668	692.09537196	707.86332278	-0.39610981	0.28730634	-0.32178761
0.25297	163.96351	7.8e-07	0.00010936	0.00024727	1.01e-06	-0.0	0.00142943	0.0002628	2.05e-06	713.35568677	692.09990553	707.86252565	-0.39592743	0.28721141	-0.321787
0.25303	163.99062	7.8e-07	0.0001093	0.00024732	1.01e-06	0.0	0.00142943	0.0002628	2.05e-06	713.3522452	692.1044375	707.86172818	-0.39574818	0.28711815	-0.32178639
0.25308	164.01772	7.8e-07	0.00010925	0.00024738	1.01e-06	0.0	0.00142943	0.0002628	2.05e-06	713.34880202	692.10896792	707.8609304	-0.39556346	0.2870221	-0.32178577
0.25314	164.04482	7.8e-07	0.00010919	0.00024743	1.01e-06	-0.0	0.00142943	0.0002628	2.05e-06	713.34535717	692.11349673	707.86013229	-0.39536545	0.2869192	-0.32178511
0.25319	164.07191	7.8e-07	0.00010914	0.00024749	1.01e-06	0.0	0.00142943	0.0002628	2.05e-06	713.34191057	692.11802383	707.85933382	-0.39517773	0.28682169	-0.32178447
0.25325	164.099	7.8e-07	0.00010908	0.00024754	1.01e-06	-0.0	0.00142943	0.0002628	2.05e-06	713.33846231	692.1225493	707.85853502	-0.39499209	0.28672532	-0.32178385
0.2533	164.12609	7.7e-07	0.00010903	0.00024759	1.01e-06	0.0	0.00142943	0.0002628	2.05e-06	713.33501241	692.12707316	707.85773589	-0.39480778	0.28662969	-0.32178323
0.25336	164.15318	7.7e-07	0.00010897	0.00024765	1.01e-06	-0.0	0.00142944	0.00026281	2.05e-06	713.33156091	692.13159542	707.85693643	-0.39462818	0.28653655	-0.32178263
0.25341	164.18026	7.7e-07	0.00010892	0.0002477	1.01e-06	-0.0	0.00142944	0.00026281	2.05e-06	713.32810785	692.13611613	707.85613665	-0.39444644	0.28644234	-0.32178201
0.25347	164.20733	7.7e-07	0.00010887	0.00024776	1.01e-06	0.0	0.00142944	0.00026281	2.05e-06	713.32465323	692.14063527	707.85533654	-0.39424452	0.28633772	-0.32178134
0.26353	169.1008	5.1e-07	9.966e-05	0.000257	8.5e-07	-0.0	0.00142963	0.000263	2.05e-06	712.67479949	692.9408746	707.70305377	-0.35940314	0.26884677	-0.32166169
0.26359	169.1272	5.1e-07	9.961e-05	0.00025705	8.5e-07	0.0	0.00142963	0.000263	2.05e-06	712.67119699	692.94510372	707.70218881	-0.35921744	0.26875531	-0.32166103
0.26364	169.1536	5.1e-07	9.957e-05	0.00025709	8.5e-07	-0.0	0.00142963	0.000263	2.05e-06	712.66759436	692.94933135	707.7013235	-0.35903701	0.26866645	-0.32166039
0.2637	169.18	5e-07	9.952e-05	0.00025714	8.5e-07	-0.0	0.00142963	0.000263	2.05e-06	712.66399161	692.95355752	707.70045785	-0.35883527	0.2685671	-0.32165967
0.26375	169.20639	5e-07	9.947e-05	0.00025719	8.5e-07	0.0	0.00142963	0.000263	2.05e-06	712.66038874	692.95778208	707.69959182	-0.3586388	0.26847036	-0.32165897
0.26381	169.23278	5e-07	9.943e-05	0.00025723	8.5e-07	-0.0	0.00142963	0.000263	2.05e-06	712.65678574	692.96200506	707.69872542	-0.35844804	0.26837644	-0.32165829
0.26386	169.25917	5e-07	9.938e-05	0.00025728	8.5e-07	0.0	0.00142963	0.000263	2.05e-06	712.65318263	692.96622651	707.69785866	-0.35825966	0.26828369	-0.32165762
0.26392	169.28555	5e-07	9.933e-05	0.00025733	8.5e-07	-0.0	0.00142964	0.000263	2.05e-06	712.64957941	692.97044644	707.69699154	-0.35807942	0.26819497	-0.32165697
0.26397	169.31193	5e-07	9.929e-05	0.00025737	8.5e-07	-0.0	0.00142964	0.000263	2.05e-06	712.64597611	692.97466493	707.69612408	-0.35788444	0.26809899	-0.32165628
0.26403	169.3383	5e-07	9.924e-05	0.00025742	8.5e-07	0.0	0.00142964	0.000263	2.05e-06	712.64237271	692.97888185	707.69525626	-0.35768405	0.26800036	-0.32165556
0.26408	169.36467	5e-07	9.919e-05	0.00025747	8.5e-07	-0.0	0.00142964	0.000263	2.05e-06	712.63876921	692.98309716	707.69438805	-0.35749338	0.26790652	-0.32165488
0.26414	169.39104	5e-07	9.915e-05	0.00025751	8.4e-07	0.0	0.00142964	0.00026301	2.05e-06	712.63516564	692.98731095	707.69351949	-0.35730257	0.26781262	-0.3216542
0.26419	169.41741	4.9e-07	9.91e-05	0.00025756	8.4e-07	-0.0	0.00142964	0.00026301	2.05e-06	712.63156199	692.9915232	707.69265057	-0.35712254	0.26772403	-0.32165356
0.26425	169.44377	4.9e-07	9.906e-05	0.0002576	8.4e-07	-0.0	0.00142964	0.00026301	2.05e-06	712.62795827	692.99573401	707.6917813	-0.35693369	0.26763111	-0.32165288
0.2643	169.47012	4.9e-07	9.901e-05	0.00025765	8.4e-07	0.0	0.00142964	0.00026301	2.05e-06	712.62435449	692.99994331	707.69091169	-0.35672978	0.26753078	-0.32165215
0.26436	169.49648	4.9e-07	9.896e-05	0.0002577	8.4e-07	-0.0	0.00142964	0.00026301	2.05e-06	712.62075064	693.00415097	707.69004168	-0.35653878	0.26743682	-0.32165147
0.26441	169.52282	4.9e-07	9.892e-05	0.00025774	8.4e-07	0.0	0.00142964	0.00026301	2.05e-06	712.61714675	693.0083571	707.68917132	-0.35634664	0.2673423	-0.32165078
0.26447	169.54917	4.9e-07	9.887e-05	0.00025779	8.4e-07	-0.0	0.00142964	0.00026301	2.05e-06	712.6135428	693.01256168	707.68830059	-0.35616641	0.26725364	-0.32165013
0.27453	174.30874	3.3e-07	9.104e-05	0.00026565	7.2e-07	0.0	0.00142976	0.00026315	2.05e-06	711.95826702	693.75669815	707.52296513	-0.32195785	0.25040905	-0.32152027
0.27459	174.33441	3.3e-07	9.1e-05	0.00026569	7.2e-07	0.0	0.00142976	0.00026315	2.05e-06	711.95473292	693.76062866	707.52202956	-0.32176237	0.25031206	-0.32151948
0.27464	174.36008	3.3e-07	9.096e-05	0.00026573	7.2e-07	-0.0	0.00142976	0.00026315	2.05e-06	711.95119961	693.7645576	707.52109363	-0.32157583	0.25021949	-0.32151872
0.2747	174.38574	3.3e-07	9.092e-05	0.00026577	7.2e-07	0.0	0.00142976	0.00026315	2.05e-06	711.94766704	693.76848506	707.52015734	-0.32139423	0.25012936	-0.32151799
0.27475	174.4114	3.3e-07	9.088e-05	0.00026581	7.2e-07	-0.0	0.00142976	0.00026315	2.05e-06	711.94413519	693.77241106	707.51922072	-0.32122413	0.25004492	-0.3215173
0.27481	174.43706	3.3e-07	9.084e-05	0.00026585	7.2e-07	-0.0	0.00142976	0.00026315	2.05e-06	711.94060404	693.77633571	707.51828377	-0.32104657	0.24995677	-0.32151658
0.27486	174.46271	3.3e-07	9.08e-05	0.00026588	7.2e-07	0.0	0.00142976	0.00026316	2.05e-06	711.9370736	693.78025894	707.5173465	-0.32084986	0.24985909	-0.32151578
0.27492	174.48836	3.3e-07	9.076e-05	0.00026592	7.1e-07	-0.0	0.00142976	0.00026316	2.05e-06	711.93354396	693.7841806	707.51640886	-0.32066853	0.24976904	-0.32151504
0.27497	174.514	3.3e-07	9.072e-05	0.00026596	7.1e-07	0.0	0.00142976	0.00026316	2.05e-06	711.93001506	693.78810081	707.51547088	-0.32049166	0.24968119	-0.32151432
0.27503	174.53965	3.3e-07	9.068e-05	0.000266	7.1e-07	-0.0	0.00142976	0.00026316	2.05e-06	711.92648688	693.79201961	707.51453257	-0.32032563	0.24959872	-0.32151365
0.27508	174.56528	3.3e-07	9.064e-05	0.00026604	7.1e-07	-0.0	0.00142976	0.00026316	2.05e-06	711.92295939	693.79593707	707.51359394	-0.32012846	0.24950076	-0.32151284
0.27514	174.59092	3.3e-07	9.06e-05	0.00026608	7.1e-07	0.0	0.00142976	0.00026316	2.05e-06	711.91943272	693.79985297	707.51265495	-0.3199439	0.24940905	-0.32151209
0.27519	174.61655	3.3e-07	9.056e-05	0.00026612	7.1e-07	-0.0	0.00142976	0.00026316	2.05e-06	711.9159068	693.80376739	707.51171562	-0.31976293	0.24931911	-0.32151135
0.27525	174.64218	3.3e-07	9.052e-05	0.00026616	7.1e-07	0.0	0.00142976	0.00026316	2.05e-06	711.91238165	693.80768036	707.51077595	-0.31959478	0.24923553	-0.32151067
0.2753	174.6678	3.3e-07	9.048e-05	0.0002662	7.1e-07	0.0	0.00142976	0.00026316	2.05e-06	711.90885719	693.81159199	707.50983596	-0.31941458	0.24914594	-0.32150993
0.27536	174.69342	3.2e-07	9.044e-05	0.00026624	7.1e-07	-0.0	0.00142977	0.00026316	2.05e-06	711.90533349	693.81550217	707.50889564	-0.31922043	0.24904941	-0.32150914
0.27541	174.71904	3.2e-07	9.04e-05	0.00026628	7.1e-07	0.0	0.00142977	0.00026316	2.05e-06	711.90181062	693.81941081	707.50795495	-0.31903974	0.24895955	-0.3215084
0.27547	174.74465	3.2e-07	9.036e-05	0.00026632	7.1e-07	-0.0	0.00142977	0.00026316	2.05e-06	711.8982885	693.823318	707.50701393	-0.31886522	0.24887275	-0.32150768
0.28553	179.36981	2.3e-07	8.365e-05	0.00027304	6.1e-07	0.0	0.00142984	0.00026327	2.05e-06	711.26896859	694.51445053	707.32935006	-0.28715401	0.23280666	-0.3213681
0.28559	179.39475	2.3e-07	8.362e-05	0.00027308	6.1e-07	-0.0	0.00142984	0.00026327	2.05e-06	711.26562339	694.518099	707.32835068	-0.28700579	0.23272985	-0.32136739
0.28564	179.41968	2.3e-07	8.358e-05	0.00027311	6.1e-07	-0.0	0.00142984	0.00026327	2.05e-06	711.26227919	694.52174625	707.32735104	-0.28681751	0.23263225	-0.3213665
0.2857	179.44461	2.3e-07	8.355e-05	0.00027315	6.1e-07	0.0	0.00142984	0.00026327	2.05e-06	711.25893624	694.52539194	707.32635106	-0.28665258	0.23254672	-0.32136572
0.28575	179.46953	2.3e-07	8.352e-05	0.00027318	6.1e-07	-0.0	0.00142984	0.00026327	2.05e-06	711.25559441	694.52903626	707.32535078	-0.28649462	0.23246479	-0.32136496
0.28581	179.49445	2.2e-07	8.348e-05	0.00027322	6.1e-07	0.0	0.00142984	0.00026327	2.05e-06	711.25225364	694.53267927	707.32435022	-0.28634331	0.23238628	-0.32136424
0.28586	179.51937	2.2e-07	8.345e-05	0.00027325	6.1e-07	0.0	0.00142984	0.00026327	2.05e-06	711.24891389	694.53632103	707.3233494	-0.28615745	0.23228983	-0.32136336
0.28592	179.54428	2.2e-07	8.341e-05	0.00027328	6.1e-07	-0.0	0.00142984	0.00026327	2.05e-06	711.2455754	694.53996125	707.32234824	-0.28599289	0.23220439	-0.32136257
0.28597	179.56919	2.2e-07	8.338e-05	0.00027332	6.1e-07	0.0	0.00142984	0.00026327	2.05e-06	711.24223802	694.54360011	707.32134679	-0.28583689	0.23212339	-0.32136183
0.28603	179.5941	2.2e-07	8.335e-05	0.00027335	6.1e-07	-0.0	0.00142984	0.00026327	2.05e-06	711.2389017	694.54723768	707.32034506	-0.28568207	0.23204297	-0.32136109
0.28608	179.619	2.2e-07	8.331e-05	0.00027339	6.1e-07	-0.0	0.00142984	0.00026328	2.05e-06	711.23556643	694.55087396	707.31934305	-0.28549886	0.23194779	-0.32136021
0.28614	179.6439	2.2e-07	8.328e-05	0.00027342	6.1e-07	0.0	0.00142984	0.00026328	2.05e-06	711.2322324	694.55450873	707.31834072	-0.28533468	0.23186245	-0.32135942
0.28619	179.66879	2.2e-07	8.324e-05	0.00027345	6.1e-07	-0.0	0.00142984	0.00026328	2.05e-06	711.22889949	694.55814213	707.3173381	-0.28518081	0.23178246	-0.32135869
0.28625	179.69369	2.2e-07	8.321e-05	0.00027349	6.1e-07	-0.0	0.00142984	0.00026328	2.05e-06	711.22556763	694.56177425	707.3163352	-0.28502208	0.23169992	-0.32135793
0.2863	179.71857	2.2e-07	8.318e-05	0.00027352	6.1e-07	0.0	0.00142984	0.00026328	2.05e-06	711.22223686	694.56540506	707.31533202	-0.28484177	0.23160613	-0.32135706
0.28636	179.74346	2.2e-07	8.314e-05	0.00027356	6.1e-07	-0.0	0.00142984	0.00026328	2.05e-06	711.21890731	694.56903438	707.31432852	-0.28467796	0.2315209	-0.32135627
0.28641	179.76834	2.2e-07	8.311e-05	0.00027359	6.1e-07	0.0	0.00142984	0.00026328	2.05e-06	711.21557889	694.57266233	707.31332473	-0.28452639	0.23144201	-0.32135554
0.28647	179.79321	2.2e-07	8.307e-05	0.00027362	6e-07	0.0	0.00142984	0.00026328	2.05e-06	711.21225151	694.57628902	707.31232067	-0.28436333	0.23135712	-0.32135476
0.29653	184.28336	1.6e-07	7.729e-05	0.00027942	5.3e-07	0.0	0.00142989	0.00026336	2.05e-06	710.62308568	695.21745858	707.12394139	-0.25593404	0.21612782	-0.32120677
0.29659	184.30755	1.6e-07	7.726e-05	0.00027945	5.3e-07	0.0	0.00142989	0.00026336	2.05e-06	710.61997704	695.22084159	707.12288819	-0.25578508	0.21604546	-0.32120593
0.29664	184.33175	1.6e-07	7.723e-05	0.00027948	5.3e-07	-0.0	0.00142989	0.00026336	2.05e-06	710.61686964	695.22422329	707.12183474	-0.2556282	0.2159587	-0.32120505
0.2967	184.35593	1.6e-07	7.72e-05	0.00027951	5.3e-07	0.0	0.00142989	0.00026336	2.05e-06	710.61376356	695.22760361	707.12078104	-0.25548276	0.21587822	-0.32120423
0.29675	184.38012	1.6e-07	7.717e-05	0.00027954	5.3e-07	-0.0	0.00142989	0.00026337	2.05e-06	710.61065869	695.23098265	707.11972709	-0.25535617	0.21580816	-0.32120351
0.29681	184.4043	1.6e-07	7.714e-05	0.00027957	5.3e-07	-0.0	0.00142989	0.00026337	2.05e-06	710.60755488	695.23436058	707.11867294	-0.25518654	0.21571424	-0.32120255
0.29686	184.42848	1.6e-07	7.711e-05	0.0002796	5.2e-07	0.0	0.00142989	0.00026337	2.05e-06	710.6044525	695.23773702	707.1176185	-0.25504139	0.21563383	-0.32120173
0.29692	184.45265	1.6e-07	7.708e-05	0.00027963	5.2e-07	-0.0	0.00142989	0.00026337	2.05e-06	710.60135133	695.24111219	707.11656383	-0.25490969	0.21556085	-0.32120098
0.29697	184.47682	1.6e-07	7.705e-05	0.00027966	5.2e-07	-0.0	0.00142989	0.00026337	2.05e-06	710.59825127	695.24448619	707.11550894	-0.25476042	0.21547812	-0.32120013
0.29703	184.50099	1.6e-07	7.702e-05	0.00027969	5.2e-07	0.0	0.00142989	0.00026337	2.05e-06	710.59515246	695.24785889	707.1144538	-0.25460443	0.21539162	-0.32119925
0.29708	184.52515	1.6e-07	7.699e-05	0.00027972	5.2e-07	-0.0	0.00142989	0.00026337	2.05e-06	710.59205497	695.25123021	707.11339841	-0.25446049	0.21531177	-0.32119843
0.29714	184.54931	1.6e-07	7.696e-05	0.00027975	5.2e-07	0.0	0.00142989	0.00026337	2.05e-06	710.58895868	695.25460026	707.11234278	-0.25433319	0.21524114	-0.32119771
0.29719	184.57346	1.6e-07	7.693e-05	0.00027977	5.2e-07	0.0	0.00142989	0.00026337	2.05e-06	710.58586347	695.25796919	707.11128694	-0.25416517	0.21514787	-0.32119675
0.29725	184.59761	1.6e-07	7.69e-05	0.0002798	5.2e-07	-0.0	0.00142989	0.00026337	2.05e-06	710.58276967	695.26133664	707.11023083	-0.25402071	0.21506765	-0.32119592
0.2973	184.62176	1.5e-07	7.687e-05	0.00027983	5.2e-07	0.0	0.00142989	0.00026337	2.05e-06	710.57967709	695.26470282	707.10917447	-0.25389057	0.21499536	-0.32119518
0.29736	184.6459	1.5e-07	7.685e-05	0.00027986	5.2e-07	0.0	0.00142989	0.00026337	2.05e-06	710.57658561	695.26806785	707.10811791	-0.25373982	0.21491159	-0.32119432
0.29741	184.67004	1.5e-07	7.682e-05	0.00027989	5.2e-07	-0.0	0.00142989	0.00026337	2.05e-06	710.5734954	695.27143155	707.10706109	-0.25358479	0.2148254	-0.32119344
0.29747	184.69418	1.5e-07	7.679e-05	0.00027992	5.2e-07	0.0	0.00142989	0.00026337	2.05e-06	710.5704065	695.27479388	707.10600402	-0.2534436	0.21474688	-0.32119263
0.30753	189.04856	1.1e-07	7.176e-05	0.00028495	4.6e-07	0.0	0.00142992	0.00026344	2.05e-06	710.02575667	695.86893343	706.90882488	-0.22845356	0.20036137	-0.32103781
0.30758	189.07201	1.1e-07	7.174e-05	0.00028498	4.6e-07	0.0	0.00142992	0.00026344	2.05e-06	710.02289221	695.87206661	706.90772847	-0.22831028	0.20027579	-0.32103684
0.30764	189.09546	1.1e-07	7.171e-05	0.000285	4.6e-07	-0.0	0.00142992	0.00026344	2.05e-06	710.02002908	695.87519844	706.90663184	-0.22818439	0.20020056	-0.321036
0.30769	189.1189	1.1e-07	7.169e-05	0.00028503	4.6e-07	0.0	0.00142992	0.00026344	2.05e-06	710.01716714	695.87832907	706.90553503	-0.22807241	0.20013363	-0.32103524
0.30775	189.14234	1.1e-07	7.166e-05	0.00028505	4.6e-07	0.0	0.00142992	0.00026344	2.05e-06	710.01430624	695.88145865	706.90443806	-0.22792493	0.20004544	-0.32103425
0.3078	189.16578	1.1e-07	7.163e-05	0.00028508	4.6e-07	-0.0	0.00142992	0.00026344	2.05e-06	710.01144673	695.88458683	706.90334087	-0.22779932	0.19997029	-0.3210334
0.30786	189.18921	1.1e-07	7.161e-05	0.00028511	4.6e-07	0.0	0.00142992	0.00026344	2.05e-06	710.00858839	695.88771382	706.90224349	-0.22769197	0.19990604	-0.32103268
0.30791	189.21264	1.1e-07	7.158e-05	0.00028513	4.6e-07	0.0	0.00142992	0.00026344	2.05e-06	710.00573106	695.8908398	706.90114595	-0.22754041	0.19981531	-0.32103166
0.30797	189.23607	1.1e-07	7.156e-05	0.00028516	4.6e-07	-0.0	0.00142992	0.00026344	2.05e-06	710.00287515	695.89396434	706.90004819	-0.22741509	0.19974023	-0.32103081
0.30802	189.25949	1.1e-07	7.153e-05	0.00028518	4.6e-07	0.0	0.00142992	0.00026344	2.05e-06	710.00002042	695.8970877	706.89895025	-0.22730793	0.19967602	-0.32103008
0.30808	189.28291	1.1e-07	7.151e-05	0.00028521	4.5e-07	0.0	0.00142992	0.00026344	2.05e-06	709.99716669	695.90021004	706.89785214	-0.227161	0.19958795	-0.32102909
0.30813	189.30632	1.1e-07	7.148e-05	0.00028523	4.5e-07	-0.0	0.00142992	0.00026344	2.05e-06	709.99431434	695.90333098	706.89675382	-0.22703167	0.19951038	-0.32102821
0.30819	189.32973	1.1e-07	7.145e-05	0.00028526	4.5e-07	0.0	0.00142992	0.00026344	2.05e-06	709.99146321	695.9064507	706.89565531	-0.2269219	0.19944452	-0.32102747
0.30824	189.35314	1.1e-07	7.143e-05	0.00028529	4.5e-07	0.0	0.00142992	0.00026344	2.05e-06	709.98861311	695.90956938	706.89455664	-0.22678513	0.19936244	-0.32102654
0.3083	189.37654	1.1e-07	7.14e-05	0.00028531	4.5e-07	-0.0	0.00142992	0.00026344	2.05e-06	709.9857643	695.91268676	706.89345776	-0.22664909	0.19928075	-0.32102561
0.30835	189.39994	1.1e-07	7.138e-05	0.00028534	4.5e-07	0.0	0.00142992	0.00026344	2.05e-06	709.98291676	695.91580285	706.89235869	-0.22653677	0.19921328	-0.32102485
0.30841	189.42334	1.1e-07	7.135e-05	0.00028536	4.5e-07	0.0	0.00142992	0.00026344	2.05e-06	709.98007028	695.91891787	706.89125945	-0.22640808	0.19913595	-0.32102398
0.30846	189.44673	1.1e-07	7.133e-05	0.00028539	4.5e-07	-0.0	0.00142992	0.00026344	2.05e-06	709.97722502	695.92203167	706.89016002	-0.22626912	0.19905241	-0.32102303
0.31853	193.66447	8e-08	6.694e-05	0.00028978	4e-07	-0.0	0.00142994	0.0002635	2.05e-06	709.47620775	696.47192816	706.68608091	-0.20452436	0.18547478	-0.32086275
0.31858	193.68717	8e-08	6.692e-05	0.0002898	4e-07	0.0	0.00142994	0.0002635	2.05e-06	709.47357466	696.4748262	706.68495131	-0.20440806	0.18539921	-0.32086182
0.31864	193.70987	8e-08	6.689e-05	0.00028983	4e-07	-0.0	0.00142994	0.0002635	2.05e-06	709.47094272	696.47772305	706.68382156	-0.20431791	0.18534061	-0.3208611
0.31869	193.73257	8e-08	6.687e-05	0.00028985	4e-07	-0.0	0.00142994	0.0002635	2.05e-06	709.46831169	696.48061898	706.6826917	-0.20418705	0.18525553	-0.32086006
0.31875	193.75526	8e-08	6.685e-05	0.00028987	4e-07	0.0	0.00142994	0.0002635	2.05e-06	709.46568195	696.48351356	706.68156167	-0.20407614	0.18518337	-0.32085917
0.3188	193.77795	8e-08	6.683e-05	0.00028989	4e-07	-0.0	0.00142994	0.0002635	2.05e-06	709.46305332	696.48640701	706.68043149	-0.20398678	0.18512521	-0.32085845
0.31886	193.80063	8e-08	6.68e-05	0.00028992	4e-07	-0.0	0.00142994	0.0002635	2.05e-06	709.46042558	696.48929954	706.67930121	-0.20385198	0.18503745	-0.32085737
0.31891	193.82331	8e-08	6.678e-05	0.00028994	4e-07	0.0	0.00142994	0.0002635	2.05e-06	709.45779918	696.49219068	706.67817075	-0.20374499	0.18496775	-0.32085651
0.31897	193.84599	8e-08	6.676e-05	0.00028996	4e-07	-0.0	0.00142994	0.0002635	2.05e-06	709.45517384	696.49508073	706.67704015	-0.20365267	0.18490759	-0.32085577
0.31902	193.86866	8e-08	6.674e-05	0.00028998	4e-07	-0.0	0.00142994	0.0002635	2.05e-06	709.45254942	696.49796982	706.67590944	-0.20352132	0.18482197	-0.32085472
0.31908	193.89133	8e-08	6.671e-05	0.00029001	4e-07	0.0	0.00142994	0.0002635	2.05e-06	709.44992632	696.50085757	706.67477856	-0.2034146	0.18475235	-0.32085386
0.31913	193.91399	8e-08	6.669e-05	0.00029003	4e-07	-0.0	0.00142994	0.0002635	2.05e-06	709.44730427	696.50374421	706.67364755	-0.20331923	0.18469012	-0.32085309
0.31919	193.93665	8e-08	6.667e-05	0.00029005	4e-07	-0.0	0.00142994	0.0002635	2.05e-06	709.44468317	696.50662988	706.67251641	-0.20319144	0.18460671	-0.32085206
0.31924	193.95931	8e-08	6.665e-05	0.00029007	4e-07	0.0	0.00142994	0.0002635	2.05e-06	709.44206335	696.50951423	706.67138511	-0.20308498	0.18453717	-0.3208512
0.3193	193.98197	8e-08	6.662e-05	0.0002901	4e-07	-0.0	0.00142994	0.0002635	2.05e-06	709.43944459	696.51239748	706.67025368	-0.20298645	0.1844728	-0.32085041
0.31935	194.00462	8e-08	6.66e-05	0.00029012	4e-07	-0.0	0.00142994	0.0002635	2.05e-06	709.43682681	696.51527972	706.66912212	-0.20286083	0.1843907	-0.32084939
0.31941	194.02726	8e-08	6.658e-05	0.00029014	4e-07	0.0	0.00142994	0.0002635	2.05e-06	709.43421029	696.51816066	706.6679904	-0.20275762	0.18432319	-0.32084856
0.31946	194.0499	8e-08	6.656e-05	0.00029016	4e-07	0.0	0.00142994	0.0002635	2.05e-06	709.43159479	696.52104054	706.66685856	-0.20265434	0.18425563	-0.32084772
0.32953	198.12999	6e-08	6.27e-05	0.00029402	3.5e-07	0.0	0.00142996	0.00026355	2.05e-06	708.97081041	697.02931607	706.45760872	-0.1838339	0.171448	-0.32068337
0.32958	198.15193	6e-08	6.268e-05	0.00029404	3.5e-07	0.0	0.00142996	0.00026355	2.05e-06	708.96838649	697.03199309	706.45645485	-0.18372245	0.17136898	-0.32068232
0.32964	198.17388	6e-08	6.266e-05	0.00029406	3.5e-07	-0.0	0.00142996	0.00026355	2.05e-06	708.96596373	697.03466887	706.45530087	-0.18364296	0.1713126	-0.32068157
0.32969	198.19582	6e-08	6.264e-05	0.00029408	3.5e-07	-0.0	0.00142996	0.00026355	2.05e-06	708.96354177	697.03734376	706.4541468	-0.18353656	0.1712371	-0.32068056
0.32975	198.21775	6e-08	6.262e-05	0.0002941	3.5e-07	0.0	0.00142996	0.00026355	2.05e-06	708.96112091	697.04001746	706.45299262	-0.18343646	0.17116604	-0.32067961
0.3298	198.23969	6e-08	6.26e-05	0.00029412	3.5e-07	-0.0	0.00142996	0.00026355	2.05e-06	708.95870107	697.04269004	706.45183833	-0.18335971	0.17111152	-0.32067889
0.32986	198.26162	6e-08	6.258e-05	0.00029414	3.5e-07	-0.0	0.00142996	0.00026355	2.05e-06	708.95628202	697.04536177	706.45068397	-0.18324402	0.17102934	-0.32067779
0.32991	198.28354	6e-08	6.256e-05	0.00029416	3.5e-07	0.0	0.00142996	0.00026355	2.05e-06	708.95386416	697.0480322	706.44952948	-0.1831537	0.17096512	-0.32067693
0.32997	198.30546	6e-08	6.254e-05	0.00029418	3.5e-07	-0.0	0.00142996	0.00026355	2.05e-06	708.95144722	697.05070162	706.4483749	-0.18306754	0.17090385	-0.32067612
0.33002	198.32738	6e-08	6.252e-05	0.0002942	3.5e-07	-0.0	0.00142996	0.00026355	2.05e-06	708.94903117	697.05337007	706.44722022	-0.18295645	0.17082481	-0.32067506
0.33008	198.34929	6e-08	6.251e-05	0.00029422	3.5e-07	0.0	0.00142996	0.00026355	2.05e-06	708.94661625	697.05603729	706.44606544	-0.18287689	0.17076818	-0.32067431
0.33013	198.3712	6e-08	6.249e-05	0.00029424	3.5e-07	0.0	0.00142996	0.00026355	2.05e-06	708.94420215	697.05870361	706.44491056	-0.182772	0.1706935	-0.32067331
0.33019	198.39311	6e-08	6.247e-05	0.00029426	3.5e-07	-0.0	0.00142996	0.00026355	2.05e-06	708.94178913	697.06136875	706.44375558	-0.18267189	0.17062218	-0.32067236
0.33024	198.41501	6e-08	6.245e-05	0.00029428	3.5e-07	0.0	0.00142996	0.00026355	2.05e-06	708.93937714	697.06403277	706.4426005	-0.18259586	0.17056799	-0.32067163
0.3303	198.43691	6e-08	6.243e-05	0.0002943	3.5e-07	0.0	0.00142996	0.00026355	2.05e-06	708.93696592	697.06669594	706.44144534	-0.18248065	0.17048585	-0.32067053
0.33035	198.4588	6e-08	6.241e-05	0.00029432	3.5e-07	-0.0	0.00142996	0.00026355	2.05e-06	708.93455589	697.06935782	706.44029005	-0.18239096	0.17042185	-0.32066968
0.33041	198.48069	6e-08	6.239e-05	0.00029434	3.5e-07	0.0	0.00142996	0.00026355	2.05e-06	708.93214678	697.07201869	706.43913468	-0.18230528	0.17036071	-0.32066886
0.33046	198.50258	6e-08	6.237e-05	0.00029436	3.5e-07	0.0	0.00142996	0.00026355	2.05e-06	708.92973854	697.0746786	706.43797921	-0.18219475	0.1702818	-0.3206678
0.34053	202.44384	5e-08	5.897e-05	0.00029776	3.1e-07	0.0	0.00142997	0.00026359	2.05e-06	708.50481985	697.54378619	706.22505602	-0.16593651	0.15820207	-0.32050054
0.34058	202.46502	5e-08	5.895e-05	0.00029778	3.1e-07	-0.0	0.00142997	0.00026359	2.05e-06	708.50258066	697.5462549	706.22388542	-0.16587343	0.15815324	-0.32049984
0.34064	202.48621	5e-08	5.893e-05	0.00029779	3.1e-07	-0.0	0.00142997	0.00026359	2.05e-06	708.50034212	697.54872283	706.22271478	-0.16577173	0.15807449	-0.32049871
0.34069	202.50738	5e-08	5.891e-05	0.00029781	3.1e-07	0.0	0.00142997	0.00026359	2.05e-06	708.49810463	697.55118953	706.22154406	-0.16569589	0.15801573	-0.32049787
0.34075	202.52856	5e-08	5.89e-05	0.00029783	3.1e-07	0.0	0.00142997	0.00026359	2.05e-06	708.49586793	697.55365531	706.22037327	-0.16561642	0.15795414	-0.32049699
0.3408	202.54973	5e-08	5.888e-05	0.00029785	3.1e-07	-0.0	0.00142997	0.00026359	2.05e-06	708.49363206	697.55612012	706.21920242	-0.16552235	0.1578812	-0.32049595
0.34086	202.5709	5e-08	5.886e-05	0.00029786	3.1e-07	0.0	0.00142997	0.00026359	2.05e-06	708.49139716	697.55858378	706.2180315	-0.16545904	0.15783209	-0.32049524
0.34091	202.59206	5e-08	5.884e-05	0.00029788	3.1e-07	0.0	0.00142997	0.00026359	2.05e-06	708.48916292	697.56104667	706.21686052	-0.16535784	0.15775356	-0.32049412
0.34097	202.61322	5e-08	5.883e-05	0.0002979	3.1e-07	-0.0	0.00142997	0.00026359	2.05e-06	708.48692972	697.56350833	706.21568947	-0.16528311	0.15769554	-0.32049328
0.34102	202.63437	5e-08	5.881e-05	0.00029792	3.1e-07	-0.0	0.00142997	0.00026359	2.05e-06	708.48469731	697.56596908	706.21451835	-0.1652024	0.15763285	-0.32049238
0.34108	202.65552	5e-08	5.879e-05	0.00029793	3.1e-07	0.0	0.00142997	0.00026359	2.05e-06	708.48246572	697.56842884	706.21334717	-0.16510982	0.15756091	-0.32049135
0.34113	202.67667	5e-08	5.877e-05	0.00029795	3.1e-07	-0.0	0.00142997	0.00026359	2.05e-06	708.4802351	697.57088747	706.21217592	-0.16504603	0.15751132	-0.32049064
0.34119	202.69782	5e-08	5.876e-05	0.00029797	3.1e-07	-0.0	0.00142997	0.00026359	2.05e-06	708.47800514	697.57334532	706.21100462	-0.16494536	0.15743303	-0.32048951
0.34124	202.71896	5e-08	5.874e-05	0.00029799	3.1e-07	0.0	0.00142997	0.00026359	2.05e-06	708.47577623	697.57580194	706.20983324	-0.1648722	0.15737609	-0.3204887
0.3413	202.74009	5e-08	5.872e-05	0.000298	3.1e-07	0.0	0.00142997	0.00026359	2.05e-06	708.47354807	697.57825767	706.2086618	-0.16478959	0.1573118	-0.32048777
0.34135	202.76122	5e-08	5.87e-05	0.00029802	3.1e-07	-0.0	0.00142997	0.00026359	2.05e-06	708.47132078	697.58071238	706.20749029	-0.16469894	0.15724119	-0.32048676
0.34141	202.78235	5e-08	5.869e-05	0.00029804	3.1e-07	0.0	0.00142997	0.00026359	2.05e-06	708.46909442	697.58316599	706.20631871	-0.16463443	0.15719093	-0.32048603
0.34146	202.80348	5e-08	5.867e-05	0.00029806	3.1e-07	0.0	0.00142997	0.00026359	2.05e-06	708.46686873	697.58561881	706.20514709	-0.16453435	0.15711294	-0.32048491
0.35152	206.60457	4e-08	5.566e-05	0.00030107	2.8e-07	-0.0	0.00142998	0.00026362	2.05e-06	708.073313	698.01784724	705.98980561	-0.15047684	0.14571692	-0.32031574
0.35158	206.62499	4e-08	5.564e-05	0.00030109	2.8e-07	0.0	0.00142998	0.00026362	2.05e-06	708.07123422	698.0201199	705.98862458	-0.15042396	0.14567229	-0.32031506
0.35163	206.6454	4e-08	5.562e-05	0.0003011	2.8e-07	0.0	0.00142998	0.00026362	2.05e-06	708.06915599	698.02239187	705.98744352	-0.15033389	0.14559626	-0.32031389
0.35169	206.66581	4e-08	5.561e-05	0.00030112	2.8e-07	-0.0	0.00142998	0.00026362	2.05e-06	708.06707869	698.02466264	705.98626241	-0.15026906	0.14554151	-0.32031305
0.35174	206.68622	4e-08	5.559e-05	0.00030113	2.8e-07	-0.0	0.00142998	0.00026362	2.05e-06	708.06500206	698.02693255	705.98508127	-0.15020133	0.14548428	-0.32031218
0.3518	206.70662	4e-08	5.558e-05	0.00030115	2.8e-07	0.0	0.00142998	0.00026362	2.05e-06	708.06292614	698.02920157	705.98390008	-0.15011942	0.14541505	-0.32031112
0.35185	206.72701	4e-08	5.556e-05	0.00030116	2.8e-07	-0.0	0.00142998	0.00026362	2.05e-06	708.06085107	698.03146949	705.98271886	-0.15006384	0.14536805	-0.3203104
0.35191	206.74741	4e-08	5.555e-05	0.00030118	2.8e-07	-0.0	0.00142998	0.00026362	2.05e-06	708.05877657	698.03373669	705.98153761	-0.14997506	0.14529294	-0.32030925
0.35196	206.7678	4e-08	5.553e-05	0.0003012	2.8e-07	0.0	0.00142998	0.00026362	2.05e-06	708.05670299	698.0360027	705.98035631	-0.14992246	0.14524842	-0.32030856
0.35202	206.78818	4e-08	5.552e-05	0.00030121	2.8e-07	0.0	0.00142998	0.00026362	2.05e-06	708.05462996	698.03826801	705.97917498	-0.14983286	0.14517256	-0.3203074
0.35207	206.80856	4e-08	5.55e-05	0.00030123	2.8e-07	-0.0	0.00142998	0.00026362	2.05e-06	708.05255785	698.04053214	705.9779936	-0.14976842	0.14511797	-0.32030656
0.35213	206.82894	4e-08	5.548e-05	0.00030124	2.8e-07	-0.0	0.00142998	0.00026362	2.05e-06	708.05048641	698.0427954	705.9768122	-0.14970083	0.1450607	-0.32030568
0.35218	206.84931	4e-08	5.547e-05	0.00030126	2.8e-07	0.0	0.00142998	0.00026362	2.05e-06	708.04841568	698.04505777	705.97563075	-0.14961956	0.14499179	-0.32030462
0.35224	206.86968	4e-08	5.545e-05	0.00030127	2.8e-07	-0.0	0.00142998	0.00026362	2.05e-06	708.04634578	698.04731906	705.97444927	-0.14956409	0.14494475	-0.3203039
0.35229	206.89005	4e-08	5.544e-05	0.00030129	2.8e-07	-0.0	0.00142998	0.00026362	2.05e-06	708.04427646	698.04957961	705.97326775	-0.14947576	0.1448698	-0.32030275
0.35235	206.91041	4e-08	5.542e-05	0.0003013	2.8e-07	0.0	0.00142998	0.00026362	2.05e-06	708.04220806	698.05183899	705.97208619	-0.14942408	0.14482592	-0.32030207
0.3524	206.93077	4e-08	5.541e-05	0.00030132	2.8e-07	0.0	0.00142998	0.00026362	2.05e-06	708.04014019	698.05409767	705.9709046	-0.14933385	0.14474931	-0.3203009
0.35246	206.95112	4e-08	5.539e-05	0.00030134	2.8e-07	-0.0	0.00142998	0.00026362	2.05e-06	708.03807325	698.05635516	705.96972297	-0.14927056	0.14469553	-0.32030007
0.36252	210.61054	3e-08	5.271e-05	0.00030402	2.5e-07	-0.0	0.00142998	0.00026365	2.05e-06	707.67165426	698.45383852	705.75299098	-0.13708254	0.13393929	-0.32012978
0.36258	210.63018	3e-08	5.27e-05	0.00030403	2.5e-07	0.0	0.00142998	0.00026365	2.05e-06	707.66971381	698.4559265	705.75180459	-0.13702958	0.13389072	-0.32012899
0.36263	210.64981	3e-08	5.268e-05	0.00030404	2.5e-07	0.0	0.00142998	0.00026365	2.05e-06	707.6677739	698.45801373	705.75061819	-0.13695349	0.13382089	-0.32012785
0.36269	210.66944	3e-08	5.267e-05	0.00030406	2.5e-07	-0.0	0.00142998	0.00026365	2.05e-06	707.66583476	698.46009986	705.74943177	-0.13690728	0.13377846	-0.32012716
0.36274	210.68907	3e-08	5.266e-05	0.00030407	2.5e-07	-0.0	0.00142998	0.00026365	2.05e-06	707.66389611	698.46218532	705.74824534	-0.13682838	0.133706	-0.32012598
0.3628	210.70869	3e-08	5.264e-05	0.00030409	2.5e-07	0.0	0.00142998	0.00026365	2.05e-06	707.66195826	698.46426965	705.74705889	-0.13678456	0.13366573	-0.32012532
0.36285	210.72831	3e-08	5.263e-05	0.0003041	2.5e-07	0.0	0.00142998	0.00026365	2.05e-06	707.66002087	698.46635335	705.74587242	-0.13670401	0.1335917	-0.32012412
0.36291	210.74792	3e-08	5.262e-05	0.00030411	2.5e-07	-0.0	0.00142998	0.00026365	2.05e-06	707.6580843	698.46843589	705.74468594	-0.13665837	0.13354972	-0.32012343
0.36296	210.76753	3e-08	5.26e-05	0.00030413	2.5e-07	-0.0	0.00142998	0.00026365	2.05e-06	707.6561482	698.47051777	705.74349945	-0.13658196	0.13347943	-0.32012228
0.36302	210.78714	3e-08	5.259e-05	0.00030414	2.5e-07	0.0	0.00142998	0.00026365	2.05e-06	707.65421288	698.47259855	705.74231293	-0.13652722	0.13342905	-0.32012146
0.36307	210.80674	3e-08	5.257e-05	0.00030415	2.5e-07	0.0	0.00142998	0.00026365	2.05e-06	707.65227813	698.47467854	705.74112641	-0.13646388	0.13337073	-0.32012051
0.36313	210.82634	3e-08	5.256e-05	0.00030417	2.5e-07	-0.0	0.00142998	0.00026365	2.05e-06	707.65034403	698.47675761	705.73993987	-0.13639906	0.13331102	-0.32011953
0.36318	210.84594	3e-08	5.255e-05	0.00030418	2.5e-07	0.0	0.00142998	0.00026365	2.05e-06	707.64841059	698.47883575	705.73875331	-0.13634592	0.13326206	-0.32011873
0.36324	210.86553	3e-08	5.253e-05	0.0003042	2.5e-07	0.0	0.00142998	0.00026365	2.05e-06	707.6464777	698.48091313	705.73756674	-0.13627108	0.13319307	-0.32011761
0.36329	210.88511	3e-08	5.252e-05	0.00030421	2.5e-07	-0.0	0.00142998	0.00026365	2.05e-06	707.64454558	698.48298942	705.73638016	-0.13622481	0.13315039	-0.32011691
0.36335	210.9047	3e-08	5.251e-05	0.00030422	2.5e-07	-0.0	0.00142998	0.00026365	2.05e-06	707.64261393	698.48506504	705.73519356	-0.13614658	0.13307823	-0.32011573
0.3634	210.92428	3e-08	5.249e-05	0.00030424	2.5e-07	0.0	0.00142998	0.00026365	2.05e-06	707.64068309	698.48713953	705.73400694	-0.13610295	0.13303795	-0.32011507
0.36346	210.94385	3e-08	5.248e-05	0.00030425	2.5e-07	0.0	0.00142998	0.00026365	2.05e-06	707.63875269	698.48921339	705.73282032	-0.13602313	0.13296426	-0.32011386
0.37352	214.45986	2e-08	5.009e-05	0.00030664	2.3e-07	0.0	0.00142999	0.00026367	2.05e-06	707.29569575	698.85394233	705.51552406	-0.12543447	0.12282548	-0.31994341
0.37358	214.47871	2e-08	5.008e-05	0.00030665	2.3e-07	0.0	0.00142999	0.00026367	2.05e-06	707.29387419	698.85585625	705.51433637	-0.12536803	0.12275947	-0.31994227
0.37363	214.49756	2e-08	5.006e-05	0.00030667	2.3e-07	-0.0	0.00142999	0.00026367	2.05e-06	707.29205331	698.85776914	705.51314868	-0.12532744	0.12271913	-0.31994157
0.37369	214.5164	2e-08	5.005e-05	0.00030668	2.3e-07	-0.0	0.00142999	0.00026367	2.05e-06	707.29023284	698.85968139	705.51196099	-0.12525799	0.12265008	-0.31994038
0.37374	214.53524	2e-08	5.004e-05	0.00030669	2.3e-07	0.0	0.00142999	0.00026367	2.05e-06	707.28841307	698.86159257	705.51077331	-0.12521936	0.12261166	-0.31993971
0.3738	214.55407	2e-08	5.003e-05	0.0003067	2.3e-07	0.0	0.00142999	0.00026367	2.05e-06	707.28659369	698.86350314	705.50958563	-0.12514927	0.12254193	-0.31993851
0.37385	214.5729	2e-08	5.001e-05	0.00030672	2.3e-07	-0.0	0.00142999	0.00026367	2.05e-06	707.28477502	698.86541262	705.50839795	-0.12511141	0.12250425	-0.31993785
0.37391	214.59173	2e-08	5e-05	0.00030673	2.3e-07	-0.0	0.00142999	0.00026367	2.05e-06	707.28295673	698.86732151	705.50721028	-0.1250407	0.12243384	-0.31993664
0.37396	214.61055	2e-08	4.999e-05	0.00030674	2.3e-07	0.0	0.00142999	0.00026367	2.05e-06	707.28113917	698.8692293	705.5060226	-0.1250036	0.12239688	-0.319936
0.37402	214.62937	2e-08	4.998e-05	0.00030675	2.3e-07	0.0	0.00142999	0.00026367	2.05e-06	707.27932197	698.87113651	705.50483493	-0.12493227	0.12232581	-0.31993477
0.37407	214.64818	2e-08	4.996e-05	0.00030677	2.3e-07	-0.0	0.00142999	0.00026367	2.05e-06	707.2775055	698.8730426	705.50364726	-0.12489592	0.12228957	-0.31993414
0.37413	214.66699	2e-08	4.995e-05	0.00030678	2.3e-07	-0.0	0.00142999	0.00026367	2.05e-06	707.2756894	698.87494813	705.5024596	-0.12482398	0.12221784	-0.3199329
0.37418	214.6858	2e-08	4.994e-05	0.00030679	2.3e-07	0.0	0.00142999	0.00026368	2.05e-06	707.27387402	698.87685254	705.50127194	-0.12478837	0.1221823	-0.31993228
0.37424	214.7046	2e-08	4.993e-05	0.0003068	2.3e-07	0.0	0.00142999	0.00026368	2.05e-06	707.27205901	698.87875639	705.50008428	-0.12471584	0.12210993	-0.31993103
0.37429	214.7234	2e-08	4.992e-05	0.00030682	2.3e-07	-0.0	0.00142999	0.00026368	2.05e-06	707.27024472	698.88065911	705.49889662	-0.1246799	0.12207403	-0.31993041
0.37435	214.74219	2e-08	4.99e-05	0.00030683	2.3e-07	-0.0	0.00142999	0.00026368	2.05e-06	707.26843081	698.88256127	705.49770897	-0.12460891	0.12200314	-0.31992918
0.3744	214.76098	2e-08	4.989e-05	0.00030684	2.3e-07	0.0	0.00142999	0.00026368	2.05e-06	707.26661761	698.88446231	705.49652132	-0.12456874	0.12196298	-0.31992848
0.37446	214.77977	2e-08	4.988e-05	0.00030685	2.3e-07	0.0	0.00142999	0.00026368	2.05e-06	707.26480481	698.88636273	705.49533367	-0.12450416	0.12189845	-0.31992736
0.38452	218.15042	2e-08	4.774e-05	0.00030899	2.1e-07	-0.0	0.00142999	0.00026369	2.05e-06	706.94183304	699.2201966	705.27812663	-0.11524193	0.11231706	-0.31975687
0.38458	218.16847	2e-08	4.773e-05	0.000309	2.1e-07	-0.0	0.00142999	0.00026369	2.05e-06	706.94011385	699.2219461	705.27694082	-0.11519077	0.11226229	-0.31975587
0.38463	218.18651	2e-08	4.772e-05	0.00030901	2.1e-07	0.0	0.00142999	0.00026369	2.05e-06	706.93839516	699.22369475	705.27575503	-0.11514731	0.11221572	-0.31975502
0.38469	218.20456	2e-08	4.771e-05	0.00030902	2.1e-07	0.0	0.00142999	0.00026369	2.05e-06	706.93667691	699.22544267	705.27456925	-0.1150949	0.11215957	-0.319754
0.38474	218.22259	2e-08	4.77e-05	0.00030903	2.1e-07	-0.0	0.00142999	0.00026369	2.05e-06	706.93495918	699.22718971	705.27338349	-0.11505285	0.11211448	-0.31975317
0.3848	218.24063	2e-08	4.769e-05	0.00030904	2.1e-07	-0.0	0.00142999	0.00026369	2.05e-06	706.93324187	699.22893605	705.27219775	-0.11499913	0.11205687	-0.31975212
0.38485	218.25866	2e-08	4.768e-05	0.00030906	2.1e-07	0.0	0.00142999	0.00026369	2.05e-06	706.93152509	699.23068148	705.27101202	-0.11495854	0.11201332	-0.31975133
0.38491	218.27668	2e-08	4.766e-05	0.00030907	2.1e-07	0.0	0.00142999	0.00026369	2.05e-06	706.92980872	699.23242624	705.26982631	-0.11490345	0.11195421	-0.31975025
0.38496	218.29471	2e-08	4.765e-05	0.00030908	2.1e-07	-0.0	0.00142999	0.00026369	2.05e-06	706.92809289	699.23417007	705.26864061	-0.11486438	0.11191226	-0.31974948
0.38502	218.31272	2e-08	4.764e-05	0.00030909	2.1e-07	-0.0	0.00142999	0.0002637	2.05e-06	706.92637745	699.23591324	705.26745493	-0.1148078	0.1118515	-0.31974837
0.38507	218.33074	2e-08	4.763e-05	0.0003091	2.1e-07	0.0	0.00142999	0.0002637	2.05e-06	706.92466258	699.23765547	705.26626927	-0.11477045	0.11181136	-0.31974763
0.38513	218.34875	2e-08	4.762e-05	0.00030911	2.1e-07	0.0	0.00142999	0.0002637	2.05e-06	706.92294808	699.23939706	705.26508363	-0.11471166	0.1117482	-0.31974648
0.38518	218.36675	2e-08	4.761e-05	0.00030912	2.1e-07	-0.0	0.00142999	0.0002637	2.05e-06	706.92123415	699.24113767	705.263898	-0.11467725	0.11171118	-0.3197458
0.38524	218.38475	2e-08	4.76e-05	0.00030913	2.1e-07	-0.0	0.00142999	0.0002637	2.05e-06	706.91952058	699.2428777	705.26271239	-0.1146156	0.1116449	-0.31974459
0.38529	218.40275	2e-08	4.759e-05	0.00030914	2.1e-07	0.0	0.00142999	0.0002637	2.05e-06	706.91780761	699.2446167	705.26152679	-0.11458422	0.11161111	-0.31974397
0.38535	218.42075	2e-08	4.758e-05	0.00030915	2.1e-07	0.0	0.00142999	0.0002637	2.05e-06	706.91609496	699.24635516	705.26034121	-0.11451962	0.1115416	-0.31974269
0.3854	218.43873	2e-08	4.757e-05	0.00030917	2.1e-07	-0.0	0.00142999	0.0002637	2.05e-06	706.91438295	699.24809254	705.25915566	-0.1144903	0.11151003	-0.31974211
0.38546	218.45672	2e-08	4.755e-05	0.00030918	2.1e-07	-0.0	0.00142999	0.0002637	2.05e-06	706.91267122	699.24982942	705.25797011	-0.11442477	0.11143945	-0.31974082
0.39552	221.67979	2e-08	4.564e-05	0.00031109	1.9e-07	-0.0	0.00142999	0.00026371	2.05e-06	706.60698787	699.55450666	705.04136072	-0.10628016	0.10238127	-0.31957069
0.39558	221.69703	2e-08	4.563e-05	0.0003111	1.9e-07	0.0	0.00142999	0.00026371	2.05e-06	706.60535695	699.55610085	705.04017925	-0.10625357	0.10235073	-0.3195701
0.39563	221.71426	2e-08	4.562e-05	0.00031111	1.9e-07	0.0	0.00142999	0.00026371	2.05e-06	706.60372629	699.55769457	705.0389978	-0.10619713	0.1022859	-0.31956886
0.39569	221.73149	2e-08	4.561e-05	0.00031112	1.9e-07	-0.0	0.00142999	0.00026371	2.05e-06	706.60209618	699.55928727	705.03781639	-0.10616775	0.10225213	-0.31956821
0.39574	221.74872	2e-08	4.56e-05	0.00031113	1.9e-07	-0.0	0.00142999	0.00026371	2.05e-06	706.60046635	699.56087945	705.03663499	-0.10611597	0.1021926	-0.31956706
0.3958	221.76594	2e-08	4.559e-05	0.00031114	1.9e-07	0.0	0.00142999	0.00026371	2.05e-06	706.59883703	699.56247069	705.03545363	-0.10608098	0.10215237	-0.31956629
0.39585	221.78316	2e-08	4.558e-05	0.00031115	1.9e-07	0.0	0.00142999	0.00026371	2.05e-06	706.59720805	699.56406131	705.03427229	-0.10603597	0.1021006	-0.31956529
0.39591	221.80037	2e-08	4.557e-05	0.00031116	1.9e-07	0.0	0.00142999	0.00026371	2.05e-06	706.59557951	699.56565111	705.03309098	-0.10599429	0.10205264	-0.31956436
0.39596	221.81758	2e-08	4.556e-05	0.00031117	1.9e-07	-0.0	0.00142999	0.00026371	2.05e-06	706.59395137	699.56724017	705.0319097	-0.10595612	0.10200869	-0.31956352
0.39602	221.83478	2e-08	4.555e-05	0.00031118	1.9e-07	-0.0	0.00142999	0.00026371	2.05e-06	706.5923236	699.56882854	705.03072844	-0.10590738	0.10195257	-0.31956243
0.39607	221.85198	2e-08	4.554e-05	0.00031119	1.9e-07	0.0	0.00142999	0.00026371	2.05e-06	706.59069632	699.57041604	705.02954721	-0.10587672	0.10191726	-0.31956175
0.39613	221.86918	2e-08	4.553e-05	0.0003112	1.9e-07	0.0	0.00142999	0.00026371	2.05e-06	706.58906932	699.57200298	705.028366	-0.105818	0.10184961	-0.31956045
0.39618	221.88637	2e-08	4.552e-05	0.00031121	1.9e-07	-0.0	0.00142999	0.00026371	2.05e-06	706.5874429	699.57358887	705.02718484	-0.10579366	0.10182154	-0.31955991
0.39624	221.90356	2e-08	4.551e-05	0.00031122	1.9e-07	-0.0	0.00142999	0.00026371	2.05e-06	706.58581672	699.57517431	705.02600368	-0.10573504	0.10175395	-0.3195586
0.39629	221.92075	2e-08	4.55e-05	0.00031123	1.9e-07	0.0	0.00142999	0.00026371	2.05e-06	706.58419111	699.5767587	705.02482257	-0.10571015	0.10172524	-0.31955805
0.39635	221.93793	2e-08	4.549e-05	0.00031124	1.9e-07	0.0	0.00142999	0.00026371	2.05e-06	706.58256573	699.57834265	705.02364147	-0.10565275	0.10165902	-0.31955677
0.3964	221.9551	2e-08	4.548e-05	0.00031125	1.9e-07	-0.0	0.00142999	0.00026371	2.05e-06	706.58094092	699.57992555	705.02246041	-0.10562675	0.101629	-0.31955619
0.39646	221.97227	2e-08	4.547e-05	0.00031126	1.9e-07	-0.0	0.00142999	0.00026371	2.05e-06	706.57931636	699.58150799	705.02127937	-0.10557058	0.10156415	-0.31955494
0.40652	225.04525	1e-08	4.376e-05	0.00031297	1.8e-07	0.0	0.00142999	0.00026373	2.05e-06	706.28855755	699.85865636	704.80565586	-0.09836666	0.09299718	-0.31938547
0.40657	225.06166	1e-08	4.375e-05	0.00031298	1.8e-07	-0.0	0.00142999	0.00026373	2.05e-06	706.28700291	699.86010399	704.80448059	-0.09834705	0.09297315	-0.31938498
0.40663	225.07806	1e-08	4.374e-05	0.00031299	1.8e-07	-0.0	0.00142999	0.00026373	2.05e-06	706.28544845	699.86155124	704.80330534	-0.09829435	0.0929086	-0.31938368
0.40668	225.09447	1e-08	4.373e-05	0.000313	1.8e-07	0.0	0.00142999	0.00026373	2.05e-06	706.2838945	699.86299748	704.80213014	-0.09827287	0.09288227	-0.31938314
0.40674	225.11086	1e-08	4.372e-05	0.00031301	1.8e-07	0.0	0.00142999	0.00026373	2.05e-06	706.28234075	699.86444331	704.80095495	-0.09822231	0.09282029	-0.31938189
0.40679	225.12726	1e-08	4.372e-05	0.00031302	1.8e-07	-0.0	0.00142999	0.00026373	2.05e-06	706.28078748	699.86588817	704.79977982	-0.09819385	0.0927854	-0.31938118
0.40685	225.14365	1e-08	4.371e-05	0.00031303	1.8e-07	-0.0	0.00142999	0.00026373	2.05e-06	706.27923448	699.86733249	704.79860471	-0.0981553	0.09273812	-0.31938022
0.4069	225.16003	1e-08	4.37e-05	0.00031304	1.8e-07	-0.0	0.00143	0.00026373	2.05e-06	706.27768185	699.86877607	704.79742964	-0.0981147	0.09268831	-0.31937921
0.40696	225.17641	1e-08	4.369e-05	0.00031304	1.8e-07	0.0	0.00143	0.00026373	2.05e-06	706.27612961	699.87021888	704.7962546	-0.09808683	0.0926541	-0.31937852
0.40701	225.19279	1e-08	4.368e-05	0.00031305	1.8e-07	0.0	0.00143	0.00026373	2.05e-06	706.27457763	699.87166114	704.7950796	-0.09803264	0.09258757	-0.31937717
0.40707	225.20916	1e-08	4.367e-05	0.00031306	1.8e-07	-0.0	0.00143	0.00026373	2.05e-06	706.27302617	699.87310237	704.79390464	-0.09801302	0.09256347	-0.31937668
0.40712	225.22553	1e-08	4.366e-05	0.00031307	1.8e-07	-0.0	0.00143	0.00026373	2.05e-06	706.27147489	699.87454323	704.7927297	-0.09796091	0.09249946	-0.31937538
0.40718	225.2419	1e-08	4.365e-05	0.00031308	1.8e-07	0.0	0.00143	0.00026373	2.05e-06	706.26992411	699.87598308	704.79155482	-0.09793826	0.09247162	-0.31937481
0.40723	225.25826	1e-08	4.364e-05	0.00031309	1.8e-07	0.0	0.00143	0.00026373	2.05e-06	706.26837355	699.8774225	704.79037995	-0.09789033	0.09241271	-0.31937362
0.40729	225.27461	1e-08	4.364e-05	0.0003131	1.8e-07	-0.0	0.00143	0.00026373	2.05e-06	706.26682344	699.878861	704.78920513	-0.09785957	0.09237489	-0.31937285
0.40734	225.29096	1e-08	4.363e-05	0.00031311	1.8e-07	-0.0	0.00143	0.00026373	2.05e-06	706.26527362	699.88029891	704.78803034	-0.09782389	0.092331	-0.31937196
0.4074	225.30731	1e-08	4.362e-05	0.00031311	1.8e-07	-0.0	0.00143	0.00026373	2.05e-06	706.26372415	699.88173614	704.78685558	-0.09777954	0.09227644	-0.31937085
0.40745	225.32366	1e-08	4.361e-05	0.00031312	1.8e-07	0.0	0.00143	0.00026373	2.05e-06	706.26217509	699.88317251	704.78568086	-0.09775417	0.09224522	-0.31937021
0.41752	228.24366	1e-08	4.207e-05	0.00031466	1.6e-07	0.0	0.00143	0.00026374	2.05e-06	705.98435345	700.1343175	704.57133261	-0.09133495	0.08413057	-0.31920145
0.41757	228.25922	1e-08	4.206e-05	0.00031467	1.6e-07	-0.0	0.00143	0.00026374	2.05e-06	705.98286503	700.13562674	704.5701649	-0.0913166	0.08410674	-0.31920094
0.41763	228.27478	1e-08	4.206e-05	0.00031468	1.6e-07	-0.0	0.00143	0.00026374	2.05e-06	705.98137678	700.13693561	704.56899721	-0.09126878	0.08404465	-0.31919962
0.41768	228.29034	1e-08	4.205e-05	0.00031469	1.6e-07	0.0	0.00143	0.00026374	2.05e-06	705.97988898	700.13824351	704.56782957	-0.09124848	0.08401828	-0.31919906
0.41774	228.3059	1e-08	4.204e-05	0.00031469	1.6e-07	0.0	0.00143	0.00026374	2.05e-06	705.97840136	700.139551	704.56666196	-0.09120948	0.08396761	-0.31919798
0.41779	228.32145	1e-08	4.203e-05	0.0003147	1.6e-07	0.0	0.00143	0.00026374	2.05e-06	705.97691411	700.1408577	704.5654944	-0.09117586	0.08392392	-0.31919705
0.41785	228.33699	1e-08	4.202e-05	0.00031471	1.6e-07	-0.0	0.00143	0.00026374	2.05e-06	705.97542717	700.14216372	704.56432688	-0.09115022	0.08389058	-0.31919634
0.4179	228.35253	1e-08	4.202e-05	0.00031472	1.6e-07	-0.0	0.00143	0.00026374	2.05e-06	705.97394047	700.14346922	704.5631594	-0.09110103	0.08382663	-0.31919498
0.41796	228.36807	1e-08	4.201e-05	0.00031473	1.6e-07	0.0	0.00143	0.00026374	2.05e-06	705.97245423	700.14477372	704.56199197	-0.09108523	0.08380608	-0.31919454
0.41801	228.3836	1e-08	4.2e-05	0.00031473	1.6e-07	0.0	0.00143	0.00026374	2.05e-06	705.97096813	700.1460779	704.56082456	-0.09103903	0.08374596	-0.31919326
0.41807	228.39913	1e-08	4.199e-05	0.00031474	1.6e-07	-0.0	0.00143	0.00026374	2.05e-06	705.96948246	700.14738114	704.55965721	-0.09101373	0.08371304	-0.31919256
0.41812	228.41465	1e-08	4.198e-05	0.00031475	1.6e-07	-0.0	0.00143	0.00026374	2.05e-06	705.96799703	700.14868387	704.55848989	-0.09098374	0.083674	-0.31919172
0.41818	228.43017	1e-08	4.198e-05	0.00031476	1.6e-07	-0.0	0.00143	0.00026374	2.05e-06	705.96651187	700.14998599	704.5573226	-0.09093758	0.0836139	-0.31919044
0.41823	228.44569	1e-08	4.197e-05	0.00031476	1.6e-07	0.0	0.00143	0.00026374	2.05e-06	705.96502715	700.15128717	704.55615538	-0.09091952	0.08359037	-0.31918994
0.41829	228.4612	1e-08	4.196e-05	0.00031477	1.6e-07	0.0	0.00143	0.00026374	2.05e-06	705.96354259	700.15258798	704.55498817	-0.09087203	0.08352849	-0.31918862
0.41834	228.47671	1e-08	4.195e-05	0.00031478	1.6e-07	-0.0	0.00143	0.00026374	2.05e-06	705.96205848	700.15388783	704.55382103	-0.09085162	0.0835019	-0.31918805
0.4184	228.49221	1e-08	4.194e-05	0.00031479	1.6e-07	-0.0	0.00143	0.00026374	2.05e-06	705.96057455	700.15518726	704.55265391	-0.09081358	0.08345231	-0.31918699
0.41845	228.50771	1e-08	4.194e-05	0.0003148	1.6e-07	-0.0	0.00143	0.00026374	2.05e-06	705.95909098	700.15648592	704.55148684	-0.09077896	0.08340717	-0.31918603
0.42852	231.27144	1e-08	4.056e-05	0.00031617	1.5e-07	-0.0	0.00143	0.00026375	2.05e-06	705.69253967	700.38305843	704.33862218	-0.08503759	0.07573936	-0.31901857
0.42857	231.28614	1e-08	4.055e-05	0.00031618	1.5e-07	0.0	0.00143	0.00026375	2.05e-06	705.69110913	700.3842368	704.33746298	-0.08502406	0.07572085	-0.31901816
0.42863	231.30084	1e-08	4.054e-05	0.00031619	1.5e-07	0.0	0.00143	0.00026375	2.05e-06	705.68967871	700.38541487	704.33630381	-0.08498623	0.07566912	-0.319017
0.42868	231.31554	1e-08	4.054e-05	0.0003162	1.5e-07	0.0	0.00143	0.00026375	2.05e-06	705.68824863	700.38659215	704.33514469	-0.08495618	0.07562802	-0.31901609
0.42874	231.33023	1e-08	4.053e-05	0.0003162	1.5e-07	-0.0	0.00143	0.00026375	2.05e-06	705.68681882	700.38776878	704.33398562	-0.0849343	0.07559808	-0.31901542
0.42879	231.34491	1e-08	4.052e-05	0.00031621	1.5e-07	-0.0	0.00143	0.00026375	2.05e-06	705.68538922	700.38894494	704.33282658	-0.08488991	0.07553732	-0.31901406
0.42885	231.35959	1e-08	4.052e-05	0.00031622	1.5e-07	0.0	0.00143	0.00026375	2.05e-06	705.68396002	700.39012015	704.33166761	-0.08487375	0.0755152	-0.31901357
0.4289	231.37427	1e-08	4.051e-05	0.00031622	1.5e-07	0.0	0.00143	0.00026375	2.05e-06	705.68253096	700.39129502	704.33050866	-0.08484074	0.07547	-0.31901255
0.42896	231.38894	1e-08	4.05e-05	0.00031623	1.5e-07	0.0	0.00143	0.00026375	2.05e-06	705.6811022	700.39246919	704.32934976	-0.08480399	0.07541967	-0.31901143
0.42901	231.40361	1e-08	4.049e-05	0.00031624	1.5e-07	-0.0	0.00143	0.00026375	2.05e-06	705.67967378	700.39364257	704.32819092	-0.08478619	0.07539528	-0.31901088
0.42907	231.41828	1e-08	4.049e-05	0.00031625	1.5e-07	-0.0	0.00143	0.00026375	2.05e-06	705.67824551	700.39481557	704.3270321	-0.08474273	0.07533573	-0.31900955
0.42912	231.43294	1e-08	4.048e-05	0.00031625	1.5e-07	0.0	0.00143	0.00026375	2.05e-06	705.67681764	700.39598765	704.32587335	-0.08472373	0.07530969	-0.31900897
0.42918	231.44759	1e-08	4.047e-05	0.00031626	1.5e-07	0.0	0.00143	0.00026375	2.05e-06	705.67538995	700.39715931	704.32471463	-0.08469589	0.07527152	-0.31900811
0.42923	231.46224	1e-08	4.047e-05	0.00031627	1.5e-07	0.0	0.00143	0.00026375	2.05e-06	705.6739625	700.39833038	704.32355595	-0.08465195	0.07521127	-0.31900676
0.42929	231.47689	1e-08	4.046e-05	0.00031627	1.5e-07	-0.0	0.00143	0.00026375	2.05e-06	705.67253546	700.39950052	704.32239733	-0.08463851	0.07519284	-0.31900635
0.42934	231.49153	1e-08	4.045e-05	0.00031628	1.5e-07	-0.0	0.00143	0.00026375	2.05e-06	705.67110853	700.40067036	704.32123873	-0.08459604	0.07513457	-0.31900505
0.4294	231.50617	1e-08	4.044e-05	0.00031629	1.5e-07	0.0	0.00143	0.00026375	2.05e-06	705.66968199	700.4018393	704.3200802	-0.084574	0.07510433	-0.31900437
0.42945	231.5208	1e-08	4.044e-05	0.0003163	1.5e-07	0.0	0.00143	0.00026375	2.05e-06	705.66825565	700.40300776	704.3189217	-0.08454959	0.07507083	-0.31900362
0.43952	234.12447	1e-08	3.92e-05	0.00031753	1.4e-07	-0.0	0.00143	0.00026376	2.05e-06	705.411578	700.60635058	704.10768247	-0.07937543	0.0678199	-0.31883754
0.43957	234.13829	1e-08	3.92e-05	0.00031754	1.4e-07	-0.0	0.00143	0.00026376	2.05e-06	705.41019818	700.6074055	704.10653241	-0.07933955	0.0677686	-0.31883634
0.43963	234.1521	1e-08	3.919e-05	0.00031754	1.4e-07	0.0	0.00143	0.00026376	2.05e-06	705.40881868	700.60845962	704.1053824	-0.0793267	0.06775021	-0.31883591
0.43968	234.16591	1e-08	3.918e-05	0.00031755	1.4e-07	0.0	0.00143	0.00026376	2.05e-06	705.40743929	700.60951346	704.10423242	-0.0792878	0.06769457	-0.3188346
0.43974	234.17972	1e-08	3.918e-05	0.00031756	1.4e-07	0.0	0.00143	0.00026376	2.05e-06	705.40606025	700.61056643	704.1030825	-0.07926577	0.06766304	-0.31883386
0.43979	234.19352	1e-08	3.917e-05	0.00031756	1.4e-07	-0.0	0.00143	0.00026376	2.05e-06	705.4046814	700.6116189	704.10193263	-0.07924416	0.06763211	-0.31883314
0.43985	234.20731	1e-08	3.917e-05	0.00031757	1.4e-07	-0.0	0.00143	0.00026376	2.05e-06	705.40330274	700.6126709	704.10078279	-0.0792035	0.06757391	-0.31883177
0.4399	234.2211	1e-08	3.916e-05	0.00031757	1.4e-07	0.0	0.00143	0.00026376	2.05e-06	705.40192445	700.61372198	704.09963302	-0.07918839	0.06755227	-0.31883127
0.43996	234.23489	1e-08	3.915e-05	0.00031758	1.4e-07	0.0	0.00143	0.00026376	2.05e-06	705.40054628	700.61477274	704.09848328	-0.07916536	0.06751929	-0.31883049
0.44001	234.24867	1e-08	3.915e-05	0.00031759	1.4e-07	0.0	0.00143	0.00026376	2.05e-06	705.39916832	700.61582297	704.09733358	-0.07911934	0.06745337	-0.31882895
0.44007	234.26245	1e-08	3.914e-05	0.00031759	1.4e-07	-0.0	0.00143	0.00026376	2.05e-06	705.39779077	700.61687218	704.09618396	-0.07911037	0.06744051	-0.31882865
0.44012	234.27622	1e-08	3.913e-05	0.0003176	1.4e-07	-0.0	0.00143	0.00026376	2.05e-06	705.39641329	700.61792119	704.09503435	-0.07907811	0.06739428	-0.31882756
0.44018	234.28999	1e-08	3.913e-05	0.00031761	1.4e-07	-0.0	0.00143	0.00026376	2.05e-06	705.3950361	700.61896948	704.0938848	-0.07904457	0.06734622	-0.31882643
0.44023	234.30376	1e-08	3.912e-05	0.00031761	1.4e-07	0.0	0.00143	0.00026376	2.05e-06	705.39365921	700.62001702	704.09273531	-0.07903066	0.06732627	-0.31882596
0.44029	234.31752	1e-08	3.911e-05	0.00031762	1.4e-07	0.0	0.00143	0.00026376	2.05e-06	705.39228243	700.62106425	704.09158584	-0.07899174	0.06727046	-0.31882465
0.44034	234.33127	1e-08	3.911e-05	0.00031763	1.4e-07	0.0	0.00143	0.00026376	2.05e-06	705.390906	700.6221106	704.09043644	-0.07897089	0.06724056	-0.31882395
0.4404	234.34502	1e-08	3.91e-05	0.00031763	1.4e-07	-0.0	0.00143	0.00026376	2.05e-06	705.38952976	700.6231565	704.08928708	-0.07894859	0.06720857	-0.3188232
0.44045	234.35877	1e-08	3.91e-05	0.00031764	1.4e-07	-0.0	0.00143	0.00026376	2.05e-06	705.38815371	700.62420189	704.08813776	-0.07890798	0.06715031	-0.31882183
0.45051	236.79795	1e-08	3.799e-05	0.00031874	1.3e-07	0.0	0.00143	0.00026377	2.05e-06	705.1401805	700.80557491	703.87861088	-0.07422275	0.06031032	-0.31865763
0.45057	236.81086	1e-08	3.799e-05	0.00031875	1.3e-07	0.0	0.00143	0.00026377	2.05e-06	705.13884563	700.80651283	703.87747031	-0.07420089	0.06027786	-0.31865683
0.45062	236.82376	1e-08	3.798e-05	0.00031875	1.3e-07	0.0	0.00143	0.00026377	2.05e-06	705.13751095	700.80745025	703.87632978	-0.07416183	0.06021988	-0.31865541
0.45068	236.83666	1e-08	3.798e-05	0.00031876	1.3e-07	-0.0	0.00143	0.00026377	2.05e-06	705.1361766	700.80838677	703.87518932	-0.07414938	0.0602014	-0.31865496
0.45073	236.84956	1e-08	3.797e-05	0.00031876	1.3e-07	-0.0	0.00143	0.00026377	2.05e-06	705.13484237	700.809323	703.87404889	-0.07412753	0.06016895	-0.31865416
0.45079	236.86244	1e-08	3.796e-05	0.00031877	1.3e-07	-0.0	0.00143	0.00026377	2.05e-06	705.13350832	700.81025873	703.87290851	-0.07408733	0.06010925	-0.3186527
0.45084	236.87533	1e-08	3.796e-05	0.00031878	1.3e-07	0.0	0.00143	0.00026377	2.05e-06	705.13217461	700.81119352	703.8717682	-0.07407607	0.06009252	-0.31865229
0.4509	236.88821	1e-08	3.795e-05	0.00031878	1.3e-07	0.0	0.00143	0.00026377	2.05e-06	705.13084101	700.81212806	703.87062791	-0.07405423	0.06006008	-0.31865149
0.45095	236.90108	1e-08	3.795e-05	0.00031879	1.3e-07	0.0	0.00143	0.00026377	2.05e-06	705.12950759	700.81306209	703.86948767	-0.07401298	0.05999877	-0.31864998
0.45101	236.91395	1e-08	3.794e-05	0.00031879	1.3e-07	-0.0	0.00143	0.00026377	2.05e-06	705.12817452	700.81399516	703.86834751	-0.07400282	0.05998368	-0.31864961
0.45106	236.92682	1e-08	3.794e-05	0.0003188	1.3e-07	-0.0	0.00143	0.00026377	2.05e-06	705.12684154	700.814928	703.86720736	-0.073981	0.05995125	-0.31864882
0.45112	236.93968	1e-08	3.793e-05	0.0003188	1.3e-07	-0.0	0.00143	0.00026377	2.05e-06	705.12550875	700.81586034	703.86606726	-0.07393877	0.05988846	-0.31864727
0.45117	236.95254	1e-08	3.793e-05	0.00031881	1.3e-07	0.0	0.00143	0.00026377	2.05e-06	705.12417632	700.81679169	703.86492725	-0.07392965	0.05987489	-0.31864694
0.45123	236.96539	1e-08	3.792e-05	0.00031881	1.3e-07	0.0	0.00143	0.00026377	2.05e-06	705.12284397	700.81772284	703.86378725	-0.07390784	0.05984246	-0.31864614
0.45128	236.97823	1e-08	3.791e-05	0.00031882	1.3e-07	0.0	0.00143	0.00026377	2.05e-06	705.12151181	700.81865348	703.86264729	-0.07386471	0.05977831	-0.31864456
0.45134	236.99108	1e-08	3.791e-05	0.00031883	1.3e-07	-0.0	0.00143	0.00026377	2.05e-06	705.12018002	700.81958312	703.86150742	-0.07385654	0.05976615	-0.31864426
0.45139	237.00391	1e-08	3.79e-05	0.00031883	1.3e-07	-0.0	0.00143	0.00026377	2.05e-06	705.1188483	700.82051257	703.86036756	-0.07383475	0.05973373	-0.31864347
0.45145	237.01675	1e-08	3.79e-05	0.00031884	1.3e-07	-0.0	0.00143	0.00026377	2.05e-06	705.11751676	700.82144152	703.85922775	-0.07379079	0.05966832	-0.31864186
0.46151	239.28625	1e-08	3.692e-05	0.00031982	1.3e-07	-0.0	0.00143	0.00026378	2.05e-06	704.8772718	700.9820264	703.65145407	-0.06950574	0.05320508	-0.31847937
0.46157	239.29822	1e-08	3.691e-05	0.00031982	1.3e-07	-0.0	0.00143	0.00026378	2.05e-06	704.87597696	700.98285369	703.6503231	-0.06947681	0.0531609	-0.31847823
0.46162	239.31018	1e-08	3.691e-05	0.00031983	1.3e-07	-0.0	0.00143	0.00026378	2.05e-06	704.87468235	700.98368029	703.6491922	-0.06944377	0.05311043	-0.31847694
0.46168	239.32214	1e-08	3.69e-05	0.00031983	1.3e-07	0.0	0.00143	0.00026378	2.05e-06	704.87338803	700.9845061	703.64806136	-0.06943651	0.05309935	-0.31847665
0.46173	239.33409	1e-08	3.69e-05	0.00031984	1.3e-07	0.0	0.00143	0.00026378	2.05e-06	704.87209376	700.98533174	703.64693054	-0.06941563	0.05306745	-0.31847583
0.46179	239.34603	1e-08	3.689e-05	0.00031984	1.3e-07	0.0	0.00143	0.00026378	2.05e-06	704.87079967	700.98615688	703.64579977	-0.06937134	0.05299978	-0.31847409
0.46184	239.35798	1e-08	3.689e-05	0.00031985	1.3e-07	-0.0	0.00143	0.00026378	2.05e-06	704.86950595	700.98698097	703.64466909	-0.06936735	0.05299369	-0.31847394
0.4619	239.36991	1e-08	3.688e-05	0.00031985	1.3e-07	-0.0	0.00143	0.00026378	2.05e-06	704.86821226	700.98780496	703.64353841	-0.06934648	0.05296179	-0.31847312
0.46195	239.38184	1e-08	3.688e-05	0.00031986	1.3e-07	-0.0	0.00143	0.00026378	2.05e-06	704.86691875	700.98862846	703.64240778	-0.06930711	0.05290162	-0.31847157
0.46201	239.39377	1e-08	3.687e-05	0.00031986	1.3e-07	0.0	0.00143	0.00026378	2.05e-06	704.86562557	700.98945102	703.64127724	-0.06929825	0.05288808	-0.31847122
0.46206	239.40569	1e-08	3.687e-05	0.00031987	1.3e-07	0.0	0.00143	0.00026378	2.05e-06	704.86433246	700.99027337	703.64014671	-0.06927739	0.0528562	-0.3184704
0.46212	239.41761	1e-08	3.686e-05	0.00031987	1.3e-07	0.0	0.00143	0.00026378	2.05e-06	704.86303952	700.99109523	703.63901623	-0.06924305	0.05280369	-0.31846905
0.46217	239.42952	1e-08	3.686e-05	0.00031988	1.3e-07	0.0	0.00143	0.00026378	2.05e-06	704.86174687	700.99191626	703.63788582	-0.06922607	0.05277773	-0.31846838
0.46223	239.44143	1e-08	3.685e-05	0.00031988	1.3e-07	-0.0	0.00143	0.00026378	2.05e-06	704.86045436	700.99273689	703.63675545	-0.06921151	0.05275547	-0.31846781
0.46228	239.45333	1e-08	3.685e-05	0.00031989	1.3e-07	-0.0	0.00143	0.00026378	2.05e-06	704.85916198	700.99355718	703.63562511	-0.06917916	0.052706	-0.31846653
0.46234	239.46523	1e-08	3.684e-05	0.00031989	1.3e-07	-0.0	0.00143	0.00026378	2.05e-06	704.85786986	700.9943767	703.63449483	-0.06915347	0.0526667	-0.31846552
0.46239	239.47713	1e-08	3.683e-05	0.0003199	1.3e-07	0.0	0.00143	0.00026378	2.05e-06	704.85657796	700.9951956	703.63336461	-0.06914387	0.05265201	-0.31846514
0.46245	239.48902	1e-08	3.683e-05	0.0003199	1.3e-07	0.0	0.00143	0.00026378	2.05e-06	704.85528614	700.99601427	703.63223442	-0.06911774	0.05261204	-0.31846411
0.47251	241.58266	1e-08	3.596e-05	0.00032077	1.2e-07	0.0	0.00143	0.00026378	2.05e-06	704.62196124	701.13691753	703.42621504	-0.06512618	0.04645122	-0.31830203
0.47257	241.59364	1e-08	3.596e-05	0.00032078	1.2e-07	-0.0	0.00143	0.00026378	2.05e-06	704.62070252	701.13763969	703.42509362	-0.065115	0.04643384	-0.31830156
0.47262	241.60463	1e-08	3.595e-05	0.00032078	1.2e-07	-0.0	0.00143	0.00026378	2.05e-06	704.61944389	701.13836158	703.42397223	-0.06509096	0.04639645	-0.31830055
0.47268	241.6156	1e-08	3.595e-05	0.00032079	1.2e-07	-0.0	0.00143	0.00026378	2.05e-06	704.61818545	701.13908288	703.42285089	-0.06505202	0.0463359	-0.31829893
0.47273	241.62658	1e-08	3.594e-05	0.00032079	1.2e-07	0.0	0.00143	0.00026378	2.05e-06	704.61692733	701.13980325	703.42172964	-0.06504946	0.04633191	-0.31829882
0.47279	241.63754	1e-08	3.594e-05	0.0003208	1.2e-07	0.0	0.00143	0.00026378	2.05e-06	704.61566923	701.14052355	703.42060839	-0.06502934	0.04630063	-0.31829798
0.47284	241.6485	1e-08	3.593e-05	0.0003208	1.2e-07	0.0	0.00143	0.00026378	2.05e-06	704.61441129	701.14124337	703.41948719	-0.06499524	0.0462476	-0.31829655
0.4729	241.65946	1e-08	3.593e-05	0.00032081	1.2e-07	0.0	0.00143	0.00026378	2.05e-06	704.61315363	701.14196236	703.41836607	-0.06497781	0.04622048	-0.31829582
0.47295	241.67041	1e-08	3.593e-05	0.00032081	1.2e-07	-0.0	0.00143	0.00026378	2.05e-06	704.61189611	701.14268093	703.41724498	-0.06496735	0.04620421	-0.31829539
0.47301	241.68136	1e-08	3.592e-05	0.00032081	1.2e-07	-0.0	0.00143	0.00026378	2.05e-06	704.61063868	701.14339924	703.41612392	-0.06494531	0.04616994	-0.31829446
0.47306	241.6923	1e-08	3.592e-05	0.00032082	1.2e-07	-0.0	0.00143	0.00026378	2.05e-06	704.60938143	701.14411703	703.41500291	-0.06490356	0.04610497	-0.31829271
0.47312	241.70324	1e-08	3.591e-05	0.00032082	1.2e-07	0.0	0.00143	0.00026378	2.05e-06	704.60812451	701.1448338	703.41388199	-0.06490192	0.04610243	-0.31829265
0.47317	241.71417	1e-08	3.591e-05	0.00032083	1.2e-07	0.0	0.00143	0.00026378	2.05e-06	704.60686761	701.14555053	703.41276108	-0.06488183	0.04607117	-0.3182918
0.47323	241.7251	1e-08	3.59e-05	0.00032083	1.2e-07	0.0	0.00143	0.00026378	2.05e-06	704.60561087	701.14626677	703.4116402	-0.06484922	0.04602044	-0.31829044
0.47328	241.73602	1e-08	3.59e-05	0.00032084	1.2e-07	0.0	0.00143	0.00026378	2.05e-06	704.6043544	701.14698223	703.41051941	-0.06482925	0.04598936	-0.3182896
0.47334	241.74694	1e-08	3.589e-05	0.00032084	1.2e-07	-0.0	0.00143	0.00026378	2.05e-06	704.60309808	701.1476972	703.40939865	-0.06481992	0.04597484	-0.31828921
0.47339	241.75785	1e-08	3.589e-05	0.00032085	1.2e-07	-0.0	0.00143	0.00026378	2.05e-06	704.60184185	701.14841195	703.40827792	-0.06479983	0.04594358	-0.31828837
0.47345	241.76875	1e-08	3.589e-05	0.00032085	1.2e-07	-0.0	0.00143	0.00026378	2.05e-06	704.60058577	701.14912621	703.40715724	-0.06475601	0.04587537	-0.31828653
0.48351	243.67902	0.0	3.512e-05	0.00032161	1.1e-07	-0.0	0.00143	0.00026379	2.05e-06	704.37352682	701.27138003	703.20285714	-0.06103119	0.04006059	-0.31812652
0.48357	243.68898	0.0	3.512e-05	0.00032162	1.1e-07	-0.0	0.00143	0.00026379	2.05e-06	704.37230094	701.27200275	703.20174497	-0.06102128	0.04004511	-0.31812609
0.48362	243.69894	0.0	3.511e-05	0.00032162	1.1e-07	-0.0	0.00143	0.00026379	2.05e-06	704.37107514	701.27262524	703.20063283	-0.06100173	0.04001458	-0.31812523
0.48368	243.70889	0.0	3.511e-05	0.00032162	1.1e-07	-0.0	0.00143	0.00026379	2.05e-06	704.36984949	701.27324725	703.19952073	-0.06096004	0.03994941	-0.3181234
0.48373	243.71884	0.0	3.511e-05	0.00032163	1.1e-07	0.0	0.00143	0.00026379	2.05e-06	704.36862417	701.27386824	703.19840872	-0.06095303	0.03993846	-0.31812309
0.48379	243.72878	0.0	3.51e-05	0.00032163	1.1e-07	0.0	0.00143	0.00026379	2.05e-06	704.36739891	701.27448907	703.19729673	-0.06094187	0.03992103	-0.3181226
0.48384	243.73872	0.0	3.51e-05	0.00032164	1.1e-07	0.0	0.00143	0.00026379	2.05e-06	704.36617374	701.27510962	703.19618476	-0.06092233	0.03989051	-0.31812175
0.4839	243.74865	0.0	3.509e-05	0.00032164	1.1e-07	0.0	0.00143	0.00026379	2.05e-06	704.36494872	701.2757297	703.19507284	-0.06087878	0.03982244	-0.31811983
0.48395	243.75857	0.0	3.509e-05	0.00032164	1.1e-07	-0.0	0.00143	0.00026379	2.05e-06	704.36372405	701.27634872	703.19396102	-0.06087477	0.03981617	-0.31811966
0.48401	243.76849	0.0	3.509e-05	0.00032165	1.1e-07	-0.0	0.00143	0.00026379	2.05e-06	704.36249941	701.27696764	703.19284921	-0.06086251	0.03979704	-0.31811912
0.48406	243.77841	0.0	3.508e-05	0.00032165	1.1e-07	-0.0	0.00143	0.00026379	2.05e-06	704.36127486	701.27758627	703.19173742	-0.06084298	0.03976653	-0.31811826
0.48412	243.78832	0.0	3.508e-05	0.00032166	1.1e-07	-0.0	0.00143	0.00026379	2.05e-06	704.36005047	701.27820442	703.19062568	-0.0607978	0.03969593	-0.31811627
0.48417	243.79823	0.0	3.508e-05	0.00032166	1.1e-07	0.0	0.00143	0.00026379	2.05e-06	704.35882644	701.27882147	703.18951404	-0.06079638	0.03969371	-0.31811621
0.48423	243.80813	0.0	3.507e-05	0.00032166	1.1e-07	0.0	0.00143	0.00026379	2.05e-06	704.35760241	701.27943849	703.18840241	-0.0607832	0.03967312	-0.31811563
0.48428	243.81802	0.0	3.507e-05	0.00032167	1.1e-07	0.0	0.00143	0.00026379	2.05e-06	704.3563785	701.28005518	703.1872908	-0.06076292	0.03964145	-0.31811474
0.48434	243.82791	0.0	3.506e-05	0.00032167	1.1e-07	0.0	0.00143	0.00026379	2.05e-06	704.35515474	701.28067139	703.18617925	-0.06071788	0.03957107	-0.31811276
0.48439	243.8378	0.0	3.506e-05	0.00032168	1.1e-07	-0.0	0.00143	0.00026379	2.05e-06	704.35393134	701.2812865	703.18506779	-0.06071788	0.03957107	-0.31811276
0.48445	243.84767	0.0	3.506e-05	0.00032168	1.1e-07	-0.0	0.00143	0.00026379	2.05e-06	704.35270793	701.28190161	703.18395633	-0.06070393	0.03954929	-0.31811214
0.49451	245.5652	0.0	3.439e-05	0.00032234	1.1e-07	0.0	0.00143	0.00026379	2.05e-06	704.13141515	701.38646571	702.98130432	-0.0571292	0.03399046	-0.31795235
0.49457	245.57408	0.0	3.439e-05	0.00032235	1.1e-07	0.0	0.00143	0.00026379	2.05e-06	704.13021981	701.38699402	702.98020092	-0.05709258	0.03393393	-0.31795069
0.49462	245.58296	0.0	3.439e-05	0.00032235	1.1e-07	0.0	0.00143	0.00026379	2.05e-06	704.12902476	701.38752144	702.9790976	-0.05709258	0.03393393	-0.31795069
0.49468	245.59183	0.0	3.438e-05	0.00032235	1.1e-07	0.0	0.00143	0.00026379	2.05e-06	704.12782972	701.38804887	702.97799428	-0.05708631	0.03392429	-0.31795041
0.49473	245.6007	0.0	3.438e-05	0.00032236	1.1e-07	0.0	0.00143	0.00026379	2.05e-06	704.12663471	701.38857615	702.97689097	-0.05706807	0.03389616	-0.31794958
0.49479	245.60956	0.0	3.438e-05	0.00032236	1.1e-07	0.0	0.00143	0.00026379	2.05e-06	704.12543985	701.38910299	702.97578771	-0.0570193	0.03382092	-0.31794737
0.49484	245.61841	0.0	3.437e-05	0.00032236	1.1e-07	0.0	0.00143	0.00026379	2.05e-06	704.12424537	701.38962866	702.97468455	-0.0570193	0.03382092	-0.31794737
0.4949	245.62726	0.0	3.437e-05	0.00032237	1.1e-07	0.0	0.00143	0.00026379	2.05e-06	704.12305089	701.39015433	702.97358139	-0.05700699	0.03380195	-0.31794682
0.49495	245.6361	0.0	3.437e-05	0.00032237	1.1e-07	0.0	0.00143	0.00026379	2.05e-06	704.1218565	701.39067971	702.97247826	-0.05698788	0.03377248	-0.31794595
0.49501	245.64494	0.0	3.436e-05	0.00032237	1.1e-07	0.0	0.00143	0.00026379	2.05e-06	704.12066226	701.39120463	702.97137517	-0.05693701	0.03369408	-0.31794365
0.49506	245.65377	0.0	3.436e-05	0.00032238	1.1e-07	-0.0	0.00143	0.00026379	2.05e-06	704.11946841	701.39172833	702.97027219	-0.05690452	0.03364403	-0.31794217
0.49512	245.6626	0.0	3.436e-05	0.00032238	1.1e-07	-0.0	0.00143	0.00026379	2.05e-06	704.11827482	701.39225125	702.96916928	-0.05690452	0.03364403	-0.31794217
0.49517	245.67142	0.0	3.435e-05	0.00032238	1.1e-07	-0.0	0.00143	0.00026379	2.05e-06	704.11708122	701.39277417	702.96806637	-0.05690452	0.03364403	-0.31794217
0.49523	245.68024	0.0	3.435e-05	0.00032239	1.1e-07	-0.0	0.00143	0.00026379	2.05e-06	704.11588763	701.39329709	702.96696346	-0.05689411	0.03362797	-0.3179417
0.49528	245.68905	0.0	3.435e-05	0.00032239	1.1e-07	-0.0	0.00143	0.00026379	2.05e-06	704.11469412	701.39381976	702.96586058	-0.05687749	0.03360236	-0.31794095
0.49534	245.69785	0.0	3.434e-05	0.00032239	1.1e-07	-0.0	0.00143	0.00026379	2.05e-06	704.11350073	701.39434203	702.96475773	-0.05686122	0.03357728	-0.31794021
0.49539	245.70665	0.0	3.434e-05	0.0003224	1.1e-07	-0.0	0.00143	0.00026379	2.05e-06	704.11230747	701.39486391	702.96365492	-0.05684296	0.03354915	-0.31793939
0.49545	245.71544	0.0	3.434e-05	0.0003224	1.1e-07	-0.0	0.00143	0.00026379	2.05e-06	704.11111436	701.39538535	702.96255215	-0.05682478	0.03352114	-0.31793856
0.50551	247.22821	0.0	3.377e-05	0.00032297	1.1e-07	-0.0	0.00143	0.0002638	2.05e-06	703.8952651	701.48316252	702.7614338	-0.05335206	0.02825437	-0.31778065
0.50556	247.23593	0.0	3.377e-05	0.00032297	1.1e-07	-0.0	0.00143	0.0002638	2.05e-06	703.89409895	701.48360163	702.76033837	-0.05333313	0.02822623	-0.31777979
0.50562	247.24366	0.0	3.376e-05	0.00032297	1.1e-07	-0.0	0.00143	0.0002638	2.05e-06	703.89293295	701.4840403	702.75924298	-0.05331418	0.02819808	-0.31777893
0.50567	247.25137	0.0	3.376e-05	0.00032297	1.1e-07	-0.0	0.00143	0.0002638	2.05e-06	703.89176709	701.48447854	702.75814763	-0.05329524	0.02816994	-0.31777807
0.50573	247.25908	0.0	3.376e-05	0.00032298	1.1e-07	-0.0	0.00143	0.0002638	2.05e-06	703.89060138	701.48491634	702.75705232	-0.0532763	0.0281418	-0.31777721
0.50578	247.26678	0.0	3.376e-05	0.00032298	1.1e-07	0.0	0.00143	0.0002638	2.05e-06	703.88943582	701.4853537	702.75595704	-0.05325736	0.02811366	-0.31777635
0.50584	247.27448	0.0	3.375e-05	0.00032298	1.1e-07	0.0	0.00143	0.0002638	2.05e-06	703.8882704	701.48579062	702.7548618	-0.05323841	0.02808554	-0.31777549
0.50589	247.28217	0.0	3.375e-05	0.00032298	1.1e-07	0.0	0.00143	0.0002638	2.05e-06	703.88710514	701.48622711	702.7537666	-0.05321946	0.02805741	-0.31777463
0.50595	247.28986	0.0	3.375e-05	0.00032299	1.1e-07	-0.0	0.00143	0.0002638	2.05e-06	703.88594001	701.48666316	702.75267144	-0.05319374	0.02801923	-0.31777346
0.506	247.29754	0.0	3.374e-05	0.00032299	1.1e-07	0.0	0.00143	0.0002638	2.05e-06	703.88477509	701.48709861	702.75157632	-0.0531606	0.02797009	-0.31777195
0.50606	247.30521	0.0	3.374e-05	0.00032299	1.1e-07	0.0	0.00143	0.0002638	2.05e-06	703.88361042	701.4875333	702.75048128	-0.05313142	0.02792682	-0.31777063
0.50611	247.31288	0.0	3.374e-05	0.000323	1.1e-07	0.0	0.00143	0.0002638	2.05e-06	703.88244598	701.48796732	702.74938629	-0.05313142	0.02792682	-0.31777063
0.50617	247.32054	0.0	3.374e-05	0.000323	1.1e-07	0.0	0.00143	0.0002638	2.05e-06	703.88128154	701.48840134	702.7482913	-0.0530903	0.02786592	-0.31776876
0.50622	247.3282	0.0	3.373e-05	0.000323	1.1e-07	0.0	0.00143	0.0002638	2.05e-06	703.88011742	701.48883441	702.74719639	-0.05308329	0.02785554	-0.31776845
0.50628	247.33584	0.0	3.373e-05	0.000323	1.1e-07	-0.0	0.00143	0.0002638	2.05e-06	703.87895335	701.48926732	702.7461015	-0.05306813	0.02783313	-0.31776776
0.50633	247.34349	0.0	3.373e-05	0.00032301	1.1e-07	-0.0	0.00143	0.0002638	2.05e-06	703.8777894	701.48969988	702.74500663	-0.05303514	0.02778436	-0.31776626
0.50639	247.35112	0.0	3.373e-05	0.00032301	1.1e-07	-0.0	0.00143	0.0002638	2.05e-06	703.8766257	701.49013169	702.74391183	-0.05303514	0.02778436	-0.31776626
0.50644	247.35876	0.0	3.372e-05	0.00032301	1.1e-07	-0.0	0.00143	0.0002638	2.05e-06	703.87546201	701.49056349	702.74281703	-0.05302566	0.02777033	-0.31776583
0.5065	247.36638	0.0	3.372e-05	0.00032302	1.1e-07	-0.0	0.00143	0.0002638	2.05e-06	703.87429838	701.49099508	702.74172225	-0.05300939	0.02774626	-0.31776509
0.51651	248.65054	0.0	3.325e-05	0.00032348	1e-07	-0.0	0.00143	0.0002638	2.05e-06	703.6650123	701.55940467	702.54377262	-0.0494991	0.00955152	-0.31760972
0.51656	248.65701	0.0	3.325e-05	0.00032349	1e-07	-0.0	0.00143	0.0002638	2.05e-06	703.66387677	701.55955311	702.54273341	-0.04947838	0.00954105	-0.3176089
0.51662	248.66347	0.0	3.325e-05	0.00032349	1e-07	-0.0	0.00143	0.0002638	2.05e-06	703.66274142	701.55970139	702.54169417	-0.04945765	0.00953111	-0.31760809
0.51667	248.66993	0.0	3.325e-05	0.00032349	1e-07	-0.0	0.00143	0.0002638	2.05e-06	703.66160627	701.55984951	702.54065489	-0.04943691	0.00952211	-0.31760727
0.51673	248.67638	0.0	3.324e-05	0.00032349	1e-07	-0.0	0.00143	0.0002638	2.05e-06	703.66047131	701.55999749	702.53961557	-0.04941618	0.0095125	-0.31760645
0.51678	248.68282	0.0	3.324e-05	0.00032349	1e-07	-0.0	0.00143	0.0002638	2.05e-06	703.65933655	701.56014532	702.53857621	-0.04939544	0.00950304	-0.31760564
0.51684	248.68925	0.0	3.324e-05	0.0003235	1e-07	-0.0	0.00143	0.0002638	2.05e-06	703.65820197	701.56029301	702.53753681	-0.0493747	0.00949381	-0.31760482
0.51689	248.69568	0.0	3.324e-05	0.0003235	1e-07	-0.0	0.00143	0.0002638	2.05e-06	703.65706759	701.56044055	702.53649737	-0.04935396	0.00948462	-0.317604
0.51695	248.70211	0.0	3.323e-05	0.0003235	1e-07	-0.0	0.00143	0.0002638	2.05e-06	703.6559334	701.56058795	702.53545789	-0.0493332	0.00947546	-0.31760319
0.517	248.70852	0.0	3.323e-05	0.0003235	1e-07	-0.0	0.00143	0.0002638	2.05e-06	703.6547994	701.5607352	702.53441837	-0.04931245	0.00946629	-0.31760237
0.51706	248.71493	0.0	3.323e-05	0.00032351	1e-07	-0.0	0.00143	0.0002638	2.05e-06	703.65366559	701.56088232	702.53337881	-0.04929169	0.00945714	-0.31760155
0.51711	248.72133	0.0	3.323e-05	0.00032351	1e-07	0.0	0.00143	0.0002638	2.05e-06	703.65253198	701.56102929	702.53233921	-0.04927093	0.00944797	-0.31760074
0.51717	248.72773	0.0	3.322e-05	0.00032351	1e-07	0.0	0.00143	0.0002638	2.05e-06	703.65139856	701.56117612	702.53129956	-0.04925017	0.00943881	-0.31759992
0.51722	248.73412	0.0	3.322e-05	0.00032351	1e-07	0.0	0.00143	0.0002638	2.05e-06	703.65026533	701.5613228	702.53025988	-0.04922941	0.00942965	-0.31759911
0.51728	248.7405	0.0	3.322e-05	0.00032352	1e-07	0.0	0.00143	0.0002638	2.05e-06	703.64913229	701.56146935	702.52922016	-0.04920864	0.0094205	-0.31759829
0.51733	248.74688	0.0	3.322e-05	0.00032352	1e-07	0.0	0.00143	0.0002638	2.05e-06	703.64799944	701.56161575	702.5281804	-0.04918786	0.00941134	-0.31759747
0.51739	248.75325	0.0	3.322e-05	0.00032352	1e-07	0.0	0.00143	0.0002638	2.05e-06	703.64686679	701.56176201	702.5271406	-0.04916708	0.00940219	-0.31759666
0.51744	248.75961	0.0	3.321e-05	0.00032352	1e-07	0.0	0.00143	0.0002638	2.05e-06	703.64573432	701.56190813	702.52610075	-0.0491463	0.00939304	-0.31759584
0.5175	248.76597	0.0	3.321e-05	0.00032352	1e-07	-0.0	0.00143	0.0002638	2.05e-06	703.64460205	701.5620541	702.52506087	-0.04912551	0.00938389	-0.31759502
0.52751	249.80687	0.0	3.284e-05	0.00032389	1e-07	-0.0	0.00143	0.0002638	2.05e-06	703.4417971	701.58626672	702.3350994	-0.04521188	0.00773195	-0.31744582
0.52756	249.81193	0.0	3.284e-05	0.0003239	1e-07	-0.0	0.00143	0.0002638	2.05e-06	703.44070151	701.58638688	702.33405157	-0.04518919	0.00772292	-0.317445
0.52762	249.81698	0.0	3.284e-05	0.0003239	1e-07	-0.0	0.00143	0.0002638	2.05e-06	703.43960613	701.5865069	702.33300369	-0.04516643	0.00771389	-0.31744418
0.52767	249.82201	0.0	3.284e-05	0.0003239	1e-07	-0.0	0.00143	0.0002638	2.05e-06	703.43851098	701.58662677	702.33195576	-0.04514371	0.00770486	-0.31744335
0.52773	249.82704	0.0	3.283e-05	0.0003239	1e-07	0.0	0.00143	0.0002638	2.05e-06	703.43741604	701.58674651	702.33090779	-0.04512099	0.00769583	-0.31744253
0.52778	249.83207	0.0	3.283e-05	0.0003239	1e-07	0.0	0.00143	0.0002638	2.05e-06	703.43632132	701.5868661	702.32985976	-0.04509824	0.0076868	-0.31744171
0.52784	249.83708	0.0	3.283e-05	0.00032391	1e-07	0.0	0.00143	0.0002638	2.05e-06	703.43522682	701.58698556	702.32881169	-0.04507546	0.00767777	-0.31744088
0.52789	249.84209	0.0	3.283e-05	0.00032391	1e-07	0.0	0.00143	0.0002638	2.05e-06	703.43413254	701.58710487	702.32776357	-0.04505265	0.00766874	-0.31744006
0.52795	249.84709	0.0	3.283e-05	0.00032391	1e-07	0.0	0.00143	0.0002638	2.05e-06	703.43303848	701.58722404	702.3267154	-0.04502977	0.00765971	-0.31743924
0.528	249.85209	0.0	3.283e-05	0.00032391	1e-07	0.0	0.00143	0.0002638	2.05e-06	703.43194465	701.58734308	702.32566719	-0.04500691	0.00765068	-0.31743841
0.52806	249.85707	0.0	3.282e-05	0.00032391	1e-07	0.0	0.00143	0.0002638	2.05e-06	703.43085103	701.58746197	702.32461892	-0.04498407	0.00764164	-0.31743759
0.52811	249.86205	0.0	3.282e-05	0.00032391	1e-07	-0.0	0.00143	0.0002638	2.05e-06	703.42975763	701.58758072	702.3235706	-0.04496121	0.00763261	-0.31743677
0.52817	249.86702	0.0	3.282e-05	0.00032392	1e-07	-0.0	0.00143	0.0002638	2.05e-06	703.42866446	701.58769934	702.32252224	-0.0449383	0.00762358	-0.31743594
0.52822	249.87198	0.0	3.282e-05	0.00032392	1e-07	-0.0	0.00143	0.0002638	2.05e-06	703.4275715	701.58781781	702.32147383	-0.04491537	0.00761455	-0.31743512
0.52828	249.87693	0.0	3.282e-05	0.00032392	1e-07	-0.0	0.00143	0.0002638	2.05e-06	703.42647877	701.58793614	702.32042537	-0.0448924	0.00760552	-0.3174343
0.52833	249.88188	0.0	3.281e-05	0.00032392	1e-07	-0.0	0.00143	0.0002638	2.05e-06	703.42538626	701.58805433	702.31937686	-0.04486938	0.00759649	-0.31743347
0.52839	249.88682	0.0	3.281e-05	0.00032392	1e-07	-0.0	0.00143	0.0002638	2.05e-06	703.42429398	701.58817238	702.3183283	-0.0448464	0.00758746	-0.31743265
0.52844	249.89175	0.0	3.281e-05	0.00032392	1e-07	0.0	0.00143	0.0002638	2.05e-06	703.42320192	701.58829029	702.31727969	-0.04482343	0.00757843	-0.31743183
0.5285	249.89667	0.0	3.281e-05	0.00032393	1e-07	0.0	0.00143	0.0002638	2.05e-06	703.42211008	701.58840806	702.31623103	-0.04480038	0.0075694	-0.317431
0.53851	250.65502	0.0	3.255e-05	0.00032419	1e-07	-0.0	0.00143	0.0002638	2.05e-06	703.22771722	701.60749457	702.12443703	-0.04000152	0.00591	-0.31728036
0.53856	250.65837	0.0	3.254e-05	0.00032419	1e-07	-0.0	0.00143	0.0002638	2.05e-06	703.2266779	701.60758641	702.12337714	-0.03996985	0.00590067	-0.31727953
0.53862	250.66172	0.0	3.254e-05	0.00032419	1e-07	-0.0	0.00143	0.0002638	2.05e-06	703.22563898	701.60767811	702.12231717	-0.0399381	0.00589134	-0.3172787
0.53867	250.66505	0.0	3.254e-05	0.00032419	1e-07	-0.0	0.00143	0.0002638	2.05e-06	703.22460045	701.60776965	702.12125711	-0.03990628	0.005882	-0.31727787
0.53873	250.66837	0.0	3.254e-05	0.00032419	1e-07	-0.0	0.00143	0.0002638	2.05e-06	703.22356232	701.60786106	702.12019698	-0.03987438	0.00587266	-0.31727703
0.53878	250.67168	0.0	3.254e-05	0.0003242	1e-07	-0.0	0.00143	0.0002638	2.05e-06	703.2225246	701.60795232	702.11913676	-0.03984241	0.00586332	-0.3172762
0.53884	250.67498	0.0	3.254e-05	0.0003242	1e-07	-0.0	0.00143	0.0002638	2.05e-06	703.22148727	701.60804343	702.11807646	-0.03981036	0.00585397	-0.31727537
0.53889	250.67827	0.0	3.254e-05	0.0003242	1e-07	-0.0	0.00143	0.0002638	2.05e-06	703.22045035	701.6081344	702.11701608	-0.03977824	0.00584462	-0.31727454
0.53895	250.68155	0.0	3.254e-05	0.0003242	1e-07	-0.0	0.00143	0.0002638	2.05e-06	703.21941383	701.60822522	702.11595562	-0.03974604	0.00583526	-0.3172737
0.539	250.68482	0.0	3.254e-05	0.0003242	1e-07	-0.0	0.00143	0.0002638	2.05e-06	703.21837772	701.6083159	702.11489507	-0.03971377	0.00582591	-0.31727287
0.53906	250.68809	0.0	3.253e-05	0.0003242	1e-07	-0.0	0.00143	0.0002638	2.05e-06	703.21734202	701.60840643	702.11383445	-0.03968117	0.00581653	-0.31727204
0.53911	250.69134	0.0	3.253e-05	0.0003242	1e-07	-0.0	0.00143	0.0002638	2.05e-06	703.21630673	701.60849682	702.11277373	-0.03964763	0.00580711	-0.3172712
0.53917	250.69458	0.0	3.253e-05	0.0003242	1e-07	-0.0	0.00143	0.0002638	2.05e-06	703.21527188	701.60858706	702.11171294	-0.03961482	0.00579772	-0.31727037
0.53922	250.69781	0.0	3.253e-05	0.0003242	1e-07	-0.0	0.00143	0.0002638	2.05e-06	703.21423744	701.60867716	702.11065205	-0.03958192	0.00578833	-0.31726954
0.53928	250.70103	0.0	3.253e-05	0.00032421	1e-07	-0.0	0.00143	0.0002638	2.05e-06	703.21320344	701.60876711	702.10959109	-0.03954892	0.00577893	-0.3172687
0.53933	250.70425	0.0	3.253e-05	0.00032421	1e-07	-0.0	0.00143	0.0002638	2.05e-06	703.21216985	701.60885691	702.10853003	-0.03951582	0.00576953	-0.31726787
0.53939	250.70745	0.0	3.253e-05	0.00032421	1e-07	-0.0	0.00143	0.0002638	2.05e-06	703.21113669	701.60894656	702.10746889	-0.03948262	0.00576013	-0.31726704
0.53944	250.71064	0.0	3.253e-05	0.00032421	1e-07	-0.0	0.00143	0.0002638	2.05e-06	703.21010396	701.60903607	702.10640767	-0.03944933	0.00575072	-0.3172662
0.5395	250.71382	0.0	3.253e-05	0.00032421	1e-07	-0.0	0.00143	0.0002638	2.05e-06	703.20907166	701.60912544	702.10534636	-0.03941593	0.00574131	-0.31726537
0.54951	251.09206	0.0	3.24e-05	0.00032434	1e-07	0.0	0.00143	0.00026381	2.05e-06	703.0347958	701.62270805	701.90980637	-0.02571338	0.00355189	-0.31711178
0.54956	251.09263	0.0	3.24e-05	0.00032434	1e-07	0.0	0.00143	0.00026381	2.05e-06	703.0340353	701.62276324	701.90870246	-0.02536542	0.0035215	-0.31711091
0.54962	251.09317	0.0	3.24e-05	0.00032434	1e-07	0.0	0.00143	0.00026381	2.05e-06	703.0332838	701.62281796	701.90759736	-0.02498733	0.00348902	-0.31711004
0.54967	251.09368	0.0	3.24e-05	0.00032434	1e-07	0.0	0.00143	0.00026381	2.05e-06	703.03254215	701.62287218	701.90649097	-0.02457327	0.00345404	-0.31710917
0.54973	251.09416	0.0	3.24e-05	0.00032434	1e-07	0.0	0.00143	0.00026381	2.05e-06	703.03181138	701.62292585	701.90538317	-0.02411501	0.00341597	-0.3171083
0.54978	251.09461	0.0	3.24e-05	0.00032434	1e-07	0.0	0.00143	0.00026381	2.05e-06	703.03109279	701.62297893	701.90427379	-0.0236021	0.00337407	-0.31710743
0.54984	251.09501	0.0	3.239e-05	0.00032434	1e-07	0.0	0.00143	0.00026381	2.05e-06	703.03038794	701.62303136	701.90316266	-0.02301596	0.00332702	-0.31710656
0.54989	251.09538	0.0	3.239e-05	0.00032434	1e-07	0.0	0.00143	0.00026381	2.05e-06	703.02969896	701.62308306	701.90204951	-0.02233084	0.00327298	-0.31710568
0.54995	251.09571	0.0	3.239e-05	0.00032434	1e-07	0.0	0.00143	0.00026381	2.05e-06	703.02902876	701.62313392	701.90093401	-0.02150177	0.0032087	-0.3171048
0.55	251.09599	0.0	3.239e-05	0.00032434	1e-07	0.0	0.00143	0.00026381	2.05e-06	703.02838154	701.62318378	701.89981564	1605.6089938	142.44705028	180.5041866
