# Supplementary material for: Dataset for the simulated biomass pyrolysis in rotary kilns with varying particle residence time distributions
Source: Data Brief. 2021 Nov 23;39:107603. doi: 10.1016/j.dib.2021.107603 (PMC8633881; doi:10.1016/j.dib.2021.107603)
Supplement: Supplementary Data S1 — Supplementary Raw Research Data. This is open data under the CC BY license http://creativecommons.org/licenses/by/4.0/ [file mmc1.zip › supplementary/109/logFiles/log_Pe100]

l,m	Tau,s	F_w,kg/s	F_is,kg/s	F_c,kg/s	F_rt,kg/s	F_w_wet,kg/s	F_it,kg/s	F_g,kg/s	F_H2O_g,kg/s	T_b,K	T_g,K	T_w,K	q_bed,kW/m	q_gas,kW/m	q_loss,kW/m
5e-05	0.02237	0.0	0.0	0.0	0.0	0.00205261	0.0	0.0	0.0	298.78890512	299.61319119	832.9807779	42.88289151	1.84750352	-0.41998875
0.00011	0.0671	0.0	0.0	0.0	0.0	0.00205261	0.0	0.0	0.0	299.42667698	301.074257	832.81179318	42.82197582	1.8452002	-0.41985613
0.00016	0.11183	0.0	0.0	0.0	0.0	0.00205261	0.0	0.0	0.0	300.06331804	302.53318808	832.64304557	42.76115311	1.84288276	-0.41972368
0.00022	0.15655	0.0	0.0	0.0	0.0	0.00205261	0.0	0.0	0.0	300.69883085	303.98997467	832.47453477	42.70043136	1.84054983	-0.41959144
0.00027	0.20127	0.0	0.0	0.0	0.0	0.00205261	0.0	0.0	0.0	301.33321822	305.44460601	832.30626047	42.63978851	1.8382052	-0.41945936
0.00033	0.24598	0.0	0.0	0.0	0.0	0.00205261	0.0	0.0	0.0	301.96648231	306.89707401	832.1382224	42.57925514	1.83584355	-0.4193275
0.00038	0.29069	0.0	0.0	0.0	0.0	0.00205261	0.0	0.0	0.0	302.59862613	308.34736694	831.97042022	42.51880592	1.8334693	-0.4191958
0.00044	0.3354	0.0	0.0	0.0	0.0	0.00205261	0.0	0.0	0.0	303.22965198	309.79547607	831.80285366	42.45844201	1.83108224	-0.41906427
0.00049	0.3801	0.0	0.0	0.0	0.0	0.00205261	0.0	0.0	0.0	303.85956222	311.24139253	831.63552246	42.39816812	1.82868155	-0.41893293
0.0105	8.44232	5.1e-07	0.0	0.0	0.0	0.0020521	0.0	0.0	0.0	402.19314156	529.53314993	804.8198713	32.81531178	1.2023892	-0.39788698
0.01056	8.48622	5.2e-07	0.0	0.0	0.0	0.00205208	0.0	0.0	0.0	402.65471579	530.45290636	804.6910638	32.76948664	1.19831953	-0.39778589
0.01061	8.53011	5.4e-07	0.0	0.0	0.0	0.00205207	0.0	0.0	0.0	403.11553358	531.36942719	804.56244341	32.72373023	1.19424703	-0.39768494
0.01067	8.574	5.6e-07	0.0	0.0	0.0	0.00205205	0.0	0.0	0.0	403.57559651	532.28271156	804.4340099	32.67804064	1.19017342	-0.39758414
0.01072	8.61789	5.8e-07	0.0	0.0	0.0	0.00205203	0.0	0.0	0.0	404.03490604	533.19275982	804.30576301	32.63241781	1.18609876	-0.39748349
0.01078	8.66177	6e-07	0.0	0.0	0.0	0.00205201	0.0	0.0	0.0	404.49346367	534.09957236	804.1777025	32.58686167	1.18202311	-0.39738299
0.01083	8.70564	6.2e-07	0.0	0.0	0.0	0.00205199	0.0	0.0	0.0	404.95127086	535.00314963	804.04982813	32.54137215	1.17794653	-0.39728263
0.01089	8.74952	6.4e-07	0.0	0.0	0.0	0.00205197	0.0	0.0	0.0	405.40832911	535.90349212	803.92213964	32.49594918	1.17386909	-0.39718242
0.01094	8.79338	6.6e-07	0.0	0.0	0.0	0.00205195	0.0	0.0	0.0	405.86463989	536.80060034	803.7946368	32.45058663	1.1697964	-0.39708235
0.011	8.83725	6.8e-07	0.0	0.0	0.0	0.00205192	0.0	0.0	0.0	406.32020446	537.69447878	803.66731935	32.40529276	1.1657209	-0.39698243
0.01105	8.8811	7.1e-07	0.0	0.0	0.0	0.0020519	0.0	0.0	0.0	406.77502436	538.58512659	803.54018705	32.36006529	1.16164467	-0.39688265
0.01111	8.92496	7.3e-07	0.0	0.0	0.0	0.00205188	0.0	0.0	0.0	407.22910108	539.47254441	803.41323965	32.31490344	1.15756842	-0.39678302
0.01116	8.96881	7.5e-07	0.0	0.0	0.0	0.00205185	0.0	0.0	0.0	407.68243605	540.35673335	803.28647691	32.2698071	1.15349226	-0.39668354
0.01122	9.01266	7.8e-07	0.0	0.0	0.0	0.00205183	0.0	0.0	0.0	408.13503071	541.23769462	803.15989858	32.22477616	1.14941629	-0.3965842
0.01127	9.0565	8e-07	0.0	0.0	0.0	0.0020518	0.0	0.0	0.0	408.58688649	542.11542949	803.03350442	32.17981049	1.14534061	-0.396485
0.01133	9.10033	8.3e-07	0.0	0.0	0.0	0.00205178	0.0	0.0	0.0	409.03800484	542.98993931	802.90729417	32.13490999	1.14126534	-0.39638595
0.01138	9.14417	8.6e-07	0.0	0.0	0.0	0.00205175	0.0	0.0	0.0	409.48838717	543.86122549	802.7812676	32.0900727	1.13719237	-0.39628704
0.01144	9.18799	8.9e-07	0.0	0.0	0.0	0.00205172	0.0	0.0	0.0	409.93803484	544.72929072	802.65542445	32.04530133	1.13311904	-0.39618827
0.01149	9.23182	9.1e-07	0.0	0.0	0.0	0.00205169	0.0	0.0	0.0	410.38694932	545.59413593	802.52976448	32.00059464	1.12904658	-0.39608965
0.0215	17.1362	6.903e-05	0.0	0.0	0.0	0.00198351	0.0	0.0	7e-08	481.1490762	653.89704625	782.46156167	24.83693495	0.4892248	-0.38033962
0.02156	17.17924	7.026e-05	0.0	0.0	0.0	0.00198228	0.0	0.0	7e-08	481.48385304	654.2581581	782.36534975	24.80242594	0.48658759	-0.38026411
0.02161	17.22227	7.15e-05	0.0	0.0	0.0	0.00198103	0.0	0.0	7e-08	481.818097	654.61717184	782.26927713	24.76796538	0.48396167	-0.38018871
0.02167	17.2653	7.277e-05	0.0	0.0	0.0	0.00197977	0.0	0.0	7e-08	482.15180891	654.97409527	782.1733436	24.73355321	0.48134704	-0.38011342
0.02172	17.30833	7.405e-05	0.0	0.0	0.0	0.00197849	0.0	0.0	7e-08	482.48498956	655.3289362	782.07754893	24.69918937	0.47874371	-0.38003824
0.02178	17.35135	7.535e-05	0.0	0.0	0.0	0.00197719	0.0	0.0	8e-08	482.81763976	655.68170239	781.9818929	24.66487377	0.47615176	-0.37996316
0.02183	17.39437	7.667e-05	0.0	0.0	0.0	0.00197587	0.0	0.0	8e-08	483.14976031	656.03240174	781.88637528	24.63060636	0.47357112	-0.3798882
0.02189	17.43739	7.8e-05	0.0	0.0	0.0	0.00197453	0.0	0.0	8e-08	483.48135202	656.38104207	781.79099586	24.59638711	0.47100173	-0.37981334
0.02194	17.4804	7.936e-05	0.0	0.0	0.0	0.00197317	0.0	0.0	8e-08	483.81241567	656.72763107	781.6957544	24.56221594	0.46844363	-0.37973859
0.022	17.5234	8.074e-05	0.0	0.0	0.0	0.00197179	0.0	0.0	8e-08	484.14295208	657.0721765	781.6006507	24.52809279	0.46589683	-0.37966395
0.02205	17.56641	8.213e-05	0.0	0.0	0.0	0.0019704	0.0	0.0	8e-08	484.47296202	657.41468612	781.50568451	24.4940176	0.46336132	-0.37958942
0.02211	17.6094	8.355e-05	0.0	0.0	0.0	0.00196898	0.0	0.0	8e-08	484.80244628	657.75516768	781.41085563	24.4599903	0.4608371	-0.37951499
0.02216	17.6524	8.498e-05	0.0	0.0	0.0	0.00196754	0.0	0.0	9e-08	485.13140567	658.09362892	781.31616383	24.42601084	0.45832416	-0.37944068
0.02222	17.69539	8.644e-05	0.0	0.0	0.0	0.00196608	0.0	0.0	9e-08	485.45984095	658.43007758	781.22160889	24.39207916	0.4558225	-0.37936647
0.02227	17.73837	8.791e-05	0.0	0.0	0.0	0.00196461	0.0	0.0	9e-08	485.78775292	658.76452137	781.12719058	24.3581952	0.45333211	-0.37929237
0.02233	17.78135	8.941e-05	0.0	0.0	0.0	0.00196311	0.0	0.0	9e-08	486.11514236	659.09696802	781.03290869	24.32435889	0.450853	-0.37921837
0.02238	17.82433	9.093e-05	0.0	0.0	0.0	0.00196159	0.0	0.0	9e-08	486.44201004	659.42742522	780.938763	24.29057018	0.44838514	-0.37914448
0.02244	17.8673	9.246e-05	0.0	0.0	0.0	0.00196005	0.0	0.0	9e-08	486.76835675	659.75590067	780.84475328	24.25682895	0.44592867	-0.3790707
0.02249	17.91027	9.402e-05	0.0	0.0	0.0	0.00195849	0.0	0.0	9e-08	487.09418326	660.08240222	780.75087931	24.22313521	0.44348343	-0.37899702
0.0325	25.6604	0.00088815	9e-08	0.0	0.0	0.00116339	7e-08	1e-08	8.9e-07	538.47872044	693.93511944	765.71425455	18.82492679	0.16591218	-0.36719565
0.03256	25.7026	0.00089537	9e-08	0.0	0.0	0.00115617	7e-08	1e-08	9e-07	538.72174243	694.01692897	765.64180308	18.79898328	0.16514867	-0.36713878
0.03261	25.7448	0.00090261	1e-07	0.0	0.0	0.00114892	7e-08	1e-08	9e-07	538.96438453	694.09793962	765.56945177	18.77307657	0.16439157	-0.367082
0.03267	25.78699	0.00090986	1e-07	0.0	0.0	0.00114166	7e-08	1e-08	9.1e-07	539.20664764	694.17815554	765.49720047	18.74720659	0.16364085	-0.36702529
0.03272	25.82918	0.00091712	1e-07	0.0	0.0	0.00113438	8e-08	1e-08	9.2e-07	539.44853266	694.25758087	765.42504902	18.72137327	0.1628965	-0.36696866
0.03278	25.87136	0.0009244	1e-07	0.0	0.0	0.00112709	8e-08	1e-08	9.3e-07	539.6900405	694.3362197	765.35299725	18.69557653	0.16215847	-0.36691211
0.03283	25.91354	0.0009317	1.1e-07	0.0	0.0	0.00111978	8e-08	1e-08	9.3e-07	539.93117206	694.41407605	765.281045	18.6698163	0.16142678	-0.36685564
0.03289	25.95572	0.00093901	1.1e-07	0.0	0.0	0.00111245	8e-08	1e-08	9.4e-07	540.17192824	694.49115392	765.20919212	18.64409255	0.16070156	-0.36679925
0.03294	25.99789	0.00094634	1.1e-07	0.0	0.0	0.00110511	8e-08	1e-08	9.5e-07	540.41230989	694.56745719	765.13743844	18.61840513	0.15998244	-0.36674293
0.033	26.04006	0.00095368	1.1e-07	0.0	0.0	0.00109776	9e-08	1e-08	9.5e-07	540.65231797	694.64298981	765.0657838	18.59275402	0.15926956	-0.36668669
0.03305	26.08222	0.00096103	1.2e-07	0.0	0.0	0.0010904	9e-08	1e-08	9.6e-07	540.89195338	694.71775564	764.99422804	18.56713912	0.15856289	-0.36663053
0.03311	26.12438	0.00096839	1.2e-07	0.0	0.0	0.00108302	9e-08	1e-08	9.7e-07	541.13121704	694.79175847	764.92277101	18.54156037	0.1578624	-0.36657445
0.03316	26.16653	0.00097577	1.2e-07	0.0	0.0	0.00107563	9e-08	1e-08	9.8e-07	541.37010986	694.86500207	764.85141255	18.5160177	0.15716807	-0.36651844
0.03322	26.20868	0.00098316	1.2e-07	0.0	0.0	0.00106823	1e-07	1e-08	9.8e-07	541.60863275	694.93749015	764.78015249	18.49051102	0.15647987	-0.36646251
0.03327	26.25083	0.00099055	1.3e-07	0.0	0.0	0.00106082	1e-07	1e-08	9.9e-07	541.84678662	695.00922638	764.70899068	18.46504027	0.15579778	-0.36640666
0.03333	26.29297	0.00099796	1.3e-07	0.0	0.0	0.0010534	1e-07	1e-08	1e-06	542.08457239	695.08021437	764.63792696	18.43960538	0.15512177	-0.36635089
0.03338	26.33511	0.00100538	1.3e-07	0.0	0.0	0.00104597	1e-07	1e-08	1.01e-06	542.32199097	695.15045768	764.56696118	18.41420626	0.15445181	-0.36629519
0.03344	26.37725	0.0010128	1.3e-07	0.0	0.0	0.00103854	1.1e-07	1e-08	1.01e-06	542.55904328	695.21995984	764.49609317	18.38884284	0.15378789	-0.36623957
0.03349	26.41938	0.00102024	1.4e-07	0.0	0.0	0.00103109	1.1e-07	2e-08	1.02e-06	542.79573024	695.2887243	764.42532279	18.36351508	0.15313007	-0.36618402
0.0435	34.01838	0.00197274	2.41e-06	0.0	3e-08	7.184e-05	3.13e-06	4.7e-07	1.98e-06	580.59683275	696.81056022	753.02555774	14.27441244	0.1261756	-0.35723673
0.04356	34.05976	0.00197437	2.44e-06	0.0	3e-08	7.013e-05	3.18e-06	4.8e-07	1.98e-06	580.77869564	696.75781134	752.9703235	14.25447574	0.12654695	-0.35719338
0.04361	34.10113	0.00197598	2.47e-06	0.0	3e-08	6.845e-05	3.22e-06	4.9e-07	1.98e-06	580.96029507	696.70438559	752.91516266	14.23456704	0.12692397	-0.35715009
0.04367	34.1425	0.00197754	2.5e-06	0.0	3e-08	6.68e-05	3.26e-06	4.9e-07	1.99e-06	581.14163119	696.65028433	752.86007508	14.21469675	0.12730663	-0.35710685
0.04372	34.18387	0.00197908	2.52e-06	0.0	3e-08	6.518e-05	3.31e-06	5e-07	1.99e-06	581.32270429	696.59550881	752.8050606	14.19485815	0.12769494	-0.35706367
0.04378	34.22523	0.00198058	2.55e-06	0.0	3e-08	6.36e-05	3.35e-06	5.1e-07	1.99e-06	581.50351458	696.54006046	752.75011908	14.1750443	0.1280889	-0.35702055
0.04383	34.26659	0.00198206	2.58e-06	0.0	3e-08	6.204e-05	3.39e-06	5.1e-07	1.99e-06	581.68406217	696.48394083	752.6952504	14.15526102	0.12848848	-0.35697748
0.04389	34.30794	0.0019835	2.61e-06	0.0	3e-08	6.052e-05	3.44e-06	5.2e-07	1.99e-06	581.86434724	696.42715148	752.64045443	14.13550865	0.12889366	-0.35693447
0.04394	34.34929	0.00198491	2.64e-06	0.0	3e-08	5.902e-05	3.49e-06	5.3e-07	1.99e-06	582.04436998	696.36969403	752.58573103	14.11578753	0.12930444	-0.35689152
0.044	34.39063	0.00198629	2.67e-06	0.0	3e-08	5.756e-05	3.53e-06	5.4e-07	2e-06	582.22413059	696.31157012	752.53108006	14.09609802	0.12972079	-0.35684863
0.04405	34.43198	0.00198764	2.7e-06	0.0	3e-08	5.612e-05	3.58e-06	5.4e-07	2e-06	582.40362928	696.2527815	752.47650139	14.07644046	0.1301427	-0.35680579
0.04411	34.47331	0.00198896	2.73e-06	0.0	3e-08	5.471e-05	3.62e-06	5.5e-07	2e-06	582.58286623	696.19332995	752.42199488	14.05681524	0.13057015	-0.35676301
0.04416	34.51464	0.00199025	2.76e-06	0.0	3e-08	5.334e-05	3.67e-06	5.6e-07	2e-06	582.76184166	696.1332173	752.36756037	14.03713124	0.13100311	-0.35672029
0.04422	34.55597	0.00199152	2.79e-06	0.0	3e-08	5.199e-05	3.72e-06	5.7e-07	2e-06	582.9405546	696.07244529	752.31319808	14.01751639	0.13144158	-0.35667762
0.04427	34.5973	0.00199275	2.82e-06	0.0	3e-08	5.066e-05	3.77e-06	5.7e-07	2e-06	583.11900572	696.01101593	752.25890772	13.9979309	0.13188554	-0.35663501
0.04433	34.63862	0.00199396	2.85e-06	0.0	4e-08	4.937e-05	3.82e-06	5.8e-07	2e-06	583.29719521	695.94893125	752.20468916	13.97836665	0.13233496	-0.35659245
0.04438	34.67993	0.00199514	2.88e-06	0.0	4e-08	4.81e-05	3.87e-06	5.9e-07	2e-06	583.47512313	695.8861933	752.15054229	13.95882259	0.13278984	-0.35654995
0.04444	34.72125	0.00199629	2.91e-06	0.0	4e-08	4.686e-05	3.92e-06	6e-07	2.01e-06	583.65278953	695.82280421	752.09646704	13.93929763	0.13325014	-0.35650751
0.04449	34.76256	0.00199741	2.94e-06	0.0	4e-08	4.564e-05	3.97e-06	6e-07	2.01e-06	583.83019443	695.75876614	752.04246329	13.9197906	0.13371585	-0.35646512
0.05455	42.25374	0.00200771	1.348e-05	1e-08	2.3e-07	3e-08	2.511e-05	3.99e-06	2.05e-06	612.06614856	677.32854365	743.25353728	10.75523437	0.27494354	-0.34956677
0.05461	42.2943	0.00200738	1.357e-05	1e-08	2.3e-07	3e-08	2.531e-05	4.02e-06	2.05e-06	612.19854689	677.21935847	743.21094621	10.74017025	0.27580221	-0.34953334
0.05466	42.33487	0.00200705	1.366e-05	1e-08	2.3e-07	3e-08	2.552e-05	4.05e-06	2.05e-06	612.33072396	677.11038043	743.16840844	10.72490927	0.27665967	-0.34949995
0.05472	42.37542	0.00200672	1.375e-05	1e-08	2.4e-07	3e-08	2.572e-05	4.09e-06	2.05e-06	612.46267721	677.00161334	743.1259247	10.70979089	0.27751586	-0.34946661
0.05477	42.41597	0.00200639	1.384e-05	1e-08	2.4e-07	3e-08	2.593e-05	4.12e-06	2.05e-06	612.59440846	676.89306098	743.08349447	10.69475589	0.27837077	-0.3494333
0.05483	42.45652	0.00200606	1.393e-05	1e-08	2.4e-07	3e-08	2.614e-05	4.15e-06	2.05e-06	612.72591873	676.78472709	743.04111743	10.67976337	0.27922436	-0.34940004
0.05488	42.49707	0.00200572	1.402e-05	1e-08	2.4e-07	2e-08	2.635e-05	4.19e-06	2.05e-06	612.85720855	676.67661538	742.99879343	10.66481421	0.28007662	-0.34936682
0.05494	42.53761	0.00200538	1.412e-05	1e-08	2.4e-07	2e-08	2.656e-05	4.22e-06	2.05e-06	612.98827845	676.56872951	742.95652232	10.64990922	0.28092753	-0.34933364
0.05499	42.57814	0.00200504	1.421e-05	1e-08	2.4e-07	2e-08	2.677e-05	4.26e-06	2.05e-06	613.11912896	676.46107311	742.91430393	10.63504921	0.28177705	-0.3493005
0.05505	42.61868	0.0020047	1.43e-05	1e-08	2.5e-07	2e-08	2.699e-05	4.29e-06	2.05e-06	613.24976064	676.35364975	742.87213811	10.62023497	0.28262516	-0.34926741
0.0551	42.6592	0.00200436	1.439e-05	1e-08	2.5e-07	2e-08	2.72e-05	4.33e-06	2.05e-06	613.38017404	676.24646299	742.83002468	10.60543737	0.28347184	-0.34923435
0.05516	42.69973	0.00200401	1.449e-05	1e-08	2.5e-07	2e-08	2.742e-05	4.36e-06	2.05e-06	613.51036935	676.13951634	742.78796358	10.59048594	0.28431707	-0.34920134
0.05521	42.74025	0.00200366	1.458e-05	1e-08	2.5e-07	2e-08	2.763e-05	4.4e-06	2.05e-06	613.64034455	676.03281339	742.74595541	10.57569196	0.28516082	-0.34916837
0.05527	42.78077	0.00200331	1.467e-05	1e-08	2.5e-07	2e-08	2.785e-05	4.43e-06	2.05e-06	613.77010165	675.92635749	742.70399957	10.56091891	0.28600308	-0.34913544
0.05532	42.82128	0.00200296	1.477e-05	1e-08	2.6e-07	2e-08	2.807e-05	4.47e-06	2.05e-06	613.89964089	675.82015204	742.66209599	10.5461641	0.2868438	-0.34910255
0.05538	42.86179	0.00200261	1.486e-05	1e-08	2.6e-07	1e-08	2.83e-05	4.51e-06	2.05e-06	614.02896246	675.71420039	742.62024462	10.53142466	0.28768299	-0.3490697
0.05543	42.90229	0.00200225	1.496e-05	1e-08	2.6e-07	1e-08	2.852e-05	4.54e-06	2.05e-06	614.15806654	675.60850586	742.57844539	10.5166975	0.2885206	-0.34903689
0.05549	42.94279	0.00200189	1.505e-05	1e-08	2.6e-07	1e-08	2.874e-05	4.58e-06	2.05e-06	614.28695326	675.50307171	742.53669826	10.50197936	0.28935663	-0.34900412
0.06555	50.28719	0.00189816	4.001e-05	1.2e-07	8.6e-07	0.0	9.57e-05	1.571e-05	2.05e-06	634.45360215	662.31345785	735.70541268	8.14044679	0.40483263	-0.34364223
0.06561	50.32696	0.00189736	4.019e-05	1.2e-07	8.7e-07	0.0	9.623e-05	1.58e-05	2.05e-06	634.54642599	662.27653188	735.67214404	8.12923952	0.4052474	-0.34361612
0.06566	50.36672	0.00189656	4.036e-05	1.2e-07	8.7e-07	0.0	9.675e-05	1.589e-05	2.05e-06	634.6390751	662.23994774	735.63891589	8.11809618	0.40565421	-0.34359013
0.06572	50.40648	0.00189575	4.054e-05	1.2e-07	8.8e-07	0.0	9.728e-05	1.598e-05	2.05e-06	634.73155036	662.20370086	735.60572802	8.10690225	0.40606733	-0.34356405
0.06577	50.44624	0.00189495	4.072e-05	1.2e-07	8.8e-07	0.0	9.782e-05	1.607e-05	2.05e-06	634.82385108	662.16779486	735.5725806	8.09570831	0.40648044	-0.34353797
0.06583	50.48599	0.00189414	4.09e-05	1.2e-07	8.9e-07	0.0	9.835e-05	1.616e-05	2.05e-06	634.91597725	662.13222974	735.53947363	8.084597	0.40688321	-0.34351204
0.06588	50.52574	0.00189333	4.108e-05	1.3e-07	8.9e-07	0.0	9.889e-05	1.625e-05	2.05e-06	635.00793001	662.09699941	735.50640683	8.07349858	0.40728437	-0.34348614
0.06594	50.56548	0.00189251	4.126e-05	1.3e-07	9e-07	0.0	9.942e-05	1.634e-05	2.05e-06	635.09970952	662.0621029	735.47338016	8.06236403	0.40769006	-0.34346016
0.06599	50.60522	0.00189169	4.145e-05	1.3e-07	9e-07	0.0	9.996e-05	1.643e-05	2.05e-06	635.1913153	662.02754289	735.44039375	8.05122947	0.40809574	-0.34343419
0.06605	50.64496	0.00189087	4.163e-05	1.3e-07	9.1e-07	0.0	0.0001005	1.652e-05	2.05e-06	635.28274735	661.99331938	735.40744759	8.04015068	0.40849472	-0.34340833
0.0661	50.68469	0.00189005	4.181e-05	1.3e-07	9.1e-07	0.0	0.00010105	1.661e-05	2.05e-06	635.37400642	661.95942835	735.3745415	8.02907919	0.40889276	-0.34338247
0.06616	50.72442	0.00188923	4.199e-05	1.3e-07	9.2e-07	0.0	0.00010159	1.67e-05	2.05e-06	635.46509262	661.92586924	735.34167545	8.01803858	0.40928692	-0.34335668
0.06621	50.76414	0.0018884	4.218e-05	1.3e-07	9.2e-07	0.0	0.00010214	1.679e-05	2.05e-06	635.55600636	661.89263968	735.30884934	8.00707797	0.40967119	-0.34333103
0.06627	50.80386	0.00188757	4.236e-05	1.3e-07	9.2e-07	0.0	0.00010269	1.689e-05	2.05e-06	635.64674876	661.85973349	735.27606292	7.99609699	0.41005799	-0.34330535
0.06632	50.84358	0.00188673	4.254e-05	1.4e-07	9.3e-07	0.0	0.00010324	1.698e-05	2.05e-06	635.73731954	661.82715225	735.24331624	7.9850916	0.41044781	-0.34327962
0.06638	50.88329	0.0018859	4.273e-05	1.4e-07	9.3e-07	0.0	0.00010379	1.707e-05	2.05e-06	635.82771835	661.79489784	735.21060939	7.97408621	0.41083763	-0.34325389
0.06643	50.923	0.00188506	4.291e-05	1.4e-07	9.4e-07	0.0	0.00010434	1.717e-05	2.05e-06	635.91794519	661.76297025	735.17794237	7.9631481	0.41121939	-0.34322828
0.06649	50.96271	0.00188422	4.31e-05	1.4e-07	9.4e-07	0.0	0.0001049	1.726e-05	2.05e-06	636.00800101	661.73136435	735.14531495	7.95242361	0.41157561	-0.34320308
0.07655	58.16244	0.00168612	8.366e-05	7e-07	2.09e-06	-0.0	0.000238	3.998e-05	2.05e-06	649.85004116	660.06130617	729.78802076	6.20814836	0.45430602	-0.33899749
0.07661	58.20142	0.00168482	8.391e-05	7.1e-07	2.1e-06	-0.0	0.00023889	4.014e-05	2.05e-06	649.91264195	660.06802186	729.76181637	6.19990853	0.45442381	-0.33897692
0.07666	58.2404	0.00168351	8.416e-05	7.1e-07	2.1e-06	-0.0	0.00023978	4.029e-05	2.05e-06	649.97511631	660.07484786	729.73564245	6.19165996	0.45454226	-0.33895633
0.07672	58.27938	0.0016822	8.442e-05	7.2e-07	2.11e-06	-0.0	0.00024067	4.044e-05	2.05e-06	650.03746406	660.08178474	729.70949904	6.18347663	0.4546559	-0.33893587
0.07677	58.31835	0.00168089	8.467e-05	7.2e-07	2.12e-06	-0.0	0.00024156	4.06e-05	2.05e-06	650.0996865	660.08882836	729.68338591	6.17526239	0.45477182	-0.33891535
0.07683	58.35731	0.00167958	8.492e-05	7.3e-07	2.13e-06	-0.0	0.00024245	4.075e-05	2.05e-06	650.16178301	660.09598068	729.65730316	6.16706126	0.45488675	-0.33889485
0.07688	58.39628	0.00167826	8.518e-05	7.3e-07	2.13e-06	-0.0	0.00024335	4.091e-05	2.05e-06	650.22375386	660.10324086	729.63125076	6.15890918	0.45499799	-0.33887445
0.07694	58.43523	0.00167694	8.543e-05	7.4e-07	2.14e-06	-0.0	0.00024425	4.106e-05	2.05e-06	650.28560002	660.11060578	729.60522852	6.15073025	0.45511125	-0.33885399
0.07699	58.47419	0.00167562	8.568e-05	7.4e-07	2.15e-06	-0.0	0.00024514	4.121e-05	2.05e-06	650.34732097	660.11807715	729.57923656	6.14256196	0.45522376	-0.33883355
0.07705	58.51314	0.0016743	8.594e-05	7.5e-07	2.16e-06	-0.0	0.00024604	4.137e-05	2.05e-06	650.4089169	660.12565431	729.55327481	6.13442015	0.45533436	-0.33881317
0.0771	58.55209	0.00167298	8.619e-05	7.6e-07	2.16e-06	-0.0	0.00024695	4.153e-05	2.05e-06	650.47038835	660.13333563	729.52734321	6.12629849	0.45544343	-0.33879282
0.07716	58.59103	0.00167165	8.645e-05	7.6e-07	2.17e-06	-0.0	0.00024785	4.168e-05	2.05e-06	650.53173572	660.14111982	729.50144166	6.11820821	0.45555019	-0.33877253
0.07721	58.62997	0.00167032	8.67e-05	7.7e-07	2.18e-06	-0.0	0.00024875	4.184e-05	2.05e-06	650.59295965	660.14900495	729.47557008	6.11009918	0.45565834	-0.33875221
0.07727	58.66891	0.00166899	8.695e-05	7.7e-07	2.19e-06	-0.0	0.00024966	4.199e-05	2.05e-06	650.65405976	660.15699216	729.44972851	6.10202921	0.4557637	-0.33873196
0.07732	58.70784	0.00166766	8.721e-05	7.8e-07	2.19e-06	-0.0	0.00025057	4.215e-05	2.05e-06	650.71503684	660.1650791	729.42391683	6.09401746	0.4558649	-0.33871182
0.07738	58.74677	0.00166632	8.747e-05	7.8e-07	2.2e-06	-0.0	0.00025148	4.231e-05	2.05e-06	650.77589206	660.17326222	729.39813483	6.08594878	0.45597017	-0.33869157
0.07743	58.78569	0.00166499	8.772e-05	7.9e-07	2.21e-06	-0.0	0.00025239	4.246e-05	2.05e-06	650.83662426	660.18154498	729.37238271	6.0778801	0.45607544	-0.33867132
0.07749	58.82461	0.00166365	8.798e-05	7.9e-07	2.22e-06	-0.0	0.0002533	4.262e-05	2.05e-06	650.89723346	660.18992738	729.34666048	6.06981142	0.4561807	-0.33865107
0.08755	65.88155	0.00139209	0.00013715	2.5e-06	3.71e-06	-0.0	0.00043999	7.513e-05	2.05e-06	660.18481442	662.76908022	725.09959313	4.78727376	0.46327152	-0.33531723
0.08761	65.91976	0.0013905	0.00013742	2.51e-06	3.71e-06	-0.0	0.00044109	7.532e-05	2.05e-06	660.22711345	662.78633427	725.07868688	4.78118388	0.46326045	-0.33530081
0.08766	65.95796	0.00138891	0.0001377	2.52e-06	3.72e-06	-0.0	0.00044219	7.551e-05	2.05e-06	660.26933545	662.8036024	725.05780352	4.77511662	0.46324832	-0.33528445
0.08772	65.99616	0.00138733	0.00013797	2.54e-06	3.73e-06	-0.0	0.00044329	7.571e-05	2.05e-06	660.311481	662.82088403	725.03694298	4.76904243	0.46323652	-0.33526807
0.08777	66.03435	0.00138574	0.00013824	2.55e-06	3.74e-06	0.0	0.00044439	7.59e-05	2.05e-06	660.35354993	662.83817932	725.01610527	4.76297062	0.4632246	-0.33525169
0.08783	66.07255	0.00138415	0.00013852	2.57e-06	3.75e-06	0.0	0.00044549	7.609e-05	2.05e-06	660.3955423	662.85548822	724.9952904	4.7569146	0.46321196	-0.33523535
0.08788	66.11073	0.00138256	0.00013879	2.58e-06	3.76e-06	0.0	0.00044659	7.628e-05	2.05e-06	660.43745851	662.87281032	724.9744983	4.75087007	0.46319878	-0.33521903
0.08794	66.14892	0.00138097	0.00013906	2.59e-06	3.76e-06	0.0	0.00044769	7.648e-05	2.05e-06	660.47929888	662.89014534	724.95372894	4.74484803	0.46318456	-0.33520276
0.08799	66.1871	0.00137938	0.00013933	2.61e-06	3.77e-06	0.0	0.00044879	7.667e-05	2.05e-06	660.52106399	662.9074927	724.93298222	4.73881443	0.46317087	-0.33518646
0.08805	66.22527	0.00137779	0.00013961	2.62e-06	3.78e-06	-0.0	0.00044989	7.686e-05	2.05e-06	660.56275356	662.92485269	724.9122582	4.73278687	0.46315691	-0.33517018
0.0881	66.26344	0.0013762	0.00013988	2.63e-06	3.79e-06	-0.0	0.00045099	7.706e-05	2.05e-06	660.60436772	662.94222517	724.89155686	4.72677456	0.46314225	-0.33515392
0.08816	66.30161	0.00137461	0.00014015	2.65e-06	3.8e-06	-0.0	0.0004521	7.725e-05	2.05e-06	660.64590689	662.95960975	724.87087813	4.72077473	0.46312701	-0.33513769
0.08821	66.33977	0.00137302	0.00014043	2.66e-06	3.81e-06	-0.0	0.0004532	7.745e-05	2.05e-06	660.68737139	662.97700612	724.85022198	4.71479446	0.46311087	-0.33512151
0.08827	66.37793	0.00137143	0.0001407	2.68e-06	3.81e-06	-0.0	0.0004543	7.764e-05	2.05e-06	660.72876175	662.99441379	724.82958833	4.70880338	0.46309523	-0.3351053
0.08832	66.41609	0.00136983	0.00014097	2.69e-06	3.82e-06	0.0	0.00045541	7.783e-05	2.05e-06	660.77007768	663.01183305	724.80897722	4.70281984	0.46307925	-0.3350891
0.08838	66.45424	0.00136824	0.00014124	2.7e-06	3.83e-06	0.0	0.00045651	7.803e-05	2.05e-06	660.81131938	663.02926369	724.78838862	4.69685081	0.46306262	-0.33507294
0.08843	66.49239	0.00136665	0.00014152	2.72e-06	3.84e-06	0.0	0.00045762	7.822e-05	2.05e-06	660.85248723	663.04670538	724.76782249	4.69089587	0.46304533	-0.3350568
0.08849	66.53054	0.00136505	0.00014179	2.73e-06	3.85e-06	0.0	0.00045872	7.842e-05	2.05e-06	660.89358161	663.06415776	724.74727877	4.68495528	0.4630274	-0.3350407
0.09855	73.44634	0.00107184	0.00018947	6.28e-06	5.28e-06	-0.0	0.00066311	0.00011458	2.05e-06	667.39782053	666.28696317	721.33628378	3.72278786	0.45477935	-0.33236312
0.09861	73.48378	0.00107027	0.00018971	6.31e-06	5.29e-06	0.0	0.00066421	0.00011478	2.05e-06	667.42894436	666.30416667	721.31940443	3.71813054	0.45471382	-0.33234986
0.09866	73.52121	0.0010687	0.00018995	6.33e-06	5.29e-06	0.0	0.00066531	0.00011497	2.05e-06	667.46003137	666.3213619	721.3025428	3.71348264	0.45464802	-0.33233662
0.09872	73.55865	0.00106712	0.00019019	6.36e-06	5.3e-06	0.0	0.00066641	0.00011517	2.05e-06	667.49108186	666.33854881	721.28569887	3.70884361	0.45458198	-0.3323234
0.09877	73.59607	0.00106555	0.00019044	6.38e-06	5.31e-06	0.0	0.00066752	0.00011537	2.05e-06	667.52209608	666.35572732	721.26887259	3.70421282	0.45451572	-0.33231021
0.09883	73.6335	0.00106398	0.00019068	6.41e-06	5.31e-06	-0.0	0.00066862	0.00011556	2.05e-06	667.55307428	666.3728974	721.25206394	3.69957825	0.45444956	-0.332297
0.09888	73.67092	0.00106241	0.00019092	6.43e-06	5.32e-06	-0.0	0.00066972	0.00011576	2.05e-06	667.58401635	666.39005907	721.23527294	3.69495274	0.45438316	-0.33228381
0.09894	73.70833	0.00106084	0.00019116	6.46e-06	5.33e-06	-0.0	0.00067082	0.00011595	2.05e-06	667.61492254	666.40721228	721.21849954	3.69033507	0.45431654	-0.33227065
0.09899	73.74575	0.00105927	0.0001914	6.48e-06	5.34e-06	-0.0	0.00067192	0.00011615	2.05e-06	667.6457931	666.42435698	721.20174373	3.68572822	0.45424963	-0.33225751
0.09905	73.78315	0.0010577	0.00019165	6.51e-06	5.34e-06	-0.0	0.00067302	0.00011635	2.05e-06	667.67662835	666.44149311	721.18500545	3.68111666	0.45418284	-0.33224436
0.0991	73.82056	0.00105613	0.00019189	6.53e-06	5.35e-06	0.0	0.00067412	0.00011654	2.05e-06	667.70742814	666.45862069	721.16828474	3.67651299	0.45411585	-0.33223123
0.09916	73.85796	0.00105456	0.00019213	6.56e-06	5.36e-06	0.0	0.00067522	0.00011674	2.05e-06	667.73819271	666.47573968	721.15158156	3.6719168	0.45404866	-0.33221812
0.09921	73.89536	0.00105299	0.00019237	6.58e-06	5.36e-06	0.0	0.00067631	0.00011693	2.05e-06	667.76892227	666.49285005	721.13489588	3.66733339	0.45398112	-0.33220504
0.09927	73.93275	0.00105143	0.00019261	6.61e-06	5.37e-06	0.0	0.00067741	0.00011713	2.05e-06	667.79961721	666.50995171	721.11822765	3.66274505	0.45391372	-0.33219194
0.09932	73.97014	0.00104986	0.00019285	6.64e-06	5.38e-06	-0.0	0.00067851	0.00011733	2.05e-06	667.83027739	666.52704471	721.1015769	3.65816281	0.45384616	-0.33217886
0.09938	74.00752	0.0010483	0.00019309	6.66e-06	5.38e-06	-0.0	0.00067961	0.00011752	2.05e-06	667.86090297	666.544129	721.0849436	3.65358855	0.45377839	-0.33216581
0.09943	74.04491	0.00104673	0.00019333	6.69e-06	5.39e-06	-0.0	0.0006807	0.00011772	2.05e-06	667.8914942	666.56120454	721.06832773	3.64902656	0.45371029	-0.33215278
0.09949	74.08228	0.00104517	0.00019357	6.71e-06	5.4e-06	-0.0	0.0006818	0.00011791	2.05e-06	667.92205144	666.57827127	721.05172923	3.64446214	0.45364226	-0.33213974
0.10955	80.8584	0.00077462	0.00023262	1.255e-05	6.47e-06	0.0	0.00087218	0.00015212	2.05e-06	673.09227988	669.53884527	718.28809855	2.89077822	0.43962061	-0.32997032
0.1096	80.89508	0.00077324	0.00023281	1.259e-05	6.47e-06	0.0	0.00087315	0.0001523	2.05e-06	673.11898201	669.55411352	718.27439886	2.88704763	0.43953962	-0.32995957
0.10966	80.93176	0.00077186	0.00023299	1.263e-05	6.47e-06	-0.0	0.00087412	0.00015247	2.05e-06	673.1456746	669.56937213	718.26071347	2.88331802	0.43945863	-0.32994882
0.10971	80.96843	0.00077049	0.00023318	1.267e-05	6.48e-06	-0.0	0.00087509	0.00015265	2.05e-06	673.1723577	669.58462108	718.24704239	2.87959394	0.43937762	-0.32993808
0.10977	81.0051	0.00076912	0.00023336	1.271e-05	6.48e-06	-0.0	0.00087606	0.00015283	2.05e-06	673.19903144	669.59986041	718.23338558	2.87587732	0.43929661	-0.32992737
0.10982	81.04176	0.00076775	0.00023355	1.275e-05	6.49e-06	-0.0	0.00087703	0.000153	2.05e-06	673.22569606	669.61509011	718.21974303	2.87215934	0.4392156	-0.32991666
0.10988	81.07842	0.00076638	0.00023373	1.278e-05	6.49e-06	0.0	0.000878	0.00015318	2.05e-06	673.2523515	669.6303102	718.20611474	2.86844511	0.43913459	-0.32990596
0.10993	81.11508	0.00076501	0.00023391	1.282e-05	6.5e-06	0.0	0.00087896	0.00015335	2.05e-06	673.27899788	669.64552068	718.19250069	2.86473648	0.43905356	-0.32989527
0.10999	81.15173	0.00076364	0.0002341	1.286e-05	6.5e-06	0.0	0.00087993	0.00015353	2.05e-06	673.30563535	669.66072156	718.17890087	2.86103382	0.43897254	-0.32988461
0.11004	81.18838	0.00076227	0.00023428	1.29e-05	6.51e-06	-0.0	0.0008809	0.0001537	2.05e-06	673.33226409	669.67591286	718.16531525	2.85732945	0.43889151	-0.32987393
0.1101	81.22502	0.00076091	0.00023446	1.294e-05	6.51e-06	-0.0	0.00088186	0.00015388	2.05e-06	673.35888404	669.69109457	718.15174383	2.85363039	0.43881048	-0.32986328
0.11015	81.26166	0.00075954	0.00023465	1.298e-05	6.52e-06	-0.0	0.00088282	0.00015405	2.05e-06	673.38549537	669.70626672	718.1381866	2.84993718	0.43872945	-0.32985264
0.11021	81.2983	0.00075818	0.00023483	1.302e-05	6.52e-06	-0.0	0.00088379	0.00015423	2.05e-06	673.41209823	669.72142931	718.12464354	2.84624741	0.43864842	-0.32984201
0.11026	81.33493	0.00075682	0.00023501	1.306e-05	6.52e-06	0.0	0.00088475	0.0001544	2.05e-06	673.43869272	669.73658235	718.11111463	2.84255751	0.43856739	-0.32983138
0.11032	81.37156	0.00075546	0.00023519	1.309e-05	6.53e-06	0.0	0.00088571	0.00015457	2.05e-06	673.46527885	669.75172585	718.09759987	2.83887307	0.43848636	-0.32982077
0.11037	81.40819	0.0007541	0.00023537	1.313e-05	6.53e-06	0.0	0.00088667	0.00015475	2.05e-06	673.49185675	669.76685981	718.08409925	2.83519539	0.43840533	-0.32981018
0.11043	81.44481	0.00075274	0.00023555	1.317e-05	6.54e-06	0.0	0.00088763	0.00015492	2.05e-06	673.51842664	669.78198426	718.07061274	2.83151799	0.4383243	-0.3297996
0.11048	81.48143	0.00075138	0.00023573	1.321e-05	6.54e-06	-0.0	0.00088859	0.0001551	2.05e-06	673.5449885	669.7970992	718.05714033	2.82784287	0.43824327	-0.32978901
0.12055	88.11914	0.00052559	0.0002632	2.161e-05	7.12e-06	-0.0	0.00104868	0.00018437	2.05e-06	678.36396371	672.41472857	715.81640357	2.20854758	0.42398925	-0.32803008
0.1206	88.15507	0.00052449	0.00026332	2.166e-05	7.12e-06	-0.0	0.00104946	0.00018451	2.05e-06	678.39051307	672.42828912	715.80532303	2.20541891	0.42391713	-0.32802138
0.12066	88.19099	0.00052338	0.00026344	2.171e-05	7.12e-06	-0.0	0.00105025	0.00018466	2.05e-06	678.41706896	672.44184231	715.79425451	2.20229468	0.42384518	-0.3280127
0.12071	88.22691	0.00052227	0.00026356	2.176e-05	7.12e-06	-0.0	0.00105104	0.0001848	2.05e-06	678.44363151	672.45538817	715.78319798	2.19917062	0.42377324	-0.32800401
0.12077	88.26282	0.00052117	0.00026368	2.182e-05	7.12e-06	0.0	0.00105182	0.00018495	2.05e-06	678.4702007	672.4689267	715.77215344	2.19604907	0.42370138	-0.32799534
0.12082	88.29873	0.00052007	0.00026379	2.187e-05	7.13e-06	0.0	0.0010526	0.00018509	2.05e-06	678.49677659	672.48245791	715.76112089	2.19293132	0.42362967	-0.32798668
0.12088	88.33464	0.00051897	0.00026391	2.192e-05	7.13e-06	0.0	0.00105339	0.00018524	2.05e-06	678.52335928	672.49598181	715.7501003	2.18981604	0.42355805	-0.32797804
0.12093	88.37054	0.00051787	0.00026403	2.198e-05	7.13e-06	-0.0	0.00105417	0.00018538	2.05e-06	678.54994882	672.50949842	715.73909168	2.18670113	0.42348644	-0.32796939
0.12099	88.40644	0.00051677	0.00026415	2.203e-05	7.13e-06	-0.0	0.00105495	0.00018553	2.05e-06	678.57654523	672.52300774	715.72809502	2.18358994	0.42341497	-0.32796076
0.12104	88.44234	0.00051568	0.00026426	2.208e-05	7.13e-06	-0.0	0.00105573	0.00018567	2.05e-06	678.60314859	672.53650978	715.7171103	2.18048309	0.42334366	-0.32795214
0.1211	88.47823	0.00051458	0.00026438	2.214e-05	7.13e-06	0.0	0.00105651	0.00018581	2.05e-06	678.629759	672.55000457	715.7061375	2.17737543	0.42327233	-0.32794352
0.12115	88.51412	0.00051349	0.0002645	2.219e-05	7.14e-06	0.0	0.00105729	0.00018596	2.05e-06	678.65637644	672.5634921	715.69517664	2.17427115	0.42320112	-0.32793492
0.12121	88.55	0.0005124	0.00026461	2.224e-05	7.14e-06	0.0	0.00105806	0.0001861	2.05e-06	678.68300099	672.57697238	715.6842277	2.17117108	0.42313007	-0.32792633
0.12126	88.58588	0.00051131	0.00026473	2.23e-05	7.14e-06	0.0	0.00105884	0.00018625	2.05e-06	678.70963275	672.59044544	715.67329065	2.16807167	0.42305905	-0.32791774
0.12132	88.62176	0.00051022	0.00026484	2.235e-05	7.14e-06	-0.0	0.00105962	0.00018639	2.05e-06	678.73627174	672.60391128	715.6623655	2.16497423	0.42298811	-0.32790916
0.12137	88.65763	0.00050913	0.00026496	2.24e-05	7.14e-06	-0.0	0.00106039	0.00018653	2.05e-06	678.762918	672.61736991	715.65145225	2.16188065	0.42291732	-0.3279006
0.12143	88.6935	0.00050804	0.00026507	2.246e-05	7.14e-06	-0.0	0.00106116	0.00018667	2.05e-06	678.78957161	672.63082135	715.64055087	2.15878973	0.42284662	-0.32789204
0.12148	88.72937	0.00050696	0.00026519	2.251e-05	7.15e-06	0.0	0.00106194	0.00018682	2.05e-06	678.81623265	672.6442656	715.62966135	2.15569898	0.42277594	-0.32788349
0.13155	95.22978	0.00033172	0.00028063	3.373e-05	7.23e-06	-0.0	0.00118705	0.0002102	2.05e-06	683.86815629	674.99349966	713.82763728	1.6265888	0.41177703	-0.32646898
0.1316	95.26496	0.00033089	0.00028068	3.38e-05	7.23e-06	-0.0	0.00118765	0.00021031	2.05e-06	683.89692103	675.00577612	713.8187864	1.62387545	0.41172904	-0.32646203
0.13166	95.30014	0.00033006	0.00028074	3.387e-05	7.22e-06	0.0	0.00118824	0.00021043	2.05e-06	683.92570013	675.01804689	713.80994587	1.62116336	0.41168117	-0.32645509
0.13171	95.33531	0.00032923	0.00028079	3.394e-05	7.22e-06	0.0	0.00118884	0.00021054	2.05e-06	683.9544936	675.03031198	713.8011157	1.61845407	0.41163353	-0.32644816
0.13177	95.37047	0.0003284	0.00028084	3.401e-05	7.22e-06	0.0	0.00118943	0.00021065	2.05e-06	683.98330147	675.04257138	713.79229588	1.615746	0.41158599	-0.32644124
0.13182	95.40564	0.00032757	0.0002809	3.407e-05	7.22e-06	-0.0	0.00119002	0.00021076	2.05e-06	684.01212375	675.05482511	713.78348639	1.61303907	0.41153856	-0.32643432
0.13188	95.4408	0.00032675	0.00028095	3.414e-05	7.22e-06	-0.0	0.00119061	0.00021088	2.05e-06	684.04096047	675.06707316	713.77468724	1.61033495	0.41149136	-0.32642742
0.13193	95.47595	0.00032593	0.000281	3.421e-05	7.22e-06	-0.0	0.00119121	0.00021099	2.05e-06	684.06981164	675.07931554	713.76589841	1.60763213	0.41144427	-0.32642052
0.13199	95.5111	0.0003251	0.00028106	3.428e-05	7.22e-06	0.0	0.00119179	0.0002111	2.05e-06	684.09867728	675.09155227	713.7571199	1.60493034	0.41139727	-0.32641363
0.13204	95.54625	0.00032428	0.00028111	3.435e-05	7.22e-06	0.0	0.00119238	0.00021121	2.05e-06	684.1275574	675.10378334	713.7483517	1.60223136	0.41135051	-0.32640675
0.1321	95.5814	0.00032346	0.00028116	3.442e-05	7.22e-06	0.0	0.00119297	0.00021132	2.05e-06	684.15645204	675.11600875	713.73959381	1.59953374	0.41130387	-0.32639987
0.13215	95.61654	0.00032264	0.00028121	3.449e-05	7.22e-06	-0.0	0.00119356	0.00021143	2.05e-06	684.1853612	675.12822852	713.73084621	1.59683708	0.41125732	-0.326393
0.13221	95.65167	0.00032182	0.00028126	3.456e-05	7.22e-06	-0.0	0.00119414	0.00021154	2.05e-06	684.2142849	675.14044264	713.7221089	1.59414322	0.411211	-0.32638615
0.13226	95.68681	0.00032101	0.00028132	3.463e-05	7.22e-06	-0.0	0.00119473	0.00021166	2.05e-06	684.24322315	675.15265112	713.71338188	1.59145077	0.41116481	-0.3263793
0.13232	95.72194	0.00032019	0.00028137	3.47e-05	7.21e-06	0.0	0.00119531	0.00021177	2.05e-06	684.27217599	675.16485397	713.70466513	1.58875922	0.4111187	-0.32637245
0.13237	95.75706	0.00031938	0.00028142	3.477e-05	7.21e-06	0.0	0.0011959	0.00021188	2.05e-06	684.30114341	675.17705119	713.69595865	1.58607046	0.41107283	-0.32636562
0.13243	95.79218	0.00031857	0.00028147	3.484e-05	7.21e-06	0.0	0.00119648	0.00021199	2.05e-06	684.33012545	675.18924278	713.68726244	1.58338314	0.41102709	-0.3263588
0.13248	95.8273	0.00031776	0.00028152	3.491e-05	7.21e-06	-0.0	0.00119706	0.0002121	2.05e-06	684.35912211	675.20142875	713.67857648	1.58069668	0.41098143	-0.32635197
0.14255	102.19139	0.00019099	0.0002855	4.935e-05	6.85e-06	-0.0	0.00128821	0.00022966	2.05e-06	689.91797882	677.33985453	712.25492312	1.11519046	0.40529015	-0.32523453
0.1426	102.22583	0.00019041	0.00028549	4.944e-05	6.85e-06	-0.0	0.00128863	0.00022974	2.05e-06	689.9497056	677.3510474	712.24801515	1.11277698	0.40527407	-0.32522912
0.14266	102.26026	0.00018983	0.00028548	4.953e-05	6.85e-06	0.0	0.00128905	0.00022982	2.05e-06	689.981446	677.36223492	712.24111629	1.11036379	0.40525802	-0.3252237
0.14271	102.29469	0.00018925	0.00028548	4.962e-05	6.84e-06	0.0	0.00128946	0.0002299	2.05e-06	690.01320001	677.37341708	712.23422654	1.10795232	0.4052422	-0.32521829
0.14277	102.32911	0.00018868	0.00028547	4.97e-05	6.84e-06	0.0	0.00128988	0.00022998	2.05e-06	690.04496759	677.3845939	712.2273459	1.10554257	0.40522659	-0.32521289
0.14282	102.36353	0.0001881	0.00028547	4.979e-05	6.84e-06	-0.0	0.00129029	0.00023006	2.05e-06	690.0767487	677.39576536	712.22047435	1.1031332	0.40521103	-0.3252075
0.14288	102.39795	0.00018753	0.00028546	4.988e-05	6.83e-06	-0.0	0.00129071	0.00023015	2.05e-06	690.10854334	677.40693146	712.2136119	1.10072592	0.40519574	-0.32520211
0.14293	102.43236	0.00018696	0.00028545	4.997e-05	6.83e-06	-0.0	0.00129112	0.00023023	2.05e-06	690.14035144	677.4180922	712.20675854	1.0983196	0.40518057	-0.32519673
0.14299	102.46677	0.00018639	0.00028544	5.006e-05	6.83e-06	0.0	0.00129153	0.00023031	2.05e-06	690.172173	677.42924759	712.19991426	1.09591431	0.40516552	-0.32519136
0.14304	102.50118	0.00018582	0.00028543	5.015e-05	6.83e-06	0.0	0.00129194	0.00023039	2.05e-06	690.20400798	677.44039762	712.19307906	1.09351106	0.40515074	-0.325186
0.1431	102.53558	0.00018525	0.00028543	5.024e-05	6.82e-06	-0.0	0.00129235	0.00023047	2.05e-06	690.23585634	677.45154228	712.18625293	1.09110827	0.40513602	-0.32518064
0.14315	102.56998	0.00018468	0.00028542	5.032e-05	6.82e-06	-0.0	0.00129276	0.00023055	2.05e-06	690.26771806	677.46268158	712.17943587	1.088707	0.40512149	-0.32517529
0.14321	102.60437	0.00018412	0.00028541	5.041e-05	6.82e-06	-0.0	0.00129317	0.00023063	2.05e-06	690.2995931	677.47381552	712.17262787	1.08630762	0.4051072	-0.32516995
0.14326	102.63876	0.00018355	0.0002854	5.05e-05	6.81e-06	0.0	0.00129358	0.00023071	2.05e-06	690.33148142	677.48494409	712.16582892	1.08390849	0.40509294	-0.32516461
0.14332	102.67315	0.00018299	0.00028539	5.059e-05	6.81e-06	0.0	0.00129399	0.00023079	2.05e-06	690.36338301	677.49606729	712.15903903	1.08151142	0.40507894	-0.32515928
0.14337	102.70753	0.00018243	0.00028538	5.068e-05	6.81e-06	0.0	0.00129439	0.00023087	2.05e-06	690.39529781	677.50718513	712.15225818	1.07911543	0.40506508	-0.32515396
0.14343	102.74191	0.00018186	0.00028537	5.077e-05	6.8e-06	-0.0	0.0012948	0.00023095	2.05e-06	690.42722581	677.51829759	712.14548637	1.07672035	0.40505134	-0.32514864
0.14348	102.77629	0.0001813	0.00028536	5.086e-05	6.8e-06	-0.0	0.0012952	0.00023103	2.05e-06	690.45916696	677.52940469	712.13872359	1.07432727	0.40503786	-0.32514333
0.15354	109.00488	9.752e-05	0.00027882	6.899e-05	6.09e-06	-0.0	0.00135588	0.00024326	2.05e-06	696.4764556	679.46917956	711.04783677	0.65676658	0.40514094	-0.32428717
0.1536	109.03858	9.715e-05	0.00027876	6.91e-05	6.08e-06	0.0	0.00135615	0.00024332	2.05e-06	696.5099272	679.47925646	711.04264865	0.65459383	0.40515424	-0.32428309
0.15365	109.07227	9.679e-05	0.0002787	6.921e-05	6.08e-06	0.0	0.00135641	0.00024337	2.05e-06	696.54340057	679.4893275	711.03746862	0.65242292	0.40516773	-0.32427903
0.15371	109.10596	9.643e-05	0.00027864	6.932e-05	6.07e-06	-0.0	0.00135667	0.00024342	2.05e-06	696.57687558	679.49939266	711.03229669	0.65025242	0.40518126	-0.32427497
0.15376	109.13965	9.608e-05	0.00027858	6.943e-05	6.07e-06	-0.0	0.00135693	0.00024348	2.05e-06	696.6103522	679.50945196	711.02713284	0.64808374	0.40519497	-0.32427092
0.15382	109.17333	9.572e-05	0.00027851	6.953e-05	6.07e-06	-0.0	0.00135719	0.00024353	2.05e-06	696.64383029	679.51950538	711.02197707	0.64591589	0.40520876	-0.32426687
0.15387	109.20701	9.536e-05	0.00027845	6.964e-05	6.06e-06	0.0	0.00135745	0.00024359	2.05e-06	696.67730979	679.52955293	711.01682939	0.64374928	0.40522268	-0.32426283
0.15393	109.24068	9.501e-05	0.00027839	6.975e-05	6.06e-06	0.0	0.00135771	0.00024364	2.05e-06	696.7107906	679.53959459	711.01168977	0.64158419	0.40523674	-0.3242588
0.15398	109.27435	9.465e-05	0.00027833	6.986e-05	6.05e-06	-0.0	0.00135797	0.00024369	2.05e-06	696.74427262	679.54963038	711.00655822	0.63941974	0.40525086	-0.32425477
0.15404	109.30802	9.43e-05	0.00027827	6.997e-05	6.05e-06	-0.0	0.00135822	0.00024375	2.05e-06	696.77775578	679.55966028	711.00143473	0.63725715	0.40526516	-0.32425075
0.15409	109.34168	9.394e-05	0.0002782	7.008e-05	6.04e-06	0.0	0.00135848	0.0002438	2.05e-06	696.81123996	679.56968429	710.9963193	0.63509511	0.40527952	-0.32424674
0.15415	109.37534	9.359e-05	0.00027814	7.019e-05	6.04e-06	0.0	0.00135874	0.00024386	2.05e-06	696.84472512	679.57970242	710.99121192	0.63293474	0.40529403	-0.32424273
0.1542	109.409	9.324e-05	0.00027808	7.03e-05	6.03e-06	0.0	0.00135899	0.00024391	2.05e-06	696.87821111	679.58971465	710.98611258	0.6307754	0.40530865	-0.32423873
0.15426	109.44265	9.289e-05	0.00027802	7.041e-05	6.03e-06	-0.0	0.00135925	0.00024396	2.05e-06	696.91169787	679.59972098	710.98102129	0.62861708	0.40532336	-0.32423473
0.15431	109.4763	9.254e-05	0.00027795	7.052e-05	6.02e-06	-0.0	0.0013595	0.00024401	2.05e-06	696.94518532	679.60972142	710.97593804	0.62646052	0.40533824	-0.32423074
0.15437	109.50994	9.219e-05	0.00027789	7.063e-05	6.02e-06	0.0	0.00135975	0.00024407	2.05e-06	696.97867332	679.61971596	710.97086281	0.62430443	0.40535316	-0.32422676
0.15442	109.54359	9.185e-05	0.00027782	7.074e-05	6.01e-06	0.0	0.00136001	0.00024412	2.05e-06	697.01216184	679.6297046	710.96579562	0.62215021	0.40536825	-0.32422278
0.15448	109.57722	9.15e-05	0.00027776	7.086e-05	6.01e-06	0.0	0.00136026	0.00024417	2.05e-06	697.04565074	679.63968733	710.96073645	0.6199967	0.40538342	-0.32421881
0.16454	115.67102	4.286e-05	0.00026213	9.289e-05	5.07e-06	0.0	0.00139573	0.00025188	2.05e-06	703.07475327	681.36548628	710.16465785	0.24786022	0.40951907	-0.32359412
0.1646	115.70398	4.267e-05	0.00026202	9.302e-05	5.06e-06	-0.0	0.00139587	0.00025192	2.05e-06	703.10653625	681.37436344	710.16098636	0.24595828	0.40954576	-0.32359123
0.16465	115.73694	4.248e-05	0.00026192	9.315e-05	5.06e-06	-0.0	0.00139601	0.00025195	2.05e-06	703.13829962	681.38323468	710.15732189	0.24405869	0.40957246	-0.32358836
0.16471	115.76989	4.229e-05	0.00026181	9.328e-05	5.05e-06	0.0	0.00139615	0.00025198	2.05e-06	703.17004321	681.39209998	710.15366444	0.24216	0.40959916	-0.32358549
0.16476	115.80284	4.209e-05	0.00026171	9.341e-05	5.05e-06	0.0	0.00139629	0.00025201	2.05e-06	703.20176697	681.40095936	710.15001401	0.24026357	0.40962587	-0.32358262
0.16482	115.83579	4.19e-05	0.0002616	9.354e-05	5.04e-06	-0.0	0.00139643	0.00025205	2.05e-06	703.23347072	681.40981282	710.14637059	0.23836815	0.40965258	-0.32357977
0.16487	115.86873	4.171e-05	0.00026149	9.367e-05	5.04e-06	-0.0	0.00139657	0.00025208	2.05e-06	703.26515439	681.41866036	710.14273417	0.23647489	0.4096793	-0.32357691
0.16493	115.90167	4.153e-05	0.00026139	9.38e-05	5.03e-06	-0.0	0.00139671	0.00025211	2.05e-06	703.29681784	681.42750198	710.13910475	0.23458277	0.40970601	-0.32357406
0.16498	115.93461	4.134e-05	0.00026128	9.393e-05	5.03e-06	0.0	0.00139684	0.00025214	2.05e-06	703.32846098	681.43633769	710.13548232	0.23269267	0.40973272	-0.32357122
0.16504	115.96754	4.115e-05	0.00026118	9.406e-05	5.02e-06	0.0	0.00139698	0.00025217	2.05e-06	703.36008368	681.4451675	710.13186688	0.2308039	0.40975944	-0.32356839
0.16509	116.00047	4.096e-05	0.00026107	9.419e-05	5.02e-06	-0.0	0.00139712	0.0002522	2.05e-06	703.39168583	681.45399139	710.12825842	0.22891692	0.40978615	-0.32356555
0.16515	116.0334	4.077e-05	0.00026096	9.432e-05	5.01e-06	-0.0	0.00139726	0.00025224	2.05e-06	703.42326731	681.46280939	710.12465692	0.22703153	0.40981287	-0.32356273
0.1652	116.06632	4.059e-05	0.00026086	9.445e-05	5e-06	0.0	0.00139739	0.00025227	2.05e-06	703.45482801	681.47162149	710.1210624	0.22514769	0.40983958	-0.32355991
0.16526	116.09923	4.04e-05	0.00026075	9.458e-05	5e-06	0.0	0.00139753	0.0002523	2.05e-06	703.48636783	681.48042769	710.11747484	0.22326568	0.40986629	-0.32355709
0.16531	116.13215	4.022e-05	0.00026064	9.471e-05	4.99e-06	-0.0	0.00139766	0.00025233	2.05e-06	703.51788663	681.489228	710.11389423	0.22138502	0.40989299	-0.32355428
0.16537	116.16506	4.004e-05	0.00026053	9.484e-05	4.99e-06	-0.0	0.0013978	0.00025236	2.05e-06	703.54938432	681.49802242	710.11032057	0.21950639	0.40991969	-0.32355148
0.16542	116.19796	3.985e-05	0.00026043	9.497e-05	4.98e-06	0.0	0.00139793	0.00025239	2.05e-06	703.58086077	681.50681096	710.10675385	0.21762893	0.40994639	-0.32354868
0.16548	116.23087	3.967e-05	0.00026032	9.51e-05	4.98e-06	0.0	0.00139806	0.00025242	2.05e-06	703.61231589	681.51559362	710.10319408	0.21575369	0.40997308	-0.32354589
0.17554	122.19045	1.6e-05	0.00023801	0.00012039	3.97e-06	0.0	0.00141543	0.00025676	2.05e-06	708.91004837	683.02951993	709.56074535	-0.07546993	0.41411955	-0.32312027
0.1756	122.22268	1.591e-05	0.00023787	0.00012054	3.96e-06	0.0	0.0014155	0.00025677	2.05e-06	708.93678113	683.03732462	709.55826854	-0.07691336	0.41413846	-0.32311833
0.17565	122.2549	1.583e-05	0.00023774	0.00012068	3.96e-06	-0.0	0.00141556	0.00025679	2.05e-06	708.96347909	683.04512487	709.55579707	-0.07835551	0.41415731	-0.32311639
0.17571	122.28712	1.574e-05	0.00023761	0.00012083	3.95e-06	-0.0	0.00141562	0.00025681	2.05e-06	708.99014219	683.05292069	709.55333093	-0.07979523	0.41417601	-0.32311445
0.17576	122.31934	1.566e-05	0.00023747	0.00012097	3.95e-06	0.0	0.00141568	0.00025683	2.05e-06	709.01677033	683.06071207	709.55087011	-0.08123366	0.41419464	-0.32311252
0.17582	122.35156	1.558e-05	0.00023734	0.00012111	3.94e-06	0.0	0.00141574	0.00025684	2.05e-06	709.04336345	683.06849904	709.54841462	-0.08266959	0.41421313	-0.3231106
0.17587	122.38377	1.549e-05	0.0002372	0.00012126	3.94e-06	-0.0	0.0014158	0.00025686	2.05e-06	709.06992144	683.0762816	709.54596444	-0.08410428	0.41423154	-0.32310867
0.17593	122.41598	1.541e-05	0.00023707	0.0001214	3.93e-06	-0.0	0.00141587	0.00025688	2.05e-06	709.09644425	683.08405976	709.54351957	-0.08553652	0.41424981	-0.32310676
0.17598	122.44818	1.533e-05	0.00023694	0.00012155	3.93e-06	0.0	0.00141593	0.00025689	2.05e-06	709.12293178	683.09183352	709.54108	-0.08696744	0.41426801	-0.32310484
0.17604	122.48038	1.525e-05	0.0002368	0.00012169	3.92e-06	0.0	0.00141599	0.00025691	2.05e-06	709.14938397	683.09960291	709.53864572	-0.088396	0.41428606	-0.32310293
0.17609	122.51258	1.516e-05	0.00023667	0.00012183	3.92e-06	-0.0	0.00141605	0.00025693	2.05e-06	709.17580072	683.10736792	709.53621673	-0.08982308	0.41430403	-0.32310103
0.17615	122.54477	1.508e-05	0.00023653	0.00012198	3.91e-06	-0.0	0.00141611	0.00025695	2.05e-06	709.20218198	683.11512856	709.53379302	-0.09124798	0.41432187	-0.32309913
0.1762	122.57696	1.5e-05	0.0002364	0.00012212	3.9e-06	0.0	0.00141617	0.00025696	2.05e-06	709.22852765	683.12288485	709.53137458	-0.09267116	0.41433961	-0.32309723
0.17626	122.60914	1.492e-05	0.00023626	0.00012227	3.9e-06	0.0	0.00141622	0.00025698	2.05e-06	709.25483766	683.13063679	709.52896141	-0.09409238	0.41435723	-0.32309534
0.17631	122.64133	1.484e-05	0.00023613	0.00012241	3.89e-06	-0.0	0.00141628	0.000257	2.05e-06	709.28111193	683.1383844	709.5265535	-0.09551169	0.41437474	-0.32309345
0.17637	122.6735	1.476e-05	0.00023599	0.00012256	3.89e-06	-0.0	0.00141634	0.00025701	2.05e-06	709.30735039	683.14612768	709.52415085	-0.0969292	0.41439214	-0.32309156
0.17642	122.70568	1.468e-05	0.00023586	0.0001227	3.88e-06	0.0	0.0014164	0.00025703	2.05e-06	709.33355296	683.15386664	709.52175344	-0.09834467	0.41440942	-0.32308968
0.17648	122.73785	1.461e-05	0.00023572	0.00012285	3.88e-06	0.0	0.00141646	0.00025705	2.05e-06	709.35971956	683.16160129	709.51936127	-0.09975846	0.4144266	-0.3230878
0.18654	128.56367	5.16e-06	0.00021006	0.00014966	2.96e-06	0.0	0.00142342	0.0002593	2.05e-06	713.27981886	684.51226689	709.1787651	-0.35471492	0.41417538	-0.32282068
0.1866	128.59517	5.13e-06	0.00020992	0.00014981	2.95e-06	0.0	0.00142344	0.0002593	2.05e-06	713.29694213	684.51933916	709.17733434	-0.35573369	0.41415668	-0.32281955
0.18665	128.62667	5.1e-06	0.00020978	0.00014995	2.95e-06	-0.0	0.00142346	0.00025931	2.05e-06	713.31402122	684.52640857	709.17590746	-0.35674957	0.41413776	-0.32281843
0.18671	128.65816	5.07e-06	0.00020964	0.0001501	2.94e-06	0.0	0.00142348	0.00025932	2.05e-06	713.33105614	684.53347516	709.17448445	-0.35776346	0.41411869	-0.32281732
0.18676	128.68965	5.04e-06	0.00020949	0.00015024	2.94e-06	0.0	0.00142351	0.00025933	2.05e-06	713.34804688	684.54053891	709.17306532	-0.35877417	0.41409939	-0.32281621
0.18682	128.72113	5.01e-06	0.00020935	0.00015039	2.93e-06	-0.0	0.00142353	0.00025934	2.05e-06	713.36499348	684.54759984	709.17165005	-0.359783	0.41407995	-0.32281509
0.18687	128.75262	4.98e-06	0.00020921	0.00015054	2.93e-06	-0.0	0.00142355	0.00025935	2.05e-06	713.38189593	684.55465796	709.17023863	-0.36078871	0.41406028	-0.32281399
0.18693	128.78409	4.95e-06	0.00020907	0.00015068	2.92e-06	0.0	0.00142357	0.00025936	2.05e-06	713.39875426	684.56171326	709.16883105	-0.36179232	0.41404046	-0.32281288
0.18698	128.81557	4.93e-06	0.00020892	0.00015083	2.92e-06	0.0	0.00142359	0.00025937	2.05e-06	713.41556846	684.56876577	709.16742731	-0.36279322	0.41402043	-0.32281178
0.18704	128.84704	4.9e-06	0.00020878	0.00015098	2.91e-06	-0.0	0.00142362	0.00025937	2.05e-06	713.43233856	684.57581548	709.16602739	-0.36379154	0.41400021	-0.32281069
0.18709	128.8785	4.87e-06	0.00020864	0.00015112	2.91e-06	-0.0	0.00142364	0.00025938	2.05e-06	713.44906456	684.58286241	709.16463128	-0.36478761	0.41397983	-0.32280959
0.18715	128.90997	4.84e-06	0.0002085	0.00015127	2.91e-06	0.0	0.00142366	0.00025939	2.05e-06	713.46574648	684.58990656	709.16323899	-0.36578069	0.41395922	-0.3228085
0.1872	128.94143	4.81e-06	0.00020835	0.00015141	2.9e-06	-0.0	0.00142368	0.0002594	2.05e-06	713.48238433	684.59694794	709.16185049	-0.36677184	0.41393848	-0.32280741
0.18726	128.97288	4.78e-06	0.00020821	0.00015156	2.9e-06	-0.0	0.0014237	0.00025941	2.05e-06	713.49897812	684.60398655	709.16046579	-0.36775979	0.41391749	-0.32280632
0.18731	129.00434	4.75e-06	0.00020807	0.00015171	2.89e-06	0.0	0.00142372	0.00025942	2.05e-06	713.51552788	684.61102241	709.15908486	-0.3687458	0.41389636	-0.32280524
0.18737	129.03578	4.72e-06	0.00020793	0.00015185	2.89e-06	0.0	0.00142374	0.00025943	2.05e-06	713.5320336	684.61805551	709.15770771	-0.36972886	0.41387501	-0.32280416
0.18742	129.06723	4.7e-06	0.00020778	0.000152	2.88e-06	-0.0	0.00142376	0.00025943	2.05e-06	713.54849531	684.62508587	709.15633432	-0.37070965	0.41385349	-0.32280308
0.18748	129.09867	4.67e-06	0.00020764	0.00015214	2.88e-06	-0.0	0.00142378	0.00025944	2.05e-06	713.56491302	684.6321135	709.15496469	-0.3716879	0.41383179	-0.32280201
0.19754	134.79109	1.53e-06	0.00018209	0.00017807	2.14e-06	0.0	0.00142611	0.00026062	2.05e-06	715.85706739	685.87810853	708.95863938	-0.50943959	0.40672456	-0.32264803
0.1976	134.82186	1.52e-06	0.00018196	0.00017821	2.13e-06	0.0	0.00142611	0.00026062	2.05e-06	715.86591726	685.88472432	708.95781623	-0.50997701	0.40666916	-0.32264738
0.19765	134.85263	1.51e-06	0.00018182	0.00017835	2.13e-06	-0.0	0.00142612	0.00026063	2.05e-06	715.87473007	685.89133823	708.95699531	-0.5105127	0.40661362	-0.32264674
0.19771	134.88339	1.5e-06	0.00018169	0.00017848	2.13e-06	-0.0	0.00142613	0.00026063	2.05e-06	715.88350588	685.89795026	708.9561766	-0.51104599	0.4065579	-0.3226461
0.19776	134.91415	1.49e-06	0.00018155	0.00017862	2.12e-06	0.0	0.00142613	0.00026064	2.05e-06	715.89224474	685.90456041	708.9553601	-0.51157708	0.40650201	-0.32264546
0.19782	134.94491	1.48e-06	0.00018142	0.00017875	2.12e-06	-0.0	0.00142614	0.00026064	2.05e-06	715.9009467	685.91116867	708.95454579	-0.51210621	0.40644597	-0.32264482
0.19787	134.97566	1.47e-06	0.00018128	0.00017889	2.11e-06	-0.0	0.00142615	0.00026065	2.05e-06	715.90961182	685.91777507	708.95373368	-0.51263278	0.40638973	-0.32264418
0.19793	135.00641	1.46e-06	0.00018115	0.00017903	2.11e-06	0.0	0.00142615	0.00026065	2.05e-06	715.91824015	685.92437959	708.95292376	-0.51315764	0.40633335	-0.32264354
0.19798	135.03716	1.45e-06	0.00018102	0.00017916	2.11e-06	0.0	0.00142616	0.00026066	2.05e-06	715.92683174	685.93098224	708.95211601	-0.51367983	0.40627677	-0.32264291
0.19804	135.0679	1.45e-06	0.00018088	0.0001793	2.1e-06	-0.0	0.00142617	0.00026066	2.05e-06	715.93538666	685.93758302	708.95131043	-0.51420023	0.40622006	-0.32264228
0.19809	135.09864	1.44e-06	0.00018075	0.00017943	2.1e-06	-0.0	0.00142617	0.00026067	2.05e-06	715.94390494	685.94418194	708.95050701	-0.51471833	0.40616316	-0.32264165
0.19815	135.12938	1.43e-06	0.00018061	0.00017957	2.1e-06	0.0	0.00142618	0.00026067	2.05e-06	715.95238666	685.950779	708.94970575	-0.51523415	0.40610609	-0.32264102
0.1982	135.16011	1.42e-06	0.00018048	0.0001797	2.09e-06	-0.0	0.00142619	0.00026068	2.05e-06	715.96083185	685.95737419	708.94890663	-0.51574813	0.40604887	-0.32264039
0.19826	135.19083	1.41e-06	0.00018034	0.00017984	2.09e-06	-0.0	0.00142619	0.00026068	2.05e-06	715.96924059	685.96396752	708.94810966	-0.5162595	0.40599146	-0.32263977
0.19831	135.22156	1.4e-06	0.00018021	0.00017997	2.09e-06	0.0	0.0014262	0.00026069	2.05e-06	715.97761291	685.970559	708.94731481	-0.51676919	0.40593391	-0.32263915
0.19837	135.25228	1.39e-06	0.00018008	0.00018011	2.08e-06	0.0	0.00142621	0.00026069	2.05e-06	715.98594888	685.97714862	708.94652209	-0.5172763	0.40587617	-0.32263852
0.19842	135.283	1.38e-06	0.00017994	0.00018024	2.08e-06	-0.0	0.00142621	0.0002607	2.05e-06	715.99424856	685.98373639	708.94573149	-0.51778153	0.40581828	-0.3226379
0.19848	135.31371	1.38e-06	0.00017981	0.00018038	2.08e-06	-0.0	0.00142622	0.0002607	2.05e-06	716.00251199	685.9903223	708.94494299	-0.51828458	0.40576022	-0.32263729
0.20854	140.87297	4.4e-07	0.00015666	0.00020365	1.53e-06	-0.0	0.00142691	0.00026137	2.05e-06	716.96444139	687.1658625	708.82896966	-0.5774673	0.39261216	-0.32254631
0.20859	140.90302	4.4e-07	0.00015654	0.00020377	1.52e-06	0.0	0.00142691	0.00026137	2.05e-06	716.96702577	687.1721287	708.82845433	-0.57763006	0.39252812	-0.3225459
0.20865	140.93306	4.4e-07	0.00015642	0.00020389	1.52e-06	0.0	0.00142691	0.00026138	2.05e-06	716.96958475	687.17839322	708.82793991	-0.577791	0.39244396	-0.3225455
0.2087	140.96309	4.3e-07	0.0001563	0.00020401	1.52e-06	-0.0	0.00142691	0.00026138	2.05e-06	716.97211839	687.18465605	708.82742642	-0.57795075	0.3923597	-0.3225451
0.20876	140.99313	4.3e-07	0.00015618	0.00020413	1.52e-06	-0.0	0.00142692	0.00026138	2.05e-06	716.97462675	687.19091718	708.82691384	-0.57810861	0.3922753	-0.32254469
0.20881	141.02316	4.3e-07	0.00015606	0.00020424	1.51e-06	0.0	0.00142692	0.00026139	2.05e-06	716.9771099	687.19717663	708.82640217	-0.57826521	0.39219081	-0.32254429
0.20887	141.05318	4.3e-07	0.00015595	0.00020436	1.51e-06	0.0	0.00142692	0.00026139	2.05e-06	716.97956788	687.20343438	708.8258914	-0.57842019	0.3921062	-0.32254389
0.20892	141.0832	4.2e-07	0.00015583	0.00020448	1.51e-06	-0.0	0.00142692	0.00026139	2.05e-06	716.98200075	687.20969045	708.82538153	-0.57857358	0.39202147	-0.32254349
0.20898	141.11322	4.2e-07	0.00015571	0.0002046	1.51e-06	0.0	0.00142692	0.00026139	2.05e-06	716.98440858	687.21594482	708.82487256	-0.57872567	0.39193664	-0.32254309
0.20903	141.14324	4.2e-07	0.00015559	0.00020472	1.5e-06	0.0	0.00142693	0.0002614	2.05e-06	716.98679142	687.22219751	708.82436447	-0.57887593	0.39185168	-0.32254269
0.20909	141.17325	4.2e-07	0.00015548	0.00020484	1.5e-06	-0.0	0.00142693	0.0002614	2.05e-06	716.98914933	687.22844851	708.82385726	-0.57902502	0.39176663	-0.32254229
0.20914	141.20326	4.1e-07	0.00015536	0.00020495	1.5e-06	-0.0	0.00142693	0.0002614	2.05e-06	716.99148236	687.23469781	708.82335094	-0.57917229	0.39168144	-0.3225419
0.2092	141.23326	4.1e-07	0.00015524	0.00020507	1.5e-06	0.0	0.00142693	0.00026141	2.05e-06	716.99379059	687.24094543	708.82284548	-0.57931826	0.39159616	-0.3225415
0.20925	141.26326	4.1e-07	0.00015512	0.00020519	1.49e-06	0.0	0.00142693	0.00026141	2.05e-06	716.99607405	687.24719135	708.82234089	-0.5794627	0.39151077	-0.3225411
0.20931	141.29326	4.1e-07	0.00015501	0.00020531	1.49e-06	-0.0	0.00142694	0.00026141	2.05e-06	716.99833281	687.25343559	708.82183716	-0.57960552	0.39142525	-0.32254071
0.20936	141.32325	4e-07	0.00015489	0.00020542	1.49e-06	0.0	0.00142694	0.00026141	2.05e-06	717.00056693	687.25967813	708.82133429	-0.57974709	0.39133964	-0.32254031
0.20942	141.35324	4e-07	0.00015477	0.00020554	1.49e-06	0.0	0.00142694	0.00026142	2.05e-06	717.00277647	687.26591899	708.82083227	-0.57988685	0.3912539	-0.32253992
0.20947	141.38323	4e-07	0.00015465	0.00020566	1.48e-06	-0.0	0.00142694	0.00026142	2.05e-06	717.00496148	687.27215815	708.82033109	-0.58002544	0.39116807	-0.32253953
0.21954	146.80947	1.3e-07	0.00013483	0.00022552	1.09e-06	-0.0	0.00142714	0.00026184	2.05e-06	717.04913404	688.38524062	708.73804577	-0.58374772	0.37389746	-0.32247493
0.21959	146.83879	1.3e-07	0.00013473	0.00022562	1.09e-06	-0.0	0.00142714	0.00026184	2.05e-06	717.0477277	688.39116453	708.73762425	-0.58366783	0.37379608	-0.3224746
0.21965	146.8681	1.3e-07	0.00013463	0.00022572	1.09e-06	0.0	0.00142714	0.00026184	2.05e-06	717.04630646	688.3970867	708.73720281	-0.58358704	0.37369465	-0.32247427
0.2197	146.89741	1.3e-07	0.00013453	0.00022582	1.09e-06	0.0	0.00142714	0.00026184	2.05e-06	717.04487037	688.40300712	708.73678145	-0.58350542	0.37359316	-0.32247394
0.21976	146.92672	1.3e-07	0.00013443	0.00022592	1.09e-06	-0.0	0.00142714	0.00026185	2.05e-06	717.04341947	688.4089258	708.73636017	-0.58342276	0.3734916	-0.32247361
0.21981	146.95602	1.3e-07	0.00013433	0.00022602	1.09e-06	0.0	0.00142714	0.00026185	2.05e-06	717.04195381	688.41484273	708.73593895	-0.5833394	0.37339	-0.32247328
0.21987	146.98532	1.3e-07	0.00013423	0.00022612	1.08e-06	0.0	0.00142714	0.00026185	2.05e-06	717.04047343	688.42075791	708.73551781	-0.58325492	0.37328832	-0.32247295
0.21992	147.01462	1.3e-07	0.00013413	0.00022622	1.08e-06	-0.0	0.00142714	0.00026185	2.05e-06	717.03897839	688.42667135	708.73509673	-0.58316975	0.3731866	-0.32247262
0.21998	147.04391	1.3e-07	0.00013403	0.00022632	1.08e-06	-0.0	0.00142714	0.00026185	2.05e-06	717.03746872	688.43258304	708.73467571	-0.58308354	0.3730848	-0.32247228
0.22003	147.0732	1.3e-07	0.00013393	0.00022642	1.08e-06	0.0	0.00142714	0.00026186	2.05e-06	717.03594447	688.43849298	708.73425476	-0.58299654	0.37298296	-0.32247195
0.22009	147.10248	1.2e-07	0.00013384	0.00022652	1.08e-06	0.0	0.00142714	0.00026186	2.05e-06	717.03440568	688.44440118	708.73383386	-0.58290864	0.37288105	-0.32247162
0.22014	147.13176	1.2e-07	0.00013374	0.00022662	1.07e-06	-0.0	0.00142715	0.00026186	2.05e-06	717.0328524	688.45030763	708.73341301	-0.5828198	0.37277908	-0.32247129
0.2202	147.16104	1.2e-07	0.00013364	0.00022672	1.07e-06	0.0	0.00142715	0.00026186	2.05e-06	717.03128467	688.45621233	708.73299222	-0.58273021	0.37267707	-0.32247096
0.22025	147.19031	1.2e-07	0.00013354	0.00022682	1.07e-06	0.0	0.00142715	0.00026186	2.05e-06	717.02970254	688.46211528	708.73257147	-0.58263957	0.37257498	-0.32247063
0.22031	147.21958	1.2e-07	0.00013344	0.00022691	1.07e-06	-0.0	0.00142715	0.00026186	2.05e-06	717.02810606	688.46801648	708.73215077	-0.58254827	0.37247285	-0.3224703
0.22036	147.24885	1.2e-07	0.00013334	0.00022701	1.07e-06	-0.0	0.00142715	0.00026187	2.05e-06	717.02649526	688.47391594	708.73173011	-0.58245587	0.37237065	-0.32246997
0.22042	147.27811	1.2e-07	0.00013324	0.00022711	1.07e-06	0.0	0.00142715	0.00026187	2.05e-06	717.02487019	688.47981364	708.73130949	-0.58236279	0.3722684	-0.32246964
0.22047	147.30737	1.2e-07	0.00013315	0.00022721	1.06e-06	0.0	0.00142715	0.00026187	2.05e-06	717.02323089	688.48570959	708.7308889	-0.58226874	0.37216609	-0.32246931
0.23054	152.60063	4e-08	0.00011666	0.00024371	7.9e-07	-0.0	0.00142721	0.00026215	2.05e-06	716.52586057	689.53489103	708.65179753	-0.55315526	0.35271223	-0.32240718
0.23059	152.62922	4e-08	0.00011657	0.0002438	7.9e-07	0.0	0.00142721	0.00026215	2.05e-06	716.5222736	689.54046016	708.65134106	-0.55294427	0.35260304	-0.32240682
0.23065	152.65781	4e-08	0.00011649	0.00024388	7.9e-07	0.0	0.00142721	0.00026215	2.05e-06	716.51867925	689.54602749	708.6508842	-0.55273281	0.35249383	-0.32240646
0.2307	152.68639	4e-08	0.00011641	0.00024396	7.9e-07	-0.0	0.00142721	0.00026215	2.05e-06	716.51507754	689.55159304	708.65042696	-0.55252091	0.3523846	-0.3224061
0.23076	152.71497	4e-08	0.00011633	0.00024404	7.9e-07	-0.0	0.00142721	0.00026215	2.05e-06	716.51146849	689.55715678	708.64996934	-0.55230862	0.35227535	-0.32240574
0.23081	152.74355	4e-08	0.00011625	0.00024412	7.9e-07	0.0	0.00142721	0.00026215	2.05e-06	716.50785215	689.56271873	708.64951134	-0.55209583	0.35216608	-0.32240538
0.23087	152.77212	4e-08	0.00011616	0.00024421	7.9e-07	-0.0	0.00142721	0.00026215	2.05e-06	716.50422854	689.56827889	708.64905295	-0.55188271	0.35205679	-0.32240502
0.23092	152.80069	4e-08	0.00011608	0.00024429	7.8e-07	-0.0	0.00142721	0.00026215	2.05e-06	716.50059769	689.57383725	708.64859417	-0.55166905	0.35194748	-0.32240466
0.23098	152.82926	4e-08	0.000116	0.00024437	7.8e-07	0.0	0.00142721	0.00026216	2.05e-06	716.49695963	689.57939381	708.648135	-0.55145509	0.35183816	-0.3224043
0.23103	152.85782	4e-08	0.00011592	0.00024445	7.8e-07	0.0	0.00142721	0.00026216	2.05e-06	716.49331438	689.58494858	708.64767545	-0.55124058	0.3517288	-0.32240394
0.23109	152.88638	4e-08	0.00011584	0.00024453	7.8e-07	-0.0	0.00142721	0.00026216	2.05e-06	716.48966199	689.59050156	708.6472155	-0.55102578	0.35161944	-0.32240358
0.23114	152.91493	4e-08	0.00011576	0.00024461	7.8e-07	-0.0	0.00142721	0.00026216	2.05e-06	716.48600247	689.59605274	708.64675515	-0.55081045	0.35151005	-0.32240322
0.2312	152.94348	4e-08	0.00011567	0.0002447	7.8e-07	0.0	0.00142721	0.00026216	2.05e-06	716.48233586	689.60160212	708.64629442	-0.55059478	0.35140065	-0.32240285
0.23125	152.97203	4e-08	0.00011559	0.00024478	7.8e-07	0.0	0.00142721	0.00026216	2.05e-06	716.47866219	689.60714971	708.64583328	-0.55037865	0.35129122	-0.32240249
0.23131	153.00057	4e-08	0.00011551	0.00024486	7.8e-07	-0.0	0.00142721	0.00026216	2.05e-06	716.47498148	689.6126955	708.64537175	-0.55016214	0.35118178	-0.32240213
0.23136	153.02911	4e-08	0.00011543	0.00024494	7.7e-07	-0.0	0.00142721	0.00026216	2.05e-06	716.47129377	689.61823949	708.64490982	-0.54994521	0.35107232	-0.32240177
0.23142	153.05765	4e-08	0.00011535	0.00024502	7.7e-07	0.0	0.00142721	0.00026217	2.05e-06	716.46759908	689.62378169	708.64444748	-0.54972785	0.35096284	-0.3224014
0.23147	153.08618	4e-08	0.00011527	0.0002451	7.7e-07	-0.0	0.00142721	0.00026217	2.05e-06	716.46389744	689.6293221	708.64398475	-0.54951013	0.35085335	-0.32240104
0.24154	158.24638	1e-08	0.0001017	0.00025867	5.8e-07	0.0	0.00142723	0.00026235	2.05e-06	715.69637057	690.61296067	708.55129407	-0.50452215	0.33065463	-0.3223282
0.24159	158.27425	1e-08	0.00010164	0.00025874	5.8e-07	0.0	0.00142723	0.00026236	2.05e-06	715.69181409	690.6181707	708.55073843	-0.50425649	0.33054407	-0.32232777
0.24165	158.30211	1e-08	0.00010157	0.00025881	5.8e-07	-0.0	0.00142723	0.00026236	2.05e-06	715.68725492	690.62337895	708.5501822	-0.50399074	0.33043351	-0.32232733
0.2417	158.32996	1e-08	0.0001015	0.00025888	5.8e-07	-0.0	0.00142723	0.00026236	2.05e-06	715.68269307	690.6285854	708.5496254	-0.50372481	0.33032295	-0.32232689
0.24176	158.35782	1e-08	0.00010143	0.00025894	5.8e-07	0.0	0.00142723	0.00026236	2.05e-06	715.67812857	690.63379007	708.54906802	-0.50345879	0.33021241	-0.32232646
0.24181	158.38566	1e-08	0.00010137	0.00025901	5.8e-07	0.0	0.00142723	0.00026236	2.05e-06	715.67356143	690.63899295	708.54851006	-0.5031926	0.33010186	-0.32232602
0.24187	158.41351	1e-08	0.0001013	0.00025908	5.8e-07	-0.0	0.00142723	0.00026236	2.05e-06	715.66899167	690.64419405	708.54795151	-0.50292631	0.32999132	-0.32232558
0.24192	158.44135	1e-08	0.00010123	0.00025915	5.8e-07	-0.0	0.00142723	0.00026236	2.05e-06	715.6644193	690.64939336	708.54739239	-0.50265986	0.32988079	-0.32232514
0.24198	158.46919	1e-08	0.00010117	0.00025921	5.8e-07	0.0	0.00142723	0.00026236	2.05e-06	715.65984435	690.65459089	708.54683268	-0.50239331	0.32977026	-0.3223247
0.24203	158.49702	1e-08	0.0001011	0.00025928	5.8e-07	0.0	0.00142723	0.00026236	2.05e-06	715.65526683	690.65978663	708.54627239	-0.5021266	0.32965974	-0.32232426
0.24209	158.52485	1e-08	0.00010103	0.00025935	5.8e-07	-0.0	0.00142723	0.00026236	2.05e-06	715.65068675	690.66498058	708.54571152	-0.5018598	0.32954922	-0.32232382
0.24214	158.55268	1e-08	0.00010096	0.00025941	5.7e-07	-0.0	0.00142723	0.00026236	2.05e-06	715.64610414	690.67017275	708.54515006	-0.50159283	0.32943871	-0.32232338
0.2422	158.5805	1e-08	0.0001009	0.00025948	5.7e-07	0.0	0.00142723	0.00026236	2.05e-06	715.64151901	690.67536313	708.54458802	-0.50132578	0.3293282	-0.32232293
0.24225	158.60832	1e-08	0.00010083	0.00025955	5.7e-07	0.0	0.00142723	0.00026237	2.05e-06	715.63693138	690.68055173	708.5440254	-0.50105857	0.3292177	-0.32232249
0.24231	158.63614	1e-08	0.00010076	0.00025961	5.7e-07	-0.0	0.00142723	0.00026237	2.05e-06	715.63234127	690.68573854	708.54346219	-0.50079127	0.3291072	-0.32232205
0.24236	158.66395	1e-08	0.0001007	0.00025968	5.7e-07	-0.0	0.00142723	0.00026237	2.05e-06	715.62774869	690.69092357	708.54289839	-0.50052382	0.32899672	-0.32232161
0.24242	158.69176	1e-08	0.00010063	0.00025975	5.7e-07	0.0	0.00142723	0.00026237	2.05e-06	715.62315367	690.69610681	708.54233401	-0.50025627	0.32888623	-0.32232116
0.24247	158.71956	1e-08	0.00010056	0.00025981	5.7e-07	0.0	0.00142723	0.00026237	2.05e-06	715.6185562	690.70128827	708.54176905	-0.49998859	0.32877575	-0.32232072
0.25253	163.74654	1e-08	8.941e-05	0.00027097	4.4e-07	-0.0	0.00142723	0.0002625	2.05e-06	714.75165687	691.6196971	708.42818268	-0.4499729	0.30873969	-0.32223147
0.25259	163.77367	1e-08	8.935e-05	0.00027103	4.4e-07	0.0	0.00142723	0.0002625	2.05e-06	714.74685295	691.62455447	708.42750526	-0.44969857	0.30863157	-0.32223093
0.25264	163.80081	1e-08	8.93e-05	0.00027109	4.4e-07	0.0	0.00142723	0.0002625	2.05e-06	714.74204899	691.6294101	708.42682721	-0.44942429	0.30852348	-0.3222304
0.2527	163.82793	1e-08	8.924e-05	0.00027114	4.3e-07	-0.0	0.00142723	0.0002625	2.05e-06	714.73724499	691.634264	708.42614855	-0.44915002	0.3084154	-0.32222987
0.25275	163.85506	1e-08	8.919e-05	0.0002712	4.3e-07	-0.0	0.00142723	0.0002625	2.05e-06	714.73244097	691.63911616	708.42546927	-0.4488758	0.30830735	-0.32222933
0.25281	163.88218	1e-08	8.913e-05	0.00027125	4.3e-07	0.0	0.00142723	0.0002625	2.05e-06	714.72763693	691.64396659	708.42478936	-0.44860161	0.30819931	-0.3222288
0.25286	163.90929	1e-08	8.907e-05	0.00027131	4.3e-07	0.0	0.00142723	0.0002625	2.05e-06	714.72283289	691.64881529	708.42410884	-0.44832745	0.30809129	-0.32222826
0.25292	163.93641	1e-08	8.902e-05	0.00027136	4.3e-07	-0.0	0.00142723	0.0002625	2.05e-06	714.71802885	691.65366226	708.42342769	-0.44805333	0.30798328	-0.32222773
0.25297	163.96351	1e-08	8.896e-05	0.00027142	4.3e-07	-0.0	0.00142723	0.0002625	2.05e-06	714.71322482	691.6585075	708.42274593	-0.44777925	0.3078753	-0.32222719
0.25303	163.99062	1e-08	8.891e-05	0.00027147	4.3e-07	0.0	0.00142723	0.00026251	2.05e-06	714.70842081	691.663351	708.42206355	-0.44750519	0.30776734	-0.32222666
0.25308	164.01772	1e-08	8.885e-05	0.00027153	4.3e-07	0.0	0.00142723	0.00026251	2.05e-06	714.70361683	691.66819278	708.42138055	-0.44723118	0.3076594	-0.32222612
0.25314	164.04482	1e-08	8.88e-05	0.00027158	4.3e-07	-0.0	0.00142723	0.00026251	2.05e-06	714.69881288	691.67303282	708.42069692	-0.4469572	0.30755147	-0.32222558
0.25319	164.07191	0.0	8.874e-05	0.00027164	4.3e-07	-0.0	0.00142723	0.00026251	2.05e-06	714.69400899	691.67787114	708.42001268	-0.44668326	0.30744356	-0.32222505
0.25325	164.099	0.0	8.869e-05	0.00027169	4.3e-07	-0.0	0.00142723	0.00026251	2.05e-06	714.68920516	691.68270772	708.41932782	-0.44640936	0.30733567	-0.32222451
0.2533	164.12609	0.0	8.863e-05	0.00027175	4.3e-07	0.0	0.00142723	0.00026251	2.05e-06	714.68440139	691.68754258	708.41864234	-0.4461355	0.30722781	-0.32222397
0.25336	164.15318	0.0	8.858e-05	0.0002718	4.3e-07	0.0	0.00142723	0.00026251	2.05e-06	714.67959769	691.6923757	708.41795624	-0.44586167	0.30711995	-0.32222343
0.25341	164.18025	0.0	8.852e-05	0.00027186	4.3e-07	-0.0	0.00142723	0.00026251	2.05e-06	714.67479408	691.6972071	708.41726952	-0.4455879	0.30701213	-0.32222289
0.25347	164.20733	0.0	8.847e-05	0.00027191	4.3e-07	-0.0	0.00142723	0.00026251	2.05e-06	714.66999056	691.70203677	708.41658219	-0.44531415	0.30690431	-0.32222235
0.26353	169.1008	0.0	7.924e-05	0.00028114	3.3e-07	0.0	0.00142724	0.0002626	2.05e-06	713.80042662	692.55716625	708.28054065	-0.39639329	0.2875386	-0.32211546
0.26359	169.1272	0.0	7.92e-05	0.00028119	3.3e-07	0.0	0.00142724	0.0002626	2.05e-06	713.79576309	692.56168454	708.27974248	-0.39613461	0.28743495	-0.32211483
0.26364	169.1536	0.0	7.915e-05	0.00028124	3.3e-07	-0.0	0.00142724	0.0002626	2.05e-06	713.79110084	692.56620118	708.27894373	-0.39587605	0.28733133	-0.32211421
0.2637	169.18	0.0	7.91e-05	0.00028128	3.3e-07	-0.0	0.00142724	0.0002626	2.05e-06	713.78643989	692.57071616	708.2781444	-0.39561759	0.28722772	-0.32211358
0.26375	169.20639	0.0	7.906e-05	0.00028133	3.3e-07	0.0	0.00142724	0.0002626	2.05e-06	713.78178023	692.57522949	708.27734449	-0.39535926	0.28712415	-0.32211295
0.26381	169.23278	0.0	7.901e-05	0.00028137	3.3e-07	0.0	0.00142724	0.0002626	2.05e-06	713.77712187	692.57974117	708.27654401	-0.39510104	0.2870206	-0.32211232
0.26386	169.25917	0.0	7.896e-05	0.00028142	3.3e-07	-0.0	0.00142724	0.00026261	2.05e-06	713.77246481	692.58425119	708.27574295	-0.39484292	0.28691707	-0.32211169
0.26392	169.28555	0.0	7.892e-05	0.00028147	3.3e-07	-0.0	0.00142724	0.00026261	2.05e-06	713.76780906	692.58875957	708.27494132	-0.39458495	0.28681358	-0.32211106
0.26397	169.31193	0.0	7.887e-05	0.00028151	3.3e-07	0.0	0.00142724	0.00026261	2.05e-06	713.76315462	692.59326629	708.27413911	-0.39432705	0.2867101	-0.32211043
0.26403	169.3383	0.0	7.883e-05	0.00028156	3.3e-07	0.0	0.00142724	0.00026261	2.05e-06	713.7585015	692.59777136	708.27333632	-0.39406931	0.28660665	-0.3221098
0.26408	169.36468	0.0	7.878e-05	0.0002816	3.3e-07	-0.0	0.00142724	0.00026261	2.05e-06	713.7538497	692.60227478	708.27253296	-0.39381164	0.28650322	-0.32210917
0.26414	169.39104	0.0	7.873e-05	0.00028165	3.3e-07	-0.0	0.00142724	0.00026261	2.05e-06	713.74919922	692.60677655	708.27172902	-0.39355414	0.28639983	-0.32210854
0.26419	169.41741	0.0	7.869e-05	0.0002817	3.3e-07	0.0	0.00142724	0.00026261	2.05e-06	713.74455008	692.61127667	708.27092451	-0.3932967	0.28629645	-0.3221079
0.26425	169.44377	0.0	7.864e-05	0.00028174	3.3e-07	0.0	0.00142724	0.00026261	2.05e-06	713.73990227	692.61577514	708.27011942	-0.39303944	0.28619311	-0.32210727
0.2643	169.47012	0.0	7.86e-05	0.00028179	3.3e-07	-0.0	0.00142724	0.00026261	2.05e-06	713.73525579	692.62027196	708.26931377	-0.39278223	0.28608978	-0.32210664
0.26436	169.49648	0.0	7.855e-05	0.00028183	3.3e-07	-0.0	0.00142724	0.00026261	2.05e-06	713.73061066	692.62476713	708.26850753	-0.39252519	0.28598649	-0.32210601
0.26441	169.52283	0.0	7.851e-05	0.00028188	3.2e-07	0.0	0.00142724	0.00026261	2.05e-06	713.72596687	692.62926066	708.26770073	-0.39226823	0.28588322	-0.32210537
0.26447	169.54917	0.0	7.846e-05	0.00028192	3.2e-07	0.0	0.00142724	0.00026261	2.05e-06	713.72132443	692.63375254	708.26689335	-0.39201142	0.28577998	-0.32210474
0.27453	174.30874	0.0	7.077e-05	0.00028962	2.6e-07	0.0	0.00142724	0.00026268	2.05e-06	712.89791407	693.42849615	708.10989155	-0.34718984	0.26733259	-0.32198139
0.27459	174.33441	0.0	7.073e-05	0.00028966	2.6e-07	-0.0	0.00142724	0.00026268	2.05e-06	712.89357235	693.43269258	708.10898535	-0.34695765	0.26723429	-0.32198068
0.27464	174.36008	0.0	7.069e-05	0.0002897	2.6e-07	-0.0	0.00142724	0.00026268	2.05e-06	712.88923246	693.43688745	708.10807865	-0.3467256	0.26713602	-0.32197997
0.2747	174.38574	0.0	7.065e-05	0.00028974	2.5e-07	0.0	0.00142724	0.00026268	2.05e-06	712.88489442	693.44108075	708.10717145	-0.34649367	0.26703777	-0.32197925
0.27475	174.4114	0.0	7.061e-05	0.00028977	2.5e-07	0.0	0.00142724	0.00026268	2.05e-06	712.88055822	693.44527249	708.10626376	-0.34626193	0.26693956	-0.32197854
0.27481	174.43706	0.0	7.057e-05	0.00028981	2.5e-07	-0.0	0.00142724	0.00026268	2.05e-06	712.87622386	693.44946267	708.10535557	-0.34603027	0.26684137	-0.32197783
0.27486	174.46271	0.0	7.054e-05	0.00028985	2.5e-07	-0.0	0.00142724	0.00026268	2.05e-06	712.87189135	693.45365128	708.10444688	-0.34579883	0.26674322	-0.32197711
0.27492	174.48836	0.0	7.05e-05	0.00028989	2.5e-07	0.0	0.00142724	0.00026268	2.05e-06	712.86756068	693.45783834	708.10353769	-0.34556746	0.26664508	-0.3219764
0.27497	174.51401	0.0	7.046e-05	0.00028993	2.5e-07	0.0	0.00142724	0.00026268	2.05e-06	712.86323186	693.46202383	708.10262801	-0.34533631	0.26654698	-0.32197568
0.27503	174.53965	0.0	7.042e-05	0.00028997	2.5e-07	-0.0	0.00142724	0.00026268	2.05e-06	712.85890489	693.46620777	708.10171784	-0.34510524	0.2664489	-0.32197497
0.27508	174.56529	0.0	7.038e-05	0.00029	2.5e-07	-0.0	0.00142724	0.00026268	2.05e-06	712.85457977	693.47039015	708.10080717	-0.34487436	0.26635086	-0.32197425
0.27514	174.59092	0.0	7.034e-05	0.00029004	2.5e-07	-0.0	0.00142724	0.00026268	2.05e-06	712.8502565	693.47457096	708.099896	-0.34464361	0.26625284	-0.32197354
0.27519	174.61655	0.0	7.031e-05	0.00029008	2.5e-07	0.0	0.00142724	0.00026268	2.05e-06	712.84593509	693.47875022	708.09898434	-0.344413	0.26615484	-0.32197282
0.27525	174.64218	0.0	7.027e-05	0.00029012	2.5e-07	0.0	0.00142724	0.00026268	2.05e-06	712.84161553	693.48292792	708.09807219	-0.34418255	0.26605688	-0.3219721
0.2753	174.6678	0.0	7.023e-05	0.00029016	2.5e-07	-0.0	0.00142724	0.00026268	2.05e-06	712.83729782	693.48710406	708.09715954	-0.34395221	0.26595894	-0.32197139
0.27536	174.69342	0.0	7.019e-05	0.0002902	2.5e-07	-0.0	0.00142724	0.00026268	2.05e-06	712.83298197	693.49127865	708.0962464	-0.34372208	0.26586104	-0.32197067
0.27541	174.71904	0.0	7.015e-05	0.00029023	2.5e-07	0.0	0.00142724	0.00026268	2.05e-06	712.82866798	693.49545168	708.09533277	-0.34349202	0.26576315	-0.32196995
0.27547	174.74465	0.0	7.011e-05	0.00029027	2.5e-07	0.0	0.00142724	0.00026268	2.05e-06	712.82435585	693.49962315	708.09441865	-0.34326218	0.2656653	-0.32196923
0.28553	179.36982	0.0	6.364e-05	0.00029675	2e-07	-0.0	0.00142724	0.00026273	2.05e-06	712.06748315	694.23728481	707.91931891	-0.3036848	0.24822989	-0.32183168
0.28559	179.39476	0.0	6.361e-05	0.00029678	2e-07	-0.0	0.00142724	0.00026273	2.05e-06	712.06352652	694.24117785	707.91832194	-0.30348224	0.2481372	-0.3218309
0.28564	179.41969	0.0	6.358e-05	0.00029681	2e-07	0.0	0.00142724	0.00026273	2.05e-06	712.05957186	694.24506943	707.91732456	-0.30327974	0.24804453	-0.32183011
0.2857	179.44462	0.0	6.354e-05	0.00029684	2e-07	0.0	0.00142724	0.00026273	2.05e-06	712.05561915	694.24895953	707.91632677	-0.30307747	0.2479519	-0.32182933
0.28575	179.46954	0.0	6.351e-05	0.00029688	2e-07	0.0	0.00142724	0.00026273	2.05e-06	712.05166841	694.25284816	707.91532858	-0.3028753	0.24785928	-0.32182854
0.28581	179.49446	0.0	6.348e-05	0.00029691	2e-07	-0.0	0.00142724	0.00026273	2.05e-06	712.04771963	694.25673533	707.91432997	-0.30267328	0.2477667	-0.32182776
0.28586	179.51938	0.0	6.345e-05	0.00029694	2e-07	-0.0	0.00142724	0.00026273	2.05e-06	712.04377282	694.26062102	707.91333097	-0.30247144	0.24767415	-0.32182698
0.28592	179.54429	0.0	6.341e-05	0.00029697	2e-07	0.0	0.00142724	0.00026273	2.05e-06	712.03982796	694.26450525	707.91233155	-0.3022697	0.24758162	-0.32182619
0.28597	179.5692	0.0	6.338e-05	0.00029701	2e-07	0.0	0.00142724	0.00026273	2.05e-06	712.03588507	694.26838801	707.91133173	-0.30206817	0.24748913	-0.3218254
0.28603	179.59411	0.0	6.335e-05	0.00029704	2e-07	-0.0	0.00142724	0.00026273	2.05e-06	712.03194414	694.27226931	707.91033151	-0.30186671	0.24739665	-0.32182462
0.28608	179.61901	0.0	6.332e-05	0.00029707	2e-07	-0.0	0.00142724	0.00026273	2.05e-06	712.02800517	694.27614913	707.90933088	-0.30166547	0.24730421	-0.32182383
0.28614	179.64391	0.0	6.328e-05	0.0002971	2e-07	-0.0	0.00142724	0.00026273	2.05e-06	712.02406817	694.28002749	707.90832984	-0.30146433	0.2472118	-0.32182305
0.28619	179.6688	0.0	6.325e-05	0.00029714	2e-07	0.0	0.00142724	0.00026273	2.05e-06	712.02013312	694.28390439	707.9073284	-0.30126336	0.24711941	-0.32182226
0.28625	179.69369	0.0	6.322e-05	0.00029717	2e-07	0.0	0.00142724	0.00026273	2.05e-06	712.01620004	694.28777982	707.90632656	-0.30106255	0.24702705	-0.32182147
0.2863	179.71858	0.0	6.319e-05	0.0002972	2e-07	-0.0	0.00142724	0.00026273	2.05e-06	712.01226892	694.29165378	707.90532432	-0.30086184	0.24693472	-0.32182069
0.28636	179.74346	0.0	6.316e-05	0.00029723	2e-07	-0.0	0.00142724	0.00026273	2.05e-06	712.00833976	694.29552629	707.90432167	-0.30066135	0.24684242	-0.3218199
0.28641	179.76834	0.0	6.312e-05	0.00029727	2e-07	0.0	0.00142724	0.00026274	2.05e-06	712.00441256	694.29939732	707.90331862	-0.30046092	0.24675014	-0.32181911
0.28647	179.79322	0.0	6.309e-05	0.0002973	2e-07	0.0	0.00142724	0.00026274	2.05e-06	712.00048732	694.3032669	707.90231517	-0.30026072	0.2466579	-0.32181832
0.29653	184.28337	0.0	5.76e-05	0.00030279	1.6e-07	-0.0	0.00142724	0.00026277	2.05e-06	711.31484546	694.98723518	707.71238025	-0.26605573	0.23024287	-0.32166912
0.29659	184.30756	0.0	5.757e-05	0.00030282	1.6e-07	-0.0	0.00142724	0.00026277	2.05e-06	711.3112745	694.99084323	707.71131037	-0.26588182	0.23015569	-0.32166828
0.29664	184.33176	0.0	5.754e-05	0.00030284	1.6e-07	0.0	0.00142724	0.00026277	2.05e-06	711.30770541	694.9944499	707.71024017	-0.26570804	0.23006853	-0.32166744
0.2967	184.35594	0.0	5.752e-05	0.00030287	1.6e-07	0.0	0.00142724	0.00026277	2.05e-06	711.30413819	694.9980552	707.70916965	-0.26553446	0.22998141	-0.3216666
0.29675	184.38013	0.0	5.749e-05	0.0003029	1.6e-07	-0.0	0.00142724	0.00026277	2.05e-06	711.30057284	695.00165911	707.70809881	-0.26536093	0.22989431	-0.32166576
0.29681	184.40431	0.0	5.746e-05	0.00030293	1.6e-07	-0.0	0.00142724	0.00026277	2.05e-06	711.29700936	695.00526164	707.70702765	-0.26518762	0.22980724	-0.32166492
0.29686	184.42849	0.0	5.743e-05	0.00030296	1.6e-07	-0.0	0.00142724	0.00026277	2.05e-06	711.29344774	695.0088628	707.70595618	-0.26501438	0.22972019	-0.32166407
0.29692	184.45266	0.0	5.741e-05	0.00030298	1.6e-07	0.0	0.00142724	0.00026277	2.05e-06	711.28988799	695.01246258	707.70488438	-0.2648413	0.22963317	-0.32166323
0.29697	184.47683	0.0	5.738e-05	0.00030301	1.6e-07	0.0	0.00142724	0.00026277	2.05e-06	711.28633011	695.01606098	707.70381226	-0.26466839	0.22954618	-0.32166239
0.29703	184.501	0.0	5.735e-05	0.00030304	1.6e-07	-0.0	0.00142724	0.00026277	2.05e-06	711.28277409	695.019658	707.70273982	-0.26449556	0.22945921	-0.32166155
0.29708	184.52516	0.0	5.732e-05	0.00030307	1.6e-07	-0.0	0.00142724	0.00026277	2.05e-06	711.27921993	695.02325365	707.70166707	-0.26432293	0.22937228	-0.32166071
0.29714	184.54932	0.0	5.729e-05	0.00030309	1.6e-07	0.0	0.00142724	0.00026277	2.05e-06	711.27566764	695.02684792	707.700594	-0.26415037	0.22928536	-0.32165986
0.29719	184.57347	0.0	5.727e-05	0.00030312	1.6e-07	0.0	0.00142724	0.00026277	2.05e-06	711.27211721	695.03044082	707.69952061	-0.263978	0.22919848	-0.32165902
0.29725	184.59762	0.0	5.724e-05	0.00030315	1.6e-07	0.0	0.00142724	0.00026277	2.05e-06	711.26856864	695.03403234	707.6984469	-0.26380575	0.22911162	-0.32165818
0.2973	184.62177	0.0	5.721e-05	0.00030318	1.6e-07	-0.0	0.00142724	0.00026277	2.05e-06	711.26502193	695.03762249	707.69737288	-0.26363361	0.22902479	-0.32165733
0.29736	184.64592	0.0	5.718e-05	0.0003032	1.6e-07	-0.0	0.00142724	0.00026277	2.05e-06	711.26147708	695.04121126	707.69629854	-0.26346167	0.22893799	-0.32165649
0.29741	184.67006	0.0	5.716e-05	0.00030323	1.6e-07	0.0	0.00142724	0.00026277	2.05e-06	711.25793409	695.04479866	707.69522388	-0.26328979	0.22885121	-0.32165564
0.29747	184.69419	0.0	5.713e-05	0.00030326	1.6e-07	0.0	0.00142724	0.00026278	2.05e-06	711.25439296	695.04838468	707.69414891	-0.2631181	0.22876446	-0.3216548
0.30753	189.04858	0.0	5.243e-05	0.00030796	1.3e-07	0.0	0.00142724	0.0002628	2.05e-06	710.63672994	695.68195693	707.49253671	-0.23391267	0.21333478	-0.32149643
0.30758	189.07203	0.0	5.241e-05	0.00030798	1.3e-07	0.0	0.00142724	0.0002628	2.05e-06	710.63351526	695.68529762	707.49141046	-0.23376474	0.21325286	-0.32149555
0.30764	189.09548	0.0	5.239e-05	0.000308	1.3e-07	0.0	0.00142724	0.0002628	2.05e-06	710.63030226	695.68863701	707.49028396	-0.23361694	0.21317097	-0.32149466
0.30769	189.11892	0.0	5.236e-05	0.00030803	1.3e-07	-0.0	0.00142724	0.0002628	2.05e-06	710.62709094	695.6919751	707.48915722	-0.23346921	0.21308909	-0.32149378
0.30775	189.14236	0.0	5.234e-05	0.00030805	1.3e-07	-0.0	0.00142724	0.0002628	2.05e-06	710.6238813	695.6953119	707.48803024	-0.23332168	0.21300725	-0.32149289
0.3078	189.1658	0.0	5.231e-05	0.00030808	1.3e-07	-0.0	0.00142724	0.0002628	2.05e-06	710.62067334	695.69864741	707.48690302	-0.2331742	0.21292542	-0.32149201
0.30786	189.18923	0.0	5.229e-05	0.0003081	1.3e-07	0.0	0.00142724	0.0002628	2.05e-06	710.61746706	695.70198163	707.48577556	-0.23302686	0.21284362	-0.32149112
0.30791	189.21266	0.0	5.227e-05	0.00030812	1.3e-07	0.0	0.00142724	0.0002628	2.05e-06	710.61426245	695.70531455	707.48464785	-0.23287969	0.21276186	-0.32149024
0.30797	189.23609	0.0	5.224e-05	0.00030815	1.3e-07	-0.0	0.00142724	0.0002628	2.05e-06	710.61105953	695.70864618	707.4835199	-0.23273256	0.21268011	-0.32148935
0.30802	189.25951	0.0	5.222e-05	0.00030817	1.3e-07	-0.0	0.00142724	0.0002628	2.05e-06	710.60785828	695.71197652	707.48239171	-0.23258562	0.21259839	-0.32148847
0.30808	189.28293	0.0	5.22e-05	0.00030819	1.3e-07	-0.0	0.00142724	0.0002628	2.05e-06	710.6046587	695.71530557	707.48126328	-0.23243876	0.2125167	-0.32148758
0.30813	189.30634	0.0	5.217e-05	0.00030822	1.3e-07	0.0	0.00142724	0.0002628	2.05e-06	710.6014608	695.71863333	707.48013461	-0.23229202	0.21243502	-0.32148669
0.30819	189.32975	0.0	5.215e-05	0.00030824	1.3e-07	0.0	0.00142724	0.0002628	2.05e-06	710.59826457	695.7219598	707.47900569	-0.23214545	0.21235339	-0.32148581
0.30824	189.35316	0.0	5.212e-05	0.00030827	1.3e-07	-0.0	0.00142724	0.0002628	2.05e-06	710.59507001	695.72528498	707.47787654	-0.23199893	0.21227176	-0.32148492
0.3083	189.37656	0.0	5.21e-05	0.00030829	1.3e-07	-0.0	0.00142724	0.0002628	2.05e-06	710.59187712	695.72860887	707.47674715	-0.23185259	0.21219017	-0.32148403
0.30835	189.39996	0.0	5.208e-05	0.00030831	1.3e-07	-0.0	0.00142724	0.0002628	2.05e-06	710.5886859	695.73193147	707.47561752	-0.23170634	0.21210861	-0.32148314
0.30841	189.42336	0.0	5.205e-05	0.00030834	1.2e-07	0.0	0.00142724	0.0002628	2.05e-06	710.58549635	695.73525279	707.47448765	-0.23156019	0.21202706	-0.32148226
0.30846	189.44675	0.0	5.203e-05	0.00030836	1.2e-07	0.0	0.00142724	0.00026281	2.05e-06	710.58230846	695.73857281	707.47335754	-0.23141424	0.21194555	-0.32148137
0.31853	193.6645	0.0	4.799e-05	0.00031241	1e-07	0.0	0.00142724	0.00026283	2.05e-06	710.02587906	696.32487174	707.26288981	-0.20663015	0.19744674	-0.32131605
0.31858	193.6872	0.0	4.796e-05	0.00031243	1e-07	-0.0	0.00142724	0.00026283	2.05e-06	710.02297961	696.32796161	707.26172159	-0.20650479	0.19736975	-0.32131514
0.31864	193.7099	0.0	4.794e-05	0.00031245	1e-07	-0.0	0.00142724	0.00026283	2.05e-06	710.02008162	696.33105027	707.26055319	-0.20637958	0.1972928	-0.32131422
0.31869	193.73259	0.0	4.792e-05	0.00031247	1e-07	0.0	0.00142724	0.00026283	2.05e-06	710.0171851	696.33413772	707.25938461	-0.2062544	0.19721585	-0.3213133
0.31875	193.75528	0.0	4.79e-05	0.00031249	1e-07	0.0	0.00142724	0.00026283	2.05e-06	710.01429004	696.33722395	707.25821586	-0.20612938	0.19713893	-0.32131238
0.3188	193.77797	0.0	4.788e-05	0.00031251	1e-07	0.0	0.00142724	0.00026283	2.05e-06	710.01139645	696.34030897	707.25704693	-0.20600445	0.19706204	-0.32131146
0.31886	193.80066	0.0	4.786e-05	0.00031253	1e-07	-0.0	0.00142724	0.00026283	2.05e-06	710.00850432	696.34339278	707.25587782	-0.2058796	0.19698517	-0.32131055
0.31891	193.82334	0.0	4.784e-05	0.00031255	1e-07	-0.0	0.00142724	0.00026283	2.05e-06	710.00561365	696.34647538	707.25470854	-0.20575491	0.19690833	-0.32130963
0.31897	193.84601	0.0	4.782e-05	0.00031257	1e-07	-0.0	0.00142724	0.00026283	2.05e-06	710.00272444	696.34955676	707.25353908	-0.20563026	0.1968315	-0.32130871
0.31902	193.86869	0.0	4.78e-05	0.00031259	1e-07	0.0	0.00142724	0.00026283	2.05e-06	709.9998367	696.35263693	707.25236945	-0.20550573	0.1967547	-0.32130779
0.31908	193.89135	0.0	4.778e-05	0.00031261	1e-07	0.0	0.00142724	0.00026283	2.05e-06	709.99695041	696.35571589	707.25119964	-0.20538136	0.19667794	-0.32130687
0.31913	193.91402	0.0	4.776e-05	0.00031263	1e-07	-0.0	0.00142724	0.00026283	2.05e-06	709.99406557	696.35879364	707.25002965	-0.20525701	0.19660118	-0.32130595
0.31919	193.93668	0.0	4.774e-05	0.00031265	1e-07	-0.0	0.00142724	0.00026283	2.05e-06	709.9911822	696.36187018	707.2488595	-0.20513282	0.19652446	-0.32130503
0.31924	193.95934	0.0	4.772e-05	0.00031267	1e-07	-0.0	0.00142724	0.00026283	2.05e-06	709.98830028	696.36494551	707.24768916	-0.20500872	0.19644776	-0.32130411
0.3193	193.98199	0.0	4.77e-05	0.00031269	1e-07	0.0	0.00142724	0.00026283	2.05e-06	709.98541981	696.36801962	707.24651866	-0.20488469	0.19637107	-0.32130319
0.31935	194.00464	0.0	4.768e-05	0.00031271	1e-07	0.0	0.00142724	0.00026283	2.05e-06	709.9825408	696.37109253	707.24534798	-0.20476083	0.19629443	-0.32130228
0.31941	194.02729	0.0	4.766e-05	0.00031273	1e-07	0.0	0.00142724	0.00026283	2.05e-06	709.97966324	696.37416423	707.24417712	-0.20463701	0.19621779	-0.32130136
0.31946	194.04993	0.0	4.764e-05	0.00031275	1e-07	-0.0	0.00142724	0.00026283	2.05e-06	709.97678712	696.37723473	707.2430061	-0.20451331	0.19614118	-0.32130044
0.32953	198.13002	0.0	4.413e-05	0.00031626	8e-08	0.0	0.00142724	0.00026284	2.05e-06	709.47377635	696.91917746	707.02608972	-0.18352582	0.18251239	-0.32113006
0.32958	198.15197	0.0	4.411e-05	0.00031628	8e-08	0.0	0.00142724	0.00026284	2.05e-06	709.4711491	696.92203193	707.02489161	-0.18341968	0.18244	-0.32112912
0.32964	198.17392	0.0	4.409e-05	0.0003163	8e-08	-0.0	0.00142724	0.00026284	2.05e-06	709.46852311	696.92488527	707.02369339	-0.1833136	0.18236763	-0.32112818
0.32969	198.19586	0.0	4.408e-05	0.00031631	8e-08	-0.0	0.00142724	0.00026284	2.05e-06	709.46589838	696.92773747	707.02249504	-0.18320767	0.18229529	-0.32112724
0.32975	198.21779	0.0	4.406e-05	0.00031633	8e-08	-0.0	0.00142724	0.00026284	2.05e-06	709.4632749	696.93058853	707.02129657	-0.18310177	0.18222297	-0.32112629
0.3298	198.23972	0.0	4.404e-05	0.00031635	8e-08	0.0	0.00142724	0.00026284	2.05e-06	709.46065267	696.93343845	707.02009798	-0.18299597	0.18215066	-0.32112535
0.32986	198.26165	0.0	4.402e-05	0.00031637	8e-08	0.0	0.00142724	0.00026285	2.05e-06	709.4580317	696.93628723	707.01889926	-0.18289031	0.1820784	-0.32112441
0.32991	198.28358	0.0	4.4e-05	0.00031639	8e-08	-0.0	0.00142724	0.00026285	2.05e-06	709.45541198	696.93913487	707.01770043	-0.18278466	0.18200613	-0.32112347
0.32997	198.3055	0.0	4.399e-05	0.0003164	8e-08	-0.0	0.00142724	0.00026285	2.05e-06	709.4527935	696.94198137	707.01650147	-0.18267913	0.1819339	-0.32112253
0.33002	198.32742	0.0	4.397e-05	0.00031642	8e-08	-0.0	0.00142724	0.00026285	2.05e-06	709.45017628	696.94482674	707.01530239	-0.18257372	0.1818617	-0.32112159
0.33008	198.34933	0.0	4.395e-05	0.00031644	8e-08	0.0	0.00142724	0.00026285	2.05e-06	709.44756031	696.94767097	707.01410319	-0.18246833	0.1817895	-0.32112064
0.33013	198.37124	0.0	4.393e-05	0.00031646	8e-08	0.0	0.00142724	0.00026285	2.05e-06	709.44494558	696.95051406	707.01290387	-0.18236308	0.18171734	-0.3211197
0.33019	198.39315	0.0	4.392e-05	0.00031648	8e-08	0.0	0.00142724	0.00026285	2.05e-06	709.4423321	696.95335602	707.01170443	-0.18225792	0.1816452	-0.32111876
0.33024	198.41505	0.0	4.39e-05	0.00031649	8e-08	-0.0	0.00142724	0.00026285	2.05e-06	709.43971986	696.95619684	707.01050487	-0.1821528	0.18157307	-0.32111782
0.3303	198.43695	0.0	4.388e-05	0.00031651	8e-08	-0.0	0.00142724	0.00026285	2.05e-06	709.43710887	696.95903652	707.00930519	-0.18204782	0.18150097	-0.32111688
0.33035	198.45884	0.0	4.386e-05	0.00031653	8e-08	-0.0	0.00142724	0.00026285	2.05e-06	709.43449912	696.96187507	707.00810539	-0.18194289	0.18142889	-0.32111593
0.33041	198.48073	0.0	4.384e-05	0.00031655	8e-08	0.0	0.00142724	0.00026285	2.05e-06	709.43189062	696.96471248	707.00690547	-0.18183804	0.18135683	-0.32111499
0.33046	198.50262	0.0	4.383e-05	0.00031656	8e-08	0.0	0.00142724	0.00026285	2.05e-06	709.42928336	696.96754876	707.00570543	-0.18173334	0.18128481	-0.32111405
0.34053	202.44389	0.0	4.077e-05	0.00031962	7e-08	0.0	0.00142724	0.00026286	2.05e-06	708.97203762	697.46784354	706.78433272	-0.16394945	0.16846546	-0.32094018
0.34058	202.46508	0.0	4.076e-05	0.00031964	7e-08	-0.0	0.00142724	0.00026286	2.05e-06	708.96964228	697.47047691	706.78311463	-0.16385939	0.16839734	-0.32093922
0.34064	202.48626	0.0	4.074e-05	0.00031965	7e-08	-0.0	0.00142724	0.00026286	2.05e-06	708.967248	697.47310921	706.78189647	-0.16376945	0.16832925	-0.32093826
0.34069	202.50744	0.0	4.072e-05	0.00031967	7e-08	-0.0	0.00142724	0.00026286	2.05e-06	708.96485478	697.47574043	706.78067822	-0.16367959	0.16826118	-0.32093731
0.34075	202.52861	0.0	4.071e-05	0.00031968	7e-08	0.0	0.00142724	0.00026286	2.05e-06	708.96246264	697.47837059	706.7794599	-0.16358976	0.16819312	-0.32093635
0.3408	202.54978	0.0	4.069e-05	0.0003197	7e-08	0.0	0.00142724	0.00026286	2.05e-06	708.96007155	697.48099967	706.7782415	-0.16350004	0.1681251	-0.32093539
0.34086	202.57095	0.0	4.068e-05	0.00031971	7e-08	0.0	0.00142724	0.00026286	2.05e-06	708.95768152	697.48362768	706.77702302	-0.16341039	0.16805709	-0.32093443
0.34091	202.59211	0.0	4.066e-05	0.00031973	7e-08	-0.0	0.00142724	0.00026286	2.05e-06	708.95529256	697.48625463	706.77580447	-0.16332078	0.1679891	-0.32093348
0.34097	202.61327	0.0	4.065e-05	0.00031975	7e-08	-0.0	0.00142724	0.00026286	2.05e-06	708.95290466	697.4888805	706.77458583	-0.16323129	0.16792113	-0.32093252
0.34102	202.63443	0.0	4.063e-05	0.00031976	7e-08	-0.0	0.00142724	0.00026286	2.05e-06	708.95051781	697.49150531	706.77336713	-0.16314185	0.16785318	-0.32093156
0.34108	202.65558	0.0	4.061e-05	0.00031978	7e-08	0.0	0.00142724	0.00026286	2.05e-06	708.94813203	697.49412905	706.77214834	-0.16305246	0.16778525	-0.32093061
0.34113	202.67673	0.0	4.06e-05	0.00031979	7e-08	0.0	0.00142724	0.00026286	2.05e-06	708.9457473	697.49675172	706.77092948	-0.16296319	0.16771735	-0.32092965
0.34119	202.69787	0.0	4.058e-05	0.00031981	7e-08	0.0	0.00142724	0.00026286	2.05e-06	708.94336363	697.49937332	706.76971054	-0.16287396	0.16764946	-0.32092869
0.34124	202.71901	0.0	4.057e-05	0.00031982	7e-08	-0.0	0.00142724	0.00026286	2.05e-06	708.94098102	697.50199385	706.76849152	-0.1627848	0.16758159	-0.32092773
0.3413	202.74015	0.0	4.055e-05	0.00031984	7e-08	-0.0	0.00142724	0.00026286	2.05e-06	708.93859946	697.50461331	706.76727243	-0.16269575	0.16751376	-0.32092678
0.34135	202.76128	0.0	4.054e-05	0.00031985	7e-08	-0.0	0.00142724	0.00026286	2.05e-06	708.93621895	697.50723171	706.76605326	-0.16260673	0.16744593	-0.32092582
0.34141	202.78241	0.0	4.052e-05	0.00031987	7e-08	0.0	0.00142724	0.00026286	2.05e-06	708.9338395	697.50984904	706.76483402	-0.16251779	0.16737812	-0.32092486
0.34146	202.80353	0.0	4.051e-05	0.00031989	7e-08	0.0	0.00142724	0.00026286	2.05e-06	708.9314611	697.51246531	706.7636147	-0.16242896	0.16731035	-0.3209239
0.35152	206.60464	0.0	3.783e-05	0.00032256	6e-08	-0.0	0.00142724	0.00026287	2.05e-06	708.51304607	697.97362157	706.53940046	-0.14732116	0.15524328	-0.3207478
0.35158	206.62506	0.0	3.782e-05	0.00032257	6e-08	0.0	0.00142724	0.00026287	2.05e-06	708.51084697	697.97604707	706.53817035	-0.14724453	0.15517914	-0.32074684
0.35163	206.64547	0.0	3.78e-05	0.00032259	6e-08	0.0	0.00142724	0.00026287	2.05e-06	708.50864876	697.97847156	706.53694019	-0.14716801	0.15511503	-0.32074587
0.35169	206.66588	0.0	3.779e-05	0.0003226	6e-08	0.0	0.00142724	0.00026287	2.05e-06	708.50645145	697.98089504	706.53570999	-0.14709153	0.15505093	-0.3207449
0.35174	206.68629	0.0	3.778e-05	0.00032262	6e-08	-0.0	0.00142724	0.00026287	2.05e-06	708.50425504	697.98331751	706.53447974	-0.14701508	0.15498684	-0.32074394
0.3518	206.70669	0.0	3.776e-05	0.00032263	6e-08	-0.0	0.00142724	0.00026287	2.05e-06	708.50205953	697.98573898	706.53324946	-0.14693874	0.15492279	-0.32074297
0.35185	206.72708	0.0	3.775e-05	0.00032264	6e-08	-0.0	0.00142724	0.00026287	2.05e-06	708.49986491	697.98815944	706.53201913	-0.14686245	0.15485875	-0.320742
0.35191	206.74748	0.0	3.773e-05	0.00032266	6e-08	0.0	0.00142724	0.00026287	2.05e-06	708.49767119	697.99057889	706.53078875	-0.14678618	0.15479472	-0.32074104
0.35196	206.76787	0.0	3.772e-05	0.00032267	6e-08	0.0	0.00142724	0.00026287	2.05e-06	708.49547837	697.99299734	706.52955834	-0.14671002	0.15473072	-0.32074007
0.35202	206.78825	0.0	3.771e-05	0.00032268	6e-08	0.0	0.00142724	0.00026287	2.05e-06	708.49328644	697.99541478	706.52832789	-0.14663391	0.15466673	-0.32073911
0.35207	206.80863	0.0	3.769e-05	0.0003227	6e-08	-0.0	0.00142724	0.00026287	2.05e-06	708.49109541	697.99783122	706.52709739	-0.14655783	0.15460276	-0.32073814
0.35213	206.82901	0.0	3.768e-05	0.00032271	6e-08	-0.0	0.00142724	0.00026287	2.05e-06	708.48890527	698.00024665	706.52586685	-0.14648184	0.15453882	-0.32073717
0.35218	206.84939	0.0	3.767e-05	0.00032273	6e-08	-0.0	0.00142724	0.00026287	2.05e-06	708.48671602	698.00266108	706.52463627	-0.14640592	0.1544749	-0.32073621
0.35224	206.86976	0.0	3.765e-05	0.00032274	6e-08	0.0	0.00142724	0.00026287	2.05e-06	708.48452766	698.0050745	706.52340565	-0.14633002	0.15441098	-0.32073524
0.35229	206.89012	0.0	3.764e-05	0.00032275	6e-08	0.0	0.00142724	0.00026287	2.05e-06	708.4823402	698.00748692	706.52217498	-0.14625421	0.15434709	-0.32073427
0.35235	206.91048	0.0	3.763e-05	0.00032277	6e-08	0.0	0.00142724	0.00026287	2.05e-06	708.48015362	698.00989834	706.52094428	-0.14617847	0.15428323	-0.32073331
0.3524	206.93084	0.0	3.761e-05	0.00032278	6e-08	-0.0	0.00142724	0.00026287	2.05e-06	708.47796794	698.01230875	706.51971353	-0.14610275	0.15421937	-0.32073234
0.35246	206.9512	0.0	3.76e-05	0.00032279	6e-08	-0.0	0.00142724	0.00026287	2.05e-06	708.47578314	698.01471816	706.51848275	-0.14602712	0.15415554	-0.32073137
0.36252	210.61064	0.0	3.525e-05	0.00032515	5e-08	-0.0	0.00142724	0.00026288	2.05e-06	708.09017735	698.43906202	706.29271494	-0.13314277	0.14278818	-0.32055405
0.36258	210.63027	0.0	3.523e-05	0.00032516	5e-08	0.0	0.00142724	0.00026288	2.05e-06	708.08814393	698.44129192	706.2914791	-0.13307728	0.14272773	-0.32055308
0.36263	210.64991	0.0	3.522e-05	0.00032517	5e-08	0.0	0.00142724	0.00026288	2.05e-06	708.08611127	698.44352087	706.29024325	-0.13301188	0.14266732	-0.32055211
0.36269	210.66954	0.0	3.521e-05	0.00032518	5e-08	0.0	0.00142724	0.00026288	2.05e-06	708.08407937	698.44574887	706.28900737	-0.13294652	0.14260692	-0.32055114
0.36274	210.68916	0.0	3.52e-05	0.00032519	5e-08	-0.0	0.00142724	0.00026288	2.05e-06	708.08204823	698.44797593	706.28777149	-0.13288117	0.14254652	-0.32055017
0.3628	210.70879	0.0	3.519e-05	0.00032521	5e-08	-0.0	0.00142724	0.00026288	2.05e-06	708.08001784	698.45020204	706.28653559	-0.13281591	0.14248616	-0.3205492
0.36285	210.7284	0.0	3.517e-05	0.00032522	5e-08	-0.0	0.00142724	0.00026288	2.05e-06	708.07798822	698.4524272	706.28529967	-0.13275072	0.14242582	-0.32054823
0.36291	210.74802	0.0	3.516e-05	0.00032523	5e-08	0.0	0.00142724	0.00026288	2.05e-06	708.07595934	698.45465142	706.28406374	-0.13268552	0.14236548	-0.32054726
0.36296	210.76763	0.0	3.515e-05	0.00032524	5e-08	0.0	0.00142724	0.00026288	2.05e-06	708.07393123	698.45687468	706.2828278	-0.1326204	0.14230516	-0.32054629
0.36302	210.78724	0.0	3.514e-05	0.00032525	5e-08	0.0	0.00142724	0.00026288	2.05e-06	708.07190387	698.459097	706.28159184	-0.13255537	0.14224488	-0.32054532
0.36307	210.80684	0.0	3.513e-05	0.00032527	5e-08	-0.0	0.00142724	0.00026288	2.05e-06	708.06987727	698.46131838	706.28035587	-0.13249032	0.14218459	-0.32054435
0.36313	210.82644	0.0	3.511e-05	0.00032528	5e-08	-0.0	0.00142724	0.00026288	2.05e-06	708.06785142	698.46353881	706.27911988	-0.13242534	0.14212433	-0.32054338
0.36318	210.84603	0.0	3.51e-05	0.00032529	5e-08	-0.0	0.00142724	0.00026288	2.05e-06	708.06582632	698.46575829	706.27788388	-0.13236046	0.14206409	-0.32054241
0.36324	210.86562	0.0	3.509e-05	0.0003253	5e-08	-0.0	0.00142724	0.00026288	2.05e-06	708.06380198	698.46797682	706.27664787	-0.13229557	0.14200386	-0.32054143
0.36329	210.88521	0.0	3.508e-05	0.00032531	5e-08	0.0	0.00142724	0.00026288	2.05e-06	708.06177839	698.47019442	706.27541184	-0.13223074	0.14194365	-0.32054046
0.36335	210.90479	0.0	3.507e-05	0.00032533	5e-08	0.0	0.00142724	0.00026288	2.05e-06	708.05975555	698.47241106	706.2741758	-0.132166	0.14188347	-0.32053949
0.3634	210.92437	0.0	3.505e-05	0.00032534	5e-08	0.0	0.00142724	0.00026288	2.05e-06	708.05773347	698.47462677	706.27293974	-0.13210128	0.1418233	-0.32053852
0.36346	210.94395	0.0	3.504e-05	0.00032535	5e-08	-0.0	0.00142724	0.00026288	2.05e-06	708.05571213	698.47684152	706.27170367	-0.13203659	0.14176314	-0.32053755
0.37352	214.45999	0.0	3.297e-05	0.00032742	4e-08	0.0	0.00142724	0.00026289	2.05e-06	707.69781489	698.86653251	706.04539569	-0.12099549	0.13104762	-0.32035981
0.37358	214.47884	0.0	3.296e-05	0.00032744	4e-08	-0.0	0.00142724	0.00026289	2.05e-06	707.69592149	698.86857823	706.04415905	-0.12093922	0.13099063	-0.32035884
0.37363	214.49768	0.0	3.295e-05	0.00032745	4e-08	-0.0	0.00142724	0.00026289	2.05e-06	707.69402873	698.87062305	706.04292242	-0.12088302	0.13093366	-0.32035787
0.37369	214.51653	0.0	3.294e-05	0.00032746	4e-08	-0.0	0.00142724	0.00026289	2.05e-06	707.69213661	698.87266698	706.0416858	-0.12082689	0.13087671	-0.3203569
0.37374	214.53536	0.0	3.292e-05	0.00032747	4e-08	0.0	0.00142724	0.00026289	2.05e-06	707.69024514	698.87471002	706.04044918	-0.12077074	0.13081976	-0.32035592
0.3738	214.5542	0.0	3.291e-05	0.00032748	4e-08	0.0	0.00142724	0.00026289	2.05e-06	707.68835431	698.87675216	706.03921258	-0.12071466	0.13076284	-0.32035495
0.37385	214.57303	0.0	3.29e-05	0.00032749	4e-08	0.0	0.00142724	0.00026289	2.05e-06	707.68646412	698.87879341	706.03797597	-0.12065865	0.13070594	-0.32035398
0.37391	214.59185	0.0	3.289e-05	0.0003275	4e-08	0.0	0.00142724	0.00026289	2.05e-06	707.68457457	698.88083377	706.03673938	-0.12060265	0.13064904	-0.32035301
0.37396	214.61068	0.0	3.288e-05	0.00032751	4e-08	-0.0	0.00142724	0.00026289	2.05e-06	707.68268566	698.88287324	706.03550279	-0.12054668	0.13059217	-0.32035204
0.37402	214.62949	0.0	3.287e-05	0.00032752	4e-08	-0.0	0.00142724	0.00026289	2.05e-06	707.68079739	698.88491181	706.03426621	-0.12049079	0.13053532	-0.32035107
0.37407	214.64831	0.0	3.286e-05	0.00032753	4e-08	-0.0	0.00142724	0.00026289	2.05e-06	707.67890976	698.88694949	706.03302963	-0.12043493	0.13047848	-0.3203501
0.37413	214.66712	0.0	3.285e-05	0.00032754	4e-08	0.0	0.00142724	0.00026289	2.05e-06	707.67702277	698.88898629	706.03179307	-0.12037908	0.13042165	-0.32034913
0.37418	214.68592	0.0	3.284e-05	0.00032755	4e-08	0.0	0.00142724	0.00026289	2.05e-06	707.67513641	698.89102219	706.03055651	-0.12032329	0.13036484	-0.32034815
0.37424	214.70473	0.0	3.283e-05	0.00032756	4e-08	0.0	0.00142724	0.00026289	2.05e-06	707.6732507	698.8930572	706.02931995	-0.12026758	0.13030806	-0.32034718
0.37429	214.72352	0.0	3.282e-05	0.00032757	4e-08	-0.0	0.00142724	0.00026289	2.05e-06	707.67136562	698.89509132	706.02808341	-0.12021185	0.13025128	-0.32034621
0.37435	214.74232	0.0	3.281e-05	0.00032758	4e-08	-0.0	0.00142724	0.00026289	2.05e-06	707.66948117	698.89712455	706.02684687	-0.12015619	0.13019452	-0.32034524
0.3744	214.76111	0.0	3.28e-05	0.00032759	4e-08	-0.0	0.00142724	0.00026289	2.05e-06	707.66759736	698.89915689	706.02561034	-0.12010059	0.13013779	-0.32034427
0.37446	214.77989	0.0	3.279e-05	0.00032761	4e-08	-0.0	0.00142724	0.00026289	2.05e-06	707.66571419	698.90118834	706.02437382	-0.120045	0.13008106	-0.3203433
0.38452	218.15058	0.0	3.095e-05	0.00032944	4e-08	0.0	0.00142724	0.00026289	2.05e-06	707.33126767	699.25823548	705.79831275	-0.1105317	0.11997398	-0.32016575
0.38458	218.16863	0.0	3.094e-05	0.00032945	4e-08	-0.0	0.00142724	0.00026289	2.05e-06	707.32949296	699.26010763	705.79707913	-0.11048309	0.11992021	-0.32016478
0.38463	218.18668	0.0	3.093e-05	0.00032946	4e-08	-0.0	0.00142724	0.00026289	2.05e-06	707.32771881	699.26197894	705.79584552	-0.11043453	0.11986646	-0.32016381
0.38469	218.20472	0.0	3.092e-05	0.00032947	4e-08	-0.0	0.00142724	0.00026289	2.05e-06	707.3259452	699.26384941	705.79461194	-0.11038604	0.11981273	-0.32016285
0.38474	218.22276	0.0	3.091e-05	0.00032948	4e-08	-0.0	0.00142724	0.00026289	2.05e-06	707.32417213	699.26571904	705.79337838	-0.11033753	0.119759	-0.32016188
0.3848	218.24079	0.0	3.09e-05	0.00032949	4e-08	0.0	0.00142724	0.00026289	2.05e-06	707.32239961	699.26758783	705.79214485	-0.11028906	0.1197053	-0.32016091
0.38485	218.25882	0.0	3.09e-05	0.0003295	4e-08	0.0	0.00142724	0.00026289	2.05e-06	707.32062763	699.26945578	705.79091134	-0.11024066	0.11965161	-0.32015994
0.38491	218.27685	0.0	3.089e-05	0.00032951	4e-08	0.0	0.00142724	0.00026289	2.05e-06	707.3188562	699.27132288	705.78967785	-0.11019228	0.11959794	-0.32015897
0.38496	218.29487	0.0	3.088e-05	0.00032952	4e-08	-0.0	0.00142724	0.00026289	2.05e-06	707.31708532	699.27318915	705.78844439	-0.11014391	0.11954428	-0.320158
0.38502	218.31289	0.0	3.087e-05	0.00032952	4e-08	-0.0	0.00142724	0.00026289	2.05e-06	707.31531497	699.27505457	705.78721094	-0.11009559	0.11949063	-0.32015703
0.38507	218.3309	0.0	3.086e-05	0.00032953	4e-08	-0.0	0.00142724	0.00026289	2.05e-06	707.31354517	699.27691915	705.78597753	-0.11004734	0.11943702	-0.32015606
0.38513	218.34891	0.0	3.085e-05	0.00032954	4e-08	-0.0	0.00142724	0.00026289	2.05e-06	707.31177591	699.27878289	705.78474413	-0.10999907	0.1193834	-0.3201551
0.38518	218.36692	0.0	3.084e-05	0.00032955	4e-08	0.0	0.00142724	0.00026289	2.05e-06	707.31000719	699.2806458	705.78351076	-0.10995085	0.1193298	-0.32015413
0.38524	218.38492	0.0	3.083e-05	0.00032956	4e-08	0.0	0.00142724	0.00026289	2.05e-06	707.30823902	699.28250786	705.78227742	-0.10990268	0.11927622	-0.32015316
0.38529	218.40292	0.0	3.082e-05	0.00032957	4e-08	0.0	0.00142724	0.00026289	2.05e-06	707.30647139	699.28436909	705.7810441	-0.10985456	0.11922266	-0.32015219
0.38535	218.42091	0.0	3.081e-05	0.00032958	4e-08	-0.0	0.00142724	0.00026289	2.05e-06	707.30470429	699.28622947	705.7798108	-0.10980642	0.11916911	-0.32015122
0.3854	218.4389	0.0	3.08e-05	0.00032959	4e-08	-0.0	0.00142724	0.00026289	2.05e-06	707.30293774	699.28808902	705.77857752	-0.10975834	0.11911557	-0.32015025
0.38546	218.45688	0.0	3.079e-05	0.0003296	4e-08	-0.0	0.00142724	0.00026289	2.05e-06	707.30117173	699.28994772	705.77734427	-0.10971033	0.11906206	-0.32014928
0.39552	221.68	0.0	2.917e-05	0.00033123	3e-08	-0.0	0.00142724	0.0002629	2.05e-06	706.98665119	699.61622396	705.55213292	-0.10146486	0.10952398	-0.3199724
0.39558	221.69724	0.0	2.916e-05	0.00033123	3e-08	0.0	0.00142724	0.0002629	2.05e-06	706.98497758	699.61793247	705.5509052	-0.10142261	0.10947322	-0.31997144
0.39563	221.71447	0.0	2.915e-05	0.00033124	3e-08	0.0	0.00142724	0.0002629	2.05e-06	706.98330443	699.61964018	705.54967751	-0.10138039	0.10942248	-0.31997048
0.39569	221.7317	0.0	2.914e-05	0.00033125	3e-08	0.0	0.00142724	0.0002629	2.05e-06	706.98163175	699.6213471	705.54844985	-0.10133824	0.10937177	-0.31996951
0.39574	221.74893	0.0	2.913e-05	0.00033126	3e-08	0.0	0.00142724	0.0002629	2.05e-06	706.97995953	699.62305322	705.54722223	-0.10129607	0.10932106	-0.31996855
0.3958	221.76615	0.0	2.912e-05	0.00033127	3e-08	-0.0	0.00142724	0.0002629	2.05e-06	706.97828779	699.62475856	705.54599465	-0.10125394	0.10927036	-0.31996758
0.39585	221.78336	0.0	2.912e-05	0.00033128	3e-08	-0.0	0.00142724	0.0002629	2.05e-06	706.9766165	699.62646309	705.5447671	-0.10121185	0.10921969	-0.31996662
0.39591	221.80058	0.0	2.911e-05	0.00033128	3e-08	-0.0	0.00142724	0.0002629	2.05e-06	706.97494568	699.62816684	705.54353959	-0.1011698	0.10916903	-0.31996566
0.39596	221.81779	0.0	2.91e-05	0.00033129	3e-08	0.0	0.00142724	0.0002629	2.05e-06	706.97327533	699.62986979	705.54231211	-0.10112775	0.10911837	-0.31996469
0.39602	221.83499	0.0	2.909e-05	0.0003313	3e-08	0.0	0.00142724	0.0002629	2.05e-06	706.97160544	699.63157195	705.54108467	-0.10108573	0.10906774	-0.31996373
0.39607	221.85219	0.0	2.908e-05	0.00033131	3e-08	0.0	0.00142724	0.0002629	2.05e-06	706.96993601	699.63327332	705.53985726	-0.10104377	0.10901712	-0.31996276
0.39613	221.86939	0.0	2.907e-05	0.00033132	3e-08	0.0	0.00142724	0.0002629	2.05e-06	706.96826705	699.63497389	705.53862989	-0.10100182	0.10896652	-0.3199618
0.39618	221.88658	0.0	2.907e-05	0.00033133	3e-08	-0.0	0.00142724	0.0002629	2.05e-06	706.96659855	699.63667367	705.53740256	-0.10095988	0.10891592	-0.31996084
0.39624	221.90377	0.0	2.906e-05	0.00033133	3e-08	-0.0	0.00142724	0.0002629	2.05e-06	706.96493051	699.63837266	705.53617526	-0.10091798	0.10886534	-0.31995987
0.39629	221.92095	0.0	2.905e-05	0.00033134	3e-08	-0.0	0.00142724	0.0002629	2.05e-06	706.96326293	699.64007086	705.534948	-0.10087614	0.10881479	-0.31995891
0.39635	221.93813	0.0	2.904e-05	0.00033135	3e-08	-0.0	0.00142724	0.0002629	2.05e-06	706.96159582	699.64176827	705.53372078	-0.1008343	0.10876424	-0.31995794
0.3964	221.95531	0.0	2.903e-05	0.00033136	3e-08	0.0	0.00142724	0.0002629	2.05e-06	706.95992917	699.64346489	705.53249359	-0.10079248	0.1087137	-0.31995698
0.39646	221.97248	0.0	2.902e-05	0.00033137	3e-08	0.0	0.00142724	0.0002629	2.05e-06	706.95826298	699.64516071	705.53126644	-0.1007507	0.10866319	-0.31995602
0.40652	225.04551	0.0	2.758e-05	0.00033281	3e-08	0.0	0.00142724	0.0002629	2.05e-06	706.6607628	699.94241553	705.30735866	-0.09355928	0.09965812	-0.31978016
0.40657	225.06192	0.0	2.757e-05	0.00033282	3e-08	0.0	0.00142724	0.0002629	2.05e-06	706.65917577	699.94396966	705.30613899	-0.09352232	0.09961019	-0.3197792
0.40663	225.07833	0.0	2.757e-05	0.00033283	3e-08	0.0	0.00142724	0.0002629	2.05e-06	706.65758915	699.94552304	705.30491936	-0.0934854	0.09956229	-0.31977825
0.40668	225.09473	0.0	2.756e-05	0.00033283	3e-08	0.0	0.00142724	0.0002629	2.05e-06	706.65600293	699.94707567	705.30369978	-0.09344852	0.0995144	-0.31977729
0.40674	225.11113	0.0	2.755e-05	0.00033284	3e-08	-0.0	0.00142724	0.0002629	2.05e-06	706.6544171	699.94862755	705.30248025	-0.09341162	0.09946651	-0.31977633
0.40679	225.12752	0.0	2.754e-05	0.00033285	3e-08	-0.0	0.00142724	0.0002629	2.05e-06	706.65283168	699.95017869	705.30126075	-0.09337476	0.09941863	-0.31977537
0.40685	225.14391	0.0	2.754e-05	0.00033286	3e-08	-0.0	0.00142724	0.0002629	2.05e-06	706.65124666	699.95172907	705.30004131	-0.09333794	0.09937078	-0.31977442
0.4069	225.1603	0.0	2.753e-05	0.00033286	3e-08	-0.0	0.00142724	0.0002629	2.05e-06	706.64966204	699.95327871	705.29882191	-0.09330114	0.09932295	-0.31977346
0.40696	225.17668	0.0	2.752e-05	0.00033287	3e-08	0.0	0.00142724	0.0002629	2.05e-06	706.64807781	699.95482759	705.29760255	-0.09326434	0.09927511	-0.3197725
0.40701	225.19305	0.0	2.751e-05	0.00033288	3e-08	0.0	0.00142724	0.0002629	2.05e-06	706.64649399	699.95637573	705.29638324	-0.09322758	0.0992273	-0.31977154
0.40707	225.20943	0.0	2.751e-05	0.00033289	3e-08	0.0	0.00142724	0.0002629	2.05e-06	706.64491056	699.95792312	705.29516397	-0.09319085	0.0991795	-0.31977059
0.40712	225.2258	0.0	2.75e-05	0.00033289	3e-08	0.0	0.00142724	0.0002629	2.05e-06	706.64332753	699.95946977	705.29394475	-0.09315416	0.09913172	-0.31976963
0.40718	225.24216	0.0	2.749e-05	0.0003329	3e-08	-0.0	0.00142724	0.0002629	2.05e-06	706.6417449	699.96101566	705.29272557	-0.09311745	0.09908394	-0.31976867
0.40723	225.25852	0.0	2.748e-05	0.00033291	3e-08	-0.0	0.00142724	0.0002629	2.05e-06	706.64016267	699.96256081	705.29150644	-0.09308078	0.09903617	-0.31976771
0.40729	225.27488	0.0	2.748e-05	0.00033292	3e-08	-0.0	0.00142724	0.0002629	2.05e-06	706.63858084	699.96410521	705.29028735	-0.09304415	0.09898843	-0.31976676
0.40734	225.29123	0.0	2.747e-05	0.00033292	3e-08	-0.0	0.00142724	0.0002629	2.05e-06	706.6369994	699.96564887	705.28906831	-0.09300755	0.09894071	-0.3197658
0.4074	225.30758	0.0	2.746e-05	0.00033293	3e-08	0.0	0.00142724	0.0002629	2.05e-06	706.63541836	699.96719177	705.28784932	-0.09297094	0.09889298	-0.31976484
0.40745	225.32392	0.0	2.745e-05	0.00033294	3e-08	0.0	0.00142724	0.0002629	2.05e-06	706.63383772	699.96873394	705.28663037	-0.09293436	0.09884527	-0.31976388
0.41752	228.24398	0.0	2.617e-05	0.00033422	2e-08	-0.0	0.00142724	0.0002629	2.05e-06	706.3509662	700.23860423	705.06436009	-0.08662093	0.09034017	-0.31958932
0.41757	228.25955	0.0	2.617e-05	0.00033423	2e-08	-0.0	0.00142724	0.0002629	2.05e-06	706.34945383	700.24001266	705.06315005	-0.08658838	0.0902949	-0.31958837
0.41763	228.27511	0.0	2.616e-05	0.00033423	2e-08	-0.0	0.00142724	0.0002629	2.05e-06	706.34794181	700.24142038	705.06194005	-0.08655588	0.09024966	-0.31958742
0.41768	228.29067	0.0	2.615e-05	0.00033424	2e-08	-0.0	0.00142724	0.0002629	2.05e-06	706.34643013	700.24282739	705.0607301	-0.08652337	0.09020441	-0.31958646
0.41774	228.30623	0.0	2.615e-05	0.00033425	2e-08	0.0	0.00142724	0.0002629	2.05e-06	706.3449188	700.2442337	705.0595202	-0.08649087	0.09015917	-0.31958551
0.41779	228.32178	0.0	2.614e-05	0.00033425	2e-08	0.0	0.00142724	0.0002629	2.05e-06	706.34340782	700.2456393	705.05831036	-0.08645841	0.09011395	-0.31958456
0.41785	228.33732	0.0	2.613e-05	0.00033426	2e-08	0.0	0.00142724	0.0002629	2.05e-06	706.34189718	700.24704419	705.05710057	-0.08642599	0.09006875	-0.31958361
0.4179	228.35286	0.0	2.613e-05	0.00033427	2e-08	0.0	0.00142724	0.0002629	2.05e-06	706.34038689	700.24844838	705.05589082	-0.08639356	0.09002356	-0.31958266
0.41796	228.3684	0.0	2.612e-05	0.00033427	2e-08	-0.0	0.00142724	0.0002629	2.05e-06	706.33887695	700.24985185	705.05468113	-0.08636114	0.08997837	-0.31958171
0.41801	228.38393	0.0	2.611e-05	0.00033428	2e-08	-0.0	0.00142724	0.0002629	2.05e-06	706.33736735	700.25125463	705.05347149	-0.08632876	0.0899332	-0.31958076
0.41807	228.39946	0.0	2.611e-05	0.00033429	2e-08	-0.0	0.00142724	0.0002629	2.05e-06	706.33585809	700.25265669	705.05226191	-0.08629641	0.08988805	-0.31957981
0.41812	228.41499	0.0	2.61e-05	0.00033429	2e-08	-0.0	0.00142724	0.0002629	2.05e-06	706.33434918	700.25405806	705.05105237	-0.08626407	0.08984292	-0.31957886
0.41818	228.43051	0.0	2.609e-05	0.0003343	2e-08	0.0	0.00142724	0.0002629	2.05e-06	706.33284062	700.25545871	705.04984288	-0.08623173	0.08979778	-0.31957791
0.41823	228.44602	0.0	2.609e-05	0.00033431	2e-08	0.0	0.00142724	0.0002629	2.05e-06	706.3313324	700.25685866	705.04863345	-0.08619942	0.08975266	-0.31957696
0.41829	228.46153	0.0	2.608e-05	0.00033431	2e-08	0.0	0.00142724	0.0002629	2.05e-06	706.32982452	700.25825791	705.04742407	-0.08616715	0.08970756	-0.31957601
0.41834	228.47704	0.0	2.607e-05	0.00033432	2e-08	0.0	0.00142724	0.0002629	2.05e-06	706.32831699	700.25965645	705.04621474	-0.0861349	0.08966248	-0.31957506
0.4184	228.49254	0.0	2.607e-05	0.00033433	2e-08	-0.0	0.00142724	0.0002629	2.05e-06	706.3268098	700.26105428	705.04500546	-0.08610264	0.08961739	-0.31957412
0.41845	228.50804	0.0	2.606e-05	0.00033433	2e-08	-0.0	0.00142724	0.0002629	2.05e-06	706.32530295	700.26245141	705.04379623	-0.08607041	0.08957232	-0.31957317
0.42852	231.27185	0.0	2.492e-05	0.00033547	2e-08	-0.0	0.00142724	0.00026291	2.05e-06	706.05509126	700.50647065	704.82340099	-0.08048933	0.08153664	-0.31940007
0.42857	231.28655	0.0	2.492e-05	0.00033548	2e-08	-0.0	0.00142724	0.00026291	2.05e-06	706.05364372	700.50774151	704.82220165	-0.08046049	0.08149387	-0.31939913
0.42863	231.30125	0.0	2.491e-05	0.00033548	2e-08	-0.0	0.00142724	0.00026291	2.05e-06	706.05219648	700.50901171	704.82100236	-0.08043163	0.0814511	-0.31939819
0.42868	231.31595	0.0	2.49e-05	0.00033549	2e-08	0.0	0.00142724	0.00026291	2.05e-06	706.05074955	700.51028123	704.81980313	-0.08040279	0.08140834	-0.31939725
0.42874	231.33064	0.0	2.49e-05	0.00033549	2e-08	0.0	0.00142724	0.00026291	2.05e-06	706.04930292	700.51155009	704.81860396	-0.08037397	0.08136559	-0.3193963
0.42879	231.34533	0.0	2.489e-05	0.0003355	2e-08	0.0	0.00142724	0.00026291	2.05e-06	706.04785658	700.51281827	704.81740484	-0.08034519	0.08132287	-0.31939536
0.42885	231.36001	0.0	2.489e-05	0.00033551	2e-08	0.0	0.00142724	0.00026291	2.05e-06	706.04641056	700.5140858	704.81620578	-0.08031641	0.08128016	-0.31939442
0.4289	231.37469	0.0	2.488e-05	0.00033551	2e-08	-0.0	0.00142724	0.00026291	2.05e-06	706.04496483	700.51535265	704.81500677	-0.08028763	0.08123744	-0.31939348
0.42896	231.38936	0.0	2.487e-05	0.00033552	2e-08	-0.0	0.00142724	0.00026291	2.05e-06	706.0435194	700.51661884	704.81380782	-0.08025888	0.08119475	-0.31939254
0.42901	231.40403	0.0	2.487e-05	0.00033552	2e-08	-0.0	0.00142724	0.00026291	2.05e-06	706.04207428	700.51788435	704.81260892	-0.08023015	0.08115207	-0.3193916
0.42907	231.41869	0.0	2.486e-05	0.00033553	2e-08	-0.0	0.00142724	0.00026291	2.05e-06	706.04062945	700.51914921	704.81141008	-0.08020146	0.08110941	-0.31939065
0.42912	231.43335	0.0	2.486e-05	0.00033554	2e-08	-0.0	0.00142724	0.00026291	2.05e-06	706.03918493	700.52041339	704.8102113	-0.08017274	0.08106674	-0.31938971
0.42918	231.44801	0.0	2.485e-05	0.00033554	2e-08	0.0	0.00142724	0.00026291	2.05e-06	706.0377407	700.52167691	704.80901257	-0.08014405	0.08102409	-0.31938877
0.42923	231.46266	0.0	2.484e-05	0.00033555	2e-08	0.0	0.00142724	0.00026291	2.05e-06	706.03629678	700.52293977	704.8078139	-0.08011539	0.08098146	-0.31938783
0.42929	231.47731	0.0	2.484e-05	0.00033555	2e-08	0.0	0.00142724	0.00026291	2.05e-06	706.03485316	700.52420195	704.80661528	-0.08008675	0.08093885	-0.31938689
0.42934	231.49195	0.0	2.483e-05	0.00033556	2e-08	0.0	0.00142724	0.00026291	2.05e-06	706.03340984	700.52546348	704.80541672	-0.08005813	0.08089624	-0.31938595
0.4294	231.50659	0.0	2.483e-05	0.00033557	2e-08	-0.0	0.00142724	0.00026291	2.05e-06	706.03196681	700.52672433	704.80421821	-0.08002949	0.08085363	-0.31938501
0.42945	231.52122	0.0	2.482e-05	0.00033557	2e-08	-0.0	0.00142724	0.00026291	2.05e-06	706.03052409	700.52798452	704.80301976	-0.08000089	0.08081104	-0.31938406
0.43952	234.12498	0.0	2.381e-05	0.00033658	2e-08	0.0	0.00142724	0.00026291	2.05e-06	705.77135047	700.74759053	704.58465939	-0.07503077	0.07321633	-0.31921257
0.43957	234.1388	0.0	2.38e-05	0.00033659	2e-08	-0.0	0.00142724	0.00026291	2.05e-06	705.76995967	700.74873145	704.58347146	-0.07500496	0.07317588	-0.31921164
0.43963	234.15262	0.0	2.38e-05	0.00033659	2e-08	-0.0	0.00142724	0.00026291	2.05e-06	705.76856913	700.74987174	704.58228359	-0.07497917	0.07313545	-0.3192107
0.43968	234.16643	0.0	2.379e-05	0.0003366	2e-08	-0.0	0.00142724	0.00026291	2.05e-06	705.76717885	700.7510114	704.58109578	-0.0749534	0.07309504	-0.31920977
0.43974	234.18023	0.0	2.379e-05	0.0003366	2e-08	-0.0	0.00142724	0.00026291	2.05e-06	705.76578884	700.75215043	704.57990802	-0.07492766	0.07305465	-0.31920884
0.43979	234.19403	0.0	2.378e-05	0.00033661	2e-08	-0.0	0.00142724	0.00026291	2.05e-06	705.7643991	700.75328882	704.57872033	-0.07490191	0.07301425	-0.3192079
0.43985	234.20783	0.0	2.378e-05	0.00033661	2e-08	0.0	0.00142724	0.00026291	2.05e-06	705.76300962	700.75442659	704.57753269	-0.07487617	0.07297386	-0.31920697
0.4399	234.22162	-0.0	2.377e-05	0.00033662	2e-08	0.0	0.00142724	0.00026291	2.05e-06	705.76162041	700.75556372	704.57634511	-0.07485045	0.07293349	-0.31920604
0.43996	234.23541	-0.0	2.377e-05	0.00033662	2e-08	0.0	0.00142724	0.00026291	2.05e-06	705.76023146	700.75670022	704.57515759	-0.07482475	0.07289313	-0.31920511
0.44001	234.24919	-0.0	2.376e-05	0.00033663	2e-08	0.0	0.00142724	0.00026291	2.05e-06	705.75884277	700.7578361	704.57397013	-0.07479909	0.0728528	-0.31920417
0.44007	234.26297	0.0	2.376e-05	0.00033663	2e-08	0.0	0.00142724	0.00026291	2.05e-06	705.75745435	700.75897134	704.57278272	-0.0747734	0.07281246	-0.31920324
0.44012	234.27674	0.0	2.375e-05	0.00033664	2e-08	-0.0	0.00142724	0.00026291	2.05e-06	705.7560662	700.76010596	704.57159538	-0.07474773	0.07277213	-0.31920231
0.44018	234.29051	0.0	2.375e-05	0.00033665	2e-08	-0.0	0.00142724	0.00026291	2.05e-06	705.75467831	700.76123994	704.57040809	-0.07472208	0.07273181	-0.31920138
0.44023	234.30428	0.0	2.374e-05	0.00033665	2e-08	-0.0	0.00142724	0.00026291	2.05e-06	705.75329068	700.7623733	704.56922086	-0.07469646	0.07269152	-0.31920044
0.44029	234.31804	0.0	2.374e-05	0.00033666	2e-08	-0.0	0.00142724	0.00026291	2.05e-06	705.75190332	700.76350602	704.56803369	-0.07467086	0.07265124	-0.31919951
0.44034	234.3318	0.0	2.373e-05	0.00033666	2e-08	-0.0	0.00142724	0.00026291	2.05e-06	705.75051622	700.76463812	704.56684658	-0.07464524	0.07261095	-0.31919858
0.4404	234.34555	-0.0	2.373e-05	0.00033667	2e-08	0.0	0.00142724	0.00026291	2.05e-06	705.74912938	700.76576959	704.56565953	-0.07461964	0.07257068	-0.31919765
0.44045	234.35929	-0.0	2.372e-05	0.00033667	2e-08	0.0	0.00142724	0.00026291	2.05e-06	705.74774281	700.76690043	704.56447253	-0.07459406	0.07253042	-0.31919671
0.45051	236.79859	0.0	2.282e-05	0.00033757	2e-08	-0.0	0.00142724	0.00026291	2.05e-06	705.49827164	700.96344184	704.34824387	-0.07013231	0.06534991	-0.31902689
0.45057	236.8115	0.0	2.282e-05	0.00033757	2e-08	-0.0	0.00142724	0.00026291	2.05e-06	705.4969309	700.96445998	704.34706774	-0.07010905	0.06531167	-0.31902597
0.45062	236.82441	0.0	2.282e-05	0.00033758	2e-08	-0.0	0.00142724	0.00026291	2.05e-06	705.49559041	700.96547751	704.34589168	-0.07008582	0.06527345	-0.31902505
0.45068	236.8373	0.0	2.281e-05	0.00033758	2e-08	-0.0	0.00142724	0.00026291	2.05e-06	705.49425014	700.96649445	704.34471567	-0.0700626	0.06523524	-0.31902412
0.45073	236.8502	0.0	2.281e-05	0.00033759	2e-08	0.0	0.00142724	0.00026291	2.05e-06	705.49291011	700.9675108	704.34353972	-0.07003937	0.06519702	-0.3190232
0.45079	236.86309	-0.0	2.28e-05	0.00033759	2e-08	0.0	0.00142724	0.00026291	2.05e-06	705.49157032	700.96852655	704.34236384	-0.07001615	0.06515882	-0.31902227
0.45084	236.87597	-0.0	2.28e-05	0.0003376	2e-08	0.0	0.00142724	0.00026291	2.05e-06	705.49023076	700.9695417	704.34118801	-0.06999296	0.06512064	-0.31902135
0.4509	236.88885	-0.0	2.279e-05	0.0003376	2e-08	0.0	0.00142724	0.00026291	2.05e-06	705.48889144	700.97055625	704.34001224	-0.06996978	0.06508247	-0.31902043
0.45095	236.90173	-0.0	2.279e-05	0.0003376	2e-08	0.0	0.00142724	0.00026291	2.05e-06	705.48755235	700.97157022	704.33883653	-0.06994662	0.06504432	-0.3190195
0.45101	236.9146	0.0	2.278e-05	0.00033761	2e-08	0.0	0.00142724	0.00026291	2.05e-06	705.4862135	700.97258358	704.33766088	-0.06992345	0.06500615	-0.31901858
0.45106	236.92747	0.0	2.278e-05	0.00033761	2e-08	-0.0	0.00142724	0.00026291	2.05e-06	705.48487488	700.97359635	704.33648529	-0.06990029	0.064968	-0.31901766
0.45112	236.94033	0.0	2.277e-05	0.00033762	2e-08	-0.0	0.00142724	0.00026291	2.05e-06	705.48353649	700.97460852	704.33530976	-0.06987715	0.06492987	-0.31901673
0.45117	236.95318	0.0	2.277e-05	0.00033762	2e-08	-0.0	0.00142724	0.00026291	2.05e-06	705.48219834	700.9756201	704.33413429	-0.06985403	0.06489175	-0.31901581
0.45123	236.96604	0.0	2.276e-05	0.00033763	2e-08	-0.0	0.00142724	0.00026291	2.05e-06	705.48086043	700.97663109	704.33295888	-0.06983093	0.06485366	-0.31901489
0.45128	236.97888	0.0	2.276e-05	0.00033763	2e-08	-0.0	0.00142724	0.00026291	2.05e-06	705.47952274	700.97764148	704.33178353	-0.06980782	0.06481555	-0.31901397
0.45134	236.99173	-0.0	2.276e-05	0.00033764	2e-08	0.0	0.00142724	0.00026291	2.05e-06	705.4781853	700.97865127	704.33060824	-0.06978471	0.06477745	-0.31901304
0.45139	237.00457	-0.0	2.275e-05	0.00033764	2e-08	0.0	0.00142724	0.00026291	2.05e-06	705.47684808	700.97966047	704.32943301	-0.06976163	0.06473936	-0.31901212
0.45145	237.0174	-0.0	2.275e-05	0.00033765	2e-08	0.0	0.00142724	0.00026291	2.05e-06	705.4755111	700.98066908	704.32825784	-0.06973856	0.0647013	-0.3190112
0.46151	239.28705	-0.0	2.195e-05	0.00033844	2e-08	0.0	0.00142724	0.00026291	2.05e-06	705.2346457	701.15541062	704.11420596	-0.0656968	0.05790964	-0.31884308
0.46157	239.29902	-0.0	2.195e-05	0.00033844	2e-08	0.0	0.00142724	0.00026291	2.05e-06	705.23334958	701.15631267	704.11304177	-0.06567565	0.05787348	-0.31884217
0.46162	239.31098	0.0	2.195e-05	0.00033845	2e-08	0.0	0.00142724	0.00026291	2.05e-06	705.23205367	701.15721416	704.11187764	-0.06565449	0.05783731	-0.31884126
0.46168	239.32294	0.0	2.194e-05	0.00033845	2e-08	-0.0	0.00142724	0.00026291	2.05e-06	705.23075798	701.15811509	704.11071357	-0.06563334	0.05780114	-0.31884034
0.46173	239.33489	0.0	2.194e-05	0.00033845	2e-08	-0.0	0.00142724	0.00026291	2.05e-06	705.22946249	701.15901545	704.10954955	-0.0656122	0.05776499	-0.31883943
0.46179	239.34684	0.0	2.193e-05	0.00033846	2e-08	-0.0	0.00142724	0.00026291	2.05e-06	705.22816722	701.15991525	704.1083856	-0.06559107	0.05772886	-0.31883851
0.46184	239.35878	0.0	2.193e-05	0.00033846	2e-08	-0.0	0.00142724	0.00026291	2.05e-06	705.22687216	701.16081449	704.10722171	-0.06556998	0.05769275	-0.3188376
0.4619	239.37072	0.0	2.193e-05	0.00033847	2e-08	-0.0	0.00142724	0.00026291	2.05e-06	705.2255773	701.16171316	704.10605787	-0.06554887	0.05765663	-0.31883669
0.46195	239.38265	0.0	2.192e-05	0.00033847	2e-08	0.0	0.00142724	0.00026291	2.05e-06	705.22428266	701.16261127	704.1048941	-0.06552776	0.05762051	-0.31883577
0.46201	239.39458	-0.0	2.192e-05	0.00033847	2e-08	0.0	0.00142724	0.00026291	2.05e-06	705.22298823	701.16350881	704.10373038	-0.06550667	0.05758441	-0.31883486
0.46206	239.4065	-0.0	2.191e-05	0.00033848	2e-08	0.0	0.00142724	0.00026291	2.05e-06	705.22169401	701.1644058	704.10256673	-0.06548559	0.05754832	-0.31883394
0.46212	239.41842	-0.0	2.191e-05	0.00033848	2e-08	0.0	0.00142724	0.00026291	2.05e-06	705.2204	701.16530222	704.10140313	-0.06546452	0.05751225	-0.31883303
0.46217	239.43033	-0.0	2.191e-05	0.00033849	2e-08	0.0	0.00142724	0.00026291	2.05e-06	705.2191062	701.16619807	704.1002396	-0.06544348	0.05747621	-0.31883212
0.46223	239.44224	0.0	2.19e-05	0.00033849	2e-08	0.0	0.00142724	0.00026291	2.05e-06	705.21781261	701.16709337	704.09907612	-0.06542242	0.05744014	-0.3188312
0.46228	239.45415	0.0	2.19e-05	0.00033849	2e-08	-0.0	0.00142724	0.00026291	2.05e-06	705.21651922	701.1679881	704.0979127	-0.06540137	0.05740408	-0.31883029
0.46234	239.46604	0.0	2.189e-05	0.0003385	2e-08	-0.0	0.00142724	0.00026291	2.05e-06	705.21522605	701.16888227	704.09674935	-0.06538033	0.05736804	-0.31882937
0.46239	239.47794	0.0	2.189e-05	0.0003385	2e-08	-0.0	0.00142724	0.00026291	2.05e-06	705.21393309	701.16977588	704.09558605	-0.06535931	0.05733202	-0.31882846
0.46245	239.48983	0.0	2.189e-05	0.00033851	2e-08	-0.0	0.00142724	0.00026291	2.05e-06	705.21264034	701.17066892	704.09442281	-0.06533831	0.05729601	-0.31882755
0.47251	241.58366	-0.0	2.119e-05	0.0003392	1e-08	0.0	0.00142724	0.00026291	2.05e-06	704.97948907	701.32479548	703.88254912	-0.06163786	0.05086883	-0.31866115
0.47257	241.59464	0.0	2.119e-05	0.00033921	1e-08	-0.0	0.00142724	0.00026291	2.05e-06	704.97823317	701.32558774	703.88139677	-0.06161836	0.05083457	-0.31866024
0.47262	241.60563	0.0	2.118e-05	0.00033921	1e-08	-0.0	0.00142724	0.00026291	2.05e-06	704.97697747	701.32637946	703.88024448	-0.06159888	0.05080034	-0.31865934
0.47268	241.61661	0.0	2.118e-05	0.00033921	1e-08	-0.0	0.00142724	0.00026291	2.05e-06	704.97572196	701.32717065	703.87909225	-0.06157941	0.05076611	-0.31865843
0.47273	241.62758	0.0	2.117e-05	0.00033922	1e-08	-0.0	0.00142724	0.00026291	2.05e-06	704.97446663	701.3279613	703.87794007	-0.06155995	0.05073189	-0.31865753
0.47279	241.63855	0.0	2.117e-05	0.00033922	1e-08	-0.0	0.00142724	0.00026291	2.05e-06	704.9732115	701.32875142	703.87678796	-0.06154051	0.05069771	-0.31865662
0.47284	241.64951	0.0	2.117e-05	0.00033923	1e-08	-0.0	0.00142724	0.00026291	2.05e-06	704.97195657	701.32954101	703.8756359	-0.06152106	0.05066351	-0.31865572
0.4729	241.66047	0.0	2.116e-05	0.00033923	1e-08	0.0	0.00142724	0.00026291	2.05e-06	704.97070182	701.33033006	703.8744839	-0.06150161	0.0506293	-0.31865481
0.47295	241.67142	-0.0	2.116e-05	0.00033923	1e-08	0.0	0.00142724	0.00026291	2.05e-06	704.96944726	701.33111859	703.87333196	-0.06148217	0.05059512	-0.31865391
0.47301	241.68237	-0.0	2.116e-05	0.00033924	1e-08	0.0	0.00142724	0.00026291	2.05e-06	704.9681929	701.33190657	703.87218008	-0.06146274	0.05056095	-0.318653
0.47306	241.69331	-0.0	2.115e-05	0.00033924	1e-08	0.0	0.00142724	0.00026291	2.05e-06	704.96693872	701.33269403	703.87102826	-0.06144332	0.05052679	-0.3186521
0.47312	241.70425	-0.0	2.115e-05	0.00033924	1e-08	0.0	0.00142724	0.00026291	2.05e-06	704.96568474	701.33348095	703.86987649	-0.06142393	0.05049266	-0.31865119
0.47317	241.71518	-0.0	2.115e-05	0.00033925	1e-08	0.0	0.00142724	0.00026291	2.05e-06	704.96443095	701.33426735	703.86872479	-0.06140453	0.05045852	-0.31865029
0.47323	241.72611	0.0	2.114e-05	0.00033925	1e-08	-0.0	0.00142724	0.00026291	2.05e-06	704.96317735	701.3350532	703.86757314	-0.06138512	0.05042437	-0.31864938
0.47328	241.73703	0.0	2.114e-05	0.00033925	1e-08	-0.0	0.00142724	0.00026291	2.05e-06	704.96192394	701.33583853	703.86642155	-0.06136572	0.05039024	-0.31864848
0.47334	241.74795	0.0	2.114e-05	0.00033926	1e-08	-0.0	0.00142724	0.00026291	2.05e-06	704.96067072	701.33662332	703.86527002	-0.06134634	0.05035612	-0.31864758
0.47339	241.75886	0.0	2.113e-05	0.00033926	1e-08	-0.0	0.00142724	0.00026291	2.05e-06	704.95941769	701.33740759	703.86411855	-0.06132696	0.05032202	-0.31864667
0.47345	241.76977	0.0	2.113e-05	0.00033926	1e-08	-0.0	0.00142724	0.00026291	2.05e-06	704.95816485	701.33819132	703.86296714	-0.06130761	0.05028795	-0.31864577
0.48351	243.68027	0.0	2.052e-05	0.00033987	1e-08	0.0	0.00142724	0.00026291	2.05e-06	704.7320214	701.47281073	703.6532343	-0.05787464	0.04420138	-0.31848105
0.48357	243.69024	-0.0	2.052e-05	0.00033988	1e-08	0.0	0.00142724	0.00026291	2.05e-06	704.73080232	701.47349905	703.65209349	-0.05785643	0.04416893	-0.31848015
0.48362	243.7002	-0.0	2.051e-05	0.00033988	1e-08	0.0	0.00142724	0.00026291	2.05e-06	704.72958342	701.47418686	703.65095274	-0.05783822	0.04413649	-0.31847926
0.48368	243.71015	-0.0	2.051e-05	0.00033988	1e-08	0.0	0.00142724	0.00026291	2.05e-06	704.72836469	701.47487417	703.64981205	-0.05782002	0.04410407	-0.31847836
0.48373	243.7201	-0.0	2.051e-05	0.00033989	1e-08	0.0	0.00142724	0.00026291	2.05e-06	704.72714614	701.47556097	703.64867141	-0.05780184	0.04407167	-0.31847746
0.48379	243.73004	-0.0	2.05e-05	0.00033989	1e-08	0.0	0.00142724	0.00026291	2.05e-06	704.72592777	701.47624727	703.64753083	-0.05778366	0.04403927	-0.31847657
0.48384	243.73998	0.0	2.05e-05	0.00033989	1e-08	0.0	0.00142724	0.00026291	2.05e-06	704.72470957	701.47693306	703.64639031	-0.05776548	0.04400686	-0.31847567
0.4839	243.74992	0.0	2.05e-05	0.00033989	1e-08	-0.0	0.00142724	0.00026291	2.05e-06	704.72349156	701.47761835	703.64524984	-0.05774729	0.04397445	-0.31847478
0.48395	243.75984	0.0	2.049e-05	0.0003399	1e-08	-0.0	0.00142724	0.00026291	2.05e-06	704.72227371	701.47830313	703.64410943	-0.05772912	0.04394207	-0.31847388
0.48401	243.76977	0.0	2.049e-05	0.0003399	1e-08	-0.0	0.00142724	0.00026291	2.05e-06	704.72105605	701.47898741	703.64296908	-0.05771095	0.0439097	-0.31847299
0.48406	243.77968	0.0	2.049e-05	0.0003399	1e-08	-0.0	0.00142724	0.00026291	2.05e-06	704.71983856	701.47967118	703.64182878	-0.05769279	0.04387733	-0.31847209
0.48412	243.7896	0.0	2.049e-05	0.00033991	1e-08	-0.0	0.00142724	0.00026291	2.05e-06	704.71862125	701.48035445	703.64068854	-0.05767465	0.043845	-0.31847119
0.48417	243.7995	0.0	2.048e-05	0.00033991	1e-08	-0.0	0.00142724	0.00026291	2.05e-06	704.71740412	701.48103722	703.63954835	-0.0576565	0.04381266	-0.3184703
0.48423	243.8094	0.0	2.048e-05	0.00033991	1e-08	-0.0	0.00142724	0.00026291	2.05e-06	704.71618716	701.48171948	703.63840822	-0.05763835	0.04378031	-0.3184694
0.48428	243.8193	-0.0	2.048e-05	0.00033992	1e-08	0.0	0.00142724	0.00026291	2.05e-06	704.71497038	701.48240123	703.63726815	-0.0576202	0.04374796	-0.31846851
0.48434	243.82919	-0.0	2.047e-05	0.00033992	1e-08	0.0	0.00142724	0.00026291	2.05e-06	704.71375377	701.48308249	703.63612814	-0.05760207	0.04371564	-0.31846761
0.48439	243.83908	-0.0	2.047e-05	0.00033992	1e-08	0.0	0.00142724	0.00026291	2.05e-06	704.71253734	701.48376324	703.63498818	-0.05758394	0.04368332	-0.31846672
0.48445	243.84896	-0.0	2.047e-05	0.00033993	1e-08	0.0	0.00142724	0.00026291	2.05e-06	704.71132109	701.48444348	703.63384828	-0.05756581	0.04365102	-0.31846582
0.49451	245.5668	0.0	1.994e-05	0.00034045	1e-08	-0.0	0.00142724	0.00026292	2.05e-06	704.491663	701.60058752	703.42618146	-0.05432489	0.03788114	-0.31830273
0.49457	245.57568	-0.0	1.994e-05	0.00034045	1e-08	0.0	0.00142724	0.00026292	2.05e-06	704.49047838	701.60117735	703.42505169	-0.05430752	0.03785035	-0.31830184
0.49462	245.58456	-0.0	1.994e-05	0.00034046	1e-08	0.0	0.00142724	0.00026292	2.05e-06	704.48929392	701.60176669	703.42392197	-0.05429016	0.03781958	-0.31830095
0.49468	245.59344	-0.0	1.993e-05	0.00034046	1e-08	0.0	0.00142724	0.00026292	2.05e-06	704.48810962	701.60235556	703.42279231	-0.0542728	0.03778882	-0.31830006
0.49473	245.6023	-0.0	1.993e-05	0.00034046	1e-08	0.0	0.00142724	0.00026292	2.05e-06	704.4869255	701.60294395	703.4216627	-0.05425545	0.03775807	-0.31829918
0.49479	245.61117	-0.0	1.993e-05	0.00034046	1e-08	0.0	0.00142724	0.00026292	2.05e-06	704.48574155	701.60353186	703.42053315	-0.0542381	0.03772733	-0.31829829
0.49484	245.62002	-0.0	1.993e-05	0.00034047	1e-08	0.0	0.00142724	0.00026292	2.05e-06	704.48455776	701.6041193	703.41940364	-0.05422076	0.03769663	-0.3182974
0.4949	245.62887	-0.0	1.992e-05	0.00034047	1e-08	0.0	0.00142724	0.00026292	2.05e-06	704.48337414	701.60470625	703.41827419	-0.05420342	0.0376659	-0.31829651
0.49495	245.63772	0.0	1.992e-05	0.00034047	1e-08	0.0	0.00142724	0.00026292	2.05e-06	704.48219069	701.60529272	703.4171448	-0.05418607	0.03763517	-0.31829563
0.49501	245.64656	0.0	1.992e-05	0.00034047	1e-08	-0.0	0.00142724	0.00026292	2.05e-06	704.48100741	701.60587872	703.41601545	-0.05416872	0.03760444	-0.31829474
0.49506	245.65539	0.0	1.992e-05	0.00034048	1e-08	-0.0	0.00142724	0.00026292	2.05e-06	704.47982429	701.60646424	703.41488617	-0.05415139	0.03757374	-0.31829385
0.49512	245.66422	0.0	1.991e-05	0.00034048	1e-08	-0.0	0.00142724	0.00026292	2.05e-06	704.47864134	701.60704928	703.41375693	-0.05413405	0.03754304	-0.31829297
0.49517	245.67305	0.0	1.991e-05	0.00034048	1e-08	-0.0	0.00142724	0.00026292	2.05e-06	704.47745857	701.60763384	703.41262775	-0.05411672	0.03751235	-0.31829208
0.49523	245.68186	0.0	1.991e-05	0.00034049	1e-08	-0.0	0.00142724	0.00026292	2.05e-06	704.47627596	701.60821792	703.41149862	-0.0540994	0.03748169	-0.31829119
0.49528	245.69068	0.0	1.99e-05	0.00034049	1e-08	-0.0	0.00142724	0.00026292	2.05e-06	704.47509351	701.60880152	703.41036954	-0.05408208	0.03745104	-0.31829031
0.49534	245.69948	0.0	1.99e-05	0.00034049	1e-08	-0.0	0.00142724	0.00026292	2.05e-06	704.47391124	701.60938465	703.40924052	-0.05406476	0.03742037	-0.31828942
0.49539	245.70828	0.0	1.99e-05	0.00034049	1e-08	0.0	0.00142724	0.00026292	2.05e-06	704.47272913	701.6099673	703.40811155	-0.05404743	0.0373897	-0.31828853
0.49545	245.71708	-0.0	1.99e-05	0.0003405	1e-08	0.0	0.00142724	0.00026292	2.05e-06	704.4715472	701.61054947	703.40698263	-0.05403011	0.03735904	-0.31828765
0.50551	247.23027	-0.0	1.945e-05	0.00034094	1e-08	0.0	0.00142724	0.00026292	2.05e-06	704.25806481	701.70917202	703.2012651	-0.05089291	0.03188048	-0.31812608
0.50556	247.238	-0.0	1.945e-05	0.00034094	1e-08	0.0	0.00142724	0.00026292	2.05e-06	704.25691359	701.70966837	703.20014561	-0.05087585	0.03185123	-0.3181252
0.50562	247.24572	-0.0	1.945e-05	0.00034095	1e-08	0.0	0.00142724	0.00026292	2.05e-06	704.25576254	701.71016426	703.19902616	-0.05085878	0.03182201	-0.31812432
0.50567	247.25344	-0.0	1.944e-05	0.00034095	1e-08	0.0	0.00142724	0.00026292	2.05e-06	704.25461165	701.71065969	703.19790676	-0.05084172	0.03179279	-0.31812344
0.50573	247.26115	-0.0	1.944e-05	0.00034095	1e-08	0.0	0.00142724	0.00026292	2.05e-06	704.25346093	701.71115467	703.19678741	-0.05082465	0.03176356	-0.31812256
0.50578	247.26886	0.0	1.944e-05	0.00034095	1e-08	0.0	0.00142724	0.00026292	2.05e-06	704.25231038	701.7116492	703.19566811	-0.05080759	0.03173432	-0.31812168
0.50584	247.27656	0.0	1.944e-05	0.00034096	1e-08	-0.0	0.00142724	0.00026292	2.05e-06	704.25116	701.71214326	703.19454886	-0.05079053	0.03170509	-0.31812081
0.50589	247.28425	0.0	1.943e-05	0.00034096	1e-08	-0.0	0.00142724	0.00026292	2.05e-06	704.25000978	701.71263688	703.19342966	-0.05077346	0.03167588	-0.31811993
0.50595	247.29194	0.0	1.943e-05	0.00034096	1e-08	-0.0	0.00142724	0.00026292	2.05e-06	704.24885973	701.71313004	703.19231051	-0.05075639	0.03164668	-0.31811905
0.506	247.29962	0.0	1.943e-05	0.00034096	1e-08	-0.0	0.00142724	0.00026292	2.05e-06	704.24770985	701.71362274	703.1911914	-0.05073933	0.03161749	-0.31811817
0.50606	247.3073	0.0	1.943e-05	0.00034096	1e-08	-0.0	0.00142724	0.00026292	2.05e-06	704.24656013	701.71411499	703.19007235	-0.05072226	0.0315883	-0.31811729
0.50611	247.31497	0.0	1.943e-05	0.00034097	1e-08	-0.0	0.00142724	0.00026292	2.05e-06	704.24541059	701.71460678	703.18895334	-0.05070519	0.03155915	-0.31811641
0.50617	247.32263	0.0	1.942e-05	0.00034097	1e-08	-0.0	0.00142724	0.00026292	2.05e-06	704.24426121	701.71509812	703.18783438	-0.05068813	0.03152999	-0.31811553
0.50622	247.33029	0.0	1.942e-05	0.00034097	1e-08	-0.0	0.00142724	0.00026292	2.05e-06	704.243112	701.71558901	703.18671547	-0.05067106	0.03150082	-0.31811465
0.50628	247.33794	0.0	1.942e-05	0.00034097	1e-08	0.0	0.00142724	0.00026292	2.05e-06	704.24196295	701.71607944	703.18559661	-0.05065399	0.03147165	-0.31811377
0.50633	247.34559	-0.0	1.942e-05	0.00034098	1e-08	0.0	0.00142724	0.00026292	2.05e-06	704.24081408	701.71656942	703.18447779	-0.05063692	0.03144248	-0.3181129
0.50639	247.35323	-0.0	1.941e-05	0.00034098	1e-08	0.0	0.00142724	0.00026292	2.05e-06	704.23966537	701.71705894	703.18335903	-0.05061985	0.03141334	-0.31811202
0.50644	247.36086	-0.0	1.941e-05	0.00034098	1e-08	0.0	0.00142724	0.00026292	2.05e-06	704.23851683	701.71754801	703.18224031	-0.05060278	0.0313842	-0.31811114
0.5065	247.36849	-0.0	1.941e-05	0.00034098	1e-08	0.0	0.00142724	0.00026292	2.05e-06	704.23736846	701.71803662	703.18112165	-0.05058571	0.03135507	-0.31811026
0.51651	248.65321	0.0	1.904e-05	0.00034135	1e-08	-0.0	0.00142724	0.00026292	2.05e-06	704.03120803	701.79951774	702.97829778	-0.04744322	0.02616776	-0.31795097
0.51656	248.65968	0.0	1.904e-05	0.00034135	1e-08	-0.0	0.00142724	0.00026292	2.05e-06	704.0300913	701.79992511	702.97718741	-0.0474256	0.02613984	-0.31795009
0.51662	248.66615	0.0	1.904e-05	0.00034135	1e-08	-0.0	0.00142724	0.00026292	2.05e-06	704.02897475	701.80033205	702.97607708	-0.04740796	0.02611195	-0.31794922
0.51667	248.67261	0.0	1.904e-05	0.00034135	1e-08	-0.0	0.00142724	0.00026292	2.05e-06	704.02785838	701.80073855	702.97496679	-0.04739032	0.02608405	-0.31794835
0.51673	248.67906	0.0	1.904e-05	0.00034136	1e-08	-0.0	0.00142724	0.00026292	2.05e-06	704.02674219	701.80114461	702.97385655	-0.04737265	0.02605619	-0.31794748
0.51678	248.6855	0.0	1.903e-05	0.00034136	1e-08	-0.0	0.00142724	0.00026292	2.05e-06	704.02562618	701.80155024	702.97274634	-0.04735497	0.02602834	-0.31794661
0.51684	248.69194	0.0	1.903e-05	0.00034136	1e-08	-0.0	0.00142724	0.00026292	2.05e-06	704.02451035	701.80195544	702.97163618	-0.04733731	0.02600046	-0.31794573
0.51689	248.69838	0.0	1.903e-05	0.00034136	1e-08	-0.0	0.00142724	0.00026292	2.05e-06	704.02339471	701.80236021	702.97052606	-0.04731965	0.02597259	-0.31794486
0.51695	248.7048	0.0	1.903e-05	0.00034136	1e-08	0.0	0.00142724	0.00026292	2.05e-06	704.02227925	701.80276454	702.96941598	-0.047302	0.02594471	-0.31794399
0.517	248.71122	-0.0	1.903e-05	0.00034137	1e-08	0.0	0.00142724	0.00026292	2.05e-06	704.02116397	701.80316843	702.96830595	-0.04728434	0.02591683	-0.31794312
0.51706	248.71764	-0.0	1.903e-05	0.00034137	1e-08	0.0	0.00142724	0.00026292	2.05e-06	704.02004887	701.8035719	702.96719595	-0.04726665	0.02588899	-0.31794225
0.51711	248.72404	-0.0	1.902e-05	0.00034137	1e-08	0.0	0.00142724	0.00026292	2.05e-06	704.01893396	701.80397493	702.96608599	-0.04724896	0.02586114	-0.31794137
0.51717	248.73044	-0.0	1.902e-05	0.00034137	1e-08	0.0	0.00142724	0.00026292	2.05e-06	704.01781922	701.80437752	702.96497608	-0.04723127	0.0258333	-0.3179405
0.51722	248.73683	-0.0	1.902e-05	0.00034137	1e-08	0.0	0.00142724	0.00026292	2.05e-06	704.01670467	701.80477968	702.96386621	-0.04721356	0.02580547	-0.31793963
0.51728	248.74322	-0.0	1.902e-05	0.00034137	1e-08	0.0	0.00142724	0.00026292	2.05e-06	704.0155903	701.80518141	702.96275638	-0.04719586	0.02577764	-0.31793876
0.51733	248.7496	-0.0	1.902e-05	0.00034138	1e-08	0.0	0.00142724	0.00026292	2.05e-06	704.01447611	701.8055827	702.96164659	-0.04717809	0.02574987	-0.31793789
0.51739	248.75597	-0.0	1.901e-05	0.00034138	1e-08	0.0	0.00142724	0.00026292	2.05e-06	704.01336211	701.80598357	702.96053684	-0.04716035	0.02572206	-0.31793702
0.51744	248.76234	-0.0	1.901e-05	0.00034138	1e-08	0.0	0.00142724	0.00026292	2.05e-06	704.01224829	701.806384	702.95942713	-0.04714262	0.02569425	-0.31793615
0.5175	248.7687	0.0	1.901e-05	0.00034138	1e-08	0.0	0.00142724	0.00026292	2.05e-06	704.01113465	701.80678399	702.95831746	-0.04712489	0.02566644	-0.31793527
0.52751	249.81027	-0.0	1.872e-05	0.00034167	1e-08	0.0	0.00142724	0.00026292	2.05e-06	703.81180933	701.85558843	702.76102545	-0.04363951	0.00860153	-0.31778034
0.52756	249.81532	-0.0	1.872e-05	0.00034167	1e-08	0.0	0.00142724	0.00026292	2.05e-06	703.81073528	701.85572233	702.75996722	-0.04361819	0.0085924	-0.31777951
0.52762	249.82037	-0.0	1.872e-05	0.00034167	1e-08	0.0	0.00142724	0.00026292	2.05e-06	703.8096615	701.85585609	702.75890896	-0.04359724	0.00858328	-0.31777868
0.52767	249.82542	-0.0	1.872e-05	0.00034168	1e-08	0.0	0.00142724	0.00026292	2.05e-06	703.80858797	701.8559897	702.75785065	-0.04357632	0.00857415	-0.31777785
0.52773	249.83045	-0.0	1.872e-05	0.00034168	1e-08	0.0	0.00142724	0.00026292	2.05e-06	703.8075147	701.85612317	702.75679231	-0.04355541	0.00856502	-0.31777702
0.52778	249.83548	-0.0	1.871e-05	0.00034168	1e-08	0.0	0.00142724	0.00026292	2.05e-06	703.80644168	701.8562565	702.75573392	-0.0435345	0.00855589	-0.31777618
0.52784	249.8405	-0.0	1.871e-05	0.00034168	1e-08	0.0	0.00142724	0.00026292	2.05e-06	703.80536892	701.85638969	702.75467549	-0.04351358	0.00854676	-0.31777535
0.52789	249.84551	-0.0	1.871e-05	0.00034168	1e-08	0.0	0.00142724	0.00026292	2.05e-06	703.80429641	701.85652274	702.75361702	-0.04349267	0.00853763	-0.31777452
0.52795	249.85052	-0.0	1.871e-05	0.00034168	1e-08	0.0	0.00142724	0.00026292	2.05e-06	703.80322417	701.85665564	702.75255851	-0.0434717	0.0085285	-0.31777369
0.528	249.85551	-0.0	1.871e-05	0.00034168	1e-08	0.0	0.00142724	0.00026292	2.05e-06	703.80215218	701.8567884	702.75149996	-0.04344973	0.00851937	-0.31777286
0.52806	249.8605	-0.0	1.871e-05	0.00034168	1e-08	0.0	0.00142724	0.00026292	2.05e-06	703.80108046	701.85692102	702.75044136	-0.04342865	0.00851024	-0.31777203
0.52811	249.86548	-0.0	1.871e-05	0.00034169	1e-08	0.0	0.00142724	0.00026292	2.05e-06	703.80000901	701.8570535	702.74938272	-0.04340756	0.00850111	-0.31777119
0.52817	249.87046	-0.0	1.871e-05	0.00034169	1e-08	0.0	0.00142724	0.00026292	2.05e-06	703.79893781	701.85718584	702.74832404	-0.04338648	0.00849199	-0.31777036
0.52822	249.87542	-0.0	1.87e-05	0.00034169	1e-08	0.0	0.00142724	0.00026292	2.05e-06	703.79786688	701.85731803	702.74726532	-0.04336539	0.00848286	-0.31776953
0.52828	249.88038	-0.0	1.87e-05	0.00034169	1e-08	0.0	0.00142724	0.00026292	2.05e-06	703.7967962	701.85745008	702.74620656	-0.04334431	0.00847373	-0.3177687
0.52833	249.88533	-0.0	1.87e-05	0.00034169	1e-08	0.0	0.00142724	0.00026292	2.05e-06	703.79572578	701.85758199	702.74514775	-0.04332323	0.0084646	-0.31776787
0.52839	249.89027	-0.0	1.87e-05	0.00034169	1e-08	0.0	0.00142724	0.00026292	2.05e-06	703.79465563	701.85771376	702.7440889	-0.04330214	0.00845547	-0.31776704
0.52844	249.89521	-0.0	1.87e-05	0.00034169	1e-08	0.0	0.00142724	0.00026292	2.05e-06	703.79358573	701.85784539	702.74303002	-0.04328106	0.00844634	-0.31776621
0.5285	249.90014	-0.0	1.87e-05	0.0003417	1e-08	0.0	0.00142724	0.00026292	2.05e-06	703.79251609	701.85797687	702.74197109	-0.04325997	0.00843721	-0.31776537
0.53851	250.65927	-0.0	1.849e-05	0.0003419	1e-08	0.0	0.00142724	0.00026292	2.05e-06	703.60282025	701.87953087	702.54843417	-0.03882596	0.00676105	-0.31761337
0.53856	250.66262	-0.0	1.849e-05	0.0003419	1e-08	0.0	0.00142724	0.00026292	2.05e-06	703.60181048	701.87963611	702.54736545	-0.03879645	0.00675163	-0.31761253
0.53862	250.66597	-0.0	1.849e-05	0.0003419	1e-08	0.0	0.00142724	0.00026292	2.05e-06	703.60080115	701.87974121	702.54629665	-0.03876685	0.0067422	-0.31761169
0.53867	250.6693	-0.0	1.849e-05	0.0003419	1e-08	0.0	0.00142724	0.00026292	2.05e-06	703.59979226	701.87984617	702.54522778	-0.03873716	0.00673277	-0.31761085
0.53873	250.67263	-0.0	1.849e-05	0.00034191	1e-08	0.0	0.00142724	0.00026292	2.05e-06	703.59878381	701.87995097	702.54415884	-0.03870738	0.00672333	-0.31761001
0.53878	250.67595	-0.0	1.849e-05	0.00034191	1e-08	0.0	0.00142724	0.00026292	2.05e-06	703.59777581	701.88005563	702.54308983	-0.03867751	0.00671389	-0.31760917
0.53884	250.67925	-0.0	1.849e-05	0.00034191	1e-08	0.0	0.00142724	0.00026292	2.05e-06	703.59676826	701.88016014	702.54202074	-0.03864742	0.00670444	-0.31760833
0.53889	250.68255	-0.0	1.848e-05	0.00034191	1e-08	0.0	0.00142724	0.00026292	2.05e-06	703.59576116	701.88026451	702.54095158	-0.03861734	0.00669499	-0.31760749
0.53895	250.68584	-0.0	1.848e-05	0.00034191	1e-08	0.0	0.00142724	0.00026292	2.05e-06	703.59475451	701.88036873	702.53988234	-0.03858716	0.00668553	-0.31760665
0.539	250.68911	-0.0	1.848e-05	0.00034191	1e-08	0.0	0.00142724	0.00026292	2.05e-06	703.59374832	701.8804728	702.53881303	-0.03855688	0.00667607	-0.31760581
0.53906	250.69238	-0.0	1.848e-05	0.00034191	1e-08	0.0	0.00142724	0.00026292	2.05e-06	703.59274259	701.88057672	702.53774364	-0.0385265	0.0066666	-0.31760497
0.53911	250.69564	-0.0	1.848e-05	0.00034191	1e-08	0.0	0.00142724	0.00026292	2.05e-06	703.59173731	701.88068049	702.53667418	-0.03849603	0.00665712	-0.31760413
0.53917	250.69888	-0.0	1.848e-05	0.00034191	1e-08	0.0	0.00142724	0.00026292	2.05e-06	703.5907325	701.88078412	702.53560465	-0.03846545	0.00664765	-0.31760329
0.53922	250.70212	-0.0	1.848e-05	0.00034191	1e-08	0.0	0.00142724	0.00026292	2.05e-06	703.58972815	701.8808876	702.53453504	-0.03843478	0.00663816	-0.31760245
0.53928	250.70535	-0.0	1.848e-05	0.00034191	1e-08	0.0	0.00142724	0.00026292	2.05e-06	703.58872427	701.88099094	702.53346535	-0.038404	0.00662867	-0.31760161
0.53933	250.70856	-0.0	1.848e-05	0.00034191	1e-08	0.0	0.00142724	0.00026292	2.05e-06	703.58772086	701.88109412	702.53239558	-0.03837312	0.00661918	-0.31760077
0.53939	250.71177	-0.0	1.848e-05	0.00034192	1e-08	0.0	0.00142724	0.00026292	2.05e-06	703.58671791	701.88119716	702.53132574	-0.03834214	0.00660968	-0.31759993
0.53944	250.71497	-0.0	1.848e-05	0.00034192	1e-08	0.0	0.00142724	0.00026292	2.05e-06	703.58571544	701.88130005	702.53025582	-0.03831106	0.00660018	-0.31759909
0.5395	250.71816	-0.0	1.848e-05	0.00034192	1e-08	0.0	0.00142724	0.00026292	2.05e-06	703.58471345	701.88140279	702.52918583	-0.03827987	0.00659067	-0.31759825
0.54951	251.09773	0.0	1.837e-05	0.00034202	1e-08	-0.0	0.00142724	0.00026292	2.05e-06	703.41660124	701.89738835	702.33224848	-0.02530451	0.00438125	-0.31744356
0.54956	251.09832	0.0	1.837e-05	0.00034202	1e-08	-0.0	0.00142724	0.00026292	2.05e-06	703.41587279	701.89745655	702.33113869	-0.02497893	0.00435112	-0.31744269
0.54962	251.09888	0.0	1.837e-05	0.00034202	1e-08	-0.0	0.00142724	0.00026292	2.05e-06	703.41515274	701.89752428	702.3300278	-0.02462653	0.00431902	-0.31744181
0.54967	251.09941	0.0	1.837e-05	0.00034202	1e-08	-0.0	0.00142724	0.00026292	2.05e-06	703.41444186	701.89759151	702.32891571	-0.02424219	0.00428459	-0.31744094
0.54973	251.0999	0.0	1.837e-05	0.00034202	1e-08	-0.0	0.00142724	0.00026292	2.05e-06	703.41374105	701.89765821	702.32780232	-0.02381916	0.00424731	-0.31744007
0.54978	251.10036	0.0	1.837e-05	0.00034202	1e-08	-0.0	0.00142724	0.00026292	2.05e-06	703.41305139	701.89772432	702.32668748	-0.02334856	0.00420652	-0.31743919
0.54984	251.10079	0.0	1.837e-05	0.00034202	1e-08	-0.0	0.00142724	0.00026292	2.05e-06	703.41237423	701.8977898	702.32557104	-0.0228166	0.00416118	-0.31743831
0.54989	251.10118	0.0	1.837e-05	0.00034202	1e-08	-0.0	0.00142724	0.00026292	2.05e-06	703.41171131	701.89785458	702.32445279	-0.02220249	0.00410973	-0.31743743
0.54995	251.10152	0.0	1.837e-05	0.00034202	1e-08	-0.0	0.00142724	0.00026292	2.05e-06	703.41106497	701.89791855	702.32333243	-0.02147407	0.00404972	-0.31743655
0.55	251.10183	0.0	1.837e-05	0.00034202	1e-08	-0.0	0.00142724	0.00026292	2.05e-06	703.41043848	701.89798159	702.32220957	1593.48933829	148.23723425	180.62709826
